# Supplementary material for: proTRAC - a software for probabilistic piRNA cluster detection, visualization and analysis
Source: BMC Bioinformatics. 2012 Jan 10;13:5. doi: 10.1186/1471-2105-13-5 (PMC3293768; doi:10.1186/1471-2105-13-5)
Supplement: Additional file 1 — proTRAC output summary file that contains a list of all human piRNA clusters detected by proTRAC. [file 1471-2105-13-5-S1.TXT]

C:/proTRAC/map_human.txt contained 26589 different sequences producing 748061 matches.
Cluster 1	Loci: 21	normalized: 17.000295770644, normalized/total: 0.809537893840189, multi: 4, unique: 17, plus: 1, minus: 20, 1T(U): 15 (71.43%), 10A: 9 (42.86%), optimum length: 21 (100.0%)	mono-directional (95.24%)	Loci/1000bp: 2.6162	Location: chr1	Coordinates: 24574438-24582464 (8027 bp)	Cluster score: 34.4 (D: 4.7 1T: 7.3 10A: 0 OL: 0 NTR: 22.4)	*(considered all reads)
Cluster 2	Loci: 8	normalized: 3.08355590061641, normalized/total: 0.385444487577051, multi: 5, unique: 3, plus: 2, minus: 6, 1T(U): 7 (87.50%), 10A: 5 (62.50%), optimum length: 8 (100.0%)	bi-directional (100.0%)	Loci/1000bp: 1.9685	Location: chr1	Coordinates: 26154797-26158860 (4064 bp)	Cluster score: 12.1 (D: 2.1 1T: 3.8 10A: 1.9 OL: 0 NTR: 4.3)	*(considered all reads)
Cluster 3	Loci: 13	normalized: 6.50012392498584, normalized/total: 0.500009532691218, multi: 7, unique: 6, plus: 4, minus: 9, 1T(U): 11 (84.62%), 10A: 4 (30.77%), optimum length: 13 (100.0%)	bi-directional (92.31%)	Loci/1000bp: 2.3679	Location: chr1	Coordinates: 27732655-27738144 (5490 bp)	Cluster score: 15.8 (D: 2.5 1T: 5.7 10A: 0 OL: 0 NTR: 7.6)	*(considered all reads)
Cluster 4	Loci: 19	normalized: 4.00065106391683, normalized/total: 0.210560582311412, multi: 15, unique: 4, plus: 6, minus: 13, 1T(U): 14 (73.68%), 10A: 9 (47.37%), optimum length: 19 (100.0%)	bi-directional (89.47%)	Loci/1000bp: 1.555	Location: chr1	Coordinates: 46504928-46517146 (12219 bp)	Cluster score: 12.6 (D: 3.1 1T: 6.8 10A: 0 OL: 0 NTR: 2.7)	*(considered all reads)
Cluster 5	Loci: 22	normalized: 4.00024279893087, normalized/total: 0.181829218133221, multi: 22, unique: 0, plus: 19, minus: 3, 1T(U): 21 (95.45%), 10A: 5 (22.73%), optimum length: 22 (100.0%)	mono-directional (86.36%)	Loci/1000bp: 2.0841	Location: chr1	Coordinates: 152182745-152193300 (10556 bp)	Cluster score: 17.4 (D: 3.1 1T: 11.8 10A: 0 OL: 0 NTR: 2.5)	*(considered all reads)
Cluster 6	Loci: 160	normalized: 153.681958989638, normalized/total: 0.960512243685235, multi: 8, unique: 152, plus: 2, minus: 158, 1T(U): 136 (85.00%), 10A: 63 (39.38%), optimum length: 160 (100.0%)	mono-directional (98.75%)	Loci/1000bp: 19.5003	Location: chr1	Coordinates: 179551765-179559969 (8205 bp)	Cluster score: 209.7 (D: 43.8 1T: 65.9 10A: 0 OL: 0 NTR: 100)	*(considered all reads)
Cluster 7	Loci: 117	normalized: 21.5816957007405, normalized/total: 0.184458937613167, multi: 105, unique: 12, plus: 21, minus: 96, 1T(U): 100 (85.47%), 10A: 47 (40.17%), optimum length: 117 (100.0%)	mono-directional (82.05%)	Loci/1000bp: 5.0516	Location: chr1	Coordinates: 222641983-222665143 (23161 bp)	Cluster score: 71.3 (D: 11.9 1T: 48.9 10A: 0 OL: 0 NTR: 10.5)	*(considered all reads)
Cluster 8	Loci: 86	normalized: 7.52491612866465, normalized/total: 0.0874990247519145, multi: 86, unique: 0, plus: 75, minus: 11, 1T(U): 70 (81.40%), 10A: 39 (45.35%), optimum length: 86 (100.0%)	mono-directional (87.21%)	Loci/1000bp: 2.9305	Location: chr1	Coordinates: 228152641-228181987 (29347 bp)	Cluster score: 47.9 (D: 12.1 1T: 33.4 10A: 0 OL: 0 NTR: 2.4)	*(considered all reads)
Cluster 9	Loci: 8	normalized: 5.75001116769409, normalized/total: 0.718751395961762, multi: 3, unique: 5, plus: 8, minus: 0, 1T(U): 7 (87.50%), 10A: 1 (12.50%), optimum length: 8 (100.0%)	mono-directional (100.0%)	Loci/1000bp: 1.8336	Location: chr2	Coordinates: 91758489-91762851 (4363 bp)	Cluster score: 13.7 (D: 2.1 1T: 3.8 10A: 0 OL: 0 NTR: 7.8)	*(considered all reads)
Cluster 10	Loci: 33	normalized: 11.3818649626936, normalized/total: 0.344904998869503, multi: 24, unique: 9, plus: 1, minus: 32, 1T(U): 25 (75.76%), 10A: 10 (30.30%), optimum length: 33 (100.0%)	mono-directional (96.97%)	Loci/1000bp: 1.7958	Location: chr2	Coordinates: 95421472-95439847 (18376 bp)	Cluster score: 30.1 (D: 8.1 1T: 11.9 10A: 0 OL: 0 NTR: 10.1)	*(considered all reads)
Cluster 11	Loci: 30	normalized: 8.61296941081966, normalized/total: 0.287098980360655, multi: 25, unique: 5, plus: 3, minus: 27, 1T(U): 22 (73.33%), 10A: 11 (36.67%), optimum length: 30 (100.0%)	mono-directional (90.00%)	Loci/1000bp: 5.3792	Location: chr2	Coordinates: 95450404-95455980 (5577 bp)	Cluster score: 22.5 (D: 5.1 1T: 10.5 10A: 0 OL: 0 NTR: 6.9)	*(considered all reads)
Cluster 12	Loci: 16	normalized: 4, normalized/total: 0.25, multi: 16, unique: 0, plus: 0, minus: 16, 1T(U): 15 (93.75%), 10A: 2 (12.50%), optimum length: 16 (100.0%)	mono-directional (100.0%)	Loci/1000bp: 24.9221	Location: chr2	Coordinates: 110731960-110732601 (642 bp)	Cluster score: 15.8 (D: 4.5 1T: 8.3 10A: 0 OL: 0 NTR: 3)	*(considered all reads)
Cluster 13	Loci: 47	normalized: 17.4007633587786, normalized/total: 0.370229007633588, multi: 47, unique: 0, plus: 0, minus: 47, 1T(U): 41 (87.23%), 10A: 15 (31.91%), optimum length: 47 (100.0%)	mono-directional (100.0%)	Loci/1000bp: 13.1579	Location: chr2	Coordinates: 111029923-111033494 (3572 bp)	Cluster score: 49.8 (D: 13.8 1T: 20.7 10A: 0 OL: 0 NTR: 15.3)	*(considered all reads)
Cluster 14	Loci: 19	normalized: 5.5, normalized/total: 0.289473684210526, multi: 19, unique: 0, plus: 19, minus: 0, 1T(U): 17 (89.47%), 10A: 2 (10.53%), optimum length: 19 (100.0%)	mono-directional (100.0%)	Loci/1000bp: 22.7545	Location: chr2	Coordinates: 111153820-111154654 (835 bp)	Cluster score: 19.3 (D: 5.4 1T: 9 10A: 0 OL: 0 NTR: 4.9)	*(considered all reads)
Cluster 15	Loci: 267	normalized: 220.896139038134, normalized/total: 0.827326363438703, multi: 70, unique: 197, plus: 260, minus: 7, 1T(U): 227 (85.02%), 10A: 96 (35.96%), optimum length: 267 (100.0%)	mono-directional (97.38%)	Loci/1000bp: 7.5004	Location: chr2	Coordinates: 111436121-111471718 (35598 bp)	Cluster score: 266.8 (D: 66.8 1T: 100 10A: 0 OL: 0 NTR: 100)	*(considered all reads)
Cluster 16	Loci: 9	normalized: 3.5, normalized/total: 0.388888888888889, multi: 9, unique: 0, plus: 0, minus: 9, 1T(U): 7 (77.78%), 10A: 6 (66.67%), optimum length: 9 (100.0%)	mono-directional (100.0%)	Loci/1000bp: 1.4781	Location: chr2	Coordinates: 130816640-130822728 (6089 bp)	Cluster score: 12.5 (D: 2.4 1T: 3.6 10A: 2.4 OL: 0 NTR: 4.1)	*(considered reads with less than 5 loci)
Cluster 17	Loci: 12	normalized: 8.00022256728307, normalized/total: 0.666685213940256, multi: 4, unique: 8, plus: 0, minus: 12, 1T(U): 11 (91.67%), 10A: 7 (58.33%), optimum length: 12 (100.0%)	mono-directional (100.0%)	Loci/1000bp: 2.179	Location: chr2	Coordinates: 131806051-131811557 (5507 bp)	Cluster score: 21.4 (D: 3.3 1T: 6 10A: 2.5 OL: 0 NTR: 9.6)	*(considered all reads)
Cluster 18	Loci: 96	normalized: 8.26535149314355, normalized/total: 0.0860974113869119, multi: 94, unique: 2, plus: 85, minus: 11, 1T(U): 75 (78.13%), 10A: 24 (25.00%), optimum length: 96 (100.0%)	mono-directional (88.54%)	Loci/1000bp: 5.7898	Location: chr2	Coordinates: 132023961-132040541 (16581 bp)	Cluster score: 51.8 (D: 14.6 1T: 35 10A: 0 OL: 0 NTR: 2.2)	*(considered all reads)
Cluster 19	Loci: 12	normalized: 11.0063694267516, normalized/total: 0.917197452229299, multi: 1, unique: 11, plus: 12, minus: 0, 1T(U): 8 (66.67%), 10A: 4 (33.33%), optimum length: 12 (100.0%)	mono-directional (100.0%)	Loci/1000bp: 1.4797	Location: chr2	Coordinates: 132160548-132168657 (8110 bp)	Cluster score: 23.1 (D: 3.3 1T: 4 10A: 0 OL: 0 NTR: 15.8)	*(considered all reads)
Cluster 20	Loci: 14	normalized: 13.0036363636364, normalized/total: 0.928831168831169, multi: 1, unique: 13, plus: 0, minus: 14, 1T(U): 10 (71.43%), 10A: 3 (21.43%), optimum length: 14 (100.0%)	mono-directional (100.0%)	Loci/1000bp: 1.8109	Location: chr2	Coordinates: 239129362-239137092 (7731 bp)	Cluster score: 27.7 (D: 3.9 1T: 5 10A: 0 OL: 0 NTR: 18.8)	*(considered all reads)
Cluster 21	Loci: 12	normalized: 12, normalized/total: 1, multi: 0, unique: 12, plus: 12, minus: 0, 1T(U): 9 (75.00%), 10A: 3 (25.00%), optimum length: 12 (100.0%)	mono-directional (100.0%)	Loci/1000bp: 2.3278	Location: chr2	Coordinates: 239354113-239359267 (5155 bp)	Cluster score: 107.8 (D: 3.3 1T: 4.5 10A: 0 OL: 0 NTR: 100)	*(considered all reads)
Cluster 22	Loci: 34	normalized: 20.5004322857587, normalized/total: 0.602953890757609, multi: 14, unique: 20, plus: 30, minus: 4, 1T(U): 22 (64.71%), 10A: 13 (38.24%), optimum length: 34 (100.0%)	mono-directional (88.24%)	Loci/1000bp: 1.4384	Location: chr3	Coordinates: 10298716-10322352 (23637 bp)	Cluster score: 39.1 (D: 5.2 1T: 10.5 10A: 0 OL: 0 NTR: 23.4)	*(considered all reads)
Cluster 23	Loci: 187	normalized: 135.820851643752, normalized/total: 0.726314714672468, multi: 59, unique: 128, plus: 26, minus: 161, 1T(U): 153 (81.82%), 10A: 78 (41.71%), optimum length: 187 (100.0%)	mono-directional (86.10%)	Loci/1000bp: 5.8715	Location: chr3	Coordinates: 12889831-12921679 (31849 bp)	Cluster score: 196.5 (D: 24.2 1T: 72.3 10A: 0 OL: 0 NTR: 100)	*(considered all reads)
Cluster 24	Loci: 66	normalized: 30.1116823452374, normalized/total: 0.456237611291476, multi: 36, unique: 30, plus: 49, minus: 17, 1T(U): 54 (81.82%), 10A: 30 (45.45%), optimum length: 66 (100.0%)	non-directional (74.24%)	Loci/1000bp: 2.016	Location: chr3	Coordinates: 15076093-15108830 (32738 bp)	Cluster score: 57.8 (D: 4 1T: 26 10A: 0 OL: 0 NTR: 27.8)	*(considered all reads)
Cluster 25	Loci: 37	normalized: 23.1677045831966, normalized/total: 0.626154177924232, multi: 20, unique: 17, plus: 23, minus: 14, 1T(U): 24 (64.86%), 10A: 14 (37.84%), optimum length: 37 (100.0%)	bi-directional (83.78%)	Loci/1000bp: 5.8749	Location: chr3	Coordinates: 44616184-44622481 (6298 bp)	Cluster score: 43.3 (D: 4.4 1T: 11.4 10A: 0 OL: 0 NTR: 27.5)	*(considered all reads)
Cluster 26	Loci: 120	normalized: 86.904418098946, normalized/total: 0.724203484157883, multi: 38, unique: 82, plus: 90, minus: 30, 1T(U): 98 (81.67%), 10A: 40 (33.33%), optimum length: 120 (100.0%)	bi-directional (80.83%)	Loci/1000bp: 3.5637	Location: chr3	Coordinates: 128550484-128584156 (33673 bp)	Cluster score: 157.8 (D: 11.3 1T: 46.5 10A: 0 OL: 0 NTR: 100)	*(considered all reads)
Cluster 27	Loci: 47	normalized: 45.0035335689046, normalized/total: 0.957521990827757, multi: 3, unique: 44, plus: 46, minus: 1, 1T(U): 38 (80.85%), 10A: 23 (48.94%), optimum length: 47 (100.0%)	mono-directional (97.87%)	Loci/1000bp: 7.0034	Location: chr3	Coordinates: 181720847-181727557 (6711 bp)	Cluster score: 96.6 (D: 12.2 1T: 18.3 10A: 0 OL: 0 NTR: 66.1)	*(considered all reads)
Cluster 28	Loci: 166	normalized: 159.556699377377, normalized/total: 0.961184936008297, multi: 7, unique: 159, plus: 163, minus: 3, 1T(U): 137 (82.53%), 10A: 54 (32.53%), optimum length: 166 (100.0%)	mono-directional (98.19%)	Loci/1000bp: 4.962	Location: chr4	Coordinates: 10119050-10152503 (33454 bp)	Cluster score: 208.9 (D: 43.8 1T: 65.1 10A: 0 OL: 0 NTR: 100)	*(considered all reads)
Cluster 29	Loci: 74	normalized: 15.1145736861834, normalized/total: 0.204250995759235, multi: 66, unique: 8, plus: 68, minus: 6, 1T(U): 66 (89.19%), 10A: 36 (48.65%), optimum length: 74 (100.0%)	mono-directional (91.89%)	Loci/1000bp: 6.1061	Location: chr4	Coordinates: 119549288-119561406 (12119 bp)	Cluster score: 55.9 (D: 13.7 1T: 33.7 10A: 0 OL: 0 NTR: 8.5)	*(considered all reads)
Cluster 30	Loci: 74	normalized: 14.7197746912104, normalized/total: 0.198915874205546, multi: 67, unique: 7, plus: 6, minus: 68, 1T(U): 65 (87.84%), 10A: 38 (51.35%), optimum length: 74 (100.0%)	mono-directional (91.89%)	Loci/1000bp: 3.5478	Location: chr4	Coordinates: 120322476-120343333 (20858 bp)	Cluster score: 65.7 (D: 13.7 1T: 32.7 10A: 10.8 OL: 0 NTR: 8.5)	*(considered all reads)
Cluster 31	Loci: 36	normalized: 4.24166666666667, normalized/total: 0.117824074074074, multi: 36, unique: 0, plus: 36, minus: 0, 1T(U): 36 (100.0%), 10A: 17 (47.22%), optimum length: 36 (100.0%)	mono-directional (100.0%)	Loci/1000bp: 2.1679	Location: chr5	Coordinates: 17582498-17599103 (16606 bp)	Cluster score: 34.6 (D: 10.5 1T: 21.7 10A: 0 OL: 0 NTR: 2.4)	*(considered all reads)
Cluster 32	Loci: 64	normalized: 7.17997005431682, normalized/total: 0.1121870320987, multi: 63, unique: 1, plus: 18, minus: 46, 1T(U): 32 (50.00%), 10A: 30 (46.88%), optimum length: 64 (100.0%)	non-directional (71.88%)	Loci/1000bp: 5.7997	Location: chr5	Coordinates: 34185985-34197019 (11035 bp)	Cluster score: 22.9 (D: 3.2 1T: 17.1 10A: 0 OL: 0 NTR: 2.6)	*(considered all reads)
Cluster 33	Loci: 41	normalized: 20.6668090068983, normalized/total: 0.504068512363374, multi: 36, unique: 5, plus: 34, minus: 7, 1T(U): 28 (68.29%), 10A: 15 (36.59%), optimum length: 41 (100.0%)	mono-directional (82.93%)	Loci/1000bp: 2.9661	Location: chr5	Coordinates: 175596409-175610231 (13823 bp)	Cluster score: 38.9 (D: 4.6 1T: 13.2 10A: 0 OL: 0 NTR: 21.1)	*(considered all reads)
Cluster 34	Loci: 20	normalized: 7.1443244912921, normalized/total: 0.357216224564605, multi: 14, unique: 6, plus: 2, minus: 18, 1T(U): 15 (75.00%), 10A: 12 (60.00%), optimum length: 20 (100.0%)	mono-directional (90.00%)	Loci/1000bp: 2.3234	Location: chr5	Coordinates: 176684435-176693042 (8608 bp)	Cluster score: 22.1 (D: 3.4 1T: 7.3 10A: 4.1 OL: 0 NTR: 7.3)	*(considered all reads)
Cluster 35	Loci: 112	normalized: 74.2268121994961, normalized/total: 0.662739394638358, multi: 53, unique: 59, plus: 88, minus: 24, 1T(U): 80 (71.43%), 10A: 39 (34.82%), optimum length: 112 (100.0%)	mono-directional (78.57%)	Loci/1000bp: 4.2173	Location: chr5	Coordinates: 180089749-180116305 (26557 bp)	Cluster score: 129.7 (D: 9 1T: 36.6 10A: 0 OL: 0 NTR: 84.1)	*(considered all reads)
Cluster 36	Loci: 22	normalized: 4.01188003232645, normalized/total: 0.182358183287566, multi: 20, unique: 2, plus: 4, minus: 18, 1T(U): 11 (50.00%), 10A: 5 (22.73%), optimum length: 22 (100.0%)	mono-directional (81.82%)	Loci/1000bp: 2.3669	Location: chr5	Coordinates: 180645310-180654604 (9295 bp)	Cluster score: 11.0 (D: 2.4 1T: 6.1 10A: 0 OL: 0 NTR: 2.5)	*(considered all reads)
Cluster 37	Loci: 8	normalized: 3.0000107880684, normalized/total: 0.37500134850855, multi: 7, unique: 1, plus: 2, minus: 6, 1T(U): 8 (100.0%), 10A: 3 (37.50%), optimum length: 8 (100.0%)	bi-directional (100.0%)	Loci/1000bp: 1.8489	Location: chr6	Coordinates: 372168-376494 (4327 bp)	Cluster score: 9.8 (D: 2.1 1T: 4.8 10A: 0 OL: 0 NTR: 2.9)	*(considered all reads)
Cluster 38	Loci: 11	normalized: 7.00022256728307, normalized/total: 0.636383869753007, multi: 4, unique: 7, plus: 0, minus: 11, 1T(U): 9 (81.82%), 10A: 8 (72.73%), optimum length: 11 (100.0%)	mono-directional (100.0%)	Loci/1000bp: 2.0794	Location: chr6	Coordinates: 26234749-26240038 (5290 bp)	Cluster score: 19.2 (D: 3 1T: 4.6 10A: 3.3 OL: 0 NTR: 8.3)	*(considered all reads)
Cluster 39	Loci: 34	normalized: 4.33673239091042, normalized/total: 0.127550952673836, multi: 32, unique: 2, plus: 25, minus: 9, 1T(U): 18 (52.94%), 10A: 12 (35.29%), optimum length: 34 (100.0%)	non-directional (73.53%)	Loci/1000bp: 1.521	Location: chr6	Coordinates: 26534440-26556793 (22354 bp)	Cluster score: 13.9 (D: 2 1T: 9.4 10A: 0 OL: 0 NTR: 2.5)	*(considered all reads)
Cluster 40	Loci: 90	normalized: 90, normalized/total: 1, multi: 0, unique: 90, plus: 90, minus: 0, 1T(U): 66 (73.33%), 10A: 35 (38.89%), optimum length: 90 (100.0%)	mono-directional (100.0%)	Loci/1000bp: 25.7216	Location: chr6	Coordinates: 29497752-29501250 (3499 bp)	Cluster score: 157.2 (D: 26.8 1T: 30.4 10A: 0 OL: 0 NTR: 100)	*(considered all reads)
Cluster 41	Loci: 1500	normalized: 1464.58153408119, normalized/total: 0.97638768938746, multi: 44, unique: 1456, plus: 1000, minus: 500, 1T(U): 1201 (80.07%), 10A: 497 (33.13%), optimum length: 1500 (100.0%)	bi-directional (98.80%)	Loci/1000bp: 26.1552	Location: chr6	Coordinates: 33835565-33892914 (57350 bp)	Cluster score: 300.0* (D: 100 1T: 100 10A: 0 OL: 0 NTR: 100)	*(considered all reads)
Cluster 42	Loci: 38	normalized: 37.0000529717131, normalized/total: 0.973685604518766, multi: 1, unique: 37, plus: 1, minus: 37, 1T(U): 30 (78.95%), 10A: 16 (42.11%), optimum length: 38 (100.0%)	mono-directional (97.37%)	Loci/1000bp: 5.1913	Location: chr6	Coordinates: 39074096-39081415 (7320 bp)	Cluster score: 79.2 (D: 9.5 1T: 14.4 10A: 0 OL: 0 NTR: 55.3)	*(considered all reads)
Cluster 43	Loci: 139	normalized: 139, normalized/total: 1, multi: 0, unique: 139, plus: 136, minus: 3, 1T(U): 114 (82.01%), 10A: 49 (35.25%), optimum length: 139 (100.0%)	mono-directional (97.84%)	Loci/1000bp: 93.7922	Location: chr6	Coordinates: 40346097-40347578 (1482 bp)	Cluster score: 190.0 (D: 35.9 1T: 54.1 10A: 0 OL: 0 NTR: 100)	*(considered all reads)
Cluster 44	Loci: 15	normalized: 15, normalized/total: 1, multi: 0, unique: 15, plus: 0, minus: 15, 1T(U): 6 (40.00%), 10A: 9 (60.00%), optimum length: 15 (100.0%)	mono-directional (100.0%)	Loci/1000bp: 8.095	Location: chr6	Coordinates: 42693642-42695494 (1853 bp)	Cluster score: 107.3 (D: 4.2 1T: 0 10A: 3.1 OL: 0 NTR: 100)	*(considered reads with less than 5 loci)
Cluster 45	Loci: 10	normalized: 10, normalized/total: 1, multi: 0, unique: 10, plus: 0, minus: 10, 1T(U): 8 (80.00%), 10A: 2 (20.00%), optimum length: 10 (100.0%)	mono-directional (100.0%)	Loci/1000bp: 2.1363	Location: chr6	Coordinates: 107387103-107391783 (4681 bp)	Cluster score: 106.8 (D: 2.7 1T: 4.1 10A: 0 OL: 0 NTR: 100)	*(considered reads with less than 5 loci)
Cluster 46	Loci: 44	normalized: 40.5000469855959, normalized/total: 0.920455613308997, multi: 5, unique: 39, plus: 43, minus: 1, 1T(U): 31 (70.45%), 10A: 14 (31.82%), optimum length: 44 (100.0%)	mono-directional (97.73%)	Loci/1000bp: 3.0053	Location: chr6	Coordinates: 159030408-159045048 (14641 bp)	Cluster score: 84.7 (D: 11.3 1T: 14.5 10A: 0 OL: 0 NTR: 58.9)	*(considered all reads)
Cluster 47	Loci: 34	normalized: 20.0007067707186, normalized/total: 0.588256081491722, multi: 14, unique: 20, plus: 11, minus: 23, 1T(U): 24 (70.59%), 10A: 17 (50.00%), optimum length: 34 (100.0%)	bi-directional (82.35%)	Loci/1000bp: 2.9953	Location: chr7	Coordinates: 6624589-6635939 (11351 bp)	Cluster score: 41.9 (D: 3.7 1T: 11.4 10A: 5.1 OL: 0 NTR: 21.7)	*(considered all reads)
Cluster 48	Loci: 13	normalized: 2.3342537730779, normalized/total: 0.179557982544454, multi: 12, unique: 1, plus: 8, minus: 5, 1T(U): 11 (84.62%), 10A: 5 (38.46%), optimum length: 13 (100.0%)	bi-directional (92.31%)	Loci/1000bp: 1.5775	Location: chr7	Coordinates: 27492033-27500273 (8241 bp)	Cluster score: 10.4 (D: 2.5 1T: 5.7 10A: 0 OL: 0 NTR: 2.2)	*(considered all reads)
Cluster 49	Loci: 10	normalized: 9.5, normalized/total: 0.95, multi: 1, unique: 9, plus: 0, minus: 10, 1T(U): 9 (90.00%), 10A: 2 (20.00%), optimum length: 10 (100.0%)	mono-directional (100.0%)	Loci/1000bp: 2.6233	Location: chr7	Coordinates: 29686630-29690441 (3812 bp)	Cluster score: 23.0 (D: 2.7 1T: 4.9 10A: 0 OL: 0 NTR: 15.4)	*(considered all reads)
Cluster 50	Loci: 60	normalized: 8.89022711918929, normalized/total: 0.148170451986488, multi: 57, unique: 3, plus: 51, minus: 9, 1T(U): 50 (83.33%), 10A: 27 (45.00%), optimum length: 60 (100.0%)	mono-directional (85.00%)	Loci/1000bp: 2.5446	Location: chr7	Coordinates: 45836515-45860093 (23579 bp)	Cluster score: 36.0 (D: 7.5 1T: 24.3 10A: 0 OL: 0 NTR: 4.2)	*(considered all reads)
Cluster 51	Loci: 40	normalized: 4.51968086864131, normalized/total: 0.112992021716033, multi: 40, unique: 0, plus: 3, minus: 37, 1T(U): 37 (92.50%), 10A: 18 (45.00%), optimum length: 40 (100.0%)	mono-directional (92.50%)	Loci/1000bp: 4.0862	Location: chr7	Coordinates: 55808090-55817878 (9789 bp)	Cluster score: 29.7 (D: 7.7 1T: 19.8 10A: 0 OL: 0 NTR: 2.2)	*(considered all reads)
Cluster 52	Loci: 43	normalized: 5.6243436689101, normalized/total: 0.130798689974654, multi: 43, unique: 0, plus: 1, minus: 42, 1T(U): 40 (93.02%), 10A: 21 (48.84%), optimum length: 43 (100.0%)	mono-directional (97.67%)	Loci/1000bp: 4.3999	Location: chr7	Coordinates: 56437104-56446876 (9773 bp)	Cluster score: 35.3 (D: 11 1T: 21.5 10A: 0 OL: 0 NTR: 2.8)	*(considered all reads)
Cluster 53	Loci: 133	normalized: 16.1860408384405, normalized/total: 0.121699555176245, multi: 129, unique: 4, plus: 19, minus: 114, 1T(U): 95 (71.43%), 10A: 42 (31.58%), optimum length: 133 (100.0%)	bi-directional (90.23%)	Loci/1000bp: 3.1881	Location: chr7	Coordinates: 56873165-56914881 (41717 bp)	Cluster score: 71.1 (D: 22.1 1T: 43.3 10A: 0 OL: 0 NTR: 5.7)	*(considered all reads)
Cluster 54	Loci: 116	normalized: 15.6021205437381, normalized/total: 0.134501039170156, multi: 111, unique: 5, plus: 104, minus: 12, 1T(U): 83 (71.55%), 10A: 44 (37.93%), optimum length: 116 (100.0%)	mono-directional (89.66%)	Loci/1000bp: 4.207	Location: chr7	Coordinates: 63203715-63231287 (27573 bp)	Cluster score: 62.4 (D: 18.7 1T: 37.9 10A: 0 OL: 0 NTR: 5.8)	*(considered all reads)
Cluster 55	Loci: 8	normalized: 8, normalized/total: 1, multi: 0, unique: 8, plus: 0, minus: 8, 1T(U): 8 (100.0%), 10A: 4 (50.00%), optimum length: 8 (100.0%)	mono-directional (100.0%)	Loci/1000bp: 2.8965	Location: chr7	Coordinates: 75701531-75704292 (2762 bp)	Cluster score: 108.3 (D: 2.1 1T: 4.8 10A: 1.4 OL: 0 NTR: 100)	*(considered reads with less than 5 loci)
Cluster 56	Loci: 14	normalized: 2.16757843679044, normalized/total: 0.154827031199317, multi: 13, unique: 1, plus: 6, minus: 8, 1T(U): 10 (71.43%), 10A: 9 (64.29%), optimum length: 14 (100.0%)	bi-directional (92.86%)	Loci/1000bp: 1.985	Location: chr7	Coordinates: 102111589-102118641 (7053 bp)	Cluster score: 13.2 (D: 2.7 1T: 5 10A: 3.3 OL: 0 NTR: 2.2)	*(considered all reads)
Cluster 57	Loci: 99	normalized: 10.9971334513785, normalized/total: 0.111082156074531, multi: 92, unique: 7, plus: 72, minus: 27, 1T(U): 81 (81.82%), 10A: 44 (44.44%), optimum length: 99 (100.0%)	non-directional (72.73%)	Loci/1000bp: 1.796	Location: chr7	Coordinates: 128279196-128334319 (55124 bp)	Cluster score: 47.6 (D: 5.2 1T: 38.6 10A: 0 OL: 0 NTR: 3.8)	*(considered all reads)
Cluster 58	Loci: 8	normalized: 5, normalized/total: 0.625, multi: 4, unique: 4, plus: 4, minus: 4, 1T(U): 8 (100.0%), 10A: 2 (25.00%), optimum length: 8 (100.0%)	bi-directional (100.0%)	Loci/1000bp: 3.6697	Location: chr7	Coordinates: 157232452-157234631 (2180 bp)	Cluster score: 12.9 (D: 2.1 1T: 4.8 10A: 0 OL: 0 NTR: 6)	*(considered all reads)
Cluster 59	Loci: 16	normalized: 16, normalized/total: 1, multi: 0, unique: 16, plus: 14, minus: 2, 1T(U): 14 (87.50%), 10A: 4 (25.00%), optimum length: 16 (100.0%)	mono-directional (87.50%)	Loci/1000bp: 1.6622	Location: chr8	Coordinates: 28911066-28920691 (9626 bp)	Cluster score: 109.7 (D: 2.4 1T: 7.3 10A: 0 OL: 0 NTR: 100)	*(considered all reads)
Cluster 60	Loci: 16	normalized: 5.00041124571071, normalized/total: 0.31252570285692, multi: 11, unique: 5, plus: 5, minus: 11, 1T(U): 13 (81.25%), 10A: 6 (37.50%), optimum length: 16 (100.0%)	bi-directional (87.50%)	Loci/1000bp: 1.4855	Location: chr8	Coordinates: 42555406-42566176 (10771 bp)	Cluster score: 13.2 (D: 2.4 1T: 6.6 10A: 0 OL: 0 NTR: 4.2)	*(considered all reads)
Cluster 61	Loci: 17	normalized: 4.25073566825638, normalized/total: 0.250043274603317, multi: 13, unique: 4, plus: 9, minus: 8, 1T(U): 13 (76.47%), 10A: 9 (52.94%), optimum length: 17 (100.0%)	bi-directional (94.12%)	Loci/1000bp: 1.5501	Location: chr8	Coordinates: 56984164-56995130 (10967 bp)	Cluster score: 16.9 (D: 3.6 1T: 6.4 10A: 2.9 OL: 0 NTR: 4)	*(considered all reads)
Cluster 62	Loci: 10	normalized: 3.7, normalized/total: 0.37, multi: 10, unique: 0, plus: 0, minus: 10, 1T(U): 7 (70.00%), 10A: 3 (30.00%), optimum length: 10 (100.0%)	mono-directional (100.0%)	Loci/1000bp: 7.6161	Location: chr8	Coordinates: 124412918-124414230 (1313 bp)	Cluster score: 10.2 (D: 2.7 1T: 3.6 10A: 0 OL: 0 NTR: 3.9)	*(considered reads with less than 5 loci)
Cluster 63	Loci: 199	normalized: 171.061859412911, normalized/total: 0.85960733373322, multi: 31, unique: 168, plus: 16, minus: 183, 1T(U): 160 (80.40%), 10A: 66 (33.17%), optimum length: 199 (100.0%)	bi-directional (95.98%)	Loci/1000bp: 4.1864	Location: chr8	Coordinates: 125909674-125957208 (47535 bp)	Cluster score: 220.7 (D: 45.9 1T: 74.8 10A: 0 OL: 0 NTR: 100)	*(considered all reads)
Cluster 64	Loci: 47	normalized: 36.0079114090261, normalized/total: 0.76612577466013, multi: 11, unique: 36, plus: 6, minus: 41, 1T(U): 36 (76.60%), 10A: 19 (40.43%), optimum length: 47 (100.0%)	mono-directional (87.23%)	Loci/1000bp: 2.1421	Location: chr9	Coordinates: 26621969-26643909 (21941 bp)	Cluster score: 69.0 (D: 6.8 1T: 17 10A: 0 OL: 0 NTR: 45.2)	*(considered all reads)
Cluster 65	Loci: 27	normalized: 7.17441889464194, normalized/total: 0.265719218320072, multi: 24, unique: 3, plus: 22, minus: 5, 1T(U): 20 (74.07%), 10A: 7 (25.93%), optimum length: 27 (100.0%)	mono-directional (81.48%)	Loci/1000bp: 3.328	Location: chr9	Coordinates: 33570888-33579000 (8113 bp)	Cluster score: 18.6 (D: 2.8 1T: 9.6 10A: 0 OL: 0 NTR: 6.2)	*(considered all reads)
Cluster 66	Loci: 42	normalized: 5.66823259261276, normalized/total: 0.134957918871732, multi: 40, unique: 2, plus: 34, minus: 8, 1T(U): 30 (71.43%), 10A: 16 (38.10%), optimum length: 42 (100.0%)	mono-directional (80.95%)	Loci/1000bp: 3.572	Location: chr9	Coordinates: 33594335-33606092 (11758 bp)	Cluster score: 21.2 (D: 4.2 1T: 14.1 10A: 0 OL: 0 NTR: 2.9)	*(considered all reads)
Cluster 67	Loci: 82	normalized: 7.07633437478969, normalized/total: 0.0862967606681669, multi: 81, unique: 1, plus: 57, minus: 25, 1T(U): 60 (73.17%), 10A: 48 (58.54%), optimum length: 82 (100.0%)	non-directional (69.51%)	Loci/1000bp: 2.7628	Location: chr9	Coordinates: 34120926-34150605 (29680 bp)	Cluster score: 47.0 (D: 2.9 1T: 27.7 10A: 14.4 OL: 0 NTR: 2)	*(considered all reads)
Cluster 68	Loci: 21	normalized: 8.11493316624895, normalized/total: 0.386425388868998, multi: 17, unique: 4, plus: 3, minus: 18, 1T(U): 13 (61.90%), 10A: 4 (19.05%), optimum length: 21 (100.0%)	mono-directional (85.71%)	Loci/1000bp: 2.5594	Location: chr9	Coordinates: 38540955-38549159 (8205 bp)	Cluster score: 17.7 (D: 2.8 1T: 6.4 10A: 0 OL: 0 NTR: 8.5)	*(considered all reads)
Cluster 69	Loci: 22	normalized: 6.7017886793288, normalized/total: 0.304626758151309, multi: 19, unique: 3, plus: 4, minus: 18, 1T(U): 19 (86.36%), 10A: 9 (40.91%), optimum length: 22 (100.0%)	mono-directional (81.82%)	Loci/1000bp: 3.7326	Location: chr9	Coordinates: 38565200-38571093 (5894 bp)	Cluster score: 17.9 (D: 2.4 1T: 9.8 10A: 0 OL: 0 NTR: 5.7)	*(considered all reads)
Cluster 70	Loci: 157	normalized: 31.9267864249251, normalized/total: 0.203355327547294, multi: 155, unique: 2, plus: 148, minus: 9, 1T(U): 115 (73.25%), 10A: 59 (37.58%), optimum length: 157 (100.0%)	mono-directional (94.27%)	Loci/1000bp: 3.8496	Location: chr9	Coordinates: 42434256-42475038 (40783 bp)	Cluster score: 102.5 (D: 32.8 1T: 52.4 10A: 0 OL: 0 NTR: 17.3)	*(considered all reads)
Cluster 71	Loci: 158	normalized: 30.7601197582585, normalized/total: 0.194684302267459, multi: 158, unique: 0, plus: 9, minus: 149, 1T(U): 115 (72.78%), 10A: 59 (37.34%), optimum length: 158 (100.0%)	mono-directional (94.30%)	Loci/1000bp: 3.8745	Location: chr9	Coordinates: 43026840-43067618 (40779 bp)	Cluster score: 100.9 (D: 33.1 1T: 52.4 10A: 0 OL: 0 NTR: 15.4)	*(considered all reads)
Cluster 72	Loci: 97	normalized: 13.5400749712778, normalized/total: 0.139588401765751, multi: 97, unique: 0, plus: 5, minus: 92, 1T(U): 70 (72.16%), 10A: 40 (41.24%), optimum length: 97 (100.0%)	mono-directional (94.85%)	Loci/1000bp: 2.5717	Location: chr9	Coordinates: 44014788-44052505 (37718 bp)	Cluster score: 58.5 (D: 21.1 1T: 32.1 10A: 0 OL: 0 NTR: 5.3)	*(considered all reads)
Cluster 73	Loci: 98	normalized: 13.5401326746823, normalized/total: 0.138164619129412, multi: 98, unique: 0, plus: 6, minus: 92, 1T(U): 70 (71.43%), 10A: 41 (41.84%), optimum length: 98 (100.0%)	mono-directional (93.88%)	Loci/1000bp: 2.5983	Location: chr9	Coordinates: 66362226-66399942 (37717 bp)	Cluster score: 57.4 (D: 20.1 1T: 32.1 10A: 0 OL: 0 NTR: 5.2)	*(considered all reads)
Cluster 74	Loci: 126	normalized: 22.8688172976164, normalized/total: 0.181498549981083, multi: 124, unique: 2, plus: 117, minus: 9, 1T(U): 92 (73.02%), 10A: 49 (38.89%), optimum length: 126 (100.0%)	mono-directional (92.86%)	Loci/1000bp: 3.7603	Location: chr9	Coordinates: 69447892-69481399 (33508 bp)	Cluster score: 78.1 (D: 24.4 1T: 42.1 10A: 0 OL: 0 NTR: 11.6)	*(considered all reads)
Cluster 75	Loci: 248	normalized: 243.500076030905, normalized/total: 0.981855145285906, multi: 6, unique: 242, plus: 3, minus: 245, 1T(U): 202 (81.45%), 10A: 80 (32.26%), optimum length: 248 (100.0%)	mono-directional (98.79%)	Loci/1000bp: 15.6992	Location: chr9	Coordinates: 82473641-82489437 (15797 bp)	Cluster score: 262.8 (D: 67.9 1T: 94.9 10A: 0 OL: 0 NTR: 100)	*(considered all reads)
Cluster 76	Loci: 15	normalized: 15, normalized/total: 1, multi: 0, unique: 15, plus: 7, minus: 8, 1T(U): 11 (73.33%), 10A: 5 (33.33%), optimum length: 15 (100.0%)	bi-directional (86.67%)	Loci/1000bp: 1.6681	Location: chr9	Coordinates: 82499196-82508187 (8992 bp)	Cluster score: 107.5 (D: 2.1 1T: 5.4 10A: 0 OL: 0 NTR: 100)	*(considered reads with less than 5 loci)
Cluster 77	Loci: 210	normalized: 93.1327509320958, normalized/total: 0.443489290152837, multi: 195, unique: 15, plus: 16, minus: 194, 1T(U): 177 (84.29%), 10A: 85 (40.48%), optimum length: 210 (100.0%)	mono-directional (92.38%)	Loci/1000bp: 4.8599	Location: chr9	Coordinates: 84525854-84569064 (43211 bp)	Cluster score: 207.4 (D: 39.3 1T: 85.1 10A: 0 OL: 0 NTR: 83)	*(considered all reads)
Cluster 78	Loci: 44	normalized: 12.4469560837388, normalized/total: 0.282885365539518, multi: 43, unique: 1, plus: 3, minus: 41, 1T(U): 33 (75.00%), 10A: 7 (15.91%), optimum length: 44 (100.0%)	mono-directional (93.18%)	Loci/1000bp: 2.2245	Location: chr9	Coordinates: 90528175-90547954 (19780 bp)	Cluster score: 34.0 (D: 8.8 1T: 15.6 10A: 0 OL: 0 NTR: 9.6)	*(considered all reads)
Cluster 79	Loci: 41	normalized: 13.2802022184734, normalized/total: 0.323907371182278, multi: 39, unique: 2, plus: 39, minus: 2, 1T(U): 31 (75.61%), 10A: 7 (17.07%), optimum length: 41 (100.0%)	mono-directional (95.12%)	Loci/1000bp: 2.25	Location: chr9	Coordinates: 90734809-90753030 (18222 bp)	Cluster score: 35.1 (D: 9.1 1T: 14.7 10A: 0 OL: 0 NTR: 11.3)	*(considered all reads)
Cluster 80	Loci: 59	normalized: 59, normalized/total: 1, multi: 0, unique: 59, plus: 47, minus: 12, 1T(U): 47 (79.66%), 10A: 24 (40.68%), optimum length: 59 (100.0%)	bi-directional (98.31%)	Loci/1000bp: 11.8142	Location: chr9	Coordinates: 93342735-93347728 (4994 bp)	Cluster score: 138.1 (D: 15.7 1T: 22.4 10A: 0 OL: 0 NTR: 100)	*(considered all reads)
Cluster 81	Loci: 30	normalized: 3.36891052869744, normalized/total: 0.112297017623248, multi: 29, unique: 1, plus: 17, minus: 13, 1T(U): 25 (83.33%), 10A: 11 (36.67%), optimum length: 30 (100.0%)	bi-directional (76.67%)	Loci/1000bp: 1.8961	Location: chr9	Coordinates: 95654394-95670215 (15822 bp)	Cluster score: 16.7 (D: 2.3 1T: 12.4 10A: 0 OL: 0 NTR: 2)	*(considered all reads)
Cluster 82	Loci: 18	normalized: 4.60248527643414, normalized/total: 0.255693626468563, multi: 16, unique: 2, plus: 1, minus: 17, 1T(U): 13 (72.22%), 10A: 5 (27.78%), optimum length: 18 (100.0%)	mono-directional (94.44%)	Loci/1000bp: 2.4083	Location: chr9	Coordinates: 99892234-99899707 (7474 bp)	Cluster score: 14.1 (D: 3.8 1T: 6.4 10A: 0 OL: 0 NTR: 3.9)	*(considered all reads)
Cluster 83	Loci: 25	normalized: 4.45833629837642, normalized/total: 0.178333451935057, multi: 24, unique: 1, plus: 4, minus: 21, 1T(U): 18 (72.00%), 10A: 6 (24.00%), optimum length: 25 (100.0%)	mono-directional (84.00%)	Loci/1000bp: 2.8255	Location: chr9	Coordinates: 99909013-99917860 (8848 bp)	Cluster score: 14.8 (D: 3 1T: 8.6 10A: 0 OL: 0 NTR: 3.2)	*(considered all reads)
Cluster 84	Loci: 29	normalized: 26, normalized/total: 0.896551724137931, multi: 6, unique: 23, plus: 0, minus: 29, 1T(U): 21 (72.41%), 10A: 10 (34.48%), optimum length: 29 (100.0%)	mono-directional (100.0%)	Loci/1000bp: 8.9783	Location: chr9	Coordinates: 100846363-100849592 (3230 bp)	Cluster score: 54.8 (D: 8.4 1T: 10 10A: 0 OL: 0 NTR: 36.4)	*(considered all reads)
Cluster 85	Loci: 893	normalized: 452.000035817902, normalized/total: 0.506159054667303, multi: 881, unique: 12, plus: 449, minus: 444, 1T(U): 737 (82.53%), 10A: 228 (25.53%), optimum length: 893 (100.0%)	bi-directional (99.78%)	Loci/1000bp: 45.5403	Location: chr9	Coordinates: 115866309-115885917 (19609 bp)	Cluster score: 300.0 (D: 100 1T: 100 10A: 0 OL: 0 NTR: 100)	*(considered all reads)
Cluster 86	Loci: 13	normalized: 13, normalized/total: 1, multi: 0, unique: 13, plus: 0, minus: 13, 1T(U): 9 (69.23%), 10A: 1 (7.69%), optimum length: 13 (100.0%)	mono-directional (100.0%)	Loci/1000bp: 2.0332	Location: chr9	Coordinates: 125874696-125881089 (6394 bp)	Cluster score: 108.1 (D: 3.6 1T: 4.5 10A: 0 OL: 0 NTR: 100)	*(considered all reads)
Cluster 87	Loci: 18	normalized: 15.0625219557625, normalized/total: 0.836806775320138, multi: 3, unique: 15, plus: 7, minus: 11, 1T(U): 16 (88.89%), 10A: 5 (27.78%), optimum length: 18 (100.0%)	bi-directional (83.33%)	Loci/1000bp: 2.2739	Location: chr9	Coordinates: 132394957-132402872 (7916 bp)	Cluster score: 32.9 (D: 2.1 1T: 8.4 10A: 0 OL: 0 NTR: 22.4)	*(considered all reads)
Cluster 88	Loci: 258	normalized: 251.666962386851, normalized/total: 0.975453342584693, multi: 8, unique: 250, plus: 5, minus: 253, 1T(U): 200 (77.52%), 10A: 78 (30.23%), optimum length: 258 (100.0%)	mono-directional (98.06%)	Loci/1000bp: 44.1932	Location: chr10	Coordinates: 29078979-29084816 (5838 bp)	Cluster score: 259.3 (D: 67.4 1T: 91.9 10A: 0 OL: 0 NTR: 100)	*(considered all reads)
Cluster 89	Loci: 23	normalized: 4.86190476190476, normalized/total: 0.211387163561077, multi: 23, unique: 0, plus: 4, minus: 19, 1T(U): 15 (65.22%), 10A: 5 (21.74%), optimum length: 23 (100.0%)	mono-directional (82.61%)	Loci/1000bp: 1.7258	Location: chr10	Coordinates: 52435013-52448339 (13327 bp)	Cluster score: 13.2 (D: 2.6 1T: 7.3 10A: 0 OL: 0 NTR: 3.3)	*(considered all reads)
Cluster 90	Loci: 497	normalized: 432.707657963722, normalized/total: 0.870639150832438, multi: 81, unique: 416, plus: 464, minus: 33, 1T(U): 388 (78.07%), 10A: 180 (36.22%), optimum length: 497 (100.0%)	mono-directional (93.36%)	Loci/1000bp: 13.2586	Location: chr10	Coordinates: 79520374-79557858 (37485 bp)	Cluster score: 297.7 (D: 97.7 1T: 100 10A: 0 OL: 0 NTR: 100)	*(considered all reads)
Cluster 91	Loci: 64	normalized: 27.1119600755327, normalized/total: 0.423624376180199, multi: 51, unique: 13, plus: 12, minus: 52, 1T(U): 50 (78.13%), 10A: 28 (43.75%), optimum length: 64 (100.0%)	mono-directional (81.25%)	Loci/1000bp: 1.9358	Location: chr10	Coordinates: 81443247-81476308 (33062 bp)	Cluster score: 53.9 (D: 6.3 1T: 23.6 10A: 0 OL: 0 NTR: 24)	*(considered all reads)
Cluster 92	Loci: 8	normalized: 8, normalized/total: 1, multi: 0, unique: 8, plus: 0, minus: 8, 1T(U): 7 (87.50%), 10A: 1 (12.50%), optimum length: 8 (100.0%)	mono-directional (100.0%)	Loci/1000bp: 2.5055	Location: chr10	Coordinates: 85321277-85324469 (3193 bp)	Cluster score: 105.9 (D: 2.1 1T: 3.8 10A: 0 OL: 0 NTR: 100)	*(considered all reads)
Cluster 93	Loci: 20	normalized: 17.5123682488094, normalized/total: 0.875618412440472, multi: 3, unique: 17, plus: 19, minus: 1, 1T(U): 16 (80.00%), 10A: 6 (30.00%), optimum length: 20 (100.0%)	mono-directional (95.00%)	Loci/1000bp: 2.2474	Location: chr10	Coordinates: 91594439-91603337 (8899 bp)	Cluster score: 37.7 (D: 4.4 1T: 7.9 10A: 0 OL: 0 NTR: 25.4)	*(considered all reads)
Cluster 94	Loci: 1011	normalized: 980.883707427315, normalized/total: 0.970211382222864, multi: 32, unique: 979, plus: 15, minus: 996, 1T(U): 836 (82.69%), 10A: 313 (30.96%), optimum length: 1011 (100.0%)	mono-directional (98.52%)	Loci/1000bp: 13.9212	Location: chr11	Coordinates: 45692991-45765613 (72623 bp)	Cluster score: 300.0* (D: 100 1T: 100 10A: 0 OL: 0 NTR: 100)	*(considered all reads)
Cluster 95	Loci: 24	normalized: 24, normalized/total: 1, multi: 0, unique: 24, plus: 16, minus: 8, 1T(U): 19 (79.17%), 10A: 14 (58.33%), optimum length: 24 (100.0%)	bi-directional (87.50%)	Loci/1000bp: 2.5782	Location: chr11	Coordinates: 74546844-74556152 (9309 bp)	Cluster score: 117.5 (D: 3.6 1T: 9.3 10A: 4.6 OL: 0 NTR: 100)	*(considered all reads)
Cluster 96	Loci: 50	normalized: 49.0030674846626, normalized/total: 0.980061349693252, multi: 1, unique: 49, plus: 50, minus: 0, 1T(U): 45 (90.00%), 10A: 17 (34.00%), optimum length: 50 (100.0%)	mono-directional (100.0%)	Loci/1000bp: 9.9761	Location: chr11	Coordinates: 74716850-74721861 (5012 bp)	Cluster score: 111.7 (D: 14.8 1T: 23.3 10A: 0 OL: 0 NTR: 73.6)	*(considered all reads)
Cluster 97	Loci: 14	normalized: 14, normalized/total: 1, multi: 0, unique: 14, plus: 14, minus: 0, 1T(U): 12 (85.71%), 10A: 3 (21.43%), optimum length: 14 (100.0%)	mono-directional (100.0%)	Loci/1000bp: 2.5698	Location: chr11	Coordinates: 119172374-119177821 (5448 bp)	Cluster score: 110.1 (D: 3.9 1T: 6.2 10A: 0 OL: 0 NTR: 100)	*(considered all reads)
Cluster 98	Loci: 207	normalized: 206, normalized/total: 0.995169082125604, multi: 2, unique: 205, plus: 182, minus: 25, 1T(U): 171 (82.61%), 10A: 72 (34.78%), optimum length: 207 (100.0%)	bi-directional (98.55%)	Loci/1000bp: 6.0924	Location: chr12	Coordinates: 3562699-3596675 (33977 bp)	Cluster score: 236.9 (D: 55.8 1T: 81.1 10A: 0 OL: 0 NTR: 100)	*(considered all reads)
Cluster 99	Loci: 258	normalized: 222.720845843166, normalized/total: 0.86325909241537, multi: 48, unique: 210, plus: 33, minus: 225, 1T(U): 207 (80.23%), 10A: 83 (32.17%), optimum length: 258 (100.0%)	mono-directional (87.21%)	Loci/1000bp: 5.236	Location: chr12	Coordinates: 9472563-9521836 (49274 bp)	Cluster score: 232.1 (D: 35.6 1T: 96.5 10A: 0 OL: 0 NTR: 100)	*(considered all reads)
Cluster 100	Loci: 14	normalized: 5.37654711293398, normalized/total: 0.384039079495284, multi: 9, unique: 5, plus: 13, minus: 1, 1T(U): 9 (64.29%), 10A: 9 (64.29%), optimum length: 14 (100.0%)	mono-directional (92.86%)	Loci/1000bp: 1.5483	Location: chr12	Coordinates: 12620971-12630012 (9042 bp)	Cluster score: 16.3 (D: 2.7 1T: 4.5 10A: 3.3 OL: 0 NTR: 5.8)	*(considered all reads)
Cluster 101	Loci: 8	normalized: 7.5, normalized/total: 0.9375, multi: 1, unique: 7, plus: 0, minus: 8, 1T(U): 7 (87.50%), 10A: 2 (25.00%), optimum length: 8 (100.0%)	mono-directional (100.0%)	Loci/1000bp: 1.8006	Location: chr12	Coordinates: 54625886-54630328 (4443 bp)	Cluster score: 18.2 (D: 2.1 1T: 3.8 10A: 0 OL: 0 NTR: 12.3)	*(considered all reads)
Cluster 102	Loci: 10	normalized: 9.00001116769409, normalized/total: 0.900001116769409, multi: 1, unique: 9, plus: 0, minus: 10, 1T(U): 8 (80.00%), 10A: 4 (40.00%), optimum length: 10 (100.0%)	mono-directional (100.0%)	Loci/1000bp: 2.2452	Location: chr12	Coordinates: 58325348-58329801 (4454 bp)	Cluster score: 19.6 (D: 2.7 1T: 4.1 10A: 0 OL: 0 NTR: 12.8)	*(considered all reads)
Cluster 103	Loci: 40	normalized: 35.7, normalized/total: 0.8925, multi: 8, unique: 32, plus: 4, minus: 36, 1T(U): 28 (70.00%), 10A: 16 (40.00%), optimum length: 40 (100.0%)	mono-directional (90.00%)	Loci/1000bp: 2.6858	Location: chr12	Coordinates: 100550220-100565112 (14893 bp)	Cluster score: 70.3 (D: 6.7 1T: 13.2 10A: 0 OL: 0 NTR: 50.4)	*(considered reads with less than 5 loci)
Cluster 104	Loci: 10	normalized: 3.5770638968879, normalized/total: 0.35770638968879, multi: 7, unique: 3, plus: 2, minus: 8, 1T(U): 5 (50.00%), 10A: 3 (30.00%), optimum length: 10 (100.0%)	bi-directional (100.0%)	Loci/1000bp: 2.8035	Location: chr12	Coordinates: 113642606-113646172 (3567 bp)	Cluster score: 9.5 (D: 2.7 1T: 2.9 10A: 0 OL: 0 NTR: 3.9)	*(considered all reads)
Cluster 105	Loci: 26	normalized: 26, normalized/total: 1, multi: 0, unique: 26, plus: 8, minus: 18, 1T(U): 18 (69.23%), 10A: 19 (73.08%), optimum length: 26 (100.0%)	bi-directional (88.46%)	Loci/1000bp: 8.4829	Location: chr12	Coordinates: 121158212-121161276 (3065 bp)	Cluster score: 120.1 (D: 4.1 1T: 8.6 10A: 7.4 OL: 0 NTR: 100)	*(considered reads with less than 5 loci)
Cluster 106	Loci: 113	normalized: 73.3147311817137, normalized/total: 0.648802930811626, multi: 41, unique: 72, plus: 96, minus: 17, 1T(U): 90 (79.65%), 10A: 39 (34.51%), optimum length: 113 (100.0%)	mono-directional (84.96%)	Loci/1000bp: 4.1903	Location: chr12	Coordinates: 121508277-121535243 (26967 bp)	Cluster score: 139.7 (D: 13.8 1T: 42.3 10A: 0 OL: 0 NTR: 83.6)	*(considered all reads)
Cluster 107	Loci: 24	normalized: 6.97469654528478, normalized/total: 0.290612356053533, multi: 21, unique: 3, plus: 0, minus: 24, 1T(U): 16 (66.67%), 10A: 2 (8.33%), optimum length: 24 (100.0%)	mono-directional (100.0%)	Loci/1000bp: 1.7517	Location: chr13	Coordinates: 19316664-19330364 (13701 bp)	Cluster score: 20.0 (D: 6.9 1T: 7.7 10A: 0 OL: 0 NTR: 5.4)	*(considered all reads)
Cluster 108	Loci: 13	normalized: 5.54470820213015, normalized/total: 0.426516015548473, multi: 9, unique: 4, plus: 7, minus: 6, 1T(U): 8 (61.54%), 10A: 6 (46.15%), optimum length: 13 (100.0%)	bi-directional (92.31%)	Loci/1000bp: 3.4049	Location: chr13	Coordinates: 25590960-25594777 (3818 bp)	Cluster score: 12.7 (D: 2.5 1T: 4.1 10A: 0 OL: 0 NTR: 6.1)	*(considered all reads)
Cluster 109	Loci: 21	normalized: 8.37212866860309, normalized/total: 0.398672793743004, multi: 13, unique: 8, plus: 2, minus: 19, 1T(U): 16 (76.19%), 10A: 6 (28.57%), optimum length: 21 (100.0%)	mono-directional (90.48%)	Loci/1000bp: 1.498	Location: chr13	Coordinates: 31876483-31890501 (14019 bp)	Cluster score: 20.0 (D: 3.7 1T: 7.8 10A: 0 OL: 0 NTR: 8.5)	*(considered all reads)
Cluster 110	Loci: 163	normalized: 128.264277826759, normalized/total: 0.786897409980115, multi: 42, unique: 121, plus: 10, minus: 153, 1T(U): 135 (82.82%), 10A: 52 (31.90%), optimum length: 163 (100.0%)	mono-directional (93.87%)	Loci/1000bp: 3.7531	Location: chr13	Coordinates: 31913373-31956803 (43431 bp)	Cluster score: 197.6 (D: 33.3 1T: 64.3 10A: 0 OL: 0 NTR: 100)	*(considered all reads)
Cluster 111	Loci: 113	normalized: 9.14334005709854, normalized/total: 0.0809145137796331, multi: 112, unique: 1, plus: 19, minus: 94, 1T(U): 92 (81.42%), 10A: 23 (20.35%), optimum length: 113 (100.0%)	mono-directional (83.19%)	Loci/1000bp: 7.9605	Location: chr14	Coordinates: 19968704-19982898 (14195 bp)	Cluster score: 58.2 (D: 12.4 1T: 43.6 10A: 0 OL: 0 NTR: 2.2)	*(considered all reads)
Cluster 112	Loci: 9	normalized: 8.00007555152614, normalized/total: 0.888897283502905, multi: 1, unique: 8, plus: 0, minus: 9, 1T(U): 9 (100.0%), 10A: 3 (33.33%), optimum length: 9 (100.0%)	mono-directional (100.0%)	Loci/1000bp: 3.4391	Location: chr14	Coordinates: 71192293-71194909 (2617 bp)	Cluster score: 19.1 (D: 2.4 1T: 5.4 10A: 0 OL: 0 NTR: 11.3)	*(considered all reads)
Cluster 113	Loci: 495	normalized: 477.459301210751, normalized/total: 0.964564244870205, multi: 21, unique: 474, plus: 51, minus: 444, 1T(U): 418 (84.44%), 10A: 191 (38.59%), optimum length: 495 (100.0%)	bi-directional (99.19%)	Loci/1000bp: 11.9205	Location: chr14	Coordinates: 88594031-88635555 (41525 bp)	Cluster score: 300.0 (D: 100 1T: 100 10A: 0 OL: 0 NTR: 100)	*(considered all reads)
Cluster 114	Loci: 20	normalized: 15.0234783812366, normalized/total: 0.751173919061828, multi: 5, unique: 15, plus: 20, minus: 0, 1T(U): 11 (55.00%), 10A: 13 (65.00%), optimum length: 20 (100.0%)	mono-directional (100.0%)	Loci/1000bp: 2.457	Location: chr15	Coordinates: 24920259-24928398 (8140 bp)	Cluster score: 34.9 (D: 5.7 1T: 5.7 10A: 4.6 OL: 0 NTR: 18.9)	*(considered all reads)
Cluster 115	Loci: 8	normalized: 5.66666666666667, normalized/total: 0.708333333333333, multi: 4, unique: 4, plus: 8, minus: 0, 1T(U): 8 (100.0%), 10A: 4 (50.00%), optimum length: 8 (100.0%)	mono-directional (100.0%)	Loci/1000bp: 3.1068	Location: chr15	Coordinates: 25332893-25335467 (2575 bp)	Cluster score: 16.1 (D: 2.1 1T: 4.8 10A: 1.4 OL: 0 NTR: 7.8)	*(considered all reads)
Cluster 116	Loci: 76	normalized: 8.67663793684742, normalized/total: 0.114166288642729, multi: 76, unique: 0, plus: 11, minus: 65, 1T(U): 54 (71.05%), 10A: 32 (42.11%), optimum length: 76 (100.0%)	mono-directional (85.53%)	Loci/1000bp: 3.4756	Location: chr15	Coordinates: 30375872-30397738 (21867 bp)	Cluster score: 38.0 (D: 9.7 1T: 24.9 10A: 0 OL: 0 NTR: 3.4)	*(considered all reads)
Cluster 117	Loci: 77	normalized: 8.44900543862669, normalized/total: 0.109727343358788, multi: 77, unique: 0, plus: 68, minus: 9, 1T(U): 55 (71.43%), 10A: 32 (41.56%), optimum length: 77 (100.0%)	mono-directional (88.31%)	Loci/1000bp: 3.9078	Location: chr15	Coordinates: 30683929-30703632 (19704 bp)	Cluster score: 39.7 (D: 11.6 1T: 25.4 10A: 0 OL: 0 NTR: 2.7)	*(considered all reads)
Cluster 118	Loci: 78	normalized: 8.73672599693548, normalized/total: 0.112009307653019, multi: 78, unique: 0, plus: 8, minus: 70, 1T(U): 55 (70.51%), 10A: 32 (41.03%), optimum length: 78 (100.0%)	mono-directional (89.74%)	Loci/1000bp: 3.9532	Location: chr15	Coordinates: 30846987-30866717 (19731 bp)	Cluster score: 41.5 (D: 12.8 1T: 25.3 10A: 0 OL: 0 NTR: 3.4)	*(considered all reads)
Cluster 119	Loci: 78	normalized: 8.70771845858989, normalized/total: 0.111637416135768, multi: 78, unique: 0, plus: 70, minus: 8, 1T(U): 55 (70.51%), 10A: 32 (41.03%), optimum length: 78 (100.0%)	mono-directional (89.74%)	Loci/1000bp: 3.95	Location: chr15	Coordinates: 32725256-32745002 (19747 bp)	Cluster score: 41.5 (D: 12.8 1T: 25.3 10A: 0 OL: 0 NTR: 3.4)	*(considered all reads)
Cluster 120	Loci: 10	normalized: 6, normalized/total: 0.6, multi: 8, unique: 2, plus: 0, minus: 10, 1T(U): 6 (60.00%), 10A: 6 (60.00%), optimum length: 10 (100.0%)	mono-directional (100.0%)	Loci/1000bp: 1.9689	Location: chr15	Coordinates: 34817628-34822706 (5079 bp)	Cluster score: 14.9 (D: 2.7 1T: 3.1 10A: 2.2 OL: 0 NTR: 6.9)	*(considered reads with less than 5 loci)
Cluster 121	Loci: 11	normalized: 11, normalized/total: 1, multi: 0, unique: 11, plus: 0, minus: 11, 1T(U): 11 (100.0%), 10A: 4 (36.36%), optimum length: 11 (100.0%)	mono-directional (100.0%)	Loci/1000bp: 4.8998	Location: chr15	Coordinates: 43033385-43035629 (2245 bp)	Cluster score: 109.6 (D: 3 1T: 6.6 10A: 0 OL: 0 NTR: 100)	*(considered all reads)
Cluster 122	Loci: 779	normalized: 719.150070226072, normalized/total: 0.923170821856319, multi: 71, unique: 708, plus: 28, minus: 751, 1T(U): 620 (79.59%), 10A: 275 (35.30%), optimum length: 779 (100.0%)	mono-directional (96.41%)	Loci/1000bp: 14.0315	Location: chr15	Coordinates: 51542454-51597971 (55518 bp)	Cluster score: 300.0 (D: 100 1T: 100 10A: 0 OL: 0 NTR: 100)	*(considered all reads)
Cluster 123	Loci: 1261	normalized: 1122.85396542724, normalized/total: 0.890447236659193, multi: 196, unique: 1065, plus: 1054, minus: 207, 1T(U): 989 (78.43%), 10A: 399 (31.64%), optimum length: 1261 (100.0%)	bi-directional (97.86%)	Loci/1000bp: 19.3455	Location: chr15	Coordinates: 62500043-62565225 (65183 bp)	Cluster score: 300.0* (D: 100 1T: 100 10A: 0 OL: 0 NTR: 100)	*(considered all reads)
Cluster 124	Loci: 50	normalized: 5.4119945400571, normalized/total: 0.108239890801142, multi: 48, unique: 2, plus: 10, minus: 40, 1T(U): 26 (52.00%), 10A: 22 (44.00%), optimum length: 50 (100.0%)	mono-directional (80.00%)	Loci/1000bp: 3.4619	Location: chr15	Coordinates: 75580167-75594609 (14443 bp)	Cluster score: 20.7 (D: 4.6 1T: 13.6 10A: 0 OL: 0 NTR: 2.5)	*(considered all reads)
Cluster 125	Loci: 46	normalized: 6.28949170152563, normalized/total: 0.136728080467948, multi: 44, unique: 2, plus: 11, minus: 35, 1T(U): 25 (54.35%), 10A: 22 (47.83%), optimum length: 46 (100.0%)	mono-directional (76.09%)	Loci/1000bp: 2.0513	Location: chr15	Coordinates: 79024327-79046751 (22425 bp)	Cluster score: 19.5 (D: 3.3 1T: 12.7 10A: 0 OL: 0 NTR: 3.5)	*(considered all reads)
Cluster 126	Loci: 41	normalized: 9.25, normalized/total: 0.225609756097561, multi: 41, unique: 0, plus: 6, minus: 35, 1T(U): 26 (63.41%), 10A: 17 (41.46%), optimum length: 41 (100.0%)	mono-directional (85.37%)	Loci/1000bp: 6.695	Location: chr15	Coordinates: 82764201-82770324 (6124 bp)	Cluster score: 24.4 (D: 5.3 1T: 12.4 10A: 0 OL: 0 NTR: 6.7)	*(considered reads with less than 5 loci)
Cluster 127	Loci: 39	normalized: 8.8, normalized/total: 0.225641025641026, multi: 39, unique: 0, plus: 33, minus: 6, 1T(U): 24 (61.54%), 10A: 17 (43.59%), optimum length: 39 (100.0%)	mono-directional (84.62%)	Loci/1000bp: 6.4166	Location: chr15	Coordinates: 82969529-82975606 (6078 bp)	Cluster score: 22.2 (D: 4.8 1T: 11.6 10A: 0 OL: 0 NTR: 5.8)	*(considered reads with less than 5 loci)
Cluster 128	Loci: 41	normalized: 9.25, normalized/total: 0.225609756097561, multi: 41, unique: 0, plus: 6, minus: 35, 1T(U): 26 (63.41%), 10A: 17 (41.46%), optimum length: 41 (100.0%)	mono-directional (85.37%)	Loci/1000bp: 6.6972	Location: chr15	Coordinates: 83140787-83146908 (6122 bp)	Cluster score: 24.4 (D: 5.3 1T: 12.4 10A: 0 OL: 0 NTR: 6.7)	*(considered reads with less than 5 loci)
Cluster 129	Loci: 86	normalized: 15.7238595975227, normalized/total: 0.18283557671538, multi: 85, unique: 1, plus: 28, minus: 58, 1T(U): 65 (75.58%), 10A: 29 (33.72%), optimum length: 86 (100.0%)	non-directional (67.44%)	Loci/1000bp: 7.7199	Location: chr15	Coordinates: 84866671-84877810 (11140 bp)	Cluster score: 41.3 (D: 2.8 1T: 30.1 10A: 0 OL: 0 NTR: 8.4)	*(considered all reads)
Cluster 130	Loci: 53	normalized: 15.3674084195079, normalized/total: 0.289951102254866, multi: 43, unique: 10, plus: 13, minus: 40, 1T(U): 40 (75.47%), 10A: 20 (37.74%), optimum length: 53 (100.0%)	mono-directional (75.47%)	Loci/1000bp: 3.5702	Location: chr15	Coordinates: 84943090-84957934 (14845 bp)	Cluster score: 34.3 (D: 3.6 1T: 18.8 10A: 0 OL: 0 NTR: 11.9)	*(considered all reads)
Cluster 131	Loci: 83	normalized: 14.3810024546656, normalized/total: 0.173265089815248, multi: 83, unique: 0, plus: 26, minus: 57, 1T(U): 62 (74.70%), 10A: 28 (33.73%), optimum length: 83 (100.0%)	non-directional (68.67%)	Loci/1000bp: 7.4486	Location: chr15	Coordinates: 85745743-85756885 (11143 bp)	Cluster score: 38.7 (D: 3.1 1T: 28.7 10A: 0 OL: 0 NTR: 6.9)	*(considered all reads)
Cluster 132	Loci: 573	normalized: 547.014072132791, normalized/total: 0.954649340545883, multi: 32, unique: 541, plus: 295, minus: 278, 1T(U): 456 (79.58%), 10A: 201 (35.08%), optimum length: 573 (100.0%)	bi-directional (98.25%)	Loci/1000bp: 11.907	Location: chr15	Coordinates: 93111241-93159363 (48123 bp)	Cluster score: 300.0 (D: 100 1T: 100 10A: 0 OL: 0 NTR: 100)	*(considered all reads)
Cluster 133	Loci: 235	normalized: 221.673120905893, normalized/total: 0.943289876195289, multi: 15, unique: 220, plus: 26, minus: 209, 1T(U): 195 (82.98%), 10A: 81 (34.47%), optimum length: 235 (100.0%)	bi-directional (96.17%)	Loci/1000bp: 11.7283	Location: chr15	Coordinates: 93953460-93973496 (20037 bp)	Cluster score: 247.4 (D: 54.7 1T: 92.7 10A: 0 OL: 0 NTR: 100)	*(considered all reads)
Cluster 134	Loci: 224	normalized: 217.200534188034, normalized/total: 0.969645241910867, multi: 8, unique: 216, plus: 7, minus: 217, 1T(U): 170 (75.89%), 10A: 93 (41.52%), optimum length: 224 (100.0%)	mono-directional (96.88%)	Loci/1000bp: 10.8918	Location: chr15	Coordinates: 97308046-97328611 (20566 bp)	Cluster score: 232.1 (D: 54.4 1T: 77.7 10A: 0 OL: 0 NTR: 100)	*(considered all reads)
Cluster 135	Loci: 266	normalized: 110.28488284184, normalized/total: 0.414604822713686, multi: 199, unique: 67, plus: 15, minus: 251, 1T(U): 175 (65.79%), 10A: 85 (31.95%), optimum length: 266 (100.0%)	mono-directional (94.36%)	Loci/1000bp: 17.8607	Location: chr15	Coordinates: 100330208-100345100 (14893 bp)	Cluster score: 229.0 (D: 55.7 1T: 79.4 10A: 0 OL: 0 NTR: 93.9)	*(considered all reads)
Cluster 136	Loci: 437	normalized: 282.85, normalized/total: 0.647254004576659, multi: 247, unique: 190, plus: 419, minus: 18, 1T(U): 320 (73.23%), 10A: 155 (35.47%), optimum length: 437 (100.0%)	mono-directional (95.88%)	Loci/1000bp: 12.7584	Location: chr15	Coordinates: 102288011-102322262 (34252 bp)	Cluster score: 299.7 (D: 99.7 1T: 100 10A: 0 OL: 0 NTR: 100)	*(considered reads with less than 5 loci)
Cluster 137	Loci: 17	normalized: 9.00051022171084, normalized/total: 0.529441777747696, multi: 8, unique: 9, plus: 17, minus: 0, 1T(U): 14 (82.35%), 10A: 7 (41.18%), optimum length: 17 (100.0%)	mono-directional (100.0%)	Loci/1000bp: 2.568	Location: chr16	Coordinates: 2569274-2575893 (6620 bp)	Cluster score: 21.4 (D: 4.8 1T: 7.1 10A: 0 OL: 0 NTR: 9.5)	*(considered all reads)
Cluster 138	Loci: 145	normalized: 99.1599657952074, normalized/total: 0.683861833070396, multi: 58, unique: 87, plus: 137, minus: 8, 1T(U): 118 (81.38%), 10A: 43 (29.66%), optimum length: 145 (100.0%)	mono-directional (94.48%)	Loci/1000bp: 8.0686	Location: chr16	Coordinates: 25070016-25087986 (17971 bp)	Cluster score: 186.5 (D: 30.7 1T: 55.8 10A: 0 OL: 0 NTR: 100)	*(considered all reads)
Cluster 139	Loci: 19	normalized: 3.875, normalized/total: 0.203947368421053, multi: 19, unique: 0, plus: 0, minus: 19, 1T(U): 4 (21.05%), 10A: 11 (57.89%), optimum length: 19 (100.0%)	mono-directional (100.0%)	Loci/1000bp: 6.8468	Location: chr16	Coordinates: 33237844-33240618 (2775 bp)	Cluster score: 11.8 (D: 5.4 1T: 0 10A: 3.7 OL: 0 NTR: 2.7)	*(considered all reads)
Cluster 140	Loci: 10	normalized: 10, normalized/total: 1, multi: 0, unique: 10, plus: 2, minus: 8, 1T(U): 7 (70.00%), 10A: 5 (50.00%), optimum length: 10 (100.0%)	bi-directional (100.0%)	Loci/1000bp: 2.4468	Location: chr16	Coordinates: 69356494-69360580 (4087 bp)	Cluster score: 108.0 (D: 2.7 1T: 3.6 10A: 1.7 OL: 0 NTR: 100)	*(considered reads with less than 5 loci)
Cluster 141	Loci: 15	normalized: 10.0002337349772, normalized/total: 0.666682248998478, multi: 5, unique: 10, plus: 11, minus: 4, 1T(U): 12 (80.00%), 10A: 3 (20.00%), optimum length: 15 (100.0%)	bi-directional (100.0%)	Loci/1000bp: 1.7842	Location: chr16	Coordinates: 70187722-70196128 (8407 bp)	Cluster score: 22.1 (D: 4.2 1T: 6 10A: 0 OL: 0 NTR: 11.9)	*(considered all reads)
Cluster 142	Loci: 36	normalized: 9.00082991770924, normalized/total: 0.250023053269701, multi: 31, unique: 5, plus: 32, minus: 4, 1T(U): 33 (91.67%), 10A: 12 (33.33%), optimum length: 36 (100.0%)	mono-directional (88.89%)	Loci/1000bp: 3.1926	Location: chr16	Coordinates: 89292730-89304005 (11276 bp)	Cluster score: 29.4 (D: 5.7 1T: 17.5 10A: 0 OL: 0 NTR: 6.2)	*(considered all reads)
Cluster 143	Loci: 57	normalized: 16.7225442067037, normalized/total: 0.293377968538661, multi: 51, unique: 6, plus: 13, minus: 44, 1T(U): 45 (78.95%), 10A: 19 (33.33%), optimum length: 57 (100.0%)	mono-directional (77.19%)	Loci/1000bp: 3.9033	Location: chr17	Coordinates: 5032404-5047006 (14603 bp)	Cluster score: 38.2 (D: 4.3 1T: 21.4 10A: 0 OL: 0 NTR: 12.5)	*(considered all reads)
Cluster 144	Loci: 327	normalized: 154.868491715437, normalized/total: 0.473603950200112, multi: 295, unique: 32, plus: 10, minus: 317, 1T(U): 252 (77.06%), 10A: 98 (29.97%), optimum length: 327 (100.0%)	mono-directional (96.94%)	Loci/1000bp: 13.7899	Location: chr17	Coordinates: 18285880-18309592 (23713 bp)	Cluster score: 279.6 (D: 79.6 1T: 100 10A: 0 OL: 0 NTR: 100)	*(considered all reads)
Cluster 145	Loci: 338	normalized: 151.57715062854, normalized/total: 0.448453108368461, multi: 311, unique: 27, plus: 322, minus: 16, 1T(U): 271 (80.18%), 10A: 101 (29.88%), optimum length: 338 (100.0%)	mono-directional (95.27%)	Loci/1000bp: 11.7856	Location: chr17	Coordinates: 20441435-20470113 (28679 bp)	Cluster score: 274.4 (D: 74.4 1T: 100 10A: 0 OL: 0 NTR: 100)	*(considered all reads)
Cluster 146	Loci: 14	normalized: 10.9435897435897, normalized/total: 0.781684981684982, multi: 4, unique: 10, plus: 13, minus: 1, 1T(U): 14 (100.0%), 10A: 1 (7.14%), optimum length: 14 (100.0%)	mono-directional (92.86%)	Loci/1000bp: 2.3167	Location: chr17	Coordinates: 21906532-21912574 (6043 bp)	Cluster score: 25.5 (D: 2.7 1T: 8.4 10A: 0 OL: 0 NTR: 14.4)	*(considered all reads)
Cluster 147	Loci: 207	normalized: 113.804153182309, normalized/total: 0.54977851778893, multi: 125, unique: 82, plus: 0, minus: 207, 1T(U): 170 (82.13%), 10A: 85 (41.06%), optimum length: 207 (100.0%)	mono-directional (100.0%)	Loci/1000bp: 15.1882	Location: chr17	Coordinates: 26590111-26603739 (13629 bp)	Cluster score: 242.4 (D: 62 1T: 80.4 10A: 0 OL: 0 NTR: 100)	*(considered all reads)
Cluster 148	Loci: 26	normalized: 19.0333333333333, normalized/total: 0.732051282051282, multi: 12, unique: 14, plus: 1, minus: 25, 1T(U): 25 (96.15%), 10A: 7 (26.92%), optimum length: 26 (100.0%)	mono-directional (96.15%)	Loci/1000bp: 2.2803	Location: chr17	Coordinates: 34234978-34246379 (11402 bp)	Cluster score: 43.7 (D: 6.1 1T: 14.1 10A: 0 OL: 0 NTR: 23.5)	*(considered all reads)
Cluster 149	Loci: 41	normalized: 5.04325396825397, normalized/total: 0.123006194347658, multi: 41, unique: 0, plus: 31, minus: 10, 1T(U): 28 (68.29%), 10A: 21 (51.22%), optimum length: 41 (100.0%)	mono-directional (75.61%)	Loci/1000bp: 4.5596	Location: chr17	Coordinates: 34580160-34589151 (8992 bp)	Cluster score: 24.4 (D: 2.8 1T: 13.2 10A: 6.2 OL: 0 NTR: 2.2)	*(considered all reads)
Cluster 150	Loci: 38	normalized: 4.44325396825397, normalized/total: 0.116927736006683, multi: 38, unique: 0, plus: 28, minus: 10, 1T(U): 25 (65.79%), 10A: 19 (50.00%), optimum length: 38 (100.0%)	non-directional (73.68%)	Loci/1000bp: 4.2363	Location: chr17	Coordinates: 34745194-34754163 (8970 bp)	Cluster score: 22.0 (D: 2.3 1T: 11.8 10A: 5.6 OL: 0 NTR: 2.3)	*(considered all reads)
Cluster 151	Loci: 38	normalized: 4.29325396825397, normalized/total: 0.112980367585631, multi: 38, unique: 0, plus: 30, minus: 8, 1T(U): 25 (65.79%), 10A: 17 (44.74%), optimum length: 38 (100.0%)	mono-directional (78.95%)	Loci/1000bp: 4.2368	Location: chr17	Coordinates: 34796246-34805214 (8969 bp)	Cluster score: 17.4 (D: 3.3 1T: 11.8 10A: 0 OL: 0 NTR: 2.3)	*(considered all reads)
Cluster 152	Loci: 9	normalized: 9, normalized/total: 1, multi: 0, unique: 9, plus: 9, minus: 0, 1T(U): 7 (77.78%), 10A: 2 (22.22%), optimum length: 9 (100.0%)	mono-directional (100.0%)	Loci/1000bp: 2.5474	Location: chr17	Coordinates: 36556342-36559874 (3533 bp)	Cluster score: 106.0 (D: 2.4 1T: 3.6 10A: 0 OL: 0 NTR: 100)	*(considered reads with less than 5 loci)
Cluster 153	Loci: 26	normalized: 24.0006760613111, normalized/total: 0.923102925435043, multi: 2, unique: 24, plus: 26, minus: 0, 1T(U): 24 (92.31%), 10A: 9 (34.62%), optimum length: 26 (100.0%)	mono-directional (100.0%)	Loci/1000bp: 7.7037	Location: chr17	Coordinates: 38989415-38992789 (3375 bp)	Cluster score: 54.8 (D: 7.5 1T: 12.9 10A: 0 OL: 0 NTR: 34.4)	*(considered all reads)
Cluster 154	Loci: 41	normalized: 7.40476190476191, normalized/total: 0.180603948896632, multi: 41, unique: 0, plus: 35, minus: 6, 1T(U): 31 (75.61%), 10A: 19 (46.34%), optimum length: 41 (100.0%)	mono-directional (85.37%)	Loci/1000bp: 5.2706	Location: chr17	Coordinates: 43589398-43597176 (7779 bp)	Cluster score: 24.7 (D: 5.3 1T: 14.7 10A: 0 OL: 0 NTR: 4.7)	*(considered all reads)
Cluster 155	Loci: 43	normalized: 13.2448319204256, normalized/total: 0.308019346986641, multi: 35, unique: 8, plus: 10, minus: 33, 1T(U): 31 (72.09%), 10A: 18 (41.86%), optimum length: 43 (100.0%)	bi-directional (88.37%)	Loci/1000bp: 3.5628	Location: chr17	Coordinates: 45126104-45138172 (12069 bp)	Cluster score: 32.1 (D: 6.6 1T: 14.5 10A: 0 OL: 0 NTR: 11)	*(considered all reads)
Cluster 156	Loci: 32	normalized: 16.8458623264634, normalized/total: 0.526433197701981, multi: 17, unique: 15, plus: 22, minus: 10, 1T(U): 25 (78.13%), 10A: 13 (40.63%), optimum length: 32 (100.0%)	bi-directional (84.38%)	Loci/1000bp: 1.8475	Location: chr17	Coordinates: 66111815-66129135 (17321 bp)	Cluster score: 33.5 (D: 3.9 1T: 12.1 10A: 0 OL: 0 NTR: 17.5)	*(considered all reads)
Cluster 157	Loci: 17	normalized: 4.69089703564967, normalized/total: 0.275935119744098, multi: 14, unique: 3, plus: 8, minus: 9, 1T(U): 15 (88.24%), 10A: 7 (41.18%), optimum length: 17 (100.0%)	bi-directional (88.24%)	Loci/1000bp: 1.8893	Location: chr17	Coordinates: 79470333-79479330 (8998 bp)	Cluster score: 14.5 (D: 2.6 1T: 7.9 10A: 0 OL: 0 NTR: 4)	*(considered all reads)
Cluster 158	Loci: 9	normalized: 6.00007603090467, normalized/total: 0.666675114544963, multi: 3, unique: 6, plus: 4, minus: 5, 1T(U): 8 (88.89%), 10A: 2 (22.22%), optimum length: 9 (100.0%)	bi-directional (100.0%)	Loci/1000bp: 2.1521	Location: chr18	Coordinates: 2918979-2923160 (4182 bp)	Cluster score: 14.0 (D: 2.4 1T: 4.3 10A: 0 OL: 0 NTR: 7.3)	*(considered all reads)
Cluster 159	Loci: 489	normalized: 469.159745800566, normalized/total: 0.959426883027743, multi: 23, unique: 466, plus: 67, minus: 422, 1T(U): 402 (82.21%), 10A: 130 (26.58%), optimum length: 489 (100.0%)	bi-directional (97.14%)	Loci/1000bp: 11.6737	Location: chr18	Coordinates: 11636383-11678271 (41889 bp)	Cluster score: 300.0 (D: 100 1T: 100 10A: 0 OL: 0 NTR: 100)	*(considered all reads)
Cluster 160	Loci: 9	normalized: 9, normalized/total: 1, multi: 0, unique: 9, plus: 9, minus: 0, 1T(U): 7 (77.78%), 10A: 4 (44.44%), optimum length: 9 (100.0%)	mono-directional (100.0%)	Loci/1000bp: 3.5615	Location: chr18	Coordinates: 11683280-11685806 (2527 bp)	Cluster score: 106.0 (D: 2.4 1T: 3.6 10A: 0 OL: 0 NTR: 100)	*(considered reads with less than 5 loci)
Cluster 161	Loci: 10	normalized: 2.75343642611684, normalized/total: 0.275343642611684, multi: 10, unique: 0, plus: 10, minus: 0, 1T(U): 10 (100.0%), 10A: 4 (40.00%), optimum length: 10 (100.0%)	mono-directional (100.0%)	Loci/1000bp: 2.1295	Location: chr18	Coordinates: 14855180-14859875 (4696 bp)	Cluster score: 11.3 (D: 2.7 1T: 6 10A: 0 OL: 0 NTR: 2.6)	*(considered all reads)
Cluster 162	Loci: 577	normalized: 551.354722325822, normalized/total: 0.955554111483228, multi: 26, unique: 551, plus: 559, minus: 18, 1T(U): 443 (76.78%), 10A: 180 (31.20%), optimum length: 577 (100.0%)	mono-directional (96.88%)	Loci/1000bp: 18.6213	Location: chr19	Coordinates: 16122168-16153153 (30986 bp)	Cluster score: 300.0 (D: 100 1T: 100 10A: 0 OL: 0 NTR: 100)	*(considered all reads)
Cluster 163	Loci: 232	normalized: 229.117672997142, normalized/total: 0.98757617671182, multi: 3, unique: 229, plus: 1, minus: 231, 1T(U): 173 (74.57%), 10A: 74 (31.90%), optimum length: 232 (100.0%)	mono-directional (99.57%)	Loci/1000bp: 14.49	Location: chr19	Coordinates: 19850236-19866246 (16011 bp)	Cluster score: 245.9 (D: 67.2 1T: 78.7 10A: 0 OL: 0 NTR: 100)	*(considered all reads)
Cluster 164	Loci: 351	normalized: 343.635710620013, normalized/total: 0.979019118575535, multi: 8, unique: 343, plus: 0, minus: 351, 1T(U): 280 (79.77%), 10A: 76 (21.65%), optimum length: 351 (100.0%)	mono-directional (100.0%)	Loci/1000bp: 44.6735	Location: chr19	Coordinates: 35301735-35309591 (7857 bp)	Cluster score: 300.0 (D: 100 1T: 100 10A: 0 OL: 0 NTR: 100)	*(considered all reads)
Cluster 165	Loci: 80	normalized: 66.3339202329931, normalized/total: 0.829174002912413, multi: 14, unique: 66, plus: 76, minus: 4, 1T(U): 62 (77.50%), 10A: 36 (45.00%), optimum length: 80 (100.0%)	mono-directional (95.00%)	Loci/1000bp: 13.4138	Location: chr19	Coordinates: 35339636-35345599 (5964 bp)	Cluster score: 135.2 (D: 17.6 1T: 29 10A: 0 OL: 0 NTR: 88.6)	*(considered all reads)
Cluster 166	Loci: 164	normalized: 163, normalized/total: 0.99390243902439, multi: 2, unique: 162, plus: 1, minus: 163, 1T(U): 138 (84.15%), 10A: 61 (37.20%), optimum length: 164 (100.0%)	mono-directional (99.39%)	Loci/1000bp: 27.379	Location: chr19	Coordinates: 35378328-35384317 (5990 bp)	Cluster score: 213.3 (D: 46.9 1T: 66.4 10A: 0 OL: 0 NTR: 100)	*(considered all reads)
Cluster 167	Loci: 88	normalized: 86.5, normalized/total: 0.982954545454545, multi: 3, unique: 85, plus: 85, minus: 3, 1T(U): 77 (87.50%), 10A: 33 (37.50%), optimum length: 88 (100.0%)	mono-directional (96.59%)	Loci/1000bp: 18.7874	Location: chr19	Coordinates: 35395436-35400119 (4684 bp)	Cluster score: 159.6 (D: 21.1 1T: 38.5 10A: 0 OL: 0 NTR: 100)	*(considered all reads)
Cluster 168	Loci: 71	normalized: 65.6250729771231, normalized/total: 0.924296802494692, multi: 8, unique: 63, plus: 3, minus: 68, 1T(U): 54 (76.06%), 10A: 25 (35.21%), optimum length: 71 (100.0%)	mono-directional (95.77%)	Loci/1000bp: 10.2247	Location: chr20	Coordinates: 5476983-5483926 (6944 bp)	Cluster score: 135.8 (D: 16.3 1T: 25.2 10A: 0 OL: 0 NTR: 94.3)	*(considered all reads)
Cluster 169	Loci: 17	normalized: 14.0001408078194, normalized/total: 0.823537694577613, multi: 3, unique: 14, plus: 4, minus: 13, 1T(U): 15 (88.24%), 10A: 7 (41.18%), optimum length: 17 (100.0%)	bi-directional (94.12%)	Loci/1000bp: 3.3359	Location: chr20	Coordinates: 39806846-39811941 (5096 bp)	Cluster score: 30.2 (D: 3.6 1T: 7.9 10A: 0 OL: 0 NTR: 18.7)	*(considered all reads)
Cluster 170	Loci: 34	normalized: 28.0001546618148, normalized/total: 0.823533960641611, multi: 7, unique: 27, plus: 29, minus: 5, 1T(U): 28 (82.35%), 10A: 7 (20.59%), optimum length: 34 (100.0%)	mono-directional (85.29%)	Loci/1000bp: 3.7346	Location: chr20	Coordinates: 62559728-62568831 (9104 bp)	Cluster score: 55.2 (D: 4.4 1T: 13.8 10A: 0 OL: 0 NTR: 37)	*(considered all reads)
Cluster 171	Loci: 268	normalized: 199.180320283909, normalized/total: 0.743210150313094, multi: 87, unique: 181, plus: 14, minus: 254, 1T(U): 229 (85.45%), 10A: 84 (31.34%), optimum length: 268 (100.0%)	bi-directional (98.51%)	Loci/1000bp: 11.6451	Location: chr21	Coordinates: 45895446-45918459 (23014 bp)	Cluster score: 272.0 (D: 72 1T: 100 10A: 0 OL: 0 NTR: 100)	*(considered all reads)
Cluster 172	Loci: 120	normalized: 9.28161389377651, normalized/total: 0.0773467824481376, multi: 119, unique: 1, plus: 19, minus: 101, 1T(U): 96 (80.00%), 10A: 22 (18.33%), optimum length: 120 (100.0%)	mono-directional (84.17%)	Loci/1000bp: 8.459	Location: chr22	Coordinates: 16236355-16250540 (14186 bp)	Cluster score: 61.2 (D: 14 1T: 45.1 10A: 0 OL: 0 NTR: 2.1)	*(considered all reads)
Cluster 173	Loci: 45	normalized: 7.0027644858437, normalized/total: 0.155616988574304, multi: 44, unique: 1, plus: 40, minus: 5, 1T(U): 31 (68.89%), 10A: 17 (37.78%), optimum length: 45 (100.0%)	mono-directional (88.89%)	Loci/1000bp: 12.2984	Location: chr22	Coordinates: 18833101-18836759 (3659 bp)	Cluster score: 25.1 (D: 7.1 1T: 14.5 10A: 0 OL: 0 NTR: 3.5)	*(considered all reads)
Cluster 174	Loci: 32	normalized: 23.2290349042933, normalized/total: 0.725907340759166, multi: 9, unique: 23, plus: 26, minus: 6, 1T(U): 23 (71.88%), 10A: 14 (43.75%), optimum length: 32 (100.0%)	mono-directional (81.25%)	Loci/1000bp: 4.4912	Location: chr22	Coordinates: 19002796-19009920 (7125 bp)	Cluster score: 44.1 (D: 3.3 1T: 10.9 10A: 0 OL: 0 NTR: 29.9)	*(considered all reads)
Cluster 175	Loci: 22	normalized: 6.12532955203414, normalized/total: 0.278424070547006, multi: 20, unique: 2, plus: 19, minus: 3, 1T(U): 14 (63.64%), 10A: 2 (9.09%), optimum length: 22 (100.0%)	mono-directional (86.36%)	Loci/1000bp: 2.5328	Location: chr22	Coordinates: 20708759-20717444 (8686 bp)	Cluster score: 15.7 (D: 3.1 1T: 6.9 10A: 0 OL: 0 NTR: 5.7)	*(considered all reads)
Cluster 176	Loci: 46	normalized: 5.103965784545, normalized/total: 0.110955777924891, multi: 46, unique: 0, plus: 8, minus: 38, 1T(U): 30 (65.22%), 10A: 21 (45.65%), optimum length: 46 (100.0%)	mono-directional (82.61%)	Loci/1000bp: 8.9756	Location: chr22	Coordinates: 21479583-21484707 (5125 bp)	Cluster score: 21.1 (D: 5 1T: 14.1 10A: 0 OL: 0 NTR: 2)	*(considered all reads)
Cluster 177	Loci: 49	normalized: 5.99503721311642, normalized/total: 0.122347698226866, multi: 48, unique: 1, plus: 39, minus: 10, 1T(U): 29 (59.18%), 10A: 22 (44.90%), optimum length: 49 (100.0%)	mono-directional (79.59%)	Loci/1000bp: 9.5853	Location: chr22	Coordinates: 21634370-21639481 (5112 bp)	Cluster score: 21.0 (D: 4.4 1T: 14.1 10A: 0 OL: 0 NTR: 2.5)	*(considered all reads)
Cluster 178	Loci: 48	normalized: 7.19653465588072, normalized/total: 0.149927805330848, multi: 45, unique: 3, plus: 10, minus: 38, 1T(U): 30 (62.50%), 10A: 25 (52.08%), optimum length: 48 (100.0%)	mono-directional (79.17%)	Loci/1000bp: 14.0228	Location: chr22	Coordinates: 22984216-22987638 (3423 bp)	Cluster score: 29.1 (D: 4.2 1T: 14.3 10A: 7.3 OL: 0 NTR: 3.3)	*(considered all reads)
Cluster 179	Loci: 210	normalized: 191.021165306438, normalized/total: 0.909624596697325, multi: 25, unique: 185, plus: 12, minus: 198, 1T(U): 173 (82.38%), 10A: 65 (30.95%), optimum length: 210 (100.0%)	mono-directional (94.29%)	Loci/1000bp: 9.393	Location: chr22	Coordinates: 24233767-24256123 (22357 bp)	Cluster score: 225.7 (D: 43.8 1T: 81.9 10A: 0 OL: 0 NTR: 100)	*(considered all reads)
Cluster 180	Loci: 49	normalized: 5.7865130453015, normalized/total: 0.118092102965337, multi: 48, unique: 1, plus: 39, minus: 10, 1T(U): 26 (53.06%), 10A: 22 (44.90%), optimum length: 49 (100.0%)	mono-directional (79.59%)	Loci/1000bp: 13.2254	Location: chr22	Coordinates: 24646581-24650285 (3705 bp)	Cluster score: 20.3 (D: 4.4 1T: 13.4 10A: 0 OL: 0 NTR: 2.5)	*(considered all reads)
Cluster 181	Loci: 49	normalized: 6.63373617611038, normalized/total: 0.135382370941028, multi: 47, unique: 2, plus: 9, minus: 40, 1T(U): 27 (55.10%), 10A: 22 (44.90%), optimum length: 49 (100.0%)	mono-directional (81.63%)	Loci/1000bp: 11.462	Location: chr22	Coordinates: 25051775-25056049 (4275 bp)	Cluster score: 21.9 (D: 5 1T: 13.6 10A: 0 OL: 0 NTR: 3.3)	*(considered all reads)
Cluster 182	Loci: 605	normalized: 601.000140807819, normalized/total: 0.993388662492264, multi: 5, unique: 600, plus: 11, minus: 594, 1T(U): 479 (79.17%), 10A: 169 (27.93%), optimum length: 605 (100.0%)	mono-directional (98.18%)	Loci/1000bp: 21.8522	Location: chr22	Coordinates: 37742794-37770479 (27686 bp)	Cluster score: 300.0 (D: 100 1T: 100 10A: 0 OL: 0 NTR: 100)	*(considered all reads)
Cluster 183	Loci: 8	normalized: 5.00027913733439, normalized/total: 0.625034892166799, multi: 3, unique: 5, plus: 3, minus: 5, 1T(U): 4 (50.00%), 10A: 3 (37.50%), optimum length: 8 (100.0%)	bi-directional (100.0%)	Loci/1000bp: 3.5794	Location: chr22	Coordinates: 39709882-39712116 (2235 bp)	Cluster score: 10.4 (D: 2.1 1T: 2.3 10A: 0 OL: 0 NTR: 6)	*(considered all reads)
Cluster 184	Loci: 25	normalized: 23.1666778343608, normalized/total: 0.92666711337443, multi: 2, unique: 23, plus: 20, minus: 5, 1T(U): 18 (72.00%), 10A: 8 (32.00%), optimum length: 25 (100.0%)	mono-directional (80.00%)	Loci/1000bp: 3.8736	Location: chr22	Coordinates: 42221724-42228177 (6454 bp)	Cluster score: 46.5 (D: 2.4 1T: 8.6 10A: 0 OL: 0 NTR: 35.5)	*(considered all reads)
Cluster 185	Loci: 189	normalized: 36.0002933701829, normalized/total: 0.19047774269938, multi: 185, unique: 4, plus: 8, minus: 181, 1T(U): 160 (84.66%), 10A: 35 (18.52%), optimum length: 189 (100.0%)	bi-directional (98.94%)	Loci/1000bp: 10.6665	Location: chrX	Coordinates: 9372417-9390135 (17719 bp)	Cluster score: 147.0 (D: 52.3 1T: 77.2 10A: 0 OL: 0 NTR: 17.5)	*(considered all reads)
Cluster 186	Loci: 16	normalized: 3.99286793092554, normalized/total: 0.249554245682846, multi: 15, unique: 1, plus: 14, minus: 2, 1T(U): 13 (81.25%), 10A: 3 (18.75%), optimum length: 16 (100.0%)	mono-directional (87.50%)	Loci/1000bp: 5.1563	Location: chrX	Coordinates: 40216587-40219689 (3103 bp)	Cluster score: 12.0 (D: 2.4 1T: 6.6 10A: 0 OL: 0 NTR: 3)	*(considered all reads)
Cluster 187	Loci: 30	normalized: 4.59166666666667, normalized/total: 0.153055555555556, multi: 29, unique: 1, plus: 0, minus: 30, 1T(U): 30 (100.0%), 10A: 16 (53.33%), optimum length: 30 (100.0%)	mono-directional (100.0%)	Loci/1000bp: 2.5784	Location: chr5	Coordinates: 17518382-17530016 (11635 bp)	Cluster score: 34.5 (D: 8.7 1T: 18.1 10A: 4.9 OL: 0 NTR: 2.8)	*(considered reads with less than 5 loci)
Total clustered loci: 20869 (multi: 7922,unique: 12947)
P 0 false positive hits: 0.700082208155219
P 1 or more false positive hits: 0.299917791844781
P 2 or more false positive hits: 0.049429932939023
