# Supplementary material for: proTRAC - a software for probabilistic piRNA cluster detection, visualization and analysis
Source: BMC Bioinformatics. 2012 Jan 10;13:5. doi: 10.1186/1471-2105-13-5 (PMC3293768; doi:10.1186/1471-2105-13-5)
Supplement: Additional file 2 — proTRAC output summary file that contains a list of all mouse piRNA clusters detected by proTRAC. [file 1471-2105-13-5-S2.TXT]

C:/proTRAC/map_mouse.txt contained 54864 different sequences producing 1748019 matches.
Cluster 1	Loci: 106	normalized: 105.000026573129, normalized/total: 0.990566288425748, multi: 1, unique: 105, plus: 1, minus: 105, 1T(U): 100 (94.34%), 10A: 33 (31.13%), optimum length: 104 (98.11%)	mono-directional (99.06%)	Loci/1000bp: 17.6431	Location: 19 dna:chromosome chromosome:NCBIM37:19:1:61342430:1	Coordinates: 37330562-37336569 (6008 bp)	Cluster score: 184.5 (D: 29.6 1T: 54.9 10A: 0 OL: 0 NTR: 100)	*(considered all reads)
Cluster 2	Loci: 2525	normalized: 2446.14379006734, normalized/total: 0.968769817848452, multi: 89, unique: 2436, plus: 204, minus: 2321, 1T(U): 2263 (89.62%), 10A: 749 (29.66%), optimum length: 2396 (94.89%)	bi-directional (98.69%)	Loci/1000bp: 28.7969	Location: 18 dna:chromosome chromosome:NCBIM37:18:1:90772031:1	Coordinates: 67159832-67247514 (87683 bp)	Cluster score: 300.0* (D: 100 1T: 100 10A: 0 OL: 0 NTR: 100)	*(considered all reads)
Cluster 3	Loci: 71	normalized: 40.4166666666667, normalized/total: 0.56924882629108, multi: 46, unique: 25, plus: 70, minus: 1, 1T(U): 69 (97.18%), 10A: 25 (35.21%), optimum length: 64 (90.14%)	mono-directional (98.59%)	Loci/1000bp: 12.4518	Location: 17 dna:chromosome chromosome:NCBIM37:17:1:95272651:1	Coordinates: 22650701-22656402 (5702 bp)	Cluster score: 102.5 (D: 19.2 1T: 39.4 10A: 0 OL: 0 NTR: 43.9)	*(considered all reads)
Cluster 4	Loci: 4182	normalized: 3879.66957564386, normalized/total: 0.927706737361039, multi: 330, unique: 3852, plus: 2253, minus: 1929, 1T(U): 3780 (90.39%), 10A: 1295 (30.97%), optimum length: 3419 (81.76%)	bi-directional (98.59%)	Loci/1000bp: 48.6976	Location: 17 dna:chromosome chromosome:NCBIM37:17:1:95272651:1	Coordinates: 27418575-27504451 (85877 bp)	Cluster score: 300.0* (D: 100 1T: 100 10A: 0 OL: 0 NTR: 100)	*(considered all reads)
Cluster 5	Loci: 14	normalized: 3.00062690481451, normalized/total: 0.214330493201036, multi: 11, unique: 3, plus: 4, minus: 10, 1T(U): 12 (85.71%), 10A: 4 (28.57%), optimum length: 14 (100.0%)	bi-directional (92.86%)	Loci/1000bp: 12.7621	Location: 17 dna:chromosome chromosome:NCBIM37:17:1:95272651:1	Coordinates: 33984171-33985267 (1097 bp)	Cluster score: 11.4 (D: 2.7 1T: 6.5 10A: 0 OL: 0 NTR: 2.2)	*(considered all reads)
Cluster 6	Loci: 128	normalized: 91.0036835458872, normalized/total: 0.710966277702244, multi: 37, unique: 91, plus: 20, minus: 108, 1T(U): 108 (84.38%), 10A: 47 (36.72%), optimum length: 102 (79.69%)	bi-directional (96.09%)	Loci/1000bp: 3.1226	Location: 17 dna:chromosome chromosome:NCBIM37:17:1:95272651:1	Coordinates: 49251617-49292608 (40992 bp)	Cluster score: 184.8 (D: 29.8 1T: 55 10A: 0 OL: 0 NTR: 100)	*(considered all reads)
Cluster 7	Loci: 126	normalized: 50.6670204911895, normalized/total: 0.402119210247536, multi: 125, unique: 1, plus: 3, minus: 123, 1T(U): 115 (91.27%), 10A: 40 (31.75%), optimum length: 109 (86.51%)	mono-directional (97.62%)	Loci/1000bp: 45.5202	Location: 17 dna:chromosome chromosome:NCBIM37:17:1:95272651:1	Coordinates: 66501134-66503901 (2768 bp)	Cluster score: 137.3 (D: 32.1 1T: 61.1 10A: 0 OL: 0 NTR: 44.1)	*(considered all reads)
Cluster 8	Loci: 50	normalized: 28.5895971580422, normalized/total: 0.571791943160843, multi: 24, unique: 26, plus: 5, minus: 45, 1T(U): 46 (92.00%), 10A: 19 (38.00%), optimum length: 50 (100.0%)	mono-directional (90.00%)	Loci/1000bp: 4.9603	Location: 17 dna:chromosome chromosome:NCBIM37:17:1:95272651:1	Coordinates: 66522797-66532876 (10080 bp)	Cluster score: 64.7 (D: 8.4 1T: 24.9 10A: 0 OL: 0 NTR: 31.4)	*(considered all reads)
Cluster 9	Loci: 347	normalized: 338.533613995697, normalized/total: 0.975601193071171, multi: 13, unique: 334, plus: 6, minus: 341, 1T(U): 314 (90.49%), 10A: 109 (31.41%), optimum length: 323 (93.08%)	mono-directional (98.27%)	Loci/1000bp: 23.9211	Location: 17 dna:chromosome chromosome:NCBIM37:17:1:95272651:1	Coordinates: 66537886-66552391 (14506 bp)	Cluster score: 291.8 (D: 91.8 1T: 100 10A: 0 OL: 0 NTR: 100)	*(considered all reads)
Cluster 10	Loci: 679	normalized: 583.633098405143, normalized/total: 0.8595480094332, multi: 153, unique: 526, plus: 665, minus: 14, 1T(U): 604 (88.95%), 10A: 241 (35.49%), optimum length: 612 (90.13%)	mono-directional (97.94%)	Loci/1000bp: 27.0906	Location: 17 dna:chromosome chromosome:NCBIM37:17:1:95272651:1	Coordinates: 66553993-66579056 (25064 bp)	Cluster score: 300.0 (D: 100 1T: 100 10A: 0 OL: 0 NTR: 100)	*(considered all reads)
Cluster 11	Loci: 10	normalized: 10, normalized/total: 1, multi: 0, unique: 10, plus: 0, minus: 10, 1T(U): 10 (100.0%), 10A: 5 (50.00%), optimum length: 10 (100.0%)	mono-directional (100.0%)	Loci/1000bp: 15.1745	Location: 17 dna:chromosome chromosome:NCBIM37:17:1:95272651:1	Coordinates: 79734355-79735013 (659 bp)	Cluster score: 110.7 (D: 2.7 1T: 6 10A: 2 OL: 0 NTR: 100)	*(considered all reads)
Cluster 12	Loci: 1983	normalized: 1928.50997690664, normalized/total: 0.972521420527808, multi: 68, unique: 1915, plus: 455, minus: 1528, 1T(U): 1773 (89.41%), 10A: 644 (32.48%), optimum length: 1839 (92.74%)	bi-directional (99.19%)	Loci/1000bp: 37.5192	Location: 15 dna:chromosome chromosome:NCBIM37:15:1:103494974:1	Coordinates: 59079238-59132090 (52853 bp)	Cluster score: 300.0* (D: 100 1T: 100 10A: 0 OL: 0 NTR: 100)	*(considered all reads)
Cluster 13	Loci: 102	normalized: 100.333333333333, normalized/total: 0.983660130718954, multi: 3, unique: 99, plus: 2, minus: 100, 1T(U): 92 (90.20%), 10A: 17 (16.67%), optimum length: 99 (97.06%)	mono-directional (98.04%)	Loci/1000bp: 9.2922	Location: 15 dna:chromosome chromosome:NCBIM37:15:1:103494974:1	Coordinates: 72926760-72937736 (10977 bp)	Cluster score: 175.3 (D: 26.7 1T: 48.6 10A: 0 OL: 0 NTR: 100)	*(considered all reads)
Cluster 14	Loci: 991	normalized: 979.665031704516, normalized/total: 0.988562090519188, multi: 13, unique: 978, plus: 983, minus: 8, 1T(U): 901 (90.92%), 10A: 291 (29.36%), optimum length: 860 (86.78%)	mono-directional (99.19%)	Loci/1000bp: 40.0097	Location: 15 dna:chromosome chromosome:NCBIM37:15:1:103494974:1	Coordinates: 74464645-74489413 (24769 bp)	Cluster score: 300.0 (D: 100 1T: 100 10A: 0 OL: 0 NTR: 100)	*(considered all reads)
Cluster 15	Loci: 653	normalized: 630.548078770681, normalized/total: 0.965617272236877, multi: 29, unique: 624, plus: 3, minus: 650, 1T(U): 578 (88.51%), 10A: 174 (26.65%), optimum length: 593 (90.81%)	mono-directional (99.54%)	Loci/1000bp: 22.1694	Location: 15 dna:chromosome chromosome:NCBIM37:15:1:103494974:1	Coordinates: 78473425-78502879 (29455 bp)	Cluster score: 300.0 (D: 100 1T: 100 10A: 0 OL: 0 NTR: 100)	*(considered all reads)
Cluster 16	Loci: 53	normalized: 39.0123572276276, normalized/total: 0.73608221184203, multi: 14, unique: 39, plus: 50, minus: 3, 1T(U): 51 (96.23%), 10A: 21 (39.62%), optimum length: 48 (90.57%)	mono-directional (94.34%)	Loci/1000bp: 4.5145	Location: 15 dna:chromosome chromosome:NCBIM37:15:1:103494974:1	Coordinates: 79758562-79770301 (11740 bp)	Cluster score: 88.4 (D: 11.3 1T: 28.9 10A: 0 OL: 0 NTR: 48.2)	*(considered all reads)
Cluster 17	Loci: 21	normalized: 16.0003712570006, normalized/total: 0.761922440809551, multi: 5, unique: 16, plus: 19, minus: 2, 1T(U): 18 (85.71%), 10A: 8 (38.10%), optimum length: 21 (100.0%)	mono-directional (90.48%)	Loci/1000bp: 5.418	Location: 15 dna:chromosome chromosome:NCBIM37:15:1:103494974:1	Coordinates: 79775386-79779261 (3876 bp)	Cluster score: 33.8 (D: 3.7 1T: 9.6 10A: 0 OL: 0 NTR: 20.5)	*(considered all reads)
Cluster 18	Loci: 237	normalized: 236.5, normalized/total: 0.99789029535865, multi: 1, unique: 236, plus: 0, minus: 237, 1T(U): 223 (94.09%), 10A: 79 (33.33%), optimum length: 216 (91.14%)	mono-directional (100.0%)	Loci/1000bp: 34.766	Location: 15 dna:chromosome chromosome:NCBIM37:15:1:103494974:1	Coordinates: 83184155-83190971 (6817 bp)	Cluster score: 271.0 (D: 71 1T: 100 10A: 0 OL: 0 NTR: 100)	*(considered all reads)
Cluster 19	Loci: 15	normalized: 15, normalized/total: 1, multi: 0, unique: 15, plus: 0, minus: 15, 1T(U): 13 (86.67%), 10A: 7 (46.67%), optimum length: 15 (100.0%)	mono-directional (100.0%)	Loci/1000bp: 5.533	Location: 15 dna:chromosome chromosome:NCBIM37:15:1:103494974:1	Coordinates: 88810197-88812907 (2711 bp)	Cluster score: 111.2 (D: 4.2 1T: 7 10A: 0 OL: 0 NTR: 100)	*(considered all reads)
Cluster 20	Loci: 21	normalized: 12.0017639049103, normalized/total: 0.571512566900489, multi: 9, unique: 12, plus: 7, minus: 14, 1T(U): 14 (66.67%), 10A: 11 (52.38%), optimum length: 20 (95.24%)	bi-directional (90.48%)	Loci/1000bp: 2.6051	Location: 15 dna:chromosome chromosome:NCBIM37:15:1:103494974:1	Coordinates: 100400381-100408441 (8061 bp)	Cluster score: 28.6 (D: 3.7 1T: 7.7 10A: 4 OL: 0 NTR: 13.2)	*(considered all reads)
Cluster 21	Loci: 28	normalized: 19.0207570660058, normalized/total: 0.679312752357352, multi: 9, unique: 19, plus: 2, minus: 26, 1T(U): 27 (96.43%), 10A: 13 (46.43%), optimum length: 26 (92.86%)	mono-directional (92.86%)	Loci/1000bp: 3.1461	Location: 15 dna:chromosome chromosome:NCBIM37:15:1:103494974:1	Coordinates: 103015163-103024062 (8900 bp)	Cluster score: 43.6 (D: 5.5 1T: 15.4 10A: 0 OL: 0 NTR: 22.7)	*(considered all reads)
Cluster 22	Loci: 36	normalized: 36, normalized/total: 1, multi: 0, unique: 36, plus: 0, minus: 36, 1T(U): 31 (86.11%), 10A: 9 (25.00%), optimum length: 34 (94.44%)	mono-directional (100.0%)	Loci/1000bp: 29.2208	Location: 13 dna:chromosome chromosome:NCBIM37:13:1:120284312:1	Coordinates: 21595600-21596831 (1232 bp)	Cluster score: 126.8 (D: 10.5 1T: 16.3 10A: 0 OL: 0 NTR: 100)	*(considered all reads)
Cluster 23	Loci: 50	normalized: 40.0005699078284, normalized/total: 0.800011398156569, multi: 10, unique: 40, plus: 40, minus: 10, 1T(U): 48 (96.00%), 10A: 15 (30.00%), optimum length: 45 (90.00%)	bi-directional (100.0%)	Loci/1000bp: 11.2007	Location: 13 dna:chromosome chromosome:NCBIM37:13:1:120284312:1	Coordinates: 24994531-24998994 (4464 bp)	Cluster score: 94.0 (D: 14.8 1T: 27.1 10A: 0 OL: 0 NTR: 52.1)	*(considered all reads)
Cluster 24	Loci: 43	normalized: 29.3333333333333, normalized/total: 0.682170542635659, multi: 27, unique: 16, plus: 43, minus: 0, 1T(U): 42 (97.67%), 10A: 14 (32.56%), optimum length: 43 (100.0%)	mono-directional (100.0%)	Loci/1000bp: 10.8833	Location: 13 dna:chromosome chromosome:NCBIM37:13:1:120284312:1	Coordinates: 49984496-49988446 (3951 bp)	Cluster score: 73.0 (D: 12.6 1T: 24.3 10A: 0 OL: 0 NTR: 36.1)	*(considered all reads)
Cluster 25	Loci: 10	normalized: 4.33333333333333, normalized/total: 0.433333333333333, multi: 10, unique: 0, plus: 10, minus: 0, 1T(U): 10 (100.0%), 10A: 2 (20.00%), optimum length: 9 (90.00%)	mono-directional (100.0%)	Loci/1000bp: 20.284	Location: 13 dna:chromosome chromosome:NCBIM37:13:1:120284312:1	Coordinates: 50125272-50125764 (493 bp)	Cluster score: 14.1 (D: 2.7 1T: 6 10A: 0 OL: 0 NTR: 5.4)	*(considered all reads)
Cluster 26	Loci: 114	normalized: 25.2583249436473, normalized/total: 0.221564253891643, multi: 108, unique: 6, plus: 82, minus: 32, 1T(U): 97 (85.09%), 10A: 38 (33.33%), optimum length: 104 (91.23%)	non-directional (71.93%)	Loci/1000bp: 6.9529	Location: 13 dna:chromosome chromosome:NCBIM37:13:1:120284312:1	Coordinates: 50386381-50402776 (16396 bp)	Cluster score: 69.9 (D: 5.5 1T: 49.6 10A: 0 OL: 0 NTR: 14.8)	*(considered all reads)
Cluster 27	Loci: 15	normalized: 5.76666666666667, normalized/total: 0.384444444444444, multi: 15, unique: 0, plus: 15, minus: 0, 1T(U): 15 (100.0%), 10A: 3 (20.00%), optimum length: 12 (80.00%)	mono-directional (100.0%)	Loci/1000bp: 5.805	Location: 13 dna:chromosome chromosome:NCBIM37:13:1:120284312:1	Coordinates: 50420065-50422648 (2584 bp)	Cluster score: 18.9 (D: 4.2 1T: 9 10A: 0 OL: 0 NTR: 5.7)	*(considered all reads)
Cluster 28	Loci: 98	normalized: 39.4166666666667, normalized/total: 0.402210884353741, multi: 95, unique: 3, plus: 98, minus: 0, 1T(U): 94 (95.92%), 10A: 22 (22.45%), optimum length: 87 (88.78%)	mono-directional (100.0%)	Loci/1000bp: 17.1599	Location: 13 dna:chromosome chromosome:NCBIM37:13:1:120284312:1	Coordinates: 50462548-50468258 (5711 bp)	Cluster score: 116.8 (D: 29.2 1T: 52.6 10A: 0 OL: 0 NTR: 35)	*(considered all reads)
Cluster 29	Loci: 251	normalized: 84.5598802173844, normalized/total: 0.336891953057309, multi: 213, unique: 38, plus: 66, minus: 185, 1T(U): 226 (90.04%), 10A: 89 (35.46%), optimum length: 219 (87.25%)	non-directional (73.71%)	Loci/1000bp: 10.9221	Location: 13 dna:chromosome chromosome:NCBIM37:13:1:120284312:1	Coordinates: 50590781-50613761 (22981 bp)	Cluster score: 178.7 (D: 13.5 1T: 100 10A: 0 OL: 0 NTR: 65.2)	*(considered all reads)
Cluster 30	Loci: 46	normalized: 23.7333333333333, normalized/total: 0.515942028985507, multi: 35, unique: 11, plus: 1, minus: 45, 1T(U): 41 (89.13%), 10A: 16 (34.78%), optimum length: 44 (95.65%)	mono-directional (97.83%)	Loci/1000bp: 3.6441	Location: 13 dna:chromosome chromosome:NCBIM37:13:1:120284312:1	Coordinates: 50654349-50666971 (12623 bp)	Cluster score: 58.3 (D: 11.9 1T: 21.8 10A: 0 OL: 0 NTR: 24.6)	*(considered reads with less than 5 loci)
Cluster 31	Loci: 12	normalized: 4.93333333333333, normalized/total: 0.411111111111111, multi: 12, unique: 0, plus: 0, minus: 12, 1T(U): 11 (91.67%), 10A: 3 (25.00%), optimum length: 12 (100.0%)	mono-directional (100.0%)	Loci/1000bp: 7.8585	Location: 13 dna:chromosome chromosome:NCBIM37:13:1:120284312:1	Coordinates: 50857010-50858536 (1527 bp)	Cluster score: 14.4 (D: 3.3 1T: 6.2 10A: 0 OL: 0 NTR: 4.9)	*(considered all reads)
Cluster 32	Loci: 28	normalized: 14.3333333333333, normalized/total: 0.511904761904762, multi: 27, unique: 1, plus: 0, minus: 28, 1T(U): 28 (100.0%), 10A: 5 (17.86%), optimum length: 28 (100.0%)	mono-directional (100.0%)	Loci/1000bp: 8.7582	Location: 13 dna:chromosome chromosome:NCBIM37:13:1:120284312:1	Coordinates: 50945248-50948444 (3197 bp)	Cluster score: 40.8 (D: 8.1 1T: 16.9 10A: 0 OL: 0 NTR: 15.8)	*(considered all reads)
Cluster 33	Loci: 175	normalized: 106.45, normalized/total: 0.608285714285714, multi: 110, unique: 65, plus: 0, minus: 175, 1T(U): 164 (93.71%), 10A: 48 (27.43%), optimum length: 156 (89.14%)	mono-directional (100.0%)	Loci/1000bp: 28.5202	Location: 13 dna:chromosome chromosome:NCBIM37:13:1:120284312:1	Coordinates: 51002401-51008536 (6136 bp)	Cluster score: 241.4 (D: 52.4 1T: 89 10A: 0 OL: 0 NTR: 100)	*(considered all reads)
Cluster 34	Loci: 32	normalized: 14.6668675113217, normalized/total: 0.458339609728803, multi: 30, unique: 2, plus: 6, minus: 26, 1T(U): 29 (90.63%), 10A: 9 (28.13%), optimum length: 32 (100.0%)	mono-directional (81.25%)	Loci/1000bp: 3.3487	Location: 13 dna:chromosome chromosome:NCBIM37:13:1:120284312:1	Coordinates: 51237701-51247256 (9556 bp)	Cluster score: 33.7 (D: 3.3 1T: 15.7 10A: 0 OL: 0 NTR: 14.7)	*(considered all reads)
Cluster 35	Loci: 108	normalized: 108, normalized/total: 1, multi: 0, unique: 108, plus: 108, minus: 0, 1T(U): 94 (87.04%), 10A: 29 (26.85%), optimum length: 100 (92.59%)	mono-directional (100.0%)	Loci/1000bp: 18.43	Location: 13 dna:chromosome chromosome:NCBIM37:13:1:120284312:1	Coordinates: 52213589-52219448 (5860 bp)	Cluster score: 180.8 (D: 32.2 1T: 48.6 10A: 0 OL: 0 NTR: 100)	*(considered all reads)
Cluster 36	Loci: 177	normalized: 159.266666666667, normalized/total: 0.899811676082862, multi: 32, unique: 145, plus: 177, minus: 0, 1T(U): 166 (93.79%), 10A: 43 (24.29%), optimum length: 161 (90.96%)	mono-directional (100.0%)	Loci/1000bp: 31.9841	Location: 13 dna:chromosome chromosome:NCBIM37:13:1:120284312:1	Coordinates: 53492753-53498286 (5534 bp)	Cluster score: 243.1 (D: 53 1T: 90.1 10A: 0 OL: 0 NTR: 100)	*(considered all reads)
Cluster 37	Loci: 1933	normalized: 1914.58574460724, normalized/total: 0.99047374268352, multi: 27, unique: 1906, plus: 312, minus: 1621, 1T(U): 1762 (91.15%), 10A: 597 (30.88%), optimum length: 1855 (95.96%)	bi-directional (99.79%)	Loci/1000bp: 39.8327	Location: 12 dna:chromosome chromosome:NCBIM37:12:1:121257530:1	Coordinates: 99620113-99668640 (48528 bp)	Cluster score: 300.0* (D: 100 1T: 100 10A: 0 OL: 0 NTR: 100)	*(considered all reads)
Cluster 38	Loci: 350	normalized: 341.502589651453, normalized/total: 0.975721684718436, multi: 9, unique: 341, plus: 347, minus: 3, 1T(U): 310 (88.57%), 10A: 110 (31.43%), optimum length: 341 (97.43%)	mono-directional (99.14%)	Loci/1000bp: 18.1084	Location: 12 dna:chromosome chromosome:NCBIM37:12:1:121257530:1	Coordinates: 99670538-99689865 (19328 bp)	Cluster score: 298.2 (D: 98.2 1T: 100 10A: 0 OL: 0 NTR: 100)	*(considered all reads)
Cluster 39	Loci: 61	normalized: 24.016257816447, normalized/total: 0.393709144531918, multi: 37, unique: 24, plus: 18, minus: 43, 1T(U): 51 (83.61%), 10A: 25 (40.98%), optimum length: 52 (85.25%)	bi-directional (88.52%)	Loci/1000bp: 4.8336	Location: 11 dna:chromosome chromosome:NCBIM37:11:1:121843856:1	Coordinates: 5428858-5441477 (12620 bp)	Cluster score: 56.5 (D: 9.4 1T: 26.2 10A: 0 OL: 0 NTR: 20.9)	*(considered all reads)
Cluster 40	Loci: 19	normalized: 19, normalized/total: 1, multi: 0, unique: 19, plus: 0, minus: 19, 1T(U): 18 (94.74%), 10A: 7 (36.84%), optimum length: 19 (100.0%)	mono-directional (100.0%)	Loci/1000bp: 7.3529	Location: 11 dna:chromosome chromosome:NCBIM37:11:1:121843856:1	Coordinates: 50754452-50757035 (2584 bp)	Cluster score: 115.6 (D: 5.4 1T: 10.2 10A: 0 OL: 0 NTR: 100)	*(considered reads with less than 5 loci)
Cluster 41	Loci: 10	normalized: 9.00003111290875, normalized/total: 0.900003111290875, multi: 1, unique: 9, plus: 0, minus: 10, 1T(U): 10 (100.0%), 10A: 6 (60.00%), optimum length: 10 (100.0%)	mono-directional (100.0%)	Loci/1000bp: 8.2169	Location: 11 dna:chromosome chromosome:NCBIM37:11:1:121843856:1	Coordinates: 72590067-72591283 (1217 bp)	Cluster score: 24.1 (D: 2.7 1T: 6 10A: 2.4 OL: 0 NTR: 13)	*(considered all reads)
Cluster 42	Loci: 10	normalized: 10, normalized/total: 1, multi: 0, unique: 10, plus: 10, minus: 0, 1T(U): 9 (90.00%), 10A: 6 (60.00%), optimum length: 10 (100.0%)	mono-directional (100.0%)	Loci/1000bp: 4.9505	Location: 11 dna:chromosome chromosome:NCBIM37:11:1:121843856:1	Coordinates: 75387455-75389474 (2020 bp)	Cluster score: 110.1 (D: 2.7 1T: 5 10A: 2.4 OL: 0 NTR: 100)	*(considered reads with less than 5 loci)
Cluster 43	Loci: 42	normalized: 23.0011998483735, normalized/total: 0.547647615437464, multi: 19, unique: 23, plus: 32, minus: 10, 1T(U): 36 (85.71%), 10A: 20 (47.62%), optimum length: 42 (100.0%)	bi-directional (97.62%)	Loci/1000bp: 4.1941	Location: 11 dna:chromosome chromosome:NCBIM37:11:1:121843856:1	Coordinates: 95627637-95637650 (10014 bp)	Cluster score: 53.7 (D: 10.7 1T: 18.8 10A: 0 OL: 0 NTR: 24.2)	*(considered all reads)
Cluster 44	Loci: 12	normalized: 12, normalized/total: 1, multi: 0, unique: 12, plus: 0, minus: 12, 1T(U): 9 (75.00%), 10A: 6 (50.00%), optimum length: 12 (100.0%)	mono-directional (100.0%)	Loci/1000bp: 3.7653	Location: 11 dna:chromosome chromosome:NCBIM37:11:1:121843856:1	Coordinates: 100320264-100323450 (3187 bp)	Cluster score: 110.5 (D: 3.3 1T: 4.9 10A: 2.3 OL: 0 NTR: 100)	*(considered all reads)
Cluster 45	Loci: 696	normalized: 674.740409290179, normalized/total: 0.969454611049107, multi: 28, unique: 668, plus: 691, minus: 5, 1T(U): 617 (88.65%), 10A: 199 (28.59%), optimum length: 627 (90.09%)	mono-directional (99.28%)	Loci/1000bp: 27.005	Location: 11 dna:chromosome chromosome:NCBIM37:11:1:121843856:1	Coordinates: 103285469-103311241 (25773 bp)	Cluster score: 300.0 (D: 100 1T: 100 10A: 0 OL: 0 NTR: 100)	*(considered all reads)
Cluster 46	Loci: 10	normalized: 2.33379403326594, normalized/total: 0.233379403326594, multi: 8, unique: 2, plus: 7, minus: 3, 1T(U): 10 (100.0%), 10A: 5 (50.00%), optimum length: 10 (100.0%)	bi-directional (100.0%)	Loci/1000bp: 4.2992	Location: 11 dna:chromosome chromosome:NCBIM37:11:1:121843856:1	Coordinates: 105039224-105041549 (2326 bp)	Cluster score: 13.3 (D: 2.7 1T: 6 10A: 2 OL: 0 NTR: 2.6)	*(considered all reads)
Cluster 47	Loci: 13	normalized: 4.00053176792536, normalized/total: 0.307733212917336, multi: 9, unique: 4, plus: 5, minus: 8, 1T(U): 8 (61.54%), 10A: 6 (46.15%), optimum length: 10 (76.92%)	bi-directional (92.31%)	Loci/1000bp: 3.9251	Location: 11 dna:chromosome chromosome:NCBIM37:11:1:121843856:1	Coordinates: 106359039-106362350 (3312 bp)	Cluster score: 10.6 (D: 2.5 1T: 4.7 10A: 0 OL: 0 NTR: 3.4)	*(considered all reads)
Cluster 48	Loci: 133	normalized: 127.167742799443, normalized/total: 0.956148442101075, multi: 6, unique: 127, plus: 130, minus: 3, 1T(U): 121 (90.98%), 10A: 38 (28.57%), optimum length: 118 (88.72%)	mono-directional (97.74%)	Loci/1000bp: 32.4153	Location: 11 dna:chromosome chromosome:NCBIM37:11:1:121843856:1	Coordinates: 107855009-107859111 (4103 bp)	Cluster score: 198.2 (D: 34.1 1T: 64.1 10A: 0 OL: 0 NTR: 100)	*(considered all reads)
Cluster 49	Loci: 27	normalized: 27, normalized/total: 1, multi: 0, unique: 27, plus: 0, minus: 27, 1T(U): 24 (88.89%), 10A: 9 (33.33%), optimum length: 26 (96.30%)	mono-directional (100.0%)	Loci/1000bp: 5.0205	Location: 11 dna:chromosome chromosome:NCBIM37:11:1:121843856:1	Coordinates: 108279449-108284826 (5378 bp)	Cluster score: 120.7 (D: 7.8 1T: 12.9 10A: 0 OL: 0 NTR: 100)	*(considered reads with less than 5 loci)
Cluster 50	Loci: 50	normalized: 6.86678949171959, normalized/total: 0.137335789834392, multi: 50, unique: 0, plus: 24, minus: 26, 1T(U): 45 (90.00%), 10A: 13 (26.00%), optimum length: 43 (86.00%)	bi-directional (82.00%)	Loci/1000bp: 12.3092	Location: 9 dna:chromosome chromosome:NCBIM37:9:1:124076172:1	Coordinates: 3139794-3143855 (4062 bp)	Cluster score: 32.6 (D: 5.3 1T: 24 10A: 0 OL: 0 NTR: 3.3)	*(considered all reads)
Cluster 51	Loci: 22	normalized: 20.3428571428571, normalized/total: 0.924675324675325, multi: 2, unique: 20, plus: 0, minus: 22, 1T(U): 21 (95.45%), 10A: 9 (40.91%), optimum length: 22 (100.0%)	mono-directional (100.0%)	Loci/1000bp: 4.3921	Location: 9 dna:chromosome chromosome:NCBIM37:9:1:124076172:1	Coordinates: 3183251-3188259 (5009 bp)	Cluster score: 49.4 (D: 6.3 1T: 11.9 10A: 0 OL: 0 NTR: 31.2)	*(considered all reads)
Cluster 52	Loci: 9	normalized: 3.33333333333333, normalized/total: 0.37037037037037, multi: 9, unique: 0, plus: 9, minus: 0, 1T(U): 9 (100.0%), 10A: 1 (11.11%), optimum length: 9 (100.0%)	mono-directional (100.0%)	Loci/1000bp: 7.0039	Location: 9 dna:chromosome chromosome:NCBIM37:9:1:124076172:1	Coordinates: 3214767-3216051 (1285 bp)	Cluster score: 11.9 (D: 2.4 1T: 5.4 10A: 0 OL: 0 NTR: 4.1)	*(considered all reads)
Cluster 53	Loci: 8	normalized: 2.33333333333333, normalized/total: 0.291666666666667, multi: 8, unique: 0, plus: 8, minus: 0, 1T(U): 5 (62.50%), 10A: 0 (0.00%), optimum length: 5 (62.50%)	mono-directional (100.0%)	Loci/1000bp: 28.2686	Location: 9 dna:chromosome chromosome:NCBIM37:9:1:124076172:1	Coordinates: 14649724-14650006 (283 bp)	Cluster score: 8.0 (D: 2.1 1T: 3 10A: 0 OL: 0 NTR: 2.9)	*(considered reads with less than 5 loci)
Cluster 54	Loci: 199	normalized: 180.000778354921, normalized/total: 0.904526524396586, multi: 30, unique: 169, plus: 1, minus: 198, 1T(U): 180 (90.45%), 10A: 54 (27.14%), optimum length: 187 (93.97%)	mono-directional (99.50%)	Loci/1000bp: 18.0958	Location: 9 dna:chromosome chromosome:NCBIM37:9:1:124076172:1	Coordinates: 43952048-43963044 (10997 bp)	Cluster score: 251.9 (D: 57.3 1T: 94.6 10A: 0 OL: 0 NTR: 100)	*(considered all reads)
Cluster 55	Loci: 69	normalized: 69, normalized/total: 1, multi: 0, unique: 69, plus: 69, minus: 0, 1T(U): 59 (85.51%), 10A: 20 (28.99%), optimum length: 68 (98.55%)	mono-directional (100.0%)	Loci/1000bp: 19.4093	Location: 9 dna:chromosome chromosome:NCBIM37:9:1:124076172:1	Coordinates: 51656855-51660409 (3555 bp)	Cluster score: 151.0 (D: 20.5 1T: 30.5 10A: 0 OL: 0 NTR: 100)	*(considered all reads)
Cluster 56	Loci: 1617	normalized: 1601.83651035628, normalized/total: 0.990622455384221, multi: 19, unique: 1598, plus: 148, minus: 1469, 1T(U): 1470 (90.91%), 10A: 516 (31.91%), optimum length: 1561 (96.54%)	bi-directional (100.0%)	Loci/1000bp: 29.7807	Location: 9 dna:chromosome chromosome:NCBIM37:9:1:124076172:1	Coordinates: 54055720-54110016 (54297 bp)	Cluster score: 300.0* (D: 100 1T: 100 10A: 0 OL: 0 NTR: 100)	*(considered all reads)
Cluster 57	Loci: 3196	normalized: 3107.09606693802, normalized/total: 0.972182749354824, multi: 124, unique: 3072, plus: 884, minus: 2312, 1T(U): 2896 (90.61%), 10A: 991 (31.01%), optimum length: 2986 (93.43%)	bi-directional (99.34%)	Loci/1000bp: 43.3168	Location: 9 dna:chromosome chromosome:NCBIM37:9:1:124076172:1	Coordinates: 67534900-67608681 (73782 bp)	Cluster score: 300.0* (D: 100 1T: 100 10A: 0 OL: 0 NTR: 100)	*(considered all reads)
Cluster 58	Loci: 16	normalized: 9.000411763048, normalized/total: 0.5625257351905, multi: 7, unique: 9, plus: 6, minus: 10, 1T(U): 14 (87.50%), 10A: 10 (62.50%), optimum length: 15 (93.75%)	bi-directional (87.50%)	Loci/1000bp: 3.6224	Location: 9 dna:chromosome chromosome:NCBIM37:9:1:124076172:1	Coordinates: 122709951-122714367 (4417 bp)	Cluster score: 23.9 (D: 2.4 1T: 7.6 10A: 3.9 OL: 0 NTR: 10)	*(considered all reads)
Cluster 59	Loci: 371	normalized: 315.32087991146, normalized/total: 0.84992150919531, multi: 77, unique: 294, plus: 2, minus: 369, 1T(U): 338 (91.11%), 10A: 120 (32.35%), optimum length: 348 (93.80%)	mono-directional (99.46%)	Loci/1000bp: 15.3974	Location: 14 dna:chromosome chromosome:NCBIM37:14:1:125194864:1	Coordinates: 20447901-20471995 (24095 bp)	Cluster score: 300.0 (D: 100 1T: 100 10A: 0 OL: 0 NTR: 100)	*(considered all reads)
Cluster 60	Loci: 1653	normalized: 1611.16870660995, normalized/total: 0.974693712407714, multi: 43, unique: 1610, plus: 1636, minus: 17, 1T(U): 1488 (90.02%), 10A: 523 (31.64%), optimum length: 1506 (91.11%)	mono-directional (98.97%)	Loci/1000bp: 37.3365	Location: 14 dna:chromosome chromosome:NCBIM37:14:1:125194864:1	Coordinates: 24897500-24941772 (44273 bp)	Cluster score: 300.0* (D: 100 1T: 100 10A: 0 OL: 0 NTR: 100)	*(considered all reads)
Cluster 61	Loci: 310	normalized: 191.737947835439, normalized/total: 0.618509509146578, multi: 132, unique: 178, plus: 49, minus: 261, 1T(U): 260 (83.87%), 10A: 132 (42.58%), optimum length: 283 (91.29%)	mono-directional (84.19%)	Loci/1000bp: 8.1553	Location: 14 dna:chromosome chromosome:NCBIM37:14:1:125194864:1	Coordinates: 25165230-25203241 (38012 bp)	Cluster score: 235.4 (D: 35.4 1T: 100 10A: 0 OL: 0 NTR: 100)	*(considered all reads)
Cluster 62	Loci: 11	normalized: 11, normalized/total: 1, multi: 0, unique: 11, plus: 0, minus: 11, 1T(U): 8 (72.73%), 10A: 4 (36.36%), optimum length: 11 (100.0%)	mono-directional (100.0%)	Loci/1000bp: 4.3895	Location: 14 dna:chromosome chromosome:NCBIM37:14:1:125194864:1	Coordinates: 25229029-25231534 (2506 bp)	Cluster score: 107.4 (D: 3 1T: 4.4 10A: 0 OL: 0 NTR: 100)	*(considered reads with less than 5 loci)
Cluster 63	Loci: 110	normalized: 101.5, normalized/total: 0.922727272727273, multi: 17, unique: 93, plus: 0, minus: 110, 1T(U): 99 (90.00%), 10A: 43 (39.09%), optimum length: 106 (96.36%)	mono-directional (100.0%)	Loci/1000bp: 16.6289	Location: 14 dna:chromosome chromosome:NCBIM37:14:1:125194864:1	Coordinates: 25242181-25248795 (6615 bp)	Cluster score: 184.9 (D: 32.8 1T: 52.1 10A: 0 OL: 0 NTR: 100)	*(considered all reads)
Cluster 64	Loci: 478	normalized: 228.173199546475, normalized/total: 0.477349789846182, multi: 416, unique: 62, plus: 17, minus: 461, 1T(U): 413 (86.40%), 10A: 188 (39.33%), optimum length: 447 (93.51%)	mono-directional (96.44%)	Loci/1000bp: 15.9642	Location: 14 dna:chromosome chromosome:NCBIM37:14:1:125194864:1	Coordinates: 45379118-45409059 (29942 bp)	Cluster score: 300.0 (D: 100 1T: 100 10A: 0 OL: 0 NTR: 100)	*(considered all reads)
Cluster 65	Loci: 456	normalized: 255.22098878454, normalized/total: 0.559695150843289, multi: 367, unique: 89, plus: 447, minus: 9, 1T(U): 406 (89.04%), 10A: 165 (36.18%), optimum length: 429 (94.08%)	mono-directional (98.03%)	Loci/1000bp: 27.6934	Location: 14 dna:chromosome chromosome:NCBIM37:14:1:125194864:1	Coordinates: 45547025-45563490 (16466 bp)	Cluster score: 300.0 (D: 100 1T: 100 10A: 0 OL: 0 NTR: 100)	*(considered all reads)
Cluster 66	Loci: 205	normalized: 203.000165782493, normalized/total: 0.990244711134114, multi: 2, unique: 203, plus: 0, minus: 205, 1T(U): 185 (90.24%), 10A: 71 (34.63%), optimum length: 197 (96.10%)	mono-directional (100.0%)	Loci/1000bp: 28.6113	Location: 10 dna:chromosome chromosome:NCBIM37:10:1:129993255:1	Coordinates: 18516312-18523476 (7165 bp)	Cluster score: 258.4 (D: 61.4 1T: 97 10A: 0 OL: 0 NTR: 100)	*(considered all reads)
Cluster 67	Loci: 31	normalized: 31, normalized/total: 1, multi: 0, unique: 31, plus: 0, minus: 31, 1T(U): 24 (77.42%), 10A: 9 (29.03%), optimum length: 30 (96.77%)	mono-directional (100.0%)	Loci/1000bp: 3.8013	Location: 10 dna:chromosome chromosome:NCBIM37:10:1:129993255:1	Coordinates: 18538711-18546865 (8155 bp)	Cluster score: 121.5 (D: 9 1T: 12.5 10A: 0 OL: 0 NTR: 100)	*(considered all reads)
Cluster 68	Loci: 23	normalized: 12.0030473006109, normalized/total: 0.521871621765692, multi: 11, unique: 12, plus: 9, minus: 14, 1T(U): 22 (95.65%), 10A: 8 (34.78%), optimum length: 22 (95.65%)	bi-directional (91.30%)	Loci/1000bp: 3.8734	Location: 10 dna:chromosome chromosome:NCBIM37:10:1:129993255:1	Coordinates: 20029229-20035166 (5938 bp)	Cluster score: 29.3 (D: 4.2 1T: 12.5 10A: 0 OL: 0 NTR: 12.6)	*(considered all reads)
Cluster 69	Loci: 41	normalized: 18.0002806623632, normalized/total: 0.439031235667395, multi: 41, unique: 0, plus: 3, minus: 38, 1T(U): 37 (90.24%), 10A: 9 (21.95%), optimum length: 40 (97.56%)	mono-directional (92.68%)	Loci/1000bp: 12.3867	Location: 10 dna:chromosome chromosome:NCBIM37:10:1:129993255:1	Coordinates: 21771099-21774408 (3310 bp)	Cluster score: 44.7 (D: 8 1T: 19.8 10A: 0 OL: 0 NTR: 16.9)	*(considered all reads)
Cluster 70	Loci: 58	normalized: 48.0009496701255, normalized/total: 0.827602580519406, multi: 10, unique: 48, plus: 6, minus: 52, 1T(U): 51 (87.93%), 10A: 19 (32.76%), optimum length: 55 (94.83%)	mono-directional (89.66%)	Loci/1000bp: 5.3773	Location: 10 dna:chromosome chromosome:NCBIM37:10:1:129993255:1	Coordinates: 60884074-60894859 (10786 bp)	Cluster score: 100.1 (D: 9.5 1T: 26.8 10A: 0 OL: 0 NTR: 63.8)	*(considered all reads)
Cluster 71	Loci: 622	normalized: 564.581901723049, normalized/total: 0.907687944892362, multi: 59, unique: 563, plus: 586, minus: 36, 1T(U): 563 (90.51%), 10A: 209 (33.60%), optimum length: 579 (93.09%)	bi-directional (95.50%)	Loci/1000bp: 14.3176	Location: 10 dna:chromosome chromosome:NCBIM37:10:1:129993255:1	Coordinates: 62115562-62159004 (43443 bp)	Cluster score: 300.0 (D: 100 1T: 100 10A: 0 OL: 0 NTR: 100)	*(considered all reads)
Cluster 72	Loci: 469	normalized: 398.607979848782, normalized/total: 0.849910404794845, multi: 78, unique: 391, plus: 36, minus: 433, 1T(U): 413 (88.06%), 10A: 124 (26.44%), optimum length: 448 (95.52%)	bi-directional (97.65%)	Loci/1000bp: 19.0025	Location: 10 dna:chromosome chromosome:NCBIM37:10:1:129993255:1	Coordinates: 66144915-66169595 (24681 bp)	Cluster score: 300.0 (D: 100 1T: 100 10A: 0 OL: 0 NTR: 100)	*(considered all reads)
Cluster 73	Loci: 13	normalized: 12.5, normalized/total: 0.961538461538462, multi: 1, unique: 12, plus: 13, minus: 0, 1T(U): 12 (92.31%), 10A: 1 (7.69%), optimum length: 12 (92.31%)	mono-directional (100.0%)	Loci/1000bp: 7.4286	Location: 10 dna:chromosome chromosome:NCBIM37:10:1:129993255:1	Coordinates: 70844795-70846544 (1750 bp)	Cluster score: 30.4 (D: 3.6 1T: 6.7 10A: 0 OL: 0 NTR: 20.1)	*(considered all reads)
Cluster 74	Loci: 806	normalized: 745.749476778272, normalized/total: 0.925247489799345, multi: 69, unique: 737, plus: 794, minus: 12, 1T(U): 714 (88.59%), 10A: 249 (30.89%), optimum length: 723 (89.70%)	mono-directional (98.51%)	Loci/1000bp: 30.1252	Location: 10 dna:chromosome chromosome:NCBIM37:10:1:129993255:1	Coordinates: 75299560-75326314 (26755 bp)	Cluster score: 300.0 (D: 100 1T: 100 10A: 0 OL: 0 NTR: 100)	*(considered all reads)
Cluster 75	Loci: 20	normalized: 11.0035544263841, normalized/total: 0.550177721319203, multi: 9, unique: 11, plus: 14, minus: 6, 1T(U): 19 (95.00%), 10A: 7 (35.00%), optimum length: 14 (70.00%)	bi-directional (100.0%)	Loci/1000bp: 2.6688	Location: 10 dna:chromosome chromosome:NCBIM37:10:1:129993255:1	Coordinates: 83944420-83951913 (7494 bp)	Cluster score: 28.4 (D: 5.7 1T: 10.8 10A: 0 OL: 0 NTR: 11.9)	*(considered all reads)
Cluster 76	Loci: 20	normalized: 13.0005375878808, normalized/total: 0.650026879394042, multi: 7, unique: 13, plus: 20, minus: 0, 1T(U): 19 (95.00%), 10A: 10 (50.00%), optimum length: 19 (95.00%)	mono-directional (100.0%)	Loci/1000bp: 6.8587	Location: 10 dna:chromosome chromosome:NCBIM37:10:1:129993255:1	Coordinates: 83955944-83958859 (2916 bp)	Cluster score: 35.5 (D: 5.7 1T: 10.8 10A: 3.7 OL: 0 NTR: 15.3)	*(considered all reads)
Cluster 77	Loci: 662	normalized: 341.734803123831, normalized/total: 0.516215714688566, multi: 446, unique: 216, plus: 627, minus: 35, 1T(U): 577 (87.16%), 10A: 219 (33.08%), optimum length: 608 (91.84%)	mono-directional (94.71%)	Loci/1000bp: 23.2004	Location: 10 dna:chromosome chromosome:NCBIM37:10:1:129993255:1	Coordinates: 85209579-85238112 (28534 bp)	Cluster score: 300.0 (D: 100 1T: 100 10A: 0 OL: 0 NTR: 100)	*(considered all reads)
Cluster 78	Loci: 212	normalized: 56.6368811611661, normalized/total: 0.267155099816821, multi: 210, unique: 2, plus: 21, minus: 191, 1T(U): 182 (85.85%), 10A: 83 (39.15%), optimum length: 195 (91.98%)	mono-directional (90.09%)	Loci/1000bp: 9.4398	Location: 10 dna:chromosome chromosome:NCBIM37:10:1:129993255:1	Coordinates: 85309672-85332129 (22458 bp)	Cluster score: 165.3 (D: 34.8 1T: 92.7 10A: 0 OL: 0 NTR: 37.8)	*(considered all reads)
Cluster 79	Loci: 565	normalized: 267.881559446621, normalized/total: 0.474126653887825, multi: 443, unique: 122, plus: 28, minus: 537, 1T(U): 496 (87.79%), 10A: 207 (36.64%), optimum length: 524 (92.74%)	mono-directional (95.04%)	Loci/1000bp: 17.533	Location: 10 dna:chromosome chromosome:NCBIM37:10:1:129993255:1	Coordinates: 86023298-86055522 (32225 bp)	Cluster score: 300.0 (D: 100 1T: 100 10A: 0 OL: 0 NTR: 100)	*(considered all reads)
Cluster 80	Loci: 318	normalized: 167.019047619048, normalized/total: 0.525217130877508, multi: 239, unique: 79, plus: 312, minus: 6, 1T(U): 289 (90.88%), 10A: 98 (30.82%), optimum length: 304 (95.60%)	mono-directional (98.11%)	Loci/1000bp: 22.566	Location: 10 dna:chromosome chromosome:NCBIM37:10:1:129993255:1	Coordinates: 86074845-86088936 (14092 bp)	Cluster score: 283.3 (D: 83.3 1T: 100 10A: 0 OL: 0 NTR: 100)	*(considered all reads)
Cluster 81	Loci: 63	normalized: 62.0000265731293, normalized/total: 0.984127405922687, multi: 1, unique: 62, plus: 0, minus: 63, 1T(U): 54 (85.71%), 10A: 17 (26.98%), optimum length: 61 (96.83%)	mono-directional (100.0%)	Loci/1000bp: 16.3551	Location: 10 dna:chromosome chromosome:NCBIM37:10:1:129993255:1	Coordinates: 94136855-94140706 (3852 bp)	Cluster score: 141.0 (D: 18.7 1T: 28 10A: 0 OL: 0 NTR: 94.3)	*(considered all reads)
Cluster 82	Loci: 135	normalized: 135, normalized/total: 1, multi: 0, unique: 135, plus: 135, minus: 0, 1T(U): 126 (93.33%), 10A: 35 (25.93%), optimum length: 133 (98.52%)	mono-directional (100.0%)	Loci/1000bp: 21.6763	Location: 10 dna:chromosome chromosome:NCBIM37:10:1:129993255:1	Coordinates: 127131488-127137715 (6228 bp)	Cluster score: 208.5 (D: 40.3 1T: 68.2 10A: 0 OL: 0 NTR: 100)	*(considered all reads)
Cluster 83	Loci: 12	normalized: 11.5, normalized/total: 0.958333333333333, multi: 1, unique: 11, plus: 0, minus: 12, 1T(U): 12 (100.0%), 10A: 4 (33.33%), optimum length: 12 (100.0%)	mono-directional (100.0%)	Loci/1000bp: 5.2288	Location: 8 dna:chromosome chromosome:NCBIM37:8:1:131738871:1	Coordinates: 26266604-26268898 (2295 bp)	Cluster score: 29.1 (D: 3.3 1T: 7.2 10A: 0 OL: 0 NTR: 18.6)	*(considered all reads)
Cluster 84	Loci: 92	normalized: 72.7017848096178, normalized/total: 0.790236791408889, multi: 23, unique: 69, plus: 4, minus: 88, 1T(U): 84 (91.30%), 10A: 19 (20.65%), optimum length: 82 (89.13%)	mono-directional (95.65%)	Loci/1000bp: 10.7842	Location: 8 dna:chromosome chromosome:NCBIM37:8:1:131738871:1	Coordinates: 28399374-28407904 (8531 bp)	Cluster score: 159.7 (D: 20.9 1T: 44.8 10A: 0 OL: 0 NTR: 94)	*(considered all reads)
Cluster 85	Loci: 78	normalized: 57.2, normalized/total: 0.733333333333334, multi: 38, unique: 40, plus: 2, minus: 76, 1T(U): 74 (94.87%), 10A: 28 (35.90%), optimum length: 76 (97.44%)	mono-directional (97.44%)	Loci/1000bp: 5.8775	Location: 8 dna:chromosome chromosome:NCBIM37:8:1:131738871:1	Coordinates: 38156404-38169674 (13271 bp)	Cluster score: 132.5 (D: 19.7 1T: 41 10A: 0 OL: 0 NTR: 71.8)	*(considered all reads)
Cluster 86	Loci: 386	normalized: 378.000507979021, normalized/total: 0.97927592740679, multi: 8, unique: 378, plus: 378, minus: 8, 1T(U): 337 (87.31%), 10A: 95 (24.61%), optimum length: 358 (92.75%)	bi-directional (99.48%)	Loci/1000bp: 52.2681	Location: 8 dna:chromosome chromosome:NCBIM37:8:1:131738871:1	Coordinates: 94711525-94718909 (7385 bp)	Cluster score: 300.0 (D: 100 1T: 100 10A: 0 OL: 0 NTR: 100)	*(considered all reads)
Cluster 87	Loci: 223	normalized: 223, normalized/total: 1, multi: 0, unique: 223, plus: 0, minus: 223, 1T(U): 204 (91.48%), 10A: 63 (28.25%), optimum length: 218 (97.76%)	mono-directional (100.0%)	Loci/1000bp: 17.9549	Location: 8 dna:chromosome chromosome:NCBIM37:8:1:131738871:1	Coordinates: 95934760-95947179 (12420 bp)	Cluster score: 266.8 (D: 66.8 1T: 100 10A: 0 OL: 0 NTR: 100)	*(considered all reads)
Cluster 88	Loci: 8	normalized: 5.04361206110583, normalized/total: 0.630451507638229, multi: 3, unique: 5, plus: 8, minus: 0, 1T(U): 8 (100.0%), 10A: 2 (25.00%), optimum length: 6 (75.00%)	mono-directional (100.0%)	Loci/1000bp: 3.4028	Location: 8 dna:chromosome chromosome:NCBIM37:8:1:131738871:1	Coordinates: 109539975-109542325 (2351 bp)	Cluster score: 14.8 (D: 2.1 1T: 4.8 10A: 0 OL: 0 NTR: 7.9)	*(considered all reads)
Cluster 89	Loci: 351	normalized: 312.969657004889, normalized/total: 0.891651444458373, multi: 39, unique: 312, plus: 321, minus: 30, 1T(U): 306 (87.18%), 10A: 92 (26.21%), optimum length: 340 (96.87%)	mono-directional (91.45%)	Loci/1000bp: 41.7559	Location: 8 dna:chromosome chromosome:NCBIM37:8:1:131738871:1	Coordinates: 112646292-112654697 (8406 bp)	Cluster score: 261.9 (D: 61.9 1T: 100 10A: 0 OL: 0 NTR: 100)	*(considered all reads)
Cluster 90	Loci: 48	normalized: 47.5, normalized/total: 0.989583333333333, multi: 1, unique: 47, plus: 0, minus: 48, 1T(U): 43 (89.58%), 10A: 18 (37.50%), optimum length: 44 (91.67%)	mono-directional (100.0%)	Loci/1000bp: 11.7417	Location: 8 dna:chromosome chromosome:NCBIM37:8:1:131738871:1	Coordinates: 113527493-113531580 (4088 bp)	Cluster score: 111.4 (D: 14.1 1T: 22.9 10A: 0 OL: 0 NTR: 74.4)	*(considered all reads)
Cluster 91	Loci: 54	normalized: 51.0005256288909, normalized/total: 0.944454178312795, multi: 3, unique: 51, plus: 54, minus: 0, 1T(U): 52 (96.30%), 10A: 9 (16.67%), optimum length: 50 (92.59%)	mono-directional (100.0%)	Loci/1000bp: 7.889	Location: 8 dna:chromosome chromosome:NCBIM37:8:1:131738871:1	Coordinates: 119731095-119737939 (6845 bp)	Cluster score: 120.1 (D: 16 1T: 29.4 10A: 0 OL: 0 NTR: 74.7)	*(considered all reads)
Cluster 92	Loci: 21	normalized: 13.0004865994926, normalized/total: 0.619070790452031, multi: 8, unique: 13, plus: 6, minus: 15, 1T(U): 19 (90.48%), 10A: 8 (38.10%), optimum length: 21 (100.0%)	bi-directional (90.48%)	Loci/1000bp: 3.0635	Location: 8 dna:chromosome chromosome:NCBIM37:8:1:131738871:1	Coordinates: 127417107-127423961 (6855 bp)	Cluster score: 29.0 (D: 3.7 1T: 10.4 10A: 0 OL: 0 NTR: 14.9)	*(considered all reads)
Cluster 93	Loci: 18	normalized: 9, normalized/total: 0.5, multi: 18, unique: 0, plus: 18, minus: 0, 1T(U): 14 (77.78%), 10A: 3 (16.67%), optimum length: 18 (100.0%)	mono-directional (100.0%)	Loci/1000bp: 3.1634	Location: 6 dna:chromosome chromosome:NCBIM37:6:1:149517037:1	Coordinates: 58049510-58055199 (5690 bp)	Cluster score: 21.9 (D: 5.1 1T: 7.4 10A: 0 OL: 0 NTR: 9.4)	*(considered all reads)
Cluster 94	Loci: 443	normalized: 413.513889381175, normalized/total: 0.933439930883014, multi: 31, unique: 412, plus: 7, minus: 436, 1T(U): 410 (92.55%), 10A: 123 (27.77%), optimum length: 412 (93.00%)	mono-directional (98.42%)	Loci/1000bp: 27.223	Location: 6 dna:chromosome chromosome:NCBIM37:6:1:149517037:1	Coordinates: 81844206-81860478 (16273 bp)	Cluster score: 300.0 (D: 100 1T: 100 10A: 0 OL: 0 NTR: 100)	*(considered all reads)
Cluster 95	Loci: 74	normalized: 33.7006360405508, normalized/total: 0.455414000547984, multi: 71, unique: 3, plus: 74, minus: 0, 1T(U): 68 (91.89%), 10A: 31 (41.89%), optimum length: 73 (98.65%)	mono-directional (100.0%)	Loci/1000bp: 29.2144	Location: 6 dna:chromosome chromosome:NCBIM37:6:1:149517037:1	Coordinates: 83535234-83537766 (2533 bp)	Cluster score: 90.6 (D: 22 1T: 36.6 10A: 0 OL: 0 NTR: 32)	*(considered all reads)
Cluster 96	Loci: 9	normalized: 9, normalized/total: 1, multi: 0, unique: 9, plus: 0, minus: 9, 1T(U): 8 (88.89%), 10A: 3 (33.33%), optimum length: 8 (88.89%)	mono-directional (100.0%)	Loci/1000bp: 4.712	Location: 6 dna:chromosome chromosome:NCBIM37:6:1:149517037:1	Coordinates: 83719296-83721205 (1910 bp)	Cluster score: 106.9 (D: 2.4 1T: 4.5 10A: 0 OL: 0 NTR: 100)	*(considered all reads)
Cluster 97	Loci: 213	normalized: 198.532478312221, normalized/total: 0.932077362968175, multi: 21, unique: 192, plus: 1, minus: 212, 1T(U): 193 (90.61%), 10A: 50 (23.47%), optimum length: 205 (96.24%)	mono-directional (99.53%)	Loci/1000bp: 27.8978	Location: 6 dna:chromosome chromosome:NCBIM37:6:1:149517037:1	Coordinates: 85061463-85069097 (7635 bp)	Cluster score: 261.5 (D: 61.5 1T: 100 10A: 0 OL: 0 NTR: 100)	*(considered all reads)
Cluster 98	Loci: 13	normalized: 6.5, normalized/total: 0.5, multi: 13, unique: 0, plus: 13, minus: 0, 1T(U): 12 (92.31%), 10A: 1 (7.69%), optimum length: 13 (100.0%)	mono-directional (100.0%)	Loci/1000bp: 10.9244	Location: 6 dna:chromosome chromosome:NCBIM37:6:1:149517037:1	Coordinates: 85093641-85094830 (1190 bp)	Cluster score: 18.0 (D: 3.6 1T: 6.7 10A: 0 OL: 0 NTR: 7.7)	*(considered all reads)
Cluster 99	Loci: 183	normalized: 126.684196300961, normalized/total: 0.692263367764815, multi: 88, unique: 95, plus: 9, minus: 174, 1T(U): 167 (91.26%), 10A: 53 (28.96%), optimum length: 176 (96.17%)	mono-directional (95.08%)	Loci/1000bp: 7.7408	Location: 6 dna:chromosome chromosome:NCBIM37:6:1:149517037:1	Coordinates: 85917575-85941215 (23641 bp)	Cluster score: 228.4 (D: 40 1T: 88.4 10A: 0 OL: 0 NTR: 100)	*(considered all reads)
Cluster 100	Loci: 156	normalized: 78.7437510563837, normalized/total: 0.504767634976819, multi: 79, unique: 77, plus: 26, minus: 130, 1T(U): 134 (85.90%), 10A: 73 (46.79%), optimum length: 147 (94.23%)	mono-directional (83.33%)	Loci/1000bp: 8.1552	Location: 6 dna:chromosome chromosome:NCBIM37:6:1:149517037:1	Coordinates: 87911357-87930485 (19129 bp)	Cluster score: 163.2 (D: 17.1 1T: 68.5 10A: 0 OL: 0 NTR: 77.6)	*(considered all reads)
Cluster 101	Loci: 141	normalized: 127.500883151807, normalized/total: 0.904261582636928, multi: 14, unique: 127, plus: 3, minus: 138, 1T(U): 131 (92.91%), 10A: 55 (39.01%), optimum length: 128 (90.78%)	mono-directional (97.87%)	Loci/1000bp: 13.6628	Location: 6 dna:chromosome chromosome:NCBIM37:6:1:149517037:1	Coordinates: 87935042-87945361 (10320 bp)	Cluster score: 207.1 (D: 36.5 1T: 70.6 10A: 0 OL: 0 NTR: 100)	*(considered all reads)
Cluster 102	Loci: 44	normalized: 38.5003665111332, normalized/total: 0.875008329798481, multi: 6, unique: 38, plus: 44, minus: 0, 1T(U): 40 (90.91%), 10A: 17 (38.64%), optimum length: 44 (100.0%)	mono-directional (100.0%)	Loci/1000bp: 8.4632	Location: 6 dna:chromosome chromosome:NCBIM37:6:1:149517037:1	Coordinates: 92117051-92122249 (5199 bp)	Cluster score: 88.9 (D: 12.9 1T: 21.5 10A: 0 OL: 0 NTR: 54.5)	*(considered all reads)
Cluster 103	Loci: 13	normalized: 6.00043781635522, normalized/total: 0.461572139719632, multi: 9, unique: 4, plus: 8, minus: 5, 1T(U): 11 (84.62%), 10A: 4 (30.77%), optimum length: 12 (92.31%)	bi-directional (100.0%)	Loci/1000bp: 5.5108	Location: 6 dna:chromosome chromosome:NCBIM37:6:1:149517037:1	Coordinates: 112513448-112515806 (2359 bp)	Cluster score: 15.7 (D: 3.6 1T: 6 10A: 0 OL: 0 NTR: 6.1)	*(considered all reads)
Cluster 104	Loci: 11	normalized: 11, normalized/total: 1, multi: 0, unique: 11, plus: 11, minus: 0, 1T(U): 9 (81.82%), 10A: 3 (27.27%), optimum length: 11 (100.0%)	mono-directional (100.0%)	Loci/1000bp: 5.3554	Location: 6 dna:chromosome chromosome:NCBIM37:6:1:149517037:1	Coordinates: 120840366-120842419 (2054 bp)	Cluster score: 107.9 (D: 3 1T: 4.9 10A: 0 OL: 0 NTR: 100)	*(considered all reads)
Cluster 105	Loci: 1847	normalized: 1822.04457784534, normalized/total: 0.986488672358063, multi: 32, unique: 1815, plus: 1265, minus: 582, 1T(U): 1639 (88.74%), 10A: 563 (30.48%), optimum length: 1710 (92.58%)	bi-directional (99.68%)	Loci/1000bp: 47.0981	Location: 6 dna:chromosome chromosome:NCBIM37:6:1:149517037:1	Coordinates: 127732179-127771394 (39216 bp)	Cluster score: 300.0* (D: 100 1T: 100 10A: 0 OL: 0 NTR: 100)	*(considered all reads)
Cluster 106	Loci: 543	normalized: 541.642857142857, normalized/total: 0.997500657721652, multi: 2, unique: 541, plus: 542, minus: 1, 1T(U): 488 (89.87%), 10A: 157 (28.91%), optimum length: 516 (95.03%)	mono-directional (99.82%)	Loci/1000bp: 36.5017	Location: 6 dna:chromosome chromosome:NCBIM37:6:1:149517037:1	Coordinates: 127773653-127788528 (14876 bp)	Cluster score: 300.0 (D: 100 1T: 100 10A: 0 OL: 0 NTR: 100)	*(considered all reads)
Cluster 107	Loci: 41	normalized: 37, normalized/total: 0.902439024390244, multi: 8, unique: 33, plus: 0, minus: 41, 1T(U): 38 (92.68%), 10A: 12 (29.27%), optimum length: 41 (100.0%)	mono-directional (100.0%)	Loci/1000bp: 18.4851	Location: 6 dna:chromosome chromosome:NCBIM37:6:1:149517037:1	Coordinates: 128119715-128121932 (2218 bp)	Cluster score: 85.2 (D: 12 1T: 20.8 10A: 0 OL: 0 NTR: 52.4)	*(considered all reads)
Cluster 108	Loci: 296	normalized: 261.5, normalized/total: 0.883445945945946, multi: 63, unique: 233, plus: 2, minus: 294, 1T(U): 267 (90.20%), 10A: 76 (25.68%), optimum length: 274 (92.57%)	mono-directional (99.32%)	Loci/1000bp: 28.3335	Location: 6 dna:chromosome chromosome:NCBIM37:6:1:149517037:1	Coordinates: 128131939-128142385 (10447 bp)	Cluster score: 284.2 (D: 84.2 1T: 100 10A: 0 OL: 0 NTR: 100)	*(considered all reads)
Cluster 109	Loci: 17	normalized: 16.5, normalized/total: 0.970588235294118, multi: 1, unique: 16, plus: 0, minus: 17, 1T(U): 16 (94.12%), 10A: 2 (11.76%), optimum length: 15 (88.24%)	mono-directional (100.0%)	Loci/1000bp: 21.3836	Location: 6 dna:chromosome chromosome:NCBIM37:6:1:149517037:1	Coordinates: 128149662-128150456 (795 bp)	Cluster score: 40.1 (D: 4.8 1T: 9 10A: 0 OL: 0 NTR: 26.3)	*(considered all reads)
Cluster 110	Loci: 14	normalized: 7, normalized/total: 0.5, multi: 14, unique: 0, plus: 0, minus: 14, 1T(U): 14 (100.0%), 10A: 0 (0.00%), optimum length: 13 (92.86%)	mono-directional (100.0%)	Loci/1000bp: 30.0429	Location: 6 dna:chromosome chromosome:NCBIM37:6:1:149517037:1	Coordinates: 128195189-128195654 (466 bp)	Cluster score: 19.7 (D: 3.9 1T: 8.4 10A: 0 OL: 0 NTR: 7.4)	*(considered all reads)
Cluster 111	Loci: 152	normalized: 137.000490344447, normalized/total: 0.901319015423994, multi: 17, unique: 135, plus: 147, minus: 5, 1T(U): 141 (92.76%), 10A: 27 (17.76%), optimum length: 147 (96.71%)	mono-directional (96.71%)	Loci/1000bp: 22.0482	Location: 6 dna:chromosome chromosome:NCBIM37:6:1:149517037:1	Coordinates: 128392913-128399806 (6894 bp)	Cluster score: 212.4 (D: 36.6 1T: 75.8 10A: 0 OL: 0 NTR: 100)	*(considered all reads)
Cluster 112	Loci: 18	normalized: 5.91666666666667, normalized/total: 0.328703703703704, multi: 18, unique: 0, plus: 18, minus: 0, 1T(U): 10 (55.56%), 10A: 4 (22.22%), optimum length: 15 (83.33%)	mono-directional (100.0%)	Loci/1000bp: 38.2166	Location: 7 dna:chromosome chromosome:NCBIM37:7:1:152524553:1	Coordinates: 30750152-30750622 (471 bp)	Cluster score: 16.5 (D: 5.1 1T: 6.2 10A: 0 OL: 0 NTR: 5.2)	*(considered reads with less than 5 loci)
Cluster 113	Loci: 135	normalized: 121.35513560291, normalized/total: 0.89892693039193, multi: 17, unique: 118, plus: 133, minus: 2, 1T(U): 127 (94.07%), 10A: 47 (34.81%), optimum length: 130 (96.30%)	mono-directional (98.52%)	Loci/1000bp: 19.5256	Location: 7 dna:chromosome chromosome:NCBIM37:7:1:152524553:1	Coordinates: 30919823-30926736 (6914 bp)	Cluster score: 205.7 (D: 36.4 1T: 69.3 10A: 0 OL: 0 NTR: 100)	*(considered all reads)
Cluster 114	Loci: 13	normalized: 3.45905104253103, normalized/total: 0.266080849425464, multi: 11, unique: 2, plus: 1, minus: 12, 1T(U): 11 (84.62%), 10A: 3 (23.08%), optimum length: 13 (100.0%)	mono-directional (92.31%)	Loci/1000bp: 4.036	Location: 7 dna:chromosome chromosome:NCBIM37:7:1:152524553:1	Coordinates: 48295023-48298243 (3221 bp)	Cluster score: 11.9 (D: 2.5 1T: 6 10A: 0 OL: 0 NTR: 3.4)	*(considered all reads)
Cluster 115	Loci: 18	normalized: 7.83385471980388, normalized/total: 0.435214151100216, multi: 12, unique: 6, plus: 6, minus: 12, 1T(U): 14 (77.78%), 10A: 8 (44.44%), optimum length: 18 (100.0%)	bi-directional (94.44%)	Loci/1000bp: 3.8911	Location: 7 dna:chromosome chromosome:NCBIM37:7:1:152524553:1	Coordinates: 48542255-48546880 (4626 bp)	Cluster score: 19.1 (D: 3.8 1T: 7.4 10A: 0 OL: 0 NTR: 7.9)	*(considered all reads)
Cluster 116	Loci: 17	normalized: 3.50325970238686, normalized/total: 0.206074100140403, multi: 14, unique: 3, plus: 15, minus: 2, 1T(U): 14 (82.35%), 10A: 9 (52.94%), optimum length: 17 (100.0%)	mono-directional (88.24%)	Loci/1000bp: 4.3038	Location: 7 dna:chromosome chromosome:NCBIM37:7:1:152524553:1	Coordinates: 53089817-53093766 (3950 bp)	Cluster score: 16.4 (D: 2.6 1T: 7.5 10A: 3.4 OL: 0 NTR: 2.9)	*(considered all reads)
Cluster 117	Loci: 155	normalized: 150.389520600828, normalized/total: 0.970254971618247, multi: 7, unique: 148, plus: 151, minus: 4, 1T(U): 137 (88.39%), 10A: 49 (31.61%), optimum length: 146 (94.19%)	mono-directional (97.42%)	Loci/1000bp: 23.6389	Location: 7 dna:chromosome chromosome:NCBIM37:7:1:152524553:1	Coordinates: 60162163-60168719 (6557 bp)	Cluster score: 210.1 (D: 39 1T: 71.1 10A: 0 OL: 0 NTR: 100)	*(considered all reads)
Cluster 118	Loci: 1593	normalized: 1554.58630752479, normalized/total: 0.975885943204515, multi: 41, unique: 1552, plus: 961, minus: 632, 1T(U): 1449 (90.96%), 10A: 520 (32.64%), optimum length: 1522 (95.54%)	bi-directional (99.18%)	Loci/1000bp: 25.4448	Location: 7 dna:chromosome chromosome:NCBIM37:7:1:152524553:1	Coordinates: 77019758-77082363 (62606 bp)	Cluster score: 300.0* (D: 100 1T: 100 10A: 0 OL: 0 NTR: 100)	*(considered all reads)
Cluster 119	Loci: 1081	normalized: 1079.50008289125, normalized/total: 0.998612472609849, multi: 2, unique: 1079, plus: 1019, minus: 62, 1T(U): 967 (89.45%), 10A: 383 (35.43%), optimum length: 1029 (95.19%)	bi-directional (99.81%)	Loci/1000bp: 40.6513	Location: 7 dna:chromosome chromosome:NCBIM37:7:1:152524553:1	Coordinates: 80245174-80271765 (26592 bp)	Cluster score: 300.0* (D: 100 1T: 100 10A: 0 OL: 0 NTR: 100)	*(considered all reads)
Cluster 120	Loci: 420	normalized: 332.071124228891, normalized/total: 0.790645533878313, multi: 88, unique: 332, plus: 374, minus: 46, 1T(U): 373 (88.81%), 10A: 158 (37.62%), optimum length: 401 (95.48%)	mono-directional (89.05%)	Loci/1000bp: 8.2015	Location: 7 dna:chromosome chromosome:NCBIM37:7:1:152524553:1	Coordinates: 80275758-80326967 (51210 bp)	Cluster score: 264.3 (D: 64.3 1T: 100 10A: 0 OL: 0 NTR: 100)	*(considered all reads)
Cluster 121	Loci: 2315	normalized: 2270.25610467054, normalized/total: 0.980672183442997, multi: 50, unique: 2265, plus: 605, minus: 1710, 1T(U): 2108 (91.06%), 10A: 761 (32.87%), optimum length: 2168 (93.65%)	bi-directional (99.44%)	Loci/1000bp: 40.9278	Location: 7 dna:chromosome chromosome:NCBIM37:7:1:152524553:1	Coordinates: 80917813-80974375 (56563 bp)	Cluster score: 300.0* (D: 100 1T: 100 10A: 0 OL: 0 NTR: 100)	*(considered all reads)
Cluster 122	Loci: 71	normalized: 64.5527296777297, normalized/total: 0.909193375742671, multi: 8, unique: 63, plus: 71, minus: 0, 1T(U): 60 (84.51%), 10A: 17 (23.94%), optimum length: 70 (98.59%)	mono-directional (100.0%)	Loci/1000bp: 21.4178	Location: 7 dna:chromosome chromosome:NCBIM37:7:1:152524553:1	Coordinates: 80980150-80983464 (3315 bp)	Cluster score: 144.5 (D: 21.1 1T: 30.8 10A: 0 OL: 0 NTR: 92.6)	*(considered all reads)
Cluster 123	Loci: 353	normalized: 290.084205026269, normalized/total: 0.821768286193395, multi: 63, unique: 290, plus: 33, minus: 320, 1T(U): 298 (84.42%), 10A: 122 (34.56%), optimum length: 339 (96.03%)	mono-directional (90.65%)	Loci/1000bp: 8.5369	Location: 7 dna:chromosome chromosome:NCBIM37:7:1:152524553:1	Coordinates: 132436629-132477978 (41350 bp)	Cluster score: 259.4 (D: 59.4 1T: 100 10A: 0 OL: 0 NTR: 100)	*(considered all reads)
Cluster 124	Loci: 36	normalized: 35.0020325203252, normalized/total: 0.972278681120144, multi: 1, unique: 35, plus: 21, minus: 15, 1T(U): 34 (94.44%), 10A: 18 (50.00%), optimum length: 34 (94.44%)	bi-directional (100.0%)	Loci/1000bp: 7.4938	Location: 7 dna:chromosome chromosome:NCBIM37:7:1:152524553:1	Coordinates: 132492534-132497337 (4804 bp)	Cluster score: 88.5 (D: 10.5 1T: 19 10A: 6.3 OL: 0 NTR: 52.7)	*(considered all reads)
Cluster 125	Loci: 27	normalized: 5.00134159369836, normalized/total: 0.18523487384068, multi: 22, unique: 5, plus: 11, minus: 16, 1T(U): 23 (85.19%), 10A: 13 (48.15%), optimum length: 27 (100.0%)	bi-directional (88.89%)	Loci/1000bp: 3.3662	Location: 5 dna:chromosome chromosome:NCBIM37:5:1:152537259:1	Coordinates: 25190444-25198464 (8021 bp)	Cluster score: 19.5 (D: 4.3 1T: 12.1 10A: 0 OL: 0 NTR: 3.1)	*(considered all reads)
Cluster 126	Loci: 59	normalized: 47.0026594251397, normalized/total: 0.796655244493893, multi: 12, unique: 47, plus: 11, minus: 48, 1T(U): 52 (88.14%), 10A: 20 (33.90%), optimum length: 58 (98.31%)	bi-directional (96.61%)	Loci/1000bp: 8.9191	Location: 5 dna:chromosome chromosome:NCBIM37:5:1:152537259:1	Coordinates: 102259781-102266395 (6615 bp)	Cluster score: 102.4 (D: 14.2 1T: 27.3 10A: 0 OL: 0 NTR: 60.9)	*(considered all reads)
Cluster 127	Loci: 2437	normalized: 2115.36256774703, normalized/total: 0.868019108636449, multi: 569, unique: 1868, plus: 1383, minus: 1054, 1T(U): 2219 (91.05%), 10A: 673 (27.62%), optimum length: 2214 (90.85%)	bi-directional (99.30%)	Loci/1000bp: 53.5816	Location: 5 dna:chromosome chromosome:NCBIM37:5:1:152537259:1	Coordinates: 113742588-113788069 (45482 bp)	Cluster score: 300.0* (D: 100 1T: 100 10A: 0 OL: 0 NTR: 100)	*(considered all reads)
Cluster 128	Loci: 176	normalized: 75.8361722555243, normalized/total: 0.430887342360934, multi: 166, unique: 10, plus: 4, minus: 172, 1T(U): 159 (90.34%), 10A: 43 (24.43%), optimum length: 153 (86.93%)	mono-directional (97.73%)	Loci/1000bp: 25.4556	Location: 5 dna:chromosome chromosome:NCBIM37:5:1:152537259:1	Coordinates: 115265042-115271955 (6914 bp)	Cluster score: 196.6 (D: 45.1 1T: 83.6 10A: 0 OL: 0 NTR: 67.9)	*(considered all reads)
Cluster 129	Loci: 908	normalized: 615.497192758762, normalized/total: 0.677860344447975, multi: 532, unique: 376, plus: 17, minus: 891, 1T(U): 820 (90.31%), 10A: 251 (27.64%), optimum length: 816 (89.87%)	mono-directional (98.13%)	Loci/1000bp: 38.2364	Location: 5 dna:chromosome chromosome:NCBIM37:5:1:152537259:1	Coordinates: 115281203-115304949 (23747 bp)	Cluster score: 300.0 (D: 100 1T: 100 10A: 0 OL: 0 NTR: 100)	*(considered all reads)
Cluster 130	Loci: 15	normalized: 9.5, normalized/total: 0.633333333333333, multi: 11, unique: 4, plus: 10, minus: 5, 1T(U): 14 (93.33%), 10A: 6 (40.00%), optimum length: 12 (80.00%)	bi-directional (93.33%)	Loci/1000bp: 5.1831	Location: 5 dna:chromosome chromosome:NCBIM37:5:1:152537259:1	Coordinates: 115572576-115575469 (2894 bp)	Cluster score: 23.0 (D: 3 1T: 7.9 10A: 0 OL: 0 NTR: 12.1)	*(considered all reads)
Cluster 131	Loci: 52	normalized: 39.5027661886707, normalized/total: 0.75966858055136, multi: 13, unique: 39, plus: 47, minus: 5, 1T(U): 43 (82.69%), 10A: 14 (26.92%), optimum length: 47 (90.38%)	mono-directional (90.38%)	Loci/1000bp: 6.323	Location: 5 dna:chromosome chromosome:NCBIM37:5:1:152537259:1	Coordinates: 130627086-130635309 (8224 bp)	Cluster score: 81.8 (D: 8.9 1T: 22.1 10A: 0 OL: 0 NTR: 50.8)	*(considered all reads)
Cluster 132	Loci: 137	normalized: 119.003782717089, normalized/total: 0.868640749759774, multi: 18, unique: 119, plus: 131, minus: 6, 1T(U): 130 (94.89%), 10A: 56 (40.88%), optimum length: 132 (96.35%)	mono-directional (95.62%)	Loci/1000bp: 14.8784	Location: 5 dna:chromosome chromosome:NCBIM37:5:1:152537259:1	Coordinates: 135634353-135643560 (9208 bp)	Cluster score: 202.6 (D: 31 1T: 71.6 10A: 0 OL: 0 NTR: 100)	*(considered all reads)
Cluster 133	Loci: 70	normalized: 43.0041596037303, normalized/total: 0.614345137196147, multi: 27, unique: 43, plus: 58, minus: 12, 1T(U): 65 (92.86%), 10A: 37 (52.86%), optimum length: 67 (95.71%)	bi-directional (97.14%)	Loci/1000bp: 4.7958	Location: 5 dna:chromosome chromosome:NCBIM37:5:1:152537259:1	Coordinates: 137401025-137415620 (14596 bp)	Cluster score: 112.9 (D: 17.4 1T: 35.3 10A: 12.5 OL: 0 NTR: 47.7)	*(considered all reads)
Cluster 134	Loci: 204	normalized: 174.021569741866, normalized/total: 0.853046910499342, multi: 40, unique: 164, plus: 201, minus: 3, 1T(U): 186 (91.18%), 10A: 71 (34.80%), optimum length: 191 (93.63%)	mono-directional (98.53%)	Loci/1000bp: 11.5587	Location: 5 dna:chromosome chromosome:NCBIM37:5:1:152537259:1	Coordinates: 144511836-144529484 (17649 bp)	Cluster score: 253.3 (D: 55 1T: 98.3 10A: 0 OL: 0 NTR: 100)	*(considered all reads)
Cluster 135	Loci: 1673	normalized: 1643.55370990414, normalized/total: 0.982399109327042, multi: 35, unique: 1638, plus: 14, minus: 1659, 1T(U): 1512 (90.38%), 10A: 547 (32.70%), optimum length: 1551 (92.71%)	mono-directional (99.16%)	Loci/1000bp: 40.0843	Location: 5 dna:chromosome chromosome:NCBIM37:5:1:152537259:1	Coordinates: 150592789-150634525 (41737 bp)	Cluster score: 300.0* (D: 100 1T: 100 10A: 0 OL: 0 NTR: 100)	*(considered all reads)
Cluster 136	Loci: 380	normalized: 28.2298061544579, normalized/total: 0.0742889635643629, multi: 376, unique: 4, plus: 116, minus: 264, 1T(U): 304 (80.00%), 10A: 155 (40.79%), optimum length: 341 (89.74%)	non-directional (69.47%)	Loci/1000bp: 21.1782	Location: 4 dna:chromosome chromosome:NCBIM37:4:1:155630120:1	Coordinates: 41753159-41771101 (17943 bp)	Cluster score: 119.0 (D: 13.7 1T: 100 10A: 0 OL: 0 NTR: 5.3)	*(considered all reads)
Cluster 137	Loci: 265	normalized: 16.7212434779917, normalized/total: 0.0630990319924216, multi: 265, unique: 0, plus: 81, minus: 184, 1T(U): 209 (78.87%), 10A: 114 (43.02%), optimum length: 236 (89.06%)	non-directional (69.43%)	Loci/1000bp: 29.4281	Location: 4 dna:chromosome chromosome:NCBIM37:4:1:155630120:1	Coordinates: 42101878-42110882 (9005 bp)	Cluster score: 112.1 (D: 9.7 1T: 100 10A: 0 OL: 0 NTR: 2.4)	*(considered all reads)
Cluster 138	Loci: 15	normalized: 15, normalized/total: 1, multi: 0, unique: 15, plus: 15, minus: 0, 1T(U): 15 (100.0%), 10A: 9 (60.00%), optimum length: 14 (93.33%)	mono-directional (100.0%)	Loci/1000bp: 5.4015	Location: 4 dna:chromosome chromosome:NCBIM37:4:1:155630120:1	Coordinates: 56819356-56822132 (2777 bp)	Cluster score: 116.7 (D: 4.2 1T: 9 10A: 3.5 OL: 0 NTR: 100)	*(considered all reads)
Cluster 139	Loci: 265	normalized: 263, normalized/total: 0.992452830188679, multi: 4, unique: 261, plus: 0, minus: 265, 1T(U): 240 (90.57%), 10A: 73 (27.55%), optimum length: 254 (95.85%)	mono-directional (100.0%)	Loci/1000bp: 37.24	Location: 4 dna:chromosome chromosome:NCBIM37:4:1:155630120:1	Coordinates: 57370005-57377120 (7116 bp)	Cluster score: 279.5 (D: 79.5 1T: 100 10A: 0 OL: 0 NTR: 100)	*(considered all reads)
Cluster 140	Loci: 1241	normalized: 666.113879744147, normalized/total: 0.536755745160473, multi: 1134, unique: 107, plus: 588, minus: 653, 1T(U): 1140 (91.86%), 10A: 282 (22.72%), optimum length: 1100 (88.64%)	bi-directional (99.76%)	Loci/1000bp: 58.6096	Location: 4 dna:chromosome chromosome:NCBIM37:4:1:155630120:1	Coordinates: 61879634-61900807 (21174 bp)	Cluster score: 300.0* (D: 100 1T: 100 10A: 0 OL: 0 NTR: 100)	*(considered all reads)
Cluster 141	Loci: 1303	normalized: 1283.90553201036, normalized/total: 0.985345765165277, multi: 20, unique: 1283, plus: 2, minus: 1301, 1T(U): 1193 (91.56%), 10A: 387 (29.70%), optimum length: 1268 (97.31%)	mono-directional (99.85%)	Loci/1000bp: 23.9368	Location: 4 dna:chromosome chromosome:NCBIM37:4:1:155630120:1	Coordinates: 93945680-94000114 (54435 bp)	Cluster score: 300.0* (D: 100 1T: 100 10A: 0 OL: 0 NTR: 100)	*(considered all reads)
Cluster 142	Loci: 117	normalized: 113.500061928807, normalized/total: 0.970085999391516, multi: 5, unique: 112, plus: 1, minus: 116, 1T(U): 110 (94.02%), 10A: 34 (29.06%), optimum length: 111 (94.87%)	mono-directional (99.15%)	Loci/1000bp: 14.8101	Location: 4 dna:chromosome chromosome:NCBIM37:4:1:155630120:1	Coordinates: 123511133-123519032 (7900 bp)	Cluster score: 192.9 (D: 32.8 1T: 60.1 10A: 0 OL: 0 NTR: 100)	*(considered all reads)
Cluster 143	Loci: 58	normalized: 30.0136869531187, normalized/total: 0.517477361260667, multi: 28, unique: 30, plus: 21, minus: 37, 1T(U): 54 (93.10%), 10A: 22 (37.93%), optimum length: 51 (87.93%)	bi-directional (86.21%)	Loci/1000bp: 5.3595	Location: 4 dna:chromosome chromosome:NCBIM37:4:1:155630120:1	Coordinates: 123562796-123573617 (10822 bp)	Cluster score: 67.7 (D: 7.8 1T: 29.5 10A: 0 OL: 0 NTR: 30.4)	*(considered all reads)
Cluster 144	Loci: 194	normalized: 193.000180472839, normalized/total: 0.994846291097107, multi: 1, unique: 193, plus: 193, minus: 1, 1T(U): 182 (93.81%), 10A: 68 (35.05%), optimum length: 173 (89.18%)	mono-directional (99.48%)	Loci/1000bp: 35.1068	Location: 4 dna:chromosome chromosome:NCBIM37:4:1:155630120:1	Coordinates: 135181984-135187509 (5526 bp)	Cluster score: 254.6 (D: 55.8 1T: 98.8 10A: 0 OL: 0 NTR: 100)	*(considered all reads)
Cluster 145	Loci: 30	normalized: 3.25182970489718, normalized/total: 0.108394323496573, multi: 29, unique: 1, plus: 14, minus: 16, 1T(U): 20 (66.67%), 10A: 17 (56.67%), optimum length: 24 (80.00%)	bi-directional (83.33%)	Loci/1000bp: 8.9713	Location: 3 dna:chromosome chromosome:NCBIM37:3:1:159599783:1	Coordinates: 5860339-5863682 (3344 bp)	Cluster score: 22.4 (D: 3.5 1T: 10.8 10A: 6.1 OL: 0 NTR: 2)	*(considered all reads)
Cluster 146	Loci: 22	normalized: 19.0028301439939, normalized/total: 0.863765006545179, multi: 4, unique: 18, plus: 1, minus: 21, 1T(U): 16 (72.73%), 10A: 9 (40.91%), optimum length: 20 (90.91%)	mono-directional (95.45%)	Loci/1000bp: 5.1092	Location: 3 dna:chromosome chromosome:NCBIM37:3:1:159599783:1	Coordinates: 20361854-20366159 (4306 bp)	Cluster score: 39.8 (D: 5 1T: 8.5 10A: 0 OL: 0 NTR: 26.3)	*(considered all reads)
Cluster 147	Loci: 10	normalized: 4.00051352061989, normalized/total: 0.400051352061989, multi: 6, unique: 4, plus: 10, minus: 0, 1T(U): 7 (70.00%), 10A: 1 (10.00%), optimum length: 9 (90.00%)	mono-directional (100.0%)	Loci/1000bp: 8.9286	Location: 3 dna:chromosome chromosome:NCBIM37:3:1:159599783:1	Coordinates: 22110942-22112061 (1120 bp)	Cluster score: 10.5 (D: 2.7 1T: 3.9 10A: 0 OL: 0 NTR: 3.9)	*(considered all reads)
Cluster 148	Loci: 8	normalized: 3.16666666666667, normalized/total: 0.395833333333333, multi: 8, unique: 0, plus: 0, minus: 8, 1T(U): 7 (87.50%), 10A: 2 (25.00%), optimum length: 8 (100.0%)	mono-directional (100.0%)	Loci/1000bp: 7.1492	Location: 3 dna:chromosome chromosome:NCBIM37:3:1:159599783:1	Coordinates: 22424494-22425612 (1119 bp)	Cluster score: 10.4 (D: 2.1 1T: 3.9 10A: 0 OL: 0 NTR: 4.4)	*(considered all reads)
Cluster 149	Loci: 178	normalized: 178, normalized/total: 1, multi: 0, unique: 178, plus: 178, minus: 0, 1T(U): 160 (89.89%), 10A: 55 (30.90%), optimum length: 172 (96.63%)	mono-directional (100.0%)	Loci/1000bp: 24.4338	Location: 3 dna:chromosome chromosome:NCBIM37:3:1:159599783:1	Coordinates: 34770188-34777472 (7285 bp)	Cluster score: 237.1 (D: 53.3 1T: 83.8 10A: 0 OL: 0 NTR: 100)	*(considered all reads)
Cluster 150	Loci: 138	normalized: 134.000478903631, normalized/total: 0.971017963069793, multi: 4, unique: 134, plus: 1, minus: 137, 1T(U): 124 (89.86%), 10A: 28 (20.29%), optimum length: 128 (92.75%)	mono-directional (99.28%)	Loci/1000bp: 6.6032	Location: 3 dna:chromosome chromosome:NCBIM37:3:1:159599783:1	Coordinates: 124103447-124124345 (20899 bp)	Cluster score: 204.2 (D: 39.1 1T: 65.1 10A: 0 OL: 0 NTR: 100)	*(considered all reads)
Cluster 151	Loci: 20	normalized: 8.00050739579856, normalized/total: 0.400025369789928, multi: 12, unique: 8, plus: 5, minus: 15, 1T(U): 17 (85.00%), 10A: 8 (40.00%), optimum length: 7 (35.00%)	bi-directional (85.00%)	Loci/1000bp: 5.3576	Location: X dna:chromosome chromosome:NCBIM37:X:1:166650296:1	Coordinates: 64049983-64053715 (3733 bp)	Cluster score: 19.1 (D: 2.6 1T: 9.1 10A: 0 OL: 0 NTR: 7.4)	*(considered all reads)
Cluster 152	Loci: 13	normalized: 6.5, normalized/total: 0.5, multi: 13, unique: 0, plus: 0, minus: 13, 1T(U): 13 (100.0%), 10A: 7 (53.85%), optimum length: 13 (100.0%)	mono-directional (100.0%)	Loci/1000bp: 25.8449	Location: X dna:chromosome chromosome:NCBIM37:X:1:166650296:1	Coordinates: 83266906-83267408 (503 bp)	Cluster score: 21.8 (D: 3.6 1T: 7.8 10A: 2.7 OL: 0 NTR: 7.7)	*(considered reads with less than 5 loci)
Cluster 153	Loci: 18	normalized: 15.3334169034487, normalized/total: 0.851856494636037, multi: 3, unique: 15, plus: 1, minus: 17, 1T(U): 17 (94.44%), 10A: 3 (16.67%), optimum length: 15 (83.33%)	mono-directional (94.44%)	Loci/1000bp: 3.9482	Location: 2 dna:chromosome chromosome:NCBIM37:2:1:181748087:1	Coordinates: 37426758-37431316 (4559 bp)	Cluster score: 36.0 (D: 3.8 1T: 9.6 10A: 0 OL: 0 NTR: 22.6)	*(considered all reads)
Cluster 154	Loci: 2659	normalized: 2600.96098418489, normalized/total: 0.978172615338432, multi: 83, unique: 2576, plus: 2651, minus: 8, 1T(U): 2441 (91.80%), 10A: 739 (27.79%), optimum length: 2491 (93.68%)	mono-directional (99.70%)	Loci/1000bp: 44.7538	Location: 2 dna:chromosome chromosome:NCBIM37:2:1:181748087:1	Coordinates: 92380122-92439535 (59414 bp)	Cluster score: 300.0* (D: 100 1T: 100 10A: 0 OL: 0 NTR: 100)	*(considered all reads)
Cluster 155	Loci: 8	normalized: 8, normalized/total: 1, multi: 0, unique: 8, plus: 8, minus: 0, 1T(U): 7 (87.50%), 10A: 2 (25.00%), optimum length: 6 (75.00%)	mono-directional (100.0%)	Loci/1000bp: 3.5119	Location: 2 dna:chromosome chromosome:NCBIM37:2:1:181748087:1	Coordinates: 92442654-92444931 (2278 bp)	Cluster score: 106.0 (D: 2.1 1T: 3.9 10A: 0 OL: 0 NTR: 100)	*(considered all reads)
Cluster 156	Loci: 11	normalized: 11, normalized/total: 1, multi: 0, unique: 11, plus: 11, minus: 0, 1T(U): 9 (81.82%), 10A: 2 (18.18%), optimum length: 10 (90.91%)	mono-directional (100.0%)	Loci/1000bp: 4.0058	Location: 2 dna:chromosome chromosome:NCBIM37:2:1:181748087:1	Coordinates: 92446261-92449006 (2746 bp)	Cluster score: 107.9 (D: 3 1T: 4.9 10A: 0 OL: 0 NTR: 100)	*(considered all reads)
Cluster 157	Loci: 189	normalized: 178.076648967588, normalized/total: 0.942204491891999, multi: 11, unique: 178, plus: 185, minus: 4, 1T(U): 175 (92.59%), 10A: 72 (38.10%), optimum length: 179 (94.71%)	mono-directional (97.88%)	Loci/1000bp: 16.0742	Location: 2 dna:chromosome chromosome:NCBIM37:2:1:181748087:1	Coordinates: 127517647-127529404 (11758 bp)	Cluster score: 242.7 (D: 48.9 1T: 93.8 10A: 0 OL: 0 NTR: 100)	*(considered all reads)
Cluster 158	Loci: 754	normalized: 289.597870294426, normalized/total: 0.384082056093403, multi: 636, unique: 118, plus: 752, minus: 2, 1T(U): 676 (89.66%), 10A: 247 (32.76%), optimum length: 733 (97.21%)	mono-directional (99.73%)	Loci/1000bp: 41.5816	Location: 2 dna:chromosome chromosome:NCBIM37:2:1:181748087:1	Coordinates: 150965900-150984032 (18133 bp)	Cluster score: 300.0 (D: 100 1T: 100 10A: 0 OL: 0 NTR: 100)	*(considered all reads)
Cluster 159	Loci: 963	normalized: 311.907957118791, normalized/total: 0.323891959624912, multi: 926, unique: 37, plus: 1, minus: 962, 1T(U): 868 (90.13%), 10A: 298 (30.94%), optimum length: 937 (97.30%)	mono-directional (99.90%)	Loci/1000bp: 52.8976	Location: 2 dna:chromosome chromosome:NCBIM37:2:1:181748087:1	Coordinates: 151074239-151092443 (18205 bp)	Cluster score: 300.0 (D: 100 1T: 100 10A: 0 OL: 0 NTR: 100)	*(considered all reads)
Cluster 160	Loci: 1032	normalized: 301.531161651215, normalized/total: 0.292181358189162, multi: 996, unique: 36, plus: 981, minus: 51, 1T(U): 919 (89.05%), 10A: 341 (33.04%), optimum length: 991 (96.03%)	mono-directional (95.06%)	Loci/1000bp: 37.3035	Location: 2 dna:chromosome chromosome:NCBIM37:2:1:181748087:1	Coordinates: 151139850-151167514 (27665 bp)	Cluster score: 300.0* (D: 100 1T: 100 10A: 0 OL: 0 NTR: 100)	*(considered all reads)
Cluster 161	Loci: 942	normalized: 304.949963277094, normalized/total: 0.323726075665705, multi: 907, unique: 35, plus: 1, minus: 941, 1T(U): 848 (90.02%), 10A: 293 (31.10%), optimum length: 916 (97.24%)	mono-directional (99.89%)	Loci/1000bp: 51.9209	Location: 2 dna:chromosome chromosome:NCBIM37:2:1:181748087:1	Coordinates: 151227880-151246022 (18143 bp)	Cluster score: 300.0 (D: 100 1T: 100 10A: 0 OL: 0 NTR: 100)	*(considered all reads)
Cluster 162	Loci: 51	normalized: 15.0128719493344, normalized/total: 0.294370038222243, multi: 51, unique: 0, plus: 47, minus: 4, 1T(U): 47 (92.16%), 10A: 20 (39.22%), optimum length: 43 (84.31%)	mono-directional (92.16%)	Loci/1000bp: 8.4172	Location: 1 dna:chromosome chromosome:NCBIM37:1:1:197195432:1	Coordinates: 34657647-34663705 (6059 bp)	Cluster score: 46.3 (D: 9.6 1T: 25.5 10A: 0 OL: 0 NTR: 11.2)	*(considered all reads)
Cluster 163	Loci: 58	normalized: 54.0037819294565, normalized/total: 0.931099688438904, multi: 4, unique: 54, plus: 2, minus: 56, 1T(U): 51 (87.93%), 10A: 30 (51.72%), optimum length: 57 (98.28%)	mono-directional (96.55%)	Loci/1000bp: 6.9821	Location: 1 dna:chromosome chromosome:NCBIM37:1:1:197195432:1	Coordinates: 57408762-57417068 (8307 bp)	Cluster score: 129.0 (D: 13.9 1T: 26.8 10A: 10.2 OL: 0 NTR: 78.1)	*(considered all reads)
Cluster 164	Loci: 113	normalized: 113, normalized/total: 1, multi: 0, unique: 113, plus: 0, minus: 113, 1T(U): 107 (94.69%), 10A: 32 (28.32%), optimum length: 105 (92.92%)	mono-directional (100.0%)	Loci/1000bp: 39.1953	Location: 1 dna:chromosome chromosome:NCBIM37:1:1:197195432:1	Coordinates: 93299661-93302543 (2883 bp)	Cluster score: 192.6 (D: 33.7 1T: 58.9 10A: 0 OL: 0 NTR: 100)	*(considered all reads)
Cluster 165	Loci: 85	normalized: 78.003314592581, normalized/total: 0.917686054030365, multi: 7, unique: 78, plus: 78, minus: 7, 1T(U): 71 (83.53%), 10A: 16 (18.82%), optimum length: 76 (89.41%)	mono-directional (91.76%)	Loci/1000bp: 16.0985	Location: 1 dna:chromosome chromosome:NCBIM37:1:1:197195432:1	Coordinates: 93450372-93455651 (5280 bp)	Cluster score: 151.8 (D: 15.6 1T: 36.2 10A: 0 OL: 0 NTR: 100)	*(considered all reads)
Cluster 166	Loci: 268	normalized: 266.000307235492, normalized/total: 0.992538459833927, multi: 2, unique: 266, plus: 2, minus: 266, 1T(U): 234 (87.31%), 10A: 96 (35.82%), optimum length: 255 (95.15%)	mono-directional (99.25%)	Loci/1000bp: 37.8799	Location: 1 dna:chromosome chromosome:NCBIM37:1:1:197195432:1	Coordinates: 94888612-94895686 (7075 bp)	Cluster score: 275.8 (D: 75.8 1T: 100 10A: 0 OL: 0 NTR: 100)	*(considered all reads)
Cluster 167	Loci: 82	normalized: 65.0041119030573, normalized/total: 0.792733071988504, multi: 17, unique: 65, plus: 78, minus: 4, 1T(U): 74 (90.24%), 10A: 27 (32.93%), optimum length: 74 (90.24%)	mono-directional (95.12%)	Loci/1000bp: 3.6375	Location: 1 dna:chromosome chromosome:NCBIM37:1:1:197195432:1	Coordinates: 127051256-127073798 (22543 bp)	Cluster score: 141.0 (D: 18.1 1T: 39.2 10A: 0 OL: 0 NTR: 83.7)	*(considered all reads)
Cluster 168	Loci: 15	normalized: 3.00068508002408, normalized/total: 0.200045672001605, multi: 12, unique: 3, plus: 13, minus: 2, 1T(U): 13 (86.67%), 10A: 6 (40.00%), optimum length: 15 (100.0%)	mono-directional (86.67%)	Loci/1000bp: 4.654	Location: 1 dna:chromosome chromosome:NCBIM37:1:1:197195432:1	Coordinates: 133922119-133925341 (3223 bp)	Cluster score: 11.2 (D: 2.1 1T: 7 10A: 0 OL: 0 NTR: 2.1)	*(considered all reads)
Cluster 169	Loci: 14	normalized: 14, normalized/total: 1, multi: 0, unique: 14, plus: 14, minus: 0, 1T(U): 11 (78.57%), 10A: 3 (21.43%), optimum length: 14 (100.0%)	mono-directional (100.0%)	Loci/1000bp: 4.5647	Location: 1 dna:chromosome chromosome:NCBIM37:1:1:197195432:1	Coordinates: 162899176-162902242 (3067 bp)	Cluster score: 109.8 (D: 3.9 1T: 5.9 10A: 0 OL: 0 NTR: 100)	*(considered all reads)
Cluster 170	Loci: 8	normalized: 2.33333333333333, normalized/total: 0.291666666666667, multi: 8, unique: 0, plus: 8, minus: 0, 1T(U): 5 (62.50%), 10A: 0 (0.00%), optimum length: 5 (62.50%)	mono-directional (100.0%)	Loci/1000bp: 28.2686	Location: 9 dna:chromosome chromosome:NCBIM37:9:1:124076172:1	Coordinates: 14649724-14650006 (283 bp)	Cluster score: 8.0 (D: 2.1 1T: 3 10A: 0 OL: 0 NTR: 2.9)	*(considered reads with less than 5 loci)
Cluster 171	Loci: 8	normalized: 3.00043781635522, normalized/total: 0.375054727044402, multi: 5, unique: 3, plus: 0, minus: 8, 1T(U): 6 (75.00%), 10A: 4 (50.00%), optimum length: 8 (100.0%)	mono-directional (100.0%)	Loci/1000bp: 5.571	Location: 10 dna:chromosome chromosome:NCBIM37:10:1:129993255:1	Coordinates: 79313984-79315419 (1436 bp)	Cluster score: 9.9 (D: 2.1 1T: 3.3 10A: 1.6 OL: 0 NTR: 2.9)	*(considered reads with less than 5 loci)
Total clustered loci: 58710 (multi: 12740,unique: 45970)
P 0 false positive hits: 0.866483423225542
P 1 or more false positive hits: 0.133516576774458
P 2 or more false positive hits: 0.008864997355237
