# Supplementary material for: proTRAC - a software for probabilistic piRNA cluster detection, visualization and analysis
Source: BMC Bioinformatics. 2012 Jan 10;13:5. doi: 10.1186/1471-2105-13-5 (PMC3293768; doi:10.1186/1471-2105-13-5)
Supplement: Additional file 3 — proTRAC output summary file that contains a list of all rat piRNA clusters detected by proTRAC. [file 1471-2105-13-5-S3.TXT]

C:/proTRAC/map_rat.txt contained 55220 different sequences producing 1448660 matches.
Cluster 1	Loci: 1771	normalized: 1742.27342351519, normalized/total: 0.983779459918233, multi: 32, unique: 1739, plus: 1757, minus: 14, 1T(U): 1492 (84.25%), 10A: 544 (30.72%), optimum length: 1496 (84.47%)	mono-directional (99.21%)	Loci/1000bp: 39.0794	Location: 12 dna:chromosome chromosome:RGSC3.4:12:1:46782294:1	Coordinates: 5593727-5639044 (45318 bp)	Cluster score: 300.0* (D: 100 1T: 100 10A: 0 OL: 0 NTR: 100)	*(considered all reads)
Cluster 2	Loci: 40	normalized: 31.0929418416791, normalized/total: 0.777323546041977, multi: 9, unique: 31, plus: 7, minus: 33, 1T(U): 34 (85.00%), 10A: 11 (27.50%), optimum length: 32 (80.00%)	bi-directional (97.50%)	Loci/1000bp: 4.1085	Location: 12 dna:chromosome chromosome:RGSC3.4:12:1:46782294:1	Coordinates: 11122187-11131922 (9736 bp)	Cluster score: 66.0 (D: 10.1 1T: 16.7 10A: 0 OL: 0 NTR: 39.2)	*(considered all reads)
Cluster 3	Loci: 181	normalized: 180.071428571429, normalized/total: 0.994869771112865, multi: 1, unique: 180, plus: 181, minus: 0, 1T(U): 158 (87.29%), 10A: 51 (28.18%), optimum length: 151 (83.43%)	mono-directional (100.0%)	Loci/1000bp: 33.2904	Location: 12 dna:chromosome chromosome:RGSC3.4:12:1:46782294:1	Coordinates: 20787822-20793258 (5437 bp)	Cluster score: 231.4 (D: 54.2 1T: 77.2 10A: 0 OL: 0 NTR: 100)	*(considered all reads)
Cluster 4	Loci: 105	normalized: 87.0019937595489, normalized/total: 0.828590416757608, multi: 21, unique: 84, plus: 10, minus: 95, 1T(U): 89 (84.76%), 10A: 35 (33.33%), optimum length: 89 (84.76%)	mono-directional (90.48%)	Loci/1000bp: 7.7905	Location: 12 dna:chromosome chromosome:RGSC3.4:12:1:46782294:1	Coordinates: 27553041-27566518 (13478 bp)	Cluster score: 160.5 (D: 17.8 1T: 42.7 10A: 0 OL: 0 NTR: 100)	*(considered all reads)
Cluster 5	Loci: 691	normalized: 416.988048525221, normalized/total: 0.603455931295543, multi: 481, unique: 210, plus: 652, minus: 39, 1T(U): 581 (84.08%), 10A: 169 (24.46%), optimum length: 591 (85.53%)	mono-directional (94.36%)	Loci/1000bp: 14.4015	Location: 12 dna:chromosome chromosome:RGSC3.4:12:1:46782294:1	Coordinates: 43027205-43075185 (47981 bp)	Cluster score: 300.0 (D: 100 1T: 100 10A: 0 OL: 0 NTR: 100)	*(considered all reads)
Cluster 6	Loci: 1599	normalized: 1385.55705791859, normalized/total: 0.866514732907183, multi: 406, unique: 1193, plus: 601, minus: 998, 1T(U): 1355 (84.74%), 10A: 451 (28.21%), optimum length: 1363 (85.24%)	bi-directional (98.81%)	Loci/1000bp: 29.1459	Location: 12 dna:chromosome chromosome:RGSC3.4:12:1:46782294:1	Coordinates: 44271423-44326284 (54862 bp)	Cluster score: 300.0* (D: 100 1T: 100 10A: 0 OL: 0 NTR: 100)	*(considered all reads)
Cluster 7	Loci: 5871	normalized: 5749.11494514051, normalized/total: 0.9792394728565, multi: 178, unique: 5693, plus: 2725, minus: 3146, 1T(U): 4942 (84.18%), 10A: 1631 (27.78%), optimum length: 4360 (74.26%)	bi-directional (99.39%)	Loci/1000bp: 59.7411	Location: 20 dna:chromosome chromosome:RGSC3.4:20:1:55268282:1	Coordinates: 5472163-5570436 (98274 bp)	Cluster score: 300.0* (D: 100 1T: 100 10A: 0 OL: 0 NTR: 100)	*(considered all reads)
Cluster 8	Loci: 1336	normalized: 1268.55539379328, normalized/total: 0.949517510324315, multi: 106, unique: 1230, plus: 41, minus: 1295, 1T(U): 1124 (84.13%), 10A: 385 (28.82%), optimum length: 1115 (83.46%)	mono-directional (96.93%)	Loci/1000bp: 33.8279	Location: 20 dna:chromosome chromosome:RGSC3.4:20:1:55268282:1	Coordinates: 13185952-13225445 (39494 bp)	Cluster score: 300.0* (D: 100 1T: 100 10A: 0 OL: 0 NTR: 100)	*(considered all reads)
Cluster 9	Loci: 43	normalized: 43, normalized/total: 1, multi: 0, unique: 43, plus: 43, minus: 0, 1T(U): 37 (86.05%), 10A: 15 (34.88%), optimum length: 38 (88.37%)	mono-directional (100.0%)	Loci/1000bp: 14.0615	Location: 20 dna:chromosome chromosome:RGSC3.4:20:1:55268282:1	Coordinates: 22747812-22750869 (3058 bp)	Cluster score: 130.9 (D: 12.6 1T: 18.3 10A: 0 OL: 0 NTR: 100)	*(considered all reads)
Cluster 10	Loci: 641	normalized: 561.482769984082, normalized/total: 0.875948159101532, multi: 95, unique: 546, plus: 602, minus: 39, 1T(U): 555 (86.58%), 10A: 194 (30.27%), optimum length: 546 (85.18%)	mono-directional (93.92%)	Loci/1000bp: 11.8044	Location: 20 dna:chromosome chromosome:RGSC3.4:20:1:55268282:1	Coordinates: 29900733-29955034 (54302 bp)	Cluster score: 300.0 (D: 100 1T: 100 10A: 0 OL: 0 NTR: 100)	*(considered all reads)
Cluster 11	Loci: 587	normalized: 575.016577781528, normalized/total: 0.979585311382501, multi: 13, unique: 574, plus: 10, minus: 577, 1T(U): 501 (85.35%), 10A: 160 (27.26%), optimum length: 491 (83.65%)	bi-directional (99.32%)	Loci/1000bp: 28.4014	Location: 19 dna:chromosome chromosome:RGSC3.4:19:1:59218465:1	Coordinates: 15918826-15939493 (20668 bp)	Cluster score: 300.0 (D: 100 1T: 100 10A: 0 OL: 0 NTR: 100)	*(considered all reads)
Cluster 12	Loci: 652	normalized: 622.512584442621, normalized/total: 0.954773902519357, multi: 30, unique: 622, plus: 651, minus: 1, 1T(U): 515 (78.99%), 10A: 165 (25.31%), optimum length: 562 (86.20%)	mono-directional (99.85%)	Loci/1000bp: 24.0937	Location: 19 dna:chromosome chromosome:RGSC3.4:19:1:59218465:1	Coordinates: 39987310-40014370 (27061 bp)	Cluster score: 300.0 (D: 100 1T: 100 10A: 0 OL: 0 NTR: 100)	*(considered all reads)
Cluster 13	Loci: 11	normalized: 11, normalized/total: 1, multi: 0, unique: 11, plus: 0, minus: 11, 1T(U): 9 (81.82%), 10A: 3 (27.27%), optimum length: 10 (90.91%)	mono-directional (100.0%)	Loci/1000bp: 5.4455	Location: 18 dna:chromosome chromosome:RGSC3.4:18:1:87265094:1	Coordinates: 25033987-25036006 (2020 bp)	Cluster score: 107.7 (D: 3 1T: 4.6 10A: 0.1 OL: 0 NTR: 100)	*(considered reads with less than 5 loci)
Cluster 14	Loci: 1394	normalized: 1346.27817308714, normalized/total: 0.965766264768397, multi: 51, unique: 1343, plus: 23, minus: 1371, 1T(U): 1175 (84.29%), 10A: 400 (28.69%), optimum length: 1201 (86.15%)	bi-directional (99.21%)	Loci/1000bp: 10.8685	Location: 18 dna:chromosome chromosome:RGSC3.4:18:1:87265094:1	Coordinates: 63528071-63656330 (128260 bp)	Cluster score: 300.0* (D: 100 1T: 100 10A: 0 OL: 0 NTR: 100)	*(considered all reads)
Cluster 15	Loci: 93	normalized: 85.1971708663167, normalized/total: 0.916098611465771, multi: 9, unique: 84, plus: 7, minus: 86, 1T(U): 74 (79.57%), 10A: 40 (43.01%), optimum length: 79 (84.95%)	mono-directional (92.47%)	Loci/1000bp: 6.9673	Location: 11 dna:chromosome chromosome:RGSC3.4:11:1:87759784:1	Coordinates: 82900876-82914223 (13348 bp)	Cluster score: 151.8 (D: 17.7 1T: 34.1 10A: 0 OL: 0 NTR: 100)	*(considered all reads)
Cluster 16	Loci: 280	normalized: 264.50155465563, normalized/total: 0.944648409484393, multi: 16, unique: 264, plus: 9, minus: 271, 1T(U): 238 (85.00%), 10A: 80 (28.57%), optimum length: 244 (87.14%)	mono-directional (96.79%)	Loci/1000bp: 12.5173	Location: 11 dna:chromosome chromosome:RGSC3.4:11:1:87759784:1	Coordinates: 84936270-84958638 (22369 bp)	Cluster score: 267.6 (D: 67.6 1T: 100 10A: 0 OL: 0 NTR: 100)	*(considered all reads)
Cluster 17	Loci: 180	normalized: 156.501895460868, normalized/total: 0.869454974782601, multi: 24, unique: 156, plus: 144, minus: 36, 1T(U): 147 (81.67%), 10A: 59 (32.78%), optimum length: 156 (86.67%)	bi-directional (88.33%)	Loci/1000bp: 4.2704	Location: 11 dna:chromosome chromosome:RGSC3.4:11:1:87759784:1	Coordinates: 84962208-85004358 (42151 bp)	Cluster score: 194.8 (D: 26.7 1T: 68.1 10A: 0 OL: 0 NTR: 100)	*(considered all reads)
Cluster 18	Loci: 9	normalized: 7.5, normalized/total: 0.833333333333333, multi: 2, unique: 7, plus: 0, minus: 9, 1T(U): 8 (88.89%), 10A: 0 (0.00%), optimum length: 9 (100.0%)	mono-directional (100.0%)	Loci/1000bp: 2.8037	Location: 16 dna:chromosome chromosome:RGSC3.4:16:1:90238779:1	Coordinates: 48554202-48557411 (3210 bp)	Cluster score: 17.5 (D: 2.4 1T: 4.3 10A: 0 OL: 0 NTR: 10.8)	*(considered reads with less than 5 loci)
Cluster 19	Loci: 44	normalized: 33.1674269886334, normalized/total: 0.753805158832578, multi: 14, unique: 30, plus: 5, minus: 39, 1T(U): 40 (90.91%), 10A: 10 (22.73%), optimum length: 41 (93.18%)	mono-directional (88.64%)	Loci/1000bp: 3.3093	Location: 17 dna:chromosome chromosome:RGSC3.4:17:1:97296363:1	Coordinates: 17496127-17509422 (13296 bp)	Cluster score: 68.3 (D: 6.9 1T: 20.8 10A: 0 OL: 0 NTR: 40.6)	*(considered all reads)
Cluster 20	Loci: 397	normalized: 314.875806756783, normalized/total: 0.793138052284089, multi: 155, unique: 242, plus: 5, minus: 392, 1T(U): 342 (86.15%), 10A: 113 (28.46%), optimum length: 362 (91.18%)	mono-directional (98.74%)	Loci/1000bp: 11.9341	Location: 17 dna:chromosome chromosome:RGSC3.4:17:1:97296363:1	Coordinates: 17519057-17552322 (33266 bp)	Cluster score: 300.0 (D: 100 1T: 100 10A: 0 OL: 0 NTR: 100)	*(considered all reads)
Cluster 21	Loci: 112	normalized: 112, normalized/total: 1, multi: 0, unique: 112, plus: 0, minus: 112, 1T(U): 96 (85.71%), 10A: 51 (45.54%), optimum length: 91 (81.25%)	mono-directional (100.0%)	Loci/1000bp: 4.768	Location: 17 dna:chromosome chromosome:RGSC3.4:17:1:97296363:1	Coordinates: 18976949-19000438 (23490 bp)	Cluster score: 179.8 (D: 33.4 1T: 46.4 10A: 0 OL: 0 NTR: 100)	*(considered all reads)
Cluster 22	Loci: 176	normalized: 90.7667517406683, normalized/total: 0.515720180344706, multi: 134, unique: 42, plus: 164, minus: 12, 1T(U): 145 (82.39%), 10A: 60 (34.09%), optimum length: 157 (89.20%)	mono-directional (93.18%)	Loci/1000bp: 4.9141	Location: 17 dna:chromosome chromosome:RGSC3.4:17:1:97296363:1	Coordinates: 20164452-20200266 (35815 bp)	Cluster score: 185.1 (D: 34.5 1T: 67.6 10A: 0 OL: 0 NTR: 83)	*(considered all reads)
Cluster 23	Loci: 33	normalized: 33, normalized/total: 1, multi: 0, unique: 33, plus: 0, minus: 33, 1T(U): 29 (87.88%), 10A: 10 (30.30%), optimum length: 30 (90.91%)	mono-directional (100.0%)	Loci/1000bp: 6.9488	Location: 17 dna:chromosome chromosome:RGSC3.4:17:1:97296363:1	Coordinates: 20354905-20359653 (4749 bp)	Cluster score: 124.3 (D: 9.6 1T: 14.7 10A: 0 OL: 0 NTR: 100)	*(considered all reads)
Cluster 24	Loci: 29	normalized: 9.32987876814861, normalized/total: 0.321719957522366, multi: 27, unique: 2, plus: 1, minus: 28, 1T(U): 26 (89.66%), 10A: 5 (17.24%), optimum length: 27 (93.10%)	mono-directional (96.55%)	Loci/1000bp: 5.6191	Location: 17 dna:chromosome chromosome:RGSC3.4:17:1:97296363:1	Coordinates: 20419750-20424910 (5161 bp)	Cluster score: 28.1 (D: 7 1T: 13.5 10A: 0 OL: 0 NTR: 7.6)	*(considered all reads)
Cluster 25	Loci: 30	normalized: 11.1809523809524, normalized/total: 0.372698412698413, multi: 25, unique: 5, plus: 0, minus: 30, 1T(U): 29 (96.67%), 10A: 7 (23.33%), optimum length: 28 (93.33%)	mono-directional (100.0%)	Loci/1000bp: 6.4865	Location: 17 dna:chromosome chromosome:RGSC3.4:17:1:97296363:1	Coordinates: 20452959-20457583 (4625 bp)	Cluster score: 35.1 (D: 8.7 1T: 16.5 10A: 0 OL: 0 NTR: 9.9)	*(considered all reads)
Cluster 26	Loci: 69	normalized: 21.6258960159558, normalized/total: 0.313418782839939, multi: 59, unique: 10, plus: 5, minus: 64, 1T(U): 60 (86.96%), 10A: 16 (23.19%), optimum length: 64 (92.75%)	mono-directional (92.75%)	Loci/1000bp: 4.0925	Location: 17 dna:chromosome chromosome:RGSC3.4:17:1:97296363:1	Coordinates: 20479194-20496053 (16860 bp)	Cluster score: 58.2 (D: 13.4 1T: 29.6 10A: 0 OL: 0 NTR: 15.2)	*(considered all reads)
Cluster 27	Loci: 58	normalized: 14.7599504211544, normalized/total: 0.254481903813007, multi: 54, unique: 4, plus: 4, minus: 54, 1T(U): 51 (87.93%), 10A: 18 (31.03%), optimum length: 53 (91.38%)	mono-directional (93.10%)	Loci/1000bp: 5.2973	Location: 17 dna:chromosome chromosome:RGSC3.4:17:1:97296363:1	Coordinates: 20516349-20527297 (10949 bp)	Cluster score: 46.1 (D: 11.5 1T: 25.5 10A: 0 OL: 0 NTR: 9.1)	*(considered all reads)
Cluster 28	Loci: 62	normalized: 8.0023710532794, normalized/total: 0.129070500859345, multi: 62, unique: 0, plus: 11, minus: 51, 1T(U): 43 (69.35%), 10A: 24 (38.71%), optimum length: 53 (85.48%)	mono-directional (82.26%)	Loci/1000bp: 5.9003	Location: 17 dna:chromosome chromosome:RGSC3.4:17:1:97296363:1	Coordinates: 20676924-20687431 (10508 bp)	Cluster score: 28.7 (D: 6.6 1T: 19.2 10A: 0 OL: 0 NTR: 2.9)	*(considered all reads)
Cluster 29	Loci: 51	normalized: 25.5, normalized/total: 0.5, multi: 51, unique: 0, plus: 0, minus: 51, 1T(U): 47 (92.16%), 10A: 9 (17.65%), optimum length: 44 (86.27%)	mono-directional (100.0%)	Loci/1000bp: 27.4784	Location: 17 dna:chromosome chromosome:RGSC3.4:17:1:97296363:1	Coordinates: 20742414-20744269 (1856 bp)	Cluster score: 64.0 (D: 15.1 1T: 24.8 10A: 0 OL: 0 NTR: 24.1)	*(considered all reads)
Cluster 30	Loci: 453	normalized: 400.504282256867, normalized/total: 0.884115413370568, multi: 72, unique: 381, plus: 413, minus: 40, 1T(U): 343 (75.72%), 10A: 136 (30.02%), optimum length: 399 (88.08%)	bi-directional (99.12%)	Loci/1000bp: 9.6925	Location: 17 dna:chromosome chromosome:RGSC3.4:17:1:97296363:1	Coordinates: 20753697-20800433 (46737 bp)	Cluster score: 300.0 (D: 100 1T: 100 10A: 0 OL: 0 NTR: 100)	*(considered all reads)
Cluster 31	Loci: 17	normalized: 17, normalized/total: 1, multi: 0, unique: 17, plus: 0, minus: 17, 1T(U): 15 (88.24%), 10A: 3 (17.65%), optimum length: 17 (100.0%)	mono-directional (100.0%)	Loci/1000bp: 16.2524	Location: 17 dna:chromosome chromosome:RGSC3.4:17:1:97296363:1	Coordinates: 47220655-47221700 (1046 bp)	Cluster score: 112.6 (D: 4.8 1T: 7.8 10A: 0 OL: 0 NTR: 100)	*(considered all reads)
Cluster 32	Loci: 9	normalized: 9, normalized/total: 1, multi: 0, unique: 9, plus: 0, minus: 9, 1T(U): 7 (77.78%), 10A: 2 (22.22%), optimum length: 9 (100.0%)	mono-directional (100.0%)	Loci/1000bp: 2.6316	Location: 15 dna:chromosome chromosome:RGSC3.4:15:1:109758846:1	Coordinates: 193896-197315 (3420 bp)	Cluster score: 105.9 (D: 2.4 1T: 3.5 10A: 0 OL: 0 NTR: 100)	*(considered all reads)
Cluster 33	Loci: 16	normalized: 16, normalized/total: 1, multi: 0, unique: 16, plus: 0, minus: 16, 1T(U): 14 (87.50%), 10A: 8 (50.00%), optimum length: 13 (81.25%)	mono-directional (100.0%)	Loci/1000bp: 3.1068	Location: 15 dna:chromosome chromosome:RGSC3.4:15:1:109758846:1	Coordinates: 202298-207447 (5150 bp)	Cluster score: 113.9 (D: 4.5 1T: 7.3 10A: 2.1 OL: 0 NTR: 100)	*(considered all reads)
Cluster 34	Loci: 923	normalized: 867.324641338488, normalized/total: 0.93968000145015, multi: 61, unique: 862, plus: 9, minus: 914, 1T(U): 778 (84.29%), 10A: 270 (29.25%), optimum length: 751 (81.37%)	mono-directional (99.02%)	Loci/1000bp: 20.091	Location: 15 dna:chromosome chromosome:RGSC3.4:15:1:109758846:1	Coordinates: 215468-261408 (45941 bp)	Cluster score: 300.0 (D: 100 1T: 100 10A: 0 OL: 0 NTR: 100)	*(considered all reads)
Cluster 35	Loci: 19	normalized: 5.48333333333333, normalized/total: 0.28859649122807, multi: 19, unique: 0, plus: 19, minus: 0, 1T(U): 16 (84.21%), 10A: 5 (26.32%), optimum length: 19 (100.0%)	mono-directional (100.0%)	Loci/1000bp: 15.9664	Location: 15 dna:chromosome chromosome:RGSC3.4:15:1:109758846:1	Coordinates: 80380176-80381365 (1190 bp)	Cluster score: 17.9 (D: 5.4 1T: 8 10A: 0 OL: 0 NTR: 4.5)	*(considered reads with less than 5 loci)
Cluster 36	Loci: 89	normalized: 68.0028332176061, normalized/total: 0.764076777725911, multi: 27, unique: 62, plus: 81, minus: 8, 1T(U): 62 (69.66%), 10A: 37 (41.57%), optimum length: 74 (83.15%)	mono-directional (91.01%)	Loci/1000bp: 4.5482	Location: 15 dna:chromosome chromosome:RGSC3.4:15:1:109758846:1	Coordinates: 84139160-84158727 (19568 bp)	Cluster score: 122.9 (D: 15.6 1T: 27.4 10A: 0 OL: 0 NTR: 79.9)	*(considered all reads)
Cluster 37	Loci: 17	normalized: 6.03958301822656, normalized/total: 0.355269589307445, multi: 11, unique: 6, plus: 10, minus: 7, 1T(U): 16 (94.12%), 10A: 4 (23.53%), optimum length: 16 (94.12%)	bi-directional (100.0%)	Loci/1000bp: 1.8604	Location: 10 dna:chromosome chromosome:RGSC3.4:10:1:110718848:1	Coordinates: 15699136-15708273 (9138 bp)	Cluster score: 18.5 (D: 4.8 1T: 8.9 10A: 0 OL: 0 NTR: 4.8)	*(considered all reads)
Cluster 38	Loci: 92	normalized: 60.0259637652146, normalized/total: 0.652456127882768, multi: 38, unique: 54, plus: 6, minus: 86, 1T(U): 78 (84.78%), 10A: 30 (32.61%), optimum length: 83 (90.22%)	mono-directional (93.48%)	Loci/1000bp: 5.4095	Location: 10 dna:chromosome chromosome:RGSC3.4:10:1:110718848:1	Coordinates: 36506264-36523270 (17007 bp)	Cluster score: 119.7 (D: 18.5 1T: 37.5 10A: 0 OL: 0 NTR: 63.7)	*(considered all reads)
Cluster 39	Loci: 25	normalized: 25, normalized/total: 1, multi: 0, unique: 25, plus: 25, minus: 0, 1T(U): 21 (84.00%), 10A: 4 (16.00%), optimum length: 23 (92.00%)	mono-directional (100.0%)	Loci/1000bp: 5.072	Location: 10 dna:chromosome chromosome:RGSC3.4:10:1:110718848:1	Coordinates: 84468599-84473527 (4929 bp)	Cluster score: 117.6 (D: 7.2 1T: 10.4 10A: 0 OL: 0 NTR: 100)	*(considered reads with less than 5 loci)
Cluster 40	Loci: 85	normalized: 34.0083905298149, normalized/total: 0.40009871211547, multi: 51, unique: 34, plus: 57, minus: 28, 1T(U): 74 (87.06%), 10A: 19 (22.35%), optimum length: 72 (84.71%)	non-directional (67.06%)	Loci/1000bp: 4.0596	Location: 10 dna:chromosome chromosome:RGSC3.4:10:1:110718848:1	Coordinates: 90628903-90649840 (20938 bp)	Cluster score: 65.5 (D: 2.3 1T: 36.4 10A: 0 OL: 0 NTR: 26.8)	*(considered all reads)
Cluster 41	Loci: 667	normalized: 630.788272484303, normalized/total: 0.945709553949479, multi: 40, unique: 627, plus: 655, minus: 12, 1T(U): 558 (83.66%), 10A: 176 (26.39%), optimum length: 569 (85.31%)	mono-directional (98.20%)	Loci/1000bp: 22.1742	Location: 10 dna:chromosome chromosome:RGSC3.4:10:1:110718848:1	Coordinates: 92606607-92636686 (30080 bp)	Cluster score: 300.0 (D: 100 1T: 100 10A: 0 OL: 0 NTR: 100)	*(considered all reads)
Cluster 42	Loci: 39	normalized: 9.00193378118629, normalized/total: 0.230818814902213, multi: 30, unique: 9, plus: 7, minus: 32, 1T(U): 21 (53.85%), 10A: 13 (33.33%), optimum length: 37 (94.87%)	mono-directional (82.05%)	Loci/1000bp: 2.2551	Location: 10 dna:chromosome chromosome:RGSC3.4:10:1:110718848:1	Coordinates: 97730248-97747541 (17294 bp)	Cluster score: 19.6 (D: 4.2 1T: 10.1 10A: 0 OL: 0 NTR: 5.3)	*(considered all reads)
Cluster 43	Loci: 132	normalized: 124.000782782068, normalized/total: 0.939399869561123, multi: 8, unique: 124, plus: 130, minus: 2, 1T(U): 114 (86.36%), 10A: 47 (35.61%), optimum length: 114 (86.36%)	mono-directional (98.48%)	Loci/1000bp: 16.2502	Location: 13 dna:chromosome chromosome:RGSC3.4:13:1:111154910:1	Coordinates: 37640503-37648625 (8123 bp)	Cluster score: 190.9 (D: 35.5 1T: 55.4 10A: 0 OL: 0 NTR: 100)	*(considered all reads)
Cluster 44	Loci: 154	normalized: 134.040982744117, normalized/total: 0.870395991844913, multi: 20, unique: 134, plus: 131, minus: 23, 1T(U): 134 (87.01%), 10A: 46 (29.87%), optimum length: 138 (89.61%)	bi-directional (95.45%)	Loci/1000bp: 9.4351	Location: 13 dna:chromosome chromosome:RGSC3.4:13:1:111154910:1	Coordinates: 73624220-73640541 (16322 bp)	Cluster score: 199.9 (D: 34.5 1T: 65.4 10A: 0 OL: 0 NTR: 100)	*(considered all reads)
Cluster 45	Loci: 9	normalized: 9, normalized/total: 1, multi: 0, unique: 9, plus: 0, minus: 9, 1T(U): 6 (66.67%), 10A: 3 (33.33%), optimum length: 5 (55.56%)	mono-directional (100.0%)	Loci/1000bp: 5.984	Location: 14 dna:chromosome chromosome:RGSC3.4:14:1:112194335:1	Coordinates: 3286800-3288303 (1504 bp)	Cluster score: 105.5 (D: 2.4 1T: 3 10A: 0.1 OL: 0 NTR: 100)	*(considered all reads)
Cluster 46	Loci: 162	normalized: 123.006014315959, normalized/total: 0.759296384666416, multi: 45, unique: 117, plus: 11, minus: 151, 1T(U): 141 (87.04%), 10A: 54 (33.33%), optimum length: 141 (87.04%)	mono-directional (93.21%)	Loci/1000bp: 6.273	Location: 14 dna:chromosome chromosome:RGSC3.4:14:1:112194335:1	Coordinates: 41991096-42016920 (25825 bp)	Cluster score: 200.7 (D: 31.9 1T: 68.8 10A: 0 OL: 0 NTR: 100)	*(considered all reads)
Cluster 47	Loci: 18	normalized: 18, normalized/total: 1, multi: 0, unique: 18, plus: 0, minus: 18, 1T(U): 15 (83.33%), 10A: 5 (27.78%), optimum length: 15 (83.33%)	mono-directional (100.0%)	Loci/1000bp: 4.8478	Location: 14 dna:chromosome chromosome:RGSC3.4:14:1:112194335:1	Coordinates: 86161898-86165610 (3713 bp)	Cluster score: 112.6 (D: 5.1 1T: 7.5 10A: 0 OL: 0 NTR: 100)	*(considered all reads)
Cluster 48	Loci: 18	normalized: 18, normalized/total: 1, multi: 0, unique: 18, plus: 0, minus: 18, 1T(U): 11 (61.11%), 10A: 3 (16.67%), optimum length: 17 (94.44%)	mono-directional (100.0%)	Loci/1000bp: 6.734	Location: 9 dna:chromosome chromosome:RGSC3.4:9:1:113440463:1	Coordinates: 5959407-5962079 (2673 bp)	Cluster score: 110.4 (D: 5.1 1T: 5.3 10A: 0 OL: 0 NTR: 100)	*(considered all reads)
Cluster 49	Loci: 87	normalized: 87, normalized/total: 1, multi: 0, unique: 87, plus: 87, minus: 0, 1T(U): 75 (86.21%), 10A: 26 (29.89%), optimum length: 58 (66.67%)	mono-directional (100.0%)	Loci/1000bp: 81.0811	Location: 9 dna:chromosome chromosome:RGSC3.4:9:1:113440463:1	Coordinates: 7094180-7095252 (1073 bp)	Cluster score: 162.5 (D: 25.9 1T: 36.6 10A: 0 OL: 0 NTR: 100)	*(considered all reads)
Cluster 50	Loci: 81	normalized: 68.0013160002136, normalized/total: 0.839522419755723, multi: 13, unique: 68, plus: 7, minus: 74, 1T(U): 66 (81.48%), 10A: 15 (18.52%), optimum length: 63 (77.78%)	mono-directional (91.36%)	Loci/1000bp: 7.7855	Location: 9 dna:chromosome chromosome:RGSC3.4:9:1:113440463:1	Coordinates: 90623811-90634214 (10404 bp)	Cluster score: 130.8 (D: 14.5 1T: 30.9 10A: 0 OL: 0 NTR: 85.4)	*(considered all reads)
Cluster 51	Loci: 93	normalized: 78.0010954626515, normalized/total: 0.83872145658765, multi: 15, unique: 78, plus: 88, minus: 5, 1T(U): 75 (80.65%), 10A: 26 (27.96%), optimum length: 84 (90.32%)	mono-directional (94.62%)	Loci/1000bp: 7.2588	Location: 9 dna:chromosome chromosome:RGSC3.4:9:1:113440463:1	Coordinates: 90771574-90784385 (12812 bp)	Cluster score: 152.5 (D: 20 1T: 34.8 10A: 0 OL: 0 NTR: 97.7)	*(considered all reads)
Cluster 52	Loci: 147	normalized: 146.5, normalized/total: 0.996598639455782, multi: 1, unique: 146, plus: 0, minus: 147, 1T(U): 125 (85.03%), 10A: 43 (29.25%), optimum length: 126 (85.71%)	mono-directional (100.0%)	Loci/1000bp: 29.453	Location: 9 dna:chromosome chromosome:RGSC3.4:9:1:113440463:1	Coordinates: 92268781-92273771 (4991 bp)	Cluster score: 203.8 (D: 44 1T: 59.8 10A: 0 OL: 0 NTR: 100)	*(considered all reads)
Cluster 53	Loci: 806	normalized: 367.479491990507, normalized/total: 0.45592989080708, multi: 668, unique: 138, plus: 668, minus: 138, 1T(U): 654 (81.14%), 10A: 259 (32.13%), optimum length: 705 (87.47%)	mono-directional (82.88%)	Loci/1000bp: 21.999	Location: 9 dna:chromosome chromosome:RGSC3.4:9:1:113440463:1	Coordinates: 104921521-104958158 (36638 bp)	Cluster score: 283.4 (D: 83.4 1T: 100 10A: 0 OL: 0 NTR: 100)	*(considered all reads)
Cluster 54	Loci: 352	normalized: 157.610144927536, normalized/total: 0.447756093544137, multi: 292, unique: 60, plus: 163, minus: 189, 1T(U): 298 (84.66%), 10A: 105 (29.83%), optimum length: 311 (88.35%)	bi-directional (90.63%)	Loci/1000bp: 5.9111	Location: 9 dna:chromosome chromosome:RGSC3.4:9:1:113440463:1	Coordinates: 105028502-105088050 (59549 bp)	Cluster score: 259.2 (D: 59.2 1T: 100 10A: 0 OL: 0 NTR: 100)	*(considered all reads)
Cluster 55	Loci: 57	normalized: 8.52011578731233, normalized/total: 0.149475715566883, multi: 52, unique: 5, plus: 40, minus: 17, 1T(U): 40 (70.18%), 10A: 22 (38.60%), optimum length: 51 (89.47%)	bi-directional (80.70%)	Loci/1000bp: 4.3458	Location: 9 dna:chromosome chromosome:RGSC3.4:9:1:113440463:1	Coordinates: 105093612-105106727 (13116 bp)	Cluster score: 27.3 (D: 5.5 1T: 17.9 10A: 0 OL: 0 NTR: 3.9)	*(considered all reads)
Cluster 56	Loci: 174	normalized: 72.85050398881, normalized/total: 0.418681057406954, multi: 162, unique: 12, plus: 17, minus: 157, 1T(U): 143 (82.18%), 10A: 63 (36.21%), optimum length: 166 (95.40%)	mono-directional (90.23%)	Loci/1000bp: 3.9743	Location: 9 dna:chromosome chromosome:RGSC3.4:9:1:113440463:1	Coordinates: 105135685-105179465 (43781 bp)	Cluster score: 153.8 (D: 28.8 1T: 66.6 10A: 0 OL: 0 NTR: 58.4)	*(considered all reads)
Cluster 57	Loci: 697	normalized: 298.237523822677, normalized/total: 0.427887408640857, multi: 612, unique: 85, plus: 115, minus: 582, 1T(U): 589 (84.51%), 10A: 205 (29.41%), optimum length: 597 (85.65%)	mono-directional (83.50%)	Loci/1000bp: 28.4874	Location: 9 dna:chromosome chromosome:RGSC3.4:9:1:113440463:1	Coordinates: 105237620-105262086 (24467 bp)	Cluster score: 275.2 (D: 75.2 1T: 100 10A: 0 OL: 0 NTR: 100)	*(considered all reads)
Cluster 58	Loci: 757	normalized: 374.99425195526, normalized/total: 0.495368892939578, multi: 590, unique: 167, plus: 207, minus: 550, 1T(U): 640 (84.54%), 10A: 231 (30.52%), optimum length: 645 (85.20%)	bi-directional (95.51%)	Loci/1000bp: 29.5888	Location: 9 dna:chromosome chromosome:RGSC3.4:9:1:113440463:1	Coordinates: 105311611-105337194 (25584 bp)	Cluster score: 300.0 (D: 100 1T: 100 10A: 0 OL: 0 NTR: 100)	*(considered all reads)
Cluster 59	Loci: 28	normalized: 27.5, normalized/total: 0.982142857142857, multi: 1, unique: 27, plus: 0, minus: 28, 1T(U): 24 (85.71%), 10A: 12 (42.86%), optimum length: 26 (92.86%)	mono-directional (100.0%)	Loci/1000bp: 5.514	Location: 8 dna:chromosome chromosome:RGSC3.4:8:1:129041809:1	Coordinates: 38528172-38533249 (5078 bp)	Cluster score: 61.2 (D: 8.1 1T: 12 10A: 0 OL: 0 NTR: 41.1)	*(considered all reads)
Cluster 60	Loci: 49	normalized: 49, normalized/total: 1, multi: 0, unique: 49, plus: 0, minus: 49, 1T(U): 41 (83.67%), 10A: 13 (26.53%), optimum length: 47 (95.92%)	mono-directional (100.0%)	Loci/1000bp: 11.0535	Location: 8 dna:chromosome chromosome:RGSC3.4:8:1:129041809:1	Coordinates: 47129407-47133839 (4433 bp)	Cluster score: 134.2 (D: 14.4 1T: 19.8 10A: 0 OL: 0 NTR: 100)	*(considered all reads)
Cluster 61	Loci: 1994	normalized: 1981.57709307804, normalized/total: 0.993769856107341, multi: 16, unique: 1978, plus: 34, minus: 1960, 1T(U): 1660 (83.25%), 10A: 579 (29.04%), optimum length: 1702 (85.36%)	bi-directional (99.90%)	Loci/1000bp: 38.6487	Location: 8 dna:chromosome chromosome:RGSC3.4:8:1:129041809:1	Coordinates: 57705836-57757428 (51593 bp)	Cluster score: 300.0* (D: 100 1T: 100 10A: 0 OL: 0 NTR: 100)	*(considered all reads)
Cluster 62	Loci: 2008	normalized: 1975.43915778093, normalized/total: 0.983784441125961, multi: 37, unique: 1971, plus: 153, minus: 1855, 1T(U): 1689 (84.11%), 10A: 600 (29.88%), optimum length: 1698 (84.56%)	bi-directional (99.80%)	Loci/1000bp: 44.127	Location: 8 dna:chromosome chromosome:RGSC3.4:8:1:129041809:1	Coordinates: 72050422-72095926 (45505 bp)	Cluster score: 300.0* (D: 100 1T: 100 10A: 0 OL: 0 NTR: 100)	*(considered all reads)
Cluster 63	Loci: 28	normalized: 27, normalized/total: 0.964285714285714, multi: 2, unique: 26, plus: 28, minus: 0, 1T(U): 24 (85.71%), 10A: 7 (25.00%), optimum length: 27 (96.43%)	mono-directional (100.0%)	Loci/1000bp: 5.3091	Location: 8 dna:chromosome chromosome:RGSC3.4:8:1:129041809:1	Coordinates: 72103675-72108948 (5274 bp)	Cluster score: 58.3 (D: 8.1 1T: 12 10A: 0 OL: 0 NTR: 38.2)	*(considered all reads)
Cluster 64	Loci: 12	normalized: 3.7, normalized/total: 0.308333333333333, multi: 12, unique: 0, plus: 0, minus: 12, 1T(U): 10 (83.33%), 10A: 3 (25.00%), optimum length: 11 (91.67%)	mono-directional (100.0%)	Loci/1000bp: 3.7325	Location: 7 dna:chromosome chromosome:RGSC3.4:7:1:143002779:1	Coordinates: 6268627-6271841 (3215 bp)	Cluster score: 11.7 (D: 3.3 1T: 5.1 10A: 0 OL: 0 NTR: 3.3)	*(considered all reads)
Cluster 65	Loci: 224	normalized: 52.6722295678179, normalized/total: 0.235143881999187, multi: 220, unique: 4, plus: 20, minus: 204, 1T(U): 186 (83.04%), 10A: 82 (36.61%), optimum length: 194 (86.61%)	bi-directional (97.32%)	Loci/1000bp: 6.4729	Location: 7 dna:chromosome chromosome:RGSC3.4:7:1:143002779:1	Coordinates: 17090796-17125401 (34606 bp)	Cluster score: 170.2 (D: 55.9 1T: 87 10A: 0 OL: 0 NTR: 27.3)	*(considered all reads)
Cluster 66	Loci: 126	normalized: 17.8714830920713, normalized/total: 0.141837167397391, multi: 126, unique: 0, plus: 125, minus: 1, 1T(U): 103 (81.75%), 10A: 52 (41.27%), optimum length: 116 (92.06%)	mono-directional (99.21%)	Loci/1000bp: 12.4457	Location: 7 dna:chromosome chromosome:RGSC3.4:7:1:143002779:1	Coordinates: 17172023-17182146 (10124 bp)	Cluster score: 90.0 (D: 35.5 1T: 48 10A: 0 OL: 0 NTR: 6.5)	*(considered all reads)
Cluster 67	Loci: 354	normalized: 94.1417895829662, normalized/total: 0.265937258708944, multi: 346, unique: 8, plus: 7, minus: 347, 1T(U): 317 (89.55%), 10A: 137 (38.70%), optimum length: 315 (88.98%)	mono-directional (98.02%)	Loci/1000bp: 10.6377	Location: 7 dna:chromosome chromosome:RGSC3.4:7:1:143002779:1	Coordinates: 17347898-17381175 (33278 bp)	Cluster score: 246.2 (D: 92.1 1T: 100 10A: 0 OL: 0 NTR: 54.1)	*(considered all reads)
Cluster 68	Loci: 132	normalized: 19.0718188674071, normalized/total: 0.144483476268236, multi: 132, unique: 0, plus: 128, minus: 4, 1T(U): 108 (81.82%), 10A: 53 (40.15%), optimum length: 121 (91.67%)	mono-directional (96.97%)	Loci/1000bp: 8.6348	Location: 7 dna:chromosome chromosome:RGSC3.4:7:1:143002779:1	Coordinates: 17418740-17434026 (15287 bp)	Cluster score: 89.5 (D: 32.3 1T: 50.3 10A: 0 OL: 0 NTR: 6.9)	*(considered all reads)
Cluster 69	Loci: 22	normalized: 5.06270010292778, normalized/total: 0.230122731951263, multi: 19, unique: 3, plus: 3, minus: 19, 1T(U): 11 (50.00%), 10A: 13 (59.09%), optimum length: 19 (86.36%)	mono-directional (86.36%)	Loci/1000bp: 3.2944	Location: 7 dna:chromosome chromosome:RGSC3.4:7:1:143002779:1	Coordinates: 17758745-17765422 (6678 bp)	Cluster score: 15.6 (D: 3.1 1T: 5.7 10A: 3.7 OL: 0 NTR: 3.1)	*(considered all reads)
Cluster 70	Loci: 138	normalized: 27.9357400769165, normalized/total: 0.202432899108091, multi: 133, unique: 5, plus: 3, minus: 135, 1T(U): 118 (85.51%), 10A: 50 (36.23%), optimum length: 126 (91.30%)	mono-directional (97.83%)	Loci/1000bp: 8.9739	Location: 7 dna:chromosome chromosome:RGSC3.4:7:1:143002779:1	Coordinates: 17800069-17815446 (15378 bp)	Cluster score: 105.9 (D: 35.6 1T: 56.8 10A: 0 OL: 0 NTR: 13.5)	*(considered all reads)
Cluster 71	Loci: 177	normalized: 27.8784538990421, normalized/total: 0.157505389260125, multi: 175, unique: 2, plus: 172, minus: 5, 1T(U): 146 (82.49%), 10A: 65 (36.72%), optimum length: 162 (91.53%)	mono-directional (97.18%)	Loci/1000bp: 10.1485	Location: 7 dna:chromosome chromosome:RGSC3.4:7:1:143002779:1	Coordinates: 18361963-18379403 (17441 bp)	Cluster score: 122.7 (D: 43.8 1T: 68.1 10A: 0 OL: 0 NTR: 10.8)	*(considered all reads)
Cluster 72	Loci: 663	normalized: 209.456548793344, normalized/total: 0.315922396370051, multi: 598, unique: 65, plus: 16, minus: 647, 1T(U): 568 (85.67%), 10A: 247 (37.25%), optimum length: 606 (91.40%)	mono-directional (97.59%)	Loci/1000bp: 15.7348	Location: 7 dna:chromosome chromosome:RGSC3.4:7:1:143002779:1	Coordinates: 18768963-18811098 (42136 bp)	Cluster score: 300.0 (D: 100 1T: 100 10A: 0 OL: 0 NTR: 100)	*(considered all reads)
Cluster 73	Loci: 147	normalized: 26.9504263710146, normalized/total: 0.183336233816426, multi: 142, unique: 5, plus: 144, minus: 3, 1T(U): 123 (83.67%), 10A: 58 (39.46%), optimum length: 133 (90.48%)	mono-directional (97.96%)	Loci/1000bp: 10.9726	Location: 7 dna:chromosome chromosome:RGSC3.4:7:1:143002779:1	Coordinates: 18833585-18846981 (13397 bp)	Cluster score: 108.3 (D: 38.2 1T: 58.1 10A: 0 OL: 0 NTR: 12)	*(considered all reads)
Cluster 74	Loci: 373	normalized: 102.66248850068, normalized/total: 0.275234553621125, multi: 363, unique: 10, plus: 6, minus: 367, 1T(U): 325 (87.13%), 10A: 134 (35.92%), optimum length: 337 (90.35%)	mono-directional (98.39%)	Loci/1000bp: 8.7916	Location: 7 dna:chromosome chromosome:RGSC3.4:7:1:143002779:1	Coordinates: 19362334-19404760 (42427 bp)	Cluster score: 259.4 (D: 99.4 1T: 100 10A: 0 OL: 0 NTR: 60)	*(considered all reads)
Cluster 75	Loci: 115	normalized: 29.0939800395683, normalized/total: 0.252991130778855, multi: 108, unique: 7, plus: 113, minus: 2, 1T(U): 95 (82.61%), 10A: 48 (41.74%), optimum length: 103 (89.57%)	mono-directional (98.26%)	Loci/1000bp: 11.2195	Location: 7 dna:chromosome chromosome:RGSC3.4:7:1:143002779:1	Coordinates: 19446105-19456354 (10250 bp)	Cluster score: 91.8 (D: 30.5 1T: 44.6 10A: 0 OL: 0 NTR: 16.7)	*(considered all reads)
Cluster 76	Loci: 51	normalized: 45.0004568200022, normalized/total: 0.882361898431417, multi: 6, unique: 45, plus: 6, minus: 45, 1T(U): 41 (80.39%), 10A: 13 (25.49%), optimum length: 40 (78.43%)	mono-directional (88.24%)	Loci/1000bp: 5.2415	Location: 7 dna:chromosome chromosome:RGSC3.4:7:1:143002779:1	Coordinates: 31858042-31867771 (9730 bp)	Cluster score: 85.8 (D: 7.7 1T: 19.3 10A: 0 OL: 0 NTR: 58.8)	*(considered all reads)
Cluster 77	Loci: 22	normalized: 22, normalized/total: 1, multi: 0, unique: 22, plus: 0, minus: 22, 1T(U): 21 (95.45%), 10A: 6 (27.27%), optimum length: 21 (95.45%)	mono-directional (100.0%)	Loci/1000bp: 4.5295	Location: 7 dna:chromosome chromosome:RGSC3.4:7:1:143002779:1	Coordinates: 94681933-94686789 (4857 bp)	Cluster score: 118.1 (D: 6.3 1T: 11.8 10A: 0 OL: 0 NTR: 100)	*(considered all reads)
Cluster 78	Loci: 107	normalized: 92.0054319670578, normalized/total: 0.859863850159419, multi: 15, unique: 92, plus: 7, minus: 100, 1T(U): 95 (88.79%), 10A: 35 (32.71%), optimum length: 93 (86.92%)	mono-directional (93.46%)	Loci/1000bp: 8.7205	Location: 7 dna:chromosome chromosome:RGSC3.4:7:1:143002779:1	Coordinates: 94699019-94711288 (12270 bp)	Cluster score: 169.0 (D: 21.5 1T: 47.5 10A: 0 OL: 0 NTR: 100)	*(considered all reads)
Cluster 79	Loci: 21	normalized: 6.23379271581556, normalized/total: 0.296847272181693, multi: 15, unique: 6, plus: 2, minus: 19, 1T(U): 18 (85.71%), 10A: 7 (33.33%), optimum length: 14 (66.67%)	mono-directional (90.48%)	Loci/1000bp: 3.5129	Location: 7 dna:chromosome chromosome:RGSC3.4:7:1:143002779:1	Coordinates: 96019041-96025018 (5978 bp)	Cluster score: 18.2 (D: 3.7 1T: 9.1 10A: 0 OL: 0 NTR: 5.4)	*(considered all reads)
Cluster 80	Loci: 1348	normalized: 1344, normalized/total: 0.997032640949555, multi: 7, unique: 1341, plus: 92, minus: 1256, 1T(U): 1127 (83.61%), 10A: 430 (31.90%), optimum length: 1135 (84.20%)	bi-directional (99.70%)	Loci/1000bp: 41.139	Location: 7 dna:chromosome chromosome:RGSC3.4:7:1:143002779:1	Coordinates: 96028307-96061073 (32767 bp)	Cluster score: 300.0* (D: 100 1T: 100 10A: 0 OL: 0 NTR: 100)	*(considered all reads)
Cluster 81	Loci: 51	normalized: 36.0025447479892, normalized/total: 0.705932249960572, multi: 15, unique: 36, plus: 34, minus: 17, 1T(U): 35 (68.63%), 10A: 12 (23.53%), optimum length: 49 (96.08%)	bi-directional (90.20%)	Loci/1000bp: 3.4073	Location: 7 dna:chromosome chromosome:RGSC3.4:7:1:143002779:1	Coordinates: 96065701-96080668 (14968 bp)	Cluster score: 64.8 (D: 8.6 1T: 15.7 10A: 0 OL: 0 NTR: 40.5)	*(considered all reads)
Cluster 82	Loci: 914	normalized: 906.062401926758, normalized/total: 0.991315538213083, multi: 10, unique: 904, plus: 910, minus: 4, 1T(U): 790 (86.43%), 10A: 262 (28.67%), optimum length: 735 (80.42%)	mono-directional (99.56%)	Loci/1000bp: 43.6986	Location: 7 dna:chromosome chromosome:RGSC3.4:7:1:143002779:1	Coordinates: 112738716-112759631 (20916 bp)	Cluster score: 300.0 (D: 100 1T: 100 10A: 0 OL: 0 NTR: 100)	*(considered all reads)
Cluster 83	Loci: 575	normalized: 565.333758684248, normalized/total: 0.983189145537822, multi: 18, unique: 557, plus: 5, minus: 570, 1T(U): 474 (82.43%), 10A: 165 (28.70%), optimum length: 480 (83.48%)	mono-directional (99.13%)	Loci/1000bp: 23.5058	Location: 7 dna:chromosome chromosome:RGSC3.4:7:1:143002779:1	Coordinates: 116607252-116631713 (24462 bp)	Cluster score: 300.0 (D: 100 1T: 100 10A: 0 OL: 0 NTR: 100)	*(considered all reads)
Cluster 84	Loci: 140	normalized: 140, normalized/total: 1, multi: 0, unique: 140, plus: 140, minus: 0, 1T(U): 124 (88.57%), 10A: 46 (32.86%), optimum length: 130 (92.86%)	mono-directional (100.0%)	Loci/1000bp: 36.3825	Location: 7 dna:chromosome chromosome:RGSC3.4:7:1:143002779:1	Coordinates: 121565894-121569741 (3848 bp)	Cluster score: 203.5 (D: 41.8 1T: 61.7 10A: 0 OL: 0 NTR: 100)	*(considered all reads)
Cluster 85	Loci: 23	normalized: 18.5001118297507, normalized/total: 0.804352688250029, multi: 7, unique: 16, plus: 0, minus: 23, 1T(U): 22 (95.65%), 10A: 6 (26.09%), optimum length: 23 (100.0%)	mono-directional (100.0%)	Loci/1000bp: 3.1064	Location: 7 dna:chromosome chromosome:RGSC3.4:7:1:143002779:1	Coordinates: 142100440-142107843 (7404 bp)	Cluster score: 42.9 (D: 6.6 1T: 12.3 10A: 0 OL: 0 NTR: 24)	*(considered all reads)
Cluster 86	Loci: 94	normalized: 70.0026620430483, normalized/total: 0.744709170670727, multi: 26, unique: 68, plus: 25, minus: 69, 1T(U): 79 (84.04%), 10A: 38 (40.43%), optimum length: 82 (87.23%)	non-directional (73.40%)	Loci/1000bp: 5.1997	Location: 6 dna:chromosome chromosome:RGSC3.4:6:1:147636619:1	Coordinates: 93598562-93616639 (18078 bp)	Cluster score: 123.8 (D: 5.2 1T: 37.7 10A: 0 OL: 0 NTR: 80.9)	*(considered all reads)
Cluster 87	Loci: 2503	normalized: 2469.26268364163, normalized/total: 0.986521247959102, multi: 52, unique: 2451, plus: 380, minus: 2123, 1T(U): 2138 (85.42%), 10A: 727 (29.05%), optimum length: 2176 (86.94%)	bi-directional (98.80%)	Loci/1000bp: 31.6479	Location: 6 dna:chromosome chromosome:RGSC3.4:6:1:147636619:1	Coordinates: 122537809-122616897 (79089 bp)	Cluster score: 300.0* (D: 100 1T: 100 10A: 0 OL: 0 NTR: 100)	*(considered all reads)
Cluster 88	Loci: 32	normalized: 6.91071428571429, normalized/total: 0.215959821428572, multi: 32, unique: 0, plus: 32, minus: 0, 1T(U): 18 (56.25%), 10A: 6 (18.75%), optimum length: 16 (50.00%)	mono-directional (100.0%)	Loci/1000bp: 6.1705	Location: X dna:chromosome chromosome:RGSC3.4:X:1:160699376:1	Coordinates: 123799617-123804802 (5186 bp)	Cluster score: 22.0 (D: 9.3 1T: 8.6 10A: 0 OL: 0 NTR: 4.1)	*(considered all reads)
Cluster 89	Loci: 26	normalized: 4.7503658868287, normalized/total: 0.182706380262642, multi: 25, unique: 1, plus: 4, minus: 22, 1T(U): 17 (65.38%), 10A: 4 (15.38%), optimum length: 17 (65.38%)	mono-directional (84.62%)	Loci/1000bp: 5.2314	Location: X dna:chromosome chromosome:RGSC3.4:X:1:160699376:1	Coordinates: 123858277-123863246 (4970 bp)	Cluster score: 14.0 (D: 3.3 1T: 7.9 10A: 0 OL: 0 NTR: 2.8)	*(considered all reads)
Cluster 90	Loci: 20	normalized: 8.25, normalized/total: 0.4125, multi: 14, unique: 6, plus: 0, minus: 20, 1T(U): 13 (65.00%), 10A: 2 (10.00%), optimum length: 11 (55.00%)	mono-directional (100.0%)	Loci/1000bp: 10.9111	Location: X dna:chromosome chromosome:RGSC3.4:X:1:160699376:1	Coordinates: 123872075-123873907 (1833 bp)	Cluster score: 19.9 (D: 5.7 1T: 6.1 10A: 0 OL: 0 NTR: 8.1)	*(considered all reads)
Cluster 91	Loci: 31	normalized: 6.78571428571429, normalized/total: 0.21889400921659, multi: 31, unique: 0, plus: 31, minus: 0, 1T(U): 17 (54.84%), 10A: 6 (19.35%), optimum length: 15 (48.39%)	mono-directional (100.0%)	Loci/1000bp: 5.957	Location: X dna:chromosome chromosome:RGSC3.4:X:1:160699376:1	Coordinates: 123900866-123906069 (5204 bp)	Cluster score: 21.4 (D: 9 1T: 8.2 10A: 0 OL: 0 NTR: 4.2)	*(considered all reads)
Cluster 92	Loci: 16	normalized: 4.25, normalized/total: 0.265625, multi: 14, unique: 2, plus: 16, minus: 0, 1T(U): 14 (87.50%), 10A: 0 (0.00%), optimum length: 9 (56.25%)	mono-directional (100.0%)	Loci/1000bp: 8.7146	Location: X dna:chromosome chromosome:RGSC3.4:X:1:160699376:1	Coordinates: 124157723-124159558 (1836 bp)	Cluster score: 15.6 (D: 4.5 1T: 7.3 10A: 0 OL: 0 NTR: 3.8)	*(considered all reads)
Cluster 93	Loci: 2769	normalized: 2756.04536874006, normalized/total: 0.995321548840757, multi: 16, unique: 2753, plus: 2763, minus: 6, 1T(U): 2331 (84.18%), 10A: 840 (30.34%), optimum length: 2280 (82.34%)	mono-directional (99.78%)	Loci/1000bp: 44.15	Location: 3 dna:chromosome chromosome:RGSC3.4:3:1:171063335:1	Coordinates: 76929336-76992053 (62718 bp)	Cluster score: 300.0* (D: 100 1T: 100 10A: 0 OL: 0 NTR: 100)	*(considered all reads)
Cluster 94	Loci: 523	normalized: 498.420901240245, normalized/total: 0.953003635258595, multi: 27, unique: 496, plus: 519, minus: 4, 1T(U): 421 (80.50%), 10A: 130 (24.86%), optimum length: 420 (80.31%)	mono-directional (99.24%)	Loci/1000bp: 28.779	Location: 3 dna:chromosome chromosome:RGSC3.4:3:1:171063335:1	Coordinates: 115212545-115230717 (18173 bp)	Cluster score: 300.0 (D: 100 1T: 100 10A: 0 OL: 0 NTR: 100)	*(considered all reads)
Cluster 95	Loci: 329	normalized: 187.994111417281, normalized/total: 0.571410673000853, multi: 231, unique: 98, plus: 321, minus: 8, 1T(U): 286 (86.93%), 10A: 100 (30.40%), optimum length: 297 (90.27%)	mono-directional (97.57%)	Loci/1000bp: 13.3188	Location: 3 dna:chromosome chromosome:RGSC3.4:3:1:171063335:1	Coordinates: 140146854-140171555 (24702 bp)	Cluster score: 283.2 (D: 83.2 1T: 100 10A: 0 OL: 0 NTR: 100)	*(considered all reads)
Cluster 96	Loci: 155	normalized: 103.583333333333, normalized/total: 0.668279569892473, multi: 102, unique: 53, plus: 0, minus: 155, 1T(U): 126 (81.29%), 10A: 45 (29.03%), optimum length: 132 (85.16%)	mono-directional (100.0%)	Loci/1000bp: 12.6078	Location: 3 dna:chromosome chromosome:RGSC3.4:3:1:171063335:1	Coordinates: 140474779-140487072 (12294 bp)	Cluster score: 204.7 (D: 46.4 1T: 58.3 10A: 0 OL: 0 NTR: 100)	*(considered all reads)
Cluster 97	Loci: 329	normalized: 198.835735982142, normalized/total: 0.604363939155447, multi: 220, unique: 109, plus: 10, minus: 319, 1T(U): 281 (85.41%), 10A: 110 (33.43%), optimum length: 301 (91.49%)	mono-directional (96.96%)	Loci/1000bp: 12.964	Location: 3 dna:chromosome chromosome:RGSC3.4:3:1:171063335:1	Coordinates: 140660035-140685412 (25378 bp)	Cluster score: 280.2 (D: 80.2 1T: 100 10A: 0 OL: 0 NTR: 100)	*(considered all reads)
Cluster 98	Loci: 478	normalized: 403.327486069006, normalized/total: 0.843781351608799, multi: 128, unique: 350, plus: 4, minus: 474, 1T(U): 399 (83.47%), 10A: 131 (27.41%), optimum length: 418 (87.45%)	mono-directional (99.16%)	Loci/1000bp: 21.2086	Location: 3 dna:chromosome chromosome:RGSC3.4:3:1:171063335:1	Coordinates: 141065372-141087909 (22538 bp)	Cluster score: 300.0 (D: 100 1T: 100 10A: 0 OL: 0 NTR: 100)	*(considered all reads)
Cluster 99	Loci: 455	normalized: 381.223255813953, normalized/total: 0.837853309481216, multi: 146, unique: 309, plus: 0, minus: 455, 1T(U): 380 (83.52%), 10A: 137 (30.11%), optimum length: 389 (85.49%)	mono-directional (100.0%)	Loci/1000bp: 47.5245	Location: 3 dna:chromosome chromosome:RGSC3.4:3:1:171063335:1	Coordinates: 141685783-141695356 (9574 bp)	Cluster score: 300.0 (D: 100 1T: 100 10A: 0 OL: 0 NTR: 100)	*(considered all reads)
Cluster 100	Loci: 755	normalized: 516.500529431397, normalized/total: 0.68410666149854, multi: 465, unique: 290, plus: 754, minus: 1, 1T(U): 648 (85.83%), 10A: 192 (25.43%), optimum length: 658 (87.15%)	mono-directional (99.87%)	Loci/1000bp: 15.873	Location: 3 dna:chromosome chromosome:RGSC3.4:3:1:171063335:1	Coordinates: 141750502-141798066 (47565 bp)	Cluster score: 300.0 (D: 100 1T: 100 10A: 0 OL: 0 NTR: 100)	*(considered all reads)
Cluster 101	Loci: 9	normalized: 8, normalized/total: 0.888888888888889, multi: 2, unique: 7, plus: 0, minus: 9, 1T(U): 7 (77.78%), 10A: 4 (44.44%), optimum length: 8 (88.89%)	mono-directional (100.0%)	Loci/1000bp: 3.1088	Location: 5 dna:chromosome chromosome:RGSC3.4:5:1:173096209:1	Coordinates: 25408307-25411201 (2895 bp)	Cluster score: 16.9 (D: 2.4 1T: 3.5 10A: 0.2 OL: 0 NTR: 10.8)	*(considered all reads)
Cluster 102	Loci: 294	normalized: 166.2353937435, normalized/total: 0.565426509331634, multi: 212, unique: 82, plus: 20, minus: 274, 1T(U): 245 (83.33%), 10A: 115 (39.12%), optimum length: 264 (89.80%)	mono-directional (93.20%)	Loci/1000bp: 17.2081	Location: 5 dna:chromosome chromosome:RGSC3.4:5:1:173096209:1	Coordinates: 25418498-25435582 (17085 bp)	Cluster score: 257.5 (D: 57.5 1T: 100 10A: 0 OL: 0 NTR: 100)	*(considered all reads)
Cluster 103	Loci: 33	normalized: 13.6666666666667, normalized/total: 0.414141414141414, multi: 33, unique: 0, plus: 0, minus: 33, 1T(U): 32 (96.97%), 10A: 17 (51.52%), optimum length: 30 (90.91%)	mono-directional (100.0%)	Loci/1000bp: 77.6471	Location: 5 dna:chromosome chromosome:RGSC3.4:5:1:173096209:1	Coordinates: 25526047-25526471 (425 bp)	Cluster score: 43.7 (D: 9.6 1T: 18.2 10A: 4 OL: 0 NTR: 11.9)	*(considered all reads)
Cluster 104	Loci: 223	normalized: 115.900553574779, normalized/total: 0.51973342410215, multi: 195, unique: 28, plus: 220, minus: 3, 1T(U): 187 (83.86%), 10A: 88 (39.46%), optimum length: 197 (88.34%)	mono-directional (98.65%)	Loci/1000bp: 18.136	Location: 5 dna:chromosome chromosome:RGSC3.4:5:1:173096209:1	Coordinates: 25621746-25634041 (12296 bp)	Cluster score: 248.7 (D: 60.6 1T: 88.1 10A: 0 OL: 0 NTR: 100)	*(considered all reads)
Cluster 105	Loci: 32	normalized: 30.0000963806169, normalized/total: 0.937503011894278, multi: 2, unique: 30, plus: 2, minus: 30, 1T(U): 25 (78.13%), 10A: 10 (31.25%), optimum length: 29 (90.63%)	mono-directional (93.75%)	Loci/1000bp: 11.8915	Location: 5 dna:chromosome chromosome:RGSC3.4:5:1:173096209:1	Coordinates: 63093600-63096290 (2691 bp)	Cluster score: 59.7 (D: 6.6 1T: 11.8 10A: 0 OL: 0 NTR: 41.3)	*(considered all reads)
Cluster 106	Loci: 274	normalized: 271.000943977333, normalized/total: 0.989054540063259, multi: 3, unique: 271, plus: 1, minus: 273, 1T(U): 224 (81.75%), 10A: 93 (33.94%), optimum length: 231 (84.31%)	mono-directional (99.64%)	Loci/1000bp: 25.6242	Location: 5 dna:chromosome chromosome:RGSC3.4:5:1:173096209:1	Coordinates: 75287438-75298130 (10693 bp)	Cluster score: 279.7 (D: 79.7 1T: 100 10A: 0 OL: 0 NTR: 100)	*(considered all reads)
Cluster 107	Loci: 996	normalized: 862.00026294063, normalized/total: 0.865462111386175, multi: 263, unique: 733, plus: 810, minus: 186, 1T(U): 811 (81.43%), 10A: 230 (23.09%), optimum length: 806 (80.92%)	bi-directional (99.60%)	Loci/1000bp: 17.3284	Location: 5 dna:chromosome chromosome:RGSC3.4:5:1:173096209:1	Coordinates: 79196110-79253587 (57478 bp)	Cluster score: 300.0 (D: 100 1T: 100 10A: 0 OL: 0 NTR: 100)	*(considered all reads)
Cluster 108	Loci: 1534	normalized: 1507.01632954755, normalized/total: 0.982409602051859, multi: 28, unique: 1506, plus: 20, minus: 1514, 1T(U): 1319 (85.98%), 10A: 465 (30.31%), optimum length: 1350 (88.01%)	bi-directional (99.74%)	Loci/1000bp: 26.4414	Location: 5 dna:chromosome chromosome:RGSC3.4:5:1:173096209:1	Coordinates: 114516742-114574756 (58015 bp)	Cluster score: 300.0* (D: 100 1T: 100 10A: 0 OL: 0 NTR: 100)	*(considered all reads)
Cluster 109	Loci: 109	normalized: 94.0013510171919, normalized/total: 0.862397715754054, multi: 15, unique: 94, plus: 11, minus: 98, 1T(U): 90 (82.57%), 10A: 30 (27.52%), optimum length: 103 (94.50%)	bi-directional (95.41%)	Loci/1000bp: 3.7301	Location: 5 dna:chromosome chromosome:RGSC3.4:5:1:173096209:1	Coordinates: 143124601-143153822 (29222 bp)	Cluster score: 166.7 (D: 24.4 1T: 42.3 10A: 0 OL: 0 NTR: 100)	*(considered all reads)
Cluster 110	Loci: 10	normalized: 6.00027918040768, normalized/total: 0.600027918040768, multi: 4, unique: 6, plus: 4, minus: 6, 1T(U): 9 (90.00%), 10A: 4 (40.00%), optimum length: 9 (90.00%)	bi-directional (100.0%)	Loci/1000bp: 4.6404	Location: 5 dna:chromosome chromosome:RGSC3.4:5:1:173096209:1	Coordinates: 143185220-143187374 (2155 bp)	Cluster score: 14.2 (D: 2.7 1T: 4.9 10A: 0.1 OL: 0 NTR: 6.5)	*(considered all reads)
Cluster 111	Loci: 308	normalized: 300.000747376797, normalized/total: 0.974028400574018, multi: 8, unique: 300, plus: 306, minus: 2, 1T(U): 263 (85.39%), 10A: 61 (19.81%), optimum length: 247 (80.19%)	mono-directional (99.35%)	Loci/1000bp: 28.7367	Location: 5 dna:chromosome chromosome:RGSC3.4:5:1:173096209:1	Coordinates: 154398490-154409207 (10718 bp)	Cluster score: 287.7 (D: 87.7 1T: 100 10A: 0 OL: 0 NTR: 100)	*(considered all reads)
Cluster 112	Loci: 271	normalized: 271, normalized/total: 1, multi: 0, unique: 271, plus: 0, minus: 271, 1T(U): 229 (84.50%), 10A: 82 (30.26%), optimum length: 243 (89.67%)	mono-directional (100.0%)	Loci/1000bp: 44.0292	Location: 4 dna:chromosome chromosome:RGSC3.4:4:1:187126005:1	Coordinates: 116139945-116146099 (6155 bp)	Cluster score: 281.3 (D: 81.3 1T: 100 10A: 0 OL: 0 NTR: 100)	*(considered all reads)
Cluster 113	Loci: 70	normalized: 33.5012453499684, normalized/total: 0.478589219285262, multi: 70, unique: 0, plus: 68, minus: 2, 1T(U): 60 (85.71%), 10A: 23 (32.86%), optimum length: 52 (74.29%)	mono-directional (97.14%)	Loci/1000bp: 9.42	Location: 4 dna:chromosome chromosome:RGSC3.4:4:1:187126005:1	Coordinates: 117810387-117817817 (7431 bp)	Cluster score: 77.1 (D: 17.4 1T: 29.3 10A: 0 OL: 0 NTR: 30.4)	*(considered all reads)
Cluster 114	Loci: 508	normalized: 371.500973455455, normalized/total: 0.731301128849321, multi: 227, unique: 281, plus: 14, minus: 494, 1T(U): 395 (77.76%), 10A: 156 (30.71%), optimum length: 439 (86.42%)	mono-directional (97.24%)	Loci/1000bp: 37.2188	Location: 4 dna:chromosome chromosome:RGSC3.4:4:1:187126005:1	Coordinates: 119283194-119296842 (13649 bp)	Cluster score: 300.0 (D: 100 1T: 100 10A: 0 OL: 0 NTR: 100)	*(considered all reads)
Cluster 115	Loci: 303	normalized: 186.000000000001, normalized/total: 0.613861386138617, multi: 203, unique: 100, plus: 0, minus: 303, 1T(U): 238 (78.55%), 10A: 82 (27.06%), optimum length: 264 (87.13%)	mono-directional (100.0%)	Loci/1000bp: 79.071	Location: 4 dna:chromosome chromosome:RGSC3.4:4:1:187126005:1	Coordinates: 119335332-119339163 (3832 bp)	Cluster score: 290.9 (D: 90.9 1T: 100 10A: 0 OL: 0 NTR: 100)	*(considered all reads)
Cluster 116	Loci: 114	normalized: 35.5009163186025, normalized/total: 0.311411546654408, multi: 114, unique: 0, plus: 106, minus: 8, 1T(U): 88 (77.19%), 10A: 40 (35.09%), optimum length: 96 (84.21%)	mono-directional (92.98%)	Loci/1000bp: 33.7678	Location: 4 dna:chromosome chromosome:RGSC3.4:4:1:187126005:1	Coordinates: 119374820-119378195 (3376 bp)	Cluster score: 86.2 (D: 22.2 1T: 39.8 10A: 0 OL: 0 NTR: 24.2)	*(considered all reads)
Cluster 117	Loci: 230	normalized: 191.750031611557, normalized/total: 0.833695789615466, multi: 73, unique: 157, plus: 1, minus: 229, 1T(U): 197 (85.65%), 10A: 73 (31.74%), optimum length: 195 (84.78%)	mono-directional (99.57%)	Loci/1000bp: 28.3705	Location: 4 dna:chromosome chromosome:RGSC3.4:4:1:187126005:1	Coordinates: 120123547-120131653 (8107 bp)	Cluster score: 261.0 (D: 66.6 1T: 94.4 10A: 0 OL: 0 NTR: 100)	*(considered all reads)
Cluster 118	Loci: 591	normalized: 569.782277510998, normalized/total: 0.964098608309641, multi: 25, unique: 566, plus: 3, minus: 588, 1T(U): 506 (85.62%), 10A: 214 (36.21%), optimum length: 486 (82.23%)	mono-directional (99.49%)	Loci/1000bp: 16.9935	Location: 4 dna:chromosome chromosome:RGSC3.4:4:1:187126005:1	Coordinates: 122160168-122194945 (34778 bp)	Cluster score: 300.0 (D: 100 1T: 100 10A: 0 OL: 0 NTR: 100)	*(considered all reads)
Cluster 119	Loci: 39	normalized: 31.5012812943277, normalized/total: 0.807725161393017, multi: 8, unique: 31, plus: 34, minus: 5, 1T(U): 35 (89.74%), 10A: 10 (25.64%), optimum length: 34 (87.18%)	mono-directional (87.18%)	Loci/1000bp: 9.2593	Location: 4 dna:chromosome chromosome:RGSC3.4:4:1:187126005:1	Coordinates: 157291286-157295497 (4212 bp)	Cluster score: 63.5 (D: 5.6 1T: 18 10A: 0 OL: 0 NTR: 39.9)	*(considered all reads)
Cluster 120	Loci: 2919	normalized: 2914.75009493448, normalized/total: 0.998544054448262, multi: 6, unique: 2913, plus: 1853, minus: 1066, 1T(U): 2453 (84.04%), 10A: 925 (31.69%), optimum length: 2436 (83.45%)	bi-directional (99.76%)	Loci/1000bp: 41.5996	Location: 4 dna:chromosome chromosome:RGSC3.4:4:1:187126005:1	Coordinates: 164230742-164300910 (70169 bp)	Cluster score: 300.0* (D: 100 1T: 100 10A: 0 OL: 0 NTR: 100)	*(considered all reads)
Cluster 121	Loci: 109	normalized: 25.797928793921, normalized/total: 0.236678245815789, multi: 102, unique: 7, plus: 95, minus: 14, 1T(U): 84 (77.06%), 10A: 37 (33.94%), optimum length: 99 (90.83%)	mono-directional (87.16%)	Loci/1000bp: 7.7657	Location: 4 dna:chromosome chromosome:RGSC3.4:4:1:187126005:1	Coordinates: 164706994-164721029 (14036 bp)	Cluster score: 67.6 (D: 15.2 1T: 38 10A: 0 OL: 0 NTR: 14.4)	*(considered all reads)
Cluster 122	Loci: 78	normalized: 43.5861471861472, normalized/total: 0.558796758796759, multi: 50, unique: 28, plus: 77, minus: 1, 1T(U): 70 (89.74%), 10A: 20 (25.64%), optimum length: 73 (93.59%)	mono-directional (98.72%)	Loci/1000bp: 25.1127	Location: 4 dna:chromosome chromosome:RGSC3.4:4:1:187126005:1	Coordinates: 164794684-164797789 (3106 bp)	Cluster score: 99.8 (D: 21.3 1T: 35.6 10A: 0 OL: 0 NTR: 42.9)	*(considered all reads)
Cluster 123	Loci: 94	normalized: 26.5552106570796, normalized/total: 0.282502241032762, multi: 82, unique: 12, plus: 6, minus: 88, 1T(U): 79 (84.04%), 10A: 23 (24.47%), optimum length: 87 (92.55%)	mono-directional (93.62%)	Loci/1000bp: 7.9675	Location: 4 dna:chromosome chromosome:RGSC3.4:4:1:187126005:1	Coordinates: 164886273-164898070 (11798 bp)	Cluster score: 73.9 (D: 19.1 1T: 37.7 10A: 0 OL: 0 NTR: 17.1)	*(considered all reads)
Cluster 124	Loci: 59	normalized: 16.2361471861472, normalized/total: 0.275188935358427, multi: 59, unique: 0, plus: 1, minus: 58, 1T(U): 52 (88.14%), 10A: 14 (23.73%), optimum length: 54 (91.53%)	mono-directional (98.31%)	Loci/1000bp: 19.9257	Location: 4 dna:chromosome chromosome:RGSC3.4:4:1:187126005:1	Coordinates: 165025771-165028731 (2961 bp)	Cluster score: 52.9 (D: 15.7 1T: 26.1 10A: 0 OL: 0 NTR: 11.1)	*(considered all reads)
Cluster 125	Loci: 66	normalized: 23.2361471861472, normalized/total: 0.352062836153745, multi: 59, unique: 7, plus: 1, minus: 65, 1T(U): 59 (89.39%), 10A: 18 (27.27%), optimum length: 61 (92.42%)	mono-directional (98.48%)	Loci/1000bp: 22.2822	Location: 4 dna:chromosome chromosome:RGSC3.4:4:1:187126005:1	Coordinates: 165133981-165136942 (2962 bp)	Cluster score: 65.6 (D: 17.7 1T: 29.9 10A: 0 OL: 0 NTR: 18)	*(considered all reads)
Cluster 126	Loci: 38	normalized: 7.45312584903788, normalized/total: 0.196134890764155, multi: 38, unique: 0, plus: 33, minus: 5, 1T(U): 32 (84.21%), 10A: 10 (26.32%), optimum length: 34 (89.47%)	mono-directional (86.84%)	Loci/1000bp: 11.236	Location: 4 dna:chromosome chromosome:RGSC3.4:4:1:187126005:1	Coordinates: 165190361-165193742 (3382 bp)	Cluster score: 25.4 (D: 5.4 1T: 15.6 10A: 0 OL: 0 NTR: 4.4)	*(considered all reads)
Cluster 127	Loci: 140	normalized: 132.83398437737, normalized/total: 0.948814174124072, multi: 8, unique: 132, plus: 140, minus: 0, 1T(U): 121 (86.43%), 10A: 41 (29.29%), optimum length: 120 (85.71%)	mono-directional (100.0%)	Loci/1000bp: 12.5764	Location: 4 dna:chromosome chromosome:RGSC3.4:4:1:187126005:1	Coordinates: 165456697-165467828 (11132 bp)	Cluster score: 200.6 (D: 41.8 1T: 58.8 10A: 0 OL: 0 NTR: 100)	*(considered all reads)
Cluster 128	Loci: 57	normalized: 27.0462875121281, normalized/total: 0.474496272142599, multi: 30, unique: 27, plus: 4, minus: 53, 1T(U): 32 (56.14%), 10A: 8 (14.04%), optimum length: 56 (98.25%)	mono-directional (92.98%)	Loci/1000bp: 4.5386	Location: 2 dna:chromosome chromosome:RGSC3.4:2:1:258207540:1	Coordinates: 44401041-44413599 (12559 bp)	Cluster score: 50.0 (D: 11.2 1T: 14.9 10A: 0 OL: 0 NTR: 23.9)	*(considered all reads)
Cluster 129	Loci: 126	normalized: 77.1907185458323, normalized/total: 0.612624750363748, multi: 53, unique: 73, plus: 19, minus: 107, 1T(U): 95 (75.40%), 10A: 56 (44.44%), optimum length: 108 (85.71%)	mono-directional (84.92%)	Loci/1000bp: 3.1538	Location: 2 dna:chromosome chromosome:RGSC3.4:2:1:258207540:1	Coordinates: 105637762-105677713 (39952 bp)	Cluster score: 136.0 (D: 15.3 1T: 42.5 10A: 0 OL: 0 NTR: 78.2)	*(considered all reads)
Cluster 130	Loci: 224	normalized: 159.92498980104, normalized/total: 0.713950847326071, multi: 116, unique: 108, plus: 3, minus: 221, 1T(U): 171 (76.34%), 10A: 77 (34.38%), optimum length: 195 (87.05%)	mono-directional (98.66%)	Loci/1000bp: 8.8538	Location: 2 dna:chromosome chromosome:RGSC3.4:2:1:258207540:1	Coordinates: 105711950-105737249 (25300 bp)	Cluster score: 237.1 (D: 60.9 1T: 76.2 10A: 0 OL: 0 NTR: 100)	*(considered all reads)
Cluster 131	Loci: 223	normalized: 194.150400789293, normalized/total: 0.870629599951986, multi: 35, unique: 188, plus: 8, minus: 215, 1T(U): 191 (85.65%), 10A: 88 (39.46%), optimum length: 204 (91.48%)	mono-directional (96.41%)	Loci/1000bp: 10.0573	Location: 2 dna:chromosome chromosome:RGSC3.4:2:1:258207540:1	Coordinates: 105748779-105770951 (22173 bp)	Cluster score: 244.3 (D: 52.7 1T: 91.6 10A: 0 OL: 0 NTR: 100)	*(considered all reads)
Cluster 132	Loci: 35	normalized: 33.5714285714286, normalized/total: 0.959183673469388, multi: 2, unique: 33, plus: 0, minus: 35, 1T(U): 31 (88.57%), 10A: 9 (25.71%), optimum length: 30 (85.71%)	mono-directional (100.0%)	Loci/1000bp: 4.985	Location: 2 dna:chromosome chromosome:RGSC3.4:2:1:258207540:1	Coordinates: 105775485-105782505 (7021 bp)	Cluster score: 74.3 (D: 10.2 1T: 15.8 10A: 0 OL: 0 NTR: 48.3)	*(considered all reads)
Cluster 133	Loci: 40	normalized: 40, normalized/total: 1, multi: 0, unique: 40, plus: 40, minus: 0, 1T(U): 37 (92.50%), 10A: 14 (35.00%), optimum length: 39 (97.50%)	mono-directional (100.0%)	Loci/1000bp: 7.0102	Location: 2 dna:chromosome chromosome:RGSC3.4:2:1:258207540:1	Coordinates: 121194903-121200608 (5706 bp)	Cluster score: 131.4 (D: 11.7 1T: 19.7 10A: 0 OL: 0 NTR: 100)	*(considered all reads)
Cluster 134	Loci: 219	normalized: 151.003913666478, normalized/total: 0.689515587518166, multi: 68, unique: 151, plus: 29, minus: 190, 1T(U): 162 (73.97%), 10A: 61 (27.85%), optimum length: 191 (87.21%)	mono-directional (86.76%)	Loci/1000bp: 2.7603	Location: 2 dna:chromosome chromosome:RGSC3.4:2:1:258207540:1	Coordinates: 221180307-221259645 (79339 bp)	Cluster score: 200.9 (D: 29.5 1T: 71.4 10A: 0 OL: 0 NTR: 100)	*(considered all reads)
Cluster 135	Loci: 510	normalized: 467.088326893172, normalized/total: 0.915859464496416, multi: 46, unique: 464, plus: 6, minus: 504, 1T(U): 439 (86.08%), 10A: 147 (28.82%), optimum length: 470 (92.16%)	mono-directional (98.82%)	Loci/1000bp: 8.9639	Location: 1 dna:chromosome chromosome:RGSC3.4:1:1:267910886:1	Coordinates: 13901219-13958113 (56895 bp)	Cluster score: 300.0 (D: 100 1T: 100 10A: 0 OL: 0 NTR: 100)	*(considered all reads)
Cluster 136	Loci: 661	normalized: 225.912809338025, normalized/total: 0.341774295518949, multi: 612, unique: 49, plus: 661, minus: 0, 1T(U): 553 (83.66%), 10A: 184 (27.84%), optimum length: 570 (86.23%)	mono-directional (100.0%)	Loci/1000bp: 25.9929	Location: 1 dna:chromosome chromosome:RGSC3.4:1:1:267910886:1	Coordinates: 47726055-47751484 (25430 bp)	Cluster score: 300.0 (D: 100 1T: 100 10A: 0 OL: 0 NTR: 100)	*(considered all reads)
Cluster 137	Loci: 128	normalized: 34.4079545454545, normalized/total: 0.268812144886364, multi: 128, unique: 0, plus: 1, minus: 127, 1T(U): 113 (88.28%), 10A: 35 (27.34%), optimum length: 114 (89.06%)	mono-directional (99.22%)	Loci/1000bp: 19.2337	Location: 1 dna:chromosome chromosome:RGSC3.4:1:1:267910886:1	Coordinates: 47786752-47793406 (6655 bp)	Cluster score: 113.4 (D: 36.1 1T: 56.1 10A: 0 OL: 0 NTR: 21.2)	*(considered all reads)
Cluster 138	Loci: 768	normalized: 293.926293138414, normalized/total: 0.382716527523976, multi: 665, unique: 103, plus: 768, minus: 0, 1T(U): 648 (84.38%), 10A: 207 (26.95%), optimum length: 673 (87.63%)	mono-directional (100.0%)	Loci/1000bp: 20.0758	Location: 1 dna:chromosome chromosome:RGSC3.4:1:1:267910886:1	Coordinates: 47835442-47873696 (38255 bp)	Cluster score: 300.0 (D: 100 1T: 100 10A: 0 OL: 0 NTR: 100)	*(considered all reads)
Cluster 139	Loci: 402	normalized: 128.890020461212, normalized/total: 0.320621941445801, multi: 380, unique: 22, plus: 402, minus: 0, 1T(U): 326 (81.09%), 10A: 104 (25.87%), optimum length: 347 (86.32%)	mono-directional (100.0%)	Loci/1000bp: 17.2119	Location: 1 dna:chromosome chromosome:RGSC3.4:1:1:267910886:1	Coordinates: 47964698-47988053 (23356 bp)	Cluster score: 284.0 (D: 100 1T: 100 10A: 0 OL: 0 NTR: 84)	*(considered all reads)
Cluster 140	Loci: 270	normalized: 81.0212087912088, normalized/total: 0.300078551078551, multi: 265, unique: 5, plus: 0, minus: 270, 1T(U): 217 (80.37%), 10A: 78 (28.89%), optimum length: 219 (81.11%)	mono-directional (100.0%)	Loci/1000bp: 37.932	Location: 1 dna:chromosome chromosome:RGSC3.4:1:1:267910886:1	Coordinates: 48272246-48279363 (7118 bp)	Cluster score: 231.4 (D: 81 1T: 99.1 10A: 0 OL: 0 NTR: 51.3)	*(considered all reads)
Cluster 141	Loci: 502	normalized: 147.38775328297, normalized/total: 0.29360110215731, multi: 477, unique: 25, plus: 0, minus: 502, 1T(U): 416 (82.87%), 10A: 138 (27.49%), optimum length: 446 (88.84%)	mono-directional (100.0%)	Loci/1000bp: 14.6394	Location: 1 dna:chromosome chromosome:RGSC3.4:1:1:267910886:1	Coordinates: 48332364-48366654 (34291 bp)	Cluster score: 289.4 (D: 100 1T: 100 10A: 0 OL: 0 NTR: 89.4)	*(considered all reads)
Cluster 142	Loci: 97	normalized: 9.75919005429881, normalized/total: 0.100610206745349, multi: 96, unique: 1, plus: 0, minus: 97, 1T(U): 78 (80.41%), 10A: 29 (29.90%), optimum length: 75 (77.32%)	mono-directional (100.0%)	Loci/1000bp: 7.734	Location: 1 dna:chromosome chromosome:RGSC3.4:1:1:267910886:1	Coordinates: 48995993-49008534 (12542 bp)	Cluster score: 67.7 (D: 28.9 1T: 36.1 10A: 0 OL: 0 NTR: 2.7)	*(considered all reads)
Cluster 143	Loci: 290	normalized: 74.9873804908206, normalized/total: 0.258577174106278, multi: 262, unique: 28, plus: 37, minus: 253, 1T(U): 226 (77.93%), 10A: 76 (26.21%), optimum length: 258 (88.97%)	bi-directional (97.93%)	Loci/1000bp: 6.0314	Location: 1 dna:chromosome chromosome:RGSC3.4:1:1:267910886:1	Coordinates: 49021004-49069085 (48082 bp)	Cluster score: 217.6 (D: 75.1 1T: 100 10A: 0 OL: 0 NTR: 42.5)	*(considered all reads)
Cluster 144	Loci: 97	normalized: 9.05584149174806, normalized/total: 0.093359190636578, multi: 97, unique: 0, plus: 14, minus: 83, 1T(U): 79 (81.44%), 10A: 14 (14.43%), optimum length: 87 (89.69%)	mono-directional (85.57%)	Loci/1000bp: 2.9162	Location: 1 dna:chromosome chromosome:RGSC3.4:1:1:267910886:1	Coordinates: 49853824-49887085 (33262 bp)	Cluster score: 51.5 (D: 12.4 1T: 36.9 10A: 0 OL: 0 NTR: 2.2)	*(considered all reads)
Cluster 145	Loci: 115	normalized: 11.2554187351324, normalized/total: 0.0978732063924557, multi: 115, unique: 0, plus: 0, minus: 115, 1T(U): 94 (81.74%), 10A: 30 (26.09%), optimum length: 101 (87.83%)	mono-directional (100.0%)	Loci/1000bp: 25.1806	Location: 1 dna:chromosome chromosome:RGSC3.4:1:1:267910886:1	Coordinates: 50001735-50006301 (4567 bp)	Cluster score: 80.9 (D: 34.3 1T: 43.9 10A: 0 OL: 0 NTR: 2.7)	*(considered all reads)
Cluster 146	Loci: 154	normalized: 20.5923689460564, normalized/total: 0.133716681467899, multi: 153, unique: 1, plus: 0, minus: 154, 1T(U): 127 (82.47%), 10A: 43 (27.92%), optimum length: 137 (88.96%)	mono-directional (100.0%)	Loci/1000bp: 24.907	Location: 1 dna:chromosome chromosome:RGSC3.4:1:1:267910886:1	Coordinates: 50585106-50591288 (6183 bp)	Cluster score: 112.6 (D: 46.1 1T: 59.4 10A: 0 OL: 0 NTR: 7.1)	*(considered all reads)
Cluster 147	Loci: 272	normalized: 19.4773980026643, normalized/total: 0.0716080808921482, multi: 267, unique: 5, plus: 0, minus: 272, 1T(U): 234 (86.03%), 10A: 87 (31.99%), optimum length: 234 (86.03%)	mono-directional (100.0%)	Loci/1000bp: 21.7357	Location: 1 dna:chromosome chromosome:RGSC3.4:1:1:267910886:1	Coordinates: 50778825-50791338 (12514 bp)	Cluster score: 184.1 (D: 81.6 1T: 100 10A: 0 OL: 0 NTR: 2.5)	*(considered all reads)
Cluster 148	Loci: 183	normalized: 19.5777096438932, normalized/total: 0.106982019911985, multi: 179, unique: 4, plus: 0, minus: 183, 1T(U): 155 (84.70%), 10A: 48 (26.23%), optimum length: 169 (92.35%)	mono-directional (100.0%)	Loci/1000bp: 7.9125	Location: 1 dna:chromosome chromosome:RGSC3.4:1:1:267910886:1	Coordinates: 50834852-50857979 (23128 bp)	Cluster score: 133.3 (D: 54.8 1T: 73.8 10A: 0 OL: 0 NTR: 4.7)	*(considered all reads)
Cluster 149	Loci: 215	normalized: 54.82294488494, normalized/total: 0.254990441325302, multi: 177, unique: 38, plus: 215, minus: 0, 1T(U): 180 (83.72%), 10A: 65 (30.23%), optimum length: 186 (86.51%)	mono-directional (100.0%)	Loci/1000bp: 15.9994	Location: 1 dna:chromosome chromosome:RGSC3.4:1:1:267910886:1	Coordinates: 51021999-51035436 (13438 bp)	Cluster score: 180.3 (D: 64.4 1T: 84.7 10A: 0 OL: 0 NTR: 31.2)	*(considered all reads)
Cluster 150	Loci: 117	normalized: 11.7141373112423, normalized/total: 0.100120831720019, multi: 117, unique: 0, plus: 117, minus: 0, 1T(U): 99 (84.62%), 10A: 32 (27.35%), optimum length: 103 (88.03%)	mono-directional (100.0%)	Loci/1000bp: 25.585	Location: 1 dna:chromosome chromosome:RGSC3.4:1:1:267910886:1	Coordinates: 51117943-51122515 (4573 bp)	Cluster score: 85.4 (D: 34.9 1T: 47.3 10A: 0 OL: 0 NTR: 3.2)	*(considered all reads)
Cluster 151	Loci: 194	normalized: 16.7769255835285, normalized/total: 0.0864789978532395, multi: 190, unique: 4, plus: 194, minus: 0, 1T(U): 164 (84.54%), 10A: 51 (26.29%), optimum length: 171 (88.14%)	mono-directional (100.0%)	Loci/1000bp: 20.5356	Location: 1 dna:chromosome chromosome:RGSC3.4:1:1:267910886:1	Coordinates: 51650505-51659951 (9447 bp)	Cluster score: 139.4 (D: 58.1 1T: 77.9 10A: 0 OL: 0 NTR: 3.4)	*(considered all reads)
Cluster 152	Loci: 164	normalized: 13.0038433331027, normalized/total: 0.07929172764087, multi: 163, unique: 1, plus: 164, minus: 0, 1T(U): 136 (82.93%), 10A: 44 (26.83%), optimum length: 148 (90.24%)	mono-directional (100.0%)	Loci/1000bp: 20.1227	Location: 1 dna:chromosome chromosome:RGSC3.4:1:1:267910886:1	Coordinates: 52815136-52823285 (8150 bp)	Cluster score: 115.3 (D: 49.1 1T: 63.8 10A: 0 OL: 0 NTR: 2.4)	*(considered all reads)
Cluster 153	Loci: 84	normalized: 70.5014045622095, normalized/total: 0.839302435264399, multi: 14, unique: 70, plus: 3, minus: 81, 1T(U): 70 (83.33%), 10A: 25 (29.76%), optimum length: 75 (89.29%)	mono-directional (96.43%)	Loci/1000bp: 8.0599	Location: 1 dna:chromosome chromosome:RGSC3.4:1:1:267910886:1	Coordinates: 92601967-92612388 (10422 bp)	Cluster score: 142.8 (D: 20 1T: 33.3 10A: 0 OL: 0 NTR: 89.5)	*(considered all reads)
Cluster 154	Loci: 184	normalized: 152.783333333333, normalized/total: 0.830344202898551, multi: 53, unique: 131, plus: 0, minus: 184, 1T(U): 151 (82.07%), 10A: 62 (33.70%), optimum length: 152 (82.61%)	mono-directional (100.0%)	Loci/1000bp: 30.888	Location: 1 dna:chromosome chromosome:RGSC3.4:1:1:267910886:1	Coordinates: 102012268-102018224 (5957 bp)	Cluster score: 225.3 (D: 55.1 1T: 70.2 10A: 0 OL: 0 NTR: 100)	*(considered all reads)
Cluster 155	Loci: 198	normalized: 149.783333333333, normalized/total: 0.756481481481481, multi: 85, unique: 113, plus: 198, minus: 0, 1T(U): 175 (88.38%), 10A: 64 (32.32%), optimum length: 168 (84.85%)	mono-directional (100.0%)	Loci/1000bp: 11.4903	Location: 1 dna:chromosome chromosome:RGSC3.4:1:1:267910886:1	Coordinates: 102748901-102766132 (17232 bp)	Cluster score: 245.8 (D: 59.3 1T: 86.5 10A: 0 OL: 0 NTR: 100)	*(considered all reads)
Cluster 156	Loci: 283	normalized: 165.873627467572, normalized/total: 0.586125892111562, multi: 156, unique: 127, plus: 38, minus: 245, 1T(U): 230 (81.27%), 10A: 100 (35.34%), optimum length: 246 (86.93%)	mono-directional (86.57%)	Loci/1000bp: 3.9727	Location: 1 dna:chromosome chromosome:RGSC3.4:1:1:267910886:1	Coordinates: 102857727-102928962 (71236 bp)	Cluster score: 237.5 (D: 37.5 1T: 100 10A: 0 OL: 0 NTR: 100)	*(considered all reads)
Cluster 157	Loci: 8	normalized: 3.00014547941435, normalized/total: 0.375018184926794, multi: 5, unique: 3, plus: 2, minus: 6, 1T(U): 6 (75.00%), 10A: 2 (25.00%), optimum length: 8 (100.0%)	bi-directional (100.0%)	Loci/1000bp: 3.0829	Location: 1 dna:chromosome chromosome:RGSC3.4:1:1:267910886:1	Coordinates: 124816104-124818698 (2595 bp)	Cluster score: 7.9 (D: 2.1 1T: 3 10A: 0.1 OL: 0 NTR: 2.7)	*(considered all reads)
Cluster 158	Loci: 1356	normalized: 1348.20622175878, normalized/total: 0.994252375928301, multi: 11, unique: 1345, plus: 849, minus: 507, 1T(U): 1166 (85.99%), 10A: 450 (33.19%), optimum length: 1196 (88.20%)	bi-directional (99.85%)	Loci/1000bp: 28.53	Location: 1 dna:chromosome chromosome:RGSC3.4:1:1:267910886:1	Coordinates: 124825384-124872912 (47529 bp)	Cluster score: 300.0* (D: 100 1T: 100 10A: 0 OL: 0 NTR: 100)	*(considered all reads)
Cluster 159	Loci: 1688	normalized: 1651.16858164854, normalized/total: 0.978180439365246, multi: 38, unique: 1650, plus: 1559, minus: 129, 1T(U): 1382 (81.87%), 10A: 526 (31.16%), optimum length: 1446 (85.66%)	bi-directional (98.52%)	Loci/1000bp: 28.2927	Location: 1 dna:chromosome chromosome:RGSC3.4:1:1:267910886:1	Coordinates: 128244182-128303843 (59662 bp)	Cluster score: 300.0* (D: 100 1T: 100 10A: 0 OL: 0 NTR: 100)	*(considered all reads)
Cluster 160	Loci: 2655	normalized: 2609.40894646014, normalized/total: 0.982828228421899, multi: 50, unique: 2605, plus: 888, minus: 1767, 1T(U): 2239 (84.33%), 10A: 828 (31.19%), optimum length: 2242 (84.44%)	bi-directional (99.06%)	Loci/1000bp: 34.7595	Location: 1 dna:chromosome chromosome:RGSC3.4:1:1:267910886:1	Coordinates: 128992051-129068432 (76382 bp)	Cluster score: 300.0* (D: 100 1T: 100 10A: 0 OL: 0 NTR: 100)	*(considered all reads)
Cluster 161	Loci: 181	normalized: 181, normalized/total: 1, multi: 0, unique: 181, plus: 0, minus: 181, 1T(U): 153 (84.53%), 10A: 53 (29.28%), optimum length: 168 (92.82%)	mono-directional (100.0%)	Loci/1000bp: 18.9449	Location: 1 dna:chromosome chromosome:RGSC3.4:1:1:267910886:1	Coordinates: 184346648-184356201 (9554 bp)	Cluster score: 226.9 (D: 54.2 1T: 72.7 10A: 0 OL: 0 NTR: 100)	*(considered all reads)
Cluster 162	Loci: 17	normalized: 17, normalized/total: 1, multi: 0, unique: 17, plus: 0, minus: 17, 1T(U): 17 (100.0%), 10A: 6 (35.29%), optimum length: 15 (88.24%)	mono-directional (100.0%)	Loci/1000bp: 6.1217	Location: 1 dna:chromosome chromosome:RGSC3.4:1:1:267910886:1	Coordinates: 208476900-208479676 (2777 bp)	Cluster score: 115.0 (D: 4.8 1T: 10.2 10A: 0 OL: 0 NTR: 100)	*(considered all reads)
Cluster 163	Loci: 10	normalized: 10, normalized/total: 1, multi: 0, unique: 10, plus: 10, minus: 0, 1T(U): 9 (90.00%), 10A: 3 (30.00%), optimum length: 8 (80.00%)	mono-directional (100.0%)	Loci/1000bp: 6.8634	Location: 1 dna:chromosome chromosome:RGSC3.4:1:1:267910886:1	Coordinates: 211469610-211471066 (1457 bp)	Cluster score: 107.7 (D: 2.7 1T: 4.9 10A: 0.1 OL: 0 NTR: 100)	*(considered all reads)
Cluster 164	Loci: 238	normalized: 219.001925174658, normalized/total: 0.920176156196042, multi: 19, unique: 219, plus: 13, minus: 225, 1T(U): 200 (84.03%), 10A: 53 (22.27%), optimum length: 215 (90.34%)	mono-directional (94.54%)	Loci/1000bp: 16.317	Location: 1 dna:chromosome chromosome:RGSC3.4:1:1:267910886:1	Coordinates: 241524005-241538590 (14586 bp)	Cluster score: 244.7 (D: 50.4 1T: 94.3 10A: 0 OL: 0 NTR: 100)	*(considered all reads)
Cluster 165	Loci: 14	normalized: 2.10876623376623, normalized/total: 0.150626159554731, multi: 14, unique: 0, plus: 0, minus: 14, 1T(U): 11 (78.57%), 10A: 1 (7.14%), optimum length: 9 (64.29%)	mono-directional (100.0%)	Loci/1000bp: 5.4859	Location: 11 dna:chromosome chromosome:RGSC3.4:11:1:87759784:1	Coordinates: 81019038-81021589 (2552 bp)	Cluster score: 11.3 (D: 3.9 1T: 5.4 10A: 0 OL: 0 NTR: 2)	*(considered reads with less than 5 loci)
Cluster 166	Loci: 32	normalized: 5.95448926127737, normalized/total: 0.186077789414918, multi: 32, unique: 0, plus: 31, minus: 1, 1T(U): 27 (84.38%), 10A: 9 (28.13%), optimum length: 32 (100.0%)	mono-directional (96.88%)	Loci/1000bp: 6.9656	Location: 15 dna:chromosome chromosome:RGSC3.4:15:1:109758846:1	Coordinates: 80380176-80384769 (4594 bp)	Cluster score: 24.3 (D: 7.8 1T: 13.3 10A: 0 OL: 0 NTR: 3.2)	*(considered reads with less than 5 loci)
Cluster 167	Loci: 25	normalized: 25, normalized/total: 1, multi: 0, unique: 25, plus: 25, minus: 0, 1T(U): 21 (84.00%), 10A: 4 (16.00%), optimum length: 23 (92.00%)	mono-directional (100.0%)	Loci/1000bp: 5.072	Location: 10 dna:chromosome chromosome:RGSC3.4:10:1:110718848:1	Coordinates: 84468599-84473527 (4929 bp)	Cluster score: 117.6 (D: 7.2 1T: 10.4 10A: 0 OL: 0 NTR: 100)	*(considered reads with less than 5 loci)
Cluster 168	Loci: 10	normalized: 4.66666666666667, normalized/total: 0.466666666666667, multi: 10, unique: 0, plus: 0, minus: 10, 1T(U): 8 (80.00%), 10A: 6 (60.00%), optimum length: 9 (90.00%)	mono-directional (100.0%)	Loci/1000bp: 6.1237	Location: 3 dna:chromosome chromosome:RGSC3.4:3:1:171063335:1	Coordinates: 140878498-140880130 (1633 bp)	Cluster score: 13.6 (D: 2.7 1T: 4 10A: 1.9 OL: 0 NTR: 5)	*(considered reads with less than 5 loci)
Total clustered loci: 63594 (multi: 16003,unique: 47591)
P 0 false positive hits: 0.925869365228524
P 1 or more false positive hits: 0.074130634771476
P 2 or more false positive hits: 0.002620633581104
