# Supplementary material for: proTRAC - a software for probabilistic piRNA cluster detection, visualization and analysis
Source: BMC Bioinformatics. 2012 Jan 10;13:5. doi: 10.1186/1471-2105-13-5 (PMC3293768; doi:10.1186/1471-2105-13-5)
Supplement: Additional file 4 — proTRAC results folder containing a picture and a FASTA file for each detected human cluster. After decompression, the folder can be opened as former session in proTRAC. Alternatively, each file can be opened separately with any standard text-editor or graphic-viewer respectively. [file 1471-2105-13-5-S4.ZIP › proTRAC_results_human/bidirectional_clusters/Cluster_104.fas]

>chr12 113642606 gi|108075919|gb|DQ585095.1| Homo sapiens piRNA piR-52207, complete sequence M +
TGCCTGTAATCCCAGCTACTCAGGAGGCTG
>chr12 113643447 gi|108070376|gb|DQ582175.1| Homo sapiens piRNA piR-32287, complete sequence M +
CACTTTGGGAGGCCGAGGCGGGTGGATC
>chr12 113643481 gi|108083960|gb|DQ592181.1| Homo sapiens piRNA piR-59293, complete sequence M -
TGTTAGCCAGGATGGTCTCGATCTCCTGA
>chr12 113644112 gi|108101975|gb|DQ601624.1| Homo sapiens piRNA piR-39690, complete sequence M -
TAGGCTATGACCTAATGCTTGCTTGGA
>chr12 113644120 gi|108052358|gb|DQ571104.1| Homo sapiens piRNA piR-31216, complete sequence M -
AGGAAGAGGAATAGGCTATGACCTAATGCT
>chr12 113644121 gi|108097718|gb|DQ599394.1| Homo sapiens piRNA piR-37460, complete sequence M -
TAAGGAAGAGGAATAGGCTATGACCTAATGC
>chr12 113644416 gi|108066697|gb|DQ580237.1| Homo sapiens piRNA piR-48349, complete sequence M -
TGAGACAAAGGATCTCTCAGCAAGGCTAGT
>chr12 113646130 gi|108052865|gb|DQ571611.1| Homo sapiens piRNA piR-31723, complete sequence U -
ATGAACTCTTGATGTCAACAGTTGTGGTTTC
>chr12 113646142 gi|108052384|gb|DQ571130.1| Homo sapiens piRNA piR-31242, complete sequence U -
AGGACCTAAGATGAACTCTTGATGTCAAC
>chr12 113646172 gi|108095960|gb|DQ598468.1| Homo sapiens piRNA piR-36534, complete sequence U -
GTGAAAGGTTCTGTGTAAAAGCGACA
