# Supplementary material for: proTRAC - a software for probabilistic piRNA cluster detection, visualization and analysis
Source: BMC Bioinformatics. 2012 Jan 10;13:5. doi: 10.1186/1471-2105-13-5 (PMC3293768; doi:10.1186/1471-2105-13-5)
Supplement: Additional file 4 — proTRAC results folder containing a picture and a FASTA file for each detected human cluster. After decompression, the folder can be opened as former session in proTRAC. Alternatively, each file can be opened separately with any standard text-editor or graphic-viewer respectively. [file 1471-2105-13-5-S4.ZIP › proTRAC_results_human/bidirectional_clusters/Cluster_105.fas]

>chr12 121158212 gi|108056785|gb|DQ575080.1| Homo sapiens piRNA piR-43192, complete sequence U -
TCCCACAGCACCCAGGAACCTTAAGAGCTGC
>chr12 121158490 gi|108100565|gb|DQ600883.1| Homo sapiens piRNA piR-38949, complete sequence U +
TAGACCAAGTTTTCAGCCTGGCAGTGC
>chr12 121158957 gi|108073907|gb|DQ584036.1| Homo sapiens piRNA piR-51148, complete sequence U -
TGCATTACGTAACTCTGATCCACCAGGAAA
>chr12 121159126 gi|108053180|gb|DQ571926.1| Homo sapiens piRNA piR-40038, complete sequence U +
TAGTGGACAGACTCCACAAACCCTCTGATGA
>chr12 121159149 gi|108062025|gb|DQ577807.1| Homo sapiens piRNA piR-45919, complete sequence U +
TCTGATGAGACGATTGATGTGGCCAGGGTC
>chr12 121159255 gi|108082637|gb|DQ591383.1| Homo sapiens piRNA piR-58495, complete sequence U +
TGTGACAGGAGAGTGTCCTGATGTGCTT
>chr12 121159257 gi|108065265|gb|DQ579498.1| Homo sapiens piRNA piR-47610, complete sequence U +
TGACAGGAGAGTGTCCTGATGTGCTTGGG
>chr12 121159258 gi|108091786|gb|DQ596266.1| Homo sapiens piRNA piR-34332, complete sequence U +
GACAGGAGAGTGTCCTGATGTGCTTG
>chr12 121159487 gi|108083707|gb|DQ592052.1| Homo sapiens piRNA piR-59164, complete sequence U +
TGTGTGCTGGCCTTGGATTCAGCCCC
>chr12 121159607 gi|108073207|gb|DQ583660.1| Homo sapiens piRNA piR-50772, complete sequence U -
TGCAGCATAAGGGACAGAGCCACACGTAA
>chr12 121159731 gi|108091780|gb|DQ596263.1| Homo sapiens piRNA piR-34329, complete sequence U -
GACAGGAACATGCAAATCCCATTTGAGGAGC
>chr12 121160051 gi|108071177|gb|DQ582599.1| Homo sapiens piRNA piR-32711, complete sequence U -
CCAAGCACTATCCGCAAATGGTCTCCAGTG
>chr12 121160179 gi|108100047|gb|DQ600613.1| Homo sapiens piRNA piR-38679, complete sequence U -
TACTGGTTTACACCCCAGAGTGGAATGCTTC
>chr12 121160193 gi|108080630|gb|DQ589376.1| Homo sapiens piRNA piR-56488, complete sequence U +
TGGGGTGTAAACCAGTATGAGTTTGAAA
>chr12 121160211 gi|108054893|gb|DQ573639.1| Homo sapiens piRNA piR-41751, complete sequence U -
TCAGGTACAAACGCTTGAATTTCAAACTC
>chr12 121160277 gi|108097092|gb|DQ599064.1| Homo sapiens piRNA piR-37130, complete sequence U -
TAACATGGCAGCCTGAATGGTTCTGTTAC
>chr12 121160409 gi|108080352|gb|DQ589098.1| Homo sapiens piRNA piR-56210, complete sequence U -
TGGGCCTGCTACTCTGATGAAATGTGCTCC
>chr12 121160491 gi|108081982|gb|DQ590728.1| Homo sapiens piRNA piR-57840, complete sequence U -
TGTACAGGAAAAGAGAGGCTCTCTCCAGGA
>chr12 121160522 gi|108091515|gb|DQ596127.1| Homo sapiens piRNA piR-34193, complete sequence U -
GAAGCTAGAAGGGCATTTTGGCCCAAAGG
>chr12 121160691 gi|108092092|gb|DQ596429.1| Homo sapiens piRNA piR-34495, complete sequence U -
GACTGAGGTGTCTTCAGGAAGCACATGC
>chr12 121160707 gi|108094434|gb|DQ597675.1| Homo sapiens piRNA piR-35741, complete sequence U -
GGAAATCAAATGGCCCAAAGACTGAGGTGTC
>chr12 121160716 gi|108053017|gb|DQ571763.1| Homo sapiens piRNA piR-31875, complete sequence U -
ATGTATTGGAAATCAAATGGCCCAAAGAC
>chr12 121161077 gi|108058567|gb|DQ576011.1| Homo sapiens piRNA piR-44123, complete sequence U -
TCCTACACCAGGTACAGCAGCACCTGATGCC
>chr12 121161093 gi|108054086|gb|DQ572832.1| Homo sapiens piRNA piR-40944, complete sequence U -
TCAATGATTAGGCTCCTACACCAGGTAC
>chr12 121161145 gi|108059823|gb|DQ576662.1| Homo sapiens piRNA piR-44774, complete sequence U -
TCCTTCTTGAGGCTGATATGTTCTGTGAC
>chr12 121161276 gi|108094534|gb|DQ597727.1| Homo sapiens piRNA piR-35793, complete sequence U -
GGACAGATCAGGTCATTGATGTTTCTTATA
