# Supplementary material for: proTRAC - a software for probabilistic piRNA cluster detection, visualization and analysis
Source: BMC Bioinformatics. 2012 Jan 10;13:5. doi: 10.1186/1471-2105-13-5 (PMC3293768; doi:10.1186/1471-2105-13-5)
Supplement: Additional file 4 — proTRAC results folder containing a picture and a FASTA file for each detected human cluster. After decompression, the folder can be opened as former session in proTRAC. Alternatively, each file can be opened separately with any standard text-editor or graphic-viewer respectively. [file 1471-2105-13-5-S4.ZIP › proTRAC_results_human/bidirectional_clusters/Cluster_108.fas]

>chr13 25590960 gi|108081284|gb|DQ590030.1| Homo sapiens piRNA piR-57142, complete sequence M -
TGGTCTCGAACTCCTGACCTCAGGTGATCCA
>chr13 25590961 gi|108081283|gb|DQ590029.1| Homo sapiens piRNA piR-57141, complete sequence M -
TGGTCTCGAACTCCTGACCTCAGGTGATCC
>chr13 25590962 gi|108081282|gb|DQ590028.1| Homo sapiens piRNA piR-57140, complete sequence M -
TGGTCTCGAACTCCTGACCTCAGGTGATC
>chr13 25590966 gi|108095110|gb|DQ598029.1| Homo sapiens piRNA piR-36095, complete sequence M -
GGCTGGTCTCGAACTCCTGACCTCAGGT
>chr13 25591167 gi|108066775|gb|DQ580277.1| Homo sapiens piRNA piR-48389, complete sequence M -
TGAGACGCAGTTTCGCTCTTGTTGCCCAG
>chr13 25591702 gi|108051384|gb|DQ570130.1| Homo sapiens piRNA piR-30242, complete sequence U +
AAGGAAGGACCAAGAAAATTTGAAGAA
>chr13 25591963 gi|108058880|gb|DQ576173.1| Homo sapiens piRNA piR-44285, complete sequence M +
TCCTCAGATGAGATGATTTAATATGGTACTG
>chr13 25592068 gi|108079709|gb|DQ588455.1| Homo sapiens piRNA piR-55567, complete sequence M +
TGGGAACGCTCCAGCCGTATTTCAGCTCGCC
>chr13 25592152 gi|108091973|gb|DQ596366.1| Homo sapiens piRNA piR-34432, complete sequence U +
GACCTTGGCACAGACTCTCAGCGCCTCC
>chr13 25592195 gi|108051848|gb|DQ570594.1| Homo sapiens piRNA piR-30706, complete sequence U +
ACGCCCAACAGAACCGTTAGAACCAGCGAGC
>chr13 25592589 gi|108072411|gb|DQ583242.1| Homo sapiens piRNA piR-50354, complete sequence U -
TGCAAGCGGTGGGCTGACTGCAGCGGTGGC
>chr13 25594196 gi|108051330|gb|DQ570076.1| Homo sapiens piRNA piR-30188, complete sequence M +
AAGAAGTGAAAATAGCCTTAACTGATGACATT
>chr13 25594777 gi|108063635|gb|DQ578653.1| Homo sapiens piRNA piR-46765, complete sequence M +
TGAAATACTCAACGAGTCTTAAGGTGT
