# Supplementary material for: proTRAC - a software for probabilistic piRNA cluster detection, visualization and analysis
Source: BMC Bioinformatics. 2012 Jan 10;13:5. doi: 10.1186/1471-2105-13-5 (PMC3293768; doi:10.1186/1471-2105-13-5)
Supplement: Additional file 4 — proTRAC results folder containing a picture and a FASTA file for each detected human cluster. After decompression, the folder can be opened as former session in proTRAC. Alternatively, each file can be opened separately with any standard text-editor or graphic-viewer respectively. [file 1471-2105-13-5-S4.ZIP › proTRAC_results_human/bidirectional_clusters/Cluster_113.fas]

>chr14 88594031 gi|108066467|gb|DQ580110.1| Homo sapiens piRNA piR-48222, complete sequence M -
TGAGAACGGACAGACTGCCTCCTCAAG
>chr14 88594583 gi|108067088|gb|DQ580441.1| Homo sapiens piRNA piR-48553, complete sequence M +
TGAGATGAACCCAGTACCTCAGTTGGA
>chr14 88596431 gi|108083185|gb|DQ591779.1| Homo sapiens piRNA piR-58891, complete sequence U -
TGTGCTGGTGGCTCCACGTTAAATGTC
>chr14 88596571 gi|108051724|gb|DQ570470.1| Homo sapiens piRNA piR-30582, complete sequence U -
ACCCAGACAAATGAGAAATAAGGAAGCCTCC
>chr14 88597685 gi|108086948|gb|DQ593751.1| Homo sapiens piRNA piR-33863, complete sequence M +
CTGCATAGTATTCCATGGTGTATATGTGC
>chr14 88597739 gi|108089326|gb|DQ594989.1| Homo sapiens piRNA piR-61101, complete sequence M +
TTGATGGACATTTGGGTTGGTTCCAAGTC
>chr14 88599005 gi|108055715|gb|DQ574461.1| Homo sapiens piRNA piR-42573, complete sequence U -
TCCACTTGGAGGAGACAAGAGAAGAGGAA
>chr14 88599105 gi|108075631|gb|DQ584943.1| Homo sapiens piRNA piR-52055, complete sequence U -
TGCCTCACTATCAAGGGCAATGGGTGAAAA
>chr14 88599106 gi|108075629|gb|DQ584942.1| Homo sapiens piRNA piR-52054, complete sequence U -
TGCCTCACTATCAAGGGCAATGGGTGAAA
>chr14 88599481 gi|108063926|gb|DQ578802.1| Homo sapiens piRNA piR-46914, complete sequence U -
TGAACCAGTTGAGACCACTTGGCCTGTGCA
>chr14 88601001 gi|108079441|gb|DQ588187.1| Homo sapiens piRNA piR-55299, complete sequence U -
TGGCTGGTGGAGCTAGTTGATCTCTCTGA
>chr14 88601424 gi|108071979|gb|DQ583018.1| Homo sapiens piRNA piR-50130, complete sequence U -
TGATTGGTCGGTGCCTGTACCATATACCAGT
>chr14 88601455 gi|108069593|gb|DQ581763.1| Homo sapiens piRNA piR-49875, complete sequence U -
TGATGATTGTTTATGGTTAGAATCTGTTC
>chr14 88601614 gi|108061829|gb|DQ577707.1| Homo sapiens piRNA piR-45819, complete sequence U -
TCTGAATGATGTGCTTGGTCAAGCTAGC
>chr14 88601615 gi|108061827|gb|DQ577706.1| Homo sapiens piRNA piR-45818, complete sequence U -
TCTGAATGATGTGCTTGGTCAAGCTAG
>chr14 88601750 gi|108096525|gb|DQ598773.1| Homo sapiens piRNA piR-36839, complete sequence U -
TAAAATTGACATTTCTACATGTGAAGATGC
>chr14 88601783 gi|108078780|gb|DQ587526.1| Homo sapiens piRNA piR-54638, complete sequence U -
TGGCAATGTGGACAGGGTTTGTCTTTTGT
>chr14 88601786 gi|108069739|gb|DQ581838.1| Homo sapiens piRNA piR-49950, complete sequence U -
TGATGGCAATGTGGACAGGGTTTGTCTTT
>chr14 88601786 gi|108053513|gb|DQ572259.1| Homo sapiens piRNA piR-40371, complete sequence U -
TATGATGGCAATGTGGACAGGGTTTGTCTTT
>chr14 88601812 gi|108066863|gb|DQ580323.1| Homo sapiens piRNA piR-48435, complete sequence U -
TGAGAGATCCTAGTAGCTTCATGATATGA
>chr14 88601884 gi|108087377|gb|DQ593973.1| Homo sapiens piRNA piR-60085, complete sequence U -
TTATGATGGCTAGTGGAGTTCTTCCTGACC
>chr14 88601897 gi|108096704|gb|DQ598865.1| Homo sapiens piRNA piR-36931, complete sequence U -
TAAAGAGGACAACTTATGATGGCTAGTGGA
>chr14 88601899 gi|108096702|gb|DQ598864.1| Homo sapiens piRNA piR-36930, complete sequence U -
TAAAGAGGACAACTTATGATGGCTAGTG
>chr14 88601924 gi|108091774|gb|DQ596260.1| Homo sapiens piRNA piR-34326, complete sequence U -
GACAGCTAGCATAGTTCCCTCGGAGTGGTAA
>chr14 88601929 gi|108097451|gb|DQ599251.1| Homo sapiens piRNA piR-37317, complete sequence U -
TAAGACAGCTAGCATAGTTCCCTCGGAGT
>chr14 88602126 gi|108058253|gb|DQ575845.1| Homo sapiens piRNA piR-43957, complete sequence U -
TCCGGCTGGTGTCAATAATGCTTTGGGCTC
>chr14 88602143 gi|108059047|gb|DQ576259.1| Homo sapiens piRNA piR-44371, complete sequence U -
TCCTCTAGAGATTAATTTCCGGCTGGTGTC
>chr14 88602690 gi|108075037|gb|DQ584625.1| Homo sapiens piRNA piR-51737, complete sequence U -
TGCCCACAAAATGCTGAATTGAATGAGCA
>chr14 88603512 gi|108100106|gb|DQ600643.1| Homo sapiens piRNA piR-38709, complete sequence U -
TACTTAGAACGCCTCCTAGGAGATGGTGGA
>chr14 88603560 gi|108082288|gb|DQ591034.1| Homo sapiens piRNA piR-58146, complete sequence U -
TGTCCAATCTGATCCCAGGGTTTGCTGCC
>chr14 88603776 gi|108094292|gb|DQ597602.1| Homo sapiens piRNA piR-35668, complete sequence U -
GCTGGCGTAGGAATGTGGATGCACTGAGA
>chr14 88604269 gi|108096473|gb|DQ598747.1| Homo sapiens piRNA piR-36813, complete sequence U -
TAAAAGGGTGATGGGTTACACATTAGAAT
>chr14 88604274 gi|108066288|gb|DQ580014.1| Homo sapiens piRNA piR-48126, complete sequence U -
TGACTTAAAAGGGTGATGGGTTACACATT
>chr14 88604275 gi|108066287|gb|DQ580013.1| Homo sapiens piRNA piR-48125, complete sequence U -
TGACTTAAAAGGGTGATGGGTTACACAT
>chr14 88604655 gi|108057187|gb|DQ575286.1| Homo sapiens piRNA piR-43398, complete sequence U -
TCCCATACGTTGACGCCGGTGCCCTTC
>chr14 88604787 gi|108078186|gb|DQ586932.1| Homo sapiens piRNA piR-54044, complete sequence U -
TGGACTCCTATGTGTGTGAGATGGTCAGG
>chr14 88604790 gi|108098913|gb|DQ600028.1| Homo sapiens piRNA piR-38094, complete sequence U -
TACATGGACTCCTATGTGTGTGAGATGGTC
>chr14 88604803 gi|108060788|gb|DQ577171.1| Homo sapiens piRNA piR-45283, complete sequence U -
TCTAAATCAGGATACATGGACTCCTATGT
>chr14 88605011 gi|108091219|gb|DQ595975.1| Homo sapiens piRNA piR-34041, complete sequence U -
CTTCTGCTTTAATGCTCTCCCAACTCCTGT
>chr14 88605278 gi|108059678|gb|DQ576586.1| Homo sapiens piRNA piR-44698, complete sequence U -
TCCTGTGTGTCTGGGAGAGCCAACTTGG
>chr14 88605376 gi|108100619|gb|DQ600912.1| Homo sapiens piRNA piR-38978, complete sequence U -
TAGACTGCAATAATACAGATAATGCCAAGGTC
>chr14 88605532 gi|108055312|gb|DQ574058.1| Homo sapiens piRNA piR-42170, complete sequence U -
TCCAACAGAAATAGACGGAAAGTGGAGCA
>chr14 88605606 gi|108081375|gb|DQ590121.1| Homo sapiens piRNA piR-57233, complete sequence U -
TGGTGAATGCATATTGGAGAGTTCCTTGTC
>chr14 88605607 gi|108081374|gb|DQ590120.1| Homo sapiens piRNA piR-57232, complete sequence U -
TGGTGAATGCATATTGGAGAGTTCCTTGT
>chr14 88605616 gi|108094124|gb|DQ597500.1| Homo sapiens piRNA piR-35566, complete sequence U -
GCTAGCTGTATGGTGAATGCATATTGGAGA
>chr14 88605712 gi|108062116|gb|DQ577854.1| Homo sapiens piRNA piR-45966, complete sequence U -
TCTGCACCATGTGTGGAGGACAGTGGA
>chr14 88605816 gi|108062535|gb|DQ578088.1| Homo sapiens piRNA piR-46200, complete sequence U -
TCTGGGTGGAGAAATCCAGCGAGTTGTGCA
>chr14 88605866 gi|108083926|gb|DQ592164.1| Homo sapiens piRNA piR-59276, complete sequence U -
TGTTAATGGGAATATTAGGAAGTGATGGA
>chr14 88605883 gi|108079126|gb|DQ587872.1| Homo sapiens piRNA piR-54984, complete sequence U -
TGGCCAGTTGTCGAAGTGTTAATGGGAA
>chr14 88606432 gi|108059550|gb|DQ576520.1| Homo sapiens piRNA piR-44632, complete sequence U -
TCCTGGTGGAAGTAGGTACCAAAGTTGGCCA
>chr14 88606433 gi|108059548|gb|DQ576519.1| Homo sapiens piRNA piR-44631, complete sequence U -
TCCTGGTGGAAGTAGGTACCAAAGTTGGCC
>chr14 88606449 gi|108060724|gb|DQ577137.1| Homo sapiens piRNA piR-45249, complete sequence U -
TCGTGGTCTATGCCATTCCTGGTGGAAGTA
>chr14 88606491 gi|108077882|gb|DQ586628.1| Homo sapiens piRNA piR-53740, complete sequence U -
TGGAAGGGTGTGCTAGAGATGGGAAAGAGA
>chr14 88606499 gi|108085548|gb|DQ593003.1| Homo sapiens piRNA piR-33115, complete sequence U -
CCCTGATGGAAGGGTGTGCTAGAGATGG
>chr14 88606676 gi|108053352|gb|DQ572098.1| Homo sapiens piRNA piR-40210, complete sequence U -
TATCACCGGGTGAATCCACTAATGGGGTA
>chr14 88606747 gi|108067067|gb|DQ580430.1| Homo sapiens piRNA piR-48542, complete sequence U -
TGAGATCAAGAGCCACAGAAAGAAGGGGAA
>chr14 88606782 gi|108067475|gb|DQ580642.1| Homo sapiens piRNA piR-48754, complete sequence U -
TGAGCCAGATAAGGTGATTGAAATGGGTCC
>chr14 88606783 gi|108093698|gb|DQ597272.1| Homo sapiens piRNA piR-35338, complete sequence U -
GCCAGATAAGGTGATTGAAATGGGTC
>chr14 88606901 gi|108068107|gb|DQ580970.1| Homo sapiens piRNA piR-49082, complete sequence U -
TGAGGGAGTCTAGAAGGATTGGGCTGTGG
>chr14 88607270 gi|108079541|gb|DQ588287.1| Homo sapiens piRNA piR-55399, complete sequence U -
TGGGAAAGAAGCAACTTCAGGATGAGGTC
>chr14 88607707 gi|108066976|gb|DQ580382.1| Homo sapiens piRNA piR-48494, complete sequence U -
TGAGAGGGAACAGAATTTGTGGTATACTC
>chr14 88607833 gi|108097358|gb|DQ599201.1| Homo sapiens piRNA piR-37267, complete sequence U -
TAACTTCTTAGAAACCATGACAGCCTCTGC
>chr14 88607836 gi|108083907|gb|DQ592154.1| Homo sapiens piRNA piR-59266, complete sequence U -
TGTTAACTTCTTAGAAACCATGACAGCCTC
>chr14 88607896 gi|108072689|gb|DQ583386.1| Homo sapiens piRNA piR-50498, complete sequence U -
TGCACAGGCTGCTTAATTTGCCACCCAGAT
>chr14 88608142 gi|108061597|gb|DQ577587.1| Homo sapiens piRNA piR-45699, complete sequence U -
TCTCTATGGAGCCTGTTCACTGTGTGAGC
>chr14 88608303 gi|108062797|gb|DQ578224.1| Homo sapiens piRNA piR-46336, complete sequence U -
TCTTAGCAAAAAGGGAAATGGTGTTTCAAA
>chr14 88608306 gi|108088900|gb|DQ594769.1| Homo sapiens piRNA piR-60881, complete sequence U -
TTCTTAGCAAAAAGGGAAATGGTGTTTC
>chr14 88608308 gi|108068746|gb|DQ581307.1| Homo sapiens piRNA piR-49419, complete sequence U -
TGAGTTCTTAGCAAAAAGGGAAATGGTGTT
>chr14 88608317 gi|108065883|gb|DQ579804.1| Homo sapiens piRNA piR-47916, complete sequence U -
TGACCTTCGGTGAGTTCTTAGCAAAAAGGGA
>chr14 88608325 gi|108087473|gb|DQ594022.1| Homo sapiens piRNA piR-60134, complete sequence U -
TTCAACGTGACCTTCGGTGAGTTCTTAGCA
>chr14 88608325 gi|108053938|gb|DQ572684.1| Homo sapiens piRNA piR-40796, complete sequence U -
TCAACGTGACCTTCGGTGAGTTCTTAGCA
>chr14 88608326 gi|108087471|gb|DQ594021.1| Homo sapiens piRNA piR-60133, complete sequence U -
TTCAACGTGACCTTCGGTGAGTTCTTAGC
>chr14 88608331 gi|108088889|gb|DQ594763.1| Homo sapiens piRNA piR-60875, complete sequence U -
TTCTGTTCAACGTGACCTTCGGTGAGTTC
>chr14 88608335 gi|108092125|gb|DQ596446.1| Homo sapiens piRNA piR-34512, complete sequence U -
GACTTCTGTTCAACGTGACCTTCGGTGA
>chr14 88608338 gi|108087492|gb|DQ594032.1| Homo sapiens piRNA piR-60144, complete sequence U -
TTCAAGACTTCTGTTCAACGTGACCTTCGG
>chr14 88608383 gi|108083105|gb|DQ591738.1| Homo sapiens piRNA piR-58850, complete sequence U -
TGTGCTACTCAAATAGATAACTTGGGAAATT
>chr14 88608387 gi|108068684|gb|DQ581275.1| Homo sapiens piRNA piR-49387, complete sequence U -
TGAGTGTGCTACTCAAATAGATAACTTGGGA
>chr14 88608395 gi|108090361|gb|DQ595530.1| Homo sapiens piRNA piR-61642, complete sequence U -
TTGGTGGTGAGTGTGCTACTCAAATAGATA
>chr14 88608402 gi|108083814|gb|DQ592107.1| Homo sapiens piRNA piR-59219, complete sequence U -
TGTGTGTTGGTGGTGAGTGTGCTACTCAA
>chr14 88608404 gi|108077432|gb|DQ586178.1| Homo sapiens piRNA piR-53290, complete sequence U -
TGCTGTGTGTTGGTGGTGAGTGTGCTACTC
>chr14 88608406 gi|108077431|gb|DQ586177.1| Homo sapiens piRNA piR-53289, complete sequence U -
TGCTGTGTGTTGGTGGTGAGTGTGCTAC
>chr14 88608424 gi|108088700|gb|DQ594666.1| Homo sapiens piRNA piR-60778, complete sequence U -
TTCTCCTGGATTTACCACCTTTGCTGTGTGT
>chr14 88608424 gi|108061522|gb|DQ577547.1| Homo sapiens piRNA piR-45659, complete sequence U -
TCTCCTGGATTTACCACCTTTGCTGTGTGT
>chr14 88608467 gi|108062302|gb|DQ577954.1| Homo sapiens piRNA piR-46066, complete sequence U -
TCTGCTAGGACCCAGGAGACTATGAATTGC
>chr14 88608545 gi|108085886|gb|DQ593193.1| Homo sapiens piRNA piR-33305, complete sequence U -
CCTTCTTCAAATGTTGAGACTGGGCATGAAA
>chr14 88608763 gi|108088198|gb|DQ594408.1| Homo sapiens piRNA piR-60520, complete sequence U -
TTCCCAGCACTTCCCTTCCGTATCAGCAGC
>chr14 88608880 gi|108053947|gb|DQ572693.1| Homo sapiens piRNA piR-40805, complete sequence U -
TCAACTAGGTCCATGGGCACAGGCCCAGAGG
>chr14 88608927 gi|108063121|gb|DQ578391.1| Homo sapiens piRNA piR-46503, complete sequence M -
TCTTGGGAAATGCAACATTTGGGCAGGAAA
>chr14 88608928 gi|108063119|gb|DQ578390.1| Homo sapiens piRNA piR-46502, complete sequence M -
TCTTGGGAAATGCAACATTTGGGCAGGAA
>chr14 88608929 gi|108063117|gb|DQ578389.1| Homo sapiens piRNA piR-46501, complete sequence M -
TCTTGGGAAATGCAACATTTGGGCAGGA
>chr14 88608961 gi|108052461|gb|DQ571207.1| Homo sapiens piRNA piR-31319, complete sequence U -
AGGCACAGGATGGGGTCATGGTAGGCCAGG
>chr14 88608962 gi|108052460|gb|DQ571206.1| Homo sapiens piRNA piR-31318, complete sequence U -
AGGCACAGGATGGGGTCATGGTAGGCCAG
>chr14 88608965 gi|108052459|gb|DQ571205.1| Homo sapiens piRNA piR-31317, complete sequence U -
AGGCACAGGATGGGGTCATGGTAGGC
>chr14 88609055 gi|108053907|gb|DQ572653.1| Homo sapiens piRNA piR-40765, complete sequence U -
TCAACATCCAGCTGCCCGTGTGTTCCTCCGC
>chr14 88609065 gi|108083835|gb|DQ592118.1| Homo sapiens piRNA piR-59230, complete sequence U -
TGTGTTCCTTTCAACATCCAGCTGCCCGTGT
>chr14 88609071 gi|108082246|gb|DQ590992.1| Homo sapiens piRNA piR-58104, complete sequence U -
TGTCAGTGTGTTCCTTTCAACATCCAGCTGC
>chr14 88609077 gi|108075931|gb|DQ585101.1| Homo sapiens piRNA piR-52213, complete sequence U -
TGCCTGTCAGTGTGTTCCTTTCAACATCC
>chr14 88609105 gi|108074732|gb|DQ584466.1| Homo sapiens piRNA piR-51578, complete sequence U -
TGCCAGTTGGTGGCCTGCTGGGATGCTGGT
>chr14 88609117 gi|108075454|gb|DQ584846.1| Homo sapiens piRNA piR-51958, complete sequence U -
TGCCGTCATTCTGCCAGTTGGTGGCCTGC
>chr14 88609117 gi|108062232|gb|DQ577915.1| Homo sapiens piRNA piR-46027, complete sequence U -
TCTGCCGTCATTCTGCCAGTTGGTGGCCTGC
>chr14 88609119 gi|108075452|gb|DQ584845.1| Homo sapiens piRNA piR-51957, complete sequence U -
TGCCGTCATTCTGCCAGTTGGTGGCCT
>chr14 88609131 gi|108088233|gb|DQ594427.1| Homo sapiens piRNA piR-60539, complete sequence U -
TTCCCCAGGCAAACTCTGCCGTCATTCTGCC
>chr14 88609206 gi|108092583|gb|DQ596691.1| Homo sapiens piRNA piR-34757, complete sequence U -
GAGGAGCCATAAGGGAGATGGATTGTCCCC
>chr14 88609243 gi|108092205|gb|DQ596498.1| Homo sapiens piRNA piR-34564, complete sequence U -
GAGAAGTGTCACTGGAGGAAGAGCTCTGA
>chr14 88609243 gi|108066632|gb|DQ580202.1| Homo sapiens piRNA piR-48314, complete sequence U -
TGAGAAGTGTCACTGGAGGAAGAGCTCTGA
>chr14 88609245 gi|108066628|gb|DQ580200.1| Homo sapiens piRNA piR-48312, complete sequence U -
TGAGAAGTGTCACTGGAGGAAGAGCTCT
>chr14 88609246 gi|108066627|gb|DQ580199.1| Homo sapiens piRNA piR-48311, complete sequence U -
TGAGAAGTGTCACTGGAGGAAGAGCTC
>chr14 88609247 gi|108054479|gb|DQ573225.1| Homo sapiens piRNA piR-41337, complete sequence U -
TCACTGAGAAGTGTCACTGGAGGAAGAGCT
>chr14 88609248 gi|108087670|gb|DQ594125.1| Homo sapiens piRNA piR-60237, complete sequence U -
TTCACTGAGAAGTGTCACTGGAGGAAGAGC
>chr14 88609248 gi|108054478|gb|DQ573224.1| Homo sapiens piRNA piR-41336, complete sequence U -
TCACTGAGAAGTGTCACTGGAGGAAGAGC
>chr14 88609249 gi|108054477|gb|DQ573223.1| Homo sapiens piRNA piR-41335, complete sequence U -
TCACTGAGAAGTGTCACTGGAGGAAGAG
>chr14 88609273 gi|108080456|gb|DQ589202.1| Homo sapiens piRNA piR-56314, complete sequence U -
TGGGCTTGGAGAATCACTTGGGTTTCAC
>chr14 88609283 gi|108089964|gb|DQ595318.1| Homo sapiens piRNA piR-61430, complete sequence U -
TTGGATCACACATGGGCTTGGAGAATCACT
>chr14 88609284 gi|108089962|gb|DQ595317.1| Homo sapiens piRNA piR-61429, complete sequence U -
TTGGATCACACATGGGCTTGGAGAATCAC
>chr14 88609285 gi|108089960|gb|DQ595316.1| Homo sapiens piRNA piR-61428, complete sequence U -
TTGGATCACACATGGGCTTGGAGAATCA
>chr14 88609289 gi|108051467|gb|DQ570213.1| Homo sapiens piRNA piR-30325, complete sequence M -
AATTGGATCACACATGGGCTTGGAGA
>chr14 88609369 gi|108095852|gb|DQ598408.1| Homo sapiens piRNA piR-36474, complete sequence M -
GTCAGCTCAGTTAGACCCCTGCCTTATC
>chr14 88609394 gi|108083966|gb|DQ592184.1| Homo sapiens piRNA piR-59296, complete sequence U -
TGTTAGGGTCCATAGGTGGCTGTGTTAGTC
>chr14 88609395 gi|108083964|gb|DQ592183.1| Homo sapiens piRNA piR-59295, complete sequence U -
TGTTAGGGTCCATAGGTGGCTGTGTTAGT
>chr14 88609401 gi|108100617|gb|DQ600910.1| Homo sapiens piRNA piR-38976, complete sequence U -
TAGACTCTGTTAGGGTCCATAGGTGGCTGT
>chr14 88609401 gi|108095757|gb|DQ598360.1| Homo sapiens piRNA piR-36426, complete sequence U -
GTAGACTCTGTTAGGGTCCATAGGTGGCTGT
>chr14 88609405 gi|108070944|gb|DQ582472.1| Homo sapiens piRNA piR-32584, complete sequence U -
CAGTAGACTCTGTTAGGGTCCATAGGTGG
>chr14 88609407 gi|108098786|gb|DQ599963.1| Homo sapiens piRNA piR-38029, complete sequence U -
TACAGTAGACTCTGTTAGGGTCCATAGGT
>chr14 88609411 gi|108083826|gb|DQ592113.1| Homo sapiens piRNA piR-59225, complete sequence U -
TGTGTTACAGTAGACTCTGTTAGGGTCCAT
>chr14 88609416 gi|108080303|gb|DQ589049.1| Homo sapiens piRNA piR-56161, complete sequence U -
TGGGCATGTGTTACAGTAGACTCTGTTAGGG
>chr14 88609417 gi|108080302|gb|DQ589048.1| Homo sapiens piRNA piR-56160, complete sequence U -
TGGGCATGTGTTACAGTAGACTCTGTTAGG
>chr14 88609418 gi|108080301|gb|DQ589047.1| Homo sapiens piRNA piR-56159, complete sequence U -
TGGGCATGTGTTACAGTAGACTCTGTTAG
>chr14 88609419 gi|108052738|gb|DQ571484.1| Homo sapiens piRNA piR-31596, complete sequence U -
AGTGGGCATGTGTTACAGTAGACTCTGTTA
>chr14 88609429 gi|108063449|gb|DQ578558.1| Homo sapiens piRNA piR-46670, complete sequence U -
TGAAACCCCAGTGGGCATGTGTTACAGTA
>chr14 88609440 gi|108052751|gb|DQ571497.1| Homo sapiens piRNA piR-31609, complete sequence U -
AGTGTTCACAACTGAAACCCCAGTGGGCAT
>chr14 88609442 gi|108091229|gb|DQ595980.1| Homo sapiens piRNA piR-34046, complete sequence U -
CTTGAGTGTTCACAACTGAAACCCCAGTGGGC
>chr14 88609465 gi|108066116|gb|DQ579924.1| Homo sapiens piRNA piR-48036, complete sequence U -
TGACTCCACGACAACGTCTAGGGCTTGAGTGT
>chr14 88609538 gi|108092082|gb|DQ596424.1| Homo sapiens piRNA piR-34490, complete sequence U -
GACTCGCTTCTTCAGTGCCTTGCTGCTCC
>chr14 88609547 gi|108080093|gb|DQ588839.1| Homo sapiens piRNA piR-55951, complete sequence U -
TGGGATATGACTCGCTTCTTCAGTGCCT
>chr14 88609565 gi|108085739|gb|DQ593112.1| Homo sapiens piRNA piR-33224, complete sequence U -
CCTCCTCGCAGGGCATATGATGGGATATGA
>chr14 88609641 gi|108065426|gb|DQ579568.1| Homo sapiens piRNA piR-47680, complete sequence U -
TGACAGTTTCATGTTTGCTCACACTTACCT
>chr14 88609642 gi|108065424|gb|DQ579567.1| Homo sapiens piRNA piR-47679, complete sequence U -
TGACAGTTTCATGTTTGCTCACACTTACC
>chr14 88609753 gi|108097507|gb|DQ599281.1| Homo sapiens piRNA piR-37347, complete sequence U -
TAAGAGCCATTTCAAATTGTGTGTGAGAG
>chr14 88609992 gi|108081858|gb|DQ590604.1| Homo sapiens piRNA piR-57716, complete sequence U -
TGGTTGTTGGACTCTGCCTTTGCCTGTTGTG
>chr14 88609994 gi|108081857|gb|DQ590603.1| Homo sapiens piRNA piR-57715, complete sequence U -
TGGTTGTTGGACTCTGCCTTTGCCTGTTG
>chr14 88609996 gi|108055133|gb|DQ573879.1| Homo sapiens piRNA piR-41991, complete sequence U -
TCATGGTTGTTGGACTCTGCCTTTGCCTGT
>chr14 88610004 gi|108085443|gb|DQ592948.1| Homo sapiens piRNA piR-33060, complete sequence U -
CCCCTCATGGTTGTTGGACTCTGCCT
>chr14 88610053 gi|108080202|gb|DQ588948.1| Homo sapiens piRNA piR-56060, complete sequence U -
TGGGCAAGAAGCACCCTGTAGGGTCCTGGC
>chr14 88610279 gi|108088269|gb|DQ594445.1| Homo sapiens piRNA piR-60557, complete sequence U -
TTCCCTATTAGAAACAGAGTGTTGTGGGCGG
>chr14 88610280 gi|108088267|gb|DQ594444.1| Homo sapiens piRNA piR-60556, complete sequence U -
TTCCCTATTAGAAACAGAGTGTTGTGGGCG
>chr14 88610281 gi|108088265|gb|DQ594443.1| Homo sapiens piRNA piR-60555, complete sequence U -
TTCCCTATTAGAAACAGAGTGTTGTGGGC
>chr14 88610366 gi|108060415|gb|DQ576977.1| Homo sapiens piRNA piR-45089, complete sequence U -
TCGGAGGATGTTTGTATCCACTTAGTGTCTC
>chr14 88610368 gi|108060413|gb|DQ576976.1| Homo sapiens piRNA piR-45088, complete sequence U -
TCGGAGGATGTTTGTATCCACTTAGTGTC
>chr14 88610404 gi|108097710|gb|DQ599390.1| Homo sapiens piRNA piR-37456, complete sequence U -
TAAGCTTGGAATTGAGTTTGGGACTAAAA
>chr14 88610455 gi|108075768|gb|DQ585014.1| Homo sapiens piRNA piR-52126, complete sequence U -
TGCCTGAATTTGGATTCCTCAGACCTGTT
>chr14 88610470 gi|108098949|gb|DQ600047.1| Homo sapiens piRNA piR-38113, complete sequence U -
TACATTGTGCCTGTTTGCCTGAATTTGGA
>chr14 88610551 gi|108088282|gb|DQ594452.1| Homo sapiens piRNA piR-60564, complete sequence U -
TTCCCTGGGCTTGTTTATGCCATGAAGCAT
>chr14 88610576 gi|108057865|gb|DQ575635.1| Homo sapiens piRNA piR-43747, complete sequence U -
TCCCTGCTGTTGGCAAACTTCGAGTTCCC
>chr14 88610762 gi|108063319|gb|DQ578491.1| Homo sapiens piRNA piR-46603, complete sequence U -
TGAAAACTCAGGGCGTGATGGAGAGAGA
>chr14 88610766 gi|108056135|gb|DQ574747.1| Homo sapiens piRNA piR-42859, complete sequence U -
TCCAGTGAAAACTCAGGGCGTGATGGAGA
>chr14 88610768 gi|108088106|gb|DQ594362.1| Homo sapiens piRNA piR-60474, complete sequence U -
TTCCAGTGAAAACTCAGGGCGTGATGGA
>chr14 88610769 gi|108059775|gb|DQ576636.1| Homo sapiens piRNA piR-44748, complete sequence U -
TCCTTCCAGTGAAAACTCAGGGCGTGATGG
>chr14 88610770 gi|108059773|gb|DQ576635.1| Homo sapiens piRNA piR-44747, complete sequence U -
TCCTTCCAGTGAAAACTCAGGGCGTGATG
>chr14 88610825 gi|108081835|gb|DQ590581.1| Homo sapiens piRNA piR-57693, complete sequence U -
TGGTTGCACATTCTGAAAGACAGAGA
>chr14 88610834 gi|108081355|gb|DQ590101.1| Homo sapiens piRNA piR-57213, complete sequence U -
TGGTGAAGAGAACTGGTTGCACATTCTGAA
>chr14 88610835 gi|108081354|gb|DQ590100.1| Homo sapiens piRNA piR-57212, complete sequence U -
TGGTGAAGAGAACTGGTTGCACATTCTGA
>chr14 88610855 gi|108100749|gb|DQ600985.1| Homo sapiens piRNA piR-39051, complete sequence U -
TAGAGGAGTATAAGCTGGGGATGGTGAAGA
>chr14 88610869 gi|108087774|gb|DQ594180.1| Homo sapiens piRNA piR-60292, complete sequence U -
TTCAGGATACACTTTAGAGGAGTATAAGCT
>chr14 88610876 gi|108069971|gb|DQ581961.1| Homo sapiens piRNA piR-32073, complete sequence U -
CAATTGTTCAGGATACACTTTAGAGGAGT
>chr14 88610878 gi|108056768|gb|DQ575071.1| Homo sapiens piRNA piR-43183, complete sequence U -
TCCCAATTGTTCAGGATACACTTTAGAGGA
>chr14 88610892 gi|108067929|gb|DQ580877.1| Homo sapiens piRNA piR-48989, complete sequence U -
TGAGGATCAAAGCAGTCCCAATTGTTCAGGA
>chr14 88610915 gi|108068024|gb|DQ580925.1| Homo sapiens piRNA piR-49037, complete sequence U -
TGAGGCCATTTTCCTCCAGATTCTGAGGATC
>chr14 88610918 gi|108068022|gb|DQ580924.1| Homo sapiens piRNA piR-49036, complete sequence U -
TGAGGCCATTTTCCTCCAGATTCTGAGG
>chr14 88610929 gi|108082930|gb|DQ591647.1| Homo sapiens piRNA piR-58759, complete sequence U -
TGTGCAGAGGGCTATGAGGCCATTTTCCTCC
>chr14 88610992 gi|108064789|gb|DQ579252.1| Homo sapiens piRNA piR-47364, complete sequence U -
TGAATGGTTCCTTCCTGAGCCCAAGCCAGT
>chr14 88611001 gi|108090502|gb|DQ595604.1| Homo sapiens piRNA piR-61716, complete sequence U -
TTGTAGTGAATGGTTCCTTCCTGAGCC
>chr14 88611002 gi|108074958|gb|DQ584584.1| Homo sapiens piRNA piR-51696, complete sequence U -
TGCCATTGTAGTGAATGGTTCCTTCCTGAGC
>chr14 88611003 gi|108074956|gb|DQ584583.1| Homo sapiens piRNA piR-51695, complete sequence U -
TGCCATTGTAGTGAATGGTTCCTTCCTGAG
>chr14 88611080 gi|108072447|gb|DQ583260.1| Homo sapiens piRNA piR-50372, complete sequence U -
TGCAAGGTATAGAAACCTGTACATATCGGCC
>chr14 88611081 gi|108072445|gb|DQ583259.1| Homo sapiens piRNA piR-50371, complete sequence U -
TGCAAGGTATAGAAACCTGTACATATCGGC
>chr14 88611087 gi|108089607|gb|DQ595135.1| Homo sapiens piRNA piR-61247, complete sequence U -
TTGCCTTGCAAGGTATAGAAACCTGTACAT
>chr14 88611088 gi|108076061|gb|DQ585168.1| Homo sapiens piRNA piR-52280, complete sequence U -
TGCCTTGCAAGGTATAGAAACCTGTACA
>chr14 88611090 gi|108082131|gb|DQ590877.1| Homo sapiens piRNA piR-57989, complete sequence U -
TGTATTGCCTTGCAAGGTATAGAAACCTGTA
>chr14 88611113 gi|108058580|gb|DQ576019.1| Homo sapiens piRNA piR-44131, complete sequence U -
TCCTACATTGTTGGCAAAGGTCTGTATTGC
>chr14 88611118 gi|108054075|gb|DQ572821.1| Homo sapiens piRNA piR-40933, complete sequence U -
TCAATCCTACATTGTTGGCAAAGGTCTGT
>chr14 88611363 gi|108081159|gb|DQ589905.1| Homo sapiens piRNA piR-57017, complete sequence U -
TGGTATTGTAATGAATGGTTCCTTCCTGAGG
>chr14 88611376 gi|108054114|gb|DQ572860.1| Homo sapiens piRNA piR-40972, complete sequence U -
TCAATTGCTGGATGGTATTGTAATGAATGG
>chr14 88611389 gi|108053303|gb|DQ572049.1| Homo sapiens piRNA piR-40161, complete sequence U -
TATAGAAATGTTTCAATTGCTGGATGGTA
>chr14 88611441 gi|108093151|gb|DQ596986.1| Homo sapiens piRNA piR-35052, complete sequence U -
GCAAGGTATAGACAGCCTGCTCACATGGGCC
>chr14 88611441 gi|108072451|gb|DQ583262.1| Homo sapiens piRNA piR-50374, complete sequence U -
TGCAAGGTATAGACAGCCTGCTCACATGGGCC
>chr14 88611442 gi|108072449|gb|DQ583261.1| Homo sapiens piRNA piR-50373, complete sequence U -
TGCAAGGTATAGACAGCCTGCTCACATGGGC
>chr14 88611447 gi|108093963|gb|DQ597412.1| Homo sapiens piRNA piR-35478, complete sequence U -
GCCTTGCAAGGTATAGACAGCCTGCTCACA
>chr14 88611450 gi|108076062|gb|DQ585169.1| Homo sapiens piRNA piR-52281, complete sequence U -
TGCCTTGCAAGGTATAGACAGCCTGCTC
>chr14 88611452 gi|108078661|gb|DQ587407.1| Homo sapiens piRNA piR-54519, complete sequence U -
TGGATTGCCTTGCAAGGTATAGACAGCCTGC
>chr14 88611470 gi|108053741|gb|DQ572487.1| Homo sapiens piRNA piR-40599, complete sequence U -
TATTGTTGGCCAAAGGCCTGGATTGCCTTGC
>chr14 88611471 gi|108053740|gb|DQ572486.1| Homo sapiens piRNA piR-40598, complete sequence U -
TATTGTTGGCCAAAGGCCTGGATTGCCTTG
>chr14 88611509 gi|108059217|gb|DQ576347.1| Homo sapiens piRNA piR-44459, complete sequence U -
TCCTGAGATGGCAAGCAGGAGGTCTGGAT
>chr14 88611552 gi|108095252|gb|DQ598102.1| Homo sapiens piRNA piR-36168, complete sequence U -
GGGACTTGTATCTTTAATTGCCTGGGCTTG
>chr14 88611639 gi|108092658|gb|DQ596730.1| Homo sapiens piRNA piR-34796, complete sequence M -
GAGGCTGAAGCTGGATAGGGAGGTCGG
>chr14 88611712 gi|108080295|gb|DQ589041.1| Homo sapiens piRNA piR-56153, complete sequence U -
TGGGCATCTGTTGTAGGGGCAAGAGTGA
>chr14 88611729 gi|108054503|gb|DQ573249.1| Homo sapiens piRNA piR-41361, complete sequence U -
TCACTGGGCCTAAATTCACTGGGCATCTGT
>chr14 88611735 gi|108078095|gb|DQ586841.1| Homo sapiens piRNA piR-53953, complete sequence U -
TGGACATCACTGGGCCTAAATTCACTGGGC
>chr14 88611736 gi|108078094|gb|DQ586840.1| Homo sapiens piRNA piR-53952, complete sequence U -
TGGACATCACTGGGCCTAAATTCACTGGG
>chr14 88611810 gi|108053420|gb|DQ572166.1| Homo sapiens piRNA piR-40278, complete sequence U -
TATCTATCAGAGTCACCTGAAAACTTGCCA
>chr14 88611811 gi|108053419|gb|DQ572165.1| Homo sapiens piRNA piR-40277, complete sequence U -
TATCTATCAGAGTCACCTGAAAACTTGCC
>chr14 88611844 gi|108083448|gb|DQ591912.1| Homo sapiens piRNA piR-59024, complete sequence U -
TGTGGGCTTGCATGGTGGCCATTAAAGCCTC
>chr14 88611861 gi|108078010|gb|DQ586756.1| Homo sapiens piRNA piR-53868, complete sequence U -
TGGAATTCTGGGGTTTGTGGGCTTGCATG
>chr14 88611913 gi|108100335|gb|DQ600762.1| Homo sapiens piRNA piR-38828, complete sequence U -
TAGAAGAGAGATATCTGTTCTTGCCATATC
>chr14 88611953 gi|108081362|gb|DQ590108.1| Homo sapiens piRNA piR-57220, complete sequence U -
TGGTGAAGGAAATTAAACCTTGTGTTGGAGC
>chr14 88611954 gi|108081361|gb|DQ590107.1| Homo sapiens piRNA piR-57219, complete sequence U -
TGGTGAAGGAAATTAAACCTTGTGTTGGAG
>chr14 88612063 gi|108054979|gb|DQ573725.1| Homo sapiens piRNA piR-41837, complete sequence U -
TCATAAGGTTAAGTATGCGTGGGTTCAACA
>chr14 88612160 gi|108080512|gb|DQ589258.1| Homo sapiens piRNA piR-56370, complete sequence U -
TGGGGAGAACGGCAGTCAGATTCCTCCCA
>chr14 88612206 gi|108069585|gb|DQ581759.1| Homo sapiens piRNA piR-49871, complete sequence U -
TGATGATTAGTCCTAAGTGCTTCCCACAGA
>chr14 88612211 gi|108099674|gb|DQ600422.1| Homo sapiens piRNA piR-38488, complete sequence U -
TACGGATGATGATTAGTCCTAAGTGCTTCCC
>chr14 88612212 gi|108099672|gb|DQ600421.1| Homo sapiens piRNA piR-38487, complete sequence U -
TACGGATGATGATTAGTCCTAAGTGCTTCC
>chr14 88612212 gi|108052773|gb|DQ571519.1| Homo sapiens piRNA piR-31631, complete sequence U -
ATACGGATGATGATTAGTCCTAAGTGCTTCC
>chr14 88612214 gi|108099670|gb|DQ600420.1| Homo sapiens piRNA piR-38486, complete sequence U -
TACGGATGATGATTAGTCCTAAGTGCTT
>chr14 88612216 gi|108100434|gb|DQ600812.1| Homo sapiens piRNA piR-38878, complete sequence U -
TAGAATACGGATGATGATTAGTCCTAAGTGC
>chr14 88612216 gi|108091593|gb|DQ596167.1| Homo sapiens piRNA piR-34233, complete sequence U -
GAATACGGATGATGATTAGTCCTAAGTGC
>chr14 88612218 gi|108085319|gb|DQ592885.1| Homo sapiens piRNA piR-59997, complete sequence U -
TTAGAATACGGATGATGATTAGTCCTAAGT
>chr14 88612222 gi|108093757|gb|DQ597304.1| Homo sapiens piRNA piR-35370, complete sequence U -
GCCATTAGAATACGGATGATGATTAGTCCT
>chr14 88612223 gi|108074928|gb|DQ584567.1| Homo sapiens piRNA piR-51679, complete sequence U -
TGCCATTAGAATACGGATGATGATTAGTCC
>chr14 88612224 gi|108074926|gb|DQ584566.1| Homo sapiens piRNA piR-51678, complete sequence U -
TGCCATTAGAATACGGATGATGATTAGTC
>chr14 88612225 gi|108089556|gb|DQ595109.1| Homo sapiens piRNA piR-61221, complete sequence U -
TTGCCATTAGAATACGGATGATGATTAGT
>chr14 88612228 gi|108098249|gb|DQ599669.1| Homo sapiens piRNA piR-37735, complete sequence U -
TAATTGCCATTAGAATACGGATGATGATT
>chr14 88612231 gi|108098247|gb|DQ599668.1| Homo sapiens piRNA piR-37734, complete sequence U -
TAATTGCCATTAGAATACGGATGATG
>chr14 88612231 gi|108070226|gb|DQ582096.1| Homo sapiens piRNA piR-32208, complete sequence U -
CACCTAATTGCCATTAGAATACGGATGATG
>chr14 88612240 gi|108064289|gb|DQ578989.1| Homo sapiens piRNA piR-47101, complete sequence U -
TGAAGAGGTACACCTAATTGCCATTAGAATA
>chr14 88612243 gi|108061793|gb|DQ577689.1| Homo sapiens piRNA piR-45801, complete sequence U -
TCTGAAGAGGTACACCTAATTGCCATTAGA
>chr14 88612244 gi|108061791|gb|DQ577688.1| Homo sapiens piRNA piR-45800, complete sequence U -
TCTGAAGAGGTACACCTAATTGCCATTAG
>chr14 88612257 gi|108078535|gb|DQ587281.1| Homo sapiens piRNA piR-54393, complete sequence U -
TGGATCATTTCTACCCTCTGAAGAGGTACACC
>chr14 88612364 gi|108077788|gb|DQ586534.1| Homo sapiens piRNA piR-53646, complete sequence U -
TGGAACTCTAGCCACAGACCATGCCCTTTTC
>chr14 88612366 gi|108077787|gb|DQ586533.1| Homo sapiens piRNA piR-53645, complete sequence U -
TGGAACTCTAGCCACAGACCATGCCCTTT
>chr14 88612369 gi|108077786|gb|DQ586532.1| Homo sapiens piRNA piR-53644, complete sequence U -
TGGAACTCTAGCCACAGACCATGCCC
>chr14 88612381 gi|108094812|gb|DQ597872.1| Homo sapiens piRNA piR-35938, complete sequence U -
GGCACAGGTCCGGGGATGGAACTCTAGCCA
>chr14 88612383 gi|108094810|gb|DQ597871.1| Homo sapiens piRNA piR-35937, complete sequence U -
GGCACAGGTCCGGGGATGGAACTCTAGC
>chr14 88612384 gi|108101877|gb|DQ601572.1| Homo sapiens piRNA piR-39638, complete sequence U -
TAGGCACAGGTCCGGGGATGGAACTCTAG
>chr14 88612387 gi|108056203|gb|DQ574782.1| Homo sapiens piRNA piR-42894, complete sequence U -
TCCATAGGCACAGGTCCGGGGATGGAACTC
>chr14 88612389 gi|108056201|gb|DQ574781.1| Homo sapiens piRNA piR-42893, complete sequence U -
TCCATAGGCACAGGTCCGGGGATGGAAC
>chr14 88612400 gi|108055547|gb|DQ574293.1| Homo sapiens piRNA piR-42405, complete sequence U -
TCCACACTTAGATCCATAGGCACAGGTCC
>chr14 88612401 gi|108082291|gb|DQ591037.1| Homo sapiens piRNA piR-58149, complete sequence U -
TGTCCACACTTAGATCCATAGGCACAGGTC
>chr14 88612439 gi|108080650|gb|DQ589396.1| Homo sapiens piRNA piR-56508, complete sequence U -
TGGGTAATGCAACCATAGGGCAGGAAAACA
>chr14 88612442 gi|108090198|gb|DQ595446.1| Homo sapiens piRNA piR-61558, complete sequence U -
TTGGGTAATGCAACCATAGGGCAGGAAA
>chr14 88612442 gi|108063131|gb|DQ578396.1| Homo sapiens piRNA piR-46508, complete sequence U -
TCTTGGGTAATGCAACCATAGGGCAGGAAA
>chr14 88612458 gi|108081103|gb|DQ589849.1| Homo sapiens piRNA piR-56961, complete sequence U -
TGGTAGGCCAGGTTGGTCTTGGGTAATGCA
>chr14 88612459 gi|108081102|gb|DQ589848.1| Homo sapiens piRNA piR-56960, complete sequence U -
TGGTAGGCCAGGTTGGTCTTGGGTAATGC
>chr14 88612460 gi|108081101|gb|DQ589847.1| Homo sapiens piRNA piR-56959, complete sequence U -
TGGTAGGCCAGGTTGGTCTTGGGTAATG
>chr14 88612478 gi|108100507|gb|DQ600850.1| Homo sapiens piRNA piR-38916, complete sequence U -
TAGACACAGGATAGGGGCATGGTAGGCCA
>chr14 88612481 gi|108053304|gb|DQ572050.1| Homo sapiens piRNA piR-40162, complete sequence U -
TATAGACACAGGATAGGGGCATGGTAGG
>chr14 88612483 gi|108090765|gb|DQ595739.1| Homo sapiens piRNA piR-61851, complete sequence U -
TTTATAGACACAGGATAGGGGCATGGTA
>chr14 88612513 gi|108053713|gb|DQ572459.1| Homo sapiens piRNA piR-40571, complete sequence U -
TATTGAGTGGAAGTAGCTAGGGTCTCAGGGG
>chr14 88612558 gi|108083761|gb|DQ592080.1| Homo sapiens piRNA piR-59192, complete sequence U -
TGTGTGTCTATCTGCTAGGGTCTTGGAGAA
>chr14 88612559 gi|108083759|gb|DQ592079.1| Homo sapiens piRNA piR-59191, complete sequence U -
TGTGTGTCTATCTGCTAGGGTCTTGGAGA
>chr14 88612567 gi|108055814|gb|DQ574560.1| Homo sapiens piRNA piR-42672, complete sequence U -
TCCAGCACCTGTGTGTCTATCTGCTAGGGT
>chr14 88612569 gi|108095881|gb|DQ598427.1| Homo sapiens piRNA piR-36493, complete sequence U -
GTCCAGCACCTGTGTGTCTATCTGCTAGG
>chr14 88612572 gi|108087399|gb|DQ593984.1| Homo sapiens piRNA piR-60096, complete sequence U -
TTATGTCCAGCACCTGTGTGTCTATCTGCT
>chr14 88612576 gi|108088436|gb|DQ594530.1| Homo sapiens piRNA piR-60642, complete sequence U -
TTCCTTATGTCCAGCACCTGTGTGTCTATC
>chr14 88612578 gi|108062894|gb|DQ578273.1| Homo sapiens piRNA piR-46385, complete sequence U -
TCTTCCTTATGTCCAGCACCTGTGTGTCTA
>chr14 88612606 gi|108083022|gb|DQ591695.1| Homo sapiens piRNA piR-58807, complete sequence U -
TGTGCATGTCTTTCTTCACTGGTGGTGCTC
>chr14 88612610 gi|108083020|gb|DQ591694.1| Homo sapiens piRNA piR-58806, complete sequence U -
TGTGCATGTCTTTCTTCACTGGTGGT
>chr14 88612613 gi|108099308|gb|DQ600231.1| Homo sapiens piRNA piR-38297, complete sequence U -
TACCCGTGTGCATGTCTTTCTTCACTGGT
>chr14 88612624 gi|108054106|gb|DQ572852.1| Homo sapiens piRNA piR-40964, complete sequence U -
TCAATGTCCCGATACCCGTGTGCATGTCTT
>chr14 88612685 gi|108058168|gb|DQ575796.1| Homo sapiens piRNA piR-43908, complete sequence U -
TCCGCATTGTTCCGCTGGTTGGTGGCCTGC
>chr14 88612686 gi|108058165|gb|DQ575794.1| Homo sapiens piRNA piR-43906, complete sequence U -
TCCGCATTGTTCCGCTGGTTGGTGGCCTG
>chr14 88612796 gi|108053653|gb|DQ572399.1| Homo sapiens piRNA piR-40511, complete sequence M -
TATTAAGTGGAAGTAGCTCTCAGCAGATGG
>chr14 88612797 gi|108097904|gb|DQ599491.1| Homo sapiens piRNA piR-37557, complete sequence M -
TAAGTGGAAGTAGCTCTCAGCAGATG
>chr14 88612806 gi|108072469|gb|DQ583271.1| Homo sapiens piRNA piR-50383, complete sequence M -
TGCAAGGTTTTATTAAGTGGAAGTAGCTCT
>chr14 88612807 gi|108072467|gb|DQ583270.1| Homo sapiens piRNA piR-50382, complete sequence M -
TGCAAGGTTTTATTAAGTGGAAGTAGCTC
>chr14 88612834 gi|108052797|gb|DQ571543.1| Homo sapiens piRNA piR-31655, complete sequence U -
ATCACATGTGGGCTTGGAGAAGGAGTG
>chr14 88612835 gi|108054681|gb|DQ573427.1| Homo sapiens piRNA piR-41539, complete sequence U -
TCAGATCACATGTGGGCTTGGAGAAGGAGT
>chr14 88612837 gi|108054680|gb|DQ573426.1| Homo sapiens piRNA piR-41538, complete sequence U -
TCAGATCACATGTGGGCTTGGAGAAGGA
>chr14 88612837 gi|108052805|gb|DQ571551.1| Homo sapiens piRNA piR-31663, complete sequence U -
ATCAGATCACATGTGGGCTTGGAGAAGGA
>chr14 88612843 gi|108077817|gb|DQ586563.1| Homo sapiens piRNA piR-53675, complete sequence M -
TGGAAGAATCAGATCACATGTGGGCTTGGA
>chr14 88612844 gi|108077816|gb|DQ586562.1| Homo sapiens piRNA piR-53674, complete sequence M -
TGGAAGAATCAGATCACATGTGGGCTTGG
>chr14 88612847 gi|108082037|gb|DQ590783.1| Homo sapiens piRNA piR-57895, complete sequence M -
TGTACTGGAAGAATCAGATCACATGTGGGCT
>chr14 88612848 gi|108100011|gb|DQ600595.1| Homo sapiens piRNA piR-38661, complete sequence M -
TACTGGAAGAATCAGATCACATGTGGGC
>chr14 88612852 gi|108081653|gb|DQ590399.1| Homo sapiens piRNA piR-57511, complete sequence M -
TGGTGTACTGGAAGAATCAGATCACATGT
>chr14 88612858 gi|108085901|gb|DQ593201.1| Homo sapiens piRNA piR-33313, complete sequence M -
CCTTGGTGTACTGGAAGAATCAGATC
>chr14 88612874 gi|108061708|gb|DQ577645.1| Homo sapiens piRNA piR-45757, complete sequence U -
TCTCTGTCCTGGGGTTCTTGCCTTGGTGTA
>chr14 88612875 gi|108061706|gb|DQ577644.1| Homo sapiens piRNA piR-45756, complete sequence U -
TCTCTGTCCTGGGGTTCTTGCCTTGGTGT
>chr14 88612912 gi|108100861|gb|DQ601044.1| Homo sapiens piRNA piR-39110, complete sequence U -
TAGATCCCTGCCTTATCCCAAGGACA
>chr14 88612943 gi|108091031|gb|DQ595877.1| Homo sapiens piRNA piR-61989, complete sequence U -
TTTGCCATCCATAGGCAGCTGTGTTAGCCAGC
>chr14 88612945 gi|108091028|gb|DQ595876.1| Homo sapiens piRNA piR-61988, complete sequence U -
TTTGCCATCCATAGGCAGCTGTGTTAGCCA
>chr14 88612950 gi|108053261|gb|DQ572007.1| Homo sapiens piRNA piR-40119, complete sequence U -
TAGTTTTGCCATCCATAGGCAGCTGTGTT
>chr14 88612956 gi|108052774|gb|DQ571520.1| Homo sapiens piRNA piR-31632, complete sequence U -
ATACTCTTTTAGTTTTGCCATCCATAGGCAGC
>chr14 88613003 gi|108064822|gb|DQ579270.1| Homo sapiens piRNA piR-47382, complete sequence U -
TGAATGTTTAAAGCTAAAGCCCCAGTG
>chr14 88613014 gi|108093505|gb|DQ597170.1| Homo sapiens piRNA piR-35236, complete sequence U -
GCAGTGTCTAGGGGTGAATGTTTAAAGCTA
>chr14 88613015 gi|108093503|gb|DQ597169.1| Homo sapiens piRNA piR-35235, complete sequence U -
GCAGTGTCTAGGGGTGAATGTTTAAAGCT
>chr14 88613096 gi|108096012|gb|DQ598495.1| Homo sapiens piRNA piR-36561, complete sequence U -
GTGACTTGATTCTTCAATGCCCCGCTGCTC
>chr14 88613109 gi|108082818|gb|DQ591564.1| Homo sapiens piRNA piR-58676, complete sequence U -
TGTGATGCAGGTGTGACTTGATTCTTCAA
>chr14 88613115 gi|108052480|gb|DQ571226.1| Homo sapiens piRNA piR-31338, complete sequence U -
AGGCATGTGATGCAGGTGTGACTTGATT
>chr14 88613125 gi|108085413|gb|DQ592933.1| Homo sapiens piRNA piR-33045, complete sequence U -
CCCCCCTCGCAAGGCATGTGATGCAGGTG
>chr14 88613253 gi|108090062|gb|DQ595372.1| Homo sapiens piRNA piR-61484, complete sequence U -
TTGGCCCATAGACCAGGAGGCCTGGGACTGC
>chr14 88613284 gi|108100579|gb|DQ600890.1| Homo sapiens piRNA piR-38956, complete sequence U -
TAGACCAGGAGGCCTGGATCTGCAGCTGCAGC
>chr14 88613286 gi|108100577|gb|DQ600889.1| Homo sapiens piRNA piR-38955, complete sequence U -
TAGACCAGGAGGCCTGGATCTGCAGCTGCA
>chr14 88613333 gi|108052152|gb|DQ570898.1| Homo sapiens piRNA piR-31010, complete sequence U -
AGCACAGGGAGGCTCGGACCCACAGCTGTA
>chr14 88613343 gi|108057349|gb|DQ575370.1| Homo sapiens piRNA piR-43482, complete sequence U -
TCCCCACAAGAGCACAGGGAGGCTCGGACC
>chr14 88613550 gi|108093360|gb|DQ597093.1| Homo sapiens piRNA piR-35159, complete sequence U -
GCAGACTACAGAGATGCTCAGGTCTCGTGC
>chr14 88613568 gi|108056808|gb|DQ575092.1| Homo sapiens piRNA piR-43204, complete sequence U -
TCCCACCCCCAAGGAGGCAGACTACAGA
>chr14 88613623 gi|108094945|gb|DQ597943.1| Homo sapiens piRNA piR-36009, complete sequence U -
GGCCAGACAATGGGAGCAGACAGCCCAGAGC
>chr14 88613674 gi|108054762|gb|DQ573508.1| Homo sapiens piRNA piR-41620, complete sequence U -
TCAGCCACAACCTCACTCCAGGATGGAAGC
>chr14 88613711 gi|108054082|gb|DQ572828.1| Homo sapiens piRNA piR-40940, complete sequence U -
TCAATCTGCCTTCTGCTGGTATTAATGGCC
>chr14 88613721 gi|108051756|gb|DQ570502.1| Homo sapiens piRNA piR-30614, complete sequence U -
ACCGAGGAATCAATCTGCCTTCTGCTGGT
>chr14 88613742 gi|108100019|gb|DQ600599.1| Homo sapiens piRNA piR-38665, complete sequence U -
TACTGGAGACCAACCCTTTCCCACCGAGGA
>chr14 88613859 gi|108077201|gb|DQ585947.1| Homo sapiens piRNA piR-53059, complete sequence U -
TGCTGATTGATCCATGGGCAGCCACGGGT
>chr14 88613860 gi|108062320|gb|DQ577964.1| Homo sapiens piRNA piR-46076, complete sequence U -
TCTGCTGATTGATCCATGGGCAGCCACGGG
>chr14 88613894 gi|108080473|gb|DQ589219.1| Homo sapiens piRNA piR-56331, complete sequence U -
TGGGCTTTTATGGACCTCAGAGGGGAAAA
>chr14 88613896 gi|108085827|gb|DQ593161.1| Homo sapiens piRNA piR-33273, complete sequence U -
CCTGGGCTTTTATGGACCTCAGAGGGGAA
>chr14 88613998 gi|108061605|gb|DQ577591.1| Homo sapiens piRNA piR-45703, complete sequence U -
TCTCTCCTGATCTCAGCAGAGAGGGTACCT
>chr14 88614022 gi|108061669|gb|DQ577625.1| Homo sapiens piRNA piR-45737, complete sequence U -
TCTCTGCTCACTGGTCATCCTGATGTCTCTC
>chr14 88614082 gi|108081851|gb|DQ590597.1| Homo sapiens piRNA piR-57709, complete sequence U -
TGGTTGTCCTGTGGAGTGTTCAGCTCTCAGC
>chr14 88614084 gi|108081850|gb|DQ590596.1| Homo sapiens piRNA piR-57708, complete sequence U -
TGGTTGTCCTGTGGAGTGTTCAGCTCTCA
>chr14 88614105 gi|108078485|gb|DQ587231.1| Homo sapiens piRNA piR-54343, complete sequence U -
TGGATAAGTCCTCTCTATAGGCTGGTTGTC
>chr14 88614133 gi|108100292|gb|DQ600739.1| Homo sapiens piRNA piR-38805, complete sequence U -
TAGAACAGCTCAGAGGAGGCCTAGAGTG
>chr14 88614134 gi|108083946|gb|DQ592174.1| Homo sapiens piRNA piR-59286, complete sequence U -
TGTTAGAACAGCTCAGAGGAGGCCTAGAGT
>chr14 88614171 gi|108064503|gb|DQ579098.1| Homo sapiens piRNA piR-47210, complete sequence U -
TGAAGGGTGAACAAAATGAAGATGAGCTT
>chr14 88614178 gi|108064947|gb|DQ579334.1| Homo sapiens piRNA piR-47446, complete sequence U -
TGACAAGTGAAGGGTGAACAAAATGAAGA
>chr14 88614243 gi|108081537|gb|DQ590283.1| Homo sapiens piRNA piR-57395, complete sequence U -
TGGTGCGTTTGCCTGAGTTCTTGTCCTAC
>chr14 88614252 gi|108082399|gb|DQ591145.1| Homo sapiens piRNA piR-58257, complete sequence U -
TGTCGCCAGTGGTGCGTTTGCCTGAGTTC
>chr14 88614252 gi|108060202|gb|DQ576865.1| Homo sapiens piRNA piR-44977, complete sequence U -
TCGCCAGTGGTGCGTTTGCCTGAGTTC
>chr14 88614253 gi|108082398|gb|DQ591144.1| Homo sapiens piRNA piR-58256, complete sequence U -
TGTCGCCAGTGGTGCGTTTGCCTGAGTT
>chr14 88614253 gi|108062634|gb|DQ578140.1| Homo sapiens piRNA piR-46252, complete sequence U -
TCTGTCGCCAGTGGTGCGTTTGCCTGAGTT
>chr14 88614253 gi|108060201|gb|DQ576864.1| Homo sapiens piRNA piR-44976, complete sequence U -
TCGCCAGTGGTGCGTTTGCCTGAGTT
>chr14 88614258 gi|108091306|gb|DQ596019.1| Homo sapiens piRNA piR-34085, complete sequence U -
GAAACCTCTGTCGCCAGTGGTGCGTTTGCCT
>chr14 88614259 gi|108091304|gb|DQ596018.1| Homo sapiens piRNA piR-34084, complete sequence U -
GAAACCTCTGTCGCCAGTGGTGCGTTTGCC
>chr14 88614302 gi|108051652|gb|DQ570398.1| Homo sapiens piRNA piR-30510, complete sequence U -
ACCACACTGTTATGGGATCTTTGGGGCATC
>chr14 88614312 gi|108055511|gb|DQ574257.1| Homo sapiens piRNA piR-42369, complete sequence U -
TCCACAAGAAACCACACTGTTATGGGATCT
>chr14 88614313 gi|108055510|gb|DQ574256.1| Homo sapiens piRNA piR-42368, complete sequence U -
TCCACAAGAAACCACACTGTTATGGGATC
>chr14 88614391 gi|108057298|gb|DQ575343.1| Homo sapiens piRNA piR-43455, complete sequence U -
TCCCCAAACTGGTGGCATCTACAGACAGCTC
>chr14 88614392 gi|108053098|gb|DQ571844.1| Homo sapiens piRNA piR-31956, complete sequence U -
CAAACTGGTGGCATCTACAGACAGCT
>chr14 88614393 gi|108057296|gb|DQ575342.1| Homo sapiens piRNA piR-43454, complete sequence U -
TCCCCAAACTGGTGGCATCTACAGACAGC
>chr14 88614426 gi|108056549|gb|DQ574958.1| Homo sapiens piRNA piR-43070, complete sequence U -
TCCATTTCTTCTAAGATCCCTACTCCACCCA
>chr14 88614564 gi|108080911|gb|DQ589657.1| Homo sapiens piRNA piR-56769, complete sequence U -
TGGGTTAACAGAAGGGCTTTTGTCACTGC
>chr14 88614581 gi|108082062|gb|DQ590808.1| Homo sapiens piRNA piR-57920, complete sequence U -
TGTAGCTGAAGGTTTTGGGTTAACAGA
>chr14 88614581 gi|108062608|gb|DQ578127.1| Homo sapiens piRNA piR-46239, complete sequence U -
TCTGTAGCTGAAGGTTTTGGGTTAACAGA
>chr14 88614677 gi|108059260|gb|DQ576369.1| Homo sapiens piRNA piR-44481, complete sequence U -
TCCTGATCCTACTGAATTCCCTTTTTCAGT
>chr14 88614683 gi|108056555|gb|DQ574961.1| Homo sapiens piRNA piR-43073, complete sequence U -
TCCATTTTCCTGATCCTACTGAATTCCCTTT
>chr14 88614801 gi|108102397|gb|DQ601846.1| Homo sapiens piRNA piR-39912, complete sequence U -
TAGTAACAAAATTGCCTGGCTGGAGCCCC
>chr14 88614801 gi|108053317|gb|DQ572063.1| Homo sapiens piRNA piR-40175, complete sequence U -
TATAGTAACAAAATTGCCTGGCTGGAGCCCC
>chr14 88614804 gi|108058747|gb|DQ576104.1| Homo sapiens piRNA piR-44216, complete sequence U -
TCCTATAGTAACAAAATTGCCTGGCTGGAGC
>chr14 88614913 gi|108066692|gb|DQ580234.1| Homo sapiens piRNA piR-48346, complete sequence U -
TGAGAATTGGATGAAAGGAGCAGGGAGAA
>chr14 88614983 gi|108072875|gb|DQ583482.1| Homo sapiens piRNA piR-50594, complete sequence U -
TGCACTAAAGAAAGAGGGCCCCTGACTAA
>chr14 88615106 gi|108094890|gb|DQ597914.1| Homo sapiens piRNA piR-35980, complete sequence U -
GGCATTAATATCCAAGGATGGAGTAGAATGT
>chr14 88615260 gi|108098286|gb|DQ599688.1| Homo sapiens piRNA piR-37754, complete sequence U -
TACAAAAGGTTACATTGAGGTCCTATGCTC
>chr14 88615548 gi|108053338|gb|DQ572084.1| Homo sapiens piRNA piR-40196, complete sequence U -
TATCAAGACTTCAGACATAAAAGTTGCCCT
>chr14 88616042 gi|108086222|gb|DQ593370.1| Homo sapiens piRNA piR-33482, complete sequence U -
CGGGACTGTCACCTTTGTTAAGGAGCCACT
>chr14 88616209 gi|108060559|gb|DQ577052.1| Homo sapiens piRNA piR-45164, complete sequence U -
TCGGTATCCAAGGATAGAGTTGATTGCGGT
>chr14 88616360 gi|108092449|gb|DQ596623.1| Homo sapiens piRNA piR-34689, complete sequence U -
GAGCGCTACTGCCATTAAAGCTAATTGGA
>chr14 88617524 gi|108098059|gb|DQ599572.1| Homo sapiens piRNA piR-37638, complete sequence U -
TAATCTCATTACAAAGTGGGCTAAGGAC
>chr14 88618104 gi|108081043|gb|DQ589789.1| Homo sapiens piRNA piR-56901, complete sequence M -
TGGTACTGGTATAAAAATAGACAAATA
>chr14 88618446 gi|108055278|gb|DQ574024.1| Homo sapiens piRNA piR-42136, complete sequence U -
TCCAAATATGTACAGCTGTGTCACCTGC
>chr14 88618481 gi|108094155|gb|DQ597520.1| Homo sapiens piRNA piR-35586, complete sequence U -
GCTCCTGGTCTTCAGCTATATAAACGTCCT
>chr14 88618482 gi|108094154|gb|DQ597519.1| Homo sapiens piRNA piR-35585, complete sequence U -
GCTCCTGGTCTTCAGCTATATAAACGTCC
>chr14 88618566 gi|108076861|gb|DQ585607.1| Homo sapiens piRNA piR-52719, complete sequence U -
TGCTAGTTTGCCTAGTTGCTAGTTTGCCTT
>chr14 88618577 gi|108080228|gb|DQ588974.1| Homo sapiens piRNA piR-56086, complete sequence U -
TGGGCACAGTTGCTAGTTTGCCTAGTTGC
>chr14 88618670 gi|108061591|gb|DQ577584.1| Homo sapiens piRNA piR-45696, complete sequence U -
TCTCTAGTTCATTCTTCACACTTCACACTTC
>chr14 88618741 gi|108059445|gb|DQ576466.1| Homo sapiens piRNA piR-44578, complete sequence U -
TCCTGGCATTGGTTCTCCAGCTTTCCTGCTC
>chr14 88618968 gi|108098416|gb|DQ599759.1| Homo sapiens piRNA piR-37825, complete sequence U -
TACAAGTAGATGGGTAACATGCTGGTCTT
>chr14 88618970 gi|108081975|gb|DQ590721.1| Homo sapiens piRNA piR-57833, complete sequence U -
TGTACAAGTAGATGGGTAACATGCTGGTC
>chr14 88618982 gi|108084253|gb|DQ592332.1| Homo sapiens piRNA piR-59444, complete sequence U -
TGTTGGACTGAAGTGTACAAGTAGATGGGT
>chr14 88619016 gi|108091683|gb|DQ596214.1| Homo sapiens piRNA piR-34280, complete sequence U -
GACAAGAACTGCCTCATTGGATTTTTTGAA
>chr14 88619697 gi|108100978|gb|DQ601106.1| Homo sapiens piRNA piR-39172, complete sequence U -
TAGCAACCTTGTTAAGTTGAGTCTTATGGT
>chr14 88619745 gi|108074207|gb|DQ584191.1| Homo sapiens piRNA piR-51303, complete sequence U -
TGCCAATAGAGGCTTCATATAGGAGCAGAGA
>chr14 88619749 gi|108063040|gb|DQ578350.1| Homo sapiens piRNA piR-46462, complete sequence U -
TCTTGCCAATAGAGGCTTCATATAGGAGCA
>chr14 88619806 gi|108052867|gb|DQ571613.1| Homo sapiens piRNA piR-31725, complete sequence U -
ATGAAGAGATTCTGCCCTCTCTGGGGATAGC
>chr14 88619852 gi|108098186|gb|DQ599637.1| Homo sapiens piRNA piR-37703, complete sequence U -
TAATGTCCTACCAGATGCAAACTTACATA
>chr14 88619878 gi|108076850|gb|DQ585596.1| Homo sapiens piRNA piR-52708, complete sequence U -
TGCTAGTGGCATAGGCATAGTTATTGCTAA
>chr14 88619905 gi|108102436|gb|DQ601866.1| Homo sapiens piRNA piR-39932, complete sequence U -
TAGTAGGGACTCTTGTTTGTAGCAAGCTGC
>chr14 88619967 gi|108072074|gb|DQ583068.1| Homo sapiens piRNA piR-50180, complete sequence U -
TGATTTTGTGTGTTCCCAGTAGCTGTCTA
>chr14 88620099 gi|108099260|gb|DQ600207.1| Homo sapiens piRNA piR-38273, complete sequence U -
TACCCATCTCTTAAACTGTATCCAGTGCCT
>chr14 88620124 gi|108082436|gb|DQ591182.1| Homo sapiens piRNA piR-58294, complete sequence U -
TGTCTACTTGAGTAATGTATACTGTTACCC
>chr14 88620219 gi|108066098|gb|DQ579915.1| Homo sapiens piRNA piR-48027, complete sequence U -
TGACTCAGAAACGTGGGGCTGGATGCA
>chr14 88620291 gi|108073864|gb|DQ584013.1| Homo sapiens piRNA piR-51125, complete sequence U -
TGCATGTGGATAGACGGAGAGGGATAAC
>chr14 88620308 gi|108081918|gb|DQ590664.1| Homo sapiens piRNA piR-57776, complete sequence U -
TGTAACAACGGTGCATGCATGTGGAT
>chr14 88620316 gi|108054145|gb|DQ572891.1| Homo sapiens piRNA piR-41003, complete sequence U -
TCACAATGAAAATGTAACAACGGTGCATGC
>chr14 88620364 gi|108053444|gb|DQ572190.1| Homo sapiens piRNA piR-40302, complete sequence U -
TATCTTCTTAAAGAGATTTGTACCCTTTGC
>chr14 88620403 gi|108101201|gb|DQ601220.1| Homo sapiens piRNA piR-39286, complete sequence U -
TAGCCACCCATTGACTTAGGATCTCTGCAT
>chr14 88620457 gi|108088475|gb|DQ594551.1| Homo sapiens piRNA piR-60663, complete sequence U -
TTCGACAACAGAAAGATGAGCATGGGTTT
>chr14 88620474 gi|108051379|gb|DQ570125.1| Homo sapiens piRNA piR-30237, complete sequence U -
AAGCCTTACAAATCACTTCGACAACAGA
>chr14 88620496 gi|108077562|gb|DQ586308.1| Homo sapiens piRNA piR-53420, complete sequence U -
TGCTTTCATTTCACAGAAGCCCAAAAGCCT
>chr14 88620529 gi|108053716|gb|DQ572462.1| Homo sapiens piRNA piR-40574, complete sequence U -
TATTGATGAAAGGGCTTAAGGATATATTT
>chr14 88620531 gi|108053330|gb|DQ572076.1| Homo sapiens piRNA piR-40188, complete sequence U -
TATATTGATGAAAGGGCTTAAGGATATAT
>chr14 88620594 gi|108083579|gb|DQ591986.1| Homo sapiens piRNA piR-59098, complete sequence U -
TGTGTACAGACACATCCCCACTTGAAGC
>chr14 88620696 gi|108054828|gb|DQ573574.1| Homo sapiens piRNA piR-41686, complete sequence U -
TCAGGAAGCATACTGCCGCAGATGGGCCTC
>chr14 88620909 gi|108082430|gb|DQ591176.1| Homo sapiens piRNA piR-58288, complete sequence U -
TGTCTACCCTGATTTTATGGTGCTTGCCTA
>chr14 88621025 gi|108074503|gb|DQ584347.1| Homo sapiens piRNA piR-51459, complete sequence U -
TGCCAGAGAGCCTTGCAGAAGCACAGCTGC
>chr14 88621056 gi|108063559|gb|DQ578614.1| Homo sapiens piRNA piR-46726, complete sequence U -
TGAAAGCCTGGGACTGTATGACTGTAAGGT
>chr14 88621286 gi|108077442|gb|DQ586188.1| Homo sapiens piRNA piR-53300, complete sequence U -
TGCTGTTGGGCTATGAACGTTTTCTTGTT
>chr14 88621291 gi|108063406|gb|DQ578536.1| Homo sapiens piRNA piR-46648, complete sequence U -
TGAAAATGCTGTTGGGCTATGAACGTTTTC
>chr14 88621295 gi|108055192|gb|DQ573938.1| Homo sapiens piRNA piR-42050, complete sequence U -
TCATTTGAAAATGCTGTTGGGCTATGAACGT
>chr14 88621297 gi|108055191|gb|DQ573937.1| Homo sapiens piRNA piR-42049, complete sequence U -
TCATTTGAAAATGCTGTTGGGCTATGAAC
>chr14 88621354 gi|108062809|gb|DQ578230.1| Homo sapiens piRNA piR-46342, complete sequence U -
TCTTAGTGTGGTCGTTGTGTGGTCTCTTA
>chr14 88621357 gi|108099918|gb|DQ600547.1| Homo sapiens piRNA piR-38613, complete sequence U -
TACTCTTAGTGTGGTCGTTGTGTGGTCTC
>chr14 88621359 gi|108099916|gb|DQ600546.1| Homo sapiens piRNA piR-38612, complete sequence U -
TACTCTTAGTGTGGTCGTTGTGTGGTC
>chr14 88621361 gi|108085512|gb|DQ592984.1| Homo sapiens piRNA piR-33096, complete sequence U -
CCCTACTCTTAGTGTGGTCGTTGTGTGG
>chr14 88621362 gi|108096607|gb|DQ598815.1| Homo sapiens piRNA piR-36881, complete sequence U -
TAAACCCTACTCTTAGTGTGGTCGTTGTGTG
>chr14 88621370 gi|108072742|gb|DQ583414.1| Homo sapiens piRNA piR-50526, complete sequence U -
TGCACATGTAAACCCTACTCTTAGTGTGGTC
>chr14 88621425 gi|108080092|gb|DQ588838.1| Homo sapiens piRNA piR-55950, complete sequence U -
TGGGATATCACATGACTGAATGGCAATTGC
>chr14 88621430 gi|108055706|gb|DQ574452.1| Homo sapiens piRNA piR-42564, complete sequence U -
TCCACTGGGATATCACATGACTGAATGGCA
>chr14 88621475 gi|108057486|gb|DQ575439.1| Homo sapiens piRNA piR-43551, complete sequence U -
TCCCCTAGTTCCAGGAACACTGAAGTTCAC
>chr14 88621476 gi|108057484|gb|DQ575438.1| Homo sapiens piRNA piR-43550, complete sequence U -
TCCCCTAGTTCCAGGAACACTGAAGTTCA
>chr14 88621563 gi|108099529|gb|DQ600347.1| Homo sapiens piRNA piR-38413, complete sequence U -
TACCTTATGTCGTTTGGATCTGCTAAAA
>chr14 88621568 gi|108096637|gb|DQ598830.1| Homo sapiens piRNA piR-36896, complete sequence U -
TAAACTACCTTATGTCGTTTGGATCTGC
>chr14 88621614 gi|108076904|gb|DQ585650.1| Homo sapiens piRNA piR-52762, complete sequence U -
TGCTATGTTGCTCAGGCAGATCTCTAGA
>chr14 88622321 gi|108089292|gb|DQ594972.1| Homo sapiens piRNA piR-61084, complete sequence U -
TTGATCTCCCAGAGAGAAACTGTAAAAATGC
>chr14 88622502 gi|108077909|gb|DQ586655.1| Homo sapiens piRNA piR-53767, complete sequence U -
TGGAAGTGACTAGGTGTTTGGGGGCATGT
>chr14 88622613 gi|108053202|gb|DQ571948.1| Homo sapiens piRNA piR-40060, complete sequence U -
TAGTGTGGTGAAATGCATTAATTGCAACTGC
>chr14 88622701 gi|108061486|gb|DQ577529.1| Homo sapiens piRNA piR-45641, complete sequence U -
TCTCCTACTGAGAGCCCACACAGGTGATGGCC
>chr14 88622993 gi|108095985|gb|DQ598481.1| Homo sapiens piRNA piR-36547, complete sequence U -
GTGAATGCATGTGGCCCAGTTTTCTGAGA
>chr14 88623051 gi|108053313|gb|DQ572059.1| Homo sapiens piRNA piR-40171, complete sequence U -
TATAGGAATATGTCTCATCTGCTCGGTGT
>chr14 88623087 gi|108073130|gb|DQ583617.1| Homo sapiens piRNA piR-50729, complete sequence U -
TGCAGATAAAGGGAAACCCTGTTGGAGGTC
>chr14 88623088 gi|108073128|gb|DQ583616.1| Homo sapiens piRNA piR-50728, complete sequence U -
TGCAGATAAAGGGAAACCCTGTTGGAGGT
>chr14 88623125 gi|108063208|gb|DQ578435.1| Homo sapiens piRNA piR-46547, complete sequence U -
TCTTTCAGAGAGGGACAGAAAAGGAGATT
>chr14 88623173 gi|108101224|gb|DQ601232.1| Homo sapiens piRNA piR-39298, complete sequence U -
TAGCCAGGGTTGAACTACCACAGAGATTGT
>chr14 88624033 gi|108068911|gb|DQ581400.1| Homo sapiens piRNA piR-49512, complete sequence U -
TGATAGACTCAGGAAACAGGTGGATGCA
>chr14 88624035 gi|108063237|gb|DQ578449.1| Homo sapiens piRNA piR-46561, complete sequence U -
TCTTTGATAGACTCAGGAAACAGGTGGATG
>chr14 88624045 gi|108070947|gb|DQ582474.1| Homo sapiens piRNA piR-32586, complete sequence U -
CAGTATGGGCTTCTTTGATAGACTCAGGAAA
>chr14 88624280 gi|108064662|gb|DQ579186.1| Homo sapiens piRNA piR-47298, complete sequence U -
TGAATCCATACATCCAGATGGTCTGGAGCCTC
>chr14 88624484 gi|108063048|gb|DQ578354.1| Homo sapiens piRNA piR-46466, complete sequence U -
TCTTGCCTCTGGAAGATCATACATATCTGG
>chr14 88624873 gi|108060790|gb|DQ577172.1| Homo sapiens piRNA piR-45284, complete sequence U -
TCTAAATCTTGATGGAGTAATCTACATCCCC
>chr14 88624915 gi|108090171|gb|DQ595432.1| Homo sapiens piRNA piR-61544, complete sequence U -
TTGGGCTTGCTTATTGTTCAATTCAGTACTGT
>chr14 88625025 gi|108089807|gb|DQ595237.1| Homo sapiens piRNA piR-61349, complete sequence U -
TTGGAATCTGACATTTCCAAGACAGTGCTA
>chr14 88625027 gi|108077962|gb|DQ586708.1| Homo sapiens piRNA piR-53820, complete sequence U -
TGGAATCTGACATTTCCAAGACAGTGC
>chr14 88625060 gi|108097538|gb|DQ599298.1| Homo sapiens piRNA piR-37364, complete sequence U -
TAAGAGTTGGACGGTTAATGAGAGGTAGCC
>chr14 88625096 gi|108067537|gb|DQ580674.1| Homo sapiens piRNA piR-48786, complete sequence U -
TGAGCCTGAAGACCTGTTGTAAGGTGAGGA
>chr14 88625099 gi|108067535|gb|DQ580673.1| Homo sapiens piRNA piR-48785, complete sequence U -
TGAGCCTGAAGACCTGTTGTAAGGTGA
>chr14 88625233 gi|108063637|gb|DQ578654.1| Homo sapiens piRNA piR-46766, complete sequence U -
TGAAATAGAAGGGGCCAGGTAATTGAGGA
>chr14 88625261 gi|108055392|gb|DQ574138.1| Homo sapiens piRNA piR-42250, complete sequence U -
TCCAAGATCGGTAATAGCGCTGGTGGGCCT
>chr14 88625273 gi|108089833|gb|DQ595250.1| Homo sapiens piRNA piR-61362, complete sequence U -
TTGGACCTGTCCAAGATCGGTAATAGC
>chr14 88625428 gi|108081001|gb|DQ589747.1| Homo sapiens piRNA piR-56859, complete sequence U -
TGGTAAGACTGGTAACTGTTTGGAATAGC
>chr14 88625504 gi|108068138|gb|DQ580987.1| Homo sapiens piRNA piR-49099, complete sequence U -
TGAGGGCTTCGTTTTCCTCAGTGAGGTGGAA
>chr14 88625598 gi|108068656|gb|DQ581258.1| Homo sapiens piRNA piR-49370, complete sequence U -
TGAGTGTAAACAAAGTTCACCAAAGGGGAT
>chr14 88625625 gi|108053189|gb|DQ571935.1| Homo sapiens piRNA piR-40047, complete sequence U -
TAGTGGGATTGCCTTGAACTTGAGTTTGA
>chr14 88625628 gi|108053188|gb|DQ571934.1| Homo sapiens piRNA piR-40046, complete sequence U -
TAGTGGGATTGCCTTGAACTTGAGTT
>chr14 88625629 gi|108060557|gb|DQ577051.1| Homo sapiens piRNA piR-45163, complete sequence U -
TCGGTAGTGGGATTGCCTTGAACTTGAGT
>chr14 88625821 gi|108076813|gb|DQ585559.1| Homo sapiens piRNA piR-52671, complete sequence U -
TGCTAGAGACGATGGAAGGTCAAGGGAG
>chr14 88625955 gi|108083972|gb|DQ592187.1| Homo sapiens piRNA piR-59299, complete sequence U -
TGTTATCTAGAAGGTGACCTACTGTAAACTT
>chr14 88625965 gi|108093948|gb|DQ597404.1| Homo sapiens piRNA piR-35470, complete sequence U -
GCCTGGGTTTGTTATCTAGAAGGTGACCTA
>chr14 88625995 gi|108085366|gb|DQ592909.1| Homo sapiens piRNA piR-60021, complete sequence U -
TTAGATAAGTTCTGAAAGGTGTCCACTGA
>chr14 88626071 gi|108066010|gb|DQ579869.1| Homo sapiens piRNA piR-47981, complete sequence U -
TGACGTTGCAGAAGCCAGAGGCCAGGGCTA
>chr14 88626169 gi|108051349|gb|DQ570095.1| Homo sapiens piRNA piR-30207, complete sequence U -
AAGAGTAGAACCTTGGGGGATCCTGAA
>chr14 88626221 gi|108080084|gb|DQ588830.1| Homo sapiens piRNA piR-55942, complete sequence U -
TGGGATACGACCATGAGCGCGGGGAAGAGC
>chr14 88626241 gi|108080723|gb|DQ589469.1| Homo sapiens piRNA piR-56581, complete sequence U -
TGGGTCCATTTTGTCTATCCATGGGATACGA
>chr14 88626307 gi|108068357|gb|DQ581101.1| Homo sapiens piRNA piR-49213, complete sequence U -
TGAGGTGTCAGTAGGCTCTTTAGCAAACTC
>chr14 88626329 gi|108091555|gb|DQ596147.1| Homo sapiens piRNA piR-34213, complete sequence U -
GAAGGGAGAATCAGTCAGGAAATGAGGTGT
>chr14 88626385 gi|108090510|gb|DQ595608.1| Homo sapiens piRNA piR-61720, complete sequence U -
TTGTATGAAGGCACCTAGACTTAGTGAGT
>chr14 88626509 gi|108054103|gb|DQ572849.1| Homo sapiens piRNA piR-40961, complete sequence U -
TCAATGGTGAAGAGGTCTCCTATGTCCCTT
>chr14 88626528 gi|108072577|gb|DQ583327.1| Homo sapiens piRNA piR-50439, complete sequence U -
TGCAATGGGCTCAGCTCAATGGTGAA
>chr14 88626531 gi|108064218|gb|DQ578952.1| Homo sapiens piRNA piR-47064, complete sequence U -
TGAAGAATGCAATGGGCTCAGCTCAATGGT
>chr14 88626566 gi|108091772|gb|DQ596259.1| Homo sapiens piRNA piR-34325, complete sequence U -
GACAGCCGAAATGCCAGAAAATTGTGTGGA
>chr14 88626607 gi|108063419|gb|DQ578543.1| Homo sapiens piRNA piR-46655, complete sequence U -
TGAAACAAAAATCAAATGAACAGCAGGAC
>chr14 88626744 gi|108066268|gb|DQ580003.1| Homo sapiens piRNA piR-48115, complete sequence U +
TGACTGTCTACTACTTGCCAGTGTCCACTGC
>chr14 88627064 gi|108055338|gb|DQ574084.1| Homo sapiens piRNA piR-42196, complete sequence U +
TCCAACTCTCTCATCATTTTCGTTTCC
>chr14 88627395 gi|108089998|gb|DQ595337.1| Homo sapiens piRNA piR-61449, complete sequence U +
TTGGCAAAAAATGTGGAGTTTTCTAGGCA
>chr14 88627759 gi|108097426|gb|DQ599237.1| Homo sapiens piRNA piR-37303, complete sequence U +
TAAGAAGTTAACCTTGCAGGAGAGGTGGT
>chr14 88629029 gi|108083802|gb|DQ592101.1| Homo sapiens piRNA piR-59213, complete sequence U -
TGTGTGTTAACTTCTGGCCCTGGCTCTCAGGC
>chr14 88629039 gi|108070882|gb|DQ582438.1| Homo sapiens piRNA piR-32550, complete sequence U +
CAGGGCCAGAAGTTAACACACAGCTTAGCAA
>chr14 88629137 gi|108065532|gb|DQ579623.1| Homo sapiens piRNA piR-47735, complete sequence U +
TGACATTATGACATTACGGGACTCTGCCTT
>chr14 88629138 gi|108091831|gb|DQ596289.1| Homo sapiens piRNA piR-34355, complete sequence U +
GACATTATGACATTACGGGACTCTGCCTTC
>chr14 88629143 gi|108053468|gb|DQ572214.1| Homo sapiens piRNA piR-40326, complete sequence U +
TATGACATTACGGGACTCTGCCTTCTAGGA
>chr14 88629145 gi|108065522|gb|DQ579618.1| Homo sapiens piRNA piR-47730, complete sequence U +
TGACATTACGGGACTCTGCCTTCTAGGATC
>chr14 88629206 gi|108055621|gb|DQ574367.1| Homo sapiens piRNA piR-42479, complete sequence U +
TCCACCCCATGCATACATCTGACAAAACGGA
>chr14 88629373 gi|108082248|gb|DQ590994.1| Homo sapiens piRNA piR-58106, complete sequence U +
TGTCAGTTGATGGCAGTGGACACTGTGTT
>chr14 88629398 gi|108084293|gb|DQ592353.1| Homo sapiens piRNA piR-59465, complete sequence U +
TGTTGGGAGAAGAGTCAAGATTCGACATCTA
>chr14 88629401 gi|108079943|gb|DQ588689.1| Homo sapiens piRNA piR-55801, complete sequence U +
TGGGAGAAGAGTCAAGATTCGACATCTACCT
>chr14 88629583 gi|108099619|gb|DQ600394.1| Homo sapiens piRNA piR-38460, complete sequence U +
TACGATGGAGCCCAGTCTGTTTGGCCTTGC
>chr14 88629660 gi|108080812|gb|DQ589558.1| Homo sapiens piRNA piR-56670, complete sequence U +
TGGGTGGAAAGAATTACTGATGAGTTTTT
>chr14 88629830 gi|108063752|gb|DQ578713.1| Homo sapiens piRNA piR-46825, complete sequence U +
TGAAATGTGCTAGCAGCTCCTGTCTCAAATC
>chr14 88629950 gi|108061613|gb|DQ577595.1| Homo sapiens piRNA piR-45707, complete sequence U +
TCTCTGAAAAGCTGTTTTCTAGCTGGGCG
>chr14 88630069 gi|108081307|gb|DQ590053.1| Homo sapiens piRNA piR-57165, complete sequence U +
TGGTCTGTGGTCCTAGACCAAGTTTTCATGGT
>chr14 88630117 gi|108054175|gb|DQ572921.1| Homo sapiens piRNA piR-41033, complete sequence U +
TCACACTTCCTCACGAAACTTCAGTGCTGC
>chr14 88630123 gi|108088363|gb|DQ594493.1| Homo sapiens piRNA piR-60605, complete sequence U +
TTCCTCACGAAACTTCAGTGCTGCCTCATG
>chr14 88630125 gi|108085710|gb|DQ593091.1| Homo sapiens piRNA piR-33203, complete sequence U +
CCTCACGAAACTTCAGTGCTGCCTCATGGCC
>chr14 88630144 gi|108075657|gb|DQ584956.1| Homo sapiens piRNA piR-52068, complete sequence U +
TGCCTCATGGCCTGCAGGATAAAGTCCAA
>chr14 88630151 gi|108079237|gb|DQ587983.1| Homo sapiens piRNA piR-55095, complete sequence U +
TGGCCTGCAGGATAAAGTCCAAGTTCCTCAAC
>chr14 88630285 gi|108077584|gb|DQ586330.1| Homo sapiens piRNA piR-53442, complete sequence U +
TGCTTTTGCTCATGGTTCCACTCTGCCTA
>chr14 88630320 gi|108054372|gb|DQ573118.1| Homo sapiens piRNA piR-41230, complete sequence U +
TCACCTACCCATACCCCTAGGCGAGCTGCTA
>chr14 88630331 gi|108099302|gb|DQ600228.1| Homo sapiens piRNA piR-38294, complete sequence U +
TACCCCTAGGCGAGCTGCTACAAGGTTCC
>chr14 88630409 gi|108061358|gb|DQ577463.1| Homo sapiens piRNA piR-45575, complete sequence U +
TCTCATTGCACTGGCCACATCCTGTAACA
>chr14 88630553 gi|108093577|gb|DQ597208.1| Homo sapiens piRNA piR-35274, complete sequence U +
GCATTCAGTAAATATGTGTTGGGTGAAGGG
>chr14 88630553 gi|108093575|gb|DQ597207.1| Homo sapiens piRNA piR-35273, complete sequence U +
GCATTCAGTAAATATGTGTTGGGTGAAGG
>chr14 88630555 gi|108053048|gb|DQ571794.1| Homo sapiens piRNA piR-31906, complete sequence U +
ATTCAGTAAATATGTGTTGGGTGAAGGG
>chr14 88630651 gi|108097925|gb|DQ599502.1| Homo sapiens piRNA piR-37568, complete sequence U +
TAAGTTTGAAACCACCCTGACTGTTGCTGC
>chr14 88630757 gi|108082198|gb|DQ590944.1| Homo sapiens piRNA piR-58056, complete sequence U +
TGTCACTTCAATGGCGTGCCAACCTCC
>chr14 88630773 gi|108074095|gb|DQ584134.1| Homo sapiens piRNA piR-51246, complete sequence U +
TGCCAACCTCCATGCACTGAGCAGCTGA
>chr14 88630781 gi|108056349|gb|DQ574856.1| Homo sapiens piRNA piR-42968, complete sequence U +
TCCATGCACTGAGCAGCTGATAAGGCTGGAA
>chr14 88630815 gi|108078775|gb|DQ587521.1| Homo sapiens piRNA piR-54633, complete sequence U +
TGGCAATGGTAACTACCAGAAAGTTTCGACTC
>chr14 88631058 gi|108073051|gb|DQ583576.1| Homo sapiens piRNA piR-50688, complete sequence U +
TGCAGACACGATCAGGGCTTTGTGTGGAA
>chr14 88631126 gi|108078911|gb|DQ587657.1| Homo sapiens piRNA piR-54769, complete sequence U +
TGGCAGGTCTCGGTCTTTGAGTTCAAATT
>chr14 88631239 gi|108077659|gb|DQ586405.1| Homo sapiens piRNA piR-53517, complete sequence U +
TGGAAAGACTCTGAGCCCCTGCACATCCC
>chr14 88631481 gi|108093495|gb|DQ597164.1| Homo sapiens piRNA piR-35230, complete sequence U +
GCAGTGGGCTTGATAGTGATGCTTTACATGC
>chr14 88631902 gi|108089795|gb|DQ595231.1| Homo sapiens piRNA piR-61343, complete sequence U +
TTGGAAGTAAAGAGGAATGGTGATTTGGG
>chr14 88631903 gi|108077894|gb|DQ586640.1| Homo sapiens piRNA piR-53752, complete sequence U +
TGGAAGTAAAGAGGAATGGTGATTTGGGA
>chr14 88632790 gi|108102584|gb|DQ601942.1| Homo sapiens piRNA piR-40008, complete sequence U +
TAGTGAAGAAAAAGCATCAGGGTTGG
>chr14 88633029 gi|108059492|gb|DQ576490.1| Homo sapiens piRNA piR-44602, complete sequence U +
TCCTGGGCTGCCTGACATGCTAGCTGGGA
>chr14 88633601 gi|108067275|gb|DQ580539.1| Homo sapiens piRNA piR-48651, complete sequence U +
TGAGCAAGTCACTGAAGTTGTCTGGTACC
>chr14 88634282 gi|108090733|gb|DQ595723.1| Homo sapiens piRNA piR-61835, complete sequence U +
TTTAATGGGAGTCACATTGTGCTGTCT
>chr14 88634284 gi|108098147|gb|DQ599616.1| Homo sapiens piRNA piR-37682, complete sequence U +
TAATGGGAGTCACATTGTGCTGTCTTGCTGC
>chr14 88634870 gi|108068939|gb|DQ581419.1| Homo sapiens piRNA piR-49531, complete sequence U +
TGATAGGGAAACAGATTGTGTTCTTGCCTGT
>chr14 88635555 gi|108088738|gb|DQ594686.1| Homo sapiens piRNA piR-60798, complete sequence U +
TTCTGAAATGACAGAGAACTCAACATATGGA
