# Supplementary material for: proTRAC - a software for probabilistic piRNA cluster detection, visualization and analysis
Source: BMC Bioinformatics. 2012 Jan 10;13:5. doi: 10.1186/1471-2105-13-5 (PMC3293768; doi:10.1186/1471-2105-13-5)
Supplement: Additional file 4 — proTRAC results folder containing a picture and a FASTA file for each detected human cluster. After decompression, the folder can be opened as former session in proTRAC. Alternatively, each file can be opened separately with any standard text-editor or graphic-viewer respectively. [file 1471-2105-13-5-S4.ZIP › proTRAC_results_human/bidirectional_clusters/Cluster_123.fas]

>chr15 62500043 gi|108100502|gb|DQ600847.1| Homo sapiens piRNA piR-38913, complete sequence U -
TAGACACAGAGCGCTGATTGGTGGGTTTA
>chr15 62500045 gi|108100500|gb|DQ600846.1| Homo sapiens piRNA piR-38912, complete sequence M -
TAGACACAGAGCGCTGATTGGTGGGTT
>chr15 62500135 gi|108071519|gb|DQ582778.1| Homo sapiens piRNA piR-32890, complete sequence M -
CCATTTTACAGGGAGCTGATTGGTCCGTT
>chr15 62500374 gi|108088835|gb|DQ594735.1| Homo sapiens piRNA piR-60847, complete sequence U -
TTCTGGCTGATTCGTGGTCTCACTGGCCTC
>chr15 62500385 gi|108084477|gb|DQ592449.1| Homo sapiens piRNA piR-59561, complete sequence U -
TGTTTGTTCCTTCTGGCTGATTCGTGGTC
>chr15 62500448 gi|108070799|gb|DQ582397.1| Homo sapiens piRNA piR-32509, complete sequence U -
CAGGAGTGAAACTGCAAACCTTCATGGGGA
>chr15 62501412 gi|108071975|gb|DQ583016.1| Homo sapiens piRNA piR-50128, complete sequence U -
TGATTGGTCCACAGGTGGGCTTGGAGA
>chr15 62501414 gi|108077204|gb|DQ585950.1| Homo sapiens piRNA piR-53062, complete sequence U -
TGCTGATTGGTCCACAGGTGGGCTTGGA
>chr15 62501485 gi|108054974|gb|DQ573720.1| Homo sapiens piRNA piR-41832, complete sequence U +
TCATAAACAGCTACCTGCTTTCTTGGTC
>chr15 62501929 gi|108101030|gb|DQ601133.1| Homo sapiens piRNA piR-39199, complete sequence U -
TAGCACCGCTGGGTTGGGGTCTCCATGAC
>chr15 62501974 gi|108056885|gb|DQ575131.1| Homo sapiens piRNA piR-43243, complete sequence M -
TCCCACTTTGTACTCTATTTCTGTGTC
>chr15 62502207 gi|108076917|gb|DQ585663.1| Homo sapiens piRNA piR-52775, complete sequence M -
TGCTCAAACCACAAACAATAGCAGGAGC
>chr15 62502273 gi|108079347|gb|DQ588093.1| Homo sapiens piRNA piR-55205, complete sequence U -
TGGCTAGAAGTTGTTGGTTTACTGGA
>chr15 62502371 gi|108079585|gb|DQ588331.1| Homo sapiens piRNA piR-55443, complete sequence U -
TGGGAACAAGCCCTAAGCCTGTCATAAATA
>chr15 62502401 gi|108084121|gb|DQ592263.1| Homo sapiens piRNA piR-59375, complete sequence U -
TGTTGAAAAACCTAGGATTACTTAATGC
>chr15 62502741 gi|108093116|gb|DQ596968.1| Homo sapiens piRNA piR-35034, complete sequence U -
GCAAATGTCACGCACAGTGATAGCAGGAGC
>chr15 62502741 gi|108052134|gb|DQ570880.1| Homo sapiens piRNA piR-30992, complete sequence U -
AGCAAATGTCACGCACAGTGATAGCAGGAGC
>chr15 62502865 gi|108096723|gb|DQ598875.1| Homo sapiens piRNA piR-36941, complete sequence U -
TAAAGCAAAGGTGTTTAATTGGCTCATGGT
>chr15 62503397 gi|108085216|gb|DQ592831.1| Homo sapiens piRNA piR-59943, complete sequence U +
TTACCAGAGAGGGTGAAATGGTCTGGGAG
>chr15 62503960 gi|108097996|gb|DQ599540.1| Homo sapiens piRNA piR-37606, complete sequence U -
TAATCAGCTGGGTGCATAGGTAGACT
>chr15 62504027 gi|108086978|gb|DQ593766.1| Homo sapiens piRNA piR-33878, complete sequence U +
CTGCGACTGGTCCTGCTACACTAGTA
>chr15 62504755 gi|108052575|gb|DQ571321.1| Homo sapiens piRNA piR-31433, complete sequence M -
AGGGCTAAGAAAAATGAAGCTGGATCACCAA
>chr15 62504779 gi|108101271|gb|DQ601257.1| Homo sapiens piRNA piR-39323, complete sequence M +
TAGCCCTTATTCAAAATGGAGTCGCTCTG
>chr15 62504789 gi|108053788|gb|DQ572534.1| Homo sapiens piRNA piR-40646, complete sequence M +
TCAAAATGGAGTCGCTCTGGTTTGAATGC
>chr15 62505574 gi|108100867|gb|DQ601047.1| Homo sapiens piRNA piR-39113, complete sequence M +
TAGATCTTCAGATATTTGGTGGGCACCCA
>chr15 62506479 gi|108083960|gb|DQ592181.1| Homo sapiens piRNA piR-59293, complete sequence M +
TGTTAGCCAGGATGGTCTCGATCTCCTGA
>chr15 62506830 gi|108053700|gb|DQ572446.1| Homo sapiens piRNA piR-40558, complete sequence U -
TATTGAATGTGCCTTAATTCGAAGTGTGAC
>chr15 62506831 gi|108053699|gb|DQ572445.1| Homo sapiens piRNA piR-40557, complete sequence U -
TATTGAATGTGCCTTAATTCGAAGTGTGA
>chr15 62506938 gi|108088809|gb|DQ594722.1| Homo sapiens piRNA piR-60834, complete sequence U -
TTCTGCTCAAAGGGCTGAAGTTATGGCTGT
>chr15 62506938 gi|108062305|gb|DQ577956.1| Homo sapiens piRNA piR-46068, complete sequence U -
TCTGCTCAAAGGGCTGAAGTTATGGCTGT
>chr15 62507018 gi|108100227|gb|DQ600706.1| Homo sapiens piRNA piR-38772, complete sequence U -
TAGAAAAGGAAATGCTGTCTAGTAATGGA
>chr15 62507150 gi|108079009|gb|DQ587755.1| Homo sapiens piRNA piR-54867, complete sequence U -
TGGCATTGGAGGTAACTTACTTAAGGTTACTC
>chr15 62507236 gi|108071582|gb|DQ582812.1| Homo sapiens piRNA piR-32924, complete sequence U -
CCCACAATGTTAATGCAGAGTGTCAAACTGC
>chr15 62508468 gi|108083960|gb|DQ592181.1| Homo sapiens piRNA piR-59293, complete sequence M -
TGTTAGCCAGGATGGTCTCGATCTCCTGA
>chr15 62508560 gi|108102528|gb|DQ601914.1| Homo sapiens piRNA piR-39980, complete sequence M +
TAGTCCCAGCTACTTGGGAGGCTGAGGCA
>chr15 62508808 gi|108097516|gb|DQ599286.1| Homo sapiens piRNA piR-37352, complete sequence U -
TAAGAGGACACCCGAGGATGACTGAA
>chr15 62508899 gi|108080730|gb|DQ589476.1| Homo sapiens piRNA piR-56588, complete sequence U -
TGGGTCCGATCACCCCAACGTTCATGGCGCC
>chr15 62509048 gi|108054301|gb|DQ573047.1| Homo sapiens piRNA piR-41159, complete sequence U -
TCACCAATAAATAGCGTGGGTTCCCAGAG
>chr15 62509656 gi|108102403|gb|DQ601849.1| Homo sapiens piRNA piR-39915, complete sequence U -
TAGTAAGATTGATCTGTGTGCAAAATTAGT
>chr15 62509737 gi|108096558|gb|DQ598790.1| Homo sapiens piRNA piR-36856, complete sequence U -
TAAACAGGTGTGGTACAGTTTTCCTTTGA
>chr15 62510730 gi|108080883|gb|DQ589629.1| Homo sapiens piRNA piR-56741, complete sequence U -
TGGGTGTGAGGGGCCTTTCCTGCCCTATTCAT
>chr15 62510739 gi|108065547|gb|DQ579631.1| Homo sapiens piRNA piR-47743, complete sequence U -
TGACATTCCTGGGTGTGAGGGGCCTTTCCTGC
>chr15 62510742 gi|108065545|gb|DQ579630.1| Homo sapiens piRNA piR-47742, complete sequence U -
TGACATTCCTGGGTGTGAGGGGCCTTTCC
>chr15 62510771 gi|108090288|gb|DQ595492.1| Homo sapiens piRNA piR-61604, complete sequence U -
TTGGTCTCTAATAATTTCAGACAATGGTACCC
>chr15 62510858 gi|108069108|gb|DQ581512.1| Homo sapiens piRNA piR-49624, complete sequence U -
TGATCACCAGCTTCAGGTATCTTCTGTCTGT
>chr15 62510883 gi|108073925|gb|DQ584045.1| Homo sapiens piRNA piR-51157, complete sequence U -
TGCATTCGTATCAGGAAGCTGCTGATCA
>chr15 62511075 gi|108055596|gb|DQ574342.1| Homo sapiens piRNA piR-42454, complete sequence U -
TCCACATGGGCAGTGGCTTGTCAGCAC
>chr15 62511257 gi|108079792|gb|DQ588538.1| Homo sapiens piRNA piR-55650, complete sequence M +
TGGGAAGTGAGGAGCCCCTCTGCCCGGC
>chr15 62511296 gi|108061156|gb|DQ577359.1| Homo sapiens piRNA piR-45471, complete sequence M -
TCTCAATGAGCTGTTGGGTACACCTCCCAG
>chr15 62511391 gi|108088596|gb|DQ594613.1| Homo sapiens piRNA piR-60725, complete sequence M -
TTCTACACAGACACAGCAACTATCTGATTTC
>chr15 62511479 gi|108080593|gb|DQ589339.1| Homo sapiens piRNA piR-56451, complete sequence M -
TGGGGGTAAGGTCATAGATCAACAGCATCCC
>chr15 62511523 gi|108063432|gb|DQ578550.1| Homo sapiens piRNA piR-46662, complete sequence M +
TGAAACATGTGCTGTGTCCACTCAGGGT
>chr15 62511530 gi|108083201|gb|DQ591787.1| Homo sapiens piRNA piR-58899, complete sequence M +
TGTGCTGTGTCCACTCAGGGTTAAATGGA
>chr15 62511537 gi|108082298|gb|DQ591044.1| Homo sapiens piRNA piR-58156, complete sequence M +
TGTCCACTCAGGGTTAAATGGATTAAGGG
>chr15 62511562 gi|108052574|gb|DQ571320.1| Homo sapiens piRNA piR-31432, complete sequence M +
AGGGCGGTGCAAGATGTGCTTTGTTAAAC
>chr15 62511578 gi|108077574|gb|DQ586320.1| Homo sapiens piRNA piR-53432, complete sequence M +
TGCTTTGTTAAACAGATGCTTGAAGGCAGC
>chr15 62511578 gi|108077573|gb|DQ586319.1| Homo sapiens piRNA piR-53431, complete sequence M +
TGCTTTGTTAAACAGATGCTTGAAGGCAG
>chr15 62511609 gi|108102046|gb|DQ601663.1| Homo sapiens piRNA piR-39729, complete sequence U -
TAGGGAGTGGTGAGGACTCTTAAAGTGCA
>chr15 62511695 gi|108096533|gb|DQ598777.1| Homo sapiens piRNA piR-36843, complete sequence M -
TAAACAAGTGAACACAGGTCTCTGGTTTT
>chr15 62511700 gi|108093398|gb|DQ597112.1| Homo sapiens piRNA piR-35178, complete sequence M -
GCAGATAAACAAGTGAACACAGGTCTCTG
>chr15 62511755 gi|108090879|gb|DQ595799.1| Homo sapiens piRNA piR-61911, complete sequence U -
TTTCTCGCAGAGGGGGATTTGGTAGTGTC
>chr15 62511755 gi|108088704|gb|DQ594668.1| Homo sapiens piRNA piR-60780, complete sequence U -
TTCTCGCAGAGGGGGATTTGGTAGTGTC
>chr15 62511849 gi|108054313|gb|DQ573059.1| Homo sapiens piRNA piR-41171, complete sequence U -
TCACCAGCTGTTGTATAAAATCCACTTTCCTT
>chr15 62511895 gi|108079804|gb|DQ588550.1| Homo sapiens piRNA piR-55662, complete sequence U -
TGGGAAGTGCTTTGAAGCTTCTCGGTCCAGC
>chr15 62511898 gi|108079803|gb|DQ588549.1| Homo sapiens piRNA piR-55661, complete sequence U -
TGGGAAGTGCTTTGAAGCTTCTCGGTCC
>chr15 62511905 gi|108090132|gb|DQ595412.1| Homo sapiens piRNA piR-61524, complete sequence M -
TTGGCTTTGGGAAGTGCTTTGAAGCTTC
>chr15 62511911 gi|108072504|gb|DQ583290.1| Homo sapiens piRNA piR-50402, complete sequence M -
TGCAAGTTTGGCTTTGGGAAGTGCTTTGA
>chr15 62511968 gi|108074667|gb|DQ584433.1| Homo sapiens piRNA piR-51545, complete sequence U -
TGCCAGTGACTGTGACCATGACCTTT
>chr15 62511971 gi|108093362|gb|DQ597094.1| Homo sapiens piRNA piR-35160, complete sequence U -
GCAGACTGCCAGTGACTGTGACCATGACC
>chr15 62511986 gi|108096161|gb|DQ598574.1| Homo sapiens piRNA piR-36640, complete sequence U -
GTGGATCAGACCAGCAGCAGACTGCCAGTG
>chr15 62512011 gi|108087634|gb|DQ594106.1| Homo sapiens piRNA piR-60218, complete sequence U -
TTCACCAGGATTCAGAATGCTGTAGTGGA
>chr15 62512013 gi|108087632|gb|DQ594105.1| Homo sapiens piRNA piR-60217, complete sequence U -
TTCACCAGGATTCAGAATGCTGTAGTG
>chr15 62512015 gi|108081872|gb|DQ590618.1| Homo sapiens piRNA piR-57730, complete sequence U -
TGGTTTCACCAGGATTCAGAATGCTGTAG
>chr15 62512019 gi|108081971|gb|DQ590717.1| Homo sapiens piRNA piR-57829, complete sequence U -
TGTAATGGTTTCACCAGGATTCAGAATGCT
>chr15 62512020 gi|108081970|gb|DQ590716.1| Homo sapiens piRNA piR-57828, complete sequence U -
TGTAATGGTTTCACCAGGATTCAGAATGC
>chr15 62512060 gi|108058767|gb|DQ576114.1| Homo sapiens piRNA piR-44226, complete sequence U -
TCCTATGCATCTCATCGATTTGCTGAGCA
>chr15 62512102 gi|108080346|gb|DQ589092.1| Homo sapiens piRNA piR-56204, complete sequence U -
TGGGCCCTTTCTGTTGACAACTGCTGACTGC
>chr15 62512134 gi|108083504|gb|DQ591943.1| Homo sapiens piRNA piR-59055, complete sequence U -
TGTGGTCAGGCGTTGTTGTGGAGAAGAA
>chr15 62512138 gi|108065516|gb|DQ579615.1| Homo sapiens piRNA piR-47727, complete sequence U -
TGACATGTGGTCAGGCGTTGTTGTGGAGA
>chr15 62512140 gi|108082646|gb|DQ591392.1| Homo sapiens piRNA piR-58504, complete sequence U -
TGTGACATGTGGTCAGGCGTTGTTGTGGA
>chr15 62512141 gi|108082645|gb|DQ591391.1| Homo sapiens piRNA piR-58503, complete sequence U -
TGTGACATGTGGTCAGGCGTTGTTGTGG
>chr15 62512142 gi|108082644|gb|DQ591390.1| Homo sapiens piRNA piR-58502, complete sequence U -
TGTGACATGTGGTCAGGCGTTGTTGTG
>chr15 62512147 gi|108090433|gb|DQ595569.1| Homo sapiens piRNA piR-61681, complete sequence M -
TTGGTTGTGTGACATGTGGTCAGGCGTTG
>chr15 62512154 gi|108064399|gb|DQ579044.1| Homo sapiens piRNA piR-47156, complete sequence U -
TGAAGCGTTGGTTGTGTGACATGTGGTCA
>chr15 62512155 gi|108090919|gb|DQ595820.1| Homo sapiens piRNA piR-61932, complete sequence U -
TTTGAAGCGTTGGTTGTGTGACATGTGGTC
>chr15 62512155 gi|108089042|gb|DQ594842.1| Homo sapiens piRNA piR-60954, complete sequence U -
TTGAAGCGTTGGTTGTGTGACATGTGGTC
>chr15 62512162 gi|108053811|gb|DQ572557.1| Homo sapiens piRNA piR-40669, complete sequence U -
TCAAACTTTGAAGCGTTGGTTGTGTGACA
>chr15 62512163 gi|108087428|gb|DQ593999.1| Homo sapiens piRNA piR-60111, complete sequence U -
TTCAAACTTTGAAGCGTTGGTTGTGTGAC
>chr15 62512166 gi|108087929|gb|DQ594261.1| Homo sapiens piRNA piR-60373, complete sequence U -
TTCATTCAAACTTTGAAGCGTTGGTTGTGT
>chr15 62512187 gi|108089088|gb|DQ594867.1| Homo sapiens piRNA piR-60979, complete sequence U +
TTGAATGAATTGGGCTACAAAGCATTGCTTCA
>chr15 62512206 gi|108070907|gb|DQ582451.1| Homo sapiens piRNA piR-32563, complete sequence U -
CAGGTGAATATGGCAGATGAAGCAATGCTT
>chr15 62512207 gi|108070905|gb|DQ582450.1| Homo sapiens piRNA piR-32562, complete sequence U -
CAGGTGAATATGGCAGATGAAGCAATGCT
>chr15 62512208 gi|108095855|gb|DQ598410.1| Homo sapiens piRNA piR-36476, complete sequence U -
GTCAGGTGAATATGGCAGATGAAGCAATGC
>chr15 62512208 gi|108070903|gb|DQ582449.1| Homo sapiens piRNA piR-32561, complete sequence U -
CAGGTGAATATGGCAGATGAAGCAATGC
>chr15 62512212 gi|108102202|gb|DQ601745.1| Homo sapiens piRNA piR-39811, complete sequence U -
TAGGTCAGGTGAATATGGCAGATGAAGCA
>chr15 62512218 gi|108081630|gb|DQ590376.1| Homo sapiens piRNA piR-57488, complete sequence U -
TGGTGGTAGGTCAGGTGAATATGGCAGAT
>chr15 62512226 gi|108102486|gb|DQ601892.1| Homo sapiens piRNA piR-39958, complete sequence U -
TAGTCAGCTGGTGGTAGGTCAGGTGAATA
>chr15 62512257 gi|108072078|gb|DQ583070.1| Homo sapiens piRNA piR-50182, complete sequence U -
TGCAAAAAGTTGTCGATGCTTGAGGAAGT
>chr15 62512259 gi|108085788|gb|DQ593141.1| Homo sapiens piRNA piR-33253, complete sequence U -
CCTGCAAAAAGTTGTCGATGCTTGAGGAA
>chr15 62512259 gi|108057827|gb|DQ575616.1| Homo sapiens piRNA piR-43728, complete sequence U -
TCCCTGCAAAAAGTTGTCGATGCTTGAGGAA
>chr15 62512260 gi|108088278|gb|DQ594450.1| Homo sapiens piRNA piR-60562, complete sequence U -
TTCCCTGCAAAAAGTTGTCGATGCTTGAGGA
>chr15 62512260 gi|108085787|gb|DQ593140.1| Homo sapiens piRNA piR-33252, complete sequence U -
CCTGCAAAAAGTTGTCGATGCTTGAGGA
>chr15 62512260 gi|108057825|gb|DQ575615.1| Homo sapiens piRNA piR-43727, complete sequence U -
TCCCTGCAAAAAGTTGTCGATGCTTGAGGA
>chr15 62512302 gi|108054565|gb|DQ573311.1| Homo sapiens piRNA piR-41423, complete sequence U -
TCAGAAAGCATTTTCTGCATACTGCTGGTT
>chr15 62512365 gi|108074523|gb|DQ584358.1| Homo sapiens piRNA piR-51470, complete sequence U -
TGCCAGCAAGACCAAGTTTATTCCTGTAGT
>chr15 62512382 gi|108099191|gb|DQ600171.1| Homo sapiens piRNA piR-38237, complete sequence U -
TACCATCAACACATTTTTGCCAGCAAGACC
>chr15 62512402 gi|108097985|gb|DQ599534.1| Homo sapiens piRNA piR-37600, complete sequence U -
TAATCAAAATTGGAACCATTACCATCAAC
>chr15 62512476 gi|108087306|gb|DQ593937.1| Homo sapiens piRNA piR-60049, complete sequence U -
TTAGGTTGGTGCAAAAGTAATTTTGGGTTC
>chr15 62512476 gi|108053044|gb|DQ571790.1| Homo sapiens piRNA piR-31902, complete sequence U -
ATTAGGTTGGTGCAAAAGTAATTTTGGGTTC
>chr15 62512477 gi|108053663|gb|DQ572409.1| Homo sapiens piRNA piR-40521, complete sequence U -
TATTAGGTTGGTGCAAAAGTAATTTTGGGTT
>chr15 62512664 gi|108077556|gb|DQ586302.1| Homo sapiens piRNA piR-53414, complete sequence U -
TGCTTTACAGGTTGATTAGGGTTTCTCACC
>chr15 62512691 gi|108086766|gb|DQ593657.1| Homo sapiens piRNA piR-33769, complete sequence U -
CTGAAACTTTGTGGAGATTCTGAAATCTCTGC
>chr15 62512709 gi|108099565|gb|DQ600365.1| Homo sapiens piRNA piR-38431, complete sequence U -
TACGAAGATTATGGCCTGAAACTTTGTGG
>chr15 62512710 gi|108099563|gb|DQ600364.1| Homo sapiens piRNA piR-38430, complete sequence U -
TACGAAGATTATGGCCTGAAACTTTGTG
>chr15 62512743 gi|108067349|gb|DQ580577.1| Homo sapiens piRNA piR-48689, complete sequence U -
TGAGCAGATGGCCAAAGGAAGGGTTT
>chr15 62512871 gi|108089657|gb|DQ595160.1| Homo sapiens piRNA piR-61272, complete sequence U -
TTGCTATGGGCCAATGAAATCTTTCACTTA
>chr15 62512877 gi|108061210|gb|DQ577387.1| Homo sapiens piRNA piR-45499, complete sequence U -
TCTCACTTGCTATGGGCCAATGAAATCTTT
>chr15 62512928 gi|108077555|gb|DQ586301.1| Homo sapiens piRNA piR-53413, complete sequence U -
TGCTTTAAGTTGGATAGCTGTCTTTACAAA
>chr15 62512957 gi|108081660|gb|DQ590406.1| Homo sapiens piRNA piR-57518, complete sequence U -
TGGTGTATGTGGTCCTGTAATGAGGGACAAT
>chr15 62512958 gi|108090380|gb|DQ595540.1| Homo sapiens piRNA piR-61652, complete sequence U -
TTGGTGTATGTGGTCCTGTAATGAGGGACAA
>chr15 62512958 gi|108081659|gb|DQ590405.1| Homo sapiens piRNA piR-57517, complete sequence U -
TGGTGTATGTGGTCCTGTAATGAGGGACAA
>chr15 62512970 gi|108067824|gb|DQ580821.1| Homo sapiens piRNA piR-48933, complete sequence U -
TGAGGAATGTTTGGTGTATGTGGTCCTGT
>chr15 62512971 gi|108067822|gb|DQ580820.1| Homo sapiens piRNA piR-48932, complete sequence U -
TGAGGAATGTTTGGTGTATGTGGTCCTG
>chr15 62512972 gi|108089219|gb|DQ594934.1| Homo sapiens piRNA piR-61046, complete sequence U -
TTGAGGAATGTTTGGTGTATGTGGTCCT
>chr15 62512977 gi|108091840|gb|DQ596294.1| Homo sapiens piRNA piR-34360, complete sequence U -
GACATTTTGAGGAATGTTTGGTGTATGTG
>chr15 62513002 gi|108081813|gb|DQ590559.1| Homo sapiens piRNA piR-57671, complete sequence U -
TGGTTCTATGACTCTCATTTCCCCAGACA
>chr15 62513027 gi|108100884|gb|DQ601056.1| Homo sapiens piRNA piR-39122, complete sequence U -
TAGATGCAAAGCCAGGTGAAGGATACTGGT
>chr15 62513064 gi|108101928|gb|DQ601599.1| Homo sapiens piRNA piR-39665, complete sequence U -
TAGGCCAGCCATAGACACATTTGTGTC
>chr15 62513065 gi|108078518|gb|DQ587264.1| Homo sapiens piRNA piR-54376, complete sequence U -
TGGATAGGCCAGCCATAGACACATTTGTGT
>chr15 62513158 gi|108064448|gb|DQ579069.1| Homo sapiens piRNA piR-47181, complete sequence U -
TGAAGGAATTTGCTCTTGTTGATGCTAACT
>chr15 62513159 gi|108089050|gb|DQ594846.1| Homo sapiens piRNA piR-60958, complete sequence U -
TTGAAGGAATTTGCTCTTGTTGATGCTAAC
>chr15 62513159 gi|108064446|gb|DQ579068.1| Homo sapiens piRNA piR-47180, complete sequence U -
TGAAGGAATTTGCTCTTGTTGATGCTAAC
>chr15 62513165 gi|108052788|gb|DQ571534.1| Homo sapiens piRNA piR-31646, complete sequence U +
ATCAACAAGAGCAAATTCCTTCAACCATG
>chr15 62513200 gi|108081124|gb|DQ589870.1| Homo sapiens piRNA piR-56982, complete sequence U -
TGGTAGTTGACTATTGGGTCCGGGAACCCT
>chr15 62513235 gi|108101459|gb|DQ601355.1| Homo sapiens piRNA piR-39421, complete sequence U -
TAGCTGTGAGTTTCCAGAGTTTAAGGGGAAC
>chr15 62513460 gi|108085119|gb|DQ592781.1| Homo sapiens piRNA piR-59893, complete sequence U -
TTAAGGGTCTTTGCCGAGGCTGGGGATG
>chr15 62513465 gi|108082077|gb|DQ590823.1| Homo sapiens piRNA piR-57935, complete sequence U -
TGTAGGTTAAGGGTCTTTGCCGAGGCTGG
>chr15 62513477 gi|108054963|gb|DQ573709.1| Homo sapiens piRNA piR-41821, complete sequence U -
TCAGTGTTTAGGTGTAGGTTAAGGGTCTT
>chr15 62513672 gi|108088670|gb|DQ594651.1| Homo sapiens piRNA piR-60763, complete sequence U -
TTCTCAGCCCTCATGCTATGTAGAAAAGGA
>chr15 62513703 gi|108080431|gb|DQ589177.1| Homo sapiens piRNA piR-56289, complete sequence U -
TGGGCTGTCCAACTGCAACTCACCTTGGGC
>chr15 62513723 gi|108064564|gb|DQ579136.1| Homo sapiens piRNA piR-47248, complete sequence U -
TGAAGTGCCTTGTATACAGCTGTGGGCTGTCC
>chr15 62513728 gi|108057785|gb|DQ575594.1| Homo sapiens piRNA piR-43706, complete sequence U -
TCCCTGAAGTGCCTTGTATACAGCTGTGGGC
>chr15 62513735 gi|108059069|gb|DQ576270.1| Homo sapiens piRNA piR-44382, complete sequence U -
TCCTCTCCCTGAAGTGCCTTGTATACAGC
>chr15 62513814 gi|108092807|gb|DQ596812.1| Homo sapiens piRNA piR-34878, complete sequence U -
GAGTCAGGGATGGGAGGCTTCCTTTGT
>chr15 62513831 gi|108089821|gb|DQ595244.1| Homo sapiens piRNA piR-61356, complete sequence U -
TTGGACAGAAGTCTGAAGTGAGTCAGGGA
>chr15 62513831 gi|108078063|gb|DQ586809.1| Homo sapiens piRNA piR-53921, complete sequence U -
TGGACAGAAGTCTGAAGTGAGTCAGGGA
>chr15 62513836 gi|108098780|gb|DQ599960.1| Homo sapiens piRNA piR-38026, complete sequence U -
TACAGGTGTTGGACAGAAGTCTGAAGTGAGTC
>chr15 62513839 gi|108098778|gb|DQ599959.1| Homo sapiens piRNA piR-38025, complete sequence U -
TACAGGTGTTGGACAGAAGTCTGAAGTGA
>chr15 62513839 gi|108085199|gb|DQ592822.1| Homo sapiens piRNA piR-59934, complete sequence U -
TTACAGGTGTTGGACAGAAGTCTGAAGTGA
>chr15 62513840 gi|108098776|gb|DQ599958.1| Homo sapiens piRNA piR-38024, complete sequence U -
TACAGGTGTTGGACAGAAGTCTGAAGTG
>chr15 62513841 gi|108083932|gb|DQ592167.1| Homo sapiens piRNA piR-59279, complete sequence U -
TGTTACAGGTGTTGGACAGAAGTCTGAAGT
>chr15 62513848 gi|108080159|gb|DQ588905.1| Homo sapiens piRNA piR-56017, complete sequence U -
TGGGATGGTGTTACAGGTGTTGGACAGAAGT
>chr15 62513875 gi|108066831|gb|DQ580306.1| Homo sapiens piRNA piR-48418, complete sequence U -
TGAGACTTCTCTTTGGGTGGTAACTGGG
>chr15 62513877 gi|108063004|gb|DQ578332.1| Homo sapiens piRNA piR-46444, complete sequence U -
TCTTGAGACTTCTCTTTGGGTGGTAACTG
>chr15 62513897 gi|108052506|gb|DQ571252.1| Homo sapiens piRNA piR-31364, complete sequence U -
AGGCTAAGGGATTCAGGACTCTCTTGAGAC
>chr15 62513908 gi|108082185|gb|DQ590931.1| Homo sapiens piRNA piR-58043, complete sequence U -
TGTCACATACAGGCTAAGGGATTCAGGAC
>chr15 62513944 gi|108064204|gb|DQ578945.1| Homo sapiens piRNA piR-47057, complete sequence U -
TGAAGAAGGCTGTTGGGCTAAGGGTAAAA
>chr15 62513945 gi|108064202|gb|DQ578944.1| Homo sapiens piRNA piR-47056, complete sequence U -
TGAAGAAGGCTGTTGGGCTAAGGGTAAA
>chr15 62513946 gi|108064200|gb|DQ578943.1| Homo sapiens piRNA piR-47055, complete sequence U -
TGAAGAAGGCTGTTGGGCTAAGGGTAA
>chr15 62513947 gi|108061779|gb|DQ577682.1| Homo sapiens piRNA piR-45794, complete sequence U -
TCTGAAGAAGGCTGTTGGGCTAAGGGTA
>chr15 62513975 gi|108089344|gb|DQ594998.1| Homo sapiens piRNA piR-61110, complete sequence U -
TTGATGGTAATTGAAAGAGCTTTTTGGGTGAC
>chr15 62513976 gi|108089340|gb|DQ594996.1| Homo sapiens piRNA piR-61108, complete sequence U -
TTGATGGTAATTGAAAGAGCTTTTTGGGTGA
>chr15 62513978 gi|108089338|gb|DQ594995.1| Homo sapiens piRNA piR-61107, complete sequence U -
TTGATGGTAATTGAAAGAGCTTTTTGGGT
>chr15 62514068 gi|108093865|gb|DQ597361.1| Homo sapiens piRNA piR-35427, complete sequence U -
GCCCTTTTGGAGTGACGTGCTGAAAGATG
>chr15 62514119 gi|108080625|gb|DQ589371.1| Homo sapiens piRNA piR-56483, complete sequence U -
TGGGGTGCTAGTTGAGAGCCTTTGCTGTC
>chr15 62514123 gi|108059896|gb|DQ576700.1| Homo sapiens piRNA piR-44812, complete sequence U -
TCCTTGGGGTGCTAGTTGAGAGCCTTTGC
>chr15 62514128 gi|108061535|gb|DQ577554.1| Homo sapiens piRNA piR-45666, complete sequence U -
TCTCCTTGGGGTGCTAGTTGAGAGCC
>chr15 62514186 gi|108078642|gb|DQ587388.1| Homo sapiens piRNA piR-54500, complete sequence U -
TGGATTATGACCAGAAAATGAGATAGTGAC
>chr15 62514287 gi|108090851|gb|DQ595784.1| Homo sapiens piRNA piR-61896, complete sequence U -
TTTCCTCCAATTGAGAGAGAATCTGAGGA
>chr15 62514296 gi|108099728|gb|DQ600451.1| Homo sapiens piRNA piR-38517, complete sequence U -
TACGTGTTGTCCTTTCCTCCAATTGAGAGAGA
>chr15 62514302 gi|108058616|gb|DQ576037.1| Homo sapiens piRNA piR-44149, complete sequence U -
TCCTACGTGTTGTCCTTTCCTCCAATTGA
>chr15 62514344 gi|108089990|gb|DQ595333.1| Homo sapiens piRNA piR-61445, complete sequence U -
TTGGATTCTAGTGGGAACCTGAGGTTGA
>chr15 62514367 gi|108077285|gb|DQ586031.1| Homo sapiens piRNA piR-53143, complete sequence U -
TGCTGGACTAGGTGGTAAAGAGTGTTGGA
>chr15 62514422 gi|108075766|gb|DQ585013.1| Homo sapiens piRNA piR-52125, complete sequence U -
TGCCTGAATTTAGGATGTGCTATTTGTCCCC
>chr15 62514423 gi|108075764|gb|DQ585012.1| Homo sapiens piRNA piR-52124, complete sequence U -
TGCCTGAATTTAGGATGTGCTATTTGTCCC
>chr15 62514431 gi|108054289|gb|DQ573035.1| Homo sapiens piRNA piR-41147, complete sequence U -
TCACCAAAATGCCTGAATTTAGGATGTGCTA
>chr15 62514432 gi|108054288|gb|DQ573034.1| Homo sapiens piRNA piR-41146, complete sequence U -
TCACCAAAATGCCTGAATTTAGGATGTGCT
>chr15 62514433 gi|108054287|gb|DQ573033.1| Homo sapiens piRNA piR-41145, complete sequence U -
TCACCAAAATGCCTGAATTTAGGATGTGC
>chr15 62514516 gi|108100517|gb|DQ600857.1| Homo sapiens piRNA piR-38923, complete sequence U -
TAGACACGTAATGTCGATTATACAGGAAAG
>chr15 62514598 gi|108091599|gb|DQ596170.1| Homo sapiens piRNA piR-34236, complete sequence U -
GAATAGGTGATATTCATTGTTAGGCAGCTGC
>chr15 62514601 gi|108095342|gb|DQ598149.1| Homo sapiens piRNA piR-36215, complete sequence U -
GGGGAATAGGTGATATTCATTGTTAGGCAGC
>chr15 62514635 gi|108081665|gb|DQ590411.1| Homo sapiens piRNA piR-57523, complete sequence U -
TGGTGTCAGAGTAGGAGGAATCTTGGGAC
>chr15 62514636 gi|108092102|gb|DQ596434.1| Homo sapiens piRNA piR-34500, complete sequence U -
GACTGGTGTCAGAGTAGGAGGAATCTTGGGA
>chr15 62514636 gi|108081664|gb|DQ590410.1| Homo sapiens piRNA piR-57522, complete sequence U -
TGGTGTCAGAGTAGGAGGAATCTTGGGA
>chr15 62514642 gi|108081412|gb|DQ590158.1| Homo sapiens piRNA piR-57270, complete sequence U -
TGGTGACTGGTGTCAGAGTAGGAGGAATC
>chr15 62514673 gi|108056764|gb|DQ575069.1| Homo sapiens piRNA piR-43181, complete sequence U -
TCCCAATTCAGTACGCTTCGGGAATGTGGG
>chr15 62514674 gi|108056762|gb|DQ575068.1| Homo sapiens piRNA piR-43180, complete sequence U -
TCCCAATTCAGTACGCTTCGGGAATGTGG
>chr15 62514773 gi|108078007|gb|DQ586753.1| Homo sapiens piRNA piR-53865, complete sequence U -
TGGAATTCAGGAACAATGTTACAGAGGTA
>chr15 62514879 gi|108079593|gb|DQ588339.1| Homo sapiens piRNA piR-55451, complete sequence U -
TGGGAACATAAAGGAAACGAGAGTGGGGA
>chr15 62514883 gi|108081845|gb|DQ590591.1| Homo sapiens piRNA piR-57703, complete sequence U -
TGGTTGGGAACATAAAGGAAACGAGAGTG
>chr15 62514893 gi|108055014|gb|DQ573760.1| Homo sapiens piRNA piR-41872, complete sequence U -
TCATCACAGTGGTTGGGAACATAAAGGA
>chr15 62514912 gi|108087202|gb|DQ593883.1| Homo sapiens piRNA piR-33995, complete sequence U +
CTGTGATGAATCTTCTCTAATTACTGCCA
>chr15 62515076 gi|108091567|gb|DQ596154.1| Homo sapiens piRNA piR-34220, complete sequence U -
GAAGGTGTTTTTCCTGAGACCAGAACTAGGA
>chr15 62515081 gi|108092527|gb|DQ596663.1| Homo sapiens piRNA piR-34729, complete sequence U -
GAGGAAGGTGTTTTTCCTGAGACCAGAAC
>chr15 62515141 gi|108066341|gb|DQ580042.1| Homo sapiens piRNA piR-48154, complete sequence U -
TGACTTGGAACTGCATCTGGATGTGGA
>chr15 62515159 gi|108092276|gb|DQ596534.1| Homo sapiens piRNA piR-34600, complete sequence U -
GAGAGCAAACGCTGTGGGCCTGACTTGGA
>chr15 62515168 gi|108090406|gb|DQ595554.1| Homo sapiens piRNA piR-61666, complete sequence U -
TTGGTTAATGAGAGCAAACGCTGTGGGCC
>chr15 62515168 gi|108081776|gb|DQ590522.1| Homo sapiens piRNA piR-57634, complete sequence U -
TGGTTAATGAGAGCAAACGCTGTGGGCC
>chr15 62515199 gi|108096334|gb|DQ598671.1| Homo sapiens piRNA piR-36737, complete sequence U -
GTTGGGTGTGTGAGCTGCGCAAAAGCTCTGT
>chr15 62515212 gi|108073451|gb|DQ583798.1| Homo sapiens piRNA piR-50910, complete sequence U -
TGCAGGTTAAGTTGGGTGTGTGAGCTGC
>chr15 62515219 gi|108088837|gb|DQ594736.1| Homo sapiens piRNA piR-60848, complete sequence U -
TTCTGGCTTGCAGGTTAAGTTGGGTGTGT
>chr15 62515292 gi|108096444|gb|DQ598731.1| Homo sapiens piRNA piR-36797, complete sequence U -
TAAAAGACTATGGCCTTTGGTGACTTCCCTC
>chr15 62515405 gi|108080892|gb|DQ589638.1| Homo sapiens piRNA piR-56750, complete sequence U -
TGGGTGTTACCATCCTGCATGAGACAGGAAA
>chr15 62515532 gi|108071208|gb|DQ582617.1| Homo sapiens piRNA piR-32729, complete sequence U -
CCAAGTGACAGATTCTGCCAAGTCAGACAAGC
>chr15 62515545 gi|108093980|gb|DQ597423.1| Homo sapiens piRNA piR-35489, complete sequence U -
GCCTTTTTGTGCCCAAGTGACAGATTCTGCC
>chr15 62515739 gi|108055620|gb|DQ574366.1| Homo sapiens piRNA piR-42478, complete sequence U -
TCCACCCATGAATACTGAGCTTCAGCTGCC
>chr15 62515769 gi|108064813|gb|DQ579265.1| Homo sapiens piRNA piR-47377, complete sequence U -
TGAATGTTAAGTTGGGTGAAGTTTACGGT
>chr15 62515774 gi|108098798|gb|DQ599969.1| Homo sapiens piRNA piR-38035, complete sequence U -
TACAGTGAATGTTAAGTTGGGTGAAGTTT
>chr15 62515891 gi|108092959|gb|DQ596888.1| Homo sapiens piRNA piR-34954, complete sequence U -
GATGACGTAAGGTAGAAGCCGCGGAAGCC
>chr15 62515892 gi|108089968|gb|DQ595320.1| Homo sapiens piRNA piR-61432, complete sequence U -
TTGGATGACGTAAGGTAGAAGCCGCGGAAGC
>chr15 62515892 gi|108078572|gb|DQ587318.1| Homo sapiens piRNA piR-54430, complete sequence U -
TGGATGACGTAAGGTAGAAGCCGCGGAAGC
>chr15 62515893 gi|108078571|gb|DQ587317.1| Homo sapiens piRNA piR-54429, complete sequence U -
TGGATGACGTAAGGTAGAAGCCGCGGAAG
>chr15 62515898 gi|108093960|gb|DQ597410.1| Homo sapiens piRNA piR-35476, complete sequence U -
GCCTTCTTGGATGACGTAAGGTAGAAGCCGC
>chr15 62515953 gi|108053328|gb|DQ572074.1| Homo sapiens piRNA piR-40186, complete sequence U -
TATATTCTTGTGGTGATAGTGGCCTTAGGA
>chr15 62515957 gi|108060621|gb|DQ577084.1| Homo sapiens piRNA piR-45196, complete sequence U -
TCGTATATTCTTGTGGTGATAGTGGCCTT
>chr15 62515969 gi|108079110|gb|DQ587856.1| Homo sapiens piRNA piR-54968, complete sequence U -
TGGCCAGGCGAGTCGTATATTCTTGTGGT
>chr15 62517446 gi|108065008|gb|DQ579365.1| Homo sapiens piRNA piR-47477, complete sequence U +
TGACAATTTATTTGTGATAGATGATACGAG
>chr15 62517615 gi|108081709|gb|DQ590455.1| Homo sapiens piRNA piR-57567, complete sequence M +
TGGTGTGATCTCGGCTCACTGCAACCTCCT
>chr15 62517793 gi|108077319|gb|DQ586065.1| Homo sapiens piRNA piR-53177, complete sequence M +
TGCTGGGATGACAGGCATGAGCCACTGCGC
>chr15 62518013 gi|108097706|gb|DQ599388.1| Homo sapiens piRNA piR-37454, complete sequence U +
TAAGCTTAGGGGAAGCTGAGGGAGACTGC
>chr15 62518138 gi|108072749|gb|DQ583418.1| Homo sapiens piRNA piR-50530, complete sequence U +
TGCACATTGGTGTGTGTGTGAGGAAAGCA
>chr15 62518308 gi|108096763|gb|DQ598895.1| Homo sapiens piRNA piR-36961, complete sequence U +
TAAAGGCCGCTAAAGTATTCAAAATAATTGT
>chr15 62519456 gi|108070721|gb|DQ582356.1| Homo sapiens piRNA piR-32468, complete sequence U +
CAGCTTTAAAAGTGGAGCTTTGAGTGTCA
>chr15 62519456 gi|108070719|gb|DQ582355.1| Homo sapiens piRNA piR-32467, complete sequence U +
CAGCTTTAAAAGTGGAGCTTTGAGTGTC
>chr15 62520743 gi|108061179|gb|DQ577371.1| Homo sapiens piRNA piR-45483, complete sequence U +
TCTCACCAATGTTGCATAAGTTCCTCAAGA
>chr15 62520805 gi|108062612|gb|DQ578129.1| Homo sapiens piRNA piR-46241, complete sequence U -
TCTGTATACAGCAGTGCCCAGGACAGTCC
>chr15 62520811 gi|108059487|gb|DQ576487.1| Homo sapiens piRNA piR-44599, complete sequence U +
TCCTGGGCACTGCTGTATACAGAATGGAGA
>chr15 62520959 gi|108081358|gb|DQ590104.1| Homo sapiens piRNA piR-57216, complete sequence U +
TGGTGAAGCCAGCAATAGAAACTTGAA
>chr15 62521189 gi|108066904|gb|DQ580345.1| Homo sapiens piRNA piR-48457, complete sequence U +
TGAGAGCCTCAGGAAGCTTTTACTCATGGT
>chr15 62521239 gi|108093523|gb|DQ597180.1| Homo sapiens piRNA piR-35246, complete sequence U +
GCATATCACGTGGTGAGAGTGTGAGC
>chr15 62521244 gi|108054432|gb|DQ573178.1| Homo sapiens piRNA piR-41290, complete sequence U +
TCACGTGGTGAGAGTGTGAGCAAGAGAGA
>chr15 62521325 gi|108079715|gb|DQ588461.1| Homo sapiens piRNA piR-55573, complete sequence U +
TGGGAACTCACACATTACCAGGAGGACAGC
>chr15 62521442 gi|108067212|gb|DQ580506.1| Homo sapiens piRNA piR-48618, complete sequence U +
TGAGATTTGAGGAGGACAAACATTCAAAGC
>chr15 62521561 gi|108096531|gb|DQ598776.1| Homo sapiens piRNA piR-36842, complete sequence U +
TAAACAAGCAGGTACTACAGGTGGGATAAT
>chr15 62521693 gi|108090729|gb|DQ595721.1| Homo sapiens piRNA piR-61833, complete sequence U +
TTTAAGGTGCTTGGAACTGATTAGGTCCTC
>chr15 62521693 gi|108090727|gb|DQ595720.1| Homo sapiens piRNA piR-61832, complete sequence U +
TTTAAGGTGCTTGGAACTGATTAGGTCC
>chr15 62521694 gi|108085125|gb|DQ592784.1| Homo sapiens piRNA piR-59896, complete sequence U +
TTAAGGTGCTTGGAACTGATTAGGTCCTCTC
>chr15 62521696 gi|108051422|gb|DQ570168.1| Homo sapiens piRNA piR-30280, complete sequence U +
AAGGTGCTTGGAACTGATTAGGTCCTCTCA
>chr15 62521697 gi|108052649|gb|DQ571395.1| Homo sapiens piRNA piR-31507, complete sequence U +
AGGTGCTTGGAACTGATTAGGTCCTCTCA
>chr15 62521805 gi|108053016|gb|DQ571762.1| Homo sapiens piRNA piR-31874, complete sequence U -
ATGTATAGGATAGGGATGTAGAATGAGTCC
>chr15 62521997 gi|108091260|gb|DQ595996.1| Homo sapiens piRNA piR-34062, complete sequence U +
CTTTGAAAAATGCTTGATGTTGATATTGAA
>chr15 62522000 gi|108063293|gb|DQ578477.1| Homo sapiens piRNA piR-46589, complete sequence U +
TGAAAAATGCTTGATGTTGATATTGAACAT
>chr15 62522089 gi|108070131|gb|DQ582044.1| Homo sapiens piRNA piR-32156, complete sequence U +
CACCAAGATGGTTATCAGAAGGACCCCC
>chr15 62522462 gi|108080426|gb|DQ589172.1| Homo sapiens piRNA piR-56284, complete sequence U +
TGGGCTGGTGGAAGTACACGCAAGACACACC
>chr15 62522510 gi|108058656|gb|DQ576057.1| Homo sapiens piRNA piR-44169, complete sequence U +
TCCTAGAGGAAGCTGTGTCTGAGGCTTGA
>chr15 62522696 gi|108064224|gb|DQ578955.1| Homo sapiens piRNA piR-47067, complete sequence U +
TGAAGACAGATGCAAGGGCCTTTACACCAC
>chr15 62522852 gi|108066521|gb|DQ580137.1| Homo sapiens piRNA piR-48249, complete sequence U +
TGAGAAGAGTCCAGAGACAAGGAGATGGT
>chr15 62523476 gi|108089866|gb|DQ595267.1| Homo sapiens piRNA piR-61379, complete sequence U +
TTGGAGAGGTGCAGGCATTAGAGCTC
>chr15 62523637 gi|108100678|gb|DQ600944.1| Homo sapiens piRNA piR-39010, complete sequence U +
TAGAGATGTTGGTCAGGTAAAAAGAGTTC
>chr15 62523740 gi|108055981|gb|DQ574666.1| Homo sapiens piRNA piR-42778, complete sequence U +
TCCAGGCATGGCCTCTCCTGGTACCCACTGT
>chr15 62523748 gi|108079228|gb|DQ587974.1| Homo sapiens piRNA piR-55086, complete sequence U +
TGGCCTCTCCTGGTACCCACTGTGATGTC
>chr15 62523797 gi|108054880|gb|DQ573626.1| Homo sapiens piRNA piR-41738, complete sequence U +
TCAGGGCTTCTCTGACCTAGTAGAGAGTGA
>chr15 62523808 gi|108086834|gb|DQ593691.1| Homo sapiens piRNA piR-33803, complete sequence U +
CTGACCTAGTAGAGAGTGACAAACCCACTCC
>chr15 62523988 gi|108087707|gb|DQ594143.1| Homo sapiens piRNA piR-60255, complete sequence U +
TTCAGACTCTTGATCTTTGAGGGTCCCTAC
>chr15 62523988 gi|108087705|gb|DQ594142.1| Homo sapiens piRNA piR-60254, complete sequence U +
TTCAGACTCTTGATCTTTGAGGGTCCCTA
>chr15 62524021 gi|108075643|gb|DQ584949.1| Homo sapiens piRNA piR-52061, complete sequence U +
TGCCTCAGAGTGTAGCCAAACAAGAGC
>chr15 62524033 gi|108101173|gb|DQ601206.1| Homo sapiens piRNA piR-39272, complete sequence U +
TAGCCAAACAAGAGCCAGAGGGCCTGAGA
>chr15 62524057 gi|108066693|gb|DQ580235.1| Homo sapiens piRNA piR-48347, complete sequence U +
TGAGAATTGTCACTGGTGGGGTGACAGAGA
>chr15 62524261 gi|108080004|gb|DQ588750.1| Homo sapiens piRNA piR-55862, complete sequence U +
TGGGAGCTGAAGAACGCAACAGATGG
>chr15 62524409 gi|108086989|gb|DQ593772.1| Homo sapiens piRNA piR-33884, complete sequence U +
CTGCTGAATGACTGAATGAAAAGAGGT
>chr15 62524410 gi|108077112|gb|DQ585858.1| Homo sapiens piRNA piR-52970, complete sequence U +
TGCTGAATGACTGAATGAAAAGAGGTGGC
>chr15 62524410 gi|108077111|gb|DQ585857.1| Homo sapiens piRNA piR-52969, complete sequence U +
TGCTGAATGACTGAATGAAAAGAGGTGG
>chr15 62524411 gi|108094207|gb|DQ597558.1| Homo sapiens piRNA piR-35624, complete sequence U +
GCTGAATGACTGAATGAAAAGAGGTGGCT
>chr15 62524419 gi|108051911|gb|DQ570657.1| Homo sapiens piRNA piR-30769, complete sequence U +
ACTGAATGAAAAGAGGTGGCTGAGGAAAGC
>chr15 62524419 gi|108051910|gb|DQ570656.1| Homo sapiens piRNA piR-30768, complete sequence U +
ACTGAATGAAAAGAGGTGGCTGAGGAAA
>chr15 62524421 gi|108064687|gb|DQ579199.1| Homo sapiens piRNA piR-47311, complete sequence U +
TGAATGAAAAGAGGTGGCTGAGGAAAGCA
>chr15 62524505 gi|108066767|gb|DQ580273.1| Homo sapiens piRNA piR-48385, complete sequence U +
TGAGACCTTGAAGAAGAAGACAGTGCTAGA
>chr15 62524505 gi|108066765|gb|DQ580272.1| Homo sapiens piRNA piR-48384, complete sequence U +
TGAGACCTTGAAGAAGAAGACAGTGC
>chr15 62524760 gi|108077626|gb|DQ586372.1| Homo sapiens piRNA piR-53484, complete sequence U +
TGGAAACACAGCCAGGAGTGATGGACAACC
>chr15 62524762 gi|108091288|gb|DQ596010.1| Homo sapiens piRNA piR-34076, complete sequence U +
GAAACACAGCCAGGAGTGATGGACAACC
>chr15 62525182 gi|108054879|gb|DQ573625.1| Homo sapiens piRNA piR-41737, complete sequence U +
TCAGGGCACAGATTTTGACAAACACGAG
>chr15 62525918 gi|108099105|gb|DQ600127.1| Homo sapiens piRNA piR-38193, complete sequence U +
TACCAGCCAAGGTATCCTTTTCAAGGATAGCA
>chr15 62525979 gi|108072618|gb|DQ583349.1| Homo sapiens piRNA piR-50461, complete sequence U +
TGCACAAGTTGCTTCTGGTGAGTCCTAGC
>chr15 62526086 gi|108095998|gb|DQ598488.1| Homo sapiens piRNA piR-36554, complete sequence U +
GTGACCTGAAACAGTGTAGGTGATGCTGAGT
>chr15 62526118 gi|108094385|gb|DQ597650.1| Homo sapiens piRNA piR-35716, complete sequence U +
GCTTTGTTGTAGGAAAATGAACAGAAATGC
>chr15 62526276 gi|108076001|gb|DQ585136.1| Homo sapiens piRNA piR-52248, complete sequence U +
TGCCTTAGGGTGGGATTCCTCTGGTTGGT
>chr15 62527344 gi|108071283|gb|DQ582656.1| Homo sapiens piRNA piR-32768, complete sequence U +
CCACCAATGATAGACTAAATCAAGAAAACGTG
>chr15 62527535 gi|108080003|gb|DQ588749.1| Homo sapiens piRNA piR-55861, complete sequence M +
TGGGAGCTGAACGATGAAAACACATGGAC
>chr15 62527559 gi|108078051|gb|DQ586797.1| Homo sapiens piRNA piR-53909, complete sequence U +
TGGACACATACAGAAGAACAACACATACTGA
>chr15 62527909 gi|108083487|gb|DQ591932.1| Homo sapiens piRNA piR-59044, complete sequence U +
TGTGGTAAGACCAAAATCAGATTTTAGGGG
>chr15 62528613 gi|108086898|gb|DQ593725.1| Homo sapiens piRNA piR-33837, complete sequence U +
CTGATGCTCCTTAAATTCCCAAAATGC
>chr15 62528661 gi|108090253|gb|DQ595474.1| Homo sapiens piRNA piR-61586, complete sequence U +
TTGGTCAAGGAGCCTCTCAATAGTTCA
>chr15 62528819 gi|108066295|gb|DQ580018.1| Homo sapiens piRNA piR-48130, complete sequence U +
TGACTTAAGCTAGTGTGTTCTGCCTC
>chr15 62529423 gi|108074911|gb|DQ584558.1| Homo sapiens piRNA piR-51670, complete sequence U +
TGCCATGTTGGCCAGGCCAGTCTCAATCTCC
>chr15 62530304 gi|108078012|gb|DQ586758.1| Homo sapiens piRNA piR-53870, complete sequence U +
TGGAATTGCAAAGGGGCCTCAAATAGCCAAC
>chr15 62530462 gi|108089194|gb|DQ594921.1| Homo sapiens piRNA piR-61033, complete sequence U +
TTGAGAGTCCAGGATGAAAGCCATACAAGC
>chr15 62530883 gi|108071503|gb|DQ582770.1| Homo sapiens piRNA piR-32882, complete sequence U +
CCATGGTGGCCAGACATTCCCCAATGC
>chr15 62530900 gi|108057344|gb|DQ575367.1| Homo sapiens piRNA piR-43479, complete sequence U +
TCCCCAATGCTGCGATACTAAGATGAGTGA
>chr15 62530900 gi|108057342|gb|DQ575366.1| Homo sapiens piRNA piR-43478, complete sequence U +
TCCCCAATGCTGCGATACTAAGATGAGT
>chr15 62530902 gi|108071572|gb|DQ582807.1| Homo sapiens piRNA piR-32919, complete sequence U +
CCCAATGCTGCGATACTAAGATGAGTGAG
>chr15 62530902 gi|108071570|gb|DQ582806.1| Homo sapiens piRNA piR-32918, complete sequence U +
CCCAATGCTGCGATACTAAGATGAGTGA
>chr15 62530907 gi|108077247|gb|DQ585993.1| Homo sapiens piRNA piR-53105, complete sequence U +
TGCTGCGATACTAAGATGAGTGAGACATAGC
>chr15 62530943 gi|108099185|gb|DQ600168.1| Homo sapiens piRNA piR-38234, complete sequence U +
TACCATAAGGTTCTTTAGAGTTAGTGGAGC
>chr15 62530996 gi|108080002|gb|DQ588748.1| Homo sapiens piRNA piR-55860, complete sequence U +
TGGGAGCTGAAACTAGGATTCACCCCTTA
>chr15 62531003 gi|108063485|gb|DQ578576.1| Homo sapiens piRNA piR-46688, complete sequence U +
TGAAACTAGGATTCACCCCTTAGAGGTAGC
>chr15 62531009 gi|108101849|gb|DQ601558.1| Homo sapiens piRNA piR-39624, complete sequence U +
TAGGATTCACCCCTTAGAGGTAGCCTCTGT
>chr15 62531023 gi|108100778|gb|DQ601000.1| Homo sapiens piRNA piR-39066, complete sequence U +
TAGAGGTAGCCTCTGTGCATGTGTTAGGAA
>chr15 62531023 gi|108100776|gb|DQ600999.1| Homo sapiens piRNA piR-39065, complete sequence U +
TAGAGGTAGCCTCTGTGCATGTGTTAGGA
>chr15 62531034 gi|108062696|gb|DQ578171.1| Homo sapiens piRNA piR-46283, complete sequence U +
TCTGTGCATGTGTTAGGAAGTTGCCTAGAA
>chr15 62531038 gi|108073882|gb|DQ584023.1| Homo sapiens piRNA piR-51135, complete sequence U +
TGCATGTGTTAGGAAGTTGCCTAGAAACCTC
>chr15 62531086 gi|108080689|gb|DQ589435.1| Homo sapiens piRNA piR-56547, complete sequence U +
TGGGTATATGGAGTTCTCAGGTGTCAGTTT
>chr15 62531100 gi|108061287|gb|DQ577427.1| Homo sapiens piRNA piR-45539, complete sequence U +
TCTCAGGTGTCAGTTTCTGGGGAAGCGAAC
>chr15 62531187 gi|108053791|gb|DQ572537.1| Homo sapiens piRNA piR-40649, complete sequence U +
TCAAAATTAGGGCCTGGGGCTGCCTCTTTGA
>chr15 62531214 gi|108089234|gb|DQ594942.1| Homo sapiens piRNA piR-61054, complete sequence U +
TTGAGGTAGATCAGTTAACAACAGAAACTGG
>chr15 62531215 gi|108068207|gb|DQ581023.1| Homo sapiens piRNA piR-49135, complete sequence U +
TGAGGTAGATCAGTTAACAACAGAAACTGGG
>chr15 62531224 gi|108054964|gb|DQ573710.1| Homo sapiens piRNA piR-41822, complete sequence U +
TCAGTTAACAACAGAAACTGGGTAGTGTC
>chr15 62531273 gi|108089332|gb|DQ594992.1| Homo sapiens piRNA piR-61104, complete sequence U +
TTGATGGTAACAGTAGGTAGTAGGTCAGGA
>chr15 62531273 gi|108089330|gb|DQ594991.1| Homo sapiens piRNA piR-61103, complete sequence U +
TTGATGGTAACAGTAGGTAGTAGGTCAGG
>chr15 62531274 gi|108069797|gb|DQ581868.1| Homo sapiens piRNA piR-49980, complete sequence U +
TGATGGTAACAGTAGGTAGTAGGTCA
>chr15 62531277 gi|108080993|gb|DQ589739.1| Homo sapiens piRNA piR-56851, complete sequence U +
TGGTAACAGTAGGTAGTAGGTCAGGA
>chr15 62531278 gi|108095527|gb|DQ598243.1| Homo sapiens piRNA piR-36309, complete sequence U +
GGTAACAGTAGGTAGTAGGTCAGGAG
>chr15 62531310 gi|108053833|gb|DQ572579.1| Homo sapiens piRNA piR-40691, complete sequence U +
TCAAAGGAGCCCAGAGAGAGACGAGGTAGG
>chr15 62531310 gi|108053832|gb|DQ572578.1| Homo sapiens piRNA piR-40690, complete sequence U +
TCAAAGGAGCCCAGAGAGAGACGAGGTAG
>chr15 62531310 gi|108053831|gb|DQ572577.1| Homo sapiens piRNA piR-40689, complete sequence U +
TCAAAGGAGCCCAGAGAGAGACGAGGTA
>chr15 62531336 gi|108101627|gb|DQ601443.1| Homo sapiens piRNA piR-39509, complete sequence U +
TAGGACACCCTTGACTAACCACTTCTGACC
>chr15 62531346 gi|108089163|gb|DQ594905.1| Homo sapiens piRNA piR-61017, complete sequence U +
TTGACTAACCACTTCTGACCTACTGGGACAA
>chr15 62531346 gi|108089161|gb|DQ594904.1| Homo sapiens piRNA piR-61016, complete sequence U +
TTGACTAACCACTTCTGACCTACTGGGACA
>chr15 62531347 gi|108066025|gb|DQ579877.1| Homo sapiens piRNA piR-47989, complete sequence U +
TGACTAACCACTTCTGACCTACTGGGACAAA
>chr15 62531347 gi|108066023|gb|DQ579876.1| Homo sapiens piRNA piR-47988, complete sequence U +
TGACTAACCACTTCTGACCTACTGGGACAA
>chr15 62531347 gi|108066021|gb|DQ579875.1| Homo sapiens piRNA piR-47987, complete sequence U +
TGACTAACCACTTCTGACCTACTGGGACA
>chr15 62531347 gi|108066020|gb|DQ579874.1| Homo sapiens piRNA piR-47986, complete sequence U +
TGACTAACCACTTCTGACCTACTGGGAC
>chr15 62531347 gi|108066018|gb|DQ579873.1| Homo sapiens piRNA piR-47985, complete sequence U +
TGACTAACCACTTCTGACCTACTGGGA
>chr15 62531348 gi|108092040|gb|DQ596401.1| Homo sapiens piRNA piR-34467, complete sequence U +
GACTAACCACTTCTGACCTACTGGGACAA
>chr15 62531361 gi|108065808|gb|DQ579765.1| Homo sapiens piRNA piR-47877, complete sequence U +
TGACCTACTGGGACAAAGCATGGAGAGGA
>chr15 62531361 gi|108065806|gb|DQ579764.1| Homo sapiens piRNA piR-47876, complete sequence U +
TGACCTACTGGGACAAAGCATGGAGA
>chr15 62531405 gi|108075189|gb|DQ584704.1| Homo sapiens piRNA piR-51816, complete sequence U +
TGCCCCTGTGGGAAACATTAGATGATGCTC
>chr15 62531718 gi|108052661|gb|DQ571407.1| Homo sapiens piRNA piR-31519, complete sequence U +
AGGTTAGTAAGAGTGCTTCAAGAGGGGAA
>chr15 62531830 gi|108057524|gb|DQ575459.1| Homo sapiens piRNA piR-43571, complete sequence U +
TCCCCTTTCTCCTTTATTCCGTAATAAATA
>chr15 62531851 gi|108097936|gb|DQ599508.1| Homo sapiens piRNA piR-37574, complete sequence U +
TAATAAATAAGTGTTCAGAGCCTGACCAT
>chr15 62531854 gi|108096823|gb|DQ598926.1| Homo sapiens piRNA piR-36992, complete sequence U +
TAAATAAGTGTTCAGAGCCTGACCATACC
>chr15 62531879 gi|108099205|gb|DQ600178.1| Homo sapiens piRNA piR-38244, complete sequence U +
TACCATGCACTAGGCTAGAAATAAAGAGG
>chr15 62531915 gi|108064690|gb|DQ579201.1| Homo sapiens piRNA piR-47313, complete sequence U +
TGAATGAAACCAACTCCCCGCTCTTCATCC
>chr15 62531929 gi|108057462|gb|DQ575427.1| Homo sapiens piRNA piR-43539, complete sequence U +
TCCCCGCTCTTCATCCGCTGCTTGTGAATT
>chr15 62531938 gi|108087877|gb|DQ594233.1| Homo sapiens piRNA piR-60345, complete sequence U +
TTCATCCGCTGCTTGTGAATTATGTGATGC
>chr15 62531942 gi|108058216|gb|DQ575826.1| Homo sapiens piRNA piR-43938, complete sequence U +
TCCGCTGCTTGTGAATTATGTGATGCTCTC
>chr15 62531942 gi|108058214|gb|DQ575825.1| Homo sapiens piRNA piR-43937, complete sequence U +
TCCGCTGCTTGTGAATTATGTGATGCTCT
>chr15 62531942 gi|108058213|gb|DQ575824.1| Homo sapiens piRNA piR-43936, complete sequence U +
TCCGCTGCTTGTGAATTATGTGATGC
>chr15 62531947 gi|108077544|gb|DQ586290.1| Homo sapiens piRNA piR-53402, complete sequence U +
TGCTTGTGAATTATGTGATGCTCTCCAAA
>chr15 62531985 gi|108055093|gb|DQ573839.1| Homo sapiens piRNA piR-41951, complete sequence U +
TCATGATAATTAACTTGTAAGTTGGGCTG
>chr15 62532007 gi|108080428|gb|DQ589174.1| Homo sapiens piRNA piR-56286, complete sequence U +
TGGGCTGTAGTTGGGTGCAAGGCTGGGG
>chr15 62532014 gi|108053243|gb|DQ571989.1| Homo sapiens piRNA piR-40101, complete sequence U +
TAGTTGGGTGCAAGGCTGGGGTGGGCGGG
>chr15 62532077 gi|108069112|gb|DQ581514.1| Homo sapiens piRNA piR-49626, complete sequence U +
TGATCACCTCAAATTTGGGTCCACGGCTGCC
>chr15 62532077 gi|108069110|gb|DQ581513.1| Homo sapiens piRNA piR-49625, complete sequence U +
TGATCACCTCAAATTTGGGTCCACGGCTGC
>chr15 62532078 gi|108092875|gb|DQ596846.1| Homo sapiens piRNA piR-34912, complete sequence U +
GATCACCTCAAATTTGGGTCCACGGCTGC
>chr15 62532080 gi|108054378|gb|DQ573124.1| Homo sapiens piRNA piR-41236, complete sequence U +
TCACCTCAAATTTGGGTCCACGGCTGC
>chr15 62532085 gi|108053885|gb|DQ572631.1| Homo sapiens piRNA piR-40743, complete sequence U +
TCAAATTTGGGTCCACGGCTGCCAGATTGGC
>chr15 62532090 gi|108091101|gb|DQ595913.1| Homo sapiens piRNA piR-62025, complete sequence U +
TTTGGGTCCACGGCTGCCAGATTGGCTGAAA
>chr15 62532091 gi|108090212|gb|DQ595453.1| Homo sapiens piRNA piR-61565, complete sequence U +
TTGGGTCCACGGCTGCCAGATTGGCTGAA
>chr15 62532092 gi|108080718|gb|DQ589464.1| Homo sapiens piRNA piR-56576, complete sequence U +
TGGGTCCACGGCTGCCAGATTGGCTGAAA
>chr15 62532104 gi|108074518|gb|DQ584355.1| Homo sapiens piRNA piR-51467, complete sequence U +
TGCCAGATTGGCTGAAACTATACTTGGGCTA
>chr15 62532111 gi|108090109|gb|DQ595400.1| Homo sapiens piRNA piR-61512, complete sequence U +
TTGGCTGAAACTATACTTGGGCTAGGGAGC
>chr15 62532145 gi|108065849|gb|DQ579786.1| Homo sapiens piRNA piR-47898, complete sequence U +
TGACCTGAGTTGTGGCTAAACATATAGAC
>chr15 62532157 gi|108079327|gb|DQ588073.1| Homo sapiens piRNA piR-55185, complete sequence U +
TGGCTAAACATATAGACCCTTAAAGTTTAT
>chr15 62532183 gi|108087391|gb|DQ593980.1| Homo sapiens piRNA piR-60092, complete sequence U +
TTATGGCTCCCCTGAGTGCTAGTTGGATA
>chr15 62532195 gi|108068610|gb|DQ581233.1| Homo sapiens piRNA piR-49345, complete sequence U +
TGAGTGCTAGTTGGATAATTTAGGATTGCTA
>chr15 62532199 gi|108076859|gb|DQ585605.1| Homo sapiens piRNA piR-52717, complete sequence U +
TGCTAGTTGGATAATTTAGGATTGCTAGGTA
>chr15 62532199 gi|108076858|gb|DQ585604.1| Homo sapiens piRNA piR-52716, complete sequence U +
TGCTAGTTGGATAATTTAGGATTGCTAGGT
>chr15 62532199 gi|108076857|gb|DQ585603.1| Homo sapiens piRNA piR-52715, complete sequence U +
TGCTAGTTGGATAATTTAGGATTGCTAGG
>chr15 62532221 gi|108076842|gb|DQ585588.1| Homo sapiens piRNA piR-52700, complete sequence U +
TGCTAGGTAGGCAGCTGTGGCATCCTCACT
>chr15 62532244 gi|108085711|gb|DQ593092.1| Homo sapiens piRNA piR-33204, complete sequence U +
CCTCACTCACTTATATGCACATATTGTGGA
>chr15 62532382 gi|108053883|gb|DQ572629.1| Homo sapiens piRNA piR-40741, complete sequence U +
TCAAATTATGGTTCCTCATCACATCTTCTT
>chr15 62532405 gi|108062973|gb|DQ578315.1| Homo sapiens piRNA piR-46427, complete sequence U +
TCTTCTTTGGAAATTGCTCTCTCTGCTGC
>chr15 62532424 gi|108061677|gb|DQ577629.1| Homo sapiens piRNA piR-45741, complete sequence U +
TCTCTGCTGCAGATGGCATCACTAGGGCCCA
>chr15 62532424 gi|108061675|gb|DQ577628.1| Homo sapiens piRNA piR-45740, complete sequence U +
TCTCTGCTGCAGATGGCATCACTAGGGCCC
>chr15 62532424 gi|108061673|gb|DQ577627.1| Homo sapiens piRNA piR-45739, complete sequence U +
TCTCTGCTGCAGATGGCATCACTAGGGCC
>chr15 62532437 gi|108078956|gb|DQ587702.1| Homo sapiens piRNA piR-54814, complete sequence U +
TGGCATCACTAGGGCCCACATTTGGAAC
>chr15 62532457 gi|108091062|gb|DQ595893.1| Homo sapiens piRNA piR-62005, complete sequence U +
TTTGGAACCTCTCCCAAGATGTGCCCTAGA
>chr15 62532459 gi|108077778|gb|DQ586524.1| Homo sapiens piRNA piR-53636, complete sequence U +
TGGAACCTCTCCCAAGATGTGCCCTAGAGTC
>chr15 62532459 gi|108077777|gb|DQ586523.1| Homo sapiens piRNA piR-53635, complete sequence U +
TGGAACCTCTCCCAAGATGTGCCCTAGAGT
>chr15 62532459 gi|108077776|gb|DQ586522.1| Homo sapiens piRNA piR-53634, complete sequence U +
TGGAACCTCTCCCAAGATGTGCCCTAGA
>chr15 62532466 gi|108061446|gb|DQ577508.1| Homo sapiens piRNA piR-45620, complete sequence U +
TCTCCCAAGATGTGCCCTAGAGTCTATG
>chr15 62532468 gi|108056695|gb|DQ575033.1| Homo sapiens piRNA piR-43145, complete sequence U +
TCCCAAGATGTGCCCTAGAGTCTATGGAGT
>chr15 62532599 gi|108074997|gb|DQ584604.1| Homo sapiens piRNA piR-51716, complete sequence U +
TGCCCAAATAAACTCTCAGCCATGCTTAGCAA
>chr15 62532612 gi|108061254|gb|DQ577410.1| Homo sapiens piRNA piR-45522, complete sequence U +
TCTCAGCCATGCTTAGCAAGAAGCTGCATA
>chr15 62532679 gi|108076108|gb|DQ585192.1| Homo sapiens piRNA piR-52304, complete sequence U +
TGCCTTTCTAAGCTGCTGCTCGAAAGAGAA
>chr15 62532789 gi|108087958|gb|DQ594279.1| Homo sapiens piRNA piR-60391, complete sequence U +
TTCCAAATCTCTGGCTTGTGAATAGGTTC
>chr15 62532859 gi|108078972|gb|DQ587718.1| Homo sapiens piRNA piR-54830, complete sequence U +
TGGCATCTGTGGGCCATATGGAAAGAGGGA
>chr15 62532864 gi|108062719|gb|DQ578183.1| Homo sapiens piRNA piR-46295, complete sequence U +
TCTGTGGGCCATATGGAAAGAGGGAACTTTT
>chr15 62532968 gi|108097486|gb|DQ599270.1| Homo sapiens piRNA piR-37336, complete sequence U +
TAAGACTTCCTTTTAGTCAACAAGTGCCTT
>chr15 62532980 gi|108087313|gb|DQ593941.1| Homo sapiens piRNA piR-60053, complete sequence U +
TTAGTCAACAAGTGCCTTCATGTTTTGTCT
>chr15 62532981 gi|108102467|gb|DQ601882.1| Homo sapiens piRNA piR-39948, complete sequence U +
TAGTCAACAAGTGCCTTCATGTTTTGTCTCC
>chr15 62532981 gi|108102465|gb|DQ601881.1| Homo sapiens piRNA piR-39947, complete sequence U +
TAGTCAACAAGTGCCTTCATGTTTTGTCTC
>chr15 62533020 gi|108100950|gb|DQ601091.1| Homo sapiens piRNA piR-39157, complete sequence U +
TAGCAAAACCAAAAGTAAGGTATCCTTTG
>chr15 62533066 gi|108054265|gb|DQ573011.1| Homo sapiens piRNA piR-41123, complete sequence U +
TCACATCAAGGTAAAATGACCCATGGTTCC
>chr15 62533066 gi|108054264|gb|DQ573010.1| Homo sapiens piRNA piR-41122, complete sequence U +
TCACATCAAGGTAAAATGACCCATGGTTC
>chr15 62533117 gi|108074991|gb|DQ584601.1| Homo sapiens piRNA piR-51713, complete sequence U +
TGCCCAAAGGAAGATTTCAGTAGCCAACAGG
>chr15 62533117 gi|108074989|gb|DQ584600.1| Homo sapiens piRNA piR-51712, complete sequence U +
TGCCCAAAGGAAGATTTCAGTAGCCAAC
>chr15 62533126 gi|108091489|gb|DQ596114.1| Homo sapiens piRNA piR-34180, complete sequence U +
GAAGATTTCAGTAGCCAACAGGAATGTTGCCC
>chr15 62533159 gi|108055269|gb|DQ574015.1| Homo sapiens piRNA piR-42127, complete sequence M +
TCCAAAGTGTGCCACCTCCAGTGAGCCTC
>chr15 62533224 gi|108071021|gb|DQ582512.1| Homo sapiens piRNA piR-32624, complete sequence U +
CATCACTTCAGTCCCCCGCCAAGCATGGGTGT
>chr15 62533226 gi|108054530|gb|DQ573276.1| Homo sapiens piRNA piR-41388, complete sequence U +
TCACTTCAGTCCCCCGCCAAGCATGGGTGT
>chr15 62533249 gi|108080854|gb|DQ589600.1| Homo sapiens piRNA piR-56712, complete sequence U +
TGGGTGTACTGTGTAGGCAGCCATGTGGCCT
>chr15 62533249 gi|108080853|gb|DQ589599.1| Homo sapiens piRNA piR-56711, complete sequence U +
TGGGTGTACTGTGTAGGCAGCCATGTGGCC
>chr15 62533249 gi|108080851|gb|DQ589597.1| Homo sapiens piRNA piR-56709, complete sequence U +
TGGGTGTACTGTGTAGGCAGCCATGTGG
>chr15 62533255 gi|108100087|gb|DQ600633.1| Homo sapiens piRNA piR-38699, complete sequence U +
TACTGTGTAGGCAGCCATGTGGCCTGATAGT
>chr15 62533327 gi|108059178|gb|DQ576326.1| Homo sapiens piRNA piR-44438, complete sequence U +
TCCTGAATGATGGGAAATGTGTCCTCTGC
>chr15 62533329 gi|108086816|gb|DQ593682.1| Homo sapiens piRNA piR-33794, complete sequence U +
CTGAATGATGGGAAATGTGTCCTCTGC
>chr15 62533330 gi|108064712|gb|DQ579213.1| Homo sapiens piRNA piR-47325, complete sequence U +
TGAATGATGGGAAATGTGTCCTCTGCTAGC
>chr15 62533337 gi|108079575|gb|DQ588321.1| Homo sapiens piRNA piR-55433, complete sequence U +
TGGGAAATGTGTCCTCTGCTAGCTGTG
>chr15 62533337 gi|108079574|gb|DQ588320.1| Homo sapiens piRNA piR-55432, complete sequence U +
TGGGAAATGTGTCCTCTGCTAGCTGT
>chr15 62533353 gi|108076828|gb|DQ585574.1| Homo sapiens piRNA piR-52686, complete sequence U +
TGCTAGCTGTGTTTTCAGTGGAGCTCAGGG
>chr15 62533355 gi|108086493|gb|DQ593511.1| Homo sapiens piRNA piR-33623, complete sequence U +
CTAGCTGTGTTTTCAGTGGAGCTCAGGGG
>chr15 62533356 gi|108101468|gb|DQ601360.1| Homo sapiens piRNA piR-39426, complete sequence U +
TAGCTGTGTTTTCAGTGGAGCTCAGGGGA
>chr15 62533392 gi|108094915|gb|DQ597927.1| Homo sapiens piRNA piR-35993, complete sequence U +
GGCCAAGCCATTACTAGGGTGCTGTTGGGA
>chr15 62533393 gi|108093626|gb|DQ597234.1| Homo sapiens piRNA piR-35300, complete sequence U +
GCCAAGCCATTACTAGGGTGCTGTTGGGAGC
>chr15 62533393 gi|108093624|gb|DQ597233.1| Homo sapiens piRNA piR-35299, complete sequence U +
GCCAAGCCATTACTAGGGTGCTGTTGGGA
>chr15 62533402 gi|108085264|gb|DQ592856.1| Homo sapiens piRNA piR-59968, complete sequence U +
TTACTAGGGTGCTGTTGGGAGCAGTGAA
>chr15 62533403 gi|108099796|gb|DQ600486.1| Homo sapiens piRNA piR-38552, complete sequence U +
TACTAGGGTGCTGTTGGGAGCAGTGAAAA
>chr15 62533409 gi|108095629|gb|DQ598295.1| Homo sapiens piRNA piR-36361, complete sequence U +
GGTGCTGTTGGGAGCAGTGAAAAGGCCACA
>chr15 62533417 gi|108079988|gb|DQ588734.1| Homo sapiens piRNA piR-55846, complete sequence U +
TGGGAGCAGTGAAAAGGCCACATCCTTT
>chr15 62533426 gi|108063355|gb|DQ578509.1| Homo sapiens piRNA piR-46621, complete sequence U +
TGAAAAGGCCACATCCTTTCCAAAGGACACT
>chr15 62533426 gi|108063353|gb|DQ578508.1| Homo sapiens piRNA piR-46620, complete sequence U +
TGAAAAGGCCACATCCTTTCCAAAGGACAC
>chr15 62533449 gi|108052375|gb|DQ571121.1| Homo sapiens piRNA piR-31233, complete sequence U +
AGGACACTTTTCCTGGAAAGCCCCTGGAGC
>chr15 62533462 gi|108077669|gb|DQ586415.1| Homo sapiens piRNA piR-53527, complete sequence U +
TGGAAAGCCCCTGGAGCTTAGCTGGCTCATC
>chr15 62533462 gi|108077668|gb|DQ586414.1| Homo sapiens piRNA piR-53526, complete sequence U +
TGGAAAGCCCCTGGAGCTTAGCTGGCTCA
>chr15 62533491 gi|108059633|gb|DQ576562.1| Homo sapiens piRNA piR-44674, complete sequence U +
TCCTGTGAAGCCGGTTCTGGCCACTAGGGT
>chr15 62533494 gi|108082582|gb|DQ591328.1| Homo sapiens piRNA piR-58440, complete sequence U +
TGTGAAGCCGGTTCTGGCCACTAGGGTGCA
>chr15 62533519 gi|108096080|gb|DQ598530.1| Homo sapiens piRNA piR-36596, complete sequence U +
GTGCAGGGCCATGAACTCAGCCTGGAGGAA
>chr15 62533623 gi|108052437|gb|DQ571183.1| Homo sapiens piRNA piR-31295, complete sequence U +
AGGATGGAATGGAAGATGCCTGGGCTGGAT
>chr15 62533627 gi|108077982|gb|DQ586728.1| Homo sapiens piRNA piR-53840, complete sequence U +
TGGAATGGAAGATGCCTGGGCTGGATGGA
>chr15 62533629 gi|108091632|gb|DQ596187.1| Homo sapiens piRNA piR-34253, complete sequence U +
GAATGGAAGATGCCTGGGCTGGATGGAAGTC
>chr15 62533632 gi|108077839|gb|DQ586585.1| Homo sapiens piRNA piR-53697, complete sequence U +
TGGAAGATGCCTGGGCTGGATGGAAGTC
>chr15 62533687 gi|108057586|gb|DQ575491.1| Homo sapiens piRNA piR-43603, complete sequence U +
TCCCGGCCACCGCTAGATCAGGATTCTGAGC
>chr15 62533701 gi|108052115|gb|DQ570861.1| Homo sapiens piRNA piR-30973, complete sequence U +
AGATCAGGATTCTGAGCCTGTTGGCTGTCA
>chr15 62533827 gi|108054770|gb|DQ573516.1| Homo sapiens piRNA piR-41628, complete sequence U +
TCAGCCCAGTTGGACATGCTCAGACACTC
>chr15 62533868 gi|108087835|gb|DQ594211.1| Homo sapiens piRNA piR-60323, complete sequence U +
TTCAGTGGCACAAACTCCAGGAGCCAGTGA
>chr15 62533896 gi|108091533|gb|DQ596136.1| Homo sapiens piRNA piR-34202, complete sequence U +
GAAGGAAATAGGAACACACCAGGATGAGC
>chr15 62533959 gi|108052129|gb|DQ570875.1| Homo sapiens piRNA piR-30987, complete sequence U +
AGCAAAATAAACAGGAGTCTCATCACCAG
>chr15 62534056 gi|108098218|gb|DQ599652.1| Homo sapiens piRNA piR-37718, complete sequence M +
TAATTATTAGAACCTCCTCCCCATGTGCCA
>chr15 62534209 gi|108081269|gb|DQ590015.1| Homo sapiens piRNA piR-57127, complete sequence U +
TGGTCTACATTAGCTCCATTGTCCTGCCTC
>chr15 62534214 gi|108098928|gb|DQ600036.1| Homo sapiens piRNA piR-38102, complete sequence U +
TACATTAGCTCCATTGTCCTGCCTCAGCTGC
>chr15 62534248 gi|108061971|gb|DQ577780.1| Homo sapiens piRNA piR-45892, complete sequence U +
TCTGAGTAAAATGGGAGCCCCCATGAGGGA
>chr15 62534265 gi|108085407|gb|DQ592930.1| Homo sapiens piRNA piR-33042, complete sequence U +
CCCCCATGAGGGAAAAATTGCTTTGGTGGGA
>chr15 62534271 gi|108068078|gb|DQ580954.1| Homo sapiens piRNA piR-49066, complete sequence U +
TGAGGGAAAAATTGCTTTGGTGGGATTAAC
>chr15 62534377 gi|108088054|gb|DQ594334.1| Homo sapiens piRNA piR-60446, complete sequence U +
TTCCAGAAATTTAAGGACTCAGCCCTGGCC
>chr15 62534421 gi|108062126|gb|DQ577859.1| Homo sapiens piRNA piR-45971, complete sequence U +
TCTGCACTTGTTTGTCTCAACCCATTAGACA
>chr15 62534423 gi|108072973|gb|DQ583535.1| Homo sapiens piRNA piR-50647, complete sequence U +
TGCACTTGTTTGTCTCAACCCATTAGAC
>chr15 62534433 gi|108082448|gb|DQ591194.1| Homo sapiens piRNA piR-58306, complete sequence U +
TGTCTCAACCCATTAGACAGGCGGCTTGTC
>chr15 62534433 gi|108082447|gb|DQ591193.1| Homo sapiens piRNA piR-58305, complete sequence U +
TGTCTCAACCCATTAGACAGGCGGCTTGT
>chr15 62534435 gi|108061142|gb|DQ577352.1| Homo sapiens piRNA piR-45464, complete sequence U +
TCTCAACCCATTAGACAGGCGGCTTGTCTT
>chr15 62534445 gi|108085323|gb|DQ592887.1| Homo sapiens piRNA piR-59999, complete sequence U +
TTAGACAGGCGGCTTGTCTTGCTACTCTA
>chr15 62534461 gi|108063054|gb|DQ578357.1| Homo sapiens piRNA piR-46469, complete sequence U +
TCTTGCTACTCTAAGGGTAAAAGGGTGAGT
>chr15 62534464 gi|108076783|gb|DQ585529.1| Homo sapiens piRNA piR-52641, complete sequence U +
TGCTACTCTAAGGGTAAAAGGGTGAGTGGGA
>chr15 62534464 gi|108076782|gb|DQ585528.1| Homo sapiens piRNA piR-52640, complete sequence U +
TGCTACTCTAAGGGTAAAAGGGTGAGTGGG
>chr15 62534464 gi|108076780|gb|DQ585526.1| Homo sapiens piRNA piR-52638, complete sequence U +
TGCTACTCTAAGGGTAAAAGGGTGAGTGG
>chr15 62534464 gi|108076776|gb|DQ585523.1| Homo sapiens piRNA piR-52635, complete sequence U +
TGCTACTCTAAGGGTAAAAGGGTGAGTG
>chr15 62534464 gi|108076775|gb|DQ585522.1| Homo sapiens piRNA piR-52634, complete sequence U +
TGCTACTCTAAGGGTAAAAGGGTGAGT
>chr15 62534464 gi|108076773|gb|DQ585521.1| Homo sapiens piRNA piR-52633, complete sequence U +
TGCTACTCTAAGGGTAAAAGGGTGAG
>chr15 62534467 gi|108099904|gb|DQ600540.1| Homo sapiens piRNA piR-38606, complete sequence U +
TACTCTAAGGGTAAAAGGGTGAGTGGGAA
>chr15 62534527 gi|108055322|gb|DQ574068.1| Homo sapiens piRNA piR-42180, complete sequence U +
TCCAACCCCACTTCTCCAGGCTTTGCTGAC
>chr15 62534548 gi|108091050|gb|DQ595887.1| Homo sapiens piRNA piR-61999, complete sequence U +
TTTGCTGACGGTGGCCTGTTTTTATTATT
>chr15 62534761 gi|108090721|gb|DQ595717.1| Homo sapiens piRNA piR-61829, complete sequence U +
TTTAAATTTGGTGGCCTGCTTTTAGATGAC
>chr15 62534768 gi|108090350|gb|DQ595524.1| Homo sapiens piRNA piR-61636, complete sequence U +
TTGGTGGCCTGCTTTTAGATGACAGTGATC
>chr15 62534769 gi|108081600|gb|DQ590346.1| Homo sapiens piRNA piR-57458, complete sequence U +
TGGTGGCCTGCTTTTAGATGACAGTGATCTT
>chr15 62534777 gi|108077577|gb|DQ586323.1| Homo sapiens piRNA piR-53435, complete sequence U +
TGCTTTTAGATGACAGTGATCTTCACCTCATC
>chr15 62534787 gi|108065369|gb|DQ579539.1| Homo sapiens piRNA piR-47651, complete sequence M +
TGACAGTGATCTTCACCTCATCTGCACC
>chr15 62534791 gi|108052718|gb|DQ571464.1| Homo sapiens piRNA piR-31576, complete sequence U +
AGTGATCTTCACCTCATCTGCACCTGTCTC
>chr15 62534793 gi|108069318|gb|DQ581622.1| Homo sapiens piRNA piR-49734, complete sequence U +
TGATCTTCACCTCATCTGCACCTGTCTCCCTC
>chr15 62534845 gi|108076798|gb|DQ585544.1| Homo sapiens piRNA piR-52656, complete sequence U +
TGCTACTGTAAGGGTAAAGGGGTAACTGGG
>chr15 62534845 gi|108076796|gb|DQ585542.1| Homo sapiens piRNA piR-52654, complete sequence U +
TGCTACTGTAAGGGTAAAGGGGTAACTGG
>chr15 62534845 gi|108076793|gb|DQ585539.1| Homo sapiens piRNA piR-52651, complete sequence U +
TGCTACTGTAAGGGTAAAGGGGTAACTG
>chr15 62534845 gi|108076792|gb|DQ585538.1| Homo sapiens piRNA piR-52650, complete sequence U +
TGCTACTGTAAGGGTAAAGGGGTAACT
>chr15 62534845 gi|108076791|gb|DQ585537.1| Homo sapiens piRNA piR-52649, complete sequence U +
TGCTACTGTAAGGGTAAAGGGGTAAC
>chr15 62534848 gi|108100049|gb|DQ600614.1| Homo sapiens piRNA piR-38680, complete sequence U +
TACTGTAAGGGTAAAGGGGTAACTGGGAA
>chr15 62534892 gi|108081113|gb|DQ589859.1| Homo sapiens piRNA piR-56971, complete sequence U +
TGGTAGGGGCAGACTCTCTGGTCCCATTTC
>chr15 62534932 gi|108094209|gb|DQ597559.1| Homo sapiens piRNA piR-35625, complete sequence U +
GCTGACAGTGGCTGGCTTTTAGATGATTGT
>chr15 62534934 gi|108065393|gb|DQ579551.1| Homo sapiens piRNA piR-47663, complete sequence U +
TGACAGTGGCTGGCTTTTAGATGATTGTTAC
>chr15 62534934 gi|108065391|gb|DQ579550.1| Homo sapiens piRNA piR-47662, complete sequence U +
TGACAGTGGCTGGCTTTTAGATGATTGTT
>chr15 62534934 gi|108065389|gb|DQ579549.1| Homo sapiens piRNA piR-47661, complete sequence U +
TGACAGTGGCTGGCTTTTAGATGATTGT
>chr15 62534944 gi|108079515|gb|DQ588261.1| Homo sapiens piRNA piR-55373, complete sequence U +
TGGCTTTTAGATGATTGTTACCTTCATCTTGC
>chr15 62534945 gi|108095139|gb|DQ598044.1| Homo sapiens piRNA piR-36110, complete sequence U +
GGCTTTTAGATGATTGTTACCTTCATCTTGC
>chr15 62534955 gi|108072012|gb|DQ583036.1| Homo sapiens piRNA piR-50148, complete sequence U +
TGATTGTTACCTTCATCTTGCTCTCCTG
>chr15 62534978 gi|108059229|gb|DQ576353.1| Homo sapiens piRNA piR-44465, complete sequence U +
TCCTGAGCTCAGTAAAAAATGGGGATGCA
>chr15 62535032 gi|108059498|gb|DQ576493.1| Homo sapiens piRNA piR-44605, complete sequence U +
TCCTGGGGGTTCTGCATCTCATGAAGCAGC
>chr15 62535042 gi|108062175|gb|DQ577883.1| Homo sapiens piRNA piR-45995, complete sequence U +
TCTGCATCTCATGAAGCAGCCGCATGATCTG
>chr15 62535042 gi|108062174|gb|DQ577882.1| Homo sapiens piRNA piR-45994, complete sequence U +
TCTGCATCTCATGAAGCAGCCGCATGATC
>chr15 62535044 gi|108073728|gb|DQ583942.1| Homo sapiens piRNA piR-51054, complete sequence U +
TGCATCTCATGAAGCAGCCGCATGATCTGCTG
>chr15 62535044 gi|108073726|gb|DQ583941.1| Homo sapiens piRNA piR-51053, complete sequence U +
TGCATCTCATGAAGCAGCCGCATGATCTGC
>chr15 62535044 gi|108073724|gb|DQ583940.1| Homo sapiens piRNA piR-51052, complete sequence U +
TGCATCTCATGAAGCAGCCGCATGATCTG
>chr15 62535048 gi|108061329|gb|DQ577448.1| Homo sapiens piRNA piR-45560, complete sequence U +
TCTCATGAAGCAGCCGCATGATCTGCTGTGC
>chr15 62535048 gi|108061327|gb|DQ577447.1| Homo sapiens piRNA piR-45559, complete sequence U +
TCTCATGAAGCAGCCGCATGATCTGCTGTG
>chr15 62535050 gi|108055081|gb|DQ573827.1| Homo sapiens piRNA piR-41939, complete sequence U +
TCATGAAGCAGCCGCATGATCTGCTGTGC
>chr15 62535053 gi|108064356|gb|DQ579022.1| Homo sapiens piRNA piR-47134, complete sequence U +
TGAAGCAGCCGCATGATCTGCTGTGCCGTGG
>chr15 62535053 gi|108064354|gb|DQ579021.1| Homo sapiens piRNA piR-47133, complete sequence U +
TGAAGCAGCCGCATGATCTGCTGTGCCGTG
>chr15 62535113 gi|108062970|gb|DQ578313.1| Homo sapiens piRNA piR-46425, complete sequence U +
TCTTCTTGTTCAGGCTCCACACTGTGGGAGA
>chr15 62535135 gi|108083417|gb|DQ591897.1| Homo sapiens piRNA piR-59009, complete sequence U +
TGTGGGAGATCTTTGGAGACAGGGAGGCA
>chr15 62535221 gi|108094169|gb|DQ597533.1| Homo sapiens piRNA piR-35599, complete sequence U +
GCTCTACTCACCACCCTGCTTGTTGGCAGCCC
>chr15 62535221 gi|108094168|gb|DQ597532.1| Homo sapiens piRNA piR-35598, complete sequence U +
GCTCTACTCACCACCCTGCTTGTTGGCAGCC
>chr15 62535221 gi|108094167|gb|DQ597531.1| Homo sapiens piRNA piR-35597, complete sequence U +
GCTCTACTCACCACCCTGCTTGTTGGCAGC
>chr15 62535223 gi|108060953|gb|DQ577256.1| Homo sapiens piRNA piR-45368, complete sequence U +
TCTACTCACCACCCTGCTTGTTGGCAGCCCCA
>chr15 62535223 gi|108060951|gb|DQ577255.1| Homo sapiens piRNA piR-45367, complete sequence U +
TCTACTCACCACCCTGCTTGTTGGCAGCCCC
>chr15 62535223 gi|108060950|gb|DQ577254.1| Homo sapiens piRNA piR-45366, complete sequence U +
TCTACTCACCACCCTGCTTGTTGGCAGCCC
>chr15 62535223 gi|108060948|gb|DQ577253.1| Homo sapiens piRNA piR-45365, complete sequence U +
TCTACTCACCACCCTGCTTGTTGGCAGCC
>chr15 62535223 gi|108060946|gb|DQ577252.1| Homo sapiens piRNA piR-45364, complete sequence U +
TCTACTCACCACCCTGCTTGTTGGCAG
>chr15 62535311 gi|108074585|gb|DQ584390.1| Homo sapiens piRNA piR-51502, complete sequence U +
TGCCAGGAATCTGCCATGCCACTTGTTGC
>chr15 62535320 gi|108062218|gb|DQ577907.1| Homo sapiens piRNA piR-46019, complete sequence U +
TCTGCCATGCCACTTGTTGCAGTCGCCCAC
>chr15 62535320 gi|108062216|gb|DQ577906.1| Homo sapiens piRNA piR-46018, complete sequence U +
TCTGCCATGCCACTTGTTGCAGTCGCCCA
>chr15 62535322 gi|108074854|gb|DQ584529.1| Homo sapiens piRNA piR-51641, complete sequence U +
TGCCATGCCACTTGTTGCAGTCGCCCACA
>chr15 62535322 gi|108074852|gb|DQ584528.1| Homo sapiens piRNA piR-51640, complete sequence U +
TGCCATGCCACTTGTTGCAGTCGCCCA
>chr15 62535323 gi|108093746|gb|DQ597298.1| Homo sapiens piRNA piR-35364, complete sequence U +
GCCATGCCACTTGTTGCAGTCGCCCACAAGC
>chr15 62535326 gi|108052910|gb|DQ571656.1| Homo sapiens piRNA piR-31768, complete sequence U +
ATGCCACTTGTTGCAGTCGCCCACAAGCTGC
>chr15 62535327 gi|108074475|gb|DQ584332.1| Homo sapiens piRNA piR-51444, complete sequence U +
TGCCACTTGTTGCAGTCGCCCACAAGCTGCA
>chr15 62535327 gi|108074473|gb|DQ584331.1| Homo sapiens piRNA piR-51443, complete sequence U +
TGCCACTTGTTGCAGTCGCCCACAAGCTGC
>chr15 62535327 gi|108074471|gb|DQ584330.1| Homo sapiens piRNA piR-51442, complete sequence U +
TGCCACTTGTTGCAGTCGCCCACAAGCTG
>chr15 62535370 gi|108093452|gb|DQ597141.1| Homo sapiens piRNA piR-35207, complete sequence M +
GCAGCTTCACCTGGAGGGAGGGGTGCTC
>chr15 62535432 gi|108055623|gb|DQ574369.1| Homo sapiens piRNA piR-42481, complete sequence U +
TCCACCCCTGCAGAGATGTTGCACGCCCTACC
>chr15 62535432 gi|108055622|gb|DQ574368.1| Homo sapiens piRNA piR-42480, complete sequence U +
TCCACCCCTGCAGAGATGTTGCACGCCCT
>chr15 62535465 gi|108055059|gb|DQ573805.1| Homo sapiens piRNA piR-41917, complete sequence U +
TCATCTCCTCCTTGTCCTGAGCCAGCCTGC
>chr15 62535473 gi|108059915|gb|DQ576710.1| Homo sapiens piRNA piR-44822, complete sequence U +
TCCTTGTCCTGAGCCAGCCTGCTTATGT
>chr15 62535479 gi|108059227|gb|DQ576352.1| Homo sapiens piRNA piR-44464, complete sequence U +
TCCTGAGCCAGCCTGCTTATGTACTCATTCT
>chr15 62535482 gi|108067481|gb|DQ580645.1| Homo sapiens piRNA piR-48757, complete sequence U +
TGAGCCAGCCTGCTTATGTACTCATTCTCCC
>chr15 62535482 gi|108067479|gb|DQ580644.1| Homo sapiens piRNA piR-48756, complete sequence U +
TGAGCCAGCCTGCTTATGTACTCATTCTCC
>chr15 62535482 gi|108067477|gb|DQ580643.1| Homo sapiens piRNA piR-48755, complete sequence U +
TGAGCCAGCCTGCTTATGTACTCATTC
>chr15 62535487 gi|108070663|gb|DQ582326.1| Homo sapiens piRNA piR-32438, complete sequence U +
CAGCCTGCTTATGTACTCATTCTCCCGGTC
>chr15 62535488 gi|108052263|gb|DQ571009.1| Homo sapiens piRNA piR-31121, complete sequence U +
AGCCTGCTTATGTACTCATTCTCCCGGTCCAC
>chr15 62535498 gi|108082032|gb|DQ590778.1| Homo sapiens piRNA piR-57890, complete sequence U +
TGTACTCATTCTCCCGGTCCACGTCTTCAGC
>chr15 62535498 gi|108082031|gb|DQ590777.1| Homo sapiens piRNA piR-57889, complete sequence U +
TGTACTCATTCTCCCGGTCCACGTCTT
>chr15 62535500 gi|108099872|gb|DQ600524.1| Homo sapiens piRNA piR-38590, complete sequence U +
TACTCATTCTCCCGGTCCACGTCTTCAGCACT
>chr15 62535523 gi|108087735|gb|DQ594157.1| Homo sapiens piRNA piR-60269, complete sequence U +
TTCAGCACTGACCTCTGGCTCTGGTATGA
>chr15 62535531 gi|108065839|gb|DQ579781.1| Homo sapiens piRNA piR-47893, complete sequence U +
TGACCTCTGGCTCTGGTATGATGTGACGTA
>chr15 62535533 gi|108051790|gb|DQ570536.1| Homo sapiens piRNA piR-30648, complete sequence U +
ACCTCTGGCTCTGGTATGATGTGACGTA
>chr15 62535538 gi|108079396|gb|DQ588142.1| Homo sapiens piRNA piR-55254, complete sequence U +
TGGCTCTGGTATGATGTGACGTACTTTCCT
>chr15 62535538 gi|108079395|gb|DQ588141.1| Homo sapiens piRNA piR-55253, complete sequence U +
TGGCTCTGGTATGATGTGACGTACTTTCC
>chr15 62535539 gi|108095078|gb|DQ598013.1| Homo sapiens piRNA piR-36079, complete sequence U +
GGCTCTGGTATGATGTGACGTACTTTCCTGCA
>chr15 62535539 gi|108095076|gb|DQ598012.1| Homo sapiens piRNA piR-36078, complete sequence U +
GGCTCTGGTATGATGTGACGTACTTTCCTGC
>chr15 62535539 gi|108095072|gb|DQ598010.1| Homo sapiens piRNA piR-36076, complete sequence U +
GGCTCTGGTATGATGTGACGTACTTT
>chr15 62535540 gi|108094183|gb|DQ597544.1| Homo sapiens piRNA piR-35610, complete sequence U +
GCTCTGGTATGATGTGACGTACTTTCCTGC
>chr15 62535541 gi|108086749|gb|DQ593648.1| Homo sapiens piRNA piR-33760, complete sequence U +
CTCTGGTATGATGTGACGTACTTTCCTGCA
>chr15 62535543 gi|108087144|gb|DQ593852.1| Homo sapiens piRNA piR-33964, complete sequence U +
CTGGTATGATGTGACGTACTTTCCTGCA
>chr15 62535543 gi|108087141|gb|DQ593851.1| Homo sapiens piRNA piR-33963, complete sequence U +
CTGGTATGATGTGACGTACTTTCCTGC
>chr15 62535544 gi|108081142|gb|DQ589888.1| Homo sapiens piRNA piR-57000, complete sequence U +
TGGTATGATGTGACGTACTTTCCTGC
>chr15 62535547 gi|108053517|gb|DQ572263.1| Homo sapiens piRNA piR-40375, complete sequence U +
TATGATGTGACGTACTTTCCTGCAGGAGGAC
>chr15 62535547 gi|108053516|gb|DQ572262.1| Homo sapiens piRNA piR-40374, complete sequence U +
TATGATGTGACGTACTTTCCTGCAGGAGG
>chr15 62535549 gi|108071777|gb|DQ582913.1| Homo sapiens piRNA piR-50025, complete sequence U +
TGATGTGACGTACTTTCCTGCAGGAGGACA
>chr15 62535549 gi|108069880|gb|DQ581912.1| Homo sapiens piRNA piR-50024, complete sequence U +
TGATGTGACGTACTTTCCTGCAGGAGGAC
>chr15 62535552 gi|108082675|gb|DQ591421.1| Homo sapiens piRNA piR-58533, complete sequence U +
TGTGACGTACTTTCCTGCAGGAGGACAGGGC
>chr15 62535554 gi|108065984|gb|DQ579856.1| Homo sapiens piRNA piR-47968, complete sequence U +
TGACGTACTTTCCTGCAGGAGGACAGGGC
>chr15 62535586 gi|108091835|gb|DQ596291.1| Homo sapiens piRNA piR-34357, complete sequence U +
GACATTGGGGCCCCTCTGACCACCCTGCAGC
>chr15 62535602 gi|108065630|gb|DQ579673.1| Homo sapiens piRNA piR-47785, complete sequence U +
TGACCACCCTGCAGCTCCCCCTGCCGTGCCC
>chr15 62535623 gi|108075465|gb|DQ584853.1| Homo sapiens piRNA piR-51965, complete sequence U +
TGCCGTGCCCTGACCTCTCGCTCACTGAT
>chr15 62535623 gi|108075464|gb|DQ584852.1| Homo sapiens piRNA piR-51964, complete sequence U +
TGCCGTGCCCTGACCTCTCGCTCACTGA
>chr15 62535640 gi|108060267|gb|DQ576902.1| Homo sapiens piRNA piR-45014, complete sequence U +
TCGCTCACTGATGGTGTCTGTTTGTCCAG
>chr15 62535640 gi|108060265|gb|DQ576901.1| Homo sapiens piRNA piR-45013, complete sequence U +
TCGCTCACTGATGGTGTCTGTTTGTCCA
>chr15 62535644 gi|108054489|gb|DQ573235.1| Homo sapiens piRNA piR-41347, complete sequence U +
TCACTGATGGTGTCTGTTTGTCCAGACAGCT
>chr15 62535644 gi|108054488|gb|DQ573234.1| Homo sapiens piRNA piR-41346, complete sequence U +
TCACTGATGGTGTCTGTTTGTCCAGACAGC
>chr15 62535644 gi|108054487|gb|DQ573233.1| Homo sapiens piRNA piR-41345, complete sequence U +
TCACTGATGGTGTCTGTTTGTCCAGACAG
>chr15 62535651 gi|108081698|gb|DQ590444.1| Homo sapiens piRNA piR-57556, complete sequence U +
TGGTGTCTGTTTGTCCAGACAGCTGAATGC
>chr15 62535658 gi|108084469|gb|DQ592445.1| Homo sapiens piRNA piR-59557, complete sequence U +
TGTTTGTCCAGACAGCTGAATGCAGCGACATT
>chr15 62535658 gi|108084467|gb|DQ592444.1| Homo sapiens piRNA piR-59556, complete sequence U +
TGTTTGTCCAGACAGCTGAATGCAGCGAC
>chr15 62535660 gi|108091126|gb|DQ595926.1| Homo sapiens piRNA piR-62038, complete sequence U +
TTTGTCCAGACAGCTGAATGCAGCGACATTC
>chr15 62535660 gi|108091124|gb|DQ595925.1| Homo sapiens piRNA piR-62037, complete sequence U +
TTTGTCCAGACAGCTGAATGCAGCGACATT
>chr15 62535664 gi|108055758|gb|DQ574504.1| Homo sapiens piRNA piR-42616, complete sequence U +
TCCAGACAGCTGAATGCAGCGACATTCCAGT
>chr15 62535678 gi|108073234|gb|DQ583683.1| Homo sapiens piRNA piR-50795, complete sequence U +
TGCAGCGACATTCCAGTTTCTCCACCCGCTC
>chr15 62535716 gi|108073787|gb|DQ583972.1| Homo sapiens piRNA piR-51084, complete sequence U +
TGCATGAGCTCCATAAAGCGGCTCTGGAGTC
>chr15 62535716 gi|108073785|gb|DQ583971.1| Homo sapiens piRNA piR-51083, complete sequence U +
TGCATGAGCTCCATAAAGCGGCTCTGGAGT
>chr15 62535729 gi|108096741|gb|DQ598884.1| Homo sapiens piRNA piR-36950, complete sequence U +
TAAAGCGGCTCTGGAGTCAAAATAATGGG
>chr15 62535795 gi|108063107|gb|DQ578384.1| Homo sapiens piRNA piR-46496, complete sequence U +
TCTTGGCCATGCCAGGAGAGACTCACTCACC
>chr15 62535917 gi|108059813|gb|DQ576657.1| Homo sapiens piRNA piR-44769, complete sequence U +
TCCTTCTGGGCCAAGGCCACCGGGTAAGAC
>chr15 62535917 gi|108059812|gb|DQ576656.1| Homo sapiens piRNA piR-44768, complete sequence U +
TCCTTCTGGGCCAAGGCCACCGGGTAAGA
>chr15 62535934 gi|108070222|gb|DQ582094.1| Homo sapiens piRNA piR-32206, complete sequence U +
CACCGGGTAAGACAGGCGCTGGCAGTGCACC
>chr15 62535953 gi|108078925|gb|DQ587671.1| Homo sapiens piRNA piR-54783, complete sequence U +
TGGCAGTGCACCCTTTGCTCCTTCAGCTGC
>chr15 62535967 gi|108089672|gb|DQ595168.1| Homo sapiens piRNA piR-61280, complete sequence M +
TTGCTCCTTCAGCTGCCCATGTAGCTGTGCCT
>chr15 62535994 gi|108075865|gb|DQ585067.1| Homo sapiens piRNA piR-52179, complete sequence U +
TGCCTGCTCCTCTTCGGCACTGGCTAAAGC
>chr15 62536022 gi|108093642|gb|DQ597242.1| Homo sapiens piRNA piR-35308, complete sequence U +
GCCAAGTTTTAAAATGCCACCTGCGGGCAG
>chr15 62536031 gi|108096505|gb|DQ598763.1| Homo sapiens piRNA piR-36829, complete sequence U +
TAAAATGCCACCTGCGGGCAGGAGGTG
>chr15 62536036 gi|108074340|gb|DQ584263.1| Homo sapiens piRNA piR-51375, complete sequence U +
TGCCACCTGCGGGCAGGAGGTGCCCATTCT
>chr15 62536063 gi|108063163|gb|DQ578412.1| Homo sapiens piRNA piR-46524, complete sequence U +
TCTTGTAGGGGGATACACAGGATGAACGGG
>chr15 62536076 gi|108098464|gb|DQ599797.1| Homo sapiens piRNA piR-37863, complete sequence U +
TACACAGGATGAACGGGCCAGGGCAGT
>chr15 62536125 gi|108093901|gb|DQ597380.1| Homo sapiens piRNA piR-35446, complete sequence U +
GCCTCAGAGGGTGCACCTATTGGTCTCAGGT
>chr15 62536128 gi|108054659|gb|DQ573405.1| Homo sapiens piRNA piR-41517, complete sequence U +
TCAGAGGGTGCACCTATTGGTCTCAGGTGA
>chr15 62536128 gi|108054658|gb|DQ573404.1| Homo sapiens piRNA piR-41516, complete sequence U +
TCAGAGGGTGCACCTATTGGTCTCAGGT
>chr15 62536135 gi|108096067|gb|DQ598523.1| Homo sapiens piRNA piR-36589, complete sequence U +
GTGCACCTATTGGTCTCAGGTGAAATGGT
>chr15 62536136 gi|108072810|gb|DQ583450.1| Homo sapiens piRNA piR-50562, complete sequence U +
TGCACCTATTGGTCTCAGGTGAAATGGTGTC
>chr15 62536136 gi|108072808|gb|DQ583449.1| Homo sapiens piRNA piR-50561, complete sequence U +
TGCACCTATTGGTCTCAGGTGAAATGGTGT
>chr15 62536136 gi|108072806|gb|DQ583448.1| Homo sapiens piRNA piR-50560, complete sequence U +
TGCACCTATTGGTCTCAGGTGAAATGGT
>chr15 62536137 gi|108093275|gb|DQ597050.1| Homo sapiens piRNA piR-35116, complete sequence U +
GCACCTATTGGTCTCAGGTGAAATGGTGTC
>chr15 62536144 gi|108090283|gb|DQ595489.1| Homo sapiens piRNA piR-61601, complete sequence U +
TTGGTCTCAGGTGAAATGGTGTCTGACCAC
>chr15 62536144 gi|108090281|gb|DQ595488.1| Homo sapiens piRNA piR-61600, complete sequence U +
TTGGTCTCAGGTGAAATGGTGTCTGACCA
>chr15 62536148 gi|108061285|gb|DQ577426.1| Homo sapiens piRNA piR-45538, complete sequence U +
TCTCAGGTGAAATGGTGTCTGACCACTGGC
>chr15 62536148 gi|108061283|gb|DQ577425.1| Homo sapiens piRNA piR-45537, complete sequence U +
TCTCAGGTGAAATGGTGTCTGACCACTGG
>chr15 62536151 gi|108070901|gb|DQ582448.1| Homo sapiens piRNA piR-32560, complete sequence M +
CAGGTGAAATGGTGTCTGACCACTGGCTCC
>chr15 62536155 gi|108063731|gb|DQ578702.1| Homo sapiens piRNA piR-46814, complete sequence M +
TGAAATGGTGTCTGACCACTGGCTCCCAGGG
>chr15 62536155 gi|108063729|gb|DQ578701.1| Homo sapiens piRNA piR-46813, complete sequence M +
TGAAATGGTGTCTGACCACTGGCTCCCAGG
>chr15 62536167 gi|108065645|gb|DQ579681.1| Homo sapiens piRNA piR-47793, complete sequence M +
TGACCACTGGCTCCCAGGGAAGGGGTGAGG
>chr15 62536198 gi|108055231|gb|DQ573977.1| Homo sapiens piRNA piR-42089, complete sequence U +
TCCAAAGAAATCAGAAGGCAGAAAAACCA
>chr15 62536215 gi|108093320|gb|DQ597073.1| Homo sapiens piRNA piR-35139, complete sequence U +
GCAGAAAAACCAAGAGCATAAGGGTGTCT
>chr15 62536320 gi|108058962|gb|DQ576216.1| Homo sapiens piRNA piR-44328, complete sequence U +
TCCTCCAGGATGCTCAGCATGGACCAAGGC
>chr15 62536320 gi|108058961|gb|DQ576215.1| Homo sapiens piRNA piR-44327, complete sequence U +
TCCTCCAGGATGCTCAGCATGGACCAAGG
>chr15 62536323 gi|108055947|gb|DQ574649.1| Homo sapiens piRNA piR-42761, complete sequence U +
TCCAGGATGCTCAGCATGGACCAAGGCTCCT
>chr15 62536323 gi|108055945|gb|DQ574648.1| Homo sapiens piRNA piR-42760, complete sequence U +
TCCAGGATGCTCAGCATGGACCAAGGCTCC
>chr15 62536323 gi|108055943|gb|DQ574647.1| Homo sapiens piRNA piR-42759, complete sequence U +
TCCAGGATGCTCAGCATGGACCAAGGCTC
>chr15 62536323 gi|108055941|gb|DQ574646.1| Homo sapiens piRNA piR-42758, complete sequence U +
TCCAGGATGCTCAGCATGGACCAAGGC
>chr15 62536329 gi|108052945|gb|DQ571691.1| Homo sapiens piRNA piR-31803, complete sequence U +
ATGCTCAGCATGGACCAAGGCTCCTCCTC
>chr15 62536418 gi|108054598|gb|DQ573344.1| Homo sapiens piRNA piR-41456, complete sequence U +
TCAGACAACCCAACAAGGGAGTACAGTGG
>chr15 62536539 gi|108090711|gb|DQ595712.1| Homo sapiens piRNA piR-61824, complete sequence U +
TTTAAAGAGCCAAGGTCCCGCTATGTTGCCC
>chr15 62536540 gi|108085053|gb|DQ592745.1| Homo sapiens piRNA piR-59857, complete sequence U +
TTAAAGAGCCAAGGTCCCGCTATGTTGCCC
>chr15 62536541 gi|108096699|gb|DQ598862.1| Homo sapiens piRNA piR-36928, complete sequence U +
TAAAGAGCCAAGGTCCCGCTATGTTGCCC
>chr15 62536578 gi|108099060|gb|DQ600104.1| Homo sapiens piRNA piR-38170, complete sequence U +
TACCACTACCTATCTACCTGGGAGTTCTGA
>chr15 62536584 gi|108099402|gb|DQ600281.1| Homo sapiens piRNA piR-38347, complete sequence U +
TACCTATCTACCTGGGAGTTCTGACCTGA
>chr15 62536596 gi|108080070|gb|DQ588816.1| Homo sapiens piRNA piR-55928, complete sequence U +
TGGGAGTTCTGACCTGATCCATTTCTGACC
>chr15 62536596 gi|108080069|gb|DQ588815.1| Homo sapiens piRNA piR-55927, complete sequence U +
TGGGAGTTCTGACCTGATCCATTTCTGAC
>chr15 62536603 gi|108061856|gb|DQ577721.1| Homo sapiens piRNA piR-45833, complete sequence U +
TCTGACCTGATCCATTTCTGACCTGGGCCA
>chr15 62536605 gi|108065851|gb|DQ579787.1| Homo sapiens piRNA piR-47899, complete sequence U +
TGACCTGATCCATTTCTGACCTGGGCCAGT
>chr15 62536664 gi|108071632|gb|DQ582838.1| Homo sapiens piRNA piR-32950, complete sequence U +
CCCACTCCCAGGGCACCATATTGATGCCGAAC
>chr15 62536682 gi|108053719|gb|DQ572465.1| Homo sapiens piRNA piR-40577, complete sequence U +
TATTGATGCCGAACTCAGTGCGGACACCCCGT
>chr15 62536682 gi|108053718|gb|DQ572464.1| Homo sapiens piRNA piR-40576, complete sequence U +
TATTGATGCCGAACTCAGTGCGGACACCCC
>chr15 62536684 gi|108089314|gb|DQ594983.1| Homo sapiens piRNA piR-61095, complete sequence U +
TTGATGCCGAACTCAGTGCGGACACCCCGTC
>chr15 62536685 gi|108069637|gb|DQ581786.1| Homo sapiens piRNA piR-49898, complete sequence U +
TGATGCCGAACTCAGTGCGGACACCCCGTC
>chr15 62536713 gi|108060473|gb|DQ577007.1| Homo sapiens piRNA piR-45119, complete sequence U +
TCGGCATAATGACCAGCTGTTCTAAGGGTC
>chr15 62536752 gi|108058830|gb|DQ576148.1| Homo sapiens piRNA piR-44260, complete sequence U +
TCCTCAATCCTATGCTGCTAACAGTCCCCTG
>chr15 62536752 gi|108058828|gb|DQ576147.1| Homo sapiens piRNA piR-44259, complete sequence U +
TCCTCAATCCTATGCTGCTAACAGTCCCCT
>chr15 62536752 gi|108058820|gb|DQ576143.1| Homo sapiens piRNA piR-44255, complete sequence M +
TCCTCAATCCTATGCTGCTAACAGTCCCC
>chr15 62536752 gi|108058818|gb|DQ576142.1| Homo sapiens piRNA piR-44254, complete sequence M +
TCCTCAATCCTATGCTGCTAACAGTCCC
>chr15 62536753 gi|108085704|gb|DQ593088.1| Homo sapiens piRNA piR-33200, complete sequence U +
CCTCAATCCTATGCTGCTAACAGTCCCCTGC
>chr15 62536753 gi|108085702|gb|DQ593087.1| Homo sapiens piRNA piR-33199, complete sequence M +
CCTCAATCCTATGCTGCTAACAGTCCCC
>chr15 62536754 gi|108086539|gb|DQ593535.1| Homo sapiens piRNA piR-33647, complete sequence M +
CTCAATCCTATGCTGCTAACAGTCCCC
>chr15 62536755 gi|108054079|gb|DQ572825.1| Homo sapiens piRNA piR-40937, complete sequence U +
TCAATCCTATGCTGCTAACAGTCCCCTGCTC
>chr15 62536755 gi|108054078|gb|DQ572824.1| Homo sapiens piRNA piR-40936, complete sequence U +
TCAATCCTATGCTGCTAACAGTCCCCTGCT
>chr15 62536755 gi|108054077|gb|DQ572823.1| Homo sapiens piRNA piR-40935, complete sequence U +
TCAATCCTATGCTGCTAACAGTCCCCTGC
>chr15 62536755 gi|108054076|gb|DQ572822.1| Homo sapiens piRNA piR-40934, complete sequence M +
TCAATCCTATGCTGCTAACAGTCCCC
>chr15 62536759 gi|108058775|gb|DQ576118.1| Homo sapiens piRNA piR-44230, complete sequence U +
TCCTATGCTGCTAACAGTCCCCTGCTCCTCC
>chr15 62536759 gi|108058773|gb|DQ576117.1| Homo sapiens piRNA piR-44229, complete sequence U +
TCCTATGCTGCTAACAGTCCCCTGCTCCTC
>chr15 62536787 gi|108058100|gb|DQ575756.1| Homo sapiens piRNA piR-43868, complete sequence U +
TCCGAGGACTTTCTCCTCTTCCTGTGACTG
>chr15 62536787 gi|108058098|gb|DQ575755.1| Homo sapiens piRNA piR-43867, complete sequence U +
TCCGAGGACTTTCTCCTCTTCCTGTGACT
>chr15 62536787 gi|108058096|gb|DQ575754.1| Homo sapiens piRNA piR-43866, complete sequence U +
TCCGAGGACTTTCTCCTCTTCCTGTGAC
>chr15 62536841 gi|108052077|gb|DQ570823.1| Homo sapiens piRNA piR-30935, complete sequence U +
AGAGCCATGAGACTCAACTGGGCCTGTAGC
>chr15 62536845 gi|108071485|gb|DQ582761.1| Homo sapiens piRNA piR-32873, complete sequence U +
CCATGAGACTCAACTGGGCCTGTAGCTAC
>chr15 62536848 gi|108066796|gb|DQ580288.1| Homo sapiens piRNA piR-48400, complete sequence U +
TGAGACTCAACTGGGCCTGTAGCTACTGGT
>chr15 62536848 gi|108066794|gb|DQ580287.1| Homo sapiens piRNA piR-48399, complete sequence U +
TGAGACTCAACTGGGCCTGTAGCTACTGG
>chr15 62536848 gi|108066792|gb|DQ580286.1| Homo sapiens piRNA piR-48398, complete sequence U +
TGAGACTCAACTGGGCCTGTAGCTACTG
>chr15 62536848 gi|108066790|gb|DQ580285.1| Homo sapiens piRNA piR-48397, complete sequence U +
TGAGACTCAACTGGGCCTGTAGCTACT
>chr15 62536850 gi|108052048|gb|DQ570794.1| Homo sapiens piRNA piR-30906, complete sequence U +
AGACTCAACTGGGCCTGTAGCTACTGGT
>chr15 62536854 gi|108053960|gb|DQ572706.1| Homo sapiens piRNA piR-40818, complete sequence U +
TCAACTGGGCCTGTAGCTACTGGTTCTGCT
>chr15 62536854 gi|108053959|gb|DQ572705.1| Homo sapiens piRNA piR-40817, complete sequence U +
TCAACTGGGCCTGTAGCTACTGGTTCTGC
>chr15 62536859 gi|108080356|gb|DQ589102.1| Homo sapiens piRNA piR-56214, complete sequence U +
TGGGCCTGTAGCTACTGGTTCTGCTTCCA
>chr15 62536859 gi|108080355|gb|DQ589101.1| Homo sapiens piRNA piR-56213, complete sequence U +
TGGGCCTGTAGCTACTGGTTCTGCTTCC
>chr15 62536878 gi|108062349|gb|DQ577981.1| Homo sapiens piRNA piR-46093, complete sequence U +
TCTGCTTCCAGGCGCTCCTAAGGGGTCAGG
>chr15 62536884 gi|108056000|gb|DQ574676.1| Homo sapiens piRNA piR-42788, complete sequence U +
TCCAGGCGCTCCTAAGGGGTCAGGAAAGA
>chr15 62536896 gi|108097814|gb|DQ599444.1| Homo sapiens piRNA piR-37510, complete sequence U +
TAAGGGGTCAGGAAAGAGAATGAGAAGGC
>chr15 62536903 gi|108054821|gb|DQ573567.1| Homo sapiens piRNA piR-41679, complete sequence U +
TCAGGAAAGAGAATGAGAAGGCATGGATGT
>chr15 62536911 gi|108092220|gb|DQ596506.1| Homo sapiens piRNA piR-34572, complete sequence U +
GAGAATGAGAAGGCATGGATGTTGCCAGGTC
>chr15 62536915 gi|108052879|gb|DQ571625.1| Homo sapiens piRNA piR-31737, complete sequence U +
ATGAGAAGGCATGGATGTTGCCAGGTC
>chr15 62536916 gi|108066582|gb|DQ580171.1| Homo sapiens piRNA piR-48283, complete sequence U +
TGAGAAGGCATGGATGTTGCCAGGTC
>chr15 62536991 gi|108072346|gb|DQ583207.1| Homo sapiens piRNA piR-50319, complete sequence U +
TGCAACTCTTGGCAGGCCATCTCTGCTACTC
>chr15 62537010 gi|108061667|gb|DQ577624.1| Homo sapiens piRNA piR-45736, complete sequence U +
TCTCTGCTACTCTTTTCTCTGGTGCTGCAGC
>chr15 62537011 gi|108086744|gb|DQ593645.1| Homo sapiens piRNA piR-33757, complete sequence U +
CTCTGCTACTCTTTTCTCTGGTGCTGCAGC
>chr15 62537012 gi|108062298|gb|DQ577952.1| Homo sapiens piRNA piR-46064, complete sequence U +
TCTGCTACTCTTTTCTCTGGTGCTGCAGC
>chr15 62537012 gi|108062297|gb|DQ577951.1| Homo sapiens piRNA piR-46063, complete sequence U +
TCTGCTACTCTTTTCTCTGGTGCTGC
>chr15 62537017 gi|108099931|gb|DQ600554.1| Homo sapiens piRNA piR-38620, complete sequence U +
TACTCTTTTCTCTGGTGCTGCAGCTGGTC
>chr15 62537044 gi|108055656|gb|DQ574402.1| Homo sapiens piRNA piR-42514, complete sequence U +
TCCACGAGCTGGATCTGCAGAAATAACTGCCT
>chr15 62537044 gi|108055654|gb|DQ574400.1| Homo sapiens piRNA piR-42512, complete sequence U +
TCCACGAGCTGGATCTGCAGAAATAACTGCC
>chr15 62537044 gi|108055653|gb|DQ574399.1| Homo sapiens piRNA piR-42511, complete sequence U +
TCCACGAGCTGGATCTGCAGAAATAACTG
>chr15 62537044 gi|108055652|gb|DQ574398.1| Homo sapiens piRNA piR-42510, complete sequence U +
TCCACGAGCTGGATCTGCAGAAATAACT
>chr15 62537044 gi|108055651|gb|DQ574397.1| Homo sapiens piRNA piR-42509, complete sequence U +
TCCACGAGCTGGATCTGCAGAAATAAC
>chr15 62537053 gi|108078548|gb|DQ587294.1| Homo sapiens piRNA piR-54406, complete sequence U +
TGGATCTGCAGAAATAACTGCCTGTGCAGTG
>chr15 62537054 gi|108094695|gb|DQ597810.1| Homo sapiens piRNA piR-35876, complete sequence U +
GGATCTGCAGAAATAACTGCCTGTGCA
>chr15 62537057 gi|108062136|gb|DQ577864.1| Homo sapiens piRNA piR-45976, complete sequence U +
TCTGCAGAAATAACTGCCTGTGCAGTGCCTC
>chr15 62537057 gi|108062134|gb|DQ577863.1| Homo sapiens piRNA piR-45975, complete sequence U +
TCTGCAGAAATAACTGCCTGTGCAGTGCCT
>chr15 62537059 gi|108073011|gb|DQ583554.1| Homo sapiens piRNA piR-50666, complete sequence U +
TGCAGAAATAACTGCCTGTGCAGTGCCTCC
>chr15 62537059 gi|108073009|gb|DQ583553.1| Homo sapiens piRNA piR-50665, complete sequence U +
TGCAGAAATAACTGCCTGTGCAGTGCCT
>chr15 62537089 gi|108058874|gb|DQ576170.1| Homo sapiens piRNA piR-44282, complete sequence U +
TCCTCAGAGATCAGCTGCTGATAGTACTGC
>chr15 62537090 gi|108085718|gb|DQ593097.1| Homo sapiens piRNA piR-33209, complete sequence U +
CCTCAGAGATCAGCTGCTGATAGTACTGC
>chr15 62537092 gi|108054639|gb|DQ573385.1| Homo sapiens piRNA piR-41497, complete sequence U +
TCAGAGATCAGCTGCTGATAGTACTGCTGC
>chr15 62537092 gi|108054638|gb|DQ573384.1| Homo sapiens piRNA piR-41496, complete sequence U +
TCAGAGATCAGCTGCTGATAGTACTGCTG
>chr15 62537104 gi|108077181|gb|DQ585927.1| Homo sapiens piRNA piR-53039, complete sequence U +
TGCTGATAGTACTGCTGCAGAAGACCTCAGC
>chr15 62537105 gi|108094230|gb|DQ597570.1| Homo sapiens piRNA piR-35636, complete sequence U +
GCTGATAGTACTGCTGCAGAAGACCTCAGC
>chr15 62537113 gi|108100007|gb|DQ600593.1| Homo sapiens piRNA piR-38659, complete sequence U +
TACTGCTGCAGAAGACCTCAGCACTGGTCTC
>chr15 62537115 gi|108087003|gb|DQ593779.1| Homo sapiens piRNA piR-33891, complete sequence U +
CTGCTGCAGAAGACCTCAGCACTGGTC
>chr15 62537142 gi|108057464|gb|DQ575428.1| Homo sapiens piRNA piR-43540, complete sequence U +
TCCCCGCTGCGGCAGGCTCTGAGCCTCTTGGT
>chr15 62537217 gi|108081609|gb|DQ590355.1| Homo sapiens piRNA piR-57467, complete sequence U +
TGGTGGCTGGCTTCCAGATTCTGGGCCCAG
>chr15 62537229 gi|108055805|gb|DQ574551.1| Homo sapiens piRNA piR-42663, complete sequence U +
TCCAGATTCTGGGCCCAGAAATAGGGTAGCA
>chr15 62537229 gi|108055804|gb|DQ574550.1| Homo sapiens piRNA piR-42662, complete sequence U +
TCCAGATTCTGGGCCCAGAAATAGGGTAGC
>chr15 62537235 gi|108088841|gb|DQ594738.1| Homo sapiens piRNA piR-60850, complete sequence U +
TTCTGGGCCCAGAAATAGGGTAGCAAGGGT
>chr15 62537238 gi|108080334|gb|DQ589080.1| Homo sapiens piRNA piR-56192, complete sequence U +
TGGGCCCAGAAATAGGGTAGCAAGGGTACT
>chr15 62537238 gi|108080333|gb|DQ589079.1| Homo sapiens piRNA piR-56191, complete sequence U +
TGGGCCCAGAAATAGGGTAGCAAGGGTAC
>chr15 62537384 gi|108070189|gb|DQ582076.1| Homo sapiens piRNA piR-32188, complete sequence U +
CACCATTTAACCTGTAAGCCACAGGTGGAAAA
>chr15 62537384 gi|108070187|gb|DQ582075.1| Homo sapiens piRNA piR-32187, complete sequence U +
CACCATTTAACCTGTAAGCCACAGGTGGAAA
>chr15 62537384 gi|108070185|gb|DQ582074.1| Homo sapiens piRNA piR-32186, complete sequence U +
CACCATTTAACCTGTAAGCCACAGGTGGAA
>chr15 62537395 gi|108087178|gb|DQ593870.1| Homo sapiens piRNA piR-33982, complete sequence U +
CTGTAAGCCACAGGTGGAAAAGCAGAA
>chr15 62537398 gi|108097649|gb|DQ599357.1| Homo sapiens piRNA piR-37423, complete sequence U +
TAAGCCACAGGTGGAAAAGCAGAAGGAGCC
>chr15 62537419 gi|108091539|gb|DQ596139.1| Homo sapiens piRNA piR-34205, complete sequence U +
GAAGGAGCCAACCACCATCTGCTAAGTGTGC
>chr15 62537419 gi|108091537|gb|DQ596138.1| Homo sapiens piRNA piR-34204, complete sequence U +
GAAGGAGCCAACCACCATCTGCTAAGTGT
>chr15 62537420 gi|108051390|gb|DQ570136.1| Homo sapiens piRNA piR-30248, complete sequence U +
AAGGAGCCAACCACCATCTGCTAAGTGTGCT
>chr15 62537420 gi|108051389|gb|DQ570135.1| Homo sapiens piRNA piR-30247, complete sequence U +
AAGGAGCCAACCACCATCTGCTAAGTGTGC
>chr15 62537421 gi|108052407|gb|DQ571153.1| Homo sapiens piRNA piR-31265, complete sequence U +
AGGAGCCAACCACCATCTGCTAAGTGTGC
>chr15 62537422 gi|108094638|gb|DQ597780.1| Homo sapiens piRNA piR-35846, complete sequence M +
GGAGCCAACCACCATCTGCTAAGTGTGCTAC
>chr15 62537424 gi|108052214|gb|DQ570960.1| Homo sapiens piRNA piR-31072, complete sequence M +
AGCCAACCACCATCTGCTAAGTGTGCTACA
>chr15 62537426 gi|108071155|gb|DQ582585.1| Homo sapiens piRNA piR-32697, complete sequence M +
CCAACCACCATCTGCTAAGTGTGCTACATGCC
>chr15 62537426 gi|108071154|gb|DQ582584.1| Homo sapiens piRNA piR-32696, complete sequence M +
CCAACCACCATCTGCTAAGTGTGCTACATGC
>chr15 62537427 gi|108053144|gb|DQ571890.1| Homo sapiens piRNA piR-32002, complete sequence M +
CAACCACCATCTGCTAAGTGTGCTACATGCCT
>chr15 62537428 gi|108051287|gb|DQ570033.1| Homo sapiens piRNA piR-30145, complete sequence M +
AACCACCATCTGCTAAGTGTGCTACATGCC
>chr15 62537430 gi|108071288|gb|DQ582659.1| Homo sapiens piRNA piR-32771, complete sequence M +
CCACCATCTGCTAAGTGTGCTACATGCCTA
>chr15 62537432 gi|108051695|gb|DQ570441.1| Homo sapiens piRNA piR-30553, complete sequence M +
ACCATCTGCTAAGTGTGCTACATGCCTAATG
>chr15 62537432 gi|108051694|gb|DQ570440.1| Homo sapiens piRNA piR-30552, complete sequence M +
ACCATCTGCTAAGTGTGCTACATGCCTAA
>chr15 62537433 gi|108071479|gb|DQ582758.1| Homo sapiens piRNA piR-32870, complete sequence M +
CCATCTGCTAAGTGTGCTACATGCCTAATGCT
>chr15 62537433 gi|108071477|gb|DQ582757.1| Homo sapiens piRNA piR-32869, complete sequence M +
CCATCTGCTAAGTGTGCTACATGCCTAATGC
>chr15 62537433 gi|108071475|gb|DQ582756.1| Homo sapiens piRNA piR-32868, complete sequence M +
CCATCTGCTAAGTGTGCTACATGCCTAATG
>chr15 62537433 gi|108071473|gb|DQ582755.1| Homo sapiens piRNA piR-32867, complete sequence M +
CCATCTGCTAAGTGTGCTACATGCCTAAT
>chr15 62537434 gi|108071052|gb|DQ582528.1| Homo sapiens piRNA piR-32640, complete sequence M +
CATCTGCTAAGTGTGCTACATGCCTAATGC
>chr15 62537436 gi|108062295|gb|DQ577950.1| Homo sapiens piRNA piR-46062, complete sequence M +
TCTGCTAAGTGTGCTACATGCCTAATGCTT
>chr15 62537436 gi|108062293|gb|DQ577949.1| Homo sapiens piRNA piR-46061, complete sequence M +
TCTGCTAAGTGTGCTACATGCCTAATGCT
>chr15 62537438 gi|108076671|gb|DQ585467.1| Homo sapiens piRNA piR-52579, complete sequence M +
TGCTAAGTGTGCTACATGCCTAATGCTTTCC
>chr15 62537441 gi|108097915|gb|DQ599497.1| Homo sapiens piRNA piR-37563, complete sequence M +
TAAGTGTGCTACATGCCTAATGCTTTCCATGT
>chr15 62537441 gi|108097913|gb|DQ599496.1| Homo sapiens piRNA piR-37562, complete sequence M +
TAAGTGTGCTACATGCCTAATGCTTTCCATG
>chr15 62537445 gi|108083103|gb|DQ591737.1| Homo sapiens piRNA piR-58849, complete sequence M +
TGTGCTACATGCCTAATGCTTTCCATGTA
>chr15 62537472 gi|108053670|gb|DQ572416.1| Homo sapiens piRNA piR-40528, complete sequence U +
TATTATCTCATTTAATTCTGAGCACCTCTG
>chr15 62537474 gi|108087365|gb|DQ593967.1| Homo sapiens piRNA piR-60079, complete sequence U +
TTATCTCATTTAATTCTGAGCACCTCTGCGA
>chr15 62537537 gi|108051284|gb|DQ570030.1| Homo sapiens piRNA piR-30142, complete sequence U +
AACCAAGACTTAGAGATGGAAAGTAGTTC
>chr15 62537538 gi|108051637|gb|DQ570383.1| Homo sapiens piRNA piR-30495, complete sequence U +
ACCAAGACTTAGAGATGGAAAGTAGTTCAA
>chr15 62537539 gi|108071174|gb|DQ582597.1| Homo sapiens piRNA piR-32709, complete sequence U +
CCAAGACTTAGAGATGGAAAGTAGTTCAATG
>chr15 62537539 gi|108071172|gb|DQ582596.1| Homo sapiens piRNA piR-32708, complete sequence U +
CCAAGACTTAGAGATGGAAAGTAGTTCAAT
>chr15 62537539 gi|108071170|gb|DQ582595.1| Homo sapiens piRNA piR-32707, complete sequence U +
CCAAGACTTAGAGATGGAAAGTAGTTCAA
>chr15 62537539 gi|108071168|gb|DQ582594.1| Homo sapiens piRNA piR-32706, complete sequence U +
CCAAGACTTAGAGATGGAAAGTAGTTCA
>chr15 62537540 gi|108069884|gb|DQ581914.1| Homo sapiens piRNA piR-32026, complete sequence U +
CAAGACTTAGAGATGGAAAGTAGTTCAATG
>chr15 62537540 gi|108069882|gb|DQ581913.1| Homo sapiens piRNA piR-32025, complete sequence U +
CAAGACTTAGAGATGGAAAGTAGTTCAAT
>chr15 62537541 gi|108051340|gb|DQ570086.1| Homo sapiens piRNA piR-30198, complete sequence U +
AAGACTTAGAGATGGAAAGTAGTTCAATGG
>chr15 62537542 gi|108052051|gb|DQ570797.1| Homo sapiens piRNA piR-30909, complete sequence U +
AGACTTAGAGATGGAAAGTAGTTCAATGGT
>chr15 62537543 gi|108092115|gb|DQ596441.1| Homo sapiens piRNA piR-34507, complete sequence U +
GACTTAGAGATGGAAAGTAGTTCAATGGT
>chr15 62537545 gi|108087245|gb|DQ593905.1| Homo sapiens piRNA piR-34017, complete sequence U +
CTTAGAGATGGAAAGTAGTTCAATGG
>chr15 62537546 gi|108085335|gb|DQ592893.1| Homo sapiens piRNA piR-60005, complete sequence U +
TTAGAGATGGAAAGTAGTTCAATGGTGAGC
>chr15 62537547 gi|108100673|gb|DQ600941.1| Homo sapiens piRNA piR-39007, complete sequence U +
TAGAGATGGAAAGTAGTTCAATGGTGAGC
>chr15 62537549 gi|108092326|gb|DQ596560.1| Homo sapiens piRNA piR-34626, complete sequence U +
GAGATGGAAAGTAGTTCAATGGTGAGC
>chr15 62537571 gi|108067398|gb|DQ580602.1| Homo sapiens piRNA piR-48714, complete sequence U +
TGAGCAGTGGAGCCGAGGCCAGAATTCAGT
>chr15 62537571 gi|108067396|gb|DQ580601.1| Homo sapiens piRNA piR-48713, complete sequence U +
TGAGCAGTGGAGCCGAGGCCAGAATTCAG
>chr15 62537571 gi|108067394|gb|DQ580600.1| Homo sapiens piRNA piR-48712, complete sequence U +
TGAGCAGTGGAGCCGAGGCCAGAATTC
>chr15 62537572 gi|108092404|gb|DQ596600.1| Homo sapiens piRNA piR-34666, complete sequence U +
GAGCAGTGGAGCCGAGGCCAGAATTCAGT
>chr15 62537577 gi|108096151|gb|DQ598569.1| Homo sapiens piRNA piR-36635, complete sequence U +
GTGGAGCCGAGGCCAGAATTCAGTTTGAATC
>chr15 62537578 gi|108078316|gb|DQ587062.1| Homo sapiens piRNA piR-54174, complete sequence U +
TGGAGCCGAGGCCAGAATTCAGTTTGAATC
>chr15 62537585 gi|108092640|gb|DQ596720.1| Homo sapiens piRNA piR-34786, complete sequence M +
GAGGCCAGAATTCAGTTTGAATCTAAGGAG
>chr15 62537595 gi|108087840|gb|DQ594214.1| Homo sapiens piRNA piR-60326, complete sequence U +
TTCAGTTTGAATCTAAGGAGCCTCTTA
>chr15 62537668 gi|108079875|gb|DQ588621.1| Homo sapiens piRNA piR-55733, complete sequence U +
TGGGACAATAGCCAGCTAGAGGATATTGGG
>chr15 62537676 gi|108101216|gb|DQ601228.1| Homo sapiens piRNA piR-39294, complete sequence U +
TAGCCAGCTAGAGGATATTGGGAGGAGTC
>chr15 62537686 gi|108092607|gb|DQ596703.1| Homo sapiens piRNA piR-34769, complete sequence U +
GAGGATATTGGGAGGAGTCCAAGGCTATCCAC
>chr15 62537738 gi|108091491|gb|DQ596115.1| Homo sapiens piRNA piR-34181, complete sequence U +
GAAGCAAGAAACAGTCACGGCACGGCCC
>chr15 62537773 gi|108076839|gb|DQ585585.1| Homo sapiens piRNA piR-52697, complete sequence U +
TGCTAGGGTCACCTGTACCCCAGGCTGGAGC
>chr15 62537773 gi|108076838|gb|DQ585584.1| Homo sapiens piRNA piR-52696, complete sequence U +
TGCTAGGGTCACCTGTACCCCAGGCTGGAG
>chr15 62537776 gi|108102110|gb|DQ601697.1| Homo sapiens piRNA piR-39763, complete sequence U +
TAGGGTCACCTGTACCCCAGGCTGGAGCTGC
>chr15 62537822 gi|108057967|gb|DQ575688.1| Homo sapiens piRNA piR-43800, complete sequence U +
TCCCTTCCCCAGAGGCTGATGCCCACCTCC
>chr15 62537827 gi|108057371|gb|DQ575381.1| Homo sapiens piRNA piR-43493, complete sequence U +
TCCCCAGAGGCTGATGCCCACCTCCCTGCCC
>chr15 62537885 gi|108059751|gb|DQ576624.1| Homo sapiens piRNA piR-44736, complete sequence U +
TCCTTCAGCTCGCCCAGATACTTCTTCAGT
>chr15 62537906 gi|108088906|gb|DQ594772.1| Homo sapiens piRNA piR-60884, complete sequence U +
TTCTTCAGTTCGTGTTTCTGGGAGAGCGC
>chr15 62537918 gi|108084416|gb|DQ592417.1| Homo sapiens piRNA piR-59529, complete sequence U +
TGTTTCTGGGAGAGCGCGCGCCTGATGG
>chr15 62537924 gi|108079956|gb|DQ588702.1| Homo sapiens piRNA piR-55814, complete sequence U +
TGGGAGAGCGCGCGCCTGATGGTGGTACGG
>chr15 62537924 gi|108079955|gb|DQ588701.1| Homo sapiens piRNA piR-55813, complete sequence U +
TGGGAGAGCGCGCGCCTGATGGTGGTAC
>chr15 62537924 gi|108079953|gb|DQ588699.1| Homo sapiens piRNA piR-55811, complete sequence U +
TGGGAGAGCGCGCGCCTGATGGTGGTA
>chr15 62537940 gi|108069819|gb|DQ581880.1| Homo sapiens piRNA piR-49992, complete sequence U +
TGATGGTGGTACGGTCGTTCCGCACGGTAT
>chr15 62537940 gi|108069817|gb|DQ581879.1| Homo sapiens piRNA piR-49991, complete sequence U +
TGATGGTGGTACGGTCGTTCCGCACGGTA
>chr15 62537942 gi|108053002|gb|DQ571748.1| Homo sapiens piRNA piR-31860, complete sequence U +
ATGGTGGTACGGTCGTTCCGCACGGTATGC
>chr15 62537943 gi|108081628|gb|DQ590374.1| Homo sapiens piRNA piR-57486, complete sequence U +
TGGTGGTACGGTCGTTCCGCACGGTATGCC
>chr15 62537943 gi|108081627|gb|DQ590373.1| Homo sapiens piRNA piR-57485, complete sequence U +
TGGTGGTACGGTCGTTCCGCACGGTATGC
>chr15 62537946 gi|108081029|gb|DQ589775.1| Homo sapiens piRNA piR-56887, complete sequence U +
TGGTACGGTCGTTCCGCACGGTATGCCTGA
>chr15 62537947 gi|108095536|gb|DQ598248.1| Homo sapiens piRNA piR-36314, complete sequence U +
GGTACGGTCGTTCCGCACGGTATGCCTGAG
>chr15 62537958 gi|108058142|gb|DQ575782.1| Homo sapiens piRNA piR-43894, complete sequence U +
TCCGCACGGTATGCCTGAGCGCCTCCACC
>chr15 62537960 gi|108086031|gb|DQ593269.1| Homo sapiens piRNA piR-33381, complete sequence U +
CGCACGGTATGCCTGAGCGCCTCCACCTGC
>chr15 62537990 gi|108059059|gb|DQ576265.1| Homo sapiens piRNA piR-44377, complete sequence U +
TCCTCTCAAGGCTCGGCTTTCCACTCAAGC
>chr15 62537990 gi|108059057|gb|DQ576264.1| Homo sapiens piRNA piR-44376, complete sequence U +
TCCTCTCAAGGCTCGGCTTTCCACTCAAG
>chr15 62538053 gi|108059114|gb|DQ576293.1| Homo sapiens piRNA piR-44405, complete sequence U +
TCCTCTTGCTCCAGCAACCTCTTCCTGCTC
>chr15 62538062 gi|108055809|gb|DQ574555.1| Homo sapiens piRNA piR-42667, complete sequence U +
TCCAGCAACCTCTTCCTGCTCTTGGTTC
>chr15 62538079 gi|108094193|gb|DQ597549.1| Homo sapiens piRNA piR-35615, complete sequence U +
GCTCTTGGTTCAGGCGACTCAAGCCCTCA
>chr15 62538110 gi|108088930|gb|DQ594784.1| Homo sapiens piRNA piR-60896, complete sequence U +
TTCTTGCACATGGGCTTAAAGCTGTCCTGT
>chr15 62538114 gi|108072740|gb|DQ583413.1| Homo sapiens piRNA piR-50525, complete sequence U +
TGCACATGGGCTTAAAGCTGTCCTGTCAGAT
>chr15 62538114 gi|108072738|gb|DQ583412.1| Homo sapiens piRNA piR-50524, complete sequence U +
TGCACATGGGCTTAAAGCTGTCCTGTCAGA
>chr15 62538120 gi|108080437|gb|DQ589183.1| Homo sapiens piRNA piR-56295, complete sequence U +
TGGGCTTAAAGCTGTCCTGTCAGATTCTCC
>chr15 62538133 gi|108095904|gb|DQ598439.1| Homo sapiens piRNA piR-36505, complete sequence U +
GTCCTGTCAGATTCTCCAGCTCCTTCCGC
>chr15 62538147 gi|108055848|gb|DQ574594.1| Homo sapiens piRNA piR-42706, complete sequence M +
TCCAGCTCCTTCCGCAGGTGTTCAGCCTCTGC
>chr15 62538147 gi|108055847|gb|DQ574593.1| Homo sapiens piRNA piR-42705, complete sequence M +
TCCAGCTCCTTCCGCAGGTGTTCAGCCTCT
>chr15 62538147 gi|108055846|gb|DQ574592.1| Homo sapiens piRNA piR-42704, complete sequence M +
TCCAGCTCCTTCCGCAGGTGTTCAGCCT
>chr15 62538151 gi|108094156|gb|DQ597521.1| Homo sapiens piRNA piR-35587, complete sequence M +
GCTCCTTCCGCAGGTGTTCAGCCTCTGC
>chr15 62538159 gi|108086051|gb|DQ593279.1| Homo sapiens piRNA piR-33391, complete sequence M +
CGCAGGTGTTCAGCCTCTGCTTGTAGCTGC
>chr15 62538174 gi|108062363|gb|DQ577988.1| Homo sapiens piRNA piR-46100, complete sequence U +
TCTGCTTGTAGCTGCTGCTCCACCTCGGAGG
>chr15 62538174 gi|108062361|gb|DQ577987.1| Homo sapiens piRNA piR-46099, complete sequence U +
TCTGCTTGTAGCTGCTGCTCCACCTCGGA
>chr15 62538219 gi|108058255|gb|DQ575846.1| Homo sapiens piRNA piR-43958, complete sequence U +
TCCGGGAGTAGGGGTTCAGCTGAGAAAG
>chr15 62538280 gi|108059315|gb|DQ576398.1| Homo sapiens piRNA piR-44510, complete sequence U +
TCCTGCAGCTCCAGCAACCTCTCCTCTTGC
>chr15 62538301 gi|108059112|gb|DQ576292.1| Homo sapiens piRNA piR-44404, complete sequence M +
TCCTCTTGCTCCAGCAACCTCTCCTCTTGC
>chr15 62538304 gi|108063058|gb|DQ578359.1| Homo sapiens piRNA piR-46471, complete sequence U +
TCTTGCTCCAGCAACCTCTCCTCTTGCTCCAA
>chr15 62538328 gi|108076983|gb|DQ585729.1| Homo sapiens piRNA piR-52841, complete sequence U +
TGCTCCAACAACCTCTCGTCTTGTTCCAAC
>chr15 62538343 gi|108060663|gb|DQ577106.1| Homo sapiens piRNA piR-45218, complete sequence U +
TCGTCTTGTTCCAACAATCTCAGCAACCTCT
>chr15 62538343 gi|108060661|gb|DQ577105.1| Homo sapiens piRNA piR-45217, complete sequence U +
TCGTCTTGTTCCAACAATCTCAGCAACCTC
>chr15 62538343 gi|108060659|gb|DQ577104.1| Homo sapiens piRNA piR-45216, complete sequence U +
TCGTCTTGTTCCAACAATCTCAGCAAC
>chr15 62538349 gi|108084039|gb|DQ592221.1| Homo sapiens piRNA piR-59333, complete sequence U +
TGTTCCAACAATCTCAGCAACCTCTTCC
>chr15 62538351 gi|108092395|gb|DQ596595.1| Homo sapiens piRNA piR-34661, complete sequence U -
GAGCAGGAAGAGGTTGCTGAGATTGTTGGAA
>chr15 62538353 gi|108052179|gb|DQ570925.1| Homo sapiens piRNA piR-31037, complete sequence U -
AGCAGGAAGAGGTTGCTGAGATTGTTGG
>chr15 62538377 gi|108077071|gb|DQ585817.1| Homo sapiens piRNA piR-52929, complete sequence U +
TGCTCTTCGTTCAGGCGACTCAAGCCCTCATT
>chr15 62538409 gi|108088912|gb|DQ594775.1| Homo sapiens piRNA piR-60887, complete sequence U +
TTCTTCCACTTGGGCTTAAAGCTGTCCTGC
>chr15 62538412 gi|108088048|gb|DQ594331.1| Homo sapiens piRNA piR-60443, complete sequence U +
TTCCACTTGGGCTTAAAGCTGTCCTGCCAGA
>chr15 62538413 gi|108055719|gb|DQ574465.1| Homo sapiens piRNA piR-42577, complete sequence U +
TCCACTTGGGCTTAAAGCTGTCCTGCCAGAT
>chr15 62538413 gi|108055717|gb|DQ574463.1| Homo sapiens piRNA piR-42575, complete sequence U +
TCCACTTGGGCTTAAAGCTGTCCTGCCAGA
>chr15 62538419 gi|108080436|gb|DQ589182.1| Homo sapiens piRNA piR-56294, complete sequence U +
TGGGCTTAAAGCTGTCCTGCCAGATTCTCC
>chr15 62538419 gi|108080435|gb|DQ589181.1| Homo sapiens piRNA piR-56293, complete sequence U +
TGGGCTTAAAGCTGTCCTGCCAGATTCTC
>chr15 62538446 gi|108055848|gb|DQ574594.1| Homo sapiens piRNA piR-42706, complete sequence M +
TCCAGCTCCTTCCGCAGGTGTTCAGCCTCTGC
>chr15 62538446 gi|108055847|gb|DQ574593.1| Homo sapiens piRNA piR-42705, complete sequence M +
TCCAGCTCCTTCCGCAGGTGTTCAGCCTCT
>chr15 62538446 gi|108055846|gb|DQ574592.1| Homo sapiens piRNA piR-42704, complete sequence M +
TCCAGCTCCTTCCGCAGGTGTTCAGCCT
>chr15 62538450 gi|108094156|gb|DQ597521.1| Homo sapiens piRNA piR-35587, complete sequence M +
GCTCCTTCCGCAGGTGTTCAGCCTCTGC
>chr15 62538458 gi|108086051|gb|DQ593279.1| Homo sapiens piRNA piR-33391, complete sequence M +
CGCAGGTGTTCAGCCTCTGCTTGTAGCTGC
>chr15 62538473 gi|108062364|gb|DQ577989.1| Homo sapiens piRNA piR-46101, complete sequence U +
TCTGCTTGTAGCTGCTGTTCCACCTCGGA
>chr15 62538475 gi|108077538|gb|DQ586284.1| Homo sapiens piRNA piR-53396, complete sequence U +
TGCTTGTAGCTGCTGTTCCACCTCGGAGGGC
>chr15 62538598 gi|108059112|gb|DQ576292.1| Homo sapiens piRNA piR-44404, complete sequence M +
TCCTCTTGCTCCAGCAACCTCTCCTCTTGC
>chr15 62538619 gi|108059112|gb|DQ576292.1| Homo sapiens piRNA piR-44404, complete sequence M +
TCCTCTTGCTCCAGCAACCTCTCCTCTTGC
>chr15 62538640 gi|108059117|gb|DQ576295.1| Homo sapiens piRNA piR-44407, complete sequence U +
TCCTCTTGCTCCAGCAACTTCTCCTCTTGCT
>chr15 62538640 gi|108059116|gb|DQ576294.1| Homo sapiens piRNA piR-44406, complete sequence U +
TCCTCTTGCTCCAGCAACTTCTCCTCTTGC
>chr15 62538661 gi|108059111|gb|DQ576291.1| Homo sapiens piRNA piR-44403, complete sequence U +
TCCTCTTGCTCCAACAACCTGAGCAACCTCT
>chr15 62538661 gi|108059109|gb|DQ576290.1| Homo sapiens piRNA piR-44402, complete sequence U +
TCCTCTTGCTCCAACAACCTGAGCAACCT
>chr15 62538670 gi|108055299|gb|DQ574045.1| Homo sapiens piRNA piR-42157, complete sequence U +
TCCAACAACCTGAGCAACCTCTTCCTGCT
>chr15 62538680 gi|108067251|gb|DQ580527.1| Homo sapiens piRNA piR-48639, complete sequence U +
TGAGCAACCTCTTCCTGCTCTTGGTTCAGG
>chr15 62538692 gi|108059374|gb|DQ576429.1| Homo sapiens piRNA piR-44541, complete sequence U +
TCCTGCTCTTGGTTCAGGTGACTCAAGCCC
>chr15 62538730 gi|108088050|gb|DQ594332.1| Homo sapiens piRNA piR-60444, complete sequence U +
TTCCACTTGGGCTTGAAGCTGTCCTGCCAGA
>chr15 62538731 gi|108055722|gb|DQ574468.1| Homo sapiens piRNA piR-42580, complete sequence U +
TCCACTTGGGCTTGAAGCTGTCCTGCCAGA
>chr15 62538731 gi|108055720|gb|DQ574466.1| Homo sapiens piRNA piR-42578, complete sequence U +
TCCACTTGGGCTTGAAGCTGTCCTGCCA
>chr15 62538736 gi|108090169|gb|DQ595431.1| Homo sapiens piRNA piR-61543, complete sequence U +
TTGGGCTTGAAGCTGTCCTGCCAGATTCT
>chr15 62538737 gi|108080451|gb|DQ589197.1| Homo sapiens piRNA piR-56309, complete sequence U +
TGGGCTTGAAGCTGTCCTGCCAGATTCTCC
>chr15 62538737 gi|108080450|gb|DQ589196.1| Homo sapiens piRNA piR-56308, complete sequence U +
TGGGCTTGAAGCTGTCCTGCCAGATTCTC
>chr15 62538742 gi|108089046|gb|DQ594844.1| Homo sapiens piRNA piR-60956, complete sequence U +
TTGAAGCTGTCCTGCCAGATTCTCCAGCTC
>chr15 62538743 gi|108064416|gb|DQ579053.1| Homo sapiens piRNA piR-47165, complete sequence U +
TGAAGCTGTCCTGCCAGATTCTCCAGCTC
>chr15 62538764 gi|108055845|gb|DQ574591.1| Homo sapiens piRNA piR-42703, complete sequence U +
TCCAGCTCCTTCCACAGGTGCTCAGCCTCTGC
>chr15 62538764 gi|108055844|gb|DQ574590.1| Homo sapiens piRNA piR-42702, complete sequence U +
TCCAGCTCCTTCCACAGGTGCTCAGC
>chr15 62538773 gi|108087999|gb|DQ594305.1| Homo sapiens piRNA piR-60417, complete sequence U +
TTCCACAGGTGCTCAGCCTCTGCTTGTAGC
>chr15 62538782 gi|108076959|gb|DQ585705.1| Homo sapiens piRNA piR-52817, complete sequence U +
TGCTCAGCCTCTGCTTGTAGCTTCTGCTCCA
>chr15 62538782 gi|108076957|gb|DQ585703.1| Homo sapiens piRNA piR-52815, complete sequence U +
TGCTCAGCCTCTGCTTGTAGCTTCTGCTC
>chr15 62538791 gi|108062366|gb|DQ577990.1| Homo sapiens piRNA piR-46102, complete sequence U +
TCTGCTTGTAGCTTCTGCTCCACTTCGGAGG
>chr15 62538793 gi|108077539|gb|DQ586285.1| Homo sapiens piRNA piR-53397, complete sequence U +
TGCTTGTAGCTTCTGCTCCACTTCGGAGGGC
>chr15 62538851 gi|108054802|gb|DQ573548.1| Homo sapiens piRNA piR-41660, complete sequence U +
TCAGCTGAGAAAGGAAGCCGACAATAAGGGC
>chr15 62538861 gi|108051383|gb|DQ570129.1| Homo sapiens piRNA piR-30241, complete sequence U +
AAGGAAGCCGACAATAAGGGCCTCTGGATT
>chr15 62538892 gi|108053764|gb|DQ572510.1| Homo sapiens piRNA piR-40622, complete sequence U +
TCAAAAAAAACCCTCCTCTTGGTGCATAGCT
>chr15 62538892 gi|108053763|gb|DQ572509.1| Homo sapiens piRNA piR-40621, complete sequence U +
TCAAAAAAAACCCTCCTCTTGGTGCATAGC
>chr15 62538905 gi|108059123|gb|DQ576298.1| Homo sapiens piRNA piR-44410, complete sequence U +
TCCTCTTGGTGCATAGCTCCTCTCAGGTTC
>chr15 62538908 gi|108063151|gb|DQ578406.1| Homo sapiens piRNA piR-46518, complete sequence U +
TCTTGGTGCATAGCTCCTCTCAGGTTCCCC
>chr15 62538908 gi|108063149|gb|DQ578405.1| Homo sapiens piRNA piR-46517, complete sequence U +
TCTTGGTGCATAGCTCCTCTCAGGTTCC
>chr15 62538911 gi|108081527|gb|DQ590273.1| Homo sapiens piRNA piR-57385, complete sequence U +
TGGTGCATAGCTCCTCTCAGGTTCCCCAGA
>chr15 62538952 gi|108076685|gb|DQ585475.1| Homo sapiens piRNA piR-52587, complete sequence U +
TGCTAATAACTCCTCGCGCCCTGATGGTA
>chr15 62538955 gi|108097940|gb|DQ599510.1| Homo sapiens piRNA piR-37576, complete sequence U +
TAATAACTCCTCGCGCCCTGATGGTAGCCA
>chr15 62538962 gi|108059029|gb|DQ576250.1| Homo sapiens piRNA piR-44362, complete sequence U +
TCCTCGCGCCCTGATGGTAGCCAATCTTCC
>chr15 62538989 gi|108055405|gb|DQ574151.1| Homo sapiens piRNA piR-42263, complete sequence U +
TCCAAGCCACTTTCAGGTACAGACAACTGTG
>chr15 62539046 gi|108063247|gb|DQ578454.1| Homo sapiens piRNA piR-46566, complete sequence U +
TCTTTGCTGATGGGGACATTGAGGCTCGT
>chr15 62539046 gi|108063243|gb|DQ578452.1| Homo sapiens piRNA piR-46564, complete sequence M +
TCTTTGCTGATGGGGACATTGAGGCTC
>chr15 62539048 gi|108091054|gb|DQ595889.1| Homo sapiens piRNA piR-62001, complete sequence U +
TTTGCTGATGGGGACATTGAGGCTCGTGG
>chr15 62539114 gi|108088276|gb|DQ594449.1| Homo sapiens piRNA piR-60561, complete sequence M +
TTCCCTCTGCCTCAAAGCCTTTCCATGCAT
>chr15 62539115 gi|108057766|gb|DQ575584.1| Homo sapiens piRNA piR-43696, complete sequence M +
TCCCTCTGCCTCAAAGCCTTTCCATGCAT
>chr15 62539121 gi|108075607|gb|DQ584931.1| Homo sapiens piRNA piR-52043, complete sequence M +
TGCCTCAAAGCCTTTCCATGCATCCACCTC
>chr15 62539255 gi|108086644|gb|DQ593592.1| Homo sapiens piRNA piR-33704, complete sequence M +
CTCCAGCTCCTGTACTCGACTCATGCT
>chr15 62539262 gi|108059586|gb|DQ576538.1| Homo sapiens piRNA piR-44650, complete sequence U +
TCCTGTACTCGACTCATGCTGTGCACTCTC
>chr15 62539263 gi|108085852|gb|DQ593174.1| Homo sapiens piRNA piR-33286, complete sequence U +
CCTGTACTCGACTCATGCTGTGCACTC
>chr15 62539265 gi|108082033|gb|DQ590779.1| Homo sapiens piRNA piR-57891, complete sequence U +
TGTACTCGACTCATGCTGTGCACTCTCTCC
>chr15 62539278 gi|108077411|gb|DQ586157.1| Homo sapiens piRNA piR-53269, complete sequence U +
TGCTGTGCACTCTCTCCTCCCTCAACGT
>chr15 62539295 gi|108057717|gb|DQ575559.1| Homo sapiens piRNA piR-43671, complete sequence U +
TCCCTCAACGTGTGCACCTGCCCAAAG
>chr15 62539355 gi|108093448|gb|DQ597139.1| Homo sapiens piRNA piR-35205, complete sequence M +
GCAGCTGGACAAGCTACCATCTCCCTCTCTGC
>chr15 62539360 gi|108078032|gb|DQ586778.1| Homo sapiens piRNA piR-53890, complete sequence M +
TGGACAAGCTACCATCTCCCTCTCTGCCCC
>chr15 62539435 gi|108057285|gb|DQ575336.1| Homo sapiens piRNA piR-43448, complete sequence M +
TCCCATTTCACAGATGCCTGGAACAATCAA
>chr15 62539440 gi|108090790|gb|DQ595752.1| Homo sapiens piRNA piR-61864, complete sequence M +
TTTCACAGATGCCTGGAACAATCAAGTGAC
>chr15 62539441 gi|108087606|gb|DQ594092.1| Homo sapiens piRNA piR-60204, complete sequence M +
TTCACAGATGCCTGGAACAATCAAGTGACCT
>chr15 62539441 gi|108087604|gb|DQ594091.1| Homo sapiens piRNA piR-60203, complete sequence M +
TTCACAGATGCCTGGAACAATCAAGTGACC
>chr15 62539442 gi|108054193|gb|DQ572939.1| Homo sapiens piRNA piR-41051, complete sequence M +
TCACAGATGCCTGGAACAATCAAGTGACCT
>chr15 62539443 gi|108070054|gb|DQ582004.1| Homo sapiens piRNA piR-32116, complete sequence M +
CACAGATGCCTGGAACAATCAAGTGACCTA
>chr15 62539443 gi|108070053|gb|DQ582003.1| Homo sapiens piRNA piR-32115, complete sequence M +
CACAGATGCCTGGAACAATCAAGTGACC
>chr15 62539445 gi|108070562|gb|DQ582273.1| Homo sapiens piRNA piR-32385, complete sequence M +
CAGATGCCTGGAACAATCAAGTGACCTATC
>chr15 62539450 gi|108093931|gb|DQ597395.1| Homo sapiens piRNA piR-35461, complete sequence M +
GCCTGGAACAATCAAGTGACCTATCTACGG
>chr15 62539453 gi|108077754|gb|DQ586500.1| Homo sapiens piRNA piR-53612, complete sequence M +
TGGAACAATCAAGTGACCTATCTACGGTGG
>chr15 62539453 gi|108077753|gb|DQ586499.1| Homo sapiens piRNA piR-53611, complete sequence M +
TGGAACAATCAAGTGACCTATCTACGGTG
>chr15 62539455 gi|108091372|gb|DQ596053.1| Homo sapiens piRNA piR-34119, complete sequence M +
GAACAATCAAGTGACCTATCTACGGTGGG
>chr15 62539461 gi|108054045|gb|DQ572791.1| Homo sapiens piRNA piR-40903, complete sequence M +
TCAAGTGACCTATCTACGGTGGGGGCTGA
>chr15 62539528 gi|108062200|gb|DQ577897.1| Homo sapiens piRNA piR-46009, complete sequence U +
TCTGCCACCACATGGCACTCTCTCCATGC
>chr15 62539586 gi|108089444|gb|DQ595049.1| Homo sapiens piRNA piR-61161, complete sequence U +
TTGCAGATACTTCAGCCACTCCATCACCTGC
>chr15 62539587 gi|108073142|gb|DQ583624.1| Homo sapiens piRNA piR-50736, complete sequence U +
TGCAGATACTTCAGCCACTCCATCACCTGCA
>chr15 62539587 gi|108073141|gb|DQ583623.1| Homo sapiens piRNA piR-50735, complete sequence U +
TGCAGATACTTCAGCCACTCCATCACCTGC
>chr15 62539622 gi|108080227|gb|DQ588973.1| Homo sapiens piRNA piR-56085, complete sequence U +
TGGGCACAGAAGTTAGGAAGGGCTGTCT
>chr15 62539630 gi|108091587|gb|DQ596164.1| Homo sapiens piRNA piR-34230, complete sequence U +
GAAGTTAGGAAGGGCTGTCTGGTCCTCACA
>chr15 62539722 gi|108071720|gb|DQ582883.1| Homo sapiens piRNA piR-32995, complete sequence U +
CCCAGGTGTGCTTCCAGCTGTGCCCGTTCG
>chr15 62539728 gi|108083211|gb|DQ591792.1| Homo sapiens piRNA piR-58904, complete sequence U +
TGTGCTTCCAGCTGTGCCCGTTCGTCTGT
>chr15 62539737 gi|108052324|gb|DQ571070.1| Homo sapiens piRNA piR-31182, complete sequence U +
AGCTGTGCCCGTTCGTCTGTGGGCTGCTGTA
>chr15 62539764 gi|108081936|gb|DQ590682.1| Homo sapiens piRNA piR-57794, complete sequence M +
TGTAACTGCTGGTTAGCATCAGGGGCTTCACA
>chr15 62539836 gi|108061945|gb|DQ577767.1| Homo sapiens piRNA piR-45879, complete sequence U +
TCTGAGGAGCCTGGGCTGTTCCACACAGT
>chr15 62539871 gi|108096471|gb|DQ598746.1| Homo sapiens piRNA piR-36812, complete sequence U +
TAAAAGGGCTAGAGCTAGGTTCAATGTAC
>chr15 62540134 gi|108053318|gb|DQ572064.1| Homo sapiens piRNA piR-40176, complete sequence M +
TATAGTCCCAGCTACTTGAGAGGCTGAGGC
>chr15 62540158 gi|108068008|gb|DQ580917.1| Homo sapiens piRNA piR-49029, complete sequence U +
TGAGGCAGGAGGATTGCTTGAGCATGGA
>chr15 62540166 gi|108092620|gb|DQ596710.1| Homo sapiens piRNA piR-34776, complete sequence U +
GAGGATTGCTTGAGCATGGAAGGCCGAAG
>chr15 62540176 gi|108067424|gb|DQ580616.1| Homo sapiens piRNA piR-48728, complete sequence U +
TGAGCATGGAAGGCCGAAGGTTGCAATGAGC
>chr15 62540176 gi|108067422|gb|DQ580615.1| Homo sapiens piRNA piR-48727, complete sequence U +
TGAGCATGGAAGGCCGAAGGTTGCAA
>chr15 62540294 gi|108053658|gb|DQ572404.1| Homo sapiens piRNA piR-40516, complete sequence U +
TATTACCGTGGAATAGTCGAAGTGTTGGCT
>chr15 62540294 gi|108053657|gb|DQ572403.1| Homo sapiens piRNA piR-40515, complete sequence U +
TATTACCGTGGAATAGTCGAAGTGTTGGC
>chr15 62540296 gi|108085243|gb|DQ592845.1| Homo sapiens piRNA piR-59957, complete sequence U +
TTACCGTGGAATAGTCGAAGTGTTGGCTT
>chr15 62540307 gi|108102546|gb|DQ601923.1| Homo sapiens piRNA piR-39989, complete sequence U +
TAGTCGAAGTGTTGGCTTGAACCTCAGAAG
>chr15 62540307 gi|108102544|gb|DQ601922.1| Homo sapiens piRNA piR-39988, complete sequence U +
TAGTCGAAGTGTTGGCTTGAACCTCAGAA
>chr15 62540307 gi|108102542|gb|DQ601921.1| Homo sapiens piRNA piR-39987, complete sequence U +
TAGTCGAAGTGTTGGCTTGAACCTCAGA
>chr15 62540324 gi|108063970|gb|DQ578824.1| Homo sapiens piRNA piR-46936, complete sequence M +
TGAACCTCAGAAGGAAATAAACAGGCTCATGA
>chr15 62540423 gi|108097663|gb|DQ599365.1| Homo sapiens piRNA piR-37431, complete sequence U +
TAAGCCCTAACCCTGAGATTCTGATTCCCC
>chr15 62540430 gi|108097187|gb|DQ599113.1| Homo sapiens piRNA piR-37179, complete sequence U +
TAACCCTGAGATTCTGATTCCCCAGATCT
>chr15 62540496 gi|108100755|gb|DQ600988.1| Homo sapiens piRNA piR-39054, complete sequence M +
TAGAGGATTCTATGGCAGGACCAGAAC
>chr15 62540590 gi|108061187|gb|DQ577375.1| Homo sapiens piRNA piR-45487, complete sequence U +
TCTCACCTGTTGAAGCGTGAGCTCAGTGA
>chr15 62540642 gi|108055445|gb|DQ574191.1| Homo sapiens piRNA piR-42303, complete sequence U +
TCCAAGTCACACTGCATCCCTGCCTTGTC
>chr15 62540662 gi|108076086|gb|DQ585181.1| Homo sapiens piRNA piR-52293, complete sequence U +
TGCCTTGTCAATCAGTACAACTTGAAGCTGC
>chr15 62540690 gi|108077053|gb|DQ585799.1| Homo sapiens piRNA piR-52911, complete sequence U +
TGCTCTGCCAAAGCTGAGTTCTCCTGCTTC
>chr15 62540695 gi|108074043|gb|DQ584105.1| Homo sapiens piRNA piR-51217, complete sequence U +
TGCCAAAGCTGAGTTCTCCTGCTTCAGC
>chr15 62540704 gi|108068736|gb|DQ581302.1| Homo sapiens piRNA piR-49414, complete sequence U +
TGAGTTCTCCTGCTTCAGCTCCTTATTGC
>chr15 62540717 gi|108087762|gb|DQ594173.1| Homo sapiens piRNA piR-60285, complete sequence U +
TTCAGCTCCTTATTGCTGTTGCTACGGCCA
>chr15 62540718 gi|108054797|gb|DQ573543.1| Homo sapiens piRNA piR-41655, complete sequence U +
TCAGCTCCTTATTGCTGTTGCTACGGCCAGA
>chr15 62540718 gi|108054796|gb|DQ573542.1| Homo sapiens piRNA piR-41654, complete sequence U +
TCAGCTCCTTATTGCTGTTGCTACGGCCA
>chr15 62540766 gi|108063785|gb|DQ578730.1| Homo sapiens piRNA piR-46842, complete sequence U +
TGAACAAAGAACAGAAAGGGCTGCTTTGGT
>chr15 62540766 gi|108063783|gb|DQ578729.1| Homo sapiens piRNA piR-46841, complete sequence U +
TGAACAAAGAACAGAAAGGGCTGCTTTGG
>chr15 62540774 gi|108091379|gb|DQ596057.1| Homo sapiens piRNA piR-34123, complete sequence U +
GAACAGAAAGGGCTGCTTTGGTGATC
>chr15 62540834 gi|108078835|gb|DQ587581.1| Homo sapiens piRNA piR-54693, complete sequence U +
TGGCACTGGAAGGGACCTCAGGAATCAAA
>chr15 62540857 gi|108052786|gb|DQ571532.1| Homo sapiens piRNA piR-31644, complete sequence U +
ATCAAAAGTCACAGGTGGCGGGCCAGAGA
>chr15 62541064 gi|108058604|gb|DQ576031.1| Homo sapiens piRNA piR-44143, complete sequence U +
TCCTACCTGTTATTGTATAACTCCAGCCTGA
>chr15 62541204 gi|108066082|gb|DQ579907.1| Homo sapiens piRNA piR-48019, complete sequence U +
TGACTATTCCACAGTAACACTTCCTCACTCTC
>chr15 62541210 gi|108088004|gb|DQ594309.1| Homo sapiens piRNA piR-60421, complete sequence U +
TTCCACAGTAACACTTCCTCACTCTCAATCA
>chr15 62541210 gi|108088002|gb|DQ594308.1| Homo sapiens piRNA piR-60420, complete sequence U +
TTCCACAGTAACACTTCCTCACTCTCAATC
>chr15 62541210 gi|108088001|gb|DQ594307.1| Homo sapiens piRNA piR-60419, complete sequence U +
TTCCACAGTAACACTTCCTCACTCTCAAT
>chr15 62541210 gi|108088000|gb|DQ594306.1| Homo sapiens piRNA piR-60418, complete sequence U +
TTCCACAGTAACACTTCCTCACTCTCAA
>chr15 62541291 gi|108053871|gb|DQ572617.1| Homo sapiens piRNA piR-40729, complete sequence U +
TCAAATAACTCAGTAAGGGTGGAAGGGAC
>chr15 62541389 gi|108085245|gb|DQ592846.1| Homo sapiens piRNA piR-59958, complete sequence U +
TTACCGTTATGACTGCCATTGTTGGAACCTT
>chr15 62541444 gi|108076621|gb|DQ585442.1| Homo sapiens piRNA piR-52554, complete sequence M +
TGCTAACAATCCCATTTAATCCTCACAACCA
>chr15 62541460 gi|108098046|gb|DQ599565.1| Homo sapiens piRNA piR-37631, complete sequence U +
TAATCCTCACAACCACCATAGGAGACAGT
>chr15 62541511 gi|108060756|gb|DQ577154.1| Homo sapiens piRNA piR-45266, complete sequence U +
TCGTTGAAAAACATGGGGTATTAGAGGTTA
>chr15 62541532 gi|108100794|gb|DQ601008.1| Homo sapiens piRNA piR-39074, complete sequence U +
TAGAGGTTAAGTGCTTGTCTAAGATCAT
>chr15 62541701 gi|108053592|gb|DQ572338.1| Homo sapiens piRNA piR-40450, complete sequence U +
TATGGGGCCTATGGCTAAATGACTTTGT
>chr15 62541734 gi|108100122|gb|DQ600651.1| Homo sapiens piRNA piR-38717, complete sequence M +
TACTTCATCCTCTCCATTTACATAGGGCA
>chr15 62541764 gi|108051733|gb|DQ570479.1| Homo sapiens piRNA piR-30591, complete sequence M +
ACCCCAAGTAACCAATGGAATCCTCTAGGG
>chr15 62541772 gi|108097119|gb|DQ599078.1| Homo sapiens piRNA piR-37144, complete sequence U +
TAACCAATGGAATCCTCTAGGGGGTAA
>chr15 62541834 gi|108087385|gb|DQ593977.1| Homo sapiens piRNA piR-60089, complete sequence U +
TTATGCTCGGGTGCGCTCCCACACTGTGGAGT
>chr15 62541858 gi|108083316|gb|DQ591845.1| Homo sapiens piRNA piR-58957, complete sequence U +
TGTGGAGTGTGCTTTCAGTTTCAGTA
>chr15 62541860 gi|108078448|gb|DQ587194.1| Homo sapiens piRNA piR-54306, complete sequence U +
TGGAGTGTGCTTTCAGTTTCAGTAAGTCCT
>chr15 62541860 gi|108078446|gb|DQ587192.1| Homo sapiens piRNA piR-54304, complete sequence U +
TGGAGTGTGCTTTCAGTTTCAGTAAGTCC
>chr15 62541898 gi|108088382|gb|DQ594503.1| Homo sapiens piRNA piR-60615, complete sequence M +
TTCCTCGCTTTGTTTGTGCATTTTGTCCA
>chr15 62541908 gi|108084473|gb|DQ592447.1| Homo sapiens piRNA piR-59559, complete sequence M +
TGTTTGTGCATTTTGTCCAGTTCTTTGTTC
>chr15 62541908 gi|108084471|gb|DQ592446.1| Homo sapiens piRNA piR-59558, complete sequence M +
TGTTTGTGCATTTTGTCCAGTTCTTTGT
>chr15 62541935 gi|108087490|gb|DQ594031.1| Homo sapiens piRNA piR-60143, complete sequence U +
TTCAAGACGTCAAGAAGCTGGACACCCTCCA
>chr15 62541935 gi|108087488|gb|DQ594030.1| Homo sapiens piRNA piR-60142, complete sequence U +
TTCAAGACGTCAAGAAGCTGGACACCCTCC
>chr15 62541941 gi|108051869|gb|DQ570615.1| Homo sapiens piRNA piR-30727, complete sequence U +
ACGTCAAGAAGCTGGACACCCTCCACTTT
>chr15 62542065 gi|108052006|gb|DQ570752.1| Homo sapiens piRNA piR-30864, complete sequence U +
AGAAGGGAAATATCTCCCAGCCACCCTGGTC
>chr15 62542245 gi|108051779|gb|DQ570525.1| Homo sapiens piRNA piR-30637, complete sequence M +
ACCTAGGACTTGACCAAGGCCACAGCCAGGT
>chr15 62542475 gi|108056319|gb|DQ574841.1| Homo sapiens piRNA piR-42953, complete sequence U +
TCCATCTGGAAAGCCGGGCTGCCAGGGT
>chr15 62542516 gi|108089843|gb|DQ595255.1| Homo sapiens piRNA piR-61367, complete sequence U +
TTGGACTCACCCTATCTGCCTTCCTCTGCTC
>chr15 62542517 gi|108078184|gb|DQ586930.1| Homo sapiens piRNA piR-54042, complete sequence U +
TGGACTCACCCTATCTGCCTTCCTCTGCT
>chr15 62542567 gi|108094264|gb|DQ597587.1| Homo sapiens piRNA piR-35653, complete sequence U +
GCTGCCAGGAATACAGCAGATGGCTGGCCA
>chr15 62542568 gi|108086958|gb|DQ593756.1| Homo sapiens piRNA piR-33868, complete sequence U +
CTGCCAGGAATACAGCAGATGGCTGGCCAGA
>chr15 62542569 gi|108074581|gb|DQ584388.1| Homo sapiens piRNA piR-51500, complete sequence U +
TGCCAGGAATACAGCAGATGGCTGGCCAGA
>chr15 62542569 gi|108074576|gb|DQ584387.1| Homo sapiens piRNA piR-51499, complete sequence U +
TGCCAGGAATACAGCAGATGGCTGGC
>chr15 62542658 gi|108095024|gb|DQ597984.1| Homo sapiens piRNA piR-36050, complete sequence U +
GGCCTGTCAAAGCACCAGGTTGAAGGATGA
>chr15 62542671 gi|108051683|gb|DQ570429.1| Homo sapiens piRNA piR-30541, complete sequence U +
ACCAGGTTGAAGGATGACGGGTGCCCAGAT
>chr15 62542736 gi|108068890|gb|DQ581383.1| Homo sapiens piRNA piR-49495, complete sequence U +
TGATACAGTGTTGTCTTCAATTCTGCTTTC
>chr15 62542823 gi|108077088|gb|DQ585834.1| Homo sapiens piRNA piR-52946, complete sequence U +
TGCTGAAAGAGGAGGAAAGCAACATTCTCCA
>chr15 62542838 gi|108051204|gb|DQ569950.1| Homo sapiens piRNA piR-30062, complete sequence M +
AAAGCAACATTCTCCAGAGGACAGGAGGGA
>chr15 62542839 gi|108051362|gb|DQ570108.1| Homo sapiens piRNA piR-30220, complete sequence M +
AAGCAACATTCTCCAGAGGACAGGAGGGAA
>chr15 62542839 gi|108051361|gb|DQ570107.1| Homo sapiens piRNA piR-30219, complete sequence M +
AAGCAACATTCTCCAGAGGACAGGAGGGA
>chr15 62542937 gi|108058745|gb|DQ576103.1| Homo sapiens piRNA piR-44215, complete sequence M +
TCCTATAGGAAGAGGAAGACAGAGCTCTT
>chr15 62542984 gi|108078803|gb|DQ587549.1| Homo sapiens piRNA piR-54661, complete sequence U +
TGGCACAGCAAGGGACATGCCCCTAGAATGC
>chr15 62543012 gi|108074317|gb|DQ584251.1| Homo sapiens piRNA piR-51363, complete sequence M +
TGCCACCAATGCCCCAGGACAGGCCCACCC
>chr15 62543054 gi|108053372|gb|DQ572118.1| Homo sapiens piRNA piR-40230, complete sequence M +
TATCAGGGACCCTGTGGGGATGAGGTGG
>chr15 62543140 gi|108060896|gb|DQ577226.1| Homo sapiens piRNA piR-45338, complete sequence M +
TCTACATCTGAGTGCCCCCCAAACCCAGC
>chr15 62543146 gi|108061985|gb|DQ577787.1| Homo sapiens piRNA piR-45899, complete sequence M +
TCTGAGTGCCCCCCAAACCCAGCAGTCAT
>chr15 62543174 gi|108075462|gb|DQ584851.1| Homo sapiens piRNA piR-51963, complete sequence U +
TGCCGTGAGCAAACAAATCATTTCTTCTAGT
>chr15 62543179 gi|108067230|gb|DQ580516.1| Homo sapiens piRNA piR-48628, complete sequence U +
TGAGCAAACAAATCATTTCTTCTAGTTGCT
>chr15 62543205 gi|108077506|gb|DQ586252.1| Homo sapiens piRNA piR-53364, complete sequence U +
TGCTTGACAAGTTTTTGGTTGTGCTGTTT
>chr15 62543209 gi|108064957|gb|DQ579339.1| Homo sapiens piRNA piR-47451, complete sequence U +
TGACAAGTTTTTGGTTGTGCTGTTTCTGC
>chr15 62543209 gi|108064955|gb|DQ579338.1| Homo sapiens piRNA piR-47450, complete sequence U +
TGACAAGTTTTTGGTTGTGCTGTTTCTG
>chr15 62543212 gi|108069947|gb|DQ581948.1| Homo sapiens piRNA piR-32060, complete sequence U +
CAAGTTTTTGGTTGTGCTGTTTCTGCGGG
>chr15 62543340 gi|108061218|gb|DQ577391.1| Homo sapiens piRNA piR-45503, complete sequence U +
TCTCAGACCCACTAGGACCATGAACTGGTA
>chr15 62543352 gi|108101644|gb|DQ601452.1| Homo sapiens piRNA piR-39518, complete sequence M +
TAGGACCATGAACTGGTAAACTCTCCTCAA
>chr15 62543352 gi|108101642|gb|DQ601451.1| Homo sapiens piRNA piR-39517, complete sequence M +
TAGGACCATGAACTGGTAAACTCTCCTC
>chr15 62543384 gi|108056707|gb|DQ575039.1| Homo sapiens piRNA piR-43151, complete sequence M +
TCCCAAGGACAGAGGATTTGGGTCTTTGT
>chr15 62543393 gi|108070526|gb|DQ582254.1| Homo sapiens piRNA piR-32366, complete sequence M +
CAGAGGATTTGGGTCTTTGTTGGTTTTGGCCC
>chr15 62543516 gi|108060907|gb|DQ577232.1| Homo sapiens piRNA piR-45344, complete sequence U +
TCTACCAGCTTGTGATTTAGAAAGGTGCA
>chr15 62543518 gi|108099124|gb|DQ600137.1| Homo sapiens piRNA piR-38203, complete sequence U +
TACCAGCTTGTGATTTAGAAAGGTGCATTCA
>chr15 62543518 gi|108099122|gb|DQ600136.1| Homo sapiens piRNA piR-38202, complete sequence U +
TACCAGCTTGTGATTTAGAAAGGTGCATTC
>chr15 62543525 gi|108090587|gb|DQ595648.1| Homo sapiens piRNA piR-61760, complete sequence M +
TTGTGATTTAGAAAGGTGCATTCACTCA
>chr15 62543635 gi|108090063|gb|DQ595373.1| Homo sapiens piRNA piR-61485, complete sequence U +
TTGGCCCTGAGGCTTACATTCTACTGGA
>chr15 62543648 gi|108085210|gb|DQ592828.1| Homo sapiens piRNA piR-59940, complete sequence U +
TTACATTCTACTGGACCTTTAAATCGTGG
>chr15 62543760 gi|108071646|gb|DQ582846.1| Homo sapiens piRNA piR-32958, complete sequence U +
CCCAGAATCAAAGAGCAAATTAGGGCCTGAGT
>chr15 62543767 gi|108053818|gb|DQ572564.1| Homo sapiens piRNA piR-40676, complete sequence U +
TCAAAGAGCAAATTAGGGCCTGAGTCAGAG
>chr15 62543811 gi|108059184|gb|DQ576329.1| Homo sapiens piRNA piR-44441, complete sequence U +
TCCTGACAACCAATCAGGCCAGTGCTTCCC
>chr15 62543868 gi|108078754|gb|DQ587500.1| Homo sapiens piRNA piR-54612, complete sequence U +
TGGCAAGGGCTGGAGCATGGGTATCTGA
>chr15 62543923 gi|108053136|gb|DQ571882.1| Homo sapiens piRNA piR-31994, complete sequence U +
CAACAGAAGAGCCATGATGCATGCTCCGTG
>chr15 62543925 gi|108051556|gb|DQ570302.1| Homo sapiens piRNA piR-30414, complete sequence U +
ACAGAAGAGCCATGATGCATGCTCCGTGC
>chr15 62544055 gi|108052241|gb|DQ570987.1| Homo sapiens piRNA piR-31099, complete sequence U +
AGCCCAGGACTTGCAGCGTGGAATTGGTGGA
>chr15 62544056 gi|108093794|gb|DQ597323.1| Homo sapiens piRNA piR-35389, complete sequence U +
GCCCAGGACTTGCAGCGTGGAATTGGTGGAC
>chr15 62544056 gi|108093792|gb|DQ597322.1| Homo sapiens piRNA piR-35388, complete sequence U +
GCCCAGGACTTGCAGCGTGGAATTGGTGGA
>chr15 62544057 gi|108071686|gb|DQ582866.1| Homo sapiens piRNA piR-32978, complete sequence U +
CCCAGGACTTGCAGCGTGGAATTGGTGGAC
>chr15 62544100 gi|108099008|gb|DQ600077.1| Homo sapiens piRNA piR-38143, complete sequence U +
TACCAATGACTCGATGGTTTTATTCCGTC
>chr15 62544128 gi|108085956|gb|DQ593229.1| Homo sapiens piRNA piR-33341, complete sequence U +
CGACTGATTGTTATATAACTCGAGTCCAGGGC
>chr15 62544152 gi|108056032|gb|DQ574693.1| Homo sapiens piRNA piR-42805, complete sequence U +
TCCAGGGCGACTGTTACCTCTTGGTATCTGC
>chr15 62544172 gi|108090251|gb|DQ595473.1| Homo sapiens piRNA piR-61585, complete sequence U +
TTGGTATCTGCTCTGAGGCACGTGAAGAGA
>chr15 62544370 gi|108055794|gb|DQ574540.1| Homo sapiens piRNA piR-42652, complete sequence U +
TCCAGATCCTTCAGGGTAGCGGATGATCCA
>chr15 62544393 gi|108069196|gb|DQ581557.1| Homo sapiens piRNA piR-49669, complete sequence U +
TGATCCAGAGCCCTCCGCACAGATACCTGT
>chr15 62544416 gi|108099519|gb|DQ600342.1| Homo sapiens piRNA piR-38408, complete sequence M +
TACCTGTTGCTGACTACAAGAGATGAGAGT
>chr15 62544417 gi|108051815|gb|DQ570561.1| Homo sapiens piRNA piR-30673, complete sequence M +
ACCTGTTGCTGACTACAAGAGATGAGAGT
>chr15 62544420 gi|108084232|gb|DQ592321.1| Homo sapiens piRNA piR-59433, complete sequence U +
TGTTGCTGACTACAAGAGATGAGAGTGCGCA
>chr15 62544420 gi|108084230|gb|DQ592320.1| Homo sapiens piRNA piR-59432, complete sequence U +
TGTTGCTGACTACAAGAGATGAGAGTGCGC
>chr15 62544421 gi|108096328|gb|DQ598668.1| Homo sapiens piRNA piR-36734, complete sequence U +
GTTGCTGACTACAAGAGATGAGAGTGCGCA
>chr15 62544423 gi|108077142|gb|DQ585888.1| Homo sapiens piRNA piR-53000, complete sequence U +
TGCTGACTACAAGAGATGAGAGTGCGCAT
>chr15 62544424 gi|108094211|gb|DQ597560.1| Homo sapiens piRNA piR-35626, complete sequence U +
GCTGACTACAAGAGATGAGAGTGCGC
>chr15 62544426 gi|108066050|gb|DQ579890.1| Homo sapiens piRNA piR-48002, complete sequence U +
TGACTACAAGAGATGAGAGTGCGCATGGAA
>chr15 62544426 gi|108066048|gb|DQ579889.1| Homo sapiens piRNA piR-48001, complete sequence U +
TGACTACAAGAGATGAGAGTGCGCATGGA
>chr15 62544439 gi|108067026|gb|DQ580408.1| Homo sapiens piRNA piR-48520, complete sequence U +
TGAGAGTGCGCATGGAAATCTTCTGTCCCC
>chr15 62544439 gi|108067024|gb|DQ580407.1| Homo sapiens piRNA piR-48519, complete sequence U +
TGAGAGTGCGCATGGAAATCTTCTGTCCC
>chr15 62544528 gi|108075503|gb|DQ584876.1| Homo sapiens piRNA piR-51988, complete sequence U +
TGCCTAACTTGGACCCTTCATCCCATAACCTC
>chr15 62544548 gi|108057179|gb|DQ575282.1| Homo sapiens piRNA piR-43394, complete sequence U +
TCCCATAACCTCTTTGTGCCAACTTCTCT
>chr15 62544553 gi|108097211|gb|DQ599125.1| Homo sapiens piRNA piR-37191, complete sequence U +
TAACCTCTTTGTGCCAACTTCTCTCATGGT
>chr15 62544607 gi|108056699|gb|DQ575035.1| Homo sapiens piRNA piR-43147, complete sequence U +
TCCCAAGCAGCTCTCATCTGGTGTTTCTACA
>chr15 62544612 gi|108052177|gb|DQ570923.1| Homo sapiens piRNA piR-31035, complete sequence U +
AGCAGCTCTCATCTGGTGTTTCTACAGT
>chr15 62544625 gi|108081764|gb|DQ590510.1| Homo sapiens piRNA piR-57622, complete sequence U +
TGGTGTTTCTACAGTAGGATAAAATGATG
>chr15 62544634 gi|108098790|gb|DQ599965.1| Homo sapiens piRNA piR-38031, complete sequence U +
TACAGTAGGATAAAATGATGTAACCAGCCAC
>chr15 62544682 gi|108082545|gb|DQ591291.1| Homo sapiens piRNA piR-58403, complete sequence U +
TGTGAACAGCCTCAAGGAAGAAGCCTCA
>chr15 62544727 gi|108053909|gb|DQ572655.1| Homo sapiens piRNA piR-40767, complete sequence U +
TCAACATGGCCCAGCAAATCGGCCAGTCCCA
>chr15 62544883 gi|108073371|gb|DQ583757.1| Homo sapiens piRNA piR-50869, complete sequence U +
TGCAGGCTCTCGGTTAATGAGAAGGTCCTA
>chr15 62544890 gi|108061560|gb|DQ577568.1| Homo sapiens piRNA piR-45680, complete sequence U +
TCTCGGTTAATGAGAAGGTCCTAAGGG
>chr15 62544944 gi|108079363|gb|DQ588109.1| Homo sapiens piRNA piR-55221, complete sequence U +
TGGCTCAATGGGAAAGAAGGTGTTAGACA
>chr15 62544948 gi|108054100|gb|DQ572846.1| Homo sapiens piRNA piR-40958, complete sequence U +
TCAATGGGAAAGAAGGTGTTAGACAGTGGC
>chr15 62544987 gi|108057732|gb|DQ575567.1| Homo sapiens piRNA piR-43679, complete sequence U +
TCCCTCAGCCTAGAGACTGCTGCCCTGAT
>chr15 62544988 gi|108085529|gb|DQ592993.1| Homo sapiens piRNA piR-33105, complete sequence U +
CCCTCAGCCTAGAGACTGCTGCCCTG
>chr15 62545038 gi|108056337|gb|DQ574850.1| Homo sapiens piRNA piR-42962, complete sequence U +
TCCATGAGATTGGGGCTAGCATGATGAT
>chr15 62545047 gi|108090183|gb|DQ595438.1| Homo sapiens piRNA piR-61550, complete sequence U +
TTGGGGCTAGCATGATGATTCTGTGTGGGA
>chr15 62545047 gi|108090181|gb|DQ595437.1| Homo sapiens piRNA piR-61549, complete sequence U +
TTGGGGCTAGCATGATGATTCTGTGTGGG
>chr15 62545068 gi|108083731|gb|DQ592065.1| Homo sapiens piRNA piR-59177, complete sequence U +
TGTGTGGGAAGAAACATATGAGATGGTCATT
>chr15 62545068 gi|108083729|gb|DQ592064.1| Homo sapiens piRNA piR-59176, complete sequence U +
TGTGTGGGAAGAAACATATGAGATGGTCA
>chr15 62545070 gi|108083410|gb|DQ591893.1| Homo sapiens piRNA piR-59005, complete sequence U +
TGTGGGAAGAAACATATGAGATGGTCATTC
>chr15 62545072 gi|108079729|gb|DQ588475.1| Homo sapiens piRNA piR-55587, complete sequence U +
TGGGAAGAAACATATGAGATGGTCATTCAAT
>chr15 62545114 gi|108054359|gb|DQ573105.1| Homo sapiens piRNA piR-41217, complete sequence U +
TCACCGAGGACAGGTGAGCCAAGTTCCCA
>chr15 62545309 gi|108052360|gb|DQ571106.1| Homo sapiens piRNA piR-31218, complete sequence U +
AGGAAGCATGAACCTGAGGTGCCGCTATGC
>chr15 62545313 gi|108052202|gb|DQ570948.1| Homo sapiens piRNA piR-31060, complete sequence U +
AGCATGAACCTGAGGTGCCGCTATGC
>chr15 62545371 gi|108071431|gb|DQ582733.1| Homo sapiens piRNA piR-32845, complete sequence U +
CCAGGTAACACGGTGTCATTGGCAGGTGG
>chr15 62545376 gi|108097008|gb|DQ599021.1| Homo sapiens piRNA piR-37087, complete sequence U +
TAACACGGTGTCATTGGCAGGTGGCTAGAC
>chr15 62545385 gi|108095869|gb|DQ598417.1| Homo sapiens piRNA piR-36483, complete sequence U +
GTCATTGGCAGGTGGCTAGACAGATGCAGCA
>chr15 62545401 gi|108100524|gb|DQ600861.1| Homo sapiens piRNA piR-38927, complete sequence U +
TAGACAGATGCAGCATTGTCTTTGGCGTC
>chr15 62545422 gi|108090102|gb|DQ595396.1| Homo sapiens piRNA piR-61508, complete sequence U +
TTGGCGTCTGTCACAGAACAAAGCAGGGC
>chr15 62545486 gi|108094878|gb|DQ597908.1| Homo sapiens piRNA piR-35974, complete sequence U +
GGCATGGACACAAGAGTGTGGAACAGGTA
>chr15 62545490 gi|108078044|gb|DQ586790.1| Homo sapiens piRNA piR-53902, complete sequence U +
TGGACACAAGAGTGTGGAACAGGTATGAC
>chr15 62545502 gi|108083249|gb|DQ591811.1| Homo sapiens piRNA piR-58923, complete sequence U +
TGTGGAACAGGTATGACAGATACTCACGCA
>chr15 62545533 gi|108065334|gb|DQ579533.1| Homo sapiens piRNA piR-47645, complete sequence U +
TGACAGTGACAGTCATGCATGCTTGGAGCCA
>chr15 62545533 gi|108065332|gb|DQ579532.1| Homo sapiens piRNA piR-47644, complete sequence U +
TGACAGTGACAGTCATGCATGCTTGGAGCC
>chr15 62545663 gi|108098888|gb|DQ600015.1| Homo sapiens piRNA piR-38081, complete sequence U +
TACATGAGGACCTCGCTCCCCCTGGAGTTC
>chr15 62545685 gi|108078455|gb|DQ587201.1| Homo sapiens piRNA piR-54313, complete sequence U +
TGGAGTTCAGCAAAAGACAGCAGCAGGTTC
>chr15 62545784 gi|108055764|gb|DQ574510.1| Homo sapiens piRNA piR-42622, complete sequence U +
TCCAGACGGCCAGTCTGTGCCACAGAGTGA
>chr15 62545868 gi|108093179|gb|DQ597000.1| Homo sapiens piRNA piR-35066, complete sequence U +
GCAATGTACAATGTAGCTGCCTCTCTCTTC
>chr15 62545872 gi|108081976|gb|DQ590722.1| Homo sapiens piRNA piR-57834, complete sequence U +
TGTACAATGTAGCTGCCTCTCTCTTC
>chr15 62545913 gi|108081073|gb|DQ589819.1| Homo sapiens piRNA piR-56931, complete sequence U -
TGGTAGCCCCTGCTGATTATGCCACTGCAAG
>chr15 62545920 gi|108078940|gb|DQ587686.1| Homo sapiens piRNA piR-54798, complete sequence U +
TGGCATAATCAGCAGGGGCTACCATC
>chr15 62545979 gi|108059834|gb|DQ576668.1| Homo sapiens piRNA piR-44780, complete sequence U +
TCCTTGACATGCTGCTCAGACTAAAGTGC
>chr15 62546033 gi|108088823|gb|DQ594729.1| Homo sapiens piRNA piR-60841, complete sequence U +
TTCTGGACAGAGAGAAGCAATCACGCCACC
>chr15 62546033 gi|108088821|gb|DQ594728.1| Homo sapiens piRNA piR-60840, complete sequence U +
TTCTGGACAGAGAGAAGCAATCACGCCAC
>chr15 62546034 gi|108062384|gb|DQ578005.1| Homo sapiens piRNA piR-46117, complete sequence U +
TCTGGACAGAGAGAAGCAATCACGCCACCC
>chr15 62546036 gi|108078074|gb|DQ586820.1| Homo sapiens piRNA piR-53932, complete sequence U +
TGGACAGAGAGAAGCAATCACGCCACCCACTG
>chr15 62546036 gi|108078073|gb|DQ586819.1| Homo sapiens piRNA piR-53931, complete sequence U +
TGGACAGAGAGAAGCAATCACGCCACCCACT
>chr15 62546036 gi|108078071|gb|DQ586817.1| Homo sapiens piRNA piR-53929, complete sequence U +
TGGACAGAGAGAAGCAATCACGCCACCCAC
>chr15 62546036 gi|108078070|gb|DQ586816.1| Homo sapiens piRNA piR-53928, complete sequence U +
TGGACAGAGAGAAGCAATCACGCCACCCA
>chr15 62546037 gi|108094530|gb|DQ597725.1| Homo sapiens piRNA piR-35791, complete sequence U +
GGACAGAGAGAAGCAATCACGCCACCCAC
>chr15 62546066 gi|108073252|gb|DQ583694.1| Homo sapiens piRNA piR-50806, complete sequence U +
TGCAGCTGGAGACCGCAGAACTTGGTGTCTGC
>chr15 62546066 gi|108073250|gb|DQ583693.1| Homo sapiens piRNA piR-50805, complete sequence U +
TGCAGCTGGAGACCGCAGAACTTGGTGTC
>chr15 62546069 gi|108052319|gb|DQ571065.1| Homo sapiens piRNA piR-31177, complete sequence U +
AGCTGGAGACCGCAGAACTTGGTGTCTGCC
>chr15 62546078 gi|108085603|gb|DQ593033.1| Homo sapiens piRNA piR-33145, complete sequence U +
CCGCAGAACTTGGTGTCTGCCTCCCATGGCGC
>chr15 62546078 gi|108085601|gb|DQ593032.1| Homo sapiens piRNA piR-33144, complete sequence U +
CCGCAGAACTTGGTGTCTGCCTCCCATGGC
>chr15 62546155 gi|108101234|gb|DQ601237.1| Homo sapiens piRNA piR-39303, complete sequence U +
TAGCCATCAAACCAGGGCTCTGGCTCACAGG
>chr15 62546179 gi|108054232|gb|DQ572978.1| Homo sapiens piRNA piR-41090, complete sequence U +
TCACAGGTCCCTTCAGAAGTGCCACTTCACA
>chr15 62546179 gi|108054231|gb|DQ572977.1| Homo sapiens piRNA piR-41089, complete sequence U +
TCACAGGTCCCTTCAGAAGTGCCACTTCAC
>chr15 62546186 gi|108057957|gb|DQ575683.1| Homo sapiens piRNA piR-43795, complete sequence U +
TCCCTTCAGAAGTGCCACTTCACATGAGGGC
>chr15 62546187 gi|108085574|gb|DQ593017.1| Homo sapiens piRNA piR-33129, complete sequence U +
CCCTTCAGAAGTGCCACTTCACATGAGGGC
>chr15 62546190 gi|108087699|gb|DQ594139.1| Homo sapiens piRNA piR-60251, complete sequence U +
TTCAGAAGTGCCACTTCACATGAGGGCTAC
>chr15 62546198 gi|108074463|gb|DQ584326.1| Homo sapiens piRNA piR-51438, complete sequence U +
TGCCACTTCACATGAGGGCTACACTGCCCCAC
>chr15 62546198 gi|108074461|gb|DQ584325.1| Homo sapiens piRNA piR-51437, complete sequence U +
TGCCACTTCACATGAGGGCTACACTGC
>chr15 62546230 gi|108085089|gb|DQ592764.1| Homo sapiens piRNA piR-59876, complete sequence U +
TTAACAGATGGGGAAACAAAGGCCTAGAGGG
>chr15 62546282 gi|108071437|gb|DQ582736.1| Homo sapiens piRNA piR-32848, complete sequence U +
CCAGGTGGGATGCACCAGTTTTACAAAGCTGC
>chr15 62546287 gi|108080136|gb|DQ588882.1| Homo sapiens piRNA piR-55994, complete sequence U +
TGGGATGCACCAGTTTTACAAAGCTGCTC
>chr15 62546320 gi|108101443|gb|DQ601347.1| Homo sapiens piRNA piR-39413, complete sequence U +
TAGCTGCTCCTTGAGCTCAGGGTTCTGGG
>chr15 62546359 gi|108094236|gb|DQ597573.1| Homo sapiens piRNA piR-35639, complete sequence U +
GCTGATGGTGGTGAGGTCATTTTGCACGGTC
>chr15 62546359 gi|108094234|gb|DQ597572.1| Homo sapiens piRNA piR-35638, complete sequence U +
GCTGATGGTGGTGAGGTCATTTTGCACGGT
>chr15 62546380 gi|108089416|gb|DQ595035.1| Homo sapiens piRNA piR-61147, complete sequence U +
TTGCACGGTCCCCAGGGTTTGCCTGCATACC
>chr15 62546381 gi|108072861|gb|DQ583475.1| Homo sapiens piRNA piR-50587, complete sequence U +
TGCACGGTCCCCAGGGTTTGCCTGCATAC
>chr15 62546393 gi|108052624|gb|DQ571370.1| Homo sapiens piRNA piR-31482, complete sequence U +
AGGGTTTGCCTGCATACCTCCGCCTGCTCCC
>chr15 62546468 gi|108057170|gb|DQ575277.1| Homo sapiens piRNA piR-43389, complete sequence U +
TCCCAGTTCAGGCATTTCAAGTCCTCATT
>chr15 62546501 gi|108073866|gb|DQ584014.1| Homo sapiens piRNA piR-51126, complete sequence U +
TGCATGTGGGCCCACTGGAGCTGTCCTGCTA
>chr15 62546555 gi|108076956|gb|DQ585702.1| Homo sapiens piRNA piR-52814, complete sequence U +
TGCTCAGCCTCTGCCTGTAGCTGCTGC
>chr15 62546596 gi|108071345|gb|DQ582688.1| Homo sapiens piRNA piR-32800, complete sequence U +
CCAGAACTTGGTGTCTGCCTCCCACGGC
>chr15 62546603 gi|108090388|gb|DQ595544.1| Homo sapiens piRNA piR-61656, complete sequence U +
TTGGTGTCTGCCTCCCACGGCACTGGGAAGGA
>chr15 62546603 gi|108090386|gb|DQ595543.1| Homo sapiens piRNA piR-61655, complete sequence U +
TTGGTGTCTGCCTCCCACGGCACTGGGAAG
>chr15 62546608 gi|108095944|gb|DQ598459.1| Homo sapiens piRNA piR-36525, complete sequence U +
GTCTGCCTCCCACGGCACTGGGAAGGA
>chr15 62546706 gi|108086578|gb|DQ593556.1| Homo sapiens piRNA piR-33668, complete sequence U +
CTCAGAAGTGCCGCTTCACATGAGGGCTGC
>chr15 62546707 gi|108054586|gb|DQ573332.1| Homo sapiens piRNA piR-41444, complete sequence U +
TCAGAAGTGCCGCTTCACATGAGGGCTGC
>chr15 62546800 gi|108078652|gb|DQ587398.1| Homo sapiens piRNA piR-54510, complete sequence U +
TGGATTCTCAAAAACACCCTCCTCTTGGTAC
>chr15 62546819 gi|108059121|gb|DQ576297.1| Homo sapiens piRNA piR-44409, complete sequence U +
TCCTCTTGGTACACAGCTCCTCTCGGGCTCC
>chr15 62546839 gi|108061556|gb|DQ577566.1| Homo sapiens piRNA piR-45678, complete sequence U +
TCTCGGGCTCCCCAGACTTGGCCTCCCTGC
>chr15 62546970 gi|108071915|gb|DQ582985.1| Homo sapiens piRNA piR-50097, complete sequence U +
TGATTCCTTGCACCCTGATGGTAGCCAATCT
>chr15 62546974 gi|108059861|gb|DQ576682.1| Homo sapiens piRNA piR-44794, complete sequence U +
TCCTTGCACCCTGATGGTAGCCAATCTTC
>chr15 62546981 gi|108051747|gb|DQ570493.1| Homo sapiens piRNA piR-30605, complete sequence U +
ACCCTGATGGTAGCCAATCTTCCAAGCCACTT
>chr15 62547011 gi|108090801|gb|DQ595758.1| Homo sapiens piRNA piR-61870, complete sequence U +
TTTCAGATAGAGACAACTGTGGGTGGCTGA
>chr15 62547013 gi|108054675|gb|DQ573421.1| Homo sapiens piRNA piR-41533, complete sequence U +
TCAGATAGAGACAACTGTGGGTGGCTGAC
>chr15 62547058 gi|108063245|gb|DQ578453.1| Homo sapiens piRNA piR-46565, complete sequence U +
TCTTTGCTGATGGGGACATTGAGGCTCA
>chr15 62547058 gi|108063243|gb|DQ578452.1| Homo sapiens piRNA piR-46564, complete sequence M +
TCTTTGCTGATGGGGACATTGAGGCTC
>chr15 62547126 gi|108088276|gb|DQ594449.1| Homo sapiens piRNA piR-60561, complete sequence M +
TTCCCTCTGCCTCAAAGCCTTTCCATGCAT
>chr15 62547127 gi|108057766|gb|DQ575584.1| Homo sapiens piRNA piR-43696, complete sequence M +
TCCCTCTGCCTCAAAGCCTTTCCATGCAT
>chr15 62547133 gi|108075607|gb|DQ584931.1| Homo sapiens piRNA piR-52043, complete sequence M +
TGCCTCAAAGCCTTTCCATGCATCCACCTC
>chr15 62547267 gi|108086644|gb|DQ593592.1| Homo sapiens piRNA piR-33704, complete sequence M +
CTCCAGCTCCTGTACTCGACTCATGCT
>chr15 62547287 gi|108055110|gb|DQ573856.1| Homo sapiens piRNA piR-41968, complete sequence U +
TCATGCTATGCACCGTCTCCTCCCTCAACGC
>chr15 62547367 gi|108093448|gb|DQ597139.1| Homo sapiens piRNA piR-35205, complete sequence M +
GCAGCTGGACAAGCTACCATCTCCCTCTCTGC
>chr15 62547372 gi|108078032|gb|DQ586778.1| Homo sapiens piRNA piR-53890, complete sequence M +
TGGACAAGCTACCATCTCCCTCTCTGCCCC
>chr15 62547447 gi|108057285|gb|DQ575336.1| Homo sapiens piRNA piR-43448, complete sequence M +
TCCCATTTCACAGATGCCTGGAACAATCAA
>chr15 62547452 gi|108090790|gb|DQ595752.1| Homo sapiens piRNA piR-61864, complete sequence M +
TTTCACAGATGCCTGGAACAATCAAGTGAC
>chr15 62547453 gi|108087606|gb|DQ594092.1| Homo sapiens piRNA piR-60204, complete sequence M +
TTCACAGATGCCTGGAACAATCAAGTGACCT
>chr15 62547453 gi|108087604|gb|DQ594091.1| Homo sapiens piRNA piR-60203, complete sequence M +
TTCACAGATGCCTGGAACAATCAAGTGACC
>chr15 62547454 gi|108054193|gb|DQ572939.1| Homo sapiens piRNA piR-41051, complete sequence M +
TCACAGATGCCTGGAACAATCAAGTGACCT
>chr15 62547455 gi|108070054|gb|DQ582004.1| Homo sapiens piRNA piR-32116, complete sequence M +
CACAGATGCCTGGAACAATCAAGTGACCTA
>chr15 62547455 gi|108070053|gb|DQ582003.1| Homo sapiens piRNA piR-32115, complete sequence M +
CACAGATGCCTGGAACAATCAAGTGACC
>chr15 62547457 gi|108070562|gb|DQ582273.1| Homo sapiens piRNA piR-32385, complete sequence M +
CAGATGCCTGGAACAATCAAGTGACCTATC
>chr15 62547462 gi|108093931|gb|DQ597395.1| Homo sapiens piRNA piR-35461, complete sequence M +
GCCTGGAACAATCAAGTGACCTATCTACGG
>chr15 62547465 gi|108077754|gb|DQ586500.1| Homo sapiens piRNA piR-53612, complete sequence M +
TGGAACAATCAAGTGACCTATCTACGGTGG
>chr15 62547465 gi|108077753|gb|DQ586499.1| Homo sapiens piRNA piR-53611, complete sequence M +
TGGAACAATCAAGTGACCTATCTACGGTG
>chr15 62547467 gi|108091372|gb|DQ596053.1| Homo sapiens piRNA piR-34119, complete sequence M +
GAACAATCAAGTGACCTATCTACGGTGGG
>chr15 62547473 gi|108054045|gb|DQ572791.1| Homo sapiens piRNA piR-40903, complete sequence M +
TCAAGTGACCTATCTACGGTGGGGGCTGA
>chr15 62547562 gi|108059962|gb|DQ576734.1| Homo sapiens piRNA piR-44846, complete sequence U +
TCCTTTCAGATTCTCAGCGTGTTGATC
>chr15 62547562 gi|108059960|gb|DQ576733.1| Homo sapiens piRNA piR-44845, complete sequence U +
TCCTTTCAGATTCTCAGCGTGTTGAT
>chr15 62547591 gi|108061428|gb|DQ577499.1| Homo sapiens piRNA piR-45611, complete sequence U +
TCTCCATCTGTAGTTGTTTCAGTGACCCC
>chr15 62547597 gi|108062610|gb|DQ578128.1| Homo sapiens piRNA piR-46240, complete sequence U +
TCTGTAGTTGTTTCAGTGACCCCATTACCT
>chr15 62547599 gi|108082093|gb|DQ590839.1| Homo sapiens piRNA piR-57951, complete sequence U +
TGTAGTTGTTTCAGTGACCCCATTACCTGC
>chr15 62547634 gi|108080226|gb|DQ588972.1| Homo sapiens piRNA piR-56084, complete sequence M +
TGGGCACAGAAGTTAGGAAGGGCTGTCAC
>chr15 62547640 gi|108070438|gb|DQ582208.1| Homo sapiens piRNA piR-32320, complete sequence M +
CAGAAGTTAGGAAGGGCTGTCACTGGTCCTC
>chr15 62547666 gi|108058842|gb|DQ576154.1| Homo sapiens piRNA piR-44266, complete sequence U +
TCCTCACACGCTCCTGGCCACCTGGGGT
>chr15 62547728 gi|108054385|gb|DQ573131.1| Homo sapiens piRNA piR-41243, complete sequence U +
TCACCTGCCCCAGGTGTACTTCCAGCTGTGCC
>chr15 62547775 gi|108077361|gb|DQ586107.1| Homo sapiens piRNA piR-53219, complete sequence U +
TGCTGTAACTGCTGGTTAGCATCAAGGGC
>chr15 62547776 gi|108094306|gb|DQ597609.1| Homo sapiens piRNA piR-35675, complete sequence U +
GCTGTAACTGCTGGTTAGCATCAAGGGCT
>chr15 62547778 gi|108081934|gb|DQ590680.1| Homo sapiens piRNA piR-57792, complete sequence U +
TGTAACTGCTGGTTAGCATCAAGGGCTTCAT
>chr15 62547778 gi|108081933|gb|DQ590679.1| Homo sapiens piRNA piR-57791, complete sequence U +
TGTAACTGCTGGTTAGCATCAAGGGCTTC
>chr15 62547817 gi|108053950|gb|DQ572696.1| Homo sapiens piRNA piR-40808, complete sequence U +
TCAACTCCTCCATCTGGGAAGCTGGGCTGC
>chr15 62547935 gi|108096656|gb|DQ598840.1| Homo sapiens piRNA piR-36906, complete sequence U +
TAAACTGCTGGGAATACTGCAGGCAGCTGGC
>chr15 62548030 gi|108059621|gb|DQ576556.1| Homo sapiens piRNA piR-44668, complete sequence U +
TCCTGTCAAAGCAGCAGGTTGAAGGATGA
>chr15 62548074 gi|108071298|gb|DQ582664.1| Homo sapiens piRNA piR-32776, complete sequence U +
CCACCTTCAAACTGCCTGGCAGCAGCA
>chr15 62548108 gi|108082780|gb|DQ591526.1| Homo sapiens piRNA piR-58638, complete sequence U +
TGTGATACAGTGCTGTCTTCATTTCTGCTT
>chr15 62548110 gi|108068888|gb|DQ581382.1| Homo sapiens piRNA piR-49494, complete sequence U +
TGATACAGTGCTGTCTTCATTTCTGC
>chr15 62548169 gi|108064149|gb|DQ578915.1| Homo sapiens piRNA piR-47027, complete sequence U +
TGAACTTTTGGGAGAAAAGCCGAGCAGATGC
>chr15 62548175 gi|108091091|gb|DQ595908.1| Homo sapiens piRNA piR-62020, complete sequence U +
TTTGGGAGAAAAGCCGAGCAGATGCTGAAA
>chr15 62548180 gi|108092142|gb|DQ596457.1| Homo sapiens piRNA piR-34523, complete sequence U +
GAGAAAAGCCGAGCAGATGCTGAAAGAGA
>chr15 62548197 gi|108077087|gb|DQ585833.1| Homo sapiens piRNA piR-52945, complete sequence M +
TGCTGAAAGAGAAGGAAAGCAACATTCTCCA
>chr15 62548200 gi|108063516|gb|DQ578592.1| Homo sapiens piRNA piR-46704, complete sequence M +
TGAAAGAGAAGGAAAGCAACATTCTCCAGA
>chr15 62548212 gi|108051204|gb|DQ569950.1| Homo sapiens piRNA piR-30062, complete sequence M +
AAAGCAACATTCTCCAGAGGACAGGAGGGA
>chr15 62548213 gi|108051362|gb|DQ570108.1| Homo sapiens piRNA piR-30220, complete sequence M +
AAGCAACATTCTCCAGAGGACAGGAGGGAA
>chr15 62548213 gi|108051361|gb|DQ570107.1| Homo sapiens piRNA piR-30219, complete sequence M +
AAGCAACATTCTCCAGAGGACAGGAGGGA
>chr15 62548318 gi|108101557|gb|DQ601407.1| Homo sapiens piRNA piR-39473, complete sequence U +
TAGGAAGAGGAAGACACAGCTCTTACTGGG
>chr15 62548387 gi|108074317|gb|DQ584251.1| Homo sapiens piRNA piR-51363, complete sequence M +
TGCCACCAATGCCCCAGGACAGGCCCACCC
>chr15 62548429 gi|108053372|gb|DQ572118.1| Homo sapiens piRNA piR-40230, complete sequence M +
TATCAGGGACCCTGTGGGGATGAGGTGG
>chr15 62548499 gi|108091978|gb|DQ596369.1| Homo sapiens piRNA piR-34435, complete sequence M +
GACGAGACTAGCACCTCTACATCTGAGTGCCC
>chr15 62548514 gi|108060896|gb|DQ577226.1| Homo sapiens piRNA piR-45338, complete sequence M +
TCTACATCTGAGTGCCCCCCAAACCCAGC
>chr15 62548520 gi|108061985|gb|DQ577787.1| Homo sapiens piRNA piR-45899, complete sequence M +
TCTGAGTGCCCCCCAAACCCAGCAGTCAT
>chr15 62548617 gi|108059889|gb|DQ576696.1| Homo sapiens piRNA piR-44808, complete sequence M +
TCCTTGGGAGAGTCAAAGGAAGGTGACCA
>chr15 62548617 gi|108059887|gb|DQ576695.1| Homo sapiens piRNA piR-44807, complete sequence M +
TCCTTGGGAGAGTCAAAGGAAGGTGAC
>chr15 62548621 gi|108079969|gb|DQ588715.1| Homo sapiens piRNA piR-55827, complete sequence M +
TGGGAGAGTCAAAGGAAGGTGACCAAGGG
>chr15 62548735 gi|108101644|gb|DQ601452.1| Homo sapiens piRNA piR-39518, complete sequence M +
TAGGACCATGAACTGGTAAACTCTCCTCAA
>chr15 62548735 gi|108101642|gb|DQ601451.1| Homo sapiens piRNA piR-39517, complete sequence M +
TAGGACCATGAACTGGTAAACTCTCCTC
>chr15 62548905 gi|108086435|gb|DQ593481.1| Homo sapiens piRNA piR-33593, complete sequence U +
CTAAGACTGTTTCGCGCTGATTTCCTAGA
>chr15 62548906 gi|108097485|gb|DQ599269.1| Homo sapiens piRNA piR-37335, complete sequence U +
TAAGACTGTTTCGCGCTGATTTCCTAGA
>chr15 62549279 gi|108100158|gb|DQ600670.1| Homo sapiens piRNA piR-38736, complete sequence M +
TACTTGAGAGGCTGAGGCAGGAGGATCGCT
>chr15 62549347 gi|108074432|gb|DQ584310.1| Homo sapiens piRNA piR-51422, complete sequence U +
TGCCACTGCACTCCAGCCCTAGTGATAGA
>chr15 62549427 gi|108087359|gb|DQ593964.1| Homo sapiens piRNA piR-60076, complete sequence U +
TTATCACCGTGGAATAGTTGAAGTGTTGGC
>chr15 62549458 gi|108063970|gb|DQ578824.1| Homo sapiens piRNA piR-46936, complete sequence M +
TGAACCTCAGAAGGAAATAAACAGGCTCATGA
>chr15 62549498 gi|108053284|gb|DQ572030.1| Homo sapiens piRNA piR-40142, complete sequence U +
TATAAGTATAATCTATATAATAATGGT
>chr15 62549626 gi|108100755|gb|DQ600988.1| Homo sapiens piRNA piR-39054, complete sequence M +
TAGAGGATTCTATGGCAGGACCAGAAC
>chr15 62549795 gi|108088467|gb|DQ594546.1| Homo sapiens piRNA piR-60658, complete sequence U +
TTCCTTTGCAGTTGCTTCAGATTGAGTCGA
>chr15 62549795 gi|108088465|gb|DQ594545.1| Homo sapiens piRNA piR-60657, complete sequence U +
TTCCTTTGCAGTTGCTTCAGATTGAGTC
>chr15 62549796 gi|108059982|gb|DQ576744.1| Homo sapiens piRNA piR-44856, complete sequence U +
TCCTTTGCAGTTGCTTCAGATTGAGTCGAA
>chr15 62549875 gi|108077490|gb|DQ586236.1| Homo sapiens piRNA piR-53348, complete sequence U +
TGCTTCCGGTCCTCGTTGTTTTGGCTATG
>chr15 62549879 gi|108058283|gb|DQ575861.1| Homo sapiens piRNA piR-43973, complete sequence U +
TCCGGTCCTCGTTGTTTTGGCTATGGCCAGA
>chr15 62549909 gi|108052471|gb|DQ571217.1| Homo sapiens piRNA piR-31329, complete sequence U +
AGGCAGTAGAGAAAAGAATGAACAAAGAACA
>chr15 62549909 gi|108052470|gb|DQ571216.1| Homo sapiens piRNA piR-31328, complete sequence U +
AGGCAGTAGAGAAAAGAATGAACAAAGAA
>chr15 62549911 gi|108093475|gb|DQ597154.1| Homo sapiens piRNA piR-35220, complete sequence U +
GCAGTAGAGAAAAGAATGAACAAAGAACAGA
>chr15 62549948 gi|108100083|gb|DQ600631.1| Homo sapiens piRNA piR-38697, complete sequence U +
TACTGTGGAATCAATGAAGAGCAGAAAGGAC
>chr15 62549948 gi|108100081|gb|DQ600630.1| Homo sapiens piRNA piR-38696, complete sequence U +
TACTGTGGAATCAATGAAGAGCAGAAAGGA
>chr15 62550057 gi|108078920|gb|DQ587666.1| Homo sapiens piRNA piR-54778, complete sequence U +
TGGCAGTCCAGAGAGAAGACATGAGTTCCC
>chr15 62550293 gi|108091117|gb|DQ595921.1| Homo sapiens piRNA piR-62033, complete sequence U +
TTTGGTTACCTCCTTGATATACTGCAAA
>chr15 62550332 gi|108097881|gb|DQ599479.1| Homo sapiens piRNA piR-37545, complete sequence U +
TAAGTCAGGACAAAACAGGCAGAGGAGCA
>chr15 62550477 gi|108053812|gb|DQ572558.1| Homo sapiens piRNA piR-40670, complete sequence U +
TCAAAGAACTCAATAAGGGTGGAAGCGA
>chr15 62550486 gi|108054067|gb|DQ572813.1| Homo sapiens piRNA piR-40925, complete sequence U +
TCAATAAGGGTGGAAGCGACGGGGAAAGA
>chr15 62550543 gi|108071648|gb|DQ582847.1| Homo sapiens piRNA piR-32959, complete sequence U +
CCCAGAGAGATCAGAGAATATTGCTATTGT
>chr15 62550887 gi|108054581|gb|DQ573327.1| Homo sapiens piRNA piR-41439, complete sequence U +
TCAGAAGGTACAGAAGTGAAATATCTC
>chr15 62550978 gi|108068952|gb|DQ581430.1| Homo sapiens piRNA piR-49542, complete sequence U +
TGATAGTCACACAGACAGGCCTTCATGACA
>chr15 62550978 gi|108068950|gb|DQ581429.1| Homo sapiens piRNA piR-49541, complete sequence U +
TGATAGTCACACAGACAGGCCTTCATGA
>chr15 62551204 gi|108053327|gb|DQ572073.1| Homo sapiens piRNA piR-40185, complete sequence U +
TATATTCCTTGTCTCGGGTCGACGGAATCT
>chr15 62551231 gi|108061912|gb|DQ577750.1| Homo sapiens piRNA piR-45862, complete sequence M +
TCTGAGACGAGTCAAGGTAACAGAGGCAGC
>chr15 62551320 gi|108097542|gb|DQ599301.1| Homo sapiens piRNA piR-37367, complete sequence U +
TAAGATAGAAATAATCATTCAGGTACCACA
>chr15 62551343 gi|108099042|gb|DQ600095.1| Homo sapiens piRNA piR-38161, complete sequence U +
TACCACAGTAGACAGACCTTGAAGGTACC
>chr15 62551450 gi|108078200|gb|DQ586946.1| Homo sapiens piRNA piR-54058, complete sequence U +
TGGACTTAGGCGAATGCTATACTGTACGTA
>chr15 62551454 gi|108087248|gb|DQ593907.1| Homo sapiens piRNA piR-34019, complete sequence U +
CTTAGGCGAATGCTATACTGTACGTA
>chr15 62551464 gi|108076864|gb|DQ585610.1| Homo sapiens piRNA piR-52722, complete sequence U +
TGCTATACTGTACGTAGACACATAACCCCA
>chr15 62551519 gi|108097102|gb|DQ599069.1| Homo sapiens piRNA piR-37135, complete sequence U +
TAACATTTCGAGTTGGTCTGGTGGAGT
>chr15 62551546 gi|108053426|gb|DQ572172.1| Homo sapiens piRNA piR-40284, complete sequence M +
TATCTCCAGCCTTCTCTCTGTATCCAGTT
>chr15 62551653 gi|108061909|gb|DQ577748.1| Homo sapiens piRNA piR-45860, complete sequence U +
TCTGAGACCACTTTCAAGCATGTTTTATGTA
>chr15 62552021 gi|108080259|gb|DQ589005.1| Homo sapiens piRNA piR-56117, complete sequence M +
TGGGCAGGACACTCCATCCTGCAGAAGGGAC
>chr15 62552264 gi|108053822|gb|DQ572568.1| Homo sapiens piRNA piR-40680, complete sequence U +
TCAAAGCACCAGGTTGAAGGATGACAGGGT
>chr15 62552365 gi|108061216|gb|DQ577390.1| Homo sapiens piRNA piR-45502, complete sequence U +
TCTCAGACATCAGTTTGTTGGTTCTCTGA
>chr15 62552397 gi|108064000|gb|DQ578839.1| Homo sapiens piRNA piR-46951, complete sequence M +
TGAACCTTTGGGAGAAAAGCCAAGCAAGTGC
>chr15 62552397 gi|108063998|gb|DQ578838.1| Homo sapiens piRNA piR-46950, complete sequence M +
TGAACCTTTGGGAGAAAAGCCAAGCAAGTG
>chr15 62552405 gi|108079941|gb|DQ588687.1| Homo sapiens piRNA piR-55799, complete sequence M +
TGGGAGAAAAGCCAAGCAAGTGCTGAAAGA
>chr15 62552425 gi|108077087|gb|DQ585833.1| Homo sapiens piRNA piR-52945, complete sequence M +
TGCTGAAAGAGAAGGAAAGCAACATTCTCCA
>chr15 62552428 gi|108063516|gb|DQ578592.1| Homo sapiens piRNA piR-46704, complete sequence M +
TGAAAGAGAAGGAAAGCAACATTCTCCAGA
>chr15 62552440 gi|108051204|gb|DQ569950.1| Homo sapiens piRNA piR-30062, complete sequence M +
AAAGCAACATTCTCCAGAGGACAGGAGGGA
>chr15 62552441 gi|108051362|gb|DQ570108.1| Homo sapiens piRNA piR-30220, complete sequence M +
AAGCAACATTCTCCAGAGGACAGGAGGGAA
>chr15 62552441 gi|108051361|gb|DQ570107.1| Homo sapiens piRNA piR-30219, complete sequence M +
AAGCAACATTCTCCAGAGGACAGGAGGGA
>chr15 62552539 gi|108058745|gb|DQ576103.1| Homo sapiens piRNA piR-44215, complete sequence M +
TCCTATAGGAAGAGGAAGACAGAGCTCTT
>chr15 62552655 gi|108053372|gb|DQ572118.1| Homo sapiens piRNA piR-40230, complete sequence M +
TATCAGGGACCCTGTGGGGATGAGGTGG
>chr15 62552725 gi|108091978|gb|DQ596369.1| Homo sapiens piRNA piR-34435, complete sequence M +
GACGAGACTAGCACCTCTACATCTGAGTGCCC
>chr15 62552740 gi|108060896|gb|DQ577226.1| Homo sapiens piRNA piR-45338, complete sequence M +
TCTACATCTGAGTGCCCCCCAAACCCAGC
>chr15 62552746 gi|108061985|gb|DQ577787.1| Homo sapiens piRNA piR-45899, complete sequence M +
TCTGAGTGCCCCCCAAACCCAGCAGTCAT
>chr15 62552811 gi|108053233|gb|DQ571979.1| Homo sapiens piRNA piR-40091, complete sequence U +
TAGTTGATCCACAATTTCTTGGTTGTGCTGT
>chr15 62552811 gi|108053232|gb|DQ571978.1| Homo sapiens piRNA piR-40090, complete sequence U +
TAGTTGATCCACAATTTCTTGGTTGTGCTG
>chr15 62552843 gi|108059889|gb|DQ576696.1| Homo sapiens piRNA piR-44808, complete sequence M +
TCCTTGGGAGAGTCAAAGGAAGGTGACCA
>chr15 62552843 gi|108059887|gb|DQ576695.1| Homo sapiens piRNA piR-44807, complete sequence M +
TCCTTGGGAGAGTCAAAGGAAGGTGAC
>chr15 62552847 gi|108079969|gb|DQ588715.1| Homo sapiens piRNA piR-55827, complete sequence M +
TGGGAGAGTCAAAGGAAGGTGACCAAGGG
>chr15 62552993 gi|108056707|gb|DQ575039.1| Homo sapiens piRNA piR-43151, complete sequence M +
TCCCAAGGACAGAGGATTTGGGTCTTTGT
>chr15 62553002 gi|108070526|gb|DQ582254.1| Homo sapiens piRNA piR-32366, complete sequence M +
CAGAGGATTTGGGTCTTTGTTGGTTTTGGCCC
>chr15 62553255 gi|108079455|gb|DQ588201.1| Homo sapiens piRNA piR-55313, complete sequence U +
TGGCTGTCTGCAACAAGTAAGACTGATTGC
>chr15 62553263 gi|108072272|gb|DQ583170.1| Homo sapiens piRNA piR-50282, complete sequence U +
TGCAACAAGTAAGACTGATTGCTGGTCAAGT
>chr15 62553264 gi|108093122|gb|DQ596971.1| Homo sapiens piRNA piR-35037, complete sequence U +
GCAACAAGTAAGACTGATTGCTGGTCAAGT
>chr15 62553352 gi|108091010|gb|DQ595867.1| Homo sapiens piRNA piR-61979, complete sequence U +
TTTGCAACTCATCAGATTGTTTGCACAGG
>chr15 62553491 gi|108079530|gb|DQ588276.1| Homo sapiens piRNA piR-55388, complete sequence U +
TGGGAAAATTCTGGTGGGTATTTGGACC
>chr15 62553708 gi|108088601|gb|DQ594616.1| Homo sapiens piRNA piR-60728, complete sequence U +
TTCTACCAGTGACGTCTATAGATGGAGTC
>chr15 62553754 gi|108062208|gb|DQ577902.1| Homo sapiens piRNA piR-46014, complete sequence U +
TCTGCCAGCTTGTGATTTAGAAAGTGCAT
>chr15 62553825 gi|108087858|gb|DQ594223.1| Homo sapiens piRNA piR-60335, complete sequence U +
TTCATAGCAGGGATATAGGATGGAAAAGA
>chr15 62553855 gi|108058743|gb|DQ576102.1| Homo sapiens piRNA piR-44214, complete sequence U +
TCCTATAGATTCAGACAGGATCCCTTGGC
>chr15 62554403 gi|108099450|gb|DQ600305.1| Homo sapiens piRNA piR-38371, complete sequence U +
TACCTCTTGATAACAGCTCTGAAATGCACGC
>chr15 62554799 gi|108086667|gb|DQ593604.1| Homo sapiens piRNA piR-33716, complete sequence U +
CTCCATTGGCTGGAGCTGGAACTCACA
>chr15 62554864 gi|108058497|gb|DQ575974.1| Homo sapiens piRNA piR-44086, complete sequence U +
TCCTAAATAGGTAACGGCACAATGGAGAAC
>chr15 62554886 gi|108078232|gb|DQ586978.1| Homo sapiens piRNA piR-54090, complete sequence U +
TGGAGAACAAAGAAAGGGAGGGGGTTACG
>chr15 62555300 gi|108087227|gb|DQ593896.1| Homo sapiens piRNA piR-34008, complete sequence U +
CTGTTGCTGACTACAAAAGATGAGAGTGCGC
>chr15 62555302 gi|108096326|gb|DQ598667.1| Homo sapiens piRNA piR-36733, complete sequence U +
GTTGCTGACTACAAAAGATGAGAGTGCGC
>chr15 62555304 gi|108077141|gb|DQ585887.1| Homo sapiens piRNA piR-52999, complete sequence U +
TGCTGACTACAAAAGATGAGAGTGCGCAT
>chr15 62555311 gi|108098282|gb|DQ599686.1| Homo sapiens piRNA piR-37752, complete sequence U +
TACAAAAGATGAGAGTGCGCATGGAAATG
>chr15 62555725 gi|108068203|gb|DQ581021.1| Homo sapiens piRNA piR-49133, complete sequence U +
TGAGGTACCTCAGAGGCAACACCATTGAGC
>chr15 62555779 gi|108090264|gb|DQ595479.1| Homo sapiens piRNA piR-61591, complete sequence U +
TTGGTCAATGAGAAAGTCCTAGGGGTGG
>chr15 62555823 gi|108072495|gb|DQ583285.1| Homo sapiens piRNA piR-50397, complete sequence U +
TGCAAGTGGCTTGATGGGAAAGAAGGTC
>chr15 62556198 gi|108081277|gb|DQ590023.1| Homo sapiens piRNA piR-57135, complete sequence M +
TGGTCTCAAACTCCTGGGCTCAAGTGATC
>chr15 62556277 gi|108051806|gb|DQ570552.1| Homo sapiens piRNA piR-30664, complete sequence U +
ACCTGGCCTATTAACTGTGTTTCTGATTCA
>chr15 62556280 gi|108079216|gb|DQ587962.1| Homo sapiens piRNA piR-55074, complete sequence U +
TGGCCTATTAACTGTGTTTCTGATTCAGGCC
>chr15 62556280 gi|108079215|gb|DQ587961.1| Homo sapiens piRNA piR-55073, complete sequence U +
TGGCCTATTAACTGTGTTTCTGATTCAGGC
>chr15 62556733 gi|108064911|gb|DQ579316.1| Homo sapiens piRNA piR-47428, complete sequence U +
TGACAAGAGAAAACCACCAGGGAGCCAGGGC
>chr15 62557116 gi|108085734|gb|DQ593109.1| Homo sapiens piRNA piR-33221, complete sequence M -
CCTCCCAAAGTGCTGGGATTACAGGCGTGAG
>chr15 62557124 gi|108081958|gb|DQ590704.1| Homo sapiens piRNA piR-57816, complete sequence M +
TGTAATCCCAGCACTTTGGGAGGCCGAGG
>chr15 62557169 gi|108083960|gb|DQ592181.1| Homo sapiens piRNA piR-59293, complete sequence M -
TGTTAGCCAGGATGGTCTCGATCTCCTGA
>chr15 62557515 gi|108073844|gb|DQ584003.1| Homo sapiens piRNA piR-51115, complete sequence M +
TGCATGTAATCCCAGCACTTTGGGAGGCCG
>chr15 62557519 gi|108081958|gb|DQ590704.1| Homo sapiens piRNA piR-57816, complete sequence M +
TGTAATCCCAGCACTTTGGGAGGCCGAGG
>chr15 62558504 gi|108086566|gb|DQ593550.1| Homo sapiens piRNA piR-33662, complete sequence U +
CTCACTCAGTGTGCAGCCTAGCTTGTTCAT
>chr15 62558820 gi|108087292|gb|DQ593929.1| Homo sapiens piRNA piR-60041, complete sequence U +
TTAGGGCAAAACCTAAAAGTTGGTTGGGTTT
>chr15 62558930 gi|108075915|gb|DQ585093.1| Homo sapiens piRNA piR-52205, complete sequence M +
TGCCTGTAATCCCAGCACTTTGGGAGGCC
>chr15 62559001 gi|108052679|gb|DQ571425.1| Homo sapiens piRNA piR-31537, complete sequence M -
AGTAGAGACAGGGTTTCACCATGTTGGCCA
>chr15 62559214 gi|108056795|gb|DQ575085.1| Homo sapiens piRNA piR-43197, complete sequence U +
TCCCACATGCCTGCTCTGAAAGTTATTCTC
>chr15 62559400 gi|108057419|gb|DQ575405.1| Homo sapiens piRNA piR-43517, complete sequence U +
TCCCCCAAAACCAGAGAAGCCTAAGGGCATGC
>chr15 62559401 gi|108085399|gb|DQ592926.1| Homo sapiens piRNA piR-33038, complete sequence U +
CCCCCAAAACCAGAGAAGCCTAAGGGCATGC
>chr15 62559731 gi|108100902|gb|DQ601066.1| Homo sapiens piRNA piR-39132, complete sequence U +
TAGATGGGAAAGTCCCCTAAGCGATGCAGTC
>chr15 62559743 gi|108057476|gb|DQ575434.1| Homo sapiens piRNA piR-43546, complete sequence U +
TCCCCTAAGCGATGCAGTCACACAGAGTGG
>chr15 62559748 gi|108097676|gb|DQ599372.1| Homo sapiens piRNA piR-37438, complete sequence U +
TAAGCGATGCAGTCACACAGAGTGGGGTC
>chr15 62559817 gi|108086690|gb|DQ593616.1| Homo sapiens piRNA piR-33728, complete sequence U +
CTCCTCAGGCCCAGGACGTGGGCGAT
>chr15 62560545 gi|108051658|gb|DQ570404.1| Homo sapiens piRNA piR-30516, complete sequence U +
ACCACCAGAAGTGGTTGTCTTAGTGCTAC
>chr15 62560940 gi|108063645|gb|DQ578658.1| Homo sapiens piRNA piR-46770, complete sequence U +
TGAAATAGGCAGGAACTGTACACTGTGCA
>chr15 62561053 gi|108071663|gb|DQ582854.1| Homo sapiens piRNA piR-32966, complete sequence M -
CCCAGATTTAACAGAAAGGCTGCCTTCTGCC
>chr15 62561216 gi|108054561|gb|DQ573307.1| Homo sapiens piRNA piR-41419, complete sequence U +
TCAGAAAGATGCCCCATATTTATCCTGTGC
>chr15 62561243 gi|108074368|gb|DQ584277.1| Homo sapiens piRNA piR-51389, complete sequence U +
TGCCACGCAAAGTACCCTAGGTTGACA
>chr15 62561249 gi|108093100|gb|DQ596960.1| Homo sapiens piRNA piR-35026, complete sequence U +
GCAAAGTACCCTAGGTTGACATGAGATGA
>chr15 62561436 gi|108061723|gb|DQ577653.1| Homo sapiens piRNA piR-45765, complete sequence U +
TCTCTTAAGAAGAGAAGCCTGGAAGGAAAC
>chr15 62561753 gi|108082682|gb|DQ591428.1| Homo sapiens piRNA piR-58540, complete sequence U +
TGTGACTCACTACATTCCACTCCTTGTTGGG
>chr15 62561918 gi|108079994|gb|DQ588740.1| Homo sapiens piRNA piR-55852, complete sequence U +
TGGGAGCCTATGCCATTTATTGGTAATC
>chr15 62562016 gi|108082674|gb|DQ591420.1| Homo sapiens piRNA piR-58532, complete sequence M +
TGTGACGGTTTAGCATTTTCTTTGAAGTA
>chr15 62562231 gi|108081312|gb|DQ590058.1| Homo sapiens piRNA piR-57170, complete sequence U +
TGGTCTTAGATTGTGGTGTGGCAGGGCA
>chr15 62562231 gi|108081311|gb|DQ590057.1| Homo sapiens piRNA piR-57169, complete sequence U +
TGGTCTTAGATTGTGGTGTGGCAGGGC
>chr15 62562271 gi|108054755|gb|DQ573501.1| Homo sapiens piRNA piR-41613, complete sequence U +
TCAGCATGGAGATTGGTGTTCCAAAGGTC
>chr15 62562670 gi|108070803|gb|DQ582399.1| Homo sapiens piRNA piR-32511, complete sequence U +
CAGGAGTGGCACGGACTCTAGCAGTGGTC
>chr15 62563003 gi|108055221|gb|DQ573967.1| Homo sapiens piRNA piR-42079, complete sequence U +
TCCAAACCCATTGGTCGACGAGAAAGGAGG
>chr15 62563772 gi|108066339|gb|DQ580041.1| Homo sapiens piRNA piR-48153, complete sequence U +
TGACTTGCAGCAATTGTGAAAACCAA
>chr15 62564749 gi|108059580|gb|DQ576535.1| Homo sapiens piRNA piR-44647, complete sequence M +
TCCTGTAAACCTCAGATGGTGAGTGTAAT
>chr15 62565225 gi|108081958|gb|DQ590704.1| Homo sapiens piRNA piR-57816, complete sequence M +
TGTAATCCCAGCACTTTGGGAGGCCGAGG
