# Supplementary material for: proTRAC - a software for probabilistic piRNA cluster detection, visualization and analysis
Source: BMC Bioinformatics. 2012 Jan 10;13:5. doi: 10.1186/1471-2105-13-5 (PMC3293768; doi:10.1186/1471-2105-13-5)
Supplement: Additional file 4 — proTRAC results folder containing a picture and a FASTA file for each detected human cluster. After decompression, the folder can be opened as former session in proTRAC. Alternatively, each file can be opened separately with any standard text-editor or graphic-viewer respectively. [file 1471-2105-13-5-S4.ZIP › proTRAC_results_human/bidirectional_clusters/Cluster_132.fas]

>chr15 93111241 gi|108086568|gb|DQ593551.1| Homo sapiens piRNA piR-33663, complete sequence U -
CTCACTCTACTAGTTCACTGGAGAGCTGGT
>chr15 93113793 gi|108078743|gb|DQ587489.1| Homo sapiens piRNA piR-54601, complete sequence U -
TGGCAAGAACTGCACTGTCAAGGCTGC
>chr15 93113807 gi|108059380|gb|DQ576432.1| Homo sapiens piRNA piR-44544, complete sequence U -
TCCTGCTGGGACCTGGCAAGAACTGC
>chr15 93113868 gi|108085401|gb|DQ592927.1| Homo sapiens piRNA piR-33039, complete sequence U -
CCCCCAAGGAAGAGTCAGTTCAGAAGCACA
>chr15 93114347 gi|108095346|gb|DQ598151.1| Homo sapiens piRNA piR-36217, complete sequence U -
GGGGACCACCAAGAATGAATACTTTTCCAA
>chr15 93114514 gi|108093775|gb|DQ597313.1| Homo sapiens piRNA piR-35379, complete sequence U -
GCCCAAGCAGATGGTTGGTGGTGGAAACGT
>chr15 93114514 gi|108071548|gb|DQ582794.1| Homo sapiens piRNA piR-32906, complete sequence U -
CCCAAGCAGATGGTTGGTGGTGGAAACGT
>chr15 93114536 gi|108058290|gb|DQ575866.1| Homo sapiens piRNA piR-43978, complete sequence U -
TCCGGTGGAGAATTAAGAGGGGCCCAAGC
>chr15 93114582 gi|108092765|gb|DQ596784.1| Homo sapiens piRNA piR-34850, complete sequence U -
GAGGTGTTGAGAGATAGCTGGGATCCCTGA
>chr15 93114586 gi|108092763|gb|DQ596783.1| Homo sapiens piRNA piR-34849, complete sequence U -
GAGGTGTTGAGAGATAGCTGGGATCC
>chr15 93114594 gi|108089898|gb|DQ595285.1| Homo sapiens piRNA piR-61397, complete sequence U -
TTGGAGGAAGACGAGGTGTTGAGAGATAGC
>chr15 93114594 gi|108052355|gb|DQ571101.1| Homo sapiens piRNA piR-31213, complete sequence U -
AGGAAGACGAGGTGTTGAGAGATAGC
>chr15 93114602 gi|108056133|gb|DQ574746.1| Homo sapiens piRNA piR-42858, complete sequence U -
TCCAGTCTTGGAGGAAGACGAGGTGTTGA
>chr15 93114631 gi|108064841|gb|DQ579280.1| Homo sapiens piRNA piR-47392, complete sequence U -
TGAATTCCTCAGAACTCCACGAAGAC
>chr15 93114633 gi|108094424|gb|DQ597670.1| Homo sapiens piRNA piR-35736, complete sequence U -
GGAAAGTGAATTCCTCAGAACTCCACGAAG
>chr15 93114634 gi|108094422|gb|DQ597669.1| Homo sapiens piRNA piR-35735, complete sequence U -
GGAAAGTGAATTCCTCAGAACTCCACGAA
>chr15 93114634 gi|108089749|gb|DQ595207.1| Homo sapiens piRNA piR-61319, complete sequence U -
TTGGAAAGTGAATTCCTCAGAACTCCACGAA
>chr15 93114634 gi|108077701|gb|DQ586447.1| Homo sapiens piRNA piR-53559, complete sequence U -
TGGAAAGTGAATTCCTCAGAACTCCACGAA
>chr15 93114636 gi|108089747|gb|DQ595206.1| Homo sapiens piRNA piR-61318, complete sequence U -
TTGGAAAGTGAATTCCTCAGAACTCCACG
>chr15 93114638 gi|108077700|gb|DQ586446.1| Homo sapiens piRNA piR-53558, complete sequence U -
TGGAAAGTGAATTCCTCAGAACTCCA
>chr15 93114639 gi|108077523|gb|DQ586269.1| Homo sapiens piRNA piR-53381, complete sequence U -
TGCTTGGAAAGTGAATTCCTCAGAACTCC
>chr15 93114657 gi|108067850|gb|DQ580834.1| Homo sapiens piRNA piR-48946, complete sequence M -
TGAGGACCCAAAACCTTCTTGCTTGGAAAG
>chr15 93114674 gi|108089904|gb|DQ595288.1| Homo sapiens piRNA piR-61400, complete sequence M -
TTGGAGGAAGATGACATGAGGACCCAAAA
>chr15 93114675 gi|108063101|gb|DQ578381.1| Homo sapiens piRNA piR-46493, complete sequence M -
TCTTGGAGGAAGATGACATGAGGACCCAAA
>chr15 93114676 gi|108089902|gb|DQ595287.1| Homo sapiens piRNA piR-61399, complete sequence M -
TTGGAGGAAGATGACATGAGGACCCAA
>chr15 93114676 gi|108063099|gb|DQ578380.1| Homo sapiens piRNA piR-46492, complete sequence M -
TCTTGGAGGAAGATGACATGAGGACCCAA
>chr15 93114677 gi|108095956|gb|DQ598466.1| Homo sapiens piRNA piR-36532, complete sequence M -
GTCTTGGAGGAAGATGACATGAGGACCCA
>chr15 93114736 gi|108067850|gb|DQ580834.1| Homo sapiens piRNA piR-48946, complete sequence M -
TGAGGACCCAAAACCTTCTTGCTTGGAAAG
>chr15 93114750 gi|108078223|gb|DQ586969.1| Homo sapiens piRNA piR-54081, complete sequence U -
TGGAGAAAGATGACATGAGGACCCAAAACCT
>chr15 93114751 gi|108078222|gb|DQ586968.1| Homo sapiens piRNA piR-54080, complete sequence U -
TGGAGAAAGATGACATGAGGACCCAAAACC
>chr15 93114752 gi|108089860|gb|DQ595264.1| Homo sapiens piRNA piR-61376, complete sequence U -
TTGGAGAAAGATGACATGAGGACCCAAAAC
>chr15 93114753 gi|108089858|gb|DQ595263.1| Homo sapiens piRNA piR-61375, complete sequence U -
TTGGAGAAAGATGACATGAGGACCCAAAA
>chr15 93114758 gi|108074663|gb|DQ584431.1| Homo sapiens piRNA piR-51543, complete sequence U -
TGCCAGTCTTGGAGAAAGATGACATGAGGACC
>chr15 93114759 gi|108074661|gb|DQ584430.1| Homo sapiens piRNA piR-51542, complete sequence U -
TGCCAGTCTTGGAGAAAGATGACATGAGGAC
>chr15 93114767 gi|108069627|gb|DQ581781.1| Homo sapiens piRNA piR-49893, complete sequence U -
TGATGCCAGTCTTGGAGAAAGATGAC
>chr15 93114779 gi|108066690|gb|DQ580233.1| Homo sapiens piRNA piR-48345, complete sequence U -
TGAGAATTCCGAGATGATGCCAGTCTTG
>chr15 93114781 gi|108059210|gb|DQ576343.1| Homo sapiens piRNA piR-44455, complete sequence U -
TCCTGAGAATTCCGAGATGATGCCAGTCT
>chr15 93114782 gi|108088400|gb|DQ594512.1| Homo sapiens piRNA piR-60624, complete sequence U -
TTCCTGAGAATTCCGAGATGATGCCAGTC
>chr15 93114783 gi|108064845|gb|DQ579282.1| Homo sapiens piRNA piR-47394, complete sequence U -
TGAATTCCTGAGAATTCCGAGATGATGCCAGT
>chr15 93114815 gi|108067850|gb|DQ580834.1| Homo sapiens piRNA piR-48946, complete sequence M -
TGAGGACCCAAAACCTTCTTGCTTGGAAAG
>chr15 93114832 gi|108089904|gb|DQ595288.1| Homo sapiens piRNA piR-61400, complete sequence M -
TTGGAGGAAGATGACATGAGGACCCAAAA
>chr15 93114833 gi|108063101|gb|DQ578381.1| Homo sapiens piRNA piR-46493, complete sequence M -
TCTTGGAGGAAGATGACATGAGGACCCAAA
>chr15 93114834 gi|108089902|gb|DQ595287.1| Homo sapiens piRNA piR-61399, complete sequence M -
TTGGAGGAAGATGACATGAGGACCCAA
>chr15 93114834 gi|108063099|gb|DQ578380.1| Homo sapiens piRNA piR-46492, complete sequence M -
TCTTGGAGGAAGATGACATGAGGACCCAA
>chr15 93114835 gi|108095956|gb|DQ598466.1| Homo sapiens piRNA piR-36532, complete sequence M -
GTCTTGGAGGAAGATGACATGAGGACCCA
>chr15 93114847 gi|108052121|gb|DQ570867.1| Homo sapiens piRNA piR-30979, complete sequence U -
AGATGATGCCAGTCTTGGAGGAAGATGA
>chr15 93114859 gi|108086583|gb|DQ593559.1| Homo sapiens piRNA piR-33671, complete sequence U -
CTCAGAATTCCGAGATGATGCCAGTCTT
>chr15 93114861 gi|108088367|gb|DQ594495.1| Homo sapiens piRNA piR-60607, complete sequence U -
TTCCTCAGAATTCCGAGATGATGCCAGTC
>chr15 93114864 gi|108064843|gb|DQ579281.1| Homo sapiens piRNA piR-47393, complete sequence U -
TGAATTCCTCAGAATTCCGAGATGATGCCA
>chr15 93114970 gi|108072847|gb|DQ583468.1| Homo sapiens piRNA piR-50580, complete sequence U -
TGCACGAGACTTTCACTTGCAACGAGCAACC
>chr15 93114971 gi|108072844|gb|DQ583467.1| Homo sapiens piRNA piR-50579, complete sequence U -
TGCACGAGACTTTCACTTGCAACGAGCAAC
>chr15 93114973 gi|108099977|gb|DQ600577.1| Homo sapiens piRNA piR-38643, complete sequence U -
TACTGCACGAGACTTTCACTTGCAACGAGCA
>chr15 93114974 gi|108099975|gb|DQ600576.1| Homo sapiens piRNA piR-38642, complete sequence U -
TACTGCACGAGACTTTCACTTGCAACGAGC
>chr15 93114974 gi|108085665|gb|DQ593065.1| Homo sapiens piRNA piR-33177, complete sequence U -
CCTACTGCACGAGACTTTCACTTGCAACGAGC
>chr15 93114974 gi|108072842|gb|DQ583466.1| Homo sapiens piRNA piR-50578, complete sequence U -
TGCACGAGACTTTCACTTGCAACGAGC
>chr15 93114975 gi|108099973|gb|DQ600575.1| Homo sapiens piRNA piR-38641, complete sequence U -
TACTGCACGAGACTTTCACTTGCAACGAG
>chr15 93114984 gi|108070082|gb|DQ582019.1| Homo sapiens piRNA piR-32131, complete sequence U -
CACAGGGAACCTACTGCACGAGACTTTCACT
>chr15 93114992 gi|108091541|gb|DQ596140.1| Homo sapiens piRNA piR-34206, complete sequence U -
GAAGGCACAGGGAACCTACTGCACGAGA
>chr15 93114992 gi|108051327|gb|DQ570073.1| Homo sapiens piRNA piR-30185, complete sequence U -
AAGAAGGCACAGGGAACCTACTGCACGAGA
>chr15 93114998 gi|108071362|gb|DQ582697.1| Homo sapiens piRNA piR-32809, complete sequence U -
CCAGAGAAGAAGGCACAGGGAACCTACTGC
>chr15 93115009 gi|108053854|gb|DQ572600.1| Homo sapiens piRNA piR-40712, complete sequence U -
TCAAAGTCAGGGCCAGAGAAGAAGGCACAGG
>chr15 93115013 gi|108082144|gb|DQ590890.1| Homo sapiens piRNA piR-58002, complete sequence U -
TGTCAAAGTCAGGGCCAGAGAAGAAGGCA
>chr15 93115062 gi|108071661|gb|DQ582853.1| Homo sapiens piRNA piR-32965, complete sequence U -
CCCAGATGTAAGGCAGCAGGTGGTCCAGA
>chr15 93115074 gi|108088847|gb|DQ594741.1| Homo sapiens piRNA piR-60853, complete sequence U -
TTCTGGTATGGAGCCCAGATGTAAGGCAGC
>chr15 93115081 gi|108081490|gb|DQ590236.1| Homo sapiens piRNA piR-57348, complete sequence U -
TGGTGATTCTGGTATGGAGCCCAGATGTA
>chr15 93115083 gi|108077344|gb|DQ586090.1| Homo sapiens piRNA piR-53202, complete sequence U -
TGCTGGTGATTCTGGTATGGAGCCCAGATG
>chr15 93115084 gi|108077343|gb|DQ586089.1| Homo sapiens piRNA piR-53201, complete sequence U -
TGCTGGTGATTCTGGTATGGAGCCCAGAT
>chr15 93115088 gi|108078599|gb|DQ587345.1| Homo sapiens piRNA piR-54457, complete sequence U -
TGGATGCTGGTGATTCTGGTATGGAGCCC
>chr15 93115092 gi|108068635|gb|DQ581247.1| Homo sapiens piRNA piR-49359, complete sequence U -
TGAGTGGATGCTGGTGATTCTGGTATGGA
>chr15 93115093 gi|108068633|gb|DQ581246.1| Homo sapiens piRNA piR-49358, complete sequence U -
TGAGTGGATGCTGGTGATTCTGGTATGG
>chr15 93115094 gi|108061987|gb|DQ577788.1| Homo sapiens piRNA piR-45900, complete sequence U -
TCTGAGTGGATGCTGGTGATTCTGGTATG
>chr15 93115097 gi|108059075|gb|DQ576273.1| Homo sapiens piRNA piR-44385, complete sequence U -
TCCTCTGAGTGGATGCTGGTGATTCTGGT
>chr15 93115157 gi|108077642|gb|DQ586388.1| Homo sapiens piRNA piR-53500, complete sequence U -
TGGAAACCCTATTGGACTAGGACTGGCCCC
>chr15 93115158 gi|108077641|gb|DQ586387.1| Homo sapiens piRNA piR-53499, complete sequence U -
TGGAAACCCTATTGGACTAGGACTGGCCC
>chr15 93115161 gi|108077640|gb|DQ586386.1| Homo sapiens piRNA piR-53498, complete sequence U -
TGGAAACCCTATTGGACTAGGACTGG
>chr15 93115161 gi|108075870|gb|DQ585070.1| Homo sapiens piRNA piR-52182, complete sequence U -
TGCCTGGAAACCCTATTGGACTAGGACTGG
>chr15 93115165 gi|108083471|gb|DQ591924.1| Homo sapiens piRNA piR-59036, complete sequence U -
TGTGGGTGCCTGGAAACCCTATTGGACTAGGA
>chr15 93115203 gi|108085161|gb|DQ592803.1| Homo sapiens piRNA piR-59915, complete sequence U -
TTACAACTGACTGACATTTGCTGCCTGGGC
>chr15 93115208 gi|108081862|gb|DQ590608.1| Homo sapiens piRNA piR-57720, complete sequence U -
TGGTTTACAACTGACTGACATTTGCTGCC
>chr15 93115209 gi|108081861|gb|DQ590607.1| Homo sapiens piRNA piR-57719, complete sequence U -
TGGTTTACAACTGACTGACATTTGCTGC
>chr15 93115243 gi|108082069|gb|DQ590815.1| Homo sapiens piRNA piR-57927, complete sequence U -
TGTAGGGAAGCCAAAGTGTGAGTCTTA
>chr15 93115257 gi|108071521|gb|DQ582779.1| Homo sapiens piRNA piR-32891, complete sequence U -
CCCAAAACGAAGTCCATGTAGGGAAGCCA
>chr15 93115257 gi|108056565|gb|DQ574966.1| Homo sapiens piRNA piR-43078, complete sequence U -
TCCCAAAACGAAGTCCATGTAGGGAAGCCA
>chr15 93115258 gi|108056563|gb|DQ574965.1| Homo sapiens piRNA piR-43077, complete sequence U -
TCCCAAAACGAAGTCCATGTAGGGAAGCC
>chr15 93115259 gi|108088690|gb|DQ594661.1| Homo sapiens piRNA piR-60773, complete sequence U -
TTCTCCCAAAACGAAGTCCATGTAGGGAAGC
>chr15 93115267 gi|108078019|gb|DQ586765.1| Homo sapiens piRNA piR-53877, complete sequence U -
TGGAATTTCTCCCAAAACGAAGTCCATGT
>chr15 93115282 gi|108067018|gb|DQ580404.1| Homo sapiens piRNA piR-48516, complete sequence U -
TGAGAGTCTGAAATCCTGGAATTTCTCCCA
>chr15 93115289 gi|108080343|gb|DQ589089.1| Homo sapiens piRNA piR-56201, complete sequence U -
TGGGCCCTGAGAGTCTGAAATCCTGGAATT
>chr15 93115291 gi|108080342|gb|DQ589088.1| Homo sapiens piRNA piR-56200, complete sequence U -
TGGGCCCTGAGAGTCTGAAATCCTGGAA
>chr15 93115292 gi|108080341|gb|DQ589087.1| Homo sapiens piRNA piR-56199, complete sequence U -
TGGGCCCTGAGAGTCTGAAATCCTGGA
>chr15 93115304 gi|108067619|gb|DQ580716.1| Homo sapiens piRNA piR-48828, complete sequence U -
TGAGCTCAGTGACCATGGGCCCTGAGAGTC
>chr15 93115305 gi|108089215|gb|DQ594932.1| Homo sapiens piRNA piR-61044, complete sequence U -
TTGAGCTCAGTGACCATGGGCCCTGAGAGT
>chr15 93115320 gi|108065817|gb|DQ579770.1| Homo sapiens piRNA piR-47882, complete sequence U -
TGACCTATTGGGGACATTGAGCTCAGTGACC
>chr15 93115322 gi|108065815|gb|DQ579769.1| Homo sapiens piRNA piR-47881, complete sequence U -
TGACCTATTGGGGACATTGAGCTCAGTGA
>chr15 93115324 gi|108082659|gb|DQ591405.1| Homo sapiens piRNA piR-58517, complete sequence U -
TGTGACCTATTGGGGACATTGAGCTCAGT
>chr15 93115327 gi|108052619|gb|DQ571365.1| Homo sapiens piRNA piR-31477, complete sequence U -
AGGGTGTGACCTATTGGGGACATTGAGCTC
>chr15 93115328 gi|108052618|gb|DQ571364.1| Homo sapiens piRNA piR-31476, complete sequence U -
AGGGTGTGACCTATTGGGGACATTGAGCT
>chr15 93115350 gi|108069906|gb|DQ581927.1| Homo sapiens piRNA piR-32039, complete sequence U -
CAAGCTCTTAGAGGTGCAGCTGCAGGGTGT
>chr15 93115352 gi|108069997|gb|DQ581974.1| Homo sapiens piRNA piR-32086, complete sequence U -
CACAAGCTCTTAGAGGTGCAGCTGCAGGGT
>chr15 93115357 gi|108070423|gb|DQ582200.1| Homo sapiens piRNA piR-32312, complete sequence U -
CAGAAGCACAAGCTCTTAGAGGTGCAGCTGC
>chr15 93115410 gi|108073684|gb|DQ583920.1| Homo sapiens piRNA piR-51032, complete sequence U -
TGCATCAAGTCAGAGAACGGATCTGACCCATC
>chr15 93115412 gi|108073682|gb|DQ583919.1| Homo sapiens piRNA piR-51031, complete sequence U -
TGCATCAAGTCAGAGAACGGATCTGACCCA
>chr15 93115431 gi|108064495|gb|DQ579094.1| Homo sapiens piRNA piR-47206, complete sequence U -
TGAAGGGACAGTGGCCATTGCATCAAGTC
>chr15 93115456 gi|108066104|gb|DQ579918.1| Homo sapiens piRNA piR-48030, complete sequence U -
TGACTCAGATGCTGAGGGGCCAGACTGAA
>chr15 93115457 gi|108066102|gb|DQ579917.1| Homo sapiens piRNA piR-48029, complete sequence U -
TGACTCAGATGCTGAGGGGCCAGACTGA
>chr15 93115461 gi|108056859|gb|DQ575118.1| Homo sapiens piRNA piR-43230, complete sequence U -
TCCCACTGACTCAGATGCTGAGGGGCCAGA
>chr15 93115462 gi|108056857|gb|DQ575117.1| Homo sapiens piRNA piR-43229, complete sequence U -
TCCCACTGACTCAGATGCTGAGGGGCCAG
>chr15 93115475 gi|108080555|gb|DQ589301.1| Homo sapiens piRNA piR-56413, complete sequence U -
TGGGGCCCATCACATTCCCACTGACTCAGAT
>chr15 93115482 gi|108098836|gb|DQ599989.1| Homo sapiens piRNA piR-38055, complete sequence U -
TACATATGGGGCCCATCACATTCCCACTGA
>chr15 93115607 gi|108070797|gb|DQ582396.1| Homo sapiens piRNA piR-32508, complete sequence U -
CAGGAGGAGGAGAATATCTGTCCAGGAGC
>chr15 93115717 gi|108088874|gb|DQ594755.1| Homo sapiens piRNA piR-60867, complete sequence U -
TTCTGTCCATCACAGAGAAGCACTCAGAGA
>chr15 93115745 gi|108094874|gb|DQ597906.1| Homo sapiens piRNA piR-35972, complete sequence U -
GGCATGAGCATCTTTGTCGGGGCATTGTT
>chr15 93115785 gi|108089554|gb|DQ595108.1| Homo sapiens piRNA piR-61220, complete sequence U -
TTGCCATGCACCGTGACATATTCACAGGTT
>chr15 93115786 gi|108089552|gb|DQ595107.1| Homo sapiens piRNA piR-61219, complete sequence U -
TTGCCATGCACCGTGACATATTCACAGGT
>chr15 93115786 gi|108074844|gb|DQ584524.1| Homo sapiens piRNA piR-51636, complete sequence U -
TGCCATGCACCGTGACATATTCACAGGT
>chr15 93115830 gi|108101300|gb|DQ601272.1| Homo sapiens piRNA piR-39338, complete sequence U -
TAGCCTATTAGCAACCTAAATTCCACCGGCA
>chr15 93115846 gi|108057391|gb|DQ575391.1| Homo sapiens piRNA piR-43503, complete sequence U -
TCCCCATCTTAGGGTTAGCCTATTAGCAAC
>chr15 93115886 gi|108082803|gb|DQ591549.1| Homo sapiens piRNA piR-58661, complete sequence U -
TGTGATGACAGTAAGCTCACCCTGATAATC
>chr15 93115897 gi|108102090|gb|DQ601686.1| Homo sapiens piRNA piR-39752, complete sequence U -
TAGGGGTCCCTGTGATGACAGTAAGCTCA
>chr15 93115930 gi|108065101|gb|DQ579414.1| Homo sapiens piRNA piR-47526, complete sequence U -
TGACACTACTTCTCTTGCCTCCCTCTCTCA
>chr15 93115937 gi|108060874|gb|DQ577215.1| Homo sapiens piRNA piR-45327, complete sequence U -
TCTAATTCTGACACTACTTCTCTTGCCTCCC
>chr15 93115975 gi|108091211|gb|DQ595971.1| Homo sapiens piRNA piR-34037, complete sequence U -
CTTCCTCCATCTTAAAAGCCAGCTTCTGCAA
>chr15 93116082 gi|108053870|gb|DQ572616.1| Homo sapiens piRNA piR-40728, complete sequence U -
TCAAAGTGTTGGCAAGGCTGTGCTCCTCA
>chr15 93116089 gi|108093104|gb|DQ596962.1| Homo sapiens piRNA piR-35028, complete sequence U -
GCAAAGTTCAAAGTGTTGGCAAGGCTGTG
>chr15 93116093 gi|108100027|gb|DQ600603.1| Homo sapiens piRNA piR-38669, complete sequence U -
TACTGGCAAAGTTCAAAGTGTTGGCAAGGC
>chr15 93116093 gi|108078722|gb|DQ587468.1| Homo sapiens piRNA piR-54580, complete sequence U -
TGGCAAAGTTCAAAGTGTTGGCAAGGC
>chr15 93116094 gi|108100023|gb|DQ600601.1| Homo sapiens piRNA piR-38667, complete sequence U -
TACTGGCAAAGTTCAAAGTGTTGGCAAGG
>chr15 93116130 gi|108053668|gb|DQ572414.1| Homo sapiens piRNA piR-40526, complete sequence U -
TATTATCTCACAGTTCTGGAAGACAGAAG
>chr15 93116239 gi|108066503|gb|DQ580128.1| Homo sapiens piRNA piR-48240, complete sequence U -
TGAGAAGAAGGAGATTGTGGTGTGAATGT
>chr15 93116247 gi|108094515|gb|DQ597717.1| Homo sapiens piRNA piR-35783, complete sequence U -
GGAATGCCGGTGAGAAGAAGGAGATTGTGGT
>chr15 93116506 gi|108059426|gb|DQ576455.1| Homo sapiens piRNA piR-44567, complete sequence U -
TCCTGGAGGAAAACAATGAGGTCCATGTGT
>chr15 93116565 gi|108060417|gb|DQ576978.1| Homo sapiens piRNA piR-45090, complete sequence U -
TCGGAGGCATCAAGGATTCTAGGCAGC
>chr15 93116606 gi|108055553|gb|DQ574299.1| Homo sapiens piRNA piR-42411, complete sequence U -
TCCACAGAGAGAGGCCGGGTTAATCCA
>chr15 93116657 gi|108092656|gb|DQ596729.1| Homo sapiens piRNA piR-34795, complete sequence U -
GAGGCTGAAGCAGTTGTGGCTGATTGATG
>chr15 93116669 gi|108058064|gb|DQ575738.1| Homo sapiens piRNA piR-43850, complete sequence U -
TCCGACGTTATGAGGCTGAAGCAGTTGT
>chr15 93116771 gi|108053224|gb|DQ571970.1| Homo sapiens piRNA piR-40082, complete sequence U -
TAGTTCAGTGTTGTGGCTGTGACTTGGA
>chr15 93116779 gi|108069332|gb|DQ581629.1| Homo sapiens piRNA piR-49741, complete sequence U -
TGATCTTTTGATAGTTCAGTGTTGTGGCTGT
>chr15 93117215 gi|108088138|gb|DQ594378.1| Homo sapiens piRNA piR-60490, complete sequence U -
TTCCATCTAATAGGAATGCCAGTTTGCCT
>chr15 93117399 gi|108055725|gb|DQ574471.1| Homo sapiens piRNA piR-42583, complete sequence U -
TCCAGAAAACATTGTCTGCCTCTGCAAC
>chr15 93117554 gi|108065055|gb|DQ579390.1| Homo sapiens piRNA piR-47502, complete sequence U -
TGACACATGACATTGTATGTTTCAGGTAC
>chr15 93117556 gi|108077119|gb|DQ585865.1| Homo sapiens piRNA piR-52977, complete sequence U -
TGCTGACACATGACATTGTATGTTTCAGGT
>chr15 93117591 gi|108080251|gb|DQ588997.1| Homo sapiens piRNA piR-56109, complete sequence U -
TGGGCAGATGGCCAAGGTGTGGGCTCCAGGCT
>chr15 93117593 gi|108080250|gb|DQ588996.1| Homo sapiens piRNA piR-56108, complete sequence U -
TGGGCAGATGGCCAAGGTGTGGGCTCCAGG
>chr15 93117760 gi|108102326|gb|DQ601809.1| Homo sapiens piRNA piR-39875, complete sequence U -
TAGGTGTCCTCTAAGAGTTCTTGTGTTGT
>chr15 93117765 gi|108077901|gb|DQ586647.1| Homo sapiens piRNA piR-53759, complete sequence U -
TGGAAGTAGGTGTCCTCTAAGAGTTCTTGT
>chr15 93117778 gi|108087329|gb|DQ593949.1| Homo sapiens piRNA piR-60061, complete sequence U -
TTAGTTCTTCTATCTGGAAGTAGGTGTCCTC
>chr15 93117778 gi|108053228|gb|DQ571974.1| Homo sapiens piRNA piR-40086, complete sequence U -
TAGTTCTTCTATCTGGAAGTAGGTGTCCTC
>chr15 93117780 gi|108053227|gb|DQ571973.1| Homo sapiens piRNA piR-40085, complete sequence U -
TAGTTCTTCTATCTGGAAGTAGGTGTCC
>chr15 93117859 gi|108065375|gb|DQ579542.1| Homo sapiens piRNA piR-47654, complete sequence U -
TGACAGTGATTGACCATTGGCAGCTGGGTC
>chr15 93117977 gi|108063827|gb|DQ578752.1| Homo sapiens piRNA piR-46864, complete sequence U -
TGAACAGAATAGATGCCAATGGCCTTATCAGC
>chr15 93117993 gi|108052395|gb|DQ571141.1| Homo sapiens piRNA piR-31253, complete sequence U -
AGGAGACAGAGTACAATGAACAGAATAGATGC
>chr15 93118056 gi|108079948|gb|DQ588694.1| Homo sapiens piRNA piR-55806, complete sequence U -
TGGGAGACAATTGGTAAACAATATAGTTGG
>chr15 93118123 gi|108074131|gb|DQ584153.1| Homo sapiens piRNA piR-51265, complete sequence U -
TGCCAAGAGGTGCTGTAAGAAAAGTTGTAA
>chr15 93118124 gi|108074129|gb|DQ584152.1| Homo sapiens piRNA piR-51264, complete sequence U -
TGCCAAGAGGTGCTGTAAGAAAAGTTGTA
>chr15 93118125 gi|108074127|gb|DQ584151.1| Homo sapiens piRNA piR-51263, complete sequence U -
TGCCAAGAGGTGCTGTAAGAAAAGTTGT
>chr15 93118150 gi|108070772|gb|DQ582383.1| Homo sapiens piRNA piR-32495, complete sequence U -
CAGGAGAAGCAAATTCTGGAGGCTGGATGC
>chr15 93118152 gi|108073314|gb|DQ583728.1| Homo sapiens piRNA piR-50840, complete sequence U -
TGCAGGAGAAGCAAATTCTGGAGGCTGGAT
>chr15 93118183 gi|108087974|gb|DQ594290.1| Homo sapiens piRNA piR-60402, complete sequence U -
TTCCAAGGAAGAGTGAACTAGCAGAATCA
>chr15 93118206 gi|108090946|gb|DQ595834.1| Homo sapiens piRNA piR-61946, complete sequence U -
TTTGAGAGTCAAAGGCAGTGGTCTTTCCAA
>chr15 93118213 gi|108074479|gb|DQ584334.1| Homo sapiens piRNA piR-51446, complete sequence U -
TGCCACTTTGAGAGTCAAAGGCAGTGGTC
>chr15 93118263 gi|108069717|gb|DQ581827.1| Homo sapiens piRNA piR-49939, complete sequence U -
TGATGGAGAGCCCTGTGCTGAGATGAAAT
>chr15 93118269 gi|108096438|gb|DQ598728.1| Homo sapiens piRNA piR-36794, complete sequence U -
TAAAACTGATGGAGAGCCCTGTGCTGAGA
>chr15 93118271 gi|108060768|gb|DQ577161.1| Homo sapiens piRNA piR-45273, complete sequence U -
TCTAAAACTGATGGAGAGCCCTGTGCTGA
>chr15 93118275 gi|108057758|gb|DQ575580.1| Homo sapiens piRNA piR-43692, complete sequence U -
TCCCTCTAAAACTGATGGAGAGCCCTGTG
>chr15 93118343 gi|108087921|gb|DQ594257.1| Homo sapiens piRNA piR-60369, complete sequence U -
TTCATGGTCAATGATTTTGTATGCTGC
>chr15 93118355 gi|108060323|gb|DQ576930.1| Homo sapiens piRNA piR-45042, complete sequence U -
TCGGAACAGGTGGCTTCATGGTCAATGAT
>chr15 93118361 gi|108081745|gb|DQ590491.1| Homo sapiens piRNA piR-57603, complete sequence U -
TGGTGTTCGGAACAGGTGGCTTCATGGTC
>chr15 93118366 gi|108064989|gb|DQ579355.1| Homo sapiens piRNA piR-47467, complete sequence U -
TGACAATGGTGTTCGGAACAGGTGGCTTCA
>chr15 93118367 gi|108064987|gb|DQ579354.1| Homo sapiens piRNA piR-47466, complete sequence U -
TGACAATGGTGTTCGGAACAGGTGGCTTC
>chr15 93118370 gi|108090934|gb|DQ595828.1| Homo sapiens piRNA piR-61940, complete sequence U -
TTTGACAATGGTGTTCGGAACAGGTGGC
>chr15 93118371 gi|108096360|gb|DQ598685.1| Homo sapiens piRNA piR-36751, complete sequence U -
GTTTTGACAATGGTGTTCGGAACAGGTGG
>chr15 93118371 gi|108091172|gb|DQ595951.1| Homo sapiens piRNA piR-62063, complete sequence U -
TTTTGACAATGGTGTTCGGAACAGGTGG
>chr15 93118373 gi|108090443|gb|DQ595574.1| Homo sapiens piRNA piR-61686, complete sequence U -
TTGGTTTTGACAATGGTGTTCGGAACAGGT
>chr15 93118377 gi|108059909|gb|DQ576707.1| Homo sapiens piRNA piR-44819, complete sequence U -
TCCTTGGTTTTGACAATGGTGTTCGGAAC
>chr15 93118380 gi|108080733|gb|DQ589479.1| Homo sapiens piRNA piR-56591, complete sequence U -
TGGGTCCTTGGTTTTGACAATGGTGTTCGG
>chr15 93118398 gi|108083703|gb|DQ592050.1| Homo sapiens piRNA piR-59162, complete sequence U -
TGTGTGCTATACTTCTTTGGGTCCTTGGT
>chr15 93118404 gi|108093142|gb|DQ596981.1| Homo sapiens piRNA piR-35047, complete sequence U -
GCAAGCCTGTGTGCTATACTTCTTTGGGTC
>chr15 93118542 gi|108101214|gb|DQ601227.1| Homo sapiens piRNA piR-39293, complete sequence U -
TAGCCAGCCCATGTCAAAGGGCTCACC
>chr15 93118561 gi|108059942|gb|DQ576724.1| Homo sapiens piRNA piR-44836, complete sequence U -
TCCTTGTTCATGAGGACGTTTCTAGCCAGC
>chr15 93118626 gi|108061533|gb|DQ577553.1| Homo sapiens piRNA piR-45665, complete sequence U -
TCTCCTTCCTCCTTCTGTCTATTGCTGAGA
>chr15 93118672 gi|108079557|gb|DQ588303.1| Homo sapiens piRNA piR-55415, complete sequence U -
TGGGAAAGGTCTTCTATGTTGTTGAACAT
>chr15 93118759 gi|108053962|gb|DQ572708.1| Homo sapiens piRNA piR-40820, complete sequence U -
TCAACTTATGGAGACTCACCATAGTCTGGCC
>chr15 93118790 gi|108074080|gb|DQ584126.1| Homo sapiens piRNA piR-51238, complete sequence U -
TGCCAACAGAATAAAGTCTTATCTCTTTAGC
>chr15 93118922 gi|108076423|gb|DQ585356.1| Homo sapiens piRNA piR-52468, complete sequence U -
TGCGGTCTCTCTGCCTTCGGACTCCTCTTT
>chr15 93118943 gi|108090861|gb|DQ595789.1| Homo sapiens piRNA piR-61901, complete sequence U -
TTTCGGGCAACCATTCAGCCCATTGCGGTCTC
>chr15 93118951 gi|108064833|gb|DQ579276.1| Homo sapiens piRNA piR-47388, complete sequence U -
TGAATTATTTCGGGCAACCATTCAGCCCATT
>chr15 93118977 gi|108098938|gb|DQ600041.1| Homo sapiens piRNA piR-38107, complete sequence U -
TACATTCTGAGGTGCTGGGTGGACATGAAT
>chr15 93118983 gi|108097858|gb|DQ599466.1| Homo sapiens piRNA piR-37532, complete sequence U -
TAAGGTTACATTCTGAGGTGCTGGGTGGAC
>chr15 93118983 gi|108051425|gb|DQ570171.1| Homo sapiens piRNA piR-30283, complete sequence U -
AAGGTTACATTCTGAGGTGCTGGGTGGAC
>chr15 93118984 gi|108097856|gb|DQ599465.1| Homo sapiens piRNA piR-37531, complete sequence U -
TAAGGTTACATTCTGAGGTGCTGGGTGGA
>chr15 93118985 gi|108097854|gb|DQ599464.1| Homo sapiens piRNA piR-37530, complete sequence U -
TAAGGTTACATTCTGAGGTGCTGGGTGG
>chr15 93119038 gi|108058281|gb|DQ575860.1| Homo sapiens piRNA piR-43972, complete sequence U -
TCCGGTATGACCGCATGTTAAGTGGGAA
>chr15 93119048 gi|108099280|gb|DQ600217.1| Homo sapiens piRNA piR-38283, complete sequence U -
TACCCCAATCCGGTATGACCGCATGT
>chr15 93119056 gi|108078646|gb|DQ587392.1| Homo sapiens piRNA piR-54504, complete sequence U -
TGGATTCAGAGTCTACCCCAATCCGGTATGA
>chr15 93119059 gi|108070335|gb|DQ582154.1| Homo sapiens piRNA piR-32266, complete sequence U -
CACTGGATTCAGAGTCTACCCCAATCCGGTA
>chr15 93119153 gi|108074536|gb|DQ584365.1| Homo sapiens piRNA piR-51477, complete sequence U -
TGCCAGCAGGGTTGGTTCCTTCTGGAGGAGC
>chr15 93119155 gi|108071379|gb|DQ582706.1| Homo sapiens piRNA piR-32818, complete sequence U -
CCAGCAGGGTTGGTTCCTTCTGGAGGA
>chr15 93119183 gi|108052756|gb|DQ571502.1| Homo sapiens piRNA piR-31614, complete sequence U -
AGTTCTGGAGGCCATAAGTTTGAAATCAAGGT
>chr15 93119192 gi|108061169|gb|DQ577366.1| Homo sapiens piRNA piR-45478, complete sequence U -
TCTCACAGTTCTGGAGGCCATAAGTTTGA
>chr15 93119194 gi|108061599|gb|DQ577588.1| Homo sapiens piRNA piR-45700, complete sequence U -
TCTCTCACAGTTCTGGAGGCCATAAGTTT
>chr15 93119253 gi|108102070|gb|DQ601676.1| Homo sapiens piRNA piR-39742, complete sequence U -
TAGGGCTGCTGTGAAAGATGACCACAA
>chr15 93119266 gi|108062185|gb|DQ577889.1| Homo sapiens piRNA piR-46001, complete sequence U -
TCTGCATTCATTCCCTAGGGCTGCTGTGA
>chr15 93119416 gi|108085337|gb|DQ592894.1| Homo sapiens piRNA piR-60006, complete sequence U -
TTAGAGCCATACCTTGCTCTTACAGTTTGC
>chr15 93119587 gi|108072397|gb|DQ583235.1| Homo sapiens piRNA piR-50347, complete sequence U -
TGCAAGATGTCTCCCTGGATTGTTTCC
>chr15 93119595 gi|108080913|gb|DQ589659.1| Homo sapiens piRNA piR-56771, complete sequence U -
TGGGTTAGGGTTGCAAGATGTCTCCCTGGA
>chr15 93119887 gi|108051639|gb|DQ570385.1| Homo sapiens piRNA piR-30497, complete sequence U -
ACCAAGAGCTCCCTTATTCATAAACGCCAG
>chr15 93119991 gi|108101710|gb|DQ601487.1| Homo sapiens piRNA piR-39553, complete sequence U -
TAGGAGCCTGTGTCCTTGTGTCCTCTGATA
>chr15 93120055 gi|108064724|gb|DQ579219.1| Homo sapiens piRNA piR-47331, complete sequence U -
TGAATGCTCTTGGGTGATCAAAATGCGCCTC
>chr15 93120056 gi|108064722|gb|DQ579218.1| Homo sapiens piRNA piR-47330, complete sequence U -
TGAATGCTCTTGGGTGATCAAAATGCGCCT
>chr15 93120108 gi|108085287|gb|DQ592868.1| Homo sapiens piRNA piR-59980, complete sequence U -
TTACTGGTGCACTAAAAGGGGTTCCTGGA
>chr15 93120115 gi|108064905|gb|DQ579313.1| Homo sapiens piRNA piR-47425, complete sequence U -
TGACAACTTACTGGTGCACTAAAAGGGGT
>chr15 93120214 gi|108052486|gb|DQ571232.1| Homo sapiens piRNA piR-31344, complete sequence U -
AGGCCATGAACGATTCAGAACCTGAGG
>chr15 93120227 gi|108093740|gb|DQ597295.1| Homo sapiens piRNA piR-35361, complete sequence U -
GCCATGAGAAGCAAGAAGGCCATGAACGAT
>chr15 93120318 gi|108092746|gb|DQ596774.1| Homo sapiens piRNA piR-34840, complete sequence U -
GAGGTGGCTGCATTGCCAGTGGGTGCAAA
>chr15 93120318 gi|108068338|gb|DQ581091.1| Homo sapiens piRNA piR-49203, complete sequence U -
TGAGGTGGCTGCATTGCCAGTGGGTGCAAA
>chr15 93120339 gi|108092226|gb|DQ596509.1| Homo sapiens piRNA piR-34575, complete sequence U -
GAGACAATCTAGCGTGGCTTGAGGTGGC
>chr15 93121022 gi|108088471|gb|DQ594549.1| Homo sapiens piRNA piR-60661, complete sequence U -
TTCGAAATCCAACAGGTGCAAAGGCGCAT
>chr15 93121030 gi|108087438|gb|DQ594004.1| Homo sapiens piRNA piR-60116, complete sequence U -
TTCAAATGCTTCGAAATCCAACAGGTGCAA
>chr15 93121112 gi|108064606|gb|DQ579158.1| Homo sapiens piRNA piR-47270, complete sequence U -
TGAATACCTTTCTCTTGTCGATGCTACTCTT
>chr15 93121178 gi|108102422|gb|DQ601859.1| Homo sapiens piRNA piR-39925, complete sequence U -
TAGTAGAAATGGTATCACTCGGGGCATT
>chr15 93121179 gi|108087307|gb|DQ593938.1| Homo sapiens piRNA piR-60050, complete sequence U -
TTAGTAGAAATGGTATCACTCGGGGCAT
>chr15 93121322 gi|108061489|gb|DQ577531.1| Homo sapiens piRNA piR-45643, complete sequence U -
TCTCCTCGAAACACGGCATGTTCCTTGTAGC
>chr15 93121375 gi|108075386|gb|DQ584808.1| Homo sapiens piRNA piR-51920, complete sequence U -
TGCCGAGCTCACATTTTGCGACTAGAGCA
>chr15 93121381 gi|108092165|gb|DQ596476.1| Homo sapiens piRNA piR-34542, complete sequence U -
GAGAAAGTGCCGAGCTCACATTTTGCGACT
>chr15 93121396 gi|108066725|gb|DQ580251.1| Homo sapiens piRNA piR-48363, complete sequence U -
TGAGACAGGAAAGAGAGAAAGTGCCGAGC
>chr15 93121444 gi|108092533|gb|DQ596666.1| Homo sapiens piRNA piR-34732, complete sequence U -
GAGGAAGTGGAAGAGAGTGAGTGTCTCCA
>chr15 93121589 gi|108077631|gb|DQ586377.1| Homo sapiens piRNA piR-53489, complete sequence U -
TGGAAACATTGGTGGCTTTGGCAATGGTC
>chr15 93121590 gi|108077630|gb|DQ586376.1| Homo sapiens piRNA piR-53488, complete sequence U -
TGGAAACATTGGTGGCTTTGGCAATGGT
>chr15 93121596 gi|108092563|gb|DQ596681.1| Homo sapiens piRNA piR-34747, complete sequence U -
GAGGACTGGAAACATTGGTGGCTTTGGC
>chr15 93121631 gi|108071320|gb|DQ582675.1| Homo sapiens piRNA piR-32787, complete sequence U -
CCACTGAACACAAATGTGGCACAGAGGCCA
>chr15 93121663 gi|108099661|gb|DQ600415.1| Homo sapiens piRNA piR-38481, complete sequence U -
TACGCTTGGTGCTGAATTAATGTTAGTGAA
>chr15 93121669 gi|108065432|gb|DQ579571.1| Homo sapiens piRNA piR-47683, complete sequence U -
TGACATACGCTTGGTGCTGAATTAATGTT
>chr15 93121686 gi|108097808|gb|DQ599441.1| Homo sapiens piRNA piR-37507, complete sequence U -
TAAGGGCTAACACTATGTTTGACATACGCTT
>chr15 93121733 gi|108061449|gb|DQ577510.1| Homo sapiens piRNA piR-45622, complete sequence U -
TCTCCCACCAGTCTATGAACGGGTTGCTGA
>chr15 93121789 gi|108077095|gb|DQ585841.1| Homo sapiens piRNA piR-52953, complete sequence U -
TGCTGAAGAAGAGGGCTGTCCCTCACAGGC
>chr15 93121790 gi|108094270|gb|DQ597590.1| Homo sapiens piRNA piR-35656, complete sequence U -
GCTGCTGAAGAAGAGGGCTGTCCCTCACAGG
>chr15 93121800 gi|108082828|gb|DQ591574.1| Homo sapiens piRNA piR-58686, complete sequence U -
TGTGATGCTGCTGAAGAAGAGGGCTGT
>chr15 93121922 gi|108067057|gb|DQ580425.1| Homo sapiens piRNA piR-48537, complete sequence U -
TGAGATAGCGCCGGAAGGGTGAGGGGAA
>chr15 93121959 gi|108080690|gb|DQ589436.1| Homo sapiens piRNA piR-56548, complete sequence U -
TGGGTATCAACATTCACAGGCTTCCTAAAC
>chr15 93122007 gi|108092993|gb|DQ596905.1| Homo sapiens piRNA piR-34971, complete sequence U -
GATGGAAGTGGAGGTGTCCATTGCTC
>chr15 93122031 gi|108065549|gb|DQ579632.1| Homo sapiens piRNA piR-47744, complete sequence U -
TGACATTCGGTCTCTGTGGCCTCAAGGGAGA
>chr15 93122035 gi|108069438|gb|DQ581683.1| Homo sapiens piRNA piR-49795, complete sequence U -
TGATGACATTCGGTCTCTGTGGCCTCAAGG
>chr15 93122036 gi|108089302|gb|DQ594977.1| Homo sapiens piRNA piR-61089, complete sequence U -
TTGATGACATTCGGTCTCTGTGGCCTCAAG
>chr15 93122045 gi|108102048|gb|DQ601664.1| Homo sapiens piRNA piR-39730, complete sequence U -
TAGGGATGTTGATGACATTCGGTCTCTGT
>chr15 93122278 gi|108095312|gb|DQ598133.1| Homo sapiens piRNA piR-36199, complete sequence U -
GGGCATTTTGGATGGAGCTTGCTGGCTGC
>chr15 93122400 gi|108067754|gb|DQ580785.1| Homo sapiens piRNA piR-48897, complete sequence U -
TGAGGAAACCAGTGGATGGTAGGATTGC
>chr15 93122405 gi|108068460|gb|DQ581155.1| Homo sapiens piRNA piR-49267, complete sequence U -
TGAGTATTGAGGAAACCAGTGGATGGTAGG
>chr15 93122457 gi|108080487|gb|DQ589233.1| Homo sapiens piRNA piR-56345, complete sequence U -
TGGGGAAGGCACTGACGTGTGACATAGCA
>chr15 93122537 gi|108069360|gb|DQ581643.1| Homo sapiens piRNA piR-49755, complete sequence U -
TGATGAAGAAAGCGCTTAAGTCATGCCAA
>chr15 93122539 gi|108059273|gb|DQ576376.1| Homo sapiens piRNA piR-44488, complete sequence U -
TCCTGATGAAGAAAGCGCTTAAGTCATGCC
>chr15 93122567 gi|108089881|gb|DQ595275.1| Homo sapiens piRNA piR-61387, complete sequence U -
TTGGAGCATGGAGAGCCTGAGCTGAATC
>chr15 93122576 gi|108079777|gb|DQ588523.1| Homo sapiens piRNA piR-55635, complete sequence U -
TGGGAAGGTTTTGGAGCATGGAGAGCCTG
>chr15 93122670 gi|108098547|gb|DQ599840.1| Homo sapiens piRNA piR-37906, complete sequence U +
TACACTGAGGTGACAAATGCATGTGTGCT
>chr15 93122725 gi|108095287|gb|DQ598120.1| Homo sapiens piRNA piR-36186, complete sequence U -
GGGATTTATTATCCAGAACGGCTGCTCTAGA
>chr15 93122729 gi|108098758|gb|DQ599949.1| Homo sapiens piRNA piR-38015, complete sequence U -
TACAGGGATTTATTATCCAGAACGGCTGCTC
>chr15 93122773 gi|108059976|gb|DQ576741.1| Homo sapiens piRNA piR-44853, complete sequence U -
TCCTTTGATAGTAGCAGTCAGGTCTTGTGC
>chr15 93122832 gi|108074862|gb|DQ584533.1| Homo sapiens piRNA piR-51645, complete sequence U -
TGCCATGCTTTCAGACGCAAGAAATAGCTCC
>chr15 93123020 gi|108100563|gb|DQ600882.1| Homo sapiens piRNA piR-38948, complete sequence U -
TAGACCAAGGCCTTGCAGATCAACTCTGGGC
>chr15 93123027 gi|108059521|gb|DQ576505.1| Homo sapiens piRNA piR-44617, complete sequence U -
TCCTGGTAGACCAAGGCCTTGCAGATCAAC
>chr15 93123028 gi|108059517|gb|DQ576503.1| Homo sapiens piRNA piR-44615, complete sequence U -
TCCTGGTAGACCAAGGCCTTGCAGATCAA
>chr15 93123139 gi|108078417|gb|DQ587163.1| Homo sapiens piRNA piR-54275, complete sequence U -
TGGAGGTTCAGGACTCAGGGCCCTTCT
>chr15 93123170 gi|108078281|gb|DQ587027.1| Homo sapiens piRNA piR-54139, complete sequence U -
TGGAGATGAGCCTATGGTTTAAGGCCTTTTA
>chr15 93123174 gi|108054498|gb|DQ573244.1| Homo sapiens piRNA piR-41356, complete sequence U -
TCACTGGAGATGAGCCTATGGTTTAAGGCCT
>chr15 93123175 gi|108085715|gb|DQ593094.1| Homo sapiens piRNA piR-33206, complete sequence U -
CCTCACTGGAGATGAGCCTATGGTTTAAGGCC
>chr15 93123175 gi|108054496|gb|DQ573242.1| Homo sapiens piRNA piR-41354, complete sequence U -
TCACTGGAGATGAGCCTATGGTTTAAGGCC
>chr15 93123182 gi|108079909|gb|DQ588655.1| Homo sapiens piRNA piR-55767, complete sequence U -
TGGGACCTCACTGGAGATGAGCCTATGGTT
>chr15 93123725 gi|108088801|gb|DQ594718.1| Homo sapiens piRNA piR-60830, complete sequence U -
TTCTGCCTTAGCTGAAGAAAAACCTGATGG
>chr15 93123802 gi|108057041|gb|DQ575211.1| Homo sapiens piRNA piR-43323, complete sequence U -
TCCCAGCGAGAGTTTCAGGGCAGCTACAGT
>chr15 93123850 gi|108099072|gb|DQ600110.1| Homo sapiens piRNA piR-38176, complete sequence U -
TACCAGAAATGCGCAGTGAATATGTGATGGA
>chr15 93123852 gi|108099070|gb|DQ600109.1| Homo sapiens piRNA piR-38175, complete sequence U -
TACCAGAAATGCGCAGTGAATATGTGATG
>chr15 93123910 gi|108064668|gb|DQ579189.1| Homo sapiens piRNA piR-47301, complete sequence U +
TGAATCCCAACAGCCTTGGAGCCTCATAGT
>chr15 93123925 gi|108062153|gb|DQ577871.1| Homo sapiens piRNA piR-45983, complete sequence U -
TCTGCAGCCAGGTGGACTATGAGGCTCCAA
>chr15 93123981 gi|108054846|gb|DQ573592.1| Homo sapiens piRNA piR-41704, complete sequence U +
TCAGGAGAGAAAATTCCGATGGCAGTTGAGA
>chr15 93124110 gi|108069773|gb|DQ581855.1| Homo sapiens piRNA piR-49967, complete sequence U +
TGATGGGAGGGAAAGGGTAAGCAGGGA
>chr15 93124179 gi|108051386|gb|DQ570132.1| Homo sapiens piRNA piR-30244, complete sequence U +
AAGGAGAAGATGAGGCCACCCACTACC
>chr15 93124213 gi|108060987|gb|DQ577273.1| Homo sapiens piRNA piR-45385, complete sequence U +
TCTAGAGGCAAATTCTGCCAGCCTGGGTGTC
>chr15 93124242 gi|108054972|gb|DQ573718.1| Homo sapiens piRNA piR-41830, complete sequence U +
TCAGTTTGGAGGCTTGCCCAGTGTTGA
>chr15 93124256 gi|108075093|gb|DQ584654.1| Homo sapiens piRNA piR-51766, complete sequence U +
TGCCCAGTGTTGAAAACTCACAGCCTTTGAGC
>chr15 93124303 gi|108099274|gb|DQ600214.1| Homo sapiens piRNA piR-38280, complete sequence U +
TACCCCAAAGGCAGGAGTTACGGCTGC
>chr15 93124321 gi|108099686|gb|DQ600429.1| Homo sapiens piRNA piR-38495, complete sequence U +
TACGGCTGCCTCTGGTGCTGAACGGTGGA
>chr15 93124333 gi|108081540|gb|DQ590286.1| Homo sapiens piRNA piR-57398, complete sequence U +
TGGTGCTGAACGGTGGACACTGTGAATC
>chr15 93124333 gi|108081539|gb|DQ590285.1| Homo sapiens piRNA piR-57397, complete sequence U +
TGGTGCTGAACGGTGGACACTGTGAAT
>chr15 93124350 gi|108070342|gb|DQ582158.1| Homo sapiens piRNA piR-32270, complete sequence U +
CACTGTGAATCAAGACCAAATTCGTGAC
>chr15 93124406 gi|108054712|gb|DQ573458.1| Homo sapiens piRNA piR-41570, complete sequence U +
TCAGCAACTGCCAAGTCCAAAGGAGC
>chr15 93124432 gi|108079032|gb|DQ587778.1| Homo sapiens piRNA piR-54890, complete sequence U +
TGGCCAAAGATAAGACCAAGGTGCGGGTGT
>chr15 93124455 gi|108086261|gb|DQ593391.1| Homo sapiens piRNA piR-33503, complete sequence U +
CGGGTGTGTAGAAGAGATGTCCGTGCACA
>chr15 93124466 gi|108051344|gb|DQ570090.1| Homo sapiens piRNA piR-30202, complete sequence U +
AAGAGATGTCCGTGCACAGGTGTGCT
>chr15 93124543 gi|108092437|gb|DQ596617.1| Homo sapiens piRNA piR-34683, complete sequence U +
GAGCCTGCCAAACATTTCCCATTCAGGA
>chr15 93124577 gi|108080113|gb|DQ588859.1| Homo sapiens piRNA piR-55971, complete sequence U +
TGGGATCTCAGTAATGCTTTGCAGTGC
>chr15 93124677 gi|108065205|gb|DQ579467.1| Homo sapiens piRNA piR-47579, complete sequence U +
TGACAGATGCCACTGTTGCCACTTTGAAAT
>chr15 93124684 gi|108074447|gb|DQ584318.1| Homo sapiens piRNA piR-51430, complete sequence U +
TGCCACTGTTGCCACTTTGAAATTTTT
>chr15 93125039 gi|108075917|gb|DQ585094.1| Homo sapiens piRNA piR-52206, complete sequence M +
TGCCTGTAATCCCAGCACTTTGGGAGGCCG
>chr15 93125039 gi|108075915|gb|DQ585093.1| Homo sapiens piRNA piR-52205, complete sequence M +
TGCCTGTAATCCCAGCACTTTGGGAGGCC
>chr15 93125164 gi|108081602|gb|DQ590348.1| Homo sapiens piRNA piR-57460, complete sequence M +
TGGTGGCGCATGCCTGTAATCCCAGCTACTC
>chr15 93125276 gi|108081163|gb|DQ589909.1| Homo sapiens piRNA piR-57021, complete sequence U +
TGGTCAACAAGAGTGAAACTCCGTCAAAA
>chr15 93125551 gi|108087108|gb|DQ593834.1| Homo sapiens piRNA piR-33946, complete sequence U -
CTGGGAAGAATTGAGACCAGAAACTTTGGCC
>chr15 93125623 gi|108054715|gb|DQ573461.1| Homo sapiens piRNA piR-41573, complete sequence U +
TCAGCAAGTGCTTGCAGAAACAGTTGTTG
>chr15 93125672 gi|108099323|gb|DQ600239.1| Homo sapiens piRNA piR-38305, complete sequence U +
TACCCTCAACTGTTTCGAAATGGTCGCTA
>chr15 93125741 gi|108051768|gb|DQ570514.1| Homo sapiens piRNA piR-30626, complete sequence U -
ACCGTCTGTACCTTGTTATCGTCATTGCCA
>chr15 93125748 gi|108091997|gb|DQ596379.1| Homo sapiens piRNA piR-34445, complete sequence U +
GACGATAACAAGGTACAGACGGTCTTTGC
>chr15 93125884 gi|108091573|gb|DQ596157.1| Homo sapiens piRNA piR-34223, complete sequence U +
GAAGTAGCCTAGACTATTGACTTAGCCC
>chr15 93125964 gi|108085758|gb|DQ593125.1| Homo sapiens piRNA piR-33237, complete sequence U +
CCTCTTGGTGGTGTATTGAAGGCCAGAGA
>chr15 93126288 gi|108097639|gb|DQ599352.1| Homo sapiens piRNA piR-37418, complete sequence U +
TAAGCATGTAGTATATTCCAGGCAGTGTGC
>chr15 93126294 gi|108082083|gb|DQ590829.1| Homo sapiens piRNA piR-57941, complete sequence U +
TGTAGTATATTCCAGGCAGTGTGCTAGATAC
>chr15 93126294 gi|108082082|gb|DQ590828.1| Homo sapiens piRNA piR-57940, complete sequence U +
TGTAGTATATTCCAGGCAGTGTGCTAGAT
>chr15 93126296 gi|108102449|gb|DQ601873.1| Homo sapiens piRNA piR-39939, complete sequence U +
TAGTATATTCCAGGCAGTGTGCTAGATACT
>chr15 93126363 gi|108083583|gb|DQ591988.1| Homo sapiens piRNA piR-59100, complete sequence U +
TGTGTAGCACCCCTACCAGCCCAACTCAGGA
>chr15 93126490 gi|108092211|gb|DQ596501.1| Homo sapiens piRNA piR-34567, complete sequence U -
GAGAATAGCATCCAGAATGCTGAGAGAGGAGA
>chr15 93126532 gi|108072066|gb|DQ583064.1| Homo sapiens piRNA piR-50176, complete sequence U +
TGATTTGTGGAGCATCCGGCGAGGAATGA
>chr15 93126670 gi|108057668|gb|DQ575534.1| Homo sapiens piRNA piR-43646, complete sequence U +
TCCCTAATGATCTTCCAGGAAGAGGGT
>chr15 93126815 gi|108065620|gb|DQ579668.1| Homo sapiens piRNA piR-47780, complete sequence U +
TGACCAATTGCTGTTTTCTCATTGTACCTT
>chr15 93126843 gi|108087274|gb|DQ593920.1| Homo sapiens piRNA piR-60032, complete sequence U +
TTAGCGCTATCCAGTTCTCCCAAGTTCTGC
>chr15 93126886 gi|108052144|gb|DQ570890.1| Homo sapiens piRNA piR-31002, complete sequence U +
AGCAATCTGCATGATTCAGAAGCTAACGTGA
>chr15 93126891 gi|108062180|gb|DQ577886.1| Homo sapiens piRNA piR-45998, complete sequence U +
TCTGCATGATTCAGAAGCTAACGTGAGGACC
>chr15 93126907 gi|108095086|gb|DQ598017.1| Homo sapiens piRNA piR-36083, complete sequence U -
GGCTCTTCACTGCTCTGGGTCCTCACGTTAGC
>chr15 93126940 gi|108079013|gb|DQ587759.1| Homo sapiens piRNA piR-54871, complete sequence U +
TGGCATTTAGACAACCGGAATACACATAGG
>chr15 93127001 gi|108088176|gb|DQ594397.1| Homo sapiens piRNA piR-60509, complete sequence U +
TTCCCACCCAAGGACCAATGAGGTGCTCGCC
>chr15 93127013 gi|108091862|gb|DQ596305.1| Homo sapiens piRNA piR-34371, complete sequence U +
GACCAATGAGGTGCTCGCCTAATTCCGGG
>chr15 93127133 gi|108086692|gb|DQ593617.1| Homo sapiens piRNA piR-33729, complete sequence U +
CTCCTCCAGGGCCAGATGATCCTATCAGCAA
>chr15 93127134 gi|108058970|gb|DQ576220.1| Homo sapiens piRNA piR-44332, complete sequence U +
TCCTCCAGGGCCAGATGATCCTATCAGCAAC
>chr15 93127134 gi|108058968|gb|DQ576219.1| Homo sapiens piRNA piR-44331, complete sequence U +
TCCTCCAGGGCCAGATGATCCTATCAGCAA
>chr15 93127134 gi|108058966|gb|DQ576218.1| Homo sapiens piRNA piR-44330, complete sequence U +
TCCTCCAGGGCCAGATGATCCTATCAGCA
>chr15 93127152 gi|108058751|gb|DQ576106.1| Homo sapiens piRNA piR-44218, complete sequence U +
TCCTATCAGCAACGAGTTTGTCCAGGCTA
>chr15 93127275 gi|108102191|gb|DQ601739.1| Homo sapiens piRNA piR-39805, complete sequence U +
TAGGTATAGGCATAGGTATGGATAGATGT
>chr15 93127410 gi|108051293|gb|DQ570039.1| Homo sapiens piRNA piR-30151, complete sequence U +
AACCCACTAATGGTGTGCGACCCACGGGA
>chr15 93127412 gi|108071624|gb|DQ582834.1| Homo sapiens piRNA piR-32946, complete sequence U +
CCCACTAATGGTGTGCGACCCACGGGATGA
>chr15 93127417 gi|108098172|gb|DQ599630.1| Homo sapiens piRNA piR-37696, complete sequence U +
TAATGGTGTGCGACCCACGGGATGAAACTC
>chr15 93127420 gi|108081723|gb|DQ590469.1| Homo sapiens piRNA piR-57581, complete sequence U +
TGGTGTGCGACCCACGGGATGAAACTCTGC
>chr15 93127486 gi|108055728|gb|DQ574474.1| Homo sapiens piRNA piR-42586, complete sequence U +
TCCAGAAACAGTTTATTCTCCAGGGATACT
>chr15 93127499 gi|108053690|gb|DQ572436.1| Homo sapiens piRNA piR-40548, complete sequence U +
TATTCTCCAGGGATACTAAGGAAAGTTC
>chr15 93127556 gi|108055629|gb|DQ574375.1| Homo sapiens piRNA piR-42487, complete sequence U +
TCCACCTACCATGACTTCCAGCAGGCTAGC
>chr15 93127641 gi|108078983|gb|DQ587729.1| Homo sapiens piRNA piR-54841, complete sequence U +
TGGCATGCACAGGGCTGAGCCCACATCCC
>chr15 93127683 gi|108085750|gb|DQ593118.1| Homo sapiens piRNA piR-33230, complete sequence U +
CCTCTCTGTATGTGTTCCTAGTACTCTTCC
>chr15 93127740 gi|108098383|gb|DQ599740.1| Homo sapiens piRNA piR-37806, complete sequence U +
TACAAGATTAAGGAGTGAATGTCAGCTGA
>chr15 93127772 gi|108092183|gb|DQ596487.1| Homo sapiens piRNA piR-34553, complete sequence U +
GAGAAGAGAATGGGCATGGAGAAGATGGC
>chr15 93127797 gi|108079148|gb|DQ587894.1| Homo sapiens piRNA piR-55006, complete sequence U +
TGGCCCACGAGAGAGAAAGGGAAGGTTGA
>chr15 93127814 gi|108052533|gb|DQ571279.1| Homo sapiens piRNA piR-31391, complete sequence U +
AGGGAAGGTTGAGTGCTGCTGTGTGGAGC
>chr15 93127815 gi|108095214|gb|DQ598082.1| Homo sapiens piRNA piR-36148, complete sequence U +
GGGAAGGTTGAGTGCTGCTGTGTGGAGC
>chr15 93127971 gi|108055687|gb|DQ574433.1| Homo sapiens piRNA piR-42545, complete sequence U +
TCCACTCAGAAAACCTTTACCTAGCAGGGAC
>chr15 93128008 gi|108079172|gb|DQ587918.1| Homo sapiens piRNA piR-55030, complete sequence U +
TGGCCCTGAGATTCAAGTGGAAGGTGGGT
>chr15 93128010 gi|108093846|gb|DQ597351.1| Homo sapiens piRNA piR-35417, complete sequence U +
GCCCTGAGATTCAAGTGGAAGGTGGGTTGT
>chr15 93128014 gi|108067189|gb|DQ580494.1| Homo sapiens piRNA piR-48606, complete sequence U +
TGAGATTCAAGTGGAAGGTGGGTTGTCACC
>chr15 93128014 gi|108067187|gb|DQ580493.1| Homo sapiens piRNA piR-48605, complete sequence U +
TGAGATTCAAGTGGAAGGTGGGTTGTCAC
>chr15 93128014 gi|108067185|gb|DQ580492.1| Homo sapiens piRNA piR-48604, complete sequence U +
TGAGATTCAAGTGGAAGGTGGGTTGTCA
>chr15 93128064 gi|108095947|gb|DQ598461.1| Homo sapiens piRNA piR-36527, complete sequence U +
GTCTGGGGACACTTGAGATGGCATTTGA
>chr15 93128207 gi|108052060|gb|DQ570806.1| Homo sapiens piRNA piR-30918, complete sequence U +
AGAGAATACGAGGACCTGAAGGCAGGTGCA
>chr15 93128268 gi|108086745|gb|DQ593646.1| Homo sapiens piRNA piR-33758, complete sequence U +
CTCTGGATGATGAAAGTTGCTCTGTGTTG
>chr15 93128269 gi|108062402|gb|DQ578017.1| Homo sapiens piRNA piR-46129, complete sequence U +
TCTGGATGATGAAAGTTGCTCTGTGTTGGC
>chr15 93128271 gi|108078581|gb|DQ587327.1| Homo sapiens piRNA piR-54439, complete sequence U +
TGGATGATGAAAGTTGCTCTGTGTTGGCTTC
>chr15 93128294 gi|108090122|gb|DQ595407.1| Homo sapiens piRNA piR-61519, complete sequence U +
TTGGCTTCAGGCATTCACTTAGCTTAAACGGA
>chr15 93128341 gi|108079902|gb|DQ588648.1| Homo sapiens piRNA piR-55760, complete sequence U +
TGGGACATGATTTCCAGCACTGCCTGCTTCC
>chr15 93128441 gi|108088783|gb|DQ594709.1| Homo sapiens piRNA piR-60821, complete sequence U +
TTCTGCACAGCGATCGTGATTCCCACTCA
>chr15 93128490 gi|108080936|gb|DQ589682.1| Homo sapiens piRNA piR-56794, complete sequence U +
TGGGTTGCTATTCCCTGTGGATGAGT
>chr15 93128738 gi|108093863|gb|DQ597360.1| Homo sapiens piRNA piR-35426, complete sequence U +
GCCCTTTGTGCAAAGCTGAGGCTTCAGGGA
>chr15 93128830 gi|108101871|gb|DQ601569.1| Homo sapiens piRNA piR-39635, complete sequence U +
TAGGCACACATACAAGGCAGCAAGAGGAA
>chr15 93128830 gi|108101869|gb|DQ601568.1| Homo sapiens piRNA piR-39634, complete sequence U +
TAGGCACACATACAAGGCAGCAAGAGGA
>chr15 93128872 gi|108097694|gb|DQ599382.1| Homo sapiens piRNA piR-37448, complete sequence U +
TAAGCTCTGTATAGAGGGCCTGGTAGGTA
>chr15 93128899 gi|108101706|gb|DQ601485.1| Homo sapiens piRNA piR-39551, complete sequence U +
TAGGAGCATCTTCAGCTTCAGTCCAGGGG
>chr15 93128971 gi|108063661|gb|DQ578667.1| Homo sapiens piRNA piR-46779, complete sequence U +
TGAAATCTGATTCTCAATGGGGGAACACC
>chr15 93129065 gi|108101883|gb|DQ601575.1| Homo sapiens piRNA piR-39641, complete sequence U +
TAGGCACGGAATTGGAAGGTGTGCAGAAG
>chr15 93129065 gi|108101881|gb|DQ601574.1| Homo sapiens piRNA piR-39640, complete sequence U +
TAGGCACGGAATTGGAAGGTGTGCAGA
>chr15 93129076 gi|108089793|gb|DQ595230.1| Homo sapiens piRNA piR-61342, complete sequence U +
TTGGAAGGTGTGCAGAAGAAAGTGGGGTA
>chr15 93129077 gi|108077893|gb|DQ586639.1| Homo sapiens piRNA piR-53751, complete sequence U +
TGGAAGGTGTGCAGAAGAAAGTGGGGTAC
>chr15 93129138 gi|108081255|gb|DQ590001.1| Homo sapiens piRNA piR-57113, complete sequence U +
TGGTCCTCCACCTCAGGTCACAGAGTTA
>chr15 93129285 gi|108054832|gb|DQ573578.1| Homo sapiens piRNA piR-41690, complete sequence U +
TCAGGAATCTGTGCAGACACCCCAGTGCC
>chr15 93129310 gi|108075894|gb|DQ585082.1| Homo sapiens piRNA piR-52194, complete sequence U +
TGCCTGGCCCCCCACATCTGGCTGAT
>chr15 93129328 gi|108079416|gb|DQ588162.1| Homo sapiens piRNA piR-55274, complete sequence U +
TGGCTGATCTGAAGGCCATGACATGAGAGT
>chr15 93129335 gi|108061803|gb|DQ577694.1| Homo sapiens piRNA piR-45806, complete sequence U +
TCTGAAGGCCATGACATGAGAGTGCATGT
>chr15 93129346 gi|108065479|gb|DQ579595.1| Homo sapiens piRNA piR-47707, complete sequence U +
TGACATGAGAGTGCATGTGTGGGTGGACA
>chr15 93129346 gi|108065477|gb|DQ579594.1| Homo sapiens piRNA piR-47706, complete sequence U +
TGACATGAGAGTGCATGTGTGGGTGGAC
>chr15 93129419 gi|108095816|gb|DQ598390.1| Homo sapiens piRNA piR-36456, complete sequence U +
GTCAAAGGTGACATTCAAGTTTCTGGTTTGG
>chr15 93129420 gi|108053845|gb|DQ572591.1| Homo sapiens piRNA piR-40703, complete sequence U +
TCAAAGGTGACATTCAAGTTTCTGGTTTGG
>chr15 93129420 gi|108053843|gb|DQ572589.1| Homo sapiens piRNA piR-40701, complete sequence U +
TCAAAGGTGACATTCAAGTTTCTGGTTTG
>chr15 93129465 gi|108065045|gb|DQ579385.1| Homo sapiens piRNA piR-47497, complete sequence U +
TGACACAGTGAGGGTCAGACATTATTTGA
>chr15 93129475 gi|108052601|gb|DQ571347.1| Homo sapiens piRNA piR-31459, complete sequence U +
AGGGTCAGACATTATTTGAGAGCACAGTCA
>chr15 93129517 gi|108100021|gb|DQ600600.1| Homo sapiens piRNA piR-38666, complete sequence U +
TACTGGAGCCCTGGGCCACGGCATTATAGG
>chr15 93129528 gi|108080317|gb|DQ589063.1| Homo sapiens piRNA piR-56175, complete sequence U +
TGGGCCACGGCATTATAGGAAAATTCTTCATC
>chr15 93129543 gi|108101510|gb|DQ601383.1| Homo sapiens piRNA piR-39449, complete sequence U +
TAGGAAAATTCTTCATCCTTGACGGACTAGC
>chr15 93129720 gi|108065215|gb|DQ579472.1| Homo sapiens piRNA piR-47584, complete sequence U +
TGACAGATTTGCAAGCAACCACCCCACATGC
>chr15 93129922 gi|108087683|gb|DQ594131.1| Homo sapiens piRNA piR-60243, complete sequence U +
TTCACTTCCTTGTGCTTCAAGCTGTCCTCC
>chr15 93129946 gi|108059012|gb|DQ576241.1| Homo sapiens piRNA piR-44353, complete sequence U +
TCCTCCTTGATCAGTAGGTTGCTGAGAGC
>chr15 93129949 gi|108059851|gb|DQ576677.1| Homo sapiens piRNA piR-44789, complete sequence U +
TCCTTGATCAGTAGGTTGCTGAGAGCAACA
>chr15 93129968 gi|108066889|gb|DQ580337.1| Homo sapiens piRNA piR-48449, complete sequence U +
TGAGAGCAACAGGGACCTCTGCAACAAAG
>chr15 93129987 gi|108072249|gb|DQ583158.1| Homo sapiens piRNA piR-50270, complete sequence U +
TGCAACAAAGTGTGTTATGCTCTGGAATGA
>chr15 93129999 gi|108083982|gb|DQ592192.1| Homo sapiens piRNA piR-59304, complete sequence U +
TGTTATGCTCTGGAATGAGGCCAATCCTA
>chr15 93130009 gi|108077968|gb|DQ586714.1| Homo sapiens piRNA piR-53826, complete sequence U +
TGGAATGAGGCCAATCCTATTTCCCCATGGT
>chr15 93130030 gi|108057403|gb|DQ575397.1| Homo sapiens piRNA piR-43509, complete sequence U +
TCCCCATGGTCTGATCCTCTGCCTACTCT
>chr15 93130036 gi|108081292|gb|DQ590038.1| Homo sapiens piRNA piR-57150, complete sequence U +
TGGTCTGATCCTCTGCCTACTCTTGTTCC
>chr15 93130115 gi|108063145|gb|DQ578403.1| Homo sapiens piRNA piR-46515, complete sequence U +
TCTTGGTGATCAGGTTTTCCTCTGAGGTGT
>chr15 93130115 gi|108063143|gb|DQ578402.1| Homo sapiens piRNA piR-46514, complete sequence U +
TCTTGGTGATCAGGTTTTCCTCTGAGGTG
>chr15 93130117 gi|108090316|gb|DQ595506.1| Homo sapiens piRNA piR-61618, complete sequence U +
TTGGTGATCAGGTTTTCCTCTGAGGTGTCA
>chr15 93130117 gi|108090314|gb|DQ595505.1| Homo sapiens piRNA piR-61617, complete sequence U +
TTGGTGATCAGGTTTTCCTCTGAGGTGTC
>chr15 93130118 gi|108081469|gb|DQ590215.1| Homo sapiens piRNA piR-57327, complete sequence U +
TGGTGATCAGGTTTTCCTCTGAGGTGTCA
>chr15 93130118 gi|108081468|gb|DQ590214.1| Homo sapiens piRNA piR-57326, complete sequence U +
TGGTGATCAGGTTTTCCTCTGAGGTGTC
>chr15 93130121 gi|108069148|gb|DQ581532.1| Homo sapiens piRNA piR-49644, complete sequence U +
TGATCAGGTTTTCCTCTGAGGTGTCATTTC
>chr15 93130121 gi|108069146|gb|DQ581531.1| Homo sapiens piRNA piR-49643, complete sequence U +
TGATCAGGTTTTCCTCTGAGGTGTCATTT
>chr15 93130124 gi|108054902|gb|DQ573648.1| Homo sapiens piRNA piR-41760, complete sequence U +
TCAGGTTTTCCTCTGAGGTGTCATTTCTA
>chr15 93130131 gi|108088388|gb|DQ594506.1| Homo sapiens piRNA piR-60618, complete sequence U +
TTCCTCTGAGGTGTCATTTCTAATCACACT
>chr15 93130138 gi|108092750|gb|DQ596776.1| Homo sapiens piRNA piR-34842, complete sequence U +
GAGGTGTCATTTCTAATCACACTGAACGGC
>chr15 93130148 gi|108088592|gb|DQ594611.1| Homo sapiens piRNA piR-60723, complete sequence U +
TTCTAATCACACTGAACGGCGGAAGGTCCT
>chr15 93130149 gi|108060857|gb|DQ577206.1| Homo sapiens piRNA piR-45318, complete sequence U +
TCTAATCACACTGAACGGCGGAAGGTCCTT
>chr15 93130151 gi|108097991|gb|DQ599537.1| Homo sapiens piRNA piR-37603, complete sequence U +
TAATCACACTGAACGGCGGAAGGTCCTTG
>chr15 93130151 gi|108097989|gb|DQ599536.1| Homo sapiens piRNA piR-37602, complete sequence U +
TAATCACACTGAACGGCGGAAGGTCCTT
>chr15 93130246 gi|108075717|gb|DQ584988.1| Homo sapiens piRNA piR-52100, complete sequence U +
TGCCTCTGGAATAGCGTTTGCGGTGGGCAC
>chr15 93130252 gi|108077942|gb|DQ586688.1| Homo sapiens piRNA piR-53800, complete sequence U +
TGGAATAGCGTTTGCGGTGGGCACTTGG
>chr15 93130252 gi|108077941|gb|DQ586687.1| Homo sapiens piRNA piR-53799, complete sequence U +
TGGAATAGCGTTTGCGGTGGGCACTTG
>chr15 93130370 gi|108076986|gb|DQ585732.1| Homo sapiens piRNA piR-52844, complete sequence U +
TGCTCCAAGCGATGATCTGAGAGGGGAAGT
>chr15 93130373 gi|108055410|gb|DQ574156.1| Homo sapiens piRNA piR-42268, complete sequence U +
TCCAAGCGATGATCTGAGAGGGGAAGTC
>chr15 93130484 gi|108088404|gb|DQ594514.1| Homo sapiens piRNA piR-60626, complete sequence U +
TTCCTGCTGTACTTTGGCCTTAAGGCAAACC
>chr15 93130522 gi|108055237|gb|DQ573983.1| Homo sapiens piRNA piR-42095, complete sequence U +
TCCAAAGATAAGCCGCCCTCTGGTGATACT
>chr15 93130540 gi|108062559|gb|DQ578102.1| Homo sapiens piRNA piR-46214, complete sequence U +
TCTGGTGATACTGGGTCTCAAGTCCTTCAT
>chr15 93130542 gi|108081463|gb|DQ590209.1| Homo sapiens piRNA piR-57321, complete sequence U +
TGGTGATACTGGGTCTCAAGTCCTTCATGCC
>chr15 93130545 gi|108068901|gb|DQ581392.1| Homo sapiens piRNA piR-49504, complete sequence U +
TGATACTGGGTCTCAAGTCCTTCATGCCTA
>chr15 93130545 gi|108068900|gb|DQ581391.1| Homo sapiens piRNA piR-49503, complete sequence U +
TGATACTGGGTCTCAAGTCCTTCATGCC
>chr15 93130701 gi|108070711|gb|DQ582351.1| Homo sapiens piRNA piR-32463, complete sequence U +
CAGCTGTGAATGCTCGCTAGACCTAGCCTC
>chr15 93130786 gi|108085419|gb|DQ592936.1| Homo sapiens piRNA piR-33048, complete sequence U +
CCCCCTGCAACCATAGTCGTCTCAGATCTAA
>chr15 93130983 gi|108082372|gb|DQ591118.1| Homo sapiens piRNA piR-58230, complete sequence U +
TGTCCTGATGATCGCATCAAAATTGTGGTC
>chr15 93131006 gi|108083502|gb|DQ591941.1| Homo sapiens piRNA piR-59053, complete sequence U +
TGTGGTCACGTTTGCCAGAATAGAGGCTAC
>chr15 93131018 gi|108074488|gb|DQ584339.1| Homo sapiens piRNA piR-51451, complete sequence U +
TGCCAGAATAGAGGCTACGCGATGGC
>chr15 93131063 gi|108066897|gb|DQ580341.1| Homo sapiens piRNA piR-48453, complete sequence U +
TGAGAGCACTTTTCATTCCCTAAACTTCAA
>chr15 93131550 gi|108069779|gb|DQ581859.1| Homo sapiens piRNA piR-49971, complete sequence U +
TGATGGGCACGTGGGATCCCAGCTCCAGGT
>chr15 93131949 gi|108052706|gb|DQ571452.1| Homo sapiens piRNA piR-31564, complete sequence U +
AGTCTAAAATGAACATGATATGTGTCA
>chr15 93132388 gi|108068858|gb|DQ581366.1| Homo sapiens piRNA piR-49478, complete sequence U +
TGATAAGTGCTGGGAGGAAAATGCCC
>chr15 93132396 gi|108094296|gb|DQ597604.1| Homo sapiens piRNA piR-35670, complete sequence U +
GCTGGGAGGAAAATGCCCATGGTGATC
>chr15 93132397 gi|108087116|gb|DQ593838.1| Homo sapiens piRNA piR-33950, complete sequence U +
CTGGGAGGAAAATGCCCATGGTGATCTGAGA
>chr15 93132398 gi|108080013|gb|DQ588759.1| Homo sapiens piRNA piR-55871, complete sequence U +
TGGGAGGAAAATGCCCATGGTGATCTGAGA
>chr15 93132398 gi|108080012|gb|DQ588758.1| Homo sapiens piRNA piR-55870, complete sequence U +
TGGGAGGAAAATGCCCATGGTGATCTG
>chr15 93132401 gi|108092502|gb|DQ596650.1| Homo sapiens piRNA piR-34716, complete sequence U +
GAGGAAAATGCCCATGGTGATCTGAGATA
>chr15 93132401 gi|108092500|gb|DQ596649.1| Homo sapiens piRNA piR-34715, complete sequence U +
GAGGAAAATGCCCATGGTGATCTGAGA
>chr15 93132409 gi|108075130|gb|DQ584674.1| Homo sapiens piRNA piR-51786, complete sequence U +
TGCCCATGGTGATCTGAGATATTCCAGATCT
>chr15 93132409 gi|108075128|gb|DQ584673.1| Homo sapiens piRNA piR-51785, complete sequence U +
TGCCCATGGTGATCTGAGATATTCCA
>chr15 93132508 gi|108053901|gb|DQ572647.1| Homo sapiens piRNA piR-40759, complete sequence U +
TCAACAGCTGTGCTGGTTGGTGAATGATGGT
>chr15 93132508 gi|108053900|gb|DQ572646.1| Homo sapiens piRNA piR-40758, complete sequence U +
TCAACAGCTGTGCTGGTTGGTGAATGATG
>chr15 93132516 gi|108083189|gb|DQ591781.1| Homo sapiens piRNA piR-58893, complete sequence U +
TGTGCTGGTTGGTGAATGATGGTTTCTTCCC
>chr15 93132516 gi|108083187|gb|DQ591780.1| Homo sapiens piRNA piR-58892, complete sequence U +
TGTGCTGGTTGGTGAATGATGGTTTC
>chr15 93132564 gi|108067050|gb|DQ580421.1| Homo sapiens piRNA piR-48533, complete sequence U +
TGAGATAATGGGGATCTCCTGCAAGTAACA
>chr15 93132564 gi|108067048|gb|DQ580420.1| Homo sapiens piRNA piR-48532, complete sequence U +
TGAGATAATGGGGATCTCCTGCAAGTAA
>chr15 93132609 gi|108055205|gb|DQ573951.1| Homo sapiens piRNA piR-42063, complete sequence U +
TCCAAAAGCAGCCTTTAGGGTTGGGATGGT
>chr15 93132675 gi|108056793|gb|DQ575084.1| Homo sapiens piRNA piR-43196, complete sequence U +
TCCCACATCTGTGGCCTCCAGGCTAATGGGA
>chr15 93132693 gi|108070859|gb|DQ582426.1| Homo sapiens piRNA piR-32538, complete sequence U +
CAGGCTAATGGGAAACGGAGCAACCACATG
>chr15 93132930 gi|108061576|gb|DQ577576.1| Homo sapiens piRNA piR-45688, complete sequence U +
TCTCTAAGTAGGAGGTGCTCAGAAATCCC
>chr15 93132959 gi|108055779|gb|DQ574525.1| Homo sapiens piRNA piR-42637, complete sequence U +
TCCAGAGAGTTGAGGTCCAAAATGGTGTCC
>chr15 93132959 gi|108055778|gb|DQ574524.1| Homo sapiens piRNA piR-42636, complete sequence U +
TCCAGAGAGTTGAGGTCCAAAATGGTGT
>chr15 93132969 gi|108068245|gb|DQ581043.1| Homo sapiens piRNA piR-49155, complete sequence U +
TGAGGTCCAAAATGGTGTCCAATTTACAGC
>chr15 93132974 gi|108055216|gb|DQ573962.1| Homo sapiens piRNA piR-42074, complete sequence U +
TCCAAAATGGTGTCCAATTTACAGCTTGTA
>chr15 93132974 gi|108055215|gb|DQ573961.1| Homo sapiens piRNA piR-42073, complete sequence U +
TCCAAAATGGTGTCCAATTTACAGCTTGT
>chr15 93133749 gi|108054002|gb|DQ572748.1| Homo sapiens piRNA piR-40860, complete sequence U +
TCAAGCTGTTATTTTGTGCCTTAATCTGGTC
>chr15 93135319 gi|108085369|gb|DQ592911.1| Homo sapiens piRNA piR-60023, complete sequence U +
TTAGATGAGCCAGATACAGTATAGATCCCCC
>chr15 93138274 gi|108079952|gb|DQ588698.1| Homo sapiens piRNA piR-55810, complete sequence U +
TGGGAGAGCAAGGGCTATAGTTCTGGTC
>chr15 93138471 gi|108074987|gb|DQ584599.1| Homo sapiens piRNA piR-51711, complete sequence U +
TGCCCAAAGCTTTTAGAATCACACAGCAGT
>chr15 93138605 gi|108061464|gb|DQ577518.1| Homo sapiens piRNA piR-45630, complete sequence U +
TCTCCCTAATTCCATTGCGTTGTGATGAT
>chr15 93138836 gi|108054065|gb|DQ572811.1| Homo sapiens piRNA piR-40923, complete sequence U +
TCAATAACATGACATCAGCTTTAAAAAC
>chr15 93139171 gi|108070087|gb|DQ582022.1| Homo sapiens piRNA piR-32134, complete sequence U +
CACAGGGCATGATCTGAACTGTCAGCGAAAA
>chr15 93139258 gi|108052130|gb|DQ570876.1| Homo sapiens piRNA piR-30988, complete sequence U +
AGCAAAGAGCCTTCAGTGCCAAACTCACCGT
>chr15 93139426 gi|108061158|gb|DQ577360.1| Homo sapiens piRNA piR-45472, complete sequence U +
TCTCAATGGCCGTGTTCGCTTGAACC
>chr15 93139649 gi|108089723|gb|DQ595194.1| Homo sapiens piRNA piR-61306, complete sequence U +
TTGCTTAAATTACACGCTGGTCACGCCTT
>chr15 93139676 gi|108087966|gb|DQ594285.1| Homo sapiens piRNA piR-60397, complete sequence U +
TTCCAAGAACGTGACTCTGGATACTCGGC
>chr15 93139677 gi|108055366|gb|DQ574112.1| Homo sapiens piRNA piR-42224, complete sequence U +
TCCAAGAACGTGACTCTGGATACTCGGCA
>chr15 93139677 gi|108055365|gb|DQ574111.1| Homo sapiens piRNA piR-42223, complete sequence U +
TCCAAGAACGTGACTCTGGATACTCGGC
>chr15 93139693 gi|108078510|gb|DQ587256.1| Homo sapiens piRNA piR-54368, complete sequence U +
TGGATACTCGGCACATCGAGGGGTGCCCCTGT
>chr15 93139722 gi|108083845|gb|DQ592123.1| Homo sapiens piRNA piR-59235, complete sequence U +
TGTGTTGCCACTTTCTGGGATGTGCGGTGA
>chr15 93139735 gi|108062477|gb|DQ578058.1| Homo sapiens piRNA piR-46170, complete sequence U +
TCTGGGATGTGCGGTGACCCTAAGATGT
>chr15 93140019 gi|108066447|gb|DQ580099.1| Homo sapiens piRNA piR-48211, complete sequence U +
TGAGAACAGAACACAAATCCCCGCCC
>chr15 93140081 gi|108065885|gb|DQ579805.1| Homo sapiens piRNA piR-47917, complete sequence U +
TGACCTTGAGCAATGTTTCTTAGCCATGTT
>chr15 93140138 gi|108070994|gb|DQ582498.1| Homo sapiens piRNA piR-32610, complete sequence U +
CAGTTGATCTTCTAAAGAGGTTTCCATTTG
>chr15 93140178 gi|108096935|gb|DQ598983.1| Homo sapiens piRNA piR-37049, complete sequence U +
TAACAAAGCCCTGGAATGCCTATGCTCAG
>chr15 93140178 gi|108096932|gb|DQ598982.1| Homo sapiens piRNA piR-37048, complete sequence U +
TAACAAAGCCCTGGAATGCCTATGCTCA
>chr15 93140189 gi|108077977|gb|DQ586723.1| Homo sapiens piRNA piR-53835, complete sequence U +
TGGAATGCCTATGCTCAGAAGCCTACCAGT
>chr15 93140194 gi|108075583|gb|DQ584918.1| Homo sapiens piRNA piR-52030, complete sequence U +
TGCCTATGCTCAGAAGCCTACCAGTG
>chr15 93140364 gi|108051702|gb|DQ570448.1| Homo sapiens piRNA piR-30560, complete sequence U +
ACCATGTGAGGCCATGTGACCAAAGG
>chr15 93140418 gi|108100652|gb|DQ600930.1| Homo sapiens piRNA piR-38996, complete sequence U +
TAGAGACACTATTCGCTGTCCAGGTAGGGC
>chr15 93140628 gi|108068439|gb|DQ581144.1| Homo sapiens piRNA piR-49256, complete sequence U +
TGAGTAGCAGGGCTATCTTCTTCCAGTC
>chr15 93140979 gi|108057787|gb|DQ575595.1| Homo sapiens piRNA piR-43707, complete sequence U +
TCCCTGAATACTTGGAATCAGCTGAGATGC
>chr15 93140980 gi|108085540|gb|DQ592999.1| Homo sapiens piRNA piR-33111, complete sequence U +
CCCTGAATACTTGGAATCAGCTGAGATGC
>chr15 93141001 gi|108067138|gb|DQ580467.1| Homo sapiens piRNA piR-48579, complete sequence U +
TGAGATGCTGTAATAGAACCACTTAGA
>chr15 93141070 gi|108080666|gb|DQ589412.1| Homo sapiens piRNA piR-56524, complete sequence U +
TGGGTACGCGTTGCACCTATTGGTGTACCTA
>chr15 93141089 gi|108090376|gb|DQ595538.1| Homo sapiens piRNA piR-61650, complete sequence U +
TTGGTGTACCTAGAGAGGAAATGTAAGTT
>chr15 93141134 gi|108051749|gb|DQ570495.1| Homo sapiens piRNA piR-30607, complete sequence U +
ACCCTGCTATGTGCCAGGCGTGCTGA
>chr15 93141145 gi|108074609|gb|DQ584403.1| Homo sapiens piRNA piR-51515, complete sequence U +
TGCCAGGCGTGCTGAAATTGTCTGTTCTC
>chr15 93141157 gi|108063777|gb|DQ578726.1| Homo sapiens piRNA piR-46838, complete sequence U +
TGAAATTGTCTGTTCTCCTTTTATTCTC
>chr15 93141259 gi|108079983|gb|DQ588729.1| Homo sapiens piRNA piR-55841, complete sequence U +
TGGGAGATGGGTGGTGTCCCTGGGGCCCTC
>chr15 93141376 gi|108053608|gb|DQ572354.1| Homo sapiens piRNA piR-40466, complete sequence U +
TATGGTGTGTCACAGTAAACACCCAGGGC
>chr15 93141694 gi|108076883|gb|DQ585629.1| Homo sapiens piRNA piR-52741, complete sequence U +
TGCTATGAGGCATGCGGCTTGTTTCCCTA
>chr15 93141750 gi|108093243|gb|DQ597034.1| Homo sapiens piRNA piR-35100, complete sequence U +
GCACAGTAGAACTGTCTTTTCTAAGCCTTCGC
>chr15 93142047 gi|108080203|gb|DQ588949.1| Homo sapiens piRNA piR-56061, complete sequence U +
TGGGCAAGAAGCACTGTCTGCAAGGCC
>chr15 93142296 gi|108087719|gb|DQ594149.1| Homo sapiens piRNA piR-60261, complete sequence U +
TTCAGATATGATCCAGCTACGGTGGGGTTC
>chr15 93142297 gi|108054678|gb|DQ573424.1| Homo sapiens piRNA piR-41536, complete sequence U +
TCAGATATGATCCAGCTACGGTGGGGTTC
>chr15 93142538 gi|108072771|gb|DQ583429.1| Homo sapiens piRNA piR-50541, complete sequence U +
TGCACCACGTTCAAGCCTGAGAAAGTCCCA
>chr15 93142626 gi|108072522|gb|DQ583299.1| Homo sapiens piRNA piR-50411, complete sequence U +
TGCAATAATCCAGGCAATGGATAAGTGCCC
>chr15 93142626 gi|108072520|gb|DQ583298.1| Homo sapiens piRNA piR-50410, complete sequence U +
TGCAATAATCCAGGCAATGGATAAGTGCC
>chr15 93142631 gi|108098014|gb|DQ599549.1| Homo sapiens piRNA piR-37615, complete sequence U +
TAATCCAGGCAATGGATAAGTGCCCACAAGT
>chr15 93143325 gi|108059513|gb|DQ576501.1| Homo sapiens piRNA piR-44613, complete sequence U +
TCCTGGGTTGGCCACTGGATGCGTTCACAAT
>chr15 93143446 gi|108088211|gb|DQ594415.1| Homo sapiens piRNA piR-60527, complete sequence U +
TTCCCAGTCAGGATGTTTGAGTGTGTC
>chr15 93143485 gi|108088227|gb|DQ594424.1| Homo sapiens piRNA piR-60536, complete sequence U +
TTCCCATGTGAGCAGAAGAGGTGCACGCCA
>chr15 93143486 gi|108057255|gb|DQ575321.1| Homo sapiens piRNA piR-43433, complete sequence U +
TCCCATGTGAGCAGAAGAGGTGCACGCCAC
>chr15 93143486 gi|108057253|gb|DQ575320.1| Homo sapiens piRNA piR-43432, complete sequence U +
TCCCATGTGAGCAGAAGAGGTGCACGCCA
>chr15 93143516 gi|108087985|gb|DQ594296.1| Homo sapiens piRNA piR-60408, complete sequence U +
TTCCAAGTGGCCATAAGACCTCCCAGATGTT
>chr15 93144115 gi|108080083|gb|DQ588829.1| Homo sapiens piRNA piR-55941, complete sequence U +
TGGGATACGAATGCTGGAGAAGAACCCAGCC
>chr15 93145298 gi|108061769|gb|DQ577677.1| Homo sapiens piRNA piR-45789, complete sequence U +
TCTGAACATCTAGAGAGACCCACCCGTCAC
>chr15 93145556 gi|108093520|gb|DQ597178.1| Homo sapiens piRNA piR-35244, complete sequence U +
GCAGTTGTGGAATCTGTAGTACTAGCAGAGC
>chr15 93145556 gi|108093518|gb|DQ597177.1| Homo sapiens piRNA piR-35243, complete sequence U +
GCAGTTGTGGAATCTGTAGTACTAGC
>chr15 93145653 gi|108059208|gb|DQ576342.1| Homo sapiens piRNA piR-44454, complete sequence U +
TCCTGAGAATGTGAAATCCACATGGGCGG
>chr15 93145702 gi|108089916|gb|DQ595294.1| Homo sapiens piRNA piR-61406, complete sequence U +
TTGGAGGCTGGTATGTCCTCAGTGCCCAGA
>chr15 93145753 gi|108096095|gb|DQ598538.1| Homo sapiens piRNA piR-36604, complete sequence U +
GTGCTCAGTAAATATTTGTGAAATGAATGA
>chr15 93145812 gi|108065137|gb|DQ579432.1| Homo sapiens piRNA piR-47544, complete sequence U +
TGACAGAAGACCTGTGGAATTATGAAGTT
>chr15 93146460 gi|108080179|gb|DQ588925.1| Homo sapiens piRNA piR-56037, complete sequence M -
TGGGATTACAGGCATGAGCCACCGCGCCT
>chr15 93146718 gi|108081584|gb|DQ590330.1| Homo sapiens piRNA piR-57442, complete sequence U +
TGGTGGATCCAAATGAATGTGCTCATAAAT
>chr15 93146718 gi|108081583|gb|DQ590329.1| Homo sapiens piRNA piR-57441, complete sequence U +
TGGTGGATCCAAATGAATGTGCTCATAAA
>chr15 93146719 gi|108095633|gb|DQ598297.1| Homo sapiens piRNA piR-36363, complete sequence U +
GGTGGATCCAAATGAATGTGCTCATAA
>chr15 93146833 gi|108085181|gb|DQ592813.1| Homo sapiens piRNA piR-59925, complete sequence U +
TTACACTAACTCTGAAGGGCTATACTCTC
>chr15 93146910 gi|108087276|gb|DQ593921.1| Homo sapiens piRNA piR-60033, complete sequence U +
TTAGCTTCATGTTGTCAGGTTGATCC
>chr15 93147133 gi|108077934|gb|DQ586680.1| Homo sapiens piRNA piR-53792, complete sequence U +
TGGAAGTTGTCCCACAAGGATGGTGTAATA
>chr15 93147142 gi|108056778|gb|DQ575076.1| Homo sapiens piRNA piR-43188, complete sequence U +
TCCCACAAGGATGGTGTAATACTGTGTGA
>chr15 93147236 gi|108080928|gb|DQ589674.1| Homo sapiens piRNA piR-56786, complete sequence U +
TGGGTTGAACTTGAATCCAGCTGCGGGTTC
>chr15 93147785 gi|108053337|gb|DQ572083.1| Homo sapiens piRNA piR-40195, complete sequence U +
TATCAAGACTCCTGTCTCAAGGGCCGAGC
>chr15 93147906 gi|108080585|gb|DQ589331.1| Homo sapiens piRNA piR-56443, complete sequence U +
TGGGGGATGCATACACGGGTAATTAGAAC
>chr15 93147930 gi|108051976|gb|DQ570722.1| Homo sapiens piRNA piR-30834, complete sequence U +
AGAACAGAACAGGACAGGGATCTTCACAGC
>chr15 93147969 gi|108072198|gb|DQ583132.1| Homo sapiens piRNA piR-50244, complete sequence U +
TGCAAATAACCAATTAGGTCAGGGGTCCATC
>chr15 93148095 gi|108080275|gb|DQ589021.1| Homo sapiens piRNA piR-56133, complete sequence M +
TGGGCATAAGACAATATGAGGGGTGGTCTC
>chr15 93148141 gi|108085572|gb|DQ593016.1| Homo sapiens piRNA piR-33128, complete sequence U +
CCCTTAGTATAACCGCCATGGAAGCAGA
>chr15 93148205 gi|108088611|gb|DQ594621.1| Homo sapiens piRNA piR-60733, complete sequence U +
TTCTAGAATTGTTCCTGGCACAGAGTAGG
>chr15 93148530 gi|108085524|gb|DQ592990.1| Homo sapiens piRNA piR-33102, complete sequence U +
CCCTATCAAAAGTGGTCACTGCCCCACTGC
>chr15 93148641 gi|108051405|gb|DQ570151.1| Homo sapiens piRNA piR-30263, complete sequence U +
AAGGCTGAACCAGGGAGCCATGGAGTGA
>chr15 93148832 gi|108095488|gb|DQ598223.1| Homo sapiens piRNA piR-36289, complete sequence U +
GGGTGAACTAAACTGCATGAGACAAGCAG
>chr15 93149070 gi|108083071|gb|DQ591721.1| Homo sapiens piRNA piR-58833, complete sequence U +
TGTGCGCGTATGTTTGCCATATACAAGGCTG
>chr15 93149449 gi|108087778|gb|DQ594182.1| Homo sapiens piRNA piR-60294, complete sequence U +
TTCAGGATGAATTGAAGAAGTTAGCTAGGC
>chr15 93149674 gi|108085520|gb|DQ592988.1| Homo sapiens piRNA piR-33100, complete sequence U +
CCCTAGAGCAGAGCAAAGAGTGCCTAGAGGC
>chr15 93149787 gi|108077987|gb|DQ586733.1| Homo sapiens piRNA piR-53845, complete sequence U +
TGGAATGGCTGGAGAAGTGATGGGAAC
>chr15 93150048 gi|108082371|gb|DQ591117.1| Homo sapiens piRNA piR-58229, complete sequence U +
TGTCCTCTCAAGTGTTCAGAAGTGCCATG
>chr15 93150088 gi|108080379|gb|DQ589125.1| Homo sapiens piRNA piR-56237, complete sequence U +
TGGGCTAAGAGAGGTCTCTGTGTGTCTCA
>chr15 93150234 gi|108079792|gb|DQ588538.1| Homo sapiens piRNA piR-55650, complete sequence M +
TGGGAAGTGAGGAGCCCCTCTGCCCGGC
>chr15 93150290 gi|108052304|gb|DQ571050.1| Homo sapiens piRNA piR-31162, complete sequence M +
AGCTCATTGAGAACGGGCCATGATGACA
>chr15 93150363 gi|108089185|gb|DQ594916.1| Homo sapiens piRNA piR-61028, complete sequence M +
TTGAGAAATCGGATGGTTGCCGTGTCTGTGTA
>chr15 93150457 gi|108069314|gb|DQ581620.1| Homo sapiens piRNA piR-49732, complete sequence M +
TGATCTGTGACCTTACCCCCAACCCTGTGCT
>chr15 93150498 gi|108083201|gb|DQ591787.1| Homo sapiens piRNA piR-58899, complete sequence M +
TGTGCTGTGTCCACTCAGGGTTAAATGGA
>chr15 93150505 gi|108082298|gb|DQ591044.1| Homo sapiens piRNA piR-58156, complete sequence M +
TGTCCACTCAGGGTTAAATGGATTAAGGG
>chr15 93150530 gi|108052574|gb|DQ571320.1| Homo sapiens piRNA piR-31432, complete sequence M +
AGGGCGGTGCAAGATGTGCTTTGTTAAAC
>chr15 93150546 gi|108077574|gb|DQ586320.1| Homo sapiens piRNA piR-53432, complete sequence M +
TGCTTTGTTAAACAGATGCTTGAAGGCAGC
>chr15 93150546 gi|108077573|gb|DQ586319.1| Homo sapiens piRNA piR-53431, complete sequence M +
TGCTTTGTTAAACAGATGCTTGAAGGCAG
>chr15 93150707 gi|108078906|gb|DQ587652.1| Homo sapiens piRNA piR-54764, complete sequence M -
TGGCAGGGTCATAGGACAATAGTGGA
>chr15 93150729 gi|108080901|gb|DQ589647.1| Homo sapiens piRNA piR-56759, complete sequence M -
TGGGTGTTTCTCGCAGAGGGGGATTTGGC
>chr15 93151160 gi|108077723|gb|DQ586469.1| Homo sapiens piRNA piR-53581, complete sequence U +
TGGAAAGTTTGAACTTGTTGCTTTGTGGA
>chr15 93151175 gi|108084238|gb|DQ592324.1| Homo sapiens piRNA piR-59436, complete sequence U +
TGTTGCTTTGTGGACATTGCACTCGAGGGC
>chr15 93151248 gi|108080316|gb|DQ589062.1| Homo sapiens piRNA piR-56174, complete sequence U +
TGGGCCAATTTCTGTCACTGCCCAGCTAGT
>chr15 93151265 gi|108086970|gb|DQ593762.1| Homo sapiens piRNA piR-33874, complete sequence U +
CTGCCCAGCTAGTTTCCAAATACAGTGCGC
>chr15 93151493 gi|108054176|gb|DQ572922.1| Homo sapiens piRNA piR-41034, complete sequence U +
TCACACTTGACAGGCAGGACATCATGGC
>chr15 93151530 gi|108061655|gb|DQ577618.1| Homo sapiens piRNA piR-45730, complete sequence U +
TCTCTGCCAATCTGTCCTGCAAGACCAGGCA
>chr15 93151720 gi|108080438|gb|DQ589184.1| Homo sapiens piRNA piR-56296, complete sequence U +
TGGGCTTACGACTTACCATCCTGTCAAACT
>chr15 93151880 gi|108059449|gb|DQ576468.1| Homo sapiens piRNA piR-44580, complete sequence U +
TCCTGGCCTTGGGTATCTGGAATTGTCTGC
>chr15 93151942 gi|108083767|gb|DQ592083.1| Homo sapiens piRNA piR-59195, complete sequence U +
TGTGTGTCTGGTCACTGTGATTTTAATACA
>chr15 93151968 gi|108098762|gb|DQ599951.1| Homo sapiens piRNA piR-38017, complete sequence U +
TACAGGGGTTATCTGAGAGGTGCTGCAGA
>chr15 93152027 gi|108085587|gb|DQ593025.1| Homo sapiens piRNA piR-33137, complete sequence U +
CCGAATCAAAGATGATGTGAATGACCCTG
>chr15 93152689 gi|108077489|gb|DQ586235.1| Homo sapiens piRNA piR-53347, complete sequence U +
TGCTTCCCTTGAAAGGCACTGTGCTGTGAA
>chr15 93152742 gi|108055282|gb|DQ574028.1| Homo sapiens piRNA piR-42140, complete sequence U +
TCCAAATCCGTTCTCTGGTCCTGCGTGCA
>chr15 93152783 gi|108087864|gb|DQ594226.1| Homo sapiens piRNA piR-60338, complete sequence U +
TTCATAGTCTGAACGTGGGTGACTGTGTA
>chr15 93152936 gi|108052378|gb|DQ571124.1| Homo sapiens piRNA piR-31236, complete sequence U +
AGGACAGATGAGCAGCCTCAGAGACGGTGTTC
>chr15 93152936 gi|108052377|gb|DQ571123.1| Homo sapiens piRNA piR-31235, complete sequence U +
AGGACAGATGAGCAGCCTCAGAGACGGTGTT
>chr15 93152936 gi|108052376|gb|DQ571122.1| Homo sapiens piRNA piR-31234, complete sequence U +
AGGACAGATGAGCAGCCTCAGAGACGGTGT
>chr15 93153020 gi|108059902|gb|DQ576703.1| Homo sapiens piRNA piR-44815, complete sequence U +
TCCTTGGGTATGGAACAAGGACGCTGAACTC
>chr15 93153423 gi|108059836|gb|DQ576669.1| Homo sapiens piRNA piR-44781, complete sequence U -
TCCTTGACCACAACAAGCCTACCAAACC
>chr15 93153426 gi|108090249|gb|DQ595472.1| Homo sapiens piRNA piR-61584, complete sequence U +
TTGGTAGGCTTGTTGTGGTCAAGGAAC
>chr15 93153438 gi|108090648|gb|DQ595679.1| Homo sapiens piRNA piR-61791, complete sequence U +
TTGTGGTCAAGGAACTTCAGCTCACATTGC
>chr15 93153441 gi|108081165|gb|DQ589911.1| Homo sapiens piRNA piR-57023, complete sequence U +
TGGTCAAGGAACTTCAGCTCACATTGCCCA
>chr15 93153650 gi|108093744|gb|DQ597297.1| Homo sapiens piRNA piR-35363, complete sequence U +
GCCATGCAGAAACAATGACGGGTCACAGCA
>chr15 93153654 gi|108072983|gb|DQ583540.1| Homo sapiens piRNA piR-50652, complete sequence U +
TGCAGAAACAATGACGGGTCACAGCAAGT
>chr15 93156162 gi|108099203|gb|DQ600177.1| Homo sapiens piRNA piR-38243, complete sequence U +
TACCATGCAAATGAGTGTCTTTACAAA
>chr15 93156232 gi|108054059|gb|DQ572805.1| Homo sapiens piRNA piR-40917, complete sequence U +
TCAATAAATAGTAGCTGATGCTCTTGGT
>chr15 93157767 gi|108064884|gb|DQ579302.1| Homo sapiens piRNA piR-47414, complete sequence U +
TGACAAAGTGCCAAGCAAATGGATGTTTTC
>chr15 93157856 gi|108069158|gb|DQ581537.1| Homo sapiens piRNA piR-49649, complete sequence U +
TGATCAGTCTGTTCCAGGAATAATACCTACCT
>chr15 93158333 gi|108099781|gb|DQ600478.1| Homo sapiens piRNA piR-38544, complete sequence U +
TACTAGACACTGTGGGCCACCTGGATGCC
>chr15 93159360 gi|108095110|gb|DQ598029.1| Homo sapiens piRNA piR-36095, complete sequence M +
GGCTGGTCTCGAACTCCTGACCTCAGGT
>chr15 93159363 gi|108081285|gb|DQ590031.1| Homo sapiens piRNA piR-57143, complete sequence M +
TGGTCTCGAACTCCTGACCTCAGGTGATCT
>chr15 93159363 gi|108081282|gb|DQ590028.1| Homo sapiens piRNA piR-57140, complete sequence M +
TGGTCTCGAACTCCTGACCTCAGGTGATC
