# Supplementary material for: proTRAC - a software for probabilistic piRNA cluster detection, visualization and analysis
Source: BMC Bioinformatics. 2012 Jan 10;13:5. doi: 10.1186/1471-2105-13-5 (PMC3293768; doi:10.1186/1471-2105-13-5)
Supplement: Additional file 4 — proTRAC results folder containing a picture and a FASTA file for each detected human cluster. After decompression, the folder can be opened as former session in proTRAC. Alternatively, each file can be opened separately with any standard text-editor or graphic-viewer respectively. [file 1471-2105-13-5-S4.ZIP › proTRAC_results_human/bidirectional_clusters/Cluster_133.fas]

>chr15 93953460 gi|108085734|gb|DQ593109.1| Homo sapiens piRNA piR-33221, complete sequence M +
CCTCCCAAAGTGCTGGGATTACAGGCGTGAG
>chr15 93953666 gi|108070577|gb|DQ582281.1| Homo sapiens piRNA piR-32393, complete sequence U -
CAGCAAACATTTTTGGAGTGCCTACACTGT
>chr15 93953898 gi|108069602|gb|DQ581768.1| Homo sapiens piRNA piR-49880, complete sequence U +
TGATGCAACTGAGTTCTGATTGGTCA
>chr15 93954636 gi|108074203|gb|DQ584189.1| Homo sapiens piRNA piR-51301, complete sequence U -
TGCCAATAAACTGAAGAGTGCATGAG
>chr15 93954938 gi|108087057|gb|DQ593807.1| Homo sapiens piRNA piR-33919, complete sequence U -
CTGGAGAAGTCCATCTCTCAGAGGACAAA
>chr15 93955111 gi|108079349|gb|DQ588095.1| Homo sapiens piRNA piR-55207, complete sequence U -
TGGCTAGGTGAAAGGATGCAACAGGTGAA
>chr15 93955478 gi|108089564|gb|DQ595113.1| Homo sapiens piRNA piR-61225, complete sequence U -
TTGCCCAGACAGAGTATATGATTGCCC
>chr15 93955540 gi|108053948|gb|DQ572694.1| Homo sapiens piRNA piR-40806, complete sequence U -
TCAACTCAACCAACAGCTACGAAACTCCTAC
>chr15 93955702 gi|108090310|gb|DQ595503.1| Homo sapiens piRNA piR-61615, complete sequence U -
TTGGTGAGCCAAATCCAAATGCCCTGGTC
>chr15 93955702 gi|108081428|gb|DQ590174.1| Homo sapiens piRNA piR-57286, complete sequence U -
TGGTGAGCCAAATCCAAATGCCCTGGTC
>chr15 93955951 gi|108079560|gb|DQ588306.1| Homo sapiens piRNA piR-55418, complete sequence U -
TGGGAAAGGTGCACTCATGGAAATGCCCAT
>chr15 93955952 gi|108090134|gb|DQ595413.1| Homo sapiens piRNA piR-61525, complete sequence U -
TTGGGAAAGGTGCACTCATGGAAATGCCCA
>chr15 93955952 gi|108079559|gb|DQ588305.1| Homo sapiens piRNA piR-55417, complete sequence U -
TGGGAAAGGTGCACTCATGGAAATGCCCA
>chr15 93955954 gi|108079558|gb|DQ588304.1| Homo sapiens piRNA piR-55416, complete sequence U -
TGGGAAAGGTGCACTCATGGAAATGCC
>chr15 93956014 gi|108088732|gb|DQ594683.1| Homo sapiens piRNA piR-60795, complete sequence U -
TTCTCTTGGAAAAGCTGGAGAAGAGGAGT
>chr15 93956133 gi|108067498|gb|DQ580654.1| Homo sapiens piRNA piR-48766, complete sequence U -
TGAGCCCCAGCATTGTCTGATCACTGCTTGC
>chr15 93956733 gi|108080023|gb|DQ588769.1| Homo sapiens piRNA piR-55881, complete sequence U -
TGGGAGGATGAGTGGGAATTTTCTTGAGA
>chr15 93956754 gi|108051966|gb|DQ570712.1| Homo sapiens piRNA piR-30824, complete sequence U -
AGAAAGGAAAGGGTGAACTGGGAGGA
>chr15 93956772 gi|108089040|gb|DQ594841.1| Homo sapiens piRNA piR-60953, complete sequence U -
TTGAAGCCACTTAAAGACAGAAAGGA
>chr15 93956776 gi|108082402|gb|DQ591148.1| Homo sapiens piRNA piR-58260, complete sequence U -
TGTCGCTTGAAGCCACTTAAAGACAGAA
>chr15 93956824 gi|108063028|gb|DQ578344.1| Homo sapiens piRNA piR-46456, complete sequence U -
TCTTGCAATAGGCATAAAAGGGAAAGAGA
>chr15 93956912 gi|108066400|gb|DQ580073.1| Homo sapiens piRNA piR-48185, complete sequence U -
TGAGAAACCATGAGGTCTGAAGACTGC
>chr15 93956915 gi|108074428|gb|DQ584308.1| Homo sapiens piRNA piR-51420, complete sequence U -
TGCCACTGAGAAACCATGAGGTCTGAAGAC
>chr15 93956922 gi|108064092|gb|DQ578886.1| Homo sapiens piRNA piR-46998, complete sequence U -
TGAACTGCCACTGAGAAACCATGAGGTC
>chr15 93956926 gi|108080121|gb|DQ588867.1| Homo sapiens piRNA piR-55979, complete sequence U -
TGGGATGAACTGCCACTGAGAAACCATGA
>chr15 93956927 gi|108080120|gb|DQ588866.1| Homo sapiens piRNA piR-55978, complete sequence U -
TGGGATGAACTGCCACTGAGAAACCATG
>chr15 93957000 gi|108053132|gb|DQ571878.1| Homo sapiens piRNA piR-31990, complete sequence U -
CAACACCACCGGCAGTGTATGGTAGCA
>chr15 93957036 gi|108083565|gb|DQ591979.1| Homo sapiens piRNA piR-59091, complete sequence U -
TGTGTAAATTGCCAAGCGCTGTGTCA
>chr15 93957045 gi|108063548|gb|DQ578608.1| Homo sapiens piRNA piR-46720, complete sequence U -
TGAAAGCATTGTGTAAATTGCCAAGC
>chr15 93957120 gi|108051332|gb|DQ570078.1| Homo sapiens piRNA piR-30190, complete sequence U -
AAGAAGTGAGTCACACCCCTGTTGCAC
>chr15 93957121 gi|108051331|gb|DQ570077.1| Homo sapiens piRNA piR-30189, complete sequence U -
AAGAAGTGAGTCACACCCCTGTTGCA
>chr15 93957122 gi|108091452|gb|DQ596094.1| Homo sapiens piRNA piR-34160, complete sequence U -
GAAGAAGTGAGTCACACCCCTGTTGC
>chr15 93957174 gi|108074254|gb|DQ584217.1| Homo sapiens piRNA piR-51329, complete sequence U -
TGCCACAACTTGTCCTGCAGGCTCCCC
>chr15 93957198 gi|108071257|gb|DQ582642.1| Homo sapiens piRNA piR-32754, complete sequence U -
CCACAGGGTCAGAGCCCAAAATGCTGC
>chr15 93957201 gi|108074297|gb|DQ584240.1| Homo sapiens piRNA piR-51352, complete sequence U -
TGCCACAGGGTCAGAGCCCAAAATGC
>chr15 93957222 gi|108081905|gb|DQ590651.1| Homo sapiens piRNA piR-57763, complete sequence M -
TGTAAACACTCAACCCTAGATGCTGCCA
>chr15 93957223 gi|108081904|gb|DQ590650.1| Homo sapiens piRNA piR-57762, complete sequence M -
TGTAAACACTCAACCCTAGATGCTGCC
>chr15 93957224 gi|108093417|gb|DQ597123.1| Homo sapiens piRNA piR-35189, complete sequence M +
GCAGCATCTAGGGTTGAGTGTTTACAGC
>chr15 93957227 gi|108058239|gb|DQ575837.1| Homo sapiens piRNA piR-43949, complete sequence U -
TCCGGAGCTGTAAACACTCAACCCTAGATGC
>chr15 93957234 gi|108080574|gb|DQ589320.1| Homo sapiens piRNA piR-56432, complete sequence U -
TGGGGCTTCCGGAGCTGTAAACACTCAACCC
>chr15 93957235 gi|108080573|gb|DQ589319.1| Homo sapiens piRNA piR-56431, complete sequence U -
TGGGGCTTCCGGAGCTGTAAACACTCAACC
>chr15 93957237 gi|108080572|gb|DQ589318.1| Homo sapiens piRNA piR-56430, complete sequence U -
TGGGGCTTCCGGAGCTGTAAACACTCAA
>chr15 93957241 gi|108054504|gb|DQ573250.1| Homo sapiens piRNA piR-41362, complete sequence U -
TCACTGGGGCTTCCGGAGCTGTAAACAC
>chr15 93957290 gi|108070845|gb|DQ582419.1| Homo sapiens piRNA piR-32531, complete sequence U -
CAGGCCACCTGCAGACGGCAAAACTGAA
>chr15 93957305 gi|108089271|gb|DQ594961.1| Homo sapiens piRNA piR-61073, complete sequence U -
TTGAGTTGATTAACACAGGCCACCTGCA
>chr15 93957310 gi|108098237|gb|DQ599662.1| Homo sapiens piRNA piR-37728, complete sequence U -
TAATTGAGTTGATTAACACAGGCCAC
>chr15 93957327 gi|108072518|gb|DQ583297.1| Homo sapiens piRNA piR-50409, complete sequence U -
TGCAATAAGGCAGAGGGTCTAATTGAGT
>chr15 93957329 gi|108072516|gb|DQ583296.1| Homo sapiens piRNA piR-50408, complete sequence M -
TGCAATAAGGCAGAGGGTCTAATTGA
>chr15 93957330 gi|108089396|gb|DQ595025.1| Homo sapiens piRNA piR-61137, complete sequence M -
TTGCAATAAGGCAGAGGGTCTAATTG
>chr15 93957348 gi|108100634|gb|DQ600921.1| Homo sapiens piRNA piR-38987, complete sequence M -
TAGAGAAAGCCCTCTGTCCTTGCAATA
>chr15 93957386 gi|108069189|gb|DQ581553.1| Homo sapiens piRNA piR-49665, complete sequence U -
TGATCCAATTTTTCTGATACACTGAGGCA
>chr15 93957426 gi|108071316|gb|DQ582673.1| Homo sapiens piRNA piR-32785, complete sequence M -
CCACTCAATAAAACCTTGCACCCATCCTCC
>chr15 93957461 gi|108062440|gb|DQ578038.1| Homo sapiens piRNA piR-46150, complete sequence U -
TCTGGCCCCCCATCCACCTCACTGAGAGC
>chr15 93957500 gi|108086648|gb|DQ593594.1| Homo sapiens piRNA piR-33706, complete sequence M -
CTCCAGGAGAAGACCACCTTCCCACT
>chr15 93957570 gi|108094772|gb|DQ597851.1| Homo sapiens piRNA piR-35917, complete sequence U -
GGCAATGGATGGCGGGTGACATGGAATTC
>chr15 93957718 gi|108090822|gb|DQ595769.1| Homo sapiens piRNA piR-61881, complete sequence U -
TTTCCAAGATCACTCTGGCCCACCACACA
>chr15 93957917 gi|108102033|gb|DQ601656.1| Homo sapiens piRNA piR-39722, complete sequence U -
TAGGGACGCGACCTACATGGTGTAACCAA
>chr15 93957920 gi|108081110|gb|DQ589856.1| Homo sapiens piRNA piR-56968, complete sequence U -
TGGTAGGGACGCGACCTACATGGTGTAAC
>chr15 93957921 gi|108081109|gb|DQ589855.1| Homo sapiens piRNA piR-56967, complete sequence U -
TGGTAGGGACGCGACCTACATGGTGTAA
>chr15 93957922 gi|108081108|gb|DQ589854.1| Homo sapiens piRNA piR-56966, complete sequence U -
TGGTAGGGACGCGACCTACATGGTGTA
>chr15 93957923 gi|108081107|gb|DQ589853.1| Homo sapiens piRNA piR-56965, complete sequence U -
TGGTAGGGACGCGACCTACATGGTGT
>chr15 93957945 gi|108051978|gb|DQ570724.1| Homo sapiens piRNA piR-30836, complete sequence U -
AGAACAGGAAAGCAGGATCCCTTGGT
>chr15 93957958 gi|108082287|gb|DQ591033.1| Homo sapiens piRNA piR-58145, complete sequence U -
TGTCCAATCAACGGAGAACAGGAAAGC
>chr15 93957970 gi|108082275|gb|DQ591021.1| Homo sapiens piRNA piR-58133, complete sequence U -
TGTCCAACCCGTGTCCAATCAACGGA
>chr15 93957982 gi|108071696|gb|DQ582871.1| Homo sapiens piRNA piR-32983, complete sequence U -
CCCAGGATCAAATGTCCAACCCGTGT
>chr15 93958001 gi|108055462|gb|DQ574208.1| Homo sapiens piRNA piR-42320, complete sequence U -
TCCAATAGATTCCTTACCCCAACCCAGGA
>chr15 93958006 gi|108079131|gb|DQ587877.1| Homo sapiens piRNA piR-54989, complete sequence U -
TGGCCATCCAATAGATTCCTTACCCCAACC
>chr15 93958074 gi|108101063|gb|DQ601150.1| Homo sapiens piRNA piR-39216, complete sequence U -
TAGCAGACGACAGAGCACAGCAGTCTAACCA
>chr15 93958075 gi|108101061|gb|DQ601149.1| Homo sapiens piRNA piR-39215, complete sequence U -
TAGCAGACGACAGAGCACAGCAGTCTAACC
>chr15 93958084 gi|108075261|gb|DQ584741.1| Homo sapiens piRNA piR-51853, complete sequence U -
TGCCCTAGCAGACGACAGAGCACAGC
>chr15 93958107 gi|108072537|gb|DQ583307.1| Homo sapiens piRNA piR-50419, complete sequence U -
TGCAATCTTGGGGAGGTCACCTCTGC
>chr15 93958263 gi|108070494|gb|DQ582237.1| Homo sapiens piRNA piR-32349, complete sequence U -
CAGAGAACAGAAACTGGAAAGGCAGTC
>chr15 93958267 gi|108054179|gb|DQ572925.1| Homo sapiens piRNA piR-41037, complete sequence U -
TCACAGAACAGAGAACAGAAACTGGAAAGGC
>chr15 93958406 gi|108083595|gb|DQ591994.1| Homo sapiens piRNA piR-59106, complete sequence U -
TGTGTATGAGGATAACATGCCAAGCAAGGGA
>chr15 93958407 gi|108083593|gb|DQ591993.1| Homo sapiens piRNA piR-59105, complete sequence U -
TGTGTATGAGGATAACATGCCAAGCAAGGG
>chr15 93958408 gi|108083591|gb|DQ591992.1| Homo sapiens piRNA piR-59104, complete sequence U -
TGTGTATGAGGATAACATGCCAAGCAAGG
>chr15 93958464 gi|108053463|gb|DQ572209.1| Homo sapiens piRNA piR-40321, complete sequence U -
TATGAATGCCTTAGGATCTGGGATGGGC
>chr15 93958466 gi|108053462|gb|DQ572208.1| Homo sapiens piRNA piR-40320, complete sequence U -
TATGAATGCCTTAGGATCTGGGATGG
>chr15 93958531 gi|108071859|gb|DQ582956.1| Homo sapiens piRNA piR-50068, complete sequence U -
TGATGTTTCTCAAATGAAACTGGGTGCTAGT
>chr15 93958533 gi|108071857|gb|DQ582955.1| Homo sapiens piRNA piR-50067, complete sequence U -
TGATGTTTCTCAAATGAAACTGGGTGCTA
>chr15 93958548 gi|108062618|gb|DQ578132.1| Homo sapiens piRNA piR-46244, complete sequence U -
TCTGTCAGCTGATGATGTTTCTCAAA
>chr15 93958561 gi|108081188|gb|DQ589934.1| Homo sapiens piRNA piR-57046, complete sequence U -
TGGTCACGCAAAGGATCTGTCAGCTGAT
>chr15 93958569 gi|108070071|gb|DQ582013.1| Homo sapiens piRNA piR-32125, complete sequence U -
CACAGCTTGCAATGGTCACGCAAAGGATCTGT
>chr15 93958642 gi|108053546|gb|DQ572292.1| Homo sapiens piRNA piR-40404, complete sequence U -
TATGCCTCATCTTTCTAGAAGGAAGGAGAA
>chr15 93958690 gi|108054050|gb|DQ572796.1| Homo sapiens piRNA piR-40908, complete sequence U -
TCAAGTGGAAGATTCTCTGGTGGCCCCTGC
>chr15 93958694 gi|108054049|gb|DQ572795.1| Homo sapiens piRNA piR-40907, complete sequence U -
TCAAGTGGAAGATTCTCTGGTGGCCC
>chr15 93958699 gi|108085630|gb|DQ593047.1| Homo sapiens piRNA piR-33159, complete sequence U -
CCGGCCATTCAAGTGGAAGATTCTCTGGT
>chr15 93958726 gi|108052171|gb|DQ570917.1| Homo sapiens piRNA piR-31029, complete sequence U -
AGCAGCACAAACTTTGGGAAAGCATCACC
>chr15 93958736 gi|108059006|gb|DQ576238.1| Homo sapiens piRNA piR-44350, complete sequence U -
TCCTCCTGCTCAGCAGCACAAACTTTGGGA
>chr15 93958812 gi|108072357|gb|DQ583213.1| Homo sapiens piRNA piR-50325, complete sequence U -
TGCAACTGTTCTGTTGTTGCCACCCTCTC
>chr15 93958861 gi|108071961|gb|DQ583009.1| Homo sapiens piRNA piR-50121, complete sequence U -
TGATTGGAAACAGCCCCCACAGGAGCCTC
>chr15 93958952 gi|108063885|gb|DQ578781.1| Homo sapiens piRNA piR-46893, complete sequence U -
TGAACATGGGACAAAGCCTTACAAGCTGCTC
>chr15 93958954 gi|108063883|gb|DQ578780.1| Homo sapiens piRNA piR-46892, complete sequence U -
TGAACATGGGACAAAGCCTTACAAGCTGC
>chr15 93958955 gi|108063881|gb|DQ578779.1| Homo sapiens piRNA piR-46891, complete sequence U -
TGAACATGGGACAAAGCCTTACAAGCTG
>chr15 93958956 gi|108063879|gb|DQ578778.1| Homo sapiens piRNA piR-46890, complete sequence U -
TGAACATGGGACAAAGCCTTACAAGCT
>chr15 93959128 gi|108055222|gb|DQ573968.1| Homo sapiens piRNA piR-42080, complete sequence U -
TCCAAACCGTATGGCTTTCTTCCTCTACCT
>chr15 93959184 gi|108055514|gb|DQ574260.1| Homo sapiens piRNA piR-42372, complete sequence U -
TCCACAAGTCCCTGCTGGGGCTGGCCTAGA
>chr15 93959204 gi|108098922|gb|DQ600033.1| Homo sapiens piRNA piR-38099, complete sequence U -
TACATGTTCTGTAATCCTACTCCACAAGTC
>chr15 93959285 gi|108061362|gb|DQ577465.1| Homo sapiens piRNA piR-45577, complete sequence U -
TCTCATTTCAGGATTCCTCTTGCTGTGCTC
>chr15 93959388 gi|108055329|gb|DQ574075.1| Homo sapiens piRNA piR-42187, complete sequence U -
TCCAACCTTACTGTATTTCAGAATCCTGAC
>chr15 93959461 gi|108096901|gb|DQ598966.1| Homo sapiens piRNA piR-37032, complete sequence U -
TAAATGTTTTCTGCCATTTTCTTTTGTTGC
>chr15 93959550 gi|108055447|gb|DQ574193.1| Homo sapiens piRNA piR-42305, complete sequence U -
TCCAAGTCATTGTGATGTACGAGTGATGG
>chr15 93959717 gi|108063713|gb|DQ578693.1| Homo sapiens piRNA piR-46805, complete sequence U -
TGAAATGGGGACAGGCGTGTTTATGCAGAA
>chr15 93959739 gi|108087190|gb|DQ593876.1| Homo sapiens piRNA piR-33988, complete sequence U -
CTGTCAACTACAGAACCCTGTTGAAATGG
>chr15 93959822 gi|108078786|gb|DQ587532.1| Homo sapiens piRNA piR-54644, complete sequence U -
TGGCAATTATCTTTTTGCACAAAGGACTGG
>chr15 93960042 gi|108051699|gb|DQ570445.1| Homo sapiens piRNA piR-30557, complete sequence U -
ACCATGTATGTTATTTGGGTGAGGCATATC
>chr15 93960288 gi|108070386|gb|DQ582180.1| Homo sapiens piRNA piR-32292, complete sequence U -
CAGAAAATCTATCCATCTGGTAGCGGCCAAC
>chr15 93960323 gi|108053220|gb|DQ571966.1| Homo sapiens piRNA piR-40078, complete sequence U -
TAGTTCACAAATCTCATTGTGAAGAGGCA
>chr15 93960376 gi|108080322|gb|DQ589068.1| Homo sapiens piRNA piR-56180, complete sequence U -
TGGGCCAGGTACAGAGATGAGAAGTGGGT
>chr15 93960385 gi|108099870|gb|DQ600523.1| Homo sapiens piRNA piR-38589, complete sequence U -
TACTCATTATGGGCCAGGTACAGAGATGA
>chr15 93960629 gi|108061060|gb|DQ577310.1| Homo sapiens piRNA piR-45422, complete sequence U -
TCTAGTCCAACACCCAGACTCTGAGATTGC
>chr15 93960652 gi|108078579|gb|DQ587325.1| Homo sapiens piRNA piR-54437, complete sequence U -
TGGATGATCTCTGGGTTCCCCTCTAGTC
>chr15 93960865 gi|108064379|gb|DQ579034.1| Homo sapiens piRNA piR-47146, complete sequence U -
TGAAGCCATACGTGTACCACAAAGAGTGTGA
>chr15 93960867 gi|108064377|gb|DQ579033.1| Homo sapiens piRNA piR-47145, complete sequence U -
TGAAGCCATACGTGTACCACAAAGAGTGT
>chr15 93961176 gi|108053852|gb|DQ572598.1| Homo sapiens piRNA piR-40710, complete sequence U -
TCAAAGTAAGCAGCAGAAGCCGCTGCTGGTGT
>chr15 93961314 gi|108067673|gb|DQ580743.1| Homo sapiens piRNA piR-48855, complete sequence U -
TGAGCTGCTGTGGTCTGATGCTGAGTGTC
>chr15 93961342 gi|108069526|gb|DQ581729.1| Homo sapiens piRNA piR-49841, complete sequence U -
TGATGATATGTTGGTCCTTTTGTCAAGCCT
>chr15 93961342 gi|108069008|gb|DQ581459.1| Homo sapiens piRNA piR-49571, complete sequence U -
TGATATGTTGGTCCTTTTGTCAAGCCT
>chr15 93961343 gi|108069524|gb|DQ581728.1| Homo sapiens piRNA piR-49840, complete sequence U -
TGATGATATGTTGGTCCTTTTGTCAAGCC
>chr15 93961348 gi|108066371|gb|DQ580058.1| Homo sapiens piRNA piR-48170, complete sequence U -
TGACTTTGATGATATGTTGGTCCTTTTGTC
>chr15 93961356 gi|108095979|gb|DQ598478.1| Homo sapiens piRNA piR-36544, complete sequence U -
GTGAAGTTGACTTTGATGATATGTTGGTC
>chr15 93961356 gi|108082604|gb|DQ591350.1| Homo sapiens piRNA piR-58462, complete sequence U -
TGTGAAGTTGACTTTGATGATATGTTGGTC
>chr15 93961362 gi|108088420|gb|DQ594522.1| Homo sapiens piRNA piR-60634, complete sequence U -
TTCCTGTGAAGTTGACTTTGATGATATG
>chr15 93961401 gi|108100679|gb|DQ600945.1| Homo sapiens piRNA piR-39011, complete sequence U -
TAGAGCAAAATATCATGGGATGGGAGGGCC
>chr15 93961431 gi|108077062|gb|DQ585808.1| Homo sapiens piRNA piR-52920, complete sequence U -
TGCTCTGTCATTCGTGACCTGCTCTTTC
>chr15 93961450 gi|108052579|gb|DQ571325.1| Homo sapiens piRNA piR-31437, complete sequence U -
AGGGCTGATGCACCCAACCCCTGCTCTGTC
>chr15 93961493 gi|108079242|gb|DQ587988.1| Homo sapiens piRNA piR-55100, complete sequence U -
TGGCCTGGAAGAAGTTACCCTTTTTGGATGA
>chr15 93961500 gi|108063705|gb|DQ578689.1| Homo sapiens piRNA piR-46801, complete sequence U -
TGAAATGGCCTGGAAGAAGTTACCCTTTT
>chr15 93961563 gi|108069721|gb|DQ581829.1| Homo sapiens piRNA piR-49941, complete sequence U -
TGATGGAGCCGCTATTTGGCAGTTGCAGGT
>chr15 93961774 gi|108088186|gb|DQ594402.1| Homo sapiens piRNA piR-60514, complete sequence U -
TTCCCAGAGCTGATCCACTGGCGTGATTTGC
>chr15 93961774 gi|108056968|gb|DQ575173.1| Homo sapiens piRNA piR-43285, complete sequence U -
TCCCAGAGCTGATCCACTGGCGTGATTTGC
>chr15 93961828 gi|108056295|gb|DQ574829.1| Homo sapiens piRNA piR-42941, complete sequence U -
TCCATCCTTGGCTTTGATATTTCAGGCG
>chr15 93961861 gi|108075995|gb|DQ585133.1| Homo sapiens piRNA piR-52245, complete sequence U -
TGCCTTAAGGGTGATGGAATCAAAAAGA
>chr15 93961870 gi|108081247|gb|DQ589993.1| Homo sapiens piRNA piR-57105, complete sequence U -
TGGTCCCTTTCTGCCTTAAGGGTGATGGAA
>chr15 93961893 gi|108064340|gb|DQ579014.1| Homo sapiens piRNA piR-47126, complete sequence U -
TGAAGATTGCTTGTGGCTTATCAGTGGTCCC
>chr15 93961894 gi|108064338|gb|DQ579013.1| Homo sapiens piRNA piR-47125, complete sequence U -
TGAAGATTGCTTGTGGCTTATCAGTGGTCC
>chr15 93961895 gi|108064336|gb|DQ579012.1| Homo sapiens piRNA piR-47124, complete sequence U -
TGAAGATTGCTTGTGGCTTATCAGTGGTC
>chr15 93961896 gi|108082577|gb|DQ591323.1| Homo sapiens piRNA piR-58435, complete sequence U -
TGTGAAGATTGCTTGTGGCTTATCAGTGGT
>chr15 93961896 gi|108064334|gb|DQ579011.1| Homo sapiens piRNA piR-47123, complete sequence U -
TGAAGATTGCTTGTGGCTTATCAGTGGT
>chr15 93961897 gi|108082576|gb|DQ591322.1| Homo sapiens piRNA piR-58434, complete sequence U -
TGTGAAGATTGCTTGTGGCTTATCAGTGG
>chr15 93961904 gi|108094630|gb|DQ597776.1| Homo sapiens piRNA piR-35842, complete sequence U -
GGAGATGTGTGAAGATTGCTTGTGGCTTA
>chr15 93961905 gi|108094628|gb|DQ597775.1| Homo sapiens piRNA piR-35841, complete sequence U -
GGAGATGTGTGAAGATTGCTTGTGGCTT
>chr15 93961906 gi|108070781|gb|DQ582388.1| Homo sapiens piRNA piR-32500, complete sequence U -
CAGGAGATGTGTGAAGATTGCTTGTGGCT
>chr15 93961910 gi|108051655|gb|DQ570401.1| Homo sapiens piRNA piR-30513, complete sequence U -
ACCACAGGAGATGTGTGAAGATTGCTTGT
>chr15 93961949 gi|108098432|gb|DQ599772.1| Homo sapiens piRNA piR-37838, complete sequence M -
TACAATTCAAGATGAGATGTGGGCGGGG
>chr15 93961949 gi|108085169|gb|DQ592807.1| Homo sapiens piRNA piR-59919, complete sequence U -
TTACAATTCAAGATGAGATGTGGGCGGGG
>chr15 93962107 gi|108091429|gb|DQ596082.1| Homo sapiens piRNA piR-34148, complete sequence U -
GAACGAGTACCAGCAGGGGAAATGCCA
>chr15 93962150 gi|108085081|gb|DQ592760.1| Homo sapiens piRNA piR-59872, complete sequence U -
TTAACAATCATGGCAGAAGGACCTCTTCAC
>chr15 93962276 gi|108081130|gb|DQ589876.1| Homo sapiens piRNA piR-56988, complete sequence U -
TGGTATATTACTCCCTTCTCACGCTGCTA
>chr15 93962357 gi|108082883|gb|DQ591622.1| Homo sapiens piRNA piR-58734, complete sequence U -
TGTGCACAAACAATATAATTGTAAAA
>chr15 93962442 gi|108088576|gb|DQ594603.1| Homo sapiens piRNA piR-60715, complete sequence U -
TTCTAAGCATAGTCTATGGAATAGGTACCA
>chr15 93962557 gi|108077540|gb|DQ586286.1| Homo sapiens piRNA piR-53398, complete sequence U -
TGCTTGTCAGACAAGTAGGTAAAATTTAGA
>chr15 93962748 gi|108053217|gb|DQ571963.1| Homo sapiens piRNA piR-40075, complete sequence U -
TAGTTATGAATGGAGTCTGTTTTGAGTA
>chr15 93962827 gi|108053768|gb|DQ572514.1| Homo sapiens piRNA piR-40626, complete sequence U -
TCAAAACACGTGTGTGTGTGTGTGTGTGT
>chr15 93963106 gi|108078706|gb|DQ587452.1| Homo sapiens piRNA piR-54564, complete sequence U -
TGGCAAAGAAACAGAAGGGTGGATCCTGC
>chr15 93963111 gi|108072869|gb|DQ583479.1| Homo sapiens piRNA piR-50591, complete sequence U -
TGCACGTGGCAAAGAAACAGAAGGGTGGAT
>chr15 93963112 gi|108085792|gb|DQ593143.1| Homo sapiens piRNA piR-33255, complete sequence U -
CCTGCACGTGGCAAAGAAACAGAAGGGTGGA
>chr15 93963125 gi|108088971|gb|DQ594805.1| Homo sapiens piRNA piR-60917, complete sequence U +
TTCTTTGCCACGTGCAGGCTTCTCCCTGCCCA
>chr15 93963152 gi|108083345|gb|DQ591860.1| Homo sapiens piRNA piR-58972, complete sequence U -
TGTGGCAGCTCTGCTGAGAAGAGAATGGGC
>chr15 93963173 gi|108078375|gb|DQ587121.1| Homo sapiens piRNA piR-54233, complete sequence U -
TGGAGGATGAGCCCAGGATCCATGTGGCAGC
>chr15 93963201 gi|108082268|gb|DQ591014.1| Homo sapiens piRNA piR-58126, complete sequence U -
TGTCATTTACAAGATTGAAGGGCTAATGG
>chr15 93963462 gi|108082829|gb|DQ591575.1| Homo sapiens piRNA piR-58687, complete sequence U -
TGTGATGCTGCTGCAGTGTGACAATGTTC
>chr15 93963469 gi|108051890|gb|DQ570636.1| Homo sapiens piRNA piR-30748, complete sequence U -
ACTCAGCTGTGATGCTGCTGCAGTGTGAC
>chr15 93963476 gi|108064103|gb|DQ578892.1| Homo sapiens piRNA piR-47004, complete sequence U -
TGAACTGGACTCAGCTGTGATGCTGCTGCA
>chr15 93963572 gi|108090639|gb|DQ595674.1| Homo sapiens piRNA piR-61786, complete sequence U -
TTGTGGGATCCCTCTAAGAGGGTTCATGGTGA
>chr15 93963629 gi|108064654|gb|DQ579182.1| Homo sapiens piRNA piR-47294, complete sequence U -
TGAATCATGCATGCATCAAGCTTCTAGGTCA
>chr15 93963630 gi|108064652|gb|DQ579181.1| Homo sapiens piRNA piR-47293, complete sequence U -
TGAATCATGCATGCATCAAGCTTCTAGGTC
>chr15 93963760 gi|108061495|gb|DQ577534.1| Homo sapiens piRNA piR-45646, complete sequence U -
TCTCCTCTGAGCTTCTGACAGCCTCACCTA
>chr15 93963895 gi|108053785|gb|DQ572531.1| Homo sapiens piRNA piR-40643, complete sequence U -
TCAAAATGCCTCCAACCCTGTCACCTGCCA
>chr15 93964105 gi|108077029|gb|DQ585775.1| Homo sapiens piRNA piR-52887, complete sequence U -
TGCTCTAGCCACTCCAGACTACAGAACAGA
>chr15 93964603 gi|108090475|gb|DQ595590.1| Homo sapiens piRNA piR-61702, complete sequence U -
TTGTAGAAGAGCTAAGGCTTACAATGGTTAC
>chr15 93964603 gi|108082044|gb|DQ590790.1| Homo sapiens piRNA piR-57902, complete sequence U -
TGTAGAAGAGCTAAGGCTTACAATGGTTAC
>chr15 93964687 gi|108084369|gb|DQ592393.1| Homo sapiens piRNA piR-59505, complete sequence U -
TGTTGTGTATGTATGTGTATGTGTGCACAA
>chr15 93965024 gi|108067451|gb|DQ580630.1| Homo sapiens piRNA piR-48742, complete sequence U -
TGAGCCAAACCGTGCATGCTCTTGGAGGTC
>chr15 93965063 gi|108053687|gb|DQ572433.1| Homo sapiens piRNA piR-40545, complete sequence U -
TATTCGAGATGCCAACAGCCAACAGGCCAAT
>chr15 93965087 gi|108066559|gb|DQ580158.1| Homo sapiens piRNA piR-48270, complete sequence U -
TGAGAAGGAAGGAGTGTGGCATATTCGA
>chr15 93965107 gi|108073779|gb|DQ583968.1| Homo sapiens piRNA piR-51080, complete sequence U -
TGCATGAGCAATGCCTCAGTGCTGAGAAGG
>chr15 93965115 gi|108100361|gb|DQ600775.1| Homo sapiens piRNA piR-38841, complete sequence U -
TAGAAGGAACTGCATGAGCAATGCCTCAGTGC
>chr15 93965122 gi|108061049|gb|DQ577304.1| Homo sapiens piRNA piR-45416, complete sequence U -
TCTAGGTAGAAGGAACTGCATGAGCAATGCC
>chr15 93965128 gi|108088627|gb|DQ594629.1| Homo sapiens piRNA piR-60741, complete sequence U -
TTCTAGGTAGAAGGAACTGCATGAGC
>chr15 93965246 gi|108066939|gb|DQ580363.1| Homo sapiens piRNA piR-48475, complete sequence U -
TGAGAGCTTAAAGCCCTGATCTAGTTTAGGGC
>chr15 93965256 gi|108098559|gb|DQ599846.1| Homo sapiens piRNA piR-37912, complete sequence U -
TACACTGTGAGAGCTTAAAGCCCTGATCT
>chr15 93965314 gi|108066616|gb|DQ580192.1| Homo sapiens piRNA piR-48304, complete sequence U -
TGAGAAGTGCAGATAATCCTAGAATACTTATC
>chr15 93965316 gi|108066614|gb|DQ580191.1| Homo sapiens piRNA piR-48303, complete sequence U -
TGAGAAGTGCAGATAATCCTAGAATACTTA
>chr15 93965321 gi|108075217|gb|DQ584718.1| Homo sapiens piRNA piR-51830, complete sequence U -
TGCCCGATGAGAAGTGCAGATAATCCTAGAAT
>chr15 93965322 gi|108075215|gb|DQ584717.1| Homo sapiens piRNA piR-51829, complete sequence U -
TGCCCGATGAGAAGTGCAGATAATCCTAGAA
>chr15 93965323 gi|108075213|gb|DQ584716.1| Homo sapiens piRNA piR-51828, complete sequence U -
TGCCCGATGAGAAGTGCAGATAATCCTAGA
>chr15 93965325 gi|108075211|gb|DQ584715.1| Homo sapiens piRNA piR-51827, complete sequence U -
TGCCCGATGAGAAGTGCAGATAATCCTA
>chr15 93965326 gi|108075209|gb|DQ584714.1| Homo sapiens piRNA piR-51826, complete sequence U -
TGCCCGATGAGAAGTGCAGATAATCCT
>chr15 93965327 gi|108075207|gb|DQ584713.1| Homo sapiens piRNA piR-51825, complete sequence U -
TGCCCGATGAGAAGTGCAGATAATCC
>chr15 93965334 gi|108094541|gb|DQ597731.1| Homo sapiens piRNA piR-35797, complete sequence U -
GGACAGTTCATGCCCGATGAGAAGTGCAG
>chr15 93965334 gi|108052380|gb|DQ571126.1| Homo sapiens piRNA piR-31238, complete sequence U -
AGGACAGTTCATGCCCGATGAGAAGTGCAG
>chr15 93965356 gi|108101603|gb|DQ601431.1| Homo sapiens piRNA piR-39497, complete sequence U -
TAGGAATATAGCAGCAAGAAGAAGGACAGT
>chr15 93965363 gi|108078629|gb|DQ587375.1| Homo sapiens piRNA piR-54487, complete sequence U -
TGGATGTTAGGAATATAGCAGCAAGAAGAA
>chr15 93965452 gi|108063147|gb|DQ578404.1| Homo sapiens piRNA piR-46516, complete sequence U -
TCTTGGTGCACACACTAGAACAAGTTTCAA
>chr15 93965467 gi|108099580|gb|DQ600373.1| Homo sapiens piRNA piR-38439, complete sequence U -
TACGACAACAAAAAGTCTTGGTGCACACAC
>chr15 93965469 gi|108099578|gb|DQ600372.1| Homo sapiens piRNA piR-38438, complete sequence U -
TACGACAACAAAAAGTCTTGGTGCACAC
>chr15 93965470 gi|108099576|gb|DQ600371.1| Homo sapiens piRNA piR-38437, complete sequence U -
TACGACAACAAAAAGTCTTGGTGCACA
>chr15 93965470 gi|108085256|gb|DQ592852.1| Homo sapiens piRNA piR-59964, complete sequence U -
TTACGACAACAAAAAGTCTTGGTGCACA
>chr15 93965488 gi|108083804|gb|DQ592102.1| Homo sapiens piRNA piR-59214, complete sequence U -
TGTGTGTTCATTGGGTATTACGACAAC
>chr15 93965503 gi|108052419|gb|DQ571165.1| Homo sapiens piRNA piR-31277, complete sequence U -
AGGAGTCATGGCTGTCTCTGTGTGTTCATT
>chr15 93965646 gi|108094106|gb|DQ597491.1| Homo sapiens piRNA piR-35557, complete sequence U -
GCTAAGAACCCAAAGGGACCAAGGAA
>chr15 93965688 gi|108076607|gb|DQ585435.1| Homo sapiens piRNA piR-52547, complete sequence U -
TGCTAAAGATATGAAAGAAAAGATGAAGGC
>chr15 93965691 gi|108076605|gb|DQ585434.1| Homo sapiens piRNA piR-52546, complete sequence U -
TGCTAAAGATATGAAAGAAAAGATGAA
>chr15 93965692 gi|108076603|gb|DQ585433.1| Homo sapiens piRNA piR-52545, complete sequence U -
TGCTAAAGATATGAAAGAAAAGATGA
>chr15 93965784 gi|108098641|gb|DQ599888.1| Homo sapiens piRNA piR-37954, complete sequence U -
TACAGATACACTGGAAAGAGGGGCTTGGA
>chr15 93965785 gi|108098639|gb|DQ599887.1| Homo sapiens piRNA piR-37953, complete sequence U -
TACAGATACACTGGAAAGAGGGGCTTGG
>chr15 93965787 gi|108098637|gb|DQ599886.1| Homo sapiens piRNA piR-37952, complete sequence U -
TACAGATACACTGGAAAGAGGGGCTT
>chr15 93965958 gi|108080721|gb|DQ589467.1| Homo sapiens piRNA piR-56579, complete sequence U +
TGGGTCCAGCCTTTACTTCTGAGTGGTCT
>chr15 93966014 gi|108095145|gb|DQ598047.1| Homo sapiens piRNA piR-36113, complete sequence U -
GGGAAAATCAAGTCGCCATGCACTGC
>chr15 93966121 gi|108055063|gb|DQ573809.1| Homo sapiens piRNA piR-41921, complete sequence U +
TCATCTGCTTTGGTTGAGGAGAAACTTCT
>chr15 93966223 gi|108075444|gb|DQ584838.1| Homo sapiens piRNA piR-51950, complete sequence U -
TGCCGCTTCAGGTCAGGAGTGTCCTAGGGG
>chr15 93966295 gi|108054166|gb|DQ572912.1| Homo sapiens piRNA piR-41024, complete sequence U +
TCACACTCCAAGGCTGCAAATGCTTGTGT
>chr15 93966887 gi|108067046|gb|DQ580419.1| Homo sapiens piRNA piR-48531, complete sequence U +
TGAGATAATAGTGCAAGCTGAGGCCAGGA
>chr15 93966956 gi|108096460|gb|DQ598740.1| Homo sapiens piRNA piR-36806, complete sequence U -
TAAAAGCTGAAATTTTGAACCTGGTCTGC
>chr15 93966988 gi|108100359|gb|DQ600774.1| Homo sapiens piRNA piR-38840, complete sequence U +
TAGAAGCCTTGGGAAGCCTTTGAATGAAGGGT
>chr15 93967530 gi|108071233|gb|DQ582630.1| Homo sapiens piRNA piR-32742, complete sequence U +
CCACAAGTGAAGACGACCTTAGCAGATGG
>chr15 93967974 gi|108092844|gb|DQ596830.1| Homo sapiens piRNA piR-34896, complete sequence M +
GAGTTTGAGACCAGCCTGGCCAACATGGT
>chr15 93968725 gi|108059755|gb|DQ576626.1| Homo sapiens piRNA piR-44738, complete sequence U +
TCCTTCATATTCTGGAGCCAGTGCTAGGGGC
>chr15 93969392 gi|108074165|gb|DQ584170.1| Homo sapiens piRNA piR-51282, complete sequence U +
TGCCAAGGTTAAGAATGCGCCCATGAGGCAGC
>chr15 93969392 gi|108074163|gb|DQ584169.1| Homo sapiens piRNA piR-51281, complete sequence U +
TGCCAAGGTTAAGAATGCGCCCATGAGGCA
>chr15 93969426 gi|108101742|gb|DQ601503.1| Homo sapiens piRNA piR-39569, complete sequence U +
TAGGAGGTCCTGGAGACACGTGCTCATGGT
>chr15 93969513 gi|108081943|gb|DQ590689.1| Homo sapiens piRNA piR-57801, complete sequence M +
TGTAAGATGTACATTGGTTTGGTCCA
>chr15 93969554 gi|108066643|gb|DQ580208.1| Homo sapiens piRNA piR-48320, complete sequence U +
TGAGAATAGCAGTGCTAATGCGATGAGGT
>chr15 93969555 gi|108092209|gb|DQ596500.1| Homo sapiens piRNA piR-34566, complete sequence U +
GAGAATAGCAGTGCTAATGCGATGAGGTT
>chr15 93969560 gi|108101126|gb|DQ601182.1| Homo sapiens piRNA piR-39248, complete sequence U +
TAGCAGTGCTAATGCGATGAGGTTACTGA
>chr15 93969560 gi|108101124|gb|DQ601181.1| Homo sapiens piRNA piR-39247, complete sequence U +
TAGCAGTGCTAATGCGATGAGGTTACTG
>chr15 93969834 gi|108077578|gb|DQ586324.1| Homo sapiens piRNA piR-53436, complete sequence U +
TGCTTTTCCCTGGGTGCTCAGGAATGGGA
>chr15 93969919 gi|108101567|gb|DQ601412.1| Homo sapiens piRNA piR-39478, complete sequence U +
TAGGAAGCATCTAAGGGAAGGACTGCCCGGT
>chr15 93970290 gi|108068098|gb|DQ580965.1| Homo sapiens piRNA piR-49077, complete sequence U +
TGAGGGAGAAAGAGACATCACTTGGTTGGT
>chr15 93970747 gi|108077596|gb|DQ586342.1| Homo sapiens piRNA piR-53454, complete sequence U +
TGGAAAAGAAAGGTGTAGGAGGGGCAAG
>chr15 93972299 gi|108054007|gb|DQ572753.1| Homo sapiens piRNA piR-40865, complete sequence U +
TCAAGGAAGACTCCTTGGATAAGCTGGTGT
>chr15 93973480 gi|108075917|gb|DQ585094.1| Homo sapiens piRNA piR-52206, complete sequence M -
TGCCTGTAATCCCAGCACTTTGGGAGGCCG
>chr15 93973481 gi|108075915|gb|DQ585093.1| Homo sapiens piRNA piR-52205, complete sequence M -
TGCCTGTAATCCCAGCACTTTGGGAGGCC
>chr15 93973496 gi|108080179|gb|DQ588925.1| Homo sapiens piRNA piR-56037, complete sequence M +
TGGGATTACAGGCATGAGCCACCGCGCCT
