# Supplementary material for: proTRAC - a software for probabilistic piRNA cluster detection, visualization and analysis
Source: BMC Bioinformatics. 2012 Jan 10;13:5. doi: 10.1186/1471-2105-13-5 (PMC3293768; doi:10.1186/1471-2105-13-5)
Supplement: Additional file 4 — proTRAC results folder containing a picture and a FASTA file for each detected human cluster. After decompression, the folder can be opened as former session in proTRAC. Alternatively, each file can be opened separately with any standard text-editor or graphic-viewer respectively. [file 1471-2105-13-5-S4.ZIP › proTRAC_results_human/bidirectional_clusters/Cluster_140.fas]

>chr16 69356494 gi|108069589|gb|DQ581761.1| Homo sapiens piRNA piR-49873, complete sequence U +
TGATGATTGATGACCTCCTGACTCCA
>chr16 69356544 gi|108052969|gb|DQ571715.1| Homo sapiens piRNA piR-31827, complete sequence U +
ATGGAGATGACTTGGATGGATGTCCCT
>chr16 69357136 gi|108082732|gb|DQ591478.1| Homo sapiens piRNA piR-58590, complete sequence U -
TGTGAGCTCGTGAGGTCAAGCCTGCA
>chr16 69358295 gi|108053703|gb|DQ572449.1| Homo sapiens piRNA piR-40561, complete sequence U -
TATTGACTGGGACAAGCCCTGGAGCC
>chr16 69359003 gi|108070378|gb|DQ582176.1| Homo sapiens piRNA piR-32288, complete sequence U -
CAGAAAACCAGAGGGTCTTTTAATTGGAAGC
>chr16 69359906 gi|108080600|gb|DQ589346.1| Homo sapiens piRNA piR-56458, complete sequence U -
TGGGGTAAACGTGGGACAGCCTCTGC
>chr16 69359943 gi|108083664|gb|DQ592029.1| Homo sapiens piRNA piR-59141, complete sequence U -
TGTGTGAATGTGCTTTGACTTTGGTCT
>chr16 69359944 gi|108083662|gb|DQ592028.1| Homo sapiens piRNA piR-59140, complete sequence U -
TGTGTGAATGTGCTTTGACTTTGGTC
>chr16 69360120 gi|108051291|gb|DQ570037.1| Homo sapiens piRNA piR-30149, complete sequence U -
AACCAGAGCAAAGAAATGGCCCAGTGC
>chr16 69360580 gi|108085094|gb|DQ592767.1| Homo sapiens piRNA piR-59879, complete sequence U -
TTAACATCGATGATGGCAGGTTGTGTGCT
