# Supplementary material for: proTRAC - a software for probabilistic piRNA cluster detection, visualization and analysis
Source: BMC Bioinformatics. 2012 Jan 10;13:5. doi: 10.1186/1471-2105-13-5 (PMC3293768; doi:10.1186/1471-2105-13-5)
Supplement: Additional file 4 — proTRAC results folder containing a picture and a FASTA file for each detected human cluster. After decompression, the folder can be opened as former session in proTRAC. Alternatively, each file can be opened separately with any standard text-editor or graphic-viewer respectively. [file 1471-2105-13-5-S4.ZIP › proTRAC_results_human/bidirectional_clusters/Cluster_141.fas]

>chr16 70187722 gi|108081284|gb|DQ590030.1| Homo sapiens piRNA piR-57142, complete sequence M -
TGGTCTCGAACTCCTGACCTCAGGTGATCCA
>chr16 70187723 gi|108081283|gb|DQ590029.1| Homo sapiens piRNA piR-57141, complete sequence M -
TGGTCTCGAACTCCTGACCTCAGGTGATCC
>chr16 70187724 gi|108081282|gb|DQ590028.1| Homo sapiens piRNA piR-57140, complete sequence M -
TGGTCTCGAACTCCTGACCTCAGGTGATC
>chr16 70187728 gi|108095110|gb|DQ598029.1| Homo sapiens piRNA piR-36095, complete sequence M -
GGCTGGTCTCGAACTCCTGACCTCAGGT
>chr16 70189547 gi|108085734|gb|DQ593109.1| Homo sapiens piRNA piR-33221, complete sequence M +
CCTCCCAAAGTGCTGGGATTACAGGCGTGAG
>chr16 70191626 gi|108069670|gb|DQ581803.1| Homo sapiens piRNA piR-49915, complete sequence U +
TGATGCTGAGTGTTCTGCTATGGAAAC
>chr16 70191819 gi|108059490|gb|DQ576489.1| Homo sapiens piRNA piR-44601, complete sequence U +
TCCTGGGCCTTTCAACCTTGCGGGCTGTGC
>chr16 70191872 gi|108088098|gb|DQ594358.1| Homo sapiens piRNA piR-60470, complete sequence U +
TTCCAGGTTTGACTCTCCAGCACAGAGCAGA
>chr16 70191945 gi|108095871|gb|DQ598419.1| Homo sapiens piRNA piR-36485, complete sequence U +
GTCCAAAGGGTGTACGTTGCATAAGGCTA
>chr16 70191946 gi|108055257|gb|DQ574003.1| Homo sapiens piRNA piR-42115, complete sequence U +
TCCAAAGGGTGTACGTTGCATAAGGCT
>chr16 70192436 gi|108058719|gb|DQ576090.1| Homo sapiens piRNA piR-44202, complete sequence U +
TCCTAGTGATTACTGACTTTAGTGCCTAA
>chr16 70192446 gi|108099947|gb|DQ600562.1| Homo sapiens piRNA piR-38628, complete sequence U +
TACTGACTTTAGTGCCTAAACCTTTTTGGAA
>chr16 70194247 gi|108067681|gb|DQ580747.1| Homo sapiens piRNA piR-48859, complete sequence U +
TGAGCTGGGCCATTTGATCTCCTTTCACCTT
>chr16 70194247 gi|108067679|gb|DQ580746.1| Homo sapiens piRNA piR-48858, complete sequence U +
TGAGCTGGGCCATTTGATCTCCTTTCACC
>chr16 70196128 gi|108096399|gb|DQ598706.1| Homo sapiens piRNA piR-36772, complete sequence U +
TAAAAATGCCATTGTAACTACTGTAG
