# Supplementary material for: proTRAC - a software for probabilistic piRNA cluster detection, visualization and analysis
Source: BMC Bioinformatics. 2012 Jan 10;13:5. doi: 10.1186/1471-2105-13-5 (PMC3293768; doi:10.1186/1471-2105-13-5)
Supplement: Additional file 4 — proTRAC results folder containing a picture and a FASTA file for each detected human cluster. After decompression, the folder can be opened as former session in proTRAC. Alternatively, each file can be opened separately with any standard text-editor or graphic-viewer respectively. [file 1471-2105-13-5-S4.ZIP › proTRAC_results_human/bidirectional_clusters/Cluster_155.fas]

>chr17 45126104 gi|108076732|gb|DQ585499.1| Homo sapiens piRNA piR-52611, complete sequence M -
TGCTACCATCACAGCTGAATGCAATGA
>chr17 45126179 gi|108085860|gb|DQ593178.1| Homo sapiens piRNA piR-33290, complete sequence M -
CCTGTGCTGTCCTGCCTCAGATGCAGA
>chr17 45126266 gi|108075091|gb|DQ584653.1| Homo sapiens piRNA piR-51765, complete sequence M -
TGCCCAGTGCTCAGTCAAAGCCCAAGGT
>chr17 45126437 gi|108083765|gb|DQ592082.1| Homo sapiens piRNA piR-59194, complete sequence M +
TGTGTGTCTCCTCTCTGAATGGCACTCA
>chr17 45126512 gi|108063530|gb|DQ578599.1| Homo sapiens piRNA piR-46711, complete sequence M -
TGAAAGATGATGGGATGGGATGCATCAGT
>chr17 45126515 gi|108063528|gb|DQ578598.1| Homo sapiens piRNA piR-46710, complete sequence M -
TGAAAGATGATGGGATGGGATGCATC
>chr17 45126517 gi|108076976|gb|DQ585722.1| Homo sapiens piRNA piR-52834, complete sequence U -
TGCTCATGAAAGATGATGGGATGGGATGCA
>chr17 45126707 gi|108060635|gb|DQ577091.1| Homo sapiens piRNA piR-45203, complete sequence M -
TCGTCATTGGTGTCTAGCTGCTCACTC
>chr17 45126716 gi|108097209|gb|DQ599124.1| Homo sapiens piRNA piR-37190, complete sequence U -
TAACCTCACTCTCGTCATTGGTGTCTAGC
>chr17 45127470 gi|108067865|gb|DQ580842.1| Homo sapiens piRNA piR-48954, complete sequence M -
TGAGGACTCAGGTCTCCTAAGGATGAAA
>chr17 45127628 gi|108052895|gb|DQ571641.1| Homo sapiens piRNA piR-31753, complete sequence M -
ATGATTGTAGTTTGTGTTTTCAGAGATGGT
>chr17 45127727 gi|108079824|gb|DQ588570.1| Homo sapiens piRNA piR-55682, complete sequence M +
TGGGAATACAACAACGTGGGCACTGA
>chr17 45127729 gi|108094539|gb|DQ597730.1| Homo sapiens piRNA piR-35796, complete sequence M -
GGACAGGTCAGTGCCCACGTTGTTGTATTCC
>chr17 45127806 gi|108097792|gb|DQ599433.1| Homo sapiens piRNA piR-37499, complete sequence M -
TAAGGGACTGTAGCTGCTGGGTTAGC
>chr17 45127872 gi|108080337|gb|DQ589083.1| Homo sapiens piRNA piR-56195, complete sequence M -
TGGGCCCCAGAGCAGTCCATCTTCAAGGTC
>chr17 45127981 gi|108081249|gb|DQ589995.1| Homo sapiens piRNA piR-57107, complete sequence M -
TGGTCCGTATCCCATTCTATCTCAGATGC
>chr17 45128077 gi|108055147|gb|DQ573893.1| Homo sapiens piRNA piR-42005, complete sequence M -
TCATGTTTCTGTGTGGTCCTCACCTC
>chr17 45128484 gi|108072525|gb|DQ583301.1| Homo sapiens piRNA piR-50413, complete sequence M -
TGCAATCACCGTTCACTAGACTCGAC
>chr17 45129139 gi|108056049|gb|DQ574702.1| Homo sapiens piRNA piR-42814, complete sequence M -
TCCAGGGTGATGACAAATCCGTGAGGGTGGA
>chr17 45129255 gi|108052735|gb|DQ571481.1| Homo sapiens piRNA piR-31593, complete sequence M -
AGTGCTTTAACTGGACCTATTTAGACA
>chr17 45129629 gi|108092622|gb|DQ596711.1| Homo sapiens piRNA piR-34777, complete sequence M -
GAGGCAAATAAGGTTGGACTGGTGGCAT
>chr17 45129891 gi|108081675|gb|DQ590421.1| Homo sapiens piRNA piR-57533, complete sequence M -
TGGTGTCCAAGAAATGGTGACAAATCTCA
>chr17 45130827 gi|108054973|gb|DQ573719.1| Homo sapiens piRNA piR-41831, complete sequence M -
TCATAAAAGGACAAACTACTATCTAAG
>chr17 45130896 gi|108101508|gb|DQ601382.1| Homo sapiens piRNA piR-39448, complete sequence M -
TAGGAAAAGGCAGAGTGCATTGTGTGACC
>chr17 45131526 gi|108061474|gb|DQ577523.1| Homo sapiens piRNA piR-45635, complete sequence U -
TCTCCCTTTGCGAAGAGCATCTCCGTGGC
>chr17 45131526 gi|108058010|gb|DQ575710.1| Homo sapiens piRNA piR-43822, complete sequence U -
TCCCTTTGCGAAGAGCATCTCCGTGGC
>chr17 45132077 gi|108066037|gb|DQ579883.1| Homo sapiens piRNA piR-47995, complete sequence M -
TGACTAATTAGACTGGGAAACAAGGGC
>chr17 45132606 gi|108077434|gb|DQ586180.1| Homo sapiens piRNA piR-53292, complete sequence U -
TGCTGTTATGGAACAGTGCAGATATGGA
>chr17 45132942 gi|108053621|gb|DQ572367.1| Homo sapiens piRNA piR-40479, complete sequence U -
TATGTCTAGCATCAGCAAACTCATCAG
>chr17 45133105 gi|108093120|gb|DQ596970.1| Homo sapiens piRNA piR-35036, complete sequence U -
GCAAATTGTAAATGGTAGCACTGCTCTGCCT
>chr17 45133260 gi|108083960|gb|DQ592181.1| Homo sapiens piRNA piR-59293, complete sequence M -
TGTTAGCCAGGATGGTCTCGATCTCCTGA
>chr17 45133719 gi|108051537|gb|DQ570283.1| Homo sapiens piRNA piR-30395, complete sequence U -
ACACGCCTGTAGACCCCTAGCAGCTGCC
>chr17 45133951 gi|108086109|gb|DQ593310.1| Homo sapiens piRNA piR-33422, complete sequence M +
CGCTGGCTCAGGAGTGAAGCTGCAGAC
>chr17 45133972 gi|108051346|gb|DQ570092.1| Homo sapiens piRNA piR-30204, complete sequence M -
AAGAGCTGTAACACTTGCCGTGAAGGTCTGC
>chr17 45134288 gi|108065301|gb|DQ579516.1| Homo sapiens piRNA piR-47628, complete sequence M +
TGACAGGGTGCTGATTGGTGCATTTACAATC
>chr17 45134491 gi|108092465|gb|DQ596631.1| Homo sapiens piRNA piR-34697, complete sequence M +
GAGCTAGATACAGAGTGCCGACTGGTGTAT
>chr17 45134802 gi|108086702|gb|DQ593623.1| Homo sapiens piRNA piR-33735, complete sequence M -
CTCGATTTCTCACCGGGCCTTAGCTGC
>chr17 45136062 gi|108054688|gb|DQ573434.1| Homo sapiens piRNA piR-41546, complete sequence M -
TCAGATGCATAGGTGATGCTTGGCCT
>chr17 45136310 gi|108083837|gb|DQ592119.1| Homo sapiens piRNA piR-59231, complete sequence M +
TGTGTTCGCCAACCCGGAAGCTCTCC
>chr17 45138169 gi|108095110|gb|DQ598029.1| Homo sapiens piRNA piR-36095, complete sequence M +
GGCTGGTCTCGAACTCCTGACCTCAGGT
>chr17 45138172 gi|108081284|gb|DQ590030.1| Homo sapiens piRNA piR-57142, complete sequence M +
TGGTCTCGAACTCCTGACCTCAGGTGATCCA
>chr17 45138172 gi|108081283|gb|DQ590029.1| Homo sapiens piRNA piR-57141, complete sequence M +
TGGTCTCGAACTCCTGACCTCAGGTGATCC
>chr17 45138172 gi|108081282|gb|DQ590028.1| Homo sapiens piRNA piR-57140, complete sequence M +
TGGTCTCGAACTCCTGACCTCAGGTGATC
