# Supplementary material for: proTRAC - a software for probabilistic piRNA cluster detection, visualization and analysis
Source: BMC Bioinformatics. 2012 Jan 10;13:5. doi: 10.1186/1471-2105-13-5 (PMC3293768; doi:10.1186/1471-2105-13-5)
Supplement: Additional file 4 — proTRAC results folder containing a picture and a FASTA file for each detected human cluster. After decompression, the folder can be opened as former session in proTRAC. Alternatively, each file can be opened separately with any standard text-editor or graphic-viewer respectively. [file 1471-2105-13-5-S4.ZIP › proTRAC_results_human/bidirectional_clusters/Cluster_156.fas]

>chr17 66111815 gi|108078906|gb|DQ587652.1| Homo sapiens piRNA piR-54764, complete sequence M +
TGGCAGGGTCATAGGACAATAGTGGA
>chr17 66112295 gi|108079792|gb|DQ588538.1| Homo sapiens piRNA piR-55650, complete sequence M -
TGGGAAGTGAGGAGCCCCTCTGCCCGGC
>chr17 66112683 gi|108079798|gb|DQ588544.1| Homo sapiens piRNA piR-55656, complete sequence M -
TGGGAAGTGAGGAGCGTCTCTGCCTGGC
>chr17 66112685 gi|108079797|gb|DQ588543.1| Homo sapiens piRNA piR-55655, complete sequence M -
TGGGAAGTGAGGAGCGTCTCTGCCTG
>chr17 66112728 gi|108056606|gb|DQ574987.1| Homo sapiens piRNA piR-43099, complete sequence M -
TCCCAAAGTGCCGAGATTGCAGCCTCTGC
>chr17 66112892 gi|108055842|gb|DQ574588.1| Homo sapiens piRNA piR-42700, complete sequence M -
TCCAGCTCCTAACCGCGAGTGATCTGC
>chr17 66113021 gi|108072324|gb|DQ583196.1| Homo sapiens piRNA piR-50308, complete sequence M -
TGCAACCTCCCTGCCTGATTCTCCTGCCTCA
>chr17 66121411 gi|108052735|gb|DQ571481.1| Homo sapiens piRNA piR-31593, complete sequence M +
AGTGCTTTAACTGGACCTATTTAGACA
>chr17 66122567 gi|108053554|gb|DQ572300.1| Homo sapiens piRNA piR-40412, complete sequence M +
TATGCTAAATGATGGGAAAGTCTGGG
>chr17 66122569 gi|108076617|gb|DQ585440.1| Homo sapiens piRNA piR-52552, complete sequence M +
TGCTAAATGATGGGAAAGTCTGGGTCTC
>chr17 66122595 gi|108055147|gb|DQ573893.1| Homo sapiens piRNA piR-42005, complete sequence M +
TCATGTTTCTGTGTGGTCCTCACCTC
>chr17 66122779 gi|108078806|gb|DQ587552.1| Homo sapiens piRNA piR-54664, complete sequence U +
TGGCACAGGTCACTTGCACATAGGTCTCGGA
>chr17 66122833 gi|108097072|gb|DQ599054.1| Homo sapiens piRNA piR-37120, complete sequence U +
TAACATGAGAAATGAAGCTTCTCACATCGTT
>chr17 66122866 gi|108080534|gb|DQ589280.1| Homo sapiens piRNA piR-56392, complete sequence U +
TGGGGATGACGGACTGTAGTTGATGGGTTA
>chr17 66122874 gi|108051856|gb|DQ570602.1| Homo sapiens piRNA piR-30714, complete sequence U +
ACGGACTGTAGTTGATGGGTTAGCGGAAT
>chr17 66122960 gi|108094539|gb|DQ597730.1| Homo sapiens piRNA piR-35796, complete sequence M +
GGACAGGTCAGTGCCCACGTTGTTGTATTCC
>chr17 66122967 gi|108079824|gb|DQ588570.1| Homo sapiens piRNA piR-55682, complete sequence M -
TGGGAATACAACAACGTGGGCACTGA
>chr17 66123063 gi|108052895|gb|DQ571641.1| Homo sapiens piRNA piR-31753, complete sequence M +
ATGATTGTAGTTTGTGTTTTCAGAGATGGT
>chr17 66123422 gi|108077998|gb|DQ586744.1| Homo sapiens piRNA piR-53856, complete sequence U +
TGGAATGTACTACTCGTTTAGCAGCCTTC
>chr17 66123427 gi|108082027|gb|DQ590773.1| Homo sapiens piRNA piR-57885, complete sequence U +
TGTACTACTCGTTTAGCAGCCTTCAT
>chr17 66123636 gi|108100595|gb|DQ600898.1| Homo sapiens piRNA piR-38964, complete sequence U +
TAGACGGCGTTTCCCGCTACGTTCTCGGGCC
>chr17 66124282 gi|108056592|gb|DQ574980.1| Homo sapiens piRNA piR-43092, complete sequence U +
TCCCAAAGACTGACAAGTTGATGCCACTGC
>chr17 66124516 gi|108054709|gb|DQ573455.1| Homo sapiens piRNA piR-41567, complete sequence U +
TCAGCAAACATTAGAGTGCCATTCAGAGA
>chr17 66124639 gi|108058723|gb|DQ576092.1| Homo sapiens piRNA piR-44204, complete sequence U +
TCCTAGTGTGACATAGAGTAACTCTGCTTA
>chr17 66124699 gi|108075091|gb|DQ584653.1| Homo sapiens piRNA piR-51765, complete sequence M +
TGCCCAGTGCTCAGTCAAAGCCCAAGGT
>chr17 66124726 gi|108077819|gb|DQ586565.1| Homo sapiens piRNA piR-53677, complete sequence U +
TGGAAGACAAGTGCTTCCCTGATGAGCTGT
>chr17 66124779 gi|108085860|gb|DQ593178.1| Homo sapiens piRNA piR-33290, complete sequence M +
CCTGTGCTGTCCTGCCTCAGATGCAGA
>chr17 66124850 gi|108099762|gb|DQ600468.1| Homo sapiens piRNA piR-38534, complete sequence U +
TACTACCATCACAGCTGAATGCAATG
>chr17 66125451 gi|108051261|gb|DQ570007.1| Homo sapiens piRNA piR-30119, complete sequence U -
AACAAGATCAGAGGTGCTAAGTGCTATA
>chr17 66128443 gi|108091324|gb|DQ596028.1| Homo sapiens piRNA piR-34094, complete sequence U -
GAAAGATGTGTCAGACCAACTTATTGGATGC
>chr17 66128862 gi|108075915|gb|DQ585093.1| Homo sapiens piRNA piR-52205, complete sequence M -
TGCCTGTAATCCCAGCACTTTGGGAGGCC
>chr17 66129135 gi|108074915|gb|DQ584560.1| Homo sapiens piRNA piR-51672, complete sequence U +
TGCCATTAAAGACTTCAGTGTGCAGC
