# Supplementary material for: proTRAC - a software for probabilistic piRNA cluster detection, visualization and analysis
Source: BMC Bioinformatics. 2012 Jan 10;13:5. doi: 10.1186/1471-2105-13-5 (PMC3293768; doi:10.1186/1471-2105-13-5)
Supplement: Additional file 4 — proTRAC results folder containing a picture and a FASTA file for each detected human cluster. After decompression, the folder can be opened as former session in proTRAC. Alternatively, each file can be opened separately with any standard text-editor or graphic-viewer respectively. [file 1471-2105-13-5-S4.ZIP › proTRAC_results_human/bidirectional_clusters/Cluster_157.fas]

>chr17 79470333 gi|108081958|gb|DQ590704.1| Homo sapiens piRNA piR-57816, complete sequence M +
TGTAATCCCAGCACTTTGGGAGGCCGAGG
>chr17 79470378 gi|108083960|gb|DQ592181.1| Homo sapiens piRNA piR-59293, complete sequence M -
TGTTAGCCAGGATGGTCTCGATCTCCTGA
>chr17 79470453 gi|108081603|gb|DQ590349.1| Homo sapiens piRNA piR-57461, complete sequence M +
TGGTGGCGGGCGCCTGTGGTCCCAGC
>chr17 79473172 gi|108075915|gb|DQ585093.1| Homo sapiens piRNA piR-52205, complete sequence M +
TGCCTGTAATCCCAGCACTTTGGGAGGCC
>chr17 79473415 gi|108075917|gb|DQ585094.1| Homo sapiens piRNA piR-52206, complete sequence M +
TGCCTGTAATCCCAGCACTTTGGGAGGCCG
>chr17 79473415 gi|108075915|gb|DQ585093.1| Homo sapiens piRNA piR-52205, complete sequence M +
TGCCTGTAATCCCAGCACTTTGGGAGGCC
>chr17 79473419 gi|108081958|gb|DQ590704.1| Homo sapiens piRNA piR-57816, complete sequence M +
TGTAATCCCAGCACTTTGGGAGGCCGAGG
>chr17 79474128 gi|108070805|gb|DQ582400.1| Homo sapiens piRNA piR-32512, complete sequence M +
CAGGAGTTCAAGACCAGCCTGGCCAACGTA
>chr17 79474444 gi|108055836|gb|DQ574582.1| Homo sapiens piRNA piR-42694, complete sequence M -
TCCAGCCTGGATGACAGAGCAAGACCCTGTC
>chr17 79475639 gi|108081602|gb|DQ590348.1| Homo sapiens piRNA piR-57460, complete sequence M +
TGGTGGCGCATGCCTGTAATCCCAGCTACTC
>chr17 79477605 gi|108076823|gb|DQ585569.1| Homo sapiens piRNA piR-52681, complete sequence U -
TGCTAGCCTCACGAAACTGGAATAAGCCTT
>chr17 79477605 gi|108052254|gb|DQ571000.1| Homo sapiens piRNA piR-31112, complete sequence M -
AGCCTCACGAAACTGGAATAAGCCTT
>chr17 79478360 gi|108076322|gb|DQ585304.1| Homo sapiens piRNA piR-52416, complete sequence M -
TGCGCGACATCAAGGAGAAGCTGTGCTACGT
>chr17 79478363 gi|108076320|gb|DQ585303.1| Homo sapiens piRNA piR-52415, complete sequence M -
TGCGCGACATCAAGGAGAAGCTGTGCTA
>chr17 79478365 gi|108076318|gb|DQ585302.1| Homo sapiens piRNA piR-52414, complete sequence M -
TGCGCGACATCAAGGAGAAGCTGTGC
>chr17 79478425 gi|108099418|gb|DQ600289.1| Homo sapiens piRNA piR-38355, complete sequence U -
TACCTCATGAAGATCCTCACTGAGCGAGGC
>chr17 79479330 gi|108081231|gb|DQ589977.1| Homo sapiens piRNA piR-57089, complete sequence U -
TGGTCATTGACAATGGCTCCGGCATGTGC
