# Supplementary material for: proTRAC - a software for probabilistic piRNA cluster detection, visualization and analysis
Source: BMC Bioinformatics. 2012 Jan 10;13:5. doi: 10.1186/1471-2105-13-5 (PMC3293768; doi:10.1186/1471-2105-13-5)
Supplement: Additional file 4 — proTRAC results folder containing a picture and a FASTA file for each detected human cluster. After decompression, the folder can be opened as former session in proTRAC. Alternatively, each file can be opened separately with any standard text-editor or graphic-viewer respectively. [file 1471-2105-13-5-S4.ZIP › proTRAC_results_human/bidirectional_clusters/Cluster_158.fas]

>chr18 2918979 gi|108097065|gb|DQ599050.1| Homo sapiens piRNA piR-37116, complete sequence U -
TAACATCAAGAGAACTGTCAGGAGCCC
>chr18 2919389 gi|108083442|gb|DQ591909.1| Homo sapiens piRNA piR-59021, complete sequence U -
TGTGGGCCTTTGGAAAGCATCTTGCCT
>chr18 2919390 gi|108083440|gb|DQ591908.1| Homo sapiens piRNA piR-59020, complete sequence U -
TGTGGGCCTTTGGAAAGCATCTTGCC
>chr18 2919391 gi|108081729|gb|DQ590475.1| Homo sapiens piRNA piR-57587, complete sequence U -
TGGTGTGGGCCTTTGGAAAGCATCTTGC
>chr18 2919621 gi|108085744|gb|DQ593115.1| Homo sapiens piRNA piR-33227, complete sequence U -
CCTCTCATCTGTGACAACTCCACGAGC
>chr18 2920430 gi|108068892|gb|DQ581385.1| Homo sapiens piRNA piR-49497, complete sequence U +
TGATACCTAAGAGAAAGGTTGGGGAA
>chr18 2923156 gi|108075917|gb|DQ585094.1| Homo sapiens piRNA piR-52206, complete sequence M +
TGCCTGTAATCCCAGCACTTTGGGAGGCCG
>chr18 2923156 gi|108075915|gb|DQ585093.1| Homo sapiens piRNA piR-52205, complete sequence M +
TGCCTGTAATCCCAGCACTTTGGGAGGCC
>chr18 2923160 gi|108081958|gb|DQ590704.1| Homo sapiens piRNA piR-57816, complete sequence M +
TGTAATCCCAGCACTTTGGGAGGCCGAGG
