# Supplementary material for: proTRAC - a software for probabilistic piRNA cluster detection, visualization and analysis
Source: BMC Bioinformatics. 2012 Jan 10;13:5. doi: 10.1186/1471-2105-13-5 (PMC3293768; doi:10.1186/1471-2105-13-5)
Supplement: Additional file 4 — proTRAC results folder containing a picture and a FASTA file for each detected human cluster. After decompression, the folder can be opened as former session in proTRAC. Alternatively, each file can be opened separately with any standard text-editor or graphic-viewer respectively. [file 1471-2105-13-5-S4.ZIP › proTRAC_results_human/bidirectional_clusters/Cluster_159.fas]

>chr18 11636383 gi|108101952|gb|DQ601612.1| Homo sapiens piRNA piR-39678, complete sequence M -
TAGGCCCAATGCCACTGAAGATGGACC
>chr18 11637303 gi|108063627|gb|DQ578649.1| Homo sapiens piRNA piR-46761, complete sequence M +
TGAAAGTGGATGTACCCATGGGATTTGC
>chr18 11638841 gi|108099852|gb|DQ600514.1| Homo sapiens piRNA piR-38580, complete sequence M -
TACTCAGGAGGCTGAGACAGGAGAATTGC
>chr18 11640097 gi|108054305|gb|DQ573051.1| Homo sapiens piRNA piR-41163, complete sequence M -
TCACCACAACCGAATGAGCTAAGGATTCTC
>chr18 11640324 gi|108102244|gb|DQ601766.1| Homo sapiens piRNA piR-39832, complete sequence M -
TAGGTGAACACTGAGAAGGCAGATGCAGC
>chr18 11640558 gi|108082665|gb|DQ591411.1| Homo sapiens piRNA piR-58523, complete sequence M -
TGTGACCTTTACCCTCTTTGCCAAGGGA
>chr18 11640563 gi|108078711|gb|DQ587457.1| Homo sapiens piRNA piR-54569, complete sequence M +
TGGCAAAGAGGGTAAAGGTCACAGGATG
>chr18 11640627 gi|108091151|gb|DQ595940.1| Homo sapiens piRNA piR-62052, complete sequence M -
TTTTAGCATAGTGTGTCAGGTCTTCATAGT
>chr18 11640635 gi|108078214|gb|DQ586960.1| Homo sapiens piRNA piR-54072, complete sequence M -
TGGACTTTTAGCATAGTGTGTCAGGTC
>chr18 11641276 gi|108094892|gb|DQ597915.1| Homo sapiens piRNA piR-35981, complete sequence M -
GGCATTGATTGGATGCAAGGTCTCCACACT
>chr18 11642735 gi|108102528|gb|DQ601914.1| Homo sapiens piRNA piR-39980, complete sequence M -
TAGTCCCAGCTACTTGGGAGGCTGAGGCA
>chr18 11642871 gi|108081958|gb|DQ590704.1| Homo sapiens piRNA piR-57816, complete sequence M -
TGTAATCCCAGCACTTTGGGAGGCCGAGG
>chr18 11643005 gi|108081958|gb|DQ590704.1| Homo sapiens piRNA piR-57816, complete sequence M -
TGTAATCCCAGCACTTTGGGAGGCCGAGG
>chr18 11643874 gi|108081419|gb|DQ590165.1| Homo sapiens piRNA piR-57277, complete sequence U -
TGGTGACTTTGACTTTGACTTTGACT
>chr18 11644287 gi|108074761|gb|DQ584481.1| Homo sapiens piRNA piR-51593, complete sequence M -
TGCCATAGCACAGCACCTTCCCTCGCCAGC
>chr18 11645753 gi|108102461|gb|DQ601879.1| Homo sapiens piRNA piR-39945, complete sequence M -
TAGTATTTGCATATAACCTACCCACATCCTC
>chr18 11645874 gi|108080997|gb|DQ589743.1| Homo sapiens piRNA piR-56855, complete sequence M -
TGGTAACATTTTGCTAAGTTGTACTATAGG
>chr18 11645993 gi|108081958|gb|DQ590704.1| Homo sapiens piRNA piR-57816, complete sequence M +
TGTAATCCCAGCACTTTGGGAGGCCGAGG
>chr18 11647711 gi|108085708|gb|DQ593090.1| Homo sapiens piRNA piR-33202, complete sequence U -
CCTCACCTACCAGATGATGGGCGGCTGGGC
>chr18 11648216 gi|108079170|gb|DQ587916.1| Homo sapiens piRNA piR-55028, complete sequence M -
TGGCCCGTTCTTGATGGTCGCTGTCTCTTC
>chr18 11648435 gi|108063432|gb|DQ578550.1| Homo sapiens piRNA piR-46662, complete sequence M +
TGAAACATGTGCTGTGTCCACTCAGGGT
>chr18 11648442 gi|108083201|gb|DQ591787.1| Homo sapiens piRNA piR-58899, complete sequence M +
TGTGCTGTGTCCACTCAGGGTTAAATGGA
>chr18 11648449 gi|108082298|gb|DQ591044.1| Homo sapiens piRNA piR-58156, complete sequence M +
TGTCCACTCAGGGTTAAATGGATTAAGGG
>chr18 11648909 gi|108053515|gb|DQ572261.1| Homo sapiens piRNA piR-40373, complete sequence U -
TATGATGTCCACACACCTAGTTACAATGAC
>chr18 11649497 gi|108099912|gb|DQ600544.1| Homo sapiens piRNA piR-38610, complete sequence U -
TACTCTGTGTGCGTTGGTGACCATCATGCT
>chr18 11649898 gi|108089884|gb|DQ595277.1| Homo sapiens piRNA piR-61389, complete sequence U -
TTGGAGCCTGGTTGCCACATGAAATATA
>chr18 11649993 gi|108055186|gb|DQ573932.1| Homo sapiens piRNA piR-42044, complete sequence U -
TCATTTATTTCTGCAGTGACAGCCTATCC
>chr18 11651063 gi|108093608|gb|DQ597225.1| Homo sapiens piRNA piR-35291, complete sequence U -
GCCAAAGCAATTCTTTTCCAGTAGCTGGGAGC
>chr18 11651253 gi|108079844|gb|DQ588590.1| Homo sapiens piRNA piR-55702, complete sequence U -
TGGGAATGAGTCTCCCTGCTTCTTGGCTC
>chr18 11652155 gi|108071266|gb|DQ582647.1| Homo sapiens piRNA piR-32759, complete sequence U -
CCACAGTGGCTGAGAGCTTTGTACAGGGG
>chr18 11652338 gi|108058012|gb|DQ575711.1| Homo sapiens piRNA piR-43823, complete sequence U -
TCCCTTTGCTTCCCTATACTTTTGTATTGG
>chr18 11653596 gi|108054461|gb|DQ573207.1| Homo sapiens piRNA piR-41319, complete sequence U -
TCACTCTCACTTAAGTGGAACCAGCCAATG
>chr18 11653647 gi|108092670|gb|DQ596736.1| Homo sapiens piRNA piR-34802, complete sequence U -
GAGGGATGCCCGTACTAAAGGGAAAGTCAC
>chr18 11653746 gi|108080187|gb|DQ588933.1| Homo sapiens piRNA piR-56045, complete sequence U -
TGGGATTGCAATGTAACAAGTGGACGCCA
>chr18 11653826 gi|108085516|gb|DQ592986.1| Homo sapiens piRNA piR-33098, complete sequence U -
CCCTAGAAGTCTGCCAAGGTGGGGTTGGA
>chr18 11653860 gi|108073408|gb|DQ583776.1| Homo sapiens piRNA piR-50888, complete sequence U -
TGCAGGGTAGATCTGAGCTACTTGCTGGGGA
>chr18 11653953 gi|108100930|gb|DQ601080.1| Homo sapiens piRNA piR-39146, complete sequence U -
TAGATTACAAATGGAAATGAAGCACAAGC
>chr18 11653957 gi|108088257|gb|DQ594439.1| Homo sapiens piRNA piR-60551, complete sequence U -
TTCCCTAGATTACAAATGGAAATGAAGCAC
>chr18 11653988 gi|108088402|gb|DQ594513.1| Homo sapiens piRNA piR-60625, complete sequence U -
TTCCTGCGAAGAGAGCACAGGGGCAAGGGC
>chr18 11654002 gi|108076982|gb|DQ585728.1| Homo sapiens piRNA piR-52840, complete sequence U -
TGCTCATTTCAGAATTCCTGCGAAGAGAGC
>chr18 11654196 gi|108077475|gb|DQ586221.1| Homo sapiens piRNA piR-53333, complete sequence U -
TGCTTATTTCCTGTGGTAAGGGTCCTGC
>chr18 11654236 gi|108077040|gb|DQ585786.1| Homo sapiens piRNA piR-52898, complete sequence U -
TGCTCTCGATCAATGCTCCTGGTTTCCCC
>chr18 11654297 gi|108073890|gb|DQ584027.1| Homo sapiens piRNA piR-51139, complete sequence U -
TGCATGTTGCTGAAGCCAGTGGGCACCTAAC
>chr18 11654298 gi|108073888|gb|DQ584026.1| Homo sapiens piRNA piR-51138, complete sequence U -
TGCATGTTGCTGAAGCCAGTGGGCACCTAA
>chr18 11654337 gi|108094566|gb|DQ597744.1| Homo sapiens piRNA piR-35810, complete sequence U +
GGACCTTGAAATGATGCCGTTTCGGTGGAGTG
>chr18 11654399 gi|108088459|gb|DQ594542.1| Homo sapiens piRNA piR-60654, complete sequence U -
TTCCTTTCTTGCCTCGACTTGTTCCCGAAG
>chr18 11654430 gi|108090902|gb|DQ595811.1| Homo sapiens piRNA piR-61923, complete sequence U -
TTTCTTGAAAGCAGTGTCTACATCCACTGT
>chr18 11654434 gi|108090900|gb|DQ595810.1| Homo sapiens piRNA piR-61922, complete sequence U -
TTTCTTGAAAGCAGTGTCTACATCCA
>chr18 11654494 gi|108078598|gb|DQ587344.1| Homo sapiens piRNA piR-54456, complete sequence U -
TGGATGCTGCATTTGCCACCTGCATTCC
>chr18 11654546 gi|108079385|gb|DQ588131.1| Homo sapiens piRNA piR-55243, complete sequence U -
TGGCTCTCATCAGTGTTGAATTTACCTTT
>chr18 11654556 gi|108054442|gb|DQ573188.1| Homo sapiens piRNA piR-41300, complete sequence U -
TCACTACTGGCTGGCTCTCATCAGTGTTGA
>chr18 11654593 gi|108072979|gb|DQ583538.1| Homo sapiens piRNA piR-50650, complete sequence U -
TGCAGAAAAGACGCTGTCTGAATTGCTAGC
>chr18 11654628 gi|108077463|gb|DQ586209.1| Homo sapiens piRNA piR-53321, complete sequence U -
TGCTTACTCTCTTAGCAGAAAACCCTACCTC
>chr18 11654683 gi|108077866|gb|DQ586612.1| Homo sapiens piRNA piR-53724, complete sequence U -
TGGAAGCTCTTTCCAAACTTCTTGGTACCCGG
>chr18 11654685 gi|108077865|gb|DQ586611.1| Homo sapiens piRNA piR-53723, complete sequence U -
TGGAAGCTCTTTCCAAACTTCTTGGTACCC
>chr18 11654696 gi|108073905|gb|DQ584035.1| Homo sapiens piRNA piR-51147, complete sequence U -
TGCATTAAGCATGGAAGCTCTTTCCAAACT
>chr18 11654859 gi|108099068|gb|DQ600108.1| Homo sapiens piRNA piR-38174, complete sequence U -
TACCACTTCTGTGACCGGACCCTGAAGTC
>chr18 11654875 gi|108055522|gb|DQ574268.1| Homo sapiens piRNA piR-42380, complete sequence U -
TCCACACCATGGACGGTTTACCACTTCTGTG
>chr18 11654892 gi|108102305|gb|DQ601798.1| Homo sapiens piRNA piR-39864, complete sequence U -
TAGGTGGTCGAAGTCATCCACACCATGGAC
>chr18 11654904 gi|108091675|gb|DQ596209.1| Homo sapiens piRNA piR-34275, complete sequence U -
GACAAATGTGGTAGGTGGTCGAAGTCATC
>chr18 11654911 gi|108066481|gb|DQ580117.1| Homo sapiens piRNA piR-48229, complete sequence U -
TGAGAACTGACAAATGTGGTAGGTGGTCGA
>chr18 11654914 gi|108081421|gb|DQ590167.1| Homo sapiens piRNA piR-57279, complete sequence U -
TGGTGAGAACTGACAAATGTGGTAGGTGGT
>chr18 11654915 gi|108066479|gb|DQ580116.1| Homo sapiens piRNA piR-48228, complete sequence U -
TGAGAACTGACAAATGTGGTAGGTGG
>chr18 11654921 gi|108060591|gb|DQ577068.1| Homo sapiens piRNA piR-45180, complete sequence U -
TCGGTGTGGTGAGAACTGACAAATGTGGT
>chr18 11654923 gi|108077022|gb|DQ585768.1| Homo sapiens piRNA piR-52880, complete sequence U -
TGCTCGGTGTGGTGAGAACTGACAAATGTG
>chr18 11654940 gi|108084383|gb|DQ592400.1| Homo sapiens piRNA piR-59512, complete sequence U -
TGTTTACTCGAGCTCCTGTGCTCGGTGTGGT
>chr18 11654945 gi|108101370|gb|DQ601309.1| Homo sapiens piRNA piR-39375, complete sequence U -
TAGCGTGTTTACTCGAGCTCCTGTGCTCGGT
>chr18 11654946 gi|108101366|gb|DQ601307.1| Homo sapiens piRNA piR-39373, complete sequence U -
TAGCGTGTTTACTCGAGCTCCTGTGCTCGG
>chr18 11654958 gi|108098930|gb|DQ600037.1| Homo sapiens piRNA piR-38103, complete sequence U -
TACATTCCAGCTAGCGTGTTTACTCGAGC
>chr18 11654974 gi|108059344|gb|DQ576414.1| Homo sapiens piRNA piR-44526, complete sequence U -
TCCTGCCTTCCTGGAGCTTACATTCCAGCTA
>chr18 11654976 gi|108059342|gb|DQ576413.1| Homo sapiens piRNA piR-44525, complete sequence U -
TCCTGCCTTCCTGGAGCTTACATTCCAGC
>chr18 11655016 gi|108090873|gb|DQ595796.1| Homo sapiens piRNA piR-61908, complete sequence U -
TTTCTAAGGACCCTTCAGCTGTGTCATGGT
>chr18 11655045 gi|108082174|gb|DQ590920.1| Homo sapiens piRNA piR-58032, complete sequence U -
TGTCAATGGAGTGGTTTGACTAGGTGAT
>chr18 11655363 gi|108060691|gb|DQ577120.1| Homo sapiens piRNA piR-45232, complete sequence U -
TCGTGGAAACCCCATGGCACAGGGTGTTG
>chr18 11655537 gi|108082846|gb|DQ591592.1| Homo sapiens piRNA piR-58704, complete sequence U -
TGTGATTGATCACACGTGAATTTCCTTCCA
>chr18 11655646 gi|108057720|gb|DQ575561.1| Homo sapiens piRNA piR-43673, complete sequence U -
TCCCTCACCACGACCTCTCTACTATTGAAC
>chr18 11655662 gi|108081744|gb|DQ590490.1| Homo sapiens piRNA piR-57602, complete sequence U -
TGGTGTTCCTTCTCTGTCCCTCACCACGAC
>chr18 11655731 gi|108080027|gb|DQ588773.1| Homo sapiens piRNA piR-55885, complete sequence U -
TGGGAGGCAACTGAGCGGTCTCGCCTGGC
>chr18 11655825 gi|108051879|gb|DQ570625.1| Homo sapiens piRNA piR-30737, complete sequence U -
ACTAGACATTGAATTTGCTGTCGAGATGT
>chr18 11655836 gi|108054068|gb|DQ572814.1| Homo sapiens piRNA piR-40926, complete sequence U -
TCAATAATAAAGACTAGACATTGAATTTGC
>chr18 11655885 gi|108102421|gb|DQ601858.1| Homo sapiens piRNA piR-39924, complete sequence U -
TAGTACTTTTTTGATGTGCTTACCTCTTT
>chr18 11655994 gi|108097129|gb|DQ599083.1| Homo sapiens piRNA piR-37149, complete sequence U -
TAACCACGCTCAGAGCACTCCTGAGATAGT
>chr18 11656219 gi|108087032|gb|DQ593794.1| Homo sapiens piRNA piR-33906, complete sequence U -
CTGGAAGTTGTAGCTGAACTTCAGTAAACTC
>chr18 11656346 gi|108055239|gb|DQ573985.1| Homo sapiens piRNA piR-42097, complete sequence U -
TCCAAAGCACGATACTGATGGCCTAATTT
>chr18 11656347 gi|108087954|gb|DQ594276.1| Homo sapiens piRNA piR-60388, complete sequence U -
TTCCAAAGCACGATACTGATGGCCTAATT
>chr18 11656349 gi|108055238|gb|DQ573984.1| Homo sapiens piRNA piR-42096, complete sequence U -
TCCAAAGCACGATACTGATGGCCTAA
>chr18 11656353 gi|108063657|gb|DQ578665.1| Homo sapiens piRNA piR-46777, complete sequence U -
TGAAATCCGTTCCAAAGCACGATACTGATGGC
>chr18 11656396 gi|108096965|gb|DQ598999.1| Homo sapiens piRNA piR-37065, complete sequence U -
TAACAATACCACAGAGATTCAAGGGATTCA
>chr18 11656400 gi|108088331|gb|DQ594477.1| Homo sapiens piRNA piR-60589, complete sequence U -
TTCCTAACAATACCACAGAGATTCAAGGGA
>chr18 11656475 gi|108068796|gb|DQ581333.1| Homo sapiens piRNA piR-49445, complete sequence U -
TGAGTTTGTTAAAATGTGCTGGACATCCAGA
>chr18 11656507 gi|108051364|gb|DQ570110.1| Homo sapiens piRNA piR-30222, complete sequence U -
AAGCAATGGTCCAGCTCCCAGGTCTAGAGGC
>chr18 11656516 gi|108090702|gb|DQ595707.1| Homo sapiens piRNA piR-61819, complete sequence U -
TTGTTGTAGAAGCAATGGTCCAGCTCCCAGG
>chr18 11656545 gi|108079375|gb|DQ588121.1| Homo sapiens piRNA piR-55233, complete sequence U -
TGGCTCCATCCCTGTGTCTGACTTGCCTTT
>chr18 11656585 gi|108078804|gb|DQ587550.1| Homo sapiens piRNA piR-54662, complete sequence U -
TGGCACAGGAAGGCCCCCACACACATGAGA
>chr18 11656597 gi|108092700|gb|DQ596751.1| Homo sapiens piRNA piR-34817, complete sequence U -
GAGGTAGATTCATTGGCACAGGAAGGCCCCC
>chr18 11656604 gi|108081061|gb|DQ589807.1| Homo sapiens piRNA piR-56919, complete sequence U -
TGGTAGAGGTAGATTCATTGGCACAGGAA
>chr18 11656645 gi|108094185|gb|DQ597545.1| Homo sapiens piRNA piR-35611, complete sequence U -
GCTCTGTCTGTTGATTGGGATGCAGCTA
>chr18 11656649 gi|108051641|gb|DQ570387.1| Homo sapiens piRNA piR-30499, complete sequence U -
ACCAAGCTCTGTCTGTTGATTGGGATGCA
>chr18 11656650 gi|108070135|gb|DQ582047.1| Homo sapiens piRNA piR-32159, complete sequence U -
CACCAAGCTCTGTCTGTTGATTGGGATGC
>chr18 11656738 gi|108055000|gb|DQ573746.1| Homo sapiens piRNA piR-41858, complete sequence U -
TCATAGCTCATTTTAGCCTCCAACTCCTGCA
>chr18 11656883 gi|108066282|gb|DQ580010.1| Homo sapiens piRNA piR-48122, complete sequence U -
TGACTGTTGAAGTGACAAAGCCTATATCCC
>chr18 11656889 gi|108065843|gb|DQ579783.1| Homo sapiens piRNA piR-47895, complete sequence U -
TGACCTGACTGTTGAAGTGACAAAGCCTA
>chr18 11656892 gi|108057222|gb|DQ575304.1| Homo sapiens piRNA piR-43416, complete sequence U -
TCCCATGACCTGACTGTTGAAGTGACAAAGC
>chr18 11656894 gi|108057220|gb|DQ575303.1| Homo sapiens piRNA piR-43415, complete sequence U -
TCCCATGACCTGACTGTTGAAGTGACAAA
>chr18 11656919 gi|108093114|gb|DQ596967.1| Homo sapiens piRNA piR-35033, complete sequence U -
GCAAATGTCAAAACACTTTCTGAGAACTCCC
>chr18 11657222 gi|108078410|gb|DQ587156.1| Homo sapiens piRNA piR-54268, complete sequence U -
TGGAGGTGCTGGGGAAGCAGGCATTCGGA
>chr18 11657247 gi|108094409|gb|DQ597662.1| Homo sapiens piRNA piR-35728, complete sequence U -
GGAAACTGCAAGAAATTGTTACTGTGTGGA
>chr18 11657248 gi|108094407|gb|DQ597661.1| Homo sapiens piRNA piR-35727, complete sequence U -
GGAAACTGCAAGAAATTGTTACTGTGTGG
>chr18 11657299 gi|108097555|gb|DQ599308.1| Homo sapiens piRNA piR-37374, complete sequence U -
TAAGATCATCTTCCATAGGGTGGCAGCAA
>chr18 11657366 gi|108063707|gb|DQ578690.1| Homo sapiens piRNA piR-46802, complete sequence U -
TGAAATGGCGTCAGGATGCGTCAGAATTCC
>chr18 11657370 gi|108081331|gb|DQ590077.1| Homo sapiens piRNA piR-57189, complete sequence U -
TGGTGAAATGGCGTCAGGATGCGTCAGAA
>chr18 11657371 gi|108081330|gb|DQ590076.1| Homo sapiens piRNA piR-57188, complete sequence U -
TGGTGAAATGGCGTCAGGATGCGTCAGA
>chr18 11657377 gi|108070863|gb|DQ582428.1| Homo sapiens piRNA piR-32540, complete sequence U -
CAGGCTCTGGTGAAATGGCGTCAGGATGC
>chr18 11657388 gi|108077248|gb|DQ585994.1| Homo sapiens piRNA piR-53106, complete sequence U -
TGCTGCGCACAGGCTCTGGTGAAATGG
>chr18 11657392 gi|108079008|gb|DQ587754.1| Homo sapiens piRNA piR-54866, complete sequence U -
TGGCATTGCTGCGCACAGGCTCTGGTGAA
>chr18 11657655 gi|108079743|gb|DQ588489.1| Homo sapiens piRNA piR-55601, complete sequence U -
TGGGAAGAGAGAGCAAGGAGCTGGAGGG
>chr18 11657805 gi|108067261|gb|DQ580532.1| Homo sapiens piRNA piR-48644, complete sequence U -
TGAGCAAGATGGCAGGCTTATCATCACGCA
>chr18 11657815 gi|108064156|gb|DQ578919.1| Homo sapiens piRNA piR-47031, complete sequence U -
TGAAGAAACTGAGCAAGATGGCAGGCTTA
>chr18 11657818 gi|108071481|gb|DQ582759.1| Homo sapiens piRNA piR-32871, complete sequence U -
CCATGAAGAAACTGAGCAAGATGGCAGGC
>chr18 11657841 gi|108101353|gb|DQ601300.1| Homo sapiens piRNA piR-39366, complete sequence U -
TAGCGGTGTGCAAGGCTTCCAAGAGCCATGA
>chr18 11657923 gi|108054556|gb|DQ573302.1| Homo sapiens piRNA piR-41414, complete sequence U -
TCAGAAAATGTGGCCAGAGGGTCAGAGGGT
>chr18 11657934 gi|108063567|gb|DQ578618.1| Homo sapiens piRNA piR-46730, complete sequence U -
TGAAAGGAAACTCAGAAAATGTGGCCAGAG
>chr18 11658077 gi|108079011|gb|DQ587757.1| Homo sapiens piRNA piR-54869, complete sequence U -
TGGCATTGTGAACATGTTTGAAGCCATGG
>chr18 11658173 gi|108067990|gb|DQ580908.1| Homo sapiens piRNA piR-49020, complete sequence U -
TGAGGCAATGTGAGACCTTCACACGGGGA
>chr18 11658189 gi|108079915|gb|DQ588661.1| Homo sapiens piRNA piR-55773, complete sequence U -
TGGGACCTTCTGAGGTTGAGGCAATGTGA
>chr18 11658339 gi|108101659|gb|DQ601460.1| Homo sapiens piRNA piR-39526, complete sequence U -
TAGGACTCAATGCCATGTTGGATGCAAGT
>chr18 11658341 gi|108080680|gb|DQ589426.1| Homo sapiens piRNA piR-56538, complete sequence U -
TGGGTAGGACTCAATGCCATGTTGGATGCAA
>chr18 11658342 gi|108080679|gb|DQ589425.1| Homo sapiens piRNA piR-56537, complete sequence U -
TGGGTAGGACTCAATGCCATGTTGGATGCA
>chr18 11658343 gi|108080678|gb|DQ589424.1| Homo sapiens piRNA piR-56536, complete sequence U -
TGGGTAGGACTCAATGCCATGTTGGATGC
>chr18 11658367 gi|108063647|gb|DQ578659.1| Homo sapiens piRNA piR-46771, complete sequence U -
TGAAATATATTTAGGACACAGAATGGGT
>chr18 11658444 gi|108080062|gb|DQ588808.1| Homo sapiens piRNA piR-55920, complete sequence U -
TGGGAGTGTCAGGCCATGGAAATGATAGT
>chr18 11658474 gi|108080579|gb|DQ589325.1| Homo sapiens piRNA piR-56437, complete sequence U -
TGGGGGAAAGAAAGCCTGTAGGATGCTC
>chr18 11658601 gi|108056974|gb|DQ575176.1| Homo sapiens piRNA piR-43288, complete sequence U -
TCCCAGAGGAGGACTGGCTGGAGGTGAGA
>chr18 11659050 gi|108067037|gb|DQ580414.1| Homo sapiens piRNA piR-48526, complete sequence U -
TGAGAGTGTTAGGACCTGCTCTAGGGTGGA
>chr18 11659134 gi|108066594|gb|DQ580177.1| Homo sapiens piRNA piR-48289, complete sequence U -
TGAGAAGGTGTGATGCAACTCTTGCTCA
>chr18 11659145 gi|108064295|gb|DQ578992.1| Homo sapiens piRNA piR-47104, complete sequence U -
TGAAGAGGTGCATGAGAAGGTGTGATGCA
>chr18 11659165 gi|108087901|gb|DQ594246.1| Homo sapiens piRNA piR-60358, complete sequence U -
TTCATGAGGCCTTGAGGCTCTGAAGAGGT
>chr18 11659181 gi|108092488|gb|DQ596643.1| Homo sapiens piRNA piR-34709, complete sequence U -
GAGCTGGACTAAGGATTCATGAGGCCTT
>chr18 11659369 gi|108063202|gb|DQ578432.1| Homo sapiens piRNA piR-46544, complete sequence U -
TCTTTCACACTGTGCCTGCATCAGGCCCATC
>chr18 11659423 gi|108083534|gb|DQ591961.1| Homo sapiens piRNA piR-59073, complete sequence U -
TGTGGTGTCAACCAGTGACCTCTCCAGCA
>chr18 11659452 gi|108089845|gb|DQ595256.1| Homo sapiens piRNA piR-61368, complete sequence U -
TTGGACTCATGCACCCCAGGGGTGAGATCACC
>chr18 11659476 gi|108080140|gb|DQ588886.1| Homo sapiens piRNA piR-55998, complete sequence U -
TGGGATGCTAACTCCCCTACCCTTGGACTC
>chr18 11659484 gi|108061419|gb|DQ577494.1| Homo sapiens piRNA piR-45606, complete sequence U -
TCTCCAGTTGGGATGCTAACTCCCCTACCC
>chr18 11659547 gi|108051789|gb|DQ570535.1| Homo sapiens piRNA piR-30647, complete sequence U -
ACCTCGTTCCGGGGATGCCTCCTCTGCC
>chr18 11659557 gi|108051999|gb|DQ570745.1| Homo sapiens piRNA piR-30857, complete sequence U -
AGAAGCCACACCAACCTCGTTCCGGGGATGC
>chr18 11659559 gi|108086855|gb|DQ593702.1| Homo sapiens piRNA piR-33814, complete sequence U -
CTGAGAAGCCACACCAACCTCGTTCCGGGGAT
>chr18 11659560 gi|108086853|gb|DQ593701.1| Homo sapiens piRNA piR-33813, complete sequence U -
CTGAGAAGCCACACCAACCTCGTTCCGGGGA
>chr18 11659560 gi|108066548|gb|DQ580151.1| Homo sapiens piRNA piR-48263, complete sequence U -
TGAGAAGCCACACCAACCTCGTTCCGGGGA
>chr18 11659560 gi|108061893|gb|DQ577740.1| Homo sapiens piRNA piR-45852, complete sequence U -
TCTGAGAAGCCACACCAACCTCGTTCCGGGGA
>chr18 11659562 gi|108061892|gb|DQ577739.1| Homo sapiens piRNA piR-45851, complete sequence U -
TCTGAGAAGCCACACCAACCTCGTTCCGGG
>chr18 11659649 gi|108053825|gb|DQ572571.1| Homo sapiens piRNA piR-40683, complete sequence U -
TCAAAGCCTGATGCAGAAGGAAGGAGGGGT
>chr18 11659650 gi|108053824|gb|DQ572570.1| Homo sapiens piRNA piR-40682, complete sequence U -
TCAAAGCCTGATGCAGAAGGAAGGAGGGG
>chr18 11659657 gi|108055733|gb|DQ574479.1| Homo sapiens piRNA piR-42591, complete sequence U -
TCCAGAAATCAAAGCCTGATGCAGAAGGAA
>chr18 11659658 gi|108055732|gb|DQ574478.1| Homo sapiens piRNA piR-42590, complete sequence U -
TCCAGAAATCAAAGCCTGATGCAGAAGGA
>chr18 11659662 gi|108061405|gb|DQ577487.1| Homo sapiens piRNA piR-45599, complete sequence U -
TCTCCAGAAATCAAAGCCTGATGCAGA
>chr18 11659664 gi|108080922|gb|DQ589668.1| Homo sapiens piRNA piR-56780, complete sequence U -
TGGGTTCTCCAGAAATCAAAGCCTGATGCA
>chr18 11659665 gi|108080921|gb|DQ589667.1| Homo sapiens piRNA piR-56779, complete sequence U -
TGGGTTCTCCAGAAATCAAAGCCTGATGC
>chr18 11659668 gi|108098067|gb|DQ599576.1| Homo sapiens piRNA piR-37642, complete sequence U -
TAATCTGGGTTCTCCAGAAATCAAAGCCTGA
>chr18 11659687 gi|108077895|gb|DQ586641.1| Homo sapiens piRNA piR-53753, complete sequence U -
TGGAAGTAAATCCTCATTTTAATCTGGGTTC
>chr18 11659703 gi|108059954|gb|DQ576730.1| Homo sapiens piRNA piR-44842, complete sequence U -
TCCTTTAGGGCCACATGGAAGTAAATCCTC
>chr18 11659791 gi|108053641|gb|DQ572387.1| Homo sapiens piRNA piR-40499, complete sequence U -
TATGTGTGCTTCTGTCAGGTTGGCTGCATA
>chr18 11659797 gi|108088128|gb|DQ594373.1| Homo sapiens piRNA piR-60485, complete sequence U -
TTCCATATGTGTGCTTCTGTCAGGTTGGC
>chr18 11659800 gi|108098225|gb|DQ599656.1| Homo sapiens piRNA piR-37722, complete sequence U -
TAATTCCATATGTGTGCTTCTGTCAGGTT
>chr18 11659857 gi|108082441|gb|DQ591187.1| Homo sapiens piRNA piR-58299, complete sequence U -
TGTCTAGCTTCTGTCTGAACACCTATGA
>chr18 11660051 gi|108095149|gb|DQ598049.1| Homo sapiens piRNA piR-36115, complete sequence U -
GGGAAACAATACTTTGGATAAGGTTTGCCA
>chr18 11660052 gi|108079532|gb|DQ588278.1| Homo sapiens piRNA piR-55390, complete sequence U -
TGGGAAACAATACTTTGGATAAGGTTTGCC
>chr18 11660053 gi|108079531|gb|DQ588277.1| Homo sapiens piRNA piR-55389, complete sequence U -
TGGGAAACAATACTTTGGATAAGGTTTGC
>chr18 11660056 gi|108055119|gb|DQ573865.1| Homo sapiens piRNA piR-41977, complete sequence U -
TCATGGGAAACAATACTTTGGATAAGGTT
>chr18 11660088 gi|108075329|gb|DQ584777.1| Homo sapiens piRNA piR-51889, complete sequence U -
TGCCCTTCTCTGAGCACATGGTGAGCCAGAC
>chr18 11660245 gi|108052812|gb|DQ571558.1| Homo sapiens piRNA piR-31670, complete sequence U -
ATCATCTGATTCCAGAGAAATGGGTTACTAGT
>chr18 11660249 gi|108096843|gb|DQ598936.1| Homo sapiens piRNA piR-37002, complete sequence U -
TAAATCATCTGATTCCAGAGAAATGGGTTAC
>chr18 11660417 gi|108066557|gb|DQ580156.1| Homo sapiens piRNA piR-48268, complete sequence U -
TGAGAAGGAAAGTGACTTCGTATTTGAAA
>chr18 11660419 gi|108059840|gb|DQ576671.1| Homo sapiens piRNA piR-44783, complete sequence U -
TCCTTGAGAAGGAAAGTGACTTCGTATTTGA
>chr18 11660467 gi|108067487|gb|DQ580648.1| Homo sapiens piRNA piR-48760, complete sequence U -
TGAGCCCACACTGCATTTAACTTCTCCGA
>chr18 11660547 gi|108101204|gb|DQ601222.1| Homo sapiens piRNA piR-39288, complete sequence U -
TAGCCACCGATGTACTCCGAGCCAGTCTTC
>chr18 11660551 gi|108058312|gb|DQ575878.1| Homo sapiens piRNA piR-43990, complete sequence U -
TCCGTAGCCACCGATGTACTCCGAGCCAGT
>chr18 11660566 gi|108055576|gb|DQ574322.1| Homo sapiens piRNA piR-42434, complete sequence U -
TCCACAGGGCTGGTTTCCGTAGCCACCGAT
>chr18 11660586 gi|108091298|gb|DQ596015.1| Homo sapiens piRNA piR-34081, complete sequence U -
GAAACATCTTCTCTCCAGTGTCCACAGGGC
>chr18 11660658 gi|108098959|gb|DQ600052.1| Homo sapiens piRNA piR-38118, complete sequence U -
TACCAAACCGCTTCTAACATTTACAGGCCT
>chr18 11660683 gi|108085889|gb|DQ593195.1| Homo sapiens piRNA piR-33307, complete sequence U -
CCTTGATGCCTTAACCTAATCACCGTACCA
>chr18 11660684 gi|108069647|gb|DQ581791.1| Homo sapiens piRNA piR-49903, complete sequence U -
TGATGCCTTAACCTAATCACCGTACC
>chr18 11660692 gi|108078345|gb|DQ587091.1| Homo sapiens piRNA piR-54203, complete sequence U -
TGGAGCTGTGTCCTTGATGCCTTAACCTAATC
>chr18 11660694 gi|108078344|gb|DQ587090.1| Homo sapiens piRNA piR-54202, complete sequence U -
TGGAGCTGTGTCCTTGATGCCTTAACCTAA
>chr18 11660697 gi|108078343|gb|DQ587089.1| Homo sapiens piRNA piR-54201, complete sequence U -
TGGAGCTGTGTCCTTGATGCCTTAACC
>chr18 11660697 gi|108059422|gb|DQ576453.1| Homo sapiens piRNA piR-44565, complete sequence U -
TCCTGGAGCTGTGTCCTTGATGCCTTAACC
>chr18 11660698 gi|108078342|gb|DQ587088.1| Homo sapiens piRNA piR-54200, complete sequence U -
TGGAGCTGTGTCCTTGATGCCTTAAC
>chr18 11660698 gi|108059420|gb|DQ576452.1| Homo sapiens piRNA piR-44564, complete sequence U -
TCCTGGAGCTGTGTCCTTGATGCCTTAAC
>chr18 11660699 gi|108059418|gb|DQ576451.1| Homo sapiens piRNA piR-44563, complete sequence U -
TCCTGGAGCTGTGTCCTTGATGCCTTAA
>chr18 11660742 gi|108057756|gb|DQ575579.1| Homo sapiens piRNA piR-43691, complete sequence U -
TCCCTCCTGGTTTCTGGACCCGTGGCGCC
>chr18 11660743 gi|108057754|gb|DQ575578.1| Homo sapiens piRNA piR-43690, complete sequence U -
TCCCTCCTGGTTTCTGGACCCGTGGCGC
>chr18 11660799 gi|108099232|gb|DQ600192.1| Homo sapiens piRNA piR-38258, complete sequence U -
TACCCACCTGGTGGACTGCTTTGCCTGC
>chr18 11660802 gi|108091731|gb|DQ596238.1| Homo sapiens piRNA piR-34304, complete sequence U -
GACACTACCCACCTGGTGGACTGCTTTGCC
>chr18 11660829 gi|108075280|gb|DQ584752.1| Homo sapiens piRNA piR-51864, complete sequence U -
TGCCCTGAAAACCCAGCTTGTGTGCTGGAGAC
>chr18 11660909 gi|108084045|gb|DQ592224.1| Homo sapiens piRNA piR-59336, complete sequence U -
TGTTCCAGTTTGTGTGGGTGGGTCTCTGC
>chr18 11660916 gi|108086956|gb|DQ593755.1| Homo sapiens piRNA piR-33867, complete sequence U -
CTGCCAAGTTGTTCCAGTTTGTGTGGGTGGG
>chr18 11660916 gi|108074195|gb|DQ584185.1| Homo sapiens piRNA piR-51297, complete sequence U -
TGCCAAGTTGTTCCAGTTTGTGTGGGTGGG
>chr18 11660917 gi|108074193|gb|DQ584184.1| Homo sapiens piRNA piR-51296, complete sequence U -
TGCCAAGTTGTTCCAGTTTGTGTGGGTGG
>chr18 11660943 gi|108073739|gb|DQ583948.1| Homo sapiens piRNA piR-51060, complete sequence U -
TGCATCTGCCTGTGTCTTCTTTTCCTCTGC
>chr18 11660995 gi|108088692|gb|DQ594662.1| Homo sapiens piRNA piR-60774, complete sequence U -
TTCTCCCCGGTGCGCTGGAGTGCCTGTGT
>chr18 11661009 gi|108081824|gb|DQ590570.1| Homo sapiens piRNA piR-57682, complete sequence U -
TGGTTCTTGTCATCATTCTCCCCGGTGCGC
>chr18 11661021 gi|108068261|gb|DQ581051.1| Homo sapiens piRNA piR-49163, complete sequence U -
TGAGGTCTGACCTGGTTCTTGTCATCATTC
>chr18 11661025 gi|108081447|gb|DQ590193.1| Homo sapiens piRNA piR-57305, complete sequence U -
TGGTGAGGTCTGACCTGGTTCTTGTCATC
>chr18 11661027 gi|108081445|gb|DQ590191.1| Homo sapiens piRNA piR-57303, complete sequence U -
TGGTGAGGTCTGACCTGGTTCTTGTCA
>chr18 11661028 gi|108053439|gb|DQ572185.1| Homo sapiens piRNA piR-40297, complete sequence U -
TATCTGGTGAGGTCTGACCTGGTTCTTGTC
>chr18 11661029 gi|108053438|gb|DQ572184.1| Homo sapiens piRNA piR-40296, complete sequence U -
TATCTGGTGAGGTCTGACCTGGTTCTTGT
>chr18 11661035 gi|108098069|gb|DQ599577.1| Homo sapiens piRNA piR-37643, complete sequence U -
TAATCTTATCTGGTGAGGTCTGACCTGGT
>chr18 11661048 gi|108054309|gb|DQ573055.1| Homo sapiens piRNA piR-41167, complete sequence U +
TCACCAGATAAGATTAGCCCAAGAACGAAG
>chr18 11661064 gi|108080697|gb|DQ589443.1| Homo sapiens piRNA piR-56555, complete sequence U -
TGGGTATTTTTCTTCCCTTCGTTCTTGGGC
>chr18 11661092 gi|108056527|gb|DQ574947.1| Homo sapiens piRNA piR-43059, complete sequence U -
TCCATTGACATTTCTGTGGGTTCCCGCCTG
>chr18 11661093 gi|108088158|gb|DQ594388.1| Homo sapiens piRNA piR-60500, complete sequence U -
TTCCATTGACATTTCTGTGGGTTCCCGCCT
>chr18 11661165 gi|108096385|gb|DQ598698.1| Homo sapiens piRNA piR-36764, complete sequence U -
TAAAAACAAGGTCCAGGCACATGCCA
>chr18 11661166 gi|108060056|gb|DQ576785.1| Homo sapiens piRNA piR-44897, complete sequence U -
TCGAATAAAAACAAGGTCCAGGCACATGCC
>chr18 11661211 gi|108102281|gb|DQ601786.1| Homo sapiens piRNA piR-39852, complete sequence U -
TAGGTGGACTTAGGACATAGGCCCTGGGA
>chr18 11661277 gi|108092987|gb|DQ596902.1| Homo sapiens piRNA piR-34968, complete sequence U -
GATGCCAAAAAGTGCATGCAGTGGGAAAA
>chr18 11661278 gi|108073971|gb|DQ584068.1| Homo sapiens piRNA piR-51180, complete sequence U -
TGCCAAAAAGTGCATGCAGTGGGAAA
>chr18 11661299 gi|108077561|gb|DQ586307.1| Homo sapiens piRNA piR-53419, complete sequence U -
TGCTTTCATGAGCTCCAGCAGATGCCA
>chr18 11661389 gi|108069402|gb|DQ581664.1| Homo sapiens piRNA piR-49776, complete sequence U -
TGATGAATGCTGAGTGTGCCGCCAGC
>chr18 11661398 gi|108077133|gb|DQ585879.1| Homo sapiens piRNA piR-52991, complete sequence U -
TGCTGACCTAATGATGAATGCTGAGTGT
>chr18 11661405 gi|108054633|gb|DQ573379.1| Homo sapiens piRNA piR-41491, complete sequence U -
TCAGAGAGCTGCTGACCTAATGATGAATGC
>chr18 11661407 gi|108094689|gb|DQ597807.1| Homo sapiens piRNA piR-35873, complete sequence U -
GGATCAGAGAGCTGCTGACCTAATGATGAAT
>chr18 11661514 gi|108081972|gb|DQ590718.1| Homo sapiens piRNA piR-57830, complete sequence U -
TGTAATGTTGAAGTTGTTATCGATAGGGCA
>chr18 11661560 gi|108068991|gb|DQ581450.1| Homo sapiens piRNA piR-49562, complete sequence U -
TGATATGCAGGACCTGAAAGAATATCTCAAA
>chr18 11661574 gi|108095848|gb|DQ598406.1| Homo sapiens piRNA piR-36472, complete sequence U -
GTCAGCAGTTTCACTGATATGCAGGACCTGA
>chr18 11661636 gi|108101836|gb|DQ601551.1| Homo sapiens piRNA piR-39617, complete sequence U -
TAGGATGTGGAAACTGCCATCCTTGGTGAGTC
>chr18 11661637 gi|108101834|gb|DQ601550.1| Homo sapiens piRNA piR-39616, complete sequence U -
TAGGATGTGGAAACTGCCATCCTTGGTGAGT
>chr18 11661779 gi|108067237|gb|DQ580520.1| Homo sapiens piRNA piR-48632, complete sequence U -
TGAGCAAAGAGATGGGAGGAGACCCTC
>chr18 11661801 gi|108080075|gb|DQ588821.1| Homo sapiens piRNA piR-55933, complete sequence U -
TGGGAGTTTCGTGATCACAGGGTGTTGAGC
>chr18 11661812 gi|108073194|gb|DQ583652.1| Homo sapiens piRNA piR-50764, complete sequence U -
TGCAGCAGAGATGGGAGTTTCGTGATCACA
>chr18 11661813 gi|108089450|gb|DQ595052.1| Homo sapiens piRNA piR-61164, complete sequence U -
TTGCAGCAGAGATGGGAGTTTCGTGATCAC
>chr18 11661850 gi|108082976|gb|DQ591672.1| Homo sapiens piRNA piR-58784, complete sequence U -
TGTGCAGTCACAGATCAATGACATGGAGACA
>chr18 11661851 gi|108082974|gb|DQ591671.1| Homo sapiens piRNA piR-58783, complete sequence U -
TGTGCAGTCACAGATCAATGACATGGAGAC
>chr18 11661852 gi|108082973|gb|DQ591670.1| Homo sapiens piRNA piR-58782, complete sequence U -
TGTGCAGTCACAGATCAATGACATGGAGA
>chr18 11661854 gi|108082971|gb|DQ591669.1| Homo sapiens piRNA piR-58781, complete sequence U -
TGTGCAGTCACAGATCAATGACATGGA
>chr18 11661854 gi|108077415|gb|DQ586161.1| Homo sapiens piRNA piR-53273, complete sequence U -
TGCTGTGCAGTCACAGATCAATGACATGGA
>chr18 11661878 gi|108098733|gb|DQ599935.1| Homo sapiens piRNA piR-38001, complete sequence U -
TACAGGACCAACAGGTTCACATGCTTGCTGT
>chr18 11661892 gi|108055474|gb|DQ574220.1| Homo sapiens piRNA piR-42332, complete sequence U -
TCCAATGAGAGTGTTACAGGACCAACAGGTT
>chr18 11661893 gi|108055473|gb|DQ574219.1| Homo sapiens piRNA piR-42331, complete sequence U -
TCCAATGAGAGTGTTACAGGACCAACAGGT
>chr18 11661894 gi|108055472|gb|DQ574218.1| Homo sapiens piRNA piR-42330, complete sequence U -
TCCAATGAGAGTGTTACAGGACCAACAGG
>chr18 11661896 gi|108055471|gb|DQ574217.1| Homo sapiens piRNA piR-42329, complete sequence U -
TCCAATGAGAGTGTTACAGGACCAACA
>chr18 11661897 gi|108055470|gb|DQ574216.1| Homo sapiens piRNA piR-42328, complete sequence U -
TCCAATGAGAGTGTTACAGGACCAAC
>chr18 11661898 gi|108095660|gb|DQ598311.1| Homo sapiens piRNA piR-36377, complete sequence U -
GGTTCCAATGAGAGTGTTACAGGACCAA
>chr18 11661898 gi|108053006|gb|DQ571752.1| Homo sapiens piRNA piR-31864, complete sequence U -
ATGGTTCCAATGAGAGTGTTACAGGACCAA
>chr18 11661899 gi|108053005|gb|DQ571751.1| Homo sapiens piRNA piR-31863, complete sequence U -
ATGGTTCCAATGAGAGTGTTACAGGACCA
>chr18 11661901 gi|108053004|gb|DQ571750.1| Homo sapiens piRNA piR-31862, complete sequence U -
ATGGTTCCAATGAGAGTGTTACAGGAC
>chr18 11661927 gi|108053921|gb|DQ572667.1| Homo sapiens piRNA piR-40779, complete sequence U -
TCAACCTGAAGGAAAAGTAGTTCCATGAAA
>chr18 11662016 gi|108063395|gb|DQ578530.1| Homo sapiens piRNA piR-46642, complete sequence U -
TGAAAATGAAACCTGGTTGATCGAAGAGAA
>chr18 11662053 gi|108053786|gb|DQ572532.1| Homo sapiens piRNA piR-40644, complete sequence U -
TCAAAATGCGGCACATTACTCATTTTGGAGA
>chr18 11662084 gi|108087674|gb|DQ594127.1| Homo sapiens piRNA piR-60239, complete sequence U -
TTCACTGCTTGTTCTCACATGAATGC
>chr18 11662269 gi|108090927|gb|DQ595824.1| Homo sapiens piRNA piR-61936, complete sequence U -
TTTGAATAGATGTACGTGGATACTGGTAGC
>chr18 11662269 gi|108089082|gb|DQ594864.1| Homo sapiens piRNA piR-60976, complete sequence U -
TTGAATAGATGTACGTGGATACTGGTAGC
>chr18 11662397 gi|108085144|gb|DQ592794.1| Homo sapiens piRNA piR-59906, complete sequence U -
TTAATCCTCACATTTATGAATACAGGAATTA
>chr18 11662566 gi|108055458|gb|DQ574204.1| Homo sapiens piRNA piR-42316, complete sequence U -
TCCAAGTGGTGCCATGAGTTTTCCCTTATC
>chr18 11662567 gi|108055457|gb|DQ574203.1| Homo sapiens piRNA piR-42315, complete sequence U -
TCCAAGTGGTGCCATGAGTTTTCCCTTAT
>chr18 11662568 gi|108087987|gb|DQ594297.1| Homo sapiens piRNA piR-60409, complete sequence U -
TTCCAAGTGGTGCCATGAGTTTTCCCTTA
>chr18 11662623 gi|108090116|gb|DQ595404.1| Homo sapiens piRNA piR-61516, complete sequence U -
TTGGCTGTCATTTGGTGGACATGAGCTGG
>chr18 11662628 gi|108082851|gb|DQ591597.1| Homo sapiens piRNA piR-58709, complete sequence U -
TGTGATTGGCTGTCATTTGGTGGACATGA
>chr18 11662631 gi|108053122|gb|DQ571868.1| Homo sapiens piRNA piR-31980, complete sequence U -
CAAATGTGATTGGCTGTCATTTGGTGGACA
>chr18 11662632 gi|108053121|gb|DQ571867.1| Homo sapiens piRNA piR-31979, complete sequence U -
CAAATGTGATTGGCTGTCATTTGGTGGAC
>chr18 11662634 gi|108082147|gb|DQ590893.1| Homo sapiens piRNA piR-58005, complete sequence U -
TGTCAAATGTGATTGGCTGTCATTTGGTGG
>chr18 11662672 gi|108073656|gb|DQ583905.1| Homo sapiens piRNA piR-51017, complete sequence U -
TGCATAGAAAGTGCTGGGTGAACATTGAT
>chr18 11662673 gi|108073654|gb|DQ583904.1| Homo sapiens piRNA piR-51016, complete sequence U -
TGCATAGAAAGTGCTGGGTGAACATTGA
>chr18 11662682 gi|108080474|gb|DQ589220.1| Homo sapiens piRNA piR-56332, complete sequence U -
TGGGGAAAAGTGCATAGAAAGTGCTGGGT
>chr18 11662762 gi|108061375|gb|DQ577472.1| Homo sapiens piRNA piR-45584, complete sequence U -
TCTCCAACTAGATCATGAGCTCTTGAGCCAT
>chr18 11662764 gi|108061373|gb|DQ577471.1| Homo sapiens piRNA piR-45583, complete sequence U -
TCTCCAACTAGATCATGAGCTCTTGAGCC
>chr18 11662793 gi|108074482|gb|DQ584336.1| Homo sapiens piRNA piR-51448, complete sequence U -
TGCCAGAACTATTGGATGAATGTCTCACT
>chr18 11662794 gi|108089529|gb|DQ595095.1| Homo sapiens piRNA piR-61207, complete sequence U -
TTGCCAGAACTATTGGATGAATGTCTCAC
>chr18 11662798 gi|108095844|gb|DQ598404.1| Homo sapiens piRNA piR-36470, complete sequence U -
GTCACTTGCCAGAACTATTGGATGAATGTC
>chr18 11662798 gi|108081194|gb|DQ589940.1| Homo sapiens piRNA piR-57052, complete sequence U -
TGGTCACTTGCCAGAACTATTGGATGAATGTC
>chr18 11662801 gi|108083503|gb|DQ591942.1| Homo sapiens piRNA piR-59054, complete sequence U -
TGTGGTCACTTGCCAGAACTATTGGATGAAT
>chr18 11662829 gi|108082235|gb|DQ590981.1| Homo sapiens piRNA piR-58093, complete sequence U -
TGTCAGTATCTCCAGCAGTGCCTGGCGTGT
>chr18 11662864 gi|108058382|gb|DQ575914.1| Homo sapiens piRNA piR-44026, complete sequence U -
TCCGTGTCCCGCACCAAGTCTGCTTAGCTCA
>chr18 11662875 gi|108054437|gb|DQ573183.1| Homo sapiens piRNA piR-41295, complete sequence U -
TCACGTTGTCCGTGTCCCGCACCAAGTC
>chr18 11662892 gi|108084401|gb|DQ592409.1| Homo sapiens piRNA piR-59521, complete sequence U -
TGTTTATTTGCCTCGCTTTCACGTTGTCC
>chr18 11662905 gi|108064069|gb|DQ578874.1| Homo sapiens piRNA piR-46986, complete sequence U -
TGAACTCTTCTTGTCTGTTTATTTGCCTCGC
>chr18 11663181 gi|108080378|gb|DQ589124.1| Homo sapiens piRNA piR-56236, complete sequence U -
TGGGCTAAATGAACCCTGCCTGTCCTGGT
>chr18 11663246 gi|108054687|gb|DQ573433.1| Homo sapiens piRNA piR-41545, complete sequence U -
TCAGATGATGTCTGTCCTGTGCATAAAGCC
>chr18 11663253 gi|108069807|gb|DQ581874.1| Homo sapiens piRNA piR-49986, complete sequence U -
TGATGGTCAGATGATGTCTGTCCTGTGCA
>chr18 11663254 gi|108069805|gb|DQ581873.1| Homo sapiens piRNA piR-49985, complete sequence U -
TGATGGTCAGATGATGTCTGTCCTGTGC
>chr18 11663258 gi|108090153|gb|DQ595423.1| Homo sapiens piRNA piR-61535, complete sequence U -
TTGGGATGATGGTCAGATGATGTCTGTCCT
>chr18 11663264 gi|108101493|gb|DQ601374.1| Homo sapiens piRNA piR-39440, complete sequence U -
TAGCTTTGGGATGATGGTCAGATGATGTC
>chr18 11663271 gi|108062757|gb|DQ578203.1| Homo sapiens piRNA piR-46315, complete sequence U -
TCTGTTTTAGCTTTGGGATGATGGTCAGA
>chr18 11663274 gi|108051948|gb|DQ570694.1| Homo sapiens piRNA piR-30806, complete sequence U -
ACTTCTGTTTTAGCTTTGGGATGATGGTC
>chr18 11663275 gi|108078203|gb|DQ586949.1| Homo sapiens piRNA piR-54061, complete sequence U -
TGGACTTCTGTTTTAGCTTTGGGATGATGGT
>chr18 11663282 gi|108098920|gb|DQ600032.1| Homo sapiens piRNA piR-38098, complete sequence U -
TACATGTGGACTTCTGTTTTAGCTTTGGGA
>chr18 11663318 gi|108057769|gb|DQ575586.1| Homo sapiens piRNA piR-43698, complete sequence U -
TCCCTCTGTGGTGGCAGCACACTCATTTGTC
>chr18 11663320 gi|108057767|gb|DQ575585.1| Homo sapiens piRNA piR-43697, complete sequence U -
TCCCTCTGTGGTGGCAGCACACTCATTTG
>chr18 11663387 gi|108096221|gb|DQ598608.1| Homo sapiens piRNA piR-36674, complete sequence U -
GTGGTGACCTTGTCCCCCTTCTCATGTC
>chr18 11663397 gi|108082830|gb|DQ591576.1| Homo sapiens piRNA piR-58688, complete sequence U -
TGTGATGCTTCTGTGGTGACCTTGTCCCCC
>chr18 11663402 gi|108088455|gb|DQ594540.1| Homo sapiens piRNA piR-60652, complete sequence U -
TTCCTTGTGATGCTTCTGTGGTGACCTTGT
>chr18 11663402 gi|108059929|gb|DQ576717.1| Homo sapiens piRNA piR-44829, complete sequence U -
TCCTTGTGATGCTTCTGTGGTGACCTTGT
>chr18 11663406 gi|108088453|gb|DQ594539.1| Homo sapiens piRNA piR-60651, complete sequence U -
TTCCTTGTGATGCTTCTGTGGTGACC
>chr18 11663447 gi|108097594|gb|DQ599328.1| Homo sapiens piRNA piR-37394, complete sequence U -
TAAGCAAATGTGTGCTCAGACACCGAAAC
>chr18 11663459 gi|108055380|gb|DQ574126.1| Homo sapiens piRNA piR-42238, complete sequence U -
TCCAAGACCGGAAATAAGCAAATGTGTGCTC
>chr18 11663654 gi|108073816|gb|DQ583988.1| Homo sapiens piRNA piR-51100, complete sequence U -
TGCATGCTTTTCCTACTTCTTGGAAAGGTT
>chr18 11663677 gi|108064389|gb|DQ579039.1| Homo sapiens piRNA piR-47151, complete sequence U -
TGAAGCCTCTTGTCCAGGTGTCTCTGCATGC
>chr18 11663686 gi|108094383|gb|DQ597649.1| Homo sapiens piRNA piR-35715, complete sequence U -
GCTTTGCATGAAGCCTCTTGTCCAGGTGTC
>chr18 11663687 gi|108094381|gb|DQ597648.1| Homo sapiens piRNA piR-35714, complete sequence U -
GCTTTGCATGAAGCCTCTTGTCCAGGTGT
>chr18 11663725 gi|108087808|gb|DQ594197.1| Homo sapiens piRNA piR-60309, complete sequence U -
TTCAGGTCATGCATTTTGCCTCTTGGGGTTC
>chr18 11663734 gi|108079540|gb|DQ588286.1| Homo sapiens piRNA piR-55398, complete sequence U -
TGGGAAACTTCAGGTCATGCATTTTGCCTC
>chr18 11663844 gi|108096107|gb|DQ598546.1| Homo sapiens piRNA piR-36612, complete sequence U -
GTGGAAACCCACTATACTCTCAGGATAAAGC
>chr18 11663872 gi|108057730|gb|DQ575566.1| Homo sapiens piRNA piR-43678, complete sequence U -
TCCCTCACTCTTAGGCATTGATTTCTGTG
>chr18 11663895 gi|108065119|gb|DQ579423.1| Homo sapiens piRNA piR-47535, complete sequence U -
TGACACTTAACAGGCACACCCGGTCCCTC
>chr18 11663898 gi|108064703|gb|DQ579208.1| Homo sapiens piRNA piR-47320, complete sequence U -
TGAATGACACTTAACAGGCACACCCGGTCC
>chr18 11663899 gi|108064701|gb|DQ579207.1| Homo sapiens piRNA piR-47319, complete sequence U -
TGAATGACACTTAACAGGCACACCCGGTC
>chr18 11664036 gi|108061969|gb|DQ577779.1| Homo sapiens piRNA piR-45891, complete sequence U -
TCTGAGGTTTGGTGAATGACCTCTCGTCCA
>chr18 11664043 gi|108074417|gb|DQ584302.1| Homo sapiens piRNA piR-51414, complete sequence U -
TGCCACTCTGAGGTTTGGTGAATGACCTC
>chr18 11664050 gi|108088833|gb|DQ594734.1| Homo sapiens piRNA piR-60846, complete sequence U -
TTCTGGATGCCACTCTGAGGTTTGGTGAA
>chr18 11664050 gi|108062406|gb|DQ578019.1| Homo sapiens piRNA piR-46131, complete sequence U -
TCTGGATGCCACTCTGAGGTTTGGTGAA
>chr18 11664056 gi|108065555|gb|DQ579635.1| Homo sapiens piRNA piR-47747, complete sequence U -
TGACATTCTGGATGCCACTCTGAGGTTT
>chr18 11664057 gi|108082647|gb|DQ591393.1| Homo sapiens piRNA piR-58505, complete sequence U -
TGTGACATTCTGGATGCCACTCTGAGGTT
>chr18 11664066 gi|108051343|gb|DQ570089.1| Homo sapiens piRNA piR-30201, complete sequence U -
AAGAGAGCAGTGTGACATTCTGGATGCCAC
>chr18 11664068 gi|108064266|gb|DQ578977.1| Homo sapiens piRNA piR-47089, complete sequence U -
TGAAGAGAGCAGTGTGACATTCTGGATGCC
>chr18 11664069 gi|108064264|gb|DQ578976.1| Homo sapiens piRNA piR-47088, complete sequence U -
TGAAGAGAGCAGTGTGACATTCTGGATGC
>chr18 11664072 gi|108064262|gb|DQ578975.1| Homo sapiens piRNA piR-47087, complete sequence U -
TGAAGAGAGCAGTGTGACATTCTGGA
>chr18 11664080 gi|108062438|gb|DQ578037.1| Homo sapiens piRNA piR-46149, complete sequence U -
TCTGGCCCACGTGAAGAGAGCAGTGTGAC
>chr18 11664137 gi|108071027|gb|DQ582515.1| Homo sapiens piRNA piR-32627, complete sequence U -
CATCATCCACAAAGTAAGGCCCTGAGCATC
>chr18 11664165 gi|108077918|gb|DQ586664.1| Homo sapiens piRNA piR-53776, complete sequence U -
TGGAAGTGCTCCGTGTTACGTGTTAAATCA
>chr18 11664170 gi|108084246|gb|DQ592328.1| Homo sapiens piRNA piR-59440, complete sequence U -
TGTTGGAAGTGCTCCGTGTTACGTGTTA
>chr18 11664172 gi|108053038|gb|DQ571784.1| Homo sapiens piRNA piR-31896, complete sequence U -
ATGTTGGAAGTGCTCCGTGTTACGTGT
>chr18 11664176 gi|108081793|gb|DQ590539.1| Homo sapiens piRNA piR-57651, complete sequence U -
TGGTTATGTTGGAAGTGCTCCGTGTTAC
>chr18 11664178 gi|108071054|gb|DQ582529.1| Homo sapiens piRNA piR-32641, complete sequence U -
CATCTGGTTATGTTGGAAGTGCTCCGTGTT
>chr18 11664186 gi|108082438|gb|DQ591184.1| Homo sapiens piRNA piR-58296, complete sequence U -
TGTCTAGCATCTGGTTATGTTGGAAGTGC
>chr18 11664191 gi|108077716|gb|DQ586462.1| Homo sapiens piRNA piR-53574, complete sequence U -
TGGAAAGTGTCTAGCATCTGGTTATGTTGGA
>chr18 11664193 gi|108077714|gb|DQ586460.1| Homo sapiens piRNA piR-53572, complete sequence U -
TGGAAAGTGTCTAGCATCTGGTTATGTTG
>chr18 11664194 gi|108077713|gb|DQ586459.1| Homo sapiens piRNA piR-53571, complete sequence U -
TGGAAAGTGTCTAGCATCTGGTTATGTT
>chr18 11664195 gi|108077712|gb|DQ586458.1| Homo sapiens piRNA piR-53570, complete sequence U -
TGGAAAGTGTCTAGCATCTGGTTATGT
>chr18 11664196 gi|108077711|gb|DQ586457.1| Homo sapiens piRNA piR-53569, complete sequence U -
TGGAAAGTGTCTAGCATCTGGTTATG
>chr18 11664200 gi|108102279|gb|DQ601785.1| Homo sapiens piRNA piR-39851, complete sequence U -
TAGGTGGAAAGTGTCTAGCATCTGGT
>chr18 11664206 gi|108096683|gb|DQ598854.1| Homo sapiens piRNA piR-36920, complete sequence U -
TAAAGACAATAGGTGGAAAGTGTCTAGCA
>chr18 11664233 gi|108100063|gb|DQ600621.1| Homo sapiens piRNA piR-38687, complete sequence U -
TACTGTCAGGACTGCTGTGAGCCTCAAATA
>chr18 11664244 gi|108102560|gb|DQ601930.1| Homo sapiens piRNA piR-39996, complete sequence U -
TAGTCTCTATCTACTGTCAGGACTGCTGTG
>chr18 11664248 gi|108065440|gb|DQ579575.1| Homo sapiens piRNA piR-47687, complete sequence U -
TGACATAGTCTCTATCTACTGTCAGGACTGC
>chr18 11664285 gi|108065233|gb|DQ579481.1| Homo sapiens piRNA piR-47593, complete sequence U -
TGACAGCCACGGCTGTGCTTCCTGGGTCT
>chr18 11664378 gi|108067123|gb|DQ580459.1| Homo sapiens piRNA piR-48571, complete sequence U -
TGAGATGCCGCTTGCCTTCTTCTTTGTTGA
>chr18 11664389 gi|108101754|gb|DQ601509.1| Homo sapiens piRNA piR-39575, complete sequence U -
TAGGAGTCCACTGAGATGCCGCTTGCCTTC
>chr18 11664397 gi|108097043|gb|DQ599039.1| Homo sapiens piRNA piR-37105, complete sequence U -
TAACAGGGCTAGGAGTCCACTGAGATGCCGC
>chr18 11664400 gi|108097041|gb|DQ599038.1| Homo sapiens piRNA piR-37104, complete sequence U -
TAACAGGGCTAGGAGTCCACTGAGATGC
>chr18 11664471 gi|108078618|gb|DQ587364.1| Homo sapiens piRNA piR-54476, complete sequence U -
TGGATGTCTGATGTCTGAAACCCGGTGGCA
>chr18 11664475 gi|108093750|gb|DQ597300.1| Homo sapiens piRNA piR-35366, complete sequence U -
GCCATGGATGTCTGATGTCTGAAACCCGGT
>chr18 11664476 gi|108094966|gb|DQ597954.1| Homo sapiens piRNA piR-36020, complete sequence U -
GGCCATGGATGTCTGATGTCTGAAACCCGG
>chr18 11664478 gi|108079137|gb|DQ587883.1| Homo sapiens piRNA piR-54995, complete sequence U -
TGGCCATGGATGTCTGATGTCTGAAACCC
>chr18 11664479 gi|108079136|gb|DQ587882.1| Homo sapiens piRNA piR-54994, complete sequence U -
TGGCCATGGATGTCTGATGTCTGAAACC
>chr18 11664547 gi|108067830|gb|DQ580824.1| Homo sapiens piRNA piR-48936, complete sequence U -
TGAGGAATTTGGACAGGAAGGGAGTTA
>chr18 11664604 gi|108061611|gb|DQ577594.1| Homo sapiens piRNA piR-45706, complete sequence U -
TCTCTCTTGCTCTTGCTCTTCAGGGTT
>chr18 11664613 gi|108083922|gb|DQ592162.1| Homo sapiens piRNA piR-59274, complete sequence U -
TGTTAATACCTCTCTCTCTTGCTCTTGCTC
>chr18 11664672 gi|108089613|gb|DQ595138.1| Homo sapiens piRNA piR-61250, complete sequence U -
TTGCGATCGGGGTTTCAGAGCCTAGGGA
>chr18 11664686 gi|108096281|gb|DQ598643.1| Homo sapiens piRNA piR-36709, complete sequence U -
GTTCAAGAGCCTTCCTTGCGATCGGGGTT
>chr18 11664687 gi|108068387|gb|DQ581117.1| Homo sapiens piRNA piR-49229, complete sequence U -
TGAGGTTCAAGAGCCTTCCTTGCGATCGGGGT
>chr18 11664731 gi|108060603|gb|DQ577074.1| Homo sapiens piRNA piR-45186, complete sequence U -
TCGGTTTCCCACAGCCTGGCAGAAAGCGA
>chr18 11664754 gi|108082866|gb|DQ591612.1| Homo sapiens piRNA piR-58724, complete sequence U -
TGTGCAACAATGTTGAGGAGGCATCGGTT
>chr18 11664760 gi|108053984|gb|DQ572730.1| Homo sapiens piRNA piR-40842, complete sequence U -
TCAAGAGTGTGCAACAATGTTGAGGAGGCA
>chr18 11664763 gi|108053983|gb|DQ572729.1| Homo sapiens piRNA piR-40841, complete sequence U -
TCAAGAGTGTGCAACAATGTTGAGGAG
>chr18 11664770 gi|108064574|gb|DQ579141.1| Homo sapiens piRNA piR-47253, complete sequence U -
TGAAGTGTCCTCAAGAGTGTGCAACAATGT
>chr18 11664778 gi|108052174|gb|DQ570920.1| Homo sapiens piRNA piR-31032, complete sequence U -
AGCAGCCATGAAGTGTCCTCAAGAGTGTGC
>chr18 11664889 gi|108076941|gb|DQ585687.1| Homo sapiens piRNA piR-52799, complete sequence U -
TGCTCACCAGTGCTTTTGTGTAAGTTGGTTC
>chr18 11664890 gi|108076940|gb|DQ585686.1| Homo sapiens piRNA piR-52798, complete sequence U -
TGCTCACCAGTGCTTTTGTGTAAGTTGGTT
>chr18 11664892 gi|108071161|gb|DQ582590.1| Homo sapiens piRNA piR-32702, complete sequence U +
CCAACTTACACAAAAGCACTGGTGAGCAACGT
>chr18 11664904 gi|108091280|gb|DQ596006.1| Homo sapiens piRNA piR-34072, complete sequence U -
GAAAAGTCCACGTTGCTCACCAGTGCTTT
>chr18 11664905 gi|108063374|gb|DQ578519.1| Homo sapiens piRNA piR-46631, complete sequence U -
TGAAAAGTCCACGTTGCTCACCAGTGCTT
>chr18 11664907 gi|108090911|gb|DQ595816.1| Homo sapiens piRNA piR-61928, complete sequence U -
TTTGAAAAGTCCACGTTGCTCACCAGTGC
>chr18 11664914 gi|108070215|gb|DQ582090.1| Homo sapiens piRNA piR-32202, complete sequence U -
CACCGATTTGAAAAGTCCACGTTGCTCA
>chr18 11664917 gi|108100498|gb|DQ600845.1| Homo sapiens piRNA piR-38911, complete sequence U -
TAGACACACCGATTTGAAAAGTCCACGTTGC
>chr18 11664918 gi|108100496|gb|DQ600844.1| Homo sapiens piRNA piR-38910, complete sequence U -
TAGACACACCGATTTGAAAAGTCCACGTTG
>chr18 11664949 gi|108078104|gb|DQ586850.1| Homo sapiens piRNA piR-53962, complete sequence U -
TGGACATTGAGGTTTCCCGCTAGGATCGGA
>chr18 11664950 gi|108078103|gb|DQ586849.1| Homo sapiens piRNA piR-53961, complete sequence U -
TGGACATTGAGGTTTCCCGCTAGGATCGG
>chr18 11664994 gi|108053990|gb|DQ572736.1| Homo sapiens piRNA piR-40848, complete sequence U -
TCAAGCAGATGAGAAGGGACATAGAAGAA
>chr18 11665069 gi|108074603|gb|DQ584400.1| Homo sapiens piRNA piR-51512, complete sequence U -
TGCCAGGATGGATGCTGTGCAGAGGGTGGC
>chr18 11665152 gi|108062985|gb|DQ578321.1| Homo sapiens piRNA piR-46433, complete sequence U -
TCTTGAAGGACTGCCAGGTTTGGGGAGGT
>chr18 11665155 gi|108090904|gb|DQ595812.1| Homo sapiens piRNA piR-61924, complete sequence U -
TTTCTTGAAGGACTGCCAGGTTTGGGGA
>chr18 11665157 gi|108059974|gb|DQ576740.1| Homo sapiens piRNA piR-44852, complete sequence U -
TCCTTTCTTGAAGGACTGCCAGGTTTGGG
>chr18 11665174 gi|108102069|gb|DQ601675.1| Homo sapiens piRNA piR-39741, complete sequence U -
TAGGGCTGAGATGGAGTGTTCCTTTCTTGAA
>chr18 11665175 gi|108052577|gb|DQ571323.1| Homo sapiens piRNA piR-31435, complete sequence U -
AGGGCTGAGATGGAGTGTTCCTTTCTTGA
>chr18 11665179 gi|108102067|gb|DQ601674.1| Homo sapiens piRNA piR-39740, complete sequence U -
TAGGGCTGAGATGGAGTGTTCCTTTC
>chr18 11665180 gi|108073665|gb|DQ583910.1| Homo sapiens piRNA piR-51022, complete sequence U -
TGCATAGGGCTGAGATGGAGTGTTCCTTT
>chr18 11665186 gi|108082508|gb|DQ591254.1| Homo sapiens piRNA piR-58366, complete sequence U -
TGTCTTCTGCATAGGGCTGAGATGGAGTGT
>chr18 11665196 gi|108079344|gb|DQ588090.1| Homo sapiens piRNA piR-55202, complete sequence U -
TGGCTACCCCTGTCTTCTGCATAGGGCTGA
>chr18 11665320 gi|108072299|gb|DQ583185.1| Homo sapiens piRNA piR-50297, complete sequence U -
TGCAACATGGACCCTCGTAGAAGACACTT
>chr18 11665327 gi|108051615|gb|DQ570361.1| Homo sapiens piRNA piR-30473, complete sequence U -
ACATCTCCTGCAACATGGACCCTCGTAGAA
>chr18 11665328 gi|108051614|gb|DQ570360.1| Homo sapiens piRNA piR-30472, complete sequence U -
ACATCTCCTGCAACATGGACCCTCGTAGA
>chr18 11665330 gi|108051516|gb|DQ570262.1| Homo sapiens piRNA piR-30374, complete sequence U -
ACACATCTCCTGCAACATGGACCCTCGTA
>chr18 11665548 gi|108088481|gb|DQ594554.1| Homo sapiens piRNA piR-60666, complete sequence U -
TTCGAGCCCATTCTCTTTACTTTCCATCTC
>chr18 11665556 gi|108082384|gb|DQ591130.1| Homo sapiens piRNA piR-58242, complete sequence U -
TGTCCTTCGAGCCCATTCTCTTTACTT
>chr18 11665671 gi|108067913|gb|DQ580867.1| Homo sapiens piRNA piR-48979, complete sequence U -
TGAGGAGTGATATGGCCACACCAAGA
>chr18 11665681 gi|108067637|gb|DQ580725.1| Homo sapiens piRNA piR-48837, complete sequence U -
TGAGCTCTGAAGTGAGGAGTGATATGGC
>chr18 11665846 gi|108065624|gb|DQ579670.1| Homo sapiens piRNA piR-47782, complete sequence U -
TGACCACAACCTATAGGCAAACATCGCAGT
>chr18 11665848 gi|108065622|gb|DQ579669.1| Homo sapiens piRNA piR-47781, complete sequence U -
TGACCACAACCTATAGGCAAACATCGCA
>chr18 11665935 gi|108087919|gb|DQ594256.1| Homo sapiens piRNA piR-60368, complete sequence U -
TTCATGGGTGACAAGTAGGCTGGCCCTGGA
>chr18 11665945 gi|108089106|gb|DQ594876.1| Homo sapiens piRNA piR-60988, complete sequence U -
TTGAATTCATTTCATGGGTGACAAGTAGGC
>chr18 11665947 gi|108091223|gb|DQ595977.1| Homo sapiens piRNA piR-34043, complete sequence U -
CTTGAATTCATTTCATGGGTGACAAGTAG
>chr18 11665957 gi|108054827|gb|DQ573573.1| Homo sapiens piRNA piR-41685, complete sequence U -
TCAGGAAGAAGCTTGAATTCATTTCATGGG
>chr18 11666149 gi|108078098|gb|DQ586844.1| Homo sapiens piRNA piR-53956, complete sequence U -
TGGACATGAAGACTCAGAAGACAAGAGAC
>chr18 11666216 gi|108092260|gb|DQ596526.1| Homo sapiens piRNA piR-34592, complete sequence U -
GAGAGAAAATTTGGTTGGCTGAAGTGTG
>chr18 11666274 gi|108077818|gb|DQ586564.1| Homo sapiens piRNA piR-53676, complete sequence U -
TGGAAGACAAGGATCTTCTTTGGTTGTTTT
>chr18 11666363 gi|108068620|gb|DQ581238.1| Homo sapiens piRNA piR-49350, complete sequence U -
TGAGTGCTCTCCATTCTGGAGCTGTCCAGGC
>chr18 11666372 gi|108095857|gb|DQ598411.1| Homo sapiens piRNA piR-36477, complete sequence U -
GTCAGTGAGTGCTCTCCATTCTGGAGC
>chr18 11666549 gi|108081082|gb|DQ589828.1| Homo sapiens piRNA piR-56940, complete sequence U -
TGGTAGCTGGGAAGCCACATGCTGGA
>chr18 11666610 gi|108072326|gb|DQ583197.1| Homo sapiens piRNA piR-50309, complete sequence U -
TGCAACGAGGTTATTGCAGATTTTAAAAGT
>chr18 11666667 gi|108082421|gb|DQ591167.1| Homo sapiens piRNA piR-58279, complete sequence U -
TGTCGTTATTTGAATTTGTGACCCTTGCTGC
>chr18 11666720 gi|108100664|gb|DQ600936.1| Homo sapiens piRNA piR-39002, complete sequence U -
TAGAGAGGCTGACGGTGACAGCTTGGGCCAT
>chr18 11666731 gi|108063261|gb|DQ578461.1| Homo sapiens piRNA piR-46573, complete sequence U -
TCTTTTCCTTAGAGAGGCTGACGGTGACA
>chr18 11666733 gi|108059127|gb|DQ576300.1| Homo sapiens piRNA piR-44412, complete sequence U -
TCCTCTTTTCCTTAGAGAGGCTGACGGTGA
>chr18 11666748 gi|108086440|gb|DQ593484.1| Homo sapiens piRNA piR-33596, complete sequence U +
CTAAGGAAAAGAGGACACGGCCTCAG
>chr18 11666794 gi|108057942|gb|DQ575675.1| Homo sapiens piRNA piR-43787, complete sequence U -
TCCCTGTGGTGAGAAGAGGCTGGTTCTGA
>chr18 11667082 gi|108070284|gb|DQ582127.1| Homo sapiens piRNA piR-32239, complete sequence U -
CACGGTGGTGCTGTGACTGCTTTGGTGGA
>chr18 11667151 gi|108064969|gb|DQ579345.1| Homo sapiens piRNA piR-47457, complete sequence U -
TGACAATCAGATCAATAGCCAATTTCAGAA
>chr18 11667188 gi|108099736|gb|DQ600455.1| Homo sapiens piRNA piR-38521, complete sequence U -
TACTAAAGAGAGCATTAATGCAAACGTGA
>chr18 11667430 gi|108102536|gb|DQ601918.1| Homo sapiens piRNA piR-39984, complete sequence U -
TAGTCCTGGGACACAGAGTTAGGTCTGTGC
>chr18 11667622 gi|108078830|gb|DQ587576.1| Homo sapiens piRNA piR-54688, complete sequence U -
TGGCACTGAGGTGATGATGACACTATTT
>chr18 11667624 gi|108080823|gb|DQ589569.1| Homo sapiens piRNA piR-56681, complete sequence U -
TGGGTGGCACTGAGGTGATGATGACACTAT
>chr18 11667626 gi|108080822|gb|DQ589568.1| Homo sapiens piRNA piR-56680, complete sequence U -
TGGGTGGCACTGAGGTGATGATGACACT
>chr18 11667632 gi|108054430|gb|DQ573176.1| Homo sapiens piRNA piR-41288, complete sequence U -
TCACGTGCTGGGTGGCACTGAGGTGATGAT
>chr18 11667667 gi|108053970|gb|DQ572716.1| Homo sapiens piRNA piR-40828, complete sequence U -
TCAAGAAGTGACGCATCTCTGGCCTGTGA
>chr18 11667681 gi|108096424|gb|DQ598720.1| Homo sapiens piRNA piR-36786, complete sequence U -
TAAAACCTGTACAGGTCAAGAAGTGACGCA
>chr18 11667721 gi|108073622|gb|DQ583887.1| Homo sapiens piRNA piR-50999, complete sequence U -
TGCATAAAGTCAGGCTTGGTTGTAGGCCCC
>chr18 11667728 gi|108092917|gb|DQ596867.1| Homo sapiens piRNA piR-34933, complete sequence U -
GATCTGGTGCATAAAGTCAGGCTTGGTTGT
>chr18 11667878 gi|108070250|gb|DQ582109.1| Homo sapiens piRNA piR-32221, complete sequence U -
CACCTTTATGTCAGTCGTGATATAACTGCCT
>chr18 11667928 gi|108075804|gb|DQ585034.1| Homo sapiens piRNA piR-52146, complete sequence U -
TGCCTGAGTGAACAAATCTAAGTGTTTTCTT
>chr18 11667929 gi|108075802|gb|DQ585033.1| Homo sapiens piRNA piR-52145, complete sequence U -
TGCCTGAGTGAACAAATCTAAGTGTTTTCT
>chr18 11667938 gi|108054614|gb|DQ573360.1| Homo sapiens piRNA piR-41472, complete sequence U -
TCAGACGTTTGCCTGAGTGAACAAATCTAA
>chr18 11667939 gi|108054613|gb|DQ573359.1| Homo sapiens piRNA piR-41471, complete sequence U -
TCAGACGTTTGCCTGAGTGAACAAATCTA
>chr18 11667948 gi|108081153|gb|DQ589899.1| Homo sapiens piRNA piR-57011, complete sequence U -
TGGTATGTCCTCAGACGTTTGCCTGAGTGA
>chr18 11667950 gi|108096887|gb|DQ598959.1| Homo sapiens piRNA piR-37025, complete sequence U -
TAAATGGTATGTCCTCAGACGTTTGCCTGAGT
>chr18 11668343 gi|108057309|gb|DQ575349.1| Homo sapiens piRNA piR-43461, complete sequence U -
TCCCCAAAGTGTGTTTGCTGAGATGCAGTA
>chr18 11668347 gi|108057307|gb|DQ575348.1| Homo sapiens piRNA piR-43460, complete sequence U -
TCCCCAAAGTGTGTTTGCTGAGATGC
>chr18 11668390 gi|108091938|gb|DQ596346.1| Homo sapiens piRNA piR-34412, complete sequence U -
GACCCTGATGTTGTGCTCCACATTGGTTTC
>chr18 11668461 gi|108090552|gb|DQ595630.1| Homo sapiens piRNA piR-61742, complete sequence U -
TTGTCGACAACTGATGTCTACCGAAGGCAC
>chr18 11668999 gi|108066462|gb|DQ580107.1| Homo sapiens piRNA piR-48219, complete sequence U +
TGAGAACCTGGCTGATGGATGAGGCT
>chr18 11669012 gi|108087653|gb|DQ594116.1| Homo sapiens piRNA piR-60228, complete sequence U -
TTCACGACCCTGTGTCATAGCCTCATCCATC
>chr18 11669012 gi|108054402|gb|DQ573148.1| Homo sapiens piRNA piR-41260, complete sequence U -
TCACGACCCTGTGTCATAGCCTCATCCATC
>chr18 11669033 gi|108095484|gb|DQ598221.1| Homo sapiens piRNA piR-36287, complete sequence U +
GGGTCGTGAAGTTGTAGCTGTCTGTCTGGGAA
>chr18 11669167 gi|108101358|gb|DQ601303.1| Homo sapiens piRNA piR-39369, complete sequence U -
TAGCGTACATGTGTTGCAGAAGGTGCAAAT
>chr18 11669169 gi|108101356|gb|DQ601302.1| Homo sapiens piRNA piR-39368, complete sequence U -
TAGCGTACATGTGTTGCAGAAGGTGCAA
>chr18 11669544 gi|108096145|gb|DQ598566.1| Homo sapiens piRNA piR-36632, complete sequence U +
GTGGAGAGTAGATTGGAGTCAGGCAAGCA
>chr18 11669756 gi|108091276|gb|DQ596004.1| Homo sapiens piRNA piR-34070, complete sequence U -
GAAAAGGAGAAGACGGTGTCTCTAGGGAGA
>chr18 11669846 gi|108071245|gb|DQ582636.1| Homo sapiens piRNA piR-32748, complete sequence U +
CCACACCCTAAATGTGCAGAGTGCCAGCCT
>chr18 11669851 gi|108085506|gb|DQ592981.1| Homo sapiens piRNA piR-33093, complete sequence U +
CCCTAAATGTGCAGAGTGCCAGCCTGATGTG
>chr18 11670364 gi|108062845|gb|DQ578248.1| Homo sapiens piRNA piR-46360, complete sequence U +
TCTTCACGTGCGGATCTTGAGCTTTCTCAAC
>chr18 11670381 gi|108067738|gb|DQ580777.1| Homo sapiens piRNA piR-48889, complete sequence U +
TGAGCTTTCTCAACACCCAAGCCTTTTGAA
>chr18 11670732 gi|108067367|gb|DQ580586.1| Homo sapiens piRNA piR-48698, complete sequence U +
TGAGCAGCTCATTCTAAGACTCTGTTGGCGC
>chr18 11670977 gi|108079542|gb|DQ588288.1| Homo sapiens piRNA piR-55400, complete sequence U +
TGGGAAAGACAACAATGATGGCTCTCAC
>chr18 11671001 gi|108054519|gb|DQ573265.1| Homo sapiens piRNA piR-41377, complete sequence U +
TCACTGTGAAGACAGTGGAGTGTCTATCAGA
>chr18 11671001 gi|108054518|gb|DQ573264.1| Homo sapiens piRNA piR-41376, complete sequence U +
TCACTGTGAAGACAGTGGAGTGTCTATC
>chr18 11671023 gi|108061085|gb|DQ577323.1| Homo sapiens piRNA piR-45435, complete sequence U +
TCTATCAGACAGCAAGGCCGAGATCACGGCT
>chr18 11671309 gi|108052982|gb|DQ571728.1| Homo sapiens piRNA piR-31840, complete sequence U +
ATGGCTAAGGGGATGGAGTCAGCATGAAC
>chr18 11671310 gi|108079339|gb|DQ588085.1| Homo sapiens piRNA piR-55197, complete sequence U +
TGGCTAAGGGGATGGAGTCAGCATGAA
>chr18 11671572 gi|108083589|gb|DQ591991.1| Homo sapiens piRNA piR-59103, complete sequence U +
TGTGTATCTGTACAGATCCGGAGGCTCGGC
>chr18 11671619 gi|108080874|gb|DQ589620.1| Homo sapiens piRNA piR-56732, complete sequence U +
TGGGTGTCTGGTTTGATGCCTGGGTCCAGA
>chr18 11671713 gi|108052463|gb|DQ571209.1| Homo sapiens piRNA piR-31321, complete sequence M +
AGGCAGATTGATTAACAGGAGAAAATGCA
>chr18 11671895 gi|108079102|gb|DQ587848.1| Homo sapiens piRNA piR-54960, complete sequence U +
TGGCCAGCAAAGGCGGTCTAGATGAAGC
>chr18 11671944 gi|108094432|gb|DQ597674.1| Homo sapiens piRNA piR-35740, complete sequence U +
GGAAATAGATGGTAAATGTTCCCTTTCA
>chr18 11672037 gi|108079418|gb|DQ588164.1| Homo sapiens piRNA piR-55276, complete sequence U +
TGGCTGCAACAATGGAGATTCTCTACAGA
>chr18 11672097 gi|108094970|gb|DQ597956.1| Homo sapiens piRNA piR-36022, complete sequence U +
GGCCATTTCAGTCTGCTGGTCCTACGGC
>chr18 11672108 gi|108062332|gb|DQ577972.1| Homo sapiens piRNA piR-46084, complete sequence U +
TCTGCTGGTCCTACGGCAGCCATTTCAAAA
>chr18 11672116 gi|108058608|gb|DQ576033.1| Homo sapiens piRNA piR-44145, complete sequence U +
TCCTACGGCAGCCATTTCAAAAGAAGTCA
>chr18 11672197 gi|108055195|gb|DQ573941.1| Homo sapiens piRNA piR-42053, complete sequence U +
TCATTTGGTGGTGCTGTTGTTCCTAGGA
>chr18 11672276 gi|108074814|gb|DQ584508.1| Homo sapiens piRNA piR-51620, complete sequence U +
TGCCATGAACAGAGGCGCCCATGCTGACC
>chr18 11672297 gi|108077126|gb|DQ585872.1| Homo sapiens piRNA piR-52984, complete sequence U +
TGCTGACCAAAGCAGTGCCGGGCTTCCGCA
>chr18 11672358 gi|108087961|gb|DQ594281.1| Homo sapiens piRNA piR-60393, complete sequence U +
TTCCAACACTGGATGGGTGCTGTGAACT
>chr18 11672359 gi|108055307|gb|DQ574053.1| Homo sapiens piRNA piR-42165, complete sequence U +
TCCAACACTGGATGGGTGCTGTGAACTGGA
>chr18 11672359 gi|108055306|gb|DQ574052.1| Homo sapiens piRNA piR-42164, complete sequence U +
TCCAACACTGGATGGGTGCTGTGAACTGG
>chr18 11672361 gi|108053134|gb|DQ571880.1| Homo sapiens piRNA piR-31992, complete sequence U +
CAACACTGGATGGGTGCTGTGAACTGGAC
>chr18 11672378 gi|108082558|gb|DQ591304.1| Homo sapiens piRNA piR-58416, complete sequence U +
TGTGAACTGGACAGCTGCCAGGATGTTGC
>chr18 11672393 gi|108074605|gb|DQ584401.1| Homo sapiens piRNA piR-51513, complete sequence U +
TGCCAGGATGTTGCCAAAGCCTGCCACGCC
>chr18 11672394 gi|108093718|gb|DQ597283.1| Homo sapiens piRNA piR-35349, complete sequence U +
GCCAGGATGTTGCCAAAGCCTGCCACGCCCA
>chr18 11672414 gi|108074384|gb|DQ584285.1| Homo sapiens piRNA piR-51397, complete sequence U +
TGCCACGCCCAGTGGACCCACTGTGTTTCT
>chr18 11672423 gi|108070977|gb|DQ582489.1| Homo sapiens piRNA piR-32601, complete sequence U +
CAGTGGACCCACTGTGTTTCTGATGCAGA
>chr18 11672495 gi|108052317|gb|DQ571063.1| Homo sapiens piRNA piR-31175, complete sequence U +
AGCTGCTTTTCCAATACTTTTAGGGAG
>chr18 11672548 gi|108073824|gb|DQ583992.1| Homo sapiens piRNA piR-51104, complete sequence U +
TGCATGGCAGGGTGCATTCCTAAAACTGA
>chr18 11672593 gi|108051805|gb|DQ570551.1| Homo sapiens piRNA piR-30663, complete sequence U -
ACCTGGAGTACCTACGTGTCAGGGGTGTTGTG
>chr18 11672678 gi|108085356|gb|DQ592904.1| Homo sapiens piRNA piR-60016, complete sequence U +
TTAGAGTGGGTGCCCAAGGGATAAATGGT
>chr18 11672736 gi|108066428|gb|DQ580089.1| Homo sapiens piRNA piR-48201, complete sequence U +
TGAGAAATGAGGTGTAGGGGTCTTGC
>chr18 11672744 gi|108092748|gb|DQ596775.1| Homo sapiens piRNA piR-34841, complete sequence U +
GAGGTGTAGGGGTCTTGCACAGACCAGGGA
>chr18 11672765 gi|108091912|gb|DQ596330.1| Homo sapiens piRNA piR-34396, complete sequence U +
GACCAGGGATGATAATGGGCCAAGAACCAA
>chr18 11672766 gi|108051681|gb|DQ570427.1| Homo sapiens piRNA piR-30539, complete sequence U +
ACCAGGGATGATAATGGGCCAAGAACCAAAGA
>chr18 11672858 gi|108065706|gb|DQ579712.1| Homo sapiens piRNA piR-47824, complete sequence U +
TGACCATATCCTACATAGGTCTGTCCCCAGC
>chr18 11673000 gi|108081475|gb|DQ590221.1| Homo sapiens piRNA piR-57333, complete sequence U +
TGGTGATGACCAAGGTGTGCAGGTGTGC
>chr18 11673006 gi|108065614|gb|DQ579665.1| Homo sapiens piRNA piR-47777, complete sequence U +
TGACCAAGGTGTGCAGGTGTGCAGGTGT
>chr18 11673205 gi|108097479|gb|DQ599266.1| Homo sapiens piRNA piR-37332, complete sequence U +
TAAGACTCTGTCTCTGGTGTGCTTCTGAGG
>chr18 11673272 gi|108096527|gb|DQ598774.1| Homo sapiens piRNA piR-36840, complete sequence U +
TAAAATTGCTATCACCAACCTCATGC
>chr18 11673469 gi|108060855|gb|DQ577205.1| Homo sapiens piRNA piR-45317, complete sequence U +
TCTAATATTTCCTAATTTCCATGATGTAAAT
>chr18 11673607 gi|108074761|gb|DQ584481.1| Homo sapiens piRNA piR-51593, complete sequence M +
TGCCATAGCACAGCACCTTCCCTCGCCAGC
>chr18 11674067 gi|108076812|gb|DQ585558.1| Homo sapiens piRNA piR-52670, complete sequence U +
TGCTAGACACTCAGGTTTACAGTGAATTA
>chr18 11674506 gi|108058573|gb|DQ576015.1| Homo sapiens piRNA piR-44127, complete sequence U +
TCCTACAGAAAATCAAGTGCAACGAGGTAGC
>chr18 11674607 gi|108091782|gb|DQ596264.1| Homo sapiens piRNA piR-34330, complete sequence U +
GACAGGACTTGATCACTGAGTTGATGTGGA
>chr18 11674764 gi|108072714|gb|DQ583399.1| Homo sapiens piRNA piR-50511, complete sequence U +
TGCACAGGTTAAAACAAGACGCCCATTAAA
>chr18 11676292 gi|108089288|gb|DQ594970.1| Homo sapiens piRNA piR-61082, complete sequence U +
TTGATCATGCAAATGGATTTGAATGTG
>chr18 11677905 gi|108074310|gb|DQ584247.1| Homo sapiens piRNA piR-51359, complete sequence U +
TGCCACATAAGGAAGGCTTAGCCACAGCTGC
>chr18 11677933 gi|108077068|gb|DQ585814.1| Homo sapiens piRNA piR-52926, complete sequence U +
TGCTCTTATGCTGATGTAGGATGCCCTGTG
>chr18 11678271 gi|108053692|gb|DQ572438.1| Homo sapiens piRNA piR-40550, complete sequence U +
TATTCTTGATGTTGTGGTCCATGTAAGTC
