# Supplementary material for: proTRAC - a software for probabilistic piRNA cluster detection, visualization and analysis
Source: BMC Bioinformatics. 2012 Jan 10;13:5. doi: 10.1186/1471-2105-13-5 (PMC3293768; doi:10.1186/1471-2105-13-5)
Supplement: Additional file 4 — proTRAC results folder containing a picture and a FASTA file for each detected human cluster. After decompression, the folder can be opened as former session in proTRAC. Alternatively, each file can be opened separately with any standard text-editor or graphic-viewer respectively. [file 1471-2105-13-5-S4.ZIP › proTRAC_results_human/bidirectional_clusters/Cluster_169.fas]

>chr20 39806846 gi|108099136|gb|DQ600143.1| Homo sapiens piRNA piR-38209, complete sequence U +
TACCAGGTTTGACTGTTTGCCTTTGTC
>chr20 39808195 gi|108064608|gb|DQ579159.1| Homo sapiens piRNA piR-47271, complete sequence U -
TGAATAGAGAGCTACAAGTGCTTGGTCTTT
>chr20 39808480 gi|108095110|gb|DQ598029.1| Homo sapiens piRNA piR-36095, complete sequence M +
GGCTGGTCTCGAACTCCTGACCTCAGGT
>chr20 39808483 gi|108081283|gb|DQ590029.1| Homo sapiens piRNA piR-57141, complete sequence M +
TGGTCTCGAACTCCTGACCTCAGGTGATCC
>chr20 39808483 gi|108081282|gb|DQ590028.1| Homo sapiens piRNA piR-57140, complete sequence M +
TGGTCTCGAACTCCTGACCTCAGGTGATC
>chr20 39809170 gi|108071576|gb|DQ582809.1| Homo sapiens piRNA piR-32921, complete sequence U -
CCCACAAATCTGACCTCTTTGAATGGG
>chr20 39809357 gi|108077214|gb|DQ585960.1| Homo sapiens piRNA piR-53072, complete sequence U -
TGCTGCAATCTGTGTGTTCCCAGTGCCA
>chr20 39809386 gi|108068590|gb|DQ581223.1| Homo sapiens piRNA piR-49335, complete sequence U -
TGAGTGCAAATGGAACCAACAGGTTT
>chr20 39809945 gi|108073172|gb|DQ583641.1| Homo sapiens piRNA piR-50753, complete sequence U -
TGCAGATGTGCTTTTGTATTAAATTTAAATT
>chr20 39810139 gi|108053403|gb|DQ572149.1| Homo sapiens piRNA piR-40261, complete sequence U -
TATCCTCAGATTGGTGCAGCTTTTTCAGTT
>chr20 39810353 gi|108088303|gb|DQ594463.1| Homo sapiens piRNA piR-60575, complete sequence U -
TTCCGTAGCCTGAGATGTGCCCTTGT
>chr20 39811119 gi|108072664|gb|DQ583373.1| Homo sapiens piRNA piR-50485, complete sequence U -
TGCACAGAGACACACCCACACTAGCCCA
>chr20 39811195 gi|108054408|gb|DQ573154.1| Homo sapiens piRNA piR-41266, complete sequence U -
TCACGCAGGTGCTTAAAGGGACATTGT
>chr20 39811333 gi|108098284|gb|DQ599687.1| Homo sapiens piRNA piR-37753, complete sequence U -
TACAAAAGGCAAGAATGCCCATGTAAGGAGC
>chr20 39811476 gi|108090343|gb|DQ595520.1| Homo sapiens piRNA piR-61632, complete sequence U -
TTGGTGGACAAGTTCATGCAGGACCTAC
>chr20 39811732 gi|108066406|gb|DQ580076.1| Homo sapiens piRNA piR-48188, complete sequence U -
TGAGAAACTTGGTGGCACATGGGTGT
>chr20 39811941 gi|108091095|gb|DQ595910.1| Homo sapiens piRNA piR-62022, complete sequence U -
TTTGGGGAGTAAAGATGTTTGGTCTCAAA
