# Supplementary material for: proTRAC - a software for probabilistic piRNA cluster detection, visualization and analysis
Source: BMC Bioinformatics. 2012 Jan 10;13:5. doi: 10.1186/1471-2105-13-5 (PMC3293768; doi:10.1186/1471-2105-13-5)
Supplement: Additional file 4 — proTRAC results folder containing a picture and a FASTA file for each detected human cluster. After decompression, the folder can be opened as former session in proTRAC. Alternatively, each file can be opened separately with any standard text-editor or graphic-viewer respectively. [file 1471-2105-13-5-S4.ZIP › proTRAC_results_human/bidirectional_clusters/Cluster_171.fas]

>chr21 45895446 gi|108087547|gb|DQ594060.1| Homo sapiens piRNA piR-60172, complete sequence U -
TTCAAGTGCACAGTTTGACTTTTGACTTGG
>chr21 45895456 gi|108051950|gb|DQ570696.1| Homo sapiens piRNA piR-30808, complete sequence U -
ACTTGGAAGATTCAAGTGCACAGTTTGACT
>chr21 45896379 gi|108100968|gb|DQ601101.1| Homo sapiens piRNA piR-39167, complete sequence U -
TAGCAACAAGGTGGTATCTCTTCTCGGAT
>chr21 45896406 gi|108068962|gb|DQ581435.1| Homo sapiens piRNA piR-49547, complete sequence U -
TGATAGTGACTCTCACTTGGAGCATGCTA
>chr21 45896555 gi|108090603|gb|DQ595656.1| Homo sapiens piRNA piR-61768, complete sequence U -
TTGTGGAATGAACTGGTCTGTGTACCCCTC
>chr21 45897171 gi|108057289|gb|DQ575338.1| Homo sapiens piRNA piR-43450, complete sequence U -
TCCCATTTGTCCGACTGATGCAGTCTGCCTT
>chr21 45897715 gi|108057941|gb|DQ575674.1| Homo sapiens piRNA piR-43786, complete sequence U -
TCCCTGTGGTCTAGGTGTCCACACACTACCC
>chr21 45898222 gi|108081383|gb|DQ590129.1| Homo sapiens piRNA piR-57241, complete sequence U -
TGGTGACAAGATGTGCCGTATGAATCACGT
>chr21 45898234 gi|108096580|gb|DQ598801.1| Homo sapiens piRNA piR-36867, complete sequence U -
TAAACATTTACATGGTGACAAGATGTGCCG
>chr21 45898242 gi|108062312|gb|DQ577960.1| Homo sapiens piRNA piR-46072, complete sequence U -
TCTGCTGATAAACATTTACATGGTGACAAG
>chr21 45898244 gi|108095934|gb|DQ598454.1| Homo sapiens piRNA piR-36520, complete sequence U -
GTCTCTGCTGATAAACATTTACATGGTGACA
>chr21 45898802 gi|108075696|gb|DQ584976.1| Homo sapiens piRNA piR-52088, complete sequence U -
TGCCTCGTGCAAAGTCTCTGCTCCTCTC
>chr21 45899319 gi|108091342|gb|DQ596037.1| Homo sapiens piRNA piR-34103, complete sequence M -
GAAAGTACTAATAGTCCCTGATATGCAGAAA
>chr21 45899610 gi|108081240|gb|DQ589986.1| Homo sapiens piRNA piR-57098, complete sequence M -
TGGTCCAGCGGTAGCAAAAGGTGTCA
>chr21 45899642 gi|108094078|gb|DQ597474.1| Homo sapiens piRNA piR-35540, complete sequence M -
GCGTCTGGGAAGATGCCTGTTACCAGGT
>chr21 45900686 gi|108057863|gb|DQ575634.1| Homo sapiens piRNA piR-43746, complete sequence U -
TCCCTGCTGTCGCCATCCCTGAGGCC
>chr21 45901026 gi|108059800|gb|DQ576650.1| Homo sapiens piRNA piR-44762, complete sequence U -
TCCTTCTCGGTGCAGGTCCACATCTGGG
>chr21 45901061 gi|108063410|gb|DQ578538.1| Homo sapiens piRNA piR-46650, complete sequence U -
TGAAAATGGACTAATGCAGTGACCACTCCC
>chr21 45901281 gi|108065367|gb|DQ579538.1| Homo sapiens piRNA piR-47650, complete sequence U -
TGACAGTGAGCTCTCAGGAGACCTGGTGGT
>chr21 45901319 gi|108087080|gb|DQ593819.1| Homo sapiens piRNA piR-33931, complete sequence M -
CTGGATGATGGGGTGGTCCCCCCATGC
>chr21 45901319 gi|108066232|gb|DQ579984.1| Homo sapiens piRNA piR-48096, complete sequence M -
TGACTGGATGATGGGGTGGTCCCCCCATGC
>chr21 45901349 gi|108057236|gb|DQ575311.1| Homo sapiens piRNA piR-43423, complete sequence M -
TCCCATGCACGGGAGAGACCAGGTGGAGG
>chr21 45901350 gi|108088220|gb|DQ594420.1| Homo sapiens piRNA piR-60532, complete sequence M -
TTCCCATGCACGGGAGAGACCAGGTGGAG
>chr21 45901350 gi|108057232|gb|DQ575309.1| Homo sapiens piRNA piR-43421, complete sequence M -
TCCCATGCACGGGAGAGACCAGGTGGAG
>chr21 45901351 gi|108084051|gb|DQ592227.1| Homo sapiens piRNA piR-59339, complete sequence M -
TGTTCCCATGCACGGGAGAGACCAGGTGGA
>chr21 45901354 gi|108077436|gb|DQ586182.1| Homo sapiens piRNA piR-53294, complete sequence M -
TGCTGTTCCCATGCACGGGAGAGACCAGGT
>chr21 45901355 gi|108077435|gb|DQ586181.1| Homo sapiens piRNA piR-53293, complete sequence M -
TGCTGTTCCCATGCACGGGAGAGACCAGG
>chr21 45901381 gi|108087080|gb|DQ593819.1| Homo sapiens piRNA piR-33931, complete sequence M -
CTGGATGATGGGGTGGTCCCCCCATGC
>chr21 45901381 gi|108066232|gb|DQ579984.1| Homo sapiens piRNA piR-48096, complete sequence M -
TGACTGGATGATGGGGTGGTCCCCCCATGC
>chr21 45901411 gi|108057236|gb|DQ575311.1| Homo sapiens piRNA piR-43423, complete sequence M -
TCCCATGCACGGGAGAGACCAGGTGGAGG
>chr21 45901412 gi|108088220|gb|DQ594420.1| Homo sapiens piRNA piR-60532, complete sequence M -
TTCCCATGCACGGGAGAGACCAGGTGGAG
>chr21 45901412 gi|108057232|gb|DQ575309.1| Homo sapiens piRNA piR-43421, complete sequence M -
TCCCATGCACGGGAGAGACCAGGTGGAG
>chr21 45901413 gi|108084051|gb|DQ592227.1| Homo sapiens piRNA piR-59339, complete sequence M -
TGTTCCCATGCACGGGAGAGACCAGGTGGA
>chr21 45901416 gi|108077436|gb|DQ586182.1| Homo sapiens piRNA piR-53294, complete sequence M -
TGCTGTTCCCATGCACGGGAGAGACCAGGT
>chr21 45901417 gi|108077435|gb|DQ586181.1| Homo sapiens piRNA piR-53293, complete sequence M -
TGCTGTTCCCATGCACGGGAGAGACCAGG
>chr21 45901443 gi|108087080|gb|DQ593819.1| Homo sapiens piRNA piR-33931, complete sequence M -
CTGGATGATGGGGTGGTCCCCCCATGC
>chr21 45901473 gi|108057236|gb|DQ575311.1| Homo sapiens piRNA piR-43423, complete sequence M -
TCCCATGCACGGGAGAGACCAGGTGGAGG
>chr21 45901474 gi|108088220|gb|DQ594420.1| Homo sapiens piRNA piR-60532, complete sequence M -
TTCCCATGCACGGGAGAGACCAGGTGGAG
>chr21 45901474 gi|108057232|gb|DQ575309.1| Homo sapiens piRNA piR-43421, complete sequence M -
TCCCATGCACGGGAGAGACCAGGTGGAG
>chr21 45901475 gi|108084051|gb|DQ592227.1| Homo sapiens piRNA piR-59339, complete sequence M -
TGTTCCCATGCACGGGAGAGACCAGGTGGA
>chr21 45901478 gi|108077436|gb|DQ586182.1| Homo sapiens piRNA piR-53294, complete sequence M -
TGCTGTTCCCATGCACGGGAGAGACCAGGT
>chr21 45901479 gi|108077435|gb|DQ586181.1| Homo sapiens piRNA piR-53293, complete sequence M -
TGCTGTTCCCATGCACGGGAGAGACCAGG
>chr21 45901505 gi|108087080|gb|DQ593819.1| Homo sapiens piRNA piR-33931, complete sequence M -
CTGGATGATGGGGTGGTCCCCCCATGC
>chr21 45901505 gi|108066232|gb|DQ579984.1| Homo sapiens piRNA piR-48096, complete sequence M -
TGACTGGATGATGGGGTGGTCCCCCCATGC
>chr21 45901535 gi|108057236|gb|DQ575311.1| Homo sapiens piRNA piR-43423, complete sequence M -
TCCCATGCACGGGAGAGACCAGGTGGAGG
>chr21 45901536 gi|108088220|gb|DQ594420.1| Homo sapiens piRNA piR-60532, complete sequence M -
TTCCCATGCACGGGAGAGACCAGGTGGAG
>chr21 45901536 gi|108057232|gb|DQ575309.1| Homo sapiens piRNA piR-43421, complete sequence M -
TCCCATGCACGGGAGAGACCAGGTGGAG
>chr21 45901537 gi|108084051|gb|DQ592227.1| Homo sapiens piRNA piR-59339, complete sequence M -
TGTTCCCATGCACGGGAGAGACCAGGTGGA
>chr21 45901540 gi|108077436|gb|DQ586182.1| Homo sapiens piRNA piR-53294, complete sequence M -
TGCTGTTCCCATGCACGGGAGAGACCAGGT
>chr21 45901541 gi|108077435|gb|DQ586181.1| Homo sapiens piRNA piR-53293, complete sequence M -
TGCTGTTCCCATGCACGGGAGAGACCAGG
>chr21 45901567 gi|108087080|gb|DQ593819.1| Homo sapiens piRNA piR-33931, complete sequence M -
CTGGATGATGGGGTGGTCCCCCCATGC
>chr21 45901567 gi|108066232|gb|DQ579984.1| Homo sapiens piRNA piR-48096, complete sequence M -
TGACTGGATGATGGGGTGGTCCCCCCATGC
>chr21 45901597 gi|108061339|gb|DQ577453.1| Homo sapiens piRNA piR-45565, complete sequence U -
TCTCATGCACGAGAGTGACCAGGTGGAGG
>chr21 45901600 gi|108084090|gb|DQ592247.1| Homo sapiens piRNA piR-59359, complete sequence U -
TGTTCTCATGCACGAGAGTGACCAGGTGG
>chr21 45901601 gi|108077439|gb|DQ586185.1| Homo sapiens piRNA piR-53297, complete sequence U -
TGCTGTTCTCATGCACGAGAGTGACCAGGTG
>chr21 45901602 gi|108077438|gb|DQ586184.1| Homo sapiens piRNA piR-53296, complete sequence U -
TGCTGTTCTCATGCACGAGAGTGACCAGGT
>chr21 45901629 gi|108087080|gb|DQ593819.1| Homo sapiens piRNA piR-33931, complete sequence M -
CTGGATGATGGGGTGGTCCCCCCATGC
>chr21 45901629 gi|108066232|gb|DQ579984.1| Homo sapiens piRNA piR-48096, complete sequence M -
TGACTGGATGATGGGGTGGTCCCCCCATGC
>chr21 45901660 gi|108061341|gb|DQ577454.1| Homo sapiens piRNA piR-45566, complete sequence M -
TCTCATGCACGGGAGAGACCAGGTGGAG
>chr21 45901661 gi|108088682|gb|DQ594657.1| Homo sapiens piRNA piR-60769, complete sequence M -
TTCTCATGCACGGGAGAGACCAGGTGGA
>chr21 45901662 gi|108084092|gb|DQ592248.1| Homo sapiens piRNA piR-59360, complete sequence M -
TGTTCTCATGCACGGGAGAGACCAGGTGG
>chr21 45901691 gi|108087080|gb|DQ593819.1| Homo sapiens piRNA piR-33931, complete sequence M -
CTGGATGATGGGGTGGTCCCCCCATGC
>chr21 45901691 gi|108066232|gb|DQ579984.1| Homo sapiens piRNA piR-48096, complete sequence M -
TGACTGGATGATGGGGTGGTCCCCCCATGC
>chr21 45901722 gi|108061341|gb|DQ577454.1| Homo sapiens piRNA piR-45566, complete sequence M -
TCTCATGCACGGGAGAGACCAGGTGGAG
>chr21 45901723 gi|108088682|gb|DQ594657.1| Homo sapiens piRNA piR-60769, complete sequence M -
TTCTCATGCACGGGAGAGACCAGGTGGA
>chr21 45901724 gi|108084092|gb|DQ592248.1| Homo sapiens piRNA piR-59360, complete sequence M -
TGTTCTCATGCACGGGAGAGACCAGGTGG
>chr21 45901753 gi|108087080|gb|DQ593819.1| Homo sapiens piRNA piR-33931, complete sequence M -
CTGGATGATGGGGTGGTCCCCCCATGC
>chr21 45901753 gi|108066232|gb|DQ579984.1| Homo sapiens piRNA piR-48096, complete sequence M -
TGACTGGATGATGGGGTGGTCCCCCCATGC
>chr21 45901783 gi|108057236|gb|DQ575311.1| Homo sapiens piRNA piR-43423, complete sequence M -
TCCCATGCACGGGAGAGACCAGGTGGAGG
>chr21 45901784 gi|108088220|gb|DQ594420.1| Homo sapiens piRNA piR-60532, complete sequence M -
TTCCCATGCACGGGAGAGACCAGGTGGAG
>chr21 45901784 gi|108057232|gb|DQ575309.1| Homo sapiens piRNA piR-43421, complete sequence M -
TCCCATGCACGGGAGAGACCAGGTGGAG
>chr21 45901785 gi|108084051|gb|DQ592227.1| Homo sapiens piRNA piR-59339, complete sequence M -
TGTTCCCATGCACGGGAGAGACCAGGTGGA
>chr21 45901788 gi|108077436|gb|DQ586182.1| Homo sapiens piRNA piR-53294, complete sequence M -
TGCTGTTCCCATGCACGGGAGAGACCAGGT
>chr21 45901789 gi|108077435|gb|DQ586181.1| Homo sapiens piRNA piR-53293, complete sequence M -
TGCTGTTCCCATGCACGGGAGAGACCAGG
>chr21 45901815 gi|108087080|gb|DQ593819.1| Homo sapiens piRNA piR-33931, complete sequence M -
CTGGATGATGGGGTGGTCCCCCCATGC
>chr21 45901815 gi|108066232|gb|DQ579984.1| Homo sapiens piRNA piR-48096, complete sequence M -
TGACTGGATGATGGGGTGGTCCCCCCATGC
>chr21 45901845 gi|108057236|gb|DQ575311.1| Homo sapiens piRNA piR-43423, complete sequence M -
TCCCATGCACGGGAGAGACCAGGTGGAGG
>chr21 45901846 gi|108088220|gb|DQ594420.1| Homo sapiens piRNA piR-60532, complete sequence M -
TTCCCATGCACGGGAGAGACCAGGTGGAG
>chr21 45901846 gi|108057232|gb|DQ575309.1| Homo sapiens piRNA piR-43421, complete sequence M -
TCCCATGCACGGGAGAGACCAGGTGGAG
>chr21 45901847 gi|108084051|gb|DQ592227.1| Homo sapiens piRNA piR-59339, complete sequence M -
TGTTCCCATGCACGGGAGAGACCAGGTGGA
>chr21 45901850 gi|108077436|gb|DQ586182.1| Homo sapiens piRNA piR-53294, complete sequence M -
TGCTGTTCCCATGCACGGGAGAGACCAGGT
>chr21 45901851 gi|108077435|gb|DQ586181.1| Homo sapiens piRNA piR-53293, complete sequence M -
TGCTGTTCCCATGCACGGGAGAGACCAGG
>chr21 45901882 gi|108078406|gb|DQ587152.1| Homo sapiens piRNA piR-54264, complete sequence U -
TGGAGGTGACTGGATGGTGGGGTGGTCCCCC
>chr21 45901913 gi|108077451|gb|DQ586197.1| Homo sapiens piRNA piR-53309, complete sequence U -
TGCTGTTTTCATGCACGGGAGAGACCAGG
>chr21 45901939 gi|108064749|gb|DQ579232.1| Homo sapiens piRNA piR-47344, complete sequence U -
TGAATGGATGATGGGGTGGTCCCCCCATGC
>chr21 45901966 gi|108083605|gb|DQ591999.1| Homo sapiens piRNA piR-59111, complete sequence U -
TGTGTCACAGGAGAGACCAGGTGGAGGTGA
>chr21 45901966 gi|108082183|gb|DQ590929.1| Homo sapiens piRNA piR-58041, complete sequence U -
TGTCACAGGAGAGACCAGGTGGAGGTGA
>chr21 45901970 gi|108055141|gb|DQ573887.1| Homo sapiens piRNA piR-41999, complete sequence U -
TCATGTGTCACAGGAGAGACCAGGTGGAG
>chr21 45901995 gi|108081944|gb|DQ590690.1| Homo sapiens piRNA piR-57802, complete sequence U -
TGTAAGCCCCATAATCCCCATAATCCTCAT
>chr21 45902042 gi|108077678|gb|DQ586424.1| Homo sapiens piRNA piR-53536, complete sequence U -
TGGAAAGGAAGAACAAAGGAAGAAGCAGC
>chr21 45902239 gi|108065103|gb|DQ579415.1| Homo sapiens piRNA piR-47527, complete sequence U -
TGACACTATCACTATCACTATCAGGCTAA
>chr21 45902429 gi|108070224|gb|DQ582095.1| Homo sapiens piRNA piR-32207, complete sequence U -
CACCGTAGACATGATCCCCTTCAGCCC
>chr21 45902773 gi|108054377|gb|DQ573123.1| Homo sapiens piRNA piR-41235, complete sequence M -
TCACCTATTGGTTGTTGGGCAGGGGCTGT
>chr21 45903041 gi|108080102|gb|DQ588848.1| Homo sapiens piRNA piR-55960, complete sequence U -
TGGGATCACAGGCACTCACCACCACGCCTGGC
>chr21 45903460 gi|108068579|gb|DQ581217.1| Homo sapiens piRNA piR-49329, complete sequence U -
TGAGTGAGACGGCTGAGAGCGCTGGCGTGT
>chr21 45903703 gi|108077423|gb|DQ586169.1| Homo sapiens piRNA piR-53281, complete sequence U -
TGCTGTGGTGACCGGAAGAACGGAGC
>chr21 45903704 gi|108071087|gb|DQ582546.1| Homo sapiens piRNA piR-32658, complete sequence U -
CATGCTGTGGTGACCGGAAGAACGGAG
>chr21 45903705 gi|108097090|gb|DQ599063.1| Homo sapiens piRNA piR-37129, complete sequence U -
TAACATGCTGTGGTGACCGGAAGAACGGA
>chr21 45903706 gi|108097088|gb|DQ599062.1| Homo sapiens piRNA piR-37128, complete sequence U -
TAACATGCTGTGGTGACCGGAAGAACGG
>chr21 45903706 gi|108081921|gb|DQ590667.1| Homo sapiens piRNA piR-57779, complete sequence U -
TGTAACATGCTGTGGTGACCGGAAGAACGG
>chr21 45903738 gi|108058521|gb|DQ575987.1| Homo sapiens piRNA piR-44099, complete sequence U -
TCCTAAGAGGAGGCGCACTGATGCAGAAA
>chr21 45903740 gi|108088333|gb|DQ594478.1| Homo sapiens piRNA piR-60590, complete sequence U -
TTCCTAAGAGGAGGCGCACTGATGCAGA
>chr21 45903956 gi|108057554|gb|DQ575474.1| Homo sapiens piRNA piR-43586, complete sequence U -
TCCCGATGACGTGTTTGCTGCTTCTCACT
>chr21 45904154 gi|108089976|gb|DQ595324.1| Homo sapiens piRNA piR-61436, complete sequence U -
TTGGATGATGGGCCAGGGATTTGTGACT
>chr21 45904164 gi|108054141|gb|DQ572887.1| Homo sapiens piRNA piR-40999, complete sequence U -
TCACAAGTGGTCTTGGATGATGGGCCAGGG
>chr21 45904165 gi|108054140|gb|DQ572886.1| Homo sapiens piRNA piR-40998, complete sequence U -
TCACAAGTGGTCTTGGATGATGGGCCAGG
>chr21 45904181 gi|108092706|gb|DQ596754.1| Homo sapiens piRNA piR-34820, complete sequence U -
GAGGTAGGTTTAACCACATCACAAGTGGTCT
>chr21 45904186 gi|108054191|gb|DQ572937.1| Homo sapiens piRNA piR-41049, complete sequence U -
TCACAGAGGTAGGTTTAACCACATCACAAGT
>chr21 45904192 gi|108101038|gb|DQ601137.1| Homo sapiens piRNA piR-39203, complete sequence U -
TAGCACTCACAGAGGTAGGTTTAACCACATC
>chr21 45904258 gi|108081060|gb|DQ589806.1| Homo sapiens piRNA piR-56918, complete sequence U -
TGGTAGAGGTAAATTTACTAGCGCTAGCAGA
>chr21 45904581 gi|108071675|gb|DQ582860.1| Homo sapiens piRNA piR-32972, complete sequence U -
CCCAGCTGTACCAACCAATCAGAACTAAGCA
>chr21 45904885 gi|108074133|gb|DQ584154.1| Homo sapiens piRNA piR-51266, complete sequence U -
TGCCAAGATAAACTGTAGCCAGAGCGGCCCC
>chr21 45905079 gi|108080188|gb|DQ588934.1| Homo sapiens piRNA piR-56046, complete sequence U -
TGGGATTGGTAAACTATGCCCTGGCTGAC
>chr21 45905176 gi|108058208|gb|DQ575820.1| Homo sapiens piRNA piR-43932, complete sequence U -
TCCGCTAGGTGGAGATGACAAAAATGAAC
>chr21 45905358 gi|108063066|gb|DQ578363.1| Homo sapiens piRNA piR-46475, complete sequence U -
TCTTGGAAAATGCAACATTGGGGCAAGAAG
>chr21 45905359 gi|108063064|gb|DQ578362.1| Homo sapiens piRNA piR-46474, complete sequence U -
TCTTGGAAAATGCAACATTGGGGCAAGAA
>chr21 45905360 gi|108063062|gb|DQ578361.1| Homo sapiens piRNA piR-46473, complete sequence U -
TCTTGGAAAATGCAACATTGGGGCAAGA
>chr21 45905443 gi|108054754|gb|DQ573500.1| Homo sapiens piRNA piR-41612, complete sequence U -
TCAGCATCCAGCAGTTTCTGCCTCTGCCCT
>chr21 45905451 gi|108094826|gb|DQ597880.1| Homo sapiens piRNA piR-35946, complete sequence U +
GGCAGAAACTGCTGGATGCTGAGAGGA
>chr21 45905451 gi|108059063|gb|DQ576267.1| Homo sapiens piRNA piR-44379, complete sequence U -
TCCTCTCAGCATCCAGCAGTTTCTGCC
>chr21 45905513 gi|108058187|gb|DQ575806.1| Homo sapiens piRNA piR-43918, complete sequence U -
TCCGCCGGCATGCTCCCTTGACGTCCTCTC
>chr21 45905604 gi|108077467|gb|DQ586213.1| Homo sapiens piRNA piR-53325, complete sequence M -
TGCTTAGTGGCCTAGCTCTCCTCCGACTGC
>chr21 45905620 gi|108061518|gb|DQ577545.1| Homo sapiens piRNA piR-45657, complete sequence M -
TCTCCTGGAGTTGAGCTGCTTAGTGGCCTA
>chr21 45905673 gi|108053709|gb|DQ572455.1| Homo sapiens piRNA piR-40567, complete sequence U -
TATTGAGTGGAAGCAGCTCTCAGCCGACGGA
>chr21 45905685 gi|108072190|gb|DQ583128.1| Homo sapiens piRNA piR-50240, complete sequence U -
TGCAAAGTGTTATTGAGTGGAAGCAGCTC
>chr21 45905715 gi|108060437|gb|DQ576988.1| Homo sapiens piRNA piR-45100, complete sequence U -
TCGGATCACACGGGGGCTTGGAGAACGA
>chr21 45905717 gi|108051449|gb|DQ570195.1| Homo sapiens piRNA piR-30307, complete sequence U -
AATCGGATCACACGGGGGCTTGGAGAAC
>chr21 45905733 gi|108080850|gb|DQ589596.1| Homo sapiens piRNA piR-56708, complete sequence M -
TGGGTGTACCAGAAGAATCGGATCACA
>chr21 45905787 gi|108054038|gb|DQ572784.1| Homo sapiens piRNA piR-40896, complete sequence U -
TCAAGTAGAGGTACTTGTGGAAAGGACCGA
>chr21 45905813 gi|108091254|gb|DQ595993.1| Homo sapiens piRNA piR-34059, complete sequence U -
CTTGTGTTAACCAGGTCAATGAGTACCTCAA
>chr21 45905814 gi|108083822|gb|DQ592111.1| Homo sapiens piRNA piR-59223, complete sequence U -
TGTGTTAACCAGGTCAATGAGTACCTCA
>chr21 45906044 gi|108054397|gb|DQ573143.1| Homo sapiens piRNA piR-41255, complete sequence U -
TCACCTTCCGAGATTCCAGATGAGGCCCC
>chr21 45906206 gi|108055167|gb|DQ573913.1| Homo sapiens piRNA piR-42025, complete sequence U -
TCATTCTACTTAGTAACATTGCCGCAGCCT
>chr21 45906449 gi|108065597|gb|DQ579656.1| Homo sapiens piRNA piR-47768, complete sequence U -
TGACCAACGCGCTCCCTGTAGGGTCC
>chr21 45906494 gi|108051684|gb|DQ570430.1| Homo sapiens piRNA piR-30542, complete sequence U -
ACCAGGTTGAATTCCTTGGCCAGGGGAGGA
>chr21 45906752 gi|108090147|gb|DQ595420.1| Homo sapiens piRNA piR-61532, complete sequence M -
TTGGGAGATATACCTAATGCTAGATGATGA
>chr21 45906830 gi|108066443|gb|DQ580097.1| Homo sapiens piRNA piR-48209, complete sequence M -
TGAGAACACATGGACACAGGAAGGGGAA
>chr21 45906988 gi|108086948|gb|DQ593751.1| Homo sapiens piRNA piR-33863, complete sequence M +
CTGCATAGTATTCCATGGTGTATATGTGC
>chr21 45908191 gi|108092252|gb|DQ596522.1| Homo sapiens piRNA piR-34588, complete sequence U -
GAGACTAGGAACGAACCGCCCTTGCCTA
>chr21 45908225 gi|108098197|gb|DQ599642.1| Homo sapiens piRNA piR-37708, complete sequence U -
TAATGTGGTATGTACCCATGAAGCAGGGAA
>chr21 45908338 gi|108063210|gb|DQ578436.1| Homo sapiens piRNA piR-46548, complete sequence U -
TCTTTCAGCGAAAACTCAGGGTGTGATGGA
>chr21 45908430 gi|108081800|gb|DQ590546.1| Homo sapiens piRNA piR-57658, complete sequence U -
TGGTTCAGGGTACACTACAGAGGAGTA
>chr21 45908432 gi|108086018|gb|DQ593262.1| Homo sapiens piRNA piR-33374, complete sequence U -
CGATGGTTCAGGGTACACTACAGAGGAG
>chr21 45908433 gi|108057560|gb|DQ575477.1| Homo sapiens piRNA piR-43589, complete sequence U -
TCCCGATGGTTCAGGGTACACTACAGAGGA
>chr21 45908470 gi|108068377|gb|DQ581112.1| Homo sapiens piRNA piR-49224, complete sequence U -
TGAGGTGTTTCTCCTGCAGATTCTGAGGGTC
>chr21 45908471 gi|108068375|gb|DQ581111.1| Homo sapiens piRNA piR-49223, complete sequence U -
TGAGGTGTTTCTCCTGCAGATTCTGAGGGT
>chr21 45908543 gi|108077732|gb|DQ586478.1| Homo sapiens piRNA piR-53590, complete sequence U -
TGGAAATGAATGATTCCTTCCTAGGGCCAAC
>chr21 45908549 gi|108081149|gb|DQ589895.1| Homo sapiens piRNA piR-57007, complete sequence U -
TGGTATGGAAATGAATGATTCCTTCCTAGG
>chr21 45908662 gi|108058572|gb|DQ576014.1| Homo sapiens piRNA piR-44126, complete sequence U -
TCCTACACTGTCGGCAAGGTCTGGATTTC
>chr21 45908670 gi|108078561|gb|DQ587307.1| Homo sapiens piRNA piR-54419, complete sequence U -
TGGATGAATCCTACACTGTCGGCAAGGTC
>chr21 45908692 gi|108067146|gb|DQ580471.1| Homo sapiens piRNA piR-48583, complete sequence U -
TGAGATGGCAAACAGGAGGGCTGGATGA
>chr21 45908692 gi|108061926|gb|DQ577757.1| Homo sapiens piRNA piR-45869, complete sequence U -
TCTGAGATGGCAAACAGGAGGGCTGGATGA
>chr21 45908824 gi|108092658|gb|DQ596730.1| Homo sapiens piRNA piR-34796, complete sequence M -
GAGGCTGAAGCTGGATAGGGAGGTCGG
>chr21 45908899 gi|108054320|gb|DQ573066.1| Homo sapiens piRNA piR-41178, complete sequence U -
TCACCAGGCATCTGTTGGAGGAGCAAGAGT
>chr21 45908901 gi|108054319|gb|DQ573065.1| Homo sapiens piRNA piR-41177, complete sequence U -
TCACCAGGCATCTGTTGGAGGAGCAAGA
>chr21 45908991 gi|108067930|gb|DQ580878.1| Homo sapiens piRNA piR-48990, complete sequence U -
TGAGGATCATCTGAAAACTTGCCCAGAT
>chr21 45909118 gi|108061609|gb|DQ577593.1| Homo sapiens piRNA piR-45705, complete sequence U -
TCTCTCTGCAGCTTGTAGAGTGGCCTGTTT
>chr21 45909149 gi|108076726|gb|DQ585496.1| Homo sapiens piRNA piR-52608, complete sequence U -
TGCTACATGTGATGCAAAGCTCATCCCCAA
>chr21 45909151 gi|108069654|gb|DQ581795.1| Homo sapiens piRNA piR-49907, complete sequence U -
TGATGCTACATGTGATGCAAAGCTCATCCCC
>chr21 45909233 gi|108056311|gb|DQ574837.1| Homo sapiens piRNA piR-42949, complete sequence U -
TCCATCTCATGATTGGGGTCCCATTTACGGT
>chr21 45909607 gi|108098515|gb|DQ599824.1| Homo sapiens piRNA piR-37890, complete sequence U -
TACACGGTGGCCACTGAAGCTTTTGTCTCTT
>chr21 45909608 gi|108098513|gb|DQ599823.1| Homo sapiens piRNA piR-37889, complete sequence U -
TACACGGTGGCCACTGAAGCTTTTGTCTCT
>chr21 45909615 gi|108078165|gb|DQ586911.1| Homo sapiens piRNA piR-54023, complete sequence U -
TGGACGTACACGGTGGCCACTGAAGCTTT
>chr21 45909624 gi|108080641|gb|DQ589387.1| Homo sapiens piRNA piR-56499, complete sequence U -
TGGGGTTTGTGGACGTACACGGTGGCCAC
>chr21 45909902 gi|108091243|gb|DQ595987.1| Homo sapiens piRNA piR-34053, complete sequence U -
CTTGGAGTTTGATGGTTCTAGGCATGAGA
>chr21 45909906 gi|108055716|gb|DQ574462.1| Homo sapiens piRNA piR-42574, complete sequence U -
TCCACTTGGAGTTTGATGGTTCTAGGCAT
>chr21 45909907 gi|108082300|gb|DQ591046.1| Homo sapiens piRNA piR-58158, complete sequence U -
TGTCCACTTGGAGTTTGATGGTTCTAGGCA
>chr21 45909911 gi|108075939|gb|DQ585105.1| Homo sapiens piRNA piR-52217, complete sequence U -
TGCCTGTCCACTTGGAGTTTGATGGTTCTA
>chr21 45909912 gi|108075937|gb|DQ585104.1| Homo sapiens piRNA piR-52216, complete sequence U -
TGCCTGTCCACTTGGAGTTTGATGGTTCT
>chr21 45909981 gi|108070949|gb|DQ582475.1| Homo sapiens piRNA piR-32587, complete sequence U -
CAGTCAAATTCCTCCCAGAGGTCTGTCTAA
>chr21 45910041 gi|108078153|gb|DQ586899.1| Homo sapiens piRNA piR-54011, complete sequence U -
TGGACGATGACCTGTCTTAGCTGCTTCCCGC
>chr21 45910058 gi|108097331|gb|DQ599187.1| Homo sapiens piRNA piR-37253, complete sequence U -
TAACTGCTATTAGAATATGGACGATGACCTG
>chr21 45910060 gi|108097329|gb|DQ599186.1| Homo sapiens piRNA piR-37252, complete sequence U -
TAACTGCTATTAGAATATGGACGATGACC
>chr21 45910060 gi|108060808|gb|DQ577181.1| Homo sapiens piRNA piR-45293, complete sequence U -
TCTAACTGCTATTAGAATATGGACGATGACC
>chr21 45910060 gi|108052852|gb|DQ571598.1| Homo sapiens piRNA piR-31710, complete sequence U -
ATCTAACTGCTATTAGAATATGGACGATGACC
>chr21 45910065 gi|108098872|gb|DQ600007.1| Homo sapiens piRNA piR-38073, complete sequence U -
TACATCTAACTGCTATTAGAATATGGACGA
>chr21 45910245 gi|108077622|gb|DQ586368.1| Homo sapiens piRNA piR-53480, complete sequence U -
TGGAAAATGCAACATTTGGGTGAGAAGGAG
>chr21 45910246 gi|108077621|gb|DQ586367.1| Homo sapiens piRNA piR-53479, complete sequence U -
TGGAAAATGCAACATTTGGGTGAGAAGGA
>chr21 45910247 gi|108063074|gb|DQ578367.1| Homo sapiens piRNA piR-46479, complete sequence U -
TCTTGGAAAATGCAACATTTGGGTGAGAAGG
>chr21 45910248 gi|108063072|gb|DQ578366.1| Homo sapiens piRNA piR-46478, complete sequence U -
TCTTGGAAAATGCAACATTTGGGTGAGAAG
>chr21 45910249 gi|108063070|gb|DQ578365.1| Homo sapiens piRNA piR-46477, complete sequence U -
TCTTGGAAAATGCAACATTTGGGTGAGAA
>chr21 45910554 gi|108077467|gb|DQ586213.1| Homo sapiens piRNA piR-53325, complete sequence M -
TGCTTAGTGGCCTAGCTCTCCTCCGACTGC
>chr21 45910570 gi|108061518|gb|DQ577545.1| Homo sapiens piRNA piR-45657, complete sequence M -
TCTCCTGGAGTTGAGCTGCTTAGTGGCCTA
>chr21 45910622 gi|108053711|gb|DQ572457.1| Homo sapiens piRNA piR-40569, complete sequence U -
TATTGAGTGGAAGCAGCTCTCAGCTGATGGA
>chr21 45910623 gi|108053710|gb|DQ572456.1| Homo sapiens piRNA piR-40568, complete sequence U -
TATTGAGTGGAAGCAGCTCTCAGCTGATGG
>chr21 45910625 gi|108089269|gb|DQ594960.1| Homo sapiens piRNA piR-61072, complete sequence U -
TTGAGTGGAAGCAGCTCTCAGCTGAT
>chr21 45910626 gi|108083992|gb|DQ592197.1| Homo sapiens piRNA piR-59309, complete sequence U -
TGTTATTGAGTGGAAGCAGCTCTCAGCTGA
>chr21 45910662 gi|108060433|gb|DQ576986.1| Homo sapiens piRNA piR-45098, complete sequence U -
TCGGATCACACCTGGGCTTGGAGAATCAGT
>chr21 45910663 gi|108060431|gb|DQ576985.1| Homo sapiens piRNA piR-45097, complete sequence U -
TCGGATCACACCTGGGCTTGGAGAATCAG
>chr21 45910666 gi|108060429|gb|DQ576984.1| Homo sapiens piRNA piR-45096, complete sequence M -
TCGGATCACACCTGGGCTTGGAGAAT
>chr21 45910667 gi|108051448|gb|DQ570194.1| Homo sapiens piRNA piR-30306, complete sequence M -
AATCGGATCACACCTGGGCTTGGAGAA
>chr21 45910668 gi|108091454|gb|DQ596095.1| Homo sapiens piRNA piR-34161, complete sequence M -
GAAGAATCGGATCACACCTGGGCTTGGAGA
>chr21 45910675 gi|108099074|gb|DQ600111.1| Homo sapiens piRNA piR-38177, complete sequence M -
TACCAGAAGAATCGGATCACACCTGGGC
>chr21 45910675 gi|108082002|gb|DQ590748.1| Homo sapiens piRNA piR-57860, complete sequence M -
TGTACCAGAAGAATCGGATCACACCTGGGC
>chr21 45910682 gi|108080850|gb|DQ589596.1| Homo sapiens piRNA piR-56708, complete sequence M -
TGGGTGTACCAGAAGAATCGGATCACA
>chr21 45910721 gi|108053333|gb|DQ572079.1| Homo sapiens piRNA piR-40191, complete sequence U -
TATCAAAAGGACAGAGGGCTGTCTGTATCC
>chr21 45910771 gi|108089578|gb|DQ595120.1| Homo sapiens piRNA piR-61232, complete sequence U -
TTGCCGTCTGTAGGCAGCTTGTGTTAACCA
>chr21 45910777 gi|108053262|gb|DQ572008.1| Homo sapiens piRNA piR-40120, complete sequence M -
TAGTTTTGCCGTCTGTAGGCAGCTTGTGT
>chr21 45910842 gi|108093885|gb|DQ597371.1| Homo sapiens piRNA piR-35437, complete sequence M -
GCCGTGTCTAGGGGTGAATGTTTACAGCT
>chr21 45910843 gi|108101285|gb|DQ601264.1| Homo sapiens piRNA piR-39330, complete sequence U -
TAGCCGTGTCTAGGGGTGAATGTTTACAGC
>chr21 45911032 gi|108079966|gb|DQ588712.1| Homo sapiens piRNA piR-55824, complete sequence U -
TGGGAGAGGATAACTGATTTTTCTGAGTGC
>chr21 45911226 gi|108080198|gb|DQ588944.1| Homo sapiens piRNA piR-56056, complete sequence U -
TGGGCAACAAAGGGAGACCCTGTCTCTCTA
>chr21 45911415 gi|108099410|gb|DQ600285.1| Homo sapiens piRNA piR-38351, complete sequence M -
TACCTATGTAACAAACCTGCACATCCTGC
>chr21 45911434 gi|108098828|gb|DQ599985.1| Homo sapiens piRNA piR-38051, complete sequence M +
TACATAGGTAAACGTGTGCCATGGTGGTT
>chr21 45911602 gi|108053929|gb|DQ572675.1| Homo sapiens piRNA piR-40787, complete sequence U -
TCAACGCCTGATGTGGTGTGTTTCCTTAA
>chr21 45911610 gi|108098537|gb|DQ599835.1| Homo sapiens piRNA piR-37901, complete sequence U -
TACACTCACTTCAACGCCTGATGTGGTGTGT
>chr21 45911611 gi|108098535|gb|DQ599834.1| Homo sapiens piRNA piR-37900, complete sequence U -
TACACTCACTTCAACGCCTGATGTGGTGTG
>chr21 45911689 gi|108098826|gb|DQ599984.1| Homo sapiens piRNA piR-38050, complete sequence U -
TACATAGGCAAGGAGGTGCTTTTGTGTCCC
>chr21 45911881 gi|108072670|gb|DQ583376.1| Homo sapiens piRNA piR-50488, complete sequence U -
TGCACAGATAGCAACACTGAGGGTCTCGGT
>chr21 45911884 gi|108053524|gb|DQ572270.1| Homo sapiens piRNA piR-40382, complete sequence U -
TATGCACAGATAGCAACACTGAGGGTCTC
>chr21 45911914 gi|108069689|gb|DQ581813.1| Homo sapiens piRNA piR-49925, complete sequence U -
TGATGCTTGACACAACCCGACCCACACACA
>chr21 45911947 gi|108059744|gb|DQ576620.1| Homo sapiens piRNA piR-44732, complete sequence U -
TCCTTCACAGTGAGGAGAGGTACCGACGTC
>chr21 45911950 gi|108071041|gb|DQ582522.1| Homo sapiens piRNA piR-32634, complete sequence U -
CATCCTTCACAGTGAGGAGAGGTACCGAC
>chr21 45911984 gi|108059871|gb|DQ576687.1| Homo sapiens piRNA piR-44799, complete sequence U -
TCCTTGCCTAGAGCAGTGGTGTGTAC
>chr21 45912071 gi|108054314|gb|DQ573060.1| Homo sapiens piRNA piR-41172, complete sequence U -
TCACCAGGAAAAGGAGATGTAATCTGTAAA
>chr21 45912125 gi|108101549|gb|DQ601403.1| Homo sapiens piRNA piR-39469, complete sequence U -
TAGGAAGAATCAACACCCATCTTGCAGGAC
>chr21 45912174 gi|108074025|gb|DQ584095.1| Homo sapiens piRNA piR-51207, complete sequence U -
TGCCAAACTGTGTGCTCTAGGACGAGCCATTC
>chr21 45912175 gi|108074023|gb|DQ584094.1| Homo sapiens piRNA piR-51206, complete sequence U -
TGCCAAACTGTGTGCTCTAGGACGAGCCATT
>chr21 45912250 gi|108078210|gb|DQ586956.1| Homo sapiens piRNA piR-54068, complete sequence U -
TGGACTTTCATAAAACTCTAGTGCAGGTTCGC
>chr21 45912327 gi|108080405|gb|DQ589151.1| Homo sapiens piRNA piR-56263, complete sequence U -
TGGGCTGAAGACTGTCTGCTAGGTGAAAAT
>chr21 45912471 gi|108097000|gb|DQ599017.1| Homo sapiens piRNA piR-37083, complete sequence U -
TAACACAGGTCTTTGAGTAAACTTTGCTTC
>chr21 45912634 gi|108066855|gb|DQ580319.1| Homo sapiens piRNA piR-48431, complete sequence M -
TGAGAGAGGCAAAAACACTTCCAAATAAGGAA
>chr21 45912741 gi|108091972|gb|DQ596365.1| Homo sapiens piRNA piR-34431, complete sequence U -
GACCTTACATTCTGTTTGTCTCGATTGGC
>chr21 45912774 gi|108077416|gb|DQ586162.1| Homo sapiens piRNA piR-53274, complete sequence U -
TGCTGTGCCCAGTTTCTATCGGCTGGA
>chr21 45912778 gi|108099317|gb|DQ600236.1| Homo sapiens piRNA piR-38302, complete sequence U -
TACCCTACTGCTGTGCCCAGTTTCTATCGGC
>chr21 45912793 gi|108053274|gb|DQ572020.1| Homo sapiens piRNA piR-40132, complete sequence U -
TATAACCTGACGCAGCTACCCTACTGCTGTGC
>chr21 45912847 gi|108086107|gb|DQ593309.1| Homo sapiens piRNA piR-33421, complete sequence U -
CGCTCGCTAGCAGTCTTGCCACAAGAGCACA
>chr21 45912863 gi|108086927|gb|DQ593740.1| Homo sapiens piRNA piR-33852, complete sequence M -
CTGCAGAAAGGGTGCCGCTCGCTAGCAGTC
>chr21 45912864 gi|108062128|gb|DQ577860.1| Homo sapiens piRNA piR-45972, complete sequence M -
TCTGCAGAAAGGGTGCCGCTCGCTAGCAGT
>chr21 45912869 gi|108100191|gb|DQ600687.1| Homo sapiens piRNA piR-38753, complete sequence M -
TACTTTCTGCAGAAAGGGTGCCGCTCGCTA
>chr21 45912900 gi|108066697|gb|DQ580237.1| Homo sapiens piRNA piR-48349, complete sequence M -
TGAGACAAAGGATCTCTCAGCAAGGCTAGT
>chr21 45912938 gi|108084289|gb|DQ592351.1| Homo sapiens piRNA piR-59463, complete sequence U -
TGTTGGGAACGGGTGCTCGGTGTTGCAGAA
>chr21 45913035 gi|108065473|gb|DQ579592.1| Homo sapiens piRNA piR-47704, complete sequence U -
TGACATGACCCTGAGAATTTCATTCTAGT
>chr21 45913084 gi|108100581|gb|DQ600891.1| Homo sapiens piRNA piR-38957, complete sequence U -
TAGACCCAAATGGTAACAGGTGCGGGAAGT
>chr21 45913085 gi|108091928|gb|DQ596338.1| Homo sapiens piRNA piR-34404, complete sequence U -
GACCCAAATGGTAACAGGTGCGGGAAG
>chr21 45913122 gi|108062548|gb|DQ578096.1| Homo sapiens piRNA piR-46208, complete sequence U -
TCTGGTAGAATCAGAGGATGATCTGGGA
>chr21 45913124 gi|108079393|gb|DQ588139.1| Homo sapiens piRNA piR-55251, complete sequence U -
TGGCTCTGGTAGAATCAGAGGATGATCTGG
>chr21 45913144 gi|108067341|gb|DQ580573.1| Homo sapiens piRNA piR-48685, complete sequence U -
TGAGCAGAGGGTTCCGGGTTTGGCTCTGGT
>chr21 45913162 gi|108084126|gb|DQ592266.1| Homo sapiens piRNA piR-59378, complete sequence U -
TGTTGAAAGGGTGAAATGAGCAGAGGGT
>chr21 45913187 gi|108067351|gb|DQ580578.1| Homo sapiens piRNA piR-48690, complete sequence U -
TGAGCAGCAGAAGTGCCTGGAAAATGTGTGT
>chr21 45913196 gi|108092324|gb|DQ596559.1| Homo sapiens piRNA piR-34625, complete sequence U -
GAGATGCTGAGCAGCAGAAGTGCCTGGAA
>chr21 45913198 gi|108079981|gb|DQ588727.1| Homo sapiens piRNA piR-55839, complete sequence U -
TGGGAGATGCTGAGCAGCAGAAGTGCCTGG
>chr21 45913199 gi|108079980|gb|DQ588726.1| Homo sapiens piRNA piR-55838, complete sequence U -
TGGGAGATGCTGAGCAGCAGAAGTGCCTG
>chr21 45913201 gi|108079979|gb|DQ588725.1| Homo sapiens piRNA piR-55837, complete sequence U -
TGGGAGATGCTGAGCAGCAGAAGTGCC
>chr21 45913320 gi|108054278|gb|DQ573024.1| Homo sapiens piRNA piR-41136, complete sequence U -
TCACATGGGTATTCTCCAGACAGACCTGGCA
>chr21 45913648 gi|108058929|gb|DQ576199.1| Homo sapiens piRNA piR-44311, complete sequence U -
TCCTCATGGTCATCGCACGCAGCTCC
>chr21 45913704 gi|108076655|gb|DQ585459.1| Homo sapiens piRNA piR-52571, complete sequence U -
TGCTAAGCTACGTGGTGCAGGTTGCAGCA
>chr21 45913705 gi|108076653|gb|DQ585458.1| Homo sapiens piRNA piR-52570, complete sequence U -
TGCTAAGCTACGTGGTGCAGGTTGCAGC
>chr21 45913707 gi|108076651|gb|DQ585457.1| Homo sapiens piRNA piR-52569, complete sequence U -
TGCTAAGCTACGTGGTGCAGGTTGCA
>chr21 45913903 gi|108096710|gb|DQ598868.1| Homo sapiens piRNA piR-36934, complete sequence U -
TAAAGAGTTGACTTGAGCCAGGGTGAGGACA
>chr21 45913905 gi|108096708|gb|DQ598867.1| Homo sapiens piRNA piR-36933, complete sequence U -
TAAAGAGTTGACTTGAGCCAGGGTGAGGA
>chr21 45913910 gi|108097352|gb|DQ599198.1| Homo sapiens piRNA piR-37264, complete sequence U -
TAACTTAAAGAGTTGACTTGAGCCAGGGT
>chr21 45913954 gi|108088217|gb|DQ594418.1| Homo sapiens piRNA piR-60530, complete sequence U -
TTCCCATCAGTGTTCACCTAAAAGGAAGAGG
>chr21 45914003 gi|108076370|gb|DQ585328.1| Homo sapiens piRNA piR-52440, complete sequence U -
TGCGGAGTCTGAGCTTCAGACAGGGAAGG
>chr21 45914072 gi|108065829|gb|DQ579776.1| Homo sapiens piRNA piR-47888, complete sequence U -
TGACCTCATTGGACAAAGCTGCATCCTCAGC
>chr21 45914214 gi|108055837|gb|DQ574583.1| Homo sapiens piRNA piR-42695, complete sequence U -
TCCAGCCTGGATGACGGAGGAAGACCCTGTC
>chr21 45914515 gi|108101411|gb|DQ601331.1| Homo sapiens piRNA piR-39397, complete sequence U +
TAGCTCATGAGCCCAGCTTCGGTGTC
>chr21 45914782 gi|108077948|gb|DQ586694.1| Homo sapiens piRNA piR-53806, complete sequence U +
TGGAATCAGGTTTTGCATCTCCGAATCGGA
>chr21 45914862 gi|108051348|gb|DQ570094.1| Homo sapiens piRNA piR-30206, complete sequence U +
AAGAGGTGTTTGCAAAATGCTTGTTGGGA
>chr21 45914979 gi|108077279|gb|DQ586025.1| Homo sapiens piRNA piR-53137, complete sequence U +
TGCTGGAAAAATTCCCATGTGTCAGCCC
>chr21 45915343 gi|108065105|gb|DQ579416.1| Homo sapiens piRNA piR-47528, complete sequence U +
TGACACTCAGCATAACGTCAGAAATAGTGC
>chr21 45915898 gi|108090855|gb|DQ595786.1| Homo sapiens piRNA piR-61898, complete sequence U +
TTTCGATGGTTCCATGATAGAGAGGG
>chr21 45916254 gi|108085468|gb|DQ592962.1| Homo sapiens piRNA piR-33074, complete sequence U +
CCCGACCAAACGTCAGTTCTCACCTGC
>chr21 45916315 gi|108065415|gb|DQ579562.1| Homo sapiens piRNA piR-47674, complete sequence U +
TGACAGTTGTGCTTCACCCGCAAAAGGTC
>chr21 45916326 gi|108078716|gb|DQ587462.1| Homo sapiens piRNA piR-54574, complete sequence U -
TGGCAAAGGAAGACCTTTTGCGGGTGAAG
>chr21 45916504 gi|108074593|gb|DQ584395.1| Homo sapiens piRNA piR-51507, complete sequence U +
TGCCAGGAGAGGTGTTTGAACTACGTGCT
>chr21 45916804 gi|108089753|gb|DQ595209.1| Homo sapiens piRNA piR-61321, complete sequence U +
TTGGAAATGGCGTCACGCAAAACCTGCCTC
>chr21 45918459 gi|108055152|gb|DQ573898.1| Homo sapiens piRNA piR-42010, complete sequence U +
TCATTACGAAAGGTCAGGAGTGCTCTCT
