# Supplementary material for: proTRAC - a software for probabilistic piRNA cluster detection, visualization and analysis
Source: BMC Bioinformatics. 2012 Jan 10;13:5. doi: 10.1186/1471-2105-13-5 (PMC3293768; doi:10.1186/1471-2105-13-5)
Supplement: Additional file 4 — proTRAC results folder containing a picture and a FASTA file for each detected human cluster. After decompression, the folder can be opened as former session in proTRAC. Alternatively, each file can be opened separately with any standard text-editor or graphic-viewer respectively. [file 1471-2105-13-5-S4.ZIP › proTRAC_results_human/bidirectional_clusters/Cluster_183.fas]

>chr22 39709882 gi|108096295|gb|DQ598650.1| Homo sapiens piRNA piR-36716, complete sequence U -
GTTCAGTGATGAGGCCTGGAATGTGCGCTGGG
>chr22 39709883 gi|108096293|gb|DQ598649.1| Homo sapiens piRNA piR-36715, complete sequence U -
GTTCAGTGATGAGGCCTGGAATGTGCGCTGG
>chr22 39709884 gi|108096291|gb|DQ598648.1| Homo sapiens piRNA piR-36714, complete sequence U -
GTTCAGTGATGAGGCCTGGAATGTGCGCTG
>chr22 39709884 gi|108054936|gb|DQ573682.1| Homo sapiens piRNA piR-41794, complete sequence U -
TCAGTGATGAGGCCTGGAATGTGCGCTG
>chr22 39709885 gi|108096289|gb|DQ598647.1| Homo sapiens piRNA piR-36713, complete sequence U -
GTTCAGTGATGAGGCCTGGAATGTGCGCT
>chr22 39711986 gi|108081958|gb|DQ590704.1| Homo sapiens piRNA piR-57816, complete sequence M +
TGTAATCCCAGCACTTTGGGAGGCCGAGG
>chr22 39712106 gi|108081602|gb|DQ590348.1| Homo sapiens piRNA piR-57460, complete sequence M +
TGGTGGCGCATGCCTGTAATCCCAGCTACTC
>chr22 39712116 gi|108075919|gb|DQ585095.1| Homo sapiens piRNA piR-52207, complete sequence M +
TGCCTGTAATCCCAGCTACTCAGGAGGCTG
