# Supplementary material for: proTRAC - a software for probabilistic piRNA cluster detection, visualization and analysis
Source: BMC Bioinformatics. 2012 Jan 10;13:5. doi: 10.1186/1471-2105-13-5 (PMC3293768; doi:10.1186/1471-2105-13-5)
Supplement: Additional file 4 — proTRAC results folder containing a picture and a FASTA file for each detected human cluster. After decompression, the folder can be opened as former session in proTRAC. Alternatively, each file can be opened separately with any standard text-editor or graphic-viewer respectively. [file 1471-2105-13-5-S4.ZIP › proTRAC_results_human/bidirectional_clusters/Cluster_185.fas]

>chrX 9372417 gi|108071884|gb|DQ582969.1| Homo sapiens piRNA piR-50081, complete sequence U -
TGATTAGCCTAAACCATATCATAAAGGGG
>chrX 9372528 gi|108067419|gb|DQ580613.1| Homo sapiens piRNA piR-48725, complete sequence M -
TGAGCATCGTCTCGCTTGCAGCTGGTCGTC
>chrX 9372531 gi|108067417|gb|DQ580612.1| Homo sapiens piRNA piR-48724, complete sequence M -
TGAGCATCGTCTCGCTTGCAGCTGGTC
>chrX 9372669 gi|108058953|gb|DQ576211.1| Homo sapiens piRNA piR-44323, complete sequence M -
TCCTCCAGCACTATTCGATTACATGA
>chrX 9372692 gi|108073190|gb|DQ583650.1| Homo sapiens piRNA piR-50762, complete sequence M -
TGCAGCACACCAAGGCTTTGGATTCC
>chrX 9373016 gi|108099014|gb|DQ600080.1| Homo sapiens piRNA piR-38146, complete sequence M -
TACCAATGGCGCTGAGCAGTCCAAGGTTGC
>chrX 9373287 gi|108089267|gb|DQ594959.1| Homo sapiens piRNA piR-61071, complete sequence M -
TTGAGTGCTTCAACAATACGCAGCTTA
>chrX 9373303 gi|108085936|gb|DQ593219.1| Homo sapiens piRNA piR-33331, complete sequence M -
CGAATGGCTGGGCCATTGAGTGCTTC
>chrX 9373318 gi|108099678|gb|DQ600424.1| Homo sapiens piRNA piR-38490, complete sequence M -
TACGGATGCTCCTAGTCGAATGGCTGG
>chrX 9373380 gi|108100341|gb|DQ600765.1| Homo sapiens piRNA piR-38831, complete sequence M -
TAGAAGAGGGTGTTGGAAACCAAGTC
>chrX 9373381 gi|108052629|gb|DQ571375.1| Homo sapiens piRNA piR-31487, complete sequence M -
AGGTAGAAGAGGGTGTTGGAAACCAAGT
>chrX 9373385 gi|108075072|gb|DQ584643.1| Homo sapiens piRNA piR-51755, complete sequence M -
TGCCCAGAGGTAGAAGAGGGTGTTGGAAACC
>chrX 9373386 gi|108075070|gb|DQ584642.1| Homo sapiens piRNA piR-51754, complete sequence M -
TGCCCAGAGGTAGAAGAGGGTGTTGGAAAC
>chrX 9373413 gi|108081065|gb|DQ589811.1| Homo sapiens piRNA piR-56923, complete sequence M -
TGGTAGATCAGCTATCTGGAATCTGC
>chrX 9373424 gi|108090859|gb|DQ595788.1| Homo sapiens piRNA piR-61900, complete sequence M -
TTTCGGAAACGTAATGGTAGATCAGCTAT
>chrX 9373425 gi|108060315|gb|DQ576926.1| Homo sapiens piRNA piR-45038, complete sequence M -
TCGGAAACGTAATGGTAGATCAGCTA
>chrX 9373427 gi|108090857|gb|DQ595787.1| Homo sapiens piRNA piR-61899, complete sequence M -
TTTCGGAAACGTAATGGTAGATCAGC
>chrX 9373459 gi|108067419|gb|DQ580613.1| Homo sapiens piRNA piR-48725, complete sequence M -
TGAGCATCGTCTCGCTTGCAGCTGGTCGTC
>chrX 9373462 gi|108067417|gb|DQ580612.1| Homo sapiens piRNA piR-48724, complete sequence M -
TGAGCATCGTCTCGCTTGCAGCTGGTC
>chrX 9373537 gi|108071929|gb|DQ582993.1| Homo sapiens piRNA piR-50105, complete sequence M -
TGATTGAAGGTCCAGGATCCAAACAGCTGGG
>chrX 9373600 gi|108058953|gb|DQ576211.1| Homo sapiens piRNA piR-44323, complete sequence M -
TCCTCCAGCACTATTCGATTACATGA
>chrX 9373623 gi|108073190|gb|DQ583650.1| Homo sapiens piRNA piR-50762, complete sequence M -
TGCAGCACACCAAGGCTTTGGATTCC
>chrX 9373811 gi|108070657|gb|DQ582323.1| Homo sapiens piRNA piR-32435, complete sequence M -
CAGCCGGAAGCAATGGTGTTCTTCTC
>chrX 9373896 gi|108057534|gb|DQ575464.1| Homo sapiens piRNA piR-43576, complete sequence M -
TCCCGAATAAATAGCGTGAATGTTCCCGGT
>chrX 9374015 gi|108087561|gb|DQ594067.1| Homo sapiens piRNA piR-60179, complete sequence M -
TTCAATGATCGCATTCACGAAGTTCCTTCCA
>chrX 9374033 gi|108082041|gb|DQ590787.1| Homo sapiens piRNA piR-57899, complete sequence M -
TGTACTTTCTGGAGTTCAATGATCGCA
>chrX 9374059 gi|108097770|gb|DQ599422.1| Homo sapiens piRNA piR-37488, complete sequence M -
TAAGGCCCTGAGCAGTACAAGGTTGGT
>chrX 9374168 gi|108054404|gb|DQ573150.1| Homo sapiens piRNA piR-41262, complete sequence M -
TCACGATGTTTCTGGTAGCTTTTGCCC
>chrX 9374363 gi|108099678|gb|DQ600424.1| Homo sapiens piRNA piR-38490, complete sequence M -
TACGGATGCTCCTAGTCGAATGGCTGG
>chrX 9374425 gi|108100341|gb|DQ600765.1| Homo sapiens piRNA piR-38831, complete sequence M -
TAGAAGAGGGTGTTGGAAACCAAGTC
>chrX 9374426 gi|108052629|gb|DQ571375.1| Homo sapiens piRNA piR-31487, complete sequence M -
AGGTAGAAGAGGGTGTTGGAAACCAAGT
>chrX 9374438 gi|108094697|gb|DQ597811.1| Homo sapiens piRNA piR-35877, complete sequence M -
GGATCTGCTCAGAGGTAGAAGAGGGTGT
>chrX 9374469 gi|108090859|gb|DQ595788.1| Homo sapiens piRNA piR-61900, complete sequence M -
TTTCGGAAACGTAATGGTAGATCAGCTAT
>chrX 9374470 gi|108060315|gb|DQ576926.1| Homo sapiens piRNA piR-45038, complete sequence M -
TCGGAAACGTAATGGTAGATCAGCTA
>chrX 9374472 gi|108090857|gb|DQ595787.1| Homo sapiens piRNA piR-61899, complete sequence M -
TTTCGGAAACGTAATGGTAGATCAGC
>chrX 9374504 gi|108067419|gb|DQ580613.1| Homo sapiens piRNA piR-48725, complete sequence M -
TGAGCATCGTCTCGCTTGCAGCTGGTCGTC
>chrX 9374507 gi|108067417|gb|DQ580612.1| Homo sapiens piRNA piR-48724, complete sequence M -
TGAGCATCGTCTCGCTTGCAGCTGGTC
>chrX 9374645 gi|108058953|gb|DQ576211.1| Homo sapiens piRNA piR-44323, complete sequence M -
TCCTCCAGCACTATTCGATTACATGA
>chrX 9374668 gi|108073190|gb|DQ583650.1| Homo sapiens piRNA piR-50762, complete sequence M -
TGCAGCACACCAAGGCTTTGGATTCC
>chrX 9374806 gi|108082939|gb|DQ591652.1| Homo sapiens piRNA piR-58764, complete sequence U -
TGTGCAGCCTGACAATGGAAACTCATTC
>chrX 9374852 gi|108077846|gb|DQ586592.1| Homo sapiens piRNA piR-53704, complete sequence M -
TGGAAGCAATGGTGTTCTTCTCAGCC
>chrX 9374992 gi|108099014|gb|DQ600080.1| Homo sapiens piRNA piR-38146, complete sequence M -
TACCAATGGCGCTGAGCAGTCCAAGGTTGC
>chrX 9375010 gi|108070157|gb|DQ582059.1| Homo sapiens piRNA piR-32171, complete sequence M -
CACCACGGAAGACCGTACCAATGGCGC
>chrX 9375263 gi|108089267|gb|DQ594959.1| Homo sapiens piRNA piR-61071, complete sequence M -
TTGAGTGCTTCAACAATACGCAGCTTA
>chrX 9375279 gi|108085936|gb|DQ593219.1| Homo sapiens piRNA piR-33331, complete sequence M -
CGAATGGCTGGGCCATTGAGTGCTTC
>chrX 9375356 gi|108100341|gb|DQ600765.1| Homo sapiens piRNA piR-38831, complete sequence M -
TAGAAGAGGGTGTTGGAAACCAAGTC
>chrX 9375357 gi|108052629|gb|DQ571375.1| Homo sapiens piRNA piR-31487, complete sequence M -
AGGTAGAAGAGGGTGTTGGAAACCAAGT
>chrX 9375361 gi|108075072|gb|DQ584643.1| Homo sapiens piRNA piR-51755, complete sequence M -
TGCCCAGAGGTAGAAGAGGGTGTTGGAAACC
>chrX 9375362 gi|108075070|gb|DQ584642.1| Homo sapiens piRNA piR-51754, complete sequence M -
TGCCCAGAGGTAGAAGAGGGTGTTGGAAAC
>chrX 9375389 gi|108081065|gb|DQ589811.1| Homo sapiens piRNA piR-56923, complete sequence M -
TGGTAGATCAGCTATCTGGAATCTGC
>chrX 9375400 gi|108090859|gb|DQ595788.1| Homo sapiens piRNA piR-61900, complete sequence M -
TTTCGGAAACGTAATGGTAGATCAGCTAT
>chrX 9375401 gi|108060315|gb|DQ576926.1| Homo sapiens piRNA piR-45038, complete sequence M -
TCGGAAACGTAATGGTAGATCAGCTA
>chrX 9375403 gi|108090857|gb|DQ595787.1| Homo sapiens piRNA piR-61899, complete sequence M -
TTTCGGAAACGTAATGGTAGATCAGC
>chrX 9375517 gi|108068534|gb|DQ581194.1| Homo sapiens piRNA piR-49306, complete sequence M -
TGAGTGAAGGTCCAGGATCCAAACAGC
>chrX 9375576 gi|108058953|gb|DQ576211.1| Homo sapiens piRNA piR-44323, complete sequence M -
TCCTCCAGCACTATTCGATTACATGA
>chrX 9375599 gi|108073190|gb|DQ583650.1| Homo sapiens piRNA piR-50762, complete sequence M -
TGCAGCACACCAAGGCTTTGGATTCC
>chrX 9375766 gi|108088672|gb|DQ594652.1| Homo sapiens piRNA piR-60764, complete sequence M -
TTCTCAGCCGGAACCCCATGTGGTCA
>chrX 9375783 gi|108077846|gb|DQ586592.1| Homo sapiens piRNA piR-53704, complete sequence M -
TGGAAGCAATGGTGTTCTTCTCAGCC
>chrX 9375796 gi|108078482|gb|DQ587228.1| Homo sapiens piRNA piR-54340, complete sequence M -
TGGATAAGGACAGGTGGAAGCAATGGT
>chrX 9375812 gi|108086595|gb|DQ593566.1| Homo sapiens piRNA piR-33678, complete sequence M -
CTCAGGCTGTGAGAATGGATAAGGAC
>chrX 9375817 gi|108067724|gb|DQ580770.1| Homo sapiens piRNA piR-48882, complete sequence M -
TGAGCTTGTCTCAGGCTGTGAGAATGGATA
>chrX 9375938 gi|108072769|gb|DQ583428.1| Homo sapiens piRNA piR-50540, complete sequence M -
TGCACCACGGAAGACCCTACCAATGGCGCCGA
>chrX 9376194 gi|108089267|gb|DQ594959.1| Homo sapiens piRNA piR-61071, complete sequence M -
TTGAGTGCTTCAACAATACGCAGCTTA
>chrX 9376210 gi|108085936|gb|DQ593219.1| Homo sapiens piRNA piR-33331, complete sequence M -
CGAATGGCTGGGCCATTGAGTGCTTC
>chrX 9376288 gi|108052629|gb|DQ571375.1| Homo sapiens piRNA piR-31487, complete sequence M -
AGGTAGAAGAGGGTGTTGGAAACCAAGT
>chrX 9376292 gi|108075072|gb|DQ584643.1| Homo sapiens piRNA piR-51755, complete sequence M -
TGCCCAGAGGTAGAAGAGGGTGTTGGAAACC
>chrX 9376293 gi|108075070|gb|DQ584642.1| Homo sapiens piRNA piR-51754, complete sequence M -
TGCCCAGAGGTAGAAGAGGGTGTTGGAAAC
>chrX 9376320 gi|108081065|gb|DQ589811.1| Homo sapiens piRNA piR-56923, complete sequence M -
TGGTAGATCAGCTATCTGGAATCTGC
>chrX 9376331 gi|108090859|gb|DQ595788.1| Homo sapiens piRNA piR-61900, complete sequence M -
TTTCGGAAACGTAATGGTAGATCAGCTAT
>chrX 9376332 gi|108060315|gb|DQ576926.1| Homo sapiens piRNA piR-45038, complete sequence M -
TCGGAAACGTAATGGTAGATCAGCTA
>chrX 9376334 gi|108090857|gb|DQ595787.1| Homo sapiens piRNA piR-61899, complete sequence M -
TTTCGGAAACGTAATGGTAGATCAGC
>chrX 9376530 gi|108073190|gb|DQ583650.1| Homo sapiens piRNA piR-50762, complete sequence M -
TGCAGCACACCAAGGCTTTGGATTCC
>chrX 9376697 gi|108088672|gb|DQ594652.1| Homo sapiens piRNA piR-60764, complete sequence M -
TTCTCAGCCGGAACCCCATGTGGTCA
>chrX 9376714 gi|108077846|gb|DQ586592.1| Homo sapiens piRNA piR-53704, complete sequence M -
TGGAAGCAATGGTGTTCTTCTCAGCC
>chrX 9376740 gi|108061275|gb|DQ577421.1| Homo sapiens piRNA piR-45533, complete sequence U -
TCTCAGGCTGTGAGAATGGATAAGGACAGT
>chrX 9376743 gi|108086595|gb|DQ593566.1| Homo sapiens piRNA piR-33678, complete sequence M -
CTCAGGCTGTGAGAATGGATAAGGAC
>chrX 9376748 gi|108067724|gb|DQ580770.1| Homo sapiens piRNA piR-48882, complete sequence M -
TGAGCTTGTCTCAGGCTGTGAGAATGGATA
>chrX 9376869 gi|108072769|gb|DQ583428.1| Homo sapiens piRNA piR-50540, complete sequence M -
TGCACCACGGAAGACCCTACCAATGGCGCCGA
>chrX 9377125 gi|108089267|gb|DQ594959.1| Homo sapiens piRNA piR-61071, complete sequence M -
TTGAGTGCTTCAACAATACGCAGCTTA
>chrX 9377141 gi|108085936|gb|DQ593219.1| Homo sapiens piRNA piR-33331, complete sequence M -
CGAATGGCTGGGCCATTGAGTGCTTC
>chrX 9377156 gi|108099678|gb|DQ600424.1| Homo sapiens piRNA piR-38490, complete sequence M -
TACGGATGCTCCTAGTCGAATGGCTGG
>chrX 9377218 gi|108100341|gb|DQ600765.1| Homo sapiens piRNA piR-38831, complete sequence M -
TAGAAGAGGGTGTTGGAAACCAAGTC
>chrX 9377219 gi|108052629|gb|DQ571375.1| Homo sapiens piRNA piR-31487, complete sequence M -
AGGTAGAAGAGGGTGTTGGAAACCAAGT
>chrX 9377231 gi|108094697|gb|DQ597811.1| Homo sapiens piRNA piR-35877, complete sequence M -
GGATCTGCTCAGAGGTAGAAGAGGGTGT
>chrX 9377262 gi|108090859|gb|DQ595788.1| Homo sapiens piRNA piR-61900, complete sequence M -
TTTCGGAAACGTAATGGTAGATCAGCTAT
>chrX 9377263 gi|108060315|gb|DQ576926.1| Homo sapiens piRNA piR-45038, complete sequence M -
TCGGAAACGTAATGGTAGATCAGCTA
>chrX 9377265 gi|108090857|gb|DQ595787.1| Homo sapiens piRNA piR-61899, complete sequence M -
TTTCGGAAACGTAATGGTAGATCAGC
>chrX 9377379 gi|108068534|gb|DQ581194.1| Homo sapiens piRNA piR-49306, complete sequence M -
TGAGTGAAGGTCCAGGATCCAAACAGC
>chrX 9377438 gi|108058953|gb|DQ576211.1| Homo sapiens piRNA piR-44323, complete sequence M -
TCCTCCAGCACTATTCGATTACATGA
>chrX 9377628 gi|108088672|gb|DQ594652.1| Homo sapiens piRNA piR-60764, complete sequence M -
TTCTCAGCCGGAACCCCATGTGGTCA
>chrX 9377645 gi|108077846|gb|DQ586592.1| Homo sapiens piRNA piR-53704, complete sequence M -
TGGAAGCAATGGTGTTCTTCTCAGCC
>chrX 9377658 gi|108078482|gb|DQ587228.1| Homo sapiens piRNA piR-54340, complete sequence M -
TGGATAAGGACAGGTGGAAGCAATGGT
>chrX 9377674 gi|108086595|gb|DQ593566.1| Homo sapiens piRNA piR-33678, complete sequence M -
CTCAGGCTGTGAGAATGGATAAGGAC
>chrX 9377679 gi|108067724|gb|DQ580770.1| Homo sapiens piRNA piR-48882, complete sequence M -
TGAGCTTGTCTCAGGCTGTGAGAATGGATA
>chrX 9378072 gi|108085936|gb|DQ593219.1| Homo sapiens piRNA piR-33331, complete sequence M -
CGAATGGCTGGGCCATTGAGTGCTTC
>chrX 9378087 gi|108099678|gb|DQ600424.1| Homo sapiens piRNA piR-38490, complete sequence M -
TACGGATGCTCCTAGTCGAATGGCTGG
>chrX 9378149 gi|108100341|gb|DQ600765.1| Homo sapiens piRNA piR-38831, complete sequence M -
TAGAAGAGGGTGTTGGAAACCAAGTC
>chrX 9378150 gi|108052629|gb|DQ571375.1| Homo sapiens piRNA piR-31487, complete sequence M -
AGGTAGAAGAGGGTGTTGGAAACCAAGT
>chrX 9378154 gi|108075072|gb|DQ584643.1| Homo sapiens piRNA piR-51755, complete sequence M -
TGCCCAGAGGTAGAAGAGGGTGTTGGAAACC
>chrX 9378155 gi|108075070|gb|DQ584642.1| Homo sapiens piRNA piR-51754, complete sequence M -
TGCCCAGAGGTAGAAGAGGGTGTTGGAAAC
>chrX 9378182 gi|108081065|gb|DQ589811.1| Homo sapiens piRNA piR-56923, complete sequence M -
TGGTAGATCAGCTATCTGGAATCTGC
>chrX 9378193 gi|108090859|gb|DQ595788.1| Homo sapiens piRNA piR-61900, complete sequence M -
TTTCGGAAACGTAATGGTAGATCAGCTAT
>chrX 9378194 gi|108060315|gb|DQ576926.1| Homo sapiens piRNA piR-45038, complete sequence M -
TCGGAAACGTAATGGTAGATCAGCTA
>chrX 9378196 gi|108090857|gb|DQ595787.1| Homo sapiens piRNA piR-61899, complete sequence M -
TTTCGGAAACGTAATGGTAGATCAGC
>chrX 9378228 gi|108067419|gb|DQ580613.1| Homo sapiens piRNA piR-48725, complete sequence M -
TGAGCATCGTCTCGCTTGCAGCTGGTCGTC
>chrX 9378231 gi|108067417|gb|DQ580612.1| Homo sapiens piRNA piR-48724, complete sequence M -
TGAGCATCGTCTCGCTTGCAGCTGGTC
>chrX 9378310 gi|108068534|gb|DQ581194.1| Homo sapiens piRNA piR-49306, complete sequence M -
TGAGTGAAGGTCCAGGATCCAAACAGC
>chrX 9378369 gi|108058953|gb|DQ576211.1| Homo sapiens piRNA piR-44323, complete sequence M -
TCCTCCAGCACTATTCGATTACATGA
>chrX 9378392 gi|108073190|gb|DQ583650.1| Homo sapiens piRNA piR-50762, complete sequence M -
TGCAGCACACCAAGGCTTTGGATTCC
>chrX 9378665 gi|108057534|gb|DQ575464.1| Homo sapiens piRNA piR-43576, complete sequence M -
TCCCGAATAAATAGCGTGAATGTTCCCGGT
>chrX 9378784 gi|108087561|gb|DQ594067.1| Homo sapiens piRNA piR-60179, complete sequence M -
TTCAATGATCGCATTCACGAAGTTCCTTCCA
>chrX 9378802 gi|108082041|gb|DQ590787.1| Homo sapiens piRNA piR-57899, complete sequence M -
TGTACTTTCTGGAGTTCAATGATCGCA
>chrX 9378937 gi|108054404|gb|DQ573150.1| Homo sapiens piRNA piR-41262, complete sequence M -
TCACGATGTTTCTGGTAGCTTTTGCCC
>chrX 9379132 gi|108099678|gb|DQ600424.1| Homo sapiens piRNA piR-38490, complete sequence M -
TACGGATGCTCCTAGTCGAATGGCTGG
>chrX 9379194 gi|108100341|gb|DQ600765.1| Homo sapiens piRNA piR-38831, complete sequence M -
TAGAAGAGGGTGTTGGAAACCAAGTC
>chrX 9379195 gi|108052629|gb|DQ571375.1| Homo sapiens piRNA piR-31487, complete sequence M -
AGGTAGAAGAGGGTGTTGGAAACCAAGT
>chrX 9379199 gi|108075072|gb|DQ584643.1| Homo sapiens piRNA piR-51755, complete sequence M -
TGCCCAGAGGTAGAAGAGGGTGTTGGAAACC
>chrX 9379200 gi|108075070|gb|DQ584642.1| Homo sapiens piRNA piR-51754, complete sequence M -
TGCCCAGAGGTAGAAGAGGGTGTTGGAAAC
>chrX 9379227 gi|108081065|gb|DQ589811.1| Homo sapiens piRNA piR-56923, complete sequence M -
TGGTAGATCAGCTATCTGGAATCTGC
>chrX 9379238 gi|108090859|gb|DQ595788.1| Homo sapiens piRNA piR-61900, complete sequence M -
TTTCGGAAACGTAATGGTAGATCAGCTAT
>chrX 9379239 gi|108060315|gb|DQ576926.1| Homo sapiens piRNA piR-45038, complete sequence M -
TCGGAAACGTAATGGTAGATCAGCTA
>chrX 9379241 gi|108090857|gb|DQ595787.1| Homo sapiens piRNA piR-61899, complete sequence M -
TTTCGGAAACGTAATGGTAGATCAGC
>chrX 9379355 gi|108068534|gb|DQ581194.1| Homo sapiens piRNA piR-49306, complete sequence M -
TGAGTGAAGGTCCAGGATCCAAACAGC
>chrX 9379414 gi|108058953|gb|DQ576211.1| Homo sapiens piRNA piR-44323, complete sequence M -
TCCTCCAGCACTATTCGATTACATGA
>chrX 9379437 gi|108073190|gb|DQ583650.1| Homo sapiens piRNA piR-50762, complete sequence M -
TGCAGCACACCAAGGCTTTGGATTCC
>chrX 9379621 gi|108077846|gb|DQ586592.1| Homo sapiens piRNA piR-53704, complete sequence M -
TGGAAGCAATGGTGTTCTTCTCAGCC
>chrX 9379650 gi|108086595|gb|DQ593566.1| Homo sapiens piRNA piR-33678, complete sequence M -
CTCAGGCTGTGAGAATGGATAAGGAC
>chrX 9379655 gi|108067724|gb|DQ580770.1| Homo sapiens piRNA piR-48882, complete sequence M -
TGAGCTTGTCTCAGGCTGTGAGAATGGATA
>chrX 9379761 gi|108099014|gb|DQ600080.1| Homo sapiens piRNA piR-38146, complete sequence M -
TACCAATGGCGCTGAGCAGTCCAAGGTTGC
>chrX 9379779 gi|108070157|gb|DQ582059.1| Homo sapiens piRNA piR-32171, complete sequence M -
CACCACGGAAGACCGTACCAATGGCGC
>chrX 9380033 gi|108089267|gb|DQ594959.1| Homo sapiens piRNA piR-61071, complete sequence M -
TTGAGTGCTTCAACAATACGCAGCTTA
>chrX 9380049 gi|108085936|gb|DQ593219.1| Homo sapiens piRNA piR-33331, complete sequence M -
CGAATGGCTGGGCCATTGAGTGCTTC
>chrX 9380064 gi|108099678|gb|DQ600424.1| Homo sapiens piRNA piR-38490, complete sequence M -
TACGGATGCTCCTAGTCGAATGGCTGG
>chrX 9380126 gi|108100341|gb|DQ600765.1| Homo sapiens piRNA piR-38831, complete sequence M -
TAGAAGAGGGTGTTGGAAACCAAGTC
>chrX 9380127 gi|108052629|gb|DQ571375.1| Homo sapiens piRNA piR-31487, complete sequence M -
AGGTAGAAGAGGGTGTTGGAAACCAAGT
>chrX 9380131 gi|108075072|gb|DQ584643.1| Homo sapiens piRNA piR-51755, complete sequence M -
TGCCCAGAGGTAGAAGAGGGTGTTGGAAACC
>chrX 9380132 gi|108075070|gb|DQ584642.1| Homo sapiens piRNA piR-51754, complete sequence M -
TGCCCAGAGGTAGAAGAGGGTGTTGGAAAC
>chrX 9380159 gi|108081065|gb|DQ589811.1| Homo sapiens piRNA piR-56923, complete sequence M -
TGGTAGATCAGCTATCTGGAATCTGC
>chrX 9380170 gi|108090859|gb|DQ595788.1| Homo sapiens piRNA piR-61900, complete sequence M -
TTTCGGAAACGTAATGGTAGATCAGCTAT
>chrX 9380171 gi|108060315|gb|DQ576926.1| Homo sapiens piRNA piR-45038, complete sequence M -
TCGGAAACGTAATGGTAGATCAGCTA
>chrX 9380173 gi|108090857|gb|DQ595787.1| Homo sapiens piRNA piR-61899, complete sequence M -
TTTCGGAAACGTAATGGTAGATCAGC
>chrX 9380287 gi|108068534|gb|DQ581194.1| Homo sapiens piRNA piR-49306, complete sequence M -
TGAGTGAAGGTCCAGGATCCAAACAGC
>chrX 9380369 gi|108073190|gb|DQ583650.1| Homo sapiens piRNA piR-50762, complete sequence M -
TGCAGCACACCAAGGCTTTGGATTCC
>chrX 9380553 gi|108077846|gb|DQ586592.1| Homo sapiens piRNA piR-53704, complete sequence M -
TGGAAGCAATGGTGTTCTTCTCAGCC
>chrX 9380566 gi|108078482|gb|DQ587228.1| Homo sapiens piRNA piR-54340, complete sequence M -
TGGATAAGGACAGGTGGAAGCAATGGT
>chrX 9380582 gi|108086595|gb|DQ593566.1| Homo sapiens piRNA piR-33678, complete sequence M -
CTCAGGCTGTGAGAATGGATAAGGAC
>chrX 9380587 gi|108067724|gb|DQ580770.1| Homo sapiens piRNA piR-48882, complete sequence M -
TGAGCTTGTCTCAGGCTGTGAGAATGGATA
>chrX 9380779 gi|108082041|gb|DQ590787.1| Homo sapiens piRNA piR-57899, complete sequence M -
TGTACTTTCTGGAGTTCAATGATCGCA
>chrX 9380805 gi|108097770|gb|DQ599422.1| Homo sapiens piRNA piR-37488, complete sequence M -
TAAGGCCCTGAGCAGTACAAGGTTGGT
>chrX 9380914 gi|108054404|gb|DQ573150.1| Homo sapiens piRNA piR-41262, complete sequence M -
TCACGATGTTTCTGGTAGCTTTTGCCC
>chrX 9381171 gi|108100341|gb|DQ600765.1| Homo sapiens piRNA piR-38831, complete sequence M -
TAGAAGAGGGTGTTGGAAACCAAGTC
>chrX 9381172 gi|108052629|gb|DQ571375.1| Homo sapiens piRNA piR-31487, complete sequence M -
AGGTAGAAGAGGGTGTTGGAAACCAAGT
>chrX 9381176 gi|108075072|gb|DQ584643.1| Homo sapiens piRNA piR-51755, complete sequence M -
TGCCCAGAGGTAGAAGAGGGTGTTGGAAACC
>chrX 9381177 gi|108075070|gb|DQ584642.1| Homo sapiens piRNA piR-51754, complete sequence M -
TGCCCAGAGGTAGAAGAGGGTGTTGGAAAC
>chrX 9381204 gi|108081065|gb|DQ589811.1| Homo sapiens piRNA piR-56923, complete sequence M -
TGGTAGATCAGCTATCTGGAATCTGC
>chrX 9381215 gi|108090859|gb|DQ595788.1| Homo sapiens piRNA piR-61900, complete sequence M -
TTTCGGAAACGTAATGGTAGATCAGCTAT
>chrX 9381216 gi|108060315|gb|DQ576926.1| Homo sapiens piRNA piR-45038, complete sequence M -
TCGGAAACGTAATGGTAGATCAGCTA
>chrX 9381218 gi|108090857|gb|DQ595787.1| Homo sapiens piRNA piR-61899, complete sequence M -
TTTCGGAAACGTAATGGTAGATCAGC
>chrX 9381250 gi|108067419|gb|DQ580613.1| Homo sapiens piRNA piR-48725, complete sequence M -
TGAGCATCGTCTCGCTTGCAGCTGGTCGTC
>chrX 9381253 gi|108067417|gb|DQ580612.1| Homo sapiens piRNA piR-48724, complete sequence M -
TGAGCATCGTCTCGCTTGCAGCTGGTC
>chrX 9381328 gi|108071929|gb|DQ582993.1| Homo sapiens piRNA piR-50105, complete sequence M -
TGATTGAAGGTCCAGGATCCAAACAGCTGGG
>chrX 9381391 gi|108058953|gb|DQ576211.1| Homo sapiens piRNA piR-44323, complete sequence M -
TCCTCCAGCACTATTCGATTACATGA
>chrX 9381414 gi|108073190|gb|DQ583650.1| Homo sapiens piRNA piR-50762, complete sequence M -
TGCAGCACACCAAGGCTTTGGATTCC
>chrX 9381602 gi|108070657|gb|DQ582323.1| Homo sapiens piRNA piR-32435, complete sequence M -
CAGCCGGAAGCAATGGTGTTCTTCTC
>chrX 9381678 gi|108101360|gb|DQ601304.1| Homo sapiens piRNA piR-39370, complete sequence U -
TAGCGTGAATGTTCTCGGTCCTGCTTGC
>chrX 9381806 gi|108087561|gb|DQ594067.1| Homo sapiens piRNA piR-60179, complete sequence M -
TTCAATGATCGCATTCACGAAGTTCCTTCCA
>chrX 9381824 gi|108082041|gb|DQ590787.1| Homo sapiens piRNA piR-57899, complete sequence M -
TGTACTTTCTGGAGTTCAATGATCGCA
>chrX 9381959 gi|108054404|gb|DQ573150.1| Homo sapiens piRNA piR-41262, complete sequence M -
TCACGATGTTTCTGGTAGCTTTTGCCC
>chrX 9382154 gi|108099678|gb|DQ600424.1| Homo sapiens piRNA piR-38490, complete sequence M -
TACGGATGCTCCTAGTCGAATGGCTGG
>chrX 9382216 gi|108100341|gb|DQ600765.1| Homo sapiens piRNA piR-38831, complete sequence M -
TAGAAGAGGGTGTTGGAAACCAAGTC
>chrX 9382217 gi|108052629|gb|DQ571375.1| Homo sapiens piRNA piR-31487, complete sequence M -
AGGTAGAAGAGGGTGTTGGAAACCAAGT
>chrX 9382229 gi|108094697|gb|DQ597811.1| Homo sapiens piRNA piR-35877, complete sequence M -
GGATCTGCTCAGAGGTAGAAGAGGGTGT
>chrX 9382260 gi|108090859|gb|DQ595788.1| Homo sapiens piRNA piR-61900, complete sequence M -
TTTCGGAAACGTAATGGTAGATCAGCTAT
>chrX 9382261 gi|108060315|gb|DQ576926.1| Homo sapiens piRNA piR-45038, complete sequence M -
TCGGAAACGTAATGGTAGATCAGCTA
>chrX 9382263 gi|108090857|gb|DQ595787.1| Homo sapiens piRNA piR-61899, complete sequence M -
TTTCGGAAACGTAATGGTAGATCAGC
>chrX 9382295 gi|108067419|gb|DQ580613.1| Homo sapiens piRNA piR-48725, complete sequence M -
TGAGCATCGTCTCGCTTGCAGCTGGTCGTC
>chrX 9382298 gi|108067417|gb|DQ580612.1| Homo sapiens piRNA piR-48724, complete sequence M -
TGAGCATCGTCTCGCTTGCAGCTGGTC
>chrX 9382459 gi|108073190|gb|DQ583650.1| Homo sapiens piRNA piR-50762, complete sequence M -
TGCAGCACACCAAGGCTTTGGATTCC
>chrX 9382643 gi|108077846|gb|DQ586592.1| Homo sapiens piRNA piR-53704, complete sequence M -
TGGAAGCAATGGTGTTCTTCTCAGCC
>chrX 9387072 gi|108099854|gb|DQ600515.1| Homo sapiens piRNA piR-38581, complete sequence M -
TACTCAGGAGGCTGAGGCAGGAGAATGGC
>chrX 9387174 gi|108083960|gb|DQ592181.1| Homo sapiens piRNA piR-59293, complete sequence M +
TGTTAGCCAGGATGGTCTCGATCTCCTGA
>chrX 9387219 gi|108081958|gb|DQ590704.1| Homo sapiens piRNA piR-57816, complete sequence M -
TGTAATCCCAGCACTTTGGGAGGCCGAGG
>chrX 9387225 gi|108085734|gb|DQ593109.1| Homo sapiens piRNA piR-33221, complete sequence M +
CCTCCCAAAGTGCTGGGATTACAGGCGTGAG
>chrX 9388052 gi|108075917|gb|DQ585094.1| Homo sapiens piRNA piR-52206, complete sequence M +
TGCCTGTAATCCCAGCACTTTGGGAGGCCG
>chrX 9388052 gi|108075915|gb|DQ585093.1| Homo sapiens piRNA piR-52205, complete sequence M +
TGCCTGTAATCCCAGCACTTTGGGAGGCC
>chrX 9388056 gi|108081958|gb|DQ590704.1| Homo sapiens piRNA piR-57816, complete sequence M +
TGTAATCCCAGCACTTTGGGAGGCCGAGG
>chrX 9390131 gi|108075917|gb|DQ585094.1| Homo sapiens piRNA piR-52206, complete sequence M +
TGCCTGTAATCCCAGCACTTTGGGAGGCCG
>chrX 9390131 gi|108075915|gb|DQ585093.1| Homo sapiens piRNA piR-52205, complete sequence M +
TGCCTGTAATCCCAGCACTTTGGGAGGCC
>chrX 9390135 gi|108081958|gb|DQ590704.1| Homo sapiens piRNA piR-57816, complete sequence M +
TGTAATCCCAGCACTTTGGGAGGCCGAGG
