# Supplementary material for: proTRAC - a software for probabilistic piRNA cluster detection, visualization and analysis
Source: BMC Bioinformatics. 2012 Jan 10;13:5. doi: 10.1186/1471-2105-13-5 (PMC3293768; doi:10.1186/1471-2105-13-5)
Supplement: Additional file 4 — proTRAC results folder containing a picture and a FASTA file for each detected human cluster. After decompression, the folder can be opened as former session in proTRAC. Alternatively, each file can be opened separately with any standard text-editor or graphic-viewer respectively. [file 1471-2105-13-5-S4.ZIP › proTRAC_results_human/bidirectional_clusters/Cluster_2.fas]

>chr1 26154797 gi|108080180|gb|DQ588926.1| Homo sapiens piRNA piR-56038, complete sequence M -
TGGGATTACAGGCGTAAGCCACAGTGCC
>chr1 26154848 gi|108081284|gb|DQ590030.1| Homo sapiens piRNA piR-57142, complete sequence M -
TGGTCTCGAACTCCTGACCTCAGGTGATCCA
>chr1 26154849 gi|108081283|gb|DQ590029.1| Homo sapiens piRNA piR-57141, complete sequence M -
TGGTCTCGAACTCCTGACCTCAGGTGATCC
>chr1 26154850 gi|108081282|gb|DQ590028.1| Homo sapiens piRNA piR-57140, complete sequence M -
TGGTCTCGAACTCCTGACCTCAGGTGATC
>chr1 26154854 gi|108095110|gb|DQ598029.1| Homo sapiens piRNA piR-36095, complete sequence M -
GGCTGGTCTCGAACTCCTGACCTCAGGT
>chr1 26155892 gi|108063893|gb|DQ578785.1| Homo sapiens piRNA piR-46897, complete sequence U -
TGAACATTCATTTCCTGGGCTGACACC
>chr1 26158791 gi|108090890|gb|DQ595805.1| Homo sapiens piRNA piR-61917, complete sequence U +
TTTCTGGTTTTTCCTTGCCCCTGTGT
>chr1 26158860 gi|108101447|gb|DQ601349.1| Homo sapiens piRNA piR-39415, complete sequence U +
TAGCTGGTCTCACAAGACACTTTGTGCCC
