# Supplementary material for: proTRAC - a software for probabilistic piRNA cluster detection, visualization and analysis
Source: BMC Bioinformatics. 2012 Jan 10;13:5. doi: 10.1186/1471-2105-13-5 (PMC3293768; doi:10.1186/1471-2105-13-5)
Supplement: Additional file 4 — proTRAC results folder containing a picture and a FASTA file for each detected human cluster. After decompression, the folder can be opened as former session in proTRAC. Alternatively, each file can be opened separately with any standard text-editor or graphic-viewer respectively. [file 1471-2105-13-5-S4.ZIP › proTRAC_results_human/bidirectional_clusters/Cluster_25.fas]

>chr3 44616184 gi|108086836|gb|DQ593692.1| Homo sapiens piRNA piR-33804, complete sequence M -
CTGACCTCAAGTGATCCACCTGCCTCAGCC
>chr3 44617135 gi|108080033|gb|DQ588779.1| Homo sapiens piRNA piR-55891, complete sequence M -
TGGGAGGCGGAGGTTGCAGTGAGCCGAGA
>chr3 44617140 gi|108063986|gb|DQ578832.1| Homo sapiens piRNA piR-46944, complete sequence M -
TGAACCTGGGAGGCGGAGGTTGCAGTGAGC
>chr3 44617186 gi|108075919|gb|DQ585095.1| Homo sapiens piRNA piR-52207, complete sequence M -
TGCCTGTAATCCCAGCTACTCAGGAGGCTG
>chr3 44617318 gi|108081958|gb|DQ590704.1| Homo sapiens piRNA piR-57816, complete sequence M -
TGTAATCCCAGCACTTTGGGAGGCCGAGG
>chr3 44617321 gi|108075917|gb|DQ585094.1| Homo sapiens piRNA piR-52206, complete sequence M -
TGCCTGTAATCCCAGCACTTTGGGAGGCCG
>chr3 44617322 gi|108075915|gb|DQ585093.1| Homo sapiens piRNA piR-52205, complete sequence M -
TGCCTGTAATCCCAGCACTTTGGGAGGCC
>chr3 44619101 gi|108054513|gb|DQ573259.1| Homo sapiens piRNA piR-41371, complete sequence M -
TCACTGTCAGTATTAAGGCCCAGCAGC
>chr3 44619203 gi|108051664|gb|DQ570410.1| Homo sapiens piRNA piR-30522, complete sequence M +
ACCACGGAAAAAAGCTTTGATGAAGACAAC
>chr3 44619303 gi|108097251|gb|DQ599146.1| Homo sapiens piRNA piR-37212, complete sequence U +
TAACGATGACAACAACAGCAGTAAAACAAA
>chr3 44619303 gi|108097249|gb|DQ599145.1| Homo sapiens piRNA piR-37211, complete sequence U +
TAACGATGACAACAACAGCAGTAAAACA
>chr3 44619453 gi|108095936|gb|DQ598455.1| Homo sapiens piRNA piR-36521, complete sequence M -
GTCTGAAGGAAGGCCTGACGGTGCAAGAA
>chr3 44619475 gi|108087709|gb|DQ594144.1| Homo sapiens piRNA piR-60256, complete sequence U +
TTCAGACTCTTGGACCTGATGTTTCTGA
>chr3 44619686 gi|108094191|gb|DQ597548.1| Homo sapiens piRNA piR-35614, complete sequence U +
GCTCTGTGTAGATGTCTTTGTGGTGTCAC
>chr3 44619780 gi|108052628|gb|DQ571374.1| Homo sapiens piRNA piR-31486, complete sequence U +
AGGTACTGTATTTCCGATTCCTATATCCGCAA
>chr3 44620021 gi|108051899|gb|DQ570645.1| Homo sapiens piRNA piR-30757, complete sequence M -
ACTCGCAGAAGTGCCTGGAGAATGCCC
>chr3 44620182 gi|108058986|gb|DQ576228.1| Homo sapiens piRNA piR-44340, complete sequence M +
TCCTCCCGGTGGGCGTTCTTCATGGCTTC
>chr3 44620294 gi|108051990|gb|DQ570736.1| Homo sapiens piRNA piR-30848, complete sequence M -
AGAAGAAGATTGAAGATCTCCAGAGGC
>chr3 44620475 gi|108086646|gb|DQ593593.1| Homo sapiens piRNA piR-33705, complete sequence U +
CTCCAGCTCCTTCTTGAGCAGAGAGGTCAGC
>chr3 44620621 gi|108061401|gb|DQ577485.1| Homo sapiens piRNA piR-45597, complete sequence U +
TCTCCACGTGGACGTTATGCGTCTTGAGGTC
>chr3 44620629 gi|108078171|gb|DQ586917.1| Homo sapiens piRNA piR-54029, complete sequence U +
TGGACGTTATGCGTCTTGAGGTCGCTCAC
>chr3 44620929 gi|108056832|gb|DQ575104.1| Homo sapiens piRNA piR-43216, complete sequence U +
TCCCACGTGCGGCTCCTCTTCTGCTC
>chr3 44621074 gi|108060545|gb|DQ577045.1| Homo sapiens piRNA piR-45157, complete sequence U +
TCGGGTGCACATGCTTCATGATGGTCTGGA
>chr3 44621082 gi|108051618|gb|DQ570364.1| Homo sapiens piRNA piR-30476, complete sequence U +
ACATGCTTCATGATGGTCTGGATCCAGTTC
>chr3 44621150 gi|108079486|gb|DQ588232.1| Homo sapiens piRNA piR-55344, complete sequence U -
TGGCTTCCAGATACATACAAAGGAGGGC
>chr3 44621203 gi|108065466|gb|DQ579588.1| Homo sapiens piRNA piR-47700, complete sequence U +
TGACATCGTAACATGCAGACAAGTCAATTT
>chr3 44621266 gi|108051447|gb|DQ570193.1| Homo sapiens piRNA piR-30305, complete sequence M +
AATCCCTGTAGTATCTCAGGCTTTGATCGGC
>chr3 44621331 gi|108054994|gb|DQ573740.1| Homo sapiens piRNA piR-41852, complete sequence M +
TCATACTGCTTAGTCAGCCAGCCTTTCTTGA
>chr3 44621478 gi|108087933|gb|DQ594263.1| Homo sapiens piRNA piR-60375, complete sequence U +
TTCATTGGTGAAGTCCTGCTTGCTAGGGAA
>chr3 44621497 gi|108089649|gb|DQ595156.1| Homo sapiens piRNA piR-61268, complete sequence U +
TTGCTAGGGAACGCCCTTTTCTCGCTGCG
>chr3 44621572 gi|108078102|gb|DQ586848.1| Homo sapiens piRNA piR-53960, complete sequence M -
TGGACATTGAGAAGGCAGAGCACATGGA
>chr3 44621761 gi|108056380|gb|DQ574872.1| Homo sapiens piRNA piR-42984, complete sequence M +
TCCATGCGGTCGCTACTCATGGCGCTCTCC
>chr3 44622054 gi|108053054|gb|DQ571800.1| Homo sapiens piRNA piR-31912, complete sequence M +
ATTCTGCTTGTTGGTCCGGGGATAGACCA
>chr3 44622283 gi|108077023|gb|DQ585769.1| Homo sapiens piRNA piR-52881, complete sequence U +
TGCTCGTAAAGGATGAAGAACTGTCGCTGC
>chr3 44622371 gi|108093616|gb|DQ597229.1| Homo sapiens piRNA piR-35295, complete sequence U +
GCCAACCGCCATAAATGGGTTTTGCCTGC
>chr3 44622467 gi|108064330|gb|DQ579009.1| Homo sapiens piRNA piR-47121, complete sequence M +
TGAAGATGTTGGCCTGGAATTTCCTGC
>chr3 44622481 gi|108070644|gb|DQ582316.1| Homo sapiens piRNA piR-32428, complete sequence M -
CAGCCAAGGAGAACCCGTGCAGGAAATTCCA
