# Supplementary material for: proTRAC - a software for probabilistic piRNA cluster detection, visualization and analysis
Source: BMC Bioinformatics. 2012 Jan 10;13:5. doi: 10.1186/1471-2105-13-5 (PMC3293768; doi:10.1186/1471-2105-13-5)
Supplement: Additional file 4 — proTRAC results folder containing a picture and a FASTA file for each detected human cluster. After decompression, the folder can be opened as former session in proTRAC. Alternatively, each file can be opened separately with any standard text-editor or graphic-viewer respectively. [file 1471-2105-13-5-S4.ZIP › proTRAC_results_human/bidirectional_clusters/Cluster_26.fas]

>chr3 128550484 gi|108065968|gb|DQ579848.1| Homo sapiens piRNA piR-47960, complete sequence M +
TGACGGGTGCAAAGGAATAGTAAAGA
>chr3 128550814 gi|108098095|gb|DQ599590.1| Homo sapiens piRNA piR-37656, complete sequence M +
TAATGAGATGGTAAGGGGTGCATGAT
>chr3 128551980 gi|108097665|gb|DQ599366.1| Homo sapiens piRNA piR-37432, complete sequence M +
TAAGCCGGACCAGGTGTGAGGAGGGGA
>chr3 128553400 gi|108070899|gb|DQ582447.1| Homo sapiens piRNA piR-32559, complete sequence M -
CAGGTGAAATAAACAGCCATGTTGCTC
>chr3 128553663 gi|108051330|gb|DQ570076.1| Homo sapiens piRNA piR-30188, complete sequence M -
AAGAAGTGAAAATAGCCTTAACTGATGACATT
>chr3 128554941 gi|108082570|gb|DQ591316.1| Homo sapiens piRNA piR-58428, complete sequence M +
TGTGAAGAGACCAACAAACAGGCTTTGTGT
>chr3 128554943 gi|108064256|gb|DQ578972.1| Homo sapiens piRNA piR-47084, complete sequence M +
TGAAGAGACCAACAAACAGGCTTTGTGTGA
>chr3 128555235 gi|108051330|gb|DQ570076.1| Homo sapiens piRNA piR-30188, complete sequence M -
AAGAAGTGAAAATAGCCTTAACTGATGACATT
>chr3 128555906 gi|108098980|gb|DQ600063.1| Homo sapiens piRNA piR-38129, complete sequence M +
TACCAAGAGCCTGAGAAACTGCTTGG
>chr3 128556925 gi|108069089|gb|DQ581502.1| Homo sapiens piRNA piR-49614, complete sequence U -
TGATCACACCTGGTTTAGTGATGGCAGTTC
>chr3 128557578 gi|108053910|gb|DQ572656.1| Homo sapiens piRNA piR-40768, complete sequence U -
TCAACCAAATTGTCTTGCCTATTCACCCCA
>chr3 128560748 gi|108051330|gb|DQ570076.1| Homo sapiens piRNA piR-30188, complete sequence M -
AAGAAGTGAAAATAGCCTTAACTGATGACATT
>chr3 128560795 gi|108100120|gb|DQ600650.1| Homo sapiens piRNA piR-38716, complete sequence M +
TACTTCAGGCCATCTGGATGTATACGTG
>chr3 128561159 gi|108090522|gb|DQ595615.1| Homo sapiens piRNA piR-61727, complete sequence U -
TTGTCAATCAAGTGACTGTCACCACCTCA
>chr3 128562400 gi|108091747|gb|DQ596246.1| Homo sapiens piRNA piR-34312, complete sequence U +
GACACTGAGATGTTCTTGGCCTGGAATCCC
>chr3 128562971 gi|108062888|gb|DQ578270.1| Homo sapiens piRNA piR-46382, complete sequence U +
TCTTCCTCGATGTGGCCTTGGTGGCATA
>chr3 128563025 gi|108077639|gb|DQ586385.1| Homo sapiens piRNA piR-53497, complete sequence U -
TGGAAACCATGTATGTGGTGATGGAGTACGC
>chr3 128563034 gi|108064939|gb|DQ579330.1| Homo sapiens piRNA piR-47442, complete sequence U -
TGACAAGGTGGAAACCATGTATGTGGTGAT
>chr3 128563086 gi|108053759|gb|DQ572505.1| Homo sapiens piRNA piR-40617, complete sequence U +
TATTTGGGTGATAGAGAGTCTTCATGATACTC
>chr3 128563224 gi|108078692|gb|DQ587438.1| Homo sapiens piRNA piR-54550, complete sequence U -
TGGCAAAAAGATACAAAACTATGGGATCC
>chr3 128564033 gi|108077051|gb|DQ585797.1| Homo sapiens piRNA piR-52909, complete sequence M +
TGCTCTGATGGTGGAGCGCTTCCTCTTCTG
>chr3 128564185 gi|108065070|gb|DQ579398.1| Homo sapiens piRNA piR-47510, complete sequence U -
TGACACCATACAGAGAACCTGGGCACCTGC
>chr3 128564238 gi|108096594|gb|DQ598808.1| Homo sapiens piRNA piR-36874, complete sequence U -
TAAACCAGCTGATGTGGAATTCCTGGGT
>chr3 128565156 gi|108098002|gb|DQ599543.1| Homo sapiens piRNA piR-37609, complete sequence M +
TAATCATTCAGTGTGCTGGGACAGAGAAG
>chr3 128565195 gi|108079162|gb|DQ587908.1| Homo sapiens piRNA piR-55020, complete sequence U +
TGGCCCCCTGGTGGGCGAGAGAGACTGGTCTA
>chr3 128565279 gi|108051234|gb|DQ569980.1| Homo sapiens piRNA piR-30092, complete sequence U +
AAAGTGATGATGGAAGATGGGGGTGACCCTA
>chr3 128565286 gi|108069697|gb|DQ581817.1| Homo sapiens piRNA piR-49929, complete sequence U +
TGATGGAAGATGGGGGTGACCCTACTGCA
>chr3 128565308 gi|108099981|gb|DQ600579.1| Homo sapiens piRNA piR-38645, complete sequence U +
TACTGCAGATGGGGTGCTAAGGGAGGGC
>chr3 128565344 gi|108094622|gb|DQ597772.1| Homo sapiens piRNA piR-35838, complete sequence U +
GGAGATGACATTCACTTGATTGGCAAAAGG
>chr3 128565349 gi|108065534|gb|DQ579624.1| Homo sapiens piRNA piR-47736, complete sequence U +
TGACATTCACTTGATTGGCAAAAGGGAC
>chr3 128565553 gi|108054576|gb|DQ573322.1| Homo sapiens piRNA piR-41434, complete sequence U +
TCAGAAGATGGAGAAACAGGAAGACCCA
>chr3 128566058 gi|108066066|gb|DQ579899.1| Homo sapiens piRNA piR-48011, complete sequence U +
TGACTAGGGCCAGGAGTTAGATTCCAGTT
>chr3 128566062 gi|108102060|gb|DQ601670.1| Homo sapiens piRNA piR-39736, complete sequence U +
TAGGGCCAGGAGTTAGATTCCAGTTTCTA
>chr3 128566681 gi|108080229|gb|DQ588975.1| Homo sapiens piRNA piR-56087, complete sequence U +
TGGGCACATGGAAGCATTGGCCTCTTGCCT
>chr3 128566693 gi|108080827|gb|DQ589573.1| Homo sapiens piRNA piR-56685, complete sequence U -
TGGGTGGGAGGCAGGCAAGAGGCCAATGCT
>chr3 128566714 gi|108056806|gb|DQ575091.1| Homo sapiens piRNA piR-43203, complete sequence U +
TCCCACCCACAGCTGTTGCAGTCTACACA
>chr3 128566728 gi|108096323|gb|DQ598665.1| Homo sapiens piRNA piR-36731, complete sequence U +
GTTGCAGTCTACACATGGCCAACATGTC
>chr3 128566823 gi|108093816|gb|DQ597335.1| Homo sapiens piRNA piR-35401, complete sequence U +
GCCCCACCTACTCGATTTTTGTCTTCAGC
>chr3 128567169 gi|108062628|gb|DQ578137.1| Homo sapiens piRNA piR-46249, complete sequence U +
TCTGTCCTGACTTCTGGCCCTCCTCGGGCAGC
>chr3 128567316 gi|108077051|gb|DQ585797.1| Homo sapiens piRNA piR-52909, complete sequence M +
TGCTCTGATGGTGGAGCGCTTCCTCTTCTG
>chr3 128567405 gi|108065491|gb|DQ579601.1| Homo sapiens piRNA piR-47713, complete sequence U +
TGACATGGAGATGCTCTTGGCCTGGAATC
>chr3 128567437 gi|108079074|gb|DQ587820.1| Homo sapiens piRNA piR-54932, complete sequence U +
TGGCCACCATGAGCTGCGTTGTTGGGGTTC
>chr3 128567703 gi|108101165|gb|DQ601202.1| Homo sapiens piRNA piR-39268, complete sequence U +
TAGCATTACTCTAAGCATACCTCCACGGCG
>chr3 128567854 gi|108058918|gb|DQ576193.1| Homo sapiens piRNA piR-44305, complete sequence U +
TCCTCATCCAGTAGGATGTTTTGTGGCTT
>chr3 128567928 gi|108065953|gb|DQ579840.1| Homo sapiens piRNA piR-47952, complete sequence U +
TGACGGAATCTGCCTGAACCGGGTGTGGGC
>chr3 128568015 gi|108058058|gb|DQ575735.1| Homo sapiens piRNA piR-43847, complete sequence U +
TCCGACGCACTCCATCTCCAAATAGT
>chr3 128568029 gi|108061370|gb|DQ577469.1| Homo sapiens piRNA piR-45581, complete sequence U +
TCTCCAAATAGTCGGTGTCTATGGTGTCA
>chr3 128568029 gi|108061368|gb|DQ577468.1| Homo sapiens piRNA piR-45580, complete sequence U +
TCTCCAAATAGTCGGTGTCTATGGTGTC
>chr3 128568031 gi|108055276|gb|DQ574022.1| Homo sapiens piRNA piR-42134, complete sequence U +
TCCAAATAGTCGGTGTCTATGGTGTCAGTC
>chr3 128568031 gi|108055275|gb|DQ574021.1| Homo sapiens piRNA piR-42133, complete sequence U +
TCCAAATAGTCGGTGTCTATGGTGTCAGT
>chr3 128568037 gi|108102550|gb|DQ601925.1| Homo sapiens piRNA piR-39991, complete sequence U +
TAGTCGGTGTCTATGGTGTCAGTCACCTGA
>chr3 128568048 gi|108053606|gb|DQ572352.1| Homo sapiens piRNA piR-40464, complete sequence U +
TATGGTGTCAGTCACCTGATGGAGCTGAAT
>chr3 128568067 gi|108078338|gb|DQ587084.1| Homo sapiens piRNA piR-54196, complete sequence U +
TGGAGCTGAATGTTCAGACGCTTGAGGGTC
>chr3 128568067 gi|108078337|gb|DQ587083.1| Homo sapiens piRNA piR-54195, complete sequence U +
TGGAGCTGAATGTTCAGACGCTTGAGGGT
>chr3 128568173 gi|108057920|gb|DQ575663.1| Homo sapiens piRNA piR-43775, complete sequence U +
TCCCTGTCAGCATATGCTGGACCAGTGTGC
>chr3 128568220 gi|108079185|gb|DQ587931.1| Homo sapiens piRNA piR-55043, complete sequence U +
TGGCCGATGGTCTTGAGGATCCTACACTT
>chr3 128568259 gi|108055013|gb|DQ573759.1| Homo sapiens piRNA piR-41871, complete sequence U +
TCATCAAGTGCGTTGGAGGCTGATCCCTCC
>chr3 128568312 gi|108066043|gb|DQ579886.1| Homo sapiens piRNA piR-47998, complete sequence U +
TGACTACAAATCCTACCTCTGAACTATGCT
>chr3 128568312 gi|108066041|gb|DQ579885.1| Homo sapiens piRNA piR-47997, complete sequence U +
TGACTACAAATCCTACCTCTGAACTATGC
>chr3 128568336 gi|108053555|gb|DQ572301.1| Homo sapiens piRNA piR-40413, complete sequence U +
TATGCTAACTGAGGCACAACGCCAACTCCA
>chr3 128569617 gi|108082901|gb|DQ591632.1| Homo sapiens piRNA piR-58744, complete sequence U +
TGTGCACTGGATGTGAAAACCTCTTCTTCC
>chr3 128569775 gi|108055592|gb|DQ574338.1| Homo sapiens piRNA piR-42450, complete sequence U -
TCCACATGAAGTTACGGAAGTCTTGATCGA
>chr3 128569960 gi|108085734|gb|DQ593109.1| Homo sapiens piRNA piR-33221, complete sequence M -
CCTCCCAAAGTGCTGGGATTACAGGCGTGAG
>chr3 128569968 gi|108081958|gb|DQ590704.1| Homo sapiens piRNA piR-57816, complete sequence M +
TGTAATCCCAGCACTTTGGGAGGCCGAGG
>chr3 128570104 gi|108102528|gb|DQ601914.1| Homo sapiens piRNA piR-39980, complete sequence M +
TAGTCCCAGCTACTTGGGAGGCTGAGGCA
>chr3 128570809 gi|108090228|gb|DQ595461.1| Homo sapiens piRNA piR-61573, complete sequence U +
TTGGGTTGCTGGATTTCTGAAGTAAGGGT
>chr3 128570810 gi|108080942|gb|DQ589688.1| Homo sapiens piRNA piR-56800, complete sequence U +
TGGGTTGCTGGATTTCTGAAGTAAGGGTGG
>chr3 128571010 gi|108059857|gb|DQ576680.1| Homo sapiens piRNA piR-44792, complete sequence U +
TCCTTGATGTGCCTAGAATGTCACGGCTACC
>chr3 128571010 gi|108059855|gb|DQ576679.1| Homo sapiens piRNA piR-44791, complete sequence U +
TCCTTGATGTGCCTAGAATGTCACGGCTAC
>chr3 128571414 gi|108079827|gb|DQ588573.1| Homo sapiens piRNA piR-55685, complete sequence U +
TGGGAATATGTGGTGCTGAAGCCAAAGTC
>chr3 128571590 gi|108081561|gb|DQ590307.1| Homo sapiens piRNA piR-57419, complete sequence U +
TGGTGGAAAAGGTCTTCACTATGAGTATCAC
>chr3 128571638 gi|108082463|gb|DQ591209.1| Homo sapiens piRNA piR-58321, complete sequence U +
TGTCTGAGGTTTCAATGACATGATATGGC
>chr3 128571818 gi|108057892|gb|DQ575649.1| Homo sapiens piRNA piR-43761, complete sequence U +
TCCCTGGGCCAATGGTCTTGAGGACTGTGG
>chr3 128572051 gi|108083960|gb|DQ592181.1| Homo sapiens piRNA piR-59293, complete sequence M +
TGTTAGCCAGGATGGTCTCGATCTCCTGA
>chr3 128572096 gi|108081958|gb|DQ590704.1| Homo sapiens piRNA piR-57816, complete sequence M -
TGTAATCCCAGCACTTTGGGAGGCCGAGG
>chr3 128572099 gi|108075917|gb|DQ585094.1| Homo sapiens piRNA piR-52206, complete sequence M -
TGCCTGTAATCCCAGCACTTTGGGAGGCCG
>chr3 128572100 gi|108075915|gb|DQ585093.1| Homo sapiens piRNA piR-52205, complete sequence M -
TGCCTGTAATCCCAGCACTTTGGGAGGCC
>chr3 128573069 gi|108091204|gb|DQ595967.1| Homo sapiens piRNA piR-34033, complete sequence U +
CTTCCAAGAATATGGGCACAGTGGTGAGA
>chr3 128573598 gi|108072599|gb|DQ583339.1| Homo sapiens piRNA piR-50451, complete sequence M +
TGCAATTCAGGCATGTCTTGTGACCTTTGC
>chr3 128573616 gi|108082666|gb|DQ591412.1| Homo sapiens piRNA piR-58524, complete sequence M +
TGTGACCTTTGCCATCCTGCACAGATGGGA
>chr3 128574378 gi|108093546|gb|DQ597192.1| Homo sapiens piRNA piR-35258, complete sequence U +
GCATGGACAACAGAGGTCCTTATCCAGGGGA
>chr3 128574802 gi|108057191|gb|DQ575288.1| Homo sapiens piRNA piR-43400, complete sequence U +
TCCCATATGGGTCCTAAAGTGGTTGGATTC
>chr3 128574953 gi|108062262|gb|DQ577933.1| Homo sapiens piRNA piR-46045, complete sequence U +
TCTGCCTTCTCAAGGTTAGCTCCCTTAACT
>chr3 128574959 gi|108088646|gb|DQ594639.1| Homo sapiens piRNA piR-60751, complete sequence U +
TTCTCAAGGTTAGCTCCCTTAACTCACGGA
>chr3 128575053 gi|108092692|gb|DQ596747.1| Homo sapiens piRNA piR-34813, complete sequence U +
GAGGGTGAATACCTAGTTTGTTTGGTGGG
>chr3 128575196 gi|108059233|gb|DQ576355.1| Homo sapiens piRNA piR-44467, complete sequence U +
TCCTGAGCTTTGTGGCTGGTTGACTGTGT
>chr3 128575434 gi|108068972|gb|DQ581440.1| Homo sapiens piRNA piR-49552, complete sequence U -
TGATAGTGGAACTAAAATCGGGGGCA
>chr3 128576093 gi|108086888|gb|DQ593720.1| Homo sapiens piRNA piR-33832, complete sequence U +
CTGATCAGCCTCCTTCTTTGCCTCCTGATC
>chr3 128576326 gi|108075917|gb|DQ585094.1| Homo sapiens piRNA piR-52206, complete sequence M +
TGCCTGTAATCCCAGCACTTTGGGAGGCCG
>chr3 128576326 gi|108075915|gb|DQ585093.1| Homo sapiens piRNA piR-52205, complete sequence M +
TGCCTGTAATCCCAGCACTTTGGGAGGCC
>chr3 128576330 gi|108081958|gb|DQ590704.1| Homo sapiens piRNA piR-57816, complete sequence M +
TGTAATCCCAGCACTTTGGGAGGCCGAGG
>chr3 128576720 gi|108051752|gb|DQ570498.1| Homo sapiens piRNA piR-30610, complete sequence U +
ACCCTTGCAGCAGTGCTTCTTGGTACC
>chr3 128576902 gi|108060593|gb|DQ577069.1| Homo sapiens piRNA piR-45181, complete sequence U +
TCGGTGTTAAACAGTGTCAGTAGTTGCTGT
>chr3 128576948 gi|108089853|gb|DQ595260.1| Homo sapiens piRNA piR-61372, complete sequence U +
TTGGACTGTGTGTCAGGAAGATGGACTGC
>chr3 128577001 gi|108061438|gb|DQ577504.1| Homo sapiens piRNA piR-45616, complete sequence M +
TCTCCATGTAGGAGGGAGTATGGTGTTTC
>chr3 128577253 gi|108095383|gb|DQ598171.1| Homo sapiens piRNA piR-36237, complete sequence U +
GGGGCGTATCACCATCTGAGTCTGGCTGC
>chr3 128577420 gi|108079361|gb|DQ588107.1| Homo sapiens piRNA piR-55219, complete sequence U +
TGGCTCAACTCAAGCTACGAGCGTTCTGCA
>chr3 128577583 gi|108058570|gb|DQ576013.1| Homo sapiens piRNA piR-44125, complete sequence U +
TCCTACACTAAAAGAAGGCCATTCTATTTC
>chr3 128577966 gi|108070084|gb|DQ582020.1| Homo sapiens piRNA piR-32132, complete sequence U -
CACAGGGAGTGACACGTGGGGGTTGC
>chr3 128578213 gi|108078178|gb|DQ586924.1| Homo sapiens piRNA piR-54036, complete sequence U +
TGGACTACTTGGTGCACTCCCGGGAGTTGA
>chr3 128578503 gi|108059471|gb|DQ576479.1| Homo sapiens piRNA piR-44591, complete sequence U +
TCCTGGCTGGCTTGCCAAAATGTTGTGGGA
>chr3 128578515 gi|108073991|gb|DQ584078.1| Homo sapiens piRNA piR-51190, complete sequence U +
TGCCAAAATGTTGTGGGAATCAGGAGACT
>chr3 128578759 gi|108072599|gb|DQ583339.1| Homo sapiens piRNA piR-50451, complete sequence M +
TGCAATTCAGGCATGTCTTGTGACCTTTGC
>chr3 128578794 gi|108073660|gb|DQ583907.1| Homo sapiens piRNA piR-51019, complete sequence U +
TGCATAGATGGGAAAACATGAACTTATAAA
>chr3 128579171 gi|108058180|gb|DQ575802.1| Homo sapiens piRNA piR-43914, complete sequence U +
TCCGCCATGGAACATCCACAAGACAGGACAA
>chr3 128579171 gi|108058178|gb|DQ575801.1| Homo sapiens piRNA piR-43913, complete sequence U +
TCCGCCATGGAACATCCACAAGACAGGACA
>chr3 128579207 gi|108052230|gb|DQ570976.1| Homo sapiens piRNA piR-31088, complete sequence U +
AGCCATAAATACAACGCAGGGGGGCC
>chr3 128580340 gi|108053149|gb|DQ571895.1| Homo sapiens piRNA piR-32007, complete sequence U -
CAACCTCCCTGTGCCTCAATTTCTTCCTGGTC
>chr3 128580475 gi|108079440|gb|DQ588186.1| Homo sapiens piRNA piR-55298, complete sequence U -
TGGCTGGTGCTTTGAGGAGAGAGTAGCAAG
>chr3 128580662 gi|108072691|gb|DQ583387.1| Homo sapiens piRNA piR-50499, complete sequence U +
TGCACAGGGAAGATGCTGGCTTTGATGTT
>chr3 128580741 gi|108052484|gb|DQ571230.1| Homo sapiens piRNA piR-31342, complete sequence M +
AGGCCACACTGTTGGCGTTTGGTTCCTGG
>chr3 128581167 gi|108089326|gb|DQ594989.1| Homo sapiens piRNA piR-61101, complete sequence M -
TTGATGGACATTTGGGTTGGTTCCAAGTC
>chr3 128581693 gi|108081284|gb|DQ590030.1| Homo sapiens piRNA piR-57142, complete sequence M -
TGGTCTCGAACTCCTGACCTCAGGTGATCCA
>chr3 128581694 gi|108081283|gb|DQ590029.1| Homo sapiens piRNA piR-57141, complete sequence M -
TGGTCTCGAACTCCTGACCTCAGGTGATCC
>chr3 128581695 gi|108081282|gb|DQ590028.1| Homo sapiens piRNA piR-57140, complete sequence M -
TGGTCTCGAACTCCTGACCTCAGGTGATC
>chr3 128581699 gi|108095110|gb|DQ598029.1| Homo sapiens piRNA piR-36095, complete sequence M -
GGCTGGTCTCGAACTCCTGACCTCAGGT
>chr3 128581727 gi|108052679|gb|DQ571425.1| Homo sapiens piRNA piR-31537, complete sequence M -
AGTAGAGACAGGGTTTCACCATGTTGGCCA
>chr3 128583134 gi|108083960|gb|DQ592181.1| Homo sapiens piRNA piR-59293, complete sequence M +
TGTTAGCCAGGATGGTCTCGATCTCCTGA
>chr3 128584146 gi|108065125|gb|DQ579426.1| Homo sapiens piRNA piR-47538, complete sequence M -
TGACACTTGCCTGGTGTATGACATCGAC
>chr3 128584156 gi|108081066|gb|DQ589812.1| Homo sapiens piRNA piR-56924, complete sequence M -
TGGTAGATGAAAATGACACTTGCCTGGTGTA
