# Supplementary material for: proTRAC - a software for probabilistic piRNA cluster detection, visualization and analysis
Source: BMC Bioinformatics. 2012 Jan 10;13:5. doi: 10.1186/1471-2105-13-5 (PMC3293768; doi:10.1186/1471-2105-13-5)
Supplement: Additional file 4 — proTRAC results folder containing a picture and a FASTA file for each detected human cluster. After decompression, the folder can be opened as former session in proTRAC. Alternatively, each file can be opened separately with any standard text-editor or graphic-viewer respectively. [file 1471-2105-13-5-S4.ZIP › proTRAC_results_human/bidirectional_clusters/Cluster_3.fas]

>chr1 27732655 gi|108054568|gb|DQ573314.1| Homo sapiens piRNA piR-41426, complete sequence U -
TCAGAACCCTAAAATGGTCGTTGAAGGCGCC
>chr1 27732929 gi|108092298|gb|DQ596546.1| Homo sapiens piRNA piR-34612, complete sequence U -
GAGAGTGTATAGTCATGGGTTCTGCC
>chr1 27733680 gi|108083233|gb|DQ591803.1| Homo sapiens piRNA piR-58915, complete sequence M -
TGTGCTTTCTGGGACCAAAGAATGGGCACC
>chr1 27733789 gi|108054356|gb|DQ573102.1| Homo sapiens piRNA piR-41214, complete sequence U -
TCACCCTTTAAGGATGCTGAGGCCTAGA
>chr1 27733982 gi|108090312|gb|DQ595504.1| Homo sapiens piRNA piR-61616, complete sequence U -
TTGGTGAGTATGGTGTTCAGGATGCACCAC
>chr1 27734027 gi|108076114|gb|DQ585195.1| Homo sapiens piRNA piR-52307, complete sequence U -
TGCCTTTCTGTAGGCTGGTGTTGTTGCCTC
>chr1 27734029 gi|108076112|gb|DQ585194.1| Homo sapiens piRNA piR-52306, complete sequence U -
TGCCTTTCTGTAGGCTGGTGTTGTTGCC
>chr1 27735652 gi|108085734|gb|DQ593109.1| Homo sapiens piRNA piR-33221, complete sequence M -
CCTCCCAAAGTGCTGGGATTACAGGCGTGAG
>chr1 27735660 gi|108081958|gb|DQ590704.1| Homo sapiens piRNA piR-57816, complete sequence M +
TGTAATCCCAGCACTTTGGGAGGCCGAGG
>chr1 27738095 gi|108075917|gb|DQ585094.1| Homo sapiens piRNA piR-52206, complete sequence M +
TGCCTGTAATCCCAGCACTTTGGGAGGCCG
>chr1 27738095 gi|108075915|gb|DQ585093.1| Homo sapiens piRNA piR-52205, complete sequence M +
TGCCTGTAATCCCAGCACTTTGGGAGGCC
>chr1 27738099 gi|108081958|gb|DQ590704.1| Homo sapiens piRNA piR-57816, complete sequence M +
TGTAATCCCAGCACTTTGGGAGGCCGAGG
>chr1 27738144 gi|108083960|gb|DQ592181.1| Homo sapiens piRNA piR-59293, complete sequence M -
TGTTAGCCAGGATGGTCTCGATCTCCTGA
