# Supplementary material for: proTRAC - a software for probabilistic piRNA cluster detection, visualization and analysis
Source: BMC Bioinformatics. 2012 Jan 10;13:5. doi: 10.1186/1471-2105-13-5 (PMC3293768; doi:10.1186/1471-2105-13-5)
Supplement: Additional file 4 — proTRAC results folder containing a picture and a FASTA file for each detected human cluster. After decompression, the folder can be opened as former session in proTRAC. Alternatively, each file can be opened separately with any standard text-editor or graphic-viewer respectively. [file 1471-2105-13-5-S4.ZIP › proTRAC_results_human/bidirectional_clusters/Cluster_37.fas]

>chr6 372168 gi|108077210|gb|DQ585956.1| Homo sapiens piRNA piR-53068, complete sequence M -
TGCTGCAACTGCCGATGCTGCTACTC
>chr6 372207 gi|108077210|gb|DQ585956.1| Homo sapiens piRNA piR-53068, complete sequence M -
TGCTGCAACTGCCGATGCTGCTACTC
>chr6 372246 gi|108077210|gb|DQ585956.1| Homo sapiens piRNA piR-53068, complete sequence M -
TGCTGCAACTGCCGATGCTGCTACTC
>chr6 372285 gi|108077210|gb|DQ585956.1| Homo sapiens piRNA piR-53068, complete sequence M -
TGCTGCAACTGCCGATGCTGCTACTC
>chr6 372332 gi|108059329|gb|DQ576406.1| Homo sapiens piRNA piR-44518, complete sequence M -
TCCTGCCACAGCTACTGCAACTGCCGATGC
>chr6 372368 gi|108059329|gb|DQ576406.1| Homo sapiens piRNA piR-44518, complete sequence M -
TCCTGCCACAGCTACTGCAACTGCCGATGC
>chr6 375414 gi|108081958|gb|DQ590704.1| Homo sapiens piRNA piR-57816, complete sequence M +
TGTAATCCCAGCACTTTGGGAGGCCGAGG
>chr6 376494 gi|108100398|gb|DQ600794.1| Homo sapiens piRNA piR-38860, complete sequence U +
TAGAAGTAGGTAGCACAATGGTGGGT
