# Supplementary material for: proTRAC - a software for probabilistic piRNA cluster detection, visualization and analysis
Source: BMC Bioinformatics. 2012 Jan 10;13:5. doi: 10.1186/1471-2105-13-5 (PMC3293768; doi:10.1186/1471-2105-13-5)
Supplement: Additional file 4 — proTRAC results folder containing a picture and a FASTA file for each detected human cluster. After decompression, the folder can be opened as former session in proTRAC. Alternatively, each file can be opened separately with any standard text-editor or graphic-viewer respectively. [file 1471-2105-13-5-S4.ZIP › proTRAC_results_human/bidirectional_clusters/Cluster_4.fas]

>chr1 46504928 gi|108070376|gb|DQ582175.1| Homo sapiens piRNA piR-32287, complete sequence M -
CACTTTGGGAGGCCGAGGCGGGTGGATC
>chr1 46504938 gi|108081958|gb|DQ590704.1| Homo sapiens piRNA piR-57816, complete sequence M -
TGTAATCCCAGCACTTTGGGAGGCCGAGG
>chr1 46504941 gi|108075917|gb|DQ585094.1| Homo sapiens piRNA piR-52206, complete sequence M -
TGCCTGTAATCCCAGCACTTTGGGAGGCCG
>chr1 46504942 gi|108075915|gb|DQ585093.1| Homo sapiens piRNA piR-52205, complete sequence M -
TGCCTGTAATCCCAGCACTTTGGGAGGCC
>chr1 46506501 gi|108051666|gb|DQ570412.1| Homo sapiens piRNA piR-30524, complete sequence U -
ACCACTGATCTGGCCAAGAATGAGGCCC
>chr1 46507302 gi|108078605|gb|DQ587351.1| Homo sapiens piRNA piR-54463, complete sequence U -
TGGATGGCTTTGCACCTGGTGTTGAACCTGC
>chr1 46507457 gi|108073600|gb|DQ583875.1| Homo sapiens piRNA piR-50987, complete sequence U -
TGCAGTTTCAGGATTGGGTGAGACAGAGA
>chr1 46508092 gi|108053041|gb|DQ571787.1| Homo sapiens piRNA piR-31899, complete sequence U -
ATTACACATGTGCTTCCATACAGTGGTT
>chr1 46512847 gi|108075915|gb|DQ585093.1| Homo sapiens piRNA piR-52205, complete sequence M +
TGCCTGTAATCCCAGCACTTTGGGAGGCC
>chr1 46513705 gi|108075915|gb|DQ585093.1| Homo sapiens piRNA piR-52205, complete sequence M -
TGCCTGTAATCCCAGCACTTTGGGAGGCC
>chr1 46515529 gi|108075915|gb|DQ585093.1| Homo sapiens piRNA piR-52205, complete sequence M +
TGCCTGTAATCCCAGCACTTTGGGAGGCC
>chr1 46516011 gi|108081284|gb|DQ590030.1| Homo sapiens piRNA piR-57142, complete sequence M -
TGGTCTCGAACTCCTGACCTCAGGTGATCCA
>chr1 46516012 gi|108081283|gb|DQ590029.1| Homo sapiens piRNA piR-57141, complete sequence M -
TGGTCTCGAACTCCTGACCTCAGGTGATCC
>chr1 46516013 gi|108081282|gb|DQ590028.1| Homo sapiens piRNA piR-57140, complete sequence M -
TGGTCTCGAACTCCTGACCTCAGGTGATC
>chr1 46516017 gi|108095110|gb|DQ598029.1| Homo sapiens piRNA piR-36095, complete sequence M -
GGCTGGTCTCGAACTCCTGACCTCAGGT
>chr1 46517143 gi|108095110|gb|DQ598029.1| Homo sapiens piRNA piR-36095, complete sequence M +
GGCTGGTCTCGAACTCCTGACCTCAGGT
>chr1 46517146 gi|108081284|gb|DQ590030.1| Homo sapiens piRNA piR-57142, complete sequence M +
TGGTCTCGAACTCCTGACCTCAGGTGATCCA
>chr1 46517146 gi|108081283|gb|DQ590029.1| Homo sapiens piRNA piR-57141, complete sequence M +
TGGTCTCGAACTCCTGACCTCAGGTGATCC
>chr1 46517146 gi|108081282|gb|DQ590028.1| Homo sapiens piRNA piR-57140, complete sequence M +
TGGTCTCGAACTCCTGACCTCAGGTGATC
