# Supplementary material for: proTRAC - a software for probabilistic piRNA cluster detection, visualization and analysis
Source: BMC Bioinformatics. 2012 Jan 10;13:5. doi: 10.1186/1471-2105-13-5 (PMC3293768; doi:10.1186/1471-2105-13-5)
Supplement: Additional file 4 — proTRAC results folder containing a picture and a FASTA file for each detected human cluster. After decompression, the folder can be opened as former session in proTRAC. Alternatively, each file can be opened separately with any standard text-editor or graphic-viewer respectively. [file 1471-2105-13-5-S4.ZIP › proTRAC_results_human/bidirectional_clusters/Cluster_41.fas]

>chr6 33835565 gi|108068947|gb|DQ581427.1| Homo sapiens piRNA piR-49539, complete sequence U -
TGATAGGTGTCCCTGGCCACGTCAGTGGAGC
>chr6 33835582 gi|108091024|gb|DQ595874.1| Homo sapiens piRNA piR-61986, complete sequence U -
TTTGCAGGTTGGCTGTGATAGGTGTCCCT
>chr6 33835652 gi|108075917|gb|DQ585094.1| Homo sapiens piRNA piR-52206, complete sequence M +
TGCCTGTAATCCCAGCACTTTGGGAGGCCG
>chr6 33835652 gi|108075915|gb|DQ585093.1| Homo sapiens piRNA piR-52205, complete sequence M +
TGCCTGTAATCCCAGCACTTTGGGAGGCC
>chr6 33835656 gi|108081958|gb|DQ590704.1| Homo sapiens piRNA piR-57816, complete sequence M +
TGTAATCCCAGCACTTTGGGAGGCCGAGG
>chr6 33835992 gi|108057359|gb|DQ575375.1| Homo sapiens piRNA piR-43487, complete sequence U -
TCCCCACGCTCTATTAAACAGAAAGCCTGC
>chr6 33836168 gi|108092769|gb|DQ596786.1| Homo sapiens piRNA piR-34852, complete sequence U -
GAGGTGTTTGGAGTTGCACTTGTATAGCTC
>chr6 33836251 gi|108054940|gb|DQ573686.1| Homo sapiens piRNA piR-41798, complete sequence U -
TCAGTGCATTCTCCCTGTAGATTATGGAT
>chr6 33836573 gi|108095310|gb|DQ598132.1| Homo sapiens piRNA piR-36198, complete sequence U -
GGGCATTGTCCAATGGCTGTAGCCTCATGAG
>chr6 33836641 gi|108071598|gb|DQ582821.1| Homo sapiens piRNA piR-32933, complete sequence U -
CCCACAGGAATCAGCCTTGGTAAAGGGGAA
>chr6 33836643 gi|108057353|gb|DQ575372.1| Homo sapiens piRNA piR-43484, complete sequence U -
TCCCCACAGGAATCAGCCTTGGTAAAGGGG
>chr6 33836693 gi|108064731|gb|DQ579223.1| Homo sapiens piRNA piR-47335, complete sequence U -
TGAATGGAAAGGCACCGATGGCTCATGGTC
>chr6 33836760 gi|108055581|gb|DQ574327.1| Homo sapiens piRNA piR-42439, complete sequence U -
TCCACAGTCTACACGTTCTGATTTCTGCTT
>chr6 33836882 gi|108067891|gb|DQ580855.1| Homo sapiens piRNA piR-48967, complete sequence U -
TGAGGAGCCATGGGTTCTGGACATTCCCAG
>chr6 33836890 gi|108101042|gb|DQ601139.1| Homo sapiens piRNA piR-39205, complete sequence U -
TAGCACTGAGGAGCCATGGGTTCTGGAC
>chr6 33836897 gi|108087729|gb|DQ594154.1| Homo sapiens piRNA piR-60266, complete sequence U -
TTCAGCACATTAGCACTGAGGAGCCATGGGT
>chr6 33836897 gi|108054720|gb|DQ573466.1| Homo sapiens piRNA piR-41578, complete sequence U -
TCAGCACATTAGCACTGAGGAGCCATGGGT
>chr6 33836898 gi|108054719|gb|DQ573465.1| Homo sapiens piRNA piR-41577, complete sequence U -
TCAGCACATTAGCACTGAGGAGCCATGGG
>chr6 33836914 gi|108080029|gb|DQ588775.1| Homo sapiens piRNA piR-55887, complete sequence U -
TGGGAGGCACCCAGCGTTCAGCACATTAGC
>chr6 33836958 gi|108087666|gb|DQ594123.1| Homo sapiens piRNA piR-60235, complete sequence M -
TTCACTCATTCATTCATTTGTCCATC
>chr6 33837042 gi|108053774|gb|DQ572520.1| Homo sapiens piRNA piR-40632, complete sequence U -
TCAAAAGATTCATTTACCCCTAATCCTCTCC
>chr6 33837171 gi|108055467|gb|DQ574213.1| Homo sapiens piRNA piR-42325, complete sequence U -
TCCAATCTTAAATCTTCGGGCATCTTCAGGA
>chr6 33837608 gi|108077766|gb|DQ586512.1| Homo sapiens piRNA piR-53624, complete sequence U -
TGGAACAGGAGTGAAGCAGATGAGGTTGA
>chr6 33837611 gi|108051801|gb|DQ570547.1| Homo sapiens piRNA piR-30659, complete sequence U -
ACCTGGAACAGGAGTGAAGCAGATGAGGT
>chr6 33837658 gi|108101439|gb|DQ601345.1| Homo sapiens piRNA piR-39411, complete sequence U -
TAGCTGCACAGAGTAGAAATGCTGGCCTGG
>chr6 33837941 gi|108096992|gb|DQ599013.1| Homo sapiens piRNA piR-37079, complete sequence U -
TAACACAGAGAAACACGCTGGCAGGCCTGC
>chr6 33837996 gi|108061260|gb|DQ577413.1| Homo sapiens piRNA piR-45525, complete sequence U -
TCTCAGCTTCCCGCGACTCCCACCTCCA
>chr6 33838046 gi|108052153|gb|DQ570899.1| Homo sapiens piRNA piR-31011, complete sequence U -
AGCACAGGTAGGAGCCGAGGGCCACGTCCAA
>chr6 33838059 gi|108085790|gb|DQ593142.1| Homo sapiens piRNA piR-33254, complete sequence U -
CCTGCACAGGGAAGCACAGGTAGGAGCCGA
>chr6 33838062 gi|108057835|gb|DQ575620.1| Homo sapiens piRNA piR-43732, complete sequence U -
TCCCTGCACAGGGAAGCACAGGTAGGAGC
>chr6 33838369 gi|108089079|gb|DQ594862.1| Homo sapiens piRNA piR-60974, complete sequence U -
TTGAATAGACAGCAGAAGTATTTGGGGCTC
>chr6 33838512 gi|108079103|gb|DQ587849.1| Homo sapiens piRNA piR-54961, complete sequence U -
TGGCCAGCAGCAGCACAGAAGTTCCACTGG
>chr6 33838531 gi|108086976|gb|DQ593765.1| Homo sapiens piRNA piR-33877, complete sequence U -
CTGCCTAGTGAAGGCCTGAGTTGGCCAGCAGC
>chr6 33838531 gi|108075555|gb|DQ584903.1| Homo sapiens piRNA piR-52015, complete sequence U -
TGCCTAGTGAAGGCCTGAGTTGGCCAGCAGC
>chr6 33838663 gi|108095212|gb|DQ598081.1| Homo sapiens piRNA piR-36147, complete sequence U -
GGGAAGGTGTCCCCACGCAAGGGAGTGGAGG
>chr6 33838665 gi|108079776|gb|DQ588522.1| Homo sapiens piRNA piR-55634, complete sequence U -
TGGGAAGGTGTCCCCACGCAAGGGAGTGGA
>chr6 33838895 gi|108089084|gb|DQ594865.1| Homo sapiens piRNA piR-60977, complete sequence U -
TTGAATCAGCACAGATCTTGGGCCGAAGC
>chr6 33839012 gi|108064215|gb|DQ578951.1| Homo sapiens piRNA piR-47063, complete sequence U -
TGAAGAATGACTGAGCAGAGCCATTGGGG
>chr6 33839234 gi|108078027|gb|DQ586773.1| Homo sapiens piRNA piR-53885, complete sequence U -
TGGACAAATGGCTGCTGTATTTCTAAGAA
>chr6 33839235 gi|108078026|gb|DQ586772.1| Homo sapiens piRNA piR-53884, complete sequence U -
TGGACAAATGGCTGCTGTATTTCTAAGA
>chr6 33839235 gi|108071089|gb|DQ582547.1| Homo sapiens piRNA piR-32659, complete sequence U -
CATGGACAAATGGCTGCTGTATTTCTAAGA
>chr6 33839289 gi|108079066|gb|DQ587812.1| Homo sapiens piRNA piR-54924, complete sequence U -
TGGCCACAGCTGGGAAGGCGATGTACTA
>chr6 33839353 gi|108063810|gb|DQ578743.1| Homo sapiens piRNA piR-46855, complete sequence U -
TGAACACCAGACAGGTGGAGAAGATGGCTT
>chr6 33839359 gi|108081500|gb|DQ590246.1| Homo sapiens piRNA piR-57358, complete sequence U -
TGGTGCAATGAACACCAGACAGGTGGAGAAGA
>chr6 33839361 gi|108081499|gb|DQ590245.1| Homo sapiens piRNA piR-57357, complete sequence U -
TGGTGCAATGAACACCAGACAGGTGGAGAA
>chr6 33839380 gi|108101003|gb|DQ601119.1| Homo sapiens piRNA piR-39185, complete sequence U -
TAGCAATAGCAGGATGCCTGGTGCAATGA
>chr6 33839383 gi|108101001|gb|DQ601118.1| Homo sapiens piRNA piR-39184, complete sequence U -
TAGCAATAGCAGGATGCCTGGTGCAA
>chr6 33839384 gi|108100436|gb|DQ600813.1| Homo sapiens piRNA piR-38879, complete sequence U -
TAGAATAGCAATAGCAGGATGCCTGGTGCA
>chr6 33839398 gi|108055737|gb|DQ574483.1| Homo sapiens piRNA piR-42595, complete sequence U -
TCCAGAACCCCAGTATAGAATAGCAATAGCA
>chr6 33839707 gi|108057871|gb|DQ575638.1| Homo sapiens piRNA piR-43750, complete sequence U -
TCCCTGGAAGTGTGGGTAACAGTGTA
>chr6 33839767 gi|108085829|gb|DQ593162.1| Homo sapiens piRNA piR-33274, complete sequence U -
CCTGGGTCCCAGGCTGGGATGTGTCTGC
>chr6 33839907 gi|108093522|gb|DQ597179.1| Homo sapiens piRNA piR-35245, complete sequence U -
GCATAGTCCCGAGGATCTGCATGGGCCTTC
>chr6 33839982 gi|108051515|gb|DQ570261.1| Homo sapiens piRNA piR-30373, complete sequence U -
ACACAGTGTCTACTCCCTGGAAGGCAGGGC
>chr6 33839987 gi|108073049|gb|DQ583575.1| Homo sapiens piRNA piR-50687, complete sequence U -
TGCAGACACAGTGTCTACTCCCTGGAAGGC
>chr6 33839993 gi|108093245|gb|DQ597035.1| Homo sapiens piRNA piR-35101, complete sequence U -
GCACAGTGCAGACACAGTGTCTACTCCCTG
>chr6 33840039 gi|108079758|gb|DQ588504.1| Homo sapiens piRNA piR-55616, complete sequence U -
TGGGAAGCCTCCATAGCACCAAGCCTGCTC
>chr6 33840069 gi|108091198|gb|DQ595964.1| Homo sapiens piRNA piR-34030, complete sequence U -
CTTCAGTGATTAATGCTCCTACAGGACGCCT
>chr6 33840071 gi|108091196|gb|DQ595963.1| Homo sapiens piRNA piR-34029, complete sequence U -
CTTCAGTGATTAATGCTCCTACAGGACGC
>chr6 33840267 gi|108087131|gb|DQ593846.1| Homo sapiens piRNA piR-33958, complete sequence U -
CTGGGGGGCATCCATCATATTCATTGATGA
>chr6 33840295 gi|108055208|gb|DQ573954.1| Homo sapiens piRNA piR-42066, complete sequence U -
TCCAAAAGGGGGGACCCCTGCACCTCTGCT
>chr6 33840370 gi|108075321|gb|DQ584773.1| Homo sapiens piRNA piR-51885, complete sequence U -
TGCCCTGTGGACCTCCTTGTTCAAAACTGTC
>chr6 33840402 gi|108083018|gb|DQ591693.1| Homo sapiens piRNA piR-58805, complete sequence U -
TGTGCATGGGAGCACTCCCACCCTCCTC
>chr6 33840404 gi|108056486|gb|DQ574926.1| Homo sapiens piRNA piR-43038, complete sequence U -
TCCATGTGCATGGGAGCACTCCCACCCTCC
>chr6 33840483 gi|108099276|gb|DQ600215.1| Homo sapiens piRNA piR-38281, complete sequence U -
TACCCCAAGAGGGCTGCCTTTGGTCTCAC
>chr6 33840543 gi|108079080|gb|DQ587826.1| Homo sapiens piRNA piR-54938, complete sequence U -
TGGCCACGCCTGTTAAGAACACATCCTCCC
>chr6 33840545 gi|108079079|gb|DQ587825.1| Homo sapiens piRNA piR-54937, complete sequence U -
TGGCCACGCCTGTTAAGAACACATCCTC
>chr6 33840885 gi|108052162|gb|DQ570908.1| Homo sapiens piRNA piR-31020, complete sequence U -
AGCACTGGTGCAATGGAAAGGGGCCCTGGGC
>chr6 33841044 gi|108063950|gb|DQ578814.1| Homo sapiens piRNA piR-46926, complete sequence U -
TGAACCCTGAGTGAGCATACCTTTACTTCA
>chr6 33841060 gi|108097947|gb|DQ599514.1| Homo sapiens piRNA piR-37580, complete sequence U -
TAATAATAAGCCCTTGAACCCTGAGTGA
>chr6 33841125 gi|108074263|gb|DQ584222.1| Homo sapiens piRNA piR-51334, complete sequence U -
TGCCACAAGATGATGTAAAAAGCGTATGTCC
>chr6 33841126 gi|108074261|gb|DQ584221.1| Homo sapiens piRNA piR-51333, complete sequence U -
TGCCACAAGATGATGTAAAAAGCGTATGTC
>chr6 33841132 gi|108081293|gb|DQ590039.1| Homo sapiens piRNA piR-57151, complete sequence U -
TGGTCTGCCACAAGATGATGTAAAAAGCG
>chr6 33841139 gi|108063475|gb|DQ578571.1| Homo sapiens piRNA piR-46683, complete sequence U -
TGAAACCTGGTCTGCCACAAGATGATGTA
>chr6 33841142 gi|108102580|gb|DQ601940.1| Homo sapiens piRNA piR-40006, complete sequence U -
TAGTGAAACCTGGTCTGCCACAAGATGAT
>chr6 33841170 gi|108053799|gb|DQ572545.1| Homo sapiens piRNA piR-40657, complete sequence U -
TCAAACAGTTGTGATGGAGGCCAGTGTT
>chr6 33841171 gi|108099830|gb|DQ600503.1| Homo sapiens piRNA piR-38569, complete sequence U -
TACTCAAACAGTTGTGATGGAGGCCAGTGT
>chr6 33841172 gi|108099826|gb|DQ600501.1| Homo sapiens piRNA piR-38567, complete sequence U -
TACTCAAACAGTTGTGATGGAGGCCAGTG
>chr6 33841180 gi|108051844|gb|DQ570590.1| Homo sapiens piRNA piR-30702, complete sequence U -
ACGCAGTCAGTACTCAAACAGTTGTGATGGA
>chr6 33841266 gi|108071308|gb|DQ582669.1| Homo sapiens piRNA piR-32781, complete sequence U -
CCACGGCAAAACTCTTGATGGGCTTTTTGT
>chr6 33841300 gi|108088225|gb|DQ594423.1| Homo sapiens piRNA piR-60535, complete sequence U -
TTCCCATGTCATGCTTTAAGACCCAGGA
>chr6 33841324 gi|108098032|gb|DQ599558.1| Homo sapiens piRNA piR-37624, complete sequence M -
TAATCCTAAATGGGTCCTATTAAGAATTCC
>chr6 33841363 gi|108095014|gb|DQ597979.1| Homo sapiens piRNA piR-36045, complete sequence U -
GGCCTAGGGAGTTTCTTCAGAACCCCAGTA
>chr6 33841372 gi|108083527|gb|DQ591957.1| Homo sapiens piRNA piR-59069, complete sequence U -
TGTGGTGGCCTAGGGAGTTTCTTCAGA
>chr6 33841380 gi|108053099|gb|DQ571845.1| Homo sapiens piRNA piR-31957, complete sequence U -
CAAACTTGTCTGTGGTGGCCTAGGGAGTT
>chr6 33841384 gi|108071149|gb|DQ582580.1| Homo sapiens piRNA piR-32692, complete sequence U -
CCAACAAACTTGTCTGTGGTGGCCTAGGG
>chr6 33841387 gi|108057315|gb|DQ575352.1| Homo sapiens piRNA piR-43464, complete sequence U -
TCCCCAACAAACTTGTCTGTGGTGGCCTA
>chr6 33841461 gi|108080722|gb|DQ589468.1| Homo sapiens piRNA piR-56580, complete sequence M -
TGGGTCCAGGTGCTGGGGTGATTACCCTTA
>chr6 33841532 gi|108085146|gb|DQ592795.1| Homo sapiens piRNA piR-59907, complete sequence M -
TTAATCTATAACTAAGGTCTGAGTCCTGA
>chr6 33841573 gi|108053286|gb|DQ572032.1| Homo sapiens piRNA piR-40144, complete sequence U -
TATAAGTGCGCATTCTTCTAAAGACATAAGT
>chr6 33841575 gi|108082096|gb|DQ590842.1| Homo sapiens piRNA piR-57954, complete sequence U -
TGTATAAGTGCGCATTCTTCTAAAGACATAA
>chr6 33841577 gi|108082095|gb|DQ590841.1| Homo sapiens piRNA piR-57953, complete sequence U -
TGTATAAGTGCGCATTCTTCTAAAGACAT
>chr6 33841578 gi|108053616|gb|DQ572362.1| Homo sapiens piRNA piR-40474, complete sequence U -
TATGTATAAGTGCGCATTCTTCTAAAGACA
>chr6 33841592 gi|108086438|gb|DQ593483.1| Homo sapiens piRNA piR-33595, complete sequence U -
CTAAGCTATATGGCTATGTATAAGTGCGCA
>chr6 33841593 gi|108060829|gb|DQ577192.1| Homo sapiens piRNA piR-45304, complete sequence U -
TCTAAGCTATATGGCTATGTATAAGTGCGC
>chr6 33841595 gi|108088578|gb|DQ594604.1| Homo sapiens piRNA piR-60716, complete sequence U -
TTCTAAGCTATATGGCTATGTATAAGTGC
>chr6 33841595 gi|108060827|gb|DQ577191.1| Homo sapiens piRNA piR-45303, complete sequence U -
TCTAAGCTATATGGCTATGTATAAGTGC
>chr6 33841724 gi|108093780|gb|DQ597316.1| Homo sapiens piRNA piR-35382, complete sequence U -
GCCCAATAACGAGATGCAGGTGAACTGGGG
>chr6 33841725 gi|108093778|gb|DQ597315.1| Homo sapiens piRNA piR-35381, complete sequence M -
GCCCAATAACGAGATGCAGGTGAACTGGG
>chr6 33841729 gi|108071093|gb|DQ582549.1| Homo sapiens piRNA piR-32661, complete sequence U -
CATGGCCCAATAACGAGATGCAGGTGAAC
>chr6 33841737 gi|108076915|gb|DQ585661.1| Homo sapiens piRNA piR-52773, complete sequence M -
TGCTATTTCTCATGGCCCAATAACGAGATGC
>chr6 33841786 gi|108078751|gb|DQ587497.1| Homo sapiens piRNA piR-54609, complete sequence U -
TGGCAAGCCCTGGTGAGATTGTTCCTGGA
>chr6 33841790 gi|108069737|gb|DQ581837.1| Homo sapiens piRNA piR-49949, complete sequence U -
TGATGGCAAGCCCTGGTGAGATTGTTCC
>chr6 33841793 gi|108080411|gb|DQ589157.1| Homo sapiens piRNA piR-56269, complete sequence U -
TGGGCTGATGGCAAGCCCTGGTGAGATTGT
>chr6 33841831 gi|108081900|gb|DQ590646.1| Homo sapiens piRNA piR-57758, complete sequence U -
TGTAAAATGGAGATAAAGTACTTACCTTGTC
>chr6 33841888 gi|108071606|gb|DQ582825.1| Homo sapiens piRNA piR-32937, complete sequence U -
CCCACCACTGGAGCTGTGGTCTCCAAGCCT
>chr6 33841897 gi|108099330|gb|DQ600243.1| Homo sapiens piRNA piR-38309, complete sequence U -
TACCCTCTATCCCACCACTGGAGCTGTGGTC
>chr6 33842052 gi|108075201|gb|DQ584710.1| Homo sapiens piRNA piR-51822, complete sequence U -
TGCCCGAGAGCAGTGTCTTAAGAACAAATGA
>chr6 33842074 gi|108060275|gb|DQ576906.1| Homo sapiens piRNA piR-45018, complete sequence U -
TCGCTCGGTTGGTGTATCTGGTGCCCGAGA
>chr6 33842089 gi|108102098|gb|DQ601691.1| Homo sapiens piRNA piR-39757, complete sequence U -
TAGGGGTTCTGAGAATCGCTCGGTTGGTGT
>chr6 33842093 gi|108102097|gb|DQ601690.1| Homo sapiens piRNA piR-39756, complete sequence U -
TAGGGGTTCTGAGAATCGCTCGGTTG
>chr6 33842166 gi|108063511|gb|DQ578589.1| Homo sapiens piRNA piR-46701, complete sequence U -
TGAAAGAATGTCAGGAAGGGCCACGCGGCA
>chr6 33842314 gi|108081429|gb|DQ590175.1| Homo sapiens piRNA piR-57287, complete sequence U -
TGGTGAGCCATCTGCAATACAAACGCT
>chr6 33842344 gi|108098411|gb|DQ599755.1| Homo sapiens piRNA piR-37821, complete sequence U -
TACAAGGTGATAACGTGCAGGAACGTGGC
>chr6 33842349 gi|108062345|gb|DQ577979.1| Homo sapiens piRNA piR-46091, complete sequence U -
TCTGCTTACAAGGTGATAACGTGCAGGAAC
>chr6 33842350 gi|108062343|gb|DQ577978.1| Homo sapiens piRNA piR-46090, complete sequence U -
TCTGCTTACAAGGTGATAACGTGCAGGAA
>chr6 33842351 gi|108062341|gb|DQ577977.1| Homo sapiens piRNA piR-46089, complete sequence U -
TCTGCTTACAAGGTGATAACGTGCAGGA
>chr6 33842993 gi|108088156|gb|DQ594387.1| Homo sapiens piRNA piR-60499, complete sequence U -
TTCCATTACAATTCTTCCTGCTTTCTGTGC
>chr6 33843009 gi|108077264|gb|DQ586010.1| Homo sapiens piRNA piR-53122, complete sequence U -
TGCTGCTGCTTGTGCTTCCATTACAATTC
>chr6 33843120 gi|108088432|gb|DQ594528.1| Homo sapiens piRNA piR-60640, complete sequence U -
TTCCTTAGCTCAGAGGGATGTGAGCAGA
>chr6 33843166 gi|108078690|gb|DQ587436.1| Homo sapiens piRNA piR-54548, complete sequence U -
TGGATTTGTATGAAAGACAGCTGTGCTGGA
>chr6 33843187 gi|108096407|gb|DQ598710.1| Homo sapiens piRNA piR-36776, complete sequence U -
TAAAACAGGACACCCTCTTGCATGGATTTGT
>chr6 33843233 gi|108070152|gb|DQ582056.1| Homo sapiens piRNA piR-32168, complete sequence U -
CACCACATGCTGATAACTGAGTTTTCAACTC
>chr6 33843234 gi|108070150|gb|DQ582055.1| Homo sapiens piRNA piR-32167, complete sequence U -
CACCACATGCTGATAACTGAGTTTTCAACT
>chr6 33843234 gi|108054306|gb|DQ573052.1| Homo sapiens piRNA piR-41164, complete sequence U -
TCACCACATGCTGATAACTGAGTTTTCAACT
>chr6 33843234 gi|108051656|gb|DQ570402.1| Homo sapiens piRNA piR-30514, complete sequence U -
ACCACATGCTGATAACTGAGTTTTCAACT
>chr6 33843306 gi|108079756|gb|DQ588502.1| Homo sapiens piRNA piR-55614, complete sequence U -
TGGGAAGCCAGATGGGCTGTCTACCTGA
>chr6 33843306 gi|108062459|gb|DQ578049.1| Homo sapiens piRNA piR-46161, complete sequence U -
TCTGGGAAGCCAGATGGGCTGTCTACCTGA
>chr6 33843436 gi|108057700|gb|DQ575550.1| Homo sapiens piRNA piR-43662, complete sequence U -
TCCCTAGCCCTCTTGGATGGCACCCAGC
>chr6 33843473 gi|108072602|gb|DQ583341.1| Homo sapiens piRNA piR-50453, complete sequence U -
TGCAATTCTTCTGCCCTTGCATCTTCCTCC
>chr6 33843595 gi|108070828|gb|DQ582410.1| Homo sapiens piRNA piR-32522, complete sequence U -
CAGGCAACAGGGGCTTCATGTCTGTGATGC
>chr6 33843598 gi|108073361|gb|DQ583752.1| Homo sapiens piRNA piR-50864, complete sequence U -
TGCAGGCAACAGGGGCTTCATGTCTGTGA
>chr6 33843619 gi|108082635|gb|DQ591381.1| Homo sapiens piRNA piR-58493, complete sequence U -
TGTGACAGAGCTCGGTGAGCGTGCAGGCA
>chr6 33843706 gi|108097388|gb|DQ599217.1| Homo sapiens piRNA piR-37283, complete sequence U -
TAAGAAATAGGAGATGGTAGGCCTGGCAG
>chr6 33843707 gi|108097386|gb|DQ599216.1| Homo sapiens piRNA piR-37282, complete sequence U -
TAAGAAATAGGAGATGGTAGGCCTGGCA
>chr6 33843822 gi|108078750|gb|DQ587496.1| Homo sapiens piRNA piR-54608, complete sequence U -
TGGCAAGCACTGTTCTAGGCCCTGGGTA
>chr6 33843822 gi|108052975|gb|DQ571721.1| Homo sapiens piRNA piR-31833, complete sequence U -
ATGGCAAGCACTGTTCTAGGCCCTGGGTA
>chr6 33843851 gi|108065155|gb|DQ579441.1| Homo sapiens piRNA piR-47553, complete sequence U -
TGACAGACACCTGTTGAGCTCCCTCATCAC
>chr6 33843905 gi|108092425|gb|DQ596611.1| Homo sapiens piRNA piR-34677, complete sequence U -
GAGCCATGTGCCTGGCAAATCAGCAAATGGC
>chr6 33843911 gi|108100366|gb|DQ600778.1| Homo sapiens piRNA piR-38844, complete sequence U -
TAGAAGGAGCCATGTGCCTGGCAAATCAGCA
>chr6 33843912 gi|108100364|gb|DQ600777.1| Homo sapiens piRNA piR-38843, complete sequence U -
TAGAAGGAGCCATGTGCCTGGCAAATCAGC
>chr6 33843912 gi|108051391|gb|DQ570137.1| Homo sapiens piRNA piR-30249, complete sequence U -
AAGGAGCCATGTGCCTGGCAAATCAGC
>chr6 33843915 gi|108063189|gb|DQ578425.1| Homo sapiens piRNA piR-46537, complete sequence U -
TCTTTAGAAGGAGCCATGTGCCTGGCAAATC
>chr6 33843917 gi|108063185|gb|DQ578423.1| Homo sapiens piRNA piR-46535, complete sequence U -
TCTTTAGAAGGAGCCATGTGCCTGGCAAA
>chr6 33843917 gi|108053449|gb|DQ572195.1| Homo sapiens piRNA piR-40307, complete sequence U -
TATCTTTAGAAGGAGCCATGTGCCTGGCAAA
>chr6 33843923 gi|108052175|gb|DQ570921.1| Homo sapiens piRNA piR-31033, complete sequence U -
AGCAGCTATCTTTAGAAGGAGCCATGTGCCT
>chr6 33843997 gi|108076055|gb|DQ585165.1| Homo sapiens piRNA piR-52277, complete sequence U -
TGCCTTGATGGGCTGCCCTTAGGTCAGCTGG
>chr6 33844010 gi|108061297|gb|DQ577432.1| Homo sapiens piRNA piR-45544, complete sequence U -
TCTCAGGTTGACGTGCCTTGATGGGCTGCCC
>chr6 33844011 gi|108061295|gb|DQ577431.1| Homo sapiens piRNA piR-45543, complete sequence U -
TCTCAGGTTGACGTGCCTTGATGGGCTGCC
>chr6 33844022 gi|108056920|gb|DQ575149.1| Homo sapiens piRNA piR-43261, complete sequence U -
TCCCAGACCACATCTCAGGTTGACGTGCCTT
>chr6 33844024 gi|108056918|gb|DQ575148.1| Homo sapiens piRNA piR-43260, complete sequence U -
TCCCAGACCACATCTCAGGTTGACGTGCC
>chr6 33844025 gi|108055036|gb|DQ573782.1| Homo sapiens piRNA piR-41894, complete sequence U -
TCATCCCAGACCACATCTCAGGTTGACGTGC
>chr6 33844060 gi|108066545|gb|DQ580149.1| Homo sapiens piRNA piR-48261, complete sequence U -
TGAGAAGCAGAACCCATTTGCCCTGTGTCGT
>chr6 33844087 gi|108068431|gb|DQ581140.1| Homo sapiens piRNA piR-49252, complete sequence U -
TGAGTACTTCCCAGATCAACCTTCTGAG
>chr6 33844112 gi|108075034|gb|DQ584623.1| Homo sapiens piRNA piR-51735, complete sequence U -
TGCCCAATGCTAATCACTCATGCTCTGA
>chr6 33844114 gi|108054087|gb|DQ572833.1| Homo sapiens piRNA piR-40945, complete sequence U -
TCAATGCCCAATGCTAATCACTCATGCTCT
>chr6 33844155 gi|108085270|gb|DQ592859.1| Homo sapiens piRNA piR-59971, complete sequence U -
TTACTCACCTCTTCCTTTTCTTTCCAGTGA
>chr6 33844326 gi|108064512|gb|DQ579103.1| Homo sapiens piRNA piR-47215, complete sequence U -
TGAAGGTATCTGAGATTGCAGGGAAA
>chr6 33844328 gi|108089572|gb|DQ595117.1| Homo sapiens piRNA piR-61229, complete sequence U -
TTGCCCTGAAGGTATCTGAGATTGCAGGGA
>chr6 33844328 gi|108075292|gb|DQ584758.1| Homo sapiens piRNA piR-51870, complete sequence U -
TGCCCTGAAGGTATCTGAGATTGCAGGGA
>chr6 33844329 gi|108085538|gb|DQ592998.1| Homo sapiens piRNA piR-33110, complete sequence U -
CCCTGAAGGTATCTGAGATTGCAGGG
>chr6 33844336 gi|108057095|gb|DQ575238.1| Homo sapiens piRNA piR-43350, complete sequence U -
TCCCAGGGCTTGCCCTGAAGGTATCTGAGAT
>chr6 33844361 gi|108075702|gb|DQ584979.1| Homo sapiens piRNA piR-52091, complete sequence U -
TGCCTCTATCATTTCAAGCTTGTTTTCCCAG
>chr6 33844382 gi|108095202|gb|DQ598076.1| Homo sapiens piRNA piR-36142, complete sequence U -
GGGAAGATGCATCCACCTCCTGCCTCTATC
>chr6 33844422 gi|108088752|gb|DQ594693.1| Homo sapiens piRNA piR-60805, complete sequence U -
TTCTGAAGTTGGTCAGATGCTGCTTTCTGGA
>chr6 33844423 gi|108090882|gb|DQ595801.1| Homo sapiens piRNA piR-61913, complete sequence U -
TTTCTGAAGTTGGTCAGATGCTGCTTTCTGG
>chr6 33844423 gi|108088750|gb|DQ594692.1| Homo sapiens piRNA piR-60804, complete sequence U -
TTCTGAAGTTGGTCAGATGCTGCTTTCTGG
>chr6 33844425 gi|108088748|gb|DQ594691.1| Homo sapiens piRNA piR-60803, complete sequence U -
TTCTGAAGTTGGTCAGATGCTGCTTTCT
>chr6 33844426 gi|108088746|gb|DQ594690.1| Homo sapiens piRNA piR-60802, complete sequence U -
TTCTGAAGTTGGTCAGATGCTGCTTTC
>chr6 33844439 gi|108071148|gb|DQ582579.1| Homo sapiens piRNA piR-32691, complete sequence U -
CCAAATTCTTGTTTGGTTTCTGAAGTTGGTC
>chr6 33844522 gi|108088922|gb|DQ594780.1| Homo sapiens piRNA piR-60892, complete sequence U -
TTCTTCTACTGGGGCCCTTCAAGTAACGT
>chr6 33844633 gi|108058894|gb|DQ576180.1| Homo sapiens piRNA piR-44292, complete sequence U -
TCCTCAGGCTTTCTGAGTCTCTACTCCTACC
>chr6 33844635 gi|108088369|gb|DQ594496.1| Homo sapiens piRNA piR-60608, complete sequence U -
TTCCTCAGGCTTTCTGAGTCTCTACTCCTA
>chr6 33844670 gi|108087879|gb|DQ594234.1| Homo sapiens piRNA piR-60346, complete sequence U -
TTCATCCTGTGCATGGGAACAAGAGTGCCC
>chr6 33844670 gi|108055047|gb|DQ573793.1| Homo sapiens piRNA piR-41905, complete sequence U -
TCATCCTGTGCATGGGAACAAGAGTGCCC
>chr6 33844681 gi|108051353|gb|DQ570099.1| Homo sapiens piRNA piR-30211, complete sequence U -
AAGATGCCATTTCATCCTGTGCATGGGAA
>chr6 33844700 gi|108084014|gb|DQ592208.1| Homo sapiens piRNA piR-59320, complete sequence U -
TGTTCAGCAAAAGCGCCAAGATGCCAT
>chr6 33844701 gi|108076092|gb|DQ585184.1| Homo sapiens piRNA piR-52296, complete sequence U -
TGCCTTGTTCAGCAAAAGCGCCAAGATGCCA
>chr6 33844723 gi|108054894|gb|DQ573640.1| Homo sapiens piRNA piR-41752, complete sequence U -
TCAGGTCAGACAGACCCAGTGTTGCCTTGTT
>chr6 33844726 gi|108058900|gb|DQ576184.1| Homo sapiens piRNA piR-44296, complete sequence U -
TCCTCAGGTCAGACAGACCCAGTGTTGCCTT
>chr6 33844727 gi|108058899|gb|DQ576183.1| Homo sapiens piRNA piR-44295, complete sequence U -
TCCTCAGGTCAGACAGACCCAGTGTTGCCT
>chr6 33844728 gi|108058897|gb|DQ576182.1| Homo sapiens piRNA piR-44294, complete sequence U -
TCCTCAGGTCAGACAGACCCAGTGTTGCC
>chr6 33844732 gi|108092821|gb|DQ596819.1| Homo sapiens piRNA piR-34885, complete sequence U -
GAGTGTCCTCAGGTCAGACAGACCCAGTGT
>chr6 33844747 gi|108095900|gb|DQ598437.1| Homo sapiens piRNA piR-36503, complete sequence U -
GTCCTGCTGGGATGGAGTGTCCTCAGGTC
>chr6 33844756 gi|108056515|gb|DQ574941.1| Homo sapiens piRNA piR-43053, complete sequence U -
TCCATTAGGGTCCTGCTGGGATGGAGTGT
>chr6 33844762 gi|108080940|gb|DQ589686.1| Homo sapiens piRNA piR-56798, complete sequence U -
TGGGTTGCTCCATTAGGGTCCTGCTGGGATG
>chr6 33844763 gi|108080938|gb|DQ589684.1| Homo sapiens piRNA piR-56796, complete sequence U -
TGGGTTGCTCCATTAGGGTCCTGCTGGGAT
>chr6 33844764 gi|108080937|gb|DQ589683.1| Homo sapiens piRNA piR-56795, complete sequence U -
TGGGTTGCTCCATTAGGGTCCTGCTGGGA
>chr6 33844801 gi|108064297|gb|DQ578993.1| Homo sapiens piRNA piR-47105, complete sequence U -
TGAAGAGGTGCTTTCCTCTGACAGGTGAA
>chr6 33844802 gi|108089032|gb|DQ594837.1| Homo sapiens piRNA piR-60949, complete sequence U -
TTGAAGAGGTGCTTTCCTCTGACAGGTGA
>chr6 33844807 gi|108083217|gb|DQ591795.1| Homo sapiens piRNA piR-58907, complete sequence U -
TGTGCTTGAAGAGGTGCTTTCCTCTGACA
>chr6 33844817 gi|108086681|gb|DQ593611.1| Homo sapiens piRNA piR-33723, complete sequence U -
CTCCCTGGCCATGTGCTTGAAGAGGTGCTT
>chr6 33844817 gi|108057884|gb|DQ575645.1| Homo sapiens piRNA piR-43757, complete sequence U -
TCCCTGGCCATGTGCTTGAAGAGGTGCTT
>chr6 33844859 gi|108091933|gb|DQ596341.1| Homo sapiens piRNA piR-34407, complete sequence U -
GACCCAGGTGGTGTATGGTTCCTGCTTTCC
>chr6 33844864 gi|108094785|gb|DQ597857.1| Homo sapiens piRNA piR-35923, complete sequence U -
GGCACAGACCCAGGTGGTGTATGGTTCCTGC
>chr6 33844870 gi|108088202|gb|DQ594410.1| Homo sapiens piRNA piR-60522, complete sequence U -
TTCCCAGGCACAGACCCAGGTGGTGTATGGT
>chr6 33844958 gi|108093886|gb|DQ597372.1| Homo sapiens piRNA piR-35438, complete sequence U -
GCCGTGTCTGCAGCTGAAAGTCACTTAGGA
>chr6 33844966 gi|108069699|gb|DQ581818.1| Homo sapiens piRNA piR-49930, complete sequence U -
TGATGGAAGCCGTGTCTGCAGCTGAAAGTC
>chr6 33844970 gi|108069571|gb|DQ581752.1| Homo sapiens piRNA piR-49864, complete sequence U -
TGATGATGGAAGCCGTGTCTGCAGCTGAA
>chr6 33844971 gi|108069568|gb|DQ581751.1| Homo sapiens piRNA piR-49863, complete sequence U -
TGATGATGGAAGCCGTGTCTGCAGCTGA
>chr6 33844974 gi|108073797|gb|DQ583978.1| Homo sapiens piRNA piR-51090, complete sequence U -
TGCATGATGATGGAAGCCGTGTCTGCAGC
>chr6 33844979 gi|108053001|gb|DQ571747.1| Homo sapiens piRNA piR-31859, complete sequence U -
ATGGTGCATGATGATGGAAGCCGTGTCT
>chr6 33844980 gi|108091644|gb|DQ596193.1| Homo sapiens piRNA piR-34259, complete sequence U -
GAATGGTGCATGATGATGGAAGCCGTGTC
>chr6 33844985 gi|108102022|gb|DQ601650.1| Homo sapiens piRNA piR-39716, complete sequence U -
TAGGGAATGGTGCATGATGATGGAAGCC
>chr6 33844989 gi|108100932|gb|DQ601081.1| Homo sapiens piRNA piR-39147, complete sequence U -
TAGATTAGGGAATGGTGCATGATGATGGA
>chr6 33845002 gi|108071637|gb|DQ582841.1| Homo sapiens piRNA piR-32953, complete sequence U -
CCCACTGGAGGGAATAGATTAGGGAATGGT
>chr6 33845038 gi|108064518|gb|DQ579109.1| Homo sapiens piRNA piR-47221, complete sequence U -
TGAAGGTGGCCTTCAGCCTTGCAGTCTGGA
>chr6 33845042 gi|108058346|gb|DQ575895.1| Homo sapiens piRNA piR-44007, complete sequence U -
TCCGTGAAGGTGGCCTTCAGCCTTGCAGTC
>chr6 33845114 gi|108066096|gb|DQ579914.1| Homo sapiens piRNA piR-48026, complete sequence U -
TGACTCAATGTGTCCCTGAGCTGTGGCCAGC
>chr6 33845155 gi|108092545|gb|DQ596672.1| Homo sapiens piRNA piR-34738, complete sequence U -
GAGGAATGGCTCTGGACAGAAGAGGGAA
>chr6 33845156 gi|108067812|gb|DQ580815.1| Homo sapiens piRNA piR-48927, complete sequence U -
TGAGGAATGGCTCTGGACAGAAGAGGGA
>chr6 33845355 gi|108081125|gb|DQ589871.1| Homo sapiens piRNA piR-56983, complete sequence U -
TGGTAGTTGGATTCCACCTCTGGAAGTGAGC
>chr6 33845361 gi|108081259|gb|DQ590005.1| Homo sapiens piRNA piR-57117, complete sequence U -
TGGTCCTGGTAGTTGGATTCCACCTCTGGAA
>chr6 33845366 gi|108097222|gb|DQ599131.1| Homo sapiens piRNA piR-37197, complete sequence U -
TAACCTGGTCCTGGTAGTTGGATTCCACCTC
>chr6 33845368 gi|108097220|gb|DQ599130.1| Homo sapiens piRNA piR-37196, complete sequence U -
TAACCTGGTCCTGGTAGTTGGATTCCACC
>chr6 33845371 gi|108057661|gb|DQ575530.1| Homo sapiens piRNA piR-43642, complete sequence U -
TCCCTAACCTGGTCCTGGTAGTTGGATTCC
>chr6 33845413 gi|108051692|gb|DQ570438.1| Homo sapiens piRNA piR-30550, complete sequence U -
ACCATCACCAGCATGGAGAGCAGCCGGGAC
>chr6 33845422 gi|108101534|gb|DQ601395.1| Homo sapiens piRNA piR-39461, complete sequence U -
TAGGAACACCACCATCACCAGCATGGAGAGC
>chr6 33845446 gi|108054732|gb|DQ573478.1| Homo sapiens piRNA piR-41590, complete sequence U -
TCAGCACTTGTGTGATGTCATTCTAGGAAC
>chr6 33845457 gi|108057363|gb|DQ575377.1| Homo sapiens piRNA piR-43489, complete sequence U -
TCCCCACTTTCAGCACTTGTGTGATGTC
>chr6 33845547 gi|108077822|gb|DQ586568.1| Homo sapiens piRNA piR-53680, complete sequence U -
TGGAAGAGCAACCCTCTGGTGTGGGGCAG
>chr6 33845738 gi|108062524|gb|DQ578082.1| Homo sapiens piRNA piR-46194, complete sequence U -
TCTGGGTACCTGGACGTCACCATGACAACC
>chr6 33845806 gi|108092386|gb|DQ596590.1| Homo sapiens piRNA piR-34656, complete sequence U -
GAGCAGAGCCAGCAACTGTTTTTGATGTA
>chr6 33845831 gi|108100536|gb|DQ600868.1| Homo sapiens piRNA piR-38934, complete sequence U -
TAGACAGGTCAGTGCAAAGCTGGAAAGGAGC
>chr6 33845840 gi|108078512|gb|DQ587258.1| Homo sapiens piRNA piR-54370, complete sequence U -
TGGATAGACAGGTCAGTGCAAAGCTG
>chr6 33845858 gi|108080404|gb|DQ589150.1| Homo sapiens piRNA piR-56262, complete sequence U -
TGGGCTCTGGCCCAAGTGAGGCCTGGATAGA
>chr6 33846028 gi|108094576|gb|DQ597749.1| Homo sapiens piRNA piR-35815, complete sequence U -
GGACTCATTAAAGTAGACCGCAGGGGAGC
>chr6 33846084 gi|108079367|gb|DQ588113.1| Homo sapiens piRNA piR-55225, complete sequence U -
TGGCTCAGCCAAGGTGCAGTCTGCCTAGGA
>chr6 33846087 gi|108087412|gb|DQ593991.1| Homo sapiens piRNA piR-60103, complete sequence U -
TTATTGGCTCAGCCAAGGTGCAGTCTGCCTA
>chr6 33846090 gi|108053731|gb|DQ572477.1| Homo sapiens piRNA piR-40589, complete sequence U -
TATTGGCTCAGCCAAGGTGCAGTCTGC
>chr6 33846091 gi|108087410|gb|DQ593990.1| Homo sapiens piRNA piR-60102, complete sequence U -
TTATTGGCTCAGCCAAGGTGCAGTCTG
>chr6 33846152 gi|108054422|gb|DQ573168.1| Homo sapiens piRNA piR-41280, complete sequence U -
TCACGGGAGCTGATGCTTGATCTGGGTC
>chr6 33846205 gi|108091811|gb|DQ596279.1| Homo sapiens piRNA piR-34345, complete sequence U -
GACATGAACGGTGTCAACACAGAGATGAACA
>chr6 33846224 gi|108069885|gb|DQ581915.1| Homo sapiens piRNA piR-32027, complete sequence U -
CAAGAGAAGCTTATTGGACATGAACGGT
>chr6 33846434 gi|108059554|gb|DQ576522.1| Homo sapiens piRNA piR-44634, complete sequence U -
TCCTGGTGGGTATGGTTTAAAGCTACTC
>chr6 33846532 gi|108085700|gb|DQ593086.1| Homo sapiens piRNA piR-33198, complete sequence U -
CCTCAAGGTCACCTGATCCAGCAGCCTTGAA
>chr6 33846543 gi|108082716|gb|DQ591462.1| Homo sapiens piRNA piR-58574, complete sequence U -
TGTGAGATGTCCTCAAGGTCACCTGATCCA
>chr6 33846547 gi|108054958|gb|DQ573704.1| Homo sapiens piRNA piR-41816, complete sequence U -
TCAGTGTGAGATGTCCTCAAGGTCACCTGA
>chr6 33846707 gi|108054308|gb|DQ573054.1| Homo sapiens piRNA piR-41166, complete sequence U -
TCACCAGAGTCCTACAGCTGACGCCTGCA
>chr6 33846708 gi|108084002|gb|DQ592202.1| Homo sapiens piRNA piR-59314, complete sequence U -
TGTTCACCAGAGTCCTACAGCTGACGCCTGC
>chr6 33846860 gi|108060505|gb|DQ577024.1| Homo sapiens piRNA piR-45136, complete sequence U -
TCGGGACGCTTATGGTTGGCAGATTAGCGT
>chr6 33846865 gi|108052002|gb|DQ570748.1| Homo sapiens piRNA piR-30860, complete sequence U -
AGAAGCTCGGGACGCTTATGGTTGGCAGATT
>chr6 33847176 gi|108080731|gb|DQ589477.1| Homo sapiens piRNA piR-56589, complete sequence U -
TGGGTCCTAGTTTCAACTCTGCCGTC
>chr6 33847282 gi|108081079|gb|DQ589825.1| Homo sapiens piRNA piR-56937, complete sequence U -
TGGTAGCCTGGTACTTTCACACACATAACC
>chr6 33847297 gi|108053928|gb|DQ572674.1| Homo sapiens piRNA piR-40786, complete sequence U -
TCAACGCCATCTGGTAGCCTGGTACT
>chr6 33847305 gi|108098227|gb|DQ599657.1| Homo sapiens piRNA piR-37723, complete sequence U -
TAATTCGGACTCAACGCCATCTGGTAGC
>chr6 33847341 gi|108077535|gb|DQ586281.1| Homo sapiens piRNA piR-53393, complete sequence U -
TGCTTGGTCATGATGTGAAATGCAATGAGA
>chr6 33847345 gi|108077534|gb|DQ586280.1| Homo sapiens piRNA piR-53392, complete sequence U -
TGCTTGGTCATGATGTGAAATGCAAT
>chr6 33847348 gi|108091833|gb|DQ596290.1| Homo sapiens piRNA piR-34356, complete sequence U -
GACATTGCTTGGTCATGATGTGAAATGC
>chr6 33847403 gi|108053896|gb|DQ572642.1| Homo sapiens piRNA piR-40754, complete sequence U -
TCAACACTGTGGTCTTTCCACTCAAGGAAGC
>chr6 33847407 gi|108053135|gb|DQ571881.1| Homo sapiens piRNA piR-31993, complete sequence U -
CAACACTGTGGTCTTTCCACTCAAGG
>chr6 33847432 gi|108102158|gb|DQ601722.1| Homo sapiens piRNA piR-39788, complete sequence U -
TAGGTACCTGCTCACAGAGCCCCTGCCCTC
>chr6 33847436 gi|108101417|gb|DQ601334.1| Homo sapiens piRNA piR-39400, complete sequence U -
TAGCTCTAGGTACCTGCTCACAGAGCCCCTGC
>chr6 33847488 gi|108065571|gb|DQ579643.1| Homo sapiens piRNA piR-47755, complete sequence U -
TGACATTTAACTTGCCTTCCTCCCTCGAAA
>chr6 33847520 gi|108053512|gb|DQ572258.1| Homo sapiens piRNA piR-40370, complete sequence U -
TATGATGATGGCTTAACTTGGGCTCAGAGG
>chr6 33847530 gi|108052568|gb|DQ571314.1| Homo sapiens piRNA piR-31426, complete sequence U -
AGGGCATATGATGATGGCTTAACTTG
>chr6 33847531 gi|108054228|gb|DQ572974.1| Homo sapiens piRNA piR-41086, complete sequence U -
TCACAGGGCATATGATGATGGCTTAACTT
>chr6 33847537 gi|108093108|gb|DQ596964.1| Homo sapiens piRNA piR-35030, complete sequence U -
GCAAATCACAGGGCATATGATGATGGCT
>chr6 33847538 gi|108099713|gb|DQ600443.1| Homo sapiens piRNA piR-38509, complete sequence U -
TACGTGCAAATCACAGGGCATATGATGATGGC
>chr6 33847543 gi|108082099|gb|DQ590845.1| Homo sapiens piRNA piR-57957, complete sequence U -
TGTATACGTGCAAATCACAGGGCATATGATG
>chr6 33847543 gi|108053300|gb|DQ572046.1| Homo sapiens piRNA piR-40158, complete sequence U -
TATACGTGCAAATCACAGGGCATATGATG
>chr6 33847546 gi|108093009|gb|DQ596913.1| Homo sapiens piRNA piR-34979, complete sequence U -
GATGTATACGTGCAAATCACAGGGCATATG
>chr6 33847548 gi|108094713|gb|DQ597819.1| Homo sapiens piRNA piR-35885, complete sequence U -
GGATGTATACGTGCAAATCACAGGGCATA
>chr6 33847548 gi|108078614|gb|DQ587360.1| Homo sapiens piRNA piR-54472, complete sequence U -
TGGATGTATACGTGCAAATCACAGGGCATA
>chr6 33847549 gi|108094711|gb|DQ597818.1| Homo sapiens piRNA piR-35884, complete sequence U -
GGATGTATACGTGCAAATCACAGGGCAT
>chr6 33847549 gi|108078613|gb|DQ587359.1| Homo sapiens piRNA piR-54471, complete sequence U -
TGGATGTATACGTGCAAATCACAGGGCAT
>chr6 33847550 gi|108078612|gb|DQ587358.1| Homo sapiens piRNA piR-54470, complete sequence U -
TGGATGTATACGTGCAAATCACAGGGCA
>chr6 33847550 gi|108062409|gb|DQ578021.1| Homo sapiens piRNA piR-46133, complete sequence U -
TCTGGATGTATACGTGCAAATCACAGGGCA
>chr6 33847551 gi|108078611|gb|DQ587357.1| Homo sapiens piRNA piR-54469, complete sequence U -
TGGATGTATACGTGCAAATCACAGGGC
>chr6 33847551 gi|108062407|gb|DQ578020.1| Homo sapiens piRNA piR-46132, complete sequence U -
TCTGGATGTATACGTGCAAATCACAGGGC
>chr6 33847552 gi|108078610|gb|DQ587356.1| Homo sapiens piRNA piR-54468, complete sequence M -
TGGATGTATACGTGCAAATCACAGGG
>chr6 33847560 gi|108087788|gb|DQ594187.1| Homo sapiens piRNA piR-60299, complete sequence M -
TTCAGGCCATCTGGATGTATACGTGCAAA
>chr6 33847563 gi|108077480|gb|DQ586226.1| Homo sapiens piRNA piR-53338, complete sequence M -
TGCTTCAGGCCATCTGGATGTATACGTGC
>chr6 33847588 gi|108087689|gb|DQ594134.1| Homo sapiens piRNA piR-60246, complete sequence M -
TTCACTTCTTTTGTGGATCTTCAGTTGCT
>chr6 33847589 gi|108090792|gb|DQ595753.1| Homo sapiens piRNA piR-61865, complete sequence M -
TTTCACTTCTTTTGTGGATCTTCAGTTGC
>chr6 33847621 gi|108078000|gb|DQ586746.1| Homo sapiens piRNA piR-53858, complete sequence U -
TGGAATGTCATCAGTTAAGGCGGTAACAGGC
>chr6 33847756 gi|108080513|gb|DQ589259.1| Homo sapiens piRNA piR-56371, complete sequence U -
TGGGGAGAATATTACCAAGCACCTTCCTA
>chr6 33847845 gi|108087327|gb|DQ593948.1| Homo sapiens piRNA piR-60060, complete sequence U -
TTAGTTCTTCTAGGTTTGGAATAGGTGGT
>chr6 33847871 gi|108054710|gb|DQ573456.1| Homo sapiens piRNA piR-41568, complete sequence U -
TCAGCAAAGGATGATGGGATTTTCATTA
>chr6 33847872 gi|108092806|gb|DQ596811.1| Homo sapiens piRNA piR-34877, complete sequence U -
GAGTCAGCAAAGGATGATGGGATTTTCATT
>chr6 33847878 gi|108085912|gb|DQ593207.1| Homo sapiens piRNA piR-33319, complete sequence U -
CGAAAAGAGTCAGCAAAGGATGATGGGATT
>chr6 33847880 gi|108085580|gb|DQ593021.1| Homo sapiens piRNA piR-33133, complete sequence U -
CCGAAAAGAGTCAGCAAAGGATGATGGGA
>chr6 33847880 gi|108058027|gb|DQ575719.1| Homo sapiens piRNA piR-43831, complete sequence U -
TCCGAAAAGAGTCAGCAAAGGATGATGGGA
>chr6 33848099 gi|108051629|gb|DQ570375.1| Homo sapiens piRNA piR-30487, complete sequence U -
ACCAAAGGCAGATTCAGGCTGAGGGT
>chr6 33848166 gi|108058947|gb|DQ576208.1| Homo sapiens piRNA piR-44320, complete sequence U -
TCCTCCACCCAGTGGAATTTGGGGTGATCC
>chr6 33848167 gi|108058945|gb|DQ576207.1| Homo sapiens piRNA piR-44319, complete sequence U -
TCCTCCACCCAGTGGAATTTGGGGTGATC
>chr6 33848217 gi|108060071|gb|DQ576793.1| Homo sapiens piRNA piR-44905, complete sequence U -
TCGACAAAGCAGTTCCATTGCCACGCTCTC
>chr6 33848322 gi|108089274|gb|DQ594963.1| Homo sapiens piRNA piR-61075, complete sequence U -
TTGATAGAGGAACCTTTACTTTTTACAGGG
>chr6 33848334 gi|108094430|gb|DQ597673.1| Homo sapiens piRNA piR-35739, complete sequence U -
GGAAAGTGTTTGATAGAGGAACCTTTA
>chr6 33848404 gi|108052018|gb|DQ570764.1| Homo sapiens piRNA piR-30876, complete sequence M -
AGAATGTTAGCACAGGTCTTTGAATAAATTT
>chr6 33848572 gi|108081966|gb|DQ590712.1| Homo sapiens piRNA piR-57824, complete sequence U -
TGTAATGCTGAGAAAGGTAAAAACACCTTCAA
>chr6 33848729 gi|108087842|gb|DQ594215.1| Homo sapiens piRNA piR-60327, complete sequence U -
TTCATAACCTGACGCGTCCACCCTACTGC
>chr6 33848919 gi|108101435|gb|DQ601343.1| Homo sapiens piRNA piR-39409, complete sequence U -
TAGCTGAGTGTGATCTTGAGAGCATAGTTCTC
>chr6 33848974 gi|108082729|gb|DQ591475.1| Homo sapiens piRNA piR-58587, complete sequence U -
TGTGAGCTAGGATGCCTTGTTGCCAC
>chr6 33848975 gi|108054107|gb|DQ572853.1| Homo sapiens piRNA piR-40965, complete sequence U -
TCAATGTGAGCTAGGATGCCTTGTTGCCA
>chr6 33848984 gi|108074046|gb|DQ584107.1| Homo sapiens piRNA piR-51219, complete sequence U -
TGCCAAAGGAATCAATGTGAGCTAGGATGCC
>chr6 33848985 gi|108074044|gb|DQ584106.1| Homo sapiens piRNA piR-51218, complete sequence U -
TGCCAAAGGAATCAATGTGAGCTAGGATGC
>chr6 33849133 gi|108079243|gb|DQ587989.1| Homo sapiens piRNA piR-55101, complete sequence U -
TGGCCTGGAATCGTTTTACTCCACTTCAC
>chr6 33849215 gi|108094744|gb|DQ597836.1| Homo sapiens piRNA piR-35902, complete sequence U -
GGCAAAGGGAAGAACTATGATCAACAGCTGT
>chr6 33849272 gi|108079884|gb|DQ588630.1| Homo sapiens piRNA piR-55742, complete sequence U -
TGGGACAGAGATGTTGATGGGAAACAGAGA
>chr6 33849274 gi|108079883|gb|DQ588629.1| Homo sapiens piRNA piR-55741, complete sequence U -
TGGGACAGAGATGTTGATGGGAAACAGA
>chr6 33849278 gi|108062259|gb|DQ577931.1| Homo sapiens piRNA piR-46043, complete sequence U -
TCTGCCTGGGACAGAGATGTTGATGGGAAA
>chr6 33849413 gi|108069277|gb|DQ581600.1| Homo sapiens piRNA piR-49712, complete sequence U -
TGATCTCTGCTAGCTGAGGAACATTTCTGC
>chr6 33849455 gi|108057775|gb|DQ575589.1| Homo sapiens piRNA piR-43701, complete sequence U -
TCCCTCTGTTTATGTTCAGGCTGATGTTT
>chr6 33849565 gi|108088960|gb|DQ594799.1| Homo sapiens piRNA piR-60911, complete sequence U -
TTCTTTAACAATGCAGGTGAGACGCTCC
>chr6 33849612 gi|108069813|gb|DQ581877.1| Homo sapiens piRNA piR-49989, complete sequence U -
TGATGGTGATTCTTAATTAGCAGGGCCTGA
>chr6 33849616 gi|108057226|gb|DQ575306.1| Homo sapiens piRNA piR-43418, complete sequence U -
TCCCATGATGGTGATTCTTAATTAGCAGGGC
>chr6 33849617 gi|108057224|gb|DQ575305.1| Homo sapiens piRNA piR-43417, complete sequence U -
TCCCATGATGGTGATTCTTAATTAGCAGGG
>chr6 33849994 gi|108077222|gb|DQ585968.1| Homo sapiens piRNA piR-53080, complete sequence U -
TGCTGCATATCTAAGCTGCTCAGAGTCCGGC
>chr6 33850009 gi|108088502|gb|DQ594565.1| Homo sapiens piRNA piR-60677, complete sequence U -
TTCGCTAGTTGGCTGCTGCATATCTAAGC
>chr6 33850022 gi|108098563|gb|DQ599848.1| Homo sapiens piRNA piR-37914, complete sequence U -
TACACTTCCGCTTCTTCGCTAGTTGGCTGC
>chr6 33850033 gi|108077953|gb|DQ586699.1| Homo sapiens piRNA piR-53811, complete sequence U -
TGGAATCCAAGTTACACTTCCGCTTCTTCGC
>chr6 33850092 gi|108090660|gb|DQ595685.1| Homo sapiens piRNA piR-61797, complete sequence U -
TTGTGTCGACATGGATAGTTGGACTGCTGC
>chr6 33850092 gi|108083624|gb|DQ592009.1| Homo sapiens piRNA piR-59121, complete sequence U -
TGTGTCGACATGGATAGTTGGACTGCTGC
>chr6 33850103 gi|108057195|gb|DQ575290.1| Homo sapiens piRNA piR-43402, complete sequence U -
TCCCATCACTTGTGTCGACATGGATAGT
>chr6 33850144 gi|108076148|gb|DQ585213.1| Homo sapiens piRNA piR-52325, complete sequence U -
TGCCTTTGGAGGTTTACTGAGGCTGAGTGA
>chr6 33850381 gi|108072118|gb|DQ583091.1| Homo sapiens piRNA piR-50203, complete sequence U -
TGCAAACTGCTTCTTGGTCTTGGTCTGGGC
>chr6 33850386 gi|108051795|gb|DQ570541.1| Homo sapiens piRNA piR-30653, complete sequence U -
ACCTGCAAACTGCTTCTTGGTCTTGGTC
>chr6 33850514 gi|108054548|gb|DQ573294.1| Homo sapiens piRNA piR-41406, complete sequence M -
TCACTTGAACCCAGGTGGCAGAGGTTGCA
>chr6 33850618 gi|108052679|gb|DQ571425.1| Homo sapiens piRNA piR-31537, complete sequence M +
AGTAGAGACAGGGTTTCACCATGTTGGCCA
>chr6 33850730 gi|108074755|gb|DQ584478.1| Homo sapiens piRNA piR-51590, complete sequence U -
TGCCATAGAAACTGGCAAACTGCTGGCCAGGC
>chr6 33850753 gi|108093276|gb|DQ597051.1| Homo sapiens piRNA piR-35117, complete sequence U -
GCACCTCTTCAGGGTAGCTGTGCCATAGA
>chr6 33850753 gi|108072816|gb|DQ583453.1| Homo sapiens piRNA piR-50565, complete sequence U -
TGCACCTCTTCAGGGTAGCTGTGCCATAGA
>chr6 33850759 gi|108062120|gb|DQ577856.1| Homo sapiens piRNA piR-45968, complete sequence U -
TCTGCACCTCTTCAGGGTAGCTGTGC
>chr6 33850760 gi|108089306|gb|DQ594979.1| Homo sapiens piRNA piR-61091, complete sequence U -
TTGATGATCTGCACCTCTTCAGGGTAGCTGTG
>chr6 33850761 gi|108069531|gb|DQ581732.1| Homo sapiens piRNA piR-49844, complete sequence U -
TGATGATCTGCACCTCTTCAGGGTAGCTGT
>chr6 33850773 gi|108055618|gb|DQ574364.1| Homo sapiens piRNA piR-42476, complete sequence U -
TCCACCCAGACTTGATGATCTGCACCTCTT
>chr6 33850774 gi|108055617|gb|DQ574363.1| Homo sapiens piRNA piR-42475, complete sequence U -
TCCACCCAGACTTGATGATCTGCACCTCT
>chr6 33850795 gi|108053814|gb|DQ572560.1| Homo sapiens piRNA piR-40672, complete sequence U -
TCAAAGAATGTGTGACAGAGAATCCACCCA
>chr6 33850842 gi|108100355|gb|DQ600772.1| Homo sapiens piRNA piR-38838, complete sequence U -
TAGAAGCCACCGCCAATTCGAATCCCAATT
>chr6 33850945 gi|108054203|gb|DQ572949.1| Homo sapiens piRNA piR-41061, complete sequence U -
TCACAGCAAGTAAAAGTGGTTGATATTCA
>chr6 33850946 gi|108054202|gb|DQ572948.1| Homo sapiens piRNA piR-41060, complete sequence U -
TCACAGCAAGTAAAAGTGGTTGATATTC
>chr6 33851030 gi|108068132|gb|DQ580984.1| Homo sapiens piRNA piR-49096, complete sequence U -
TGAGGGCTGATCTGCTAAGATAATCAATTGC
>chr6 33851107 gi|108060094|gb|DQ576805.1| Homo sapiens piRNA piR-44917, complete sequence U -
TCGAGAAAACACATCAGTATTGTGCTGC
>chr6 33851110 gi|108073734|gb|DQ583945.1| Homo sapiens piRNA piR-51057, complete sequence U -
TGCATCTCGAGAAAACACATCAGTATTGTGC
>chr6 33851337 gi|108073359|gb|DQ583751.1| Homo sapiens piRNA piR-50863, complete sequence M -
TGCAGGATTTTCTCAAGCCGCTCAATTTGGTC
>chr6 33851455 gi|108056474|gb|DQ574919.1| Homo sapiens piRNA piR-43031, complete sequence U -
TCCATGGTTTGCAGGCTGGGGACCCCTGCA
>chr6 33851494 gi|108077414|gb|DQ586160.1| Homo sapiens piRNA piR-53272, complete sequence U -
TGCTGTGCAGCCTGGTTCCTAATAGGTC
>chr6 33851589 gi|108069279|gb|DQ581601.1| Homo sapiens piRNA piR-49713, complete sequence M -
TGATCTGACAGGAGGCAGAGCTCAGGTGATA
>chr6 33851599 gi|108076145|gb|DQ585211.1| Homo sapiens piRNA piR-52323, complete sequence M -
TGCCTTTGCTGATCTGACAGGAGGCAGAGC
>chr6 33851610 gi|108066663|gb|DQ580218.1| Homo sapiens piRNA piR-48330, complete sequence M -
TGAGAATCTAATGCCTTTGCTGATCTGACA
>chr6 33851611 gi|108066661|gb|DQ580217.1| Homo sapiens piRNA piR-48329, complete sequence M -
TGAGAATCTAATGCCTTTGCTGATCTGAC
>chr6 33851612 gi|108066659|gb|DQ580216.1| Homo sapiens piRNA piR-48328, complete sequence M -
TGAGAATCTAATGCCTTTGCTGATCTGA
>chr6 33851615 gi|108058763|gb|DQ576112.1| Homo sapiens piRNA piR-44224, complete sequence M -
TCCTATGAGAATCTAATGCCTTTGCTGATC
>chr6 33851617 gi|108058761|gb|DQ576111.1| Homo sapiens piRNA piR-44223, complete sequence M -
TCCTATGAGAATCTAATGCCTTTGCTGA
>chr6 33851671 gi|108097731|gb|DQ599401.1| Homo sapiens piRNA piR-37467, complete sequence M -
TAAGGAGCATGTGACCTAGATCCCTTGAA
>chr6 33851676 gi|108061319|gb|DQ577443.1| Homo sapiens piRNA piR-45555, complete sequence M -
TCTCATAAGGAGCATGTGACCTAGATCCC
>chr6 33851680 gi|108100804|gb|DQ601014.1| Homo sapiens piRNA piR-39080, complete sequence M -
TAGAGTCTCATAAGGAGCATGTGACCTAGA
>chr6 33851691 gi|108055022|gb|DQ573768.1| Homo sapiens piRNA piR-41880, complete sequence M -
TCATCAGGCATTAGAGTCTCATAAGGAGCA
>chr6 33851737 gi|108072338|gb|DQ583203.1| Homo sapiens piRNA piR-50315, complete sequence U -
TGCAACTAGATGGTCCCATCGTGAAGAGAT
>chr6 33851740 gi|108062093|gb|DQ577842.1| Homo sapiens piRNA piR-45954, complete sequence U -
TCTGCAACTAGATGGTCCCATCGTGAAGA
>chr6 33851742 gi|108091170|gb|DQ595950.1| Homo sapiens piRNA piR-62062, complete sequence U -
TTTTCTGCAACTAGATGGTCCCATCGTGAA
>chr6 33851774 gi|108098178|gb|DQ599633.1| Homo sapiens piRNA piR-37699, complete sequence M -
TAATGTAGAATCAATGGGAGTCCTGAGCTT
>chr6 33851775 gi|108098176|gb|DQ599632.1| Homo sapiens piRNA piR-37698, complete sequence M -
TAATGTAGAATCAATGGGAGTCCTGAGCT
>chr6 33851929 gi|108077597|gb|DQ586343.1| Homo sapiens piRNA piR-53455, complete sequence U -
TGGAAAAGACCTGCCATGATGAACAAACC
>chr6 33851933 gi|108089739|gb|DQ595202.1| Homo sapiens piRNA piR-61314, complete sequence U -
TTGGAAAAGACCTGCCATGATGAACA
>chr6 33851966 gi|108056972|gb|DQ575175.1| Homo sapiens piRNA piR-43287, complete sequence U -
TCCCAGAGGAATGAAAATCAGCAACGTGGT
>chr6 33852469 gi|108066297|gb|DQ580019.1| Homo sapiens piRNA piR-48131, complete sequence U -
TGACTTACCGGTCTGAAGACCTCAAGACCC
>chr6 33852525 gi|108058884|gb|DQ576175.1| Homo sapiens piRNA piR-44287, complete sequence U -
TCCTCAGCAGAAGGCCTGAGAGCTATGGTC
>chr6 33852526 gi|108058882|gb|DQ576174.1| Homo sapiens piRNA piR-44286, complete sequence U -
TCCTCAGCAGAAGGCCTGAGAGCTATGGT
>chr6 33852572 gi|108069274|gb|DQ581598.1| Homo sapiens piRNA piR-49710, complete sequence U -
TGATCTCCATGCTTTTCAAGAACAGGTGTC
>chr6 33852959 gi|108090492|gb|DQ595599.1| Homo sapiens piRNA piR-61711, complete sequence U -
TTGTAGGGTGCTATAACTATCATTAGCTGA
>chr6 33852988 gi|108080984|gb|DQ589730.1| Homo sapiens piRNA piR-56842, complete sequence U -
TGGTAAATAAATCAAGTGCCCCTGAGT
>chr6 33853068 gi|108061739|gb|DQ577661.1| Homo sapiens piRNA piR-45773, complete sequence U -
TCTCTTGAGACCCAGTCACCTCTACTTGTC
>chr6 33853184 gi|108058776|gb|DQ576119.1| Homo sapiens piRNA piR-44231, complete sequence U -
TCCTATGGGACTGTCCCTCTGTAGTATGGT
>chr6 33853203 gi|108080930|gb|DQ589676.1| Homo sapiens piRNA piR-56788, complete sequence U -
TGGGTTGACCTGGGGGTCTTCCTATGGGAC
>chr6 33853223 gi|108070125|gb|DQ582041.1| Homo sapiens piRNA piR-32153, complete sequence U -
CACATTCGTGTGGCTGTTTCTTGGGTTGACC
>chr6 33853227 gi|108086554|gb|DQ593543.1| Homo sapiens piRNA piR-33655, complete sequence U -
CTCACATTCGTGTGGCTGTTTCTTGGGTT
>chr6 33853297 gi|108087973|gb|DQ594289.1| Homo sapiens piRNA piR-60401, complete sequence U -
TTCCAAGCTGGGTTTAGAAGGTGTCTGAA
>chr6 33853348 gi|108098336|gb|DQ599714.1| Homo sapiens piRNA piR-37780, complete sequence U -
TACAAAGTTCAAAAGTGAGGGCATGC
>chr6 33853351 gi|108056753|gb|DQ575063.1| Homo sapiens piRNA piR-43175, complete sequence U -
TCCCAATCTACAAAGTTCAAAAGTGAGGGCA
>chr6 33853352 gi|108056751|gb|DQ575062.1| Homo sapiens piRNA piR-43174, complete sequence U -
TCCCAATCTACAAAGTTCAAAAGTGAGGGC
>chr6 33853634 gi|108051295|gb|DQ570041.1| Homo sapiens piRNA piR-30153, complete sequence U -
AACCTCTCTGATGTCAGAGCCTTCAGGCAGTG
>chr6 33853691 gi|108092435|gb|DQ596616.1| Homo sapiens piRNA piR-34682, complete sequence U -
GAGCCTAAAGAGCCTCAAGGTGGAGTG
>chr6 33853740 gi|108055648|gb|DQ574394.1| Homo sapiens piRNA piR-42506, complete sequence U -
TCCACGAAGCCCCAAAGGCTGGAGCCCAGGTC
>chr6 33853745 gi|108057196|gb|DQ575291.1| Homo sapiens piRNA piR-43403, complete sequence U -
TCCCATCCACGAAGCCCCAAAGGCTGGAGCCC
>chr6 33853759 gi|108098541|gb|DQ599837.1| Homo sapiens piRNA piR-37903, complete sequence U -
TACACTCCTCCCATCCACGAAGCCCC
>chr6 33853825 gi|108067553|gb|DQ580682.1| Homo sapiens piRNA piR-48794, complete sequence U -
TGAGCCTTGCTAGGAGCAGAAGACTT
>chr6 33853834 gi|108053805|gb|DQ572551.1| Homo sapiens piRNA piR-40663, complete sequence U -
TCAAACCTGCCCCATGAGCCTTGCTAGGAGC
>chr6 33853967 gi|108079773|gb|DQ588519.1| Homo sapiens piRNA piR-55631, complete sequence U -
TGGGAAGGGCCTTTTATGAAGACATAAGG
>chr6 33854052 gi|108058201|gb|DQ575814.1| Homo sapiens piRNA piR-43926, complete sequence M -
TCCGCCTCCCAGGTTCAAGTAATTCCCCTGC
>chr6 33854066 gi|108063986|gb|DQ578832.1| Homo sapiens piRNA piR-46944, complete sequence M +
TGAACCTGGGAGGCGGAGGTTGCAGTGAGC
>chr6 33854076 gi|108099197|gb|DQ600174.1| Homo sapiens piRNA piR-38240, complete sequence M -
TACCATCTTGGCTCACTGCAACCTCCGCCT
>chr6 33854096 gi|108085114|gb|DQ592778.1| Homo sapiens piRNA piR-59890, complete sequence U -
TTAAGCTGGAGTGCAGTGGTACCATCTTG
>chr6 33854202 gi|108100912|gb|DQ601071.1| Homo sapiens piRNA piR-39137, complete sequence U -
TAGATGGTGAGGCACATTCCCACCCATTATC
>chr6 33854303 gi|108065239|gb|DQ579484.1| Homo sapiens piRNA piR-47596, complete sequence U -
TGACAGCCCTTGGTATACTGGTTCTCCTC
>chr6 33854334 gi|108071775|gb|DQ582912.1| Homo sapiens piRNA piR-33024, complete sequence U -
CCCCACATCAAGGTGAGAAAGTAAGGCTGT
>chr6 33854449 gi|108079917|gb|DQ588663.1| Homo sapiens piRNA piR-55775, complete sequence U -
TGGGACGCTGAACAGCTAGTGAAGGTTCAT
>chr6 33854606 gi|108093737|gb|DQ597293.1| Homo sapiens piRNA piR-35359, complete sequence U -
GCCATCTGAGGTGTCGACAGAGAAAGAGA
>chr6 33854666 gi|108062064|gb|DQ577827.1| Homo sapiens piRNA piR-45939, complete sequence U -
TCTGATGTTTCTTCATCCAACGGGTGCTGAT
>chr6 33854709 gi|108099706|gb|DQ600439.1| Homo sapiens piRNA piR-38505, complete sequence U -
TACGTATCTCGATTCTTTGCTGTCACCTT
>chr6 33854714 gi|108052025|gb|DQ570771.1| Homo sapiens piRNA piR-30883, complete sequence U -
AGACACTACGTATCTCGATTCTTTGCTGTC
>chr6 33854844 gi|108066930|gb|DQ580358.1| Homo sapiens piRNA piR-48470, complete sequence U -
TGAGAGCTGCCTGAATTGGAGGCGCAGGTC
>chr6 33854972 gi|108078846|gb|DQ587592.1| Homo sapiens piRNA piR-54704, complete sequence U -
TGGCAGAACCACAAGATATTGACAATGGAAA
>chr6 33854973 gi|108078845|gb|DQ587591.1| Homo sapiens piRNA piR-54703, complete sequence U -
TGGCAGAACCACAAGATATTGACAATGGAA
>chr6 33854974 gi|108078844|gb|DQ587590.1| Homo sapiens piRNA piR-54702, complete sequence U -
TGGCAGAACCACAAGATATTGACAATGGA
>chr6 33855037 gi|108102426|gb|DQ601861.1| Homo sapiens piRNA piR-39927, complete sequence U -
TAGTAGAACTGGGACTAGAACGAGAGCCT
>chr6 33855039 gi|108102424|gb|DQ601860.1| Homo sapiens piRNA piR-39926, complete sequence U -
TAGTAGAACTGGGACTAGAACGAGAGC
>chr6 33855041 gi|108081119|gb|DQ589865.1| Homo sapiens piRNA piR-56977, complete sequence U -
TGGTAGTAGAACTGGGACTAGAACGAGA
>chr6 33855043 gi|108054506|gb|DQ573252.1| Homo sapiens piRNA piR-41364, complete sequence U -
TCACTGGTAGTAGAACTGGGACTAGAACGA
>chr6 33855089 gi|108051320|gb|DQ570066.1| Homo sapiens piRNA piR-30178, complete sequence U -
AAGAAACTGTTGCCTGGTGAGAGAAAGAG
>chr6 33855094 gi|108091446|gb|DQ596091.1| Homo sapiens piRNA piR-34157, complete sequence U -
GAAGAAGAAACTGTTGCCTGGTGAGAGA
>chr6 33855096 gi|108098596|gb|DQ599865.1| Homo sapiens piRNA piR-37931, complete sequence U -
TACAGAAGAAGAAACTGTTGCCTGGTGAGA
>chr6 33855096 gi|108051555|gb|DQ570301.1| Homo sapiens piRNA piR-30413, complete sequence U -
ACAGAAGAAGAAACTGTTGCCTGGTGAGA
>chr6 33855163 gi|108068196|gb|DQ581017.1| Homo sapiens piRNA piR-49129, complete sequence U -
TGAGGTAACCGCTTGTAGAATGGCAAAACCA
>chr6 33855169 gi|108073153|gb|DQ583630.1| Homo sapiens piRNA piR-50742, complete sequence U -
TGCAGATGAGGTAACCGCTTGTAGAATGGCA
>chr6 33855174 gi|108082935|gb|DQ591650.1| Homo sapiens piRNA piR-58762, complete sequence U -
TGTGCAGATGAGGTAACCGCTTGTAGAA
>chr6 33855182 gi|108089504|gb|DQ595081.1| Homo sapiens piRNA piR-61193, complete sequence U -
TTGCATGTTTTGTGCAGATGAGGTAACCGC
>chr6 33855217 gi|108084351|gb|DQ592384.1| Homo sapiens piRNA piR-59496, complete sequence U -
TGTTGTGGGAATCTGTCAGTGTCCAAACA
>chr6 33855506 gi|108095878|gb|DQ598425.1| Homo sapiens piRNA piR-36491, complete sequence U -
GTCCACAAAACAGGCCACAACCAAGGTCA
>chr6 33855748 gi|108071393|gb|DQ582713.1| Homo sapiens piRNA piR-32825, complete sequence U -
CCAGCGTGAATGATGCCCACCCTGTCTC
>chr6 33856008 gi|108057709|gb|DQ575555.1| Homo sapiens piRNA piR-43667, complete sequence U -
TCCCTATCGTTGGGGATGCTCTCCAAGC
>chr6 33856015 gi|108083061|gb|DQ591716.1| Homo sapiens piRNA piR-58828, complete sequence U -
TGTGCCTCAATCCCTATCGTTGGGGATGCTC
>chr6 33856039 gi|108088641|gb|DQ594636.1| Homo sapiens piRNA piR-60748, complete sequence U -
TTCTCAACAAGTTTGAGAGCAGATTGTGCCT
>chr6 33856203 gi|108068899|gb|DQ581390.1| Homo sapiens piRNA piR-49502, complete sequence U -
TGATACTGGCATTTGCTTGTCTGCGGTGT
>chr6 33856221 gi|108089568|gb|DQ595115.1| Homo sapiens piRNA piR-61227, complete sequence U -
TTGCCCCGAGAAGAATGATACTGGCA
>chr6 33856223 gi|108051280|gb|DQ570026.1| Homo sapiens piRNA piR-30138, complete sequence U -
AACATTGCCCCGAGAAGAATGATACTGG
>chr6 33856258 gi|108088994|gb|DQ594818.1| Homo sapiens piRNA piR-60930, complete sequence U -
TTGAAATGGGAATTTGAATGTAGTTGAACA
>chr6 33856277 gi|108082861|gb|DQ591607.1| Homo sapiens piRNA piR-58719, complete sequence U -
TGTGATTTTGGAGCCTACACTTGAAATGGGA
>chr6 33856291 gi|108098571|gb|DQ599852.1| Homo sapiens piRNA piR-37918, complete sequence U -
TACACTTTGGTATGTGATTTTGGAGCCTA
>chr6 33856308 gi|108078313|gb|DQ587059.1| Homo sapiens piRNA piR-54171, complete sequence U -
TGGAGCCATAAAGGGTTACACTTTGGTA
>chr6 33856385 gi|108053742|gb|DQ572488.1| Homo sapiens piRNA piR-40600, complete sequence U -
TATTGTTTCTTAGTGTCCGCTGATGTTAAA
>chr6 33856395 gi|108063345|gb|DQ578504.1| Homo sapiens piRNA piR-46616, complete sequence U -
TGAAAAGCCTATTGTTTCTTAGTGTCCGC
>chr6 33856398 gi|108098076|gb|DQ599581.1| Homo sapiens piRNA piR-37647, complete sequence U -
TAATGAAAAGCCTATTGTTTCTTAGTGTC
>chr6 33856524 gi|108089273|gb|DQ594962.1| Homo sapiens piRNA piR-61074, complete sequence U -
TTGATAAATTGCAAAATGTCTCCCACCATC
>chr6 33856699 gi|108059465|gb|DQ576476.1| Homo sapiens piRNA piR-44588, complete sequence U -
TCCTGGCTCGAATCACTGGAATCATCTGAGC
>chr6 33856851 gi|108058540|gb|DQ575997.1| Homo sapiens piRNA piR-44109, complete sequence U -
TCCTAAGTTGGGGCTGAGTAAAGACATATT
>chr6 33857070 gi|108094701|gb|DQ597813.1| Homo sapiens piRNA piR-35879, complete sequence U -
GGATGAGGTGCTACACAAATGAAAGATGGTA
>chr6 33857071 gi|108078578|gb|DQ587324.1| Homo sapiens piRNA piR-54436, complete sequence U -
TGGATGAGGTGCTACACAAATGAAAGATGGT
>chr6 33857075 gi|108078577|gb|DQ587323.1| Homo sapiens piRNA piR-54435, complete sequence U -
TGGATGAGGTGCTACACAAATGAAAGA
>chr6 33857079 gi|108090139|gb|DQ595416.1| Homo sapiens piRNA piR-61528, complete sequence U -
TTGGGAATGGATGAGGTGCTACACAAATGA
>chr6 33857079 gi|108079852|gb|DQ588598.1| Homo sapiens piRNA piR-55710, complete sequence U -
TGGGAATGGATGAGGTGCTACACAAATGA
>chr6 33857152 gi|108079933|gb|DQ588679.1| Homo sapiens piRNA piR-55791, complete sequence U -
TGGGACTTACTGACTTAGTGAGCTACTTA
>chr6 33857158 gi|108070736|gb|DQ582364.1| Homo sapiens piRNA piR-32476, complete sequence U -
CAGGAAATGGGACTTACTGACTTAGTGAGC
>chr6 33857171 gi|108088058|gb|DQ594337.1| Homo sapiens piRNA piR-60449, complete sequence U -
TTCCAGAATTGTCAGGAAATGGGACTTAC
>chr6 33857329 gi|108075770|gb|DQ585015.1| Homo sapiens piRNA piR-52127, complete sequence U -
TGCCTGACACACTACGTTGAATTTTATTT
>chr6 33857488 gi|108053183|gb|DQ571929.1| Homo sapiens piRNA piR-40041, complete sequence U -
TAGTGGATCTGGACCAGTGGAACATTGGT
>chr6 33857618 gi|108102135|gb|DQ601710.1| Homo sapiens piRNA piR-39776, complete sequence U -
TAGGGTGGTCTGGGACTTTAAGTACAAGGC
>chr6 33857622 gi|108102133|gb|DQ601709.1| Homo sapiens piRNA piR-39775, complete sequence U -
TAGGGTGGTCTGGGACTTTAAGTACA
>chr6 33857625 gi|108092055|gb|DQ596409.1| Homo sapiens piRNA piR-34475, complete sequence U -
GACTAGGGTGGTCTGGGACTTTAAGT
>chr6 33857934 gi|108053221|gb|DQ571967.1| Homo sapiens piRNA piR-40079, complete sequence U -
TAGTTCACCATGATTCCCCTCAAAGCC
>chr6 33858025 gi|108054322|gb|DQ573068.1| Homo sapiens piRNA piR-41180, complete sequence U -
TCACCAGGCTTGGGAGAGTAGGGGTGTCA
>chr6 33858036 gi|108054910|gb|DQ573656.1| Homo sapiens piRNA piR-41768, complete sequence U -
TCAGTACTGGATCACCAGGCTTGGGAGAG
>chr6 33858164 gi|108069467|gb|DQ581699.1| Homo sapiens piRNA piR-49811, complete sequence U -
TGATGAGAATGTATGGTTGGTAGGGCATGA
>chr6 33858164 gi|108066678|gb|DQ580226.1| Homo sapiens piRNA piR-48338, complete sequence U -
TGAGAATGTATGGTTGGTAGGGCATGA
>chr6 33858167 gi|108062023|gb|DQ577806.1| Homo sapiens piRNA piR-45918, complete sequence U -
TCTGATGAGAATGTATGGTTGGTAGGGCA
>chr6 33858168 gi|108062021|gb|DQ577805.1| Homo sapiens piRNA piR-45917, complete sequence U -
TCTGATGAGAATGTATGGTTGGTAGGGC
>chr6 33858169 gi|108062019|gb|DQ577804.1| Homo sapiens piRNA piR-45916, complete sequence U -
TCTGATGAGAATGTATGGTTGGTAGGG
>chr6 33858207 gi|108077697|gb|DQ586443.1| Homo sapiens piRNA piR-53555, complete sequence U -
TGGAAAGTCAGTCATGATATACAGGGTCA
>chr6 33858208 gi|108089745|gb|DQ595205.1| Homo sapiens piRNA piR-61317, complete sequence U -
TTGGAAAGTCAGTCATGATATACAGGGTC
>chr6 33858228 gi|108090681|gb|DQ595696.1| Homo sapiens piRNA piR-61808, complete sequence M -
TTGTTATGCCACAGTCAGATTGGAAAGT
>chr6 33858292 gi|108089469|gb|DQ595062.1| Homo sapiens piRNA piR-61174, complete sequence U -
TTGCAGGACAATTTCGAGATATGGCAAGGA
>chr6 33858297 gi|108092136|gb|DQ596452.1| Homo sapiens piRNA piR-34518, complete sequence U -
GACTTTGCAGGACAATTTCGAGATATGGC
>chr6 33858391 gi|108062811|gb|DQ578231.1| Homo sapiens piRNA piR-46343, complete sequence M -
TCTTAGTTGATTATCTCCTGGATCTGGGA
>chr6 33858413 gi|108060381|gb|DQ576960.1| Homo sapiens piRNA piR-45072, complete sequence M -
TCGGACCTAAAAGGGTACCTGGCTCTTAGT
>chr6 33858515 gi|108083909|gb|DQ592155.1| Homo sapiens piRNA piR-59267, complete sequence U -
TGTTAAGATACAGAACTGTGGGGACCAAGT
>chr6 33858542 gi|108080172|gb|DQ588918.1| Homo sapiens piRNA piR-56030, complete sequence U -
TGGGATTAATGGAAAGGAAGGTTCATGT
>chr6 33858553 gi|108053436|gb|DQ572182.1| Homo sapiens piRNA piR-40294, complete sequence U -
TATCTGGAGACCTGGGATTAATGGAAAGG
>chr6 33858571 gi|108086828|gb|DQ593688.1| Homo sapiens piRNA piR-33800, complete sequence U -
CTGACAATTGGTTGGGTTTATCTGGAGAC
>chr6 33858573 gi|108065004|gb|DQ579363.1| Homo sapiens piRNA piR-47475, complete sequence U -
TGACAATTGGTTGGGTTTATCTGGAG
>chr6 33858640 gi|108090414|gb|DQ595559.1| Homo sapiens piRNA piR-61671, complete sequence M -
TTGGTTCAGAAAGGTGAGACAACTCAAAGT
>chr6 33858640 gi|108081798|gb|DQ590544.1| Homo sapiens piRNA piR-57656, complete sequence M -
TGGTTCAGAAAGGTGAGACAACTCAAAGT
>chr6 33858738 gi|108066456|gb|DQ580104.1| Homo sapiens piRNA piR-48216, complete sequence U -
TGAGAACATGTGTTCAAGGTGGTCGGGGT
>chr6 33858740 gi|108066454|gb|DQ580103.1| Homo sapiens piRNA piR-48215, complete sequence U -
TGAGAACATGTGTTCAAGGTGGTCGGG
>chr6 33858775 gi|108068134|gb|DQ580985.1| Homo sapiens piRNA piR-49097, complete sequence M +
TGAGGGCTGTGTCATGGGCCATGGTC
>chr6 33858847 gi|108071867|gb|DQ582960.1| Homo sapiens piRNA piR-50072, complete sequence U -
TGATTAAAGGGTGCTGACTAAAAGAGTCAA
>chr6 33858861 gi|108089788|gb|DQ595227.1| Homo sapiens piRNA piR-61339, complete sequence U -
TTGGAAGCCTTGGTGATTAAAGGGTGCTG
>chr6 33858882 gi|108081805|gb|DQ590551.1| Homo sapiens piRNA piR-57663, complete sequence U -
TGGTTCCCAAATGGGAGTGTGCTTGGAAGC
>chr6 33859183 gi|108090080|gb|DQ595384.1| Homo sapiens piRNA piR-61496, complete sequence U -
TTGGCCTGTGACAGTTAGGTGAGGGTTGC
>chr6 33859197 gi|108096219|gb|DQ598607.1| Homo sapiens piRNA piR-36673, complete sequence U -
GTGGTGAACTATGCCCTTGGCCTGTGACAGT
>chr6 33859210 gi|108092140|gb|DQ596455.1| Homo sapiens piRNA piR-34521, complete sequence U -
GAGAAAACAAGGTGGTGAACTATGCCCTT
>chr6 33859212 gi|108091758|gb|DQ596252.1| Homo sapiens piRNA piR-34318, complete sequence U -
GACAGAGAAAACAAGGTGGTGAACTATGCCC
>chr6 33859213 gi|108065159|gb|DQ579443.1| Homo sapiens piRNA piR-47555, complete sequence U -
TGACAGAGAAAACAAGGTGGTGAACTATGCC
>chr6 33859217 gi|108091756|gb|DQ596251.1| Homo sapiens piRNA piR-34317, complete sequence U -
GACAGAGAAAACAAGGTGGTGAACTA
>chr6 33859219 gi|108094333|gb|DQ597623.1| Homo sapiens piRNA piR-35689, complete sequence U -
GCTGTTGACAGAGAAAACAAGGTGGTGAAC
>chr6 33859231 gi|108064434|gb|DQ579062.1| Homo sapiens piRNA piR-47174, complete sequence U -
TGAAGGAAGAGCTGTTGACAGAGAAAAC
>chr6 33859247 gi|108083032|gb|DQ591700.1| Homo sapiens piRNA piR-58812, complete sequence U -
TGTGCATTGTGATCGTCTGAAGGAAGAGC
>chr6 33859259 gi|108085023|gb|DQ592730.1| Homo sapiens piRNA piR-59842, complete sequence U -
TTAAAACACAGATGTGCATTGTGATCGTC
>chr6 33859262 gi|108102386|gb|DQ601840.1| Homo sapiens piRNA piR-39906, complete sequence U -
TAGGTTTAAAACACAGATGTGCATTGTGATC
>chr6 33859439 gi|108062183|gb|DQ577888.1| Homo sapiens piRNA piR-46000, complete sequence U +
TCTGCATGTAGATGGACTGGGGCTGTCAG
>chr6 33859441 gi|108073846|gb|DQ584004.1| Homo sapiens piRNA piR-51116, complete sequence U +
TGCATGTAGATGGACTGGGGCTGTCAGTG
>chr6 33859634 gi|108081184|gb|DQ589930.1| Homo sapiens piRNA piR-57042, complete sequence U -
TGGTCACAACCAATCTCTGCCACACTCGCAC
>chr6 33859657 gi|108077929|gb|DQ586675.1| Homo sapiens piRNA piR-53787, complete sequence U -
TGGAAGTTAATAAGCTGAAGGTGGTCACA
>chr6 33859984 gi|108096598|gb|DQ598810.1| Homo sapiens piRNA piR-36876, complete sequence U -
TAAACCATCCAGGTTCCATCTGCCTTGA
>chr6 33860017 gi|108067564|gb|DQ580688.1| Homo sapiens piRNA piR-48800, complete sequence U -
TGAGCGCCGCTGTCAAGTCCCATTCC
>chr6 33860053 gi|108087687|gb|DQ594133.1| Homo sapiens piRNA piR-60245, complete sequence U -
TTCACTTCTGTCAATTAGATCAAAGCCCTGC
>chr6 33860138 gi|108080422|gb|DQ589168.1| Homo sapiens piRNA piR-56280, complete sequence U -
TGGGCTGGAAGGAACGAACAGTGCCTGACC
>chr6 33860238 gi|108077699|gb|DQ586445.1| Homo sapiens piRNA piR-53557, complete sequence U -
TGGAAAGTCTCCGCTAATTCAGGTTTCTTC
>chr6 33860254 gi|108071935|gb|DQ582996.1| Homo sapiens piRNA piR-50108, complete sequence U -
TGATTGAGGGCTATTGTGGAAAGTCTCCGC
>chr6 33860263 gi|108052059|gb|DQ570805.1| Homo sapiens piRNA piR-30917, complete sequence U -
AGAGAAGTGATTGAGGGCTATTGTGGAA
>chr6 33860264 gi|108064252|gb|DQ578970.1| Homo sapiens piRNA piR-47082, complete sequence U -
TGAAGAGAAGTGATTGAGGGCTATTGTGGA
>chr6 33860278 gi|108069951|gb|DQ581950.1| Homo sapiens piRNA piR-32062, complete sequence U +
CAATCACTTCTCTTCAGCTCAGTTCCAGAC
>chr6 33860294 gi|108093318|gb|DQ597072.1| Homo sapiens piRNA piR-35138, complete sequence U -
GCACTTTGTAAAGGGTCTGGAACTGAGC
>chr6 33860369 gi|108057821|gb|DQ575613.1| Homo sapiens piRNA piR-43725, complete sequence U -
TCCCTGATTTCACATGTCCTGTCCTGC
>chr6 33860544 gi|108057696|gb|DQ575548.1| Homo sapiens piRNA piR-43660, complete sequence U -
TCCCTAGACCGCGAGGCAGGACGGAGGCAGC
>chr6 33860547 gi|108088255|gb|DQ594438.1| Homo sapiens piRNA piR-60550, complete sequence U -
TTCCCTAGACCGCGAGGCAGGACGGAGGC
>chr6 33860548 gi|108088253|gb|DQ594437.1| Homo sapiens piRNA piR-60549, complete sequence U -
TTCCCTAGACCGCGAGGCAGGACGGAGG
>chr6 33860598 gi|108076249|gb|DQ585265.1| Homo sapiens piRNA piR-52377, complete sequence U -
TGCGAGTCCATCTTGATTTGGAAGGCTGC
>chr6 33860600 gi|108076247|gb|DQ585264.1| Homo sapiens piRNA piR-52376, complete sequence U -
TGCGAGTCCATCTTGATTTGGAAGGCT
>chr6 33860604 gi|108087957|gb|DQ594278.1| Homo sapiens piRNA piR-60390, complete sequence U +
TTCCAAATCAAGATGGACTCGCAGGAGACTA
>chr6 33860605 gi|108055279|gb|DQ574025.1| Homo sapiens piRNA piR-42137, complete sequence U +
TCCAAATCAAGATGGACTCGCAGGAGACTA
>chr6 33860607 gi|108053117|gb|DQ571863.1| Homo sapiens piRNA piR-31975, complete sequence U +
CAAATCAAGATGGACTCGCAGGAGACTAC
>chr6 33860627 gi|108052666|gb|DQ571412.1| Homo sapiens piRNA piR-31524, complete sequence U -
AGGTTCTGCAGACGCAGGGTGTAGTCTCC
>chr6 33860628 gi|108092771|gb|DQ596787.1| Homo sapiens piRNA piR-34853, complete sequence U -
GAGGTTCTGCAGACGCAGGGTGTAGTCTC
>chr6 33860628 gi|108068389|gb|DQ581118.1| Homo sapiens piRNA piR-49230, complete sequence U -
TGAGGTTCTGCAGACGCAGGGTGTAGTCTC
>chr6 33860628 gi|108052665|gb|DQ571411.1| Homo sapiens piRNA piR-31523, complete sequence U -
AGGTTCTGCAGACGCAGGGTGTAGTCTC
>chr6 33860630 gi|108052664|gb|DQ571410.1| Homo sapiens piRNA piR-31522, complete sequence U -
AGGTTCTGCAGACGCAGGGTGTAGTC
>chr6 33860646 gi|108073020|gb|DQ583560.1| Homo sapiens piRNA piR-50672, complete sequence U +
TGCAGAACCTCAGAATACAGAACCACCAGGG
>chr6 33860747 gi|108094182|gb|DQ597543.1| Homo sapiens piRNA piR-35609, complete sequence U -
GCTCTGAGGTCCTCGGGGATGGTTGTTGC
>chr6 33861011 gi|108068167|gb|DQ581002.1| Homo sapiens piRNA piR-49114, complete sequence U +
TGAGGGTGAATACGGGCCTTGATTGCCAGA
>chr6 33861011 gi|108087088|gb|DQ593823.1| Homo sapiens piRNA piR-33935, complete sequence U -
CTGGCAATCAAGGCCCGTATTCACCCTCA
>chr6 33861013 gi|108052602|gb|DQ571348.1| Homo sapiens piRNA piR-31460, complete sequence U +
AGGGTGAATACGGGCCTTGATTGCCAGA
>chr6 33861209 gi|108054436|gb|DQ573182.1| Homo sapiens piRNA piR-41294, complete sequence U +
TCACGTTAGTCAGAGCATGTTGGCATGGA
>chr6 33861215 gi|108102482|gb|DQ601890.1| Homo sapiens piRNA piR-39956, complete sequence U +
TAGTCAGAGCATGTTGGCATGGAGGCC
>chr6 33861301 gi|108100764|gb|DQ600993.1| Homo sapiens piRNA piR-39059, complete sequence U +
TAGAGGCGTTAATATTGTGCCACACTTTGGG
>chr6 33861504 gi|108082783|gb|DQ591529.1| Homo sapiens piRNA piR-58641, complete sequence U +
TGTGATACTCAGAATGCATTAAAGCGTGCTC
>chr6 33861604 gi|108080448|gb|DQ589194.1| Homo sapiens piRNA piR-56306, complete sequence U +
TGGGCTTCTATCAGATTTCAACACTGATG
>chr6 33861777 gi|108101495|gb|DQ601375.1| Homo sapiens piRNA piR-39441, complete sequence U +
TAGCTTTTTGCTATCAGTCCTCAACTACATT
>chr6 33861903 gi|108060939|gb|DQ577248.1| Homo sapiens piRNA piR-45360, complete sequence U +
TCTACTAAGATACCCAGAGGAATGCCTTCA
>chr6 33861957 gi|108090990|gb|DQ595856.1| Homo sapiens piRNA piR-61968, complete sequence U +
TTTGAGTCTGCCCCTGAGTTCCAAAGGTTC
>chr6 33862001 gi|108064660|gb|DQ579185.1| Homo sapiens piRNA piR-47297, complete sequence U +
TGAATCCAGCAGTGTGACTATTCGTGCCTC
>chr6 33862001 gi|108064658|gb|DQ579184.1| Homo sapiens piRNA piR-47296, complete sequence U +
TGAATCCAGCAGTGTGACTATTCGTGC
>chr6 33862036 gi|108090816|gb|DQ595766.1| Homo sapiens piRNA piR-61878, complete sequence U +
TTTCATCCTGAAATTTGGAAAGTCGTTC
>chr6 33862064 gi|108090830|gb|DQ595773.1| Homo sapiens piRNA piR-61885, complete sequence U +
TTTCCATTGTGATATTCTCTAGCTAGAACCC
>chr6 33862070 gi|108090579|gb|DQ595644.1| Homo sapiens piRNA piR-61756, complete sequence U +
TTGTGATATTCTCTAGCTAGAACCCAGAGA
>chr6 33862071 gi|108082786|gb|DQ591532.1| Homo sapiens piRNA piR-58644, complete sequence U +
TGTGATATTCTCTAGCTAGAACCCAGAG
>chr6 33862083 gi|108101388|gb|DQ601319.1| Homo sapiens piRNA piR-39385, complete sequence U +
TAGCTAGAACCCAGAGAGGATAAGAAACTGC
>chr6 33862096 gi|108092282|gb|DQ596537.1| Homo sapiens piRNA piR-34603, complete sequence U +
GAGAGGATAAGAAACTGCCTCATGGTAGCCTC
>chr6 33862103 gi|108097376|gb|DQ599211.1| Homo sapiens piRNA piR-37277, complete sequence U +
TAAGAAACTGCCTCATGGTAGCCTCCCAGG
>chr6 33862111 gi|108075659|gb|DQ584957.1| Homo sapiens piRNA piR-52069, complete sequence U +
TGCCTCATGGTAGCCTCCCAGGGGAGA
>chr6 33862115 gi|108055124|gb|DQ573870.1| Homo sapiens piRNA piR-41982, complete sequence U +
TCATGGTAGCCTCCCAGGGGAGAAGGTTC
>chr6 33862118 gi|108081078|gb|DQ589824.1| Homo sapiens piRNA piR-56936, complete sequence U +
TGGTAGCCTCCCAGGGGAGAAGGTTCTAGT
>chr6 33862118 gi|108081077|gb|DQ589823.1| Homo sapiens piRNA piR-56935, complete sequence U +
TGGTAGCCTCCCAGGGGAGAAGGTTCTA
>chr6 33862121 gi|108101304|gb|DQ601274.1| Homo sapiens piRNA piR-39340, complete sequence U +
TAGCCTCCCAGGGGAGAAGGTTCTAGTAGG
>chr6 33862126 gi|108057096|gb|DQ575239.1| Homo sapiens piRNA piR-43351, complete sequence U +
TCCCAGGGGAGAAGGTTCTAGTAGGAGA
>chr6 33862147 gi|108101692|gb|DQ601477.1| Homo sapiens piRNA piR-39543, complete sequence U +
TAGGAGATGGCCTCAGAGCAAGGACTTCCA
>chr6 33862190 gi|108081634|gb|DQ590380.1| Homo sapiens piRNA piR-57492, complete sequence U +
TGGTGGTCTGGGAGGATCACAGGATGTCA
>chr6 33862198 gi|108080022|gb|DQ588768.1| Homo sapiens piRNA piR-55880, complete sequence U +
TGGGAGGATCACAGGATGTCAAGGCCTTGC
>chr6 33862198 gi|108080021|gb|DQ588767.1| Homo sapiens piRNA piR-55879, complete sequence U +
TGGGAGGATCACAGGATGTCAAGGCCTTG
>chr6 33862198 gi|108080020|gb|DQ588766.1| Homo sapiens piRNA piR-55878, complete sequence U +
TGGGAGGATCACAGGATGTCAAGGCCTT
>chr6 33862228 gi|108059666|gb|DQ576580.1| Homo sapiens piRNA piR-44692, complete sequence U +
TCCTGTGGCCTTGATTCAGATTAGCTGTG
>chr6 33862228 gi|108059664|gb|DQ576579.1| Homo sapiens piRNA piR-44691, complete sequence U +
TCCTGTGGCCTTGATTCAGATTAGCTGT
>chr6 33862231 gi|108083374|gb|DQ591875.1| Homo sapiens piRNA piR-58987, complete sequence U +
TGTGGCCTTGATTCAGATTAGCTGTGGTTC
>chr6 33862233 gi|108079266|gb|DQ588012.1| Homo sapiens piRNA piR-55124, complete sequence U +
TGGCCTTGATTCAGATTAGCTGTGGTTCAA
>chr6 33862233 gi|108079265|gb|DQ588011.1| Homo sapiens piRNA piR-55123, complete sequence U +
TGGCCTTGATTCAGATTAGCTGTGGTTCA
>chr6 33862233 gi|108079264|gb|DQ588010.1| Homo sapiens piRNA piR-55122, complete sequence U +
TGGCCTTGATTCAGATTAGCTGTGGTTC
>chr6 33862233 gi|108079263|gb|DQ588009.1| Homo sapiens piRNA piR-55121, complete sequence U +
TGGCCTTGATTCAGATTAGCTGTGGTT
>chr6 33862233 gi|108079262|gb|DQ588008.1| Homo sapiens piRNA piR-55120, complete sequence U +
TGGCCTTGATTCAGATTAGCTGTGGT
>chr6 33862249 gi|108101462|gb|DQ601357.1| Homo sapiens piRNA piR-39423, complete sequence U +
TAGCTGTGGTTCAAGACTGCCTGTGTGGCAC
>chr6 33862255 gi|108081796|gb|DQ590542.1| Homo sapiens piRNA piR-57654, complete sequence U +
TGGTTCAAGACTGCCTGTGTGGCACATGT
>chr6 33862275 gi|108094817|gb|DQ597875.1| Homo sapiens piRNA piR-35941, complete sequence U +
GGCACATGTGGATACGTGCAAGGTCGCTGA
>chr6 33862275 gi|108094815|gb|DQ597874.1| Homo sapiens piRNA piR-35940, complete sequence U +
GGCACATGTGGATACGTGCAAGGTCGC
>chr6 33862282 gi|108096159|gb|DQ598573.1| Homo sapiens piRNA piR-36639, complete sequence U +
GTGGATACGTGCAAGGTCGCTGAGGCAGT
>chr6 33862283 gi|108078500|gb|DQ587246.1| Homo sapiens piRNA piR-54358, complete sequence U +
TGGATACGTGCAAGGTCGCTGAGGCAGTGCT
>chr6 33862283 gi|108078499|gb|DQ587245.1| Homo sapiens piRNA piR-54357, complete sequence U +
TGGATACGTGCAAGGTCGCTGAGGCAGTGC
>chr6 33862283 gi|108078497|gb|DQ587243.1| Homo sapiens piRNA piR-54355, complete sequence U +
TGGATACGTGCAAGGTCGCTGAGGCAGTG
>chr6 33862283 gi|108078492|gb|DQ587238.1| Homo sapiens piRNA piR-54350, complete sequence U +
TGGATACGTGCAAGGTCGCTGAGGCAGT
>chr6 33862283 gi|108078491|gb|DQ587237.1| Homo sapiens piRNA piR-54349, complete sequence U +
TGGATACGTGCAAGGTCGCTGAGGCAG
>chr6 33862283 gi|108078489|gb|DQ587235.1| Homo sapiens piRNA piR-54347, complete sequence U +
TGGATACGTGCAAGGTCGCTGAGGCA
>chr6 33862284 gi|108094681|gb|DQ597803.1| Homo sapiens piRNA piR-35869, complete sequence U +
GGATACGTGCAAGGTCGCTGAGGCAGTGC
>chr6 33862313 gi|108083051|gb|DQ591711.1| Homo sapiens piRNA piR-58823, complete sequence U +
TGTGCCCTTAAAGTTTATCTGCTTTTCCAAC
>chr6 33862356 gi|108057653|gb|DQ575526.1| Homo sapiens piRNA piR-43638, complete sequence U +
TCCCTAAAGGGTAGGGAATGCCTCATTACT
>chr6 33862356 gi|108057651|gb|DQ575525.1| Homo sapiens piRNA piR-43637, complete sequence U +
TCCCTAAAGGGTAGGGAATGCCTCATTAC
>chr6 33862356 gi|108057649|gb|DQ575524.1| Homo sapiens piRNA piR-43636, complete sequence U +
TCCCTAAAGGGTAGGGAATGCCTCATTA
>chr6 33862364 gi|108095466|gb|DQ598212.1| Homo sapiens piRNA piR-36278, complete sequence U +
GGGTAGGGAATGCCTCATTACTCACTGGGCCC
>chr6 33862367 gi|108102020|gb|DQ601649.1| Homo sapiens piRNA piR-39715, complete sequence U +
TAGGGAATGCCTCATTACTCACTGGGCCC
>chr6 33862405 gi|108059443|gb|DQ576465.1| Homo sapiens piRNA piR-44577, complete sequence U +
TCCTGGCATGGAACTGACACATAGTTGGCAC
>chr6 33862405 gi|108059441|gb|DQ576464.1| Homo sapiens piRNA piR-44576, complete sequence U +
TCCTGGCATGGAACTGACACATAGTTGGCA
>chr6 33862408 gi|108078989|gb|DQ587735.1| Homo sapiens piRNA piR-54847, complete sequence U +
TGGCATGGAACTGACACATAGTTGGC
>chr6 33862413 gi|108077793|gb|DQ586539.1| Homo sapiens piRNA piR-53651, complete sequence U +
TGGAACTGACACATAGTTGGCACTGGCAA
>chr6 33862419 gi|108065053|gb|DQ579389.1| Homo sapiens piRNA piR-47501, complete sequence U +
TGACACATAGTTGGCACTGGCAATGCACA
>chr6 33862430 gi|108078836|gb|DQ587582.1| Homo sapiens piRNA piR-54694, complete sequence U +
TGGCACTGGCAATGCACATACTTACTAGA
>chr6 33862436 gi|108078770|gb|DQ587516.1| Homo sapiens piRNA piR-54628, complete sequence U +
TGGCAATGCACATACTTACTAGATGTTAAA
>chr6 33862442 gi|108072724|gb|DQ583404.1| Homo sapiens piRNA piR-50516, complete sequence U +
TGCACATACTTACTAGATGTTAAAGAAGTC
>chr6 33862452 gi|108099787|gb|DQ600481.1| Homo sapiens piRNA piR-38547, complete sequence U +
TACTAGATGTTAAAGAAGTCCAGAACCAGAA
>chr6 33862455 gi|108100928|gb|DQ601079.1| Homo sapiens piRNA piR-39145, complete sequence U +
TAGATGTTAAAGAAGTCCAGAACCAGAACC
>chr6 33862459 gi|108083874|gb|DQ592138.1| Homo sapiens piRNA piR-59250, complete sequence U +
TGTTAAAGAAGTCCAGAACCAGAACCAGAGG
>chr6 33862468 gi|108052704|gb|DQ571450.1| Homo sapiens piRNA piR-31562, complete sequence U +
AGTCCAGAACCAGAACCAGAGGCACATA
>chr6 33862486 gi|108092626|gb|DQ596713.1| Homo sapiens piRNA piR-34779, complete sequence U +
GAGGCACATAAATAGGATCTGCATCAGCAGT
>chr6 33862494 gi|108096827|gb|DQ598928.1| Homo sapiens piRNA piR-36994, complete sequence U +
TAAATAGGATCTGCATCAGCAGTGGGT
>chr6 33862509 gi|108054743|gb|DQ573489.1| Homo sapiens piRNA piR-41601, complete sequence U +
TCAGCAGTGGGTTAGAGAAAGGGTGGGAA
>chr6 33862540 gi|108097888|gb|DQ599483.1| Homo sapiens piRNA piR-37549, complete sequence U +
TAAGTGAAATCTTAGAATGCATCCAAGGA
>chr6 33862552 gi|108100451|gb|DQ600821.1| Homo sapiens piRNA piR-38887, complete sequence U +
TAGAATGCATCCAAGGAAGTAGATCAATTT
>chr6 33862581 gi|108067728|gb|DQ580772.1| Homo sapiens piRNA piR-48884, complete sequence U +
TGAGCTTTAACTACTGGAGAATGGCCCCTG
>chr6 33862606 gi|108086352|gb|DQ593438.1| Homo sapiens piRNA piR-33550, complete sequence U -
CGTGTGAACAAATGGGGCCTTCTCAGGG
>chr6 33862654 gi|108090966|gb|DQ595844.1| Homo sapiens piRNA piR-61956, complete sequence U +
TTTGAGGAATGCAAGAGCCGGCAGGAAATTC
>chr6 33862656 gi|108067810|gb|DQ580814.1| Homo sapiens piRNA piR-48926, complete sequence U +
TGAGGAATGCAAGAGCCGGCAGGAAATTC
>chr6 33862656 gi|108067808|gb|DQ580813.1| Homo sapiens piRNA piR-48925, complete sequence U +
TGAGGAATGCAAGAGCCGGCAGGAAA
>chr6 33862657 gi|108092543|gb|DQ596671.1| Homo sapiens piRNA piR-34737, complete sequence U +
GAGGAATGCAAGAGCCGGCAGGAAATTCCC
>chr6 33862674 gi|108087217|gb|DQ593891.1| Homo sapiens piRNA piR-34003, complete sequence U -
CTGTGGTTCAGGAGGAGGGGAATTTCCTGC
>chr6 33862691 gi|108059140|gb|DQ576307.1| Homo sapiens piRNA piR-44419, complete sequence U +
TCCTGAACCACAGAGTATTTCTGGGTGGGC
>chr6 33862700 gi|108051567|gb|DQ570313.1| Homo sapiens piRNA piR-30425, complete sequence U +
ACAGAGTATTTCTGGGTGGGCATCGATTGT
>chr6 33862708 gi|108090888|gb|DQ595804.1| Homo sapiens piRNA piR-61916, complete sequence U +
TTTCTGGGTGGGCATCGATTGTCTATGGGC
>chr6 33862712 gi|108080830|gb|DQ589576.1| Homo sapiens piRNA piR-56688, complete sequence U +
TGGGTGGGCATCGATTGTCTATGGGCCATGGC
>chr6 33862712 gi|108080829|gb|DQ589575.1| Homo sapiens piRNA piR-56687, complete sequence U +
TGGGTGGGCATCGATTGTCTATGGGCCAT
>chr6 33862715 gi|108096202|gb|DQ598596.1| Homo sapiens piRNA piR-36662, complete sequence U +
GTGGGCATCGATTGTCTATGGGCCATGGC
>chr6 33862716 gi|108080284|gb|DQ589030.1| Homo sapiens piRNA piR-56142, complete sequence U +
TGGGCATCGATTGTCTATGGGCCATGGCGT
>chr6 33862716 gi|108080283|gb|DQ589029.1| Homo sapiens piRNA piR-56141, complete sequence U +
TGGGCATCGATTGTCTATGGGCCATGGCG
>chr6 33862716 gi|108080282|gb|DQ589028.1| Homo sapiens piRNA piR-56140, complete sequence U +
TGGGCATCGATTGTCTATGGGCCATGGC
>chr6 33862716 gi|108080281|gb|DQ589027.1| Homo sapiens piRNA piR-56139, complete sequence U +
TGGGCATCGATTGTCTATGGGCCATGG
>chr6 33862722 gi|108060152|gb|DQ576839.1| Homo sapiens piRNA piR-44951, complete sequence U +
TCGATTGTCTATGGGCCATGGCGTAAGACCC
>chr6 33862722 gi|108060150|gb|DQ576838.1| Homo sapiens piRNA piR-44950, complete sequence U +
TCGATTGTCTATGGGCCATGGCGTAAGACC
>chr6 33862808 gi|108053570|gb|DQ572316.1| Homo sapiens piRNA piR-40428, complete sequence U +
TATGGAGACTACATATCCTTGCCTGTCTAGT
>chr6 33862884 gi|108093832|gb|DQ597343.1| Homo sapiens piRNA piR-35409, complete sequence U +
GCCCGGCCGAGTTTAGAGTTGAAAGGGAAAC
>chr6 33862884 gi|108093830|gb|DQ597342.1| Homo sapiens piRNA piR-35408, complete sequence U +
GCCCGGCCGAGTTTAGAGTTGAAAGGGAAA
>chr6 33862896 gi|108085360|gb|DQ592906.1| Homo sapiens piRNA piR-60018, complete sequence U +
TTAGAGTTGAAAGGGAAACGTCTTTGAGGT
>chr6 33862897 gi|108100815|gb|DQ601020.1| Homo sapiens piRNA piR-39086, complete sequence U +
TAGAGTTGAAAGGGAAACGTCTTTGAGGT
>chr6 33862897 gi|108100814|gb|DQ601019.1| Homo sapiens piRNA piR-39085, complete sequence U +
TAGAGTTGAAAGGGAAACGTCTTTGAGG
>chr6 33862897 gi|108100812|gb|DQ601018.1| Homo sapiens piRNA piR-39084, complete sequence U +
TAGAGTTGAAAGGGAAACGTCTTTGA
>chr6 33862903 gi|108063593|gb|DQ578631.1| Homo sapiens piRNA piR-46743, complete sequence U +
TGAAAGGGAAACGTCTTTGAGGTGGAAA
>chr6 33862903 gi|108063591|gb|DQ578630.1| Homo sapiens piRNA piR-46742, complete sequence U +
TGAAAGGGAAACGTCTTTGAGGTGGA
>chr6 33862909 gi|108094403|gb|DQ597659.1| Homo sapiens piRNA piR-35725, complete sequence U +
GGAAACGTCTTTGAGGTGGAAACCAATTGC
>chr6 33862916 gi|108063235|gb|DQ578448.1| Homo sapiens piRNA piR-46560, complete sequence U +
TCTTTGAGGTGGAAACCAATTGCATGGATCA
>chr6 33862916 gi|108063233|gb|DQ578447.1| Homo sapiens piRNA piR-46559, complete sequence U +
TCTTTGAGGTGGAAACCAATTGCATGGATC
>chr6 33862918 gi|108090982|gb|DQ595852.1| Homo sapiens piRNA piR-61964, complete sequence U +
TTTGAGGTGGAAACCAATTGCATGGATCAAA
>chr6 33862918 gi|108090980|gb|DQ595851.1| Homo sapiens piRNA piR-61963, complete sequence U +
TTTGAGGTGGAAACCAATTGCATGGATCAA
>chr6 33862919 gi|108089254|gb|DQ594952.1| Homo sapiens piRNA piR-61064, complete sequence U +
TTGAGGTGGAAACCAATTGCATGGATCAAATG
>chr6 33862919 gi|108089252|gb|DQ594951.1| Homo sapiens piRNA piR-61063, complete sequence U +
TTGAGGTGGAAACCAATTGCATGGATCAA
>chr6 33862919 gi|108089250|gb|DQ594950.1| Homo sapiens piRNA piR-61062, complete sequence U +
TTGAGGTGGAAACCAATTGCATGGATCA
>chr6 33862919 gi|108089248|gb|DQ594949.1| Homo sapiens piRNA piR-61061, complete sequence U +
TTGAGGTGGAAACCAATTGCATGGATC
>chr6 33862920 gi|108068332|gb|DQ581088.1| Homo sapiens piRNA piR-49200, complete sequence U +
TGAGGTGGAAACCAATTGCATGGATCAAAT
>chr6 33862920 gi|108068330|gb|DQ581087.1| Homo sapiens piRNA piR-49199, complete sequence U +
TGAGGTGGAAACCAATTGCATGGATCAAA
>chr6 33862931 gi|108071222|gb|DQ582624.1| Homo sapiens piRNA piR-32736, complete sequence U +
CCAATTGCATGGATCAAATGGTCCTGATGGT
>chr6 33862936 gi|108073822|gb|DQ583991.1| Homo sapiens piRNA piR-51103, complete sequence U +
TGCATGGATCAAATGGTCCTGATGGT
>chr6 33862955 gi|108069815|gb|DQ581878.1| Homo sapiens piRNA piR-49990, complete sequence U +
TGATGGTGCATAGAGCCTTAGGTTTGGAAA
>chr6 33862958 gi|108081526|gb|DQ590272.1| Homo sapiens piRNA piR-57384, complete sequence U +
TGGTGCATAGAGCCTTAGGTTTGGAAAGAAGT
>chr6 33862958 gi|108081525|gb|DQ590271.1| Homo sapiens piRNA piR-57383, complete sequence U +
TGGTGCATAGAGCCTTAGGTTTGGAAAGAA
>chr6 33862958 gi|108081524|gb|DQ590270.1| Homo sapiens piRNA piR-57382, complete sequence U +
TGGTGCATAGAGCCTTAGGTTTGGAA
>chr6 33862965 gi|108100700|gb|DQ600960.1| Homo sapiens piRNA piR-39026, complete sequence U +
TAGAGCCTTAGGTTTGGAAAGAAGTGA
>chr6 33862973 gi|108102394|gb|DQ601844.1| Homo sapiens piRNA piR-39910, complete sequence U +
TAGGTTTGGAAAGAAGTGAAGGGCCTTGCC
>chr6 33862973 gi|108102392|gb|DQ601843.1| Homo sapiens piRNA piR-39909, complete sequence U +
TAGGTTTGGAAAGAAGTGAAGGGCCTTGC
>chr6 33862979 gi|108077655|gb|DQ586401.1| Homo sapiens piRNA piR-53513, complete sequence U +
TGGAAAGAAGTGAAGGGCCTTGCCGCCTTGC
>chr6 33862999 gi|108075420|gb|DQ584826.1| Homo sapiens piRNA piR-51938, complete sequence U +
TGCCGCCTTGCTGGGGACTTGAGCCTCTCAGC
>chr6 33863104 gi|108078600|gb|DQ587346.1| Homo sapiens piRNA piR-54458, complete sequence U +
TGGATGCTGTGCTGTTCTCCTCTTGGTC
>chr6 33863108 gi|108077418|gb|DQ586164.1| Homo sapiens piRNA piR-53276, complete sequence U +
TGCTGTGCTGTTCTCCTCTTGGTCTTGTT
>chr6 33863124 gi|108063139|gb|DQ578400.1| Homo sapiens piRNA piR-46512, complete sequence U +
TCTTGGTCTTGTTTCATTGGCTGTGGCAGA
>chr6 33863189 gi|108100962|gb|DQ601097.1| Homo sapiens piRNA piR-39163, complete sequence U +
TAGCAAAGACCTGAGGCAACTGGGTGCCC
>chr6 33863213 gi|108075158|gb|DQ584689.1| Homo sapiens piRNA piR-51801, complete sequence U +
TGCCCCAGGACCACAGGAACTCATGTGTGC
>chr6 33863214 gi|108093818|gb|DQ597336.1| Homo sapiens piRNA piR-35402, complete sequence U +
GCCCCAGGACCACAGGAACTCATGTGTGC
>chr6 33863227 gi|108052351|gb|DQ571097.1| Homo sapiens piRNA piR-31209, complete sequence U +
AGGAACTCATGTGTGCTGTGAGGGCTTTAA
>chr6 33863228 gi|108094472|gb|DQ597695.1| Homo sapiens piRNA piR-35761, complete sequence U +
GGAACTCATGTGTGCTGTGAGGGCTTTAA
>chr6 33863231 gi|108051897|gb|DQ570643.1| Homo sapiens piRNA piR-30755, complete sequence U +
ACTCATGTGTGCTGTGAGGGCTTTAAGAGC
>chr6 33863233 gi|108055142|gb|DQ573888.1| Homo sapiens piRNA piR-42000, complete sequence U +
TCATGTGTGCTGTGAGGGCTTTAAGAGCTT
>chr6 33863236 gi|108083709|gb|DQ592053.1| Homo sapiens piRNA piR-59165, complete sequence U +
TGTGTGCTGTGAGGGCTTTAAGAGCTTTGA
>chr6 33863277 gi|108061864|gb|DQ577725.1| Homo sapiens piRNA piR-45837, complete sequence U +
TCTGACGTGGATCAGGGCTATGGGTGCTG
>chr6 33863277 gi|108061862|gb|DQ577724.1| Homo sapiens piRNA piR-45836, complete sequence U +
TCTGACGTGGATCAGGGCTATGGGTGCT
>chr6 33863278 gi|108086840|gb|DQ593694.1| Homo sapiens piRNA piR-33806, complete sequence U +
CTGACGTGGATCAGGGCTATGGGTGCTGAT
>chr6 33863295 gi|108053596|gb|DQ572342.1| Homo sapiens piRNA piR-40454, complete sequence U +
TATGGGTGCTGATGCTGTCAATAAGCCACA
>chr6 33863297 gi|108080805|gb|DQ589551.1| Homo sapiens piRNA piR-56663, complete sequence U +
TGGGTGCTGATGCTGTCAATAAGCCACACGCA
>chr6 33863297 gi|108080804|gb|DQ589550.1| Homo sapiens piRNA piR-56662, complete sequence U +
TGGGTGCTGATGCTGTCAATAAGCCACACGC
>chr6 33863297 gi|108080803|gb|DQ589549.1| Homo sapiens piRNA piR-56661, complete sequence U +
TGGGTGCTGATGCTGTCAATAAGCCACAC
>chr6 33863297 gi|108080802|gb|DQ589548.1| Homo sapiens piRNA piR-56660, complete sequence U +
TGGGTGCTGATGCTGTCAATAAGCCACA
>chr6 33863297 gi|108080801|gb|DQ589547.1| Homo sapiens piRNA piR-56659, complete sequence U +
TGGGTGCTGATGCTGTCAATAAGCCA
>chr6 33863301 gi|108077190|gb|DQ585936.1| Homo sapiens piRNA piR-53048, complete sequence U +
TGCTGATGCTGTCAATAAGCCACACGCA
>chr6 33863301 gi|108077189|gb|DQ585935.1| Homo sapiens piRNA piR-53047, complete sequence U +
TGCTGATGCTGTCAATAAGCCACACGC
>chr6 33863310 gi|108082172|gb|DQ590918.1| Homo sapiens piRNA piR-58030, complete sequence U +
TGTCAATAAGCCACACGCAAAGGTTGGGTC
>chr6 33863316 gi|108097647|gb|DQ599356.1| Homo sapiens piRNA piR-37422, complete sequence U +
TAAGCCACACGCAAAGGTTGGGTCAATATGA
>chr6 33863461 gi|108056849|gb|DQ575113.1| Homo sapiens piRNA piR-43225, complete sequence U +
TCCCACTCAGACAATGACCCCTTGCTTTGC
>chr6 33863490 gi|108071634|gb|DQ582839.1| Homo sapiens piRNA piR-32951, complete sequence U +
CCCACTGAAAGAAGTCCCCAGAAGATGAGC
>chr6 33863505 gi|108085381|gb|DQ592917.1| Homo sapiens piRNA piR-33029, complete sequence U +
CCCCAGAAGATGAGCTCTGTTACAAGCAG
>chr6 33863508 gi|108070419|gb|DQ582198.1| Homo sapiens piRNA piR-32310, complete sequence U +
CAGAAGATGAGCTCTGTTACAAGCAGAACAGA
>chr6 33863581 gi|108053357|gb|DQ572103.1| Homo sapiens piRNA piR-40215, complete sequence U +
TATCAGAGAATTCTGGACAGTGGTCCCTGAT
>chr6 33863581 gi|108053356|gb|DQ572102.1| Homo sapiens piRNA piR-40214, complete sequence U +
TATCAGAGAATTCTGGACAGTGGTCCCTGA
>chr6 33863583 gi|108054625|gb|DQ573371.1| Homo sapiens piRNA piR-41483, complete sequence U +
TCAGAGAATTCTGGACAGTGGTCCCTGAT
>chr6 33863679 gi|108082145|gb|DQ590891.1| Homo sapiens piRNA piR-58003, complete sequence U +
TGTCAAATACTGGCCGAGGCCAAGGGAGA
>chr6 33863795 gi|108075781|gb|DQ585021.1| Homo sapiens piRNA piR-52133, complete sequence U +
TGCCTGAGAAGAAGCGAGGGAAGCCCATTC
>chr6 33863844 gi|108080521|gb|DQ589267.1| Homo sapiens piRNA piR-56379, complete sequence U +
TGGGGAGGCAAAGTCAAGTATGTGATGGTT
>chr6 33863857 gi|108054039|gb|DQ572785.1| Homo sapiens piRNA piR-40897, complete sequence U +
TCAAGTATGTGATGGTTCCTTACCTGTGC
>chr6 33863877 gi|108099507|gb|DQ600336.1| Homo sapiens piRNA piR-38402, complete sequence U +
TACCTGTGCAGGGAAAATGGAACTTGGGAG
>chr6 33863877 gi|108099505|gb|DQ600335.1| Homo sapiens piRNA piR-38401, complete sequence U +
TACCTGTGCAGGGAAAATGGAACTTGGGA
>chr6 33863883 gi|108073379|gb|DQ583761.1| Homo sapiens piRNA piR-50873, complete sequence U +
TGCAGGGAAAATGGAACTTGGGAGTCAGC
>chr6 33863887 gi|108095147|gb|DQ598048.1| Homo sapiens piRNA piR-36114, complete sequence U +
GGGAAAATGGAACTTGGGAGTCAGCTGTC
>chr6 33863889 gi|108091284|gb|DQ596008.1| Homo sapiens piRNA piR-34074, complete sequence U +
GAAAATGGAACTTGGGAGTCAGCTGTCT
>chr6 33863916 gi|108064477|gb|DQ579084.1| Homo sapiens piRNA piR-47196, complete sequence U +
TGAAGGCATCACGCCTTGTATGACCCTTGC
>chr6 33863924 gi|108054409|gb|DQ573155.1| Homo sapiens piRNA piR-41267, complete sequence U +
TCACGCCTTGTATGACCCTTGCAAGCCCA
>chr6 33863932 gi|108082109|gb|DQ590855.1| Homo sapiens piRNA piR-57967, complete sequence U +
TGTATGACCCTTGCAAGCCCAAGCTACCT
>chr6 33863936 gi|108065779|gb|DQ579750.1| Homo sapiens piRNA piR-47862, complete sequence U +
TGACCCTTGCAAGCCCAAGCTACCTACCT
>chr6 33863942 gi|108089394|gb|DQ595024.1| Homo sapiens piRNA piR-61136, complete sequence U +
TTGCAAGCCCAAGCTACCTACCTGTTCC
>chr6 33863943 gi|108072403|gb|DQ583238.1| Homo sapiens piRNA piR-50350, complete sequence U +
TGCAAGCCCAAGCTACCTACCTGTTCCTGTA
>chr6 33864109 gi|108097544|gb|DQ599302.1| Homo sapiens piRNA piR-37368, complete sequence U +
TAAGATAGCTATGTCAAAAGGGGTCC
>chr6 33864240 gi|108070208|gb|DQ582086.1| Homo sapiens piRNA piR-32198, complete sequence U +
CACCCTGCAACTACAGAACCTCATGGTAC
>chr6 33864251 gi|108098590|gb|DQ599862.1| Homo sapiens piRNA piR-37928, complete sequence U +
TACAGAACCTCATGGTACGGAACCACCAGG
>chr6 33864252 gi|108051554|gb|DQ570300.1| Homo sapiens piRNA piR-30412, complete sequence U +
ACAGAACCTCATGGTACGGAACCACCAGGG
>chr6 33864252 gi|108051553|gb|DQ570299.1| Homo sapiens piRNA piR-30411, complete sequence U +
ACAGAACCTCATGGTACGGAACCACCAGG
>chr6 33864252 gi|108051552|gb|DQ570298.1| Homo sapiens piRNA piR-30410, complete sequence U +
ACAGAACCTCATGGTACGGAACCACC
>chr6 33864255 gi|108091411|gb|DQ596073.1| Homo sapiens piRNA piR-34139, complete sequence U +
GAACCTCATGGTACGGAACCACCAGG
>chr6 33864298 gi|108085832|gb|DQ593164.1| Homo sapiens piRNA piR-33276, complete sequence U +
CCTGGGTGGAATTGATGTTGGGAAGATAGA
>chr6 33864298 gi|108085830|gb|DQ593163.1| Homo sapiens piRNA piR-33275, complete sequence U +
CCTGGGTGGAATTGATGTTGGGAAGATA
>chr6 33864300 gi|108080817|gb|DQ589563.1| Homo sapiens piRNA piR-56675, complete sequence U +
TGGGTGGAATTGATGTTGGGAAGATAGATT
>chr6 33864300 gi|108080816|gb|DQ589562.1| Homo sapiens piRNA piR-56674, complete sequence U +
TGGGTGGAATTGATGTTGGGAAGATAGAT
>chr6 33864309 gi|108089354|gb|DQ595003.1| Homo sapiens piRNA piR-61115, complete sequence U +
TTGATGTTGGGAAGATAGATTAGTAGTGAGG
>chr6 33864309 gi|108089352|gb|DQ595002.1| Homo sapiens piRNA piR-61114, complete sequence U +
TTGATGTTGGGAAGATAGATTAGTAGTGA
>chr6 33864309 gi|108089350|gb|DQ595001.1| Homo sapiens piRNA piR-61113, complete sequence U +
TTGATGTTGGGAAGATAGATTAGTAGTG
>chr6 33864324 gi|108100933|gb|DQ601082.1| Homo sapiens piRNA piR-39148, complete sequence U +
TAGATTAGTAGTGAGGCGCATCACCCCAC
>chr6 33864329 gi|108102440|gb|DQ601868.1| Homo sapiens piRNA piR-39934, complete sequence U +
TAGTAGTGAGGCGCATCACCCCACTGTGAC
>chr6 33864344 gi|108054345|gb|DQ573091.1| Homo sapiens piRNA piR-41203, complete sequence U +
TCACCCCACTGTGACTCACCTTCTTC
>chr6 33864356 gi|108092065|gb|DQ596415.1| Homo sapiens piRNA piR-34481, complete sequence U +
GACTCACCTTCTTCTGCCCCCACGCCTGTCC
>chr6 33864384 gi|108059746|gb|DQ576621.1| Homo sapiens piRNA piR-44733, complete sequence U +
TCCTTCAGACCATCTCCCTGCTGCGGCAGAGC
>chr6 33864398 gi|108057861|gb|DQ575633.1| Homo sapiens piRNA piR-43745, complete sequence U +
TCCCTGCTGCGGCAGAGCCACTGAGTTCA
>chr6 33864405 gi|108076382|gb|DQ585335.1| Homo sapiens piRNA piR-52447, complete sequence U +
TGCGGCAGAGCCACTGAGTTCAGGGAGCAA
>chr6 33864405 gi|108076381|gb|DQ585334.1| Homo sapiens piRNA piR-52446, complete sequence U +
TGCGGCAGAGCCACTGAGTTCAGGGAGCA
>chr6 33864413 gi|108052226|gb|DQ570972.1| Homo sapiens piRNA piR-31084, complete sequence U +
AGCCACTGAGTTCAGGGAGCAACTGTGGGC
>chr6 33864414 gi|108093688|gb|DQ597267.1| Homo sapiens piRNA piR-35333, complete sequence U +
GCCACTGAGTTCAGGGAGCAACTGTGGGC
>chr6 33864415 gi|108071326|gb|DQ582678.1| Homo sapiens piRNA piR-32790, complete sequence U +
CCACTGAGTTCAGGGAGCAACTGTGGGC
>chr6 33864424 gi|108054875|gb|DQ573621.1| Homo sapiens piRNA piR-41733, complete sequence U +
TCAGGGAGCAACTGTGGGCAGATGAAATT
>chr6 33864438 gi|108080249|gb|DQ588995.1| Homo sapiens piRNA piR-56107, complete sequence U +
TGGGCAGATGAAATTGGGCTGTGGTGGGT
>chr6 33864438 gi|108080248|gb|DQ588994.1| Homo sapiens piRNA piR-56106, complete sequence U +
TGGGCAGATGAAATTGGGCTGTGGTGGG
>chr6 33864462 gi|108080889|gb|DQ589635.1| Homo sapiens piRNA piR-56747, complete sequence U +
TGGGTGTGGGAATCCCTGTGGACTTCCAAA
>chr6 33864474 gi|108057939|gb|DQ575673.1| Homo sapiens piRNA piR-43785, complete sequence U +
TCCCTGTGGACTTCCAAAAGCACTTCGGTT
>chr6 33864478 gi|108083295|gb|DQ591834.1| Homo sapiens piRNA piR-58946, complete sequence U +
TGTGGACTTCCAAAAGCACTTCGGTTTCTGC
>chr6 33864480 gi|108078202|gb|DQ586948.1| Homo sapiens piRNA piR-54060, complete sequence U +
TGGACTTCCAAAAGCACTTCGGTTTCTGCCC
>chr6 33864485 gi|108087946|gb|DQ594270.1| Homo sapiens piRNA piR-60382, complete sequence U +
TTCCAAAAGCACTTCGGTTTCTGCCCTGCT
>chr6 33864486 gi|108055204|gb|DQ573950.1| Homo sapiens piRNA piR-42062, complete sequence U +
TCCAAAAGCACTTCGGTTTCTGCCCTGC
>chr6 33864490 gi|108051209|gb|DQ569955.1| Homo sapiens piRNA piR-30067, complete sequence U +
AAAGCACTTCGGTTTCTGCCCTGCTTGGCGTG
>chr6 33864511 gi|108077528|gb|DQ586274.1| Homo sapiens piRNA piR-53386, complete sequence U +
TGCTTGGCGTGGTTCCAGAACCCAGGGT
>chr6 33864520 gi|108081804|gb|DQ590550.1| Homo sapiens piRNA piR-57662, complete sequence U +
TGGTTCCAGAACCCAGGGTGGTGGCGAGG
>chr6 33864524 gi|108055736|gb|DQ574482.1| Homo sapiens piRNA piR-42594, complete sequence U +
TCCAGAACCCAGGGTGGTGGCGAGGTGG
>chr6 33864592 gi|108054398|gb|DQ573144.1| Homo sapiens piRNA piR-41256, complete sequence U +
TCACCTTTCTGTTCTTCACCCTGATCTGTTC
>chr6 33864598 gi|108088890|gb|DQ594764.1| Homo sapiens piRNA piR-60876, complete sequence U +
TTCTGTTCTTCACCCTGATCTGTTCTTCCC
>chr6 33864616 gi|108062741|gb|DQ578194.1| Homo sapiens piRNA piR-46306, complete sequence U +
TCTGTTCTTCCCTGATCAGTCCTCCCAGA
>chr6 33864624 gi|108057812|gb|DQ575608.1| Homo sapiens piRNA piR-43720, complete sequence U +
TCCCTGATCAGTCCTCCCAGACTGCACTGGA
>chr6 33864638 gi|108056930|gb|DQ575154.1| Homo sapiens piRNA piR-43266, complete sequence U +
TCCCAGACTGCACTGGAGAGTGAGGCCTT
>chr6 33864646 gi|108072943|gb|DQ583517.1| Homo sapiens piRNA piR-50629, complete sequence U +
TGCACTGGAGAGTGAGGCCTTTGCCTGTTC
>chr6 33864658 gi|108068051|gb|DQ580940.1| Homo sapiens piRNA piR-49052, complete sequence U +
TGAGGCCTTTGCCTGTTCGGATTTGCTGCCT
>chr6 33864658 gi|108068049|gb|DQ580939.1| Homo sapiens piRNA piR-49051, complete sequence U +
TGAGGCCTTTGCCTGTTCGGATTTGCTGC
>chr6 33864662 gi|108093977|gb|DQ597420.1| Homo sapiens piRNA piR-35486, complete sequence U +
GCCTTTGCCTGTTCGGATTTGCTGCCTCGT
>chr6 33864667 gi|108075979|gb|DQ585125.1| Homo sapiens piRNA piR-52237, complete sequence U +
TGCCTGTTCGGATTTGCTGCCTCGTGTGT
>chr6 33864667 gi|108075977|gb|DQ585124.1| Homo sapiens piRNA piR-52236, complete sequence U +
TGCCTGTTCGGATTTGCTGCCTCGTGT
>chr6 33864667 gi|108075975|gb|DQ585123.1| Homo sapiens piRNA piR-52235, complete sequence U +
TGCCTGTTCGGATTTGCTGCCTCGTG
>chr6 33864688 gi|108060736|gb|DQ577144.1| Homo sapiens piRNA piR-45256, complete sequence U +
TCGTGTGTTTCAAGCTGCCCACACTTCAC
>chr6 33864712 gi|108087610|gb|DQ594094.1| Homo sapiens piRNA piR-60206, complete sequence U +
TTCACAGGCTGCTTCGAAGCCCTCCCTACC
>chr6 33864810 gi|108096521|gb|DQ598771.1| Homo sapiens piRNA piR-36837, complete sequence U +
TAAAATGTCAGGCTGACTTCTTCTCAATCCC
>chr6 33864810 gi|108096519|gb|DQ598770.1| Homo sapiens piRNA piR-36836, complete sequence U +
TAAAATGTCAGGCTGACTTCTTCTCAATCC
>chr6 33864864 gi|108054708|gb|DQ573454.1| Homo sapiens piRNA piR-41566, complete sequence U +
TCAGCAAACATGACTCAAAGCCTAGAAGGAC
>chr6 33864865 gi|108070575|gb|DQ582280.1| Homo sapiens piRNA piR-32392, complete sequence U +
CAGCAAACATGACTCAAAGCCTAGAAGGACA
>chr6 33864865 gi|108070573|gb|DQ582279.1| Homo sapiens piRNA piR-32391, complete sequence U +
CAGCAAACATGACTCAAAGCCTAGAAGGAC
>chr6 33864886 gi|108100363|gb|DQ600776.1| Homo sapiens piRNA piR-38842, complete sequence U +
TAGAAGGACATGGCCAGATCTCACTGAGT
>chr6 33864908 gi|108051921|gb|DQ570667.1| Homo sapiens piRNA piR-30779, complete sequence U +
ACTGAGTGACCATTTAGTCCAACCTGAGGAC
>chr6 33864910 gi|108068559|gb|DQ581207.1| Homo sapiens piRNA piR-49319, complete sequence U +
TGAGTGACCATTTAGTCCAACCTGAGGACTGA
>chr6 33864910 gi|108068557|gb|DQ581206.1| Homo sapiens piRNA piR-49318, complete sequence U +
TGAGTGACCATTTAGTCCAACCTGAGGACTG
>chr6 33864910 gi|108068555|gb|DQ581205.1| Homo sapiens piRNA piR-49317, complete sequence U +
TGAGTGACCATTTAGTCCAACCTGAGGACT
>chr6 33864910 gi|108068553|gb|DQ581204.1| Homo sapiens piRNA piR-49316, complete sequence U +
TGAGTGACCATTTAGTCCAACCTGAGGAC
>chr6 33864922 gi|108102510|gb|DQ601904.1| Homo sapiens piRNA piR-39970, complete sequence U +
TAGTCCAACCTGAGGACTGATGTTAGGAGG
>chr6 33865037 gi|108095317|gb|DQ598136.1| Homo sapiens piRNA piR-36202, complete sequence U +
GGGCTAAAGAGCAGGAAACAAGCTTGGG
>chr6 33865039 gi|108094096|gb|DQ597486.1| Homo sapiens piRNA piR-35552, complete sequence U +
GCTAAAGAGCAGGAAACAAGCTTGGGGCGA
>chr6 33865047 gi|108093455|gb|DQ597143.1| Homo sapiens piRNA piR-35209, complete sequence U +
GCAGGAAACAAGCTTGGGGCGAGCTGGA
>chr6 33865077 gi|108053638|gb|DQ572384.1| Homo sapiens piRNA piR-40496, complete sequence U +
TATGTGTAACACAGGCTTGTAGGAGCACA
>chr6 33865152 gi|108085043|gb|DQ592740.1| Homo sapiens piRNA piR-59852, complete sequence U +
TTAAACCTGTTAAAATAAATTGATTAGCCAA
>chr6 33865159 gi|108083872|gb|DQ592137.1| Homo sapiens piRNA piR-59249, complete sequence U +
TGTTAAAATAAATTGATTAGCCAAAGATCTC
>chr6 33865167 gi|108096909|gb|DQ598970.1| Homo sapiens piRNA piR-37036, complete sequence U +
TAAATTGATTAGCCAAAGATCTCTGCTCAGT
>chr6 33865175 gi|108087268|gb|DQ593917.1| Homo sapiens piRNA piR-60029, complete sequence U +
TTAGCCAAAGATCTCTGCTCAGTGCTCTT
>chr6 33865176 gi|108101175|gb|DQ601207.1| Homo sapiens piRNA piR-39273, complete sequence U +
TAGCCAAAGATCTCTGCTCAGTGCTC
>chr6 33865292 gi|108093299|gb|DQ597062.1| Homo sapiens piRNA piR-35128, complete sequence U +
GCACTGAGATGCCTCTTTGCCTAAGAAATGC
>chr6 33865296 gi|108067127|gb|DQ580461.1| Homo sapiens piRNA piR-48573, complete sequence U +
TGAGATGCCTCTTTGCCTAAGAAATGCACA
>chr6 33865333 gi|108071243|gb|DQ582635.1| Homo sapiens piRNA piR-32747, complete sequence U +
CCACACCCAGGTGTTAAGGAAAAAGTGC
>chr6 33865494 gi|108070650|gb|DQ582319.1| Homo sapiens piRNA piR-32431, complete sequence U +
CAGCCACAATAAGGGTGTCCATGGATTCCT
>chr6 33865503 gi|108097824|gb|DQ599449.1| Homo sapiens piRNA piR-37515, complete sequence U +
TAAGGGTGTCCATGGATTCCTAGGACTACA
>chr6 33865515 gi|108078649|gb|DQ587395.1| Homo sapiens piRNA piR-54507, complete sequence U +
TGGATTCCTAGGACTACAAGTGGTGGAAGGC
>chr6 33865515 gi|108078648|gb|DQ587394.1| Homo sapiens piRNA piR-54506, complete sequence U +
TGGATTCCTAGGACTACAAGTGGTGGAAGG
>chr6 33865519 gi|108088349|gb|DQ594486.1| Homo sapiens piRNA piR-60598, complete sequence U +
TTCCTAGGACTACAAGTGGTGGAAGGCAGC
>chr6 33865523 gi|108101655|gb|DQ601458.1| Homo sapiens piRNA piR-39524, complete sequence U +
TAGGACTACAAGTGGTGGAAGGCAGCCCC
>chr6 33865529 gi|108098417|gb|DQ599760.1| Homo sapiens piRNA piR-37826, complete sequence U +
TACAAGTGGTGGAAGGCAGCCCCTTC
>chr6 33865576 gi|108098498|gb|DQ599815.1| Homo sapiens piRNA piR-37881, complete sequence U +
TACACCCTCCCCTGCAGCAGGCAGACAGCTC
>chr6 33865588 gi|108073201|gb|DQ583656.1| Homo sapiens piRNA piR-50768, complete sequence U +
TGCAGCAGGCAGACAGCTCTTGTTTGCTGA
>chr6 33865605 gi|108063181|gb|DQ578421.1| Homo sapiens piRNA piR-46533, complete sequence U +
TCTTGTTTGCTGAGGCTCTGCTGGAGTCCTC
>chr6 33865669 gi|108058116|gb|DQ575767.1| Homo sapiens piRNA piR-43879, complete sequence U +
TCCGATAATGGGCAGAAGTTGGGTGTCAGT
>chr6 33865669 gi|108058114|gb|DQ575766.1| Homo sapiens piRNA piR-43878, complete sequence U +
TCCGATAATGGGCAGAAGTTGGGTGTCA
>chr6 33865677 gi|108080246|gb|DQ588992.1| Homo sapiens piRNA piR-56104, complete sequence U +
TGGGCAGAAGTTGGGTGTCAGTGATGGGA
>chr6 33865678 gi|108095300|gb|DQ598127.1| Homo sapiens piRNA piR-36193, complete sequence U +
GGGCAGAAGTTGGGTGTCAGTGATGGGA
>chr6 33865680 gi|108093352|gb|DQ597089.1| Homo sapiens piRNA piR-35155, complete sequence U +
GCAGAAGTTGGGTGTCAGTGATGGGAAGA
>chr6 33865681 gi|108070442|gb|DQ582210.1| Homo sapiens piRNA piR-32322, complete sequence U +
CAGAAGTTGGGTGTCAGTGATGGGAAGATT
>chr6 33865688 gi|108080869|gb|DQ589615.1| Homo sapiens piRNA piR-56727, complete sequence U +
TGGGTGTCAGTGATGGGAAGATTCTAGACCA
>chr6 33865688 gi|108080868|gb|DQ589614.1| Homo sapiens piRNA piR-56726, complete sequence U +
TGGGTGTCAGTGATGGGAAGATTCTAGAC
>chr6 33865836 gi|108056165|gb|DQ574762.1| Homo sapiens piRNA piR-42874, complete sequence U +
TCCAGTGTCTTCAGCAGATCACCATTGCT
>chr6 33865944 gi|108051898|gb|DQ570644.1| Homo sapiens piRNA piR-30756, complete sequence U -
ACTCCATGCAGACAGGAGCTGGGCTGCCC
>chr6 33865956 gi|108059627|gb|DQ576559.1| Homo sapiens piRNA piR-44671, complete sequence U +
TCCTGTCTGCATGGAGTTGGAGCTGCCAC
>chr6 33865961 gi|108062181|gb|DQ577887.1| Homo sapiens piRNA piR-45999, complete sequence U +
TCTGCATGGAGTTGGAGCTGCCACCA
>chr6 33866017 gi|108053225|gb|DQ571971.1| Homo sapiens piRNA piR-40083, complete sequence U +
TAGTTCATACTGTCTTTTCTGGGTGAATA
>chr6 33866024 gi|108100067|gb|DQ600623.1| Homo sapiens piRNA piR-38689, complete sequence U +
TACTGTCTTTTCTGGGTGAATAGTTCGAGC
>chr6 33866058 gi|108066787|gb|DQ580283.1| Homo sapiens piRNA piR-48395, complete sequence U +
TGAGACTACCTGGGAATTGAGAAGATGC
>chr6 33866060 gi|108052046|gb|DQ570792.1| Homo sapiens piRNA piR-30904, complete sequence U +
AGACTACCTGGGAATTGAGAAGATGCACA
>chr6 33866061 gi|108092045|gb|DQ596404.1| Homo sapiens piRNA piR-34470, complete sequence U +
GACTACCTGGGAATTGAGAAGATGCACA
>chr6 33866064 gi|108099489|gb|DQ600326.1| Homo sapiens piRNA piR-38392, complete sequence U +
TACCTGGGAATTGAGAAGATGCACAGGAAA
>chr6 33866083 gi|108072682|gb|DQ583382.1| Homo sapiens piRNA piR-50494, complete sequence U +
TGCACAGGAAAAGTACTTTATACCCTCGGA
>chr6 33866167 gi|108055544|gb|DQ574290.1| Homo sapiens piRNA piR-42402, complete sequence U +
TCCACACTCACTGGCAGGTGCTGCCCTCAA
>chr6 33866230 gi|108061293|gb|DQ577430.1| Homo sapiens piRNA piR-45542, complete sequence U +
TCTCAGGTTCTGCTGGTGAACCAAGGTCGC
>chr6 33866232 gi|108054901|gb|DQ573647.1| Homo sapiens piRNA piR-41759, complete sequence U +
TCAGGTTCTGCTGGTGAACCAAGGTCGC
>chr6 33866238 gi|108062334|gb|DQ577973.1| Homo sapiens piRNA piR-46085, complete sequence U +
TCTGCTGGTGAACCAAGGTCGCTGAGTACC
>chr6 33866240 gi|108077339|gb|DQ586085.1| Homo sapiens piRNA piR-53197, complete sequence U +
TGCTGGTGAACCAAGGTCGCTGAGTACCATCT
>chr6 33866240 gi|108077338|gb|DQ586084.1| Homo sapiens piRNA piR-53196, complete sequence U +
TGCTGGTGAACCAAGGTCGCTGAGTACCATC
>chr6 33866240 gi|108077337|gb|DQ586083.1| Homo sapiens piRNA piR-53195, complete sequence U +
TGCTGGTGAACCAAGGTCGCTGAGTACC
>chr6 33866240 gi|108077336|gb|DQ586082.1| Homo sapiens piRNA piR-53194, complete sequence U +
TGCTGGTGAACCAAGGTCGCTGAGTA
>chr6 33866243 gi|108081342|gb|DQ590088.1| Homo sapiens piRNA piR-57200, complete sequence U +
TGGTGAACCAAGGTCGCTGAGTACCATCTT
>chr6 33866243 gi|108081341|gb|DQ590087.1| Homo sapiens piRNA piR-57199, complete sequence U +
TGGTGAACCAAGGTCGCTGAGTACCATC
>chr6 33866243 gi|108081340|gb|DQ590086.1| Homo sapiens piRNA piR-57198, complete sequence U +
TGGTGAACCAAGGTCGCTGAGTACCA
>chr6 33866334 gi|108062451|gb|DQ578044.1| Homo sapiens piRNA piR-46156, complete sequence U +
TCTGGCTGGCACCCAAAGCAACAGGTGGGA
>chr6 33866370 gi|108081619|gb|DQ590365.1| Homo sapiens piRNA piR-57477, complete sequence U +
TGGTGGGAGTCATGTGTCTGCCCAGGTGA
>chr6 33866373 gi|108080054|gb|DQ588800.1| Homo sapiens piRNA piR-55912, complete sequence U +
TGGGAGTCATGTGTCTGCCCAGGTGAAAA
>chr6 33866456 gi|108059134|gb|DQ576304.1| Homo sapiens piRNA piR-44416, complete sequence U +
TCCTGAAAGCTTTGATCTCCAAAAGGGCC
>chr6 33866496 gi|108090795|gb|DQ595755.1| Homo sapiens piRNA piR-61867, complete sequence U +
TTTCAGAATCTCTCAGTGCTATGTTATTGC
>chr6 33866556 gi|108089803|gb|DQ595235.1| Homo sapiens piRNA piR-61347, complete sequence U +
TTGGAATAGAACAGAACTGTATGGAGTTC
>chr6 33866575 gi|108053576|gb|DQ572322.1| Homo sapiens piRNA piR-40434, complete sequence U +
TATGGAGTTCTCTTGGATTGAGAAGTGGA
>chr6 33866587 gi|108089994|gb|DQ595335.1| Homo sapiens piRNA piR-61447, complete sequence U +
TTGGATTGAGAAGTGGAAGAGTCACTGTGC
>chr6 33866587 gi|108089992|gb|DQ595334.1| Homo sapiens piRNA piR-61446, complete sequence U +
TTGGATTGAGAAGTGGAAGAGTCACTGTG
>chr6 33866588 gi|108078659|gb|DQ587405.1| Homo sapiens piRNA piR-54517, complete sequence U +
TGGATTGAGAAGTGGAAGAGTCACTGTGCA
>chr6 33866588 gi|108078658|gb|DQ587404.1| Homo sapiens piRNA piR-54516, complete sequence U +
TGGATTGAGAAGTGGAAGAGTCACTGTGC
>chr6 33866593 gi|108066621|gb|DQ580195.1| Homo sapiens piRNA piR-48307, complete sequence U +
TGAGAAGTGGAAGAGTCACTGTGCACTCTCT
>chr6 33866593 gi|108066619|gb|DQ580194.1| Homo sapiens piRNA piR-48306, complete sequence U +
TGAGAAGTGGAAGAGTCACTGTGCACTCTC
>chr6 33866594 gi|108092203|gb|DQ596497.1| Homo sapiens piRNA piR-34563, complete sequence U +
GAGAAGTGGAAGAGTCACTGTGCACTCTCTTA
>chr6 33866648 gi|108055729|gb|DQ574475.1| Homo sapiens piRNA piR-42587, complete sequence U +
TCCAGAAAGAAGGGGCAGTAACCCTCATAGG
>chr6 33866704 gi|108087662|gb|DQ594121.1| Homo sapiens piRNA piR-60233, complete sequence U +
TTCACTAGAGGTTGAGTCAGAGACCTAGTG
>chr6 33866709 gi|108100795|gb|DQ601009.1| Homo sapiens piRNA piR-39075, complete sequence U +
TAGAGGTTGAGTCAGAGACCTAGTGAGTTC
>chr6 33866715 gi|108089258|gb|DQ594954.1| Homo sapiens piRNA piR-61066, complete sequence U +
TTGAGTCAGAGACCTAGTGAGTTCCTTGGAC
>chr6 33866716 gi|108068479|gb|DQ581165.1| Homo sapiens piRNA piR-49277, complete sequence U +
TGAGTCAGAGACCTAGTGAGTTCCTTGGACTC
>chr6 33866716 gi|108068477|gb|DQ581164.1| Homo sapiens piRNA piR-49276, complete sequence U +
TGAGTCAGAGACCTAGTGAGTTCCTTGGAC
>chr6 33866716 gi|108068475|gb|DQ581163.1| Homo sapiens piRNA piR-49275, complete sequence U +
TGAGTCAGAGACCTAGTGAGTTCCTTGGA
>chr6 33866726 gi|108051781|gb|DQ570527.1| Homo sapiens piRNA piR-30639, complete sequence U +
ACCTAGTGAGTTCCTTGGACTCCCGCAGGC
>chr6 33866768 gi|108090318|gb|DQ595507.1| Homo sapiens piRNA piR-61619, complete sequence U +
TTGGTGATCAGTGCGGATGGGCAGGAGG
>chr6 33866792 gi|108092694|gb|DQ596748.1| Homo sapiens piRNA piR-34814, complete sequence U +
GAGGGTGGACTAAGCAGAGTCACAGTGGGC
>chr6 33866793 gi|108052614|gb|DQ571360.1| Homo sapiens piRNA piR-31472, complete sequence U +
AGGGTGGACTAAGCAGAGTCACAGTGGGC
>chr6 33866794 gi|108095496|gb|DQ598227.1| Homo sapiens piRNA piR-36293, complete sequence U +
GGGTGGACTAAGCAGAGTCACAGTGGGC
>chr6 33866811 gi|108054254|gb|DQ573000.1| Homo sapiens piRNA piR-41112, complete sequence U +
TCACAGTGGGCTTACTAATCTGTGCAGGGC
>chr6 33866912 gi|108087450|gb|DQ594010.1| Homo sapiens piRNA piR-60122, complete sequence U +
TTCAACAAGGGTGTAGGATGGCCAGGGA
>chr6 33866913 gi|108053892|gb|DQ572638.1| Homo sapiens piRNA piR-40750, complete sequence U +
TCAACAAGGGTGTAGGATGGCCAGGGAA
>chr6 33866950 gi|108093965|gb|DQ597413.1| Homo sapiens piRNA piR-35479, complete sequence U +
GCCTTGGCATTTCTATGTTAGTTGGAAGGA
>chr6 33866963 gi|108053642|gb|DQ572388.1| Homo sapiens piRNA piR-40500, complete sequence U +
TATGTTAGTTGGAAGGATCAGGCTCGAGGC
>chr6 33867036 gi|108060798|gb|DQ577176.1| Homo sapiens piRNA piR-45288, complete sequence U +
TCTAACATTAGAAACTTCAGTGGAGGTGGT
>chr6 33867044 gi|108100251|gb|DQ600718.1| Homo sapiens piRNA piR-38784, complete sequence U +
TAGAAACTTCAGTGGAGGTGGTGAAGGATA
>chr6 33867052 gi|108054943|gb|DQ573689.1| Homo sapiens piRNA piR-41801, complete sequence U +
TCAGTGGAGGTGGTGAAGGATATGCAGTC
>chr6 33867062 gi|108081364|gb|DQ590110.1| Homo sapiens piRNA piR-57222, complete sequence U +
TGGTGAAGGATATGCAGTCTCCTTGGGGA
>chr6 33867231 gi|108070123|gb|DQ582040.1| Homo sapiens piRNA piR-32152, complete sequence U +
CACATGTCCTGTCATTTAGAATGGCAGCTGT
>chr6 33867275 gi|108065695|gb|DQ579706.1| Homo sapiens piRNA piR-47818, complete sequence U +
TGACCAGTATTTGGAGAGACTTTAGATGG
>chr6 33867294 gi|108091258|gb|DQ595995.1| Homo sapiens piRNA piR-34061, complete sequence U +
CTTTAGATGGATGATGGGCTCAGTGGCCGAT
>chr6 33867297 gi|108100897|gb|DQ601063.1| Homo sapiens piRNA piR-39129, complete sequence U +
TAGATGGATGATGGGCTCAGTGGCCGATGGC
>chr6 33867391 gi|108085274|gb|DQ592861.1| Homo sapiens piRNA piR-59973, complete sequence U +
TTACTCCAAGAGCAGAACACATGAAGTGAA
>chr6 33867391 gi|108085272|gb|DQ592860.1| Homo sapiens piRNA piR-59972, complete sequence U +
TTACTCCAAGAGCAGAACACATGAAGTGA
>chr6 33867504 gi|108077858|gb|DQ586604.1| Homo sapiens piRNA piR-53716, complete sequence U +
TGGAAGCCAGAGGTGGGCTTAGCTAGGCAA
>chr6 33867504 gi|108077857|gb|DQ586603.1| Homo sapiens piRNA piR-53715, complete sequence U +
TGGAAGCCAGAGGTGGGCTTAGCTAGG
>chr6 33867517 gi|108080441|gb|DQ589187.1| Homo sapiens piRNA piR-56299, complete sequence U +
TGGGCTTAGCTAGGCAAGTGTGGATTGGT
>chr6 33867523 gi|108101398|gb|DQ601324.1| Homo sapiens piRNA piR-39390, complete sequence U +
TAGCTAGGCAAGTGTGGATTGGTCAAAAG
>chr6 33867618 gi|108100037|gb|DQ600608.1| Homo sapiens piRNA piR-38674, complete sequence U +
TACTGGTAGGAGGCATCTGAGTGTCCAGCT
>chr6 33867641 gi|108055841|gb|DQ574587.1| Homo sapiens piRNA piR-42699, complete sequence U +
TCCAGCTAAGGGTAAGCATGGCATCTGCAA
>chr6 33867666 gi|108072157|gb|DQ583111.1| Homo sapiens piRNA piR-50223, complete sequence U +
TGCAAAGGCAGAGTGTAGGGCTATAACCA
>chr6 33867723 gi|108086742|gb|DQ593644.1| Homo sapiens piRNA piR-33756, complete sequence U +
CTCTGCATCCTGCTTCTTCTCCATCAGTGC
>chr6 33867726 gi|108073712|gb|DQ583934.1| Homo sapiens piRNA piR-51046, complete sequence U +
TGCATCCTGCTTCTTCTCCATCAGTGCA
>chr6 33867740 gi|108061426|gb|DQ577498.1| Homo sapiens piRNA piR-45610, complete sequence U +
TCTCCATCAGTGCATGCTGAACCCAAGGTC
>chr6 33867742 gi|108056262|gb|DQ574812.1| Homo sapiens piRNA piR-42924, complete sequence U +
TCCATCAGTGCATGCTGAACCCAAGGTCTC
>chr6 33867750 gi|108073812|gb|DQ583986.1| Homo sapiens piRNA piR-51098, complete sequence U +
TGCATGCTGAACCCAAGGTCTCCTGGTCTC
>chr6 33867926 gi|108088645|gb|DQ594638.1| Homo sapiens piRNA piR-60750, complete sequence U +
TTCTCAAGGCCTCTATGAAGTGCCTCACGGC
>chr6 33867962 gi|108094976|gb|DQ597959.1| Homo sapiens piRNA piR-36025, complete sequence U +
GGCCCAGGCCTGCTGTAGCAACATGGAGAGC
>chr6 33867977 gi|108100974|gb|DQ601104.1| Homo sapiens piRNA piR-39170, complete sequence U +
TAGCAACATGGAGAGCTCTTCATCGTCTGC
>chr6 33867992 gi|108086758|gb|DQ593653.1| Homo sapiens piRNA piR-33765, complete sequence U +
CTCTTCATCGTCTGCTTCATCTGATC
>chr6 33868013 gi|108069030|gb|DQ581471.1| Homo sapiens piRNA piR-49583, complete sequence U +
TGATCAAACCCTGCCCTCTGTTCAGGTCTCA
>chr6 33868013 gi|108069028|gb|DQ581470.1| Homo sapiens piRNA piR-49582, complete sequence U +
TGATCAAACCCTGCCCTCTGTTCAGGTCTC
>chr6 33868046 gi|108055479|gb|DQ574225.1| Homo sapiens piRNA piR-42337, complete sequence U +
TCCAATGCCATTCCCTGGATAACACGTTTC
>chr6 33868046 gi|108055478|gb|DQ574224.1| Homo sapiens piRNA piR-42336, complete sequence U +
TCCAATGCCATTCCCTGGATAACACGTTT
>chr6 33868061 gi|108078467|gb|DQ587213.1| Homo sapiens piRNA piR-54325, complete sequence U +
TGGATAACACGTTTCCTTCAGGCAAGGCA
>chr6 33868098 gi|108094547|gb|DQ597734.1| Homo sapiens piRNA piR-35800, complete sequence U +
GGACATGTCTGTGAGCCACTCCCTCATAGC
>chr6 33868169 gi|108091007|gb|DQ595865.1| Homo sapiens piRNA piR-61977, complete sequence U +
TTTGATTAATGTCTCCCTCGCCTCCAAGAC
>chr6 33868169 gi|108091005|gb|DQ595864.1| Homo sapiens piRNA piR-61976, complete sequence U +
TTTGATTAATGTCTCCCTCGCCTCCAAGA
>chr6 33868170 gi|108089357|gb|DQ595005.1| Homo sapiens piRNA piR-61117, complete sequence U +
TTGATTAATGTCTCCCTCGCCTCCAAGA
>chr6 33868204 gi|108054370|gb|DQ573116.1| Homo sapiens piRNA piR-41228, complete sequence U +
TCACCTAATTGAGCTGAACATCTTTCCCGGC
>chr6 33868204 gi|108054369|gb|DQ573115.1| Homo sapiens piRNA piR-41227, complete sequence U +
TCACCTAATTGAGCTGAACATCTTTCCCGG
>chr6 33868255 gi|108054061|gb|DQ572807.1| Homo sapiens piRNA piR-40919, complete sequence U +
TCAATAAATATTTGTAGAATGCATGAATGCC
>chr6 33868255 gi|108054060|gb|DQ572806.1| Homo sapiens piRNA piR-40918, complete sequence U +
TCAATAAATATTTGTAGAATGCATGAATGC
>chr6 33868267 gi|108082048|gb|DQ590794.1| Homo sapiens piRNA piR-57906, complete sequence U +
TGTAGAATGCATGAATGCCAGGGTCGATGT
>chr6 33868267 gi|108082047|gb|DQ590793.1| Homo sapiens piRNA piR-57905, complete sequence U +
TGTAGAATGCATGAATGCCAGGGTCGAT
>chr6 33868282 gi|108074627|gb|DQ584413.1| Homo sapiens piRNA piR-51525, complete sequence U +
TGCCAGGGTCGATGTGAGTTCTCTCCTT
>chr6 33868303 gi|108061541|gb|DQ577557.1| Homo sapiens piRNA piR-45669, complete sequence U +
TCTCCTTTTCCGCACACTCACCTGTGTAGC
>chr6 33868311 gi|108058136|gb|DQ575779.1| Homo sapiens piRNA piR-43891, complete sequence U +
TCCGCACACTCACCTGTGTAGCCCTCGTT
>chr6 33868325 gi|108083585|gb|DQ591989.1| Homo sapiens piRNA piR-59101, complete sequence U +
TGTGTAGCCCTCGTTCATTGGGCAGTTGGT
>chr6 33868335 gi|108060752|gb|DQ577152.1| Homo sapiens piRNA piR-45264, complete sequence U +
TCGTTCATTGGGCAGTTGGTTTGGATGAC
>chr6 33868339 gi|108055175|gb|DQ573921.1| Homo sapiens piRNA piR-42033, complete sequence U +
TCATTGGGCAGTTGGTTTGGATGACTTG
>chr6 33868351 gi|108081880|gb|DQ590626.1| Homo sapiens piRNA piR-57738, complete sequence U +
TGGTTTGGATGACTTGGCTGCCCTGTACC
>chr6 33868361 gi|108092133|gb|DQ596450.1| Homo sapiens piRNA piR-34516, complete sequence U +
GACTTGGCTGCCCTGTACCACGAGGC
>chr6 33868364 gi|108090114|gb|DQ595403.1| Homo sapiens piRNA piR-61515, complete sequence U +
TTGGCTGCCCTGTACCACGAGGCGAGGTGG
>chr6 33868374 gi|108082000|gb|DQ590746.1| Homo sapiens piRNA piR-57858, complete sequence U +
TGTACCACGAGGCGAGGTGGCCCAGGGAG
>chr6 33868376 gi|108099052|gb|DQ600100.1| Homo sapiens piRNA piR-38166, complete sequence U +
TACCACGAGGCGAGGTGGCCCAGGGA
>chr6 33868457 gi|108096784|gb|DQ598906.1| Homo sapiens piRNA piR-36972, complete sequence U +
TAAAGGTGACGGGGGAGGAAACCCAGAGA
>chr6 33868574 gi|108051220|gb|DQ569966.1| Homo sapiens piRNA piR-30078, complete sequence U +
AAAGGAGTAACGTAACGAGAAATGTCTGTGC
>chr6 33868575 gi|108051393|gb|DQ570139.1| Homo sapiens piRNA piR-30251, complete sequence U +
AAGGAGTAACGTAACGAGAAATGTCTGTG
>chr6 33868576 gi|108052416|gb|DQ571162.1| Homo sapiens piRNA piR-31274, complete sequence U +
AGGAGTAACGTAACGAGAAATGTCTGTGCCA
>chr6 33868578 gi|108092781|gb|DQ596793.1| Homo sapiens piRNA piR-34859, complete sequence U +
GAGTAACGTAACGAGAAATGTCTGTGCC
>chr6 33868581 gi|108097260|gb|DQ599151.1| Homo sapiens piRNA piR-37217, complete sequence U +
TAACGTAACGAGAAATGTCTGTGCCATTGC
>chr6 33868583 gi|108051868|gb|DQ570614.1| Homo sapiens piRNA piR-30726, complete sequence U +
ACGTAACGAGAAATGTCTGTGCCATTGCT
>chr6 33868586 gi|108097232|gb|DQ599136.1| Homo sapiens piRNA piR-37202, complete sequence U +
TAACGAGAAATGTCTGTGCCATTGCTGGG
>chr6 33868661 gi|108074362|gb|DQ584274.1| Homo sapiens piRNA piR-51386, complete sequence U +
TGCCACGAGGGAAACGTTATTGGGTGCTGGC
>chr6 33868661 gi|108074360|gb|DQ584273.1| Homo sapiens piRNA piR-51385, complete sequence U +
TGCCACGAGGGAAACGTTATTGGGTGCTGG
>chr6 33868662 gi|108093682|gb|DQ597264.1| Homo sapiens piRNA piR-35330, complete sequence U +
GCCACGAGGGAAACGTTATTGGGTGCTGG
>chr6 33868722 gi|108068192|gb|DQ581015.1| Homo sapiens piRNA piR-49127, complete sequence U +
TGAGGTAAAGTGCACACCCAGCATAAA
>chr6 33868767 gi|108090717|gb|DQ595715.1| Homo sapiens piRNA piR-61827, complete sequence U +
TTTAAAGCTGGTGCAGCCTTTCTGGAGGGCC
>chr6 33868767 gi|108090715|gb|DQ595714.1| Homo sapiens piRNA piR-61826, complete sequence U +
TTTAAAGCTGGTGCAGCCTTTCTGGAGGGC
>chr6 33868880 gi|108067922|gb|DQ580872.1| Homo sapiens piRNA piR-48984, complete sequence U +
TGAGGATAAGCATAAAGGGATAGTTGTGGC
>chr6 33868886 gi|108097635|gb|DQ599350.1| Homo sapiens piRNA piR-37416, complete sequence U +
TAAGCATAAAGGGATAGTTGTGGCAGCCT
>chr6 33868892 gi|108096772|gb|DQ598900.1| Homo sapiens piRNA piR-36966, complete sequence U +
TAAAGGGATAGTTGTGGCAGCCTGGCAGT
>chr6 33868924 gi|108096387|gb|DQ598699.1| Homo sapiens piRNA piR-36765, complete sequence U +
TAAAAACACGGGGAACAACCTGAGTGCCTG
>chr6 33868952 gi|108076619|gb|DQ585441.1| Homo sapiens piRNA piR-52553, complete sequence U +
TGCTAAATGGGGAGCCCTTACACTCATGGC
>chr6 33868955 gi|108096885|gb|DQ598958.1| Homo sapiens piRNA piR-37024, complete sequence U +
TAAATGGGGAGCCCTTACACTCATGGC
>chr6 33868970 gi|108098539|gb|DQ599836.1| Homo sapiens piRNA piR-37902, complete sequence U +
TACACTCATGGCACATCCACAGAATGGGGT
>chr6 33868978 gi|108078808|gb|DQ587554.1| Homo sapiens piRNA piR-54666, complete sequence U +
TGGCACATCCACAGAATGGGGTGCAGTGC
>chr6 33868985 gi|108055551|gb|DQ574297.1| Homo sapiens piRNA piR-42409, complete sequence U +
TCCACAGAATGGGGTGCAGTGCAGTCTC
>chr6 33868985 gi|108055550|gb|DQ574296.1| Homo sapiens piRNA piR-42408, complete sequence U +
TCCACAGAATGGGGTGCAGTGCAGTC
>chr6 33869021 gi|108079436|gb|DQ588182.1| Homo sapiens piRNA piR-55294, complete sequence U +
TGGCTGGGCATGTACACTGATCTGATGT
>chr6 33869025 gi|108080300|gb|DQ589046.1| Homo sapiens piRNA piR-56158, complete sequence U +
TGGGCATGTACACTGATCTGATGTGGAACC
>chr6 33869025 gi|108080299|gb|DQ589045.1| Homo sapiens piRNA piR-56157, complete sequence U +
TGGGCATGTACACTGATCTGATGTGGAAC
>chr6 33869025 gi|108080298|gb|DQ589044.1| Homo sapiens piRNA piR-56156, complete sequence U +
TGGGCATGTACACTGATCTGATGTGGAA
>chr6 33869025 gi|108080297|gb|DQ589043.1| Homo sapiens piRNA piR-56155, complete sequence U +
TGGGCATGTACACTGATCTGATGTGG
>chr6 33869027 gi|108094886|gb|DQ597912.1| Homo sapiens piRNA piR-35978, complete sequence U +
GGCATGTACACTGATCTGATGTGGAACCA
>chr6 33869027 gi|108094884|gb|DQ597911.1| Homo sapiens piRNA piR-35977, complete sequence U +
GGCATGTACACTGATCTGATGTGGAACC
>chr6 33869038 gi|108069286|gb|DQ581605.1| Homo sapiens piRNA piR-49717, complete sequence U +
TGATCTGATGTGGAACCATGTTGGTA
>chr6 33869041 gi|108062062|gb|DQ577826.1| Homo sapiens piRNA piR-45938, complete sequence U +
TCTGATGTGGAACCATGTTGGTACATGGCTT
>chr6 33869056 gi|108084299|gb|DQ592356.1| Homo sapiens piRNA piR-59468, complete sequence U +
TGTTGGTACATGGCTTGAAATGAAGCAAGC
>chr6 33869059 gi|108081022|gb|DQ589768.1| Homo sapiens piRNA piR-56880, complete sequence U +
TGGTACATGGCTTGAAATGAAGCAAGCTGC
>chr6 33869119 gi|108084501|gb|DQ592462.1| Homo sapiens piRNA piR-59574, complete sequence U +
TGTTTTTGAAACCAACTCCTACTTATGTGC
>chr6 33869144 gi|108082998|gb|DQ591683.1| Homo sapiens piRNA piR-58795, complete sequence U +
TGTGCATAAAACTACATTATGTTTGCGTGTA
>chr6 33869144 gi|108082996|gb|DQ591682.1| Homo sapiens piRNA piR-58794, complete sequence U +
TGTGCATAAAACTACATTATGTTTGCGTGT
>chr6 33869171 gi|108082079|gb|DQ590825.1| Homo sapiens piRNA piR-57937, complete sequence U +
TGTAGTAAACTCTGGAAGGACACATGC
>chr6 33869230 gi|108052350|gb|DQ571096.1| Homo sapiens piRNA piR-31208, complete sequence U +
AGGAACTCACACATTTGACTCTTCAGTGTTC
>chr6 33869282 gi|108062594|gb|DQ578120.1| Homo sapiens piRNA piR-46232, complete sequence U +
TCTGTAATAAAAAGGAAAAGGAAAGGTTG
>chr6 33869313 gi|108094723|gb|DQ597824.1| Homo sapiens piRNA piR-35890, complete sequence U +
GGATGTGGCAACGAAGAGGGGACTGAGTC
>chr6 33869384 gi|108087383|gb|DQ593976.1| Homo sapiens piRNA piR-60088, complete sequence U +
TTATGCCAGATGAAATGGACAGGAAGGGT
>chr6 33869387 gi|108074512|gb|DQ584352.1| Homo sapiens piRNA piR-51464, complete sequence U +
TGCCAGATGAAATGGACAGGAAGGGTGGGC
>chr6 33869394 gi|108063699|gb|DQ578686.1| Homo sapiens piRNA piR-46798, complete sequence U +
TGAAATGGACAGGAAGGGTGGGCGGGCCTT
>chr6 33869394 gi|108063697|gb|DQ578685.1| Homo sapiens piRNA piR-46797, complete sequence U +
TGAAATGGACAGGAAGGGTGGGCGGGCCT
>chr6 33869664 gi|108051743|gb|DQ570489.1| Homo sapiens piRNA piR-30601, complete sequence U +
ACCCTACAAAAGGGCAAGGAGCACATT
>chr6 33869708 gi|108078077|gb|DQ586823.1| Homo sapiens piRNA piR-53935, complete sequence U +
TGGACAGATGACGTGAGGCTGGAGGGCTAG
>chr6 33869753 gi|108069750|gb|DQ581844.1| Homo sapiens piRNA piR-49956, complete sequence U +
TGATGGCCGAGGTGTTTATCAGTGAACTAA
>chr6 33869756 gi|108079182|gb|DQ587928.1| Homo sapiens piRNA piR-55040, complete sequence U +
TGGCCGAGGTGTTTATCAGTGAACTA
>chr6 33869771 gi|108054931|gb|DQ573677.1| Homo sapiens piRNA piR-41789, complete sequence U +
TCAGTGAACTAAGAGTGGATGTTGTCAAC
>chr6 33869795 gi|108053953|gb|DQ572699.1| Homo sapiens piRNA piR-40811, complete sequence U +
TCAACTGATAGGGACGAGAGTTTGAGGGT
>chr6 33869803 gi|108102031|gb|DQ601655.1| Homo sapiens piRNA piR-39721, complete sequence U +
TAGGGACGAGAGTTTGAGGGTAATGATAAA
>chr6 33869850 gi|108051224|gb|DQ569970.1| Homo sapiens piRNA piR-30082, complete sequence U +
AAAGGGCCAGCATGAATTAGCAAAACT
>chr6 33869859 gi|108093536|gb|DQ597187.1| Homo sapiens piRNA piR-35253, complete sequence U +
GCATGAATTAGCAAAACTGACTGGTAGGC
>chr6 33869910 gi|108077161|gb|DQ585907.1| Homo sapiens piRNA piR-53019, complete sequence U +
TGCTGAGCTGTGAACTATACATTTGTGATG
>chr6 33869913 gi|108067693|gb|DQ580754.1| Homo sapiens piRNA piR-48866, complete sequence U +
TGAGCTGTGAACTATACATTTGTGATGGAA
>chr6 33869913 gi|108067691|gb|DQ580753.1| Homo sapiens piRNA piR-48865, complete sequence U +
TGAGCTGTGAACTATACATTTGTGATGG
>chr6 33869913 gi|108067689|gb|DQ580752.1| Homo sapiens piRNA piR-48864, complete sequence U +
TGAGCTGTGAACTATACATTTGTGATG
>chr6 33869933 gi|108082831|gb|DQ591577.1| Homo sapiens piRNA piR-58689, complete sequence U +
TGTGATGGAAGAAACTGGTAGTTATGCAT
>chr6 33870107 gi|108069000|gb|DQ581455.1| Homo sapiens piRNA piR-49567, complete sequence U +
TGATATGTAACCGAAGGGCTTCAAGTTGGGA
>chr6 33870198 gi|108070890|gb|DQ582442.1| Homo sapiens piRNA piR-32554, complete sequence U +
CAGGTAATGCTGGGTTCAAGGTTTGGCTGT
>chr6 33870301 gi|108053591|gb|DQ572337.1| Homo sapiens piRNA piR-40449, complete sequence U +
TATGGGGCAGAGATAAAACTGGTGAGT
>chr6 33870302 gi|108052992|gb|DQ571738.1| Homo sapiens piRNA piR-31850, complete sequence U +
ATGGGGCAGAGATAAAACTGGTGAGT
>chr6 33870388 gi|108083111|gb|DQ591741.1| Homo sapiens piRNA piR-58853, complete sequence U +
TGTGCTAGGCATTCTTCTAATAAGCTCCTG
>chr6 33870417 gi|108096206|gb|DQ598599.1| Homo sapiens piRNA piR-36665, complete sequence U +
GTGGGGATGTAAATGTGGAAGTACATCGGG
>chr6 33870424 gi|108081915|gb|DQ590661.1| Homo sapiens piRNA piR-57773, complete sequence U +
TGTAAATGTGGAAGTACATCGGGTTGTTGATA
>chr6 33870424 gi|108081914|gb|DQ590660.1| Homo sapiens piRNA piR-57772, complete sequence U +
TGTAAATGTGGAAGTACATCGGGTTGTTGAT
>chr6 33870424 gi|108081913|gb|DQ590659.1| Homo sapiens piRNA piR-57771, complete sequence U +
TGTAAATGTGGAAGTACATCGGGTTGTTGA
>chr6 33870426 gi|108096897|gb|DQ598964.1| Homo sapiens piRNA piR-37030, complete sequence U +
TAAATGTGGAAGTACATCGGGTTGTTGATA
>chr6 33870426 gi|108096895|gb|DQ598963.1| Homo sapiens piRNA piR-37029, complete sequence U +
TAAATGTGGAAGTACATCGGGTTGTTGAT
>chr6 33870430 gi|108083275|gb|DQ591824.1| Homo sapiens piRNA piR-58936, complete sequence U +
TGTGGAAGTACATCGGGTTGTTGATAGAT
>chr6 33870430 gi|108083273|gb|DQ591823.1| Homo sapiens piRNA piR-58935, complete sequence U +
TGTGGAAGTACATCGGGTTGTTGATAGA
>chr6 33870430 gi|108083271|gb|DQ591822.1| Homo sapiens piRNA piR-58934, complete sequence U +
TGTGGAAGTACATCGGGTTGTTGATA
>chr6 33870432 gi|108077899|gb|DQ586645.1| Homo sapiens piRNA piR-53757, complete sequence U +
TGGAAGTACATCGGGTTGTTGATAGATGA
>chr6 33870432 gi|108077898|gb|DQ586644.1| Homo sapiens piRNA piR-53756, complete sequence U +
TGGAAGTACATCGGGTTGTTGATAGATG
>chr6 33870432 gi|108077897|gb|DQ586643.1| Homo sapiens piRNA piR-53755, complete sequence U +
TGGAAGTACATCGGGTTGTTGATAGAT
>chr6 33870438 gi|108098868|gb|DQ600005.1| Homo sapiens piRNA piR-38071, complete sequence U +
TACATCGGGTTGTTGATAGATGAAGATGG
>chr6 33870442 gi|108060551|gb|DQ577048.1| Homo sapiens piRNA piR-45160, complete sequence U +
TCGGGTTGTTGATAGATGAAGATGGGAAGG
>chr6 33870448 gi|108084174|gb|DQ592291.1| Homo sapiens piRNA piR-59403, complete sequence U +
TGTTGATAGATGAAGATGGGAAGGAGATG
>chr6 33870450 gi|108089276|gb|DQ594964.1| Homo sapiens piRNA piR-61076, complete sequence U +
TTGATAGATGAAGATGGGAAGGAGATGG
>chr6 33870454 gi|108100873|gb|DQ601050.1| Homo sapiens piRNA piR-39116, complete sequence U +
TAGATGAAGATGGGAAGGAGATGGTCATGT
>chr6 33870454 gi|108100871|gb|DQ601049.1| Homo sapiens piRNA piR-39115, complete sequence U +
TAGATGAAGATGGGAAGGAGATGGTCATG
>chr6 33870464 gi|108079766|gb|DQ588512.1| Homo sapiens piRNA piR-55624, complete sequence U +
TGGGAAGGAGATGGTCATGTGGCATGAGA
>chr6 33870475 gi|108081230|gb|DQ589976.1| Homo sapiens piRNA piR-57088, complete sequence U +
TGGTCATGTGGCATGAGAGGGCTCCAAGA
>chr6 33870497 gi|108055388|gb|DQ574134.1| Homo sapiens piRNA piR-42246, complete sequence U +
TCCAAGAGGAAGAGGAAGCATCACCAAGA
>chr6 33870531 gi|108100461|gb|DQ600826.1| Homo sapiens piRNA piR-38892, complete sequence U +
TAGAATGGTCAGGAGCGGGAGGAAAGAAGC
>chr6 33870621 gi|108081917|gb|DQ590663.1| Homo sapiens piRNA piR-57775, complete sequence U +
TGTAAATTTCAGAAGACTTGGAAGAGGAGC
>chr6 33870623 gi|108096920|gb|DQ598976.1| Homo sapiens piRNA piR-37042, complete sequence U +
TAAATTTCAGAAGACTTGGAAGAGGAGCCA
>chr6 33870638 gi|108089780|gb|DQ595223.1| Homo sapiens piRNA piR-61335, complete sequence U +
TTGGAAGAGGAGCCACCCTCAGGGAAAGAC
>chr6 33870649 gi|108093675|gb|DQ597260.1| Homo sapiens piRNA piR-35326, complete sequence U +
GCCACCCTCAGGGAAAGACAGGTTTTGGA
>chr6 33870656 gi|108054865|gb|DQ573611.1| Homo sapiens piRNA piR-41723, complete sequence U +
TCAGGGAAAGACAGGTTTTGGATAAGGGG
>chr6 33870656 gi|108054864|gb|DQ573610.1| Homo sapiens piRNA piR-41722, complete sequence U +
TCAGGGAAAGACAGGTTTTGGATAAGGG
>chr6 33870658 gi|108052524|gb|DQ571270.1| Homo sapiens piRNA piR-31382, complete sequence U +
AGGGAAAGACAGGTTTTGGATAAGGGG
>chr6 33870659 gi|108095155|gb|DQ598052.1| Homo sapiens piRNA piR-36118, complete sequence U +
GGGAAAGACAGGTTTTGGATAAGGGGAA
>chr6 33870659 gi|108095153|gb|DQ598051.1| Homo sapiens piRNA piR-36117, complete sequence U +
GGGAAAGACAGGTTTTGGATAAGGGGA
>chr6 33870673 gi|108089954|gb|DQ595313.1| Homo sapiens piRNA piR-61425, complete sequence U +
TTGGATAAGGGGAAGAGACGCCAGGAAG
>chr6 33870674 gi|108078484|gb|DQ587230.1| Homo sapiens piRNA piR-54342, complete sequence U +
TGGATAAGGGGAAGAGACGCCAGGAAGC
>chr6 33870705 gi|108082472|gb|DQ591218.1| Homo sapiens piRNA piR-58330, complete sequence U +
TGTCTGCGGCTTCCTCATGCAACGTGGCC
>chr6 33870716 gi|108058925|gb|DQ576197.1| Homo sapiens piRNA piR-44309, complete sequence U +
TCCTCATGCAACGTGGCCTGCCTTCCCAAT
>chr6 33870716 gi|108058923|gb|DQ576196.1| Homo sapiens piRNA piR-44308, complete sequence U +
TCCTCATGCAACGTGGCCTGCCTTCCCAA
>chr6 33870811 gi|108082366|gb|DQ591112.1| Homo sapiens piRNA piR-58224, complete sequence U +
TGTCCTCAGATATCACAAGGCTCTATCCCC
>chr6 33870856 gi|108059991|gb|DQ576749.1| Homo sapiens piRNA piR-44861, complete sequence U +
TCCTTTGTGACCAGCTCTGGATTTTGGCCC
>chr6 33870856 gi|108059989|gb|DQ576748.1| Homo sapiens piRNA piR-44860, complete sequence U +
TCCTTTGTGACCAGCTCTGGATTTTGGCC
>chr6 33870898 gi|108072471|gb|DQ583272.1| Homo sapiens piRNA piR-50384, complete sequence U +
TGCAAGTACAGAGAAACAAGAAGGCTAAAGA
>chr6 33870928 gi|108052348|gb|DQ571094.1| Homo sapiens piRNA piR-31206, complete sequence U +
AGGAACGGGTGGAGCAGATACAGTGCCAA
>chr6 33870936 gi|108096149|gb|DQ598568.1| Homo sapiens piRNA piR-36634, complete sequence U +
GTGGAGCAGATACAGTGCCAAGAGACAGGG
>chr6 33870944 gi|108092856|gb|DQ596836.1| Homo sapiens piRNA piR-34902, complete sequence U +
GATACAGTGCCAAGAGACAGGGTTCCGTGA
>chr6 33870985 gi|108081335|gb|DQ590081.1| Homo sapiens piRNA piR-57193, complete sequence U +
TGGTGAACACAGAGGAGCAGAAGCCCCAGGA
>chr6 33871108 gi|108051927|gb|DQ570673.1| Homo sapiens piRNA piR-30785, complete sequence U +
ACTGCAGGGCAATCACTAGACACATCTGGT
>chr6 33871110 gi|108073389|gb|DQ583766.1| Homo sapiens piRNA piR-50878, complete sequence U +
TGCAGGGCAATCACTAGACACATCTGGT
>chr6 33871138 gi|108055605|gb|DQ574351.1| Homo sapiens piRNA piR-42463, complete sequence U +
TCCACCAAGTCTTAGGGGATCCCGTTAGA
>chr6 33871162 gi|108085327|gb|DQ592889.1| Homo sapiens piRNA piR-60001, complete sequence U +
TTAGACGGCAGCAGTCCCTCTGATGGCTTC
>chr6 33871192 gi|108088418|gb|DQ594521.1| Homo sapiens piRNA piR-60633, complete sequence U +
TTCCTGTCGTTGGGCCACTCTGAGGCATGA
>chr6 33871196 gi|108082422|gb|DQ591168.1| Homo sapiens piRNA piR-58280, complete sequence U +
TGTCGTTGGGCCACTCTGAGGCATGA
>chr6 33871252 gi|108054949|gb|DQ573695.1| Homo sapiens piRNA piR-41807, complete sequence U +
TCAGTGGTGCAGAAGAGCCTGGGTGGAGGT
>chr6 33871296 gi|108080396|gb|DQ589142.1| Homo sapiens piRNA piR-56254, complete sequence U +
TGGGCTCGCTCTGTGGCTCTCAGGGAGGC
>chr6 33871478 gi|108079496|gb|DQ588242.1| Homo sapiens piRNA piR-55354, complete sequence U +
TGGCTTGACTATTCTGGTCTTCATTCC
>chr6 33871483 gi|108066084|gb|DQ579908.1| Homo sapiens piRNA piR-48020, complete sequence U +
TGACTATTCTGGTCTTCATTCCCTGTCCCT
>chr6 33871533 gi|108057488|gb|DQ575440.1| Homo sapiens piRNA piR-43552, complete sequence U +
TCCCCTATGCACTCATGTCCATCAGCATGAC
>chr6 33871563 gi|108069967|gb|DQ581958.1| Homo sapiens piRNA piR-32070, complete sequence U +
CAATTGCAATCAAGTTCTGCTTTTTAGGTTC
>chr6 33871580 gi|108077587|gb|DQ586333.1| Homo sapiens piRNA piR-53445, complete sequence U +
TGCTTTTTAGGTTCCAAAGGAAGCTGGAGAT
>chr6 33871586 gi|108087302|gb|DQ593935.1| Homo sapiens piRNA piR-60047, complete sequence U +
TTAGGTTCCAAAGGAAGCTGGAGATGACCTA
>chr6 33871586 gi|108087301|gb|DQ593934.1| Homo sapiens piRNA piR-60046, complete sequence U +
TTAGGTTCCAAAGGAAGCTGGAGATGACCT
>chr6 33871586 gi|108087299|gb|DQ593933.1| Homo sapiens piRNA piR-60045, complete sequence U +
TTAGGTTCCAAAGGAAGCTGGAGATGACC
>chr6 33871587 gi|108102367|gb|DQ601830.1| Homo sapiens piRNA piR-39896, complete sequence U +
TAGGTTCCAAAGGAAGCTGGAGATGACCTA
>chr6 33871587 gi|108102365|gb|DQ601829.1| Homo sapiens piRNA piR-39895, complete sequence U +
TAGGTTCCAAAGGAAGCTGGAGATGACC
>chr6 33871591 gi|108087956|gb|DQ594277.1| Homo sapiens piRNA piR-60389, complete sequence U +
TTCCAAAGGAAGCTGGAGATGACCTAGAGC
>chr6 33871592 gi|108055248|gb|DQ573994.1| Homo sapiens piRNA piR-42106, complete sequence U +
TCCAAAGGAAGCTGGAGATGACCTAGAGCC
>chr6 33871592 gi|108055247|gb|DQ573993.1| Homo sapiens piRNA piR-42105, complete sequence U +
TCCAAAGGAAGCTGGAGATGACCTAGAGC
>chr6 33871592 gi|108055246|gb|DQ573992.1| Homo sapiens piRNA piR-42104, complete sequence U +
TCCAAAGGAAGCTGGAGATGACCTAGAG
>chr6 33871592 gi|108055245|gb|DQ573991.1| Homo sapiens piRNA piR-42103, complete sequence U +
TCCAAAGGAAGCTGGAGATGACCTAGA
>chr6 33871606 gi|108092314|gb|DQ596554.1| Homo sapiens piRNA piR-34620, complete sequence U +
GAGATGACCTAGAGCCTTTGGCTTCTCCGCC
>chr6 33871631 gi|108058189|gb|DQ575807.1| Homo sapiens piRNA piR-43919, complete sequence U +
TCCGCCTAACATCCGCTTGGGCAGGTGGGC
>chr6 33871661 gi|108077049|gb|DQ585795.1| Homo sapiens piRNA piR-52907, complete sequence U +
TGCTCTGAGTCTGGAATGGTCTTTTTGGA
>chr6 33871673 gi|108094519|gb|DQ597719.1| Homo sapiens piRNA piR-35785, complete sequence U +
GGAATGGTCTTTTTGGAATGGCTAGAGGC
>chr6 33871716 gi|108095452|gb|DQ598205.1| Homo sapiens piRNA piR-36271, complete sequence U +
GGGGTGTGGAAAGTCACTGGTGGAAATATT
>chr6 33871722 gi|108077696|gb|DQ586442.1| Homo sapiens piRNA piR-53554, complete sequence U +
TGGAAAGTCACTGGTGGAAATATTTTCCTCC
>chr6 33871727 gi|108052687|gb|DQ571433.1| Homo sapiens piRNA piR-31545, complete sequence U +
AGTCACTGGTGGAAATATTTTCCTCCTTTT
>chr6 33871793 gi|108063553|gb|DQ578611.1| Homo sapiens piRNA piR-46723, complete sequence U +
TGAAAGCCAGCCAGAAGGTGATGGGGTGTT
>chr6 33871793 gi|108063552|gb|DQ578610.1| Homo sapiens piRNA piR-46722, complete sequence U +
TGAAAGCCAGCCAGAAGGTGATGGGGTGT
>chr6 33871852 gi|108092191|gb|DQ596491.1| Homo sapiens piRNA piR-34557, complete sequence U +
GAGAAGGAGAACACGAAGTGAGGCATGGGA
>chr6 33871854 gi|108091535|gb|DQ596137.1| Homo sapiens piRNA piR-34203, complete sequence U +
GAAGGAGAACACGAAGTGAGGCATGGGA
>chr6 33871877 gi|108079841|gb|DQ588587.1| Homo sapiens piRNA piR-55699, complete sequence U +
TGGGAATGAGACAATGGTGGGAAAAGAGG
>chr6 33871882 gi|108052881|gb|DQ571627.1| Homo sapiens piRNA piR-31739, complete sequence U +
ATGAGACAATGGTGGGAAAAGAGGAC
>chr6 33871883 gi|108066701|gb|DQ580239.1| Homo sapiens piRNA piR-48351, complete sequence U +
TGAGACAATGGTGGGAAAAGAGGACGCTG
>chr6 33871883 gi|108066699|gb|DQ580238.1| Homo sapiens piRNA piR-48350, complete sequence U +
TGAGACAATGGTGGGAAAAGAGGACGCT
>chr6 33871884 gi|108092228|gb|DQ596510.1| Homo sapiens piRNA piR-34576, complete sequence U +
GAGACAATGGTGGGAAAAGAGGACGC
>chr6 33871918 gi|108052116|gb|DQ570862.1| Homo sapiens piRNA piR-30974, complete sequence U +
AGATCTACTCTTCCAGTCTGCAGGTGGCCC
>chr6 33871991 gi|108095170|gb|DQ598060.1| Homo sapiens piRNA piR-36126, complete sequence U +
GGGAAAGTGCAAAGCTGCTTAGAAGAGGGT
>chr6 33871992 gi|108094428|gb|DQ597672.1| Homo sapiens piRNA piR-35738, complete sequence U +
GGAAAGTGCAAAGCTGCTTAGAAGAGGGT
>chr6 33871994 gi|108051237|gb|DQ569983.1| Homo sapiens piRNA piR-30095, complete sequence U +
AAAGTGCAAAGCTGCTTAGAAGAGGGTCC
>chr6 33871998 gi|108072145|gb|DQ583105.1| Homo sapiens piRNA piR-50217, complete sequence U +
TGCAAAGCTGCTTAGAAGAGGGTCCAGGGT
>chr6 33872034 gi|108096108|gb|DQ598547.1| Homo sapiens piRNA piR-36613, complete sequence U +
GTGGAAAGCAGAAAGTCCTGGAAGTGGATC
>chr6 33872052 gi|108077922|gb|DQ586668.1| Homo sapiens piRNA piR-53780, complete sequence U +
TGGAAGTGGATCTGCTTCCAAGGTCGGGAGT
>chr6 33872052 gi|108077921|gb|DQ586667.1| Homo sapiens piRNA piR-53779, complete sequence U +
TGGAAGTGGATCTGCTTCCAAGGTCGGGAG
>chr6 33872135 gi|108090968|gb|DQ595845.1| Homo sapiens piRNA piR-61957, complete sequence U +
TTTGAGGAGAAAGAGGGGACACCGTTGC
>chr6 33872215 gi|108078421|gb|DQ587167.1| Homo sapiens piRNA piR-54279, complete sequence U +
TGGAGGTTTGAGCAGTTAGGGTTCTCAGA
>chr6 33872218 gi|108052670|gb|DQ571416.1| Homo sapiens piRNA piR-31528, complete sequence U +
AGGTTTGAGCAGTTAGGGTTCTCAGAAGGGC
>chr6 33872220 gi|108096346|gb|DQ598678.1| Homo sapiens piRNA piR-36744, complete sequence U +
GTTTGAGCAGTTAGGGTTCTCAGAAGGGC
>chr6 33872223 gi|108067410|gb|DQ580608.1| Homo sapiens piRNA piR-48720, complete sequence U +
TGAGCAGTTAGGGTTCTCAGAAGGGCCTC
>chr6 33872301 gi|108080327|gb|DQ589073.1| Homo sapiens piRNA piR-56185, complete sequence U +
TGGGCCATGAACTGGAAGTGTGGAGTGAC
>chr6 33872301 gi|108080326|gb|DQ589072.1| Homo sapiens piRNA piR-56184, complete sequence U +
TGGGCCATGAACTGGAAGTGTGGAGTGA
>chr6 33872313 gi|108077928|gb|DQ586674.1| Homo sapiens piRNA piR-53786, complete sequence U +
TGGAAGTGTGGAGTGACTTTTTGCCTGGC
>chr6 33872401 gi|108080391|gb|DQ589137.1| Homo sapiens piRNA piR-56249, complete sequence U +
TGGGCTCAGCTCATGAGTGCACACTGCTTTC
>chr6 33872409 gi|108094147|gb|DQ597514.1| Homo sapiens piRNA piR-35580, complete sequence U +
GCTCATGAGTGCACACTGCTTTCTGCTGGG
>chr6 33872411 gi|108055091|gb|DQ573837.1| Homo sapiens piRNA piR-41949, complete sequence U +
TCATGAGTGCACACTGCTTTCTGCTGGGAC
>chr6 33872411 gi|108055090|gb|DQ573836.1| Homo sapiens piRNA piR-41948, complete sequence U +
TCATGAGTGCACACTGCTTTCTGCTGGGA
>chr6 33872414 gi|108068598|gb|DQ581227.1| Homo sapiens piRNA piR-49339, complete sequence U +
TGAGTGCACACTGCTTTCTGCTGGGACCA
>chr6 33872414 gi|108068596|gb|DQ581226.1| Homo sapiens piRNA piR-49338, complete sequence U +
TGAGTGCACACTGCTTTCTGCTGGGAC
>chr6 33872414 gi|108068594|gb|DQ581225.1| Homo sapiens piRNA piR-49337, complete sequence U +
TGAGTGCACACTGCTTTCTGCTGGGA
>chr6 33872430 gi|108062326|gb|DQ577969.1| Homo sapiens piRNA piR-46081, complete sequence U +
TCTGCTGGGACCAGCAGTCTCACAGTTGCCTG
>chr6 33872447 gi|108061171|gb|DQ577367.1| Homo sapiens piRNA piR-45479, complete sequence U +
TCTCACAGTTGCCTGGAAACCATTCTGGTTTT
>chr6 33872449 gi|108054260|gb|DQ573006.1| Homo sapiens piRNA piR-41118, complete sequence U +
TCACAGTTGCCTGGAAACCATTCTGGTTTT
>chr6 33872469 gi|108088864|gb|DQ594750.1| Homo sapiens piRNA piR-60862, complete sequence U +
TTCTGGTTTTTCACAAACCTTTGCCTGCCTT
>chr6 33872472 gi|108081891|gb|DQ590637.1| Homo sapiens piRNA piR-57749, complete sequence U +
TGGTTTTTCACAAACCTTTGCCTGCCTTTC
>chr6 33872506 gi|108051651|gb|DQ570397.1| Homo sapiens piRNA piR-30509, complete sequence U +
ACCACACACAGGAAGAGCCTGCAGCTAGC
>chr6 33872531 gi|108101008|gb|DQ601122.1| Homo sapiens piRNA piR-39188, complete sequence U +
TAGCAATGCTATGCACACTGTGTGGCCTG
>chr6 33872537 gi|108076887|gb|DQ585633.1| Homo sapiens piRNA piR-52745, complete sequence U +
TGCTATGCACACTGTGTGGCCTGAGCTGT
>chr6 33872542 gi|108072656|gb|DQ583369.1| Homo sapiens piRNA piR-50481, complete sequence U +
TGCACACTGTGTGGCCTGAGCTGTAAGAAA
>chr6 33872542 gi|108072654|gb|DQ583368.1| Homo sapiens piRNA piR-50480, complete sequence U +
TGCACACTGTGTGGCCTGAGCTGTAAGAA
>chr6 33872542 gi|108072652|gb|DQ583367.1| Homo sapiens piRNA piR-50479, complete sequence U +
TGCACACTGTGTGGCCTGAGCTGTAAGA
>chr6 33872563 gi|108081939|gb|DQ590685.1| Homo sapiens piRNA piR-57797, complete sequence U +
TGTAAGAAAGGCCATAGCTAGAGCTTCTGCCA
>chr6 33872563 gi|108081938|gb|DQ590684.1| Homo sapiens piRNA piR-57796, complete sequence U +
TGTAAGAAAGGCCATAGCTAGAGCTTCTGC
>chr6 33872565 gi|108097380|gb|DQ599213.1| Homo sapiens piRNA piR-37279, complete sequence U +
TAAGAAAGGCCATAGCTAGAGCTTCTGCCA
>chr6 33872607 gi|108096687|gb|DQ598856.1| Homo sapiens piRNA piR-36922, complete sequence U +
TAAAGACAGACTTGCAGTTCAGCCACAGGA
>chr6 33872619 gi|108073571|gb|DQ583860.1| Homo sapiens piRNA piR-50972, complete sequence U +
TGCAGTTCAGCCACAGGACTAGGCCTCTCTGC
>chr6 33872742 gi|108101134|gb|DQ601186.1| Homo sapiens piRNA piR-39252, complete sequence U +
TAGCATAGAATACTCTACAGACAGAAGA
>chr6 33872770 gi|108094338|gb|DQ597626.1| Homo sapiens piRNA piR-35692, complete sequence U +
GCTTACCTGCTTTATTCAATGGGTTCTTGCA
>chr6 33872789 gi|108080926|gb|DQ589672.1| Homo sapiens piRNA piR-56784, complete sequence U +
TGGGTTCTTGCAGCCCAAGGGATGCCTTAGC
>chr6 33872811 gi|108075999|gb|DQ585135.1| Homo sapiens piRNA piR-52247, complete sequence U +
TGCCTTAGCCCTGATATTGTAGTATTC
>chr6 33872844 gi|108071907|gb|DQ582981.1| Homo sapiens piRNA piR-50093, complete sequence U +
TGATTCATGATCCCTGCCGACATATCCTTA
>chr6 33872844 gi|108071905|gb|DQ582980.1| Homo sapiens piRNA piR-50092, complete sequence U +
TGATTCATGATCCCTGCCGACATATCCT
>chr6 33872854 gi|108057849|gb|DQ575627.1| Homo sapiens piRNA piR-43739, complete sequence U +
TCCCTGCCGACATATCCTTAAAAGACTGGA
>chr6 33872858 gi|108075377|gb|DQ584803.1| Homo sapiens piRNA piR-51915, complete sequence U +
TGCCGACATATCCTTAAAAGACTGGATAGAT
>chr6 33872858 gi|108075375|gb|DQ584802.1| Homo sapiens piRNA piR-51914, complete sequence U +
TGCCGACATATCCTTAAAAGACTGGATAGA
>chr6 33872868 gi|108059698|gb|DQ576597.1| Homo sapiens piRNA piR-44709, complete sequence U +
TCCTTAAAAGACTGGATAGATGCTACACAC
>chr6 33872880 gi|108078516|gb|DQ587262.1| Homo sapiens piRNA piR-54374, complete sequence U +
TGGATAGATGCTACACACAGCTCAGCCCAGC
>chr6 33872987 gi|108077477|gb|DQ586223.1| Homo sapiens piRNA piR-53335, complete sequence U +
TGCTTCACCGACAACAGAGTGAGTGGGTTTC
>chr6 33873016 gi|108059653|gb|DQ576573.1| Homo sapiens piRNA piR-44685, complete sequence U +
TCCTGTGCGGAAACACCTTGCTTGGGTGAA
>chr6 33873016 gi|108059651|gb|DQ576572.1| Homo sapiens piRNA piR-44684, complete sequence U +
TCCTGTGCGGAAACACCTTGCTTGGG
>chr6 33873024 gi|108094393|gb|DQ597654.1| Homo sapiens piRNA piR-35720, complete sequence U +
GGAAACACCTTGCTTGGGTGAAGTGTCA
>chr6 33873029 gi|108070246|gb|DQ582107.1| Homo sapiens piRNA piR-32219, complete sequence U +
CACCTTGCTTGGGTGAAGTGTCAGATGAGG
>chr6 33873033 gi|108089733|gb|DQ595199.1| Homo sapiens piRNA piR-61311, complete sequence U +
TTGCTTGGGTGAAGTGTCAGATGAGGCTA
>chr6 33873034 gi|108077532|gb|DQ586278.1| Homo sapiens piRNA piR-53390, complete sequence U +
TGCTTGGGTGAAGTGTCAGATGAGGCTA
>chr6 33873040 gi|108095604|gb|DQ598282.1| Homo sapiens piRNA piR-36348, complete sequence U +
GGTGAAGTGTCAGATGAGGCTATATTTT
>chr6 33873042 gi|108064572|gb|DQ579140.1| Homo sapiens piRNA piR-47252, complete sequence U +
TGAAGTGTCAGATGAGGCTATATTTTGCTT
>chr6 33873049 gi|108054684|gb|DQ573430.1| Homo sapiens piRNA piR-41542, complete sequence U +
TCAGATGAGGCTATATTTTGCTTGGTTGT
>chr6 33873287 gi|108063385|gb|DQ578525.1| Homo sapiens piRNA piR-46637, complete sequence U +
TGAAAATAGCATTCAATAAGACAGGTTC
>chr6 33873327 gi|108061852|gb|DQ577719.1| Homo sapiens piRNA piR-45831, complete sequence U +
TCTGACCACCCCACTGGTAACAGTTCTGCA
>chr6 33873327 gi|108061850|gb|DQ577718.1| Homo sapiens piRNA piR-45830, complete sequence U +
TCTGACCACCCCACTGGTAACAGTTCTGC
>chr6 33873353 gi|108072885|gb|DQ583487.1| Homo sapiens piRNA piR-50599, complete sequence U +
TGCACTCAGAAACACACATGCTCAGCCCTGC
>chr6 33873354 gi|108093297|gb|DQ597061.1| Homo sapiens piRNA piR-35127, complete sequence U +
GCACTCAGAAACACACATGCTCAGCCC
>chr6 33873483 gi|108071704|gb|DQ582875.1| Homo sapiens piRNA piR-32987, complete sequence U +
CCCAGGGACCTGCCTGTTTCATCTTTACCCCA
>chr6 33873484 gi|108071415|gb|DQ582724.1| Homo sapiens piRNA piR-32836, complete sequence U +
CCAGGGACCTGCCTGTTTCATCTTTACCCCA
>chr6 33873493 gi|108075983|gb|DQ585127.1| Homo sapiens piRNA piR-52239, complete sequence U +
TGCCTGTTTCATCTTTACCCCATGCCTC
>chr6 33873507 gi|108085238|gb|DQ592842.1| Homo sapiens piRNA piR-59954, complete sequence U +
TTACCCCATGCCTCTAGTGGCTTTCTTGCT
>chr6 33873519 gi|108061070|gb|DQ577315.1| Homo sapiens piRNA piR-45427, complete sequence U +
TCTAGTGGCTTTCTTGCTTAGCCAGGTGAC
>chr6 33873532 gi|108089725|gb|DQ595195.1| Homo sapiens piRNA piR-61307, complete sequence U +
TTGCTTAGCCAGGTGACACTTTTCAGACA
>chr6 33873533 gi|108077465|gb|DQ586211.1| Homo sapiens piRNA piR-53323, complete sequence U +
TGCTTAGCCAGGTGACACTTTTCAGACA
>chr6 33873552 gi|108090797|gb|DQ595756.1| Homo sapiens piRNA piR-61868, complete sequence U +
TTTCAGACAGTTTAGGGATGGCATTGAGGT
>chr6 33873554 gi|108054601|gb|DQ573347.1| Homo sapiens piRNA piR-41459, complete sequence U +
TCAGACAGTTTAGGGATGGCATTGAGGT
>chr6 33873644 gi|108081011|gb|DQ589757.1| Homo sapiens piRNA piR-56869, complete sequence U +
TGGTACAAACACACAGACCCTTTCAAGTGA
>chr6 33873778 gi|108057692|gb|DQ575546.1| Homo sapiens piRNA piR-43658, complete sequence U +
TCCCTACTGCAGTGTCCATGACGATCCTCA
>chr6 33873782 gi|108099987|gb|DQ600582.1| Homo sapiens piRNA piR-38648, complete sequence U +
TACTGCAGTGTCCATGACGATCCTCAGTCT
>chr6 33873782 gi|108099985|gb|DQ600581.1| Homo sapiens piRNA piR-38647, complete sequence U +
TACTGCAGTGTCCATGACGATCCTCAGTC
>chr6 33873785 gi|108073552|gb|DQ583851.1| Homo sapiens piRNA piR-50963, complete sequence U +
TGCAGTGTCCATGACGATCCTCAGTCTGTC
>chr6 33873785 gi|108073551|gb|DQ583850.1| Homo sapiens piRNA piR-50962, complete sequence U +
TGCAGTGTCCATGACGATCCTCAGTCTGT
>chr6 33873792 gi|108056333|gb|DQ574848.1| Homo sapiens piRNA piR-42960, complete sequence U +
TCCATGACGATCCTCAGTCTGTCTTGGGTGT
>chr6 33873793 gi|108071483|gb|DQ582760.1| Homo sapiens piRNA piR-32872, complete sequence U +
CCATGACGATCCTCAGTCTGTCTTGGGTGT
>chr6 33873796 gi|108065930|gb|DQ579828.1| Homo sapiens piRNA piR-47940, complete sequence U +
TGACGATCCTCAGTCTGTCTTGGGTGTCTT
>chr6 33873796 gi|108065926|gb|DQ579826.1| Homo sapiens piRNA piR-47938, complete sequence U +
TGACGATCCTCAGTCTGTCTTGGGTGTC
>chr6 33873796 gi|108065924|gb|DQ579825.1| Homo sapiens piRNA piR-47937, complete sequence U +
TGACGATCCTCAGTCTGTCTTGGGTGT
>chr6 33873802 gi|108058906|gb|DQ576187.1| Homo sapiens piRNA piR-44299, complete sequence U +
TCCTCAGTCTGTCTTGGGTGTCTTGAATGGT
>chr6 33873802 gi|108058904|gb|DQ576186.1| Homo sapiens piRNA piR-44298, complete sequence U +
TCCTCAGTCTGTCTTGGGTGTCTTGAATGG
>chr6 33873803 gi|108085724|gb|DQ593103.1| Homo sapiens piRNA piR-33215, complete sequence U +
CCTCAGTCTGTCTTGGGTGTCTTGAATGGT
>chr6 33873805 gi|108054929|gb|DQ573675.1| Homo sapiens piRNA piR-41787, complete sequence U +
TCAGTCTGTCTTGGGTGTCTTGAATGGT
>chr6 33873816 gi|108080881|gb|DQ589627.1| Homo sapiens piRNA piR-56739, complete sequence U +
TGGGTGTCTTGAATGGTGCTGATATAGTCCC
>chr6 33873816 gi|108080880|gb|DQ589626.1| Homo sapiens piRNA piR-56738, complete sequence U +
TGGGTGTCTTGAATGGTGCTGATATAGTCC
>chr6 33873816 gi|108080879|gb|DQ589625.1| Homo sapiens piRNA piR-56737, complete sequence U +
TGGGTGTCTTGAATGGTGCTGATATAGTC
>chr6 33873819 gi|108096250|gb|DQ598627.1| Homo sapiens piRNA piR-36693, complete sequence U +
GTGTCTTGAATGGTGCTGATATAGTCCCC
>chr6 33873825 gi|108064779|gb|DQ579247.1| Homo sapiens piRNA piR-47359, complete sequence U +
TGAATGGTGCTGATATAGTCCCCCTGTTTC
>chr6 33873856 gi|108094197|gb|DQ597551.1| Homo sapiens piRNA piR-35617, complete sequence U +
GCTCTTTCTCACATTCTTCTCCAGGGCCTGT
>chr6 33874088 gi|108071614|gb|DQ582829.1| Homo sapiens piRNA piR-32941, complete sequence U +
CCCACCTTGCACACCCTTGCTCTTTCAGGTT
>chr6 33874089 gi|108071300|gb|DQ582665.1| Homo sapiens piRNA piR-32777, complete sequence U +
CCACCTTGCACACCCTTGCTCTTTCAGGT
>chr6 33874156 gi|108068815|gb|DQ581343.1| Homo sapiens piRNA piR-49455, complete sequence U +
TGATAAAGAGTCAGATCACTGAGCTCTGCCA
>chr6 33874156 gi|108068813|gb|DQ581342.1| Homo sapiens piRNA piR-49454, complete sequence U +
TGATAAAGAGTCAGATCACTGAGCTCTGCC
>chr6 33874159 gi|108096706|gb|DQ598866.1| Homo sapiens piRNA piR-36932, complete sequence U +
TAAAGAGTCAGATCACTGAGCTCTGCCAAAA
>chr6 33874171 gi|108054481|gb|DQ573227.1| Homo sapiens piRNA piR-41339, complete sequence U +
TCACTGAGCTCTGCCAAAAATACCTGGTTT
>chr6 33874182 gi|108073975|gb|DQ584070.1| Homo sapiens piRNA piR-51182, complete sequence U +
TGCCAAAAATACCTGGTTTGGTAGGGTCTC
>chr6 33874182 gi|108073973|gb|DQ584069.1| Homo sapiens piRNA piR-51181, complete sequence U +
TGCCAAAAATACCTGGTTTGGTAGGGTC
>chr6 33874189 gi|108051442|gb|DQ570188.1| Homo sapiens piRNA piR-30300, complete sequence U +
AATACCTGGTTTGGTAGGGTCTCGGCTCC
>chr6 33874191 gi|108099502|gb|DQ600333.1| Homo sapiens piRNA piR-38399, complete sequence U +
TACCTGGTTTGGTAGGGTCTCGGCTCCTGC
>chr6 33874289 gi|108058302|gb|DQ575873.1| Homo sapiens piRNA piR-43985, complete sequence U +
TCCGTAAATGGAAAAACCTCATGCTCTGCCA
>chr6 33874289 gi|108058301|gb|DQ575872.1| Homo sapiens piRNA piR-43984, complete sequence U +
TCCGTAAATGGAAAAACCTCATGCTCTGCC
>chr6 33874289 gi|108058299|gb|DQ575871.1| Homo sapiens piRNA piR-43983, complete sequence U +
TCCGTAAATGGAAAAACCTCATGCTCTGC
>chr6 33874293 gi|108096874|gb|DQ598952.1| Homo sapiens piRNA piR-37018, complete sequence U +
TAAATGGAAAAACCTCATGCTCTGCCAGCAA
>chr6 33874315 gi|108074531|gb|DQ584362.1| Homo sapiens piRNA piR-51474, complete sequence U +
TGCCAGCAATTCTAATGCACCTTTCAGGCAC
>chr6 33874325 gi|108060863|gb|DQ577209.1| Homo sapiens piRNA piR-45321, complete sequence U +
TCTAATGCACCTTTCAGGCACTTTGGGAAGC
>chr6 33874348 gi|108079761|gb|DQ588507.1| Homo sapiens piRNA piR-55619, complete sequence U +
TGGGAAGCGCACCTCACCTAGGATGACTCGC
>chr6 33874348 gi|108079760|gb|DQ588506.1| Homo sapiens piRNA piR-55618, complete sequence U +
TGGGAAGCGCACCTCACCTAGGATGACTC
>chr6 33874357 gi|108070231|gb|DQ582099.1| Homo sapiens piRNA piR-32211, complete sequence U +
CACCTCACCTAGGATGACTCGCGCCC
>chr6 33874366 gi|108101800|gb|DQ601533.1| Homo sapiens piRNA piR-39599, complete sequence U +
TAGGATGACTCGCGCCCTGGAGGCTCGGGA
>chr6 33874387 gi|108095067|gb|DQ598007.1| Homo sapiens piRNA piR-36073, complete sequence U +
GGCTCGGGAAGGACAGGCTGTTTGCTCTGC
>chr6 33874412 gi|108062155|gb|DQ577872.1| Homo sapiens piRNA piR-45984, complete sequence U +
TCTGCAGCCCATCTGCCAAGGTTTTGCCGA
>chr6 33874418 gi|108093807|gb|DQ597330.1| Homo sapiens piRNA piR-35396, complete sequence U +
GCCCATCTGCCAAGGTTTTGCCGAGCTC
>chr6 33874425 gi|108074173|gb|DQ584174.1| Homo sapiens piRNA piR-51286, complete sequence U +
TGCCAAGGTTTTGCCGAGCTCTACATTGGGT
>chr6 33874425 gi|108074171|gb|DQ584173.1| Homo sapiens piRNA piR-51285, complete sequence U +
TGCCAAGGTTTTGCCGAGCTCTACATTGG
>chr6 33874451 gi|108080676|gb|DQ589422.1| Homo sapiens piRNA piR-56534, complete sequence U +
TGGGTAGCTTGTATTGCGAAAACACTTGTT
>chr6 33874454 gi|108095781|gb|DQ598372.1| Homo sapiens piRNA piR-36438, complete sequence U +
GTAGCTTGTATTGCGAAAACACTTGTTGGC
>chr6 33874460 gi|108082132|gb|DQ590878.1| Homo sapiens piRNA piR-57990, complete sequence U +
TGTATTGCGAAAACACTTGTTGGCTTATTTC
>chr6 33874553 gi|108061911|gb|DQ577749.1| Homo sapiens piRNA piR-45861, complete sequence U +
TCTGAGACCTCTAGGTAGAATGGCTGGAT
>chr6 33874555 gi|108066761|gb|DQ580270.1| Homo sapiens piRNA piR-48382, complete sequence U +
TGAGACCTCTAGGTAGAATGGCTGGAT
>chr6 33874839 gi|108064995|gb|DQ579358.1| Homo sapiens piRNA piR-47470, complete sequence U +
TGACAATGTCAAATGCCACCTAAATA
>chr6 33874870 gi|108077297|gb|DQ586043.1| Homo sapiens piRNA piR-53155, complete sequence U +
TGCTGGAGGCCTGAGCAGTGTCCTGTGGATT
>chr6 33874870 gi|108077296|gb|DQ586042.1| Homo sapiens piRNA piR-53154, complete sequence U +
TGCTGGAGGCCTGAGCAGTGTCCTGTGGA
>chr6 33874881 gi|108067408|gb|DQ580607.1| Homo sapiens piRNA piR-48719, complete sequence U +
TGAGCAGTGTCCTGTGGATTTAGCAAGGC
>chr6 33874883 gi|108052191|gb|DQ570937.1| Homo sapiens piRNA piR-31049, complete sequence U +
AGCAGTGTCCTGTGGATTTAGCAAGGCTGC
>chr6 33874884 gi|108093500|gb|DQ597167.1| Homo sapiens piRNA piR-35233, complete sequence U +
GCAGTGTCCTGTGGATTTAGCAAGGCTGCT
>chr6 33874884 gi|108093498|gb|DQ597166.1| Homo sapiens piRNA piR-35232, complete sequence U +
GCAGTGTCCTGTGGATTTAGCAAGGCTGC
>chr6 33874890 gi|108059660|gb|DQ576577.1| Homo sapiens piRNA piR-44689, complete sequence U +
TCCTGTGGATTTAGCAAGGCTGCTGGTGA
>chr6 33874893 gi|108083334|gb|DQ591854.1| Homo sapiens piRNA piR-58966, complete sequence U +
TGTGGATTTAGCAAGGCTGCTGGTGAGCTC
>chr6 33874893 gi|108083330|gb|DQ591852.1| Homo sapiens piRNA piR-58964, complete sequence U +
TGTGGATTTAGCAAGGCTGCTGGTGAGC
>chr6 33874910 gi|108077341|gb|DQ586087.1| Homo sapiens piRNA piR-53199, complete sequence U +
TGCTGGTGAGCTCAGCACAAGCTGCTGCTGT
>chr6 33874916 gi|108067617|gb|DQ580715.1| Homo sapiens piRNA piR-48827, complete sequence U +
TGAGCTCAGCACAAGCTGCTGCTGTGGGGT
>chr6 33874996 gi|108101084|gb|DQ601160.1| Homo sapiens piRNA piR-39226, complete sequence U +
TAGCAGCCTTAGTGGAAGATGCCCTAGAGA
>chr6 33874999 gi|108070665|gb|DQ582327.1| Homo sapiens piRNA piR-32439, complete sequence U +
CAGCCTTAGTGGAAGATGCCCTAGAG
>chr6 33875008 gi|108077838|gb|DQ586584.1| Homo sapiens piRNA piR-53696, complete sequence U +
TGGAAGATGCCCTAGAGAGGAGAGGGGTT
>chr6 33875184 gi|108080338|gb|DQ589084.1| Homo sapiens piRNA piR-56196, complete sequence U +
TGGGCCCTACTGTCCTCAGTGAAATAGC
>chr6 33875186 gi|108094982|gb|DQ597962.1| Homo sapiens piRNA piR-36028, complete sequence U +
GGCCCTACTGTCCTCAGTGAAATAGCTGCT
>chr6 33875268 gi|108072386|gb|DQ583229.1| Homo sapiens piRNA piR-50341, complete sequence U +
TGCAAGAGGTGAGGCAGCTGATCAAAGCA
>chr6 33875277 gi|108068002|gb|DQ580914.1| Homo sapiens piRNA piR-49026, complete sequence U +
TGAGGCAGCTGATCAAAGCAAGTGGAAGGGT
>chr6 33875281 gi|108093444|gb|DQ597137.1| Homo sapiens piRNA piR-35203, complete sequence U +
GCAGCTGATCAAAGCAAGTGGAAGGGTAGGC
>chr6 33875375 gi|108059311|gb|DQ576396.1| Homo sapiens piRNA piR-44508, complete sequence U +
TCCTGCAGCCTGAGTGCCTGTGGAGC
>chr6 33875454 gi|108067657|gb|DQ580735.1| Homo sapiens piRNA piR-48847, complete sequence U +
TGAGCTGAGCTGTAGGGACAAAGGCCCAGC
>chr6 33875467 gi|108052536|gb|DQ571282.1| Homo sapiens piRNA piR-31394, complete sequence U +
AGGGACAAAGGCCCAGCGATGTGGATGCTG
>chr6 33875508 gi|108055372|gb|DQ574118.1| Homo sapiens piRNA piR-42230, complete sequence U +
TCCAAGAAGTGAAAGAAGGAAGGGAAGC
>chr6 33875528 gi|108052532|gb|DQ571278.1| Homo sapiens piRNA piR-31390, complete sequence U +
AGGGAAGCCTGGATGTTGAGAACCCAGAG
>chr6 33875537 gi|108078633|gb|DQ587379.1| Homo sapiens piRNA piR-54491, complete sequence U +
TGGATGTTGAGAACCCAGAGAGACTCTGGAGC
>chr6 33875695 gi|108098137|gb|DQ599611.1| Homo sapiens piRNA piR-37677, complete sequence U +
TAATGGATAAATAAATTGTGTATTTCTACA
>chr6 33875726 gi|108077938|gb|DQ586684.1| Homo sapiens piRNA piR-53796, complete sequence U +
TGGAATACAACTGCATGATACAGCTTCCAAA
>chr6 33875726 gi|108077937|gb|DQ586683.1| Homo sapiens piRNA piR-53795, complete sequence U +
TGGAATACAACTGCATGATACAGCTTCCA
>chr6 33875731 gi|108098364|gb|DQ599728.1| Homo sapiens piRNA piR-37794, complete sequence U +
TACAACTGCATGATACAGCTTCCAAACCTAAC
>chr6 33875731 gi|108098362|gb|DQ599727.1| Homo sapiens piRNA piR-37793, complete sequence U +
TACAACTGCATGATACAGCTTCCAAACCTA
>chr6 33875737 gi|108073793|gb|DQ583975.1| Homo sapiens piRNA piR-51087, complete sequence U +
TGCATGATACAGCTTCCAAACCTAACTGTCC
>chr6 33875750 gi|108087948|gb|DQ594271.1| Homo sapiens piRNA piR-60383, complete sequence U +
TTCCAAACCTAACTGTCCCACATAAAAGGGC
>chr6 33875812 gi|108053765|gb|DQ572511.1| Homo sapiens piRNA piR-40623, complete sequence U +
TCAAAAAACAGGCAAACGTAATCTGTGGGG
>chr6 33875821 gi|108087036|gb|DQ593796.1| Homo sapiens piRNA piR-33908, complete sequence U -
CTGGAATCTAACCCCACAGATTACGTTTGCCT
>chr6 33875822 gi|108094738|gb|DQ597832.1| Homo sapiens piRNA piR-35898, complete sequence U +
GGCAAACGTAATCTGTGGGGTTAGATTCC
>chr6 33875906 gi|108081035|gb|DQ589781.1| Homo sapiens piRNA piR-56893, complete sequence U +
TGGTACTATTCTGATTGCTGACCTAGATGT
>chr6 33875906 gi|108081033|gb|DQ589779.1| Homo sapiens piRNA piR-56891, complete sequence U +
TGGTACTATTCTGATTGCTGACCTAGAT
>chr6 33875906 gi|108081032|gb|DQ589778.1| Homo sapiens piRNA piR-56890, complete sequence U +
TGGTACTATTCTGATTGCTGACCTAGA
>chr6 33875936 gi|108102473|gb|DQ601885.1| Homo sapiens piRNA piR-39951, complete sequence U +
TAGTCACATGGGTCTAGTCAGTCGTTGAAA
>chr6 33875939 gi|108054280|gb|DQ573026.1| Homo sapiens piRNA piR-41138, complete sequence U +
TCACATGGGTCTAGTCAGTCGTTGAAATGCA
>chr6 33875939 gi|108054279|gb|DQ573025.1| Homo sapiens piRNA piR-41137, complete sequence U +
TCACATGGGTCTAGTCAGTCGTTGAAATGC
>chr6 33875944 gi|108080740|gb|DQ589486.1| Homo sapiens piRNA piR-56598, complete sequence U +
TGGGTCTAGTCAGTCGTTGAAATGCACTGGC
>chr6 33875944 gi|108080739|gb|DQ589485.1| Homo sapiens piRNA piR-56597, complete sequence U +
TGGGTCTAGTCAGTCGTTGAAATGCACTGG
>chr6 33875944 gi|108080738|gb|DQ589484.1| Homo sapiens piRNA piR-56596, complete sequence U +
TGGGTCTAGTCAGTCGTTGAAATGCACTG
>chr6 33875944 gi|108080737|gb|DQ589483.1| Homo sapiens piRNA piR-56595, complete sequence U +
TGGGTCTAGTCAGTCGTTGAAATGCACT
>chr6 33875950 gi|108102498|gb|DQ601898.1| Homo sapiens piRNA piR-39964, complete sequence U +
TAGTCAGTCGTTGAAATGCACTGGCCTGG
>chr6 33875961 gi|108063687|gb|DQ578680.1| Homo sapiens piRNA piR-46792, complete sequence U +
TGAAATGCACTGGCCTGGAAATTTATGAC
>chr6 33875966 gi|108072949|gb|DQ583520.1| Homo sapiens piRNA piR-50632, complete sequence U +
TGCACTGGCCTGGAAATTTATGACACGTGT
>chr6 33875966 gi|108072947|gb|DQ583519.1| Homo sapiens piRNA piR-50631, complete sequence U +
TGCACTGGCCTGGAAATTTATGACACGTG
>chr6 33875986 gi|108065096|gb|DQ579411.1| Homo sapiens piRNA piR-47523, complete sequence U +
TGACACGTGTGTGCATTTTTCTGTGTGTT
>chr6 33875986 gi|108065094|gb|DQ579410.1| Homo sapiens piRNA piR-47522, complete sequence U +
TGACACGTGTGTGCATTTTTCTGTGTGT
>chr6 33875995 gi|108083036|gb|DQ591703.1| Homo sapiens piRNA piR-58815, complete sequence U +
TGTGCATTTTTCTGTGTGTTTGTTCTACT
>chr6 33876056 gi|108097070|gb|DQ599053.1| Homo sapiens piRNA piR-37119, complete sequence U +
TAACATGAAGCAATTCCACTGGGGTTC
>chr6 33876064 gi|108052146|gb|DQ570892.1| Homo sapiens piRNA piR-31004, complete sequence U +
AGCAATTCCACTGGGGTTCGAGGCCAGTCAC
>chr6 33876095 gi|108088787|gb|DQ594711.1| Homo sapiens piRNA piR-60823, complete sequence U +
TTCTGCAGTCACCTGTAATAGATGTTGGTC
>chr6 33876095 gi|108088785|gb|DQ594710.1| Homo sapiens piRNA piR-60822, complete sequence U +
TTCTGCAGTCACCTGTAATAGATGTTGGT
>chr6 33876096 gi|108062166|gb|DQ577878.1| Homo sapiens piRNA piR-45990, complete sequence U +
TCTGCAGTCACCTGTAATAGATGTTGGTC
>chr6 33876098 gi|108073487|gb|DQ583817.1| Homo sapiens piRNA piR-50929, complete sequence U +
TGCAGTCACCTGTAATAGATGTTGGTCCACC
>chr6 33876098 gi|108073485|gb|DQ583816.1| Homo sapiens piRNA piR-50928, complete sequence U +
TGCAGTCACCTGTAATAGATGTTGGTCCAC
>chr6 33876098 gi|108073483|gb|DQ583815.1| Homo sapiens piRNA piR-50927, complete sequence U +
TGCAGTCACCTGTAATAGATGTTGGTC
>chr6 33876103 gi|108054390|gb|DQ573136.1| Homo sapiens piRNA piR-41248, complete sequence U +
TCACCTGTAATAGATGTTGGTCCACCC
>chr6 33876110 gi|108097962|gb|DQ599522.1| Homo sapiens piRNA piR-37588, complete sequence U +
TAATAGATGTTGGTCCACCCTGTGGTCAGCCA
>chr6 33876123 gi|108055627|gb|DQ574373.1| Homo sapiens piRNA piR-42485, complete sequence U +
TCCACCCTGTGGTCAGCCAGAAACAGCAAC
>chr6 33876132 gi|108081202|gb|DQ589948.1| Homo sapiens piRNA piR-57060, complete sequence U +
TGGTCAGCCAGAAACAGCAACTGTCAA
>chr6 33876144 gi|108051271|gb|DQ570017.1| Homo sapiens piRNA piR-30129, complete sequence U +
AACAGCAACTGTCAAAGTGGTGGTGATCC
>chr6 33876238 gi|108081164|gb|DQ589910.1| Homo sapiens piRNA piR-57022, complete sequence U +
TGGTCAACCACACCGTAAACATGAAAGGC
>chr6 33876421 gi|108081956|gb|DQ590702.1| Homo sapiens piRNA piR-57814, complete sequence U +
TGTAATATACCCAAAGATGTGCAGTGGAT
>chr6 33876423 gi|108097978|gb|DQ599530.1| Homo sapiens piRNA piR-37596, complete sequence U +
TAATATACCCAAAGATGTGCAGTGGATTCA
>chr6 33876551 gi|108096967|gb|DQ599000.1| Homo sapiens piRNA piR-37066, complete sequence U +
TAACAATAGTCACAGTGCCTATGGTGGGT
>chr6 33876566 gi|108075587|gb|DQ584920.1| Homo sapiens piRNA piR-52032, complete sequence U +
TGCCTATGGTGGGTAAAGAGGGTTCTAGT
>chr6 33876572 gi|108081622|gb|DQ590368.1| Homo sapiens piRNA piR-57480, complete sequence U +
TGGTGGGTAAAGAGGGTTCTAGTGCTCAA
>chr6 33876575 gi|108080647|gb|DQ589393.1| Homo sapiens piRNA piR-56505, complete sequence U +
TGGGTAAAGAGGGTTCTAGTGCTCAAAGT
>chr6 33876604 gi|108063133|gb|DQ578397.1| Homo sapiens piRNA piR-46509, complete sequence U +
TCTTGGGTGTACATCATCTGTGACCAGGGC
>chr6 33876607 gi|108080849|gb|DQ589595.1| Homo sapiens piRNA piR-56707, complete sequence U +
TGGGTGTACATCATCTGTGACCAGGGCTT
>chr6 33876607 gi|108080848|gb|DQ589594.1| Homo sapiens piRNA piR-56706, complete sequence U +
TGGGTGTACATCATCTGTGACCAGGGC
>chr6 33876647 gi|108078744|gb|DQ587490.1| Homo sapiens piRNA piR-54602, complete sequence U +
TGGCAAGAAGGGTAGAGGCATCACTCCT
>chr6 33876661 gi|108092632|gb|DQ596716.1| Homo sapiens piRNA piR-34782, complete sequence U +
GAGGCATCACTCCTGGCTAAAGTGTC
>chr6 33876671 gi|108059459|gb|DQ576473.1| Homo sapiens piRNA piR-44585, complete sequence U +
TCCTGGCTAAAGTGTCTAAGGTTTCTGGAA
>chr6 33876671 gi|108059457|gb|DQ576472.1| Homo sapiens piRNA piR-44584, complete sequence U +
TCCTGGCTAAAGTGTCTAAGGTTTCTGGA
>chr6 33876674 gi|108079331|gb|DQ588077.1| Homo sapiens piRNA piR-55189, complete sequence U +
TGGCTAAAGTGTCTAAGGTTTCTGGAAGAC
>chr6 33876674 gi|108079330|gb|DQ588076.1| Homo sapiens piRNA piR-55188, complete sequence U +
TGGCTAAAGTGTCTAAGGTTTCTGGAAGA
>chr6 33876675 gi|108095058|gb|DQ598002.1| Homo sapiens piRNA piR-36068, complete sequence U +
GGCTAAAGTGTCTAAGGTTTCTGGAA
>chr6 33876724 gi|108078623|gb|DQ587369.1| Homo sapiens piRNA piR-54481, complete sequence U +
TGGATGTGAGAAGGCCGATTTGGACAGGG
>chr6 33876730 gi|108066584|gb|DQ580172.1| Homo sapiens piRNA piR-48284, complete sequence U +
TGAGAAGGCCGATTTGGACAGGGTGCTCC
>chr6 33876731 gi|108092197|gb|DQ596494.1| Homo sapiens piRNA piR-34560, complete sequence U +
GAGAAGGCCGATTTGGACAGGGTGCTCCATGT
>chr6 33876731 gi|108092195|gb|DQ596493.1| Homo sapiens piRNA piR-34559, complete sequence U +
GAGAAGGCCGATTTGGACAGGGTGCTCC
>chr6 33876731 gi|108092193|gb|DQ596492.1| Homo sapiens piRNA piR-34558, complete sequence U +
GAGAAGGCCGATTTGGACAGGGTGCTC
>chr6 33876734 gi|108051402|gb|DQ570148.1| Homo sapiens piRNA piR-30260, complete sequence U +
AAGGCCGATTTGGACAGGGTGCTCCATGT
>chr6 33876756 gi|108056500|gb|DQ574933.1| Homo sapiens piRNA piR-43045, complete sequence U +
TCCATGTTGCTTCTCCCTCACCTCCGT
>chr6 33876778 gi|108058392|gb|DQ575919.1| Homo sapiens piRNA piR-44031, complete sequence U +
TCCGTGTGTCATCGGCAGACCGGATGGACGT
>chr6 33876778 gi|108058390|gb|DQ575918.1| Homo sapiens piRNA piR-44030, complete sequence U +
TCCGTGTGTCATCGGCAGACCGGATGGAC
>chr6 33876778 gi|108058388|gb|DQ575917.1| Homo sapiens piRNA piR-44029, complete sequence U +
TCCGTGTGTCATCGGCAGACCGGATGGA
>chr6 33876808 gi|108062622|gb|DQ578134.1| Homo sapiens piRNA piR-46246, complete sequence U +
TCTGTCATTCATTTGCAAAATGTGTGTGTC
>chr6 33876812 gi|108055164|gb|DQ573910.1| Homo sapiens piRNA piR-42022, complete sequence U +
TCATTCATTTGCAAAATGTGTGTGTCTGGGG
>chr6 33876815 gi|108087941|gb|DQ594267.1| Homo sapiens piRNA piR-60379, complete sequence U +
TTCATTTGCAAAATGTGTGTGTCTGGGGT
>chr6 33876828 gi|108083792|gb|DQ592096.1| Homo sapiens piRNA piR-59208, complete sequence U +
TGTGTGTGTCTGGGGTTCTGTGTGTCCCGC
>chr6 33876922 gi|108062679|gb|DQ578162.1| Homo sapiens piRNA piR-46274, complete sequence U +
TCTGTGAGGAGCCCCTCAGGTGTGGGTGG
>chr6 33877018 gi|108073951|gb|DQ584058.1| Homo sapiens piRNA piR-51170, complete sequence U +
TGCATTTAGCTGCCTGTGACATCCAGT
>chr6 33877047 gi|108080350|gb|DQ589096.1| Homo sapiens piRNA piR-56208, complete sequence U +
TGGGCCTAGTCTTTTTGTTCTGCAGGACAC
>chr6 33877327 gi|108056047|gb|DQ574701.1| Homo sapiens piRNA piR-42813, complete sequence U +
TCCAGGGTCTGTCACTTTGGAGAATGAGCCC
>chr6 33877436 gi|108060496|gb|DQ577019.1| Homo sapiens piRNA piR-45131, complete sequence U +
TCGGCGTGTCATCCACATGAGAGAGTTGGC
>chr6 33877447 gi|108055594|gb|DQ574340.1| Homo sapiens piRNA piR-42452, complete sequence U +
TCCACATGAGAGAGTTGGCAGTCGGAGCCA
>chr6 33877447 gi|108055593|gb|DQ574339.1| Homo sapiens piRNA piR-42451, complete sequence U +
TCCACATGAGAGAGTTGGCAGTCGGAGCC
>chr6 33877543 gi|108054335|gb|DQ573081.1| Homo sapiens piRNA piR-41193, complete sequence U +
TCACCCAGAAAAGTGATGCCCCTGGAAGGAC
>chr6 33877544 gi|108070201|gb|DQ582082.1| Homo sapiens piRNA piR-32194, complete sequence U +
CACCCAGAAAAGTGATGCCCCTGGAAGGAC
>chr6 33877544 gi|108070199|gb|DQ582081.1| Homo sapiens piRNA piR-32193, complete sequence U +
CACCCAGAAAAGTGATGCCCCTGGAAGGA
>chr6 33877549 gi|108051959|gb|DQ570705.1| Homo sapiens piRNA piR-30817, complete sequence U +
AGAAAAGTGATGCCCCTGGAAGGACAGCCTTC
>chr6 33877549 gi|108051958|gb|DQ570704.1| Homo sapiens piRNA piR-30816, complete sequence U +
AGAAAAGTGATGCCCCTGGAAGGACAGCCT
>chr6 33877633 gi|108097716|gb|DQ599393.1| Homo sapiens piRNA piR-37459, complete sequence U +
TAAGGAAGACACAGCTTTGCTGCAGCTGTT
>chr6 33877650 gi|108077220|gb|DQ585966.1| Homo sapiens piRNA piR-53078, complete sequence U +
TGCTGCAGCTGTTTGCTTATCTACGTA
>chr6 33877663 gi|108077471|gb|DQ586217.1| Homo sapiens piRNA piR-53329, complete sequence U +
TGCTTATCTACGTACAGTAGAACTGTGTGT
>chr6 33877705 gi|108080232|gb|DQ588978.1| Homo sapiens piRNA piR-56090, complete sequence U +
TGGGCACCTCCTAGTCTCTTATCTTGCTGC
>chr6 33877767 gi|108065610|gb|DQ579663.1| Homo sapiens piRNA piR-47775, complete sequence U +
TGACCAAGGCCAACGCCTGAGTTCTTCCACT
>chr6 33877784 gi|108068752|gb|DQ581310.1| Homo sapiens piRNA piR-49422, complete sequence U +
TGAGTTCTTCCACTCGCCTTCATCGATACTC
>chr6 33877784 gi|108068750|gb|DQ581309.1| Homo sapiens piRNA piR-49421, complete sequence U +
TGAGTTCTTCCACTCGCCTTCATCGATACT
>chr6 33877784 gi|108068748|gb|DQ581308.1| Homo sapiens piRNA piR-49420, complete sequence U +
TGAGTTCTTCCACTCGCCTTCATCGA
>chr6 33877791 gi|108088030|gb|DQ594322.1| Homo sapiens piRNA piR-60434, complete sequence U +
TTCCACTCGCCTTCATCGATACTCCACGCC
>chr6 33877806 gi|108060130|gb|DQ576825.1| Homo sapiens piRNA piR-44937, complete sequence U +
TCGATACTCCACGCCAACCACTCCGTGTC
>chr6 33877827 gi|108058380|gb|DQ575913.1| Homo sapiens piRNA piR-44025, complete sequence U +
TCCGTGTCAACACTTGCTTTTCTAGCCTG
>chr6 33877866 gi|108078267|gb|DQ587013.1| Homo sapiens piRNA piR-54125, complete sequence U +
TGGAGAGATTATTACATACTTGCCTTTTCTGC
>chr6 33877971 gi|108056480|gb|DQ574923.1| Homo sapiens piRNA piR-43035, complete sequence U +
TCCATGTCTTCCTGATCACTGATTGTCACA
>chr6 33877983 gi|108069122|gb|DQ581519.1| Homo sapiens piRNA piR-49631, complete sequence U +
TGATCACTGATTGTCACAGGGTTGGTGGCCA
>chr6 33877983 gi|108069120|gb|DQ581518.1| Homo sapiens piRNA piR-49630, complete sequence U +
TGATCACTGATTGTCACAGGGTTGGTGGCC
>chr6 33877983 gi|108069118|gb|DQ581517.1| Homo sapiens piRNA piR-49629, complete sequence U +
TGATCACTGATTGTCACAGGGTTGGTGG
>chr6 33877990 gi|108071999|gb|DQ583029.1| Homo sapiens piRNA piR-50141, complete sequence U +
TGATTGTCACAGGGTTGGTGGCCATC
>chr6 33877993 gi|108090524|gb|DQ595616.1| Homo sapiens piRNA piR-61728, complete sequence U +
TTGTCACAGGGTTGGTGGCCATCAGAATCTC
>chr6 33878121 gi|108085905|gb|DQ593203.1| Homo sapiens piRNA piR-33315, complete sequence U +
CCTTTGCGTTTGGTCTCAGAGCCCCACTGT
>chr6 33878148 gi|108083650|gb|DQ592022.1| Homo sapiens piRNA piR-59134, complete sequence U +
TGTGTCTTGCAGCTTGCAATGGAACTGAGG
>chr6 33878152 gi|108063034|gb|DQ578347.1| Homo sapiens piRNA piR-46459, complete sequence U +
TCTTGCAGCTTGCAATGGAACTGAGGATGT
>chr6 33878152 gi|108063032|gb|DQ578346.1| Homo sapiens piRNA piR-46458, complete sequence U +
TCTTGCAGCTTGCAATGGAACTGAGGATG
>chr6 33878153 gi|108091237|gb|DQ595984.1| Homo sapiens piRNA piR-34050, complete sequence U +
CTTGCAGCTTGCAATGGAACTGAGGATGT
>chr6 33878155 gi|108073275|gb|DQ583708.1| Homo sapiens piRNA piR-50820, complete sequence U +
TGCAGCTTGCAATGGAACTGAGGATGTAC
>chr6 33878155 gi|108073273|gb|DQ583707.1| Homo sapiens piRNA piR-50819, complete sequence U +
TGCAGCTTGCAATGGAACTGAGGATGTA
>chr6 33878155 gi|108073271|gb|DQ583706.1| Homo sapiens piRNA piR-50818, complete sequence U +
TGCAGCTTGCAATGGAACTGAGGATGT
>chr6 33878160 gi|108091235|gb|DQ595983.1| Homo sapiens piRNA piR-34049, complete sequence U +
CTTGCAATGGAACTGAGGATGTACAGGA
>chr6 33878162 gi|108072569|gb|DQ583323.1| Homo sapiens piRNA piR-50435, complete sequence U +
TGCAATGGAACTGAGGATGTACAGGAGA
>chr6 33878190 gi|108095783|gb|DQ598373.1| Homo sapiens piRNA piR-36439, complete sequence U +
GTAGGATGAAAACACTGGGGCTGAAATGC
>chr6 33878191 gi|108101794|gb|DQ601530.1| Homo sapiens piRNA piR-39596, complete sequence U +
TAGGATGAAAACACTGGGGCTGAAATGCAC
>chr6 33878191 gi|108101790|gb|DQ601528.1| Homo sapiens piRNA piR-39594, complete sequence U +
TAGGATGAAAACACTGGGGCTGAAATGCA
>chr6 33878191 gi|108101789|gb|DQ601527.1| Homo sapiens piRNA piR-39593, complete sequence U +
TAGGATGAAAACACTGGGGCTGAAATGC
>chr6 33878194 gi|108092925|gb|DQ596871.1| Homo sapiens piRNA piR-34937, complete sequence U +
GATGAAAACACTGGGGCTGAAATGCACATC
>chr6 33878196 gi|108063303|gb|DQ578482.1| Homo sapiens piRNA piR-46594, complete sequence U +
TGAAAACACTGGGGCTGAAATGCACATCTCC
>chr6 33878196 gi|108063301|gb|DQ578481.1| Homo sapiens piRNA piR-46593, complete sequence U +
TGAAAACACTGGGGCTGAAATGCACATCTC
>chr6 33878237 gi|108080032|gb|DQ588778.1| Homo sapiens piRNA piR-55890, complete sequence U +
TGGGAGGCATAGAATGGAACTGCTGTGTGA
>chr6 33878237 gi|108080031|gb|DQ588777.1| Homo sapiens piRNA piR-55889, complete sequence U +
TGGGAGGCATAGAATGGAACTGCTGTGTG
>chr6 33878237 gi|108080030|gb|DQ588776.1| Homo sapiens piRNA piR-55888, complete sequence U +
TGGGAGGCATAGAATGGAACTGCTGTGT
>chr6 33878242 gi|108094867|gb|DQ597902.1| Homo sapiens piRNA piR-35968, complete sequence U +
GGCATAGAATGGAACTGCTGTGTGACCAGA
>chr6 33878246 gi|108100457|gb|DQ600824.1| Homo sapiens piRNA piR-38890, complete sequence U +
TAGAATGGAACTGCTGTGTGACCAGAAACAG
>chr6 33878246 gi|108100455|gb|DQ600823.1| Homo sapiens piRNA piR-38889, complete sequence U +
TAGAATGGAACTGCTGTGTGACCAGAAAC
>chr6 33878246 gi|108100453|gb|DQ600822.1| Homo sapiens piRNA piR-38888, complete sequence U +
TAGAATGGAACTGCTGTGTGACCAGAAA
>chr6 33878248 gi|108091630|gb|DQ596186.1| Homo sapiens piRNA piR-34252, complete sequence U +
GAATGGAACTGCTGTGTGACCAGAAACAGCC
>chr6 33878248 gi|108091628|gb|DQ596185.1| Homo sapiens piRNA piR-34251, complete sequence U +
GAATGGAACTGCTGTGTGACCAGAAACAGC
>chr6 33878251 gi|108077797|gb|DQ586543.1| Homo sapiens piRNA piR-53655, complete sequence U +
TGGAACTGCTGTGTGACCAGAAACAGCCTCA
>chr6 33878251 gi|108077796|gb|DQ586542.1| Homo sapiens piRNA piR-53654, complete sequence U +
TGGAACTGCTGTGTGACCAGAAACAGCCTC
>chr6 33878264 gi|108065649|gb|DQ579683.1| Homo sapiens piRNA piR-47795, complete sequence U +
TGACCAGAAACAGCCTCAGGCCTGTGGAGA
>chr6 33878297 gi|108086181|gb|DQ593348.1| Homo sapiens piRNA piR-33460, complete sequence U +
CGGCAGTGGACGCTTGCTAAGTGTGGATTGA
>chr6 33878303 gi|108078160|gb|DQ586906.1| Homo sapiens piRNA piR-54018, complete sequence U +
TGGACGCTTGCTAAGTGTGGATTGATTTGGA
>chr6 33878303 gi|108078159|gb|DQ586905.1| Homo sapiens piRNA piR-54017, complete sequence U +
TGGACGCTTGCTAAGTGTGGATTGATTTGG
>chr6 33878303 gi|108078157|gb|DQ586903.1| Homo sapiens piRNA piR-54015, complete sequence U +
TGGACGCTTGCTAAGTGTGGATTGATTT
>chr6 33878305 gi|108092015|gb|DQ596388.1| Homo sapiens piRNA piR-34454, complete sequence U +
GACGCTTGCTAAGTGTGGATTGATTTGG
>chr6 33878306 gi|108051852|gb|DQ570598.1| Homo sapiens piRNA piR-30710, complete sequence U +
ACGCTTGCTAAGTGTGGATTGATTTGGAG
>chr6 33878307 gi|108086115|gb|DQ593313.1| Homo sapiens piRNA piR-33425, complete sequence U +
CGCTTGCTAAGTGTGGATTGATTTGGAGC
>chr6 33878310 gi|108089639|gb|DQ595151.1| Homo sapiens piRNA piR-61263, complete sequence U +
TTGCTAAGTGTGGATTGATTTGGAGCTGG
>chr6 33878310 gi|108089637|gb|DQ595150.1| Homo sapiens piRNA piR-61262, complete sequence U +
TTGCTAAGTGTGGATTGATTTGGAGCT
>chr6 33878311 gi|108076680|gb|DQ585472.1| Homo sapiens piRNA piR-52584, complete sequence U +
TGCTAAGTGTGGATTGATTTGGAGCTGGA
>chr6 33878311 gi|108076678|gb|DQ585471.1| Homo sapiens piRNA piR-52583, complete sequence U +
TGCTAAGTGTGGATTGATTTGGAGCTGG
>chr6 33878311 gi|108076674|gb|DQ585469.1| Homo sapiens piRNA piR-52581, complete sequence U +
TGCTAAGTGTGGATTGATTTGGAGCTG
>chr6 33878311 gi|108076672|gb|DQ585468.1| Homo sapiens piRNA piR-52580, complete sequence U +
TGCTAAGTGTGGATTGATTTGGAGCT
>chr6 33878329 gi|108089892|gb|DQ595282.1| Homo sapiens piRNA piR-61394, complete sequence U +
TTGGAGCTGGAGATCCTGGAATCCAGGAGC
>chr6 33878350 gi|108055899|gb|DQ574625.1| Homo sapiens piRNA piR-42737, complete sequence U +
TCCAGGAGCAAGTGAATAAAGGGGCTAAGGAG
>chr6 33878350 gi|108055897|gb|DQ574624.1| Homo sapiens piRNA piR-42736, complete sequence U +
TCCAGGAGCAAGTGAATAAAGGGGCTAAGGA
>chr6 33878350 gi|108055895|gb|DQ574623.1| Homo sapiens piRNA piR-42735, complete sequence U +
TCCAGGAGCAAGTGAATAAAGGGGCTAAGG
>chr6 33878354 gi|108094634|gb|DQ597778.1| Homo sapiens piRNA piR-35844, complete sequence U +
GGAGCAAGTGAATAAAGGGGCTAAGG
>chr6 33878362 gi|108064591|gb|DQ579150.1| Homo sapiens piRNA piR-47262, complete sequence U +
TGAATAAAGGGGCTAAGGAGATAGCGAGG
>chr6 33878412 gi|108066529|gb|DQ580141.1| Homo sapiens piRNA piR-48253, complete sequence U +
TGAGAAGATGCAGACCTCCATGGCGGTTC
>chr6 33878413 gi|108092187|gb|DQ596489.1| Homo sapiens piRNA piR-34555, complete sequence U +
GAGAAGATGCAGACCTCCATGGCGGTTCA
>chr6 33878504 gi|108079975|gb|DQ588721.1| Homo sapiens piRNA piR-55833, complete sequence U +
TGGGAGATGAGGCCCACTTTTGGACCACATGT
>chr6 33878524 gi|108078114|gb|DQ586860.1| Homo sapiens piRNA piR-53972, complete sequence U +
TGGACCACATGTGACCAAAGGATCAGCAATC
>chr6 33878524 gi|108078113|gb|DQ586859.1| Homo sapiens piRNA piR-53971, complete sequence U +
TGGACCACATGTGACCAAAGGATCAG
>chr6 33878527 gi|108051657|gb|DQ570403.1| Homo sapiens piRNA piR-30515, complete sequence U +
ACCACATGTGACCAAAGGATCAGCAATCCA
>chr6 33878558 gi|108100243|gb|DQ600714.1| Homo sapiens piRNA piR-38780, complete sequence U +
TAGAAACCTGTCTTCTGCAGCCACTCTTTT
>chr6 33878678 gi|108072755|gb|DQ583421.1| Homo sapiens piRNA piR-50533, complete sequence U +
TGCACCAACCACAGTCCATGTCAGCCCATTC
>chr6 33878732 gi|108057867|gb|DQ575636.1| Homo sapiens piRNA piR-43748, complete sequence U +
TCCCTGGAAACTAAGGTGGACACACACTGC
>chr6 33878771 gi|108061882|gb|DQ577734.1| Homo sapiens piRNA piR-45846, complete sequence U +
TCTGACTGTCCCCAAATCCAGTGACCTGAGC
>chr6 33878868 gi|108052482|gb|DQ571228.1| Homo sapiens piRNA piR-31340, complete sequence U +
AGGCCAACCACCACAGGCTTTGGAGGC
>chr6 33878951 gi|108076835|gb|DQ585581.1| Homo sapiens piRNA piR-52693, complete sequence U +
TGCTAGGGATTCCATGGTGTCATTCAAGAGT
>chr6 33878951 gi|108076834|gb|DQ585580.1| Homo sapiens piRNA piR-52692, complete sequence U +
TGCTAGGGATTCCATGGTGTCATTCAAGAG
>chr6 33878955 gi|108052552|gb|DQ571298.1| Homo sapiens piRNA piR-31410, complete sequence U +
AGGGATTCCATGGTGTCATTCAAGAGTGCT
>chr6 33878960 gi|108088152|gb|DQ594385.1| Homo sapiens piRNA piR-60497, complete sequence U +
TTCCATGGTGTCATTCAAGAGTGCTGCGACA
>chr6 33878961 gi|108056470|gb|DQ574917.1| Homo sapiens piRNA piR-43029, complete sequence U +
TCCATGGTGTCATTCAAGAGTGCTGCGACATT
>chr6 33878961 gi|108056468|gb|DQ574916.1| Homo sapiens piRNA piR-43028, complete sequence U +
TCCATGGTGTCATTCAAGAGTGCTGCGACAT
>chr6 33878961 gi|108056462|gb|DQ574913.1| Homo sapiens piRNA piR-43025, complete sequence U +
TCCATGGTGTCATTCAAGAGTGCTGCGACA
>chr6 33878961 gi|108056460|gb|DQ574912.1| Homo sapiens piRNA piR-43024, complete sequence U +
TCCATGGTGTCATTCAAGAGTGCTGCGAC
>chr6 33878961 gi|108056458|gb|DQ574911.1| Homo sapiens piRNA piR-43023, complete sequence U +
TCCATGGTGTCATTCAAGAGTGCTGCGA
>chr6 33878965 gi|108081673|gb|DQ590419.1| Homo sapiens piRNA piR-57531, complete sequence U +
TGGTGTCATTCAAGAGTGCTGCGACATTTT
>chr6 33878965 gi|108081672|gb|DQ590418.1| Homo sapiens piRNA piR-57530, complete sequence U +
TGGTGTCATTCAAGAGTGCTGCGACATT
>chr6 33879084 gi|108087651|gb|DQ594115.1| Homo sapiens piRNA piR-60227, complete sequence U +
TTCACGAAACCCCTTTTGTCCACTCCAGCC
>chr6 33879315 gi|108081068|gb|DQ589814.1| Homo sapiens piRNA piR-56926, complete sequence U +
TGGTAGCAATCAGGGAAGCTGGCCTAC
>chr6 33879318 gi|108101005|gb|DQ601120.1| Homo sapiens piRNA piR-39186, complete sequence U +
TAGCAATCAGGGAAGCTGGCCTACATGCT
>chr6 33879329 gi|108091519|gb|DQ596129.1| Homo sapiens piRNA piR-34195, complete sequence U +
GAAGCTGGCCTACATGCTACCTGCCTGCGT
>chr6 33879339 gi|108098899|gb|DQ600021.1| Homo sapiens piRNA piR-38087, complete sequence U +
TACATGCTACCTGCCTGCGTATGTAATGGT
>chr6 33879339 gi|108098897|gb|DQ600020.1| Homo sapiens piRNA piR-38086, complete sequence U +
TACATGCTACCTGCCTGCGTATGTAATGG
>chr6 33879343 gi|108076744|gb|DQ585506.1| Homo sapiens piRNA piR-52618, complete sequence U +
TGCTACCTGCCTGCGTATGTAATGGTGGCT
>chr6 33879346 gi|108099479|gb|DQ600321.1| Homo sapiens piRNA piR-38387, complete sequence U +
TACCTGCCTGCGTATGTAATGGTGGCTGATG
>chr6 33879348 gi|108085804|gb|DQ593149.1| Homo sapiens piRNA piR-33261, complete sequence U +
CCTGCCTGCGTATGTAATGGTGGCTGATGG
>chr6 33879348 gi|108085802|gb|DQ593148.1| Homo sapiens piRNA piR-33260, complete sequence U +
CCTGCCTGCGTATGTAATGGTGGCTGATG
>chr6 33879350 gi|108075861|gb|DQ585065.1| Homo sapiens piRNA piR-52177, complete sequence U +
TGCCTGCGTATGTAATGGTGGCTGATGG
>chr6 33879354 gi|108076459|gb|DQ585375.1| Homo sapiens piRNA piR-52487, complete sequence U +
TGCGTATGTAATGGTGGCTGATGGTTCAA
>chr6 33879354 gi|108076458|gb|DQ585374.1| Homo sapiens piRNA piR-52486, complete sequence U +
TGCGTATGTAATGGTGGCTGATGGTTCA
>chr6 33879358 gi|108053614|gb|DQ572360.1| Homo sapiens piRNA piR-40472, complete sequence U +
TATGTAATGGTGGCTGATGGTTCAATATT
>chr6 33879358 gi|108053613|gb|DQ572359.1| Homo sapiens piRNA piR-40471, complete sequence U +
TATGTAATGGTGGCTGATGGTTCAATAT
>chr6 33879360 gi|108081968|gb|DQ590714.1| Homo sapiens piRNA piR-57826, complete sequence U +
TGTAATGGTGGCTGATGGTTCAATATTAAT
>chr6 33879360 gi|108081967|gb|DQ590713.1| Homo sapiens piRNA piR-57825, complete sequence U +
TGTAATGGTGGCTGATGGTTCAATATTAA
>chr6 33879365 gi|108081607|gb|DQ590353.1| Homo sapiens piRNA piR-57465, complete sequence U +
TGGTGGCTGATGGTTCAATATTAATGGATA
>chr6 33879419 gi|108052029|gb|DQ570775.1| Homo sapiens piRNA piR-30887, complete sequence U +
AGACAGCGATGACATTTGCTCTCACAGCAGA
>chr6 33879428 gi|108065579|gb|DQ579647.1| Homo sapiens piRNA piR-47759, complete sequence U +
TGACATTTGCTCTCACAGCAGATGACAGGGT
>chr6 33879433 gi|108091047|gb|DQ595885.1| Homo sapiens piRNA piR-61997, complete sequence U +
TTTGCTCTCACAGCAGATGACAGGGTGAT
>chr6 33879461 gi|108089328|gb|DQ594990.1| Homo sapiens piRNA piR-61102, complete sequence U +
TTGATGGCAGGCATCTCTGGGTGGAAGCGA
>chr6 33879462 gi|108069743|gb|DQ581840.1| Homo sapiens piRNA piR-49952, complete sequence U +
TGATGGCAGGCATCTCTGGGTGGAAGCGA
>chr6 33879479 gi|108095492|gb|DQ598225.1| Homo sapiens piRNA piR-36291, complete sequence U +
GGGTGGAAGCGATGAGTTCTCCAGGGGC
>chr6 33879482 gi|108077860|gb|DQ586606.1| Homo sapiens piRNA piR-53718, complete sequence U +
TGGAAGCGATGAGTTCTCCAGGGGCGATGA
>chr6 33879498 gi|108056038|gb|DQ574696.1| Homo sapiens piRNA piR-42808, complete sequence U +
TCCAGGGGCGATGAAGGGGTTAGACTGGGT
>chr6 33879545 gi|108091957|gb|DQ596356.1| Homo sapiens piRNA piR-34422, complete sequence U +
GACCTCAAGGGAATGTAGAGAAGCCTCAGG
>chr6 33879599 gi|108051677|gb|DQ570423.1| Homo sapiens piRNA piR-30535, complete sequence U +
ACCAGGAAGAGAAAGTCCGCTCAGGAAGGGT
>chr6 33879603 gi|108094490|gb|DQ597704.1| Homo sapiens piRNA piR-35770, complete sequence U +
GGAAGAGAAAGTCCGCTCAGGAAGGGTGTA
>chr6 33879615 gi|108085616|gb|DQ593040.1| Homo sapiens piRNA piR-33152, complete sequence U +
CCGCTCAGGAAGGGTGTAGGCTCGGACACT
>chr6 33879650 gi|108052462|gb|DQ571208.1| Homo sapiens piRNA piR-31320, complete sequence U +
AGGCAGATCCAAGAGGCTTCCTAAGTCAGA
>chr6 33879668 gi|108058532|gb|DQ575993.1| Homo sapiens piRNA piR-44105, complete sequence U +
TCCTAAGTCAGACCTCTTGTCTAAATTGGA
>chr6 33879682 gi|108063165|gb|DQ578413.1| Homo sapiens piRNA piR-46525, complete sequence U +
TCTTGTCTAAATTGGATGGGCTGAGAGC
>chr6 33879689 gi|108096910|gb|DQ598971.1| Homo sapiens piRNA piR-37037, complete sequence U +
TAAATTGGATGGGCTGAGAGCTTTGGAGTC
>chr6 33879726 gi|108073649|gb|DQ583901.1| Homo sapiens piRNA piR-51013, complete sequence U +
TGCATACGAGACCATGGGGACATAGAATCC
>chr6 33879779 gi|108054660|gb|DQ573406.1| Homo sapiens piRNA piR-41518, complete sequence U +
TCAGAGGTCAGAACTGAGGAGGGAAGTGGT
>chr6 33879786 gi|108054570|gb|DQ573316.1| Homo sapiens piRNA piR-41428, complete sequence U +
TCAGAACTGAGGAGGGAAGTGGTCAGGTT
>chr6 33879882 gi|108078987|gb|DQ587733.1| Homo sapiens piRNA piR-54845, complete sequence U +
TGGCATGCCTGAAAACAGGGCACATCGCA
>chr6 33879887 gi|108075732|gb|DQ584996.1| Homo sapiens piRNA piR-52108, complete sequence U +
TGCCTGAAAACAGGGCACATCGCAGGTGGT
>chr6 33879906 gi|108060183|gb|DQ576855.1| Homo sapiens piRNA piR-44967, complete sequence U +
TCGCAGGTGGTCGGTAAAGACACGTGGGA
>chr6 33879926 gi|108070295|gb|DQ582133.1| Homo sapiens piRNA piR-32245, complete sequence U +
CACGTGGGATTGAACTGAACAATGAGGGATT
>chr6 33880026 gi|108091433|gb|DQ596084.1| Homo sapiens piRNA piR-34150, complete sequence U +
GAACTCAGATGTGATTTTAGCCAGGGCTT
>chr6 33880029 gi|108086586|gb|DQ593561.1| Homo sapiens piRNA piR-33673, complete sequence U +
CTCAGATGTGATTTTAGCCAGGGCTTGGTT
>chr6 33880030 gi|108054697|gb|DQ573443.1| Homo sapiens piRNA piR-41555, complete sequence U +
TCAGATGTGATTTTAGCCAGGGCTTGGTT
>chr6 33880076 gi|108061743|gb|DQ577663.1| Homo sapiens piRNA piR-45775, complete sequence U +
TCTCTTGTGATACTAGTTTGAGCCAAGGGC
>chr6 33880081 gi|108082782|gb|DQ591528.1| Homo sapiens piRNA piR-58640, complete sequence U +
TGTGATACTAGTTTGAGCCAAGGGCAGCA
>chr6 33880370 gi|108058765|gb|DQ576113.1| Homo sapiens piRNA piR-44225, complete sequence U +
TCCTATGCACTACTGGCTCATCCTCATGCC
>chr6 33880373 gi|108053526|gb|DQ572272.1| Homo sapiens piRNA piR-40384, complete sequence U +
TATGCACTACTGGCTCATCCTCATGCCTC
>chr6 33880406 gi|108054815|gb|DQ573561.1| Homo sapiens piRNA piR-41673, complete sequence U +
TCAGCTTAGACATCCCCCTTGAAAAGGTC
>chr6 33880424 gi|108088977|gb|DQ594808.1| Homo sapiens piRNA piR-60920, complete sequence U +
TTGAAAAGGTCTTCTCTGAGTTCCTGTGGC
>chr6 33880544 gi|108062950|gb|DQ578303.1| Homo sapiens piRNA piR-46415, complete sequence U +
TCTTCTCTTTGTTGGGTATCTCTCTTGCTT
>chr6 33880544 gi|108062948|gb|DQ578302.1| Homo sapiens piRNA piR-46414, complete sequence U +
TCTTCTCTTTGTTGGGTATCTCTCTTGCT
>chr6 33880546 gi|108088736|gb|DQ594685.1| Homo sapiens piRNA piR-60797, complete sequence U +
TTCTCTTTGTTGGGTATCTCTCTTGCTTCC
>chr6 33880547 gi|108061752|gb|DQ577668.1| Homo sapiens piRNA piR-45780, complete sequence U +
TCTCTTTGTTGGGTATCTCTCTTGCTTCC
>chr6 33880577 gi|108100376|gb|DQ600783.1| Homo sapiens piRNA piR-38849, complete sequence U +
TAGAAGGGAAGCTCCATGCAGGGTTGTGGT
>chr6 33880589 gi|108056355|gb|DQ574859.1| Homo sapiens piRNA piR-42971, complete sequence U +
TCCATGCAGGGTTGTGGTCATTCTCGACCAT
>chr6 33880589 gi|108056353|gb|DQ574858.1| Homo sapiens piRNA piR-42970, complete sequence U +
TCCATGCAGGGTTGTGGTCATTCTCGA
>chr6 33880593 gi|108073414|gb|DQ583779.1| Homo sapiens piRNA piR-50891, complete sequence U +
TGCAGGGTTGTGGTCATTCTCGACCATG
>chr6 33880673 gi|108090692|gb|DQ595702.1| Homo sapiens piRNA piR-61814, complete sequence U +
TTGTTGAATGGATGAGTGGGTGGATGACAGC
>chr6 33880673 gi|108090690|gb|DQ595701.1| Homo sapiens piRNA piR-61813, complete sequence U +
TTGTTGAATGGATGAGTGGGTGGATGACA
>chr6 33880673 gi|108090688|gb|DQ595700.1| Homo sapiens piRNA piR-61812, complete sequence U +
TTGTTGAATGGATGAGTGGGTGGATGAC
>chr6 33880674 gi|108084149|gb|DQ592278.1| Homo sapiens piRNA piR-59390, complete sequence U +
TGTTGAATGGATGAGTGGGTGGATGACAGC
>chr6 33880674 gi|108084147|gb|DQ592277.1| Homo sapiens piRNA piR-59389, complete sequence U +
TGTTGAATGGATGAGTGGGTGGATGACAG
>chr6 33880674 gi|108084145|gb|DQ592276.1| Homo sapiens piRNA piR-59388, complete sequence U +
TGTTGAATGGATGAGTGGGTGGATGAC
>chr6 33880674 gi|108084143|gb|DQ592275.1| Homo sapiens piRNA piR-59387, complete sequence U +
TGTTGAATGGATGAGTGGGTGGATGA
>chr6 33880675 gi|108096312|gb|DQ598659.1| Homo sapiens piRNA piR-36725, complete sequence U +
GTTGAATGGATGAGTGGGTGGATGACAGC
>chr6 33880677 gi|108064747|gb|DQ579231.1| Homo sapiens piRNA piR-47343, complete sequence U +
TGAATGGATGAGTGGGTGGATGACAGCA
>chr6 33880753 gi|108100960|gb|DQ601096.1| Homo sapiens piRNA piR-39162, complete sequence U +
TAGCAAACCTCCTTGTCTCTCATCCAGGAC
>chr6 33880839 gi|108081049|gb|DQ589795.1| Homo sapiens piRNA piR-56907, complete sequence U +
TGGTAGAAAATCCATTCTGGGCCTGGGCCGG
>chr6 33880839 gi|108081048|gb|DQ589794.1| Homo sapiens piRNA piR-56906, complete sequence U +
TGGTAGAAAATCCATTCTGGGCCTGGGC
>chr6 33880849 gi|108056525|gb|DQ574946.1| Homo sapiens piRNA piR-43058, complete sequence U +
TCCATTCTGGGCCTGGGCCGGCCACTGC
>chr6 33880892 gi|108081147|gb|DQ589893.1| Homo sapiens piRNA piR-57005, complete sequence U +
TGGTATGCTAAGCAATCTGTGAAATGGGATGC
>chr6 33880892 gi|108081146|gb|DQ589892.1| Homo sapiens piRNA piR-57004, complete sequence U +
TGGTATGCTAAGCAATCTGTGAAATGGGA
>chr6 33880892 gi|108081145|gb|DQ589891.1| Homo sapiens piRNA piR-57003, complete sequence U +
TGGTATGCTAAGCAATCTGTGAAATGG
>chr6 33880907 gi|108062650|gb|DQ578148.1| Homo sapiens piRNA piR-46260, complete sequence U +
TCTGTGAAATGGGATGCAACACAAGTT
>chr6 33881097 gi|108079810|gb|DQ588556.1| Homo sapiens piRNA piR-55668, complete sequence U +
TGGGAAGTGTGGTGCTGTGCACAGTGAAC
>chr6 33881109 gi|108077410|gb|DQ586156.1| Homo sapiens piRNA piR-53268, complete sequence U +
TGCTGTGCACAGTGAACCTATGGGGTTTAC
>chr6 33881112 gi|108082889|gb|DQ591625.1| Homo sapiens piRNA piR-58737, complete sequence U +
TGTGCACAGTGAACCTATGGGGTTTACTAGA
>chr6 33881112 gi|108082887|gb|DQ591624.1| Homo sapiens piRNA piR-58736, complete sequence U +
TGTGCACAGTGAACCTATGGGGTTTACTAG
>chr6 33881329 gi|108088961|gb|DQ594800.1| Homo sapiens piRNA piR-60912, complete sequence U +
TTCTTTCCTAGCTAACTGTACCATCACTGC
>chr6 33881516 gi|108097398|gb|DQ599222.1| Homo sapiens piRNA piR-37288, complete sequence U +
TAAGAACTTCACCATGGAATTAGCTGATG
>chr6 33881667 gi|108081289|gb|DQ590035.1| Homo sapiens piRNA piR-57147, complete sequence U +
TGGTCTGAGTGGGAAAATTTGGGGCTGA
>chr6 33881691 gi|108086808|gb|DQ593678.1| Homo sapiens piRNA piR-33790, complete sequence U +
CTGAAGTCCTTCCCTTGAAAATGTGTCTGC
>chr6 33881701 gi|108057972|gb|DQ575691.1| Homo sapiens piRNA piR-43803, complete sequence U +
TCCCTTGAAAATGTGTCTGCTGGGCAA
>chr6 33881705 gi|108088980|gb|DQ594810.1| Homo sapiens piRNA piR-60922, complete sequence U +
TTGAAAATGTGTCTGCTGGGCAATGCTGA
>chr6 33881706 gi|108063417|gb|DQ578542.1| Homo sapiens piRNA piR-46654, complete sequence U +
TGAAAATGTGTCTGCTGGGCAATGCTGAGC
>chr6 33881721 gi|108080216|gb|DQ588962.1| Homo sapiens piRNA piR-56074, complete sequence U +
TGGGCAATGCTGAGCAAAATTCCACAAAGGA
>chr6 33881728 gi|108077156|gb|DQ585902.1| Homo sapiens piRNA piR-53014, complete sequence U +
TGCTGAGCAAAATTCCACAAAGGAGAG
>chr6 33881781 gi|108087643|gb|DQ594111.1| Homo sapiens piRNA piR-60223, complete sequence U +
TTCACCTACCTCTGCGTCTTCTTTGC
>chr6 33881888 gi|108067527|gb|DQ580669.1| Homo sapiens piRNA piR-48781, complete sequence U +
TGAGCCTCAAGGAGCCTCTGCGACTCGGTGT
>chr6 33881906 gi|108076217|gb|DQ585249.1| Homo sapiens piRNA piR-52361, complete sequence U +
TGCGACTCGGTGTCTAGATCCAGGAAATGGA
>chr6 33881906 gi|108076215|gb|DQ585248.1| Homo sapiens piRNA piR-52360, complete sequence U +
TGCGACTCGGTGTCTAGATCCAGGAAATGG
>chr6 33881912 gi|108060587|gb|DQ577066.1| Homo sapiens piRNA piR-45178, complete sequence U +
TCGGTGTCTAGATCCAGGAAATGGAGAATG
>chr6 33881912 gi|108060585|gb|DQ577065.1| Homo sapiens piRNA piR-45177, complete sequence U +
TCGGTGTCTAGATCCAGGAAATGGAGAAT
>chr6 33881912 gi|108060583|gb|DQ577064.1| Homo sapiens piRNA piR-45176, complete sequence U +
TCGGTGTCTAGATCCAGGAAATGGAGA
>chr6 33881943 gi|108093881|gb|DQ597369.1| Homo sapiens piRNA piR-35435, complete sequence U +
GCCGTGACTTTGGATGCTTCACTCTTGTC
>chr6 33881970 gi|108056252|gb|DQ574807.1| Homo sapiens piRNA piR-42919, complete sequence U +
TCCATCAGGCTCGGAATTGGTGAGCATCTC
>chr6 33882013 gi|108055331|gb|DQ574077.1| Homo sapiens piRNA piR-42189, complete sequence U +
TCCAACGGAACAAGGTGCCCCATTGGACA
>chr6 33882249 gi|108052467|gb|DQ571213.1| Homo sapiens piRNA piR-31325, complete sequence U +
AGGCAGGACTCAACTTCAGACCAGATTGA
>chr6 33882420 gi|108054115|gb|DQ572861.1| Homo sapiens piRNA piR-40973, complete sequence U +
TCAATTGGCATGTGATCAAAAGTGGGTGTC
>chr6 33882424 gi|108090040|gb|DQ595360.1| Homo sapiens piRNA piR-61472, complete sequence U +
TTGGCATGTGATCAAAAGTGGGTGTCAAA
>chr6 33882424 gi|108090038|gb|DQ595359.1| Homo sapiens piRNA piR-61471, complete sequence U +
TTGGCATGTGATCAAAAGTGGGTGTCAA
>chr6 33882430 gi|108082789|gb|DQ591535.1| Homo sapiens piRNA piR-58647, complete sequence U +
TGTGATCAAAAGTGGGTGTCAAAATGACT
>chr6 33882432 gi|108069023|gb|DQ581467.1| Homo sapiens piRNA piR-49579, complete sequence U +
TGATCAAAAGTGGGTGTCAAAATGACTGT
>chr6 33882435 gi|108053782|gb|DQ572528.1| Homo sapiens piRNA piR-40640, complete sequence U +
TCAAAAGTGGGTGTCAAAATGACTGTGGAA
>chr6 33882435 gi|108053781|gb|DQ572527.1| Homo sapiens piRNA piR-40639, complete sequence U +
TCAAAAGTGGGTGTCAAAATGACTGTGGA
>chr6 33882442 gi|108080860|gb|DQ589606.1| Homo sapiens piRNA piR-56718, complete sequence U +
TGGGTGTCAAAATGACTGTGGAACTGTCCC
>chr6 33882442 gi|108080859|gb|DQ589605.1| Homo sapiens piRNA piR-56717, complete sequence U +
TGGGTGTCAAAATGACTGTGGAACTGTCC
>chr6 33882477 gi|108076787|gb|DQ585533.1| Homo sapiens piRNA piR-52645, complete sequence U +
TGCTACTCTTGACATGCTGGTTACAGGGTA
>chr6 33882483 gi|108062993|gb|DQ578325.1| Homo sapiens piRNA piR-46437, complete sequence U +
TCTTGACATGCTGGTTACAGGGTAGCCCGGC
>chr6 33882676 gi|108083998|gb|DQ592200.1| Homo sapiens piRNA piR-59312, complete sequence U +
TGTTCACAGCTGCAACCGCCTACTCAACC
>chr6 33882903 gi|108065595|gb|DQ579655.1| Homo sapiens piRNA piR-47767, complete sequence U +
TGACCAACCAGAAACATCGACGGGTGAGA
>chr6 33883002 gi|108059174|gb|DQ576324.1| Homo sapiens piRNA piR-44436, complete sequence U +
TCCTGAAGGTTACCTGAAATCTTGTTGGTC
>chr6 33883002 gi|108059172|gb|DQ576323.1| Homo sapiens piRNA piR-44435, complete sequence U +
TCCTGAAGGTTACCTGAAATCTTGTTGGT
>chr6 33883003 gi|108085763|gb|DQ593128.1| Homo sapiens piRNA piR-33240, complete sequence U +
CCTGAAGGTTACCTGAAATCTTGTTGGTCC
>chr6 33883005 gi|108064525|gb|DQ579114.1| Homo sapiens piRNA piR-47226, complete sequence U +
TGAAGGTTACCTGAAATCTTGTTGGTCCTG
>chr6 33883005 gi|108064523|gb|DQ579113.1| Homo sapiens piRNA piR-47225, complete sequence U +
TGAAGGTTACCTGAAATCTTGTTGGTC
>chr6 33883190 gi|108065279|gb|DQ579505.1| Homo sapiens piRNA piR-47617, complete sequence U +
TGACAGGCTCCATGTATTGGTCATTCAGAC
>chr6 33883358 gi|108077531|gb|DQ586277.1| Homo sapiens piRNA piR-53389, complete sequence U +
TGCTTGGGACAATCCTGCCTCTTTATGGTC
>chr6 33883417 gi|108077950|gb|DQ586696.1| Homo sapiens piRNA piR-53808, complete sequence U +
TGGAATCCAAGCTAAGGTGTCTGACTTCAA
>chr6 33883417 gi|108077949|gb|DQ586695.1| Homo sapiens piRNA piR-53807, complete sequence U +
TGGAATCCAAGCTAAGGTGTCTGACTT
>chr6 33883437 gi|108086849|gb|DQ593699.1| Homo sapiens piRNA piR-33811, complete sequence U +
CTGACTTCAAAAGTTTTCAGAAATGCCA
>chr6 33883494 gi|108067113|gb|DQ580454.1| Homo sapiens piRNA piR-48566, complete sequence U +
TGAGATGCAAAACATCTTTGTTAAGGGGT
>chr6 33883707 gi|108087264|gb|DQ593915.1| Homo sapiens piRNA piR-60027, complete sequence U +
TTAGCAGAATGGGGTAACAGAGAAGGCA
>chr6 33884120 gi|108066420|gb|DQ580085.1| Homo sapiens piRNA piR-48197, complete sequence U +
TGAGAAATAAAGGGACAGAGCTCAAA
>chr6 33884121 gi|108092167|gb|DQ596477.1| Homo sapiens piRNA piR-34543, complete sequence U +
GAGAAATAAAGGGACAGAGCTCAAAAGAGA
>chr6 33884525 gi|108080571|gb|DQ589317.1| Homo sapiens piRNA piR-56429, complete sequence M +
TGGGGCTTATTTCATCCCTACAGCTTTGACC
>chr6 33884833 gi|108082988|gb|DQ591678.1| Homo sapiens piRNA piR-58790, complete sequence M +
TGTGCAGTTAACGCAATCATCACAGGGTC
>chr6 33884835 gi|108073563|gb|DQ583856.1| Homo sapiens piRNA piR-50968, complete sequence M +
TGCAGTTAACGCAATCATCACAGGGTCCTG
>chr6 33885178 gi|108068999|gb|DQ581454.1| Homo sapiens piRNA piR-49566, complete sequence U +
TGATATGGAAGCATTCTGGTTTGTTCTAGAA
>chr6 33885273 gi|108057077|gb|DQ575229.1| Homo sapiens piRNA piR-43341, complete sequence U +
TCCCAGGAGGTAGCAACCTAGGCTTTGGTTC
>chr6 33885298 gi|108081817|gb|DQ590563.1| Homo sapiens piRNA piR-57675, complete sequence U +
TGGTTCTGAAAGAAGAGGGTCTACCTTCC
>chr6 33885417 gi|108092199|gb|DQ596495.1| Homo sapiens piRNA piR-34561, complete sequence U +
GAGAAGGGAAAAACTTGACCCTGCCTGCACC
>chr6 33885438 gi|108075841|gb|DQ585055.1| Homo sapiens piRNA piR-52167, complete sequence U +
TGCCTGCACCAAAGGATTCTGGGAAGGAGA
>chr6 33885736 gi|108078129|gb|DQ586875.1| Homo sapiens piRNA piR-53987, complete sequence U +
TGGACCGCGTGGAACTACAACCAGCTC
>chr6 33885787 gi|108079097|gb|DQ587843.1| Homo sapiens piRNA piR-54955, complete sequence U +
TGGCCAGAAGGAGGAGCCAAGACCCAC
>chr6 33886205 gi|108059331|gb|DQ576407.1| Homo sapiens piRNA piR-44519, complete sequence U +
TCCTGCCAGACGGTCTAGGACCCAACAGTC
>chr6 33886610 gi|108095932|gb|DQ598453.1| Homo sapiens piRNA piR-36519, complete sequence U +
GTCTCCAGAGCAGGGATGATGGCACAGGTT
>chr6 33886672 gi|108082294|gb|DQ591040.1| Homo sapiens piRNA piR-58152, complete sequence U +
TGTCCACAGTGAGGAGCCACGACATC
>chr6 33887761 gi|108078069|gb|DQ586815.1| Homo sapiens piRNA piR-53927, complete sequence U +
TGGACAGAGACAGAGAAAATGCGAGCCTG
>chr6 33888014 gi|108051412|gb|DQ570158.1| Homo sapiens piRNA piR-30270, complete sequence U +
AAGGGAGGAAACCATCCTGCCACTGGGAAC
>chr6 33888743 gi|108052084|gb|DQ570830.1| Homo sapiens piRNA piR-30942, complete sequence U +
AGAGGAAGAATCCCAGCTAGCCTATGGATG
>chr6 33888767 gi|108078557|gb|DQ587303.1| Homo sapiens piRNA piR-54415, complete sequence U +
TGGATGAAGAGCTCAGTGAAAGGAGGTAAGC
>chr6 33888970 gi|108087931|gb|DQ594262.1| Homo sapiens piRNA piR-60374, complete sequence U +
TTCATTCATGGAGTAAGTCTTTTGTGATGC
>chr6 33889064 gi|108078135|gb|DQ586881.1| Homo sapiens piRNA piR-53993, complete sequence U +
TGGACCTGATGTTCTGCTGAAAGGGTGAGA
>chr6 33889109 gi|108085940|gb|DQ593221.1| Homo sapiens piRNA piR-33333, complete sequence U +
CGACAAGTTAATATTATGTCCAAGAGCTGC
>chr6 33889195 gi|108067784|gb|DQ580801.1| Homo sapiens piRNA piR-48913, complete sequence U +
TGAGGAAGAGGGAGCCATGTGGGTAC
>chr6 33889640 gi|108054505|gb|DQ573251.1| Homo sapiens piRNA piR-41363, complete sequence U +
TCACTGGGTAGCCGGACTATGGATGTGA
>chr6 33890018 gi|108080715|gb|DQ589461.1| Homo sapiens piRNA piR-56573, complete sequence U +
TGGGTCATGAGGTCTCTGCCCTTATGAAA
>chr6 33890034 gi|108075325|gb|DQ584775.1| Homo sapiens piRNA piR-51887, complete sequence U +
TGCCCTTATGAAAGGATCGATCCACTC
>chr6 33890759 gi|108078964|gb|DQ587710.1| Homo sapiens piRNA piR-54822, complete sequence U +
TGGCATCCCTCCTTGAACTGCCTACTGAGC
>chr6 33891038 gi|108075915|gb|DQ585093.1| Homo sapiens piRNA piR-52205, complete sequence M +
TGCCTGTAATCCCAGCACTTTGGGAGGCC
>chr6 33892914 gi|108067629|gb|DQ580721.1| Homo sapiens piRNA piR-48833, complete sequence U +
TGAGCTCCTACTGAGTACACTACATGGATGT
