# Supplementary material for: proTRAC - a software for probabilistic piRNA cluster detection, visualization and analysis
Source: BMC Bioinformatics. 2012 Jan 10;13:5. doi: 10.1186/1471-2105-13-5 (PMC3293768; doi:10.1186/1471-2105-13-5)
Supplement: Additional file 4 — proTRAC results folder containing a picture and a FASTA file for each detected human cluster. After decompression, the folder can be opened as former session in proTRAC. Alternatively, each file can be opened separately with any standard text-editor or graphic-viewer respectively. [file 1471-2105-13-5-S4.ZIP › proTRAC_results_human/bidirectional_clusters/Cluster_47.fas]

>chr7 6624589 gi|108081558|gb|DQ590304.1| Homo sapiens piRNA piR-57416, complete sequence U -
TGGTGCTTGACGAGACAAGGACACCGC
>chr7 6624658 gi|108081732|gb|DQ590478.1| Homo sapiens piRNA piR-57590, complete sequence U +
TGGTGTGTGCACCGTTTCGACCATCAC
>chr7 6624794 gi|108088850|gb|DQ594743.1| Homo sapiens piRNA piR-60855, complete sequence U +
TTCTGGTCCACTTGGTGGTGATGTCAGA
>chr7 6624797 gi|108081239|gb|DQ589985.1| Homo sapiens piRNA piR-57097, complete sequence U +
TGGTCCACTTGGTGGTGATGTCAGAT
>chr7 6624849 gi|108051770|gb|DQ570516.1| Homo sapiens piRNA piR-30628, complete sequence U -
ACCGTGTCCATAACATGGAGGTGTCCAAGG
>chr7 6625065 gi|108055027|gb|DQ573773.1| Homo sapiens piRNA piR-41885, complete sequence U -
TCATCAGTTGATGGACATTTGGGTGTTGCC
>chr7 6625702 gi|108063986|gb|DQ578832.1| Homo sapiens piRNA piR-46944, complete sequence M +
TGAACCTGGGAGGCGGAGGTTGCAGTGAGC
>chr7 6626345 gi|108070376|gb|DQ582175.1| Homo sapiens piRNA piR-32287, complete sequence M -
CACTTTGGGAGGCCGAGGCGGGTGGATC
>chr7 6626355 gi|108081958|gb|DQ590704.1| Homo sapiens piRNA piR-57816, complete sequence M -
TGTAATCCCAGCACTTTGGGAGGCCGAGG
>chr7 6626358 gi|108075917|gb|DQ585094.1| Homo sapiens piRNA piR-52206, complete sequence M -
TGCCTGTAATCCCAGCACTTTGGGAGGCCG
>chr7 6626359 gi|108075915|gb|DQ585093.1| Homo sapiens piRNA piR-52205, complete sequence M -
TGCCTGTAATCCCAGCACTTTGGGAGGCC
>chr7 6628243 gi|108058363|gb|DQ575904.1| Homo sapiens piRNA piR-44016, complete sequence U -
TCCGTGGAAAAGTCAGGAACAGGTACTAGG
>chr7 6628313 gi|108098729|gb|DQ599933.1| Homo sapiens piRNA piR-37999, complete sequence U -
TACAGGACAAACAACAGGTAGCCACCCAGG
>chr7 6628346 gi|108071318|gb|DQ582674.1| Homo sapiens piRNA piR-32786, complete sequence U -
CCACTCGTTAGTAGTCTGGTTGGTGGCCGCC
>chr7 6628350 gi|108082001|gb|DQ590747.1| Homo sapiens piRNA piR-57859, complete sequence U -
TGTACCACTCGTTAGTAGTCTGGTTGGTGGC
>chr7 6628427 gi|108058289|gb|DQ575865.1| Homo sapiens piRNA piR-43977, complete sequence U -
TCCGGTGGACTTGGGGCTCTGCTGACGGA
>chr7 6628475 gi|108095542|gb|DQ598251.1| Homo sapiens piRNA piR-36317, complete sequence U -
GGTAGAAAGATCTCTTGAAGGTTGCTCCGA
>chr7 6628540 gi|108091693|gb|DQ596219.1| Homo sapiens piRNA piR-34285, complete sequence U +
GACAAGTGTATGACTGCCTTTGAGCTGTAGT
>chr7 6628575 gi|108077595|gb|DQ586341.1| Homo sapiens piRNA piR-53453, complete sequence U -
TGGAAAACGAGGATCCACATGTGTAAATAAAC
>chr7 6628582 gi|108077521|gb|DQ586267.1| Homo sapiens piRNA piR-53379, complete sequence U -
TGCTTGGAAAACGAGGATCCACATGTGTA
>chr7 6628633 gi|108075050|gb|DQ584632.1| Homo sapiens piRNA piR-51744, complete sequence U -
TGCCCACCGAAAGTGATTTATAAGCACAGC
>chr7 6628896 gi|108096446|gb|DQ598732.1| Homo sapiens piRNA piR-36798, complete sequence U -
TAAAAGAGAGCACAGCCAGGCACAACGCGC
>chr7 6628945 gi|108084375|gb|DQ592396.1| Homo sapiens piRNA piR-59508, complete sequence U -
TGTTGTTGAGATGAAAATCCCCTGGGGGAGA
>chr7 6629430 gi|108095913|gb|DQ598444.1| Homo sapiens piRNA piR-36510, complete sequence U -
GTCGCGTTCAGAGCTGCCGCTGGTTGAT
>chr7 6630963 gi|108080033|gb|DQ588779.1| Homo sapiens piRNA piR-55891, complete sequence M -
TGGGAGGCGGAGGTTGCAGTGAGCCGAGA
>chr7 6630968 gi|108063986|gb|DQ578832.1| Homo sapiens piRNA piR-46944, complete sequence M -
TGAACCTGGGAGGCGGAGGTTGCAGTGAGC
>chr7 6631147 gi|108075915|gb|DQ585093.1| Homo sapiens piRNA piR-52205, complete sequence M -
TGCCTGTAATCCCAGCACTTTGGGAGGCC
>chr7 6631319 gi|108072595|gb|DQ583337.1| Homo sapiens piRNA piR-50449, complete sequence U +
TGCAATTATTTCCAGGAGCAAACCAAGGAC
>chr7 6631990 gi|108092844|gb|DQ596830.1| Homo sapiens piRNA piR-34896, complete sequence M +
GAGTTTGAGACCAGCCTGGCCAACATGGT
>chr7 6632006 gi|108052679|gb|DQ571425.1| Homo sapiens piRNA piR-31537, complete sequence M -
AGTAGAGACAGGGTTTCACCATGTTGGCCA
>chr7 6633168 gi|108083960|gb|DQ592181.1| Homo sapiens piRNA piR-59293, complete sequence M +
TGTTAGCCAGGATGGTCTCGATCTCCTGA
>chr7 6633848 gi|108095110|gb|DQ598029.1| Homo sapiens piRNA piR-36095, complete sequence M +
GGCTGGTCTCGAACTCCTGACCTCAGGT
>chr7 6633851 gi|108081282|gb|DQ590028.1| Homo sapiens piRNA piR-57140, complete sequence M +
TGGTCTCGAACTCCTGACCTCAGGTGATC
>chr7 6635939 gi|108085734|gb|DQ593109.1| Homo sapiens piRNA piR-33221, complete sequence M +
CCTCCCAAAGTGCTGGGATTACAGGCGTGAG
