# Supplementary material for: proTRAC - a software for probabilistic piRNA cluster detection, visualization and analysis
Source: BMC Bioinformatics. 2012 Jan 10;13:5. doi: 10.1186/1471-2105-13-5 (PMC3293768; doi:10.1186/1471-2105-13-5)
Supplement: Additional file 4 — proTRAC results folder containing a picture and a FASTA file for each detected human cluster. After decompression, the folder can be opened as former session in proTRAC. Alternatively, each file can be opened separately with any standard text-editor or graphic-viewer respectively. [file 1471-2105-13-5-S4.ZIP › proTRAC_results_human/bidirectional_clusters/Cluster_48.fas]

>chr7 27492033 gi|108075917|gb|DQ585094.1| Homo sapiens piRNA piR-52206, complete sequence M +
TGCCTGTAATCCCAGCACTTTGGGAGGCCG
>chr7 27492033 gi|108075915|gb|DQ585093.1| Homo sapiens piRNA piR-52205, complete sequence M +
TGCCTGTAATCCCAGCACTTTGGGAGGCC
>chr7 27492037 gi|108081958|gb|DQ590704.1| Homo sapiens piRNA piR-57816, complete sequence M +
TGTAATCCCAGCACTTTGGGAGGCCGAGG
>chr7 27492183 gi|108099854|gb|DQ600515.1| Homo sapiens piRNA piR-38581, complete sequence M +
TACTCAGGAGGCTGAGGCAGGAGAATGGC
>chr7 27493220 gi|108054547|gb|DQ573293.1| Homo sapiens piRNA piR-41405, complete sequence M +
TCACTTGAACCCAGGAGGCGGAGGTTGCAGTG
>chr7 27496613 gi|108069953|gb|DQ581951.1| Homo sapiens piRNA piR-32063, complete sequence U +
CAATCCAGTGTGTCCCCAAGATGTGGCC
>chr7 27496762 gi|108064497|gb|DQ579095.1| Homo sapiens piRNA piR-47207, complete sequence M +
TGAAGGGGAGGTGGGAAGCACAGTATC
>chr7 27496982 gi|108052297|gb|DQ571043.1| Homo sapiens piRNA piR-31155, complete sequence M -
AGCTAGTTCACTCCTTTCGCCGTGCGTGGT
>chr7 27498148 gi|108065430|gb|DQ579570.1| Homo sapiens piRNA piR-47682, complete sequence M -
TGACATACGATGGTGCACTGTTGGGC
>chr7 27500254 gi|108081958|gb|DQ590704.1| Homo sapiens piRNA piR-57816, complete sequence M -
TGTAATCCCAGCACTTTGGGAGGCCGAGG
>chr7 27500257 gi|108075917|gb|DQ585094.1| Homo sapiens piRNA piR-52206, complete sequence M -
TGCCTGTAATCCCAGCACTTTGGGAGGCCG
>chr7 27500258 gi|108075915|gb|DQ585093.1| Homo sapiens piRNA piR-52205, complete sequence M -
TGCCTGTAATCCCAGCACTTTGGGAGGCC
>chr7 27500273 gi|108080179|gb|DQ588925.1| Homo sapiens piRNA piR-56037, complete sequence M +
TGGGATTACAGGCATGAGCCACCGCGCCT
