# Supplementary material for: proTRAC - a software for probabilistic piRNA cluster detection, visualization and analysis
Source: BMC Bioinformatics. 2012 Jan 10;13:5. doi: 10.1186/1471-2105-13-5 (PMC3293768; doi:10.1186/1471-2105-13-5)
Supplement: Additional file 4 — proTRAC results folder containing a picture and a FASTA file for each detected human cluster. After decompression, the folder can be opened as former session in proTRAC. Alternatively, each file can be opened separately with any standard text-editor or graphic-viewer respectively. [file 1471-2105-13-5-S4.ZIP › proTRAC_results_human/bidirectional_clusters/Cluster_53.fas]

>chr7 56873165 gi|108096008|gb|DQ598493.1| Homo sapiens piRNA piR-36559, complete sequence M -
GTGACTGGCAGGTTGCTGGGCCTCGTGT
>chr7 56873568 gi|108083507|gb|DQ591945.1| Homo sapiens piRNA piR-59057, complete sequence M -
TGTGGTCCTTGTCCCATTTGTTGGGGCTGC
>chr7 56873737 gi|108066773|gb|DQ580276.1| Homo sapiens piRNA piR-48388, complete sequence U +
TGAGACGCAGAAGTACCATGACCTGGCC
>chr7 56874508 gi|108078212|gb|DQ586958.1| Homo sapiens piRNA piR-54070, complete sequence M -
TGGACTTTGCCAAAAACTGCAGATGGATC
>chr7 56874813 gi|108075549|gb|DQ584900.1| Homo sapiens piRNA piR-52012, complete sequence M -
TGCCTAGGAAAGCCTTAGTGTTGGGAGG
>chr7 56875464 gi|108070992|gb|DQ582497.1| Homo sapiens piRNA piR-32609, complete sequence M -
CAGTTGAAGATCCGTGAGGTGCCCAGAA
>chr7 56876646 gi|108087641|gb|DQ594110.1| Homo sapiens piRNA piR-60222, complete sequence M +
TTCACCCTGCCTTTGCCCCCTTCCCCA
>chr7 56877223 gi|108057161|gb|DQ575272.1| Homo sapiens piRNA piR-43384, complete sequence M -
TCCCAGTGGCCTCTTTCAGCCCAGCCCAGC
>chr7 56878646 gi|108059984|gb|DQ576745.1| Homo sapiens piRNA piR-44857, complete sequence M -
TCCTTTGCATGGGCTCCAGGTCCTGC
>chr7 56878659 gi|108071747|gb|DQ582898.1| Homo sapiens piRNA piR-33010, complete sequence M +
CCCATGCAAAGGAGCAAACGCCAGGCCG
>chr7 56878924 gi|108071702|gb|DQ582874.1| Homo sapiens piRNA piR-32986, complete sequence U -
CCCAGGCCCTGCTTTTGACTTTCCGC
>chr7 56878970 gi|108057161|gb|DQ575272.1| Homo sapiens piRNA piR-43384, complete sequence M -
TCCCAGTGGCCTCTTTCAGCCCAGCCCAGC
>chr7 56879027 gi|108056088|gb|DQ574723.1| Homo sapiens piRNA piR-42835, complete sequence M -
TCCAGGTGCAAAAGTTCCTCGAGTCC
>chr7 56879755 gi|108071673|gb|DQ582859.1| Homo sapiens piRNA piR-32971, complete sequence M -
CCCAGCTCCTCCGTCACGGTGGCCTGTT
>chr7 56879777 gi|108057001|gb|DQ575191.1| Homo sapiens piRNA piR-43303, complete sequence M -
TCCCAGCAGCCTGTGTGCGGCCCAGC
>chr7 56879801 gi|108057590|gb|DQ575493.1| Homo sapiens piRNA piR-43605, complete sequence M -
TCCCGGGACCAAGTCCCTGCCTGCCTC
>chr7 56879997 gi|108069908|gb|DQ581928.1| Homo sapiens piRNA piR-32040, complete sequence M -
CAAGCTCTTTTGGCTCAGCTCCTGCCCA
>chr7 56880548 gi|108061397|gb|DQ577483.1| Homo sapiens piRNA piR-45595, complete sequence M -
TCTCCACGCCCAGCTCGCTCTCGCCTGC
>chr7 56880724 gi|108057161|gb|DQ575272.1| Homo sapiens piRNA piR-43384, complete sequence M -
TCCCAGTGGCCTCTTTCAGCCCAGCCCAGC
>chr7 56881494 gi|108071673|gb|DQ582859.1| Homo sapiens piRNA piR-32971, complete sequence M -
CCCAGCTCCTCCGTCACGGTGGCCTGTT
>chr7 56881516 gi|108057001|gb|DQ575191.1| Homo sapiens piRNA piR-43303, complete sequence M -
TCCCAGCAGCCTGTGTGCGGCCCAGC
>chr7 56881540 gi|108057590|gb|DQ575493.1| Homo sapiens piRNA piR-43605, complete sequence M -
TCCCGGGACCAAGTCCCTGCCTGCCTC
>chr7 56881739 gi|108069908|gb|DQ581928.1| Homo sapiens piRNA piR-32040, complete sequence M -
CAAGCTCTTTTGGCTCAGCTCCTGCCCA
>chr7 56882290 gi|108061397|gb|DQ577483.1| Homo sapiens piRNA piR-45595, complete sequence M -
TCTCCACGCCCAGCTCGCTCTCGCCTGC
>chr7 56882333 gi|108057528|gb|DQ575461.1| Homo sapiens piRNA piR-43573, complete sequence M -
TCCCGAAAGCTTGCACAGGCCCAGCCTC
>chr7 56882466 gi|108057161|gb|DQ575272.1| Homo sapiens piRNA piR-43384, complete sequence M -
TCCCAGTGGCCTCTTTCAGCCCAGCCCAGC
>chr7 56882523 gi|108056088|gb|DQ574723.1| Homo sapiens piRNA piR-42835, complete sequence M -
TCCAGGTGCAAAAGTTCCTCGAGTCC
>chr7 56882725 gi|108059984|gb|DQ576745.1| Homo sapiens piRNA piR-44857, complete sequence M -
TCCTTTGCATGGGCTCCAGGTCCTGC
>chr7 56882896 gi|108093788|gb|DQ597320.1| Homo sapiens piRNA piR-35386, complete sequence M -
GCCCAGCCTCTACCTCAACCGTGGGCC
>chr7 56883284 gi|108071673|gb|DQ582859.1| Homo sapiens piRNA piR-32971, complete sequence M -
CCCAGCTCCTCCGTCACGGTGGCCTGTT
>chr7 56883306 gi|108057001|gb|DQ575191.1| Homo sapiens piRNA piR-43303, complete sequence M -
TCCCAGCAGCCTGTGTGCGGCCCAGC
>chr7 56883330 gi|108057590|gb|DQ575493.1| Homo sapiens piRNA piR-43605, complete sequence M -
TCCCGGGACCAAGTCCCTGCCTGCCTC
>chr7 56883529 gi|108069908|gb|DQ581928.1| Homo sapiens piRNA piR-32040, complete sequence M -
CAAGCTCTTTTGGCTCAGCTCCTGCCCA
>chr7 56884080 gi|108061397|gb|DQ577483.1| Homo sapiens piRNA piR-45595, complete sequence M -
TCTCCACGCCCAGCTCGCTCTCGCCTGC
>chr7 56884123 gi|108057528|gb|DQ575461.1| Homo sapiens piRNA piR-43573, complete sequence M -
TCCCGAAAGCTTGCACAGGCCCAGCCTC
>chr7 56884256 gi|108057161|gb|DQ575272.1| Homo sapiens piRNA piR-43384, complete sequence M -
TCCCAGTGGCCTCTTTCAGCCCAGCCCAGC
>chr7 56884313 gi|108056088|gb|DQ574723.1| Homo sapiens piRNA piR-42835, complete sequence M -
TCCAGGTGCAAAAGTTCCTCGAGTCC
>chr7 56884515 gi|108059984|gb|DQ576745.1| Homo sapiens piRNA piR-44857, complete sequence M -
TCCTTTGCATGGGCTCCAGGTCCTGC
>chr7 56884528 gi|108071747|gb|DQ582898.1| Homo sapiens piRNA piR-33010, complete sequence M +
CCCATGCAAAGGAGCAAACGCCAGGCCG
>chr7 56884686 gi|108093788|gb|DQ597320.1| Homo sapiens piRNA piR-35386, complete sequence M -
GCCCAGCCTCTACCTCAACCGTGGGCC
>chr7 56885170 gi|108071673|gb|DQ582859.1| Homo sapiens piRNA piR-32971, complete sequence M -
CCCAGCTCCTCCGTCACGGTGGCCTGTT
>chr7 56885216 gi|108057590|gb|DQ575493.1| Homo sapiens piRNA piR-43605, complete sequence M -
TCCCGGGACCAAGTCCCTGCCTGCCTC
>chr7 56885415 gi|108069908|gb|DQ581928.1| Homo sapiens piRNA piR-32040, complete sequence M -
CAAGCTCTTTTGGCTCAGCTCCTGCCCA
>chr7 56885966 gi|108061397|gb|DQ577483.1| Homo sapiens piRNA piR-45595, complete sequence M -
TCTCCACGCCCAGCTCGCTCTCGCCTGC
>chr7 56886009 gi|108057528|gb|DQ575461.1| Homo sapiens piRNA piR-43573, complete sequence M -
TCCCGAAAGCTTGCACAGGCCCAGCCTC
>chr7 56886199 gi|108056088|gb|DQ574723.1| Homo sapiens piRNA piR-42835, complete sequence M -
TCCAGGTGCAAAAGTTCCTCGAGTCC
>chr7 56886401 gi|108059984|gb|DQ576745.1| Homo sapiens piRNA piR-44857, complete sequence M -
TCCTTTGCATGGGCTCCAGGTCCTGC
>chr7 56886414 gi|108071747|gb|DQ582898.1| Homo sapiens piRNA piR-33010, complete sequence M +
CCCATGCAAAGGAGCAAACGCCAGGCCG
>chr7 56886572 gi|108093788|gb|DQ597320.1| Homo sapiens piRNA piR-35386, complete sequence M -
GCCCAGCCTCTACCTCAACCGTGGGCC
>chr7 56887008 gi|108071673|gb|DQ582859.1| Homo sapiens piRNA piR-32971, complete sequence M -
CCCAGCTCCTCCGTCACGGTGGCCTGTT
>chr7 56887030 gi|108057001|gb|DQ575191.1| Homo sapiens piRNA piR-43303, complete sequence M -
TCCCAGCAGCCTGTGTGCGGCCCAGC
>chr7 56887054 gi|108057590|gb|DQ575493.1| Homo sapiens piRNA piR-43605, complete sequence M -
TCCCGGGACCAAGTCCCTGCCTGCCTC
>chr7 56887253 gi|108069908|gb|DQ581928.1| Homo sapiens piRNA piR-32040, complete sequence M -
CAAGCTCTTTTGGCTCAGCTCCTGCCCA
>chr7 56887804 gi|108061397|gb|DQ577483.1| Homo sapiens piRNA piR-45595, complete sequence M -
TCTCCACGCCCAGCTCGCTCTCGCCTGC
>chr7 56887847 gi|108057528|gb|DQ575461.1| Homo sapiens piRNA piR-43573, complete sequence M -
TCCCGAAAGCTTGCACAGGCCCAGCCTC
>chr7 56887980 gi|108057161|gb|DQ575272.1| Homo sapiens piRNA piR-43384, complete sequence M -
TCCCAGTGGCCTCTTTCAGCCCAGCCCAGC
>chr7 56888037 gi|108056088|gb|DQ574723.1| Homo sapiens piRNA piR-42835, complete sequence M -
TCCAGGTGCAAAAGTTCCTCGAGTCC
>chr7 56888239 gi|108059984|gb|DQ576745.1| Homo sapiens piRNA piR-44857, complete sequence M -
TCCTTTGCATGGGCTCCAGGTCCTGC
>chr7 56888252 gi|108071747|gb|DQ582898.1| Homo sapiens piRNA piR-33010, complete sequence M +
CCCATGCAAAGGAGCAAACGCCAGGCCG
>chr7 56888410 gi|108093788|gb|DQ597320.1| Homo sapiens piRNA piR-35386, complete sequence M -
GCCCAGCCTCTACCTCAACCGTGGGCC
>chr7 56888990 gi|108071673|gb|DQ582859.1| Homo sapiens piRNA piR-32971, complete sequence M -
CCCAGCTCCTCCGTCACGGTGGCCTGTT
>chr7 56889012 gi|108057001|gb|DQ575191.1| Homo sapiens piRNA piR-43303, complete sequence M -
TCCCAGCAGCCTGTGTGCGGCCCAGC
>chr7 56889036 gi|108057590|gb|DQ575493.1| Homo sapiens piRNA piR-43605, complete sequence M -
TCCCGGGACCAAGTCCCTGCCTGCCTC
>chr7 56889235 gi|108069908|gb|DQ581928.1| Homo sapiens piRNA piR-32040, complete sequence M -
CAAGCTCTTTTGGCTCAGCTCCTGCCCA
>chr7 56889786 gi|108061397|gb|DQ577483.1| Homo sapiens piRNA piR-45595, complete sequence M -
TCTCCACGCCCAGCTCGCTCTCGCCTGC
>chr7 56889962 gi|108057161|gb|DQ575272.1| Homo sapiens piRNA piR-43384, complete sequence M -
TCCCAGTGGCCTCTTTCAGCCCAGCCCAGC
>chr7 56890019 gi|108056084|gb|DQ574721.1| Homo sapiens piRNA piR-42833, complete sequence M -
TCCAGGTGCAAAACTTCCTCGAGTCC
>chr7 56890221 gi|108059984|gb|DQ576745.1| Homo sapiens piRNA piR-44857, complete sequence M -
TCCTTTGCATGGGCTCCAGGTCCTGC
>chr7 56890234 gi|108071747|gb|DQ582898.1| Homo sapiens piRNA piR-33010, complete sequence M +
CCCATGCAAAGGAGCAAACGCCAGGCCG
>chr7 56890392 gi|108093788|gb|DQ597320.1| Homo sapiens piRNA piR-35386, complete sequence M -
GCCCAGCCTCTACCTCAACCGTGGGCC
>chr7 56890828 gi|108071673|gb|DQ582859.1| Homo sapiens piRNA piR-32971, complete sequence M -
CCCAGCTCCTCCGTCACGGTGGCCTGTT
>chr7 56890850 gi|108057001|gb|DQ575191.1| Homo sapiens piRNA piR-43303, complete sequence M -
TCCCAGCAGCCTGTGTGCGGCCCAGC
>chr7 56890874 gi|108057590|gb|DQ575493.1| Homo sapiens piRNA piR-43605, complete sequence M -
TCCCGGGACCAAGTCCCTGCCTGCCTC
>chr7 56891633 gi|108061397|gb|DQ577483.1| Homo sapiens piRNA piR-45595, complete sequence M -
TCTCCACGCCCAGCTCGCTCTCGCCTGC
>chr7 56891809 gi|108057161|gb|DQ575272.1| Homo sapiens piRNA piR-43384, complete sequence M -
TCCCAGTGGCCTCTTTCAGCCCAGCCCAGC
>chr7 56891866 gi|108056088|gb|DQ574723.1| Homo sapiens piRNA piR-42835, complete sequence M -
TCCAGGTGCAAAAGTTCCTCGAGTCC
>chr7 56892068 gi|108059984|gb|DQ576745.1| Homo sapiens piRNA piR-44857, complete sequence M -
TCCTTTGCATGGGCTCCAGGTCCTGC
>chr7 56892081 gi|108071747|gb|DQ582898.1| Homo sapiens piRNA piR-33010, complete sequence M +
CCCATGCAAAGGAGCAAACGCCAGGCCG
>chr7 56892579 gi|108071673|gb|DQ582859.1| Homo sapiens piRNA piR-32971, complete sequence M -
CCCAGCTCCTCCGTCACGGTGGCCTGTT
>chr7 56892601 gi|108057001|gb|DQ575191.1| Homo sapiens piRNA piR-43303, complete sequence M -
TCCCAGCAGCCTGTGTGCGGCCCAGC
>chr7 56892625 gi|108057590|gb|DQ575493.1| Homo sapiens piRNA piR-43605, complete sequence M -
TCCCGGGACCAAGTCCCTGCCTGCCTC
>chr7 56892824 gi|108069908|gb|DQ581928.1| Homo sapiens piRNA piR-32040, complete sequence M -
CAAGCTCTTTTGGCTCAGCTCCTGCCCA
>chr7 56893375 gi|108061397|gb|DQ577483.1| Homo sapiens piRNA piR-45595, complete sequence M -
TCTCCACGCCCAGCTCGCTCTCGCCTGC
>chr7 56893551 gi|108057161|gb|DQ575272.1| Homo sapiens piRNA piR-43384, complete sequence M -
TCCCAGTGGCCTCTTTCAGCCCAGCCCAGC
>chr7 56893608 gi|108056084|gb|DQ574721.1| Homo sapiens piRNA piR-42833, complete sequence M -
TCCAGGTGCAAAACTTCCTCGAGTCC
>chr7 56893810 gi|108059984|gb|DQ576745.1| Homo sapiens piRNA piR-44857, complete sequence M -
TCCTTTGCATGGGCTCCAGGTCCTGC
>chr7 56893823 gi|108071747|gb|DQ582898.1| Homo sapiens piRNA piR-33010, complete sequence M +
CCCATGCAAAGGAGCAAACGCCAGGCCG
>chr7 56894417 gi|108071673|gb|DQ582859.1| Homo sapiens piRNA piR-32971, complete sequence M -
CCCAGCTCCTCCGTCACGGTGGCCTGTT
>chr7 56894662 gi|108069908|gb|DQ581928.1| Homo sapiens piRNA piR-32040, complete sequence M -
CAAGCTCTTTTGGCTCAGCTCCTGCCCA
>chr7 56895856 gi|108075625|gb|DQ584940.1| Homo sapiens piRNA piR-52052, complete sequence M -
TGCCTCACAGTGGACTCTCCACGAAC
>chr7 56896262 gi|108073708|gb|DQ583932.1| Homo sapiens piRNA piR-51044, complete sequence M -
TGCATCCTCTCCAGGCCCTGGACTTCCTCC
>chr7 56896965 gi|108083004|gb|DQ591686.1| Homo sapiens piRNA piR-58798, complete sequence U -
TGTGCATACTCTTCAAGCCCTGAACTTA
>chr7 56897334 gi|108098467|gb|DQ599799.1| Homo sapiens piRNA piR-37865, complete sequence M -
TACACAGGCCCAGACTCTTACCACACAGTA
>chr7 56897335 gi|108086451|gb|DQ593490.1| Homo sapiens piRNA piR-33602, complete sequence M -
CTACACAGGCCCAGACTCTTACCACACAGT
>chr7 56897408 gi|108059437|gb|DQ576462.1| Homo sapiens piRNA piR-44574, complete sequence M -
TCCTGGCAGCCTCTGCAGGCCCAAATTCTC
>chr7 56897475 gi|108075623|gb|DQ584939.1| Homo sapiens piRNA piR-52051, complete sequence M -
TGCCTCACAATGGTCTCTTTAGGCCCAGCTC
>chr7 56897477 gi|108075621|gb|DQ584938.1| Homo sapiens piRNA piR-52050, complete sequence M -
TGCCTCACAATGGTCTCTTTAGGCCCAGC
>chr7 56897489 gi|108094849|gb|DQ597892.1| Homo sapiens piRNA piR-35958, complete sequence M -
GGCAGCTGCTGCCTCACAATGGTCTC
>chr7 56897548 gi|108058025|gb|DQ575718.1| Homo sapiens piRNA piR-43830, complete sequence M -
TCCGAAAACTGAGCATTTGCCTCACGGTG
>chr7 56897554 gi|108058990|gb|DQ576230.1| Homo sapiens piRNA piR-44342, complete sequence M -
TCCTCCGAAAACTGAGCATTTGCCTC
>chr7 56897833 gi|108055969|gb|DQ574660.1| Homo sapiens piRNA piR-42772, complete sequence M -
TCCAGGCACAGCTTTTGCCTTTTGCAGCCTGT
>chr7 56897834 gi|108055965|gb|DQ574658.1| Homo sapiens piRNA piR-42770, complete sequence M -
TCCAGGCACAGCTTTTGCCTTTTGCAGCCTG
>chr7 56897962 gi|108055761|gb|DQ574507.1| Homo sapiens piRNA piR-42619, complete sequence M -
TCCAGACCCAGATGGTGTCTCACTGTGGCAT
>chr7 56897963 gi|108055760|gb|DQ574506.1| Homo sapiens piRNA piR-42618, complete sequence M -
TCCAGACCCAGATGGTGTCTCACTGTGGCA
>chr7 56898267 gi|108066336|gb|DQ580039.1| Homo sapiens piRNA piR-48151, complete sequence M -
TGACTTGAGAACAGCCTCTGCAGGCCCTGC
>chr7 56898437 gi|108063115|gb|DQ578388.1| Homo sapiens piRNA piR-46500, complete sequence M -
TCTTGGCTGAGTCTACAGGCACAACTGCTGCC
>chr7 56898782 gi|108074833|gb|DQ584518.1| Homo sapiens piRNA piR-51630, complete sequence M +
TGCCATGAGACAAAAGTTGGGCCTGGA
>chr7 56898863 gi|108056668|gb|DQ575018.1| Homo sapiens piRNA piR-43130, complete sequence M -
TCCCAACCTTTCAGCAGCTTCTACACACCCA
>chr7 56899646 gi|108074936|gb|DQ584572.1| Homo sapiens piRNA piR-51684, complete sequence M -
TGCCATTCCAGGCCCAACTTGTGCCTTCCGTC
>chr7 56899918 gi|108059362|gb|DQ576423.1| Homo sapiens piRNA piR-44535, complete sequence M -
TCCTGCGTGACAATGGCCTCTCCAGGCCCAGC
>chr7 56900484 gi|108098427|gb|DQ599768.1| Homo sapiens piRNA piR-37834, complete sequence M -
TACAATGGCCTCTTTAGACCCAGCTCCTGCCT
>chr7 56900492 gi|108056307|gb|DQ574835.1| Homo sapiens piRNA piR-42947, complete sequence M -
TCCATCGTTACAATGGCCTCTTTAGACCCAGC
>chr7 56900521 gi|108075619|gb|DQ584937.1| Homo sapiens piRNA piR-52049, complete sequence M -
TGCCTCACAACAGCCTCCACAGGCACAGCTCC
>chr7 56900529 gi|108099995|gb|DQ600587.1| Homo sapiens piRNA piR-38653, complete sequence M -
TACTGCCTCACAACAGCCTCCACAGGC
>chr7 56900600 gi|108098614|gb|DQ599874.1| Homo sapiens piRNA piR-37940, complete sequence M -
TACAGACCAAGCTCATGACTCACAATGGCCTA
>chr7 56900600 gi|108091848|gb|DQ596298.1| Homo sapiens piRNA piR-34364, complete sequence M -
GACCAAGCTCATGACTCACAATGGCCTA
>chr7 56900601 gi|108098612|gb|DQ599873.1| Homo sapiens piRNA piR-37939, complete sequence M -
TACAGACCAAGCTCATGACTCACAATGGCCT
>chr7 56900602 gi|108098610|gb|DQ599872.1| Homo sapiens piRNA piR-37938, complete sequence M -
TACAGACCAAGCTCATGACTCACAATGGCC
>chr7 56900871 gi|108061056|gb|DQ577308.1| Homo sapiens piRNA piR-45420, complete sequence U -
TCTAGGTTGCGCTGTCCCTGTGAGAATCTAA
>chr7 56901294 gi|108081791|gb|DQ590537.1| Homo sapiens piRNA piR-57649, complete sequence M -
TGGTTATCCAAGGGGCAGTGCTGAGC
>chr7 56901326 gi|108096604|gb|DQ598813.1| Homo sapiens piRNA piR-36879, complete sequence M -
TAAACCCACACAGATGGGATTTGGGCA
>chr7 56906453 gi|108086948|gb|DQ593751.1| Homo sapiens piRNA piR-33863, complete sequence M +
CTGCATAGTATTCCATGGTGTATATGTGC
>chr7 56908657 gi|108053252|gb|DQ571998.1| Homo sapiens piRNA piR-40110, complete sequence M +
TAGTTTCAGAAGGAATGGTACCAGCTCC
>chr7 56908741 gi|108090241|gb|DQ595468.1| Homo sapiens piRNA piR-61580, complete sequence M +
TTGGTAAGCTATTGATTATTGCCACAA
>chr7 56909051 gi|108064505|gb|DQ579099.1| Homo sapiens piRNA piR-47211, complete sequence M +
TGAAGGGTTTTTTGTGTCTCTATTTCCTTC
>chr7 56910165 gi|108101306|gb|DQ601275.1| Homo sapiens piRNA piR-39341, complete sequence M +
TAGCCTCGATGGTCTTTACAATTTGGC
>chr7 56910447 gi|108083968|gb|DQ592185.1| Homo sapiens piRNA piR-59297, complete sequence M +
TGTTAGTCTGATGGGCTTCCCTTTGTGGG
>chr7 56911212 gi|108081318|gb|DQ590064.1| Homo sapiens piRNA piR-57176, complete sequence M +
TGGTCTTTGATGATGGTGATGTACAGA
>chr7 56911571 gi|108064260|gb|DQ578974.1| Homo sapiens piRNA piR-47086, complete sequence M -
TGAAGAGAGCAGTGGTTCTCCCAGCATGC
>chr7 56912270 gi|108072780|gb|DQ583434.1| Homo sapiens piRNA piR-50546, complete sequence M -
TGCACCATTGCACTCCAGCCTGGGCAA
>chr7 56912443 gi|108095110|gb|DQ598029.1| Homo sapiens piRNA piR-36095, complete sequence M +
GGCTGGTCTCGAACTCCTGACCTCAGGT
>chr7 56913626 gi|108078456|gb|DQ587202.1| Homo sapiens piRNA piR-54314, complete sequence M -
TGGAGTTCAGTGCATGAGGCTGAAAGT
>chr7 56914881 gi|108086946|gb|DQ593750.1| Homo sapiens piRNA piR-33862, complete sequence M +
CTGCATAGGAGAGGCAATACGTGGTGCTC
