# Supplementary material for: proTRAC - a software for probabilistic piRNA cluster detection, visualization and analysis
Source: BMC Bioinformatics. 2012 Jan 10;13:5. doi: 10.1186/1471-2105-13-5 (PMC3293768; doi:10.1186/1471-2105-13-5)
Supplement: Additional file 4 — proTRAC results folder containing a picture and a FASTA file for each detected human cluster. After decompression, the folder can be opened as former session in proTRAC. Alternatively, each file can be opened separately with any standard text-editor or graphic-viewer respectively. [file 1471-2105-13-5-S4.ZIP › proTRAC_results_human/bidirectional_clusters/Cluster_56.fas]

>chr7 102111589 gi|108095110|gb|DQ598029.1| Homo sapiens piRNA piR-36095, complete sequence M +
GGCTGGTCTCGAACTCCTGACCTCAGGT
>chr7 102111592 gi|108081284|gb|DQ590030.1| Homo sapiens piRNA piR-57142, complete sequence M +
TGGTCTCGAACTCCTGACCTCAGGTGATCCA
>chr7 102111592 gi|108081283|gb|DQ590029.1| Homo sapiens piRNA piR-57141, complete sequence M +
TGGTCTCGAACTCCTGACCTCAGGTGATCC
>chr7 102111592 gi|108081282|gb|DQ590028.1| Homo sapiens piRNA piR-57140, complete sequence M +
TGGTCTCGAACTCCTGACCTCAGGTGATC
>chr7 102113932 gi|108096420|gb|DQ598718.1| Homo sapiens piRNA piR-36784, complete sequence U +
TAAAACCTAATCTATGTACAGGACACGTCGGT
>chr7 102114878 gi|108058111|gb|DQ575764.1| Homo sapiens piRNA piR-43876, complete sequence M -
TCCGAGTGCAGACCACGCCGGACTACAGCCC
>chr7 102114893 gi|108096218|gb|DQ598606.1| Homo sapiens piRNA piR-36672, complete sequence M +
GTGGTCTGCACTCGGATGATGATCTTGTG
>chr7 102115488 gi|108067520|gb|DQ580665.1| Homo sapiens piRNA piR-48777, complete sequence M -
TGAGCCGCTCTAGAGGAGACCCCTGC
>chr7 102116143 gi|108081284|gb|DQ590030.1| Homo sapiens piRNA piR-57142, complete sequence M -
TGGTCTCGAACTCCTGACCTCAGGTGATCCA
>chr7 102116144 gi|108081283|gb|DQ590029.1| Homo sapiens piRNA piR-57141, complete sequence M -
TGGTCTCGAACTCCTGACCTCAGGTGATCC
>chr7 102116145 gi|108081282|gb|DQ590028.1| Homo sapiens piRNA piR-57140, complete sequence M -
TGGTCTCGAACTCCTGACCTCAGGTGATC
>chr7 102116149 gi|108095110|gb|DQ598029.1| Homo sapiens piRNA piR-36095, complete sequence M -
GGCTGGTCTCGAACTCCTGACCTCAGGT
>chr7 102116678 gi|108096949|gb|DQ598991.1| Homo sapiens piRNA piR-37057, complete sequence M -
TAACAAGGACACCAAGGTACCCAATGCCTGT
>chr7 102118641 gi|108070237|gb|DQ582102.1| Homo sapiens piRNA piR-32214, complete sequence M -
CACCTGAGGTCGGGAGTTCAAGACCAGC
