# Supplementary material for: proTRAC - a software for probabilistic piRNA cluster detection, visualization and analysis
Source: BMC Bioinformatics. 2012 Jan 10;13:5. doi: 10.1186/1471-2105-13-5 (PMC3293768; doi:10.1186/1471-2105-13-5)
Supplement: Additional file 4 — proTRAC results folder containing a picture and a FASTA file for each detected human cluster. After decompression, the folder can be opened as former session in proTRAC. Alternatively, each file can be opened separately with any standard text-editor or graphic-viewer respectively. [file 1471-2105-13-5-S4.ZIP › proTRAC_results_human/bidirectional_clusters/Cluster_58.fas]

>chr7 157232452 gi|108068960|gb|DQ581434.1| Homo sapiens piRNA piR-49546, complete sequence U -
TGATAGTGAAGGAGGTGCTCCCTGGA
>chr7 157232912 gi|108074506|gb|DQ584349.1| Homo sapiens piRNA piR-51461, complete sequence U -
TGCCAGAGAGGCCTCAGACCTTAGAGC
>chr7 157232992 gi|108087756|gb|DQ594170.1| Homo sapiens piRNA piR-60282, complete sequence U -
TTCAGCGAGGAAAGTGACATTGAGGA
>chr7 157233989 gi|108066777|gb|DQ580278.1| Homo sapiens piRNA piR-48390, complete sequence U -
TGAGACGTGATCGTCATCAGGGCCAT
>chr7 157234210 gi|108083529|gb|DQ591958.1| Homo sapiens piRNA piR-59070, complete sequence M +
TGTGGTGGGCTGTTCCACGCGGGCGCCTGA
>chr7 157234553 gi|108083529|gb|DQ591958.1| Homo sapiens piRNA piR-59070, complete sequence M +
TGTGGTGGGCTGTTCCACGCGGGCGCCTGA
>chr7 157234592 gi|108083529|gb|DQ591958.1| Homo sapiens piRNA piR-59070, complete sequence M +
TGTGGTGGGCTGTTCCACGCGGGCGCCTGA
>chr7 157234631 gi|108083529|gb|DQ591958.1| Homo sapiens piRNA piR-59070, complete sequence M +
TGTGGTGGGCTGTTCCACGCGGGCGCCTGA
