# Supplementary material for: proTRAC - a software for probabilistic piRNA cluster detection, visualization and analysis
Source: BMC Bioinformatics. 2012 Jan 10;13:5. doi: 10.1186/1471-2105-13-5 (PMC3293768; doi:10.1186/1471-2105-13-5)
Supplement: Additional file 4 — proTRAC results folder containing a picture and a FASTA file for each detected human cluster. After decompression, the folder can be opened as former session in proTRAC. Alternatively, each file can be opened separately with any standard text-editor or graphic-viewer respectively. [file 1471-2105-13-5-S4.ZIP › proTRAC_results_human/bidirectional_clusters/Cluster_60.fas]

>chr8 42555406 gi|108081958|gb|DQ590704.1| Homo sapiens piRNA piR-57816, complete sequence M -
TGTAATCCCAGCACTTTGGGAGGCCGAGG
>chr8 42555660 gi|108092844|gb|DQ596830.1| Homo sapiens piRNA piR-34896, complete sequence M -
GAGTTTGAGACCAGCCTGGCCAACATGGT
>chr8 42555714 gi|108075917|gb|DQ585094.1| Homo sapiens piRNA piR-52206, complete sequence M -
TGCCTGTAATCCCAGCACTTTGGGAGGCCG
>chr8 42555715 gi|108075915|gb|DQ585093.1| Homo sapiens piRNA piR-52205, complete sequence M -
TGCCTGTAATCCCAGCACTTTGGGAGGCC
>chr8 42558304 gi|108075915|gb|DQ585093.1| Homo sapiens piRNA piR-52205, complete sequence M +
TGCCTGTAATCCCAGCACTTTGGGAGGCC
>chr8 42559173 gi|108069741|gb|DQ581839.1| Homo sapiens piRNA piR-49951, complete sequence U -
TGATGGCAGCCTGACTAATGCAAATC
>chr8 42560716 gi|108079784|gb|DQ588530.1| Homo sapiens piRNA piR-55642, complete sequence U -
TGGGAAGTCCAAGATCATGAGCATCTGGT
>chr8 42560717 gi|108079783|gb|DQ588529.1| Homo sapiens piRNA piR-55641, complete sequence U -
TGGGAAGTCCAAGATCATGAGCATCTGG
>chr8 42561053 gi|108058638|gb|DQ576048.1| Homo sapiens piRNA piR-44160, complete sequence U -
TCCTAGAACAGTGACTGTCACCCAGCAGC
>chr8 42563343 gi|108085734|gb|DQ593109.1| Homo sapiens piRNA piR-33221, complete sequence M -
CCTCCCAAAGTGCTGGGATTACAGGCGTGAG
>chr8 42563396 gi|108083960|gb|DQ592181.1| Homo sapiens piRNA piR-59293, complete sequence M -
TGTTAGCCAGGATGGTCTCGATCTCCTGA
>chr8 42564985 gi|108095110|gb|DQ598029.1| Homo sapiens piRNA piR-36095, complete sequence M +
GGCTGGTCTCGAACTCCTGACCTCAGGT
>chr8 42564988 gi|108081284|gb|DQ590030.1| Homo sapiens piRNA piR-57142, complete sequence M +
TGGTCTCGAACTCCTGACCTCAGGTGATCCA
>chr8 42564988 gi|108081283|gb|DQ590029.1| Homo sapiens piRNA piR-57141, complete sequence M +
TGGTCTCGAACTCCTGACCTCAGGTGATCC
>chr8 42564988 gi|108081282|gb|DQ590028.1| Homo sapiens piRNA piR-57140, complete sequence M +
TGGTCTCGAACTCCTGACCTCAGGTGATC
>chr8 42566176 gi|108066354|gb|DQ580049.1| Homo sapiens piRNA piR-48161, complete sequence U -
TGACTTTAGGAAATAAGCTCTAGCCAAGC
