# Supplementary material for: proTRAC - a software for probabilistic piRNA cluster detection, visualization and analysis
Source: BMC Bioinformatics. 2012 Jan 10;13:5. doi: 10.1186/1471-2105-13-5 (PMC3293768; doi:10.1186/1471-2105-13-5)
Supplement: Additional file 4 — proTRAC results folder containing a picture and a FASTA file for each detected human cluster. After decompression, the folder can be opened as former session in proTRAC. Alternatively, each file can be opened separately with any standard text-editor or graphic-viewer respectively. [file 1471-2105-13-5-S4.ZIP › proTRAC_results_human/bidirectional_clusters/Cluster_61.fas]

>chr8 56984164 gi|108082379|gb|DQ591125.1| Homo sapiens piRNA piR-58237, complete sequence U -
TGTCCTGTGTTCCTAGTCTGAATCCATT
>chr8 56986264 gi|108061130|gb|DQ577346.1| Homo sapiens piRNA piR-45458, complete sequence M -
TCTCAAAGTGAAAGGACCAGTTCGAAT
>chr8 56986429 gi|108079294|gb|DQ588040.1| Homo sapiens piRNA piR-55152, complete sequence U -
TGGCGATGAGGAGGTACCTATTGTGTTGAGTA
>chr8 56986430 gi|108079293|gb|DQ588039.1| Homo sapiens piRNA piR-55151, complete sequence U -
TGGCGATGAGGAGGTACCTATTGTGTTGAGT
>chr8 56986432 gi|108079292|gb|DQ588038.1| Homo sapiens piRNA piR-55150, complete sequence U -
TGGCGATGAGGAGGTACCTATTGTGTTGA
>chr8 56988220 gi|108081602|gb|DQ590348.1| Homo sapiens piRNA piR-57460, complete sequence M -
TGGTGGCGCATGCCTGTAATCCCAGCTACTC
>chr8 56988348 gi|108081958|gb|DQ590704.1| Homo sapiens piRNA piR-57816, complete sequence M -
TGTAATCCCAGCACTTTGGGAGGCCGAGG
>chr8 56988354 gi|108085734|gb|DQ593109.1| Homo sapiens piRNA piR-33221, complete sequence M +
CCTCCCAAAGTGCTGGGATTACAGGCGTGAG
>chr8 56990133 gi|108052679|gb|DQ571425.1| Homo sapiens piRNA piR-31537, complete sequence M -
AGTAGAGACAGGGTTTCACCATGTTGGCCA
>chr8 56990995 gi|108095110|gb|DQ598029.1| Homo sapiens piRNA piR-36095, complete sequence M +
GGCTGGTCTCGAACTCCTGACCTCAGGT
>chr8 56990998 gi|108081284|gb|DQ590030.1| Homo sapiens piRNA piR-57142, complete sequence M +
TGGTCTCGAACTCCTGACCTCAGGTGATCCA
>chr8 56990998 gi|108081283|gb|DQ590029.1| Homo sapiens piRNA piR-57141, complete sequence M +
TGGTCTCGAACTCCTGACCTCAGGTGATCC
>chr8 56990998 gi|108081282|gb|DQ590028.1| Homo sapiens piRNA piR-57140, complete sequence M +
TGGTCTCGAACTCCTGACCTCAGGTGATC
>chr8 56995127 gi|108095110|gb|DQ598029.1| Homo sapiens piRNA piR-36095, complete sequence M +
GGCTGGTCTCGAACTCCTGACCTCAGGT
>chr8 56995130 gi|108081284|gb|DQ590030.1| Homo sapiens piRNA piR-57142, complete sequence M +
TGGTCTCGAACTCCTGACCTCAGGTGATCCA
>chr8 56995130 gi|108081283|gb|DQ590029.1| Homo sapiens piRNA piR-57141, complete sequence M +
TGGTCTCGAACTCCTGACCTCAGGTGATCC
>chr8 56995130 gi|108081282|gb|DQ590028.1| Homo sapiens piRNA piR-57140, complete sequence M +
TGGTCTCGAACTCCTGACCTCAGGTGATC
