# Supplementary material for: proTRAC - a software for probabilistic piRNA cluster detection, visualization and analysis
Source: BMC Bioinformatics. 2012 Jan 10;13:5. doi: 10.1186/1471-2105-13-5 (PMC3293768; doi:10.1186/1471-2105-13-5)
Supplement: Additional file 4 — proTRAC results folder containing a picture and a FASTA file for each detected human cluster. After decompression, the folder can be opened as former session in proTRAC. Alternatively, each file can be opened separately with any standard text-editor or graphic-viewer respectively. [file 1471-2105-13-5-S4.ZIP › proTRAC_results_human/bidirectional_clusters/Cluster_63.fas]

>chr8 125909674 gi|108054387|gb|DQ573133.1| Homo sapiens piRNA piR-41245, complete sequence M +
TCACCTGGGTGCAGGTGGGCTGAGTCCGAA
>chr8 125913040 gi|108087030|gb|DQ593793.1| Homo sapiens piRNA piR-33905, complete sequence M +
CTGGAAGAGACAAACTTAACAAGGAGGT
>chr8 125913728 gi|108071073|gb|DQ582539.1| Homo sapiens piRNA piR-32651, complete sequence M -
CATGATGTGAACGGCATACTCACTGC
>chr8 125913759 gi|108068817|gb|DQ581344.1| Homo sapiens piRNA piR-49456, complete sequence U -
TGATAAAGGGAAGAGATCTTACATGTGGA
>chr8 125913814 gi|108084395|gb|DQ592406.1| Homo sapiens piRNA piR-59518, complete sequence U -
TGTTTATGCGTAGTGGCAGCAGTAGC
>chr8 125914098 gi|108071121|gb|DQ582564.1| Homo sapiens piRNA piR-32676, complete sequence M -
CATTCTAGCAAAAGCAGGGGCCATTACACAC
>chr8 125914345 gi|108058266|gb|DQ575852.1| Homo sapiens piRNA piR-43964, complete sequence U -
TCCGGGTATGCTTGACCATTGAGGGCCA
>chr8 125914346 gi|108058264|gb|DQ575851.1| Homo sapiens piRNA piR-43963, complete sequence U -
TCCGGGTATGCTTGACCATTGAGGGCC
>chr8 125914587 gi|108053878|gb|DQ572624.1| Homo sapiens piRNA piR-40736, complete sequence U -
TCAAATGCCTAATAGGACTTGCTTCC
>chr8 125914639 gi|108079171|gb|DQ587917.1| Homo sapiens piRNA piR-55029, complete sequence M -
TGGCCCTCAGGCAAGCGGACTTTGGAGGC
>chr8 125918351 gi|108067510|gb|DQ580660.1| Homo sapiens piRNA piR-48772, complete sequence M -
TGAGCCGAGATCGTGCCACTGCACCCCAGC
>chr8 125918509 gi|108083960|gb|DQ592181.1| Homo sapiens piRNA piR-59293, complete sequence M +
TGTTAGCCAGGATGGTCTCGATCTCCTGA
>chr8 125918554 gi|108081958|gb|DQ590704.1| Homo sapiens piRNA piR-57816, complete sequence M -
TGTAATCCCAGCACTTTGGGAGGCCGAGG
>chr8 125918557 gi|108075917|gb|DQ585094.1| Homo sapiens piRNA piR-52206, complete sequence M -
TGCCTGTAATCCCAGCACTTTGGGAGGCCG
>chr8 125918558 gi|108075915|gb|DQ585093.1| Homo sapiens piRNA piR-52205, complete sequence M -
TGCCTGTAATCCCAGCACTTTGGGAGGCC
>chr8 125918831 gi|108080328|gb|DQ589074.1| Homo sapiens piRNA piR-56186, complete sequence M +
TGGGCCATGCGGTGAGTGTTATAGCTCTA
>chr8 125918925 gi|108084067|gb|DQ592235.1| Homo sapiens piRNA piR-59347, complete sequence M -
TGTTCCTGCATGGCTAAGTGCCTGGGTTCA
>chr8 125919037 gi|108086041|gb|DQ593274.1| Homo sapiens piRNA piR-33386, complete sequence U -
CGCAGACCCACTGTTGACTTTCACCCC
>chr8 125919046 gi|108099364|gb|DQ600260.1| Homo sapiens piRNA piR-38326, complete sequence U -
TACCGCCATCGCAGACCCACTGTTGAC
>chr8 125920653 gi|108086948|gb|DQ593751.1| Homo sapiens piRNA piR-33863, complete sequence M -
CTGCATAGTATTCCATGGTGTATATGTGC
>chr8 125920796 gi|108102293|gb|DQ601792.1| Homo sapiens piRNA piR-39858, complete sequence M +
TAGGTGGGAATTGAACAATGAGATCA
>chr8 125922319 gi|108081864|gb|DQ590610.1| Homo sapiens piRNA piR-57722, complete sequence U -
TGGTTTACCGGAAATTCTAGGGGTAGCACC
>chr8 125923146 gi|108078253|gb|DQ586999.1| Homo sapiens piRNA piR-54111, complete sequence M -
TGGAGACACGAGGTAAAATTGGTCTTGGA
>chr8 125923268 gi|108097953|gb|DQ599517.1| Homo sapiens piRNA piR-37583, complete sequence U -
TAATACCACCTTACATCCACTCAGGGATGAA
>chr8 125923767 gi|108097722|gb|DQ599396.1| Homo sapiens piRNA piR-37462, complete sequence U -
TAAGGAAGGGGCATAAGCTATGAGCTGGA
>chr8 125923883 gi|108096654|gb|DQ598839.1| Homo sapiens piRNA piR-36905, complete sequence U -
TAAACTGATATCCAATTTGCTAATAGCCTA
>chr8 125923997 gi|108081426|gb|DQ590172.1| Homo sapiens piRNA piR-57284, complete sequence M -
TGGTGAGAGCACACCTGAACAAAGGAAAA
>chr8 125924010 gi|108054195|gb|DQ572941.1| Homo sapiens piRNA piR-41053, complete sequence M -
TCACAGATGGAACAATGGTGAGAGCACACCT
>chr8 125924018 gi|108076933|gb|DQ585679.1| Homo sapiens piRNA piR-52791, complete sequence M -
TGCTCAATCACAGATGGAACAATGGTGAGA
>chr8 125924030 gi|108072997|gb|DQ583547.1| Homo sapiens piRNA piR-50659, complete sequence M -
TGCAGAAAGGGTGCTCAATCACAGATGGA
>chr8 125924053 gi|108061245|gb|DQ577405.1| Homo sapiens piRNA piR-45517, complete sequence M -
TCTCAGCAAGGCAATCTTTACTTTCTGCAGA
>chr8 125924198 gi|108054162|gb|DQ572908.1| Homo sapiens piRNA piR-41020, complete sequence U -
TCACACCTGGCAACAAAAGATGGCCCATCC
>chr8 125924510 gi|108057079|gb|DQ575230.1| Homo sapiens piRNA piR-43342, complete sequence U -
TCCCAGGAGTCAACCTCCAGGAGCCTCCACGT
>chr8 125924825 gi|108081998|gb|DQ590744.1| Homo sapiens piRNA piR-57856, complete sequence M -
TGTACATGTGGTTGACAAAGAAAAGGGAA
>chr8 125924920 gi|108074966|gb|DQ584588.1| Homo sapiens piRNA piR-51700, complete sequence U -
TGCCATTTACATGAAGAAGCTGGCCACC
>chr8 125924934 gi|108081266|gb|DQ590012.1| Homo sapiens piRNA piR-57124, complete sequence U -
TGGTCGGACCAGATGTGCCATTTACATGA
>chr8 125924950 gi|108095785|gb|DQ598374.1| Homo sapiens piRNA piR-36440, complete sequence U -
GTAGGGCCCAAAAGATTGGTCGGACCAGA
>chr8 125924972 gi|108097739|gb|DQ599405.1| Homo sapiens piRNA piR-37471, complete sequence U -
TAAGGAGGCGGTGTCTGATTTATGTAGGGC
>chr8 125925148 gi|108067719|gb|DQ580767.1| Homo sapiens piRNA piR-48879, complete sequence U -
TGAGCTTCATTGCCTCACGCCAAGGGAA
>chr8 125925159 gi|108062520|gb|DQ578080.1| Homo sapiens piRNA piR-46192, complete sequence U -
TCTGGGGTGATACCTGAGCTTCATTGCCTCA
>chr8 125925208 gi|108054127|gb|DQ572873.1| Homo sapiens piRNA piR-40985, complete sequence U -
TCACAACAGATGCAGATGAAGAGATGTGT
>chr8 125925408 gi|108071580|gb|DQ582811.1| Homo sapiens piRNA piR-32923, complete sequence U -
CCCACAAGTTGAGGGCTCAGTCTCCAAGA
>chr8 125925421 gi|108078957|gb|DQ587703.1| Homo sapiens piRNA piR-54815, complete sequence U -
TGGCATCAGATCCCACAAGTTGAGGGC
>chr8 125925490 gi|108092370|gb|DQ596582.1| Homo sapiens piRNA piR-34648, complete sequence U -
GAGCAATCGATTTGGCAGCAGACACCAGC
>chr8 125925829 gi|108077036|gb|DQ585782.1| Homo sapiens piRNA piR-52894, complete sequence U -
TGCTCTCCATGCCTCATCCTCACACACTGTGT
>chr8 125926226 gi|108087593|gb|DQ594085.1| Homo sapiens piRNA piR-60197, complete sequence U -
TTCACAATTGTGTCCCCCACTGATGGGTGCTT
>chr8 125926325 gi|108082575|gb|DQ591321.1| Homo sapiens piRNA piR-58433, complete sequence U -
TGTGAAGATTCTGAGGCCATAGAATTTGGTC
>chr8 125926687 gi|108096821|gb|DQ598925.1| Homo sapiens piRNA piR-36991, complete sequence U -
TAAATAAGGTGACACATGAGGAATGGCAA
>chr8 125926839 gi|108078028|gb|DQ586774.1| Homo sapiens piRNA piR-53886, complete sequence U -
TGGACAAATGGGATTTGAGTGAAAGTGAC
>chr8 125926944 gi|108061003|gb|DQ577281.1| Homo sapiens piRNA piR-45393, complete sequence U -
TCTAGCAATAGATTCTCTGGTTGGTAGCA
>chr8 125927459 gi|108080988|gb|DQ589734.1| Homo sapiens piRNA piR-56846, complete sequence U -
TGGTAACAAAGTAAAGGGAAGATGGAGTC
>chr8 125927466 gi|108081997|gb|DQ590743.1| Homo sapiens piRNA piR-57855, complete sequence U -
TGTACATGTGGTAACAAAGTAAAGGGAAGA
>chr8 125927518 gi|108053528|gb|DQ572274.1| Homo sapiens piRNA piR-40386, complete sequence U -
TATGCAGATGGGTTATCTACCTGACGGGT
>chr8 125928182 gi|108057742|gb|DQ575572.1| Homo sapiens piRNA piR-43684, complete sequence U -
TCCCTCCATGAACGAATAGTGATTGATACTC
>chr8 125928359 gi|108055549|gb|DQ574295.1| Homo sapiens piRNA piR-42407, complete sequence U -
TCCACAGAACTCAGAGGGTCCAATCCAGG
>chr8 125928361 gi|108053425|gb|DQ572171.1| Homo sapiens piRNA piR-40283, complete sequence U -
TATCTCCACAGAACTCAGAGGGTCCAATCCA
>chr8 125928366 gi|108080692|gb|DQ589438.1| Homo sapiens piRNA piR-56550, complete sequence U -
TGGGTATCTCCACAGAACTCAGAGGGTCCA
>chr8 125928367 gi|108080691|gb|DQ589437.1| Homo sapiens piRNA piR-56549, complete sequence U -
TGGGTATCTCCACAGAACTCAGAGGGTCC
>chr8 125928400 gi|108092406|gb|DQ596601.1| Homo sapiens piRNA piR-34667, complete sequence U -
GAGCATGGGTGCTGGGTCGATGACAATGA
>chr8 125928413 gi|108097106|gb|DQ599071.1| Homo sapiens piRNA piR-37137, complete sequence U -
TAACATTTGAACTGAGCATGGGTGCTGGG
>chr8 125928416 gi|108097104|gb|DQ599070.1| Homo sapiens piRNA piR-37136, complete sequence U -
TAACATTTGAACTGAGCATGGGTGCT
>chr8 125928824 gi|108067284|gb|DQ580544.1| Homo sapiens piRNA piR-48656, complete sequence U -
TGAGCAATGCACTTTGCCTATGCTGGGGAGC
>chr8 125928977 gi|108055406|gb|DQ574152.1| Homo sapiens piRNA piR-42264, complete sequence U -
TCCAAGCCTAGAGAAACCATGTACAGCAGA
>chr8 125929564 gi|108052679|gb|DQ571425.1| Homo sapiens piRNA piR-31537, complete sequence M +
AGTAGAGACAGGGTTTCACCATGTTGGCCA
>chr8 125930713 gi|108100110|gb|DQ600645.1| Homo sapiens piRNA piR-38711, complete sequence M -
TACTTATTGGGTACAATGCTCACTACCTGG
>chr8 125930730 gi|108052621|gb|DQ571367.1| Homo sapiens piRNA piR-31479, complete sequence U -
AGGGTTGAAAAAAGCTACTTATTGGGTA
>chr8 125931278 gi|108054006|gb|DQ572752.1| Homo sapiens piRNA piR-40864, complete sequence U -
TCAAGGAACGCCACTGACTGTTGCCAATGA
>chr8 125931283 gi|108071015|gb|DQ582509.1| Homo sapiens piRNA piR-32621, complete sequence U -
CATCAAGGAACGCCACTGACTGTTGCC
>chr8 125931380 gi|108072506|gb|DQ583291.1| Homo sapiens piRNA piR-50403, complete sequence U -
TGCAAGTTTTACTTGAGATAATGGCTGAC
>chr8 125932075 gi|108063105|gb|DQ578383.1| Homo sapiens piRNA piR-46495, complete sequence U -
TCTTGGCAATATGATGGGAGGCTTAGGT
>chr8 125932735 gi|108099633|gb|DQ600401.1| Homo sapiens piRNA piR-38467, complete sequence U -
TACGCAGAGCCGGCGGGCCCACACAGGTCA
>chr8 125932757 gi|108096606|gb|DQ598814.1| Homo sapiens piRNA piR-36880, complete sequence U -
TAAACCCATGCATTGCACCTGCTACGCAGA
>chr8 125932776 gi|108066846|gb|DQ580314.1| Homo sapiens piRNA piR-48426, complete sequence U -
TGAGAGACATCAGAAGTTCTAAACCCATGC
>chr8 125933068 gi|108055753|gb|DQ574499.1| Homo sapiens piRNA piR-42611, complete sequence U -
TCCAGACAACTGTGAAGGGAGTTCCCAGAA
>chr8 125933102 gi|108053778|gb|DQ572524.1| Homo sapiens piRNA piR-40636, complete sequence U -
TCAAAAGGTAAAGAGTATGTAACAGGTTGAC
>chr8 125933197 gi|108060847|gb|DQ577201.1| Homo sapiens piRNA piR-45313, complete sequence U -
TCTAAGGTCTCAAAGGTCAGTGTCTGCAA
>chr8 125933274 gi|108088574|gb|DQ594602.1| Homo sapiens piRNA piR-60714, complete sequence U -
TTCTAACTCTGATAGACTTTTGTCATTCCGT
>chr8 125933781 gi|108065761|gb|DQ579741.1| Homo sapiens piRNA piR-47853, complete sequence U -
TGACCCCTACGCTGAATACTCTGCAGCTGC
>chr8 125933923 gi|108064650|gb|DQ579180.1| Homo sapiens piRNA piR-47292, complete sequence U -
TGAATCATCAGTCAGTACCCTAAGCTCCCAA
>chr8 125933931 gi|108100138|gb|DQ600659.1| Homo sapiens piRNA piR-38725, complete sequence U -
TACTTCGTGAATCATCAGTCAGTACCCTAA
>chr8 125933968 gi|108054286|gb|DQ573032.1| Homo sapiens piRNA piR-41144, complete sequence U -
TCACATTACGGTGGCTGTCCAGATTGATG
>chr8 125934092 gi|108054756|gb|DQ573502.1| Homo sapiens piRNA piR-41614, complete sequence U -
TCAGCCAAAACACTCTAGGGTCCTCTTCAA
>chr8 125934100 gi|108053051|gb|DQ571797.1| Homo sapiens piRNA piR-31909, complete sequence U -
ATTCCTGTAATCAGCCAAAACACTCTAGGGTC
>chr8 125934155 gi|108055416|gb|DQ574162.1| Homo sapiens piRNA piR-42274, complete sequence M -
TCCAAGGAATGAAAGCAGGCGCCTCCAGA
>chr8 125934188 gi|108094956|gb|DQ597949.1| Homo sapiens piRNA piR-36015, complete sequence U -
GGCCATCATAGGAGGCAACGGAGCTTCCGGCT
>chr8 125934286 gi|108082739|gb|DQ591485.1| Homo sapiens piRNA piR-58597, complete sequence U -
TGTGAGGATGCTTCAGCCTGATCCAGGTCC
>chr8 125934295 gi|108098174|gb|DQ599631.1| Homo sapiens piRNA piR-37697, complete sequence U -
TAATGGTTTGTGAGGATGCTTCAGCCTGA
>chr8 125934327 gi|108064865|gb|DQ579292.1| Homo sapiens piRNA piR-47404, complete sequence U -
TGACAAAACGTCAGTATCCATGGGGTTGT
>chr8 125934340 gi|108059639|gb|DQ576565.1| Homo sapiens piRNA piR-44677, complete sequence U -
TCCTGTGACTACCATGACAAAACGTCAGTA
>chr8 125934351 gi|108053354|gb|DQ572100.1| Homo sapiens piRNA piR-40212, complete sequence U -
TATCAGAAGTTTCCTGTGACTACCATGACA
>chr8 125934562 gi|108082514|gb|DQ591260.1| Homo sapiens piRNA piR-58372, complete sequence U -
TGTCTTGCCACCCCTTATGCCTATAGAAA
>chr8 125934579 gi|108082097|gb|DQ590843.1| Homo sapiens piRNA piR-57955, complete sequence U -
TGTATACAACTGTCGTTCTTGTCTTGCCACC
>chr8 125934837 gi|108085872|gb|DQ593185.1| Homo sapiens piRNA piR-33297, complete sequence U -
CCTTATATTAAAAAGGGGTGCAAATACAAGA
>chr8 125934917 gi|108098874|gb|DQ600008.1| Homo sapiens piRNA piR-38074, complete sequence U -
TACATCTTCTGCAGTGAAAGCTTTGCTC
>chr8 125935277 gi|108067086|gb|DQ580440.1| Homo sapiens piRNA piR-48552, complete sequence U -
TGAGATGAAATTAGAGGCAGAGGCCACAGC
>chr8 125935531 gi|108081345|gb|DQ590091.1| Homo sapiens piRNA piR-57203, complete sequence U -
TGGTGAACCGTGTAGGCAAAGACCCC
>chr8 125935532 gi|108072580|gb|DQ583329.1| Homo sapiens piRNA piR-50441, complete sequence U -
TGCAATGGTGAACCGTGTAGGCAAAGACCC
>chr8 125935546 gi|108055663|gb|DQ574409.1| Homo sapiens piRNA piR-42521, complete sequence U -
TCCACGCATGACGGGTGCAATGGTGAACCGT
>chr8 125935547 gi|108055662|gb|DQ574408.1| Homo sapiens piRNA piR-42520, complete sequence U -
TCCACGCATGACGGGTGCAATGGTGAACCG
>chr8 125935548 gi|108055661|gb|DQ574407.1| Homo sapiens piRNA piR-42519, complete sequence U -
TCCACGCATGACGGGTGCAATGGTGAACC
>chr8 125935549 gi|108055660|gb|DQ574406.1| Homo sapiens piRNA piR-42518, complete sequence U -
TCCACGCATGACGGGTGCAATGGTGAAC
>chr8 125935570 gi|108093064|gb|DQ596942.1| Homo sapiens piRNA piR-35008, complete sequence U -
GATTTATTGAGCACATACCACACTCCACGC
>chr8 125935784 gi|108071788|gb|DQ582919.1| Homo sapiens piRNA piR-50031, complete sequence U -
TGATGTGATTTGGTCAAATGGACAATGAGC
>chr8 125936017 gi|108082157|gb|DQ590903.1| Homo sapiens piRNA piR-58015, complete sequence U -
TGTCAAGACTTGGCAATTGCTTGGGT
>chr8 125936097 gi|108072587|gb|DQ583333.1| Homo sapiens piRNA piR-50445, complete sequence U -
TGCAATGGTTAGGCAAGAGATGATGAGC
>chr8 125936360 gi|108052699|gb|DQ571445.1| Homo sapiens piRNA piR-31557, complete sequence U -
AGTCAGGGGGTGTGGCTGAGGACAGCTTGC
>chr8 125936386 gi|108091767|gb|DQ596257.1| Homo sapiens piRNA piR-34323, complete sequence U -
GACAGATGGAACAACATGTGCAAAGTC
>chr8 125936450 gi|108071435|gb|DQ582735.1| Homo sapiens piRNA piR-32847, complete sequence U -
CCAGGTGATGCTAAGCTGGACTCTGGA
>chr8 125936597 gi|108098188|gb|DQ599638.1| Homo sapiens piRNA piR-37704, complete sequence U -
TAATGTCTGGCCCAAATCATTGATTTGC
>chr8 125936800 gi|108077813|gb|DQ586559.1| Homo sapiens piRNA piR-53671, complete sequence U -
TGGAAGAACTTTGAAGATGGGTGATTTCC
>chr8 125937274 gi|108057633|gb|DQ575515.1| Homo sapiens piRNA piR-43627, complete sequence U -
TCCCTAAACCTTAGCTGCCCTAGTTGTC
>chr8 125937432 gi|108081954|gb|DQ590700.1| Homo sapiens piRNA piR-57812, complete sequence U -
TGTAATACATTGGCAGAATGAAGGCCCCA
>chr8 125937530 gi|108077090|gb|DQ585836.1| Homo sapiens piRNA piR-52948, complete sequence U -
TGCTGAACACCAACCAGATTGGTCATTAGAGA
>chr8 125937550 gi|108055270|gb|DQ574016.1| Homo sapiens piRNA piR-42128, complete sequence U -
TCCAAAGTTAGTGCTCTTTGCTGAACACCA
>chr8 125937555 gi|108089847|gb|DQ595257.1| Homo sapiens piRNA piR-61369, complete sequence U -
TTGGACTCCAAAGTTAGTGCTCTTTGCTGAA
>chr8 125937570 gi|108097168|gb|DQ599103.1| Homo sapiens piRNA piR-37169, complete sequence U -
TAACCCAGGCCACTTGGACTCCAAAGTTA
>chr8 125937622 gi|108052287|gb|DQ571033.1| Homo sapiens piRNA piR-31145, complete sequence U -
AGCTAAATGAAGCAGCCAGTGCCACACAGT
>chr8 125937626 gi|108052286|gb|DQ571032.1| Homo sapiens piRNA piR-31144, complete sequence U -
AGCTAAATGAAGCAGCCAGTGCCACA
>chr8 125937807 gi|108101243|gb|DQ601242.1| Homo sapiens piRNA piR-39308, complete sequence U -
TAGCCCAGAAGTGATAACAATAAAGGAA
>chr8 125937930 gi|108053177|gb|DQ571923.1| Homo sapiens piRNA piR-40035, complete sequence U -
TAGTGCTGTGTGCTGAGAATTCAGCAGC
>chr8 125938101 gi|108069252|gb|DQ581586.1| Homo sapiens piRNA piR-49698, complete sequence U -
TGATCTACAGATGCCTTGACCATTGT
>chr8 125938522 gi|108055287|gb|DQ574033.1| Homo sapiens piRNA piR-42145, complete sequence U -
TCCAAATGGCTCCCAGCAATATTTGCCTCC
>chr8 125938556 gi|108098557|gb|DQ599845.1| Homo sapiens piRNA piR-37911, complete sequence U -
TACACTGGTAAACTGTCCTTGGGTGGCCC
>chr8 125938877 gi|108088445|gb|DQ594535.1| Homo sapiens piRNA piR-60647, complete sequence U -
TTCCTTGAAACTTTGCATGTGCCATTCCC
>chr8 125939278 gi|108079082|gb|DQ587828.1| Homo sapiens piRNA piR-54940, complete sequence U -
TGGCCACGTGCCTTTCTCCAGGTACTTAC
>chr8 125939410 gi|108095228|gb|DQ598090.1| Homo sapiens piRNA piR-36156, complete sequence U -
GGGAATTGTGCAAAGAATTGTATCTTTATTG
>chr8 125939750 gi|108088434|gb|DQ594529.1| Homo sapiens piRNA piR-60641, complete sequence U -
TTCCTTAGGAATAAGGATGCAGGAGAAGC
>chr8 125939962 gi|108062516|gb|DQ578078.1| Homo sapiens piRNA piR-46190, complete sequence U -
TCTGGGGCTCAGCTTCCAGTCCATCACCAGA
>chr8 125940023 gi|108076066|gb|DQ585171.1| Homo sapiens piRNA piR-52283, complete sequence U -
TGCCTTGCAGCCTTGCAGAGCAGGAGTGC
>chr8 125940231 gi|108084278|gb|DQ592345.1| Homo sapiens piRNA piR-59457, complete sequence U -
TGTTGGATTGTAGCATGGCTTGGAGAAC
>chr8 125940248 gi|108090352|gb|DQ595525.1| Homo sapiens piRNA piR-61637, complete sequence U -
TTGGTGGCTGACTGATGTTGTTGGATTGT
>chr8 125940248 gi|108081606|gb|DQ590352.1| Homo sapiens piRNA piR-57464, complete sequence U -
TGGTGGCTGACTGATGTTGTTGGATTGT
>chr8 125940318 gi|108059799|gb|DQ576649.1| Homo sapiens piRNA piR-44761, complete sequence U -
TCCTTCTCAGTGGTGTGGATGATAATAAT
>chr8 125940341 gi|108087906|gb|DQ594249.1| Homo sapiens piRNA piR-60361, complete sequence U -
TTCATGCCACCTGGAAAGGGTTTCTCCTTC
>chr8 125940350 gi|108093956|gb|DQ597408.1| Homo sapiens piRNA piR-35474, complete sequence U -
GCCTTATTTCTTCATGCCACCTGGAAAGGGT
>chr8 125940395 gi|108062070|gb|DQ577830.1| Homo sapiens piRNA piR-45942, complete sequence U -
TCTGATTCTTCTTGGTGTGCTAGTGCTC
>chr8 125940401 gi|108094550|gb|DQ597736.1| Homo sapiens piRNA piR-35802, complete sequence U -
GGACCAGATCTGATTCTTCTTGGTGTGCTA
>chr8 125940541 gi|108063361|gb|DQ578512.1| Homo sapiens piRNA piR-46624, complete sequence U -
TGAAAAGGTGCATCTTCCATGAAGCCTTTTC
>chr8 125940660 gi|108067555|gb|DQ580683.1| Homo sapiens piRNA piR-48795, complete sequence U -
TGAGCCTTGTGGAGCCTCAGGATGCCCATGT
>chr8 125940815 gi|108101470|gb|DQ601361.1| Homo sapiens piRNA piR-39427, complete sequence U -
TAGCTGTTAAAAGGGAATGCCCGCTCAA
>chr8 125941173 gi|108059281|gb|DQ576380.1| Homo sapiens piRNA piR-44492, complete sequence U -
TCCTGATGCAGTCCTCTCCAGGGAGGGCCTC
>chr8 125941320 gi|108097140|gb|DQ599089.1| Homo sapiens piRNA piR-37155, complete sequence U -
TAACCACTGTATCATTCCCCTTTCTGGTCTC
>chr8 125941448 gi|108061650|gb|DQ577615.1| Homo sapiens piRNA piR-45727, complete sequence U -
TCTCTGATGGCTTTTGCTGCCAGCTCTGTGC
>chr8 125941489 gi|108082506|gb|DQ591252.1| Homo sapiens piRNA piR-58364, complete sequence U -
TGTCTTCAAGGCTACACACCGTCCCTGAGC
>chr8 125942797 gi|108051807|gb|DQ570553.1| Homo sapiens piRNA piR-30665, complete sequence U -
ACCTGGGATAACATGGAGCCAAGACTT
>chr8 125942906 gi|108093338|gb|DQ597082.1| Homo sapiens piRNA piR-35148, complete sequence U -
GCAGAAGAAAAGTGACAAGGTGACTGTGC
>chr8 125942949 gi|108055209|gb|DQ573955.1| Homo sapiens piRNA piR-42067, complete sequence U -
TCCAAAATATCAATGGTGATGGACATGAA
>chr8 125943103 gi|108093185|gb|DQ597003.1| Homo sapiens piRNA piR-35069, complete sequence U -
GCAATGTGTGGAGACATTTTGGGTTGTCA
>chr8 125943104 gi|108078782|gb|DQ587528.1| Homo sapiens piRNA piR-54640, complete sequence U -
TGGCAATGTGTGGAGACATTTTGGGTTGTC
>chr8 125943289 gi|108057324|gb|DQ575357.1| Homo sapiens piRNA piR-43469, complete sequence U -
TCCCCAACGTTTAGAAGTGCACGAGCCATCAC
>chr8 125943698 gi|108055777|gb|DQ574523.1| Homo sapiens piRNA piR-42635, complete sequence U -
TCCAGAGAGTCCGACCTGTTAGCAGTCCCCC
>chr8 125943742 gi|108090658|gb|DQ595684.1| Homo sapiens piRNA piR-61796, complete sequence U -
TTGTGTCAGGGATCTGAGATCTTACA
>chr8 125943756 gi|108085560|gb|DQ593010.1| Homo sapiens piRNA piR-33122, complete sequence U -
CCCTGGGTCCTCCAGAGTTTGTGTCAGGGA
>chr8 125943875 gi|108098338|gb|DQ599715.1| Homo sapiens piRNA piR-37781, complete sequence U -
TACAAATCCCAAGCCAAAAGTCAGGTGTGCC
>chr8 125944087 gi|108070159|gb|DQ582060.1| Homo sapiens piRNA piR-32172, complete sequence U -
CACCACTGAGATGCTGTGAGACCTTGAGC
>chr8 125944151 gi|108052452|gb|DQ571198.1| Homo sapiens piRNA piR-31310, complete sequence U -
AGGCAAAGTCTGTAAAATGTGCTTGATGC
>chr8 125944283 gi|108056073|gb|DQ574715.1| Homo sapiens piRNA piR-42827, complete sequence U -
TCCAGGTCTGCCAACTACGAGCTGGGAGA
>chr8 125944689 gi|108088896|gb|DQ594767.1| Homo sapiens piRNA piR-60879, complete sequence U -
TTCTTAACATGCTCCAGTTGGTGAATGCCT
>chr8 125944697 gi|108059105|gb|DQ576288.1| Homo sapiens piRNA piR-44400, complete sequence U -
TCCTCTTCTTAACATGCTCCAGTTGGT
>chr8 125944828 gi|108051714|gb|DQ570460.1| Homo sapiens piRNA piR-30572, complete sequence U -
ACCCAAGGATGGTTTGATCTTCAGAGC
>chr8 125945462 gi|108082984|gb|DQ591676.1| Homo sapiens piRNA piR-58788, complete sequence M -
TGTGCAGTTAACACAATTATCACAGGGTCC
>chr8 125945798 gi|108058544|gb|DQ575999.1| Homo sapiens piRNA piR-44111, complete sequence M -
TCCTAATAAGCCTGGGAGTGCTATGGGA
>chr8 125945800 gi|108058542|gb|DQ575998.1| Homo sapiens piRNA piR-44110, complete sequence M -
TCCTAATAAGCCTGGGAGTGCTATGG
>chr8 125949801 gi|108070036|gb|DQ581994.1| Homo sapiens piRNA piR-32106, complete sequence U -
CACAGAGCAACTAGGGAAATCTAACCTAAC
>chr8 125950464 gi|108056776|gb|DQ575075.1| Homo sapiens piRNA piR-43187, complete sequence U -
TCCCACAAGAAATGGAGGGAGGTGCTGTC
>chr8 125950465 gi|108056774|gb|DQ575074.1| Homo sapiens piRNA piR-43186, complete sequence U -
TCCCACAAGAAATGGAGGGAGGTGCTGT
>chr8 125950538 gi|108054212|gb|DQ572958.1| Homo sapiens piRNA piR-41070, complete sequence U -
TCACAGCATGGAGCGTCACGATAGGGGATC
>chr8 125950539 gi|108054211|gb|DQ572957.1| Homo sapiens piRNA piR-41069, complete sequence U -
TCACAGCATGGAGCGTCACGATAGGGGAT
>chr8 125950540 gi|108054210|gb|DQ572956.1| Homo sapiens piRNA piR-41068, complete sequence U -
TCACAGCATGGAGCGTCACGATAGGGGA
>chr8 125950731 gi|108055025|gb|DQ573771.1| Homo sapiens piRNA piR-41883, complete sequence U -
TCATCAGTATACCTAGGCCTATAGAAGTCATT
>chr8 125950749 gi|108080745|gb|DQ589491.1| Homo sapiens piRNA piR-56603, complete sequence U -
TGGGTCTCAGGCAGGCTTCATCAGTATACCT
>chr8 125950808 gi|108053880|gb|DQ572626.1| Homo sapiens piRNA piR-40738, complete sequence U -
TCAAATGGTGTCATGAGTTCTCTCTCTCTGT
>chr8 125950823 gi|108094354|gb|DQ597634.1| Homo sapiens piRNA piR-35700, complete sequence U -
GCTTCCTTGAGGACTCAAATGGTGTCATGA
>chr8 125950897 gi|108065169|gb|DQ579448.1| Homo sapiens piRNA piR-47560, complete sequence U -
TGACAGAGAGCTCTGGATAGCGGTGCTTGA
>chr8 125951076 gi|108097274|gb|DQ599158.1| Homo sapiens piRNA piR-37224, complete sequence U -
TAACTAAAGACAAAATCTGGTTTGGCATGC
>chr8 125951328 gi|108079406|gb|DQ588152.1| Homo sapiens piRNA piR-55264, complete sequence U -
TGGCTGACATGGTCCAGAAGATTCTCCCCT
>chr8 125951402 gi|108061119|gb|DQ577340.1| Homo sapiens piRNA piR-45452, complete sequence U -
TCTATGTTAGCAGGCGAATCTCTGGGTCA
>chr8 125951616 gi|108073283|gb|DQ583712.1| Homo sapiens piRNA piR-50824, complete sequence U -
TGCAGGAAAAGCACTTGGGACCAGGAGGAGC
>chr8 125951616 gi|108052334|gb|DQ571080.1| Homo sapiens piRNA piR-31192, complete sequence U -
AGGAAAAGCACTTGGGACCAGGAGGAGC
>chr8 125951833 gi|108077724|gb|DQ586470.1| Homo sapiens piRNA piR-53582, complete sequence U -
TGGAAATAACGCTGCCCATGCCCAGACCAA
>chr8 125952009 gi|108075969|gb|DQ585120.1| Homo sapiens piRNA piR-52232, complete sequence U -
TGCCTGTGTGGTTGAAGATGGACACGAGC
>chr8 125952044 gi|108065025|gb|DQ579374.1| Homo sapiens piRNA piR-47486, complete sequence U -
TGACACAGAACTGGCCATTCCTGAGAC
>chr8 125953499 gi|108067163|gb|DQ580480.1| Homo sapiens piRNA piR-48592, complete sequence U -
TGAGATGTGCTGAAGCTGGTAATTATCTTC
>chr8 125953919 gi|108067179|gb|DQ580489.1| Homo sapiens piRNA piR-48601, complete sequence U -
TGAGATTAGTGATACTCAGCGTTTCTGACA
>chr8 125953975 gi|108078861|gb|DQ587607.1| Homo sapiens piRNA piR-54719, complete sequence U +
TGGCAGAGCTTGTCTCCAAGGGCTAGA
>chr8 125954472 gi|108081284|gb|DQ590030.1| Homo sapiens piRNA piR-57142, complete sequence M -
TGGTCTCGAACTCCTGACCTCAGGTGATCCA
>chr8 125954473 gi|108081283|gb|DQ590029.1| Homo sapiens piRNA piR-57141, complete sequence M -
TGGTCTCGAACTCCTGACCTCAGGTGATCC
>chr8 125954474 gi|108081282|gb|DQ590028.1| Homo sapiens piRNA piR-57140, complete sequence M -
TGGTCTCGAACTCCTGACCTCAGGTGATC
>chr8 125954478 gi|108095110|gb|DQ598029.1| Homo sapiens piRNA piR-36095, complete sequence M -
GGCTGGTCTCGAACTCCTGACCTCAGGT
>chr8 125954530 gi|108082022|gb|DQ590768.1| Homo sapiens piRNA piR-57880, complete sequence U +
TGTACTAAAAGTGCAAACACAAAGGGAAC
>chr8 125954537 gi|108051236|gb|DQ569982.1| Homo sapiens piRNA piR-30094, complete sequence U +
AAAGTGCAAACACAAAGGGAACTGCGTG
>chr8 125954871 gi|108069847|gb|DQ581895.1| Homo sapiens piRNA piR-50007, complete sequence U +
TGATGTCACCACACTGCTATATGGAA
>chr8 125955297 gi|108087639|gb|DQ594109.1| Homo sapiens piRNA piR-60221, complete sequence U +
TTCACCCAGTTAGTGTATGGCCTATTTCTT
>chr8 125955298 gi|108054340|gb|DQ573086.1| Homo sapiens piRNA piR-41198, complete sequence U +
TCACCCAGTTAGTGTATGGCCTATTTCT
>chr8 125955735 gi|108092509|gb|DQ596654.1| Homo sapiens piRNA piR-34720, complete sequence U +
GAGGAAAGAGTGAGTTAAATGTTGGT
>chr8 125956253 gi|108082228|gb|DQ590974.1| Homo sapiens piRNA piR-58086, complete sequence U -
TGTCAGGTTAGGAAAAGGCATGGTGGA
>chr8 125956560 gi|108061079|gb|DQ577320.1| Homo sapiens piRNA piR-45432, complete sequence U +
TCTATACGGCTGGCTCTTATATTATGGGT
>chr8 125956900 gi|108069916|gb|DQ581932.1| Homo sapiens piRNA piR-32044, complete sequence U +
CAAGCTTGCATTGAGGTTACAAAGTGGCAA
>chr8 125957208 gi|108091882|gb|DQ596315.1| Homo sapiens piRNA piR-34381, complete sequence U +
GACCACATCACATATGAGTTGCCTGGATTGC
