# Supplementary material for: proTRAC - a software for probabilistic piRNA cluster detection, visualization and analysis
Source: BMC Bioinformatics. 2012 Jan 10;13:5. doi: 10.1186/1471-2105-13-5 (PMC3293768; doi:10.1186/1471-2105-13-5)
Supplement: Additional file 4 — proTRAC results folder containing a picture and a FASTA file for each detected human cluster. After decompression, the folder can be opened as former session in proTRAC. Alternatively, each file can be opened separately with any standard text-editor or graphic-viewer respectively. [file 1471-2105-13-5-S4.ZIP › proTRAC_results_human/bidirectional_clusters/Cluster_76.fas]

>chr9 82499196 gi|108054168|gb|DQ572914.1| Homo sapiens piRNA piR-41026, complete sequence U -
TCACACTGATCCACTGGACTGAGATTTGC
>chr9 82499259 gi|108057405|gb|DQ575398.1| Homo sapiens piRNA piR-43510, complete sequence U -
TCCCCATGTGACCCACTCTCTGTCAGAATT
>chr9 82499417 gi|108057955|gb|DQ575682.1| Homo sapiens piRNA piR-43794, complete sequence U -
TCCCTTCACCACAGGGTGTCTTTGTGCCA
>chr9 82499969 gi|108061468|gb|DQ577520.1| Homo sapiens piRNA piR-45632, complete sequence U -
TCTCCCTGCTTGGTGATGGTCTTGAAGAA
>chr9 82500661 gi|108053617|gb|DQ572363.1| Homo sapiens piRNA piR-40475, complete sequence U -
TATGTATGTGTGTGCGCATATGTATGTGTA
>chr9 82502512 gi|108096246|gb|DQ598624.1| Homo sapiens piRNA piR-36690, complete sequence U -
GTGTCTCCAAGTCCTGAGTCTACTGG
>chr9 82502858 gi|108054482|gb|DQ573228.1| Homo sapiens piRNA piR-41340, complete sequence U +
TCACTGAGGATCCCTTTCAGGATGCTGTGA
>chr9 82502859 gi|108070329|gb|DQ582151.1| Homo sapiens piRNA piR-32263, complete sequence U +
CACTGAGGATCCCTTTCAGGATGCTG
>chr9 82503023 gi|108070408|gb|DQ582191.1| Homo sapiens piRNA piR-32303, complete sequence U -
CAGAACTCCACTGGTATGTTGCAGAAGGTC
>chr9 82503052 gi|108081598|gb|DQ590344.1| Homo sapiens piRNA piR-57456, complete sequence U -
TGGTGGCCTAGACTAAATCCAGGTGAAATGCC
>chr9 82504685 gi|108052005|gb|DQ570751.1| Homo sapiens piRNA piR-30863, complete sequence U +
AGAAGGCGATACTGGAGAAATAGGATCTCA
>chr9 82506721 gi|108098016|gb|DQ599550.1| Homo sapiens piRNA piR-37616, complete sequence U +
TAATCCAGTGTGACTGGTGTCCATCTAAGA
>chr9 82506724 gi|108056167|gb|DQ574763.1| Homo sapiens piRNA piR-42875, complete sequence U +
TCCAGTGTGACTGGTGTCCATCTAAGAAGA
>chr9 82507367 gi|108064412|gb|DQ579051.1| Homo sapiens piRNA piR-47163, complete sequence U +
TGAAGCTGCTAAGGTGAGAGGATGAATGTC
>chr9 82508187 gi|108078266|gb|DQ587012.1| Homo sapiens piRNA piR-54124, complete sequence U +
TGGAGAGAGGTGTTCTTGGTCCTCATGGT
