# Supplementary material for: proTRAC - a software for probabilistic piRNA cluster detection, visualization and analysis
Source: BMC Bioinformatics. 2012 Jan 10;13:5. doi: 10.1186/1471-2105-13-5 (PMC3293768; doi:10.1186/1471-2105-13-5)
Supplement: Additional file 4 — proTRAC results folder containing a picture and a FASTA file for each detected human cluster. After decompression, the folder can be opened as former session in proTRAC. Alternatively, each file can be opened separately with any standard text-editor or graphic-viewer respectively. [file 1471-2105-13-5-S4.ZIP › proTRAC_results_human/bidirectional_clusters/Cluster_80.fas]

>chr9 93342735 gi|108091290|gb|DQ596011.1| Homo sapiens piRNA piR-34077, complete sequence U -
GAAACAGAACCTGAGATGGCCACAGCCCC
>chr9 93345145 gi|108077527|gb|DQ586273.1| Homo sapiens piRNA piR-53385, complete sequence U -
TGCTTGGCAGCCACTGTTTGGGCCACAGCC
>chr9 93345221 gi|108068734|gb|DQ581301.1| Homo sapiens piRNA piR-49413, complete sequence U -
TGAGTTCGGTCAGTGCCTGAGGGAGC
>chr9 93345252 gi|108080588|gb|DQ589334.1| Homo sapiens piRNA piR-56446, complete sequence U -
TGGGGGCTTCTTTGGCCAAATGGAGTGGGT
>chr9 93345292 gi|108078787|gb|DQ587533.1| Homo sapiens piRNA piR-54645, complete sequence U -
TGGCACAACAGCTTCTGGAAATCTGTTTC
>chr9 93345362 gi|108069320|gb|DQ581623.1| Homo sapiens piRNA piR-49735, complete sequence U -
TGATCTTCAGTATTGGTGGTTTTGTGTGG
>chr9 93345420 gi|108089402|gb|DQ595028.1| Homo sapiens piRNA piR-61140, complete sequence U +
TTGCAATGGGTTTGCAAACTGTGTGTTGC
>chr9 93345499 gi|108093542|gb|DQ597190.1| Homo sapiens piRNA piR-35256, complete sequence U -
GCATGATGGATGGGACCTACGGATCTGGC
>chr9 93345518 gi|108064739|gb|DQ579227.1| Homo sapiens piRNA piR-47339, complete sequence U -
TGAATGGAGCATTTTCCCTGGCATGATGGA
>chr9 93345550 gi|108063443|gb|DQ578555.1| Homo sapiens piRNA piR-46667, complete sequence U -
TGAAACCAGAACCAGAAGCTGAGGCGC
>chr9 93345712 gi|108057981|gb|DQ575695.1| Homo sapiens piRNA piR-43807, complete sequence U -
TCCCTTGCTAGATGGAGCTCCTTGAAGAAG
>chr9 93345730 gi|108075831|gb|DQ585050.1| Homo sapiens piRNA piR-52162, complete sequence U -
TGCCTGCAAAGAGTTTGTCTCCCTTGCTAGA
>chr9 93345736 gi|108081258|gb|DQ590004.1| Homo sapiens piRNA piR-57116, complete sequence U -
TGGTCCTGCCTGCAAAGAGTTTGTCTCCCTT
>chr9 93346211 gi|108071602|gb|DQ582823.1| Homo sapiens piRNA piR-32935, complete sequence U +
CCCACCACACAATGCCTGTTCAGCTGCTGC
>chr9 93346267 gi|108096054|gb|DQ598516.1| Homo sapiens piRNA piR-36582, complete sequence U +
GTGATGTACAGAATCCTGGGACTAGC
>chr9 93346310 gi|108099342|gb|DQ600249.1| Homo sapiens piRNA piR-38315, complete sequence U +
TACCCTGGGTGGTCCAGGTATGCACTGCCGT
>chr9 93346310 gi|108099340|gb|DQ600248.1| Homo sapiens piRNA piR-38314, complete sequence U +
TACCCTGGGTGGTCCAGGTATGCACTGC
>chr9 93346315 gi|108080843|gb|DQ589589.1| Homo sapiens piRNA piR-56701, complete sequence U +
TGGGTGGTCCAGGTATGCACTGCCGTGG
>chr9 93346315 gi|108080842|gb|DQ589588.1| Homo sapiens piRNA piR-56700, complete sequence U +
TGGGTGGTCCAGGTATGCACTGCCGT
>chr9 93346330 gi|108072933|gb|DQ583512.1| Homo sapiens piRNA piR-50624, complete sequence U +
TGCACTGCCGTGGTGGCCTTTGTGGTC
>chr9 93346335 gi|108075471|gb|DQ584857.1| Homo sapiens piRNA piR-51969, complete sequence U +
TGCCGTGGTGGCCTTTGTGGTCAGGAG
>chr9 93346368 gi|108086605|gb|DQ593572.1| Homo sapiens piRNA piR-33684, complete sequence U +
CTCAGTGAGAATAAGGGAGGAGCTAGC
>chr9 93346404 gi|108087748|gb|DQ594166.1| Homo sapiens piRNA piR-60278, complete sequence U +
TTCAGCCCAGGGCGAGGTCCATGAAA
>chr9 93346425 gi|108063327|gb|DQ578495.1| Homo sapiens piRNA piR-46607, complete sequence U +
TGAAAAGACCAGAGCCAAGATGCAGCCA
>chr9 93346425 gi|108063325|gb|DQ578494.1| Homo sapiens piRNA piR-46606, complete sequence U +
TGAAAAGACCAGAGCCAAGATGCAGCC
>chr9 93346638 gi|108053157|gb|DQ571903.1| Homo sapiens piRNA piR-32015, complete sequence U +
CAACTGATGCAAGGCACATCCTACAC
>chr9 93346645 gi|108072433|gb|DQ583253.1| Homo sapiens piRNA piR-50365, complete sequence U +
TGCAAGGCACATCCTACACCCTTCAC
>chr9 93346651 gi|108093247|gb|DQ597036.1| Homo sapiens piRNA piR-35102, complete sequence U +
GCACATCCTACACCCTTCACCACATG
>chr9 93346708 gi|108068987|gb|DQ581448.1| Homo sapiens piRNA piR-49560, complete sequence U +
TGATATGAATGACCACACTGACTGTC
>chr9 93346753 gi|108097113|gb|DQ599075.1| Homo sapiens piRNA piR-37141, complete sequence U +
TAACCAAGAAATAGCGAGACTGAAGCA
>chr9 93346836 gi|108053798|gb|DQ572544.1| Homo sapiens piRNA piR-40656, complete sequence U +
TCAAACAGGCCACAAATGTTGCAGTGA
>chr9 93346963 gi|108070731|gb|DQ582361.1| Homo sapiens piRNA piR-32473, complete sequence U +
CAGGAAAGCAGAACATACTGGTTCCC
>chr9 93347022 gi|108078567|gb|DQ587313.1| Homo sapiens piRNA piR-54425, complete sequence U +
TGGATGACAATGGTGACTTAGGTCCATCCTT
>chr9 93347022 gi|108078566|gb|DQ587312.1| Homo sapiens piRNA piR-54424, complete sequence U +
TGGATGACAATGGTGACTTAGGTCCATC
>chr9 93347022 gi|108078565|gb|DQ587311.1| Homo sapiens piRNA piR-54423, complete sequence U +
TGGATGACAATGGTGACTTAGGTCCAT
>chr9 93347022 gi|108078564|gb|DQ587310.1| Homo sapiens piRNA piR-54422, complete sequence U +
TGGATGACAATGGTGACTTAGGTCCA
>chr9 93347026 gi|108064985|gb|DQ579353.1| Homo sapiens piRNA piR-47465, complete sequence U +
TGACAATGGTGACTTAGGTCCATCCTTCAA
>chr9 93347040 gi|108102214|gb|DQ601751.1| Homo sapiens piRNA piR-39817, complete sequence U +
TAGGTCCATCCTTCAAATGTCCTGAAGGGG
>chr9 93347074 gi|108077761|gb|DQ586507.1| Homo sapiens piRNA piR-53619, complete sequence U +
TGGAACAGCAGATGTACAATTGTGGGA
>chr9 93347095 gi|108096198|gb|DQ598594.1| Homo sapiens piRNA piR-36660, complete sequence U +
GTGGGAAGAATTAACAAGGAGTAAAGAACGC
>chr9 93347127 gi|108096982|gb|DQ599008.1| Homo sapiens piRNA piR-37074, complete sequence U +
TAACACAAGACCAAAGTCTGACCAGAGC
>chr9 93347145 gi|108065672|gb|DQ579694.1| Homo sapiens piRNA piR-47806, complete sequence U +
TGACCAGAGCAGGCCTCTCTGCAGGACA
>chr9 93347145 gi|108065670|gb|DQ579693.1| Homo sapiens piRNA piR-47805, complete sequence U +
TGACCAGAGCAGGCCTCTCTGCAGGAC
>chr9 93347145 gi|108065668|gb|DQ579692.1| Homo sapiens piRNA piR-47804, complete sequence U +
TGACCAGAGCAGGCCTCTCTGCAGGA
>chr9 93347179 gi|108070653|gb|DQ582321.1| Homo sapiens piRNA piR-32433, complete sequence U +
CAGCCATGGAGGGAGCTCCTGAAGCTGC
>chr9 93347223 gi|108062252|gb|DQ577926.1| Homo sapiens piRNA piR-46038, complete sequence U +
TCTGCCTGAACTACACTGAGAATGCATGATG
>chr9 93347223 gi|108062251|gb|DQ577925.1| Homo sapiens piRNA piR-46037, complete sequence U +
TCTGCCTGAACTACACTGAGAATGCATGA
>chr9 93347223 gi|108062250|gb|DQ577924.1| Homo sapiens piRNA piR-46036, complete sequence U +
TCTGCCTGAACTACACTGAGAATGCATG
>chr9 93347223 gi|108062248|gb|DQ577923.1| Homo sapiens piRNA piR-46035, complete sequence U +
TCTGCCTGAACTACACTGAGAATGCAT
>chr9 93347223 gi|108062246|gb|DQ577922.1| Homo sapiens piRNA piR-46034, complete sequence U +
TCTGCCTGAACTACACTGAGAATGCA
>chr9 93347225 gi|108075742|gb|DQ585001.1| Homo sapiens piRNA piR-52113, complete sequence U +
TGCCTGAACTACACTGAGAATGCATGA
>chr9 93347300 gi|108088166|gb|DQ594392.1| Homo sapiens piRNA piR-60504, complete sequence U +
TTCCCAAGGTGCGCGGGTACTTGAACT
>chr9 93347332 gi|108082156|gb|DQ590902.1| Homo sapiens piRNA piR-58014, complete sequence U +
TGTCAAGACTCACAACTGCTACAAGAAGA
>chr9 93347332 gi|108082155|gb|DQ590901.1| Homo sapiens piRNA piR-58013, complete sequence U +
TGTCAAGACTCACAACTGCTACAAGAA
>chr9 93347338 gi|108092063|gb|DQ596414.1| Homo sapiens piRNA piR-34480, complete sequence U +
GACTCACAACTGCTACAAGAAGATGGC
>chr9 93347350 gi|108086447|gb|DQ593488.1| Homo sapiens piRNA piR-33600, complete sequence U +
CTACAAGAAGATGGCCCAATACCTGGTC
>chr9 93347458 gi|108079069|gb|DQ587815.1| Homo sapiens piRNA piR-54927, complete sequence U +
TGGCCACATCCCCTGAAAGAGCACTCC
>chr9 93347688 gi|108077024|gb|DQ585770.1| Homo sapiens piRNA piR-52882, complete sequence U +
TGCTCGTTTGATTCTCTTTTCCCTGT
>chr9 93347728 gi|108075066|gb|DQ584640.1| Homo sapiens piRNA piR-51752, complete sequence U +
TGCCCAGAGACACCGCAGAACATCAGC
