# Supplementary material for: proTRAC - a software for probabilistic piRNA cluster detection, visualization and analysis
Source: BMC Bioinformatics. 2012 Jan 10;13:5. doi: 10.1186/1471-2105-13-5 (PMC3293768; doi:10.1186/1471-2105-13-5)
Supplement: Additional file 4 — proTRAC results folder containing a picture and a FASTA file for each detected human cluster. After decompression, the folder can be opened as former session in proTRAC. Alternatively, each file can be opened separately with any standard text-editor or graphic-viewer respectively. [file 1471-2105-13-5-S4.ZIP › proTRAC_results_human/bidirectional_clusters/Cluster_81.fas]

>chr9 95654394 gi|108080741|gb|DQ589487.1| Homo sapiens piRNA piR-56599, complete sequence M -
TGGGTCTATGAATCTGGCTCTGCCTC
>chr9 95654904 gi|108097827|gb|DQ599451.1| Homo sapiens piRNA piR-37517, complete sequence M +
TAAGGTACAATGATGGTACAGGCATTGTGTA
>chr9 95654923 gi|108078524|gb|DQ587270.1| Homo sapiens piRNA piR-54382, complete sequence M -
TGGATATGGAAAGCTTACACAATGCCT
>chr9 95655485 gi|108059531|gb|DQ576510.1| Homo sapiens piRNA piR-44622, complete sequence M -
TCCTGGTCTAAGGTGATTGAATCCTGAAG
>chr9 95655636 gi|108066817|gb|DQ580299.1| Homo sapiens piRNA piR-48411, complete sequence M +
TGAGACTCTTCACAGGGTTTGAGGTCTAC
>chr9 95656718 gi|108054048|gb|DQ572794.1| Homo sapiens piRNA piR-40906, complete sequence M -
TCAAGTGCAGAAAGGGCCCAATCTGGT
>chr9 95656870 gi|108078309|gb|DQ587055.1| Homo sapiens piRNA piR-54167, complete sequence M -
TGGAGCCACATAGAGGAAATGAGCAGC
>chr9 95656889 gi|108072263|gb|DQ583165.1| Homo sapiens piRNA piR-50277, complete sequence M -
TGCAACAACTGTGCTACAAATGGAGCCA
>chr9 95656890 gi|108072261|gb|DQ583164.1| Homo sapiens piRNA piR-50276, complete sequence M -
TGCAACAACTGTGCTACAAATGGAGCC
>chr9 95656895 gi|108054938|gb|DQ573684.1| Homo sapiens piRNA piR-41796, complete sequence M -
TCAGTGCAACAACTGTGCTACAAATG
>chr9 95657259 gi|108052512|gb|DQ571258.1| Homo sapiens piRNA piR-31370, complete sequence U +
AGGCTCTGGGTACTGACATGCTGCTCTGAGC
>chr9 95658130 gi|108082197|gb|DQ590943.1| Homo sapiens piRNA piR-58055, complete sequence M -
TGTCACTGTTGCTGAGCCCCCATCGCCT
>chr9 95658231 gi|108085534|gb|DQ592996.1| Homo sapiens piRNA piR-33108, complete sequence M +
CCCTGAACTCACATGTGTGCATGCAATGT
>chr9 95659326 gi|108057839|gb|DQ575622.1| Homo sapiens piRNA piR-43734, complete sequence M +
TCCCTGCATGTGTGCCCAGAGATCAGGCCC
>chr9 95659712 gi|108068202|gb|DQ581020.1| Homo sapiens piRNA piR-49132, complete sequence M -
TGAGGTACCAAGAAACTAGCAAAGGGCCTT
>chr9 95662561 gi|108086948|gb|DQ593751.1| Homo sapiens piRNA piR-33863, complete sequence M +
CTGCATAGTATTCCATGGTGTATATGTGC
>chr9 95663147 gi|108054667|gb|DQ573413.1| Homo sapiens piRNA piR-41525, complete sequence M -
TCAGAGTGAACAGGCAACCTACAAAATGG
>chr9 95664853 gi|108090241|gb|DQ595468.1| Homo sapiens piRNA piR-61580, complete sequence M +
TTGGTAAGCTATTGATTATTGCCACAA
>chr9 95666125 gi|108098677|gb|DQ599906.1| Homo sapiens piRNA piR-37972, complete sequence M +
TACAGCACACTGATGGGTCTTGACTC
>chr9 95666294 gi|108101306|gb|DQ601275.1| Homo sapiens piRNA piR-39341, complete sequence M +
TAGCCTCGATGGTCTTTACAATTTGGC
>chr9 95666570 gi|108083968|gb|DQ592185.1| Homo sapiens piRNA piR-59297, complete sequence M +
TGTTAGTCTGATGGGCTTCCCTTTGTGGG
>chr9 95667564 gi|108082450|gb|DQ591196.1| Homo sapiens piRNA piR-58308, complete sequence M +
TGTCTCAGAGGAGTACCCGGCCGTGTG
>chr9 95667700 gi|108064260|gb|DQ578974.1| Homo sapiens piRNA piR-47086, complete sequence M -
TGAAGAGAGCAGTGGTTCTCCCAGCATGC
>chr9 95668684 gi|108095110|gb|DQ598029.1| Homo sapiens piRNA piR-36095, complete sequence M +
GGCTGGTCTCGAACTCCTGACCTCAGGT
>chr9 95668687 gi|108081284|gb|DQ590030.1| Homo sapiens piRNA piR-57142, complete sequence M +
TGGTCTCGAACTCCTGACCTCAGGTGATCCA
>chr9 95668687 gi|108081283|gb|DQ590029.1| Homo sapiens piRNA piR-57141, complete sequence M +
TGGTCTCGAACTCCTGACCTCAGGTGATCC
>chr9 95668687 gi|108081282|gb|DQ590028.1| Homo sapiens piRNA piR-57140, complete sequence M +
TGGTCTCGAACTCCTGACCTCAGGTGATC
>chr9 95668722 gi|108081958|gb|DQ590704.1| Homo sapiens piRNA piR-57816, complete sequence M -
TGTAATCCCAGCACTTTGGGAGGCCGAGG
>chr9 95668728 gi|108085734|gb|DQ593109.1| Homo sapiens piRNA piR-33221, complete sequence M +
CCTCCCAAAGTGCTGGGATTACAGGCGTGAG
>chr9 95670215 gi|108063986|gb|DQ578832.1| Homo sapiens piRNA piR-46944, complete sequence M +
TGAACCTGGGAGGCGGAGGTTGCAGTGAGC
