# Supplementary material for: proTRAC - a software for probabilistic piRNA cluster detection, visualization and analysis
Source: BMC Bioinformatics. 2012 Jan 10;13:5. doi: 10.1186/1471-2105-13-5 (PMC3293768; doi:10.1186/1471-2105-13-5)
Supplement: Additional file 4 — proTRAC results folder containing a picture and a FASTA file for each detected human cluster. After decompression, the folder can be opened as former session in proTRAC. Alternatively, each file can be opened separately with any standard text-editor or graphic-viewer respectively. [file 1471-2105-13-5-S4.ZIP › proTRAC_results_human/bidirectional_clusters/Cluster_85.fas]

>chr9 115866309 gi|108073574|gb|DQ583862.1| Homo sapiens piRNA piR-50974, complete sequence U -
TGCAGTTCCTCCCTCATCCCCGTCTAA
>chr9 115867072 gi|108083695|gb|DQ592046.1| Homo sapiens piRNA piR-59158, complete sequence U -
TGTGTGCATAGATACTACCATTGTGAAATATT
>chr9 115867676 gi|108060440|gb|DQ576990.1| Homo sapiens piRNA piR-45102, complete sequence M -
TCGGATCATTCCCATATGACAGAGGAGAA
>chr9 115867729 gi|108080224|gb|DQ588970.1| Homo sapiens piRNA piR-56082, complete sequence M -
TGGGCACAATTTTATACCCTTGCTGTTGTTC
>chr9 115867748 gi|108051667|gb|DQ570413.1| Homo sapiens piRNA piR-30525, complete sequence M -
ACCACTGATTGCTTATGCTGGGCACAATTT
>chr9 115867752 gi|108098487|gb|DQ599809.1| Homo sapiens piRNA piR-37875, complete sequence M -
TACACCACTGATTGCTTATGCTGGGCACA
>chr9 115867752 gi|108085177|gb|DQ592811.1| Homo sapiens piRNA piR-59923, complete sequence M -
TTACACCACTGATTGCTTATGCTGGGCACA
>chr9 115867784 gi|108067506|gb|DQ580658.1| Homo sapiens piRNA piR-48770, complete sequence M -
TGAGCCCTGCAGGTCACCTTCTCCTGACC
>chr9 115867842 gi|108056684|gb|DQ575027.1| Homo sapiens piRNA piR-43139, complete sequence M -
TCCCAAGACCTGGAGGCTCTCTCCAGCTGC
>chr9 115867864 gi|108083623|gb|DQ592008.1| Homo sapiens piRNA piR-59120, complete sequence M -
TGTGTCGAAATGCAGTGTTTCCCAAGA
>chr9 115867880 gi|108077405|gb|DQ586151.1| Homo sapiens piRNA piR-53263, complete sequence M -
TGCTGTGAAACTGCCTGTGTCGAAAT
>chr9 115867899 gi|108081687|gb|DQ590433.1| Homo sapiens piRNA piR-57545, complete sequence M -
TGGTGTCTGAAATTGAATATGCTGTG
>chr9 115867910 gi|108083539|gb|DQ591965.1| Homo sapiens piRNA piR-59077, complete sequence M -
TGTGGTGTGTATGGTGTCTGAAATTG
>chr9 115867917 gi|108058523|gb|DQ575988.1| Homo sapiens piRNA piR-44100, complete sequence M -
TCCTAAGCATGTGGTGTGTATGGTGTCT
>chr9 115868007 gi|108060873|gb|DQ577214.1| Homo sapiens piRNA piR-45326, complete sequence M -
TCTAATTCTCAGGTCCGGCTTTAAAACAA
>chr9 115868093 gi|108087569|gb|DQ594071.1| Homo sapiens piRNA piR-60183, complete sequence M -
TTCAATGGGTTCCTCTTTCCTCCTCAGAGA
>chr9 115868093 gi|108054101|gb|DQ572847.1| Homo sapiens piRNA piR-40959, complete sequence M -
TCAATGGGTTCCTCTTTCCTCCTCAGAGA
>chr9 115868100 gi|108057294|gb|DQ575341.1| Homo sapiens piRNA piR-43453, complete sequence M -
TCCCCAAAATTCAATGGGTTCCTCTTTCCTCC
>chr9 115868139 gi|108086027|gb|DQ593267.1| Homo sapiens piRNA piR-33379, complete sequence M -
CGCACACCCAGTGCAATTTCTCTCTGCTC
>chr9 115868139 gi|108070259|gb|DQ582114.1| Homo sapiens piRNA piR-32226, complete sequence M -
CACGCACACCCAGTGCAATTTCTCTCTGCTC
>chr9 115868139 gi|108051842|gb|DQ570588.1| Homo sapiens piRNA piR-30700, complete sequence M -
ACGCACACCCAGTGCAATTTCTCTCTGCTC
>chr9 115868140 gi|108070020|gb|DQ581986.1| Homo sapiens piRNA piR-32098, complete sequence M -
CACACGCACACCCAGTGCAATTTCTCTCTGCT
>chr9 115868190 gi|108058957|gb|DQ576213.1| Homo sapiens piRNA piR-44325, complete sequence M -
TCCTCCAGCCCCTCTGTTTGTGTACGCACA
>chr9 115868284 gi|108063974|gb|DQ578826.1| Homo sapiens piRNA piR-46938, complete sequence M -
TGAACCTCAGGCCACTGTGCTGCCATCCAGCC
>chr9 115868292 gi|108065745|gb|DQ579733.1| Homo sapiens piRNA piR-47845, complete sequence M -
TGACCCATGAACCTCAGGCCACTGTGCTGCC
>chr9 115868293 gi|108065743|gb|DQ579732.1| Homo sapiens piRNA piR-47844, complete sequence M -
TGACCCATGAACCTCAGGCCACTGTGCTGC
>chr9 115868347 gi|108054650|gb|DQ573396.1| Homo sapiens piRNA piR-41508, complete sequence M -
TCAGAGCTGTGGACAGTCATGAAGGGTCC
>chr9 115868350 gi|108054649|gb|DQ573395.1| Homo sapiens piRNA piR-41507, complete sequence M -
TCAGAGCTGTGGACAGTCATGAAGGG
>chr9 115868488 gi|108073326|gb|DQ583734.1| Homo sapiens piRNA piR-50846, complete sequence M -
TGCAGGAGCCAGGAGGCCGAAGTGCATC
>chr9 115868489 gi|108073324|gb|DQ583733.1| Homo sapiens piRNA piR-50845, complete sequence M -
TGCAGGAGCCAGGAGGCCGAAGTGCAT
>chr9 115868490 gi|108073320|gb|DQ583731.1| Homo sapiens piRNA piR-50843, complete sequence M -
TGCAGGAGCCAGGAGGCCGAAGTGCA
>chr9 115868522 gi|108063760|gb|DQ578717.1| Homo sapiens piRNA piR-46829, complete sequence M -
TGAAATTACCTTCAAAAGGAGGCTCGTGCA
>chr9 115868523 gi|108063758|gb|DQ578716.1| Homo sapiens piRNA piR-46828, complete sequence M -
TGAAATTACCTTCAAAAGGAGGCTCGTGC
>chr9 115868523 gi|108059136|gb|DQ576305.1| Homo sapiens piRNA piR-44417, complete sequence M -
TCCTGAAATTACCTTCAAAAGGAGGCTCGTGC
>chr9 115868558 gi|108058200|gb|DQ575813.1| Homo sapiens piRNA piR-43925, complete sequence M -
TCCGCCTCAGTTCACAGGTGTTGCTGTAAC
>chr9 115868559 gi|108058198|gb|DQ575812.1| Homo sapiens piRNA piR-43924, complete sequence M -
TCCGCCTCAGTTCACAGGTGTTGCTGTAA
>chr9 115868564 gi|108082412|gb|DQ591158.1| Homo sapiens piRNA piR-58270, complete sequence M -
TGTCGTCCGCCTCAGTTCACAGGTGTTGC
>chr9 115868706 gi|108084266|gb|DQ592339.1| Homo sapiens piRNA piR-59451, complete sequence M -
TGTTGGAGGATGATAGGGAACATGTTGGT
>chr9 115868706 gi|108078376|gb|DQ587122.1| Homo sapiens piRNA piR-54234, complete sequence M -
TGGAGGATGATAGGGAACATGTTGGT
>chr9 115868716 gi|108078930|gb|DQ587676.1| Homo sapiens piRNA piR-54788, complete sequence M -
TGGCAGTGGCTGTTGGAGGATGATAGGGA
>chr9 115868725 gi|108080238|gb|DQ588984.1| Homo sapiens piRNA piR-56096, complete sequence M -
TGGGCACGGTGGCAGTGGCTGTTGGAGGA
>chr9 115868728 gi|108080237|gb|DQ588983.1| Homo sapiens piRNA piR-56095, complete sequence M -
TGGGCACGGTGGCAGTGGCTGTTGGA
>chr9 115868756 gi|108082954|gb|DQ591660.1| Homo sapiens piRNA piR-58772, complete sequence M -
TGTGCAGGACTCAGCGGTGCGGATGGC
>chr9 115868759 gi|108081302|gb|DQ590048.1| Homo sapiens piRNA piR-57160, complete sequence M -
TGGTCTGTGCAGGACTCAGCGGTGCGGAT
>chr9 115868760 gi|108081301|gb|DQ590047.1| Homo sapiens piRNA piR-57159, complete sequence M -
TGGTCTGTGCAGGACTCAGCGGTGCGGA
>chr9 115868771 gi|108065790|gb|DQ579756.1| Homo sapiens piRNA piR-47868, complete sequence M -
TGACCGATGGTCCCTGGTCTGTGCAGGACTC
>chr9 115868777 gi|108080621|gb|DQ589367.1| Homo sapiens piRNA piR-56479, complete sequence M -
TGGGGTGACCGATGGTCCCTGGTCTGTGCA
>chr9 115868778 gi|108080620|gb|DQ589366.1| Homo sapiens piRNA piR-56478, complete sequence M -
TGGGGTGACCGATGGTCCCTGGTCTGTGC
>chr9 115868780 gi|108080619|gb|DQ589365.1| Homo sapiens piRNA piR-56477, complete sequence M -
TGGGGTGACCGATGGTCCCTGGTCTGT
>chr9 115868784 gi|108053861|gb|DQ572607.1| Homo sapiens piRNA piR-40719, complete sequence M -
TCAAAGTGATGGGGTGACCGATGGTCCCTGGT
>chr9 115868784 gi|108053111|gb|DQ571857.1| Homo sapiens piRNA piR-31969, complete sequence M -
CAAAGTGATGGGGTGACCGATGGTCCCTGGT
>chr9 115868785 gi|108053858|gb|DQ572604.1| Homo sapiens piRNA piR-40716, complete sequence M -
TCAAAGTGATGGGGTGACCGATGGTCCCTGG
>chr9 115868786 gi|108053857|gb|DQ572603.1| Homo sapiens piRNA piR-40715, complete sequence M -
TCAAAGTGATGGGGTGACCGATGGTCCCTG
>chr9 115868789 gi|108053856|gb|DQ572602.1| Homo sapiens piRNA piR-40714, complete sequence M -
TCAAAGTGATGGGGTGACCGATGGTCC
>chr9 115868789 gi|108051883|gb|DQ570629.1| Homo sapiens piRNA piR-30741, complete sequence M -
ACTCAAAGTGATGGGGTGACCGATGGTCC
>chr9 115868790 gi|108091312|gb|DQ596022.1| Homo sapiens piRNA piR-34088, complete sequence M -
GAAACTCAAAGTGATGGGGTGACCGATGGTC
>chr9 115868790 gi|108053855|gb|DQ572601.1| Homo sapiens piRNA piR-40713, complete sequence M -
TCAAAGTGATGGGGTGACCGATGGTC
>chr9 115868792 gi|108091310|gb|DQ596021.1| Homo sapiens piRNA piR-34087, complete sequence M -
GAAACTCAAAGTGATGGGGTGACCGATGG
>chr9 115868794 gi|108052339|gb|DQ571085.1| Homo sapiens piRNA piR-31197, complete sequence M -
AGGAAACTCAAAGTGATGGGGTGACCGAT
>chr9 115868795 gi|108094405|gb|DQ597660.1| Homo sapiens piRNA piR-35726, complete sequence M -
GGAAACTCAAAGTGATGGGGTGACCGA
>chr9 115868799 gi|108093346|gb|DQ597086.1| Homo sapiens piRNA piR-35152, complete sequence M -
GCAGAAGGAAACTCAAAGTGATGGGGTGA
>chr9 115868813 gi|108062414|gb|DQ578024.1| Homo sapiens piRNA piR-46136, complete sequence M -
TCTGGATGTGGCCCAGGCAGAAGGAAACTCA
>chr9 115868814 gi|108062412|gb|DQ578023.1| Homo sapiens piRNA piR-46135, complete sequence M -
TCTGGATGTGGCCCAGGCAGAAGGAAACTC
>chr9 115868822 gi|108056906|gb|DQ575142.1| Homo sapiens piRNA piR-43254, complete sequence M -
TCCCAGAATCTGGATGTGGCCCAGGCAGAA
>chr9 115868830 gi|108077637|gb|DQ586383.1| Homo sapiens piRNA piR-53495, complete sequence M -
TGGAAACCATCCCAGAATCTGGATGTGGCCC
>chr9 115868831 gi|108077635|gb|DQ586381.1| Homo sapiens piRNA piR-53493, complete sequence M -
TGGAAACCATCCCAGAATCTGGATGTGGCC
>chr9 115868832 gi|108077634|gb|DQ586380.1| Homo sapiens piRNA piR-53492, complete sequence M -
TGGAAACCATCCCAGAATCTGGATGTGGC
>chr9 115868835 gi|108068689|gb|DQ581278.1| Homo sapiens piRNA piR-49390, complete sequence M -
TGAGTGTGGAAACCATCCCAGAATCTGGATGT
>chr9 115868836 gi|108068687|gb|DQ581277.1| Homo sapiens piRNA piR-49389, complete sequence M -
TGAGTGTGGAAACCATCCCAGAATCTGGATG
>chr9 115868837 gi|108068685|gb|DQ581276.1| Homo sapiens piRNA piR-49388, complete sequence M -
TGAGTGTGGAAACCATCCCAGAATCTGGAT
>chr9 115868853 gi|108094746|gb|DQ597837.1| Homo sapiens piRNA piR-35903, complete sequence M -
GGCAAAGTGAGGCTGAGTGTGGAAACC
>chr9 115868854 gi|108053838|gb|DQ572584.1| Homo sapiens piRNA piR-40696, complete sequence M -
TCAAAGGCAAAGTGAGGCTGAGTGTGGAAAC
>chr9 115868856 gi|108053837|gb|DQ572583.1| Homo sapiens piRNA piR-40695, complete sequence M -
TCAAAGGCAAAGTGAGGCTGAGTGTGGAA
>chr9 115868857 gi|108053836|gb|DQ572582.1| Homo sapiens piRNA piR-40694, complete sequence M -
TCAAAGGCAAAGTGAGGCTGAGTGTGGA
>chr9 115868862 gi|108101345|gb|DQ601296.1| Homo sapiens piRNA piR-39362, complete sequence M -
TAGCGCGTCAAAGGCAAAGTGAGGCTGAGT
>chr9 115868870 gi|108101934|gb|DQ601602.1| Homo sapiens piRNA piR-39668, complete sequence M -
TAGGCCATAGCGCGTCAAAGGCAAAGTGA
>chr9 115868870 gi|108090761|gb|DQ595737.1| Homo sapiens piRNA piR-61849, complete sequence M -
TTTAGGCCATAGCGCGTCAAAGGCAAAGTGA
>chr9 115868876 gi|108091839|gb|DQ596293.1| Homo sapiens piRNA piR-34359, complete sequence M -
GACATTTAGGCCATAGCGCGTCAAAGGCA
>chr9 115868876 gi|108065573|gb|DQ579644.1| Homo sapiens piRNA piR-47756, complete sequence M -
TGACATTTAGGCCATAGCGCGTCAAAGGCA
>chr9 115868893 gi|108098344|gb|DQ599718.1| Homo sapiens piRNA piR-37784, complete sequence M -
TACAAATTTGGGAGACACTGACATTTAGGCC
>chr9 115868901 gi|108087258|gb|DQ593912.1| Homo sapiens piRNA piR-34024, complete sequence M -
CTTCAACATACAAATTTGGGAGACACTGACA
>chr9 115868902 gi|108087456|gb|DQ594013.1| Homo sapiens piRNA piR-60125, complete sequence M -
TTCAACATACAAATTTGGGAGACACTGAC
>chr9 115868902 gi|108087256|gb|DQ593911.1| Homo sapiens piRNA piR-34023, complete sequence M -
CTTCAACATACAAATTTGGGAGACACTGAC
>chr9 115868961 gi|108056600|gb|DQ574984.1| Homo sapiens piRNA piR-43096, complete sequence M -
TCCCAAAGGCCCCACCTGTTCATTCTACCC
>chr9 115868991 gi|108087697|gb|DQ594138.1| Homo sapiens piRNA piR-60250, complete sequence M -
TTCAGAAAGTCTGTCTGGTTTCAGGGCAT
>chr9 115869002 gi|108052584|gb|DQ571330.1| Homo sapiens piRNA piR-31442, complete sequence M -
AGGGGATTATTCAGAAAGTCTGTCTGG
>chr9 115869022 gi|108066895|gb|DQ580340.1| Homo sapiens piRNA piR-48452, complete sequence M -
TGAGAGCACTACCTTCCTTCAGGAGGGGAT
>chr9 115869027 gi|108084433|gb|DQ592426.1| Homo sapiens piRNA piR-59538, complete sequence M -
TGTTTGATGAGAGCACTACCTTCCTTCAGGAG
>chr9 115869028 gi|108084431|gb|DQ592425.1| Homo sapiens piRNA piR-59537, complete sequence M -
TGTTTGATGAGAGCACTACCTTCCTTCAGGA
>chr9 115869029 gi|108084430|gb|DQ592424.1| Homo sapiens piRNA piR-59536, complete sequence M -
TGTTTGATGAGAGCACTACCTTCCTTCAGG
>chr9 115869032 gi|108092441|gb|DQ596619.1| Homo sapiens piRNA piR-34685, complete sequence M -
GAGCCTGTTTGATGAGAGCACTACCTTCCTTC
>chr9 115869032 gi|108052268|gb|DQ571014.1| Homo sapiens piRNA piR-31126, complete sequence M -
AGCCTGTTTGATGAGAGCACTACCTTCCTTC
>chr9 115869035 gi|108078323|gb|DQ587069.1| Homo sapiens piRNA piR-54181, complete sequence M -
TGGAGCCTGTTTGATGAGAGCACTACCTTCC
>chr9 115869036 gi|108078322|gb|DQ587068.1| Homo sapiens piRNA piR-54180, complete sequence M -
TGGAGCCTGTTTGATGAGAGCACTACCTTC
>chr9 115869038 gi|108077291|gb|DQ586037.1| Homo sapiens piRNA piR-53149, complete sequence M -
TGCTGGAGCCTGTTTGATGAGAGCACTACCT
>chr9 115869039 gi|108078321|gb|DQ587067.1| Homo sapiens piRNA piR-54179, complete sequence M -
TGGAGCCTGTTTGATGAGAGCACTACC
>chr9 115869039 gi|108077290|gb|DQ586036.1| Homo sapiens piRNA piR-53148, complete sequence M -
TGCTGGAGCCTGTTTGATGAGAGCACTACC
>chr9 115869040 gi|108077289|gb|DQ586035.1| Homo sapiens piRNA piR-53147, complete sequence M -
TGCTGGAGCCTGTTTGATGAGAGCACTAC
>chr9 115869041 gi|108077288|gb|DQ586034.1| Homo sapiens piRNA piR-53146, complete sequence M -
TGCTGGAGCCTGTTTGATGAGAGCACTA
>chr9 115869043 gi|108077287|gb|DQ586033.1| Homo sapiens piRNA piR-53145, complete sequence M -
TGCTGGAGCCTGTTTGATGAGAGCAC
>chr9 115869044 gi|108092775|gb|DQ596790.1| Homo sapiens piRNA piR-34856, complete sequence M -
GAGGTTGCTGGAGCCTGTTTGATGAGAGCA
>chr9 115869066 gi|108083366|gb|DQ591871.1| Homo sapiens piRNA piR-58983, complete sequence M -
TGTGGCCGAAGGGGACAAGGGAGGTTGC
>chr9 115869079 gi|108101464|gb|DQ601358.1| Homo sapiens piRNA piR-39424, complete sequence M -
TAGCTGTGTCCTCATGTGGCCGAAGGGGA
>chr9 115869104 gi|108091934|gb|DQ596342.1| Homo sapiens piRNA piR-34408, complete sequence M -
GACCCATTCCTTAGGGCAGTGCCTCTAGC
>chr9 115869104 gi|108052383|gb|DQ571129.1| Homo sapiens piRNA piR-31241, complete sequence M -
AGGACCCATTCCTTAGGGCAGTGCCTCTAGC
>chr9 115869111 gi|108081436|gb|DQ590182.1| Homo sapiens piRNA piR-57294, complete sequence M -
TGGTGAGGACCCATTCCTTAGGGCAGTGC
>chr9 115869129 gi|108075797|gb|DQ585030.1| Homo sapiens piRNA piR-52142, complete sequence M -
TGCCTGAGGATTCAGTGCCTGGTGAGGACC
>chr9 115869132 gi|108051355|gb|DQ570101.1| Homo sapiens piRNA piR-30213, complete sequence M -
AAGATGCCTGAGGATTCAGTGCCTGGTGAGG
>chr9 115869134 gi|108051354|gb|DQ570100.1| Homo sapiens piRNA piR-30212, complete sequence M -
AAGATGCCTGAGGATTCAGTGCCTGGTGA
>chr9 115869138 gi|108092306|gb|DQ596550.1| Homo sapiens piRNA piR-34616, complete sequence M -
GAGATCAAGATGCCTGAGGATTCAGTGCCTG
>chr9 115869139 gi|108092304|gb|DQ596549.1| Homo sapiens piRNA piR-34615, complete sequence M -
GAGATCAAGATGCCTGAGGATTCAGTGCCT
>chr9 115869140 gi|108092302|gb|DQ596548.1| Homo sapiens piRNA piR-34614, complete sequence M -
GAGATCAAGATGCCTGAGGATTCAGTGCC
>chr9 115869143 gi|108058076|gb|DQ575744.1| Homo sapiens piRNA piR-43856, complete sequence M -
TCCGAGATCAAGATGCCTGAGGATTCAGT
>chr9 115869149 gi|108066603|gb|DQ580184.1| Homo sapiens piRNA piR-48296, complete sequence M -
TGAGAAGTCCGAGATCAAGATGCCTGAGGA
>chr9 115869150 gi|108066602|gb|DQ580183.1| Homo sapiens piRNA piR-48295, complete sequence M -
TGAGAAGTCCGAGATCAAGATGCCTGAGG
>chr9 115869151 gi|108066600|gb|DQ580181.1| Homo sapiens piRNA piR-48293, complete sequence M -
TGAGAAGTCCGAGATCAAGATGCCTGAG
>chr9 115869154 gi|108094215|gb|DQ597562.1| Homo sapiens piRNA piR-35628, complete sequence M -
GCTGAGAAGTCCGAGATCAAGATGCCT
>chr9 115869154 gi|108051409|gb|DQ570155.1| Homo sapiens piRNA piR-30267, complete sequence M -
AAGGCTGAGAAGTCCGAGATCAAGATGCCT
>chr9 115869216 gi|108060792|gb|DQ577173.1| Homo sapiens piRNA piR-45285, complete sequence M -
TCTAACAAAGTGCATTAGCCTGGGGAGTT
>chr9 115869231 gi|108102532|gb|DQ601916.1| Homo sapiens piRNA piR-39982, complete sequence M -
TAGTCCGGTGGGCTCCTCTAACAAAGTGCA
>chr9 115869263 gi|108082676|gb|DQ591422.1| Homo sapiens piRNA piR-58534, complete sequence M -
TGTGACGTCAGGTGAGAAGGGAGGGCCCGT
>chr9 115869275 gi|108080024|gb|DQ588770.1| Homo sapiens piRNA piR-55882, complete sequence M -
TGGGAGGATGTGACGTCAGGTGAGAA
>chr9 115869276 gi|108059481|gb|DQ576484.1| Homo sapiens piRNA piR-44596, complete sequence M -
TCCTGGGAGGATGTGACGTCAGGTGAGA
>chr9 115869362 gi|108062074|gb|DQ577832.1| Homo sapiens piRNA piR-45944, complete sequence M -
TCTGATTGCCTGTGAGCAGTTTACAGGGTC
>chr9 115869372 gi|108097788|gb|DQ599431.1| Homo sapiens piRNA piR-37497, complete sequence M -
TAAGGGACCTCTGATTGCCTGTGAGCAGT
>chr9 115869375 gi|108088580|gb|DQ594605.1| Homo sapiens piRNA piR-60717, complete sequence M -
TTCTAAGGGACCTCTGATTGCCTGTGAGC
>chr9 115869379 gi|108057417|gb|DQ575404.1| Homo sapiens piRNA piR-43516, complete sequence M -
TCCCCATTCTAAGGGACCTCTGATTGCCTGT
>chr9 115869380 gi|108057415|gb|DQ575403.1| Homo sapiens piRNA piR-43515, complete sequence M -
TCCCCATTCTAAGGGACCTCTGATTGCCTG
>chr9 115869381 gi|108057413|gb|DQ575402.1| Homo sapiens piRNA piR-43514, complete sequence M -
TCCCCATTCTAAGGGACCTCTGATTGCCT
>chr9 115869382 gi|108057411|gb|DQ575401.1| Homo sapiens piRNA piR-43513, complete sequence M -
TCCCCATTCTAAGGGACCTCTGATTGCC
>chr9 115869383 gi|108058984|gb|DQ576227.1| Homo sapiens piRNA piR-44339, complete sequence M -
TCCTCCCCATTCTAAGGGACCTCTGATTGC
>chr9 115869383 gi|108057409|gb|DQ575400.1| Homo sapiens piRNA piR-43512, complete sequence M -
TCCCCATTCTAAGGGACCTCTGATTGC
>chr9 115869408 gi|108068918|gb|DQ581405.1| Homo sapiens piRNA piR-49517, complete sequence M -
TGATAGATTCCTGTCGTGCTTGCTGTCCTC
>chr9 115869411 gi|108096315|gb|DQ598661.1| Homo sapiens piRNA piR-36727, complete sequence M -
GTTGATAGATTCCTGTCGTGCTTGCTGTC
>chr9 115869411 gi|108084178|gb|DQ592293.1| Homo sapiens piRNA piR-59405, complete sequence M -
TGTTGATAGATTCCTGTCGTGCTTGCTGTC
>chr9 115869412 gi|108090694|gb|DQ595703.1| Homo sapiens piRNA piR-61815, complete sequence M -
TTGTTGATAGATTCCTGTCGTGCTTGCTGT
>chr9 115869412 gi|108068917|gb|DQ581404.1| Homo sapiens piRNA piR-49516, complete sequence M -
TGATAGATTCCTGTCGTGCTTGCTGT
>chr9 115869415 gi|108093600|gb|DQ597220.1| Homo sapiens piRNA piR-35286, complete sequence M -
GCATTGTTGATAGATTCCTGTCGTGCTTGC
>chr9 115869415 gi|108073949|gb|DQ584057.1| Homo sapiens piRNA piR-51169, complete sequence M -
TGCATTGTTGATAGATTCCTGTCGTGCTTGC
>chr9 115869416 gi|108073947|gb|DQ584056.1| Homo sapiens piRNA piR-51168, complete sequence M -
TGCATTGTTGATAGATTCCTGTCGTGCTTG
>chr9 115869420 gi|108082419|gb|DQ591165.1| Homo sapiens piRNA piR-58277, complete sequence M -
TGTCGTGCATTGTTGATAGATTCCTGTCGTG
>chr9 115869421 gi|108082418|gb|DQ591164.1| Homo sapiens piRNA piR-58276, complete sequence M -
TGTCGTGCATTGTTGATAGATTCCTGTCGT
>chr9 115869423 gi|108096244|gb|DQ598623.1| Homo sapiens piRNA piR-36689, complete sequence M -
GTGTCGTGCATTGTTGATAGATTCCTGTC
>chr9 115869423 gi|108083628|gb|DQ592011.1| Homo sapiens piRNA piR-59123, complete sequence M -
TGTGTCGTGCATTGTTGATAGATTCCTGTC
>chr9 115869423 gi|108082416|gb|DQ591162.1| Homo sapiens piRNA piR-58274, complete sequence M -
TGTCGTGCATTGTTGATAGATTCCTGTC
>chr9 115869424 gi|108083755|gb|DQ592077.1| Homo sapiens piRNA piR-59189, complete sequence M -
TGTGTGTCGTGCATTGTTGATAGATTCCTGT
>chr9 115869425 gi|108083753|gb|DQ592076.1| Homo sapiens piRNA piR-59188, complete sequence M -
TGTGTGTCGTGCATTGTTGATAGATTCCTG
>chr9 115869426 gi|108083751|gb|DQ592075.1| Homo sapiens piRNA piR-59187, complete sequence M -
TGTGTGTCGTGCATTGTTGATAGATTCCT
>chr9 115869427 gi|108083749|gb|DQ592074.1| Homo sapiens piRNA piR-59186, complete sequence M -
TGTGTGTCGTGCATTGTTGATAGATTCC
>chr9 115869434 gi|108080613|gb|DQ589359.1| Homo sapiens piRNA piR-56471, complete sequence M -
TGGGGTCCTGTGTGTCGTGCATTGTTGAT
>chr9 115869438 gi|108077327|gb|DQ586073.1| Homo sapiens piRNA piR-53185, complete sequence M -
TGCTGGGGTCCTGTGTGTCGTGCATTGT
>chr9 115869442 gi|108095486|gb|DQ598222.1| Homo sapiens piRNA piR-36288, complete sequence M -
GGGTCTGCTGGGGTCCTGTGTGTCGTGCA
>chr9 115869455 gi|108060001|gb|DQ576754.1| Homo sapiens piRNA piR-44866, complete sequence M -
TCCTTTTCTGTGAGGGTCTGCTGGGGTCC
>chr9 115869471 gi|108075674|gb|DQ584965.1| Homo sapiens piRNA piR-52077, complete sequence M -
TGCCTCCCCTCTTTGATCCTTTTCTGTGA
>chr9 115869474 gi|108059335|gb|DQ576409.1| Homo sapiens piRNA piR-44521, complete sequence M -
TCCTGCCTCCCCTCTTTGATCCTTTTCTG
>chr9 115869502 gi|108082181|gb|DQ590927.1| Homo sapiens piRNA piR-58039, complete sequence M -
TGTCACACTGTGGTGGAGGGTCCCCTCT
>chr9 115869552 gi|108084283|gb|DQ592348.1| Homo sapiens piRNA piR-59460, complete sequence M -
TGTTGGCTCTTCTCCCTGCGTCTTCTGCCAC
>chr9 115869553 gi|108084281|gb|DQ592347.1| Homo sapiens piRNA piR-59459, complete sequence M -
TGTTGGCTCTTCTCCCTGCGTCTTCTGCCA
>chr9 115869564 gi|108070368|gb|DQ582171.1| Homo sapiens piRNA piR-32283, complete sequence M -
CACTTTCTTCTTGTTGGCTCTTCTCCCTGC
>chr9 115869576 gi|108073757|gb|DQ583957.1| Homo sapiens piRNA piR-51069, complete sequence M -
TGCATCTTCTGGCTCACTTTCTTCTTGTTGGC
>chr9 115869584 gi|108067000|gb|DQ580394.1| Homo sapiens piRNA piR-48506, complete sequence M -
TGAGAGGTGCATCTTCTGGCTCACTTTCTTC
>chr9 115869586 gi|108066996|gb|DQ580392.1| Homo sapiens piRNA piR-48504, complete sequence M -
TGAGAGGTGCATCTTCTGGCTCACTTTCT
>chr9 115869587 gi|108066994|gb|DQ580391.1| Homo sapiens piRNA piR-48503, complete sequence M -
TGAGAGGTGCATCTTCTGGCTCACTTTC
>chr9 115869588 gi|108092287|gb|DQ596540.1| Homo sapiens piRNA piR-34606, complete sequence M -
GAGAGGTGCATCTTCTGGCTCACTTT
>chr9 115869588 gi|108066992|gb|DQ580390.1| Homo sapiens piRNA piR-48502, complete sequence M -
TGAGAGGTGCATCTTCTGGCTCACTTT
>chr9 115869592 gi|108080399|gb|DQ589145.1| Homo sapiens piRNA piR-56257, complete sequence M -
TGGGCTCTGAGAGGTGCATCTTCTGGCTCA
>chr9 115869593 gi|108080398|gb|DQ589144.1| Homo sapiens piRNA piR-56256, complete sequence M -
TGGGCTCTGAGAGGTGCATCTTCTGGCTC
>chr9 115869595 gi|108062504|gb|DQ578072.1| Homo sapiens piRNA piR-46184, complete sequence M -
TCTGGGCTCTGAGAGGTGCATCTTCTGGC
>chr9 115869638 gi|108062080|gb|DQ577835.1| Homo sapiens piRNA piR-45947, complete sequence M -
TCTGATTTCTGGTGTTCCTGGGCTCTGCAC
>chr9 115869639 gi|108062078|gb|DQ577834.1| Homo sapiens piRNA piR-45946, complete sequence M -
TCTGATTTCTGGTGTTCCTGGGCTCTGCA
>chr9 115869649 gi|108092003|gb|DQ596382.1| Homo sapiens piRNA piR-34448, complete sequence M -
GACGCAGCTCTGATTTCTGGTGTTCCT
>chr9 115869652 gi|108051690|gb|DQ570436.1| Homo sapiens piRNA piR-30548, complete sequence M -
ACCATAGACGCAGCTCTGATTTCTGGTGTT
>chr9 115869653 gi|108091918|gb|DQ596333.1| Homo sapiens piRNA piR-34399, complete sequence M -
GACCATAGACGCAGCTCTGATTTCTGGTGT
>chr9 115869656 gi|108089829|gb|DQ595248.1| Homo sapiens piRNA piR-61360, complete sequence M -
TTGGACCATAGACGCAGCTCTGATTTCTGG
>chr9 115869668 gi|108066134|gb|DQ579933.1| Homo sapiens piRNA piR-48045, complete sequence M -
TGACTCGTCCCTTTGGACCATAGACGCAGC
>chr9 115869690 gi|108069839|gb|DQ581891.1| Homo sapiens piRNA piR-50003, complete sequence M -
TGATGTAGGATGTGGTCAATGACTGACTCGT
>chr9 115869692 gi|108082837|gb|DQ591583.1| Homo sapiens piRNA piR-58695, complete sequence M -
TGTGATGTAGGATGTGGTCAATGACTGACTC
>chr9 115869692 gi|108053014|gb|DQ571760.1| Homo sapiens piRNA piR-31872, complete sequence M -
ATGTAGGATGTGGTCAATGACTGACTC
>chr9 115869693 gi|108082836|gb|DQ591582.1| Homo sapiens piRNA piR-58694, complete sequence M -
TGTGATGTAGGATGTGGTCAATGACTGACT
>chr9 115869694 gi|108090585|gb|DQ595647.1| Homo sapiens piRNA piR-61759, complete sequence M -
TTGTGATGTAGGATGTGGTCAATGACTGAC
>chr9 115869694 gi|108082835|gb|DQ591581.1| Homo sapiens piRNA piR-58693, complete sequence M -
TGTGATGTAGGATGTGGTCAATGACTGAC
>chr9 115869695 gi|108091134|gb|DQ595930.1| Homo sapiens piRNA piR-62042, complete sequence M -
TTTGTGATGTAGGATGTGGTCAATGACTGA
>chr9 115869695 gi|108090583|gb|DQ595646.1| Homo sapiens piRNA piR-61758, complete sequence M -
TTGTGATGTAGGATGTGGTCAATGACTGA
>chr9 115869698 gi|108084497|gb|DQ592460.1| Homo sapiens piRNA piR-59572, complete sequence M -
TGTTTTGTGATGTAGGATGTGGTCAATGAC
>chr9 115869699 gi|108084495|gb|DQ592459.1| Homo sapiens piRNA piR-59571, complete sequence M -
TGTTTTGTGATGTAGGATGTGGTCAATGA
>chr9 115869704 gi|108095889|gb|DQ598431.1| Homo sapiens piRNA piR-36497, complete sequence M -
GTCCCCTGTTTTGTGATGTAGGATGTGGTC
>chr9 115869711 gi|108100231|gb|DQ600708.1| Homo sapiens piRNA piR-38774, complete sequence M -
TAGAAAAGTCCCCTGTTTTGTGATGTAGGA
>chr9 115869722 gi|108089605|gb|DQ595134.1| Homo sapiens piRNA piR-61246, complete sequence M -
TTGCCTTCACTCTAGAAAAGTCCCCTGTTTT
>chr9 115869723 gi|108089603|gb|DQ595133.1| Homo sapiens piRNA piR-61245, complete sequence M -
TTGCCTTCACTCTAGAAAAGTCCCCTGTTT
>chr9 115869735 gi|108102373|gb|DQ601833.1| Homo sapiens piRNA piR-39899, complete sequence M -
TAGGTTCTCTCCTTGCCTTCACTCTAGAAA
>chr9 115869745 gi|108080846|gb|DQ589592.1| Homo sapiens piRNA piR-56704, complete sequence M -
TGGGTGGTGAATAGGTTCTCTCCTTGCCTTC
>chr9 115869746 gi|108080845|gb|DQ589591.1| Homo sapiens piRNA piR-56703, complete sequence M -
TGGGTGGTGAATAGGTTCTCTCCTTGCCTT
>chr9 115869747 gi|108080844|gb|DQ589590.1| Homo sapiens piRNA piR-56702, complete sequence M -
TGGGTGGTGAATAGGTTCTCTCCTTGCCT
>chr9 115869753 gi|108098941|gb|DQ600043.1| Homo sapiens piRNA piR-38109, complete sequence M -
TACATTCTTGGGTGGTGAATAGGTTCTCTCC
>chr9 115869754 gi|108098939|gb|DQ600042.1| Homo sapiens piRNA piR-38108, complete sequence M -
TACATTCTTGGGTGGTGAATAGGTTCTCTC
>chr9 115869758 gi|108052769|gb|DQ571515.1| Homo sapiens piRNA piR-31627, complete sequence M -
ATACATTCTTGGGTGGTGAATAGGTTC
>chr9 115869759 gi|108064600|gb|DQ579155.1| Homo sapiens piRNA piR-47267, complete sequence M -
TGAATACATTCTTGGGTGGTGAATAGGTT
>chr9 115869761 gi|108081369|gb|DQ590115.1| Homo sapiens piRNA piR-57227, complete sequence M -
TGGTGAATACATTCTTGGGTGGTGAATAGG
>chr9 115869762 gi|108081368|gb|DQ590114.1| Homo sapiens piRNA piR-57226, complete sequence M -
TGGTGAATACATTCTTGGGTGGTGAATAG
>chr9 115869763 gi|108081367|gb|DQ590113.1| Homo sapiens piRNA piR-57225, complete sequence M -
TGGTGAATACATTCTTGGGTGGTGAATA
>chr9 115869765 gi|108086277|gb|DQ593400.1| Homo sapiens piRNA piR-33512, complete sequence M -
CGGTGGTGAATACATTCTTGGGTGGTGAA
>chr9 115869765 gi|108060579|gb|DQ577062.1| Homo sapiens piRNA piR-45174, complete sequence M -
TCGGTGGTGAATACATTCTTGGGTGGTGAA
>chr9 115869858 gi|108076817|gb|DQ585563.1| Homo sapiens piRNA piR-52675, complete sequence M -
TGCTAGAGCCTGCAGAATGTGGCTTCATCCT
>chr9 115869859 gi|108076816|gb|DQ585562.1| Homo sapiens piRNA piR-52674, complete sequence M -
TGCTAGAGCCTGCAGAATGTGGCTTCATCC
>chr9 115869860 gi|108076815|gb|DQ585561.1| Homo sapiens piRNA piR-52673, complete sequence M -
TGCTAGAGCCTGCAGAATGTGGCTTCATC
>chr9 115869863 gi|108076814|gb|DQ585560.1| Homo sapiens piRNA piR-52672, complete sequence M -
TGCTAGAGCCTGCAGAATGTGGCTTC
>chr9 115869866 gi|108060407|gb|DQ576973.1| Homo sapiens piRNA piR-45085, complete sequence M -
TCGGAGCCTGCTAGAGCCTGCAGAATGTGGC
>chr9 115869867 gi|108088506|gb|DQ594567.1| Homo sapiens piRNA piR-60679, complete sequence M -
TTCGGAGCCTGCTAGAGCCTGCAGAATGTGG
>chr9 115869867 gi|108060405|gb|DQ576972.1| Homo sapiens piRNA piR-45084, complete sequence M -
TCGGAGCCTGCTAGAGCCTGCAGAATGTGG
>chr9 115869888 gi|108088928|gb|DQ594783.1| Homo sapiens piRNA piR-60895, complete sequence M -
TTCTTGATCACAGCCCCCAACTTCGGAGCCT
>chr9 115869889 gi|108069098|gb|DQ581507.1| Homo sapiens piRNA piR-49619, complete sequence M -
TGATCACAGCCCCCAACTTCGGAGCC
>chr9 115869901 gi|108096000|gb|DQ598489.1| Homo sapiens piRNA piR-36555, complete sequence M -
GTGACCTTCCTATTCTTGATCACAGCCCCC
>chr9 115869901 gi|108082664|gb|DQ591410.1| Homo sapiens piRNA piR-58522, complete sequence M -
TGTGACCTTCCTATTCTTGATCACAGCCCCC
>chr9 115869912 gi|108051309|gb|DQ570055.1| Homo sapiens piRNA piR-30167, complete sequence M -
AACTCTGAGTGTGACCTTCCTATTCTTGA
>chr9 115869914 gi|108055339|gb|DQ574085.1| Homo sapiens piRNA piR-42197, complete sequence M -
TCCAACTCTGAGTGTGACCTTCCTATTCTT
>chr9 115869916 gi|108087964|gb|DQ594283.1| Homo sapiens piRNA piR-60395, complete sequence M -
TTCCAACTCTGAGTGTGACCTTCCTATTC
>chr9 115869920 gi|108090818|gb|DQ595767.1| Homo sapiens piRNA piR-61879, complete sequence M -
TTTCCAACTCTGAGTGTGACCTTCCT
>chr9 115869921 gi|108080363|gb|DQ589109.1| Homo sapiens piRNA piR-56221, complete sequence M -
TGGGCCTTTCCAACTCTGAGTGTGACCTTCC
>chr9 115869923 gi|108080361|gb|DQ589107.1| Homo sapiens piRNA piR-56219, complete sequence M -
TGGGCCTTTCCAACTCTGAGTGTGACCTT
>chr9 115869923 gi|108062501|gb|DQ578070.1| Homo sapiens piRNA piR-46182, complete sequence M -
TCTGGGCCTTTCCAACTCTGAGTGTGACCTT
>chr9 115869924 gi|108062499|gb|DQ578069.1| Homo sapiens piRNA piR-46181, complete sequence M -
TCTGGGCCTTTCCAACTCTGAGTGTGACCT
>chr9 115869926 gi|108090886|gb|DQ595803.1| Homo sapiens piRNA piR-61915, complete sequence M -
TTTCTGGGCCTTTCCAACTCTGAGTGTGAC
>chr9 115869926 gi|108088843|gb|DQ594739.1| Homo sapiens piRNA piR-60851, complete sequence M -
TTCTGGGCCTTTCCAACTCTGAGTGTGAC
>chr9 115869926 gi|108080360|gb|DQ589106.1| Homo sapiens piRNA piR-56218, complete sequence M -
TGGGCCTTTCCAACTCTGAGTGTGAC
>chr9 115869928 gi|108062497|gb|DQ578068.1| Homo sapiens piRNA piR-46180, complete sequence M -
TCTGGGCCTTTCCAACTCTGAGTGTG
>chr9 115869931 gi|108053259|gb|DQ572005.1| Homo sapiens piRNA piR-40117, complete sequence M -
TAGTTTTCTGGGCCTTTCCAACTCTGAGT
>chr9 115869935 gi|108058733|gb|DQ576097.1| Homo sapiens piRNA piR-44209, complete sequence M -
TCCTAGTTTTCTGGGCCTTTCCAACTCT
>chr9 115870000 gi|108091788|gb|DQ596267.1| Homo sapiens piRNA piR-34333, complete sequence M -
GACAGGAGGCACTGGGGTGGGTGGAC
>chr9 115870001 gi|108079886|gb|DQ588632.1| Homo sapiens piRNA piR-55744, complete sequence M -
TGGGACAGGAGGCACTGGGGTGGGTGGA
>chr9 115870079 gi|108064426|gb|DQ579058.1| Homo sapiens piRNA piR-47170, complete sequence M -
TGAAGCTTGTGGCGAACCCCTGGACTCTGTGT
>chr9 115870087 gi|108060446|gb|DQ576993.1| Homo sapiens piRNA piR-45105, complete sequence M -
TCGGATGAAGCTTGTGGCGAACCCCTGGA
>chr9 115870088 gi|108060444|gb|DQ576992.1| Homo sapiens piRNA piR-45104, complete sequence M -
TCGGATGAAGCTTGTGGCGAACCCCTGG
>chr9 115870091 gi|108099328|gb|DQ600242.1| Homo sapiens piRNA piR-38308, complete sequence M -
TACCCTCGGATGAAGCTTGTGGCGAACCCC
>chr9 115870098 gi|108073965|gb|DQ584065.1| Homo sapiens piRNA piR-51177, complete sequence M -
TGCATTTTACCCTCGGATGAAGCTTGTGGC
>chr9 115870099 gi|108073963|gb|DQ584064.1| Homo sapiens piRNA piR-51176, complete sequence M -
TGCATTTTACCCTCGGATGAAGCTTGTGG
>chr9 115870100 gi|108089508|gb|DQ595083.1| Homo sapiens piRNA piR-61195, complete sequence M -
TTGCATTTTACCCTCGGATGAAGCTTGTG
>chr9 115870100 gi|108073961|gb|DQ584063.1| Homo sapiens piRNA piR-51175, complete sequence M -
TGCATTTTACCCTCGGATGAAGCTTGTG
>chr9 115870105 gi|108081878|gb|DQ590624.1| Homo sapiens piRNA piR-57736, complete sequence M -
TGGTTTGCATTTTACCCTCGGATGAAGC
>chr9 115870105 gi|108059576|gb|DQ576533.1| Homo sapiens piRNA piR-44645, complete sequence M -
TCCTGGTTTGCATTTTACCCTCGGATGAAGC
>chr9 115870106 gi|108059574|gb|DQ576532.1| Homo sapiens piRNA piR-44644, complete sequence M -
TCCTGGTTTGCATTTTACCCTCGGATGAAG
>chr9 115870107 gi|108059572|gb|DQ576531.1| Homo sapiens piRNA piR-44643, complete sequence M -
TCCTGGTTTGCATTTTACCCTCGGATGAA
>chr9 115870124 gi|108085769|gb|DQ593131.1| Homo sapiens piRNA piR-33243, complete sequence M -
CCTGAATCAAATGCCTCATCCTGGTTTGCA
>chr9 115870125 gi|108085767|gb|DQ593130.1| Homo sapiens piRNA piR-33242, complete sequence M -
CCTGAATCAAATGCCTCATCCTGGTTTGC
>chr9 115870125 gi|108085542|gb|DQ593000.1| Homo sapiens piRNA piR-33112, complete sequence M -
CCCTGAATCAAATGCCTCATCCTGGTTTGC
>chr9 115870125 gi|108064636|gb|DQ579173.1| Homo sapiens piRNA piR-47285, complete sequence M -
TGAATCAAATGCCTCATCCTGGTTTGC
>chr9 115870134 gi|108073335|gb|DQ583739.1| Homo sapiens piRNA piR-50851, complete sequence M -
TGCAGGAGGACCCTGAATCAAATGCCTCATC
>chr9 115870140 gi|108061305|gb|DQ577436.1| Homo sapiens piRNA piR-45548, complete sequence M -
TCTCAGTGCAGGAGGACCCTGAATCAAATGC
>chr9 115870140 gi|108054939|gb|DQ573685.1| Homo sapiens piRNA piR-41797, complete sequence M -
TCAGTGCAGGAGGACCCTGAATCAAATGC
>chr9 115870146 gi|108085757|gb|DQ593124.1| Homo sapiens piRNA piR-33236, complete sequence M -
CCTCTTCTCAGTGCAGGAGGACCCTGAATC
>chr9 115870147 gi|108085756|gb|DQ593123.1| Homo sapiens piRNA piR-33235, complete sequence M -
CCTCTTCTCAGTGCAGGAGGACCCTGAAT
>chr9 115870148 gi|108059103|gb|DQ576287.1| Homo sapiens piRNA piR-44399, complete sequence M -
TCCTCTTCTCAGTGCAGGAGGACCCTGAA
>chr9 115870170 gi|108079138|gb|DQ587884.1| Homo sapiens piRNA piR-54996, complete sequence M -
TGGCCATGGCTCTTCTTGTCCTTCCTCTT
>chr9 115870232 gi|108101636|gb|DQ601448.1| Homo sapiens piRNA piR-39514, complete sequence M -
TAGGACCACAGAGGTGGCTCTGCCTGCAGC
>chr9 115870316 gi|108060515|gb|DQ577029.1| Homo sapiens piRNA piR-45141, complete sequence M -
TCGGGATAGTGATGGCAAGCCTCCTCCCAA
>chr9 115870323 gi|108070449|gb|DQ582214.1| Homo sapiens piRNA piR-32326, complete sequence M -
CAGAATTTCGGGATAGTGATGGCAAGCCTC
>chr9 115870329 gi|108078296|gb|DQ587042.1| Homo sapiens piRNA piR-54154, complete sequence M -
TGGAGCAGAATTTCGGGATAGTGATGGCA
>chr9 115870330 gi|108089877|gb|DQ595273.1| Homo sapiens piRNA piR-61385, complete sequence M -
TTGGAGCAGAATTTCGGGATAGTGATGGC
>chr9 115870330 gi|108078295|gb|DQ587041.1| Homo sapiens piRNA piR-54153, complete sequence M -
TGGAGCAGAATTTCGGGATAGTGATGGC
>chr9 115870334 gi|108053206|gb|DQ571952.1| Homo sapiens piRNA piR-40064, complete sequence M -
TAGTGTTGGAGCAGAATTTCGGGATAGTGA
>chr9 115870338 gi|108076454|gb|DQ585372.1| Homo sapiens piRNA piR-52484, complete sequence M -
TGCGTAGTGTTGGAGCAGAATTTCGGGATA
>chr9 115870339 gi|108076452|gb|DQ585371.1| Homo sapiens piRNA piR-52483, complete sequence M -
TGCGTAGTGTTGGAGCAGAATTTCGGGAT
>chr9 115870340 gi|108076450|gb|DQ585370.1| Homo sapiens piRNA piR-52482, complete sequence M -
TGCGTAGTGTTGGAGCAGAATTTCGGGA
>chr9 115870340 gi|108053553|gb|DQ572299.1| Homo sapiens piRNA piR-40411, complete sequence M -
TATGCGTAGTGTTGGAGCAGAATTTCGGGA
>chr9 115870344 gi|108053324|gb|DQ572070.1| Homo sapiens piRNA piR-40182, complete sequence M -
TATATGCGTAGTGTTGGAGCAGAATTTC
>chr9 115870358 gi|108100670|gb|DQ600939.1| Homo sapiens piRNA piR-39005, complete sequence M -
TAGAGAGTCAGAAGCTCTATATGCGTAGTGT
>chr9 115870359 gi|108100668|gb|DQ600938.1| Homo sapiens piRNA piR-39004, complete sequence M -
TAGAGAGTCAGAAGCTCTATATGCGTAGTG
>chr9 115870374 gi|108073072|gb|DQ583587.1| Homo sapiens piRNA piR-50699, complete sequence M -
TGCAGACGTTGCTTCTAGAGAGTCAGAAGC
>chr9 115870383 gi|108079311|gb|DQ588057.1| Homo sapiens piRNA piR-55169, complete sequence M -
TGGCGTATGCAGACGTTGCTTCTAGAGA
>chr9 115870384 gi|108063109|gb|DQ578385.1| Homo sapiens piRNA piR-46497, complete sequence M -
TCTTGGCGTATGCAGACGTTGCTTCTAGAG
>chr9 115870385 gi|108082515|gb|DQ591261.1| Homo sapiens piRNA piR-58373, complete sequence M -
TGTCTTGGCGTATGCAGACGTTGCTTCTAGA
>chr9 115870395 gi|108055162|gb|DQ573908.1| Homo sapiens piRNA piR-42020, complete sequence M -
TCATTCAAGTTGTCTTGGCGTATGCAGACGT
>chr9 115870401 gi|108095478|gb|DQ598218.1| Homo sapiens piRNA piR-36284, complete sequence M -
GGGTCATTCAAGTTGTCTTGGCGTATGC
>chr9 115870401 gi|108095412|gb|DQ598184.1| Homo sapiens piRNA piR-36250, complete sequence M -
GGGGGTCATTCAAGTTGTCTTGGCGTATGC
>chr9 115870401 gi|108080595|gb|DQ589341.1| Homo sapiens piRNA piR-56453, complete sequence M -
TGGGGGTCATTCAAGTTGTCTTGGCGTATGC
>chr9 115870409 gi|108076843|gb|DQ585589.1| Homo sapiens piRNA piR-52701, complete sequence M -
TGCTAGGTGGGGGTCATTCAAGTTGTCTTG
>chr9 115870436 gi|108070461|gb|DQ582220.1| Homo sapiens piRNA piR-32332, complete sequence M -
CAGACAGAGGGCGTCACTAGAGAGCCGTGC
>chr9 115870438 gi|108071354|gb|DQ582693.1| Homo sapiens piRNA piR-32805, complete sequence M -
CCAGACAGAGGGCGTCACTAGAGAGCCGT
>chr9 115870464 gi|108100333|gb|DQ600761.1| Homo sapiens piRNA piR-38827, complete sequence M -
TAGAAGAGACACAGAAGTCCAGCTGATGCCA
>chr9 115870465 gi|108100332|gb|DQ600760.1| Homo sapiens piRNA piR-38826, complete sequence M -
TAGAAGAGACACAGAAGTCCAGCTGATGCC
>chr9 115870466 gi|108100330|gb|DQ600759.1| Homo sapiens piRNA piR-38825, complete sequence M -
TAGAAGAGACACAGAAGTCCAGCTGATGC
>chr9 115870466 gi|108068908|gb|DQ581398.1| Homo sapiens piRNA piR-49510, complete sequence M -
TGATAGAAGAGACACAGAAGTCCAGCTGATGC
>chr9 115870468 gi|108068907|gb|DQ581397.1| Homo sapiens piRNA piR-49509, complete sequence M -
TGATAGAAGAGACACAGAAGTCCAGCTGAT
>chr9 115870471 gi|108079414|gb|DQ588160.1| Homo sapiens piRNA piR-55272, complete sequence M -
TGGCTGATAGAAGAGACACAGAAGTCCAGCT
>chr9 115870472 gi|108079413|gb|DQ588159.1| Homo sapiens piRNA piR-55271, complete sequence M -
TGGCTGATAGAAGAGACACAGAAGTCCAGC
>chr9 115870505 gi|108096602|gb|DQ598812.1| Homo sapiens piRNA piR-36878, complete sequence M -
TAAACCCAAGCACTGCCTTGACAGCAGCCA
>chr9 115870506 gi|108096600|gb|DQ598811.1| Homo sapiens piRNA piR-36877, complete sequence M -
TAAACCCAAGCACTGCCTTGACAGCAGCC
>chr9 115870513 gi|108080110|gb|DQ588856.1| Homo sapiens piRNA piR-55968, complete sequence M -
TGGGATCCCTTAAACCCAAGCACTGCCTTGAC
>chr9 115870514 gi|108080109|gb|DQ588855.1| Homo sapiens piRNA piR-55967, complete sequence M -
TGGGATCCCTTAAACCCAAGCACTGCCTTGA
>chr9 115870516 gi|108080108|gb|DQ588854.1| Homo sapiens piRNA piR-55966, complete sequence M -
TGGGATCCCTTAAACCCAAGCACTGCCTT
>chr9 115870517 gi|108080107|gb|DQ588853.1| Homo sapiens piRNA piR-55965, complete sequence M -
TGGGATCCCTTAAACCCAAGCACTGCCT
>chr9 115870529 gi|108067288|gb|DQ580546.1| Homo sapiens piRNA piR-48658, complete sequence M -
TGAGCACAAAGTCCTGGGATCCCTTAAACC
>chr9 115870533 gi|108061930|gb|DQ577759.1| Homo sapiens piRNA piR-45871, complete sequence M -
TCTGAGCACAAAGTCCTGGGATCCCTTA
>chr9 115870537 gi|108072853|gb|DQ583471.1| Homo sapiens piRNA piR-50583, complete sequence M -
TGCACGCTCTGAGCACAAAGTCCTGGGATCC
>chr9 115870554 gi|108095610|gb|DQ598285.1| Homo sapiens piRNA piR-36351, complete sequence M -
GGTGAGGTGGAGCCCTGCACGCTCTGAGC
>chr9 115870675 gi|108089948|gb|DQ595310.1| Homo sapiens piRNA piR-61422, complete sequence M -
TTGGAGTTATTGGCCTGTGAACAGCTGGC
>chr9 115870677 gi|108089946|gb|DQ595309.1| Homo sapiens piRNA piR-61421, complete sequence M -
TTGGAGTTATTGGCCTGTGAACAGCTG
>chr9 115870696 gi|108082108|gb|DQ590854.1| Homo sapiens piRNA piR-57966, complete sequence M -
TGTATGAAGAACGGGTGGCATTTTGGAGTT
>chr9 115870703 gi|108077747|gb|DQ586493.1| Homo sapiens piRNA piR-53605, complete sequence M -
TGGAAATGTATGAAGAACGGGTGGCATTT
>chr9 115870705 gi|108077746|gb|DQ586492.1| Homo sapiens piRNA piR-53604, complete sequence M -
TGGAAATGTATGAAGAACGGGTGGCAT
>chr9 115870707 gi|108089755|gb|DQ595210.1| Homo sapiens piRNA piR-61322, complete sequence M -
TTGGAAATGTATGAAGAACGGGTGGC
>chr9 115870707 gi|108063267|gb|DQ578464.1| Homo sapiens piRNA piR-46576, complete sequence M -
TCTTTTGGAAATGTATGAAGAACGGGTGGC
>chr9 115870708 gi|108088975|gb|DQ594807.1| Homo sapiens piRNA piR-60919, complete sequence M -
TTCTTTTGGAAATGTATGAAGAACGGGTGG
>chr9 115870735 gi|108063871|gb|DQ578774.1| Homo sapiens piRNA piR-46886, complete sequence M -
TGAACATGCCACCGTATTCTTCATTCCTTC
>chr9 115870738 gi|108082547|gb|DQ591293.1| Homo sapiens piRNA piR-58405, complete sequence M -
TGTGAACATGCCACCGTATTCTTCATTCC
>chr9 115870738 gi|108063869|gb|DQ578773.1| Homo sapiens piRNA piR-46885, complete sequence M -
TGAACATGCCACCGTATTCTTCATTCC
>chr9 115870754 gi|108055739|gb|DQ574485.1| Homo sapiens piRNA piR-42597, complete sequence M -
TCCAGAAGAAAAAGGCTTGTGAACATGCCA
>chr9 115870794 gi|108081867|gb|DQ590613.1| Homo sapiens piRNA piR-57725, complete sequence M -
TGGTTTATCTGTGTCATTGGTCAAAGTT
>chr9 115870800 gi|108070472|gb|DQ582226.1| Homo sapiens piRNA piR-32338, complete sequence M -
CAGACATTTGGTTTATCTGTGTCATTGGTC
>chr9 115870807 gi|108052188|gb|DQ570934.1| Homo sapiens piRNA piR-31046, complete sequence M -
AGCAGGGCAGACATTTGGTTTATCTGTGTC
>chr9 115870831 gi|108070398|gb|DQ582186.1| Homo sapiens piRNA piR-32298, complete sequence M -
CAGAAAGTGAAGGATTGTCAGGGAGCAGG
>chr9 115870833 gi|108073005|gb|DQ583551.1| Homo sapiens piRNA piR-50663, complete sequence M -
TGCAGAAAGTGAAGGATTGTCAGGGAGCA
>chr9 115870834 gi|108089426|gb|DQ595040.1| Homo sapiens piRNA piR-61152, complete sequence M -
TTGCAGAAAGTGAAGGATTGTCAGGGAGC
>chr9 115870834 gi|108073003|gb|DQ583550.1| Homo sapiens piRNA piR-50662, complete sequence M -
TGCAGAAAGTGAAGGATTGTCAGGGAGC
>chr9 115870836 gi|108081836|gb|DQ590582.1| Homo sapiens piRNA piR-57694, complete sequence M -
TGGTTGCAGAAAGTGAAGGATTGTCAGGGA
>chr9 115870841 gi|108072873|gb|DQ583481.1| Homo sapiens piRNA piR-50593, complete sequence M -
TGCACGTGGTTGCAGAAAGTGAAGGATTGTC
>chr9 115870842 gi|108072871|gb|DQ583480.1| Homo sapiens piRNA piR-50592, complete sequence M -
TGCACGTGGTTGCAGAAAGTGAAGGATTGT
>chr9 115870854 gi|108058308|gb|DQ575876.1| Homo sapiens piRNA piR-43988, complete sequence M -
TCCGTACCCACCTCTGCACGTGGTTGCAGAAA
>chr9 115870855 gi|108058306|gb|DQ575875.1| Homo sapiens piRNA piR-43987, complete sequence M -
TCCGTACCCACCTCTGCACGTGGTTGCAGAA
>chr9 115870859 gi|108058304|gb|DQ575874.1| Homo sapiens piRNA piR-43986, complete sequence M -
TCCGTACCCACCTCTGCACGTGGTTGC
>chr9 115870898 gi|108066188|gb|DQ579962.1| Homo sapiens piRNA piR-48074, complete sequence M -
TGACTGAGAGGTTTATTTTCATAGGAGCC
>chr9 115870904 gi|108087539|gb|DQ594056.1| Homo sapiens piRNA piR-60168, complete sequence M -
TTCAAGGTGACTGAGAGGTTTATTTTCATA
>chr9 115870905 gi|108090781|gb|DQ595747.1| Homo sapiens piRNA piR-61859, complete sequence M -
TTTCAAGGTGACTGAGAGGTTTATTTTCAT
>chr9 115870905 gi|108087537|gb|DQ594055.1| Homo sapiens piRNA piR-60167, complete sequence M -
TTCAAGGTGACTGAGAGGTTTATTTTCAT
>chr9 115870906 gi|108090779|gb|DQ595746.1| Homo sapiens piRNA piR-61858, complete sequence M -
TTTCAAGGTGACTGAGAGGTTTATTTTCA
>chr9 115870907 gi|108063201|gb|DQ578431.1| Homo sapiens piRNA piR-46543, complete sequence M -
TCTTTCAAGGTGACTGAGAGGTTTATTTTC
>chr9 115870915 gi|108082453|gb|DQ591199.1| Homo sapiens piRNA piR-58311, complete sequence M -
TGTCTCCATCTTTCAAGGTGACTGAGAGGT
>chr9 115870919 gi|108078998|gb|DQ587744.1| Homo sapiens piRNA piR-54856, complete sequence M -
TGGCATGTCTCCATCTTTCAAGGTGACTGAG
>chr9 115870920 gi|108078997|gb|DQ587743.1| Homo sapiens piRNA piR-54855, complete sequence M -
TGGCATGTCTCCATCTTTCAAGGTGACTGA
>chr9 115870923 gi|108056410|gb|DQ574887.1| Homo sapiens piRNA piR-42999, complete sequence M -
TCCATGGCATGTCTCCATCTTTCAAGGTGAC
>chr9 115870940 gi|108081326|gb|DQ590072.1| Homo sapiens piRNA piR-57184, complete sequence M -
TGGTGAAATAGGAAGCTCCATGGCATGTCT
>chr9 115870941 gi|108091111|gb|DQ595918.1| Homo sapiens piRNA piR-62030, complete sequence M -
TTTGGTGAAATAGGAAGCTCCATGGCATGTC
>chr9 115870941 gi|108090298|gb|DQ595497.1| Homo sapiens piRNA piR-61609, complete sequence M -
TTGGTGAAATAGGAAGCTCCATGGCATGTC
>chr9 115870941 gi|108081325|gb|DQ590071.1| Homo sapiens piRNA piR-57183, complete sequence M -
TGGTGAAATAGGAAGCTCCATGGCATGTC
>chr9 115870946 gi|108070129|gb|DQ582043.1| Homo sapiens piRNA piR-32155, complete sequence M -
CACATTTGGTGAAATAGGAAGCTCCATGGC
>chr9 115870953 gi|108057500|gb|DQ575447.1| Homo sapiens piRNA piR-43559, complete sequence M -
TCCCCTCCACATTTGGTGAAATAGGAAGCT
>chr9 115870954 gi|108057498|gb|DQ575446.1| Homo sapiens piRNA piR-43558, complete sequence M -
TCCCCTCCACATTTGGTGAAATAGGAAGC
>chr9 115870958 gi|108053084|gb|DQ571830.1| Homo sapiens piRNA piR-31942, complete sequence M -
CAAAACGTCCCCTCCACATTTGGTGAAATAGG
>chr9 115870975 gi|108073351|gb|DQ583747.1| Homo sapiens piRNA piR-50859, complete sequence M -
TGCAGGATCTGCCACACCAAAACGTCCCCTCC
>chr9 115870984 gi|108077971|gb|DQ586717.1| Homo sapiens piRNA piR-53829, complete sequence M -
TGGAATGCAGGATCTGCCACACCAAAAC
>chr9 115870986 gi|108063086|gb|DQ578373.1| Homo sapiens piRNA piR-46485, complete sequence M -
TCTTGGAATGCAGGATCTGCCACACCAAA
>chr9 115870987 gi|108089809|gb|DQ595238.1| Homo sapiens piRNA piR-61350, complete sequence M -
TTGGAATGCAGGATCTGCCACACCAA
>chr9 115870989 gi|108099921|gb|DQ600549.1| Homo sapiens piRNA piR-38615, complete sequence M -
TACTCTTGGAATGCAGGATCTGCCACACC
>chr9 115870989 gi|108090745|gb|DQ595729.1| Homo sapiens piRNA piR-61841, complete sequence M -
TTTACTCTTGGAATGCAGGATCTGCCACACC
>chr9 115870989 gi|108085278|gb|DQ592863.1| Homo sapiens piRNA piR-59975, complete sequence M -
TTACTCTTGGAATGCAGGATCTGCCACACC
>chr9 115870995 gi|108062971|gb|DQ578314.1| Homo sapiens piRNA piR-46426, complete sequence M -
TCTTCTTTACTCTTGGAATGCAGGATCTGC
>chr9 115871069 gi|108079992|gb|DQ588738.1| Homo sapiens piRNA piR-55850, complete sequence M -
TGGGAGCCACCTCCAGCTGAATGCCCAGGG
>chr9 115871082 gi|108081007|gb|DQ589753.1| Homo sapiens piRNA piR-56865, complete sequence M -
TGGTAATGCAGTGGGAGCCACCTCCAGC
>chr9 115871091 gi|108072797|gb|DQ583443.1| Homo sapiens piRNA piR-50555, complete sequence M -
TGCACCGTGGGTGGTAATGCAGTGGGAGCC
>chr9 115871092 gi|108072795|gb|DQ583442.1| Homo sapiens piRNA piR-50554, complete sequence M -
TGCACCGTGGGTGGTAATGCAGTGGGAGC
>chr9 115871094 gi|108072793|gb|DQ583441.1| Homo sapiens piRNA piR-50553, complete sequence M -
TGCACCGTGGGTGGTAATGCAGTGGGA
>chr9 115871133 gi|108056436|gb|DQ574900.1| Homo sapiens piRNA piR-43012, complete sequence M -
TCCATGGGTCCTGATGGACAGAAGGGAAGAA
>chr9 115871134 gi|108096303|gb|DQ598654.1| Homo sapiens piRNA piR-36720, complete sequence M -
GTTCCATGGGTCCTGATGGACAGAAGGGAAGA
>chr9 115871134 gi|108056434|gb|DQ574899.1| Homo sapiens piRNA piR-43011, complete sequence M -
TCCATGGGTCCTGATGGACAGAAGGGAAGA
>chr9 115871135 gi|108056432|gb|DQ574898.1| Homo sapiens piRNA piR-43010, complete sequence M -
TCCATGGGTCCTGATGGACAGAAGGGAAG
>chr9 115871136 gi|108088144|gb|DQ594381.1| Homo sapiens piRNA piR-60493, complete sequence M -
TTCCATGGGTCCTGATGGACAGAAGGGAA
>chr9 115871136 gi|108056428|gb|DQ574896.1| Homo sapiens piRNA piR-43008, complete sequence M -
TCCATGGGTCCTGATGGACAGAAGGGAA
>chr9 115871137 gi|108096301|gb|DQ598653.1| Homo sapiens piRNA piR-36719, complete sequence M -
GTTCCATGGGTCCTGATGGACAGAAGGGA
>chr9 115871137 gi|108071499|gb|DQ582768.1| Homo sapiens piRNA piR-32880, complete sequence M -
CCATGGGTCCTGATGGACAGAAGGGA
>chr9 115871137 gi|108056426|gb|DQ574895.1| Homo sapiens piRNA piR-43007, complete sequence M -
TCCATGGGTCCTGATGGACAGAAGGGA
>chr9 115871139 gi|108096299|gb|DQ598652.1| Homo sapiens piRNA piR-36718, complete sequence M -
GTTCCATGGGTCCTGATGGACAGAAGG
>chr9 115871150 gi|108092431|gb|DQ596614.1| Homo sapiens piRNA piR-34680, complete sequence M -
GAGCCGGGTGCCCAGTTCCATGGGTCCTGA
>chr9 115871162 gi|108061424|gb|DQ577497.1| Homo sapiens piRNA piR-45609, complete sequence M -
TCTCCATACCCCAGAGCCGGGTGCCCAGTTC
>chr9 115871163 gi|108061422|gb|DQ577496.1| Homo sapiens piRNA piR-45608, complete sequence M -
TCTCCATACCCCAGAGCCGGGTGCCCAGTT
>chr9 115871164 gi|108077035|gb|DQ585781.1| Homo sapiens piRNA piR-52893, complete sequence M -
TGCTCTCCATACCCCAGAGCCGGGTGCCCAGT
>chr9 115871164 gi|108061421|gb|DQ577495.1| Homo sapiens piRNA piR-45607, complete sequence M -
TCTCCATACCCCAGAGCCGGGTGCCCAGT
>chr9 115871164 gi|108056191|gb|DQ574776.1| Homo sapiens piRNA piR-42888, complete sequence M -
TCCATACCCCAGAGCCGGGTGCCCAGT
>chr9 115871166 gi|108083145|gb|DQ591759.1| Homo sapiens piRNA piR-58871, complete sequence M -
TGTGCTCTCCATACCCCAGAGCCGGGTGCCCA
>chr9 115871176 gi|108059672|gb|DQ576583.1| Homo sapiens piRNA piR-44695, complete sequence M -
TCCTGTGTGCTCTCCATACCCCAGAGC
>chr9 115871211 gi|108054111|gb|DQ572857.1| Homo sapiens piRNA piR-40969, complete sequence M -
TCAATTCTGTAGAGTCAGGGGTGAGGAGGA
>chr9 115871213 gi|108054110|gb|DQ572856.1| Homo sapiens piRNA piR-40968, complete sequence M -
TCAATTCTGTAGAGTCAGGGGTGAGGAG
>chr9 115871217 gi|108066801|gb|DQ580291.1| Homo sapiens piRNA piR-48403, complete sequence M -
TGAGACTCAATTCTGTAGAGTCAGGGGTGA
>chr9 115871217 gi|108051888|gb|DQ570634.1| Homo sapiens piRNA piR-30746, complete sequence M -
ACTCAATTCTGTAGAGTCAGGGGTGA
>chr9 115871219 gi|108066799|gb|DQ580290.1| Homo sapiens piRNA piR-48402, complete sequence M -
TGAGACTCAATTCTGTAGAGTCAGGGGT
>chr9 115871234 gi|108082122|gb|DQ590868.1| Homo sapiens piRNA piR-57980, complete sequence M -
TGTATGTGGGACTTGAGTTGAGACTCAATTC
>chr9 115871235 gi|108082121|gb|DQ590867.1| Homo sapiens piRNA piR-57979, complete sequence M -
TGTATGTGGGACTTGAGTTGAGACTCAATT
>chr9 115871236 gi|108082120|gb|DQ590866.1| Homo sapiens piRNA piR-57978, complete sequence M -
TGTATGTGGGACTTGAGTTGAGACTCAAT
>chr9 115871236 gi|108053635|gb|DQ572381.1| Homo sapiens piRNA piR-40493, complete sequence M -
TATGTGGGACTTGAGTTGAGACTCAAT
>chr9 115871240 gi|108091971|gb|DQ596364.1| Homo sapiens piRNA piR-34430, complete sequence M -
GACCTGTATGTGGGACTTGAGTTGAGACT
>chr9 115871253 gi|108094413|gb|DQ597664.1| Homo sapiens piRNA piR-35730, complete sequence M -
GGAAAGAAAGCCAAGACCTGTATGTGGGAC
>chr9 115871258 gi|108077763|gb|DQ586509.1| Homo sapiens piRNA piR-53621, complete sequence M -
TGGAACAGGAAAGAAAGCCAAGACCTGTATGT
>chr9 115871261 gi|108077762|gb|DQ586508.1| Homo sapiens piRNA piR-53620, complete sequence M -
TGGAACAGGAAAGAAAGCCAAGACCTGTA
>chr9 115871267 gi|108080637|gb|DQ589383.1| Homo sapiens piRNA piR-56495, complete sequence M -
TGGGGTTGGAACAGGAAAGAAAGCCAAGA
>chr9 115871271 gi|108061695|gb|DQ577638.1| Homo sapiens piRNA piR-45750, complete sequence M -
TCTCTGGGGTTGGAACAGGAAAGAAAGCC
>chr9 115871272 gi|108061693|gb|DQ577637.1| Homo sapiens piRNA piR-45749, complete sequence M -
TCTCTGGGGTTGGAACAGGAAAGAAAGC
>chr9 115871276 gi|108075274|gb|DQ584749.1| Homo sapiens piRNA piR-51861, complete sequence M -
TGCCCTCTCTGGGGTTGGAACAGGAAAGA
>chr9 115871283 gi|108080291|gb|DQ589037.1| Homo sapiens piRNA piR-56149, complete sequence M -
TGGGCATCGGTGCCCTCTCTGGGGTTGGAACA
>chr9 115871284 gi|108080290|gb|DQ589036.1| Homo sapiens piRNA piR-56148, complete sequence M -
TGGGCATCGGTGCCCTCTCTGGGGTTGGAAC
>chr9 115871285 gi|108080288|gb|DQ589034.1| Homo sapiens piRNA piR-56146, complete sequence M -
TGGGCATCGGTGCCCTCTCTGGGGTTGGAA
>chr9 115871286 gi|108080287|gb|DQ589033.1| Homo sapiens piRNA piR-56145, complete sequence M -
TGGGCATCGGTGCCCTCTCTGGGGTTGGA
>chr9 115871286 gi|108062485|gb|DQ578062.1| Homo sapiens piRNA piR-46174, complete sequence M -
TCTGGGCATCGGTGCCCTCTCTGGGGTTGGA
>chr9 115871287 gi|108080286|gb|DQ589032.1| Homo sapiens piRNA piR-56144, complete sequence M -
TGGGCATCGGTGCCCTCTCTGGGGTTGG
>chr9 115871288 gi|108080285|gb|DQ589031.1| Homo sapiens piRNA piR-56143, complete sequence M -
TGGGCATCGGTGCCCTCTCTGGGGTTG
>chr9 115871290 gi|108054464|gb|DQ573210.1| Homo sapiens piRNA piR-41322, complete sequence M -
TCACTCTGGGCATCGGTGCCCTCTCTGGGGT
>chr9 115871291 gi|108054463|gb|DQ573209.1| Homo sapiens piRNA piR-41321, complete sequence M -
TCACTCTGGGCATCGGTGCCCTCTCTGGGG
>chr9 115871319 gi|108055536|gb|DQ574282.1| Homo sapiens piRNA piR-42394, complete sequence M -
TCCACACCTGGAGGTCAAGTAACCGTCCCCTC
>chr9 115871320 gi|108055535|gb|DQ574281.1| Homo sapiens piRNA piR-42393, complete sequence M -
TCCACACCTGGAGGTCAAGTAACCGTCCCCT
>chr9 115871321 gi|108055533|gb|DQ574279.1| Homo sapiens piRNA piR-42391, complete sequence M -
TCCACACCTGGAGGTCAAGTAACCGTCCCC
>chr9 115871322 gi|108055531|gb|DQ574277.1| Homo sapiens piRNA piR-42389, complete sequence M -
TCCACACCTGGAGGTCAAGTAACCGTCCC
>chr9 115871323 gi|108055530|gb|DQ574276.1| Homo sapiens piRNA piR-42388, complete sequence M -
TCCACACCTGGAGGTCAAGTAACCGTCC
>chr9 115871324 gi|108055529|gb|DQ574275.1| Homo sapiens piRNA piR-42387, complete sequence M -
TCCACACCTGGAGGTCAAGTAACCGTC
>chr9 115871325 gi|108055528|gb|DQ574274.1| Homo sapiens piRNA piR-42386, complete sequence M -
TCCACACCTGGAGGTCAAGTAACCGT
>chr9 115871705 gi|108077002|gb|DQ585748.1| Homo sapiens piRNA piR-52860, complete sequence M -
TGCTCCGGTCAGCCCAGGACCCACCACAG
>chr9 115871734 gi|108086923|gb|DQ593738.1| Homo sapiens piRNA piR-33850, complete sequence M -
CTGCACAGCACCTCGCCTGCTTCTAGGGCC
>chr9 115871753 gi|108054671|gb|DQ573417.1| Homo sapiens piRNA piR-41529, complete sequence M -
TCAGAGTTACGCTGCAGACTGCACAGCAC
>chr9 115871760 gi|108082170|gb|DQ590916.1| Homo sapiens piRNA piR-58028, complete sequence M -
TGTCAAGTTCAGAGTTACGCTGCAGACTGC
>chr9 115871810 gi|108077666|gb|DQ586412.1| Homo sapiens piRNA piR-53524, complete sequence M -
TGGAAAGATGCTTCTCTTCCTCAAGGTATGC
>chr9 115871814 gi|108056402|gb|DQ574883.1| Homo sapiens piRNA piR-42995, complete sequence M -
TCCATGGAAAGATGCTTCTCTTCCTCAAGGT
>chr9 115871837 gi|108090022|gb|DQ595349.1| Homo sapiens piRNA piR-61461, complete sequence M -
TTGGCAGGCAATGGGGCAGACTCCATGGA
>chr9 115871850 gi|108080235|gb|DQ588981.1| Homo sapiens piRNA piR-56093, complete sequence M -
TGGGCACGAATGCCATTGGCAGGCAATGGGG
>chr9 115871851 gi|108080233|gb|DQ588979.1| Homo sapiens piRNA piR-56091, complete sequence M -
TGGGCACGAATGCCATTGGCAGGCAATGGG
>chr9 115871855 gi|108060995|gb|DQ577277.1| Homo sapiens piRNA piR-45389, complete sequence M -
TCTAGATGGGCACGAATGCCATTGGCAGGCAA
>chr9 115871859 gi|108060993|gb|DQ577276.1| Homo sapiens piRNA piR-45388, complete sequence M -
TCTAGATGGGCACGAATGCCATTGGCAG
>chr9 115871860 gi|108059049|gb|DQ576260.1| Homo sapiens piRNA piR-44372, complete sequence M -
TCCTCTAGATGGGCACGAATGCCATTGGCA
>chr9 115871861 gi|108081256|gb|DQ590002.1| Homo sapiens piRNA piR-57114, complete sequence M -
TGGTCCTCTAGATGGGCACGAATGCCATTGGC
>chr9 115871861 gi|108060991|gb|DQ577275.1| Homo sapiens piRNA piR-45387, complete sequence M -
TCTAGATGGGCACGAATGCCATTGGC
>chr9 115871867 gi|108094054|gb|DQ597462.1| Homo sapiens piRNA piR-35528, complete sequence M -
GCGGCTGGTCCTCTAGATGGGCACGAATGCC
>chr9 115871939 gi|108085713|gb|DQ593093.1| Homo sapiens piRNA piR-33205, complete sequence M -
CCTCACTCTCTGCCTCATTTTCTCAAGGT
>chr9 115871944 gi|108057728|gb|DQ575565.1| Homo sapiens piRNA piR-43677, complete sequence M -
TCCCTCACTCTCTGCCTCATTTTCTC
>chr9 115871969 gi|108099118|gb|DQ600134.1| Homo sapiens piRNA piR-38200, complete sequence M -
TACCAGCTGGTGACTTTCCTACTCAAACCCTT
>chr9 115871969 gi|108051675|gb|DQ570421.1| Homo sapiens piRNA piR-30533, complete sequence M -
ACCAGCTGGTGACTTTCCTACTCAAACCCTT
>chr9 115871970 gi|108099117|gb|DQ600133.1| Homo sapiens piRNA piR-38199, complete sequence M -
TACCAGCTGGTGACTTTCCTACTCAAACCCT
>chr9 115871971 gi|108099115|gb|DQ600132.1| Homo sapiens piRNA piR-38198, complete sequence M -
TACCAGCTGGTGACTTTCCTACTCAAACCC
>chr9 115871975 gi|108054909|gb|DQ573655.1| Homo sapiens piRNA piR-41767, complete sequence M -
TCAGTACCAGCTGGTGACTTTCCTACTCAA
>chr9 115871977 gi|108082233|gb|DQ590979.1| Homo sapiens piRNA piR-58091, complete sequence M -
TGTCAGTACCAGCTGGTGACTTTCCTACTC
>chr9 115871979 gi|108059911|gb|DQ576708.1| Homo sapiens piRNA piR-44820, complete sequence M -
TCCTTGTCAGTACCAGCTGGTGACTTTCCTAC
>chr9 115871991 gi|108057734|gb|DQ575568.1| Homo sapiens piRNA piR-43680, complete sequence M -
TCCCTCAGTGTCCTTGTCAGTACCAGCTGG
>chr9 115871993 gi|108088274|gb|DQ594448.1| Homo sapiens piRNA piR-60560, complete sequence M -
TTCCCTCAGTGTCCTTGTCAGTACCAGCT
>chr9 115872010 gi|108076954|gb|DQ585700.1| Homo sapiens piRNA piR-52812, complete sequence M -
TGCTCAGATGGAACCACTGTTCCCTCAGTGT
>chr9 115872055 gi|108073210|gb|DQ583663.1| Homo sapiens piRNA piR-50775, complete sequence M -
TGCAGCATTGTCTTTGTGCTCCAAGAGAAGCC
>chr9 115872084 gi|108052546|gb|DQ571292.1| Homo sapiens piRNA piR-31404, complete sequence M -
AGGGAGTTTCCAGGCCAGAAGCCATCCCTGC
>chr9 115872140 gi|108054726|gb|DQ573472.1| Homo sapiens piRNA piR-41584, complete sequence M -
TCAGCACCGTCGCACACAGAACAGCTACC
>chr9 115872141 gi|108087733|gb|DQ594156.1| Homo sapiens piRNA piR-60268, complete sequence M -
TTCAGCACCGTCGCACACAGAACAGCTAC
>chr9 115872248 gi|108072389|gb|DQ583231.1| Homo sapiens piRNA piR-50343, complete sequence M -
TGCAAGAGTGCCTGAAGGGGATCTCCCGTG
>chr9 115872275 gi|108059307|gb|DQ576394.1| Homo sapiens piRNA piR-44506, complete sequence M -
TCCTGCAGATGGCGGGGCAGACCTGTGTGC
>chr9 115872317 gi|108077154|gb|DQ585900.1| Homo sapiens piRNA piR-53012, complete sequence M -
TGCTGAGAGTGTCTAAGGAGAGCCGGGA
>chr9 115872332 gi|108089938|gb|DQ595305.1| Homo sapiens piRNA piR-61417, complete sequence M -
TTGGAGTGACTTCAGCTGCTGAGAGTGTC
>chr9 115872337 gi|108094366|gb|DQ597640.1| Homo sapiens piRNA piR-35706, complete sequence M -
GCTTGGAGTGACTTCAGCTGCTGAGA
>chr9 115872380 gi|108093962|gb|DQ597411.1| Homo sapiens piRNA piR-35477, complete sequence M -
GCCTTGACCACATGACCCAGAGGTGCAGGG
>chr9 115872395 gi|108062226|gb|DQ577912.1| Homo sapiens piRNA piR-46024, complete sequence M -
TCTGCCCTGCATTGGCCTTGACCACATGA
>chr9 115873190 gi|108075900|gb|DQ585085.1| Homo sapiens piRNA piR-52197, complete sequence M -
TGCCTGGGAGCTGTCTGGAACATTCCGCAA
>chr9 115873205 gi|108078926|gb|DQ587672.1| Homo sapiens piRNA piR-54784, complete sequence M -
TGGCAGTGCAGTGTGCCTGGGAGCTGTC
>chr9 115873634 gi|108054968|gb|DQ573714.1| Homo sapiens piRNA piR-41826, complete sequence M -
TCAGTTCCAAAAAAATGAGTCGCTTTGTTGC
>chr9 115873991 gi|108059483|gb|DQ576485.1| Homo sapiens piRNA piR-44597, complete sequence U +
TCCTGGGATACGCCTTGGAGCCATGGCTTA
>chr9 115874186 gi|108056476|gb|DQ574920.1| Homo sapiens piRNA piR-43032, complete sequence U -
TCCATGTCCAGCTGGTTGAAGCCTGCAGAA
>chr9 115875469 gi|108054968|gb|DQ573714.1| Homo sapiens piRNA piR-41826, complete sequence M +
TCAGTTCCAAAAAAATGAGTCGCTTTGTTGC
>chr9 115875901 gi|108078926|gb|DQ587672.1| Homo sapiens piRNA piR-54784, complete sequence M +
TGGCAGTGCAGTGTGCCTGGGAGCTGTC
>chr9 115875914 gi|108075900|gb|DQ585085.1| Homo sapiens piRNA piR-52197, complete sequence M +
TGCCTGGGAGCTGTCTGGAACATTCCGCAA
>chr9 115876710 gi|108062226|gb|DQ577912.1| Homo sapiens piRNA piR-46024, complete sequence M +
TCTGCCCTGCATTGGCCTTGACCACATGA
>chr9 115876724 gi|108093962|gb|DQ597411.1| Homo sapiens piRNA piR-35477, complete sequence M +
GCCTTGACCACATGACCCAGAGGTGCAGGG
>chr9 115876771 gi|108094366|gb|DQ597640.1| Homo sapiens piRNA piR-35706, complete sequence M +
GCTTGGAGTGACTTCAGCTGCTGAGA
>chr9 115876773 gi|108089938|gb|DQ595305.1| Homo sapiens piRNA piR-61417, complete sequence M +
TTGGAGTGACTTCAGCTGCTGAGAGTGTC
>chr9 115876789 gi|108077154|gb|DQ585900.1| Homo sapiens piRNA piR-53012, complete sequence M +
TGCTGAGAGTGTCTAAGGAGAGCCGGGA
>chr9 115876829 gi|108059307|gb|DQ576394.1| Homo sapiens piRNA piR-44506, complete sequence M +
TCCTGCAGATGGCGGGGCAGACCTGTGTGC
>chr9 115876856 gi|108072389|gb|DQ583231.1| Homo sapiens piRNA piR-50343, complete sequence M +
TGCAAGAGTGCCTGAAGGGGATCTCCCGTG
>chr9 115876964 gi|108087733|gb|DQ594156.1| Homo sapiens piRNA piR-60268, complete sequence M +
TTCAGCACCGTCGCACACAGAACAGCTAC
>chr9 115876965 gi|108054726|gb|DQ573472.1| Homo sapiens piRNA piR-41584, complete sequence M +
TCAGCACCGTCGCACACAGAACAGCTACC
>chr9 115877019 gi|108052546|gb|DQ571292.1| Homo sapiens piRNA piR-31404, complete sequence M +
AGGGAGTTTCCAGGCCAGAAGCCATCCCTGC
>chr9 115877047 gi|108073210|gb|DQ583663.1| Homo sapiens piRNA piR-50775, complete sequence M +
TGCAGCATTGTCTTTGTGCTCCAAGAGAAGCC
>chr9 115877093 gi|108076954|gb|DQ585700.1| Homo sapiens piRNA piR-52812, complete sequence M +
TGCTCAGATGGAACCACTGTTCCCTCAGTGT
>chr9 115877112 gi|108088274|gb|DQ594448.1| Homo sapiens piRNA piR-60560, complete sequence M +
TTCCCTCAGTGTCCTTGTCAGTACCAGCT
>chr9 115877113 gi|108057734|gb|DQ575568.1| Homo sapiens piRNA piR-43680, complete sequence M +
TCCCTCAGTGTCCTTGTCAGTACCAGCTGG
>chr9 115877123 gi|108059911|gb|DQ576708.1| Homo sapiens piRNA piR-44820, complete sequence M +
TCCTTGTCAGTACCAGCTGGTGACTTTCCTAC
>chr9 115877127 gi|108082233|gb|DQ590979.1| Homo sapiens piRNA piR-58091, complete sequence M +
TGTCAGTACCAGCTGGTGACTTTCCTACTC
>chr9 115877129 gi|108054909|gb|DQ573655.1| Homo sapiens piRNA piR-41767, complete sequence M +
TCAGTACCAGCTGGTGACTTTCCTACTCAA
>chr9 115877133 gi|108099118|gb|DQ600134.1| Homo sapiens piRNA piR-38200, complete sequence M +
TACCAGCTGGTGACTTTCCTACTCAAACCCTT
>chr9 115877133 gi|108099117|gb|DQ600133.1| Homo sapiens piRNA piR-38199, complete sequence M +
TACCAGCTGGTGACTTTCCTACTCAAACCCT
>chr9 115877133 gi|108099115|gb|DQ600132.1| Homo sapiens piRNA piR-38198, complete sequence M +
TACCAGCTGGTGACTTTCCTACTCAAACCC
>chr9 115877134 gi|108051675|gb|DQ570421.1| Homo sapiens piRNA piR-30533, complete sequence M +
ACCAGCTGGTGACTTTCCTACTCAAACCCTT
>chr9 115877164 gi|108057728|gb|DQ575565.1| Homo sapiens piRNA piR-43677, complete sequence M +
TCCCTCACTCTCTGCCTCATTTTCTC
>chr9 115877166 gi|108085713|gb|DQ593093.1| Homo sapiens piRNA piR-33205, complete sequence M +
CCTCACTCTCTGCCTCATTTTCTCAAGGT
>chr9 115877236 gi|108094054|gb|DQ597462.1| Homo sapiens piRNA piR-35528, complete sequence M +
GCGGCTGGTCCTCTAGATGGGCACGAATGCC
>chr9 115877241 gi|108081256|gb|DQ590002.1| Homo sapiens piRNA piR-57114, complete sequence M +
TGGTCCTCTAGATGGGCACGAATGCCATTGGC
>chr9 115877244 gi|108059049|gb|DQ576260.1| Homo sapiens piRNA piR-44372, complete sequence M +
TCCTCTAGATGGGCACGAATGCCATTGGCA
>chr9 115877247 gi|108060995|gb|DQ577277.1| Homo sapiens piRNA piR-45389, complete sequence M +
TCTAGATGGGCACGAATGCCATTGGCAGGCAA
>chr9 115877247 gi|108060993|gb|DQ577276.1| Homo sapiens piRNA piR-45388, complete sequence M +
TCTAGATGGGCACGAATGCCATTGGCAG
>chr9 115877247 gi|108060991|gb|DQ577275.1| Homo sapiens piRNA piR-45387, complete sequence M +
TCTAGATGGGCACGAATGCCATTGGC
>chr9 115877253 gi|108080235|gb|DQ588981.1| Homo sapiens piRNA piR-56093, complete sequence M +
TGGGCACGAATGCCATTGGCAGGCAATGGGG
>chr9 115877253 gi|108080233|gb|DQ588979.1| Homo sapiens piRNA piR-56091, complete sequence M +
TGGGCACGAATGCCATTGGCAGGCAATGGG
>chr9 115877268 gi|108090022|gb|DQ595349.1| Homo sapiens piRNA piR-61461, complete sequence M +
TTGGCAGGCAATGGGGCAGACTCCATGGA
>chr9 115877289 gi|108056402|gb|DQ574883.1| Homo sapiens piRNA piR-42995, complete sequence M +
TCCATGGAAAGATGCTTCTCTTCCTCAAGGT
>chr9 115877293 gi|108077666|gb|DQ586412.1| Homo sapiens piRNA piR-53524, complete sequence M +
TGGAAAGATGCTTCTCTTCCTCAAGGTATGC
>chr9 115877344 gi|108082170|gb|DQ590916.1| Homo sapiens piRNA piR-58028, complete sequence M +
TGTCAAGTTCAGAGTTACGCTGCAGACTGC
>chr9 115877352 gi|108054671|gb|DQ573417.1| Homo sapiens piRNA piR-41529, complete sequence M +
TCAGAGTTACGCTGCAGACTGCACAGCAC
>chr9 115877370 gi|108086923|gb|DQ593738.1| Homo sapiens piRNA piR-33850, complete sequence M +
CTGCACAGCACCTCGCCTGCTTCTAGGGCC
>chr9 115877400 gi|108077002|gb|DQ585748.1| Homo sapiens piRNA piR-52860, complete sequence M +
TGCTCCGGTCAGCCCAGGACCCACCACAG
>chr9 115877783 gi|108055536|gb|DQ574282.1| Homo sapiens piRNA piR-42394, complete sequence M +
TCCACACCTGGAGGTCAAGTAACCGTCCCCTC
>chr9 115877783 gi|108055535|gb|DQ574281.1| Homo sapiens piRNA piR-42393, complete sequence M +
TCCACACCTGGAGGTCAAGTAACCGTCCCCT
>chr9 115877783 gi|108055533|gb|DQ574279.1| Homo sapiens piRNA piR-42391, complete sequence M +
TCCACACCTGGAGGTCAAGTAACCGTCCCC
>chr9 115877783 gi|108055531|gb|DQ574277.1| Homo sapiens piRNA piR-42389, complete sequence M +
TCCACACCTGGAGGTCAAGTAACCGTCCC
>chr9 115877783 gi|108055530|gb|DQ574276.1| Homo sapiens piRNA piR-42388, complete sequence M +
TCCACACCTGGAGGTCAAGTAACCGTCC
>chr9 115877783 gi|108055529|gb|DQ574275.1| Homo sapiens piRNA piR-42387, complete sequence M +
TCCACACCTGGAGGTCAAGTAACCGTC
>chr9 115877783 gi|108055528|gb|DQ574274.1| Homo sapiens piRNA piR-42386, complete sequence M +
TCCACACCTGGAGGTCAAGTAACCGT
>chr9 115877813 gi|108054464|gb|DQ573210.1| Homo sapiens piRNA piR-41322, complete sequence M +
TCACTCTGGGCATCGGTGCCCTCTCTGGGGT
>chr9 115877813 gi|108054463|gb|DQ573209.1| Homo sapiens piRNA piR-41321, complete sequence M +
TCACTCTGGGCATCGGTGCCCTCTCTGGGG
>chr9 115877817 gi|108062485|gb|DQ578062.1| Homo sapiens piRNA piR-46174, complete sequence M +
TCTGGGCATCGGTGCCCTCTCTGGGGTTGGA
>chr9 115877819 gi|108080291|gb|DQ589037.1| Homo sapiens piRNA piR-56149, complete sequence M +
TGGGCATCGGTGCCCTCTCTGGGGTTGGAACA
>chr9 115877819 gi|108080290|gb|DQ589036.1| Homo sapiens piRNA piR-56148, complete sequence M +
TGGGCATCGGTGCCCTCTCTGGGGTTGGAAC
>chr9 115877819 gi|108080288|gb|DQ589034.1| Homo sapiens piRNA piR-56146, complete sequence M +
TGGGCATCGGTGCCCTCTCTGGGGTTGGAA
>chr9 115877819 gi|108080287|gb|DQ589033.1| Homo sapiens piRNA piR-56145, complete sequence M +
TGGGCATCGGTGCCCTCTCTGGGGTTGGA
>chr9 115877819 gi|108080286|gb|DQ589032.1| Homo sapiens piRNA piR-56144, complete sequence M +
TGGGCATCGGTGCCCTCTCTGGGGTTGG
>chr9 115877819 gi|108080285|gb|DQ589031.1| Homo sapiens piRNA piR-56143, complete sequence M +
TGGGCATCGGTGCCCTCTCTGGGGTTG
>chr9 115877829 gi|108075274|gb|DQ584749.1| Homo sapiens piRNA piR-51861, complete sequence M +
TGCCCTCTCTGGGGTTGGAACAGGAAAGA
>chr9 115877834 gi|108061695|gb|DQ577638.1| Homo sapiens piRNA piR-45750, complete sequence M +
TCTCTGGGGTTGGAACAGGAAAGAAAGCC
>chr9 115877834 gi|108061693|gb|DQ577637.1| Homo sapiens piRNA piR-45749, complete sequence M +
TCTCTGGGGTTGGAACAGGAAAGAAAGC
>chr9 115877838 gi|108080637|gb|DQ589383.1| Homo sapiens piRNA piR-56495, complete sequence M +
TGGGGTTGGAACAGGAAAGAAAGCCAAGA
>chr9 115877844 gi|108077763|gb|DQ586509.1| Homo sapiens piRNA piR-53621, complete sequence M +
TGGAACAGGAAAGAAAGCCAAGACCTGTATGT
>chr9 115877844 gi|108077762|gb|DQ586508.1| Homo sapiens piRNA piR-53620, complete sequence M +
TGGAACAGGAAAGAAAGCCAAGACCTGTA
>chr9 115877851 gi|108094413|gb|DQ597664.1| Homo sapiens piRNA piR-35730, complete sequence M +
GGAAAGAAAGCCAAGACCTGTATGTGGGAC
>chr9 115877865 gi|108091971|gb|DQ596364.1| Homo sapiens piRNA piR-34430, complete sequence M +
GACCTGTATGTGGGACTTGAGTTGAGACT
>chr9 115877869 gi|108082122|gb|DQ590868.1| Homo sapiens piRNA piR-57980, complete sequence M +
TGTATGTGGGACTTGAGTTGAGACTCAATTC
>chr9 115877869 gi|108082121|gb|DQ590867.1| Homo sapiens piRNA piR-57979, complete sequence M +
TGTATGTGGGACTTGAGTTGAGACTCAATT
>chr9 115877869 gi|108082120|gb|DQ590866.1| Homo sapiens piRNA piR-57978, complete sequence M +
TGTATGTGGGACTTGAGTTGAGACTCAAT
>chr9 115877871 gi|108053635|gb|DQ572381.1| Homo sapiens piRNA piR-40493, complete sequence M +
TATGTGGGACTTGAGTTGAGACTCAAT
>chr9 115877887 gi|108066801|gb|DQ580291.1| Homo sapiens piRNA piR-48403, complete sequence M +
TGAGACTCAATTCTGTAGAGTCAGGGGTGA
>chr9 115877887 gi|108066799|gb|DQ580290.1| Homo sapiens piRNA piR-48402, complete sequence M +
TGAGACTCAATTCTGTAGAGTCAGGGGT
>chr9 115877891 gi|108051888|gb|DQ570634.1| Homo sapiens piRNA piR-30746, complete sequence M +
ACTCAATTCTGTAGAGTCAGGGGTGA
>chr9 115877893 gi|108054111|gb|DQ572857.1| Homo sapiens piRNA piR-40969, complete sequence M +
TCAATTCTGTAGAGTCAGGGGTGAGGAGGA
>chr9 115877893 gi|108054110|gb|DQ572856.1| Homo sapiens piRNA piR-40968, complete sequence M +
TCAATTCTGTAGAGTCAGGGGTGAGGAG
>chr9 115877931 gi|108059672|gb|DQ576583.1| Homo sapiens piRNA piR-44695, complete sequence M +
TCCTGTGTGCTCTCCATACCCCAGAGC
>chr9 115877936 gi|108083145|gb|DQ591759.1| Homo sapiens piRNA piR-58871, complete sequence M +
TGTGCTCTCCATACCCCAGAGCCGGGTGCCCA
>chr9 115877938 gi|108077035|gb|DQ585781.1| Homo sapiens piRNA piR-52893, complete sequence M +
TGCTCTCCATACCCCAGAGCCGGGTGCCCAGT
>chr9 115877941 gi|108061424|gb|DQ577497.1| Homo sapiens piRNA piR-45609, complete sequence M +
TCTCCATACCCCAGAGCCGGGTGCCCAGTTC
>chr9 115877941 gi|108061422|gb|DQ577496.1| Homo sapiens piRNA piR-45608, complete sequence M +
TCTCCATACCCCAGAGCCGGGTGCCCAGTT
>chr9 115877941 gi|108061421|gb|DQ577495.1| Homo sapiens piRNA piR-45607, complete sequence M +
TCTCCATACCCCAGAGCCGGGTGCCCAGT
>chr9 115877943 gi|108056191|gb|DQ574776.1| Homo sapiens piRNA piR-42888, complete sequence M +
TCCATACCCCAGAGCCGGGTGCCCAGT
>chr9 115877954 gi|108092431|gb|DQ596614.1| Homo sapiens piRNA piR-34680, complete sequence M +
GAGCCGGGTGCCCAGTTCCATGGGTCCTGA
>chr9 115877968 gi|108096303|gb|DQ598654.1| Homo sapiens piRNA piR-36720, complete sequence M +
GTTCCATGGGTCCTGATGGACAGAAGGGAAGA
>chr9 115877968 gi|108096301|gb|DQ598653.1| Homo sapiens piRNA piR-36719, complete sequence M +
GTTCCATGGGTCCTGATGGACAGAAGGGA
>chr9 115877968 gi|108096299|gb|DQ598652.1| Homo sapiens piRNA piR-36718, complete sequence M +
GTTCCATGGGTCCTGATGGACAGAAGG
>chr9 115877969 gi|108088144|gb|DQ594381.1| Homo sapiens piRNA piR-60493, complete sequence M +
TTCCATGGGTCCTGATGGACAGAAGGGAA
>chr9 115877970 gi|108056436|gb|DQ574900.1| Homo sapiens piRNA piR-43012, complete sequence M +
TCCATGGGTCCTGATGGACAGAAGGGAAGAA
>chr9 115877970 gi|108056434|gb|DQ574899.1| Homo sapiens piRNA piR-43011, complete sequence M +
TCCATGGGTCCTGATGGACAGAAGGGAAGA
>chr9 115877970 gi|108056432|gb|DQ574898.1| Homo sapiens piRNA piR-43010, complete sequence M +
TCCATGGGTCCTGATGGACAGAAGGGAAG
>chr9 115877970 gi|108056428|gb|DQ574896.1| Homo sapiens piRNA piR-43008, complete sequence M +
TCCATGGGTCCTGATGGACAGAAGGGAA
>chr9 115877970 gi|108056426|gb|DQ574895.1| Homo sapiens piRNA piR-43007, complete sequence M +
TCCATGGGTCCTGATGGACAGAAGGGA
>chr9 115877971 gi|108071499|gb|DQ582768.1| Homo sapiens piRNA piR-32880, complete sequence M +
CCATGGGTCCTGATGGACAGAAGGGA
>chr9 115878013 gi|108072797|gb|DQ583443.1| Homo sapiens piRNA piR-50555, complete sequence M +
TGCACCGTGGGTGGTAATGCAGTGGGAGCC
>chr9 115878013 gi|108072795|gb|DQ583442.1| Homo sapiens piRNA piR-50554, complete sequence M +
TGCACCGTGGGTGGTAATGCAGTGGGAGC
>chr9 115878013 gi|108072793|gb|DQ583441.1| Homo sapiens piRNA piR-50553, complete sequence M +
TGCACCGTGGGTGGTAATGCAGTGGGA
>chr9 115878024 gi|108081007|gb|DQ589753.1| Homo sapiens piRNA piR-56865, complete sequence M +
TGGTAATGCAGTGGGAGCCACCTCCAGC
>chr9 115878035 gi|108079992|gb|DQ588738.1| Homo sapiens piRNA piR-55850, complete sequence M +
TGGGAGCCACCTCCAGCTGAATGCCCAGGG
>chr9 115878109 gi|108062971|gb|DQ578314.1| Homo sapiens piRNA piR-46426, complete sequence M +
TCTTCTTTACTCTTGGAATGCAGGATCTGC
>chr9 115878114 gi|108090745|gb|DQ595729.1| Homo sapiens piRNA piR-61841, complete sequence M +
TTTACTCTTGGAATGCAGGATCTGCCACACC
>chr9 115878115 gi|108085278|gb|DQ592863.1| Homo sapiens piRNA piR-59975, complete sequence M +
TTACTCTTGGAATGCAGGATCTGCCACACC
>chr9 115878116 gi|108099921|gb|DQ600549.1| Homo sapiens piRNA piR-38615, complete sequence M +
TACTCTTGGAATGCAGGATCTGCCACACC
>chr9 115878119 gi|108063086|gb|DQ578373.1| Homo sapiens piRNA piR-46485, complete sequence M +
TCTTGGAATGCAGGATCTGCCACACCAAA
>chr9 115878121 gi|108089809|gb|DQ595238.1| Homo sapiens piRNA piR-61350, complete sequence M +
TTGGAATGCAGGATCTGCCACACCAA
>chr9 115878122 gi|108077971|gb|DQ586717.1| Homo sapiens piRNA piR-53829, complete sequence M +
TGGAATGCAGGATCTGCCACACCAAAAC
>chr9 115878127 gi|108073351|gb|DQ583747.1| Homo sapiens piRNA piR-50859, complete sequence M +
TGCAGGATCTGCCACACCAAAACGTCCCCTCC
>chr9 115878144 gi|108053084|gb|DQ571830.1| Homo sapiens piRNA piR-31942, complete sequence M +
CAAAACGTCCCCTCCACATTTGGTGAAATAGG
>chr9 115878151 gi|108057500|gb|DQ575447.1| Homo sapiens piRNA piR-43559, complete sequence M +
TCCCCTCCACATTTGGTGAAATAGGAAGCT
>chr9 115878151 gi|108057498|gb|DQ575446.1| Homo sapiens piRNA piR-43558, complete sequence M +
TCCCCTCCACATTTGGTGAAATAGGAAGC
>chr9 115878158 gi|108070129|gb|DQ582043.1| Homo sapiens piRNA piR-32155, complete sequence M +
CACATTTGGTGAAATAGGAAGCTCCATGGC
>chr9 115878162 gi|108091111|gb|DQ595918.1| Homo sapiens piRNA piR-62030, complete sequence M +
TTTGGTGAAATAGGAAGCTCCATGGCATGTC
>chr9 115878163 gi|108090298|gb|DQ595497.1| Homo sapiens piRNA piR-61609, complete sequence M +
TTGGTGAAATAGGAAGCTCCATGGCATGTC
>chr9 115878164 gi|108081326|gb|DQ590072.1| Homo sapiens piRNA piR-57184, complete sequence M +
TGGTGAAATAGGAAGCTCCATGGCATGTCT
>chr9 115878164 gi|108081325|gb|DQ590071.1| Homo sapiens piRNA piR-57183, complete sequence M +
TGGTGAAATAGGAAGCTCCATGGCATGTC
>chr9 115878180 gi|108056410|gb|DQ574887.1| Homo sapiens piRNA piR-42999, complete sequence M +
TCCATGGCATGTCTCCATCTTTCAAGGTGAC
>chr9 115878184 gi|108078998|gb|DQ587744.1| Homo sapiens piRNA piR-54856, complete sequence M +
TGGCATGTCTCCATCTTTCAAGGTGACTGAG
>chr9 115878184 gi|108078997|gb|DQ587743.1| Homo sapiens piRNA piR-54855, complete sequence M +
TGGCATGTCTCCATCTTTCAAGGTGACTGA
>chr9 115878189 gi|108082453|gb|DQ591199.1| Homo sapiens piRNA piR-58311, complete sequence M +
TGTCTCCATCTTTCAAGGTGACTGAGAGGT
>chr9 115878197 gi|108063201|gb|DQ578431.1| Homo sapiens piRNA piR-46543, complete sequence M +
TCTTTCAAGGTGACTGAGAGGTTTATTTTC
>chr9 115878199 gi|108090781|gb|DQ595747.1| Homo sapiens piRNA piR-61859, complete sequence M +
TTTCAAGGTGACTGAGAGGTTTATTTTCAT
>chr9 115878199 gi|108090779|gb|DQ595746.1| Homo sapiens piRNA piR-61858, complete sequence M +
TTTCAAGGTGACTGAGAGGTTTATTTTCA
>chr9 115878200 gi|108087539|gb|DQ594056.1| Homo sapiens piRNA piR-60168, complete sequence M +
TTCAAGGTGACTGAGAGGTTTATTTTCATA
>chr9 115878200 gi|108087537|gb|DQ594055.1| Homo sapiens piRNA piR-60167, complete sequence M +
TTCAAGGTGACTGAGAGGTTTATTTTCAT
>chr9 115878207 gi|108066188|gb|DQ579962.1| Homo sapiens piRNA piR-48074, complete sequence M +
TGACTGAGAGGTTTATTTTCATAGGAGCC
>chr9 115878248 gi|108058308|gb|DQ575876.1| Homo sapiens piRNA piR-43988, complete sequence M +
TCCGTACCCACCTCTGCACGTGGTTGCAGAAA
>chr9 115878248 gi|108058306|gb|DQ575875.1| Homo sapiens piRNA piR-43987, complete sequence M +
TCCGTACCCACCTCTGCACGTGGTTGCAGAA
>chr9 115878248 gi|108058304|gb|DQ575874.1| Homo sapiens piRNA piR-43986, complete sequence M +
TCCGTACCCACCTCTGCACGTGGTTGC
>chr9 115878262 gi|108072873|gb|DQ583481.1| Homo sapiens piRNA piR-50593, complete sequence M +
TGCACGTGGTTGCAGAAAGTGAAGGATTGTC
>chr9 115878262 gi|108072871|gb|DQ583480.1| Homo sapiens piRNA piR-50592, complete sequence M +
TGCACGTGGTTGCAGAAAGTGAAGGATTGT
>chr9 115878268 gi|108081836|gb|DQ590582.1| Homo sapiens piRNA piR-57694, complete sequence M +
TGGTTGCAGAAAGTGAAGGATTGTCAGGGA
>chr9 115878271 gi|108089426|gb|DQ595040.1| Homo sapiens piRNA piR-61152, complete sequence M +
TTGCAGAAAGTGAAGGATTGTCAGGGAGC
>chr9 115878272 gi|108073005|gb|DQ583551.1| Homo sapiens piRNA piR-50663, complete sequence M +
TGCAGAAAGTGAAGGATTGTCAGGGAGCA
>chr9 115878272 gi|108073003|gb|DQ583550.1| Homo sapiens piRNA piR-50662, complete sequence M +
TGCAGAAAGTGAAGGATTGTCAGGGAGC
>chr9 115878274 gi|108070398|gb|DQ582186.1| Homo sapiens piRNA piR-32298, complete sequence M +
CAGAAAGTGAAGGATTGTCAGGGAGCAGG
>chr9 115878297 gi|108052188|gb|DQ570934.1| Homo sapiens piRNA piR-31046, complete sequence M +
AGCAGGGCAGACATTTGGTTTATCTGTGTC
>chr9 115878304 gi|108070472|gb|DQ582226.1| Homo sapiens piRNA piR-32338, complete sequence M +
CAGACATTTGGTTTATCTGTGTCATTGGTC
>chr9 115878312 gi|108081867|gb|DQ590613.1| Homo sapiens piRNA piR-57725, complete sequence M +
TGGTTTATCTGTGTCATTGGTCAAAGTT
>chr9 115878350 gi|108055739|gb|DQ574485.1| Homo sapiens piRNA piR-42597, complete sequence M +
TCCAGAAGAAAAAGGCTTGTGAACATGCCA
>chr9 115878367 gi|108082547|gb|DQ591293.1| Homo sapiens piRNA piR-58405, complete sequence M +
TGTGAACATGCCACCGTATTCTTCATTCC
>chr9 115878369 gi|108063871|gb|DQ578774.1| Homo sapiens piRNA piR-46886, complete sequence M +
TGAACATGCCACCGTATTCTTCATTCCTTC
>chr9 115878369 gi|108063869|gb|DQ578773.1| Homo sapiens piRNA piR-46885, complete sequence M +
TGAACATGCCACCGTATTCTTCATTCC
>chr9 115878396 gi|108088975|gb|DQ594807.1| Homo sapiens piRNA piR-60919, complete sequence M +
TTCTTTTGGAAATGTATGAAGAACGGGTGG
>chr9 115878397 gi|108063267|gb|DQ578464.1| Homo sapiens piRNA piR-46576, complete sequence M +
TCTTTTGGAAATGTATGAAGAACGGGTGGC
>chr9 115878401 gi|108089755|gb|DQ595210.1| Homo sapiens piRNA piR-61322, complete sequence M +
TTGGAAATGTATGAAGAACGGGTGGC
>chr9 115878402 gi|108077747|gb|DQ586493.1| Homo sapiens piRNA piR-53605, complete sequence M +
TGGAAATGTATGAAGAACGGGTGGCATTT
>chr9 115878402 gi|108077746|gb|DQ586492.1| Homo sapiens piRNA piR-53604, complete sequence M +
TGGAAATGTATGAAGAACGGGTGGCAT
>chr9 115878408 gi|108082108|gb|DQ590854.1| Homo sapiens piRNA piR-57966, complete sequence M +
TGTATGAAGAACGGGTGGCATTTTGGAGTT
>chr9 115878430 gi|108089948|gb|DQ595310.1| Homo sapiens piRNA piR-61422, complete sequence M +
TTGGAGTTATTGGCCTGTGAACAGCTGGC
>chr9 115878430 gi|108089946|gb|DQ595309.1| Homo sapiens piRNA piR-61421, complete sequence M +
TTGGAGTTATTGGCCTGTGAACAGCTG
>chr9 115878551 gi|108095610|gb|DQ598285.1| Homo sapiens piRNA piR-36351, complete sequence M +
GGTGAGGTGGAGCCCTGCACGCTCTGAGC
>chr9 115878566 gi|108072853|gb|DQ583471.1| Homo sapiens piRNA piR-50583, complete sequence M +
TGCACGCTCTGAGCACAAAGTCCTGGGATCC
>chr9 115878573 gi|108061930|gb|DQ577759.1| Homo sapiens piRNA piR-45871, complete sequence M +
TCTGAGCACAAAGTCCTGGGATCCCTTA
>chr9 115878575 gi|108067288|gb|DQ580546.1| Homo sapiens piRNA piR-48658, complete sequence M +
TGAGCACAAAGTCCTGGGATCCCTTAAACC
>chr9 115878589 gi|108080110|gb|DQ588856.1| Homo sapiens piRNA piR-55968, complete sequence M +
TGGGATCCCTTAAACCCAAGCACTGCCTTGAC
>chr9 115878589 gi|108080109|gb|DQ588855.1| Homo sapiens piRNA piR-55967, complete sequence M +
TGGGATCCCTTAAACCCAAGCACTGCCTTGA
>chr9 115878589 gi|108080108|gb|DQ588854.1| Homo sapiens piRNA piR-55966, complete sequence M +
TGGGATCCCTTAAACCCAAGCACTGCCTT
>chr9 115878589 gi|108080107|gb|DQ588853.1| Homo sapiens piRNA piR-55965, complete sequence M +
TGGGATCCCTTAAACCCAAGCACTGCCT
>chr9 115878599 gi|108096602|gb|DQ598812.1| Homo sapiens piRNA piR-36878, complete sequence M +
TAAACCCAAGCACTGCCTTGACAGCAGCCA
>chr9 115878599 gi|108096600|gb|DQ598811.1| Homo sapiens piRNA piR-36877, complete sequence M +
TAAACCCAAGCACTGCCTTGACAGCAGCC
>chr9 115878632 gi|108079414|gb|DQ588160.1| Homo sapiens piRNA piR-55272, complete sequence M +
TGGCTGATAGAAGAGACACAGAAGTCCAGCT
>chr9 115878632 gi|108079413|gb|DQ588159.1| Homo sapiens piRNA piR-55271, complete sequence M +
TGGCTGATAGAAGAGACACAGAAGTCCAGC
>chr9 115878636 gi|108068908|gb|DQ581398.1| Homo sapiens piRNA piR-49510, complete sequence M +
TGATAGAAGAGACACAGAAGTCCAGCTGATGC
>chr9 115878636 gi|108068907|gb|DQ581397.1| Homo sapiens piRNA piR-49509, complete sequence M +
TGATAGAAGAGACACAGAAGTCCAGCTGAT
>chr9 115878639 gi|108100333|gb|DQ600761.1| Homo sapiens piRNA piR-38827, complete sequence M +
TAGAAGAGACACAGAAGTCCAGCTGATGCCA
>chr9 115878639 gi|108100332|gb|DQ600760.1| Homo sapiens piRNA piR-38826, complete sequence M +
TAGAAGAGACACAGAAGTCCAGCTGATGCC
>chr9 115878639 gi|108100330|gb|DQ600759.1| Homo sapiens piRNA piR-38825, complete sequence M +
TAGAAGAGACACAGAAGTCCAGCTGATGC
>chr9 115878667 gi|108071354|gb|DQ582693.1| Homo sapiens piRNA piR-32805, complete sequence M +
CCAGACAGAGGGCGTCACTAGAGAGCCGT
>chr9 115878668 gi|108070461|gb|DQ582220.1| Homo sapiens piRNA piR-32332, complete sequence M +
CAGACAGAGGGCGTCACTAGAGAGCCGTGC
>chr9 115878695 gi|108076843|gb|DQ585589.1| Homo sapiens piRNA piR-52701, complete sequence M +
TGCTAGGTGGGGGTCATTCAAGTTGTCTTG
>chr9 115878702 gi|108080595|gb|DQ589341.1| Homo sapiens piRNA piR-56453, complete sequence M +
TGGGGGTCATTCAAGTTGTCTTGGCGTATGC
>chr9 115878703 gi|108095412|gb|DQ598184.1| Homo sapiens piRNA piR-36250, complete sequence M +
GGGGGTCATTCAAGTTGTCTTGGCGTATGC
>chr9 115878705 gi|108095478|gb|DQ598218.1| Homo sapiens piRNA piR-36284, complete sequence M +
GGGTCATTCAAGTTGTCTTGGCGTATGC
>chr9 115878708 gi|108055162|gb|DQ573908.1| Homo sapiens piRNA piR-42020, complete sequence M +
TCATTCAAGTTGTCTTGGCGTATGCAGACGT
>chr9 115878718 gi|108082515|gb|DQ591261.1| Homo sapiens piRNA piR-58373, complete sequence M +
TGTCTTGGCGTATGCAGACGTTGCTTCTAGA
>chr9 115878720 gi|108063109|gb|DQ578385.1| Homo sapiens piRNA piR-46497, complete sequence M +
TCTTGGCGTATGCAGACGTTGCTTCTAGAG
>chr9 115878723 gi|108079311|gb|DQ588057.1| Homo sapiens piRNA piR-55169, complete sequence M +
TGGCGTATGCAGACGTTGCTTCTAGAGA
>chr9 115878730 gi|108073072|gb|DQ583587.1| Homo sapiens piRNA piR-50699, complete sequence M +
TGCAGACGTTGCTTCTAGAGAGTCAGAAGC
>chr9 115878745 gi|108100670|gb|DQ600939.1| Homo sapiens piRNA piR-39005, complete sequence M +
TAGAGAGTCAGAAGCTCTATATGCGTAGTGT
>chr9 115878745 gi|108100668|gb|DQ600938.1| Homo sapiens piRNA piR-39004, complete sequence M +
TAGAGAGTCAGAAGCTCTATATGCGTAGTG
>chr9 115878762 gi|108053324|gb|DQ572070.1| Homo sapiens piRNA piR-40182, complete sequence M +
TATATGCGTAGTGTTGGAGCAGAATTTC
>chr9 115878764 gi|108053553|gb|DQ572299.1| Homo sapiens piRNA piR-40411, complete sequence M +
TATGCGTAGTGTTGGAGCAGAATTTCGGGA
>chr9 115878766 gi|108076454|gb|DQ585372.1| Homo sapiens piRNA piR-52484, complete sequence M +
TGCGTAGTGTTGGAGCAGAATTTCGGGATA
>chr9 115878766 gi|108076452|gb|DQ585371.1| Homo sapiens piRNA piR-52483, complete sequence M +
TGCGTAGTGTTGGAGCAGAATTTCGGGAT
>chr9 115878766 gi|108076450|gb|DQ585370.1| Homo sapiens piRNA piR-52482, complete sequence M +
TGCGTAGTGTTGGAGCAGAATTTCGGGA
>chr9 115878770 gi|108053206|gb|DQ571952.1| Homo sapiens piRNA piR-40064, complete sequence M +
TAGTGTTGGAGCAGAATTTCGGGATAGTGA
>chr9 115878775 gi|108089877|gb|DQ595273.1| Homo sapiens piRNA piR-61385, complete sequence M +
TTGGAGCAGAATTTCGGGATAGTGATGGC
>chr9 115878776 gi|108078296|gb|DQ587042.1| Homo sapiens piRNA piR-54154, complete sequence M +
TGGAGCAGAATTTCGGGATAGTGATGGCA
>chr9 115878776 gi|108078295|gb|DQ587041.1| Homo sapiens piRNA piR-54153, complete sequence M +
TGGAGCAGAATTTCGGGATAGTGATGGC
>chr9 115878781 gi|108070449|gb|DQ582214.1| Homo sapiens piRNA piR-32326, complete sequence M +
CAGAATTTCGGGATAGTGATGGCAAGCCTC
>chr9 115878788 gi|108060515|gb|DQ577029.1| Homo sapiens piRNA piR-45141, complete sequence M +
TCGGGATAGTGATGGCAAGCCTCCTCCCAA
>chr9 115878872 gi|108101636|gb|DQ601448.1| Homo sapiens piRNA piR-39514, complete sequence M +
TAGGACCACAGAGGTGGCTCTGCCTGCAGC
>chr9 115878935 gi|108079138|gb|DQ587884.1| Homo sapiens piRNA piR-54996, complete sequence M +
TGGCCATGGCTCTTCTTGTCCTTCCTCTT
>chr9 115878957 gi|108059103|gb|DQ576287.1| Homo sapiens piRNA piR-44399, complete sequence M +
TCCTCTTCTCAGTGCAGGAGGACCCTGAA
>chr9 115878958 gi|108085757|gb|DQ593124.1| Homo sapiens piRNA piR-33236, complete sequence M +
CCTCTTCTCAGTGCAGGAGGACCCTGAATC
>chr9 115878958 gi|108085756|gb|DQ593123.1| Homo sapiens piRNA piR-33235, complete sequence M +
CCTCTTCTCAGTGCAGGAGGACCCTGAAT
>chr9 115878963 gi|108061305|gb|DQ577436.1| Homo sapiens piRNA piR-45548, complete sequence M +
TCTCAGTGCAGGAGGACCCTGAATCAAATGC
>chr9 115878965 gi|108054939|gb|DQ573685.1| Homo sapiens piRNA piR-41797, complete sequence M +
TCAGTGCAGGAGGACCCTGAATCAAATGC
>chr9 115878969 gi|108073335|gb|DQ583739.1| Homo sapiens piRNA piR-50851, complete sequence M +
TGCAGGAGGACCCTGAATCAAATGCCTCATC
>chr9 115878979 gi|108085542|gb|DQ593000.1| Homo sapiens piRNA piR-33112, complete sequence M +
CCCTGAATCAAATGCCTCATCCTGGTTTGC
>chr9 115878980 gi|108085769|gb|DQ593131.1| Homo sapiens piRNA piR-33243, complete sequence M +
CCTGAATCAAATGCCTCATCCTGGTTTGCA
>chr9 115878980 gi|108085767|gb|DQ593130.1| Homo sapiens piRNA piR-33242, complete sequence M +
CCTGAATCAAATGCCTCATCCTGGTTTGC
>chr9 115878982 gi|108064636|gb|DQ579173.1| Homo sapiens piRNA piR-47285, complete sequence M +
TGAATCAAATGCCTCATCCTGGTTTGC
>chr9 115878998 gi|108059576|gb|DQ576533.1| Homo sapiens piRNA piR-44645, complete sequence M +
TCCTGGTTTGCATTTTACCCTCGGATGAAGC
>chr9 115878998 gi|108059574|gb|DQ576532.1| Homo sapiens piRNA piR-44644, complete sequence M +
TCCTGGTTTGCATTTTACCCTCGGATGAAG
>chr9 115878998 gi|108059572|gb|DQ576531.1| Homo sapiens piRNA piR-44643, complete sequence M +
TCCTGGTTTGCATTTTACCCTCGGATGAA
>chr9 115879001 gi|108081878|gb|DQ590624.1| Homo sapiens piRNA piR-57736, complete sequence M +
TGGTTTGCATTTTACCCTCGGATGAAGC
>chr9 115879005 gi|108089508|gb|DQ595083.1| Homo sapiens piRNA piR-61195, complete sequence M +
TTGCATTTTACCCTCGGATGAAGCTTGTG
>chr9 115879006 gi|108073965|gb|DQ584065.1| Homo sapiens piRNA piR-51177, complete sequence M +
TGCATTTTACCCTCGGATGAAGCTTGTGGC
>chr9 115879006 gi|108073963|gb|DQ584064.1| Homo sapiens piRNA piR-51176, complete sequence M +
TGCATTTTACCCTCGGATGAAGCTTGTGG
>chr9 115879006 gi|108073961|gb|DQ584063.1| Homo sapiens piRNA piR-51175, complete sequence M +
TGCATTTTACCCTCGGATGAAGCTTGTG
>chr9 115879013 gi|108099328|gb|DQ600242.1| Homo sapiens piRNA piR-38308, complete sequence M +
TACCCTCGGATGAAGCTTGTGGCGAACCCC
>chr9 115879018 gi|108060446|gb|DQ576993.1| Homo sapiens piRNA piR-45105, complete sequence M +
TCGGATGAAGCTTGTGGCGAACCCCTGGA
>chr9 115879018 gi|108060444|gb|DQ576992.1| Homo sapiens piRNA piR-45104, complete sequence M +
TCGGATGAAGCTTGTGGCGAACCCCTGG
>chr9 115879023 gi|108064426|gb|DQ579058.1| Homo sapiens piRNA piR-47170, complete sequence M +
TGAAGCTTGTGGCGAACCCCTGGACTCTGTGT
>chr9 115879105 gi|108079886|gb|DQ588632.1| Homo sapiens piRNA piR-55744, complete sequence M +
TGGGACAGGAGGCACTGGGGTGGGTGGA
>chr9 115879108 gi|108091788|gb|DQ596267.1| Homo sapiens piRNA piR-34333, complete sequence M +
GACAGGAGGCACTGGGGTGGGTGGAC
>chr9 115879171 gi|108058733|gb|DQ576097.1| Homo sapiens piRNA piR-44209, complete sequence M +
TCCTAGTTTTCTGGGCCTTTCCAACTCT
>chr9 115879174 gi|108053259|gb|DQ572005.1| Homo sapiens piRNA piR-40117, complete sequence M +
TAGTTTTCTGGGCCTTTCCAACTCTGAGT
>chr9 115879178 gi|108090886|gb|DQ595803.1| Homo sapiens piRNA piR-61915, complete sequence M +
TTTCTGGGCCTTTCCAACTCTGAGTGTGAC
>chr9 115879179 gi|108088843|gb|DQ594739.1| Homo sapiens piRNA piR-60851, complete sequence M +
TTCTGGGCCTTTCCAACTCTGAGTGTGAC
>chr9 115879180 gi|108062501|gb|DQ578070.1| Homo sapiens piRNA piR-46182, complete sequence M +
TCTGGGCCTTTCCAACTCTGAGTGTGACCTT
>chr9 115879180 gi|108062499|gb|DQ578069.1| Homo sapiens piRNA piR-46181, complete sequence M +
TCTGGGCCTTTCCAACTCTGAGTGTGACCT
>chr9 115879180 gi|108062497|gb|DQ578068.1| Homo sapiens piRNA piR-46180, complete sequence M +
TCTGGGCCTTTCCAACTCTGAGTGTG
>chr9 115879182 gi|108080363|gb|DQ589109.1| Homo sapiens piRNA piR-56221, complete sequence M +
TGGGCCTTTCCAACTCTGAGTGTGACCTTCC
>chr9 115879182 gi|108080361|gb|DQ589107.1| Homo sapiens piRNA piR-56219, complete sequence M +
TGGGCCTTTCCAACTCTGAGTGTGACCTT
>chr9 115879182 gi|108080360|gb|DQ589106.1| Homo sapiens piRNA piR-56218, complete sequence M +
TGGGCCTTTCCAACTCTGAGTGTGAC
>chr9 115879188 gi|108090818|gb|DQ595767.1| Homo sapiens piRNA piR-61879, complete sequence M +
TTTCCAACTCTGAGTGTGACCTTCCT
>chr9 115879189 gi|108087964|gb|DQ594283.1| Homo sapiens piRNA piR-60395, complete sequence M +
TTCCAACTCTGAGTGTGACCTTCCTATTC
>chr9 115879190 gi|108055339|gb|DQ574085.1| Homo sapiens piRNA piR-42197, complete sequence M +
TCCAACTCTGAGTGTGACCTTCCTATTCTT
>chr9 115879193 gi|108051309|gb|DQ570055.1| Homo sapiens piRNA piR-30167, complete sequence M +
AACTCTGAGTGTGACCTTCCTATTCTTGA
>chr9 115879202 gi|108082664|gb|DQ591410.1| Homo sapiens piRNA piR-58522, complete sequence M +
TGTGACCTTCCTATTCTTGATCACAGCCCCC
>chr9 115879203 gi|108096000|gb|DQ598489.1| Homo sapiens piRNA piR-36555, complete sequence M +
GTGACCTTCCTATTCTTGATCACAGCCCCC
>chr9 115879215 gi|108088928|gb|DQ594783.1| Homo sapiens piRNA piR-60895, complete sequence M +
TTCTTGATCACAGCCCCCAACTTCGGAGCCT
>chr9 115879219 gi|108069098|gb|DQ581507.1| Homo sapiens piRNA piR-49619, complete sequence M +
TGATCACAGCCCCCAACTTCGGAGCC
>chr9 115879236 gi|108088506|gb|DQ594567.1| Homo sapiens piRNA piR-60679, complete sequence M +
TTCGGAGCCTGCTAGAGCCTGCAGAATGTGG
>chr9 115879237 gi|108060407|gb|DQ576973.1| Homo sapiens piRNA piR-45085, complete sequence M +
TCGGAGCCTGCTAGAGCCTGCAGAATGTGGC
>chr9 115879237 gi|108060405|gb|DQ576972.1| Homo sapiens piRNA piR-45084, complete sequence M +
TCGGAGCCTGCTAGAGCCTGCAGAATGTGG
>chr9 115879245 gi|108076817|gb|DQ585563.1| Homo sapiens piRNA piR-52675, complete sequence M +
TGCTAGAGCCTGCAGAATGTGGCTTCATCCT
>chr9 115879245 gi|108076816|gb|DQ585562.1| Homo sapiens piRNA piR-52674, complete sequence M +
TGCTAGAGCCTGCAGAATGTGGCTTCATCC
>chr9 115879245 gi|108076815|gb|DQ585561.1| Homo sapiens piRNA piR-52673, complete sequence M +
TGCTAGAGCCTGCAGAATGTGGCTTCATC
>chr9 115879245 gi|108076814|gb|DQ585560.1| Homo sapiens piRNA piR-52672, complete sequence M +
TGCTAGAGCCTGCAGAATGTGGCTTC
>chr9 115879339 gi|108060579|gb|DQ577062.1| Homo sapiens piRNA piR-45174, complete sequence M +
TCGGTGGTGAATACATTCTTGGGTGGTGAA
>chr9 115879340 gi|108086277|gb|DQ593400.1| Homo sapiens piRNA piR-33512, complete sequence M +
CGGTGGTGAATACATTCTTGGGTGGTGAA
>chr9 115879343 gi|108081369|gb|DQ590115.1| Homo sapiens piRNA piR-57227, complete sequence M +
TGGTGAATACATTCTTGGGTGGTGAATAGG
>chr9 115879343 gi|108081368|gb|DQ590114.1| Homo sapiens piRNA piR-57226, complete sequence M +
TGGTGAATACATTCTTGGGTGGTGAATAG
>chr9 115879343 gi|108081367|gb|DQ590113.1| Homo sapiens piRNA piR-57225, complete sequence M +
TGGTGAATACATTCTTGGGTGGTGAATA
>chr9 115879346 gi|108064600|gb|DQ579155.1| Homo sapiens piRNA piR-47267, complete sequence M +
TGAATACATTCTTGGGTGGTGAATAGGTT
>chr9 115879349 gi|108052769|gb|DQ571515.1| Homo sapiens piRNA piR-31627, complete sequence M +
ATACATTCTTGGGTGGTGAATAGGTTC
>chr9 115879350 gi|108098941|gb|DQ600043.1| Homo sapiens piRNA piR-38109, complete sequence M +
TACATTCTTGGGTGGTGAATAGGTTCTCTCC
>chr9 115879350 gi|108098939|gb|DQ600042.1| Homo sapiens piRNA piR-38108, complete sequence M +
TACATTCTTGGGTGGTGAATAGGTTCTCTC
>chr9 115879358 gi|108080846|gb|DQ589592.1| Homo sapiens piRNA piR-56704, complete sequence M +
TGGGTGGTGAATAGGTTCTCTCCTTGCCTTC
>chr9 115879358 gi|108080845|gb|DQ589591.1| Homo sapiens piRNA piR-56703, complete sequence M +
TGGGTGGTGAATAGGTTCTCTCCTTGCCTT
>chr9 115879358 gi|108080844|gb|DQ589590.1| Homo sapiens piRNA piR-56702, complete sequence M +
TGGGTGGTGAATAGGTTCTCTCCTTGCCT
>chr9 115879369 gi|108102373|gb|DQ601833.1| Homo sapiens piRNA piR-39899, complete sequence M +
TAGGTTCTCTCCTTGCCTTCACTCTAGAAA
>chr9 115879381 gi|108089605|gb|DQ595134.1| Homo sapiens piRNA piR-61246, complete sequence M +
TTGCCTTCACTCTAGAAAAGTCCCCTGTTTT
>chr9 115879381 gi|108089603|gb|DQ595133.1| Homo sapiens piRNA piR-61245, complete sequence M +
TTGCCTTCACTCTAGAAAAGTCCCCTGTTT
>chr9 115879393 gi|108100231|gb|DQ600708.1| Homo sapiens piRNA piR-38774, complete sequence M +
TAGAAAAGTCCCCTGTTTTGTGATGTAGGA
>chr9 115879400 gi|108095889|gb|DQ598431.1| Homo sapiens piRNA piR-36497, complete sequence M +
GTCCCCTGTTTTGTGATGTAGGATGTGGTC
>chr9 115879406 gi|108084497|gb|DQ592460.1| Homo sapiens piRNA piR-59572, complete sequence M +
TGTTTTGTGATGTAGGATGTGGTCAATGAC
>chr9 115879406 gi|108084495|gb|DQ592459.1| Homo sapiens piRNA piR-59571, complete sequence M +
TGTTTTGTGATGTAGGATGTGGTCAATGA
>chr9 115879409 gi|108091134|gb|DQ595930.1| Homo sapiens piRNA piR-62042, complete sequence M +
TTTGTGATGTAGGATGTGGTCAATGACTGA
>chr9 115879410 gi|108090585|gb|DQ595647.1| Homo sapiens piRNA piR-61759, complete sequence M +
TTGTGATGTAGGATGTGGTCAATGACTGAC
>chr9 115879410 gi|108090583|gb|DQ595646.1| Homo sapiens piRNA piR-61758, complete sequence M +
TTGTGATGTAGGATGTGGTCAATGACTGA
>chr9 115879411 gi|108082837|gb|DQ591583.1| Homo sapiens piRNA piR-58695, complete sequence M +
TGTGATGTAGGATGTGGTCAATGACTGACTC
>chr9 115879411 gi|108082836|gb|DQ591582.1| Homo sapiens piRNA piR-58694, complete sequence M +
TGTGATGTAGGATGTGGTCAATGACTGACT
>chr9 115879411 gi|108082835|gb|DQ591581.1| Homo sapiens piRNA piR-58693, complete sequence M +
TGTGATGTAGGATGTGGTCAATGACTGAC
>chr9 115879413 gi|108069839|gb|DQ581891.1| Homo sapiens piRNA piR-50003, complete sequence M +
TGATGTAGGATGTGGTCAATGACTGACTCGT
>chr9 115879415 gi|108053014|gb|DQ571760.1| Homo sapiens piRNA piR-31872, complete sequence M +
ATGTAGGATGTGGTCAATGACTGACTC
>chr9 115879436 gi|108066134|gb|DQ579933.1| Homo sapiens piRNA piR-48045, complete sequence M +
TGACTCGTCCCTTTGGACCATAGACGCAGC
>chr9 115879448 gi|108089829|gb|DQ595248.1| Homo sapiens piRNA piR-61360, complete sequence M +
TTGGACCATAGACGCAGCTCTGATTTCTGG
>chr9 115879451 gi|108091918|gb|DQ596333.1| Homo sapiens piRNA piR-34399, complete sequence M +
GACCATAGACGCAGCTCTGATTTCTGGTGT
>chr9 115879452 gi|108051690|gb|DQ570436.1| Homo sapiens piRNA piR-30548, complete sequence M +
ACCATAGACGCAGCTCTGATTTCTGGTGTT
>chr9 115879458 gi|108092003|gb|DQ596382.1| Homo sapiens piRNA piR-34448, complete sequence M +
GACGCAGCTCTGATTTCTGGTGTTCCT
>chr9 115879466 gi|108062080|gb|DQ577835.1| Homo sapiens piRNA piR-45947, complete sequence M +
TCTGATTTCTGGTGTTCCTGGGCTCTGCAC
>chr9 115879466 gi|108062078|gb|DQ577834.1| Homo sapiens piRNA piR-45946, complete sequence M +
TCTGATTTCTGGTGTTCCTGGGCTCTGCA
>chr9 115879510 gi|108062504|gb|DQ578072.1| Homo sapiens piRNA piR-46184, complete sequence M +
TCTGGGCTCTGAGAGGTGCATCTTCTGGC
>chr9 115879512 gi|108080399|gb|DQ589145.1| Homo sapiens piRNA piR-56257, complete sequence M +
TGGGCTCTGAGAGGTGCATCTTCTGGCTCA
>chr9 115879512 gi|108080398|gb|DQ589144.1| Homo sapiens piRNA piR-56256, complete sequence M +
TGGGCTCTGAGAGGTGCATCTTCTGGCTC
>chr9 115879519 gi|108067000|gb|DQ580394.1| Homo sapiens piRNA piR-48506, complete sequence M +
TGAGAGGTGCATCTTCTGGCTCACTTTCTTC
>chr9 115879519 gi|108066996|gb|DQ580392.1| Homo sapiens piRNA piR-48504, complete sequence M +
TGAGAGGTGCATCTTCTGGCTCACTTTCT
>chr9 115879519 gi|108066994|gb|DQ580391.1| Homo sapiens piRNA piR-48503, complete sequence M +
TGAGAGGTGCATCTTCTGGCTCACTTTC
>chr9 115879519 gi|108066992|gb|DQ580390.1| Homo sapiens piRNA piR-48502, complete sequence M +
TGAGAGGTGCATCTTCTGGCTCACTTT
>chr9 115879520 gi|108092287|gb|DQ596540.1| Homo sapiens piRNA piR-34606, complete sequence M +
GAGAGGTGCATCTTCTGGCTCACTTT
>chr9 115879526 gi|108073757|gb|DQ583957.1| Homo sapiens piRNA piR-51069, complete sequence M +
TGCATCTTCTGGCTCACTTTCTTCTTGTTGGC
>chr9 115879540 gi|108070368|gb|DQ582171.1| Homo sapiens piRNA piR-32283, complete sequence M +
CACTTTCTTCTTGTTGGCTCTTCTCCCTGC
>chr9 115879551 gi|108084283|gb|DQ592348.1| Homo sapiens piRNA piR-59460, complete sequence M +
TGTTGGCTCTTCTCCCTGCGTCTTCTGCCAC
>chr9 115879551 gi|108084281|gb|DQ592347.1| Homo sapiens piRNA piR-59459, complete sequence M +
TGTTGGCTCTTCTCCCTGCGTCTTCTGCCA
>chr9 115879604 gi|108082181|gb|DQ590927.1| Homo sapiens piRNA piR-58039, complete sequence M +
TGTCACACTGTGGTGGAGGGTCCCCTCT
>chr9 115879631 gi|108059335|gb|DQ576409.1| Homo sapiens piRNA piR-44521, complete sequence M +
TCCTGCCTCCCCTCTTTGATCCTTTTCTG
>chr9 115879634 gi|108075674|gb|DQ584965.1| Homo sapiens piRNA piR-52077, complete sequence M +
TGCCTCCCCTCTTTGATCCTTTTCTGTGA
>chr9 115879650 gi|108060001|gb|DQ576754.1| Homo sapiens piRNA piR-44866, complete sequence M +
TCCTTTTCTGTGAGGGTCTGCTGGGGTCC
>chr9 115879663 gi|108095486|gb|DQ598222.1| Homo sapiens piRNA piR-36288, complete sequence M +
GGGTCTGCTGGGGTCCTGTGTGTCGTGCA
>chr9 115879668 gi|108077327|gb|DQ586073.1| Homo sapiens piRNA piR-53185, complete sequence M +
TGCTGGGGTCCTGTGTGTCGTGCATTGT
>chr9 115879671 gi|108080613|gb|DQ589359.1| Homo sapiens piRNA piR-56471, complete sequence M +
TGGGGTCCTGTGTGTCGTGCATTGTTGAT
>chr9 115879679 gi|108083755|gb|DQ592077.1| Homo sapiens piRNA piR-59189, complete sequence M +
TGTGTGTCGTGCATTGTTGATAGATTCCTGT
>chr9 115879679 gi|108083753|gb|DQ592076.1| Homo sapiens piRNA piR-59188, complete sequence M +
TGTGTGTCGTGCATTGTTGATAGATTCCTG
>chr9 115879679 gi|108083751|gb|DQ592075.1| Homo sapiens piRNA piR-59187, complete sequence M +
TGTGTGTCGTGCATTGTTGATAGATTCCT
>chr9 115879679 gi|108083749|gb|DQ592074.1| Homo sapiens piRNA piR-59186, complete sequence M +
TGTGTGTCGTGCATTGTTGATAGATTCC
>chr9 115879681 gi|108083628|gb|DQ592011.1| Homo sapiens piRNA piR-59123, complete sequence M +
TGTGTCGTGCATTGTTGATAGATTCCTGTC
>chr9 115879682 gi|108096244|gb|DQ598623.1| Homo sapiens piRNA piR-36689, complete sequence M +
GTGTCGTGCATTGTTGATAGATTCCTGTC
>chr9 115879683 gi|108082419|gb|DQ591165.1| Homo sapiens piRNA piR-58277, complete sequence M +
TGTCGTGCATTGTTGATAGATTCCTGTCGTG
>chr9 115879683 gi|108082418|gb|DQ591164.1| Homo sapiens piRNA piR-58276, complete sequence M +
TGTCGTGCATTGTTGATAGATTCCTGTCGT
>chr9 115879683 gi|108082416|gb|DQ591162.1| Homo sapiens piRNA piR-58274, complete sequence M +
TGTCGTGCATTGTTGATAGATTCCTGTC
>chr9 115879688 gi|108073949|gb|DQ584057.1| Homo sapiens piRNA piR-51169, complete sequence M +
TGCATTGTTGATAGATTCCTGTCGTGCTTGC
>chr9 115879688 gi|108073947|gb|DQ584056.1| Homo sapiens piRNA piR-51168, complete sequence M +
TGCATTGTTGATAGATTCCTGTCGTGCTTG
>chr9 115879689 gi|108093600|gb|DQ597220.1| Homo sapiens piRNA piR-35286, complete sequence M +
GCATTGTTGATAGATTCCTGTCGTGCTTGC
>chr9 115879692 gi|108090694|gb|DQ595703.1| Homo sapiens piRNA piR-61815, complete sequence M +
TTGTTGATAGATTCCTGTCGTGCTTGCTGT
>chr9 115879693 gi|108084178|gb|DQ592293.1| Homo sapiens piRNA piR-59405, complete sequence M +
TGTTGATAGATTCCTGTCGTGCTTGCTGTC
>chr9 115879694 gi|108096315|gb|DQ598661.1| Homo sapiens piRNA piR-36727, complete sequence M +
GTTGATAGATTCCTGTCGTGCTTGCTGTC
>chr9 115879696 gi|108068918|gb|DQ581405.1| Homo sapiens piRNA piR-49517, complete sequence M +
TGATAGATTCCTGTCGTGCTTGCTGTCCTC
>chr9 115879696 gi|108068917|gb|DQ581404.1| Homo sapiens piRNA piR-49516, complete sequence M +
TGATAGATTCCTGTCGTGCTTGCTGT
>chr9 115879721 gi|108058984|gb|DQ576227.1| Homo sapiens piRNA piR-44339, complete sequence M +
TCCTCCCCATTCTAAGGGACCTCTGATTGC
>chr9 115879724 gi|108057417|gb|DQ575404.1| Homo sapiens piRNA piR-43516, complete sequence M +
TCCCCATTCTAAGGGACCTCTGATTGCCTGT
>chr9 115879724 gi|108057415|gb|DQ575403.1| Homo sapiens piRNA piR-43515, complete sequence M +
TCCCCATTCTAAGGGACCTCTGATTGCCTG
>chr9 115879724 gi|108057413|gb|DQ575402.1| Homo sapiens piRNA piR-43514, complete sequence M +
TCCCCATTCTAAGGGACCTCTGATTGCCT
>chr9 115879724 gi|108057411|gb|DQ575401.1| Homo sapiens piRNA piR-43513, complete sequence M +
TCCCCATTCTAAGGGACCTCTGATTGCC
>chr9 115879724 gi|108057409|gb|DQ575400.1| Homo sapiens piRNA piR-43512, complete sequence M +
TCCCCATTCTAAGGGACCTCTGATTGC
>chr9 115879730 gi|108088580|gb|DQ594605.1| Homo sapiens piRNA piR-60717, complete sequence M +
TTCTAAGGGACCTCTGATTGCCTGTGAGC
>chr9 115879733 gi|108097788|gb|DQ599431.1| Homo sapiens piRNA piR-37497, complete sequence M +
TAAGGGACCTCTGATTGCCTGTGAGCAGT
>chr9 115879742 gi|108062074|gb|DQ577832.1| Homo sapiens piRNA piR-45944, complete sequence M +
TCTGATTGCCTGTGAGCAGTTTACAGGGTC
>chr9 115879830 gi|108059481|gb|DQ576484.1| Homo sapiens piRNA piR-44596, complete sequence M +
TCCTGGGAGGATGTGACGTCAGGTGAGA
>chr9 115879833 gi|108080024|gb|DQ588770.1| Homo sapiens piRNA piR-55882, complete sequence M +
TGGGAGGATGTGACGTCAGGTGAGAA
>chr9 115879841 gi|108082676|gb|DQ591422.1| Homo sapiens piRNA piR-58534, complete sequence M +
TGTGACGTCAGGTGAGAAGGGAGGGCCCGT
>chr9 115879873 gi|108102532|gb|DQ601916.1| Homo sapiens piRNA piR-39982, complete sequence M +
TAGTCCGGTGGGCTCCTCTAACAAAGTGCA
>chr9 115879889 gi|108060792|gb|DQ577173.1| Homo sapiens piRNA piR-45285, complete sequence M +
TCTAACAAAGTGCATTAGCCTGGGGAGTT
>chr9 115879950 gi|108051409|gb|DQ570155.1| Homo sapiens piRNA piR-30267, complete sequence M +
AAGGCTGAGAAGTCCGAGATCAAGATGCCT
>chr9 115879953 gi|108094215|gb|DQ597562.1| Homo sapiens piRNA piR-35628, complete sequence M +
GCTGAGAAGTCCGAGATCAAGATGCCT
>chr9 115879955 gi|108066603|gb|DQ580184.1| Homo sapiens piRNA piR-48296, complete sequence M +
TGAGAAGTCCGAGATCAAGATGCCTGAGGA
>chr9 115879955 gi|108066602|gb|DQ580183.1| Homo sapiens piRNA piR-48295, complete sequence M +
TGAGAAGTCCGAGATCAAGATGCCTGAGG
>chr9 115879955 gi|108066600|gb|DQ580181.1| Homo sapiens piRNA piR-48293, complete sequence M +
TGAGAAGTCCGAGATCAAGATGCCTGAG
>chr9 115879962 gi|108058076|gb|DQ575744.1| Homo sapiens piRNA piR-43856, complete sequence M +
TCCGAGATCAAGATGCCTGAGGATTCAGT
>chr9 115879965 gi|108092306|gb|DQ596550.1| Homo sapiens piRNA piR-34616, complete sequence M +
GAGATCAAGATGCCTGAGGATTCAGTGCCTG
>chr9 115879965 gi|108092304|gb|DQ596549.1| Homo sapiens piRNA piR-34615, complete sequence M +
GAGATCAAGATGCCTGAGGATTCAGTGCCT
>chr9 115879965 gi|108092302|gb|DQ596548.1| Homo sapiens piRNA piR-34614, complete sequence M +
GAGATCAAGATGCCTGAGGATTCAGTGCC
>chr9 115879971 gi|108051355|gb|DQ570101.1| Homo sapiens piRNA piR-30213, complete sequence M +
AAGATGCCTGAGGATTCAGTGCCTGGTGAGG
>chr9 115879971 gi|108051354|gb|DQ570100.1| Homo sapiens piRNA piR-30212, complete sequence M +
AAGATGCCTGAGGATTCAGTGCCTGGTGA
>chr9 115879975 gi|108075797|gb|DQ585030.1| Homo sapiens piRNA piR-52142, complete sequence M +
TGCCTGAGGATTCAGTGCCTGGTGAGGACC
>chr9 115879994 gi|108081436|gb|DQ590182.1| Homo sapiens piRNA piR-57294, complete sequence M +
TGGTGAGGACCCATTCCTTAGGGCAGTGC
>chr9 115879999 gi|108052383|gb|DQ571129.1| Homo sapiens piRNA piR-31241, complete sequence M +
AGGACCCATTCCTTAGGGCAGTGCCTCTAGC
>chr9 115880001 gi|108091934|gb|DQ596342.1| Homo sapiens piRNA piR-34408, complete sequence M +
GACCCATTCCTTAGGGCAGTGCCTCTAGC
>chr9 115880026 gi|108101464|gb|DQ601358.1| Homo sapiens piRNA piR-39424, complete sequence M +
TAGCTGTGTCCTCATGTGGCCGAAGGGGA
>chr9 115880040 gi|108083366|gb|DQ591871.1| Homo sapiens piRNA piR-58983, complete sequence M +
TGTGGCCGAAGGGGACAAGGGAGGTTGC
>chr9 115880060 gi|108092775|gb|DQ596790.1| Homo sapiens piRNA piR-34856, complete sequence M +
GAGGTTGCTGGAGCCTGTTTGATGAGAGCA
>chr9 115880065 gi|108077291|gb|DQ586037.1| Homo sapiens piRNA piR-53149, complete sequence M +
TGCTGGAGCCTGTTTGATGAGAGCACTACCT
>chr9 115880065 gi|108077290|gb|DQ586036.1| Homo sapiens piRNA piR-53148, complete sequence M +
TGCTGGAGCCTGTTTGATGAGAGCACTACC
>chr9 115880065 gi|108077289|gb|DQ586035.1| Homo sapiens piRNA piR-53147, complete sequence M +
TGCTGGAGCCTGTTTGATGAGAGCACTAC
>chr9 115880065 gi|108077288|gb|DQ586034.1| Homo sapiens piRNA piR-53146, complete sequence M +
TGCTGGAGCCTGTTTGATGAGAGCACTA
>chr9 115880065 gi|108077287|gb|DQ586033.1| Homo sapiens piRNA piR-53145, complete sequence M +
TGCTGGAGCCTGTTTGATGAGAGCAC
>chr9 115880068 gi|108078323|gb|DQ587069.1| Homo sapiens piRNA piR-54181, complete sequence M +
TGGAGCCTGTTTGATGAGAGCACTACCTTCC
>chr9 115880068 gi|108078322|gb|DQ587068.1| Homo sapiens piRNA piR-54180, complete sequence M +
TGGAGCCTGTTTGATGAGAGCACTACCTTC
>chr9 115880068 gi|108078321|gb|DQ587067.1| Homo sapiens piRNA piR-54179, complete sequence M +
TGGAGCCTGTTTGATGAGAGCACTACC
>chr9 115880070 gi|108092441|gb|DQ596619.1| Homo sapiens piRNA piR-34685, complete sequence M +
GAGCCTGTTTGATGAGAGCACTACCTTCCTTC
>chr9 115880071 gi|108052268|gb|DQ571014.1| Homo sapiens piRNA piR-31126, complete sequence M +
AGCCTGTTTGATGAGAGCACTACCTTCCTTC
>chr9 115880075 gi|108084433|gb|DQ592426.1| Homo sapiens piRNA piR-59538, complete sequence M +
TGTTTGATGAGAGCACTACCTTCCTTCAGGAG
>chr9 115880075 gi|108084431|gb|DQ592425.1| Homo sapiens piRNA piR-59537, complete sequence M +
TGTTTGATGAGAGCACTACCTTCCTTCAGGA
>chr9 115880075 gi|108084430|gb|DQ592424.1| Homo sapiens piRNA piR-59536, complete sequence M +
TGTTTGATGAGAGCACTACCTTCCTTCAGG
>chr9 115880082 gi|108066895|gb|DQ580340.1| Homo sapiens piRNA piR-48452, complete sequence M +
TGAGAGCACTACCTTCCTTCAGGAGGGGAT
>chr9 115880105 gi|108052584|gb|DQ571330.1| Homo sapiens piRNA piR-31442, complete sequence M +
AGGGGATTATTCAGAAAGTCTGTCTGG
>chr9 115880114 gi|108087697|gb|DQ594138.1| Homo sapiens piRNA piR-60250, complete sequence M +
TTCAGAAAGTCTGTCTGGTTTCAGGGCAT
>chr9 115880143 gi|108056600|gb|DQ574984.1| Homo sapiens piRNA piR-43096, complete sequence M +
TCCCAAAGGCCCCACCTGTTCATTCTACCC
>chr9 115880202 gi|108087258|gb|DQ593912.1| Homo sapiens piRNA piR-34024, complete sequence M +
CTTCAACATACAAATTTGGGAGACACTGACA
>chr9 115880202 gi|108087256|gb|DQ593911.1| Homo sapiens piRNA piR-34023, complete sequence M +
CTTCAACATACAAATTTGGGAGACACTGAC
>chr9 115880203 gi|108087456|gb|DQ594013.1| Homo sapiens piRNA piR-60125, complete sequence M +
TTCAACATACAAATTTGGGAGACACTGAC
>chr9 115880210 gi|108098344|gb|DQ599718.1| Homo sapiens piRNA piR-37784, complete sequence M +
TACAAATTTGGGAGACACTGACATTTAGGCC
>chr9 115880228 gi|108065573|gb|DQ579644.1| Homo sapiens piRNA piR-47756, complete sequence M +
TGACATTTAGGCCATAGCGCGTCAAAGGCA
>chr9 115880229 gi|108091839|gb|DQ596293.1| Homo sapiens piRNA piR-34359, complete sequence M +
GACATTTAGGCCATAGCGCGTCAAAGGCA
>chr9 115880233 gi|108090761|gb|DQ595737.1| Homo sapiens piRNA piR-61849, complete sequence M +
TTTAGGCCATAGCGCGTCAAAGGCAAAGTGA
>chr9 115880235 gi|108101934|gb|DQ601602.1| Homo sapiens piRNA piR-39668, complete sequence M +
TAGGCCATAGCGCGTCAAAGGCAAAGTGA
>chr9 115880242 gi|108101345|gb|DQ601296.1| Homo sapiens piRNA piR-39362, complete sequence M +
TAGCGCGTCAAAGGCAAAGTGAGGCTGAGT
>chr9 115880249 gi|108053838|gb|DQ572584.1| Homo sapiens piRNA piR-40696, complete sequence M +
TCAAAGGCAAAGTGAGGCTGAGTGTGGAAAC
>chr9 115880249 gi|108053837|gb|DQ572583.1| Homo sapiens piRNA piR-40695, complete sequence M +
TCAAAGGCAAAGTGAGGCTGAGTGTGGAA
>chr9 115880249 gi|108053836|gb|DQ572582.1| Homo sapiens piRNA piR-40694, complete sequence M +
TCAAAGGCAAAGTGAGGCTGAGTGTGGA
>chr9 115880254 gi|108094746|gb|DQ597837.1| Homo sapiens piRNA piR-35903, complete sequence M +
GGCAAAGTGAGGCTGAGTGTGGAAACC
>chr9 115880267 gi|108068689|gb|DQ581278.1| Homo sapiens piRNA piR-49390, complete sequence M +
TGAGTGTGGAAACCATCCCAGAATCTGGATGT
>chr9 115880267 gi|108068687|gb|DQ581277.1| Homo sapiens piRNA piR-49389, complete sequence M +
TGAGTGTGGAAACCATCCCAGAATCTGGATG
>chr9 115880267 gi|108068685|gb|DQ581276.1| Homo sapiens piRNA piR-49388, complete sequence M +
TGAGTGTGGAAACCATCCCAGAATCTGGAT
>chr9 115880273 gi|108077637|gb|DQ586383.1| Homo sapiens piRNA piR-53495, complete sequence M +
TGGAAACCATCCCAGAATCTGGATGTGGCCC
>chr9 115880273 gi|108077635|gb|DQ586381.1| Homo sapiens piRNA piR-53493, complete sequence M +
TGGAAACCATCCCAGAATCTGGATGTGGCC
>chr9 115880273 gi|108077634|gb|DQ586380.1| Homo sapiens piRNA piR-53492, complete sequence M +
TGGAAACCATCCCAGAATCTGGATGTGGC
>chr9 115880282 gi|108056906|gb|DQ575142.1| Homo sapiens piRNA piR-43254, complete sequence M +
TCCCAGAATCTGGATGTGGCCCAGGCAGAA
>chr9 115880290 gi|108062414|gb|DQ578024.1| Homo sapiens piRNA piR-46136, complete sequence M +
TCTGGATGTGGCCCAGGCAGAAGGAAACTCA
>chr9 115880290 gi|108062412|gb|DQ578023.1| Homo sapiens piRNA piR-46135, complete sequence M +
TCTGGATGTGGCCCAGGCAGAAGGAAACTC
>chr9 115880306 gi|108093346|gb|DQ597086.1| Homo sapiens piRNA piR-35152, complete sequence M +
GCAGAAGGAAACTCAAAGTGATGGGGTGA
>chr9 115880311 gi|108052339|gb|DQ571085.1| Homo sapiens piRNA piR-31197, complete sequence M +
AGGAAACTCAAAGTGATGGGGTGACCGAT
>chr9 115880312 gi|108094405|gb|DQ597660.1| Homo sapiens piRNA piR-35726, complete sequence M +
GGAAACTCAAAGTGATGGGGTGACCGA
>chr9 115880313 gi|108091312|gb|DQ596022.1| Homo sapiens piRNA piR-34088, complete sequence M +
GAAACTCAAAGTGATGGGGTGACCGATGGTC
>chr9 115880313 gi|108091310|gb|DQ596021.1| Homo sapiens piRNA piR-34087, complete sequence M +
GAAACTCAAAGTGATGGGGTGACCGATGG
>chr9 115880316 gi|108051883|gb|DQ570629.1| Homo sapiens piRNA piR-30741, complete sequence M +
ACTCAAAGTGATGGGGTGACCGATGGTCC
>chr9 115880318 gi|108053861|gb|DQ572607.1| Homo sapiens piRNA piR-40719, complete sequence M +
TCAAAGTGATGGGGTGACCGATGGTCCCTGGT
>chr9 115880318 gi|108053858|gb|DQ572604.1| Homo sapiens piRNA piR-40716, complete sequence M +
TCAAAGTGATGGGGTGACCGATGGTCCCTGG
>chr9 115880318 gi|108053857|gb|DQ572603.1| Homo sapiens piRNA piR-40715, complete sequence M +
TCAAAGTGATGGGGTGACCGATGGTCCCTG
>chr9 115880318 gi|108053856|gb|DQ572602.1| Homo sapiens piRNA piR-40714, complete sequence M +
TCAAAGTGATGGGGTGACCGATGGTCC
>chr9 115880318 gi|108053855|gb|DQ572601.1| Homo sapiens piRNA piR-40713, complete sequence M +
TCAAAGTGATGGGGTGACCGATGGTC
>chr9 115880319 gi|108053111|gb|DQ571857.1| Homo sapiens piRNA piR-31969, complete sequence M +
CAAAGTGATGGGGTGACCGATGGTCCCTGGT
>chr9 115880327 gi|108080621|gb|DQ589367.1| Homo sapiens piRNA piR-56479, complete sequence M +
TGGGGTGACCGATGGTCCCTGGTCTGTGCA
>chr9 115880327 gi|108080620|gb|DQ589366.1| Homo sapiens piRNA piR-56478, complete sequence M +
TGGGGTGACCGATGGTCCCTGGTCTGTGC
>chr9 115880327 gi|108080619|gb|DQ589365.1| Homo sapiens piRNA piR-56477, complete sequence M +
TGGGGTGACCGATGGTCCCTGGTCTGT
>chr9 115880332 gi|108065790|gb|DQ579756.1| Homo sapiens piRNA piR-47868, complete sequence M +
TGACCGATGGTCCCTGGTCTGTGCAGGACTC
>chr9 115880346 gi|108081302|gb|DQ590048.1| Homo sapiens piRNA piR-57160, complete sequence M +
TGGTCTGTGCAGGACTCAGCGGTGCGGAT
>chr9 115880346 gi|108081301|gb|DQ590047.1| Homo sapiens piRNA piR-57159, complete sequence M +
TGGTCTGTGCAGGACTCAGCGGTGCGGA
>chr9 115880351 gi|108082954|gb|DQ591660.1| Homo sapiens piRNA piR-58772, complete sequence M +
TGTGCAGGACTCAGCGGTGCGGATGGC
>chr9 115880380 gi|108080238|gb|DQ588984.1| Homo sapiens piRNA piR-56096, complete sequence M +
TGGGCACGGTGGCAGTGGCTGTTGGAGGA
>chr9 115880380 gi|108080237|gb|DQ588983.1| Homo sapiens piRNA piR-56095, complete sequence M +
TGGGCACGGTGGCAGTGGCTGTTGGA
>chr9 115880389 gi|108078930|gb|DQ587676.1| Homo sapiens piRNA piR-54788, complete sequence M +
TGGCAGTGGCTGTTGGAGGATGATAGGGA
>chr9 115880399 gi|108084266|gb|DQ592339.1| Homo sapiens piRNA piR-59451, complete sequence M +
TGTTGGAGGATGATAGGGAACATGTTGGT
>chr9 115880402 gi|108078376|gb|DQ587122.1| Homo sapiens piRNA piR-54234, complete sequence M +
TGGAGGATGATAGGGAACATGTTGGT
>chr9 115880541 gi|108082412|gb|DQ591158.1| Homo sapiens piRNA piR-58270, complete sequence M +
TGTCGTCCGCCTCAGTTCACAGGTGTTGC
>chr9 115880546 gi|108058200|gb|DQ575813.1| Homo sapiens piRNA piR-43925, complete sequence M +
TCCGCCTCAGTTCACAGGTGTTGCTGTAAC
>chr9 115880546 gi|108058198|gb|DQ575812.1| Homo sapiens piRNA piR-43924, complete sequence M +
TCCGCCTCAGTTCACAGGTGTTGCTGTAA
>chr9 115880579 gi|108059136|gb|DQ576305.1| Homo sapiens piRNA piR-44417, complete sequence M +
TCCTGAAATTACCTTCAAAAGGAGGCTCGTGC
>chr9 115880582 gi|108063760|gb|DQ578717.1| Homo sapiens piRNA piR-46829, complete sequence M +
TGAAATTACCTTCAAAAGGAGGCTCGTGCA
>chr9 115880582 gi|108063758|gb|DQ578716.1| Homo sapiens piRNA piR-46828, complete sequence M +
TGAAATTACCTTCAAAAGGAGGCTCGTGC
>chr9 115880618 gi|108073326|gb|DQ583734.1| Homo sapiens piRNA piR-50846, complete sequence M +
TGCAGGAGCCAGGAGGCCGAAGTGCATC
>chr9 115880618 gi|108073324|gb|DQ583733.1| Homo sapiens piRNA piR-50845, complete sequence M +
TGCAGGAGCCAGGAGGCCGAAGTGCAT
>chr9 115880618 gi|108073320|gb|DQ583731.1| Homo sapiens piRNA piR-50843, complete sequence M +
TGCAGGAGCCAGGAGGCCGAAGTGCA
>chr9 115880758 gi|108054650|gb|DQ573396.1| Homo sapiens piRNA piR-41508, complete sequence M +
TCAGAGCTGTGGACAGTCATGAAGGGTCC
>chr9 115880758 gi|108054649|gb|DQ573395.1| Homo sapiens piRNA piR-41507, complete sequence M +
TCAGAGCTGTGGACAGTCATGAAGGG
>chr9 115880811 gi|108065745|gb|DQ579733.1| Homo sapiens piRNA piR-47845, complete sequence M +
TGACCCATGAACCTCAGGCCACTGTGCTGCC
>chr9 115880811 gi|108065743|gb|DQ579732.1| Homo sapiens piRNA piR-47844, complete sequence M +
TGACCCATGAACCTCAGGCCACTGTGCTGC
>chr9 115880818 gi|108063974|gb|DQ578826.1| Homo sapiens piRNA piR-46938, complete sequence M +
TGAACCTCAGGCCACTGTGCTGCCATCCAGCC
>chr9 115880914 gi|108058957|gb|DQ576213.1| Homo sapiens piRNA piR-44325, complete sequence M +
TCCTCCAGCCCCTCTGTTTGTGTACGCACA
>chr9 115880962 gi|108070020|gb|DQ581986.1| Homo sapiens piRNA piR-32098, complete sequence M +
CACACGCACACCCAGTGCAATTTCTCTCTGCT
>chr9 115880964 gi|108070259|gb|DQ582114.1| Homo sapiens piRNA piR-32226, complete sequence M +
CACGCACACCCAGTGCAATTTCTCTCTGCTC
>chr9 115880965 gi|108051842|gb|DQ570588.1| Homo sapiens piRNA piR-30700, complete sequence M +
ACGCACACCCAGTGCAATTTCTCTCTGCTC
>chr9 115880966 gi|108086027|gb|DQ593267.1| Homo sapiens piRNA piR-33379, complete sequence M +
CGCACACCCAGTGCAATTTCTCTCTGCTC
>chr9 115881002 gi|108057294|gb|DQ575341.1| Homo sapiens piRNA piR-43453, complete sequence M +
TCCCCAAAATTCAATGGGTTCCTCTTTCCTCC
>chr9 115881011 gi|108087569|gb|DQ594071.1| Homo sapiens piRNA piR-60183, complete sequence M +
TTCAATGGGTTCCTCTTTCCTCCTCAGAGA
>chr9 115881012 gi|108054101|gb|DQ572847.1| Homo sapiens piRNA piR-40959, complete sequence M +
TCAATGGGTTCCTCTTTCCTCCTCAGAGA
>chr9 115881098 gi|108060873|gb|DQ577214.1| Homo sapiens piRNA piR-45326, complete sequence M +
TCTAATTCTCAGGTCCGGCTTTAAAACAA
>chr9 115881189 gi|108058523|gb|DQ575988.1| Homo sapiens piRNA piR-44100, complete sequence M +
TCCTAAGCATGTGGTGTGTATGGTGTCT
>chr9 115881198 gi|108083539|gb|DQ591965.1| Homo sapiens piRNA piR-59077, complete sequence M +
TGTGGTGTGTATGGTGTCTGAAATTG
>chr9 115881209 gi|108081687|gb|DQ590433.1| Homo sapiens piRNA piR-57545, complete sequence M +
TGGTGTCTGAAATTGAATATGCTGTG
>chr9 115881228 gi|108077405|gb|DQ586151.1| Homo sapiens piRNA piR-53263, complete sequence M +
TGCTGTGAAACTGCCTGTGTCGAAAT
>chr9 115881243 gi|108083623|gb|DQ592008.1| Homo sapiens piRNA piR-59120, complete sequence M +
TGTGTCGAAATGCAGTGTTTCCCAAGA
>chr9 115881262 gi|108056684|gb|DQ575027.1| Homo sapiens piRNA piR-43139, complete sequence M +
TCCCAAGACCTGGAGGCTCTCTCCAGCTGC
>chr9 115881321 gi|108067506|gb|DQ580658.1| Homo sapiens piRNA piR-48770, complete sequence M +
TGAGCCCTGCAGGTCACCTTCTCCTGACC
>chr9 115881352 gi|108085177|gb|DQ592811.1| Homo sapiens piRNA piR-59923, complete sequence M +
TTACACCACTGATTGCTTATGCTGGGCACA
>chr9 115881353 gi|108098487|gb|DQ599809.1| Homo sapiens piRNA piR-37875, complete sequence M +
TACACCACTGATTGCTTATGCTGGGCACA
>chr9 115881356 gi|108051667|gb|DQ570413.1| Homo sapiens piRNA piR-30525, complete sequence M +
ACCACTGATTGCTTATGCTGGGCACAATTT
>chr9 115881374 gi|108080224|gb|DQ588970.1| Homo sapiens piRNA piR-56082, complete sequence M +
TGGGCACAATTTTATACCCTTGCTGTTGTTC
>chr9 115881429 gi|108060440|gb|DQ576990.1| Homo sapiens piRNA piR-45102, complete sequence M +
TCGGATCATTCCCATATGACAGAGGAGAA
>chr9 115881595 gi|108077594|gb|DQ586340.1| Homo sapiens piRNA piR-53452, complete sequence U +
TGGAAAACGAGCTAATTCCGTGCCGATGGA
>chr9 115881597 gi|108091270|gb|DQ596001.1| Homo sapiens piRNA piR-34067, complete sequence U +
GAAAACGAGCTAATTCCGTGCCGATGGAGGT
>chr9 115881602 gi|108085986|gb|DQ593245.1| Homo sapiens piRNA piR-33357, complete sequence U +
CGAGCTAATTCCGTGCCGATGGAGGTGTT
>chr9 115881602 gi|108085984|gb|DQ593244.1| Homo sapiens piRNA piR-33356, complete sequence U +
CGAGCTAATTCCGTGCCGATGGAGGTGT
>chr9 115881615 gi|108075406|gb|DQ584819.1| Homo sapiens piRNA piR-51931, complete sequence U +
TGCCGATGGAGGTGTTGATGGATGTCCACC
>chr9 115881739 gi|108094582|gb|DQ597752.1| Homo sapiens piRNA piR-35818, complete sequence U +
GGACTTACTTGCCCAAGGGCCACAGCTGC
>chr9 115881772 gi|108078909|gb|DQ587655.1| Homo sapiens piRNA piR-54767, complete sequence U +
TGGCAGGTAAGGGACCGTTATTCTCCTGT
>chr9 115881886 gi|108072646|gb|DQ583363.1| Homo sapiens piRNA piR-50475, complete sequence U +
TGCACACGGTTGGTGCTGACCTCAAA
>chr9 115885917 gi|108102528|gb|DQ601914.1| Homo sapiens piRNA piR-39980, complete sequence M -
TAGTCCCAGCTACTTGGGAGGCTGAGGCA
