# Supplementary material for: proTRAC - a software for probabilistic piRNA cluster detection, visualization and analysis
Source: BMC Bioinformatics. 2012 Jan 10;13:5. doi: 10.1186/1471-2105-13-5 (PMC3293768; doi:10.1186/1471-2105-13-5)
Supplement: Additional file 4 — proTRAC results folder containing a picture and a FASTA file for each detected human cluster. After decompression, the folder can be opened as former session in proTRAC. Alternatively, each file can be opened separately with any standard text-editor or graphic-viewer respectively. [file 1471-2105-13-5-S4.ZIP › proTRAC_results_human/bidirectional_clusters/Cluster_87.fas]

>chr9 132394957 gi|108068437|gb|DQ581143.1| Homo sapiens piRNA piR-49255, complete sequence U +
TGAGTAGAGCCGTGGTTGGTGACAGC
>chr9 132396412 gi|108075440|gb|DQ584836.1| Homo sapiens piRNA piR-51948, complete sequence U +
TGCCGCTGTTCAGAGAGGTGGATATGGT
>chr9 132396436 gi|108081263|gb|DQ590009.1| Homo sapiens piRNA piR-57121, complete sequence U +
TGGTCGACATAACGGAGGACTTCCTG
>chr9 132396555 gi|108099585|gb|DQ600376.1| Homo sapiens piRNA piR-38442, complete sequence U +
TACGACGTGATCTGGATCCAGTGGGT
>chr9 132397235 gi|108066333|gb|DQ580037.1| Homo sapiens piRNA piR-48149, complete sequence U -
TGACTTGACGGGATGGCTTACAAGTC
>chr9 132397490 gi|108094474|gb|DQ597696.1| Homo sapiens piRNA piR-35762, complete sequence U -
GGAACTCGGCCAGGTGCTGATCGGTGAGGT
>chr9 132397542 gi|108063241|gb|DQ578451.1| Homo sapiens piRNA piR-46563, complete sequence U -
TCTTTGATGACGATGATGCCGTTGGGGCGG
>chr9 132397546 gi|108090571|gb|DQ595640.1| Homo sapiens piRNA piR-61752, complete sequence U -
TTGTCTTTGATGACGATGATGCCGTTGGG
>chr9 132397548 gi|108084341|gb|DQ592379.1| Homo sapiens piRNA piR-59491, complete sequence U -
TGTTGTCTTTGATGACGATGATGCCGTTG
>chr9 132397556 gi|108080330|gb|DQ589076.1| Homo sapiens piRNA piR-56188, complete sequence U -
TGGGCCATGTTGTCTTTGATGACGATGA
>chr9 132397570 gi|108055748|gb|DQ574494.1| Homo sapiens piRNA piR-42606, complete sequence U -
TCCAGAATCACGCCCTCCTGGGCCATGTTGTC
>chr9 132397598 gi|108078152|gb|DQ586898.1| Homo sapiens piRNA piR-54010, complete sequence U +
TGGACGACGTGGACAGCAGCGTGTGC
>chr9 132398397 gi|108085734|gb|DQ593109.1| Homo sapiens piRNA piR-33221, complete sequence M -
CCTCCCAAAGTGCTGGGATTACAGGCGTGAG
>chr9 132398405 gi|108081958|gb|DQ590704.1| Homo sapiens piRNA piR-57816, complete sequence M +
TGTAATCCCAGCACTTTGGGAGGCCGAGG
>chr9 132398938 gi|108072893|gb|DQ583491.1| Homo sapiens piRNA piR-50603, complete sequence M +
TGCACTCCAGCCTGGGTGACAGAGTGTC
>chr9 132399430 gi|108077303|gb|DQ586049.1| Homo sapiens piRNA piR-53161, complete sequence U -
TGCTGGCAGCTGTGCTTTTGCCAAACC
>chr9 132401705 gi|108081581|gb|DQ590327.1| Homo sapiens piRNA piR-57439, complete sequence U -
TGGTGGAGCTGCTGGTGCATCACGGG
>chr9 132402872 gi|108076924|gb|DQ585670.1| Homo sapiens piRNA piR-52782, complete sequence U -
TGCTCAAGATGGCTGAGCTGGGGCTG
