# Supplementary material for: proTRAC - a software for probabilistic piRNA cluster detection, visualization and analysis
Source: BMC Bioinformatics. 2012 Jan 10;13:5. doi: 10.1186/1471-2105-13-5 (PMC3293768; doi:10.1186/1471-2105-13-5)
Supplement: Additional file 4 — proTRAC results folder containing a picture and a FASTA file for each detected human cluster. After decompression, the folder can be opened as former session in proTRAC. Alternatively, each file can be opened separately with any standard text-editor or graphic-viewer respectively. [file 1471-2105-13-5-S4.ZIP › proTRAC_results_human/bidirectional_clusters/Cluster_95.fas]

>chr11 74546844 gi|108089308|gb|DQ594980.1| Homo sapiens piRNA piR-61092, complete sequence U -
TTGATGATGAGAGGACTTAGCACACGGC
>chr11 74548433 gi|108063495|gb|DQ578581.1| Homo sapiens piRNA piR-46693, complete sequence U +
TGAAACTGCAGTGCAGATGTTCTGGTTCT
>chr11 74548562 gi|108093586|gb|DQ597213.1| Homo sapiens piRNA piR-35279, complete sequence U +
GCATTGAACACTGATAGTGCAGAATCCACA
>chr11 74549566 gi|108085041|gb|DQ592739.1| Homo sapiens piRNA piR-59851, complete sequence U +
TTAAACATTGTGGTCATCATTGAGATAGG
>chr11 74549602 gi|108063255|gb|DQ578458.1| Homo sapiens piRNA piR-46570, complete sequence U +
TCTTTGGTGACTACGTTGGTGGGGAACATC
>chr11 74550214 gi|108099388|gb|DQ600273.1| Homo sapiens piRNA piR-38339, complete sequence U +
TACCTACAGTGATGCCTAGGATGGTATTGA
>chr11 74550216 gi|108085663|gb|DQ593063.1| Homo sapiens piRNA piR-33175, complete sequence U +
CCTACAGTGATGCCTAGGATGGTATTGAC
>chr11 74550485 gi|108084198|gb|DQ592303.1| Homo sapiens piRNA piR-59415, complete sequence U +
TGTTGATGTGTATTATTTGGGGGAACAGAA
>chr11 74550520 gi|108069920|gb|DQ581934.1| Homo sapiens piRNA piR-32046, complete sequence U +
CAAGGAAGGAAACAGAACGATGGGAA
>chr11 74550551 gi|108082727|gb|DQ591473.1| Homo sapiens piRNA piR-58585, complete sequence U +
TGTGAGCTAGAATAAGAGGTGCAGGA
>chr11 74551283 gi|108067892|gb|DQ580856.1| Homo sapiens piRNA piR-48968, complete sequence U +
TGAGGAGCTCAATGTCTAATGGAATGCATT
>chr11 74551329 gi|108078275|gb|DQ587021.1| Homo sapiens piRNA piR-54133, complete sequence U +
TGGAGAGTTCATTTATGGTCTTAGGAAAGC
>chr11 74552044 gi|108099401|gb|DQ600280.1| Homo sapiens piRNA piR-38346, complete sequence U +
TACCTATAGCCCCTGAATACATGCTCAGGTA
>chr11 74552416 gi|108063197|gb|DQ578429.1| Homo sapiens piRNA piR-46541, complete sequence U +
TCTTTATACATGATTGTTAGCTGCTGT
>chr11 74552654 gi|108068397|gb|DQ581123.1| Homo sapiens piRNA piR-49235, complete sequence U -
TGAGGTTGCCTCTCACAAGATGACAGTT
>chr11 74552667 gi|108066965|gb|DQ580376.1| Homo sapiens piRNA piR-48488, complete sequence U +
TGAGAGGCAACCTCAAACTCTAAGCAGACTC
>chr11 74552888 gi|108080550|gb|DQ589296.1| Homo sapiens piRNA piR-56408, complete sequence U +
TGGGGCCACCACCCTCCAAAGCTGTGCC
>chr11 74552974 gi|108086564|gb|DQ593549.1| Homo sapiens piRNA piR-33661, complete sequence U -
CTCACTAGGACTTTTAAGTGCTCTGCTGGA
>chr11 74553195 gi|108078919|gb|DQ587665.1| Homo sapiens piRNA piR-54777, complete sequence U -
TGGCAGTCCACAAGGATCCAGGTACCTTCTC
>chr11 74553197 gi|108078918|gb|DQ587664.1| Homo sapiens piRNA piR-54776, complete sequence U -
TGGCAGTCCACAAGGATCCAGGTACCTTC
>chr11 74553543 gi|108081553|gb|DQ590299.1| Homo sapiens piRNA piR-57411, complete sequence U +
TGGTGCTGTATGTGCTCTGGGAGATGCC
>chr11 74553567 gi|108074041|gb|DQ584104.1| Homo sapiens piRNA piR-51216, complete sequence U -
TGCCAAAGCAAGACATCCAACATGGGGCA
>chr11 74553634 gi|108073981|gb|DQ584073.1| Homo sapiens piRNA piR-51185, complete sequence U -
TGCCAAAAGACGTAGTTGTACACCATGGAA
>chr11 74556152 gi|108069937|gb|DQ581943.1| Homo sapiens piRNA piR-32055, complete sequence U -
CAAGTACCACGGCTATGAAGAACTGCTGACA
