# Supplementary material for: proTRAC - a software for probabilistic piRNA cluster detection, visualization and analysis
Source: BMC Bioinformatics. 2012 Jan 10;13:5. doi: 10.1186/1471-2105-13-5 (PMC3293768; doi:10.1186/1471-2105-13-5)
Supplement: Additional file 4 — proTRAC results folder containing a picture and a FASTA file for each detected human cluster. After decompression, the folder can be opened as former session in proTRAC. Alternatively, each file can be opened separately with any standard text-editor or graphic-viewer respectively. [file 1471-2105-13-5-S4.ZIP › proTRAC_results_human/bidirectional_clusters/Cluster_98.fas]

>chr12 3562699 gi|108076354|gb|DQ585320.1| Homo sapiens piRNA piR-52432, complete sequence U -
TGCGGAATGCAGCGTCTGGCTTCCCCAGG
>chr12 3562720 gi|108100114|gb|DQ600647.1| Homo sapiens piRNA piR-38713, complete sequence U -
TACTTCAAGGTCACGATGGCATGCGGAAT
>chr12 3563107 gi|108077501|gb|DQ586247.1| Homo sapiens piRNA piR-53359, complete sequence U -
TGCTTCTCGAAACCTGAAAAAGCCCATGGTA
>chr12 3563301 gi|108052097|gb|DQ570843.1| Homo sapiens piRNA piR-30955, complete sequence U -
AGAGTGAAGAGACAGCAGGGGCTAGG
>chr12 3563539 gi|108062399|gb|DQ578014.1| Homo sapiens piRNA piR-46126, complete sequence U -
TCTGGAGTGAGTGATTCTTAGGGGAGC
>chr12 3563934 gi|108080184|gb|DQ588930.1| Homo sapiens piRNA piR-56042, complete sequence U -
TGGGATTCTAGGTCAATAGGCAGCAAACA
>chr12 3564069 gi|108091908|gb|DQ596328.1| Homo sapiens piRNA piR-34394, complete sequence U -
GACCAGCTGACGTGGTAATTTCACAGGTA
>chr12 3564081 gi|108053595|gb|DQ572341.1| Homo sapiens piRNA piR-40453, complete sequence U -
TATGGGGTCCTTTAGACCAGCTGACGTGGTA
>chr12 3564345 gi|108085288|gb|DQ592869.1| Homo sapiens piRNA piR-59981, complete sequence U +
TTACTGTGCGGTGGGCATAACTGGTCTGT
>chr12 3564373 gi|108072686|gb|DQ583384.1| Homo sapiens piRNA piR-50496, complete sequence U -
TGCACAGGAGCAGACCAGTTACACAGTAA
>chr12 3564685 gi|108054227|gb|DQ572973.1| Homo sapiens piRNA piR-41085, complete sequence U -
TCACAGGGCAGTGAGTGGCATTTCTTTGT
>chr12 3564726 gi|108052899|gb|DQ571645.1| Homo sapiens piRNA piR-31757, complete sequence U -
ATGCACACACCTACTCCCATGCATGTGT
>chr12 3564816 gi|108055495|gb|DQ574241.1| Homo sapiens piRNA piR-42353, complete sequence U -
TCCAATTCCGGGAGAAGGTTCGGAGGTGA
>chr12 3565034 gi|108082331|gb|DQ591077.1| Homo sapiens piRNA piR-58189, complete sequence U -
TGTCCCACCTATGGTGTCACTGAGGGGTGT
>chr12 3565325 gi|108100167|gb|DQ600675.1| Homo sapiens piRNA piR-38741, complete sequence U -
TACTTGGATGTGGTCATCGGAAATGTGGT
>chr12 3565566 gi|108088878|gb|DQ594757.1| Homo sapiens piRNA piR-60869, complete sequence U -
TTCTGTCGAAAACAGTGTGGGTGATGGA
>chr12 3565650 gi|108093869|gb|DQ597363.1| Homo sapiens piRNA piR-35429, complete sequence U -
GCCGAATGTGTGCTCGTGGGTCCTGCCCTC
>chr12 3565658 gi|108060676|gb|DQ577112.1| Homo sapiens piRNA piR-45224, complete sequence U -
TCGTGATGCCGAATGTGTGCTCGTGGGTC
>chr12 3565660 gi|108094163|gb|DQ597527.1| Homo sapiens piRNA piR-35593, complete sequence U -
GCTCGTGATGCCGAATGTGTGCTCGTGGG
>chr12 3565962 gi|108100774|gb|DQ600998.1| Homo sapiens piRNA piR-39064, complete sequence U -
TAGAGGGGTTCGATTCTCTTTGTTTGGTGAC
>chr12 3566762 gi|108098318|gb|DQ599705.1| Homo sapiens piRNA piR-37771, complete sequence U -
TACAAAGATGTGCATAGGTCAGCCATGGT
>chr12 3567722 gi|108093140|gb|DQ596980.1| Homo sapiens piRNA piR-35046, complete sequence U -
GCAAGATGTAAACTCTTTTGGGACTGGCTGC
>chr12 3567820 gi|108055148|gb|DQ573894.1| Homo sapiens piRNA piR-42006, complete sequence U -
TCATTAAGAAAGGTCAGGGCAGCTCTCCA
>chr12 3568110 gi|108069943|gb|DQ581946.1| Homo sapiens piRNA piR-32058, complete sequence U -
CAAGTGGACAAGTGCCAACCCGATGAGGCCA
>chr12 3568387 gi|108070685|gb|DQ582337.1| Homo sapiens piRNA piR-32449, complete sequence U +
CAGCTCCAGACTTGAGCTTGCCACTGTC
>chr12 3569573 gi|108097138|gb|DQ599088.1| Homo sapiens piRNA piR-37154, complete sequence U -
TAACCACTGCAGTCTGCCCAGCTGCCTGGTC
>chr12 3570038 gi|108085367|gb|DQ592910.1| Homo sapiens piRNA piR-60022, complete sequence U +
TTAGATGACCAGTCTTGAAGAGATTTTGA
>chr12 3570045 gi|108082823|gb|DQ591569.1| Homo sapiens piRNA piR-58681, complete sequence U -
TGTGATGCTCAAAATCTCTTCAAGACTGGT
>chr12 3570555 gi|108096946|gb|DQ598989.1| Homo sapiens piRNA piR-37055, complete sequence U +
TAACAAGAGGATTTGGTGGTGTGTGTG
>chr12 3571823 gi|108058021|gb|DQ575716.1| Homo sapiens piRNA piR-43828, complete sequence U +
TCCCTTTTCTGCTTTCGTTGAGTGTC
>chr12 3572377 gi|108069679|gb|DQ581808.1| Homo sapiens piRNA piR-49920, complete sequence U +
TGATGCTGGAAGTGAGACTTCATGAGTGA
>chr12 3572443 gi|108079483|gb|DQ588229.1| Homo sapiens piRNA piR-55341, complete sequence M +
TGGCTTCAGATTTAAGGTTATGGTTGAT
>chr12 3572582 gi|108057715|gb|DQ575558.1| Homo sapiens piRNA piR-43670, complete sequence U +
TCCCTATTGCTGGGAGGTTGGACTTGC
>chr12 3573268 gi|108051822|gb|DQ570568.1| Homo sapiens piRNA piR-30680, complete sequence U +
ACCTTTGAGAGCAATGTGAACGGCACGT
>chr12 3574225 gi|108092384|gb|DQ596589.1| Homo sapiens piRNA piR-34655, complete sequence U +
GAGCAGAGATTGCACCATGAGCCATTGCAC
>chr12 3574544 gi|108097012|gb|DQ599023.1| Homo sapiens piRNA piR-37089, complete sequence U +
TAACACTGAAGGCGGGTTTCCCAAGTGT
>chr12 3574671 gi|108062029|gb|DQ577809.1| Homo sapiens piRNA piR-45921, complete sequence U +
TCTGATGAGTGCCTGGAAAGGAAAGAGTG
>chr12 3574698 gi|108080219|gb|DQ588965.1| Homo sapiens piRNA piR-56077, complete sequence U +
TGGGCAATTCTACTGGAAGCAGGTTTGAGC
>chr12 3574897 gi|108080837|gb|DQ589583.1| Homo sapiens piRNA piR-56695, complete sequence U +
TGGGTGGGTTTGAGGACGACTTGAGGACC
>chr12 3575055 gi|108082057|gb|DQ590803.1| Homo sapiens piRNA piR-57915, complete sequence U +
TGTAGCCGGGATAGCTTCTGACGCCTAAGA
>chr12 3575207 gi|108097086|gb|DQ599061.1| Homo sapiens piRNA piR-37127, complete sequence U +
TAACATGCTGTAGTGACCAGAAGGATGGACCC
>chr12 3575273 gi|108072957|gb|DQ583524.1| Homo sapiens piRNA piR-50636, complete sequence U +
TGCACTGTGCCAAGCTCTGCCAATCTCGGTT
>chr12 3575296 gi|108061562|gb|DQ577569.1| Homo sapiens piRNA piR-45681, complete sequence U +
TCTCGGTTTAAGTCTGGGCATTGCCACTAA
>chr12 3575397 gi|108066760|gb|DQ580269.1| Homo sapiens piRNA piR-48381, complete sequence U +
TGAGACCGGATGGTGCTGACATCCTGTGGGC
>chr12 3575459 gi|108081726|gb|DQ590472.1| Homo sapiens piRNA piR-57584, complete sequence U +
TGGTGTGGCCGGTCTGATGATCCCCAAGT
>chr12 3575529 gi|108067165|gb|DQ580481.1| Homo sapiens piRNA piR-48593, complete sequence U +
TGAGATGTGCTTTTGTTCAGAACCCC
>chr12 3575663 gi|108098101|gb|DQ599593.1| Homo sapiens piRNA piR-37659, complete sequence U +
TAATGAGTCAATGTTCTCTAGCCCAAGAA
>chr12 3576964 gi|108088339|gb|DQ594481.1| Homo sapiens piRNA piR-60593, complete sequence U +
TTCCTAGAACAGAACGCACCTGAAGCGAAGC
>chr12 3577153 gi|108066108|gb|DQ579920.1| Homo sapiens piRNA piR-48032, complete sequence M +
TGACTCAGGGAACCTCTATTTCTGCCAA
>chr12 3577216 gi|108079402|gb|DQ588148.1| Homo sapiens piRNA piR-55260, complete sequence U +
TGGCTGAACCAAGTTGGGTTTATTAACGTGT
>chr12 3577545 gi|108062711|gb|DQ578179.1| Homo sapiens piRNA piR-46291, complete sequence U +
TCTGTGCTTAGACAAGATTATAGTCTTGCT
>chr12 3577616 gi|108080728|gb|DQ589474.1| Homo sapiens piRNA piR-56586, complete sequence U +
TGGGTCCCATGGGATTGTGTATGTGCAAC
>chr12 3577616 gi|108080727|gb|DQ589473.1| Homo sapiens piRNA piR-56585, complete sequence U +
TGGGTCCCATGGGATTGTGTATGTGCAA
>chr12 3578168 gi|108077401|gb|DQ586147.1| Homo sapiens piRNA piR-53259, complete sequence U +
TGCTGTCTATTCACTGCATGAACTGTGCACA
>chr12 3578353 gi|108051571|gb|DQ570317.1| Homo sapiens piRNA piR-30429, complete sequence U +
ACAGCAAAGTAGTCAGGAACAGATCTAGT
>chr12 3578362 gi|108102488|gb|DQ601893.1| Homo sapiens piRNA piR-39959, complete sequence U +
TAGTCAGGAACAGATCTAGTGAAGCCAGC
>chr12 3578409 gi|108059298|gb|DQ576389.1| Homo sapiens piRNA piR-44501, complete sequence U +
TCCTGATTTAGACCTTCACGTGCTGCC
>chr12 3578452 gi|108052243|gb|DQ570989.1| Homo sapiens piRNA piR-31101, complete sequence U +
AGCCCATGTAAGGAGCTGAGTCCTTAAGA
>chr12 3578695 gi|108052063|gb|DQ570809.1| Homo sapiens piRNA piR-30921, complete sequence U +
AGAGACAGAAGGTAGATTCATGGTTGCCGG
>chr12 3578797 gi|108091620|gb|DQ596181.1| Homo sapiens piRNA piR-34247, complete sequence U +
GAATGAGATAGTGGTAATGGATGCACAAC
>chr12 3578930 gi|108078761|gb|DQ587507.1| Homo sapiens piRNA piR-54619, complete sequence U +
TGGCAAGTTCATAGCCTGATAGCAAGA
>chr12 3578941 gi|108101316|gb|DQ601281.1| Homo sapiens piRNA piR-39347, complete sequence U +
TAGCCTGATAGCAAGAGAGGATCTGGAAGAC
>chr12 3579100 gi|108079051|gb|DQ587797.1| Homo sapiens piRNA piR-54909, complete sequence U +
TGGCCAAGGTGCCGAGGAGCACACAGAGGA
>chr12 3579447 gi|108062483|gb|DQ578061.1| Homo sapiens piRNA piR-46173, complete sequence U +
TCTGGGCATCCAGGGCCTCATGGCAACTGCA
>chr12 3579474 gi|108073188|gb|DQ583649.1| Homo sapiens piRNA piR-50761, complete sequence U +
TGCAGCAATTGTTCTCACTTTGGTTGT
>chr12 3579508 gi|108101663|gb|DQ601462.1| Homo sapiens piRNA piR-39528, complete sequence U +
TAGGACTCAATGTGCTCTTACACAGGGACTC
>chr12 3579508 gi|108101661|gb|DQ601461.1| Homo sapiens piRNA piR-39527, complete sequence U +
TAGGACTCAATGTGCTCTTACACAGGGAC
>chr12 3579520 gi|108077066|gb|DQ585812.1| Homo sapiens piRNA piR-52924, complete sequence U +
TGCTCTTACACAGGGACTCAGGACAGTGC
>chr12 3579698 gi|108054520|gb|DQ573266.1| Homo sapiens piRNA piR-41378, complete sequence U +
TCACTGTGAAGCCGTTGCTGGCGTGGTTC
>chr12 3579795 gi|108061407|gb|DQ577488.1| Homo sapiens piRNA piR-45600, complete sequence U +
TCTCCAGAATACGCAGGAGTGAGGCTGGC
>chr12 3579916 gi|108055521|gb|DQ574267.1| Homo sapiens piRNA piR-42379, complete sequence U +
TCCACACCAGCCTGGTGAATTCAGATTATC
>chr12 3580018 gi|108091717|gb|DQ596231.1| Homo sapiens piRNA piR-34297, complete sequence U +
GACACAGGGCCTGCTTTGTAAAGTAAGTA
>chr12 3580085 gi|108072092|gb|DQ583077.1| Homo sapiens piRNA piR-50189, complete sequence U +
TGCAAAAGACAGGCTTAATGGGACGACTCC
>chr12 3580167 gi|108063401|gb|DQ578533.1| Homo sapiens piRNA piR-46645, complete sequence U +
TGAAAATGAAGAGATGGTGACACGTGTCTA
>chr12 3580167 gi|108063399|gb|DQ578532.1| Homo sapiens piRNA piR-46644, complete sequence U +
TGAAAATGAAGAGATGGTGACACGTGTC
>chr12 3580247 gi|108092453|gb|DQ596625.1| Homo sapiens piRNA piR-34691, complete sequence U +
GAGCGGTGGTTTCTTCATAGAGCAGC
>chr12 3580295 gi|108082460|gb|DQ591206.1| Homo sapiens piRNA piR-58318, complete sequence U +
TGTCTGAAGGCTGCACTTTAAGAGATTGGA
>chr12 3580535 gi|108088094|gb|DQ594356.1| Homo sapiens piRNA piR-60468, complete sequence U +
TTCCAGGTTACTGTCAGCAATGGGGAT
>chr12 3580543 gi|108100061|gb|DQ600620.1| Homo sapiens piRNA piR-38686, complete sequence U +
TACTGTCAGCAATGGGGATTTATGGT
>chr12 3580647 gi|108078119|gb|DQ586865.1| Homo sapiens piRNA piR-53977, complete sequence U +
TGGACCAGGACTCTGGGTCTTCAGGGCTCC
>chr12 3580658 gi|108062532|gb|DQ578086.1| Homo sapiens piRNA piR-46198, complete sequence U +
TCTGGGTCTTCAGGGCTCCGAGGATCTGG
>chr12 3581013 gi|108080454|gb|DQ589200.1| Homo sapiens piRNA piR-56312, complete sequence U +
TGGGCTTGCCAAAGATGGGCTTTTTTGCCCTG
>chr12 3581013 gi|108080453|gb|DQ589199.1| Homo sapiens piRNA piR-56311, complete sequence U +
TGGGCTTGCCAAAGATGGGCTTTTTTGC
>chr12 3581019 gi|108074039|gb|DQ584103.1| Homo sapiens piRNA piR-51215, complete sequence U +
TGCCAAAGATGGGCTTTTTTGCCCTGTGGA
>chr12 3581293 gi|108052223|gb|DQ570969.1| Homo sapiens piRNA piR-31081, complete sequence U +
AGCCAATGTCAGGCGGTTCTGTAACTGA
>chr12 3581294 gi|108093651|gb|DQ597247.1| Homo sapiens piRNA piR-35313, complete sequence U +
GCCAATGTCAGGCGGTTCTGTAACTGAGAA
>chr12 3581337 gi|108060321|gb|DQ576929.1| Homo sapiens piRNA piR-45041, complete sequence U +
TCGGAAAGGTGTGTGGTGTTCCTTCTGGC
>chr12 3581337 gi|108060319|gb|DQ576928.1| Homo sapiens piRNA piR-45040, complete sequence U +
TCGGAAAGGTGTGTGGTGTTCCTTCTGG
>chr12 3581357 gi|108085884|gb|DQ593192.1| Homo sapiens piRNA piR-33304, complete sequence U +
CCTTCTGGCTACAGGAGGTGATCCACAGA
>chr12 3581378 gi|108055557|gb|DQ574303.1| Homo sapiens piRNA piR-42415, complete sequence U +
TCCACAGATTGCCCTGTGAAATGGCTTCC
>chr12 3581550 gi|108096854|gb|DQ598942.1| Homo sapiens piRNA piR-37008, complete sequence U +
TAAATGAAACATGAATTTGTCCGCAGCC
>chr12 3581590 gi|108070760|gb|DQ582377.1| Homo sapiens piRNA piR-32489, complete sequence U +
CAGGACAGGAGTGGGTAAAGGTGCTTGGC
>chr12 3581621 gi|108081646|gb|DQ590392.1| Homo sapiens piRNA piR-57504, complete sequence U +
TGGTGTAAGAAAGGCCTCACTTTGAATC
>chr12 3581670 gi|108083665|gb|DQ592030.1| Homo sapiens piRNA piR-59142, complete sequence U +
TGTGTGACATTGGGACAAGTTACTTAACTTC
>chr12 3581715 gi|108085528|gb|DQ592992.1| Homo sapiens piRNA piR-33104, complete sequence U +
CCCTCAACTGTAAGGCTAGGATAATGCCCAC
>chr12 3581723 gi|108081948|gb|DQ590694.1| Homo sapiens piRNA piR-57806, complete sequence U +
TGTAAGGCTAGGATAATGCCCACTTAGAAGT
>chr12 3581871 gi|108056222|gb|DQ574792.1| Homo sapiens piRNA piR-42904, complete sequence U +
TCCATATGCAGGGTGCATGGAGAAGCCTG
>chr12 3581871 gi|108056218|gb|DQ574790.1| Homo sapiens piRNA piR-42902, complete sequence U +
TCCATATGCAGGGTGCATGGAGAAGCCT
>chr12 3581871 gi|108056216|gb|DQ574789.1| Homo sapiens piRNA piR-42901, complete sequence U +
TCCATATGCAGGGTGCATGGAGAAGC
>chr12 3581884 gi|108073820|gb|DQ583990.1| Homo sapiens piRNA piR-51102, complete sequence U +
TGCATGGAGAAGCCTGGGACACTTAGCTGC
>chr12 3582283 gi|108088633|gb|DQ594632.1| Homo sapiens piRNA piR-60744, complete sequence U +
TTCTATATACAGTAGAAAGTTCTTGAAAGC
>chr12 3582538 gi|108084412|gb|DQ592415.1| Homo sapiens piRNA piR-59527, complete sequence U +
TGTTTCGACTTCCCCAATGGTGCTGCCTCT
>chr12 3582548 gi|108057348|gb|DQ575369.1| Homo sapiens piRNA piR-43481, complete sequence U +
TCCCCAATGGTGCTGCCTCTGGTTCTCCT
>chr12 3582641 gi|108096712|gb|DQ598869.1| Homo sapiens piRNA piR-36935, complete sequence U +
TAAAGATCGGAGTTTTCCAGAGTCCTGTGC
>chr12 3582702 gi|108080775|gb|DQ589521.1| Homo sapiens piRNA piR-56633, complete sequence U +
TGGGTGAGCTGATTCTCTTCAAAGGC
>chr12 3582717 gi|108062825|gb|DQ578238.1| Homo sapiens piRNA piR-46350, complete sequence U +
TCTTCAAAGGCCCAACGACCCCTGTGTTGC
>chr12 3582761 gi|108080112|gb|DQ588858.1| Homo sapiens piRNA piR-55970, complete sequence U +
TGGGATCTAGAGCCCAGGTGTGTTTCCTAA
>chr12 3582773 gi|108071722|gb|DQ582884.1| Homo sapiens piRNA piR-32996, complete sequence U +
CCCAGGTGTGTTTCCTAAGGACCAGGTCTGC
>chr12 3583164 gi|108051502|gb|DQ570248.1| Homo sapiens piRNA piR-30360, complete sequence U +
ACAATGGCCACTCAACTCTTCCTCTTC
>chr12 3583226 gi|108075760|gb|DQ585010.1| Homo sapiens piRNA piR-52122, complete sequence U +
TGCCTGAATGAGCTTCTACAAATGCAA
>chr12 3583272 gi|108058959|gb|DQ576214.1| Homo sapiens piRNA piR-44326, complete sequence U +
TCCTCCAGCTTGAGATTCTTCAGGGTAAC
>chr12 3583282 gi|108067193|gb|DQ580496.1| Homo sapiens piRNA piR-48608, complete sequence U +
TGAGATTCTTCAGGGTAACCCCACTGCCTT
>chr12 3583306 gi|108076017|gb|DQ585145.1| Homo sapiens piRNA piR-52257, complete sequence U +
TGCCTTCAGGATAAAGTCCACACTCCTTAGT
>chr12 3583490 gi|108098151|gb|DQ599618.1| Homo sapiens piRNA piR-37684, complete sequence U +
TAATGGGGGTACCCTGCCTGCTTCACGAGT
>chr12 3583663 gi|108077042|gb|DQ585788.1| Homo sapiens piRNA piR-52900, complete sequence U +
TGCTCTCTGCTCCAGTCATCCTGAGG
>chr12 3583698 gi|108057369|gb|DQ575380.1| Homo sapiens piRNA piR-43492, complete sequence U +
TCCCCAGAGAAGCTGTGCCTCATCTCCACC
>chr12 3583698 gi|108057367|gb|DQ575379.1| Homo sapiens piRNA piR-43491, complete sequence U +
TCCCCAGAGAAGCTGTGCCTCATCTCCAC
>chr12 3584014 gi|108101153|gb|DQ601196.1| Homo sapiens piRNA piR-39262, complete sequence U +
TAGCATGGGACCTGACATATTAGGCTGTCA
>chr12 3584014 gi|108101151|gb|DQ601195.1| Homo sapiens piRNA piR-39261, complete sequence U +
TAGCATGGGACCTGACATATTAGGCTGTC
>chr12 3584019 gi|108079911|gb|DQ588657.1| Homo sapiens piRNA piR-55769, complete sequence U +
TGGGACCTGACATATTAGGCTGTCAGTGA
>chr12 3584026 gi|108065444|gb|DQ579577.1| Homo sapiens piRNA piR-47689, complete sequence U +
TGACATATTAGGCTGTCAGTGAACATTTGC
>chr12 3584026 gi|108065442|gb|DQ579576.1| Homo sapiens piRNA piR-47688, complete sequence U +
TGACATATTAGGCTGTCAGTGAACATTTG
>chr12 3584034 gi|108101988|gb|DQ601631.1| Homo sapiens piRNA piR-39697, complete sequence U +
TAGGCTGTCAGTGAACATTTGCTGGATGGA
>chr12 3584189 gi|108057806|gb|DQ575605.1| Homo sapiens piRNA piR-43717, complete sequence U +
TCCCTGAGGGCAGGCTCCTAGCAGCATGGT
>chr12 3584207 gi|108101074|gb|DQ601155.1| Homo sapiens piRNA piR-39221, complete sequence U +
TAGCAGCATGGTGACCTGTAGAATTAGCA
>chr12 3584211 gi|108052206|gb|DQ570952.1| Homo sapiens piRNA piR-31064, complete sequence U +
AGCATGGTGACCTGTAGAATTAGCAGACAGGT
>chr12 3584242 gi|108066138|gb|DQ579935.1| Homo sapiens piRNA piR-48047, complete sequence U +
TGACTCTCATCATAGATCTCATGGCTGACT
>chr12 3584242 gi|108066136|gb|DQ579934.1| Homo sapiens piRNA piR-48046, complete sequence U +
TGACTCTCATCATAGATCTCATGGCTGAC
>chr12 3584251 gi|108054997|gb|DQ573743.1| Homo sapiens piRNA piR-41855, complete sequence U +
TCATAGATCTCATGGCTGACTGCCTGGCC
>chr12 3584319 gi|108054544|gb|DQ573290.1| Homo sapiens piRNA piR-41402, complete sequence U +
TCACTTCGCCTAGTGCAAACCAAACCCAGTG
>chr12 3584323 gi|108088498|gb|DQ594563.1| Homo sapiens piRNA piR-60675, complete sequence U +
TTCGCCTAGTGCAAACCAAACCCAGTGGCC
>chr12 3584354 gi|108077769|gb|DQ586515.1| Homo sapiens piRNA piR-53627, complete sequence U +
TGGAACATCTTGGGTTGGCTTGGAGGTCC
>chr12 3584495 gi|108079348|gb|DQ588094.1| Homo sapiens piRNA piR-55206, complete sequence U +
TGGCTAGCTGATAGAATCGTGGACATTTGC
>chr12 3584499 gi|108101437|gb|DQ601344.1| Homo sapiens piRNA piR-39410, complete sequence U +
TAGCTGATAGAATCGTGGACATTTGCCCCA
>chr12 3584770 gi|108092837|gb|DQ596827.1| Homo sapiens piRNA piR-34893, complete sequence U +
GAGTTGTTAGACATCACTGGGGTATTCGCCA
>chr12 3584808 gi|108062591|gb|DQ578118.1| Homo sapiens piRNA piR-46230, complete sequence U +
TCTGTAACAGAAGTGGAGGCAGATTGCAA
>chr12 3585019 gi|108060894|gb|DQ577225.1| Homo sapiens piRNA piR-45337, complete sequence U +
TCTACATCCTGTGGGTGTATGATGTATGTG
>chr12 3585021 gi|108098858|gb|DQ600000.1| Homo sapiens piRNA piR-38066, complete sequence U +
TACATCCTGTGGGTGTATGATGTATGTGG
>chr12 3585059 gi|108067905|gb|DQ580863.1| Homo sapiens piRNA piR-48975, complete sequence U +
TGAGGAGTCAGGAATTCTATGCCTCCAAT
>chr12 3585105 gi|108090828|gb|DQ595772.1| Homo sapiens piRNA piR-61884, complete sequence U +
TTTCCATGTCAGAGCTTTCAAAGTTGCCT
>chr12 3585166 gi|108077648|gb|DQ586394.1| Homo sapiens piRNA piR-53506, complete sequence U +
TGGAAACTCAGCAGAGCCTTTAGGATCTGGAC
>chr12 3585320 gi|108079597|gb|DQ588343.1| Homo sapiens piRNA piR-55455, complete sequence U +
TGGGAACCAAGCAATCTGAAGGGAGCTTCAGC
>chr12 3585398 gi|108100402|gb|DQ600796.1| Homo sapiens piRNA piR-38862, complete sequence U +
TAGAAGTCAAGATGTTTTTGGAAATCTGAGC
>chr12 3585424 gi|108067576|gb|DQ580694.1| Homo sapiens piRNA piR-48806, complete sequence U +
TGAGCGTTTGTAACCTTTCCGCAGAGGTC
>chr12 3585439 gi|108090841|gb|DQ595779.1| Homo sapiens piRNA piR-61891, complete sequence U +
TTTCCGCAGAGGTCTTTAAAACAGGGTGAGT
>chr12 3585455 gi|108096410|gb|DQ598712.1| Homo sapiens piRNA piR-36778, complete sequence U +
TAAAACAGGGTGAGTTCTCCTCTATGTAGGGT
>chr12 3585455 gi|108096408|gb|DQ598711.1| Homo sapiens piRNA piR-36777, complete sequence U +
TAAAACAGGGTGAGTTCTCCTCTATGTAGG
>chr12 3585486 gi|108074494|gb|DQ584342.1| Homo sapiens piRNA piR-51454, complete sequence U +
TGCCAGACACGTGGGCTTGTTGGGTAC
>chr12 3585611 gi|108063922|gb|DQ578800.1| Homo sapiens piRNA piR-46912, complete sequence U +
TGAACCAGGGAAGTGCCTGCGAGCTGGTC
>chr12 3585614 gi|108051680|gb|DQ570426.1| Homo sapiens piRNA piR-30538, complete sequence U +
ACCAGGGAAGTGCCTGCGAGCTGGTCTGC
>chr12 3585665 gi|108077031|gb|DQ585777.1| Homo sapiens piRNA piR-52889, complete sequence U +
TGCTCTAGGCCTTTCAACAAGAGCCTCA
>chr12 3585771 gi|108062132|gb|DQ577862.1| Homo sapiens piRNA piR-45974, complete sequence U +
TCTGCAGAAAGGTCATGAGACAAGGTGGAC
>chr12 3585771 gi|108062130|gb|DQ577861.1| Homo sapiens piRNA piR-45973, complete sequence U +
TCTGCAGAAAGGTCATGAGACAAGGTGGA
>chr12 3585953 gi|108098951|gb|DQ600048.1| Homo sapiens piRNA piR-38114, complete sequence U +
TACATTTGTGGGTTTGGATGTGAGCATC
>chr12 3585961 gi|108080961|gb|DQ589707.1| Homo sapiens piRNA piR-56819, complete sequence U +
TGGGTTTGGATGTGAGCATCTATGCATGCA
>chr12 3586086 gi|108055983|gb|DQ574667.1| Homo sapiens piRNA piR-42779, complete sequence U +
TCCAGGCCATGGAGAAATTGGGAAGC
>chr12 3586095 gi|108078231|gb|DQ586977.1| Homo sapiens piRNA piR-54089, complete sequence U +
TGGAGAAATTGGGAAGCATTTTAGAGAGA
>chr12 3586148 gi|108079724|gb|DQ588470.1| Homo sapiens piRNA piR-55582, complete sequence U +
TGGGAACTTCTATTTGTAGGGTCAGCCTGG
>chr12 3586175 gi|108078445|gb|DQ587191.1| Homo sapiens piRNA piR-54303, complete sequence U +
TGGAGTGTGATTGACTATAGGCGAGACCTC
>chr12 3586175 gi|108078444|gb|DQ587190.1| Homo sapiens piRNA piR-54302, complete sequence U +
TGGAGTGTGATTGACTATAGGCGAGAC
>chr12 3586215 gi|108055182|gb|DQ573928.1| Homo sapiens piRNA piR-42040, complete sequence U +
TCATTGTGATGGGAATGAGGAGAAGCTT
>chr12 3586361 gi|108086638|gb|DQ593589.1| Homo sapiens piRNA piR-33701, complete sequence U +
CTCCAAAGTCATAAAAGCCAGTGGGA
>chr12 3586439 gi|108053047|gb|DQ571793.1| Homo sapiens piRNA piR-31905, complete sequence U +
ATTCACTTAACGAGTGTGTAGGCACCTTCTA
>chr12 3586440 gi|108087681|gb|DQ594130.1| Homo sapiens piRNA piR-60242, complete sequence U +
TTCACTTAACGAGTGTGTAGGCACCTTCTA
>chr12 3586446 gi|108097247|gb|DQ599144.1| Homo sapiens piRNA piR-37210, complete sequence U +
TAACGAGTGTGTAGGCACCTTCTAAGTGCTC
>chr12 3586609 gi|108068800|gb|DQ581335.1| Homo sapiens piRNA piR-49447, complete sequence U +
TGAGTTTTCTTTGTCTTGGCTTGGACGTG
>chr12 3586886 gi|108061355|gb|DQ577461.1| Homo sapiens piRNA piR-45573, complete sequence U +
TCTCATTACATAAAGTCCCCACTGCTC
>chr12 3586924 gi|108080427|gb|DQ589173.1| Homo sapiens piRNA piR-56285, complete sequence U +
TGGGCTGTAACCATTAAGACTGAAGATTGA
>chr12 3586956 gi|108078353|gb|DQ587099.1| Homo sapiens piRNA piR-54211, complete sequence U +
TGGAGGAACAAGAGAACTATTTTATGAGC
>chr12 3587169 gi|108097566|gb|DQ599314.1| Homo sapiens piRNA piR-37380, complete sequence U +
TAAGATGAGGTGTCAGAATGGGTGGCAT
>chr12 3587639 gi|108068949|gb|DQ581428.1| Homo sapiens piRNA piR-49540, complete sequence U +
TGATAGTAAGGGTGAATTGCAGAAGAGA
>chr12 3587671 gi|108082016|gb|DQ590762.1| Homo sapiens piRNA piR-57874, complete sequence U +
TGTACCTTGGCTTTCCCTCAGATGACATGAA
>chr12 3587760 gi|108098567|gb|DQ599850.1| Homo sapiens piRNA piR-37916, complete sequence U +
TACACTTTCTTCTTGCACTGACAAAGGCCT
>chr12 3587766 gi|108088926|gb|DQ594782.1| Homo sapiens piRNA piR-60894, complete sequence U +
TTCTTCTTGCACTGACAAAGGCCTATTCCATT
>chr12 3587769 gi|108088932|gb|DQ594785.1| Homo sapiens piRNA piR-60897, complete sequence U +
TTCTTGCACTGACAAAGGCCTATTCCATTCC
>chr12 3587940 gi|108061775|gb|DQ577680.1| Homo sapiens piRNA piR-45792, complete sequence U +
TCTGAAGAAATAGAGAGGGGCAAGTGCAAG
>chr12 3588099 gi|108097063|gb|DQ599049.1| Homo sapiens piRNA piR-37115, complete sequence U +
TAACAGTTGCTGTTGGAGGCTGTACGTGC
>chr12 3588188 gi|108093897|gb|DQ597378.1| Homo sapiens piRNA piR-35444, complete sequence U +
GCCTCACGGGTGACCAGAGTCAGAGTCAGG
>chr12 3588545 gi|108078056|gb|DQ586802.1| Homo sapiens piRNA piR-53914, complete sequence U +
TGGACACTGTGCCTAACTGATTGTGTTCAA
>chr12 3588628 gi|108093003|gb|DQ596910.1| Homo sapiens piRNA piR-34976, complete sequence U +
GATGTACAACCTAGAAGAAGCCCTTGAAGC
>chr12 3588845 gi|108071630|gb|DQ582837.1| Homo sapiens piRNA piR-32949, complete sequence U +
CCCACTATGACTTATGGAAAGGGCCAGCCT
>chr12 3588911 gi|108085897|gb|DQ593199.1| Homo sapiens piRNA piR-33311, complete sequence U +
CCTTGGCCTTATGCCATCTTTGCCTAGGAA
>chr12 3590069 gi|108079554|gb|DQ588300.1| Homo sapiens piRNA piR-55412, complete sequence U +
TGGGAAAGCTAAGTGTTGATAGCTAATAAA
>chr12 3590069 gi|108079553|gb|DQ588299.1| Homo sapiens piRNA piR-55411, complete sequence U +
TGGGAAAGCTAAGTGTTGATAGCTAATAA
>chr12 3590196 gi|108092258|gb|DQ596525.1| Homo sapiens piRNA piR-34591, complete sequence U +
GAGACTGATTTGAAGGTGGGTCCACTCTTT
>chr12 3590834 gi|108064189|gb|DQ578937.1| Homo sapiens piRNA piR-47049, complete sequence U +
TGAAGAAGACGTGAACCTATGATGTGGTCC
>chr12 3590834 gi|108064188|gb|DQ578936.1| Homo sapiens piRNA piR-47048, complete sequence U +
TGAAGAAGACGTGAACCTATGATGTGGTC
>chr12 3590835 gi|108091448|gb|DQ596092.1| Homo sapiens piRNA piR-34158, complete sequence U +
GAAGAAGACGTGAACCTATGATGTGGTC
>chr12 3591098 gi|108098886|gb|DQ600014.1| Homo sapiens piRNA piR-38080, complete sequence U +
TACATGACTAGAAAGTCTGTGCCAAAGTCTGT
>chr12 3591147 gi|108066674|gb|DQ580224.1| Homo sapiens piRNA piR-48336, complete sequence U +
TGAGAATGGCTTCAGGGACTCTGTTATC
>chr12 3591158 gi|108054873|gb|DQ573619.1| Homo sapiens piRNA piR-41731, complete sequence U +
TCAGGGACTCTGTTATCCAATCGGGGAAAGGA
>chr12 3591584 gi|108097277|gb|DQ599160.1| Homo sapiens piRNA piR-37226, complete sequence U +
TAACTAAGTCCTGATGTCGTTGCATAGCA
>chr12 3591620 gi|108093481|gb|DQ597157.1| Homo sapiens piRNA piR-35223, complete sequence U +
GCAGTATGTAAGCCCAGTTTTCTAGAAGT
>chr12 3591679 gi|108072210|gb|DQ583138.1| Homo sapiens piRNA piR-50250, complete sequence U +
TGCAAATATGGTGTGCAAGCTGGAGTGACA
>chr12 3591679 gi|108072208|gb|DQ583137.1| Homo sapiens piRNA piR-50249, complete sequence U +
TGCAAATATGGTGTGCAAGCTGGAGTGA
>chr12 3591679 gi|108072206|gb|DQ583136.1| Homo sapiens piRNA piR-50248, complete sequence U +
TGCAAATATGGTGTGCAAGCTGGAGT
>chr12 3592276 gi|108097160|gb|DQ599099.1| Homo sapiens piRNA piR-37165, complete sequence U +
TAACCATGTAACTAATGCCTGGGGCTGC
>chr12 3592512 gi|108096862|gb|DQ598946.1| Homo sapiens piRNA piR-37012, complete sequence U +
TAAATGACAGCTGTGTTGGAAATAAATGGA
>chr12 3592516 gi|108065247|gb|DQ579489.1| Homo sapiens piRNA piR-47601, complete sequence U +
TGACAGCTGTGTTGGAAATAAATGGATAC
>chr12 3592629 gi|108083277|gb|DQ591825.1| Homo sapiens piRNA piR-58937, complete sequence U +
TGTGGAATAACTTGAGTGGTCCTTAACCCC
>chr12 3593198 gi|108077606|gb|DQ586352.1| Homo sapiens piRNA piR-53464, complete sequence U +
TGGAAAAGCTAAACTAGAGCCCAGTGCTGG
>chr12 3593707 gi|108099820|gb|DQ600498.1| Homo sapiens piRNA piR-38564, complete sequence U +
TACTATGTCCCAGGAACTGTGCCAGATGC
>chr12 3594202 gi|108093917|gb|DQ597388.1| Homo sapiens piRNA piR-35454, complete sequence U +
GCCTGAGTGTCCTTTGTGGTAGTTCTACC
>chr12 3594209 gi|108082389|gb|DQ591135.1| Homo sapiens piRNA piR-58247, complete sequence U +
TGTCCTTTGTGGTAGTTCTACCTAAGAGACA
>chr12 3595190 gi|108097759|gb|DQ599416.1| Homo sapiens piRNA piR-37482, complete sequence U +
TAAGGCAGATGACAATGTGTTATGCCACAAG
>chr12 3596351 gi|108060124|gb|DQ576822.1| Homo sapiens piRNA piR-44934, complete sequence U +
TCGAGGAGTCGTGGATTCACTGCAGTGTG
>chr12 3596675 gi|108056998|gb|DQ575189.1| Homo sapiens piRNA piR-43301, complete sequence U +
TCCCAGCACAAGGCAGGTGGAACCTCAGA
