# Supplementary material for: proTRAC - a software for probabilistic piRNA cluster detection, visualization and analysis
Source: BMC Bioinformatics. 2012 Jan 10;13:5. doi: 10.1186/1471-2105-13-5 (PMC3293768; doi:10.1186/1471-2105-13-5)
Supplement: Additional file 4 — proTRAC results folder containing a picture and a FASTA file for each detected human cluster. After decompression, the folder can be opened as former session in proTRAC. Alternatively, each file can be opened separately with any standard text-editor or graphic-viewer respectively. [file 1471-2105-13-5-S4.ZIP › proTRAC_results_human/monodirectional_clusters/Cluster_1.fas]

>chr1 24574438 gi|108092844|gb|DQ596830.1| Homo sapiens piRNA piR-34896, complete sequence M +
GAGTTTGAGACCAGCCTGGCCAACATGGT
>chr1 24578347 gi|108100294|gb|DQ600740.1| Homo sapiens piRNA piR-38806, complete sequence U -
TAGAACAGTTCTGTATCCTGATTGTG
>chr1 24578569 gi|108068729|gb|DQ581298.1| Homo sapiens piRNA piR-49410, complete sequence U -
TGAGTTCAAATTCTGGCTGTGCCTCT
>chr1 24578723 gi|108096660|gb|DQ598842.1| Homo sapiens piRNA piR-36908, complete sequence U -
TAAACTGGTGTTAGGAGCCTCAAAACTCTT
>chr1 24578730 gi|108094098|gb|DQ597487.1| Homo sapiens piRNA piR-35553, complete sequence U -
GCTAAATAAACTGGTGTTAGGAGCCTCAA
>chr1 24579314 gi|108054596|gb|DQ573342.1| Homo sapiens piRNA piR-41454, complete sequence U -
TCAGAATTCAGTGGTTTTTGGAGATTCCT
>chr1 24579630 gi|108090075|gb|DQ595380.1| Homo sapiens piRNA piR-61492, complete sequence U -
TTGGCCTCCTGGAATTTGGATTCTCTTT
>chr1 24579768 gi|108056551|gb|DQ574959.1| Homo sapiens piRNA piR-43071, complete sequence U -
TCCATTTGGGCCTAGACGCTTGGGAACTC
>chr1 24579870 gi|108082467|gb|DQ591213.1| Homo sapiens piRNA piR-58325, complete sequence U -
TGTCTGATTCATCTCTGTGCTCCCAGAAT
>chr1 24579871 gi|108096247|gb|DQ598625.1| Homo sapiens piRNA piR-36691, complete sequence U -
GTGTCTGATTCATCTCTGTGCTCCCAGAA
>chr1 24580364 gi|108069871|gb|DQ581907.1| Homo sapiens piRNA piR-50019, complete sequence U -
TGATGTCTGCCTGGTCTGTGATGGCGTC
>chr1 24580498 gi|108089102|gb|DQ594874.1| Homo sapiens piRNA piR-60986, complete sequence U -
TTGAATGGTGAGAAGAGAGGATGGAGCAGA
>chr1 24580519 gi|108088522|gb|DQ594575.1| Homo sapiens piRNA piR-60687, complete sequence U -
TTCGGTAATCTGCAATTCACGTTGAATGGT
>chr1 24580812 gi|108094955|gb|DQ597948.1| Homo sapiens piRNA piR-36014, complete sequence U -
GGCCATCACTGAGTGTTAGCGAGGAACTC
>chr1 24580829 gi|108090757|gb|DQ595735.1| Homo sapiens piRNA piR-61847, complete sequence U -
TTTAGGACAATGCCACTGTGGCCATCACTGA
>chr1 24580866 gi|108052296|gb|DQ571042.1| Homo sapiens piRNA piR-31154, complete sequence U -
AGCTAGAGCACGAAGGACGAGAGCAGA
>chr1 24581022 gi|108072647|gb|DQ583364.1| Homo sapiens piRNA piR-50476, complete sequence U -
TGCACACGTGCCCGTGTCCACAAAGAGCAT
>chr1 24581127 gi|108055377|gb|DQ574123.1| Homo sapiens piRNA piR-42235, complete sequence U -
TCCAAGACCAAGATGGTGGAAATTACCCGC
>chr1 24582459 gi|108081285|gb|DQ590031.1| Homo sapiens piRNA piR-57143, complete sequence M -
TGGTCTCGAACTCCTGACCTCAGGTGATCT
>chr1 24582460 gi|108081282|gb|DQ590028.1| Homo sapiens piRNA piR-57140, complete sequence M -
TGGTCTCGAACTCCTGACCTCAGGTGATC
>chr1 24582464 gi|108095110|gb|DQ598029.1| Homo sapiens piRNA piR-36095, complete sequence M -
GGCTGGTCTCGAACTCCTGACCTCAGGT
