# Supplementary material for: proTRAC - a software for probabilistic piRNA cluster detection, visualization and analysis
Source: BMC Bioinformatics. 2012 Jan 10;13:5. doi: 10.1186/1471-2105-13-5 (PMC3293768; doi:10.1186/1471-2105-13-5)
Supplement: Additional file 4 — proTRAC results folder containing a picture and a FASTA file for each detected human cluster. After decompression, the folder can be opened as former session in proTRAC. Alternatively, each file can be opened separately with any standard text-editor or graphic-viewer respectively. [file 1471-2105-13-5-S4.ZIP › proTRAC_results_human/monodirectional_clusters/Cluster_10.fas]

>chr2 95421472 gi|108070468|gb|DQ582224.1| Homo sapiens piRNA piR-32336, complete sequence M +
CAGACATGGTGCTAGGACCCAGGCCA
>chr2 95423272 gi|108081958|gb|DQ590704.1| Homo sapiens piRNA piR-57816, complete sequence M -
TGTAATCCCAGCACTTTGGGAGGCCGAGG
>chr2 95423275 gi|108075917|gb|DQ585094.1| Homo sapiens piRNA piR-52206, complete sequence M -
TGCCTGTAATCCCAGCACTTTGGGAGGCCG
>chr2 95423276 gi|108075915|gb|DQ585093.1| Homo sapiens piRNA piR-52205, complete sequence M -
TGCCTGTAATCCCAGCACTTTGGGAGGCC
>chr2 95425258 gi|108094545|gb|DQ597733.1| Homo sapiens piRNA piR-35799, complete sequence M -
GGACATGGTGGATGGACCCTACATCAC
>chr2 95425832 gi|108072612|gb|DQ583346.1| Homo sapiens piRNA piR-50458, complete sequence M -
TGCACAACTTTAGACACCATCATCCT
>chr2 95425954 gi|108074324|gb|DQ584255.1| Homo sapiens piRNA piR-51367, complete sequence M -
TGCCACCATCTTGGAGCTCAGTGCCC
>chr2 95426522 gi|108077443|gb|DQ586189.1| Homo sapiens piRNA piR-53301, complete sequence U -
TGCTGTTGGGGCAGTGAGCCTTTTGTC
>chr2 95427090 gi|108063277|gb|DQ578469.1| Homo sapiens piRNA piR-46581, complete sequence U -
TGAAAAAATAGGTCCAGAACAGAGTTC
>chr2 95427316 gi|108065794|gb|DQ579758.1| Homo sapiens piRNA piR-47870, complete sequence M -
TGACCGGTGTCTGCAGAGCCAGGGGTAC
>chr2 95427427 gi|108068819|gb|DQ581345.1| Homo sapiens piRNA piR-49457, complete sequence U -
TGATAACAAAAATATCATATCAGCTGC
>chr2 95428928 gi|108078023|gb|DQ586769.1| Homo sapiens piRNA piR-53881, complete sequence M -
TGGACAAAGCAGGTGTTTGGATGGACC
>chr2 95428929 gi|108078022|gb|DQ586768.1| Homo sapiens piRNA piR-53880, complete sequence M -
TGGACAAAGCAGGTGTTTGGATGGAC
>chr2 95429662 gi|108081199|gb|DQ589945.1| Homo sapiens piRNA piR-57057, complete sequence M -
TGGTCAGAGAGGACTTGATCAGTGGTGGC
>chr2 95429894 gi|108084463|gb|DQ592442.1| Homo sapiens piRNA piR-59554, complete sequence M -
TGTTTGGTGTCTGGTCAGTGCAAACC
>chr2 95429904 gi|108078851|gb|DQ587597.1| Homo sapiens piRNA piR-54709, complete sequence M -
TGGCAGACAAATGTTTGGTGTCTGGTC
>chr2 95430214 gi|108081775|gb|DQ590521.1| Homo sapiens piRNA piR-57633, complete sequence U -
TGGTTAATCTTCTTGACGCTGATCTCC
>chr2 95430995 gi|108078206|gb|DQ586952.1| Homo sapiens piRNA piR-54064, complete sequence U -
TGGACTTGCCTTTGTGTTATTTTCCT
>chr2 95431032 gi|108078347|gb|DQ587093.1| Homo sapiens piRNA piR-54205, complete sequence U -
TGGAGCTTAAAGATTGAGTGAATACCGTC
>chr2 95431044 gi|108069460|gb|DQ581695.1| Homo sapiens piRNA piR-49807, complete sequence U -
TGATGACTATGGAGCTTAAAGATTGA
>chr2 95431282 gi|108081197|gb|DQ589943.1| Homo sapiens piRNA piR-57055, complete sequence U -
TGGTCAGAATAACATGATTTGGCCCTGTGTCC
>chr2 95432021 gi|108070105|gb|DQ582031.1| Homo sapiens piRNA piR-32143, complete sequence M -
CACATAGTGTTAAGCCAGCAGGTGCAC
>chr2 95432251 gi|108054626|gb|DQ573372.1| Homo sapiens piRNA piR-41484, complete sequence M -
TCAGAGACCTTTGCAGCAGAGCTTGC
>chr2 95432528 gi|108081327|gb|DQ590073.1| Homo sapiens piRNA piR-57185, complete sequence M -
TGGTGAAATGAACTTCTAGGCAGCAA
>chr2 95433483 gi|108096020|gb|DQ598499.1| Homo sapiens piRNA piR-36565, complete sequence M -
GTGAGCTGTTGGTGGGTCTATGAATCTG
>chr2 95435683 gi|108080253|gb|DQ588999.1| Homo sapiens piRNA piR-56111, complete sequence M -
TGGGCAGCAAAGCTCAAGAGGTGTCCT
>chr2 95435684 gi|108080252|gb|DQ588998.1| Homo sapiens piRNA piR-56110, complete sequence M -
TGGGCAGCAAAGCTCAAGAGGTGTCC
>chr2 95435726 gi|108091227|gb|DQ595979.1| Homo sapiens piRNA piR-34045, complete sequence M -
CTTGAGGGTGATGACTTACTGAGTATC
>chr2 95437779 gi|108098028|gb|DQ599556.1| Homo sapiens piRNA piR-37622, complete sequence M -
TAATCCCTAATGTTGAAGCGGGTGAC
>chr2 95438845 gi|108093668|gb|DQ597256.1| Homo sapiens piRNA piR-35322, complete sequence M -
GCCACAGGTGCAGAGCTGCCCAAGGCCTT
>chr2 95439657 gi|108096138|gb|DQ598562.1| Homo sapiens piRNA piR-36628, complete sequence M -
GTGGAATGAACTTTTAGGCAGCAAAGC
>chr2 95439696 gi|108051318|gb|DQ570064.1| Homo sapiens piRNA piR-30176, complete sequence M -
AACTTTGAACTTGAGGGTGATGATTT
>chr2 95439847 gi|108096394|gb|DQ598703.1| Homo sapiens piRNA piR-36769, complete sequence U -
TAAAAAGATGACAGAAGGATGGACAGTG
