# Supplementary material for: proTRAC - a software for probabilistic piRNA cluster detection, visualization and analysis
Source: BMC Bioinformatics. 2012 Jan 10;13:5. doi: 10.1186/1471-2105-13-5 (PMC3293768; doi:10.1186/1471-2105-13-5)
Supplement: Additional file 4 — proTRAC results folder containing a picture and a FASTA file for each detected human cluster. After decompression, the folder can be opened as former session in proTRAC. Alternatively, each file can be opened separately with any standard text-editor or graphic-viewer respectively. [file 1471-2105-13-5-S4.ZIP › proTRAC_results_human/monodirectional_clusters/Cluster_100.fas]

>chr12 12620971 gi|108069473|gb|DQ581702.1| Homo sapiens piRNA piR-49814, complete sequence U +
TGATGAGAGACAGGTGCAGGTCCCAGC
>chr12 12622208 gi|108063986|gb|DQ578832.1| Homo sapiens piRNA piR-46944, complete sequence M +
TGAACCTGGGAGGCGGAGGTTGCAGTGAGC
>chr12 12623453 gi|108066653|gb|DQ580213.1| Homo sapiens piRNA piR-48325, complete sequence M +
TGAGAATCTAATGCCTGATGATCTGAGATGG
>chr12 12623464 gi|108075819|gb|DQ585043.1| Homo sapiens piRNA piR-52155, complete sequence M +
TGCCTGATGATCTGAGATGGAACGGT
>chr12 12624715 gi|108086109|gb|DQ593310.1| Homo sapiens piRNA piR-33422, complete sequence M +
CGCTGGCTCAGGAGTGAAGCTGCAGAC
>chr12 12625165 gi|108067589|gb|DQ580701.1| Homo sapiens piRNA piR-48813, complete sequence M +
TGAGCTAGACACAGGGTGCTGATTGGTGTG
>chr12 12625168 gi|108094122|gb|DQ597499.1| Homo sapiens piRNA piR-35565, complete sequence M +
GCTAGACACAGGGTGCTGATTGGTGTGTT
>chr12 12625168 gi|108094120|gb|DQ597498.1| Homo sapiens piRNA piR-35564, complete sequence M +
GCTAGACACAGGGTGCTGATTGGTGTGT
>chr12 12625170 gi|108100510|gb|DQ600853.1| Homo sapiens piRNA piR-38919, complete sequence M +
TAGACACAGGGTGCTGATTGGTGTGTT
>chr12 12625177 gi|108052612|gb|DQ571358.1| Homo sapiens piRNA piR-31470, complete sequence M +
AGGGTGCTGATTGGTGTGTTTACAAACCTT
>chr12 12626701 gi|108092289|gb|DQ596541.1| Homo sapiens piRNA piR-34607, complete sequence U +
GAGAGGTTGTTGAGATGTATGTGGCA
>chr12 12627091 gi|108078739|gb|DQ587485.1| Homo sapiens piRNA piR-54597, complete sequence U +
TGGCAACTTGAGTGGTGGTGTTCCCA
>chr12 12629456 gi|108096379|gb|DQ598695.1| Homo sapiens piRNA piR-36761, complete sequence U -
TAAAAAAGCAAGTGTCTTTGGTGTTGGA
>chr12 12630012 gi|108073255|gb|DQ583697.1| Homo sapiens piRNA piR-50809, complete sequence U +
TGCAGCTGTAGGCAGAGTAACTGGCACTGCC
