# Supplementary material for: proTRAC - a software for probabilistic piRNA cluster detection, visualization and analysis
Source: BMC Bioinformatics. 2012 Jan 10;13:5. doi: 10.1186/1471-2105-13-5 (PMC3293768; doi:10.1186/1471-2105-13-5)
Supplement: Additional file 4 — proTRAC results folder containing a picture and a FASTA file for each detected human cluster. After decompression, the folder can be opened as former session in proTRAC. Alternatively, each file can be opened separately with any standard text-editor or graphic-viewer respectively. [file 1471-2105-13-5-S4.ZIP › proTRAC_results_human/monodirectional_clusters/Cluster_101.fas]

>chr12 54625886 gi|108053981|gb|DQ572727.1| Homo sapiens piRNA piR-40839, complete sequence U -
TCAAGAGCATTGGATTAGGGAATCGTGA
>chr12 54625956 gi|108101846|gb|DQ601556.1| Homo sapiens piRNA piR-39622, complete sequence M -
TAGGATGTTGTTGGGGAAGGCACTTGGG
>chr12 54626293 gi|108071939|gb|DQ582998.1| Homo sapiens piRNA piR-50110, complete sequence U -
TGATTGATAATGGTTGACCTTGGGCAAGT
>chr12 54627333 gi|108098553|gb|DQ599843.1| Homo sapiens piRNA piR-37909, complete sequence U -
TACACTGGCTGCTGTGAAGAGGTATGGAAGA
>chr12 54627335 gi|108098551|gb|DQ599842.1| Homo sapiens piRNA piR-37908, complete sequence U -
TACACTGGCTGCTGTGAAGAGGTATGGAA
>chr12 54627573 gi|108098751|gb|DQ599945.1| Homo sapiens piRNA piR-38011, complete sequence U -
TACAGGCGCACACCACGGTGTCTGGCTAA
>chr12 54629684 gi|108081062|gb|DQ589808.1| Homo sapiens piRNA piR-56920, complete sequence U -
TGGTAGAGTTAATCTTTGCTTGTGGAAAGC
>chr12 54630328 gi|108092513|gb|DQ596656.1| Homo sapiens piRNA piR-34722, complete sequence U -
GAGGAAAGGTCTGGAGCCAGTGTATTGCA
