# Supplementary material for: proTRAC - a software for probabilistic piRNA cluster detection, visualization and analysis
Source: BMC Bioinformatics. 2012 Jan 10;13:5. doi: 10.1186/1471-2105-13-5 (PMC3293768; doi:10.1186/1471-2105-13-5)
Supplement: Additional file 4 — proTRAC results folder containing a picture and a FASTA file for each detected human cluster. After decompression, the folder can be opened as former session in proTRAC. Alternatively, each file can be opened separately with any standard text-editor or graphic-viewer respectively. [file 1471-2105-13-5-S4.ZIP › proTRAC_results_human/monodirectional_clusters/Cluster_102.fas]

>chr12 58325348 gi|108075736|gb|DQ584998.1| Homo sapiens piRNA piR-52110, complete sequence U -
TGCCTGAAAACTAGTTTTACCACTGGAC
>chr12 58325349 gi|108075734|gb|DQ584997.1| Homo sapiens piRNA piR-52109, complete sequence U -
TGCCTGAAAACTAGTTTTACCACTGGA
>chr12 58325350 gi|108052927|gb|DQ571673.1| Homo sapiens piRNA piR-31785, complete sequence U -
ATGCCTGAAAACTAGTTTTACCACTGG
>chr12 58325386 gi|108059277|gb|DQ576378.1| Homo sapiens piRNA piR-44490, complete sequence U -
TCCTGATGACATTGTTTGAACCCAGA
>chr12 58325605 gi|108085734|gb|DQ593109.1| Homo sapiens piRNA piR-33221, complete sequence M -
CCTCCCAAAGTGCTGGGATTACAGGCGTGAG
>chr12 58329263 gi|108090775|gb|DQ595744.1| Homo sapiens piRNA piR-61856, complete sequence U -
TTTCAAGAAGTTTGGCTGTCAAGGAA
>chr12 58329635 gi|108054516|gb|DQ573262.1| Homo sapiens piRNA piR-41374, complete sequence U -
TCACTGTCGCTTCTCTAGTTTTCTGCCT
>chr12 58329637 gi|108054515|gb|DQ573261.1| Homo sapiens piRNA piR-41373, complete sequence U -
TCACTGTCGCTTCTCTAGTTTTCTGC
>chr12 58329668 gi|108085123|gb|DQ592783.1| Homo sapiens piRNA piR-59895, complete sequence U -
TTAAGGTGAAATGAAGTGTGGCCCAGTG
>chr12 58329801 gi|108101812|gb|DQ601539.1| Homo sapiens piRNA piR-39605, complete sequence U -
TAGGATGCGCTAAAGGGTCGTGAGGGC
