# Supplementary material for: proTRAC - a software for probabilistic piRNA cluster detection, visualization and analysis
Source: BMC Bioinformatics. 2012 Jan 10;13:5. doi: 10.1186/1471-2105-13-5 (PMC3293768; doi:10.1186/1471-2105-13-5)
Supplement: Additional file 4 — proTRAC results folder containing a picture and a FASTA file for each detected human cluster. After decompression, the folder can be opened as former session in proTRAC. Alternatively, each file can be opened separately with any standard text-editor or graphic-viewer respectively. [file 1471-2105-13-5-S4.ZIP › proTRAC_results_human/monodirectional_clusters/Cluster_103.fas]

>chr12 100550220 gi|108095974|gb|DQ598475.1| Homo sapiens piRNA piR-36541, complete sequence U -
GTGAAGATCACCATAATCTAAAAGGCC
>chr12 100550220 gi|108092722|gb|DQ596762.1| Homo sapiens piRNA piR-34828, complete sequence U -
GAGGTGAAGATCACCATAATCTAAAAGGCC
>chr12 100550479 gi|108091202|gb|DQ595966.1| Homo sapiens piRNA piR-34032, complete sequence U -
CTTCATGAGATGCAGAACCTCCAGGAGC
>chr12 100550503 gi|108085375|gb|DQ592914.1| Homo sapiens piRNA piR-33026, complete sequence U -
CCCCACTGAGCAGCAGATCATGCAACTGCTTC
>chr12 100550769 gi|108051500|gb|DQ570246.1| Homo sapiens piRNA piR-30358, complete sequence U -
ACAAGTGGCATAGCAGATTCCTGGCAGC
>chr12 100550804 gi|108077295|gb|DQ586041.1| Homo sapiens piRNA piR-53153, complete sequence U -
TGCTGGAGCTGGCGTGGCTTGTGGAC
>chr12 100550992 gi|108099082|gb|DQ600115.1| Homo sapiens piRNA piR-38181, complete sequence U -
TACCAGAGCCAGAGGGCAGTGCGGAA
>chr12 100551178 gi|108073316|gb|DQ583729.1| Homo sapiens piRNA piR-50841, complete sequence U -
TGCAGGAGAGAAGGTGGACTTGAAGGA
>chr12 100551184 gi|108052303|gb|DQ571049.1| Homo sapiens piRNA piR-31161, complete sequence U -
AGCTCATGCAGGAGAGAAGGTGGACTT
>chr12 100551415 gi|108074567|gb|DQ584382.1| Homo sapiens piRNA piR-51494, complete sequence U -
TGCCAGCGCCTGGCTCATCTGTTGGC
>chr12 100551632 gi|108063731|gb|DQ578702.1| Homo sapiens piRNA piR-46814, complete sequence M +
TGAAATGGTGTCTGACCACTGGCTCCCAGGG
>chr12 100551632 gi|108063729|gb|DQ578701.1| Homo sapiens piRNA piR-46813, complete sequence M +
TGAAATGGTGTCTGACCACTGGCTCCCAGG
>chr12 100551644 gi|108065645|gb|DQ579681.1| Homo sapiens piRNA piR-47793, complete sequence M +
TGACCACTGGCTCCCAGGGAAGGGGTGAGG
>chr12 100552747 gi|108094913|gb|DQ597926.1| Homo sapiens piRNA piR-35992, complete sequence U -
GGCCAAGATGGGCTGCCAAGAGTTGC
>chr12 100552747 gi|108083353|gb|DQ591864.1| Homo sapiens piRNA piR-58976, complete sequence U -
TGTGGCCAAGATGGGCTGCCAAGAGTTGC
>chr12 100552757 gi|108053821|gb|DQ572567.1| Homo sapiens piRNA piR-40679, complete sequence U -
TCAAAGCAAAGCTGTGGCCAAGATGGGCTGC
>chr12 100553456 gi|108068922|gb|DQ581409.1| Homo sapiens piRNA piR-49521, complete sequence M -
TGATAGCAATAGAGCAAATAACATGGG
>chr12 100553476 gi|108098026|gb|DQ599555.1| Homo sapiens piRNA piR-37621, complete sequence M -
TAATCCCCTTTACCTTGAGTTGATAGC
>chr12 100559066 gi|108100999|gb|DQ601117.1| Homo sapiens piRNA piR-39183, complete sequence U -
TAGCAATAGAGCAAATAACATGGGAAC
>chr12 100559069 gi|108068922|gb|DQ581409.1| Homo sapiens piRNA piR-49521, complete sequence M -
TGATAGCAATAGAGCAAATAACATGGG
>chr12 100559089 gi|108098026|gb|DQ599555.1| Homo sapiens piRNA piR-37621, complete sequence M -
TAATCCCCTTTACCTTGAGTTGATAGC
>chr12 100559366 gi|108088392|gb|DQ594508.1| Homo sapiens piRNA piR-60620, complete sequence U -
TTCCTCTTGGAGGTGCTGAGGATTAAATGA
>chr12 100559438 gi|108090103|gb|DQ595397.1| Homo sapiens piRNA piR-61509, complete sequence U -
TTGGCTCCACTGGTCACCTACTTTTCATC
>chr12 100559480 gi|108081127|gb|DQ589873.1| Homo sapiens piRNA piR-56985, complete sequence U -
TGGTATAAGAGGTTCCTTAGAGTCAAA
>chr12 100559510 gi|108078318|gb|DQ587064.1| Homo sapiens piRNA piR-54176, complete sequence U -
TGGAGCCTCCCAAACATAGGGAAAGAGA
>chr12 100559511 gi|108078317|gb|DQ587063.1| Homo sapiens piRNA piR-54175, complete sequence U -
TGGAGCCTCCCAAACATAGGGAAAGAG
>chr12 100559546 gi|108088353|gb|DQ594488.1| Homo sapiens piRNA piR-60600, complete sequence U -
TTCCTAGGTCTGGACATCATCATCCCAGC
>chr12 100559742 gi|108080207|gb|DQ588953.1| Homo sapiens piRNA piR-56065, complete sequence U -
TGGGCAAGCTAAAGGACATGGTAACCC
>chr12 100560141 gi|108054336|gb|DQ573082.1| Homo sapiens piRNA piR-41194, complete sequence U -
TCACCCAGAACCACAAGCTCAAAGAGCAGC
>chr12 100560178 gi|108073012|gb|DQ583555.1| Homo sapiens piRNA piR-50667, complete sequence U -
TGCAGAACAAATGCACCACCATCAGC
>chr12 100560244 gi|108052320|gb|DQ571066.1| Homo sapiens piRNA piR-31178, complete sequence U -
AGCTGGAGCAGGTGGCCGAGCTCTTG
>chr12 100560358 gi|108094114|gb|DQ597495.1| Homo sapiens piRNA piR-35561, complete sequence U -
GCTACAAGCAGAGGCTGACCACCTGCAGAAGG
>chr12 100560867 gi|108092860|gb|DQ596838.1| Homo sapiens piRNA piR-34904, complete sequence U -
GATAGCATGAGTTGGGTATAAGAACA
>chr12 100561115 gi|108070516|gb|DQ582249.1| Homo sapiens piRNA piR-32361, complete sequence U -
CAGAGGAAGCAACAGATGTCGGAGCA
>chr12 100561191 gi|108078429|gb|DQ587175.1| Homo sapiens piRNA piR-54287, complete sequence U -
TGGAGTCAGTTAGATAACTACAAACGG
>chr12 100561343 gi|108052489|gb|DQ571235.1| Homo sapiens piRNA piR-31347, complete sequence U -
AGGCCATGGAGGAGCGGGCACAGCTGAAA
>chr12 100561362 gi|108076167|gb|DQ585223.1| Homo sapiens piRNA piR-52335, complete sequence U -
TGCGAAACAGCAGTTACCGCAGGCCATGGA
>chr12 100562825 gi|108100079|gb|DQ600629.1| Homo sapiens piRNA piR-38695, complete sequence U -
TACTGTGGAATAGTTACTGTAGCTATTGT
>chr12 100563401 gi|108076621|gb|DQ585442.1| Homo sapiens piRNA piR-52554, complete sequence M +
TGCTAACAATCCCATTTAATCCTCACAACCA
>chr12 100565112 gi|108076096|gb|DQ585186.1| Homo sapiens piRNA piR-52298, complete sequence U -
TGCCTTTAAAATCCATTCCTGGCTGCTGC
