# Supplementary material for: proTRAC - a software for probabilistic piRNA cluster detection, visualization and analysis
Source: BMC Bioinformatics. 2012 Jan 10;13:5. doi: 10.1186/1471-2105-13-5 (PMC3293768; doi:10.1186/1471-2105-13-5)
Supplement: Additional file 4 — proTRAC results folder containing a picture and a FASTA file for each detected human cluster. After decompression, the folder can be opened as former session in proTRAC. Alternatively, each file can be opened separately with any standard text-editor or graphic-viewer respectively. [file 1471-2105-13-5-S4.ZIP › proTRAC_results_human/monodirectional_clusters/Cluster_106.fas]

>chr12 121508277 gi|108056618|gb|DQ574993.1| Homo sapiens piRNA piR-43105, complete sequence M -
TCCCAAAGTGCTGGAATTACAGGCGTGA
>chr12 121508420 gi|108102528|gb|DQ601914.1| Homo sapiens piRNA piR-39980, complete sequence M +
TAGTCCCAGCTACTTGGGAGGCTGAGGCA
>chr12 121509014 gi|108081958|gb|DQ590704.1| Homo sapiens piRNA piR-57816, complete sequence M -
TGTAATCCCAGCACTTTGGGAGGCCGAGG
>chr12 121511991 gi|108075915|gb|DQ585093.1| Homo sapiens piRNA piR-52205, complete sequence M +
TGCCTGTAATCCCAGCACTTTGGGAGGCC
>chr12 121513524 gi|108056606|gb|DQ574987.1| Homo sapiens piRNA piR-43099, complete sequence M +
TCCCAAAGTGCCGAGATTGCAGCCTCTGC
>chr12 121513570 gi|108077705|gb|DQ586451.1| Homo sapiens piRNA piR-53563, complete sequence M +
TGGAAAGTGAGGAGCGTCTCTGCCCGGCCGCC
>chr12 121513570 gi|108077704|gb|DQ586450.1| Homo sapiens piRNA piR-53562, complete sequence M +
TGGAAAGTGAGGAGCGTCTCTGCCCGGCC
>chr12 121513591 gi|108054541|gb|DQ573287.1| Homo sapiens piRNA piR-41399, complete sequence M -
TCACTTCCTAGATGGGATGGCGGCCGGGC
>chr12 121513603 gi|108057206|gb|DQ575296.1| Homo sapiens piRNA piR-43408, complete sequence M +
TCCCATCTAGGAAGTGAGGAGCGCCT
>chr12 121513608 gi|108061012|gb|DQ577286.1| Homo sapiens piRNA piR-45398, complete sequence M +
TCTAGGAAGTGAGGAGCGCCTCTTCCCGGC
>chr12 121513610 gi|108101586|gb|DQ601422.1| Homo sapiens piRNA piR-39488, complete sequence M +
TAGGAAGTGAGGAGCGCCTCTTCCCG
>chr12 121513742 gi|108061220|gb|DQ577392.1| Homo sapiens piRNA piR-45504, complete sequence M -
TCTCAGACGATGGGCGGCCGGGCAGAGA
>chr12 121514124 gi|108079792|gb|DQ588538.1| Homo sapiens piRNA piR-55650, complete sequence M +
TGGGAAGTGAGGAGCCCCTCTGCCCGGC
>chr12 121514479 gi|108079792|gb|DQ588538.1| Homo sapiens piRNA piR-55650, complete sequence M +
TGGGAAGTGAGGAGCCCCTCTGCCCGGC
>chr12 121515137 gi|108063432|gb|DQ578550.1| Homo sapiens piRNA piR-46662, complete sequence M +
TGAAACATGTGCTGTGTCCACTCAGGGT
>chr12 121515144 gi|108083201|gb|DQ591787.1| Homo sapiens piRNA piR-58899, complete sequence M +
TGTGCTGTGTCCACTCAGGGTTAAATGGA
>chr12 121515151 gi|108082298|gb|DQ591044.1| Homo sapiens piRNA piR-58156, complete sequence M +
TGTCCACTCAGGGTTAAATGGATTAAGGG
>chr12 121515192 gi|108077574|gb|DQ586320.1| Homo sapiens piRNA piR-53432, complete sequence M +
TGCTTTGTTAAACAGATGCTTGAAGGCAGC
>chr12 121515192 gi|108077573|gb|DQ586319.1| Homo sapiens piRNA piR-53431, complete sequence M +
TGCTTTGTTAAACAGATGCTTGAAGGCAG
>chr12 121515353 gi|108078906|gb|DQ587652.1| Homo sapiens piRNA piR-54764, complete sequence M -
TGGCAGGGTCATAGGACAATAGTGGA
>chr12 121515375 gi|108080901|gb|DQ589647.1| Homo sapiens piRNA piR-56759, complete sequence M -
TGGGTGTTTCTCGCAGAGGGGGATTTGGC
>chr12 121516376 gi|108085734|gb|DQ593109.1| Homo sapiens piRNA piR-33221, complete sequence M -
CCTCCCAAAGTGCTGGGATTACAGGCGTGAG
>chr12 121518476 gi|108072573|gb|DQ583325.1| Homo sapiens piRNA piR-50437, complete sequence M +
TGCAATGGCATGATCTCGGCTCACTGC
>chr12 121519471 gi|108092844|gb|DQ596830.1| Homo sapiens piRNA piR-34896, complete sequence M +
GAGTTTGAGACCAGCCTGGCCAACATGGT
>chr12 121521241 gi|108081958|gb|DQ590704.1| Homo sapiens piRNA piR-57816, complete sequence M +
TGTAATCCCAGCACTTTGGGAGGCCGAGG
>chr12 121521280 gi|108095110|gb|DQ598029.1| Homo sapiens piRNA piR-36095, complete sequence M -
GGCTGGTCTCGAACTCCTGACCTCAGGT
>chr12 121523277 gi|108083658|gb|DQ592026.1| Homo sapiens piRNA piR-59138, complete sequence U -
TGTGTGAACAACAGTGTCTGCCAAAATGGC
>chr12 121523280 gi|108096356|gb|DQ598683.1| Homo sapiens piRNA piR-36749, complete sequence U -
GTTTGTGTGAACAACAGTGTCTGCCAAAAT
>chr12 121523346 gi|108085870|gb|DQ593184.1| Homo sapiens piRNA piR-33296, complete sequence U -
CCTTAGGCCATGACGGTCCTTGGATTTGCTC
>chr12 121523374 gi|108069612|gb|DQ581773.1| Homo sapiens piRNA piR-49885, complete sequence U -
TGATGCAGGCGAACTCCAAAATTGGACCT
>chr12 121523427 gi|108094657|gb|DQ597790.1| Homo sapiens piRNA piR-35856, complete sequence U -
GGAGTAAGGAGGTTCCTCGGTTCAGC
>chr12 121523645 gi|108056800|gb|DQ575088.1| Homo sapiens piRNA piR-43200, complete sequence U +
TCCCACCACACTTGACTCTGTGGTTGCCTT
>chr12 121523881 gi|108080256|gb|DQ589002.1| Homo sapiens piRNA piR-56114, complete sequence U +
TGGGCAGCGTAGGGAGTGAAGCCGGCAA
>chr12 121524059 gi|108098299|gb|DQ599695.1| Homo sapiens piRNA piR-37761, complete sequence U +
TACAAACCACAGCAATGATTCCAATCTCC
>chr12 121524078 gi|108055464|gb|DQ574210.1| Homo sapiens piRNA piR-42322, complete sequence U +
TCCAATCTCCTGATAGCTTCAGGTCCAGGAC
>chr12 121524078 gi|108055463|gb|DQ574209.1| Homo sapiens piRNA piR-42321, complete sequence U +
TCCAATCTCCTGATAGCTTCAGGTCCAGG
>chr12 121524248 gi|108062879|gb|DQ578265.1| Homo sapiens piRNA piR-46377, complete sequence U +
TCTTCCATGATCTGTTCTTGTTGTATCTCT
>chr12 121524279 gi|108052233|gb|DQ570979.1| Homo sapiens piRNA piR-31091, complete sequence U +
AGCCATGAGCTTTGGAAAAATGCATTGAA
>chr12 121524300 gi|108093584|gb|DQ597212.1| Homo sapiens piRNA piR-35278, complete sequence U +
GCATTGAAAATAGAGCCCCCTGTTGATACGG
>chr12 121524320 gi|108084172|gb|DQ592290.1| Homo sapiens piRNA piR-59402, complete sequence U +
TGTTGATACGGTGCAGGCAGGAGACGGT
>chr12 121524365 gi|108056739|gb|DQ575056.1| Homo sapiens piRNA piR-43168, complete sequence U +
TCCCAAGTCACACTTGTCTCCAACAGCTGC
>chr12 121524449 gi|108067318|gb|DQ580561.1| Homo sapiens piRNA piR-48673, complete sequence U +
TGAGCACTTCACATAACACCCGGATGATTGC
>chr12 121524562 gi|108080390|gb|DQ589136.1| Homo sapiens piRNA piR-56248, complete sequence U +
TGGGCTCAGATCCTACCTAGAAGCAGACCC
>chr12 121524628 gi|108052731|gb|DQ571477.1| Homo sapiens piRNA piR-31589, complete sequence U +
AGTGCTAGAAAACTGCTCAAATACATAATG
>chr12 121524713 gi|108075124|gb|DQ584671.1| Homo sapiens piRNA piR-51783, complete sequence U -
TGCCCATGGAAAGGCTGGAAAGTGACTCGT
>chr12 121524769 gi|108084332|gb|DQ592374.1| Homo sapiens piRNA piR-59486, complete sequence U +
TGTTGTCATCCCTCATGACCCTCACAGGAGC
>chr12 121524858 gi|108089131|gb|DQ594889.1| Homo sapiens piRNA piR-61001, complete sequence U +
TTGACAGGGCCTAAGTGACATACCCAGAGTC
>chr12 121524948 gi|108069264|gb|DQ581593.1| Homo sapiens piRNA piR-49705, complete sequence U -
TGATCTAGAGGAAACTGGGCTTCAGGGAT
>chr12 121525111 gi|108051711|gb|DQ570457.1| Homo sapiens piRNA piR-30569, complete sequence U +
ACCCAAAATATGATGCAGCTGACCCCAAA
>chr12 121525130 gi|108065749|gb|DQ579735.1| Homo sapiens piRNA piR-47847, complete sequence U +
TGACCCCAAATGAAGACCCTTTGAAGGATC
>chr12 121525304 gi|108074554|gb|DQ584374.1| Homo sapiens piRNA piR-51486, complete sequence U +
TGCCAGCCACACCCATAGGACAGAGCC
>chr12 121525321 gi|108094532|gb|DQ597726.1| Homo sapiens piRNA piR-35792, complete sequence U +
GGACAGAGCCTCCCAAAGAATTCGCTTCA
>chr12 121525347 gi|108054509|gb|DQ573255.1| Homo sapiens piRNA piR-41367, complete sequence U +
TCACTGTAACTGACAAACTCTTACGAGCAGG
>chr12 121525581 gi|108054297|gb|DQ573043.1| Homo sapiens piRNA piR-41155, complete sequence U +
TCACCAAGACGCAGGAGGTGCTGCCAAACA
>chr12 121525688 gi|108054201|gb|DQ572947.1| Homo sapiens piRNA piR-41059, complete sequence U +
TCACAGCAAGAAAAGATGATGACAAACACT
>chr12 121526034 gi|108068237|gb|DQ581039.1| Homo sapiens piRNA piR-49151, complete sequence U +
TGAGGTCAAGCTGGATCACACAAGACCACCC
>chr12 121526312 gi|108056691|gb|DQ575031.1| Homo sapiens piRNA piR-43143, complete sequence U +
TCCCAAGAGTGTGTTCTGTGTGGATGGAA
>chr12 121526312 gi|108056689|gb|DQ575030.1| Homo sapiens piRNA piR-43142, complete sequence U +
TCCCAAGAGTGTGTTCTGTGTGGATGGA
>chr12 121526312 gi|108056687|gb|DQ575029.1| Homo sapiens piRNA piR-43141, complete sequence U +
TCCCAAGAGTGTGTTCTGTGTGGATGG
>chr12 121526347 gi|108062709|gb|DQ578178.1| Homo sapiens piRNA piR-46290, complete sequence U +
TCTGTGCTGTTGCATAAGGTGGCCGC
>chr12 121526354 gi|108084210|gb|DQ592309.1| Homo sapiens piRNA piR-59421, complete sequence U +
TGTTGCATAAGGTGGCCGCTGGCACAAACT
>chr12 121526395 gi|108077748|gb|DQ586494.1| Homo sapiens piRNA piR-53606, complete sequence U +
TGGAAATGTGGCCAGTGTGAATGAAGATT
>chr12 121526510 gi|108077219|gb|DQ585965.1| Homo sapiens piRNA piR-53077, complete sequence U +
TGCTGCAGCTCTAGAGATACAAACATGAAA
>chr12 121526674 gi|108096254|gb|DQ598629.1| Homo sapiens piRNA piR-36695, complete sequence U +
GTGTGAGATATGGGGATACAACCATGA
>chr12 121526675 gi|108082712|gb|DQ591458.1| Homo sapiens piRNA piR-58570, complete sequence U +
TGTGAGATATGGGGATACAACCATGAGGA
>chr12 121526871 gi|108079741|gb|DQ588487.1| Homo sapiens piRNA piR-55599, complete sequence U +
TGGGAAGACGCCTCGTTCAGTGAGAAGGT
>chr12 121527164 gi|108062510|gb|DQ578075.1| Homo sapiens piRNA piR-46187, complete sequence U +
TCTGGGCTGTGAAACAGAGGATCAAGGAT
>chr12 121527450 gi|108079726|gb|DQ588472.1| Homo sapiens piRNA piR-55584, complete sequence M +
TGGGAACTTCTGTGTGTCTGGCCTGACCT
>chr12 121527523 gi|108079726|gb|DQ588472.1| Homo sapiens piRNA piR-55584, complete sequence M +
TGGGAACTTCTGTGTGTCTGGCCTGACCT
>chr12 121527670 gi|108069364|gb|DQ581645.1| Homo sapiens piRNA piR-49757, complete sequence U +
TGATGAAGACGCCCGTCCCCAGCTCCTGTC
>chr12 121527738 gi|108082211|gb|DQ590957.1| Homo sapiens piRNA piR-58069, complete sequence U +
TGTCAGCGATGTCCATGCAGGGTCACTCCA
>chr12 121527738 gi|108082210|gb|DQ590956.1| Homo sapiens piRNA piR-58068, complete sequence U +
TGTCAGCGATGTCCATGCAGGGTCACTCC
>chr12 121527983 gi|108056784|gb|DQ575079.1| Homo sapiens piRNA piR-43191, complete sequence U +
TCCCACAGAGTCCACTGAGCGGCCATCTC
>chr12 121528017 gi|108059431|gb|DQ576458.1| Homo sapiens piRNA piR-44570, complete sequence U +
TCCTGGAGTCCTTGATCTTGTCGTCACTGC
>chr12 121528078 gi|108088643|gb|DQ594637.1| Homo sapiens piRNA piR-60749, complete sequence U +
TTCTCAAGCACCACTGGGAAACTGTGTTC
>chr12 121528125 gi|108101628|gb|DQ601444.1| Homo sapiens piRNA piR-39510, complete sequence U +
TAGGACAGCCTTGTTATGAGAAGCATGTT
>chr12 121528287 gi|108055288|gb|DQ574034.1| Homo sapiens piRNA piR-42146, complete sequence U +
TCCAAATGGTTCCTCAAGCCATAGTATGCC
>chr12 121528500 gi|108091385|gb|DQ596060.1| Homo sapiens piRNA piR-34126, complete sequence U +
GAACAGAGCCATGTGCCTGCCCTGATGCTC
>chr12 121528525 gi|108076955|gb|DQ585701.1| Homo sapiens piRNA piR-52813, complete sequence U +
TGCTCAGCCATTGATGAAGCCCCTTTGTC
>chr12 121528662 gi|108100624|gb|DQ600916.1| Homo sapiens piRNA piR-38982, complete sequence U +
TAGACTTCAGTTGAGAAGGTCGCTGAGTGC
>chr12 121528667 gi|108087838|gb|DQ594213.1| Homo sapiens piRNA piR-60325, complete sequence U +
TTCAGTTGAGAAGGTCGCTGAGTGCATGGA
>chr12 121529116 gi|108052582|gb|DQ571328.1| Homo sapiens piRNA piR-31440, complete sequence U +
AGGGGAAACACAGGAAGTGTTTAAGGCATGC
>chr12 121529299 gi|108063415|gb|DQ578541.1| Homo sapiens piRNA piR-46653, complete sequence U +
TGAAAATGGGGTTAAGAAAAGAAAAGGGTGG
>chr12 121529560 gi|108087942|gb|DQ594268.1| Homo sapiens piRNA piR-60380, complete sequence U +
TTCATTTTAGATGTGTGTAGATGAACTGC
>chr12 121529684 gi|108055558|gb|DQ574304.1| Homo sapiens piRNA piR-42416, complete sequence U +
TCCACAGCACCTTCAATGGATGGTTTTCT
>chr12 121529691 gi|108070244|gb|DQ582106.1| Homo sapiens piRNA piR-32218, complete sequence U +
CACCTTCAATGGATGGTTTTCTGGGATGA
>chr12 121529715 gi|108092935|gb|DQ596876.1| Homo sapiens piRNA piR-34942, complete sequence U +
GATGAACTCAATTGTCTGCCCAGTTGTGGG
>chr12 121529792 gi|108090239|gb|DQ595467.1| Homo sapiens piRNA piR-61579, complete sequence U +
TTGGTAACCACTGTCAGATCCTGGAGGCA
>chr12 121529827 gi|108056646|gb|DQ575007.1| Homo sapiens piRNA piR-43119, complete sequence U +
TCCCAAATGTATGACGATAAAGACAGCTGT
>chr12 121530174 gi|108063938|gb|DQ578808.1| Homo sapiens piRNA piR-46920, complete sequence U +
TGAACCCACCAGGAACCAGGATGATTGAA
>chr12 121530174 gi|108063936|gb|DQ578807.1| Homo sapiens piRNA piR-46919, complete sequence U +
TGAACCCACCAGGAACCAGGATGATTGA
>chr12 121530177 gi|108051720|gb|DQ570466.1| Homo sapiens piRNA piR-30578, complete sequence U +
ACCCACCAGGAACCAGGATGATTGAATGAGC
>chr12 121530177 gi|108051719|gb|DQ570465.1| Homo sapiens piRNA piR-30577, complete sequence U +
ACCCACCAGGAACCAGGATGATTGAATGA
>chr12 121530514 gi|108084208|gb|DQ592308.1| Homo sapiens piRNA piR-59420, complete sequence U +
TGTTGCACTTAGTACTCAGCAGACTGTGTA
>chr12 121530688 gi|108078464|gb|DQ587210.1| Homo sapiens piRNA piR-54322, complete sequence U +
TGGAGTTTGTTACTTCTGATGCTCGGATGT
>chr12 121531010 gi|108071977|gb|DQ583017.1| Homo sapiens piRNA piR-50129, complete sequence M +
TGATTGGTCCGTTTTGACAGGGTGCTGA
>chr12 121531024 gi|108065301|gb|DQ579516.1| Homo sapiens piRNA piR-47628, complete sequence M +
TGACAGGGTGCTGATTGGTGCATTTACAATC
>chr12 121531118 gi|108082439|gb|DQ591185.1| Homo sapiens piRNA piR-58297, complete sequence M -
TGTCTAGCTCAGGGTTTGTGAATGCACC
>chr12 121531135 gi|108067589|gb|DQ580701.1| Homo sapiens piRNA piR-48813, complete sequence M +
TGAGCTAGACACAGGGTGCTGATTGGTGTG
>chr12 121531138 gi|108094122|gb|DQ597499.1| Homo sapiens piRNA piR-35565, complete sequence M +
GCTAGACACAGGGTGCTGATTGGTGTGTT
>chr12 121531138 gi|108094120|gb|DQ597498.1| Homo sapiens piRNA piR-35564, complete sequence M +
GCTAGACACAGGGTGCTGATTGGTGTGT
>chr12 121531140 gi|108100510|gb|DQ600853.1| Homo sapiens piRNA piR-38919, complete sequence M +
TAGACACAGGGTGCTGATTGGTGTGTT
>chr12 121531147 gi|108052612|gb|DQ571358.1| Homo sapiens piRNA piR-31470, complete sequence M +
AGGGTGCTGATTGGTGTGTTTACAAACCTT
>chr12 121531154 gi|108071988|gb|DQ583023.1| Homo sapiens piRNA piR-50135, complete sequence U +
TGATTGGTGTGTTTACAAACCTTGAGCTCT
>chr12 121531155 gi|108093059|gb|DQ596939.1| Homo sapiens piRNA piR-35005, complete sequence U +
GATTGGTGTGTTTACAAACCTTGAGCTCTA
>chr12 121531187 gi|108100810|gb|DQ601017.1| Homo sapiens piRNA piR-39083, complete sequence M +
TAGAGTGCCGATTGGTGTATTTACAATCCCT
>chr12 121531187 gi|108100808|gb|DQ601016.1| Homo sapiens piRNA piR-39082, complete sequence M +
TAGAGTGCCGATTGGTGTATTTACAATCC
>chr12 121531352 gi|108090161|gb|DQ595427.1| Homo sapiens piRNA piR-61539, complete sequence M +
TTGGGCAGTCGATGGGACTGGGCGCC
>chr12 121532398 gi|108077620|gb|DQ586366.1| Homo sapiens piRNA piR-53478, complete sequence U +
TGGAAAATAACATCCATCCACAGATGAATGG
>chr12 121532488 gi|108074970|gb|DQ584590.1| Homo sapiens piRNA piR-51702, complete sequence U +
TGCCATTTCCAACAGCCTGGATGAACCTGC
>chr12 121533817 gi|108060387|gb|DQ576963.1| Homo sapiens piRNA piR-45075, complete sequence U +
TCGGACTGAGGAACTGCGTTCAGTGC
>chr12 121535237 gi|108081958|gb|DQ590704.1| Homo sapiens piRNA piR-57816, complete sequence M -
TGTAATCCCAGCACTTTGGGAGGCCGAGG
>chr12 121535243 gi|108085734|gb|DQ593109.1| Homo sapiens piRNA piR-33221, complete sequence M +
CCTCCCAAAGTGCTGGGATTACAGGCGTGAG
