# Supplementary material for: proTRAC - a software for probabilistic piRNA cluster detection, visualization and analysis
Source: BMC Bioinformatics. 2012 Jan 10;13:5. doi: 10.1186/1471-2105-13-5 (PMC3293768; doi:10.1186/1471-2105-13-5)
Supplement: Additional file 4 — proTRAC results folder containing a picture and a FASTA file for each detected human cluster. After decompression, the folder can be opened as former session in proTRAC. Alternatively, each file can be opened separately with any standard text-editor or graphic-viewer respectively. [file 1471-2105-13-5-S4.ZIP › proTRAC_results_human/monodirectional_clusters/Cluster_107.fas]

>chr13 19316664 gi|108072612|gb|DQ583346.1| Homo sapiens piRNA piR-50458, complete sequence M -
TGCACAACTTTAGACACCATCATCCT
>chr13 19316734 gi|108062261|gb|DQ577932.1| Homo sapiens piRNA piR-46044, complete sequence M -
TCTGCCTGTGCATGGACTTCCTGTAC
>chr13 19317496 gi|108058699|gb|DQ576080.1| Homo sapiens piRNA piR-44192, complete sequence M -
TCCTAGGCAGAGATGGTAACGTAGGC
>chr13 19318083 gi|108065794|gb|DQ579758.1| Homo sapiens piRNA piR-47870, complete sequence M -
TGACCGGTGTCTGCAGAGCCAGGGGTAC
>chr13 19318413 gi|108091844|gb|DQ596296.1| Homo sapiens piRNA piR-34362, complete sequence M -
GACCAAAGCCCATGGTGTCTGTGGCC
>chr13 19319690 gi|108078025|gb|DQ586771.1| Homo sapiens piRNA piR-53883, complete sequence M -
TGGACAAAGCAGGTGTTTGGATGGACCTGG
>chr13 19319692 gi|108091669|gb|DQ596206.1| Homo sapiens piRNA piR-34272, complete sequence M -
GACAAAGCAGGTGTTTGGATGGACCT
>chr13 19319693 gi|108078023|gb|DQ586769.1| Homo sapiens piRNA piR-53881, complete sequence M -
TGGACAAAGCAGGTGTTTGGATGGACC
>chr13 19319694 gi|108078022|gb|DQ586768.1| Homo sapiens piRNA piR-53880, complete sequence M -
TGGACAAAGCAGGTGTTTGGATGGAC
>chr13 19320252 gi|108081199|gb|DQ589945.1| Homo sapiens piRNA piR-57057, complete sequence M -
TGGTCAGAGAGGACTTGATCAGTGGTGGC
>chr13 19320416 gi|108095320|gb|DQ598138.1| Homo sapiens piRNA piR-36204, complete sequence M -
GGGCTTAGTTGTGGCCTTGTCTGATTGGG
>chr13 19320459 gi|108087124|gb|DQ593842.1| Homo sapiens piRNA piR-33954, complete sequence M -
CTGGGCTGTGGGACTTGGTCAGTGGA
>chr13 19320494 gi|108078851|gb|DQ587597.1| Homo sapiens piRNA piR-54709, complete sequence M -
TGGCAGACAAATGTTTGGTGTCTGGTC
>chr13 19321493 gi|108075600|gb|DQ584927.1| Homo sapiens piRNA piR-52039, complete sequence M -
TGCCTATTGTACCTTGAAGGAAAAGA
>chr13 19322826 gi|108054626|gb|DQ573372.1| Homo sapiens piRNA piR-41484, complete sequence M -
TCAGAGACCTTTGCAGCAGAGCTTGC
>chr13 19323100 gi|108081328|gb|DQ590074.1| Homo sapiens piRNA piR-57186, complete sequence M -
TGGTGAAATGAAGTAGGCAGCAAAGC
>chr13 19326282 gi|108051318|gb|DQ570064.1| Homo sapiens piRNA piR-30176, complete sequence M -
AACTTTGAACTTGAGGGTGATGATTT
>chr13 19326569 gi|108078713|gb|DQ587459.1| Homo sapiens piRNA piR-54571, complete sequence U -
TGGCAAAGATAGTGATAATGTAGATGC
>chr13 19327528 gi|108052623|gb|DQ571369.1| Homo sapiens piRNA piR-31481, complete sequence U -
AGGGTTGTGTGTAAGGGGCTGCAAGT
>chr13 19328432 gi|108069596|gb|DQ581765.1| Homo sapiens piRNA piR-49877, complete sequence M -
TGATGATTTTGGAGCTGTGAGATTGA
>chr13 19328898 gi|108091727|gb|DQ596236.1| Homo sapiens piRNA piR-34302, complete sequence M -
GACACGCCTGTGCTCTGGATGTGAGATGTC
>chr13 19329262 gi|108070105|gb|DQ582031.1| Homo sapiens piRNA piR-32143, complete sequence M -
CACATAGTGTTAAGCCAGCAGGTGCAC
>chr13 19330125 gi|108080464|gb|DQ589210.1| Homo sapiens piRNA piR-56322, complete sequence U -
TGGGCTTGTCTTCCTTTTCCACACTGCCA
>chr13 19330364 gi|108081143|gb|DQ589889.1| Homo sapiens piRNA piR-57001, complete sequence M -
TGGTATGATTGGGATGCTTCCTGAGT
