# Supplementary material for: proTRAC - a software for probabilistic piRNA cluster detection, visualization and analysis
Source: BMC Bioinformatics. 2012 Jan 10;13:5. doi: 10.1186/1471-2105-13-5 (PMC3293768; doi:10.1186/1471-2105-13-5)
Supplement: Additional file 4 — proTRAC results folder containing a picture and a FASTA file for each detected human cluster. After decompression, the folder can be opened as former session in proTRAC. Alternatively, each file can be opened separately with any standard text-editor or graphic-viewer respectively. [file 1471-2105-13-5-S4.ZIP › proTRAC_results_human/monodirectional_clusters/Cluster_109.fas]

>chr13 31876483 gi|108060263|gb|DQ576900.1| Homo sapiens piRNA piR-45012, complete sequence M -
TCGCTCACGCTGGGAGCTGTAGACCGGAGC
>chr13 31876750 gi|108081536|gb|DQ590282.1| Homo sapiens piRNA piR-57394, complete sequence M -
TGGTGCGCCGTTTCTTAAGCCGGTCTGA
>chr13 31876815 gi|108076822|gb|DQ585568.1| Homo sapiens piRNA piR-52680, complete sequence M -
TGCTAGCAATCAGCGAGATTCCGTGGGC
>chr13 31877309 gi|108081318|gb|DQ590064.1| Homo sapiens piRNA piR-57176, complete sequence M -
TGGTCTTTGATGATGGTGATGTACAGA
>chr13 31878112 gi|108079503|gb|DQ588249.1| Homo sapiens piRNA piR-55361, complete sequence M -
TGGCTTGTAGGGTTTCTGCCGAGAGA
>chr13 31878532 gi|108098677|gb|DQ599906.1| Homo sapiens piRNA piR-37972, complete sequence M -
TACAGCACACTGATGGGTCTTGACTC
>chr13 31879477 gi|108064505|gb|DQ579099.1| Homo sapiens piRNA piR-47211, complete sequence M -
TGAAGGGTTTTTTGTGTCTCTATTTCCTTC
>chr13 31880175 gi|108096889|gb|DQ598960.1| Homo sapiens piRNA piR-37026, complete sequence M +
TAAATGTAATCCAGCATATAAACAGAGCCA
>chr13 31882108 gi|108086948|gb|DQ593751.1| Homo sapiens piRNA piR-33863, complete sequence M -
CTGCATAGTATTCCATGGTGTATATGTGC
>chr13 31882251 gi|108102293|gb|DQ601792.1| Homo sapiens piRNA piR-39858, complete sequence M +
TAGGTGGGAATTGAACAATGAGATCA
>chr13 31883953 gi|108087139|gb|DQ593850.1| Homo sapiens piRNA piR-33962, complete sequence U -
CTGGGTTTAGAACATGGGCTTCTTGTT
>chr13 31885623 gi|108053790|gb|DQ572536.1| Homo sapiens piRNA piR-40648, complete sequence U -
TCAAAATTAACTGTGTCCTACAAACAAAAC
>chr13 31885669 gi|108052741|gb|DQ571487.1| Homo sapiens piRNA piR-31599, complete sequence U -
AGTGGTTGAGAAAGAATATGCTTATC
>chr13 31885944 gi|108075585|gb|DQ584919.1| Homo sapiens piRNA piR-52031, complete sequence U -
TGCCTATGGCTCTACTGACTGAAAAGGAA
>chr13 31887099 gi|108064997|gb|DQ579359.1| Homo sapiens piRNA piR-47471, complete sequence U -
TGACAATGTTGATGGTTTCTGAGTGACTA
>chr13 31887172 gi|108064951|gb|DQ579336.1| Homo sapiens piRNA piR-47448, complete sequence U -
TGACAAGTGTTGGTGCTCAAAGAGTTCAC
>chr13 31887176 gi|108051686|gb|DQ570432.1| Homo sapiens piRNA piR-30544, complete sequence U -
ACCAGTGACAAGTGTTGGTGCTCAAAGAGT
>chr13 31888548 gi|108061173|gb|DQ577368.1| Homo sapiens piRNA piR-45480, complete sequence M -
TCTCACATCCAGGTAACACTGATGCAAGA
>chr13 31889443 gi|108063445|gb|DQ578556.1| Homo sapiens piRNA piR-46668, complete sequence U -
TGAAACCATCTCAGCCTGGACTTCATTGGTC
>chr13 31890492 gi|108053027|gb|DQ571773.1| Homo sapiens piRNA piR-31885, complete sequence M -
ATGTCTCACATCCAGGACATGCTGATGC
>chr13 31890501 gi|108071909|gb|DQ582982.1| Homo sapiens piRNA piR-50094, complete sequence M -
TGATTCCATGTCTCACATCCAGGACA
