# Supplementary material for: proTRAC - a software for probabilistic piRNA cluster detection, visualization and analysis
Source: BMC Bioinformatics. 2012 Jan 10;13:5. doi: 10.1186/1471-2105-13-5 (PMC3293768; doi:10.1186/1471-2105-13-5)
Supplement: Additional file 4 — proTRAC results folder containing a picture and a FASTA file for each detected human cluster. After decompression, the folder can be opened as former session in proTRAC. Alternatively, each file can be opened separately with any standard text-editor or graphic-viewer respectively. [file 1471-2105-13-5-S4.ZIP › proTRAC_results_human/monodirectional_clusters/Cluster_11.fas]

>chr2 95450404 gi|108101181|gb|DQ601210.1| Homo sapiens piRNA piR-39276, complete sequence M -
TAGCCAACCTGCTATAGAGATACCTGAAA
>chr2 95450916 gi|108098224|gb|DQ599655.1| Homo sapiens piRNA piR-37721, complete sequence U +
TAATTCCACATGGGTTTTGATAGGGAC
>chr2 95451790 gi|108069604|gb|DQ581769.1| Homo sapiens piRNA piR-49881, complete sequence M -
TGATGCAATTCGAATATGTGTCCCCACC
>chr2 95451805 gi|108099832|gb|DQ600504.1| Homo sapiens piRNA piR-38570, complete sequence M -
TACTCAAAGACTGATGATGCAATTCGA
>chr2 95451968 gi|108074820|gb|DQ584511.1| Homo sapiens piRNA piR-51623, complete sequence M -
TGCCATGAATGCCTAAACTACCATTG
>chr2 95452481 gi|108078126|gb|DQ586872.1| Homo sapiens piRNA piR-53984, complete sequence M -
TGGACCCAGTCATGGACCTGTTAGTGC
>chr2 95453108 gi|108072269|gb|DQ583168.1| Homo sapiens piRNA piR-50280, complete sequence M -
TGCAACAACTGTGCTGCAAATGGAGCCA
>chr2 95453169 gi|108073116|gb|DQ583610.1| Homo sapiens piRNA piR-50722, complete sequence M -
TGCAGAGGTGGCTGGTTGCTCTTTGAGCC
>chr2 95453169 gi|108070537|gb|DQ582260.1| Homo sapiens piRNA piR-32372, complete sequence M -
CAGAGGTGGCTGGTTGCTCTTTGAGCC
>chr2 95453173 gi|108089442|gb|DQ595048.1| Homo sapiens piRNA piR-61160, complete sequence M -
TTGCAGAGGTGGCTGGTTGCTCTTTG
>chr2 95453179 gi|108078793|gb|DQ587539.1| Homo sapiens piRNA piR-54651, complete sequence M -
TGGCACACCCTTGCAGAGGTGGCTGGTTGC
>chr2 95453401 gi|108062099|gb|DQ577845.1| Homo sapiens piRNA piR-45957, complete sequence M -
TCTGCAAGGGTGTGCCAAGAGCAGGTGGAC
>chr2 95453725 gi|108056660|gb|DQ575014.1| Homo sapiens piRNA piR-43126, complete sequence U -
TCCCAACATCCCTGGAAGCCAGAAGC
>chr2 95453752 gi|108057875|gb|DQ575640.1| Homo sapiens piRNA piR-43752, complete sequence M -
TCCCTGGAGGGAAGGGTGAATGTGTC
>chr2 95454018 gi|108088791|gb|DQ594713.1| Homo sapiens piRNA piR-60825, complete sequence M -
TTCTGCATCTTTTCTGATCACCCCCGT
>chr2 95454191 gi|108066208|gb|DQ579972.1| Homo sapiens piRNA piR-48084, complete sequence M -
TGACTGATCAGACTCAGGTGAGTGGGACCTGC
>chr2 95454194 gi|108086886|gb|DQ593719.1| Homo sapiens piRNA piR-33831, complete sequence M -
CTGATCAGACTCAGGTGAGTGGGACC
>chr2 95454195 gi|108066206|gb|DQ579971.1| Homo sapiens piRNA piR-48083, complete sequence M -
TGACTGATCAGACTCAGGTGAGTGGGAC
>chr2 95454195 gi|108051923|gb|DQ570669.1| Homo sapiens piRNA piR-30781, complete sequence M -
ACTGATCAGACTCAGGTGAGTGGGAC
>chr2 95454196 gi|108066204|gb|DQ579970.1| Homo sapiens piRNA piR-48082, complete sequence M -
TGACTGATCAGACTCAGGTGAGTGGGA
>chr2 95454197 gi|108066202|gb|DQ579969.1| Homo sapiens piRNA piR-48081, complete sequence M -
TGACTGATCAGACTCAGGTGAGTGGG
>chr2 95454213 gi|108069152|gb|DQ581534.1| Homo sapiens piRNA piR-49646, complete sequence M +
TGATCAGTCAGCTGTGTTGAGATGTGC
>chr2 95454266 gi|108070015|gb|DQ581983.1| Homo sapiens piRNA piR-32095, complete sequence U -
CACACAGCCGTGTCTGTGAGTGGCTCTGC
>chr2 95454325 gi|108071237|gb|DQ582632.1| Homo sapiens piRNA piR-32744, complete sequence U -
CCACAATGTCACTGTTGCTAAGCCCCC
>chr2 95454326 gi|108071235|gb|DQ582631.1| Homo sapiens piRNA piR-32743, complete sequence U -
CCACAATGTCACTGTTGCTAAGCCCC
>chr2 95454349 gi|108080617|gb|DQ589363.1| Homo sapiens piRNA piR-56475, complete sequence M +
TGGGGTGACACAACCCACCACAATGGGAGCCT
>chr2 95455653 gi|108094858|gb|DQ597897.1| Homo sapiens piRNA piR-35963, complete sequence M -
GGCAGTGCCAGGCCACCTCACTATCTCC
>chr2 95455687 gi|108061844|gb|DQ577715.1| Homo sapiens piRNA piR-45827, complete sequence M -
TCTGACACTCAGGAATAGGCTACATGGCA
>chr2 95455890 gi|108068202|gb|DQ581020.1| Homo sapiens piRNA piR-49132, complete sequence M -
TGAGGTACCAAGAAACTAGCAAAGGGCCTT
>chr2 95455980 gi|108052093|gb|DQ570839.1| Homo sapiens piRNA piR-30951, complete sequence M -
AGAGGTGGAGCCACTGAGGAAGCACA
