# Supplementary material for: proTRAC - a software for probabilistic piRNA cluster detection, visualization and analysis
Source: BMC Bioinformatics. 2012 Jan 10;13:5. doi: 10.1186/1471-2105-13-5 (PMC3293768; doi:10.1186/1471-2105-13-5)
Supplement: Additional file 4 — proTRAC results folder containing a picture and a FASTA file for each detected human cluster. After decompression, the folder can be opened as former session in proTRAC. Alternatively, each file can be opened separately with any standard text-editor or graphic-viewer respectively. [file 1471-2105-13-5-S4.ZIP › proTRAC_results_human/monodirectional_clusters/Cluster_110.fas]

>chr13 31913373 gi|108052612|gb|DQ571358.1| Homo sapiens piRNA piR-31470, complete sequence M +
AGGGTGCTGATTGGTGTGTTTACAAACCTT
>chr13 31914817 gi|108067088|gb|DQ580441.1| Homo sapiens piRNA piR-48553, complete sequence M -
TGAGATGAACCCAGTACCTCAGTTGGA
>chr13 31914992 gi|108073479|gb|DQ583813.1| Homo sapiens piRNA piR-50925, complete sequence U -
TGCAGTATTATGGTGGGAGTGACTCGATT
>chr13 31915524 gi|108090300|gb|DQ595498.1| Homo sapiens piRNA piR-61610, complete sequence U -
TTGGTGAACAGGAAATGTTGCTGCCTGAAC
>chr13 31915526 gi|108081338|gb|DQ590084.1| Homo sapiens piRNA piR-57196, complete sequence M -
TGGTGAACAGGAAATGTTGCTGCCTGA
>chr13 31915546 gi|108079420|gb|DQ588166.1| Homo sapiens piRNA piR-55278, complete sequence M -
TGGCTGCAGAAAAGCGGATATTGGTGAA
>chr13 31916221 gi|108086457|gb|DQ593493.1| Homo sapiens piRNA piR-33605, complete sequence M +
CTACATCTGATTGGTGTACCTGAAAGTGA
>chr13 31917267 gi|108053031|gb|DQ571777.1| Homo sapiens piRNA piR-31889, complete sequence M -
ATGTGGTCAATTTTGGAATAGCTATGGT
>chr13 31917711 gi|108064505|gb|DQ579099.1| Homo sapiens piRNA piR-47211, complete sequence M -
TGAAGGGTTTTTTGTGTCTCTATTTCCTTC
>chr13 31917947 gi|108053639|gb|DQ572385.1| Homo sapiens piRNA piR-40497, complete sequence M -
TATGTGTCCAGGAATTTATCCATTTCTTCCA
>chr13 31919890 gi|108061648|gb|DQ577614.1| Homo sapiens piRNA piR-45726, complete sequence M -
TCTCTGATGGCCAGTGATGATGAACGTTTT
>chr13 31920283 gi|108086948|gb|DQ593751.1| Homo sapiens piRNA piR-33863, complete sequence M -
CTGCATAGTATTCCATGGTGTATATGTGC
>chr13 31921544 gi|108102566|gb|DQ601933.1| Homo sapiens piRNA piR-39999, complete sequence U -
TAGTCTGATGTGACTGCTACGTAGTACCCA
>chr13 31921561 gi|108096544|gb|DQ598783.1| Homo sapiens piRNA piR-36849, complete sequence U -
TAAACAGAAAGTGTCCTAGTCTGATGTGA
>chr13 31921563 gi|108062585|gb|DQ578115.1| Homo sapiens piRNA piR-46227, complete sequence U -
TCTGTAAACAGAAAGTGTCCTAGTCTGATGT
>chr13 31921715 gi|108089086|gb|DQ594866.1| Homo sapiens piRNA piR-60978, complete sequence U -
TTGAATCGGTTTGAAGCCCGAGAGCGTGC
>chr13 31922302 gi|108098687|gb|DQ599911.1| Homo sapiens piRNA piR-37977, complete sequence U -
TACAGCATCTGATGCCAAGGTTTTGG
>chr13 31922661 gi|108056620|gb|DQ574994.1| Homo sapiens piRNA piR-43106, complete sequence M -
TCCCAAAGTGCTGGAATTATAGGCATGAGC
>chr13 31922735 gi|108052679|gb|DQ571425.1| Homo sapiens piRNA piR-31537, complete sequence M -
AGTAGAGACAGGGTTTCACCATGTTGGCCA
>chr13 31922840 gi|108054547|gb|DQ573293.1| Homo sapiens piRNA piR-41405, complete sequence M +
TCACTTGAACCCAGGAGGCGGAGGTTGCAGTG
>chr13 31923400 gi|108083956|gb|DQ592179.1| Homo sapiens piRNA piR-59291, complete sequence U -
TGTTAGCAATAATGTGAACCTGTGATCAAGC
>chr13 31923712 gi|108075845|gb|DQ585057.1| Homo sapiens piRNA piR-52169, complete sequence U -
TGCCTGCATCCCAAAGTCAGGGAGTTCTCCAC
>chr13 31924330 gi|108053593|gb|DQ572339.1| Homo sapiens piRNA piR-40451, complete sequence U -
TATGGGGGACTTGCAGCCCAGTAAGGAAG
>chr13 31924368 gi|108053280|gb|DQ572026.1| Homo sapiens piRNA piR-40138, complete sequence U -
TATAAGCAAGTGTGAATACTGCCATGGGC
>chr13 31924616 gi|108101171|gb|DQ601205.1| Homo sapiens piRNA piR-39271, complete sequence U -
TAGCATTTATTGCGTGCTTATCATGTGCCA
>chr13 31925075 gi|108102582|gb|DQ601941.1| Homo sapiens piRNA piR-40007, complete sequence U -
TAGTGAACACTAAATGGTAGTCAGGATGC
>chr13 31925742 gi|108101136|gb|DQ601187.1| Homo sapiens piRNA piR-39253, complete sequence U -
TAGCATAGGGTGATGTGACAGTGATGGA
>chr13 31926598 gi|108101351|gb|DQ601299.1| Homo sapiens piRNA piR-39365, complete sequence U -
TAGCGGTCCCTGGGGAGTTGTGGGTC
>chr13 31926616 gi|108101210|gb|DQ601225.1| Homo sapiens piRNA piR-39291, complete sequence U -
TAGCCAGCACATGACTCCGTTAGCGGTC
>chr13 31927209 gi|108080260|gb|DQ589006.1| Homo sapiens piRNA piR-56118, complete sequence U -
TGGGCAGGCTGTGGAGCCATTTTTGTCTCC
>chr13 31927257 gi|108054546|gb|DQ573292.1| Homo sapiens piRNA piR-41404, complete sequence M -
TCACTTCTTCAGTGCCCCACTGCTCAAATC
>chr13 31927773 gi|108077737|gb|DQ586483.1| Homo sapiens piRNA piR-53595, complete sequence U -
TGGAAATGCCAGAATGGGAAAGATTGAA
>chr13 31928333 gi|108074767|gb|DQ584484.1| Homo sapiens piRNA piR-51596, complete sequence U -
TGCCATAGGTAAGGGTAGGCTAAAGAGG
>chr13 31928447 gi|108064226|gb|DQ578956.1| Homo sapiens piRNA piR-47068, complete sequence U -
TGAAGACATCTCTTCAAATGGCAGATTAGT
>chr13 31928479 gi|108081973|gb|DQ590719.1| Homo sapiens piRNA piR-57831, complete sequence U -
TGTACAAACCATTGAGCCTGGGTTATCACA
>chr13 31928800 gi|108055465|gb|DQ574211.1| Homo sapiens piRNA piR-42323, complete sequence M -
TCCAATCTCTGCGTGTTACCCAGTTCC
>chr13 31928928 gi|108066736|gb|DQ580257.1| Homo sapiens piRNA piR-48369, complete sequence M -
TGAGACCACCTCAGCCTGGATTTCATTGTC
>chr13 31928964 gi|108061417|gb|DQ577493.1| Homo sapiens piRNA piR-45605, complete sequence M -
TCTCCAGTTCCCAACAAGTTCCTCATC
>chr13 31929443 gi|108099212|gb|DQ600182.1| Homo sapiens piRNA piR-38248, complete sequence U -
TACCATGGGTAAGCCACTGAGACTTGGGGC
>chr13 31929476 gi|108054113|gb|DQ572859.1| Homo sapiens piRNA piR-40971, complete sequence M -
TCAATTCTTGACTTCTGTGCACCCATAGGCC
>chr13 31929485 gi|108096065|gb|DQ598522.1| Homo sapiens piRNA piR-36588, complete sequence M +
GTGCACAGAAGTCAAGAATTGAGGTTTG
>chr13 31929648 gi|108102183|gb|DQ601735.1| Homo sapiens piRNA piR-39801, complete sequence U -
TAGGTAGTGCCCTAGTGGGGTCTCTGTGT
>chr13 31929649 gi|108102181|gb|DQ601734.1| Homo sapiens piRNA piR-39800, complete sequence U -
TAGGTAGTGCCCTAGTGGGGTCTCTGTG
>chr13 31929725 gi|108102347|gb|DQ601820.1| Homo sapiens piRNA piR-39886, complete sequence U -
TAGGTGTGCCATGCAAGTTGTTGGTGGATC
>chr13 31929727 gi|108102345|gb|DQ601819.1| Homo sapiens piRNA piR-39885, complete sequence U -
TAGGTGTGCCATGCAAGTTGTTGGTGGA
>chr13 31929851 gi|108053392|gb|DQ572138.1| Homo sapiens piRNA piR-40250, complete sequence M -
TATCCAGGTCACACTGATGCAAGAGGTGG
>chr13 31930061 gi|108070861|gb|DQ582427.1| Homo sapiens piRNA piR-32539, complete sequence M +
CAGGCTCATAGGTAGAAGGGACTTGCCTTG
>chr13 31930397 gi|108101107|gb|DQ601172.1| Homo sapiens piRNA piR-39238, complete sequence U -
TAGCAGGCAAGAGAGAGCACGTGCAGGGGA
>chr13 31930426 gi|108070427|gb|DQ582202.1| Homo sapiens piRNA piR-32314, complete sequence M -
CAGAAGGCAAAAGGCACGTCTTACATGGT
>chr13 31930739 gi|108065165|gb|DQ579446.1| Homo sapiens piRNA piR-47558, complete sequence U -
TGACAGAGAATCAGTGGGCTCCCTGAAGC
>chr13 31930777 gi|108072259|gb|DQ583163.1| Homo sapiens piRNA piR-50275, complete sequence U -
TGCAACAACGGACACCACAGTGGATGCTGT
>chr13 31931349 gi|108090002|gb|DQ595339.1| Homo sapiens piRNA piR-61451, complete sequence U -
TTGGCAAAGAGAGATGATGATAACAGAGA
>chr13 31931614 gi|108054945|gb|DQ573691.1| Homo sapiens piRNA piR-41803, complete sequence U -
TCAGTGGCATCACTAACCATTGGAGGTCAA
>chr13 31932240 gi|108069417|gb|DQ581672.1| Homo sapiens piRNA piR-49784, complete sequence U -
TGATGACAATAGTACTTACCTCATAGA
>chr13 31932257 gi|108097658|gb|DQ599362.1| Homo sapiens piRNA piR-37428, complete sequence U -
TAAGCCATTCGTGATGAGGATGATGACAAT
>chr13 31933074 gi|108078784|gb|DQ587530.1| Homo sapiens piRNA piR-54642, complete sequence U -
TGGCAATGTTAGGGTGCCCTCTGATTTTTGC
>chr13 31933122 gi|108060981|gb|DQ577270.1| Homo sapiens piRNA piR-45382, complete sequence U -
TCTAGACTCAGAAAGACCTTGTATGCCACA
>chr13 31933418 gi|108097382|gb|DQ599214.1| Homo sapiens piRNA piR-37280, complete sequence U -
TAAGAAAGGTGGAAAAAGCCTTAGAGTCC
>chr13 31933746 gi|108080038|gb|DQ588784.1| Homo sapiens piRNA piR-55896, complete sequence U -
TGGGAGGTACGCTATGGGTACACAAAGGC
>chr13 31933752 gi|108090451|gb|DQ595578.1| Homo sapiens piRNA piR-61690, complete sequence U -
TTGTAAGTGGGAGGTACGCTATGGGTACAC
>chr13 31934307 gi|108051961|gb|DQ570707.1| Homo sapiens piRNA piR-30819, complete sequence U -
AGAAACAGCCTTAAGAGTTACATTTGGTAGCC
>chr13 31934924 gi|108055277|gb|DQ574023.1| Homo sapiens piRNA piR-42135, complete sequence U -
TCCAAATATCTTGGGCAATGGGTCTC
>chr13 31935728 gi|108082350|gb|DQ591096.1| Homo sapiens piRNA piR-58208, complete sequence U -
TGTCCGTAAGGAAGTGGAGTCTGTTG
>chr13 31935773 gi|108102234|gb|DQ601761.1| Homo sapiens piRNA piR-39827, complete sequence U -
TAGGTCTTCAGCAAGACTTGGTTCCTGGT
>chr13 31936232 gi|108081284|gb|DQ590030.1| Homo sapiens piRNA piR-57142, complete sequence M -
TGGTCTCGAACTCCTGACCTCAGGTGATCCA
>chr13 31936233 gi|108081283|gb|DQ590029.1| Homo sapiens piRNA piR-57141, complete sequence M -
TGGTCTCGAACTCCTGACCTCAGGTGATCC
>chr13 31936234 gi|108081282|gb|DQ590028.1| Homo sapiens piRNA piR-57140, complete sequence M -
TGGTCTCGAACTCCTGACCTCAGGTGATC
>chr13 31936494 gi|108078639|gb|DQ587385.1| Homo sapiens piRNA piR-54497, complete sequence U -
TGGATTAAGGGGTCGCTATGGTCTAGAGC
>chr13 31936681 gi|108071210|gb|DQ582618.1| Homo sapiens piRNA piR-32730, complete sequence U -
CCAATCAAATGGAGTGCTGTTCAGGTCACCA
>chr13 31936734 gi|108055384|gb|DQ574130.1| Homo sapiens piRNA piR-42242, complete sequence U -
TCCAAGAGAACAATCTTATGCCTACCCACA
>chr13 31936967 gi|108054480|gb|DQ573226.1| Homo sapiens piRNA piR-41338, complete sequence U -
TCACTGAGACGATGAGTACTGCCAGGGA
>chr13 31936978 gi|108051558|gb|DQ570304.1| Homo sapiens piRNA piR-30416, complete sequence U -
ACAGAGAATGCCAATCACTGAGACGATGAGT
>chr13 31937448 gi|108069445|gb|DQ581687.1| Homo sapiens piRNA piR-49799, complete sequence U -
TGATGACCCTGAAGAGCCTCGGCTGATGGA
>chr13 31937534 gi|108066729|gb|DQ580253.1| Homo sapiens piRNA piR-48365, complete sequence U -
TGAGACATATCAGCCAATACCCTGAAGTCT
>chr13 31937815 gi|108065163|gb|DQ579445.1| Homo sapiens piRNA piR-47557, complete sequence U -
TGACAGAGAACTTGAAAGTCTGCATTGGCAGT
>chr13 31937818 gi|108065161|gb|DQ579444.1| Homo sapiens piRNA piR-47556, complete sequence U -
TGACAGAGAACTTGAAAGTCTGCATTGGC
>chr13 31938066 gi|108076104|gb|DQ585190.1| Homo sapiens piRNA piR-52302, complete sequence U -
TGCCTTTAGCAAGGTGAAGAGGTCTGCCC
>chr13 31938134 gi|108082023|gb|DQ590769.1| Homo sapiens piRNA piR-57881, complete sequence U -
TGTACTAAATGTGCACTATCCAACATTCC
>chr13 31938168 gi|108097427|gb|DQ599238.1| Homo sapiens piRNA piR-37304, complete sequence U -
TAAGAATAAAATCTGTTGAATGTTGCCTGT
>chr13 31938333 gi|108070003|gb|DQ581977.1| Homo sapiens piRNA piR-32089, complete sequence U -
CACAAGTGCTGTCTTTACAAGTATTTGCTAAA
>chr13 31938529 gi|108076720|gb|DQ585493.1| Homo sapiens piRNA piR-52605, complete sequence U -
TGCTACAGGGATTGCTGCTCACTGCCAGAGA
>chr13 31938616 gi|108072964|gb|DQ583530.1| Homo sapiens piRNA piR-50642, complete sequence U -
TGCACTTCTGTGTGGGAGGTGGAAATGGGA
>chr13 31938905 gi|108055224|gb|DQ573970.1| Homo sapiens piRNA piR-42082, complete sequence U -
TCCAAACTCAGAAGGGGCAGGACCCCCCTA
>chr13 31939097 gi|108055118|gb|DQ573864.1| Homo sapiens piRNA piR-41976, complete sequence U -
TCATGGAGTGGGAGGTCCAGGTCTGCATC
>chr13 31939339 gi|108054357|gb|DQ573103.1| Homo sapiens piRNA piR-41215, complete sequence U -
TCACCCTTTCAGATATCTGAGCAGGCGCCC
>chr13 31939513 gi|108077826|gb|DQ586572.1| Homo sapiens piRNA piR-53684, complete sequence U -
TGGAAGAGGCAACATGAGTCCCCGCT
>chr13 31939655 gi|108078756|gb|DQ587502.1| Homo sapiens piRNA piR-54614, complete sequence U -
TGGCAAGTCATCTCTGCAGCTGGTGGTC
>chr13 31939702 gi|108061652|gb|DQ577616.1| Homo sapiens piRNA piR-45728, complete sequence U -
TCTCTGCAGGTCTCTGAAACTCTAAGCAGA
>chr13 31939789 gi|108083958|gb|DQ592180.1| Homo sapiens piRNA piR-59292, complete sequence U -
TGTTAGCAGGTTGTCCAGTGTTGGGTTCTC
>chr13 31939848 gi|108051993|gb|DQ570739.1| Homo sapiens piRNA piR-30851, complete sequence U -
AGAAGAGGAACTGTTTTACTTAGTGTTAGA
>chr13 31939877 gi|108055861|gb|DQ574605.1| Homo sapiens piRNA piR-42717, complete sequence U -
TCCAGGAACACAGACAAGTGAAGGGCAAA
>chr13 31939880 gi|108077486|gb|DQ586232.1| Homo sapiens piRNA piR-53344, complete sequence U -
TGCTTCCAGGAACACAGACAAGTGAAGGGC
>chr13 31939961 gi|108084000|gb|DQ592201.1| Homo sapiens piRNA piR-59313, complete sequence U -
TGTTCACAGGATCTCTGGGGTGTCAATTT
>chr13 31939990 gi|108088599|gb|DQ594615.1| Homo sapiens piRNA piR-60727, complete sequence U -
TTCTACAGATCCTGAACAAGCCCCCAAAA
>chr13 31940116 gi|108083644|gb|DQ592019.1| Homo sapiens piRNA piR-59131, complete sequence U -
TGTGTCTTAAGTCCTGCAACTGCTCTAGTC
>chr13 31940296 gi|108085907|gb|DQ593204.1| Homo sapiens piRNA piR-33316, complete sequence U -
CCTTTGGATAATACTGAGGTATGGCCTTGGC
>chr13 31940361 gi|108101522|gb|DQ601389.1| Homo sapiens piRNA piR-39455, complete sequence U -
TAGGAAAGACTGGAGGTCCTAGTGCC
>chr13 31940562 gi|108099056|gb|DQ600102.1| Homo sapiens piRNA piR-38168, complete sequence U -
TACCACGAGTTTACTTACAGACACCAAGGC
>chr13 31940740 gi|108054711|gb|DQ573457.1| Homo sapiens piRNA piR-41569, complete sequence U -
TCAGCAAAGGTCTGGGTTAGGGTTACACTG
>chr13 31940836 gi|108052630|gb|DQ571376.1| Homo sapiens piRNA piR-31488, complete sequence U -
AGGTAGCTCTGGAGTTTGCTTCCCTACTT
>chr13 31941384 gi|108099209|gb|DQ600180.1| Homo sapiens piRNA piR-38246, complete sequence U -
TACCATGGATAGCCCAGTGCAATTGAGAGGC
>chr13 31941395 gi|108057814|gb|DQ575609.1| Homo sapiens piRNA piR-43721, complete sequence U -
TCCCTGATCTACCATGGATAGCCCAGTGC
>chr13 31941512 gi|108068895|gb|DQ581387.1| Homo sapiens piRNA piR-49499, complete sequence U -
TGATACGAGGGGCTGCCTGATCTAGGACCAGC
>chr13 31941580 gi|108071204|gb|DQ582615.1| Homo sapiens piRNA piR-32727, complete sequence U -
CCAAGGTGGCCACTTTCAGGAGGTAC
>chr13 31941674 gi|108080640|gb|DQ589386.1| Homo sapiens piRNA piR-56498, complete sequence U -
TGGGGTTTGTGAGCCTGCAATATGGCTAT
>chr13 31941718 gi|108081863|gb|DQ590609.1| Homo sapiens piRNA piR-57721, complete sequence U -
TGGTTTACATTTGCAGAGGTCAACAGGT
>chr13 31942085 gi|108096986|gb|DQ599010.1| Homo sapiens piRNA piR-37076, complete sequence U -
TAACACAAGCAGGTGAAGCTGTGGGACC
>chr13 31942086 gi|108085508|gb|DQ592982.1| Homo sapiens piRNA piR-33094, complete sequence U -
CCCTAACACAAGCAGGTGAAGCTGTGGGAC
>chr13 31942087 gi|108057659|gb|DQ575529.1| Homo sapiens piRNA piR-43641, complete sequence U -
TCCCTAACACAAGCAGGTGAAGCTGTGGGA
>chr13 31942148 gi|108102534|gb|DQ601917.1| Homo sapiens piRNA piR-39983, complete sequence U -
TAGTCCTAGATGGCCCTTGCTAAATTGCATC
>chr13 31942215 gi|108095159|gb|DQ598054.1| Homo sapiens piRNA piR-36120, complete sequence U -
GGGAAAGACCCTAGAGGTGTTGCGATAA
>chr13 31942216 gi|108095326|gb|DQ598141.1| Homo sapiens piRNA piR-36207, complete sequence U -
GGGGAAAGACCCTAGAGGTGTTGCGATA
>chr13 31942216 gi|108095157|gb|DQ598053.1| Homo sapiens piRNA piR-36119, complete sequence U -
GGGAAAGACCCTAGAGGTGTTGCGATA
>chr13 31942228 gi|108076837|gb|DQ585583.1| Homo sapiens piRNA piR-52695, complete sequence U -
TGCTAGGGGCCAGGGGAAAGACCCTAGA
>chr13 31942548 gi|108082477|gb|DQ591223.1| Homo sapiens piRNA piR-58335, complete sequence U -
TGTCTGGAAAATCTTACTCCAAATGGCAGGAC
>chr13 31942804 gi|108078606|gb|DQ587352.1| Homo sapiens piRNA piR-54464, complete sequence U -
TGGATGGGTCATGAGAATGAGGGATTTGC
>chr13 31942817 gi|108100424|gb|DQ600807.1| Homo sapiens piRNA piR-38873, complete sequence U -
TAGAAGTGCTACCTGGATGGGTCATGAGA
>chr13 31942823 gi|108093978|gb|DQ597421.1| Homo sapiens piRNA piR-35487, complete sequence U -
GCCTTTGTAGAAGTGCTACCTGGATGGGTC
>chr13 31942823 gi|108076153|gb|DQ585216.1| Homo sapiens piRNA piR-52328, complete sequence U -
TGCCTTTGTAGAAGTGCTACCTGGATGGGTC
>chr13 31942828 gi|108076151|gb|DQ585215.1| Homo sapiens piRNA piR-52327, complete sequence U -
TGCCTTTGTAGAAGTGCTACCTGGAT
>chr13 31942965 gi|108065887|gb|DQ579806.1| Homo sapiens piRNA piR-47918, complete sequence U -
TGACCTTGATGCCAGGACTCCCCTGGGTGGC
>chr13 31942974 gi|108053803|gb|DQ572549.1| Homo sapiens piRNA piR-40661, complete sequence U -
TCAAACATTGACCTTGATGCCAGGACTCCC
>chr13 31942980 gi|108076916|gb|DQ585662.1| Homo sapiens piRNA piR-52774, complete sequence U -
TGCTCAAACATTGACCTTGATGCCAGG
>chr13 31942984 gi|108064718|gb|DQ579216.1| Homo sapiens piRNA piR-47328, complete sequence U -
TGAATGCTCAAACATTGACCTTGATGC
>chr13 31943002 gi|108071694|gb|DQ582870.1| Homo sapiens piRNA piR-32982, complete sequence U -
CCCAGGATATACTGGAGTGAATGCTC
>chr13 31943008 gi|108102349|gb|DQ601821.1| Homo sapiens piRNA piR-39887, complete sequence U -
TAGGTGTGCCCAGGATATACTGGAGTGA
>chr13 31943012 gi|108098220|gb|DQ599653.1| Homo sapiens piRNA piR-37719, complete sequence U -
TAATTATTAGGTGTGCCCAGGATATACTGGA
>chr13 31944568 gi|108059469|gb|DQ576478.1| Homo sapiens piRNA piR-44590, complete sequence U -
TCCTGGCTCTTGGGCTACTACTTACTTGC
>chr13 31944790 gi|108098071|gb|DQ599578.1| Homo sapiens piRNA piR-37644, complete sequence U -
TAATCTTCGACTGAAGAAAGCCTTCGATCCC
>chr13 31945299 gi|108088825|gb|DQ594730.1| Homo sapiens piRNA piR-60842, complete sequence U -
TTCTGGACATTGGTGCATGAGTCCGTCCC
>chr13 31945308 gi|108100430|gb|DQ600810.1| Homo sapiens piRNA piR-38876, complete sequence U -
TAGAAGTGTTCTGGACATTGGTGCATGA
>chr13 31945884 gi|108083936|gb|DQ592169.1| Homo sapiens piRNA piR-59281, complete sequence U -
TGTTACCTGACACAGTATTACCCATACAGC
>chr13 31946813 gi|108066487|gb|DQ580120.1| Homo sapiens piRNA piR-48232, complete sequence U -
TGAGAACTTTGTGGCTCTAATGATTAGAAGT
>chr13 31946852 gi|108055880|gb|DQ574615.1| Homo sapiens piRNA piR-42727, complete sequence U -
TCCAGGAAGTTGCGAGAAAGCTGCAGAGG
>chr13 31946909 gi|108082226|gb|DQ590972.1| Homo sapiens piRNA piR-58084, complete sequence U -
TGTCAGGTGAGTTTGGAGTGGCCACTGAC
>chr13 31946915 gi|108069308|gb|DQ581617.1| Homo sapiens piRNA piR-49729, complete sequence U -
TGATCTGTCAGGTGAGTTTGGAGTGGCC
>chr13 31946954 gi|108051541|gb|DQ570287.1| Homo sapiens piRNA piR-30399, complete sequence U -
ACACTATGGAAAGCTCACAGGTTTCGGTTC
>chr13 31946970 gi|108078719|gb|DQ587465.1| Homo sapiens piRNA piR-54577, complete sequence U -
TGGCAAAGGCCTCATGACACTATGGAAAGC
>chr13 31946971 gi|108078718|gb|DQ587464.1| Homo sapiens piRNA piR-54576, complete sequence U -
TGGCAAAGGCCTCATGACACTATGGAAAG
>chr13 31947639 gi|108098905|gb|DQ600024.1| Homo sapiens piRNA piR-38090, complete sequence M -
TACATGCTGTGGTCATCAGAGAGGTGTTT
>chr13 31947640 gi|108098903|gb|DQ600023.1| Homo sapiens piRNA piR-38089, complete sequence M -
TACATGCTGTGGTCATCAGAGAGGTGTT
>chr13 31947641 gi|108086459|gb|DQ593494.1| Homo sapiens piRNA piR-33606, complete sequence M -
CTACATGCTGTGGTCATCAGAGAGGTGT
>chr13 31947646 gi|108088914|gb|DQ594776.1| Homo sapiens piRNA piR-60888, complete sequence M -
TTCTTCCTACATGCTGTGGTCATCAGAGA
>chr13 31947842 gi|108098905|gb|DQ600024.1| Homo sapiens piRNA piR-38090, complete sequence M -
TACATGCTGTGGTCATCAGAGAGGTGTTT
>chr13 31947843 gi|108098903|gb|DQ600023.1| Homo sapiens piRNA piR-38089, complete sequence M -
TACATGCTGTGGTCATCAGAGAGGTGTT
>chr13 31947844 gi|108086459|gb|DQ593494.1| Homo sapiens piRNA piR-33606, complete sequence M -
CTACATGCTGTGGTCATCAGAGAGGTGT
>chr13 31947849 gi|108088914|gb|DQ594776.1| Homo sapiens piRNA piR-60888, complete sequence M -
TTCTTCCTACATGCTGTGGTCATCAGAGA
>chr13 31948005 gi|108051465|gb|DQ570211.1| Homo sapiens piRNA piR-30323, complete sequence U -
AATGTTGTCATTGTTGGATTCATGGGAAGC
>chr13 31948020 gi|108051264|gb|DQ570010.1| Homo sapiens piRNA piR-30122, complete sequence U +
AACAATGACAACATTGCACTCCGAGAC
>chr13 31948191 gi|108076874|gb|DQ585620.1| Homo sapiens piRNA piR-52732, complete sequence U -
TGCTATGAAATAGATGGTAAGCCTTAGCC
>chr13 31948297 gi|108098406|gb|DQ599752.1| Homo sapiens piRNA piR-37818, complete sequence U -
TACAAGGTCACCGTATATGTGAATTGTGTGT
>chr13 31948602 gi|108090014|gb|DQ595345.1| Homo sapiens piRNA piR-61457, complete sequence U +
TTGGCACTGGAGTGCACATGGTACGGTTC
>chr13 31948872 gi|108055575|gb|DQ574321.1| Homo sapiens piRNA piR-42433, complete sequence U -
TCCACAGGGATGTTTGAAACCAATGATA
>chr13 31948918 gi|108065051|gb|DQ579388.1| Homo sapiens piRNA piR-47500, complete sequence U -
TGACACAGTGTCCAGCCACATCTCTTGATGA
>chr13 31951466 gi|108075915|gb|DQ585093.1| Homo sapiens piRNA piR-52205, complete sequence M -
TGCCTGTAATCCCAGCACTTTGGGAGGCC
>chr13 31951788 gi|108081958|gb|DQ590704.1| Homo sapiens piRNA piR-57816, complete sequence M -
TGTAATCCCAGCACTTTGGGAGGCCGAGG
>chr13 31951791 gi|108075917|gb|DQ585094.1| Homo sapiens piRNA piR-52206, complete sequence M -
TGCCTGTAATCCCAGCACTTTGGGAGGCCG
>chr13 31951792 gi|108075915|gb|DQ585093.1| Homo sapiens piRNA piR-52205, complete sequence M -
TGCCTGTAATCCCAGCACTTTGGGAGGCC
>chr13 31953274 gi|108063986|gb|DQ578832.1| Homo sapiens piRNA piR-46944, complete sequence M +
TGAACCTGGGAGGCGGAGGTTGCAGTGAGC
>chr13 31953280 gi|108080033|gb|DQ588779.1| Homo sapiens piRNA piR-55891, complete sequence M +
TGGGAGGCGGAGGTTGCAGTGAGCCGAGA
>chr13 31956675 gi|108081602|gb|DQ590348.1| Homo sapiens piRNA piR-57460, complete sequence M -
TGGTGGCGCATGCCTGTAATCCCAGCTACTC
>chr13 31956797 gi|108081958|gb|DQ590704.1| Homo sapiens piRNA piR-57816, complete sequence M -
TGTAATCCCAGCACTTTGGGAGGCCGAGG
>chr13 31956803 gi|108085734|gb|DQ593109.1| Homo sapiens piRNA piR-33221, complete sequence M +
CCTCCCAAAGTGCTGGGATTACAGGCGTGAG
