# Supplementary material for: proTRAC - a software for probabilistic piRNA cluster detection, visualization and analysis
Source: BMC Bioinformatics. 2012 Jan 10;13:5. doi: 10.1186/1471-2105-13-5 (PMC3293768; doi:10.1186/1471-2105-13-5)
Supplement: Additional file 4 — proTRAC results folder containing a picture and a FASTA file for each detected human cluster. After decompression, the folder can be opened as former session in proTRAC. Alternatively, each file can be opened separately with any standard text-editor or graphic-viewer respectively. [file 1471-2105-13-5-S4.ZIP › proTRAC_results_human/monodirectional_clusters/Cluster_111.fas]

>chr14 19968704 gi|108073644|gb|DQ583898.1| Homo sapiens piRNA piR-51010, complete sequence M -
TGCATACAGCAAAGGCCTATTATCCA
>chr14 19970104 gi|108078539|gb|DQ587285.1| Homo sapiens piRNA piR-54397, complete sequence M -
TGGATCTACAAGCATAAGGCATCATGC
>chr14 19970672 gi|108061503|gb|DQ577538.1| Homo sapiens piRNA piR-45650, complete sequence M -
TCTCCTGAATACAGGACAACAATGGGTCTTT
>chr14 19970891 gi|108074338|gb|DQ584262.1| Homo sapiens piRNA piR-51374, complete sequence M -
TGCCACCTGATGGCTGATGGAGCAGAGG
>chr14 19971334 gi|108054938|gb|DQ573684.1| Homo sapiens piRNA piR-41796, complete sequence M -
TCAGTGCAACAACTGTGCTACAAATG
>chr14 19971643 gi|108089442|gb|DQ595048.1| Homo sapiens piRNA piR-61160, complete sequence M +
TTGCAGAGGTGGCTGGTTGCTCTTTG
>chr14 19971644 gi|108073116|gb|DQ583610.1| Homo sapiens piRNA piR-50722, complete sequence M +
TGCAGAGGTGGCTGGTTGCTCTTTGAGCC
>chr14 19971646 gi|108070537|gb|DQ582260.1| Homo sapiens piRNA piR-32372, complete sequence M +
CAGAGGTGGCTGGTTGCTCTTTGAGCC
>chr14 19971989 gi|108075076|gb|DQ584645.1| Homo sapiens piRNA piR-51757, complete sequence M -
TGCCCAGCATGCACAAGCCTCAGTGCTACT
>chr14 19972501 gi|108053541|gb|DQ572287.1| Homo sapiens piRNA piR-40399, complete sequence M -
TATGCCACTGCACGATTCTTGGTTGCC
>chr14 19972601 gi|108051316|gb|DQ570062.1| Homo sapiens piRNA piR-30174, complete sequence M -
AACTGTGCTACAAATGGAGCCACAGA
>chr14 19972605 gi|108072263|gb|DQ583165.1| Homo sapiens piRNA piR-50277, complete sequence M -
TGCAACAACTGTGCTACAAATGGAGCCA
>chr14 19972606 gi|108072261|gb|DQ583164.1| Homo sapiens piRNA piR-50276, complete sequence M -
TGCAACAACTGTGCTACAAATGGAGCC
>chr14 19972611 gi|108054938|gb|DQ573684.1| Homo sapiens piRNA piR-41796, complete sequence M -
TCAGTGCAACAACTGTGCTACAAATG
>chr14 19972666 gi|108073116|gb|DQ583610.1| Homo sapiens piRNA piR-50722, complete sequence M -
TGCAGAGGTGGCTGGTTGCTCTTTGAGCC
>chr14 19972666 gi|108070537|gb|DQ582260.1| Homo sapiens piRNA piR-32372, complete sequence M -
CAGAGGTGGCTGGTTGCTCTTTGAGCC
>chr14 19972670 gi|108089442|gb|DQ595048.1| Homo sapiens piRNA piR-61160, complete sequence M -
TTGCAGAGGTGGCTGGTTGCTCTTTG
>chr14 19972766 gi|108101501|gb|DQ601378.1| Homo sapiens piRNA piR-39444, complete sequence M -
TAGGAAAAGCAGATGGCACTGTGGCC
>chr14 19972885 gi|108081843|gb|DQ590589.1| Homo sapiens piRNA piR-57701, complete sequence M -
TGGTTGCTCTTTGAGCCAGCTTGGCCTC
>chr14 19973122 gi|108089521|gb|DQ595091.1| Homo sapiens piRNA piR-61203, complete sequence M -
TTGCCACAAATGGAGCCATATAGAGGAA
>chr14 19973132 gi|108072270|gb|DQ583169.1| Homo sapiens piRNA piR-50281, complete sequence M -
TGCAACAACTTTGCCACAAATGGAGCCA
>chr14 19973133 gi|108070967|gb|DQ582484.1| Homo sapiens piRNA piR-32596, complete sequence M -
CAGTGCAACAACTTTGCCACAAATGGAGCC
>chr14 19973203 gi|108098507|gb|DQ599820.1| Homo sapiens piRNA piR-37886, complete sequence M -
TACACCTTTGCAGAGGTGGCTGGTTGC
>chr14 19973230 gi|108090306|gb|DQ595501.1| Homo sapiens piRNA piR-61613, complete sequence M -
TTGGTGACTGGTACACCGGCTCCTGC
>chr14 19973441 gi|108089442|gb|DQ595048.1| Homo sapiens piRNA piR-61160, complete sequence M +
TTGCAGAGGTGGCTGGTTGCTCTTTG
>chr14 19973442 gi|108073116|gb|DQ583610.1| Homo sapiens piRNA piR-50722, complete sequence M +
TGCAGAGGTGGCTGGTTGCTCTTTGAGCC
>chr14 19973444 gi|108070537|gb|DQ582260.1| Homo sapiens piRNA piR-32372, complete sequence M +
CAGAGGTGGCTGGTTGCTCTTTGAGCC
>chr14 19974356 gi|108073116|gb|DQ583610.1| Homo sapiens piRNA piR-50722, complete sequence M -
TGCAGAGGTGGCTGGTTGCTCTTTGAGCC
>chr14 19974356 gi|108070537|gb|DQ582260.1| Homo sapiens piRNA piR-32372, complete sequence M -
CAGAGGTGGCTGGTTGCTCTTTGAGCC
>chr14 19974360 gi|108089442|gb|DQ595048.1| Homo sapiens piRNA piR-61160, complete sequence M -
TTGCAGAGGTGGCTGGTTGCTCTTTG
>chr14 19974643 gi|108067748|gb|DQ580782.1| Homo sapiens piRNA piR-48894, complete sequence M -
TGAGGAAAATCAGATGGCACATTTAGCTCT
>chr14 19974765 gi|108082875|gb|DQ591618.1| Homo sapiens piRNA piR-58730, complete sequence M -
TGTGCAAGGGTGGGCCTGGACCAGTTGGAC
>chr14 19974986 gi|108081839|gb|DQ590585.1| Homo sapiens piRNA piR-57697, complete sequence U -
TGGTTGCCACGAGGCAGATCACAGGTCCTC
>chr14 19975046 gi|108072937|gb|DQ583514.1| Homo sapiens piRNA piR-50626, complete sequence M -
TGCACTGCCTTTGGGGCTCCAGTCCATGC
>chr14 19975096 gi|108098342|gb|DQ599717.1| Homo sapiens piRNA piR-37783, complete sequence M -
TACAAATGGAGCCATATAGAAACGAGC
>chr14 19975180 gi|108078792|gb|DQ587538.1| Homo sapiens piRNA piR-54650, complete sequence M -
TGGCACACCCTTGCAGAGGTGACTGGTTGC
>chr14 19975213 gi|108076860|gb|DQ585606.1| Homo sapiens piRNA piR-52718, complete sequence M -
TGCTAGTTGGTAGCTCGTGCCCTTGC
>chr14 19975277 gi|108101501|gb|DQ601378.1| Homo sapiens piRNA piR-39444, complete sequence M -
TAGGAAAAGCAGATGGCACTGTGGCC
>chr14 19975418 gi|108089442|gb|DQ595048.1| Homo sapiens piRNA piR-61160, complete sequence M +
TTGCAGAGGTGGCTGGTTGCTCTTTG
>chr14 19975419 gi|108073116|gb|DQ583610.1| Homo sapiens piRNA piR-50722, complete sequence M +
TGCAGAGGTGGCTGGTTGCTCTTTGAGCC
>chr14 19975421 gi|108070537|gb|DQ582260.1| Homo sapiens piRNA piR-32372, complete sequence M +
CAGAGGTGGCTGGTTGCTCTTTGAGCC
>chr14 19975636 gi|108078833|gb|DQ587579.1| Homo sapiens piRNA piR-54691, complete sequence M -
TGGCACTGCAGGCTTCTTGGTTGCCAA
>chr14 19975738 gi|108051316|gb|DQ570062.1| Homo sapiens piRNA piR-30174, complete sequence M -
AACTGTGCTACAAATGGAGCCACAGA
>chr14 19975742 gi|108072263|gb|DQ583165.1| Homo sapiens piRNA piR-50277, complete sequence M -
TGCAACAACTGTGCTACAAATGGAGCCA
>chr14 19975743 gi|108072261|gb|DQ583164.1| Homo sapiens piRNA piR-50276, complete sequence M -
TGCAACAACTGTGCTACAAATGGAGCC
>chr14 19975748 gi|108054938|gb|DQ573684.1| Homo sapiens piRNA piR-41796, complete sequence M -
TCAGTGCAACAACTGTGCTACAAATG
>chr14 19975803 gi|108073116|gb|DQ583610.1| Homo sapiens piRNA piR-50722, complete sequence M -
TGCAGAGGTGGCTGGTTGCTCTTTGAGCC
>chr14 19975803 gi|108070537|gb|DQ582260.1| Homo sapiens piRNA piR-32372, complete sequence M -
CAGAGGTGGCTGGTTGCTCTTTGAGCC
>chr14 19975807 gi|108089442|gb|DQ595048.1| Homo sapiens piRNA piR-61160, complete sequence M -
TTGCAGAGGTGGCTGGTTGCTCTTTG
>chr14 19975813 gi|108078793|gb|DQ587539.1| Homo sapiens piRNA piR-54651, complete sequence M -
TGGCACACCCTTGCAGAGGTGGCTGGTTGC
>chr14 19975883 gi|108079147|gb|DQ587893.1| Homo sapiens piRNA piR-55005, complete sequence M -
TGGCCCACCTTTAGGGTAGAAGTGATGTA
>chr14 19975907 gi|108101501|gb|DQ601378.1| Homo sapiens piRNA piR-39444, complete sequence M -
TAGGAAAAGCAGATGGCACTGTGGCC
>chr14 19976026 gi|108081843|gb|DQ590589.1| Homo sapiens piRNA piR-57701, complete sequence M -
TGGTTGCTCTTTGAGCCAGCTTGGCCTC
>chr14 19976263 gi|108089521|gb|DQ595091.1| Homo sapiens piRNA piR-61203, complete sequence M -
TTGCCACAAATGGAGCCATATAGAGGAA
>chr14 19976273 gi|108072270|gb|DQ583169.1| Homo sapiens piRNA piR-50281, complete sequence M -
TGCAACAACTTTGCCACAAATGGAGCCA
>chr14 19976274 gi|108070967|gb|DQ582484.1| Homo sapiens piRNA piR-32596, complete sequence M -
CAGTGCAACAACTTTGCCACAAATGGAGCC
>chr14 19976344 gi|108098507|gb|DQ599820.1| Homo sapiens piRNA piR-37886, complete sequence M -
TACACCTTTGCAGAGGTGGCTGGTTGC
>chr14 19976371 gi|108090306|gb|DQ595501.1| Homo sapiens piRNA piR-61613, complete sequence M -
TTGGTGACTGGTACACCGGCTCCTGC
>chr14 19976561 gi|108089442|gb|DQ595048.1| Homo sapiens piRNA piR-61160, complete sequence M +
TTGCAGAGGTGGCTGGTTGCTCTTTG
>chr14 19976562 gi|108073116|gb|DQ583610.1| Homo sapiens piRNA piR-50722, complete sequence M +
TGCAGAGGTGGCTGGTTGCTCTTTGAGCC
>chr14 19976564 gi|108070537|gb|DQ582260.1| Homo sapiens piRNA piR-32372, complete sequence M +
CAGAGGTGGCTGGTTGCTCTTTGAGCC
>chr14 19976817 gi|108072937|gb|DQ583514.1| Homo sapiens piRNA piR-50626, complete sequence M -
TGCACTGCCTTTGGGGCTCCAGTCCATGC
>chr14 19976867 gi|108098342|gb|DQ599717.1| Homo sapiens piRNA piR-37783, complete sequence M -
TACAAATGGAGCCATATAGAAACGAGC
>chr14 19976880 gi|108072263|gb|DQ583165.1| Homo sapiens piRNA piR-50277, complete sequence M -
TGCAACAACTGTGCTACAAATGGAGCCA
>chr14 19976881 gi|108072261|gb|DQ583164.1| Homo sapiens piRNA piR-50276, complete sequence M -
TGCAACAACTGTGCTACAAATGGAGCC
>chr14 19976886 gi|108054938|gb|DQ573684.1| Homo sapiens piRNA piR-41796, complete sequence M -
TCAGTGCAACAACTGTGCTACAAATG
>chr14 19976951 gi|108078792|gb|DQ587538.1| Homo sapiens piRNA piR-54650, complete sequence M -
TGGCACACCCTTGCAGAGGTGACTGGTTGC
>chr14 19976984 gi|108076860|gb|DQ585606.1| Homo sapiens piRNA piR-52718, complete sequence M -
TGCTAGTTGGTAGCTCGTGCCCTTGC
>chr14 19977048 gi|108101501|gb|DQ601378.1| Homo sapiens piRNA piR-39444, complete sequence M -
TAGGAAAAGCAGATGGCACTGTGGCC
>chr14 19977189 gi|108089442|gb|DQ595048.1| Homo sapiens piRNA piR-61160, complete sequence M +
TTGCAGAGGTGGCTGGTTGCTCTTTG
>chr14 19977190 gi|108073116|gb|DQ583610.1| Homo sapiens piRNA piR-50722, complete sequence M +
TGCAGAGGTGGCTGGTTGCTCTTTGAGCC
>chr14 19977192 gi|108070537|gb|DQ582260.1| Homo sapiens piRNA piR-32372, complete sequence M +
CAGAGGTGGCTGGTTGCTCTTTGAGCC
>chr14 19977407 gi|108078833|gb|DQ587579.1| Homo sapiens piRNA piR-54691, complete sequence M -
TGGCACTGCAGGCTTCTTGGTTGCCAA
>chr14 19977509 gi|108051316|gb|DQ570062.1| Homo sapiens piRNA piR-30174, complete sequence M -
AACTGTGCTACAAATGGAGCCACAGA
>chr14 19977513 gi|108072263|gb|DQ583165.1| Homo sapiens piRNA piR-50277, complete sequence M -
TGCAACAACTGTGCTACAAATGGAGCCA
>chr14 19977514 gi|108072261|gb|DQ583164.1| Homo sapiens piRNA piR-50276, complete sequence M -
TGCAACAACTGTGCTACAAATGGAGCC
>chr14 19977519 gi|108054938|gb|DQ573684.1| Homo sapiens piRNA piR-41796, complete sequence M -
TCAGTGCAACAACTGTGCTACAAATG
>chr14 19977574 gi|108073116|gb|DQ583610.1| Homo sapiens piRNA piR-50722, complete sequence M -
TGCAGAGGTGGCTGGTTGCTCTTTGAGCC
>chr14 19977574 gi|108070537|gb|DQ582260.1| Homo sapiens piRNA piR-32372, complete sequence M -
CAGAGGTGGCTGGTTGCTCTTTGAGCC
>chr14 19977578 gi|108089442|gb|DQ595048.1| Homo sapiens piRNA piR-61160, complete sequence M -
TTGCAGAGGTGGCTGGTTGCTCTTTG
>chr14 19977584 gi|108078793|gb|DQ587539.1| Homo sapiens piRNA piR-54651, complete sequence M -
TGGCACACCCTTGCAGAGGTGGCTGGTTGC
>chr14 19977654 gi|108079147|gb|DQ587893.1| Homo sapiens piRNA piR-55005, complete sequence M -
TGGCCCACCTTTAGGGTAGAAGTGATGTA
>chr14 19977678 gi|108101501|gb|DQ601378.1| Homo sapiens piRNA piR-39444, complete sequence M -
TAGGAAAAGCAGATGGCACTGTGGCC
>chr14 19977797 gi|108081843|gb|DQ590589.1| Homo sapiens piRNA piR-57701, complete sequence M -
TGGTTGCTCTTTGAGCCAGCTTGGCCTC
>chr14 19977938 gi|108078833|gb|DQ587579.1| Homo sapiens piRNA piR-54691, complete sequence M -
TGGCACTGCAGGCTTCTTGGTTGCCAA
>chr14 19978034 gi|108089521|gb|DQ595091.1| Homo sapiens piRNA piR-61203, complete sequence M -
TTGCCACAAATGGAGCCATATAGAGGAA
>chr14 19978044 gi|108072270|gb|DQ583169.1| Homo sapiens piRNA piR-50281, complete sequence M -
TGCAACAACTTTGCCACAAATGGAGCCA
>chr14 19978045 gi|108070967|gb|DQ582484.1| Homo sapiens piRNA piR-32596, complete sequence M -
CAGTGCAACAACTTTGCCACAAATGGAGCC
>chr14 19978105 gi|108073116|gb|DQ583610.1| Homo sapiens piRNA piR-50722, complete sequence M -
TGCAGAGGTGGCTGGTTGCTCTTTGAGCC
>chr14 19978105 gi|108070537|gb|DQ582260.1| Homo sapiens piRNA piR-32372, complete sequence M -
CAGAGGTGGCTGGTTGCTCTTTGAGCC
>chr14 19978109 gi|108089442|gb|DQ595048.1| Homo sapiens piRNA piR-61160, complete sequence M -
TTGCAGAGGTGGCTGGTTGCTCTTTG
>chr14 19978115 gi|108098507|gb|DQ599820.1| Homo sapiens piRNA piR-37886, complete sequence M -
TACACCTTTGCAGAGGTGGCTGGTTGC
>chr14 19978142 gi|108090306|gb|DQ595501.1| Homo sapiens piRNA piR-61613, complete sequence M -
TTGGTGACTGGTACACCGGCTCCTGC
>chr14 19978353 gi|108089442|gb|DQ595048.1| Homo sapiens piRNA piR-61160, complete sequence M +
TTGCAGAGGTGGCTGGTTGCTCTTTG
>chr14 19978354 gi|108073116|gb|DQ583610.1| Homo sapiens piRNA piR-50722, complete sequence M +
TGCAGAGGTGGCTGGTTGCTCTTTGAGCC
>chr14 19978356 gi|108070537|gb|DQ582260.1| Homo sapiens piRNA piR-32372, complete sequence M +
CAGAGGTGGCTGGTTGCTCTTTGAGCC
>chr14 19978609 gi|108072937|gb|DQ583514.1| Homo sapiens piRNA piR-50626, complete sequence M -
TGCACTGCCTTTGGGGCTCCAGTCCATGC
>chr14 19978776 gi|108100910|gb|DQ601070.1| Homo sapiens piRNA piR-39136, complete sequence M -
TAGATGGTGACTGGTGCACCTGCTCC
>chr14 19978977 gi|108089442|gb|DQ595048.1| Homo sapiens piRNA piR-61160, complete sequence M -
TTGCAGAGGTGGCTGGTTGCTCTTTG
>chr14 19979270 gi|108073116|gb|DQ583610.1| Homo sapiens piRNA piR-50722, complete sequence M -
TGCAGAGGTGGCTGGTTGCTCTTTGAGCC
>chr14 19979270 gi|108070537|gb|DQ582260.1| Homo sapiens piRNA piR-32372, complete sequence M -
CAGAGGTGGCTGGTTGCTCTTTGAGCC
>chr14 19979274 gi|108089442|gb|DQ595048.1| Homo sapiens piRNA piR-61160, complete sequence M -
TTGCAGAGGTGGCTGGTTGCTCTTTG
>chr14 19979589 gi|108074338|gb|DQ584262.1| Homo sapiens piRNA piR-51374, complete sequence M -
TGCCACCTGATGGCTGATGGAGCAGAGG
>chr14 19979633 gi|108051884|gb|DQ570630.1| Homo sapiens piRNA piR-30742, complete sequence M -
ACTCAAGGAAGCAGGGATGGCGAGATTA
>chr14 19979960 gi|108072937|gb|DQ583514.1| Homo sapiens piRNA piR-50626, complete sequence M -
TGCACTGCCTTTGGGGCTCCAGTCCATGC
>chr14 19980023 gi|108072265|gb|DQ583166.1| Homo sapiens piRNA piR-50278, complete sequence M -
TGCAACAACTGTGCTACAAATGGCGCCA
>chr14 19980029 gi|108054938|gb|DQ573684.1| Homo sapiens piRNA piR-41796, complete sequence M -
TCAGTGCAACAACTGTGCTACAAATG
>chr14 19980191 gi|108101501|gb|DQ601378.1| Homo sapiens piRNA piR-39444, complete sequence M -
TAGGAAAAGCAGATGGCACTGTGGCC
>chr14 19980550 gi|108078833|gb|DQ587579.1| Homo sapiens piRNA piR-54691, complete sequence M -
TGGCACTGCAGGCTTCTTGGTTGCCAA
>chr14 19980658 gi|108072267|gb|DQ583167.1| Homo sapiens piRNA piR-50279, complete sequence M -
TGCAACAACTGTGCTATGAATGGAGC
>chr14 19982006 gi|108095802|gb|DQ598383.1| Homo sapiens piRNA piR-36449, complete sequence M -
GTATTGCCTAACACAAGGACATTTCTGTGCC
>chr14 19982017 gi|108086820|gb|DQ593684.1| Homo sapiens piRNA piR-33796, complete sequence M -
CTGAATGGTATTGCCTAACACAAGGAC
>chr14 19982898 gi|108066443|gb|DQ580097.1| Homo sapiens piRNA piR-48209, complete sequence M +
TGAGAACACATGGACACAGGAAGGGGAA
