# Supplementary material for: proTRAC - a software for probabilistic piRNA cluster detection, visualization and analysis
Source: BMC Bioinformatics. 2012 Jan 10;13:5. doi: 10.1186/1471-2105-13-5 (PMC3293768; doi:10.1186/1471-2105-13-5)
Supplement: Additional file 4 — proTRAC results folder containing a picture and a FASTA file for each detected human cluster. After decompression, the folder can be opened as former session in proTRAC. Alternatively, each file can be opened separately with any standard text-editor or graphic-viewer respectively. [file 1471-2105-13-5-S4.ZIP › proTRAC_results_human/monodirectional_clusters/Cluster_112.fas]

>chr14 71192293 gi|108056537|gb|DQ574952.1| Homo sapiens piRNA piR-43064, complete sequence U -
TCCATTGCTATTTCTGGAGAGGACCTCAGT
>chr14 71192524 gi|108082531|gb|DQ591277.1| Homo sapiens piRNA piR-58389, complete sequence U -
TGTGAAATATACGTACGGTTTTACGTCA
>chr14 71192525 gi|108083656|gb|DQ592025.1| Homo sapiens piRNA piR-59137, complete sequence U -
TGTGTGAAATATACGTACGGTTTTACGTC
>chr14 71193076 gi|108088406|gb|DQ594515.1| Homo sapiens piRNA piR-60627, complete sequence U -
TTCCTGGAAGAATCTTTGGAAAAGGGTCCC
>chr14 71193483 gi|108098736|gb|DQ599937.1| Homo sapiens piRNA piR-38003, complete sequence U -
TACAGGATGAATCGCTGAAGTTGAGAGTGT
>chr14 71194124 gi|108076639|gb|DQ585451.1| Homo sapiens piRNA piR-52563, complete sequence U -
TGCTAACTTCATGGAAGATGGTAATAGGA
>chr14 71194554 gi|108074945|gb|DQ584577.1| Homo sapiens piRNA piR-51689, complete sequence U -
TGCCATTGAGTGAGAGGTTGAGTGCC
>chr14 71194597 gi|108060997|gb|DQ577278.1| Homo sapiens piRNA piR-45390, complete sequence U -
TCTAGATGTAGTGTAACTGATGTAGTGTA
>chr14 71194909 gi|108063986|gb|DQ578832.1| Homo sapiens piRNA piR-46944, complete sequence M -
TGAACCTGGGAGGCGGAGGTTGCAGTGAGC
