# Supplementary material for: proTRAC - a software for probabilistic piRNA cluster detection, visualization and analysis
Source: BMC Bioinformatics. 2012 Jan 10;13:5. doi: 10.1186/1471-2105-13-5 (PMC3293768; doi:10.1186/1471-2105-13-5)
Supplement: Additional file 4 — proTRAC results folder containing a picture and a FASTA file for each detected human cluster. After decompression, the folder can be opened as former session in proTRAC. Alternatively, each file can be opened separately with any standard text-editor or graphic-viewer respectively. [file 1471-2105-13-5-S4.ZIP › proTRAC_results_human/monodirectional_clusters/Cluster_114.fas]

>chr15 24920259 gi|108095110|gb|DQ598029.1| Homo sapiens piRNA piR-36095, complete sequence M +
GGCTGGTCTCGAACTCCTGACCTCAGGT
>chr15 24920262 gi|108081284|gb|DQ590030.1| Homo sapiens piRNA piR-57142, complete sequence M +
TGGTCTCGAACTCCTGACCTCAGGTGATCCA
>chr15 24920262 gi|108081283|gb|DQ590029.1| Homo sapiens piRNA piR-57141, complete sequence M +
TGGTCTCGAACTCCTGACCTCAGGTGATCC
>chr15 24920262 gi|108081282|gb|DQ590028.1| Homo sapiens piRNA piR-57140, complete sequence M +
TGGTCTCGAACTCCTGACCTCAGGTGATC
>chr15 24921493 gi|108064197|gb|DQ578941.1| Homo sapiens piRNA piR-47053, complete sequence U +
TGAAGAAGGATGAGGATCCGGTGCAGATC
>chr15 24921588 gi|108070879|gb|DQ582436.1| Homo sapiens piRNA piR-32548, complete sequence U +
CAGGGCACCCAGGGAGACGTGGCCTCCTT
>chr15 24921829 gi|108073192|gb|DQ583651.1| Homo sapiens piRNA piR-50763, complete sequence U +
TGCAGCAGAAGTTGGCTGCGGAAGTGCTG
>chr15 24922089 gi|108075949|gb|DQ585110.1| Homo sapiens piRNA piR-52222, complete sequence U +
TGCCTGTCTGTTGAGGGAGACCTACACACCTT
>chr15 24922161 gi|108092605|gb|DQ596702.1| Homo sapiens piRNA piR-34768, complete sequence U +
GAGGATAAAACAGAGACCATGACAAACAGC
>chr15 24922330 gi|108075568|gb|DQ584910.1| Homo sapiens piRNA piR-52022, complete sequence U +
TGCCTATCCCTCCACTTTCCACCACACC
>chr15 24923585 gi|108079587|gb|DQ588333.1| Homo sapiens piRNA piR-55445, complete sequence U +
TGGGAACACACTACACAGTGACAGCAT
>chr15 24923705 gi|108055165|gb|DQ573911.1| Homo sapiens piRNA piR-42023, complete sequence U +
TCATTCCACACTTGGGGCCACTGATG
>chr15 24924154 gi|108093259|gb|DQ597042.1| Homo sapiens piRNA piR-35108, complete sequence U +
GCACCACTTCTGTTTTCCCATTTGGTC
>chr15 24924155 gi|108070163|gb|DQ582062.1| Homo sapiens piRNA piR-32174, complete sequence U +
CACCACTTCTGTTTTCCCATTTGGTC
>chr15 24924687 gi|108094526|gb|DQ597723.1| Homo sapiens piRNA piR-35789, complete sequence U +
GGACAAAACACAGGTGGTGCATCTGC
>chr15 24924786 gi|108094524|gb|DQ597722.1| Homo sapiens piRNA piR-35788, complete sequence U +
GGACAAAACACAGATGGTACCTCTTCCAGGA
>chr15 24925888 gi|108099440|gb|DQ600300.1| Homo sapiens piRNA piR-38366, complete sequence U +
TACCTCTGGGCCAGTTCTCTCTAGTC
>chr15 24928219 gi|108100043|gb|DQ600611.1| Homo sapiens piRNA piR-38677, complete sequence U +
TACTGGTCCAAGCATTAGGTCATAGCCTGT
>chr15 24928220 gi|108051933|gb|DQ570679.1| Homo sapiens piRNA piR-30791, complete sequence U +
ACTGGTCCAAGCATTAGGTCATAGCCTGTTC
>chr15 24928398 gi|108093649|gb|DQ597246.1| Homo sapiens piRNA piR-35312, complete sequence M +
GCCAATGGAAACCGGACACAGCAGTAG
