# Supplementary material for: proTRAC - a software for probabilistic piRNA cluster detection, visualization and analysis
Source: BMC Bioinformatics. 2012 Jan 10;13:5. doi: 10.1186/1471-2105-13-5 (PMC3293768; doi:10.1186/1471-2105-13-5)
Supplement: Additional file 4 — proTRAC results folder containing a picture and a FASTA file for each detected human cluster. After decompression, the folder can be opened as former session in proTRAC. Alternatively, each file can be opened separately with any standard text-editor or graphic-viewer respectively. [file 1471-2105-13-5-S4.ZIP › proTRAC_results_human/monodirectional_clusters/Cluster_115.fas]

>chr15 25332893 gi|108068249|gb|DQ581045.1| Homo sapiens piRNA piR-49157, complete sequence M +
TGAGGTCCAGCACATTACTCCAACAGG
>chr15 25333098 gi|108073306|gb|DQ583724.1| Homo sapiens piRNA piR-50836, complete sequence M +
TGCAGGACTAGGTGAATGTCCATGTG
>chr15 25333491 gi|108082772|gb|DQ591518.1| Homo sapiens piRNA piR-58630, complete sequence U +
TGTGAGTGGCATTGCAGGCGTTGAAGC
>chr15 25333929 gi|108073383|gb|DQ583763.1| Homo sapiens piRNA piR-50875, complete sequence U +
TGCAGGGACAAATACTGTGCGTGGATCGA
>chr15 25334035 gi|108068249|gb|DQ581045.1| Homo sapiens piRNA piR-49157, complete sequence M +
TGAGGTCCAGCACATTACTCCAACAGG
>chr15 25334240 gi|108073306|gb|DQ583724.1| Homo sapiens piRNA piR-50836, complete sequence M +
TGCAGGACTAGGTGAATGTCCATGTG
>chr15 25335320 gi|108076283|gb|DQ585283.1| Homo sapiens piRNA piR-52395, complete sequence U +
TGCGCAGCTATGTGTGTCCTTGATTCA
>chr15 25335467 gi|108057251|gb|DQ575319.1| Homo sapiens piRNA piR-43431, complete sequence U +
TCCCATGGTGTTTAGGTAGCATTGAGGGC
