# Supplementary material for: proTRAC - a software for probabilistic piRNA cluster detection, visualization and analysis
Source: BMC Bioinformatics. 2012 Jan 10;13:5. doi: 10.1186/1471-2105-13-5 (PMC3293768; doi:10.1186/1471-2105-13-5)
Supplement: Additional file 4 — proTRAC results folder containing a picture and a FASTA file for each detected human cluster. After decompression, the folder can be opened as former session in proTRAC. Alternatively, each file can be opened separately with any standard text-editor or graphic-viewer respectively. [file 1471-2105-13-5-S4.ZIP › proTRAC_results_human/monodirectional_clusters/Cluster_117.fas]

>chr15 30683929 gi|108085734|gb|DQ593109.1| Homo sapiens piRNA piR-33221, complete sequence M -
CCTCCCAAAGTGCTGGGATTACAGGCGTGAG
>chr15 30683982 gi|108083960|gb|DQ592181.1| Homo sapiens piRNA piR-59293, complete sequence M -
TGTTAGCCAGGATGGTCTCGATCTCCTGA
>chr15 30684084 gi|108099854|gb|DQ600515.1| Homo sapiens piRNA piR-38581, complete sequence M +
TACTCAGGAGGCTGAGGCAGGAGAATGGC
>chr15 30687449 gi|108079142|gb|DQ587888.1| Homo sapiens piRNA piR-55000, complete sequence M +
TGGCCATTGTCAACAAGACCGTGTGGGAC
>chr15 30688078 gi|108061193|gb|DQ577378.1| Homo sapiens piRNA piR-45490, complete sequence M -
TCTCACTCAGATAGGGACACTGAGGTC
>chr15 30688273 gi|108091859|gb|DQ596303.1| Homo sapiens piRNA piR-34369, complete sequence M +
GACCAAGGAGTTCATCTTCTCGGAGCTGC
>chr15 30688275 gi|108071194|gb|DQ582610.1| Homo sapiens piRNA piR-32722, complete sequence M +
CCAAGGAGTTCATCTTCTCGGAGCTGCTGTC
>chr15 30688277 gi|108051396|gb|DQ570142.1| Homo sapiens piRNA piR-30254, complete sequence M +
AAGGAGTTCATCTTCTCGGAGCTGCTGTCC
>chr15 30688278 gi|108052423|gb|DQ571169.1| Homo sapiens piRNA piR-31281, complete sequence M +
AGGAGTTCATCTTCTCGGAGCTGCTGTCCA
>chr15 30688283 gi|108087891|gb|DQ594240.1| Homo sapiens piRNA piR-60352, complete sequence M +
TTCATCTTCTCGGAGCTGCTGTCCAACCT
>chr15 30688284 gi|108055073|gb|DQ573819.1| Homo sapiens piRNA piR-41931, complete sequence M +
TCATCTTCTCGGAGCTGCTGTCCAACCTGT
>chr15 30688284 gi|108055072|gb|DQ573818.1| Homo sapiens piRNA piR-41930, complete sequence M +
TCATCTTCTCGGAGCTGCTGTCCAACC
>chr15 30688287 gi|108062944|gb|DQ578300.1| Homo sapiens piRNA piR-46412, complete sequence M +
TCTTCTCGGAGCTGCTGTCCAACCTGTACTC
>chr15 30688287 gi|108062943|gb|DQ578299.1| Homo sapiens piRNA piR-46411, complete sequence M +
TCTTCTCGGAGCTGCTGTCCAACCTGTACT
>chr15 30688287 gi|108062941|gb|DQ578298.1| Homo sapiens piRNA piR-46410, complete sequence M +
TCTTCTCGGAGCTGCTGTCCAACCTGTAC
>chr15 30688287 gi|108062939|gb|DQ578297.1| Homo sapiens piRNA piR-46409, complete sequence M +
TCTTCTCGGAGCTGCTGTCCAACCTGTA
>chr15 30688287 gi|108062937|gb|DQ578296.1| Homo sapiens piRNA piR-46408, complete sequence M +
TCTTCTCGGAGCTGCTGTCCAACCTGT
>chr15 30688287 gi|108062929|gb|DQ578292.1| Homo sapiens piRNA piR-46404, complete sequence M +
TCTTCTCGGAGCTGCTGTCCAACCTG
>chr15 30688321 gi|108080506|gb|DQ589252.1| Homo sapiens piRNA piR-56364, complete sequence M +
TGGGGACCAGAAAACGCTGATGGAAGAGTC
>chr15 30688321 gi|108080505|gb|DQ589251.1| Homo sapiens piRNA piR-56363, complete sequence M +
TGGGGACCAGAAAACGCTGATGGAAGAGT
>chr15 30688321 gi|108080504|gb|DQ589250.1| Homo sapiens piRNA piR-56362, complete sequence M +
TGGGGACCAGAAAACGCTGATGGAAGA
>chr15 30688321 gi|108080503|gb|DQ589249.1| Homo sapiens piRNA piR-56361, complete sequence M +
TGGGGACCAGAAAACGCTGATGGAAG
>chr15 30688325 gi|108091890|gb|DQ596319.1| Homo sapiens piRNA piR-34385, complete sequence M +
GACCAGAAAACGCTGATGGAAGAGTCGGC
>chr15 30688360 gi|108094813|gb|DQ597873.1| Homo sapiens piRNA piR-35939, complete sequence M +
GGCACAGTGGCGCGACGAGATGCTGC
>chr15 30688375 gi|108085975|gb|DQ593239.1| Homo sapiens piRNA piR-33351, complete sequence M +
CGAGATGCTGCGCATGTACCACGTGC
>chr15 30688380 gi|108077250|gb|DQ585996.1| Homo sapiens piRNA piR-53108, complete sequence M +
TGCTGCGCATGTACCACGTGCTGAAGGAG
>chr15 30688383 gi|108076305|gb|DQ585295.1| Homo sapiens piRNA piR-52407, complete sequence M +
TGCGCATGTACCACGTGCTGAAGGAGGC
>chr15 30688398 gi|108077101|gb|DQ585847.1| Homo sapiens piRNA piR-52959, complete sequence M +
TGCTGAAGGAGGCACTCGGCATCATCGGC
>chr15 30688575 gi|108063080|gb|DQ578370.1| Homo sapiens piRNA piR-46482, complete sequence M +
TCTTGGAACAGGCTCCGTGCCCACGCTGGT
>chr15 30688578 gi|108077767|gb|DQ586513.1| Homo sapiens piRNA piR-53625, complete sequence M +
TGGAACAGGCTCCGTGCCCACGCTGGTAGA
>chr15 30688601 gi|108081057|gb|DQ589803.1| Homo sapiens piRNA piR-56915, complete sequence M +
TGGTAGACATGGGTGCTCCCTGGAGCCGTCAC
>chr15 30688641 gi|108081869|gb|DQ590615.1| Homo sapiens piRNA piR-57727, complete sequence M +
TGGTTTATGGTGTAAGGGCTGAGAGCTTA
>chr15 30688641 gi|108081868|gb|DQ590614.1| Homo sapiens piRNA piR-57726, complete sequence M +
TGGTTTATGGTGTAAGGGCTGAGAGCTT
>chr15 30688645 gi|108087397|gb|DQ593983.1| Homo sapiens piRNA piR-60095, complete sequence M +
TTATGGTGTAAGGGCTGAGAGCTTAGAGG
>chr15 30688854 gi|108061103|gb|DQ577332.1| Homo sapiens piRNA piR-45444, complete sequence M +
TCTATCTGTCGGCAATGCAGTGGTGAGA
>chr15 30688869 gi|108073543|gb|DQ583846.1| Homo sapiens piRNA piR-50958, complete sequence M +
TGCAGTGGTGAGATAGGATAAAACCTTGA
>chr15 30688906 gi|108098446|gb|DQ599785.1| Homo sapiens piRNA piR-37851, complete sequence M +
TACACACGGTCAACCCACAACACACCTCACA
>chr15 30688966 gi|108057750|gb|DQ575576.1| Homo sapiens piRNA piR-43688, complete sequence M +
TCCCTCCCAGGTACCATCATAGCTGCTAGC
>chr15 30688970 gi|108057102|gb|DQ575242.1| Homo sapiens piRNA piR-43354, complete sequence M +
TCCCAGGTACCATCATAGCTGCTAGCGTGT
>chr15 30689265 gi|108053285|gb|DQ572031.1| Homo sapiens piRNA piR-40143, complete sequence M +
TATAAGTCTATAGCCAGTGGCATCCAGC
>chr15 30689987 gi|108066443|gb|DQ580097.1| Homo sapiens piRNA piR-48209, complete sequence M -
TGAGAACACATGGACACAGGAAGGGGAA
>chr15 30690147 gi|108086948|gb|DQ593751.1| Homo sapiens piRNA piR-33863, complete sequence M +
CTGCATAGTATTCCATGGTGTATATGTGC
>chr15 30691240 gi|108095166|gb|DQ598058.1| Homo sapiens piRNA piR-36124, complete sequence M +
GGGAAAGGCCAAGCCATTTCTAGGGTGCTGT
>chr15 30691814 gi|108051360|gb|DQ570106.1| Homo sapiens piRNA piR-30218, complete sequence M +
AAGCAAAATAAACAGGAGTCGCATCACCAG
>chr15 30694507 gi|108054105|gb|DQ572851.1| Homo sapiens piRNA piR-40963, complete sequence M -
TCAATGTATTATCAGGAAACGTGTCT
>chr15 30695332 gi|108053734|gb|DQ572480.1| Homo sapiens piRNA piR-40592, complete sequence M -
TATTGGTGATGGGAGTGATAACCTTT
>chr15 30696350 gi|108093452|gb|DQ597141.1| Homo sapiens piRNA piR-35207, complete sequence M +
GCAGCTTCACCTGGAGGGAGGGGTGCTC
>chr15 30696966 gi|108078875|gb|DQ587621.1| Homo sapiens piRNA piR-54733, complete sequence M +
TGGCAGCACACCCTCTGCTCTTTCACCTGC
>chr15 30697163 gi|108070093|gb|DQ582025.1| Homo sapiens piRNA piR-32137, complete sequence M +
CACAGGTGAAATGGTGTCTGACCACTGGCT
>chr15 30697163 gi|108070091|gb|DQ582024.1| Homo sapiens piRNA piR-32136, complete sequence M +
CACAGGTGAAATGGTGTCTGACCACTGGC
>chr15 30697204 gi|108068155|gb|DQ580996.1| Homo sapiens piRNA piR-49108, complete sequence M +
TGAGGGTCCAGAGAAATCAGAAGGCAGG
>chr15 30698096 gi|108065871|gb|DQ579797.1| Homo sapiens piRNA piR-47909, complete sequence M -
TGACCTGTGAGAAGGAGGCGCTGTAC
>chr15 30698143 gi|108094272|gb|DQ597591.1| Homo sapiens piRNA piR-35657, complete sequence M +
GCTGCTGATAGGTGGCCACGTACTGCTGCA
>chr15 30698216 gi|108073430|gb|DQ583787.1| Homo sapiens piRNA piR-50899, complete sequence M -
TGCAGGTGGAGCTGAAGAGCCAAGAG
>chr15 30698496 gi|108052050|gb|DQ570796.1| Homo sapiens piRNA piR-30908, complete sequence M +
AGACTTAGAGATGCAAAGTACTTGAATGGT
>chr15 30698497 gi|108092111|gb|DQ596439.1| Homo sapiens piRNA piR-34505, complete sequence M +
GACTTAGAGATGCAAAGTACTTGAATGGT
>chr15 30698500 gi|108085333|gb|DQ592892.1| Homo sapiens piRNA piR-60004, complete sequence M +
TTAGAGATGCAAAGTACTTGAATGGTGACC
>chr15 30698506 gi|108052897|gb|DQ571643.1| Homo sapiens piRNA piR-31755, complete sequence M +
ATGCAAAGTACTTGAATGGTGACCAGTGG
>chr15 30698507 gi|108072181|gb|DQ583123.1| Homo sapiens piRNA piR-50235, complete sequence M +
TGCAAAGTACTTGAATGGTGACCAGTGGA
>chr15 30698507 gi|108072179|gb|DQ583122.1| Homo sapiens piRNA piR-50234, complete sequence M +
TGCAAAGTACTTGAATGGTGACCAGTGG
>chr15 30698518 gi|108064775|gb|DQ579245.1| Homo sapiens piRNA piR-47357, complete sequence M +
TGAATGGTGACCAGTGGAACCGAGGCTGGA
>chr15 30698939 gi|108052891|gb|DQ571637.1| Homo sapiens piRNA piR-31749, complete sequence M +
ATGATGATGTCCAGACCTGAGAGGAGCCCA
>chr15 30699256 gi|108073249|gb|DQ583692.1| Homo sapiens piRNA piR-50804, complete sequence M +
TGCAGCTGGAGACCCCAGAACTTGGTGTCTGC
>chr15 30699256 gi|108073247|gb|DQ583691.1| Homo sapiens piRNA piR-50803, complete sequence M +
TGCAGCTGGAGACCCCAGAACTTGGTGTCTG
>chr15 30700038 gi|108080546|gb|DQ589292.1| Homo sapiens piRNA piR-56404, complete sequence M +
TGGGGCACTCTAAGCCACCCTCACAGCCC
>chr15 30700327 gi|108098659|gb|DQ599897.1| Homo sapiens piRNA piR-37963, complete sequence M +
TACAGATGCCCAGAAAGATCCAGTGA
>chr15 30700508 gi|108080226|gb|DQ588972.1| Homo sapiens piRNA piR-56084, complete sequence M +
TGGGCACAGAAGTTAGGAAGGGCTGTCAC
>chr15 30700514 gi|108070438|gb|DQ582208.1| Homo sapiens piRNA piR-32320, complete sequence M +
CAGAAGTTAGGAAGGGCTGTCACTGGTCCTC
>chr15 30700679 gi|108073245|gb|DQ583690.1| Homo sapiens piRNA piR-50802, complete sequence M +
TGCAGCTGGACAACTGGATGGTGAAGAGT
>chr15 30702029 gi|108064000|gb|DQ578839.1| Homo sapiens piRNA piR-46951, complete sequence M +
TGAACCTTTGGGAGAAAAGCCAAGCAAGTGC
>chr15 30702029 gi|108063998|gb|DQ578838.1| Homo sapiens piRNA piR-46950, complete sequence M +
TGAACCTTTGGGAGAAAAGCCAAGCAAGTG
>chr15 30702037 gi|108079941|gb|DQ588687.1| Homo sapiens piRNA piR-55799, complete sequence M +
TGGGAGAAAAGCCAAGCAAGTGCTGAAAGA
>chr15 30702243 gi|108074317|gb|DQ584251.1| Homo sapiens piRNA piR-51363, complete sequence M +
TGCCACCAATGCCCCAGGACAGGCCCACCC
>chr15 30702377 gi|108061985|gb|DQ577787.1| Homo sapiens piRNA piR-45899, complete sequence M +
TCTGAGTGCCCCCCAAACCCAGCAGTCAT
>chr15 30702620 gi|108056707|gb|DQ575039.1| Homo sapiens piRNA piR-43151, complete sequence M +
TCCCAAGGACAGAGGATTTGGGTCTTTGT
>chr15 30703603 gi|108071255|gb|DQ582641.1| Homo sapiens piRNA piR-32753, complete sequence M -
CCACAGGGAAGGCCCTACATCATCTGC
>chr15 30703632 gi|108051815|gb|DQ570561.1| Homo sapiens piRNA piR-30673, complete sequence M +
ACCTGTTGCTGACTACAAGAGATGAGAGT
