# Supplementary material for: proTRAC - a software for probabilistic piRNA cluster detection, visualization and analysis
Source: BMC Bioinformatics. 2012 Jan 10;13:5. doi: 10.1186/1471-2105-13-5 (PMC3293768; doi:10.1186/1471-2105-13-5)
Supplement: Additional file 4 — proTRAC results folder containing a picture and a FASTA file for each detected human cluster. After decompression, the folder can be opened as former session in proTRAC. Alternatively, each file can be opened separately with any standard text-editor or graphic-viewer respectively. [file 1471-2105-13-5-S4.ZIP › proTRAC_results_human/monodirectional_clusters/Cluster_12.fas]

>chr2 110731960 gi|108092833|gb|DQ596825.1| Homo sapiens piRNA piR-34891, complete sequence M -
GAGTTCTTGGCCTAGAGCATTTCACCCCTC
>chr2 110732049 gi|108055444|gb|DQ574190.1| Homo sapiens piRNA piR-42302, complete sequence M -
TCCAAGTATCAGGAGCAGCGTACTCTCAAA
>chr2 110732073 gi|108080605|gb|DQ589351.1| Homo sapiens piRNA piR-56463, complete sequence M -
TGGGGTCATTTGGAGTGCAGCGGTCCAAG
>chr2 110732104 gi|108074960|gb|DQ584585.1| Homo sapiens piRNA piR-51697, complete sequence M -
TGCCATTGTCATAAAGCATGGGGTTGGC
>chr2 110732110 gi|108058951|gb|DQ576210.1| Homo sapiens piRNA piR-44322, complete sequence M -
TCCTCCACTGCCATTGTCATAAAGCATGGG
>chr2 110732235 gi|108100031|gb|DQ600605.1| Homo sapiens piRNA piR-38671, complete sequence M -
TACTGGCTGCAGCAGCAATTGATTGC
>chr2 110732478 gi|108069281|gb|DQ581602.1| Homo sapiens piRNA piR-49714, complete sequence M -
TGATCTGAGCAGCATGAAGTCCCCTGACAT
>chr2 110732488 gi|108066899|gb|DQ580342.1| Homo sapiens piRNA piR-48454, complete sequence M -
TGAGAGCCACTGATCTGAGCAGCATGAAGT
>chr2 110732491 gi|108089192|gb|DQ594920.1| Homo sapiens piRNA piR-61032, complete sequence M -
TTGAGAGCCACTGATCTGAGCAGCATGA
>chr2 110732515 gi|108074908|gb|DQ584556.1| Homo sapiens piRNA piR-51668, complete sequence M -
TGCCATGTTCAGAGTGGAGGTCGACTTGA
>chr2 110732519 gi|108074223|gb|DQ584200.1| Homo sapiens piRNA piR-51312, complete sequence M -
TGCCAATGCCATGTTCAGAGTGGAGGTCGAC
>chr2 110732522 gi|108074221|gb|DQ584199.1| Homo sapiens piRNA piR-51311, complete sequence M -
TGCCAATGCCATGTTCAGAGTGGAGGTC
>chr2 110732554 gi|108053292|gb|DQ572038.1| Homo sapiens piRNA piR-40150, complete sequence M -
TATACAGCAGGAGCCGATTTGGCAGAGAGAC
>chr2 110732585 gi|108102430|gb|DQ601863.1| Homo sapiens piRNA piR-39929, complete sequence M -
TAGTAGATGTGTCTGTGTGACTCCCAAA
>chr2 110732599 gi|108068091|gb|DQ580961.1| Homo sapiens piRNA piR-49073, complete sequence M -
TGAGGGACGCTAGAGGTAGTAGATGTGTCT
>chr2 110732601 gi|108063010|gb|DQ578335.1| Homo sapiens piRNA piR-46447, complete sequence M -
TCTTGAGGGACGCTAGAGGTAGTAGATGTGT
