# Supplementary material for: proTRAC - a software for probabilistic piRNA cluster detection, visualization and analysis
Source: BMC Bioinformatics. 2012 Jan 10;13:5. doi: 10.1186/1471-2105-13-5 (PMC3293768; doi:10.1186/1471-2105-13-5)
Supplement: Additional file 4 — proTRAC results folder containing a picture and a FASTA file for each detected human cluster. After decompression, the folder can be opened as former session in proTRAC. Alternatively, each file can be opened separately with any standard text-editor or graphic-viewer respectively. [file 1471-2105-13-5-S4.ZIP › proTRAC_results_human/monodirectional_clusters/Cluster_120.fas]

>chr15 34817628 gi|108093657|gb|DQ597250.1| Homo sapiens piRNA piR-35316, complete sequence U -
GCCAATTCCAGTCCAAAGCTTTGTTTGCCAAG
>chr15 34818005 gi|108097033|gb|DQ599034.1| Homo sapiens piRNA piR-37100, complete sequence M -
TAACAGGAGAGCAGCAATACGATTTTG
>chr15 34819106 gi|108074122|gb|DQ584148.1| Homo sapiens piRNA piR-51260, complete sequence U -
TGCCAAGAATGAGCACTGTACTGTGGC
>chr15 34819139 gi|108082956|gb|DQ591661.1| Homo sapiens piRNA piR-58773, complete sequence M -
TGTGCAGGATACAGTGTGTTTCATCTG
>chr15 34819863 gi|108093405|gb|DQ597116.1| Homo sapiens piRNA piR-35182, complete sequence M -
GCAGCAACTGCTGTGTGCCATGCTTTTGC
>chr15 34820443 gi|108051269|gb|DQ570015.1| Homo sapiens piRNA piR-30127, complete sequence M -
AACAGAGCCAGGGGACAGTGCCAAAGATGC
>chr15 34820574 gi|108055032|gb|DQ573778.1| Homo sapiens piRNA piR-41890, complete sequence M -
TCATCCAGTACCGGAGAGAGAGATGCCATC
>chr15 34821232 gi|108054735|gb|DQ573481.1| Homo sapiens piRNA piR-41593, complete sequence M -
TCAGCAGCTGGCCGAGCCACAGAGCGA
>chr15 34821347 gi|108077593|gb|DQ586339.1| Homo sapiens piRNA piR-53451, complete sequence M -
TGGAAAACAATCAGTGCATCAGTCTCC
>chr15 34822706 gi|108095283|gb|DQ598118.1| Homo sapiens piRNA piR-36184, complete sequence M -
GGGATTGCTAGCAAGGTACCTGCTGA
