# Supplementary material for: proTRAC - a software for probabilistic piRNA cluster detection, visualization and analysis
Source: BMC Bioinformatics. 2012 Jan 10;13:5. doi: 10.1186/1471-2105-13-5 (PMC3293768; doi:10.1186/1471-2105-13-5)
Supplement: Additional file 4 — proTRAC results folder containing a picture and a FASTA file for each detected human cluster. After decompression, the folder can be opened as former session in proTRAC. Alternatively, each file can be opened separately with any standard text-editor or graphic-viewer respectively. [file 1471-2105-13-5-S4.ZIP › proTRAC_results_human/monodirectional_clusters/Cluster_121.fas]

>chr15 43033385 gi|108077789|gb|DQ586535.1| Homo sapiens piRNA piR-53647, complete sequence U -
TGGAACTCTGGTGTGTGCCTTGAGGATA
>chr15 43033744 gi|108053629|gb|DQ572375.1| Homo sapiens piRNA piR-40487, complete sequence U -
TATGTGCACTTACCACAGATGTGTCGGGACT
>chr15 43034152 gi|108081533|gb|DQ590279.1| Homo sapiens piRNA piR-57391, complete sequence U -
TGGTGCATGTTTTATAAACCCAGACAC
>chr15 43034172 gi|108060878|gb|DQ577217.1| Homo sapiens piRNA piR-45329, complete sequence U -
TCTACAAGGAGAAAGTGTACATTGGTGCA
>chr15 43034316 gi|108054810|gb|DQ573556.1| Homo sapiens piRNA piR-41668, complete sequence U -
TCAGCTGCTAATTCAGCGCTCTAGGTGTAC
>chr15 43034318 gi|108054809|gb|DQ573555.1| Homo sapiens piRNA piR-41667, complete sequence U -
TCAGCTGCTAATTCAGCGCTCTAGGTGT
>chr15 43034390 gi|108097876|gb|DQ599476.1| Homo sapiens piRNA piR-37542, complete sequence U -
TAAGTAGCCAAATGGTAACTGAGACCCACTGT
>chr15 43034488 gi|108077123|gb|DQ585869.1| Homo sapiens piRNA piR-52981, complete sequence U -
TGCTGACAGTGGCATAGTTACATTAACTGT
>chr15 43035518 gi|108077794|gb|DQ586540.1| Homo sapiens piRNA piR-53652, complete sequence U -
TGGAACTGACAGTGATGGGAATGTGGCAA
>chr15 43035592 gi|108077610|gb|DQ586356.1| Homo sapiens piRNA piR-53468, complete sequence U -
TGGAAAAGCTGATGAAGCTACAACTGTGGTA
>chr15 43035629 gi|108065763|gb|DQ579742.1| Homo sapiens piRNA piR-47854, complete sequence U -
TGACCCCTTTAGTCGGAAATATGCTAGTAGT
