# Supplementary material for: proTRAC - a software for probabilistic piRNA cluster detection, visualization and analysis
Source: BMC Bioinformatics. 2012 Jan 10;13:5. doi: 10.1186/1471-2105-13-5 (PMC3293768; doi:10.1186/1471-2105-13-5)
Supplement: Additional file 4 — proTRAC results folder containing a picture and a FASTA file for each detected human cluster. After decompression, the folder can be opened as former session in proTRAC. Alternatively, each file can be opened separately with any standard text-editor or graphic-viewer respectively. [file 1471-2105-13-5-S4.ZIP › proTRAC_results_human/monodirectional_clusters/Cluster_122.fas]

>chr15 51542454 gi|108096032|gb|DQ598505.1| Homo sapiens piRNA piR-36571, complete sequence U -
GTGAGTGAGAAAGCCACGGTCCTGCCTGAT
>chr15 51542493 gi|108080524|gb|DQ589270.1| Homo sapiens piRNA piR-56382, complete sequence U -
TGGGGAGGTGTTGTGCTAGAAGTCACGGA
>chr15 51543071 gi|108079428|gb|DQ588174.1| Homo sapiens piRNA piR-55286, complete sequence U -
TGGCTGGAAAATTCCACTACCTTATCTACTC
>chr15 51543094 gi|108058902|gb|DQ576185.1| Homo sapiens piRNA piR-44297, complete sequence U -
TCCTCAGGTTAAAAGCCCAGTTTTGGCTGGA
>chr15 51543443 gi|108097752|gb|DQ599412.1| Homo sapiens piRNA piR-37478, complete sequence U -
TAAGGATTGTGTATCCACTTGGGGACCTTC
>chr15 51543547 gi|108085605|gb|DQ593034.1| Homo sapiens piRNA piR-33146, complete sequence U -
CCGCAGTGTGACAAATCTTGGATGCCAAGAC
>chr15 51543552 gi|108079908|gb|DQ588654.1| Homo sapiens piRNA piR-55766, complete sequence U -
TGGGACCGCAGTGTGACAAATCTTGGATGCC
>chr15 51543663 gi|108089678|gb|DQ595171.1| Homo sapiens piRNA piR-61283, complete sequence U -
TTGCTCTGGAGGAACTTATGTTGTGGAAA
>chr15 51543665 gi|108059879|gb|DQ576691.1| Homo sapiens piRNA piR-44803, complete sequence U -
TCCTTGCTCTGGAGGAACTTATGTTGTGGA
>chr15 51545938 gi|108100741|gb|DQ600981.1| Homo sapiens piRNA piR-39047, complete sequence U -
TAGAGCTGAGAGTGTGCCAAACATTTGCT
>chr15 51546055 gi|108091368|gb|DQ596051.1| Homo sapiens piRNA piR-34117, complete sequence U -
GAACAAGTCCCATCATTCACGTGAAGCCTCC
>chr15 51546400 gi|108061795|gb|DQ577690.1| Homo sapiens piRNA piR-45802, complete sequence U -
TCTGAAGATGCCTGGCCTCTGCTATCAGC
>chr15 51546410 gi|108068864|gb|DQ581369.1| Homo sapiens piRNA piR-49481, complete sequence U -
TGATAATAGACTTCTGAAGATGCCTGGCCTC
>chr15 51548560 gi|108097162|gb|DQ599100.1| Homo sapiens piRNA piR-37166, complete sequence U -
TAACCATTGGCTGCCCTCAGATTTCCGCA
>chr15 51551072 gi|108095818|gb|DQ598391.1| Homo sapiens piRNA piR-36457, complete sequence U -
GTCAACTTTGGTTCCTTGGGTATTGCTGGC
>chr15 51551205 gi|108072045|gb|DQ583053.1| Homo sapiens piRNA piR-50165, complete sequence U -
TGATTTGCCTAAACTGCCACAGTTTGTC
>chr15 51551388 gi|108100526|gb|DQ600862.1| Homo sapiens piRNA piR-38928, complete sequence U -
TAGACAGATGTCCTTGGTGATAATAATCACA
>chr15 51551639 gi|108067459|gb|DQ580634.1| Homo sapiens piRNA piR-48746, complete sequence U -
TGAGCCAAAGGAAGCTAGGTGCAGTGTC
>chr15 51551798 gi|108052055|gb|DQ570801.1| Homo sapiens piRNA piR-30913, complete sequence U -
AGAGAACTGTCTTACCATGCCTGGTTTC
>chr15 51551842 gi|108096717|gb|DQ598872.1| Homo sapiens piRNA piR-36938, complete sequence U -
TAAAGATGTTGAGGAAGGCTAGCTCCAAGG
>chr15 51551891 gi|108064208|gb|DQ578947.1| Homo sapiens piRNA piR-47059, complete sequence U -
TGAAGAATATCAGTCTGGTGCAGCCCTAGCA
>chr15 51551922 gi|108085397|gb|DQ592925.1| Homo sapiens piRNA piR-33037, complete sequence U -
CCCCATCTGTCTAGCATTTCTCTCTACCTC
>chr15 51552095 gi|108057338|gb|DQ575364.1| Homo sapiens piRNA piR-43476, complete sequence U -
TCCCCAATACTGGAATCCTAACACCATGC
>chr15 51552282 gi|108079949|gb|DQ588695.1| Homo sapiens piRNA piR-55807, complete sequence U -
TGGGAGACAGTTGCTGATTCCTGTTGCC
>chr15 51552330 gi|108053254|gb|DQ572000.1| Homo sapiens piRNA piR-40112, complete sequence U -
TAGTTTCAGCAAAATCCTAGTGATTCCACCA
>chr15 51552442 gi|108056658|gb|DQ575013.1| Homo sapiens piRNA piR-43125, complete sequence U -
TCCCAACATCACTAAGGCTTCAGCAGCCCT
>chr15 51552545 gi|108068924|gb|DQ581411.1| Homo sapiens piRNA piR-49523, complete sequence U -
TGATAGCATGGTTTACCTCAGATATGCTGT
>chr15 51552555 gi|108078591|gb|DQ587337.1| Homo sapiens piRNA piR-54449, complete sequence U -
TGGATGCATATGATAGCATGGTTTACCTCA
>chr15 51552563 gi|108102471|gb|DQ601884.1| Homo sapiens piRNA piR-39950, complete sequence U -
TAGTCACAATGGATGCATATGATAGCATGGT
>chr15 51552576 gi|108051290|gb|DQ570036.1| Homo sapiens piRNA piR-30148, complete sequence U -
AACCAGACGTTTTTAGTCACAATGGATGCAT
>chr15 51552577 gi|108051289|gb|DQ570035.1| Homo sapiens piRNA piR-30147, complete sequence U -
AACCAGACGTTTTTAGTCACAATGGATGCA
>chr15 51552726 gi|108085103|gb|DQ592772.1| Homo sapiens piRNA piR-59884, complete sequence U -
TTAACTTTGGGATAGCCTGAGACACCACC
>chr15 51552730 gi|108061721|gb|DQ577652.1| Homo sapiens piRNA piR-45764, complete sequence U -
TCTCTTAACTTTGGGATAGCCTGAGACAC
>chr15 51552849 gi|108098388|gb|DQ599743.1| Homo sapiens piRNA piR-37809, complete sequence M -
TACAAGCCCTGTGTTTAAAGGTAGGTGCGGTC
>chr15 51552859 gi|108068721|gb|DQ581294.1| Homo sapiens piRNA piR-49406, complete sequence M -
TGAGTTACAAGCCCTGTGTTTAAAGGT
>chr15 51553045 gi|108098396|gb|DQ599747.1| Homo sapiens piRNA piR-37813, complete sequence U -
TACAAGGAGAGAGGACCCAAACAGGGTTGC
>chr15 51553106 gi|108053093|gb|DQ571839.1| Homo sapiens piRNA piR-31951, complete sequence M -
CAAACACGGACCAGAAGAGTGTGCAGTTGC
>chr15 51553111 gi|108051973|gb|DQ570719.1| Homo sapiens piRNA piR-30831, complete sequence M -
AGAACAAACACGGACCAGAAGAGTGTGCA
>chr15 51553121 gi|108070691|gb|DQ582340.1| Homo sapiens piRNA piR-32452, complete sequence M -
CAGCTCGAGCCAGAACAAACACGGACCAGA
>chr15 51553280 gi|108073291|gb|DQ583716.1| Homo sapiens piRNA piR-50828, complete sequence M -
TGCAGGAACAATGGCGAGCCTCTAGCCCGA
>chr15 51553310 gi|108060147|gb|DQ576836.1| Homo sapiens piRNA piR-44948, complete sequence U -
TCGATTAGGCTGAACCTGAGCACTTAGCCA
>chr15 51553374 gi|108101419|gb|DQ601335.1| Homo sapiens piRNA piR-39401, complete sequence M -
TAGCTCTATTAGAAGCCGTGGGTCATGGA
>chr15 51553382 gi|108068709|gb|DQ581288.1| Homo sapiens piRNA piR-49400, complete sequence M -
TGAGTGTTATAGCTCTATTAGAAGCCGTGG
>chr15 51553395 gi|108080328|gb|DQ589074.1| Homo sapiens piRNA piR-56186, complete sequence M -
TGGGCCATGCGGTGAGTGTTATAGCTCTA
>chr15 51553834 gi|108081223|gb|DQ589969.1| Homo sapiens piRNA piR-57081, complete sequence U -
TGGTCAGTTTTATTTCCAGTTGTATGC
>chr15 51554212 gi|108079134|gb|DQ587880.1| Homo sapiens piRNA piR-54992, complete sequence U -
TGGCCATGACCAACATGTCACAATGCTGCA
>chr15 51554246 gi|108090814|gb|DQ595765.1| Homo sapiens piRNA piR-61877, complete sequence M -
TTTCAGTAAACCCACAACCTTCAGCATGGGC
>chr15 51554313 gi|108090637|gb|DQ595673.1| Homo sapiens piRNA piR-61785, complete sequence M -
TTGTGGCTTAGGAACGCCTTTAAGTGGTT
>chr15 51554322 gi|108076914|gb|DQ585660.1| Homo sapiens piRNA piR-52772, complete sequence M -
TGCTATTGTTTGTGGCTTAGGAACGCCTT
>chr15 51554579 gi|108097170|gb|DQ599104.1| Homo sapiens piRNA piR-37170, complete sequence U -
TAACCCAGTGCGCTAGAGGAATTAAAGAC
>chr15 51554650 gi|108052578|gb|DQ571324.1| Homo sapiens piRNA piR-31436, complete sequence U -
AGGGCTGATGAAAGCTCATGGATGGCCT
>chr15 51554936 gi|108086437|gb|DQ593482.1| Homo sapiens piRNA piR-33594, complete sequence U -
CTAAGAGCTAGGACATGTCACTGCAGCCTT
>chr15 51554996 gi|108058594|gb|DQ576026.1| Homo sapiens piRNA piR-44138, complete sequence U -
TCCTACCCAATGGGTTCATGCTCTGTCTGC
>chr15 51556147 gi|108088194|gb|DQ594406.1| Homo sapiens piRNA piR-60518, complete sequence U -
TTCCCAGATTTACTCATGCCTGTTGCCTGA
>chr15 51556640 gi|108081950|gb|DQ590696.1| Homo sapiens piRNA piR-57808, complete sequence U -
TGTAAGGTTCACTTCACACTATCCACCAAT
>chr15 51556972 gi|108053342|gb|DQ572088.1| Homo sapiens piRNA piR-40200, complete sequence U -
TATCAAGTAACATCAGACTTCACTGA
>chr15 51557726 gi|108066891|gb|DQ580338.1| Homo sapiens piRNA piR-48450, complete sequence U -
TGAGAGCAATGCACTTTTGCCTGGGTTC
>chr15 51557726 gi|108061918|gb|DQ577753.1| Homo sapiens piRNA piR-45865, complete sequence U -
TCTGAGAGCAATGCACTTTTGCCTGGGTTC
>chr15 51557727 gi|108061916|gb|DQ577752.1| Homo sapiens piRNA piR-45864, complete sequence U -
TCTGAGAGCAATGCACTTTTGCCTGGGTT
>chr15 51557772 gi|108095582|gb|DQ598271.1| Homo sapiens piRNA piR-36337, complete sequence U -
GGTCGAGTGGGTGAATGATAGGAAACTGC
>chr15 51557942 gi|108095244|gb|DQ598098.1| Homo sapiens piRNA piR-36164, complete sequence U -
GGGACAGCTGGTTGTTGCCACAAGGT
>chr15 51558318 gi|108071965|gb|DQ583011.1| Homo sapiens piRNA piR-50123, complete sequence U -
TGATTGGATCTGGAAGCTTTTTGTGAGGT
>chr15 51558440 gi|108082355|gb|DQ591101.1| Homo sapiens piRNA piR-58213, complete sequence U -
TGTCCGTGGAGATGCAAGTGCCTTGCAAGGA
>chr15 51558441 gi|108082354|gb|DQ591100.1| Homo sapiens piRNA piR-58212, complete sequence U -
TGTCCGTGGAGATGCAAGTGCCTTGCAAGG
>chr15 51558447 gi|108077063|gb|DQ585809.1| Homo sapiens piRNA piR-52921, complete sequence U -
TGCTCTGTCCGTGGAGATGCAAGTGCCTT
>chr15 51558488 gi|108080661|gb|DQ589407.1| Homo sapiens piRNA piR-56519, complete sequence U -
TGGGTACATAGTTTAACCTCTTAGGATGCTC
>chr15 51558489 gi|108090204|gb|DQ595449.1| Homo sapiens piRNA piR-61561, complete sequence U -
TTGGGTACATAGTTTAACCTCTTAGGATGCT
>chr15 51558490 gi|108090202|gb|DQ595448.1| Homo sapiens piRNA piR-61560, complete sequence U -
TTGGGTACATAGTTTAACCTCTTAGGATGC
>chr15 51558550 gi|108077966|gb|DQ586712.1| Homo sapiens piRNA piR-53824, complete sequence U -
TGGAATGAGAGACAGGTGGCCTGGGCTC
>chr15 51559225 gi|108080671|gb|DQ589417.1| Homo sapiens piRNA piR-56529, complete sequence U -
TGGGTAGAAGCAGGGAAAGTTCCTGCCCACC
>chr15 51559381 gi|108079876|gb|DQ588622.1| Homo sapiens piRNA piR-55734, complete sequence U -
TGGGACACAATACGAGGAGCTGGTTTTGC
>chr15 51559386 gi|108082624|gb|DQ591370.1| Homo sapiens piRNA piR-58482, complete sequence U -
TGTGAATGGGACACAATACGAGGAGCTGGT
>chr15 51559845 gi|108097002|gb|DQ599018.1| Homo sapiens piRNA piR-37084, complete sequence U -
TAACACAGTGGATGCTTGAGAGCTTGGAC
>chr15 51559875 gi|108087442|gb|DQ594006.1| Homo sapiens piRNA piR-60118, complete sequence U -
TTCAAATTCGTGTATTGTAAGTGAAGTGCA
>chr15 51560191 gi|108052338|gb|DQ571084.1| Homo sapiens piRNA piR-31196, complete sequence U -
AGGAAACCTAGGGGAAAGTGATATGGTAC
>chr15 51560192 gi|108092506|gb|DQ596652.1| Homo sapiens piRNA piR-34718, complete sequence U -
GAGGAAACCTAGGGGAAAGTGATATGGTA
>chr15 51560208 gi|108065092|gb|DQ579409.1| Homo sapiens piRNA piR-47521, complete sequence U -
TGACACGTGCTCTGGAGGAAACCTAGG
>chr15 51560377 gi|108081969|gb|DQ590715.1| Homo sapiens piRNA piR-57827, complete sequence U -
TGTAATGGTTTCACAAGTGCATGTGTATA
>chr15 51560883 gi|108053302|gb|DQ572048.1| Homo sapiens piRNA piR-40160, complete sequence U -
TATACTGCTGATGGGAATGCAGTGGAACC
>chr15 51562964 gi|108080531|gb|DQ589277.1| Homo sapiens piRNA piR-56389, complete sequence U -
TGGGGATAGTCAGCTTGCGGTGGGAGGAA
>chr15 51563068 gi|108093895|gb|DQ597377.1| Homo sapiens piRNA piR-35443, complete sequence U -
GCCTCAAGACCCACAGGGCCACGTGCTGAA
>chr15 51563455 gi|108095550|gb|DQ598255.1| Homo sapiens piRNA piR-36321, complete sequence U -
GGTATTGCTCCCACAGGTGCTTGAAAGA
>chr15 51563751 gi|108102162|gb|DQ601724.1| Homo sapiens piRNA piR-39790, complete sequence U -
TAGGTAGAACTGTGGTGGAGCTAGTTTGT
>chr15 51563757 gi|108051812|gb|DQ570558.1| Homo sapiens piRNA piR-30670, complete sequence U -
ACCTGGTTAGGTAGAACTGTGGTGGAGCTA
>chr15 51564303 gi|108054426|gb|DQ573172.1| Homo sapiens piRNA piR-41284, complete sequence U -
TCACGGTGTGTAGAATACAATGGGCACAAGC
>chr15 51564425 gi|108099848|gb|DQ600512.1| Homo sapiens piRNA piR-38578, complete sequence U -
TACTCAGGAACACGTATCTTGAAGGTTGG
>chr15 51564706 gi|108054441|gb|DQ573187.1| Homo sapiens piRNA piR-41299, complete sequence U -
TCACTACCTATGATGTCGATATTCTGAGC
>chr15 51565940 gi|108075915|gb|DQ585093.1| Homo sapiens piRNA piR-52205, complete sequence M +
TGCCTGTAATCCCAGCACTTTGGGAGGCC
>chr15 51566266 gi|108099497|gb|DQ600330.1| Homo sapiens piRNA piR-38396, complete sequence U -
TACCTGGTGCAAAGGAAGTCTCCTTTTAT
>chr15 51566384 gi|108070470|gb|DQ582225.1| Homo sapiens piRNA piR-32337, complete sequence U -
CAGACATGTTCACCCTGCTTGAGTTC
>chr15 51566495 gi|108052366|gb|DQ571112.1| Homo sapiens piRNA piR-31224, complete sequence U -
AGGAAGTCTGAAAAGAATGCCCAGTAATA
>chr15 51566725 gi|108082066|gb|DQ590812.1| Homo sapiens piRNA piR-57924, complete sequence U -
TGTAGGCAGATACAGATTCTGAGGTGGTC
>chr15 51566743 gi|108079568|gb|DQ588314.1| Homo sapiens piRNA piR-55426, complete sequence U -
TGGGAAATATGATGGTATTTGTAGGCAGAT
>chr15 51566749 gi|108098366|gb|DQ599729.1| Homo sapiens piRNA piR-37795, complete sequence U -
TACAACTGGGAAATATGATGGTATTTGTAG
>chr15 51566754 gi|108087848|gb|DQ594218.1| Homo sapiens piRNA piR-60330, complete sequence U -
TTCATACAACTGGGAAATATGATGGTATT
>chr15 51567199 gi|108055749|gb|DQ574495.1| Homo sapiens piRNA piR-42607, complete sequence U -
TCCAGAATGGGCCAAGTGACATGTCACCA
>chr15 51567231 gi|108077854|gb|DQ586600.1| Homo sapiens piRNA piR-53712, complete sequence U -
TGGAAGCCAAACCACAAGCGGAGCGGAAGCC
>chr15 51567238 gi|108092817|gb|DQ596817.1| Homo sapiens piRNA piR-34883, complete sequence U -
GAGTGGAAGCCAAACCACAAGCGGAGC
>chr15 51567270 gi|108065086|gb|DQ579406.1| Homo sapiens piRNA piR-47518, complete sequence U -
TGACACGGGCCACAACAGTTAGGGACTGCAC
>chr15 51567271 gi|108065084|gb|DQ579405.1| Homo sapiens piRNA piR-47517, complete sequence U -
TGACACGGGCCACAACAGTTAGGGACTGCA
>chr15 51567272 gi|108065082|gb|DQ579404.1| Homo sapiens piRNA piR-47516, complete sequence U -
TGACACGGGCCACAACAGTTAGGGACTGC
>chr15 51567658 gi|108066122|gb|DQ579927.1| Homo sapiens piRNA piR-48039, complete sequence U -
TGACTCCCAAGCCTGTGCATTTTCCTTG
>chr15 51567721 gi|108055824|gb|DQ574570.1| Homo sapiens piRNA piR-42682, complete sequence U -
TCCAGCAGTTTGCCAGATGTTACCTAAACAGT
>chr15 51568298 gi|108070117|gb|DQ582037.1| Homo sapiens piRNA piR-32149, complete sequence U -
CACATGCCTGCATATAAATGGTCTCAATA
>chr15 51568359 gi|108097641|gb|DQ599353.1| Homo sapiens piRNA piR-37419, complete sequence U -
TAAGCCAAATCATTCTGCTGTGTTAGGATT
>chr15 51568562 gi|108090145|gb|DQ595419.1| Homo sapiens piRNA piR-61531, complete sequence U -
TTGGGACTTTGCAAATCGAGTCACTGTGTCT
>chr15 51568562 gi|108079939|gb|DQ588685.1| Homo sapiens piRNA piR-55797, complete sequence U -
TGGGACTTTGCAAATCGAGTCACTGTGTCT
>chr15 51568753 gi|108081883|gb|DQ590629.1| Homo sapiens piRNA piR-57741, complete sequence U -
TGGTTTGTGGCTTTAAAGTTAAGGAACTTGC
>chr15 51569684 gi|108102576|gb|DQ601938.1| Homo sapiens piRNA piR-40004, complete sequence U -
TAGTCTTTTGTTGCAAGTGTTCAAGGAC
>chr15 51570076 gi|108068263|gb|DQ581052.1| Homo sapiens piRNA piR-49164, complete sequence U -
TGAGGTCTTATTAGTTGGTCTTGACTA
>chr15 51570213 gi|108087494|gb|DQ594033.1| Homo sapiens piRNA piR-60145, complete sequence U -
TTCAAGAGTCCAAAAACTAGAAGTGACCAGC
>chr15 51571252 gi|108092169|gb|DQ596479.1| Homo sapiens piRNA piR-34545, complete sequence U -
GAGAAATGCAGGAAGGAGGTGTGTTATGG
>chr15 51571426 gi|108062991|gb|DQ578324.1| Homo sapiens piRNA piR-46436, complete sequence U -
TCTTGAATGGCAAGCACTTTGGAGGCTAGG
>chr15 51571547 gi|108079619|gb|DQ588365.1| Homo sapiens piRNA piR-55477, complete sequence U -
TGGGAACCTTCTCATCTTCCTGCTGGGCTC
>chr15 51571576 gi|108065363|gb|DQ579536.1| Homo sapiens piRNA piR-47648, complete sequence U -
TGACAGTGACCAGCACTACAGAGTGGAAT
>chr15 51571577 gi|108061846|gb|DQ577716.1| Homo sapiens piRNA piR-45828, complete sequence U -
TCTGACAGTGACCAGCACTACAGAGTGGAA
>chr15 51571578 gi|108065356|gb|DQ579535.1| Homo sapiens piRNA piR-47647, complete sequence U -
TGACAGTGACCAGCACTACAGAGTGGA
>chr15 51571586 gi|108089310|gb|DQ594981.1| Homo sapiens piRNA piR-61093, complete sequence U -
TTGATGCCAATCTGACAGTGACCAGCACTAC
>chr15 51571717 gi|108061937|gb|DQ577763.1| Homo sapiens piRNA piR-45875, complete sequence M -
TCTGAGCCTTAGCCACATCCCACTTGC
>chr15 51572202 gi|108080614|gb|DQ589360.1| Homo sapiens piRNA piR-56472, complete sequence U -
TGGGGTCTAGGATGGAGTAACAGTTCAACCC
>chr15 51572608 gi|108080514|gb|DQ589260.1| Homo sapiens piRNA piR-56372, complete sequence U -
TGGGGAGACCAGGATGGATAGATAAGAAG
>chr15 51572647 gi|108079061|gb|DQ587807.1| Homo sapiens piRNA piR-54919, complete sequence U -
TGGCCACAAGGCAGAAAGAGCCAAACCAGAGC
>chr15 51572722 gi|108102175|gb|DQ601731.1| Homo sapiens piRNA piR-39797, complete sequence U -
TAGGTAGGAAGTGGCCAAAATGAGGTGTA
>chr15 51572723 gi|108102173|gb|DQ601730.1| Homo sapiens piRNA piR-39796, complete sequence U -
TAGGTAGGAAGTGGCCAAAATGAGGTGT
>chr15 51572855 gi|108087630|gb|DQ594104.1| Homo sapiens piRNA piR-60216, complete sequence U -
TTCACCACACCACACTGAGTGAGGGCAGT
>chr15 51572869 gi|108055407|gb|DQ574153.1| Homo sapiens piRNA piR-42265, complete sequence U -
TCCAAGCCTATTTTCTTCACCACACCACAC
>chr15 51572961 gi|108087050|gb|DQ593803.1| Homo sapiens piRNA piR-33915, complete sequence U -
CTGGACTACATTCGTTGACACAGTTACAG
>chr15 51572987 gi|108074279|gb|DQ584231.1| Homo sapiens piRNA piR-51343, complete sequence U -
TGCCACACTGCAAGACCCAAAATGACACTG
>chr15 51573000 gi|108078038|gb|DQ586784.1| Homo sapiens piRNA piR-53896, complete sequence U -
TGGACAAGTGACCTGCCACACTGCAAGACC
>chr15 51573004 gi|108078037|gb|DQ586783.1| Homo sapiens piRNA piR-53895, complete sequence U -
TGGACAAGTGACCTGCCACACTGCAA
>chr15 51573006 gi|108099511|gb|DQ600338.1| Homo sapiens piRNA piR-38404, complete sequence U -
TACCTGTGGACAAGTGACCTGCCACACTGC
>chr15 51573006 gi|108051813|gb|DQ570559.1| Homo sapiens piRNA piR-30671, complete sequence U -
ACCTGTGGACAAGTGACCTGCCACACTGC
>chr15 51573049 gi|108057009|gb|DQ575195.1| Homo sapiens piRNA piR-43307, complete sequence U -
TCCCAGCAGTGGTTGGTCAGGATGTGAGAGT
>chr15 51573050 gi|108057007|gb|DQ575194.1| Homo sapiens piRNA piR-43306, complete sequence U -
TCCCAGCAGTGGTTGGTCAGGATGTGAGAG
>chr15 51573051 gi|108088200|gb|DQ594409.1| Homo sapiens piRNA piR-60521, complete sequence U -
TTCCCAGCAGTGGTTGGTCAGGATGTGAGA
>chr15 51573051 gi|108057005|gb|DQ575193.1| Homo sapiens piRNA piR-43305, complete sequence U -
TCCCAGCAGTGGTTGGTCAGGATGTGAGA
>chr15 51573081 gi|108077946|gb|DQ586692.1| Homo sapiens piRNA piR-53804, complete sequence U -
TGGAATATGGAGCTCATGTGGGCTGGGCAGC
>chr15 51573159 gi|108073539|gb|DQ583844.1| Homo sapiens piRNA piR-50956, complete sequence U -
TGCAGTGGCAGTCAATTCCACAGAGGATGC
>chr15 51573198 gi|108054867|gb|DQ573613.1| Homo sapiens piRNA piR-41725, complete sequence U -
TCAGGGAACACTGGTTTCCCCAGTAACGGGC
>chr15 51573253 gi|108080265|gb|DQ589011.1| Homo sapiens piRNA piR-56123, complete sequence U -
TGGGCAGTAGGCAATAGATAGCATCAGGGTC
>chr15 51573254 gi|108080264|gb|DQ589010.1| Homo sapiens piRNA piR-56122, complete sequence U -
TGGGCAGTAGGCAATAGATAGCATCAGGGT
>chr15 51573296 gi|108088038|gb|DQ594326.1| Homo sapiens piRNA piR-60438, complete sequence U -
TTCCACTGGGAAAGAGCAAGTCCTGGCGGA
>chr15 51573419 gi|108100818|gb|DQ601022.1| Homo sapiens piRNA piR-39088, complete sequence U -
TAGAGTTGTGGTCACTACACTGGAGTC
>chr15 51573433 gi|108059408|gb|DQ576446.1| Homo sapiens piRNA piR-44558, complete sequence U -
TCCTGGAGAAACAGAATAGAGTTGTGGTC
>chr15 51573435 gi|108059406|gb|DQ576445.1| Homo sapiens piRNA piR-44557, complete sequence U -
TCCTGGAGAAACAGAATAGAGTTGTGG
>chr15 51573561 gi|108076448|gb|DQ585369.1| Homo sapiens piRNA piR-52481, complete sequence U -
TGCGTAGTACTGGCTGAGCTTCTACTTGC
>chr15 51573939 gi|108061937|gb|DQ577763.1| Homo sapiens piRNA piR-45875, complete sequence M -
TCTGAGCCTTAGCCACATCCCACTTGC
>chr15 51573979 gi|108095338|gb|DQ598147.1| Homo sapiens piRNA piR-36213, complete sequence U -
GGGGAAGTCAGTGTACCCTTTACTCTTGC
>chr15 51574020 gi|108095870|gb|DQ598418.1| Homo sapiens piRNA piR-36484, complete sequence U -
GTCATTGGTGTATGTGTCAGTTTTCAGTCA
>chr15 51574332 gi|108052595|gb|DQ571341.1| Homo sapiens piRNA piR-31453, complete sequence U -
AGGGTAACTATCATCATGTGTCTGGAGGTC
>chr15 51574346 gi|108063652|gb|DQ578662.1| Homo sapiens piRNA piR-46774, complete sequence U -
TGAAATCAGCAAGGGTAACTATCATCA
>chr15 51574555 gi|108056178|gb|DQ574769.1| Homo sapiens piRNA piR-42881, complete sequence M -
TCCAGTTTAAGCTAGAAGCAAGGAGCCAGC
>chr15 51574557 gi|108062877|gb|DQ578264.1| Homo sapiens piRNA piR-46376, complete sequence U -
TCTTCCAGTTTAAGCTAGAAGCAAGGAGCCA
>chr15 51574558 gi|108062876|gb|DQ578263.1| Homo sapiens piRNA piR-46375, complete sequence U -
TCTTCCAGTTTAAGCTAGAAGCAAGGAGCC
>chr15 51574586 gi|108076803|gb|DQ585549.1| Homo sapiens piRNA piR-52661, complete sequence U -
TGCTACTTGAGATAATAGGGAGCATGTTC
>chr15 51574607 gi|108089038|gb|DQ594840.1| Homo sapiens piRNA piR-60952, complete sequence U -
TTGAAGCATATGGAACATATTCTGCTACTT
>chr15 51574644 gi|108052154|gb|DQ570900.1| Homo sapiens piRNA piR-31012, complete sequence U -
AGCACATGATCTACAGCTGTGATAGTTTAGC
>chr15 51574672 gi|108066681|gb|DQ580228.1| Homo sapiens piRNA piR-48340, complete sequence U -
TGAGAATGTGTGGGTCAAAAGGGCAAGC
>chr15 51574689 gi|108051168|gb|DQ569914.1| Homo sapiens piRNA piR-30026, complete sequence U -
AAACAAAGAAACAGGTGGTGAGAATGTGT
>chr15 51574700 gi|108087414|gb|DQ593992.1| Homo sapiens piRNA piR-60104, complete sequence U -
TTATTGGTGGTCAAACAAAGAAACAGGTGG
>chr15 51574755 gi|108094910|gb|DQ597924.1| Homo sapiens piRNA piR-35990, complete sequence M -
GGCCAACGCAAGTATGGAGGCTGTGAAGGC
>chr15 51574842 gi|108055305|gb|DQ574051.1| Homo sapiens piRNA piR-42163, complete sequence U -
TCCAACACCAGGCCTTGGGGCAACGAAG
>chr15 51574936 gi|108064977|gb|DQ579349.1| Homo sapiens piRNA piR-47461, complete sequence U -
TGACAATGCATCCCCTGCTTTCACATGCTC
>chr15 51574948 gi|108080872|gb|DQ589618.1| Homo sapiens piRNA piR-56730, complete sequence U -
TGGGTGTCCTTTGACAATGCATCCCCTGC
>chr15 51574957 gi|108102506|gb|DQ601902.1| Homo sapiens piRNA piR-39968, complete sequence U -
TAGTCATCCTTGGGTGTCCTTTGACAATGC
>chr15 51575021 gi|108087693|gb|DQ594136.1| Homo sapiens piRNA piR-60248, complete sequence M -
TTCACTTTGTCCTGTTGTTACCCTGGTTC
>chr15 51575207 gi|108099647|gb|DQ600408.1| Homo sapiens piRNA piR-38474, complete sequence U -
TACGCCTTTTTAAAATCTCTGCCAATTA
>chr15 51575516 gi|108072336|gb|DQ583202.1| Homo sapiens piRNA piR-50314, complete sequence U -
TGCAACTACAGGAGTGGTGTTTTTCAGCTA
>chr15 51575523 gi|108098212|gb|DQ599649.1| Homo sapiens piRNA piR-37715, complete sequence U -
TAATGTTGCAACTACAGGAGTGGTGTTTT
>chr15 51575525 gi|108098210|gb|DQ599648.1| Homo sapiens piRNA piR-37714, complete sequence U -
TAATGTTGCAACTACAGGAGTGGTGTT
>chr15 51575525 gi|108090735|gb|DQ595724.1| Homo sapiens piRNA piR-61836, complete sequence U -
TTTAATGTTGCAACTACAGGAGTGGTGTT
>chr15 51575594 gi|108100116|gb|DQ600648.1| Homo sapiens piRNA piR-38714, complete sequence U -
TACTTCAAGGTCTCCCTCGGCTCTAGCTTT
>chr15 51575655 gi|108092788|gb|DQ596799.1| Homo sapiens piRNA piR-34865, complete sequence U -
GAGTAATGGCTTGCTTGAATTCCTTCCCTC
>chr15 51575678 gi|108093144|gb|DQ596982.1| Homo sapiens piRNA piR-35048, complete sequence U -
GCAAGCCTTAACGTATTCAGAGTAAT
>chr15 51575870 gi|108098491|gb|DQ599811.1| Homo sapiens piRNA piR-37877, complete sequence U -
TACACCAGGGCTTTTCTGTTGATTGACGGT
>chr15 51575918 gi|108051830|gb|DQ570576.1| Homo sapiens piRNA piR-30688, complete sequence M -
ACGACACTGATTTGCCCAGTGATTGCC
>chr15 51576160 gi|108100561|gb|DQ600881.1| Homo sapiens piRNA piR-38947, complete sequence U -
TAGACCAACTGTTCCTGAGGGTAAGCGTCC
>chr15 51576170 gi|108087977|gb|DQ594292.1| Homo sapiens piRNA piR-60404, complete sequence M -
TTCCAAGTAATAGACCAACTGTTCCTGAGG
>chr15 51576365 gi|108051631|gb|DQ570377.1| Homo sapiens piRNA piR-30489, complete sequence U -
ACCAAAGTCGCCTGTTCTTTCACTGTGC
>chr15 51576381 gi|108073357|gb|DQ583750.1| Homo sapiens piRNA piR-50862, complete sequence U -
TGCAGGATTAGTACTACCAAAGTCGCC
>chr15 51576549 gi|108099262|gb|DQ600208.1| Homo sapiens piRNA piR-38274, complete sequence U -
TACCCATGGAAGCCTTTTGTTTGGGCCA
>chr15 51576557 gi|108099635|gb|DQ600402.1| Homo sapiens piRNA piR-38468, complete sequence U -
TACGCCAATGATACCCATGGAAGCCTTTTGT
>chr15 51576564 gi|108058606|gb|DQ576032.1| Homo sapiens piRNA piR-44144, complete sequence U -
TCCTACGCCAATGATACCCATGGAAGC
>chr15 51576608 gi|108065499|gb|DQ579606.1| Homo sapiens piRNA piR-47718, complete sequence M -
TGACATGGTAAAATCAAGGAACTGTGA
>chr15 51576624 gi|108079132|gb|DQ587878.1| Homo sapiens piRNA piR-54990, complete sequence U -
TGGCCATCCAGTCCTTGACATGGTAA
>chr15 51576651 gi|108102310|gb|DQ601801.1| Homo sapiens piRNA piR-39867, complete sequence U -
TAGGTGTAATAATAGACTGAATTGTCCCTTC
>chr15 51576674 gi|108057387|gb|DQ575389.1| Homo sapiens piRNA piR-43501, complete sequence U -
TCCCCATAAATTGACAGGAATAGGTGTA
>chr15 51576894 gi|108082380|gb|DQ591126.1| Homo sapiens piRNA piR-58238, complete sequence U -
TGTCCTGTTAGGTGTTGTTTCACTGCAGTT
>chr15 51577058 gi|108092921|gb|DQ596869.1| Homo sapiens piRNA piR-34935, complete sequence M -
GATCTTCAGATGTTTGGTGGGCACCC
>chr15 51577062 gi|108055094|gb|DQ573840.1| Homo sapiens piRNA piR-41952, complete sequence M -
TCATGATAGATCTTCAGATGTTTGGTGGGC
>chr15 51577066 gi|108079371|gb|DQ588117.1| Homo sapiens piRNA piR-55229, complete sequence M -
TGGCTCATGATAGATCTTCAGATGTTTGGT
>chr15 51577105 gi|108087572|gb|DQ594073.1| Homo sapiens piRNA piR-60185, complete sequence U -
TTCAATTTGCACTGTACAGGTGGGTCCGC
>chr15 51577174 gi|108071328|gb|DQ582679.1| Homo sapiens piRNA piR-32791, complete sequence M -
CCACTGATAATGAGAAACAGGCCCCTTCTA
>chr15 51577229 gi|108083988|gb|DQ592195.1| Homo sapiens piRNA piR-59307, complete sequence U -
TGTTATGGGGATTGCACCCACACGGTTC
>chr15 51577316 gi|108051211|gb|DQ569957.1| Homo sapiens piRNA piR-30069, complete sequence U -
AAAGCATTGGTCCGTTAAGCATCTGTAGGTA
>chr15 51577317 gi|108051210|gb|DQ569956.1| Homo sapiens piRNA piR-30068, complete sequence U -
AAAGCATTGGTCCGTTAAGCATCTGTAGGT
>chr15 51577321 gi|108054564|gb|DQ573310.1| Homo sapiens piRNA piR-41422, complete sequence U -
TCAGAAAGCATTGGTCCGTTAAGCATCTGT
>chr15 51577322 gi|108054563|gb|DQ573309.1| Homo sapiens piRNA piR-41421, complete sequence U -
TCAGAAAGCATTGGTCCGTTAAGCATCTG
>chr15 51577324 gi|108054562|gb|DQ573308.1| Homo sapiens piRNA piR-41420, complete sequence M -
TCAGAAAGCATTGGTCCGTTAAGCATC
>chr15 51577417 gi|108052593|gb|DQ571339.1| Homo sapiens piRNA piR-31451, complete sequence U -
AGGGGTTTCAGGATGAAGGTCCATGCTGA
>chr15 51577422 gi|108098040|gb|DQ599562.1| Homo sapiens piRNA piR-37628, complete sequence U -
TAATCCTAGGGGTTTCAGGATGAAGGTCCAT
>chr15 51577423 gi|108098038|gb|DQ599561.1| Homo sapiens piRNA piR-37627, complete sequence U -
TAATCCTAGGGGTTTCAGGATGAAGGTCCA
>chr15 51577424 gi|108098036|gb|DQ599560.1| Homo sapiens piRNA piR-37626, complete sequence U -
TAATCCTAGGGGTTTCAGGATGAAGGTCC
>chr15 51577424 gi|108085142|gb|DQ592793.1| Homo sapiens piRNA piR-59905, complete sequence U -
TTAATCCTAGGGGTTTCAGGATGAAGGTCC
>chr15 51577425 gi|108085140|gb|DQ592792.1| Homo sapiens piRNA piR-59904, complete sequence U -
TTAATCCTAGGGGTTTCAGGATGAAGGTC
>chr15 51577426 gi|108098034|gb|DQ599559.1| Homo sapiens piRNA piR-37625, complete sequence U -
TAATCCTAGGGGTTTCAGGATGAAGGT
>chr15 51577476 gi|108062583|gb|DQ578114.1| Homo sapiens piRNA piR-46226, complete sequence M -
TCTGGTTTGAATGCTTCCCACGTATCTCCCC
>chr15 51577493 gi|108053788|gb|DQ572534.1| Homo sapiens piRNA piR-40646, complete sequence M -
TCAAAATGGAGTCGCTCTGGTTTGAATGC
>chr15 51577503 gi|108101271|gb|DQ601257.1| Homo sapiens piRNA piR-39323, complete sequence M -
TAGCCCTTATTCAAAATGGAGTCGCTCTG
>chr15 51577538 gi|108071949|gb|DQ583003.1| Homo sapiens piRNA piR-50115, complete sequence U -
TGATTGCCAGTTGGTGATCCAACTTCAT
>chr15 51577542 gi|108070667|gb|DQ582328.1| Homo sapiens piRNA piR-32440, complete sequence U -
CAGCCTTTGATTGCCAGTTGGTGATCCAACT
>chr15 51577543 gi|108073230|gb|DQ583680.1| Homo sapiens piRNA piR-50792, complete sequence U -
TGCAGCCTTTGATTGCCAGTTGGTGATCCAAC
>chr15 51577544 gi|108073228|gb|DQ583679.1| Homo sapiens piRNA piR-50791, complete sequence U -
TGCAGCCTTTGATTGCCAGTTGGTGATCCAA
>chr15 51577546 gi|108073227|gb|DQ583678.1| Homo sapiens piRNA piR-50790, complete sequence U -
TGCAGCCTTTGATTGCCAGTTGGTGATCC
>chr15 51577616 gi|108053380|gb|DQ572126.1| Homo sapiens piRNA piR-40238, complete sequence M -
TATCATTATTACTAGCATAAAAGGTGGCCTC
>chr15 51577751 gi|108092638|gb|DQ596719.1| Homo sapiens piRNA piR-34785, complete sequence U -
GAGGCCACGAGGGGTTTTATGCGCCGAGC
>chr15 51577798 gi|108056178|gb|DQ574769.1| Homo sapiens piRNA piR-42881, complete sequence M -
TCCAGTTTAAGCTAGAAGCAAGGAGCCAGC
>chr15 51577886 gi|108073795|gb|DQ583977.1| Homo sapiens piRNA piR-51089, complete sequence U -
TGCATGATCTACAGCTGTGAAAGTTTAGCA
>chr15 51577898 gi|108060015|gb|DQ576762.1| Homo sapiens piRNA piR-44874, complete sequence M -
TCGAAAGGGCAAGTGCATGATCTACAGCTGT
>chr15 51577899 gi|108060014|gb|DQ576761.1| Homo sapiens piRNA piR-44873, complete sequence M -
TCGAAAGGGCAAGTGCATGATCTACAGCTG
>chr15 51577904 gi|108095437|gb|DQ598197.1| Homo sapiens piRNA piR-36263, complete sequence M -
GGGGTCGAAAGGGCAAGTGCATGATCTAC
>chr15 51577933 gi|108090089|gb|DQ595389.1| Homo sapiens piRNA piR-61501, complete sequence U -
TTGGCGATCAAACAGGTGGTGAGAATGTG
>chr15 51577938 gi|108053746|gb|DQ572492.1| Homo sapiens piRNA piR-40604, complete sequence U -
TATTTATTGGCGATCAAACAGGTGGTGAGA
>chr15 51577999 gi|108054051|gb|DQ572797.1| Homo sapiens piRNA piR-40909, complete sequence U -
TCAAGTGGGCTAACGCAAGTATGGAGGC
>chr15 51578009 gi|108092141|gb|DQ596456.1| Homo sapiens piRNA piR-34522, complete sequence U -
GAGAAAACGGATCAAGTGGGCTAACGCAA
>chr15 51578079 gi|108054682|gb|DQ573428.1| Homo sapiens piRNA piR-41540, complete sequence U -
TCAGATCCAACACCAGGCCTTGGTGGTGACGA
>chr15 51578109 gi|108098953|gb|DQ600049.1| Homo sapiens piRNA piR-38115, complete sequence U -
TACCAAAAAAAGAATGTTGGGGTGATC
>chr15 51578190 gi|108078257|gb|DQ587003.1| Homo sapiens piRNA piR-54115, complete sequence U -
TGGAGACGCAGATGCCTGACAAAGCTGGT
>chr15 51578191 gi|108096141|gb|DQ598564.1| Homo sapiens piRNA piR-36630, complete sequence U -
GTGGAGACGCAGATGCCTGACAAAGCTGG
>chr15 51578194 gi|108073860|gb|DQ584011.1| Homo sapiens piRNA piR-51123, complete sequence U -
TGCATGTGGAGACGCAGATGCCTGACAAAGC
>chr15 51578195 gi|108073858|gb|DQ584010.1| Homo sapiens piRNA piR-51122, complete sequence U -
TGCATGTGGAGACGCAGATGCCTGACAAAG
>chr15 51578230 gi|108057997|gb|DQ575703.1| Homo sapiens piRNA piR-43815, complete sequence U -
TCCCTTTAGGTGGTTATTGGAGAACTGGT
>chr15 51578321 gi|108100876|gb|DQ601052.1| Homo sapiens piRNA piR-39118, complete sequence U -
TAGATGACTTCTCCTGGAGAGTTGGATCAGG
>chr15 51578420 gi|108080776|gb|DQ589522.1| Homo sapiens piRNA piR-56634, complete sequence U -
TGGGTGAGGAAGGAAGCCAGGTTTTCTGTG
>chr15 51578441 gi|108065653|gb|DQ579685.1| Homo sapiens piRNA piR-47797, complete sequence U -
TGACCAGAACTCTGGGGATTTGGGTGAGG
>chr15 51578454 gi|108097525|gb|DQ599291.1| Homo sapiens piRNA piR-37357, complete sequence U -
TAAGAGGTGTTGACCAGAACTCTGGG
>chr15 51578462 gi|108087355|gb|DQ593962.1| Homo sapiens piRNA piR-60074, complete sequence U -
TTATATGCAAATAAGAGGTGTTGACCAGA
>chr15 51578470 gi|108092213|gb|DQ596502.1| Homo sapiens piRNA piR-34568, complete sequence U -
GAGAATATTTATATGCAAATAAGAGGTGT
>chr15 51578506 gi|108071665|gb|DQ582855.1| Homo sapiens piRNA piR-32967, complete sequence U -
CCCAGATTTGAGCTATGATGTGTGGAGAGG
>chr15 51578508 gi|108056991|gb|DQ575185.1| Homo sapiens piRNA piR-43297, complete sequence U -
TCCCAGATTTGAGCTATGATGTGTGGAGA
>chr15 51578668 gi|108100029|gb|DQ600604.1| Homo sapiens piRNA piR-38670, complete sequence U -
TACTGGCTGATGGTACCATACTGTGGGTC
>chr15 51578682 gi|108097617|gb|DQ599340.1| Homo sapiens piRNA piR-37406, complete sequence U -
TAAGCACTTTGTACCATACTGGCTGATGGTA
>chr15 51578708 gi|108088990|gb|DQ594816.1| Homo sapiens piRNA piR-60928, complete sequence U -
TTGAAATGCAACGAGCTAAGTGGAATAAGC
>chr15 51578712 gi|108095137|gb|DQ598043.1| Homo sapiens piRNA piR-36109, complete sequence U -
GGCTTTGAAATGCAACGAGCTAAGTGGAAT
>chr15 51578713 gi|108079512|gb|DQ588258.1| Homo sapiens piRNA piR-55370, complete sequence U -
TGGCTTTGAAATGCAACGAGCTAAGTGGAA
>chr15 51578729 gi|108102492|gb|DQ601895.1| Homo sapiens piRNA piR-39961, complete sequence U -
TAGTCAGGGCACACTTGGCTTTGAAATGC
>chr15 51578737 gi|108077533|gb|DQ586279.1| Homo sapiens piRNA piR-53391, complete sequence U -
TGCTTGGTAGTCAGGGCACACTTGGCTT
>chr15 51578749 gi|108080472|gb|DQ589218.1| Homo sapiens piRNA piR-56330, complete sequence U -
TGGGCTTTGGACATGCTTGGTAGTCAGGG
>chr15 51578794 gi|108080520|gb|DQ589266.1| Homo sapiens piRNA piR-56378, complete sequence U -
TGGGGAGGATTCCCTTTGTGCTGTCCAAGG
>chr15 51578798 gi|108090177|gb|DQ595435.1| Homo sapiens piRNA piR-61547, complete sequence U -
TTGGGGAGGATTCCCTTTGTGCTGTCC
>chr15 51578925 gi|108072702|gb|DQ583393.1| Homo sapiens piRNA piR-50505, complete sequence U -
TGCACAGGTACAAAGCAACAGATCTGCAGAA
>chr15 51578926 gi|108072701|gb|DQ583392.1| Homo sapiens piRNA piR-50504, complete sequence U -
TGCACAGGTACAAAGCAACAGATCTGCAGA
>chr15 51578928 gi|108072699|gb|DQ583391.1| Homo sapiens piRNA piR-50503, complete sequence U -
TGCACAGGTACAAAGCAACAGATCTGCA
>chr15 51578929 gi|108072697|gb|DQ583390.1| Homo sapiens piRNA piR-50502, complete sequence U -
TGCACAGGTACAAAGCAACAGATCTGC
>chr15 51578953 gi|108080787|gb|DQ589533.1| Homo sapiens piRNA piR-56645, complete sequence U -
TGGGTGATTTTCATCTGATTGCCTTGCTGC
>chr15 51579180 gi|108054192|gb|DQ572938.1| Homo sapiens piRNA piR-41050, complete sequence U -
TCACAGATGAATGTGCTGGGTAGGTTCAGC
>chr15 51579277 gi|108082896|gb|DQ591629.1| Homo sapiens piRNA piR-58741, complete sequence U -
TGTGCACTAGCTGTCATTGGATAAGTCAT
>chr15 51579278 gi|108082894|gb|DQ591628.1| Homo sapiens piRNA piR-58740, complete sequence U -
TGTGCACTAGCTGTCATTGGATAAGTCA
>chr15 51579463 gi|108061472|gb|DQ577522.1| Homo sapiens piRNA piR-45634, complete sequence U -
TCTCCCTTGACTGAGGAGCCTCGGTTGTT
>chr15 51579535 gi|108054036|gb|DQ572782.1| Homo sapiens piRNA piR-40894, complete sequence U -
TCAAGGTTCGCATTGCGTTAGTAATGCCTG
>chr15 51579553 gi|108074501|gb|DQ584346.1| Homo sapiens piRNA piR-51458, complete sequence U -
TGCCAGAGAACACAGGTATCAAGGTTCGCA
>chr15 51579554 gi|108074499|gb|DQ584345.1| Homo sapiens piRNA piR-51457, complete sequence U -
TGCCAGAGAACACAGGTATCAAGGTTCGC
>chr15 51579554 gi|108052911|gb|DQ571657.1| Homo sapiens piRNA piR-31769, complete sequence U -
ATGCCAGAGAACACAGGTATCAAGGTTCGC
>chr15 51579644 gi|108090479|gb|DQ595592.1| Homo sapiens piRNA piR-61704, complete sequence U -
TTGTAGCATGTGAGACAGCCTGGTGTGA
>chr15 51579644 gi|108082054|gb|DQ590800.1| Homo sapiens piRNA piR-57912, complete sequence U -
TGTAGCATGTGAGACAGCCTGGTGTGA
>chr15 51579761 gi|108080336|gb|DQ589082.1| Homo sapiens piRNA piR-56194, complete sequence U -
TGGGCCCAGGAGACAAAGCCTGCATGGGAGA
>chr15 51579761 gi|108071690|gb|DQ582868.1| Homo sapiens piRNA piR-32980, complete sequence U -
CCCAGGAGACAAAGCCTGCATGGGAGA
>chr15 51579763 gi|108080335|gb|DQ589081.1| Homo sapiens piRNA piR-56193, complete sequence U -
TGGGCCCAGGAGACAAAGCCTGCATGGGA
>chr15 51579806 gi|108101814|gb|DQ601540.1| Homo sapiens piRNA piR-39606, complete sequence U -
TAGGATGGAGACCTGGCCAGGGCAGAGGGA
>chr15 51579858 gi|108097309|gb|DQ599176.1| Homo sapiens piRNA piR-37242, complete sequence U -
TAACTGAACAACTGGTTGGAGGGCATGAG
>chr15 51579861 gi|108097307|gb|DQ599175.1| Homo sapiens piRNA piR-37241, complete sequence U -
TAACTGAACAACTGGTTGGAGGGCAT
>chr15 51579883 gi|108064599|gb|DQ579154.1| Homo sapiens piRNA piR-47266, complete sequence U -
TGAATAATTACTTTGGGGGTCTTAAC
>chr15 51579902 gi|108089018|gb|DQ594830.1| Homo sapiens piRNA piR-60942, complete sequence U -
TTGAAGAAAACCAGGACTCAGTTGAATAA
>chr15 51579906 gi|108051709|gb|DQ570455.1| Homo sapiens piRNA piR-30567, complete sequence U -
ACCATTGAAGAAAACCAGGACTCAGTTGA
>chr15 51579965 gi|108094346|gb|DQ597630.1| Homo sapiens piRNA piR-35696, complete sequence U -
GCTTCAGGTCAGACACCAAGGAGGTGGTAC
>chr15 51579966 gi|108077484|gb|DQ586230.1| Homo sapiens piRNA piR-53342, complete sequence U -
TGCTTCAGGTCAGACACCAAGGAGGTGGTA
>chr15 51579967 gi|108077483|gb|DQ586229.1| Homo sapiens piRNA piR-53341, complete sequence U -
TGCTTCAGGTCAGACACCAAGGAGGTGGT
>chr15 51579970 gi|108077481|gb|DQ586227.1| Homo sapiens piRNA piR-53339, complete sequence U -
TGCTTCAGGTCAGACACCAAGGAGGT
>chr15 51580020 gi|108051352|gb|DQ570098.1| Homo sapiens piRNA piR-30210, complete sequence U -
AAGATGCACATAGACTTTAGTTGCCAA
>chr15 51580168 gi|108081559|gb|DQ590305.1| Homo sapiens piRNA piR-57417, complete sequence U -
TGGTGCTTTGAAAGTATTAGACAAAAGCAGC
>chr15 51580184 gi|108102463|gb|DQ601880.1| Homo sapiens piRNA piR-39946, complete sequence U -
TAGTCAAACTCATGGTGCTTTGAAAGT
>chr15 51580190 gi|108097390|gb|DQ599218.1| Homo sapiens piRNA piR-37284, complete sequence U -
TAAGAAATTTAGTCAAACTCATGGTGCTTT
>chr15 51580195 gi|108075993|gb|DQ585132.1| Homo sapiens piRNA piR-52244, complete sequence U -
TGCCTTAAGAAATTTAGTCAAACTCATGGT
>chr15 51580217 gi|108080475|gb|DQ589221.1| Homo sapiens piRNA piR-56333, complete sequence U -
TGGGGAAAATAGAGACTCCAGTGCCTTAA
>chr15 51580239 gi|108071959|gb|DQ583008.1| Homo sapiens piRNA piR-50120, complete sequence U -
TGATTGCTGTAGGAGATCTAGACTGGGGAA
>chr15 51580240 gi|108071957|gb|DQ583007.1| Homo sapiens piRNA piR-50119, complete sequence U -
TGATTGCTGTAGGAGATCTAGACTGGGGA
>chr15 51580252 gi|108067011|gb|DQ580400.1| Homo sapiens piRNA piR-48512, complete sequence U -
TGAGAGGTTTGTGATTGCTGTAGGAGAT
>chr15 51580270 gi|108097467|gb|DQ599260.1| Homo sapiens piRNA piR-37326, complete sequence U -
TAAGACATGGTCCTTACTCTTGAGAGGTTT
>chr15 51580271 gi|108097462|gb|DQ599257.1| Homo sapiens piRNA piR-37323, complete sequence U -
TAAGACATGGTCCTTACTCTTGAGAGGTT
>chr15 51580272 gi|108097459|gb|DQ599255.1| Homo sapiens piRNA piR-37321, complete sequence U -
TAAGACATGGTCCTTACTCTTGAGAGGT
>chr15 51580273 gi|108097457|gb|DQ599254.1| Homo sapiens piRNA piR-37320, complete sequence U -
TAAGACATGGTCCTTACTCTTGAGAGG
>chr15 51580274 gi|108097455|gb|DQ599253.1| Homo sapiens piRNA piR-37319, complete sequence U -
TAAGACATGGTCCTTACTCTTGAGAG
>chr15 51580359 gi|108093096|gb|DQ596958.1| Homo sapiens piRNA piR-35024, complete sequence U -
GCAAAGGGTAAGTGGTTTCATTCATTCAAA
>chr15 51580360 gi|108093094|gb|DQ596957.1| Homo sapiens piRNA piR-35023, complete sequence U -
GCAAAGGGTAAGTGGTTTCATTCATTCAA
>chr15 51580404 gi|108051793|gb|DQ570539.1| Homo sapiens piRNA piR-30651, complete sequence U -
ACCTGATGAGGGCCAGGGATGGTAGG
>chr15 51580406 gi|108082214|gb|DQ590960.1| Homo sapiens piRNA piR-58072, complete sequence U -
TGTCAGGACCTGATGAGGGCCAGGGATGGTA
>chr15 51580433 gi|108052450|gb|DQ571196.1| Homo sapiens piRNA piR-31308, complete sequence U -
AGGATTGAGCACACAGGTAACTCAGCTGTC
>chr15 51580444 gi|108092802|gb|DQ596808.1| Homo sapiens piRNA piR-34874, complete sequence U -
GAGTATGGCAGGATTGAGCACACAGGTA
>chr15 51580458 gi|108055807|gb|DQ574553.1| Homo sapiens piRNA piR-42665, complete sequence U -
TCCAGATTGGGCTGGGAGTATGGCAGGAT
>chr15 51580475 gi|108063787|gb|DQ578731.1| Homo sapiens piRNA piR-46843, complete sequence U -
TGAACAAGAATTCCTGTCTCCAGATTGGGC
>chr15 51580647 gi|108081322|gb|DQ590068.1| Homo sapiens piRNA piR-57180, complete sequence U -
TGGTGAAACCTGAGGTGCAAGACTCCAGGT
>chr15 51580669 gi|108100820|gb|DQ601023.1| Homo sapiens piRNA piR-39089, complete sequence U -
TAGATAAAGCAGGAACGCGGTGGTGAAA
>chr15 51580687 gi|108063673|gb|DQ578673.1| Homo sapiens piRNA piR-46785, complete sequence U -
TGAAATGAGGAAACTCCCTTAGATAAAGC
>chr15 51580872 gi|108096951|gb|DQ598992.1| Homo sapiens piRNA piR-37058, complete sequence U -
TAACAAGGAGCAGGCTTGTGGGGCCAGAA
>chr15 51580890 gi|108066452|gb|DQ580102.1| Homo sapiens piRNA piR-48214, complete sequence U -
TGAGAACAGTCTGCGTTTAACAAGGAGC
>chr15 51580892 gi|108075777|gb|DQ585019.1| Homo sapiens piRNA piR-52131, complete sequence U -
TGCCTGAGAACAGTCTGCGTTTAACAAGGA
>chr15 51580911 gi|108093786|gb|DQ597319.1| Homo sapiens piRNA piR-35385, complete sequence U -
GCCCAGATCACAGCTGTCATGCCTGAGAAC
>chr15 51580915 gi|108093382|gb|DQ597104.1| Homo sapiens piRNA piR-35170, complete sequence U -
GCAGAGCCCAGATCACAGCTGTCATGCCTGA
>chr15 51580973 gi|108072601|gb|DQ583340.1| Homo sapiens piRNA piR-50452, complete sequence U -
TGCAATTCTGTAATGGACAGTAGGATATGGG
>chr15 51581040 gi|108060595|gb|DQ577070.1| Homo sapiens piRNA piR-45182, complete sequence U -
TCGGTGTTGGTTTAGTCGCTATGGGTGGG
>chr15 51581043 gi|108055055|gb|DQ573801.1| Homo sapiens piRNA piR-41913, complete sequence U -
TCATCGGTGTTGGTTTAGTCGCTATGGGT
>chr15 51581048 gi|108087193|gb|DQ593878.1| Homo sapiens piRNA piR-33990, complete sequence U -
CTGTCTCATCGGTGTTGGTTTAGTCGCTA
>chr15 51581048 gi|108082452|gb|DQ591198.1| Homo sapiens piRNA piR-58310, complete sequence U -
TGTCTCATCGGTGTTGGTTTAGTCGCTA
>chr15 51581135 gi|108073569|gb|DQ583859.1| Homo sapiens piRNA piR-50971, complete sequence U -
TGCAGTTATGTTGCGGGGAGGTCACTGCCA
>chr15 51581136 gi|108073567|gb|DQ583858.1| Homo sapiens piRNA piR-50970, complete sequence U -
TGCAGTTATGTTGCGGGGAGGTCACTGCC
>chr15 51581148 gi|108051392|gb|DQ570138.1| Homo sapiens piRNA piR-30250, complete sequence U -
AAGGAGGTCAGAATGCAGTTATGTTGCGGG
>chr15 51581161 gi|108078832|gb|DQ587578.1| Homo sapiens piRNA piR-54690, complete sequence U -
TGGCACTGCAAGAAGGAGGTCAGAATGCA
>chr15 51581297 gi|108082475|gb|DQ591221.1| Homo sapiens piRNA piR-58333, complete sequence U -
TGTCTGCTTCTCAGGGACCTGTACCCACCAC
>chr15 51581418 gi|108051493|gb|DQ570239.1| Homo sapiens piRNA piR-30351, complete sequence U -
ACAAGGCATTTGAAATGTAAAGATTTATGTA
>chr15 51581606 gi|108082589|gb|DQ591335.1| Homo sapiens piRNA piR-58447, complete sequence U -
TGTGAAGCCTGGAGCAGGAGTCAGGGG
>chr15 51581610 gi|108079855|gb|DQ588601.1| Homo sapiens piRNA piR-55713, complete sequence U -
TGGGAATGTGAAGCCTGGAGCAGGAGTCA
>chr15 51581612 gi|108062463|gb|DQ578051.1| Homo sapiens piRNA piR-46163, complete sequence U -
TCTGGGAATGTGAAGCCTGGAGCAGGAGT
>chr15 51581659 gi|108069412|gb|DQ581669.1| Homo sapiens piRNA piR-49781, complete sequence U -
TGATGACAAGCAGAGCCAAGTTCACGTCCC
>chr15 51581660 gi|108051458|gb|DQ570204.1| Homo sapiens piRNA piR-30316, complete sequence U -
AATGATGACAAGCAGAGCCAAGTTCACGTCC
>chr15 51581703 gi|108092234|gb|DQ596513.1| Homo sapiens piRNA piR-34579, complete sequence U -
GAGACAGGTTGGTTTAAAAGCCTCCCATGG
>chr15 51581867 gi|108096959|gb|DQ598996.1| Homo sapiens piRNA piR-37062, complete sequence U -
TAACAAGGTTGCCTCAAATTATTTGG
>chr15 51581879 gi|108101451|gb|DQ601351.1| Homo sapiens piRNA piR-39417, complete sequence U -
TAGCTGTAGAGAAGATTAACAAGGTTGCCT
>chr15 51582058 gi|108081071|gb|DQ589817.1| Homo sapiens piRNA piR-56929, complete sequence U -
TGGTAGCATGAATGCTGTGTAGGATGTTG
>chr15 51582059 gi|108081070|gb|DQ589816.1| Homo sapiens piRNA piR-56928, complete sequence U -
TGGTAGCATGAATGCTGTGTAGGATGTT
>chr15 51582060 gi|108092100|gb|DQ596433.1| Homo sapiens piRNA piR-34499, complete sequence U -
GACTGGTAGCATGAATGCTGTGTAGGATGT
>chr15 51582063 gi|108079929|gb|DQ588675.1| Homo sapiens piRNA piR-55787, complete sequence U -
TGGGACTGGTAGCATGAATGCTGTGTAGGA
>chr15 51582064 gi|108079928|gb|DQ588674.1| Homo sapiens piRNA piR-55786, complete sequence U -
TGGGACTGGTAGCATGAATGCTGTGTAGG
>chr15 51582066 gi|108077315|gb|DQ586061.1| Homo sapiens piRNA piR-53173, complete sequence U -
TGCTGGGACTGGTAGCATGAATGCTGTGTA
>chr15 51582067 gi|108077314|gb|DQ586060.1| Homo sapiens piRNA piR-53172, complete sequence U -
TGCTGGGACTGGTAGCATGAATGCTGTGT
>chr15 51582069 gi|108062328|gb|DQ577970.1| Homo sapiens piRNA piR-46082, complete sequence U -
TCTGCTGGGACTGGTAGCATGAATGCTGT
>chr15 51582112 gi|108079812|gb|DQ588558.1| Homo sapiens piRNA piR-55670, complete sequence U -
TGGGAAGTTGGGGGTGCTGTTCAGGCTT
>chr15 51582197 gi|108072340|gb|DQ583204.1| Homo sapiens piRNA piR-50316, complete sequence U -
TGCAACTCAACCTCAGTTTCAGGCCTGCTA
>chr15 51582199 gi|108089384|gb|DQ595019.1| Homo sapiens piRNA piR-61131, complete sequence U -
TTGCAACTCAACCTCAGTTTCAGGCCTGC
>chr15 51582202 gi|108081887|gb|DQ590633.1| Homo sapiens piRNA piR-57745, complete sequence U -
TGGTTTTGCAACTCAACCTCAGTTTCAGGCC
>chr15 51582210 gi|108053773|gb|DQ572519.1| Homo sapiens piRNA piR-40631, complete sequence U -
TCAAAAGATGGTTTTGCAACTCAACCTCAGT
>chr15 51582270 gi|108060839|gb|DQ577197.1| Homo sapiens piRNA piR-45309, complete sequence U -
TCTAAGGAGTTAGGGAAGTGAGGGCTCAC
>chr15 51582341 gi|108072167|gb|DQ583116.1| Homo sapiens piRNA piR-50228, complete sequence U -
TGCAAAGGGAAACACAATGCCTCAGTCC
>chr15 51582366 gi|108068623|gb|DQ581240.1| Homo sapiens piRNA piR-49352, complete sequence M -
TGAGTGCTTACTATATGCCAGGCACTGTGC
>chr15 51582368 gi|108099963|gb|DQ600570.1| Homo sapiens piRNA piR-38636, complete sequence U -
TACTGAGTGCTTACTATATGCCAGGCACTGT
>chr15 51582369 gi|108099961|gb|DQ600569.1| Homo sapiens piRNA piR-38635, complete sequence U -
TACTGAGTGCTTACTATATGCCAGGCACTG
>chr15 51582474 gi|108076173|gb|DQ585226.1| Homo sapiens piRNA piR-52338, complete sequence U -
TGCGAACTTTGCTGTTCACCACCATGGCTGC
>chr15 51582487 gi|108055614|gb|DQ574360.1| Homo sapiens piRNA piR-42472, complete sequence U -
TCCACCATGTGCTGCGAACTTTGCTGTTCA
>chr15 51582488 gi|108055613|gb|DQ574359.1| Homo sapiens piRNA piR-42471, complete sequence U -
TCCACCATGTGCTGCGAACTTTGCTGTTC
>chr15 51582493 gi|108081237|gb|DQ589983.1| Homo sapiens piRNA piR-57095, complete sequence U -
TGGTCCACCATGTGCTGCGAACTTTGC
>chr15 51582495 gi|108064771|gb|DQ579243.1| Homo sapiens piRNA piR-47355, complete sequence U -
TGAATGGTCCACCATGTGCTGCGAACTTT
>chr15 51582497 gi|108064769|gb|DQ579242.1| Homo sapiens piRNA piR-47354, complete sequence U -
TGAATGGTCCACCATGTGCTGCGAACT
>chr15 51582502 gi|108070934|gb|DQ582466.1| Homo sapiens piRNA piR-32578, complete sequence U -
CAGTAAATGAATGGTCCACCATGTGCTGC
>chr15 51582507 gi|108054557|gb|DQ573303.1| Homo sapiens piRNA piR-41415, complete sequence U -
TCAGAAACAGTAAATGAATGGTCCACCATGT
>chr15 51582515 gi|108058972|gb|DQ576221.1| Homo sapiens piRNA piR-44333, complete sequence U -
TCCTCCAGTTCAGAAACAGTAAATGAATGGTC
>chr15 51582570 gi|108053377|gb|DQ572123.1| Homo sapiens piRNA piR-40235, complete sequence U -
TATCATGTGGTCAGAAGGCATTCTTT
>chr15 51582605 gi|108062952|gb|DQ578304.1| Homo sapiens piRNA piR-46416, complete sequence U -
TCTTCTGAAGACTTAGGAATAAAAAAGGGC
>chr15 51582654 gi|108101919|gb|DQ601594.1| Homo sapiens piRNA piR-39660, complete sequence U -
TAGGCATTGAACAGGATGTGTAGCCAGTT
>chr15 51582718 gi|108079059|gb|DQ587805.1| Homo sapiens piRNA piR-54917, complete sequence U -
TGGCCAATTGGAATTTTCACAGCCAAGGCA
>chr15 51582793 gi|108089365|gb|DQ595009.1| Homo sapiens piRNA piR-61121, complete sequence U -
TTGATTTGACACACCTCCCTACACTTACCCC
>chr15 51582800 gi|108077458|gb|DQ586204.1| Homo sapiens piRNA piR-53316, complete sequence U -
TGCTTAATTGATTTGACACACCTCCCTACAC
>chr15 51582807 gi|108101048|gb|DQ601142.1| Homo sapiens piRNA piR-39208, complete sequence U -
TAGCACTTGCTTAATTGATTTGACACACCTC
>chr15 51582809 gi|108101046|gb|DQ601141.1| Homo sapiens piRNA piR-39207, complete sequence U -
TAGCACTTGCTTAATTGATTTGACACACC
>chr15 51582833 gi|108079507|gb|DQ588253.1| Homo sapiens piRNA piR-55365, complete sequence U -
TGGCTTTAGGCATGTATCTTGCAACTAGCA
>chr15 51582889 gi|108080447|gb|DQ589193.1| Homo sapiens piRNA piR-56305, complete sequence U -
TGGGCTTCTACGTTAATTCTGAGAGTGGCC
>chr15 51582906 gi|108094770|gb|DQ597850.1| Homo sapiens piRNA piR-35916, complete sequence U -
GGCAATGCAGTGGTCCTGGGCTTCTACGT
>chr15 51582945 gi|108085692|gb|DQ593082.1| Homo sapiens piRNA piR-33194, complete sequence U -
CCTATGTATAGAGCAACATGACGCTCGGAGG
>chr15 51583116 gi|108063715|gb|DQ578694.1| Homo sapiens piRNA piR-46806, complete sequence U -
TGAAATGGGGCTTCACCTGTACTTGGGCAT
>chr15 51583125 gi|108094139|gb|DQ597508.1| Homo sapiens piRNA piR-35574, complete sequence U -
GCTCAACGTGAAATGGGGCTTCACCTGTA
>chr15 51583130 gi|108069660|gb|DQ581798.1| Homo sapiens piRNA piR-49910, complete sequence U -
TGATGCTCAACGTGAAATGGGGCTTCAC
>chr15 51583147 gi|108077558|gb|DQ586304.1| Homo sapiens piRNA piR-53416, complete sequence U -
TGCTTTAGGGCCATAATGATGCTCAAC
>chr15 51583147 gi|108069957|gb|DQ581953.1| Homo sapiens piRNA piR-32065, complete sequence U -
CAATGCTTTAGGGCCATAATGATGCTCAAC
>chr15 51583164 gi|108062397|gb|DQ578013.1| Homo sapiens piRNA piR-46125, complete sequence U -
TCTGGAGGTTGGGGCAATGCTTTAGGG
>chr15 51583208 gi|108080152|gb|DQ588898.1| Homo sapiens piRNA piR-56010, complete sequence U -
TGGGATGGGGTAACCAGGGTAGCCCGTGTC
>chr15 51583223 gi|108065143|gb|DQ579435.1| Homo sapiens piRNA piR-47547, complete sequence U -
TGACAGAATCCAATGGGATGGGGTAACC
>chr15 51583225 gi|108054932|gb|DQ573678.1| Homo sapiens piRNA piR-41790, complete sequence U -
TCAGTGACAGAATCCAATGGGATGGGGTAA
>chr15 51583226 gi|108085726|gb|DQ593104.1| Homo sapiens piRNA piR-33216, complete sequence U -
CCTCAGTGACAGAATCCAATGGGATGGGGTA
>chr15 51583247 gi|108054276|gb|DQ573022.1| Homo sapiens piRNA piR-41134, complete sequence U -
TCACATGGCATGCTGGGACCTCAGTGAC
>chr15 51583262 gi|108101820|gb|DQ601543.1| Homo sapiens piRNA piR-39609, complete sequence U -
TAGGATGGCTCAATCACATGGCATGC
>chr15 51583352 gi|108071135|gb|DQ582572.1| Homo sapiens piRNA piR-32684, complete sequence U -
CCAAAAACTGCCAGTGCCCCCACTCTC
>chr15 51583427 gi|108072313|gb|DQ583192.1| Homo sapiens piRNA piR-50304, complete sequence U -
TGCAACCAGTGTCTCTGCCTACCCGATCCT
>chr15 51583429 gi|108072311|gb|DQ583191.1| Homo sapiens piRNA piR-50303, complete sequence U -
TGCAACCAGTGTCTCTGCCTACCCGATC
>chr15 51583431 gi|108071749|gb|DQ582899.1| Homo sapiens piRNA piR-33011, complete sequence U -
CCCATGCAACCAGTGTCTCTGCCTACCCGA
>chr15 51583453 gi|108097800|gb|DQ599437.1| Homo sapiens piRNA piR-37503, complete sequence U -
TAAGGGATGTCATCTGGGCCCATGCA
>chr15 51583453 gi|108053652|gb|DQ572398.1| Homo sapiens piRNA piR-40510, complete sequence U -
TATTAAGGGATGTCATCTGGGCCCATGCA
>chr15 51583469 gi|108090275|gb|DQ595485.1| Homo sapiens piRNA piR-61597, complete sequence U -
TTGGTCCTGTCCTTTCAATATTAAGGGATGT
>chr15 51583633 gi|108098420|gb|DQ599762.1| Homo sapiens piRNA piR-37828, complete sequence U -
TACAATAAGCACTTGTCAAATGCTGGTCTCC
>chr15 51583653 gi|108076728|gb|DQ585497.1| Homo sapiens piRNA piR-52609, complete sequence U -
TGCTACCAATGCTCATTATACAATAAGCA
>chr15 51583670 gi|108061353|gb|DQ577460.1| Homo sapiens piRNA piR-45572, complete sequence U -
TCTCATGTTCTGTGAATGCTACCAATGC
>chr15 51583707 gi|108098575|gb|DQ599854.1| Homo sapiens piRNA piR-37920, complete sequence U -
TACACTTTTCTGTGTGGCCTTTGAAATGAA
>chr15 51583708 gi|108098573|gb|DQ599853.1| Homo sapiens piRNA piR-37919, complete sequence U -
TACACTTTTCTGTGTGGCCTTTGAAATGA
>chr15 51583708 gi|108095736|gb|DQ598349.1| Homo sapiens piRNA piR-36415, complete sequence U -
GTACACTTTTCTGTGTGGCCTTTGAAATGA
>chr15 51583710 gi|108090463|gb|DQ595584.1| Homo sapiens piRNA piR-61696, complete sequence U -
TTGTACACTTTTCTGTGTGGCCTTTGAAAT
>chr15 51583710 gi|108081981|gb|DQ590727.1| Homo sapiens piRNA piR-57839, complete sequence U -
TGTACACTTTTCTGTGTGGCCTTTGAAAT
>chr15 51583713 gi|108053248|gb|DQ571994.1| Homo sapiens piRNA piR-40106, complete sequence U -
TAGTTGTACACTTTTCTGTGTGGCCTTTGA
>chr15 51583716 gi|108058729|gb|DQ576095.1| Homo sapiens piRNA piR-44207, complete sequence U -
TCCTAGTTGTACACTTTTCTGTGTGGCCTT
>chr15 51583717 gi|108058727|gb|DQ576094.1| Homo sapiens piRNA piR-44206, complete sequence U -
TCCTAGTTGTACACTTTTCTGTGTGGCCT
>chr15 51583721 gi|108077958|gb|DQ586704.1| Homo sapiens piRNA piR-53816, complete sequence U -
TGGAATCCTAGTTGTACACTTTTCTGTGTG
>chr15 51583722 gi|108077957|gb|DQ586703.1| Homo sapiens piRNA piR-53815, complete sequence U -
TGGAATCCTAGTTGTACACTTTTCTGTGT
>chr15 51583739 gi|108089934|gb|DQ595303.1| Homo sapiens piRNA piR-61415, complete sequence U -
TTGGAGTCATACACCTAGGTTGGAATCCTAGT
>chr15 51583792 gi|108057764|gb|DQ575583.1| Homo sapiens piRNA piR-43695, complete sequence U -
TCCCTCTCTACGTTGGTCTTGCTGCGGCTTC
>chr15 51583798 gi|108055066|gb|DQ573812.1| Homo sapiens piRNA piR-41924, complete sequence U -
TCATCTTCCCTCTCTACGTTGGTCTTGCTGC
>chr15 51583916 gi|108089145|gb|DQ594896.1| Homo sapiens piRNA piR-61008, complete sequence U -
TTGACCTACTCGTGGGGTTTCCATGATAAC
>chr15 51583923 gi|108078289|gb|DQ587035.1| Homo sapiens piRNA piR-54147, complete sequence U -
TGGAGATTTGACCTACTCGTGGGGTTTCCA
>chr15 51583924 gi|108089874|gb|DQ595271.1| Homo sapiens piRNA piR-61383, complete sequence U -
TTGGAGATTTGACCTACTCGTGGGGTTTCC
>chr15 51583925 gi|108089872|gb|DQ595270.1| Homo sapiens piRNA piR-61382, complete sequence U -
TTGGAGATTTGACCTACTCGTGGGGTTTC
>chr15 51583928 gi|108083851|gb|DQ592126.1| Homo sapiens piRNA piR-59238, complete sequence U -
TGTGTTGGAGATTTGACCTACTCGTGGGGT
>chr15 51583929 gi|108083849|gb|DQ592125.1| Homo sapiens piRNA piR-59237, complete sequence U -
TGTGTTGGAGATTTGACCTACTCGTGGGG
>chr15 51583931 gi|108083847|gb|DQ592124.1| Homo sapiens piRNA piR-59236, complete sequence U -
TGTGTTGGAGATTTGACCTACTCGTGG
>chr15 51583978 gi|108068662|gb|DQ581261.1| Homo sapiens piRNA piR-49373, complete sequence U -
TGAGTGTATTGCTCATGGTTCTAGCCTGAGC
>chr15 51583979 gi|108068660|gb|DQ581260.1| Homo sapiens piRNA piR-49372, complete sequence U -
TGAGTGTATTGCTCATGGTTCTAGCCTGAG
>chr15 51583982 gi|108097698|gb|DQ599384.1| Homo sapiens piRNA piR-37450, complete sequence U -
TAAGCTGAGTGTATTGCTCATGGTTCTAGCCT
>chr15 51583989 gi|108075511|gb|DQ584880.1| Homo sapiens piRNA piR-51992, complete sequence U -
TGCCTAAGCTGAGTGTATTGCTCATGGTT
>chr15 51583990 gi|108075509|gb|DQ584879.1| Homo sapiens piRNA piR-51991, complete sequence U -
TGCCTAAGCTGAGTGTATTGCTCATGGT
>chr15 51583995 gi|108087927|gb|DQ594260.1| Homo sapiens piRNA piR-60372, complete sequence U -
TTCATTAGTGCCTAAGCTGAGTGTATTGCTC
>chr15 51584002 gi|108087012|gb|DQ593784.1| Homo sapiens piRNA piR-33896, complete sequence U -
CTGCTTCTTCATTAGTGCCTAAGCTGAGTGT
>chr15 51584015 gi|108060721|gb|DQ577135.1| Homo sapiens piRNA piR-45247, complete sequence U -
TCGTGGCTGCTTTTCTGCTTCTTCATTAGTGC
>chr15 51584037 gi|108061383|gb|DQ577476.1| Homo sapiens piRNA piR-45588, complete sequence U -
TCTCCAAGTTACCTCTACCCTCGTGGCTGC
>chr15 51584052 gi|108056137|gb|DQ574748.1| Homo sapiens piRNA piR-42860, complete sequence U -
TCCAGTGAAATGACCCTCTCCAAGTTACCTC
>chr15 51584106 gi|108084084|gb|DQ592244.1| Homo sapiens piRNA piR-59356, complete sequence U -
TGTTCTAAGCTGATGGCTTCTCTTTCCTT
>chr15 51584115 gi|108054952|gb|DQ573698.1| Homo sapiens piRNA piR-41810, complete sequence U -
TCAGTGTAAAGTGTTCTAAGCTGATGGCTTC
>chr15 51584118 gi|108090528|gb|DQ595618.1| Homo sapiens piRNA piR-61730, complete sequence U -
TTGTCAGTGTAAAGTGTTCTAAGCTGATGGC
>chr15 51584176 gi|108052633|gb|DQ571379.1| Homo sapiens piRNA piR-31491, complete sequence U -
AGGTCACAGTGTGTTGGACTGCTAAAGTAGC
>chr15 51584177 gi|108095556|gb|DQ598258.1| Homo sapiens piRNA piR-36324, complete sequence U -
GGTCACAGTGTGTTGGACTGCTAAAGTAG
>chr15 51584182 gi|108085971|gb|DQ593237.1| Homo sapiens piRNA piR-33349, complete sequence U -
CGAGAGGTCACAGTGTGTTGGACTGCTAA
>chr15 51584185 gi|108065913|gb|DQ579819.1| Homo sapiens piRNA piR-47931, complete sequence U -
TGACGAGAGGTCACAGTGTGTTGGACTGC
>chr15 51584185 gi|108051914|gb|DQ570660.1| Homo sapiens piRNA piR-30772, complete sequence U -
ACTGACGAGAGGTCACAGTGTGTTGGACTGC
>chr15 51584187 gi|108066167|gb|DQ579950.1| Homo sapiens piRNA piR-48062, complete sequence U -
TGACTGACGAGAGGTCACAGTGTGTTGGACT
>chr15 51584188 gi|108086846|gb|DQ593697.1| Homo sapiens piRNA piR-33809, complete sequence U -
CTGACTGACGAGAGGTCACAGTGTGTTGGAC
>chr15 51584188 gi|108086838|gb|DQ593693.1| Homo sapiens piRNA piR-33805, complete sequence U -
CTGACGAGAGGTCACAGTGTGTTGGAC
>chr15 51584188 gi|108066163|gb|DQ579948.1| Homo sapiens piRNA piR-48060, complete sequence U -
TGACTGACGAGAGGTCACAGTGTGTTGGAC
>chr15 51584188 gi|108065911|gb|DQ579818.1| Homo sapiens piRNA piR-47930, complete sequence U -
TGACGAGAGGTCACAGTGTGTTGGAC
>chr15 51584189 gi|108086844|gb|DQ593696.1| Homo sapiens piRNA piR-33808, complete sequence U -
CTGACTGACGAGAGGTCACAGTGTGTTGGA
>chr15 51584189 gi|108066159|gb|DQ579946.1| Homo sapiens piRNA piR-48058, complete sequence U -
TGACTGACGAGAGGTCACAGTGTGTTGGA
>chr15 51584191 gi|108051915|gb|DQ570661.1| Homo sapiens piRNA piR-30773, complete sequence U -
ACTGACTGACGAGAGGTCACAGTGTGTTG
>chr15 51584193 gi|108092088|gb|DQ596427.1| Homo sapiens piRNA piR-34493, complete sequence U -
GACTGACTGACGAGAGGTCACAGTGTGT
>chr15 51584193 gi|108066174|gb|DQ579954.1| Homo sapiens piRNA piR-48066, complete sequence U -
TGACTGACTGACGAGAGGTCACAGTGTGT
>chr15 51584195 gi|108068571|gb|DQ581213.1| Homo sapiens piRNA piR-49325, complete sequence U -
TGAGTGACTGACTGACGAGAGGTCACAGTGT
>chr15 51584197 gi|108051922|gb|DQ570668.1| Homo sapiens piRNA piR-30780, complete sequence U -
ACTGAGTGACTGACTGACGAGAGGTCACAGT
>chr15 51584200 gi|108068569|gb|DQ581212.1| Homo sapiens piRNA piR-49324, complete sequence U -
TGAGTGACTGACTGACGAGAGGTCAC
>chr15 51584206 gi|108066176|gb|DQ579955.1| Homo sapiens piRNA piR-48067, complete sequence U -
TGACTGACTGAGTGACTGACTGACGAGA
>chr15 51584206 gi|108061880|gb|DQ577733.1| Homo sapiens piRNA piR-45845, complete sequence U -
TCTGACTGACTGAGTGACTGACTGACGAGA
>chr15 51584208 gi|108061878|gb|DQ577732.1| Homo sapiens piRNA piR-45844, complete sequence U -
TCTGACTGACTGAGTGACTGACTGACGA
>chr15 51584214 gi|108085893|gb|DQ593197.1| Homo sapiens piRNA piR-33309, complete sequence U -
CCTTGCATCTGACTGACTGAGTGACTGAC
>chr15 51584217 gi|108076070|gb|DQ585173.1| Homo sapiens piRNA piR-52285, complete sequence U -
TGCCTTGCATCTGACTGACTGAGTGACT
>chr15 51584218 gi|108076068|gb|DQ585172.1| Homo sapiens piRNA piR-52284, complete sequence U -
TGCCTTGCATCTGACTGACTGAGTGAC
>chr15 51584218 gi|108062265|gb|DQ577935.1| Homo sapiens piRNA piR-46047, complete sequence U -
TCTGCCTTGCATCTGACTGACTGAGTGAC
>chr15 51584219 gi|108062264|gb|DQ577934.1| Homo sapiens piRNA piR-46046, complete sequence U -
TCTGCCTTGCATCTGACTGACTGAGTGA
>chr15 51584219 gi|108061665|gb|DQ577623.1| Homo sapiens piRNA piR-45735, complete sequence U -
TCTCTGCCTTGCATCTGACTGACTGAGTGA
>chr15 51584223 gi|108101485|gb|DQ601369.1| Homo sapiens piRNA piR-39435, complete sequence U -
TAGCTTCTCTGCCTTGCATCTGACTGACTGA
>chr15 51584224 gi|108101483|gb|DQ601368.1| Homo sapiens piRNA piR-39434, complete sequence U -
TAGCTTCTCTGCCTTGCATCTGACTGACTG
>chr15 51584229 gi|108054071|gb|DQ572817.1| Homo sapiens piRNA piR-40929, complete sequence U -
TCAATAGCTTCTCTGCCTTGCATCTGACT
>chr15 51584231 gi|108061152|gb|DQ577357.1| Homo sapiens piRNA piR-45469, complete sequence U -
TCTCAATAGCTTCTCTGCCTTGCATCTGA
>chr15 51584258 gi|108090898|gb|DQ595809.1| Homo sapiens piRNA piR-61921, complete sequence U -
TTTCTTGAAAGAAGAGTCCAGACTTGCTGTC
>chr15 51584338 gi|108076841|gb|DQ585587.1| Homo sapiens piRNA piR-52699, complete sequence U -
TGCTAGGGTGGTCCAAAGGAGAGTTCCTT
>chr15 51584348 gi|108055501|gb|DQ574247.1| Homo sapiens piRNA piR-42359, complete sequence U -
TCCAATTTGATTGCTAGGGTGGTCCAAAGG
>chr15 51584354 gi|108075935|gb|DQ585103.1| Homo sapiens piRNA piR-52215, complete sequence U -
TGCCTGTCCAATTTGATTGCTAGGGTGGTC
>chr15 51584355 gi|108075933|gb|DQ585102.1| Homo sapiens piRNA piR-52214, complete sequence U -
TGCCTGTCCAATTTGATTGCTAGGGTGGT
>chr15 51584389 gi|108066078|gb|DQ579905.1| Homo sapiens piRNA piR-48017, complete sequence U -
TGACTATCACCAGGGTTGAGAGCCGAGT
>chr15 51584401 gi|108072033|gb|DQ583047.1| Homo sapiens piRNA piR-50159, complete sequence U -
TGATTTCTCTCTTTGACTATCACCAGGGT
>chr15 51584438 gi|108102570|gb|DQ601935.1| Homo sapiens piRNA piR-40001, complete sequence U -
TAGTCTGTTCAGGGCCAATAATTAACCCTA
>chr15 51584469 gi|108051962|gb|DQ570708.1| Homo sapiens piRNA piR-30820, complete sequence U -
AGAAACATTATAAAACGGTTGCCACTAAAGT
>chr15 51584512 gi|108081785|gb|DQ590531.1| Homo sapiens piRNA piR-57643, complete sequence U -
TGGTTATAAACTCACTACCAGCAAGGAGTT
>chr15 51584570 gi|108078587|gb|DQ587333.1| Homo sapiens piRNA piR-54445, complete sequence U -
TGGATGATGTCCAGGAGCCTAGCACTGTGT
>chr15 51584575 gi|108078194|gb|DQ586940.1| Homo sapiens piRNA piR-54052, complete sequence U -
TGGACTGGATGATGTCCAGGAGCCTAGCAC
>chr15 51584692 gi|108065175|gb|DQ579451.1| Homo sapiens piRNA piR-47563, complete sequence U -
TGACAGAGATGATTGCCAGTTTGCGAAAAT
>chr15 51584695 gi|108082633|gb|DQ591379.1| Homo sapiens piRNA piR-58491, complete sequence U -
TGTGACAGAGATGATTGCCAGTTTGCGAA
>chr15 51584698 gi|108085858|gb|DQ593177.1| Homo sapiens piRNA piR-33289, complete sequence U -
CCTGTGACAGAGATGATTGCCAGTTTGC
>chr15 51584726 gi|108063339|gb|DQ578501.1| Homo sapiens piRNA piR-46613, complete sequence U -
TGAAAAGCATATGCCAAGGGACAGACTAAA
>chr15 51584727 gi|108063337|gb|DQ578500.1| Homo sapiens piRNA piR-46612, complete sequence U -
TGAAAAGCATATGCCAAGGGACAGACTAA
>chr15 51584730 gi|108084123|gb|DQ592264.1| Homo sapiens piRNA piR-59376, complete sequence U -
TGTTGAAAAGCATATGCCAAGGGACAGAC
>chr15 51584789 gi|108068405|gb|DQ581127.1| Homo sapiens piRNA piR-49239, complete sequence U -
TGAGGTTTATTTGACATTGTTCTCCCCAGAC
>chr15 51584813 gi|108072480|gb|DQ583277.1| Homo sapiens piRNA piR-50389, complete sequence U -
TGCAAGTGAAGGAAGCTTTCCCCTGAGGTT
>chr15 51584891 gi|108094391|gb|DQ597653.1| Homo sapiens piRNA piR-35719, complete sequence U -
GGAAAAGGTGGCCCATCTGGATGGATACA
>chr15 51584893 gi|108067746|gb|DQ580781.1| Homo sapiens piRNA piR-48893, complete sequence U -
TGAGGAAAAGGTGGCCCATCTGGATGGATA
>chr15 51584898 gi|108073580|gb|DQ583865.1| Homo sapiens piRNA piR-50977, complete sequence U -
TGCAGTTGAGGAAAAGGTGGCCCATCTGGAT
>chr15 51584900 gi|108073578|gb|DQ583864.1| Homo sapiens piRNA piR-50976, complete sequence U -
TGCAGTTGAGGAAAAGGTGGCCCATCTGG
>chr15 51584903 gi|108091136|gb|DQ595931.1| Homo sapiens piRNA piR-62043, complete sequence U -
TTTGTGCAGTTGAGGAAAAGGTGGCCCATC
>chr15 51584906 gi|108059995|gb|DQ576751.1| Homo sapiens piRNA piR-44863, complete sequence U -
TCCTTTGTGCAGTTGAGGAAAAGGTGGCCC
>chr15 51584907 gi|108059993|gb|DQ576750.1| Homo sapiens piRNA piR-44862, complete sequence U -
TCCTTTGTGCAGTTGAGGAAAAGGTGGCC
>chr15 51584912 gi|108083141|gb|DQ591757.1| Homo sapiens piRNA piR-58869, complete sequence U -
TGTGCTCCTTTGTGCAGTTGAGGAAAAGG
>chr15 51584916 gi|108099344|gb|DQ600250.1| Homo sapiens piRNA piR-38316, complete sequence U -
TACCCTGTGCTCCTTTGTGCAGTTGAGGAA
>chr15 51584947 gi|108085393|gb|DQ592923.1| Homo sapiens piRNA piR-33035, complete sequence U -
CCCCAGTGTAAATGTATAGGCAGGACCCCCA
>chr15 51584969 gi|108064195|gb|DQ578940.1| Homo sapiens piRNA piR-47052, complete sequence U -
TGAAGAAGGACCCCGACCTTCCCCCAGTGT
>chr15 51585024 gi|108095810|gb|DQ598387.1| Homo sapiens piRNA piR-36453, complete sequence U -
GTCAAAGGAAATGGCATCTCTTGGAAAA
>chr15 51585078 gi|108092214|gb|DQ596503.1| Homo sapiens piRNA piR-34569, complete sequence U -
GAGAATCAGAGCACCTGGTGTTTGGGGACC
>chr15 51585087 gi|108074139|gb|DQ584157.1| Homo sapiens piRNA piR-51269, complete sequence U -
TGCCAAGCAGAGAATCAGAGCACCTGGTGT
>chr15 51585087 gi|108052909|gb|DQ571655.1| Homo sapiens piRNA piR-31767, complete sequence U -
ATGCCAAGCAGAGAATCAGAGCACCTGGTGT
>chr15 51585088 gi|108074137|gb|DQ584156.1| Homo sapiens piRNA piR-51268, complete sequence U -
TGCCAAGCAGAGAATCAGAGCACCTGGTG
>chr15 51585133 gi|108080270|gb|DQ589016.1| Homo sapiens piRNA piR-56128, complete sequence U -
TGGGCAGTGGAGCACTCAATCCATATTCTCC
>chr15 51585214 gi|108060476|gb|DQ577009.1| Homo sapiens piRNA piR-45121, complete sequence U -
TCGGCCAATTGTGTTGGTCCTTCCCCCTGC
>chr15 51585225 gi|108056787|gb|DQ575081.1| Homo sapiens piRNA piR-43193, complete sequence U -
TCCCACAGCTCGGCCAATTGTGTTGGTC
>chr15 51585244 gi|108062768|gb|DQ578209.1| Homo sapiens piRNA piR-46321, complete sequence U -
TCTTAAGCCTTGTTCCTTGTTCCCACAGC
>chr15 51585248 gi|108064068|gb|DQ578873.1| Homo sapiens piRNA piR-46985, complete sequence U -
TGAACTCTTAAGCCTTGTTCCTTGTTCCCA
>chr15 51585344 gi|108070193|gb|DQ582078.1| Homo sapiens piRNA piR-32190, complete sequence U -
CACCCAAGCAGTGTGCACCGTACCCAATGT
>chr15 51585344 gi|108054330|gb|DQ573076.1| Homo sapiens piRNA piR-41188, complete sequence U -
TCACCCAAGCAGTGTGCACCGTACCCAATGT
>chr15 51585345 gi|108054329|gb|DQ573075.1| Homo sapiens piRNA piR-41187, complete sequence U -
TCACCCAAGCAGTGTGCACCGTACCCAATG
>chr15 51585346 gi|108054328|gb|DQ573074.1| Homo sapiens piRNA piR-41186, complete sequence U -
TCACCCAAGCAGTGTGCACCGTACCCAAT
>chr15 51585346 gi|108053351|gb|DQ572097.1| Homo sapiens piRNA piR-40209, complete sequence U -
TATCACCCAAGCAGTGTGCACCGTACCCAAT
>chr15 51585347 gi|108053350|gb|DQ572096.1| Homo sapiens piRNA piR-40208, complete sequence U -
TATCACCCAAGCAGTGTGCACCGTACCCAA
>chr15 51585348 gi|108053349|gb|DQ572095.1| Homo sapiens piRNA piR-40207, complete sequence U -
TATCACCCAAGCAGTGTGCACCGTACCCA
>chr15 51585349 gi|108053348|gb|DQ572094.1| Homo sapiens piRNA piR-40206, complete sequence U -
TATCACCCAAGCAGTGTGCACCGTACCC
>chr15 51585350 gi|108053347|gb|DQ572093.1| Homo sapiens piRNA piR-40205, complete sequence U -
TATCACCCAAGCAGTGTGCACCGTACC
>chr15 51585375 gi|108072035|gb|DQ583048.1| Homo sapiens piRNA piR-50160, complete sequence U -
TGATTTCTGATATTTTGGCGCACCTA
>chr15 51585380 gi|108063195|gb|DQ578428.1| Homo sapiens piRNA piR-46540, complete sequence U -
TCTTTAGTGGTGATTTCTGATATTTTGGCGC
>chr15 51585400 gi|108090407|gb|DQ595555.1| Homo sapiens piRNA piR-61667, complete sequence M -
TTGGTTACATGAACAAGTTCTTTAGTGGT
>chr15 51585411 gi|108094449|gb|DQ597683.1| Homo sapiens piRNA piR-35749, complete sequence M -
GGAACAGGTGGTGTTTGGTTACATGAACAAGT
>chr15 51585413 gi|108094447|gb|DQ597682.1| Homo sapiens piRNA piR-35748, complete sequence M -
GGAACAGGTGGTGTTTGGTTACATGAACAA
>chr15 51585413 gi|108091397|gb|DQ596066.1| Homo sapiens piRNA piR-34132, complete sequence M -
GAACAGGTGGTGTTTGGTTACATGAACAA
>chr15 51585414 gi|108094446|gb|DQ597681.1| Homo sapiens piRNA piR-35747, complete sequence M -
GGAACAGGTGGTGTTTGGTTACATGAACA
>chr15 51585417 gi|108080483|gb|DQ589229.1| Homo sapiens piRNA piR-56341, complete sequence M -
TGGGGAACAGGTGGTGTTTGGTTACATGA
>chr15 51585550 gi|108053957|gb|DQ572703.1| Homo sapiens piRNA piR-40815, complete sequence U -
TCAACTGGCTCATTCCAGGGAGTTCTTAGC
>chr15 51585560 gi|108102568|gb|DQ601934.1| Homo sapiens piRNA piR-40000, complete sequence U -
TAGTCTGGTCTCAACTGGCTCATTCCAGGG
>chr15 51585577 gi|108097532|gb|DQ599295.1| Homo sapiens piRNA piR-37361, complete sequence U -
TAAGAGTTAACCTCTTGTAGTCTGGTCTCA
>chr15 51585578 gi|108097531|gb|DQ599294.1| Homo sapiens piRNA piR-37360, complete sequence U -
TAAGAGTTAACCTCTTGTAGTCTGGTCTC
>chr15 51585622 gi|108099311|gb|DQ600233.1| Homo sapiens piRNA piR-38299, complete sequence U -
TACCCTACACAAGTGGTTCTTGACTAAATGT
>chr15 51585636 gi|108072037|gb|DQ583049.1| Homo sapiens piRNA piR-50161, complete sequence U -
TGATTTGAAGACATACCCTACACAAGTGGT
>chr15 51585655 gi|108078727|gb|DQ587473.1| Homo sapiens piRNA piR-54585, complete sequence U -
TGGCAAATGGCAACAGTGTCTGATTTGAAGA
>chr15 51585657 gi|108078726|gb|DQ587472.1| Homo sapiens piRNA piR-54584, complete sequence U -
TGGCAAATGGCAACAGTGTCTGATTTGAA
>chr15 51585686 gi|108090028|gb|DQ595352.1| Homo sapiens piRNA piR-61464, complete sequence U -
TTGGCATCAAGGAATTAAAGCACATTTTCTC
>chr15 51585809 gi|108067514|gb|DQ580662.1| Homo sapiens piRNA piR-48774, complete sequence M -
TGAGCCGAGATGGCAGCAGTACAGTCCAGCT
>chr15 51585810 gi|108067512|gb|DQ580661.1| Homo sapiens piRNA piR-48773, complete sequence M -
TGAGCCGAGATGGCAGCAGTACAGTCCAGC
>chr15 51585841 gi|108072324|gb|DQ583196.1| Homo sapiens piRNA piR-50308, complete sequence M +
TGCAACCTCCCTGCCTGATTCTCCTGCCTCA
>chr15 51585866 gi|108072533|gb|DQ583305.1| Homo sapiens piRNA piR-50417, complete sequence M -
TGCAATCGCAGGCACTGGGCAGGCTGAGGC
>chr15 51585909 gi|108071277|gb|DQ582653.1| Homo sapiens piRNA piR-32765, complete sequence U -
CCACCAAAAAAGTACGAAAAACAGTCAGGCGT
>chr15 51585910 gi|108071275|gb|DQ582652.1| Homo sapiens piRNA piR-32764, complete sequence U -
CCACCAAAAAAGTACGAAAAACAGTCAGGCG
>chr15 51585936 gi|108086185|gb|DQ593350.1| Homo sapiens piRNA piR-33462, complete sequence U -
CGGCCAACACAGGGGAACCCCGTCTCCACC
>chr15 51585975 gi|108079303|gb|DQ588049.1| Homo sapiens piRNA piR-55161, complete sequence M -
TGGCGGATCACTCGCGATTAGGAGCTGG
>chr15 51586037 gi|108093265|gb|DQ597045.1| Homo sapiens piRNA piR-35111, complete sequence M -
GCACCATTGAGCAGTGAGTGAACGAGACTC
>chr15 51586182 gi|108079798|gb|DQ588544.1| Homo sapiens piRNA piR-55656, complete sequence M +
TGGGAAGTGAGGAGCGTCTCTGCCTGGC
>chr15 51586182 gi|108079797|gb|DQ588543.1| Homo sapiens piRNA piR-55655, complete sequence M +
TGGGAAGTGAGGAGCGTCTCTGCCTG
>chr15 51586221 gi|108080164|gb|DQ588910.1| Homo sapiens piRNA piR-56022, complete sequence M +
TGGGATGTGAGGAGCCCCTCTGCCTGGCTGC
>chr15 51586258 gi|108077705|gb|DQ586451.1| Homo sapiens piRNA piR-53563, complete sequence M +
TGGAAAGTGAGGAGCGTCTCTGCCCGGCCGCC
>chr15 51586258 gi|108077704|gb|DQ586450.1| Homo sapiens piRNA piR-53562, complete sequence M +
TGGAAAGTGAGGAGCGTCTCTGCCCGGCC
>chr15 51586278 gi|108054539|gb|DQ573285.1| Homo sapiens piRNA piR-41397, complete sequence M -
TCACTTCCTAGACAGGATGGCGGCCGGGCA
>chr15 51586279 gi|108054538|gb|DQ573284.1| Homo sapiens piRNA piR-41396, complete sequence M -
TCACTTCCTAGACAGGATGGCGGCCGGGC
>chr15 51586281 gi|108058862|gb|DQ576164.1| Homo sapiens piRNA piR-44276, complete sequence M -
TCCTCACTTCCTAGACAGGATGGCGGCCGG
>chr15 51586316 gi|108054268|gb|DQ573014.1| Homo sapiens piRNA piR-41126, complete sequence M -
TCACATCCCAGACGATGGGCAGCCGGGCAGA
>chr15 51586319 gi|108058848|gb|DQ576157.1| Homo sapiens piRNA piR-44269, complete sequence M -
TCCTCACATCCCAGACGATGGGCAGCCGGGC
>chr15 51586337 gi|108080164|gb|DQ588910.1| Homo sapiens piRNA piR-56022, complete sequence M +
TGGGATGTGAGGAGCCCCTCTGCCTGGCTGC
>chr15 51586361 gi|108079423|gb|DQ588169.1| Homo sapiens piRNA piR-55281, complete sequence M +
TGGCTGCCCAGTCTGGAAAGTGAGGAGC
>chr15 51586392 gi|108088345|gb|DQ594484.1| Homo sapiens piRNA piR-60596, complete sequence M -
TTCCTAGATGGGATGGCAGCCGGGCAGA
>chr15 51586395 gi|108054540|gb|DQ573286.1| Homo sapiens piRNA piR-41398, complete sequence M -
TCACTTCCTAGATGGGATGGCAGCCGGGC
>chr15 51586435 gi|108054542|gb|DQ573288.1| Homo sapiens piRNA piR-41400, complete sequence M -
TCACTTCCTAGATGGGATGGTGGCCGGGA
>chr15 51586470 gi|108061220|gb|DQ577392.1| Homo sapiens piRNA piR-45504, complete sequence M -
TCTCAGACGATGGGCGGCCGGGCAGAGA
>chr15 51586631 gi|108078734|gb|DQ587480.1| Homo sapiens piRNA piR-54592, complete sequence M +
TGGCAACCGCCCCGTCTGAGAAGTGA
>chr15 51586727 gi|108079796|gb|DQ588542.1| Homo sapiens piRNA piR-55654, complete sequence M +
TGGGAAGTGAGGAGCGTCTCCGCCCGGC
>chr15 51586969 gi|108079792|gb|DQ588538.1| Homo sapiens piRNA piR-55650, complete sequence M +
TGGGAAGTGAGGAGCCCCTCTGCCCGGC
>chr15 51587008 gi|108061156|gb|DQ577359.1| Homo sapiens piRNA piR-45471, complete sequence M -
TCTCAATGAGCTGTTGGGTACACCTCCCAG
>chr15 51587026 gi|108052304|gb|DQ571050.1| Homo sapiens piRNA piR-31162, complete sequence M +
AGCTCATTGAGAACGGGCCATGATGACA
>chr15 51587099 gi|108089183|gb|DQ594915.1| Homo sapiens piRNA piR-61027, complete sequence U +
TTGAGAAATAGGATGGTTGCTGTGTC
>chr15 51587397 gi|108089930|gb|DQ595301.1| Homo sapiens piRNA piR-61413, complete sequence U -
TTGGAGTAAAAAGCCTTCAGCAGTGCTTCA
>chr15 51587585 gi|108100662|gb|DQ600935.1| Homo sapiens piRNA piR-39001, complete sequence U -
TAGAGAGGAATGACAGGCTGGGCCTAGG
>chr15 51587666 gi|108061886|gb|DQ577736.1| Homo sapiens piRNA piR-45848, complete sequence U -
TCTGACTTTGCAGGGCTCACAGATTCATGG
>chr15 51587681 gi|108100988|gb|DQ601111.1| Homo sapiens piRNA piR-39177, complete sequence U -
TAGCAAGGCACAGTCTCTGACTTTGCAGGG
>chr15 51587690 gi|108102140|gb|DQ601713.1| Homo sapiens piRNA piR-39779, complete sequence U -
TAGGGTGTTAGCAAGGCACAGTCTCTGAC
>chr15 51587707 gi|108090662|gb|DQ595686.1| Homo sapiens piRNA piR-61798, complete sequence U -
TTGTGTGCTTTTGAGGACTAGGGTGTTAGC
>chr15 51587707 gi|108083714|gb|DQ592056.1| Homo sapiens piRNA piR-59168, complete sequence U -
TGTGTGCTTTTGAGGACTAGGGTGTTAGC
>chr15 51587725 gi|108080864|gb|DQ589610.1| Homo sapiens piRNA piR-56722, complete sequence U -
TGGGTGTCAAGTACTCTGTTGTGTGCTTTT
>chr15 51587726 gi|108095500|gb|DQ598229.1| Homo sapiens piRNA piR-36295, complete sequence U -
GGGTGTCAAGTACTCTGTTGTGTGCTTT
>chr15 51587726 gi|108080863|gb|DQ589609.1| Homo sapiens piRNA piR-56721, complete sequence U -
TGGGTGTCAAGTACTCTGTTGTGTGCTTT
>chr15 51587727 gi|108080862|gb|DQ589608.1| Homo sapiens piRNA piR-56720, complete sequence U -
TGGGTGTCAAGTACTCTGTTGTGTGCTT
>chr15 51587729 gi|108086697|gb|DQ593620.1| Homo sapiens piRNA piR-33732, complete sequence U -
CTCCTGGGTGTCAAGTACTCTGTTGTGTGC
>chr15 51587729 gi|108059505|gb|DQ576497.1| Homo sapiens piRNA piR-44609, complete sequence U -
TCCTGGGTGTCAAGTACTCTGTTGTGTGC
>chr15 51587736 gi|108066908|gb|DQ580347.1| Homo sapiens piRNA piR-48459, complete sequence U -
TGAGAGCCTCCTGGGTGTCAAGTACTCTGT
>chr15 51587884 gi|108077152|gb|DQ585898.1| Homo sapiens piRNA piR-53010, complete sequence U -
TGCTGAGACCATGCTTCAGTGCTGTCCCACA
>chr15 51587893 gi|108079750|gb|DQ588496.1| Homo sapiens piRNA piR-55608, complete sequence U -
TGGGAAGATGCTGAGACCATGCTTCAGTGC
>chr15 51588025 gi|108061661|gb|DQ577621.1| Homo sapiens piRNA piR-45733, complete sequence U -
TCTCTGCCCTCCACAGACCTCCGTGCTGCC
>chr15 51588064 gi|108093672|gb|DQ597258.1| Homo sapiens piRNA piR-35324, complete sequence U -
GCCACATTTGACTGTGTCACTTCTCTCTTT
>chr15 51588071 gi|108081299|gb|DQ590045.1| Homo sapiens piRNA piR-57157, complete sequence U -
TGGTCTGGCCACATTTGACTGTGTCACTTC
>chr15 51588075 gi|108059536|gb|DQ576513.1| Homo sapiens piRNA piR-44625, complete sequence U -
TCCTGGTCTGGCCACATTTGACTGTGTCA
>chr15 51588076 gi|108088414|gb|DQ594519.1| Homo sapiens piRNA piR-60631, complete sequence U -
TTCCTGGTCTGGCCACATTTGACTGTGTC
>chr15 51588125 gi|108084117|gb|DQ592261.1| Homo sapiens piRNA piR-59373, complete sequence U -
TGTTCTTGAGAACGTTCATGTGCTCCCAGA
>chr15 51588130 gi|108082499|gb|DQ591245.1| Homo sapiens piRNA piR-58357, complete sequence U -
TGTCTGTGTTCTTGAGAACGTTCATGTGCTC
>chr15 51588150 gi|108095865|gb|DQ598415.1| Homo sapiens piRNA piR-36481, complete sequence U -
GTCATGGTCATCTTCAACCTGTCTGTGTTC
>chr15 51588157 gi|108091798|gb|DQ596272.1| Homo sapiens piRNA piR-34338, complete sequence U +
GACAGGTTGAAGATGACCATGACCAAGGACA
>chr15 51588168 gi|108055919|gb|DQ574635.1| Homo sapiens piRNA piR-42747, complete sequence U -
TCCAGGAGTCTGTCCTTGGTCATGGTCATC
>chr15 51588170 gi|108055917|gb|DQ574634.1| Homo sapiens piRNA piR-42746, complete sequence U -
TCCAGGAGTCTGTCCTTGGTCATGGTCA
>chr15 51588171 gi|108055915|gb|DQ574633.1| Homo sapiens piRNA piR-42745, complete sequence U -
TCCAGGAGTCTGTCCTTGGTCATGGTC
>chr15 51588194 gi|108078680|gb|DQ587426.1| Homo sapiens piRNA piR-54538, complete sequence U +
TGGATTTCCAGAAGCTGCTTGATGATTCTTCC
>chr15 51588324 gi|108062359|gb|DQ577986.1| Homo sapiens piRNA piR-46098, complete sequence U -
TCTGCTTGCTGCTGTCCCTGCCTATTCCCC
>chr15 51588385 gi|108100001|gb|DQ600590.1| Homo sapiens piRNA piR-38656, complete sequence U -
TACTGCTAAAATGAAACTCCCGTGTCTGTCC
>chr15 51588402 gi|108075068|gb|DQ584641.1| Homo sapiens piRNA piR-51753, complete sequence U -
TGCCCAGAGGGTTACTGCTAAAATGA
>chr15 51588462 gi|108095929|gb|DQ598452.1| Homo sapiens piRNA piR-36518, complete sequence U -
GTCTCAGGGAGTTTTCCTCTTCTCCTCGGA
>chr15 51588462 gi|108061279|gb|DQ577423.1| Homo sapiens piRNA piR-45535, complete sequence U -
TCTCAGGGAGTTTTCCTCTTCTCCTCGGA
>chr15 51588522 gi|108079967|gb|DQ588713.1| Homo sapiens piRNA piR-55825, complete sequence U -
TGGGAGAGGGACACTCACAAAAGCATGTCAAA
>chr15 51588588 gi|108051544|gb|DQ570290.1| Homo sapiens piRNA piR-30402, complete sequence U -
ACACTGCAGAGAAGTGATTGTGAAGGTCTC
>chr15 51588675 gi|108054323|gb|DQ573069.1| Homo sapiens piRNA piR-41181, complete sequence U -
TCACCAGTTTAGAGGTGCCAGTGCCTTC
>chr15 51588679 gi|108080532|gb|DQ589278.1| Homo sapiens piRNA piR-56390, complete sequence U -
TGGGGATCACCAGTTTAGAGGTGCCAGTGC
>chr15 51588868 gi|108062015|gb|DQ577802.1| Homo sapiens piRNA piR-45914, complete sequence U -
TCTGATCTACCATCATTGTTTAATGTTCGGC
>chr15 51589105 gi|108062457|gb|DQ578048.1| Homo sapiens piRNA piR-46160, complete sequence U -
TCTGGGAAAGCAAACCAGAAACTTCTACCCTT
>chr15 51589132 gi|108071367|gb|DQ582700.1| Homo sapiens piRNA piR-32812, complete sequence U +
CCAGATAGGATTTACAACCTCATGCCAGTGT
>chr15 51589136 gi|108081018|gb|DQ589764.1| Homo sapiens piRNA piR-56876, complete sequence U -
TGGTACACTGGCATGAGGTTGTAAATCCTAT
>chr15 51589137 gi|108081017|gb|DQ589763.1| Homo sapiens piRNA piR-56875, complete sequence U -
TGGTACACTGGCATGAGGTTGTAAATCCTA
>chr15 51589138 gi|108052451|gb|DQ571197.1| Homo sapiens piRNA piR-31309, complete sequence U +
AGGATTTACAACCTCATGCCAGTGTACCAGT
>chr15 51589143 gi|108055359|gb|DQ574105.1| Homo sapiens piRNA piR-42217, complete sequence U -
TCCAACTGGTACACTGGCATGAGGTTGTAA
>chr15 51589144 gi|108055358|gb|DQ574104.1| Homo sapiens piRNA piR-42216, complete sequence U -
TCCAACTGGTACACTGGCATGAGGTTGTA
>chr15 51589148 gi|108060159|gb|DQ576843.1| Homo sapiens piRNA piR-44955, complete sequence U -
TCGCAATCCAACTGGTACACTGGCATGAGGT
>chr15 51589149 gi|108060157|gb|DQ576842.1| Homo sapiens piRNA piR-44954, complete sequence U -
TCGCAATCCAACTGGTACACTGGCATGAGG
>chr15 51589150 gi|108060155|gb|DQ576841.1| Homo sapiens piRNA piR-44953, complete sequence U -
TCGCAATCCAACTGGTACACTGGCATGAG
>chr15 51589154 gi|108074726|gb|DQ584463.1| Homo sapiens piRNA piR-51575, complete sequence U +
TGCCAGTGTACCAGTTGGATTGCGAACTG
>chr15 51589163 gi|108054177|gb|DQ572923.1| Homo sapiens piRNA piR-41035, complete sequence U -
TCACAGAAAACAGTTCGCAATCCAACTGGT
>chr15 51589229 gi|108090066|gb|DQ595375.1| Homo sapiens piRNA piR-61487, complete sequence U -
TTGGCCCTTTTGGAAACAGTTGAGTCAA
>chr15 51589268 gi|108055179|gb|DQ573925.1| Homo sapiens piRNA piR-42037, complete sequence U -
TCATTGGTGTCTCTGGAGAGAGATGGACACA
>chr15 51589269 gi|108055178|gb|DQ573924.1| Homo sapiens piRNA piR-42036, complete sequence U -
TCATTGGTGTCTCTGGAGAGAGATGGACAC
>chr15 51589270 gi|108055177|gb|DQ573923.1| Homo sapiens piRNA piR-42035, complete sequence U -
TCATTGGTGTCTCTGGAGAGAGATGGACA
>chr15 51589271 gi|108055176|gb|DQ573922.1| Homo sapiens piRNA piR-42034, complete sequence U -
TCATTGGTGTCTCTGGAGAGAGATGGAC
>chr15 51589272 gi|108087935|gb|DQ594264.1| Homo sapiens piRNA piR-60376, complete sequence U -
TTCATTGGTGTCTCTGGAGAGAGATGGA
>chr15 51589280 gi|108053806|gb|DQ572552.1| Homo sapiens piRNA piR-40664, complete sequence U -
TCAAACCTGTTCATTGGTGTCTCTGGAGA
>chr15 51589329 gi|108056071|gb|DQ574714.1| Homo sapiens piRNA piR-42826, complete sequence U -
TCCAGGTCTAAAGGTCTGGGATCCTAGGGC
>chr15 51589366 gi|108054589|gb|DQ573335.1| Homo sapiens piRNA piR-41447, complete sequence U -
TCAGAATAATGTGGGCAAGATAAATTCTC
>chr15 51589409 gi|108062203|gb|DQ577899.1| Homo sapiens piRNA piR-46011, complete sequence U -
TCTGCCACTAGTTGGTTGCATGGCTTTGA
>chr15 51589512 gi|108055065|gb|DQ573811.1| Homo sapiens piRNA piR-41923, complete sequence U -
TCATCTGTTAAAGAGGAGGCTGGTGTA
>chr15 51589534 gi|108093439|gb|DQ597134.1| Homo sapiens piRNA piR-35200, complete sequence U -
GCAGCTATCGTTTGGCTTGAGGCTCATC
>chr15 51589566 gi|108061456|gb|DQ577514.1| Homo sapiens piRNA piR-45626, complete sequence U -
TCTCCCCCGGTGGACCTAGCATGCTGGGC
>chr15 51589732 gi|108080751|gb|DQ589497.1| Homo sapiens piRNA piR-56609, complete sequence U -
TGGGTCTTAGAACTGACCCCTGGGTCATTGA
>chr15 51589752 gi|108052631|gb|DQ571377.1| Homo sapiens piRNA piR-31489, complete sequence U -
AGGTAGCTTATGGGAGCCTGGGTCTTAGA
>chr15 51589771 gi|108053696|gb|DQ572442.1| Homo sapiens piRNA piR-40554, complete sequence U -
TATTGAAATCATGGAAGCTGAGGTAGCTTA
>chr15 51589782 gi|108070732|gb|DQ582362.1| Homo sapiens piRNA piR-32474, complete sequence U -
CAGGAAAGCCTTATTGAAATCATGGAAGCT
>chr15 51589783 gi|108073285|gb|DQ583713.1| Homo sapiens piRNA piR-50825, complete sequence U -
TGCAGGAAAGCCTTATTGAAATCATGGAAGC
>chr15 51589786 gi|108062161|gb|DQ577875.1| Homo sapiens piRNA piR-45987, complete sequence U -
TCTGCAGGAAAGCCTTATTGAAATCATGGA
>chr15 51589838 gi|108089208|gb|DQ594928.1| Homo sapiens piRNA piR-61040, complete sequence U -
TTGAGCAGGGAGGGAGACAGGGGAGGGA
>chr15 51589852 gi|108099983|gb|DQ600580.1| Homo sapiens piRNA piR-38646, complete sequence U -
TACTGCAGTAGGCATTGAGCAGGGAGGG
>chr15 51589893 gi|108079905|gb|DQ588651.1| Homo sapiens piRNA piR-55763, complete sequence U -
TGGGACCCACACCAGGTAGAGTTTACTAGA
>chr15 51589905 gi|108053314|gb|DQ572060.1| Homo sapiens piRNA piR-40172, complete sequence U -
TATAGGAGATTTGGGACCCACACCAGGTA
>chr15 51589937 gi|108098394|gb|DQ599746.1| Homo sapiens piRNA piR-37812, complete sequence U -
TACAAGGAGACTACAATGAGAATTTTATTGC
>chr15 51589952 gi|108063849|gb|DQ578763.1| Homo sapiens piRNA piR-46875, complete sequence U -
TGAACAGGTTTGACTACAAGGAGACTACAA
>chr15 51589957 gi|108070144|gb|DQ582052.1| Homo sapiens piRNA piR-32164, complete sequence U -
CACCAATGAACAGGTTTGACTACAAGGAGAC
>chr15 51589958 gi|108070142|gb|DQ582051.1| Homo sapiens piRNA piR-32163, complete sequence U -
CACCAATGAACAGGTTTGACTACAAGGAGA
>chr15 51589958 gi|108051527|gb|DQ570273.1| Homo sapiens piRNA piR-30385, complete sequence U -
ACACCAATGAACAGGTTTGACTACAAGGAGA
>chr15 51589959 gi|108070140|gb|DQ582050.1| Homo sapiens piRNA piR-32162, complete sequence U -
CACCAATGAACAGGTTTGACTACAAGGAG
>chr15 51589959 gi|108051645|gb|DQ570391.1| Homo sapiens piRNA piR-30503, complete sequence U -
ACCAATGAACAGGTTTGACTACAAGGAG
>chr15 51589959 gi|108051526|gb|DQ570272.1| Homo sapiens piRNA piR-30384, complete sequence U -
ACACCAATGAACAGGTTTGACTACAAGGAG
>chr15 51589960 gi|108070137|gb|DQ582048.1| Homo sapiens piRNA piR-32160, complete sequence U -
CACCAATGAACAGGTTTGACTACAAGGA
>chr15 51589960 gi|108051523|gb|DQ570269.1| Homo sapiens piRNA piR-30381, complete sequence U -
ACACCAATGAACAGGTTTGACTACAAGGA
>chr15 51589961 gi|108051522|gb|DQ570268.1| Homo sapiens piRNA piR-30380, complete sequence U -
ACACCAATGAACAGGTTTGACTACAAGG
>chr15 51589962 gi|108051520|gb|DQ570266.1| Homo sapiens piRNA piR-30378, complete sequence U -
ACACCAATGAACAGGTTTGACTACAAG
>chr15 51590292 gi|108093474|gb|DQ597153.1| Homo sapiens piRNA piR-35219, complete sequence U -
GCAGTACTCCCCTTCAGCTGATGCTTTGCTC
>chr15 51590339 gi|108051276|gb|DQ570022.1| Homo sapiens piRNA piR-30134, complete sequence U -
AACAGTGGCGGCATTCCAGCTGGTGAGTC
>chr15 51590389 gi|108081595|gb|DQ590341.1| Homo sapiens piRNA piR-57453, complete sequence U -
TGGTGGCATATCCAAATCAGTAAGGAAGGACC
>chr15 51590413 gi|108070548|gb|DQ582266.1| Homo sapiens piRNA piR-32378, complete sequence U -
CAGATAACTCTGAAATATCAGCTGGTGGCA
>chr15 51590458 gi|108085072|gb|DQ592755.1| Homo sapiens piRNA piR-59867, complete sequence U -
TTAAATGACATCAGGGTGCTAAATCTCAG
>chr15 51590463 gi|108092784|gb|DQ596795.1| Homo sapiens piRNA piR-34861, complete sequence U -
GAGTAACTTAAATGACATCAGGGTGCTAAAT
>chr15 51590754 gi|108059700|gb|DQ576598.1| Homo sapiens piRNA piR-44710, complete sequence U -
TCCTTAGAAACCATCTAGTCTGCTTTTTCC
>chr15 51590771 gi|108079045|gb|DQ587791.1| Homo sapiens piRNA piR-54903, complete sequence U -
TGGCCAAGCTAGAAGAGTCCTTAGAAACCA
>chr15 51590893 gi|108058868|gb|DQ576167.1| Homo sapiens piRNA piR-44279, complete sequence U -
TCCTCAGAAAGCCAGGAAATTCGGAGCCTC
>chr15 51590894 gi|108058866|gb|DQ576166.1| Homo sapiens piRNA piR-44278, complete sequence U -
TCCTCAGAAAGCCAGGAAATTCGGAGCCT
>chr15 51590901 gi|108097536|gb|DQ599297.1| Homo sapiens piRNA piR-37363, complete sequence U -
TAAGAGTTCCTCAGAAAGCCAGGAAATTC
>chr15 51590972 gi|108054741|gb|DQ573487.1| Homo sapiens piRNA piR-41599, complete sequence U -
TCAGCAGTAGCTAATGTGGGATGATGATC
>chr15 51590973 gi|108054740|gb|DQ573486.1| Homo sapiens piRNA piR-41598, complete sequence U -
TCAGCAGTAGCTAATGTGGGATGATGAT
>chr15 51591113 gi|108083428|gb|DQ591902.1| Homo sapiens piRNA piR-59014, complete sequence U -
TGTGGGCAAGCTCACATTAGCAATGAGCTCA
>chr15 51591114 gi|108083425|gb|DQ591901.1| Homo sapiens piRNA piR-59013, complete sequence U -
TGTGGGCAAGCTCACATTAGCAATGAGCTC
>chr15 51591311 gi|108071454|gb|DQ582745.1| Homo sapiens piRNA piR-32857, complete sequence U -
CCATCAACAATGGAAAGGAGTACACAGGA
>chr15 51591385 gi|108093753|gb|DQ597302.1| Homo sapiens piRNA piR-35368, complete sequence U -
GCCATGTAAACCTGAGATCAGATGGAAGC
>chr15 51591429 gi|108078386|gb|DQ587132.1| Homo sapiens piRNA piR-54244, complete sequence U -
TGGAGGCGGGGATGAGTGTGAATTTA
>chr15 51591450 gi|108064692|gb|DQ579202.1| Homo sapiens piRNA piR-47314, complete sequence U -
TGAATGAATCGCCTTTGTCTTGTTGGAG
>chr15 51591451 gi|108082614|gb|DQ591360.1| Homo sapiens piRNA piR-58472, complete sequence U -
TGTGAATGAATCGCCTTTGTCTTGTTGGA
>chr15 51591494 gi|108087773|gb|DQ594179.1| Homo sapiens piRNA piR-60291, complete sequence U -
TTCAGGACCAGAAGGCCAAAACATCTGTCAGC
>chr15 51591510 gi|108093419|gb|DQ597124.1| Homo sapiens piRNA piR-35190, complete sequence U -
GCAGCATGTCTGACTTCAGGACCAGAAGGC
>chr15 51591516 gi|108081257|gb|DQ590003.1| Homo sapiens piRNA piR-57115, complete sequence U +
TGGTCCTGAAGTCAGACATGCTGCTGACC
>chr15 51591538 gi|108095989|gb|DQ598483.1| Homo sapiens piRNA piR-36549, complete sequence U -
GTGACAGAGCCTTTCACCTTTGGGGTCAGC
>chr15 51591572 gi|108080672|gb|DQ589418.1| Homo sapiens piRNA piR-56530, complete sequence U -
TGGGTAGCAACTGGCCAAGGGGGATTAGA
>chr15 51591593 gi|108082140|gb|DQ590886.1| Homo sapiens piRNA piR-57998, complete sequence U -
TGTCAAAATTATTGGATGATCCTGGGTAGC
>chr15 51591593 gi|108053792|gb|DQ572538.1| Homo sapiens piRNA piR-40650, complete sequence U -
TCAAAATTATTGGATGATCCTGGGTAGC
>chr15 51591593 gi|108053091|gb|DQ571837.1| Homo sapiens piRNA piR-31949, complete sequence U -
CAAAATTATTGGATGATCCTGGGTAGC
>chr15 51591634 gi|108097510|gb|DQ599283.1| Homo sapiens piRNA piR-37349, complete sequence U -
TAAGAGCTGTGGAGGCAGGAGTAGAGGA
>chr15 51591642 gi|108097502|gb|DQ599278.1| Homo sapiens piRNA piR-37344, complete sequence U -
TAAGAGCCACTAAGAGCTGTGGAGGCAGGA
>chr15 51591646 gi|108097500|gb|DQ599277.1| Homo sapiens piRNA piR-37343, complete sequence U -
TAAGAGCCACTAAGAGCTGTGGAGGC
>chr15 51591677 gi|108094308|gb|DQ597610.1| Homo sapiens piRNA piR-35676, complete sequence U -
GCTGTCCTGACCAAAGGCCACGCTGGAAAC
>chr15 51591797 gi|108073767|gb|DQ583962.1| Homo sapiens piRNA piR-51074, complete sequence U -
TGCATGAAAACACTCCTCATGGCCTTTTGTT
>chr15 51591835 gi|108054483|gb|DQ573229.1| Homo sapiens piRNA piR-41341, complete sequence U -
TCACTGAGGGTGCTCATTCTGTGTGT
>chr15 51591898 gi|108101763|gb|DQ601514.1| Homo sapiens piRNA piR-39580, complete sequence U -
TAGGATAAGCCAGAAAGGTGGCACTTGT
>chr15 51591902 gi|108060040|gb|DQ576777.1| Homo sapiens piRNA piR-44889, complete sequence U -
TCGAAGCTAGGATAAGCCAGAAAGGTGGCAC
>chr15 51591904 gi|108060038|gb|DQ576776.1| Homo sapiens piRNA piR-44888, complete sequence U -
TCGAAGCTAGGATAAGCCAGAAAGGTGGC
>chr15 51591914 gi|108077158|gb|DQ585904.1| Homo sapiens piRNA piR-53016, complete sequence U -
TGCTGAGCATCGAAGCTAGGATAAGCCA
>chr15 51591925 gi|108068433|gb|DQ581141.1| Homo sapiens piRNA piR-49253, complete sequence U -
TGAGTAGAAGGTTGCTGAGCATCGAAGCT
>chr15 51591934 gi|108082543|gb|DQ591289.1| Homo sapiens piRNA piR-58401, complete sequence U -
TGTGAACAAGTGAGTAGAAGGTTGCTGAGC
>chr15 51591935 gi|108094316|gb|DQ597614.1| Homo sapiens piRNA piR-35680, complete sequence U -
GCTGTGAACAAGTGAGTAGAAGGTTGCTGAG
>chr15 51591939 gi|108080433|gb|DQ589179.1| Homo sapiens piRNA piR-56291, complete sequence U -
TGGGCTGTGAACAAGTGAGTAGAAGGTTGC
>chr15 51591949 gi|108061458|gb|DQ577515.1| Homo sapiens piRNA piR-45627, complete sequence U -
TCTCCCCTGCTGGGCTGTGAACAAGTGAGT
>chr15 51591972 gi|108068180|gb|DQ581009.1| Homo sapiens piRNA piR-49121, complete sequence U -
TGAGGGTGTTTAGCAAAGGTCTTATCTCCCC
>chr15 51592062 gi|108091417|gb|DQ596076.1| Homo sapiens piRNA piR-34142, complete sequence U -
GAACCTTCAATGAGTGTCCAGTGGGAGGTC
>chr15 51592108 gi|108058602|gb|DQ576030.1| Homo sapiens piRNA piR-44142, complete sequence U -
TCCTACCTCTCCTCTTGGCTCAGCTCAAA
>chr15 51592245 gi|108064993|gb|DQ579357.1| Homo sapiens piRNA piR-47469, complete sequence U -
TGACAATGGTTTGGTCCTGCCTACCGGTT
>chr15 51592246 gi|108064991|gb|DQ579356.1| Homo sapiens piRNA piR-47468, complete sequence U -
TGACAATGGTTTGGTCCTGCCTACCGGT
>chr15 51592257 gi|108083263|gb|DQ591818.1| Homo sapiens piRNA piR-58930, complete sequence U -
TGTGGAAGCACACTGACAATGGTTTGGTCC
>chr15 51592438 gi|108100481|gb|DQ600836.1| Homo sapiens piRNA piR-38902, complete sequence U -
TAGACAAGAAGTAGAGATCATGGATCTGCCT
>chr15 51592525 gi|108076390|gb|DQ585339.1| Homo sapiens piRNA piR-52451, complete sequence U -
TGCGGCCCTCTCGTGAGTTGTAGCTTAGGTC
>chr15 51592553 gi|108058856|gb|DQ576161.1| Homo sapiens piRNA piR-44273, complete sequence U -
TCCTCACTGAGAAGCTAATAGGCTGCGTGC
>chr15 51592566 gi|108089196|gb|DQ594922.1| Homo sapiens piRNA piR-61034, complete sequence U -
TTGAGAGTCTTATTCCTCACTGAGAAGCTA
>chr15 51592668 gi|108054109|gb|DQ572855.1| Homo sapiens piRNA piR-40967, complete sequence U -
TCAATTCTCCTATAGGTGACTCAAACCTC
>chr15 51592708 gi|108076041|gb|DQ585158.1| Homo sapiens piRNA piR-52270, complete sequence U -
TGCCTTGACAACTGATTGGGGAACAAGGA
>chr15 51592820 gi|108081040|gb|DQ589786.1| Homo sapiens piRNA piR-56898, complete sequence U -
TGGTACTGCTCACATGCTGCATTCAGGCTGC
>chr15 51592823 gi|108081039|gb|DQ589785.1| Homo sapiens piRNA piR-56897, complete sequence U -
TGGTACTGCTCACATGCTGCATTCAGGC
>chr15 51593068 gi|108055298|gb|DQ574044.1| Homo sapiens piRNA piR-42156, complete sequence U -
TCCAAATTCAGTTTGGGGCCTACCACCGT
>chr15 51593083 gi|108054069|gb|DQ572815.1| Homo sapiens piRNA piR-40927, complete sequence U -
TCAATAATATTGGTGTCCAAATTCAGTTT
>chr15 51593085 gi|108087551|gb|DQ594062.1| Homo sapiens piRNA piR-60174, complete sequence U -
TTCAATAATATTGGTGTCCAAATTCAGT
>chr15 51593164 gi|108091583|gb|DQ596162.1| Homo sapiens piRNA piR-34228, complete sequence U +
GAAGTGAATAGGAGGCTAAGAAAGGGAAC
>chr15 51593195 gi|108064107|gb|DQ578894.1| Homo sapiens piRNA piR-47006, complete sequence U -
TGAACTGGTTCCATTGTCTTCCCTGGAAAGG
>chr15 51593246 gi|108052534|gb|DQ571280.1| Homo sapiens piRNA piR-31392, complete sequence U +
AGGGAAGTCAGATCCAAAGGTGACTGCCACA
>chr15 51593281 gi|108087971|gb|DQ594288.1| Homo sapiens piRNA piR-60400, complete sequence U -
TTCCAAGCCCCAGCGAAATACCTCTTTAATGC
>chr15 51593325 gi|108085403|gb|DQ592928.1| Homo sapiens piRNA piR-33040, complete sequence U -
CCCCCAGTAGGTTGCCTCAAAAGCCCAGTT
>chr15 51593476 gi|108068144|gb|DQ580990.1| Homo sapiens piRNA piR-49102, complete sequence U -
TGAGGGGCAAGAACAGCCATACAGGAGAA
>chr15 51593524 gi|108077679|gb|DQ586425.1| Homo sapiens piRNA piR-53537, complete sequence U -
TGGAAAGGAAGCTTTGTGCTATCTCAGTTT
>chr15 51593588 gi|108056640|gb|DQ575004.1| Homo sapiens piRNA piR-43116, complete sequence U -
TCCCAAATGAGATGAAGCCTGCCTCTGGTC
>chr15 51593589 gi|108056638|gb|DQ575003.1| Homo sapiens piRNA piR-43115, complete sequence U -
TCCCAAATGAGATGAAGCCTGCCTCTGGT
>chr15 51593592 gi|108056636|gb|DQ575002.1| Homo sapiens piRNA piR-43114, complete sequence U -
TCCCAAATGAGATGAAGCCTGCCTCT
>chr15 51593630 gi|108090016|gb|DQ595346.1| Homo sapiens piRNA piR-61458, complete sequence U -
TTGGCAGAAGGAGCCTTGGTCTTGGAGGT
>chr15 51593630 gi|108078849|gb|DQ587595.1| Homo sapiens piRNA piR-54707, complete sequence U -
TGGCAGAAGGAGCCTTGGTCTTGGAGGT
>chr15 51593786 gi|108101036|gb|DQ601136.1| Homo sapiens piRNA piR-39202, complete sequence U -
TAGCACGTCTTGGATGGCCAGAAAAAGT
>chr15 51593791 gi|108092374|gb|DQ596584.1| Homo sapiens piRNA piR-34650, complete sequence U -
GAGCACTAGCACGTCTTGGATGGCCAGAA
>chr15 51593807 gi|108086334|gb|DQ593429.1| Homo sapiens piRNA piR-33541, complete sequence U +
CGTGCTAGTGCTCTCTCTGGCCTGGGTC
>chr15 51593826 gi|108052787|gb|DQ571533.1| Homo sapiens piRNA piR-31645, complete sequence U -
ATCAAAGGATGACGAGCAGAAGACCCAGGC
>chr15 51593839 gi|108054896|gb|DQ573642.1| Homo sapiens piRNA piR-41754, complete sequence U -
TCAGGTCTAGTCAATCAAAGGATGACGAGC
>chr15 51593935 gi|108055166|gb|DQ573912.1| Homo sapiens piRNA piR-42024, complete sequence U -
TCATTCCCAGTGGGCTGAATTTAGCCAGCA
>chr15 51594010 gi|108090346|gb|DQ595522.1| Homo sapiens piRNA piR-61634, complete sequence U -
TTGGTGGCACCACATGCTTTGGACTT
>chr15 51594133 gi|108060903|gb|DQ577230.1| Homo sapiens piRNA piR-45342, complete sequence U -
TCTACATTTTGTGGAGGTTACAGAAGGA
>chr15 51594142 gi|108100469|gb|DQ600830.1| Homo sapiens piRNA piR-38896, complete sequence U -
TAGAATTGCAGCTCTACATTTTGTGGAGGTT
>chr15 51594240 gi|108069038|gb|DQ581476.1| Homo sapiens piRNA piR-49588, complete sequence U -
TGATCAAGAAGGGGTAACTGGGTGAT
>chr15 51594294 gi|108082700|gb|DQ591446.1| Homo sapiens piRNA piR-58558, complete sequence U -
TGTGACTTTAGATGGCAAGAACATGACAGT
>chr15 51594298 gi|108064804|gb|DQ579260.1| Homo sapiens piRNA piR-47372, complete sequence U -
TGAATGTGACTTTAGATGGCAAGAACATGA
>chr15 51594369 gi|108075929|gb|DQ585100.1| Homo sapiens piRNA piR-52212, complete sequence U -
TGCCTGTCAGCAGAGCCAGAATGGACACATA
>chr15 51594390 gi|108086830|gb|DQ593689.1| Homo sapiens piRNA piR-33801, complete sequence U +
CTGACAGGCATGAGCTAGTCAATAATCTGG
>chr15 51594473 gi|108077012|gb|DQ585758.1| Homo sapiens piRNA piR-52870, complete sequence U -
TGCTCCTTCACAGGAGAATGGCAGATGGAA
>chr15 51594476 gi|108077011|gb|DQ585757.1| Homo sapiens piRNA piR-52869, complete sequence U -
TGCTCCTTCACAGGAGAATGGCAGATG
>chr15 51594503 gi|108081204|gb|DQ589950.1| Homo sapiens piRNA piR-57062, complete sequence U -
TGGTCAGCGAATTCCCTCAGGGGAATAA
>chr15 51594521 gi|108079922|gb|DQ588668.1| Homo sapiens piRNA piR-55780, complete sequence U -
TGGGACTAGGCAAGGCCTCTTGGTCAGCGA
>chr15 51594540 gi|108078307|gb|DQ587053.1| Homo sapiens piRNA piR-54165, complete sequence U -
TGGAGCCAATGACACACCTTTGGGACTAGGC
>chr15 51594563 gi|108053505|gb|DQ572251.1| Homo sapiens piRNA piR-40363, complete sequence U -
TATGAGTCTGTGATTCGCAGGTGGAGCCA
>chr15 51594579 gi|108061256|gb|DQ577411.1| Homo sapiens piRNA piR-45523, complete sequence U -
TCTCAGCCCCATGATTCTATGAGTCTGTGA
>chr15 51594625 gi|108054621|gb|DQ573367.1| Homo sapiens piRNA piR-41479, complete sequence U -
TCAGACTTGGATTTGACAAGGGCCCTCTGA
>chr15 51594632 gi|108066475|gb|DQ580114.1| Homo sapiens piRNA piR-48226, complete sequence U -
TGAGAACTCAGACTTGGATTTGACAAGGGC
>chr15 51594677 gi|108075306|gb|DQ584765.1| Homo sapiens piRNA piR-51877, complete sequence U -
TGCCCTGATGAAAATAGGCCACTGTTTT
>chr15 51594693 gi|108097069|gb|DQ599052.1| Homo sapiens piRNA piR-37118, complete sequence U -
TAACATCTTGCCTACCATTGCCCTGATGAA
>chr15 51594699 gi|108077553|gb|DQ586299.1| Homo sapiens piRNA piR-53411, complete sequence U -
TGCTTTAACATCTTGCCTACCATTGCCCT
>chr15 51594725 gi|108097514|gb|DQ599285.1| Homo sapiens piRNA piR-37351, complete sequence U -
TAAGAGGACACCAAGGATCACGCTTTGCCTGC
>chr15 51594729 gi|108102399|gb|DQ601847.1| Homo sapiens piRNA piR-39913, complete sequence U -
TAGTAAGAGGACACCAAGGATCACGCTTTGC
>chr15 51594854 gi|108089922|gb|DQ595297.1| Homo sapiens piRNA piR-61409, complete sequence U -
TTGGAGGTGGTGCTAGTTATGAAGCCAGA
>chr15 51594868 gi|108055574|gb|DQ574320.1| Homo sapiens piRNA piR-42432, complete sequence U -
TCCACAGGCAGAGATTGGAGGTGGTGCTA
>chr15 51594901 gi|108090962|gb|DQ595842.1| Homo sapiens piRNA piR-61954, complete sequence U -
TTTGAGCTGGACCTCGAAAGATGGCAGGGG
>chr15 51594902 gi|108090958|gb|DQ595840.1| Homo sapiens piRNA piR-61952, complete sequence U -
TTTGAGCTGGACCTCGAAAGATGGCAGGG
>chr15 51594905 gi|108090956|gb|DQ595839.1| Homo sapiens piRNA piR-61951, complete sequence U -
TTTGAGCTGGACCTCGAAAGATGGCA
>chr15 51594906 gi|108096348|gb|DQ598679.1| Homo sapiens piRNA piR-36745, complete sequence U -
GTTTGAGCTGGACCTCGAAAGATGGC
>chr15 51594932 gi|108053813|gb|DQ572559.1| Homo sapiens piRNA piR-40671, complete sequence U -
TCAAAGAAGGCCTGCCAGAGGAGGTCGC
>chr15 51594979 gi|108054024|gb|DQ572770.1| Homo sapiens piRNA piR-40882, complete sequence U -
TCAAGGGTTGTGGGACTTCAGAAGAGA
>chr15 51595009 gi|108075395|gb|DQ584813.1| Homo sapiens piRNA piR-51925, complete sequence U -
TGCCGAGTACAGTTTCAACCCAGGGCA
>chr15 51595030 gi|108100065|gb|DQ600622.1| Homo sapiens piRNA piR-38688, complete sequence U -
TACTGTCTACTGGCAAAAAGTGCCGA
>chr15 51595039 gi|108089225|gb|DQ594937.1| Homo sapiens piRNA piR-61049, complete sequence U -
TTGAGGAGCTTACTGTCTACTGGCAAA
>chr15 51595039 gi|108067894|gb|DQ580857.1| Homo sapiens piRNA piR-48969, complete sequence U -
TGAGGAGCTTACTGTCTACTGGCAAA
>chr15 51595040 gi|108085903|gb|DQ593202.1| Homo sapiens piRNA piR-33314, complete sequence U -
CCTTTGAGGAGCTTACTGTCTACTGGCAA
>chr15 51595041 gi|108090970|gb|DQ595846.1| Homo sapiens piRNA piR-61958, complete sequence U -
TTTGAGGAGCTTACTGTCTACTGGCA
>chr15 51595041 gi|108076130|gb|DQ585203.1| Homo sapiens piRNA piR-52315, complete sequence U -
TGCCTTTGAGGAGCTTACTGTCTACTGGCA
>chr15 51595043 gi|108076128|gb|DQ585202.1| Homo sapiens piRNA piR-52314, complete sequence U -
TGCCTTTGAGGAGCTTACTGTCTACTGG
>chr15 51595045 gi|108076126|gb|DQ585201.1| Homo sapiens piRNA piR-52313, complete sequence U -
TGCCTTTGAGGAGCTTACTGTCTACT
>chr15 51595045 gi|108059352|gb|DQ576418.1| Homo sapiens piRNA piR-44530, complete sequence U -
TCCTGCCTTTGAGGAGCTTACTGTCTACT
>chr15 51595046 gi|108059350|gb|DQ576417.1| Homo sapiens piRNA piR-44529, complete sequence U -
TCCTGCCTTTGAGGAGCTTACTGTCTAC
>chr15 51595047 gi|108059348|gb|DQ576416.1| Homo sapiens piRNA piR-44528, complete sequence U -
TCCTGCCTTTGAGGAGCTTACTGTCTA
>chr15 51595055 gi|108052801|gb|DQ571547.1| Homo sapiens piRNA piR-31659, complete sequence U -
ATCAGACATGGATCCTGCCTTTGAGGAGCTT
>chr15 51595057 gi|108091609|gb|DQ596175.1| Homo sapiens piRNA piR-34241, complete sequence U -
GAATCAGACATGGATCCTGCCTTTGAGGAGC
>chr15 51595057 gi|108054604|gb|DQ573350.1| Homo sapiens piRNA piR-41462, complete sequence U -
TCAGACATGGATCCTGCCTTTGAGGAGC
>chr15 51595057 gi|108052800|gb|DQ571546.1| Homo sapiens piRNA piR-31658, complete sequence U -
ATCAGACATGGATCCTGCCTTTGAGGAGC
>chr15 51595059 gi|108091607|gb|DQ596174.1| Homo sapiens piRNA piR-34240, complete sequence U -
GAATCAGACATGGATCCTGCCTTTGAGGA
>chr15 51595059 gi|108064646|gb|DQ579178.1| Homo sapiens piRNA piR-47290, complete sequence U -
TGAATCAGACATGGATCCTGCCTTTGAGGA
>chr15 51595059 gi|108054603|gb|DQ573349.1| Homo sapiens piRNA piR-41461, complete sequence U -
TCAGACATGGATCCTGCCTTTGAGGA
>chr15 51595059 gi|108052799|gb|DQ571545.1| Homo sapiens piRNA piR-31657, complete sequence U -
ATCAGACATGGATCCTGCCTTTGAGGA
>chr15 51595060 gi|108091605|gb|DQ596173.1| Homo sapiens piRNA piR-34239, complete sequence U -
GAATCAGACATGGATCCTGCCTTTGAGG
>chr15 51595060 gi|108052798|gb|DQ571544.1| Homo sapiens piRNA piR-31656, complete sequence U -
ATCAGACATGGATCCTGCCTTTGAGG
>chr15 51595061 gi|108091603|gb|DQ596172.1| Homo sapiens piRNA piR-34238, complete sequence U -
GAATCAGACATGGATCCTGCCTTTGAG
>chr15 51595062 gi|108092953|gb|DQ596885.1| Homo sapiens piRNA piR-34951, complete sequence U -
GATGAATCAGACATGGATCCTGCCTTTGA
>chr15 51595107 gi|108059847|gb|DQ576675.1| Homo sapiens piRNA piR-44787, complete sequence U -
TCCTTGAGGGTTTATGGGGCATAGCC
>chr15 51595115 gi|108075837|gb|DQ585053.1| Homo sapiens piRNA piR-52165, complete sequence U -
TGCCTGCAAGCCTCCTTGAGGGTTTATGGG
>chr15 51595115 gi|108072407|gb|DQ583240.1| Homo sapiens piRNA piR-50352, complete sequence U -
TGCAAGCCTCCTTGAGGGTTTATGGG
>chr15 51595235 gi|108082526|gb|DQ591272.1| Homo sapiens piRNA piR-58384, complete sequence U -
TGTGAAAGAGAAAGAGCGGTCCTTCAGGGT
>chr15 51595239 gi|108082525|gb|DQ591271.1| Homo sapiens piRNA piR-58383, complete sequence U -
TGTGAAAGAGAAAGAGCGGTCCTTCA
>chr15 51595249 gi|108079403|gb|DQ588149.1| Homo sapiens piRNA piR-55261, complete sequence U -
TGGCTGAAGACTGTGAAAGAGAAAGAG
>chr15 51595340 gi|108055686|gb|DQ574432.1| Homo sapiens piRNA piR-42544, complete sequence U -
TCCACTATTTAGTGCAAAGGCTCCTGGGA
>chr15 51596384 gi|108062542|gb|DQ578092.1| Homo sapiens piRNA piR-46204, complete sequence U +
TCTGGGTTGGAAGGTATACTGAGGGCTTGA
>chr15 51597968 gi|108095110|gb|DQ598029.1| Homo sapiens piRNA piR-36095, complete sequence M +
GGCTGGTCTCGAACTCCTGACCTCAGGT
>chr15 51597971 gi|108081283|gb|DQ590029.1| Homo sapiens piRNA piR-57141, complete sequence M +
TGGTCTCGAACTCCTGACCTCAGGTGATCC
>chr15 51597971 gi|108081282|gb|DQ590028.1| Homo sapiens piRNA piR-57140, complete sequence M +
TGGTCTCGAACTCCTGACCTCAGGTGATC
