# Supplementary material for: proTRAC - a software for probabilistic piRNA cluster detection, visualization and analysis
Source: BMC Bioinformatics. 2012 Jan 10;13:5. doi: 10.1186/1471-2105-13-5 (PMC3293768; doi:10.1186/1471-2105-13-5)
Supplement: Additional file 4 — proTRAC results folder containing a picture and a FASTA file for each detected human cluster. After decompression, the folder can be opened as former session in proTRAC. Alternatively, each file can be opened separately with any standard text-editor or graphic-viewer respectively. [file 1471-2105-13-5-S4.ZIP › proTRAC_results_human/monodirectional_clusters/Cluster_124.fas]

>chr15 75580167 gi|108074317|gb|DQ584251.1| Homo sapiens piRNA piR-51363, complete sequence M -
TGCCACCAATGCCCCAGGACAGGCCCACCC
>chr15 75580772 gi|108080259|gb|DQ589005.1| Homo sapiens piRNA piR-56117, complete sequence M -
TGGGCAGGACACTCCATCCTGCAGAAGGGAC
>chr15 75581886 gi|108070438|gb|DQ582208.1| Homo sapiens piRNA piR-32320, complete sequence M -
CAGAAGTTAGGAAGGGCTGTCACTGGTCCTC
>chr15 75581894 gi|108080226|gb|DQ588972.1| Homo sapiens piRNA piR-56084, complete sequence M -
TGGGCACAGAAGTTAGGAAGGGCTGTCAC
>chr15 75582077 gi|108098659|gb|DQ599897.1| Homo sapiens piRNA piR-37963, complete sequence M -
TACAGATGCCCAGAAAGATCCAGTGA
>chr15 75582094 gi|108062452|gb|DQ578045.1| Homo sapiens piRNA piR-46157, complete sequence M -
TCTGGCTGTACTATTCCCATTTTACAGATGC
>chr15 75583171 gi|108056888|gb|DQ575133.1| Homo sapiens piRNA piR-43245, complete sequence M +
TCCCAGAACCACAAGCTCGACAAGCAG
>chr15 75583480 gi|108078076|gb|DQ586822.1| Homo sapiens piRNA piR-53934, complete sequence M -
TGGACAGAGAGAAGCAATCAGTGGCC
>chr15 75584010 gi|108081602|gb|DQ590348.1| Homo sapiens piRNA piR-57460, complete sequence M +
TGGTGGCGCATGCCTGTAATCCCAGCTACTC
>chr15 75584020 gi|108075919|gb|DQ585095.1| Homo sapiens piRNA piR-52207, complete sequence M +
TGCCTGTAATCCCAGCTACTCAGGAGGCTG
>chr15 75584271 gi|108059863|gb|DQ576683.1| Homo sapiens piRNA piR-44795, complete sequence M +
TCCTTGCAGAGGTGCTGAGGATTGAATGAG
>chr15 75584310 gi|108076671|gb|DQ585467.1| Homo sapiens piRNA piR-52579, complete sequence M -
TGCTAAGTGTGCTACATGCCTAATGCTTTCC
>chr15 75584313 gi|108062295|gb|DQ577950.1| Homo sapiens piRNA piR-46062, complete sequence M -
TCTGCTAAGTGTGCTACATGCCTAATGCTT
>chr15 75584314 gi|108071479|gb|DQ582758.1| Homo sapiens piRNA piR-32870, complete sequence M -
CCATCTGCTAAGTGTGCTACATGCCTAATGCT
>chr15 75584314 gi|108062293|gb|DQ577949.1| Homo sapiens piRNA piR-46061, complete sequence M -
TCTGCTAAGTGTGCTACATGCCTAATGCT
>chr15 75584315 gi|108071477|gb|DQ582757.1| Homo sapiens piRNA piR-32869, complete sequence M -
CCATCTGCTAAGTGTGCTACATGCCTAATGC
>chr15 75584315 gi|108071052|gb|DQ582528.1| Homo sapiens piRNA piR-32640, complete sequence M -
CATCTGCTAAGTGTGCTACATGCCTAATGC
>chr15 75584316 gi|108071475|gb|DQ582756.1| Homo sapiens piRNA piR-32868, complete sequence M -
CCATCTGCTAAGTGTGCTACATGCCTAATG
>chr15 75584316 gi|108051695|gb|DQ570441.1| Homo sapiens piRNA piR-30553, complete sequence M -
ACCATCTGCTAAGTGTGCTACATGCCTAATG
>chr15 75584317 gi|108071473|gb|DQ582755.1| Homo sapiens piRNA piR-32867, complete sequence M -
CCATCTGCTAAGTGTGCTACATGCCTAAT
>chr15 75584318 gi|108051694|gb|DQ570440.1| Homo sapiens piRNA piR-30552, complete sequence M -
ACCATCTGCTAAGTGTGCTACATGCCTAA
>chr15 75584319 gi|108071288|gb|DQ582659.1| Homo sapiens piRNA piR-32771, complete sequence M -
CCACCATCTGCTAAGTGTGCTACATGCCTA
>chr15 75584320 gi|108053144|gb|DQ571890.1| Homo sapiens piRNA piR-32002, complete sequence M -
CAACCACCATCTGCTAAGTGTGCTACATGCCT
>chr15 75584321 gi|108071155|gb|DQ582585.1| Homo sapiens piRNA piR-32697, complete sequence M -
CCAACCACCATCTGCTAAGTGTGCTACATGCC
>chr15 75584321 gi|108051287|gb|DQ570033.1| Homo sapiens piRNA piR-30145, complete sequence M -
AACCACCATCTGCTAAGTGTGCTACATGCC
>chr15 75584322 gi|108071154|gb|DQ582584.1| Homo sapiens piRNA piR-32696, complete sequence M -
CCAACCACCATCTGCTAAGTGTGCTACATGC
>chr15 75584325 gi|108052214|gb|DQ570960.1| Homo sapiens piRNA piR-31072, complete sequence M -
AGCCAACCACCATCTGCTAAGTGTGCTACA
>chr15 75584326 gi|108094638|gb|DQ597780.1| Homo sapiens piRNA piR-35846, complete sequence M -
GGAGCCAACCACCATCTGCTAAGTGTGCTAC
>chr15 75584368 gi|108070183|gb|DQ582073.1| Homo sapiens piRNA piR-32185, complete sequence M -
CACCATTTAAACTGTAGGCCACAGACTGGTG
>chr15 75584369 gi|108070181|gb|DQ582072.1| Homo sapiens piRNA piR-32184, complete sequence M -
CACCATTTAAACTGTAGGCCACAGACTGGT
>chr15 75584370 gi|108070179|gb|DQ582071.1| Homo sapiens piRNA piR-32183, complete sequence M -
CACCATTTAAACTGTAGGCCACAGACTGG
>chr15 75584592 gi|108073430|gb|DQ583787.1| Homo sapiens piRNA piR-50899, complete sequence M +
TGCAGGTGGAGCTGAAGAGCCAAGAG
>chr15 75585029 gi|108086539|gb|DQ593535.1| Homo sapiens piRNA piR-33647, complete sequence M -
CTCAATCCTATGCTGCTAACAGTCCCC
>chr15 75585029 gi|108085702|gb|DQ593087.1| Homo sapiens piRNA piR-33199, complete sequence M -
CCTCAATCCTATGCTGCTAACAGTCCCC
>chr15 75585029 gi|108054076|gb|DQ572822.1| Homo sapiens piRNA piR-40934, complete sequence M -
TCAATCCTATGCTGCTAACAGTCCCC
>chr15 75586831 gi|108100322|gb|DQ600755.1| Homo sapiens piRNA piR-38821, complete sequence M -
TAGAAGAATGGCACGCAGGGTTTGCTGGGC
>chr15 75587633 gi|108071071|gb|DQ582538.1| Homo sapiens piRNA piR-32650, complete sequence M -
CATGATGCAATATCTTCATGAGCCCAGAGC
>chr15 75589186 gi|108086824|gb|DQ593686.1| Homo sapiens piRNA piR-33798, complete sequence M +
CTGACAATAATGTGTTCATCAGGTACCT
>chr15 75590112 gi|108061343|gb|DQ577455.1| Homo sapiens piRNA piR-45567, complete sequence M -
TCTCATGCCAAGCGTGCCCAGCATTTGCACA
>chr15 75590355 gi|108075917|gb|DQ585094.1| Homo sapiens piRNA piR-52206, complete sequence M +
TGCCTGTAATCCCAGCACTTTGGGAGGCCG
>chr15 75590355 gi|108075915|gb|DQ585093.1| Homo sapiens piRNA piR-52205, complete sequence M +
TGCCTGTAATCCCAGCACTTTGGGAGGCC
>chr15 75590359 gi|108081958|gb|DQ590704.1| Homo sapiens piRNA piR-57816, complete sequence M +
TGTAATCCCAGCACTTTGGGAGGCCGAGG
>chr15 75590370 gi|108070376|gb|DQ582175.1| Homo sapiens piRNA piR-32287, complete sequence M +
CACTTTGGGAGGCCGAGGCGGGTGGATC
>chr15 75590404 gi|108083960|gb|DQ592181.1| Homo sapiens piRNA piR-59293, complete sequence M -
TGTTAGCCAGGATGGTCTCGATCTCCTGA
>chr15 75590859 gi|108052820|gb|DQ571566.1| Homo sapiens piRNA piR-31678, complete sequence M -
ATCCAGAAATTTAAGGACTCAGCCCTGGTC
>chr15 75592094 gi|108055269|gb|DQ574015.1| Homo sapiens piRNA piR-42127, complete sequence M -
TCCAAAGTGTGCCACCTCCAGTGAGCCTC
>chr15 75593289 gi|108076908|gb|DQ585654.1| Homo sapiens piRNA piR-52766, complete sequence U -
TGCTATTCAGCCAAGGGGACCACAGTC
>chr15 75593509 gi|108056163|gb|DQ574761.1| Homo sapiens piRNA piR-42873, complete sequence U -
TCCAGTGGTGATCTAGGATAAAATCTTGAG
>chr15 75593980 gi|108078371|gb|DQ587117.1| Homo sapiens piRNA piR-54229, complete sequence M -
TGGAGGAGTCGGCAGAGCAGGCACAGCGGT
>chr15 75594609 gi|108075915|gb|DQ585093.1| Homo sapiens piRNA piR-52205, complete sequence M -
TGCCTGTAATCCCAGCACTTTGGGAGGCC
