# Supplementary material for: proTRAC - a software for probabilistic piRNA cluster detection, visualization and analysis
Source: BMC Bioinformatics. 2012 Jan 10;13:5. doi: 10.1186/1471-2105-13-5 (PMC3293768; doi:10.1186/1471-2105-13-5)
Supplement: Additional file 4 — proTRAC results folder containing a picture and a FASTA file for each detected human cluster. After decompression, the folder can be opened as former session in proTRAC. Alternatively, each file can be opened separately with any standard text-editor or graphic-viewer respectively. [file 1471-2105-13-5-S4.ZIP › proTRAC_results_human/monodirectional_clusters/Cluster_125.fas]

>chr15 79024327 gi|108061985|gb|DQ577787.1| Homo sapiens piRNA piR-45899, complete sequence M -
TCTGAGTGCCCCCCAAACCCAGCAGTCAT
>chr15 79024333 gi|108060896|gb|DQ577226.1| Homo sapiens piRNA piR-45338, complete sequence M -
TCTACATCTGAGTGCCCCCCAAACCCAGC
>chr15 79024460 gi|108074317|gb|DQ584251.1| Homo sapiens piRNA piR-51363, complete sequence M -
TGCCACCAATGCCCCAGGACAGGCCCACCC
>chr15 79024669 gi|108079941|gb|DQ588687.1| Homo sapiens piRNA piR-55799, complete sequence M -
TGGGAGAAAAGCCAAGCAAGTGCTGAAAGA
>chr15 79026346 gi|108098659|gb|DQ599897.1| Homo sapiens piRNA piR-37963, complete sequence M -
TACAGATGCCCAGAAAGATCCAGTGA
>chr15 79027406 gi|108056888|gb|DQ575133.1| Homo sapiens piRNA piR-43245, complete sequence M +
TCCCAGAACCACAAGCTCGACAAGCAG
>chr15 79028130 gi|108068006|gb|DQ580916.1| Homo sapiens piRNA piR-49028, complete sequence U +
TGAGGCAGGAGAAGCACTTGAGGTCAAGA
>chr15 79028237 gi|108081602|gb|DQ590348.1| Homo sapiens piRNA piR-57460, complete sequence M +
TGGTGGCGCATGCCTGTAATCCCAGCTACTC
>chr15 79028247 gi|108075919|gb|DQ585095.1| Homo sapiens piRNA piR-52207, complete sequence M +
TGCCTGTAATCCCAGCTACTCAGGAGGCTG
>chr15 79028508 gi|108059863|gb|DQ576683.1| Homo sapiens piRNA piR-44795, complete sequence M +
TCCTTGCAGAGGTGCTGAGGATTGAATGAG
>chr15 79028547 gi|108076671|gb|DQ585467.1| Homo sapiens piRNA piR-52579, complete sequence M -
TGCTAAGTGTGCTACATGCCTAATGCTTTCC
>chr15 79028550 gi|108062295|gb|DQ577950.1| Homo sapiens piRNA piR-46062, complete sequence M -
TCTGCTAAGTGTGCTACATGCCTAATGCTT
>chr15 79028551 gi|108071479|gb|DQ582758.1| Homo sapiens piRNA piR-32870, complete sequence M -
CCATCTGCTAAGTGTGCTACATGCCTAATGCT
>chr15 79028551 gi|108062293|gb|DQ577949.1| Homo sapiens piRNA piR-46061, complete sequence M -
TCTGCTAAGTGTGCTACATGCCTAATGCT
>chr15 79028552 gi|108071477|gb|DQ582757.1| Homo sapiens piRNA piR-32869, complete sequence M -
CCATCTGCTAAGTGTGCTACATGCCTAATGC
>chr15 79028552 gi|108071052|gb|DQ582528.1| Homo sapiens piRNA piR-32640, complete sequence M -
CATCTGCTAAGTGTGCTACATGCCTAATGC
>chr15 79028553 gi|108071475|gb|DQ582756.1| Homo sapiens piRNA piR-32868, complete sequence M -
CCATCTGCTAAGTGTGCTACATGCCTAATG
>chr15 79028553 gi|108051695|gb|DQ570441.1| Homo sapiens piRNA piR-30553, complete sequence M -
ACCATCTGCTAAGTGTGCTACATGCCTAATG
>chr15 79028554 gi|108071473|gb|DQ582755.1| Homo sapiens piRNA piR-32867, complete sequence M -
CCATCTGCTAAGTGTGCTACATGCCTAAT
>chr15 79028555 gi|108051694|gb|DQ570440.1| Homo sapiens piRNA piR-30552, complete sequence M -
ACCATCTGCTAAGTGTGCTACATGCCTAA
>chr15 79028556 gi|108071288|gb|DQ582659.1| Homo sapiens piRNA piR-32771, complete sequence M -
CCACCATCTGCTAAGTGTGCTACATGCCTA
>chr15 79028557 gi|108053144|gb|DQ571890.1| Homo sapiens piRNA piR-32002, complete sequence M -
CAACCACCATCTGCTAAGTGTGCTACATGCCT
>chr15 79028558 gi|108071155|gb|DQ582585.1| Homo sapiens piRNA piR-32697, complete sequence M -
CCAACCACCATCTGCTAAGTGTGCTACATGCC
>chr15 79028558 gi|108051287|gb|DQ570033.1| Homo sapiens piRNA piR-30145, complete sequence M -
AACCACCATCTGCTAAGTGTGCTACATGCC
>chr15 79028559 gi|108071154|gb|DQ582584.1| Homo sapiens piRNA piR-32696, complete sequence M -
CCAACCACCATCTGCTAAGTGTGCTACATGC
>chr15 79028562 gi|108052214|gb|DQ570960.1| Homo sapiens piRNA piR-31072, complete sequence M -
AGCCAACCACCATCTGCTAAGTGTGCTACA
>chr15 79028563 gi|108094638|gb|DQ597780.1| Homo sapiens piRNA piR-35846, complete sequence M -
GGAGCCAACCACCATCTGCTAAGTGTGCTAC
>chr15 79028605 gi|108070183|gb|DQ582073.1| Homo sapiens piRNA piR-32185, complete sequence M -
CACCATTTAAACTGTAGGCCACAGACTGGTG
>chr15 79028606 gi|108070181|gb|DQ582072.1| Homo sapiens piRNA piR-32184, complete sequence M -
CACCATTTAAACTGTAGGCCACAGACTGGT
>chr15 79028607 gi|108070179|gb|DQ582071.1| Homo sapiens piRNA piR-32183, complete sequence M -
CACCATTTAAACTGTAGGCCACAGACTGG
>chr15 79028783 gi|108091415|gb|DQ596075.1| Homo sapiens piRNA piR-34141, complete sequence M +
GAACCTGGAAGCCAGCCACCATGTGC
>chr15 79028823 gi|108062892|gb|DQ578272.1| Homo sapiens piRNA piR-46384, complete sequence U +
TCTTCCTGCAGGTGGAGATGAAGAGC
>chr15 79028898 gi|108094272|gb|DQ597591.1| Homo sapiens piRNA piR-35657, complete sequence M -
GCTGCTGATAGGTGGCCACGTACTGCTGCA
>chr15 79029777 gi|108052820|gb|DQ571566.1| Homo sapiens piRNA piR-31678, complete sequence M -
ATCCAGAAATTTAAGGACTCAGCCCTGGTC
>chr15 79030820 gi|108078586|gb|DQ587332.1| Homo sapiens piRNA piR-54444, complete sequence M -
TGGATGATGGGGAATGTGTCCTCTGC
>chr15 79041098 gi|108102528|gb|DQ601914.1| Homo sapiens piRNA piR-39980, complete sequence M +
TAGTCCCAGCTACTTGGGAGGCTGAGGCA
>chr15 79041931 gi|108075919|gb|DQ585095.1| Homo sapiens piRNA piR-52207, complete sequence M -
TGCCTGTAATCCCAGCTACTCAGGAGGCTG
>chr15 79042400 gi|108062923|gb|DQ578289.1| Homo sapiens piRNA piR-46401, complete sequence M -
TCTTCTCAGAGCTGCTGTCCAACCTGTACTC
>chr15 79042402 gi|108062921|gb|DQ578288.1| Homo sapiens piRNA piR-46400, complete sequence M -
TCTTCTCAGAGCTGCTGTCCAACCTGTAC
>chr15 79042403 gi|108062920|gb|DQ578287.1| Homo sapiens piRNA piR-46399, complete sequence M -
TCTTCTCAGAGCTGCTGTCCAACCTGTA
>chr15 79042404 gi|108051597|gb|DQ570343.1| Homo sapiens piRNA piR-30455, complete sequence M +
ACAGGTTGGACAGCAGCTCTGAGAAGATGAA
>chr15 79042404 gi|108062918|gb|DQ578286.1| Homo sapiens piRNA piR-46398, complete sequence M -
TCTTCTCAGAGCTGCTGTCCAACCTGT
>chr15 79042404 gi|108055071|gb|DQ573817.1| Homo sapiens piRNA piR-41929, complete sequence M -
TCATCTTCTCAGAGCTGCTGTCCAACCTGT
>chr15 79042405 gi|108055068|gb|DQ573814.1| Homo sapiens piRNA piR-41926, complete sequence M -
TCATCTTCTCAGAGCTGCTGTCCAACCTG
>chr15 79046456 gi|108087628|gb|DQ594103.1| Homo sapiens piRNA piR-60215, complete sequence M +
TTCACCAAGTACGATGGGATGGGATTC
>chr15 79046751 gi|108056989|gb|DQ575184.1| Homo sapiens piRNA piR-43296, complete sequence M +
TCCCAGATGTGTGCCCACCCCACCACTGC
