# Supplementary material for: proTRAC - a software for probabilistic piRNA cluster detection, visualization and analysis
Source: BMC Bioinformatics. 2012 Jan 10;13:5. doi: 10.1186/1471-2105-13-5 (PMC3293768; doi:10.1186/1471-2105-13-5)
Supplement: Additional file 4 — proTRAC results folder containing a picture and a FASTA file for each detected human cluster. After decompression, the folder can be opened as former session in proTRAC. Alternatively, each file can be opened separately with any standard text-editor or graphic-viewer respectively. [file 1471-2105-13-5-S4.ZIP › proTRAC_results_human/monodirectional_clusters/Cluster_126.fas]

>chr15 82764201 gi|108054164|gb|DQ572910.1| Homo sapiens piRNA piR-41022, complete sequence M -
TCACACGGGCTTCTATACCGCTTCGAC
>chr15 82764214 gi|108089932|gb|DQ595302.1| Homo sapiens piRNA piR-61414, complete sequence M -
TTGGAGTATGGCTTTTCACACGGGCTTCT
>chr15 82764244 gi|108079931|gb|DQ588677.1| Homo sapiens piRNA piR-55789, complete sequence M -
TGGGACTGTGCGCTGGACTTGGAGCCC
>chr15 82764334 gi|108092937|gb|DQ596877.1| Homo sapiens piRNA piR-34943, complete sequence M -
GATGAACTCCGGGGTCTGAGAGTGGG
>chr15 82764337 gi|108058080|gb|DQ575746.1| Homo sapiens piRNA piR-43858, complete sequence M -
TCCGAGATGATGAACTCCGGGGTCTGAGAGT
>chr15 82764374 gi|108087164|gb|DQ593863.1| Homo sapiens piRNA piR-33975, complete sequence M -
CTGGTTCCCACATGAGTACATATTGGCC
>chr15 82764443 gi|108065915|gb|DQ579820.1| Homo sapiens piRNA piR-47932, complete sequence M +
TGACGAGATGCTGCACATGCACCACGCGC
>chr15 82764452 gi|108093907|gb|DQ597383.1| Homo sapiens piRNA piR-35449, complete sequence M -
GCCTCCTTCAGCGCGTGGTGCATGTGCAGC
>chr15 82764460 gi|108072767|gb|DQ583427.1| Homo sapiens piRNA piR-50539, complete sequence M +
TGCACCACGCGCTGAAGGAGGCGCTCAGCA
>chr15 82764466 gi|108085599|gb|DQ593031.1| Homo sapiens piRNA piR-33143, complete sequence M -
CCGATGATGCTGAGCGCCTCCTTCAGCGCGT
>chr15 82764468 gi|108054362|gb|DQ573108.1| Homo sapiens piRNA piR-41220, complete sequence M -
TCACCGATGATGCTGAGCGCCTCCTTCAGCGC
>chr15 82764470 gi|108054361|gb|DQ573107.1| Homo sapiens piRNA piR-41219, complete sequence M -
TCACCGATGATGCTGAGCGCCTCCTTCAGC
>chr15 82764474 gi|108054360|gb|DQ573106.1| Homo sapiens piRNA piR-41218, complete sequence M -
TCACCGATGATGCTGAGCGCCTCCTT
>chr15 82764478 gi|108093013|gb|DQ596915.1| Homo sapiens piRNA piR-34981, complete sequence M -
GATGTCACCGATGATGCTGAGCGCCT
>chr15 82764479 gi|108069849|gb|DQ581896.1| Homo sapiens piRNA piR-50008, complete sequence M -
TGATGTCACCGATGATGCTGAGCGCC
>chr15 82764485 gi|108095580|gb|DQ598270.1| Homo sapiens piRNA piR-36336, complete sequence M -
GGTCCTGTTGATGTCACCGATGATGCTG
>chr15 82764492 gi|108091801|gb|DQ596274.1| Homo sapiens piRNA piR-34340, complete sequence M -
GACAGTGGTCCTGTTGATGTCACCGAT
>chr15 82764537 gi|108077046|gb|DQ585792.1| Homo sapiens piRNA piR-52904, complete sequence M -
TGCTCTGACAACCAGGTGTCGTCCACGGG
>chr15 82765034 gi|108070176|gb|DQ582069.1| Homo sapiens piRNA piR-32181, complete sequence M -
CACCAGGGGGGTAGGGCCCAAAGGGA
>chr15 82765316 gi|108078062|gb|DQ586808.1| Homo sapiens piRNA piR-53920, complete sequence M -
TGGACAGAAGGCGGCAGGTGGGACGA
>chr15 82765322 gi|108072491|gb|DQ583283.1| Homo sapiens piRNA piR-50395, complete sequence M -
TGCAAGTGCTGGACAGAAGGCGGCAGGTG
>chr15 82765348 gi|108052096|gb|DQ570842.1| Homo sapiens piRNA piR-30954, complete sequence M -
AGAGTGAAAATAGAGGGAAGTGTCATGC
>chr15 82765351 gi|108071176|gb|DQ582598.1| Homo sapiens piRNA piR-32710, complete sequence M -
CCAAGAGTGAAAATAGAGGGAAGTGTCA
>chr15 82765369 gi|108072332|gb|DQ583200.1| Homo sapiens piRNA piR-50312, complete sequence M -
TGCAACGTGTGGGCAGCCGCCAAGAGTGA
>chr15 82765465 gi|108054618|gb|DQ573364.1| Homo sapiens piRNA piR-41476, complete sequence M -
TCAGACTCTCAGACCTGAAGTAGGCGC
>chr15 82765486 gi|108070013|gb|DQ581982.1| Homo sapiens piRNA piR-32094, complete sequence M -
CACACACCCAGAGCATCTCGGAGTTCAGAC
>chr15 82765627 gi|108054405|gb|DQ573151.1| Homo sapiens piRNA piR-41263, complete sequence M -
TCACGCACACATCACACACCTTGCTGGTCAC
>chr15 82765718 gi|108078238|gb|DQ586984.1| Homo sapiens piRNA piR-54096, complete sequence M -
TGGAGAAGAAATGAGCTTGCCTGTGGCC
>chr15 82765913 gi|108078259|gb|DQ587005.1| Homo sapiens piRNA piR-54117, complete sequence M -
TGGAGACGGCACACTGGAAATCAGAGTGA
>chr15 82766281 gi|108083896|gb|DQ592149.1| Homo sapiens piRNA piR-59261, complete sequence M +
TGTTAACCGCAGATGCGGCTGTAGGAGCACT
>chr15 82766320 gi|108101313|gb|DQ601279.1| Homo sapiens piRNA piR-39345, complete sequence M -
TAGCCTGAAGAGTCTGAACTCACGTTGGCA
>chr15 82766321 gi|108101311|gb|DQ601278.1| Homo sapiens piRNA piR-39344, complete sequence M -
TAGCCTGAAGAGTCTGAACTCACGTTGGC
>chr15 82767458 gi|108074342|gb|DQ584264.1| Homo sapiens piRNA piR-51376, complete sequence M -
TGCCACCTTCGGCATGGAGCCTGTTGTAA
>chr15 82768373 gi|108080946|gb|DQ589692.1| Homo sapiens piRNA piR-56804, complete sequence M +
TGGGTTGGAAGATGGGGTGACCACAGAAG
>chr15 82768933 gi|108101256|gb|DQ601249.1| Homo sapiens piRNA piR-39315, complete sequence M -
TAGCCCAGGAGCTTGGGTGTGCTGACGAGC
>chr15 82768933 gi|108093800|gb|DQ597326.1| Homo sapiens piRNA piR-35392, complete sequence M -
GCCCAGGAGCTTGGGTGTGCTGACGAGC
>chr15 82768992 gi|108093555|gb|DQ597197.1| Homo sapiens piRNA piR-35263, complete sequence M -
GCATGGCAAATTCTGACCATTGCCCAGAACCC
>chr15 82769071 gi|108073452|gb|DQ583799.1| Homo sapiens piRNA piR-50911, complete sequence M +
TGCAGGTTCACCTGGAGGAAGGGGTGTTA
>chr15 82769333 gi|108101309|gb|DQ601277.1| Homo sapiens piRNA piR-39343, complete sequence M +
TAGCCTCTCACTCCCTATGGTGTCTGTCTGT
>chr15 82769670 gi|108052917|gb|DQ571663.1| Homo sapiens piRNA piR-31775, complete sequence M -
ATGCCCAGGAGGAACAAAGGGTGTGC
>chr15 82770324 gi|108095798|gb|DQ598381.1| Homo sapiens piRNA piR-36447, complete sequence M -
GTATGGTGACCTCCTGGGAACAGGTC
