# Supplementary material for: proTRAC - a software for probabilistic piRNA cluster detection, visualization and analysis
Source: BMC Bioinformatics. 2012 Jan 10;13:5. doi: 10.1186/1471-2105-13-5 (PMC3293768; doi:10.1186/1471-2105-13-5)
Supplement: Additional file 4 — proTRAC results folder containing a picture and a FASTA file for each detected human cluster. After decompression, the folder can be opened as former session in proTRAC. Alternatively, each file can be opened separately with any standard text-editor or graphic-viewer respectively. [file 1471-2105-13-5-S4.ZIP › proTRAC_results_human/monodirectional_clusters/Cluster_13.fas]

>chr2 111029923 gi|108092833|gb|DQ596825.1| Homo sapiens piRNA piR-34891, complete sequence M -
GAGTTCTTGGCCTAGAGCATTTCACCCCTC
>chr2 111030012 gi|108055444|gb|DQ574190.1| Homo sapiens piRNA piR-42302, complete sequence M -
TCCAAGTATCAGGAGCAGCGTACTCTCAAA
>chr2 111030036 gi|108080605|gb|DQ589351.1| Homo sapiens piRNA piR-56463, complete sequence M -
TGGGGTCATTTGGAGTGCAGCGGTCCAAG
>chr2 111030067 gi|108074960|gb|DQ584585.1| Homo sapiens piRNA piR-51697, complete sequence M -
TGCCATTGTCATAAAGCATGGGGTTGGC
>chr2 111030073 gi|108058951|gb|DQ576210.1| Homo sapiens piRNA piR-44322, complete sequence M -
TCCTCCACTGCCATTGTCATAAAGCATGGG
>chr2 111030198 gi|108100031|gb|DQ600605.1| Homo sapiens piRNA piR-38671, complete sequence M -
TACTGGCTGCAGCAGCAATTGATTGC
>chr2 111030441 gi|108069281|gb|DQ581602.1| Homo sapiens piRNA piR-49714, complete sequence M -
TGATCTGAGCAGCATGAAGTCCCCTGACAT
>chr2 111030451 gi|108066899|gb|DQ580342.1| Homo sapiens piRNA piR-48454, complete sequence M -
TGAGAGCCACTGATCTGAGCAGCATGAAGT
>chr2 111030454 gi|108089192|gb|DQ594920.1| Homo sapiens piRNA piR-61032, complete sequence M -
TTGAGAGCCACTGATCTGAGCAGCATGA
>chr2 111030478 gi|108074908|gb|DQ584556.1| Homo sapiens piRNA piR-51668, complete sequence M -
TGCCATGTTCAGAGTGGAGGTCGACTTGA
>chr2 111030482 gi|108074223|gb|DQ584200.1| Homo sapiens piRNA piR-51312, complete sequence M -
TGCCAATGCCATGTTCAGAGTGGAGGTCGAC
>chr2 111030485 gi|108074221|gb|DQ584199.1| Homo sapiens piRNA piR-51311, complete sequence M -
TGCCAATGCCATGTTCAGAGTGGAGGTC
>chr2 111030517 gi|108053292|gb|DQ572038.1| Homo sapiens piRNA piR-40150, complete sequence M -
TATACAGCAGGAGCCGATTTGGCAGAGAGAC
>chr2 111030548 gi|108102430|gb|DQ601863.1| Homo sapiens piRNA piR-39929, complete sequence M -
TAGTAGATGTGTCTGTGTGACTCCCAAA
>chr2 111030562 gi|108068091|gb|DQ580961.1| Homo sapiens piRNA piR-49073, complete sequence M -
TGAGGGACGCTAGAGGTAGTAGATGTGTCT
>chr2 111030564 gi|108063010|gb|DQ578335.1| Homo sapiens piRNA piR-46447, complete sequence M -
TCTTGAGGGACGCTAGAGGTAGTAGATGTGT
>chr2 111031122 gi|108099412|gb|DQ600286.1| Homo sapiens piRNA piR-38352, complete sequence M -
TACCTATGTAACAAACCTGCACATTCTGC
>chr2 111031181 gi|108060530|gb|DQ577037.1| Homo sapiens piRNA piR-45149, complete sequence M -
TCGGGGCTTAAAACCTAGATGACGGGTTGA
>chr2 111031184 gi|108073923|gb|DQ584044.1| Homo sapiens piRNA piR-51156, complete sequence M -
TGCATTCGGGGCTTAAAACCTAGATGACGGGT
>chr2 111031236 gi|108095353|gb|DQ598155.1| Homo sapiens piRNA piR-36221, complete sequence M -
GGGGAGTGGGGGTAAGGGGAGGGATA
>chr2 111031288 gi|108063801|gb|DQ578738.1| Homo sapiens piRNA piR-46850, complete sequence M -
TGAACAATGAGAACACACGGACCTAGGGA
>chr2 111031290 gi|108063799|gb|DQ578737.1| Homo sapiens piRNA piR-46849, complete sequence M -
TGAACAATGAGAACACACGGACCTAGG
>chr2 111031341 gi|108096996|gb|DQ599015.1| Homo sapiens piRNA piR-37081, complete sequence M -
TAACACAGGAACAGAAAACCAATCACTGC
>chr2 111031690 gi|108098525|gb|DQ599829.1| Homo sapiens piRNA piR-37895, complete sequence M -
TACACGTTGATGGGAGTGTAAATTAGTTCA
>chr2 111031763 gi|108070174|gb|DQ582068.1| Homo sapiens piRNA piR-32180, complete sequence M -
CACCAGGAGATTCCCTCGAGTGTCTACAGCA
>chr2 111031811 gi|108053389|gb|DQ572135.1| Homo sapiens piRNA piR-40247, complete sequence M -
TATCCAGCCCAGATACTACGCTTTTCTCAC
>chr2 111031851 gi|108052531|gb|DQ571277.1| Homo sapiens piRNA piR-31389, complete sequence M -
AGGGAAGCCACGAGGGACTGTGCCATGA
>chr2 111031855 gi|108071200|gb|DQ582613.1| Homo sapiens piRNA piR-32725, complete sequence M -
CCAAGGGAAGCCACGAGGGACTGTGCC
>chr2 111032026 gi|108056996|gb|DQ575188.1| Homo sapiens piRNA piR-43300, complete sequence M -
TCCCAGCAAGTCCAATGCAGAAGGTGAGTGA
>chr2 111032233 gi|108053694|gb|DQ572440.1| Homo sapiens piRNA piR-40552, complete sequence M -
TATTGAAAAGACGATGTGTTTAGGGC
>chr2 111032321 gi|108077469|gb|DQ586215.1| Homo sapiens piRNA piR-53327, complete sequence M -
TGCTTAGTTTCAAGGAGATGGTGGAA
>chr2 111032362 gi|108074409|gb|DQ584298.1| Homo sapiens piRNA piR-51410, complete sequence M -
TGCCACTAGCACTGCAGCACTGTGTCTCC
>chr2 111032530 gi|108061582|gb|DQ577579.1| Homo sapiens piRNA piR-45691, complete sequence M -
TCTCTACATAGTGATGGTTGTACTGTTATA
>chr2 111032534 gi|108090500|gb|DQ595603.1| Homo sapiens piRNA piR-61715, complete sequence M -
TTGTAGTCTCTACATAGTGATGGTTGTACTGT
>chr2 111032537 gi|108090498|gb|DQ595602.1| Homo sapiens piRNA piR-61714, complete sequence M -
TTGTAGTCTCTACATAGTGATGGTTGTAC
>chr2 111032735 gi|108058692|gb|DQ576076.1| Homo sapiens piRNA piR-44188, complete sequence M -
TCCTAGGACGTGGATTTGGTACTAGAGCC
>chr2 111032924 gi|108078653|gb|DQ587399.1| Homo sapiens piRNA piR-54511, complete sequence M -
TGGATTCTGCTTTCGGGGTCTTGATGCA
>chr2 111032925 gi|108085553|gb|DQ593006.1| Homo sapiens piRNA piR-33118, complete sequence M -
CCCTGGATTCTGCTTTCGGGGTCTTGATGC
>chr2 111033052 gi|108077773|gb|DQ586519.1| Homo sapiens piRNA piR-53631, complete sequence M -
TGGAACCCTTTCTTGCTCTTAGATGC
>chr2 111033150 gi|108057162|gb|DQ575273.1| Homo sapiens piRNA piR-43385, complete sequence M -
TCCCAGTGGTGCCAGATTCAGAACTGG
>chr2 111033230 gi|108055268|gb|DQ574014.1| Homo sapiens piRNA piR-42126, complete sequence M -
TCCAAAGTGTCTCTGCTCTTGGAGTGAACC
>chr2 111033231 gi|108055267|gb|DQ574013.1| Homo sapiens piRNA piR-42125, complete sequence M -
TCCAAAGTGTCTCTGCTCTTGGAGTGAAC
>chr2 111033244 gi|108078988|gb|DQ587734.1| Homo sapiens piRNA piR-54846, complete sequence M -
TGGCATGCGATTTCCAAAGTGTCTCTGC
>chr2 111033378 gi|108084168|gb|DQ592288.1| Homo sapiens piRNA piR-59400, complete sequence M -
TGTTGAGTGATGTCATTGACAGAGTCGGGC
>chr2 111033422 gi|108096652|gb|DQ598838.1| Homo sapiens piRNA piR-36904, complete sequence M -
TAAACTGACATAGGAGCATTTGGGGAGCA
>chr2 111033475 gi|108089114|gb|DQ594880.1| Homo sapiens piRNA piR-60992, complete sequence M -
TTGAATTGTTCAGGATAGGGGATGGAACC
>chr2 111033494 gi|108055115|gb|DQ573861.1| Homo sapiens piRNA piR-41973, complete sequence M -
TCATGGAGGAAAGAGCAAATCTTGAATTGTT
