# Supplementary material for: proTRAC - a software for probabilistic piRNA cluster detection, visualization and analysis
Source: BMC Bioinformatics. 2012 Jan 10;13:5. doi: 10.1186/1471-2105-13-5 (PMC3293768; doi:10.1186/1471-2105-13-5)
Supplement: Additional file 4 — proTRAC results folder containing a picture and a FASTA file for each detected human cluster. After decompression, the folder can be opened as former session in proTRAC. Alternatively, each file can be opened separately with any standard text-editor or graphic-viewer respectively. [file 1471-2105-13-5-S4.ZIP › proTRAC_results_human/monodirectional_clusters/Cluster_130.fas]

>chr15 84943090 gi|108086948|gb|DQ593751.1| Homo sapiens piRNA piR-33863, complete sequence M +
CTGCATAGTATTCCATGGTGTATATGTGC
>chr15 84943679 gi|108054667|gb|DQ573413.1| Homo sapiens piRNA piR-41525, complete sequence M -
TCAGAGTGAACAGGCAACCTACAAAATGG
>chr15 84944421 gi|108062196|gb|DQ577895.1| Homo sapiens piRNA piR-46007, complete sequence M -
TCTGCCAATATTCTTTTAACTGTGGGAA
>chr15 84944925 gi|108052483|gb|DQ571229.1| Homo sapiens piRNA piR-31341, complete sequence M +
AGGCCAATGAGAAGAGCCACTTGCCA
>chr15 84945149 gi|108089683|gb|DQ595174.1| Homo sapiens piRNA piR-61286, complete sequence U -
TTGCTGACTGCAAACGATGAGAGTGC
>chr15 84947186 gi|108096440|gb|DQ598729.1| Homo sapiens piRNA piR-36795, complete sequence M -
TAAAACTGGAGACCCCAGAACTTGGTGTCTGC
>chr15 84947224 gi|108078076|gb|DQ586822.1| Homo sapiens piRNA piR-53934, complete sequence M -
TGGACAGAGAGAAGCAATCAGTGGCC
>chr15 84947441 gi|108070742|gb|DQ582367.1| Homo sapiens piRNA piR-32479, complete sequence M -
CAGGAAGCAAGAAACAGTCATAGGACTGCC
>chr15 84947608 gi|108085734|gb|DQ593109.1| Homo sapiens piRNA piR-33221, complete sequence M -
CCTCCCAAAGTGCTGGGATTACAGGCGTGAG
>chr15 84947756 gi|108075919|gb|DQ585095.1| Homo sapiens piRNA piR-52207, complete sequence M +
TGCCTGTAATCCCAGCTACTCAGGAGGCTG
>chr15 84948049 gi|108076665|gb|DQ585464.1| Homo sapiens piRNA piR-52576, complete sequence M -
TGCTAAGTGTGCCACATACCTAATGTTTCCA
>chr15 84948395 gi|108099744|gb|DQ600459.1| Homo sapiens piRNA piR-38525, complete sequence U -
TACTAAGCAACCACGAACTGCTGCAGGTGA
>chr15 84948730 gi|108088390|gb|DQ594507.1| Homo sapiens piRNA piR-60619, complete sequence U -
TTCCTCTGAGTAGTCTCCCATACCTTCCCCA
>chr15 84948881 gi|108095798|gb|DQ598381.1| Homo sapiens piRNA piR-36447, complete sequence M +
GTATGGTGACCTCCTGGGAACAGGTC
>chr15 84949175 gi|108091807|gb|DQ596277.1| Homo sapiens piRNA piR-34343, complete sequence M +
GACATCTGGACAGTGAGCAGGAGGCGC
>chr15 84949211 gi|108075357|gb|DQ584793.1| Homo sapiens piRNA piR-51905, complete sequence M +
TGCCGAACATCCCAGGGGACCTGGAGAGC
>chr15 84949211 gi|108075356|gb|DQ584792.1| Homo sapiens piRNA piR-51904, complete sequence M +
TGCCGAACATCCCAGGGGACCTGGAGA
>chr15 84949363 gi|108063729|gb|DQ578701.1| Homo sapiens piRNA piR-46813, complete sequence M -
TGAAATGGTGTCTGACCACTGGCTCCCAGG
>chr15 84949367 gi|108070901|gb|DQ582448.1| Homo sapiens piRNA piR-32560, complete sequence M -
CAGGTGAAATGGTGTCTGACCACTGGCTCC
>chr15 84949369 gi|108070093|gb|DQ582025.1| Homo sapiens piRNA piR-32137, complete sequence M -
CACAGGTGAAATGGTGTCTGACCACTGGCT
>chr15 84949370 gi|108070091|gb|DQ582024.1| Homo sapiens piRNA piR-32136, complete sequence M -
CACAGGTGAAATGGTGTCTGACCACTGGC
>chr15 84949370 gi|108054238|gb|DQ572984.1| Homo sapiens piRNA piR-41096, complete sequence M -
TCACAGGTGAAATGGTGTCTGACCACTGGC
>chr15 84949371 gi|108054236|gb|DQ572982.1| Homo sapiens piRNA piR-41094, complete sequence M -
TCACAGGTGAAATGGTGTCTGACCACTGG
>chr15 84949373 gi|108081186|gb|DQ589932.1| Homo sapiens piRNA piR-57044, complete sequence M -
TGGTCACAGGTGAAATGGTGTCTGACCACT
>chr15 84949374 gi|108054233|gb|DQ572979.1| Homo sapiens piRNA piR-41091, complete sequence M -
TCACAGGTGAAATGGTGTCTGACCAC
>chr15 84949376 gi|108084306|gb|DQ592360.1| Homo sapiens piRNA piR-59472, complete sequence M -
TGTTGGTCACAGGTGAAATGGTGTCTGACC
>chr15 84949377 gi|108084305|gb|DQ592359.1| Homo sapiens piRNA piR-59471, complete sequence M -
TGTTGGTCACAGGTGAAATGGTGTCTGAC
>chr15 84949378 gi|108084303|gb|DQ592358.1| Homo sapiens piRNA piR-59470, complete sequence M -
TGTTGGTCACAGGTGAAATGGTGTCTGA
>chr15 84949420 gi|108052122|gb|DQ570868.1| Homo sapiens piRNA piR-30980, complete sequence U -
AGATGGAGCATAGCCCCCTCCTTTCGGGCC
>chr15 84949670 gi|108073406|gb|DQ583775.1| Homo sapiens piRNA piR-50887, complete sequence M +
TGCAGGGGGCCATGGAGAAGCTGCAG
>chr15 84949868 gi|108075263|gb|DQ584742.1| Homo sapiens piRNA piR-51854, complete sequence M -
TGCCCTAGCCTCTCGCTCACTATGGTGTC
>chr15 84950121 gi|108093467|gb|DQ597149.1| Homo sapiens piRNA piR-35215, complete sequence M -
GCAGGTTCACCTGGAGGAAGGGGTGTTA
>chr15 84950121 gi|108073452|gb|DQ583799.1| Homo sapiens piRNA piR-50911, complete sequence M -
TGCAGGTTCACCTGGAGGAAGGGGTGTTA
>chr15 84950473 gi|108098727|gb|DQ599932.1| Homo sapiens piRNA piR-37998, complete sequence M -
TACAGGAAGCAGCTGCTGGATCTGCTGTGC
>chr15 84950473 gi|108085195|gb|DQ592820.1| Homo sapiens piRNA piR-59932, complete sequence M -
TTACAGGAAGCAGCTGCTGGATCTGCTGTGC
>chr15 84950817 gi|108080323|gb|DQ589069.1| Homo sapiens piRNA piR-56181, complete sequence U -
TGGGCCAGTGCGTTGGAAGACGGTGACC
>chr15 84951159 gi|108058197|gb|DQ575811.1| Homo sapiens piRNA piR-43923, complete sequence U -
TCCGCCTAGACAGCTCACTTCCCTTTACTGC
>chr15 84951327 gi|108057102|gb|DQ575242.1| Homo sapiens piRNA piR-43354, complete sequence M -
TCCCAGGTACCATCATAGCTGCTAGCGTGT
>chr15 84951331 gi|108057750|gb|DQ575576.1| Homo sapiens piRNA piR-43688, complete sequence M -
TCCCTCCCAGGTACCATCATAGCTGCTAGC
>chr15 84951421 gi|108069266|gb|DQ581594.1| Homo sapiens piRNA piR-49706, complete sequence M -
TGATCTAGGATAAAAGCCTGAGAGTCCTAT
>chr15 84952037 gi|108066140|gb|DQ579936.1| Homo sapiens piRNA piR-48048, complete sequence M -
TGACTCTGCCCACGCATGTGCTTCAGTGT
>chr15 84952078 gi|108081496|gb|DQ590242.1| Homo sapiens piRNA piR-57354, complete sequence M -
TGGTGCAAATGCCTCTGTGTGCGGGTGA
>chr15 84952309 gi|108052185|gb|DQ570931.1| Homo sapiens piRNA piR-31043, complete sequence M -
AGCAGGGAACAGAGACAGAATGAGGAAGAGC
>chr15 84953357 gi|108072332|gb|DQ583200.1| Homo sapiens piRNA piR-50312, complete sequence M +
TGCAACGTGTGGGCAGCCGCCAAGAGTGA
>chr15 84953525 gi|108055422|gb|DQ574168.1| Homo sapiens piRNA piR-42280, complete sequence U -
TCCAAGGCATTGGGACCATGGGTGCCGGA
>chr15 84953525 gi|108052818|gb|DQ571564.1| Homo sapiens piRNA piR-31676, complete sequence U -
ATCCAAGGCATTGGGACCATGGGTGCCGGA
>chr15 84954245 gi|108076302|gb|DQ585293.1| Homo sapiens piRNA piR-52405, complete sequence U -
TGCGCATGCACCACGTGCTGAAGGAGGCG
>chr15 84954279 gi|108060648|gb|DQ577098.1| Homo sapiens piRNA piR-45210, complete sequence U +
TCGTCGTGCCACTGTGCCTACTCTGCC
>chr15 84954307 gi|108079598|gb|DQ588344.1| Homo sapiens piRNA piR-55456, complete sequence M -
TGGGAACCAGAACACACTGATGGAGGAGT
>chr15 84954481 gi|108054164|gb|DQ572910.1| Homo sapiens piRNA piR-41022, complete sequence M +
TCACACGGGCTTCTATACCGCTTCGAC
>chr15 84954492 gi|108061078|gb|DQ577319.1| Homo sapiens piRNA piR-45431, complete sequence M +
TCTATACCGCTTCGACTGGAAGATCC
>chr15 84955952 gi|108066922|gb|DQ580354.1| Homo sapiens piRNA piR-48466, complete sequence M +
TGAGAGCTCTAGTTCTTCTCTGAAGCC
>chr15 84957934 gi|108078916|gb|DQ587662.1| Homo sapiens piRNA piR-54774, complete sequence M -
TGGCAGTATCATGGCCACGGATGAGC
