# Supplementary material for: proTRAC - a software for probabilistic piRNA cluster detection, visualization and analysis
Source: BMC Bioinformatics. 2012 Jan 10;13:5. doi: 10.1186/1471-2105-13-5 (PMC3293768; doi:10.1186/1471-2105-13-5)
Supplement: Additional file 4 — proTRAC results folder containing a picture and a FASTA file for each detected human cluster. After decompression, the folder can be opened as former session in proTRAC. Alternatively, each file can be opened separately with any standard text-editor or graphic-viewer respectively. [file 1471-2105-13-5-S4.ZIP › proTRAC_results_human/monodirectional_clusters/Cluster_134.fas]

>chr15 97308046 gi|108079117|gb|DQ587863.1| Homo sapiens piRNA piR-54975, complete sequence U -
TGGCCAGTCCCAAGCCCGTACGGGCAACAGGG
>chr15 97308205 gi|108052092|gb|DQ570838.1| Homo sapiens piRNA piR-30950, complete sequence U -
AGAGGTAGCAACATTGTGGCCACGGTTGTGT
>chr15 97308289 gi|108079924|gb|DQ588670.1| Homo sapiens piRNA piR-55782, complete sequence U -
TGGGACTCCAAACTCGAGAAGGGGAATCA
>chr15 97309790 gi|108056055|gb|DQ574705.1| Homo sapiens piRNA piR-42817, complete sequence U -
TCCAGGGTTTCGGTTCCTACTATGAACCTAGA
>chr15 97309853 gi|108052727|gb|DQ571473.1| Homo sapiens piRNA piR-31585, complete sequence U -
AGTGCATGTGATCCTGCTCTTTTGGTGAAA
>chr15 97310152 gi|108078350|gb|DQ587096.1| Homo sapiens piRNA piR-54208, complete sequence U -
TGGAGGAAACAACGATGATTATGGTCATT
>chr15 97310164 gi|108052989|gb|DQ571735.1| Homo sapiens piRNA piR-31847, complete sequence U -
ATGGGCAACATTTGGAGGAAACAACGATG
>chr15 97310375 gi|108066058|gb|DQ579894.1| Homo sapiens piRNA piR-48006, complete sequence U -
TGACTACTTACTAAGTCAGGACCATGGAGG
>chr15 97310565 gi|108098214|gb|DQ599650.1| Homo sapiens piRNA piR-37716, complete sequence U -
TAATGTTGCATCACTTGAATCTGTGTATTT
>chr15 97310897 gi|108084140|gb|DQ592273.1| Homo sapiens piRNA piR-59385, complete sequence U -
TGTTGAATCAATGCATGAAGGCCCCAGGGG
>chr15 97310898 gi|108084138|gb|DQ592272.1| Homo sapiens piRNA piR-59384, complete sequence U -
TGTTGAATCAATGCATGAAGGCCCCAGGG
>chr15 97310903 gi|108084478|gb|DQ592450.1| Homo sapiens piRNA piR-59562, complete sequence U -
TGTTTGTTGAATCAATGCATGAAGGCCC
>chr15 97310939 gi|108100211|gb|DQ600698.1| Homo sapiens piRNA piR-38764, complete sequence U -
TAGAAAACACGGCTTATTGTAGATGC
>chr15 97311621 gi|108056879|gb|DQ575128.1| Homo sapiens piRNA piR-43240, complete sequence U -
TCCCACTGTGAGTACCCGCCTTAGCCACTA
>chr15 97311689 gi|108055578|gb|DQ574324.1| Homo sapiens piRNA piR-42436, complete sequence U -
TCCACAGTAAGGCCAGCAGGGATGAGGAGA
>chr15 97311744 gi|108099027|gb|DQ600087.1| Homo sapiens piRNA piR-38153, complete sequence U -
TACCACAGCCAGATCAGGGGCAAACTAATCC
>chr15 97311752 gi|108067430|gb|DQ580619.1| Homo sapiens piRNA piR-48731, complete sequence U -
TGAGCATGTACCACAGCCAGATCAGGGGCAA
>chr15 97311811 gi|108100598|gb|DQ600900.1| Homo sapiens piRNA piR-38966, complete sequence U -
TAGACGTGGTCAGGGCACCAATCTGAGGTA
>chr15 97311811 gi|108092027|gb|DQ596394.1| Homo sapiens piRNA piR-34460, complete sequence U -
GACGTGGTCAGGGCACCAATCTGAGGTA
>chr15 97311812 gi|108100596|gb|DQ600899.1| Homo sapiens piRNA piR-38965, complete sequence U -
TAGACGTGGTCAGGGCACCAATCTGAGGT
>chr15 97311846 gi|108080166|gb|DQ588912.1| Homo sapiens piRNA piR-56024, complete sequence U -
TGGGATGTGATTTACCCACGGCTGGGAGGGT
>chr15 97311934 gi|108055891|gb|DQ574621.1| Homo sapiens piRNA piR-42733, complete sequence U -
TCCAGGAGAGTTTCTAGGAAGCAAGT
>chr15 97311977 gi|108074411|gb|DQ584299.1| Homo sapiens piRNA piR-51411, complete sequence U -
TGCCACTCAAGGGGAAGCCCTGTCCAGGA
>chr15 97311988 gi|108070327|gb|DQ582150.1| Homo sapiens piRNA piR-32262, complete sequence U -
CACTGACCAGACCTGCCACTCAAGGGGAAGC
>chr15 97312026 gi|108077611|gb|DQ586357.1| Homo sapiens piRNA piR-53469, complete sequence U -
TGGAAAAGGAGTAGAGCCGGTGTGATTTGC
>chr15 97312031 gi|108061117|gb|DQ577339.1| Homo sapiens piRNA piR-45451, complete sequence U -
TCTATGGAAAAGGAGTAGAGCCGGTGTGA
>chr15 97312033 gi|108075704|gb|DQ584980.1| Homo sapiens piRNA piR-52092, complete sequence U -
TGCCTCTATGGAAAAGGAGTAGAGCCGGTGT
>chr15 97312110 gi|108071706|gb|DQ582876.1| Homo sapiens piRNA piR-32988, complete sequence U -
CCCAGGGGAAGAAGTGGAGGCTCAGGCT
>chr15 97312148 gi|108057979|gb|DQ575694.1| Homo sapiens piRNA piR-43806, complete sequence U -
TCCCTTGAATTTTGCCGGGCACGATGCCTT
>chr15 97312149 gi|108095891|gb|DQ598432.1| Homo sapiens piRNA piR-36498, complete sequence U -
GTCCCTTGAATTTTGCCGGGCACGATGCCT
>chr15 97312149 gi|108082347|gb|DQ591093.1| Homo sapiens piRNA piR-58205, complete sequence U -
TGTCCCTTGAATTTTGCCGGGCACGATGCCT
>chr15 97312149 gi|108057976|gb|DQ575693.1| Homo sapiens piRNA piR-43805, complete sequence U -
TCCCTTGAATTTTGCCGGGCACGATGCCT
>chr15 97312182 gi|108064220|gb|DQ578953.1| Homo sapiens piRNA piR-47065, complete sequence U -
TGAAGAATGGCCACAAAGAATGCTGGTGGA
>chr15 97312188 gi|108054167|gb|DQ572913.1| Homo sapiens piRNA piR-41025, complete sequence U -
TCACACTGAAGAATGGCCACAAAGAATGCT
>chr15 97312313 gi|108053465|gb|DQ572211.1| Homo sapiens piRNA piR-40323, complete sequence U -
TATGAATGGTCTAAAAATGTTGGAAGTCT
>chr15 97312327 gi|108053223|gb|DQ571969.1| Homo sapiens piRNA piR-40081, complete sequence U -
TAGTTCAGCACTGATATGAATGGTCTAAA
>chr15 97312328 gi|108053222|gb|DQ571968.1| Homo sapiens piRNA piR-40080, complete sequence U -
TAGTTCAGCACTGATATGAATGGTCTAA
>chr15 97312591 gi|108075981|gb|DQ585126.1| Homo sapiens piRNA piR-52238, complete sequence U -
TGCCTGTTGGATCAGGGTTCATGCCCTTGTT
>chr15 97313192 gi|108051363|gb|DQ570109.1| Homo sapiens piRNA piR-30221, complete sequence U -
AAGCAATGCAGGGAAATGTGATTTGATGGC
>chr15 97313348 gi|108096495|gb|DQ598758.1| Homo sapiens piRNA piR-36824, complete sequence U -
TAAAATAAGAGGCAAGCAGACAAACTAGG
>chr15 97313460 gi|108101771|gb|DQ601518.1| Homo sapiens piRNA piR-39584, complete sequence U -
TAGGATAGGAATTTGGGCAAGGTAAA
>chr15 97313500 gi|108086892|gb|DQ593722.1| Homo sapiens piRNA piR-33834, complete sequence U -
CTGATGAGATTTATGGCTTATAGGGCATGA
>chr15 97313500 gi|108069483|gb|DQ581707.1| Homo sapiens piRNA piR-49819, complete sequence U -
TGATGAGATTTATGGCTTATAGGGCATGA
>chr15 97313502 gi|108062027|gb|DQ577808.1| Homo sapiens piRNA piR-45920, complete sequence U -
TCTGATGAGATTTATGGCTTATAGGGCAT
>chr15 97313510 gi|108096418|gb|DQ598717.1| Homo sapiens piRNA piR-36783, complete sequence U -
TAAAACCCATCTGATGAGATTTATGGCTTA
>chr15 97313864 gi|108077680|gb|DQ586426.1| Homo sapiens piRNA piR-53538, complete sequence M -
TGGAAAGGAATGTTCAGGTTAAGGTAAAGG
>chr15 97313874 gi|108080100|gb|DQ588846.1| Homo sapiens piRNA piR-55958, complete sequence M -
TGGGATCAATGGAAAGGAATGTTCAGGTT
>chr15 97313876 gi|108085818|gb|DQ593156.1| Homo sapiens piRNA piR-33268, complete sequence M -
CCTGGGATCAATGGAAAGGAATGTTCAGG
>chr15 97313879 gi|108052040|gb|DQ570786.1| Homo sapiens piRNA piR-30898, complete sequence M -
AGACCTGGGATCAATGGAAAGGAATGTTC
>chr15 97313879 gi|108051339|gb|DQ570085.1| Homo sapiens piRNA piR-30197, complete sequence M -
AAGACCTGGGATCAATGGAAAGGAATGTTC
>chr15 97313889 gi|108068794|gb|DQ581332.1| Homo sapiens piRNA piR-49444, complete sequence U -
TGAGTTTGTCTGAAGACCTGGGATCAATGGAA
>chr15 97313896 gi|108090424|gb|DQ595564.1| Homo sapiens piRNA piR-61676, complete sequence M -
TTGGTTGAGTTTGTCTGAAGACCTGGGATC
>chr15 97313903 gi|108065002|gb|DQ579362.1| Homo sapiens piRNA piR-47474, complete sequence M -
TGACAATTGGTTGAGTTTGTCTGAAGACC
>chr15 97313908 gi|108087170|gb|DQ593866.1| Homo sapiens piRNA piR-33978, complete sequence M -
CTGGTTGACAATTGGTTGAGTTTGTCTGA
>chr15 97314126 gi|108086790|gb|DQ593669.1| Homo sapiens piRNA piR-33781, complete sequence U -
CTGAACCAAATAGGAGTAACCATGGCC
>chr15 97314159 gi|108079031|gb|DQ587777.1| Homo sapiens piRNA piR-54889, complete sequence U -
TGGCCAAACTCCATAAAATAGTTGAAGAGA
>chr15 97314294 gi|108066417|gb|DQ580082.1| Homo sapiens piRNA piR-48194, complete sequence U -
TGAGAAAGTGGGAAAATGAGATTTCCACA
>chr15 97314337 gi|108078758|gb|DQ587504.1| Homo sapiens piRNA piR-54616, complete sequence U -
TGGCAAGTGATGGCAGTGGTAGAGGCA
>chr15 97314399 gi|108096700|gb|DQ598863.1| Homo sapiens piRNA piR-36929, complete sequence U -
TAAAGAGCCAGATGGTCAGGATGATG
>chr15 97314403 gi|108089862|gb|DQ595265.1| Homo sapiens piRNA piR-61377, complete sequence U -
TTGGAGAATAAAGAGCCAGATGGTCAGGAT
>chr15 97314966 gi|108101677|gb|DQ601469.1| Homo sapiens piRNA piR-39535, complete sequence U -
TAGGAGACACGTTCCATTGTAGGTCCCAGA
>chr15 97314972 gi|108082065|gb|DQ590811.1| Homo sapiens piRNA piR-57923, complete sequence U -
TGTAGGAGACACGTTCCATTGTAGGT
>chr15 97315157 gi|108096642|gb|DQ598833.1| Homo sapiens piRNA piR-36899, complete sequence U -
TAAACTCAACTTCAGAGGGCTTCAACTGTA
>chr15 97315177 gi|108099734|gb|DQ600454.1| Homo sapiens piRNA piR-38520, complete sequence U -
TACTAAACTACGGTTTGATGGTAAACTCAAC
>chr15 97315187 gi|108070756|gb|DQ582375.1| Homo sapiens piRNA piR-32487, complete sequence U -
CAGGAATTTTACTAAACTACGGTTTGATGG
>chr15 97315222 gi|108099957|gb|DQ600567.1| Homo sapiens piRNA piR-38633, complete sequence U -
TACTGAGTAAATCACACGAAGGTATCTGC
>chr15 97315388 gi|108053767|gb|DQ572513.1| Homo sapiens piRNA piR-40625, complete sequence U -
TCAAAACAAGAGCACTGAAGTGCTGGGGAC
>chr15 97315478 gi|108094146|gb|DQ597513.1| Homo sapiens piRNA piR-35579, complete sequence U -
GCTCATCCCAACAGAACCTCTTCCGGTGGC
>chr15 97315518 gi|108058549|gb|DQ576002.1| Homo sapiens piRNA piR-44114, complete sequence U -
TCCTAATCCTGTGCTCTGGAGCGGAGAGCC
>chr15 97315531 gi|108079247|gb|DQ587993.1| Homo sapiens piRNA piR-55105, complete sequence U -
TGGCCTGGTGTGAGGTCCTAATCCTGTGCTCT
>chr15 97315534 gi|108090079|gb|DQ595383.1| Homo sapiens piRNA piR-61495, complete sequence U -
TTGGCCTGGTGTGAGGTCCTAATCCTGTGC
>chr15 97316014 gi|108070307|gb|DQ582140.1| Homo sapiens piRNA piR-32252, complete sequence U -
CACTCAGAAAGGAGCAGGATGAGGGAATGC
>chr15 97316188 gi|108091294|gb|DQ596013.1| Homo sapiens piRNA piR-34079, complete sequence U -
GAAACAGAGGTGTCCATGTCACAGACCTGG
>chr15 97316263 gi|108051960|gb|DQ570706.1| Homo sapiens piRNA piR-30818, complete sequence U -
AGAAAATCCAGAGTGCAGAGCAGTGATGA
>chr15 97316292 gi|108096922|gb|DQ598977.1| Homo sapiens piRNA piR-37043, complete sequence U -
TAACAAAAGAACTGGTTGCTTCCCCTAGG
>chr15 97316641 gi|108097110|gb|DQ599073.1| Homo sapiens piRNA piR-37139, complete sequence U -
TAACCAAATGGTGGCTACTGGAAAAGTGA
>chr15 97316932 gi|108100788|gb|DQ601005.1| Homo sapiens piRNA piR-39071, complete sequence U -
TAGAGGTGACGTTGAGTTTGTAAGCTAACA
>chr15 97316934 gi|108100786|gb|DQ601004.1| Homo sapiens piRNA piR-39070, complete sequence U -
TAGAGGTGACGTTGAGTTTGTAAGCTAA
>chr15 97317284 gi|108084099|gb|DQ592252.1| Homo sapiens piRNA piR-59364, complete sequence U -
TGTTCTGACACACTGAAGCTATGCCTTACC
>chr15 97317326 gi|108088046|gb|DQ594330.1| Homo sapiens piRNA piR-60442, complete sequence U -
TTCCACTTGCCTGAGATCTATTAGGATTC
>chr15 97317562 gi|108095151|gb|DQ598050.1| Homo sapiens piRNA piR-36116, complete sequence U -
GGGAAACCCACATCTCTTTCCTAATAGGACT
>chr15 97317764 gi|108071469|gb|DQ582753.1| Homo sapiens piRNA piR-32865, complete sequence U -
CCATCTCCAAAAAAAATAAGAGTGCCTTGCTC
>chr15 97317783 gi|108080761|gb|DQ589507.1| Homo sapiens piRNA piR-56619, complete sequence U -
TGGGTGACAGAGTGAGACCATCTCCAAAAA
>chr15 97318384 gi|108051322|gb|DQ570068.1| Homo sapiens piRNA piR-30180, complete sequence U -
AAGAACAATAACAATCAGGGCCAAACTT
>chr15 97318386 gi|108052353|gb|DQ571099.1| Homo sapiens piRNA piR-31211, complete sequence U -
AGGAAGAACAATAACAATCAGGGCCAAAC
>chr15 97318768 gi|108100447|gb|DQ600819.1| Homo sapiens piRNA piR-38885, complete sequence U -
TAGAATGAGCTTCGATAAGGCTGCCTAAGA
>chr15 97318770 gi|108082046|gb|DQ590792.1| Homo sapiens piRNA piR-57904, complete sequence U -
TGTAGAATGAGCTTCGATAAGGCTGCCTAA
>chr15 97318865 gi|108069804|gb|DQ581872.1| Homo sapiens piRNA piR-49984, complete sequence U -
TGATGGTCAGAGGCACTCGGAAACAGGTC
>chr15 97318866 gi|108069802|gb|DQ581871.1| Homo sapiens piRNA piR-49983, complete sequence U -
TGATGGTCAGAGGCACTCGGAAACAGGT
>chr15 97318900 gi|108062373|gb|DQ577996.1| Homo sapiens piRNA piR-46108, complete sequence U -
TCTGGAAAGAGAACTGTGATGGAAATGAA
>chr15 97319084 gi|108059166|gb|DQ576320.1| Homo sapiens piRNA piR-44432, complete sequence U -
TCCTGAAGAAAACAGACATGGAGTGCAGG
>chr15 97319240 gi|108063218|gb|DQ578440.1| Homo sapiens piRNA piR-46552, complete sequence U -
TCTTTCTTCATGGTACCTATCTTGTCATGC
>chr15 97319330 gi|108066436|gb|DQ580093.1| Homo sapiens piRNA piR-48205, complete sequence U -
TGAGAACAATCTGGCTAATGAGGTTAAAC
>chr15 97319534 gi|108055395|gb|DQ574141.1| Homo sapiens piRNA piR-42253, complete sequence U -
TCCAAGATTGTGGTCTTGGGTGACTGAAA
>chr15 97319593 gi|108095897|gb|DQ598435.1| Homo sapiens piRNA piR-36501, complete sequence U -
GTCCTCAGAGTAGCACATGGCAATGAAAC
>chr15 97319756 gi|108098424|gb|DQ599765.1| Homo sapiens piRNA piR-37831, complete sequence U -
TACAATCAAGTGTGTAATCCTGTGGTCCCA
>chr15 97319776 gi|108057151|gb|DQ575267.1| Homo sapiens piRNA piR-43379, complete sequence U -
TCCCAGTCTGAAGGGGGCATACAATCAAG
>chr15 97319845 gi|108069394|gb|DQ581660.1| Homo sapiens piRNA piR-49772, complete sequence U -
TGATGAATCTGCTAAGTCAGAGAAGGATC
>chr15 97319865 gi|108101769|gb|DQ601517.1| Homo sapiens piRNA piR-39583, complete sequence U -
TAGGATAGCCTGCACATCCCATTGATGAATC
>chr15 97319866 gi|108101767|gb|DQ601516.1| Homo sapiens piRNA piR-39582, complete sequence U -
TAGGATAGCCTGCACATCCCATTGATGAAT
>chr15 97319868 gi|108061024|gb|DQ577292.1| Homo sapiens piRNA piR-45404, complete sequence U -
TCTAGGATAGCCTGCACATCCCATTGATGA
>chr15 97319883 gi|108092268|gb|DQ596530.1| Homo sapiens piRNA piR-34596, complete sequence U -
GAGAGACTTATTCCTCTAGGATAGCCTGC
>chr15 97319883 gi|108060104|gb|DQ576810.1| Homo sapiens piRNA piR-44922, complete sequence U -
TCGAGAGACTTATTCCTCTAGGATAGCCTGC
>chr15 97320033 gi|108079864|gb|DQ588610.1| Homo sapiens piRNA piR-55722, complete sequence U -
TGGGAATTCAGAGAAGCAGAAGACTTCTCAG
>chr15 97320047 gi|108097481|gb|DQ599267.1| Homo sapiens piRNA piR-37333, complete sequence U -
TAAGACTGCAAATGGGAATTCAGAGAAGC
>chr15 97320430 gi|108078197|gb|DQ586943.1| Homo sapiens piRNA piR-54055, complete sequence U -
TGGACTGTTCTGTGCTTGTTTGGGAAGTC
>chr15 97320439 gi|108080750|gb|DQ589496.1| Homo sapiens piRNA piR-56608, complete sequence U -
TGGGTCTGGTGGACTGTTCTGTGCTTGTT
>chr15 97320487 gi|108073373|gb|DQ583758.1| Homo sapiens piRNA piR-50870, complete sequence U -
TGCAGGCTCTGGACAGCTTTGGTCAC
>chr15 97320768 gi|108100538|gb|DQ600869.1| Homo sapiens piRNA piR-38935, complete sequence U -
TAGACAGGTCTCTCCTGGGACAGAACCACC
>chr15 97320891 gi|108096330|gb|DQ598669.1| Homo sapiens piRNA piR-36735, complete sequence U -
GTTGGGCATAGTGAGCCTTCTGCTGGCTGTC
>chr15 97321000 gi|108070497|gb|DQ582239.1| Homo sapiens piRNA piR-32351, complete sequence U -
CAGAGACAAAATTAGAGACAGTAAAGGTGG
>chr15 97321076 gi|108082556|gb|DQ591302.1| Homo sapiens piRNA piR-58414, complete sequence U -
TGTGAACTGAGACAGAGGGAGATAAAGCC
>chr15 97321089 gi|108053504|gb|DQ572250.1| Homo sapiens piRNA piR-40362, complete sequence U -
TATGAGGTTACATTTGTGAACTGAGACAGA
>chr15 97321140 gi|108066290|gb|DQ580015.1| Homo sapiens piRNA piR-48127, complete sequence U -
TGACTTAAATGCCTAGAGACCTCGGGACCC
>chr15 97321251 gi|108090972|gb|DQ595847.1| Homo sapiens piRNA piR-61959, complete sequence U -
TTTGAGGATGGATAAGAGTGATGTGGCCA
>chr15 97321256 gi|108054818|gb|DQ573564.1| Homo sapiens piRNA piR-41676, complete sequence U -
TCAGCTTTGAGGATGGATAAGAGTGATGT
>chr15 97321258 gi|108087769|gb|DQ594177.1| Homo sapiens piRNA piR-60289, complete sequence U -
TTCAGCTTTGAGGATGGATAAGAGTGAT
>chr15 97321292 gi|108100852|gb|DQ601039.1| Homo sapiens piRNA piR-39105, complete sequence U -
TAGATATGGCATGGGGAGGAGAGAAGGTGT
>chr15 97321373 gi|108077495|gb|DQ586241.1| Homo sapiens piRNA piR-53353, complete sequence U -
TGCTTCCTTGTGATTAGAAAGCCAGGTCTGA
>chr15 97321417 gi|108095442|gb|DQ598200.1| Homo sapiens piRNA piR-36266, complete sequence U -
GGGGTGAGGCTACGGTATCATTCAAGGGT
>chr15 97321486 gi|108097407|gb|DQ599227.1| Homo sapiens piRNA piR-37293, complete sequence U -
TAAGAAGATGAGACAGCCCAGATGATGGCCAA
>chr15 97321487 gi|108097406|gb|DQ599226.1| Homo sapiens piRNA piR-37292, complete sequence U -
TAAGAAGATGAGACAGCCCAGATGATGGCCA
>chr15 97321488 gi|108097404|gb|DQ599225.1| Homo sapiens piRNA piR-37291, complete sequence U -
TAAGAAGATGAGACAGCCCAGATGATGGCC
>chr15 97321489 gi|108097402|gb|DQ599224.1| Homo sapiens piRNA piR-37290, complete sequence U -
TAAGAAGATGAGACAGCCCAGATGATGGC
>chr15 97321672 gi|108080445|gb|DQ589191.1| Homo sapiens piRNA piR-56303, complete sequence U -
TGGGCTTATCAGGAACAAGCGTCAGATGC
>chr15 97321672 gi|108053590|gb|DQ572336.1| Homo sapiens piRNA piR-40448, complete sequence U -
TATGGGCTTATCAGGAACAAGCGTCAGATGC
>chr15 97321683 gi|108068174|gb|DQ581006.1| Homo sapiens piRNA piR-49118, complete sequence U -
TGAGGGTGTCATATGGGCTTATCAGGAACAA
>chr15 97321685 gi|108068172|gb|DQ581005.1| Homo sapiens piRNA piR-49117, complete sequence U -
TGAGGGTGTCATATGGGCTTATCAGGAAC
>chr15 97321699 gi|108061725|gb|DQ577654.1| Homo sapiens piRNA piR-45766, complete sequence U -
TCTCTTAAGGGTTCTGAGGGTGTCATATG
>chr15 97321703 gi|108056315|gb|DQ574839.1| Homo sapiens piRNA piR-42951, complete sequence U -
TCCATCTCTTAAGGGTTCTGAGGGTGTCA
>chr15 97321735 gi|108055490|gb|DQ574236.1| Homo sapiens piRNA piR-42348, complete sequence U -
TCCAATGTGGAGAGTGCCCTGAAATTCTGGA
>chr15 97321736 gi|108055489|gb|DQ574235.1| Homo sapiens piRNA piR-42347, complete sequence U -
TCCAATGTGGAGAGTGCCCTGAAATTCTGG
>chr15 97321737 gi|108055488|gb|DQ574234.1| Homo sapiens piRNA piR-42346, complete sequence U -
TCCAATGTGGAGAGTGCCCTGAAATTCTG
>chr15 97321739 gi|108082289|gb|DQ591035.1| Homo sapiens piRNA piR-58147, complete sequence U -
TGTCCAATGTGGAGAGTGCCCTGAAATTC
>chr15 97321742 gi|108098916|gb|DQ600030.1| Homo sapiens piRNA piR-38096, complete sequence U -
TACATGTCCAATGTGGAGAGTGCCCTGAAA
>chr15 97321750 gi|108060529|gb|DQ577036.1| Homo sapiens piRNA piR-45148, complete sequence U -
TCGGGGCTACATGTCCAATGTGGAGAGTG
>chr15 97321803 gi|108057281|gb|DQ575334.1| Homo sapiens piRNA piR-43446, complete sequence U -
TCCCATTGTCTGCCTTTATGCCGTACTGG
>chr15 97321807 gi|108051232|gb|DQ569978.1| Homo sapiens piRNA piR-30090, complete sequence U -
AAAGTCCCATTGTCTGCCTTTATGCCGTA
>chr15 97321837 gi|108085057|gb|DQ592748.1| Homo sapiens piRNA piR-59860, complete sequence U -
TTAAAGGAGACGCTACTTTGGGTGAC
>chr15 97321838 gi|108081308|gb|DQ590054.1| Homo sapiens piRNA piR-57166, complete sequence U -
TGGTCTTAAAGGAGACGCTACTTTGGGTGA
>chr15 97321855 gi|108075116|gb|DQ584667.1| Homo sapiens piRNA piR-51779, complete sequence U -
TGCCCATCAAGGTCTCATGGTCTTAAAGGA
>chr15 97322013 gi|108080562|gb|DQ589308.1| Homo sapiens piRNA piR-56420, complete sequence U -
TGGGGCCTTCCTTAGACTTCAGATATCGTA
>chr15 97322061 gi|108095161|gb|DQ598055.1| Homo sapiens piRNA piR-36121, complete sequence U -
GGGAAAGATACGGTCCTCATGAGGAGGGG
>chr15 97322130 gi|108095029|gb|DQ597987.1| Homo sapiens piRNA piR-36053, complete sequence U -
GGCCTTGATACGAGACATAAAATAGTGAGT
>chr15 97322134 gi|108095027|gb|DQ597986.1| Homo sapiens piRNA piR-36052, complete sequence U -
GGCCTTGATACGAGACATAAAATAGT
>chr15 97322162 gi|108070121|gb|DQ582039.1| Homo sapiens piRNA piR-32151, complete sequence U -
CACATGTATTGTTCACTGAACAGCTATTAAC
>chr15 97322167 gi|108087595|gb|DQ594086.1| Homo sapiens piRNA piR-60198, complete sequence U -
TTCACACATGTATTGTTCACTGAACAGCTA
>chr15 97322189 gi|108061391|gb|DQ577480.1| Homo sapiens piRNA piR-45592, complete sequence U -
TCTCCACAGTCATGTCTCCATTCACACA
>chr15 97322263 gi|108070313|gb|DQ582143.1| Homo sapiens piRNA piR-32255, complete sequence U -
CACTCATGACTTGCCTGAGTACACGGCACCGA
>chr15 97322268 gi|108093686|gb|DQ597266.1| Homo sapiens piRNA piR-35332, complete sequence U -
GCCACTCATGACTTGCCTGAGTACACGGC
>chr15 97322268 gi|108074415|gb|DQ584301.1| Homo sapiens piRNA piR-51413, complete sequence U -
TGCCACTCATGACTTGCCTGAGTACACGGC
>chr15 97322281 gi|108054182|gb|DQ572928.1| Homo sapiens piRNA piR-41040, complete sequence U -
TCACAGAAGTTGCCACTCATGACTTGC
>chr15 97322340 gi|108068462|gb|DQ581156.1| Homo sapiens piRNA piR-49268, complete sequence U -
TGAGTATTTGACCCGTGAGTGACCTGCCAC
>chr15 97322341 gi|108090986|gb|DQ595854.1| Homo sapiens piRNA piR-61966, complete sequence U -
TTTGAGTATTTGACCCGTGAGTGACCTGCCA
>chr15 97322343 gi|108090984|gb|DQ595853.1| Homo sapiens piRNA piR-61965, complete sequence U -
TTTGAGTATTTGACCCGTGAGTGACCTGC
>chr15 97322372 gi|108071529|gb|DQ582783.1| Homo sapiens piRNA piR-32895, complete sequence U -
CCCAAAGTGGTTTGCTCTGGATCAGCTGC
>chr15 97322555 gi|108051672|gb|DQ570418.1| Homo sapiens piRNA piR-30530, complete sequence U -
ACCAGAGCTGAGAGATGGTCCAAGCTCCCC
>chr15 97322566 gi|108055236|gb|DQ573982.1| Homo sapiens piRNA piR-42094, complete sequence U -
TCCAAAGAGACCAGAGCTGAGAGATGGT
>chr15 97322772 gi|108086463|gb|DQ593496.1| Homo sapiens piRNA piR-33608, complete sequence U -
CTACATGGATAAGCAGTTGCGTGATATGCAC
>chr15 97322773 gi|108086461|gb|DQ593495.1| Homo sapiens piRNA piR-33607, complete sequence U -
CTACATGGATAAGCAGTTGCGTGATATGCA
>chr15 97322783 gi|108075054|gb|DQ584634.1| Homo sapiens piRNA piR-51746, complete sequence U -
TGCCCAGAAACTACATGGATAAGCAGTTGC
>chr15 97322793 gi|108094268|gb|DQ597589.1| Homo sapiens piRNA piR-35655, complete sequence U -
GCTGCTCTGTGCCCAGAAACTACATGGAT
>chr15 97323004 gi|108092280|gb|DQ596536.1| Homo sapiens piRNA piR-34602, complete sequence U -
GAGAGGAACGTGGCTGCATAGTTGATGTC
>chr15 97323004 gi|108066943|gb|DQ580365.1| Homo sapiens piRNA piR-48477, complete sequence U -
TGAGAGGAACGTGGCTGCATAGTTGATGTC
>chr15 97323011 gi|108088182|gb|DQ594400.1| Homo sapiens piRNA piR-60512, complete sequence U -
TTCCCACTGAGAGGAACGTGGCTGCATAGT
>chr15 97323030 gi|108086613|gb|DQ593576.1| Homo sapiens piRNA piR-33688, complete sequence U +
CTCAGTGGGAAACAGACTGTAGTTAAGATGCA
>chr15 97323186 gi|108056098|gb|DQ574728.1| Homo sapiens piRNA piR-42840, complete sequence U -
TCCAGGTGTCTCTGGGAAGGGTTCTT
>chr15 97323512 gi|108097029|gb|DQ599032.1| Homo sapiens piRNA piR-37098, complete sequence U -
TAACAGCGCAGGAAGAGGTGACTGGCTGGA
>chr15 97323532 gi|108052716|gb|DQ571462.1| Homo sapiens piRNA piR-31574, complete sequence U -
AGTGAGGTCAGGACAAGGCTAACAGCGCA
>chr15 97323548 gi|108101514|gb|DQ601385.1| Homo sapiens piRNA piR-39451, complete sequence U -
TAGGAAACCAGAGTCAGAGTGAGGTCAGGA
>chr15 97323715 gi|108056671|gb|DQ575020.1| Homo sapiens piRNA piR-43132, complete sequence U -
TCCCAACTCAGGAGAGACAGATGGGCAGA
>chr15 97323975 gi|108069800|gb|DQ581870.1| Homo sapiens piRNA piR-49982, complete sequence U -
TGATGGTCAATGGAGTCTTGGCTGGC
>chr15 97323978 gi|108052239|gb|DQ570985.1| Homo sapiens piRNA piR-31097, complete sequence U -
AGCCCAGATGATGGTCAATGGAGTCTTGGCT
>chr15 97323985 gi|108095344|gb|DQ598150.1| Homo sapiens piRNA piR-36216, complete sequence U -
GGGGACAGCCCAGATGATGGTCAATGGAGT
>chr15 97323992 gi|108091485|gb|DQ596112.1| Homo sapiens piRNA piR-34178, complete sequence U -
GAAGATGGGGACAGCCCAGATGATGGTCA
>chr15 97324049 gi|108094493|gb|DQ597706.1| Homo sapiens piRNA piR-35772, complete sequence U -
GGAAGCTGTGTCCTTGGTGTCCCCATTTGA
>chr15 97324097 gi|108055808|gb|DQ574554.1| Homo sapiens piRNA piR-42666, complete sequence U -
TCCAGATTTTTGGGATGTCAGTGCTACA
>chr15 97324214 gi|108078256|gb|DQ587002.1| Homo sapiens piRNA piR-54114, complete sequence U -
TGGAGACCTCAGGTTTGAAGGGGTTCTGA
>chr15 97324232 gi|108063405|gb|DQ578535.1| Homo sapiens piRNA piR-46647, complete sequence U -
TGAAAATGCTCCCAAATGCTGGAGACCTCA
>chr15 97324245 gi|108055375|gb|DQ574121.1| Homo sapiens piRNA piR-42233, complete sequence U -
TCCAAGACAGCCATTGAAAATGCTCCCAAAT
>chr15 97324276 gi|108078760|gb|DQ587506.1| Homo sapiens piRNA piR-54618, complete sequence U -
TGGCAAGTTAGGATACAGCAGGAACGGTC
>chr15 97324281 gi|108086471|gb|DQ593500.1| Homo sapiens piRNA piR-33612, complete sequence U -
CTACCTGGCAAGTTAGGATACAGCAGGAA
>chr15 97324339 gi|108099842|gb|DQ600509.1| Homo sapiens piRNA piR-38575, complete sequence U -
TACTCACACCTATTAATCGGGGTCCTTCCCTT
>chr15 97324404 gi|108100274|gb|DQ600730.1| Homo sapiens piRNA piR-38796, complete sequence U -
TAGAAAGTTGGAAACCAGAAAGTTCTTTGC
>chr15 97324416 gi|108054318|gb|DQ573064.1| Homo sapiens piRNA piR-41176, complete sequence U -
TCACCAGGCAGATAGAAAGTTGGAAACCAG
>chr15 97324515 gi|108099349|gb|DQ600252.1| Homo sapiens piRNA piR-38318, complete sequence U -
TACCCTTTAGTCCCTGCTCTCATGGGTAAA
>chr15 97324719 gi|108069019|gb|DQ581465.1| Homo sapiens piRNA piR-49577, complete sequence U -
TGATATTTGTTCAGGAATTCACCCATCTGT
>chr15 97324821 gi|108096841|gb|DQ598935.1| Homo sapiens piRNA piR-37001, complete sequence U -
TAAATCAGAGTTCAACAGACCCAAATGCCA
>chr15 97324894 gi|108078534|gb|DQ587280.1| Homo sapiens piRNA piR-54392, complete sequence U -
TGGATCATGTTCACACATGTAGAGAGCCTGC
>chr15 97324908 gi|108081753|gb|DQ590499.1| Homo sapiens piRNA piR-57611, complete sequence U -
TGGTGTTGCTGTTGGATCATGTTCACACA
>chr15 97324912 gi|108083542|gb|DQ591967.1| Homo sapiens piRNA piR-59079, complete sequence U -
TGTGGTGTTGCTGTTGGATCATGTTCA
>chr15 97324966 gi|108099748|gb|DQ600461.1| Homo sapiens piRNA piR-38527, complete sequence U -
TACTAAGCAGGAGATGGATGTAGGATTTCTC
>chr15 97324968 gi|108099746|gb|DQ600460.1| Homo sapiens piRNA piR-38526, complete sequence U -
TACTAAGCAGGAGATGGATGTAGGATTTC
>chr15 97324983 gi|108076970|gb|DQ585716.1| Homo sapiens piRNA piR-52828, complete sequence U -
TGCTCAGTGCTCCCCTACTAAGCAGGAGA
>chr15 97325018 gi|108082793|gb|DQ591539.1| Homo sapiens piRNA piR-58651, complete sequence U -
TGTGATCCCAAGGAAGGAAATAAATGGCTCC
>chr15 97325046 gi|108051670|gb|DQ570416.1| Homo sapiens piRNA piR-30528, complete sequence U -
ACCAGAATCAGACATCTGGGGAAGAAGTGT
>chr15 97325080 gi|108079944|gb|DQ588690.1| Homo sapiens piRNA piR-55802, complete sequence U -
TGGGAGAAGATGAAGGCCATCACTGCAGAT
>chr15 97325380 gi|108077864|gb|DQ586610.1| Homo sapiens piRNA piR-53722, complete sequence U -
TGGAAGCTCAGGTGTGAGGGAGACTCAGAA
>chr15 97325381 gi|108077863|gb|DQ586609.1| Homo sapiens piRNA piR-53721, complete sequence U -
TGGAAGCTCAGGTGTGAGGGAGACTCAGA
>chr15 97325419 gi|108056928|gb|DQ575153.1| Homo sapiens piRNA piR-43265, complete sequence U -
TCCCAGACTCCTCAGACTCTAGCCGAGGTC
>chr15 97325483 gi|108098168|gb|DQ599628.1| Homo sapiens piRNA piR-37694, complete sequence U -
TAATGGTGGAGGGCTGAGCATCCAGTAC
>chr15 97325484 gi|108098166|gb|DQ599627.1| Homo sapiens piRNA piR-37693, complete sequence U -
TAATGGTGGAGGGCTGAGCATCCAGTA
>chr15 97325497 gi|108093713|gb|DQ597280.1| Homo sapiens piRNA piR-35346, complete sequence U -
GCCAGGAAACACCCCCATAATGGTGGAGGGC
>chr15 97325498 gi|108079104|gb|DQ587850.1| Homo sapiens piRNA piR-54962, complete sequence U -
TGGCCAGGAAACACCCCCATAATGGTGGAGGG
>chr15 97325521 gi|108087235|gb|DQ593900.1| Homo sapiens piRNA piR-34012, complete sequence U -
CTTAACAGTGATCAGCTGAATGGCCAGGA
>chr15 97325756 gi|108080167|gb|DQ588913.1| Homo sapiens piRNA piR-56025, complete sequence U -
TGGGATGTGCAAGGTATTTTCTCGTTCCA
>chr15 97325827 gi|108100440|gb|DQ600815.1| Homo sapiens piRNA piR-38881, complete sequence U -
TAGAATCAGGAACCAGGGCTGAAATGCAGA
>chr15 97326019 gi|108092672|gb|DQ596737.1| Homo sapiens piRNA piR-34803, complete sequence U -
GAGGGCAAAATGTCCAGGGTGAATGGAGGG
>chr15 97326075 gi|108086774|gb|DQ593661.1| Homo sapiens piRNA piR-33773, complete sequence U -
CTGAAAGGAAAATGGGTCATCAAGAGACAA
>chr15 97326077 gi|108086772|gb|DQ593660.1| Homo sapiens piRNA piR-33772, complete sequence U -
CTGAAAGGAAAATGGGTCATCAAGAGAC
>chr15 97326077 gi|108061761|gb|DQ577673.1| Homo sapiens piRNA piR-45785, complete sequence U -
TCTGAAAGGAAAATGGGTCATCAAGAGAC
>chr15 97326079 gi|108088715|gb|DQ594674.1| Homo sapiens piRNA piR-60786, complete sequence U -
TTCTCTGAAAGGAAAATGGGTCATCAAGAG
>chr15 97326125 gi|108077395|gb|DQ586141.1| Homo sapiens piRNA piR-53253, complete sequence U -
TGCTGTCCCATGTAGGCCATCACCCCTGAC
>chr15 97326138 gi|108082435|gb|DQ591181.1| Homo sapiens piRNA piR-58293, complete sequence U -
TGTCTACTAAGTCCTGCTGTCCCATGTAGGC
>chr15 97326276 gi|108082992|gb|DQ591680.1| Homo sapiens piRNA piR-58792, complete sequence U -
TGTGCAGTTGTGGACTCTGGAACCCC
>chr15 97326308 gi|108076704|gb|DQ585485.1| Homo sapiens piRNA piR-52597, complete sequence U -
TGCTACAACAAGGCAGTGGGTGAAGGT
>chr15 97326324 gi|108098766|gb|DQ599953.1| Homo sapiens piRNA piR-38019, complete sequence U -
TACAGGGTGGCTGCAGGTTTGCTACAACAA
>chr15 97326697 gi|108087685|gb|DQ594132.1| Homo sapiens piRNA piR-60244, complete sequence U +
TTCACTTCTCCCATGTAGTTCCTGAGTGC
>chr15 97326766 gi|108073765|gb|DQ583961.1| Homo sapiens piRNA piR-51073, complete sequence U +
TGCATCTTGTTCAGACCAGGCTGCTC
>chr15 97326779 gi|108080440|gb|DQ589186.1| Homo sapiens piRNA piR-56298, complete sequence U -
TGGGCTTAGCGGAGATGGAGCAGCCTGGTC
>chr15 97326969 gi|108058709|gb|DQ576085.1| Homo sapiens piRNA piR-44197, complete sequence U +
TCCTAGGTATCTGATGTCCTGCCCTTGGC
>chr15 97327472 gi|108083372|gb|DQ591874.1| Homo sapiens piRNA piR-58986, complete sequence U +
TGTGGCCTGCAAAGGAAGGTAAGTAGGTGG
>chr15 97328592 gi|108083980|gb|DQ592191.1| Homo sapiens piRNA piR-59303, complete sequence U +
TGTTATGCTAGTCCTGGAATGGTGTA
>chr15 97328611 gi|108081662|gb|DQ590408.1| Homo sapiens piRNA piR-57520, complete sequence U +
TGGTGTATTCTGGATGTCTACTCAAGGCC
