# Supplementary material for: proTRAC - a software for probabilistic piRNA cluster detection, visualization and analysis
Source: BMC Bioinformatics. 2012 Jan 10;13:5. doi: 10.1186/1471-2105-13-5 (PMC3293768; doi:10.1186/1471-2105-13-5)
Supplement: Additional file 4 — proTRAC results folder containing a picture and a FASTA file for each detected human cluster. After decompression, the folder can be opened as former session in proTRAC. Alternatively, each file can be opened separately with any standard text-editor or graphic-viewer respectively. [file 1471-2105-13-5-S4.ZIP › proTRAC_results_human/monodirectional_clusters/Cluster_135.fas]

>chr15 100330208 gi|108060823|gb|DQ577189.1| Homo sapiens piRNA piR-45301, complete sequence M -
TCTAAGCCTTGCAAATGAAACTGAATTTC
>chr15 100331284 gi|108052160|gb|DQ570906.1| Homo sapiens piRNA piR-31018, complete sequence M -
AGCACTGATGAACACCTCCACTTGCCTACCA
>chr15 100331287 gi|108067314|gb|DQ580559.1| Homo sapiens piRNA piR-48671, complete sequence U -
TGAGCACTGATGAACACCTCCACTTGCCTA
>chr15 100331290 gi|108067312|gb|DQ580558.1| Homo sapiens piRNA piR-48670, complete sequence U -
TGAGCACTGATGAACACCTCCACTTGC
>chr15 100331302 gi|108067222|gb|DQ580511.1| Homo sapiens piRNA piR-48623, complete sequence U -
TGAGCAAAATCCCAGTGAGCACTGATGAAC
>chr15 100331305 gi|108067220|gb|DQ580510.1| Homo sapiens piRNA piR-48622, complete sequence U -
TGAGCAAAATCCCAGTGAGCACTGATG
>chr15 100331307 gi|108086318|gb|DQ593421.1| Homo sapiens piRNA piR-33533, complete sequence U -
CGTGAGCAAAATCCCAGTGAGCACTGA
>chr15 100331312 gi|108080551|gb|DQ589297.1| Homo sapiens piRNA piR-56409, complete sequence U -
TGGGGCCACGTGAGCAAAATCCCAGTGAGC
>chr15 100331364 gi|108091049|gb|DQ595886.1| Homo sapiens piRNA piR-61998, complete sequence U -
TTTGCTCTGTTGAGTTTCTTCTGCCATTGC
>chr15 100331396 gi|108055330|gb|DQ574076.1| Homo sapiens piRNA piR-42188, complete sequence U -
TCCAACCTTTGCCTTTTTCTTTGCTGCGGCC
>chr15 100331455 gi|108074026|gb|DQ584096.1| Homo sapiens piRNA piR-51208, complete sequence U -
TGCCAAACTTAGTGCGGGCACCCGGTCGGC
>chr15 100331523 gi|108065861|gb|DQ579792.1| Homo sapiens piRNA piR-47904, complete sequence M -
TGACCTGGGCCAGTTCAGCCATCCTTAGGCAA
>chr15 100331561 gi|108099140|gb|DQ600145.1| Homo sapiens piRNA piR-38211, complete sequence U -
TACCAGTCGATGTGGGAGTTCTGACCCGCTC
>chr15 100331593 gi|108091147|gb|DQ595938.1| Homo sapiens piRNA piR-62050, complete sequence U -
TTTTAAGAACCAAGATCAGGCATAGTCCCA
>chr15 100331750 gi|108055800|gb|DQ574546.1| Homo sapiens piRNA piR-42658, complete sequence U -
TCCAGATGTCCTCCTCTATCTCCTGTGGGG
>chr15 100331865 gi|108051654|gb|DQ570400.1| Homo sapiens piRNA piR-30512, complete sequence U -
ACCACAGAGGAAGGTGGCAAAATGGGTAC
>chr15 100331874 gi|108089918|gb|DQ595295.1| Homo sapiens piRNA piR-61407, complete sequence U -
TTGGAGGGACCACAGAGGAAGGTGGCAA
>chr15 100331925 gi|108068155|gb|DQ580996.1| Homo sapiens piRNA piR-49108, complete sequence M -
TGAGGGTCCAGAGAAATCAGAAGGCAGG
>chr15 100331927 gi|108092966|gb|DQ596891.1| Homo sapiens piRNA piR-34957, complete sequence U -
GATGAGGGTCCAGAGAAATCAGAAGGCA
>chr15 100331932 gi|108077879|gb|DQ586625.1| Homo sapiens piRNA piR-53737, complete sequence U -
TGGAAGGGATGAGGGTCCAGAGAAATCAGA
>chr15 100331953 gi|108081688|gb|DQ590434.1| Homo sapiens piRNA piR-57546, complete sequence U -
TGGTGTCTGACCACTGGCTCCTGGAAGGGA
>chr15 100331957 gi|108063740|gb|DQ578707.1| Homo sapiens piRNA piR-46819, complete sequence U -
TGAAATGGTGTCTGACCACTGGCTCCTGGAA
>chr15 100331958 gi|108063738|gb|DQ578706.1| Homo sapiens piRNA piR-46818, complete sequence U -
TGAAATGGTGTCTGACCACTGGCTCCTGGA
>chr15 100331959 gi|108063736|gb|DQ578705.1| Homo sapiens piRNA piR-46817, complete sequence U -
TGAAATGGTGTCTGACCACTGGCTCCTGG
>chr15 100331962 gi|108070901|gb|DQ582448.1| Homo sapiens piRNA piR-32560, complete sequence M -
CAGGTGAAATGGTGTCTGACCACTGGCTCC
>chr15 100331964 gi|108070093|gb|DQ582025.1| Homo sapiens piRNA piR-32137, complete sequence M -
CACAGGTGAAATGGTGTCTGACCACTGGCT
>chr15 100331965 gi|108070091|gb|DQ582024.1| Homo sapiens piRNA piR-32136, complete sequence M -
CACAGGTGAAATGGTGTCTGACCACTGGC
>chr15 100331965 gi|108054238|gb|DQ572984.1| Homo sapiens piRNA piR-41096, complete sequence M -
TCACAGGTGAAATGGTGTCTGACCACTGGC
>chr15 100331966 gi|108054236|gb|DQ572982.1| Homo sapiens piRNA piR-41094, complete sequence M -
TCACAGGTGAAATGGTGTCTGACCACTGG
>chr15 100331968 gi|108081186|gb|DQ589932.1| Homo sapiens piRNA piR-57044, complete sequence M -
TGGTCACAGGTGAAATGGTGTCTGACCACT
>chr15 100331969 gi|108054233|gb|DQ572979.1| Homo sapiens piRNA piR-41091, complete sequence M -
TCACAGGTGAAATGGTGTCTGACCAC
>chr15 100331971 gi|108084306|gb|DQ592360.1| Homo sapiens piRNA piR-59472, complete sequence M -
TGTTGGTCACAGGTGAAATGGTGTCTGACC
>chr15 100331972 gi|108084305|gb|DQ592359.1| Homo sapiens piRNA piR-59471, complete sequence M -
TGTTGGTCACAGGTGAAATGGTGTCTGAC
>chr15 100331973 gi|108084303|gb|DQ592358.1| Homo sapiens piRNA piR-59470, complete sequence M -
TGTTGGTCACAGGTGAAATGGTGTCTGA
>chr15 100331973 gi|108062751|gb|DQ578200.1| Homo sapiens piRNA piR-46312, complete sequence M -
TCTGTTGGTCACAGGTGAAATGGTGTCTGA
>chr15 100331974 gi|108062750|gb|DQ578199.1| Homo sapiens piRNA piR-46311, complete sequence M -
TCTGTTGGTCACAGGTGAAATGGTGTCTG
>chr15 100331976 gi|108073749|gb|DQ583953.1| Homo sapiens piRNA piR-51065, complete sequence M -
TGCATCTGTTGGTCACAGGTGAAATGGTGTC
>chr15 100331977 gi|108073747|gb|DQ583952.1| Homo sapiens piRNA piR-51064, complete sequence M -
TGCATCTGTTGGTCACAGGTGAAATGGTGT
>chr15 100331979 gi|108096086|gb|DQ598533.1| Homo sapiens piRNA piR-36599, complete sequence M -
GTGCATCTGTTGGTCACAGGTGAAATGGT
>chr15 100331983 gi|108092294|gb|DQ596544.1| Homo sapiens piRNA piR-34610, complete sequence M -
GAGAGTGCATCTGTTGGTCACAGGTGAAA
>chr15 100331987 gi|108054637|gb|DQ573383.1| Homo sapiens piRNA piR-41495, complete sequence M -
TCAGAGAGTGCATCTGTTGGTCACAGGT
>chr15 100331988 gi|108054636|gb|DQ573382.1| Homo sapiens piRNA piR-41494, complete sequence M -
TCAGAGAGTGCATCTGTTGGTCACAGG
>chr15 100331991 gi|108080559|gb|DQ589305.1| Homo sapiens piRNA piR-56417, complete sequence U -
TGGGGCCTCAGAGAGTGCATCTGTTGGTCAC
>chr15 100331992 gi|108080558|gb|DQ589304.1| Homo sapiens piRNA piR-56416, complete sequence U -
TGGGGCCTCAGAGAGTGCATCTGTTGGTCA
>chr15 100331993 gi|108080557|gb|DQ589303.1| Homo sapiens piRNA piR-56415, complete sequence U -
TGGGGCCTCAGAGAGTGCATCTGTTGGTC
>chr15 100331994 gi|108090179|gb|DQ595436.1| Homo sapiens piRNA piR-61548, complete sequence U -
TTGGGGCCTCAGAGAGTGCATCTGTTGGT
>chr15 100331998 gi|108088288|gb|DQ594455.1| Homo sapiens piRNA piR-60567, complete sequence U -
TTCCCTTGGGGCCTCAGAGAGTGCATCTGT
>chr15 100332039 gi|108098452|gb|DQ599789.1| Homo sapiens piRNA piR-37855, complete sequence U -
TACACAGAACGAACGGGGCAGAGAGGTGG
>chr15 100332040 gi|108098450|gb|DQ599788.1| Homo sapiens piRNA piR-37854, complete sequence U -
TACACAGAACGAACGGGGCAGAGAGGTG
>chr15 100332046 gi|108102080|gb|DQ601681.1| Homo sapiens piRNA piR-39747, complete sequence U -
TAGGGGCATACACAGAACGAACGGGGCAGA
>chr15 100332052 gi|108088954|gb|DQ594796.1| Homo sapiens piRNA piR-60908, complete sequence U -
TTCTTGTAGGGGCATACACAGAACGAACGG
>chr15 100332058 gi|108052209|gb|DQ570955.1| Homo sapiens piRNA piR-31067, complete sequence U -
AGCATTCTTGTAGGGGCATACACAGAAC
>chr15 100332059 gi|108067439|gb|DQ580624.1| Homo sapiens piRNA piR-48736, complete sequence U -
TGAGCATTCTTGTAGGGGCATACACAGAA
>chr15 100332090 gi|108086166|gb|DQ593340.1| Homo sapiens piRNA piR-33452, complete sequence M -
CGGAGTTGAAAAATGCAACCTGAGGGCAAGA
>chr15 100332091 gi|108094044|gb|DQ597457.1| Homo sapiens piRNA piR-35523, complete sequence M -
GCGGAGTTGAAAAATGCAACCTGAGGGCAAG
>chr15 100332091 gi|108086164|gb|DQ593339.1| Homo sapiens piRNA piR-33451, complete sequence M -
CGGAGTTGAAAAATGCAACCTGAGGGCAAG
>chr15 100332092 gi|108094040|gb|DQ597455.1| Homo sapiens piRNA piR-35521, complete sequence M -
GCGGAGTTGAAAAATGCAACCTGAGGGCAA
>chr15 100332093 gi|108094039|gb|DQ597454.1| Homo sapiens piRNA piR-35520, complete sequence M -
GCGGAGTTGAAAAATGCAACCTGAGGGCA
>chr15 100332146 gi|108077080|gb|DQ585826.1| Homo sapiens piRNA piR-52938, complete sequence U -
TGCTCTTTCACCTGCTCTCATAACCGTGCC
>chr15 100332161 gi|108078875|gb|DQ587621.1| Homo sapiens piRNA piR-54733, complete sequence M -
TGGCAGCACACCCTCTGCTCTTTCACCTGC
>chr15 100332191 gi|108080347|gb|DQ589093.1| Homo sapiens piRNA piR-56205, complete sequence U -
TGGGCCGAGGCCACCAGGTGAGCCATGCGC
>chr15 100332385 gi|108056187|gb|DQ574774.1| Homo sapiens piRNA piR-42886, complete sequence M -
TCCATAAGGCCACTCTGGAGCCAAAATAAT
>chr15 100332434 gi|108088631|gb|DQ594631.1| Homo sapiens piRNA piR-60743, complete sequence U -
TTCTAGTTTCTCCGCTCGCTCCCTCAGGTC
>chr15 100332483 gi|108056841|gb|DQ575109.1| Homo sapiens piRNA piR-43221, complete sequence U -
TCCCACTAACTGATGACTTCTGTCTTTCC
>chr15 100332487 gi|108079221|gb|DQ587967.1| Homo sapiens piRNA piR-55079, complete sequence U -
TGGCCTCCCACTAACTGATGACTTCTGTCT
>chr15 100332488 gi|108079220|gb|DQ587966.1| Homo sapiens piRNA piR-55078, complete sequence U -
TGGCCTCCCACTAACTGATGACTTCTGTC
>chr15 100332536 gi|108054611|gb|DQ573357.1| Homo sapiens piRNA piR-41469, complete sequence U -
TCAGACGCTGAGGTCCCTCCGACGGCCCTGC
>chr15 100332559 gi|108059316|gb|DQ576399.1| Homo sapiens piRNA piR-44511, complete sequence U -
TCCTGCAGGAGGACAGGGCTCAGACGC
>chr15 100332567 gi|108096044|gb|DQ598511.1| Homo sapiens piRNA piR-36577, complete sequence U -
GTGATGAACTTTCCTGCAGGAGGACAGGGC
>chr15 100332567 gi|108069356|gb|DQ581641.1| Homo sapiens piRNA piR-49753, complete sequence U -
TGATGAACTTTCCTGCAGGAGGACAGGGC
>chr15 100332568 gi|108069354|gb|DQ581640.1| Homo sapiens piRNA piR-49752, complete sequence U -
TGATGAACTTTCCTGCAGGAGGACAGGG
>chr15 100332570 gi|108052608|gb|DQ571354.1| Homo sapiens piRNA piR-31466, complete sequence U -
AGGGTGATGAACTTTCCTGCAGGAGGACAG
>chr15 100332571 gi|108102123|gb|DQ601704.1| Homo sapiens piRNA piR-39770, complete sequence U -
TAGGGTGATGAACTTTCCTGCAGGAGGACA
>chr15 100332571 gi|108052607|gb|DQ571353.1| Homo sapiens piRNA piR-31465, complete sequence U -
AGGGTGATGAACTTTCCTGCAGGAGGACA
>chr15 100332572 gi|108102122|gb|DQ601703.1| Homo sapiens piRNA piR-39769, complete sequence U -
TAGGGTGATGAACTTTCCTGCAGGAGGAC
>chr15 100332572 gi|108061042|gb|DQ577301.1| Homo sapiens piRNA piR-45413, complete sequence U -
TCTAGGGTGATGAACTTTCCTGCAGGAGGAC
>chr15 100332575 gi|108102120|gb|DQ601702.1| Homo sapiens piRNA piR-39768, complete sequence U -
TAGGGTGATGAACTTTCCTGCAGGAG
>chr15 100332579 gi|108083839|gb|DQ592120.1| Homo sapiens piRNA piR-59232, complete sequence U -
TGTGTTCTAGGGTGATGAACTTTCCTGCA
>chr15 100332627 gi|108069577|gb|DQ581755.1| Homo sapiens piRNA piR-49867, complete sequence M -
TGATGATGTCCTCCTCCAGTTGCCGCATC
>chr15 100332630 gi|108052259|gb|DQ571005.1| Homo sapiens piRNA piR-31117, complete sequence M -
AGCCTGATGATGTCCTCCTCCAGTTGCCGC
>chr15 100332636 gi|108080321|gb|DQ589067.1| Homo sapiens piRNA piR-56179, complete sequence U -
TGGGCCAGCCTGATGATGTCCTCCTCCAGT
>chr15 100332640 gi|108082376|gb|DQ591122.1| Homo sapiens piRNA piR-58234, complete sequence M -
TGTCCTGGGCCAGCCTGATGATGTCCTCCTC
>chr15 100332640 gi|108059488|gb|DQ576488.1| Homo sapiens piRNA piR-44600, complete sequence M -
TCCTGGGCCAGCCTGATGATGTCCTCCTC
>chr15 100332646 gi|108056477|gb|DQ574921.1| Homo sapiens piRNA piR-43033, complete sequence U -
TCCATGTCCTGGGCCAGCCTGATGATGTC
>chr15 100332724 gi|108083978|gb|DQ592190.1| Homo sapiens piRNA piR-59302, complete sequence M -
TGTTATGCATCTACCGGCGCCCACCCTCA
>chr15 100332725 gi|108094331|gb|DQ597622.1| Homo sapiens piRNA piR-35688, complete sequence M -
GCTGTTATGCATCTACCGGCGCCCACCCTC
>chr15 100332728 gi|108054814|gb|DQ573560.1| Homo sapiens piRNA piR-41672, complete sequence M -
TCAGCTGTTATGCATCTACCGGCGCCCACC
>chr15 100332756 gi|108093452|gb|DQ597141.1| Homo sapiens piRNA piR-35207, complete sequence M -
GCAGCTTCACCTGGAGGGAGGGGTGCTC
>chr15 100332818 gi|108086216|gb|DQ593367.1| Homo sapiens piRNA piR-33479, complete sequence U -
CGGGAATTTGCTGTGTCCCTCGTTGTAGTC
>chr15 100332832 gi|108051512|gb|DQ570258.1| Homo sapiens piRNA piR-30370, complete sequence U +
ACACAGCAAATTCCCGGCCACTGCCCTGAAGC
>chr15 100332833 gi|108087796|gb|DQ594191.1| Homo sapiens piRNA piR-60303, complete sequence U -
TTCAGGGCAGTGGCCGGGAATTTGCTGTG
>chr15 100332842 gi|108070588|gb|DQ582287.1| Homo sapiens piRNA piR-32399, complete sequence M -
CAGCAAGCTTCAGGGCAGTGGCCGGGAA
>chr15 100332844 gi|108086621|gb|DQ593580.1| Homo sapiens piRNA piR-33692, complete sequence M -
CTCATCAGCAAGCTTCAGGGCAGTGGCCGGG
>chr15 100332845 gi|108086619|gb|DQ593579.1| Homo sapiens piRNA piR-33691, complete sequence M -
CTCATCAGCAAGCTTCAGGGCAGTGGCCGG
>chr15 100332853 gi|108078120|gb|DQ586866.1| Homo sapiens piRNA piR-53978, complete sequence M -
TGGACCAGGCTCATCAGCAAGCTTCAGGGCA
>chr15 100332908 gi|108060942|gb|DQ577250.1| Homo sapiens piRNA piR-45362, complete sequence U -
TCTACTCACCACCATGCTTATCAGCACCCAC
>chr15 100332910 gi|108051902|gb|DQ570648.1| Homo sapiens piRNA piR-30760, complete sequence U -
ACTCTACTCACCACCATGCTTATCAGCACCC
>chr15 100332920 gi|108075794|gb|DQ585028.1| Homo sapiens piRNA piR-52140, complete sequence M -
TGCCTGAGGACTCTACTCACCACCATGCTT
>chr15 100332921 gi|108075790|gb|DQ585026.1| Homo sapiens piRNA piR-52138, complete sequence M -
TGCCTGAGGACTCTACTCACCACCATGCT
>chr15 100332922 gi|108075788|gb|DQ585025.1| Homo sapiens piRNA piR-52137, complete sequence M -
TGCCTGAGGACTCTACTCACCACCATGC
>chr15 100332930 gi|108075048|gb|DQ584631.1| Homo sapiens piRNA piR-51743, complete sequence M -
TGCCCACCCTGCCTGAGGACTCTACTCAC
>chr15 100332951 gi|108066906|gb|DQ580346.1| Homo sapiens piRNA piR-48458, complete sequence M -
TGAGAGCCTCCCCTGCCCCTGCCTGCCCACC
>chr15 100332956 gi|108073504|gb|DQ583826.1| Homo sapiens piRNA piR-50938, complete sequence M -
TGCAGTGAGAGCCTCCCCTGCCCCTGCCTGC
>chr15 100332963 gi|108058113|gb|DQ575765.1| Homo sapiens piRNA piR-43877, complete sequence M -
TCCGAGTGCAGTGAGAGCCTCCCCTGCCCC
>chr15 100332986 gi|108063249|gb|DQ578455.1| Homo sapiens piRNA piR-46567, complete sequence M -
TCTTTGGAGAGAAGGAGGTGGGGATCCGAGT
>chr15 100332995 gi|108069979|gb|DQ581965.1| Homo sapiens piRNA piR-32077, complete sequence M -
CACAAAGATCTTTGGAGAGAAGGAGGTGGG
>chr15 100332996 gi|108069977|gb|DQ581964.1| Homo sapiens piRNA piR-32076, complete sequence M -
CACAAAGATCTTTGGAGAGAAGGAGGTGG
>chr15 100332996 gi|108054122|gb|DQ572868.1| Homo sapiens piRNA piR-40980, complete sequence M -
TCACAAAGATCTTTGGAGAGAAGGAGGTGG
>chr15 100332997 gi|108086542|gb|DQ593537.1| Homo sapiens piRNA piR-33649, complete sequence M -
CTCACAAAGATCTTTGGAGAGAAGGAGGTG
>chr15 100332997 gi|108054120|gb|DQ572866.1| Homo sapiens piRNA piR-40978, complete sequence M -
TCACAAAGATCTTTGGAGAGAAGGAGGTG
>chr15 100332998 gi|108054119|gb|DQ572865.1| Homo sapiens piRNA piR-40977, complete sequence M -
TCACAAAGATCTTTGGAGAGAAGGAGGT
>chr15 100333039 gi|108072616|gb|DQ583348.1| Homo sapiens piRNA piR-50460, complete sequence M -
TGCACAAGCCTGGGTGCTCCACGCTGTC
>chr15 100333060 gi|108052014|gb|DQ570760.1| Homo sapiens piRNA piR-30872, complete sequence M -
AGAATGGCATACGGGAGTTGCTGCACAA
>chr15 100333066 gi|108070570|gb|DQ582277.1| Homo sapiens piRNA piR-32389, complete sequence U -
CAGCAAAAGAATGGCATACGGGAGTTGCT
>chr15 100333122 gi|108092393|gb|DQ596594.1| Homo sapiens piRNA piR-34660, complete sequence M -
GAGCAGCTCTTTGATGATGGTGATGTT
>chr15 100333399 gi|108082864|gb|DQ591610.1| Homo sapiens piRNA piR-58722, complete sequence M -
TGTGCAAATAGTGGGTCTTTGTGTATTT
>chr15 100333564 gi|108080586|gb|DQ589332.1| Homo sapiens piRNA piR-56444, complete sequence M -
TGGGGGCAAACCACATATTGAGCTAATGA
>chr15 100333821 gi|108058039|gb|DQ575725.1| Homo sapiens piRNA piR-43837, complete sequence M -
TCCGAAGGGAACTACCATAGTACAGCGC
>chr15 100333839 gi|108067491|gb|DQ580650.1| Homo sapiens piRNA piR-48762, complete sequence M -
TGAGCCCAGAGCACATACAAATCCGAAGGGA
>chr15 100333858 gi|108071071|gb|DQ582538.1| Homo sapiens piRNA piR-32650, complete sequence M -
CATGATGCAATATCTTCATGAGCCCAGAGC
>chr15 100334055 gi|108070321|gb|DQ582147.1| Homo sapiens piRNA piR-32259, complete sequence M -
CACTCTTTTGTGTACTGGGACATGTGGTC
>chr15 100334195 gi|108051559|gb|DQ570305.1| Homo sapiens piRNA piR-30417, complete sequence M -
ACAGAGAGGAATGCCAGGTGTCACAAGCT
>chr15 100334315 gi|108056517|gb|DQ574942.1| Homo sapiens piRNA piR-43054, complete sequence M -
TCCATTCAAGGAAAAGAAGTAAATTCCTATG
>chr15 100334691 gi|108098943|gb|DQ600044.1| Homo sapiens piRNA piR-38110, complete sequence M +
TACATTGCCTAAATCATAACTTGATGA
>chr15 100334853 gi|108055087|gb|DQ573833.1| Homo sapiens piRNA piR-41945, complete sequence M -
TCATGAGGACGCCAAATGCTAAAAATGGA
>chr15 100335320 gi|108096485|gb|DQ598753.1| Homo sapiens piRNA piR-36819, complete sequence M -
TAAAAGTACCTTTGAAATAATTTACCAATG
>chr15 100335441 gi|108098018|gb|DQ599551.1| Homo sapiens piRNA piR-37617, complete sequence M -
TAATCCATAGGCACCTGATGAACACATTA
>chr15 100335597 gi|108072975|gb|DQ583536.1| Homo sapiens piRNA piR-50648, complete sequence M -
TGCACTTTGAAGAAAGACAAGTTAGTCATA
>chr15 100336029 gi|108093655|gb|DQ597249.1| Homo sapiens piRNA piR-35315, complete sequence M +
GCCAATTCCAGTCCAAAGCTTTATTTGCCAAG
>chr15 100336295 gi|108081894|gb|DQ590640.1| Homo sapiens piRNA piR-57752, complete sequence M -
TGTAAAAATGAAACAGATTATCTCATGCCA
>chr15 100336636 gi|108085321|gb|DQ592886.1| Homo sapiens piRNA piR-59998, complete sequence M -
TTAGACAGAGGTCTTGTGTGGCTACCCTAA
>chr15 100336694 gi|108052820|gb|DQ571566.1| Homo sapiens piRNA piR-31678, complete sequence M -
ATCCAGAAATTTAAGGACTCAGCCCTGGTC
>chr15 100337011 gi|108098103|gb|DQ599594.1| Homo sapiens piRNA piR-37660, complete sequence M -
TAATGATCAGACCCTCCTCCCCATGTGCCA
>chr15 100337111 gi|108051360|gb|DQ570106.1| Homo sapiens piRNA piR-30218, complete sequence M -
AAGCAAAATAAACAGGAGTCGCATCACCAG
>chr15 100337685 gi|108095166|gb|DQ598058.1| Homo sapiens piRNA piR-36124, complete sequence M -
GGGAAAGGCCAAGCCATTTCTAGGGTGCTGT
>chr15 100337925 gi|108065565|gb|DQ579640.1| Homo sapiens piRNA piR-47752, complete sequence M -
TGACATTGCTCCTCCAAAGTGCGCCACCTCC
>chr15 100337955 gi|108090627|gb|DQ595668.1| Homo sapiens piRNA piR-61780, complete sequence M -
TTGTGGCCCAACAAGAGAAAGCTGTCCCCT
>chr15 100338000 gi|108061589|gb|DQ577583.1| Homo sapiens piRNA piR-45695, complete sequence M -
TCTCTAGCGCTGGGAATCAGTCACCCTGC
>chr15 100338158 gi|108056102|gb|DQ574730.1| Homo sapiens piRNA piR-42842, complete sequence M -
TCCAGGTGTGACCACTGCTGAAAACTTGTGC
>chr15 100338193 gi|108082696|gb|DQ591442.1| Homo sapiens piRNA piR-58554, complete sequence U -
TGTGACTTAGTCTGTTGTGGTGAGCTGA
>chr15 100338759 gi|108067443|gb|DQ580626.1| Homo sapiens piRNA piR-48738, complete sequence M -
TGAGCATTGCTCTGAACGGTGGGTGCAC
>chr15 100338800 gi|108053816|gb|DQ572562.1| Homo sapiens piRNA piR-40674, complete sequence M -
TCAAAGACAGGGTGACCAGAGAAGAGGGA
>chr15 100339031 gi|108053285|gb|DQ572031.1| Homo sapiens piRNA piR-40143, complete sequence M -
TATAAGTCTATAGCCAGTGGCATCCAGC
>chr15 100339388 gi|108098446|gb|DQ599785.1| Homo sapiens piRNA piR-37851, complete sequence M -
TACACACGGTCAACCCACAACACACCTCACA
>chr15 100339393 gi|108057183|gb|DQ575284.1| Homo sapiens piRNA piR-43396, complete sequence M -
TCCCATACACACGGTCAACCCACAACACACC
>chr15 100339441 gi|108061107|gb|DQ577334.1| Homo sapiens piRNA piR-45446, complete sequence M -
TCTATCTGTTGACAATCCAGTGGTGATCTA
>chr15 100339490 gi|108092415|gb|DQ596606.1| Homo sapiens piRNA piR-34672, complete sequence M -
GAGCCAAATCTACTGCAGAGCAGGGGTGA
>chr15 100339618 gi|108083689|gb|DQ592043.1| Homo sapiens piRNA piR-59155, complete sequence M -
TGTGTGCAGGGCTGTACTCTGAGGCGGC
>chr15 100339646 gi|108081648|gb|DQ590394.1| Homo sapiens piRNA piR-57506, complete sequence M -
TGGTGTAAGGGCTGAGAGCTTGGAGGGGGT
>chr15 100339655 gi|108081868|gb|DQ590614.1| Homo sapiens piRNA piR-57726, complete sequence M -
TGGTTTATGGTGTAAGGGCTGAGAGCTT
>chr15 100339716 gi|108089763|gb|DQ595214.1| Homo sapiens piRNA piR-61326, complete sequence M -
TTGGAACAGGCTCTGTGCCCAAGCTGGCAGA
>chr15 100339839 gi|108099690|gb|DQ600431.1| Homo sapiens piRNA piR-38497, complete sequence U -
TACGGGGGCCCGTGGACGACGCCTAGCTGC
>chr15 100339884 gi|108054750|gb|DQ573496.1| Homo sapiens piRNA piR-41608, complete sequence U -
TCAGCATCATCGGCAACATCAACACGAA
>chr15 100339974 gi|108079642|gb|DQ588388.1| Homo sapiens piRNA piR-55500, complete sequence M -
TGGGAACGAGAAGACACTCCTGGAGGAGTC
>chr15 100339980 gi|108060245|gb|DQ576891.1| Homo sapiens piRNA piR-45003, complete sequence M -
TCGCGTGGGAACGAGAAGACACTCCTGGA
>chr15 100339985 gi|108072901|gb|DQ583496.1| Homo sapiens piRNA piR-50608, complete sequence M -
TGCACTCGCGTGGGAACGAGAAGACACTC
>chr15 100339986 gi|108072899|gb|DQ583495.1| Homo sapiens piRNA piR-50607, complete sequence M -
TGCACTCGCGTGGGAACGAGAAGACACT
>chr15 100339992 gi|108095872|gb|DQ598420.1| Homo sapiens piRNA piR-36486, complete sequence M -
GTCCAACCTGCACTCGCGTGGGAACGAGAA
>chr15 100339992 gi|108082279|gb|DQ591025.1| Homo sapiens piRNA piR-58137, complete sequence M -
TGTCCAACCTGCACTCGCGTGGGAACGAGAA
>chr15 100339992 gi|108055324|gb|DQ574070.1| Homo sapiens piRNA piR-42182, complete sequence M -
TCCAACCTGCACTCGCGTGGGAACGAGAA
>chr15 100339993 gi|108082278|gb|DQ591024.1| Homo sapiens piRNA piR-58136, complete sequence M -
TGTCCAACCTGCACTCGCGTGGGAACGAGA
>chr15 100339994 gi|108086717|gb|DQ593631.1| Homo sapiens piRNA piR-33743, complete sequence M +
CTCGTTCCCACGCGAGTGCAGGTTGGACAG
>chr15 100339994 gi|108086715|gb|DQ593630.1| Homo sapiens piRNA piR-33742, complete sequence M +
CTCGTTCCCACGCGAGTGCAGGTTGGACA
>chr15 100339997 gi|108077389|gb|DQ586135.1| Homo sapiens piRNA piR-53247, complete sequence M -
TGCTGTCCAACCTGCACTCGCGTGGGAAC
>chr15 100339998 gi|108094279|gb|DQ597595.1| Homo sapiens piRNA piR-35661, complete sequence M -
GCTGCTGTCCAACCTGCACTCGCGTGGGAA
>chr15 100339998 gi|108077388|gb|DQ586134.1| Homo sapiens piRNA piR-53246, complete sequence M -
TGCTGTCCAACCTGCACTCGCGTGGGAA
>chr15 100339999 gi|108056828|gb|DQ575102.1| Homo sapiens piRNA piR-43214, complete sequence M +
TCCCACGCGAGTGCAGGTTGGACAGCAGC
>chr15 100339999 gi|108077387|gb|DQ586133.1| Homo sapiens piRNA piR-53245, complete sequence M -
TGCTGTCCAACCTGCACTCGCGTGGGA
>chr15 100340002 gi|108070262|gb|DQ582116.1| Homo sapiens piRNA piR-32228, complete sequence M +
CACGCGAGTGCAGGTTGGACAGCAGCTCT
>chr15 100340004 gi|108054647|gb|DQ573393.1| Homo sapiens piRNA piR-41505, complete sequence M -
TCAGAGCTGCTGTCCAACCTGCACTCGCG
>chr15 100340005 gi|108088664|gb|DQ594648.1| Homo sapiens piRNA piR-60760, complete sequence M -
TTCTCAGAGCTGCTGTCCAACCTGCACTCGC
>chr15 100340005 gi|108061228|gb|DQ577396.1| Homo sapiens piRNA piR-45508, complete sequence M -
TCTCAGAGCTGCTGTCCAACCTGCACTCGC
>chr15 100340009 gi|108062916|gb|DQ578285.1| Homo sapiens piRNA piR-46397, complete sequence M -
TCTTCTCAGAGCTGCTGTCCAACCTGCAC
>chr15 100340010 gi|108055070|gb|DQ573816.1| Homo sapiens piRNA piR-41928, complete sequence M -
TCATCTTCTCAGAGCTGCTGTCCAACCTGCA
>chr15 100340011 gi|108087889|gb|DQ594239.1| Homo sapiens piRNA piR-60351, complete sequence M -
TTCATCTTCTCAGAGCTGCTGTCCAACCTGC
>chr15 100340011 gi|108055069|gb|DQ573815.1| Homo sapiens piRNA piR-41927, complete sequence M -
TCATCTTCTCAGAGCTGCTGTCCAACCTGC
>chr15 100340012 gi|108055068|gb|DQ573814.1| Homo sapiens piRNA piR-41926, complete sequence M -
TCATCTTCTCAGAGCTGCTGTCCAACCTG
>chr15 100340016 gi|108094670|gb|DQ597797.1| Homo sapiens piRNA piR-35863, complete sequence M -
GGAGTTCATCTTCTCAGAGCTGCTGTCCAA
>chr15 100340016 gi|108092829|gb|DQ596823.1| Homo sapiens piRNA piR-34889, complete sequence M -
GAGTTCATCTTCTCAGAGCTGCTGTCCAA
>chr15 100340017 gi|108094668|gb|DQ597796.1| Homo sapiens piRNA piR-35862, complete sequence M -
GGAGTTCATCTTCTCAGAGCTGCTGTCCA
>chr15 100340017 gi|108052422|gb|DQ571168.1| Homo sapiens piRNA piR-31280, complete sequence M -
AGGAGTTCATCTTCTCAGAGCTGCTGTCCA
>chr15 100340018 gi|108071191|gb|DQ582609.1| Homo sapiens piRNA piR-32721, complete sequence M -
CCAAGGAGTTCATCTTCTCAGAGCTGCTGTCC
>chr15 100340018 gi|108052421|gb|DQ571167.1| Homo sapiens piRNA piR-31279, complete sequence M -
AGGAGTTCATCTTCTCAGAGCTGCTGTCC
>chr15 100340018 gi|108051395|gb|DQ570141.1| Homo sapiens piRNA piR-30253, complete sequence M -
AAGGAGTTCATCTTCTCAGAGCTGCTGTCC
>chr15 100340019 gi|108094666|gb|DQ597795.1| Homo sapiens piRNA piR-35861, complete sequence M -
GGAGTTCATCTTCTCAGAGCTGCTGTC
>chr15 100340019 gi|108071190|gb|DQ582608.1| Homo sapiens piRNA piR-32720, complete sequence M -
CCAAGGAGTTCATCTTCTCAGAGCTGCTGTC
>chr15 100340019 gi|108051643|gb|DQ570389.1| Homo sapiens piRNA piR-30501, complete sequence M -
ACCAAGGAGTTCATCTTCTCAGAGCTGCTGTC
>chr15 100340019 gi|108051394|gb|DQ570140.1| Homo sapiens piRNA piR-30252, complete sequence M -
AAGGAGTTCATCTTCTCAGAGCTGCTGTC
>chr15 100340020 gi|108094664|gb|DQ597794.1| Homo sapiens piRNA piR-35860, complete sequence M -
GGAGTTCATCTTCTCAGAGCTGCTGT
>chr15 100340022 gi|108091854|gb|DQ596301.1| Homo sapiens piRNA piR-34367, complete sequence M -
GACCAAGGAGTTCATCTTCTCAGAGCTGCT
>chr15 100340023 gi|108091852|gb|DQ596300.1| Homo sapiens piRNA piR-34366, complete sequence M -
GACCAAGGAGTTCATCTTCTCAGAGCTGC
>chr15 100340023 gi|108071188|gb|DQ582607.1| Homo sapiens piRNA piR-32719, complete sequence M -
CCAAGGAGTTCATCTTCTCAGAGCTGC
>chr15 100340023 gi|108070474|gb|DQ582227.1| Homo sapiens piRNA piR-32339, complete sequence M -
CAGACCAAGGAGTTCATCTTCTCAGAGCTGC
>chr15 100340023 gi|108069923|gb|DQ581936.1| Homo sapiens piRNA piR-32048, complete sequence M -
CAAGGAGTTCATCTTCTCAGAGCTGC
>chr15 100340023 gi|108052035|gb|DQ570781.1| Homo sapiens piRNA piR-30893, complete sequence M -
AGACCAAGGAGTTCATCTTCTCAGAGCTGC
>chr15 100340023 gi|108051642|gb|DQ570388.1| Homo sapiens piRNA piR-30500, complete sequence M -
ACCAAGGAGTTCATCTTCTCAGAGCTGC
>chr15 100340026 gi|108094176|gb|DQ597539.1| Homo sapiens piRNA piR-35605, complete sequence M +
GCTCTGAGAAGATGAACTCCTTGGTCTGCCT
>chr15 100340026 gi|108091850|gb|DQ596299.1| Homo sapiens piRNA piR-34365, complete sequence M -
GACCAAGGAGTTCATCTTCTCAGAGC
>chr15 100340028 gi|108061890|gb|DQ577738.1| Homo sapiens piRNA piR-45850, complete sequence M +
TCTGAGAAGATGAACTCCTTGGTCTGCCT
>chr15 100340028 gi|108070837|gb|DQ582415.1| Homo sapiens piRNA piR-32527, complete sequence M -
CAGGCAGACCAAGGAGTTCATCTTCTCAGA
>chr15 100340031 gi|108092399|gb|DQ596597.1| Homo sapiens piRNA piR-34663, complete sequence M -
GAGCAGGCAGACCAAGGAGTTCATCTTCTC
>chr15 100340062 gi|108095230|gb|DQ598091.1| Homo sapiens piRNA piR-36157, complete sequence U -
GGGACAAGAAGACACTCCTGCAGGAGTCGGC
>chr15 100340099 gi|108062933|gb|DQ578294.1| Homo sapiens piRNA piR-46406, complete sequence U -
TCTTCTCGGAGCTGCTGTCCAACCTGCACT
>chr15 100340100 gi|108062931|gb|DQ578293.1| Homo sapiens piRNA piR-46405, complete sequence U -
TCTTCTCGGAGCTGCTGTCCAACCTGCAC
>chr15 100340103 gi|108062929|gb|DQ578292.1| Homo sapiens piRNA piR-46404, complete sequence M -
TCTTCTCGGAGCTGCTGTCCAACCTG
>chr15 100340104 gi|108087891|gb|DQ594240.1| Homo sapiens piRNA piR-60352, complete sequence M -
TTCATCTTCTCGGAGCTGCTGTCCAACCT
>chr15 100340105 gi|108055072|gb|DQ573818.1| Homo sapiens piRNA piR-41930, complete sequence M -
TCATCTTCTCGGAGCTGCTGTCCAACC
>chr15 100340108 gi|108052423|gb|DQ571169.1| Homo sapiens piRNA piR-31281, complete sequence M -
AGGAGTTCATCTTCTCGGAGCTGCTGTCCA
>chr15 100340109 gi|108051396|gb|DQ570142.1| Homo sapiens piRNA piR-30254, complete sequence M -
AAGGAGTTCATCTTCTCGGAGCTGCTGTCC
>chr15 100340110 gi|108071194|gb|DQ582610.1| Homo sapiens piRNA piR-32722, complete sequence M -
CCAAGGAGTTCATCTTCTCGGAGCTGCTGTC
>chr15 100340114 gi|108091859|gb|DQ596303.1| Homo sapiens piRNA piR-34369, complete sequence M -
GACCAAGGAGTTCATCTTCTCGGAGCTGC
>chr15 100340119 gi|108058072|gb|DQ575742.1| Homo sapiens piRNA piR-43854, complete sequence M +
TCCGAGAAGATGAACTCCTTGGTCTGCCTG
>chr15 100340119 gi|108058070|gb|DQ575741.1| Homo sapiens piRNA piR-43853, complete sequence M +
TCCGAGAAGATGAACTCCTTGGTCTGCCT
>chr15 100340119 gi|108058068|gb|DQ575740.1| Homo sapiens piRNA piR-43852, complete sequence M +
TCCGAGAAGATGAACTCCTTGGTCTGC
>chr15 100340122 gi|108092399|gb|DQ596597.1| Homo sapiens piRNA piR-34663, complete sequence M -
GAGCAGGCAGACCAAGGAGTTCATCTTCTC
>chr15 100340124 gi|108093378|gb|DQ597102.1| Homo sapiens piRNA piR-35168, complete sequence M -
GCAGAGCAGGCAGACCAAGGAGTTCATCTTC
>chr15 100340130 gi|108094835|gb|DQ597885.1| Homo sapiens piRNA piR-35951, complete sequence M -
GGCAGAGCAGGCAGACCAAGGAGTTC
>chr15 100340130 gi|108060467|gb|DQ577004.1| Homo sapiens piRNA piR-45116, complete sequence M -
TCGGCAGAGCAGGCAGACCAAGGAGTTC
>chr15 100340137 gi|108090292|gb|DQ595494.1| Homo sapiens piRNA piR-61606, complete sequence M +
TTGGTCTGCCTGCTCTGCCGACTCCTCCAGG
>chr15 100340156 gi|108079642|gb|DQ588388.1| Homo sapiens piRNA piR-55500, complete sequence M -
TGGGAACGAGAAGACACTCCTGGAGGAGTC
>chr15 100340162 gi|108060245|gb|DQ576891.1| Homo sapiens piRNA piR-45003, complete sequence M -
TCGCGTGGGAACGAGAAGACACTCCTGGA
>chr15 100340286 gi|108079611|gb|DQ588357.1| Homo sapiens piRNA piR-55469, complete sequence U -
TGGGAACCAGAAGACACTCGTGGAGGAGTC
>chr15 100340287 gi|108079610|gb|DQ588356.1| Homo sapiens piRNA piR-55468, complete sequence U -
TGGGAACCAGAAGACACTCGTGGAGGAGT
>chr15 100340290 gi|108079609|gb|DQ588355.1| Homo sapiens piRNA piR-55467, complete sequence M -
TGGGAACCAGAAGACACTCGTGGAGG
>chr15 100340309 gi|108094281|gb|DQ597596.1| Homo sapiens piRNA piR-35662, complete sequence M -
GCTGCTGTCCAACCTGCACTCGCTTGGGAAC
>chr15 100340309 gi|108077391|gb|DQ586137.1| Homo sapiens piRNA piR-53249, complete sequence M -
TGCTGTCCAACCTGCACTCGCTTGGGAAC
>chr15 100340317 gi|108088664|gb|DQ594648.1| Homo sapiens piRNA piR-60760, complete sequence M -
TTCTCAGAGCTGCTGTCCAACCTGCACTCGC
>chr15 100340317 gi|108061228|gb|DQ577396.1| Homo sapiens piRNA piR-45508, complete sequence M -
TCTCAGAGCTGCTGTCCAACCTGCACTCGC
>chr15 100340321 gi|108077500|gb|DQ586246.1| Homo sapiens piRNA piR-53358, complete sequence M -
TGCTTCTCAGAGCTGCTGTCCAACCTGCAC
>chr15 100340322 gi|108077499|gb|DQ586245.1| Homo sapiens piRNA piR-53357, complete sequence M -
TGCTTCTCAGAGCTGCTGTCCAACCTGCA
>chr15 100340323 gi|108093468|gb|DQ597150.1| Homo sapiens piRNA piR-35216, complete sequence M +
GCAGGTTGGACAGCAGCTCTGAGAAGCAGCA
>chr15 100340323 gi|108077275|gb|DQ586021.1| Homo sapiens piRNA piR-53133, complete sequence M -
TGCTGCTTCTCAGAGCTGCTGTCCAACCTGC
>chr15 100340325 gi|108077498|gb|DQ586244.1| Homo sapiens piRNA piR-53356, complete sequence M -
TGCTTCTCAGAGCTGCTGTCCAACCT
>chr15 100340326 gi|108077274|gb|DQ586020.1| Homo sapiens piRNA piR-53132, complete sequence M -
TGCTGCTTCTCAGAGCTGCTGTCCAACC
>chr15 100340331 gi|108091980|gb|DQ596370.1| Homo sapiens piRNA piR-34436, complete sequence M -
GACGAGATGCTGCTTCTCAGAGCTGCTGTC
>chr15 100340333 gi|108093988|gb|DQ597427.1| Homo sapiens piRNA piR-35493, complete sequence M -
GCGACGAGATGCTGCTTCTCAGAGCTGCTG
>chr15 100340380 gi|108094459|gb|DQ597688.1| Homo sapiens piRNA piR-35754, complete sequence M -
GGAACGAGAAGACACTCATGGAGGAGTCGGC
>chr15 100340380 gi|108091423|gb|DQ596079.1| Homo sapiens piRNA piR-34145, complete sequence M -
GAACGAGAAGACACTCATGGAGGAGTCGGC
>chr15 100340381 gi|108079634|gb|DQ588380.1| Homo sapiens piRNA piR-55492, complete sequence M -
TGGGAACGAGAAGACACTCATGGAGGAGTCGG
>chr15 100340383 gi|108095180|gb|DQ598065.1| Homo sapiens piRNA piR-36131, complete sequence M -
GGGAACGAGAAGACACTCATGGAGGAGTC
>chr15 100340383 gi|108091421|gb|DQ596078.1| Homo sapiens piRNA piR-34144, complete sequence M -
GAACGAGAAGACACTCATGGAGGAGTC
>chr15 100340383 gi|108079632|gb|DQ588378.1| Homo sapiens piRNA piR-55490, complete sequence M -
TGGGAACGAGAAGACACTCATGGAGGAGTC
>chr15 100340384 gi|108079631|gb|DQ588377.1| Homo sapiens piRNA piR-55489, complete sequence M -
TGGGAACGAGAAGACACTCATGGAGGAGT
>chr15 100340385 gi|108079629|gb|DQ588375.1| Homo sapiens piRNA piR-55487, complete sequence M -
TGGGAACGAGAAGACACTCATGGAGGAG
>chr15 100340386 gi|108079627|gb|DQ588373.1| Homo sapiens piRNA piR-55485, complete sequence M -
TGGGAACGAGAAGACACTCATGGAGGA
>chr15 100340387 gi|108079626|gb|DQ588372.1| Homo sapiens piRNA piR-55484, complete sequence M -
TGGGAACGAGAAGACACTCATGGAGG
>chr15 100340388 gi|108086340|gb|DQ593432.1| Homo sapiens piRNA piR-33544, complete sequence M -
CGTGGGAACGAGAAGACACTCATGGAG
>chr15 100340389 gi|108060239|gb|DQ576888.1| Homo sapiens piRNA piR-45000, complete sequence M -
TCGCGTGGGAACGAGAAGACACTCATGGA
>chr15 100340418 gi|108062935|gb|DQ578295.1| Homo sapiens piRNA piR-46407, complete sequence U -
TCTTCTCGGAGCTGCTGTCCAACCTGCGC
>chr15 100340421 gi|108062929|gb|DQ578292.1| Homo sapiens piRNA piR-46404, complete sequence M -
TCTTCTCGGAGCTGCTGTCCAACCTG
>chr15 100340422 gi|108087891|gb|DQ594240.1| Homo sapiens piRNA piR-60352, complete sequence M -
TTCATCTTCTCGGAGCTGCTGTCCAACCT
>chr15 100340423 gi|108055072|gb|DQ573818.1| Homo sapiens piRNA piR-41930, complete sequence M -
TCATCTTCTCGGAGCTGCTGTCCAACC
>chr15 100340426 gi|108052423|gb|DQ571169.1| Homo sapiens piRNA piR-31281, complete sequence M -
AGGAGTTCATCTTCTCGGAGCTGCTGTCCA
>chr15 100340427 gi|108051396|gb|DQ570142.1| Homo sapiens piRNA piR-30254, complete sequence M -
AAGGAGTTCATCTTCTCGGAGCTGCTGTCC
>chr15 100340428 gi|108071194|gb|DQ582610.1| Homo sapiens piRNA piR-32722, complete sequence M -
CCAAGGAGTTCATCTTCTCGGAGCTGCTGTC
>chr15 100340432 gi|108091859|gb|DQ596303.1| Homo sapiens piRNA piR-34369, complete sequence M -
GACCAAGGAGTTCATCTTCTCGGAGCTGC
>chr15 100340629 gi|108061193|gb|DQ577378.1| Homo sapiens piRNA piR-45490, complete sequence M +
TCTCACTCAGATAGGGACACTGAGGTC
>chr15 100340997 gi|108075915|gb|DQ585093.1| Homo sapiens piRNA piR-52205, complete sequence M -
TGCCTGTAATCCCAGCACTTTGGGAGGCC
>chr15 100341230 gi|108083414|gb|DQ591895.1| Homo sapiens piRNA piR-59007, complete sequence U -
TGTGGGACCTCATGGTTGGTGCGAAGCCCAA
>chr15 100341253 gi|108079142|gb|DQ587888.1| Homo sapiens piRNA piR-55000, complete sequence M -
TGGCCATTGTCAACAAGACCGTGTGGGAC
>chr15 100341269 gi|108081576|gb|DQ590322.1| Homo sapiens piRNA piR-57434, complete sequence M -
TGGTGGACTCCTACATGGCCATTGTCAA
>chr15 100341310 gi|108051718|gb|DQ570464.1| Homo sapiens piRNA piR-30576, complete sequence M -
ACCCACAGCTGGAGCGGCAAATGGAA
>chr15 100344168 gi|108066639|gb|DQ580206.1| Homo sapiens piRNA piR-48318, complete sequence M -
TGAGAAGTTGCTTGACTACACTGAGT
>chr15 100345077 gi|108053967|gb|DQ572713.1| Homo sapiens piRNA piR-40825, complete sequence M -
TCAAGAAGAGCATGCTTCAGTTGGCTGGA
>chr15 100345095 gi|108075382|gb|DQ584806.1| Homo sapiens piRNA piR-51918, complete sequence M -
TGCCGAGAGCTAACTGTGTCAAGAAGAGC
>chr15 100345100 gi|108083057|gb|DQ591714.1| Homo sapiens piRNA piR-58826, complete sequence M -
TGTGCCGAGAGCTAACTGTGTCAAGA
