# Supplementary material for: proTRAC - a software for probabilistic piRNA cluster detection, visualization and analysis
Source: BMC Bioinformatics. 2012 Jan 10;13:5. doi: 10.1186/1471-2105-13-5 (PMC3293768; doi:10.1186/1471-2105-13-5)
Supplement: Additional file 4 — proTRAC results folder containing a picture and a FASTA file for each detected human cluster. After decompression, the folder can be opened as former session in proTRAC. Alternatively, each file can be opened separately with any standard text-editor or graphic-viewer respectively. [file 1471-2105-13-5-S4.ZIP › proTRAC_results_human/monodirectional_clusters/Cluster_136.fas]

>chr15 102288011 gi|108083057|gb|DQ591714.1| Homo sapiens piRNA piR-58826, complete sequence M +
TGTGCCGAGAGCTAACTGTGTCAAGA
>chr15 102288013 gi|108075382|gb|DQ584806.1| Homo sapiens piRNA piR-51918, complete sequence M +
TGCCGAGAGCTAACTGTGTCAAGAAGAGC
>chr15 102288031 gi|108053967|gb|DQ572713.1| Homo sapiens piRNA piR-40825, complete sequence M +
TCAAGAAGAGCATGCTTCAGTTGGCTGGA
>chr15 102288940 gi|108066639|gb|DQ580206.1| Homo sapiens piRNA piR-48318, complete sequence M +
TGAGAAGTTGCTTGACTACACTGAGT
>chr15 102290956 gi|108080111|gb|DQ588857.1| Homo sapiens piRNA piR-55969, complete sequence U +
TGGGATCGAAGCAGTAATGAAAAGTCTC
>chr15 102291793 gi|108051718|gb|DQ570464.1| Homo sapiens piRNA piR-30576, complete sequence M +
ACCCACAGCTGGAGCGGCAAATGGAA
>chr15 102291832 gi|108081576|gb|DQ590322.1| Homo sapiens piRNA piR-57434, complete sequence M +
TGGTGGACTCCTACATGGCCATTGTCAA
>chr15 102291847 gi|108079141|gb|DQ587887.1| Homo sapiens piRNA piR-54999, complete sequence U +
TGGCCATTGTCAACAAGACCGTGTGGAAC
>chr15 102291868 gi|108083253|gb|DQ591813.1| Homo sapiens piRNA piR-58925, complete sequence U +
TGTGGAACCTCATGGTTGGTGCGAAGCCC
>chr15 102292716 gi|108079586|gb|DQ588332.1| Homo sapiens piRNA piR-55444, complete sequence U +
TGGGAACAAGGAGACACTCCTGGAGGAGTC
>chr15 102292878 gi|108092484|gb|DQ596641.1| Homo sapiens piRNA piR-34707, complete sequence M +
GAGCTGCTGTCCAAACTGCACTTGCGTGG
>chr15 102292882 gi|108077384|gb|DQ586130.1| Homo sapiens piRNA piR-53242, complete sequence M +
TGCTGTCCAAACTGCACTTGCGTGGGAA
>chr15 102292885 gi|108082272|gb|DQ591018.1| Homo sapiens piRNA piR-58130, complete sequence M +
TGTCCAAACTGCACTTGCGTGGGAACGAGA
>chr15 102292899 gi|108089623|gb|DQ595143.1| Homo sapiens piRNA piR-61255, complete sequence M +
TTGCGTGGGAACGAGAAGACACTCATGGA
>chr15 102293001 gi|108079583|gb|DQ588329.1| Homo sapiens piRNA piR-55441, complete sequence M +
TGGGAACAAGAAGACACTCGTGGAGGCGTC
>chr15 102293001 gi|108079582|gb|DQ588328.1| Homo sapiens piRNA piR-55440, complete sequence M +
TGGGAACAAGAAGACACTCGTGGAGGCGT
>chr15 102293001 gi|108079581|gb|DQ588327.1| Homo sapiens piRNA piR-55439, complete sequence M +
TGGGAACAAGAAGACACTCGTGGAGGCG
>chr15 102293001 gi|108079580|gb|DQ588326.1| Homo sapiens piRNA piR-55438, complete sequence M +
TGGGAACAAGAAGACACTCGTGGAGG
>chr15 102294082 gi|108052183|gb|DQ570929.1| Homo sapiens piRNA piR-31041, complete sequence U +
AGCAGGCACAGCGGTGCGACAAGATGCTGC
>chr15 102294096 gi|108076191|gb|DQ585235.1| Homo sapiens piRNA piR-52347, complete sequence U +
TGCGACAAGATGCTGCTTCTCAGAGCTGCT
>chr15 102294096 gi|108076189|gb|DQ585234.1| Homo sapiens piRNA piR-52346, complete sequence U +
TGCGACAAGATGCTGCTTCTCAGAGCTGC
>chr15 102294445 gi|108060465|gb|DQ577003.1| Homo sapiens piRNA piR-45115, complete sequence M +
TCGGCAGAGCAGGCACAGCGGTGTGACGA
>chr15 102294456 gi|108094806|gb|DQ597868.1| Homo sapiens piRNA piR-35934, complete sequence M +
GGCACAGCGGTGTGACGAGACTCGCGTGG
>chr15 102294458 gi|108070069|gb|DQ582012.1| Homo sapiens piRNA piR-32124, complete sequence M +
CACAGCGGTGTGACGAGACTCGCGTGGGA
>chr15 102294458 gi|108070068|gb|DQ582011.1| Homo sapiens piRNA piR-32123, complete sequence M +
CACAGCGGTGTGACGAGACTCGCGTG
>chr15 102294462 gi|108094070|gb|DQ597470.1| Homo sapiens piRNA piR-35536, complete sequence M +
GCGGTGTGACGAGACTCGCGTGGGAAGAA
>chr15 102294646 gi|108094281|gb|DQ597596.1| Homo sapiens piRNA piR-35662, complete sequence M +
GCTGCTGTCCAACCTGCACTCGCTTGGGAAC
>chr15 102294648 gi|108077391|gb|DQ586137.1| Homo sapiens piRNA piR-53249, complete sequence M +
TGCTGTCCAACCTGCACTCGCTTGGGAAC
>chr15 102294670 gi|108079583|gb|DQ588329.1| Homo sapiens piRNA piR-55441, complete sequence M +
TGGGAACAAGAAGACACTCGTGGAGGCGTC
>chr15 102294670 gi|108079582|gb|DQ588328.1| Homo sapiens piRNA piR-55440, complete sequence M +
TGGGAACAAGAAGACACTCGTGGAGGCGT
>chr15 102294670 gi|108079581|gb|DQ588327.1| Homo sapiens piRNA piR-55439, complete sequence M +
TGGGAACAAGAAGACACTCGTGGAGGCG
>chr15 102294670 gi|108079580|gb|DQ588326.1| Homo sapiens piRNA piR-55438, complete sequence M +
TGGGAACAAGAAGACACTCGTGGAGG
>chr15 102295057 gi|108076194|gb|DQ585237.1| Homo sapiens piRNA piR-52349, complete sequence M +
TGCGACGAGATGCTGCTTCTCAGAGATGC
>chr15 102295179 gi|108055328|gb|DQ574074.1| Homo sapiens piRNA piR-42186, complete sequence M +
TCCAACCTGTACTCGCGTGGGAACGAGCA
>chr15 102295191 gi|108060253|gb|DQ576895.1| Homo sapiens piRNA piR-45007, complete sequence M +
TCGCGTGGGAACGAGCAGACACTCGTGGAG
>chr15 102295196 gi|108079701|gb|DQ588447.1| Homo sapiens piRNA piR-55559, complete sequence M +
TGGGAACGAGCAGACACTCGTGGAGGCGTT
>chr15 102295529 gi|108060235|gb|DQ576886.1| Homo sapiens piRNA piR-44998, complete sequence M +
TCGCGTCGGAACCTGCAGACACTCGTGGA
>chr15 102295534 gi|108060334|gb|DQ576936.1| Homo sapiens piRNA piR-45048, complete sequence M +
TCGGAACCTGCAGACACTCGTGGAGGCGTC
>chr15 102295534 gi|108060332|gb|DQ576935.1| Homo sapiens piRNA piR-45047, complete sequence M +
TCGGAACCTGCAGACACTCGTGGAGGCGT
>chr15 102295705 gi|108055328|gb|DQ574074.1| Homo sapiens piRNA piR-42186, complete sequence M +
TCCAACCTGTACTCGCGTGGGAACGAGCA
>chr15 102295717 gi|108060253|gb|DQ576895.1| Homo sapiens piRNA piR-45007, complete sequence M +
TCGCGTGGGAACGAGCAGACACTCGTGGAG
>chr15 102295722 gi|108079701|gb|DQ588447.1| Homo sapiens piRNA piR-55559, complete sequence M +
TGGGAACGAGCAGACACTCGTGGAGGCGTT
>chr15 102296055 gi|108060235|gb|DQ576886.1| Homo sapiens piRNA piR-44998, complete sequence M +
TCGCGTCGGAACCTGCAGACACTCGTGGA
>chr15 102296060 gi|108060334|gb|DQ576936.1| Homo sapiens piRNA piR-45048, complete sequence M +
TCGGAACCTGCAGACACTCGTGGAGGCGTC
>chr15 102296060 gi|108060332|gb|DQ576935.1| Homo sapiens piRNA piR-45047, complete sequence M +
TCGGAACCTGCAGACACTCGTGGAGGCGT
>chr15 102296583 gi|108079698|gb|DQ588444.1| Homo sapiens piRNA piR-55556, complete sequence M +
TGGGAACGAGCAGACACTCGTGGAGGCGTC
>chr15 102296584 gi|108095192|gb|DQ598071.1| Homo sapiens piRNA piR-36137, complete sequence M +
GGGAACGAGCAGACACTCGTGGAGGCGTC
>chr15 102296652 gi|108077390|gb|DQ586136.1| Homo sapiens piRNA piR-53248, complete sequence M +
TGCTGTCCAACCTGCACTCGCGTGGGAAT
>chr15 102296674 gi|108079836|gb|DQ588582.1| Homo sapiens piRNA piR-55694, complete sequence M +
TGGGAATGAGAAGACACTCGTGAAGGCGTC
>chr15 102296674 gi|108079835|gb|DQ588581.1| Homo sapiens piRNA piR-55693, complete sequence M +
TGGGAATGAGAAGACACTCGTGAAGGCGT
>chr15 102296674 gi|108092007|gb|DQ596384.1| Homo sapiens piRNA piR-34450, complete sequence M -
GACGCCTTCACGAGTGTCTTCTCATTCCCA
>chr15 102296680 gi|108066509|gb|DQ580131.1| Homo sapiens piRNA piR-48243, complete sequence M +
TGAGAAGACACTCGTGAAGGCGTCGGCAGA
>chr15 102296680 gi|108066507|gb|DQ580130.1| Homo sapiens piRNA piR-48242, complete sequence M +
TGAGAAGACACTCGTGAAGGCGTCGGC
>chr15 102296702 gi|108060457|gb|DQ576999.1| Homo sapiens piRNA piR-45111, complete sequence M +
TCGGCAGAGAAGGCAGACCAAGGAGTTC
>chr15 102297109 gi|108078737|gb|DQ587483.1| Homo sapiens piRNA piR-54595, complete sequence U +
TGGCAACGAGAAGACACTCGTGGAGGCGTC
>chr15 102297183 gi|108055328|gb|DQ574074.1| Homo sapiens piRNA piR-42186, complete sequence M +
TCCAACCTGTACTCGCGTGGGAACGAGCA
>chr15 102297195 gi|108060253|gb|DQ576895.1| Homo sapiens piRNA piR-45007, complete sequence M +
TCGCGTGGGAACGAGCAGACACTCGTGGAG
>chr15 102297200 gi|108079701|gb|DQ588447.1| Homo sapiens piRNA piR-55559, complete sequence M +
TGGGAACGAGCAGACACTCGTGGAGGCGTT
>chr15 102297533 gi|108060235|gb|DQ576886.1| Homo sapiens piRNA piR-44998, complete sequence M +
TCGCGTCGGAACCTGCAGACACTCGTGGA
>chr15 102297538 gi|108060334|gb|DQ576936.1| Homo sapiens piRNA piR-45048, complete sequence M +
TCGGAACCTGCAGACACTCGTGGAGGCGTC
>chr15 102297538 gi|108060332|gb|DQ576935.1| Homo sapiens piRNA piR-45047, complete sequence M +
TCGGAACCTGCAGACACTCGTGGAGGCGT
>chr15 102298016 gi|108076194|gb|DQ585237.1| Homo sapiens piRNA piR-52349, complete sequence M +
TGCGACGAGATGCTGCTTCTCAGAGATGC
>chr15 102298499 gi|108079582|gb|DQ588328.1| Homo sapiens piRNA piR-55440, complete sequence M +
TGGGAACAAGAAGACACTCGTGGAGGCGT
>chr15 102298499 gi|108079581|gb|DQ588327.1| Homo sapiens piRNA piR-55439, complete sequence M +
TGGGAACAAGAAGACACTCGTGGAGGCG
>chr15 102298499 gi|108079580|gb|DQ588326.1| Homo sapiens piRNA piR-55438, complete sequence M +
TGGGAACAAGAAGACACTCGTGGAGG
>chr15 102298546 gi|108051222|gb|DQ569968.1| Homo sapiens piRNA piR-30080, complete sequence U +
AAAGGAGTTCATCTTCTCAGAGCTGCTGTCC
>chr15 102298546 gi|108051221|gb|DQ569967.1| Homo sapiens piRNA piR-30079, complete sequence U +
AAAGGAGTTCATCTTCTCAGAGCTGC
>chr15 102298677 gi|108060243|gb|DQ576890.1| Homo sapiens piRNA piR-45002, complete sequence M +
TCGCGTGGGAACGAGAAGACACTCATGTA
>chr15 102298677 gi|108060241|gb|DQ576889.1| Homo sapiens piRNA piR-45001, complete sequence M +
TCGCGTGGGAACGAGAAGACACTCATGT
>chr15 102298682 gi|108079641|gb|DQ588387.1| Homo sapiens piRNA piR-55499, complete sequence M +
TGGGAACGAGAAGACACTCATGTAGGAGTC
>chr15 102298682 gi|108079640|gb|DQ588386.1| Homo sapiens piRNA piR-55498, complete sequence M +
TGGGAACGAGAAGACACTCATGTAGGAGT
>chr15 102298682 gi|108085589|gb|DQ593026.1| Homo sapiens piRNA piR-33138, complete sequence M -
CCGACTCCTACATGAGTGTCTTCTCGTTCCCA
>chr15 102298683 gi|108095184|gb|DQ598067.1| Homo sapiens piRNA piR-36133, complete sequence M +
GGGAACGAGAAGACACTCATGTAGGAGTCGGC
>chr15 102298684 gi|108094461|gb|DQ597689.1| Homo sapiens piRNA piR-35755, complete sequence M +
GGAACGAGAAGACACTCATGTAGGAGTCGGC
>chr15 102298686 gi|108051296|gb|DQ570042.1| Homo sapiens piRNA piR-30154, complete sequence M +
AACGAGAAGACACTCATGTAGGAGTC
>chr15 102298694 gi|108091739|gb|DQ596242.1| Homo sapiens piRNA piR-34308, complete sequence M +
GACACTCATGTAGGAGTCGGCAGAGCAGG
>chr15 102298694 gi|108091737|gb|DQ596241.1| Homo sapiens piRNA piR-34307, complete sequence M +
GACACTCATGTAGGAGTCGGCAGAGC
>chr15 102298710 gi|108060461|gb|DQ577001.1| Homo sapiens piRNA piR-45113, complete sequence M +
TCGGCAGAGCAGGCACAGCGGCGTGA
>chr15 102298914 gi|108087166|gb|DQ593864.1| Homo sapiens piRNA piR-33976, complete sequence M -
CTGGTTCCCACGCGAGTGCAGGTTGGACAGC
>chr15 102298935 gi|108079614|gb|DQ588360.1| Homo sapiens piRNA piR-55472, complete sequence M +
TGGGAACCAGAAGACACTCGTGGAGGCGTC
>chr15 102298935 gi|108079613|gb|DQ588359.1| Homo sapiens piRNA piR-55471, complete sequence M +
TGGGAACCAGAAGACACTCGTGGAGGCGT
>chr15 102298935 gi|108079612|gb|DQ588358.1| Homo sapiens piRNA piR-55470, complete sequence M +
TGGGAACCAGAAGACACTCGTGGAGGC
>chr15 102298935 gi|108079609|gb|DQ588355.1| Homo sapiens piRNA piR-55467, complete sequence M +
TGGGAACCAGAAGACACTCGTGGAGG
>chr15 102298936 gi|108095178|gb|DQ598064.1| Homo sapiens piRNA piR-36130, complete sequence M +
GGGAACCAGAAGACACTCGTGGAGGCGTC
>chr15 102299370 gi|108079660|gb|DQ588406.1| Homo sapiens piRNA piR-55518, complete sequence M +
TGGGAACGAGAAGACACTCGTGGAGGCATC
>chr15 102299370 gi|108079659|gb|DQ588405.1| Homo sapiens piRNA piR-55517, complete sequence M +
TGGGAACGAGAAGACACTCGTGGAGGCAT
>chr15 102299370 gi|108079658|gb|DQ588404.1| Homo sapiens piRNA piR-55516, complete sequence M +
TGGGAACGAGAAGACACTCGTGGAGGCA
>chr15 102299444 gi|108055328|gb|DQ574074.1| Homo sapiens piRNA piR-42186, complete sequence M +
TCCAACCTGTACTCGCGTGGGAACGAGCA
>chr15 102299456 gi|108060253|gb|DQ576895.1| Homo sapiens piRNA piR-45007, complete sequence M +
TCGCGTGGGAACGAGCAGACACTCGTGGAG
>chr15 102299461 gi|108079701|gb|DQ588447.1| Homo sapiens piRNA piR-55559, complete sequence M +
TGGGAACGAGCAGACACTCGTGGAGGCGTT
>chr15 102299530 gi|108077390|gb|DQ586136.1| Homo sapiens piRNA piR-53248, complete sequence M +
TGCTGTCCAACCTGCACTCGCGTGGGAAT
>chr15 102299552 gi|108079836|gb|DQ588582.1| Homo sapiens piRNA piR-55694, complete sequence M +
TGGGAATGAGAAGACACTCGTGAAGGCGTC
>chr15 102299552 gi|108079835|gb|DQ588581.1| Homo sapiens piRNA piR-55693, complete sequence M +
TGGGAATGAGAAGACACTCGTGAAGGCGT
>chr15 102299552 gi|108092007|gb|DQ596384.1| Homo sapiens piRNA piR-34450, complete sequence M -
GACGCCTTCACGAGTGTCTTCTCATTCCCA
>chr15 102299558 gi|108066509|gb|DQ580131.1| Homo sapiens piRNA piR-48243, complete sequence M +
TGAGAAGACACTCGTGAAGGCGTCGGCAGA
>chr15 102299558 gi|108066507|gb|DQ580130.1| Homo sapiens piRNA piR-48242, complete sequence M +
TGAGAAGACACTCGTGAAGGCGTCGGC
>chr15 102299580 gi|108060457|gb|DQ576999.1| Homo sapiens piRNA piR-45111, complete sequence M +
TCGGCAGAGAAGGCAGACCAAGGAGTTC
>chr15 102299885 gi|108060235|gb|DQ576886.1| Homo sapiens piRNA piR-44998, complete sequence M +
TCGCGTCGGAACCTGCAGACACTCGTGGA
>chr15 102299890 gi|108060334|gb|DQ576936.1| Homo sapiens piRNA piR-45048, complete sequence M +
TCGGAACCTGCAGACACTCGTGGAGGCGTC
>chr15 102299890 gi|108060332|gb|DQ576935.1| Homo sapiens piRNA piR-45047, complete sequence M +
TCGGAACCTGCAGACACTCGTGGAGGCGT
>chr15 102300100 gi|108060465|gb|DQ577003.1| Homo sapiens piRNA piR-45115, complete sequence M +
TCGGCAGAGCAGGCACAGCGGTGTGACGA
>chr15 102300111 gi|108094806|gb|DQ597868.1| Homo sapiens piRNA piR-35934, complete sequence M +
GGCACAGCGGTGTGACGAGACTCGCGTGG
>chr15 102300113 gi|108070069|gb|DQ582012.1| Homo sapiens piRNA piR-32124, complete sequence M +
CACAGCGGTGTGACGAGACTCGCGTGGGA
>chr15 102300113 gi|108070068|gb|DQ582011.1| Homo sapiens piRNA piR-32123, complete sequence M +
CACAGCGGTGTGACGAGACTCGCGTG
>chr15 102300117 gi|108094070|gb|DQ597470.1| Homo sapiens piRNA piR-35536, complete sequence M +
GCGGTGTGACGAGACTCGCGTGGGAAGAA
>chr15 102300325 gi|108079667|gb|DQ588413.1| Homo sapiens piRNA piR-55525, complete sequence M +
TGGGAACGAGAAGACACTCGTGGAGGCGTT
>chr15 102300641 gi|108070930|gb|DQ582464.1| Homo sapiens piRNA piR-32576, complete sequence M -
CAGGTTCCGATGCGAGTACAGGTTGGACAGCA
>chr15 102300643 gi|108070928|gb|DQ582463.1| Homo sapiens piRNA piR-32575, complete sequence M -
CAGGTTCCGATGCGAGTACAGGTTGGACAG
>chr15 102300644 gi|108070926|gb|DQ582462.1| Homo sapiens piRNA piR-32574, complete sequence M -
CAGGTTCCGATGCGAGTACAGGTTGGACA
>chr15 102300658 gi|108060187|gb|DQ576857.1| Homo sapiens piRNA piR-44969, complete sequence M +
TCGCATCGGAACCTGCAGACACTTGTGGA
>chr15 102300851 gi|108079698|gb|DQ588444.1| Homo sapiens piRNA piR-55556, complete sequence M +
TGGGAACGAGCAGACACTCGTGGAGGCGTC
>chr15 102300852 gi|108095192|gb|DQ598071.1| Homo sapiens piRNA piR-36137, complete sequence M +
GGGAACGAGCAGACACTCGTGGAGGCGTC
>chr15 102300920 gi|108077390|gb|DQ586136.1| Homo sapiens piRNA piR-53248, complete sequence M +
TGCTGTCCAACCTGCACTCGCGTGGGAAT
>chr15 102300942 gi|108079836|gb|DQ588582.1| Homo sapiens piRNA piR-55694, complete sequence M +
TGGGAATGAGAAGACACTCGTGAAGGCGTC
>chr15 102300942 gi|108079835|gb|DQ588581.1| Homo sapiens piRNA piR-55693, complete sequence M +
TGGGAATGAGAAGACACTCGTGAAGGCGT
>chr15 102300942 gi|108092007|gb|DQ596384.1| Homo sapiens piRNA piR-34450, complete sequence M -
GACGCCTTCACGAGTGTCTTCTCATTCCCA
>chr15 102300948 gi|108066509|gb|DQ580131.1| Homo sapiens piRNA piR-48243, complete sequence M +
TGAGAAGACACTCGTGAAGGCGTCGGCAGA
>chr15 102300948 gi|108066507|gb|DQ580130.1| Homo sapiens piRNA piR-48242, complete sequence M +
TGAGAAGACACTCGTGAAGGCGTCGGC
>chr15 102300970 gi|108060457|gb|DQ576999.1| Homo sapiens piRNA piR-45111, complete sequence M +
TCGGCAGAGAAGGCAGACCAAGGAGTTC
>chr15 102301377 gi|108079582|gb|DQ588328.1| Homo sapiens piRNA piR-55440, complete sequence M +
TGGGAACAAGAAGACACTCGTGGAGGCGT
>chr15 102301377 gi|108079581|gb|DQ588327.1| Homo sapiens piRNA piR-55439, complete sequence M +
TGGGAACAAGAAGACACTCGTGGAGGCG
>chr15 102301377 gi|108079580|gb|DQ588326.1| Homo sapiens piRNA piR-55438, complete sequence M +
TGGGAACAAGAAGACACTCGTGGAGG
>chr15 102301554 gi|108060243|gb|DQ576890.1| Homo sapiens piRNA piR-45002, complete sequence M +
TCGCGTGGGAACGAGAAGACACTCATGTA
>chr15 102301554 gi|108060241|gb|DQ576889.1| Homo sapiens piRNA piR-45001, complete sequence M +
TCGCGTGGGAACGAGAAGACACTCATGT
>chr15 102301559 gi|108079641|gb|DQ588387.1| Homo sapiens piRNA piR-55499, complete sequence M +
TGGGAACGAGAAGACACTCATGTAGGAGTC
>chr15 102301559 gi|108079640|gb|DQ588386.1| Homo sapiens piRNA piR-55498, complete sequence M +
TGGGAACGAGAAGACACTCATGTAGGAGT
>chr15 102301559 gi|108085589|gb|DQ593026.1| Homo sapiens piRNA piR-33138, complete sequence M -
CCGACTCCTACATGAGTGTCTTCTCGTTCCCA
>chr15 102301560 gi|108095184|gb|DQ598067.1| Homo sapiens piRNA piR-36133, complete sequence M +
GGGAACGAGAAGACACTCATGTAGGAGTCGGC
>chr15 102301561 gi|108094461|gb|DQ597689.1| Homo sapiens piRNA piR-35755, complete sequence M +
GGAACGAGAAGACACTCATGTAGGAGTCGGC
>chr15 102301563 gi|108051296|gb|DQ570042.1| Homo sapiens piRNA piR-30154, complete sequence M +
AACGAGAAGACACTCATGTAGGAGTC
>chr15 102301571 gi|108091739|gb|DQ596242.1| Homo sapiens piRNA piR-34308, complete sequence M +
GACACTCATGTAGGAGTCGGCAGAGCAGG
>chr15 102301571 gi|108091737|gb|DQ596241.1| Homo sapiens piRNA piR-34307, complete sequence M +
GACACTCATGTAGGAGTCGGCAGAGC
>chr15 102301587 gi|108060461|gb|DQ577001.1| Homo sapiens piRNA piR-45113, complete sequence M +
TCGGCAGAGCAGGCACAGCGGCGTGA
>chr15 102301791 gi|108087166|gb|DQ593864.1| Homo sapiens piRNA piR-33976, complete sequence M -
CTGGTTCCCACGCGAGTGCAGGTTGGACAGC
>chr15 102301812 gi|108079614|gb|DQ588360.1| Homo sapiens piRNA piR-55472, complete sequence M +
TGGGAACCAGAAGACACTCGTGGAGGCGTC
>chr15 102301812 gi|108079613|gb|DQ588359.1| Homo sapiens piRNA piR-55471, complete sequence M +
TGGGAACCAGAAGACACTCGTGGAGGCGT
>chr15 102301812 gi|108079612|gb|DQ588358.1| Homo sapiens piRNA piR-55470, complete sequence M +
TGGGAACCAGAAGACACTCGTGGAGGC
>chr15 102301812 gi|108079609|gb|DQ588355.1| Homo sapiens piRNA piR-55467, complete sequence M +
TGGGAACCAGAAGACACTCGTGGAGG
>chr15 102301813 gi|108095178|gb|DQ598064.1| Homo sapiens piRNA piR-36130, complete sequence M +
GGGAACCAGAAGACACTCGTGGAGGCGTC
>chr15 102302247 gi|108079660|gb|DQ588406.1| Homo sapiens piRNA piR-55518, complete sequence M +
TGGGAACGAGAAGACACTCGTGGAGGCATC
>chr15 102302247 gi|108079659|gb|DQ588405.1| Homo sapiens piRNA piR-55517, complete sequence M +
TGGGAACGAGAAGACACTCGTGGAGGCAT
>chr15 102302247 gi|108079658|gb|DQ588404.1| Homo sapiens piRNA piR-55516, complete sequence M +
TGGGAACGAGAAGACACTCGTGGAGGCA
>chr15 102302321 gi|108055328|gb|DQ574074.1| Homo sapiens piRNA piR-42186, complete sequence M +
TCCAACCTGTACTCGCGTGGGAACGAGCA
>chr15 102302333 gi|108060253|gb|DQ576895.1| Homo sapiens piRNA piR-45007, complete sequence M +
TCGCGTGGGAACGAGCAGACACTCGTGGAG
>chr15 102302338 gi|108079701|gb|DQ588447.1| Homo sapiens piRNA piR-55559, complete sequence M +
TGGGAACGAGCAGACACTCGTGGAGGCGTT
>chr15 102302407 gi|108077390|gb|DQ586136.1| Homo sapiens piRNA piR-53248, complete sequence M +
TGCTGTCCAACCTGCACTCGCGTGGGAAT
>chr15 102302429 gi|108079836|gb|DQ588582.1| Homo sapiens piRNA piR-55694, complete sequence M +
TGGGAATGAGAAGACACTCGTGAAGGCGTC
>chr15 102302429 gi|108079835|gb|DQ588581.1| Homo sapiens piRNA piR-55693, complete sequence M +
TGGGAATGAGAAGACACTCGTGAAGGCGT
>chr15 102302429 gi|108092007|gb|DQ596384.1| Homo sapiens piRNA piR-34450, complete sequence M -
GACGCCTTCACGAGTGTCTTCTCATTCCCA
>chr15 102302435 gi|108066509|gb|DQ580131.1| Homo sapiens piRNA piR-48243, complete sequence M +
TGAGAAGACACTCGTGAAGGCGTCGGCAGA
>chr15 102302435 gi|108066507|gb|DQ580130.1| Homo sapiens piRNA piR-48242, complete sequence M +
TGAGAAGACACTCGTGAAGGCGTCGGC
>chr15 102302457 gi|108060457|gb|DQ576999.1| Homo sapiens piRNA piR-45111, complete sequence M +
TCGGCAGAGAAGGCAGACCAAGGAGTTC
>chr15 102302577 gi|108062927|gb|DQ578291.1| Homo sapiens piRNA piR-46403, complete sequence U +
TCTTCTCGGAGCTGCTGTCCAAACTGTACTC
>chr15 102302708 gi|108079667|gb|DQ588413.1| Homo sapiens piRNA piR-55525, complete sequence M +
TGGGAACGAGAAGACACTCGTGGAGGCGTT
>chr15 102303024 gi|108070930|gb|DQ582464.1| Homo sapiens piRNA piR-32576, complete sequence M -
CAGGTTCCGATGCGAGTACAGGTTGGACAGCA
>chr15 102303026 gi|108070928|gb|DQ582463.1| Homo sapiens piRNA piR-32575, complete sequence M -
CAGGTTCCGATGCGAGTACAGGTTGGACAG
>chr15 102303027 gi|108070926|gb|DQ582462.1| Homo sapiens piRNA piR-32574, complete sequence M -
CAGGTTCCGATGCGAGTACAGGTTGGACA
>chr15 102303041 gi|108060187|gb|DQ576857.1| Homo sapiens piRNA piR-44969, complete sequence M +
TCGCATCGGAACCTGCAGACACTTGTGGA
>chr15 102303111 gi|108088662|gb|DQ594647.1| Homo sapiens piRNA piR-60759, complete sequence U +
TTCTCAGAGCTGCTGTCCAACCTGCACTAGC
>chr15 102303112 gi|108061226|gb|DQ577395.1| Homo sapiens piRNA piR-45507, complete sequence U +
TCTCAGAGCTGCTGTCCAACCTGCACTAGC
>chr15 102303119 gi|108094277|gb|DQ597594.1| Homo sapiens piRNA piR-35660, complete sequence U +
GCTGCTGTCCAACCTGCACTAGCGTGGGAAC
>chr15 102303119 gi|108094275|gb|DQ597593.1| Homo sapiens piRNA piR-35659, complete sequence U +
GCTGCTGTCCAACCTGCACTAGCGTGGGA
>chr15 102303121 gi|108077385|gb|DQ586131.1| Homo sapiens piRNA piR-53243, complete sequence U +
TGCTGTCCAACCTGCACTAGCGTGGGAA
>chr15 102303121 gi|108086719|gb|DQ593632.1| Homo sapiens piRNA piR-33744, complete sequence U -
CTCGTTCCCACGCTAGTGCAGGTTGGACAGCA
>chr15 102303124 gi|108082276|gb|DQ591022.1| Homo sapiens piRNA piR-58134, complete sequence U +
TGTCCAACCTGCACTAGCGTGGGAACGAGA
>chr15 102303133 gi|108072877|gb|DQ583483.1| Homo sapiens piRNA piR-50595, complete sequence U +
TGCACTAGCGTGGGAACGAGAAGACACTC
>chr15 102303138 gi|108101364|gb|DQ601306.1| Homo sapiens piRNA piR-39372, complete sequence U +
TAGCGTGGGAACGAGAAGACACTCGTGGA
>chr15 102303325 gi|108079665|gb|DQ588411.1| Homo sapiens piRNA piR-55523, complete sequence U +
TGGGAACGAGAAGACACTCGTGGAGGCGTCA
>chr15 102303326 gi|108095190|gb|DQ598070.1| Homo sapiens piRNA piR-36136, complete sequence U +
GGGAACGAGAAGACACTCGTGGAGGCGTCA
>chr15 102303416 gi|108079583|gb|DQ588329.1| Homo sapiens piRNA piR-55441, complete sequence M +
TGGGAACAAGAAGACACTCGTGGAGGCGTC
>chr15 102303416 gi|108079582|gb|DQ588328.1| Homo sapiens piRNA piR-55440, complete sequence M +
TGGGAACAAGAAGACACTCGTGGAGGCGT
>chr15 102303416 gi|108079581|gb|DQ588327.1| Homo sapiens piRNA piR-55439, complete sequence M +
TGGGAACAAGAAGACACTCGTGGAGGCG
>chr15 102303416 gi|108079580|gb|DQ588326.1| Homo sapiens piRNA piR-55438, complete sequence M +
TGGGAACAAGAAGACACTCGTGGAGG
>chr15 102303502 gi|108089623|gb|DQ595143.1| Homo sapiens piRNA piR-61255, complete sequence M +
TTGCGTGGGAACGAGAAGACACTCATGGA
>chr15 102303535 gi|108060465|gb|DQ577003.1| Homo sapiens piRNA piR-45115, complete sequence M +
TCGGCAGAGCAGGCACAGCGGTGTGACGA
>chr15 102303546 gi|108094806|gb|DQ597868.1| Homo sapiens piRNA piR-35934, complete sequence M +
GGCACAGCGGTGTGACGAGACTCGCGTGG
>chr15 102303548 gi|108070069|gb|DQ582012.1| Homo sapiens piRNA piR-32124, complete sequence M +
CACAGCGGTGTGACGAGACTCGCGTGGGA
>chr15 102303548 gi|108070068|gb|DQ582011.1| Homo sapiens piRNA piR-32123, complete sequence M +
CACAGCGGTGTGACGAGACTCGCGTG
>chr15 102303552 gi|108094070|gb|DQ597470.1| Homo sapiens piRNA piR-35536, complete sequence M +
GCGGTGTGACGAGACTCGCGTGGGAAGAA
>chr15 102303760 gi|108079614|gb|DQ588360.1| Homo sapiens piRNA piR-55472, complete sequence M +
TGGGAACCAGAAGACACTCGTGGAGGCGTC
>chr15 102303760 gi|108079613|gb|DQ588359.1| Homo sapiens piRNA piR-55471, complete sequence M +
TGGGAACCAGAAGACACTCGTGGAGGCGT
>chr15 102303760 gi|108079612|gb|DQ588358.1| Homo sapiens piRNA piR-55470, complete sequence M +
TGGGAACCAGAAGACACTCGTGGAGGC
>chr15 102303760 gi|108079609|gb|DQ588355.1| Homo sapiens piRNA piR-55467, complete sequence M +
TGGGAACCAGAAGACACTCGTGGAGG
>chr15 102303761 gi|108095178|gb|DQ598064.1| Homo sapiens piRNA piR-36130, complete sequence M +
GGGAACCAGAAGACACTCGTGGAGGCGTC
>chr15 102303885 gi|108092799|gb|DQ596806.1| Homo sapiens piRNA piR-34872, complete sequence U +
GAGTAGGCAGACCAAGGAGTTCATCTTCTC
>chr15 102303888 gi|108101897|gb|DQ601582.1| Homo sapiens piRNA piR-39648, complete sequence U +
TAGGCAGACCAAGGAGTTCATCTTCTCAGAGC
>chr15 102304442 gi|108092484|gb|DQ596641.1| Homo sapiens piRNA piR-34707, complete sequence M +
GAGCTGCTGTCCAAACTGCACTTGCGTGG
>chr15 102304446 gi|108077384|gb|DQ586130.1| Homo sapiens piRNA piR-53242, complete sequence M +
TGCTGTCCAAACTGCACTTGCGTGGGAA
>chr15 102304449 gi|108082272|gb|DQ591018.1| Homo sapiens piRNA piR-58130, complete sequence M +
TGTCCAAACTGCACTTGCGTGGGAACGAGA
>chr15 102304463 gi|108089623|gb|DQ595143.1| Homo sapiens piRNA piR-61255, complete sequence M +
TTGCGTGGGAACGAGAAGACACTCATGGA
>chr15 102304496 gi|108060465|gb|DQ577003.1| Homo sapiens piRNA piR-45115, complete sequence M +
TCGGCAGAGCAGGCACAGCGGTGTGACGA
>chr15 102304507 gi|108094806|gb|DQ597868.1| Homo sapiens piRNA piR-35934, complete sequence M +
GGCACAGCGGTGTGACGAGACTCGCGTGG
>chr15 102304509 gi|108070069|gb|DQ582012.1| Homo sapiens piRNA piR-32124, complete sequence M +
CACAGCGGTGTGACGAGACTCGCGTGGGA
>chr15 102304509 gi|108070068|gb|DQ582011.1| Homo sapiens piRNA piR-32123, complete sequence M +
CACAGCGGTGTGACGAGACTCGCGTG
>chr15 102304513 gi|108094070|gb|DQ597470.1| Homo sapiens piRNA piR-35536, complete sequence M +
GCGGTGTGACGAGACTCGCGTGGGAAGAA
>chr15 102304624 gi|108060347|gb|DQ576943.1| Homo sapiens piRNA piR-45055, complete sequence U +
TCGGAACCTGCAGACACTTGTGGAGGGGT
>chr15 102304719 gi|108086344|gb|DQ593434.1| Homo sapiens piRNA piR-33546, complete sequence U +
CGTGGGAACGAGAAGACACTCGTGGAGGAGTC
>chr15 102304721 gi|108079656|gb|DQ588402.1| Homo sapiens piRNA piR-55514, complete sequence U +
TGGGAACGAGAAGACACTCGTGGAGGAGTC
>chr15 102304721 gi|108079655|gb|DQ588401.1| Homo sapiens piRNA piR-55513, complete sequence U +
TGGGAACGAGAAGACACTCGTGGAGGAGT
>chr15 102304721 gi|108079654|gb|DQ588400.1| Homo sapiens piRNA piR-55512, complete sequence U +
TGGGAACGAGAAGACACTCGTGGAGGAG
>chr15 102304721 gi|108079652|gb|DQ588398.1| Homo sapiens piRNA piR-55510, complete sequence U +
TGGGAACGAGAAGACACTCGTGGAGGA
>chr15 102304721 gi|108092080|gb|DQ596423.1| Homo sapiens piRNA piR-34489, complete sequence U -
GACTCCTCCACGAGTGTCTTCTCGTTCCCA
>chr15 102304723 gi|108094462|gb|DQ597690.1| Homo sapiens piRNA piR-35756, complete sequence U +
GGAACGAGAAGACACTCGTGGAGGAGTCGGC
>chr15 102304749 gi|108060461|gb|DQ577001.1| Homo sapiens piRNA piR-45113, complete sequence M +
TCGGCAGAGCAGGCACAGCGGCGTGA
>chr15 102304829 gi|108091360|gb|DQ596047.1| Homo sapiens piRNA piR-34113, complete sequence U +
GAACAAGGAGTTCATCTTCTCGGAGCTGC
>chr15 102304872 gi|108060245|gb|DQ576891.1| Homo sapiens piRNA piR-45003, complete sequence M +
TCGCGTGGGAACGAGAAGACACTCCTGGA
>chr15 102304877 gi|108079642|gb|DQ588388.1| Homo sapiens piRNA piR-55500, complete sequence M +
TGGGAACGAGAAGACACTCCTGGAGGAGTC
>chr15 102304968 gi|108102026|gb|DQ601652.1| Homo sapiens piRNA piR-39718, complete sequence U +
TAGGGACAAGAAGACACTCCTGGAGGAGTC
>chr15 102305013 gi|108094050|gb|DQ597460.1| Homo sapiens piRNA piR-35526, complete sequence U +
GCGGCGCGACGAGATGCTGTGCATGCACC
>chr15 102305060 gi|108054753|gb|DQ573499.1| Homo sapiens piRNA piR-41611, complete sequence U +
TCAGCATCATCGGCGACATCAACATGAAC
>chr15 102305066 gi|108055053|gb|DQ573799.1| Homo sapiens piRNA piR-41911, complete sequence U +
TCATCGGCGACATCAACATGAACACCATCAGC
>chr15 102305066 gi|108055052|gb|DQ573798.1| Homo sapiens piRNA piR-41910, complete sequence U +
TCATCGGCGACATCAACATGAACACCATCA
>chr15 102305225 gi|108089763|gb|DQ595214.1| Homo sapiens piRNA piR-61326, complete sequence M +
TTGGAACAGGCTCTGTGCCCAAGCTGGCAGA
>chr15 102305296 gi|108081648|gb|DQ590394.1| Homo sapiens piRNA piR-57506, complete sequence M +
TGGTGTAAGGGCTGAGAGCTTGGAGGGGGT
>chr15 102305326 gi|108083689|gb|DQ592043.1| Homo sapiens piRNA piR-59155, complete sequence M +
TGTGTGCAGGGCTGTACTCTGAGGCGGC
>chr15 102305401 gi|108061975|gb|DQ577782.1| Homo sapiens piRNA piR-45894, complete sequence U +
TCTGAGTCATGCTGCCAGGGAGGGCATCCA
>chr15 102305433 gi|108057033|gb|DQ575207.1| Homo sapiens piRNA piR-43319, complete sequence U +
TCCCAGCCTGGGAGTGCTTAGAGCCAA
>chr15 102305453 gi|108092415|gb|DQ596606.1| Homo sapiens piRNA piR-34672, complete sequence M +
GAGCCAAATCTACTGCAGAGCAGGGGTGA
>chr15 102305501 gi|108061107|gb|DQ577334.1| Homo sapiens piRNA piR-45446, complete sequence M +
TCTATCTGTTGACAATCCAGTGGTGATCTA
>chr15 102305510 gi|108064971|gb|DQ579346.1| Homo sapiens piRNA piR-47458, complete sequence U +
TGACAATCCAGTGGTGATCTAAGATAAAACC
>chr15 102305516 gi|108056155|gb|DQ574757.1| Homo sapiens piRNA piR-42869, complete sequence U +
TCCAGTGGTGATCTAAGATAAAACCTTGAGAC
>chr15 102305516 gi|108056153|gb|DQ574756.1| Homo sapiens piRNA piR-42868, complete sequence U +
TCCAGTGGTGATCTAAGATAAAACCTTGAGA
>chr15 102305516 gi|108056151|gb|DQ574755.1| Homo sapiens piRNA piR-42867, complete sequence U +
TCCAGTGGTGATCTAAGATAAAACCTTGAG
>chr15 102305516 gi|108056149|gb|DQ574754.1| Homo sapiens piRNA piR-42866, complete sequence U +
TCCAGTGGTGATCTAAGATAAAACCTTGA
>chr15 102305548 gi|108057183|gb|DQ575284.1| Homo sapiens piRNA piR-43396, complete sequence M +
TCCCATACACACGGTCAACCCACAACACACC
>chr15 102306130 gi|108053816|gb|DQ572562.1| Homo sapiens piRNA piR-40674, complete sequence M +
TCAAAGACAGGGTGACCAGAGAAGAGGGA
>chr15 102306172 gi|108067443|gb|DQ580626.1| Homo sapiens piRNA piR-48738, complete sequence M +
TGAGCATTGCTCTGAACGGTGGGTGCAC
>chr15 102306267 gi|108097346|gb|DQ599195.1| Homo sapiens piRNA piR-37261, complete sequence U +
TAACTGTGGAGCATTGCTCTGAACGGTGGC
>chr15 102306589 gi|108088711|gb|DQ594672.1| Homo sapiens piRNA piR-60784, complete sequence U +
TTCTCTCCAACTGCCAGCTGATTGGGTCC
>chr15 102306807 gi|108056102|gb|DQ574730.1| Homo sapiens piRNA piR-42842, complete sequence M +
TCCAGGTGTGACCACTGCTGAAAACTTGTGC
>chr15 102306957 gi|108061589|gb|DQ577583.1| Homo sapiens piRNA piR-45695, complete sequence M +
TCTCTAGCGCTGGGAATCAGTCACCCTGC
>chr15 102307001 gi|108090627|gb|DQ595668.1| Homo sapiens piRNA piR-61780, complete sequence M +
TTGTGGCCCAACAAGAGAAAGCTGTCCCCT
>chr15 102307030 gi|108065565|gb|DQ579640.1| Homo sapiens piRNA piR-47752, complete sequence M +
TGACATTGCTCCTCCAAAGTGCGCCACCTCC
>chr15 102307945 gi|108098103|gb|DQ599594.1| Homo sapiens piRNA piR-37660, complete sequence M +
TAATGATCAGACCCTCCTCCCCATGTGCCA
>chr15 102308319 gi|108085321|gb|DQ592886.1| Homo sapiens piRNA piR-59998, complete sequence M +
TTAGACAGAGGTCTTGTGTGGCTACCCTAA
>chr15 102308661 gi|108081894|gb|DQ590640.1| Homo sapiens piRNA piR-57752, complete sequence M +
TGTAAAAATGAAACAGATTATCTCATGCCA
>chr15 102308669 gi|108063425|gb|DQ578546.1| Homo sapiens piRNA piR-46658, complete sequence U +
TGAAACAGATTATCTCATGCCAAGCGTGCC
>chr15 102309435 gi|108072975|gb|DQ583536.1| Homo sapiens piRNA piR-50648, complete sequence M +
TGCACTTTGAAGAAAGACAAGTTAGTCATA
>chr15 102309592 gi|108098018|gb|DQ599551.1| Homo sapiens piRNA piR-37617, complete sequence M +
TAATCCATAGGCACCTGATGAACACATTA
>chr15 102309712 gi|108096485|gb|DQ598753.1| Homo sapiens piRNA piR-36819, complete sequence M +
TAAAAGTACCTTTGAAATAATTTACCAATG
>chr15 102310180 gi|108055087|gb|DQ573833.1| Homo sapiens piRNA piR-41945, complete sequence M +
TCATGAGGACGCCAAATGCTAAAAATGGA
>chr15 102310625 gi|108082445|gb|DQ591191.1| Homo sapiens piRNA piR-58303, complete sequence U +
TGTCTATAAAATACTGTCTACTAAAACTCCTT
>chr15 102310751 gi|108058778|gb|DQ576120.1| Homo sapiens piRNA piR-44232, complete sequence U +
TCCTATGTCAGAGTAAGCAAGGTGGTTGA
>chr15 102310753 gi|108086524|gb|DQ593527.1| Homo sapiens piRNA piR-33639, complete sequence U +
CTATGTCAGAGTAAGCAAGGTGGTTGAAGA
>chr15 102310756 gi|108082204|gb|DQ590950.1| Homo sapiens piRNA piR-58062, complete sequence U +
TGTCAGAGTAAGCAAGGTGGTTGAAGAAT
>chr15 102310771 gi|108095640|gb|DQ598301.1| Homo sapiens piRNA piR-36367, complete sequence U +
GGTGGTTGAAGAATAGGTATTAGCCACAGA
>chr15 102310849 gi|108051559|gb|DQ570305.1| Homo sapiens piRNA piR-30417, complete sequence M +
ACAGAGAGGAATGCCAGGTGTCACAAGCT
>chr15 102310989 gi|108070321|gb|DQ582147.1| Homo sapiens piRNA piR-32259, complete sequence M +
CACTCTTTTGTGTACTGGGACATGTGGTC
>chr15 102311203 gi|108067491|gb|DQ580650.1| Homo sapiens piRNA piR-48762, complete sequence M +
TGAGCCCAGAGCACATACAAATCCGAAGGGA
>chr15 102311224 gi|108058039|gb|DQ575725.1| Homo sapiens piRNA piR-43837, complete sequence M +
TCCGAAGGGAACTACCATAGTACAGCGC
>chr15 102311367 gi|108052844|gb|DQ571590.1| Homo sapiens piRNA piR-31702, complete sequence U +
ATCGCCAATACACAGAAAATAGGGGAAAGG
>chr15 102311480 gi|108080586|gb|DQ589332.1| Homo sapiens piRNA piR-56444, complete sequence M +
TGGGGGCAAACCACATATTGAGCTAATGA
>chr15 102311499 gi|108092459|gb|DQ596628.1| Homo sapiens piRNA piR-34694, complete sequence U +
GAGCTAATGAAGAGGTCACTGTGATTAAGAT
>chr15 102311646 gi|108082864|gb|DQ591610.1| Homo sapiens piRNA piR-58722, complete sequence M +
TGTGCAAATAGTGGGTCTTTGTGTATTT
>chr15 102311856 gi|108079384|gb|DQ588130.1| Homo sapiens piRNA piR-55242, complete sequence U +
TGGCTCTAACATTCAAGTGAAGTAAATG
>chr15 102311936 gi|108092393|gb|DQ596594.1| Homo sapiens piRNA piR-34660, complete sequence M +
GAGCAGCTCTTTGATGATGGTGATGTT
>chr15 102311988 gi|108071669|gb|DQ582857.1| Homo sapiens piRNA piR-32969, complete sequence U +
CCCAGCGAAAGAATGGCATACGGGAGTTGC
>chr15 102311992 gi|108093982|gb|DQ597424.1| Homo sapiens piRNA piR-35490, complete sequence U +
GCGAAAGAATGGCATACGGGAGTTGCTGC
>chr15 102311997 gi|108052014|gb|DQ570760.1| Homo sapiens piRNA piR-30872, complete sequence M +
AGAATGGCATACGGGAGTTGCTGCACAA
>chr15 102312018 gi|108072616|gb|DQ583348.1| Homo sapiens piRNA piR-50460, complete sequence M +
TGCACAAGCCTGGGTGCTCCACGCTGTC
>chr15 102312058 gi|108086542|gb|DQ593537.1| Homo sapiens piRNA piR-33649, complete sequence M +
CTCACAAAGATCTTTGGAGAGAAGGAGGTG
>chr15 102312059 gi|108054122|gb|DQ572868.1| Homo sapiens piRNA piR-40980, complete sequence M +
TCACAAAGATCTTTGGAGAGAAGGAGGTGG
>chr15 102312059 gi|108054120|gb|DQ572866.1| Homo sapiens piRNA piR-40978, complete sequence M +
TCACAAAGATCTTTGGAGAGAAGGAGGTG
>chr15 102312059 gi|108054119|gb|DQ572865.1| Homo sapiens piRNA piR-40977, complete sequence M +
TCACAAAGATCTTTGGAGAGAAGGAGGT
>chr15 102312060 gi|108069979|gb|DQ581965.1| Homo sapiens piRNA piR-32077, complete sequence M +
CACAAAGATCTTTGGAGAGAAGGAGGTGGG
>chr15 102312060 gi|108069977|gb|DQ581964.1| Homo sapiens piRNA piR-32076, complete sequence M +
CACAAAGATCTTTGGAGAGAAGGAGGTGG
>chr15 102312068 gi|108063249|gb|DQ578455.1| Homo sapiens piRNA piR-46567, complete sequence M +
TCTTTGGAGAGAAGGAGGTGGGGATCCGAGT
>chr15 102312092 gi|108058113|gb|DQ575765.1| Homo sapiens piRNA piR-43877, complete sequence M +
TCCGAGTGCAGTGAGAGCCTCCCCTGCCCC
>chr15 102312098 gi|108073504|gb|DQ583826.1| Homo sapiens piRNA piR-50938, complete sequence M +
TGCAGTGAGAGCCTCCCCTGCCCCTGCCTGC
>chr15 102312103 gi|108066906|gb|DQ580346.1| Homo sapiens piRNA piR-48458, complete sequence M +
TGAGAGCCTCCCCTGCCCCTGCCTGCCCACC
>chr15 102312126 gi|108075048|gb|DQ584631.1| Homo sapiens piRNA piR-51743, complete sequence M +
TGCCCACCCTGCCTGAGGACTCTACTCAC
>chr15 102312135 gi|108075794|gb|DQ585028.1| Homo sapiens piRNA piR-52140, complete sequence M +
TGCCTGAGGACTCTACTCACCACCATGCTT
>chr15 102312135 gi|108075790|gb|DQ585026.1| Homo sapiens piRNA piR-52138, complete sequence M +
TGCCTGAGGACTCTACTCACCACCATGCT
>chr15 102312135 gi|108075788|gb|DQ585025.1| Homo sapiens piRNA piR-52137, complete sequence M +
TGCCTGAGGACTCTACTCACCACCATGC
>chr15 102312146 gi|108060944|gb|DQ577251.1| Homo sapiens piRNA piR-45363, complete sequence U +
TCTACTCACCACCATGCTTGTCAGCACCCA
>chr15 102312201 gi|108078120|gb|DQ586866.1| Homo sapiens piRNA piR-53978, complete sequence M +
TGGACCAGGCTCATCAGCAAGCTTCAGGGCA
>chr15 102312210 gi|108086621|gb|DQ593580.1| Homo sapiens piRNA piR-33692, complete sequence M +
CTCATCAGCAAGCTTCAGGGCAGTGGCCGGG
>chr15 102312210 gi|108086619|gb|DQ593579.1| Homo sapiens piRNA piR-33691, complete sequence M +
CTCATCAGCAAGCTTCAGGGCAGTGGCCGG
>chr15 102312215 gi|108070588|gb|DQ582287.1| Homo sapiens piRNA piR-32399, complete sequence M +
CAGCAAGCTTCAGGGCAGTGGCCGGGAA
>chr15 102312269 gi|108052316|gb|DQ571062.1| Homo sapiens piRNA piR-31174, complete sequence U -
AGCTGCTGGAGACGATGTTGTGGCTTGTGG
>chr15 102312329 gi|108054814|gb|DQ573560.1| Homo sapiens piRNA piR-41672, complete sequence M +
TCAGCTGTTATGCATCTACCGGCGCCCACC
>chr15 102312332 gi|108094331|gb|DQ597622.1| Homo sapiens piRNA piR-35688, complete sequence M +
GCTGTTATGCATCTACCGGCGCCCACCCTC
>chr15 102312334 gi|108083978|gb|DQ592190.1| Homo sapiens piRNA piR-59302, complete sequence M +
TGTTATGCATCTACCGGCGCCCACCCTCA
>chr15 102312412 gi|108059925|gb|DQ576715.1| Homo sapiens piRNA piR-44827, complete sequence U +
TCCTTGTCCTGGACCAGCCTGATGATGTCCTC
>chr15 102312412 gi|108059923|gb|DQ576714.1| Homo sapiens piRNA piR-44826, complete sequence U +
TCCTTGTCCTGGACCAGCCTGATGATGTCCT
>chr15 102312412 gi|108059921|gb|DQ576713.1| Homo sapiens piRNA piR-44825, complete sequence U +
TCCTTGTCCTGGACCAGCCTGATGATGTCC
>chr15 102312412 gi|108059919|gb|DQ576712.1| Homo sapiens piRNA piR-44824, complete sequence U +
TCCTTGTCCTGGACCAGCCTGATGATGTC
>chr15 102312418 gi|108059400|gb|DQ576442.1| Homo sapiens piRNA piR-44554, complete sequence U +
TCCTGGACCAGCCTGATGATGTCCTCCTCC
>chr15 102312421 gi|108078117|gb|DQ586863.1| Homo sapiens piRNA piR-53975, complete sequence U +
TGGACCAGCCTGATGATGTCCTCCTCCAGT
>chr15 102312427 gi|108052259|gb|DQ571005.1| Homo sapiens piRNA piR-31117, complete sequence M +
AGCCTGATGATGTCCTCCTCCAGTTGCCGC
>chr15 102312431 gi|108069577|gb|DQ581755.1| Homo sapiens piRNA piR-49867, complete sequence M +
TGATGATGTCCTCCTCCAGTTGCCGCATC
>chr15 102312445 gi|108056176|gb|DQ574768.1| Homo sapiens piRNA piR-42880, complete sequence U +
TCCAGTTGCCGCATCTTTGGTACTGCCCCCT
>chr15 102312465 gi|108099992|gb|DQ600585.1| Homo sapiens piRNA piR-38651, complete sequence U +
TACTGCCCCCTGGCTCTGTTCAAAGGTGA
>chr15 102312474 gi|108087100|gb|DQ593830.1| Homo sapiens piRNA piR-33942, complete sequence U +
CTGGCTCTGTTCAAAGGTGATGAACTTTCC
>chr15 102312475 gi|108079397|gb|DQ588143.1| Homo sapiens piRNA piR-55255, complete sequence U +
TGGCTCTGTTCAAAGGTGATGAACTTTCC
>chr15 102312585 gi|108069758|gb|DQ581848.1| Homo sapiens piRNA piR-49960, complete sequence U +
TGATGGCTTCTGTCTTTCCAGTACTGGATG
>chr15 102312623 gi|108088619|gb|DQ594625.1| Homo sapiens piRNA piR-60737, complete sequence U +
TTCTAGCTTCTCCACTCGCTCCCTCAGGTC
>chr15 102312672 gi|108056187|gb|DQ574774.1| Homo sapiens piRNA piR-42886, complete sequence M +
TCCATAAGGCCACTCTGGAGCCAAAATAAT
>chr15 102312676 gi|108097764|gb|DQ599419.1| Homo sapiens piRNA piR-37485, complete sequence U +
TAAGGCCACTCTGGAGCCAAAATAATGGGTTC
>chr15 102312676 gi|108097762|gb|DQ599418.1| Homo sapiens piRNA piR-37484, complete sequence U +
TAAGGCCACTCTGGAGCCAAAATAATGGGT
>chr15 102312687 gi|108078306|gb|DQ587052.1| Homo sapiens piRNA piR-54164, complete sequence U +
TGGAGCCAAAATAATGGGTTCACATCTCGGC
>chr15 102312689 gi|108092411|gb|DQ596604.1| Homo sapiens piRNA piR-34670, complete sequence U +
GAGCCAAAATAATGGGTTCACATCTCGGC
>chr15 102312867 gi|108062391|gb|DQ578010.1| Homo sapiens piRNA piR-46122, complete sequence U +
TCTGGACTGAGGCCACCAGGTGAGCCATGC
>chr15 102312926 gi|108077041|gb|DQ585787.1| Homo sapiens piRNA piR-52899, complete sequence U +
TGCTCTCGTAACCGTGCCTGCTCCTCCTG
>chr15 102312968 gi|108094044|gb|DQ597457.1| Homo sapiens piRNA piR-35523, complete sequence M +
GCGGAGTTGAAAAATGCAACCTGAGGGCAAG
>chr15 102312968 gi|108094040|gb|DQ597455.1| Homo sapiens piRNA piR-35521, complete sequence M +
GCGGAGTTGAAAAATGCAACCTGAGGGCAA
>chr15 102312968 gi|108094039|gb|DQ597454.1| Homo sapiens piRNA piR-35520, complete sequence M +
GCGGAGTTGAAAAATGCAACCTGAGGGCA
>chr15 102312969 gi|108086166|gb|DQ593340.1| Homo sapiens piRNA piR-33452, complete sequence M +
CGGAGTTGAAAAATGCAACCTGAGGGCAAGA
>chr15 102312969 gi|108086164|gb|DQ593339.1| Homo sapiens piRNA piR-33451, complete sequence M +
CGGAGTTGAAAAATGCAACCTGAGGGCAAG
>chr15 102313011 gi|108090477|gb|DQ595591.1| Homo sapiens piRNA piR-61703, complete sequence U +
TTGTAGAGGCATACACAGAACAAACAGGGC
>chr15 102313014 gi|108100761|gb|DQ600991.1| Homo sapiens piRNA piR-39057, complete sequence U +
TAGAGGCATACACAGAACAAACAGGGCAGA
>chr15 102313067 gi|108090193|gb|DQ595443.1| Homo sapiens piRNA piR-61555, complete sequence U +
TTGGGGTCTCAGAGAGTGCATCTGTTGGTCA
>chr15 102313068 gi|108080615|gb|DQ589361.1| Homo sapiens piRNA piR-56473, complete sequence U +
TGGGGTCTCAGAGAGTGCATCTGTTGGTC
>chr15 102313075 gi|108054637|gb|DQ573383.1| Homo sapiens piRNA piR-41495, complete sequence M +
TCAGAGAGTGCATCTGTTGGTCACAGGT
>chr15 102313075 gi|108054636|gb|DQ573382.1| Homo sapiens piRNA piR-41494, complete sequence M +
TCAGAGAGTGCATCTGTTGGTCACAGG
>chr15 102313078 gi|108092294|gb|DQ596544.1| Homo sapiens piRNA piR-34610, complete sequence M +
GAGAGTGCATCTGTTGGTCACAGGTGAAA
>chr15 102313082 gi|108096086|gb|DQ598533.1| Homo sapiens piRNA piR-36599, complete sequence M +
GTGCATCTGTTGGTCACAGGTGAAATGGT
>chr15 102313083 gi|108073749|gb|DQ583953.1| Homo sapiens piRNA piR-51065, complete sequence M +
TGCATCTGTTGGTCACAGGTGAAATGGTGTC
>chr15 102313083 gi|108073747|gb|DQ583952.1| Homo sapiens piRNA piR-51064, complete sequence M +
TGCATCTGTTGGTCACAGGTGAAATGGTGT
>chr15 102313087 gi|108062751|gb|DQ578200.1| Homo sapiens piRNA piR-46312, complete sequence M +
TCTGTTGGTCACAGGTGAAATGGTGTCTGA
>chr15 102313087 gi|108062750|gb|DQ578199.1| Homo sapiens piRNA piR-46311, complete sequence M +
TCTGTTGGTCACAGGTGAAATGGTGTCTG
>chr15 102313102 gi|108063734|gb|DQ578704.1| Homo sapiens piRNA piR-46816, complete sequence M +
TGAAATGGTGTCTGACCACTGGCTCCCGGAA
>chr15 102313102 gi|108063732|gb|DQ578703.1| Homo sapiens piRNA piR-46815, complete sequence M +
TGAAATGGTGTCTGACCACTGGCTCCCGGA
>chr15 102313114 gi|108065647|gb|DQ579682.1| Homo sapiens piRNA piR-47794, complete sequence U +
TGACCACTGGCTCCCGGAAAGGGTGAGTGTC
>chr15 102313121 gi|108079378|gb|DQ588124.1| Homo sapiens piRNA piR-55236, complete sequence U +
TGGCTCCCGGAAAGGGTGAGTGTCCAGA
>chr15 102313137 gi|108068668|gb|DQ581264.1| Homo sapiens piRNA piR-49376, complete sequence U +
TGAGTGTCCAGAGAAATCAGAAGGCAGGGA
>chr15 102313477 gi|108097396|gb|DQ599221.1| Homo sapiens piRNA piR-37287, complete sequence U +
TAAGAACCAAGATCAGGCATAATCCCA
>chr15 102313541 gi|108065861|gb|DQ579792.1| Homo sapiens piRNA piR-47904, complete sequence M +
TGACCTGGGCCAGTTCAGCCATCCTTAGGCAA
>chr15 102313636 gi|108060471|gb|DQ577006.1| Homo sapiens piRNA piR-45118, complete sequence U +
TCGGCATAAGGACCAGCTGTTCTAAAGGTC
>chr15 102313673 gi|108061487|gb|DQ577530.1| Homo sapiens piRNA piR-45642, complete sequence U +
TCTCCTCAATCCTATGCTGCTAACAGTCCC
>chr15 102313675 gi|108058824|gb|DQ576145.1| Homo sapiens piRNA piR-44257, complete sequence U +
TCCTCAATCCTATGCTGCTAACAGTCCCCAC
>chr15 102313675 gi|108058822|gb|DQ576144.1| Homo sapiens piRNA piR-44256, complete sequence U +
TCCTCAATCCTATGCTGCTAACAGTCCCCA
>chr15 102313675 gi|108058820|gb|DQ576143.1| Homo sapiens piRNA piR-44255, complete sequence M +
TCCTCAATCCTATGCTGCTAACAGTCCCC
>chr15 102313675 gi|108058818|gb|DQ576142.1| Homo sapiens piRNA piR-44254, complete sequence M +
TCCTCAATCCTATGCTGCTAACAGTCCC
>chr15 102313713 gi|108078334|gb|DQ587080.1| Homo sapiens piRNA piR-54192, complete sequence U +
TGGAGCTCTCTCCTCTTCCTCTGGGCAGTC
>chr15 102313846 gi|108066575|gb|DQ580167.1| Homo sapiens piRNA piR-48279, complete sequence U +
TGAGAAGGCACAGAGTTTGCCAGGTTGTCC
>chr15 102313846 gi|108066573|gb|DQ580166.1| Homo sapiens piRNA piR-48278, complete sequence U +
TGAGAAGGCACAGAGTTTGCCAGGTTGTC
>chr15 102314063 gi|108065308|gb|DQ579520.1| Homo sapiens piRNA piR-47632, complete sequence U +
TGACAGGTGGCCACATACTGCTGCAGGTGA
>chr15 102314182 gi|108081844|gb|DQ590590.1| Homo sapiens piRNA piR-57702, complete sequence U +
TGGTTGCTGGCTTCCAGATTCTGGGCCCATTA
>chr15 102314215 gi|108102104|gb|DQ601694.1| Homo sapiens piRNA piR-39760, complete sequence U +
TAGGGTAGTGAGGGCATTGTGGGGCTCTGT
>chr15 102314275 gi|108052498|gb|DQ571244.1| Homo sapiens piRNA piR-31356, complete sequence U +
AGGCCTAAGTGACTGCCTCCTTTTCCTAGAA
>chr15 102314378 gi|108077603|gb|DQ586349.1| Homo sapiens piRNA piR-53461, complete sequence U +
TGGAAAAGCACTGGGAGCCAACCACCATCT
>chr15 102314378 gi|108077602|gb|DQ586348.1| Homo sapiens piRNA piR-53460, complete sequence U +
TGGAAAAGCACTGGGAGCCAACCACCATC
>chr15 102314378 gi|108077601|gb|DQ586347.1| Homo sapiens piRNA piR-53459, complete sequence U +
TGGAAAAGCACTGGGAGCCAACCACC
>chr15 102314424 gi|108053669|gb|DQ572415.1| Homo sapiens piRNA piR-40527, complete sequence U +
TATTATCTCAGTTAATCCTCAGCACGTC
>chr15 102314442 gi|108054729|gb|DQ573475.1| Homo sapiens piRNA piR-41587, complete sequence U +
TCAGCACGTCTGTAAGGAAAATGTTAACTTC
>chr15 102314694 gi|108102297|gb|DQ601794.1| Homo sapiens piRNA piR-39860, complete sequence U +
TAGGTGGGATTACAGGTATGTGCCATCATGC
>chr15 102314799 gi|108057538|gb|DQ575466.1| Homo sapiens piRNA piR-43578, complete sequence U +
TCCCGACCTCAAGTAATTCTCCTGCCTTAGC
>chr15 102314920 gi|108056373|gb|DQ574868.1| Homo sapiens piRNA piR-42980, complete sequence U +
TCCATGCCGCTAGCTGAGATGATGATGTCTA
>chr15 102314920 gi|108056371|gb|DQ574867.1| Homo sapiens piRNA piR-42979, complete sequence U +
TCCATGCCGCTAGCTGAGATGATGATGTCT
>chr15 102314920 gi|108056369|gb|DQ574866.1| Homo sapiens piRNA piR-42978, complete sequence U +
TCCATGCCGCTAGCTGAGATGATGATGTC
>chr15 102314920 gi|108056367|gb|DQ574865.1| Homo sapiens piRNA piR-42977, complete sequence U +
TCCATGCCGCTAGCTGAGATGATGATGT
>chr15 102314921 gi|108071493|gb|DQ582765.1| Homo sapiens piRNA piR-32877, complete sequence U +
CCATGCCGCTAGCTGAGATGATGATGTC
>chr15 102314924 gi|108075430|gb|DQ584831.1| Homo sapiens piRNA piR-51943, complete sequence U +
TGCCGCTAGCTGAGATGATGATGTCTAGAC
>chr15 102314924 gi|108075428|gb|DQ584830.1| Homo sapiens piRNA piR-51942, complete sequence U +
TGCCGCTAGCTGAGATGATGATGTCTAGA
>chr15 102314924 gi|108075426|gb|DQ584829.1| Homo sapiens piRNA piR-51941, complete sequence U +
TGCCGCTAGCTGAGATGATGATGTCTA
>chr15 102314924 gi|108075424|gb|DQ584828.1| Homo sapiens piRNA piR-51940, complete sequence U +
TGCCGCTAGCTGAGATGATGATGTCT
>chr15 102314925 gi|108093874|gb|DQ597366.1| Homo sapiens piRNA piR-35432, complete sequence U +
GCCGCTAGCTGAGATGATGATGTCTAGACC
>chr15 102314934 gi|108067107|gb|DQ580451.1| Homo sapiens piRNA piR-48563, complete sequence U +
TGAGATGATGATGTCTAGACCTGGGAGGAGC
>chr15 102314934 gi|108067105|gb|DQ580450.1| Homo sapiens piRNA piR-48562, complete sequence U +
TGAGATGATGATGTCTAGACCTGGGA
>chr15 102314935 gi|108092318|gb|DQ596556.1| Homo sapiens piRNA piR-34622, complete sequence U +
GAGATGATGATGTCTAGACCTGGGAGGAGCC
>chr15 102314935 gi|108092316|gb|DQ596555.1| Homo sapiens piRNA piR-34621, complete sequence U +
GAGATGATGATGTCTAGACCTGGGAGGAGC
>chr15 102314938 gi|108052892|gb|DQ571638.1| Homo sapiens piRNA piR-31750, complete sequence U +
ATGATGATGTCTAGACCTGGGAGGAGCCCA
>chr15 102314999 gi|108091501|gb|DQ596120.1| Homo sapiens piRNA piR-34186, complete sequence U +
GAAGCAAGAAATAGTCACAGGACTGCCCTGG
>chr15 102314999 gi|108091499|gb|DQ596119.1| Homo sapiens piRNA piR-34185, complete sequence U +
GAAGCAAGAAATAGTCACAGGACTGCCCTG
>chr15 102315001 gi|108052136|gb|DQ570882.1| Homo sapiens piRNA piR-30994, complete sequence U +
AGCAAGAAATAGTCACAGGACTGCCCTGGA
>chr15 102315082 gi|108057504|gb|DQ575449.1| Homo sapiens piRNA piR-43561, complete sequence U +
TCCCCTCCCAACAGGCTGGTGCCCGCCTCC
>chr15 102315119 gi|108063103|gb|DQ578382.1| Homo sapiens piRNA piR-46494, complete sequence M +
TCTTGGATGGGGCAGAGGTTACTGTCTCC
>chr15 102315190 gi|108055343|gb|DQ574089.1| Homo sapiens piRNA piR-42201, complete sequence U +
TCCAACTGCAGTGCACTTTTGTTCTTGTTCT
>chr15 102315190 gi|108055342|gb|DQ574088.1| Homo sapiens piRNA piR-42200, complete sequence U +
TCCAACTGCAGTGCACTTTTGTTCTTGTTC
>chr15 102315190 gi|108055341|gb|DQ574087.1| Homo sapiens piRNA piR-42199, complete sequence U +
TCCAACTGCAGTGCACTTTTGTTCTT
>chr15 102315195 gi|108086939|gb|DQ593746.1| Homo sapiens piRNA piR-33858, complete sequence U +
CTGCAGTGCACTTTTGTTCTTGTTCTGGA
>chr15 102315195 gi|108086937|gb|DQ593745.1| Homo sapiens piRNA piR-33857, complete sequence U +
CTGCAGTGCACTTTTGTTCTTGTTCTGG
>chr15 102315196 gi|108073515|gb|DQ583832.1| Homo sapiens piRNA piR-50944, complete sequence U +
TGCAGTGCACTTTTGTTCTTGTTCTGGAC
>chr15 102315198 gi|108070969|gb|DQ582485.1| Homo sapiens piRNA piR-32597, complete sequence U +
CAGTGCACTTTTGTTCTTGTTCTGGACAGA
>chr15 102315227 gi|108052057|gb|DQ570803.1| Homo sapiens piRNA piR-30915, complete sequence U +
AGAGAAGCAATCAGCAGCCACCCATTGCAGC
>chr15 102315251 gi|108089456|gb|DQ595055.1| Homo sapiens piRNA piR-61167, complete sequence U +
TTGCAGCTGGAGACCCCAGAACTTGGTGTCTG
>chr15 102315316 gi|108100207|gb|DQ600696.1| Homo sapiens piRNA piR-38762, complete sequence U +
TAGAAAAATCATCCCGTCTCCCACAGCCAC
>chr15 102315370 gi|108076102|gb|DQ585189.1| Homo sapiens piRNA piR-52301, complete sequence U +
TGCCTTTAGAAGTAACGTTTCACTTGAGGGC
>chr15 102315371 gi|108093970|gb|DQ597416.1| Homo sapiens piRNA piR-35482, complete sequence U +
GCCTTTAGAAGTAACGTTTCACTTGAGGGC
>chr15 102315488 gi|108059014|gb|DQ576242.1| Homo sapiens piRNA piR-44354, complete sequence U +
TCCTCGAAGCTACTCTGTGGCTCGGCCAGC
>chr15 102315491 gi|108060036|gb|DQ576775.1| Homo sapiens piRNA piR-44887, complete sequence U +
TCGAAGCTACTCTGTGGCTCGGCCAGCTGC
>chr15 102315600 gi|108076342|gb|DQ585314.1| Homo sapiens piRNA piR-52426, complete sequence U +
TGCGCTTATTGTTGTCCACCTGGGCTTGGAGT
>chr15 102315600 gi|108076340|gb|DQ585313.1| Homo sapiens piRNA piR-52425, complete sequence U +
TGCGCTTATTGTTGTCCACCTGGGCTTGGA
>chr15 102315611 gi|108078876|gb|DQ587622.1| Homo sapiens piRNA piR-54734, complete sequence U -
TGGCAGCAGAACTCCAAGCCCAGGTGGACAA
>chr15 102315614 gi|108055638|gb|DQ574384.1| Homo sapiens piRNA piR-42496, complete sequence U +
TCCACCTGGGCTTGGAGTTCTGCTGCCACTC
>chr15 102315620 gi|108080458|gb|DQ589204.1| Homo sapiens piRNA piR-56316, complete sequence U +
TGGGCTTGGAGTTCTGCTGCCACTCTCTCA
>chr15 102315735 gi|108091701|gb|DQ596223.1| Homo sapiens piRNA piR-34289, complete sequence U +
GACAATAAAGGCCTCTGGATTCTCAAAAAA
>chr15 102315804 gi|108061271|gb|DQ577419.1| Homo sapiens piRNA piR-45531, complete sequence U +
TCTCAGGCTCCCCGAACTTGGCCTCACTGC
>chr15 102315833 gi|108086477|gb|DQ593503.1| Homo sapiens piRNA piR-33615, complete sequence U +
CTACTGATTCCTCACACCCAGATGGTAGCCA
>chr15 102315837 gi|108071913|gb|DQ582984.1| Homo sapiens piRNA piR-50096, complete sequence U +
TGATTCCTCACACCCAGATGGTAGCCAATCT
>chr15 102315843 gi|108086548|gb|DQ593540.1| Homo sapiens piRNA piR-33652, complete sequence U +
CTCACACCCAGATGGTAGCCAATCTTCCAAGC
>chr15 102315843 gi|108086546|gb|DQ593539.1| Homo sapiens piRNA piR-33651, complete sequence U +
CTCACACCCAGATGGTAGCCAATCTTCCAA
>chr15 102315865 gi|108062866|gb|DQ578258.1| Homo sapiens piRNA piR-46370, complete sequence M +
TCTTCCAAGCCACTTTCAGATAGAGAGC
>chr15 102315920 gi|108091052|gb|DQ595888.1| Homo sapiens piRNA piR-62000, complete sequence U +
TTTGCTGATGGGGACACTGAGGATCATGG
>chr15 102315922 gi|108077194|gb|DQ585940.1| Homo sapiens piRNA piR-53052, complete sequence U +
TGCTGATGGGGACACTGAGGATCATGGA
>chr15 102315937 gi|108067932|gb|DQ580879.1| Homo sapiens piRNA piR-48991, complete sequence U +
TGAGGATCATGGAGATGACAAGACTTGC
>chr15 102315971 gi|108078800|gb|DQ587546.1| Homo sapiens piRNA piR-54658, complete sequence U +
TGGCACAGACCTCTTTCCTTCTGCCTCAAA
>chr15 102315971 gi|108078799|gb|DQ587545.1| Homo sapiens piRNA piR-54657, complete sequence U +
TGGCACAGACCTCTTTCCTTCTGCCT
>chr15 102315986 gi|108059810|gb|DQ576655.1| Homo sapiens piRNA piR-44767, complete sequence U +
TCCTTCTGCCTCAAAGCCCTTCCATTGACCC
>chr15 102316183 gi|108074983|gb|DQ584597.1| Homo sapiens piRNA piR-51709, complete sequence U +
TGCCCAAACCACAGGGGTAAAGAGCCCTGGA
>chr15 102316312 gi|108085189|gb|DQ592817.1| Homo sapiens piRNA piR-59929, complete sequence U +
TTACAGATGCCCAGAAAGATCCAGTGACTT
>chr15 102316519 gi|108052580|gb|DQ571326.1| Homo sapiens piRNA piR-31438, complete sequence U +
AGGGCTGTCACTGGTCCTCAGCTGCTCC
>chr15 102316585 gi|108072088|gb|DQ583075.1| Homo sapiens piRNA piR-50187, complete sequence U +
TGCAAAACCTCACCCATGTAGTGTGTGCA
>chr15 102316594 gi|108054343|gb|DQ573089.1| Homo sapiens piRNA piR-41201, complete sequence U +
TCACCCATGTAGTGTGTGCATTCAGCAGT
>chr15 102316629 gi|108059598|gb|DQ576544.1| Homo sapiens piRNA piR-44656, complete sequence U +
TCCTGTATGGACCACTCTAACTACCACTCGA
>chr15 102316660 gi|108097332|gb|DQ599188.1| Homo sapiens piRNA piR-37254, complete sequence U +
TAACTGCTTTACTGCGGCTCAAGGTCTGA
>chr15 102317060 gi|108092804|gb|DQ596810.1| Homo sapiens piRNA piR-34876, complete sequence U +
GAGTATTCGAGGTTAAGTGCTTGCCTAA
>chr15 102317219 gi|108098934|gb|DQ600039.1| Homo sapiens piRNA piR-38105, complete sequence U +
TACATTCGCATAGTCCAAAACTCAGAAGGTA
>chr15 102317935 gi|108092174|gb|DQ596482.1| Homo sapiens piRNA piR-34548, complete sequence U +
GAGAACGTTTCGTATGATATAGGTCCATA
>chr15 102318144 gi|108100255|gb|DQ600720.1| Homo sapiens piRNA piR-38786, complete sequence U +
TAGAAAGAGGAAGACAGAGCTCTTACCAGGG
>chr15 102318256 gi|108053371|gb|DQ572117.1| Homo sapiens piRNA piR-40229, complete sequence U +
TATCAGGGACCCTGTAGAGATGGGGTGGAA
>chr15 102318256 gi|108053370|gb|DQ572116.1| Homo sapiens piRNA piR-40228, complete sequence U +
TATCAGGGACCCTGTAGAGATGGGGTGGA
>chr15 102318416 gi|108071828|gb|DQ582940.1| Homo sapiens piRNA piR-50052, complete sequence U +
TGATGTTCCACTTGTTTCTTCTGTTGCTCC
>chr15 102318416 gi|108071826|gb|DQ582939.1| Homo sapiens piRNA piR-50051, complete sequence U +
TGATGTTCCACTTGTTTCTTCTGTTGCTC
>chr15 102318416 gi|108071825|gb|DQ582938.1| Homo sapiens piRNA piR-50050, complete sequence U +
TGATGTTCCACTTGTTTCTTCTGTTGCT
>chr15 102319349 gi|108079920|gb|DQ588666.1| Homo sapiens piRNA piR-55778, complete sequence U +
TGGGACTACTGCTGGTTCTTGGCATGGGC
>chr15 102319433 gi|108100660|gb|DQ600934.1| Homo sapiens piRNA piR-39000, complete sequence U +
TAGAGAGAACAATCATTAGGGCTGAGGTGT
>chr15 102319464 gi|108083291|gb|DQ591832.1| Homo sapiens piRNA piR-58944, complete sequence U +
TGTGGACTGTCTCAGGAGGCAGAGGGGCACC
>chr15 102319618 gi|108081542|gb|DQ590288.1| Homo sapiens piRNA piR-57400, complete sequence U +
TGGTGCTGACTACAAGAGATGAGAGTGCAC
>chr15 102319624 gi|108066046|gb|DQ579888.1| Homo sapiens piRNA piR-48000, complete sequence U +
TGACTACAAGAGATGAGAGTGCACGTGGA
>chr15 102319637 gi|108067022|gb|DQ580406.1| Homo sapiens piRNA piR-48518, complete sequence U +
TGAGAGTGCACGTGGAGATGTTCTTTCCCCC
>chr15 102319747 gi|108056567|gb|DQ574967.1| Homo sapiens piRNA piR-43079, complete sequence U +
TCCCAAAACTCCTTTGTGCCAACTTCTCTC
>chr15 102319891 gi|108051573|gb|DQ570319.1| Homo sapiens piRNA piR-30431, complete sequence U +
ACAGCAATGACCATATCCTGGGTGTCCT
>chr15 102319986 gi|108087576|gb|DQ594075.1| Homo sapiens piRNA piR-60187, complete sequence U +
TTCACAAAAGGAAGTCAAACAATACCACCT
>chr15 102320053 gi|108069895|gb|DQ581921.1| Homo sapiens piRNA piR-32033, complete sequence U +
CAAGCAACTTGCCCTAGCAGATGGAGAGGC
>chr15 102320125 gi|108055515|gb|DQ574261.1| Homo sapiens piRNA piR-42373, complete sequence U +
TCCACAATCCTAACAATTATCCTCTACTGCC
>chr15 102320345 gi|108055082|gb|DQ573828.1| Homo sapiens piRNA piR-41940, complete sequence U +
TCATGAGAACTATCAGCCACATCCTCCTTT
>chr15 102320348 gi|108066472|gb|DQ580113.1| Homo sapiens piRNA piR-48225, complete sequence U +
TGAGAACTATCAGCCACATCCTCCTTTATA
>chr15 102320682 gi|108056382|gb|DQ574873.1| Homo sapiens piRNA piR-42985, complete sequence U +
TCCATGCTCTGGGGTTTTGCCAAGAATTA
>chr15 102321131 gi|108098982|gb|DQ600064.1| Homo sapiens piRNA piR-38130, complete sequence U +
TACCAAGATCTATTCCACAGAAGATGAGCC
>chr15 102321211 gi|108078249|gb|DQ586995.1| Homo sapiens piRNA piR-54107, complete sequence U +
TGGAGAATTAGAATATGAGGTGGAGAATTCA
>chr15 102321381 gi|108095925|gb|DQ598450.1| Homo sapiens piRNA piR-36516, complete sequence U +
GTCTATGTTAAGAGAGTAAGGCAGCCTGAA
>chr15 102321605 gi|108070109|gb|DQ582033.1| Homo sapiens piRNA piR-32145, complete sequence U +
CACATCAGCACGATGTCTGAGTTGCCGCTC
>chr15 102321609 gi|108054728|gb|DQ573474.1| Homo sapiens piRNA piR-41586, complete sequence U +
TCAGCACGATGTCTGAGTTGCCGCTCTACA
>chr15 102322235 gi|108080552|gb|DQ589298.1| Homo sapiens piRNA piR-56410, complete sequence U +
TGGGGCCACGTGAGCGAAATCCCAGGGAGC
>chr15 102322262 gi|108052160|gb|DQ570906.1| Homo sapiens piRNA piR-31018, complete sequence M +
AGCACTGATGAACACCTCCACTTGCCTACCA
