# Supplementary material for: proTRAC - a software for probabilistic piRNA cluster detection, visualization and analysis
Source: BMC Bioinformatics. 2012 Jan 10;13:5. doi: 10.1186/1471-2105-13-5 (PMC3293768; doi:10.1186/1471-2105-13-5)
Supplement: Additional file 4 — proTRAC results folder containing a picture and a FASTA file for each detected human cluster. After decompression, the folder can be opened as former session in proTRAC. Alternatively, each file can be opened separately with any standard text-editor or graphic-viewer respectively. [file 1471-2105-13-5-S4.ZIP › proTRAC_results_human/monodirectional_clusters/Cluster_137.fas]

>chr16 2569274 gi|108082261|gb|DQ591007.1| Homo sapiens piRNA piR-58119, complete sequence U +
TGTCATGCGGCCGGAGCAGATCATGAAGTCCA
>chr16 2569341 gi|108099685|gb|DQ600428.1| Homo sapiens piRNA piR-38494, complete sequence U +
TACGGCCTGGTGGTGGCAGTCCTCATC
>chr16 2569700 gi|108060490|gb|DQ577016.1| Homo sapiens piRNA piR-45128, complete sequence U +
TCGGCCTCTACGGTCTCATCGTCGCC
>chr16 2569802 gi|108055738|gb|DQ574484.1| Homo sapiens piRNA piR-42596, complete sequence U +
TCCAGAACGAACAGCCTGACACATACGCA
>chr16 2569849 gi|108053247|gb|DQ571993.1| Homo sapiens piRNA piR-40105, complete sequence U +
TAGTTGGTCTTGTACATGCGCAGTGTC
>chr16 2569849 gi|108053246|gb|DQ571992.1| Homo sapiens piRNA piR-40104, complete sequence U +
TAGTTGGTCTTGTACATGCGCAGTGT
>chr16 2569859 gi|108081996|gb|DQ590742.1| Homo sapiens piRNA piR-57854, complete sequence U +
TGTACATGCGCAGTGTCCTAGTGCCC
>chr16 2570090 gi|108094131|gb|DQ597504.1| Homo sapiens piRNA piR-35570, complete sequence U +
GCTATCTATAACCTTAGCTAGAGTGTCGCC
>chr16 2570094 gi|108061072|gb|DQ577316.1| Homo sapiens piRNA piR-45428, complete sequence U +
TCTATAACCTTAGCTAGAGTGTCGCC
>chr16 2571988 gi|108083960|gb|DQ592181.1| Homo sapiens piRNA piR-59293, complete sequence M +
TGTTAGCCAGGATGGTCTCGATCTCCTGA
>chr16 2572039 gi|108085734|gb|DQ593109.1| Homo sapiens piRNA piR-33221, complete sequence M +
CCTCCCAAAGTGCTGGGATTACAGGCGTGAG
>chr16 2572556 gi|108102528|gb|DQ601914.1| Homo sapiens piRNA piR-39980, complete sequence M +
TAGTCCCAGCTACTTGGGAGGCTGAGGCA
>chr16 2575269 gi|108095110|gb|DQ598029.1| Homo sapiens piRNA piR-36095, complete sequence M +
GGCTGGTCTCGAACTCCTGACCTCAGGT
>chr16 2575272 gi|108081284|gb|DQ590030.1| Homo sapiens piRNA piR-57142, complete sequence M +
TGGTCTCGAACTCCTGACCTCAGGTGATCCA
>chr16 2575272 gi|108081283|gb|DQ590029.1| Homo sapiens piRNA piR-57141, complete sequence M +
TGGTCTCGAACTCCTGACCTCAGGTGATCC
>chr16 2575272 gi|108081282|gb|DQ590028.1| Homo sapiens piRNA piR-57140, complete sequence M +
TGGTCTCGAACTCCTGACCTCAGGTGATC
>chr16 2575893 gi|108081274|gb|DQ590020.1| Homo sapiens piRNA piR-57132, complete sequence M +
TGGTCTCAAACTCCTGACCTCAGGTGATCT
