# Supplementary material for: proTRAC - a software for probabilistic piRNA cluster detection, visualization and analysis
Source: BMC Bioinformatics. 2012 Jan 10;13:5. doi: 10.1186/1471-2105-13-5 (PMC3293768; doi:10.1186/1471-2105-13-5)
Supplement: Additional file 4 — proTRAC results folder containing a picture and a FASTA file for each detected human cluster. After decompression, the folder can be opened as former session in proTRAC. Alternatively, each file can be opened separately with any standard text-editor or graphic-viewer respectively. [file 1471-2105-13-5-S4.ZIP › proTRAC_results_human/monodirectional_clusters/Cluster_138.fas]

>chr16 25070016 gi|108100840|gb|DQ601033.1| Homo sapiens piRNA piR-39099, complete sequence M +
TAGATACAGAGTGTCGATTGGTGCATTCAC
>chr16 25070063 gi|108052612|gb|DQ571358.1| Homo sapiens piRNA piR-31470, complete sequence M +
AGGGTGCTGATTGGTGTGTTTACAAACCTT
>chr16 25071272 gi|108081958|gb|DQ590704.1| Homo sapiens piRNA piR-57816, complete sequence M -
TGTAATCCCAGCACTTTGGGAGGCCGAGG
>chr16 25071278 gi|108085734|gb|DQ593109.1| Homo sapiens piRNA piR-33221, complete sequence M +
CCTCCCAAAGTGCTGGGATTACAGGCGTGAG
>chr16 25071439 gi|108061132|gb|DQ577347.1| Homo sapiens piRNA piR-45459, complete sequence M -
TCTCAAAGTGCTGGGATTACAGGCGTGAGC
>chr16 25073610 gi|108081958|gb|DQ590704.1| Homo sapiens piRNA piR-57816, complete sequence M -
TGTAATCCCAGCACTTTGGGAGGCCGAGG
>chr16 25073613 gi|108075917|gb|DQ585094.1| Homo sapiens piRNA piR-52206, complete sequence M -
TGCCTGTAATCCCAGCACTTTGGGAGGCCG
>chr16 25073614 gi|108075915|gb|DQ585093.1| Homo sapiens piRNA piR-52205, complete sequence M -
TGCCTGTAATCCCAGCACTTTGGGAGGCC
>chr16 25074080 gi|108052679|gb|DQ571425.1| Homo sapiens piRNA piR-31537, complete sequence M -
AGTAGAGACAGGGTTTCACCATGTTGGCCA
>chr16 25074227 gi|108072780|gb|DQ583434.1| Homo sapiens piRNA piR-50546, complete sequence M +
TGCACCATTGCACTCCAGCCTGGGCAA
>chr16 25078636 gi|108081491|gb|DQ590237.1| Homo sapiens piRNA piR-57349, complete sequence U +
TGGTGATTGGCTTCGGTTGTCATCTGTGC
>chr16 25078783 gi|108096200|gb|DQ598595.1| Homo sapiens piRNA piR-36661, complete sequence U +
GTGGGAAGTCAACTGGCAGCCGATGGAGT
>chr16 25078806 gi|108078432|gb|DQ587178.1| Homo sapiens piRNA piR-54290, complete sequence U +
TGGAGTCGGGACCCGGGAGGAATGGA
>chr16 25078856 gi|108073475|gb|DQ583811.1| Homo sapiens piRNA piR-50923, complete sequence M +
TGCAGTAGGCTCAGAGAGGTGATGACGGCA
>chr16 25078856 gi|108073473|gb|DQ583810.1| Homo sapiens piRNA piR-50922, complete sequence M +
TGCAGTAGGCTCAGAGAGGTGATGACGGC
>chr16 25078856 gi|108073471|gb|DQ583809.1| Homo sapiens piRNA piR-50921, complete sequence M +
TGCAGTAGGCTCAGAGAGGTGATGAC
>chr16 25079621 gi|108070319|gb|DQ582146.1| Homo sapiens piRNA piR-32258, complete sequence U +
CACTCTTGTCCAGAAAGACATTCACCACTGT
>chr16 25079867 gi|108071917|gb|DQ582986.1| Homo sapiens piRNA piR-50098, complete sequence U +
TGATTCGTTCCTCTTTTTGGGTCCTTCACTT
>chr16 25080256 gi|108096390|gb|DQ598701.1| Homo sapiens piRNA piR-36767, complete sequence U +
TAAAAAGAATGCCTCATGTTAGGCTGGGTGT
>chr16 25080789 gi|108054383|gb|DQ573129.1| Homo sapiens piRNA piR-41241, complete sequence U +
TCACCTGAGTATGGGAAGTCAAGGGTGCA
>chr16 25080792 gi|108085783|gb|DQ593138.1| Homo sapiens piRNA piR-33250, complete sequence U +
CCTGAGTATGGGAAGTCAAGGGTGCAGTGA
>chr16 25080800 gi|108079782|gb|DQ588528.1| Homo sapiens piRNA piR-55640, complete sequence U +
TGGGAAGTCAAGGGTGCAGTGAGCCAAGA
>chr16 25080942 gi|108080114|gb|DQ588860.1| Homo sapiens piRNA piR-55972, complete sequence U +
TGGGATCTGCCTGGGCTTTTTCAGTCTT
>chr16 25080989 gi|108098972|gb|DQ600059.1| Homo sapiens piRNA piR-38125, complete sequence M -
TACCAACTGTGAAGTCATTAGCTAGA
>chr16 25080998 gi|108066301|gb|DQ580021.1| Homo sapiens piRNA piR-48133, complete sequence U +
TGACTTCACAGTTGGTAACAGCTTGTTAGC
>chr16 25081005 gi|108051605|gb|DQ570351.1| Homo sapiens piRNA piR-30463, complete sequence U +
ACAGTTGGTAACAGCTTGTTAGCTTTATGGT
>chr16 25081007 gi|108052761|gb|DQ571507.1| Homo sapiens piRNA piR-31619, complete sequence U +
AGTTGGTAACAGCTTGTTAGCTTTATGGT
>chr16 25081010 gi|108080991|gb|DQ589737.1| Homo sapiens piRNA piR-56849, complete sequence U +
TGGTAACAGCTTGTTAGCTTTATGGTGTT
>chr16 25081074 gi|108099103|gb|DQ600126.1| Homo sapiens piRNA piR-38192, complete sequence U +
TACCAGATTACAATTCACACCAGCCGGGAG
>chr16 25081074 gi|108099101|gb|DQ600125.1| Homo sapiens piRNA piR-38191, complete sequence U +
TACCAGATTACAATTCACACCAGCCGGGA
>chr16 25081125 gi|108092662|gb|DQ596732.1| Homo sapiens piRNA piR-34798, complete sequence U +
GAGGCTTGCAGATCCCTTGGACCTAGGGCA
>chr16 25081125 gi|108092660|gb|DQ596731.1| Homo sapiens piRNA piR-34797, complete sequence U +
GAGGCTTGCAGATCCCTTGGACCTAGGGC
>chr16 25081165 gi|108080097|gb|DQ588843.1| Homo sapiens piRNA piR-55955, complete sequence U +
TGGGATATTTAGGAGAAAAAGGAGGGTT
>chr16 25081176 gi|108094590|gb|DQ597756.1| Homo sapiens piRNA piR-35822, complete sequence U +
GGAGAAAAAGGAGGGTTTTACTTCCGTCTT
>chr16 25081205 gi|108057904|gb|DQ575655.1| Homo sapiens piRNA piR-43767, complete sequence U +
TCCCTGGGGTTCCAGATGAATGTGTCATC
>chr16 25081209 gi|108080635|gb|DQ589381.1| Homo sapiens piRNA piR-56493, complete sequence U +
TGGGGTTCCAGATGAATGTGTCATCTTGGC
>chr16 25081210 gi|108095456|gb|DQ598207.1| Homo sapiens piRNA piR-36273, complete sequence U +
GGGGTTCCAGATGAATGTGTCATCTTGGCTA
>chr16 25081428 gi|108098429|gb|DQ599769.1| Homo sapiens piRNA piR-37835, complete sequence U +
TACAATGGCTGGGAGTAATGACTCATGT
>chr16 25081520 gi|108067607|gb|DQ580710.1| Homo sapiens piRNA piR-48822, complete sequence M +
TGAGCTATGATTGTGCCGCTGCACTCCAGCC
>chr16 25081520 gi|108067605|gb|DQ580709.1| Homo sapiens piRNA piR-48821, complete sequence M +
TGAGCTATGATTGTGCCGCTGCACTCCAGC
>chr16 25081561 gi|108052138|gb|DQ570884.1| Homo sapiens piRNA piR-30996, complete sequence U +
AGCAAGACACTGTCCACATCAGAAGA
>chr16 25081658 gi|108096173|gb|DQ598580.1| Homo sapiens piRNA piR-36646, complete sequence U +
GTGGATTGTGCCATCCAAGCCGGACCGTTC
>chr16 25081659 gi|108078675|gb|DQ587421.1| Homo sapiens piRNA piR-54533, complete sequence U +
TGGATTGTGCCATCCAAGCCGGACCGTTCTT
>chr16 25081659 gi|108078674|gb|DQ587420.1| Homo sapiens piRNA piR-54532, complete sequence U +
TGGATTGTGCCATCCAAGCCGGACCGTTCT
>chr16 25081659 gi|108078673|gb|DQ587419.1| Homo sapiens piRNA piR-54531, complete sequence U +
TGGATTGTGCCATCCAAGCCGGACCGTTC
>chr16 25081659 gi|108078671|gb|DQ587417.1| Homo sapiens piRNA piR-54529, complete sequence U +
TGGATTGTGCCATCCAAGCCGGACCGTT
>chr16 25081688 gi|108089988|gb|DQ595331.1| Homo sapiens piRNA piR-61443, complete sequence U +
TTGGATTCCTCCATAGTGGAAATATGGTC
>chr16 25081689 gi|108078650|gb|DQ587396.1| Homo sapiens piRNA piR-54508, complete sequence U +
TGGATTCCTCCATAGTGGAAATATGGTCGC
>chr16 25081693 gi|108088377|gb|DQ594500.1| Homo sapiens piRNA piR-60612, complete sequence U +
TTCCTCCATAGTGGAAATATGGTCGCTGAC
>chr16 25081693 gi|108088375|gb|DQ594499.1| Homo sapiens piRNA piR-60611, complete sequence U +
TTCCTCCATAGTGGAAATATGGTCGCTGA
>chr16 25081694 gi|108058974|gb|DQ576222.1| Homo sapiens piRNA piR-44334, complete sequence U +
TCCTCCATAGTGGAAATATGGTCGCTGACTTC
>chr16 25081697 gi|108056212|gb|DQ574787.1| Homo sapiens piRNA piR-42899, complete sequence U +
TCCATAGTGGAAATATGGTCGCTGACTTC
>chr16 25081701 gi|108053179|gb|DQ571925.1| Homo sapiens piRNA piR-40037, complete sequence U +
TAGTGGAAATATGGTCGCTGACTTCTCCAA
>chr16 25081701 gi|108053178|gb|DQ571924.1| Homo sapiens piRNA piR-40036, complete sequence U +
TAGTGGAAATATGGTCGCTGACTTCT
>chr16 25081712 gi|108081265|gb|DQ590011.1| Homo sapiens piRNA piR-57123, complete sequence U +
TGGTCGCTGACTTCTCCAATGGGGAAAACA
>chr16 25081777 gi|108074932|gb|DQ584570.1| Homo sapiens piRNA piR-51682, complete sequence U +
TGCCATTCACACACTCTAGTTCAATGGTA
>chr16 25081793 gi|108053218|gb|DQ571964.1| Homo sapiens piRNA piR-40076, complete sequence U +
TAGTTCAATGGTATCTACTCTGGCACTG
>chr16 25081884 gi|108080742|gb|DQ589488.1| Homo sapiens piRNA piR-56600, complete sequence U +
TGGGTCTCACCATACTTTCTCAGCGTGGG
>chr16 25082076 gi|108072638|gb|DQ583359.1| Homo sapiens piRNA piR-50471, complete sequence U +
TGCACACCTGATGGCCTGGAATTGGGCTGGC
>chr16 25082198 gi|108057431|gb|DQ575411.1| Homo sapiens piRNA piR-43523, complete sequence U +
TCCCCCAGCCATGTCAGCTGTGTCTGCTCC
>chr16 25082339 gi|108061749|gb|DQ577666.1| Homo sapiens piRNA piR-45778, complete sequence U +
TCTCTTTCTGGTACCCTGGGTTTGTGTTC
>chr16 25082339 gi|108061747|gb|DQ577665.1| Homo sapiens piRNA piR-45777, complete sequence U +
TCTCTTTCTGGTACCCTGGGTTTGTGT
>chr16 25082379 gi|108082263|gb|DQ591009.1| Homo sapiens piRNA piR-58121, complete sequence U +
TGTCATGTCTGTAATGCTCAACAATTTA
>chr16 25082467 gi|108055005|gb|DQ573751.1| Homo sapiens piRNA piR-41863, complete sequence U +
TCATAGTTGTCTTGAGGATTAGGTGGGT
>chr16 25082479 gi|108067977|gb|DQ580901.1| Homo sapiens piRNA piR-49013, complete sequence U +
TGAGGATTAGGTGGGTTAATATTTGTAAAG
>chr16 25082963 gi|108061928|gb|DQ577758.1| Homo sapiens piRNA piR-45870, complete sequence U +
TCTGAGCAATATGCCTTCAGTGGCCAACT
>chr16 25082965 gi|108067281|gb|DQ580542.1| Homo sapiens piRNA piR-48654, complete sequence U +
TGAGCAATATGCCTTCAGTGGCCAACTGGAA
>chr16 25083060 gi|108071763|gb|DQ582906.1| Homo sapiens piRNA piR-33018, complete sequence U +
CCCATGTACTCATCGTGGAACACGGAAGC
>chr16 25083069 gi|108055057|gb|DQ573803.1| Homo sapiens piRNA piR-41915, complete sequence U +
TCATCGTGGAACACGGAAGCATGATGGGTAC
>chr16 25083069 gi|108055056|gb|DQ573802.1| Homo sapiens piRNA piR-41914, complete sequence U +
TCATCGTGGAACACGGAAGCATGATGGGTA
>chr16 25083072 gi|108060701|gb|DQ577125.1| Homo sapiens piRNA piR-45237, complete sequence U +
TCGTGGAACACGGAAGCATGATGGGTACCA
>chr16 25083072 gi|108060699|gb|DQ577124.1| Homo sapiens piRNA piR-45236, complete sequence U +
TCGTGGAACACGGAAGCATGATGGGTACC
>chr16 25083072 gi|108060697|gb|DQ577123.1| Homo sapiens piRNA piR-45235, complete sequence U +
TCGTGGAACACGGAAGCATGATGGGTAC
>chr16 25083072 gi|108060695|gb|DQ577122.1| Homo sapiens piRNA piR-45234, complete sequence U +
TCGTGGAACACGGAAGCATGATGGGTA
>chr16 25083077 gi|108091377|gb|DQ596056.1| Homo sapiens piRNA piR-34122, complete sequence U +
GAACACGGAAGCATGATGGGTACCACCCGAA
>chr16 25083085 gi|108051366|gb|DQ570112.1| Homo sapiens piRNA piR-30224, complete sequence U +
AAGCATGATGGGTACCACCCGAATGGAGGGG
>chr16 25083138 gi|108079224|gb|DQ587970.1| Homo sapiens piRNA piR-55082, complete sequence U +
TGGCCTCCCTGAATGTGTTGACTTCAGGAC
>chr16 25083138 gi|108079223|gb|DQ587969.1| Homo sapiens piRNA piR-55081, complete sequence U +
TGGCCTCCCTGAATGTGTTGACTTCAGGA
>chr16 25083147 gi|108064809|gb|DQ579263.1| Homo sapiens piRNA piR-47375, complete sequence U +
TGAATGTGTTGACTTCAGGACTCGCTGCCGGT
>chr16 25083224 gi|108055190|gb|DQ573936.1| Homo sapiens piRNA piR-42048, complete sequence M +
TCATTTCTGCCTTTCTGTTGTAATTGATGCC
>chr16 25083231 gi|108076120|gb|DQ585198.1| Homo sapiens piRNA piR-52310, complete sequence M +
TGCCTTTCTGTTGTAATTGATGCCAATAGC
>chr16 25083236 gi|108088894|gb|DQ594766.1| Homo sapiens piRNA piR-60878, complete sequence M +
TTCTGTTGTAATTGATGCCAATAGCTGCCA
>chr16 25083236 gi|108088892|gb|DQ594765.1| Homo sapiens piRNA piR-60877, complete sequence M +
TTCTGTTGTAATTGATGCCAATAGCTGCC
>chr16 25083241 gi|108090455|gb|DQ595580.1| Homo sapiens piRNA piR-61692, complete sequence M +
TTGTAATTGATGCCAATAGCTGCCAGTCCTAA
>chr16 25083244 gi|108098238|gb|DQ599663.1| Homo sapiens piRNA piR-37729, complete sequence M +
TAATTGATGCCAATAGCTGCCAGTCCTAA
>chr16 25083313 gi|108055190|gb|DQ573936.1| Homo sapiens piRNA piR-42048, complete sequence M +
TCATTTCTGCCTTTCTGTTGTAATTGATGCC
>chr16 25083320 gi|108076120|gb|DQ585198.1| Homo sapiens piRNA piR-52310, complete sequence M +
TGCCTTTCTGTTGTAATTGATGCCAATAGC
>chr16 25083325 gi|108088894|gb|DQ594766.1| Homo sapiens piRNA piR-60878, complete sequence M +
TTCTGTTGTAATTGATGCCAATAGCTGCCA
>chr16 25083325 gi|108088892|gb|DQ594765.1| Homo sapiens piRNA piR-60877, complete sequence M +
TTCTGTTGTAATTGATGCCAATAGCTGCC
>chr16 25083330 gi|108090455|gb|DQ595580.1| Homo sapiens piRNA piR-61692, complete sequence M +
TTGTAATTGATGCCAATAGCTGCCAGTCCTAA
>chr16 25083333 gi|108098238|gb|DQ599663.1| Homo sapiens piRNA piR-37729, complete sequence M +
TAATTGATGCCAATAGCTGCCAGTCCTAA
>chr16 25083367 gi|108052838|gb|DQ571584.1| Homo sapiens piRNA piR-31696, complete sequence M +
ATCCTGCAGTGCTTGCTTTCTTGCTTTAGGA
>chr16 25083370 gi|108086943|gb|DQ593748.1| Homo sapiens piRNA piR-33860, complete sequence M +
CTGCAGTGCTTGCTTTCTTGCTTTAGGAAC
>chr16 25083371 gi|108073531|gb|DQ583840.1| Homo sapiens piRNA piR-50952, complete sequence M +
TGCAGTGCTTGCTTTCTTGCTTTAGGAACGC
>chr16 25083371 gi|108073529|gb|DQ583839.1| Homo sapiens piRNA piR-50951, complete sequence M +
TGCAGTGCTTGCTTTCTTGCTTTAGGAAC
>chr16 25083456 gi|108052838|gb|DQ571584.1| Homo sapiens piRNA piR-31696, complete sequence M +
ATCCTGCAGTGCTTGCTTTCTTGCTTTAGGA
>chr16 25083491 gi|108055190|gb|DQ573936.1| Homo sapiens piRNA piR-42048, complete sequence M +
TCATTTCTGCCTTTCTGTTGTAATTGATGCC
>chr16 25083498 gi|108076120|gb|DQ585198.1| Homo sapiens piRNA piR-52310, complete sequence M +
TGCCTTTCTGTTGTAATTGATGCCAATAGC
>chr16 25083503 gi|108088894|gb|DQ594766.1| Homo sapiens piRNA piR-60878, complete sequence M +
TTCTGTTGTAATTGATGCCAATAGCTGCCA
>chr16 25083503 gi|108088892|gb|DQ594765.1| Homo sapiens piRNA piR-60877, complete sequence M +
TTCTGTTGTAATTGATGCCAATAGCTGCC
>chr16 25083508 gi|108090455|gb|DQ595580.1| Homo sapiens piRNA piR-61692, complete sequence M +
TTGTAATTGATGCCAATAGCTGCCAGTCCTAA
>chr16 25083511 gi|108098238|gb|DQ599663.1| Homo sapiens piRNA piR-37729, complete sequence M +
TAATTGATGCCAATAGCTGCCAGTCCTAA
>chr16 25083545 gi|108052838|gb|DQ571584.1| Homo sapiens piRNA piR-31696, complete sequence M +
ATCCTGCAGTGCTTGCTTTCTTGCTTTAGGA
>chr16 25083548 gi|108086943|gb|DQ593748.1| Homo sapiens piRNA piR-33860, complete sequence M +
CTGCAGTGCTTGCTTTCTTGCTTTAGGAAC
>chr16 25083549 gi|108073531|gb|DQ583840.1| Homo sapiens piRNA piR-50952, complete sequence M +
TGCAGTGCTTGCTTTCTTGCTTTAGGAACGC
>chr16 25083549 gi|108073529|gb|DQ583839.1| Homo sapiens piRNA piR-50951, complete sequence M +
TGCAGTGCTTGCTTTCTTGCTTTAGGAAC
>chr16 25083580 gi|108055190|gb|DQ573936.1| Homo sapiens piRNA piR-42048, complete sequence M +
TCATTTCTGCCTTTCTGTTGTAATTGATGCC
>chr16 25083587 gi|108076120|gb|DQ585198.1| Homo sapiens piRNA piR-52310, complete sequence M +
TGCCTTTCTGTTGTAATTGATGCCAATAGC
>chr16 25083592 gi|108088894|gb|DQ594766.1| Homo sapiens piRNA piR-60878, complete sequence M +
TTCTGTTGTAATTGATGCCAATAGCTGCCA
>chr16 25083592 gi|108088892|gb|DQ594765.1| Homo sapiens piRNA piR-60877, complete sequence M +
TTCTGTTGTAATTGATGCCAATAGCTGCC
>chr16 25083597 gi|108090455|gb|DQ595580.1| Homo sapiens piRNA piR-61692, complete sequence M +
TTGTAATTGATGCCAATAGCTGCCAGTCCTAA
>chr16 25083600 gi|108098238|gb|DQ599663.1| Homo sapiens piRNA piR-37729, complete sequence M +
TAATTGATGCCAATAGCTGCCAGTCCTAA
>chr16 25083634 gi|108052838|gb|DQ571584.1| Homo sapiens piRNA piR-31696, complete sequence M +
ATCCTGCAGTGCTTGCTTTCTTGCTTTAGGA
>chr16 25083637 gi|108086943|gb|DQ593748.1| Homo sapiens piRNA piR-33860, complete sequence M +
CTGCAGTGCTTGCTTTCTTGCTTTAGGAAC
>chr16 25083638 gi|108073531|gb|DQ583840.1| Homo sapiens piRNA piR-50952, complete sequence M +
TGCAGTGCTTGCTTTCTTGCTTTAGGAACGC
>chr16 25083638 gi|108073529|gb|DQ583839.1| Homo sapiens piRNA piR-50951, complete sequence M +
TGCAGTGCTTGCTTTCTTGCTTTAGGAAC
>chr16 25083669 gi|108055190|gb|DQ573936.1| Homo sapiens piRNA piR-42048, complete sequence M +
TCATTTCTGCCTTTCTGTTGTAATTGATGCC
>chr16 25083676 gi|108076120|gb|DQ585198.1| Homo sapiens piRNA piR-52310, complete sequence M +
TGCCTTTCTGTTGTAATTGATGCCAATAGC
>chr16 25083681 gi|108088892|gb|DQ594765.1| Homo sapiens piRNA piR-60877, complete sequence M +
TTCTGTTGTAATTGATGCCAATAGCTGCC
>chr16 25083684 gi|108084324|gb|DQ592370.1| Homo sapiens piRNA piR-59482, complete sequence U +
TGTTGTAATTGATGCCAATAGCTGCCGGTC
>chr16 25083686 gi|108090457|gb|DQ595581.1| Homo sapiens piRNA piR-61693, complete sequence U +
TTGTAATTGATGCCAATAGCTGCCGGTCC
>chr16 25083724 gi|108059318|gb|DQ576400.1| Homo sapiens piRNA piR-44512, complete sequence U +
TCCTGCAGTGCTTGCTTTCTTGCTTCAGGA
>chr16 25083732 gi|108077520|gb|DQ586266.1| Homo sapiens piRNA piR-53378, complete sequence U +
TGCTTGCTTTCTTGCTTCAGGAACGCTCA
>chr16 25083758 gi|108055190|gb|DQ573936.1| Homo sapiens piRNA piR-42048, complete sequence M +
TCATTTCTGCCTTTCTGTTGTAATTGATGCC
>chr16 25083765 gi|108076118|gb|DQ585197.1| Homo sapiens piRNA piR-52309, complete sequence U +
TGCCTTTCTGTTGTAATTGATGCCAATAAC
>chr16 25083765 gi|108076116|gb|DQ585196.1| Homo sapiens piRNA piR-52308, complete sequence U +
TGCCTTTCTGTTGTAATTGATGCCAATAA
>chr16 25083777 gi|108095728|gb|DQ598345.1| Homo sapiens piRNA piR-36411, complete sequence U +
GTAATTGATGCCAATAACTTGTAGTTTGCTG
>chr16 25083813 gi|108061799|gb|DQ577692.1| Homo sapiens piRNA piR-45804, complete sequence U +
TCTGAAGCTCTGATGCTTCCTACGTATCTC
>chr16 25083848 gi|108054440|gb|DQ573186.1| Homo sapiens piRNA piR-41298, complete sequence U +
TCACTACAAAGATTTTGAAGTCCCTCATTCT
>chr16 25083911 gi|108059956|gb|DQ576731.1| Homo sapiens piRNA piR-44843, complete sequence U +
TCCTTTATCTCACCGTTAGGGAACTCTTCCC
>chr16 25083959 gi|108067294|gb|DQ580549.1| Homo sapiens piRNA piR-48661, complete sequence U +
TGAGCACACTTGAGATGTGGCCACATTGCTGC
>chr16 25083959 gi|108067292|gb|DQ580548.1| Homo sapiens piRNA piR-48660, complete sequence U +
TGAGCACACTTGAGATGTGGCCACATTGC
>chr16 25083995 gi|108089668|gb|DQ595166.1| Homo sapiens piRNA piR-61278, complete sequence U +
TTGCTCCAAGGAACAGCTTAAGCCAGAG
>chr16 25084147 gi|108052053|gb|DQ570799.1| Homo sapiens piRNA piR-30911, complete sequence U +
AGAGAAACTCGCAATGAGATGCTTCTAGGC
>chr16 25084431 gi|108076163|gb|DQ585221.1| Homo sapiens piRNA piR-52333, complete sequence U +
TGCCTTTTCCTGAGTGTGCATGAGTGCGT
>chr16 25084438 gi|108059239|gb|DQ576358.1| Homo sapiens piRNA piR-44470, complete sequence U +
TCCTGAGTGTGCATGAGTGCGTGTGTCAGG
>chr16 25084445 gi|108083012|gb|DQ591690.1| Homo sapiens piRNA piR-58802, complete sequence U +
TGTGCATGAGTGCGTGTGTCAGGGAGAA
>chr16 25084613 gi|108080914|gb|DQ589660.1| Homo sapiens piRNA piR-56772, complete sequence U +
TGGGTTATGACAAATGTCTGCATCTGTGCCT
>chr16 25084618 gi|108053466|gb|DQ572212.1| Homo sapiens piRNA piR-40324, complete sequence U +
TATGACAAATGTCTGCATCTGTGCCTAAGC
>chr16 25084643 gi|108097634|gb|DQ599349.1| Homo sapiens piRNA piR-37415, complete sequence U +
TAAGCAGTACCCTGAGGAGGACACTGAACGT
>chr16 25085035 gi|108082921|gb|DQ591642.1| Homo sapiens piRNA piR-58754, complete sequence U +
TGTGCAGAACCTATACTGAACCTATACTGAAC
>chr16 25085219 gi|108085379|gb|DQ592916.1| Homo sapiens piRNA piR-33028, complete sequence U +
CCCCACTGCTGCTGACTCTAACTGTGTTCC
>chr16 25086981 gi|108081275|gb|DQ590021.1| Homo sapiens piRNA piR-57133, complete sequence M -
TGGTCTCAAACTCCTGACTTCAGGTGATC
>chr16 25087605 gi|108067205|gb|DQ580502.1| Homo sapiens piRNA piR-48614, complete sequence U +
TGAGATTGTAAGGGCCAACTTTGAGGGA
>chr16 25087986 gi|108068522|gb|DQ581188.1| Homo sapiens piRNA piR-49300, complete sequence U +
TGAGTCTCCTTCATATCAATGAGTAAAGGTC
