# Supplementary material for: proTRAC - a software for probabilistic piRNA cluster detection, visualization and analysis
Source: BMC Bioinformatics. 2012 Jan 10;13:5. doi: 10.1186/1471-2105-13-5 (PMC3293768; doi:10.1186/1471-2105-13-5)
Supplement: Additional file 4 — proTRAC results folder containing a picture and a FASTA file for each detected human cluster. After decompression, the folder can be opened as former session in proTRAC. Alternatively, each file can be opened separately with any standard text-editor or graphic-viewer respectively. [file 1471-2105-13-5-S4.ZIP › proTRAC_results_human/monodirectional_clusters/Cluster_139.fas]

>chr16 33237844 gi|108056272|gb|DQ574817.1| Homo sapiens piRNA piR-42929, complete sequence M -
TCCATCCAGCCAAGCCAGCCAAGCCA
>chr16 33238434 gi|108056272|gb|DQ574817.1| Homo sapiens piRNA piR-42929, complete sequence M -
TCCATCCAGCCAAGCCAGCCAAGCCA
>chr16 33238545 gi|108052218|gb|DQ570964.1| Homo sapiens piRNA piR-31076, complete sequence M -
AGCCAAGCCAGCCATCCAGCCAAGCCTGC
>chr16 33238562 gi|108093670|gb|DQ597257.1| Homo sapiens piRNA piR-35323, complete sequence M -
GCCACATAGCCAGCCAAGCCAGCCAAGCCAGC
>chr16 33238569 gi|108052216|gb|DQ570962.1| Homo sapiens piRNA piR-31074, complete sequence M -
AGCCAAGCCACATAGCCAGCCAAGCCAGCCA
>chr16 33238595 gi|108052216|gb|DQ570962.1| Homo sapiens piRNA piR-31074, complete sequence M -
AGCCAAGCCACATAGCCAGCCAAGCCAGCCA
>chr16 33238969 gi|108052218|gb|DQ570964.1| Homo sapiens piRNA piR-31076, complete sequence M -
AGCCAAGCCAGCCATCCAGCCAAGCCTGC
>chr16 33238986 gi|108093670|gb|DQ597257.1| Homo sapiens piRNA piR-35323, complete sequence M -
GCCACATAGCCAGCCAAGCCAGCCAAGCCAGC
>chr16 33238993 gi|108052216|gb|DQ570962.1| Homo sapiens piRNA piR-31074, complete sequence M -
AGCCAAGCCACATAGCCAGCCAAGCCAGCCA
>chr16 33239524 gi|108056272|gb|DQ574817.1| Homo sapiens piRNA piR-42929, complete sequence M -
TCCATCCAGCCAAGCCAGCCAAGCCA
>chr16 33239643 gi|108093670|gb|DQ597257.1| Homo sapiens piRNA piR-35323, complete sequence M -
GCCACATAGCCAGCCAAGCCAGCCAAGCCAGC
>chr16 33239650 gi|108052216|gb|DQ570962.1| Homo sapiens piRNA piR-31074, complete sequence M -
AGCCAAGCCACATAGCCAGCCAAGCCAGCCA
>chr16 33239676 gi|108052216|gb|DQ570962.1| Homo sapiens piRNA piR-31074, complete sequence M -
AGCCAAGCCACATAGCCAGCCAAGCCAGCCA
>chr16 33240371 gi|108056272|gb|DQ574817.1| Homo sapiens piRNA piR-42929, complete sequence M -
TCCATCCAGCCAAGCCAGCCAAGCCA
>chr16 33240482 gi|108052218|gb|DQ570964.1| Homo sapiens piRNA piR-31076, complete sequence M -
AGCCAAGCCAGCCATCCAGCCAAGCCTGC
>chr16 33240568 gi|108052218|gb|DQ570964.1| Homo sapiens piRNA piR-31076, complete sequence M -
AGCCAAGCCAGCCATCCAGCCAAGCCTGC
>chr16 33240585 gi|108093670|gb|DQ597257.1| Homo sapiens piRNA piR-35323, complete sequence M -
GCCACATAGCCAGCCAAGCCAGCCAAGCCAGC
>chr16 33240592 gi|108052216|gb|DQ570962.1| Homo sapiens piRNA piR-31074, complete sequence M -
AGCCAAGCCACATAGCCAGCCAAGCCAGCCA
>chr16 33240618 gi|108052216|gb|DQ570962.1| Homo sapiens piRNA piR-31074, complete sequence M -
AGCCAAGCCACATAGCCAGCCAAGCCAGCCA
