# Supplementary material for: proTRAC - a software for probabilistic piRNA cluster detection, visualization and analysis
Source: BMC Bioinformatics. 2012 Jan 10;13:5. doi: 10.1186/1471-2105-13-5 (PMC3293768; doi:10.1186/1471-2105-13-5)
Supplement: Additional file 4 — proTRAC results folder containing a picture and a FASTA file for each detected human cluster. After decompression, the folder can be opened as former session in proTRAC. Alternatively, each file can be opened separately with any standard text-editor or graphic-viewer respectively. [file 1471-2105-13-5-S4.ZIP › proTRAC_results_human/monodirectional_clusters/Cluster_14.fas]

>chr2 111153820 gi|108070465|gb|DQ582222.1| Homo sapiens piRNA piR-32334, complete sequence M +
CAGACAGTGGAAGTGCTCGTGTCCCAAGGGC
>chr2 111153827 gi|108077920|gb|DQ586666.1| Homo sapiens piRNA piR-53778, complete sequence M +
TGGAAGTGCTCGTGTCCCAAGGGCTTCCTGC
>chr2 111153827 gi|108077919|gb|DQ586665.1| Homo sapiens piRNA piR-53777, complete sequence M +
TGGAAGTGCTCGTGTCCCAAGGGCTTC
>chr2 111154012 gi|108063010|gb|DQ578335.1| Homo sapiens piRNA piR-46447, complete sequence M +
TCTTGAGGGACGCTAGAGGTAGTAGATGTGT
>chr2 111154015 gi|108068091|gb|DQ580961.1| Homo sapiens piRNA piR-49073, complete sequence M +
TGAGGGACGCTAGAGGTAGTAGATGTGTCT
>chr2 111154031 gi|108102430|gb|DQ601863.1| Homo sapiens piRNA piR-39929, complete sequence M +
TAGTAGATGTGTCTGTGTGACTCCCAAA
>chr2 111154059 gi|108053292|gb|DQ572038.1| Homo sapiens piRNA piR-40150, complete sequence M +
TATACAGCAGGAGCCGATTTGGCAGAGAGAC
>chr2 111154094 gi|108074223|gb|DQ584200.1| Homo sapiens piRNA piR-51312, complete sequence M +
TGCCAATGCCATGTTCAGAGTGGAGGTCGAC
>chr2 111154094 gi|108074221|gb|DQ584199.1| Homo sapiens piRNA piR-51311, complete sequence M +
TGCCAATGCCATGTTCAGAGTGGAGGTC
>chr2 111154100 gi|108074908|gb|DQ584556.1| Homo sapiens piRNA piR-51668, complete sequence M +
TGCCATGTTCAGAGTGGAGGTCGACTTGA
>chr2 111154125 gi|108089192|gb|DQ594920.1| Homo sapiens piRNA piR-61032, complete sequence M +
TTGAGAGCCACTGATCTGAGCAGCATGA
>chr2 111154126 gi|108066899|gb|DQ580342.1| Homo sapiens piRNA piR-48454, complete sequence M +
TGAGAGCCACTGATCTGAGCAGCATGAAGT
>chr2 111154136 gi|108069281|gb|DQ581602.1| Homo sapiens piRNA piR-49714, complete sequence M +
TGATCTGAGCAGCATGAAGTCCCCTGACAT
>chr2 111154383 gi|108100031|gb|DQ600605.1| Homo sapiens piRNA piR-38671, complete sequence M +
TACTGGCTGCAGCAGCAATTGATTGC
>chr2 111154504 gi|108058951|gb|DQ576210.1| Homo sapiens piRNA piR-44322, complete sequence M +
TCCTCCACTGCCATTGTCATAAAGCATGGG
>chr2 111154512 gi|108074960|gb|DQ584585.1| Homo sapiens piRNA piR-51697, complete sequence M +
TGCCATTGTCATAAAGCATGGGGTTGGC
>chr2 111154542 gi|108080605|gb|DQ589351.1| Homo sapiens piRNA piR-56463, complete sequence M +
TGGGGTCATTTGGAGTGCAGCGGTCCAAG
>chr2 111154565 gi|108055444|gb|DQ574190.1| Homo sapiens piRNA piR-42302, complete sequence M +
TCCAAGTATCAGGAGCAGCGTACTCTCAAA
>chr2 111154654 gi|108092833|gb|DQ596825.1| Homo sapiens piRNA piR-34891, complete sequence M +
GAGTTCTTGGCCTAGAGCATTTCACCCCTC
