# Supplementary material for: proTRAC - a software for probabilistic piRNA cluster detection, visualization and analysis
Source: BMC Bioinformatics. 2012 Jan 10;13:5. doi: 10.1186/1471-2105-13-5 (PMC3293768; doi:10.1186/1471-2105-13-5)
Supplement: Additional file 4 — proTRAC results folder containing a picture and a FASTA file for each detected human cluster. After decompression, the folder can be opened as former session in proTRAC. Alternatively, each file can be opened separately with any standard text-editor or graphic-viewer respectively. [file 1471-2105-13-5-S4.ZIP › proTRAC_results_human/monodirectional_clusters/Cluster_142.fas]

>chr16 89292730 gi|108075919|gb|DQ585095.1| Homo sapiens piRNA piR-52207, complete sequence M -
TGCCTGTAATCCCAGCTACTCAGGAGGCTG
>chr16 89292739 gi|108081602|gb|DQ590348.1| Homo sapiens piRNA piR-57460, complete sequence M -
TGGTGGCGCATGCCTGTAATCCCAGCTACTC
>chr16 89292824 gi|108070237|gb|DQ582102.1| Homo sapiens piRNA piR-32214, complete sequence M -
CACCTGAGGTCGGGAGTTCAAGACCAGC
>chr16 89294392 gi|108073287|gb|DQ583714.1| Homo sapiens piRNA piR-50826, complete sequence U +
TGCAGGAAATCCTTCAGAAATTCCTCGTGCC
>chr16 89294594 gi|108060682|gb|DQ577115.1| Homo sapiens piRNA piR-45227, complete sequence U +
TCGTGCACATAAGAACCCACACCGGTGAGA
>chr16 89295610 gi|108067406|gb|DQ580606.1| Homo sapiens piRNA piR-48718, complete sequence M +
TGAGCAGTGTAGGCTCTGGTTGGTTAGTC
>chr16 89295610 gi|108067404|gb|DQ580605.1| Homo sapiens piRNA piR-48717, complete sequence M +
TGAGCAGTGTAGGCTCTGGTTGGTTAGT
>chr16 89295630 gi|108081784|gb|DQ590530.1| Homo sapiens piRNA piR-57642, complete sequence M +
TGGTTAGTCTTGAGGATCCAGATGTGATTC
>chr16 89295682 gi|108081784|gb|DQ590530.1| Homo sapiens piRNA piR-57642, complete sequence M +
TGGTTAGTCTTGAGGATCCAGATGTGATTC
>chr16 89295788 gi|108081784|gb|DQ590530.1| Homo sapiens piRNA piR-57642, complete sequence M +
TGGTTAGTCTTGAGGATCCAGATGTGATTC
>chr16 89295820 gi|108067406|gb|DQ580606.1| Homo sapiens piRNA piR-48718, complete sequence M +
TGAGCAGTGTAGGCTCTGGTTGGTTAGTC
>chr16 89295820 gi|108067404|gb|DQ580605.1| Homo sapiens piRNA piR-48717, complete sequence M +
TGAGCAGTGTAGGCTCTGGTTGGTTAGT
>chr16 89295894 gi|108081784|gb|DQ590530.1| Homo sapiens piRNA piR-57642, complete sequence M +
TGGTTAGTCTTGAGGATCCAGATGTGATTC
>chr16 89295946 gi|108081784|gb|DQ590530.1| Homo sapiens piRNA piR-57642, complete sequence M +
TGGTTAGTCTTGAGGATCCAGATGTGATTC
>chr16 89295998 gi|108081784|gb|DQ590530.1| Homo sapiens piRNA piR-57642, complete sequence M +
TGGTTAGTCTTGAGGATCCAGATGTGATTC
>chr16 89296158 gi|108081784|gb|DQ590530.1| Homo sapiens piRNA piR-57642, complete sequence M +
TGGTTAGTCTTGAGGATCCAGATGTGATTC
>chr16 89296190 gi|108067406|gb|DQ580606.1| Homo sapiens piRNA piR-48718, complete sequence M +
TGAGCAGTGTAGGCTCTGGTTGGTTAGTC
>chr16 89296190 gi|108067404|gb|DQ580605.1| Homo sapiens piRNA piR-48717, complete sequence M +
TGAGCAGTGTAGGCTCTGGTTGGTTAGT
>chr16 89296210 gi|108081783|gb|DQ590529.1| Homo sapiens piRNA piR-57641, complete sequence U +
TGGTTAGTCTTAGGTATCCAGATGTGATC
>chr16 89296350 gi|108067406|gb|DQ580606.1| Homo sapiens piRNA piR-48718, complete sequence M +
TGAGCAGTGTAGGCTCTGGTTGGTTAGTC
>chr16 89296350 gi|108067404|gb|DQ580605.1| Homo sapiens piRNA piR-48717, complete sequence M +
TGAGCAGTGTAGGCTCTGGTTGGTTAGT
>chr16 89296404 gi|108067406|gb|DQ580606.1| Homo sapiens piRNA piR-48718, complete sequence M +
TGAGCAGTGTAGGCTCTGGTTGGTTAGTC
>chr16 89296404 gi|108067404|gb|DQ580605.1| Homo sapiens piRNA piR-48717, complete sequence M +
TGAGCAGTGTAGGCTCTGGTTGGTTAGT
>chr16 89297524 gi|108090641|gb|DQ595675.1| Homo sapiens piRNA piR-61787, complete sequence U +
TTGTGGGATTGAGTGTGGCTATTTAGC
>chr16 89298611 gi|108082074|gb|DQ590820.1| Homo sapiens piRNA piR-57932, complete sequence U +
TGTAGGGGAATGCACTAGTTACTGGGAGC
>chr16 89299286 gi|108072342|gb|DQ583205.1| Homo sapiens piRNA piR-50317, complete sequence M +
TGCAACTCAACTCGCACTGCGTATGC
>chr16 89299309 gi|108072342|gb|DQ583205.1| Homo sapiens piRNA piR-50317, complete sequence M +
TGCAACTCAACTCGCACTGCGTATGC
>chr16 89299785 gi|108072342|gb|DQ583205.1| Homo sapiens piRNA piR-50317, complete sequence M +
TGCAACTCAACTCGCACTGCGTATGC
>chr16 89299808 gi|108072342|gb|DQ583205.1| Homo sapiens piRNA piR-50317, complete sequence M +
TGCAACTCAACTCGCACTGCGTATGC
>chr16 89299923 gi|108072342|gb|DQ583205.1| Homo sapiens piRNA piR-50317, complete sequence M +
TGCAACTCAACTCGCACTGCGTATGC
>chr16 89300150 gi|108072342|gb|DQ583205.1| Homo sapiens piRNA piR-50317, complete sequence M +
TGCAACTCAACTCGCACTGCGTATGC
>chr16 89300173 gi|108072342|gb|DQ583205.1| Homo sapiens piRNA piR-50317, complete sequence M +
TGCAACTCAACTCGCACTGCGTATGC
>chr16 89302308 gi|108081958|gb|DQ590704.1| Homo sapiens piRNA piR-57816, complete sequence M +
TGTAATCCCAGCACTTTGGGAGGCCGAGG
>chr16 89303986 gi|108085734|gb|DQ593109.1| Homo sapiens piRNA piR-33221, complete sequence M -
CCTCCCAAAGTGCTGGGATTACAGGCGTGAG
>chr16 89303994 gi|108081958|gb|DQ590704.1| Homo sapiens piRNA piR-57816, complete sequence M +
TGTAATCCCAGCACTTTGGGAGGCCGAGG
>chr16 89304005 gi|108070376|gb|DQ582175.1| Homo sapiens piRNA piR-32287, complete sequence M +
CACTTTGGGAGGCCGAGGCGGGTGGATC
