# Supplementary material for: proTRAC - a software for probabilistic piRNA cluster detection, visualization and analysis
Source: BMC Bioinformatics. 2012 Jan 10;13:5. doi: 10.1186/1471-2105-13-5 (PMC3293768; doi:10.1186/1471-2105-13-5)
Supplement: Additional file 4 — proTRAC results folder containing a picture and a FASTA file for each detected human cluster. After decompression, the folder can be opened as former session in proTRAC. Alternatively, each file can be opened separately with any standard text-editor or graphic-viewer respectively. [file 1471-2105-13-5-S4.ZIP › proTRAC_results_human/monodirectional_clusters/Cluster_143.fas]

>chr17 5032404 gi|108086561|gb|DQ593547.1| Homo sapiens piRNA piR-33659, complete sequence M -
CTCACCTGTCGAATGGGTACATTCGGGAAC
>chr17 5032646 gi|108085389|gb|DQ592921.1| Homo sapiens piRNA piR-33033, complete sequence M -
CCCCAGGTGTGTTCTGAGGACCCTTCCCTC
>chr17 5033033 gi|108083134|gb|DQ591753.1| Homo sapiens piRNA piR-58865, complete sequence U -
TGTGCTCATGGAAACCATGTCTCTCAGGGA
>chr17 5033140 gi|108079175|gb|DQ587921.1| Homo sapiens piRNA piR-55033, complete sequence M -
TGGCCCTTCAGTCTAACCAGTGAAGCTGC
>chr17 5033287 gi|108096171|gb|DQ598579.1| Homo sapiens piRNA piR-36645, complete sequence M -
GTGGATGTGAACTGCGGTCAGGCACCAGA
>chr17 5033296 gi|108056025|gb|DQ574689.1| Homo sapiens piRNA piR-42801, complete sequence M -
TCCAGGGATGTGGATGTGAACTGCGGTCA
>chr17 5033297 gi|108088085|gb|DQ594352.1| Homo sapiens piRNA piR-60464, complete sequence M -
TTCCAGGGATGTGGATGTGAACTGCGGTC
>chr17 5033339 gi|108064781|gb|DQ579248.1| Homo sapiens piRNA piR-47360, complete sequence M -
TGAATGGTGTCCACCTGCCAAGGGTGAAGAGC
>chr17 5033664 gi|108078101|gb|DQ586847.1| Homo sapiens piRNA piR-53959, complete sequence U +
TGGACATGGTAGAGAATGCAGATAGTTTGC
>chr17 5033888 gi|108078879|gb|DQ587625.1| Homo sapiens piRNA piR-54737, complete sequence M -
TGGCAGCCCAGCTCGGTGTCCCTGTAACCC
>chr17 5035367 gi|108094289|gb|DQ597600.1| Homo sapiens piRNA piR-35666, complete sequence M -
GCTGGAGCTGAGAAAGGTTAGCCCTGA
>chr17 5035367 gi|108077294|gb|DQ586040.1| Homo sapiens piRNA piR-53152, complete sequence M -
TGCTGGAGCTGAGAAAGGTTAGCCCTGA
>chr17 5035697 gi|108057606|gb|DQ575501.1| Homo sapiens piRNA piR-43613, complete sequence M -
TCCCGTGCAGTCACAGGAGGCAGCTCC
>chr17 5035967 gi|108051776|gb|DQ570522.1| Homo sapiens piRNA piR-30634, complete sequence M +
ACCTAGAGGCTGGGACCTAAGACTGGTGT
>chr17 5036573 gi|108057961|gb|DQ575685.1| Homo sapiens piRNA piR-43797, complete sequence M -
TCCCTTCCCAGGACTGAAAGAGTGGATGGA
>chr17 5036687 gi|108082184|gb|DQ590930.1| Homo sapiens piRNA piR-58042, complete sequence M -
TGTCACAGGCCATGGGGTGACCCCAGTGA
>chr17 5037136 gi|108094647|gb|DQ597785.1| Homo sapiens piRNA piR-35851, complete sequence M -
GGAGGAAGCAGCCTCAGAACAGATGGA
>chr17 5037158 gi|108069304|gb|DQ581615.1| Homo sapiens piRNA piR-49727, complete sequence M -
TGATCTGTAGGGCAGGGCCAAGAGGAGG
>chr17 5037163 gi|108085877|gb|DQ593188.1| Homo sapiens piRNA piR-33300, complete sequence M -
CCTTCATGATCTGTAGGGCAGGGCCAAGA
>chr17 5037164 gi|108061531|gb|DQ577552.1| Homo sapiens piRNA piR-45664, complete sequence M -
TCTCCTTCATGATCTGTAGGGCAGGGCCAAG
>chr17 5037165 gi|108059757|gb|DQ576627.1| Homo sapiens piRNA piR-44739, complete sequence M -
TCCTTCATGATCTGTAGGGCAGGGCCAA
>chr17 5037228 gi|108060081|gb|DQ576798.1| Homo sapiens piRNA piR-44910, complete sequence U +
TCGACCTGGACGTGAGGACGACTCTC
>chr17 5037815 gi|108078985|gb|DQ587731.1| Homo sapiens piRNA piR-54843, complete sequence M -
TGGCATGCAGGTTTCATGTGGATGTCA
>chr17 5038123 gi|108053525|gb|DQ572271.1| Homo sapiens piRNA piR-40383, complete sequence M -
TATGCACCCAGCCTCTCCCCGATCCGTCAGC
>chr17 5038256 gi|108070191|gb|DQ582077.1| Homo sapiens piRNA piR-32189, complete sequence U +
CACCCAAAGACTGAACTGGTGTGTGTGCAA
>chr17 5038453 gi|108083970|gb|DQ592186.1| Homo sapiens piRNA piR-59298, complete sequence M -
TGTTAGTTTCACTTTGTCTACAAATCCTAAC
>chr17 5038464 gi|108073160|gb|DQ583635.1| Homo sapiens piRNA piR-50747, complete sequence M -
TGCAGATGCTGTTAGTTTCACTTTGTCTA
>chr17 5038915 gi|108056246|gb|DQ574804.1| Homo sapiens piRNA piR-42916, complete sequence M -
TCCATCAGGCACTTCAGCACCTTGTCCAAA
>chr17 5038916 gi|108056244|gb|DQ574803.1| Homo sapiens piRNA piR-42915, complete sequence M -
TCCATCAGGCACTTCAGCACCTTGTCCAA
>chr17 5038918 gi|108056242|gb|DQ574802.1| Homo sapiens piRNA piR-42914, complete sequence M -
TCCATCAGGCACTTCAGCACCTTGTCC
>chr17 5039007 gi|108055174|gb|DQ573920.1| Homo sapiens piRNA piR-42032, complete sequence M -
TCATTGGAGAGGGCAGAGGTGACTGGG
>chr17 5039278 gi|108090110|gb|DQ595401.1| Homo sapiens piRNA piR-61513, complete sequence M -
TTGGCTGAAAGCCGAGATCACCTGGCCAC
>chr17 5039958 gi|108059691|gb|DQ576593.1| Homo sapiens piRNA piR-44705, complete sequence M -
TCCTGTTGGTCTTGGAGCCCCTGGACTGT
>chr17 5039976 gi|108066347|gb|DQ580045.1| Homo sapiens piRNA piR-48157, complete sequence M -
TGACTTGGGTACCACATGCTCCTGTTGGTC
>chr17 5039984 gi|108080950|gb|DQ589696.1| Homo sapiens piRNA piR-56808, complete sequence M -
TGGGTTGTGACTTGGGTACCACATGCTCC
>chr17 5039987 gi|108095958|gb|DQ598467.1| Homo sapiens piRNA piR-36533, complete sequence M -
GTCTTGGGTTGTGACTTGGGTACCACATGC
>chr17 5039987 gi|108063135|gb|DQ578398.1| Homo sapiens piRNA piR-46510, complete sequence M -
TCTTGGGTTGTGACTTGGGTACCACATGC
>chr17 5039990 gi|108081315|gb|DQ590061.1| Homo sapiens piRNA piR-57173, complete sequence M -
TGGTCTTGGGTTGTGACTTGGGTACCACA
>chr17 5039994 gi|108070119|gb|DQ582038.1| Homo sapiens piRNA piR-32150, complete sequence M -
CACATGGTCTTGGGTTGTGACTTGGGTAC
>chr17 5039996 gi|108074313|gb|DQ584249.1| Homo sapiens piRNA piR-51361, complete sequence M -
TGCCACATGGTCTTGGGTTGTGACTTGGGT
>chr17 5039998 gi|108074312|gb|DQ584248.1| Homo sapiens piRNA piR-51360, complete sequence M -
TGCCACATGGTCTTGGGTTGTGACTTGG
>chr17 5040006 gi|108054384|gb|DQ573130.1| Homo sapiens piRNA piR-41242, complete sequence M -
TCACCTGATGCCACATGGTCTTGGGTTG
>chr17 5041388 gi|108061032|gb|DQ577296.1| Homo sapiens piRNA piR-45408, complete sequence M -
TCTAGGGACAGGGTGGATATCAGGCCAGG
>chr17 5041408 gi|108078622|gb|DQ587368.1| Homo sapiens piRNA piR-54480, complete sequence M -
TGGATGTCTTCATGAGGCGCTCTAGGGAC
>chr17 5041427 gi|108051336|gb|DQ570082.1| Homo sapiens piRNA piR-30194, complete sequence U +
AAGACATCCAGGTGTGGCCTGTGGGCACGT
>chr17 5041469 gi|108088920|gb|DQ594779.1| Homo sapiens piRNA piR-60891, complete sequence U +
TTCTTCGATACCTGGGCCATGAACGAT
>chr17 5041910 gi|108077258|gb|DQ586004.1| Homo sapiens piRNA piR-53116, complete sequence M -
TGCTGCTCTCTGAGGCTGTGGGTGCTT
>chr17 5041961 gi|108054017|gb|DQ572763.1| Homo sapiens piRNA piR-40875, complete sequence M -
TCAAGGCTTGTTGTCCTGGCAACCTTGGAG
>chr17 5046500 gi|108079792|gb|DQ588538.1| Homo sapiens piRNA piR-55650, complete sequence M +
TGGGAAGTGAGGAGCCCCTCTGCCCGGC
>chr17 5046539 gi|108061156|gb|DQ577359.1| Homo sapiens piRNA piR-45471, complete sequence M -
TCTCAATGAGCTGTTGGGTACACCTCCCAG
>chr17 5046768 gi|108063432|gb|DQ578550.1| Homo sapiens piRNA piR-46662, complete sequence M +
TGAAACATGTGCTGTGTCCACTCAGGGT
>chr17 5046775 gi|108083201|gb|DQ591787.1| Homo sapiens piRNA piR-58899, complete sequence M +
TGTGCTGTGTCCACTCAGGGTTAAATGGA
>chr17 5046782 gi|108082298|gb|DQ591044.1| Homo sapiens piRNA piR-58156, complete sequence M +
TGTCCACTCAGGGTTAAATGGATTAAGGG
>chr17 5046807 gi|108052574|gb|DQ571320.1| Homo sapiens piRNA piR-31432, complete sequence M +
AGGGCGGTGCAAGATGTGCTTTGTTAAAC
>chr17 5046823 gi|108077574|gb|DQ586320.1| Homo sapiens piRNA piR-53432, complete sequence M +
TGCTTTGTTAAACAGATGCTTGAAGGCAGC
>chr17 5046823 gi|108077573|gb|DQ586319.1| Homo sapiens piRNA piR-53431, complete sequence M +
TGCTTTGTTAAACAGATGCTTGAAGGCAG
>chr17 5047006 gi|108080901|gb|DQ589647.1| Homo sapiens piRNA piR-56759, complete sequence M -
TGGGTGTTTCTCGCAGAGGGGGATTTGGC
