# Supplementary material for: proTRAC - a software for probabilistic piRNA cluster detection, visualization and analysis
Source: BMC Bioinformatics. 2012 Jan 10;13:5. doi: 10.1186/1471-2105-13-5 (PMC3293768; doi:10.1186/1471-2105-13-5)
Supplement: Additional file 4 — proTRAC results folder containing a picture and a FASTA file for each detected human cluster. After decompression, the folder can be opened as former session in proTRAC. Alternatively, each file can be opened separately with any standard text-editor or graphic-viewer respectively. [file 1471-2105-13-5-S4.ZIP › proTRAC_results_human/monodirectional_clusters/Cluster_144.fas]

>chr17 18285880 gi|108059808|gb|DQ576654.1| Homo sapiens piRNA piR-44766, complete sequence U -
TCCTTCTGCACGATGTTGAGCTCCGCGATC
>chr17 18286602 gi|108081865|gb|DQ590611.1| Homo sapiens piRNA piR-57723, complete sequence U -
TGGTTTACGCTCTGCTCCTGGCTCAGCAGC
>chr17 18286636 gi|108055612|gb|DQ574358.1| Homo sapiens piRNA piR-42470, complete sequence U -
TCCACCATGCGCTTGCCGTCCTCCTC
>chr17 18287095 gi|108052679|gb|DQ571425.1| Homo sapiens piRNA piR-31537, complete sequence M -
AGTAGAGACAGGGTTTCACCATGTTGGCCA
>chr17 18287796 gi|108070376|gb|DQ582175.1| Homo sapiens piRNA piR-32287, complete sequence M +
CACTTTGGGAGGCCGAGGCGGGTGGATC
>chr17 18288581 gi|108067494|gb|DQ580652.1| Homo sapiens piRNA piR-48764, complete sequence M -
TGAGCCCAGGAAGGTGATAGACAGGATGAC
>chr17 18289316 gi|108100956|gb|DQ601094.1| Homo sapiens piRNA piR-39160, complete sequence M -
TAGCAAACCAATGCAGCCTGGTAGCC
>chr17 18289320 gi|108052247|gb|DQ570993.1| Homo sapiens piRNA piR-31105, complete sequence M -
AGCCCTAGCAAACCAATGCAGCCTGGT
>chr17 18289381 gi|108070770|gb|DQ582382.1| Homo sapiens piRNA piR-32494, complete sequence M -
CAGGACTGTGAGACAGTGAGATTCTGT
>chr17 18289521 gi|108091817|gb|DQ596282.1| Homo sapiens piRNA piR-34348, complete sequence U -
GACATGCATAGAGGGAAGACCAGGTGAAGA
>chr17 18289900 gi|108082295|gb|DQ591041.1| Homo sapiens piRNA piR-58153, complete sequence M -
TGTCCACCGTTATAAGAAGGCAGCTGC
>chr17 18290320 gi|108102528|gb|DQ601914.1| Homo sapiens piRNA piR-39980, complete sequence M -
TAGTCCCAGCTACTTGGGAGGCTGAGGCA
>chr17 18290461 gi|108081958|gb|DQ590704.1| Homo sapiens piRNA piR-57816, complete sequence M -
TGTAATCCCAGCACTTTGGGAGGCCGAGG
>chr17 18290642 gi|108095570|gb|DQ598265.1| Homo sapiens piRNA piR-36331, complete sequence M -
GGTCATGACAAATGGCTGGAATCAGGA
>chr17 18290810 gi|108068448|gb|DQ581149.1| Homo sapiens piRNA piR-49261, complete sequence M -
TGAGTAGGTGCAACAAAGACCACAGGGTCCAC
>chr17 18290813 gi|108068446|gb|DQ581148.1| Homo sapiens piRNA piR-49260, complete sequence M -
TGAGTAGGTGCAACAAAGACCACAGGGTC
>chr17 18290829 gi|108094418|gb|DQ597667.1| Homo sapiens piRNA piR-35733, complete sequence U -
GGAAAGCTGAGTAACTGCTGAGTAGGTGCAA
>chr17 18291454 gi|108097270|gb|DQ599156.1| Homo sapiens piRNA piR-37222, complete sequence U -
TAACGTTGTAAGGGTCCTACACTATGGGT
>chr17 18291454 gi|108081930|gb|DQ590676.1| Homo sapiens piRNA piR-57788, complete sequence U -
TGTAACGTTGTAAGGGTCCTACACTATGGGT
>chr17 18291461 gi|108080061|gb|DQ588807.1| Homo sapiens piRNA piR-55919, complete sequence U -
TGGGAGTGTAACGTTGTAAGGGTCCTACAC
>chr17 18291538 gi|108095824|gb|DQ598394.1| Homo sapiens piRNA piR-36460, complete sequence U -
GTCAATGAGGAGAGGAAGATGGACAC
>chr17 18291658 gi|108066789|gb|DQ580284.1| Homo sapiens piRNA piR-48396, complete sequence M -
TGAGACTAGGCTGGGGATGACAGGAGGAC
>chr17 18291725 gi|108088222|gb|DQ594421.1| Homo sapiens piRNA piR-60533, complete sequence U -
TTCCCATGGAGGCCAGATCCAGAGAC
>chr17 18291821 gi|108078590|gb|DQ587336.1| Homo sapiens piRNA piR-54448, complete sequence U -
TGGATGCACTGTCTGGGCCTATTCCTGAGC
>chr17 18291879 gi|108074265|gb|DQ584223.1| Homo sapiens piRNA piR-51335, complete sequence M -
TGCCACAAGGTCCTCTGGGCCATCTCAA
>chr17 18291883 gi|108090591|gb|DQ595650.1| Homo sapiens piRNA piR-61762, complete sequence M -
TTGTGCCACAAGGTCCTCTGGGCCATC
>chr17 18291892 gi|108067711|gb|DQ580763.1| Homo sapiens piRNA piR-48875, complete sequence M -
TGAGCTTCACGCTTGTGCCACAAGGTCCTC
>chr17 18291895 gi|108094221|gb|DQ597565.1| Homo sapiens piRNA piR-35631, complete sequence M -
GCTGAGCTTCACGCTTGTGCCACAAGGTC
>chr17 18291896 gi|108067709|gb|DQ580762.1| Homo sapiens piRNA piR-48874, complete sequence M -
TGAGCTTCACGCTTGTGCCACAAGGT
>chr17 18292048 gi|108067572|gb|DQ580692.1| Homo sapiens piRNA piR-48804, complete sequence U -
TGAGCGGTGGTGTTCAGAGTCCCCTACCAAT
>chr17 18292061 gi|108065660|gb|DQ579688.1| Homo sapiens piRNA piR-47800, complete sequence U -
TGACCAGACCCCTGAGCGGTGGTGTTCAGA
>chr17 18292141 gi|108063289|gb|DQ578475.1| Homo sapiens piRNA piR-46587, complete sequence M -
TGAAAAAGGAGAAAGGGTCACTGAGCAGG
>chr17 18292145 gi|108052309|gb|DQ571055.1| Homo sapiens piRNA piR-31167, complete sequence M -
AGCTGAAAAAGGAGAAAGGGTCACTGAG
>chr17 18292254 gi|108078328|gb|DQ587074.1| Homo sapiens piRNA piR-54186, complete sequence M -
TGGAGCTACCTCTAGCTGCAGCACTGCCTC
>chr17 18292571 gi|108070218|gb|DQ582092.1| Homo sapiens piRNA piR-32204, complete sequence M -
CACCGGCAGAATGAAAAGGTCCTGAGGCAGC
>chr17 18292740 gi|108071417|gb|DQ582725.1| Homo sapiens piRNA piR-32837, complete sequence M -
CCAGGGAGCAAATCAGGGGCAAATAGCC
>chr17 18292998 gi|108053359|gb|DQ572105.1| Homo sapiens piRNA piR-40217, complete sequence M -
TATCAGAGATTTTCAGATAGCCTCAAAAAC
>chr17 18293187 gi|108078352|gb|DQ587098.1| Homo sapiens piRNA piR-54210, complete sequence U -
TGGAGGAAAGTGATTGATCTGCCGGAGAC
>chr17 18293194 gi|108076895|gb|DQ585641.1| Homo sapiens piRNA piR-52753, complete sequence U -
TGCTATGGATGGAGGAAAGTGATTGATCTGC
>chr17 18293197 gi|108076894|gb|DQ585640.1| Homo sapiens piRNA piR-52752, complete sequence U -
TGCTATGGATGGAGGAAAGTGATTGATC
>chr17 18293414 gi|108077546|gb|DQ586292.1| Homo sapiens piRNA piR-53404, complete sequence U -
TGCTTGTGCCGTGAAACTTAGCCTAGGAGT
>chr17 18293859 gi|108078180|gb|DQ586926.1| Homo sapiens piRNA piR-54038, complete sequence M -
TGGACTAGGGGCTGCGGAGCCCAGTGGTTGC
>chr17 18294015 gi|108055731|gb|DQ574477.1| Homo sapiens piRNA piR-42589, complete sequence U -
TCCAGAAAGTATATCAGGCAGCCTTGGAGT
>chr17 18294080 gi|108055503|gb|DQ574249.1| Homo sapiens piRNA piR-42361, complete sequence M -
TCCAATTTTGAGGTCTTGGAAGAAGCTGCA
>chr17 18294081 gi|108055502|gb|DQ574248.1| Homo sapiens piRNA piR-42360, complete sequence M -
TCCAATTTTGAGGTCTTGGAAGAAGCTGC
>chr17 18294095 gi|108091695|gb|DQ596220.1| Homo sapiens piRNA piR-34286, complete sequence M -
GACAAGTTCACGTTGTCCAATTTTGAGGTC
>chr17 18294095 gi|108052022|gb|DQ570768.1| Homo sapiens piRNA piR-30880, complete sequence M -
AGACAAGTTCACGTTGTCCAATTTTGAGGTC
>chr17 18294227 gi|108053650|gb|DQ572396.1| Homo sapiens piRNA piR-40508, complete sequence M -
TATGTTTAGGAGGAGGTGGTAATGCTGG
>chr17 18294257 gi|108052369|gb|DQ571115.1| Homo sapiens piRNA piR-31227, complete sequence U -
AGGAAGTTTACCAGGAAATAGAGCTCTCAGG
>chr17 18294621 gi|108058707|gb|DQ576084.1| Homo sapiens piRNA piR-44196, complete sequence M -
TCCTAGGGATGGTGGTGACTTCCTCAAAAGG
>chr17 18294624 gi|108058705|gb|DQ576083.1| Homo sapiens piRNA piR-44195, complete sequence M -
TCCTAGGGATGGTGGTGACTTCCTCAAA
>chr17 18294749 gi|108051511|gb|DQ570257.1| Homo sapiens piRNA piR-30369, complete sequence M -
ACACAGAGCCAAACCTGTGAGGGTCTCAGTC
>chr17 18294760 gi|108090222|gb|DQ595458.1| Homo sapiens piRNA piR-61570, complete sequence M -
TTGGGTGGGGACACAGAGCCAAACCTGTGA
>chr17 18294760 gi|108080834|gb|DQ589580.1| Homo sapiens piRNA piR-56692, complete sequence M -
TGGGTGGGGACACAGAGCCAAACCTGTGA
>chr17 18294810 gi|108058592|gb|DQ576025.1| Homo sapiens piRNA piR-44137, complete sequence M -
TCCTACCAGGTTCCTCCCTTGACACAGGAGA
>chr17 18294872 gi|108066468|gb|DQ580111.1| Homo sapiens piRNA piR-48223, complete sequence M -
TGAGAACTACCTCACTATCCGGGGAGCAGC
>chr17 18294875 gi|108059207|gb|DQ576341.1| Homo sapiens piRNA piR-44453, complete sequence M -
TCCTGAGAACTACCTCACTATCCGGGGAGC
>chr17 18294903 gi|108097900|gb|DQ599489.1| Homo sapiens piRNA piR-37555, complete sequence M -
TAAGTGCCACATTTTGAAACCATCAGCTCTC
>chr17 18294999 gi|108072962|gb|DQ583528.1| Homo sapiens piRNA piR-50640, complete sequence M -
TGCACTTCAGGAAACTTGCAATCACGGC
>chr17 18295002 gi|108066338|gb|DQ580040.1| Homo sapiens piRNA piR-48152, complete sequence M -
TGACTTGCACTTCAGGAAACTTGCAATCAC
>chr17 18295278 gi|108055730|gb|DQ574476.1| Homo sapiens piRNA piR-42588, complete sequence M -
TCCAGAAAGCATATCAGGCAGCCTTGGGGT
>chr17 18295358 gi|108091697|gb|DQ596221.1| Homo sapiens piRNA piR-34287, complete sequence M -
GACAAGTTCATGTTGTCCAGTTTTGAGGTC
>chr17 18295497 gi|108099567|gb|DQ600366.1| Homo sapiens piRNA piR-38432, complete sequence M -
TACGAAGCCACCATGAGGACGAAAGAG
>chr17 18295689 gi|108060517|gb|DQ577030.1| Homo sapiens piRNA piR-45142, complete sequence M -
TCGGGATCGGAAATCTGGGCAGATTTGGGA
>chr17 18295776 gi|108085389|gb|DQ592921.1| Homo sapiens piRNA piR-33033, complete sequence M -
CCCCAGGTGTGTTCTGAGGACCCTTCCCTC
>chr17 18295836 gi|108070451|gb|DQ582215.1| Homo sapiens piRNA piR-32327, complete sequence U -
CAGACAAGGGACTATGTGTGTCCAGTGGGT
>chr17 18295840 gi|108056912|gb|DQ575145.1| Homo sapiens piRNA piR-43257, complete sequence U -
TCCCAGACAAGGGACTATGTGTGTCCAGT
>chr17 18295971 gi|108097384|gb|DQ599215.1| Homo sapiens piRNA piR-37281, complete sequence U -
TAAGAAATACTTGGGGAGAACCCCAGTGCCC
>chr17 18296010 gi|108097955|gb|DQ599518.1| Homo sapiens piRNA piR-37584, complete sequence M -
TAATACTCAGGGCAAAAGGAAAGCGAGGCC
>chr17 18296026 gi|108078130|gb|DQ586876.1| Homo sapiens piRNA piR-53988, complete sequence M -
TGGACCGTCCCTCCTGATAATACTCAGGGCA
>chr17 18296046 gi|108059410|gb|DQ576447.1| Homo sapiens piRNA piR-44559, complete sequence M -
TCCTGGAGAACATCTAGATGGACCGTCCC
>chr17 18296047 gi|108077009|gb|DQ585755.1| Homo sapiens piRNA piR-52867, complete sequence M -
TGCTCCTGGAGAACATCTAGATGGACCGTCC
>chr17 18296083 gi|108084074|gb|DQ592239.1| Homo sapiens piRNA piR-59351, complete sequence M -
TGTTCCTGTGTCACTGATGTAGAAGAGTGG
>chr17 18296123 gi|108055615|gb|DQ574361.1| Homo sapiens piRNA piR-42473, complete sequence M -
TCCACCATTCTGAGCTGTCCCTACAGGA
>chr17 18296159 gi|108076978|gb|DQ585724.1| Homo sapiens piRNA piR-52836, complete sequence M -
TGCTCATGGAAACCATGTCTCTCGGGGACGGA
>chr17 18296163 gi|108083137|gb|DQ591755.1| Homo sapiens piRNA piR-58867, complete sequence M -
TGTGCTCATGGAAACCATGTCTCTCGGGGA
>chr17 18296164 gi|108083136|gb|DQ591754.1| Homo sapiens piRNA piR-58866, complete sequence M -
TGTGCTCATGGAAACCATGTCTCTCGGGG
>chr17 18296188 gi|108069258|gb|DQ581590.1| Homo sapiens piRNA piR-49702, complete sequence M -
TGATCTACTGTCTCCAAAGCAGCCACTGTGC
>chr17 18296202 gi|108091097|gb|DQ595911.1| Homo sapiens piRNA piR-62023, complete sequence M -
TTTGGGGATGAAAATGATCTACTGTCTCCAA
>chr17 18296271 gi|108079175|gb|DQ587921.1| Homo sapiens piRNA piR-55033, complete sequence M -
TGGCCCTTCAGTCTAACCAGTGAAGCTGC
>chr17 18296303 gi|108058394|gb|DQ575920.1| Homo sapiens piRNA piR-44032, complete sequence M -
TCCGTTCTACCCCGCTCATCACTTGGGCTA
>chr17 18296352 gi|108094937|gb|DQ597939.1| Homo sapiens piRNA piR-36005, complete sequence M -
GGCCACAGAGATGCCCAGTTTCCTATGAGGAA
>chr17 18296352 gi|108093664|gb|DQ597254.1| Homo sapiens piRNA piR-35320, complete sequence M -
GCCACAGAGATGCCCAGTTTCCTATGAGGAA
>chr17 18296353 gi|108094935|gb|DQ597938.1| Homo sapiens piRNA piR-36004, complete sequence M -
GGCCACAGAGATGCCCAGTTTCCTATGAGGA
>chr17 18296381 gi|108082018|gb|DQ590764.1| Homo sapiens piRNA piR-57876, complete sequence M -
TGTACGATCGGCCTCCTGGGATGCTCAGGGC
>chr17 18296388 gi|108062602|gb|DQ578124.1| Homo sapiens piRNA piR-46236, complete sequence M -
TCTGTACGATCGGCCTCCTGGGATGC
>chr17 18296418 gi|108096171|gb|DQ598579.1| Homo sapiens piRNA piR-36645, complete sequence M -
GTGGATGTGAACTGCGGTCAGGCACCAGA
>chr17 18296427 gi|108056025|gb|DQ574689.1| Homo sapiens piRNA piR-42801, complete sequence M -
TCCAGGGATGTGGATGTGAACTGCGGTCA
>chr17 18296428 gi|108088085|gb|DQ594352.1| Homo sapiens piRNA piR-60464, complete sequence M -
TTCCAGGGATGTGGATGTGAACTGCGGTC
>chr17 18296435 gi|108080387|gb|DQ589133.1| Homo sapiens piRNA piR-56245, complete sequence M -
TGGGCTATTCCAGGGATGTGGATGTGAAC
>chr17 18296445 gi|108091470|gb|DQ596104.1| Homo sapiens piRNA piR-34170, complete sequence M -
GAAGAGCCTGTGATGGGCTATTCCAGGGATGT
>chr17 18296456 gi|108074161|gb|DQ584168.1| Homo sapiens piRNA piR-51280, complete sequence M -
TGCCAAGGGTGAAGAGCCTGTGATGGGCTAT
>chr17 18296457 gi|108074159|gb|DQ584167.1| Homo sapiens piRNA piR-51279, complete sequence M -
TGCCAAGGGTGAAGAGCCTGTGATGGGCTA
>chr17 18296470 gi|108064781|gb|DQ579248.1| Homo sapiens piRNA piR-47360, complete sequence M -
TGAATGGTGTCCACCTGCCAAGGGTGAAGAGC
>chr17 18296533 gi|108091760|gb|DQ596253.1| Homo sapiens piRNA piR-34319, complete sequence M -
GACAGAGAATCCCGTTGTCCCCATATGCC
>chr17 18296534 gi|108078068|gb|DQ586814.1| Homo sapiens piRNA piR-53926, complete sequence M -
TGGACAGAGAATCCCGTTGTCCCCATATGC
>chr17 18296671 gi|108053275|gb|DQ572021.1| Homo sapiens piRNA piR-40133, complete sequence M -
TATAACCTGCATTCCACCACTGCGCTC
>chr17 18296758 gi|108095740|gb|DQ598351.1| Homo sapiens piRNA piR-36417, complete sequence M +
GTACAGTGTAACCTTTAGACAACTTTGTCTC
>chr17 18296763 gi|108082705|gb|DQ591451.1| Homo sapiens piRNA piR-58563, complete sequence M -
TGTGAGACAAAGTTGTCTAAAGGTTACAC
>chr17 18296770 gi|108082326|gb|DQ591072.1| Homo sapiens piRNA piR-58184, complete sequence M -
TGTCCATCCTGTGAGACAAAGTTGTCTAAAG
>chr17 18296774 gi|108051701|gb|DQ570447.1| Homo sapiens piRNA piR-30559, complete sequence M -
ACCATGTCCATCCTGTGAGACAAAGTTGTCT
>chr17 18296775 gi|108051700|gb|DQ570446.1| Homo sapiens piRNA piR-30558, complete sequence M -
ACCATGTCCATCCTGTGAGACAAAGTTGTC
>chr17 18296887 gi|108065686|gb|DQ579701.1| Homo sapiens piRNA piR-47813, complete sequence M -
TGACCAGGGCGCACAGGAAAAGGCCTCCCTCC
>chr17 18297019 gi|108078879|gb|DQ587625.1| Homo sapiens piRNA piR-54737, complete sequence M -
TGGCAGCCCAGCTCGGTGTCCCTGTAACCC
>chr17 18297052 gi|108100937|gb|DQ601084.1| Homo sapiens piRNA piR-39150, complete sequence M -
TAGATTCCAACAGGTTCAGGCCCCTTGTC
>chr17 18297057 gi|108077367|gb|DQ586113.1| Homo sapiens piRNA piR-53225, complete sequence M -
TGCTGTAGATTCCAACAGGTTCAGGCCCC
>chr17 18297086 gi|108086570|gb|DQ593552.1| Homo sapiens piRNA piR-33664, complete sequence M -
CTCACTGCAGAATCCCAAAGCGATCAACGC
>chr17 18297086 gi|108051889|gb|DQ570635.1| Homo sapiens piRNA piR-30747, complete sequence M -
ACTCACTGCAGAATCCCAAAGCGATCAACGC
>chr17 18297355 gi|108083095|gb|DQ591733.1| Homo sapiens piRNA piR-58845, complete sequence M -
TGTGCTAACTTGCCGACAGAACTGCTGAGA
>chr17 18297360 gi|108059125|gb|DQ576299.1| Homo sapiens piRNA piR-44411, complete sequence M -
TCCTCTTGTGCTAACTTGCCGACAGAACTGC
>chr17 18297688 gi|108093261|gb|DQ597043.1| Homo sapiens piRNA piR-35109, complete sequence M -
GCACCAGACCCAGGTCTTTAGCCACAAGCCC
>chr17 18297950 gi|108066763|gb|DQ580271.1| Homo sapiens piRNA piR-48383, complete sequence M -
TGAGACCTGCCCGGTGTACTCTGGGTGCA
>chr17 18298076 gi|108094289|gb|DQ597600.1| Homo sapiens piRNA piR-35666, complete sequence M -
GCTGGAGCTGAGAAAGGTTAGCCCTGA
>chr17 18298076 gi|108077294|gb|DQ586040.1| Homo sapiens piRNA piR-53152, complete sequence M -
TGCTGGAGCTGAGAAAGGTTAGCCCTGA
>chr17 18298095 gi|108078183|gb|DQ586929.1| Homo sapiens piRNA piR-54041, complete sequence M -
TGGACTCAAGGTGGTGCTTTCTGCTGGAGC
>chr17 18298404 gi|108057606|gb|DQ575501.1| Homo sapiens piRNA piR-43613, complete sequence M -
TCCCGTGCAGTCACAGGAGGCAGCTCC
>chr17 18298571 gi|108074061|gb|DQ584115.1| Homo sapiens piRNA piR-51227, complete sequence M -
TGCCAAAGTTACAGCAACTGGGGTCAGGTC
>chr17 18298657 gi|108057031|gb|DQ575206.1| Homo sapiens piRNA piR-43318, complete sequence M -
TCCCAGCCTCTAGGTGGGTTCCTGACACAA
>chr17 18298672 gi|108051776|gb|DQ570522.1| Homo sapiens piRNA piR-30634, complete sequence M +
ACCTAGAGGCTGGGACCTAAGACTGGTGT
>chr17 18298872 gi|108067820|gb|DQ580819.1| Homo sapiens piRNA piR-48931, complete sequence M -
TGAGGAATGTTGGAGTTAGCGGAGCTGCCA
>chr17 18298874 gi|108067818|gb|DQ580818.1| Homo sapiens piRNA piR-48930, complete sequence M -
TGAGGAATGTTGGAGTTAGCGGAGCTGC
>chr17 18298879 gi|108074071|gb|DQ584120.1| Homo sapiens piRNA piR-51232, complete sequence M -
TGCCAAATGAGGAATGTTGGAGTTAGCGGA
>chr17 18298880 gi|108074069|gb|DQ584119.1| Homo sapiens piRNA piR-51231, complete sequence M -
TGCCAAATGAGGAATGTTGGAGTTAGCGG
>chr17 18299104 gi|108065901|gb|DQ579813.1| Homo sapiens piRNA piR-47925, complete sequence M -
TGACGACCAGGCCTGCAGTCTTCTGTGCAA
>chr17 18299106 gi|108061858|gb|DQ577722.1| Homo sapiens piRNA piR-45834, complete sequence M -
TCTGACGACCAGGCCTGCAGTCTTCTGTGC
>chr17 18299127 gi|108072834|gb|DQ583462.1| Homo sapiens piRNA piR-50574, complete sequence M -
TGCACGAATAGGCAGGCAATCTGACGAC
>chr17 18299190 gi|108057702|gb|DQ575551.1| Homo sapiens piRNA piR-43663, complete sequence M -
TCCCTAGCCTTGAGCTCCAGGTGGTCCCAGC
>chr17 18299250 gi|108078054|gb|DQ586800.1| Homo sapiens piRNA piR-53912, complete sequence M -
TGGACACTCAGAGTTGAAACTGTGATCCGAA
>chr17 18299263 gi|108063522|gb|DQ578595.1| Homo sapiens piRNA piR-46707, complete sequence M -
TGAAAGAGTGGATGGACACTCAGAGTTGAA
>chr17 18299277 gi|108057961|gb|DQ575685.1| Homo sapiens piRNA piR-43797, complete sequence M -
TCCCTTCCCAGGACTGAAAGAGTGGATGGA
>chr17 18299305 gi|108100790|gb|DQ601006.1| Homo sapiens piRNA piR-39072, complete sequence M -
TAGAGGTGAGATCAAGCTGGGACAGGGTCTC
>chr17 18299323 gi|108079160|gb|DQ587906.1| Homo sapiens piRNA piR-55018, complete sequence M -
TGGCCCCATGATTCCTCAGTAGAGGTGAGATC
>chr17 18299391 gi|108082184|gb|DQ590930.1| Homo sapiens piRNA piR-58042, complete sequence M -
TGTCACAGGCCATGGGGTGACCCCAGTGA
>chr17 18299404 gi|108091266|gb|DQ595999.1| Homo sapiens piRNA piR-34065, complete sequence M -
GAAAACAATCTGGTGTCACAGGCCATGGG
>chr17 18299410 gi|108083432|gb|DQ591904.1| Homo sapiens piRNA piR-59016, complete sequence M -
TGTGGGCAGAAAACAATCTGGTGTCACAGGC
>chr17 18299415 gi|108067697|gb|DQ580756.1| Homo sapiens piRNA piR-48868, complete sequence M -
TGAGCTGTGGGCAGAAAACAATCTGGTGTCA
>chr17 18299431 gi|108087347|gb|DQ593958.1| Homo sapiens piRNA piR-60070, complete sequence M -
TTATAGATGCGATCTATGAGCTGTGGGCAGA
>chr17 18299433 gi|108087343|gb|DQ593956.1| Homo sapiens piRNA piR-60068, complete sequence M -
TTATAGATGCGATCTATGAGCTGTGGGCA
>chr17 18299437 gi|108075323|gb|DQ584774.1| Homo sapiens piRNA piR-51886, complete sequence M -
TGCCCTTATAGATGCGATCTATGAGCTGTG
>chr17 18299437 gi|108052919|gb|DQ571665.1| Homo sapiens piRNA piR-31777, complete sequence M -
ATGCCCTTATAGATGCGATCTATGAGCTGTG
>chr17 18299443 gi|108079849|gb|DQ588595.1| Homo sapiens piRNA piR-55707, complete sequence M -
TGGGAATGCCCTTATAGATGCGATCTATGA
>chr17 18299447 gi|108087917|gb|DQ594255.1| Homo sapiens piRNA piR-60367, complete sequence M -
TTCATGGGAATGCCCTTATAGATGCGATCT
>chr17 18299448 gi|108087915|gb|DQ594254.1| Homo sapiens piRNA piR-60366, complete sequence M -
TTCATGGGAATGCCCTTATAGATGCGATC
>chr17 18299448 gi|108084033|gb|DQ592218.1| Homo sapiens piRNA piR-59330, complete sequence M -
TGTTCATGGGAATGCCCTTATAGATGCGATC
>chr17 18299450 gi|108084031|gb|DQ592217.1| Homo sapiens piRNA piR-59329, complete sequence M -
TGTTCATGGGAATGCCCTTATAGATGCGA
>chr17 18299556 gi|108052267|gb|DQ571013.1| Homo sapiens piRNA piR-31125, complete sequence M -
AGCCTGTCCTGTTTGTTGTGCTCTGGCTGA
>chr17 18299563 gi|108065038|gb|DQ579381.1| Homo sapiens piRNA piR-47493, complete sequence M -
TGACACAGCCTGTCCTGTTTGTTGTGCTC
>chr17 18299565 gi|108065036|gb|DQ579380.1| Homo sapiens piRNA piR-47492, complete sequence M -
TGACACAGCCTGTCCTGTTTGTTGTGC
>chr17 18299639 gi|108071683|gb|DQ582864.1| Homo sapiens piRNA piR-32976, complete sequence M -
CCCAGGAAGTGCATCTGACCATCCCCCCCACC
>chr17 18299834 gi|108094647|gb|DQ597785.1| Homo sapiens piRNA piR-35851, complete sequence M -
GGAGGAAGCAGCCTCAGAACAGATGGA
>chr17 18299856 gi|108069304|gb|DQ581615.1| Homo sapiens piRNA piR-49727, complete sequence M -
TGATCTGTAGGGCAGGGCCAAGAGGAGG
>chr17 18299861 gi|108085877|gb|DQ593188.1| Homo sapiens piRNA piR-33300, complete sequence M -
CCTTCATGATCTGTAGGGCAGGGCCAAGA
>chr17 18299862 gi|108061531|gb|DQ577552.1| Homo sapiens piRNA piR-45664, complete sequence M -
TCTCCTTCATGATCTGTAGGGCAGGGCCAAG
>chr17 18299863 gi|108059757|gb|DQ576627.1| Homo sapiens piRNA piR-44739, complete sequence M -
TCCTTCATGATCTGTAGGGCAGGGCCAA
>chr17 18299891 gi|108078627|gb|DQ587373.1| Homo sapiens piRNA piR-54485, complete sequence M -
TGGATGTGTTCAGAAGACCTCTTGCCCTTC
>chr17 18299896 gi|108081591|gb|DQ590337.1| Homo sapiens piRNA piR-57449, complete sequence M -
TGGTGGATGTGTTCAGAAGACCTCTTGC
>chr17 18299898 gi|108069299|gb|DQ581612.1| Homo sapiens piRNA piR-49724, complete sequence M -
TGATCTGGTGGATGTGTTCAGAAGACCTCTT
>chr17 18299899 gi|108069297|gb|DQ581611.1| Homo sapiens piRNA piR-49723, complete sequence M -
TGATCTGGTGGATGTGTTCAGAAGACCTCT
>chr17 18299900 gi|108089296|gb|DQ594974.1| Homo sapiens piRNA piR-61086, complete sequence M -
TTGATCTGGTGGATGTGTTCAGAAGACCTC
>chr17 18299900 gi|108069295|gb|DQ581610.1| Homo sapiens piRNA piR-49722, complete sequence M -
TGATCTGGTGGATGTGTTCAGAAGACCTC
>chr17 18299906 gi|108070996|gb|DQ582499.1| Homo sapiens piRNA piR-32611, complete sequence M -
CAGTTTGATCTGGTGGATGTGTTCAGAA
>chr17 18299907 gi|108056181|gb|DQ574771.1| Homo sapiens piRNA piR-42883, complete sequence M -
TCCAGTTTGATCTGGTGGATGTGTTCAGA
>chr17 18299912 gi|108054428|gb|DQ573174.1| Homo sapiens piRNA piR-41286, complete sequence M -
TCACGTCCAGTTTGATCTGGTGGATGTGT
>chr17 18299915 gi|108076946|gb|DQ585692.1| Homo sapiens piRNA piR-52804, complete sequence M -
TGCTCACGTCCAGTTTGATCTGGTGGATG
>chr17 18299941 gi|108086798|gb|DQ593673.1| Homo sapiens piRNA piR-33785, complete sequence M -
CTGAAGAAGACATGGTTCTGGAGAGTCCTGC
>chr17 18299941 gi|108064186|gb|DQ578935.1| Homo sapiens piRNA piR-47047, complete sequence M -
TGAAGAAGACATGGTTCTGGAGAGTCCTGC
>chr17 18299971 gi|108060619|gb|DQ577083.1| Homo sapiens piRNA piR-45195, complete sequence M -
TCGTAGGCTTACTTCACTCCATATCGATCCC
>chr17 18300050 gi|108080779|gb|DQ589525.1| Homo sapiens piRNA piR-56637, complete sequence M -
TGGGTGATCCTGGCTTCTGCTCTGGGAAA
>chr17 18300129 gi|108089769|gb|DQ595217.1| Homo sapiens piRNA piR-61329, complete sequence M -
TTGGAACCAGGGAGGTGCTTGGTTCATGGT
>chr17 18300204 gi|108084446|gb|DQ592433.1| Homo sapiens piRNA piR-59545, complete sequence M -
TGTTTGCTGTCTTCTGTCTCCTCAGG
>chr17 18300212 gi|108073799|gb|DQ583979.1| Homo sapiens piRNA piR-51091, complete sequence M -
TGCATGATTTTGTTTGCTGTCTTCTGTC
>chr17 18300254 gi|108099214|gb|DQ600183.1| Homo sapiens piRNA piR-38249, complete sequence M -
TACCATGGGTCCCCGTGGGTCAGGGAGAGC
>chr17 18300329 gi|108057017|gb|DQ575199.1| Homo sapiens piRNA piR-43311, complete sequence M -
TCCCAGCATTTGGTGCTGTCAGTGTTGCCT
>chr17 18300330 gi|108057015|gb|DQ575198.1| Homo sapiens piRNA piR-43310, complete sequence M -
TCCCAGCATTTGGTGCTGTCAGTGTTGCC
>chr17 18300331 gi|108057013|gb|DQ575197.1| Homo sapiens piRNA piR-43309, complete sequence M -
TCCCAGCATTTGGTGCTGTCAGTGTTGC
>chr17 18300379 gi|108082252|gb|DQ590998.1| Homo sapiens piRNA piR-58110, complete sequence M -
TGTCATATTCCCAGCAGACCTGGATGAGA
>chr17 18300410 gi|108075005|gb|DQ584608.1| Homo sapiens piRNA piR-51720, complete sequence M -
TGCCCAACTGGCTGCCAACGTGGCTGTGC
>chr17 18300433 gi|108051428|gb|DQ570174.1| Homo sapiens piRNA piR-30286, complete sequence M -
AAGTCCATTGAGCTTTGTGAGCCACTGCCCA
>chr17 18300439 gi|108081797|gb|DQ590543.1| Homo sapiens piRNA piR-57655, complete sequence M -
TGGTTCAAGTCCATTGAGCTTTGTGAGCCAC
>chr17 18300457 gi|108078204|gb|DQ586950.1| Homo sapiens piRNA piR-54062, complete sequence M +
TGGACTTGAACCACACGTCCCCAAGGTGT
>chr17 18300464 gi|108053440|gb|DQ572186.1| Homo sapiens piRNA piR-40298, complete sequence M -
TATCTGTGACACCTTGGGGACGTGTGGTTC
>chr17 18300465 gi|108062671|gb|DQ578158.1| Homo sapiens piRNA piR-46270, complete sequence M -
TCTGTGACACCTTGGGGACGTGTGGTT
>chr17 18300516 gi|108078985|gb|DQ587731.1| Homo sapiens piRNA piR-54843, complete sequence M -
TGGCATGCAGGTTTCATGTGGATGTCA
>chr17 18300534 gi|108067804|gb|DQ580811.1| Homo sapiens piRNA piR-48923, complete sequence M -
TGAGGAATCAAGCAGTGAACGTGGCATGCA
>chr17 18300535 gi|108067802|gb|DQ580810.1| Homo sapiens piRNA piR-48922, complete sequence M -
TGAGGAATCAAGCAGTGAACGTGGCATGC
>chr17 18300539 gi|108069506|gb|DQ581719.1| Homo sapiens piRNA piR-49831, complete sequence M -
TGATGAGGAATCAAGCAGTGAACGTGGC
>chr17 18300541 gi|108069504|gb|DQ581718.1| Homo sapiens piRNA piR-49830, complete sequence M -
TGATGAGGAATCAAGCAGTGAACGTG
>chr17 18300555 gi|108095125|gb|DQ598037.1| Homo sapiens piRNA piR-36103, complete sequence M -
GGCTTCGTGTGTGACTGATGAGGAATC
>chr17 18300561 gi|108056904|gb|DQ575141.1| Homo sapiens piRNA piR-43253, complete sequence U -
TCCCAGAAGGCTTCGTGTGTGACTGATGA
>chr17 18300567 gi|108094960|gb|DQ597951.1| Homo sapiens piRNA piR-36017, complete sequence U -
GGCCATCCCAGAAGGCTTCGTGTGTGAC
>chr17 18300628 gi|108088660|gb|DQ594646.1| Homo sapiens piRNA piR-60758, complete sequence M -
TTCTCACTGGGTCTTCTGTTTGAAAGGAG
>chr17 18300677 gi|108085478|gb|DQ592967.1| Homo sapiens piRNA piR-33079, complete sequence M +
CCCGCAGGAATGTGGGTGGATCCTAGATGCAT
>chr17 18300677 gi|108085476|gb|DQ592966.1| Homo sapiens piRNA piR-33078, complete sequence M +
CCCGCAGGAATGTGGGTGGATCCTAGATG
>chr17 18300687 gi|108100952|gb|DQ601092.1| Homo sapiens piRNA piR-39158, complete sequence M -
TAGCAAAATGCATCTAGGATCCACCCACA
>chr17 18300726 gi|108058628|gb|DQ576043.1| Homo sapiens piRNA piR-44155, complete sequence M -
TCCTACTGTGGTAGCTTATTGGGTCTGGC
>chr17 18300731 gi|108079831|gb|DQ588577.1| Homo sapiens piRNA piR-55689, complete sequence M -
TGGGAATCCTACTGTGGTAGCTTATTGGGT
>chr17 18300735 gi|108094517|gb|DQ597718.1| Homo sapiens piRNA piR-35784, complete sequence M -
GGAATGGGAATCCTACTGTGGTAGCTTATT
>chr17 18300742 gi|108095012|gb|DQ597978.1| Homo sapiens piRNA piR-36044, complete sequence M -
GGCCTAGGAATGGGAATCCTACTGTGGTA
>chr17 18300742 gi|108079203|gb|DQ587949.1| Homo sapiens piRNA piR-55061, complete sequence M -
TGGCCTAGGAATGGGAATCCTACTGTGGTA
>chr17 18300743 gi|108079202|gb|DQ587948.1| Homo sapiens piRNA piR-55060, complete sequence M -
TGGCCTAGGAATGGGAATCCTACTGTGGT
>chr17 18300746 gi|108052016|gb|DQ570762.1| Homo sapiens piRNA piR-30874, complete sequence M -
AGAATGGCCTAGGAATGGGAATCCTACTGT
>chr17 18300756 gi|108095598|gb|DQ598279.1| Homo sapiens piRNA piR-36345, complete sequence M -
GGTCTTTTCCAGAATGGCCTAGGAATGGGA
>chr17 18300765 gi|108053611|gb|DQ572357.1| Homo sapiens piRNA piR-40469, complete sequence M -
TATGGTTTGGTCTTTTCCAGAATGGCCTA
>chr17 18300794 gi|108079075|gb|DQ587821.1| Homo sapiens piRNA piR-54933, complete sequence M -
TGGCCACCCAGACTGCTTCTCAGTCCC
>chr17 18300824 gi|108053525|gb|DQ572271.1| Homo sapiens piRNA piR-40383, complete sequence M -
TATGCACCCAGCCTCTCCCCGATCCGTCAGC
>chr17 18300912 gi|108055219|gb|DQ573965.1| Homo sapiens piRNA piR-42077, complete sequence M -
TCCAAACCAGTGTGCAGAGTCTCCCGGCC
>chr17 18300918 gi|108055675|gb|DQ574421.1| Homo sapiens piRNA piR-42533, complete sequence M -
TCCACGGTTCCAAACCAGTGTGCAGAGTCTC
>chr17 18300919 gi|108055674|gb|DQ574420.1| Homo sapiens piRNA piR-42532, complete sequence M -
TCCACGGTTCCAAACCAGTGTGCAGAGTCT
>chr17 18300946 gi|108054930|gb|DQ573676.1| Homo sapiens piRNA piR-41788, complete sequence M -
TCAGTCTTTGGGTGTACAGTTCCTCC
>chr17 18300956 gi|108098494|gb|DQ599813.1| Homo sapiens piRNA piR-37879, complete sequence M +
TACACCCAAAGACTGAACTGGCGTGTGTGC
>chr17 18301002 gi|108065786|gb|DQ579754.1| Homo sapiens piRNA piR-47866, complete sequence M -
TGACCGATCCTTTTCACTCTGAATGATTTT
>chr17 18301014 gi|108081985|gb|DQ590731.1| Homo sapiens piRNA piR-57843, complete sequence M -
TGTACAGGGAGTTGACCGATCCTTTTCACT
>chr17 18301023 gi|108101261|gb|DQ601252.1| Homo sapiens piRNA piR-39318, complete sequence M -
TAGCCCAGTTGTACAGGGAGTTGACCGATC
>chr17 18301024 gi|108101259|gb|DQ601251.1| Homo sapiens piRNA piR-39317, complete sequence M -
TAGCCCAGTTGTACAGGGAGTTGACCGAT
>chr17 18301029 gi|108093106|gb|DQ596963.1| Homo sapiens piRNA piR-35029, complete sequence M -
GCAAATAGCCCAGTTGTACAGGGAGTTGA
>chr17 18301030 gi|108072204|gb|DQ583135.1| Homo sapiens piRNA piR-50247, complete sequence M -
TGCAAATAGCCCAGTTGTACAGGGAGTTG
>chr17 18301036 gi|108082641|gb|DQ591387.1| Homo sapiens piRNA piR-58499, complete sequence M -
TGTGACATGCAAATAGCCCAGTTGTACAGG
>chr17 18301138 gi|108058503|gb|DQ575977.1| Homo sapiens piRNA piR-44089, complete sequence U -
TCCTAACAACAAATCCCATTTCAGGTTCAGA
>chr17 18301140 gi|108058501|gb|DQ575976.1| Homo sapiens piRNA piR-44088, complete sequence U -
TCCTAACAACAAATCCCATTTCAGGTTCA
>chr17 18301141 gi|108051245|gb|DQ569991.1| Homo sapiens piRNA piR-30103, complete sequence U -
AAATCCTAACAACAAATCCCATTTCAGGTTC
>chr17 18301162 gi|108083970|gb|DQ592186.1| Homo sapiens piRNA piR-59298, complete sequence M -
TGTTAGTTTCACTTTGTCTACAAATCCTAAC
>chr17 18301173 gi|108073160|gb|DQ583635.1| Homo sapiens piRNA piR-50747, complete sequence M -
TGCAGATGCTGTTAGTTTCACTTTGTCTA
>chr17 18301232 gi|108094709|gb|DQ597817.1| Homo sapiens piRNA piR-35883, complete sequence M -
GGATGTAGAATAGTTCCCGCTGCCTAGGA
>chr17 18301232 gi|108052440|gb|DQ571186.1| Homo sapiens piRNA piR-31298, complete sequence M -
AGGATGTAGAATAGTTCCCGCTGCCTAGGA
>chr17 18301249 gi|108051903|gb|DQ570649.1| Homo sapiens piRNA piR-30761, complete sequence M -
ACTCTGAATATGCCACAAGGATGTAGAATA
>chr17 18301251 gi|108099908|gb|DQ600542.1| Homo sapiens piRNA piR-38608, complete sequence M -
TACTCTGAATATGCCACAAGGATGTAGAA
>chr17 18301363 gi|108080700|gb|DQ589446.1| Homo sapiens piRNA piR-56558, complete sequence M -
TGGGTCACAAATACTAACTTTAAAAGAAGCA
>chr17 18301402 gi|108093489|gb|DQ597161.1| Homo sapiens piRNA piR-35227, complete sequence M -
GCAGTGACCTGGAATCCTACCTCCTA
>chr17 18301402 gi|108074544|gb|DQ584369.1| Homo sapiens piRNA piR-51481, complete sequence M -
TGCCAGCAGTGACCTGGAATCCTACCTCCTA
>chr17 18301405 gi|108074542|gb|DQ584368.1| Homo sapiens piRNA piR-51480, complete sequence M -
TGCCAGCAGTGACCTGGAATCCTACCTC
>chr17 18301405 gi|108053542|gb|DQ572288.1| Homo sapiens piRNA piR-40400, complete sequence M -
TATGCCAGCAGTGACCTGGAATCCTACCTC
>chr17 18301412 gi|108089926|gb|DQ595299.1| Homo sapiens piRNA piR-61411, complete sequence M -
TTGGAGGTTTATGCCAGCAGTGACCTGGAATC
>chr17 18301510 gi|108061899|gb|DQ577743.1| Homo sapiens piRNA piR-45855, complete sequence M -
TCTGAGAAGTGCCCAGGTGACAGGCCCAGGT
>chr17 18301511 gi|108061897|gb|DQ577742.1| Homo sapiens piRNA piR-45854, complete sequence M -
TCTGAGAAGTGCCCAGGTGACAGGCCCAGG
>chr17 18301530 gi|108094653|gb|DQ597788.1| Homo sapiens piRNA piR-35854, complete sequence M -
GGAGGGTGTCATTTCTTGTTCTGAGAAGTG
>chr17 18301578 gi|108059327|gb|DQ576405.1| Homo sapiens piRNA piR-44517, complete sequence M -
TCCTGCATGTGACACTGCCAAGCTCCCAGGC
>chr17 18301596 gi|108061510|gb|DQ577541.1| Homo sapiens piRNA piR-45653, complete sequence M -
TCTCCTGAGAGCACCGTCCTGCATGTGAC
>chr17 18301619 gi|108070348|gb|DQ582161.1| Homo sapiens piRNA piR-32273, complete sequence M -
CACTTCAGCACCTTGTCCAAATTGTCTCCT
>chr17 18301628 gi|108056246|gb|DQ574804.1| Homo sapiens piRNA piR-42916, complete sequence M -
TCCATCAGGCACTTCAGCACCTTGTCCAAA
>chr17 18301629 gi|108056244|gb|DQ574803.1| Homo sapiens piRNA piR-42915, complete sequence M -
TCCATCAGGCACTTCAGCACCTTGTCCAA
>chr17 18301631 gi|108056242|gb|DQ574802.1| Homo sapiens piRNA piR-42914, complete sequence M -
TCCATCAGGCACTTCAGCACCTTGTCC
>chr17 18301636 gi|108052646|gb|DQ571392.1| Homo sapiens piRNA piR-31504, complete sequence M +
AGGTGCTGAAGTGCCTGATGGACTTGGCTCT
>chr17 18301636 gi|108052645|gb|DQ571391.1| Homo sapiens piRNA piR-31503, complete sequence M +
AGGTGCTGAAGTGCCTGATGGACTTGGCT
>chr17 18301639 gi|108077107|gb|DQ585853.1| Homo sapiens piRNA piR-52965, complete sequence M +
TGCTGAAGTGCCTGATGGACTTGGCTC
>chr17 18301717 gi|108055174|gb|DQ573920.1| Homo sapiens piRNA piR-42032, complete sequence M -
TCATTGGAGAGGGCAGAGGTGACTGGG
>chr17 18301820 gi|108078781|gb|DQ587527.1| Homo sapiens piRNA piR-54639, complete sequence M -
TGGCAATGTGGCTCAGGTCCCTGCAGTAGC
>chr17 18301831 gi|108092146|gb|DQ596461.1| Homo sapiens piRNA piR-34527, complete sequence M -
GAGAAACAAGGTGGCAATGTGGCTCAGGTC
>chr17 18301838 gi|108092846|gb|DQ596831.1| Homo sapiens piRNA piR-34897, complete sequence M -
GATAAAGGAGAAACAAGGTGGCAATGTGGC
>chr17 18301845 gi|108086590|gb|DQ593563.1| Homo sapiens piRNA piR-33675, complete sequence M -
CTCAGGCAGATAAAGGAGAAACAAGGTGGCA
>chr17 18301845 gi|108054859|gb|DQ573605.1| Homo sapiens piRNA piR-41717, complete sequence M -
TCAGGCAGATAAAGGAGAAACAAGGTGGCA
>chr17 18301989 gi|108090110|gb|DQ595401.1| Homo sapiens piRNA piR-61513, complete sequence M -
TTGGCTGAAAGCCGAGATCACCTGGCCAC
>chr17 18302021 gi|108056656|gb|DQ575012.1| Homo sapiens piRNA piR-43124, complete sequence M -
TCCCAACAAGCTGGCGACACAAGGATGGT
>chr17 18302098 gi|108063585|gb|DQ578627.1| Homo sapiens piRNA piR-46739, complete sequence M -
TGAAAGGCATTTGACTTGGGCTGTGGGG
>chr17 18302112 gi|108062316|gb|DQ577962.1| Homo sapiens piRNA piR-46074, complete sequence M -
TCTGCTGATGGGGATGAAAGGCATTTGA
>chr17 18302113 gi|108085753|gb|DQ593120.1| Homo sapiens piRNA piR-33232, complete sequence M -
CCTCTGCTGATGGGGATGAAAGGCATTTG
>chr17 18302346 gi|108077325|gb|DQ586071.1| Homo sapiens piRNA piR-53183, complete sequence M -
TGCTGGGCTTCCTGGTCATCTTGTGGA
>chr17 18302400 gi|108072076|gb|DQ583069.1| Homo sapiens piRNA piR-50181, complete sequence M -
TGCAAAAAGGGCAAGCCTGACTTTGAGGTC
>chr17 18302410 gi|108080385|gb|DQ589131.1| Homo sapiens piRNA piR-56243, complete sequence M -
TGGGCTAGGGTGCAAAAAGGGCAAGCCTGA
>chr17 18302502 gi|108071745|gb|DQ582897.1| Homo sapiens piRNA piR-33009, complete sequence M -
CCCATCTGGTGACCCCACCATGCGGCCTTTGC
>chr17 18302505 gi|108057212|gb|DQ575299.1| Homo sapiens piRNA piR-43411, complete sequence M -
TCCCATCTGGTGACCCCACCATGCGGCCTT
>chr17 18302574 gi|108053030|gb|DQ571776.1| Homo sapiens piRNA piR-31888, complete sequence M -
ATGTGGAGCCATCAGCTGCAAGAGCTGG
>chr17 18302582 gi|108057425|gb|DQ575408.1| Homo sapiens piRNA piR-43520, complete sequence M -
TCCCCCAAGATGTGGAGCCATCAGCTGCA
>chr17 18302583 gi|108088235|gb|DQ594428.1| Homo sapiens piRNA piR-60540, complete sequence M -
TTCCCCCAAGATGTGGAGCCATCAGCTGC
>chr17 18302593 gi|108063648|gb|DQ578660.1| Homo sapiens piRNA piR-46772, complete sequence M -
TGAAATCAGAGCCTTCCCCCAAGATGTGGAGC
>chr17 18302647 gi|108078196|gb|DQ586942.1| Homo sapiens piRNA piR-54054, complete sequence M -
TGGACTGTCCCGCCATTTGGGCTGTGGAATC
>chr17 18302670 gi|108059691|gb|DQ576593.1| Homo sapiens piRNA piR-44705, complete sequence M -
TCCTGTTGGTCTTGGAGCCCCTGGACTGT
>chr17 18302688 gi|108066347|gb|DQ580045.1| Homo sapiens piRNA piR-48157, complete sequence M -
TGACTTGGGTACCACATGCTCCTGTTGGTC
>chr17 18302696 gi|108080950|gb|DQ589696.1| Homo sapiens piRNA piR-56808, complete sequence M -
TGGGTTGTGACTTGGGTACCACATGCTCC
>chr17 18302699 gi|108095958|gb|DQ598467.1| Homo sapiens piRNA piR-36533, complete sequence M -
GTCTTGGGTTGTGACTTGGGTACCACATGC
>chr17 18302699 gi|108063135|gb|DQ578398.1| Homo sapiens piRNA piR-46510, complete sequence M -
TCTTGGGTTGTGACTTGGGTACCACATGC
>chr17 18302702 gi|108081315|gb|DQ590061.1| Homo sapiens piRNA piR-57173, complete sequence M -
TGGTCTTGGGTTGTGACTTGGGTACCACA
>chr17 18302706 gi|108070119|gb|DQ582038.1| Homo sapiens piRNA piR-32150, complete sequence M -
CACATGGTCTTGGGTTGTGACTTGGGTAC
>chr17 18302708 gi|108074313|gb|DQ584249.1| Homo sapiens piRNA piR-51361, complete sequence M -
TGCCACATGGTCTTGGGTTGTGACTTGGGT
>chr17 18302710 gi|108074312|gb|DQ584248.1| Homo sapiens piRNA piR-51360, complete sequence M -
TGCCACATGGTCTTGGGTTGTGACTTGG
>chr17 18302718 gi|108054384|gb|DQ573130.1| Homo sapiens piRNA piR-41242, complete sequence M -
TCACCTGATGCCACATGGTCTTGGGTTG
>chr17 18302812 gi|108058176|gb|DQ575800.1| Homo sapiens piRNA piR-43912, complete sequence M -
TCCGCCAGTCACCAGTCCCACGAGGGTCTCC
>chr17 18302956 gi|108061311|gb|DQ577439.1| Homo sapiens piRNA piR-45551, complete sequence M -
TCTCAGTGGACACACTGACCTTTGACTTGC
>chr17 18303101 gi|108069771|gb|DQ581854.1| Homo sapiens piRNA piR-49966, complete sequence M -
TGATGGGAGGAACAGAGGTGCTCAGG
>chr17 18303101 gi|108059285|gb|DQ576382.1| Homo sapiens piRNA piR-44494, complete sequence M -
TCCTGATGGGAGGAACAGAGGTGCTCAGG
>chr17 18303119 gi|108058160|gb|DQ575791.1| Homo sapiens piRNA piR-43903, complete sequence M -
TCCGCATAGACCTTCCTTGTCCTGATGGGA
>chr17 18303143 gi|108052464|gb|DQ571210.1| Homo sapiens piRNA piR-31322, complete sequence M -
AGGCAGCCTAATGAGGAACACTGTCCGCA
>chr17 18303162 gi|108064638|gb|DQ579174.1| Homo sapiens piRNA piR-47286, complete sequence M -
TGAATCAACATCCGGAGAAGGCAGCCTA
>chr17 18303503 gi|108060975|gb|DQ577267.1| Homo sapiens piRNA piR-45379, complete sequence M -
TCTAGAATGGTGGGTCAGACAAGGTCTTGC
>chr17 18303507 gi|108060973|gb|DQ577266.1| Homo sapiens piRNA piR-45378, complete sequence M -
TCTAGAATGGTGGGTCAGACAAGGTC
>chr17 18303522 gi|108068157|gb|DQ580997.1| Homo sapiens piRNA piR-49109, complete sequence M -
TGAGGGTCGCCTGAGCCATCTAGAATGGT
>chr17 18303711 gi|108096454|gb|DQ598736.1| Homo sapiens piRNA piR-36802, complete sequence M -
TAAAAGCAATGCTTCTGATCGGCATCAACAC
>chr17 18303893 gi|108082746|gb|DQ591492.1| Homo sapiens piRNA piR-58604, complete sequence M -
TGTGAGGGATGGGCTCGGCATCACAGT
>chr17 18304018 gi|108056875|gb|DQ575126.1| Homo sapiens piRNA piR-43238, complete sequence M -
TCCCACTGGGCCGTGCCGGATCCTTTTG
>chr17 18304076 gi|108053368|gb|DQ572114.1| Homo sapiens piRNA piR-40226, complete sequence M -
TATCAGGCCAGGACAGTTACCTGGGAATGGT
>chr17 18304081 gi|108078522|gb|DQ587268.1| Homo sapiens piRNA piR-54380, complete sequence M -
TGGATATCAGGCCAGGACAGTTACCTGGGA
>chr17 18304095 gi|108061032|gb|DQ577296.1| Homo sapiens piRNA piR-45408, complete sequence M -
TCTAGGGACAGGGTGGATATCAGGCCAGG
>chr17 18304115 gi|108078622|gb|DQ587368.1| Homo sapiens piRNA piR-54480, complete sequence M -
TGGATGTCTTCATGAGGCGCTCTAGGGAC
>chr17 18304131 gi|108073985|gb|DQ584075.1| Homo sapiens piRNA piR-51187, complete sequence M -
TGCCAAAAGGCCAGACCTGGATGTCTTCAT
>chr17 18304148 gi|108091437|gb|DQ596086.1| Homo sapiens piRNA piR-34152, complete sequence M -
GAACTGGTTCCGAAAACATGCCAAAAGGCCA
>chr17 18304153 gi|108077811|gb|DQ586557.1| Homo sapiens piRNA piR-53669, complete sequence M -
TGGAAGAACTGGTTCCGAAAACATGCCAAAA
>chr17 18304154 gi|108077810|gb|DQ586556.1| Homo sapiens piRNA piR-53668, complete sequence M -
TGGAAGAACTGGTTCCGAAAACATGCCAAA
>chr17 18304155 gi|108077809|gb|DQ586555.1| Homo sapiens piRNA piR-53667, complete sequence M -
TGGAAGAACTGGTTCCGAAAACATGCCAA
>chr17 18304156 gi|108053563|gb|DQ572309.1| Homo sapiens piRNA piR-40421, complete sequence M -
TATGGAAGAACTGGTTCCGAAAACATGCCA
>chr17 18304191 gi|108077512|gb|DQ586258.1| Homo sapiens piRNA piR-53370, complete sequence U -
TGCTTGAGCACAGTGTCATCGTCCGTGGC
>chr17 18304197 gi|108085510|gb|DQ592983.1| Homo sapiens piRNA piR-33095, complete sequence U -
CCCTAAGATGCTTGAGCACAGTGTCATCGTC
>chr17 18304299 gi|108053702|gb|DQ572448.1| Homo sapiens piRNA piR-40560, complete sequence M -
TATTGACTGCCCCAGAGGGTGACATGGGA
>chr17 18304444 gi|108053143|gb|DQ571889.1| Homo sapiens piRNA piR-32001, complete sequence U -
CAACATGTCCAGTATACACACACTGAGCGCCT
>chr17 18304454 gi|108076528|gb|DQ585394.1| Homo sapiens piRNA piR-52506, complete sequence U -
TGCGTGCACAACATGTCCAGTATACACACA
>chr17 18304609 gi|108061638|gb|DQ577608.1| Homo sapiens piRNA piR-45720, complete sequence M -
TCTCTGAGGCTGTGGGTGCTTGTAGGGA
>chr17 18304614 gi|108077259|gb|DQ586005.1| Homo sapiens piRNA piR-53117, complete sequence M -
TGCTGCTCTCTGAGGCTGTGGGTGCTTGT
>chr17 18304616 gi|108077258|gb|DQ586004.1| Homo sapiens piRNA piR-53116, complete sequence M -
TGCTGCTCTCTGAGGCTGTGGGTGCTT
>chr17 18304666 gi|108054017|gb|DQ572763.1| Homo sapiens piRNA piR-40875, complete sequence M -
TCAAGGCTTGTTGTCCTGGCAACCTTGGAG
>chr17 18304748 gi|108100479|gb|DQ600835.1| Homo sapiens piRNA piR-38901, complete sequence M -
TAGACAAGAAAATGGTCCTGCCTGTGCCCT
>chr17 18304749 gi|108100477|gb|DQ600834.1| Homo sapiens piRNA piR-38900, complete sequence M -
TAGACAAGAAAATGGTCCTGCCTGTGCCC
>chr17 18304782 gi|108075517|gb|DQ584883.1| Homo sapiens piRNA piR-51995, complete sequence M -
TGCCTAATAGTAAGAACTGACTCTAAAAT
>chr17 18304834 gi|108053850|gb|DQ572596.1| Homo sapiens piRNA piR-40708, complete sequence M -
TCAAAGTAAAATGCCTAAACGAGGGCTGGT
>chr17 18305422 gi|108066006|gb|DQ579867.1| Homo sapiens piRNA piR-47979, complete sequence U -
TGACGTTACAGTCATTTATTTCCTGGCTC
>chr17 18305614 gi|108054486|gb|DQ573232.1| Homo sapiens piRNA piR-41344, complete sequence M -
TCACTGATGGGCACGTTCTTCCCAGAACATC
>chr17 18305619 gi|108079217|gb|DQ587963.1| Homo sapiens piRNA piR-55075, complete sequence M -
TGGCCTCACTGATGGGCACGTTCTTCCCAGA
>chr17 18305642 gi|108057610|gb|DQ575503.1| Homo sapiens piRNA piR-43615, complete sequence M -
TCCCGTTGTGCACTTTGCTCTGGCCTCA
>chr17 18305744 gi|108082994|gb|DQ591681.1| Homo sapiens piRNA piR-58793, complete sequence M -
TGTGCAGTTTCAGCCTCCTGGTTGGACAGTA
>chr17 18306251 gi|108056890|gb|DQ575134.1| Homo sapiens piRNA piR-43246, complete sequence M -
TCCCAGAACTTTGGGAGGCCGAGCCAAGC
>chr17 18306518 gi|108093312|gb|DQ597069.1| Homo sapiens piRNA piR-35135, complete sequence M -
GCACTTGAGTTCAGGAGTTCAAGACCAGCC
>chr17 18306797 gi|108081735|gb|DQ590481.1| Homo sapiens piRNA piR-57593, complete sequence M -
TGGTGTGTGTGGGAGATTCTTCCAGAT
>chr17 18307067 gi|108096178|gb|DQ598583.1| Homo sapiens piRNA piR-36649, complete sequence M -
GTGGCACGGTGTGAAACTTCATCTGCAGC
>chr17 18307313 gi|108070971|gb|DQ582486.1| Homo sapiens piRNA piR-32598, complete sequence M -
CAGTGCCTAAGTGTTCCCTTTTTCTCCAC
>chr17 18307375 gi|108080754|gb|DQ589500.1| Homo sapiens piRNA piR-56612, complete sequence M -
TGGGTCTTTGAGGAATTGCCACTGTCTTC
>chr17 18307579 gi|108099290|gb|DQ600222.1| Homo sapiens piRNA piR-38288, complete sequence M -
TACCCCATGGTGTATGGTGTGTATATACCAC
>chr17 18308377 gi|108081958|gb|DQ590704.1| Homo sapiens piRNA piR-57816, complete sequence M -
TGTAATCCCAGCACTTTGGGAGGCCGAGG
>chr17 18308380 gi|108075917|gb|DQ585094.1| Homo sapiens piRNA piR-52206, complete sequence M -
TGCCTGTAATCCCAGCACTTTGGGAGGCCG
>chr17 18308381 gi|108075915|gb|DQ585093.1| Homo sapiens piRNA piR-52205, complete sequence M -
TGCCTGTAATCCCAGCACTTTGGGAGGCC
>chr17 18309592 gi|108082750|gb|DQ591496.1| Homo sapiens piRNA piR-58608, complete sequence M -
TGTGAGGTCAACAACAAAACAACACAAGTG
