# Supplementary material for: proTRAC - a software for probabilistic piRNA cluster detection, visualization and analysis
Source: BMC Bioinformatics. 2012 Jan 10;13:5. doi: 10.1186/1471-2105-13-5 (PMC3293768; doi:10.1186/1471-2105-13-5)
Supplement: Additional file 4 — proTRAC results folder containing a picture and a FASTA file for each detected human cluster. After decompression, the folder can be opened as former session in proTRAC. Alternatively, each file can be opened separately with any standard text-editor or graphic-viewer respectively. [file 1471-2105-13-5-S4.ZIP › proTRAC_results_human/monodirectional_clusters/Cluster_145.fas]

>chr17 20441435 gi|108082750|gb|DQ591496.1| Homo sapiens piRNA piR-58608, complete sequence M +
TGTGAGGTCAACAACAAAACAACACAAGTG
>chr17 20442646 gi|108075917|gb|DQ585094.1| Homo sapiens piRNA piR-52206, complete sequence M +
TGCCTGTAATCCCAGCACTTTGGGAGGCCG
>chr17 20442646 gi|108075915|gb|DQ585093.1| Homo sapiens piRNA piR-52205, complete sequence M +
TGCCTGTAATCCCAGCACTTTGGGAGGCC
>chr17 20442650 gi|108081958|gb|DQ590704.1| Homo sapiens piRNA piR-57816, complete sequence M +
TGTAATCCCAGCACTTTGGGAGGCCGAGG
>chr17 20443448 gi|108099290|gb|DQ600222.1| Homo sapiens piRNA piR-38288, complete sequence M +
TACCCCATGGTGTATGGTGTGTATATACCAC
>chr17 20443654 gi|108080754|gb|DQ589500.1| Homo sapiens piRNA piR-56612, complete sequence M +
TGGGTCTTTGAGGAATTGCCACTGTCTTC
>chr17 20443716 gi|108070971|gb|DQ582486.1| Homo sapiens piRNA piR-32598, complete sequence M +
CAGTGCCTAAGTGTTCCCTTTTTCTCCAC
>chr17 20443962 gi|108096178|gb|DQ598583.1| Homo sapiens piRNA piR-36649, complete sequence M +
GTGGCACGGTGTGAAACTTCATCTGCAGC
>chr17 20444179 gi|108077400|gb|DQ586146.1| Homo sapiens piRNA piR-53258, complete sequence U +
TGCTGTCTAGCAGGCTACATCCTCACCCTC
>chr17 20444234 gi|108081735|gb|DQ590481.1| Homo sapiens piRNA piR-57593, complete sequence M +
TGGTGTGTGTGGGAGATTCTTCCAGAT
>chr17 20444510 gi|108093312|gb|DQ597069.1| Homo sapiens piRNA piR-35135, complete sequence M +
GCACTTGAGTTCAGGAGTTCAAGACCAGCC
>chr17 20444778 gi|108056890|gb|DQ575134.1| Homo sapiens piRNA piR-43246, complete sequence M +
TCCCAGAACTTTGGGAGGCCGAGCCAAGC
>chr17 20445288 gi|108082994|gb|DQ591681.1| Homo sapiens piRNA piR-58793, complete sequence M +
TGTGCAGTTTCAGCCTCCTGGTTGGACAGTA
>chr17 20445393 gi|108057610|gb|DQ575503.1| Homo sapiens piRNA piR-43615, complete sequence M +
TCCCGTTGTGCACTTTGCTCTGGCCTCA
>chr17 20445413 gi|108079217|gb|DQ587963.1| Homo sapiens piRNA piR-55075, complete sequence M +
TGGCCTCACTGATGGGCACGTTCTTCCCAGA
>chr17 20445418 gi|108054486|gb|DQ573232.1| Homo sapiens piRNA piR-41344, complete sequence M +
TCACTGATGGGCACGTTCTTCCCAGAACATC
>chr17 20446034 gi|108053287|gb|DQ572033.1| Homo sapiens piRNA piR-40145, complete sequence U +
TATAATATGCCTAGTACAGTGCTTGACACAA
>chr17 20446204 gi|108053850|gb|DQ572596.1| Homo sapiens piRNA piR-40708, complete sequence M +
TCAAAGTAAAATGCCTAAACGAGGGCTGGT
>chr17 20446257 gi|108075517|gb|DQ584883.1| Homo sapiens piRNA piR-51995, complete sequence M +
TGCCTAATAGTAAGAACTGACTCTAAAAT
>chr17 20446290 gi|108100479|gb|DQ600835.1| Homo sapiens piRNA piR-38901, complete sequence M +
TAGACAAGAAAATGGTCCTGCCTGTGCCCT
>chr17 20446290 gi|108100477|gb|DQ600834.1| Homo sapiens piRNA piR-38900, complete sequence M +
TAGACAAGAAAATGGTCCTGCCTGTGCCC
>chr17 20446372 gi|108054017|gb|DQ572763.1| Homo sapiens piRNA piR-40875, complete sequence M +
TCAAGGCTTGTTGTCCTGGCAACCTTGGAG
>chr17 20446425 gi|108077259|gb|DQ586005.1| Homo sapiens piRNA piR-53117, complete sequence M +
TGCTGCTCTCTGAGGCTGTGGGTGCTTGT
>chr17 20446425 gi|108077258|gb|DQ586004.1| Homo sapiens piRNA piR-53116, complete sequence M +
TGCTGCTCTCTGAGGCTGTGGGTGCTT
>chr17 20446431 gi|108061641|gb|DQ577610.1| Homo sapiens piRNA piR-45722, complete sequence U +
TCTCTGAGGCTGTGGGTGCTTGTAGGGAGT
>chr17 20446431 gi|108061638|gb|DQ577608.1| Homo sapiens piRNA piR-45720, complete sequence M +
TCTCTGAGGCTGTGGGTGCTTGTAGGGA
>chr17 20446479 gi|108080749|gb|DQ589495.1| Homo sapiens piRNA piR-56607, complete sequence U +
TGGGTCTGGCTCCTCTAGTAACTTTGAGGGC
>chr17 20446582 gi|108059360|gb|DQ576422.1| Homo sapiens piRNA piR-44534, complete sequence U +
TCCTGCGTACACAACATGTCTGGTATACA
>chr17 20446585 gi|108076444|gb|DQ585367.1| Homo sapiens piRNA piR-52479, complete sequence U +
TGCGTACACAACATGTCTGGTATACACAC
>chr17 20446598 gi|108082486|gb|DQ591232.1| Homo sapiens piRNA piR-58344, complete sequence U +
TGTCTGGTATACACACACTGAGCGCCTGC
>chr17 20446741 gi|108053702|gb|DQ572448.1| Homo sapiens piRNA piR-40560, complete sequence M +
TATTGACTGCCCCAGAGGGTGACATGGGA
>chr17 20446849 gi|108077510|gb|DQ586256.1| Homo sapiens piRNA piR-53368, complete sequence U +
TGCTTGAGCACAGTGTCATCATCCGTGGCC
>chr17 20446883 gi|108053563|gb|DQ572309.1| Homo sapiens piRNA piR-40421, complete sequence M +
TATGGAAGAACTGGTTCCGAAAACATGCCA
>chr17 20446885 gi|108077811|gb|DQ586557.1| Homo sapiens piRNA piR-53669, complete sequence M +
TGGAAGAACTGGTTCCGAAAACATGCCAAAA
>chr17 20446885 gi|108077810|gb|DQ586556.1| Homo sapiens piRNA piR-53668, complete sequence M +
TGGAAGAACTGGTTCCGAAAACATGCCAAA
>chr17 20446885 gi|108077809|gb|DQ586555.1| Homo sapiens piRNA piR-53667, complete sequence M +
TGGAAGAACTGGTTCCGAAAACATGCCAA
>chr17 20446890 gi|108091437|gb|DQ596086.1| Homo sapiens piRNA piR-34152, complete sequence M +
GAACTGGTTCCGAAAACATGCCAAAAGGCCA
>chr17 20446908 gi|108073985|gb|DQ584075.1| Homo sapiens piRNA piR-51187, complete sequence M +
TGCCAAAAGGCCAGACCTGGATGTCTTCAT
>chr17 20446925 gi|108078622|gb|DQ587368.1| Homo sapiens piRNA piR-54480, complete sequence M +
TGGATGTCTTCATGAGGCGCTCTAGGGAC
>chr17 20446945 gi|108061032|gb|DQ577296.1| Homo sapiens piRNA piR-45408, complete sequence M +
TCTAGGGACAGGGTGGATATCAGGCCAGG
>chr17 20446958 gi|108078522|gb|DQ587268.1| Homo sapiens piRNA piR-54380, complete sequence M +
TGGATATCAGGCCAGGACAGTTACCTGGGA
>chr17 20446962 gi|108053368|gb|DQ572114.1| Homo sapiens piRNA piR-40226, complete sequence M +
TATCAGGCCAGGACAGTTACCTGGGAATGGT
>chr17 20447023 gi|108056875|gb|DQ575126.1| Homo sapiens piRNA piR-43238, complete sequence M +
TCCCACTGGGCCGTGCCGGATCCTTTTG
>chr17 20447149 gi|108082746|gb|DQ591492.1| Homo sapiens piRNA piR-58604, complete sequence M +
TGTGAGGGATGGGCTCGGCATCACAGT
>chr17 20447328 gi|108096454|gb|DQ598736.1| Homo sapiens piRNA piR-36802, complete sequence M +
TAAAAGCAATGCTTCTGATCGGCATCAACAC
>chr17 20447389 gi|108093239|gb|DQ597031.1| Homo sapiens piRNA piR-35097, complete sequence U +
GCACAGGGTGAGCCCGAGAGAGATCTGT
>chr17 20447519 gi|108068157|gb|DQ580997.1| Homo sapiens piRNA piR-49109, complete sequence M +
TGAGGGTCGCCTGAGCCATCTAGAATGGT
>chr17 20447537 gi|108060975|gb|DQ577267.1| Homo sapiens piRNA piR-45379, complete sequence M +
TCTAGAATGGTGGGTCAGACAAGGTCTTGC
>chr17 20447537 gi|108060973|gb|DQ577266.1| Homo sapiens piRNA piR-45378, complete sequence M +
TCTAGAATGGTGGGTCAGACAAGGTC
>chr17 20447880 gi|108064638|gb|DQ579174.1| Homo sapiens piRNA piR-47286, complete sequence M +
TGAATCAACATCCGGAGAAGGCAGCCTA
>chr17 20447898 gi|108052464|gb|DQ571210.1| Homo sapiens piRNA piR-31322, complete sequence M +
AGGCAGCCTAATGAGGAACACTGTCCGCA
>chr17 20447921 gi|108058160|gb|DQ575791.1| Homo sapiens piRNA piR-43903, complete sequence M +
TCCGCATAGACCTTCCTTGTCCTGATGGGA
>chr17 20447940 gi|108059285|gb|DQ576382.1| Homo sapiens piRNA piR-44494, complete sequence M +
TCCTGATGGGAGGAACAGAGGTGCTCAGG
>chr17 20447943 gi|108069771|gb|DQ581854.1| Homo sapiens piRNA piR-49966, complete sequence M +
TGATGGGAGGAACAGAGGTGCTCAGG
>chr17 20448084 gi|108061311|gb|DQ577439.1| Homo sapiens piRNA piR-45551, complete sequence M +
TCTCAGTGGACACACTGACCTTTGACTTGC
>chr17 20448227 gi|108058176|gb|DQ575800.1| Homo sapiens piRNA piR-43912, complete sequence M +
TCCGCCAGTCACCAGTCCCACGAGGGTCTCC
>chr17 20448324 gi|108054384|gb|DQ573130.1| Homo sapiens piRNA piR-41242, complete sequence M +
TCACCTGATGCCACATGGTCTTGGGTTG
>chr17 20448332 gi|108074313|gb|DQ584249.1| Homo sapiens piRNA piR-51361, complete sequence M +
TGCCACATGGTCTTGGGTTGTGACTTGGGT
>chr17 20448332 gi|108074312|gb|DQ584248.1| Homo sapiens piRNA piR-51360, complete sequence M +
TGCCACATGGTCTTGGGTTGTGACTTGG
>chr17 20448335 gi|108070119|gb|DQ582038.1| Homo sapiens piRNA piR-32150, complete sequence M +
CACATGGTCTTGGGTTGTGACTTGGGTAC
>chr17 20448339 gi|108081315|gb|DQ590061.1| Homo sapiens piRNA piR-57173, complete sequence M +
TGGTCTTGGGTTGTGACTTGGGTACCACA
>chr17 20448341 gi|108095958|gb|DQ598467.1| Homo sapiens piRNA piR-36533, complete sequence M +
GTCTTGGGTTGTGACTTGGGTACCACATGC
>chr17 20448342 gi|108063135|gb|DQ578398.1| Homo sapiens piRNA piR-46510, complete sequence M +
TCTTGGGTTGTGACTTGGGTACCACATGC
>chr17 20448345 gi|108080950|gb|DQ589696.1| Homo sapiens piRNA piR-56808, complete sequence M +
TGGGTTGTGACTTGGGTACCACATGCTCC
>chr17 20448352 gi|108066347|gb|DQ580045.1| Homo sapiens piRNA piR-48157, complete sequence M +
TGACTTGGGTACCACATGCTCCTGTTGGTC
>chr17 20448371 gi|108059691|gb|DQ576593.1| Homo sapiens piRNA piR-44705, complete sequence M +
TCCTGTTGGTCTTGGAGCCCCTGGACTGT
>chr17 20448392 gi|108078196|gb|DQ586942.1| Homo sapiens piRNA piR-54054, complete sequence M +
TGGACTGTCCCGCCATTTGGGCTGTGGAATC
>chr17 20448445 gi|108063648|gb|DQ578660.1| Homo sapiens piRNA piR-46772, complete sequence M +
TGAAATCAGAGCCTTCCCCCAAGATGTGGAGC
>chr17 20448458 gi|108088235|gb|DQ594428.1| Homo sapiens piRNA piR-60540, complete sequence M +
TTCCCCCAAGATGTGGAGCCATCAGCTGC
>chr17 20448459 gi|108057425|gb|DQ575408.1| Homo sapiens piRNA piR-43520, complete sequence M +
TCCCCCAAGATGTGGAGCCATCAGCTGCA
>chr17 20448468 gi|108053030|gb|DQ571776.1| Homo sapiens piRNA piR-31888, complete sequence M +
ATGTGGAGCCATCAGCTGCAAGAGCTGG
>chr17 20448535 gi|108057212|gb|DQ575299.1| Homo sapiens piRNA piR-43411, complete sequence M +
TCCCATCTGGTGACCCCACCATGCGGCCTT
>chr17 20448536 gi|108071745|gb|DQ582897.1| Homo sapiens piRNA piR-33009, complete sequence M +
CCCATCTGGTGACCCCACCATGCGGCCTTTGC
>chr17 20448578 gi|108079872|gb|DQ588618.1| Homo sapiens piRNA piR-55730, complete sequence U +
TGGGACAAGAACATCCCCTGGAGCCTGGCT
>chr17 20448630 gi|108080385|gb|DQ589131.1| Homo sapiens piRNA piR-56243, complete sequence M +
TGGGCTAGGGTGCAAAAAGGGCAAGCCTGA
>chr17 20448640 gi|108072076|gb|DQ583069.1| Homo sapiens piRNA piR-50181, complete sequence M +
TGCAAAAAGGGCAAGCCTGACTTTGAGGTC
>chr17 20448697 gi|108077325|gb|DQ586071.1| Homo sapiens piRNA piR-53183, complete sequence M +
TGCTGGGCTTCCTGGTCATCTTGTGGA
>chr17 20448928 gi|108085753|gb|DQ593120.1| Homo sapiens piRNA piR-33232, complete sequence M +
CCTCTGCTGATGGGGATGAAAGGCATTTG
>chr17 20448930 gi|108062316|gb|DQ577962.1| Homo sapiens piRNA piR-46074, complete sequence M +
TCTGCTGATGGGGATGAAAGGCATTTGA
>chr17 20448944 gi|108063585|gb|DQ578627.1| Homo sapiens piRNA piR-46739, complete sequence M +
TGAAAGGCATTTGACTTGGGCTGTGGGG
>chr17 20449020 gi|108056656|gb|DQ575012.1| Homo sapiens piRNA piR-43124, complete sequence M +
TCCCAACAAGCTGGCGACACAAGGATGGT
>chr17 20449052 gi|108090110|gb|DQ595401.1| Homo sapiens piRNA piR-61513, complete sequence M +
TTGGCTGAAAGCCGAGATCACCTGGCCAC
>chr17 20449194 gi|108086590|gb|DQ593563.1| Homo sapiens piRNA piR-33675, complete sequence M +
CTCAGGCAGATAAAGGAGAAACAAGGTGGCA
>chr17 20449195 gi|108054859|gb|DQ573605.1| Homo sapiens piRNA piR-41717, complete sequence M +
TCAGGCAGATAAAGGAGAAACAAGGTGGCA
>chr17 20449202 gi|108092846|gb|DQ596831.1| Homo sapiens piRNA piR-34897, complete sequence M +
GATAAAGGAGAAACAAGGTGGCAATGTGGC
>chr17 20449209 gi|108092146|gb|DQ596461.1| Homo sapiens piRNA piR-34527, complete sequence M +
GAGAAACAAGGTGGCAATGTGGCTCAGGTC
>chr17 20449220 gi|108078781|gb|DQ587527.1| Homo sapiens piRNA piR-54639, complete sequence M +
TGGCAATGTGGCTCAGGTCCCTGCAGTAGC
>chr17 20449326 gi|108055174|gb|DQ573920.1| Homo sapiens piRNA piR-42032, complete sequence M +
TCATTGGAGAGGGCAGAGGTGACTGGG
>chr17 20449403 gi|108052646|gb|DQ571392.1| Homo sapiens piRNA piR-31504, complete sequence M -
AGGTGCTGAAGTGCCTGATGGACTTGGCTCT
>chr17 20449404 gi|108077107|gb|DQ585853.1| Homo sapiens piRNA piR-52965, complete sequence M -
TGCTGAAGTGCCTGATGGACTTGGCTC
>chr17 20449405 gi|108052645|gb|DQ571391.1| Homo sapiens piRNA piR-31503, complete sequence M -
AGGTGCTGAAGTGCCTGATGGACTTGGCT
>chr17 20449412 gi|108056246|gb|DQ574804.1| Homo sapiens piRNA piR-42916, complete sequence M +
TCCATCAGGCACTTCAGCACCTTGTCCAAA
>chr17 20449412 gi|108056244|gb|DQ574803.1| Homo sapiens piRNA piR-42915, complete sequence M +
TCCATCAGGCACTTCAGCACCTTGTCCAA
>chr17 20449412 gi|108056242|gb|DQ574802.1| Homo sapiens piRNA piR-42914, complete sequence M +
TCCATCAGGCACTTCAGCACCTTGTCC
>chr17 20449421 gi|108070348|gb|DQ582161.1| Homo sapiens piRNA piR-32273, complete sequence M +
CACTTCAGCACCTTGTCCAAATTGTCTCCT
>chr17 20449445 gi|108061510|gb|DQ577541.1| Homo sapiens piRNA piR-45653, complete sequence M +
TCTCCTGAGAGCACCGTCCTGCATGTGAC
>chr17 20449461 gi|108059327|gb|DQ576405.1| Homo sapiens piRNA piR-44517, complete sequence M +
TCCTGCATGTGACACTGCCAAGCTCCCAGGC
>chr17 20449510 gi|108094653|gb|DQ597788.1| Homo sapiens piRNA piR-35854, complete sequence M +
GGAGGGTGTCATTTCTTGTTCTGAGAAGTG
>chr17 20449529 gi|108061899|gb|DQ577743.1| Homo sapiens piRNA piR-45855, complete sequence M +
TCTGAGAAGTGCCCAGGTGACAGGCCCAGGT
>chr17 20449529 gi|108061897|gb|DQ577742.1| Homo sapiens piRNA piR-45854, complete sequence M +
TCTGAGAAGTGCCCAGGTGACAGGCCCAGG
>chr17 20449626 gi|108089926|gb|DQ595299.1| Homo sapiens piRNA piR-61411, complete sequence M +
TTGGAGGTTTATGCCAGCAGTGACCTGGAATC
>chr17 20449635 gi|108053542|gb|DQ572288.1| Homo sapiens piRNA piR-40400, complete sequence M +
TATGCCAGCAGTGACCTGGAATCCTACCTC
>chr17 20449637 gi|108074544|gb|DQ584369.1| Homo sapiens piRNA piR-51481, complete sequence M +
TGCCAGCAGTGACCTGGAATCCTACCTCCTA
>chr17 20449637 gi|108074542|gb|DQ584368.1| Homo sapiens piRNA piR-51480, complete sequence M +
TGCCAGCAGTGACCTGGAATCCTACCTC
>chr17 20449642 gi|108093489|gb|DQ597161.1| Homo sapiens piRNA piR-35227, complete sequence M +
GCAGTGACCTGGAATCCTACCTCCTA
>chr17 20449676 gi|108080700|gb|DQ589446.1| Homo sapiens piRNA piR-56558, complete sequence M +
TGGGTCACAAATACTAACTTTAAAAGAAGCA
>chr17 20449790 gi|108099908|gb|DQ600542.1| Homo sapiens piRNA piR-38608, complete sequence M +
TACTCTGAATATGCCACAAGGATGTAGAA
>chr17 20449791 gi|108051903|gb|DQ570649.1| Homo sapiens piRNA piR-30761, complete sequence M +
ACTCTGAATATGCCACAAGGATGTAGAATA
>chr17 20449808 gi|108052440|gb|DQ571186.1| Homo sapiens piRNA piR-31298, complete sequence M +
AGGATGTAGAATAGTTCCCGCTGCCTAGGA
>chr17 20449809 gi|108094709|gb|DQ597817.1| Homo sapiens piRNA piR-35883, complete sequence M +
GGATGTAGAATAGTTCCCGCTGCCTAGGA
>chr17 20449868 gi|108073160|gb|DQ583635.1| Homo sapiens piRNA piR-50747, complete sequence M +
TGCAGATGCTGTTAGTTTCACTTTGTCTA
>chr17 20450004 gi|108082641|gb|DQ591387.1| Homo sapiens piRNA piR-58499, complete sequence M +
TGTGACATGCAAATAGCCCAGTTGTACAGG
>chr17 20450011 gi|108072204|gb|DQ583135.1| Homo sapiens piRNA piR-50247, complete sequence M +
TGCAAATAGCCCAGTTGTACAGGGAGTTG
>chr17 20450012 gi|108093106|gb|DQ596963.1| Homo sapiens piRNA piR-35029, complete sequence M +
GCAAATAGCCCAGTTGTACAGGGAGTTGA
>chr17 20450017 gi|108101261|gb|DQ601252.1| Homo sapiens piRNA piR-39318, complete sequence M +
TAGCCCAGTTGTACAGGGAGTTGACCGATC
>chr17 20450017 gi|108101259|gb|DQ601251.1| Homo sapiens piRNA piR-39317, complete sequence M +
TAGCCCAGTTGTACAGGGAGTTGACCGAT
>chr17 20450026 gi|108081985|gb|DQ590731.1| Homo sapiens piRNA piR-57843, complete sequence M +
TGTACAGGGAGTTGACCGATCCTTTTCACT
>chr17 20450038 gi|108065786|gb|DQ579754.1| Homo sapiens piRNA piR-47866, complete sequence M +
TGACCGATCCTTTTCACTCTGAATGATTTT
>chr17 20450084 gi|108098494|gb|DQ599813.1| Homo sapiens piRNA piR-37879, complete sequence M -
TACACCCAAAGACTGAACTGGCGTGTGTGC
>chr17 20450098 gi|108054930|gb|DQ573676.1| Homo sapiens piRNA piR-41788, complete sequence M +
TCAGTCTTTGGGTGTACAGTTCCTCC
>chr17 20450121 gi|108055675|gb|DQ574421.1| Homo sapiens piRNA piR-42533, complete sequence M +
TCCACGGTTCCAAACCAGTGTGCAGAGTCTC
>chr17 20450121 gi|108055674|gb|DQ574420.1| Homo sapiens piRNA piR-42532, complete sequence M +
TCCACGGTTCCAAACCAGTGTGCAGAGTCT
>chr17 20450129 gi|108055219|gb|DQ573965.1| Homo sapiens piRNA piR-42077, complete sequence M +
TCCAAACCAGTGTGCAGAGTCTCCCGGCC
>chr17 20450215 gi|108053525|gb|DQ572271.1| Homo sapiens piRNA piR-40383, complete sequence M +
TATGCACCCAGCCTCTCCCCGATCCGTCAGC
>chr17 20450249 gi|108079075|gb|DQ587821.1| Homo sapiens piRNA piR-54933, complete sequence M +
TGGCCACCCAGACTGCTTCTCAGTCCC
>chr17 20450276 gi|108053611|gb|DQ572357.1| Homo sapiens piRNA piR-40469, complete sequence M +
TATGGTTTGGTCTTTTCCAGAATGGCCTA
>chr17 20450284 gi|108095598|gb|DQ598279.1| Homo sapiens piRNA piR-36345, complete sequence M +
GGTCTTTTCCAGAATGGCCTAGGAATGGGA
>chr17 20450294 gi|108052016|gb|DQ570762.1| Homo sapiens piRNA piR-30874, complete sequence M +
AGAATGGCCTAGGAATGGGAATCCTACTGT
>chr17 20450298 gi|108079203|gb|DQ587949.1| Homo sapiens piRNA piR-55061, complete sequence M +
TGGCCTAGGAATGGGAATCCTACTGTGGTA
>chr17 20450298 gi|108079202|gb|DQ587948.1| Homo sapiens piRNA piR-55060, complete sequence M +
TGGCCTAGGAATGGGAATCCTACTGTGGT
>chr17 20450299 gi|108095012|gb|DQ597978.1| Homo sapiens piRNA piR-36044, complete sequence M +
GGCCTAGGAATGGGAATCCTACTGTGGTA
>chr17 20450305 gi|108094517|gb|DQ597718.1| Homo sapiens piRNA piR-35784, complete sequence M +
GGAATGGGAATCCTACTGTGGTAGCTTATT
>chr17 20450309 gi|108079831|gb|DQ588577.1| Homo sapiens piRNA piR-55689, complete sequence M +
TGGGAATCCTACTGTGGTAGCTTATTGGGT
>chr17 20450315 gi|108058628|gb|DQ576043.1| Homo sapiens piRNA piR-44155, complete sequence M +
TCCTACTGTGGTAGCTTATTGGGTCTGGC
>chr17 20450354 gi|108100952|gb|DQ601092.1| Homo sapiens piRNA piR-39158, complete sequence M +
TAGCAAAATGCATCTAGGATCCACCCACA
>chr17 20450361 gi|108085478|gb|DQ592967.1| Homo sapiens piRNA piR-33079, complete sequence M -
CCCGCAGGAATGTGGGTGGATCCTAGATGCAT
>chr17 20450364 gi|108085476|gb|DQ592966.1| Homo sapiens piRNA piR-33078, complete sequence M -
CCCGCAGGAATGTGGGTGGATCCTAGATG
>chr17 20450413 gi|108088660|gb|DQ594646.1| Homo sapiens piRNA piR-60758, complete sequence M +
TTCTCACTGGGTCTTCTGTTTGAAAGGAG
>chr17 20450471 gi|108064482|gb|DQ579087.1| Homo sapiens piRNA piR-47199, complete sequence U +
TGAAGGCCATCCCCGAAGGCTTCGTGTGTG
>chr17 20450471 gi|108064480|gb|DQ579086.1| Homo sapiens piRNA piR-47198, complete sequence U +
TGAAGGCCATCCCCGAAGGCTTCGTGTGT
>chr17 20450480 gi|108057449|gb|DQ575420.1| Homo sapiens piRNA piR-43532, complete sequence U +
TCCCCGAAGGCTTCGTGTGTGACTGATGA
>chr17 20450480 gi|108057447|gb|DQ575419.1| Homo sapiens piRNA piR-43531, complete sequence U +
TCCCCGAAGGCTTCGTGTGTGACTGATG
>chr17 20450488 gi|108095125|gb|DQ598037.1| Homo sapiens piRNA piR-36103, complete sequence M +
GGCTTCGTGTGTGACTGATGAGGAATC
>chr17 20450503 gi|108069506|gb|DQ581719.1| Homo sapiens piRNA piR-49831, complete sequence M +
TGATGAGGAATCAAGCAGTGAACGTGGC
>chr17 20450503 gi|108069504|gb|DQ581718.1| Homo sapiens piRNA piR-49830, complete sequence M +
TGATGAGGAATCAAGCAGTGAACGTG
>chr17 20450506 gi|108067804|gb|DQ580811.1| Homo sapiens piRNA piR-48923, complete sequence M +
TGAGGAATCAAGCAGTGAACGTGGCATGCA
>chr17 20450506 gi|108067802|gb|DQ580810.1| Homo sapiens piRNA piR-48922, complete sequence M +
TGAGGAATCAAGCAGTGAACGTGGCATGC
>chr17 20450527 gi|108078985|gb|DQ587731.1| Homo sapiens piRNA piR-54843, complete sequence M +
TGGCATGCAGGTTTCATGTGGATGTCA
>chr17 20450576 gi|108053440|gb|DQ572186.1| Homo sapiens piRNA piR-40298, complete sequence M +
TATCTGTGACACCTTGGGGACGTGTGGTTC
>chr17 20450578 gi|108062671|gb|DQ578158.1| Homo sapiens piRNA piR-46270, complete sequence M +
TCTGTGACACCTTGGGGACGTGTGGTT
>chr17 20450584 gi|108078204|gb|DQ586950.1| Homo sapiens piRNA piR-54062, complete sequence M -
TGGACTTGAACCACACGTCCCCAAGGTGT
>chr17 20450600 gi|108081797|gb|DQ590543.1| Homo sapiens piRNA piR-57655, complete sequence M +
TGGTTCAAGTCCATTGAGCTTTGTGAGCCAC
>chr17 20450606 gi|108051428|gb|DQ570174.1| Homo sapiens piRNA piR-30286, complete sequence M +
AAGTCCATTGAGCTTTGTGAGCCACTGCCCA
>chr17 20450631 gi|108075005|gb|DQ584608.1| Homo sapiens piRNA piR-51720, complete sequence M +
TGCCCAACTGGCTGCCAACGTGGCTGTGC
>chr17 20450662 gi|108082252|gb|DQ590998.1| Homo sapiens piRNA piR-58110, complete sequence M +
TGTCATATTCCCAGCAGACCTGGATGAGA
>chr17 20450711 gi|108057017|gb|DQ575199.1| Homo sapiens piRNA piR-43311, complete sequence M +
TCCCAGCATTTGGTGCTGTCAGTGTTGCCT
>chr17 20450711 gi|108057015|gb|DQ575198.1| Homo sapiens piRNA piR-43310, complete sequence M +
TCCCAGCATTTGGTGCTGTCAGTGTTGCC
>chr17 20450711 gi|108057013|gb|DQ575197.1| Homo sapiens piRNA piR-43309, complete sequence M +
TCCCAGCATTTGGTGCTGTCAGTGTTGC
>chr17 20450786 gi|108099214|gb|DQ600183.1| Homo sapiens piRNA piR-38249, complete sequence M +
TACCATGGGTCCCCGTGGGTCAGGGAGAGC
>chr17 20450830 gi|108073799|gb|DQ583979.1| Homo sapiens piRNA piR-51091, complete sequence M +
TGCATGATTTTGTTTGCTGTCTTCTGTC
>chr17 20450840 gi|108084446|gb|DQ592433.1| Homo sapiens piRNA piR-59545, complete sequence M +
TGTTTGCTGTCTTCTGTCTCCTCAGG
>chr17 20450911 gi|108089769|gb|DQ595217.1| Homo sapiens piRNA piR-61329, complete sequence M +
TTGGAACCAGGGAGGTGCTTGGTTCATGGT
>chr17 20450954 gi|108080384|gb|DQ589130.1| Homo sapiens piRNA piR-56242, complete sequence U +
TGGGCTAGGAGAGCTCTTGGCAGCTCTGTCA
>chr17 20450992 gi|108080779|gb|DQ589525.1| Homo sapiens piRNA piR-56637, complete sequence M +
TGGGTGATCCTGGCTTCTGCTCTGGGAAA
>chr17 20451069 gi|108060619|gb|DQ577083.1| Homo sapiens piRNA piR-45195, complete sequence M +
TCGTAGGCTTACTTCACTCCATATCGATCCC
>chr17 20451099 gi|108086798|gb|DQ593673.1| Homo sapiens piRNA piR-33785, complete sequence M +
CTGAAGAAGACATGGTTCTGGAGAGTCCTGC
>chr17 20451100 gi|108064186|gb|DQ578935.1| Homo sapiens piRNA piR-47047, complete sequence M +
TGAAGAAGACATGGTTCTGGAGAGTCCTGC
>chr17 20451127 gi|108076946|gb|DQ585692.1| Homo sapiens piRNA piR-52804, complete sequence M +
TGCTCACGTCCAGTTTGATCTGGTGGATG
>chr17 20451130 gi|108054428|gb|DQ573174.1| Homo sapiens piRNA piR-41286, complete sequence M +
TCACGTCCAGTTTGATCTGGTGGATGTGT
>chr17 20451135 gi|108056181|gb|DQ574771.1| Homo sapiens piRNA piR-42883, complete sequence M +
TCCAGTTTGATCTGGTGGATGTGTTCAGA
>chr17 20451137 gi|108070996|gb|DQ582499.1| Homo sapiens piRNA piR-32611, complete sequence M +
CAGTTTGATCTGGTGGATGTGTTCAGAA
>chr17 20451141 gi|108089296|gb|DQ594974.1| Homo sapiens piRNA piR-61086, complete sequence M +
TTGATCTGGTGGATGTGTTCAGAAGACCTC
>chr17 20451142 gi|108069299|gb|DQ581612.1| Homo sapiens piRNA piR-49724, complete sequence M +
TGATCTGGTGGATGTGTTCAGAAGACCTCTT
>chr17 20451142 gi|108069297|gb|DQ581611.1| Homo sapiens piRNA piR-49723, complete sequence M +
TGATCTGGTGGATGTGTTCAGAAGACCTCT
>chr17 20451142 gi|108069295|gb|DQ581610.1| Homo sapiens piRNA piR-49722, complete sequence M +
TGATCTGGTGGATGTGTTCAGAAGACCTC
>chr17 20451147 gi|108081591|gb|DQ590337.1| Homo sapiens piRNA piR-57449, complete sequence M +
TGGTGGATGTGTTCAGAAGACCTCTTGC
>chr17 20451150 gi|108078627|gb|DQ587373.1| Homo sapiens piRNA piR-54485, complete sequence M +
TGGATGTGTTCAGAAGACCTCTTGCCCTTC
>chr17 20451178 gi|108061531|gb|DQ577552.1| Homo sapiens piRNA piR-45664, complete sequence M +
TCTCCTTCATGATCTGTAGGGCAGGGCCAAG
>chr17 20451180 gi|108059757|gb|DQ576627.1| Homo sapiens piRNA piR-44739, complete sequence M +
TCCTTCATGATCTGTAGGGCAGGGCCAA
>chr17 20451181 gi|108085877|gb|DQ593188.1| Homo sapiens piRNA piR-33300, complete sequence M +
CCTTCATGATCTGTAGGGCAGGGCCAAGA
>chr17 20451187 gi|108069304|gb|DQ581615.1| Homo sapiens piRNA piR-49727, complete sequence M +
TGATCTGTAGGGCAGGGCCAAGAGGAGG
>chr17 20451210 gi|108094647|gb|DQ597785.1| Homo sapiens piRNA piR-35851, complete sequence M +
GGAGGAAGCAGCCTCAGAACAGATGGA
>chr17 20451400 gi|108071683|gb|DQ582864.1| Homo sapiens piRNA piR-32976, complete sequence M +
CCCAGGAAGTGCATCTGACCATCCCCCCCACC
>chr17 20451479 gi|108065038|gb|DQ579381.1| Homo sapiens piRNA piR-47493, complete sequence M +
TGACACAGCCTGTCCTGTTTGTTGTGCTC
>chr17 20451479 gi|108065036|gb|DQ579380.1| Homo sapiens piRNA piR-47492, complete sequence M +
TGACACAGCCTGTCCTGTTTGTTGTGC
>chr17 20451485 gi|108052267|gb|DQ571013.1| Homo sapiens piRNA piR-31125, complete sequence M +
AGCCTGTCCTGTTTGTTGTGCTCTGGCTGA
>chr17 20451592 gi|108084033|gb|DQ592218.1| Homo sapiens piRNA piR-59330, complete sequence M +
TGTTCATGGGAATGCCCTTATAGATGCGATC
>chr17 20451592 gi|108084031|gb|DQ592217.1| Homo sapiens piRNA piR-59329, complete sequence M +
TGTTCATGGGAATGCCCTTATAGATGCGA
>chr17 20451594 gi|108087917|gb|DQ594255.1| Homo sapiens piRNA piR-60367, complete sequence M +
TTCATGGGAATGCCCTTATAGATGCGATCT
>chr17 20451594 gi|108087915|gb|DQ594254.1| Homo sapiens piRNA piR-60366, complete sequence M +
TTCATGGGAATGCCCTTATAGATGCGATC
>chr17 20451598 gi|108079849|gb|DQ588595.1| Homo sapiens piRNA piR-55707, complete sequence M +
TGGGAATGCCCTTATAGATGCGATCTATGA
>chr17 20451603 gi|108052919|gb|DQ571665.1| Homo sapiens piRNA piR-31777, complete sequence M +
ATGCCCTTATAGATGCGATCTATGAGCTGTG
>chr17 20451604 gi|108075323|gb|DQ584774.1| Homo sapiens piRNA piR-51886, complete sequence M +
TGCCCTTATAGATGCGATCTATGAGCTGTG
>chr17 20451609 gi|108087347|gb|DQ593958.1| Homo sapiens piRNA piR-60070, complete sequence M +
TTATAGATGCGATCTATGAGCTGTGGGCAGA
>chr17 20451609 gi|108087343|gb|DQ593956.1| Homo sapiens piRNA piR-60068, complete sequence M +
TTATAGATGCGATCTATGAGCTGTGGGCA
>chr17 20451625 gi|108067697|gb|DQ580756.1| Homo sapiens piRNA piR-48868, complete sequence M +
TGAGCTGTGGGCAGAAAACAATCTGGTGTCA
>chr17 20451630 gi|108083432|gb|DQ591904.1| Homo sapiens piRNA piR-59016, complete sequence M +
TGTGGGCAGAAAACAATCTGGTGTCACAGGC
>chr17 20451638 gi|108091266|gb|DQ595999.1| Homo sapiens piRNA piR-34065, complete sequence M +
GAAAACAATCTGGTGTCACAGGCCATGGG
>chr17 20451651 gi|108082184|gb|DQ590930.1| Homo sapiens piRNA piR-58042, complete sequence M +
TGTCACAGGCCATGGGGTGACCCCAGTGA
>chr17 20451716 gi|108079160|gb|DQ587906.1| Homo sapiens piRNA piR-55018, complete sequence M +
TGGCCCCATGATTCCTCAGTAGAGGTGAGATC
>chr17 20451735 gi|108100790|gb|DQ601006.1| Homo sapiens piRNA piR-39072, complete sequence M +
TAGAGGTGAGATCAAGCTGGGACAGGGTCTC
>chr17 20451764 gi|108057961|gb|DQ575685.1| Homo sapiens piRNA piR-43797, complete sequence M +
TCCCTTCCCAGGACTGAAAGAGTGGATGGA
>chr17 20451778 gi|108063522|gb|DQ578595.1| Homo sapiens piRNA piR-46707, complete sequence M +
TGAAAGAGTGGATGGACACTCAGAGTTGAA
>chr17 20451790 gi|108078054|gb|DQ586800.1| Homo sapiens piRNA piR-53912, complete sequence M +
TGGACACTCAGAGTTGAAACTGTGATCCGAA
>chr17 20451850 gi|108057702|gb|DQ575551.1| Homo sapiens piRNA piR-43663, complete sequence M +
TCCCTAGCCTTGAGCTCCAGGTGGTCCCAGC
>chr17 20451916 gi|108072834|gb|DQ583462.1| Homo sapiens piRNA piR-50574, complete sequence M +
TGCACGAATAGGCAGGCAATCTGACGAC
>chr17 20451935 gi|108061858|gb|DQ577722.1| Homo sapiens piRNA piR-45834, complete sequence M +
TCTGACGACCAGGCCTGCAGTCTTCTGTGC
>chr17 20451937 gi|108065901|gb|DQ579813.1| Homo sapiens piRNA piR-47925, complete sequence M +
TGACGACCAGGCCTGCAGTCTTCTGTGCAA
>chr17 20452162 gi|108074071|gb|DQ584120.1| Homo sapiens piRNA piR-51232, complete sequence M +
TGCCAAATGAGGAATGTTGGAGTTAGCGGA
>chr17 20452162 gi|108074069|gb|DQ584119.1| Homo sapiens piRNA piR-51231, complete sequence M +
TGCCAAATGAGGAATGTTGGAGTTAGCGG
>chr17 20452169 gi|108067820|gb|DQ580819.1| Homo sapiens piRNA piR-48931, complete sequence M +
TGAGGAATGTTGGAGTTAGCGGAGCTGCCA
>chr17 20452169 gi|108067818|gb|DQ580818.1| Homo sapiens piRNA piR-48930, complete sequence M +
TGAGGAATGTTGGAGTTAGCGGAGCTGC
>chr17 20452370 gi|108051776|gb|DQ570522.1| Homo sapiens piRNA piR-30634, complete sequence M -
ACCTAGAGGCTGGGACCTAAGACTGGTGT
>chr17 20452384 gi|108057031|gb|DQ575206.1| Homo sapiens piRNA piR-43318, complete sequence M +
TCCCAGCCTCTAGGTGGGTTCCTGACACAA
>chr17 20452470 gi|108074061|gb|DQ584115.1| Homo sapiens piRNA piR-51227, complete sequence M +
TGCCAAAGTTACAGCAACTGGGGTCAGGTC
>chr17 20452640 gi|108057606|gb|DQ575501.1| Homo sapiens piRNA piR-43613, complete sequence M +
TCCCGTGCAGTCACAGGAGGCAGCTCC
>chr17 20452946 gi|108078183|gb|DQ586929.1| Homo sapiens piRNA piR-54041, complete sequence M +
TGGACTCAAGGTGGTGCTTTCTGCTGGAGC
>chr17 20452967 gi|108077294|gb|DQ586040.1| Homo sapiens piRNA piR-53152, complete sequence M +
TGCTGGAGCTGAGAAAGGTTAGCCCTGA
>chr17 20452968 gi|108094289|gb|DQ597600.1| Homo sapiens piRNA piR-35666, complete sequence M +
GCTGGAGCTGAGAAAGGTTAGCCCTGA
>chr17 20453092 gi|108066763|gb|DQ580271.1| Homo sapiens piRNA piR-48383, complete sequence M +
TGAGACCTGCCCGGTGTACTCTGGGTGCA
>chr17 20453352 gi|108093261|gb|DQ597043.1| Homo sapiens piRNA piR-35109, complete sequence M +
GCACCAGACCCAGGTCTTTAGCCACAAGCCC
>chr17 20453680 gi|108059125|gb|DQ576299.1| Homo sapiens piRNA piR-44411, complete sequence M +
TCCTCTTGTGCTAACTTGCCGACAGAACTGC
>chr17 20453686 gi|108083095|gb|DQ591733.1| Homo sapiens piRNA piR-58845, complete sequence M +
TGTGCTAACTTGCCGACAGAACTGCTGAGA
>chr17 20453954 gi|108051889|gb|DQ570635.1| Homo sapiens piRNA piR-30747, complete sequence M +
ACTCACTGCAGAATCCCAAAGCGATCAACGC
>chr17 20453955 gi|108086570|gb|DQ593552.1| Homo sapiens piRNA piR-33664, complete sequence M +
CTCACTGCAGAATCCCAAAGCGATCAACGC
>chr17 20453985 gi|108077367|gb|DQ586113.1| Homo sapiens piRNA piR-53225, complete sequence M +
TGCTGTAGATTCCAACAGGTTCAGGCCCC
>chr17 20453990 gi|108100937|gb|DQ601084.1| Homo sapiens piRNA piR-39150, complete sequence M +
TAGATTCCAACAGGTTCAGGCCCCTTGTC
>chr17 20454022 gi|108078879|gb|DQ587625.1| Homo sapiens piRNA piR-54737, complete sequence M +
TGGCAGCCCAGCTCGGTGTCCCTGTAACCC
>chr17 20454152 gi|108065686|gb|DQ579701.1| Homo sapiens piRNA piR-47813, complete sequence M +
TGACCAGGGCGCACAGGAAAAGGCCTCCCTCC
>chr17 20454266 gi|108051701|gb|DQ570447.1| Homo sapiens piRNA piR-30559, complete sequence M +
ACCATGTCCATCCTGTGAGACAAAGTTGTCT
>chr17 20454266 gi|108051700|gb|DQ570446.1| Homo sapiens piRNA piR-30558, complete sequence M +
ACCATGTCCATCCTGTGAGACAAAGTTGTC
>chr17 20454270 gi|108082326|gb|DQ591072.1| Homo sapiens piRNA piR-58184, complete sequence M +
TGTCCATCCTGTGAGACAAAGTTGTCTAAAG
>chr17 20454279 gi|108082705|gb|DQ591451.1| Homo sapiens piRNA piR-58563, complete sequence M +
TGTGAGACAAAGTTGTCTAAAGGTTACAC
>chr17 20454282 gi|108095740|gb|DQ598351.1| Homo sapiens piRNA piR-36417, complete sequence M -
GTACAGTGTAACCTTTAGACAACTTTGTCTC
>chr17 20454373 gi|108053275|gb|DQ572021.1| Homo sapiens piRNA piR-40133, complete sequence M +
TATAACCTGCATTCCACCACTGCGCTC
>chr17 20454507 gi|108078068|gb|DQ586814.1| Homo sapiens piRNA piR-53926, complete sequence M +
TGGACAGAGAATCCCGTTGTCCCCATATGC
>chr17 20454509 gi|108091760|gb|DQ596253.1| Homo sapiens piRNA piR-34319, complete sequence M +
GACAGAGAATCCCGTTGTCCCCATATGCC
>chr17 20454569 gi|108064781|gb|DQ579248.1| Homo sapiens piRNA piR-47360, complete sequence M +
TGAATGGTGTCCACCTGCCAAGGGTGAAGAGC
>chr17 20454584 gi|108074161|gb|DQ584168.1| Homo sapiens piRNA piR-51280, complete sequence M +
TGCCAAGGGTGAAGAGCCTGTGATGGGCTAT
>chr17 20454584 gi|108074159|gb|DQ584167.1| Homo sapiens piRNA piR-51279, complete sequence M +
TGCCAAGGGTGAAGAGCCTGTGATGGGCTA
>chr17 20454594 gi|108091470|gb|DQ596104.1| Homo sapiens piRNA piR-34170, complete sequence M +
GAAGAGCCTGTGATGGGCTATTCCAGGGATGT
>chr17 20454607 gi|108080387|gb|DQ589133.1| Homo sapiens piRNA piR-56245, complete sequence M +
TGGGCTATTCCAGGGATGTGGATGTGAAC
>chr17 20454614 gi|108088085|gb|DQ594352.1| Homo sapiens piRNA piR-60464, complete sequence M +
TTCCAGGGATGTGGATGTGAACTGCGGTC
>chr17 20454615 gi|108056025|gb|DQ574689.1| Homo sapiens piRNA piR-42801, complete sequence M +
TCCAGGGATGTGGATGTGAACTGCGGTCA
>chr17 20454624 gi|108096171|gb|DQ598579.1| Homo sapiens piRNA piR-36645, complete sequence M +
GTGGATGTGAACTGCGGTCAGGCACCAGA
>chr17 20454657 gi|108062602|gb|DQ578124.1| Homo sapiens piRNA piR-46236, complete sequence M +
TCTGTACGATCGGCCTCCTGGGATGC
>chr17 20454659 gi|108082018|gb|DQ590764.1| Homo sapiens piRNA piR-57876, complete sequence M +
TGTACGATCGGCCTCCTGGGATGCTCAGGGC
>chr17 20454687 gi|108094937|gb|DQ597939.1| Homo sapiens piRNA piR-36005, complete sequence M +
GGCCACAGAGATGCCCAGTTTCCTATGAGGAA
>chr17 20454687 gi|108094935|gb|DQ597938.1| Homo sapiens piRNA piR-36004, complete sequence M +
GGCCACAGAGATGCCCAGTTTCCTATGAGGA
>chr17 20454688 gi|108093664|gb|DQ597254.1| Homo sapiens piRNA piR-35320, complete sequence M +
GCCACAGAGATGCCCAGTTTCCTATGAGGAA
>chr17 20454738 gi|108058394|gb|DQ575920.1| Homo sapiens piRNA piR-44032, complete sequence M +
TCCGTTCTACCCCGCTCATCACTTGGGCTA
>chr17 20454771 gi|108079175|gb|DQ587921.1| Homo sapiens piRNA piR-55033, complete sequence M +
TGGCCCTTCAGTCTAACCAGTGAAGCTGC
>chr17 20454838 gi|108091097|gb|DQ595911.1| Homo sapiens piRNA piR-62023, complete sequence M +
TTTGGGGATGAAAATGATCTACTGTCTCCAA
>chr17 20454852 gi|108069258|gb|DQ581590.1| Homo sapiens piRNA piR-49702, complete sequence M +
TGATCTACTGTCTCCAAAGCAGCCACTGTGC
>chr17 20454878 gi|108083137|gb|DQ591755.1| Homo sapiens piRNA piR-58867, complete sequence M +
TGTGCTCATGGAAACCATGTCTCTCGGGGA
>chr17 20454878 gi|108083136|gb|DQ591754.1| Homo sapiens piRNA piR-58866, complete sequence M +
TGTGCTCATGGAAACCATGTCTCTCGGGG
>chr17 20454880 gi|108076978|gb|DQ585724.1| Homo sapiens piRNA piR-52836, complete sequence M +
TGCTCATGGAAACCATGTCTCTCGGGGACGGA
>chr17 20454920 gi|108055615|gb|DQ574361.1| Homo sapiens piRNA piR-42473, complete sequence M +
TCCACCATTCTGAGCTGTCCCTACAGGA
>chr17 20454958 gi|108084074|gb|DQ592239.1| Homo sapiens piRNA piR-59351, complete sequence M +
TGTTCCTGTGTCACTGATGTAGAAGAGTGG
>chr17 20454993 gi|108077009|gb|DQ585755.1| Homo sapiens piRNA piR-52867, complete sequence M +
TGCTCCTGGAGAACATCTAGATGGACCGTCC
>chr17 20454996 gi|108059410|gb|DQ576447.1| Homo sapiens piRNA piR-44559, complete sequence M +
TCCTGGAGAACATCTAGATGGACCGTCCC
>chr17 20455014 gi|108078130|gb|DQ586876.1| Homo sapiens piRNA piR-53988, complete sequence M +
TGGACCGTCCCTCCTGATAATACTCAGGGCA
>chr17 20455031 gi|108097955|gb|DQ599518.1| Homo sapiens piRNA piR-37584, complete sequence M +
TAATACTCAGGGCAAAAGGAAAGCGAGGCC
>chr17 20455265 gi|108085389|gb|DQ592921.1| Homo sapiens piRNA piR-33033, complete sequence M +
CCCCAGGTGTGTTCTGAGGACCCTTCCCTC
>chr17 20455352 gi|108060517|gb|DQ577030.1| Homo sapiens piRNA piR-45142, complete sequence M +
TCGGGATCGGAAATCTGGGCAGATTTGGGA
>chr17 20455506 gi|108086561|gb|DQ593547.1| Homo sapiens piRNA piR-33659, complete sequence M +
CTCACCTGTCGAATGGGTACATTCGGGAAC
>chr17 20455547 gi|108099567|gb|DQ600366.1| Homo sapiens piRNA piR-38432, complete sequence M +
TACGAAGCCACCATGAGGACGAAAGAG
>chr17 20455683 gi|108091697|gb|DQ596221.1| Homo sapiens piRNA piR-34287, complete sequence M +
GACAAGTTCATGTTGTCCAGTTTTGAGGTC
>chr17 20455763 gi|108055730|gb|DQ574476.1| Homo sapiens piRNA piR-42588, complete sequence M +
TCCAGAAAGCATATCAGGCAGCCTTGGGGT
>chr17 20456039 gi|108066338|gb|DQ580040.1| Homo sapiens piRNA piR-48152, complete sequence M +
TGACTTGCACTTCAGGAAACTTGCAATCAC
>chr17 20456044 gi|108072962|gb|DQ583528.1| Homo sapiens piRNA piR-50640, complete sequence M +
TGCACTTCAGGAAACTTGCAATCACGGC
>chr17 20456137 gi|108097900|gb|DQ599489.1| Homo sapiens piRNA piR-37555, complete sequence M +
TAAGTGCCACATTTTGAAACCATCAGCTCTC
>chr17 20456166 gi|108059207|gb|DQ576341.1| Homo sapiens piRNA piR-44453, complete sequence M +
TCCTGAGAACTACCTCACTATCCGGGGAGC
>chr17 20456169 gi|108066468|gb|DQ580111.1| Homo sapiens piRNA piR-48223, complete sequence M +
TGAGAACTACCTCACTATCCGGGGAGCAGC
>chr17 20456230 gi|108058592|gb|DQ576025.1| Homo sapiens piRNA piR-44137, complete sequence M +
TCCTACCAGGTTCCTCCCTTGACACAGGAGA
>chr17 20456281 gi|108090222|gb|DQ595458.1| Homo sapiens piRNA piR-61570, complete sequence M +
TTGGGTGGGGACACAGAGCCAAACCTGTGA
>chr17 20456282 gi|108080834|gb|DQ589580.1| Homo sapiens piRNA piR-56692, complete sequence M +
TGGGTGGGGACACAGAGCCAAACCTGTGA
>chr17 20456291 gi|108051511|gb|DQ570257.1| Homo sapiens piRNA piR-30369, complete sequence M +
ACACAGAGCCAAACCTGTGAGGGTCTCAGTC
>chr17 20456419 gi|108058707|gb|DQ576084.1| Homo sapiens piRNA piR-44196, complete sequence M +
TCCTAGGGATGGTGGTGACTTCCTCAAAAGG
>chr17 20456419 gi|108058705|gb|DQ576083.1| Homo sapiens piRNA piR-44195, complete sequence M +
TCCTAGGGATGGTGGTGACTTCCTCAAA
>chr17 20456658 gi|108076872|gb|DQ585618.1| Homo sapiens piRNA piR-52730, complete sequence U +
TGCTATCTGTTCTAGCTTGGTAAAGCCGGG
>chr17 20456816 gi|108053650|gb|DQ572396.1| Homo sapiens piRNA piR-40508, complete sequence M +
TATGTTTAGGAGGAGGTGGTAATGCTGG
>chr17 20456945 gi|108052022|gb|DQ570768.1| Homo sapiens piRNA piR-30880, complete sequence M +
AGACAAGTTCACGTTGTCCAATTTTGAGGTC
>chr17 20456946 gi|108091695|gb|DQ596220.1| Homo sapiens piRNA piR-34286, complete sequence M +
GACAAGTTCACGTTGTCCAATTTTGAGGTC
>chr17 20456961 gi|108055503|gb|DQ574249.1| Homo sapiens piRNA piR-42361, complete sequence M +
TCCAATTTTGAGGTCTTGGAAGAAGCTGCA
>chr17 20456961 gi|108055502|gb|DQ574248.1| Homo sapiens piRNA piR-42360, complete sequence M +
TCCAATTTTGAGGTCTTGGAAGAAGCTGC
>chr17 20457138 gi|108065229|gb|DQ579479.1| Homo sapiens piRNA piR-47591, complete sequence M +
TGACAGCCAAGGTTTGTCAGCATGCAGAGG
>chr17 20457181 gi|108078180|gb|DQ586926.1| Homo sapiens piRNA piR-54038, complete sequence M +
TGGACTAGGGGCTGCGGAGCCCAGTGGTTGC
>chr17 20457692 gi|108063855|gb|DQ578766.1| Homo sapiens piRNA piR-46878, complete sequence M +
TGAACAGTGGCATGCAGCGAGATGAGGA
>chr17 20457851 gi|108052971|gb|DQ571717.1| Homo sapiens piRNA piR-31829, complete sequence U +
ATGGAGGAAAGTGACTGATCTGCCGGAGA
>chr17 20458040 gi|108053359|gb|DQ572105.1| Homo sapiens piRNA piR-40217, complete sequence M +
TATCAGAGATTTTCAGATAGCCTCAAAAAC
>chr17 20458300 gi|108071417|gb|DQ582725.1| Homo sapiens piRNA piR-32837, complete sequence M +
CCAGGGAGCAAATCAGGGGCAAATAGCC
>chr17 20458466 gi|108070218|gb|DQ582092.1| Homo sapiens piRNA piR-32204, complete sequence M +
CACCGGCAGAATGAAAAGGTCCTGAGGCAGC
>chr17 20458513 gi|108096817|gb|DQ598923.1| Homo sapiens piRNA piR-36989, complete sequence U +
TAAATAAAAGAGGTCTCTCTTTAGTAAGGT
>chr17 20458784 gi|108078328|gb|DQ587074.1| Homo sapiens piRNA piR-54186, complete sequence M +
TGGAGCTACCTCTAGCTGCAGCACTGCCTC
>chr17 20458895 gi|108052309|gb|DQ571055.1| Homo sapiens piRNA piR-31167, complete sequence M +
AGCTGAAAAAGGAGAAAGGGTCACTGAG
>chr17 20458898 gi|108063289|gb|DQ578475.1| Homo sapiens piRNA piR-46587, complete sequence M +
TGAAAAAGGAGAAAGGGTCACTGAGCAGG
>chr17 20458977 gi|108065664|gb|DQ579690.1| Homo sapiens piRNA piR-47802, complete sequence U +
TGACCAGACCGCTGAGCGGTGGTGCTCAGAGT
>chr17 20459070 gi|108066190|gb|DQ579963.1| Homo sapiens piRNA piR-48075, complete sequence U +
TGACTGAGAGTCTTCTCGGGACTGGACCC
>chr17 20459144 gi|108094221|gb|DQ597565.1| Homo sapiens piRNA piR-35631, complete sequence M +
GCTGAGCTTCACGCTTGTGCCACAAGGTC
>chr17 20459146 gi|108067711|gb|DQ580763.1| Homo sapiens piRNA piR-48875, complete sequence M +
TGAGCTTCACGCTTGTGCCACAAGGTCCTC
>chr17 20459146 gi|108067709|gb|DQ580762.1| Homo sapiens piRNA piR-48874, complete sequence M +
TGAGCTTCACGCTTGTGCCACAAGGT
>chr17 20459158 gi|108090591|gb|DQ595650.1| Homo sapiens piRNA piR-61762, complete sequence M +
TTGTGCCACAAGGTCCTCTGGGCCATC
>chr17 20459161 gi|108074265|gb|DQ584223.1| Homo sapiens piRNA piR-51335, complete sequence M +
TGCCACAAGGTCCTCTGGGCCATCTCAA
>chr17 20459201 gi|108083370|gb|DQ591873.1| Homo sapiens piRNA piR-58985, complete sequence U +
TGTGGCCTCGCACATCTGGATGCACTGT
>chr17 20459379 gi|108066789|gb|DQ580284.1| Homo sapiens piRNA piR-48396, complete sequence M +
TGAGACTAGGCTGGGGATGACAGGAGGAC
>chr17 20459600 gi|108098531|gb|DQ599832.1| Homo sapiens piRNA piR-37898, complete sequence U +
TACACTATGCGTATTATTTGAGGGTTGGC
>chr17 20460286 gi|108056883|gb|DQ575130.1| Homo sapiens piRNA piR-43242, complete sequence M +
TCCCACTTTCCATGGTCTCCCTCTGATGCCC
>chr17 20460355 gi|108072324|gb|DQ583196.1| Homo sapiens piRNA piR-50308, complete sequence M +
TGCAACCTCCCTGCCTGATTCTCCTGCCTCA
>chr17 20460487 gi|108055843|gb|DQ574589.1| Homo sapiens piRNA piR-42701, complete sequence M +
TCCAGCTCCTGACCGCGAGTGATCTGCCCGC
>chr17 20460608 gi|108061220|gb|DQ577392.1| Homo sapiens piRNA piR-45504, complete sequence M -
TCTCAGACGATGGGCGGCCGGGCAGAGA
>chr17 20460785 gi|108079792|gb|DQ588538.1| Homo sapiens piRNA piR-55650, complete sequence M +
TGGGAAGTGAGGAGCCCCTCTGCCCGGC
>chr17 20460824 gi|108061156|gb|DQ577359.1| Homo sapiens piRNA piR-45471, complete sequence M -
TCTCAATGAGCTGTTGGGTACACCTCCCAG
>chr17 20461045 gi|108068754|gb|DQ581311.1| Homo sapiens piRNA piR-49423, complete sequence M -
TGAGTTGACACAGCACATGTTTCAGA
>chr17 20461102 gi|108077574|gb|DQ586320.1| Homo sapiens piRNA piR-53432, complete sequence M +
TGCTTTGTTAAACAGATGCTTGAAGGCAGC
>chr17 20461102 gi|108077573|gb|DQ586319.1| Homo sapiens piRNA piR-53431, complete sequence M +
TGCTTTGTTAAACAGATGCTTGAAGGCAG
>chr17 20461261 gi|108078906|gb|DQ587652.1| Homo sapiens piRNA piR-54764, complete sequence M -
TGGCAGGGTCATAGGACAATAGTGGA
>chr17 20461592 gi|108068448|gb|DQ581149.1| Homo sapiens piRNA piR-49261, complete sequence M +
TGAGTAGGTGCAACAAAGACCACAGGGTCCAC
>chr17 20461592 gi|108068446|gb|DQ581148.1| Homo sapiens piRNA piR-49260, complete sequence M +
TGAGTAGGTGCAACAAAGACCACAGGGTC
>chr17 20461730 gi|108056077|gb|DQ574717.1| Homo sapiens piRNA piR-42829, complete sequence U +
TCCAGGTGAAAAATGATGGGAGCTCAGAT
>chr17 20461765 gi|108095570|gb|DQ598265.1| Homo sapiens piRNA piR-36331, complete sequence M +
GGTCATGACAAATGGCTGGAATCAGGA
>chr17 20461947 gi|108081958|gb|DQ590704.1| Homo sapiens piRNA piR-57816, complete sequence M +
TGTAATCCCAGCACTTTGGGAGGCCGAGG
>chr17 20462087 gi|108102528|gb|DQ601914.1| Homo sapiens piRNA piR-39980, complete sequence M +
TAGTCCCAGCTACTTGGGAGGCTGAGGCA
>chr17 20462513 gi|108082295|gb|DQ591041.1| Homo sapiens piRNA piR-58153, complete sequence M +
TGTCCACCGTTATAAGAAGGCAGCTGC
>chr17 20463032 gi|108070770|gb|DQ582382.1| Homo sapiens piRNA piR-32494, complete sequence M +
CAGGACTGTGAGACAGTGAGATTCTGT
>chr17 20463093 gi|108052247|gb|DQ570993.1| Homo sapiens piRNA piR-31105, complete sequence M +
AGCCCTAGCAAACCAATGCAGCCTGGT
>chr17 20463098 gi|108100956|gb|DQ601094.1| Homo sapiens piRNA piR-39160, complete sequence M +
TAGCAAACCAATGCAGCCTGGTAGCC
>chr17 20463820 gi|108067494|gb|DQ580652.1| Homo sapiens piRNA piR-48764, complete sequence M +
TGAGCCCAGGAAGGTGATAGACAGGATGAC
>chr17 20464750 gi|108069004|gb|DQ581457.1| Homo sapiens piRNA piR-49569, complete sequence U +
TGATATGTGGGAGCAAAACTATGAGG
>chr17 20466177 gi|108079533|gb|DQ588279.1| Homo sapiens piRNA piR-55391, complete sequence U +
TGGGAAACACTTGCCCTTGGCCAGCTGGA
>chr17 20466286 gi|108101693|gb|DQ601478.1| Homo sapiens piRNA piR-39544, complete sequence U +
TAGGAGATGGGCACAGGCAGCCTGCTGTGA
>chr17 20466690 gi|108063434|gb|DQ578551.1| Homo sapiens piRNA piR-46663, complete sequence M +
TGAAACATGTGGCTACTTGAGATAATGGGA
>chr17 20466943 gi|108060003|gb|DQ576755.1| Homo sapiens piRNA piR-44867, complete sequence M +
TCCTTTTGGAGAAATTCAGAGTTCATGGTC
>chr17 20467309 gi|108081958|gb|DQ590704.1| Homo sapiens piRNA piR-57816, complete sequence M +
TGTAATCCCAGCACTTTGGGAGGCCGAGG
>chr17 20468886 gi|108081284|gb|DQ590030.1| Homo sapiens piRNA piR-57142, complete sequence M -
TGGTCTCGAACTCCTGACCTCAGGTGATCCA
>chr17 20468887 gi|108081283|gb|DQ590029.1| Homo sapiens piRNA piR-57141, complete sequence M -
TGGTCTCGAACTCCTGACCTCAGGTGATCC
>chr17 20468888 gi|108081282|gb|DQ590028.1| Homo sapiens piRNA piR-57140, complete sequence M -
TGGTCTCGAACTCCTGACCTCAGGTGATC
>chr17 20470113 gi|108056240|gb|DQ574801.1| Homo sapiens piRNA piR-42913, complete sequence U +
TCCATCACTGAAGGAACCACCGGACAGGGCT
