# Supplementary material for: proTRAC - a software for probabilistic piRNA cluster detection, visualization and analysis
Source: BMC Bioinformatics. 2012 Jan 10;13:5. doi: 10.1186/1471-2105-13-5 (PMC3293768; doi:10.1186/1471-2105-13-5)
Supplement: Additional file 4 — proTRAC results folder containing a picture and a FASTA file for each detected human cluster. After decompression, the folder can be opened as former session in proTRAC. Alternatively, each file can be opened separately with any standard text-editor or graphic-viewer respectively. [file 1471-2105-13-5-S4.ZIP › proTRAC_results_human/monodirectional_clusters/Cluster_146.fas]

>chr17 21906532 gi|108057029|gb|DQ575205.1| Homo sapiens piRNA piR-43317, complete sequence M +
TCCCAGCCTCAGGCCTGCCAGGACGGTGT
>chr17 21907599 gi|108087649|gb|DQ594114.1| Homo sapiens piRNA piR-60226, complete sequence M +
TTCACCTCATGGGTGGGTGGATTGCCTA
>chr17 21907898 gi|108055404|gb|DQ574150.1| Homo sapiens piRNA piR-42262, complete sequence M -
TCCAAGCCACATTTTGAAATGCCTGCCAGA
>chr17 21908901 gi|108057029|gb|DQ575205.1| Homo sapiens piRNA piR-43317, complete sequence M +
TCCCAGCCTCAGGCCTGCCAGGACGGTGT
>chr17 21909814 gi|108054872|gb|DQ573618.1| Homo sapiens piRNA piR-41730, complete sequence U +
TCAGGGACTCTCTTCCTGGAAATCGGTGT
>chr17 21909891 gi|108081400|gb|DQ590146.1| Homo sapiens piRNA piR-57258, complete sequence U +
TGGTGACCCTGGAGCTCTTGTCTTCCATA
>chr17 21909983 gi|108100467|gb|DQ600829.1| Homo sapiens piRNA piR-38895, complete sequence U +
TAGAATTAGTTGTAGGCGACAGTGACTGGT
>chr17 21910050 gi|108072963|gb|DQ583529.1| Homo sapiens piRNA piR-50641, complete sequence U +
TGCACTTCCTGTCTCATCCTTTAGGGACATGC
>chr17 21910454 gi|108080105|gb|DQ588851.1| Homo sapiens piRNA piR-55963, complete sequence U +
TGGGATCATTCTGGGATGCAGCGAGGCCC
>chr17 21910863 gi|108082504|gb|DQ591250.1| Homo sapiens piRNA piR-58362, complete sequence U +
TGTCTTAGAAACCCGTCCCTGAGGCTTGGC
>chr17 21912122 gi|108084403|gb|DQ592410.1| Homo sapiens piRNA piR-59522, complete sequence U +
TGTTTCACCTCATGGGTGAGTGGATTGCCTA
>chr17 21912125 gi|108087647|gb|DQ594113.1| Homo sapiens piRNA piR-60225, complete sequence U +
TTCACCTCATGGGTGAGTGGATTGCCTAGA
>chr17 21912138 gi|108068641|gb|DQ581250.1| Homo sapiens piRNA piR-49362, complete sequence U +
TGAGTGGATTGCCTAGAATGAGCAGTAGGT
>chr17 21912574 gi|108085056|gb|DQ592747.1| Homo sapiens piRNA piR-59859, complete sequence U +
TTAAAGATGCTTGATAAATTATTAGG
