# Supplementary material for: proTRAC - a software for probabilistic piRNA cluster detection, visualization and analysis
Source: BMC Bioinformatics. 2012 Jan 10;13:5. doi: 10.1186/1471-2105-13-5 (PMC3293768; doi:10.1186/1471-2105-13-5)
Supplement: Additional file 4 — proTRAC results folder containing a picture and a FASTA file for each detected human cluster. After decompression, the folder can be opened as former session in proTRAC. Alternatively, each file can be opened separately with any standard text-editor or graphic-viewer respectively. [file 1471-2105-13-5-S4.ZIP › proTRAC_results_human/monodirectional_clusters/Cluster_147.fas]

>chr17 26590111 gi|108085068|gb|DQ592753.1| Homo sapiens piRNA piR-59865, complete sequence U -
TTAAAGGTTAAAGTTTCCTTGATGGGTTTT
>chr17 26590457 gi|108087717|gb|DQ594148.1| Homo sapiens piRNA piR-60260, complete sequence M -
TTCAGAGGTCTACCCTGTGTGCACACATGGA
>chr17 26591868 gi|108064679|gb|DQ579195.1| Homo sapiens piRNA piR-47307, complete sequence M -
TGAATCTGTGCCTACAAATGGAATCAAAGTC
>chr17 26591874 gi|108055850|gb|DQ574596.1| Homo sapiens piRNA piR-42708, complete sequence M -
TCCAGCTGAATCTGTGCCTACAAATGGAATC
>chr17 26591933 gi|108067996|gb|DQ580911.1| Homo sapiens piRNA piR-49023, complete sequence M -
TGAGGCAGAAGAGATGGGTGTGTCTTATCC
>chr17 26592028 gi|108067996|gb|DQ580911.1| Homo sapiens piRNA piR-49023, complete sequence M -
TGAGGCAGAAGAGATGGGTGTGTCTTATCC
>chr17 26592142 gi|108067996|gb|DQ580911.1| Homo sapiens piRNA piR-49023, complete sequence M -
TGAGGCAGAAGAGATGGGTGTGTCTTATCC
>chr17 26592195 gi|108064679|gb|DQ579195.1| Homo sapiens piRNA piR-47307, complete sequence M -
TGAATCTGTGCCTACAAATGGAATCAAAGTC
>chr17 26592201 gi|108055850|gb|DQ574596.1| Homo sapiens piRNA piR-42708, complete sequence M -
TCCAGCTGAATCTGTGCCTACAAATGGAATC
>chr17 26592260 gi|108067996|gb|DQ580911.1| Homo sapiens piRNA piR-49023, complete sequence M -
TGAGGCAGAAGAGATGGGTGTGTCTTATCC
>chr17 26592382 gi|108052691|gb|DQ571437.1| Homo sapiens piRNA piR-31549, complete sequence U -
AGTCAGCTTGTCATACAGATCCTGATGTGCA
>chr17 26592383 gi|108052690|gb|DQ571436.1| Homo sapiens piRNA piR-31548, complete sequence U -
AGTCAGCTTGTCATACAGATCCTGATGTGC
>chr17 26592467 gi|108100202|gb|DQ600693.1| Homo sapiens piRNA piR-38759, complete sequence M -
TACTTTTGAGGTGAAAAGCTAAGCTAGGGC
>chr17 26592473 gi|108053919|gb|DQ572665.1| Homo sapiens piRNA piR-40777, complete sequence U -
TCAACCTACTTTTGAGGTGAAAAGCTAAGC
>chr17 26592497 gi|108098651|gb|DQ599893.1| Homo sapiens piRNA piR-37959, complete sequence U -
TACAGATCCTGGTCTACATTTTCAACC
>chr17 26592507 gi|108052696|gb|DQ571442.1| Homo sapiens piRNA piR-31554, complete sequence M -
AGTCAGCTTGTCATACAGATCCTGGTCTAC
>chr17 26592508 gi|108052695|gb|DQ571441.1| Homo sapiens piRNA piR-31553, complete sequence M -
AGTCAGCTTGTCATACAGATCCTGGTCTA
>chr17 26592510 gi|108068490|gb|DQ581171.1| Homo sapiens piRNA piR-49283, complete sequence M -
TGAGTCAGCTTGTCATACAGATCCTGGTC
>chr17 26592510 gi|108052692|gb|DQ571438.1| Homo sapiens piRNA piR-31550, complete sequence M -
AGTCAGCTTGTCATACAGATCCTGGTC
>chr17 26592511 gi|108077168|gb|DQ585914.1| Homo sapiens piRNA piR-53026, complete sequence M -
TGCTGAGTCAGCTTGTCATACAGATCCTGGT
>chr17 26592590 gi|108052701|gb|DQ571447.1| Homo sapiens piRNA piR-31559, complete sequence M -
AGTCCAAACAAAAAGCTAAGCTAGGGCC
>chr17 26592640 gi|108068502|gb|DQ581177.1| Homo sapiens piRNA piR-49289, complete sequence M -
TGAGTCAGGGTGGCCAAGATGGTTGCCTGTC
>chr17 26592798 gi|108095122|gb|DQ598035.1| Homo sapiens piRNA piR-36101, complete sequence U -
GGCTTATATGGACACTAGGTGAGTTA
>chr17 26592870 gi|108097696|gb|DQ599383.1| Homo sapiens piRNA piR-37449, complete sequence U -
TAAGCTCTTGGACGAGGTTCACTGGT
>chr17 26592918 gi|108100473|gb|DQ600832.1| Homo sapiens piRNA piR-38898, complete sequence U -
TAGACAAAAAGGGTCGAGAGGCAGGGCA
>chr17 26592952 gi|108089244|gb|DQ594947.1| Homo sapiens piRNA piR-61059, complete sequence M -
TTGAGGTGAAAAGTGAAAGGCAATGGAAGG
>chr17 26592952 gi|108068278|gb|DQ581060.1| Homo sapiens piRNA piR-49172, complete sequence M -
TGAGGTGAAAAGTGAAAGGCAATGGAAGG
>chr17 26592954 gi|108068276|gb|DQ581059.1| Homo sapiens piRNA piR-49171, complete sequence M -
TGAGGTGAAAAGTGAAAGGCAATGGAA
>chr17 26593001 gi|108068494|gb|DQ581173.1| Homo sapiens piRNA piR-49285, complete sequence U -
TGAGTCAGCTTGTCATACAGATTCTGGTC
>chr17 26593002 gi|108077169|gb|DQ585915.1| Homo sapiens piRNA piR-53027, complete sequence U -
TGCTGAGTCAGCTTGTCATACAGATTCTGGT
>chr17 26593041 gi|108057143|gb|DQ575263.1| Homo sapiens piRNA piR-43375, complete sequence M -
TCCCAGTCTAGCATTGGAACCACTTCTAGGA
>chr17 26593075 gi|108068270|gb|DQ581056.1| Homo sapiens piRNA piR-49168, complete sequence U -
TGAGGTGAAAAGCTCAGCTAGGTCCTGGCTC
>chr17 26593097 gi|108060902|gb|DQ577229.1| Homo sapiens piRNA piR-45341, complete sequence M -
TCTACATTTTGAACCTTACTTTTGAGGTGAA
>chr17 26593100 gi|108081270|gb|DQ590016.1| Homo sapiens piRNA piR-57128, complete sequence M -
TGGTCTACATTTTGAACCTTACTTTTGAGGT
>chr17 26593115 gi|108082251|gb|DQ590997.1| Homo sapiens piRNA piR-58109, complete sequence M -
TGTCATACAGATCCTGGTCTACATTTTGAA
>chr17 26593116 gi|108082250|gb|DQ590996.1| Homo sapiens piRNA piR-58108, complete sequence M -
TGTCATACAGATCCTGGTCTACATTTTGA
>chr17 26593123 gi|108052696|gb|DQ571442.1| Homo sapiens piRNA piR-31554, complete sequence M -
AGTCAGCTTGTCATACAGATCCTGGTCTAC
>chr17 26593124 gi|108052695|gb|DQ571441.1| Homo sapiens piRNA piR-31553, complete sequence M -
AGTCAGCTTGTCATACAGATCCTGGTCTA
>chr17 26593126 gi|108068490|gb|DQ581171.1| Homo sapiens piRNA piR-49283, complete sequence M -
TGAGTCAGCTTGTCATACAGATCCTGGTC
>chr17 26593126 gi|108052692|gb|DQ571438.1| Homo sapiens piRNA piR-31550, complete sequence M -
AGTCAGCTTGTCATACAGATCCTGGTC
>chr17 26593127 gi|108077168|gb|DQ585914.1| Homo sapiens piRNA piR-53026, complete sequence M -
TGCTGAGTCAGCTTGTCATACAGATCCTGGT
>chr17 26593166 gi|108057143|gb|DQ575263.1| Homo sapiens piRNA piR-43375, complete sequence M -
TCCCAGTCTAGCATTGGAACCACTTCTAGGA
>chr17 26593206 gi|108052701|gb|DQ571447.1| Homo sapiens piRNA piR-31559, complete sequence M -
AGTCCAAACAAAAAGCTAAGCTAGGGCC
>chr17 26593256 gi|108068502|gb|DQ581177.1| Homo sapiens piRNA piR-49289, complete sequence M -
TGAGTCAGGGTGGCCAAGATGGTTGCCTGTC
>chr17 26593318 gi|108080225|gb|DQ588971.1| Homo sapiens piRNA piR-56083, complete sequence U -
TGGGCACACGTGCTAGCCGGGATGGT
>chr17 26593322 gi|108093954|gb|DQ597407.1| Homo sapiens piRNA piR-35473, complete sequence U -
GCCTTAGTGGGCACACGTGCTAGCCGGGA
>chr17 26593329 gi|108082670|gb|DQ591416.1| Homo sapiens piRNA piR-58528, complete sequence U -
TGTGACGCGCCTTAGTGGGCACACGTGCTA
>chr17 26593413 gi|108060307|gb|DQ576922.1| Homo sapiens piRNA piR-45034, complete sequence U -
TCGCTTATATGGACACTAGGTGAGGTGA
>chr17 26593486 gi|108053651|gb|DQ572397.1| Homo sapiens piRNA piR-40509, complete sequence U -
TATTAAGCTCTCGGGCGAGGTTCACTGGT
>chr17 26593568 gi|108089244|gb|DQ594947.1| Homo sapiens piRNA piR-61059, complete sequence M -
TTGAGGTGAAAAGTGAAAGGCAATGGAAGG
>chr17 26593568 gi|108068278|gb|DQ581060.1| Homo sapiens piRNA piR-49172, complete sequence M -
TGAGGTGAAAAGTGAAAGGCAATGGAAGG
>chr17 26593570 gi|108068276|gb|DQ581059.1| Homo sapiens piRNA piR-49171, complete sequence M -
TGAGGTGAAAAGTGAAAGGCAATGGAA
>chr17 26593574 gi|108100204|gb|DQ600694.1| Homo sapiens piRNA piR-38760, complete sequence M -
TACTTTTGAGGTGAAAAGTGAAAGGCAAT
>chr17 26593574 gi|108085293|gb|DQ592872.1| Homo sapiens piRNA piR-59984, complete sequence M -
TTACTTTTGAGGTGAAAAGTGAAAGGCAAT
>chr17 26593581 gi|108063992|gb|DQ578835.1| Homo sapiens piRNA piR-46947, complete sequence M -
TGAACCTTACTTTTGAGGTGAAAAGTGAA
>chr17 26593582 gi|108089012|gb|DQ594827.1| Homo sapiens piRNA piR-60939, complete sequence M -
TTGAACCTTACTTTTGAGGTGAAAAGTGA
>chr17 26593582 gi|108063990|gb|DQ578834.1| Homo sapiens piRNA piR-46946, complete sequence M -
TGAACCTTACTTTTGAGGTGAAAAGTGA
>chr17 26593601 gi|108098649|gb|DQ599892.1| Homo sapiens piRNA piR-37958, complete sequence U -
TACAGATCCTGGTCCACATTTTGAACCTTA
>chr17 26593614 gi|108052694|gb|DQ571440.1| Homo sapiens piRNA piR-31552, complete sequence U -
AGTCAGCTTGTCATACAGATCCTGGTCCAC
>chr17 26593615 gi|108052693|gb|DQ571439.1| Homo sapiens piRNA piR-31551, complete sequence U -
AGTCAGCTTGTCATACAGATCCTGGTCCA
>chr17 26593616 gi|108068492|gb|DQ581172.1| Homo sapiens piRNA piR-49284, complete sequence U -
TGAGTCAGCTTGTCATACAGATCCTGGTCC
>chr17 26593617 gi|108068490|gb|DQ581171.1| Homo sapiens piRNA piR-49283, complete sequence M -
TGAGTCAGCTTGTCATACAGATCCTGGTC
>chr17 26593617 gi|108052692|gb|DQ571438.1| Homo sapiens piRNA piR-31550, complete sequence M -
AGTCAGCTTGTCATACAGATCCTGGTC
>chr17 26593618 gi|108077168|gb|DQ585914.1| Homo sapiens piRNA piR-53026, complete sequence M -
TGCTGAGTCAGCTTGTCATACAGATCCTGGT
>chr17 26593657 gi|108057147|gb|DQ575265.1| Homo sapiens piRNA piR-43377, complete sequence U -
TCCCAGTCTAGCGTTGGAACCACTTCTAGGA
>chr17 26593658 gi|108057145|gb|DQ575264.1| Homo sapiens piRNA piR-43376, complete sequence U -
TCCCAGTCTAGCGTTGGAACCACTTCTAGG
>chr17 26593691 gi|108068274|gb|DQ581058.1| Homo sapiens piRNA piR-49170, complete sequence U -
TGAGGTGAAAAGCTTAGCTAGGACCTGGTTC
>chr17 26593692 gi|108068272|gb|DQ581057.1| Homo sapiens piRNA piR-49169, complete sequence U -
TGAGGTGAAAAGCTTAGCTAGGACCTGGTT
>chr17 26593704 gi|108063966|gb|DQ578822.1| Homo sapiens piRNA piR-46934, complete sequence U -
TGAACCTACTTTTGAGGTGAAAAGCTTAGC
>chr17 26593714 gi|108069255|gb|DQ581588.1| Homo sapiens piRNA piR-49700, complete sequence M -
TGATCTACATTTTGAACCTACTTTTGAGGTGA
>chr17 26593714 gi|108060900|gb|DQ577228.1| Homo sapiens piRNA piR-45340, complete sequence M -
TCTACATTTTGAACCTACTTTTGAGGTGA
>chr17 26593716 gi|108069253|gb|DQ581587.1| Homo sapiens piRNA piR-49699, complete sequence M -
TGATCTACATTTTGAACCTACTTTTGAGGT
>chr17 26593721 gi|108059262|gb|DQ576370.1| Homo sapiens piRNA piR-44482, complete sequence U -
TCCTGATCTACATTTTGAACCTACTTTT
>chr17 26593740 gi|108068488|gb|DQ581170.1| Homo sapiens piRNA piR-49282, complete sequence U -
TGAGTCAGCTTGTCATACAGATCCTGATCT
>chr17 26593779 gi|108085498|gb|DQ592977.1| Homo sapiens piRNA piR-33089, complete sequence U -
CCCGTTCTAGCATTGGAACCACTTCTAGGAAC
>chr17 26593822 gi|108085291|gb|DQ592871.1| Homo sapiens piRNA piR-59983, complete sequence U -
TTACTTTTGAGGGGAAAACCTAAGCTAGGGC
>chr17 26593852 gi|108054982|gb|DQ573728.1| Homo sapiens piRNA piR-41840, complete sequence U -
TCATACAGATCCTGGTCTACATTTTGAACTT
>chr17 26593855 gi|108082251|gb|DQ590997.1| Homo sapiens piRNA piR-58109, complete sequence M -
TGTCATACAGATCCTGGTCTACATTTTGAA
>chr17 26593856 gi|108082250|gb|DQ590996.1| Homo sapiens piRNA piR-58108, complete sequence M -
TGTCATACAGATCCTGGTCTACATTTTGA
>chr17 26593863 gi|108052696|gb|DQ571442.1| Homo sapiens piRNA piR-31554, complete sequence M -
AGTCAGCTTGTCATACAGATCCTGGTCTAC
>chr17 26593864 gi|108052695|gb|DQ571441.1| Homo sapiens piRNA piR-31553, complete sequence M -
AGTCAGCTTGTCATACAGATCCTGGTCTA
>chr17 26593866 gi|108068490|gb|DQ581171.1| Homo sapiens piRNA piR-49283, complete sequence M -
TGAGTCAGCTTGTCATACAGATCCTGGTC
>chr17 26593866 gi|108052692|gb|DQ571438.1| Homo sapiens piRNA piR-31550, complete sequence M -
AGTCAGCTTGTCATACAGATCCTGGTC
>chr17 26593867 gi|108077168|gb|DQ585914.1| Homo sapiens piRNA piR-53026, complete sequence M -
TGCTGAGTCAGCTTGTCATACAGATCCTGGT
>chr17 26593906 gi|108057149|gb|DQ575266.1| Homo sapiens piRNA piR-43378, complete sequence U -
TCCCAGTCTAGCTTTGGAACCACTTCTAGGA
>chr17 26593946 gi|108052701|gb|DQ571447.1| Homo sapiens piRNA piR-31559, complete sequence M -
AGTCCAAACAAAAAGCTAAGCTAGGGCC
>chr17 26593996 gi|108068502|gb|DQ581177.1| Homo sapiens piRNA piR-49289, complete sequence M -
TGAGTCAGGGTGGCCAAGATGGTTGCCTGTC
>chr17 26594012 gi|108063944|gb|DQ578811.1| Homo sapiens piRNA piR-46923, complete sequence M -
TGAACCCGGAAATGCTGAGTCAGGGTGGCC
>chr17 26594093 gi|108053214|gb|DQ571960.1| Homo sapiens piRNA piR-40072, complete sequence U -
TAGTTAGGTTTCGTTTTCCTGAGAGTGAC
>chr17 26594094 gi|108053213|gb|DQ571959.1| Homo sapiens piRNA piR-40071, complete sequence U -
TAGTTAGGTTTCGTTTTCCTGAGAGTGA
>chr17 26594163 gi|108082091|gb|DQ590837.1| Homo sapiens piRNA piR-57949, complete sequence U -
TGTAGTTGCAGCACGCTTATATGGACACTA
>chr17 26594175 gi|108060169|gb|DQ576848.1| Homo sapiens piRNA piR-44960, complete sequence U -
TCGCACTGTGTTGTAGTTGCAGCACGCTT
>chr17 26594275 gi|108060375|gb|DQ576957.1| Homo sapiens piRNA piR-45069, complete sequence U -
TCGGACAAAAAGGGTCGAGAGGCAGGGC
>chr17 26594310 gi|108068276|gb|DQ581059.1| Homo sapiens piRNA piR-49171, complete sequence M -
TGAGGTGAAAAGTGAAAGGCAATGGAA
>chr17 26594314 gi|108100204|gb|DQ600694.1| Homo sapiens piRNA piR-38760, complete sequence M -
TACTTTTGAGGTGAAAAGTGAAAGGCAAT
>chr17 26594314 gi|108085293|gb|DQ592872.1| Homo sapiens piRNA piR-59984, complete sequence M -
TTACTTTTGAGGTGAAAAGTGAAAGGCAAT
>chr17 26594321 gi|108063992|gb|DQ578835.1| Homo sapiens piRNA piR-46947, complete sequence M -
TGAACCTTACTTTTGAGGTGAAAAGTGAA
>chr17 26594322 gi|108089012|gb|DQ594827.1| Homo sapiens piRNA piR-60939, complete sequence M -
TTGAACCTTACTTTTGAGGTGAAAAGTGA
>chr17 26594322 gi|108063990|gb|DQ578834.1| Homo sapiens piRNA piR-46946, complete sequence M -
TGAACCTTACTTTTGAGGTGAAAAGTGA
>chr17 26594328 gi|108060902|gb|DQ577229.1| Homo sapiens piRNA piR-45341, complete sequence M -
TCTACATTTTGAACCTTACTTTTGAGGTGAA
>chr17 26594344 gi|108082407|gb|DQ591153.1| Homo sapiens piRNA piR-58265, complete sequence U -
TGTCGTACAGATCCTGATCTACATTTTGAACC
>chr17 26594361 gi|108089685|gb|DQ595175.1| Homo sapiens piRNA piR-61287, complete sequence U -
TTGCTGAGTCAGCTTGTCGTACAGATCCT
>chr17 26594363 gi|108088940|gb|DQ594789.1| Homo sapiens piRNA piR-60901, complete sequence U -
TTCTTGCTGAGTCAGCTTGTCGTACAGATC
>chr17 26594397 gi|108057143|gb|DQ575263.1| Homo sapiens piRNA piR-43375, complete sequence M -
TCCCAGTCTAGCATTGGAACCACTTCTAGGA
>chr17 26594453 gi|108060902|gb|DQ577229.1| Homo sapiens piRNA piR-45341, complete sequence M -
TCTACATTTTGAACCTTACTTTTGAGGTGAA
>chr17 26594456 gi|108081270|gb|DQ590016.1| Homo sapiens piRNA piR-57128, complete sequence M -
TGGTCTACATTTTGAACCTTACTTTTGAGGT
>chr17 26594471 gi|108082251|gb|DQ590997.1| Homo sapiens piRNA piR-58109, complete sequence M -
TGTCATACAGATCCTGGTCTACATTTTGAA
>chr17 26594472 gi|108082250|gb|DQ590996.1| Homo sapiens piRNA piR-58108, complete sequence M -
TGTCATACAGATCCTGGTCTACATTTTGA
>chr17 26594479 gi|108052696|gb|DQ571442.1| Homo sapiens piRNA piR-31554, complete sequence M -
AGTCAGCTTGTCATACAGATCCTGGTCTAC
>chr17 26594480 gi|108052695|gb|DQ571441.1| Homo sapiens piRNA piR-31553, complete sequence M -
AGTCAGCTTGTCATACAGATCCTGGTCTA
>chr17 26594482 gi|108068490|gb|DQ581171.1| Homo sapiens piRNA piR-49283, complete sequence M -
TGAGTCAGCTTGTCATACAGATCCTGGTC
>chr17 26594482 gi|108052692|gb|DQ571438.1| Homo sapiens piRNA piR-31550, complete sequence M -
AGTCAGCTTGTCATACAGATCCTGGTC
>chr17 26594483 gi|108077168|gb|DQ585914.1| Homo sapiens piRNA piR-53026, complete sequence M -
TGCTGAGTCAGCTTGTCATACAGATCCTGGT
>chr17 26594522 gi|108057143|gb|DQ575263.1| Homo sapiens piRNA piR-43375, complete sequence M -
TCCCAGTCTAGCATTGGAACCACTTCTAGGA
>chr17 26594562 gi|108052701|gb|DQ571447.1| Homo sapiens piRNA piR-31559, complete sequence M -
AGTCCAAACAAAAAGCTAAGCTAGGGCC
>chr17 26594612 gi|108068502|gb|DQ581177.1| Homo sapiens piRNA piR-49289, complete sequence M -
TGAGTCAGGGTGGCCAAGATGGTTGCCTGTC
>chr17 26594628 gi|108063944|gb|DQ578811.1| Homo sapiens piRNA piR-46923, complete sequence M -
TGAACCCGGAAATGCTGAGTCAGGGTGGCC
>chr17 26594709 gi|108053216|gb|DQ571962.1| Homo sapiens piRNA piR-40074, complete sequence M -
TAGTTAGGTTTCGTTTTCCTGAGTGTGAC
>chr17 26594726 gi|108080699|gb|DQ589445.1| Homo sapiens piRNA piR-56557, complete sequence U -
TGGGTCAAGGGCGGAATTAGTTAGGTTTC
>chr17 26594782 gi|108089920|gb|DQ595296.1| Homo sapiens piRNA piR-61408, complete sequence U -
TTGGAGGTGCAGCACGCTTATATGGACA
>chr17 26594783 gi|108078409|gb|DQ587155.1| Homo sapiens piRNA piR-54267, complete sequence U -
TGGAGGTGCAGCACGCTTATATGGAC
>chr17 26594924 gi|108089244|gb|DQ594947.1| Homo sapiens piRNA piR-61059, complete sequence M -
TTGAGGTGAAAAGTGAAAGGCAATGGAAGG
>chr17 26594924 gi|108068278|gb|DQ581060.1| Homo sapiens piRNA piR-49172, complete sequence M -
TGAGGTGAAAAGTGAAAGGCAATGGAAGG
>chr17 26594926 gi|108068276|gb|DQ581059.1| Homo sapiens piRNA piR-49171, complete sequence M -
TGAGGTGAAAAGTGAAAGGCAATGGAA
>chr17 26594930 gi|108100204|gb|DQ600694.1| Homo sapiens piRNA piR-38760, complete sequence M -
TACTTTTGAGGTGAAAAGTGAAAGGCAAT
>chr17 26594930 gi|108085293|gb|DQ592872.1| Homo sapiens piRNA piR-59984, complete sequence M -
TTACTTTTGAGGTGAAAAGTGAAAGGCAAT
>chr17 26594937 gi|108063992|gb|DQ578835.1| Homo sapiens piRNA piR-46947, complete sequence M -
TGAACCTTACTTTTGAGGTGAAAAGTGAA
>chr17 26594938 gi|108089012|gb|DQ594827.1| Homo sapiens piRNA piR-60939, complete sequence M -
TTGAACCTTACTTTTGAGGTGAAAAGTGA
>chr17 26594938 gi|108063990|gb|DQ578834.1| Homo sapiens piRNA piR-46946, complete sequence M -
TGAACCTTACTTTTGAGGTGAAAAGTGA
>chr17 26594988 gi|108101542|gb|DQ601399.1| Homo sapiens piRNA piR-39465, complete sequence U -
TAGGAACGTTTCTTCCTGAGTCAGCCTGTC
>chr17 26595013 gi|108057143|gb|DQ575263.1| Homo sapiens piRNA piR-43375, complete sequence M -
TCCCAGTCTAGCATTGGAACCACTTCTAGGA
>chr17 26595050 gi|108068266|gb|DQ581054.1| Homo sapiens piRNA piR-49166, complete sequence U -
TGAGGTGAAAAGCTAAGCTAGGGCATGG
>chr17 26595051 gi|108068265|gb|DQ581053.1| Homo sapiens piRNA piR-49165, complete sequence U -
TGAGGTGAAAAGCTAAGCTAGGGCATG
>chr17 26595054 gi|108100202|gb|DQ600693.1| Homo sapiens piRNA piR-38759, complete sequence M -
TACTTTTGAGGTGAAAAGCTAAGCTAGGGC
>chr17 26595060 gi|108063964|gb|DQ578821.1| Homo sapiens piRNA piR-46933, complete sequence U -
TGAACCTACTTTTGAGGTGAAAAGCTAAGC
>chr17 26595070 gi|108069255|gb|DQ581588.1| Homo sapiens piRNA piR-49700, complete sequence M -
TGATCTACATTTTGAACCTACTTTTGAGGTGA
>chr17 26595070 gi|108060900|gb|DQ577228.1| Homo sapiens piRNA piR-45340, complete sequence M -
TCTACATTTTGAACCTACTTTTGAGGTGA
>chr17 26595072 gi|108069253|gb|DQ581587.1| Homo sapiens piRNA piR-49699, complete sequence M -
TGATCTACATTTTGAACCTACTTTTGAGGT
>chr17 26595137 gi|108057139|gb|DQ575261.1| Homo sapiens piRNA piR-43373, complete sequence U -
TCCCAGTCTAGCATTAGAACCACTTCTAGGA
>chr17 26595172 gi|108089242|gb|DQ594946.1| Homo sapiens piRNA piR-61058, complete sequence U -
TTGAGGTGAAAAACTAAGCTAGGGCCTGGTT
>chr17 26595173 gi|108089240|gb|DQ594945.1| Homo sapiens piRNA piR-61057, complete sequence U -
TTGAGGTGAAAAACTAAGCTAGGGCCTGGT
>chr17 26595193 gi|108060902|gb|DQ577229.1| Homo sapiens piRNA piR-45341, complete sequence M -
TCTACATTTTGAACCTTACTTTTGAGGTGAA
>chr17 26595196 gi|108081270|gb|DQ590016.1| Homo sapiens piRNA piR-57128, complete sequence M -
TGGTCTACATTTTGAACCTTACTTTTGAGGT
>chr17 26595302 gi|108052701|gb|DQ571447.1| Homo sapiens piRNA piR-31559, complete sequence M -
AGTCCAAACAAAAAGCTAAGCTAGGGCC
>chr17 26595360 gi|108077170|gb|DQ585916.1| Homo sapiens piRNA piR-53028, complete sequence U -
TGCTGAGTCAGGGTGGCCTAGATGGT
>chr17 26595368 gi|108063944|gb|DQ578811.1| Homo sapiens piRNA piR-46923, complete sequence M -
TGAACCCGGAAATGCTGAGTCAGGGTGGCC
>chr17 26595449 gi|108053216|gb|DQ571962.1| Homo sapiens piRNA piR-40074, complete sequence M -
TAGTTAGGTTTCGTTTTCCTGAGTGTGAC
>chr17 26595641 gi|108077881|gb|DQ586627.1| Homo sapiens piRNA piR-53739, complete sequence U -
TGGAAGGGTGCCACGGACAAAAACGGTCGA
>chr17 26595664 gi|108089244|gb|DQ594947.1| Homo sapiens piRNA piR-61059, complete sequence M -
TTGAGGTGAAAAGTGAAAGGCAATGGAAGG
>chr17 26595664 gi|108068278|gb|DQ581060.1| Homo sapiens piRNA piR-49172, complete sequence M -
TGAGGTGAAAAGTGAAAGGCAATGGAAGG
>chr17 26595666 gi|108068276|gb|DQ581059.1| Homo sapiens piRNA piR-49171, complete sequence M -
TGAGGTGAAAAGTGAAAGGCAATGGAA
>chr17 26595670 gi|108100204|gb|DQ600694.1| Homo sapiens piRNA piR-38760, complete sequence M -
TACTTTTGAGGTGAAAAGTGAAAGGCAAT
>chr17 26595670 gi|108085293|gb|DQ592872.1| Homo sapiens piRNA piR-59984, complete sequence M -
TTACTTTTGAGGTGAAAAGTGAAAGGCAAT
>chr17 26595677 gi|108063992|gb|DQ578835.1| Homo sapiens piRNA piR-46947, complete sequence M -
TGAACCTTACTTTTGAGGTGAAAAGTGAA
>chr17 26595678 gi|108089012|gb|DQ594827.1| Homo sapiens piRNA piR-60939, complete sequence M -
TTGAACCTTACTTTTGAGGTGAAAAGTGA
>chr17 26595678 gi|108063990|gb|DQ578834.1| Homo sapiens piRNA piR-46946, complete sequence M -
TGAACCTTACTTTTGAGGTGAAAAGTGA
>chr17 26595684 gi|108060902|gb|DQ577229.1| Homo sapiens piRNA piR-45341, complete sequence M -
TCTACATTTTGAACCTTACTTTTGAGGTGAA
>chr17 26595687 gi|108081270|gb|DQ590016.1| Homo sapiens piRNA piR-57128, complete sequence M -
TGGTCTACATTTTGAACCTTACTTTTGAGGT
>chr17 26595702 gi|108082251|gb|DQ590997.1| Homo sapiens piRNA piR-58109, complete sequence M -
TGTCATACAGATCCTGGTCTACATTTTGAA
>chr17 26595703 gi|108082250|gb|DQ590996.1| Homo sapiens piRNA piR-58108, complete sequence M -
TGTCATACAGATCCTGGTCTACATTTTGA
>chr17 26595710 gi|108052696|gb|DQ571442.1| Homo sapiens piRNA piR-31554, complete sequence M -
AGTCAGCTTGTCATACAGATCCTGGTCTAC
>chr17 26595711 gi|108052695|gb|DQ571441.1| Homo sapiens piRNA piR-31553, complete sequence M -
AGTCAGCTTGTCATACAGATCCTGGTCTA
>chr17 26595713 gi|108068490|gb|DQ581171.1| Homo sapiens piRNA piR-49283, complete sequence M -
TGAGTCAGCTTGTCATACAGATCCTGGTC
>chr17 26595713 gi|108052692|gb|DQ571438.1| Homo sapiens piRNA piR-31550, complete sequence M -
AGTCAGCTTGTCATACAGATCCTGGTC
>chr17 26595714 gi|108077168|gb|DQ585914.1| Homo sapiens piRNA piR-53026, complete sequence M -
TGCTGAGTCAGCTTGTCATACAGATCCTGGT
>chr17 26595754 gi|108057141|gb|DQ575262.1| Homo sapiens piRNA piR-43374, complete sequence U -
TCCCAGTCTAGCATTGGAAACACTTCTAGG
>chr17 26595836 gi|108068486|gb|DQ581169.1| Homo sapiens piRNA piR-49281, complete sequence U -
TGAGTCAGCTTGTCATACAGATCATGATCT
>chr17 26595837 gi|108068484|gb|DQ581168.1| Homo sapiens piRNA piR-49280, complete sequence U -
TGAGTCAGCTTGTCATACAGATCATGATC
>chr17 26595877 gi|108057143|gb|DQ575263.1| Homo sapiens piRNA piR-43375, complete sequence M -
TCCCAGTCTAGCATTGGAACCACTTCTAGGA
>chr17 26595918 gi|108100202|gb|DQ600693.1| Homo sapiens piRNA piR-38759, complete sequence M -
TACTTTTGAGGTGAAAAGCTAAGCTAGGGC
>chr17 26596701 gi|108053923|gb|DQ572669.1| Homo sapiens piRNA piR-40781, complete sequence M -
TCAACCTTTGGATCTGGGGCTTACCATCAC
>chr17 26597031 gi|108065133|gb|DQ579430.1| Homo sapiens piRNA piR-47542, complete sequence U -
TGACAGAACCCTCTCTGACCCAGCAGATAGC
>chr17 26597226 gi|108055262|gb|DQ574008.1| Homo sapiens piRNA piR-42120, complete sequence U -
TCCAAAGTCCACTGAAGAGGTCACTCCTCC
>chr17 26598237 gi|108056127|gb|DQ574743.1| Homo sapiens piRNA piR-42855, complete sequence U -
TCCAGTCTACCAAGAGGGTACAGCTCAGCTC
>chr17 26598248 gi|108079725|gb|DQ588471.1| Homo sapiens piRNA piR-55583, complete sequence U -
TGGGAACTTCTCCAGTCTACCAAGAGGGTA
>chr17 26598273 gi|108100970|gb|DQ601102.1| Homo sapiens piRNA piR-39168, complete sequence M -
TAGCAACAGAGCCTACTGCAGAGGTGGGA
>chr17 26598286 gi|108053533|gb|DQ572279.1| Homo sapiens piRNA piR-40391, complete sequence M -
TATGCAGCTCACCATAGCAACAGAGCCTAC
>chr17 26598287 gi|108053532|gb|DQ572278.1| Homo sapiens piRNA piR-40390, complete sequence M -
TATGCAGCTCACCATAGCAACAGAGCCTA
>chr17 26598290 gi|108055792|gb|DQ574538.1| Homo sapiens piRNA piR-42650, complete sequence U -
TCCAGATATGCAGCTCACCATAGCAACAGAGC
>chr17 26598298 gi|108097672|gb|DQ599370.1| Homo sapiens piRNA piR-37436, complete sequence U -
TAAGCCTCCAGATATGCAGCTCACCATAGC
>chr17 26598460 gi|108067371|gb|DQ580588.1| Homo sapiens piRNA piR-48700, complete sequence U -
TGAGCAGGAACAGCCAGCTTAGCCCTCTGA
>chr17 26598527 gi|108072318|gb|DQ583193.1| Homo sapiens piRNA piR-50305, complete sequence U -
TGCAACCCAAGAGGAGGCCACAACTGATC
>chr17 26598616 gi|108093730|gb|DQ597289.1| Homo sapiens piRNA piR-35355, complete sequence U -
GCCATAACTTCAGAGTCTGCCAAGAAGAC
>chr17 26598641 gi|108098815|gb|DQ599978.1| Homo sapiens piRNA piR-38044, complete sequence U -
TACAGTTAAACCTGCGGATGTGGATATTGCCA
>chr17 26598641 gi|108052753|gb|DQ571499.1| Homo sapiens piRNA piR-31611, complete sequence U -
AGTTAAACCTGCGGATGTGGATATTGCCA
>chr17 26598645 gi|108085206|gb|DQ592826.1| Homo sapiens piRNA piR-59938, complete sequence U -
TTACAGTTAAACCTGCGGATGTGGATATT
>chr17 26598647 gi|108085204|gb|DQ592825.1| Homo sapiens piRNA piR-59937, complete sequence U -
TTACAGTTAAACCTGCGGATGTGGATA
>chr17 26598746 gi|108055790|gb|DQ574536.1| Homo sapiens piRNA piR-42648, complete sequence U -
TCCAGAGTCTATGGAGGGTGCAGTTC
>chr17 26599032 gi|108054730|gb|DQ573476.1| Homo sapiens piRNA piR-41588, complete sequence U -
TCAGCACTCACACTTGCCCAATGTCAAGCCA
>chr17 26599144 gi|108053899|gb|DQ572645.1| Homo sapiens piRNA piR-40757, complete sequence U -
TCAACAGAGCAGGAGTCCCCAGCACAGCA
>chr17 26599364 gi|108070432|gb|DQ582205.1| Homo sapiens piRNA piR-32317, complete sequence U -
CAGAAGTCCAGATGAACTCAGATGAGCAA
>chr17 26599365 gi|108054583|gb|DQ573329.1| Homo sapiens piRNA piR-41441, complete sequence U -
TCAGAAGTCCAGATGAACTCAGATGAGCA
>chr17 26599396 gi|108102504|gb|DQ601901.1| Homo sapiens piRNA piR-39967, complete sequence U -
TAGTCATCAACTGTATCCGGGCAGCCTGC
>chr17 26599474 gi|108066695|gb|DQ580236.1| Homo sapiens piRNA piR-48348, complete sequence M -
TGAGAATTTATGGTTTGTAGGGCATGAC
>chr17 26599775 gi|108082928|gb|DQ591646.1| Homo sapiens piRNA piR-58758, complete sequence U -
TGTGCAGACGAATCTCTCAGCAGAGTTCA
>chr17 26599777 gi|108084343|gb|DQ592380.1| Homo sapiens piRNA piR-59492, complete sequence U -
TGTTGTGCAGACGAATCTCTCAGCAGAGTT
>chr17 26599801 gi|108096761|gb|DQ598894.1| Homo sapiens piRNA piR-36960, complete sequence U -
TAAAGGATTGTGGAGACCATGTTTTGTTGT
>chr17 26599835 gi|108080100|gb|DQ588846.1| Homo sapiens piRNA piR-55958, complete sequence M -
TGGGATCAATGGAAAGGAATGTTCAGGTT
>chr17 26599837 gi|108085818|gb|DQ593156.1| Homo sapiens piRNA piR-33268, complete sequence M -
CCTGGGATCAATGGAAAGGAATGTTCAGG
>chr17 26599840 gi|108052040|gb|DQ570786.1| Homo sapiens piRNA piR-30898, complete sequence M -
AGACCTGGGATCAATGGAAAGGAATGTTC
>chr17 26599840 gi|108051339|gb|DQ570085.1| Homo sapiens piRNA piR-30197, complete sequence M -
AAGACCTGGGATCAATGGAAAGGAATGTTC
>chr17 26599963 gi|108054081|gb|DQ572827.1| Homo sapiens piRNA piR-40939, complete sequence U -
TCAATCGAATACATGAAGAAATACAATGGTT
>chr17 26600041 gi|108051632|gb|DQ570378.1| Homo sapiens piRNA piR-30490, complete sequence U -
ACCAACACAAGAGCCTTACAGTGCCCAAGGT
>chr17 26600047 gi|108096279|gb|DQ598642.1| Homo sapiens piRNA piR-36708, complete sequence U -
GTTCAAACCAACACAAGAGCCTTACAGTGCC
>chr17 26600480 gi|108079054|gb|DQ587800.1| Homo sapiens piRNA piR-54912, complete sequence U -
TGGCCAAGTCACAGTGTTTAACAATTCAAA
>chr17 26600840 gi|108053789|gb|DQ572535.1| Homo sapiens piRNA piR-40647, complete sequence U -
TCAAAATGTGCCTATGTAGTTTTTGCTTCTC
>chr17 26603739 gi|108093368|gb|DQ597097.1| Homo sapiens piRNA piR-35163, complete sequence U -
GCAGAGATCAAGGCTCTCAAGGAGAAGCTGC
