# Supplementary material for: proTRAC - a software for probabilistic piRNA cluster detection, visualization and analysis
Source: BMC Bioinformatics. 2012 Jan 10;13:5. doi: 10.1186/1471-2105-13-5 (PMC3293768; doi:10.1186/1471-2105-13-5)
Supplement: Additional file 4 — proTRAC results folder containing a picture and a FASTA file for each detected human cluster. After decompression, the folder can be opened as former session in proTRAC. Alternatively, each file can be opened separately with any standard text-editor or graphic-viewer respectively. [file 1471-2105-13-5-S4.ZIP › proTRAC_results_human/monodirectional_clusters/Cluster_148.fas]

>chr17 34234978 gi|108074765|gb|DQ584483.1| Homo sapiens piRNA piR-51595, complete sequence U -
TGCCATAGGATTGTTGTGAGATTTAAGTG
>chr17 34236578 gi|108079120|gb|DQ587866.1| Homo sapiens piRNA piR-54978, complete sequence M -
TGGCCAGTGTCACACTTCAACCTTTGGACC
>chr17 34236579 gi|108079119|gb|DQ587865.1| Homo sapiens piRNA piR-54977, complete sequence M -
TGGCCAGTGTCACACTTCAACCTTTGGAC
>chr17 34237446 gi|108061813|gb|DQ577699.1| Homo sapiens piRNA piR-45811, complete sequence U -
TCTGAAGTCCACAAAAGAGGTCAATCCTCCAC
>chr17 34237864 gi|108054605|gb|DQ573351.1| Homo sapiens piRNA piR-41463, complete sequence U -
TCAGACATTGTAAGTCCATTGAATGATGAGA
>chr17 34238732 gi|108101748|gb|DQ601506.1| Homo sapiens piRNA piR-39572, complete sequence U -
TAGGAGTACGGTCTAGGCAAAGGCATGGT
>chr17 34239134 gi|108087862|gb|DQ594225.1| Homo sapiens piRNA piR-60337, complete sequence M -
TTCATAGGATTGTTGTGAAATTTAGGTGAGT
>chr17 34239136 gi|108087860|gb|DQ594224.1| Homo sapiens piRNA piR-60336, complete sequence M -
TTCATAGGATTGTTGTGAAATTTAGGTGA
>chr17 34239299 gi|108061303|gb|DQ577435.1| Homo sapiens piRNA piR-45547, complete sequence U -
TCTCAGTGATAGTGCTCTAGGTGGTTAA
>chr17 34239738 gi|108093253|gb|DQ597039.1| Homo sapiens piRNA piR-35105, complete sequence M -
GCACCAACATATGTGATCTCTGTACCTGC
>chr17 34239801 gi|108054927|gb|DQ573673.1| Homo sapiens piRNA piR-41785, complete sequence U -
TCAGTCTGAAAGTTACACCCAAAATAAGGCT
>chr17 34240789 gi|108053922|gb|DQ572668.1| Homo sapiens piRNA piR-40780, complete sequence M -
TCAACCTTTGGACCTGGGGCTTACCATC
>chr17 34240803 gi|108079120|gb|DQ587866.1| Homo sapiens piRNA piR-54978, complete sequence M -
TGGCCAGTGTCACACTTCAACCTTTGGACC
>chr17 34240804 gi|108079119|gb|DQ587865.1| Homo sapiens piRNA piR-54977, complete sequence M -
TGGCCAGTGTCACACTTCAACCTTTGGAC
>chr17 34241801 gi|108055811|gb|DQ574557.1| Homo sapiens piRNA piR-42669, complete sequence U -
TCCAGCAAGAGTCCCCAGCTGAGGCACCAGA
>chr17 34242749 gi|108100970|gb|DQ601102.1| Homo sapiens piRNA piR-39168, complete sequence M -
TAGCAACAGAGCCTACTGCAGAGGTGGGA
>chr17 34242762 gi|108053533|gb|DQ572279.1| Homo sapiens piRNA piR-40391, complete sequence M -
TATGCAGCTCACCATAGCAACAGAGCCTAC
>chr17 34242763 gi|108053532|gb|DQ572278.1| Homo sapiens piRNA piR-40390, complete sequence M -
TATGCAGCTCACCATAGCAACAGAGCCTA
>chr17 34243478 gi|108098840|gb|DQ599991.1| Homo sapiens piRNA piR-38057, complete sequence U -
TACATCAAGCCGGGAACAGGCCACAACTC
>chr17 34244211 gi|108055745|gb|DQ574491.1| Homo sapiens piRNA piR-42603, complete sequence U -
TCCAGAAGTCCAGGTGAAAGATGAGCCTC
>chr17 34244536 gi|108100621|gb|DQ600914.1| Homo sapiens piRNA piR-38980, complete sequence U -
TAGACTGGGATCAGAACCAGACGGTAGC
>chr17 34244607 gi|108060301|gb|DQ576919.1| Homo sapiens piRNA piR-45031, complete sequence U -
TCGCTGTTGCACACCAGGATCTGAATGA
>chr17 34245076 gi|108097934|gb|DQ599507.1| Homo sapiens piRNA piR-37573, complete sequence U -
TAATAAAGGTTGCCTAGATAAAGATATGGT
>chr17 34245123 gi|108080078|gb|DQ588824.1| Homo sapiens piRNA piR-55936, complete sequence U -
TGGGATAAGATCGCCCTGGTGACGAGGAGC
>chr17 34245725 gi|108087717|gb|DQ594148.1| Homo sapiens piRNA piR-60260, complete sequence M +
TTCAGAGGTCTACCCTGTGTGCACACATGGA
>chr17 34246379 gi|108053518|gb|DQ572264.1| Homo sapiens piRNA piR-40376, complete sequence U -
TATGATGTTAGCACAAGGGTGAAATCACCTA
