# Supplementary material for: proTRAC - a software for probabilistic piRNA cluster detection, visualization and analysis
Source: BMC Bioinformatics. 2012 Jan 10;13:5. doi: 10.1186/1471-2105-13-5 (PMC3293768; doi:10.1186/1471-2105-13-5)
Supplement: Additional file 4 — proTRAC results folder containing a picture and a FASTA file for each detected human cluster. After decompression, the folder can be opened as former session in proTRAC. Alternatively, each file can be opened separately with any standard text-editor or graphic-viewer respectively. [file 1471-2105-13-5-S4.ZIP › proTRAC_results_human/monodirectional_clusters/Cluster_15.fas]

>chr2 111436121 gi|108058386|gb|DQ575916.1| Homo sapiens piRNA piR-44028, complete sequence U +
TCCGTGTGCAGGGTCGAGACTGTCGTGGC
>chr2 111436121 gi|108058384|gb|DQ575915.1| Homo sapiens piRNA piR-44027, complete sequence U +
TCCGTGTGCAGGGTCGAGACTGTCGT
>chr2 111436222 gi|108078938|gb|DQ587684.1| Homo sapiens piRNA piR-54796, complete sequence U +
TGGCAGTTTTCTATTCAGCGTCCTCGGC
>chr2 111436334 gi|108083239|gb|DQ591806.1| Homo sapiens piRNA piR-58918, complete sequence U +
TGTGGAAAAACCTGAGGAGTTTTGGGC
>chr2 111436406 gi|108102114|gb|DQ601699.1| Homo sapiens piRNA piR-39765, complete sequence U +
TAGGGTCGGCTGCGTAATTATACGAGGCA
>chr2 111436473 gi|108080963|gb|DQ589709.1| Homo sapiens piRNA piR-56821, complete sequence U +
TGGGTTTTATTGAACTGATCTGAAAGGCT
>chr2 111436550 gi|108080565|gb|DQ589311.1| Homo sapiens piRNA piR-56423, complete sequence U +
TGGGGCTCACGGGACTGGACTCTCTCTGC
>chr2 111436871 gi|108099818|gb|DQ600497.1| Homo sapiens piRNA piR-38563, complete sequence U +
TACTATGGAATGAGACCACCACTTCTCC
>chr2 111437341 gi|108093459|gb|DQ597145.1| Homo sapiens piRNA piR-35211, complete sequence U -
GCAGGACGAGCCGCAGACAAAACTCCTGAC
>chr2 111437382 gi|108053341|gb|DQ572087.1| Homo sapiens piRNA piR-40199, complete sequence U +
TATCAAGGGTTTCTTGTTGGTGTCTGACA
>chr2 111437406 gi|108065029|gb|DQ579376.1| Homo sapiens piRNA piR-47488, complete sequence M +
TGACACAGACACAGAACCACTGATGCCCAA
>chr2 111437406 gi|108065027|gb|DQ579375.1| Homo sapiens piRNA piR-47487, complete sequence M +
TGACACAGACACAGAACCACTGATGCCCA
>chr2 111437408 gi|108051510|gb|DQ570256.1| Homo sapiens piRNA piR-30368, complete sequence U +
ACACAGACACAGAACCACTGATGCCCAAGCC
>chr2 111437444 gi|108061580|gb|DQ577578.1| Homo sapiens piRNA piR-45690, complete sequence U +
TCTCTACACACAGAAGCCTCCAACCTCATC
>chr2 111437578 gi|108057520|gb|DQ575457.1| Homo sapiens piRNA piR-43569, complete sequence M +
TCCCCTTCTTGATGCCAGGACCTACTGAGT
>chr2 111437579 gi|108085463|gb|DQ592959.1| Homo sapiens piRNA piR-33071, complete sequence M +
CCCCTTCTTGATGCCAGGACCTACTGAGT
>chr2 111437584 gi|108063022|gb|DQ578341.1| Homo sapiens piRNA piR-46453, complete sequence U +
TCTTGATGCCAGGACCTACTGAGTGCTC
>chr2 111437586 gi|108089312|gb|DQ594982.1| Homo sapiens piRNA piR-61094, complete sequence U +
TTGATGCCAGGACCTACTGAGTGCTCGCAGG
>chr2 111437595 gi|108094554|gb|DQ597738.1| Homo sapiens piRNA piR-35804, complete sequence U +
GGACCTACTGAGTGCTCGCAGGTGTGCA
>chr2 111437600 gi|108099959|gb|DQ600568.1| Homo sapiens piRNA piR-38634, complete sequence U +
TACTGAGTGCTCGCAGGTGTGCAATGCT
>chr2 111437810 gi|108067705|gb|DQ580760.1| Homo sapiens piRNA piR-48872, complete sequence U +
TGAGCTTAAGTGGCACTGCGGACAAGAAC
>chr2 111437853 gi|108060371|gb|DQ576955.1| Homo sapiens piRNA piR-45067, complete sequence U +
TCGGAATCCTGCATGTGGTAGCCTGACCGGC
>chr2 111438100 gi|108075724|gb|DQ584992.1| Homo sapiens piRNA piR-52104, complete sequence U +
TGCCTCTTCAGGGTTTGTGTCTATTGCTT
>chr2 111438162 gi|108053557|gb|DQ572303.1| Homo sapiens piRNA piR-40415, complete sequence U +
TATGCTGACGGTCGTCTGCACACTTGGGCTC
>chr2 111438164 gi|108077137|gb|DQ585883.1| Homo sapiens piRNA piR-52995, complete sequence U +
TGCTGACGGTCGTCTGCACACTTGGGC
>chr2 111438290 gi|108059535|gb|DQ576512.1| Homo sapiens piRNA piR-44624, complete sequence U +
TCCTGGTCTGCCCAGGTGGCCTTCGAATGC
>chr2 111438366 gi|108085754|gb|DQ593121.1| Homo sapiens piRNA piR-33233, complete sequence U +
CCTCTGTCGCTGATGTTTCTTAAGAGTGAGC
>chr2 111438397 gi|108079545|gb|DQ588291.1| Homo sapiens piRNA piR-55403, complete sequence U +
TGGGAAAGAGTTAGCCTAGTCTTCTCTGCC
>chr2 111438506 gi|108054410|gb|DQ573156.1| Homo sapiens piRNA piR-41268, complete sequence U +
TCACGCTAGAAGGAGGTTGGGTGGATGT
>chr2 111438918 gi|108085734|gb|DQ593109.1| Homo sapiens piRNA piR-33221, complete sequence M -
CCTCCCAAAGTGCTGGGATTACAGGCGTGAG
>chr2 111439362 gi|108088120|gb|DQ594369.1| Homo sapiens piRNA piR-60481, complete sequence U +
TTCCAGTGTGTTGATGGCTTTGAATCTA
>chr2 111439868 gi|108066653|gb|DQ580213.1| Homo sapiens piRNA piR-48325, complete sequence M -
TGAGAATCTAATGCCTGATGATCTGAGATGG
>chr2 111440136 gi|108084308|gb|DQ592361.1| Homo sapiens piRNA piR-59473, complete sequence U +
TGTTGGTCAGACAAAGCTTCATAGGGAAGGT
>chr2 111440234 gi|108088024|gb|DQ594319.1| Homo sapiens piRNA piR-60431, complete sequence U +
TTCCACGTGTAAATCAAGATTTTAGAAGG
>chr2 111440300 gi|108091168|gb|DQ595949.1| Homo sapiens piRNA piR-62061, complete sequence U +
TTTTCGAAAGACTGGTTTGCTGTTTTGATGT
>chr2 111440941 gi|108096321|gb|DQ598664.1| Homo sapiens piRNA piR-36730, complete sequence U +
GTTGCAGGCAGAGAGAATGGAAGATGAA
>chr2 111440977 gi|108054679|gb|DQ573425.1| Homo sapiens piRNA piR-41537, complete sequence U +
TCAGATCACATGGAAGGCCAATTCTCAGA
>chr2 111440986 gi|108052963|gb|DQ571709.1| Homo sapiens piRNA piR-31821, complete sequence U +
ATGGAAGGCCAATTCTCAGAACACAATGA
>chr2 111441097 gi|108079771|gb|DQ588517.1| Homo sapiens piRNA piR-55629, complete sequence U +
TGGGAAGGCTGCTACTTTGGTTTTAGTAC
>chr2 111441275 gi|108092492|gb|DQ596645.1| Homo sapiens piRNA piR-34711, complete sequence U +
GAGCTTCACATTATCTCTACATGCCA
>chr2 111442077 gi|108095962|gb|DQ598469.1| Homo sapiens piRNA piR-36535, complete sequence U +
GTGAAATGAATGAAGAAACCTGTCCCTTT
>chr2 111442559 gi|108053562|gb|DQ572308.1| Homo sapiens piRNA piR-40420, complete sequence U +
TATGGAACCAAAGCCCTGAGTCTACCCTGT
>chr2 111442847 gi|108062163|gb|DQ577876.1| Homo sapiens piRNA piR-45988, complete sequence U +
TCTGCAGGCTGTATAGGAAGCAGAGTGGCTT
>chr2 111442903 gi|108086826|gb|DQ593687.1| Homo sapiens piRNA piR-33799, complete sequence U +
CTGACAATCACGGTGGAAATTGAAGAGACA
>chr2 111442904 gi|108064967|gb|DQ579344.1| Homo sapiens piRNA piR-47456, complete sequence U +
TGACAATCACGGTGGAAATTGAAGAGACA
>chr2 111442904 gi|108064965|gb|DQ579343.1| Homo sapiens piRNA piR-47455, complete sequence U +
TGACAATCACGGTGGAAATTGAAGAG
>chr2 111443052 gi|108076595|gb|DQ585429.1| Homo sapiens piRNA piR-52541, complete sequence U +
TGCTAAACCATTCACCAAGGATCCGTCCCC
>chr2 111443254 gi|108059225|gb|DQ576351.1| Homo sapiens piRNA piR-44463, complete sequence U +
TCCTGAGCACTGATATATGGCTGCCTGTA
>chr2 111443435 gi|108097957|gb|DQ599519.1| Homo sapiens piRNA piR-37585, complete sequence U +
TAATACTTAGGAAACTGGATGCAGCA
>chr2 111443472 gi|108077791|gb|DQ586537.1| Homo sapiens piRNA piR-53649, complete sequence U +
TGGAACTGAAAGCACACATGCAACATGTCA
>chr2 111443671 gi|108062839|gb|DQ578245.1| Homo sapiens piRNA piR-46357, complete sequence U +
TCTTCACAGCTGCTGTCACCTTTTCGATCTC
>chr2 111443671 gi|108062837|gb|DQ578244.1| Homo sapiens piRNA piR-46356, complete sequence U +
TCTTCACAGCTGCTGTCACCTTTTCGATC
>chr2 111443673 gi|108087608|gb|DQ594093.1| Homo sapiens piRNA piR-60205, complete sequence U +
TTCACAGCTGCTGTCACCTTTTCGATCTCT
>chr2 111443683 gi|108092786|gb|DQ596797.1| Homo sapiens piRNA piR-34863, complete sequence U -
GAGTAAGTCATAAGAGATCGAAAAGGTGACAG
>chr2 111443713 gi|108054117|gb|DQ572863.1| Homo sapiens piRNA piR-40975, complete sequence U +
TCACAAAATAGGATGGATGAGAATAGTCTC
>chr2 111443908 gi|108062958|gb|DQ578307.1| Homo sapiens piRNA piR-46419, complete sequence U +
TCTTCTGCTAACTGATGATGAATCTTACT
>chr2 111443981 gi|108054911|gb|DQ573657.1| Homo sapiens piRNA piR-41769, complete sequence U +
TCAGTAGAGAGATGGCCTGTCAGGATGGAC
>chr2 111443983 gi|108052680|gb|DQ571426.1| Homo sapiens piRNA piR-31538, complete sequence U +
AGTAGAGAGATGGCCTGTCAGGATGGACA
>chr2 111444014 gi|108083952|gb|DQ592177.1| Homo sapiens piRNA piR-59289, complete sequence U +
TGTTAGACTGCATAACTGGCCTCAGAACC
>chr2 111444339 gi|108098278|gb|DQ599684.1| Homo sapiens piRNA piR-37750, complete sequence M +
TACAAAAATTAGCTGGGTGTGGTGTT
>chr2 111444384 gi|108099850|gb|DQ600513.1| Homo sapiens piRNA piR-38579, complete sequence M +
TACTCAGGAAGCTGAGGCAAGAGAATCG
>chr2 111444518 gi|108053875|gb|DQ572621.1| Homo sapiens piRNA piR-40733, complete sequence U +
TCAAATCACATGTCAGGGAAGTGTTGAGC
>chr2 111444528 gi|108082222|gb|DQ590968.1| Homo sapiens piRNA piR-58080, complete sequence U +
TGTCAGGGAAGTGTTGAGCTCTGAGGAAA
>chr2 111444639 gi|108060277|gb|DQ576907.1| Homo sapiens piRNA piR-45019, complete sequence U +
TCGCTCTTGAGAGGTGACTGGCCAATC
>chr2 111444852 gi|108086832|gb|DQ593690.1| Homo sapiens piRNA piR-33802, complete sequence U +
CTGACCAACTGGCCACTAAATTGGGAGT
>chr2 111445031 gi|108079577|gb|DQ588323.1| Homo sapiens piRNA piR-55435, complete sequence U +
TGGGAAATTTGGTATGTCACTCTGCTGTC
>chr2 111446098 gi|108067437|gb|DQ580623.1| Homo sapiens piRNA piR-48735, complete sequence M +
TGAGCATTAGCTGTCTCTTTGGCCGCCGGC
>chr2 111446098 gi|108067435|gb|DQ580622.1| Homo sapiens piRNA piR-48734, complete sequence M +
TGAGCATTAGCTGTCTCTTTGGCCGCCGG
>chr2 111446152 gi|108101339|gb|DQ601293.1| Homo sapiens piRNA piR-39359, complete sequence U -
TAGCGAGTTAAGAAAACGCCACACTTTGA
>chr2 111446194 gi|108082262|gb|DQ591008.1| Homo sapiens piRNA piR-58120, complete sequence U +
TGTCATGGCCACCTACAGATAACACCACCTGT
>chr2 111446245 gi|108073955|gb|DQ584060.1| Homo sapiens piRNA piR-51172, complete sequence U +
TGCATTTGCATGTTAAAAGGCTAGGGTA
>chr2 111446288 gi|108090642|gb|DQ595676.1| Homo sapiens piRNA piR-61788, complete sequence U +
TTGTGGGCTACATAAATGATACACCTGGTC
>chr2 111446465 gi|108088938|gb|DQ594788.1| Homo sapiens piRNA piR-60900, complete sequence U +
TTCTTGCCTATTAAACTTCCCGCTCC
>chr2 111446469 gi|108075593|gb|DQ584923.1| Homo sapiens piRNA piR-52035, complete sequence U +
TGCCTATTAAACTTCCCGCTCCTTAAAAC
>chr2 111446524 gi|108060859|gb|DQ577207.1| Homo sapiens piRNA piR-45319, complete sequence U +
TCTAATCAGCGGGAGACAAAGGATCATGGT
>chr2 111446529 gi|108054789|gb|DQ573535.1| Homo sapiens piRNA piR-41647, complete sequence U +
TCAGCGGGAGACAAAGGATCATGGTGTT
>chr2 111446531 gi|108052279|gb|DQ571025.1| Homo sapiens piRNA piR-31137, complete sequence U +
AGCGGGAGACAAAGGATCATGGTGTT
>chr2 111446641 gi|108063918|gb|DQ578798.1| Homo sapiens piRNA piR-46910, complete sequence U +
TGAACCAGGAACCCAGGAAAATGACCAGC
>chr2 111446691 gi|108099025|gb|DQ600086.1| Homo sapiens piRNA piR-38152, complete sequence U +
TACCACAGAGGTGATCTGCATGTTTGAACAT
>chr2 111446865 gi|108078058|gb|DQ586804.1| Homo sapiens piRNA piR-53916, complete sequence U +
TGGACACTTACTAATCTGGAAAAAGAGAGG
>chr2 111447012 gi|108073469|gb|DQ583808.1| Homo sapiens piRNA piR-50920, complete sequence U +
TGCAGTAGCTTGATCATGGTTCATTGC
>chr2 111447081 gi|108056737|gb|DQ575055.1| Homo sapiens piRNA piR-43167, complete sequence U +
TCCCAAGTAGCTTGGACCACAAGCAGGTAC
>chr2 111447092 gi|108089827|gb|DQ595247.1| Homo sapiens piRNA piR-61359, complete sequence U +
TTGGACCACAAGCAGGTACCACCATACCCCA
>chr2 111447176 gi|108062983|gb|DQ578320.1| Homo sapiens piRNA piR-46432, complete sequence U +
TCTTGAACTCCTGGGCTTGAGCAATCCCCTCA
>chr2 111447396 gi|108100605|gb|DQ600904.1| Homo sapiens piRNA piR-38970, complete sequence U +
TAGACTAGTTTATCAGATGCTTAGTTTGGGC
>chr2 111447396 gi|108100603|gb|DQ600903.1| Homo sapiens piRNA piR-38969, complete sequence U +
TAGACTAGTTTATCAGATGCTTAGTTT
>chr2 111447417 gi|108053257|gb|DQ572003.1| Homo sapiens piRNA piR-40115, complete sequence U +
TAGTTTGGGCATTCATATGGTTAATCATCA
>chr2 111447419 gi|108096352|gb|DQ598681.1| Homo sapiens piRNA piR-36747, complete sequence U +
GTTTGGGCATTCATATGGTTAATCATCATAT
>chr2 111447420 gi|108091093|gb|DQ595909.1| Homo sapiens piRNA piR-62021, complete sequence U +
TTTGGGCATTCATATGGTTAATCATCATATC
>chr2 111447422 gi|108080305|gb|DQ589051.1| Homo sapiens piRNA piR-56163, complete sequence U +
TGGGCATTCATATGGTTAATCATCATATC
>chr2 111447444 gi|108055008|gb|DQ573754.1| Homo sapiens piRNA piR-41866, complete sequence U +
TCATATCTACTACACAGATGTGCTTCATGTT
>chr2 111447454 gi|108098458|gb|DQ599792.1| Homo sapiens piRNA piR-37858, complete sequence U +
TACACAGATGTGCTTCATGTTTAACTGC
>chr2 111447495 gi|108056014|gb|DQ574683.1| Homo sapiens piRNA piR-42795, complete sequence U +
TCCAGGGAATGACAAAAGCTTCTAGCCACA
>chr2 111447531 gi|108100759|gb|DQ600990.1| Homo sapiens piRNA piR-39056, complete sequence U +
TAGAGGCAACGTTGTAATAGCCTTGGTTC
>chr2 111447561 gi|108090789|gb|DQ595751.1| Homo sapiens piRNA piR-61863, complete sequence U +
TTTCAATCCCAGTCTTTTGTGCCTTCCTGTC
>chr2 111447648 gi|108064536|gb|DQ579120.1| Homo sapiens piRNA piR-47232, complete sequence U +
TGAAGTACATTACTTTAAAATGGTTGCTCAGC
>chr2 111447820 gi|108089493|gb|DQ595075.1| Homo sapiens piRNA piR-61187, complete sequence U +
TTGCATATTAGTGCATGACATGACGCTTT
>chr2 111447827 gi|108087319|gb|DQ593944.1| Homo sapiens piRNA piR-60056, complete sequence U +
TTAGTGCATGACATGACGCTTTTGAATATG
>chr2 111448187 gi|108090187|gb|DQ595440.1| Homo sapiens piRNA piR-61552, complete sequence U +
TTGGGGGTCAAATGAAATAAGAGGTAGGAA
>chr2 111448586 gi|108068980|gb|DQ581444.1| Homo sapiens piRNA piR-49556, complete sequence U +
TGATATAGTCATTGGTACATACTTGGAAGA
>chr2 111448951 gi|108059037|gb|DQ576254.1| Homo sapiens piRNA piR-44366, complete sequence U +
TCCTCTAAAGGCTTCTCGGAATCACATGGGC
>chr2 111448956 gi|108096767|gb|DQ598897.1| Homo sapiens piRNA piR-36963, complete sequence U +
TAAAGGCTTCTCGGAATCACATGGGC
>chr2 111448966 gi|108060369|gb|DQ576954.1| Homo sapiens piRNA piR-45066, complete sequence U +
TCGGAATCACATGGGCATATGACCTAAGG
>chr2 111449008 gi|108079778|gb|DQ588524.1| Homo sapiens piRNA piR-55636, complete sequence U +
TGGGAAGTAAAATGGGGAGTATGTCCTGG
>chr2 111449159 gi|108085698|gb|DQ593085.1| Homo sapiens piRNA piR-33197, complete sequence U +
CCTCAACTGCTTCAGTCACTAACTGGTGAT
>chr2 111449182 gi|108081488|gb|DQ590234.1| Homo sapiens piRNA piR-57346, complete sequence U +
TGGTGATTCCTCTTTAGTTCTTTCCA
>chr2 111449260 gi|108099504|gb|DQ600334.1| Homo sapiens piRNA piR-38400, complete sequence U +
TACCTGTAAGCCCAACAGAGACAAGGCTGGA
>chr2 111449413 gi|108067457|gb|DQ580633.1| Homo sapiens piRNA piR-48745, complete sequence U +
TGAGCCAAAGCTCAGCCATTTGTAACCCC
>chr2 111449444 gi|108079236|gb|DQ587982.1| Homo sapiens piRNA piR-55094, complete sequence U +
TGGCCTGCACATATATGTCCAGATGGCC
>chr2 111449449 gi|108072726|gb|DQ583405.1| Homo sapiens piRNA piR-50517, complete sequence M +
TGCACATATATGTCCAGATGGCCTGCA
>chr2 111449565 gi|108075152|gb|DQ584686.1| Homo sapiens piRNA piR-51798, complete sequence U +
TGCCCCAACTGATCAGTCGACCTTATGACA
>chr2 111449567 gi|108071771|gb|DQ582910.1| Homo sapiens piRNA piR-33022, complete sequence U +
CCCCAACTGATCAGTCGACCTTATGACATT
>chr2 111449574 gi|108069156|gb|DQ581536.1| Homo sapiens piRNA piR-49648, complete sequence U +
TGATCAGTCGACCTTATGACATTGTT
>chr2 111449604 gi|108078154|gb|DQ586900.1| Homo sapiens piRNA piR-54012, complete sequence U +
TGGACGATGAGTCTTACGATCTCTCC
>chr2 111449634 gi|108072830|gb|DQ583460.1| Homo sapiens piRNA piR-50572, complete sequence U +
TGCACCTTGTGACCCTCTCCCCTGCGAAC
>chr2 111449919 gi|108100863|gb|DQ601045.1| Homo sapiens piRNA piR-39111, complete sequence U +
TAGATCCTCTGATGGGCTAAATTTTGTC
>chr2 111450036 gi|108085135|gb|DQ592789.1| Homo sapiens piRNA piR-59901, complete sequence U +
TTAAGTTAAAATGAGGTGATTAGGGT
>chr2 111450068 gi|108098222|gb|DQ599654.1| Homo sapiens piRNA piR-37720, complete sequence U +
TAATTCAATACGACTCGTGTCCTTACAGGA
>chr2 111450108 gi|108078048|gb|DQ586794.1| Homo sapiens piRNA piR-53906, complete sequence U +
TGGACACAGGCACGTATGAGGGAAGACAA
>chr2 111450122 gi|108053496|gb|DQ572242.1| Homo sapiens piRNA piR-40354, complete sequence U +
TATGAGGGAAGACAATGTGGAGAGGCAAGG
>chr2 111450232 gi|108053894|gb|DQ572640.1| Homo sapiens piRNA piR-40752, complete sequence U +
TCAACACCTTGAGCTCAGACTTCAGC
>chr2 111450508 gi|108062330|gb|DQ577971.1| Homo sapiens piRNA piR-46083, complete sequence U +
TCTGCTGGTCAAATCATCTGTCCTCTATGA
>chr2 111450598 gi|108054445|gb|DQ573191.1| Homo sapiens piRNA piR-41303, complete sequence U +
TCACTAGGCTGCGGTCGTGTCTTGTTGA
>chr2 111450837 gi|108089228|gb|DQ594939.1| Homo sapiens piRNA piR-61051, complete sequence U +
TTGAGGCAGTGAGCCAATGAACCCTAA
>chr2 111450903 gi|108066364|gb|DQ580054.1| Homo sapiens piRNA piR-48166, complete sequence U +
TGACTTTATTTTACATATACATCAGTCAATGG
>chr2 111451215 gi|108052855|gb|DQ571601.1| Homo sapiens piRNA piR-31713, complete sequence U +
ATCTCACTGTCGAGGTTATAGTGAGC
>chr2 111451218 gi|108054514|gb|DQ573260.1| Homo sapiens piRNA piR-41372, complete sequence U +
TCACTGTCGAGGTTATAGTGAGCTATGAAC
>chr2 111451267 gi|108080867|gb|DQ589613.1| Homo sapiens piRNA piR-56725, complete sequence M +
TGGGTGTCAGAGTGAGACCTTGTCTCTAAAA
>chr2 111451267 gi|108080866|gb|DQ589612.1| Homo sapiens piRNA piR-56724, complete sequence M +
TGGGTGTCAGAGTGAGACCTTGTCTCTAAA
>chr2 111451388 gi|108076256|gb|DQ585269.1| Homo sapiens piRNA piR-52381, complete sequence U +
TGCGAGTGGAATGAATGCGATCCTCCCACC
>chr2 111451413 gi|108071292|gb|DQ582661.1| Homo sapiens piRNA piR-32773, complete sequence U +
CCACCTACGAATAGGTCAAGAATGTGCTT
>chr2 111451452 gi|108056729|gb|DQ575051.1| Homo sapiens piRNA piR-43163, complete sequence U +
TCCCAAGGTAATGCTGGTATGGGTTGGTTT
>chr2 111451452 gi|108056727|gb|DQ575050.1| Homo sapiens piRNA piR-43162, complete sequence U +
TCCCAAGGTAATGCTGGTATGGGTTGGT
>chr2 111452426 gi|108082072|gb|DQ590818.1| Homo sapiens piRNA piR-57930, complete sequence U +
TGTAGGGCAGCCTACATAACCAAGAAAGATC
>chr2 111452718 gi|108058003|gb|DQ575706.1| Homo sapiens piRNA piR-43818, complete sequence U +
TCCCTTTCTAGCCTCATGCATCTCAAGGGA
>chr2 111452718 gi|108058001|gb|DQ575705.1| Homo sapiens piRNA piR-43817, complete sequence U +
TCCCTTTCTAGCCTCATGCATCTCAAGGG
>chr2 111452726 gi|108101302|gb|DQ601273.1| Homo sapiens piRNA piR-39339, complete sequence U +
TAGCCTCATGCATCTCAAGGGAATCACTTC
>chr2 111452753 gi|108088731|gb|DQ594682.1| Homo sapiens piRNA piR-60794, complete sequence M +
TTCTCTTCTAACTACAAGCAGCCAGAAAGAGC
>chr2 111452791 gi|108096405|gb|DQ598709.1| Homo sapiens piRNA piR-36775, complete sequence M +
TAAAACACAGATAAAACAGCTCGGGCACAGA
>chr2 111452848 gi|108097325|gb|DQ599184.1| Homo sapiens piRNA piR-37250, complete sequence M +
TAACTGCCAAACTTCACTGTCATACAATGG
>chr2 111452852 gi|108074028|gb|DQ584097.1| Homo sapiens piRNA piR-51209, complete sequence U +
TGCCAAACTTCACTGTCATACAATGGGCCCC
>chr2 111452903 gi|108097612|gb|DQ599337.1| Homo sapiens piRNA piR-37403, complete sequence U +
TAAGCACATTCCTTTCCCTTCAAGTCCACT
>chr2 111452903 gi|108097610|gb|DQ599336.1| Homo sapiens piRNA piR-37402, complete sequence U +
TAAGCACATTCCTTTCCCTTCAAGTCCAC
>chr2 111452932 gi|108097548|gb|DQ599304.1| Homo sapiens piRNA piR-37370, complete sequence M +
TAAGATAGGGAAGCTAAAAGCAGACTCGGG
>chr2 111452966 gi|108075843|gb|DQ585056.1| Homo sapiens piRNA piR-52168, complete sequence U +
TGCCTGCAGTTGCAGAAAGGTCTATGAAAAC
>chr2 111452976 gi|108072999|gb|DQ583548.1| Homo sapiens piRNA piR-50660, complete sequence U +
TGCAGAAAGGTCTATGAAAACACACAACTC
>chr2 111453264 gi|108081509|gb|DQ590255.1| Homo sapiens piRNA piR-57367, complete sequence U +
TGGTGCAGAGAGAAATGGAAGAGAAGATC
>chr2 111453264 gi|108081508|gb|DQ590254.1| Homo sapiens piRNA piR-57366, complete sequence U +
TGGTGCAGAGAGAAATGGAAGAGAAGA
>chr2 111453279 gi|108077821|gb|DQ586567.1| Homo sapiens piRNA piR-53679, complete sequence U +
TGGAAGAGAAGATCCAAGTCAAGGAAGCAGC
>chr2 111453325 gi|108055115|gb|DQ573861.1| Homo sapiens piRNA piR-41973, complete sequence M +
TCATGGAGGAAAGAGCAAATCTTGAATTGTT
>chr2 111453346 gi|108089114|gb|DQ594880.1| Homo sapiens piRNA piR-60992, complete sequence M +
TTGAATTGTTCAGGATAGGGGATGGAACC
>chr2 111453399 gi|108096652|gb|DQ598838.1| Homo sapiens piRNA piR-36904, complete sequence M +
TAAACTGACATAGGAGCATTTGGGGAGCA
>chr2 111453442 gi|108084168|gb|DQ592288.1| Homo sapiens piRNA piR-59400, complete sequence M +
TGTTGAGTGATGTCATTGACAGAGTCGGGC
>chr2 111453578 gi|108078988|gb|DQ587734.1| Homo sapiens piRNA piR-54846, complete sequence M +
TGGCATGCGATTTCCAAAGTGTCTCTGC
>chr2 111453590 gi|108055268|gb|DQ574014.1| Homo sapiens piRNA piR-42126, complete sequence M +
TCCAAAGTGTCTCTGCTCTTGGAGTGAACC
>chr2 111453590 gi|108055267|gb|DQ574013.1| Homo sapiens piRNA piR-42125, complete sequence M +
TCCAAAGTGTCTCTGCTCTTGGAGTGAAC
>chr2 111453673 gi|108057162|gb|DQ575273.1| Homo sapiens piRNA piR-43385, complete sequence M +
TCCCAGTGGTGCCAGATTCAGAACTGG
>chr2 111453772 gi|108077773|gb|DQ586519.1| Homo sapiens piRNA piR-53631, complete sequence M +
TGGAACCCTTTCTTGCTCTTAGATGC
>chr2 111453895 gi|108085553|gb|DQ593006.1| Homo sapiens piRNA piR-33118, complete sequence M +
CCCTGGATTCTGCTTTCGGGGTCTTGATGC
>chr2 111453898 gi|108078653|gb|DQ587399.1| Homo sapiens piRNA piR-54511, complete sequence M +
TGGATTCTGCTTTCGGGGTCTTGATGCA
>chr2 111454086 gi|108058692|gb|DQ576076.1| Homo sapiens piRNA piR-44188, complete sequence M +
TCCTAGGACGTGGATTTGGTACTAGAGCC
>chr2 111454284 gi|108090500|gb|DQ595603.1| Homo sapiens piRNA piR-61715, complete sequence M +
TTGTAGTCTCTACATAGTGATGGTTGTACTGT
>chr2 111454284 gi|108090498|gb|DQ595602.1| Homo sapiens piRNA piR-61714, complete sequence M +
TTGTAGTCTCTACATAGTGATGGTTGTAC
>chr2 111454290 gi|108061582|gb|DQ577579.1| Homo sapiens piRNA piR-45691, complete sequence M +
TCTCTACATAGTGATGGTTGTACTGTTATA
>chr2 111454459 gi|108074409|gb|DQ584298.1| Homo sapiens piRNA piR-51410, complete sequence M +
TGCCACTAGCACTGCAGCACTGTGTCTCC
>chr2 111454503 gi|108077469|gb|DQ586215.1| Homo sapiens piRNA piR-53327, complete sequence M +
TGCTTAGTTTCAAGGAGATGGTGGAA
>chr2 111454591 gi|108053694|gb|DQ572440.1| Homo sapiens piRNA piR-40552, complete sequence M +
TATTGAAAAGACGATGTGTTTAGGGC
>chr2 111454799 gi|108056996|gb|DQ575188.1| Homo sapiens piRNA piR-43300, complete sequence M +
TCCCAGCAAGTCCAATGCAGAAGGTGAGTGA
>chr2 111454967 gi|108085435|gb|DQ592944.1| Homo sapiens piRNA piR-33056, complete sequence M +
CCCCTAGCCAAGGGAAGCCACGAGGGA
>chr2 111454974 gi|108071200|gb|DQ582613.1| Homo sapiens piRNA piR-32725, complete sequence M +
CCAAGGGAAGCCACGAGGGACTGTGCC
>chr2 111454977 gi|108052531|gb|DQ571277.1| Homo sapiens piRNA piR-31389, complete sequence M +
AGGGAAGCCACGAGGGACTGTGCCATGA
>chr2 111455015 gi|108053389|gb|DQ572135.1| Homo sapiens piRNA piR-40247, complete sequence M +
TATCCAGCCCAGATACTACGCTTTTCTCAC
>chr2 111455062 gi|108070174|gb|DQ582068.1| Homo sapiens piRNA piR-32180, complete sequence M +
CACCAGGAGATTCCCTCGAGTGTCTACAGCA
>chr2 111455136 gi|108098525|gb|DQ599829.1| Homo sapiens piRNA piR-37895, complete sequence M +
TACACGTTGATGGGAGTGTAAATTAGTTCA
>chr2 111455486 gi|108096996|gb|DQ599015.1| Homo sapiens piRNA piR-37081, complete sequence M +
TAACACAGGAACAGAAAACCAATCACTGC
>chr2 111455539 gi|108063801|gb|DQ578738.1| Homo sapiens piRNA piR-46850, complete sequence M +
TGAACAATGAGAACACACGGACCTAGGGA
>chr2 111455539 gi|108063799|gb|DQ578737.1| Homo sapiens piRNA piR-46849, complete sequence M +
TGAACAATGAGAACACACGGACCTAGG
>chr2 111455594 gi|108095353|gb|DQ598155.1| Homo sapiens piRNA piR-36221, complete sequence M +
GGGGAGTGGGGGTAAGGGGAGGGATA
>chr2 111455640 gi|108073923|gb|DQ584044.1| Homo sapiens piRNA piR-51156, complete sequence M +
TGCATTCGGGGCTTAAAACCTAGATGACGGGT
>chr2 111455645 gi|108060530|gb|DQ577037.1| Homo sapiens piRNA piR-45149, complete sequence M +
TCGGGGCTTAAAACCTAGATGACGGGTTGA
>chr2 111455705 gi|108099412|gb|DQ600286.1| Homo sapiens piRNA piR-38352, complete sequence M +
TACCTATGTAACAAACCTGCACATTCTGC
>chr2 111456070 gi|108070465|gb|DQ582222.1| Homo sapiens piRNA piR-32334, complete sequence M +
CAGACAGTGGAAGTGCTCGTGTCCCAAGGGC
>chr2 111456077 gi|108077920|gb|DQ586666.1| Homo sapiens piRNA piR-53778, complete sequence M +
TGGAAGTGCTCGTGTCCCAAGGGCTTCCTGC
>chr2 111456077 gi|108077919|gb|DQ586665.1| Homo sapiens piRNA piR-53777, complete sequence M +
TGGAAGTGCTCGTGTCCCAAGGGCTTC
>chr2 111456262 gi|108063010|gb|DQ578335.1| Homo sapiens piRNA piR-46447, complete sequence M +
TCTTGAGGGACGCTAGAGGTAGTAGATGTGT
>chr2 111456265 gi|108068091|gb|DQ580961.1| Homo sapiens piRNA piR-49073, complete sequence M +
TGAGGGACGCTAGAGGTAGTAGATGTGTCT
>chr2 111456281 gi|108102430|gb|DQ601863.1| Homo sapiens piRNA piR-39929, complete sequence M +
TAGTAGATGTGTCTGTGTGACTCCCAAA
>chr2 111456309 gi|108053292|gb|DQ572038.1| Homo sapiens piRNA piR-40150, complete sequence M +
TATACAGCAGGAGCCGATTTGGCAGAGAGAC
>chr2 111456344 gi|108074223|gb|DQ584200.1| Homo sapiens piRNA piR-51312, complete sequence M +
TGCCAATGCCATGTTCAGAGTGGAGGTCGAC
>chr2 111456344 gi|108074221|gb|DQ584199.1| Homo sapiens piRNA piR-51311, complete sequence M +
TGCCAATGCCATGTTCAGAGTGGAGGTC
>chr2 111456350 gi|108074908|gb|DQ584556.1| Homo sapiens piRNA piR-51668, complete sequence M +
TGCCATGTTCAGAGTGGAGGTCGACTTGA
>chr2 111456375 gi|108089192|gb|DQ594920.1| Homo sapiens piRNA piR-61032, complete sequence M +
TTGAGAGCCACTGATCTGAGCAGCATGA
>chr2 111456376 gi|108066899|gb|DQ580342.1| Homo sapiens piRNA piR-48454, complete sequence M +
TGAGAGCCACTGATCTGAGCAGCATGAAGT
>chr2 111456386 gi|108069281|gb|DQ581602.1| Homo sapiens piRNA piR-49714, complete sequence M +
TGATCTGAGCAGCATGAAGTCCCCTGACAT
>chr2 111456633 gi|108100031|gb|DQ600605.1| Homo sapiens piRNA piR-38671, complete sequence M +
TACTGGCTGCAGCAGCAATTGATTGC
>chr2 111456754 gi|108058951|gb|DQ576210.1| Homo sapiens piRNA piR-44322, complete sequence M +
TCCTCCACTGCCATTGTCATAAAGCATGGG
>chr2 111456762 gi|108074960|gb|DQ584585.1| Homo sapiens piRNA piR-51697, complete sequence M +
TGCCATTGTCATAAAGCATGGGGTTGGC
>chr2 111456792 gi|108080605|gb|DQ589351.1| Homo sapiens piRNA piR-56463, complete sequence M +
TGGGGTCATTTGGAGTGCAGCGGTCCAAG
>chr2 111456815 gi|108055444|gb|DQ574190.1| Homo sapiens piRNA piR-42302, complete sequence M +
TCCAAGTATCAGGAGCAGCGTACTCTCAAA
>chr2 111456904 gi|108092833|gb|DQ596825.1| Homo sapiens piRNA piR-34891, complete sequence M +
GAGTTCTTGGCCTAGAGCATTTCACCCCTC
>chr2 111457032 gi|108052596|gb|DQ571342.1| Homo sapiens piRNA piR-31454, complete sequence U +
AGGGTATAAACACAATATGGTCAGGCAAGA
>chr2 111457036 gi|108053266|gb|DQ572012.1| Homo sapiens piRNA piR-40124, complete sequence U +
TATAAACACAATATGGTCAGGCAAGATGGA
>chr2 111457038 gi|108096537|gb|DQ598779.1| Homo sapiens piRNA piR-36845, complete sequence U +
TAAACACAATATGGTCAGGCAAGATGGAA
>chr2 111457062 gi|108077647|gb|DQ586393.1| Homo sapiens piRNA piR-53505, complete sequence U +
TGGAAACTACCTCCAAATACAAAGCAGCTGG
>chr2 111457073 gi|108055273|gb|DQ574019.1| Homo sapiens piRNA piR-42131, complete sequence U +
TCCAAATACAAAGCAGCTGGATCTGGTGAC
>chr2 111457073 gi|108055272|gb|DQ574018.1| Homo sapiens piRNA piR-42130, complete sequence U +
TCCAAATACAAAGCAGCTGGATCTGGTGA
>chr2 111457079 gi|108098320|gb|DQ599706.1| Homo sapiens piRNA piR-37772, complete sequence U +
TACAAAGCAGCTGGATCTGGTGACAATGAA
>chr2 111457473 gi|108064610|gb|DQ579160.1| Homo sapiens piRNA piR-47272, complete sequence U +
TGAATAGATAAGCTATCTTTTCTGGATTGC
>chr2 111457535 gi|108092678|gb|DQ596740.1| Homo sapiens piRNA piR-34806, complete sequence U +
GAGGGGAATTGGGCAGTGAGGAGTAAGT
>chr2 111457589 gi|108102199|gb|DQ601743.1| Homo sapiens piRNA piR-39809, complete sequence U +
TAGGTCAGGAGAGCAGCGCAAAGGTGGAA
>chr2 111457603 gi|108052273|gb|DQ571019.1| Homo sapiens piRNA piR-31131, complete sequence U +
AGCGCAAAGGTGGAAACCAAGCATGCCCAA
>chr2 111457608 gi|108051231|gb|DQ569977.1| Homo sapiens piRNA piR-30089, complete sequence U +
AAAGGTGGAAACCAAGCATGCCCAATCCCCA
>chr2 111457613 gi|108077632|gb|DQ586378.1| Homo sapiens piRNA piR-53490, complete sequence U +
TGGAAACCAAGCATGCCCAATCCCCAGAGC
>chr2 111457659 gi|108080344|gb|DQ589090.1| Homo sapiens piRNA piR-56202, complete sequence U +
TGGGCCCTGGTGGAGGGTTCACTTTGGA
>chr2 111457683 gi|108077735|gb|DQ586481.1| Homo sapiens piRNA piR-53593, complete sequence U +
TGGAAATGAGTAGGAGCAGTTTGGTC
>chr2 111457792 gi|108101471|gb|DQ601362.1| Homo sapiens piRNA piR-39428, complete sequence U +
TAGCTTAAATTGTGTATACAGTCAAATAAA
>chr2 111457826 gi|108073901|gb|DQ584033.1| Homo sapiens piRNA piR-51145, complete sequence U +
TGCATTAACAATTGGTGGGGCTTATGTCA
>chr2 111457826 gi|108073900|gb|DQ584032.1| Homo sapiens piRNA piR-51144, complete sequence U +
TGCATTAACAATTGGTGGGGCTTATGTC
>chr2 111457827 gi|108093565|gb|DQ597202.1| Homo sapiens piRNA piR-35268, complete sequence U +
GCATTAACAATTGGTGGGGCTTATGTCA
>chr2 111457828 gi|108071118|gb|DQ582562.1| Homo sapiens piRNA piR-32674, complete sequence U +
CATTAACAATTGGTGGGGCTTATGTCACAGA
>chr2 111457831 gi|108096973|gb|DQ599003.1| Homo sapiens piRNA piR-37069, complete sequence U +
TAACAATTGGTGGGGCTTATGTCACAGAAT
>chr2 111457831 gi|108096971|gb|DQ599002.1| Homo sapiens piRNA piR-37068, complete sequence U +
TAACAATTGGTGGGGCTTATGTCACAGAA
>chr2 111457831 gi|108096969|gb|DQ599001.1| Homo sapiens piRNA piR-37067, complete sequence U +
TAACAATTGGTGGGGCTTATGTCACAGA
>chr2 111457860 gi|108054663|gb|DQ573409.1| Homo sapiens piRNA piR-41521, complete sequence U +
TCAGAGTATCAGGCTCCTTCTTGCTGTGGC
>chr2 111457860 gi|108054662|gb|DQ573408.1| Homo sapiens piRNA piR-41520, complete sequence U +
TCAGAGTATCAGGCTCCTTCTTGCTGTG
>chr2 111457916 gi|108055922|gb|DQ574637.1| Homo sapiens piRNA piR-42749, complete sequence U +
TCCAGGAGTGAGGGTTTCCATGTAAACCATC
>chr2 111457981 gi|108085301|gb|DQ592876.1| Homo sapiens piRNA piR-59988, complete sequence U +
TTAGAAAGATGTGCCCACTTTGCATATGGA
>chr2 111457981 gi|108085299|gb|DQ592875.1| Homo sapiens piRNA piR-59987, complete sequence U +
TTAGAAAGATGTGCCCACTTTGCATATGG
>chr2 111457982 gi|108100260|gb|DQ600723.1| Homo sapiens piRNA piR-38789, complete sequence U +
TAGAAAGATGTGCCCACTTTGCATATGGAG
>chr2 111457982 gi|108100258|gb|DQ600722.1| Homo sapiens piRNA piR-38788, complete sequence U +
TAGAAAGATGTGCCCACTTTGCATATGGA
>chr2 111457986 gi|108051357|gb|DQ570103.1| Homo sapiens piRNA piR-30215, complete sequence U +
AAGATGTGCCCACTTTGCATATGGAGAAAC
>chr2 111458001 gi|108073674|gb|DQ583915.1| Homo sapiens piRNA piR-51027, complete sequence U +
TGCATATGGAGAAACAGCCCAGAGTCCAGTGC
>chr2 111458007 gi|108078220|gb|DQ586966.1| Homo sapiens piRNA piR-54078, complete sequence U +
TGGAGAAACAGCCCAGAGTCCAGTGC
>chr2 111458060 gi|108094642|gb|DQ597782.1| Homo sapiens piRNA piR-35848, complete sequence U +
GGAGCCAGGAATTGAGAGCTGTCTTAGCCA
>chr2 111458072 gi|108066937|gb|DQ580362.1| Homo sapiens piRNA piR-48474, complete sequence U +
TGAGAGCTGTCTTAGCCAGTTTGGGGTAG
>chr2 111458132 gi|108055441|gb|DQ574187.1| Homo sapiens piRNA piR-42299, complete sequence U +
TCCAAGTATAAGACACATATGAAGCCTAGTT
>chr2 111458172 gi|108080150|gb|DQ588896.1| Homo sapiens piRNA piR-56008, complete sequence U +
TGGGATGGGATGGCAGGGTGAAAGGCCAGC
>chr2 111458177 gi|108080144|gb|DQ588890.1| Homo sapiens piRNA piR-56002, complete sequence U +
TGGGATGGCAGGGTGAAAGGCCAGCATC
>chr2 111458229 gi|108059838|gb|DQ576670.1| Homo sapiens piRNA piR-44782, complete sequence U +
TCCTTGACTCTGGGTCAGCAGGCTGGGGA
>chr2 111458323 gi|108062103|gb|DQ577847.1| Homo sapiens piRNA piR-45959, complete sequence U +
TCTGCAATGGAACAGAGACTGAGAATGGGC
>chr2 111458325 gi|108072565|gb|DQ583321.1| Homo sapiens piRNA piR-50433, complete sequence U +
TGCAATGGAACAGAGACTGAGAATGGGCCTC
>chr2 111458325 gi|108072563|gb|DQ583320.1| Homo sapiens piRNA piR-50432, complete sequence U +
TGCAATGGAACAGAGACTGAGAATGGGCC
>chr2 111458325 gi|108072561|gb|DQ583319.1| Homo sapiens piRNA piR-50431, complete sequence U +
TGCAATGGAACAGAGACTGAGAATGGGC
>chr2 111458326 gi|108093173|gb|DQ596997.1| Homo sapiens piRNA piR-35063, complete sequence U +
GCAATGGAACAGAGACTGAGAATGGGCCTC
>chr2 111458329 gi|108052962|gb|DQ571708.1| Homo sapiens piRNA piR-31820, complete sequence U +
ATGGAACAGAGACTGAGAATGGGCCTC
>chr2 111458330 gi|108077760|gb|DQ586506.1| Homo sapiens piRNA piR-53618, complete sequence U +
TGGAACAGAGACTGAGAATGGGCCTCCTAC
>chr2 111458363 gi|108056301|gb|DQ574832.1| Homo sapiens piRNA piR-42944, complete sequence U +
TCCATCGGGTGGAAGGCACCTAGGGGCTAA
>chr2 111458455 gi|108075800|gb|DQ585032.1| Homo sapiens piRNA piR-52144, complete sequence U +
TGCCTGAGTCATCTGTGTTCTCCATAGTC
>chr2 111458482 gi|108060453|gb|DQ576997.1| Homo sapiens piRNA piR-45109, complete sequence U +
TCGGCACCAAGCCAGATCTGGCCTAGAGCA
>chr2 111458538 gi|108076262|gb|DQ585272.1| Homo sapiens piRNA piR-52384, complete sequence U +
TGCGATGACCACTATTTGCCAGGCGGTGT
>chr2 111458640 gi|108063928|gb|DQ578803.1| Homo sapiens piRNA piR-46915, complete sequence U +
TGAACCATCTTGATGTGGGTGCTGAGTGC
>chr2 111462398 gi|108101969|gb|DQ601621.1| Homo sapiens piRNA piR-39687, complete sequence U +
TAGGCTAAGCTATGCTGTTTGGTACGCTA
>chr2 111462988 gi|108054673|gb|DQ573419.1| Homo sapiens piRNA piR-41531, complete sequence U +
TCAGATACTTCAGCTGTCCTTGATTTGCCA
>chr2 111467141 gi|108092844|gb|DQ596830.1| Homo sapiens piRNA piR-34896, complete sequence M -
GAGTTTGAGACCAGCCTGGCCAACATGGT
>chr2 111467192 gi|108081958|gb|DQ590704.1| Homo sapiens piRNA piR-57816, complete sequence M -
TGTAATCCCAGCACTTTGGGAGGCCGAGG
>chr2 111468944 gi|108099282|gb|DQ600218.1| Homo sapiens piRNA piR-38284, complete sequence U +
TACCCCAATGTGCTGGGCACAGAATGACATC
>chr2 111469411 gi|108067633|gb|DQ580723.1| Homo sapiens piRNA piR-48835, complete sequence U +
TGAGCTCTAAAGGAATCTCTTGAGATTGTC
>chr2 111469452 gi|108080268|gb|DQ589014.1| Homo sapiens piRNA piR-56126, complete sequence U +
TGGGCAGTGATGACAGTGGAAAGGCAGC
>chr2 111470499 gi|108054199|gb|DQ572945.1| Homo sapiens piRNA piR-41057, complete sequence U +
TCACAGCAACAGGTGACTGACCCTTTGCCTT
>chr2 111470516 gi|108065781|gb|DQ579751.1| Homo sapiens piRNA piR-47863, complete sequence U +
TGACCCTTTGCCTTATCACACATGTGCTA
>chr2 111471171 gi|108056454|gb|DQ574909.1| Homo sapiens piRNA piR-43021, complete sequence U +
TCCATGGTGACCACAAGGAGATTTTCTGCCC
>chr2 111471204 gi|108063829|gb|DQ578753.1| Homo sapiens piRNA piR-46865, complete sequence U +
TGAACAGAGGATTACCCTGTGTGGGATGCA
>chr2 111471362 gi|108092127|gb|DQ596447.1| Homo sapiens piRNA piR-34513, complete sequence U +
GACTTGACAGATGGTGTGATCTTCAGAGG
>chr2 111471366 gi|108065211|gb|DQ579470.1| Homo sapiens piRNA piR-47582, complete sequence U +
TGACAGATGGTGTGATCTTCAGAGGCTGG
>chr2 111471366 gi|108065209|gb|DQ579469.1| Homo sapiens piRNA piR-47581, complete sequence U +
TGACAGATGGTGTGATCTTCAGAGGC
>chr2 111471461 gi|108074386|gb|DQ584286.1| Homo sapiens piRNA piR-51398, complete sequence U +
TGCCACGGACAACTTCAGACTTACTGAAGTA
>chr2 111471718 gi|108079936|gb|DQ588682.1| Homo sapiens piRNA piR-55794, complete sequence U +
TGGGACTTGTCTTATGAATGGTGTGAATC
