# Supplementary material for: proTRAC - a software for probabilistic piRNA cluster detection, visualization and analysis
Source: BMC Bioinformatics. 2012 Jan 10;13:5. doi: 10.1186/1471-2105-13-5 (PMC3293768; doi:10.1186/1471-2105-13-5)
Supplement: Additional file 4 — proTRAC results folder containing a picture and a FASTA file for each detected human cluster. After decompression, the folder can be opened as former session in proTRAC. Alternatively, each file can be opened separately with any standard text-editor or graphic-viewer respectively. [file 1471-2105-13-5-S4.ZIP › proTRAC_results_human/monodirectional_clusters/Cluster_151.fas]

>chr17 34796246 gi|108097539|gb|DQ599299.1| Homo sapiens piRNA piR-37365, complete sequence M +
TAAGAGTTGGATTTCATCCCTCAGTGC
>chr17 34798648 gi|108077258|gb|DQ586004.1| Homo sapiens piRNA piR-53116, complete sequence M +
TGCTGCTCTCTGAGGCTGTGGGTGCTT
>chr17 34799118 gi|108086283|gb|DQ593403.1| Homo sapiens piRNA piR-33515, complete sequence M +
CGGTTGCAAAAACGTGCCCACGGGCCA
>chr17 34799139 gi|108086562|gb|DQ593548.1| Homo sapiens piRNA piR-33660, complete sequence M -
CTCACGAAGACGTCCAGGTGTGGCCC
>chr17 34799169 gi|108061032|gb|DQ577296.1| Homo sapiens piRNA piR-45408, complete sequence M +
TCTAGGGACAGGGTGGATATCAGGCCAGG
>chr17 34800577 gi|108051634|gb|DQ570380.1| Homo sapiens piRNA piR-30492, complete sequence M -
ACCAACAGGAGCATGTGGTAGCCACGTCA
>chr17 34800584 gi|108055376|gb|DQ574122.1| Homo sapiens piRNA piR-42234, complete sequence M -
TCCAAGACCAACAGGAGCATGTGGTAGC
>chr17 34800670 gi|108063648|gb|DQ578660.1| Homo sapiens piRNA piR-46772, complete sequence M +
TGAAATCAGAGCCTTCCCCCAAGATGTGGAGC
>chr17 34800683 gi|108088235|gb|DQ594428.1| Homo sapiens piRNA piR-60540, complete sequence M +
TTCCCCCAAGATGTGGAGCCATCAGCTGC
>chr17 34800684 gi|108057425|gb|DQ575408.1| Homo sapiens piRNA piR-43520, complete sequence M +
TCCCCCAAGATGTGGAGCCATCAGCTGCA
>chr17 34800693 gi|108053030|gb|DQ571776.1| Homo sapiens piRNA piR-31888, complete sequence M +
ATGTGGAGCCATCAGCTGCAAGAGCTGG
>chr17 34801649 gi|108052646|gb|DQ571392.1| Homo sapiens piRNA piR-31504, complete sequence M -
AGGTGCTGAAGTGCCTGATGGACTTGGCTCT
>chr17 34801650 gi|108077107|gb|DQ585853.1| Homo sapiens piRNA piR-52965, complete sequence M -
TGCTGAAGTGCCTGATGGACTTGGCTC
>chr17 34801651 gi|108052645|gb|DQ571391.1| Homo sapiens piRNA piR-31503, complete sequence M -
AGGTGCTGAAGTGCCTGATGGACTTGGCT
>chr17 34801658 gi|108056246|gb|DQ574804.1| Homo sapiens piRNA piR-42916, complete sequence M +
TCCATCAGGCACTTCAGCACCTTGTCCAAA
>chr17 34801658 gi|108056244|gb|DQ574803.1| Homo sapiens piRNA piR-42915, complete sequence M +
TCCATCAGGCACTTCAGCACCTTGTCCAA
>chr17 34801658 gi|108056242|gb|DQ574802.1| Homo sapiens piRNA piR-42914, complete sequence M +
TCCATCAGGCACTTCAGCACCTTGTCC
>chr17 34801918 gi|108080700|gb|DQ589446.1| Homo sapiens piRNA piR-56558, complete sequence M +
TGGGTCACAAATACTAACTTTAAAAGAAGCA
>chr17 34802489 gi|108079075|gb|DQ587821.1| Homo sapiens piRNA piR-54933, complete sequence M +
TGGCCACCCAGACTGCTTCTCAGTCCC
>chr17 34802534 gi|108052016|gb|DQ570762.1| Homo sapiens piRNA piR-30874, complete sequence M +
AGAATGGCCTAGGAATGGGAATCCTACTGT
>chr17 34802538 gi|108079203|gb|DQ587949.1| Homo sapiens piRNA piR-55061, complete sequence M +
TGGCCTAGGAATGGGAATCCTACTGTGGTA
>chr17 34802538 gi|108079202|gb|DQ587948.1| Homo sapiens piRNA piR-55060, complete sequence M +
TGGCCTAGGAATGGGAATCCTACTGTGGT
>chr17 34802539 gi|108095012|gb|DQ597978.1| Homo sapiens piRNA piR-36044, complete sequence M +
GGCCTAGGAATGGGAATCCTACTGTGGTA
>chr17 34802545 gi|108094517|gb|DQ597718.1| Homo sapiens piRNA piR-35784, complete sequence M +
GGAATGGGAATCCTACTGTGGTAGCTTATT
>chr17 34802549 gi|108079831|gb|DQ588577.1| Homo sapiens piRNA piR-55689, complete sequence M +
TGGGAATCCTACTGTGGTAGCTTATTGGGT
>chr17 34802555 gi|108058628|gb|DQ576043.1| Homo sapiens piRNA piR-44155, complete sequence M +
TCCTACTGTGGTAGCTTATTGGGTCTGGC
>chr17 34802871 gi|108075005|gb|DQ584608.1| Homo sapiens piRNA piR-51720, complete sequence M +
TGCCCAACTGGCTGCCAACGTGGCTGTGC
>chr17 34803419 gi|108061531|gb|DQ577552.1| Homo sapiens piRNA piR-45664, complete sequence M +
TCTCCTTCATGATCTGTAGGGCAGGGCCAAG
>chr17 34803421 gi|108059757|gb|DQ576627.1| Homo sapiens piRNA piR-44739, complete sequence M +
TCCTTCATGATCTGTAGGGCAGGGCCAA
>chr17 34803422 gi|108085877|gb|DQ593188.1| Homo sapiens piRNA piR-33300, complete sequence M +
CCTTCATGATCTGTAGGGCAGGGCCAAGA
>chr17 34803428 gi|108069304|gb|DQ581615.1| Homo sapiens piRNA piR-49727, complete sequence M +
TGATCTGTAGGGCAGGGCCAAGAGGAGG
>chr17 34803956 gi|108079160|gb|DQ587906.1| Homo sapiens piRNA piR-55018, complete sequence M +
TGGCCCCATGATTCCTCAGTAGAGGTGAGATC
>chr17 34803975 gi|108100790|gb|DQ601006.1| Homo sapiens piRNA piR-39072, complete sequence M +
TAGAGGTGAGATCAAGCTGGGACAGGGTCTC
>chr17 34804004 gi|108057961|gb|DQ575685.1| Homo sapiens piRNA piR-43797, complete sequence M +
TCCCTTCCCAGGACTGAAAGAGTGGATGGA
>chr17 34804355 gi|108094056|gb|DQ597463.1| Homo sapiens piRNA piR-35529, complete sequence M -
GCGGGAGATCAGCCGAAAGAGCAAGTGGGT
>chr17 34804602 gi|108051776|gb|DQ570522.1| Homo sapiens piRNA piR-30634, complete sequence M -
ACCTAGAGGCTGGGACCTAAGACTGGTGT
>chr17 34805213 gi|108077294|gb|DQ586040.1| Homo sapiens piRNA piR-53152, complete sequence M +
TGCTGGAGCTGAGAAAGGTTAGCCCTGA
>chr17 34805214 gi|108094289|gb|DQ597600.1| Homo sapiens piRNA piR-35666, complete sequence M +
GCTGGAGCTGAGAAAGGTTAGCCCTGA
