# Supplementary material for: proTRAC - a software for probabilistic piRNA cluster detection, visualization and analysis
Source: BMC Bioinformatics. 2012 Jan 10;13:5. doi: 10.1186/1471-2105-13-5 (PMC3293768; doi:10.1186/1471-2105-13-5)
Supplement: Additional file 4 — proTRAC results folder containing a picture and a FASTA file for each detected human cluster. After decompression, the folder can be opened as former session in proTRAC. Alternatively, each file can be opened separately with any standard text-editor or graphic-viewer respectively. [file 1471-2105-13-5-S4.ZIP › proTRAC_results_human/monodirectional_clusters/Cluster_152.fas]

>chr17 36556342 gi|108080192|gb|DQ588938.1| Homo sapiens piRNA piR-56050, complete sequence U +
TGGGCAAAACCTAGCCAATTGGCCTTAGC
>chr17 36556554 gi|108069177|gb|DQ581547.1| Homo sapiens piRNA piR-49659, complete sequence U +
TGATCATGGTAACAGCATCCCTATTGCTTC
>chr17 36557234 gi|108077470|gb|DQ586216.1| Homo sapiens piRNA piR-53328, complete sequence U +
TGCTTATAGTTGCCTCGTGTCACAAGA
>chr17 36557259 gi|108091765|gb|DQ596256.1| Homo sapiens piRNA piR-34322, complete sequence U +
GACAGATACTAATGTCAGGTTTGTGGCTTC
>chr17 36558066 gi|108081773|gb|DQ590519.1| Homo sapiens piRNA piR-57631, complete sequence U +
TGGTTAAAGAATCCTTTCCAGTGCGGTTTT
>chr17 36559148 gi|108086601|gb|DQ593570.1| Homo sapiens piRNA piR-33682, complete sequence U +
CTCAGGTTGAGAGTGAGCTGCTGTGAGCC
>chr17 36559351 gi|108064814|gb|DQ579266.1| Homo sapiens piRNA piR-47378, complete sequence U +
TGAATGTTACATCTTGGAACCTGAGC
>chr17 36559874 gi|108083790|gb|DQ592095.1| Homo sapiens piRNA piR-59207, complete sequence U +
TGTGTGTGTCCTCATTTGCAGAAGTCTTGC
>chr17 36559874 gi|108083788|gb|DQ592094.1| Homo sapiens piRNA piR-59206, complete sequence U +
TGTGTGTGTCCTCATTTGCAGAAGTC
