# Supplementary material for: proTRAC - a software for probabilistic piRNA cluster detection, visualization and analysis
Source: BMC Bioinformatics. 2012 Jan 10;13:5. doi: 10.1186/1471-2105-13-5 (PMC3293768; doi:10.1186/1471-2105-13-5)
Supplement: Additional file 4 — proTRAC results folder containing a picture and a FASTA file for each detected human cluster. After decompression, the folder can be opened as former session in proTRAC. Alternatively, each file can be opened separately with any standard text-editor or graphic-viewer respectively. [file 1471-2105-13-5-S4.ZIP › proTRAC_results_human/monodirectional_clusters/Cluster_153.fas]

>chr17 38989415 gi|108097356|gb|DQ599200.1| Homo sapiens piRNA piR-37266, complete sequence U +
TAACTTAAGTCGTGAGGAATACAACGGT
>chr17 38989415 gi|108097354|gb|DQ599199.1| Homo sapiens piRNA piR-37265, complete sequence U +
TAACTTAAGTCGTGAGGAATACAACGG
>chr17 38990636 gi|108055199|gb|DQ573945.1| Homo sapiens piRNA piR-42057, complete sequence U +
TCATTTTATTTTCATCACCATGGGACGTATC
>chr17 38990683 gi|108080705|gb|DQ589451.1| Homo sapiens piRNA piR-56563, complete sequence U +
TGGGTCAGACCTCTGAAGACTTCTCAGATG
>chr17 38990694 gi|108061789|gb|DQ577687.1| Homo sapiens piRNA piR-45799, complete sequence U +
TCTGAAGACTTCTCAGATGGATCCTAGTC
>chr17 38990704 gi|108061239|gb|DQ577402.1| Homo sapiens piRNA piR-45514, complete sequence U +
TCTCAGATGGATCCTAGTCTCTGGGCTTGC
>chr17 38990704 gi|108061237|gb|DQ577401.1| Homo sapiens piRNA piR-45513, complete sequence U +
TCTCAGATGGATCCTAGTCTCTGGGC
>chr17 38990731 gi|108075290|gb|DQ584757.1| Homo sapiens piRNA piR-51869, complete sequence U +
TGCCCTGAAATTACTCGCTGCTCAGGGAGA
>chr17 38990731 gi|108075288|gb|DQ584756.1| Homo sapiens piRNA piR-51868, complete sequence U +
TGCCCTGAAATTACTCGCTGCTCAGG
>chr17 38990745 gi|108060291|gb|DQ576914.1| Homo sapiens piRNA piR-45026, complete sequence U +
TCGCTGCTCAGGGAGAGAGTTGAAATGGTT
>chr17 38990745 gi|108060287|gb|DQ576912.1| Homo sapiens piRNA piR-45024, complete sequence U +
TCGCTGCTCAGGGAGAGAGTTGAAATGGT
>chr17 38990749 gi|108076964|gb|DQ585710.1| Homo sapiens piRNA piR-52822, complete sequence U +
TGCTCAGGGAGAGAGTTGAAATGGTTGGCATC
>chr17 38990749 gi|108076963|gb|DQ585709.1| Homo sapiens piRNA piR-52821, complete sequence U +
TGCTCAGGGAGAGAGTTGAAATGGTTGGCA
>chr17 38990846 gi|108055340|gb|DQ574086.1| Homo sapiens piRNA piR-42198, complete sequence U +
TCCAACTGCAGCTCATTCTGTTAGAGTTCC
>chr17 38990864 gi|108083954|gb|DQ592178.1| Homo sapiens piRNA piR-59290, complete sequence U +
TGTTAGAGTTCCTCATTCAGCTGGTC
>chr17 38990994 gi|108090896|gb|DQ595808.1| Homo sapiens piRNA piR-61920, complete sequence U +
TTTCTTCGCTATCTTGGGACTCTTCTTTG
>chr17 38990999 gi|108060261|gb|DQ576899.1| Homo sapiens piRNA piR-45011, complete sequence U +
TCGCTATCTTGGGACTCTTCTTTGTGCTT
>chr17 38991003 gi|108053448|gb|DQ572194.1| Homo sapiens piRNA piR-40306, complete sequence U +
TATCTTGGGACTCTTCTTTGTGCTTG
>chr17 38991008 gi|108079927|gb|DQ588673.1| Homo sapiens piRNA piR-55785, complete sequence U +
TGGGACTCTTCTTTGTGCTTGCGGTC
>chr17 38991056 gi|108062896|gb|DQ578274.1| Homo sapiens piRNA piR-46386, complete sequence U +
TCTTCCTTGTCTCCTTGGTGTTGGCTC
>chr17 38991059 gi|108059927|gb|DQ576716.1| Homo sapiens piRNA piR-44828, complete sequence U +
TCCTTGTCTCCTTGGTGTTGGCTCGTGGT
>chr17 38991067 gi|108059907|gb|DQ576706.1| Homo sapiens piRNA piR-44818, complete sequence U +
TCCTTGGTGTTGGCTCGTGGTTGCTCTTC
>chr17 38991093 gi|108087448|gb|DQ594009.1| Homo sapiens piRNA piR-60121, complete sequence U +
TTCAACAACTGGACTGGAGGCTCTTGGTT
>chr17 38991093 gi|108087446|gb|DQ594008.1| Homo sapiens piRNA piR-60120, complete sequence U +
TTCAACAACTGGACTGGAGGCTCTTGGT
>chr17 38992761 gi|108086836|gb|DQ593692.1| Homo sapiens piRNA piR-33804, complete sequence M +
CTGACCTCAAGTGATCCACCTGCCTCAGCC
>chr17 38992789 gi|108085734|gb|DQ593109.1| Homo sapiens piRNA piR-33221, complete sequence M +
CCTCCCAAAGTGCTGGGATTACAGGCGTGAG
