# Supplementary material for: proTRAC - a software for probabilistic piRNA cluster detection, visualization and analysis
Source: BMC Bioinformatics. 2012 Jan 10;13:5. doi: 10.1186/1471-2105-13-5 (PMC3293768; doi:10.1186/1471-2105-13-5)
Supplement: Additional file 4 — proTRAC results folder containing a picture and a FASTA file for each detected human cluster. After decompression, the folder can be opened as former session in proTRAC. Alternatively, each file can be opened separately with any standard text-editor or graphic-viewer respectively. [file 1471-2105-13-5-S4.ZIP › proTRAC_results_human/monodirectional_clusters/Cluster_154.fas]

>chr17 43589398 gi|108081675|gb|DQ590421.1| Homo sapiens piRNA piR-57533, complete sequence M +
TGGTGTCCAAGAAATGGTGACAAATCTCA
>chr17 43589661 gi|108092622|gb|DQ596711.1| Homo sapiens piRNA piR-34777, complete sequence M +
GAGGCAAATAAGGTTGGACTGGTGGCAT
>chr17 43590036 gi|108052735|gb|DQ571481.1| Homo sapiens piRNA piR-31593, complete sequence M +
AGTGCTTTAACTGGACCTATTTAGACA
>chr17 43590148 gi|108056049|gb|DQ574702.1| Homo sapiens piRNA piR-42814, complete sequence M +
TCCAGGGTGATGACAAATCCGTGAGGGTGGA
>chr17 43590804 gi|108072525|gb|DQ583301.1| Homo sapiens piRNA piR-50413, complete sequence M +
TGCAATCACCGTTCACTAGACTCGAC
>chr17 43591211 gi|108055147|gb|DQ573893.1| Homo sapiens piRNA piR-42005, complete sequence M +
TCATGTTTCTGTGTGGTCCTCACCTC
>chr17 43591304 gi|108081249|gb|DQ589995.1| Homo sapiens piRNA piR-57107, complete sequence M +
TGGTCCGTATCCCATTCTATCTCAGATGC
>chr17 43591412 gi|108080337|gb|DQ589083.1| Homo sapiens piRNA piR-56195, complete sequence M +
TGGGCCCCAGAGCAGTCCATCTTCAAGGTC
>chr17 43591457 gi|108057317|gb|DQ575353.1| Homo sapiens piRNA piR-43465, complete sequence M -
TCCCCAACAACAATGTGAGAAGGCTCAT
>chr17 43591485 gi|108097792|gb|DQ599433.1| Homo sapiens piRNA piR-37499, complete sequence M +
TAAGGGACTGTAGCTGCTGGGTTAGC
>chr17 43591557 gi|108094539|gb|DQ597730.1| Homo sapiens piRNA piR-35796, complete sequence M +
GGACAGGTCAGTGCCCACGTTGTTGTATTCC
>chr17 43591564 gi|108079824|gb|DQ588570.1| Homo sapiens piRNA piR-55682, complete sequence M -
TGGGAATACAACAACGTGGGCACTGA
>chr17 43591659 gi|108052895|gb|DQ571641.1| Homo sapiens piRNA piR-31753, complete sequence M +
ATGATTGTAGTTTGTGTTTTCAGAGATGGT
>chr17 43591819 gi|108067865|gb|DQ580842.1| Homo sapiens piRNA piR-48954, complete sequence M +
TGAGGACTCAGGTCTCCTAAGGATGAAA
>chr17 43592580 gi|108060635|gb|DQ577091.1| Homo sapiens piRNA piR-45203, complete sequence M +
TCGTCATTGGTGTCTAGCTGCTCACTC
>chr17 43592773 gi|108063530|gb|DQ578599.1| Homo sapiens piRNA piR-46711, complete sequence M +
TGAAAGATGATGGGATGGGATGCATCAGT
>chr17 43592773 gi|108063528|gb|DQ578598.1| Homo sapiens piRNA piR-46710, complete sequence M +
TGAAAGATGATGGGATGGGATGCATC
>chr17 43592849 gi|108083765|gb|DQ592082.1| Homo sapiens piRNA piR-59194, complete sequence M -
TGTGTGTCTCCTCTCTGAATGGCACTCA
>chr17 43593020 gi|108075091|gb|DQ584653.1| Homo sapiens piRNA piR-51765, complete sequence M +
TGCCCAGTGCTCAGTCAAAGCCCAAGGT
>chr17 43593108 gi|108085860|gb|DQ593178.1| Homo sapiens piRNA piR-33290, complete sequence M +
CCTGTGCTGTCCTGCCTCAGATGCAGA
>chr17 43593183 gi|108076732|gb|DQ585499.1| Homo sapiens piRNA piR-52611, complete sequence M +
TGCTACCATCACAGCTGAATGCAATGA
>chr17 43593654 gi|108092622|gb|DQ596711.1| Homo sapiens piRNA piR-34777, complete sequence M +
GAGGCAAATAAGGTTGGACTGGTGGCAT
>chr17 43594029 gi|108052735|gb|DQ571481.1| Homo sapiens piRNA piR-31593, complete sequence M +
AGTGCTTTAACTGGACCTATTTAGACA
>chr17 43594141 gi|108056049|gb|DQ574702.1| Homo sapiens piRNA piR-42814, complete sequence M +
TCCAGGGTGATGACAAATCCGTGAGGGTGGA
>chr17 43594797 gi|108072525|gb|DQ583301.1| Homo sapiens piRNA piR-50413, complete sequence M +
TGCAATCACCGTTCACTAGACTCGAC
>chr17 43595204 gi|108055147|gb|DQ573893.1| Homo sapiens piRNA piR-42005, complete sequence M +
TCATGTTTCTGTGTGGTCCTCACCTC
>chr17 43595297 gi|108081249|gb|DQ589995.1| Homo sapiens piRNA piR-57107, complete sequence M +
TGGTCCGTATCCCATTCTATCTCAGATGC
>chr17 43595405 gi|108080337|gb|DQ589083.1| Homo sapiens piRNA piR-56195, complete sequence M +
TGGGCCCCAGAGCAGTCCATCTTCAAGGTC
>chr17 43595450 gi|108057317|gb|DQ575353.1| Homo sapiens piRNA piR-43465, complete sequence M -
TCCCCAACAACAATGTGAGAAGGCTCAT
>chr17 43595478 gi|108097792|gb|DQ599433.1| Homo sapiens piRNA piR-37499, complete sequence M +
TAAGGGACTGTAGCTGCTGGGTTAGC
>chr17 43595550 gi|108094539|gb|DQ597730.1| Homo sapiens piRNA piR-35796, complete sequence M +
GGACAGGTCAGTGCCCACGTTGTTGTATTCC
>chr17 43595557 gi|108079824|gb|DQ588570.1| Homo sapiens piRNA piR-55682, complete sequence M -
TGGGAATACAACAACGTGGGCACTGA
>chr17 43595652 gi|108052895|gb|DQ571641.1| Homo sapiens piRNA piR-31753, complete sequence M +
ATGATTGTAGTTTGTGTTTTCAGAGATGGT
>chr17 43595812 gi|108067865|gb|DQ580842.1| Homo sapiens piRNA piR-48954, complete sequence M +
TGAGGACTCAGGTCTCCTAAGGATGAAA
>chr17 43596573 gi|108060635|gb|DQ577091.1| Homo sapiens piRNA piR-45203, complete sequence M +
TCGTCATTGGTGTCTAGCTGCTCACTC
>chr17 43596766 gi|108063530|gb|DQ578599.1| Homo sapiens piRNA piR-46711, complete sequence M +
TGAAAGATGATGGGATGGGATGCATCAGT
>chr17 43596766 gi|108063528|gb|DQ578598.1| Homo sapiens piRNA piR-46710, complete sequence M +
TGAAAGATGATGGGATGGGATGCATC
>chr17 43596842 gi|108083765|gb|DQ592082.1| Homo sapiens piRNA piR-59194, complete sequence M -
TGTGTGTCTCCTCTCTGAATGGCACTCA
>chr17 43597013 gi|108075091|gb|DQ584653.1| Homo sapiens piRNA piR-51765, complete sequence M +
TGCCCAGTGCTCAGTCAAAGCCCAAGGT
>chr17 43597101 gi|108085860|gb|DQ593178.1| Homo sapiens piRNA piR-33290, complete sequence M +
CCTGTGCTGTCCTGCCTCAGATGCAGA
>chr17 43597176 gi|108076732|gb|DQ585499.1| Homo sapiens piRNA piR-52611, complete sequence M +
TGCTACCATCACAGCTGAATGCAATGA
