# Supplementary material for: proTRAC - a software for probabilistic piRNA cluster detection, visualization and analysis
Source: BMC Bioinformatics. 2012 Jan 10;13:5. doi: 10.1186/1471-2105-13-5 (PMC3293768; doi:10.1186/1471-2105-13-5)
Supplement: Additional file 4 — proTRAC results folder containing a picture and a FASTA file for each detected human cluster. After decompression, the folder can be opened as former session in proTRAC. Alternatively, each file can be opened separately with any standard text-editor or graphic-viewer respectively. [file 1471-2105-13-5-S4.ZIP › proTRAC_results_human/monodirectional_clusters/Cluster_16.fas]

>chr2 130816640 gi|108089473|gb|DQ595064.1| Homo sapiens piRNA piR-61176, complete sequence M -
TTGCAGGGTGGAAGCCTTCACCAGTGG
>chr2 130818130 gi|108077192|gb|DQ585938.1| Homo sapiens piRNA piR-53050, complete sequence M -
TGCTGATGGAGCAGAGGCATTAGGAAAAGCAG
>chr2 130818477 gi|108083099|gb|DQ591735.1| Homo sapiens piRNA piR-58847, complete sequence M -
TGTGCTACAAATGGAGCCACAGAGAA
>chr2 130818934 gi|108071181|gb|DQ582603.1| Homo sapiens piRNA piR-32715, complete sequence M -
CCAAGCCTCGAGTGGTATAGCACTGC
>chr2 130820198 gi|108075635|gb|DQ584945.1| Homo sapiens piRNA piR-52057, complete sequence M -
TGCCTCAGAACTCGTATGGCACTGCAGGC
>chr2 130820962 gi|108080602|gb|DQ589348.1| Homo sapiens piRNA piR-56460, complete sequence M -
TGGGGTAGAAGTACTGATGTGCCATGTC
>chr2 130821371 gi|108075635|gb|DQ584945.1| Homo sapiens piRNA piR-52057, complete sequence M -
TGCCTCAGAACTCGTATGGCACTGCAGGC
>chr2 130822460 gi|108077192|gb|DQ585938.1| Homo sapiens piRNA piR-53050, complete sequence M -
TGCTGATGGAGCAGAGGCATTAGGAAAAGCAG
>chr2 130822728 gi|108071181|gb|DQ582603.1| Homo sapiens piRNA piR-32715, complete sequence M -
CCAAGCCTCGAGTGGTATAGCACTGC
