# Supplementary material for: proTRAC - a software for probabilistic piRNA cluster detection, visualization and analysis
Source: BMC Bioinformatics. 2012 Jan 10;13:5. doi: 10.1186/1471-2105-13-5 (PMC3293768; doi:10.1186/1471-2105-13-5)
Supplement: Additional file 4 — proTRAC results folder containing a picture and a FASTA file for each detected human cluster. After decompression, the folder can be opened as former session in proTRAC. Alternatively, each file can be opened separately with any standard text-editor or graphic-viewer respectively. [file 1471-2105-13-5-S4.ZIP › proTRAC_results_human/monodirectional_clusters/Cluster_160.fas]

>chr18 11683280 gi|108079091|gb|DQ587837.1| Homo sapiens piRNA piR-54949, complete sequence U +
TGGCCAGAAAGCATGCTCGAAGATGCTCAGT
>chr18 11683280 gi|108079090|gb|DQ587836.1| Homo sapiens piRNA piR-54948, complete sequence U +
TGGCCAGAAAGCATGCTCGAAGATGCTCA
>chr18 11683817 gi|108053784|gb|DQ572530.1| Homo sapiens piRNA piR-40642, complete sequence U +
TCAAAATGAGATCACATTGGATTAGGATG
>chr18 11684032 gi|108051535|gb|DQ570281.1| Homo sapiens piRNA piR-30393, complete sequence U +
ACACCTTGACTTTGCCTTCTGGTGTC
>chr18 11684224 gi|108074657|gb|DQ584428.1| Homo sapiens piRNA piR-51540, complete sequence U +
TGCCAGTCCAAGATCAGAATGCCAGG
>chr18 11684256 gi|108059093|gb|DQ576282.1| Homo sapiens piRNA piR-44394, complete sequence U +
TCCTCTGGTGGGGTCCTCTTCCTGGTGAGT
>chr18 11684263 gi|108096207|gb|DQ598600.1| Homo sapiens piRNA piR-36666, complete sequence U +
GTGGGGTCCTCTTCCTGGTGAGTAGA
>chr18 11684303 gi|108075267|gb|DQ584744.1| Homo sapiens piRNA piR-51856, complete sequence U +
TGCCCTCACATGGCAGGAACAGTGTAAGC
>chr18 11685806 gi|108053961|gb|DQ572707.1| Homo sapiens piRNA piR-40819, complete sequence U +
TCAACTGTGTCGTTCTAGTGCCTTTTGGCCTT
