# Supplementary material for: proTRAC - a software for probabilistic piRNA cluster detection, visualization and analysis
Source: BMC Bioinformatics. 2012 Jan 10;13:5. doi: 10.1186/1471-2105-13-5 (PMC3293768; doi:10.1186/1471-2105-13-5)
Supplement: Additional file 4 — proTRAC results folder containing a picture and a FASTA file for each detected human cluster. After decompression, the folder can be opened as former session in proTRAC. Alternatively, each file can be opened separately with any standard text-editor or graphic-viewer respectively. [file 1471-2105-13-5-S4.ZIP › proTRAC_results_human/monodirectional_clusters/Cluster_161.fas]

>chr18 14855180 gi|108068754|gb|DQ581311.1| Homo sapiens piRNA piR-49423, complete sequence M +
TGAGTTGACACAGCACATGTTTCAGA
>chr18 14856181 gi|108056987|gb|DQ575183.1| Homo sapiens piRNA piR-43295, complete sequence M +
TCCCAGATGGTGTGTCATCCGTGAAGAGGC
>chr18 14856631 gi|108054969|gb|DQ573715.1| Homo sapiens piRNA piR-41827, complete sequence M +
TCAGTTCCCAGATTGTGTGTCGTCCA
>chr18 14856635 gi|108088192|gb|DQ594405.1| Homo sapiens piRNA piR-60517, complete sequence M +
TTCCCAGATTGTGTGTCGTCCATTCAGAGG
>chr18 14857804 gi|108056987|gb|DQ575183.1| Homo sapiens piRNA piR-43295, complete sequence M +
TCCCAGATGGTGTGTCATCCGTGAAGAGGC
>chr18 14858251 gi|108054969|gb|DQ573715.1| Homo sapiens piRNA piR-41827, complete sequence M +
TCAGTTCCCAGATTGTGTGTCGTCCA
>chr18 14858255 gi|108088192|gb|DQ594405.1| Homo sapiens piRNA piR-60517, complete sequence M +
TTCCCAGATTGTGTGTCGTCCATTCAGAGG
>chr18 14859424 gi|108056987|gb|DQ575183.1| Homo sapiens piRNA piR-43295, complete sequence M +
TCCCAGATGGTGTGTCATCCGTGAAGAGGC
>chr18 14859871 gi|108054969|gb|DQ573715.1| Homo sapiens piRNA piR-41827, complete sequence M +
TCAGTTCCCAGATTGTGTGTCGTCCA
>chr18 14859875 gi|108088192|gb|DQ594405.1| Homo sapiens piRNA piR-60517, complete sequence M +
TTCCCAGATTGTGTGTCGTCCATTCAGAGG
