# Supplementary material for: proTRAC - a software for probabilistic piRNA cluster detection, visualization and analysis
Source: BMC Bioinformatics. 2012 Jan 10;13:5. doi: 10.1186/1471-2105-13-5 (PMC3293768; doi:10.1186/1471-2105-13-5)
Supplement: Additional file 4 — proTRAC results folder containing a picture and a FASTA file for each detected human cluster. After decompression, the folder can be opened as former session in proTRAC. Alternatively, each file can be opened separately with any standard text-editor or graphic-viewer respectively. [file 1471-2105-13-5-S4.ZIP › proTRAC_results_human/monodirectional_clusters/Cluster_162.fas]

>chr19 16122168 gi|108081958|gb|DQ590704.1| Homo sapiens piRNA piR-57816, complete sequence M -
TGTAATCCCAGCACTTTGGGAGGCCGAGG
>chr19 16122171 gi|108075917|gb|DQ585094.1| Homo sapiens piRNA piR-52206, complete sequence M -
TGCCTGTAATCCCAGCACTTTGGGAGGCCG
>chr19 16122172 gi|108075915|gb|DQ585093.1| Homo sapiens piRNA piR-52205, complete sequence M -
TGCCTGTAATCCCAGCACTTTGGGAGGCC
>chr19 16125075 gi|108062912|gb|DQ578283.1| Homo sapiens piRNA piR-46395, complete sequence M +
TCTTCTAAGTGATTGACAAGGTGAAGCAAGT
>chr19 16125075 gi|108062910|gb|DQ578282.1| Homo sapiens piRNA piR-46394, complete sequence M +
TCTTCTAAGTGATTGACAAGGTGAAGCAAG
>chr19 16125075 gi|108062909|gb|DQ578281.1| Homo sapiens piRNA piR-46393, complete sequence M +
TCTTCTAAGTGATTGACAAGGTGAAGCAA
>chr19 16125075 gi|108062907|gb|DQ578280.1| Homo sapiens piRNA piR-46392, complete sequence M +
TCTTCTAAGTGATTGACAAGGTGAAGCA
>chr19 16125075 gi|108062905|gb|DQ578279.1| Homo sapiens piRNA piR-46391, complete sequence M +
TCTTCTAAGTGATTGACAAGGTGAAGC
>chr19 16125077 gi|108088588|gb|DQ594609.1| Homo sapiens piRNA piR-60721, complete sequence M +
TTCTAAGTGATTGACAAGGTGAAGCAAGTC
>chr19 16125084 gi|108071931|gb|DQ582994.1| Homo sapiens piRNA piR-50106, complete sequence M +
TGATTGACAAGGTGAAGCAAGTCACGTGA
>chr19 16125118 gi|108086195|gb|DQ593355.1| Homo sapiens piRNA piR-33467, complete sequence U -
CGGCTACCTAAGAGGGAAGGGCCCCCTGTGC
>chr19 16125260 gi|108087430|gb|DQ594000.1| Homo sapiens piRNA piR-60112, complete sequence M +
TTCAAAGAGGAACCAGGAGTACGGGAGGA
>chr19 16126123 gi|108099681|gb|DQ600426.1| Homo sapiens piRNA piR-38492, complete sequence U +
TACGGCAGCTGGGGGTTATTTGGCAGGGA
>chr19 16126126 gi|108057843|gb|DQ575624.1| Homo sapiens piRNA piR-43736, complete sequence U -
TCCCTGCCAAATAACCCCCAGCTGCC
>chr19 16126449 gi|108095316|gb|DQ598135.1| Homo sapiens piRNA piR-36201, complete sequence U +
GGGCCTGGTCAACAGGGGTCCAGGAGC
>chr19 16126479 gi|108095022|gb|DQ597983.1| Homo sapiens piRNA piR-36049, complete sequence U +
GGCCTGGTTGGTGGGCCGTCTAGCAGTTGA
>chr19 16126551 gi|108094691|gb|DQ597808.1| Homo sapiens piRNA piR-35874, complete sequence U +
GGATCAGAGCAGTGAGGCCTAGTCAGTGA
>chr19 16126556 gi|108052072|gb|DQ570818.1| Homo sapiens piRNA piR-30930, complete sequence U +
AGAGCAGTGAGGCCTAGTCAGTGAGGTGT
>chr19 16126558 gi|108052190|gb|DQ570936.1| Homo sapiens piRNA piR-31048, complete sequence U +
AGCAGTGAGGCCTAGTCAGTGAGGTGTGG
>chr19 16126564 gi|108092643|gb|DQ596722.1| Homo sapiens piRNA piR-34788, complete sequence U +
GAGGCCTAGTCAGTGAGGTGTGGATGTG
>chr19 16126566 gi|108095016|gb|DQ597980.1| Homo sapiens piRNA piR-36046, complete sequence U +
GGCCTAGTCAGTGAGGTGTGGATGTGG
>chr19 16126613 gi|108070619|gb|DQ582303.1| Homo sapiens piRNA piR-32415, complete sequence U +
CAGCAGTTGGGGTCTGGTCAGCAGGGGT
>chr19 16126627 gi|108081201|gb|DQ589947.1| Homo sapiens piRNA piR-57059, complete sequence U +
TGGTCAGCAGGGGTCTCATAAGAAGA
>chr19 16126642 gi|108054978|gb|DQ573724.1| Homo sapiens piRNA piR-41836, complete sequence U +
TCATAAGAAGAGGCCTGGTTGGCAAGGGT
>chr19 16126729 gi|108078937|gb|DQ587683.1| Homo sapiens piRNA piR-54795, complete sequence U +
TGGCAGTTTGGGCTTGATCAGTGCAGTCC
>chr19 16126729 gi|108078936|gb|DQ587682.1| Homo sapiens piRNA piR-54794, complete sequence U +
TGGCAGTTTGGGCTTGATCAGTGCAGT
>chr19 16126739 gi|108095131|gb|DQ598040.1| Homo sapiens piRNA piR-36106, complete sequence U +
GGCTTGATCAGTGCAGTCCAGCAGTTGTT
>chr19 16126739 gi|108095129|gb|DQ598039.1| Homo sapiens piRNA piR-36105, complete sequence U +
GGCTTGATCAGTGCAGTCCAGCAGTT
>chr19 16126743 gi|108069162|gb|DQ581539.1| Homo sapiens piRNA piR-49651, complete sequence U +
TGATCAGTGCAGTCCAGCAGTTGTTGGGGCC
>chr19 16126743 gi|108069160|gb|DQ581538.1| Homo sapiens piRNA piR-49650, complete sequence U +
TGATCAGTGCAGTCCAGCAGTTGTTGG
>chr19 16126803 gi|108081219|gb|DQ589965.1| Homo sapiens piRNA piR-57077, complete sequence U +
TGGTCAGTGGAGTCCAGCGTCCGGGGC
>chr19 16126846 gi|108065413|gb|DQ579561.1| Homo sapiens piRNA piR-47673, complete sequence U +
TGACAGTTGGCGCCTGGTTGGTGGGGATC
>chr19 16126846 gi|108065411|gb|DQ579560.1| Homo sapiens piRNA piR-47672, complete sequence U +
TGACAGTTGGCGCCTGGTTGGTGGGGAT
>chr19 16126863 gi|108090356|gb|DQ595527.1| Homo sapiens piRNA piR-61639, complete sequence U +
TTGGTGGGGATCCCATAGTTGGGGCCTGTC
>chr19 16126878 gi|108053242|gb|DQ571988.1| Homo sapiens piRNA piR-40100, complete sequence U +
TAGTTGGGGCCTGTCAGCAGGGATCC
>chr19 16127037 gi|108090357|gb|DQ595528.1| Homo sapiens piRNA piR-61640, complete sequence U +
TTGGTGGGGTCCATCAGTTGGGACCTAGTC
>chr19 16127087 gi|108082249|gb|DQ590995.1| Homo sapiens piRNA piR-58107, complete sequence U +
TGTCAGTTGCAGCCTTGTTATTGTGGCC
>chr19 16127102 gi|108083994|gb|DQ592198.1| Homo sapiens piRNA piR-59310, complete sequence U +
TGTTATTGTGGCCTTTGTCAGTGGTGTCT
>chr19 16127110 gi|108079276|gb|DQ588022.1| Homo sapiens piRNA piR-55134, complete sequence U +
TGGCCTTTGTCAGTGGTGTCTGATGAGC
>chr19 16127117 gi|108082245|gb|DQ590991.1| Homo sapiens piRNA piR-58103, complete sequence U +
TGTCAGTGGTGTCTGATGAGCCAGGGC
>chr19 16127119 gi|108054950|gb|DQ573696.1| Homo sapiens piRNA piR-41808, complete sequence U +
TCAGTGGTGTCTGATGAGCCAGGGCCTGGTC
>chr19 16127123 gi|108081689|gb|DQ590435.1| Homo sapiens piRNA piR-57547, complete sequence U +
TGGTGTCTGATGAGCCAGGGCCTGGTC
>chr19 16127169 gi|108091970|gb|DQ596363.1| Homo sapiens piRNA piR-34429, complete sequence U +
GACCTGGTCAGTCCACATCTGGTCAGTGGGA
>chr19 16127173 gi|108081213|gb|DQ589959.1| Homo sapiens piRNA piR-57071, complete sequence U +
TGGTCAGTCCACATCTGGTCAGTGGGAC
>chr19 16127186 gi|108062550|gb|DQ578097.1| Homo sapiens piRNA piR-46209, complete sequence U +
TCTGGTCAGTGGGACCTGGTCATTGTGGG
>chr19 16127211 gi|108080598|gb|DQ589344.1| Homo sapiens piRNA piR-56456, complete sequence U +
TGGGGGTGGTCAGCTAGGACCTGTTCAGTGG
>chr19 16127239 gi|108080008|gb|DQ588754.1| Homo sapiens piRNA piR-55866, complete sequence U +
TGGGAGCTTAACCATTGGAAGCCTGGCCA
>chr19 16127325 gi|108056274|gb|DQ574818.1| Homo sapiens piRNA piR-42930, complete sequence U +
TCCATCCATGGGGTGGGGGGTGAGTC
>chr19 16127329 gi|108056422|gb|DQ574893.1| Homo sapiens piRNA piR-43005, complete sequence U +
TCCATGGGGTGGGGGGTGAGTCACAGCA
>chr19 16127388 gi|108052609|gb|DQ571355.1| Homo sapiens piRNA piR-31467, complete sequence U +
AGGGTGCATTGCATTGAATCCAGCCCTGCCA
>chr19 16127490 gi|108075276|gb|DQ584750.1| Homo sapiens piRNA piR-51862, complete sequence U +
TGCCCTCTGCCCTTTGCCCTATGTCC
>chr19 16127497 gi|108075340|gb|DQ584783.1| Homo sapiens piRNA piR-51895, complete sequence U +
TGCCCTTTGCCCTATGTCCCTGCCCC
>chr19 16127526 gi|108073704|gb|DQ583930.1| Homo sapiens piRNA piR-51042, complete sequence U +
TGCATCCCCAGGACCACCCAGCATGGA
>chr19 16127549 gi|108077663|gb|DQ586409.1| Homo sapiens piRNA piR-53521, complete sequence U +
TGGAAAGAGCAGAGGCTGAGGAGCACC
>chr19 16127582 gi|108077050|gb|DQ585796.1| Homo sapiens piRNA piR-52908, complete sequence U +
TGCTCTGATGCTGGCCACAGGCCCGGGGG
>chr19 16127585 gi|108062041|gb|DQ577815.1| Homo sapiens piRNA piR-45927, complete sequence U +
TCTGATGCTGGCCACAGGCCCGGGGGTGA
>chr19 16127615 gi|108052712|gb|DQ571458.1| Homo sapiens piRNA piR-31570, complete sequence U +
AGTGACAGGGATCCAGGTGCACACCTGAGT
>chr19 16127699 gi|108054263|gb|DQ573009.1| Homo sapiens piRNA piR-41121, complete sequence U +
TCACATACACAGACAAATTGCACGCATACA
>chr19 16127815 gi|108077378|gb|DQ586124.1| Homo sapiens piRNA piR-53236, complete sequence U +
TGCTGTCACTGTGCCAAGTGCCGCCAGC
>chr19 16127860 gi|108052195|gb|DQ570941.1| Homo sapiens piRNA piR-31053, complete sequence U +
AGCAGTTGGAGACACAGAGGTGCTGT
>chr19 16127872 gi|108070038|gb|DQ581995.1| Homo sapiens piRNA piR-32107, complete sequence U +
CACAGAGGTGCTGTAAGTGGTTGTGC
>chr19 16127895 gi|108072995|gb|DQ583546.1| Homo sapiens piRNA piR-50658, complete sequence U +
TGCAGAAAGGACCCTTTTCTGGGTGAGAA
>chr19 16127896 gi|108093326|gb|DQ597076.1| Homo sapiens piRNA piR-35142, complete sequence U +
GCAGAAAGGACCCTTTTCTGGGTGAGAAGC
>chr19 16127941 gi|108075817|gb|DQ585041.1| Homo sapiens piRNA piR-52153, complete sequence U +
TGCCTGATCAGACTCAGGAAAGCGTGACCTG
>chr19 16127941 gi|108075814|gb|DQ585039.1| Homo sapiens piRNA piR-52151, complete sequence U +
TGCCTGATCAGACTCAGGAAAGCGTGACCT
>chr19 16127941 gi|108075812|gb|DQ585038.1| Homo sapiens piRNA piR-52150, complete sequence U +
TGCCTGATCAGACTCAGGAAAGCGTGACC
>chr19 16127941 gi|108075810|gb|DQ585037.1| Homo sapiens piRNA piR-52149, complete sequence U +
TGCCTGATCAGACTCAGGAAAGCGTGAC
>chr19 16127941 gi|108075808|gb|DQ585036.1| Homo sapiens piRNA piR-52148, complete sequence U +
TGCCTGATCAGACTCAGGAAAGCGTGA
>chr19 16127941 gi|108075806|gb|DQ585035.1| Homo sapiens piRNA piR-52147, complete sequence U +
TGCCTGATCAGACTCAGGAAAGCGTG
>chr19 16127944 gi|108086884|gb|DQ593718.1| Homo sapiens piRNA piR-33830, complete sequence U +
CTGATCAGACTCAGGAAAGCGTGACC
>chr19 16128535 gi|108059892|gb|DQ576698.1| Homo sapiens piRNA piR-44810, complete sequence U +
TCCTTGGGCAGTTGTGGAAAATGACGGAG
>chr19 16129359 gi|108078358|gb|DQ587104.1| Homo sapiens piRNA piR-54216, complete sequence U +
TGGAGGAAGACGTGGCTACCCTACTT
>chr19 16129361 gi|108092515|gb|DQ596657.1| Homo sapiens piRNA piR-34723, complete sequence U +
GAGGAAGACGTGGCTACCCTACTTGC
>chr19 16129366 gi|108052042|gb|DQ570788.1| Homo sapiens piRNA piR-30900, complete sequence U +
AGACGTGGCTACCCTACTTGCACAGGAGC
>chr19 16131938 gi|108088702|gb|DQ594667.1| Homo sapiens piRNA piR-60779, complete sequence U +
TTCTCGACTGCCAGCGACATAGGAGC
>chr19 16132301 gi|108092844|gb|DQ596830.1| Homo sapiens piRNA piR-34896, complete sequence M +
GAGTTTGAGACCAGCCTGGCCAACATGGT
>chr19 16132749 gi|108081637|gb|DQ590383.1| Homo sapiens piRNA piR-57495, complete sequence U +
TGGTGGTGTCCCAGGACGGTCCTCCCA
>chr19 16132790 gi|108097921|gb|DQ599500.1| Homo sapiens piRNA piR-37566, complete sequence U +
TAAGTTGCTGAAGTGCCTGATGGACGT
>chr19 16132795 gi|108077106|gb|DQ585852.1| Homo sapiens piRNA piR-52964, complete sequence U +
TGCTGAAGTGCCTGATGGACGTGGCTCTCGT
>chr19 16132795 gi|108077105|gb|DQ585851.1| Homo sapiens piRNA piR-52963, complete sequence U +
TGCTGAAGTGCCTGATGGACGTGGCT
>chr19 16132803 gi|108075820|gb|DQ585044.1| Homo sapiens piRNA piR-52156, complete sequence U +
TGCCTGATGGACGTGGCTCTCGTCACGA
>chr19 16132825 gi|108054399|gb|DQ573145.1| Homo sapiens piRNA piR-41257, complete sequence U +
TCACGAAATGAGTTTGGATCCGAGAAGCC
>chr19 16132826 gi|108070254|gb|DQ582111.1| Homo sapiens piRNA piR-32223, complete sequence U +
CACGAAATGAGTTTGGATCCGAGAAGCCCT
>chr19 16132826 gi|108070252|gb|DQ582110.1| Homo sapiens piRNA piR-32222, complete sequence U +
CACGAAATGAGTTTGGATCCGAGAAGC
>chr19 16133465 gi|108055680|gb|DQ574426.1| Homo sapiens piRNA piR-42538, complete sequence U +
TCCACGTTTACGCTGACTCCTCCAGTGCCT
>chr19 16133465 gi|108055679|gb|DQ574425.1| Homo sapiens piRNA piR-42537, complete sequence U +
TCCACGTTTACGCTGACTCCTCCAGTGCC
>chr19 16133467 gi|108070298|gb|DQ582135.1| Homo sapiens piRNA piR-32247, complete sequence U +
CACGTTTACGCTGACTCCTCCAGTGC
>chr19 16134140 gi|108101155|gb|DQ601197.1| Homo sapiens piRNA piR-39263, complete sequence U +
TAGCATGTACCGAAGGCACAAAACCTCC
>chr19 16134891 gi|108052679|gb|DQ571425.1| Homo sapiens piRNA piR-31537, complete sequence M -
AGTAGAGACAGGGTTTCACCATGTTGGCCA
>chr19 16135357 gi|108055386|gb|DQ574132.1| Homo sapiens piRNA piR-42244, complete sequence U +
TCCAAGAGCATCAGGACAACAAGCCT
>chr19 16135376 gi|108069900|gb|DQ581924.1| Homo sapiens piRNA piR-32036, complete sequence U +
CAAGCCTTGAGCTGTGGAGACAAGAGA
>chr19 16135480 gi|108071383|gb|DQ582708.1| Homo sapiens piRNA piR-32820, complete sequence U +
CCAGCCAGGTATGGAAATGGTCCAGTCC
>chr19 16135491 gi|108077743|gb|DQ586489.1| Homo sapiens piRNA piR-53601, complete sequence U +
TGGAAATGGTCCAGTCCTGGCATGGAGTG
>chr19 16135524 gi|108055585|gb|DQ574331.1| Homo sapiens piRNA piR-42443, complete sequence U -
TCCACAGTGGGTGAGATGGATGGCCCCAGGC
>chr19 16135545 gi|108071331|gb|DQ582681.1| Homo sapiens piRNA piR-32793, complete sequence U +
CCACTGTGGAGACAGGCCCCCGAGTG
>chr19 16135669 gi|108052466|gb|DQ571212.1| Homo sapiens piRNA piR-31324, complete sequence U +
AGGCAGGAAGCCTTGAGCCAGCCCAAA
>chr19 16135711 gi|108101697|gb|DQ601480.1| Homo sapiens piRNA piR-39546, complete sequence U +
TAGGAGCAACCTGAGGTGCCCCAACA
>chr19 16135751 gi|108094009|gb|DQ597439.1| Homo sapiens piRNA piR-35505, complete sequence U +
GCGCACACAAAACTGTCACTCCAGGATC
>chr19 16135751 gi|108094007|gb|DQ597438.1| Homo sapiens piRNA piR-35504, complete sequence U +
GCGCACACAAAACTGTCACTCCAGGA
>chr19 16135764 gi|108082193|gb|DQ590939.1| Homo sapiens piRNA piR-58051, complete sequence U +
TGTCACTCCAGGATCAGCTACCTGCAGGAGA
>chr19 16135967 gi|108076229|gb|DQ585255.1| Homo sapiens piRNA piR-52367, complete sequence U +
TGCGAGCATCCCCCAACAGCAAGCCC
>chr19 16136233 gi|108082373|gb|DQ591119.1| Homo sapiens piRNA piR-58231, complete sequence U +
TGTCCTGCGTACCTCCTCTGGAACTCCCTGC
>chr19 16136249 gi|108062377|gb|DQ577999.1| Homo sapiens piRNA piR-46111, complete sequence U +
TCTGGAACTCCCTGCCCAAGCTCTGC
>chr19 16136261 gi|108075019|gb|DQ584615.1| Homo sapiens piRNA piR-51727, complete sequence U +
TGCCCAAGCTCTGCCATGGACCTGGAC
>chr19 16136277 gi|108078140|gb|DQ586886.1| Homo sapiens piRNA piR-53998, complete sequence U +
TGGACCTGGACGTCAGGGGCCTGTGGT
>chr19 16136311 gi|108064620|gb|DQ579165.1| Homo sapiens piRNA piR-47277, complete sequence U +
TGAATAGGGATTCTGGACCTTACACGT
>chr19 16136315 gi|108102050|gb|DQ601665.1| Homo sapiens piRNA piR-39731, complete sequence U +
TAGGGATTCTGGACCTTACACGTGTGCCC
>chr19 16136316 gi|108052554|gb|DQ571300.1| Homo sapiens piRNA piR-31412, complete sequence U +
AGGGATTCTGGACCTTACACGTGTGCCCT
>chr19 16136316 gi|108052553|gb|DQ571299.1| Homo sapiens piRNA piR-31411, complete sequence U +
AGGGATTCTGGACCTTACACGTGTGCCC
>chr19 16136322 gi|108062387|gb|DQ578008.1| Homo sapiens piRNA piR-46120, complete sequence U +
TCTGGACCTTACACGTGTGCCCTGGAC
>chr19 16136410 gi|108085800|gb|DQ593147.1| Homo sapiens piRNA piR-33259, complete sequence U +
CCTGCCGGACACTGTGATAATAACCAAGA
>chr19 16136411 gi|108086974|gb|DQ593764.1| Homo sapiens piRNA piR-33876, complete sequence U +
CTGCCGGACACTGTGATAATAACCAAGA
>chr19 16136412 gi|108075447|gb|DQ584840.1| Homo sapiens piRNA piR-51952, complete sequence U +
TGCCGGACACTGTGATAATAACCAAGAG
>chr19 16136424 gi|108068862|gb|DQ581368.1| Homo sapiens piRNA piR-49480, complete sequence U +
TGATAATAACCAAGAGGCAAGTCCAGA
>chr19 16136445 gi|108055774|gb|DQ574520.1| Homo sapiens piRNA piR-42632, complete sequence U +
TCCAGAGACATCCACTTTGCCCAATGGCACC
>chr19 16136489 gi|108054738|gb|DQ573484.1| Homo sapiens piRNA piR-41596, complete sequence U +
TCAGCAGGCAGTGACTGGCATGGTGTG
>chr19 16136489 gi|108054737|gb|DQ573483.1| Homo sapiens piRNA piR-41595, complete sequence U +
TCAGCAGGCAGTGACTGGCATGGTGT
>chr19 16136587 gi|108078133|gb|DQ586879.1| Homo sapiens piRNA piR-53991, complete sequence U +
TGGACCTCATTTTCTACTTTCTACGGGGAAA
>chr19 16136650 gi|108067269|gb|DQ580536.1| Homo sapiens piRNA piR-48648, complete sequence U +
TGAGCAAGGCGTTCCTGCAGTCCCGACCAGC
>chr19 16136703 gi|108066088|gb|DQ579910.1| Homo sapiens piRNA piR-48022, complete sequence U +
TGACTCAACCTATGAGACAGAGCTCTGATCCC
>chr19 16136703 gi|108066086|gb|DQ579909.1| Homo sapiens piRNA piR-48021, complete sequence U +
TGACTCAACCTATGAGACAGAGCTCTGATCC
>chr19 16136834 gi|108080242|gb|DQ588988.1| Homo sapiens piRNA piR-56100, complete sequence U +
TGGGCACTGTACTTCTCATTGGAGAA
>chr19 16136929 gi|108078817|gb|DQ587563.1| Homo sapiens piRNA piR-54675, complete sequence U +
TGGCACGAAGGGGTCTACAGAGCCAC
>chr19 16136980 gi|108071056|gb|DQ582530.1| Homo sapiens piRNA piR-32642, complete sequence U +
CATCTGTGCAGTGCAAGTGATCCACGCCT
>chr19 16136991 gi|108072482|gb|DQ583278.1| Homo sapiens piRNA piR-50390, complete sequence U +
TGCAAGTGATCCACGCCTGCTCCTAAACCC
>chr19 16137566 gi|108089458|gb|DQ595056.1| Homo sapiens piRNA piR-61168, complete sequence U +
TTGCAGCTTTGTGCCTTTAGACTCTTGGTT
>chr19 16137769 gi|108081530|gb|DQ590276.1| Homo sapiens piRNA piR-57388, complete sequence U +
TGGTGCATGCGGAGGAGGCAGACGCAA
>chr19 16138975 gi|108085734|gb|DQ593109.1| Homo sapiens piRNA piR-33221, complete sequence M -
CCTCCCAAAGTGCTGGGATTACAGGCGTGAG
>chr19 16139013 gi|108086699|gb|DQ593621.1| Homo sapiens piRNA piR-33733, complete sequence M -
CTCGAACTCCTGACCTCAGGTGATCTGCCT
>chr19 16139017 gi|108081285|gb|DQ590031.1| Homo sapiens piRNA piR-57143, complete sequence M -
TGGTCTCGAACTCCTGACCTCAGGTGATCT
>chr19 16139018 gi|108081282|gb|DQ590028.1| Homo sapiens piRNA piR-57140, complete sequence M -
TGGTCTCGAACTCCTGACCTCAGGTGATC
>chr19 16139022 gi|108095110|gb|DQ598029.1| Homo sapiens piRNA piR-36095, complete sequence M -
GGCTGGTCTCGAACTCCTGACCTCAGGT
>chr19 16139559 gi|108061132|gb|DQ577347.1| Homo sapiens piRNA piR-45459, complete sequence M -
TCTCAAAGTGCTGGGATTACAGGCGTGAGC
>chr19 16139601 gi|108081284|gb|DQ590030.1| Homo sapiens piRNA piR-57142, complete sequence M -
TGGTCTCGAACTCCTGACCTCAGGTGATCCA
>chr19 16139602 gi|108081283|gb|DQ590029.1| Homo sapiens piRNA piR-57141, complete sequence M -
TGGTCTCGAACTCCTGACCTCAGGTGATCC
>chr19 16139603 gi|108081282|gb|DQ590028.1| Homo sapiens piRNA piR-57140, complete sequence M -
TGGTCTCGAACTCCTGACCTCAGGTGATC
>chr19 16139607 gi|108095110|gb|DQ598029.1| Homo sapiens piRNA piR-36095, complete sequence M -
GGCTGGTCTCGAACTCCTGACCTCAGGT
>chr19 16141311 gi|108087430|gb|DQ594000.1| Homo sapiens piRNA piR-60112, complete sequence M +
TTCAAAGAGGAACCAGGAGTACGGGAGGA
>chr19 16141433 gi|108055512|gb|DQ574258.1| Homo sapiens piRNA piR-42370, complete sequence M +
TCCACAAGAAGCTGGTGGAGCAGAGTGTT
>chr19 16142659 gi|108071635|gb|DQ582840.1| Homo sapiens piRNA piR-32952, complete sequence U -
CCCACTGACCAGACCACAATGTTCAGGTCCC
>chr19 16143830 gi|108089985|gb|DQ595329.1| Homo sapiens piRNA piR-61441, complete sequence U +
TTGGATGTGGTTAGCGGGGCCTCATCAAC
>chr19 16144589 gi|108101937|gb|DQ601604.1| Homo sapiens piRNA piR-39670, complete sequence U +
TAGGCCATCAGTGGGTCCTGGATAGTGA
>chr19 16145043 gi|108081220|gb|DQ589966.1| Homo sapiens piRNA piR-57078, complete sequence U +
TGGTCAGTGTGTCCTGGATATTGGGGATT
>chr19 16145385 gi|108098293|gb|DQ599692.1| Homo sapiens piRNA piR-37758, complete sequence U +
TACAAAATTACAACACGTGGTGCTGTTTC
>chr19 16145392 gi|108085155|gb|DQ592800.1| Homo sapiens piRNA piR-59912, complete sequence U +
TTACAACACGTGGTGCTGTTTCTACTCCAT
>chr19 16145393 gi|108098354|gb|DQ599723.1| Homo sapiens piRNA piR-37789, complete sequence U +
TACAACACGTGGTGCTGTTTCTACTCCATC
>chr19 16145593 gi|108056559|gb|DQ574963.1| Homo sapiens piRNA piR-43075, complete sequence U +
TCCATTTTTGTGAAGAGCTGGTTCCGAAT
>chr19 16145654 gi|108080979|gb|DQ589725.1| Homo sapiens piRNA piR-56837, complete sequence U +
TGGTAAACAGTGCTGCATCTGTGATCTC
>chr19 16145657 gi|108096566|gb|DQ598794.1| Homo sapiens piRNA piR-36860, complete sequence U +
TAAACAGTGCTGCATCTGTGATCTCAAGTC
>chr19 16145667 gi|108073743|gb|DQ583950.1| Homo sapiens piRNA piR-51062, complete sequence U +
TGCATCTGTGATCTCAAGTCTCTACTGGAAT
>chr19 16145667 gi|108073741|gb|DQ583949.1| Homo sapiens piRNA piR-51061, complete sequence U +
TGCATCTGTGATCTCAAGTCTCTACTGGA
>chr19 16145673 gi|108082794|gb|DQ591540.1| Homo sapiens piRNA piR-58652, complete sequence U +
TGTGATCTCAAGTCTCTACTGGAATTGGA
>chr19 16145675 gi|108069270|gb|DQ581596.1| Homo sapiens piRNA piR-49708, complete sequence U +
TGATCTCAAGTCTCTACTGGAATTGGATA
>chr19 16145692 gi|108078016|gb|DQ586762.1| Homo sapiens piRNA piR-53874, complete sequence U +
TGGAATTGGATAGAGATGGTGAATTTCAGCC
>chr19 16145692 gi|108078015|gb|DQ586761.1| Homo sapiens piRNA piR-53873, complete sequence U +
TGGAATTGGATAGAGATGGTGAATTTCAGC
>chr19 16145692 gi|108078014|gb|DQ586760.1| Homo sapiens piRNA piR-53872, complete sequence U +
TGGAATTGGATAGAGATGGTGAATTTCAG
>chr19 16145698 gi|108078514|gb|DQ587260.1| Homo sapiens piRNA piR-54372, complete sequence U +
TGGATAGAGATGGTGAATTTCAGCCAGAGC
>chr19 16145702 gi|108100675|gb|DQ600942.1| Homo sapiens piRNA piR-39008, complete sequence U +
TAGAGATGGTGAATTTCAGCCAGAGCGCC
>chr19 16145708 gi|108081382|gb|DQ590128.1| Homo sapiens piRNA piR-57240, complete sequence U +
TGGTGAATTTCAGCCAGAGCGCCCAAAGA
>chr19 16145715 gi|108090808|gb|DQ595762.1| Homo sapiens piRNA piR-61874, complete sequence U +
TTTCAGCCAGAGCGCCCAAAGAACTCGTGT
>chr19 16145729 gi|108071527|gb|DQ582782.1| Homo sapiens piRNA piR-32894, complete sequence U +
CCCAAAGAACTCGTGTCCCGCGCTCCTGA
>chr19 16145739 gi|108060730|gb|DQ577141.1| Homo sapiens piRNA piR-45253, complete sequence U +
TCGTGTCCCGCGCTCCTGAACGCCATCAGCC
>chr19 16145752 gi|108059146|gb|DQ576310.1| Homo sapiens piRNA piR-44422, complete sequence U +
TCCTGAACGCCATCAGCCGCCGCACCTCC
>chr19 16145764 gi|108054775|gb|DQ573521.1| Homo sapiens piRNA piR-41633, complete sequence U +
TCAGCCGCCGCACCTCCATCTTCCCTCCTC
>chr19 16146284 gi|108059023|gb|DQ576247.1| Homo sapiens piRNA piR-44359, complete sequence U +
TCCTCGCAGTGTTGCTGGGCCACGTCAGGA
>chr19 16146309 gi|108070750|gb|DQ582371.1| Homo sapiens piRNA piR-32483, complete sequence U +
CAGGAAGTGCTGGAGGACGTGGCATTGC
>chr19 16146368 gi|108057566|gb|DQ575480.1| Homo sapiens piRNA piR-43592, complete sequence U +
TCCCGCAAATCAGGCTCTTCCTGTGCATGG
>chr19 16146368 gi|108057564|gb|DQ575479.1| Homo sapiens piRNA piR-43591, complete sequence U +
TCCCGCAAATCAGGCTCTTCCTGTGCATG
>chr19 16146386 gi|108059648|gb|DQ576570.1| Homo sapiens piRNA piR-44682, complete sequence U +
TCCTGTGCATGGAGATGGAGTCCCTC
>chr19 16146475 gi|108052024|gb|DQ570770.1| Homo sapiens piRNA piR-30882, complete sequence U +
AGACACGCATCCAGCCGGTTCAAGGGCTTGT
>chr19 16146727 gi|108057968|gb|DQ575689.1| Homo sapiens piRNA piR-43801, complete sequence U +
TCCCTTCCCGACTTGATGAAGGCAGAGTAGC
>chr19 16146732 gi|108057542|gb|DQ575468.1| Homo sapiens piRNA piR-43580, complete sequence U +
TCCCGACTTGATGAAGGCAGAGTAGCGG
>chr19 16146831 gi|108072814|gb|DQ583452.1| Homo sapiens piRNA piR-50564, complete sequence U +
TGCACCTCTGCCCAGTGCACCTGGATCGTTC
>chr19 16146846 gi|108072822|gb|DQ583456.1| Homo sapiens piRNA piR-50568, complete sequence U +
TGCACCTGGATCGTTCACCGTCATGGAGCT
>chr19 16146852 gi|108078538|gb|DQ587284.1| Homo sapiens piRNA piR-54396, complete sequence U +
TGGATCGTTCACCGTCATGGAGCTGCCATC
>chr19 16146913 gi|108101445|gb|DQ601348.1| Homo sapiens piRNA piR-39414, complete sequence U +
TAGCTGGCCTAGTTGCCACCAAGGAGCTGC
>chr19 16146968 gi|108099368|gb|DQ600262.1| Homo sapiens piRNA piR-38328, complete sequence U +
TACCGCCTGGAAATCCTGCGCTGGCTGC
>chr19 16147034 gi|108101094|gb|DQ601165.1| Homo sapiens piRNA piR-39231, complete sequence U +
TAGCAGCTGGAAAGCACTGAGAGATGGCTTC
>chr19 16147034 gi|108101092|gb|DQ601164.1| Homo sapiens piRNA piR-39230, complete sequence U +
TAGCAGCTGGAAAGCACTGAGAGATGGC
>chr19 16147095 gi|108088983|gb|DQ594812.1| Homo sapiens piRNA piR-60924, complete sequence U +
TTGAAACCTCTGGGTGGTACAATGGCCATGGC
>chr19 16147096 gi|108063469|gb|DQ578568.1| Homo sapiens piRNA piR-46680, complete sequence U +
TGAAACCTCTGGGTGGTACAATGGCCATGGC
>chr19 16147105 gi|108080840|gb|DQ589586.1| Homo sapiens piRNA piR-56698, complete sequence U +
TGGGTGGTACAATGGCCATGGCACAGTGGG
>chr19 16147105 gi|108080839|gb|DQ589585.1| Homo sapiens piRNA piR-56697, complete sequence U +
TGGGTGGTACAATGGCCATGGCACAGTGG
>chr19 16147183 gi|108091888|gb|DQ596318.1| Homo sapiens piRNA piR-34384, complete sequence U +
GACCACTTGCACTGCAGATATAAGGCCA
>chr19 16147184 gi|108051668|gb|DQ570414.1| Homo sapiens piRNA piR-30526, complete sequence U +
ACCACTTGCACTGCAGATATAAGGCCAGGGT
>chr19 16147189 gi|108089420|gb|DQ595037.1| Homo sapiens piRNA piR-61149, complete sequence U +
TTGCACTGCAGATATAAGGCCAGGGTTGC
>chr19 16147190 gi|108072925|gb|DQ583508.1| Homo sapiens piRNA piR-50620, complete sequence U +
TGCACTGCAGATATAAGGCCAGGGTTGCTGA
>chr19 16147190 gi|108072923|gb|DQ583507.1| Homo sapiens piRNA piR-50619, complete sequence U +
TGCACTGCAGATATAAGGCCAGGGTTGC
>chr19 16147191 gi|108093301|gb|DQ597063.1| Homo sapiens piRNA piR-35129, complete sequence U +
GCACTGCAGATATAAGGCCAGGGTTGCTGA
>chr19 16147232 gi|108085808|gb|DQ593151.1| Homo sapiens piRNA piR-33263, complete sequence U +
CCTGCGAGTCAGCCCTTGATGTCCTGCTC
>chr19 16147234 gi|108076243|gb|DQ585262.1| Homo sapiens piRNA piR-52374, complete sequence U +
TGCGAGTCAGCCCTTGATGTCCTGCTCACT
>chr19 16147238 gi|108052689|gb|DQ571435.1| Homo sapiens piRNA piR-31547, complete sequence U +
AGTCAGCCCTTGATGTCCTGCTCACTACAC
>chr19 16147256 gi|108076948|gb|DQ585694.1| Homo sapiens piRNA piR-52806, complete sequence U +
TGCTCACTACACAGGCTCAGCACTTCATGT
>chr19 16147309 gi|108062214|gb|DQ577905.1| Homo sapiens piRNA piR-46017, complete sequence U +
TCTGCCATCAAGTGGTACAGCAACTGAAT
>chr19 16147321 gi|108081021|gb|DQ589767.1| Homo sapiens piRNA piR-56879, complete sequence U +
TGGTACAGCAACTGAATCCACAGTGCCAT
>chr19 16147324 gi|108098663|gb|DQ599899.1| Homo sapiens piRNA piR-37965, complete sequence U +
TACAGCAACTGAATCCACAGTGCCATGGGT
>chr19 16147337 gi|108055583|gb|DQ574329.1| Homo sapiens piRNA piR-42441, complete sequence U +
TCCACAGTGCCATGGGTTCCCTGCGTGGTC
>chr19 16147358 gi|108076544|gb|DQ585402.1| Homo sapiens piRNA piR-52514, complete sequence U +
TGCGTGGTCATCCTGGCCACTGTGGAGGCAC
>chr19 16147450 gi|108101598|gb|DQ601428.1| Homo sapiens piRNA piR-39494, complete sequence U +
TAGGAAGTGTGCCCTGAGGGTGGGGCTCTGT
>chr19 16147486 gi|108052667|gb|DQ571413.1| Homo sapiens piRNA piR-31525, complete sequence U +
AGGTTGAGTCAGAGGCCGCAAGGCACGCTAC
>chr19 16147487 gi|108095666|gb|DQ598314.1| Homo sapiens piRNA piR-36380, complete sequence U +
GGTTGAGTCAGAGGCCGCAAGGCACGCTAC
>chr19 16147487 gi|108095664|gb|DQ598313.1| Homo sapiens piRNA piR-36379, complete sequence U +
GGTTGAGTCAGAGGCCGCAAGGCACGC
>chr19 16147557 gi|108080489|gb|DQ589235.1| Homo sapiens piRNA piR-56347, complete sequence U +
TGGGGAAGTCTTAGAGTGAACGGCGTTC
>chr19 16147567 gi|108085354|gb|DQ592903.1| Homo sapiens piRNA piR-60015, complete sequence U +
TTAGAGTGAACGGCGTTCTCATTAGAGAT
>chr19 16147585 gi|108055153|gb|DQ573899.1| Homo sapiens piRNA piR-42011, complete sequence U +
TCATTAGAGATGACTTCCCAAGGCCCAAGA
>chr19 16147600 gi|108056709|gb|DQ575040.1| Homo sapiens piRNA piR-43152, complete sequence U +
TCCCAAGGCCCAAGAGCCATCTAGGGCTGT
>chr19 16147640 gi|108093879|gb|DQ597368.1| Homo sapiens piRNA piR-35434, complete sequence U +
GCCGGGTGCTGCCCTAACTCCTTCCACACC
>chr19 16147654 gi|108097299|gb|DQ599171.1| Homo sapiens piRNA piR-37237, complete sequence U +
TAACTCCTTCCACACCGGGCTGGTCACTGC
>chr19 16147708 gi|108074964|gb|DQ584587.1| Homo sapiens piRNA piR-51699, complete sequence U +
TGCCATTGTGTAGAGAAATGTCTCTGGATCT
>chr19 16147718 gi|108100636|gb|DQ600922.1| Homo sapiens piRNA piR-38988, complete sequence U +
TAGAGAAATGTCTCTGGATCTGCCTCTTG
>chr19 16147742 gi|108063155|gb|DQ578408.1| Homo sapiens piRNA piR-46520, complete sequence U +
TCTTGGTTATCATGGGGCACAGTAGTTTC
>chr19 16147744 gi|108090409|gb|DQ595556.1| Homo sapiens piRNA piR-61668, complete sequence U +
TTGGTTATCATGGGGCACAGTAGTTTCTG
>chr19 16147745 gi|108081790|gb|DQ590536.1| Homo sapiens piRNA piR-57648, complete sequence U +
TGGTTATCATGGGGCACAGTAGTTTCTGGT
>chr19 16147748 gi|108087363|gb|DQ593966.1| Homo sapiens piRNA piR-60078, complete sequence U +
TTATCATGGGGCACAGTAGTTTCTGGTGTC
>chr19 16147749 gi|108053376|gb|DQ572122.1| Homo sapiens piRNA piR-40234, complete sequence U +
TATCATGGGGCACAGTAGTTTCTGGTGTC
>chr19 16147771 gi|108081695|gb|DQ590441.1| Homo sapiens piRNA piR-57553, complete sequence U +
TGGTGTCTGGGCTCTGATGAAGCCGTTTA
>chr19 16147771 gi|108081694|gb|DQ590440.1| Homo sapiens piRNA piR-57552, complete sequence U +
TGGTGTCTGGGCTCTGATGAAGCCGTTT
>chr19 16147774 gi|108082484|gb|DQ591230.1| Homo sapiens piRNA piR-58342, complete sequence U +
TGTCTGGGCTCTGATGAAGCCGTTTAGCCGA
>chr19 16147776 gi|108062506|gb|DQ578073.1| Homo sapiens piRNA piR-46185, complete sequence U +
TCTGGGCTCTGATGAAGCCGTTTAGCCGATC
>chr19 16147778 gi|108080401|gb|DQ589147.1| Homo sapiens piRNA piR-56259, complete sequence U +
TGGGCTCTGATGAAGCCGTTTAGCCGATCC
>chr19 16147778 gi|108080400|gb|DQ589146.1| Homo sapiens piRNA piR-56258, complete sequence U +
TGGGCTCTGATGAAGCCGTTTAGCCGATC
>chr19 16147785 gi|108069378|gb|DQ581652.1| Homo sapiens piRNA piR-49764, complete sequence U +
TGATGAAGCCGTTTAGCCGATCCAGGGCAGAT
>chr19 16147785 gi|108069376|gb|DQ581651.1| Homo sapiens piRNA piR-49763, complete sequence U +
TGATGAAGCCGTTTAGCCGATCCAGGGCAGA
>chr19 16147785 gi|108069374|gb|DQ581650.1| Homo sapiens piRNA piR-49762, complete sequence U +
TGATGAAGCCGTTTAGCCGATCCAGGGCAG
>chr19 16147785 gi|108069372|gb|DQ581649.1| Homo sapiens piRNA piR-49761, complete sequence U +
TGATGAAGCCGTTTAGCCGATCCAGGGCA
>chr19 16147785 gi|108069370|gb|DQ581648.1| Homo sapiens piRNA piR-49760, complete sequence U +
TGATGAAGCCGTTTAGCCGATCCAGGGC
>chr19 16147817 gi|108096134|gb|DQ598560.1| Homo sapiens piRNA piR-36626, complete sequence U +
GTGGAAGTGACAGGAGCTCAGCATCCCTGTT
>chr19 16147817 gi|108096130|gb|DQ598558.1| Homo sapiens piRNA piR-36624, complete sequence U +
GTGGAAGTGACAGGAGCTCAGCATCCCTGT
>chr19 16147817 gi|108096126|gb|DQ598556.1| Homo sapiens piRNA piR-36622, complete sequence U +
GTGGAAGTGACAGGAGCTCAGCATCCCTG
>chr19 16147817 gi|108096124|gb|DQ598555.1| Homo sapiens piRNA piR-36621, complete sequence U +
GTGGAAGTGACAGGAGCTCAGCATCC
>chr19 16147818 gi|108077907|gb|DQ586653.1| Homo sapiens piRNA piR-53765, complete sequence U +
TGGAAGTGACAGGAGCTCAGCATCCCTGTTC
>chr19 16147818 gi|108077906|gb|DQ586652.1| Homo sapiens piRNA piR-53764, complete sequence U +
TGGAAGTGACAGGAGCTCAGCATCCCTGTT
>chr19 16147818 gi|108077905|gb|DQ586651.1| Homo sapiens piRNA piR-53763, complete sequence U +
TGGAAGTGACAGGAGCTCAGCATCCCTGT
>chr19 16147819 gi|108094503|gb|DQ597711.1| Homo sapiens piRNA piR-35777, complete sequence U +
GGAAGTGACAGGAGCTCAGCATCCCTGTT
>chr19 16147821 gi|108051432|gb|DQ570178.1| Homo sapiens piRNA piR-30290, complete sequence U +
AAGTGACAGGAGCTCAGCATCCCTGT
>chr19 16147824 gi|108065269|gb|DQ579500.1| Homo sapiens piRNA piR-47612, complete sequence U +
TGACAGGAGCTCAGCATCCCTGTTCAAGGTC
>chr19 16147824 gi|108065267|gb|DQ579499.1| Homo sapiens piRNA piR-47611, complete sequence U +
TGACAGGAGCTCAGCATCCCTGTTCAAGGT
>chr19 16147840 gi|108057944|gb|DQ575676.1| Homo sapiens piRNA piR-43788, complete sequence U +
TCCCTGTTCAAGGTCATACCACAGGAAAC
>chr19 16147846 gi|108087529|gb|DQ594051.1| Homo sapiens piRNA piR-60163, complete sequence U +
TTCAAGGTCATACCACAGGAAACACAAGCCCC
>chr19 16147846 gi|108087527|gb|DQ594050.1| Homo sapiens piRNA piR-60162, complete sequence U +
TTCAAGGTCATACCACAGGAAACACAAGCCC
>chr19 16147846 gi|108087525|gb|DQ594049.1| Homo sapiens piRNA piR-60161, complete sequence U +
TTCAAGGTCATACCACAGGAAACACAAGCC
>chr19 16147846 gi|108087523|gb|DQ594048.1| Homo sapiens piRNA piR-60160, complete sequence U +
TTCAAGGTCATACCACAGGAAACACAAGC
>chr19 16147847 gi|108054026|gb|DQ572772.1| Homo sapiens piRNA piR-40884, complete sequence U +
TCAAGGTCATACCACAGGAAACACAAGCCCC
>chr19 16147847 gi|108054025|gb|DQ572771.1| Homo sapiens piRNA piR-40883, complete sequence U +
TCAAGGTCATACCACAGGAAACACAAGCCC
>chr19 16147853 gi|108054988|gb|DQ573734.1| Homo sapiens piRNA piR-41846, complete sequence U +
TCATACCACAGGAAACACAAGCCCCCAACGC
>chr19 16147853 gi|108054986|gb|DQ573732.1| Homo sapiens piRNA piR-41844, complete sequence U +
TCATACCACAGGAAACACAAGCCCCCAAC
>chr19 16147854 gi|108071002|gb|DQ582502.1| Homo sapiens piRNA piR-32614, complete sequence U +
CATACCACAGGAAACACAAGCCCCCAACGC
>chr19 16147856 gi|108099035|gb|DQ600091.1| Homo sapiens piRNA piR-38157, complete sequence U +
TACCACAGGAAACACAAGCCCCCAACGCCA
>chr19 16147856 gi|108099033|gb|DQ600090.1| Homo sapiens piRNA piR-38156, complete sequence U +
TACCACAGGAAACACAAGCCCCCAACGCC
>chr19 16147856 gi|108099031|gb|DQ600089.1| Homo sapiens piRNA piR-38155, complete sequence U +
TACCACAGGAAACACAAGCCCCCAACGC
>chr19 16147880 gi|108051847|gb|DQ570593.1| Homo sapiens piRNA piR-30705, complete sequence U +
ACGCCAGCCTGCTCCATCGGAAGCTTTGGCA
>chr19 16147889 gi|108076993|gb|DQ585739.1| Homo sapiens piRNA piR-52851, complete sequence U +
TGCTCCATCGGAAGCTTTGGCATGGAATTC
>chr19 16147889 gi|108076992|gb|DQ585738.1| Homo sapiens piRNA piR-52850, complete sequence U +
TGCTCCATCGGAAGCTTTGGCATGGAATT
>chr19 16147889 gi|108076991|gb|DQ585737.1| Homo sapiens piRNA piR-52849, complete sequence U +
TGCTCCATCGGAAGCTTTGGCATGGA
>chr19 16147892 gi|108056299|gb|DQ574831.1| Homo sapiens piRNA piR-42943, complete sequence U +
TCCATCGGAAGCTTTGGCATGGAATTCCACC
>chr19 16147892 gi|108056297|gb|DQ574830.1| Homo sapiens piRNA piR-42942, complete sequence U +
TCCATCGGAAGCTTTGGCATGGAATTCCAC
>chr19 16147896 gi|108060361|gb|DQ576950.1| Homo sapiens piRNA piR-45062, complete sequence U +
TCGGAAGCTTTGGCATGGAATTCCACCA
>chr19 16147904 gi|108091082|gb|DQ595903.1| Homo sapiens piRNA piR-62015, complete sequence U +
TTTGGCATGGAATTCCACCAGAGGTACCGC
>chr19 16147905 gi|108090036|gb|DQ595358.1| Homo sapiens piRNA piR-61470, complete sequence U +
TTGGCATGGAATTCCACCAGAGGTACCGCCA
>chr19 16147905 gi|108090035|gb|DQ595357.1| Homo sapiens piRNA piR-61469, complete sequence U +
TTGGCATGGAATTCCACCAGAGGTACCGCC
>chr19 16147905 gi|108090034|gb|DQ595356.1| Homo sapiens piRNA piR-61468, complete sequence U +
TTGGCATGGAATTCCACCAGAGGTACC
>chr19 16147906 gi|108078992|gb|DQ587738.1| Homo sapiens piRNA piR-54850, complete sequence U +
TGGCATGGAATTCCACCAGAGGTACCGCCAGT
>chr19 16147906 gi|108078991|gb|DQ587737.1| Homo sapiens piRNA piR-54849, complete sequence U +
TGGCATGGAATTCCACCAGAGGTACCGCCA
>chr19 16147906 gi|108078990|gb|DQ587736.1| Homo sapiens piRNA piR-54848, complete sequence U +
TGGCATGGAATTCCACCAGAGGTACCGCC
>chr19 16147907 gi|108094876|gb|DQ597907.1| Homo sapiens piRNA piR-35973, complete sequence U +
GGCATGGAATTCCACCAGAGGTACCGCCAGT
>chr19 16147908 gi|108093544|gb|DQ597191.1| Homo sapiens piRNA piR-35257, complete sequence U +
GCATGGAATTCCACCAGAGGTACCGCCAGT
>chr19 16147911 gi|108078008|gb|DQ586754.1| Homo sapiens piRNA piR-53866, complete sequence U +
TGGAATTCCACCAGAGGTACCGCCAGTTC
>chr19 16147916 gi|108088010|gb|DQ594312.1| Homo sapiens piRNA piR-60424, complete sequence U +
TTCCACCAGAGGTACCGCCAGTTCACCCA
>chr19 16147917 gi|108055607|gb|DQ574353.1| Homo sapiens piRNA piR-42465, complete sequence U +
TCCACCAGAGGTACCGCCAGTTCACCCAA
>chr19 16147938 gi|108054331|gb|DQ573077.1| Homo sapiens piRNA piR-41189, complete sequence U +
TCACCCAAGGTCTGTCTTGAGCTAGGGAC
>chr19 16147941 gi|108071556|gb|DQ582799.1| Homo sapiens piRNA piR-32911, complete sequence U +
CCCAAGGTCTGTCTTGAGCTAGGGACGGC
>chr19 16148019 gi|108080368|gb|DQ589114.1| Homo sapiens piRNA piR-56226, complete sequence U +
TGGGCGCTGCAGAAACCCCCTTTTCATGC
>chr19 16148026 gi|108072989|gb|DQ583543.1| Homo sapiens piRNA piR-50655, complete sequence U +
TGCAGAAACCCCCTTTTCATGCCACTGGGCCT
>chr19 16148026 gi|108072985|gb|DQ583541.1| Homo sapiens piRNA piR-50653, complete sequence U +
TGCAGAAACCCCCTTTTCATGCCACTGGGCC
>chr19 16148105 gi|108057269|gb|DQ575328.1| Homo sapiens piRNA piR-43440, complete sequence U +
TCCCATTCCAGAGGAGTCGCCTGCATGTGC
>chr19 16148105 gi|108057265|gb|DQ575326.1| Homo sapiens piRNA piR-43438, complete sequence U +
TCCCATTCCAGAGGAGTCGCCTGCATGTG
>chr19 16148105 gi|108057263|gb|DQ575325.1| Homo sapiens piRNA piR-43437, complete sequence U +
TCCCATTCCAGAGGAGTCGCCTGCATGT
>chr19 16148105 gi|108057261|gb|DQ575324.1| Homo sapiens piRNA piR-43436, complete sequence U +
TCCCATTCCAGAGGAGTCGCCTGCATG
>chr19 16148110 gi|108088062|gb|DQ594339.1| Homo sapiens piRNA piR-60451, complete sequence U +
TTCCAGAGGAGTCGCCTGCATGTGCTGCT
>chr19 16148110 gi|108088060|gb|DQ594338.1| Homo sapiens piRNA piR-60450, complete sequence U +
TTCCAGAGGAGTCGCCTGCATGTGCTGC
>chr19 16148111 gi|108055786|gb|DQ574532.1| Homo sapiens piRNA piR-42644, complete sequence U +
TCCAGAGGAGTCGCCTGCATGTGCTGC
>chr19 16148115 gi|108092601|gb|DQ596700.1| Homo sapiens piRNA piR-34766, complete sequence U +
GAGGAGTCGCCTGCATGTGCTGCTGGAGC
>chr19 16148192 gi|108054092|gb|DQ572838.1| Homo sapiens piRNA piR-40950, complete sequence U +
TCAATGCTGGGAAATACCCGAAGAGCCCTGG
>chr19 16148192 gi|108054090|gb|DQ572836.1| Homo sapiens piRNA piR-40948, complete sequence U +
TCAATGCTGGGAAATACCCGAAGAGCCCTG
>chr19 16148192 gi|108054089|gb|DQ572835.1| Homo sapiens piRNA piR-40947, complete sequence U +
TCAATGCTGGGAAATACCCGAAGAGCCCT
>chr19 16148192 gi|108054088|gb|DQ572834.1| Homo sapiens piRNA piR-40946, complete sequence U +
TCAATGCTGGGAAATACCCGAAGAGCCC
>chr19 16148199 gi|108079564|gb|DQ588310.1| Homo sapiens piRNA piR-55422, complete sequence U +
TGGGAAATACCCGAAGAGCCCTGGGTGCT
>chr19 16148227 gi|108080608|gb|DQ589354.1| Homo sapiens piRNA piR-56466, complete sequence U +
TGGGGTCCCTCCCTTAAGTTTGCCTGAAGAG
>chr19 16148227 gi|108080607|gb|DQ589353.1| Homo sapiens piRNA piR-56465, complete sequence U +
TGGGGTCCCTCCCTTAAGTTTGCCTGAAGA
>chr19 16148227 gi|108080606|gb|DQ589352.1| Homo sapiens piRNA piR-56464, complete sequence U +
TGGGGTCCCTCCCTTAAGTTTGCCTGAAG
>chr19 16148236 gi|108057950|gb|DQ575679.1| Homo sapiens piRNA piR-43791, complete sequence U +
TCCCTTAAGTTTGCCTGAAGAGAATGCAG
>chr19 16148236 gi|108057948|gb|DQ575678.1| Homo sapiens piRNA piR-43790, complete sequence U +
TCCCTTAAGTTTGCCTGAAGAGAATGCA
>chr19 16148241 gi|108097931|gb|DQ599505.1| Homo sapiens piRNA piR-37571, complete sequence U +
TAAGTTTGCCTGAAGAGAATGCAGATGAACCC
>chr19 16148241 gi|108097929|gb|DQ599504.1| Homo sapiens piRNA piR-37570, complete sequence U +
TAAGTTTGCCTGAAGAGAATGCAGATGAACC
>chr19 16148241 gi|108097927|gb|DQ599503.1| Homo sapiens piRNA piR-37569, complete sequence U +
TAAGTTTGCCTGAAGAGAATGCAGATGAAC
>chr19 16148247 gi|108075752|gb|DQ585006.1| Homo sapiens piRNA piR-52118, complete sequence U +
TGCCTGAAGAGAATGCAGATGAACCCAGCCTC
>chr19 16148247 gi|108075750|gb|DQ585005.1| Homo sapiens piRNA piR-52117, complete sequence U +
TGCCTGAAGAGAATGCAGATGAACCCAGCCT
>chr19 16148247 gi|108075746|gb|DQ585003.1| Homo sapiens piRNA piR-52115, complete sequence U +
TGCCTGAAGAGAATGCAGATGAACCCAGCC
>chr19 16148250 gi|108086804|gb|DQ593676.1| Homo sapiens piRNA piR-33788, complete sequence U +
CTGAAGAGAATGCAGATGAACCCAGCCTC
>chr19 16148277 gi|108061395|gb|DQ577482.1| Homo sapiens piRNA piR-45594, complete sequence U +
TCTCCACCAAACCCATCAGATGTTGTCGCA
>chr19 16148279 gi|108055604|gb|DQ574350.1| Homo sapiens piRNA piR-42462, complete sequence U +
TCCACCAAACCCATCAGATGTTGTCGCAGG
>chr19 16148279 gi|108055603|gb|DQ574349.1| Homo sapiens piRNA piR-42461, complete sequence U +
TCCACCAAACCCATCAGATGTTGTCGCAG
>chr19 16148287 gi|108051730|gb|DQ570476.1| Homo sapiens piRNA piR-30588, complete sequence U +
ACCCATCAGATGTTGTCGCAGGGCCAGGTT
>chr19 16148287 gi|108051729|gb|DQ570475.1| Homo sapiens piRNA piR-30587, complete sequence U +
ACCCATCAGATGTTGTCGCAGGGCCAGGT
>chr19 16148288 gi|108071734|gb|DQ582891.1| Homo sapiens piRNA piR-33003, complete sequence U +
CCCATCAGATGTTGTCGCAGGGCCAGGTTC
>chr19 16148288 gi|108071732|gb|DQ582890.1| Homo sapiens piRNA piR-33002, complete sequence U +
CCCATCAGATGTTGTCGCAGGGCCAGGTT
>chr19 16148291 gi|108052806|gb|DQ571552.1| Homo sapiens piRNA piR-31664, complete sequence U +
ATCAGATGTTGTCGCAGGGCCAGGTTCTGC
>chr19 16148292 gi|108054703|gb|DQ573449.1| Homo sapiens piRNA piR-41561, complete sequence U +
TCAGATGTTGTCGCAGGGCCAGGTTCTGCACA
>chr19 16148292 gi|108054701|gb|DQ573447.1| Homo sapiens piRNA piR-41559, complete sequence U +
TCAGATGTTGTCGCAGGGCCAGGTTCTGCA
>chr19 16148292 gi|108054700|gb|DQ573446.1| Homo sapiens piRNA piR-41558, complete sequence U +
TCAGATGTTGTCGCAGGGCCAGGTTCTGC
>chr19 16148292 gi|108054699|gb|DQ573445.1| Homo sapiens piRNA piR-41557, complete sequence U +
TCAGATGTTGTCGCAGGGCCAGGTTCTG
>chr19 16148297 gi|108084336|gb|DQ592376.1| Homo sapiens piRNA piR-59488, complete sequence U +
TGTTGTCGCAGGGCCAGGTTCTGCACATC
>chr19 16148359 gi|108055625|gb|DQ574371.1| Homo sapiens piRNA piR-42483, complete sequence U +
TCCACCCTAGCCTGACACAGAGGACACCCCT
>chr19 16148360 gi|108071290|gb|DQ582660.1| Homo sapiens piRNA piR-32772, complete sequence U +
CCACCCTAGCCTGACACAGAGGACACCCCTGC
>chr19 16148371 gi|108065030|gb|DQ579377.1| Homo sapiens piRNA piR-47489, complete sequence U +
TGACACAGAGGACACCCCTGCAGGCTGCAGA
>chr19 16148402 gi|108056952|gb|DQ575165.1| Homo sapiens piRNA piR-43277, complete sequence U +
TCCCAGAGCAAGGGGTGTGTGCAGCTGCCT
>chr19 16148402 gi|108056946|gb|DQ575162.1| Homo sapiens piRNA piR-43274, complete sequence U +
TCCCAGAGCAAGGGGTGTGTGCAGCTGCC
>chr19 16148402 gi|108056944|gb|DQ575161.1| Homo sapiens piRNA piR-43273, complete sequence U +
TCCCAGAGCAAGGGGTGTGTGCAGCTGC
>chr19 16148402 gi|108056940|gb|DQ575159.1| Homo sapiens piRNA piR-43271, complete sequence U +
TCCCAGAGCAAGGGGTGTGTGCAGCTG
>chr19 16148402 gi|108056938|gb|DQ575158.1| Homo sapiens piRNA piR-43270, complete sequence U +
TCCCAGAGCAAGGGGTGTGTGCAGCT
>chr19 16148444 gi|108079889|gb|DQ588635.1| Homo sapiens piRNA piR-55747, complete sequence U +
TGGGACAGGTAACACAGGCTTTAGGCTGGC
>chr19 16148444 gi|108079888|gb|DQ588634.1| Homo sapiens piRNA piR-55746, complete sequence U +
TGGGACAGGTAACACAGGCTTTAGGCTGG
>chr19 16148444 gi|108079887|gb|DQ588633.1| Homo sapiens piRNA piR-55745, complete sequence U +
TGGGACAGGTAACACAGGCTTTAGGCT
>chr19 16148446 gi|108094538|gb|DQ597729.1| Homo sapiens piRNA piR-35795, complete sequence U +
GGACAGGTAACACAGGCTTTAGGCTGGCTTA
>chr19 16148447 gi|108091790|gb|DQ596268.1| Homo sapiens piRNA piR-34334, complete sequence U +
GACAGGTAACACAGGCTTTAGGCTGGCTTA
>chr19 16148453 gi|108096998|gb|DQ599016.1| Homo sapiens piRNA piR-37082, complete sequence U +
TAACACAGGCTTTAGGCTGGCTTATGCCTC
>chr19 16148460 gi|108095135|gb|DQ598042.1| Homo sapiens piRNA piR-36108, complete sequence U +
GGCTTTAGGCTGGCTTATGCCTCGTATC
>chr19 16148467 gi|108095108|gb|DQ598028.1| Homo sapiens piRNA piR-36094, complete sequence U +
GGCTGGCTTATGCCTCGTATCCTCATCCC
>chr19 16148470 gi|108079472|gb|DQ588218.1| Homo sapiens piRNA piR-55330, complete sequence U +
TGGCTTATGCCTCGTATCCTCATCCCAGGG
>chr19 16148470 gi|108079471|gb|DQ588217.1| Homo sapiens piRNA piR-55329, complete sequence U +
TGGCTTATGCCTCGTATCCTCATCCCAGG
>chr19 16148475 gi|108053547|gb|DQ572293.1| Homo sapiens piRNA piR-40405, complete sequence U +
TATGCCTCGTATCCTCATCCCAGGGCTGT
>chr19 16148501 gi|108083456|gb|DQ591916.1| Homo sapiens piRNA piR-59028, complete sequence U +
TGTGGGGCCGGGGATGCAGCCCTGATTA
>chr19 16148523 gi|108071886|gb|DQ582970.1| Homo sapiens piRNA piR-50082, complete sequence U +
TGATTAGGAGCTCAGGTGGGAAGAAGCTC
>chr19 16148527 gi|108101712|gb|DQ601488.1| Homo sapiens piRNA piR-39554, complete sequence U +
TAGGAGCTCAGGTGGGAAGAAGCTCTCACT
>chr19 16148634 gi|108058212|gb|DQ575823.1| Homo sapiens piRNA piR-43935, complete sequence U +
TCCGCTCTCTGGGGCCATCCACTCCATGC
>chr19 16148655 gi|108086661|gb|DQ593601.1| Homo sapiens piRNA piR-33713, complete sequence U +
CTCCATGCCAGGACTGGACCATTCCCACGC
>chr19 16148656 gi|108056363|gb|DQ574863.1| Homo sapiens piRNA piR-42975, complete sequence U +
TCCATGCCAGGACTGGACCATTCCCACGCCT
>chr19 16148656 gi|108056361|gb|DQ574862.1| Homo sapiens piRNA piR-42974, complete sequence U +
TCCATGCCAGGACTGGACCATTCCCACGCC
>chr19 16148656 gi|108056359|gb|DQ574861.1| Homo sapiens piRNA piR-42973, complete sequence U +
TCCATGCCAGGACTGGACCATTCCCACGC
>chr19 16148669 gi|108078124|gb|DQ586870.1| Homo sapiens piRNA piR-53982, complete sequence U +
TGGACCATTCCCACGCCTGGCTGAACTCT
>chr19 16148672 gi|108051708|gb|DQ570454.1| Homo sapiens piRNA piR-30566, complete sequence U +
ACCATTCCCACGCCTGGCTGAACTCTTGTT
>chr19 16148672 gi|108051707|gb|DQ570453.1| Homo sapiens piRNA piR-30565, complete sequence U +
ACCATTCCCACGCCTGGCTGAACTCTTGT
>chr19 16148672 gi|108051706|gb|DQ570452.1| Homo sapiens piRNA piR-30564, complete sequence U +
ACCATTCCCACGCCTGGCTGAACTCTT
>chr19 16148676 gi|108088180|gb|DQ594399.1| Homo sapiens piRNA piR-60511, complete sequence U +
TTCCCACGCCTGGCTGAACTCTTGTTTC
>chr19 16148677 gi|108056822|gb|DQ575099.1| Homo sapiens piRNA piR-43211, complete sequence U +
TCCCACGCCTGGCTGAACTCTTGTTTCTGGC
>chr19 16148764 gi|108071922|gb|DQ582989.1| Homo sapiens piRNA piR-50101, complete sequence U +
TGATTCTCCTGTTCACCTGGCATCCCTGAA
>chr19 16148764 gi|108071921|gb|DQ582988.1| Homo sapiens piRNA piR-50100, complete sequence U +
TGATTCTCCTGTTCACCTGGCATCCCTGA
>chr19 16148801 gi|108083310|gb|DQ591842.1| Homo sapiens piRNA piR-58954, complete sequence U +
TGTGGAGTGAGGGGACCCTGCTCCTCCCGGC
>chr19 16148857 gi|108052542|gb|DQ571288.1| Homo sapiens piRNA piR-31400, complete sequence U +
AGGGAGCTCGCACAGACCAGAGAGAGTGTA
>chr19 16148864 gi|108060163|gb|DQ576845.1| Homo sapiens piRNA piR-44957, complete sequence U +
TCGCACAGACCAGAGAGAGTGTAAAAGGT
>chr19 16148866 gi|108093208|gb|DQ597015.1| Homo sapiens piRNA piR-35081, complete sequence U +
GCACAGACCAGAGAGAGTGTAAAAGGTGCA
>chr19 16148869 gi|108070476|gb|DQ582228.1| Homo sapiens piRNA piR-32340, complete sequence U +
CAGACCAGAGAGAGTGTAAAAGGTGCAGG
>chr19 16148911 gi|108082512|gb|DQ591258.1| Homo sapiens piRNA piR-58370, complete sequence U +
TGTCTTGAGCAGCATGTCCAGTACACGTGC
>chr19 16148913 gi|108063008|gb|DQ578334.1| Homo sapiens piRNA piR-46446, complete sequence U +
TCTTGAGCAGCATGTCCAGTACACGTGCAC
>chr19 16148913 gi|108063006|gb|DQ578333.1| Homo sapiens piRNA piR-46445, complete sequence U +
TCTTGAGCAGCATGTCCAGTACACGTGCA
>chr19 16148925 gi|108082318|gb|DQ591064.1| Homo sapiens piRNA piR-58176, complete sequence U +
TGTCCAGTACACGTGCACTCAGCACATCCCC
>chr19 16148925 gi|108082317|gb|DQ591063.1| Homo sapiens piRNA piR-58175, complete sequence U +
TGTCCAGTACACGTGCACTCAGCACATCCC
>chr19 16148925 gi|108082316|gb|DQ591062.1| Homo sapiens piRNA piR-58174, complete sequence U +
TGTCCAGTACACGTGCACTCAGCACATCC
>chr19 16148932 gi|108098521|gb|DQ599827.1| Homo sapiens piRNA piR-37893, complete sequence U +
TACACGTGCACTCAGCACATCCCCTGAAAAC
>chr19 16148940 gi|108070309|gb|DQ582141.1| Homo sapiens piRNA piR-32253, complete sequence U +
CACTCAGCACATCCCCTGAAAACCGGCAGGTC
>chr19 16148956 gi|108063310|gb|DQ578486.1| Homo sapiens piRNA piR-46598, complete sequence U +
TGAAAACCGGCAGGTCTATTTGTAGA
>chr19 16148963 gi|108086179|gb|DQ593347.1| Homo sapiens piRNA piR-33459, complete sequence U +
CGGCAGGTCTATTTGTAGAAGTTTCTCTGT
>chr19 16148972 gi|108053760|gb|DQ572506.1| Homo sapiens piRNA piR-40618, complete sequence U +
TATTTGTAGAAGTTTCTCTGTGTAGAGGAG
>chr19 16148988 gi|108062727|gb|DQ578187.1| Homo sapiens piRNA piR-46299, complete sequence U +
TCTGTGTAGAGGAGGAAGAGGTGTGGGA
>chr19 16148997 gi|108052412|gb|DQ571158.1| Homo sapiens piRNA piR-31270, complete sequence U +
AGGAGGAAGAGGTGTGGGAGGAAGGTC
>chr19 16149005 gi|108092757|gb|DQ596780.1| Homo sapiens piRNA piR-34846, complete sequence U +
GAGGTGTGGGAGGAAGGTCCAGGTAGTA
>chr19 16149011 gi|108080016|gb|DQ588762.1| Homo sapiens piRNA piR-55874, complete sequence U +
TGGGAGGAAGGTCCAGGTAGTAGGGCTGC
>chr19 16149058 gi|108099806|gb|DQ600491.1| Homo sapiens piRNA piR-38557, complete sequence U +
TACTATCAACTGCCCCAGAGGATGACTCA
>chr19 16149061 gi|108053336|gb|DQ572082.1| Homo sapiens piRNA piR-40194, complete sequence U +
TATCAACTGCCCCAGAGGATGACTCAGGA
>chr19 16149127 gi|108057168|gb|DQ575276.1| Homo sapiens piRNA piR-43388, complete sequence U +
TCCCAGTGTCTCCTCGTCAGTTCCTTCATGC
>chr19 16149127 gi|108057166|gb|DQ575275.1| Homo sapiens piRNA piR-43387, complete sequence U +
TCCCAGTGTCTCCTCGTCAGTTCCTTCATG
>chr19 16149155 gi|108073068|gb|DQ583585.1| Homo sapiens piRNA piR-50697, complete sequence U +
TGCAGACCCAAAAGTGCGTGAGAACCACATC
>chr19 16149159 gi|108091926|gb|DQ596337.1| Homo sapiens piRNA piR-34403, complete sequence U +
GACCCAAAAGTGCGTGAGAACCACATCGTC
>chr19 16149161 gi|108071523|gb|DQ582780.1| Homo sapiens piRNA piR-32892, complete sequence U +
CCCAAAAGTGCGTGAGAACCACATCGTCC
>chr19 16149163 gi|108053088|gb|DQ571834.1| Homo sapiens piRNA piR-31946, complete sequence U +
CAAAAGTGCGTGAGAACCACATCGTCCTCC
>chr19 16149169 gi|108076506|gb|DQ585389.1| Homo sapiens piRNA piR-52501, complete sequence U +
TGCGTGAGAACCACATCGTCCTCCAGGGCCC
>chr19 16149220 gi|108063908|gb|DQ578793.1| Homo sapiens piRNA piR-46905, complete sequence U +
TGAACCAATCCTTATAGTCCAGACTGGGACA
>chr19 16149220 gi|108063906|gb|DQ578792.1| Homo sapiens piRNA piR-46904, complete sequence U +
TGAACCAATCCTTATAGTCCAGACTGGGA
>chr19 16149234 gi|108102520|gb|DQ601910.1| Homo sapiens piRNA piR-39976, complete sequence U +
TAGTCCAGACTGGGACATATTCATGAGGCA
>chr19 16149234 gi|108102519|gb|DQ601909.1| Homo sapiens piRNA piR-39975, complete sequence U +
TAGTCCAGACTGGGACATATTCATGAGGC
>chr19 16149244 gi|108079899|gb|DQ588645.1| Homo sapiens piRNA piR-55757, complete sequence U +
TGGGACATATTCATGAGGCACTCTAGGGAC
>chr19 16149244 gi|108079898|gb|DQ588644.1| Homo sapiens piRNA piR-55756, complete sequence U +
TGGGACATATTCATGAGGCACTCTAGGGA
>chr19 16149244 gi|108079897|gb|DQ588643.1| Homo sapiens piRNA piR-55755, complete sequence U +
TGGGACATATTCATGAGGCACTCTAGGG
>chr19 16149251 gi|108053678|gb|DQ572424.1| Homo sapiens piRNA piR-40536, complete sequence U +
TATTCATGAGGCACTCTAGGGACAAGGGGG
>chr19 16149251 gi|108053677|gb|DQ572423.1| Homo sapiens piRNA piR-40535, complete sequence U +
TATTCATGAGGCACTCTAGGGACAAG
>chr19 16149257 gi|108067994|gb|DQ580910.1| Homo sapiens piRNA piR-49022, complete sequence U +
TGAGGCACTCTAGGGACAAGGGGGTAGC
>chr19 16149330 gi|108056873|gb|DQ575125.1| Homo sapiens piRNA piR-43237, complete sequence U +
TCCCACTGGGAGGTTCTGGGTCCTTTTGCA
>chr19 16149330 gi|108056871|gb|DQ575124.1| Homo sapiens piRNA piR-43236, complete sequence U +
TCCCACTGGGAGGTTCTGGGTCCTTTTGC
>chr19 16149336 gi|108080050|gb|DQ588796.1| Homo sapiens piRNA piR-55908, complete sequence U +
TGGGAGGTTCTGGGTCCTTTTGCAGCC
>chr19 16149425 gi|108071604|gb|DQ582824.1| Homo sapiens piRNA piR-32936, complete sequence U +
CCCACCACACTCCTGCCTTTGATCTGGGTC
>chr19 16149429 gi|108071249|gb|DQ582638.1| Homo sapiens piRNA piR-32750, complete sequence U +
CCACACTCCTGCCTTTGATCTGGGTCTTGTC
>chr19 16149435 gi|108059356|gb|DQ576420.1| Homo sapiens piRNA piR-44532, complete sequence U +
TCCTGCCTTTGATCTGGGTCTTGTCAAGG
>chr19 16149438 gi|108076135|gb|DQ585206.1| Homo sapiens piRNA piR-52318, complete sequence U +
TGCCTTTGATCTGGGTCTTGTCAAGGTGG
>chr19 16149439 gi|108093974|gb|DQ597418.1| Homo sapiens piRNA piR-35484, complete sequence U +
GCCTTTGATCTGGGTCTTGTCAAGGTGGG
>chr19 16149439 gi|108093972|gb|DQ597417.1| Homo sapiens piRNA piR-35483, complete sequence U +
GCCTTTGATCTGGGTCTTGTCAAGGTGG
>chr19 16149524 gi|108055766|gb|DQ574512.1| Homo sapiens piRNA piR-42624, complete sequence U +
TCCAGACTGAAGCAAAGGGTCATGGGGAC
>chr19 16149529 gi|108051908|gb|DQ570654.1| Homo sapiens piRNA piR-30766, complete sequence U +
ACTGAAGCAAAGGGTCATGGGGACAGTGT
>chr19 16149623 gi|108084069|gb|DQ592236.1| Homo sapiens piRNA piR-59348, complete sequence U +
TGTTCCTGGAACAGAGTCACTGTGAGGATGA
>chr19 16149626 gi|108059390|gb|DQ576437.1| Homo sapiens piRNA piR-44549, complete sequence U +
TCCTGGAACAGAGTCACTGTGAGGATGAAC
>chr19 16149628 gi|108087024|gb|DQ593790.1| Homo sapiens piRNA piR-33902, complete sequence U +
CTGGAACAGAGTCACTGTGAGGATGAACA
>chr19 16149628 gi|108087022|gb|DQ593789.1| Homo sapiens piRNA piR-33901, complete sequence U +
CTGGAACAGAGTCACTGTGAGGATGAAC
>chr19 16149639 gi|108054522|gb|DQ573268.1| Homo sapiens piRNA piR-41380, complete sequence U +
TCACTGTGAGGATGAACAGGATGACTGTCTGC
>chr19 16149639 gi|108054521|gb|DQ573267.1| Homo sapiens piRNA piR-41379, complete sequence U +
TCACTGTGAGGATGAACAGGATGACTGTC
>chr19 16149643 gi|108082736|gb|DQ591482.1| Homo sapiens piRNA piR-58594, complete sequence U +
TGTGAGGATGAACAGGATGACTGTCTGCC
>chr19 16149644 gi|108096024|gb|DQ598501.1| Homo sapiens piRNA piR-36567, complete sequence U +
GTGAGGATGAACAGGATGACTGTCTGCCT
>chr19 16149645 gi|108067945|gb|DQ580885.1| Homo sapiens piRNA piR-48997, complete sequence U +
TGAGGATGAACAGGATGACTGTCTGCCTG
>chr19 16149645 gi|108067939|gb|DQ580883.1| Homo sapiens piRNA piR-48995, complete sequence U +
TGAGGATGAACAGGATGACTGTCTGCCT
>chr19 16149645 gi|108067937|gb|DQ580882.1| Homo sapiens piRNA piR-48994, complete sequence U +
TGAGGATGAACAGGATGACTGTCTGCC
>chr19 16149645 gi|108067935|gb|DQ580881.1| Homo sapiens piRNA piR-48993, complete sequence U +
TGAGGATGAACAGGATGACTGTCTGC
>chr19 16149647 gi|108052431|gb|DQ571177.1| Homo sapiens piRNA piR-31289, complete sequence U +
AGGATGAACAGGATGACTGTCTGCCTGGTC
>chr19 16149649 gi|108092931|gb|DQ596874.1| Homo sapiens piRNA piR-34940, complete sequence U +
GATGAACAGGATGACTGTCTGCCTGGTC
>chr19 16149651 gi|108063845|gb|DQ578761.1| Homo sapiens piRNA piR-46873, complete sequence U +
TGAACAGGATGACTGTCTGCCTGGTCAGCAC
>chr19 16149651 gi|108063843|gb|DQ578760.1| Homo sapiens piRNA piR-46872, complete sequence U +
TGAACAGGATGACTGTCTGCCTGGTCAG
>chr19 16149651 gi|108063841|gb|DQ578759.1| Homo sapiens piRNA piR-46871, complete sequence U +
TGAACAGGATGACTGTCTGCCTGGTC
>chr19 16149672 gi|108081200|gb|DQ589946.1| Homo sapiens piRNA piR-57058, complete sequence U +
TGGTCAGCACAGAACGGGCACCCAGTGAGC
>chr19 16149675 gi|108054718|gb|DQ573464.1| Homo sapiens piRNA piR-41576, complete sequence U +
TCAGCACAGAACGGGCACCCAGTGAGCAC
>chr19 16149677 gi|108052149|gb|DQ570895.1| Homo sapiens piRNA piR-31007, complete sequence U +
AGCACAGAACGGGCACCCAGTGAGCACTC
>chr19 16149681 gi|108070406|gb|DQ582190.1| Homo sapiens piRNA piR-32302, complete sequence U +
CAGAACGGGCACCCAGTGAGCACTCGAGGA
>chr19 16149697 gi|108067310|gb|DQ580557.1| Homo sapiens piRNA piR-48669, complete sequence U +
TGAGCACTCGAGGATGACCCTCCTCGGGCAGC
>chr19 16149717 gi|108059031|gb|DQ576251.1| Homo sapiens piRNA piR-44363, complete sequence U +
TCCTCGGGCAGCTGCCGCCCACCCAGTAGC
>chr19 16149790 gi|108061480|gb|DQ577526.1| Homo sapiens piRNA piR-45638, complete sequence U +
TCTCCTAAGTCTGATCAAGCAGCCGTGC
>chr19 16149792 gi|108058536|gb|DQ575995.1| Homo sapiens piRNA piR-44107, complete sequence U +
TCCTAAGTCTGATCAAGCAGCCGTGC
>chr19 16149795 gi|108097885|gb|DQ599481.1| Homo sapiens piRNA piR-37547, complete sequence U +
TAAGTCTGATCAAGCAGCCGTGCAGAGAT
>chr19 16149798 gi|108095940|gb|DQ598457.1| Homo sapiens piRNA piR-36523, complete sequence U +
GTCTGATCAAGCAGCCGTGCAGAGATGTGCCT
>chr19 16149798 gi|108095938|gb|DQ598456.1| Homo sapiens piRNA piR-36522, complete sequence U +
GTCTGATCAAGCAGCCGTGCAGAGATGTGC
>chr19 16149799 gi|108062005|gb|DQ577797.1| Homo sapiens piRNA piR-45909, complete sequence U +
TCTGATCAAGCAGCCGTGCAGAGATGTGCCT
>chr19 16149799 gi|108062001|gb|DQ577795.1| Homo sapiens piRNA piR-45907, complete sequence U +
TCTGATCAAGCAGCCGTGCAGAGATGTGCC
>chr19 16149799 gi|108061999|gb|DQ577794.1| Homo sapiens piRNA piR-45906, complete sequence U +
TCTGATCAAGCAGCCGTGCAGAGATGTGC
>chr19 16149799 gi|108061997|gb|DQ577793.1| Homo sapiens piRNA piR-45905, complete sequence U +
TCTGATCAAGCAGCCGTGCAGAGATGTG
>chr19 16149800 gi|108086882|gb|DQ593717.1| Homo sapiens piRNA piR-33829, complete sequence U +
CTGATCAAGCAGCCGTGCAGAGATGTGCCTC
>chr19 16149801 gi|108069069|gb|DQ581492.1| Homo sapiens piRNA piR-49604, complete sequence U +
TGATCAAGCAGCCGTGCAGAGATGTGCCTCT
>chr19 16149801 gi|108069061|gb|DQ581488.1| Homo sapiens piRNA piR-49600, complete sequence U +
TGATCAAGCAGCCGTGCAGAGATGTGCCTC
>chr19 16149801 gi|108069055|gb|DQ581485.1| Homo sapiens piRNA piR-49597, complete sequence U +
TGATCAAGCAGCCGTGCAGAGATGTGCCT
>chr19 16149801 gi|108069048|gb|DQ581481.1| Homo sapiens piRNA piR-49593, complete sequence U +
TGATCAAGCAGCCGTGCAGAGATGTGCC
>chr19 16149801 gi|108069046|gb|DQ581480.1| Homo sapiens piRNA piR-49592, complete sequence U +
TGATCAAGCAGCCGTGCAGAGATGTGC
>chr19 16149801 gi|108069044|gb|DQ581479.1| Homo sapiens piRNA piR-49591, complete sequence U +
TGATCAAGCAGCCGTGCAGAGATGTG
>chr19 16149802 gi|108092868|gb|DQ596842.1| Homo sapiens piRNA piR-34908, complete sequence U +
GATCAAGCAGCCGTGCAGAGATGTGCCTC
>chr19 16149805 gi|108069899|gb|DQ581923.1| Homo sapiens piRNA piR-32035, complete sequence U +
CAAGCAGCCGTGCAGAGATGTGCCTC
>chr19 16149830 gi|108086557|gb|DQ593545.1| Homo sapiens piRNA piR-33657, complete sequence U +
CTCACCTAGAAAAGAGAAAAGCGTCCTTTGG
>chr19 16149831 gi|108054373|gb|DQ573119.1| Homo sapiens piRNA piR-41231, complete sequence U +
TCACCTAGAAAAGAGAAAAGCGTCCTTTGG
>chr19 16149832 gi|108070228|gb|DQ582097.1| Homo sapiens piRNA piR-32209, complete sequence U +
CACCTAGAAAAGAGAAAAGCGTCCTTTGGGC
>chr19 16149836 gi|108100223|gb|DQ600704.1| Homo sapiens piRNA piR-38770, complete sequence U +
TAGAAAAGAGAAAAGCGTCCTTTGGGCAGAA
>chr19 16149836 gi|108100221|gb|DQ600703.1| Homo sapiens piRNA piR-38769, complete sequence U +
TAGAAAAGAGAAAAGCGTCCTTTGGGCAGA
>chr19 16149836 gi|108100219|gb|DQ600702.1| Homo sapiens piRNA piR-38768, complete sequence U +
TAGAAAAGAGAAAAGCGTCCTTTGGGCA
>chr19 16149837 gi|108051957|gb|DQ570703.1| Homo sapiens piRNA piR-30815, complete sequence U +
AGAAAAGAGAAAAGCGTCCTTTGGGC
>chr19 16149838 gi|108091274|gb|DQ596003.1| Homo sapiens piRNA piR-34069, complete sequence U +
GAAAAGAGAAAAGCGTCCTTTGGGCAGAAC
>chr19 16149843 gi|108092144|gb|DQ596459.1| Homo sapiens piRNA piR-34525, complete sequence U +
GAGAAAAGCGTCCTTTGGGCAGAACCCACTC
>chr19 16149843 gi|108092143|gb|DQ596458.1| Homo sapiens piRNA piR-34524, complete sequence U +
GAGAAAAGCGTCCTTTGGGCAGAACCCAC
>chr19 16149853 gi|108059988|gb|DQ576747.1| Homo sapiens piRNA piR-44859, complete sequence U +
TCCTTTGGGCAGAACCCACTCACACTGTGTC
>chr19 16149858 gi|108080245|gb|DQ588991.1| Homo sapiens piRNA piR-56103, complete sequence U +
TGGGCAGAACCCACTCACACTGTGTCTCCA
>chr19 16149872 gi|108054173|gb|DQ572919.1| Homo sapiens piRNA piR-41031, complete sequence U +
TCACACTGTGTCTCCAACTGCTCTACGACA
>chr19 16149872 gi|108054172|gb|DQ572918.1| Homo sapiens piRNA piR-41030, complete sequence U +
TCACACTGTGTCTCCAACTGCTCTACGA
>chr19 16149878 gi|108083632|gb|DQ592013.1| Homo sapiens piRNA piR-59125, complete sequence U +
TGTGTCTCCAACTGCTCTACGACACAGAG
>chr19 16149884 gi|108055356|gb|DQ574102.1| Homo sapiens piRNA piR-42214, complete sequence U +
TCCAACTGCTCTACGACACAGAGCCGGGCAG
>chr19 16149884 gi|108055355|gb|DQ574101.1| Homo sapiens piRNA piR-42213, complete sequence U +
TCCAACTGCTCTACGACACAGAGCCGGGCA
>chr19 16149884 gi|108055354|gb|DQ574100.1| Homo sapiens piRNA piR-42212, complete sequence U +
TCCAACTGCTCTACGACACAGAGCCGGGC
>chr19 16149890 gi|108077028|gb|DQ585774.1| Homo sapiens piRNA piR-52886, complete sequence U +
TGCTCTACGACACAGAGCCGGGCAGGTACCT
>chr19 16149890 gi|108077027|gb|DQ585773.1| Homo sapiens piRNA piR-52885, complete sequence U +
TGCTCTACGACACAGAGCCGGGCAGGTACC
>chr19 16149895 gi|108099581|gb|DQ600374.1| Homo sapiens piRNA piR-38440, complete sequence U +
TACGACACAGAGCCGGGCAGGTACCTGGGT
>chr19 16149916 gi|108099493|gb|DQ600328.1| Homo sapiens piRNA piR-38394, complete sequence U +
TACCTGGGTGTTGGGTAATGGTGACATTGT
>chr19 16149916 gi|108099491|gb|DQ600327.1| Homo sapiens piRNA piR-38393, complete sequence U +
TACCTGGGTGTTGGGTAATGGTGACATT
>chr19 16149927 gi|108080657|gb|DQ589403.1| Homo sapiens piRNA piR-56515, complete sequence U +
TGGGTAATGGTGACATTGTGGGCTCACGGCA
>chr19 16149927 gi|108080656|gb|DQ589402.1| Homo sapiens piRNA piR-56514, complete sequence U +
TGGGTAATGGTGACATTGTGGGCTCACGGC
>chr19 16149927 gi|108080655|gb|DQ589401.1| Homo sapiens piRNA piR-56513, complete sequence U +
TGGGTAATGGTGACATTGTGGGCTCACGG
>chr19 16149927 gi|108080654|gb|DQ589400.1| Homo sapiens piRNA piR-56512, complete sequence U +
TGGGTAATGGTGACATTGTGGGCTCA
>chr19 16149928 gi|108095462|gb|DQ598210.1| Homo sapiens piRNA piR-36276, complete sequence U +
GGGTAATGGTGACATTGTGGGCTCACGGC
>chr19 16149931 gi|108098160|gb|DQ599624.1| Homo sapiens piRNA piR-37690, complete sequence U +
TAATGGTGACATTGTGGGCTCACGGCACCC
>chr19 16149931 gi|108098159|gb|DQ599623.1| Homo sapiens piRNA piR-37689, complete sequence U +
TAATGGTGACATTGTGGGCTCACGGC
>chr19 16149934 gi|108081395|gb|DQ590141.1| Homo sapiens piRNA piR-57253, complete sequence U +
TGGTGACATTGTGGGCTCACGGCACCCATC
>chr19 16149934 gi|108081394|gb|DQ590140.1| Homo sapiens piRNA piR-57252, complete sequence U +
TGGTGACATTGTGGGCTCACGGCACC
>chr19 16150009 gi|108062222|gb|DQ577909.1| Homo sapiens piRNA piR-46021, complete sequence U +
TCTGCCCCTCCTGAACTGTCGACGTGTGC
>chr19 16150011 gi|108075187|gb|DQ584703.1| Homo sapiens piRNA piR-51815, complete sequence U +
TGCCCCTCCTGAACTGTCGACGTGTGCGTG
>chr19 16150011 gi|108075185|gb|DQ584702.1| Homo sapiens piRNA piR-51814, complete sequence U +
TGCCCCTCCTGAACTGTCGACGTGTGCGT
>chr19 16150013 gi|108085445|gb|DQ592949.1| Homo sapiens piRNA piR-33061, complete sequence U +
CCCCTCCTGAACTGTCGACGTGTGCGTGC
>chr19 16150017 gi|108059160|gb|DQ576317.1| Homo sapiens piRNA piR-44429, complete sequence U +
TCCTGAACTGTCGACGTGTGCGTGCAATGC
>chr19 16150017 gi|108059158|gb|DQ576316.1| Homo sapiens piRNA piR-44428, complete sequence U +
TCCTGAACTGTCGACGTGTGCGTGCAATG
>chr19 16150017 gi|108059154|gb|DQ576314.1| Homo sapiens piRNA piR-44426, complete sequence U +
TCCTGAACTGTCGACGTGTGCGTGCAAT
>chr19 16150017 gi|108059150|gb|DQ576312.1| Homo sapiens piRNA piR-44424, complete sequence U +
TCCTGAACTGTCGACGTGTGCGTGCAA
>chr19 16150017 gi|108059148|gb|DQ576311.1| Homo sapiens piRNA piR-44423, complete sequence U +
TCCTGAACTGTCGACGTGTGCGTGCA
>chr19 16150020 gi|108064117|gb|DQ578899.1| Homo sapiens piRNA piR-47011, complete sequence U +
TGAACTGTCGACGTGTGCGTGCAATGCGTCT
>chr19 16150020 gi|108064115|gb|DQ578898.1| Homo sapiens piRNA piR-47010, complete sequence U +
TGAACTGTCGACGTGTGCGTGCAATGCGTC
>chr19 16150020 gi|108064113|gb|DQ578897.1| Homo sapiens piRNA piR-47009, complete sequence U +
TGAACTGTCGACGTGTGCGTGCAATGCGT
>chr19 16150025 gi|108082393|gb|DQ591139.1| Homo sapiens piRNA piR-58251, complete sequence U +
TGTCGACGTGTGCGTGCAATGCGTCTGTGC
>chr19 16150025 gi|108082391|gb|DQ591137.1| Homo sapiens piRNA piR-58249, complete sequence U +
TGTCGACGTGTGCGTGCAATGCGTCTGTG
>chr19 16150027 gi|108060083|gb|DQ576799.1| Homo sapiens piRNA piR-44911, complete sequence U +
TCGACGTGTGCGTGCAATGCGTCTGTGCAC
>chr19 16150035 gi|108076523|gb|DQ585391.1| Homo sapiens piRNA piR-52503, complete sequence U +
TGCGTGCAATGCGTCTGTGCACTTGAGTGC
>chr19 16150035 gi|108076518|gb|DQ585390.1| Homo sapiens piRNA piR-52502, complete sequence U +
TGCGTGCAATGCGTCTGTGCACTTGAGTG
>chr19 16150039 gi|108072557|gb|DQ583317.1| Homo sapiens piRNA piR-50429, complete sequence U +
TGCAATGCGTCTGTGCACTTGAGTGCAGGT
>chr19 16150039 gi|108072555|gb|DQ583316.1| Homo sapiens piRNA piR-50428, complete sequence U +
TGCAATGCGTCTGTGCACTTGAGTGCAGG
>chr19 16150044 gi|108076468|gb|DQ585380.1| Homo sapiens piRNA piR-52492, complete sequence U +
TGCGTCTGTGCACTTGAGTGCAGGTGGATA
>chr19 16150048 gi|108062688|gb|DQ578167.1| Homo sapiens piRNA piR-46279, complete sequence U +
TCTGTGCACTTGAGTGCAGGTGGATATGTGC
>chr19 16150048 gi|108062686|gb|DQ578166.1| Homo sapiens piRNA piR-46278, complete sequence U +
TCTGTGCACTTGAGTGCAGGTGGATATGTG
>chr19 16150050 gi|108082903|gb|DQ591633.1| Homo sapiens piRNA piR-58745, complete sequence U +
TGTGCACTTGAGTGCAGGTGGATATGTGC
>chr19 16150051 gi|108096072|gb|DQ598526.1| Homo sapiens piRNA piR-36592, complete sequence U +
GTGCACTTGAGTGCAGGTGGATATGTGC
>chr19 16150052 gi|108072969|gb|DQ583533.1| Homo sapiens piRNA piR-50645, complete sequence U +
TGCACTTGAGTGCAGGTGGATATGTGCGGG
>chr19 16150052 gi|108072967|gb|DQ583532.1| Homo sapiens piRNA piR-50644, complete sequence U +
TGCACTTGAGTGCAGGTGGATATGTGCGG
>chr19 16150052 gi|108072965|gb|DQ583531.1| Homo sapiens piRNA piR-50643, complete sequence U +
TGCACTTGAGTGCAGGTGGATATGTGC
>chr19 16150054 gi|108070358|gb|DQ582166.1| Homo sapiens piRNA piR-32278, complete sequence U +
CACTTGAGTGCAGGTGGATATGTGCGGGT
>chr19 16150062 gi|108073434|gb|DQ583789.1| Homo sapiens piRNA piR-50901, complete sequence U +
TGCAGGTGGATATGTGCGGGTGCGTGTGA
>chr19 16150068 gi|108078525|gb|DQ587271.1| Homo sapiens piRNA piR-54383, complete sequence U +
TGGATATGTGCGGGTGCGTGTGAGCGTGT
>chr19 16150070 gi|108092864|gb|DQ596840.1| Homo sapiens piRNA piR-34906, complete sequence U +
GATATGTGCGGGTGCGTGTGAGCGTGTGT
>chr19 16150072 gi|108053630|gb|DQ572376.1| Homo sapiens piRNA piR-40488, complete sequence U +
TATGTGCGGGTGCGTGTGAGCGTGTGTCTC
>chr19 16150074 gi|108083083|gb|DQ591727.1| Homo sapiens piRNA piR-58839, complete sequence U +
TGTGCGGGTGCGTGTGAGCGTGTGTCTCTC
>chr19 16150076 gi|108076414|gb|DQ585351.1| Homo sapiens piRNA piR-52463, complete sequence U +
TGCGGGTGCGTGTGAGCGTGTGTCTCTCCTC
>chr19 16150076 gi|108076410|gb|DQ585349.1| Homo sapiens piRNA piR-52461, complete sequence U +
TGCGGGTGCGTGTGAGCGTGTGTCTCTCC
>chr19 16150078 gi|108086256|gb|DQ593388.1| Homo sapiens piRNA piR-33500, complete sequence U +
CGGGTGCGTGTGAGCGTGTGTCTCTCCTC
>chr19 16150082 gi|108076555|gb|DQ585408.1| Homo sapiens piRNA piR-52520, complete sequence U +
TGCGTGTGAGCGTGTGTCTCTCCTCCGGC
>chr19 16150086 gi|108082725|gb|DQ591471.1| Homo sapiens piRNA piR-58583, complete sequence U +
TGTGAGCGTGTGTCTCTCCTCCGGCCGGCCC
>chr19 16150094 gi|108083634|gb|DQ592014.1| Homo sapiens piRNA piR-59126, complete sequence U +
TGTGTCTCTCCTCCGGCCGGCCCTGGCTTC
>chr19 16150117 gi|108079489|gb|DQ588235.1| Homo sapiens piRNA piR-55347, complete sequence U +
TGGCTTCCCCAATCACGTGTGCCCCC
>chr19 16150129 gi|108054434|gb|DQ573180.1| Homo sapiens piRNA piR-41292, complete sequence U +
TCACGTGTGCCCCCATGTCCTCATCACTGTC
>chr19 16150149 gi|108055015|gb|DQ573761.1| Homo sapiens piRNA piR-41873, complete sequence U +
TCATCACTGTCACCCCAGGGCCTGTGGT
>chr19 16150172 gi|108096216|gb|DQ598605.1| Homo sapiens piRNA piR-36671, complete sequence U +
GTGGTCAGCATCAGAGCATCCACAGGTGCGC
>chr19 16150176 gi|108054748|gb|DQ573494.1| Homo sapiens piRNA piR-41606, complete sequence U +
TCAGCATCAGAGCATCCACAGGTGCGCCCCA
>chr19 16150176 gi|108054747|gb|DQ573493.1| Homo sapiens piRNA piR-41605, complete sequence U +
TCAGCATCAGAGCATCCACAGGTGCGCCCC
>chr19 16150176 gi|108054746|gb|DQ573492.1| Homo sapiens piRNA piR-41604, complete sequence U +
TCAGCATCAGAGCATCCACAGGTGCGCC
>chr19 16150178 gi|108052199|gb|DQ570945.1| Homo sapiens piRNA piR-31057, complete sequence U +
AGCATCAGAGCATCCACAGGTGCGCCCCAGC
>chr19 16150282 gi|108086233|gb|DQ593376.1| Homo sapiens piRNA piR-33488, complete sequence U +
CGGGAGGGACTCAGTGTATACGGTAC
>chr19 16150296 gi|108082098|gb|DQ590844.1| Homo sapiens piRNA piR-57956, complete sequence U +
TGTATACGGTACTAAATCTGCATAGCAGGG
>chr19 16150331 gi|108087563|gb|DQ594068.1| Homo sapiens piRNA piR-60180, complete sequence U +
TTCAATGCACTTCTCCTCCTCCCAGTAGC
>chr19 16150350 gi|108057125|gb|DQ575254.1| Homo sapiens piRNA piR-43366, complete sequence U +
TCCCAGTAGCTCTCTGGGGTGCAGTTGATT
>chr19 16150364 gi|108080623|gb|DQ589369.1| Homo sapiens piRNA piR-56481, complete sequence U +
TGGGGTGCAGTTGATTTCATCTCCCCTACAA
>chr19 16150369 gi|108073584|gb|DQ583867.1| Homo sapiens piRNA piR-50979, complete sequence U +
TGCAGTTGATTTCATCTCCCCTACAAATGGAA
>chr19 16150369 gi|108073582|gb|DQ583866.1| Homo sapiens piRNA piR-50978, complete sequence U +
TGCAGTTGATTTCATCTCCCCTACAAATGGA
>chr19 16150372 gi|108052757|gb|DQ571503.1| Homo sapiens piRNA piR-31615, complete sequence U +
AGTTGATTTCATCTCCCCTACAAATGGAA
>chr19 16150385 gi|108057480|gb|DQ575436.1| Homo sapiens piRNA piR-43548, complete sequence U +
TCCCCTACAAATGGAAGAAAGGAGGCTTC
>chr19 16150414 gi|108101623|gb|DQ601441.1| Homo sapiens piRNA piR-39507, complete sequence U +
TAGGACAAACCCCCTGCCTGAGGTCACCCA
>chr19 16150449 gi|108070699|gb|DQ582344.1| Homo sapiens piRNA piR-32456, complete sequence U +
CAGCTGACCTCGTCCTTACTAAGTCCCC
>chr19 16150453 gi|108065837|gb|DQ579780.1| Homo sapiens piRNA piR-47892, complete sequence U +
TGACCTCGTCCTTACTAAGTCCCCACTAAC
>chr19 16150453 gi|108065835|gb|DQ579779.1| Homo sapiens piRNA piR-47891, complete sequence U +
TGACCTCGTCCTTACTAAGTCCCCACTAA
>chr19 16150453 gi|108065833|gb|DQ579778.1| Homo sapiens piRNA piR-47890, complete sequence U +
TGACCTCGTCCTTACTAAGTCCCCAC
>chr19 16150502 gi|108057357|gb|DQ575374.1| Homo sapiens piRNA piR-43486, complete sequence U +
TCCCCACCCACCAGGTCCTGTTGACTAAGC
>chr19 16150503 gi|108085373|gb|DQ592913.1| Homo sapiens piRNA piR-33025, complete sequence U +
CCCCACCCACCAGGTCCTGTTGACTAAGC
>chr19 16150517 gi|108059688|gb|DQ576591.1| Homo sapiens piRNA piR-44703, complete sequence U +
TCCTGTTGACTAAGCCGGACTGATCGTGTT
>chr19 16150517 gi|108059686|gb|DQ576590.1| Homo sapiens piRNA piR-44702, complete sequence U +
TCCTGTTGACTAAGCCGGACTGATCGTGT
>chr19 16150517 gi|108059684|gb|DQ576589.1| Homo sapiens piRNA piR-44701, complete sequence U +
TCCTGTTGACTAAGCCGGACTGATCGTG
>chr19 16150517 gi|108059682|gb|DQ576588.1| Homo sapiens piRNA piR-44700, complete sequence U +
TCCTGTTGACTAAGCCGGACTGATCGT
>chr19 16150520 gi|108084160|gb|DQ592284.1| Homo sapiens piRNA piR-59396, complete sequence U +
TGTTGACTAAGCCGGACTGATCGTGTTC
>chr19 16150522 gi|108089165|gb|DQ594906.1| Homo sapiens piRNA piR-61018, complete sequence U +
TTGACTAAGCCGGACTGATCGTGTTCTGT
>chr19 16150523 gi|108066033|gb|DQ579881.1| Homo sapiens piRNA piR-47993, complete sequence U +
TGACTAAGCCGGACTGATCGTGTTCTGT
>chr19 16150548 gi|108083153|gb|DQ591763.1| Homo sapiens piRNA piR-58875, complete sequence U +
TGTGCTGACCAAGCCCTGCAGACTGGGT
>chr19 16150553 gi|108065603|gb|DQ579659.1| Homo sapiens piRNA piR-47771, complete sequence U +
TGACCAAGCCCTGCAGACTGGGTCCCACTGA
>chr19 16150555 gi|108051640|gb|DQ570386.1| Homo sapiens piRNA piR-30498, complete sequence U +
ACCAAGCCCTGCAGACTGGGTCCCACTGATC
>chr19 16150581 gi|108069154|gb|DQ581535.1| Homo sapiens piRNA piR-49647, complete sequence U +
TGATCAGTCCCCCCCAGTGACCAAGCC
>chr19 16150628 gi|108065711|gb|DQ579715.1| Homo sapiens piRNA piR-47827, complete sequence U +
TGACCATCTACCCACAGACAAGGGCCCA
>chr19 16150628 gi|108065710|gb|DQ579714.1| Homo sapiens piRNA piR-47826, complete sequence U +
TGACCATCTACCCACAGACAAGGGCCC
>chr19 16150634 gi|108060911|gb|DQ577234.1| Homo sapiens piRNA piR-45346, complete sequence U +
TCTACCCACAGACAAGGGCCCATCTTCTT
>chr19 16150634 gi|108060909|gb|DQ577233.1| Homo sapiens piRNA piR-45345, complete sequence U +
TCTACCCACAGACAAGGGCCCATCTTC
>chr19 16150814 gi|108070099|gb|DQ582028.1| Homo sapiens piRNA piR-32140, complete sequence U +
CACAGTGATTTCACCAATGTGCTCTCCCAC
>chr19 16150833 gi|108077037|gb|DQ585783.1| Homo sapiens piRNA piR-52895, complete sequence U +
TGCTCTCCCACCATTGAGGGTTTCTACCTGC
>chr19 16150834 gi|108094174|gb|DQ597537.1| Homo sapiens piRNA piR-35603, complete sequence U +
GCTCTCCCACCATTGAGGGTTTCTACCTGC
>chr19 16150847 gi|108068190|gb|DQ581014.1| Homo sapiens piRNA piR-49126, complete sequence U +
TGAGGGTTTCTACCTGCCTCCAAAACTGC
>chr19 16150855 gi|108060921|gb|DQ577239.1| Homo sapiens piRNA piR-45351, complete sequence U +
TCTACCTGCCTCCAAAACTGCTGGTGTTGC
>chr19 16150857 gi|108099478|gb|DQ600320.1| Homo sapiens piRNA piR-38386, complete sequence U +
TACCTGCCTCCAAAACTGCTGGTGTTGCCA
>chr19 16150857 gi|108099476|gb|DQ600319.1| Homo sapiens piRNA piR-38385, complete sequence U +
TACCTGCCTCCAAAACTGCTGGTGTTGCC
>chr19 16150858 gi|108051796|gb|DQ570542.1| Homo sapiens piRNA piR-30654, complete sequence U +
ACCTGCCTCCAAAACTGCTGGTGTTGCCAGA
>chr19 16150903 gi|108080900|gb|DQ589646.1| Homo sapiens piRNA piR-56758, complete sequence U +
TGGGTGTTGGGTTTGAAATGCCTCATGGT
>chr19 16150903 gi|108080899|gb|DQ589645.1| Homo sapiens piRNA piR-56757, complete sequence U +
TGGGTGTTGGGTTTGAAATGCCTCATGG
>chr19 16150909 gi|108090231|gb|DQ595463.1| Homo sapiens piRNA piR-61575, complete sequence U +
TTGGGTTTGAAATGCCTCATGGTGGCTTCTT
>chr19 16150910 gi|108080958|gb|DQ589704.1| Homo sapiens piRNA piR-56816, complete sequence U +
TGGGTTTGAAATGCCTCATGGTGGCTTCTT
>chr19 16150910 gi|108080957|gb|DQ589703.1| Homo sapiens piRNA piR-56815, complete sequence U +
TGGGTTTGAAATGCCTCATGGTGGCTTCT
>chr19 16150928 gi|108081610|gb|DQ590356.1| Homo sapiens piRNA piR-57468, complete sequence U +
TGGTGGCTTCTTGTTCCTCATGACTGGT
>chr19 16150944 gi|108086626|gb|DQ593583.1| Homo sapiens piRNA piR-33695, complete sequence U +
CTCATGACTGGTGAGGTTGGGTGCCCTTGT
>chr19 16150970 gi|108090514|gb|DQ595610.1| Homo sapiens piRNA piR-61722, complete sequence U +
TTGTATTTTAATCCTGTGCCAACTGGGCCCC
>chr19 16151115 gi|108069398|gb|DQ581662.1| Homo sapiens piRNA piR-49774, complete sequence U +
TGATGAATGAATGATGATGTTGAGGCCAGGA
>chr19 16151115 gi|108069396|gb|DQ581661.1| Homo sapiens piRNA piR-49773, complete sequence U +
TGATGAATGAATGATGATGTTGAGGCCAG
>chr19 16151117 gi|108052872|gb|DQ571618.1| Homo sapiens piRNA piR-31730, complete sequence U +
ATGAATGAATGATGATGTTGAGGCCA
>chr19 16151118 gi|108064696|gb|DQ579204.1| Homo sapiens piRNA piR-47316, complete sequence U +
TGAATGAATGATGATGTTGAGGCCAGGAGT
>chr19 16151139 gi|108093714|gb|DQ597281.1| Homo sapiens piRNA piR-35347, complete sequence U +
GCCAGGAGTGAGAGGAAGGTCAGCAGGC
>chr19 16151147 gi|108066945|gb|DQ580366.1| Homo sapiens piRNA piR-48478, complete sequence U +
TGAGAGGAAGGTCAGCAGGCAGACAGGGC
>chr19 16151220 gi|108101341|gb|DQ601294.1| Homo sapiens piRNA piR-39360, complete sequence U +
TAGCGATAAAAAGGGGGAACAATTGG
>chr19 16151316 gi|108092521|gb|DQ596660.1| Homo sapiens piRNA piR-34726, complete sequence U +
GAGGAAGGCAGAACAAAGGAAATAAGAAG
>chr19 16151460 gi|108056816|gb|DQ575096.1| Homo sapiens piRNA piR-43208, complete sequence U +
TCCCACGAAGCACAACTAAAACCCTGGGC
>chr19 16151634 gi|108060764|gb|DQ577159.1| Homo sapiens piRNA piR-45271, complete sequence U +
TCTAAAAAGCTGAACTCCCAAGTAGAATGGT
>chr19 16151658 gi|108091646|gb|DQ596194.1| Homo sapiens piRNA piR-34260, complete sequence U +
GAATGGTGGCTCCAGGGACTGAGGGA
>chr19 16151755 gi|108082137|gb|DQ590883.1| Homo sapiens piRNA piR-57995, complete sequence U +
TGTATTTTATTCTTGAAAAATGCTGAG
>chr19 16153153 gi|108081277|gb|DQ590023.1| Homo sapiens piRNA piR-57135, complete sequence M +
TGGTCTCAAACTCCTGGGCTCAAGTGATC
