# Supplementary material for: proTRAC - a software for probabilistic piRNA cluster detection, visualization and analysis
Source: BMC Bioinformatics. 2012 Jan 10;13:5. doi: 10.1186/1471-2105-13-5 (PMC3293768; doi:10.1186/1471-2105-13-5)
Supplement: Additional file 4 — proTRAC results folder containing a picture and a FASTA file for each detected human cluster. After decompression, the folder can be opened as former session in proTRAC. Alternatively, each file can be opened separately with any standard text-editor or graphic-viewer respectively. [file 1471-2105-13-5-S4.ZIP › proTRAC_results_human/monodirectional_clusters/Cluster_163.fas]

>chr19 19850236 gi|108069288|gb|DQ581606.1| Homo sapiens piRNA piR-49718, complete sequence U -
TGATCTGGCAGCTGTTCGGAGATGTGCCT
>chr19 19852822 gi|108083960|gb|DQ592181.1| Homo sapiens piRNA piR-59293, complete sequence M +
TGTTAGCCAGGATGGTCTCGATCTCCTGA
>chr19 19852913 gi|108096517|gb|DQ598769.1| Homo sapiens piRNA piR-36835, complete sequence U -
TAAAATGTATAAAAGCAAGCTGTGGGCCAG
>chr19 19853063 gi|108069859|gb|DQ581901.1| Homo sapiens piRNA piR-50013, complete sequence U -
TGATGTCCCCAAGTGCCCCGCAAGGTC
>chr19 19853533 gi|108052976|gb|DQ571722.1| Homo sapiens piRNA piR-31834, complete sequence U -
ATGGCAGCTTTGTCTCACTGTAAGGCAACCC
>chr19 19853547 gi|108095296|gb|DQ598125.1| Homo sapiens piRNA piR-36191, complete sequence U -
GGGCACTGATCGATGGCAGCTTTGTCTCA
>chr19 19853547 gi|108052563|gb|DQ571309.1| Homo sapiens piRNA piR-31421, complete sequence U -
AGGGCACTGATCGATGGCAGCTTTGTCTCA
>chr19 19853548 gi|108095294|gb|DQ598124.1| Homo sapiens piRNA piR-36190, complete sequence U -
GGGCACTGATCGATGGCAGCTTTGTCTC
>chr19 19853548 gi|108052562|gb|DQ571308.1| Homo sapiens piRNA piR-31420, complete sequence U -
AGGGCACTGATCGATGGCAGCTTTGTCTC
>chr19 19853549 gi|108052560|gb|DQ571306.1| Homo sapiens piRNA piR-31418, complete sequence U -
AGGGCACTGATCGATGGCAGCTTTGTCT
>chr19 19853550 gi|108052559|gb|DQ571305.1| Homo sapiens piRNA piR-31417, complete sequence U -
AGGGCACTGATCGATGGCAGCTTTGTC
>chr19 19853670 gi|108057085|gb|DQ575233.1| Homo sapiens piRNA piR-43345, complete sequence U -
TCCCAGGGACAGCCTGTCTCTCCCACT
>chr19 19853752 gi|108066226|gb|DQ579981.1| Homo sapiens piRNA piR-48093, complete sequence U -
TGACTGCGGTTCTCAGTTTGGAGTTTGGTC
>chr19 19853754 gi|108066224|gb|DQ579980.1| Homo sapiens piRNA piR-48092, complete sequence U -
TGACTGCGGTTCTCAGTTTGGAGTTTGG
>chr19 19853808 gi|108054037|gb|DQ572783.1| Homo sapiens piRNA piR-40895, complete sequence U -
TCAAGTACTAGCCTCCAGGTGGGGTCCTGGT
>chr19 19853823 gi|108051545|gb|DQ570291.1| Homo sapiens piRNA piR-30403, complete sequence U -
ACACTGGACTTTGGTCAAGTACTAGCCTCC
>chr19 19853885 gi|108066151|gb|DQ579942.1| Homo sapiens piRNA piR-48054, complete sequence U -
TGACTGAACAGGCGTCTGTGACCTGGCCTC
>chr19 19853892 gi|108091937|gb|DQ596345.1| Homo sapiens piRNA piR-34411, complete sequence U -
GACCCTCTGACTGAACAGGCGTCTGTGACC
>chr19 19853956 gi|108058103|gb|DQ575758.1| Homo sapiens piRNA piR-43870, complete sequence U -
TCCGAGGCCCTGACGGGACTGAACCACAA
>chr19 19854106 gi|108089527|gb|DQ595094.1| Homo sapiens piRNA piR-61206, complete sequence U -
TTGCCACTCCTATATCCCTGCCCGTCTTGA
>chr19 19854300 gi|108054170|gb|DQ572916.1| Homo sapiens piRNA piR-41028, complete sequence U -
TCACACTGTCTCCAGCAAGTTGAGGTTTGC
>chr19 19854331 gi|108057802|gb|DQ575603.1| Homo sapiens piRNA piR-43715, complete sequence U -
TCCCTGAGATAGTCCTGGCTCATGCCCTGGC
>chr19 19854360 gi|108088443|gb|DQ594534.1| Homo sapiens piRNA piR-60646, complete sequence U -
TTCCTTCGGTTTGCCAGGGGGTGTCCCTATC
>chr19 19854360 gi|108059794|gb|DQ576646.1| Homo sapiens piRNA piR-44758, complete sequence U -
TCCTTCGGTTTGCCAGGGGGTGTCCCTATC
>chr19 19854361 gi|108088524|gb|DQ594576.1| Homo sapiens piRNA piR-60688, complete sequence U -
TTCGGTTTGCCAGGGGGTGTCCCTAT
>chr19 19854364 gi|108088441|gb|DQ594533.1| Homo sapiens piRNA piR-60645, complete sequence U -
TTCCTTCGGTTTGCCAGGGGGTGTCCC
>chr19 19854403 gi|108056820|gb|DQ575098.1| Homo sapiens piRNA piR-43210, complete sequence U -
TCCCACGATTCAGAGTTATGAATTCTCATC
>chr19 19854435 gi|108093026|gb|DQ596922.1| Homo sapiens piRNA piR-34988, complete sequence U -
GATGTGCAGTTTACCTAGGACCAGGCCTC
>chr19 19854455 gi|108066351|gb|DQ580047.1| Homo sapiens piRNA piR-48159, complete sequence U -
TGACTTGTTGGTTTTTCAGGGGATGTGCAG
>chr19 19854489 gi|108060403|gb|DQ576971.1| Homo sapiens piRNA piR-45083, complete sequence U -
TCGGAGCCTGAGGATTCTGGAAGTCTCCAG
>chr19 19854490 gi|108060401|gb|DQ576970.1| Homo sapiens piRNA piR-45082, complete sequence U -
TCGGAGCCTGAGGATTCTGGAAGTCTCCA
>chr19 19854577 gi|108053569|gb|DQ572315.1| Homo sapiens piRNA piR-40427, complete sequence U -
TATGGAGAATGCCTTTATACACGCTGTC
>chr19 19854580 gi|108070113|gb|DQ582035.1| Homo sapiens piRNA piR-32147, complete sequence U -
CACATCTATGGAGAATGCCTTTATACACGCT
>chr19 19854581 gi|108071270|gb|DQ582649.1| Homo sapiens piRNA piR-32761, complete sequence U -
CCACATCTATGGAGAATGCCTTTATACACGC
>chr19 19854589 gi|108079157|gb|DQ587903.1| Homo sapiens piRNA piR-55015, complete sequence U -
TGGCCCCACATCTATGGAGAATGCCTTT
>chr19 19854614 gi|108060075|gb|DQ576795.1| Homo sapiens piRNA piR-44907, complete sequence U -
TCGACATCCAGGAAGTGTGACCACACTTGG
>chr19 19854651 gi|108099428|gb|DQ600294.1| Homo sapiens piRNA piR-38360, complete sequence U -
TACCTCGTATTTCCACCAGTTCTCGGCCTT
>chr19 19854845 gi|108090416|gb|DQ595560.1| Homo sapiens piRNA piR-61672, complete sequence U -
TTGGTTCCTTACAATCCAACTAGTCCTGGAGC
>chr19 19854856 gi|108059091|gb|DQ576281.1| Homo sapiens piRNA piR-44393, complete sequence U -
TCCTCTGGCTTGGTTCCTTACAATCCAACT
>chr19 19855246 gi|108083557|gb|DQ591975.1| Homo sapiens piRNA piR-59087, complete sequence U -
TGTGGTTTCTTAGTGTATGGCTGACATCCA
>chr19 19855285 gi|108072409|gb|DQ583241.1| Homo sapiens piRNA piR-50353, complete sequence U -
TGCAAGCCTTAATTGACACTGCATTGTGGCC
>chr19 19855441 gi|108072309|gb|DQ583190.1| Homo sapiens piRNA piR-50302, complete sequence U -
TGCAACCAGGAAGGCACTCAGTCTATTGTGC
>chr19 19855752 gi|108061905|gb|DQ577746.1| Homo sapiens piRNA piR-45858, complete sequence U -
TCTGAGAATCTTCTGGGACATGTGGCAC
>chr19 19855832 gi|108082770|gb|DQ591516.1| Homo sapiens piRNA piR-58628, complete sequence U -
TGTGAGTGACGGTGAATCAAGCTGTGGAC
>chr19 19855838 gi|108087480|gb|DQ594026.1| Homo sapiens piRNA piR-60138, complete sequence U -
TTCAACTGTGAGTGACGGTGAATCAAGCT
>chr19 19855846 gi|108081601|gb|DQ590347.1| Homo sapiens piRNA piR-57459, complete sequence U -
TGGTGGCCTTCAACTGTGAGTGACGGTGA
>chr19 19855848 gi|108063153|gb|DQ578407.1| Homo sapiens piRNA piR-46519, complete sequence U -
TCTTGGTGGCCTTCAACTGTGAGTGACGGT
>chr19 19855858 gi|108089034|gb|DQ594838.1| Homo sapiens piRNA piR-60950, complete sequence U -
TTGAAGATTGTCTTGGTGGCCTTCAACTGT
>chr19 19855900 gi|108053453|gb|DQ572199.1| Homo sapiens piRNA piR-40311, complete sequence U -
TATGAAATGTTTTGGTGAAAGTGGATTTT
>chr19 19855960 gi|108055494|gb|DQ574240.1| Homo sapiens piRNA piR-42352, complete sequence U -
TCCAATTCCAGGTCCAGATGATGCGCAGAAT
>chr19 19855962 gi|108055493|gb|DQ574239.1| Homo sapiens piRNA piR-42351, complete sequence U -
TCCAATTCCAGGTCCAGATGATGCGCAGA
>chr19 19856120 gi|108082654|gb|DQ591400.1| Homo sapiens piRNA piR-58512, complete sequence U -
TGTGACCCGCGAATATTGTTGCCTTGGAA
>chr19 19856126 gi|108079856|gb|DQ588602.1| Homo sapiens piRNA piR-55714, complete sequence U -
TGGGAATGTGACCCGCGAATATTGTTGCC
>chr19 19856137 gi|108075573|gb|DQ584913.1| Homo sapiens piRNA piR-52025, complete sequence U -
TGCCTATGAATATGGGAATGTGACCCGCGA
>chr19 19856251 gi|108075688|gb|DQ584972.1| Homo sapiens piRNA piR-52084, complete sequence U -
TGCCTCGCTTGAATGTTCAAGCCAACAGCGA
>chr19 19856401 gi|108091745|gb|DQ596245.1| Homo sapiens piRNA piR-34311, complete sequence U -
GACACTGACCAGCTCCTGGACCTTGGGGCA
>chr19 19856404 gi|108079881|gb|DQ588627.1| Homo sapiens piRNA piR-55739, complete sequence U -
TGGGACACTGACCAGCTCCTGGACCTTGGG
>chr19 19856418 gi|108092555|gb|DQ596677.1| Homo sapiens piRNA piR-34743, complete sequence U -
GAGGACCACTTTGGGACACTGACCAGC
>chr19 19856443 gi|108091072|gb|DQ595898.1| Homo sapiens piRNA piR-62010, complete sequence U -
TTTGGCAACTTGTCAAAAATGCCTCCTGGGA
>chr19 19856443 gi|108078740|gb|DQ587486.1| Homo sapiens piRNA piR-54598, complete sequence U -
TGGCAACTTGTCAAAAATGCCTCCTGGGA
>chr19 19856475 gi|108088532|gb|DQ594580.1| Homo sapiens piRNA piR-60692, complete sequence U -
TTCGTGACAAGAGCGACGTCCATCGGGTA
>chr19 19856478 gi|108055189|gb|DQ573935.1| Homo sapiens piRNA piR-42047, complete sequence U -
TCATTTCGTGACAAGAGCGACGTCCATCGG
>chr19 19856913 gi|108092809|gb|DQ596813.1| Homo sapiens piRNA piR-34879, complete sequence U -
GAGTCCAGAGAGATTCCTGTAGCGAGT
>chr19 19856917 gi|108064931|gb|DQ579326.1| Homo sapiens piRNA piR-47438, complete sequence U -
TGACAAGGAGTCCAGAGAGATTCCTGTAGC
>chr19 19857036 gi|108066949|gb|DQ580368.1| Homo sapiens piRNA piR-48480, complete sequence U -
TGAGAGGACTGATGTCATTGAGGAGGCCTG
>chr19 19857069 gi|108051399|gb|DQ570145.1| Homo sapiens piRNA piR-30257, complete sequence U -
AAGGATGTCACCTGGGAGGGCTGAGGTC
>chr19 19857089 gi|108072387|gb|DQ583230.1| Homo sapiens piRNA piR-50342, complete sequence U -
TGCAAGAGTCAGAGTCACCATGGAAGGATGT
>chr19 19857358 gi|108065727|gb|DQ579724.1| Homo sapiens piRNA piR-47836, complete sequence U -
TGACCCACAGCAGGCAACATCCTAGA
>chr19 19857423 gi|108062318|gb|DQ577963.1| Homo sapiens piRNA piR-46075, complete sequence U -
TCTGCTGATGGGGATGAGAGGCATCTAACT
>chr19 19857525 gi|108070795|gb|DQ582395.1| Homo sapiens piRNA piR-32507, complete sequence U -
CAGGAGGACCCTCAGGGAGGTGAGCGTTGC
>chr19 19857584 gi|108087883|gb|DQ594236.1| Homo sapiens piRNA piR-60348, complete sequence U -
TTCATCTGCCTGTCTGAGGGTGACGAGGAC
>chr19 19857609 gi|108086013|gb|DQ593259.1| Homo sapiens piRNA piR-33371, complete sequence U -
CGATGAGGAAGCATTACTGTCTGGGTTTCAT
>chr19 19857614 gi|108093999|gb|DQ597434.1| Homo sapiens piRNA piR-35500, complete sequence U -
GCGATGAGGAAGCATTACTGTCTGGGT
>chr19 19857628 gi|108054863|gb|DQ573609.1| Homo sapiens piRNA piR-41721, complete sequence U -
TCAGGCTAGGGGACATGCGATGAGGAAGC
>chr19 19857661 gi|108095446|gb|DQ598202.1| Homo sapiens piRNA piR-36268, complete sequence U -
GGGGTGCATTACTGTCTTCTGGACATTCAT
>chr19 19857662 gi|108095444|gb|DQ598201.1| Homo sapiens piRNA piR-36267, complete sequence U -
GGGGTGCATTACTGTCTTCTGGACATTCA
>chr19 19857665 gi|108080596|gb|DQ589342.1| Homo sapiens piRNA piR-56454, complete sequence U -
TGGGGGTGCATTACTGTCTTCTGGACAT
>chr19 19857998 gi|108061687|gb|DQ577634.1| Homo sapiens piRNA piR-45746, complete sequence U -
TCTCTGGAGCCTGGCACAATTTGAACTGC
>chr19 19858100 gi|108069210|gb|DQ581564.1| Homo sapiens piRNA piR-49676, complete sequence U -
TGATCCCCAAGCCTCTGGGGAAGAGCCAAGGG
>chr19 19858206 gi|108051713|gb|DQ570459.1| Homo sapiens piRNA piR-30571, complete sequence U -
ACCCAACTACAATCCCATGGAGAACCCCAC
>chr19 19858272 gi|108093790|gb|DQ597321.1| Homo sapiens piRNA piR-35387, complete sequence U -
GCCCAGCTCAGCCAGAGCCCAGTCCCCGTC
>chr19 19858305 gi|108085609|gb|DQ593036.1| Homo sapiens piRNA piR-33148, complete sequence U -
CCGCATGGACCTTCGGTGGACACACTTCCC
>chr19 19858440 gi|108059290|gb|DQ576385.1| Homo sapiens piRNA piR-44497, complete sequence U -
TCCTGATGGGAGGAGCAGAGGTGCTCAGGGC
>chr19 19858441 gi|108059288|gb|DQ576384.1| Homo sapiens piRNA piR-44496, complete sequence U -
TCCTGATGGGAGGAGCAGAGGTGCTCAGGG
>chr19 19858474 gi|108051179|gb|DQ569925.1| Homo sapiens piRNA piR-30037, complete sequence U -
AAACGTGGAATTCTGGGCATGCAGCTCATCC
>chr19 19858475 gi|108096633|gb|DQ598828.1| Homo sapiens piRNA piR-36894, complete sequence U -
TAAACGTGGAATTCTGGGCATGCAGCTCATC
>chr19 19858477 gi|108096629|gb|DQ598826.1| Homo sapiens piRNA piR-36892, complete sequence U -
TAAACGTGGAATTCTGGGCATGCAGCTCA
>chr19 19858478 gi|108081910|gb|DQ590656.1| Homo sapiens piRNA piR-57768, complete sequence U -
TGTAAACGTGGAATTCTGGGCATGCAGCTC
>chr19 19858671 gi|108061289|gb|DQ577428.1| Homo sapiens piRNA piR-45540, complete sequence U -
TCTCAGGTGTTGCCTGGCTTGTGTGCCCT
>chr19 19858687 gi|108083421|gb|DQ591899.1| Homo sapiens piRNA piR-59011, complete sequence U -
TGTGGGATGCCCCCTCTCAGGTGTTGC
>chr19 19858724 gi|108087983|gb|DQ594295.1| Homo sapiens piRNA piR-60407, complete sequence U -
TTCCAAGTGGAGACCTGGCCCGTTCTGCCC
>chr19 19858792 gi|108051895|gb|DQ570641.1| Homo sapiens piRNA piR-30753, complete sequence U -
ACTCATCTCAGCAGGGATGTAGCTCCTGGA
>chr19 19858793 gi|108092077|gb|DQ596421.1| Homo sapiens piRNA piR-34487, complete sequence U -
GACTCATCTCAGCAGGGATGTAGCTCCTGG
>chr19 19858829 gi|108080704|gb|DQ589450.1| Homo sapiens piRNA piR-56562, complete sequence U -
TGGGTCAGAAGAGGTCTTGCAGCTCCTCAT
>chr19 19858857 gi|108080128|gb|DQ588874.1| Homo sapiens piRNA piR-55986, complete sequence U -
TGGGATGAGCTGCCACCATGAGGCTG
>chr19 19858899 gi|108093782|gb|DQ597317.1| Homo sapiens piRNA piR-35383, complete sequence U -
GCCCACTGTGGTTTCAGTCCCCTGGAGTGC
>chr19 19858989 gi|108062855|gb|DQ578253.1| Homo sapiens piRNA piR-46365, complete sequence U -
TCTTCAGGCTGAACCCGAAGGGGATCTGTG
>chr19 19858992 gi|108087887|gb|DQ594238.1| Homo sapiens piRNA piR-60350, complete sequence U -
TTCATCTTCAGGCTGAACCCGAAGGGGATCT
>chr19 19859010 gi|108089558|gb|DQ595110.1| Homo sapiens piRNA piR-61222, complete sequence U -
TTGCCATTATTGCATGCTTCATCTTCAGGC
>chr19 19859036 gi|108082552|gb|DQ591298.1| Homo sapiens piRNA piR-58410, complete sequence U -
TGTGAACCTCGAAGGCCGTGGGCGCCATTGC
>chr19 19859036 gi|108063978|gb|DQ578828.1| Homo sapiens piRNA piR-46940, complete sequence U -
TGAACCTCGAAGGCCGTGGGCGCCATTGC
>chr19 19859445 gi|108087923|gb|DQ594258.1| Homo sapiens piRNA piR-60370, complete sequence U -
TTCATGGTCGCTCAAGGGACAGGAAGGGC
>chr19 19859455 gi|108079893|gb|DQ588639.1| Homo sapiens piRNA piR-55751, complete sequence U -
TGGGACAGGTTCATGGTCGCTCAAGGGA
>chr19 19859641 gi|108060059|gb|DQ576787.1| Homo sapiens piRNA piR-44899, complete sequence U -
TCGAATGCTCCAGAGGATGACTTAGGAGA
>chr19 19859648 gi|108055685|gb|DQ574431.1| Homo sapiens piRNA piR-42543, complete sequence U -
TCCACTATCGAATGCTCCAGAGGATGACT
>chr19 19859649 gi|108061403|gb|DQ577486.1| Homo sapiens piRNA piR-45598, complete sequence U -
TCTCCACTATCGAATGCTCCAGAGGATGAC
>chr19 19859741 gi|108075062|gb|DQ584638.1| Homo sapiens piRNA piR-51750, complete sequence U -
TGCCCAGAAGCTGCTTAGTGTAGAGGAGGA
>chr19 19859765 gi|108056113|gb|DQ574736.1| Homo sapiens piRNA piR-42848, complete sequence U -
TCCAGTACATATGCGCTCAGCACCTGCCCA
>chr19 19859766 gi|108082323|gb|DQ591069.1| Homo sapiens piRNA piR-58181, complete sequence U -
TGTCCAGTACATATGCGCTCAGCACCTGCCC
>chr19 19859875 gi|108060145|gb|DQ576835.1| Homo sapiens piRNA piR-44947, complete sequence U -
TCGATGTTGGGATGGTGGTTAGGGAGCT
>chr19 19859882 gi|108093534|gb|DQ597186.1| Homo sapiens piRNA piR-35252, complete sequence U -
GCATCTGTCGATGTTGGGATGGTGGTTA
>chr19 19859933 gi|108075296|gb|DQ584760.1| Homo sapiens piRNA piR-51872, complete sequence U -
TGCCCTGACGTCCTTGGAGGGGGATTCTGGA
>chr19 19859968 gi|108051926|gb|DQ570672.1| Homo sapiens piRNA piR-30784, complete sequence U -
ACTGATTCTCTTTTTCCCCTGGCTCAAGGC
>chr19 19860026 gi|108079392|gb|DQ588138.1| Homo sapiens piRNA piR-55250, complete sequence U -
TGGCTCTGGCCAGGGCTCCTATCCGTGTC
>chr19 19860078 gi|108056379|gb|DQ574871.1| Homo sapiens piRNA piR-42983, complete sequence U -
TCCATGCCTGGACGGGACCATTCCCACACCT
>chr19 19860080 gi|108056377|gb|DQ574870.1| Homo sapiens piRNA piR-42982, complete sequence U -
TCCATGCCTGGACGGGACCATTCCCACAC
>chr19 19860140 gi|108055586|gb|DQ574332.1| Homo sapiens piRNA piR-42444, complete sequence U -
TCCACAGTGGGTGAGATGGTCCCAGGCAC
>chr19 19860142 gi|108061393|gb|DQ577481.1| Homo sapiens piRNA piR-45593, complete sequence U -
TCTCCACAGTGGGTGAGATGGTCCCAGGC
>chr19 19860161 gi|108074328|gb|DQ584257.1| Homo sapiens piRNA piR-51369, complete sequence U -
TGCCACCTCACACAAGACACTATCTCCACAGT
>chr19 19860308 gi|108070291|gb|DQ582131.1| Homo sapiens piRNA piR-32243, complete sequence U -
CACGTCACTCCTGGGGCTGTGGCTTAGGA
>chr19 19860363 gi|108054186|gb|DQ572932.1| Homo sapiens piRNA piR-41044, complete sequence U -
TCACAGAGCAAGAGGTGTGTGGATCCCTCA
>chr19 19860364 gi|108054185|gb|DQ572931.1| Homo sapiens piRNA piR-41043, complete sequence U -
TCACAGAGCAAGAGGTGTGTGGATCCCTC
>chr19 19860367 gi|108069095|gb|DQ581505.1| Homo sapiens piRNA piR-49617, complete sequence U -
TGATCACAGAGCAAGAGGTGTGTGGATCC
>chr19 19860367 gi|108054184|gb|DQ572930.1| Homo sapiens piRNA piR-41042, complete sequence U -
TCACAGAGCAAGAGGTGTGTGGATCC
>chr19 19860368 gi|108077183|gb|DQ585929.1| Homo sapiens piRNA piR-53041, complete sequence U -
TGCTGATCACAGAGCAAGAGGTGTGTGGATC
>chr19 19860368 gi|108069093|gb|DQ581504.1| Homo sapiens piRNA piR-49616, complete sequence U -
TGATCACAGAGCAAGAGGTGTGTGGATC
>chr19 19860369 gi|108086999|gb|DQ593777.1| Homo sapiens piRNA piR-33889, complete sequence U -
CTGCTGATCACAGAGCAAGAGGTGTGTGGAT
>chr19 19860370 gi|108086995|gb|DQ593775.1| Homo sapiens piRNA piR-33887, complete sequence U -
CTGCTGATCACAGAGCAAGAGGTGTGTGGA
>chr19 19860370 gi|108077182|gb|DQ585928.1| Homo sapiens piRNA piR-53040, complete sequence U -
TGCTGATCACAGAGCAAGAGGTGTGTGGA
>chr19 19860371 gi|108086993|gb|DQ593774.1| Homo sapiens piRNA piR-33886, complete sequence U -
CTGCTGATCACAGAGCAAGAGGTGTGTGG
>chr19 19860374 gi|108070865|gb|DQ582429.1| Homo sapiens piRNA piR-32541, complete sequence U -
CAGGCTGCTGATCACAGAGCAAGAGGTGTG
>chr19 19860375 gi|108073375|gb|DQ583759.1| Homo sapiens piRNA piR-50871, complete sequence U -
TGCAGGCTGCTGATCACAGAGCAAGAGGTGT
>chr19 19860481 gi|108055449|gb|DQ574195.1| Homo sapiens piRNA piR-42307, complete sequence U -
TCCAAGTCCATTAAGTCCTCACAAGGCTG
>chr19 19860545 gi|108080798|gb|DQ589544.1| Homo sapiens piRNA piR-56656, complete sequence U -
TGGGTGCCAAGGACCCTCGATTGGGTTTGGC
>chr19 19860546 gi|108080797|gb|DQ589543.1| Homo sapiens piRNA piR-56655, complete sequence U -
TGGGTGCCAAGGACCCTCGATTGGGTTTGG
>chr19 19860569 gi|108071424|gb|DQ582729.1| Homo sapiens piRNA piR-32841, complete sequence U -
CCAGGGTATGCTCACAGAGGCCTGGGTGC
>chr19 19860751 gi|108075302|gb|DQ584763.1| Homo sapiens piRNA piR-51875, complete sequence U -
TGCCCTGAGCTTTCTGGAAGCTCCTTCGTGC
>chr19 19860753 gi|108077239|gb|DQ585985.1| Homo sapiens piRNA piR-53097, complete sequence U -
TGCTGCCCTGAGCTTTCTGGAAGCTCCTTCGT
>chr19 19860782 gi|108063946|gb|DQ578812.1| Homo sapiens piRNA piR-46924, complete sequence U -
TGAACCCTCAGGATCCCCAGAGAGCAACCTGC
>chr19 19860876 gi|108087422|gb|DQ593996.1| Homo sapiens piRNA piR-60108, complete sequence U -
TTCAAAATTGCACAATGGGAACCACGGGC
>chr19 19861042 gi|108072486|gb|DQ583280.1| Homo sapiens piRNA piR-50392, complete sequence U -
TGCAAGTGCCCCCATGCAAGGGACTTATCTC
>chr19 19861068 gi|108055173|gb|DQ573919.1| Homo sapiens piRNA piR-42031, complete sequence U -
TCATTGCCCACCAAGAGGGGTCCGATGCAA
>chr19 19861077 gi|108074858|gb|DQ584531.1| Homo sapiens piRNA piR-51643, complete sequence U -
TGCCATGCTAGTCATTGCCCACCAAGAGGGGT
>chr19 19861086 gi|108059776|gb|DQ576637.1| Homo sapiens piRNA piR-44749, complete sequence U -
TCCTTCCATGCCATGCTAGTCATTGCCCACC
>chr19 19861268 gi|108082274|gb|DQ591020.1| Homo sapiens piRNA piR-58132, complete sequence U -
TGTCCAACAAGTCAAATCAGAGGCCACAGG
>chr19 19861420 gi|108053124|gb|DQ571870.1| Homo sapiens piRNA piR-31982, complete sequence U -
CAACAACCGGGTGAGGTGTGCCATGTCCCC
>chr19 19861421 gi|108053123|gb|DQ571869.1| Homo sapiens piRNA piR-31981, complete sequence U -
CAACAACCGGGTGAGGTGTGCCATGTCCC
>chr19 19861423 gi|108098350|gb|DQ599721.1| Homo sapiens piRNA piR-37787, complete sequence U -
TACAACAACCGGGTGAGGTGTGCCATGTC
>chr19 19861423 gi|108095730|gb|DQ598346.1| Homo sapiens piRNA piR-36412, complete sequence U -
GTACAACAACCGGGTGAGGTGTGCCATGTC
>chr19 19861424 gi|108098348|gb|DQ599720.1| Homo sapiens piRNA piR-37786, complete sequence U -
TACAACAACCGGGTGAGGTGTGCCATGT
>chr19 19861426 gi|108081012|gb|DQ589758.1| Homo sapiens piRNA piR-56870, complete sequence U -
TGGTACAACAACCGGGTGAGGTGTGCCAT
>chr19 19861429 gi|108051251|gb|DQ569997.1| Homo sapiens piRNA piR-30109, complete sequence U -
AAATGGTACAACAACCGGGTGAGGTGTGC
>chr19 19861430 gi|108063719|gb|DQ578696.1| Homo sapiens piRNA piR-46808, complete sequence U -
TGAAATGGTACAACAACCGGGTGAGGTGTG
>chr19 19861435 gi|108065841|gb|DQ579782.1| Homo sapiens piRNA piR-47894, complete sequence U -
TGACCTGAAATGGTACAACAACCGGGTGAG
>chr19 19861534 gi|108054510|gb|DQ573256.1| Homo sapiens piRNA piR-41368, complete sequence U -
TCACTGTAGCCATGGACGCTCTTGAGCAGC
>chr19 19861563 gi|108093227|gb|DQ597024.1| Homo sapiens piRNA piR-35090, complete sequence U -
GCACAGATGAGGCTGGGAAGAGGCCACAGT
>chr19 19861713 gi|108077710|gb|DQ586456.1| Homo sapiens piRNA piR-53568, complete sequence U -
TGGAAAGTGTCAGGAAGGGGTCTCAAGGA
>chr19 19861757 gi|108086784|gb|DQ593666.1| Homo sapiens piRNA piR-33778, complete sequence U -
CTGAAAGGTATTCAGTGGTGGCACGTGCTGC
>chr19 19861757 gi|108063604|gb|DQ578637.1| Homo sapiens piRNA piR-46749, complete sequence U -
TGAAAGGTATTCAGTGGTGGCACGTGCTGC
>chr19 19861759 gi|108086782|gb|DQ593665.1| Homo sapiens piRNA piR-33777, complete sequence U -
CTGAAAGGTATTCAGTGGTGGCACGTGCT
>chr19 19861760 gi|108086780|gb|DQ593664.1| Homo sapiens piRNA piR-33776, complete sequence U -
CTGAAAGGTATTCAGTGGTGGCACGTGC
>chr19 19861761 gi|108086778|gb|DQ593663.1| Homo sapiens piRNA piR-33775, complete sequence U -
CTGAAAGGTATTCAGTGGTGGCACGTG
>chr19 19861784 gi|108075456|gb|DQ584847.1| Homo sapiens piRNA piR-51959, complete sequence U -
TGCCGTCTGAAGCCTGCACCGGCTGCTGA
>chr19 19861826 gi|108074352|gb|DQ584269.1| Homo sapiens piRNA piR-51381, complete sequence U -
TGCCACGAAAGAGCTGCTGAGGCCACGGC
>chr19 19861829 gi|108081838|gb|DQ590584.1| Homo sapiens piRNA piR-57696, complete sequence U -
TGGTTGCCACGAAAGAGCTGCTGAGGCCAC
>chr19 19861831 gi|108059570|gb|DQ576530.1| Homo sapiens piRNA piR-44642, complete sequence U -
TCCTGGTTGCCACGAAAGAGCTGCTGAGGCC
>chr19 19861841 gi|108066266|gb|DQ580002.1| Homo sapiens piRNA piR-48114, complete sequence U -
TGACTGTCCTGGTTGCCACGAAAGAGC
>chr19 19861842 gi|108066264|gb|DQ580001.1| Homo sapiens piRNA piR-48113, complete sequence U -
TGACTGTCCTGGTTGCCACGAAAGAG
>chr19 19861846 gi|108054493|gb|DQ573239.1| Homo sapiens piRNA piR-41351, complete sequence U -
TCACTGCCCTGACTGTCCTGGTTGCCACGAA
>chr19 19861852 gi|108087866|gb|DQ594227.1| Homo sapiens piRNA piR-60339, complete sequence U -
TTCATCACTGCCCTGACTGTCCTGGTTGC
>chr19 19861868 gi|108095895|gb|DQ598434.1| Homo sapiens piRNA piR-36500, complete sequence U -
GTCCTAGGCATCATCACTTCATCACTGCCC
>chr19 19861870 gi|108060642|gb|DQ577095.1| Homo sapiens piRNA piR-45207, complete sequence U -
TCGTCCTAGGCATCATCACTTCATCACTGC
>chr19 19861901 gi|108055611|gb|DQ574357.1| Homo sapiens piRNA piR-42469, complete sequence U -
TCCACCATCACGGAGCTGCCATCCCACTT
>chr19 19861934 gi|108067840|gb|DQ580829.1| Homo sapiens piRNA piR-48941, complete sequence U -
TGAGGACCAGGTGTGAACCGCCACTAGG
>chr19 19862018 gi|108086851|gb|DQ593700.1| Homo sapiens piRNA piR-33812, complete sequence U -
CTGACTTGACAGGTGGGGAAGCGGTT
>chr19 19862059 gi|108059743|gb|DQ576619.1| Homo sapiens piRNA piR-44731, complete sequence U -
TCCTTCACAGAGCCCAACGCCTCGCCAAGC
>chr19 19862140 gi|108081120|gb|DQ589866.1| Homo sapiens piRNA piR-56978, complete sequence U -
TGGTAGTGCACTGGAAGGAGTAGGGGTTC
>chr19 19862172 gi|108093861|gb|DQ597359.1| Homo sapiens piRNA piR-35425, complete sequence U -
GCCCTTGAACTTGTTCTACTGAGCGGTGT
>chr19 19862172 gi|108075337|gb|DQ584781.1| Homo sapiens piRNA piR-51893, complete sequence U -
TGCCCTTGAACTTGTTCTACTGAGCGGTGT
>chr19 19862173 gi|108075335|gb|DQ584780.1| Homo sapiens piRNA piR-51892, complete sequence U -
TGCCCTTGAACTTGTTCTACTGAGCGGTG
>chr19 19862177 gi|108055104|gb|DQ573850.1| Homo sapiens piRNA piR-41962, complete sequence U -
TCATGCCCTTGAACTTGTTCTACTGAGC
>chr19 19862216 gi|108075957|gb|DQ585114.1| Homo sapiens piRNA piR-52226, complete sequence U -
TGCCTGTGCGTGGTCACCAGCTTGCAGGA
>chr19 19862247 gi|108055455|gb|DQ574201.1| Homo sapiens piRNA piR-42313, complete sequence U -
TCCAAGTGCTTGTTGCGCCGTGCACTGGGA
>chr19 19862248 gi|108055454|gb|DQ574200.1| Homo sapiens piRNA piR-42312, complete sequence U -
TCCAAGTGCTTGTTGCGCCGTGCACTGGG
>chr19 19862249 gi|108055453|gb|DQ574199.1| Homo sapiens piRNA piR-42311, complete sequence U -
TCCAAGTGCTTGTTGCGCCGTGCACTGG
>chr19 19862298 gi|108102301|gb|DQ601796.1| Homo sapiens piRNA piR-39862, complete sequence U -
TAGGTGGGGCACAGACATAGCCAGGAATGTC
>chr19 19862347 gi|108089868|gb|DQ595268.1| Homo sapiens piRNA piR-61380, complete sequence U -
TTGGAGATGAAGTCCTCCTGGAAGCAGCT
>chr19 19862356 gi|108099509|gb|DQ600337.1| Homo sapiens piRNA piR-38403, complete sequence U -
TACCTGTGCTTGGAGATGAAGTCCTCCTG
>chr19 19862361 gi|108060925|gb|DQ577241.1| Homo sapiens piRNA piR-45353, complete sequence U -
TCTACCTGTGCTTGGAGATGAAGTCC
>chr19 19862431 gi|108070748|gb|DQ582370.1| Homo sapiens piRNA piR-32482, complete sequence U -
CAGGAAGTGCTGGAGGACGTGGCACTGCGC
>chr19 19862438 gi|108070111|gb|DQ582034.1| Homo sapiens piRNA piR-32146, complete sequence U -
CACATCAGGAAGTGCTGGAGGACGTGGC
>chr19 19862500 gi|108074745|gb|DQ584473.1| Homo sapiens piRNA piR-51585, complete sequence U -
TGCCATACAGAAGGCCTTCCTCTTGC
>chr19 19862631 gi|108071061|gb|DQ582533.1| Homo sapiens piRNA piR-32645, complete sequence U -
CATGACCAGGCCACGTATCCAGTGTTCGT
>chr19 19862633 gi|108057218|gb|DQ575302.1| Homo sapiens piRNA piR-43414, complete sequence U -
TCCCATGACCAGGCCACGTATCCAGTGTTC
>chr19 19862697 gi|108052732|gb|DQ571478.1| Homo sapiens piRNA piR-31590, complete sequence U -
AGTGCTCAGGGTCAGGAACGAGCTGG
>chr19 19862812 gi|108075459|gb|DQ584849.1| Homo sapiens piRNA piR-51961, complete sequence U -
TGCCGTGAACTCCATGCCCTGTGGCTGAGC
>chr19 19862952 gi|108090483|gb|DQ595594.1| Homo sapiens piRNA piR-61706, complete sequence U -
TTGTAGGCACCTCCGGTGAAGGTTGATGG
>chr19 19862973 gi|108079746|gb|DQ588492.1| Homo sapiens piRNA piR-55604, complete sequence U -
TGGGAAGAGCTTGACGATGGTATTGTAGGC
>chr19 19862974 gi|108079745|gb|DQ588491.1| Homo sapiens piRNA piR-55603, complete sequence U -
TGGGAAGAGCTTGACGATGGTATTGTAGG
>chr19 19862981 gi|108093644|gb|DQ597243.1| Homo sapiens piRNA piR-35309, complete sequence U -
GCCAATCTGGGAAGAGCTTGACGATGGTA
>chr19 19862982 gi|108094934|gb|DQ597937.1| Homo sapiens piRNA piR-36003, complete sequence U -
GGCCAATCTGGGAAGAGCTTGACGATGGT
>chr19 19862984 gi|108080313|gb|DQ589059.1| Homo sapiens piRNA piR-56171, complete sequence U -
TGGGCCAATCTGGGAAGAGCTTGACGATG
>chr19 19862985 gi|108080312|gb|DQ589058.1| Homo sapiens piRNA piR-56170, complete sequence U -
TGGGCCAATCTGGGAAGAGCTTGACGAT
>chr19 19862995 gi|108056066|gb|DQ574711.1| Homo sapiens piRNA piR-42823, complete sequence U -
TCCAGGTCCTGTCTGGGCCAATCTGGGAAGA
>chr19 19863048 gi|108079869|gb|DQ588615.1| Homo sapiens piRNA piR-55727, complete sequence U -
TGGGAATTTGATGCGTTGCTGCTTGGACAG
>chr19 19863049 gi|108079868|gb|DQ588614.1| Homo sapiens piRNA piR-55726, complete sequence U -
TGGGAATTTGATGCGTTGCTGCTTGGACA
>chr19 19863049 gi|108062465|gb|DQ578052.1| Homo sapiens piRNA piR-46164, complete sequence U -
TCTGGGAATTTGATGCGTTGCTGCTTGGACA
>chr19 19863050 gi|108079867|gb|DQ588613.1| Homo sapiens piRNA piR-55725, complete sequence U -
TGGGAATTTGATGCGTTGCTGCTTGGAC
>chr19 19863053 gi|108082482|gb|DQ591228.1| Homo sapiens piRNA piR-58340, complete sequence U -
TGTCTGGGAATTTGATGCGTTGCTGCTTG
>chr19 19863054 gi|108082481|gb|DQ591227.1| Homo sapiens piRNA piR-58339, complete sequence U -
TGTCTGGGAATTTGATGCGTTGCTGCTT
>chr19 19863058 gi|108092614|gb|DQ596707.1| Homo sapiens piRNA piR-34773, complete sequence U -
GAGGATGTCTGGGAATTTGATGCGTTGCT
>chr19 19863087 gi|108092137|gb|DQ596453.1| Homo sapiens piRNA piR-34519, complete sequence U -
GACTTTGGTAAGAGCTCCTCTGTGAACGTG
>chr19 19863087 gi|108051954|gb|DQ570700.1| Homo sapiens piRNA piR-30812, complete sequence U -
ACTTTGGTAAGAGCTCCTCTGTGAACGTG
>chr19 19863152 gi|108059144|gb|DQ576309.1| Homo sapiens piRNA piR-44421, complete sequence U -
TCCTGAACGCCATCAGCCCCCGCACCTCC
>chr19 19863175 gi|108093607|gb|DQ597224.1| Homo sapiens piRNA piR-35290, complete sequence U -
GCCAAAGAACTCGTGTCCCACGCTCCTGA
>chr19 19863187 gi|108090806|gb|DQ595761.1| Homo sapiens piRNA piR-61873, complete sequence U -
TTTCAGCCAAAGTGGCCAAAGAACTCGTGTC
>chr19 19863194 gi|108081381|gb|DQ590127.1| Homo sapiens piRNA piR-57239, complete sequence U -
TGGTGAATTTCAGCCAAAGTGGCCAAAGAAC
>chr19 19863196 gi|108081380|gb|DQ590126.1| Homo sapiens piRNA piR-57238, complete sequence M -
TGGTGAATTTCAGCCAAAGTGGCCAAAGA
>chr19 19863196 gi|108064857|gb|DQ579288.1| Homo sapiens piRNA piR-47400, complete sequence M -
TGAATTTCAGCCAAAGTGGCCAAAGA
>chr19 19863198 gi|108092332|gb|DQ596563.1| Homo sapiens piRNA piR-34629, complete sequence U -
GAGATGGTGAATTTCAGCCAAAGTGGCCAAA
>chr19 19863210 gi|108060069|gb|DQ576792.1| Homo sapiens piRNA piR-44904, complete sequence U -
TCGAATTGGATGGAGATGGTGAATTTCAGCC
>chr19 19863211 gi|108060067|gb|DQ576791.1| Homo sapiens piRNA piR-44903, complete sequence U -
TCGAATTGGATGGAGATGGTGAATTTCAGC
>chr19 19863251 gi|108080976|gb|DQ589722.1| Homo sapiens piRNA piR-56834, complete sequence U -
TGGTAAAAAGTGCTGCATCTATGATCTCA
>chr19 19863252 gi|108080975|gb|DQ589721.1| Homo sapiens piRNA piR-56833, complete sequence U -
TGGTAAAAAGTGCTGCATCTATGATCTC
>chr19 19863252 gi|108062543|gb|DQ578093.1| Homo sapiens piRNA piR-46205, complete sequence U -
TCTGGTAAAAAGTGCTGCATCTATGATCTC
>chr19 19863254 gi|108080974|gb|DQ589720.1| Homo sapiens piRNA piR-56832, complete sequence U -
TGGTAAAAAGTGCTGCATCTATGATC
>chr19 19863357 gi|108064101|gb|DQ578891.1| Homo sapiens piRNA piR-47003, complete sequence U -
TGAACTGGAAAAAGTCCCCAATCCAACATCC
>chr19 19863525 gi|108099573|gb|DQ600369.1| Homo sapiens piRNA piR-38435, complete sequence U -
TACGAAGTTACAACACGTGGTTCCATCGCC
>chr19 19863542 gi|108056208|gb|DQ574785.1| Homo sapiens piRNA piR-42897, complete sequence U -
TCCATAGTATGGATGCCTACGAAGTTACAA
>chr19 19864736 gi|108081794|gb|DQ590540.1| Homo sapiens piRNA piR-57652, complete sequence U -
TGGTTATTGGGGCCTAGTCTGTAGATGTC
>chr19 19865851 gi|108079115|gb|DQ587861.1| Homo sapiens piRNA piR-54973, complete sequence U -
TGGCCAGTCAGAACTTCATCAGTTAAGGACC
>chr19 19866246 gi|108081212|gb|DQ589958.1| Homo sapiens piRNA piR-57070, complete sequence U -
TGGTCAGTCAGAACCTCGTCATTTAAGGCC
