# Supplementary material for: proTRAC - a software for probabilistic piRNA cluster detection, visualization and analysis
Source: BMC Bioinformatics. 2012 Jan 10;13:5. doi: 10.1186/1471-2105-13-5 (PMC3293768; doi:10.1186/1471-2105-13-5)
Supplement: Additional file 4 — proTRAC results folder containing a picture and a FASTA file for each detected human cluster. After decompression, the folder can be opened as former session in proTRAC. Alternatively, each file can be opened separately with any standard text-editor or graphic-viewer respectively. [file 1471-2105-13-5-S4.ZIP › proTRAC_results_human/monodirectional_clusters/Cluster_164.fas]

>chr19 35301735 gi|108082655|gb|DQ591401.1| Homo sapiens piRNA piR-58513, complete sequence U -
TGTGACCGCATTTGGAGATGGAACCC
>chr19 35301736 gi|108054595|gb|DQ573341.1| Homo sapiens piRNA piR-41453, complete sequence U -
TCAGAATGTGACCGCATTTGGAGATGGAACC
>chr19 35301738 gi|108086582|gb|DQ593558.1| Homo sapiens piRNA piR-33670, complete sequence U -
CTCAGAATGTGACCGCATTTGGAGATGGAA
>chr19 35301738 gi|108054594|gb|DQ573340.1| Homo sapiens piRNA piR-41452, complete sequence U -
TCAGAATGTGACCGCATTTGGAGATGGAA
>chr19 35301739 gi|108054593|gb|DQ573339.1| Homo sapiens piRNA piR-41451, complete sequence U -
TCAGAATGTGACCGCATTTGGAGATGGA
>chr19 35303330 gi|108090884|gb|DQ595802.1| Homo sapiens piRNA piR-61914, complete sequence U -
TTTCTGAGAGTTTGTGTGGCACTGGTAAA
>chr19 35303390 gi|108081741|gb|DQ590487.1| Homo sapiens piRNA piR-57599, complete sequence U -
TGGTGTTATGGTAATGCTAGTCTCATAGA
>chr19 35303791 gi|108095625|gb|DQ598293.1| Homo sapiens piRNA piR-36359, complete sequence U -
GGTGCAGGATCCACTCTAGTACAAAAGCTGT
>chr19 35303793 gi|108080793|gb|DQ589539.1| Homo sapiens piRNA piR-56651, complete sequence U -
TGGGTGCAGGATCCACTCTAGTACAAAAGCT
>chr19 35303994 gi|108080045|gb|DQ588791.1| Homo sapiens piRNA piR-55903, complete sequence U -
TGGGAGGTCTAAAGGTTCAACTCATAAGGGA
>chr19 35304020 gi|108081953|gb|DQ590699.1| Homo sapiens piRNA piR-57811, complete sequence U -
TGTAATAAGTACAGCCACTGCCTACTGGGA
>chr19 35304055 gi|108090504|gb|DQ595605.1| Homo sapiens piRNA piR-61717, complete sequence U -
TTGTAGTTCTCAGAGTACTTAGCACCATGC
>chr19 35304089 gi|108057389|gb|DQ575390.1| Homo sapiens piRNA piR-43502, complete sequence U -
TCCCCATCATATGTGCATCAAGTATGATC
>chr19 35304183 gi|108088674|gb|DQ594653.1| Homo sapiens piRNA piR-60765, complete sequence U -
TTCTCAGGTCAGTCATAAGGTAGTGGAGAA
>chr19 35304189 gi|108091419|gb|DQ596077.1| Homo sapiens piRNA piR-34143, complete sequence U -
GAACCTTTCTCAGGTCAGTCATAAGGTAGT
>chr19 35304191 gi|108100304|gb|DQ600745.1| Homo sapiens piRNA piR-38811, complete sequence U -
TAGAACCTTTCTCAGGTCAGTCATAAGGTA
>chr19 35304199 gi|108072361|gb|DQ583215.1| Homo sapiens piRNA piR-50327, complete sequence U -
TGCAACTTTAGAACCTTTCTCAGGTCAGTC
>chr19 35304249 gi|108094830|gb|DQ597882.1| Homo sapiens piRNA piR-35948, complete sequence U -
GGCAGACAGGTTTCTCTTAACTTCCTTTGGCA
>chr19 35304260 gi|108061729|gb|DQ577656.1| Homo sapiens piRNA piR-45768, complete sequence U -
TCTCTTCCTGGCAGACAGGTTTCTCTTAAC
>chr19 35304277 gi|108074272|gb|DQ584227.1| Homo sapiens piRNA piR-51339, complete sequence U -
TGCCACACTCCACAATATCTCTTCCTGGCA
>chr19 35304328 gi|108080081|gb|DQ588827.1| Homo sapiens piRNA piR-55939, complete sequence U -
TGGGATACAAAGTGTTCTGAGGTGGGGG
>chr19 35304330 gi|108051808|gb|DQ570554.1| Homo sapiens piRNA piR-30666, complete sequence U -
ACCTGGGATACAAAGTGTTCTGAGGTGGG
>chr19 35304339 gi|108057373|gb|DQ575382.1| Homo sapiens piRNA piR-43494, complete sequence U -
TCCCCAGCATCACCTGGGATACAAAGTGTTC
>chr19 35304395 gi|108055283|gb|DQ574029.1| Homo sapiens piRNA piR-42141, complete sequence U -
TCCAAATCCTGAAGCAAAATGAGCCTTCTT
>chr19 35304469 gi|108081064|gb|DQ589810.1| Homo sapiens piRNA piR-56922, complete sequence U -
TGGTAGATATAGTCTGGGGATACCTTTA
>chr19 35304473 gi|108056388|gb|DQ574876.1| Homo sapiens piRNA piR-42988, complete sequence U -
TCCATGCTGGTAGATATAGTCTGGGGATACC
>chr19 35304497 gi|108075719|gb|DQ584989.1| Homo sapiens piRNA piR-52101, complete sequence U -
TGCCTCTGTACCCTACCCCATCTCCATGC
>chr19 35304523 gi|108101903|gb|DQ601585.1| Homo sapiens piRNA piR-39651, complete sequence U -
TAGGCAGCCACCACAGAGGACATCTGTTTGC
>chr19 35304533 gi|108062898|gb|DQ578275.1| Homo sapiens piRNA piR-46387, complete sequence U -
TCTTCCTTTTAGGCAGCCACCACAGAGGAC
>chr19 35304548 gi|108087241|gb|DQ593903.1| Homo sapiens piRNA piR-34015, complete sequence U -
CTTACCCTAGCCTCTTCCTTTTAGGCA
>chr19 35304577 gi|108054856|gb|DQ573602.1| Homo sapiens piRNA piR-41714, complete sequence U -
TCAGGATGGCAGCAACAGGGCATGTGCTA
>chr19 35304602 gi|108073139|gb|DQ583622.1| Homo sapiens piRNA piR-50734, complete sequence U -
TGCAGATACTGAGGCACTCAGGAGGCTCAG
>chr19 35304603 gi|108073137|gb|DQ583621.1| Homo sapiens piRNA piR-50733, complete sequence U -
TGCAGATACTGAGGCACTCAGGAGGCTCA
>chr19 35304606 gi|108063030|gb|DQ578345.1| Homo sapiens piRNA piR-46457, complete sequence U -
TCTTGCAGATACTGAGGCACTCAGGAGGC
>chr19 35304632 gi|108079728|gb|DQ588474.1| Homo sapiens piRNA piR-55586, complete sequence U -
TGGGAAGAAACAGGGTTTTGCTCAGTCT
>chr19 35304640 gi|108052686|gb|DQ571432.1| Homo sapiens piRNA piR-31544, complete sequence U -
AGTCAAGGATGGGAAGAAACAGGGTTTTG
>chr19 35304646 gi|108097492|gb|DQ599273.1| Homo sapiens piRNA piR-37339, complete sequence U -
TAAGAGAGTCAAGGATGGGAAGAAACAGG
>chr19 35304652 gi|108054661|gb|DQ573407.1| Homo sapiens piRNA piR-41519, complete sequence U -
TCAGAGTAAGAGAGTCAAGGATGGGAAGA
>chr19 35304687 gi|108078668|gb|DQ587414.1| Homo sapiens piRNA piR-54526, complete sequence U -
TGGATTGTGCCAGAGTGAGGGCCCAGCTCAC
>chr19 35304691 gi|108053151|gb|DQ571897.1| Homo sapiens piRNA piR-32009, complete sequence U -
CAACCTGGATTGTGCCAGAGTGAGGGCCCAGC
>chr19 35304696 gi|108092356|gb|DQ596575.1| Homo sapiens piRNA piR-34641, complete sequence U -
GAGCAACCTGGATTGTGCCAGAGTGAGGGC
>chr19 35304697 gi|108092354|gb|DQ596574.1| Homo sapiens piRNA piR-34640, complete sequence U -
GAGCAACCTGGATTGTGCCAGAGTGAGGG
>chr19 35304728 gi|108068120|gb|DQ580978.1| Homo sapiens piRNA piR-49090, complete sequence U -
TGAGGGCAGAATCTGCTCAAAGTCAGAGGGC
>chr19 35304738 gi|108082765|gb|DQ591511.1| Homo sapiens piRNA piR-58623, complete sequence U -
TGTGAGTCACGTGAGGGCAGAATCTGCTCAAA
>chr19 35304738 gi|108068467|gb|DQ581159.1| Homo sapiens piRNA piR-49271, complete sequence U -
TGAGTCACGTGAGGGCAGAATCTGCTCAAA
>chr19 35304739 gi|108082764|gb|DQ591510.1| Homo sapiens piRNA piR-58622, complete sequence U -
TGTGAGTCACGTGAGGGCAGAATCTGCTCAA
>chr19 35304740 gi|108082763|gb|DQ591509.1| Homo sapiens piRNA piR-58621, complete sequence U -
TGTGAGTCACGTGAGGGCAGAATCTGCTCA
>chr19 35304741 gi|108082762|gb|DQ591508.1| Homo sapiens piRNA piR-58620, complete sequence U -
TGTGAGTCACGTGAGGGCAGAATCTGCTC
>chr19 35304745 gi|108088727|gb|DQ594680.1| Homo sapiens piRNA piR-60792, complete sequence U -
TTCTCTGTGAGTCACGTGAGGGCAGAATCT
>chr19 35304752 gi|108101275|gb|DQ601259.1| Homo sapiens piRNA piR-39325, complete sequence U -
TAGCCCTTTCTCTGTGAGTCACGTGAGGGC
>chr19 35304757 gi|108055683|gb|DQ574429.1| Homo sapiens piRNA piR-42541, complete sequence U -
TCCACTAGCCCTTTCTCTGTGAGTCACGTG
>chr19 35304767 gi|108075898|gb|DQ585084.1| Homo sapiens piRNA piR-52196, complete sequence U -
TGCCTGGGAATCCACTAGCCCTTTCTCTGT
>chr19 35304803 gi|108053951|gb|DQ572697.1| Homo sapiens piRNA piR-40809, complete sequence U -
TCAACTCCTGGCCTGGAGAGGCAGCTTCAGC
>chr19 35304834 gi|108055610|gb|DQ574356.1| Homo sapiens piRNA piR-42468, complete sequence U -
TCCACCAGGGCACCAGGACTGCAGGCTTC
>chr19 35304861 gi|108083464|gb|DQ591920.1| Homo sapiens piRNA piR-59032, complete sequence U -
TGTGGGTACTTAGTTCCAGCAGAGCTGGCTC
>chr19 35304872 gi|108084021|gb|DQ592212.1| Homo sapiens piRNA piR-59324, complete sequence U -
TGTTCAGGACTGTGGGTACTTAGTTCCAGC
>chr19 35304877 gi|108094480|gb|DQ597699.1| Homo sapiens piRNA piR-35765, complete sequence U -
GGAACTGTTCAGGACTGTGGGTACTTAGTT
>chr19 35304881 gi|108079722|gb|DQ588468.1| Homo sapiens piRNA piR-55580, complete sequence U -
TGGGAACTGTTCAGGACTGTGGGTACTT
>chr19 35304884 gi|108099720|gb|DQ600447.1| Homo sapiens piRNA piR-38513, complete sequence U -
TACGTGGGAACTGTTCAGGACTGTGGGTA
>chr19 35304884 gi|108086346|gb|DQ593435.1| Homo sapiens piRNA piR-33547, complete sequence U -
CGTGGGAACTGTTCAGGACTGTGGGTA
>chr19 35304885 gi|108076763|gb|DQ585516.1| Homo sapiens piRNA piR-52628, complete sequence U -
TGCTACGTGGGAACTGTTCAGGACTGTGGGT
>chr19 35304886 gi|108076760|gb|DQ585514.1| Homo sapiens piRNA piR-52626, complete sequence U -
TGCTACGTGGGAACTGTTCAGGACTGTGGG
>chr19 35304887 gi|108076755|gb|DQ585512.1| Homo sapiens piRNA piR-52624, complete sequence U -
TGCTACGTGGGAACTGTTCAGGACTGTGG
>chr19 35304889 gi|108071083|gb|DQ582544.1| Homo sapiens piRNA piR-32656, complete sequence U -
CATGCTACGTGGGAACTGTTCAGGACTGT
>chr19 35304923 gi|108076854|gb|DQ585600.1| Homo sapiens piRNA piR-52712, complete sequence U -
TGCTAGTTGCAGATGTTTGCCACTGGATGG
>chr19 35304923 gi|108053236|gb|DQ571982.1| Homo sapiens piRNA piR-40094, complete sequence U -
TAGTTGCAGATGTTTGCCACTGGATGG
>chr19 35304926 gi|108076852|gb|DQ585598.1| Homo sapiens piRNA piR-52710, complete sequence U -
TGCTAGTTGCAGATGTTTGCCACTGGA
>chr19 35304926 gi|108051797|gb|DQ570543.1| Homo sapiens piRNA piR-30655, complete sequence U -
ACCTGCTAGTTGCAGATGTTTGCCACTGGA
>chr19 35304929 gi|108055636|gb|DQ574382.1| Homo sapiens piRNA piR-42494, complete sequence U -
TCCACCTGCTAGTTGCAGATGTTTGCCACT
>chr19 35304930 gi|108088014|gb|DQ594314.1| Homo sapiens piRNA piR-60426, complete sequence U -
TTCCACCTGCTAGTTGCAGATGTTTGCCAC
>chr19 35304931 gi|108088012|gb|DQ594313.1| Homo sapiens piRNA piR-60425, complete sequence U -
TTCCACCTGCTAGTTGCAGATGTTTGCCA
>chr19 35305012 gi|108082594|gb|DQ591340.1| Homo sapiens piRNA piR-58452, complete sequence U -
TGTGAAGGAAAGTCACCACAGGGCAAAGGT
>chr19 35305016 gi|108082593|gb|DQ591339.1| Homo sapiens piRNA piR-58451, complete sequence U -
TGTGAAGGAAAGTCACCACAGGGCAA
>chr19 35305020 gi|108093090|gb|DQ596955.1| Homo sapiens piRNA piR-35021, complete sequence U -
GCAAAGGATGTGAAGGAAAGTCACCACAGG
>chr19 35305022 gi|108072153|gb|DQ583109.1| Homo sapiens piRNA piR-50221, complete sequence U -
TGCAAAGGATGTGAAGGAAAGTCACCACA
>chr19 35305028 gi|108096071|gb|DQ598525.1| Homo sapiens piRNA piR-36591, complete sequence U -
GTGCACTGCAAAGGATGTGAAGGAAAGTC
>chr19 35305034 gi|108051563|gb|DQ570309.1| Homo sapiens piRNA piR-30421, complete sequence U -
ACAGAGGGTGCACTGCAAAGGATGTGAAGG
>chr19 35305036 gi|108065188|gb|DQ579457.1| Homo sapiens piRNA piR-47569, complete sequence U -
TGACAGAGGGTGCACTGCAAAGGATGTGAA
>chr19 35305037 gi|108065186|gb|DQ579456.1| Homo sapiens piRNA piR-47568, complete sequence U -
TGACAGAGGGTGCACTGCAAAGGATGTGA
>chr19 35305038 gi|108065183|gb|DQ579455.1| Homo sapiens piRNA piR-47567, complete sequence U -
TGACAGAGGGTGCACTGCAAAGGATGTG
>chr19 35305041 gi|108098882|gb|DQ600012.1| Homo sapiens piRNA piR-38078, complete sequence U -
TACATGACAGAGGGTGCACTGCAAAGGAT
>chr19 35305042 gi|108098880|gb|DQ600011.1| Homo sapiens piRNA piR-38077, complete sequence U -
TACATGACAGAGGGTGCACTGCAAAGGA
>chr19 35305047 gi|108080381|gb|DQ589127.1| Homo sapiens piRNA piR-56239, complete sequence U -
TGGGCTACATGACAGAGGGTGCACTGCA
>chr19 35305048 gi|108085824|gb|DQ593159.1| Homo sapiens piRNA piR-33271, complete sequence U -
CCTGGGCTACATGACAGAGGGTGCACTGC
>chr19 35305048 gi|108085558|gb|DQ593009.1| Homo sapiens piRNA piR-33121, complete sequence U -
CCCTGGGCTACATGACAGAGGGTGCACTGC
>chr19 35305048 gi|108057896|gb|DQ575651.1| Homo sapiens piRNA piR-43763, complete sequence U -
TCCCTGGGCTACATGACAGAGGGTGCACTGC
>chr19 35305059 gi|108082819|gb|DQ591565.1| Homo sapiens piRNA piR-58677, complete sequence U -
TGTGATGCCTCCCTGGGCTACATGACAGA
>chr19 35305063 gi|108069017|gb|DQ581464.1| Homo sapiens piRNA piR-49576, complete sequence U -
TGATATTTGTGATGCCTCCCTGGGCTACATGA
>chr19 35305070 gi|108055045|gb|DQ573791.1| Homo sapiens piRNA piR-41903, complete sequence U -
TCATCCTGATATTTGTGATGCCTCCCTGGGC
>chr19 35305078 gi|108072910|gb|DQ583501.1| Homo sapiens piRNA piR-50613, complete sequence U -
TGCACTCTTCATCCTGATATTTGTGATGCCT
>chr19 35305079 gi|108072908|gb|DQ583500.1| Homo sapiens piRNA piR-50612, complete sequence U -
TGCACTCTTCATCCTGATATTTGTGATGCC
>chr19 35305080 gi|108072906|gb|DQ583499.1| Homo sapiens piRNA piR-50611, complete sequence U -
TGCACTCTTCATCCTGATATTTGTGATGC
>chr19 35305139 gi|108067969|gb|DQ580897.1| Homo sapiens piRNA piR-49009, complete sequence U -
TGAGGATGTAGAATGCAGTTTGGAGATGCTT
>chr19 35305141 gi|108067965|gb|DQ580895.1| Homo sapiens piRNA piR-49007, complete sequence U -
TGAGGATGTAGAATGCAGTTTGGAGATGC
>chr19 35305149 gi|108061995|gb|DQ577792.1| Homo sapiens piRNA piR-45904, complete sequence U -
TCTGATACTGAGGATGTAGAATGCAGTTT
>chr19 35305154 gi|108099404|gb|DQ600282.1| Homo sapiens piRNA piR-38348, complete sequence U -
TACCTATCTGATACTGAGGATGTAGAATGC
>chr19 35305170 gi|108063335|gb|DQ578499.1| Homo sapiens piRNA piR-46611, complete sequence U -
TGAAAAGCAGGGCATACCTATCTGATAC
>chr19 35305186 gi|108058479|gb|DQ575965.1| Homo sapiens piRNA piR-44077, complete sequence U -
TCCTAAAAGCATTGCCCTTGAAAAGCAGGG
>chr19 35305230 gi|108068956|gb|DQ581432.1| Homo sapiens piRNA piR-49544, complete sequence U -
TGATAGTCAGGGGACTGGCATTCAGTGAGG
>chr19 35305232 gi|108096038|gb|DQ598508.1| Homo sapiens piRNA piR-36574, complete sequence U -
GTGATAGTCAGGGGACTGGCATTCAGTGA
>chr19 35305232 gi|108068954|gb|DQ581431.1| Homo sapiens piRNA piR-49543, complete sequence U -
TGATAGTCAGGGGACTGGCATTCAGTGA
>chr19 35305247 gi|108078554|gb|DQ587300.1| Homo sapiens piRNA piR-54412, complete sequence U -
TGGATGAACCAGTGGGGTGATAGTCAGGGG
>chr19 35305248 gi|108078553|gb|DQ587299.1| Homo sapiens piRNA piR-54411, complete sequence U -
TGGATGAACCAGTGGGGTGATAGTCAGGG
>chr19 35305249 gi|108078552|gb|DQ587298.1| Homo sapiens piRNA piR-54410, complete sequence U -
TGGATGAACCAGTGGGGTGATAGTCAGG
>chr19 35305252 gi|108081298|gb|DQ590044.1| Homo sapiens piRNA piR-57156, complete sequence U -
TGGTCTGGATGAACCAGTGGGGTGATAGTC
>chr19 35305257 gi|108070101|gb|DQ582029.1| Homo sapiens piRNA piR-32141, complete sequence U -
CACAGTGGTCTGGATGAACCAGTGGGGTGA
>chr19 35305277 gi|108100416|gb|DQ600803.1| Homo sapiens piRNA piR-38869, complete sequence U -
TAGAAGTGAGGGAGGAGCACAGTGGTC
>chr19 35305277 gi|108082045|gb|DQ590791.1| Homo sapiens piRNA piR-57903, complete sequence U -
TGTAGAAGTGAGGGAGGAGCACAGTGGTC
>chr19 35305286 gi|108068229|gb|DQ581035.1| Homo sapiens piRNA piR-49147, complete sequence U -
TGAGGTATCTGTAGAAGTGAGGGAGGAGC
>chr19 35305291 gi|108064246|gb|DQ578967.1| Homo sapiens piRNA piR-47079, complete sequence U -
TGAAGACTGAGGTATCTGTAGAAGTGAGGGA
>chr19 35305298 gi|108102500|gb|DQ601899.1| Homo sapiens piRNA piR-39965, complete sequence U -
TAGTCAGTGAAGACTGAGGTATCTGTAGAAG
>chr19 35305306 gi|108054965|gb|DQ573711.1| Homo sapiens piRNA piR-41823, complete sequence U -
TCAGTTAGTCAGTGAAGACTGAGGTATC
>chr19 35305306 gi|108053374|gb|DQ572120.1| Homo sapiens piRNA piR-40232, complete sequence U -
TATCAGTTAGTCAGTGAAGACTGAGGTATC
>chr19 35305318 gi|108100690|gb|DQ600954.1| Homo sapiens piRNA piR-39020, complete sequence U -
TAGAGCCAAACCATATCAGTTAGTCAGTGAA
>chr19 35305319 gi|108100689|gb|DQ600953.1| Homo sapiens piRNA piR-39019, complete sequence U -
TAGAGCCAAACCATATCAGTTAGTCAGTGA
>chr19 35305319 gi|108092413|gb|DQ596605.1| Homo sapiens piRNA piR-34671, complete sequence U -
GAGCCAAACCATATCAGTTAGTCAGTGA
>chr19 35305361 gi|108098433|gb|DQ599773.1| Homo sapiens piRNA piR-37839, complete sequence M -
TACAATTCAGATTACAATTCAAAATGAGATT
>chr19 35305408 gi|108098425|gb|DQ599766.1| Homo sapiens piRNA piR-37832, complete sequence U -
TACAATCCAGTCACCTCCCACCAAGTCCCTCC
>chr19 35305450 gi|108057726|gb|DQ575564.1| Homo sapiens piRNA piR-43676, complete sequence M -
TCCCTCACTATCATGAGAACAGCATGGGGG
>chr19 35305452 gi|108088272|gb|DQ594447.1| Homo sapiens piRNA piR-60559, complete sequence M -
TTCCCTCACTATCATGAGAACAGCATGGG
>chr19 35305457 gi|108066689|gb|DQ580232.1| Homo sapiens piRNA piR-48344, complete sequence M -
TGAGAATTCCCTCACTATCATGAGAACAGC
>chr19 35305460 gi|108055083|gb|DQ573829.1| Homo sapiens piRNA piR-41941, complete sequence M -
TCATGAGAATTCCCTCACTATCATGAGAAC
>chr19 35305473 gi|108096613|gb|DQ598818.1| Homo sapiens piRNA piR-36884, complete sequence U -
TAAACCGTCAGATCTCATGAGAATTCCCTCA
>chr19 35305482 gi|108074457|gb|DQ584323.1| Homo sapiens piRNA piR-51435, complete sequence U -
TGCCACTTATAAACCGTCAGATCTCATGAGA
>chr19 35305483 gi|108074455|gb|DQ584322.1| Homo sapiens piRNA piR-51434, complete sequence U -
TGCCACTTATAAACCGTCAGATCTCATGAG
>chr19 35305484 gi|108074453|gb|DQ584321.1| Homo sapiens piRNA piR-51433, complete sequence U -
TGCCACTTATAAACCGTCAGATCTCATGA
>chr19 35305490 gi|108092508|gb|DQ596653.1| Homo sapiens piRNA piR-34719, complete sequence U -
GAGGAAACTGCCACTTATAAACCGTCAGATC
>chr19 35305495 gi|108073101|gb|DQ583602.1| Homo sapiens piRNA piR-50714, complete sequence U -
TGCAGAGGAAACTGCCACTTATAAACCGTC
>chr19 35305514 gi|108090348|gb|DQ595523.1| Homo sapiens piRNA piR-61635, complete sequence U -
TTGGTGGCAGGAGAGAGTGCAGAGGAAA
>chr19 35305515 gi|108100177|gb|DQ600680.1| Homo sapiens piRNA piR-38746, complete sequence U -
TACTTGGTGGCAGGAGAGAGTGCAGAGGAA
>chr19 35305516 gi|108100175|gb|DQ600679.1| Homo sapiens piRNA piR-38745, complete sequence U -
TACTTGGTGGCAGGAGAGAGTGCAGAGGA
>chr19 35305522 gi|108082409|gb|DQ591155.1| Homo sapiens piRNA piR-58267, complete sequence U -
TGTCGTACTTGGTGGCAGGAGAGAGTGC
>chr19 35305522 gi|108053026|gb|DQ571772.1| Homo sapiens piRNA piR-31884, complete sequence U -
ATGTCGTACTTGGTGGCAGGAGAGAGTGC
>chr19 35305523 gi|108082408|gb|DQ591154.1| Homo sapiens piRNA piR-58266, complete sequence U -
TGTCGTACTTGGTGGCAGGAGAGAGTG
>chr19 35305524 gi|108094888|gb|DQ597913.1| Homo sapiens piRNA piR-35979, complete sequence U -
GGCATGTCGTACTTGGTGGCAGGAGAGAGT
>chr19 35305526 gi|108052478|gb|DQ571224.1| Homo sapiens piRNA piR-31336, complete sequence U -
AGGCATGTCGTACTTGGTGGCAGGAGAGA
>chr19 35305530 gi|108052141|gb|DQ570887.1| Homo sapiens piRNA piR-30999, complete sequence U -
AGCAAGGCATGTCGTACTTGGTGGCAGGA
>chr19 35305533 gi|108095206|gb|DQ598078.1| Homo sapiens piRNA piR-36144, complete sequence U -
GGGAAGCAAGGCATGTCGTACTTGGTGGCA
>chr19 35305534 gi|108095332|gb|DQ598144.1| Homo sapiens piRNA piR-36210, complete sequence U -
GGGGAAGCAAGGCATGTCGTACTTGGTGGC
>chr19 35305534 gi|108095204|gb|DQ598077.1| Homo sapiens piRNA piR-36143, complete sequence U -
GGGAAGCAAGGCATGTCGTACTTGGTGGC
>chr19 35305535 gi|108095330|gb|DQ598143.1| Homo sapiens piRNA piR-36209, complete sequence U -
GGGGAAGCAAGGCATGTCGTACTTGGTGG
>chr19 35305561 gi|108091322|gb|DQ596027.1| Homo sapiens piRNA piR-34093, complete sequence M -
GAAACTTACAATCATGGCAGAAGGCAAAGGG
>chr19 35305563 gi|108052341|gb|DQ571087.1| Homo sapiens piRNA piR-31199, complete sequence M -
AGGAAACTTACAATCATGGCAGAAGGCAAAG
>chr19 35305564 gi|108094411|gb|DQ597663.1| Homo sapiens piRNA piR-35729, complete sequence M -
GGAAACTTACAATCATGGCAGAAGGCAAA
>chr19 35305645 gi|108064170|gb|DQ578926.1| Homo sapiens piRNA piR-47038, complete sequence U -
TGAAGAACTATGTGGGGCTGGGTAATTTA
>chr19 35305649 gi|108094133|gb|DQ597505.1| Homo sapiens piRNA piR-35571, complete sequence U -
GCTATGAAGAACTATGTGGGGCTGGGTAA
>chr19 35305649 gi|108076876|gb|DQ585622.1| Homo sapiens piRNA piR-52734, complete sequence U -
TGCTATGAAGAACTATGTGGGGCTGGGTAA
>chr19 35305650 gi|108076875|gb|DQ585621.1| Homo sapiens piRNA piR-52733, complete sequence U -
TGCTATGAAGAACTATGTGGGGCTGGGTA
>chr19 35305690 gi|108079123|gb|DQ587869.1| Homo sapiens piRNA piR-54981, complete sequence U -
TGGCCAGTTAATGATGGGTTGATATATTCATC
>chr19 35305693 gi|108079122|gb|DQ587868.1| Homo sapiens piRNA piR-54980, complete sequence U -
TGGCCAGTTAATGATGGGTTGATATATTC
>chr19 35305698 gi|108097866|gb|DQ599471.1| Homo sapiens piRNA piR-37537, complete sequence U -
TAAGGTTGGCCAGTTAATGATGGGTTGATA
>chr19 35305699 gi|108097865|gb|DQ599470.1| Homo sapiens piRNA piR-37536, complete sequence U -
TAAGGTTGGCCAGTTAATGATGGGTTGAT
>chr19 35305700 gi|108092850|gb|DQ596833.1| Homo sapiens piRNA piR-34899, complete sequence U -
GATAAGGTTGGCCAGTTAATGATGGGTTGA
>chr19 35305702 gi|108068852|gb|DQ581363.1| Homo sapiens piRNA piR-49475, complete sequence U -
TGATAAGGTTGGCCAGTTAATGATGGGTT
>chr19 35305703 gi|108068850|gb|DQ581362.1| Homo sapiens piRNA piR-49474, complete sequence U -
TGATAAGGTTGGCCAGTTAATGATGGGT
>chr19 35305705 gi|108068848|gb|DQ581361.1| Homo sapiens piRNA piR-49473, complete sequence U -
TGATAAGGTTGGCCAGTTAATGATGG
>chr19 35305714 gi|108080269|gb|DQ589015.1| Homo sapiens piRNA piR-56127, complete sequence U -
TGGGCAGTGGAAGTGATAAGGTTGGCCAGT
>chr19 35305725 gi|108080408|gb|DQ589154.1| Homo sapiens piRNA piR-56266, complete sequence U -
TGGGCTGACTGGGCAGTGGAAGTGATAA
>chr19 35305730 gi|108073168|gb|DQ583639.1| Homo sapiens piRNA piR-50751, complete sequence U -
TGCAGATGGGCTGACTGGGCAGTGGAAGT
>chr19 35305733 gi|108062148|gb|DQ577870.1| Homo sapiens piRNA piR-45982, complete sequence U -
TCTGCAGATGGGCTGACTGGGCAGTGGA
>chr19 35305743 gi|108080043|gb|DQ588789.1| Homo sapiens piRNA piR-55901, complete sequence U -
TGGGAGGTCAAGTCTGCAGATGGGCTGACT
>chr19 35305745 gi|108080041|gb|DQ588787.1| Homo sapiens piRNA piR-55899, complete sequence U -
TGGGAGGTCAAGTCTGCAGATGGGCTGA
>chr19 35305764 gi|108061126|gb|DQ577344.1| Homo sapiens piRNA piR-45456, complete sequence U -
TCTCAAAGGTTCAAAGCAGGCTGGGAGGTC
>chr19 35305765 gi|108061124|gb|DQ577343.1| Homo sapiens piRNA piR-45455, complete sequence U -
TCTCAAAGGTTCAAAGCAGGCTGGGAGGT
>chr19 35305776 gi|108056479|gb|DQ574922.1| Homo sapiens piRNA piR-43034, complete sequence U -
TCCATGTCGGTCATCTCAAAGGTTCAAAGCA
>chr19 35305782 gi|108053196|gb|DQ571942.1| Homo sapiens piRNA piR-40054, complete sequence U -
TAGTGTCCATGTCGGTCATCTCAAAGGTTC
>chr19 35305784 gi|108102444|gb|DQ601870.1| Homo sapiens piRNA piR-39936, complete sequence U -
TAGTAGTGTCCATGTCGGTCATCTCAAAGGT
>chr19 35305786 gi|108102442|gb|DQ601869.1| Homo sapiens piRNA piR-39935, complete sequence U -
TAGTAGTGTCCATGTCGGTCATCTCAAAG
>chr19 35305795 gi|108051727|gb|DQ570473.1| Homo sapiens piRNA piR-30585, complete sequence U -
ACCCAGGGAATAGTAGTGTCCATGTCGGTC
>chr19 35305799 gi|108066750|gb|DQ580264.1| Homo sapiens piRNA piR-48376, complete sequence U -
TGAGACCCAGGGAATAGTAGTGTCCATGTC
>chr19 35305805 gi|108052402|gb|DQ571148.1| Homo sapiens piRNA piR-31260, complete sequence U -
AGGAGATGAGACCCAGGGAATAGTAGTGTC
>chr19 35305854 gi|108101249|gb|DQ601245.1| Homo sapiens piRNA piR-39311, complete sequence U -
TAGCCCAGAGCTTGAGTCTTCCAGGCTAAC
>chr19 35305873 gi|108055378|gb|DQ574124.1| Homo sapiens piRNA piR-42236, complete sequence U -
TCCAAGACCAGAGGAAACCTAGCCCAGAGC
>chr19 35305898 gi|108072545|gb|DQ583311.1| Homo sapiens piRNA piR-50423, complete sequence U -
TGCAATGAGCCAGTCAAATGGGAGTTCCAA
>chr19 35305900 gi|108072543|gb|DQ583310.1| Homo sapiens piRNA piR-50422, complete sequence U -
TGCAATGAGCCAGTCAAATGGGAGTTCC
>chr19 35305901 gi|108051543|gb|DQ570289.1| Homo sapiens piRNA piR-30401, complete sequence U -
ACACTGCAATGAGCCAGTCAAATGGGAGTTC
>chr19 35305905 gi|108055546|gb|DQ574292.1| Homo sapiens piRNA piR-42404, complete sequence U -
TCCACACTGCAATGAGCCAGTCAAATGGGA
>chr19 35305955 gi|108096572|gb|DQ598797.1| Homo sapiens piRNA piR-36863, complete sequence U -
TAAACATAGGTGGGTTAGTGGGGACTGCC
>chr19 35305959 gi|108099173|gb|DQ600162.1| Homo sapiens piRNA piR-38228, complete sequence U -
TACCATAAACATAGGTGGGTTAGTGGGGAC
>chr19 35305959 gi|108051688|gb|DQ570434.1| Homo sapiens piRNA piR-30546, complete sequence U -
ACCATAAACATAGGTGGGTTAGTGGGGAC
>chr19 35305960 gi|108099171|gb|DQ600161.1| Homo sapiens piRNA piR-38227, complete sequence U -
TACCATAAACATAGGTGGGTTAGTGGGGA
>chr19 35305960 gi|108085222|gb|DQ592834.1| Homo sapiens piRNA piR-59946, complete sequence U -
TTACCATAAACATAGGTGGGTTAGTGGGGA
>chr19 35305961 gi|108099169|gb|DQ600160.1| Homo sapiens piRNA piR-38226, complete sequence U -
TACCATAAACATAGGTGGGTTAGTGGGG
>chr19 35305962 gi|108099163|gb|DQ600157.1| Homo sapiens piRNA piR-38223, complete sequence U -
TACCATAAACATAGGTGGGTTAGTGGG
>chr19 35305962 gi|108085220|gb|DQ592833.1| Homo sapiens piRNA piR-59945, complete sequence U -
TTACCATAAACATAGGTGGGTTAGTGGG
>chr19 35305963 gi|108099160|gb|DQ600155.1| Homo sapiens piRNA piR-38221, complete sequence U -
TACCATAAACATAGGTGGGTTAGTGG
>chr19 35305997 gi|108080376|gb|DQ589122.1| Homo sapiens piRNA piR-56234, complete sequence U -
TGGGCTAAAGGAAAGGTTCAAAGTGGGGTA
>chr19 35305998 gi|108080375|gb|DQ589121.1| Homo sapiens piRNA piR-56233, complete sequence U -
TGGGCTAAAGGAAAGGTTCAAAGTGGGGT
>chr19 35306001 gi|108080374|gb|DQ589120.1| Homo sapiens piRNA piR-56232, complete sequence U -
TGGGCTAAAGGAAAGGTTCAAAGTGG
>chr19 35306001 gi|108062503|gb|DQ578071.1| Homo sapiens piRNA piR-46183, complete sequence U -
TCTGGGCTAAAGGAAAGGTTCAAAGTGG
>chr19 35306013 gi|108067004|gb|DQ580396.1| Homo sapiens piRNA piR-48508, complete sequence U -
TGAGAGGTGGCTTCTGGGCTAAAGGAAA
>chr19 35306015 gi|108066186|gb|DQ579961.1| Homo sapiens piRNA piR-48073, complete sequence U -
TGACTGAGAGGTGGCTTCTGGGCTAAAGGA
>chr19 35306015 gi|108051916|gb|DQ570662.1| Homo sapiens piRNA piR-30774, complete sequence U -
ACTGAGAGGTGGCTTCTGGGCTAAAGGA
>chr19 35306016 gi|108082686|gb|DQ591432.1| Homo sapiens piRNA piR-58544, complete sequence U -
TGTGACTGAGAGGTGGCTTCTGGGCTAAAGG
>chr19 35306018 gi|108082685|gb|DQ591431.1| Homo sapiens piRNA piR-58543, complete sequence U -
TGTGACTGAGAGGTGGCTTCTGGGCTAAA
>chr19 35306019 gi|108082684|gb|DQ591430.1| Homo sapiens piRNA piR-58542, complete sequence U -
TGTGACTGAGAGGTGGCTTCTGGGCTAA
>chr19 35306022 gi|108055295|gb|DQ574041.1| Homo sapiens piRNA piR-42153, complete sequence U -
TCCAAATGTGACTGAGAGGTGGCTTCTGGGC
>chr19 35306023 gi|108055293|gb|DQ574039.1| Homo sapiens piRNA piR-42151, complete sequence U -
TCCAAATGTGACTGAGAGGTGGCTTCTGGG
>chr19 35306024 gi|108071146|gb|DQ582578.1| Homo sapiens piRNA piR-32690, complete sequence U -
CCAAATGTGACTGAGAGGTGGCTTCTGG
>chr19 35306024 gi|108055291|gb|DQ574037.1| Homo sapiens piRNA piR-42149, complete sequence U -
TCCAAATGTGACTGAGAGGTGGCTTCTGG
>chr19 35306026 gi|108055290|gb|DQ574036.1| Homo sapiens piRNA piR-42148, complete sequence U -
TCCAAATGTGACTGAGAGGTGGCTTCT
>chr19 35306030 gi|108101722|gb|DQ601493.1| Homo sapiens piRNA piR-39559, complete sequence U -
TAGGAGCTCCAAATGTGACTGAGAGGTGGC
>chr19 35306031 gi|108101720|gb|DQ601492.1| Homo sapiens piRNA piR-39558, complete sequence U -
TAGGAGCTCCAAATGTGACTGAGAGGTGG
>chr19 35306032 gi|108101716|gb|DQ601490.1| Homo sapiens piRNA piR-39556, complete sequence U -
TAGGAGCTCCAAATGTGACTGAGAGGTG
>chr19 35306040 gi|108077241|gb|DQ585987.1| Homo sapiens piRNA piR-53099, complete sequence U -
TGCTGCCCTTTAGGAGCTCCAAATGTGACT
>chr19 35306041 gi|108077240|gb|DQ585986.1| Homo sapiens piRNA piR-53098, complete sequence U -
TGCTGCCCTTTAGGAGCTCCAAATGTGAC
>chr19 35306050 gi|108066145|gb|DQ579939.1| Homo sapiens piRNA piR-48051, complete sequence U -
TGACTCTTTGCTGCTGCCCTTTAGGAGCTCC
>chr19 35306062 gi|108100328|gb|DQ600758.1| Homo sapiens piRNA piR-38824, complete sequence U -
TAGAAGACTGACTCTTTGCTGCTGCCC
>chr19 35306062 gi|108058644|gb|DQ576051.1| Homo sapiens piRNA piR-44163, complete sequence U -
TCCTAGAAGACTGACTCTTTGCTGCTGCCC
>chr19 35306063 gi|108100326|gb|DQ600757.1| Homo sapiens piRNA piR-38823, complete sequence U -
TAGAAGACTGACTCTTTGCTGCTGCC
>chr19 35306063 gi|108058642|gb|DQ576050.1| Homo sapiens piRNA piR-44162, complete sequence U -
TCCTAGAAGACTGACTCTTTGCTGCTGCC
>chr19 35306063 gi|108053401|gb|DQ572147.1| Homo sapiens piRNA piR-40259, complete sequence U -
TATCCTAGAAGACTGACTCTTTGCTGCTGCC
>chr19 35306064 gi|108058640|gb|DQ576049.1| Homo sapiens piRNA piR-44161, complete sequence U -
TCCTAGAAGACTGACTCTTTGCTGCTGC
>chr19 35306064 gi|108053400|gb|DQ572146.1| Homo sapiens piRNA piR-40258, complete sequence U -
TATCCTAGAAGACTGACTCTTTGCTGCTGC
>chr19 35306067 gi|108095546|gb|DQ598253.1| Homo sapiens piRNA piR-36319, complete sequence U -
GGTATCCTAGAAGACTGACTCTTTGCTGC
>chr19 35306067 gi|108070896|gb|DQ582445.1| Homo sapiens piRNA piR-32557, complete sequence U -
CAGGTATCCTAGAAGACTGACTCTTTGCTGC
>chr19 35306070 gi|108091792|gb|DQ596269.1| Homo sapiens piRNA piR-34335, complete sequence U -
GACAGGTATCCTAGAAGACTGACTCTTTGC
>chr19 35306078 gi|108081507|gb|DQ590253.1| Homo sapiens piRNA piR-57365, complete sequence U -
TGGTGCAGACAGGTATCCTAGAAGACTGA
>chr19 35306103 gi|108077103|gb|DQ585849.1| Homo sapiens piRNA piR-52961, complete sequence U -
TGCTGAAGTAGTGATAAGTATGATGGT
>chr19 35306103 gi|108069970|gb|DQ581960.1| Homo sapiens piRNA piR-32072, complete sequence U -
CAATTGCTGAAGTAGTGATAAGTATGATGGT
>chr19 35306104 gi|108089679|gb|DQ595172.1| Homo sapiens piRNA piR-61284, complete sequence U -
TTGCTGAAGTAGTGATAAGTATGATGG
>chr19 35306104 gi|108077102|gb|DQ585848.1| Homo sapiens piRNA piR-52960, complete sequence U -
TGCTGAAGTAGTGATAAGTATGATGG
>chr19 35306104 gi|108069968|gb|DQ581959.1| Homo sapiens piRNA piR-32071, complete sequence U -
CAATTGCTGAAGTAGTGATAAGTATGATGG
>chr19 35306116 gi|108100213|gb|DQ600699.1| Homo sapiens piRNA piR-38765, complete sequence U -
TAGAAAACAGACAATTGCTGAAGTAGTGA
>chr19 35306118 gi|108099775|gb|DQ600475.1| Homo sapiens piRNA piR-38541, complete sequence U -
TACTAGAAAACAGACAATTGCTGAAGTAGT
>chr19 35306131 gi|108054027|gb|DQ572773.1| Homo sapiens piRNA piR-40885, complete sequence U -
TCAAGGTCCTAGCTACTAGAAAACAGACAA
>chr19 35306132 gi|108081172|gb|DQ589918.1| Homo sapiens piRNA piR-57030, complete sequence U -
TGGTCAAGGTCCTAGCTACTAGAAAACAGACA
>chr19 35306134 gi|108096338|gb|DQ598673.1| Homo sapiens piRNA piR-36739, complete sequence U -
GTTGGTCAAGGTCCTAGCTACTAGAAAACAGA
>chr19 35306134 gi|108090260|gb|DQ595477.1| Homo sapiens piRNA piR-61589, complete sequence U -
TTGGTCAAGGTCCTAGCTACTAGAAAACAGA
>chr19 35306134 gi|108081169|gb|DQ589915.1| Homo sapiens piRNA piR-57027, complete sequence U -
TGGTCAAGGTCCTAGCTACTAGAAAACAGA
>chr19 35306136 gi|108090258|gb|DQ595476.1| Homo sapiens piRNA piR-61588, complete sequence U -
TTGGTCAAGGTCCTAGCTACTAGAAAACA
>chr19 35306136 gi|108081168|gb|DQ589914.1| Homo sapiens piRNA piR-57026, complete sequence U -
TGGTCAAGGTCCTAGCTACTAGAAAACA
>chr19 35306137 gi|108081167|gb|DQ589913.1| Homo sapiens piRNA piR-57025, complete sequence U -
TGGTCAAGGTCCTAGCTACTAGAAAAC
>chr19 35306138 gi|108096336|gb|DQ598672.1| Homo sapiens piRNA piR-36738, complete sequence U -
GTTGGTCAAGGTCCTAGCTACTAGAAAA
>chr19 35306138 gi|108081166|gb|DQ589912.1| Homo sapiens piRNA piR-57024, complete sequence U -
TGGTCAAGGTCCTAGCTACTAGAAAA
>chr19 35306139 gi|108090255|gb|DQ595475.1| Homo sapiens piRNA piR-61587, complete sequence U -
TTGGTCAAGGTCCTAGCTACTAGAAA
>chr19 35306140 gi|108075107|gb|DQ584662.1| Homo sapiens piRNA piR-51774, complete sequence U -
TGCCCAGTTGGTCAAGGTCCTAGCTACTAGAA
>chr19 35306141 gi|108093803|gb|DQ597328.1| Homo sapiens piRNA piR-35394, complete sequence U -
GCCCAGTTGGTCAAGGTCCTAGCTACTAGA
>chr19 35306141 gi|108075105|gb|DQ584661.1| Homo sapiens piRNA piR-51773, complete sequence U -
TGCCCAGTTGGTCAAGGTCCTAGCTACTAGA
>chr19 35306142 gi|108075104|gb|DQ584660.1| Homo sapiens piRNA piR-51772, complete sequence U -
TGCCCAGTTGGTCAAGGTCCTAGCTACTAG
>chr19 35306143 gi|108075102|gb|DQ584659.1| Homo sapiens piRNA piR-51771, complete sequence U -
TGCCCAGTTGGTCAAGGTCCTAGCTACTA
>chr19 35306144 gi|108075101|gb|DQ584658.1| Homo sapiens piRNA piR-51770, complete sequence U -
TGCCCAGTTGGTCAAGGTCCTAGCTACT
>chr19 35306145 gi|108075099|gb|DQ584657.1| Homo sapiens piRNA piR-51769, complete sequence U -
TGCCCAGTTGGTCAAGGTCCTAGCTAC
>chr19 35306146 gi|108079424|gb|DQ588170.1| Homo sapiens piRNA piR-55282, complete sequence U -
TGGCTGCCCAGTTGGTCAAGGTCCTAGCTA
>chr19 35306146 gi|108075097|gb|DQ584656.1| Homo sapiens piRNA piR-51768, complete sequence U -
TGCCCAGTTGGTCAAGGTCCTAGCTA
>chr19 35306249 gi|108053842|gb|DQ572588.1| Homo sapiens piRNA piR-40700, complete sequence U -
TCAAAGGGTAAATGCTATCAAATACATTGG
>chr19 35306264 gi|108067214|gb|DQ580507.1| Homo sapiens piRNA piR-48619, complete sequence U -
TGAGATTTTACGTTTCTCAAAGGGTAAATGC
>chr19 35306327 gi|108079003|gb|DQ587749.1| Homo sapiens piRNA piR-54861, complete sequence U -
TGGCATTATGCTCCCATTGGGTGTCTGG
>chr19 35306327 gi|108069747|gb|DQ581842.1| Homo sapiens piRNA piR-49954, complete sequence U -
TGATGGCATTATGCTCCCATTGGGTGTCTGG
>chr19 35306330 gi|108062045|gb|DQ577817.1| Homo sapiens piRNA piR-45929, complete sequence U -
TCTGATGGCATTATGCTCCCATTGGGTGTC
>chr19 35306339 gi|108099627|gb|DQ600398.1| Homo sapiens piRNA piR-38464, complete sequence U -
TACGCAAAATCTGATGGCATTATGCTCCCA
>chr19 35306350 gi|108078397|gb|DQ587143.1| Homo sapiens piRNA piR-54255, complete sequence U -
TGGAGGTAACACGTACGCAAAATCTGATGGCA
>chr19 35306351 gi|108092696|gb|DQ596749.1| Homo sapiens piRNA piR-34815, complete sequence U -
GAGGTAACACGTACGCAAAATCTGATGGC
>chr19 35306351 gi|108078396|gb|DQ587142.1| Homo sapiens piRNA piR-54254, complete sequence U -
TGGAGGTAACACGTACGCAAAATCTGATGGC
>chr19 35306352 gi|108078395|gb|DQ587141.1| Homo sapiens piRNA piR-54253, complete sequence U -
TGGAGGTAACACGTACGCAAAATCTGATGG
>chr19 35306353 gi|108078394|gb|DQ587140.1| Homo sapiens piRNA piR-54252, complete sequence U -
TGGAGGTAACACGTACGCAAAATCTGATG
>chr19 35306354 gi|108078393|gb|DQ587139.1| Homo sapiens piRNA piR-54251, complete sequence U -
TGGAGGTAACACGTACGCAAAATCTGAT
>chr19 35306387 gi|108068649|gb|DQ581254.1| Homo sapiens piRNA piR-49366, complete sequence U -
TGAGTGGGTGCTAGCAGAGATATCAAAGAT
>chr19 35306417 gi|108079526|gb|DQ588272.1| Homo sapiens piRNA piR-55384, complete sequence U -
TGGGAAAAGGACCCGAGGTGCCACCCAAGGC
>chr19 35306418 gi|108079525|gb|DQ588271.1| Homo sapiens piRNA piR-55383, complete sequence U -
TGGGAAAAGGACCCGAGGTGCCACCCAAGG
>chr19 35306419 gi|108079522|gb|DQ588268.1| Homo sapiens piRNA piR-55380, complete sequence U -
TGGGAAAAGGACCCGAGGTGCCACCCAAG
>chr19 35306420 gi|108079521|gb|DQ588267.1| Homo sapiens piRNA piR-55379, complete sequence U -
TGGGAAAAGGACCCGAGGTGCCACCCAA
>chr19 35306423 gi|108072239|gb|DQ583153.1| Homo sapiens piRNA piR-50265, complete sequence U -
TGCAAATGGGAAAAGGACCCGAGGTGCCACC
>chr19 35306425 gi|108072237|gb|DQ583152.1| Homo sapiens piRNA piR-50264, complete sequence U -
TGCAAATGGGAAAAGGACCCGAGGTGCCA
>chr19 35306441 gi|108100400|gb|DQ600795.1| Homo sapiens piRNA piR-38861, complete sequence U -
TAGAAGTAGTGGCTGTGCAAATGGGAAA
>chr19 35306451 gi|108079374|gb|DQ588120.1| Homo sapiens piRNA piR-55232, complete sequence U -
TGGCTCCAGAGCTAGAAGTAGTGGCTGTGC
>chr19 35306481 gi|108091439|gb|DQ596087.1| Homo sapiens piRNA piR-34153, complete sequence U -
GAACTGTGCCTGATGCTGAGCATCCAGTGA
>chr19 35306481 gi|108064123|gb|DQ578902.1| Homo sapiens piRNA piR-47014, complete sequence U -
TGAACTGTGCCTGATGCTGAGCATCCAGTGA
>chr19 35306482 gi|108064121|gb|DQ578901.1| Homo sapiens piRNA piR-47013, complete sequence U -
TGAACTGTGCCTGATGCTGAGCATCCAGTG
>chr19 35306516 gi|108077742|gb|DQ586488.1| Homo sapiens piRNA piR-53600, complete sequence U -
TGGAAATGGGTCGAGAGAGGGGTTAGCAA
>chr19 35306604 gi|108094228|gb|DQ597569.1| Homo sapiens piRNA piR-35635, complete sequence U -
GCTGAGTGCTTCAGATGTGGAGCTGGGTCT
>chr19 35306608 gi|108096747|gb|DQ598887.1| Homo sapiens piRNA piR-36953, complete sequence U -
TAAAGCTGAGTGCTTCAGATGTGGAGCTGG
>chr19 35306610 gi|108060782|gb|DQ577168.1| Homo sapiens piRNA piR-45280, complete sequence U -
TCTAAAGCTGAGTGCTTCAGATGTGGAGCT
>chr19 35306611 gi|108084082|gb|DQ592243.1| Homo sapiens piRNA piR-59355, complete sequence U -
TGTTCTAAAGCTGAGTGCTTCAGATGTGGAGC
>chr19 35306611 gi|108060780|gb|DQ577167.1| Homo sapiens piRNA piR-45279, complete sequence U -
TCTAAAGCTGAGTGCTTCAGATGTGGAGC
>chr19 35306619 gi|108101962|gb|DQ601617.1| Homo sapiens piRNA piR-39683, complete sequence U -
TAGGCCCTGTTCTAAAGCTGAGTGCTTCAGA
>chr19 35306621 gi|108061026|gb|DQ577293.1| Homo sapiens piRNA piR-45405, complete sequence U -
TCTAGGCCCTGTTCTAAAGCTGAGTGCTTCA
>chr19 35306644 gi|108096635|gb|DQ598829.1| Homo sapiens piRNA piR-36895, complete sequence U -
TAAACTAAGGTGCTGCATGCCCCTCTAGGCC
>chr19 35306653 gi|108057319|gb|DQ575354.1| Homo sapiens piRNA piR-43466, complete sequence U -
TCCCCAACATAAACTAAGGTGCTGCATGCCC
>chr19 35306664 gi|108083571|gb|DQ591982.1| Homo sapiens piRNA piR-59094, complete sequence U -
TGTGTAAGCCTCCCCAACATAAACTAAGGT
>chr19 35306689 gi|108094362|gb|DQ597638.1| Homo sapiens piRNA piR-35704, complete sequence U -
GCTTGCAGGAACCCCGGTGCTCATGTGT
>chr19 35306699 gi|108092742|gb|DQ596772.1| Homo sapiens piRNA piR-34838, complete sequence U -
GAGGTGCTGTAGGCTTGCAGGAACCCCGGT
>chr19 35306705 gi|108099086|gb|DQ600117.1| Homo sapiens piRNA piR-38183, complete sequence U -
TACCAGAGGTGCTGTAGGCTTGCAGGAAC
>chr19 35306706 gi|108099084|gb|DQ600116.1| Homo sapiens piRNA piR-38182, complete sequence U -
TACCAGAGGTGCTGTAGGCTTGCAGGAA
>chr19 35306706 gi|108082004|gb|DQ590750.1| Homo sapiens piRNA piR-57862, complete sequence U -
TGTACCAGAGGTGCTGTAGGCTTGCAGGAA
>chr19 35306707 gi|108082003|gb|DQ590749.1| Homo sapiens piRNA piR-57861, complete sequence U -
TGTACCAGAGGTGCTGTAGGCTTGCAGGA
>chr19 35306716 gi|108085746|gb|DQ593116.1| Homo sapiens piRNA piR-33228, complete sequence U -
CCTCTCCAACTGTACCAGAGGTGCTGTAGG
>chr19 35306778 gi|108077048|gb|DQ585794.1| Homo sapiens piRNA piR-52906, complete sequence U -
TGCTCTGACTGTAGGCAGGGAGGAAAGTGT
>chr19 35306826 gi|108088676|gb|DQ594654.1| Homo sapiens piRNA piR-60766, complete sequence U -
TTCTCAGTGATGTTCTAAGAGGTGTGCTTT
>chr19 35306855 gi|108091387|gb|DQ596061.1| Homo sapiens piRNA piR-34127, complete sequence U -
GAACAGAGGTGCCTTCTGGAACATGTTTCT
>chr19 35306893 gi|108090056|gb|DQ595368.1| Homo sapiens piRNA piR-61480, complete sequence U -
TTGGCCAGATGGTTTCCAGGTGTTATGAAC
>chr19 35306894 gi|108090054|gb|DQ595367.1| Homo sapiens piRNA piR-61479, complete sequence U -
TTGGCCAGATGGTTTCCAGGTGTTATGAA
>chr19 35306898 gi|108077570|gb|DQ586316.1| Homo sapiens piRNA piR-53428, complete sequence U -
TGCTTTGGCCAGATGGTTTCCAGGTGTTA
>chr19 35306906 gi|108053138|gb|DQ571884.1| Homo sapiens piRNA piR-31996, complete sequence U -
CAACAGACGTGCTTTGGCCAGATGGTTTCC
>chr19 35306907 gi|108053137|gb|DQ571883.1| Homo sapiens piRNA piR-31995, complete sequence U -
CAACAGACGTGCTTTGGCCAGATGGTTTC
>chr19 35306909 gi|108071230|gb|DQ582628.1| Homo sapiens piRNA piR-32740, complete sequence U -
CCACAACAGACGTGCTTTGGCCAGATGGTT
>chr19 35306910 gi|108071228|gb|DQ582627.1| Homo sapiens piRNA piR-32739, complete sequence U -
CCACAACAGACGTGCTTTGGCCAGATGGT
>chr19 35306910 gi|108051649|gb|DQ570395.1| Homo sapiens piRNA piR-30507, complete sequence U -
ACCACAACAGACGTGCTTTGGCCAGATGGT
>chr19 35306914 gi|108055316|gb|DQ574062.1| Homo sapiens piRNA piR-42174, complete sequence U -
TCCAACCACAACAGACGTGCTTTGGCCAGA
>chr19 35306917 gi|108058941|gb|DQ576205.1| Homo sapiens piRNA piR-44317, complete sequence U -
TCCTCCAACCACAACAGACGTGCTTTGGCC
>chr19 35306924 gi|108083081|gb|DQ591726.1| Homo sapiens piRNA piR-58838, complete sequence U -
TGTGCGGGCTCCTCCAACCACAACAGACGTGC
>chr19 35306956 gi|108072372|gb|DQ583221.1| Homo sapiens piRNA piR-50333, complete sequence U -
TGCAAGACAGAAGTGTCCCAAGCACTGGTA
>chr19 35306969 gi|108070913|gb|DQ582455.1| Homo sapiens piRNA piR-32567, complete sequence U -
CAGGTGGTCTGTCTGCAAGACAGAAGTGTC
>chr19 35307038 gi|108055398|gb|DQ574144.1| Homo sapiens piRNA piR-42256, complete sequence U -
TCCAAGCATAGATGTGCTGCTTTCTCCTTC
>chr19 35307065 gi|108062369|gb|DQ577992.1| Homo sapiens piRNA piR-46104, complete sequence U -
TCTGCTTGTGGTGGAAACATAAAGGCCTCC
>chr19 35307086 gi|108077692|gb|DQ586438.1| Homo sapiens piRNA piR-53550, complete sequence U -
TGGAAAGGTGCAACAGGGTGCTCTGCTTGT
>chr19 35307102 gi|108072297|gb|DQ583184.1| Homo sapiens piRNA piR-50296, complete sequence U -
TGCAACATAGGTGCTTGGAAAGGTGCAAC
>chr19 35307108 gi|108085549|gb|DQ593004.1| Homo sapiens piRNA piR-33116, complete sequence U -
CCCTGCTACTGCAACATAGGTGCTTGGAAAGG
>chr19 35307297 gi|108076926|gb|DQ585672.1| Homo sapiens piRNA piR-52784, complete sequence U -
TGCTCAAGCTGAGTGGTCCAAAGGCGTT
>chr19 35307305 gi|108051169|gb|DQ569915.1| Homo sapiens piRNA piR-30027, complete sequence U -
AAACAGATGTGCTCAAGCTGAGTGGTCCA
>chr19 35307311 gi|108055310|gb|DQ574056.1| Homo sapiens piRNA piR-42168, complete sequence U -
TCCAACAGAAACAGATGTGCTCAAGCTGAGT
>chr19 35307315 gi|108055309|gb|DQ574055.1| Homo sapiens piRNA piR-42167, complete sequence U -
TCCAACAGAAACAGATGTGCTCAAGCT
>chr19 35307405 gi|108072935|gb|DQ583513.1| Homo sapiens piRNA piR-50625, complete sequence U -
TGCACTGCCTATACTCTGGACTTATGGCCC
>chr19 35307510 gi|108079463|gb|DQ588209.1| Homo sapiens piRNA piR-55321, complete sequence U -
TGGCTGTGTTCATGAACAGAAGTGTCC
>chr19 35307513 gi|108062454|gb|DQ578046.1| Homo sapiens piRNA piR-46158, complete sequence U -
TCTGGCTGTGTTCATGAACAGAAGTG
>chr19 35307533 gi|108054845|gb|DQ573591.1| Homo sapiens piRNA piR-41703, complete sequence U -
TCAGGACTTGTGGACCCCAGGTGTTCTGGC
>chr19 35307534 gi|108054844|gb|DQ573590.1| Homo sapiens piRNA piR-41702, complete sequence U -
TCAGGACTTGTGGACCCCAGGTGTTCTGG
>chr19 35307539 gi|108064835|gb|DQ579277.1| Homo sapiens piRNA piR-47389, complete sequence U -
TGAATTCAGGACTTGTGGACCCCAGGTGT
>chr19 35307545 gi|108081979|gb|DQ590725.1| Homo sapiens piRNA piR-57837, complete sequence U -
TGTACACCTGAATTCAGGACTTGTGGACCCC
>chr19 35307546 gi|108090459|gb|DQ595582.1| Homo sapiens piRNA piR-61694, complete sequence U -
TTGTACACCTGAATTCAGGACTTGTGGACCC
>chr19 35307551 gi|108057279|gb|DQ575333.1| Homo sapiens piRNA piR-43445, complete sequence U -
TCCCATTGTACACCTGAATTCAGGACTTGTG
>chr19 35307594 gi|108078064|gb|DQ586810.1| Homo sapiens piRNA piR-53922, complete sequence U -
TGGACAGAAGTTTCTGCAGGCACAGGTGG
>chr19 35307602 gi|108066080|gb|DQ579906.1| Homo sapiens piRNA piR-48018, complete sequence U -
TGACTATTCATGGACAGAAGTTTCTGCAGGC
>chr19 35307606 gi|108061631|gb|DQ577604.1| Homo sapiens piRNA piR-45716, complete sequence U -
TCTCTGACTATTCATGGACAGAAGTTTCTGC
>chr19 35307650 gi|108074952|gb|DQ584581.1| Homo sapiens piRNA piR-51693, complete sequence U -
TGCCATTGCACCATCTTTAATCTGGACTT
>chr19 35307653 gi|108074950|gb|DQ584580.1| Homo sapiens piRNA piR-51692, complete sequence U -
TGCCATTGCACCATCTTTAATCTGGA
>chr19 35307683 gi|108060222|gb|DQ576879.1| Homo sapiens piRNA piR-44991, complete sequence U -
TCGCGAGTAAGCATAGGTGTGGGACTGT
>chr19 35307690 gi|108079450|gb|DQ588196.1| Homo sapiens piRNA piR-55308, complete sequence U -
TGGCTGTATTCGCGAGTAAGCATAGGTGTG
>chr19 35307691 gi|108095112|gb|DQ598030.1| Homo sapiens piRNA piR-36096, complete sequence U -
GGCTGTATTCGCGAGTAAGCATAGGTGT
>chr19 35307691 gi|108079449|gb|DQ588195.1| Homo sapiens piRNA piR-55307, complete sequence U -
TGGCTGTATTCGCGAGTAAGCATAGGTGT
>chr19 35307743 gi|108100051|gb|DQ600615.1| Homo sapiens piRNA piR-38681, complete sequence U -
TACTGTACCCTCTACTTGCCATCTGAATCC
>chr19 35307770 gi|108066588|gb|DQ580174.1| Homo sapiens piRNA piR-48286, complete sequence U -
TGAGAAGGGTACCCAAACACTTGAATGGTAC
>chr19 35307772 gi|108066586|gb|DQ580173.1| Homo sapiens piRNA piR-48285, complete sequence U -
TGAGAAGGGTACCCAAACACTTGAATGGT
>chr19 35307785 gi|108094175|gb|DQ597538.1| Homo sapiens piRNA piR-35604, complete sequence U -
GCTCTGAATGATGGTGAGAAGGGTACCCAA
>chr19 35307786 gi|108077045|gb|DQ585791.1| Homo sapiens piRNA piR-52903, complete sequence U -
TGCTCTGAATGATGGTGAGAAGGGTACCCA
>chr19 35307793 gi|108071727|gb|DQ582887.1| Homo sapiens piRNA piR-32999, complete sequence U -
CCCAGTTGCTCTGAATGATGGTGAGAAGG
>chr19 35307794 gi|108057175|gb|DQ575280.1| Homo sapiens piRNA piR-43392, complete sequence U -
TCCCAGTTGCTCTGAATGATGGTGAGAAG
>chr19 35307821 gi|108072274|gb|DQ583171.1| Homo sapiens piRNA piR-50283, complete sequence U -
TGCAACAAGTGTGCTCCAGCCACCAGTGTC
>chr19 35307880 gi|108081748|gb|DQ590494.1| Homo sapiens piRNA piR-57606, complete sequence U -
TGGTGTTCTGATTGAAGGTGAGAATGGAAGT
>chr19 35307883 gi|108081747|gb|DQ590493.1| Homo sapiens piRNA piR-57605, complete sequence U -
TGGTGTTCTGATTGAAGGTGAGAATGGA
>chr19 35307884 gi|108085566|gb|DQ593013.1| Homo sapiens piRNA piR-33125, complete sequence U -
CCCTGGTGTTCTGATTGAAGGTGAGAATGG
>chr19 35307967 gi|108077616|gb|DQ586362.1| Homo sapiens piRNA piR-53474, complete sequence U -
TGGAAAAGGTCCTGAAGCACAGATATTTTC
>chr19 35307970 gi|108077615|gb|DQ586361.1| Homo sapiens piRNA piR-53473, complete sequence U -
TGGAAAAGGTCCTGAAGCACAGATATT
>chr19 35308035 gi|108075150|gb|DQ584685.1| Homo sapiens piRNA piR-51797, complete sequence U -
TGCCCCAAAGACGAGGCTGTGCTTGCCGTG
>chr19 35308087 gi|108096050|gb|DQ598514.1| Homo sapiens piRNA piR-36580, complete sequence U -
GTGATGCTGCATGCTTCTGTCCCCAAAGA
>chr19 35308130 gi|108081191|gb|DQ589937.1| Homo sapiens piRNA piR-57049, complete sequence U -
TGGTCACTGAGGACCCTAAGTCTTACATGAGA
>chr19 35308132 gi|108081190|gb|DQ589936.1| Homo sapiens piRNA piR-57048, complete sequence U -
TGGTCACTGAGGACCCTAAGTCTTACATGA
>chr19 35308303 gi|108091719|gb|DQ596232.1| Homo sapiens piRNA piR-34298, complete sequence U -
GACACATTCACAAACACCCCAGGGTCTTGGGC
>chr19 35308351 gi|108053203|gb|DQ571949.1| Homo sapiens piRNA piR-40061, complete sequence U -
TAGTGTGTCGACTTCTGACTTGGCTCATC
>chr19 35308355 gi|108101971|gb|DQ601622.1| Homo sapiens piRNA piR-39688, complete sequence U -
TAGGCTAGTGTGTCGACTTCTGACTTGGCT
>chr19 35309591 gi|108061508|gb|DQ577540.1| Homo sapiens piRNA piR-45652, complete sequence U -
TCTCCTGAGACAGCAAGACCAACCCCTCCT
