# Supplementary material for: proTRAC - a software for probabilistic piRNA cluster detection, visualization and analysis
Source: BMC Bioinformatics. 2012 Jan 10;13:5. doi: 10.1186/1471-2105-13-5 (PMC3293768; doi:10.1186/1471-2105-13-5)
Supplement: Additional file 4 — proTRAC results folder containing a picture and a FASTA file for each detected human cluster. After decompression, the folder can be opened as former session in proTRAC. Alternatively, each file can be opened separately with any standard text-editor or graphic-viewer respectively. [file 1471-2105-13-5-S4.ZIP › proTRAC_results_human/monodirectional_clusters/Cluster_165.fas]

>chr19 35339636 gi|108092844|gb|DQ596830.1| Homo sapiens piRNA piR-34896, complete sequence M -
GAGTTTGAGACCAGCCTGGCCAACATGGT
>chr19 35340877 gi|108081958|gb|DQ590704.1| Homo sapiens piRNA piR-57816, complete sequence M -
TGTAATCCCAGCACTTTGGGAGGCCGAGG
>chr19 35341754 gi|108088071|gb|DQ594345.1| Homo sapiens piRNA piR-60457, complete sequence U +
TTCCAGCAGAGTAAGGTTCTTTCATGGTGGA
>chr19 35341944 gi|108051626|gb|DQ570372.1| Homo sapiens piRNA piR-30484, complete sequence U +
ACCAAAGACAAGGCTGCCATTTGCTGTGCCC
>chr19 35342032 gi|108058557|gb|DQ576006.1| Homo sapiens piRNA piR-44118, complete sequence U +
TCCTACAAAGTCAAAAGGGGTAGGCTCCCTG
>chr19 35342175 gi|108061629|gb|DQ577603.1| Homo sapiens piRNA piR-45715, complete sequence U +
TCTCTGAATGATGGTGGGTATGGAAATGT
>chr19 35342189 gi|108080694|gb|DQ589440.1| Homo sapiens piRNA piR-56552, complete sequence U +
TGGGTATGGAAATGTTCCCAAACACAGGTA
>chr19 35342195 gi|108077749|gb|DQ586495.1| Homo sapiens piRNA piR-53607, complete sequence U +
TGGAAATGTTCCCAAACACAGGTATGGC
>chr19 35342376 gi|108079595|gb|DQ588341.1| Homo sapiens piRNA piR-55453, complete sequence U +
TGGGAACATGTGTTTATTAGCCAGGTGGGC
>chr19 35342415 gi|108061860|gb|DQ577723.1| Homo sapiens piRNA piR-45835, complete sequence U +
TCTGACGAGGTGCAGAAAGAGGACTCTTTG
>chr19 35342425 gi|108072991|gb|DQ583544.1| Homo sapiens piRNA piR-50656, complete sequence U +
TGCAGAAAGAGGACTCTTTGTCACAGTTG
>chr19 35342433 gi|108092561|gb|DQ596680.1| Homo sapiens piRNA piR-34746, complete sequence U +
GAGGACTCTTTGTCACAGTTGTGCTGTGCCCT
>chr19 35342538 gi|108097602|gb|DQ599332.1| Homo sapiens piRNA piR-37398, complete sequence U +
TAAGCACAAGTGTGGTGTTGGAACCCTCAA
>chr19 35342550 gi|108081754|gb|DQ590500.1| Homo sapiens piRNA piR-57612, complete sequence U +
TGGTGTTGGAACCCTCAAGGCTACCGATGC
>chr19 35342571 gi|108099362|gb|DQ600259.1| Homo sapiens piRNA piR-38325, complete sequence U +
TACCGATGCATTCTGGCCAGGTGTGTCCCA
>chr19 35342571 gi|108099360|gb|DQ600258.1| Homo sapiens piRNA piR-38324, complete sequence U +
TACCGATGCATTCTGGCCAGGTGTGTCCC
>chr19 35342577 gi|108073927|gb|DQ584046.1| Homo sapiens piRNA piR-51158, complete sequence U +
TGCATTCTGGCCAGGTGTGTCCCAGGTGGT
>chr19 35342658 gi|108095876|gb|DQ598423.1| Homo sapiens piRNA piR-36489, complete sequence U +
GTCCAACTGATGTGCTCTAGCGGGATGGGA
>chr19 35342658 gi|108095874|gb|DQ598422.1| Homo sapiens piRNA piR-36488, complete sequence U +
GTCCAACTGATGTGCTCTAGCGGGATGGG
>chr19 35342658 gi|108095873|gb|DQ598421.1| Homo sapiens piRNA piR-36487, complete sequence U +
GTCCAACTGATGTGCTCTAGCGGGATGG
>chr19 35342963 gi|108073178|gb|DQ583644.1| Homo sapiens piRNA piR-50756, complete sequence U +
TGCAGATTTCAATGACCCCTGACAAGGAGCC
>chr19 35343302 gi|108102528|gb|DQ601914.1| Homo sapiens piRNA piR-39980, complete sequence M -
TAGTCCCAGCTACTTGGGAGGCTGAGGCA
>chr19 35343401 gi|108095110|gb|DQ598029.1| Homo sapiens piRNA piR-36095, complete sequence M +
GGCTGGTCTCGAACTCCTGACCTCAGGT
>chr19 35343404 gi|108081285|gb|DQ590031.1| Homo sapiens piRNA piR-57143, complete sequence M +
TGGTCTCGAACTCCTGACCTCAGGTGATCT
>chr19 35343404 gi|108081282|gb|DQ590028.1| Homo sapiens piRNA piR-57140, complete sequence M +
TGGTCTCGAACTCCTGACCTCAGGTGATC
>chr19 35343409 gi|108060026|gb|DQ576769.1| Homo sapiens piRNA piR-44881, complete sequence M +
TCGAACTCCTGACCTCAGGTGATCTGCGCGCC
>chr19 35343409 gi|108060025|gb|DQ576768.1| Homo sapiens piRNA piR-44880, complete sequence M +
TCGAACTCCTGACCTCAGGTGATCTGCGC
>chr19 35343439 gi|108081958|gb|DQ590704.1| Homo sapiens piRNA piR-57816, complete sequence M -
TGTAATCCCAGCACTTTGGGAGGCCGAGG
>chr19 35343445 gi|108085734|gb|DQ593109.1| Homo sapiens piRNA piR-33221, complete sequence M +
CCTCCCAAAGTGCTGGGATTACAGGCGTGAG
>chr19 35343615 gi|108101779|gb|DQ601522.1| Homo sapiens piRNA piR-39588, complete sequence U +
TAGGATCAGTACTTTTCCTAAGTGGCTGCA
>chr19 35343646 gi|108088967|gb|DQ594803.1| Homo sapiens piRNA piR-60915, complete sequence U +
TTCTTTGAGGTGCAAGCATACAGTGCTGTCT
>chr19 35343647 gi|108063231|gb|DQ578446.1| Homo sapiens piRNA piR-46558, complete sequence U +
TCTTTGAGGTGCAAGCATACAGTGCT
>chr19 35343649 gi|108090978|gb|DQ595850.1| Homo sapiens piRNA piR-61962, complete sequence U +
TTTGAGGTGCAAGCATACAGTGCTGTCTTT
>chr19 35343716 gi|108062058|gb|DQ577824.1| Homo sapiens piRNA piR-45936, complete sequence U +
TCTGATGTAAACACTGAGCTTGCTGGGTTG
>chr19 35343716 gi|108062057|gb|DQ577823.1| Homo sapiens piRNA piR-45935, complete sequence U +
TCTGATGTAAACACTGAGCTTGCTGGG
>chr19 35343718 gi|108069834|gb|DQ581888.1| Homo sapiens piRNA piR-50000, complete sequence U +
TGATGTAAACACTGAGCTTGCTGGGTTGC
>chr19 35343721 gi|108081906|gb|DQ590652.1| Homo sapiens piRNA piR-57764, complete sequence U +
TGTAAACACTGAGCTTGCTGGGTTGCATAA
>chr19 35343754 gi|108086732|gb|DQ593639.1| Homo sapiens piRNA piR-33751, complete sequence U +
CTCTCAGGGGTGATATAAACCGAGGGGGTAA
>chr19 35343769 gi|108096611|gb|DQ598817.1| Homo sapiens piRNA piR-36883, complete sequence U +
TAAACCGAGGGGGTAAAGGTGACCGTGTT
>chr19 35343933 gi|108082353|gb|DQ591099.1| Homo sapiens piRNA piR-58211, complete sequence U +
TGTCCGTGAAGAGCAGTTTGTGTGCTGTCT
>chr19 35343935 gi|108058342|gb|DQ575893.1| Homo sapiens piRNA piR-44005, complete sequence U +
TCCGTGAAGAGCAGTTTGTGTGCTGTCTGAC
>chr19 35343935 gi|108058340|gb|DQ575892.1| Homo sapiens piRNA piR-44004, complete sequence U +
TCCGTGAAGAGCAGTTTGTGTGCTGTCTGA
>chr19 35343935 gi|108058338|gb|DQ575891.1| Homo sapiens piRNA piR-44003, complete sequence U +
TCCGTGAAGAGCAGTTTGTGTGCTGTC
>chr19 35343937 gi|108086310|gb|DQ593417.1| Homo sapiens piRNA piR-33529, complete sequence U +
CGTGAAGAGCAGTTTGTGTGCTGTCTGA
>chr19 35343938 gi|108095972|gb|DQ598474.1| Homo sapiens piRNA piR-36540, complete sequence U +
GTGAAGAGCAGTTTGTGTGCTGTCTGAC
>chr19 35343968 gi|108067016|gb|DQ580403.1| Homo sapiens piRNA piR-48515, complete sequence U +
TGAGAGTCTAGTAAGAAATTTGGAGAGGTC
>chr19 35343979 gi|108097392|gb|DQ599219.1| Homo sapiens piRNA piR-37285, complete sequence U +
TAAGAAATTTGGAGAGGTCTCCTAGCTGC
>chr19 35343987 gi|108089864|gb|DQ595266.1| Homo sapiens piRNA piR-61378, complete sequence U +
TTGGAGAGGTCTCCTAGCTGCATGTTCCTC
>chr19 35344001 gi|108101441|gb|DQ601346.1| Homo sapiens piRNA piR-39412, complete sequence U +
TAGCTGCATGTTCCTCCAAGGCAAACCATGC
>chr19 35344015 gi|108055421|gb|DQ574167.1| Homo sapiens piRNA piR-42279, complete sequence U +
TCCAAGGCAAACCATGCTGGATGTTTGTGA
>chr19 35344016 gi|108071196|gb|DQ582611.1| Homo sapiens piRNA piR-32723, complete sequence U +
CCAAGGCAAACCATGCTGGATGTTTGTGAC
>chr19 35344029 gi|108077301|gb|DQ586047.1| Homo sapiens piRNA piR-53159, complete sequence U +
TGCTGGATGTTTGTGACATGTCATTGGAAC
>chr19 35344032 gi|108078635|gb|DQ587381.1| Homo sapiens piRNA piR-54493, complete sequence U +
TGGATGTTTGTGACATGTCATTGGAACACA
>chr19 35344040 gi|108082643|gb|DQ591389.1| Homo sapiens piRNA piR-58501, complete sequence U +
TGTGACATGTCATTGGAACACACACCAGAGA
>chr19 35344042 gi|108065511|gb|DQ579612.1| Homo sapiens piRNA piR-47724, complete sequence U +
TGACATGTCATTGGAACACACACCAGAGA
>chr19 35344068 gi|108051969|gb|DQ570715.1| Homo sapiens piRNA piR-30827, complete sequence U +
AGAAAGTGTGTGCTAGAGCAGAGAGGGA
>chr19 35344070 gi|108096366|gb|DQ598688.1| Homo sapiens piRNA piR-36754, complete sequence U +
AAAGTGTGTGCTAGAGCAGAGAGGGAAGA
>chr19 35344159 gi|108077084|gb|DQ585830.1| Homo sapiens piRNA piR-52942, complete sequence U +
TGCTCTTTGCAGGTGCTTGGCACCAGGTGT
>chr19 35344188 gi|108075205|gb|DQ584712.1| Homo sapiens piRNA piR-51824, complete sequence U +
TGCCCGATGACATGGAAAAGCATCCAGGAC
>chr19 35344195 gi|108065489|gb|DQ579600.1| Homo sapiens piRNA piR-47712, complete sequence U +
TGACATGGAAAAGCATCCAGGACTGTGTA
>chr19 35344195 gi|108065487|gb|DQ579599.1| Homo sapiens piRNA piR-47711, complete sequence U +
TGACATGGAAAAGCATCCAGGACTGTGT
>chr19 35344242 gi|108087191|gb|DQ593877.1| Homo sapiens piRNA piR-33989, complete sequence U +
CTGTCACCCCCAGATCACCAGGTCTGC
>chr19 35344493 gi|108094254|gb|DQ597582.1| Homo sapiens piRNA piR-35648, complete sequence U +
GCTGCAAGACACGTGCTCTGATGGGGAGG
>chr19 35344728 gi|108056418|gb|DQ574891.1| Homo sapiens piRNA piR-43003, complete sequence U +
TCCATGGGCATGAGATGTGAGTCCAGCTG
>chr19 35344777 gi|108080670|gb|DQ589416.1| Homo sapiens piRNA piR-56528, complete sequence U +
TGGGTACTTGGCACCCCAATTTTCCCAGGTC
>chr19 35344883 gi|108087280|gb|DQ593923.1| Homo sapiens piRNA piR-60035, complete sequence U +
TTAGGACTTTGCGCCTTCCTCAGGTC
>chr19 35344970 gi|108056531|gb|DQ574949.1| Homo sapiens piRNA piR-43061, complete sequence U +
TCCATTGACCACCTGACAGTGGTGATGCCT
>chr19 35344975 gi|108065631|gb|DQ579674.1| Homo sapiens piRNA piR-47786, complete sequence U +
TGACCACCTGACAGTGGTGATGCCTCATC
>chr19 35344978 gi|108071296|gb|DQ582663.1| Homo sapiens piRNA piR-32775, complete sequence U +
CCACCTGACAGTGGTGATGCCTCATCATGT
>chr19 35344983 gi|108065403|gb|DQ579556.1| Homo sapiens piRNA piR-47668, complete sequence U +
TGACAGTGGTGATGCCTCATCATGTGTGTCA
>chr19 35344983 gi|108065401|gb|DQ579555.1| Homo sapiens piRNA piR-47667, complete sequence U +
TGACAGTGGTGATGCCTCATCATGTGTGTC
>chr19 35344983 gi|108065399|gb|DQ579554.1| Homo sapiens piRNA piR-47666, complete sequence U +
TGACAGTGGTGATGCCTCATCATGTGTGT
>chr19 35344995 gi|108075651|gb|DQ584953.1| Homo sapiens piRNA piR-52065, complete sequence U +
TGCCTCATCATGTGTGTCACGTATTTACA
>chr19 35345056 gi|108081980|gb|DQ590726.1| Homo sapiens piRNA piR-57838, complete sequence U +
TGTACACCTGTCATGAGAGTGTTCACTGCCT
>chr19 35345148 gi|108076615|gb|DQ585439.1| Homo sapiens piRNA piR-52551, complete sequence U +
TGCTAAATGAGTCTTGCACAAACCACACAGC
>chr19 35345339 gi|108053335|gb|DQ572081.1| Homo sapiens piRNA piR-40193, complete sequence U +
TATCAAATAGTGTACTCTATCAGGAT
>chr19 35345596 gi|108095110|gb|DQ598029.1| Homo sapiens piRNA piR-36095, complete sequence M +
GGCTGGTCTCGAACTCCTGACCTCAGGT
>chr19 35345599 gi|108081284|gb|DQ590030.1| Homo sapiens piRNA piR-57142, complete sequence M +
TGGTCTCGAACTCCTGACCTCAGGTGATCCA
>chr19 35345599 gi|108081283|gb|DQ590029.1| Homo sapiens piRNA piR-57141, complete sequence M +
TGGTCTCGAACTCCTGACCTCAGGTGATCC
>chr19 35345599 gi|108081282|gb|DQ590028.1| Homo sapiens piRNA piR-57140, complete sequence M +
TGGTCTCGAACTCCTGACCTCAGGTGATC
