# Supplementary material for: proTRAC - a software for probabilistic piRNA cluster detection, visualization and analysis
Source: BMC Bioinformatics. 2012 Jan 10;13:5. doi: 10.1186/1471-2105-13-5 (PMC3293768; doi:10.1186/1471-2105-13-5)
Supplement: Additional file 4 — proTRAC results folder containing a picture and a FASTA file for each detected human cluster. After decompression, the folder can be opened as former session in proTRAC. Alternatively, each file can be opened separately with any standard text-editor or graphic-viewer respectively. [file 1471-2105-13-5-S4.ZIP › proTRAC_results_human/monodirectional_clusters/Cluster_166.fas]

>chr19 35378328 gi|108080820|gb|DQ589566.1| Homo sapiens piRNA piR-56678, complete sequence U -
TGGGTGGAATTTGAACCCTGATTGTCTGATT
>chr19 35378329 gi|108080819|gb|DQ589565.1| Homo sapiens piRNA piR-56677, complete sequence U -
TGGGTGGAATTTGAACCCTGATTGTCTGAT
>chr19 35378330 gi|108080818|gb|DQ589564.1| Homo sapiens piRNA piR-56676, complete sequence U -
TGGGTGGAATTTGAACCCTGATTGTCTGA
>chr19 35378417 gi|108054528|gb|DQ573274.1| Homo sapiens piRNA piR-41386, complete sequence U -
TCACTTATTTTTACAAATTTAGTAAGACAGC
>chr19 35378678 gi|108059958|gb|DQ576732.1| Homo sapiens piRNA piR-44844, complete sequence U -
TCCTTTCAGACAACTGCTGCAGATGACACC
>chr19 35378680 gi|108084078|gb|DQ592241.1| Homo sapiens piRNA piR-59353, complete sequence U -
TGTTCCTTTCAGACAACTGCTGCAGATGACA
>chr19 35378775 gi|108079926|gb|DQ588672.1| Homo sapiens piRNA piR-55784, complete sequence U -
TGGGACTCTCCAAGACTGAACTCCAGGAGC
>chr19 35378788 gi|108060575|gb|DQ577060.1| Homo sapiens piRNA piR-45172, complete sequence U -
TCGGTGGCAAGGTGGGACTCTCCAAGACT
>chr19 35378812 gi|108089480|gb|DQ595068.1| Homo sapiens piRNA piR-61180, complete sequence U -
TTGCAGGTGTTTGGCACCAGACAGTCTCGGT
>chr19 35378827 gi|108088357|gb|DQ594490.1| Homo sapiens piRNA piR-60602, complete sequence U -
TTCCTATCATGGGTTGCAGGTGTTTGGCA
>chr19 35378832 gi|108079004|gb|DQ587750.1| Homo sapiens piRNA piR-54862, complete sequence U -
TGGCATTCCTATCATGGGTTGCAGGTGTT
>chr19 35378833 gi|108090042|gb|DQ595361.1| Homo sapiens piRNA piR-61473, complete sequence U -
TTGGCATTCCTATCATGGGTTGCAGGTGT
>chr19 35378964 gi|108065023|gb|DQ579373.1| Homo sapiens piRNA piR-47485, complete sequence U -
TGACACACGGGACATGCGACAGAGAAAA
>chr19 35378966 gi|108082629|gb|DQ591375.1| Homo sapiens piRNA piR-58487, complete sequence U -
TGTGACACACGGGACATGCGACAGAGAA
>chr19 35378995 gi|108078701|gb|DQ587447.1| Homo sapiens piRNA piR-54559, complete sequence U -
TGGCAAACCAGGTACTGTTCAGCTTGATGC
>chr19 35379002 gi|108099424|gb|DQ600292.1| Homo sapiens piRNA piR-38358, complete sequence U -
TACCTCCATGGCAAACCAGGTACTGTTCAGC
>chr19 35379045 gi|108089910|gb|DQ595291.1| Homo sapiens piRNA piR-61403, complete sequence U -
TTGGAGGATATGACATTTGGAGAGGTCTC
>chr19 35379078 gi|108075572|gb|DQ584912.1| Homo sapiens piRNA piR-52024, complete sequence U -
TGCCTATGAAGGGCAGTTTGTGCGCTGCCGG
>chr19 35379146 gi|108064005|gb|DQ578842.1| Homo sapiens piRNA piR-46954, complete sequence U -
TGAACGAGTGCATGATAGCATGGCCAGGC
>chr19 35379148 gi|108089014|gb|DQ594828.1| Homo sapiens piRNA piR-60940, complete sequence U -
TTGAACGAGTGCATGATAGCATGGCCAG
>chr19 35379155 gi|108080711|gb|DQ589457.1| Homo sapiens piRNA piR-56569, complete sequence U -
TGGGTCAGGTTGAACGAGTGCATGATAGCA
>chr19 35379156 gi|108095474|gb|DQ598216.1| Homo sapiens piRNA piR-36282, complete sequence U -
GGGTCAGGTTGAACGAGTGCATGATAGC
>chr19 35379156 gi|108080710|gb|DQ589456.1| Homo sapiens piRNA piR-56568, complete sequence U -
TGGGTCAGGTTGAACGAGTGCATGATAGC
>chr19 35379239 gi|108102088|gb|DQ601685.1| Homo sapiens piRNA piR-39751, complete sequence U -
TAGGGGTATATGACACCAGGATCCTGGTAGA
>chr19 35379282 gi|108070505|gb|DQ582243.1| Homo sapiens piRNA piR-32355, complete sequence U -
CAGAGAGGAACACTGAGGTTTCCTGATGG
>chr19 35379285 gi|108060195|gb|DQ576861.1| Homo sapiens piRNA piR-44973, complete sequence U -
TCGCCAGAGAGGAACACTGAGGTTTCCTGA
>chr19 35379292 gi|108101783|gb|DQ601524.1| Homo sapiens piRNA piR-39590, complete sequence U -
TAGGATCGCCAGAGAGGAACACTGAGGT
>chr19 35379311 gi|108082270|gb|DQ591016.1| Homo sapiens piRNA piR-58128, complete sequence U -
TGTCATTTTCAGAGAGTCCCCTTAGGATCGC
>chr19 35379474 gi|108081138|gb|DQ589884.1| Homo sapiens piRNA piR-56996, complete sequence U -
TGGTATCTTCTTCTTGGTCTCCTTTAAGC
>chr19 35379588 gi|108102029|gb|DQ601654.1| Homo sapiens piRNA piR-39720, complete sequence U -
TAGGGACCTAGATGCTGATGGTACTCTCCCA
>chr19 35379593 gi|108089651|gb|DQ595157.1| Homo sapiens piRNA piR-61269, complete sequence U -
TTGCTAGGGACCTAGATGCTGATGGTACTC
>chr19 35379593 gi|108076833|gb|DQ585579.1| Homo sapiens piRNA piR-52691, complete sequence U -
TGCTAGGGACCTAGATGCTGATGGTACTC
>chr19 35379596 gi|108081842|gb|DQ590588.1| Homo sapiens piRNA piR-57700, complete sequence U -
TGGTTGCTAGGGACCTAGATGCTGATGGTA
>chr19 35379597 gi|108081841|gb|DQ590587.1| Homo sapiens piRNA piR-57699, complete sequence U -
TGGTTGCTAGGGACCTAGATGCTGATGGT
>chr19 35379601 gi|108077356|gb|DQ586102.1| Homo sapiens piRNA piR-53214, complete sequence U -
TGCTGGTTGCTAGGGACCTAGATGCTGA
>chr19 35379610 gi|108082821|gb|DQ591567.1| Homo sapiens piRNA piR-58679, complete sequence U -
TGTGATGCTACTGCTGGTTGCTAGGGACCT
>chr19 35379612 gi|108053627|gb|DQ572373.1| Homo sapiens piRNA piR-40485, complete sequence U -
TATGTGATGCTACTGCTGGTTGCTAGGGAC
>chr19 35379613 gi|108082820|gb|DQ591566.1| Homo sapiens piRNA piR-58678, complete sequence U -
TGTGATGCTACTGCTGGTTGCTAGGGA
>chr19 35379613 gi|108053625|gb|DQ572371.1| Homo sapiens piRNA piR-40483, complete sequence U -
TATGTGATGCTACTGCTGGTTGCTAGGGA
>chr19 35379619 gi|108071531|gb|DQ582784.1| Homo sapiens piRNA piR-32896, complete sequence U -
CCCAAATATGTGATGCTACTGCTGGTTGC
>chr19 35379619 gi|108056634|gb|DQ575001.1| Homo sapiens piRNA piR-43113, complete sequence U -
TCCCAAATATGTGATGCTACTGCTGGTTGC
>chr19 35379621 gi|108056632|gb|DQ575000.1| Homo sapiens piRNA piR-43112, complete sequence U -
TCCCAAATATGTGATGCTACTGCTGGTT
>chr19 35379622 gi|108076995|gb|DQ585741.1| Homo sapiens piRNA piR-52853, complete sequence U -
TGCTCCCAAATATGTGATGCTACTGCTGGT
>chr19 35379656 gi|108077940|gb|DQ586686.1| Homo sapiens piRNA piR-53798, complete sequence U -
TGGAATAGAGGCTTATCTTCAGGGGTTCA
>chr19 35379700 gi|108100324|gb|DQ600756.1| Homo sapiens piRNA piR-38822, complete sequence U -
TAGAAGACATCTGTAAAATCTAACCTCAGC
>chr19 35379731 gi|108095620|gb|DQ598290.1| Homo sapiens piRNA piR-36356, complete sequence U -
GGTGATGGCATGATCTTTTGTGAACGAACTC
>chr19 35379734 gi|108095618|gb|DQ598289.1| Homo sapiens piRNA piR-36355, complete sequence U -
GGTGATGGCATGATCTTTTGTGAACGAA
>chr19 35379866 gi|108068872|gb|DQ581373.1| Homo sapiens piRNA piR-49485, complete sequence U -
TGATAATGGCCTTCATCAAGCTCTTCCTTTC
>chr19 35379884 gi|108079430|gb|DQ588176.1| Homo sapiens piRNA piR-55288, complete sequence U -
TGGCTGGAGAGCTGAGTTGATAATGGCCTT
>chr19 35379885 gi|108079429|gb|DQ588175.1| Homo sapiens piRNA piR-55287, complete sequence U -
TGGCTGGAGAGCTGAGTTGATAATGGCCT
>chr19 35379912 gi|108082778|gb|DQ591524.1| Homo sapiens piRNA piR-58636, complete sequence U -
TGTGAGTTGCTGTCTTTGACTTCAATGTG
>chr19 35379938 gi|108089121|gb|DQ594884.1| Homo sapiens piRNA piR-60996, complete sequence U -
TTGACAGAGTATCTGAAAGCTTTCCTCTGT
>chr19 35379938 gi|108065197|gb|DQ579462.1| Homo sapiens piRNA piR-47574, complete sequence U -
TGACAGAGTATCTGAAAGCTTTCCTCTGT
>chr19 35379969 gi|108051484|gb|DQ570230.1| Homo sapiens piRNA piR-30342, complete sequence U -
ACAACTGGCAGATGTGAGTGGAGAATTTCTC
>chr19 35379970 gi|108051483|gb|DQ570229.1| Homo sapiens piRNA piR-30341, complete sequence U -
ACAACTGGCAGATGTGAGTGGAGAATTTCT
>chr19 35380047 gi|108058854|gb|DQ576160.1| Homo sapiens piRNA piR-44272, complete sequence U -
TCCTCACTCTCACAACAGTGGCAATGGGGGC
>chr19 35380122 gi|108060742|gb|DQ577147.1| Homo sapiens piRNA piR-45259, complete sequence U -
TCGTGTTCAGGGTTCTCCAAGCTAAGGTC
>chr19 35380245 gi|108093148|gb|DQ596984.1| Homo sapiens piRNA piR-35050, complete sequence U -
GCAAGGAAAAGGTGACCAATGGCAAAGGATC
>chr19 35380250 gi|108062095|gb|DQ577843.1| Homo sapiens piRNA piR-45955, complete sequence U -
TCTGCAAGGAAAAGGTGACCAATGGCAAA
>chr19 35380273 gi|108076696|gb|DQ585481.1| Homo sapiens piRNA piR-52593, complete sequence U -
TGCTAATTTGGTAGTTTCTGGAATCTGCA
>chr19 35380489 gi|108057567|gb|DQ575481.1| Homo sapiens piRNA piR-43593, complete sequence U -
TCCCGCAAGTATGACCGAGGGACTGGAATGC
>chr19 35380583 gi|108072710|gb|DQ583397.1| Homo sapiens piRNA piR-50509, complete sequence U -
TGCACAGGTGTATATGACTCCATTCTGCA
>chr19 35380587 gi|108055634|gb|DQ574380.1| Homo sapiens piRNA piR-42492, complete sequence U -
TCCACCTGCACAGGTGTATATGACTCCATTC
>chr19 35380634 gi|108072401|gb|DQ583237.1| Homo sapiens piRNA piR-50349, complete sequence U -
TGCAAGCAACTTGAGGAGGGGTCTGTAA
>chr19 35380648 gi|108052030|gb|DQ570776.1| Homo sapiens piRNA piR-30888, complete sequence U -
AGACAGGGGTACTGGTGCAAGCAACTTGA
>chr19 35380665 gi|108080947|gb|DQ589693.1| Homo sapiens piRNA piR-56805, complete sequence U -
TGGGTTGGCTGGTAAAGACAGGGGTAC
>chr19 35380687 gi|108100414|gb|DQ600802.1| Homo sapiens piRNA piR-38868, complete sequence U -
TAGAAGTGACTGCAGAAGCAGTGATGGGT
>chr19 35380687 gi|108076810|gb|DQ585556.1| Homo sapiens piRNA piR-52668, complete sequence U -
TGCTAGAAGTGACTGCAGAAGCAGTGATGGGT
>chr19 35380688 gi|108076809|gb|DQ585555.1| Homo sapiens piRNA piR-52667, complete sequence U -
TGCTAGAAGTGACTGCAGAAGCAGTGATGGG
>chr19 35380689 gi|108076808|gb|DQ585554.1| Homo sapiens piRNA piR-52666, complete sequence U -
TGCTAGAAGTGACTGCAGAAGCAGTGATGG
>chr19 35380822 gi|108080015|gb|DQ588761.1| Homo sapiens piRNA piR-55873, complete sequence U -
TGGGAGGAAGCTCACCCCGGATCTTGAGG
>chr19 35380830 gi|108081234|gb|DQ589980.1| Homo sapiens piRNA piR-57092, complete sequence U -
TGGTCCAATGGGAGGAAGCTCACCCCGGA
>chr19 35380902 gi|108091916|gb|DQ596332.1| Homo sapiens piRNA piR-34398, complete sequence U -
GACCATAAAAGCAGGTGGGCTGGTGGGGAT
>chr19 35380903 gi|108091914|gb|DQ596331.1| Homo sapiens piRNA piR-34397, complete sequence U -
GACCATAAAAGCAGGTGGGCTGGTGGGGA
>chr19 35380952 gi|108097917|gb|DQ599498.1| Homo sapiens piRNA piR-37564, complete sequence U -
TAAGTGTTTCCTGAATCAAAAGCAAGCTTA
>chr19 35380980 gi|108064648|gb|DQ579179.1| Homo sapiens piRNA piR-47291, complete sequence U -
TGAATCAGGACCCCCAGATTTCAGCTGGTA
>chr19 35380999 gi|108081816|gb|DQ590562.1| Homo sapiens piRNA piR-57674, complete sequence U -
TGGTTCTCTGGCAAGGCCCTGAATCAGGAC
>chr19 35381049 gi|108073041|gb|DQ583571.1| Homo sapiens piRNA piR-50683, complete sequence U -
TGCAGAATCAGTGGTAGGTGGGCCAGAAA
>chr19 35381053 gi|108066216|gb|DQ579976.1| Homo sapiens piRNA piR-48088, complete sequence U -
TGACTGCAGAATCAGTGGTAGGTGGGCCA
>chr19 35381063 gi|108096153|gb|DQ598570.1| Homo sapiens piRNA piR-36636, complete sequence U -
GTGGAGGTGACTGCAGAATCAGTGGT
>chr19 35381081 gi|108064236|gb|DQ578962.1| Homo sapiens piRNA piR-47074, complete sequence U -
TGAAGACGGGTTGTATACTGGAGTGGAGGT
>chr19 35381083 gi|108061787|gb|DQ577686.1| Homo sapiens piRNA piR-45798, complete sequence U -
TCTGAAGACGGGTTGTATACTGGAGTGGAG
>chr19 35381084 gi|108064232|gb|DQ578960.1| Homo sapiens piRNA piR-47072, complete sequence U -
TGAAGACGGGTTGTATACTGGAGTGGA
>chr19 35381084 gi|108061785|gb|DQ577685.1| Homo sapiens piRNA piR-45797, complete sequence U -
TCTGAAGACGGGTTGTATACTGGAGTGGA
>chr19 35381085 gi|108061783|gb|DQ577684.1| Homo sapiens piRNA piR-45796, complete sequence U -
TCTGAAGACGGGTTGTATACTGGAGTGG
>chr19 35381086 gi|108061781|gb|DQ577683.1| Homo sapiens piRNA piR-45795, complete sequence U -
TCTGAAGACGGGTTGTATACTGGAGTG
>chr19 35381119 gi|108072027|gb|DQ583044.1| Homo sapiens piRNA piR-50156, complete sequence U -
TGATTTCCTTAGAGGCAAAGTCAGGCGGAGAC
>chr19 35381121 gi|108072025|gb|DQ583043.1| Homo sapiens piRNA piR-50155, complete sequence U -
TGATTTCCTTAGAGGCAAAGTCAGGCGGAG
>chr19 35381122 gi|108072023|gb|DQ583042.1| Homo sapiens piRNA piR-50154, complete sequence U -
TGATTTCCTTAGAGGCAAAGTCAGGCGGA
>chr19 35381133 gi|108099268|gb|DQ600211.1| Homo sapiens piRNA piR-38277, complete sequence U -
TACCCATGTTGATTTCCTTAGAGGCAA
>chr19 35381134 gi|108081027|gb|DQ589773.1| Homo sapiens piRNA piR-56885, complete sequence U -
TGGTACCCATGTTGATTTCCTTAGAGGCA
>chr19 35381160 gi|108092967|gb|DQ596892.1| Homo sapiens piRNA piR-34958, complete sequence U -
GATGATAACAGATGGGGACATGGGCATGG
>chr19 35381181 gi|108097098|gb|DQ599067.1| Homo sapiens piRNA piR-37133, complete sequence U -
TAACATTGCAGGGAGAGACAGGATGATAA
>chr19 35381187 gi|108052325|gb|DQ571071.1| Homo sapiens piRNA piR-31183, complete sequence M -
AGCTGTTAACATTGCAGGGAGAGACAGGA
>chr19 35381196 gi|108057833|gb|DQ575619.1| Homo sapiens piRNA piR-43731, complete sequence M +
TCCCTGCAATGTTAACAGCTGTTTCC
>chr19 35381245 gi|108095769|gb|DQ598366.1| Homo sapiens piRNA piR-36432, complete sequence U -
GTAGAGGTTAAGTGTGAAGGGTTTTC
>chr19 35381267 gi|108093763|gb|DQ597307.1| Homo sapiens piRNA piR-35373, complete sequence U -
GCCATTGGGTTCTAGGGCTGCAGTAG
>chr19 35381270 gi|108083171|gb|DQ591772.1| Homo sapiens piRNA piR-58884, complete sequence U -
TGTGCTGCCATTGGGTTCTAGGGCTGCAG
>chr19 35381287 gi|108056572|gb|DQ574970.1| Homo sapiens piRNA piR-43082, complete sequence U -
TCCCAAAAGCCAACTGAGTTGTGCTGCCATT
>chr19 35381325 gi|108065561|gb|DQ579638.1| Homo sapiens piRNA piR-47750, complete sequence U -
TGACATTGATGCCAAAGTGGACACGGGAGT
>chr19 35381327 gi|108077125|gb|DQ585871.1| Homo sapiens piRNA piR-52983, complete sequence U -
TGCTGACATTGATGCCAAAGTGGACACGGGA
>chr19 35381331 gi|108064729|gb|DQ579222.1| Homo sapiens piRNA piR-47334, complete sequence U -
TGAATGCTGACATTGATGCCAAAGTGGACAC
>chr19 35381332 gi|108064728|gb|DQ579221.1| Homo sapiens piRNA piR-47333, complete sequence U -
TGAATGCTGACATTGATGCCAAAGTGGACA
>chr19 35381333 gi|108064726|gb|DQ579220.1| Homo sapiens piRNA piR-47332, complete sequence U -
TGAATGCTGACATTGATGCCAAAGTGGAC
>chr19 35381336 gi|108075762|gb|DQ585011.1| Homo sapiens piRNA piR-52123, complete sequence U -
TGCCTGAATGCTGACATTGATGCCAAAGTG
>chr19 35381340 gi|108080416|gb|DQ589162.1| Homo sapiens piRNA piR-56274, complete sequence U -
TGGGCTGCCTGAATGCTGACATTGATGCCAA
>chr19 35381341 gi|108080415|gb|DQ589161.1| Homo sapiens piRNA piR-56273, complete sequence U -
TGGGCTGCCTGAATGCTGACATTGATGCCA
>chr19 35381342 gi|108080414|gb|DQ589160.1| Homo sapiens piRNA piR-56272, complete sequence U -
TGGGCTGCCTGAATGCTGACATTGATGCC
>chr19 35381381 gi|108052100|gb|DQ570846.1| Homo sapiens piRNA piR-30958, complete sequence U -
AGAGTGTCCACACCAATGGGTAAAACACCCGA
>chr19 35381392 gi|108094759|gb|DQ597844.1| Homo sapiens piRNA piR-35910, complete sequence U -
GGCAAGAGTAAGAGTGTCCACACCAATGGGT
>chr19 35381394 gi|108094757|gb|DQ597843.1| Homo sapiens piRNA piR-35909, complete sequence U -
GGCAAGAGTAAGAGTGTCCACACCAATGG
>chr19 35381552 gi|108061001|gb|DQ577280.1| Homo sapiens piRNA piR-45392, complete sequence U -
TCTAGATGTGGTGGTAGACTCTGCGTGGTA
>chr19 35381553 gi|108060999|gb|DQ577279.1| Homo sapiens piRNA piR-45391, complete sequence U -
TCTAGATGTGGTGGTAGACTCTGCGTGGT
>chr19 35381558 gi|108051381|gb|DQ570127.1| Homo sapiens piRNA piR-30239, complete sequence U -
AAGCGATCTAGATGTGGTGGTAGACTCTGC
>chr19 35381567 gi|108055242|gb|DQ573988.1| Homo sapiens piRNA piR-42100, complete sequence U -
TCCAAAGCTAAGCGATCTAGATGTGGTGGT
>chr19 35381568 gi|108055241|gb|DQ573987.1| Homo sapiens piRNA piR-42099, complete sequence U -
TCCAAAGCTAAGCGATCTAGATGTGGTGG
>chr19 35381673 gi|108071220|gb|DQ582623.1| Homo sapiens piRNA piR-32735, complete sequence U -
CCAATTGCAGCAGGAGTGCATCAGGGC
>chr19 35381698 gi|108072049|gb|DQ583055.1| Homo sapiens piRNA piR-50167, complete sequence U -
TGATTTGCTCTCAGCAGTGCCGGCTTCTCC
>chr19 35381700 gi|108072047|gb|DQ583054.1| Homo sapiens piRNA piR-50166, complete sequence U -
TGATTTGCTCTCAGCAGTGCCGGCTTCT
>chr19 35381753 gi|108078812|gb|DQ587558.1| Homo sapiens piRNA piR-54670, complete sequence U -
TGGCACCAGGTGCTCTAACTACAGGTGGGA
>chr19 35381761 gi|108079438|gb|DQ588184.1| Homo sapiens piRNA piR-55296, complete sequence U -
TGGCTGGGCTGGCACCAGGTGCTCTAACTAC
>chr19 35381857 gi|108057112|gb|DQ575247.1| Homo sapiens piRNA piR-43359, complete sequence U -
TCCCAGGTGATCTGAACAAAAGGGGGAAC
>chr19 35381867 gi|108079028|gb|DQ587774.1| Homo sapiens piRNA piR-54886, complete sequence U -
TGGCCAAACAGGTCCCAGGTGATCTGAACAA
>chr19 35381868 gi|108062431|gb|DQ578033.1| Homo sapiens piRNA piR-46145, complete sequence U -
TCTGGCCAAACAGGTCCCAGGTGATCTGAACA
>chr19 35381888 gi|108055704|gb|DQ574450.1| Homo sapiens piRNA piR-42562, complete sequence U -
TCCACTGGAACACAAGTGCTCTGGCCAAACA
>chr19 35381889 gi|108088036|gb|DQ594325.1| Homo sapiens piRNA piR-60437, complete sequence U -
TTCCACTGGAACACAAGTGCTCTGGCCAAAC
>chr19 35381889 gi|108055703|gb|DQ574449.1| Homo sapiens piRNA piR-42561, complete sequence U -
TCCACTGGAACACAAGTGCTCTGGCCAAAC
>chr19 35381890 gi|108088034|gb|DQ594324.1| Homo sapiens piRNA piR-60436, complete sequence U -
TTCCACTGGAACACAAGTGCTCTGGCCAAA
>chr19 35381906 gi|108081550|gb|DQ590296.1| Homo sapiens piRNA piR-57408, complete sequence U -
TGGTGCTGGTCCCTTCCACTGGAACAC
>chr19 35381940 gi|108089175|gb|DQ594911.1| Homo sapiens piRNA piR-61023, complete sequence U -
TTGACTGGGGCAGGAAGAGAAGGATCTCAGC
>chr19 35381981 gi|108072295|gb|DQ583183.1| Homo sapiens piRNA piR-50295, complete sequence U -
TGCAACAGGTGTACTTTAGTTAGGTGTGC
>chr19 35382004 gi|108100886|gb|DQ601057.1| Homo sapiens piRNA piR-39123, complete sequence U -
TAGATGCAGTGCTGGTCCCTTAGACTGCAAC
>chr19 35382014 gi|108058088|gb|DQ575750.1| Homo sapiens piRNA piR-43862, complete sequence U -
TCCGAGCATAGATGCAGTGCTGGTCCCTT
>chr19 35382035 gi|108102171|gb|DQ601729.1| Homo sapiens piRNA piR-39795, complete sequence U -
TAGGTAGGAACATAAAGGCATCCGAGCA
>chr19 35382035 gi|108053315|gb|DQ572061.1| Homo sapiens piRNA piR-40173, complete sequence U -
TATAGGTAGGAACATAAAGGCATCCGAGCA
>chr19 35382061 gi|108091796|gb|DQ596271.1| Homo sapiens piRNA piR-34337, complete sequence U -
GACAGGTGGGATTCAGGTGTTCTGGCTATA
>chr19 35382080 gi|108072276|gb|DQ583172.1| Homo sapiens piRNA piR-50284, complete sequence U -
TGCAACACACGTGCCCTGGACAGGTGGGA
>chr19 35382187 gi|108073416|gb|DQ583780.1| Homo sapiens piRNA piR-50892, complete sequence U -
TGCAGGTATCTCCAGCAGGTTTGCTCTGGC
>chr19 35382217 gi|108054431|gb|DQ573177.1| Homo sapiens piRNA piR-41289, complete sequence U -
TCACGTGGCATGCATTTCTTCTCAGTGG
>chr19 35382236 gi|108077870|gb|DQ586616.1| Homo sapiens piRNA piR-53728, complete sequence U -
TGGAAGGAATGAACAGATATATCACGTGGC
>chr19 35382248 gi|108102334|gb|DQ601813.1| Homo sapiens piRNA piR-39879, complete sequence U -
TAGGTGTCTGATGGAAGGAATGAACAGAT
>chr19 35382249 gi|108102332|gb|DQ601812.1| Homo sapiens piRNA piR-39878, complete sequence U -
TAGGTGTCTGATGGAAGGAATGAACAGA
>chr19 35382308 gi|108074645|gb|DQ584422.1| Homo sapiens piRNA piR-51534, complete sequence U -
TGCCAGTAGCATCTCCAATCACAGGTGAAA
>chr19 35382309 gi|108074643|gb|DQ584421.1| Homo sapiens piRNA piR-51533, complete sequence U -
TGCCAGTAGCATCTCCAATCACAGGTGAA
>chr19 35382310 gi|108062210|gb|DQ577903.1| Homo sapiens piRNA piR-46015, complete sequence U -
TCTGCCAGTAGCATCTCCAATCACAGGTGA
>chr19 35382402 gi|108069668|gb|DQ581802.1| Homo sapiens piRNA piR-49914, complete sequence U -
TGATGCTGAGCATACAAATACCCTGGAGCC
>chr19 35382403 gi|108069666|gb|DQ581801.1| Homo sapiens piRNA piR-49913, complete sequence U -
TGATGCTGAGCATACAAATACCCTGGAGC
>chr19 35382484 gi|108091209|gb|DQ595970.1| Homo sapiens piRNA piR-34036, complete sequence U -
CTTCCTAAAGGTGTATGTATGGTGTTCTCC
>chr19 35382485 gi|108062881|gb|DQ578266.1| Homo sapiens piRNA piR-46378, complete sequence U -
TCTTCCTAAAGGTGTATGTATGGTGTTCTC
>chr19 35382499 gi|108052370|gb|DQ571116.1| Homo sapiens piRNA piR-31228, complete sequence U -
AGGAATAGAAGTGTCTTCCTAAAGGTGTA
>chr19 35382519 gi|108071718|gb|DQ582882.1| Homo sapiens piRNA piR-32994, complete sequence U -
CCCAGGTATTGTGAGTGAGTGCAGGAATAGA
>chr19 35382659 gi|108080204|gb|DQ588950.1| Homo sapiens piRNA piR-56062, complete sequence U -
TGGGCAAGACAAAACGGGATATCTATAGGC
>chr19 35382780 gi|108063534|gb|DQ578601.1| Homo sapiens piRNA piR-46713, complete sequence U -
TGAAAGATGGAGCAAAAGTGCTGAAGCTTA
>chr19 35382785 gi|108075284|gb|DQ584754.1| Homo sapiens piRNA piR-51866, complete sequence U -
TGCCCTGAAAGATGGAGCAAAAGTGCTGAA
>chr19 35382786 gi|108089570|gb|DQ595116.1| Homo sapiens piRNA piR-61228, complete sequence U -
TTGCCCTGAAAGATGGAGCAAAAGTGCTGA
>chr19 35382786 gi|108075282|gb|DQ584753.1| Homo sapiens piRNA piR-51865, complete sequence U -
TGCCCTGAAAGATGGAGCAAAAGTGCTGA
>chr19 35382841 gi|108064888|gb|DQ579304.1| Homo sapiens piRNA piR-47416, complete sequence U -
TGACAAATGTGTCCTAAGCGAGACTGCTGC
>chr19 35382850 gi|108080261|gb|DQ589007.1| Homo sapiens piRNA piR-56119, complete sequence U -
TGGGCAGGTGACAAATGTGTCCTAAGCGA
>chr19 35382903 gi|108100312|gb|DQ600750.1| Homo sapiens piRNA piR-38816, complete sequence U -
TAGAAGAAAATGAATGAGTTGGTGATCCC
>chr19 35382905 gi|108086483|gb|DQ593506.1| Homo sapiens piRNA piR-33618, complete sequence U -
CTAGAAGAAAATGAATGAGTTGGTGATC
>chr19 35383004 gi|108098131|gb|DQ599608.1| Homo sapiens piRNA piR-37674, complete sequence U -
TAATGGAGCAAGGTCCATTTATGGCAAACT
>chr19 35383009 gi|108062883|gb|DQ578267.1| Homo sapiens piRNA piR-46379, complete sequence U -
TCTTCCTAATGGAGCAAGGTCCATTTATGGC
>chr19 35383104 gi|108053288|gb|DQ572034.1| Homo sapiens piRNA piR-40146, complete sequence U -
TATACAAAACACCTGAAGGGTTGGGCTGCC
>chr19 35384317 gi|108059142|gb|DQ576308.1| Homo sapiens piRNA piR-44420, complete sequence U -
TCCTGAACCTTGAATTATCTTAGGAAAGATT
