# Supplementary material for: proTRAC - a software for probabilistic piRNA cluster detection, visualization and analysis
Source: BMC Bioinformatics. 2012 Jan 10;13:5. doi: 10.1186/1471-2105-13-5 (PMC3293768; doi:10.1186/1471-2105-13-5)
Supplement: Additional file 4 — proTRAC results folder containing a picture and a FASTA file for each detected human cluster. After decompression, the folder can be opened as former session in proTRAC. Alternatively, each file can be opened separately with any standard text-editor or graphic-viewer respectively. [file 1471-2105-13-5-S4.ZIP › proTRAC_results_human/monodirectional_clusters/Cluster_167.fas]

>chr19 35395436 gi|108072101|gb|DQ583082.1| Homo sapiens piRNA piR-50194, complete sequence U +
TGCAAAATGAAGAGAACCTGCCTGCC
>chr19 35396197 gi|108063817|gb|DQ578747.1| Homo sapiens piRNA piR-46859, complete sequence U +
TGAACACGGTGCGCTTCACCTCGGAGTTC
>chr19 35396224 gi|108056851|gb|DQ575114.1| Homo sapiens piRNA piR-43226, complete sequence U +
TCCCACTCCACTCCAAGGATCCAACAGCGC
>chr19 35396260 gi|108077069|gb|DQ585815.1| Homo sapiens piRNA piR-52927, complete sequence U +
TGCTCTTCACGGGCAACTACCTCTGC
>chr19 35396263 gi|108062843|gb|DQ578247.1| Homo sapiens piRNA piR-46359, complete sequence U +
TCTTCACGGGCAACTACCTCTGCAAGC
>chr19 35396263 gi|108062841|gb|DQ578246.1| Homo sapiens piRNA piR-46358, complete sequence U +
TCTTCACGGGCAACTACCTCTGCAAG
>chr19 35396330 gi|108081296|gb|DQ590042.1| Homo sapiens piRNA piR-57154, complete sequence U +
TGGTCTGGATCACCTCGCTCTCCCTGC
>chr19 35396364 gi|108059885|gb|DQ576694.1| Homo sapiens piRNA piR-44806, complete sequence U +
TCCTTGGCCTAGCTAGACAAGTGCTTC
>chr19 35396367 gi|108090069|gb|DQ595377.1| Homo sapiens piRNA piR-61489, complete sequence U +
TTGGCCTAGCTAGACAAGTGCTTCTCA
>chr19 35396369 gi|108095009|gb|DQ597976.1| Homo sapiens piRNA piR-36042, complete sequence U +
GGCCTAGCTAGACAAGTGCTTCTCAC
>chr19 35396373 gi|108101394|gb|DQ601322.1| Homo sapiens piRNA piR-39388, complete sequence U +
TAGCTAGACAAGTGCTTCTCACGATCCAGC
>chr19 35396373 gi|108101392|gb|DQ601321.1| Homo sapiens piRNA piR-39387, complete sequence U +
TAGCTAGACAAGTGCTTCTCACGATCCA
>chr19 35396373 gi|108101390|gb|DQ601320.1| Homo sapiens piRNA piR-39386, complete sequence U +
TAGCTAGACAAGTGCTTCTCACGATCC
>chr19 35396377 gi|108100489|gb|DQ600840.1| Homo sapiens piRNA piR-38906, complete sequence U +
TAGACAAGTGCTTCTCACGATCCAGCGC
>chr19 35396377 gi|108100487|gb|DQ600839.1| Homo sapiens piRNA piR-38905, complete sequence U +
TAGACAAGTGCTTCTCACGATCCAGC
>chr19 35396414 gi|108060605|gb|DQ577075.1| Homo sapiens piRNA piR-45187, complete sequence U +
TCGGTTTCGTCGCCGCTAAGGGGTGGTGGT
>chr19 35396430 gi|108097816|gb|DQ599445.1| Homo sapiens piRNA piR-37511, complete sequence U +
TAAGGGGTGGTGGTGTCTGATCCGTC
>chr19 35396447 gi|108069216|gb|DQ581567.1| Homo sapiens piRNA piR-49679, complete sequence U +
TGATCCGTCAGGCTCTGCGCTTCTCTCTC
>chr19 35396450 gi|108058330|gb|DQ575887.1| Homo sapiens piRNA piR-43999, complete sequence U +
TCCGTCAGGCTCTGCGCTTCTCTCTCGGA
>chr19 35396458 gi|108052973|gb|DQ571719.1| Homo sapiens piRNA piR-31831, complete sequence U -
ATGGATCCGAGAGAGAAGCGCAGAGC
>chr19 35396462 gi|108076346|gb|DQ585316.1| Homo sapiens piRNA piR-52428, complete sequence U +
TGCGCTTCTCTCTCGGATCCATCCTCA
>chr19 35396462 gi|108076344|gb|DQ585315.1| Homo sapiens piRNA piR-52427, complete sequence U +
TGCGCTTCTCTCTCGGATCCATCCTC
>chr19 35396471 gi|108075874|gb|DQ585072.1| Homo sapiens piRNA piR-52184, complete sequence U -
TGCCTGGACATTGAGGATGGATCCGAGAG
>chr19 35396490 gi|108082312|gb|DQ591058.1| Homo sapiens piRNA piR-58170, complete sequence U +
TGTCCAGGCAGGACTCTCACATGAAGCC
>chr19 35396504 gi|108061175|gb|DQ577369.1| Homo sapiens piRNA piR-45481, complete sequence U +
TCTCACATGAAGCCGGTGCTGTCTGC
>chr19 35396506 gi|108054272|gb|DQ573018.1| Homo sapiens piRNA piR-41130, complete sequence U +
TCACATGAAGCCGGTGCTGTCTGCTGTTC
>chr19 35396506 gi|108054271|gb|DQ573017.1| Homo sapiens piRNA piR-41129, complete sequence U +
TCACATGAAGCCGGTGCTGTCTGCTGT
>chr19 35396523 gi|108082474|gb|DQ591220.1| Homo sapiens piRNA piR-58332, complete sequence U +
TGTCTGCTGTTCACTCTAAGATGTCC
>chr19 35396544 gi|108082307|gb|DQ591053.1| Homo sapiens piRNA piR-58165, complete sequence U +
TGTCCAGCCACTCAGGACAGTTACGATCTGT
>chr19 35396610 gi|108061959|gb|DQ577774.1| Homo sapiens piRNA piR-45886, complete sequence U +
TCTGAGGTAGGCAGTCTCCTCTGTGA
>chr19 35396631 gi|108082753|gb|DQ591499.1| Homo sapiens piRNA piR-58611, complete sequence U +
TGTGAGGTCGGTCCCATCCATACTGCC
>chr19 35396631 gi|108082752|gb|DQ591498.1| Homo sapiens piRNA piR-58610, complete sequence U +
TGTGAGGTCGGTCCCATCCATACTGC
>chr19 35396633 gi|108068259|gb|DQ581050.1| Homo sapiens piRNA piR-49162, complete sequence U +
TGAGGTCGGTCCCATCCATACTGCCT
>chr19 35396643 gi|108071736|gb|DQ582892.1| Homo sapiens piRNA piR-33004, complete sequence U +
CCCATCCATACTGCCTAGATCCCTGC
>chr19 35396651 gi|108099994|gb|DQ600586.1| Homo sapiens piRNA piR-38652, complete sequence U +
TACTGCCTAGATCCCTGCGCAGGAAGA
>chr19 35396654 gi|108075539|gb|DQ584895.1| Homo sapiens piRNA piR-52007, complete sequence U +
TGCCTAGATCCCTGCGCAGGAAGACT
>chr19 35396662 gi|108057853|gb|DQ575629.1| Homo sapiens piRNA piR-43741, complete sequence U +
TCCCTGCGCAGGAAGACTGAGATGAGGACC
>chr19 35396666 gi|108076291|gb|DQ585287.1| Homo sapiens piRNA piR-52399, complete sequence U +
TGCGCAGGAAGACTGAGATGAGGACCCTA
>chr19 35396666 gi|108076289|gb|DQ585286.1| Homo sapiens piRNA piR-52398, complete sequence U +
TGCGCAGGAAGACTGAGATGAGGACC
>chr19 35396670 gi|108070738|gb|DQ582365.1| Homo sapiens piRNA piR-32477, complete sequence U +
CAGGAAGACTGAGATGAGGACCCTAGG
>chr19 35396679 gi|108067101|gb|DQ580448.1| Homo sapiens piRNA piR-48560, complete sequence U +
TGAGATGAGGACCCTAGGAGACAGCA
>chr19 35396699 gi|108051578|gb|DQ570324.1| Homo sapiens piRNA piR-30436, complete sequence U +
ACAGCAGCCAGGGATAGCGAAGGTGG
>chr19 35396713 gi|108101335|gb|DQ601291.1| Homo sapiens piRNA piR-39357, complete sequence U +
TAGCGAAGGTGGAGGATGAGTATAAA
>chr19 35396809 gi|108099300|gb|DQ600227.1| Homo sapiens piRNA piR-38293, complete sequence U +
TACCCCCAAGACAACGAAATCCTACCCGGGC
>chr19 35396809 gi|108099298|gb|DQ600226.1| Homo sapiens piRNA piR-38292, complete sequence U +
TACCCCCAAGACAACGAAATCCTACCC
>chr19 35396831 gi|108099306|gb|DQ600230.1| Homo sapiens piRNA piR-38296, complete sequence U +
TACCCGGGCCATTGAAGGGAAACCTCCAC
>chr19 35396885 gi|108066415|gb|DQ580081.1| Homo sapiens piRNA piR-48193, complete sequence U +
TGAGAAAGTGAAGAGATATTGTATGA
>chr19 35396893 gi|108064270|gb|DQ578979.1| Homo sapiens piRNA piR-47091, complete sequence U +
TGAAGAGATATTGTATGAGCTCATTC
>chr19 35396908 gi|108067625|gb|DQ580719.1| Homo sapiens piRNA piR-48831, complete sequence U +
TGAGCTCATTCATCAAAGGCCATGCCATC
>chr19 35396928 gi|108071079|gb|DQ582542.1| Homo sapiens piRNA piR-32654, complete sequence U +
CATGCCATCACCAGCTCAGGCAGTGC
>chr19 35396930 gi|108074792|gb|DQ584497.1| Homo sapiens piRNA piR-51609, complete sequence U +
TGCCATCACCAGCTCAGGCAGTGCTGC
>chr19 35396954 gi|108076836|gb|DQ585582.1| Homo sapiens piRNA piR-52694, complete sequence U +
TGCTAGGGGATTCCTGCCTCTCTGGA
>chr19 35396976 gi|108078401|gb|DQ587147.1| Homo sapiens piRNA piR-54259, complete sequence U +
TGGAGGTCCAGTTCTCTCTGAAGACA
>chr19 35396990 gi|108061625|gb|DQ577601.1| Homo sapiens piRNA piR-45713, complete sequence U +
TCTCTGAAGACAGAGAAGATGCAGGGAGGA
>chr19 35396990 gi|108061623|gb|DQ577600.1| Homo sapiens piRNA piR-45712, complete sequence U +
TCTCTGAAGACAGAGAAGATGCAGGG
>chr19 35397026 gi|108053797|gb|DQ572543.1| Homo sapiens piRNA piR-40655, complete sequence U +
TCAAACAGGAACTCTCAACCCACGTC
>chr19 35397052 gi|108074734|gb|DQ584467.1| Homo sapiens piRNA piR-51579, complete sequence U +
TGCCAGTTGTAGACTCTGTAAACAAAGT
>chr19 35397053 gi|108093726|gb|DQ597287.1| Homo sapiens piRNA piR-35353, complete sequence U +
GCCAGTTGTAGACTCTGTAAACAAAGT
>chr19 35397097 gi|108074436|gb|DQ584312.1| Homo sapiens piRNA piR-51424, complete sequence U +
TGCCACTGCCGCTGCTATTTTTTGAGGTC
>chr19 35397097 gi|108074434|gb|DQ584311.1| Homo sapiens piRNA piR-51423, complete sequence U +
TGCCACTGCCGCTGCTATTTTTTGAG
>chr19 35398396 gi|108053992|gb|DQ572738.1| Homo sapiens piRNA piR-40850, complete sequence U +
TCAAGCATTTTCACTATCACAGCCAGT
>chr19 35398412 gi|108054214|gb|DQ572960.1| Homo sapiens piRNA piR-41072, complete sequence U +
TCACAGCCAGTAATCTGCAGACTCAAC
>chr19 35398530 gi|108068452|gb|DQ581151.1| Homo sapiens piRNA piR-49263, complete sequence U +
TGAGTATCCTCCCATTTGACCAGTTCC
>chr19 35398536 gi|108058982|gb|DQ576226.1| Homo sapiens piRNA piR-44338, complete sequence U +
TCCTCCCATTTGACCAGTTCCATCCC
>chr19 35398615 gi|108091160|gb|DQ595945.1| Homo sapiens piRNA piR-62057, complete sequence U +
TTTTATGGTCAACAGCCCTACCTGAATTTC
>chr19 35398615 gi|108091159|gb|DQ595944.1| Homo sapiens piRNA piR-62056, complete sequence U +
TTTTATGGTCAACAGCCCTACCTGAATT
>chr19 35398615 gi|108091157|gb|DQ595943.1| Homo sapiens piRNA piR-62055, complete sequence U +
TTTTATGGTCAACAGCCCTACCTGAAT
>chr19 35398651 gi|108076165|gb|DQ585222.1| Homo sapiens piRNA piR-52334, complete sequence U +
TGCCTTTTGACCCAAGAAACACCTATC
>chr19 35398655 gi|108091174|gb|DQ595952.1| Homo sapiens piRNA piR-62064, complete sequence U +
TTTTGACCCAAGAAACACCTATCACCT
>chr19 35398688 gi|108102148|gb|DQ601717.1| Homo sapiens piRNA piR-39783, complete sequence U +
TAGGGTTCCAGACAGGCATCAACAGG
>chr19 35398700 gi|108070843|gb|DQ582418.1| Homo sapiens piRNA piR-32530, complete sequence U +
CAGGCATCAACAGGAAACCACTCTCT
>chr19 35398706 gi|108053903|gb|DQ572649.1| Homo sapiens piRNA piR-40761, complete sequence U +
TCAACAGGAAACCACTCTCTTCAATGCC
>chr19 35398706 gi|108053902|gb|DQ572648.1| Homo sapiens piRNA piR-40760, complete sequence U +
TCAACAGGAAACCACTCTCTTCAATGC
>chr19 35398765 gi|108073481|gb|DQ583814.1| Homo sapiens piRNA piR-50926, complete sequence U +
TGCAGTCACCTCCACTATAGTAAGCA
>chr19 35398785 gi|108097619|gb|DQ599341.1| Homo sapiens piRNA piR-37407, complete sequence U +
TAAGCAGACCCTCTTCAGACTTGGCATCC
>chr19 35398831 gi|108069350|gb|DQ581638.1| Homo sapiens piRNA piR-49750, complete sequence U +
TGATGAAATCAACATGGATACCATGCCCAT
>chr19 35398832 gi|108092929|gb|DQ596873.1| Homo sapiens piRNA piR-34939, complete sequence U +
GATGAAATCAACATGGATACCATGCCCATT
>chr19 35398868 gi|108062737|gb|DQ578192.1| Homo sapiens piRNA piR-46304, complete sequence U +
TCTGTTATCTTCCTGTCTCTCCCTGC
>chr19 35398870 gi|108083974|gb|DQ592188.1| Homo sapiens piRNA piR-59300, complete sequence U +
TGTTATCTTCCTGTCTCTCCCTGCAA
>chr19 35398878 gi|108052325|gb|DQ571071.1| Homo sapiens piRNA piR-31183, complete sequence M -
AGCTGTTAACATTGCAGGGAGAGACAGGA
>chr19 35398887 gi|108057833|gb|DQ575619.1| Homo sapiens piRNA piR-43731, complete sequence M +
TCCCTGCAATGTTAACAGCTGTTTCC
>chr19 35398983 gi|108070594|gb|DQ582290.1| Homo sapiens piRNA piR-32402, complete sequence U +
CAGCACCACTCAGGCAGCTTTTGGGA
>chr19 35399031 gi|108091080|gb|DQ595902.1| Homo sapiens piRNA piR-62014, complete sequence M +
TTTGGCATCTGCTATGGTTTGAATGT
>chr19 35399033 gi|108078970|gb|DQ587716.1| Homo sapiens piRNA piR-54828, complete sequence U +
TGGCATCTGCTATGGTTTGAATGTGTC
>chr19 35399033 gi|108078969|gb|DQ587715.1| Homo sapiens piRNA piR-54827, complete sequence U +
TGGCATCTGCTATGGTTTGAATGTGT
>chr19 35399049 gi|108089104|gb|DQ594875.1| Homo sapiens piRNA piR-60987, complete sequence U +
TTGAATGTGTCAACCAAATTTCGTGTA
>chr19 35399280 gi|108074535|gb|DQ584364.1| Homo sapiens piRNA piR-51476, complete sequence U +
TGCCAGCACTGTGCTCTTGATTTGCTATC
>chr19 35400119 gi|108073834|gb|DQ583998.1| Homo sapiens piRNA piR-51110, complete sequence U +
TGCATGGTCAGGGCTCACTAGAGACAGAGA
