# Supplementary material for: proTRAC - a software for probabilistic piRNA cluster detection, visualization and analysis
Source: BMC Bioinformatics. 2012 Jan 10;13:5. doi: 10.1186/1471-2105-13-5 (PMC3293768; doi:10.1186/1471-2105-13-5)
Supplement: Additional file 4 — proTRAC results folder containing a picture and a FASTA file for each detected human cluster. After decompression, the folder can be opened as former session in proTRAC. Alternatively, each file can be opened separately with any standard text-editor or graphic-viewer respectively. [file 1471-2105-13-5-S4.ZIP › proTRAC_results_human/monodirectional_clusters/Cluster_168.fas]

>chr20 5476983 gi|108094865|gb|DQ597901.1| Homo sapiens piRNA piR-35967, complete sequence M -
GGCATAAGCAAAAGAACAGCAGGTGCAGC
>chr20 5477569 gi|108098308|gb|DQ599700.1| Homo sapiens piRNA piR-37766, complete sequence U -
TACAAACTTGGGATGTTTTCTGAGGGATGC
>chr20 5477771 gi|108093289|gb|DQ597057.1| Homo sapiens piRNA piR-35123, complete sequence U -
GCACTAGCAGGTGTTTTGTAATGGAGGATC
>chr20 5477776 gi|108053530|gb|DQ572276.1| Homo sapiens piRNA piR-40388, complete sequence U -
TATGCAGCACTAGCAGGTGTTTTGTAATGGA
>chr20 5477812 gi|108078923|gb|DQ587669.1| Homo sapiens piRNA piR-54781, complete sequence U -
TGGCAGTCTTGTCTTCAGTCGTCATGGAAATC
>chr20 5477863 gi|108078733|gb|DQ587479.1| Homo sapiens piRNA piR-54591, complete sequence U -
TGGCAACATTACATTGAAGACCACTGTGGCC
>chr20 5478238 gi|108085317|gb|DQ592884.1| Homo sapiens piRNA piR-59996, complete sequence U -
TTAGAATACAGTTCTGTGCAGTCCCGCCCA
>chr20 5478240 gi|108059702|gb|DQ576599.1| Homo sapiens piRNA piR-44711, complete sequence U -
TCCTTAGAATACAGTTCTGTGCAGTCCCGCC
>chr20 5478243 gi|108088430|gb|DQ594527.1| Homo sapiens piRNA piR-60639, complete sequence U -
TTCCTTAGAATACAGTTCTGTGCAGTCCC
>chr20 5478435 gi|108075551|gb|DQ584901.1| Homo sapiens piRNA piR-52013, complete sequence U -
TGCCTAGGACTCTGTGTGCCTGACCTCCTC
>chr20 5478439 gi|108054941|gb|DQ573687.1| Homo sapiens piRNA piR-41799, complete sequence U -
TCAGTGCCTAGGACTCTGTGTGCCTGACCT
>chr20 5478448 gi|108075001|gb|DQ584606.1| Homo sapiens piRNA piR-51718, complete sequence U -
TGCCCAACCTCAGTGCCTAGGACTCTGTGT
>chr20 5478544 gi|108053226|gb|DQ571972.1| Homo sapiens piRNA piR-40084, complete sequence U -
TAGTTCCTTCTGTGTGTGTTCACCTGCTC
>chr20 5478621 gi|108062581|gb|DQ578113.1| Homo sapiens piRNA piR-46225, complete sequence U -
TCTGGTTTCTTGCAGGAGGTTCTGGGTCC
>chr20 5478873 gi|108098328|gb|DQ599710.1| Homo sapiens piRNA piR-37776, complete sequence U -
TACAAAGCTCAGGTAACAGAGTGGGTGGC
>chr20 5478953 gi|108067119|gb|DQ580457.1| Homo sapiens piRNA piR-48569, complete sequence U -
TGAGATGCCATACACCTGGAAGAACAGGTTA
>chr20 5478954 gi|108067117|gb|DQ580456.1| Homo sapiens piRNA piR-48568, complete sequence U -
TGAGATGCCATACACCTGGAAGAACAGGTT
>chr20 5478968 gi|108098262|gb|DQ599676.1| Homo sapiens piRNA piR-37742, complete sequence U -
TAATTTACTCTGTTATGAGATGCCATACACC
>chr20 5479036 gi|108082136|gb|DQ590882.1| Homo sapiens piRNA piR-57994, complete sequence U -
TGTATTTTATCAGGGCTTTAACATAAGGAA
>chr20 5479147 gi|108076811|gb|DQ585557.1| Homo sapiens piRNA piR-52669, complete sequence U -
TGCTAGAAGTTCAGGTGAGAACAGGGCAG
>chr20 5479158 gi|108094604|gb|DQ597763.1| Homo sapiens piRNA piR-35829, complete sequence U -
GGAGAGAATGGTGCTAGAAGTTCAGGTGA
>chr20 5479215 gi|108072054|gb|DQ583058.1| Homo sapiens piRNA piR-50170, complete sequence U -
TGATTTGGAGACTCCTGATGTTCATATGCCC
>chr20 5479223 gi|108097637|gb|DQ599351.1| Homo sapiens piRNA piR-37417, complete sequence U -
TAAGCATGATTTGGAGACTCCTGATGTTC
>chr20 5479419 gi|108082304|gb|DQ591050.1| Homo sapiens piRNA piR-58162, complete sequence U -
TGTCCAGATGTGATCAATAGAATCAGGAGA
>chr20 5479429 gi|108083038|gb|DQ591704.1| Homo sapiens piRNA piR-58816, complete sequence U -
TGTGCCAAATGTCCAGATGTGATCAATAG
>chr20 5479430 gi|108062698|gb|DQ578172.1| Homo sapiens piRNA piR-46284, complete sequence U -
TCTGTGCCAAATGTCCAGATGTGATCAATA
>chr20 5479617 gi|108057089|gb|DQ575235.1| Homo sapiens piRNA piR-43347, complete sequence U -
TCCCAGGGATTCCTAATGTCTGAGGGTTC
>chr20 5479706 gi|108089889|gb|DQ595280.1| Homo sapiens piRNA piR-61392, complete sequence U -
TTGGAGCTCAGAGAGGGTGAACTTGTCAA
>chr20 5479891 gi|108052994|gb|DQ571740.1| Homo sapiens piRNA piR-31852, complete sequence U +
ATGGGTGCAAAGGTCTCACTGAGATCCAAT
>chr20 5479992 gi|108055135|gb|DQ573881.1| Homo sapiens piRNA piR-41993, complete sequence U -
TCATGTATGAAGTTATGCCAGTAGAAACA
>chr20 5480001 gi|108065569|gb|DQ579642.1| Homo sapiens piRNA piR-47754, complete sequence U -
TGACATTGTTCATGTATGAAGTTATGCCA
>chr20 5480026 gi|108061478|gb|DQ577525.1| Homo sapiens piRNA piR-45637, complete sequence U -
TCTCCTAAACCCATTTTTGAGTGCTATGAC
>chr20 5480031 gi|108085748|gb|DQ593117.1| Homo sapiens piRNA piR-33229, complete sequence U -
CCTCTCCTAAACCCATTTTTGAGTGCT
>chr20 5480043 gi|108078948|gb|DQ587694.1| Homo sapiens piRNA piR-54806, complete sequence U -
TGGCATATTTTTAGGCCTCTCCTAAACCCA
>chr20 5480118 gi|108079324|gb|DQ588070.1| Homo sapiens piRNA piR-55182, complete sequence U -
TGGCGTTTTCTAAAGTTTTCTGATTGATTGT
>chr20 5480135 gi|108089974|gb|DQ595323.1| Homo sapiens piRNA piR-61435, complete sequence U -
TTGGATGATGCATGCTGGCGTTTTCTAAA
>chr20 5480192 gi|108068783|gb|DQ581326.1| Homo sapiens piRNA piR-49438, complete sequence U -
TGAGTTTCTGCTGTATTCCTGTCTTTCTCT
>chr20 5480193 gi|108068781|gb|DQ581325.1| Homo sapiens piRNA piR-49437, complete sequence U -
TGAGTTTCTGCTGTATTCCTGTCTTTCTC
>chr20 5480238 gi|108070627|gb|DQ582307.1| Homo sapiens piRNA piR-32419, complete sequence U -
CAGCATCCTACAAAGTAACTGTCTTCCC
>chr20 5480240 gi|108070625|gb|DQ582306.1| Homo sapiens piRNA piR-32418, complete sequence U -
CAGCATCCTACAAAGTAACTGTCTTC
>chr20 5480246 gi|108076938|gb|DQ585684.1| Homo sapiens piRNA piR-52796, complete sequence U -
TGCTCACAGCATCCTACAAAGTAACT
>chr20 5480259 gi|108089849|gb|DQ595258.1| Homo sapiens piRNA piR-61370, complete sequence U -
TTGGACTGAAGTGCAGGTTGCTCACAGCATC
>chr20 5480259 gi|108078188|gb|DQ586934.1| Homo sapiens piRNA piR-54046, complete sequence U -
TGGACTGAAGTGCAGGTTGCTCACAGCATC
>chr20 5480262 gi|108091178|gb|DQ595954.1| Homo sapiens piRNA piR-62066, complete sequence U -
TTTTGGACTGAAGTGCAGGTTGCTCACAGC
>chr20 5480267 gi|108082520|gb|DQ591266.1| Homo sapiens piRNA piR-58378, complete sequence U -
TGTCTTTTTGGACTGAAGTGCAGGTTGCTC
>chr20 5480320 gi|108053748|gb|DQ572494.1| Homo sapiens piRNA piR-40606, complete sequence U -
TATTTATTTGCCTGGGGTGCAACTTCTGC
>chr20 5480380 gi|108062379|gb|DQ578001.1| Homo sapiens piRNA piR-46113, complete sequence U -
TCTGGAAGGATTTTATGACCAGATCTTCCT
>chr20 5480567 gi|108096786|gb|DQ598907.1| Homo sapiens piRNA piR-36973, complete sequence U -
TAAAGGTGTAAGCAAGTTATGGTCAAGTG
>chr20 5480575 gi|108099309|gb|DQ600232.1| Homo sapiens piRNA piR-38298, complete sequence U -
TACCCTAAAGGTGTAAGCAAGTTATG
>chr20 5480703 gi|108053291|gb|DQ572037.1| Homo sapiens piRNA piR-40149, complete sequence U -
TATACAGATCAGAGTTTGATGTGGCCAA
>chr20 5480938 gi|108074920|gb|DQ584563.1| Homo sapiens piRNA piR-51675, complete sequence U -
TGCCATTAAGTTCTATGTGCAGGGATC
>chr20 5481013 gi|108080213|gb|DQ588959.1| Homo sapiens piRNA piR-56071, complete sequence U -
TGGGCAAGTTCGACCAGCTTCTTTGTGCCT
>chr20 5481014 gi|108080212|gb|DQ588958.1| Homo sapiens piRNA piR-56070, complete sequence U -
TGGGCAAGTTCGACCAGCTTCTTTGTGCC
>chr20 5481080 gi|108054609|gb|DQ573355.1| Homo sapiens piRNA piR-41467, complete sequence U -
TCAGACGATGTGGAGTTGGGTGCCTGAGC
>chr20 5481093 gi|108094453|gb|DQ597685.1| Homo sapiens piRNA piR-35751, complete sequence U -
GGAACCAGAATGTATCAGACGATGTGGAGT
>chr20 5481125 gi|108052186|gb|DQ570932.1| Homo sapiens piRNA piR-31044, complete sequence U -
AGCAGGGAGCTTCAGATGGGAAGAAGTCA
>chr20 5481126 gi|108052071|gb|DQ570817.1| Homo sapiens piRNA piR-30929, complete sequence U -
AGAGCAGGGAGCTTCAGATGGGAAGAAGTC
>chr20 5481133 gi|108064007|gb|DQ578843.1| Homo sapiens piRNA piR-46955, complete sequence U -
TGAACGCAGAGCAGGGAGCTTCAGATGGGA
>chr20 5481346 gi|108052827|gb|DQ571573.1| Homo sapiens piRNA piR-31685, complete sequence U -
ATCCCATGCACACTTGGCTATTCAGGGAGT
>chr20 5481348 gi|108071751|gb|DQ582900.1| Homo sapiens piRNA piR-33012, complete sequence U -
CCCATGCACACTTGGCTATTCAGGGA
>chr20 5481348 gi|108057230|gb|DQ575308.1| Homo sapiens piRNA piR-43420, complete sequence U -
TCCCATGCACACTTGGCTATTCAGGGA
>chr20 5481378 gi|108091391|gb|DQ596063.1| Homo sapiens piRNA piR-34129, complete sequence U -
GAACAGGACAGGACCAGGCTGTCCCCTGGAA
>chr20 5481478 gi|108061755|gb|DQ577670.1| Homo sapiens piRNA piR-45782, complete sequence M -
TCTGAAAATGGGGCCCCGTGCCCGGCGTGTG
>chr20 5481550 gi|108075490|gb|DQ584867.1| Homo sapiens piRNA piR-51979, complete sequence M -
TGCCGTTTGGATAATGAGGGAGCCTGAAGG
>chr20 5481555 gi|108094436|gb|DQ597676.1| Homo sapiens piRNA piR-35742, complete sequence M -
GGAAATGCCGTTTGGATAATGAGGGAGCCT
>chr20 5481559 gi|108083243|gb|DQ591808.1| Homo sapiens piRNA piR-58920, complete sequence M -
TGTGGAAATGCCGTTTGGATAATGAGGGA
>chr20 5481566 gi|108057257|gb|DQ575322.1| Homo sapiens piRNA piR-43434, complete sequence M -
TCCCATGTGTGGAAATGCCGTTTGGATAA
>chr20 5481801 gi|108051817|gb|DQ570563.1| Homo sapiens piRNA piR-30675, complete sequence U -
ACCTTCCCAGAGGATGGACCTCACGTGACT
>chr20 5482350 gi|108093205|gb|DQ597013.1| Homo sapiens piRNA piR-35079, complete sequence U -
GCACAGACAAGGACAAAGGCCTCAATCCAC
>chr20 5483915 gi|108081958|gb|DQ590704.1| Homo sapiens piRNA piR-57816, complete sequence M +
TGTAATCCCAGCACTTTGGGAGGCCGAGG
>chr20 5483926 gi|108070376|gb|DQ582175.1| Homo sapiens piRNA piR-32287, complete sequence M +
CACTTTGGGAGGCCGAGGCGGGTGGATC
