# Supplementary material for: proTRAC - a software for probabilistic piRNA cluster detection, visualization and analysis
Source: BMC Bioinformatics. 2012 Jan 10;13:5. doi: 10.1186/1471-2105-13-5 (PMC3293768; doi:10.1186/1471-2105-13-5)
Supplement: Additional file 5 — proTRAC results folder containing a picture and a FASTA file for each detected mouse cluster. After decompression, the folder can be opened as former session in proTRAC. Alternatively, each file can be opened separately with any standard text-editor or graphic-viewer respectively. [file 1471-2105-13-5-S5.ZIP]

Archive with 346 entries (343 files):
- proTRAC_results_mouse/bidirectional_clusters/
- proTRAC_results_mouse/bidirectional_clusters/Cluster_103.fas
- proTRAC_results_mouse/bidirectional_clusters/Cluster_103.png
- proTRAC_results_mouse/bidirectional_clusters/Cluster_105.fas
- proTRAC_results_mouse/bidirectional_clusters/Cluster_105.png
- proTRAC_results_mouse/bidirectional_clusters/Cluster_115.fas
- proTRAC_results_mouse/bidirectional_clusters/Cluster_115.png
- proTRAC_results_mouse/bidirectional_clusters/Cluster_118.fas
- proTRAC_results_mouse/bidirectional_clusters/Cluster_118.png
- proTRAC_results_mouse/bidirectional_clusters/Cluster_119.fas
- proTRAC_results_mouse/bidirectional_clusters/Cluster_119.png
- proTRAC_results_mouse/bidirectional_clusters/Cluster_12.fas
- proTRAC_results_mouse/bidirectional_clusters/Cluster_12.png
- proTRAC_results_mouse/bidirectional_clusters/Cluster_121.fas
- proTRAC_results_mouse/bidirectional_clusters/Cluster_121.png
- proTRAC_results_mouse/bidirectional_clusters/Cluster_124.fas
- proTRAC_results_mouse/bidirectional_clusters/Cluster_124.png
- proTRAC_results_mouse/bidirectional_clusters/Cluster_125.fas
- proTRAC_results_mouse/bidirectional_clusters/Cluster_125.png
- proTRAC_results_mouse/bidirectional_clusters/Cluster_126.fas
- proTRAC_results_mouse/bidirectional_clusters/Cluster_126.png
- proTRAC_results_mouse/bidirectional_clusters/Cluster_127.fas
- proTRAC_results_mouse/bidirectional_clusters/Cluster_127.png
- proTRAC_results_mouse/bidirectional_clusters/Cluster_130.fas
- proTRAC_results_mouse/bidirectional_clusters/Cluster_130.png
- proTRAC_results_mouse/bidirectional_clusters/Cluster_133.fas
- proTRAC_results_mouse/bidirectional_clusters/Cluster_133.png
- proTRAC_results_mouse/bidirectional_clusters/Cluster_140.fas
- proTRAC_results_mouse/bidirectional_clusters/Cluster_140.png
- proTRAC_results_mouse/bidirectional_clusters/Cluster_143.fas
- proTRAC_results_mouse/bidirectional_clusters/Cluster_143.png
- proTRAC_results_mouse/bidirectional_clusters/Cluster_145.fas
- proTRAC_results_mouse/bidirectional_clusters/Cluster_145.png
- proTRAC_results_mouse/bidirectional_clusters/Cluster_151.fas
- proTRAC_results_mouse/bidirectional_clusters/Cluster_151.png
- proTRAC_results_mouse/bidirectional_clusters/Cluster_2.fas
- proTRAC_results_mouse/bidirectional_clusters/Cluster_2.png
- proTRAC_results_mouse/bidirectional_clusters/Cluster_20.fas
- proTRAC_results_mouse/bidirectional_clusters/Cluster_20.png
- proTRAC_results_mouse/bidirectional_clusters/Cluster_23.fas
- proTRAC_results_mouse/bidirectional_clusters/Cluster_23.png
- proTRAC_results_mouse/bidirectional_clusters/Cluster_37.fas
- proTRAC_results_mouse/bidirectional_clusters/Cluster_37.png
- proTRAC_results_mouse/bidirectional_clusters/Cluster_39.fas
- proTRAC_results_mouse/bidirectional_clusters/Cluster_39.png
- proTRAC_results_mouse/bidirectional_clusters/Cluster_4.fas
- proTRAC_results_mouse/bidirectional_clusters/Cluster_4.png
- proTRAC_results_mouse/bidirectional_clusters/Cluster_43.fas
- proTRAC_results_mouse/bidirectional_clusters/Cluster_43.png
- proTRAC_results_mouse/bidirectional_clusters/Cluster_46.fas
- proTRAC_results_mouse/bidirectional_clusters/Cluster_46.png
- proTRAC_results_mouse/bidirectional_clusters/Cluster_47.fas
- proTRAC_results_mouse/bidirectional_clusters/Cluster_47.png
- proTRAC_results_mouse/bidirectional_clusters/Cluster_5.fas
- proTRAC_results_mouse/bidirectional_clusters/Cluster_5.png
- proTRAC_results_mouse/bidirectional_clusters/Cluster_50.fas
- proTRAC_results_mouse/bidirectional_clusters/Cluster_50.png
- proTRAC_results_mouse/bidirectional_clusters/Cluster_56.fas
- proTRAC_results_mouse/bidirectional_clusters/Cluster_56.png
- proTRAC_results_mouse/bidirectional_clusters/Cluster_57.fas
- proTRAC_results_mouse/bidirectional_clusters/Cluster_57.png
- proTRAC_results_mouse/bidirectional_clusters/Cluster_58.fas
- proTRAC_results_mouse/bidirectional_clusters/Cluster_58.png
- proTRAC_results_mouse/bidirectional_clusters/Cluster_6.fas
- proTRAC_results_mouse/bidirectional_clusters/Cluster_6.png
- proTRAC_results_mouse/bidirectional_clusters/Cluster_68.fas
- proTRAC_results_mouse/bidirectional_clusters/Cluster_68.png
- proTRAC_results_mouse/bidirectional_clusters/Cluster_71.fas
- proTRAC_results_mouse/bidirectional_clusters/Cluster_71.png
- proTRAC_results_mouse/bidirectional_clusters/Cluster_72.fas
- proTRAC_results_mouse/bidirectional_clusters/Cluster_72.png
- proTRAC_results_mouse/bidirectional_clusters/Cluster_75.fas
- proTRAC_results_mouse/bidirectional_clusters/Cluster_75.png
- proTRAC_results_mouse/bidirectional_clusters/Cluster_86.fas
- proTRAC_results_mouse/bidirectional_clusters/Cluster_86.png
- proTRAC_results_mouse/bidirectional_clusters/Cluster_92.fas
- proTRAC_results_mouse/bidirectional_clusters/Cluster_92.png
- proTRAC_results_mouse/monodirectional_clusters/
- proTRAC_results_mouse/monodirectional_clusters/Cluster_1.fas
- proTRAC_results_mouse/monodirectional_clusters/Cluster_1.png
- proTRAC_results_mouse/monodirectional_clusters/Cluster_10.fas
- proTRAC_results_mouse/monodirectional_clusters/Cluster_10.png
- proTRAC_results_mouse/monodirectional_clusters/Cluster_100.fas
- proTRAC_results_mouse/monodirectional_clusters/Cluster_100.png
- proTRAC_results_mouse/monodirectional_clusters/Cluster_101.fas
- proTRAC_results_mouse/monodirectional_clusters/Cluster_101.png
- proTRAC_results_mouse/monodirectional_clusters/Cluster_102.fas
- proTRAC_results_mouse/monodirectional_clusters/Cluster_102.png
- proTRAC_results_mouse/monodirectional_clusters/Cluster_104.fas
- proTRAC_results_mouse/monodirectional_clusters/Cluster_104.png
- proTRAC_results_mouse/monodirectional_clusters/Cluster_106.fas
- proTRAC_results_mouse/monodirectional_clusters/Cluster_106.png
- proTRAC_results_mouse/monodirectional_clusters/Cluster_107.fas
- proTRAC_results_mouse/monodirectional_clusters/Cluster_107.png
- proTRAC_results_mouse/monodirectional_clusters/Cluster_108.fas
- proTRAC_results_mouse/monodirectional_clusters/Cluster_108.png
- proTRAC_results_mouse/monodirectional_clusters/Cluster_109.fas
- proTRAC_results_mouse/monodirectional_clusters/Cluster_109.png
- proTRAC_results_mouse/monodirectional_clusters/Cluster_11.fas
- proTRAC_results_mouse/monodirectional_clusters/Cluster_11.png
- proTRAC_results_mouse/monodirectional_clusters/Cluster_110.fas
- proTRAC_results_mouse/monodirectional_clusters/Cluster_110.png
- proTRAC_results_mouse/monodirectional_clusters/Cluster_111.fas
- proTRAC_results_mouse/monodirectional_clusters/Cluster_111.png
- proTRAC_results_mouse/monodirectional_clusters/Cluster_112.fas
- proTRAC_results_mouse/monodirectional_clusters/Cluster_112.png
- proTRAC_results_mouse/monodirectional_clusters/Cluster_113.fas
- proTRAC_results_mouse/monodirectional_clusters/Cluster_113.png
- proTRAC_results_mouse/monodirectional_clusters/Cluster_114.fas
- proTRAC_results_mouse/monodirectional_clusters/Cluster_114.png
- proTRAC_results_mouse/monodirectional_clusters/Cluster_116.fas
- proTRAC_results_mouse/monodirectional_clusters/Cluster_116.png
- proTRAC_results_mouse/monodirectional_clusters/Cluster_117.fas
- proTRAC_results_mouse/monodirectional_clusters/Cluster_117.png
- proTRAC_results_mouse/monodirectional_clusters/Cluster_120.fas
- proTRAC_results_mouse/monodirectional_clusters/Cluster_120.png
- proTRAC_results_mouse/monodirectional_clusters/Cluster_122.fas
- proTRAC_results_mouse/monodirectional_clusters/Cluster_122.png
- proTRAC_results_mouse/monodirectional_clusters/Cluster_123.fas
- proTRAC_results_mouse/monodirectional_clusters/Cluster_123.png
- proTRAC_results_mouse/monodirectional_clusters/Cluster_128.fas
- proTRAC_results_mouse/monodirectional_clusters/Cluster_128.png
- proTRAC_results_mouse/monodirectional_clusters/Cluster_129.fas
- proTRAC_results_mouse/monodirectional_clusters/Cluster_129.png
- proTRAC_results_mouse/monodirectional_clusters/Cluster_13.fas
- proTRAC_results_mouse/monodirectional_clusters/Cluster_13.png
- proTRAC_results_mouse/monodirectional_clusters/Cluster_131.fas
- proTRAC_results_mouse/monodirectional_clusters/Cluster_131.png
- proTRAC_results_mouse/monodirectional_clusters/Cluster_132.fas
- proTRAC_results_mouse/monodirectional_clusters/Cluster_132.png
- proTRAC_results_mouse/monodirectional_clusters/Cluster_134.fas
- proTRAC_results_mouse/monodirectional_clusters/Cluster_134.png
- proTRAC_results_mouse/monodirectional_clusters/Cluster_135.fas
- proTRAC_results_mouse/monodirectional_clusters/Cluster_135.png
- proTRAC_results_mouse/monodirectional_clusters/Cluster_138.fas
- proTRAC_results_mouse/monodirectional_clusters/Cluster_138.png
- proTRAC_results_mouse/monodirectional_clusters/Cluster_139.fas
- proTRAC_results_mouse/monodirectional_clusters/Cluster_139.png
- proTRAC_results_mouse/monodirectional_clusters/Cluster_14.fas
- proTRAC_results_mouse/monodirectional_clusters/Cluster_14.png
- proTRAC_results_mouse/monodirectional_clusters/Cluster_141.fas
- proTRAC_results_mouse/monodirectional_clusters/Cluster_141.png
- proTRAC_results_mouse/monodirectional_clusters/Cluster_142.fas
- proTRAC_results_mouse/monodirectional_clusters/Cluster_142.png
- proTRAC_results_mouse/monodirectional_clusters/Cluster_144.fas
- proTRAC_results_mouse/monodirectional_clusters/Cluster_144.png
- proTRAC_results_mouse/monodirectional_clusters/Cluster_146.fas
- proTRAC_results_mouse/monodirectional_clusters/Cluster_146.png
- proTRAC_results_mouse/monodirectional_clusters/Cluster_147.fas
- proTRAC_results_mouse/monodirectional_clusters/Cluster_147.png
- proTRAC_results_mouse/monodirectional_clusters/Cluster_148.fas
- proTRAC_results_mouse/monodirectional_clusters/Cluster_148.png
- proTRAC_results_mouse/monodirectional_clusters/Cluster_149.fas
- proTRAC_results_mouse/monodirectional_clusters/Cluster_149.png
- proTRAC_results_mouse/monodirectional_clusters/Cluster_15.fas
- proTRAC_results_mouse/monodirectional_clusters/Cluster_15.png
- proTRAC_results_mouse/monodirectional_clusters/Cluster_150.fas
- proTRAC_results_mouse/monodirectional_clusters/Cluster_150.png
- proTRAC_results_mouse/monodirectional_clusters/Cluster_152.fas
- proTRAC_results_mouse/monodirectional_clusters/Cluster_152.png
- proTRAC_results_mouse/monodirectional_clusters/Cluster_153.fas
- proTRAC_results_mouse/monodirectional_clusters/Cluster_153.png
- proTRAC_results_mouse/monodirectional_clusters/Cluster_154.fas
- proTRAC_results_mouse/monodirectional_clusters/Cluster_154.png
- proTRAC_results_mouse/monodirectional_clusters/Cluster_155.fas
- proTRAC_results_mouse/monodirectional_clusters/Cluster_155.png
- proTRAC_results_mouse/monodirectional_clusters/Cluster_156.fas
- proTRAC_results_mouse/monodirectional_clusters/Cluster_156.png
- proTRAC_results_mouse/monodirectional_clusters/Cluster_157.fas
- proTRAC_results_mouse/monodirectional_clusters/Cluster_157.png
- proTRAC_results_mouse/monodirectional_clusters/Cluster_158.fas
- proTRAC_results_mouse/monodirectional_clusters/Cluster_158.png
- proTRAC_results_mouse/monodirectional_clusters/Cluster_159.fas
- proTRAC_results_mouse/monodirectional_clusters/Cluster_159.png
- proTRAC_results_mouse/monodirectional_clusters/Cluster_16.fas
- proTRAC_results_mouse/monodirectional_clusters/Cluster_16.png
- proTRAC_results_mouse/monodirectional_clusters/Cluster_160.fas
- proTRAC_results_mouse/monodirectional_clusters/Cluster_160.png
- proTRAC_results_mouse/monodirectional_clusters/Cluster_161.fas
- proTRAC_results_mouse/monodirectional_clusters/Cluster_161.png
- proTRAC_results_mouse/monodirectional_clusters/Cluster_162.fas
- proTRAC_results_mouse/monodirectional_clusters/Cluster_162.png
- proTRAC_results_mouse/monodirectional_clusters/Cluster_163.fas
- proTRAC_results_mouse/monodirectional_clusters/Cluster_163.png
- proTRAC_results_mouse/monodirectional_clusters/Cluster_164.fas
- proTRAC_results_mouse/monodirectional_clusters/Cluster_164.png
- proTRAC_results_mouse/monodirectional_clusters/Cluster_165.fas
- proTRAC_results_mouse/monodirectional_clusters/Cluster_165.png
- proTRAC_results_mouse/monodirectional_clusters/Cluster_166.fas
- proTRAC_results_mouse/monodirectional_clusters/Cluster_166.png
- proTRAC_results_mouse/monodirectional_clusters/Cluster_167.fas
- proTRAC_results_mouse/monodirectional_clusters/Cluster_167.png
- proTRAC_results_mouse/monodirectional_clusters/Cluster_168.fas
- proTRAC_results_mouse/monodirectional_clusters/Cluster_168.png
- proTRAC_results_mouse/monodirectional_clusters/Cluster_169.fas
- proTRAC_results_mouse/monodirectional_clusters/Cluster_169.png
- proTRAC_results_mouse/monodirectional_clusters/Cluster_17.fas
- proTRAC_results_mouse/monodirectional_clusters/Cluster_17.png
- proTRAC_results_mouse/monodirectional_clusters/Cluster_170.fas
- proTRAC_results_mouse/monodirectional_clusters/Cluster_170.png
- proTRAC_results_mouse/monodirectional_clusters/Cluster_171.fas
- proTRAC_results_mouse/monodirectional_clusters/Cluster_171.png
- proTRAC_results_mouse/monodirectional_clusters/Cluster_18.fas
- proTRAC_results_mouse/monodirectional_clusters/Cluster_18.png
- proTRAC_results_mouse/monodirectional_clusters/Cluster_19.fas
- proTRAC_results_mouse/monodirectional_clusters/Cluster_19.png
- proTRAC_results_mouse/monodirectional_clusters/Cluster_21.fas
- proTRAC_results_mouse/monodirectional_clusters/Cluster_21.png
- proTRAC_results_mouse/monodirectional_clusters/Cluster_22.fas
- proTRAC_results_mouse/monodirectional_clusters/Cluster_22.png
- proTRAC_results_mouse/monodirectional_clusters/Cluster_24.fas
- proTRAC_results_mouse/monodirectional_clusters/Cluster_24.png
- proTRAC_results_mouse/monodirectional_clusters/Cluster_25.fas
- proTRAC_results_mouse/monodirectional_clusters/Cluster_25.png
- proTRAC_results_mouse/monodirectional_clusters/Cluster_27.fas
- proTRAC_results_mouse/monodirectional_clusters/Cluster_27.png
- proTRAC_results_mouse/monodirectional_clusters/Cluster_28.fas
- proTRAC_results_mouse/monodirectional_clusters/Cluster_28.png
- proTRAC_results_mouse/monodirectional_clusters/Cluster_3.fas
- proTRAC_results_mouse/monodirectional_clusters/Cluster_3.png
- proTRAC_results_mouse/monodirectional_clusters/Cluster_30.fas
- proTRAC_results_mouse/monodirectional_clusters/Cluster_30.png
- proTRAC_results_mouse/monodirectional_clusters/Cluster_31.fas
- proTRAC_results_mouse/monodirectional_clusters/Cluster_31.png
- proTRAC_results_mouse/monodirectional_clusters/Cluster_32.fas
- proTRAC_results_mouse/monodirectional_clusters/Cluster_32.png
- proTRAC_results_mouse/monodirectional_clusters/Cluster_33.fas
- proTRAC_results_mouse/monodirectional_clusters/Cluster_33.png
- proTRAC_results_mouse/monodirectional_clusters/Cluster_34.fas
- proTRAC_results_mouse/monodirectional_clusters/Cluster_34.png
- proTRAC_results_mouse/monodirectional_clusters/Cluster_35.fas
- proTRAC_results_mouse/monodirectional_clusters/Cluster_35.png
- proTRAC_results_mouse/monodirectional_clusters/Cluster_36.fas
- proTRAC_results_mouse/monodirectional_clusters/Cluster_36.png
- proTRAC_results_mouse/monodirectional_clusters/Cluster_38.fas
- proTRAC_results_mouse/monodirectional_clusters/Cluster_38.png
- proTRAC_results_mouse/monodirectional_clusters/Cluster_40.fas
- proTRAC_results_mouse/monodirectional_clusters/Cluster_40.png
- proTRAC_results_mouse/monodirectional_clusters/Cluster_41.fas
- proTRAC_results_mouse/monodirectional_clusters/Cluster_41.png
- proTRAC_results_mouse/monodirectional_clusters/Cluster_42.fas
- proTRAC_results_mouse/monodirectional_clusters/Cluster_42.png
- proTRAC_results_mouse/monodirectional_clusters/Cluster_44.fas
- proTRAC_results_mouse/monodirectional_clusters/Cluster_44.png
- proTRAC_results_mouse/monodirectional_clusters/Cluster_45.fas
- proTRAC_results_mouse/monodirectional_clusters/Cluster_45.png
- proTRAC_results_mouse/monodirectional_clusters/Cluster_48.fas
- proTRAC_results_mouse/monodirectional_clusters/Cluster_48.png
- proTRAC_results_mouse/monodirectional_clusters/Cluster_49.fas
- proTRAC_results_mouse/monodirectional_clusters/Cluster_49.png
- proTRAC_results_mouse/monodirectional_clusters/Cluster_51.fas
- proTRAC_results_mouse/monodirectional_clusters/Cluster_51.png
- proTRAC_results_mouse/monodirectional_clusters/Cluster_52.fas
- proTRAC_results_mouse/monodirectional_clusters/Cluster_52.png
- proTRAC_results_mouse/monodirectional_clusters/Cluster_53.fas
- proTRAC_results_mouse/monodirectional_clusters/Cluster_53.png
- proTRAC_results_mouse/monodirectional_clusters/Cluster_54.fas
- proTRAC_results_mouse/monodirectional_clusters/Cluster_54.png
- proTRAC_results_mouse/monodirectional_clusters/Cluster_55.fas
- proTRAC_results_mouse/monodirectional_clusters/Cluster_55.png
- proTRAC_results_mouse/monodirectional_clusters/Cluster_59.fas
- proTRAC_results_mouse/monodirectional_clusters/Cluster_59.png
- proTRAC_results_mouse/monodirectional_clusters/Cluster_60.fas
- proTRAC_results_mouse/monodirectional_clusters/Cluster_60.png
- proTRAC_results_mouse/monodirectional_clusters/Cluster_61.fas
- proTRAC_results_mouse/monodirectional_clusters/Cluster_61.png
- proTRAC_results_mouse/monodirectional_clusters/Cluster_62.fas
- proTRAC_results_mouse/monodirectional_clusters/Cluster_62.png
- proTRAC_results_mouse/monodirectional_clusters/Cluster_63.fas
- proTRAC_results_mouse/monodirectional_clusters/Cluster_63.png
- proTRAC_results_mouse/monodirectional_clusters/Cluster_64.fas
- proTRAC_results_mouse/monodirectional_clusters/Cluster_64.png
- proTRAC_results_mouse/monodirectional_clusters/Cluster_65.fas
- proTRAC_results_mouse/monodirectional_clusters/Cluster_65.png
- proTRAC_results_mouse/monodirectional_clusters/Cluster_66.fas
- proTRAC_results_mouse/monodirectional_clusters/Cluster_66.png
- proTRAC_results_mouse/monodirectional_clusters/Cluster_67.fas
- proTRAC_results_mouse/monodirectional_clusters/Cluster_67.png
- proTRAC_results_mouse/monodirectional_clusters/Cluster_69.fas
- proTRAC_results_mouse/monodirectional_clusters/Cluster_69.png
- proTRAC_results_mouse/monodirectional_clusters/Cluster_7.fas
- proTRAC_results_mouse/monodirectional_clusters/Cluster_7.png
- proTRAC_results_mouse/monodirectional_clusters/Cluster_70.fas
- proTRAC_results_mouse/monodirectional_clusters/Cluster_70.png
- proTRAC_results_mouse/monodirectional_clusters/Cluster_73.fas
- proTRAC_results_mouse/monodirectional_clusters/Cluster_73.png
- proTRAC_results_mouse/monodirectional_clusters/Cluster_74.fas
- proTRAC_results_mouse/monodirectional_clusters/Cluster_74.png
- proTRAC_results_mouse/monodirectional_clusters/Cluster_76.fas
- proTRAC_results_mouse/monodirectional_clusters/Cluster_76.png
- proTRAC_results_mouse/monodirectional_clusters/Cluster_77.fas
- proTRAC_results_mouse/monodirectional_clusters/Cluster_77.png
- proTRAC_results_mouse/monodirectional_clusters/Cluster_78.fas
- proTRAC_results_mouse/monodirectional_clusters/Cluster_78.png
- proTRAC_results_mouse/monodirectional_clusters/Cluster_79.fas
- proTRAC_results_mouse/monodirectional_clusters/Cluster_79.png
- proTRAC_results_mouse/monodirectional_clusters/Cluster_8.fas
- proTRAC_results_mouse/monodirectional_clusters/Cluster_8.png
- proTRAC_results_mouse/monodirectional_clusters/Cluster_80.fas
- proTRAC_results_mouse/monodirectional_clusters/Cluster_80.png
[truncated: 46 more entries]
