# Supplementary material for: proTRAC - a software for probabilistic piRNA cluster detection, visualization and analysis
Source: BMC Bioinformatics. 2012 Jan 10;13:5. doi: 10.1186/1471-2105-13-5 (PMC3293768; doi:10.1186/1471-2105-13-5)
Supplement: Additional file 5 — proTRAC results folder containing a picture and a FASTA file for each detected mouse cluster. After decompression, the folder can be opened as former session in proTRAC. Alternatively, each file can be opened separately with any standard text-editor or graphic-viewer respectively. [file 1471-2105-13-5-S5.ZIP › proTRAC_results_mouse/bidirectional_clusters/Cluster_103.fas]

>6 dna:chromosome chromosome:NCBIM37:6:1:149517037:1 112513448 ID207 M -
AACTCAGAAATCTGCCTGCCTCTGCCTCC
>6 dna:chromosome chromosome:NCBIM37:6:1:149517037:1 112513449 ID30595 M -
TCGAACTCAGAAATCTGCCTGCCTCTGCCTC
>6 dna:chromosome chromosome:NCBIM37:6:1:149517037:1 112513451 ID30594 M -
TCGAACTCAGAAATCTGCCTGCCTCTGCC
>6 dna:chromosome chromosome:NCBIM37:6:1:149517037:1 112513455 ID52174 M -
TGGCCTCGAACTCAGAAATCTGCCTGCCTC
>6 dna:chromosome chromosome:NCBIM37:6:1:149517037:1 112513456 ID52173 M -
TGGCCTCGAACTCAGAAATCTGCCTGCCT
>6 dna:chromosome chromosome:NCBIM37:6:1:149517037:1 112513890 ID45051 U +
TGCCAATGCGACTGCTTTTTTCCGCCAAC
>6 dna:chromosome chromosome:NCBIM37:6:1:149517037:1 112514649 ID64799 M +
TTCACAGCTTGACTTGTTTGATGATGTTGG
>6 dna:chromosome chromosome:NCBIM37:6:1:149517037:1 112514650 ID25004 M +
TCACAGCTTGACTTGTTTGATGATGTTG
>6 dna:chromosome chromosome:NCBIM37:6:1:149517037:1 112515152 ID51940 U +
TGGCCAATGGTGTGATGAATTCCTTACAGGA
>6 dna:chromosome chromosome:NCBIM37:6:1:149517037:1 112515157 ID366 U +
AATGGTGTGATGAATTCCTTACAGGAT
>6 dna:chromosome chromosome:NCBIM37:6:1:149517037:1 112515176 ID13037 U +
TACAGGATCGCTACGGTTCCTACTGATCCA
>6 dna:chromosome chromosome:NCBIM37:6:1:149517037:1 112515582 ID17873 M +
TAGCAAGAGTTGTGCTGTATCAGCC
>6 dna:chromosome chromosome:NCBIM37:6:1:149517037:1 112515806 ID46126 M +
TGCCTAGGTGTTTGAGAGCCTTTATCTACC
