# Supplementary material for: proTRAC - a software for probabilistic piRNA cluster detection, visualization and analysis
Source: BMC Bioinformatics. 2012 Jan 10;13:5. doi: 10.1186/1471-2105-13-5 (PMC3293768; doi:10.1186/1471-2105-13-5)
Supplement: Additional file 5 — proTRAC results folder containing a picture and a FASTA file for each detected mouse cluster. After decompression, the folder can be opened as former session in proTRAC. Alternatively, each file can be opened separately with any standard text-editor or graphic-viewer respectively. [file 1471-2105-13-5-S5.ZIP › proTRAC_results_mouse/bidirectional_clusters/Cluster_105.fas]

>6 dna:chromosome chromosome:NCBIM37:6:1:149517037:1 127732179 ID36034 U -
TGAATGTCTCCCGTGAAGATCCACTATAACT
>6 dna:chromosome chromosome:NCBIM37:6:1:149517037:1 127732202 ID66180 U -
TTCTTGCTGTTAATGGAGAAATTGAATGTC
>6 dna:chromosome chromosome:NCBIM37:6:1:149517037:1 127732235 ID47092 U -
TGCTACAGTATCTACCGGGAAAGCTCGCCCT
>6 dna:chromosome chromosome:NCBIM37:6:1:149517037:1 127732958 ID20026 U -
TAGGTACGTACAGCACTGGATGGAGAGA
>6 dna:chromosome chromosome:NCBIM37:6:1:149517037:1 127733053 ID28142 U -
TCCCAAGATGGAAGTTGTGGTTTGCA
>6 dna:chromosome chromosome:NCBIM37:6:1:149517037:1 127734312 ID396 U -
ACAAATGTTATGTGTGAGGATGTACTGAT
>6 dna:chromosome chromosome:NCBIM37:6:1:149517037:1 127734392 ID5357 U -
GGAAGGAAGGAAGCAAAACTTGCTCACAGT
>6 dna:chromosome chromosome:NCBIM37:6:1:149517037:1 127734392 ID49558 U -
TGGAAGGAAGGAAGCAAAACTTGCTCACAGT
>6 dna:chromosome chromosome:NCBIM37:6:1:149517037:1 127734416 ID36775 U -
TGACAGGCACCTTGCTTATATTGGAAGG
>6 dna:chromosome chromosome:NCBIM37:6:1:149517037:1 127734530 ID9246 U -
TAACTGCCCTGGACATGGATATCTC
>6 dna:chromosome chromosome:NCBIM37:6:1:149517037:1 127734552 ID58034 U -
TGTCAAGACAGATAGTGATTGTCCCATAA
>6 dna:chromosome chromosome:NCBIM37:6:1:149517037:1 127734554 ID58033 U -
TGTCAAGACAGATAGTGATTGTCCCAT
>6 dna:chromosome chromosome:NCBIM37:6:1:149517037:1 127734557 ID52552 U -
TGGCTGTCAAGACAGATAGTGATTGTCC
>6 dna:chromosome chromosome:NCBIM37:6:1:149517037:1 127734635 ID242 U -
AAGAATGTGTGTTGGGCTTGTAAGT
>6 dna:chromosome chromosome:NCBIM37:6:1:149517037:1 127734748 ID818 U -
AGAAAGCAGGAACTGTCTTTGATGC
>6 dna:chromosome chromosome:NCBIM37:6:1:149517037:1 127735011 ID14903 U -
TACTAAGTTCTGCACTTAATTTGAGTGGC
>6 dna:chromosome chromosome:NCBIM37:6:1:149517037:1 127735018 ID19446 U -
TAGGATCCTACTAAGTTCTGCACTTAATTT
>6 dna:chromosome chromosome:NCBIM37:6:1:149517037:1 127735101 ID5766 U -
GGGGAATCCAGAAATCCTTGGAGCAATTTC
>6 dna:chromosome chromosome:NCBIM37:6:1:149517037:1 127735144 ID25240 U -
TCACCTGTTTAGTGCCCTTAGGGTCTTTGC
>6 dna:chromosome chromosome:NCBIM37:6:1:149517037:1 127735245 ID67920 U -
TTGTGCTGCCAAAGACCCATCTCACCTC
>6 dna:chromosome chromosome:NCBIM37:6:1:149517037:1 127735250 ID15734 U -
TACTTCTTGTGCTGCCAAAGACCCATCTC
>6 dna:chromosome chromosome:NCBIM37:6:1:149517037:1 127735250 ID31425 U -
TCTACTTCTTGTGCTGCCAAAGACCCATCTC
>6 dna:chromosome chromosome:NCBIM37:6:1:149517037:1 127735289 ID14300 U -
TACCTCAAAACTGAAGGCTAGAGAC
>6 dna:chromosome chromosome:NCBIM37:6:1:149517037:1 127735312 ID11975 U -
TACAAAGTGAGACATGACCTTTGACGTGTA
>6 dna:chromosome chromosome:NCBIM37:6:1:149517037:1 127735329 ID37116 U -
TGACATTTGCTCAGATGCTACAAAGTGAGAC
>6 dna:chromosome chromosome:NCBIM37:6:1:149517037:1 127735330 ID37115 U -
TGACATTTGCTCAGATGCTACAAAGTGAGA
>6 dna:chromosome chromosome:NCBIM37:6:1:149517037:1 127735331 ID37114 U -
TGACATTTGCTCAGATGCTACAAAGTGAG
>6 dna:chromosome chromosome:NCBIM37:6:1:149517037:1 127735332 ID37113 U -
TGACATTTGCTCAGATGCTACAAAGTGA
>6 dna:chromosome chromosome:NCBIM37:6:1:149517037:1 127735356 ID36617 U -
TGACAGAAAAAAAGAAAGCCTACCTTTGAC
>6 dna:chromosome chromosome:NCBIM37:6:1:149517037:1 127735357 ID36616 U -
TGACAGAAAAAAAGAAAGCCTACCTTTGA
>6 dna:chromosome chromosome:NCBIM37:6:1:149517037:1 127735413 ID59179 U -
TGTGAGATGCCACAGCACATCAGCTGGTTCT
>6 dna:chromosome chromosome:NCBIM37:6:1:149517037:1 127735414 ID38986 U -
TGAGATGCCACAGCACATCAGCTGGTTC
>6 dna:chromosome chromosome:NCBIM37:6:1:149517037:1 127735414 ID59178 U -
TGTGAGATGCCACAGCACATCAGCTGGTTC
>6 dna:chromosome chromosome:NCBIM37:6:1:149517037:1 127735416 ID59177 U -
TGTGAGATGCCACAGCACATCAGCTGGT
>6 dna:chromosome chromosome:NCBIM37:6:1:149517037:1 127735417 ID59176 U -
TGTGAGATGCCACAGCACATCAGCTGG
>6 dna:chromosome chromosome:NCBIM37:6:1:149517037:1 127735463 ID32679 U -
TCTGTCTTTTGGGACATCTTGGTCCTTGGC
>6 dna:chromosome chromosome:NCBIM37:6:1:149517037:1 127735464 ID32678 U -
TCTGTCTTTTGGGACATCTTGGTCCTTGG
>6 dna:chromosome chromosome:NCBIM37:6:1:149517037:1 127735467 ID22588 U -
TATCTGTCTTTTGGGACATCTTGGTCCT
>6 dna:chromosome chromosome:NCBIM37:6:1:149517037:1 127735470 ID59677 U -
TGTGCGTATCTGTCTTTTGGGACATCTTGGT
>6 dna:chromosome chromosome:NCBIM37:6:1:149517037:1 127735471 ID59676 U -
TGTGCGTATCTGTCTTTTGGGACATCTTGG
>6 dna:chromosome chromosome:NCBIM37:6:1:149517037:1 127735472 ID59675 U -
TGTGCGTATCTGTCTTTTGGGACATCTTG
>6 dna:chromosome chromosome:NCBIM37:6:1:149517037:1 127735494 ID4771 U -
GCAATTTCCTTCAGTGCGTGTATGTGCGT
>6 dna:chromosome chromosome:NCBIM37:6:1:149517037:1 127735496 ID39189 U -
TGAGCAATTTCCTTCAGTGCGTGTATGTGC
>6 dna:chromosome chromosome:NCBIM37:6:1:149517037:1 127735497 ID39188 U -
TGAGCAATTTCCTTCAGTGCGTGTATGTG
>6 dna:chromosome chromosome:NCBIM37:6:1:149517037:1 127735501 ID39187 U -
TGAGCAATTTCCTTCAGTGCGTGTA
>6 dna:chromosome chromosome:NCBIM37:6:1:149517037:1 127735563 ID12079 U -
TACAAATTGAGTAGCGTGCCCCTCATATTC
>6 dna:chromosome chromosome:NCBIM37:6:1:149517037:1 127735567 ID2873 U -
CCCTACAAATTGAGTAGCGTGCCCCTCAT
>6 dna:chromosome chromosome:NCBIM37:6:1:149517037:1 127735568 ID28727 U -
TCCCTACAAATTGAGTAGCGTGCCCCTCA
>6 dna:chromosome chromosome:NCBIM37:6:1:149517037:1 127735572 ID65415 U -
TTCCCTACAAATTGAGTAGCGTGCCC
>6 dna:chromosome chromosome:NCBIM37:6:1:149517037:1 127735574 ID12518 U -
TACAATTTCCCTACAAATTGAGTAGCGTGC
>6 dna:chromosome chromosome:NCBIM37:6:1:149517037:1 127735582 ID42008 U -
TGATGTTACAATTTCCCTACAAATTGAG
>6 dna:chromosome chromosome:NCBIM37:6:1:149517037:1 127735647 ID15081 U -
TACTATGCCACCATGTTGCCGGTCCATAGC
>6 dna:chromosome chromosome:NCBIM37:6:1:149517037:1 127735657 ID11983 U -
TACAAAGTGATACTATGCCACCATGTTGCC
>6 dna:chromosome chromosome:NCBIM37:6:1:149517037:1 127735658 ID11982 U -
TACAAAGTGATACTATGCCACCATGTTGC
>6 dna:chromosome chromosome:NCBIM37:6:1:149517037:1 127735675 ID30681 U -
TCGATACCTTCGTGGAGCTACAAAGTGATA
>6 dna:chromosome chromosome:NCBIM37:6:1:149517037:1 127735679 ID26311 U -
TCATCGATACCTTCGTGGAGCTACAAAGT
>6 dna:chromosome chromosome:NCBIM37:6:1:149517037:1 127735679 ID60742 U -
TGTTCATCGATACCTTCGTGGAGCTACAAAGT
>6 dna:chromosome chromosome:NCBIM37:6:1:149517037:1 127735682 ID60741 U -
TGTTCATCGATACCTTCGTGGAGCTACAA
>6 dna:chromosome chromosome:NCBIM37:6:1:149517037:1 127735687 ID43134 U -
TGCAAGATGTTCATCGATACCTTCGTGGAGC
>6 dna:chromosome chromosome:NCBIM37:6:1:149517037:1 127735688 ID43133 U -
TGCAAGATGTTCATCGATACCTTCGTGGAG
>6 dna:chromosome chromosome:NCBIM37:6:1:149517037:1 127735689 ID43132 U -
TGCAAGATGTTCATCGATACCTTCGTGGA
>6 dna:chromosome chromosome:NCBIM37:6:1:149517037:1 127735713 ID27147 U -
TCCAATGGAATCAGATGGCATCACTGCAA
>6 dna:chromosome chromosome:NCBIM37:6:1:149517037:1 127735714 ID27146 U -
TCCAATGGAATCAGATGGCATCACTGCA
>6 dna:chromosome chromosome:NCBIM37:6:1:149517037:1 127735784 ID9611 U -
TAAGACAGGGCCCAGATGAGTTGAGA
>6 dna:chromosome chromosome:NCBIM37:6:1:149517037:1 127735785 ID9082 U -
TAACTAAGACAGGGCCCAGATGAGTTGAG
>6 dna:chromosome chromosome:NCBIM37:6:1:149517037:1 127735786 ID9081 U -
TAACTAAGACAGGGCCCAGATGAGTTGA
>6 dna:chromosome chromosome:NCBIM37:6:1:149517037:1 127735792 ID50889 U -
TGGATCTAACTAAGACAGGGCCCAGATG
>6 dna:chromosome chromosome:NCBIM37:6:1:149517037:1 127735835 ID38232 U -
TGAGAAGCCAGCCCCAGGGAAGGATTTAC
>6 dna:chromosome chromosome:NCBIM37:6:1:149517037:1 127735898 ID6098 U -
GTGACTGTGGTAGCATCTATATTGATG
>6 dna:chromosome chromosome:NCBIM37:6:1:149517037:1 127735908 ID58554 U -
TGTCGTGTCAAAGTGACTGTGGTAGCATC
>6 dna:chromosome chromosome:NCBIM37:6:1:149517037:1 127735908 ID67845 U -
TTGTCGTGTCAAAGTGACTGTGGTAGCATC
>6 dna:chromosome chromosome:NCBIM37:6:1:149517037:1 127735911 ID33134 U -
TCTTGTCGTGTCAAAGTGACTGTGGTAGC
>6 dna:chromosome chromosome:NCBIM37:6:1:149517037:1 127735912 ID58553 U -
TGTCGTGTCAAAGTGACTGTGGTAG
>6 dna:chromosome chromosome:NCBIM37:6:1:149517037:1 127735912 ID67844 U -
TTGTCGTGTCAAAGTGACTGTGGTAG
>6 dna:chromosome chromosome:NCBIM37:6:1:149517037:1 127735913 ID33133 U -
TCTTGTCGTGTCAAAGTGACTGTGGTA
>6 dna:chromosome chromosome:NCBIM37:6:1:149517037:1 127735927 ID10389 U -
TAAGGTTCCCCAACTCTTGTCGTGTCA
>6 dna:chromosome chromosome:NCBIM37:6:1:149517037:1 127735928 ID16977 U -
TAGACTAAGGTTCCCCAACTCTTGTCGTGTC
>6 dna:chromosome chromosome:NCBIM37:6:1:149517037:1 127735929 ID16976 U -
TAGACTAAGGTTCCCCAACTCTTGTCGTGT
>6 dna:chromosome chromosome:NCBIM37:6:1:149517037:1 127735930 ID16975 U -
TAGACTAAGGTTCCCCAACTCTTGTCGTG
>6 dna:chromosome chromosome:NCBIM37:6:1:149517037:1 127735933 ID16974 U -
TAGACTAAGGTTCCCCAACTCTTGTC
>6 dna:chromosome chromosome:NCBIM37:6:1:149517037:1 127735953 ID11094 U -
TAATCAGAGCTGAAGGACACAACTTTAGACT
>6 dna:chromosome chromosome:NCBIM37:6:1:149517037:1 127735959 ID11093 U -
TAATCAGAGCTGAAGGACACAACTT
>6 dna:chromosome chromosome:NCBIM37:6:1:149517037:1 127735994 ID48018 U -
TGCTGTCTAGTTCATCCCCACTGTCC
>6 dna:chromosome chromosome:NCBIM37:6:1:149517037:1 127736036 ID35978 U -
TGAATGCTTCATGGATAAGCATAGCCAAT
>6 dna:chromosome chromosome:NCBIM37:6:1:149517037:1 127736037 ID41563 U -
TGATGAATGCTTCATGGATAAGCATAGCCAA
>6 dna:chromosome chromosome:NCBIM37:6:1:149517037:1 127736038 ID41562 U -
TGATGAATGCTTCATGGATAAGCATAGCCA
>6 dna:chromosome chromosome:NCBIM37:6:1:149517037:1 127736040 ID1434 U -
ATCATGATGAATGCTTCATGGATAAGCATAGC
>6 dna:chromosome chromosome:NCBIM37:6:1:149517037:1 127736043 ID41305 U -
TGATCATGATGAATGCTTCATGGATAAGCAT
>6 dna:chromosome chromosome:NCBIM37:6:1:149517037:1 127736050 ID56796 U -
TGGTTTGATCATGATGAATGCTTCATGGA
>6 dna:chromosome chromosome:NCBIM37:6:1:149517037:1 127736087 ID7967 U -
TAAAGTTTGTATCCAAGGCCAGGTGA
>6 dna:chromosome chromosome:NCBIM37:6:1:149517037:1 127736117 ID38039 U -
TGAGAAACCTGTTTTTGGTTAAAGAGCA
>6 dna:chromosome chromosome:NCBIM37:6:1:149517037:1 127736118 ID38038 U -
TGAGAAACCTGTTTTTGGTTAAAGAGC
>6 dna:chromosome chromosome:NCBIM37:6:1:149517037:1 127736148 ID28582 U -
TCCCCATTAAGAAATGGCGATGGAGGCGCAA
>6 dna:chromosome chromosome:NCBIM37:6:1:149517037:1 127736149 ID28581 U -
TCCCCATTAAGAAATGGCGATGGAGGCGCA
>6 dna:chromosome chromosome:NCBIM37:6:1:149517037:1 127736150 ID28580 U -
TCCCCATTAAGAAATGGCGATGGAGGCGC
>6 dna:chromosome chromosome:NCBIM37:6:1:149517037:1 127736184 ID14719 U -
TACGGCTCTCACCGTGGCTACCTCCCAACG
>6 dna:chromosome chromosome:NCBIM37:6:1:149517037:1 127736230 ID29124 U -
TCCGTGAGTCTGAGAAGCACAGCCA
>6 dna:chromosome chromosome:NCBIM37:6:1:149517037:1 127736237 ID26068 U -
TCAGTTGTTGGTTCCGTGAGTCTGAGAAGC
>6 dna:chromosome chromosome:NCBIM37:6:1:149517037:1 127736246 ID35034 U -
TGAACTTTTTCAGTTGTTGGTTCCGTGAGT
>6 dna:chromosome chromosome:NCBIM37:6:1:149517037:1 127736247 ID35033 U -
TGAACTTTTTCAGTTGTTGGTTCCGTGAG
>6 dna:chromosome chromosome:NCBIM37:6:1:149517037:1 127736249 ID29913 U -
TCCTGAACTTTTTCAGTTGTTGGTTCCGTG
>6 dna:chromosome chromosome:NCBIM37:6:1:149517037:1 127736250 ID29912 U -
TCCTGAACTTTTTCAGTTGTTGGTTCCGT
>6 dna:chromosome chromosome:NCBIM37:6:1:149517037:1 127736255 ID66449 U -
TTGAATGTTCCTGAACTTTTTCAGTTGTTGGT
>6 dna:chromosome chromosome:NCBIM37:6:1:149517037:1 127736259 ID68568 U -
TTTGAATGTTCCTGAACTTTTTCAGTTGT
>6 dna:chromosome chromosome:NCBIM37:6:1:149517037:1 127736271 ID11571 U -
TAATTCAACCCTTCTTTGAATGTTCCTGAAC
>6 dna:chromosome chromosome:NCBIM37:6:1:149517037:1 127736291 ID48516 U -
TGCTTTAGATGATGTGGTCCTAATTCAACCC
>6 dna:chromosome chromosome:NCBIM37:6:1:149517037:1 127736292 ID48515 U -
TGCTTTAGATGATGTGGTCCTAATTCAACC
>6 dna:chromosome chromosome:NCBIM37:6:1:149517037:1 127736295 ID14402 U -
TACCTGCTTTAGATGATGTGGTCCTAATTCA
>6 dna:chromosome chromosome:NCBIM37:6:1:149517037:1 127736296 ID14401 U -
TACCTGCTTTAGATGATGTGGTCCTAATTC
>6 dna:chromosome chromosome:NCBIM37:6:1:149517037:1 127736297 ID14400 U -
TACCTGCTTTAGATGATGTGGTCCTAATT
>6 dna:chromosome chromosome:NCBIM37:6:1:149517037:1 127736303 ID485 U -
ACAGTCTTACCTGCTTTAGATGATGTGGTC
>6 dna:chromosome chromosome:NCBIM37:6:1:149517037:1 127736306 ID2364 U -
CAGGACAGTCTTACCTGCTTTAGATGATGTG
>6 dna:chromosome chromosome:NCBIM37:6:1:149517037:1 127736322 ID15937 U -
TAGAAAACAGAGTTCTCAGGACAGTCTTACC
>6 dna:chromosome chromosome:NCBIM37:6:1:149517037:1 127736327 ID37823 U -
TGACTTAGAAAACAGAGTTCTCAGGACAGTC
>6 dna:chromosome chromosome:NCBIM37:6:1:149517037:1 127736328 ID37822 U -
TGACTTAGAAAACAGAGTTCTCAGGACAGT
>6 dna:chromosome chromosome:NCBIM37:6:1:149517037:1 127736329 ID37821 U -
TGACTTAGAAAACAGAGTTCTCAGGACAG
>6 dna:chromosome chromosome:NCBIM37:6:1:149517037:1 127736360 ID53424 U -
TGGGAGCTTCAAAAAAGGTCGCCCCAC
>6 dna:chromosome chromosome:NCBIM37:6:1:149517037:1 127736373 ID42700 U -
TGCAAAGACGTAGGATGGGAGCTTCAAAA
>6 dna:chromosome chromosome:NCBIM37:6:1:149517037:1 127736375 ID22983 U -
TATGCAAAGACGTAGGATGGGAGCTTCAA
>6 dna:chromosome chromosome:NCBIM37:6:1:149517037:1 127736376 ID22982 U -
TATGCAAAGACGTAGGATGGGAGCTTCA
>6 dna:chromosome chromosome:NCBIM37:6:1:149517037:1 127736377 ID42699 U -
TGCAAAGACGTAGGATGGGAGCTTC
>6 dna:chromosome chromosome:NCBIM37:6:1:149517037:1 127736379 ID68902 U -
TTTTATGCAAAGACGTAGGATGGGAGCT
>6 dna:chromosome chromosome:NCBIM37:6:1:149517037:1 127736380 ID42698 U -
TGCAAAGACGTAGGATGGGAGC
>6 dna:chromosome chromosome:NCBIM37:6:1:149517037:1 127736382 ID64388 U -
TTATGCAAAGACGTAGGATGGGA
>6 dna:chromosome chromosome:NCBIM37:6:1:149517037:1 127736428 ID23524 U -
TATTATTGTCTTCTAGTTGTCGAATTGTC
>6 dna:chromosome chromosome:NCBIM37:6:1:149517037:1 127736436 ID4840 U -
GCAGTGGATATTATTGTCTTCTAGTTGTC
>6 dna:chromosome chromosome:NCBIM37:6:1:149517037:1 127736436 ID44185 U -
TGCAGTGGATATTATTGTCTTCTAGTTGTC
>6 dna:chromosome chromosome:NCBIM37:6:1:149517037:1 127736454 ID44406 U -
TGCATCTTGATTTTTTTCTGCAGTGGATAT
>6 dna:chromosome chromosome:NCBIM37:6:1:149517037:1 127736455 ID44405 U -
TGCATCTTGATTTTTTTCTGCAGTGGATA
>6 dna:chromosome chromosome:NCBIM37:6:1:149517037:1 127736458 ID44404 U -
TGCATCTTGATTTTTTTCTGCAGTGG
>6 dna:chromosome chromosome:NCBIM37:6:1:149517037:1 127736540 ID50521 U -
TGGAGATTATAACTGAGGCTGTG
>6 dna:chromosome chromosome:NCBIM37:6:1:149517037:1 127736559 ID6707 U -
TAAAACGAAGGTGTGGCTCTGCTCTCTGGA
>6 dna:chromosome chromosome:NCBIM37:6:1:149517037:1 127736560 ID6706 U -
TAAAACGAAGGTGTGGCTCTGCTCTCTGG
>6 dna:chromosome chromosome:NCBIM37:6:1:149517037:1 127736561 ID6705 U -
TAAAACGAAGGTGTGGCTCTGCTCTCTG
>6 dna:chromosome chromosome:NCBIM37:6:1:149517037:1 127736563 ID6704 U -
TAAAACGAAGGTGTGGCTCTGCTCTC
>6 dna:chromosome chromosome:NCBIM37:6:1:149517037:1 127736567 ID50747 U -
TGGATAAAACGAAGGTGTGGCTCTGC
>6 dna:chromosome chromosome:NCBIM37:6:1:149517037:1 127736570 ID39002 U -
TGAGATGGATAAAACGAAGGTGTGGCTC
>6 dna:chromosome chromosome:NCBIM37:6:1:149517037:1 127736575 ID40155 U -
TGAGTATTGAGATGGATAAAACGAAGGTGT
>6 dna:chromosome chromosome:NCBIM37:6:1:149517037:1 127736576 ID40154 U -
TGAGTATTGAGATGGATAAAACGAAGGTG
>6 dna:chromosome chromosome:NCBIM37:6:1:149517037:1 127736579 ID40153 U -
TGAGTATTGAGATGGATAAAACGAAG
>6 dna:chromosome chromosome:NCBIM37:6:1:149517037:1 127736580 ID48593 U -
TGCTTTGAGTATTGAGATGGATAAAACGAA
>6 dna:chromosome chromosome:NCBIM37:6:1:149517037:1 127736581 ID48592 U -
TGCTTTGAGTATTGAGATGGATAAAACGA
>6 dna:chromosome chromosome:NCBIM37:6:1:149517037:1 127736583 ID47925 U -
TGCTGCTTTGAGTATTGAGATGGATAAAAC
>6 dna:chromosome chromosome:NCBIM37:6:1:149517037:1 127736585 ID47924 U -
TGCTGCTTTGAGTATTGAGATGGATAAA
>6 dna:chromosome chromosome:NCBIM37:6:1:149517037:1 127736587 ID47923 U -
TGCTGCTTTGAGTATTGAGATGGATA
>6 dna:chromosome chromosome:NCBIM37:6:1:149517037:1 127736588 ID47922 U -
TGCTGCTTTGAGTATTGAGATGGAT
>6 dna:chromosome chromosome:NCBIM37:6:1:149517037:1 127736589 ID46833 U -
TGCGTCATGCTGCTTTGAGTATTGAGATGGA
>6 dna:chromosome chromosome:NCBIM37:6:1:149517037:1 127736595 ID23268 U -
TATGTGCGTCATGCTGCTTTGAGTATTGA
>6 dna:chromosome chromosome:NCBIM37:6:1:149517037:1 127736596 ID59678 U -
TGTGCGTCATGCTGCTTTGAGTATTG
>6 dna:chromosome chromosome:NCBIM37:6:1:149517037:1 127736624 ID26483 U -
TCATTCAACTGGTAAATTAAAAGCACCTAC
>6 dna:chromosome chromosome:NCBIM37:6:1:149517037:1 127736625 ID26482 U -
TCATTCAACTGGTAAATTAAAAGCACCTA
>6 dna:chromosome chromosome:NCBIM37:6:1:149517037:1 127736625 ID65091 U -
TTCATTCAACTGGTAAATTAAAAGCACCTA
>6 dna:chromosome chromosome:NCBIM37:6:1:149517037:1 127736701 ID20837 U -
TAGTCCAAAAGTGTTTTAGAGTAAGGA
>6 dna:chromosome chromosome:NCBIM37:6:1:149517037:1 127736874 ID49549 U -
TGGAAGGAAAAGGCTCTGCCTCTGTAGGA
>6 dna:chromosome chromosome:NCBIM37:6:1:149517037:1 127736877 ID1534 U -
ATGGAAGGAAAAGGCTCTGCCTCTGTA
>6 dna:chromosome chromosome:NCBIM37:6:1:149517037:1 127736949 ID39278 M -
TGAGCATCTGAGCATGTAGCCACACTG
>6 dna:chromosome chromosome:NCBIM37:6:1:149517037:1 127736959 ID18286 M -
TAGCCACACTGTGAGCATCTGAGCATGT
>6 dna:chromosome chromosome:NCBIM37:6:1:149517037:1 127736963 ID57693 M -
TGTAGCCACACTGTGAGCATCTGAGC
>6 dna:chromosome chromosome:NCBIM37:6:1:149517037:1 127736967 ID39292 M -
TGAGCATGTAGCCACACTGTGAGCATCT
>6 dna:chromosome chromosome:NCBIM37:6:1:149517037:1 127736976 ID39278 M -
TGAGCATCTGAGCATGTAGCCACACTG
>6 dna:chromosome chromosome:NCBIM37:6:1:149517037:1 127736986 ID18286 M -
TAGCCACACTGTGAGCATCTGAGCATGT
>6 dna:chromosome chromosome:NCBIM37:6:1:149517037:1 127736990 ID57693 M -
TGTAGCCACACTGTGAGCATCTGAGC
>6 dna:chromosome chromosome:NCBIM37:6:1:149517037:1 127736994 ID39292 M -
TGAGCATGTAGCCACACTGTGAGCATCT
>6 dna:chromosome chromosome:NCBIM37:6:1:149517037:1 127737003 ID39278 M -
TGAGCATCTGAGCATGTAGCCACACTG
>6 dna:chromosome chromosome:NCBIM37:6:1:149517037:1 127737013 ID18286 M -
TAGCCACACTGTGAGCATCTGAGCATGT
>6 dna:chromosome chromosome:NCBIM37:6:1:149517037:1 127737017 ID57693 M -
TGTAGCCACACTGTGAGCATCTGAGC
>6 dna:chromosome chromosome:NCBIM37:6:1:149517037:1 127737021 ID39292 M -
TGAGCATGTAGCCACACTGTGAGCATCT
>6 dna:chromosome chromosome:NCBIM37:6:1:149517037:1 127737030 ID39278 M -
TGAGCATCTGAGCATGTAGCCACACTG
>6 dna:chromosome chromosome:NCBIM37:6:1:149517037:1 127737040 ID18286 M -
TAGCCACACTGTGAGCATCTGAGCATGT
>6 dna:chromosome chromosome:NCBIM37:6:1:149517037:1 127737044 ID57693 M -
TGTAGCCACACTGTGAGCATCTGAGC
>6 dna:chromosome chromosome:NCBIM37:6:1:149517037:1 127737048 ID39292 M -
TGAGCATGTAGCCACACTGTGAGCATCT
>6 dna:chromosome chromosome:NCBIM37:6:1:149517037:1 127737057 ID39278 M -
TGAGCATCTGAGCATGTAGCCACACTG
>6 dna:chromosome chromosome:NCBIM37:6:1:149517037:1 127737067 ID18286 M -
TAGCCACACTGTGAGCATCTGAGCATGT
>6 dna:chromosome chromosome:NCBIM37:6:1:149517037:1 127737071 ID57693 M -
TGTAGCCACACTGTGAGCATCTGAGC
>6 dna:chromosome chromosome:NCBIM37:6:1:149517037:1 127737075 ID39292 M -
TGAGCATGTAGCCACACTGTGAGCATCT
>6 dna:chromosome chromosome:NCBIM37:6:1:149517037:1 127737212 ID42570 U -
TGCAAAACAACTTTTTGTTAAGCGTACTCCC
>6 dna:chromosome chromosome:NCBIM37:6:1:149517037:1 127737475 ID4945 U -
GCCATGGTGTCTGAACCAGCCAGTCCTAAG
>6 dna:chromosome chromosome:NCBIM37:6:1:149517037:1 127737501 ID7592 U -
TAAAGAACACAAGTTTTCTTCTCTGGGCCA
>6 dna:chromosome chromosome:NCBIM37:6:1:149517037:1 127737635 ID39801 U -
TGAGGCCGAGTGTTAAGAGTATTTGAAGGG
>6 dna:chromosome chromosome:NCBIM37:6:1:149517037:1 127737688 ID28116 U -
TCCCAACACTCTGAATGTCCAGGACAAAG
>6 dna:chromosome chromosome:NCBIM37:6:1:149517037:1 127737690 ID28115 U -
TCCCAACACTCTGAATGTCCAGGACAA
>6 dna:chromosome chromosome:NCBIM37:6:1:149517037:1 127737772 ID7064 U -
TAAAATAATCATGATCTGGAGGGAAGCCCCT
>6 dna:chromosome chromosome:NCBIM37:6:1:149517037:1 127737828 ID33999 U -
TGAAAGAGCCTTATTACCTGTCATAAATAA
>6 dna:chromosome chromosome:NCBIM37:6:1:149517037:1 127737835 ID31853 U -
TCTCCATGAAAGAGCCTTATTACCTGTCA
>6 dna:chromosome chromosome:NCBIM37:6:1:149517037:1 127737836 ID3745 U -
CTTTCTCCATGAAAGAGCCTTATTACCTGTC
>6 dna:chromosome chromosome:NCBIM37:6:1:149517037:1 127737843 ID16817 U -
TAGACACCTTTCTCCATGAAAGAGCCTTATT
>6 dna:chromosome chromosome:NCBIM37:6:1:149517037:1 127737876 ID5978 U -
GTCAGAAATTTTGTGCCTCGAGTTCTCTT
>6 dna:chromosome chromosome:NCBIM37:6:1:149517037:1 127737881 ID1312 U -
AGTCAGAAATTTTGTGCCTCGAGTT
>6 dna:chromosome chromosome:NCBIM37:6:1:149517037:1 127737881 ID3974 U -
GAAGAGTCAGAAATTTTGTGCCTCGAGTT
>6 dna:chromosome chromosome:NCBIM37:6:1:149517037:1 127737883 ID5176 U -
GCTGAAGAGTCAGAAATTTTGTGCCTCGAG
>6 dna:chromosome chromosome:NCBIM37:6:1:149517037:1 127737884 ID5175 U -
GCTGAAGAGTCAGAAATTTTGTGCCTCGA
>6 dna:chromosome chromosome:NCBIM37:6:1:149517037:1 127737930 ID26849 U -
TCCAACCAAATCGTACTGTTGCAGAAAAGG
>6 dna:chromosome chromosome:NCBIM37:6:1:149517037:1 127737980 ID66136 U -
TTCTTAGGACGGGTACGTCGGGTTTCATC
>6 dna:chromosome chromosome:NCBIM37:6:1:149517037:1 127737982 ID42250 U -
TGATTCTTAGGACGGGTACGTCGGGTTTCA
>6 dna:chromosome chromosome:NCBIM37:6:1:149517037:1 127737996 ID19907 U -
TAGGGCAGCTGATTCTTAGGACGGG
>6 dna:chromosome chromosome:NCBIM37:6:1:149517037:1 127738007 ID49856 U -
TGGAATGAGCAGCTAGGGCAGCTGATT
>6 dna:chromosome chromosome:NCBIM37:6:1:149517037:1 127738080 ID20126 U -
TAGGTCTACTGCCTTGCAAGGCCCCAGTGGT
>6 dna:chromosome chromosome:NCBIM37:6:1:149517037:1 127738081 ID20125 U -
TAGGTCTACTGCCTTGCAAGGCCCCAGTGG
>6 dna:chromosome chromosome:NCBIM37:6:1:149517037:1 127738095 ID23794 U -
TATTGTCTGCCTTTAGGTCTACTGCCTTG
>6 dna:chromosome chromosome:NCBIM37:6:1:149517037:1 127738096 ID22087 U -
TATATTGTCTGCCTTTAGGTCTACTGCCTT
>6 dna:chromosome chromosome:NCBIM37:6:1:149517037:1 127738096 ID23793 U -
TATTGTCTGCCTTTAGGTCTACTGCCTT
>6 dna:chromosome chromosome:NCBIM37:6:1:149517037:1 127738098 ID23792 U -
TATTGTCTGCCTTTAGGTCTACTGCC
>6 dna:chromosome chromosome:NCBIM37:6:1:149517037:1 127738098 ID31505 U -
TCTATATTGTCTGCCTTTAGGTCTACTGCC
>6 dna:chromosome chromosome:NCBIM37:6:1:149517037:1 127738103 ID41391 U -
TGATCTATATTGTCTGCCTTTAGGTCTA
>6 dna:chromosome chromosome:NCBIM37:6:1:149517037:1 127738115 ID51402 U -
TGGCAAGCAAGTCTTGATCTATATTGTCTG
>6 dna:chromosome chromosome:NCBIM37:6:1:149517037:1 127738142 ID17990 U -
TAGCAGAAGTTAGGGACAGATAGATGG
>6 dna:chromosome chromosome:NCBIM37:6:1:149517037:1 127738171 ID16894 U -
TAGACATGACTGGTTTTTGCTGCTTGGGTC
>6 dna:chromosome chromosome:NCBIM37:6:1:149517037:1 127738173 ID16893 U -
TAGACATGACTGGTTTTTGCTGCTTGGG
>6 dna:chromosome chromosome:NCBIM37:6:1:149517037:1 127738178 ID47158 U -
TGCTAGACATGACTGGTTTTTGCTGC
>6 dna:chromosome chromosome:NCBIM37:6:1:149517037:1 127738186 ID65354 U -
TTCCATGTTGCTAGACATGACTGGTT
>6 dna:chromosome chromosome:NCBIM37:6:1:149517037:1 127738187 ID22382 U -
TATCATTTCCATGTTGCTAGACATGACTGGT
>6 dna:chromosome chromosome:NCBIM37:6:1:149517037:1 127738199 ID54355 U -
TGGGGGCAATTATATCATTTCCATGTTGCTA
>6 dna:chromosome chromosome:NCBIM37:6:1:149517037:1 127738201 ID54354 U -
TGGGGGCAATTATATCATTTCCATGTTGC
>6 dna:chromosome chromosome:NCBIM37:6:1:149517037:1 127738231 ID30411 U -
TCCTTGCCGGACCCCACCCT
>6 dna:chromosome chromosome:NCBIM37:6:1:149517037:1 127738235 ID52321 U -
TGGCTAAGCCTCCTTGCCGGACCCCA
>6 dna:chromosome chromosome:NCBIM37:6:1:149517037:1 127738237 ID45576 U -
TGCCATCTGGCTAAGCCTCCTTGCCGGACCC
>6 dna:chromosome chromosome:NCBIM37:6:1:149517037:1 127738256 ID53041 U -
TGGGAATCTCTTCAGCTTTGCCATCTGGCT
>6 dna:chromosome chromosome:NCBIM37:6:1:149517037:1 127738257 ID53040 U -
TGGGAATCTCTTCAGCTTTGCCATCTGGC
>6 dna:chromosome chromosome:NCBIM37:6:1:149517037:1 127738258 ID53039 U -
TGGGAATCTCTTCAGCTTTGCCATCTGG
>6 dna:chromosome chromosome:NCBIM37:6:1:149517037:1 127738289 ID45173 U -
TGCCACGCTAGCCACTGCTAAGCCTTCCC
>6 dna:chromosome chromosome:NCBIM37:6:1:149517037:1 127738308 ID6968 U -
TAAAAGGTTTGAGAGTCTCTGCCACGCTA
>6 dna:chromosome chromosome:NCBIM37:6:1:149517037:1 127738310 ID6967 U -
TAAAAGGTTTGAGAGTCTCTGCCACGC
>6 dna:chromosome chromosome:NCBIM37:6:1:149517037:1 127738321 ID792 U -
ACTTTGACTTTGTTTTAAAAGGTTTGAGAGT
>6 dna:chromosome chromosome:NCBIM37:6:1:149517037:1 127738325 ID5431 U -
GGACTTTGACTTTGTTTTAAAAGGTTTGA
>6 dna:chromosome chromosome:NCBIM37:6:1:149517037:1 127738325 ID50375 U -
TGGACTTTGACTTTGTTTTAAAAGGTTTGA
>6 dna:chromosome chromosome:NCBIM37:6:1:149517037:1 127738389 ID30394 U -
TCCTTGATTTGCCTCTGTGTTCTCCCATGG
>6 dna:chromosome chromosome:NCBIM37:6:1:149517037:1 127738390 ID30393 U -
TCCTTGATTTGCCTCTGTGTTCTCCCATG
>6 dna:chromosome chromosome:NCBIM37:6:1:149517037:1 127738591 ID21599 U -
TATAACCTTTGTCCTGATTGAATCCAGTG
>6 dna:chromosome chromosome:NCBIM37:6:1:149517037:1 127738602 ID14201 U -
TACCGAGTTCTATATAACCTTTGTCCTGAT
>6 dna:chromosome chromosome:NCBIM37:6:1:149517037:1 127738603 ID14200 U -
TACCGAGTTCTATATAACCTTTGTCCTGA
>6 dna:chromosome chromosome:NCBIM37:6:1:149517037:1 127738607 ID56007 U -
TGGTGATACCGAGTTCTATATAACCTTTGTC
>6 dna:chromosome chromosome:NCBIM37:6:1:149517037:1 127738608 ID56006 U -
TGGTGATACCGAGTTCTATATAACCTTTGT
>6 dna:chromosome chromosome:NCBIM37:6:1:149517037:1 127738608 ID67516 U -
TTGGTGATACCGAGTTCTATATAACCTTTGT
>6 dna:chromosome chromosome:NCBIM37:6:1:149517037:1 127738610 ID42340 U -
TGATTGGTGATACCGAGTTCTATATAACCTTT
>6 dna:chromosome chromosome:NCBIM37:6:1:149517037:1 127738611 ID42339 U -
TGATTGGTGATACCGAGTTCTATATAACCTT
>6 dna:chromosome chromosome:NCBIM37:6:1:149517037:1 127738612 ID42338 U -
TGATTGGTGATACCGAGTTCTATATAACCT
>6 dna:chromosome chromosome:NCBIM37:6:1:149517037:1 127738613 ID29996 U -
TCCTGATTGGTGATACCGAGTTCTATATAACC
>6 dna:chromosome chromosome:NCBIM37:6:1:149517037:1 127738615 ID29995 U -
TCCTGATTGGTGATACCGAGTTCTATATAA
>6 dna:chromosome chromosome:NCBIM37:6:1:149517037:1 127738616 ID29994 U -
TCCTGATTGGTGATACCGAGTTCTATATA
>6 dna:chromosome chromosome:NCBIM37:6:1:149517037:1 127738617 ID29993 U -
TCCTGATTGGTGATACCGAGTTCTATAT
>6 dna:chromosome chromosome:NCBIM37:6:1:149517037:1 127738662 ID2255 U -
CAGATCACCCATTACTGACTGCTTGGTTAGT
>6 dna:chromosome chromosome:NCBIM37:6:1:149517037:1 127738709 ID44000 U -
TGCAGCAGCGTGGTGACCTGGAGAA
>6 dna:chromosome chromosome:NCBIM37:6:1:149517037:1 127738752 ID22278 U -
TATCAGCTCAATTTTAGAAGGGCAAGTC
>6 dna:chromosome chromosome:NCBIM37:6:1:149517037:1 127738768 ID20157 U -
TAGGTGAAGGAACTGCCATATCAGCTCAAT
>6 dna:chromosome chromosome:NCBIM37:6:1:149517037:1 127738769 ID20156 U -
TAGGTGAAGGAACTGCCATATCAGCTCAA
>6 dna:chromosome chromosome:NCBIM37:6:1:149517037:1 127738771 ID20155 U -
TAGGTGAAGGAACTGCCATATCAGCTC
>6 dna:chromosome chromosome:NCBIM37:6:1:149517037:1 127738780 ID25834 U -
TCAGCTCAACTTTAGGTGAAGGAACTGCCA
>6 dna:chromosome chromosome:NCBIM37:6:1:149517037:1 127738835 ID47435 U -
TGCTCAATTGTTTCTTACTCACCTTTC
>6 dna:chromosome chromosome:NCBIM37:6:1:149517037:1 127738851 ID19363 U -
TAGGAGGCGTTCAAACTTCTGCTCAATTGT
>6 dna:chromosome chromosome:NCBIM37:6:1:149517037:1 127738854 ID65854 U -
TTCTAGGAGGCGTTCAAACTTCTGCTCAAT
>6 dna:chromosome chromosome:NCBIM37:6:1:149517037:1 127738869 ID26888 U -
TCCAACTTGGCAATGTTTCTAGGAGGCGTTC
>6 dna:chromosome chromosome:NCBIM37:6:1:149517037:1 127738885 ID33706 U -
TGAAAATGAAGCAGTTCCAACTTGGCAATG
>6 dna:chromosome chromosome:NCBIM37:6:1:149517037:1 127738895 ID25585 U -
TCAGACACATGAAAATGAAGCAGTTCCAA
>6 dna:chromosome chromosome:NCBIM37:6:1:149517037:1 127738912 ID67102 U -
TTGGACATGCTAGGCTATCAGACACATGA
>6 dna:chromosome chromosome:NCBIM37:6:1:149517037:1 127738956 ID26429 U -
TCATGTCTTATTTATCTCTATATCCCTAGGA
>6 dna:chromosome chromosome:NCBIM37:6:1:149517037:1 127738957 ID26428 U -
TCATGTCTTATTTATCTCTATATCCCTAGG
>6 dna:chromosome chromosome:NCBIM37:6:1:149517037:1 127738958 ID26427 U -
TCATGTCTTATTTATCTCTATATCCCTAG
>6 dna:chromosome chromosome:NCBIM37:6:1:149517037:1 127739016 ID51492 U -
TGGCAATTACCTTTCAGTCAAGTGTTATC
>6 dna:chromosome chromosome:NCBIM37:6:1:149517037:1 127739018 ID32555 U -
TCTGGCAATTACCTTTCAGTCAAGTGTTA
>6 dna:chromosome chromosome:NCBIM37:6:1:149517037:1 127739068 ID38990 U -
TGAGATGCTATTCCTAGATGGCCT
>6 dna:chromosome chromosome:NCBIM37:6:1:149517037:1 127739084 ID6233 U -
GTTACACGACGGAAGTCTCTCTGAGATGC
>6 dna:chromosome chromosome:NCBIM37:6:1:149517037:1 127739089 ID2372 U -
CAGGAGTTACACGACGGAAGTCTCTCTGA
>6 dna:chromosome chromosome:NCBIM37:6:1:149517037:1 127739090 ID25868 U -
TCAGGAGTTACACGACGGAAGTCTCTCTG
>6 dna:chromosome chromosome:NCBIM37:6:1:149517037:1 127739101 ID63719 U -
TTAAGGTAGTTTTCAGGAGTTACACGACGG
>6 dna:chromosome chromosome:NCBIM37:6:1:149517037:1 127739105 ID48151 U -
TGCTTAAGGTAGTTTTCAGGAGTTACACG
>6 dna:chromosome chromosome:NCBIM37:6:1:149517037:1 127739108 ID25381 U -
TCACTGCTTAAGGTAGTTTTCAGGAGTTAC
>6 dna:chromosome chromosome:NCBIM37:6:1:149517037:1 127739109 ID25380 U -
TCACTGCTTAAGGTAGTTTTCAGGAGTTA
>6 dna:chromosome chromosome:NCBIM37:6:1:149517037:1 127739117 ID9288 U -
TAACTGTCCTCACTGCTTAAGGTAGTTTTC
>6 dna:chromosome chromosome:NCBIM37:6:1:149517037:1 127739160 ID27331 U -
TCCACCTCAAGCCCATGCTTAGTCCAGC
>6 dna:chromosome chromosome:NCBIM37:6:1:149517037:1 127739219 ID29523 U -
TCCTAGGAGTGGACATTTCCCTGTCTCC
>6 dna:chromosome chromosome:NCBIM37:6:1:149517037:1 127739245 ID48344 U -
TGCTTCTACCCTGAGGGGGTTGGTCCTTC
>6 dna:chromosome chromosome:NCBIM37:6:1:149517037:1 127739364 ID35550 U -
TGAAGTCACGTAGGTGTTTATCTTTCTGTA
>6 dna:chromosome chromosome:NCBIM37:6:1:149517037:1 127739365 ID35549 U -
TGAAGTCACGTAGGTGTTTATCTTTCTGT
>6 dna:chromosome chromosome:NCBIM37:6:1:149517037:1 127739368 ID4044 U -
GAATGAAGTCACGTAGGTGTTTATCTTTC
>6 dna:chromosome chromosome:NCBIM37:6:1:149517037:1 127739393 ID46526 U -
TGCCTTCCCGAGCACCCAGAGAAGAGAAT
>6 dna:chromosome chromosome:NCBIM37:6:1:149517037:1 127739427 ID47740 U -
TGCTGAATCTCTGGGTAAGGTTAGG
>6 dna:chromosome chromosome:NCBIM37:6:1:149517037:1 127739481 ID64551 U -
TTCAAAGAGACCCCATTTCTTAGCCTAGCC
>6 dna:chromosome chromosome:NCBIM37:6:1:149517037:1 127739508 ID1888 U -
CACACAGTGCTCCTGAGAATGGGCTTC
>6 dna:chromosome chromosome:NCBIM37:6:1:149517037:1 127739512 ID28543 U -
TCCCCACCACACAGTGCTCCTGAGAATGGG
>6 dna:chromosome chromosome:NCBIM37:6:1:149517037:1 127739551 ID35608 U -
TGAAGTGTAAACTCCTCCATGGGGATGTC
>6 dna:chromosome chromosome:NCBIM37:6:1:149517037:1 127739557 ID25872 U -
TCAGGATGAAGTGTAAACTCCTCCATGGG
>6 dna:chromosome chromosome:NCBIM37:6:1:149517037:1 127739557 ID35607 U -
TGAAGTGTAAACTCCTCCATGGG
>6 dna:chromosome chromosome:NCBIM37:6:1:149517037:1 127739558 ID25871 U -
TCAGGATGAAGTGTAAACTCCTCCATGG
>6 dna:chromosome chromosome:NCBIM37:6:1:149517037:1 127739563 ID2818 U -
CCCAGGCATCAGGATGAAGTGTAAACTCCTC
>6 dna:chromosome chromosome:NCBIM37:6:1:149517037:1 127739588 ID66014 U -
TTCTCTTTAAAACCCACTGGGGCTCCCAGG
>6 dna:chromosome chromosome:NCBIM37:6:1:149517037:1 127739618 ID2542 U -
CATTAAGAATGCAGATCTTATAGCGCTTCCC
>6 dna:chromosome chromosome:NCBIM37:6:1:149517037:1 127739620 ID9569 U -
TAAGAATGCAGATCTTATAGCGCTTC
>6 dna:chromosome chromosome:NCBIM37:6:1:149517037:1 127739620 ID26446 U -
TCATTAAGAATGCAGATCTTATAGCGCTTC
>6 dna:chromosome chromosome:NCBIM37:6:1:149517037:1 127739629 ID54061 U -
TGGGCAGTGTCATTAAGAATGCAGATCTTA
>6 dna:chromosome chromosome:NCBIM37:6:1:149517037:1 127739668 ID14360 U -
TACCTCTTTGGGCCCTCAGTTTACCC
>6 dna:chromosome chromosome:NCBIM37:6:1:149517037:1 127739669 ID14359 U -
TACCTCTTTGGGCCCTCAGTTTACC
>6 dna:chromosome chromosome:NCBIM37:6:1:149517037:1 127739670 ID14358 U -
TACCTCTTTGGGCCCTCAGTTTAC
>6 dna:chromosome chromosome:NCBIM37:6:1:149517037:1 127739696 ID1098 U -
AGCTCACAGCCTCTTTACAACAGCCACCC
>6 dna:chromosome chromosome:NCBIM37:6:1:149517037:1 127739699 ID29518 U -
TCCTAGCTCACAGCCTCTTTACAACAGCCA
>6 dna:chromosome chromosome:NCBIM37:6:1:149517037:1 127739701 ID29517 U -
TCCTAGCTCACAGCCTCTTTACAACAGC
>6 dna:chromosome chromosome:NCBIM37:6:1:149517037:1 127739705 ID44636 U -
TGCATTTCCTAGCTCACAGCCTCTTTACAA
>6 dna:chromosome chromosome:NCBIM37:6:1:149517037:1 127739714 ID45900 U -
TGCCCGTCTGCATTTCCTAGCTCACAGCC
>6 dna:chromosome chromosome:NCBIM37:6:1:149517037:1 127739718 ID57861 U -
TGTATGCCCGTCTGCATTTCCTAGCTCAC
>6 dna:chromosome chromosome:NCBIM37:6:1:149517037:1 127739719 ID67762 U -
TTGTATGCCCGTCTGCATTTCCTAGCTCA
>6 dna:chromosome chromosome:NCBIM37:6:1:149517037:1 127739722 ID66192 U -
TTCTTGTATGCCCGTCTGCATTTCCTAGC
>6 dna:chromosome chromosome:NCBIM37:6:1:149517037:1 127739735 ID47437 U -
TGCTCACAAGGGCTCTTCTTGTATGCCCGTC
>6 dna:chromosome chromosome:NCBIM37:6:1:149517037:1 127739748 ID28641 U -
TCCCCTTCGGACTGCTCACAAGGGCTCTTC
>6 dna:chromosome chromosome:NCBIM37:6:1:149517037:1 127739794 ID31917 U -
TCTCGTTTTGGTGACTCCTCTTATGTGGTC
>6 dna:chromosome chromosome:NCBIM37:6:1:149517037:1 127739795 ID65983 U -
TTCTCGTTTTGGTGACTCCTCTTATGTGGT
>6 dna:chromosome chromosome:NCBIM37:6:1:149517037:1 127739796 ID65982 U -
TTCTCGTTTTGGTGACTCCTCTTATGTGG
>6 dna:chromosome chromosome:NCBIM37:6:1:149517037:1 127739798 ID30337 U -
TCCTTCTCGTTTTGGTGACTCCTCTTATGT
>6 dna:chromosome chromosome:NCBIM37:6:1:149517037:1 127739799 ID30336 U -
TCCTTCTCGTTTTGGTGACTCCTCTTATG
>6 dna:chromosome chromosome:NCBIM37:6:1:149517037:1 127739854 ID27304 U -
TCCACATTTTATGGGGACCCTGACCAGTGC
>6 dna:chromosome chromosome:NCBIM37:6:1:149517037:1 127739903 ID30459 U -
TCCTTTATTACCTGTGGTCTTGGTAAATAC
>6 dna:chromosome chromosome:NCBIM37:6:1:149517037:1 127739904 ID30458 U -
TCCTTTATTACCTGTGGTCTTGGTAAATA
>6 dna:chromosome chromosome:NCBIM37:6:1:149517037:1 127739914 ID58750 U -
TGTCTTTTTTTCCTTTATTACCTGTGGTC
>6 dna:chromosome chromosome:NCBIM37:6:1:149517037:1 127739939 ID28836 U -
TCCCTGCCTGGAGTAACTCCACACCTCTGTC
>6 dna:chromosome chromosome:NCBIM37:6:1:149517037:1 127739940 ID28835 U -
TCCCTGCCTGGAGTAACTCCACACCTCTGT
>6 dna:chromosome chromosome:NCBIM37:6:1:149517037:1 127739957 ID35789 U -
TGAATCACAGTTGTTTTCCCTGCCTGGAG
>6 dna:chromosome chromosome:NCBIM37:6:1:149517037:1 127739961 ID36959 U -
TGACATGAATCACAGTTGTTTTCCCTGCCT
>6 dna:chromosome chromosome:NCBIM37:6:1:149517037:1 127739963 ID59010 U -
TGTGACATGAATCACAGTTGTTTTCCCTGC
>6 dna:chromosome chromosome:NCBIM37:6:1:149517037:1 127739972 ID2457 U -
CAGTGCTTGTGACATGAATCACAGTTGT
>6 dna:chromosome chromosome:NCBIM37:6:1:149517037:1 127739977 ID44184 U -
TGCAGTGCTTGTGACATGAATCACA
>6 dna:chromosome chromosome:NCBIM37:6:1:149517037:1 127739987 ID51685 U -
TGGCAGCTTCAGTCTGCAGTGCTTGTGAC
>6 dna:chromosome chromosome:NCBIM37:6:1:149517037:1 127739994 ID49541 U -
TGGAAGCTTCTGGCAGCTTCAGTCTGCAGTGC
>6 dna:chromosome chromosome:NCBIM37:6:1:149517037:1 127740022 ID16473 U -
TAGAAGCTTGCAGACATCTTGTGGA
>6 dna:chromosome chromosome:NCBIM37:6:1:149517037:1 127740033 ID46202 U -
TGCCTCACTGGAAGACTAGAAGCTTGCAGA
>6 dna:chromosome chromosome:NCBIM37:6:1:149517037:1 127740036 ID46201 U -
TGCCTCACTGGAAGACTAGAAGCTTGC
>6 dna:chromosome chromosome:NCBIM37:6:1:149517037:1 127740085 ID42516 U -
TGATTTTCTAGCTGGCGGTTTCCCGT
>6 dna:chromosome chromosome:NCBIM37:6:1:149517037:1 127740087 ID46455 U -
TGCCTGTGATTTTCTAGCTGGCGGTTTCCC
>6 dna:chromosome chromosome:NCBIM37:6:1:149517037:1 127740122 ID42608 U -
TGCAAAATGCACGTGACAGCGCCACCTCC
>6 dna:chromosome chromosome:NCBIM37:6:1:149517037:1 127740123 ID42607 U -
TGCAAAATGCACGTGACAGCGCCACCTC
>6 dna:chromosome chromosome:NCBIM37:6:1:149517037:1 127740126 ID42606 U -
TGCAAAATGCACGTGACAGCGCCAC
>6 dna:chromosome chromosome:NCBIM37:6:1:149517037:1 127740126 ID56636 U -
TGGTTGCAAAATGCACGTGACAGCGCCAC
>6 dna:chromosome chromosome:NCBIM37:6:1:149517037:1 127740129 ID56635 U -
TGGTTGCAAAATGCACGTGACAGCGC
>6 dna:chromosome chromosome:NCBIM37:6:1:149517037:1 127740164 ID21419 U -
TAGTTTTCAGGTCTCAAAAGCCAGAAAGGCTC
>6 dna:chromosome chromosome:NCBIM37:6:1:149517037:1 127740165 ID21418 U -
TAGTTTTCAGGTCTCAAAAGCCAGAAAGGCT
>6 dna:chromosome chromosome:NCBIM37:6:1:149517037:1 127740195 ID37966 U -
TGACTTTTGCATCACAGGTCCGGTGGACTCT
>6 dna:chromosome chromosome:NCBIM37:6:1:149517037:1 127740196 ID37965 U -
TGACTTTTGCATCACAGGTCCGGTGGACTC
>6 dna:chromosome chromosome:NCBIM37:6:1:149517037:1 127740199 ID37964 U -
TGACTTTTGCATCACAGGTCCGGTGGA
>6 dna:chromosome chromosome:NCBIM37:6:1:149517037:1 127740200 ID4286 U -
GACTGACTTTTGCATCACAGGTCCGGTGG
>6 dna:chromosome chromosome:NCBIM37:6:1:149517037:1 127740200 ID37963 U -
TGACTTTTGCATCACAGGTCCGGTGG
>6 dna:chromosome chromosome:NCBIM37:6:1:149517037:1 127740213 ID51183 U -
TGGATTGCACCACGACTGACTTTTGCATC
>6 dna:chromosome chromosome:NCBIM37:6:1:149517037:1 127740213 ID67257 U -
TTGGATTGCACCACGACTGACTTTTGCATC
>6 dna:chromosome chromosome:NCBIM37:6:1:149517037:1 127740234 ID15273 U -
TACTCTCTGTCGACCCTTTGGATTGC
>6 dna:chromosome chromosome:NCBIM37:6:1:149517037:1 127740249 ID24496 U -
TCAACCGTTATGACTCATGTACTCTCTGTC
>6 dna:chromosome chromosome:NCBIM37:6:1:149517037:1 127740251 ID31603 U -
TCTCAACCGTTATGACTCATGTACTCTCTG
>6 dna:chromosome chromosome:NCBIM37:6:1:149517037:1 127740252 ID65929 U -
TTCTCAACCGTTATGACTCATGTACTCTCT
>6 dna:chromosome chromosome:NCBIM37:6:1:149517037:1 127740298 ID12303 U -
TACAAGTACTGTTTGCAGTCGGTGTCTCTG
>6 dna:chromosome chromosome:NCBIM37:6:1:149517037:1 127740300 ID63827 U -
TTACAAGTACTGTTTGCAGTCGGTGTCTC
>6 dna:chromosome chromosome:NCBIM37:6:1:149517037:1 127740312 ID6993 U -
TAAAAGTCAAGTACTTACAAGTACTGTTTGC
>6 dna:chromosome chromosome:NCBIM37:6:1:149517037:1 127740320 ID30522 U -
TCCTTTTATAAAAGTCAAGTACTTACAAGTA
>6 dna:chromosome chromosome:NCBIM37:6:1:149517037:1 127740359 ID25193 U -
TCACCATTCTAAACTCTGTGACACTGGCCTG
>6 dna:chromosome chromosome:NCBIM37:6:1:149517037:1 127740362 ID25192 U -
TCACCATTCTAAACTCTGTGACACTGGC
>6 dna:chromosome chromosome:NCBIM37:6:1:149517037:1 127740552 ID22821 U -
TATGAGGAAGAGCTTTCTAATTGCTGGGCC
>6 dna:chromosome chromosome:NCBIM37:6:1:149517037:1 127740577 ID28163 U -
TCCCAAGGCCAAAGTCACTTTAGTTGTATGA
>6 dna:chromosome chromosome:NCBIM37:6:1:149517037:1 127740578 ID2778 U -
CCCAAGGCCAAAGTCACTTTAGTTGTATG
>6 dna:chromosome chromosome:NCBIM37:6:1:149517037:1 127740578 ID28162 U -
TCCCAAGGCCAAAGTCACTTTAGTTGTATG
>6 dna:chromosome chromosome:NCBIM37:6:1:149517037:1 127740579 ID2777 U -
CCCAAGGCCAAAGTCACTTTAGTTGTAT
>6 dna:chromosome chromosome:NCBIM37:6:1:149517037:1 127740579 ID28161 U -
TCCCAAGGCCAAAGTCACTTTAGTTGTAT
>6 dna:chromosome chromosome:NCBIM37:6:1:149517037:1 127740580 ID22437 U -
TATCCCAAGGCCAAAGTCACTTTAGTTGTA
>6 dna:chromosome chromosome:NCBIM37:6:1:149517037:1 127740580 ID28160 U -
TCCCAAGGCCAAAGTCACTTTAGTTGTA
>6 dna:chromosome chromosome:NCBIM37:6:1:149517037:1 127740668 ID46876 U -
TGCGTTAGCTAGTGGACCCTCTCATTGG
>6 dna:chromosome chromosome:NCBIM37:6:1:149517037:1 127740682 ID44402 U -
TGCATCTGTCCCCTGCGTTAGCTAGTG
>6 dna:chromosome chromosome:NCBIM37:6:1:149517037:1 127740724 ID64359 U -
TTATCCTGGAGTTGCCCAAAGCCTTCATCCT
>6 dna:chromosome chromosome:NCBIM37:6:1:149517037:1 127740729 ID5694 U -
GGCTTATCCTGGAGTTGCCCAAAGCCTTC
>6 dna:chromosome chromosome:NCBIM37:6:1:149517037:1 127740732 ID52610 U -
TGGCTTATCCTGGAGTTGCCCAAAGCC
>6 dna:chromosome chromosome:NCBIM37:6:1:149517037:1 127740794 ID38728 U -
TGAGAGCTGCCAAAGATCACACAGT
>6 dna:chromosome chromosome:NCBIM37:6:1:149517037:1 127740808 ID48334 U -
TGCTTCCTGTTGGGGTGACTGAGAGCTGCC
>6 dna:chromosome chromosome:NCBIM37:6:1:149517037:1 127740809 ID48333 U -
TGCTTCCTGTTGGGGTGACTGAGAGCTGC
>6 dna:chromosome chromosome:NCBIM37:6:1:149517037:1 127740890 ID17064 U -
TAGACTTCTCTGTGTCTGCGGTAGCCCCC
>6 dna:chromosome chromosome:NCBIM37:6:1:149517037:1 127740891 ID17063 U -
TAGACTTCTCTGTGTCTGCGGTAGCCCC
>6 dna:chromosome chromosome:NCBIM37:6:1:149517037:1 127740892 ID17062 U -
TAGACTTCTCTGTGTCTGCGGTAGCCC
>6 dna:chromosome chromosome:NCBIM37:6:1:149517037:1 127740894 ID41385 U -
TGATCTAGACTTCTCTGTGTCTGCGGTAGC
>6 dna:chromosome chromosome:NCBIM37:6:1:149517037:1 127740897 ID17562 U -
TAGATGATCTAGACTTCTCTGTGTCTGCGGT
>6 dna:chromosome chromosome:NCBIM37:6:1:149517037:1 127740898 ID17561 U -
TAGATGATCTAGACTTCTCTGTGTCTGCGG
>6 dna:chromosome chromosome:NCBIM37:6:1:149517037:1 127740900 ID5010 U -
GCCTAGATGATCTAGACTTCTCTGTGTCTGC
>6 dna:chromosome chromosome:NCBIM37:6:1:149517037:1 127740901 ID5009 U -
GCCTAGATGATCTAGACTTCTCTGTGTCTG
>6 dna:chromosome chromosome:NCBIM37:6:1:149517037:1 127740902 ID5008 U -
GCCTAGATGATCTAGACTTCTCTGTGTCT
>6 dna:chromosome chromosome:NCBIM37:6:1:149517037:1 127740903 ID5007 U -
GCCTAGATGATCTAGACTTCTCTGTGTC
>6 dna:chromosome chromosome:NCBIM37:6:1:149517037:1 127740910 ID5006 U -
GCCTAGATGATCTAGACTTCT
>6 dna:chromosome chromosome:NCBIM37:6:1:149517037:1 127740969 ID36449 U -
TGACAATGCCAGCCGTGGGCAAGGAAGGA
>6 dna:chromosome chromosome:NCBIM37:6:1:149517037:1 127740973 ID1456 U -
ATCTATGACAATGCCAGCCGTGGGCAAGGA
>6 dna:chromosome chromosome:NCBIM37:6:1:149517037:1 127740985 ID36664 U -
TGACAGACCAACATCTATGACAATGCCAGC
>6 dna:chromosome chromosome:NCBIM37:6:1:149517037:1 127740987 ID36663 U -
TGACAGACCAACATCTATGACAATGCCA
>6 dna:chromosome chromosome:NCBIM37:6:1:149517037:1 127741101 ID325 U -
AAGTATATAACCAGGTGCATGACTGAGGT
>6 dna:chromosome chromosome:NCBIM37:6:1:149517037:1 127741139 ID2081 U -
CACTACTCAGGGACTTGTAGAGGCCCAAAC
>6 dna:chromosome chromosome:NCBIM37:6:1:149517037:1 127741139 ID25279 U -
TCACTACTCAGGGACTTGTAGAGGCCCAAAC
>6 dna:chromosome chromosome:NCBIM37:6:1:149517037:1 127741147 ID41461 U -
TGATCTTCACTACTCAGGGACTTGTAGAG
>6 dna:chromosome chromosome:NCBIM37:6:1:149517037:1 127741158 ID874 U -
AGACACACATCTGATCTTCACTACTCAGG
>6 dna:chromosome chromosome:NCBIM37:6:1:149517037:1 127741158 ID16811 U -
TAGACACACATCTGATCTTCACTACTCAGG
>6 dna:chromosome chromosome:NCBIM37:6:1:149517037:1 127741225 ID4463 U -
GAGCCTGCTTTGCTCAGTTCATGGGCAGTTT
>6 dna:chromosome chromosome:NCBIM37:6:1:149517037:1 127741226 ID50582 U -
TGGAGCCTGCTTTGCTCAGTTCATGGGCAGTT
>6 dna:chromosome chromosome:NCBIM37:6:1:149517037:1 127741283 ID57428 U -
TGTAATGATAGGCTAGCAGAAGAGGATAGA
>6 dna:chromosome chromosome:NCBIM37:6:1:149517037:1 127741296 ID470 U -
ACAGCACTGTAATGATAGGCTAGC
>6 dna:chromosome chromosome:NCBIM37:6:1:149517037:1 127741296 ID64289 U -
TTATACAGCACTGTAATGATAGGCTAGC
>6 dna:chromosome chromosome:NCBIM37:6:1:149517037:1 127741334 ID27071 U -
TCCAAGTGGCGTTCTCTCCGACCCCTAGC
>6 dna:chromosome chromosome:NCBIM37:6:1:149517037:1 127741345 ID49018 U -
TGGAAAGTCCAAGTGGCGTTCTCTC
>6 dna:chromosome chromosome:NCBIM37:6:1:149517037:1 127741353 ID44754 U -
TGCCAAAGATCTTTGGAAAGTCCAAGTGGC
>6 dna:chromosome chromosome:NCBIM37:6:1:149517037:1 127741354 ID44753 U -
TGCCAAAGATCTTTGGAAAGTCCAAGTGG
>6 dna:chromosome chromosome:NCBIM37:6:1:149517037:1 127741383 ID32263 U -
TCTGAGCCTCCCTTTCCTCAACTTTGTCCA
>6 dna:chromosome chromosome:NCBIM37:6:1:149517037:1 127741413 ID36505 U -
TGACACAGGACACCGGCTATTTAACTTC
>6 dna:chromosome chromosome:NCBIM37:6:1:149517037:1 127741465 ID57647 U -
TGTAGAAGTCAGGCCTGGATTTGAATCC
>6 dna:chromosome chromosome:NCBIM37:6:1:149517037:1 127741559 ID23275 U -
TATGTGGATGGACAAATGAATGGCGGCA
>6 dna:chromosome chromosome:NCBIM37:6:1:149517037:1 127741560 ID23274 U -
TATGTGGATGGACAAATGAATGGCGGC
>6 dna:chromosome chromosome:NCBIM37:6:1:149517037:1 127741561 ID59859 U -
TGTGGATGGACAAATGAATGGCGG
>6 dna:chromosome chromosome:NCBIM37:6:1:149517037:1 127741576 ID37133 U -
TGACCAAAGAACCAACAGCTATGTGGATGG
>6 dna:chromosome chromosome:NCBIM37:6:1:149517037:1 127741577 ID66481 U -
TTGACCAAAGAACCAACAGCTATGTGGATG
>6 dna:chromosome chromosome:NCBIM37:6:1:149517037:1 127741605 ID44016 U -
TGCAGCCAGCTTTGGAAATGCCCAGCCTT
>6 dna:chromosome chromosome:NCBIM37:6:1:149517037:1 127741624 ID40233 U -
TGAGTCTTAAGATAGTGTTTGCAGCCAGC
>6 dna:chromosome chromosome:NCBIM37:6:1:149517037:1 127741626 ID40232 U -
TGAGTCTTAAGATAGTGTTTGCAGCCA
>6 dna:chromosome chromosome:NCBIM37:6:1:149517037:1 127741627 ID66038 U -
TTCTGAGTCTTAAGATAGTGTTTGCAGCC
>6 dna:chromosome chromosome:NCBIM37:6:1:149517037:1 127741630 ID40231 U -
TGAGTCTTAAGATAGTGTTTGCA
>6 dna:chromosome chromosome:NCBIM37:6:1:149517037:1 127741656 ID23910 U -
TATTTCAGAGAGTTGACCA
>6 dna:chromosome chromosome:NCBIM37:6:1:149517037:1 127741659 ID9476 U -
TAAGAAATGGGTTCTATTTCAGAGAGTTGA
>6 dna:chromosome chromosome:NCBIM37:6:1:149517037:1 127741660 ID9475 U -
TAAGAAATGGGTTCTATTTCAGAGAGTTG
>6 dna:chromosome chromosome:NCBIM37:6:1:149517037:1 127741664 ID9474 U -
TAAGAAATGGGTTCTATTTCAGAGA
>6 dna:chromosome chromosome:NCBIM37:6:1:149517037:1 127741740 ID33027 U -
TCTTCTGTAAGCAAGAACAAAGGGTGATTGG
>6 dna:chromosome chromosome:NCBIM37:6:1:149517037:1 127741802 ID17958 U -
TAGCACCATACTGTGCAGTTCCTATAAGCTC
>6 dna:chromosome chromosome:NCBIM37:6:1:149517037:1 127741843 ID52711 U -
TGGGAAAACTTAAAGCTTCCACAGTGAGTG
>6 dna:chromosome chromosome:NCBIM37:6:1:149517037:1 127741854 ID48724 U -
TGGAAAAACTGTTGGGAAAACTTAAAGCTTC
>6 dna:chromosome chromosome:NCBIM37:6:1:149517037:1 127741910 ID5637 U -
GGCCTGAAGATTTGTCCCAGCAATA
>6 dna:chromosome chromosome:NCBIM37:6:1:149517037:1 127742058 ID20247 U -
TAGGTGGATAGGACCCTTCGAGGTGAAGTC
>6 dna:chromosome chromosome:NCBIM37:6:1:149517037:1 127742067 ID28428 U -
TCCCAGTTTAGGTGGATAGGACCCTTCGA
>6 dna:chromosome chromosome:NCBIM37:6:1:149517037:1 127742116 ID27796 U -
TCCAGTTTGTCTAACAAGCCTGGAGGGTAGA
>6 dna:chromosome chromosome:NCBIM37:6:1:149517037:1 127742168 ID15421 U -
TACTGATTCAGTAGCCACTTTGATGCTCAGA
>6 dna:chromosome chromosome:NCBIM37:6:1:149517037:1 127742170 ID15420 U -
TACTGATTCAGTAGCCACTTTGATGCTCA
>6 dna:chromosome chromosome:NCBIM37:6:1:149517037:1 127742171 ID15419 U -
TACTGATTCAGTAGCCACTTTGATGCTC
>6 dna:chromosome chromosome:NCBIM37:6:1:149517037:1 127742190 ID48852 U -
TGGAAACAGAGCCTCTTGGCCATACTGATTC
>6 dna:chromosome chromosome:NCBIM37:6:1:149517037:1 127742191 ID48851 U -
TGGAAACAGAGCCTCTTGGCCATACTGATT
>6 dna:chromosome chromosome:NCBIM37:6:1:149517037:1 127742328 ID45406 U -
TGCCAGGAAAAGAAACAAACAAAAACCCCCA
>6 dna:chromosome chromosome:NCBIM37:6:1:149517037:1 127742331 ID45405 U -
TGCCAGGAAAAGAAACAAACAAAAACCC
>6 dna:chromosome chromosome:NCBIM37:6:1:149517037:1 127742369 ID4438 U -
GAGATTTCAAAGAAGCAACATTTGGATC
>6 dna:chromosome chromosome:NCBIM37:6:1:149517037:1 127742370 ID911 U -
AGAGATTTCAAAGAAGCAACATTTGGAT
>6 dna:chromosome chromosome:NCBIM37:6:1:149517037:1 127742401 ID28154 U -
TCCCAAGGACCAGGTGTGACCAGTGTGGT
>6 dna:chromosome chromosome:NCBIM37:6:1:149517037:1 127742406 ID22610 U -
TATCTTCCCAAGGACCAGGTGTGACCAGT
>6 dna:chromosome chromosome:NCBIM37:6:1:149517037:1 127742500 ID53193 U -
TGGGACAGGCAGATTCATGATGTAGAGC
>6 dna:chromosome chromosome:NCBIM37:6:1:149517037:1 127742597 ID39415 U -
TGAGCCTGATGTCTACATTAACCATGACCCC
>6 dna:chromosome chromosome:NCBIM37:6:1:149517037:1 127742598 ID39414 U -
TGAGCCTGATGTCTACATTAACCATGACCC
>6 dna:chromosome chromosome:NCBIM37:6:1:149517037:1 127742599 ID39413 U -
TGAGCCTGATGTCTACATTAACCATGACC
>6 dna:chromosome chromosome:NCBIM37:6:1:149517037:1 127742651 ID8723 U -
TAACAGTTGTCCTGGGCAGATAAGATAC
>6 dna:chromosome chromosome:NCBIM37:6:1:149517037:1 127742662 ID67644 U -
TTGGTTCTAACAGTTGTCCTGGGC
>6 dna:chromosome chromosome:NCBIM37:6:1:149517037:1 127742720 ID67117 U -
TTGGACGTTTTCATTTTTAATGACCGCCGA
>6 dna:chromosome chromosome:NCBIM37:6:1:149517037:1 127742754 ID56579 U -
TGGTTCATGTGGCTCCTTCTGGCGGAG
>6 dna:chromosome chromosome:NCBIM37:6:1:149517037:1 127742773 ID9945 U -
TAAGCAAAGGTAGTCCTCTCATGGTTCAT
>6 dna:chromosome chromosome:NCBIM37:6:1:149517037:1 127742913 ID35644 U -
TGAAGTTGAAACTGATTTGTTGCCC
>6 dna:chromosome chromosome:NCBIM37:6:1:149517037:1 127743008 ID41114 U -
TGATATGAGAACATCAGGAAGTATTGGAGC
>6 dna:chromosome chromosome:NCBIM37:6:1:149517037:1 127743017 ID57700 U -
TGTAGCGTTGATATGAGAACATCAGGAAG
>6 dna:chromosome chromosome:NCBIM37:6:1:149517037:1 127743047 ID20522 U -
TAGTAAAGTTGTCCTCAGTGCCATATTGACT
>6 dna:chromosome chromosome:NCBIM37:6:1:149517037:1 127743048 ID20521 U -
TAGTAAAGTTGTCCTCAGTGCCATATTGAC
>6 dna:chromosome chromosome:NCBIM37:6:1:149517037:1 127743049 ID20520 U -
TAGTAAAGTTGTCCTCAGTGCCATATTGA
>6 dna:chromosome chromosome:NCBIM37:6:1:149517037:1 127743050 ID20519 U -
TAGTAAAGTTGTCCTCAGTGCCATATTG
>6 dna:chromosome chromosome:NCBIM37:6:1:149517037:1 127743053 ID25286 U -
TCACTAGTAAAGTTGTCCTCAGTGCCATA
>6 dna:chromosome chromosome:NCBIM37:6:1:149517037:1 127743055 ID25285 U -
TCACTAGTAAAGTTGTCCTCAGTGCCA
>6 dna:chromosome chromosome:NCBIM37:6:1:149517037:1 127743288 ID21398 U -
TAGTTTGCATAGTTGGAGTGTAGGG
>6 dna:chromosome chromosome:NCBIM37:6:1:149517037:1 127743290 ID27725 U -
TCCAGTATAGTTTGCATAGTTGGAGTGTAG
>6 dna:chromosome chromosome:NCBIM37:6:1:149517037:1 127743317 ID6688 U -
TAAAACCCAGAAGTGATTCC
>6 dna:chromosome chromosome:NCBIM37:6:1:149517037:1 127743320 ID11365 U -
TAATGCTTTGTCTTAAAACCCAGAAGTGAT
>6 dna:chromosome chromosome:NCBIM37:6:1:149517037:1 127743344 ID36902 U -
TGACATCCAGCTCTTGACTGCAGCTAATGC
>6 dna:chromosome chromosome:NCBIM37:6:1:149517037:1 127743433 ID7273 U -
TAAACAAAAAAACAAGGAATGTCACTCTC
>6 dna:chromosome chromosome:NCBIM37:6:1:149517037:1 127743516 ID66373 U -
TTGAAGGCCACGAAATCTCCCTAAGCCTGT
>6 dna:chromosome chromosome:NCBIM37:6:1:149517037:1 127743521 ID66372 U -
TTGAAGGCCACGAAATCTCCCTAAG
>6 dna:chromosome chromosome:NCBIM37:6:1:149517037:1 127743526 ID43673 U -
TGCACATTATTGAAGGCCACGAAATCTCC
>6 dna:chromosome chromosome:NCBIM37:6:1:149517037:1 127743528 ID32426 U -
TCTGCACATTATTGAAGGCCACGAAATCT
>6 dna:chromosome chromosome:NCBIM37:6:1:149517037:1 127743536 ID37201 U -
TGACCAGATCTGCACATTATTGAAGGCCA
>6 dna:chromosome chromosome:NCBIM37:6:1:149517037:1 127743538 ID37200 U -
TGACCAGATCTGCACATTATTGAAGGC
>6 dna:chromosome chromosome:NCBIM37:6:1:149517037:1 127743566 ID12093 U -
TACAACAAGATACATATTTGTCCCTGCCC
>6 dna:chromosome chromosome:NCBIM37:6:1:149517037:1 127743567 ID12092 U -
TACAACAAGATACATATTTGTCCCTGCC
>6 dna:chromosome chromosome:NCBIM37:6:1:149517037:1 127743568 ID12091 U -
TACAACAAGATACATATTTGTCCCTGC
>6 dna:chromosome chromosome:NCBIM37:6:1:149517037:1 127743623 ID51714 U -
TGGCAGGTGTGATGGACTCCCAGTTT
>6 dna:chromosome chromosome:NCBIM37:6:1:149517037:1 127743624 ID51713 U -
TGGCAGGTGTGATGGACTCCCAGTT
>6 dna:chromosome chromosome:NCBIM37:6:1:149517037:1 127743625 ID51825 U -
TGGCATGGCAGGTGTGATGGACTCCCAGT
>6 dna:chromosome chromosome:NCBIM37:6:1:149517037:1 127743629 ID55776 U -
TGGTCTGGCATGGCAGGTGTGATGGACTCC
>6 dna:chromosome chromosome:NCBIM37:6:1:149517037:1 127743630 ID55775 U -
TGGTCTGGCATGGCAGGTGTGATGGACTC
>6 dna:chromosome chromosome:NCBIM37:6:1:149517037:1 127743683 ID63779 U -
TTAATGTTGCCTTATGCTGTCTGTGGGCTT
>6 dna:chromosome chromosome:NCBIM37:6:1:149517037:1 127743683 ID68261 U -
TTTAATGTTGCCTTATGCTGTCTGTGGGCTT
>6 dna:chromosome chromosome:NCBIM37:6:1:149517037:1 127743684 ID68260 U -
TTTAATGTTGCCTTATGCTGTCTGTGGGCT
>6 dna:chromosome chromosome:NCBIM37:6:1:149517037:1 127743768 ID48081 U -
TGCTGTGTGACCTTGAACAAGTCACTTTTC
>6 dna:chromosome chromosome:NCBIM37:6:1:149517037:1 127743770 ID48078 U -
TGCTGTGTGACCTTGAACAAGTCACTTT
>6 dna:chromosome chromosome:NCBIM37:6:1:149517037:1 127743806 ID45057 U -
TGCCAATGTGACTTGAAGCCTGGGCATTGC
>6 dna:chromosome chromosome:NCBIM37:6:1:149517037:1 127743967 ID68361 U -
TTTCACCTGGTTGAAAAGGAAGCCCTAGC
>6 dna:chromosome chromosome:NCBIM37:6:1:149517037:1 127744019 ID9495 U -
TAAGAACTGTAAACGCCTCCACCTAAAATGT
>6 dna:chromosome chromosome:NCBIM37:6:1:149517037:1 127744145 ID21514 U -
TATAAAGGCATCGGCTATTTCCTACCTACC
>6 dna:chromosome chromosome:NCBIM37:6:1:149517037:1 127744205 ID1235 U -
AGGGATGACTTGAGGCTGTCCAGCGG
>6 dna:chromosome chromosome:NCBIM37:6:1:149517037:1 127744231 ID7442 U -
TAAACGATAACGCCACTGGTGGACTT
>6 dna:chromosome chromosome:NCBIM37:6:1:149517037:1 127744265 ID34403 U -
TGAAATCTGAACTTTTGTTTCTGTGA
>6 dna:chromosome chromosome:NCBIM37:6:1:149517037:1 127744359 ID36668 U -
TGACAGACTACAGGACACAACTAGGTTCAG
>6 dna:chromosome chromosome:NCBIM37:6:1:149517037:1 127744377 ID8796 U -
TAACATGGAATCAGTGAGTGACAGACTACA
>6 dna:chromosome chromosome:NCBIM37:6:1:149517037:1 127744380 ID8795 U -
TAACATGGAATCAGTGAGTGACAGACT
>6 dna:chromosome chromosome:NCBIM37:6:1:149517037:1 127744407 ID19608 U -
TAGGATTTCTGGTAGACAGACAGGCAAGCT
>6 dna:chromosome chromosome:NCBIM37:6:1:149517037:1 127744408 ID19607 U -
TAGGATTTCTGGTAGACAGACAGGCAAGC
>6 dna:chromosome chromosome:NCBIM37:6:1:149517037:1 127744500 ID9014 U -
TAACGGAATCCGGGTAGACAGTGATTTGT
>6 dna:chromosome chromosome:NCBIM37:6:1:149517037:1 127744607 ID44625 U -
TGCATTTAAGGAGAAAAGAAAAAAA
>6 dna:chromosome chromosome:NCBIM37:6:1:149517037:1 127744640 ID20327 U -
TAGGTGTGGATGGTGAAAATAATCCAAGAG
>6 dna:chromosome chromosome:NCBIM37:6:1:149517037:1 127744642 ID47215 U -
TGCTAGGTGTGGATGGTGAAAATAATCCAAG
>6 dna:chromosome chromosome:NCBIM37:6:1:149517037:1 127744645 ID47214 U -
TGCTAGGTGTGGATGGTGAAAATAATCC
>6 dna:chromosome chromosome:NCBIM37:6:1:149517037:1 127744656 ID39512 U -
TGAGCTCCCTGCTAGGTGTGGATGGT
>6 dna:chromosome chromosome:NCBIM37:6:1:149517037:1 127744691 ID65632 U -
TTCCTTTATTTACTATTTATTCAGGGCTAC
>6 dna:chromosome chromosome:NCBIM37:6:1:149517037:1 127744767 ID3506 U -
CTCTTCTGTAGTAGTTGATTCTTCCCAGGCC
>6 dna:chromosome chromosome:NCBIM37:6:1:149517037:1 127744768 ID3505 U -
CTCTTCTGTAGTAGTTGATTCTTCCCAGGC
>6 dna:chromosome chromosome:NCBIM37:6:1:149517037:1 127744885 ID60336 U -
TGTGTTTAAGAAAGACTAAGGGAGGTACC
>6 dna:chromosome chromosome:NCBIM37:6:1:149517037:1 127744886 ID60335 U -
TGTGTTTAAGAAAGACTAAGGGAGGTAC
>6 dna:chromosome chromosome:NCBIM37:6:1:149517037:1 127744944 ID35397 U -
TGAAGCTGCACGACTTCTCCTCTCC
>6 dna:chromosome chromosome:NCBIM37:6:1:149517037:1 127744955 ID52335 U -
TGGCTACAAAGTGTACTGAAGCTGCACGAC
>6 dna:chromosome chromosome:NCBIM37:6:1:149517037:1 127744957 ID3632 U -
CTGGCTACAAAGTGTACTGAAGCTGCACG
>6 dna:chromosome chromosome:NCBIM37:6:1:149517037:1 127744957 ID52334 U -
TGGCTACAAAGTGTACTGAAGCTGCACG
>6 dna:chromosome chromosome:NCBIM37:6:1:149517037:1 127744960 ID47954 U -
TGCTGGCTACAAAGTGTACTGAAGCTGC
>6 dna:chromosome chromosome:NCBIM37:6:1:149517037:1 127745088 ID19314 U -
TAGGAGCACAAAACAAAACGGAGGTCACAGC
>6 dna:chromosome chromosome:NCBIM37:6:1:149517037:1 127745089 ID19313 U -
TAGGAGCACAAAACAAAACGGAGGTCACAG
>6 dna:chromosome chromosome:NCBIM37:6:1:149517037:1 127745094 ID56754 U -
TGGTTTAGGAGCACAAAACAAAACGGAGGT
>6 dna:chromosome chromosome:NCBIM37:6:1:149517037:1 127745112 ID6080 U -
GTGAACAGTGAGTGACTTTGGTTTAGGAGC
>6 dna:chromosome chromosome:NCBIM37:6:1:149517037:1 127745114 ID58816 U -
TGTGAACAGTGAGTGACTTTGGTTTAGGA
>6 dna:chromosome chromosome:NCBIM37:6:1:149517037:1 127745117 ID34701 U -
TGAACAGTGAGTGACTTTGGTTTA
>6 dna:chromosome chromosome:NCBIM37:6:1:149517037:1 127745126 ID48443 U -
TGCTTGGGGGGCACTGTGAACAGTGAGTGAC
>6 dna:chromosome chromosome:NCBIM37:6:1:149517037:1 127745173 ID41474 U -
TGATCTTGGCTGTTGAGCCAAATGAAGGCGT
>6 dna:chromosome chromosome:NCBIM37:6:1:149517037:1 127745185 ID60917 U -
TGTTGCACTGTTGATCTTGGCTGTTGAGCC
>6 dna:chromosome chromosome:NCBIM37:6:1:149517037:1 127745191 ID2835 U -
CCCATCTGTTGCACTGTTGATCTTGGCTGT
>6 dna:chromosome chromosome:NCBIM37:6:1:149517037:1 127745237 ID48315 U -
TGCTTCATTTGCAGGAGACATGGGA
>6 dna:chromosome chromosome:NCBIM37:6:1:149517037:1 127745269 ID41650 U -
TGATGAGTTCTTCTTGATGAGACCCAC
>6 dna:chromosome chromosome:NCBIM37:6:1:149517037:1 127745270 ID40533 U -
TGAGTTCTTCTTGATGAGACCCA
>6 dna:chromosome chromosome:NCBIM37:6:1:149517037:1 127745274 ID17877 U -
TAGCAAGATGATGAGTTCTTCTTGATGAGA
>6 dna:chromosome chromosome:NCBIM37:6:1:149517037:1 127745277 ID32856 U -
TCTTAGCAAGATGATGAGTTCTTCTTGATG
>6 dna:chromosome chromosome:NCBIM37:6:1:149517037:1 127745293 ID7804 U -
TAAAGGAGAGAATTCTTCTTAGCAAGATGA
>6 dna:chromosome chromosome:NCBIM37:6:1:149517037:1 127745297 ID29262 U -
TCCTAAAGGAGAGAATTCTTCTTAGCAAG
>6 dna:chromosome chromosome:NCBIM37:6:1:149517037:1 127745316 ID59906 U -
TGTGGCTGGTGCACATTCTTTCCTAAAGGA
>6 dna:chromosome chromosome:NCBIM37:6:1:149517037:1 127745320 ID56364 U -
TGGTGTGGCTGGTGCACATTCTTTCCTAA
>6 dna:chromosome chromosome:NCBIM37:6:1:149517037:1 127745332 ID12554 U -
TACACAAGAGCCTGGTGTGGCTGGTGCAC
>6 dna:chromosome chromosome:NCBIM37:6:1:149517037:1 127745333 ID63851 U -
TTACACAAGAGCCTGGTGTGGCTGGTGCA
>6 dna:chromosome chromosome:NCBIM37:6:1:149517037:1 127745333 ID68272 U -
TTTACACAAGAGCCTGGTGTGGCTGGTGCA
>6 dna:chromosome chromosome:NCBIM37:6:1:149517037:1 127745342 ID66667 U -
TTGATGTTCTTTACACAAGAGCCTGGTGTG
>6 dna:chromosome chromosome:NCBIM37:6:1:149517037:1 127745343 ID3727 U -
CTTGATGTTCTTTACACAAGAGCCTGGTGT
>6 dna:chromosome chromosome:NCBIM37:6:1:149517037:1 127745343 ID33080 U -
TCTTGATGTTCTTTACACAAGAGCCTGGTGT
>6 dna:chromosome chromosome:NCBIM37:6:1:149517037:1 127745343 ID42026 U -
TGATGTTCTTTACACAAGAGCCTGGTGT
>6 dna:chromosome chromosome:NCBIM37:6:1:149517037:1 127745343 ID66666 U -
TTGATGTTCTTTACACAAGAGCCTGGTGT
>6 dna:chromosome chromosome:NCBIM37:6:1:149517037:1 127745345 ID42025 U -
TGATGTTCTTTACACAAGAGCCTGGT
>6 dna:chromosome chromosome:NCBIM37:6:1:149517037:1 127745392 ID18306 U -
TAGCCAGGAGAAGAGATGTCAATTATAAA
>6 dna:chromosome chromosome:NCBIM37:6:1:149517037:1 127745421 ID35295 U -
TGAAGATTCTTTAATGGCTAAGGAGGAGAC
>6 dna:chromosome chromosome:NCBIM37:6:1:149517037:1 127745429 ID60819 U -
TGTTCTGAAGATTCTTTAATGGCTAAG
>6 dna:chromosome chromosome:NCBIM37:6:1:149517037:1 127745462 ID33102 U -
TCTTGGCTCAGCTAAGCCTGTACTGTAGGA
>6 dna:chromosome chromosome:NCBIM37:6:1:149517037:1 127745471 ID9389 U -
TAACTTTTCCTCTTGGCTCAGCTAAGCCTGT
>6 dna:chromosome chromosome:NCBIM37:6:1:149517037:1 127745478 ID56817 U -
TGGTTTTAACTTTTCCTCTTGGCTCAGCTA
>6 dna:chromosome chromosome:NCBIM37:6:1:149517037:1 127745479 ID56816 U -
TGGTTTTAACTTTTCCTCTTGGCTCAGCT
>6 dna:chromosome chromosome:NCBIM37:6:1:149517037:1 127745518 ID29562 U -
TCCTAGTGAGGGCTTCAAAGCAACGTAGA
>6 dna:chromosome chromosome:NCBIM37:6:1:149517037:1 127745540 ID7611 U -
TAAAGAAGTTGGACTTCCATGAAATCCTAGT
>6 dna:chromosome chromosome:NCBIM37:6:1:149517037:1 127745545 ID8946 U -
TAACCTAAAGAAGTTGGACTTCCATGAAATC
>6 dna:chromosome chromosome:NCBIM37:6:1:149517037:1 127745651 ID55189 U -
TGGTACATGGGTGTCCTTATCTTCTTCTTA
>6 dna:chromosome chromosome:NCBIM37:6:1:149517037:1 127745652 ID55188 U -
TGGTACATGGGTGTCCTTATCTTCTTCTT
>6 dna:chromosome chromosome:NCBIM37:6:1:149517037:1 127745711 ID54002 U -
TGGGCAAGGACACACGCACACACACACAC
>6 dna:chromosome chromosome:NCBIM37:6:1:149517037:1 127745720 ID59918 U -
TGTGGGCAAGGACACACGCACA
>6 dna:chromosome chromosome:NCBIM37:6:1:149517037:1 127745734 ID6009 U -
GTCATTCATTTGCTGTGGGCTGTGGGCA
>6 dna:chromosome chromosome:NCBIM37:6:1:149517037:1 127745739 ID40185 U -
TGAGTCATTCATTTGCTGTGGGCTGT
>6 dna:chromosome chromosome:NCBIM37:6:1:149517037:1 127745740 ID40184 U -
TGAGTCATTCATTTGCTGTGGGCTG
>6 dna:chromosome chromosome:NCBIM37:6:1:149517037:1 127745769 ID36660 U -
TGACAGACAAAGAAGATGTCCTGAGAGTGT
>6 dna:chromosome chromosome:NCBIM37:6:1:149517037:1 127745788 ID34152 U -
TGAAAGGTAGACTTCAATATGACAGACAAA
>6 dna:chromosome chromosome:NCBIM37:6:1:149517037:1 127745801 ID11319 U -
TAATGATTGGCTTTGAAAGGTAGACTTCAA
>6 dna:chromosome chromosome:NCBIM37:6:1:149517037:1 127745805 ID60474 U -
TGTTAATGATTGGCTTTGAAAGGTAGACT
>6 dna:chromosome chromosome:NCBIM37:6:1:149517037:1 127745808 ID23808 U -
TATTGTTAATGATTGGCTTTGAAAGGTAG
>6 dna:chromosome chromosome:NCBIM37:6:1:149517037:1 127745811 ID4098 U -
GACAATATTGTTAATGATTGGCTTTGAAAGG
>6 dna:chromosome chromosome:NCBIM37:6:1:149517037:1 127745839 ID9609 U -
TAAGACAGAGCCATCTGGGAGGATGGAGAC
>6 dna:chromosome chromosome:NCBIM37:6:1:149517037:1 127745935 ID5567 U -
GGCAGTGAGTGGCACATATCTG
>6 dna:chromosome chromosome:NCBIM37:6:1:149517037:1 127745958 ID10027 U -
TAAGCCAATAGGAGTCAGTTCCCGTTGGA
>6 dna:chromosome chromosome:NCBIM37:6:1:149517037:1 127745965 ID15816 U -
TACTTTAAGCCAATAGGAGTCAGTTCC
>6 dna:chromosome chromosome:NCBIM37:6:1:149517037:1 127745975 ID34202 U -
TGAAAGTATTCATTACTTTAAGCCAATAGG
>6 dna:chromosome chromosome:NCBIM37:6:1:149517037:1 127745980 ID34201 U -
TGAAAGTATTCATTACTTTAAGCCA
>6 dna:chromosome chromosome:NCBIM37:6:1:149517037:1 127746051 ID3925 U -
GAACCAGTTTAAGTCAGATGAATA
>6 dna:chromosome chromosome:NCBIM37:6:1:149517037:1 127746125 ID6304 U -
TAAAAAAAATGCTTAGCCAGGGGTCACC
>6 dna:chromosome chromosome:NCBIM37:6:1:149517037:1 127746127 ID6303 U -
TAAAAAAAATGCTTAGCCAGGGGTCA
>6 dna:chromosome chromosome:NCBIM37:6:1:149517037:1 127746128 ID6302 U -
TAAAAAAAATGCTTAGCCAGGGGTC
>6 dna:chromosome chromosome:NCBIM37:6:1:149517037:1 127746151 ID38823 U -
TGAGAGTGGTCAAAGAGCAAAGAGATA
>6 dna:chromosome chromosome:NCBIM37:6:1:149517037:1 127746177 ID12041 U -
TACAAATGATGCCATATAGGAGAGGCTGGT
>6 dna:chromosome chromosome:NCBIM37:6:1:149517037:1 127746183 ID21768 U -
TATACAAATGATGCCATATAGGAGAG
>6 dna:chromosome chromosome:NCBIM37:6:1:149517037:1 127746185 ID13666 U -
TACCAAGTATACAAATGATGCCATATAGGAG
>6 dna:chromosome chromosome:NCBIM37:6:1:149517037:1 127746186 ID13665 U -
TACCAAGTATACAAATGATGCCATATAGGA
>6 dna:chromosome chromosome:NCBIM37:6:1:149517037:1 127746187 ID13664 U -
TACCAAGTATACAAATGATGCCATATAGG
>6 dna:chromosome chromosome:NCBIM37:6:1:149517037:1 127746188 ID13663 U -
TACCAAGTATACAAATGATGCCATATAG
>6 dna:chromosome chromosome:NCBIM37:6:1:149517037:1 127746193 ID28443 U -
TCCCATACCAAGTATACAAATGATGCCA
>6 dna:chromosome chromosome:NCBIM37:6:1:149517037:1 127746195 ID68763 U -
TTTGTCCCATACCAAGTATACAAATGATGC
>6 dna:chromosome chromosome:NCBIM37:6:1:149517037:1 127746220 ID65126 U -
TTCATTTATTCCTGTGAAGGACCTATTTGT
>6 dna:chromosome chromosome:NCBIM37:6:1:149517037:1 127746228 ID299 U -
AAGGAGTTATTCATTTATTCCTGTGAAGGAC
>6 dna:chromosome chromosome:NCBIM37:6:1:149517037:1 127746245 ID4857 U -
GCATCAGACAGAGAAGGAGTTATTCAT
>6 dna:chromosome chromosome:NCBIM37:6:1:149517037:1 127746396 ID1727 U -
CAACAGAATTTAACGGAAGCTGCCAAC
>6 dna:chromosome chromosome:NCBIM37:6:1:149517037:1 127746500 ID3054 U +
CCTTACATCATGAGCCTCACACAAGTGCCC
>6 dna:chromosome chromosome:NCBIM37:6:1:149517037:1 127746503 ID13264 U +
TACATCATGAGCCTCACACAAGTGCCC
>6 dna:chromosome chromosome:NCBIM37:6:1:149517037:1 127746503 ID13265 U +
TACATCATGAGCCTCACACAAGTGCCCAA
>6 dna:chromosome chromosome:NCBIM37:6:1:149517037:1 127746510 ID39400 U +
TGAGCCTCACACAAGTGCCCAACGAAAT
>6 dna:chromosome chromosome:NCBIM37:6:1:149517037:1 127746510 ID39401 U +
TGAGCCTCACACAAGTGCCCAACGAAATGG
>6 dna:chromosome chromosome:NCBIM37:6:1:149517037:1 127746525 ID45788 U +
TGCCCAACGAAATGGAAAACAAGAGTGAA
>6 dna:chromosome chromosome:NCBIM37:6:1:149517037:1 127746583 ID60587 U +
TGTTAGTCTTTGGCTTCCATATCCTTC
>6 dna:chromosome chromosome:NCBIM37:6:1:149517037:1 127746597 ID65323 U +
TTCCATATCCTTCCTCAAAACTTCAAGTGCTC
>6 dna:chromosome chromosome:NCBIM37:6:1:149517037:1 127746618 ID64703 U +
TTCAAGTGCTCATGACCCAGTATCTCCATC
>6 dna:chromosome chromosome:NCBIM37:6:1:149517037:1 127746624 ID47533 U +
TGCTCATGACCCAGTATCTCCATCTCGTGC
>6 dna:chromosome chromosome:NCBIM37:6:1:149517037:1 127746630 ID37276 U +
TGACCCAGTATCTCCATCTCGTGCCAAGGC
>6 dna:chromosome chromosome:NCBIM37:6:1:149517037:1 127746675 ID57709 U +
TGTAGGTAAAGCTGAGGAGCAAGGAGG
>6 dna:chromosome chromosome:NCBIM37:6:1:149517037:1 127746706 ID1184 U +
AGGATGCAAATATCGCCCCTAAGCTACAAA
>6 dna:chromosome chromosome:NCBIM37:6:1:149517037:1 127746710 ID42818 U +
TGCAAATATCGCCCCTAAGCTACAAAACACAT
>6 dna:chromosome chromosome:NCBIM37:6:1:149517037:1 127746725 ID10102 U +
TAAGCTACAAAACACATTGTAGTCAGGA
>6 dna:chromosome chromosome:NCBIM37:6:1:149517037:1 127746730 ID11820 U +
TACAAAACACATTGTAGTCAGGACACGGA
>6 dna:chromosome chromosome:NCBIM37:6:1:149517037:1 127746730 ID11821 U +
TACAAAACACATTGTAGTCAGGACACGGAT
>6 dna:chromosome chromosome:NCBIM37:6:1:149517037:1 127746737 ID1987 U +
CACATTGTAGTCAGGACACGGATGT
>6 dna:chromosome chromosome:NCBIM37:6:1:149517037:1 127746790 ID15370 U +
TACTGAGAAAGTGCAGTCTCTCAGCCTC
>6 dna:chromosome chromosome:NCBIM37:6:1:149517037:1 127746876 ID65378 U +
TTCCCACTTAGTGCCAGAAAGTCTC
>6 dna:chromosome chromosome:NCBIM37:6:1:149517037:1 127746877 ID28272 U +
TCCCACTTAGTGCCAGAAAGTCTCATGAA
>6 dna:chromosome chromosome:NCBIM37:6:1:149517037:1 127746883 ID3555 U -
CTGATCTTCATGAGACTTTCTGGCACTAA
>6 dna:chromosome chromosome:NCBIM37:6:1:149517037:1 127746884 ID21063 U +
TAGTGCCAGAAAGTCTCATGAAGATCAGT
>6 dna:chromosome chromosome:NCBIM37:6:1:149517037:1 127746885 ID1326 U +
AGTGCCAGAAAGTCTCATGAAGATCAGTC
>6 dna:chromosome chromosome:NCBIM37:6:1:149517037:1 127746916 ID24356 U +
TCAAATAGCAAGCTCTGAGCCTTTTAGA
>6 dna:chromosome chromosome:NCBIM37:6:1:149517037:1 127746950 ID33032 U +
TCTTCTTGGAAAGCTGGTTAAGTTCTTTAC
>6 dna:chromosome chromosome:NCBIM37:6:1:149517037:1 127747012 ID9434 U +
TAAGAAAGCCCTGAATTTTTATTCTGGA
>6 dna:chromosome chromosome:NCBIM37:6:1:149517037:1 127747012 ID9435 U +
TAAGAAAGCCCTGAATTTTTATTCTGGATC
>6 dna:chromosome chromosome:NCBIM37:6:1:149517037:1 127747023 ID36219 U +
TGAATTTTTATTCTGGATCGCGT
>6 dna:chromosome chromosome:NCBIM37:6:1:149517037:1 127747023 ID36220 U +
TGAATTTTTATTCTGGATCGCGTTA
>6 dna:chromosome chromosome:NCBIM37:6:1:149517037:1 127747023 ID36221 U +
TGAATTTTTATTCTGGATCGCGTTAGGAAC
>6 dna:chromosome chromosome:NCBIM37:6:1:149517037:1 127747033 ID66076 U +
TTCTGGATCGCGTTAGGAACTGGATAAAGA
>6 dna:chromosome chromosome:NCBIM37:6:1:149517037:1 127747046 ID18963 U +
TAGGAACTGGATAAAGACTTTAAACAAGTT
>6 dna:chromosome chromosome:NCBIM37:6:1:149517037:1 127747046 ID18964 U +
TAGGAACTGGATAAAGACTTTAAACAAGTTA
>6 dna:chromosome chromosome:NCBIM37:6:1:149517037:1 127747106 ID1463 U +
ATCTGTAAAATGGGGATAGTATTGGGTA
>6 dna:chromosome chromosome:NCBIM37:6:1:149517037:1 127747106 ID1464 U +
ATCTGTAAAATGGGGATAGTATTGGGTAA
>6 dna:chromosome chromosome:NCBIM37:6:1:149517037:1 127747117 ID5773 U +
GGGGATAGTATTGGGTAAAGCACTAAACA
>6 dna:chromosome chromosome:NCBIM37:6:1:149517037:1 127747122 ID20752 U +
TAGTATTGGGTAAAGCACTAAACAGTGTA
>6 dna:chromosome chromosome:NCBIM37:6:1:149517037:1 127747140 ID7356 U +
TAAACAGTGTAAGGATCCTGTTCAATCCAT
>6 dna:chromosome chromosome:NCBIM37:6:1:149517037:1 127747140 ID7357 U +
TAAACAGTGTAAGGATCCTGTTCAATCCATG
>6 dna:chromosome chromosome:NCBIM37:6:1:149517037:1 127747147 ID57345 U +
TGTAAGGATCCTGTTCAATCCATGGTT
>6 dna:chromosome chromosome:NCBIM37:6:1:149517037:1 127747147 ID57346 U +
TGTAAGGATCCTGTTCAATCCATGGTTAC
>6 dna:chromosome chromosome:NCBIM37:6:1:149517037:1 127747147 ID57347 U +
TGTAAGGATCCTGTTCAATCCATGGTTACC
>6 dna:chromosome chromosome:NCBIM37:6:1:149517037:1 127747149 ID10264 U +
TAAGGATCCTGTTCAATCCATGGTTAC
>6 dna:chromosome chromosome:NCBIM37:6:1:149517037:1 127747149 ID10265 U +
TAAGGATCCTGTTCAATCCATGGTTACCTTC
>6 dna:chromosome chromosome:NCBIM37:6:1:149517037:1 127747158 ID60697 U +
TGTTCAATCCATGGTTACCTTCCATACTCC
>6 dna:chromosome chromosome:NCBIM37:6:1:149517037:1 127747161 ID24708 U +
TCAATCCATGGTTACCTTCCATACTCCTGT
>6 dna:chromosome chromosome:NCBIM37:6:1:149517037:1 127747165 ID27948 U +
TCCATGGTTACCTTCCATACTCCTGTGTCC
>6 dna:chromosome chromosome:NCBIM37:6:1:149517037:1 127747223 ID27219 U +
TCCACAACTCCTAACTACATCATTGCCTA
>6 dna:chromosome chromosome:NCBIM37:6:1:149517037:1 127747231 ID29279 U +
TCCTAACTACATCATTGCCTATAGTCAG
>6 dna:chromosome chromosome:NCBIM37:6:1:149517037:1 127747231 ID29280 U +
TCCTAACTACATCATTGCCTATAGTCAGC
>6 dna:chromosome chromosome:NCBIM37:6:1:149517037:1 127747231 ID29281 U +
TCCTAACTACATCATTGCCTATAGTCAGCA
>6 dna:chromosome chromosome:NCBIM37:6:1:149517037:1 127747231 ID29282 U +
TCCTAACTACATCATTGCCTATAGTCAGCAA
>6 dna:chromosome chromosome:NCBIM37:6:1:149517037:1 127747234 ID9106 U +
TAACTACATCATTGCCTATAGTCAGCAA
>6 dna:chromosome chromosome:NCBIM37:6:1:149517037:1 127747234 ID9107 U +
TAACTACATCATTGCCTATAGTCAGCAAG
>6 dna:chromosome chromosome:NCBIM37:6:1:149517037:1 127747234 ID9108 U +
TAACTACATCATTGCCTATAGTCAGCAAGA
>6 dna:chromosome chromosome:NCBIM37:6:1:149517037:1 127747238 ID13270 U +
TACATCATTGCCTATAGTCAGCA
>6 dna:chromosome chromosome:NCBIM37:6:1:149517037:1 127747246 ID46145 U +
TGCCTATAGTCAGCAAGAAGGGTTCCC
>6 dna:chromosome chromosome:NCBIM37:6:1:149517037:1 127747301 ID16244 U +
TAGAAATGTCTAAGCAGACCTGACAGTCC
>6 dna:chromosome chromosome:NCBIM37:6:1:149517037:1 127747301 ID16245 U +
TAGAAATGTCTAAGCAGACCTGACAGTCCA
>6 dna:chromosome chromosome:NCBIM37:6:1:149517037:1 127747303 ID3869 U +
GAAATGTCTAAGCAGACCTGACAGTCC
>6 dna:chromosome chromosome:NCBIM37:6:1:149517037:1 127747303 ID3870 U +
GAAATGTCTAAGCAGACCTGACAGTCCAAC
>6 dna:chromosome chromosome:NCBIM37:6:1:149517037:1 127747347 ID68507 U +
TTTGAAAAGCCTAAGAAGCTGGTGATGTC
>6 dna:chromosome chromosome:NCBIM37:6:1:149517037:1 127747347 ID68508 U +
TTTGAAAAGCCTAAGAAGCTGGTGATGTCC
>6 dna:chromosome chromosome:NCBIM37:6:1:149517037:1 127747348 ID66257 U +
TTGAAAAGCCTAAGAAGCTGGTGATGTC
>6 dna:chromosome chromosome:NCBIM37:6:1:149517037:1 127747348 ID66258 U +
TTGAAAAGCCTAAGAAGCTGGTGATGTCC
>6 dna:chromosome chromosome:NCBIM37:6:1:149517037:1 127747348 ID66259 U +
TTGAAAAGCCTAAGAAGCTGGTGATGTCCA
>6 dna:chromosome chromosome:NCBIM37:6:1:149517037:1 127747349 ID33560 U +
TGAAAAGCCTAAGAAGCTGGTGATG
>6 dna:chromosome chromosome:NCBIM37:6:1:149517037:1 127747349 ID33561 U +
TGAAAAGCCTAAGAAGCTGGTGATGT
>6 dna:chromosome chromosome:NCBIM37:6:1:149517037:1 127747349 ID33562 U +
TGAAAAGCCTAAGAAGCTGGTGATGTC
>6 dna:chromosome chromosome:NCBIM37:6:1:149517037:1 127747349 ID33563 U +
TGAAAAGCCTAAGAAGCTGGTGATGTCC
>6 dna:chromosome chromosome:NCBIM37:6:1:149517037:1 127747349 ID33564 U +
TGAAAAGCCTAAGAAGCTGGTGATGTCCA
>6 dna:chromosome chromosome:NCBIM37:6:1:149517037:1 127747349 ID33565 U +
TGAAAAGCCTAAGAAGCTGGTGATGTCCAG
>6 dna:chromosome chromosome:NCBIM37:6:1:149517037:1 127747349 ID33566 U +
TGAAAAGCCTAAGAAGCTGGTGATGTCCAGA
>6 dna:chromosome chromosome:NCBIM37:6:1:149517037:1 127747358 ID9516 U +
TAAGAAGCTGGTGATGTCCAGAATGTC
>6 dna:chromosome chromosome:NCBIM37:6:1:149517037:1 127747394 ID28262 U +
TCCCACTAAAGCTCGTTAGGTCTTTTA
>6 dna:chromosome chromosome:NCBIM37:6:1:149517037:1 127747445 ID6818 U +
TAAAAGAGCCACAAGGTCATTTTGCTCAT
>6 dna:chromosome chromosome:NCBIM37:6:1:149517037:1 127747445 ID6819 U +
TAAAAGAGCCACAAGGTCATTTTGCTCATTT
>6 dna:chromosome chromosome:NCBIM37:6:1:149517037:1 127747461 ID26604 U +
TCATTTTGCTCATTTGGTACCTGAGATGG
>6 dna:chromosome chromosome:NCBIM37:6:1:149517037:1 127747467 ID47542 U +
TGCTCATTTGGTACCTGAGATGGGGGCT
>6 dna:chromosome chromosome:NCBIM37:6:1:149517037:1 127747501 ID49000 U +
TGGAAAGGGTCAGCTGGGCAATGAGT
>6 dna:chromosome chromosome:NCBIM37:6:1:149517037:1 127747522 ID40257 U +
TGAGTGACATTACCCAGCACCCAGCCTG
>6 dna:chromosome chromosome:NCBIM37:6:1:149517037:1 127747522 ID40258 U +
TGAGTGACATTACCCAGCACCCAGCCTGT
>6 dna:chromosome chromosome:NCBIM37:6:1:149517037:1 127747522 ID40259 U +
TGAGTGACATTACCCAGCACCCAGCCTGTGT
>6 dna:chromosome chromosome:NCBIM37:6:1:149517037:1 127747567 ID3115 U +
CGAGTGCCTTGATCCCTTGACAGAAT
>6 dna:chromosome chromosome:NCBIM37:6:1:149517037:1 127747571 ID46542 U +
TGCCTTGATCCCTTGACAGAATCTTCACACT
>6 dna:chromosome chromosome:NCBIM37:6:1:149517037:1 127747576 ID41340 U +
TGATCCCTTGACAGAATCTTCACACTTCA
>6 dna:chromosome chromosome:NCBIM37:6:1:149517037:1 127747576 ID41341 U +
TGATCCCTTGACAGAATCTTCACACTTCAA
>6 dna:chromosome chromosome:NCBIM37:6:1:149517037:1 127747601 ID64602 U +
TTCAACACTTCAAGTTTAAGTGGTTCAGTG
>6 dna:chromosome chromosome:NCBIM37:6:1:149517037:1 127747605 ID448 U +
ACACTTCAAGTTTAAGTGGTTCAGTGATGG
>6 dna:chromosome chromosome:NCBIM37:6:1:149517037:1 127747610 ID24652 U +
TCAAGTTTAAGTGGTTCAGTGATGGCCAGA
>6 dna:chromosome chromosome:NCBIM37:6:1:149517037:1 127747615 ID68233 U +
TTTAAGTGGTTCAGTGATGGCCAGATGGA
>6 dna:chromosome chromosome:NCBIM37:6:1:149517037:1 127747615 ID68234 U +
TTTAAGTGGTTCAGTGATGGCCAGATGGAG
>6 dna:chromosome chromosome:NCBIM37:6:1:149517037:1 127747617 ID10585 U +
TAAGTGGTTCAGTGATGGCCAGATGGAGG
>6 dna:chromosome chromosome:NCBIM37:6:1:149517037:1 127747617 ID10586 U +
TAAGTGGTTCAGTGATGGCCAGATGGAGGTC
>6 dna:chromosome chromosome:NCBIM37:6:1:149517037:1 127747681 ID68407 U +
TTTCATTAATGATTCATAGTTAATTGGTGT
>6 dna:chromosome chromosome:NCBIM37:6:1:149517037:1 127747682 ID65082 U +
TTCATTAATGATTCATAGTTAATTGGTGTG
>6 dna:chromosome chromosome:NCBIM37:6:1:149517037:1 127747682 ID65083 U +
TTCATTAATGATTCATAGTTAATTGGTGTGT
>6 dna:chromosome chromosome:NCBIM37:6:1:149517037:1 127747683 ID26450 U +
TCATTAATGATTCATAGTTAATTGGTGT
>6 dna:chromosome chromosome:NCBIM37:6:1:149517037:1 127747683 ID26451 U +
TCATTAATGATTCATAGTTAATTGGTGTG
>6 dna:chromosome chromosome:NCBIM37:6:1:149517037:1 127747683 ID26452 U +
TCATTAATGATTCATAGTTAATTGGTGTGT
>6 dna:chromosome chromosome:NCBIM37:6:1:149517037:1 127747684 ID2543 U +
CATTAATGATTCATAGTTAATTGGTGTGTT
>6 dna:chromosome chromosome:NCBIM37:6:1:149517037:1 127747687 ID11306 U +
TAATGATTCATAGTTAATTGGTGTGTTTG
>6 dna:chromosome chromosome:NCBIM37:6:1:149517037:1 127747687 ID11307 U +
TAATGATTCATAGTTAATTGGTGTGTTTGT
>6 dna:chromosome chromosome:NCBIM37:6:1:149517037:1 127747690 ID42182 U +
TGATTCATAGTTAATTGGTGTGTTTG
>6 dna:chromosome chromosome:NCBIM37:6:1:149517037:1 127747690 ID42183 U +
TGATTCATAGTTAATTGGTGTGTTTGTG
>6 dna:chromosome chromosome:NCBIM37:6:1:149517037:1 127747690 ID42184 U +
TGATTCATAGTTAATTGGTGTGTTTGTGT
>6 dna:chromosome chromosome:NCBIM37:6:1:149517037:1 127747697 ID21205 U +
TAGTTAATTGGTGTGTTTGT
>6 dna:chromosome chromosome:NCBIM37:6:1:149517037:1 127747697 ID21206 U +
TAGTTAATTGGTGTGTTTGTGTGTGTGT
>6 dna:chromosome chromosome:NCBIM37:6:1:149517037:1 127747757 ID32943 U +
TCTTCAATACGATGATTCCTTTTCCA
>6 dna:chromosome chromosome:NCBIM37:6:1:149517037:1 127747757 ID32944 U +
TCTTCAATACGATGATTCCTTTTCCAAAT
>6 dna:chromosome chromosome:NCBIM37:6:1:149517037:1 127747757 ID32945 U +
TCTTCAATACGATGATTCCTTTTCCAAATT
>6 dna:chromosome chromosome:NCBIM37:6:1:149517037:1 127747759 ID64713 U +
TTCAATACGATGATTCCTTTTCCAAATTTAT
>6 dna:chromosome chromosome:NCBIM37:6:1:149517037:1 127747760 ID24695 U +
TCAATACGATGATTCCTTTTCCAAAT
>6 dna:chromosome chromosome:NCBIM37:6:1:149517037:1 127747764 ID14647 U +
TACGATGATTCCTTTTCCAAATTTATGTA
>6 dna:chromosome chromosome:NCBIM37:6:1:149517037:1 127747764 ID14648 U +
TACGATGATTCCTTTTCCAAATTTATGTAAA
>6 dna:chromosome chromosome:NCBIM37:6:1:149517037:1 127747778 ID65166 U +
TTCCAAATTTATGTAAATTTGTGGGTAGGT
>6 dna:chromosome chromosome:NCBIM37:6:1:149517037:1 127747779 ID26807 U +
TCCAAATTTATGTAAATTTGTGGGTAGGT
>6 dna:chromosome chromosome:NCBIM37:6:1:149517037:1 127747779 ID26808 U +
TCCAAATTTATGTAAATTTGTGGGTAGGTA
>6 dna:chromosome chromosome:NCBIM37:6:1:149517037:1 127747789 ID57241 U +
TGTAAATTTGTGGGTAGGTAGCATTTTAG
>6 dna:chromosome chromosome:NCBIM37:6:1:149517037:1 127747799 ID54480 U +
TGGGTAGGTAGCATTTTAGAGACATTGTT
>6 dna:chromosome chromosome:NCBIM37:6:1:149517037:1 127747803 ID1614 U -
ATTAGAAACAATGTCTCTAAAATGCTACCTA
>6 dna:chromosome chromosome:NCBIM37:6:1:149517037:1 127747807 ID18249 U +
TAGCATTTTAGAGACATTGTTTCTAATTCT
>6 dna:chromosome chromosome:NCBIM37:6:1:149517037:1 127747815 ID17128 U +
TAGAGACATTGTTTCTAATTCTTTAGGAGA
>6 dna:chromosome chromosome:NCBIM37:6:1:149517037:1 127747826 ID68461 U +
TTTCTAATTCTTTAGGAGAAAACCACAATGG
>6 dna:chromosome chromosome:NCBIM37:6:1:149517037:1 127747827 ID65796 U +
TTCTAATTCTTTAGGAGAAAACCACAATGGC
>6 dna:chromosome chromosome:NCBIM37:6:1:149517037:1 127747830 ID11621 U +
TAATTCTTTAGGAGAAAACCACAATGG
>6 dna:chromosome chromosome:NCBIM37:6:1:149517037:1 127747830 ID11622 U +
TAATTCTTTAGGAGAAAACCACAATGGCTA
>6 dna:chromosome chromosome:NCBIM37:6:1:149517037:1 127747830 ID11623 U +
TAATTCTTTAGGAGAAAACCACAATGGCTAC
>6 dna:chromosome chromosome:NCBIM37:6:1:149517037:1 127747833 ID66216 U +
TTCTTTAGGAGAAAACCACAATGGCTA
>6 dna:chromosome chromosome:NCBIM37:6:1:149517037:1 127747854 ID52352 U +
TGGCTACCTACATTCTCTATCAAAGAAGGT
>6 dna:chromosome chromosome:NCBIM37:6:1:149517037:1 127747854 ID52353 U +
TGGCTACCTACATTCTCTATCAAAGAAGGTT
>6 dna:chromosome chromosome:NCBIM37:6:1:149517037:1 127747866 ID65986 U +
TTCTCTATCAAAGAAGGTTTTCAGGAGAC
>6 dna:chromosome chromosome:NCBIM37:6:1:149517037:1 127747866 ID65987 U +
TTCTCTATCAAAGAAGGTTTTCAGGAGACTA
>6 dna:chromosome chromosome:NCBIM37:6:1:149517037:1 127747871 ID22125 U +
TATCAAAGAAGGTTTTCAGGAGACTATG
>6 dna:chromosome chromosome:NCBIM37:6:1:149517037:1 127747871 ID22126 U +
TATCAAAGAAGGTTTTCAGGAGACTATGC
>6 dna:chromosome chromosome:NCBIM37:6:1:149517037:1 127747871 ID22127 U +
TATCAAAGAAGGTTTTCAGGAGACTATGCA
>6 dna:chromosome chromosome:NCBIM37:6:1:149517037:1 127747873 ID24245 U +
TCAAAGAAGGTTTTCAGGAGACTATGCAA
>6 dna:chromosome chromosome:NCBIM37:6:1:149517037:1 127747873 ID24246 U +
TCAAAGAAGGTTTTCAGGAGACTATGCAAG
>6 dna:chromosome chromosome:NCBIM37:6:1:149517037:1 127747873 ID24247 U +
TCAAAGAAGGTTTTCAGGAGACTATGCAAGT
>6 dna:chromosome chromosome:NCBIM37:6:1:149517037:1 127747895 ID22989 U +
TATGCAAGTTGAGTGCTGGTGACTGGC
>6 dna:chromosome chromosome:NCBIM37:6:1:149517037:1 127747895 ID22990 U +
TATGCAAGTTGAGTGCTGGTGACTGGCA
>6 dna:chromosome chromosome:NCBIM37:6:1:149517037:1 127747897 ID43286 U +
TGCAAGTTGAGTGCTGGTGACTGG
>6 dna:chromosome chromosome:NCBIM37:6:1:149517037:1 127747897 ID43287 U +
TGCAAGTTGAGTGCTGGTGACTGGCA
>6 dna:chromosome chromosome:NCBIM37:6:1:149517037:1 127747897 ID43288 U +
TGCAAGTTGAGTGCTGGTGACTGGCAC
>6 dna:chromosome chromosome:NCBIM37:6:1:149517037:1 127747897 ID43289 U +
TGCAAGTTGAGTGCTGGTGACTGGCACGC
>6 dna:chromosome chromosome:NCBIM37:6:1:149517037:1 127747897 ID43290 U +
TGCAAGTTGAGTGCTGGTGACTGGCACGCA
>6 dna:chromosome chromosome:NCBIM37:6:1:149517037:1 127747897 ID43291 U +
TGCAAGTTGAGTGCTGGTGACTGGCACGCAC
>6 dna:chromosome chromosome:NCBIM37:6:1:149517037:1 127747934 ID54220 U +
TGGGCTGATAATTGGTAGGGACAATT
>6 dna:chromosome chromosome:NCBIM37:6:1:149517037:1 127747934 ID54221 U +
TGGGCTGATAATTGGTAGGGACAATTTGGT
>6 dna:chromosome chromosome:NCBIM37:6:1:149517037:1 127747939 ID40797 U +
TGATAATTGGTAGGGACAATTTGGTTTTC
>6 dna:chromosome chromosome:NCBIM37:6:1:149517037:1 127747939 ID40798 U +
TGATAATTGGTAGGGACAATTTGGTTTTCT
>6 dna:chromosome chromosome:NCBIM37:6:1:149517037:1 127747960 ID56837 U +
TGGTTTTCTGTGTTTCTTCCTTCAC
>6 dna:chromosome chromosome:NCBIM37:6:1:149517037:1 127747968 ID60345 U +
TGTGTTTCTTCCTTCACCACTCAGGAAA
>6 dna:chromosome chromosome:NCBIM37:6:1:149517037:1 127748013 ID67362 U +
TTGGCTTGAAACGAGACTTAAGAGGCTTC
>6 dna:chromosome chromosome:NCBIM37:6:1:149517037:1 127748019 ID33870 U +
TGAAACGAGACTTAAGAGGCTTCAGGGAG
>6 dna:chromosome chromosome:NCBIM37:6:1:149517037:1 127748052 ID51440 U +
TGGCAATACAAGGAAGAACGTGGTAC
>6 dna:chromosome chromosome:NCBIM37:6:1:149517037:1 127748052 ID51441 U +
TGGCAATACAAGGAAGAACGTGGTACCC
>6 dna:chromosome chromosome:NCBIM37:6:1:149517037:1 127748052 ID51442 U +
TGGCAATACAAGGAAGAACGTGGTACCCTGT
>6 dna:chromosome chromosome:NCBIM37:6:1:149517037:1 127748058 ID12256 U +
TACAAGGAAGAACGTGGTACCCTGTGT
>6 dna:chromosome chromosome:NCBIM37:6:1:149517037:1 127748058 ID12257 U +
TACAAGGAAGAACGTGGTACCCTGTGTTC
>6 dna:chromosome chromosome:NCBIM37:6:1:149517037:1 127748058 ID12258 U +
TACAAGGAAGAACGTGGTACCCTGTGTTCC
>6 dna:chromosome chromosome:NCBIM37:6:1:149517037:1 127748085 ID27393 U +
TCCACTCAAGAGTATGAAAGGATTATGGC
>6 dna:chromosome chromosome:NCBIM37:6:1:149517037:1 127748085 ID27394 U +
TCCACTCAAGAGTATGAAAGGATTATGGCA
>6 dna:chromosome chromosome:NCBIM37:6:1:149517037:1 127748090 ID24579 U +
TCAAGAGTATGAAAGGATTATGGCAAAAA
>6 dna:chromosome chromosome:NCBIM37:6:1:149517037:1 127748099 ID34126 U +
TGAAAGGATTATGGCAAAAATGACTCTGGAGT
>6 dna:chromosome chromosome:NCBIM37:6:1:149517037:1 127748107 ID64399 U +
TTATGGCAAAAATGACTCTGGAGTACTTC
>6 dna:chromosome chromosome:NCBIM37:6:1:149517037:1 127748110 ID51254 U +
TGGCAAAAATGACTCTGGAGTACTTC
>6 dna:chromosome chromosome:NCBIM37:6:1:149517037:1 127748110 ID51255 U +
TGGCAAAAATGACTCTGGAGTACTTCTC
>6 dna:chromosome chromosome:NCBIM37:6:1:149517037:1 127748110 ID51256 U +
TGGCAAAAATGACTCTGGAGTACTTCTCA
>6 dna:chromosome chromosome:NCBIM37:6:1:149517037:1 127748110 ID51257 U +
TGGCAAAAATGACTCTGGAGTACTTCTCAA
>6 dna:chromosome chromosome:NCBIM37:6:1:149517037:1 127748119 ID37647 U +
TGACTCTGGAGTACTTCTCAACAGTGAAC
>6 dna:chromosome chromosome:NCBIM37:6:1:149517037:1 127748136 ID24458 U +
TCAACAGTGAACGTCTGCTGTCGCCAT
>6 dna:chromosome chromosome:NCBIM37:6:1:149517037:1 127748136 ID24459 U +
TCAACAGTGAACGTCTGCTGTCGCCATC
>6 dna:chromosome chromosome:NCBIM37:6:1:149517037:1 127748136 ID24460 U +
TCAACAGTGAACGTCTGCTGTCGCCATCC
>6 dna:chromosome chromosome:NCBIM37:6:1:149517037:1 127748136 ID24461 U +
TCAACAGTGAACGTCTGCTGTCGCCATCCT
>6 dna:chromosome chromosome:NCBIM37:6:1:149517037:1 127748137 ID1732 U +
CAACAGTGAACGTCTGCTGTCGCCAT
>6 dna:chromosome chromosome:NCBIM37:6:1:149517037:1 127748143 ID34863 U +
TGAACGTCTGCTGTCGCCATCCTGATGTTC
>6 dna:chromosome chromosome:NCBIM37:6:1:149517037:1 127748156 ID30730 U +
TCGCCATCCTGATGTTCTTCAATTTCTAGT
>6 dna:chromosome chromosome:NCBIM37:6:1:149517037:1 127748157 ID3139 U +
CGCCATCCTGATGTTCTTCAATTTCTAGTT
>6 dna:chromosome chromosome:NCBIM37:6:1:149517037:1 127748162 ID29991 U +
TCCTGATGTTCTTCAATTTCTAGTTCAC
>6 dna:chromosome chromosome:NCBIM37:6:1:149517037:1 127748165 ID42024 U +
TGATGTTCTTCAATTTCTAGTTCACCCACCC
>6 dna:chromosome chromosome:NCBIM37:6:1:149517037:1 127748197 ID5805 U +
GGGTCTGATTTCTGAAGTAAGGAAGGC
>6 dna:chromosome chromosome:NCBIM37:6:1:149517037:1 127748202 ID42444 U +
TGATTTCTGAAGTAAGGAAGGCTAAAC
>6 dna:chromosome chromosome:NCBIM37:6:1:149517037:1 127748205 ID68476 U +
TTTCTGAAGTAAGGAAGGCTAAACCC
>6 dna:chromosome chromosome:NCBIM37:6:1:149517037:1 127748207 ID32146 U +
TCTGAAGTAAGGAAGGCTAAACCCTCCAATC
>6 dna:chromosome chromosome:NCBIM37:6:1:149517037:1 127748231 ID27119 U +
TCCAATCGTTTGGGAAATG
>6 dna:chromosome chromosome:NCBIM37:6:1:149517037:1 127748231 ID27120 U +
TCCAATCGTTTGGGAAATGAAGGTA
>6 dna:chromosome chromosome:NCBIM37:6:1:149517037:1 127748231 ID27121 U +
TCCAATCGTTTGGGAAATGAAGGTAT
>6 dna:chromosome chromosome:NCBIM37:6:1:149517037:1 127748231 ID27122 U +
TCCAATCGTTTGGGAAATGAAGGTATC
>6 dna:chromosome chromosome:NCBIM37:6:1:149517037:1 127748231 ID27123 U +
TCCAATCGTTTGGGAAATGAAGGTATCT
>6 dna:chromosome chromosome:NCBIM37:6:1:149517037:1 127748231 ID27124 U +
TCCAATCGTTTGGGAAATGAAGGTATCTG
>6 dna:chromosome chromosome:NCBIM37:6:1:149517037:1 127748236 ID30944 U +
TCGTTTGGGAAATGAAGGTATCTGGTGAA
>6 dna:chromosome chromosome:NCBIM37:6:1:149517037:1 127748241 ID52796 U +
TGGGAAATGAAGGTATCTGGTGAAGAGAC
>6 dna:chromosome chromosome:NCBIM37:6:1:149517037:1 127748248 ID35489 U +
TGAAGGTATCTGGTGAAGAGACAAAGAGT
>6 dna:chromosome chromosome:NCBIM37:6:1:149517037:1 127748269 ID39706 U -
TGAGGACAAAGGAGCTGCTCTGACTCTTTG
>6 dna:chromosome chromosome:NCBIM37:6:1:149517037:1 127748359 ID15960 U +
TAGAAAAGCAAGTGACGAGTGCCAACCGA
>6 dna:chromosome chromosome:NCBIM37:6:1:149517037:1 127748365 ID991 U +
AGCAAGTGACGAGTGCCAACCGAAGAAGTC
>6 dna:chromosome chromosome:NCBIM37:6:1:149517037:1 127748371 ID37448 U +
TGACGAGTGCCAACCGAAGAAGTCTAATC
>6 dna:chromosome chromosome:NCBIM37:6:1:149517037:1 127748371 ID37449 U +
TGACGAGTGCCAACCGAAGAAGTCTAATCAG
>6 dna:chromosome chromosome:NCBIM37:6:1:149517037:1 127748378 ID44830 U +
TGCCAACCGAAGAAGTCTAATCAGCTA
>6 dna:chromosome chromosome:NCBIM37:6:1:149517037:1 127748378 ID44831 U +
TGCCAACCGAAGAAGTCTAATCAGCTATG
>6 dna:chromosome chromosome:NCBIM37:6:1:149517037:1 127748378 ID44832 U +
TGCCAACCGAAGAAGTCTAATCAGCTATGT
>6 dna:chromosome chromosome:NCBIM37:6:1:149517037:1 127748378 ID44833 U +
TGCCAACCGAAGAAGTCTAATCAGCTATGTGT
>6 dna:chromosome chromosome:NCBIM37:6:1:149517037:1 127748395 ID11100 U +
TAATCAGCTATGTGTGGAGAACACTATTG
>6 dna:chromosome chromosome:NCBIM37:6:1:149517037:1 127748409 ID50397 U +
TGGAGAACACTATTGAGCAACTTGGA
>6 dna:chromosome chromosome:NCBIM37:6:1:149517037:1 127748409 ID50398 U +
TGGAGAACACTATTGAGCAACTTGGAAAT
>6 dna:chromosome chromosome:NCBIM37:6:1:149517037:1 127748481 ID9503 U +
TAAGAAGAAGCACCTGGAAAGGGGGAACT
>6 dna:chromosome chromosome:NCBIM37:6:1:149517037:1 127748509 ID46168 U +
TGCCTATGGATCCCAAGCAGGGATGACTGG
>6 dna:chromosome chromosome:NCBIM37:6:1:149517037:1 127748509 ID46169 U +
TGCCTATGGATCCCAAGCAGGGATGACTGGA
>6 dna:chromosome chromosome:NCBIM37:6:1:149517037:1 127748587 ID36714 U +
TGACAGCAAAACTTCAAACTCTTCC
>6 dna:chromosome chromosome:NCBIM37:6:1:149517037:1 127748587 ID36715 U +
TGACAGCAAAACTTCAAACTCTTCCC
>6 dna:chromosome chromosome:NCBIM37:6:1:149517037:1 127748587 ID36716 U +
TGACAGCAAAACTTCAAACTCTTCCCC
>6 dna:chromosome chromosome:NCBIM37:6:1:149517037:1 127748587 ID36717 U +
TGACAGCAAAACTTCAAACTCTTCCCCACAA
>6 dna:chromosome chromosome:NCBIM37:6:1:149517037:1 127748591 ID959 U +
AGCAAAACTTCAAACTCTTCCCCACAAAG
>6 dna:chromosome chromosome:NCBIM37:6:1:149517037:1 127748667 ID43966 U +
TGCAGATGAGAGAATAATAGAAAAGGGAAA
>6 dna:chromosome chromosome:NCBIM37:6:1:149517037:1 127748681 ID10902 U +
TAATAGAAAAGGGAAAGATTTGTCTACAG
>6 dna:chromosome chromosome:NCBIM37:6:1:149517037:1 127748684 ID15973 U +
TAGAAAAGGGAAAGATTTGTCTACAGTTC
>6 dna:chromosome chromosome:NCBIM37:6:1:149517037:1 127748691 ID5707 U +
GGGAAAGATTTGTCTACAGTTCTGATTGGC
>6 dna:chromosome chromosome:NCBIM37:6:1:149517037:1 127748692 ID5307 U +
GGAAAGATTTGTCTACAGTTCTGATTGGC
>6 dna:chromosome chromosome:NCBIM37:6:1:149517037:1 127748713 ID42334 U +
TGATTGGCTCAAAGGACAACTTACACAGGC
>6 dna:chromosome chromosome:NCBIM37:6:1:149517037:1 127748769 ID18028 U +
TAGCAGCACAGGCAAATCTCTCAAAAG
>6 dna:chromosome chromosome:NCBIM37:6:1:149517037:1 127748789 ID24147 U +
TCAAAAGTATGTCTTCAATAATGTTGCAGG
>6 dna:chromosome chromosome:NCBIM37:6:1:149517037:1 127748798 ID58702 U +
TGTCTTCAATAATGTTGCAGGGTCTCTTGT
>6 dna:chromosome chromosome:NCBIM37:6:1:149517037:1 127748803 ID24690 U +
TCAATAATGTTGCAGGGTCTCTTGTGCCTT
>6 dna:chromosome chromosome:NCBIM37:6:1:149517037:1 127748806 ID1384 U +
ATAATGTTGCAGGGTCTCTTGTGCCTTATG
>6 dna:chromosome chromosome:NCBIM37:6:1:149517037:1 127748834 ID54316 U +
TGGGGAGATATTTTTTCTTTGACGTTCAGT
>6 dna:chromosome chromosome:NCBIM37:6:1:149517037:1 127748868 ID34127 U +
TGAAAGGATTCCTGAAGGTTCTGGGCGT
>6 dna:chromosome chromosome:NCBIM37:6:1:149517037:1 127748868 ID34128 U +
TGAAAGGATTCCTGAAGGTTCTGGGCGTA
>6 dna:chromosome chromosome:NCBIM37:6:1:149517037:1 127748889 ID54169 U +
TGGGCGTAAGCGGGCTGCATAGCTCAGGGT
>6 dna:chromosome chromosome:NCBIM37:6:1:149517037:1 127748973 ID3465 U +
CTCCTATGCAAACATTGGCTAGCTCTTGA
>6 dna:chromosome chromosome:NCBIM37:6:1:149517037:1 127748974 ID29622 U +
TCCTATGCAAACATTGGCTAGCTCTTGA
>6 dna:chromosome chromosome:NCBIM37:6:1:149517037:1 127748974 ID29623 U +
TCCTATGCAAACATTGGCTAGCTCTTGATA
>6 dna:chromosome chromosome:NCBIM37:6:1:149517037:1 127748977 ID22981 U +
TATGCAAACATTGGCTAGCTCTTGATAGTA
>6 dna:chromosome chromosome:NCBIM37:6:1:149517037:1 127748979 ID42636 U +
TGCAAACATTGGCTAGCTCTTGATAGTAGAA
>6 dna:chromosome chromosome:NCBIM37:6:1:149517037:1 127748999 ID41020 U +
TGATAGTAGAAATGTTCCTAAGCAGC
>6 dna:chromosome chromosome:NCBIM37:6:1:149517037:1 127748999 ID41021 U +
TGATAGTAGAAATGTTCCTAAGCAGCAGAA
>6 dna:chromosome chromosome:NCBIM37:6:1:149517037:1 127749046 ID24621 U +
TCAAGGTCCAATAGGTTGAAGAATGTATG
>6 dna:chromosome chromosome:NCBIM37:6:1:149517037:1 127749057 ID20400 U +
TAGGTTGAAGAATGTATGATTGAAATGCT
>6 dna:chromosome chromosome:NCBIM37:6:1:149517037:1 127749057 ID20401 U +
TAGGTTGAAGAATGTATGATTGAAATGCTA
>6 dna:chromosome chromosome:NCBIM37:6:1:149517037:1 127749115 ID22191 U +
TATCAATGCCAATAGTCTCTAAATCTGG
>6 dna:chromosome chromosome:NCBIM37:6:1:149517037:1 127749115 ID22192 U +
TATCAATGCCAATAGTCTCTAAATCTGGGT
>6 dna:chromosome chromosome:NCBIM37:6:1:149517037:1 127749121 ID45023 U +
TGCCAATAGTCTCTAAATCTGGGTATTAT
>6 dna:chromosome chromosome:NCBIM37:6:1:149517037:1 127749121 ID45024 U +
TGCCAATAGTCTCTAAATCTGGGTATTATA
>6 dna:chromosome chromosome:NCBIM37:6:1:149517037:1 127749167 ID32612 U +
TCTGTAATGTTTATTTGGTGCATCAGTTC
>6 dna:chromosome chromosome:NCBIM37:6:1:149517037:1 127749169 ID57484 U +
TGTAATGTTTATTTGGTGCATCAGTTCAAT
>6 dna:chromosome chromosome:NCBIM37:6:1:149517037:1 127749169 ID57485 U +
TGTAATGTTTATTTGGTGCATCAGTTCAATG
>6 dna:chromosome chromosome:NCBIM37:6:1:149517037:1 127749171 ID11498 U +
TAATGTTTATTTGGTGCATCAGTTCAATGT
>6 dna:chromosome chromosome:NCBIM37:6:1:149517037:1 127749201 ID31303 U +
TCTAATATTTTCCCTGCTTTCTACAAGGT
>6 dna:chromosome chromosome:NCBIM37:6:1:149517037:1 127749217 ID3743 U +
CTTTCTACAAGGTATGATTTTGAGCTC
>6 dna:chromosome chromosome:NCBIM37:6:1:149517037:1 127749217 ID3744 U +
CTTTCTACAAGGTATGATTTTGAGCTCATG
>6 dna:chromosome chromosome:NCBIM37:6:1:149517037:1 127749218 ID68462 U +
TTTCTACAAGGTATGATTTTGAGCTCAT
>6 dna:chromosome chromosome:NCBIM37:6:1:149517037:1 127749218 ID68463 U +
TTTCTACAAGGTATGATTTTGAGCTCATG
>6 dna:chromosome chromosome:NCBIM37:6:1:149517037:1 127749218 ID68464 U +
TTTCTACAAGGTATGATTTTGAGCTCATGT
>6 dna:chromosome chromosome:NCBIM37:6:1:149517037:1 127749219 ID65805 U +
TTCTACAAGGTATGATTTTGAGCTCATGT
>6 dna:chromosome chromosome:NCBIM37:6:1:149517037:1 127749219 ID65806 U +
TTCTACAAGGTATGATTTTGAGCTCATGTA
>6 dna:chromosome chromosome:NCBIM37:6:1:149517037:1 127749220 ID31344 U +
TCTACAAGGTATGATTTTGAGCTCATGTA
>6 dna:chromosome chromosome:NCBIM37:6:1:149517037:1 127749222 ID12278 U +
TACAAGGTATGATTTTGAGCTCATGTAAAT
>6 dna:chromosome chromosome:NCBIM37:6:1:149517037:1 127749228 ID5942 U +
GTATGATTTTGAGCTCATGT
>6 dna:chromosome chromosome:NCBIM37:6:1:149517037:1 127749245 ID57242 U +
TGTAAATTTGTTGATGCAGCAAGGATG
>6 dna:chromosome chromosome:NCBIM37:6:1:149517037:1 127749245 ID57243 U +
TGTAAATTTGTTGATGCAGCAAGGATGAGC
>6 dna:chromosome chromosome:NCBIM37:6:1:149517037:1 127749245 ID57244 U +
TGTAAATTTGTTGATGCAGCAAGGATGAGCT
>6 dna:chromosome chromosome:NCBIM37:6:1:149517037:1 127749245 ID57245 U +
TGTAAATTTGTTGATGCAGCAAGGATGAGCTC
>6 dna:chromosome chromosome:NCBIM37:6:1:149517037:1 127749247 ID8330 U +
TAAATTTGTTGATGCAGCAAGGATG
>6 dna:chromosome chromosome:NCBIM37:6:1:149517037:1 127749247 ID8331 U +
TAAATTTGTTGATGCAGCAAGGATGAGCTC
>6 dna:chromosome chromosome:NCBIM37:6:1:149517037:1 127749253 ID60909 U +
TGTTGATGCAGCAAGGATGAGCTCAGGGT
>6 dna:chromosome chromosome:NCBIM37:6:1:149517037:1 127749293 ID20758 U +
TAGTCAAAGGTGTGCTTAGCAAAGTCT
>6 dna:chromosome chromosome:NCBIM37:6:1:149517037:1 127749293 ID20759 U +
TAGTCAAAGGTGTGCTTAGCAAAGTCTA
>6 dna:chromosome chromosome:NCBIM37:6:1:149517037:1 127749293 ID20760 U +
TAGTCAAAGGTGTGCTTAGCAAAGTCTAG
>6 dna:chromosome chromosome:NCBIM37:6:1:149517037:1 127749293 ID20761 U +
TAGTCAAAGGTGTGCTTAGCAAAGTCTAGA
>6 dna:chromosome chromosome:NCBIM37:6:1:149517037:1 127749297 ID1698 U +
CAAAGGTGTGCTTAGCAAAGTCTAG
>6 dna:chromosome chromosome:NCBIM37:6:1:149517037:1 127749305 ID48203 U +
TGCTTAGCAAAGTCTAGACATTGCCTTAGC
>6 dna:chromosome chromosome:NCBIM37:6:1:149517037:1 127749309 ID17801 U +
TAGCAAAGTCTAGACATTGCCTTAGCC
>6 dna:chromosome chromosome:NCBIM37:6:1:149517037:1 127749319 ID16908 U +
TAGACATTGCCTTAGCCCAGGAGTCA
>6 dna:chromosome chromosome:NCBIM37:6:1:149517037:1 127749319 ID16909 U +
TAGACATTGCCTTAGCCCAGGAGTCAAAAC
>6 dna:chromosome chromosome:NCBIM37:6:1:149517037:1 127749321 ID4182 U +
GACATTGCCTTAGCCCAGGAGTCAAAAC
>6 dna:chromosome chromosome:NCBIM37:6:1:149517037:1 127749326 ID46492 U +
TGCCTTAGCCCAGGAGTCAAAACAATTCA
>6 dna:chromosome chromosome:NCBIM37:6:1:149517037:1 127749331 ID18352 U +
TAGCCCAGGAGTCAAAACAATTCAGGTC
>6 dna:chromosome chromosome:NCBIM37:6:1:149517037:1 127749331 ID18353 U +
TAGCCCAGGAGTCAAAACAATTCAGGTCTT
>6 dna:chromosome chromosome:NCBIM37:6:1:149517037:1 127749338 ID5465 U +
GGAGTCAAAACAATTCAGGTCTTTC
>6 dna:chromosome chromosome:NCBIM37:6:1:149517037:1 127749342 ID24117 U +
TCAAAACAATTCAGGTCTTTCTTGGGAGG
>6 dna:chromosome chromosome:NCBIM37:6:1:149517037:1 127749342 ID24118 U +
TCAAAACAATTCAGGTCTTTCTTGGGAGGC
>6 dna:chromosome chromosome:NCBIM37:6:1:149517037:1 127749343 ID1655 U +
CAAAACAATTCAGGTCTTTCTTGGGAGGCC
>6 dna:chromosome chromosome:NCBIM37:6:1:149517037:1 127749385 ID18354 U +
TAGCCCAGGGTGTCATCTGAAGCCTCTC
>6 dna:chromosome chromosome:NCBIM37:6:1:149517037:1 127749445 ID25001 U +
TCACAGCATGAAAACTGGGATGTCTGCAC
>6 dna:chromosome chromosome:NCBIM37:6:1:149517037:1 127749453 ID33490 U +
TGAAAACTGGGATGTCTGCACACTC
>6 dna:chromosome chromosome:NCBIM37:6:1:149517037:1 127749453 ID33491 U +
TGAAAACTGGGATGTCTGCACACTCACTC
>6 dna:chromosome chromosome:NCBIM37:6:1:149517037:1 127749453 ID33492 U +
TGAAAACTGGGATGTCTGCACACTCACTCT
>6 dna:chromosome chromosome:NCBIM37:6:1:149517037:1 127749460 ID53711 U +
TGGGATGTCTGCACACTCACTCTTACAAAGC
>6 dna:chromosome chromosome:NCBIM37:6:1:149517037:1 127749472 ID1130 U -
AGCTTTGTAAGAGTGAGTGT
>6 dna:chromosome chromosome:NCBIM37:6:1:149517037:1 127749483 ID11950 U +
TACAAAGCTCACTCATCTACTGACAGATG
>6 dna:chromosome chromosome:NCBIM37:6:1:149517037:1 127749611 ID28466 U +
TCCCATGAAAACCCTATTTCTGTGGCCCTC
>6 dna:chromosome chromosome:NCBIM37:6:1:149517037:1 127749616 ID33442 U +
TGAAAACCCTATTTCTGTGGCCCTCA
>6 dna:chromosome chromosome:NCBIM37:6:1:149517037:1 127749616 ID33443 U +
TGAAAACCCTATTTCTGTGGCCCTCATGC
>6 dna:chromosome chromosome:NCBIM37:6:1:149517037:1 127749616 ID33444 U +
TGAAAACCCTATTTCTGTGGCCCTCATGCT
>6 dna:chromosome chromosome:NCBIM37:6:1:149517037:1 127749625 ID23936 U +
TATTTCTGTGGCCCTCATGCTGTTAAAGCGGC
>6 dna:chromosome chromosome:NCBIM37:6:1:149517037:1 127749642 ID48091 U +
TGCTGTTAAAGCGGCCCTGCCAGGAGAGC
>6 dna:chromosome chromosome:NCBIM37:6:1:149517037:1 127749748 ID66246 U +
TTCTTTTGTTTGCCTCCTTTCCCTGCTGG
>6 dna:chromosome chromosome:NCBIM37:6:1:149517037:1 127749808 ID69038 U +
TTTTTTTTCCTTCTTGTACAATCCTTGGA
>6 dna:chromosome chromosome:NCBIM37:6:1:149517037:1 127749844 ID52055 U +
TGGCCATTTTGGGTGTTTCAGTCCCTTCT
>6 dna:chromosome chromosome:NCBIM37:6:1:149517037:1 127749844 ID52056 U +
TGGCCATTTTGGGTGTTTCAGTCCCTTCTC
>6 dna:chromosome chromosome:NCBIM37:6:1:149517037:1 127749850 ID68972 U +
TTTTGGGTGTTTCAGTCCCTTCTCAGCTGG
>6 dna:chromosome chromosome:NCBIM37:6:1:149517037:1 127749850 ID68973 U +
TTTTGGGTGTTTCAGTCCCTTCTCAGCTGGTC
>6 dna:chromosome chromosome:NCBIM37:6:1:149517037:1 127749853 ID54822 U +
TGGGTGTTTCAGTCCCTTCTCAGCTGGTC
>6 dna:chromosome chromosome:NCBIM37:6:1:149517037:1 127749853 ID54823 U +
TGGGTGTTTCAGTCCCTTCTCAGCTGGTCC
>6 dna:chromosome chromosome:NCBIM37:6:1:149517037:1 127749869 ID65948 U +
TTCTCAGCTGGTCCTCACTGCTACTA
>6 dna:chromosome chromosome:NCBIM37:6:1:149517037:1 127749883 ID25377 U +
TCACTGCTACTATATCTCCTGGGGA
>6 dna:chromosome chromosome:NCBIM37:6:1:149517037:1 127749883 ID25378 U +
TCACTGCTACTATATCTCCTGGGGATG
>6 dna:chromosome chromosome:NCBIM37:6:1:149517037:1 127749883 ID25379 U +
TCACTGCTACTATATCTCCTGGGGATGGG
>6 dna:chromosome chromosome:NCBIM37:6:1:149517037:1 127749887 ID47131 U +
TGCTACTATATCTCCTGGGGATGGGTGG
>6 dna:chromosome chromosome:NCBIM37:6:1:149517037:1 127749890 ID15060 U +
TACTATATCTCCTGGGGATGGGTGGATGC
>6 dna:chromosome chromosome:NCBIM37:6:1:149517037:1 127749908 ID54714 U +
TGGGTGGATGCGTACAGCCCCATTCTGCA
>6 dna:chromosome chromosome:NCBIM37:6:1:149517037:1 127749908 ID54715 U +
TGGGTGGATGCGTACAGCCCCATTCTGCAGC
>6 dna:chromosome chromosome:NCBIM37:6:1:149517037:1 127749933 ID44026 U +
TGCAGCCTTCTCTCCAAGGCGCCTTCC
>6 dna:chromosome chromosome:NCBIM37:6:1:149517037:1 127749943 ID31819 U +
TCTCCAAGGCGCCTTCCTGACC
>6 dna:chromosome chromosome:NCBIM37:6:1:149517037:1 127749943 ID31820 U +
TCTCCAAGGCGCCTTCCTGACCCCCTTCA
>6 dna:chromosome chromosome:NCBIM37:6:1:149517037:1 127749943 ID31821 U +
TCTCCAAGGCGCCTTCCTGACCCCCTTCACT
>6 dna:chromosome chromosome:NCBIM37:6:1:149517037:1 127749945 ID26976 U +
TCCAAGGCGCCTTCCTGACCCCCTTCACTT
>6 dna:chromosome chromosome:NCBIM37:6:1:149517037:1 127749945 ID26977 U +
TCCAAGGCGCCTTCCTGACCCCCTTCACTTG
>6 dna:chromosome chromosome:NCBIM37:6:1:149517037:1 127750012 ID28923 U +
TCCCTTGCTTTTGGTGTTCACTTACAT
>6 dna:chromosome chromosome:NCBIM37:6:1:149517037:1 127750012 ID28924 U +
TCCCTTGCTTTTGGTGTTCACTTACATATC
>6 dna:chromosome chromosome:NCBIM37:6:1:149517037:1 127750017 ID48686 U +
TGCTTTTGGTGTTCACTTACATATCAGG
>6 dna:chromosome chromosome:NCBIM37:6:1:149517037:1 127750017 ID48687 U +
TGCTTTTGGTGTTCACTTACATATCAGGG
>6 dna:chromosome chromosome:NCBIM37:6:1:149517037:1 127750017 ID48688 U +
TGCTTTTGGTGTTCACTTACATATCAGGGT
>6 dna:chromosome chromosome:NCBIM37:6:1:149517037:1 127750017 ID48689 U +
TGCTTTTGGTGTTCACTTACATATCAGGGTC
>6 dna:chromosome chromosome:NCBIM37:6:1:149517037:1 127750022 ID67606 U +
TTGGTGTTCACTTACATATCAGGGTCACCC
>6 dna:chromosome chromosome:NCBIM37:6:1:149517037:1 127750023 ID56392 U +
TGGTGTTCACTTACATATCAGGGTCA
>6 dna:chromosome chromosome:NCBIM37:6:1:149517037:1 127750023 ID56393 U +
TGGTGTTCACTTACATATCAGGGTCACC
>6 dna:chromosome chromosome:NCBIM37:6:1:149517037:1 127750023 ID56394 U +
TGGTGTTCACTTACATATCAGGGTCACCC
>6 dna:chromosome chromosome:NCBIM37:6:1:149517037:1 127750023 ID56396 U +
TGGTGTTCACTTACATATCAGGGTCACCCC
>6 dna:chromosome chromosome:NCBIM37:6:1:149517037:1 127750033 ID63928 U +
TTACATATCAGGGTCACCCCCTTGCTTTT
>6 dna:chromosome chromosome:NCBIM37:6:1:149517037:1 127750034 ID13248 U +
TACATATCAGGGTCACCCCCTTGCTTTTAGT
>6 dna:chromosome chromosome:NCBIM37:6:1:149517037:1 127750040 ID25898 U +
TCAGGGTCACCCCCTTGCTTTTAGTGTTC
>6 dna:chromosome chromosome:NCBIM37:6:1:149517037:1 127750055 ID48652 U +
TGCTTTTAGTGTTCACTGTATCCAGGGTC
>6 dna:chromosome chromosome:NCBIM37:6:1:149517037:1 127750095 ID33077 U +
TCTTGATGTTCACTGTATCGAGGCCGATC
>6 dna:chromosome chromosome:NCBIM37:6:1:149517037:1 127750095 ID33078 U +
TCTTGATGTTCACTGTATCGAGGCCGATCC
>6 dna:chromosome chromosome:NCBIM37:6:1:149517037:1 127750097 ID66663 U +
TTGATGTTCACTGTATCGAGGCCGATC
>6 dna:chromosome chromosome:NCBIM37:6:1:149517037:1 127750097 ID66664 U +
TTGATGTTCACTGTATCGAGGCCGATCCT
>6 dna:chromosome chromosome:NCBIM37:6:1:149517037:1 127750097 ID66665 U +
TTGATGTTCACTGTATCGAGGCCGATCCTC
>6 dna:chromosome chromosome:NCBIM37:6:1:149517037:1 127750098 ID42017 U +
TGATGTTCACTGTATCGAGGCCGATC
>6 dna:chromosome chromosome:NCBIM37:6:1:149517037:1 127750098 ID42018 U +
TGATGTTCACTGTATCGAGGCCGATCC
>6 dna:chromosome chromosome:NCBIM37:6:1:149517037:1 127750098 ID42019 U +
TGATGTTCACTGTATCGAGGCCGATCCTCTT
>6 dna:chromosome chromosome:NCBIM37:6:1:149517037:1 127750102 ID4752 U -
GCAAGAGGATCGGCCTCGATACAGTGAAC
>6 dna:chromosome chromosome:NCBIM37:6:1:149517037:1 127750128 ID47691 U +
TGCTCTTGGGCTTTACCTCGTCAGGCTAAC
>6 dna:chromosome chromosome:NCBIM37:6:1:149517037:1 127750134 ID54268 U +
TGGGCTTTACCTCGTCAGGCTAACTC
>6 dna:chromosome chromosome:NCBIM37:6:1:149517037:1 127750134 ID54269 U +
TGGGCTTTACCTCGTCAGGCTAACTCAAA
>6 dna:chromosome chromosome:NCBIM37:6:1:149517037:1 127750140 ID63988 U +
TTACCTCGTCAGGCTAACTCAAAAGG
>6 dna:chromosome chromosome:NCBIM37:6:1:149517037:1 127750140 ID63989 U +
TTACCTCGTCAGGCTAACTCAAAAGGATGG
>6 dna:chromosome chromosome:NCBIM37:6:1:149517037:1 127750141 ID14333 U +
TACCTCGTCAGGCTAACTCAAAAGGATGG
>6 dna:chromosome chromosome:NCBIM37:6:1:149517037:1 127750141 ID14334 U +
TACCTCGTCAGGCTAACTCAAAAGGATGGA
>6 dna:chromosome chromosome:NCBIM37:6:1:149517037:1 127750141 ID14335 U +
TACCTCGTCAGGCTAACTCAAAAGGATGGAC
>6 dna:chromosome chromosome:NCBIM37:6:1:149517037:1 127750145 ID30901 U +
TCGTCAGGCTAACTCAAAAGGATGGACCGC
>6 dna:chromosome chromosome:NCBIM37:6:1:149517037:1 127750151 ID5657 U +
GGCTAACTCAAAAGGATGGACCGCGC
>6 dna:chromosome chromosome:NCBIM37:6:1:149517037:1 127750154 ID9154 U +
TAACTCAAAAGGATGGACCGCGCGGCCAGT
>6 dna:chromosome chromosome:NCBIM37:6:1:149517037:1 127750187 ID19857 U +
TAGGGAAAACACTGAGTTGGATCCT
>6 dna:chromosome chromosome:NCBIM37:6:1:149517037:1 127750187 ID19858 U +
TAGGGAAAACACTGAGTTGGATCCTGAGC
>6 dna:chromosome chromosome:NCBIM37:6:1:149517037:1 127750245 ID45928 U +
TGCCCTCACGGACTAACAATTATATATGGG
>6 dna:chromosome chromosome:NCBIM37:6:1:149517037:1 127750258 ID8459 U +
TAACAATTATATATGGGAACAGATCTTTGC
>6 dna:chromosome chromosome:NCBIM37:6:1:149517037:1 127750264 ID64320 U +
TTATATATGGGAACAGATCTTTGCACTTGG
>6 dna:chromosome chromosome:NCBIM37:6:1:149517037:1 127750264 ID64321 U +
TTATATATGGGAACAGATCTTTGCACTTGGT
>6 dna:chromosome chromosome:NCBIM37:6:1:149517037:1 127750290 ID67667 U +
TTGGTTTCAGCTTTCTGGCATTTCCCAAG
>6 dna:chromosome chromosome:NCBIM37:6:1:149517037:1 127750312 ID28167 U +
TCCCAAGGCTCTGCTGAAAACAGTGTGGA
>6 dna:chromosome chromosome:NCBIM37:6:1:149517037:1 127750323 ID47706 U +
TGCTGAAAACAGTGTGGATGGCAAAC
>6 dna:chromosome chromosome:NCBIM37:6:1:149517037:1 127750326 ID33425 U +
TGAAAACAGTGTGGATGGCAAACTTTGGA
>6 dna:chromosome chromosome:NCBIM37:6:1:149517037:1 127750341 ID51309 U +
TGGCAAACTTTGGAGATTTTCGAGTG
>6 dna:chromosome chromosome:NCBIM37:6:1:149517037:1 127750341 ID51310 U +
TGGCAAACTTTGGAGATTTTCGAGTGTC
>6 dna:chromosome chromosome:NCBIM37:6:1:149517037:1 127750341 ID51311 U +
TGGCAAACTTTGGAGATTTTCGAGTGTCC
>6 dna:chromosome chromosome:NCBIM37:6:1:149517037:1 127750392 ID5543 U +
GGCACAATCGTTAAATGGTTAGATCTTTGGTC
>6 dna:chromosome chromosome:NCBIM37:6:1:149517037:1 127750393 ID4777 U +
GCACAATCGTTAAATGGTTAGATCTTTGGT
>6 dna:chromosome chromosome:NCBIM37:6:1:149517037:1 127750399 ID30931 U +
TCGTTAAATGGTTAGATCTTTGGTCACCCC
>6 dna:chromosome chromosome:NCBIM37:6:1:149517037:1 127750430 ID7208 U +
TAAAATGTCCAGGACATTTCACTGAGGGA
>6 dna:chromosome chromosome:NCBIM37:6:1:149517037:1 127750430 ID7209 U +
TAAAATGTCCAGGACATTTCACTGAGGGAC
>6 dna:chromosome chromosome:NCBIM37:6:1:149517037:1 127750609 ID31461 U +
TCTAGCTCGTGCTCTACACTGGGACC
>6 dna:chromosome chromosome:NCBIM37:6:1:149517037:1 127750646 ID11614 U +
TAATTCTTCTTCACTGTAAGACAGGCAGGC
>6 dna:chromosome chromosome:NCBIM37:6:1:149517037:1 127750690 ID26589 U +
TCATTTTACAAATGAGGAACTAGGCTC
>6 dna:chromosome chromosome:NCBIM37:6:1:149517037:1 127750690 ID26590 U +
TCATTTTACAAATGAGGAACTAGGCTCA
>6 dna:chromosome chromosome:NCBIM37:6:1:149517037:1 127750690 ID26591 U +
TCATTTTACAAATGAGGAACTAGGCTCAG
>6 dna:chromosome chromosome:NCBIM37:6:1:149517037:1 127750690 ID26592 U +
TCATTTTACAAATGAGGAACTAGGCTCAGG
>6 dna:chromosome chromosome:NCBIM37:6:1:149517037:1 127750690 ID26593 U +
TCATTTTACAAATGAGGAACTAGGCTCAGGG
>6 dna:chromosome chromosome:NCBIM37:6:1:149517037:1 127750691 ID2572 U +
CATTTTACAAATGAGGAACTAGGCTCAGG
>6 dna:chromosome chromosome:NCBIM37:6:1:149517037:1 127750734 ID30457 U +
TCCTTTATGTCACAAAGCTAACAAGAGACAG
>6 dna:chromosome chromosome:NCBIM37:6:1:149517037:1 127750737 ID68314 U +
TTTATGTCACAAAGCTAACAAGAGACAGAC
>6 dna:chromosome chromosome:NCBIM37:6:1:149517037:1 127750737 ID68315 U +
TTTATGTCACAAAGCTAACAAGAGACAGACC
>6 dna:chromosome chromosome:NCBIM37:6:1:149517037:1 127750741 ID58098 U +
TGTCACAAAGCTAACAAGAGACAGACCTGG
>6 dna:chromosome chromosome:NCBIM37:6:1:149517037:1 127750768 ID50244 U +
TGGACTAGGAAATTGGACCAATGGACT
>6 dna:chromosome chromosome:NCBIM37:6:1:149517037:1 127750768 ID50245 U +
TGGACTAGGAAATTGGACCAATGGACTC
>6 dna:chromosome chromosome:NCBIM37:6:1:149517037:1 127750768 ID50246 U +
TGGACTAGGAAATTGGACCAATGGACTCAAA
>6 dna:chromosome chromosome:NCBIM37:6:1:149517037:1 127750773 ID18927 U +
TAGGAAATTGGACCAATGG
>6 dna:chromosome chromosome:NCBIM37:6:1:149517037:1 127750773 ID18928 U +
TAGGAAATTGGACCAATGGACTCAAAGG
>6 dna:chromosome chromosome:NCBIM37:6:1:149517037:1 127750773 ID18929 U +
TAGGAAATTGGACCAATGGACTCAAAGGT
>6 dna:chromosome chromosome:NCBIM37:6:1:149517037:1 127750773 ID18930 U +
TAGGAAATTGGACCAATGGACTCAAAGGTT
>6 dna:chromosome chromosome:NCBIM37:6:1:149517037:1 127750783 ID645 U -
ACCTTTGAGTCCATTGGTC
>6 dna:chromosome chromosome:NCBIM37:6:1:149517037:1 127750805 ID60781 U +
TGTTCCTTTATTCCCTTACGTACTAATCACTA
>6 dna:chromosome chromosome:NCBIM37:6:1:149517037:1 127750815 ID65429 U +
TTCCCTTACGTACTAATCACTATCCATC
>6 dna:chromosome chromosome:NCBIM37:6:1:149517037:1 127750815 ID65430 U +
TTCCCTTACGTACTAATCACTATCCATCCC
>6 dna:chromosome chromosome:NCBIM37:6:1:149517037:1 127750816 ID28875 U +
TCCCTTACGTACTAATCACTATCCATCCC
>6 dna:chromosome chromosome:NCBIM37:6:1:149517037:1 127750867 ID5542 U +
GGCACAAACAGCCTAGGCTGATCACCTGTTC
>6 dna:chromosome chromosome:NCBIM37:6:1:149517037:1 127750880 ID19814 U +
TAGGCTGATCACCTGTTCTCATAAAGGTTT
>6 dna:chromosome chromosome:NCBIM37:6:1:149517037:1 127750880 ID19815 U +
TAGGCTGATCACCTGTTCTCATAAAGGTTTA
>6 dna:chromosome chromosome:NCBIM37:6:1:149517037:1 127750885 ID41244 U +
TGATCACCTGTTCTCATAAAGGTTTACATTC
>6 dna:chromosome chromosome:NCBIM37:6:1:149517037:1 127750901 ID7885 U +
TAAAGGTTTACATTCTCATGTGTTTAGTAG
>6 dna:chromosome chromosome:NCBIM37:6:1:149517037:1 127750901 ID7886 U +
TAAAGGTTTACATTCTCATGTGTTTAGTAGA
>6 dna:chromosome chromosome:NCBIM37:6:1:149517037:1 127750919 ID60339 U +
TGTGTTTAGTAGAACTTCTGACTGTTCCTC
>6 dna:chromosome chromosome:NCBIM37:6:1:149517037:1 127750925 ID20623 U +
TAGTAGAACTTCTGACTGTTCCTCTTCGT
>6 dna:chromosome chromosome:NCBIM37:6:1:149517037:1 127750928 ID16385 U +
TAGAACTTCTGACTGTTCCTCTTCGTTCCT
>6 dna:chromosome chromosome:NCBIM37:6:1:149517037:1 127750937 ID37798 U +
TGACTGTTCCTCTTCGTTCCTCCTGTC
>6 dna:chromosome chromosome:NCBIM37:6:1:149517037:1 127750974 ID7805 U +
TAAAGGAGCAATTAAGGGAAGATAAGAGA
>6 dna:chromosome chromosome:NCBIM37:6:1:149517037:1 127751007 ID19682 U +
TAGGCATAACTCTACCTTCCCTTTGGCAG
>6 dna:chromosome chromosome:NCBIM37:6:1:149517037:1 127751007 ID19683 U +
TAGGCATAACTCTACCTTCCCTTTGGCAGA
>6 dna:chromosome chromosome:NCBIM37:6:1:149517037:1 127751013 ID9184 U +
TAACTCTACCTTCCCTTTGGCAGACA
>6 dna:chromosome chromosome:NCBIM37:6:1:149517037:1 127751024 ID28946 U +
TCCCTTTGGCAGACAAAGGATGCTGCA
>6 dna:chromosome chromosome:NCBIM37:6:1:149517037:1 127751077 ID52006 U +
TGGCCAGCTATATACTCAGGACAGAGCTTGG
>6 dna:chromosome chromosome:NCBIM37:6:1:149517037:1 127751085 ID21973 U +
TATATACTCAGGACAGAGCTTGGTGACCA
>6 dna:chromosome chromosome:NCBIM37:6:1:149517037:1 127751085 ID21974 U +
TATATACTCAGGACAGAGCTTGGTGACCAGG
>6 dna:chromosome chromosome:NCBIM37:6:1:149517037:1 127751087 ID21834 U +
TATACTCAGGACAGAGCTTGGTGACC
>6 dna:chromosome chromosome:NCBIM37:6:1:149517037:1 127751089 ID15179 U +
TACTCAGGACAGAGCTTGGTGACCAGGC
>6 dna:chromosome chromosome:NCBIM37:6:1:149517037:1 127751136 ID32680 U +
TCTGTGAAAATAGGTGGTGGGAAG
>6 dna:chromosome chromosome:NCBIM37:6:1:149517037:1 127751210 ID45430 U +
TGCCAGGCATGTATAATATAGATGACG
>6 dna:chromosome chromosome:NCBIM37:6:1:149517037:1 127751210 ID45431 U +
TGCCAGGCATGTATAATATAGATGACGT
>6 dna:chromosome chromosome:NCBIM37:6:1:149517037:1 127751210 ID45432 U +
TGCCAGGCATGTATAATATAGATGACGTA
>6 dna:chromosome chromosome:NCBIM37:6:1:149517037:1 127751228 ID17544 U +
TAGATGACGTAGTCTTCCTCCAAAGTCA
>6 dna:chromosome chromosome:NCBIM37:6:1:149517037:1 127751246 ID26767 U +
TCCAAAGTCAAGGTGGAACAGAGAGAAA
>6 dna:chromosome chromosome:NCBIM37:6:1:149517037:1 127751325 ID37265 U +
TGACCCAAAATGAGCTTCAAACCATGCTT
>6 dna:chromosome chromosome:NCBIM37:6:1:149517037:1 127751335 ID39586 U +
TGAGCTTCAAACCATGCTTGTTGCCTGAGC
>6 dna:chromosome chromosome:NCBIM37:6:1:149517037:1 127751349 ID48493 U +
TGCTTGTTGCCTGAGCTGACTGACGA
>6 dna:chromosome chromosome:NCBIM37:6:1:149517037:1 127751349 ID48494 U +
TGCTTGTTGCCTGAGCTGACTGACGAC
>6 dna:chromosome chromosome:NCBIM37:6:1:149517037:1 127751515 ID1529 U +
ATGCTTTGTACCCTGTGACACCAC
>6 dna:chromosome chromosome:NCBIM37:6:1:149517037:1 127751515 ID1530 U +
ATGCTTTGTACCCTGTGACACCACCA
>6 dna:chromosome chromosome:NCBIM37:6:1:149517037:1 127751559 ID65873 U +
TTCTAGTAGGCAGCTGGCATCTACGC
>6 dna:chromosome chromosome:NCBIM37:6:1:149517037:1 127751580 ID14672 U +
TACGCAAGCCACCTTGTGACCACCCAGC
>6 dna:chromosome chromosome:NCBIM37:6:1:149517037:1 127751593 ID67874 U +
TTGTGACCACCCAGCAGAGTGACTGTGCC
>6 dna:chromosome chromosome:NCBIM37:6:1:149517037:1 127751594 ID59031 U +
TGTGACCACCCAGCAGAGTGACTGTGC
>6 dna:chromosome chromosome:NCBIM37:6:1:149517037:1 127751594 ID59032 U +
TGTGACCACCCAGCAGAGTGACTGTGCC
>6 dna:chromosome chromosome:NCBIM37:6:1:149517037:1 127751596 ID37179 U +
TGACCACCCAGCAGAGTGACTGTGC
>6 dna:chromosome chromosome:NCBIM37:6:1:149517037:1 127751596 ID37180 U +
TGACCACCCAGCAGAGTGACTGTGCCAGAG
>6 dna:chromosome chromosome:NCBIM37:6:1:149517037:1 127751658 ID32867 U +
TCTTAGGAAACTGCACACTGAGACCCAGC
>6 dna:chromosome chromosome:NCBIM37:6:1:149517037:1 127751661 ID18873 U +
TAGGAAACTGCACACTGAGACCCAGC
>6 dna:chromosome chromosome:NCBIM37:6:1:149517037:1 127751661 ID18874 U +
TAGGAAACTGCACACTGAGACCCAGCAGAG
>6 dna:chromosome chromosome:NCBIM37:6:1:149517037:1 127751663 ID5302 U +
GGAAACTGCACACTGAGACCCAGC
>6 dna:chromosome chromosome:NCBIM37:6:1:149517037:1 127751693 ID4711 U +
GCAAAACCAAAGACAAGAGGTGTCCGGTGGG
>6 dna:chromosome chromosome:NCBIM37:6:1:149517037:1 127751737 ID5786 U +
GGGGTTTAAAGGCCAACGAGATGACCATGC
>6 dna:chromosome chromosome:NCBIM37:6:1:149517037:1 127751737 ID5787 U +
GGGGTTTAAAGGCCAACGAGATGACCATGCT
>6 dna:chromosome chromosome:NCBIM37:6:1:149517037:1 127751738 ID5816 U +
GGGTTTAAAGGCCAACGAGATGACCATGC
>6 dna:chromosome chromosome:NCBIM37:6:1:149517037:1 127751743 ID7820 U +
TAAAGGCCAACGAGATGACCATGCTG
>6 dna:chromosome chromosome:NCBIM37:6:1:149517037:1 127751743 ID7821 U +
TAAAGGCCAACGAGATGACCATGCTGACAGC
>6 dna:chromosome chromosome:NCBIM37:6:1:149517037:1 127751830 ID40024 U +
TGAGGTTCCCGCTTGAATTTCCTTGT
>6 dna:chromosome chromosome:NCBIM37:6:1:149517037:1 127751917 ID59324 U +
TGTGATACTAGAGAAGGTCCCAGTGA
>6 dna:chromosome chromosome:NCBIM37:6:1:149517037:1 127751922 ID14992 U +
TACTAGAGAAGGTCCCAGTGAGTAGCTGTA
>6 dna:chromosome chromosome:NCBIM37:6:1:149517037:1 127751971 ID22705 U +
TATGAAGTGACAAAGACAGACCTCCA
>6 dna:chromosome chromosome:NCBIM37:6:1:149517037:1 127752034 ID17609 U +
TAGATGGAACAGGTGCAGAAGGACAGA
>6 dna:chromosome chromosome:NCBIM37:6:1:149517037:1 127752091 ID51896 U +
TGGCCAAATCAGAACTCAAACTAGCGTGGCC
>6 dna:chromosome chromosome:NCBIM37:6:1:149517037:1 127752099 ID25533 U +
TCAGAACTCAAACTAGCGTGGCCC
>6 dna:chromosome chromosome:NCBIM37:6:1:149517037:1 127752102 ID3939 U +
GAACTCAAACTAGCGTGGCCCTAGCCA
>6 dna:chromosome chromosome:NCBIM37:6:1:149517037:1 127752106 ID24224 U +
TCAAACTAGCGTGGCCCTAGCCAAGAGGTGT
>6 dna:chromosome chromosome:NCBIM37:6:1:149517037:1 127752165 ID2022 U +
CACCATCCCGGAGATCAGAGCTTGC
>6 dna:chromosome chromosome:NCBIM37:6:1:149517037:1 127752198 ID44663 U +
TGCATTTGTGGAAACAAAGATTTCCCTGTGA
>6 dna:chromosome chromosome:NCBIM37:6:1:149517037:1 127752206 ID48835 U +
TGGAAACAAAGATTTCCCTGTGAGC
>6 dna:chromosome chromosome:NCBIM37:6:1:149517037:1 127752206 ID48836 U +
TGGAAACAAAGATTTCCCTGTGAGCTGGAC
>6 dna:chromosome chromosome:NCBIM37:6:1:149517037:1 127752331 ID68324 U +
TTTCAAAGTGATGCTGGAACGTGAAAC
>6 dna:chromosome chromosome:NCBIM37:6:1:149517037:1 127752452 ID3724 U +
CTTGAATTCAACAGGAGCTGACATGGGAGT
>6 dna:chromosome chromosome:NCBIM37:6:1:149517037:1 127752453 ID66455 U +
TTGAATTCAACAGGAGCTGACATGGGAGTC
>6 dna:chromosome chromosome:NCBIM37:6:1:149517037:1 127752454 ID36106 U +
TGAATTCAACAGGAGCTGACATGGGAGT
>6 dna:chromosome chromosome:NCBIM37:6:1:149517037:1 127752454 ID36107 U +
TGAATTCAACAGGAGCTGACATGGGAGTC
>6 dna:chromosome chromosome:NCBIM37:6:1:149517037:1 127752455 ID4060 U +
GAATTCAACAGGAGCTGACATGGGAGTCT
>6 dna:chromosome chromosome:NCBIM37:6:1:149517037:1 127752475 ID53480 U +
TGGGAGTCTAGACTCACAAGCATTCTCTAC
>6 dna:chromosome chromosome:NCBIM37:6:1:149517037:1 127752493 ID1024 U +
AGCATTCTCTACTGCCTACACTAACACT
>6 dna:chromosome chromosome:NCBIM37:6:1:149517037:1 127752505 ID46095 U +
TGCCTACACTAACACTCAGCAACATTTGCAA
>6 dna:chromosome chromosome:NCBIM37:6:1:149517037:1 127752514 ID8507 U +
TAACACTCAGCAACATTTGCAAATCTCTGC
>6 dna:chromosome chromosome:NCBIM37:6:1:149517037:1 127752531 ID42838 U +
TGCAAATCTCTGCGCTTAGAGTTTAGC
>6 dna:chromosome chromosome:NCBIM37:6:1:149517037:1 127752531 ID42839 U +
TGCAAATCTCTGCGCTTAGAGTTTAGCCA
>6 dna:chromosome chromosome:NCBIM37:6:1:149517037:1 127752531 ID42840 U +
TGCAAATCTCTGCGCTTAGAGTTTAGCCAC
>6 dna:chromosome chromosome:NCBIM37:6:1:149517037:1 127752531 ID42841 U +
TGCAAATCTCTGCGCTTAGAGTTTAGCCACT
>6 dna:chromosome chromosome:NCBIM37:6:1:149517037:1 127752677 ID48719 U +
TGGAAAAAAGTGATGACTTCCTCCTTACCC
>6 dna:chromosome chromosome:NCBIM37:6:1:149517037:1 127752709 ID38340 U +
TGAGAATCTCCCATTCCTCTTGATTGACGC
>6 dna:chromosome chromosome:NCBIM37:6:1:149517037:1 127752709 ID38341 U +
TGAGAATCTCCCATTCCTCTTGATTGACGCC
>6 dna:chromosome chromosome:NCBIM37:6:1:149517037:1 127752729 ID42275 U +
TGATTGACGCCTTAAATCCAAGGGGTTGCC
>6 dna:chromosome chromosome:NCBIM37:6:1:149517037:1 127752729 ID42276 U +
TGATTGACGCCTTAAATCCAAGGGGTTGCCA
>6 dna:chromosome chromosome:NCBIM37:6:1:149517037:1 127752813 ID40241 U +
TGAGTCTTGCTTTAAATCACCCTGAGGGC
>6 dna:chromosome chromosome:NCBIM37:6:1:149517037:1 127752845 ID21352 U +
TAGTTGTTCTGTTGTACAAGTTTGGAAG
>6 dna:chromosome chromosome:NCBIM37:6:1:149517037:1 127752845 ID21353 U +
TAGTTGTTCTGTTGTACAAGTTTGGAAGC
>6 dna:chromosome chromosome:NCBIM37:6:1:149517037:1 127752859 ID12380 U +
TACAAGTTTGGAAGCACTGAGCAGGCAGGT
>6 dna:chromosome chromosome:NCBIM37:6:1:149517037:1 127752876 ID39238 U +
TGAGCAGGCAGGTGTTTTATCTTCCATGG
>6 dna:chromosome chromosome:NCBIM37:6:1:149517037:1 127753057 ID60538 U +
TGTTAGACTGTCTTCTTTAAATACCTACCC
>6 dna:chromosome chromosome:NCBIM37:6:1:149517037:1 127753062 ID4301 U +
GACTGTCTTCTTTAAATACCTACCCCCAA
>6 dna:chromosome chromosome:NCBIM37:6:1:149517037:1 127753105 ID35573 U +
TGAAGTCTGCATCTTTACCATTTGGGG
>6 dna:chromosome chromosome:NCBIM37:6:1:149517037:1 127753112 ID44417 U +
TGCATCTTTACCATTTGGGGGACCTATC
>6 dna:chromosome chromosome:NCBIM37:6:1:149517037:1 127753141 ID19054 U +
TAGGAATCCCAGTTTAATAAGGCTGACTCCAC
>6 dna:chromosome chromosome:NCBIM37:6:1:149517037:1 127753154 ID63735 U +
TTAATAAGGCTGACTCCACAGGACTACATTCC
>6 dna:chromosome chromosome:NCBIM37:6:1:149517037:1 127753155 ID10787 U +
TAATAAGGCTGACTCCACAGGACTACATTC
>6 dna:chromosome chromosome:NCBIM37:6:1:149517037:1 127753158 ID10295 U +
TAAGGCTGACTCCACAGGACTACATTC
>6 dna:chromosome chromosome:NCBIM37:6:1:149517037:1 127753190 ID29934 U +
TCCTGAATGCAGGGAATCTAGAGCC
>6 dna:chromosome chromosome:NCBIM37:6:1:149517037:1 127753193 ID35951 U +
TGAATGCAGGGAATCTAGAGCCAAAACTAAGA
>6 dna:chromosome chromosome:NCBIM37:6:1:149517037:1 127753197 ID44082 U +
TGCAGGGAATCTAGAGCCAAAACTAAGA
>6 dna:chromosome chromosome:NCBIM37:6:1:149517037:1 127753213 ID2576 U +
CCAAAACTAAGACAGTGTGCTTCAAGGTAC
>6 dna:chromosome chromosome:NCBIM37:6:1:149517037:1 127753220 ID9615 U +
TAAGACAGTGTGCTTCAAGGTACAAGGC
>6 dna:chromosome chromosome:NCBIM37:6:1:149517037:1 127753248 ID44913 U +
TGCCAAGATGTGGGGTCCTTAGTTACC
>6 dna:chromosome chromosome:NCBIM37:6:1:149517037:1 127753248 ID44914 U +
TGCCAAGATGTGGGGTCCTTAGTTACCAG
>6 dna:chromosome chromosome:NCBIM37:6:1:149517037:1 127753258 ID54369 U +
TGGGGTCCTTAGTTACCAGTGCTGGA
>6 dna:chromosome chromosome:NCBIM37:6:1:149517037:1 127753267 ID21209 U +
TAGTTACCAGTGCTGGACATGGCTAGAA
>6 dna:chromosome chromosome:NCBIM37:6:1:149517037:1 127753309 ID20866 U +
TAGTCCTTACCACCATAGATGATTCTTAGC
>6 dna:chromosome chromosome:NCBIM37:6:1:149517037:1 127753312 ID30230 U +
TCCTTACCACCATAGATGATTCTTAGCCTG
>6 dna:chromosome chromosome:NCBIM37:6:1:149517037:1 127753362 ID19130 U +
TAGGACACGAAGTCTTGGATCCGTGTGG
>6 dna:chromosome chromosome:NCBIM37:6:1:149517037:1 127753422 ID6055 U +
GTCTCTGTTAGCTCACTTCTTTTCACGC
>6 dna:chromosome chromosome:NCBIM37:6:1:149517037:1 127753427 ID60561 U +
TGTTAGCTCACTTCTTTTCACGCCACTTG
>6 dna:chromosome chromosome:NCBIM37:6:1:149517037:1 127753427 ID60562 U +
TGTTAGCTCACTTCTTTTCACGCCACTTGC
>6 dna:chromosome chromosome:NCBIM37:6:1:149517037:1 127753430 ID18635 U +
TAGCTCACTTCTTTTCACGCCACTTGCTTC
>6 dna:chromosome chromosome:NCBIM37:6:1:149517037:1 127753460 ID64040 U +
TTACTTCTCTAAAGTTGTGAGCACCGAAC
>6 dna:chromosome chromosome:NCBIM37:6:1:149517037:1 127753461 ID15717 U +
TACTTCTCTAAAGTTGTGAGCACCGAAC
>6 dna:chromosome chromosome:NCBIM37:6:1:149517037:1 127753469 ID7960 U +
TAAAGTTGTGAGCACCGAACAAGAGGGC
>6 dna:chromosome chromosome:NCBIM37:6:1:149517037:1 127753491 ID4521 U +
GAGGGCTGGTGTTCCTATGACTGTTGCC
>6 dna:chromosome chromosome:NCBIM37:6:1:149517037:1 127753491 ID4522 U +
GAGGGCTGGTGTTCCTATGACTGTTGCCC
>6 dna:chromosome chromosome:NCBIM37:6:1:149517037:1 127753497 ID56401 U +
TGGTGTTCCTATGACTGTTGCCCGGGC
>6 dna:chromosome chromosome:NCBIM37:6:1:149517037:1 127753503 ID29597 U +
TCCTATGACTGTTGCCCGGGCAACACTGGC
>6 dna:chromosome chromosome:NCBIM37:6:1:149517037:1 127753503 ID29598 U +
TCCTATGACTGTTGCCCGGGCAACACTGGCT
>6 dna:chromosome chromosome:NCBIM37:6:1:149517037:1 127753551 ID39759 U +
TGAGGATAGACATTGGCTCACTTTTCCTGT
>6 dna:chromosome chromosome:NCBIM37:6:1:149517037:1 127753709 ID64038 U +
TTACTTAAACCATTTGTGCATGCCCACC
>6 dna:chromosome chromosome:NCBIM37:6:1:149517037:1 127753740 ID55719 U +
TGGTCTAATGGGCATAAAGTATTGCTG
>6 dna:chromosome chromosome:NCBIM37:6:1:149517037:1 127753940 ID15681 U +
TACTTATTGGTGAACTCATGATCTG
>6 dna:chromosome chromosome:NCBIM37:6:1:149517037:1 127753940 ID15682 U +
TACTTATTGGTGAACTCATGATCTGCTT
>6 dna:chromosome chromosome:NCBIM37:6:1:149517037:1 127753940 ID15683 U +
TACTTATTGGTGAACTCATGATCTGCTTGGT
>6 dna:chromosome chromosome:NCBIM37:6:1:149517037:1 127754106 ID55971 U +
TGGTGAGAACTAGGGTTAATATTTTTGGTGTT
>6 dna:chromosome chromosome:NCBIM37:6:1:149517037:1 127754243 ID31203 U +
TCTAAATGGTAAACTTAATCCTTTGGGTCC
>6 dna:chromosome chromosome:NCBIM37:6:1:149517037:1 127754489 ID49873 U +
TGGAATGCTGGCCCATCCTGGCCCCTGACA
>6 dna:chromosome chromosome:NCBIM37:6:1:149517037:1 127754536 ID44088 U +
TGCAGGGCTGAATAGAACTGGATTTTCTAT
>6 dna:chromosome chromosome:NCBIM37:6:1:149517037:1 127754852 ID47310 M +
TGCTATGATGAAACACTATGATCAAA
>6 dna:chromosome chromosome:NCBIM37:6:1:149517037:1 127754852 ID47311 M +
TGCTATGATGAAACACTATGATCAAAA
>6 dna:chromosome chromosome:NCBIM37:6:1:149517037:1 127754852 ID47312 U +
TGCTATGATGAAACACTATGATCAAAAAG
>6 dna:chromosome chromosome:NCBIM37:6:1:149517037:1 127754852 ID47313 U +
TGCTATGATGAAACACTATGATCAAAAAGC
>6 dna:chromosome chromosome:NCBIM37:6:1:149517037:1 127754852 ID47314 U +
TGCTATGATGAAACACTATGATCAAAAAGCA
>6 dna:chromosome chromosome:NCBIM37:6:1:149517037:1 127754852 ID47315 U +
TGCTATGATGAAACACTATGATCAAAAAGCAA
>6 dna:chromosome chromosome:NCBIM37:6:1:149517037:1 127754947 ID2176 U +
CAGAACAGGAACTCAAACAGGGCGGTA
>6 dna:chromosome chromosome:NCBIM37:6:1:149517037:1 127755050 ID48572 U +
TGCTTTCTTAAAAGAAACCAAGACCAC
>6 dna:chromosome chromosome:NCBIM37:6:1:149517037:1 127755050 ID48573 U +
TGCTTTCTTAAAAGAAACCAAGACCACCA
>6 dna:chromosome chromosome:NCBIM37:6:1:149517037:1 127755050 ID48574 U +
TGCTTTCTTAAAAGAAACCAAGACCACCAG
>6 dna:chromosome chromosome:NCBIM37:6:1:149517037:1 127755050 ID48575 U +
TGCTTTCTTAAAAGAAACCAAGACCACCAGC
>6 dna:chromosome chromosome:NCBIM37:6:1:149517037:1 127755050 ID48576 U +
TGCTTTCTTAAAAGAAACCAAGACCACCAGCC
>6 dna:chromosome chromosome:NCBIM37:6:1:149517037:1 127755103 ID54919 U +
TGGGTTGATCCATTTCCCATCAGTAACTAA
>6 dna:chromosome chromosome:NCBIM37:6:1:149517037:1 127755103 ID54920 U +
TGGGTTGATCCATTTCCCATCAGTAACTAAG
>6 dna:chromosome chromosome:NCBIM37:6:1:149517037:1 127755111 ID28054 U +
TCCATTTCCCATCAGTAACTAAGACTATGT
>6 dna:chromosome chromosome:NCBIM37:6:1:149517037:1 127755116 ID65391 U +
TTCCCATCAGTAACTAAGACTATGTATGCCT
>6 dna:chromosome chromosome:NCBIM37:6:1:149517037:1 127755117 ID28458 U +
TCCCATCAGTAACTAAGACTATGTATGCC
>6 dna:chromosome chromosome:NCBIM37:6:1:149517037:1 127755117 ID28459 U +
TCCCATCAGTAACTAAGACTATGTATGCCT
>6 dna:chromosome chromosome:NCBIM37:6:1:149517037:1 127755117 ID28460 U +
TCCCATCAGTAACTAAGACTATGTATGCCTT
>6 dna:chromosome chromosome:NCBIM37:6:1:149517037:1 127755122 ID25923 U +
TCAGTAACTAAGACTATGTATGCCTTGC
>6 dna:chromosome chromosome:NCBIM37:6:1:149517037:1 127755122 ID25924 U +
TCAGTAACTAAGACTATGTATGCCTTGCA
>6 dna:chromosome chromosome:NCBIM37:6:1:149517037:1 127755122 ID25925 U +
TCAGTAACTAAGACTATGTATGCCTTGCAGC
>6 dna:chromosome chromosome:NCBIM37:6:1:149517037:1 127755123 ID2436 U +
CAGTAACTAAGACTATGTATGCCTTGCAGC
>6 dna:chromosome chromosome:NCBIM37:6:1:149517037:1 127755125 ID5904 U +
GTAACTAAGACTATGTATGCCTTGCAGCC
>6 dna:chromosome chromosome:NCBIM37:6:1:149517037:1 127755126 ID9083 U +
TAACTAAGACTATGTATGCCTTGCAGCCT
>6 dna:chromosome chromosome:NCBIM37:6:1:149517037:1 127755130 ID9642 U +
TAAGACTATGTATGCCTTGCAGCCTGATC
>6 dna:chromosome chromosome:NCBIM37:6:1:149517037:1 127755130 ID9643 U +
TAAGACTATGTATGCCTTGCAGCCTGATCTTA
>6 dna:chromosome chromosome:NCBIM37:6:1:149517037:1 127755142 ID46558 U +
TGCCTTGCAGCCTGATCTTATGGAACC
>6 dna:chromosome chromosome:NCBIM37:6:1:149517037:1 127755157 ID32913 U +
TCTTATGGAACCAGTTTTCTCAACTGAGGGTC
>6 dna:chromosome chromosome:NCBIM37:6:1:149517037:1 127755191 ID28886 U +
TCCCTTCAGATAACTCTCTCTAGTGTGTGT
>6 dna:chromosome chromosome:NCBIM37:6:1:149517037:1 127755191 ID28887 U +
TCCCTTCAGATAACTCTCTCTAGTGTGTGTGT
>6 dna:chromosome chromosome:NCBIM37:6:1:149517037:1 127755195 ID64925 U +
TTCAGATAACTCTCTCTAGTGTGTGTGTC
>6 dna:chromosome chromosome:NCBIM37:6:1:149517037:1 127755196 ID25700 U +
TCAGATAACTCTCTCTAGTGTGTGT
>6 dna:chromosome chromosome:NCBIM37:6:1:149517037:1 127755196 ID25701 U +
TCAGATAACTCTCTCTAGTGTGTGTGTCTA
>6 dna:chromosome chromosome:NCBIM37:6:1:149517037:1 127755211 ID21163 U +
TAGTGTGTGTGTCTAGTTAACACAAGAGC
>6 dna:chromosome chromosome:NCBIM37:6:1:149517037:1 127755258 ID29684 U +
TCCTCAATGGCTTTCTTTAATTGGGAGTGA
>6 dna:chromosome chromosome:NCBIM37:6:1:149517037:1 127755271 ID33166 U +
TCTTTAATTGGGAGTGATAACTTCAAGGG
>6 dna:chromosome chromosome:NCBIM37:6:1:149517037:1 127755275 ID11677 U +
TAATTGGGAGTGATAACTTCAAGGGAC
>6 dna:chromosome chromosome:NCBIM37:6:1:149517037:1 127755275 ID11678 U +
TAATTGGGAGTGATAACTTCAAGGGACGA
>6 dna:chromosome chromosome:NCBIM37:6:1:149517037:1 127755279 ID53490 U +
TGGGAGTGATAACTTCAAGGGACGACACTA
>6 dna:chromosome chromosome:NCBIM37:6:1:149517037:1 127755307 ID18576 U +
TAGCTACTTTCACAGCAGTTGGGATG
>6 dna:chromosome chromosome:NCBIM37:6:1:149517037:1 127755307 ID18577 U +
TAGCTACTTTCACAGCAGTTGGGATGG
>6 dna:chromosome chromosome:NCBIM37:6:1:149517037:1 127755307 ID18578 U +
TAGCTACTTTCACAGCAGTTGGGATGGT
>6 dna:chromosome chromosome:NCBIM37:6:1:149517037:1 127755308 ID1085 U +
AGCTACTTTCACAGCAGTTGGGATGG
>6 dna:chromosome chromosome:NCBIM37:6:1:149517037:1 127755467 ID51938 U +
TGGCCAATCGCCTGTCAAGATTCCTGCAA
>6 dna:chromosome chromosome:NCBIM37:6:1:149517037:1 127755550 ID53468 U +
TGGGAGGTGATCTTGGAAATATAACTTTG
>6 dna:chromosome chromosome:NCBIM37:6:1:149517037:1 127755550 ID53469 U +
TGGGAGGTGATCTTGGAAATATAACTTTGA
>6 dna:chromosome chromosome:NCBIM37:6:1:149517037:1 127755652 ID47555 U +
TGCTCCAGTTTCCAGAACCAATTTGGTCAGA
>6 dna:chromosome chromosome:NCBIM37:6:1:149517037:1 127755689 ID35200 U +
TGAAGAGTTCTATTTATCCTTTCTACC
>6 dna:chromosome chromosome:NCBIM37:6:1:149517037:1 127755689 ID35201 U +
TGAAGAGTTCTATTTATCCTTTCTACCTGC
>6 dna:chromosome chromosome:NCBIM37:6:1:149517037:1 127755689 ID35202 U +
TGAAGAGTTCTATTTATCCTTTCTACCTGCC
>6 dna:chromosome chromosome:NCBIM37:6:1:149517037:1 127755739 ID12575 U +
TACACAATGTAATGTTTAATTAGGATTTA
>6 dna:chromosome chromosome:NCBIM37:6:1:149517037:1 127755759 ID19598 U +
TAGGATTTAATGCCTTTGTCAGATTTTGA
>6 dna:chromosome chromosome:NCBIM37:6:1:149517037:1 127755766 ID11347 U +
TAATGCCTTTGTCAGATTTTGAGACGC
>6 dna:chromosome chromosome:NCBIM37:6:1:149517037:1 127755766 ID11348 U +
TAATGCCTTTGTCAGATTTTGAGACGCTT
>6 dna:chromosome chromosome:NCBIM37:6:1:149517037:1 127755769 ID46616 U +
TGCCTTTGTCAGATTTTGAGACGCTTTG
>6 dna:chromosome chromosome:NCBIM37:6:1:149517037:1 127755769 ID46617 U +
TGCCTTTGTCAGATTTTGAGACGCTTTGA
>6 dna:chromosome chromosome:NCBIM37:6:1:149517037:1 127755769 ID46618 U +
TGCCTTTGTCAGATTTTGAGACGCTTTGAC
>6 dna:chromosome chromosome:NCBIM37:6:1:149517037:1 127755769 ID46619 U +
TGCCTTTGTCAGATTTTGAGACGCTTTGACT
>6 dna:chromosome chromosome:NCBIM37:6:1:149517037:1 127755774 ID67810 U +
TTGTCAGATTTTGAGACGCTTTGACTGTGA
>6 dna:chromosome chromosome:NCBIM37:6:1:149517037:1 127755775 ID58225 U +
TGTCAGATTTTGAGACGCTTTGACTGT
>6 dna:chromosome chromosome:NCBIM37:6:1:149517037:1 127755775 ID58226 U +
TGTCAGATTTTGAGACGCTTTGACTGTG
>6 dna:chromosome chromosome:NCBIM37:6:1:149517037:1 127755775 ID58227 U +
TGTCAGATTTTGAGACGCTTTGACTGTGA
>6 dna:chromosome chromosome:NCBIM37:6:1:149517037:1 127755777 ID25761 U +
TCAGATTTTGAGACGCTTTGACTGTGAAG
>6 dna:chromosome chromosome:NCBIM37:6:1:149517037:1 127755777 ID25762 U +
TCAGATTTTGAGACGCTTTGACTGTGAAGA
>6 dna:chromosome chromosome:NCBIM37:6:1:149517037:1 127755795 ID37791 U +
TGACTGTGAAGACTAGGCCATGGTCTGATC
>6 dna:chromosome chromosome:NCBIM37:6:1:149517037:1 127755801 ID35153 U +
TGAAGACTAGGCCATGGTCTGATCC
>6 dna:chromosome chromosome:NCBIM37:6:1:149517037:1 127755815 ID55760 U +
TGGTCTGATCCCAAAGTTAGGGGT
>6 dna:chromosome chromosome:NCBIM37:6:1:149517037:1 127755824 ID2769 U +
CCCAAAGTTAGGGGTAGCCCAAACCTAGGAAT
>6 dna:chromosome chromosome:NCBIM37:6:1:149517037:1 127755832 ID19944 U +
TAGGGGTAGCCCAAACCTAGGAATTCTTT
>6 dna:chromosome chromosome:NCBIM37:6:1:149517037:1 127755856 ID33215 U +
TCTTTCCTGAAGAAGTTTCCTAGTAACTGC
>6 dna:chromosome chromosome:NCBIM37:6:1:149517037:1 127755860 ID29917 U +
TCCTGAAGAAGTTTCCTAGTAACTGC
>6 dna:chromosome chromosome:NCBIM37:6:1:149517037:1 127755941 ID4717 U +
GCAAACATCAACAAATATTTACAGTTTAC
>6 dna:chromosome chromosome:NCBIM37:6:1:149517037:1 127755956 ID23843 U +
TATTTACAGTTTACAAATGGTGGGCCTGA
>6 dna:chromosome chromosome:NCBIM37:6:1:149517037:1 127755967 ID12051 U +
TACAAATGGTGGGCCTGATTTCGGGCAAG
>6 dna:chromosome chromosome:NCBIM37:6:1:149517037:1 127755967 ID12052 U +
TACAAATGGTGGGCCTGATTTCGGGCAAGT
>6 dna:chromosome chromosome:NCBIM37:6:1:149517037:1 127755967 ID12053 U +
TACAAATGGTGGGCCTGATTTCGGGCAAGTC
>6 dna:chromosome chromosome:NCBIM37:6:1:149517037:1 127755967 ID12054 U +
TACAAATGGTGGGCCTGATTTCGGGCAAGTCC
>6 dna:chromosome chromosome:NCBIM37:6:1:149517037:1 127756076 ID67203 U +
TTGGAGTTTATCCCTAGGGAAGGTGGCAT
>6 dna:chromosome chromosome:NCBIM37:6:1:149517037:1 127756090 ID19865 U +
TAGGGAAGGTGGCATATCTAGAAAAATGGT
>6 dna:chromosome chromosome:NCBIM37:6:1:149517037:1 127756108 ID15930 U +
TAGAAAAATGGTGTCTTTAATCAGACTTTC
>6 dna:chromosome chromosome:NCBIM37:6:1:149517037:1 127756110 ID3766 U +
GAAAAATGGTGTCTTTAATCAGACTTTCCA
>6 dna:chromosome chromosome:NCBIM37:6:1:149517037:1 127756173 ID39571 U +
TGAGCTGTTTTTATAGCCCCGAGGTGA
>6 dna:chromosome chromosome:NCBIM37:6:1:149517037:1 127756205 ID17619 U +
TAGATGGAGATGCATAACCAGTTGCCTTA
>6 dna:chromosome chromosome:NCBIM37:6:1:149517037:1 127756205 ID17620 U +
TAGATGGAGATGCATAACCAGTTGCCTTAAC
>6 dna:chromosome chromosome:NCBIM37:6:1:149517037:1 127756215 ID44221 U +
TGCATAACCAGTTGCCTTAACCAGACT
>6 dna:chromosome chromosome:NCBIM37:6:1:149517037:1 127756215 ID44222 U +
TGCATAACCAGTTGCCTTAACCAGACTCC
>6 dna:chromosome chromosome:NCBIM37:6:1:149517037:1 127756215 ID44223 U +
TGCATAACCAGTTGCCTTAACCAGACTCCC
>6 dna:chromosome chromosome:NCBIM37:6:1:149517037:1 127756282 ID66890 U +
TTGCCTGGGTGATCTGGTAAATGGGCTCT
>6 dna:chromosome chromosome:NCBIM37:6:1:149517037:1 127756287 ID54655 U +
TGGGTGATCTGGTAAATGGGCTCTGGCA
>6 dna:chromosome chromosome:NCBIM37:6:1:149517037:1 127756359 ID29929 U +
TCCTGAATGACCAAGTCAGTTGCTCTGTTG
>6 dna:chromosome chromosome:NCBIM37:6:1:149517037:1 127756362 ID35894 U +
TGAATGACCAAGTCAGTTGCTCTGTTGTT
>6 dna:chromosome chromosome:NCBIM37:6:1:149517037:1 127756434 ID43427 U +
TGCAATGGGCAATGGCCATCCTCTTGGGGA
>6 dna:chromosome chromosome:NCBIM37:6:1:149517037:1 127756534 ID29873 U +
TCCTCTTTCCATGTATGGCACACCACGG
>6 dna:chromosome chromosome:NCBIM37:6:1:149517037:1 127756540 ID65348 U +
TTCCATGTATGGCACACCACGGGCATGGGC
>6 dna:chromosome chromosome:NCBIM37:6:1:149517037:1 127756565 ID54236 U +
TGGGCTGTCGCTAAAGCTATGGTATC
>6 dna:chromosome chromosome:NCBIM37:6:1:149517037:1 127756565 ID54237 U +
TGGGCTGTCGCTAAAGCTATGGTATCTCA
>6 dna:chromosome chromosome:NCBIM37:6:1:149517037:1 127756565 ID54238 U +
TGGGCTGTCGCTAAAGCTATGGTATCTCAGT
>6 dna:chromosome chromosome:NCBIM37:6:1:149517037:1 127756570 ID58541 U +
TGTCGCTAAAGCTATGGTATCTCAGT
>6 dna:chromosome chromosome:NCBIM37:6:1:149517037:1 127756606 ID23741 U +
TATTGGAGTATATGGTGATACCCTTGTC
>6 dna:chromosome chromosome:NCBIM37:6:1:149517037:1 127756606 ID23742 U +
TATTGGAGTATATGGTGATACCCTTGTCTC
>6 dna:chromosome chromosome:NCBIM37:6:1:149517037:1 127756607 ID1637 U +
ATTGGAGTATATGGTGATACCCTTGTCTC
>6 dna:chromosome chromosome:NCBIM37:6:1:149517037:1 127756608 ID67183 U +
TTGGAGTATATGGTGATACCCTTGTC
>6 dna:chromosome chromosome:NCBIM37:6:1:149517037:1 127756608 ID67184 U +
TTGGAGTATATGGTGATACCCTTGTCTC
>6 dna:chromosome chromosome:NCBIM37:6:1:149517037:1 127756608 ID67185 U +
TTGGAGTATATGGTGATACCCTTGTCTCC
>6 dna:chromosome chromosome:NCBIM37:6:1:149517037:1 127756608 ID67186 U +
TTGGAGTATATGGTGATACCCTTGTCTCCC
>6 dna:chromosome chromosome:NCBIM37:6:1:149517037:1 127756609 ID50664 U +
TGGAGTATATGGTGATACCCTTGTC
>6 dna:chromosome chromosome:NCBIM37:6:1:149517037:1 127756618 ID56005 U +
TGGTGATACCCTTGTCTCCCCACCT
>6 dna:chromosome chromosome:NCBIM37:6:1:149517037:1 127756690 ID39530 U +
TGAGCTGAAGTTCCCCTGCGTAAAGATG
>6 dna:chromosome chromosome:NCBIM37:6:1:149517037:1 127756690 ID39531 U +
TGAGCTGAAGTTCCCCTGCGTAAAGATGGT
>6 dna:chromosome chromosome:NCBIM37:6:1:149517037:1 127756693 ID5180 U +
GCTGAAGTTCCCCTGCGTAAAGATGG
>6 dna:chromosome chromosome:NCBIM37:6:1:149517037:1 127756752 ID45736 U +
TGCCATTGCATACCTGATCCAGTCTTTG
>6 dna:chromosome chromosome:NCBIM37:6:1:149517037:1 127756769 ID27751 U +
TCCAGTCTTTGACAAAGCTGTTCCCATATGT
>6 dna:chromosome chromosome:NCBIM37:6:1:149517037:1 127756778 ID36267 U +
TGACAAAGCTGTTCCCATATGTGAGC
>6 dna:chromosome chromosome:NCBIM37:6:1:149517037:1 127756791 ID2830 U +
CCCATATGTGAGCAAATACCTCATCAGGT
>6 dna:chromosome chromosome:NCBIM37:6:1:149517037:1 127756792 ID2725 U +
CCATATGTGAGCAAATACCTCATCAGGTGT
>6 dna:chromosome chromosome:NCBIM37:6:1:149517037:1 127756795 ID23254 U +
TATGTGAGCAAATACCTCATCAGGTGTC
>6 dna:chromosome chromosome:NCBIM37:6:1:149517037:1 127756795 ID23255 U +
TATGTGAGCAAATACCTCATCAGGTGTCA
>6 dna:chromosome chromosome:NCBIM37:6:1:149517037:1 127756795 ID23256 U +
TATGTGAGCAAATACCTCATCAGGTGTCAC
>6 dna:chromosome chromosome:NCBIM37:6:1:149517037:1 127756797 ID59184 U +
TGTGAGCAAATACCTCATCAGGTGT
>6 dna:chromosome chromosome:NCBIM37:6:1:149517037:1 127756797 ID59185 U +
TGTGAGCAAATACCTCATCAGGTGTC
>6 dna:chromosome chromosome:NCBIM37:6:1:149517037:1 127756797 ID59186 U +
TGTGAGCAAATACCTCATCAGGTGTCA
>6 dna:chromosome chromosome:NCBIM37:6:1:149517037:1 127756797 ID59187 U +
TGTGAGCAAATACCTCATCAGGTGTCAC
>6 dna:chromosome chromosome:NCBIM37:6:1:149517037:1 127756797 ID59188 U +
TGTGAGCAAATACCTCATCAGGTGTCACT
>6 dna:chromosome chromosome:NCBIM37:6:1:149517037:1 127756799 ID39153 U +
TGAGCAAATACCTCATCAGGTGTCACTAAT
>6 dna:chromosome chromosome:NCBIM37:6:1:149517037:1 127756825 ID11407 U +
TAATGGGACATCAGTAAGATCAGGCC
>6 dna:chromosome chromosome:NCBIM37:6:1:149517037:1 127756828 ID53206 U +
TGGGACATCAGTAAGATCAGGCCAGATGG
>6 dna:chromosome chromosome:NCBIM37:6:1:149517037:1 127756828 ID53207 U +
TGGGACATCAGTAAGATCAGGCCAGATGGA
>6 dna:chromosome chromosome:NCBIM37:6:1:149517037:1 127756839 ID9838 U +
TAAGATCAGGCCAGATGGATTGGATTAGGT
>6 dna:chromosome chromosome:NCBIM37:6:1:149517037:1 127756848 ID4922 U +
GCCAGATGGATTGGATTAGGTCAGATACC
>6 dna:chromosome chromosome:NCBIM37:6:1:149517037:1 127756859 ID51134 U +
TGGATTAGGTCAGATACCTCAAG
>6 dna:chromosome chromosome:NCBIM37:6:1:149517037:1 127756859 ID51135 U +
TGGATTAGGTCAGATACCTCAAGAC
>6 dna:chromosome chromosome:NCBIM37:6:1:149517037:1 127756864 ID20090 U +
TAGGTCAGATACCTCAAGACAGTCATGCA
>6 dna:chromosome chromosome:NCBIM37:6:1:149517037:1 127756878 ID1772 U +
CAAGACAGTCATGCAGAGGACCTGAGG
>6 dna:chromosome chromosome:NCBIM37:6:1:149517037:1 127756905 ID1043 U +
AGCCATTGTCAGGAGCCTTGCTGAGT
>6 dna:chromosome chromosome:NCBIM37:6:1:149517037:1 127756905 ID1044 U +
AGCCATTGTCAGGAGCCTTGCTGAGTAGA
>6 dna:chromosome chromosome:NCBIM37:6:1:149517037:1 127756906 ID4960 U +
GCCATTGTCAGGAGCCTTGCTGAGTAGA
>6 dna:chromosome chromosome:NCBIM37:6:1:149517037:1 127756937 ID3626 U +
CTGGCATCTTATGGAGTCGAATGCA
>6 dna:chromosome chromosome:NCBIM37:6:1:149517037:1 127756937 ID3627 U +
CTGGCATCTTATGGAGTCGAATGCAGGGT
>6 dna:chromosome chromosome:NCBIM37:6:1:149517037:1 127756943 ID32914 U +
TCTTATGGAGTCGAATGCAGGGTTGATCC
>6 dna:chromosome chromosome:NCBIM37:6:1:149517037:1 127756948 ID50676 U +
TGGAGTCGAATGCAGGGTTGATCCAGAGC
>6 dna:chromosome chromosome:NCBIM37:6:1:149517037:1 127756998 ID54080 U +
TGGGCATTAGACATTCATCTCTTGGGTGTA
>6 dna:chromosome chromosome:NCBIM37:6:1:149517037:1 127757000 ID5580 U +
GGCATTAGACATTCATCTCTTGGGTGTAC
>6 dna:chromosome chromosome:NCBIM37:6:1:149517037:1 127757005 ID16905 U +
TAGACATTCATCTCTTGGGTGTACCCCTCA
>6 dna:chromosome chromosome:NCBIM37:6:1:149517037:1 127757015 ID32034 U +
TCTCTTGGGTGTACCCCTCAAGAGGAC
>6 dna:chromosome chromosome:NCBIM37:6:1:149517037:1 127757049 ID18207 U +
TAGCATGGGGTTGTCAGGAATAGTTTGT
>6 dna:chromosome chromosome:NCBIM37:6:1:149517037:1 127757049 ID18208 U +
TAGCATGGGGTTGTCAGGAATAGTTTGTG
>6 dna:chromosome chromosome:NCBIM37:6:1:149517037:1 127757054 ID54385 U +
TGGGGTTGTCAGGAATAGTTTGTGCTCTA
>6 dna:chromosome chromosome:NCBIM37:6:1:149517037:1 127757054 ID54386 U +
TGGGGTTGTCAGGAATAGTTTGTGCTCTAA
>6 dna:chromosome chromosome:NCBIM37:6:1:149517037:1 127757060 ID58252 U +
TGTCAGGAATAGTTTGTGCTCTAAAGTTA
>6 dna:chromosome chromosome:NCBIM37:6:1:149517037:1 127757069 ID21406 U +
TAGTTTGTGCTCTAAAGTTAATTTGTCAG
>6 dna:chromosome chromosome:NCBIM37:6:1:149517037:1 127757074 ID59715 U +
TGTGCTCTAAAGTTAATTTGTCAGCT
>6 dna:chromosome chromosome:NCBIM37:6:1:149517037:1 127757074 ID59716 U +
TGTGCTCTAAAGTTAATTTGTCAGCTT
>6 dna:chromosome chromosome:NCBIM37:6:1:149517037:1 127757075 ID6141 U +
GTGCTCTAAAGTTAATTTGTCAGCTTCTT
>6 dna:chromosome chromosome:NCBIM37:6:1:149517037:1 127757105 ID13917 U +
TACCAGTAGGGTGGTGGCAGTTATAGC
>6 dna:chromosome chromosome:NCBIM37:6:1:149517037:1 127757126 ID21892 U +
TATAGCTCTTATAGATTCTGGCCATCTAGC
>6 dna:chromosome chromosome:NCBIM37:6:1:149517037:1 127757128 ID18677 U +
TAGCTCTTATAGATTCTGGCCATCTAGCTGT
>6 dna:chromosome chromosome:NCBIM37:6:1:149517037:1 127757152 ID18729 M +
TAGCTGTGACCAGGTCAAGTCTCTTGGA
>6 dna:chromosome chromosome:NCBIM37:6:1:149517037:1 127757158 ID37218 U +
TGACCAGGTCAAGTCTCTTGGACAGATTG
>6 dna:chromosome chromosome:NCBIM37:6:1:149517037:1 127757158 ID37219 U +
TGACCAGGTCAAGTCTCTTGGACAGATTGC
>6 dna:chromosome chromosome:NCBIM37:6:1:149517037:1 127757173 ID33098 U +
TCTTGGACAGATTGCTACCATTCTTTTCCA
>6 dna:chromosome chromosome:NCBIM37:6:1:149517037:1 127757176 ID50113 U +
TGGACAGATTGCTACCATTCTTTTCCAGGGTC
>6 dna:chromosome chromosome:NCBIM37:6:1:149517037:1 127757184 ID66918 U +
TTGCTACCATTCTTTTCCAGGGTCTCAGG
>6 dna:chromosome chromosome:NCBIM37:6:1:149517037:1 127757220 ID39766 U +
TGAGGATCCCCTAGGCAATGACTCTGG
>6 dna:chromosome chromosome:NCBIM37:6:1:149517037:1 127757244 ID52154 U +
TGGCCTCATCCACATGTTACTAATGCC
>6 dna:chromosome chromosome:NCBIM37:6:1:149517037:1 127757244 ID52155 U +
TGGCCTCATCCACATGTTACTAATGCCT
>6 dna:chromosome chromosome:NCBIM37:6:1:149517037:1 127757244 ID52156 U +
TGGCCTCATCCACATGTTACTAATGCCTG
>6 dna:chromosome chromosome:NCBIM37:6:1:149517037:1 127757244 ID52157 U +
TGGCCTCATCCACATGTTACTAATGCCTGA
>6 dna:chromosome chromosome:NCBIM37:6:1:149517037:1 127757252 ID27301 U +
TCCACATGTTACTAATGCCTGAAAGGGCTG
>6 dna:chromosome chromosome:NCBIM37:6:1:149517037:1 127757261 ID14917 U +
TACTAATGCCTGAAAGGGCTGGGAAA
>6 dna:chromosome chromosome:NCBIM37:6:1:149517037:1 127757261 ID14918 U +
TACTAATGCCTGAAAGGGCTGGGAAAGT
>6 dna:chromosome chromosome:NCBIM37:6:1:149517037:1 127757317 ID34071 U +
TGAAAGCCCTCTGCTCAATTTCAGTCC
>6 dna:chromosome chromosome:NCBIM37:6:1:149517037:1 127757345 ID65149 U +
TTCCAAAGGCTGCTGCATACCCTTGGTGTT
>6 dna:chromosome chromosome:NCBIM37:6:1:149517037:1 127757346 ID26740 U +
TCCAAAGGCTGCTGCATACCCTTGGTGTT
>6 dna:chromosome chromosome:NCBIM37:6:1:149517037:1 127757393 ID31699 U +
TCTCAGCAAATCCCATTATCCATAGCCAGA
>6 dna:chromosome chromosome:NCBIM37:6:1:149517037:1 127757403 ID28508 U +
TCCCATTATCCATAGCCAGAAGTATTCAA
>6 dna:chromosome chromosome:NCBIM37:6:1:149517037:1 127757409 ID22429 U +
TATCCATAGCCAGAAGTATTCAACTGTAC
>6 dna:chromosome chromosome:NCBIM37:6:1:149517037:1 127757409 ID22430 U +
TATCCATAGCCAGAAGTATTCAACTGTACCC
>6 dna:chromosome chromosome:NCBIM37:6:1:149517037:1 127757411 ID27824 U +
TCCATAGCCAGAAGTATTCAACTGTACCCC
>6 dna:chromosome chromosome:NCBIM37:6:1:149517037:1 127757415 ID18299 U +
TAGCCAGAAGTATTCAACTGTACCCCACAC
>6 dna:chromosome chromosome:NCBIM37:6:1:149517037:1 127757415 ID18300 U +
TAGCCAGAAGTATTCAACTGTACCCCACACC
>6 dna:chromosome chromosome:NCBIM37:6:1:149517037:1 127757455 ID28481 U +
TCCCATGCTTGTCTTTTCAGTGCGGGAGG
>6 dna:chromosome chromosome:NCBIM37:6:1:149517037:1 127757501 ID52738 U +
TGGGAAACCTTTCTGTTAGGTTGTACAGC
>6 dna:chromosome chromosome:NCBIM37:6:1:149517037:1 127757501 ID52739 U +
TGGGAAACCTTTCTGTTAGGTTGTACAGCC
>6 dna:chromosome chromosome:NCBIM37:6:1:149517037:1 127757502 ID5705 U +
GGGAAACCTTTCTGTTAGGTTGTACAGCCC
>6 dna:chromosome chromosome:NCBIM37:6:1:149517037:1 127757570 ID52478 U +
TGGCTGAGACTCTGTACTGCTGA
>6 dna:chromosome chromosome:NCBIM37:6:1:149517037:1 127757596 ID50639 U +
TGGAGGGTTTCTAAAACGCCTTTTGTTGCCTG
>6 dna:chromosome chromosome:NCBIM37:6:1:149517037:1 127757599 ID1249 U +
AGGGTTTCTAAAACGCCTTTTGTTGCCTG
>6 dna:chromosome chromosome:NCBIM37:6:1:149517037:1 127757604 ID65744 U +
TTCTAAAACGCCTTTTGTTGCCTGTCTA
>6 dna:chromosome chromosome:NCBIM37:6:1:149517037:1 127757604 ID65745 U +
TTCTAAAACGCCTTTTGTTGCCTGTCTAC
>6 dna:chromosome chromosome:NCBIM37:6:1:149517037:1 127757604 ID65746 U +
TTCTAAAACGCCTTTTGTTGCCTGTCTACA
>6 dna:chromosome chromosome:NCBIM37:6:1:149517037:1 127757605 ID31138 U +
TCTAAAACGCCTTTTGTTGCCTGTCT
>6 dna:chromosome chromosome:NCBIM37:6:1:149517037:1 127757607 ID6711 U +
TAAAACGCCTTTTGTTGCCTGTCTAC
>6 dna:chromosome chromosome:NCBIM37:6:1:149517037:1 127757607 ID6712 U +
TAAAACGCCTTTTGTTGCCTGTCTACA
>6 dna:chromosome chromosome:NCBIM37:6:1:149517037:1 127757607 ID6714 U +
TAAAACGCCTTTTGTTGCCTGTCTACATT
>6 dna:chromosome chromosome:NCBIM37:6:1:149517037:1 127757607 ID6715 U +
TAAAACGCCTTTTGTTGCCTGTCTACATTC
>6 dna:chromosome chromosome:NCBIM37:6:1:149517037:1 127757607 ID6716 U +
TAAAACGCCTTTTGTTGCCTGTCTACATTCT
>6 dna:chromosome chromosome:NCBIM37:6:1:149517037:1 127757622 ID46448 U +
TGCCTGTCTACATTCTTCCTCAGTGGTC
>6 dna:chromosome chromosome:NCBIM37:6:1:149517037:1 127757622 ID46449 U +
TGCCTGTCTACATTCTTCCTCAGTGGTCA
>6 dna:chromosome chromosome:NCBIM37:6:1:149517037:1 127757665 ID26325 U +
TCATCTATACACTGGAGTGGAGTGCTTTG
>6 dna:chromosome chromosome:NCBIM37:6:1:149517037:1 127757672 ID12781 U +
TACACTGGAGTGGAGTGCTTTGTGGATGT
>6 dna:chromosome chromosome:NCBIM37:6:1:149517037:1 127757672 ID12782 U +
TACACTGGAGTGGAGTGCTTTGTGGATGTC
>6 dna:chromosome chromosome:NCBIM37:6:1:149517037:1 127757677 ID50699 U +
TGGAGTGGAGTGCTTTGTGGATGTCT
>6 dna:chromosome chromosome:NCBIM37:6:1:149517037:1 127757729 ID25917 U +
TCAGGTTTTCATCAAACACTGTTGGTGAGTTT
>6 dna:chromosome chromosome:NCBIM37:6:1:149517037:1 127757740 ID24179 U +
TCAAACACTGTTGGTGAGTTTTTGAACC
>6 dna:chromosome chromosome:NCBIM37:6:1:149517037:1 127757748 ID60982 U +
TGTTGGTGAGTTTTTGAACCTTTGTGGC
>6 dna:chromosome chromosome:NCBIM37:6:1:149517037:1 127757748 ID60983 U +
TGTTGGTGAGTTTTTGAACCTTTGTGGCAAC
>6 dna:chromosome chromosome:NCBIM37:6:1:149517037:1 127757750 ID67514 U +
TTGGTGAGTTTTTGAACCTTTGTGGCAAC
>6 dna:chromosome chromosome:NCBIM37:6:1:149517037:1 127757751 ID55989 U +
TGGTGAGTTTTTGAACCTTTGTGGC
>6 dna:chromosome chromosome:NCBIM37:6:1:149517037:1 127757751 ID55990 U +
TGGTGAGTTTTTGAACCTTTGTGGCAA
>6 dna:chromosome chromosome:NCBIM37:6:1:149517037:1 127757751 ID55991 U +
TGGTGAGTTTTTGAACCTTTGTGGCAACT
>6 dna:chromosome chromosome:NCBIM37:6:1:149517037:1 127757751 ID55992 U +
TGGTGAGTTTTTGAACCTTTGTGGCAACTG
>6 dna:chromosome chromosome:NCBIM37:6:1:149517037:1 127757789 ID40538 U +
TGAGTTGACCAATAGAACCACCCTCTAGGT
>6 dna:chromosome chromosome:NCBIM37:6:1:149517037:1 127757789 ID40539 U +
TGAGTTGACCAATAGAACCACCCTCTAGGTT
>6 dna:chromosome chromosome:NCBIM37:6:1:149517037:1 127757814 ID20438 U +
TAGGTTGGTCCATTCAAAGGCAAATTTGC
>6 dna:chromosome chromosome:NCBIM37:6:1:149517037:1 127757814 ID20439 U +
TAGGTTGGTCCATTCAAAGGCAAATTTGCTTT
>6 dna:chromosome chromosome:NCBIM37:6:1:149517037:1 127757826 ID64572 U +
TTCAAAGGCAAATTTGCTTTGGTTGACTGG
>6 dna:chromosome chromosome:NCBIM37:6:1:149517037:1 127757869 ID2185 U +
CAGAAGACAACATCTATTACATTTAGGACCAC
>6 dna:chromosome chromosome:NCBIM37:6:1:149517037:1 127757871 ID3958 U +
GAAGACAACATCTATTACATTTAGGACCA
>6 dna:chromosome chromosome:NCBIM37:6:1:149517037:1 127757883 ID23407 U +
TATTACATTTAGGACCACATTGTTATTCCT
>6 dna:chromosome chromosome:NCBIM37:6:1:149517037:1 127757892 ID19167 U +
TAGGACCACATTGTTATTCCTTTCAGGGGA
>6 dna:chromosome chromosome:NCBIM37:6:1:149517037:1 127757972 ID56826 U +
TGGTTTTCACTCATTTATTGACTTCTGT
>6 dna:chromosome chromosome:NCBIM37:6:1:149517037:1 127757989 ID66510 U +
TTGACTTCTGTTAAATCCTGTACTGATCAA
>6 dna:chromosome chromosome:NCBIM37:6:1:149517037:1 127757989 ID66511 U +
TTGACTTCTGTTAAATCCTGTACTGATCAAA
>6 dna:chromosome chromosome:NCBIM37:6:1:149517037:1 127758009 ID15405 U +
TACTGATCAAAGTCTCAAGTATTGTGTTTC
>6 dna:chromosome chromosome:NCBIM37:6:1:149517037:1 127758012 ID41210 U +
TGATCAAAGTCTCAAGTATTGTGTTTCAGG
>6 dna:chromosome chromosome:NCBIM37:6:1:149517037:1 127758012 ID41211 U +
TGATCAAAGTCTCAAGTATTGTGTTTCAGGA
>6 dna:chromosome chromosome:NCBIM37:6:1:149517037:1 127758015 ID24332 U +
TCAAAGTCTCAAGTATTGTGTTTCAGGA
>6 dna:chromosome chromosome:NCBIM37:6:1:149517037:1 127758015 ID24333 U +
TCAAAGTCTCAAGTATTGTGTTTCAGGAC
>6 dna:chromosome chromosome:NCBIM37:6:1:149517037:1 127758020 ID6047 U +
GTCTCAAGTATTGTGTTTCAGGACAGGGA
>6 dna:chromosome chromosome:NCBIM37:6:1:149517037:1 127758021 ID31617 U +
TCTCAAGTATTGTGTTTCAGGACAGGGAG
>6 dna:chromosome chromosome:NCBIM37:6:1:149517037:1 127758023 ID24635 U +
TCAAGTATTGTGTTTCAGGACAGGGAGCA
>6 dna:chromosome chromosome:NCBIM37:6:1:149517037:1 127758053 ID4499 U +
GAGGATGAATGTTCCATGAGGAGTGGCAA
>6 dna:chromosome chromosome:NCBIM37:6:1:149517037:1 127758081 ID1135 U +
AGGAACAAGAATTCATGCCCCCTCAAT
>6 dna:chromosome chromosome:NCBIM37:6:1:149517037:1 127758108 ID1827 U +
CAATTAGTGTTTTTGGCGATCCTTTGCTT
>6 dna:chromosome chromosome:NCBIM37:6:1:149517037:1 127758132 ID48439 U +
TGCTTGGCTTCTTGGCCCATTGGGGTA
>6 dna:chromosome chromosome:NCBIM37:6:1:149517037:1 127758174 ID52244 U +
TGGCCTTGCAGAACATAATAACTGAACTAT
>6 dna:chromosome chromosome:NCBIM37:6:1:149517037:1 127758179 ID66760 U +
TTGCAGAACATAATAACTGAACTATGATG
>6 dna:chromosome chromosome:NCBIM37:6:1:149517037:1 127758179 ID66761 U +
TTGCAGAACATAATAACTGAACTATGATGG
>6 dna:chromosome chromosome:NCBIM37:6:1:149517037:1 127758179 ID66762 U +
TTGCAGAACATAATAACTGAACTATGATGGG
>6 dna:chromosome chromosome:NCBIM37:6:1:149517037:1 127758180 ID43864 U +
TGCAGAACATAATAACTGAACTATGATGG
>6 dna:chromosome chromosome:NCBIM37:6:1:149517037:1 127758180 ID43865 U +
TGCAGAACATAATAACTGAACTATGATGGGT
>6 dna:chromosome chromosome:NCBIM37:6:1:149517037:1 127758189 ID10747 U +
TAATAACTGAACTATGATGGGTGG
>6 dna:chromosome chromosome:NCBIM37:6:1:149517037:1 127758189 ID10748 U +
TAATAACTGAACTATGATGGGTGGC
>6 dna:chromosome chromosome:NCBIM37:6:1:149517037:1 127758189 ID10749 U +
TAATAACTGAACTATGATGGGTGGCC
>6 dna:chromosome chromosome:NCBIM37:6:1:149517037:1 127758189 ID10750 U +
TAATAACTGAACTATGATGGGTGGCCAGT
>6 dna:chromosome chromosome:NCBIM37:6:1:149517037:1 127758189 ID10751 U +
TAATAACTGAACTATGATGGGTGGCCAGTA
>6 dna:chromosome chromosome:NCBIM37:6:1:149517037:1 127758192 ID9206 U +
TAACTGAACTATGATGGGTGGCCAGTAT
>6 dna:chromosome chromosome:NCBIM37:6:1:149517037:1 127758196 ID34899 U +
TGAACTATGATGGGTGGCCAGTATGATGCTA
>6 dna:chromosome chromosome:NCBIM37:6:1:149517037:1 127758203 ID41869 U +
TGATGGGTGGCCAGTATGATGCTAATAC
>6 dna:chromosome chromosome:NCBIM37:6:1:149517037:1 127758217 ID22906 U +
TATGATGCTAATACTGGTGAGTTCCAC
>6 dna:chromosome chromosome:NCBIM37:6:1:149517037:1 127758217 ID22907 U +
TATGATGCTAATACTGGTGAGTTCCACTC
>6 dna:chromosome chromosome:NCBIM37:6:1:149517037:1 127758217 ID22908 U +
TATGATGCTAATACTGGTGAGTTCCACTCA
>6 dna:chromosome chromosome:NCBIM37:6:1:149517037:1 127758217 ID22909 U +
TATGATGCTAATACTGGTGAGTTCCACTCAG
>6 dna:chromosome chromosome:NCBIM37:6:1:149517037:1 127758219 ID41769 U +
TGATGCTAATACTGGTGAGTTCCACT
>6 dna:chromosome chromosome:NCBIM37:6:1:149517037:1 127758219 ID41770 U +
TGATGCTAATACTGGTGAGTTCCACTCA
>6 dna:chromosome chromosome:NCBIM37:6:1:149517037:1 127758219 ID41771 U +
TGATGCTAATACTGGTGAGTTCCACTCAGC
>6 dna:chromosome chromosome:NCBIM37:6:1:149517037:1 127758219 ID41772 U +
TGATGCTAATACTGGTGAGTTCCACTCAGCC
>6 dna:chromosome chromosome:NCBIM37:6:1:149517037:1 127758222 ID47025 U +
TGCTAATACTGGTGAGTTCCACTCAGCC
>6 dna:chromosome chromosome:NCBIM37:6:1:149517037:1 127758250 ID7375 U +
TAAACATCAGGGTACCTTGCTTTGAGTTC
>6 dna:chromosome chromosome:NCBIM37:6:1:149517037:1 127758256 ID25896 U +
TCAGGGTACCTTGCTTTGAGTTCCTGC
>6 dna:chromosome chromosome:NCBIM37:6:1:149517037:1 127758262 ID14509 U +
TACCTTGCTTTGAGTTCCTGCGGGTAGCC
>6 dna:chromosome chromosome:NCBIM37:6:1:149517037:1 127758266 ID66975 U +
TTGCTTTGAGTTCCTGCGGGTAGCCTGA
>6 dna:chromosome chromosome:NCBIM37:6:1:149517037:1 127758267 ID48594 U +
TGCTTTGAGTTCCTGCGGGTAGCCTG
>6 dna:chromosome chromosome:NCBIM37:6:1:149517037:1 127758267 ID48596 U +
TGCTTTGAGTTCCTGCGGGTAGCCTGAGG
>6 dna:chromosome chromosome:NCBIM37:6:1:149517037:1 127758272 ID40522 U +
TGAGTTCCTGCGGGTAGCCTGAGGATAGGT
>6 dna:chromosome chromosome:NCBIM37:6:1:149517037:1 127758297 ID20136 U +
TAGGTCTTCCTTTCTTGTGACCAAGTCCTC
>6 dna:chromosome chromosome:NCBIM37:6:1:149517037:1 127758328 ID21636 U +
TATAAGAAGTACTCCTTGGTGGAGGACAGGT
>6 dna:chromosome chromosome:NCBIM37:6:1:149517037:1 127758330 ID9536 U +
TAAGAAGTACTCCTTGGTGGAGGACAGGT
>6 dna:chromosome chromosome:NCBIM37:6:1:149517037:1 127758330 ID9537 U +
TAAGAAGTACTCCTTGGTGGAGGACAGGTG
>6 dna:chromosome chromosome:NCBIM37:6:1:149517037:1 127758437 ID54996 U +
TGGGTTTTTGTAATAGGTCCCTTCTTGAT
>6 dna:chromosome chromosome:NCBIM37:6:1:149517037:1 127758437 ID54997 U +
TGGGTTTTTGTAATAGGTCCCTTCTTGATC
>6 dna:chromosome chromosome:NCBIM37:6:1:149517037:1 127758444 ID67709 U +
TTGTAATAGGTCCCTTCTTGATCAGTGGG
>6 dna:chromosome chromosome:NCBIM37:6:1:149517037:1 127758484 ID51763 U +
TGGCATAATGAGAATATCTCACGGTATC
>6 dna:chromosome chromosome:NCBIM37:6:1:149517037:1 127758484 ID51764 U +
TGGCATAATGAGAATATCTCACGGTATCT
>6 dna:chromosome chromosome:NCBIM37:6:1:149517037:1 127758484 ID51765 U +
TGGCATAATGAGAATATCTCACGGTATCTT
>6 dna:chromosome chromosome:NCBIM37:6:1:149517037:1 127758513 ID58487 U +
TGTCCCTAGTTCTACTGTTCTACAGGTTGT
>6 dna:chromosome chromosome:NCBIM37:6:1:149517037:1 127758525 ID15591 U +
TACTGTTCTACAGGTTGTCTATGAAAATA
>6 dna:chromosome chromosome:NCBIM37:6:1:149517037:1 127758528 ID60797 U +
TGTTCTACAGGTTGTCTATGAAAATAAGC
>6 dna:chromosome chromosome:NCBIM37:6:1:149517037:1 127758530 ID65811 U +
TTCTACAGGTTGTCTATGAAAATAAGCCA
>6 dna:chromosome chromosome:NCBIM37:6:1:149517037:1 127758531 ID31364 U +
TCTACAGGTTGTCTATGAAAATAAGCCATT
>6 dna:chromosome chromosome:NCBIM37:6:1:149517037:1 127758535 ID2430 U +
CAGGTTGTCTATGAAAATAAGCCATTTGGCCT
>6 dna:chromosome chromosome:NCBIM37:6:1:149517037:1 127758552 ID10040 U +
TAAGCCATTTGGCCTATTGCTCCTTGGA
>6 dna:chromosome chromosome:NCBIM37:6:1:149517037:1 127758561 ID52146 U +
TGGCCTATTGCTCCTTGGACTGCTGT
>6 dna:chromosome chromosome:NCBIM37:6:1:149517037:1 127758561 ID52147 U +
TGGCCTATTGCTCCTTGGACTGCTGTCTTC
>6 dna:chromosome chromosome:NCBIM37:6:1:149517037:1 127758611 ID15030 U +
TACTAGGGATCCTGTTAAAACAGGAGTGTG
>6 dna:chromosome chromosome:NCBIM37:6:1:149517037:1 127758611 ID15031 U +
TACTAGGGATCCTGTTAAAACAGGAGTGTGC
>6 dna:chromosome chromosome:NCBIM37:6:1:149517037:1 127758615 ID1234 U +
AGGGATCCTGTTAAAACAGGAGTGTGC
>6 dna:chromosome chromosome:NCBIM37:6:1:149517037:1 127758626 ID6643 U +
TAAAACAGGAGTGTGCTGTTTAGTGTC
>6 dna:chromosome chromosome:NCBIM37:6:1:149517037:1 127758626 ID6644 U +
TAAAACAGGAGTGTGCTGTTTAGTGTCT
>6 dna:chromosome chromosome:NCBIM37:6:1:149517037:1 127758626 ID6645 U +
TAAAACAGGAGTGTGCTGTTTAGTGTCTA
>6 dna:chromosome chromosome:NCBIM37:6:1:149517037:1 127758626 ID6646 U +
TAAAACAGGAGTGTGCTGTTTAGTGTCTAT
>6 dna:chromosome chromosome:NCBIM37:6:1:149517037:1 127758627 ID13 U +
AAAACAGGAGTGTGCTGTTTAGTGTCTA
>6 dna:chromosome chromosome:NCBIM37:6:1:149517037:1 127758642 ID61120 U +
TGTTTAGTGTCTATTACAAAGTTGATGGA
>6 dna:chromosome chromosome:NCBIM37:6:1:149517037:1 127758646 ID21149 U +
TAGTGTCTATTACAAAGTTGATGGACTTGC
>6 dna:chromosome chromosome:NCBIM37:6:1:149517037:1 127758650 ID6046 U +
GTCTATTACAAAGTTGATGGACTTGCCCCC
>6 dna:chromosome chromosome:NCBIM37:6:1:149517037:1 127758651 ID31563 U +
TCTATTACAAAGTTGATGGACTTGCCCCC
>6 dna:chromosome chromosome:NCBIM37:6:1:149517037:1 127758651 ID31564 U +
TCTATTACAAAGTTGATGGACTTGCCCCCT
>6 dna:chromosome chromosome:NCBIM37:6:1:149517037:1 127758653 ID23396 U +
TATTACAAAGTTGATGGACTTGCCCCCTA
>6 dna:chromosome chromosome:NCBIM37:6:1:149517037:1 127758655 ID63807 U +
TTACAAAGTTGATGGACTTGCCCCCT
>6 dna:chromosome chromosome:NCBIM37:6:1:149517037:1 127758656 ID11988 U +
TACAAAGTTGATGGACTTGCCCCCT
>6 dna:chromosome chromosome:NCBIM37:6:1:149517037:1 127758656 ID11989 U +
TACAAAGTTGATGGACTTGCCCCCTA
>6 dna:chromosome chromosome:NCBIM37:6:1:149517037:1 127758656 ID11990 U +
TACAAAGTTGATGGACTTGCCCCCTATT
>6 dna:chromosome chromosome:NCBIM37:6:1:149517037:1 127758656 ID11991 U +
TACAAAGTTGATGGACTTGCCCCCTATTC
>6 dna:chromosome chromosome:NCBIM37:6:1:149517037:1 127758737 ID29054 U +
TCCGATTTCAGCTAGCTGTAGGATTGGG
>6 dna:chromosome chromosome:NCBIM37:6:1:149517037:1 127758737 ID29055 U +
TCCGATTTCAGCTAGCTGTAGGATTGGGCA
>6 dna:chromosome chromosome:NCBIM37:6:1:149517037:1 127758749 ID18728 U +
TAGCTGTAGGATTGGGCAGCTCGCCTT
>6 dna:chromosome chromosome:NCBIM37:6:1:149517037:1 127758750 ID1113 U +
AGCTGTAGGATTGGGCAGCTCGCCTT
>6 dna:chromosome chromosome:NCBIM37:6:1:149517037:1 127758761 ID54047 U +
TGGGCAGCTCGCCTTCTCTTTCTTTCCTGC
>6 dna:chromosome chromosome:NCBIM37:6:1:149517037:1 127758818 ID32514 U +
TCTGCTTACAATAGGCAGACTGGTTCTTTC
>6 dna:chromosome chromosome:NCBIM37:6:1:149517037:1 127758918 ID3975 U +
GAAGAGTTTCTTTCCCTGTCCTCAGC
>6 dna:chromosome chromosome:NCBIM37:6:1:149517037:1 127758967 ID35207 U +
TGAAGAGTTTTCAAAGTTGAGAGCCATTCA
>6 dna:chromosome chromosome:NCBIM37:6:1:149517037:1 127759052 ID8367 U +
TAACAAAGGCAGTATTAGTGGCTCTCTAGTC
>6 dna:chromosome chromosome:NCBIM37:6:1:149517037:1 127759142 ID65243 U +
TTCCAGAAATCCAGTGGGTGATTCAGC
>6 dna:chromosome chromosome:NCBIM37:6:1:149517037:1 127759143 ID27483 U +
TCCAGAAATCCAGTGGGTGATTCAGC
>6 dna:chromosome chromosome:NCBIM37:6:1:149517037:1 127759194 ID54433 U +
TGGGTAAGTTGGTAGATTTTCTGACTTC
>6 dna:chromosome chromosome:NCBIM37:6:1:149517037:1 127759203 ID55305 U +
TGGTAGATTTTCTGACTTCTACATTT
>6 dna:chromosome chromosome:NCBIM37:6:1:149517037:1 127759214 ID3542 U +
CTGACTTCTACATTTAACCCTCCCAATAAAGT
>6 dna:chromosome chromosome:NCBIM37:6:1:149517037:1 127759234 ID28207 U +
TCCCAATAAAGTTTGGTGAAAAGTATCCAGT
>6 dna:chromosome chromosome:NCBIM37:6:1:149517037:1 127759240 ID7966 U +
TAAAGTTTGGTGAAAAGTATCCAGTGCCC
>6 dna:chromosome chromosome:NCBIM37:6:1:149517037:1 127759245 ID68735 U +
TTTGGTGAAAAGTATCCAGTGCCCCTTAT
>6 dna:chromosome chromosome:NCBIM37:6:1:149517037:1 127759245 ID68736 U +
TTTGGTGAAAAGTATCCAGTGCCCCTTATC
>6 dna:chromosome chromosome:NCBIM37:6:1:149517037:1 127759245 ID68737 U +
TTTGGTGAAAAGTATCCAGTGCCCCTTATCT
>6 dna:chromosome chromosome:NCBIM37:6:1:149517037:1 127759285 ID63703 U +
TTAAGATCACAAAAAGGTCAAATAAAGGGAA
>6 dna:chromosome chromosome:NCBIM37:6:1:149517037:1 127759286 ID9832 U +
TAAGATCACAAAAAGGTCAAATAAAGGGA
>6 dna:chromosome chromosome:NCBIM37:6:1:149517037:1 127759286 ID9833 U +
TAAGATCACAAAAAGGTCAAATAAAGGGAA
>6 dna:chromosome chromosome:NCBIM37:6:1:149517037:1 127759337 ID3575 U +
CTGCATCTGGAAGTGTCCTGTTGCC
>6 dna:chromosome chromosome:NCBIM37:6:1:149517037:1 127759338 ID44399 U +
TGCATCTGGAAGTGTCCTGTTGCCCAACC
>6 dna:chromosome chromosome:NCBIM37:6:1:149517037:1 127759338 ID44400 U +
TGCATCTGGAAGTGTCCTGTTGCCCAACCC
>6 dna:chromosome chromosome:NCBIM37:6:1:149517037:1 127759344 ID49696 U +
TGGAAGTGTCCTGTTGCCCAACC
>6 dna:chromosome chromosome:NCBIM37:6:1:149517037:1 127759344 ID49697 U +
TGGAAGTGTCCTGTTGCCCAACCC
>6 dna:chromosome chromosome:NCBIM37:6:1:149517037:1 127759344 ID49698 U +
TGGAAGTGTCCTGTTGCCCAACCCCAGAGC
>6 dna:chromosome chromosome:NCBIM37:6:1:149517037:1 127759382 ID15843 U +
TACTTTCTCGCTCCTCTGCTTCCT
>6 dna:chromosome chromosome:NCBIM37:6:1:149517037:1 127759382 ID15844 U +
TACTTTCTCGCTCCTCTGCTTCCTT
>6 dna:chromosome chromosome:NCBIM37:6:1:149517037:1 127759402 ID30288 U +
TCCTTCAGGGTGGCCAGGAGGTGCTGAC
>6 dna:chromosome chromosome:NCBIM37:6:1:149517037:1 127759425 ID3533 U +
CTGACAGTCATCCCAAGTCAACTGGCTTGT
>6 dna:chromosome chromosome:NCBIM37:6:1:149517037:1 127759499 ID18843 U +
TAGGAAAAAGAGAGGCTTGTGGGTCTTC
>6 dna:chromosome chromosome:NCBIM37:6:1:149517037:1 127759499 ID18844 U +
TAGGAAAAAGAGAGGCTTGTGGGTCTTCC
>6 dna:chromosome chromosome:NCBIM37:6:1:149517037:1 127759525 ID27188 U +
TCCAATTATAATGAATCATTGGTGGAGAA
>6 dna:chromosome chromosome:NCBIM37:6:1:149517037:1 127759536 ID35815 U +
TGAATCATTGGTGGAGAAGGGAACATACC
>6 dna:chromosome chromosome:NCBIM37:6:1:149517037:1 127759568 ID8041 U +
TAAATAGAGTCAGGGGACCTTTCCCTGTTTC
>6 dna:chromosome chromosome:NCBIM37:6:1:149517037:1 127759568 ID8042 U +
TAAATAGAGTCAGGGGACCTTTCCCTGTTTCC
>6 dna:chromosome chromosome:NCBIM37:6:1:149517037:1 127759639 ID64734 U +
TTCAATGGGAGAAAGAACAATGGTCACGC
>6 dna:chromosome chromosome:NCBIM37:6:1:149517037:1 127759644 ID53289 U +
TGGGAGAAAGAACAATGGTCACGCAGCC
>6 dna:chromosome chromosome:NCBIM37:6:1:149517037:1 127759644 ID53290 U +
TGGGAGAAAGAACAATGGTCACGCAGCCTC
>6 dna:chromosome chromosome:NCBIM37:6:1:149517037:1 127759699 ID19662 U +
TAGGCAGAGCTGCTCCTTGTGCACAG
>6 dna:chromosome chromosome:NCBIM37:6:1:149517037:1 127759744 ID20627 U +
TAGTAGAATTGGCCCTCTGTCCTCCCTGCT
>6 dna:chromosome chromosome:NCBIM37:6:1:149517037:1 127759789 ID3373 U +
CTCAAGAGCTCTTGAATTTCCCACTGGTCC
>6 dna:chromosome chromosome:NCBIM37:6:1:149517037:1 127759791 ID1777 U +
CAAGAGCTCTTGAATTTCCCACTGGTC
>6 dna:chromosome chromosome:NCBIM37:6:1:149517037:1 127759791 ID1779 U +
CAAGAGCTCTTGAATTTCCCACTGGTCC
>6 dna:chromosome chromosome:NCBIM37:6:1:149517037:1 127759792 ID254 U +
AAGAGCTCTTGAATTTCCCACTGGTCC
>6 dna:chromosome chromosome:NCBIM37:6:1:149517037:1 127759827 ID21533 U +
TATAAATAAGAGATGTACGTCTATCT
>6 dna:chromosome chromosome:NCBIM37:6:1:149517037:1 127759990 ID31168 U +
TCTAAAGATTCCTCAGGCAGCCATCCTCC
>6 dna:chromosome chromosome:NCBIM37:6:1:149517037:1 127760061 ID15489 U +
TACTGGAGATAAATGAACACTATCATTGTC
>6 dna:chromosome chromosome:NCBIM37:6:1:149517037:1 127760144 ID52953 U +
TGGGAAGCTCCCTTGATTCTCCTATGGC
>6 dna:chromosome chromosome:NCBIM37:6:1:149517037:1 127760144 ID52954 U +
TGGGAAGCTCCCTTGATTCTCCTATGGCA
>6 dna:chromosome chromosome:NCBIM37:6:1:149517037:1 127760184 ID1685 U +
CAAACTGACTTAAAAAGACAGGGACAATGCA
>6 dna:chromosome chromosome:NCBIM37:6:1:149517037:1 127760223 ID8605 U +
TAACAGCCACCAGATAAGTCAGACAAATGC
>6 dna:chromosome chromosome:NCBIM37:6:1:149517037:1 127760329 ID53603 U +
TGGGATCTACAGTTTCACCAAATCTTT
>6 dna:chromosome chromosome:NCBIM37:6:1:149517037:1 127760336 ID13158 U +
TACAGTTTCACCAAATCTTTCCTCTTGTGTC
>6 dna:chromosome chromosome:NCBIM37:6:1:149517037:1 127760376 ID56158 U +
TGGTGCTTCCACAGACTAAACTTAATCTC
>6 dna:chromosome chromosome:NCBIM37:6:1:149517037:1 127760376 ID56159 U +
TGGTGCTTCCACAGACTAAACTTAATCTCC
>6 dna:chromosome chromosome:NCBIM37:6:1:149517037:1 127760424 ID37922 U +
TGACTTTCAATTTGCCTTTTTGGGTGGTA
>6 dna:chromosome chromosome:NCBIM37:6:1:149517037:1 127760425 ID4316 U +
GACTTTCAATTTGCCTTTTTGGGTGGT
>6 dna:chromosome chromosome:NCBIM37:6:1:149517037:1 127760472 ID42141 U +
TGATTATCAATGGTTGGTTGTGGG
>6 dna:chromosome chromosome:NCBIM37:6:1:149517037:1 127760553 ID6698 M +
TAAAACCTGGTGGTGGTAATTCCCA
>6 dna:chromosome chromosome:NCBIM37:6:1:149517037:1 127760553 ID6699 U +
TAAAACCTGGTGGTGGTAATTCCCAA
>6 dna:chromosome chromosome:NCBIM37:6:1:149517037:1 127760553 ID6700 U +
TAAAACCTGGTGGTGGTAATTCCCAAC
>6 dna:chromosome chromosome:NCBIM37:6:1:149517037:1 127760563 ID56220 U +
TGGTGGTAATTCCCAACTACATGGGACGG
>6 dna:chromosome chromosome:NCBIM37:6:1:149517037:1 127760563 ID56221 U +
TGGTGGTAATTCCCAACTACATGGGACGGA
>6 dna:chromosome chromosome:NCBIM37:6:1:149517037:1 127760563 ID56222 U +
TGGTGGTAATTCCCAACTACATGGGACGGAA
>6 dna:chromosome chromosome:NCBIM37:6:1:149517037:1 127760628 ID60875 U +
TGTTGAAGTTACCGCTCCCACAGTCC
>6 dna:chromosome chromosome:NCBIM37:6:1:149517037:1 127760631 ID35631 U +
TGAAGTTACCGCTCCCACAGTCCC
>6 dna:chromosome chromosome:NCBIM37:6:1:149517037:1 127760631 ID35632 U +
TGAAGTTACCGCTCCCACAGTCCCC
>6 dna:chromosome chromosome:NCBIM37:6:1:149517037:1 127760631 ID35633 U +
TGAAGTTACCGCTCCCACAGTCCCCAC
>6 dna:chromosome chromosome:NCBIM37:6:1:149517037:1 127760695 ID2774 M +
CCCAAGCTTCTGACCTTCAGGCTAGACT
>6 dna:chromosome chromosome:NCBIM37:6:1:149517037:1 127760713 ID1208 M +
AGGCTAGACTCCTCCCAGT
>6 dna:chromosome chromosome:NCBIM37:6:1:149517037:1 127760722 ID29764 M +
TCCTCCCAGTTACCTAGCAACAACAAGATAA
>6 dna:chromosome chromosome:NCBIM37:6:1:149517037:1 127760736 ID17829 M +
TAGCAACAACAAGATAACACAGCCC
>6 dna:chromosome chromosome:NCBIM37:6:1:149517037:1 127760934 ID65808 M +
TTCTACAATAAAGCTCTAAAACCATAGA
>6 dna:chromosome chromosome:NCBIM37:6:1:149517037:1 127760937 ID12384 M +
TACAATAAAGCTCTAAAACC
>6 dna:chromosome chromosome:NCBIM37:6:1:149517037:1 127760968 ID3687 U +
CTGTTCATCAAGGACCAGACTAAAGACTCT
>6 dna:chromosome chromosome:NCBIM37:6:1:149517037:1 127761029 ID32989 U +
TCTTCCTGTATCTCTGGGGCCAAGAGTGTC
>6 dna:chromosome chromosome:NCBIM37:6:1:149517037:1 127761072 ID23631 U +
TATTCTGTTCTTGTGTCCTCTGCTATAC
>6 dna:chromosome chromosome:NCBIM37:6:1:149517037:1 127761072 ID23632 U +
TATTCTGTTCTTGTGTCCTCTGCTATACC
>6 dna:chromosome chromosome:NCBIM37:6:1:149517037:1 127761111 ID44056 U +
TGCAGGAGATTGAGACAGGGGCTGGT
>6 dna:chromosome chromosome:NCBIM37:6:1:149517037:1 127761332 ID67461 U +
TTGGTCAAGAGAGGATTTTGCTGGAGACC
>6 dna:chromosome chromosome:NCBIM37:6:1:149517037:1 127761532 ID18263 U +
TAGCCAAGCTTGGACTGCATTCTGGTATTC
>6 dna:chromosome chromosome:NCBIM37:6:1:149517037:1 127761541 ID67121 U +
TTGGACTGCATTCTGGTATTCAGGAC
>6 dna:chromosome chromosome:NCBIM37:6:1:149517037:1 127761559 ID64962 U +
TTCAGGACCCAAAGTATAGAGCTGACTGTT
>6 dna:chromosome chromosome:NCBIM37:6:1:149517037:1 127761692 ID17703 U +
TAGATTAGTTGAGAATTTTGACCTTGGTT
>6 dna:chromosome chromosome:NCBIM37:6:1:149517037:1 127761692 ID17704 U +
TAGATTAGTTGAGAATTTTGACCTTGGTTGC
>6 dna:chromosome chromosome:NCBIM37:6:1:149517037:1 127761694 ID4691 U +
GATTAGTTGAGAATTTTGACCTTGGTTG
>6 dna:chromosome chromosome:NCBIM37:6:1:149517037:1 127761786 ID7181 U +
TAAAATGGCTTCAGCAAGAATAAAAGATGG
>6 dna:chromosome chromosome:NCBIM37:6:1:149517037:1 127761786 ID7182 U +
TAAAATGGCTTCAGCAAGAATAAAAGATGGA
>6 dna:chromosome chromosome:NCBIM37:6:1:149517037:1 127761806 ID6845 U +
TAAAAGATGGAGGAACCTCTGCACT
>6 dna:chromosome chromosome:NCBIM37:6:1:149517037:1 127761813 ID50614 U +
TGGAGGAACCTCTGCACTCTCTTGCCC
>6 dna:chromosome chromosome:NCBIM37:6:1:149517037:1 127761840 ID33793 U +
TGAAACAATACAAAACTATAAGAAGCCAAAGT
>6 dna:chromosome chromosome:NCBIM37:6:1:149517037:1 127761848 ID11830 U +
TACAAAACTATAAGAAGCCAAAGTATGAGG
>6 dna:chromosome chromosome:NCBIM37:6:1:149517037:1 127761955 ID3537 U +
CTGACCTACAACTAACTATTTGAACTGGC
>6 dna:chromosome chromosome:NCBIM37:6:1:149517037:1 127761956 ID37320 U +
TGACCTACAACTAACTATTTGAACTGGC
>6 dna:chromosome chromosome:NCBIM37:6:1:149517037:1 127761989 ID5570 U +
GGCATATATGGTATACCTTGAAAATGATTG
>6 dna:chromosome chromosome:NCBIM37:6:1:149517037:1 127761993 ID22051 U +
TATATGGTATACCTTGAAAATGATTGT
>6 dna:chromosome chromosome:NCBIM37:6:1:149517037:1 127761993 ID22052 U +
TATATGGTATACCTTGAAAATGATTGTCCA
>6 dna:chromosome chromosome:NCBIM37:6:1:149517037:1 127761995 ID23146 U +
TATGGTATACCTTGAAAATGATTGT
>6 dna:chromosome chromosome:NCBIM37:6:1:149517037:1 127761995 ID23147 U +
TATGGTATACCTTGAAAATGATTGTCC
>6 dna:chromosome chromosome:NCBIM37:6:1:149517037:1 127761995 ID23148 U +
TATGGTATACCTTGAAAATGATTGTCCAT
>6 dna:chromosome chromosome:NCBIM37:6:1:149517037:1 127761997 ID55398 U +
TGGTATACCTTGAAAATGATTGTCCA
>6 dna:chromosome chromosome:NCBIM37:6:1:149517037:1 127762002 ID14502 U +
TACCTTGAAAATGATTGTCCATGAG
>6 dna:chromosome chromosome:NCBIM37:6:1:149517037:1 127762007 ID33718 U +
TGAAAATGATTGTCCATGAGAAAGAGTGA
>6 dna:chromosome chromosome:NCBIM37:6:1:149517037:1 127762013 ID42363 U +
TGATTGTCCATGAGAAAGAGTGAATACAA
>6 dna:chromosome chromosome:NCBIM37:6:1:149517037:1 127762023 ID38055 U +
TGAGAAAGAGTGAATACAATAAATATGGA
>6 dna:chromosome chromosome:NCBIM37:6:1:149517037:1 127762023 ID38056 U +
TGAGAAAGAGTGAATACAATAAATATGGAA
>6 dna:chromosome chromosome:NCBIM37:6:1:149517037:1 127762037 ID12385 U +
TACAATAAATATGGAAGTTGGGTTTCTCA
>6 dna:chromosome chromosome:NCBIM37:6:1:149517037:1 127762119 ID10689 U +
TAATAAACCGAGTTTAATTCCTAAGACCCA
>6 dna:chromosome chromosome:NCBIM37:6:1:149517037:1 127762144 ID572 U +
ACCCACACAGTGGAAGGAGAGAACCTATC
>6 dna:chromosome chromosome:NCBIM37:6:1:149517037:1 127762154 ID49594 U +
TGGAAGGAGAGAACCTATCCCTGCAGGTTG
>6 dna:chromosome chromosome:NCBIM37:6:1:149517037:1 127762171 ID28827 U +
TCCCTGCAGGTTGTCCTCTTGATACATATG
>6 dna:chromosome chromosome:NCBIM37:6:1:149517037:1 127762175 ID44109 U +
TGCAGGTTGTCCTCTTGATACATATGCACC
>6 dna:chromosome chromosome:NCBIM37:6:1:149517037:1 127762199 ID43696 U +
TGCACCCACATGTGTACACGTGCACCC
>6 dna:chromosome chromosome:NCBIM37:6:1:149517037:1 127762231 ID44235 U +
TGCATACACACAAACTGTTAAGCGTGTTAT
>6 dna:chromosome chromosome:NCBIM37:6:1:149517037:1 127762233 ID2483 U +
CATACACACAAACTGTTAAGCGTGTTATGT
>6 dna:chromosome chromosome:NCBIM37:6:1:149517037:1 127762237 ID1878 U +
CACACAAACTGTTAAGCGTGTTATGTGGGT
>6 dna:chromosome chromosome:NCBIM37:6:1:149517037:1 127762288 ID25994 M +
TCAGTGGTTAAGAGTGCTTGCTGCTCTTAC
>6 dna:chromosome chromosome:NCBIM37:6:1:149517037:1 127762296 ID9787 U +
TAAGAGTGCTTGCTGCTCTTACAGAGCATCCC
>6 dna:chromosome chromosome:NCBIM37:6:1:149517037:1 127762342 ID65351 U +
TTCCATGTCTGCTGTTTCACAACTA
>6 dna:chromosome chromosome:NCBIM37:6:1:149517037:1 127762369 ID57297 U +
TGTAACTCCAGCCTCAAGGGATCTGATGC
>6 dna:chromosome chromosome:NCBIM37:6:1:149517037:1 127762402 ID66029 U +
TTCTGACCTCTGACCTCCTCAAGCATCCAC
>6 dna:chromosome chromosome:NCBIM37:6:1:149517037:1 127762443 ID12938 U +
TACAGATCCATGGACCTACCCAA
>6 dna:chromosome chromosome:NCBIM37:6:1:149517037:1 127762449 ID27923 U +
TCCATGGACCTACCCAAAGAGATAAGCAAAT
>6 dna:chromosome chromosome:NCBIM37:6:1:149517037:1 127762620 ID13801 U +
TACCACTTGTTGAGTTTTGGTGTAGTAA
>6 dna:chromosome chromosome:NCBIM37:6:1:149517037:1 127762681 ID24119 U +
TCAAAACACTATTATCTCTCCCTTTTCAAGTG
>6 dna:chromosome chromosome:NCBIM37:6:1:149517037:1 127762729 ID35624 U +
TGAAGTTAAATTGCATGCTTCAGCCA
>6 dna:chromosome chromosome:NCBIM37:6:1:149517037:1 127762766 ID880 U +
AGACAGAAGCACGTGTAAAAGCCAC
>6 dna:chromosome chromosome:NCBIM37:6:1:149517037:1 127762801 ID24786 U +
TCAATTGAGGCATTTAAAATATTTACGA
>6 dna:chromosome chromosome:NCBIM37:6:1:149517037:1 127762902 ID68753 U +
TTTGGTTGTCCCCTGAGATCCAGGAGGA
>6 dna:chromosome chromosome:NCBIM37:6:1:149517037:1 127763143 ID5966 U +
GTCACTATTTGAAAGTGTAATGTCAGTGGG
>6 dna:chromosome chromosome:NCBIM37:6:1:149517037:1 127763181 ID490 U +
ACATAAACAAAAGCTCTTTGGGGGTTC
>6 dna:chromosome chromosome:NCBIM37:6:1:149517037:1 127763264 ID63492 U +
TTAAAACTTATGGAGACTATAGATTACATG
>6 dna:chromosome chromosome:NCBIM37:6:1:149517037:1 127763266 ID16 U +
AAAACTTATGGAGACTATAGATTACATGATG
>6 dna:chromosome chromosome:NCBIM37:6:1:149517037:1 127763274 ID50469 U +
TGGAGACTATAGATTACATGATGACACC
>6 dna:chromosome chromosome:NCBIM37:6:1:149517037:1 127763283 ID17697 U +
TAGATTACATGATGACACCTATTGAA
>6 dna:chromosome chromosome:NCBIM37:6:1:149517037:1 127763283 ID17698 U +
TAGATTACATGATGACACCTATTGAATGGC
>6 dna:chromosome chromosome:NCBIM37:6:1:149517037:1 127763522 ID16506 U +
TAGAAGGGACAAGGGACAAAGGAC
>6 dna:chromosome chromosome:NCBIM37:6:1:149517037:1 127763591 ID58768 U +
TGTGAAACCCGGAAAGTGCCTTCTCAGG
>6 dna:chromosome chromosome:NCBIM37:6:1:149517037:1 127763651 ID19909 U +
TAGGGCCCAATGTGACACCAAAGCTGA
>6 dna:chromosome chromosome:NCBIM37:6:1:149517037:1 127763776 ID7099 U +
TAAAATCACATGGTGTATTTGAGGTGGT
>6 dna:chromosome chromosome:NCBIM37:6:1:149517037:1 127763776 ID7100 U +
TAAAATCACATGGTGTATTTGAGGTGGTT
>6 dna:chromosome chromosome:NCBIM37:6:1:149517037:1 127763845 ID52308 U +
TGGCTAAAGAAACTCCGATTGGTGCT
>6 dna:chromosome chromosome:NCBIM37:6:1:149517037:1 127763845 ID52309 U +
TGGCTAAAGAAACTCCGATTGGTGCTG
>6 dna:chromosome chromosome:NCBIM37:6:1:149517037:1 127763845 ID52310 U +
TGGCTAAAGAAACTCCGATTGGTGCTGGGCA
>6 dna:chromosome chromosome:NCBIM37:6:1:149517037:1 127763846 ID5655 U +
GGCTAAAGAAACTCCGATTGGTGCT
>6 dna:chromosome chromosome:NCBIM37:6:1:149517037:1 127764043 ID1882 U +
CACACACACAATTGTTTTGAGTTGCCTTAA
>6 dna:chromosome chromosome:NCBIM37:6:1:149517037:1 127764044 ID424 U +
ACACACACAATTGTTTTGAGTTGCCTTA
>6 dna:chromosome chromosome:NCBIM37:6:1:149517037:1 127764047 ID1880 U +
CACACAATTGTTTTGAGTTGCCTTAACCAC
>6 dna:chromosome chromosome:NCBIM37:6:1:149517037:1 127764049 ID1876 U +
CACAATTGTTTTGAGTTGCCTTAACCACG
>6 dna:chromosome chromosome:NCBIM37:6:1:149517037:1 127764102 ID48400 M +
TGCTTGCATAGATATTGAAGGTCTTC
>6 dna:chromosome chromosome:NCBIM37:6:1:149517037:1 127764102 ID48401 U +
TGCTTGCATAGATATTGAAGGTCTTCATG
>6 dna:chromosome chromosome:NCBIM37:6:1:149517037:1 127764102 ID48402 U +
TGCTTGCATAGATATTGAAGGTCTTCATGT
>6 dna:chromosome chromosome:NCBIM37:6:1:149517037:1 127764106 ID44267 U +
TGCATAGATATTGAAGGTCTTCATGT
>6 dna:chromosome chromosome:NCBIM37:6:1:149517037:1 127764106 ID44268 U +
TGCATAGATATTGAAGGTCTTCATGTG
>6 dna:chromosome chromosome:NCBIM37:6:1:149517037:1 127764106 ID44269 U +
TGCATAGATATTGAAGGTCTTCATGTGT
>6 dna:chromosome chromosome:NCBIM37:6:1:149517037:1 127764106 ID44270 U +
TGCATAGATATTGAAGGTCTTCATGTGTT
>6 dna:chromosome chromosome:NCBIM37:6:1:149517037:1 127764106 ID44271 U +
TGCATAGATATTGAAGGTCTTCATGTGTTG
>6 dna:chromosome chromosome:NCBIM37:6:1:149517037:1 127764106 ID44272 U +
TGCATAGATATTGAAGGTCTTCATGTGTTGG
>6 dna:chromosome chromosome:NCBIM37:6:1:149517037:1 127764106 ID44273 U +
TGCATAGATATTGAAGGTCTTCATGTGTTGGG
>6 dna:chromosome chromosome:NCBIM37:6:1:149517037:1 127764107 ID4851 U +
GCATAGATATTGAAGGTCTTCATGTGTTGG
>6 dna:chromosome chromosome:NCBIM37:6:1:149517037:1 127764110 ID17477 U +
TAGATATTGAAGGTCTTCATGTGTTGGGC
>6 dna:chromosome chromosome:NCBIM37:6:1:149517037:1 127764261 ID27805 U +
TCCATAACAAGATGAAGTATATACCACCC
>6 dna:chromosome chromosome:NCBIM37:6:1:149517037:1 127764265 ID8417 U +
TAACAAGATGAAGTATATACCACCCAACA
>6 dna:chromosome chromosome:NCBIM37:6:1:149517037:1 127764265 ID8418 U +
TAACAAGATGAAGTATATACCACCCAACAA
>6 dna:chromosome chromosome:NCBIM37:6:1:149517037:1 127764336 ID16474 U +
TAGAAGCTTTGAGTTAATAAACCTCTT
>6 dna:chromosome chromosome:NCBIM37:6:1:149517037:1 127764336 ID16475 U +
TAGAAGCTTTGAGTTAATAAACCTCTTC
>6 dna:chromosome chromosome:NCBIM37:6:1:149517037:1 127764336 ID16476 U +
TAGAAGCTTTGAGTTAATAAACCTCTTCTG
>6 dna:chromosome chromosome:NCBIM37:6:1:149517037:1 127764384 ID3539 U +
CTGACTCCTGACTTCCCACCCTGGGGCAG
>6 dna:chromosome chromosome:NCBIM37:6:1:149517037:1 127764438 ID55356 U +
TGGTAGGCTTCCTTGTCTTTACACTAGCG
>6 dna:chromosome chromosome:NCBIM37:6:1:149517037:1 127764447 ID30440 U +
TCCTTGTCTTTACACTAGCGCTTTCTCTGA
>6 dna:chromosome chromosome:NCBIM37:6:1:149517037:1 127764496 ID47842 U +
TGCTGATGGTAGTAGCTGAAGTTCCTTC
>6 dna:chromosome chromosome:NCBIM37:6:1:149517037:1 127764499 ID41873 U +
TGATGGTAGTAGCTGAAGTTCCTTC
>6 dna:chromosome chromosome:NCBIM37:6:1:149517037:1 127764499 ID41874 U +
TGATGGTAGTAGCTGAAGTTCCTTCGG
>6 dna:chromosome chromosome:NCBIM37:6:1:149517037:1 127764499 ID41875 U +
TGATGGTAGTAGCTGAAGTTCCTTCGGAC
>6 dna:chromosome chromosome:NCBIM37:6:1:149517037:1 127764499 ID41876 U +
TGATGGTAGTAGCTGAAGTTCCTTCGGACC
>6 dna:chromosome chromosome:NCBIM37:6:1:149517037:1 127764564 ID44530 U +
TGCATGTGAAGCCAGAAAGGCTGGACATT
>6 dna:chromosome chromosome:NCBIM37:6:1:149517037:1 127764585 ID50161 U +
TGGACATTCCCTGGATTAAGTGTCTTTTA
>6 dna:chromosome chromosome:NCBIM37:6:1:149517037:1 127764591 ID65425 U +
TTCCCTGGATTAAGTGTCTTTTAGGTACCC
>6 dna:chromosome chromosome:NCBIM37:6:1:149517037:1 127764596 ID51112 U +
TGGATTAAGTGTCTTTTAGGTACCC
>6 dna:chromosome chromosome:NCBIM37:6:1:149517037:1 127764596 ID51113 U +
TGGATTAAGTGTCTTTTAGGTACCCTGTC
>6 dna:chromosome chromosome:NCBIM37:6:1:149517037:1 127764596 ID51114 U +
TGGATTAAGTGTCTTTTAGGTACCCTGTCA
>6 dna:chromosome chromosome:NCBIM37:6:1:149517037:1 127764601 ID10605 U +
TAAGTGTCTTTTAGGTACCCTGTCAGGTGT
>6 dna:chromosome chromosome:NCBIM37:6:1:149517037:1 127764601 ID10606 U +
TAAGTGTCTTTTAGGTACCCTGTCAGGTGTC
>6 dna:chromosome chromosome:NCBIM37:6:1:149517037:1 127764611 ID64207 U +
TTAGGTACCCTGTCAGGTGTCATTGTGGTT
>6 dna:chromosome chromosome:NCBIM37:6:1:149517037:1 127764612 ID20016 U +
TAGGTACCCTGTCAGGTGTCATTGTGGT
>6 dna:chromosome chromosome:NCBIM37:6:1:149517037:1 127764612 ID20017 U +
TAGGTACCCTGTCAGGTGTCATTGTGGTT
>6 dna:chromosome chromosome:NCBIM37:6:1:149517037:1 127764612 ID20018 U +
TAGGTACCCTGTCAGGTGTCATTGTGGTTCC
>6 dna:chromosome chromosome:NCBIM37:6:1:149517037:1 127764621 ID58280 U +
TGTCAGGTGTCATTGTGGTTCCCA
>6 dna:chromosome chromosome:NCBIM37:6:1:149517037:1 127764621 ID58282 U +
TGTCAGGTGTCATTGTGGTTCCCATT
>6 dna:chromosome chromosome:NCBIM37:6:1:149517037:1 127764621 ID58283 U +
TGTCAGGTGTCATTGTGGTTCCCATTGTG
>6 dna:chromosome chromosome:NCBIM37:6:1:149517037:1 127764648 ID54301 U +
TGGGGAATTGGCCAAGATGGGTGAG
>6 dna:chromosome chromosome:NCBIM37:6:1:149517037:1 127764655 ID67294 U +
TTGGCCAAGATGGGTGAGTGTTCAT
>6 dna:chromosome chromosome:NCBIM37:6:1:149517037:1 127764655 ID67295 U +
TTGGCCAAGATGGGTGAGTGTTCATTTC
>6 dna:chromosome chromosome:NCBIM37:6:1:149517037:1 127764665 ID54654 U +
TGGGTGAGTGTTCATTTCAGAAGCGTCCA
>6 dna:chromosome chromosome:NCBIM37:6:1:149517037:1 127764757 ID4346 U +
GAGAACAGAAATGTTTTTCTGGTGTGCT
>6 dna:chromosome chromosome:NCBIM37:6:1:149517037:1 127764757 ID4347 U +
GAGAACAGAAATGTTTTTCTGGTGTGCTG
>6 dna:chromosome chromosome:NCBIM37:6:1:149517037:1 127764757 ID4348 U +
GAGAACAGAAATGTTTTTCTGGTGTGCTGG
>6 dna:chromosome chromosome:NCBIM37:6:1:149517037:1 127764758 ID835 U +
AGAACAGAAATGTTTTTCTGGTGTGCTGGG
>6 dna:chromosome chromosome:NCBIM37:6:1:149517037:1 127764759 ID3896 U +
GAACAGAAATGTTTTTCTGGTGTGCT
>6 dna:chromosome chromosome:NCBIM37:6:1:149517037:1 127764759 ID3897 U +
GAACAGAAATGTTTTTCTGGTGTGCTG
>6 dna:chromosome chromosome:NCBIM37:6:1:149517037:1 127764759 ID3898 U +
GAACAGAAATGTTTTTCTGGTGTGCTGG
>6 dna:chromosome chromosome:NCBIM37:6:1:149517037:1 127764759 ID3900 U +
GAACAGAAATGTTTTTCTGGTGTGCTGGG
>6 dna:chromosome chromosome:NCBIM37:6:1:149517037:1 127764759 ID3902 U +
GAACAGAAATGTTTTTCTGGTGTGCTGGGC
>6 dna:chromosome chromosome:NCBIM37:6:1:149517037:1 127764761 ID454 U +
ACAGAAATGTTTTTCTGGTGTGCTGG
>6 dna:chromosome chromosome:NCBIM37:6:1:149517037:1 127764761 ID455 U +
ACAGAAATGTTTTTCTGGTGTGCTGGG
>6 dna:chromosome chromosome:NCBIM37:6:1:149517037:1 127764813 ID26351 U +
TCATGAAAGATTGAGCCAGTCTCAGACAC
>6 dna:chromosome chromosome:NCBIM37:6:1:149517037:1 127764816 ID34046 U +
TGAAAGATTGAGCCAGTCTCAGACACC
>6 dna:chromosome chromosome:NCBIM37:6:1:149517037:1 127764816 ID34047 U +
TGAAAGATTGAGCCAGTCTCAGACACCT
>6 dna:chromosome chromosome:NCBIM37:6:1:149517037:1 127764816 ID34048 U +
TGAAAGATTGAGCCAGTCTCAGACACCTATC
>6 dna:chromosome chromosome:NCBIM37:6:1:149517037:1 127764876 ID2826 U +
CCCATAGATCAGGCATTGAACAAGGAGC
>6 dna:chromosome chromosome:NCBIM37:6:1:149517037:1 127764880 ID17488 U +
TAGATCAGGCATTGAACAAGGAGC
>6 dna:chromosome chromosome:NCBIM37:6:1:149517037:1 127764880 ID17489 U +
TAGATCAGGCATTGAACAAGGAGCAGAAGC
>6 dna:chromosome chromosome:NCBIM37:6:1:149517037:1 127764914 ID8941 U +
TAACCGTGGCTGGGAATCTTATTTCCAAA
>6 dna:chromosome chromosome:NCBIM37:6:1:149517037:1 127764914 ID8942 U +
TAACCGTGGCTGGGAATCTTATTTCCAAAA
>6 dna:chromosome chromosome:NCBIM37:6:1:149517037:1 127764920 ID52540 U +
TGGCTGGGAATCTTATTTCCAAAAGTC
>6 dna:chromosome chromosome:NCBIM37:6:1:149517037:1 127764924 ID53043 U +
TGGGAATCTTATTTCCAAAAGTCTGGTGGG
>6 dna:chromosome chromosome:NCBIM37:6:1:149517037:1 127764924 ID53044 U +
TGGGAATCTTATTTCCAAAAGTCTGGTGGGA
>6 dna:chromosome chromosome:NCBIM37:6:1:149517037:1 127764933 ID23917 U +
TATTTCCAAAAGTCTGGTGGGATTTTAATTC
>6 dna:chromosome chromosome:NCBIM37:6:1:149517037:1 127764935 ID68418 U +
TTTCCAAAAGTCTGGTGGGATTTTAATTC
>6 dna:chromosome chromosome:NCBIM37:6:1:149517037:1 127765005 ID54060 U +
TGGGCAGTGAGCTGGGTGTCAGGGAG
>6 dna:chromosome chromosome:NCBIM37:6:1:149517037:1 127765017 ID54746 U +
TGGGTGTCAGGGAGAGAGTCTCCCATCAGTC
>6 dna:chromosome chromosome:NCBIM37:6:1:149517037:1 127765042 ID25961 U +
TCAGTCTATTGGTCAAGGTTATTCTACA
>6 dna:chromosome chromosome:NCBIM37:6:1:149517037:1 127765042 ID25962 U +
TCAGTCTATTGGTCAAGGTTATTCTACAA
>6 dna:chromosome chromosome:NCBIM37:6:1:149517037:1 127765046 ID31571 U +
TCTATTGGTCAAGGTTATTCTACAAACAG
>6 dna:chromosome chromosome:NCBIM37:6:1:149517037:1 127765048 ID23754 U +
TATTGGTCAAGGTTATTCTACAAACAG
>6 dna:chromosome chromosome:NCBIM37:6:1:149517037:1 127765050 ID67462 U +
TTGGTCAAGGTTATTCTACAAACAGAAG
>6 dna:chromosome chromosome:NCBIM37:6:1:149517037:1 127765050 ID67463 U +
TTGGTCAAGGTTATTCTACAAACAGAAGAGA
>6 dna:chromosome chromosome:NCBIM37:6:1:149517037:1 127765051 ID55548 U +
TGGTCAAGGTTATTCTACAAACAGAAGAG
>6 dna:chromosome chromosome:NCBIM37:6:1:149517037:1 127765063 ID65798 U +
TTCTACAAACAGAAGAGAAGCAGGAGGCC
>6 dna:chromosome chromosome:NCBIM37:6:1:149517037:1 127765066 ID11871 U +
TACAAACAGAAGAGAAGCAGGAGGC
>6 dna:chromosome chromosome:NCBIM37:6:1:149517037:1 127765066 ID11872 U +
TACAAACAGAAGAGAAGCAGGAGGCCC
>6 dna:chromosome chromosome:NCBIM37:6:1:149517037:1 127765187 ID39760 U +
TGAGGATAGTAAGCTCTTGAGGG
>6 dna:chromosome chromosome:NCBIM37:6:1:149517037:1 127765187 ID39761 U +
TGAGGATAGTAAGCTCTTGAGGGCAA
>6 dna:chromosome chromosome:NCBIM37:6:1:149517037:1 127765187 ID39762 U +
TGAGGATAGTAAGCTCTTGAGGGCAAAT
>6 dna:chromosome chromosome:NCBIM37:6:1:149517037:1 127765193 ID20561 U +
TAGTAAGCTCTTGAGGGCAAATGATGC
>6 dna:chromosome chromosome:NCBIM37:6:1:149517037:1 127765193 ID20562 U +
TAGTAAGCTCTTGAGGGCAAATGATGCTT
>6 dna:chromosome chromosome:NCBIM37:6:1:149517037:1 127765204 ID39833 U +
TGAGGGCAAATGATGCTTGGGCACT
>6 dna:chromosome chromosome:NCBIM37:6:1:149517037:1 127765204 ID39834 U +
TGAGGGCAAATGATGCTTGGGCACTGT
>6 dna:chromosome chromosome:NCBIM37:6:1:149517037:1 127765263 ID55175 U +
TGGTACAGCTATATATAACCATCATCATCTGT
>6 dna:chromosome chromosome:NCBIM37:6:1:149517037:1 127765327 ID68503 U +
TTTCTTTTACACATGTGGGCATCCAACAC
>6 dna:chromosome chromosome:NCBIM37:6:1:149517037:1 127765334 ID12671 U +
TACACATGTGGGCATCCAACACGTGA
>6 dna:chromosome chromosome:NCBIM37:6:1:149517037:1 127765334 ID12672 U +
TACACATGTGGGCATCCAACACGTGAGCAA
>6 dna:chromosome chromosome:NCBIM37:6:1:149517037:1 127765348 ID26829 U +
TCCAACACGTGAGCAAGACACCCATTGGG
>6 dna:chromosome chromosome:NCBIM37:6:1:149517037:1 127765348 ID26830 U +
TCCAACACGTGAGCAAGACACCCATTGGGTGC
>6 dna:chromosome chromosome:NCBIM37:6:1:149517037:1 127765372 ID67427 U +
TTGGGTGCAAGCTCATTGTAACGCCATCT
>6 dna:chromosome chromosome:NCBIM37:6:1:149517037:1 127765373 ID54669 U +
TGGGTGCAAGCTCATTGTAACGCCATCTA
>6 dna:chromosome chromosome:NCBIM37:6:1:149517037:1 127765373 ID54670 U +
TGGGTGCAAGCTCATTGTAACGCCATCTAA
>6 dna:chromosome chromosome:NCBIM37:6:1:149517037:1 127765373 ID54671 U +
TGGGTGCAAGCTCATTGTAACGCCATCTAAT
>6 dna:chromosome chromosome:NCBIM37:6:1:149517037:1 127765373 ID54672 U +
TGGGTGCAAGCTCATTGTAACGCCATCTAATC
>6 dna:chromosome chromosome:NCBIM37:6:1:149517037:1 127765377 ID43159 U +
TGCAAGCTCATTGTAACGCCATCTAA
>6 dna:chromosome chromosome:NCBIM37:6:1:149517037:1 127765377 ID43160 U +
TGCAAGCTCATTGTAACGCCATCTAATC
>6 dna:chromosome chromosome:NCBIM37:6:1:149517037:1 127765377 ID43161 U +
TGCAAGCTCATTGTAACGCCATCTAATCC
>6 dna:chromosome chromosome:NCBIM37:6:1:149517037:1 127765377 ID43162 U +
TGCAAGCTCATTGTAACGCCATCTAATCCA
>6 dna:chromosome chromosome:NCBIM37:6:1:149517037:1 127765384 ID26548 U +
TCATTGTAACGCCATCTAATCCAGATGAAAC
>6 dna:chromosome chromosome:NCBIM37:6:1:149517037:1 127765384 ID26549 U +
TCATTGTAACGCCATCTAATCCAGATGAAACC
>6 dna:chromosome chromosome:NCBIM37:6:1:149517037:1 127765387 ID67695 U +
TTGTAACGCCATCTAATCCAGATGAAACCGC
>6 dna:chromosome chromosome:NCBIM37:6:1:149517037:1 127765419 ID25566 U +
TCAGAATCCCCATCGTTAGGGCCACGAG
>6 dna:chromosome chromosome:NCBIM37:6:1:149517037:1 127765431 ID30936 U +
TCGTTAGGGCCACGAGGTAGGAGCTGC
>6 dna:chromosome chromosome:NCBIM37:6:1:149517037:1 127765504 ID68807 U +
TTTGTTTTGTTTTTGCAGAGAAATGGGTT
>6 dna:chromosome chromosome:NCBIM37:6:1:149517037:1 127765506 ID61331 U +
TGTTTTGTTTTTGCAGAGAAATGGGTTCT
>6 dna:chromosome chromosome:NCBIM37:6:1:149517037:1 127765508 ID68985 U +
TTTTGTTTTTGCAGAGAAATGGGTTCT
>6 dna:chromosome chromosome:NCBIM37:6:1:149517037:1 127765509 ID68809 U +
TTTGTTTTTGCAGAGAAATGGGTTCTTGC
>6 dna:chromosome chromosome:NCBIM37:6:1:149517037:1 127765517 ID43901 U +
TGCAGAGAAATGGGTTCTTGCTTCAATGC
>6 dna:chromosome chromosome:NCBIM37:6:1:149517037:1 127765531 ID66181 U +
TTCTTGCTTCAATGCACCTGAACCACTGA
>6 dna:chromosome chromosome:NCBIM37:6:1:149517037:1 127765549 ID34765 U +
TGAACCACTGAGTTTGGAGTTCTTTACCA
>6 dna:chromosome chromosome:NCBIM37:6:1:149517037:1 127765573 ID13582 U +
TACCAAAGACCATCTATCCACAACAGCC
>6 dna:chromosome chromosome:NCBIM37:6:1:149517037:1 127765602 ID55590 U +
TGGTCACTTAAAGTGCTCCCAGAGCTGGTT
>6 dna:chromosome chromosome:NCBIM37:6:1:149517037:1 127765610 ID7926 U +
TAAAGTGCTCCCAGAGCTGGTTCCTCA
>6 dna:chromosome chromosome:NCBIM37:6:1:149517037:1 127765644 ID13939 U +
TACCATAAGTTGGCAATCTGGGTGCCACAGC
>6 dna:chromosome chromosome:NCBIM37:6:1:149517037:1 127765679 ID35720 U +
TGAATACTTTGCTTTTGATACAGGGAGAG
>6 dna:chromosome chromosome:NCBIM37:6:1:149517037:1 127765726 ID23764 U +
TATTGTAAGACCTTACAAATATTAGTCCG
>6 dna:chromosome chromosome:NCBIM37:6:1:149517037:1 127765726 ID23765 U +
TATTGTAAGACCTTACAAATATTAGTCCGT
>6 dna:chromosome chromosome:NCBIM37:6:1:149517037:1 127765745 ID23461 U +
TATTAGTCCGTAAAACTAGCAGTAGTTGA
>6 dna:chromosome chromosome:NCBIM37:6:1:149517037:1 127765745 ID23462 U +
TATTAGTCCGTAAAACTAGCAGTAGTTGAT
>6 dna:chromosome chromosome:NCBIM37:6:1:149517037:1 127765745 ID23463 U +
TATTAGTCCGTAAAACTAGCAGTAGTTGATA
>6 dna:chromosome chromosome:NCBIM37:6:1:149517037:1 127765755 ID6747 U +
TAAAACTAGCAGTAGTTGATAAGGTGTTA
>6 dna:chromosome chromosome:NCBIM37:6:1:149517037:1 127765767 ID21294 U +
TAGTTGATAAGGTGTTATAATAAGCAGG
>6 dna:chromosome chromosome:NCBIM37:6:1:149517037:1 127765767 ID21295 U +
TAGTTGATAAGGTGTTATAATAAGCAGGT
>6 dna:chromosome chromosome:NCBIM37:6:1:149517037:1 127765771 ID40751 U +
TGATAAGGTGTTATAATAAGCAGGTGTCT
>6 dna:chromosome chromosome:NCBIM37:6:1:149517037:1 127765771 ID40752 U +
TGATAAGGTGTTATAATAAGCAGGTGTCTG
>6 dna:chromosome chromosome:NCBIM37:6:1:149517037:1 127765782 ID21693 U +
TATAATAAGCAGGTGTCTGGTTACTCAAT
>6 dna:chromosome chromosome:NCBIM37:6:1:149517037:1 127765784 ID10767 U +
TAATAAGCAGGTGTCTGGTTACTCAA
>6 dna:chromosome chromosome:NCBIM37:6:1:149517037:1 127765784 ID10768 U +
TAATAAGCAGGTGTCTGGTTACTCAATA
>6 dna:chromosome chromosome:NCBIM37:6:1:149517037:1 127765784 ID10769 U +
TAATAAGCAGGTGTCTGGTTACTCAATAA
>6 dna:chromosome chromosome:NCBIM37:6:1:149517037:1 127765787 ID9997 U +
TAAGCAGGTGTCTGGTTACTCAATAAAACA
>6 dna:chromosome chromosome:NCBIM37:6:1:149517037:1 127765787 ID9998 U +
TAAGCAGGTGTCTGGTTACTCAATAAAACAA
>6 dna:chromosome chromosome:NCBIM37:6:1:149517037:1 127765799 ID56505 U +
TGGTTACTCAATAAAACAAATTATAGTGTC
>6 dna:chromosome chromosome:NCBIM37:6:1:149517037:1 127765810 ID6601 U +
TAAAACAAATTATAGTGTCAACTCAGCCC
>6 dna:chromosome chromosome:NCBIM37:6:1:149517037:1 127765810 ID6602 U +
TAAAACAAATTATAGTGTCAACTCAGCCCT
>6 dna:chromosome chromosome:NCBIM37:6:1:149517037:1 127765810 ID6603 U +
TAAAACAAATTATAGTGTCAACTCAGCCCTCC
>6 dna:chromosome chromosome:NCBIM37:6:1:149517037:1 127765822 ID21136 U +
TAGTGTCAACTCAGCCCTCCCAAGAAGGCAGT
>6 dna:chromosome chromosome:NCBIM37:6:1:149517037:1 127765839 ID28132 U +
TCCCAAGAAGGCAGTAACGAAGCCACTGGC
>6 dna:chromosome chromosome:NCBIM37:6:1:149517037:1 127765845 ID3999 U +
GAAGGCAGTAACGAAGCCACTGGCCAC
>6 dna:chromosome chromosome:NCBIM37:6:1:149517037:1 127765875 ID65527 U +
TTCCTCACCTGGCATGGCACGTGCCTCCT
>6 dna:chromosome chromosome:NCBIM37:6:1:149517037:1 127765889 ID51579 U +
TGGCACGTGCCTCCTTTGCCAAGGTCCAGG
>6 dna:chromosome chromosome:NCBIM37:6:1:149517037:1 127765900 ID30488 U +
TCCTTTGCCAAGGTCCAGGACAGTGCCTGT
>6 dna:chromosome chromosome:NCBIM37:6:1:149517037:1 127765904 ID66826 U +
TTGCCAAGGTCCAGGACAGTGCCTGTGT
>6 dna:chromosome chromosome:NCBIM37:6:1:149517037:1 127765905 ID44965 U +
TGCCAAGGTCCAGGACAGTGCCTGTGTCTC
>6 dna:chromosome chromosome:NCBIM37:6:1:149517037:1 127765971 ID38597 U +
TGAGAGAAGCCTGTGTTTATTGTTCACATT
>6 dna:chromosome chromosome:NCBIM37:6:1:149517037:1 127765971 ID38598 U +
TGAGAGAAGCCTGTGTTTATTGTTCACATTT
>6 dna:chromosome chromosome:NCBIM37:6:1:149517037:1 127765971 ID38599 U +
TGAGAGAAGCCTGTGTTTATTGTTCACATTTT
>6 dna:chromosome chromosome:NCBIM37:6:1:149517037:1 127765980 ID3051 U +
CCTGTGTTTATTGTTCACATTTTTGGTCCA
>6 dna:chromosome chromosome:NCBIM37:6:1:149517037:1 127765982 ID60341 U +
TGTGTTTATTGTTCACATTTTTGGTCCAC
>6 dna:chromosome chromosome:NCBIM37:6:1:149517037:1 127765982 ID60342 U +
TGTGTTTATTGTTCACATTTTTGGTCCACT
>6 dna:chromosome chromosome:NCBIM37:6:1:149517037:1 127765984 ID61138 U +
TGTTTATTGTTCACATTTTTGGTCCACTGA
>6 dna:chromosome chromosome:NCBIM37:6:1:149517037:1 127765985 ID6275 U +
GTTTATTGTTCACATTTTTGGTCCACTGA
>6 dna:chromosome chromosome:NCBIM37:6:1:149517037:1 127765988 ID23814 U +
TATTGTTCACATTTTTGGTCCACTGA
>6 dna:chromosome chromosome:NCBIM37:6:1:149517037:1 127765988 ID23815 U +
TATTGTTCACATTTTTGGTCCACTGAGA
>6 dna:chromosome chromosome:NCBIM37:6:1:149517037:1 127765991 ID60703 U +
TGTTCACATTTTTGGTCCACTGAGAGGACA
>6 dna:chromosome chromosome:NCBIM37:6:1:149517037:1 127765994 ID25146 U +
TCACATTTTTGGTCCACTGAGAGGACACGGG
>6 dna:chromosome chromosome:NCBIM37:6:1:149517037:1 127766042 ID44096 U +
TGCAGGTCTCAGCCAACCAGCTCCCAGT
>6 dna:chromosome chromosome:NCBIM37:6:1:149517037:1 127766107 ID38152 U +
TGAGAACCATTCCTGGATAACAGAGCCTA
>6 dna:chromosome chromosome:NCBIM37:6:1:149517037:1 127766112 ID566 U +
ACCATTCCTGGATAACAGAGCCTACCCTCAA
>6 dna:chromosome chromosome:NCBIM37:6:1:149517037:1 127766116 ID65565 U +
TTCCTGGATAACAGAGCCTACCCTCAAAC
>6 dna:chromosome chromosome:NCBIM37:6:1:149517037:1 127766117 ID30092 U +
TCCTGGATAACAGAGCCTACCCTCAAACC
>6 dna:chromosome chromosome:NCBIM37:6:1:149517037:1 127766120 ID50758 U +
TGGATAACAGAGCCTACCCTCAAACC
>6 dna:chromosome chromosome:NCBIM37:6:1:149517037:1 127766124 ID8556 U +
TAACAGAGCCTACCCTCAAACCACACCCAGA
>6 dna:chromosome chromosome:NCBIM37:6:1:149517037:1 127766179 ID5019 U +
GCCTCAAGGTGTGCAATTTGGAATCTCTT
>6 dna:chromosome chromosome:NCBIM37:6:1:149517037:1 127766182 ID24628 U +
TCAAGGTGTGCAATTTGGAATCTCTTTT
>6 dna:chromosome chromosome:NCBIM37:6:1:149517037:1 127766330 ID29694 U +
TCCTCACGTTGGCAGACTCTCGCACTGACC
>6 dna:chromosome chromosome:NCBIM37:6:1:149517037:1 127766372 ID29797 U +
TCCTCGTTTGTTTTTATATGTCTCGCTGC
>6 dna:chromosome chromosome:NCBIM37:6:1:149517037:1 127766441 ID30505 U +
TCCTTTGGTGGAATTTGGGAAACCTAAC
>6 dna:chromosome chromosome:NCBIM37:6:1:149517037:1 127766441 ID30506 U +
TCCTTTGGTGGAATTTGGGAAACCTAACA
>6 dna:chromosome chromosome:NCBIM37:6:1:149517037:1 127766446 ID56175 U +
TGGTGGAATTTGGGAAACCTAACATAATCT
>6 dna:chromosome chromosome:NCBIM37:6:1:149517037:1 127766449 ID50027 U +
TGGAATTTGGGAAACCTAACATAATCTTGAA
>6 dna:chromosome chromosome:NCBIM37:6:1:149517037:1 127766455 ID67376 U +
TTGGGAAACCTAACATAATCTTGAATGTAC
>6 dna:chromosome chromosome:NCBIM37:6:1:149517037:1 127766456 ID52736 U +
TGGGAAACCTAACATAATCTTGAATGTACC
>6 dna:chromosome chromosome:NCBIM37:6:1:149517037:1 127766456 ID52737 U +
TGGGAAACCTAACATAATCTTGAATGTACCC
>6 dna:chromosome chromosome:NCBIM37:6:1:149517037:1 127766497 ID36693 U +
TGACAGATGAGACCTCCAGATGTTC
>6 dna:chromosome chromosome:NCBIM37:6:1:149517037:1 127766497 ID36694 U +
TGACAGATGAGACCTCCAGATGTTCC
>6 dna:chromosome chromosome:NCBIM37:6:1:149517037:1 127766497 ID36695 U +
TGACAGATGAGACCTCCAGATGTTCCCTCTGA
>6 dna:chromosome chromosome:NCBIM37:6:1:149517037:1 127766557 ID25148 U +
TCACCAAACATGGGTAGTAGGTGACTTTG
>6 dna:chromosome chromosome:NCBIM37:6:1:149517037:1 127766558 ID1990 U +
CACCAAACATGGGTAGTAGGTGACTTTGA
>6 dna:chromosome chromosome:NCBIM37:6:1:149517037:1 127766567 ID54483 U +
TGGGTAGTAGGTGACTTTGAAGAGAATTT
>6 dna:chromosome chromosome:NCBIM37:6:1:149517037:1 127766574 ID20186 U +
TAGGTGACTTTGAAGAGAATTTACTTCTTC
>6 dna:chromosome chromosome:NCBIM37:6:1:149517037:1 127766574 ID20187 U +
TAGGTGACTTTGAAGAGAATTTACTTCTTCT
>6 dna:chromosome chromosome:NCBIM37:6:1:149517037:1 127766582 ID68542 U +
TTTGAAGAGAATTTACTTCTTCTAGGGTTC
>6 dna:chromosome chromosome:NCBIM37:6:1:149517037:1 127766583 ID66354 U +
TTGAAGAGAATTTACTTCTTCTAGGGTTC
>6 dna:chromosome chromosome:NCBIM37:6:1:149517037:1 127766584 ID35171 U +
TGAAGAGAATTTACTTCTTCTAGGGTT
>6 dna:chromosome chromosome:NCBIM37:6:1:149517037:1 127766584 ID35172 U +
TGAAGAGAATTTACTTCTTCTAGGGTTC
>6 dna:chromosome chromosome:NCBIM37:6:1:149517037:1 127766584 ID35173 U +
TGAAGAGAATTTACTTCTTCTAGGGTTCC
>6 dna:chromosome chromosome:NCBIM37:6:1:149517037:1 127766584 ID35174 U +
TGAAGAGAATTTACTTCTTCTAGGGTTCCC
>6 dna:chromosome chromosome:NCBIM37:6:1:149517037:1 127766584 ID35175 U +
TGAAGAGAATTTACTTCTTCTAGGGTTCCCC
>6 dna:chromosome chromosome:NCBIM37:6:1:149517037:1 127766654 ID51269 U +
TGGCAAACAAGGGATCCTAAGGCCGATA
>6 dna:chromosome chromosome:NCBIM37:6:1:149517037:1 127766693 ID18445 U +
TAGCCTGGTCTCCCATTCCCTTTAGAGGTTC
>6 dna:chromosome chromosome:NCBIM37:6:1:149517037:1 127766698 ID55742 U +
TGGTCTCCCATTCCCTTTAGAGGTTCATGA
>6 dna:chromosome chromosome:NCBIM37:6:1:149517037:1 127766725 ID39956 U +
TGAGGTGAAAAAGAACAGAAAGCAAGACGG
>6 dna:chromosome chromosome:NCBIM37:6:1:149517037:1 127766761 ID16306 U +
TAGAACCAAGATAGTCTTGTTTACAGGGC
>6 dna:chromosome chromosome:NCBIM37:6:1:149517037:1 127766761 ID16307 U +
TAGAACCAAGATAGTCTTGTTTACAGGGCTC
>6 dna:chromosome chromosome:NCBIM37:6:1:149517037:1 127766894 ID22563 U +
TATCTGATAAGAAAGGAAATTAACCCAAGCC
>6 dna:chromosome chromosome:NCBIM37:6:1:149517037:1 127766951 ID1486 U +
ATGAAGGGAAACGAAGTGACCATCAGTG
>6 dna:chromosome chromosome:NCBIM37:6:1:149517037:1 127766977 ID37250 U +
TGACCATGTCTTTGGTTTATAGTGAACGGA
>6 dna:chromosome chromosome:NCBIM37:6:1:149517037:1 127767180 ID4089 U +
GACAACTCAAAGAAATTTGCCACCATGGA
>6 dna:chromosome chromosome:NCBIM37:6:1:149517037:1 127767739 ID55105 U +
TGGTAACTACTGAGACCCTCTGGTGGA
>6 dna:chromosome chromosome:NCBIM37:6:1:149517037:1 127767767 ID51060 U +
TGGATGTGAGATAGATAGGAGAAGG
>6 dna:chromosome chromosome:NCBIM37:6:1:149517037:1 127767767 ID51061 U +
TGGATGTGAGATAGATAGGAGAAGGA
>6 dna:chromosome chromosome:NCBIM37:6:1:149517037:1 127767767 ID51062 U +
TGGATGTGAGATAGATAGGAGAAGGAAGTC
>6 dna:chromosome chromosome:NCBIM37:6:1:149517037:1 127767809 ID13887 U +
TACCAGGGACACTGAGCAGTGGT
>6 dna:chromosome chromosome:NCBIM37:6:1:149517037:1 127767809 ID13888 U +
TACCAGGGACACTGAGCAGTGGTGGG
>6 dna:chromosome chromosome:NCBIM37:6:1:149517037:1 127767828 ID56214 U +
TGGTGGGGCCCCTTAGCTAGAT
>6 dna:chromosome chromosome:NCBIM37:6:1:149517037:1 127767841 ID18583 U +
TAGCTAGATGGGAAAGAGAAGGGA
>6 dna:chromosome chromosome:NCBIM37:6:1:149517037:1 127767885 ID37482 U +
TGACGGAGGCCATAGTGAGTTT
>6 dna:chromosome chromosome:NCBIM37:6:1:149517037:1 127767897 ID21008 U +
TAGTGAGTTTGGGCAGGAGTGGATTG
>6 dna:chromosome chromosome:NCBIM37:6:1:149517037:1 127767897 ID21009 U +
TAGTGAGTTTGGGCAGGAGTGGATTGG
>6 dna:chromosome chromosome:NCBIM37:6:1:149517037:1 127767897 ID21010 U +
TAGTGAGTTTGGGCAGGAGTGGATTGGT
>6 dna:chromosome chromosome:NCBIM37:6:1:149517037:1 127767924 ID14265 U +
TACCTACTATCATAGGACTCACTTCGCCT
>6 dna:chromosome chromosome:NCBIM37:6:1:149517037:1 127767924 ID14266 U +
TACCTACTATCATAGGACTCACTTCGCCTC
>6 dna:chromosome chromosome:NCBIM37:6:1:149517037:1 127767928 ID15065 U +
TACTATCATAGGACTCACTTCGCCTCA
>6 dna:chromosome chromosome:NCBIM37:6:1:149517037:1 127767928 ID15066 U +
TACTATCATAGGACTCACTTCGCCTCAC
>6 dna:chromosome chromosome:NCBIM37:6:1:149517037:1 127767928 ID15067 U +
TACTATCATAGGACTCACTTCGCCTCACAG
>6 dna:chromosome chromosome:NCBIM37:6:1:149517037:1 127767931 ID22334 U +
TATCATAGGACTCACTTCGCCTCACAG
>6 dna:chromosome chromosome:NCBIM37:6:1:149517037:1 127767934 ID2489 U +
CATAGGACTCACTTCGCCTCACAGGGAT
>6 dna:chromosome chromosome:NCBIM37:6:1:149517037:1 127767936 ID19227 U +
TAGGACTCACTTCGCCTCACAGGGAT
>6 dna:chromosome chromosome:NCBIM37:6:1:149517037:1 127767936 ID19228 U +
TAGGACTCACTTCGCCTCACAGGGATGGT
>6 dna:chromosome chromosome:NCBIM37:6:1:149517037:1 127767937 ID1168 U +
AGGACTCACTTCGCCTCACAGGGATGG
>6 dna:chromosome chromosome:NCBIM37:6:1:149517037:1 127767961 ID56195 U +
TGGTGGCATTTCTCTGGTGGTTC
>6 dna:chromosome chromosome:NCBIM37:6:1:149517037:1 127768004 ID25839 U +
TCAGCTGAGCCTATAGGGCATATGCCATGT
>6 dna:chromosome chromosome:NCBIM37:6:1:149517037:1 127768015 ID21912 U +
TATAGGGCATATGCCATGTTCAAGGTCATA
>6 dna:chromosome chromosome:NCBIM37:6:1:149517037:1 127768040 ID26082 U +
TCATAAAACAGTGACTTTGTGCATTCACTC
>6 dna:chromosome chromosome:NCBIM37:6:1:149517037:1 127768043 ID6652 U +
TAAAACAGTGACTTTGTGCATTCACTCATT
>6 dna:chromosome chromosome:NCBIM37:6:1:149517037:1 127768043 ID6653 U +
TAAAACAGTGACTTTGTGCATTCACTCATTC
>6 dna:chromosome chromosome:NCBIM37:6:1:149517037:1 127768043 ID6654 U +
TAAAACAGTGACTTTGTGCATTCACTCATTCT
>6 dna:chromosome chromosome:NCBIM37:6:1:149517037:1 127768083 ID68793 U +
TTTGTTCATTCGTTCCACAAACACACCTAT
>6 dna:chromosome chromosome:NCBIM37:6:1:149517037:1 127768092 ID30940 U +
TCGTTCCACAAACACACCTATGTACATACC
>6 dna:chromosome chromosome:NCBIM37:6:1:149517037:1 127768110 ID23187 U +
TATGTACATACCAGAAGGAATAGCTGCAC
>6 dna:chromosome chromosome:NCBIM37:6:1:149517037:1 127768112 ID57546 U +
TGTACATACCAGAAGGAATAGCTGCACTTG
>6 dna:chromosome chromosome:NCBIM37:6:1:149517037:1 127768118 ID13828 U +
TACCAGAAGGAATAGCTGCACTTGCCT
>6 dna:chromosome chromosome:NCBIM37:6:1:149517037:1 127768118 ID13829 U +
TACCAGAAGGAATAGCTGCACTTGCCTT
>6 dna:chromosome chromosome:NCBIM37:6:1:149517037:1 127768118 ID13830 U +
TACCAGAAGGAATAGCTGCACTTGCCTTGG
>6 dna:chromosome chromosome:NCBIM37:6:1:149517037:1 127768118 ID13831 U +
TACCAGAAGGAATAGCTGCACTTGCCTTGGT
>6 dna:chromosome chromosome:NCBIM37:6:1:149517037:1 127768134 ID43825 U +
TGCACTTGCCTTGGTCTTCAGAACGATCA
>6 dna:chromosome chromosome:NCBIM37:6:1:149517037:1 127768238 ID68305 U +
TTTATAAATAAGGCCGAATTGTGACTTC
>6 dna:chromosome chromosome:NCBIM37:6:1:149517037:1 127768240 ID21534 U +
TATAAATAAGGCCGAATTGTGACTTCCAC
>6 dna:chromosome chromosome:NCBIM37:6:1:149517037:1 127768240 ID21535 U +
TATAAATAAGGCCGAATTGTGACTTCCACT
>6 dna:chromosome chromosome:NCBIM37:6:1:149517037:1 127768240 ID21536 U +
TATAAATAAGGCCGAATTGTGACTTCCACTT
>6 dna:chromosome chromosome:NCBIM37:6:1:149517037:1 127768242 ID8011 U +
TAAATAAGGCCGAATTGTGACTT
>6 dna:chromosome chromosome:NCBIM37:6:1:149517037:1 127768242 ID8012 U +
TAAATAAGGCCGAATTGTGACTTCCAC
>6 dna:chromosome chromosome:NCBIM37:6:1:149517037:1 127768242 ID8013 U +
TAAATAAGGCCGAATTGTGACTTCCACTT
>6 dna:chromosome chromosome:NCBIM37:6:1:149517037:1 127768242 ID8014 U +
TAAATAAGGCCGAATTGTGACTTCCACTTC
>6 dna:chromosome chromosome:NCBIM37:6:1:149517037:1 127768242 ID8015 U +
TAAATAAGGCCGAATTGTGACTTCCACTTCC
>6 dna:chromosome chromosome:NCBIM37:6:1:149517037:1 127768246 ID10285 U +
TAAGGCCGAATTGTGACTTCCACTTCCACA
>6 dna:chromosome chromosome:NCBIM37:6:1:149517037:1 127768248 ID1202 U +
AGGCCGAATTGTGACTTCCACTTCC
>6 dna:chromosome chromosome:NCBIM37:6:1:149517037:1 127768277 ID17097 U +
TAGAGAAACCATGTCTACAGGGCAACC
>6 dna:chromosome chromosome:NCBIM37:6:1:149517037:1 127768277 ID17098 U +
TAGAGAAACCATGTCTACAGGGCAACCCAG
>6 dna:chromosome chromosome:NCBIM37:6:1:149517037:1 127768294 ID2407 U +
CAGGGCAACCCAGGACCTACTGCCAG
>6 dna:chromosome chromosome:NCBIM37:6:1:149517037:1 127768311 ID15453 U +
TACTGCCAGGTGTCCCTACCT
>6 dna:chromosome chromosome:NCBIM37:6:1:149517037:1 127768314 ID45459 U +
TGCCAGGTGTCCCTACCTCTGACCCACTGC
>6 dna:chromosome chromosome:NCBIM37:6:1:149517037:1 127768401 ID40486 U +
TGAGTTATCCGTAAGGGTGAATCCATAAG
>6 dna:chromosome chromosome:NCBIM37:6:1:149517037:1 127768401 ID40487 U +
TGAGTTATCCGTAAGGGTGAATCCATAAGA
>6 dna:chromosome chromosome:NCBIM37:6:1:149517037:1 127768408 ID29113 U +
TCCGTAAGGGTGAATCCATAAGAGGTGAAT
>6 dna:chromosome chromosome:NCBIM37:6:1:149517037:1 127768426 ID9748 U +
TAAGAGGTGAATGATGGAGTCACTCACA
>6 dna:chromosome chromosome:NCBIM37:6:1:149517037:1 127768547 ID19930 U +
TAGGGCTTAAGAAGTTATTTGCCTCCAAT
>6 dna:chromosome chromosome:NCBIM37:6:1:149517037:1 127768636 ID813 U +
AGAAACCAGAATAGCAGCC
>6 dna:chromosome chromosome:NCBIM37:6:1:149517037:1 127768687 ID6933 U +
TAAAAGGATCATTTCGCTTGGGGGTGG
>6 dna:chromosome chromosome:NCBIM37:6:1:149517037:1 127768687 ID6934 U +
TAAAAGGATCATTTCGCTTGGGGGTGGCTC
>6 dna:chromosome chromosome:NCBIM37:6:1:149517037:1 127768741 ID52414 U +
TGGCTCAGGTTGTTTACTTGTTTGGGCTT
>6 dna:chromosome chromosome:NCBIM37:6:1:149517037:1 127768741 ID52415 U +
TGGCTCAGGTTGTTTACTTGTTTGGGCTTT
>6 dna:chromosome chromosome:NCBIM37:6:1:149517037:1 127768833 ID65121 U +
TTCATTGTTAAGTATCAAAGGCCCCTTTGG
>6 dna:chromosome chromosome:NCBIM37:6:1:149517037:1 127768860 ID50810 U +
TGGATAGCATTGATAACAGTCCACAAT
>6 dna:chromosome chromosome:NCBIM37:6:1:149517037:1 127768864 ID18234 U +
TAGCATTGATAACAGTCCACAATCTTGCC
>6 dna:chromosome chromosome:NCBIM37:6:1:149517037:1 127768864 ID18235 U +
TAGCATTGATAACAGTCCACAATCTTGCCA
>6 dna:chromosome chromosome:NCBIM37:6:1:149517037:1 127768865 ID1025 U +
AGCATTGATAACAGTCCACAATCTTGCC
>6 dna:chromosome chromosome:NCBIM37:6:1:149517037:1 127768865 ID1026 U +
AGCATTGATAACAGTCCACAATCTTGCCATG
>6 dna:chromosome chromosome:NCBIM37:6:1:149517037:1 127768869 ID66578 U +
TTGATAACAGTCCACAATCTTGCCATGGTT
>6 dna:chromosome chromosome:NCBIM37:6:1:149517037:1 127768870 ID40685 U +
TGATAACAGTCCACAATCTTGCCATGGT
>6 dna:chromosome chromosome:NCBIM37:6:1:149517037:1 127768870 ID40686 U +
TGATAACAGTCCACAATCTTGCCATGGTT
>6 dna:chromosome chromosome:NCBIM37:6:1:149517037:1 127768870 ID40687 U +
TGATAACAGTCCACAATCTTGCCATGGTTGC
>6 dna:chromosome chromosome:NCBIM37:6:1:149517037:1 127768873 ID8685 U +
TAACAGTCCACAATCTTGCCATGGTTGCA
>6 dna:chromosome chromosome:NCBIM37:6:1:149517037:1 127768968 ID51437 U +
TGGCAAGTTGTGAGACTTCCACAGTTAC
>6 dna:chromosome chromosome:NCBIM37:6:1:149517037:1 127769093 ID11438 U +
TAATGTAGTTTAAAGAACAAATTTCAAGGG
>6 dna:chromosome chromosome:NCBIM37:6:1:149517037:1 127769147 ID55181 U +
TGGTACATAATTTTGGTTTCATTGCAC
>6 dna:chromosome chromosome:NCBIM37:6:1:149517037:1 127769147 ID55182 U +
TGGTACATAATTTTGGTTTCATTGCACAA
>6 dna:chromosome chromosome:NCBIM37:6:1:149517037:1 127769147 ID55183 U +
TGGTACATAATTTTGGTTTCATTGCACAAA
>6 dna:chromosome chromosome:NCBIM37:6:1:149517037:1 127769220 ID32507 U +
TCTGCTGAGCTGCAGAGCATTAAGTGTGAC
>6 dna:chromosome chromosome:NCBIM37:6:1:149517037:1 127769290 ID27214 U +
TCCACAAACAGGTATGGAGCACAGAGAGC
>6 dna:chromosome chromosome:NCBIM37:6:1:149517037:1 127769367 ID46458 U +
TGCCTGTGTAGATAGTGACAACCACATC
>6 dna:chromosome chromosome:NCBIM37:6:1:149517037:1 127769367 ID46459 U +
TGCCTGTGTAGATAGTGACAACCACATCTTT
>6 dna:chromosome chromosome:NCBIM37:6:1:149517037:1 127769456 ID28235 U +
TCCCACAGCTTTCTAGTCTCCCTACTTCCC
>6 dna:chromosome chromosome:NCBIM37:6:1:149517037:1 127769740 ID56217 U +
TGGTGGTAAAAACTGTTTTGGACAAAGAGT
>6 dna:chromosome chromosome:NCBIM37:6:1:149517037:1 127771394 ID52804 U +
TGGGAAATGCACTTAGACCTTGCTTCCAC
