# Supplementary material for: proTRAC - a software for probabilistic piRNA cluster detection, visualization and analysis
Source: BMC Bioinformatics. 2012 Jan 10;13:5. doi: 10.1186/1471-2105-13-5 (PMC3293768; doi:10.1186/1471-2105-13-5)
Supplement: Additional file 5 — proTRAC results folder containing a picture and a FASTA file for each detected mouse cluster. After decompression, the folder can be opened as former session in proTRAC. Alternatively, each file can be opened separately with any standard text-editor or graphic-viewer respectively. [file 1471-2105-13-5-S5.ZIP › proTRAC_results_mouse/bidirectional_clusters/Cluster_115.fas]

>7 dna:chromosome chromosome:NCBIM37:7:1:152524553:1 48542255 ID14817 M -
TACTAAAAGGTAGAGGTCAATTTCTTTGG
>7 dna:chromosome chromosome:NCBIM37:7:1:152524553:1 48542698 ID18538 U -
TAGCTAAATTAGAAATGGTACCTTGACT
>7 dna:chromosome chromosome:NCBIM37:7:1:152524553:1 48542849 ID66308 U -
TTGAAATTGGTGGCCTTGTGTGAGACTC
>7 dna:chromosome chromosome:NCBIM37:7:1:152524553:1 48543134 ID1715 U -
CAAATTACCTGGAAGTGTGCTCCTCACTT
>7 dna:chromosome chromosome:NCBIM37:7:1:152524553:1 48543136 ID13596 U -
TACCAAATTACCTGGAAGTGTGCTCCTCAC
>7 dna:chromosome chromosome:NCBIM37:7:1:152524553:1 48543137 ID13595 U -
TACCAAATTACCTGGAAGTGTGCTCCTCA
>7 dna:chromosome chromosome:NCBIM37:7:1:152524553:1 48543431 ID2821 M -
CCCAGGGATGTCTCCATTTGAACCACTGG
>7 dna:chromosome chromosome:NCBIM37:7:1:152524553:1 48544116 ID67393 U -
TTGGGAGCTTTGCCCTCTGGTTGCTTTG
>7 dna:chromosome chromosome:NCBIM37:7:1:152524553:1 48545069 ID47700 M -
TGCTCTTTTGTGATGGGTTGTGAGAC
>7 dna:chromosome chromosome:NCBIM37:7:1:152524553:1 48545673 ID6551 M -
TAAAAATGAATATGAGCTGTGTTGAGA
>7 dna:chromosome chromosome:NCBIM37:7:1:152524553:1 48545919 ID19862 M -
TAGGGAAATAGCCTTAGTGTCAACAACAGA
>7 dna:chromosome chromosome:NCBIM37:7:1:152524553:1 48546835 ID4987 M +
GCCCTGGCTGTCCTGGAACTCACTTTGTA
>7 dna:chromosome chromosome:NCBIM37:7:1:152524553:1 48546835 ID11980 M -
TACAAAGTGAGTTCCAGGACAGCCAGGGC
>7 dna:chromosome chromosome:NCBIM37:7:1:152524553:1 48546872 ID52173 M +
TGGCCTCGAACTCAGAAATCTGCCTGCCT
>7 dna:chromosome chromosome:NCBIM37:7:1:152524553:1 48546872 ID52174 M +
TGGCCTCGAACTCAGAAATCTGCCTGCCTC
>7 dna:chromosome chromosome:NCBIM37:7:1:152524553:1 48546877 ID30594 M +
TCGAACTCAGAAATCTGCCTGCCTCTGCC
>7 dna:chromosome chromosome:NCBIM37:7:1:152524553:1 48546877 ID30595 M +
TCGAACTCAGAAATCTGCCTGCCTCTGCCTC
>7 dna:chromosome chromosome:NCBIM37:7:1:152524553:1 48546880 ID207 M +
AACTCAGAAATCTGCCTGCCTCTGCCTCC
