# Supplementary material for: proTRAC - a software for probabilistic piRNA cluster detection, visualization and analysis
Source: BMC Bioinformatics. 2012 Jan 10;13:5. doi: 10.1186/1471-2105-13-5 (PMC3293768; doi:10.1186/1471-2105-13-5)
Supplement: Additional file 5 — proTRAC results folder containing a picture and a FASTA file for each detected mouse cluster. After decompression, the folder can be opened as former session in proTRAC. Alternatively, each file can be opened separately with any standard text-editor or graphic-viewer respectively. [file 1471-2105-13-5-S5.ZIP › proTRAC_results_mouse/bidirectional_clusters/Cluster_118.fas]

>7 dna:chromosome chromosome:NCBIM37:7:1:152524553:1 77019758 ID18707 M -
TAGCTGCATATGTATCAAAAGA
>7 dna:chromosome chromosome:NCBIM37:7:1:152524553:1 77019771 ID588 M -
ACCCCGGAGCTCTTGACTCTAGCTGCAT
>7 dna:chromosome chromosome:NCBIM37:7:1:152524553:1 77019790 ID22688 M -
TATGAACTAACCAGTACCCCGGAG
>7 dna:chromosome chromosome:NCBIM37:7:1:152524553:1 77019801 ID56520 M +
TGGTTAGTTCATAATGTTGTTCCACCTATA
>7 dna:chromosome chromosome:NCBIM37:7:1:152524553:1 77019815 ID61037 M +
TGTTGTTCCACCTATAGGGTTGCAGAT
>7 dna:chromosome chromosome:NCBIM37:7:1:152524553:1 77019913 ID39273 M +
TGAGCATCCACTTCTGTGTTTGCTAG
>7 dna:chromosome chromosome:NCBIM37:7:1:152524553:1 77020588 ID47 M +
AAAGAACTCAAGAAGGTGGACTTCA
>7 dna:chromosome chromosome:NCBIM37:7:1:152524553:1 77020707 ID1601 M +
ATGTTCAACATCCTTAATCATCAGGGAAA
>7 dna:chromosome chromosome:NCBIM37:7:1:152524553:1 77020919 ID23731 M -
TATTGCTGGATCCTCCGGTAGTACTATGT
>7 dna:chromosome chromosome:NCBIM37:7:1:152524553:1 77020981 ID21098 M -
TAGTGGAGCATGTGTCCTTCTTACCAGT
>7 dna:chromosome chromosome:NCBIM37:7:1:152524553:1 77020991 ID47292 M -
TGCTATGAACATAGTGGAGCATGTGTCCT
>7 dna:chromosome chromosome:NCBIM37:7:1:152524553:1 77021028 ID21701 M +
TATAATAGCCAGAAGCTGGAAAGAACCC
>7 dna:chromosome chromosome:NCBIM37:7:1:152524553:1 77021176 ID14307 M -
TACCTCACTCAGGATGATGCC
>7 dna:chromosome chromosome:NCBIM37:7:1:152524553:1 77021208 ID25974 M -
TCAGTGAGTACATATTGTGTGAGTTCCTT
>7 dna:chromosome chromosome:NCBIM37:7:1:152524553:1 77021289 ID65134 M -
TTCATTTTTCTTGAGTTTCATGTGTTTAGG
>7 dna:chromosome chromosome:NCBIM37:7:1:152524553:1 77023708 ID35684 U -
TGAATAACTGACCAAGATGTGCTAAAACC
>7 dna:chromosome chromosome:NCBIM37:7:1:152524553:1 77024237 ID43441 U -
TGCAATGTAAGGTGGACCAATACATGTGAA
>7 dna:chromosome chromosome:NCBIM37:7:1:152524553:1 77024238 ID43440 U -
TGCAATGTAAGGTGGACCAATACATGTGA
>7 dna:chromosome chromosome:NCBIM37:7:1:152524553:1 77024247 ID5138 M -
GCTCAACTATGCAATGTAAGGTGGACCAA
>7 dna:chromosome chromosome:NCBIM37:7:1:152524553:1 77024631 ID40227 U -
TGAGTCTGCACAATTCACCAGGTGGCATTC
>7 dna:chromosome chromosome:NCBIM37:7:1:152524553:1 77024710 ID12688 U -
TACACCAGTTGTCCAGTTCAGTCGTGTCA
>7 dna:chromosome chromosome:NCBIM37:7:1:152524553:1 77024933 ID24290 U -
TCAAAGCCTACTTTTAATGATGATTTTCAAC
>7 dna:chromosome chromosome:NCBIM37:7:1:152524553:1 77025013 ID63875 U -
TTACAGATAGTTCCAACTTTGGTATCATAT
>7 dna:chromosome chromosome:NCBIM37:7:1:152524553:1 77026021 ID23284 U -
TATGTGTGTAGAAAAATAGAATCAAGAAGC
>7 dna:chromosome chromosome:NCBIM37:7:1:152524553:1 77028414 ID22050 U -
TATATGGTACTCACTGCA
>7 dna:chromosome chromosome:NCBIM37:7:1:152524553:1 77028423 ID66469 U -
TTGACACAGTGTCTTTCATTGTATATGGTA
>7 dna:chromosome chromosome:NCBIM37:7:1:152524553:1 77028528 ID63534 U -
TTAAAATTTGTCTTTGGCATATTTGTGTGTC
>7 dna:chromosome chromosome:NCBIM37:7:1:152524553:1 77028610 ID44678 U -
TGCATTTTGGTCAAAACAATAGCTGGGTTGGT
>7 dna:chromosome chromosome:NCBIM37:7:1:152524553:1 77028639 ID27647 U -
TCCAGGAATTCGTCTTTCCACAGACCTATGC
>7 dna:chromosome chromosome:NCBIM37:7:1:152524553:1 77028956 ID60690 U -
TGTTCAACTATACTTTCTCCAGAATGAAC
>7 dna:chromosome chromosome:NCBIM37:7:1:152524553:1 77029107 ID47626 U -
TGCTCTATTTGCTGTGATGGCAAGGAAGAA
>7 dna:chromosome chromosome:NCBIM37:7:1:152524553:1 77029165 ID36111 U -
TGAATTCAGTCTGTGCAGAGTTGTGCTGG
>7 dna:chromosome chromosome:NCBIM37:7:1:152524553:1 77029178 ID39416 U -
TGAGCCTGCTTCTGAATTCAGTCTGTGC
>7 dna:chromosome chromosome:NCBIM37:7:1:152524553:1 77029467 ID48299 U -
TGCTTCAGCACGACAATGCAGAAAACAC
>7 dna:chromosome chromosome:NCBIM37:7:1:152524553:1 77029481 ID59284 U -
TGTGAGTTCATATATGCTTCAGCACGAC
>7 dna:chromosome chromosome:NCBIM37:7:1:152524553:1 77029523 ID48591 U -
TGCTTTGAGCCTGTACAGGCCCTTTATGT
>7 dna:chromosome chromosome:NCBIM37:7:1:152524553:1 77029568 ID19053 U -
TAGGAATCCATTTCTGTTTCTCACCTTCA
>7 dna:chromosome chromosome:NCBIM37:7:1:152524553:1 77029571 ID19052 U -
TAGGAATCCATTTCTGTTTCTCACCT
>7 dna:chromosome chromosome:NCBIM37:7:1:152524553:1 77029658 ID5936 U -
GTAGTTTATATACACAGTGTGATCAAACTG
>7 dna:chromosome chromosome:NCBIM37:7:1:152524553:1 77029659 ID5935 U -
GTAGTTTATATACACAGTGTGATCAAACT
>7 dna:chromosome chromosome:NCBIM37:7:1:152524553:1 77029835 ID8353 U -
TAACAAAATAAAAGCAAGGAAACATAGT
>7 dna:chromosome chromosome:NCBIM37:7:1:152524553:1 77029933 ID48510 U -
TGCTTTACACTCCAGCATCAGTGCCCACAT
>7 dna:chromosome chromosome:NCBIM37:7:1:152524553:1 77030095 ID26117 U -
TCATAATGCCTGCTAATAAAGTTTTATTG
>7 dna:chromosome chromosome:NCBIM37:7:1:152524553:1 77030101 ID68806 U -
TTTGTTTTCATAATGCCTGCTAATAAAGTT
>7 dna:chromosome chromosome:NCBIM37:7:1:152524553:1 77030103 ID61253 U -
TGTTTGTTTTCATAATGCCTGCTAATAAAG
>7 dna:chromosome chromosome:NCBIM37:7:1:152524553:1 77030164 ID59097 U -
TGTGACTCAGTTTTATTGCAAC
>7 dna:chromosome chromosome:NCBIM37:7:1:152524553:1 77030309 ID764 U -
ACTGTTGCAGGATAGTCATTGCTATTGTCA
>7 dna:chromosome chromosome:NCBIM37:7:1:152524553:1 77030331 ID47112 U -
TGCTACCTGATAAGGACATTCACTGTTGC
>7 dna:chromosome chromosome:NCBIM37:7:1:152524553:1 77030343 ID25263 U -
TCACGGTTTCGATGTGCTACCTGATAAGGAC
>7 dna:chromosome chromosome:NCBIM37:7:1:152524553:1 77030437 ID34748 U -
TGAACATTTTTTTCTTGGTGGTATTCAGATC
>7 dna:chromosome chromosome:NCBIM37:7:1:152524553:1 77030587 ID22013 U -
TATATCATCTTGACAAAACAGGCAAAGATAA
>7 dna:chromosome chromosome:NCBIM37:7:1:152524553:1 77030809 ID17144 U -
TAGAGAGGAAATAACACAGCTAGCAAGT
>7 dna:chromosome chromosome:NCBIM37:7:1:152524553:1 77030846 ID45777 U -
TGCCATTTTGAGAAAGTCATCATCCACCAA
>7 dna:chromosome chromosome:NCBIM37:7:1:152524553:1 77030847 ID23028 U -
TATGCCATTTTGAGAAAGTCATCATCCACCA
>7 dna:chromosome chromosome:NCBIM37:7:1:152524553:1 77030849 ID45776 U -
TGCCATTTTGAGAAAGTCATCATCCAC
>7 dna:chromosome chromosome:NCBIM37:7:1:152524553:1 77030873 ID6753 U -
TAAAACTCAGGGTACACAAATGGGAACTATGC
>7 dna:chromosome chromosome:NCBIM37:7:1:152524553:1 77030877 ID21442 U -
TATAAAACTCAGGGTACACAAATGGGAACT
>7 dna:chromosome chromosome:NCBIM37:7:1:152524553:1 77030878 ID6752 U -
TAAAACTCAGGGTACACAAATGGGAAC
>7 dna:chromosome chromosome:NCBIM37:7:1:152524553:1 77030878 ID21441 U -
TATAAAACTCAGGGTACACAAATGGGAAC
>7 dna:chromosome chromosome:NCBIM37:7:1:152524553:1 77030888 ID40062 U -
TGAGTAAACCGTATAAAACTCAGGGTACAC
>7 dna:chromosome chromosome:NCBIM37:7:1:152524553:1 77030904 ID47992 U -
TGCTGTAACTGAAACTTGAGTAAACCGTAT
>7 dna:chromosome chromosome:NCBIM37:7:1:152524553:1 77031140 ID14379 U -
TACCTGATGCTTAAACAGGGGGCTCTTACA
>7 dna:chromosome chromosome:NCBIM37:7:1:152524553:1 77031171 ID18591 U -
TAGCTAGTAAATTGCTGCTGGAGACATAGCC
>7 dna:chromosome chromosome:NCBIM37:7:1:152524553:1 77031178 ID18590 U -
TAGCTAGTAAATTGCTGCTGGAGA
>7 dna:chromosome chromosome:NCBIM37:7:1:152524553:1 77031239 ID48038 U -
TGCTGTGACTAACGAGCCACCAGCAGG
>7 dna:chromosome chromosome:NCBIM37:7:1:152524553:1 77031248 ID54613 U -
TGGGTGAACCACTGCTGTGACTAACGAGCC
>7 dna:chromosome chromosome:NCBIM37:7:1:152524553:1 77031263 ID60930 U -
TGTTGCCTTTCTCTTTGGGTGAACCACTGC
>7 dna:chromosome chromosome:NCBIM37:7:1:152524553:1 77031264 ID60929 U -
TGTTGCCTTTCTCTTTGGGTGAACCACTG
>7 dna:chromosome chromosome:NCBIM37:7:1:152524553:1 77031266 ID27985 U -
TCCATGTTGCCTTTCTCTTTGGGTGAACCAC
>7 dna:chromosome chromosome:NCBIM37:7:1:152524553:1 77031267 ID27984 U -
TCCATGTTGCCTTTCTCTTTGGGTGAACCA
>7 dna:chromosome chromosome:NCBIM37:7:1:152524553:1 77031268 ID27983 U -
TCCATGTTGCCTTTCTCTTTGGGTGAACC
>7 dna:chromosome chromosome:NCBIM37:7:1:152524553:1 77031271 ID27982 U -
TCCATGTTGCCTTTCTCTTTGGGTGA
>7 dna:chromosome chromosome:NCBIM37:7:1:152524553:1 77031273 ID33685 U -
TGAAAATCCATGTTGCCTTTCTCTTTGGGT
>7 dna:chromosome chromosome:NCBIM37:7:1:152524553:1 77031274 ID33684 U -
TGAAAATCCATGTTGCCTTTCTCTTTGGG
>7 dna:chromosome chromosome:NCBIM37:7:1:152524553:1 77031275 ID33683 U -
TGAAAATCCATGTTGCCTTTCTCTTTGG
>7 dna:chromosome chromosome:NCBIM37:7:1:152524553:1 77031275 ID66262 U -
TTGAAAATCCATGTTGCCTTTCTCTTTGG
>7 dna:chromosome chromosome:NCBIM37:7:1:152524553:1 77031277 ID33682 U -
TGAAAATCCATGTTGCCTTTCTCTTT
>7 dna:chromosome chromosome:NCBIM37:7:1:152524553:1 77031278 ID66261 U -
TTGAAAATCCATGTTGCCTTTCTCTT
>7 dna:chromosome chromosome:NCBIM37:7:1:152524553:1 77031283 ID38134 U -
TGAGAACAGTGTTGAAAATCCATGTTGCCTTT
>7 dna:chromosome chromosome:NCBIM37:7:1:152524553:1 77031285 ID38132 U -
TGAGAACAGTGTTGAAAATCCATGTTGCCT
>7 dna:chromosome chromosome:NCBIM37:7:1:152524553:1 77031286 ID38131 U -
TGAGAACAGTGTTGAAAATCCATGTTGCC
>7 dna:chromosome chromosome:NCBIM37:7:1:152524553:1 77031289 ID38130 U -
TGAGAACAGTGTTGAAAATCCATGTT
>7 dna:chromosome chromosome:NCBIM37:7:1:152524553:1 77031300 ID32758 U -
TCTGTTGGCAAGTGAGAACAGTGTTGA
>7 dna:chromosome chromosome:NCBIM37:7:1:152524553:1 77031312 ID19991 U -
TAGGTAAAGGCCGTTCTGTTGGCAAGTGA
>7 dna:chromosome chromosome:NCBIM37:7:1:152524553:1 77031316 ID27826 U -
TCCATAGGTAAAGGCCGTTCTGTTGGCAA
>7 dna:chromosome chromosome:NCBIM37:7:1:152524553:1 77031320 ID43345 U -
TGCAATCCATAGGTAAAGGCCGTTCTGTTG
>7 dna:chromosome chromosome:NCBIM37:7:1:152524553:1 77031322 ID59542 U -
TGTGCAATCCATAGGTAAAGGCCGTTCTGT
>7 dna:chromosome chromosome:NCBIM37:7:1:152524553:1 77031325 ID59541 U -
TGTGCAATCCATAGGTAAAGGCCGTTC
>7 dna:chromosome chromosome:NCBIM37:7:1:152524553:1 77031327 ID60149 U -
TGTGTGCAATCCATAGGTAAAGGCCGT
>7 dna:chromosome chromosome:NCBIM37:7:1:152524553:1 77031328 ID65585 U -
TTCCTGTGTGCAATCCATAGGTAAAGGCCG
>7 dna:chromosome chromosome:NCBIM37:7:1:152524553:1 77031329 ID23597 U -
TATTCCTGTGTGCAATCCATAGGTAAAGGCC
>7 dna:chromosome chromosome:NCBIM37:7:1:152524553:1 77031330 ID23596 U -
TATTCCTGTGTGCAATCCATAGGTAAAGGC
>7 dna:chromosome chromosome:NCBIM37:7:1:152524553:1 77031345 ID12570 U -
TACACAAGTATTTGTATTCCTGTGTGCAA
>7 dna:chromosome chromosome:NCBIM37:7:1:152524553:1 77031346 ID31351 U -
TCTACACAAGTATTTGTATTCCTGTGTGCA
>7 dna:chromosome chromosome:NCBIM37:7:1:152524553:1 77031367 ID33347 U -
TGAAAAAATAATGTGACTCCTCTCTACACAA
>7 dna:chromosome chromosome:NCBIM37:7:1:152524553:1 77031368 ID33346 U -
TGAAAAAATAATGTGACTCCTCTCTACACA
>7 dna:chromosome chromosome:NCBIM37:7:1:152524553:1 77031369 ID33345 U -
TGAAAAAATAATGTGACTCCTCTCTACAC
>7 dna:chromosome chromosome:NCBIM37:7:1:152524553:1 77031371 ID33344 U -
TGAAAAAATAATGTGACTCCTCTCTAC
>7 dna:chromosome chromosome:NCBIM37:7:1:152524553:1 77031372 ID33343 U -
TGAAAAAATAATGTGACTCCTCTCTA
>7 dna:chromosome chromosome:NCBIM37:7:1:152524553:1 77031373 ID33342 U -
TGAAAAAATAATGTGACTCCTCTCT
>7 dna:chromosome chromosome:NCBIM37:7:1:152524553:1 77031414 ID26608 U -
TCATTTTGTGAATATATTCTGGGCTATATT
>7 dna:chromosome chromosome:NCBIM37:7:1:152524553:1 77031416 ID26607 U -
TCATTTTGTGAATATATTCTGGGCTATA
>7 dna:chromosome chromosome:NCBIM37:7:1:152524553:1 77031417 ID68416 U -
TTTCATTTTGTGAATATATTCTGGGCTAT
>7 dna:chromosome chromosome:NCBIM37:7:1:152524553:1 77031418 ID26606 U -
TCATTTTGTGAATATATTCTGGGCTA
>7 dna:chromosome chromosome:NCBIM37:7:1:152524553:1 77031418 ID68415 U -
TTTCATTTTGTGAATATATTCTGGGCTA
>7 dna:chromosome chromosome:NCBIM37:7:1:152524553:1 77031449 ID50355 U -
TGGACTTCTGGTCTCCAGTTCTCGAGCCCAC
>7 dna:chromosome chromosome:NCBIM37:7:1:152524553:1 77031450 ID50354 U -
TGGACTTCTGGTCTCCAGTTCTCGAGCCCA
>7 dna:chromosome chromosome:NCBIM37:7:1:152524553:1 77031450 ID67132 U -
TTGGACTTCTGGTCTCCAGTTCTCGAGCCCA
>7 dna:chromosome chromosome:NCBIM37:7:1:152524553:1 77031451 ID67131 U -
TTGGACTTCTGGTCTCCAGTTCTCGAGCCC
>7 dna:chromosome chromosome:NCBIM37:7:1:152524553:1 77031452 ID67130 U -
TTGGACTTCTGGTCTCCAGTTCTCGAGCC
>7 dna:chromosome chromosome:NCBIM37:7:1:152524553:1 77031453 ID50353 U -
TGGACTTCTGGTCTCCAGTTCTCGAGC
>7 dna:chromosome chromosome:NCBIM37:7:1:152524553:1 77031464 ID51566 U -
TGGCACCTTGATCTTGGACTTCTGGTCTCC
>7 dna:chromosome chromosome:NCBIM37:7:1:152524553:1 77031505 ID47182 U -
TGCTAGCCAAGGCTCCAAGCCTCAGAAG
>7 dna:chromosome chromosome:NCBIM37:7:1:152524553:1 77031553 ID67599 U -
TTGGTGTGTATGGAAGAGATCACTAGGAT
>7 dna:chromosome chromosome:NCBIM37:7:1:152524553:1 77031585 ID47764 U -
TGCTGACATCTTTTAAGGACACTGCATGC
>7 dna:chromosome chromosome:NCBIM37:7:1:152524553:1 77031593 ID11123 U -
TAATCCAAGGTGCTGACATCTTTTAAGGACA
>7 dna:chromosome chromosome:NCBIM37:7:1:152524553:1 77031604 ID56717 U -
TGGTTGTCTTTAATCCAAGGTGCTGACATC
>7 dna:chromosome chromosome:NCBIM37:7:1:152524553:1 77031606 ID56716 U -
TGGTTGTCTTTAATCCAAGGTGCTGACA
>7 dna:chromosome chromosome:NCBIM37:7:1:152524553:1 77031609 ID17033 U -
TAGACTGGTTGTCTTTAATCCAAGGTGCTG
>7 dna:chromosome chromosome:NCBIM37:7:1:152524553:1 77031627 ID4055 U -
GAATGTGCAAAACTTGGTTAGACTGGTTGT
>7 dna:chromosome chromosome:NCBIM37:7:1:152524553:1 77031630 ID38379 U -
TGAGAATGTGCAAAACTTGGTTAGACTGGT
>7 dna:chromosome chromosome:NCBIM37:7:1:152524553:1 77031631 ID38378 U -
TGAGAATGTGCAAAACTTGGTTAGACTGG
>7 dna:chromosome chromosome:NCBIM37:7:1:152524553:1 77031647 ID32937 U -
TCTTCAAGAATTTTCTTGAGAATGTGCAA
>7 dna:chromosome chromosome:NCBIM37:7:1:152524553:1 77031677 ID7115 U -
TAAAATCCTAAGTACCTAAGAGTGTAACTT
>7 dna:chromosome chromosome:NCBIM37:7:1:152524553:1 77031686 ID28579 U -
TCCCCATGTTAAAATCCTAAGTACCTAAGA
>7 dna:chromosome chromosome:NCBIM37:7:1:152524553:1 77031764 ID25610 U -
TCAGAGAAAACAATACTCAAGCCTAACTC
>7 dna:chromosome chromosome:NCBIM37:7:1:152524553:1 77031780 ID32698 U -
TCTGTGATAACAGTATAATCAGAGAAAACAA
>7 dna:chromosome chromosome:NCBIM37:7:1:152524553:1 77031822 ID33299 U -
TCTTTTCCAGGAAGTGTAGGAGTCTAGGGT
>7 dna:chromosome chromosome:NCBIM37:7:1:152524553:1 77031826 ID790 U -
ACTTTCTTTTCCAGGAAGTGTAGGAGTCTA
>7 dna:chromosome chromosome:NCBIM37:7:1:152524553:1 77031862 ID58277 U -
TGTCAGGTCATTTGAGAAAAGCCTAGGC
>7 dna:chromosome chromosome:NCBIM37:7:1:152524553:1 77031955 ID16484 U -
TAGAAGGAATGTCCTATGTTAGGTTCAGG
>7 dna:chromosome chromosome:NCBIM37:7:1:152524553:1 77032253 ID23845 U -
TATTTACATGGATCAGAGAGTTTAATTCT
>7 dna:chromosome chromosome:NCBIM37:7:1:152524553:1 77032265 ID46508 U -
TGCCTTCAAATTTATTTACATGGATCAGA
>7 dna:chromosome chromosome:NCBIM37:7:1:152524553:1 77032269 ID8908 U -
TAACCATGCCTTCAAATTTATTTACATGGAT
>7 dna:chromosome chromosome:NCBIM37:7:1:152524553:1 77032271 ID8907 U -
TAACCATGCCTTCAAATTTATTTACATGG
>7 dna:chromosome chromosome:NCBIM37:7:1:152524553:1 77032284 ID66638 U -
TTGATGGACTCAAACTTAACCATGCCTTCAAA
>7 dna:chromosome chromosome:NCBIM37:7:1:152524553:1 77032285 ID41824 U -
TGATGGACTCAAACTTAACCATGCCTTCAA
>7 dna:chromosome chromosome:NCBIM37:7:1:152524553:1 77032332 ID16714 U -
TAGAATGTAAATGGTTTGTCAGGGATCAA
>7 dna:chromosome chromosome:NCBIM37:7:1:152524553:1 77032338 ID2474 U -
CAGTTTTAGAATGTAAATGGTTTGTCAGG
>7 dna:chromosome chromosome:NCBIM37:7:1:152524553:1 77032342 ID1804 U -
CAAGTCAGTTTTAGAATGTAAATGGTTTGT
>7 dna:chromosome chromosome:NCBIM37:7:1:152524553:1 77032347 ID49466 U -
TGGAAGCAAGTCAGTTTTAGAATGTAAATGG
>7 dna:chromosome chromosome:NCBIM37:7:1:152524553:1 77032483 ID33417 U -
TGAAAACACACACAGCACAGTTTGTATTCA
>7 dna:chromosome chromosome:NCBIM37:7:1:152524553:1 77032541 ID33335 U -
TGAAAAAAATGAGTGCATTCCCAATGTCA
>7 dna:chromosome chromosome:NCBIM37:7:1:152524553:1 77032595 ID7217 U -
TAAAATGTTCATTTTGAGGGCTTTCTGTT
>7 dna:chromosome chromosome:NCBIM37:7:1:152524553:1 77032631 ID7174 U -
TAAAATGGATGCCATACTTGCATTAAAGAT
>7 dna:chromosome chromosome:NCBIM37:7:1:152524553:1 77032645 ID36129 U -
TGAATTCGGGTGTATAAAATGGATGCCATA
>7 dna:chromosome chromosome:NCBIM37:7:1:152524553:1 77032728 ID19399 U -
TAGGATAAAGTGTAATAGAGACATAATGGC
>7 dna:chromosome chromosome:NCBIM37:7:1:152524553:1 77032807 ID56131 U -
TGGTGCATGTTGATGGATATCCTTGATT
>7 dna:chromosome chromosome:NCBIM37:7:1:152524553:1 77032814 ID64923 U -
TTCAGAGTGGTGCATGTTGATGGATATC
>7 dna:chromosome chromosome:NCBIM37:7:1:152524553:1 77032817 ID26568 U -
TCATTTCAGAGTGGTGCATGTTGATGGAT
>7 dna:chromosome chromosome:NCBIM37:7:1:152524553:1 77033137 ID21351 U -
TAGTTGTTCCCTTGAGATCCGGTTGCCAAC
>7 dna:chromosome chromosome:NCBIM37:7:1:152524553:1 77033288 ID30751 U -
TCGCTCATTGTCAAGCACCAGTGGGAGATGT
>7 dna:chromosome chromosome:NCBIM37:7:1:152524553:1 77033453 ID24171 U -
TCAAAATTATTATGCTGCCACCTGTTGTCT
>7 dna:chromosome chromosome:NCBIM37:7:1:152524553:1 77033454 ID24170 U -
TCAAAATTATTATGCTGCCACCTGTTGTC
>7 dna:chromosome chromosome:NCBIM37:7:1:152524553:1 77033534 ID61096 U -
TGTTTAATTTCTAATTGTTGTCCTCCTTG
>7 dna:chromosome chromosome:NCBIM37:7:1:152524553:1 77033761 ID58757 U -
TGTGAAAAGATGATGCGCTTGACAGGTTTG
>7 dna:chromosome chromosome:NCBIM37:7:1:152524553:1 77033776 ID57979 U -
TGTCAAAAACTGGATGTGAAAAGATGATG
>7 dna:chromosome chromosome:NCBIM37:7:1:152524553:1 77033866 ID55275 U -
TGGTAGACGAAATGTTGAACTGGCTTACA
>7 dna:chromosome chromosome:NCBIM37:7:1:152524553:1 77033882 ID10441 U -
TAAGTAGAAACGTAATTGGTAGACGAAAT
>7 dna:chromosome chromosome:NCBIM37:7:1:152524553:1 77033949 ID7126 U -
TAAAATGAAAGCCACATATGGTACAAGGGA
>7 dna:chromosome chromosome:NCBIM37:7:1:152524553:1 77033955 ID18453 U -
TAGCCTTAAAATGAAAGCCACATATGGTAC
>7 dna:chromosome chromosome:NCBIM37:7:1:152524553:1 77034002 ID33481 U -
TGAAAACTCTTGTGAGGTGCTTTGGAGTA
>7 dna:chromosome chromosome:NCBIM37:7:1:152524553:1 77034034 ID56315 U -
TGGTGTCGAGATGCAAAAAGCAGAGGAGG
>7 dna:chromosome chromosome:NCBIM37:7:1:152524553:1 77034036 ID56314 U -
TGGTGTCGAGATGCAAAAAGCAGAGGA
>7 dna:chromosome chromosome:NCBIM37:7:1:152524553:1 77034037 ID2839 U -
CCCATGGTGTCGAGATGCAAAAAGCAGAGG
>7 dna:chromosome chromosome:NCBIM37:7:1:152524553:1 77034037 ID56313 U -
TGGTGTCGAGATGCAAAAAGCAGAGG
>7 dna:chromosome chromosome:NCBIM37:7:1:152524553:1 77034039 ID28491 U -
TCCCATGGTGTCGAGATGCAAAAAGCAGA
>7 dna:chromosome chromosome:NCBIM37:7:1:152524553:1 77034041 ID55676 U -
TGGTCCCATGGTGTCGAGATGCAAAAAGCA
>7 dna:chromosome chromosome:NCBIM37:7:1:152524553:1 77034052 ID30784 U -
TCGGAGAAAGTGGTCCCATGGTGTCGAGA
>7 dna:chromosome chromosome:NCBIM37:7:1:152524553:1 77034053 ID30783 U -
TCGGAGAAAGTGGTCCCATGGTGTCGAG
>7 dna:chromosome chromosome:NCBIM37:7:1:152524553:1 77034074 ID63506 U -
TTAAAAGTAACTTGGTGCCCATCGGAGA
>7 dna:chromosome chromosome:NCBIM37:7:1:152524553:1 77034099 ID34492 U -
TGAAATGGTATAGCAAGGCTTTGTTTTGCTTA
>7 dna:chromosome chromosome:NCBIM37:7:1:152524553:1 77034103 ID34491 U -
TGAAATGGTATAGCAAGGCTTTGTTTTG
>7 dna:chromosome chromosome:NCBIM37:7:1:152524553:1 77034121 ID9397 U -
TAAGAAAAAGGTGTCTCTACTGAAATGGTA
>7 dna:chromosome chromosome:NCBIM37:7:1:152524553:1 77034122 ID9396 U -
TAAGAAAAAGGTGTCTCTACTGAAATGGT
>7 dna:chromosome chromosome:NCBIM37:7:1:152524553:1 77034123 ID9395 U -
TAAGAAAAAGGTGTCTCTACTGAAATGG
>7 dna:chromosome chromosome:NCBIM37:7:1:152524553:1 77034125 ID28721 U -
TCCCTAAGAAAAAGGTGTCTCTACTGAAAT
>7 dna:chromosome chromosome:NCBIM37:7:1:152524553:1 77034126 ID28720 U -
TCCCTAAGAAAAAGGTGTCTCTACTGAAA
>7 dna:chromosome chromosome:NCBIM37:7:1:152524553:1 77034131 ID58082 U -
TGTCAATCCCTAAGAAAAAGGTGTCTCTAC
>7 dna:chromosome chromosome:NCBIM37:7:1:152524553:1 77034184 ID24837 U -
TCACAAAGGTAGGTGCTCGCCCAAATGCA
>7 dna:chromosome chromosome:NCBIM37:7:1:152524553:1 77034185 ID24836 U -
TCACAAAGGTAGGTGCTCGCCCAAATGC
>7 dna:chromosome chromosome:NCBIM37:7:1:152524553:1 77034189 ID24835 U -
TCACAAAGGTAGGTGCTCGCCCAA
>7 dna:chromosome chromosome:NCBIM37:7:1:152524553:1 77034190 ID64758 U -
TTCACAAAGGTAGGTGCTCGCCCA
>7 dna:chromosome chromosome:NCBIM37:7:1:152524553:1 77034270 ID25781 U -
TCAGCAGAGATTAAATGGAGAGCCAAGC
>7 dna:chromosome chromosome:NCBIM37:7:1:152524553:1 77034290 ID20533 U -
TAGTAACACTTAGGGCCATTTTCAGCAGA
>7 dna:chromosome chromosome:NCBIM37:7:1:152524553:1 77034293 ID26470 U -
TCATTAGTAACACTTAGGGCCATTTTCAGC
>7 dna:chromosome chromosome:NCBIM37:7:1:152524553:1 77034303 ID57628 U -
TGTACTTCAATTTCATTAGTAACACTTAGGGC
>7 dna:chromosome chromosome:NCBIM37:7:1:152524553:1 77034316 ID25668 U -
TCAGAGGCCTGTGTACTTCAATTTCATTAG
>7 dna:chromosome chromosome:NCBIM37:7:1:152524553:1 77034323 ID13253 U -
TACATATTCAGAGGCCTGTGTACTTCAATT
>7 dna:chromosome chromosome:NCBIM37:7:1:152524553:1 77034327 ID60497 U -
TGTTACATATTCAGAGGCCTGTGTACTTC
>7 dna:chromosome chromosome:NCBIM37:7:1:152524553:1 77034338 ID39785 U -
TGAGGCAGGACTGTTACATATTCAGAGGC
>7 dna:chromosome chromosome:NCBIM37:7:1:152524553:1 77034344 ID54768 U -
TGGGTGTGAGGCAGGACTGTTACATATTC
>7 dna:chromosome chromosome:NCBIM37:7:1:152524553:1 77034384 ID26570 U -
TCATTTCATATGCAGGAGAGGTCCCCCAC
>7 dna:chromosome chromosome:NCBIM37:7:1:152524553:1 77034385 ID26569 U -
TCATTTCATATGCAGGAGAGGTCCCCCA
>7 dna:chromosome chromosome:NCBIM37:7:1:152524553:1 77034426 ID40743 U -
TGATAAGCCTGTAATATCACTATTGTGGT
>7 dna:chromosome chromosome:NCBIM37:7:1:152524553:1 77035790 ID1219 U -
AGGGAAGAAGAATCACCAATATGCTTGTGT
>7 dna:chromosome chromosome:NCBIM37:7:1:152524553:1 77036397 ID6372 U -
TAAAAACAGACACGCTCACATCCCAAGTGA
>7 dna:chromosome chromosome:NCBIM37:7:1:152524553:1 77036514 ID33757 U -
TGAAAATTATTGAGCAAGGACACTGTGG
>7 dna:chromosome chromosome:NCBIM37:7:1:152524553:1 77036754 ID17506 U -
TAGATCCTGGTGGCAATGTAACAC
>7 dna:chromosome chromosome:NCBIM37:7:1:152524553:1 77036802 ID35964 U -
TGAATGCCAGTGAGATTCAGCTTCTCC
>7 dna:chromosome chromosome:NCBIM37:7:1:152524553:1 77036816 ID65485 U -
TTCCTACACATCTGAATGAATGCCAGTGA
>7 dna:chromosome chromosome:NCBIM37:7:1:152524553:1 77036854 ID3013 U -
CCTCTTTCTTCAAGGTGACTGACTGATGGC
>7 dna:chromosome chromosome:NCBIM37:7:1:152524553:1 77036932 ID25915 U -
TCAGGTTTAATGAGGCCAGCAATATAGCGA
>7 dna:chromosome chromosome:NCBIM37:7:1:152524553:1 77037474 ID13534 U -
TACATTGTTGAGAAAGCCCATAGGAAAGGA
>7 dna:chromosome chromosome:NCBIM37:7:1:152524553:1 77037593 ID22516 U -
TATCTAGTATTTGCCCAGTTCTTC
>7 dna:chromosome chromosome:NCBIM37:7:1:152524553:1 77037967 ID6907 U -
TAAAAGCGGTAGTACCTTTGTTCATGGTTT
>7 dna:chromosome chromosome:NCBIM37:7:1:152524553:1 77037968 ID63500 U -
TTAAAAGCGGTAGTACCTTTGTTCATGGTT
>7 dna:chromosome chromosome:NCBIM37:7:1:152524553:1 77038430 ID20754 U -
TAGTATTTGAGTGTCCAAAACATGTGTGC
>7 dna:chromosome chromosome:NCBIM37:7:1:152524553:1 77038619 ID53494 U -
TGGGAGTGTGTCAATTGGCATTTTGAAGA
>7 dna:chromosome chromosome:NCBIM37:7:1:152524553:1 77038822 ID34503 U -
TGAAATGTAATTTTACAGAGTTATTGTCAGG
>7 dna:chromosome chromosome:NCBIM37:7:1:152524553:1 77039088 ID36010 U -
TGAATGTACTGTTTTTCTGGAAGGTTC
>7 dna:chromosome chromosome:NCBIM37:7:1:152524553:1 77039108 ID29485 U -
TCCTAGACCTCTATCCTTGACCATGAATGT
>7 dna:chromosome chromosome:NCBIM37:7:1:152524553:1 77039302 ID65930 U -
TTCTCAACGCTGAGAATTGTAAGTTGTGTA
>7 dna:chromosome chromosome:NCBIM37:7:1:152524553:1 77039303 ID6248 U -
GTTCTCAACGCTGAGAATTGTAAGTTGTGT
>7 dna:chromosome chromosome:NCBIM37:7:1:152524553:1 77039923 ID16960 U -
TAGACGGAAGGTCACTCAAGTGTCAACATTAC
>7 dna:chromosome chromosome:NCBIM37:7:1:152524553:1 77039924 ID16959 U -
TAGACGGAAGGTCACTCAAGTGTCAACATTA
>7 dna:chromosome chromosome:NCBIM37:7:1:152524553:1 77040033 ID43086 U -
TGCAAGAAGCACTTCCAAACTCCTGCTGAG
>7 dna:chromosome chromosome:NCBIM37:7:1:152524553:1 77040341 ID51179 U -
TGGATTCTGTTTGTTGCTCCACACTGTGGTC
>7 dna:chromosome chromosome:NCBIM37:7:1:152524553:1 77040611 ID2902 U -
CCCTTTGCCTGAGATCTCTGTGACCA
>7 dna:chromosome chromosome:NCBIM37:7:1:152524553:1 77040626 ID15215 U -
TACTCATTGTTCAGTGAAGCCCTTTGCCTG
>7 dna:chromosome chromosome:NCBIM37:7:1:152524553:1 77040627 ID57605 U -
TGTACTCATTGTTCAGTGAAGCCCTTTGCCT
>7 dna:chromosome chromosome:NCBIM37:7:1:152524553:1 77040628 ID15214 U -
TACTCATTGTTCAGTGAAGCCCTTTGCC
>7 dna:chromosome chromosome:NCBIM37:7:1:152524553:1 77040630 ID15213 U -
TACTCATTGTTCAGTGAAGCCCTTTG
>7 dna:chromosome chromosome:NCBIM37:7:1:152524553:1 77040665 ID56825 U -
TGGTTTTCACGTGGTGCCCTCACCTCAGA
>7 dna:chromosome chromosome:NCBIM37:7:1:152524553:1 77040865 ID58378 U -
TGTCATGAGTGTTTATGCTTCCTATTATGC
>7 dna:chromosome chromosome:NCBIM37:7:1:152524553:1 77041080 ID354 U -
AATGAAAAGATGAAAGACCAAGAGTGCGA
>7 dna:chromosome chromosome:NCBIM37:7:1:152524553:1 77041080 ID33540 U -
TGAAAAGATGAAAGACCAAGAGTGCGA
>7 dna:chromosome chromosome:NCBIM37:7:1:152524553:1 77041127 ID15765 U -
TACTTGCCACTGGGAATCTCCCTTACTCCCA
>7 dna:chromosome chromosome:NCBIM37:7:1:152524553:1 77041279 ID35016 U -
TGAACTTGTGGTTCTGCTTCATGGTGCTGG
>7 dna:chromosome chromosome:NCBIM37:7:1:152524553:1 77041327 ID4509 U -
GAGGCTGCAAAGAGCCATTATAGGAGC
>7 dna:chromosome chromosome:NCBIM37:7:1:152524553:1 77041590 ID36475 U -
TGACAATTTAAGAGCACACCAGGAACGCATC
>7 dna:chromosome chromosome:NCBIM37:7:1:152524553:1 77041606 ID46175 U -
TGCCTATTCACAAAGTGACAATTTAAGAGC
>7 dna:chromosome chromosome:NCBIM37:7:1:152524553:1 77041887 ID53712 U -
TGGGATGTCTTTGATGCTTTTTGTGTGGC
>7 dna:chromosome chromosome:NCBIM37:7:1:152524553:1 77041904 ID67320 U -
TTGGCGACTTGTGCCTTTGGGATGTCTTT
>7 dna:chromosome chromosome:NCBIM37:7:1:152524553:1 77042112 ID37982 U -
TGAGAAAACAGATTTTGAAACTGTCAGTCTT
>7 dna:chromosome chromosome:NCBIM37:7:1:152524553:1 77042118 ID15762 U -
TACTTGATGAGAAAACAGATTTTGAAACTGTC
>7 dna:chromosome chromosome:NCBIM37:7:1:152524553:1 77042213 ID32900 U -
TCTTATCAATACCCCGTGTGTTGGAACTGT
>7 dna:chromosome chromosome:NCBIM37:7:1:152524553:1 77042320 ID67220 U -
TTGGATATTGCTACAGATTTCCAAGTTGCCT
>7 dna:chromosome chromosome:NCBIM37:7:1:152524553:1 77042321 ID67219 U -
TTGGATATTGCTACAGATTTCCAAGTTGCC
>7 dna:chromosome chromosome:NCBIM37:7:1:152524553:1 77042389 ID31910 U -
TCTCGCCTTGTTTGCTGTAGACTTGAGTTC
>7 dna:chromosome chromosome:NCBIM37:7:1:152524553:1 77042755 ID22923 U -
TATGATGTTAAGACTGATGTTAATGGCTA
>7 dna:chromosome chromosome:NCBIM37:7:1:152524553:1 77042845 ID36894 U -
TGACATCACTGTGCCTTGTCCGTATGAC
>7 dna:chromosome chromosome:NCBIM37:7:1:152524553:1 77042845 ID66476 U -
TTGACATCACTGTGCCTTGTCCGTATGAC
>7 dna:chromosome chromosome:NCBIM37:7:1:152524553:1 77042976 ID21436 U -
TATAAAACAAAATTTCAAGCTTTCCACTGC
>7 dna:chromosome chromosome:NCBIM37:7:1:152524553:1 77043026 ID46974 U -
TGCTAAGCATAATACAGTGTTTCAAAGG
>7 dna:chromosome chromosome:NCBIM37:7:1:152524553:1 77043958 ID34556 U -
TGAAATTGACAGGGTGAAGCCTATTTCCTG
>7 dna:chromosome chromosome:NCBIM37:7:1:152524553:1 77044616 ID57227 U -
TGTAAATGGTTATTACTCTACATTTTATGGA
>7 dna:chromosome chromosome:NCBIM37:7:1:152524553:1 77044874 ID22809 U -
TATGAGCATCCACTTCTGTATTTTCAGGCC
>7 dna:chromosome chromosome:NCBIM37:7:1:152524553:1 77045007 ID64224 M -
TTAGTCCCAAGGAGCTCTGGAGATACTGGT
>7 dna:chromosome chromosome:NCBIM37:7:1:152524553:1 77045066 ID18571 U -
TAGCTACGTATGCAGCTGGAGCCATGTGT
>7 dna:chromosome chromosome:NCBIM37:7:1:152524553:1 77045222 ID33441 M -
TGAAAACCCCCTATCCTCTCCCC
>7 dna:chromosome chromosome:NCBIM37:7:1:152524553:1 77045255 ID13540 U -
TACATTTCAAATGTTATTCCCTCGCCTGGT
>7 dna:chromosome chromosome:NCBIM37:7:1:152524553:1 77045503 ID33280 U -
TCTTTGTCTTCTATGTTTGCTCTGGTCT
>7 dna:chromosome chromosome:NCBIM37:7:1:152524553:1 77046022 ID64969 U -
TTCAGTAAGCTTTCTTTGTCACCCATGGT
>7 dna:chromosome chromosome:NCBIM37:7:1:152524553:1 77046151 ID57171 U -
TGTAAAGATACACATTCCAATTTGTAAAGAC
>7 dna:chromosome chromosome:NCBIM37:7:1:152524553:1 77046214 ID59964 U -
TGTGGTGTCATACTTTGGAATAACATTTT
>7 dna:chromosome chromosome:NCBIM37:7:1:152524553:1 77046215 ID59963 U -
TGTGGTGTCATACTTTGGAATAACATTT
>7 dna:chromosome chromosome:NCBIM37:7:1:152524553:1 77046219 ID15894 U -
TACTTTTGTGGTGTCATACTTTGGAATAAC
>7 dna:chromosome chromosome:NCBIM37:7:1:152524553:1 77046234 ID8558 U -
TAACAGAGGAACACATACTTTTGTGGTGTC
>7 dna:chromosome chromosome:NCBIM37:7:1:152524553:1 77046286 ID37387 U -
TGACCTTATACCACGTCAGCAATGTTTGAG
>7 dna:chromosome chromosome:NCBIM37:7:1:152524553:1 77046363 ID60507 U -
TGTTACCAATAATGTGATACCTAGGT
>7 dna:chromosome chromosome:NCBIM37:7:1:152524553:1 77046365 ID34737 U -
TGAACATTGTTACCAATAATGTGATACCTAG
>7 dna:chromosome chromosome:NCBIM37:7:1:152524553:1 77046416 ID12899 U -
TACAGAGCAGTATAGCTCTTCAAAGGAAC
>7 dna:chromosome chromosome:NCBIM37:7:1:152524553:1 77046600 ID16671 U -
TAGAATGCCCTATGATAAAAACAAAAAA
>7 dna:chromosome chromosome:NCBIM37:7:1:152524553:1 77046640 ID3341 U -
CTAGAATATTTTATTTGAACTTTCAAGGCAG
>7 dna:chromosome chromosome:NCBIM37:7:1:152524553:1 77046728 ID8143 U -
TAAATGAACGCTTCATTCTTAAGCCTGCAAA
>7 dna:chromosome chromosome:NCBIM37:7:1:152524553:1 77046729 ID8142 U -
TAAATGAACGCTTCATTCTTAAGCCTGCAA
>7 dna:chromosome chromosome:NCBIM37:7:1:152524553:1 77046818 ID11144 U -
TAATCCTTGCTACAGACACATGGATGTGCTA
>7 dna:chromosome chromosome:NCBIM37:7:1:152524553:1 77046922 ID25690 U -
TCAGAGGTGTGATCTGATTGGGACATGACT
>7 dna:chromosome chromosome:NCBIM37:7:1:152524553:1 77046922 ID64920 U -
TTCAGAGGTGTGATCTGATTGGGACATGACT
>7 dna:chromosome chromosome:NCBIM37:7:1:152524553:1 77046923 ID64919 U -
TTCAGAGGTGTGATCTGATTGGGACATGAC
>7 dna:chromosome chromosome:NCBIM37:7:1:152524553:1 77046924 ID25689 U -
TCAGAGGTGTGATCTGATTGGGACATGA
>7 dna:chromosome chromosome:NCBIM37:7:1:152524553:1 77046924 ID64918 U -
TTCAGAGGTGTGATCTGATTGGGACATGA
>7 dna:chromosome chromosome:NCBIM37:7:1:152524553:1 77046925 ID64917 U -
TTCAGAGGTGTGATCTGATTGGGACATG
>7 dna:chromosome chromosome:NCBIM37:7:1:152524553:1 77046942 ID51705 U -
TGGCAGGTCACAGAGCCATTCAGAGGTGT
>7 dna:chromosome chromosome:NCBIM37:7:1:152524553:1 77046975 ID60263 U -
TGTGTTAAAGGCTTTGTCCACAGGGTGGTA
>7 dna:chromosome chromosome:NCBIM37:7:1:152524553:1 77046976 ID60262 U -
TGTGTTAAAGGCTTTGTCCACAGGGTGGT
>7 dna:chromosome chromosome:NCBIM37:7:1:152524553:1 77046977 ID60261 U -
TGTGTTAAAGGCTTTGTCCACAGGGTGG
>7 dna:chromosome chromosome:NCBIM37:7:1:152524553:1 77047016 ID9779 U -
TAAGAGTGAAGCAGTTTGTGCACGTGTCCC
>7 dna:chromosome chromosome:NCBIM37:7:1:152524553:1 77047023 ID53953 U -
TGGGATTTAAGAGTGAAGCAGTTTGTGCAC
>7 dna:chromosome chromosome:NCBIM37:7:1:152524553:1 77047062 ID1270 U -
AGGTCATTTTCAACTGATGTCTTTGGTTC
>7 dna:chromosome chromosome:NCBIM37:7:1:152524553:1 77047069 ID24328 U -
TCAAAGTAAGGTCATTTTCAACTGATGTCT
>7 dna:chromosome chromosome:NCBIM37:7:1:152524553:1 77047070 ID24327 U -
TCAAAGTAAGGTCATTTTCAACTGATGTC
>7 dna:chromosome chromosome:NCBIM37:7:1:152524553:1 77047082 ID33780 U -
TGAAACAAAACCATCAAAGTAAGGTCATTT
>7 dna:chromosome chromosome:NCBIM37:7:1:152524553:1 77047115 ID463 U -
ACAGAGCTACATACCACGTTTGTTTCAAATA
>7 dna:chromosome chromosome:NCBIM37:7:1:152524553:1 77047161 ID44340 U -
TGCATATTTGAGACCAAATGACTGCATACAG
>7 dna:chromosome chromosome:NCBIM37:7:1:152524553:1 77047164 ID44339 U -
TGCATATTTGAGACCAAATGACTGCATA
>7 dna:chromosome chromosome:NCBIM37:7:1:152524553:1 77047166 ID25372 U -
TCACTGCATATTTGAGACCAAATGACTGCA
>7 dna:chromosome chromosome:NCBIM37:7:1:152524553:1 77047238 ID23512 U -
TATTATTATCGAATCTGGGCATGGTGGAA
>7 dna:chromosome chromosome:NCBIM37:7:1:152524553:1 77047239 ID23511 U -
TATTATTATCGAATCTGGGCATGGTGGA
>7 dna:chromosome chromosome:NCBIM37:7:1:152524553:1 77047240 ID23510 U -
TATTATTATCGAATCTGGGCATGGTGG
>7 dna:chromosome chromosome:NCBIM37:7:1:152524553:1 77047241 ID60657 U -
TGTTATTATTATCGAATCTGGGCATGGTG
>7 dna:chromosome chromosome:NCBIM37:7:1:152524553:1 77047242 ID67978 U -
TTGTTATTATTATCGAATCTGGGCATGGT
>7 dna:chromosome chromosome:NCBIM37:7:1:152524553:1 77047243 ID23813 U -
TATTGTTATTATTATCGAATCTGGGCATGG
>7 dna:chromosome chromosome:NCBIM37:7:1:152524553:1 77047244 ID23812 U -
TATTGTTATTATTATCGAATCTGGGCATG
>7 dna:chromosome chromosome:NCBIM37:7:1:152524553:1 77047247 ID64477 U -
TTATTGTTATTATTATCGAATCTGGGC
>7 dna:chromosome chromosome:NCBIM37:7:1:152524553:1 77047289 ID16073 U -
TAGAAAGACATTTTAAAATTTCGGTTGAGGG
>7 dna:chromosome chromosome:NCBIM37:7:1:152524553:1 77047290 ID16072 U -
TAGAAAGACATTTTAAAATTTCGGTTGAGG
>7 dna:chromosome chromosome:NCBIM37:7:1:152524553:1 77047402 ID42848 U -
TGCAAATGAGAGCAGGCAGAGCTTGAGTAG
>7 dna:chromosome chromosome:NCBIM37:7:1:152524553:1 77047428 ID52989 U -
TGGGAAGTCACCTTGTGTAGTAGGATGCA
>7 dna:chromosome chromosome:NCBIM37:7:1:152524553:1 77047468 ID52375 U -
TGGCTATAGTAGAGTAGCTCGGTTC
>7 dna:chromosome chromosome:NCBIM37:7:1:152524553:1 77047480 ID61264 U -
TGTTTTACATGTTTATGGCTATAGTAGA
>7 dna:chromosome chromosome:NCBIM37:7:1:152524553:1 77047549 ID49829 U -
TGGAATCTTAACAATAGCATCTAGCACTTT
>7 dna:chromosome chromosome:NCBIM37:7:1:152524553:1 77047686 ID39109 U -
TGAGATTTCATGAAGCAGCCAATTTGAA
>7 dna:chromosome chromosome:NCBIM37:7:1:152524553:1 77047706 ID47021 U -
TGCTAATACACTGTTGCTGTATGAGATTT
>7 dna:chromosome chromosome:NCBIM37:7:1:152524553:1 77047721 ID64861 U -
TTCACTGTGAGACTGTTGCTAATACACTGT
>7 dna:chromosome chromosome:NCBIM37:7:1:152524553:1 77047735 ID37266 U -
TGACCCAAAGCTAGCTTTCACTGTGAGACTGT
>7 dna:chromosome chromosome:NCBIM37:7:1:152524553:1 77047741 ID44453 U -
TGCATGACCCAAAGCTAGCTTTCACTGTGA
>7 dna:chromosome chromosome:NCBIM37:7:1:152524553:1 77047825 ID57675 U -
TGTAGATCTAAAGATAAATACTCAGGGTAC
>7 dna:chromosome chromosome:NCBIM37:7:1:152524553:1 77047832 ID46173 U -
TGCCTATGTGTAGATCTAAAGATAAATACTC
>7 dna:chromosome chromosome:NCBIM37:7:1:152524553:1 77047870 ID16088 U -
TAGAAAGATTCATTTCTTTGGTGAAGGATG
>7 dna:chromosome chromosome:NCBIM37:7:1:152524553:1 77047871 ID16087 U -
TAGAAAGATTCATTTCTTTGGTGAAGGAT
>7 dna:chromosome chromosome:NCBIM37:7:1:152524553:1 77047872 ID16086 U -
TAGAAAGATTCATTTCTTTGGTGAAGGA
>7 dna:chromosome chromosome:NCBIM37:7:1:152524553:1 77047873 ID2484 U -
CATAGAAAGATTCATTTCTTTGGTGAAGG
>7 dna:chromosome chromosome:NCBIM37:7:1:152524553:1 77047919 ID21344 U -
TAGTTGTCGCATTCTGTGATGGTCTACGTC
>7 dna:chromosome chromosome:NCBIM37:7:1:152524553:1 77047923 ID42132 U -
TGATTAGTTGTCGCATTCTGTGATGGTCTA
>7 dna:chromosome chromosome:NCBIM37:7:1:152524553:1 77047924 ID42131 U -
TGATTAGTTGTCGCATTCTGTGATGGTCT
>7 dna:chromosome chromosome:NCBIM37:7:1:152524553:1 77047925 ID42130 U -
TGATTAGTTGTCGCATTCTGTGATGGTC
>7 dna:chromosome chromosome:NCBIM37:7:1:152524553:1 77047925 ID68651 U -
TTTGATTAGTTGTCGCATTCTGTGATGGTC
>7 dna:chromosome chromosome:NCBIM37:7:1:152524553:1 77047927 ID42129 U -
TGATTAGTTGTCGCATTCTGTGATGG
>7 dna:chromosome chromosome:NCBIM37:7:1:152524553:1 77047978 ID4935 U -
GCCATAGATGTATCAGTTGGAGCTGAGTAC
>7 dna:chromosome chromosome:NCBIM37:7:1:152524553:1 77047980 ID54112 U -
TGGGCCATAGATGTATCAGTTGGAGCTGAGT
>7 dna:chromosome chromosome:NCBIM37:7:1:152524553:1 77047982 ID54111 U -
TGGGCCATAGATGTATCAGTTGGAGCTGA
>7 dna:chromosome chromosome:NCBIM37:7:1:152524553:1 77048020 ID50912 U -
TGGATCTTAAAAATCTTTCCACCCCTTTTGC
>7 dna:chromosome chromosome:NCBIM37:7:1:152524553:1 77048026 ID50911 U -
TGGATCTTAAAAATCTTTCCACCCC
>7 dna:chromosome chromosome:NCBIM37:7:1:152524553:1 77048128 ID20336 U -
TAGGTGTTAGCAAGTCTTGTTTAGGTACAA
>7 dna:chromosome chromosome:NCBIM37:7:1:152524553:1 77048129 ID20335 U -
TAGGTGTTAGCAAGTCTTGTTTAGGTACA
>7 dna:chromosome chromosome:NCBIM37:7:1:152524553:1 77048133 ID30257 U -
TCCTTAGGTGTTAGCAAGTCTTGTTTAGG
>7 dna:chromosome chromosome:NCBIM37:7:1:152524553:1 77048136 ID68472 U -
TTTCTCCTTAGGTGTTAGCAAGTCTTGTTT
>7 dna:chromosome chromosome:NCBIM37:7:1:152524553:1 77048185 ID28778 U -
TCCCTCCATTGCCATTAGTTCTTTGTCTAG
>7 dna:chromosome chromosome:NCBIM37:7:1:152524553:1 77048213 ID52921 U -
TGGGAAGACTATTTGTCCTATTCTCAGAGTC
>7 dna:chromosome chromosome:NCBIM37:7:1:152524553:1 77048245 ID15502 M -
TACTGGATAACCAATTGGTATGCTCTTCCC
>7 dna:chromosome chromosome:NCBIM37:7:1:152524553:1 77048281 ID5572 U -
GGCATATGTATCCACTTTCAGGGCTGATC
>7 dna:chromosome chromosome:NCBIM37:7:1:152524553:1 77048281 ID19696 U -
TAGGCATATGTATCCACTTTCAGGGCTGATC
>7 dna:chromosome chromosome:NCBIM37:7:1:152524553:1 77048282 ID19695 U -
TAGGCATATGTATCCACTTTCAGGGCTGAT
>7 dna:chromosome chromosome:NCBIM37:7:1:152524553:1 77048399 ID66622 U -
TTGATGAGTTATTTCATGGCTTCTATCA
>7 dna:chromosome chromosome:NCBIM37:7:1:152524553:1 77048404 ID35255 U -
TGAAGATCTTGATGAGTTATTTCATGGCTTC
>7 dna:chromosome chromosome:NCBIM37:7:1:152524553:1 77048405 ID35254 U -
TGAAGATCTTGATGAGTTATTTCATGGCTT
>7 dna:chromosome chromosome:NCBIM37:7:1:152524553:1 77048406 ID35253 U -
TGAAGATCTTGATGAGTTATTTCATGGCT
>7 dna:chromosome chromosome:NCBIM37:7:1:152524553:1 77048438 ID33075 U -
TCTTGATGTGTGGCAGTGTGTCCCGAGAT
>7 dna:chromosome chromosome:NCBIM37:7:1:152524553:1 77048450 ID33987 U -
TGAAAGACTGGCTTCTTGATGTGTGGCAGT
>7 dna:chromosome chromosome:NCBIM37:7:1:152524553:1 77048454 ID33986 U -
TGAAAGACTGGCTTCTTGATGTGTGG
>7 dna:chromosome chromosome:NCBIM37:7:1:152524553:1 77048487 ID11333 U -
TAATGCCATCTGGGCATTGAGTGCTTTGGC
>7 dna:chromosome chromosome:NCBIM37:7:1:152524553:1 77048518 ID17667 U -
TAGATGTGTCTTTGTTTTGAAAATATCCCT
>7 dna:chromosome chromosome:NCBIM37:7:1:152524553:1 77048519 ID17666 U -
TAGATGTGTCTTTGTTTTGAAAATATCCC
>7 dna:chromosome chromosome:NCBIM37:7:1:152524553:1 77048598 ID46189 U -
TGCCTCAATTCCTAGGTCTGTTCTTAAAAA
>7 dna:chromosome chromosome:NCBIM37:7:1:152524553:1 77048615 ID36109 U -
TGAATTCAACTATACTATGCCTCAATTCCT
>7 dna:chromosome chromosome:NCBIM37:7:1:152524553:1 77048616 ID36108 U -
TGAATTCAACTATACTATGCCTCAATTCC
>7 dna:chromosome chromosome:NCBIM37:7:1:152524553:1 77048630 ID35973 U -
TGAATGCTGACCCAAATGAATTCAACTATAC
>7 dna:chromosome chromosome:NCBIM37:7:1:152524553:1 77048780 ID29277 U -
TCCTAACATGAACTACATTTTCAGTATGTA
>7 dna:chromosome chromosome:NCBIM37:7:1:152524553:1 77048784 ID58497 U -
TGTCCTAACATGAACTACATTTTCAGTA
>7 dna:chromosome chromosome:NCBIM37:7:1:152524553:1 77048800 ID23344 U -
TATTAAAGTTCCTGGTCTGTCCTAACATG
>7 dna:chromosome chromosome:NCBIM37:7:1:152524553:1 77048819 ID35780 U -
TGAATCAAGTGAGGCACTGCTTATTAAAGTT
>7 dna:chromosome chromosome:NCBIM37:7:1:152524553:1 77048827 ID35779 U -
TGAATCAAGTGAGGCACTGCTTA
>7 dna:chromosome chromosome:NCBIM37:7:1:152524553:1 77048847 ID53664 U -
TGGGATGGAACAACATATTTGTGTTCTGA
>7 dna:chromosome chromosome:NCBIM37:7:1:152524553:1 77048851 ID25261 U -
TCACGCTGGGATGGAACAACATATTTGTGTT
>7 dna:chromosome chromosome:NCBIM37:7:1:152524553:1 77048881 ID50271 U -
TGGACTCCAAGCCTGTATGCTCATCTAT
>7 dna:chromosome chromosome:NCBIM37:7:1:152524553:1 77048887 ID18630 U -
TAGCTCAATGGACTCCAAGCCTGTATGCTC
>7 dna:chromosome chromosome:NCBIM37:7:1:152524553:1 77048896 ID42958 U -
TGCAACGAACTAGCTCAATGGACTCCAAGCC
>7 dna:chromosome chromosome:NCBIM37:7:1:152524553:1 77048897 ID42957 U -
TGCAACGAACTAGCTCAATGGACTCCAAGC
>7 dna:chromosome chromosome:NCBIM37:7:1:152524553:1 77048932 ID31443 U -
TCTAGAGCTGAAAGACTTAGTATGGACTTCC
>7 dna:chromosome chromosome:NCBIM37:7:1:152524553:1 77048933 ID3342 U -
CTAGAGCTGAAAGACTTAGTATGGACTTC
>7 dna:chromosome chromosome:NCBIM37:7:1:152524553:1 77048933 ID31442 U -
TCTAGAGCTGAAAGACTTAGTATGGACTTC
>7 dna:chromosome chromosome:NCBIM37:7:1:152524553:1 77048989 ID16568 U -
TAGAAGTGTGAGTCCAGTCACTGACTGAGA
>7 dna:chromosome chromosome:NCBIM37:7:1:152524553:1 77048991 ID64083 U -
TTAGAAGTGTGAGTCCAGTCACTGACTGA
>7 dna:chromosome chromosome:NCBIM37:7:1:152524553:1 77048998 ID56751 U -
TGGTTTAGAAGTGTGAGTCCAGTCAC
>7 dna:chromosome chromosome:NCBIM37:7:1:152524553:1 77049065 ID23338 U -
TATTAAAATATGCTGAGATCAATTGTCC
>7 dna:chromosome chromosome:NCBIM37:7:1:152524553:1 77049101 ID59570 U -
TGTGCAGAACTACAGCCAGAATATCTGAGA
>7 dna:chromosome chromosome:NCBIM37:7:1:152524553:1 77049122 ID17167 U -
TAGAGATGATTGTCTTTCTCATGTGCAGAA
>7 dna:chromosome chromosome:NCBIM37:7:1:152524553:1 77049123 ID17166 U -
TAGAGATGATTGTCTTTCTCATGTGCAGA
>7 dna:chromosome chromosome:NCBIM37:7:1:152524553:1 77049124 ID10915 U -
TAATAGAGATGATTGTCTTTCTCATGTGCAG
>7 dna:chromosome chromosome:NCBIM37:7:1:152524553:1 77049125 ID10914 U -
TAATAGAGATGATTGTCTTTCTCATGTGCA
>7 dna:chromosome chromosome:NCBIM37:7:1:152524553:1 77049126 ID10913 U -
TAATAGAGATGATTGTCTTTCTCATGTGC
>7 dna:chromosome chromosome:NCBIM37:7:1:152524553:1 77049126 ID63738 U -
TTAATAGAGATGATTGTCTTTCTCATGTGC
>7 dna:chromosome chromosome:NCBIM37:7:1:152524553:1 77049138 ID55126 U -
TGGTAAGCTACATTAATAGAGATGATTGTC
>7 dna:chromosome chromosome:NCBIM37:7:1:152524553:1 77049139 ID55125 U -
TGGTAAGCTACATTAATAGAGATGATTGT
>7 dna:chromosome chromosome:NCBIM37:7:1:152524553:1 77049205 ID28540 U -
TCCCCACAAATATCTCTCTAGGAAGTAGCC
>7 dna:chromosome chromosome:NCBIM37:7:1:152524553:1 77049243 ID7900 U -
TAAAGTCAGAAGAGTTATGGATTTTTAAGTA
>7 dna:chromosome chromosome:NCBIM37:7:1:152524553:1 77049250 ID7577 U -
TAAACTTTTAAAGTCAGAAGAGTTATGGATTT
>7 dna:chromosome chromosome:NCBIM37:7:1:152524553:1 77049334 ID15904 U -
TACTTTTTCCTTTTGCTTGGTCCAGATAAG
>7 dna:chromosome chromosome:NCBIM37:7:1:152524553:1 77049336 ID15903 U -
TACTTTTTCCTTTTGCTTGGTCCAGATA
>7 dna:chromosome chromosome:NCBIM37:7:1:152524553:1 77049344 ID49011 U -
TGGAAAGTAACTACTTTTTCCTTTTGCTTGG
>7 dna:chromosome chromosome:NCBIM37:7:1:152524553:1 77049358 ID12269 U -
TACAAGGGACTACTTGGAAAGTAACTACTTT
>7 dna:chromosome chromosome:NCBIM37:7:1:152524553:1 77049366 ID8676 U -
TAACAGTACAAGGGACTACTTGGAAAGTA
>7 dna:chromosome chromosome:NCBIM37:7:1:152524553:1 77049382 ID21513 U -
TATAAAGGATTTACTCTTTAACAGTACAAGG
>7 dna:chromosome chromosome:NCBIM37:7:1:152524553:1 77049383 ID21512 U -
TATAAAGGATTTACTCTTTAACAGTACAAG
>7 dna:chromosome chromosome:NCBIM37:7:1:152524553:1 77049414 ID45150 U -
TGCCACCCACATGGGGATAATCCATCTT
>7 dna:chromosome chromosome:NCBIM37:7:1:152524553:1 77049439 ID3451 U -
CTCCATCTCGGAGAGTTCTTCACTGC
>7 dna:chromosome chromosome:NCBIM37:7:1:152524553:1 77049439 ID31852 U -
TCTCCATCTCGGAGAGTTCTTCACTGC
>7 dna:chromosome chromosome:NCBIM37:7:1:152524553:1 77049473 ID46438 U -
TGCCTGTACCCCAACTTGCTAGTGAAGA
>7 dna:chromosome chromosome:NCBIM37:7:1:152524553:1 77049516 ID30101 U -
TCCTGGCATGTAAAAGGGATTTTGTGCTGAGT
>7 dna:chromosome chromosome:NCBIM37:7:1:152524553:1 77049518 ID30100 U -
TCCTGGCATGTAAAAGGGATTTTGTGCTGA
>7 dna:chromosome chromosome:NCBIM37:7:1:152524553:1 77049526 ID21254 U -
TAGTTCCTGGCATGTAAAAGGGATTT
>7 dna:chromosome chromosome:NCBIM37:7:1:152524553:1 77049573 ID20940 U -
TAGTCTGTTTCAGGAGACTGAAGTCCCTGCA
>7 dna:chromosome chromosome:NCBIM37:7:1:152524553:1 77049574 ID20939 U -
TAGTCTGTTTCAGGAGACTGAAGTCCCTGC
>7 dna:chromosome chromosome:NCBIM37:7:1:152524553:1 77049574 ID64228 U -
TTAGTCTGTTTCAGGAGACTGAAGTCCCTGC
>7 dna:chromosome chromosome:NCBIM37:7:1:152524553:1 77049579 ID14477 U -
TACCTTAGTCTGTTTCAGGAGACTGAAGTC
>7 dna:chromosome chromosome:NCBIM37:7:1:152524553:1 77049597 ID7656 U -
TAAAGAGACTTAGGGCAATACCTTAGTCTG
>7 dna:chromosome chromosome:NCBIM37:7:1:152524553:1 77049600 ID7655 U -
TAAAGAGACTTAGGGCAATACCTTAGT
>7 dna:chromosome chromosome:NCBIM37:7:1:152524553:1 77049600 ID45498 U -
TGCCATAAAGAGACTTAGGGCAATACCTTAGT
>7 dna:chromosome chromosome:NCBIM37:7:1:152524553:1 77049604 ID45497 U -
TGCCATAAAGAGACTTAGGGCAATACCT
>7 dna:chromosome chromosome:NCBIM37:7:1:152524553:1 77049625 ID30572 U -
TCGAAACTTTGTAAGGGTGCCTATGCCATA
>7 dna:chromosome chromosome:NCBIM37:7:1:152524553:1 77049626 ID30571 U -
TCGAAACTTTGTAAGGGTGCCTATGCCAT
>7 dna:chromosome chromosome:NCBIM37:7:1:152524553:1 77049658 ID43032 U -
TGCAACTGAATGGAGACTAGATTTCTGCAC
>7 dna:chromosome chromosome:NCBIM37:7:1:152524553:1 77049672 ID2454 U -
CAGTGACTGAAAACTGCAACTGAATGGAGA
>7 dna:chromosome chromosome:NCBIM37:7:1:152524553:1 77049673 ID37664 U -
TGACTGAAAACTGCAACTGAATGGAG
>7 dna:chromosome chromosome:NCBIM37:7:1:152524553:1 77049674 ID13120 U -
TACAGTGACTGAAAACTGCAACTGAATGGA
>7 dna:chromosome chromosome:NCBIM37:7:1:152524553:1 77049677 ID15628 U -
TACTTACAGTGACTGAAAACTGCAACTGAAT
>7 dna:chromosome chromosome:NCBIM37:7:1:152524553:1 77049678 ID15627 U -
TACTTACAGTGACTGAAAACTGCAACTGAA
>7 dna:chromosome chromosome:NCBIM37:7:1:152524553:1 77049683 ID3498 U -
CTCTGCTACTTACAGTGACTGAAAACTGCAA
>7 dna:chromosome chromosome:NCBIM37:7:1:152524553:1 77049683 ID47143 U -
TGCTACTTACAGTGACTGAAAACTGCAA
>7 dna:chromosome chromosome:NCBIM37:7:1:152524553:1 77049691 ID60554 U -
TGTTAGCCTCTGCTACTTACAGTGACTGAA
>7 dna:chromosome chromosome:NCBIM37:7:1:152524553:1 77049714 ID2606 U -
CCAAGAAGCATCGTGATATTTTCTGTTAGC
>7 dna:chromosome chromosome:NCBIM37:7:1:152524553:1 77049714 ID26911 U -
TCCAAGAAGCATCGTGATATTTTCTGTTAGC
>7 dna:chromosome chromosome:NCBIM37:7:1:152524553:1 77049715 ID26910 U -
TCCAAGAAGCATCGTGATATTTTCTGTTAG
>7 dna:chromosome chromosome:NCBIM37:7:1:152524553:1 77049716 ID26909 U -
TCCAAGAAGCATCGTGATATTTTCTGTTA
>7 dna:chromosome chromosome:NCBIM37:7:1:152524553:1 77049717 ID26908 U -
TCCAAGAAGCATCGTGATATTTTCTGTT
>7 dna:chromosome chromosome:NCBIM37:7:1:152524553:1 77049973 ID21682 U -
TATAAGGTTAGGACTTAACTAGCTGATTTA
>7 dna:chromosome chromosome:NCBIM37:7:1:152524553:1 77049989 ID7932 U -
TAAAGTGGCCCCTATATAAGGTTAGGAC
>7 dna:chromosome chromosome:NCBIM37:7:1:152524553:1 77049989 ID64260 U -
TTATAAAGTGGCCCCTATATAAGGTTAGGAC
>7 dna:chromosome chromosome:NCBIM37:7:1:152524553:1 77050021 ID60167 U -
TGTGTGCTATGAGTTATAGGGTGAGT
>7 dna:chromosome chromosome:NCBIM37:7:1:152524553:1 77050035 ID17713 U -
TAGATTCAGCCTCGAATGTGTGCTATGA
>7 dna:chromosome chromosome:NCBIM37:7:1:152524553:1 77050038 ID17712 U -
TAGATTCAGCCTCGAATGTGTGCTA
>7 dna:chromosome chromosome:NCBIM37:7:1:152524553:1 77050040 ID57318 U -
TGTAAGAATAGATTCAGCCTCGAATGTGTGC
>7 dna:chromosome chromosome:NCBIM37:7:1:152524553:1 77050041 ID9549 U -
TAAGAATAGATTCAGCCTCGAATGTGTG
>7 dna:chromosome chromosome:NCBIM37:7:1:152524553:1 77050041 ID57317 U -
TGTAAGAATAGATTCAGCCTCGAATGTGTG
>7 dna:chromosome chromosome:NCBIM37:7:1:152524553:1 77050042 ID57316 U -
TGTAAGAATAGATTCAGCCTCGAATGTGT
>7 dna:chromosome chromosome:NCBIM37:7:1:152524553:1 77050059 ID16594 U -
TAGAATAATGAAAAAATTCTGTAAGAATAGA
>7 dna:chromosome chromosome:NCBIM37:7:1:152524553:1 77050072 ID20239 U -
TAGGTGCTTAAATAGAATAATGAAAAAATT
>7 dna:chromosome chromosome:NCBIM37:7:1:152524553:1 77050077 ID13139 U -
TACAGTTAGGTGCTTAAATAGAATAATGAAA
>7 dna:chromosome chromosome:NCBIM37:7:1:152524553:1 77050078 ID13138 U -
TACAGTTAGGTGCTTAAATAGAATAATGAA
>7 dna:chromosome chromosome:NCBIM37:7:1:152524553:1 77050086 ID13004 U -
TACAGCTATACAGTTAGGTGCTTAAATAGA
>7 dna:chromosome chromosome:NCBIM37:7:1:152524553:1 77050088 ID13137 U -
TACAGTTAGGTGCTTAAATA
>7 dna:chromosome chromosome:NCBIM37:7:1:152524553:1 77050092 ID45018 U -
TGCCAATACAGCTATACAGTTAGGTGCTTA
>7 dna:chromosome chromosome:NCBIM37:7:1:152524553:1 77050093 ID45017 U -
TGCCAATACAGCTATACAGTTAGGTGCTT
>7 dna:chromosome chromosome:NCBIM37:7:1:152524553:1 77050113 ID40091 U -
TGAGTAATGGAATAGTCTTGCCAATAC
>7 dna:chromosome chromosome:NCBIM37:7:1:152524553:1 77050126 ID8696 U -
TAACAGTGACTTGAATGAGTAATGGAATA
>7 dna:chromosome chromosome:NCBIM37:7:1:152524553:1 77050141 ID45295 U -
TGCCAGAGATGTCATAACAGTGACTTGA
>7 dna:chromosome chromosome:NCBIM37:7:1:152524553:1 77050150 ID55228 U -
TGGTACTATTTTGCCAGAGATGTCATAACA
>7 dna:chromosome chromosome:NCBIM37:7:1:152524553:1 77050151 ID55227 U -
TGGTACTATTTTGCCAGAGATGTCATAAC
>7 dna:chromosome chromosome:NCBIM37:7:1:152524553:1 77050167 ID39477 U -
TGAGCTAAATGTTGCTATGGTACTATTTTG
>7 dna:chromosome chromosome:NCBIM37:7:1:152524553:1 77050174 ID68203 U -
TTTAACATGAGCTAAATGTTGCTATGGTAC
>7 dna:chromosome chromosome:NCBIM37:7:1:152524553:1 77050206 ID9359 U -
TAACTTGGTTAACCTATAATACCCAAT
>7 dna:chromosome chromosome:NCBIM37:7:1:152524553:1 77050386 ID24236 U -
TCAAACTTTCCAAAAAGATGGGCTCTTGA
>7 dna:chromosome chromosome:NCBIM37:7:1:152524553:1 77050386 ID64538 U -
TTCAAACTTTCCAAAAAGATGGGCTCTTGA
>7 dna:chromosome chromosome:NCBIM37:7:1:152524553:1 77050388 ID32933 U -
TCTTCAAACTTTCCAAAAAGATGGGCTCTT
>7 dna:chromosome chromosome:NCBIM37:7:1:152524553:1 77050459 ID21746 U -
TATAATTCCCCACACTTTTCCCAGACTGGTC
>7 dna:chromosome chromosome:NCBIM37:7:1:152524553:1 77050489 ID39105 U -
TGAGATTGTCTTCACTCCTCAAAGCACACT
>7 dna:chromosome chromosome:NCBIM37:7:1:152524553:1 77050494 ID13989 U -
TACCATGAGATTGTCTTCACTCCTCAAAGC
>7 dna:chromosome chromosome:NCBIM37:7:1:152524553:1 77050499 ID31492 U -
TCTATACCATGAGATTGTCTTCACTCCTC
>7 dna:chromosome chromosome:NCBIM37:7:1:152524553:1 77050502 ID67759 U -
TTGTATCTATACCATGAGATTGTCTTCACTC
>7 dna:chromosome chromosome:NCBIM37:7:1:152524553:1 77050535 ID35105 U -
TGAAGAATCCAGCCTTTGGAGCCAGGCAGT
>7 dna:chromosome chromosome:NCBIM37:7:1:152524553:1 77050537 ID22695 U -
TATGAAGAATCCAGCCTTTGGAGCCAGGCA
>7 dna:chromosome chromosome:NCBIM37:7:1:152524553:1 77050543 ID36686 U -
TGACAGATATGAAGAATCCAGCCTTTGGAGC
>7 dna:chromosome chromosome:NCBIM37:7:1:152524553:1 77050550 ID7443 U -
TAAACGATGACAGATATGAAGAATCCAGCCT
>7 dna:chromosome chromosome:NCBIM37:7:1:152524553:1 77050553 ID5654 U -
GGCTAAACGATGACAGATATGAAGAATCCAG
>7 dna:chromosome chromosome:NCBIM37:7:1:152524553:1 77050555 ID52307 U -
TGGCTAAACGATGACAGATATGAAGAATCC
>7 dna:chromosome chromosome:NCBIM37:7:1:152524553:1 77050556 ID52306 U -
TGGCTAAACGATGACAGATATGAAGAATC
>7 dna:chromosome chromosome:NCBIM37:7:1:152524553:1 77050558 ID4175 U -
GACATGGCTAAACGATGACAGATATGAAGAA
>7 dna:chromosome chromosome:NCBIM37:7:1:152524553:1 77050611 ID38251 U -
TGAGAAGGATGCCGATTCTATGTCATCTA
>7 dna:chromosome chromosome:NCBIM37:7:1:152524553:1 77050613 ID23665 U -
TATTGAGAAGGATGCCGATTCTATGTCATC
>7 dna:chromosome chromosome:NCBIM37:7:1:152524553:1 77050614 ID23664 U -
TATTGAGAAGGATGCCGATTCTATGTCAT
>7 dna:chromosome chromosome:NCBIM37:7:1:152524553:1 77050615 ID23663 U -
TATTGAGAAGGATGCCGATTCTATGTCA
>7 dna:chromosome chromosome:NCBIM37:7:1:152524553:1 77050616 ID1816 U -
CAATATTGAGAAGGATGCCGATTCTATGTC
>7 dna:chromosome chromosome:NCBIM37:7:1:152524553:1 77050617 ID1815 U -
CAATATTGAGAAGGATGCCGATTCTATGT
>7 dna:chromosome chromosome:NCBIM37:7:1:152524553:1 77050617 ID1866 U -
CACAATATTGAGAAGGATGCCGATTCTATGT
>7 dna:chromosome chromosome:NCBIM37:7:1:152524553:1 77050618 ID1865 U -
CACAATATTGAGAAGGATGCCGATTCTATG
>7 dna:chromosome chromosome:NCBIM37:7:1:152524553:1 77050622 ID2007 U -
CACCACAATATTGAGAAGGATGCCGATTC
>7 dna:chromosome chromosome:NCBIM37:7:1:152524553:1 77050626 ID7307 U -
TAAACACACCACAATATTGAGAAGGATGCCG
>7 dna:chromosome chromosome:NCBIM37:7:1:152524553:1 77050627 ID28 U -
AAACACACCACAATATTGAGAAGGATGCC
>7 dna:chromosome chromosome:NCBIM37:7:1:152524553:1 77050627 ID7306 U -
TAAACACACCACAATATTGAGAAGGATGCC
>7 dna:chromosome chromosome:NCBIM37:7:1:152524553:1 77050675 ID36853 U -
TGACAGTTATCTCCTGCTGTAGGAGGCATTG
>7 dna:chromosome chromosome:NCBIM37:7:1:152524553:1 77050676 ID66474 U -
TTGACAGTTATCTCCTGCTGTAGGAGGCATT
>7 dna:chromosome chromosome:NCBIM37:7:1:152524553:1 77050701 ID15134 U -
TACTCAACCAGTGCCATATATGCCTTGACA
>7 dna:chromosome chromosome:NCBIM37:7:1:152524553:1 77050717 ID54439 U -
TGGGTACAATGTTCTACTCAACCAGTGC
>7 dna:chromosome chromosome:NCBIM37:7:1:152524553:1 77050773 ID48399 U -
TGCTTGCAGGCTTGCATTGTCACACATAC
>7 dna:chromosome chromosome:NCBIM37:7:1:152524553:1 77050795 ID21095 U -
TAGTGGAATTCTTCATGTACACTTGCTTGC
>7 dna:chromosome chromosome:NCBIM37:7:1:152524553:1 77050818 ID59269 U -
TGTGAGTGAAGTACTTTCTGTAGTGGA
>7 dna:chromosome chromosome:NCBIM37:7:1:152524553:1 77050838 ID11852 U -
TACAAAATGCTTAAGGATTAGAATGTGAGT
>7 dna:chromosome chromosome:NCBIM37:7:1:152524553:1 77050854 ID10078 U -
TAAGCGATATATATACAAAATGCTTAA
>7 dna:chromosome chromosome:NCBIM37:7:1:152524553:1 77050994 ID33598 U -
TGAAAAGGGATGAAAATCAAGTC
>7 dna:chromosome chromosome:NCBIM37:7:1:152524553:1 77051010 ID22658 U -
TATGAAAGCTTTGGGGATTCTTGAAAAG
>7 dna:chromosome chromosome:NCBIM37:7:1:152524553:1 77051049 ID58679 U -
TGTCTGGACTCATTTCTAGTTGTGGCTTC
>7 dna:chromosome chromosome:NCBIM37:7:1:152524553:1 77051069 ID31748 U -
TCTCAGTGTGCAAAAAGGATATGTCTGGAC
>7 dna:chromosome chromosome:NCBIM37:7:1:152524553:1 77051075 ID13543 U -
TACATTTTCTCAGTGTGCAAAAAGGATATGT
>7 dna:chromosome chromosome:NCBIM37:7:1:152524553:1 77051101 ID23610 U -
TATTCTATTTCCATGCATATTCATGCTACAT
>7 dna:chromosome chromosome:NCBIM37:7:1:152524553:1 77051148 ID744 U -
ACTGATGAACATGGGAGTCAGCAATCAAAG
>7 dna:chromosome chromosome:NCBIM37:7:1:152524553:1 77051149 ID743 U -
ACTGATGAACATGGGAGTCAGCAATCAAA
>7 dna:chromosome chromosome:NCBIM37:7:1:152524553:1 77051150 ID742 U -
ACTGATGAACATGGGAGTCAGCAATCAA
>7 dna:chromosome chromosome:NCBIM37:7:1:152524553:1 77051242 ID53346 U -
TGGGAGAGATGTTTCTAGTTGATAAAGCTA
>7 dna:chromosome chromosome:NCBIM37:7:1:152524553:1 77051243 ID53345 U -
TGGGAGAGATGTTTCTAGTTGATAAAGCT
>7 dna:chromosome chromosome:NCBIM37:7:1:152524553:1 77051244 ID53344 U -
TGGGAGAGATGTTTCTAGTTGATAAAGC
>7 dna:chromosome chromosome:NCBIM37:7:1:152524553:1 77051245 ID53343 U -
TGGGAGAGATGTTTCTAGTTGATAAAG
>7 dna:chromosome chromosome:NCBIM37:7:1:152524553:1 77051405 ID43885 U -
TGCAGAATCTCACTGGAGTAACTGAAA
>7 dna:chromosome chromosome:NCBIM37:7:1:152524553:1 77051535 ID55350 U -
TGGTAGGACTTCATCTATATAATGCTCACC
>7 dna:chromosome chromosome:NCBIM37:7:1:152524553:1 77051574 ID42038 U -
TGATGTTGGACAAAGACCAGTTGGTGGAT
>7 dna:chromosome chromosome:NCBIM37:7:1:152524553:1 77051574 ID68642 U -
TTTGATGTTGGACAAAGACCAGTTGGTGGAT
>7 dna:chromosome chromosome:NCBIM37:7:1:152524553:1 77051582 ID48675 U -
TGCTTTTGATGTTGGACAAAGACCAGT
>7 dna:chromosome chromosome:NCBIM37:7:1:152524553:1 77051594 ID1808 U -
CAAGTGTGCCTGCTTTTGATGTTGG
>7 dna:chromosome chromosome:NCBIM37:7:1:152524553:1 77051597 ID420 U -
ACACAAATCAAGTGTGCCTGCTTTTGATGT
>7 dna:chromosome chromosome:NCBIM37:7:1:152524553:1 77051597 ID1849 U -
CACAAATCAAGTGTGCCTGCTTTTGATGT
>7 dna:chromosome chromosome:NCBIM37:7:1:152524553:1 77051597 ID12544 U -
TACACAAATCAAGTGTGCCTGCTTTTGATGT
>7 dna:chromosome chromosome:NCBIM37:7:1:152524553:1 77051598 ID12543 U -
TACACAAATCAAGTGTGCCTGCTTTTGATG
>7 dna:chromosome chromosome:NCBIM37:7:1:152524553:1 77051599 ID12542 U -
TACACAAATCAAGTGTGCCTGCTTTTGAT
>7 dna:chromosome chromosome:NCBIM37:7:1:152524553:1 77051600 ID63850 U -
TTACACAAATCAAGTGTGCCTGCTTTTGA
>7 dna:chromosome chromosome:NCBIM37:7:1:152524553:1 77051683 ID19109 U -
TAGGAATTTTCTGGGAAGGAGGAGCCCTC
>7 dna:chromosome chromosome:NCBIM37:7:1:152524553:1 77051713 ID47225 U -
TGCTAGTCAGCACTGGTTTTTAGGCACGCA
>7 dna:chromosome chromosome:NCBIM37:7:1:152524553:1 77051764 ID26988 U -
TCCAAGGGTAGCATTGCTAGGAGTTGGTGA
>7 dna:chromosome chromosome:NCBIM37:7:1:152524553:1 77051785 ID41324 U -
TGATCCAGAGGATTGCTACATTTCCAAGGGT
>7 dna:chromosome chromosome:NCBIM37:7:1:152524553:1 77051792 ID63691 U -
TTAACTGATCCAGAGGATTGCTACATTTC
>7 dna:chromosome chromosome:NCBIM37:7:1:152524553:1 77051796 ID43807 U -
TGCACTTAACTGATCCAGAGGATTGCTACA
>7 dna:chromosome chromosome:NCBIM37:7:1:152524553:1 77051798 ID32430 U -
TCTGCACTTAACTGATCCAGAGGATTGCTA
>7 dna:chromosome chromosome:NCBIM37:7:1:152524553:1 77051874 ID33866 U -
TGAAACCTTACAAATTCCAGCTGCCAATAAC
>7 dna:chromosome chromosome:NCBIM37:7:1:152524553:1 77051878 ID58770 U -
TGTGAAACCTTACAAATTCCAGCTGCCAA
>7 dna:chromosome chromosome:NCBIM37:7:1:152524553:1 77051879 ID58769 U -
TGTGAAACCTTACAAATTCCAGCTGCCA
>7 dna:chromosome chromosome:NCBIM37:7:1:152524553:1 77051913 ID43967 U -
TGCAGATGCTCTGGTGGGAAATGAAGC
>7 dna:chromosome chromosome:NCBIM37:7:1:152524553:1 77051948 ID66691 U -
TTGATTGTTATTGCCTCACTCAGAGCCAGAC
>7 dna:chromosome chromosome:NCBIM37:7:1:152524553:1 77051951 ID23711 U -
TATTGATTGTTATTGCCTCACTCAGAGCCA
>7 dna:chromosome chromosome:NCBIM37:7:1:152524553:1 77051952 ID23710 U -
TATTGATTGTTATTGCCTCACTCAGAGCC
>7 dna:chromosome chromosome:NCBIM37:7:1:152524553:1 77051958 ID6350 U -
TAAAAAATCTATTGATTGTTATTGCCTCACTC
>7 dna:chromosome chromosome:NCBIM37:7:1:152524553:1 77051960 ID6349 U -
TAAAAAATCTATTGATTGTTATTGCCTCAC
>7 dna:chromosome chromosome:NCBIM37:7:1:152524553:1 77051961 ID6348 U -
TAAAAAATCTATTGATTGTTATTGCCTCA
>7 dna:chromosome chromosome:NCBIM37:7:1:152524553:1 77051962 ID6347 U -
TAAAAAATCTATTGATTGTTATTGCCTC
>7 dna:chromosome chromosome:NCBIM37:7:1:152524553:1 77051972 ID43516 U -
TGCAATTTAGTTTTAAAAAATCTATTGATTG
>7 dna:chromosome chromosome:NCBIM37:7:1:152524553:1 77052017 ID30085 U -
TCCTGGACTTTCCACATGGTGGCTTCAGGC
>7 dna:chromosome chromosome:NCBIM37:7:1:152524553:1 77052061 ID16262 U -
TAGAAATTTTCCTATGGTAACCGTCAATGGTC
>7 dna:chromosome chromosome:NCBIM37:7:1:152524553:1 77052062 ID16261 U -
TAGAAATTTTCCTATGGTAACCGTCAATGGT
>7 dna:chromosome chromosome:NCBIM37:7:1:152524553:1 77052096 ID8174 U -
TAAATGCGTGGCTACTTTCACAGAAGGTGAC
>7 dna:chromosome chromosome:NCBIM37:7:1:152524553:1 77052097 ID8173 U -
TAAATGCGTGGCTACTTTCACAGAAGGTGA
>7 dna:chromosome chromosome:NCBIM37:7:1:152524553:1 77052106 ID11952 U -
TACAAAGCTTAAATGCGTGGCTACTTTCAC
>7 dna:chromosome chromosome:NCBIM37:7:1:152524553:1 77052107 ID11951 U -
TACAAAGCTTAAATGCGTGGCTACTTTCA
>7 dna:chromosome chromosome:NCBIM37:7:1:152524553:1 77052114 ID52753 U -
TGGGAAACTTACAAAGCTTAAATGCGTGGCT
>7 dna:chromosome chromosome:NCBIM37:7:1:152524553:1 77052115 ID52752 U -
TGGGAAACTTACAAAGCTTAAATGCGTGGC
>7 dna:chromosome chromosome:NCBIM37:7:1:152524553:1 77052116 ID52751 U -
TGGGAAACTTACAAAGCTTAAATGCGTGG
>7 dna:chromosome chromosome:NCBIM37:7:1:152524553:1 77052129 ID20329 U -
TAGGTGTGGTCCATGGGAAACTTACAAAG
>7 dna:chromosome chromosome:NCBIM37:7:1:152524553:1 77052143 ID31190 U -
TCTAAATAGCTTTGTAGGTGTGGTCCATG
>7 dna:chromosome chromosome:NCBIM37:7:1:152524553:1 77052146 ID67846 U -
TTGTCTAAATAGCTTTGTAGGTGTGGTCC
>7 dna:chromosome chromosome:NCBIM37:7:1:152524553:1 77052168 ID15406 U -
TACTGATCCTTGCAGAGCGCTTGTCTA
>7 dna:chromosome chromosome:NCBIM37:7:1:152524553:1 77052175 ID54496 U -
TGGGTATCATTTACTGATCCTTGCAGAGCGC
>7 dna:chromosome chromosome:NCBIM37:7:1:152524553:1 77052206 ID34891 U -
TGAACTACTTCAGACTTCAAAACAACCTACC
>7 dna:chromosome chromosome:NCBIM37:7:1:152524553:1 77052214 ID2752 U -
CCATTTCATGAACTACTTCAGACTTCAAAAC
>7 dna:chromosome chromosome:NCBIM37:7:1:152524553:1 77052222 ID4065 U -
GAATTTCCCATTTCATGAACTACTTCAGAC
>7 dna:chromosome chromosome:NCBIM37:7:1:152524553:1 77052279 ID5596 U -
GGCCAAAATTGCTGGGACTCAGATTGT
>7 dna:chromosome chromosome:NCBIM37:7:1:152524553:1 77052288 ID45245 U -
TGCCACTTAAGGCCAAAATTGCTGGGAC
>7 dna:chromosome chromosome:NCBIM37:7:1:152524553:1 77052289 ID45244 U -
TGCCACTTAAGGCCAAAATTGCTGGGA
>7 dna:chromosome chromosome:NCBIM37:7:1:152524553:1 77052295 ID45184 U -
TGCCACGTTTGCCACTTAAGGCCAAAATTG
>7 dna:chromosome chromosome:NCBIM37:7:1:152524553:1 77052307 ID34716 U -
TGAACATCTATGTGCCACGTTTGCCACTTA
>7 dna:chromosome chromosome:NCBIM37:7:1:152524553:1 77052312 ID2258 U -
CAGATGAACATCTATGTGCCACGTTTGCC
>7 dna:chromosome chromosome:NCBIM37:7:1:152524553:1 77052312 ID27585 U -
TCCAGATGAACATCTATGTGCCACGTTTGCC
>7 dna:chromosome chromosome:NCBIM37:7:1:152524553:1 77052313 ID2692 U -
CCAGATGAACATCTATGTGCCACGTTTGC
>7 dna:chromosome chromosome:NCBIM37:7:1:152524553:1 77052313 ID27584 U -
TCCAGATGAACATCTATGTGCCACGTTTGC
>7 dna:chromosome chromosome:NCBIM37:7:1:152524553:1 77052314 ID27583 U -
TCCAGATGAACATCTATGTGCCACGTTTG
>7 dna:chromosome chromosome:NCBIM37:7:1:152524553:1 77052315 ID22420 U -
TATCCAGATGAACATCTATGTGCCACGTTT
>7 dna:chromosome chromosome:NCBIM37:7:1:152524553:1 77052316 ID22419 U -
TATCCAGATGAACATCTATGTGCCACGTT
>7 dna:chromosome chromosome:NCBIM37:7:1:152524553:1 77052319 ID22015 U -
TATATCCAGATGAACATCTATGTGCCAC
>7 dna:chromosome chromosome:NCBIM37:7:1:152524553:1 77052320 ID58601 U -
TGTCTATATCCAGATGAACATCTATGTGCCA
>7 dna:chromosome chromosome:NCBIM37:7:1:152524553:1 77052321 ID58600 U -
TGTCTATATCCAGATGAACATCTATGTGCC
>7 dna:chromosome chromosome:NCBIM37:7:1:152524553:1 77052322 ID58599 U -
TGTCTATATCCAGATGAACATCTATGTGC
>7 dna:chromosome chromosome:NCBIM37:7:1:152524553:1 77052324 ID58598 U -
TGTCTATATCCAGATGAACATCTATGT
>7 dna:chromosome chromosome:NCBIM37:7:1:152524553:1 77052335 ID41268 U -
TGATCAGACAGGCATGTCTATATCCAGATG
>7 dna:chromosome chromosome:NCBIM37:7:1:152524553:1 77052372 ID56540 U -
TGGTTATTCAAAGGAAACAGATATGGGGA
>7 dna:chromosome chromosome:NCBIM37:7:1:152524553:1 77052372 ID67626 U -
TTGGTTATTCAAAGGAAACAGATATGGGGA
>7 dna:chromosome chromosome:NCBIM37:7:1:152524553:1 77052383 ID52724 U -
TGGGAAAATCTTGGTTATTCAAAGGAAAC
>7 dna:chromosome chromosome:NCBIM37:7:1:152524553:1 77052418 ID33423 U -
TGAAAACAGAGACAATCGTAGGGCCCAAAG
>7 dna:chromosome chromosome:NCBIM37:7:1:152524553:1 77052421 ID32062 U -
TCTGAAAACAGAGACAATCGTAGGGCCCA
>7 dna:chromosome chromosome:NCBIM37:7:1:152524553:1 77052422 ID32061 U -
TCTGAAAACAGAGACAATCGTAGGGCCC
>7 dna:chromosome chromosome:NCBIM37:7:1:152524553:1 77052422 ID33422 U -
TGAAAACAGAGACAATCGTAGGGCCC
>7 dna:chromosome chromosome:NCBIM37:7:1:152524553:1 77052434 ID15360 U -
TACTGAATTTCTTTTCTGAAAACAGAGACA
>7 dna:chromosome chromosome:NCBIM37:7:1:152524553:1 77052435 ID15359 U -
TACTGAATTTCTTTTCTGAAAACAGAGAC
>7 dna:chromosome chromosome:NCBIM37:7:1:152524553:1 77052448 ID37508 U -
TGACGTGCATGAATACTGAATTTCTTTTC
>7 dna:chromosome chromosome:NCBIM37:7:1:152524553:1 77052462 ID7074 U -
TAAAATAATTTCAAAATGACGTGCATGAATA
>7 dna:chromosome chromosome:NCBIM37:7:1:152524553:1 77052463 ID7073 U -
TAAAATAATTTCAAAATGACGTGCATGAAT
>7 dna:chromosome chromosome:NCBIM37:7:1:152524553:1 77052464 ID7072 U -
TAAAATAATTTCAAAATGACGTGCATGAA
>7 dna:chromosome chromosome:NCBIM37:7:1:152524553:1 77052465 ID7071 U -
TAAAATAATTTCAAAATGACGTGCATGA
>7 dna:chromosome chromosome:NCBIM37:7:1:152524553:1 77052466 ID17694 U -
TAGATTAAAATAATTTCAAAATGACGTGCATG
>7 dna:chromosome chromosome:NCBIM37:7:1:152524553:1 77052467 ID17693 U -
TAGATTAAAATAATTTCAAAATGACGTGCAT
>7 dna:chromosome chromosome:NCBIM37:7:1:152524553:1 77052468 ID17692 U -
TAGATTAAAATAATTTCAAAATGACGTGCA
>7 dna:chromosome chromosome:NCBIM37:7:1:152524553:1 77052469 ID64153 U -
TTAGATTAAAATAATTTCAAAATGACGTGC
>7 dna:chromosome chromosome:NCBIM37:7:1:152524553:1 77052470 ID64152 U -
TTAGATTAAAATAATTTCAAAATGACGTG
>7 dna:chromosome chromosome:NCBIM37:7:1:152524553:1 77052470 ID68882 U -
TTTTAGATTAAAATAATTTCAAAATGACGTG
>7 dna:chromosome chromosome:NCBIM37:7:1:152524553:1 77052478 ID67287 U -
TTGGCATTTTTAGATTAAAATAATTTCAAA
>7 dna:chromosome chromosome:NCBIM37:7:1:152524553:1 77052541 ID3690 U -
CTGTTTCTCATGCATTTTTGCATTCCCTCA
>7 dna:chromosome chromosome:NCBIM37:7:1:152524553:1 77052615 ID61108 U -
TGTTTACTTGGTTTTCTATGACTATCTTCA
>7 dna:chromosome chromosome:NCBIM37:7:1:152524553:1 77052652 ID64219 U -
TTAGTATAGAATGAAGGATAACCCCCTCCCC
>7 dna:chromosome chromosome:NCBIM37:7:1:152524553:1 77052678 ID41762 U -
TGATGCTAAAACTGGAATGTCCCATTAGT
>7 dna:chromosome chromosome:NCBIM37:7:1:152524553:1 77052680 ID13369 U -
TACATGATGCTAAAACTGGAATGTCCCATTA
>7 dna:chromosome chromosome:NCBIM37:7:1:152524553:1 77052692 ID1750 U -
CAACTGCTTGGTACATGATGCTAAAACTGG
>7 dna:chromosome chromosome:NCBIM37:7:1:152524553:1 77052696 ID11069 U -
TAATCAACTGCTTGGTACATGATGCTAAAA
>7 dna:chromosome chromosome:NCBIM37:7:1:152524553:1 77052697 ID11068 U -
TAATCAACTGCTTGGTACATGATGCTAAA
>7 dna:chromosome chromosome:NCBIM37:7:1:152524553:1 77052781 ID46021 U -
TGCCGCTTGTCTCCACACCCTTTTGGTT
>7 dna:chromosome chromosome:NCBIM37:7:1:152524553:1 77052810 ID22164 U -
TATCAAGGAAGAATGCTGTGCAGGACACCCT
>7 dna:chromosome chromosome:NCBIM37:7:1:152524553:1 77052824 ID54227 U -
TGGGCTGGAAATATCAAGGAAGAATGCT
>7 dna:chromosome chromosome:NCBIM37:7:1:152524553:1 77053138 ID68792 U -
TTTGTTCACAGAGGAGACTGGACAA
>7 dna:chromosome chromosome:NCBIM37:7:1:152524553:1 77053197 ID30533 U -
TCCTTTTCGGTCCCTCCAACATCTGGCTTAGC
>7 dna:chromosome chromosome:NCBIM37:7:1:152524553:1 77053199 ID30532 U -
TCCTTTTCGGTCCCTCCAACATCTGGCTTA
>7 dna:chromosome chromosome:NCBIM37:7:1:152524553:1 77053238 ID1580 U -
ATGGTGATCCAAGTGAGCAAAGAGAAC
>7 dna:chromosome chromosome:NCBIM37:7:1:152524553:1 77053251 ID44685 U -
TGCATTTTGTATTTTCTATGGTGATCCAAGT
>7 dna:chromosome chromosome:NCBIM37:7:1:152524553:1 77053252 ID44684 U -
TGCATTTTGTATTTTCTATGGTGATCCAAG
>7 dna:chromosome chromosome:NCBIM37:7:1:152524553:1 77053254 ID44683 U -
TGCATTTTGTATTTTCTATGGTGATCCA
>7 dna:chromosome chromosome:NCBIM37:7:1:152524553:1 77053285 ID55473 U -
TGGTATGCCTTGACAAATCACCTTTTTACCA
>7 dna:chromosome chromosome:NCBIM37:7:1:152524553:1 77053286 ID55472 U -
TGGTATGCCTTGACAAATCACCTTTTTACC
>7 dna:chromosome chromosome:NCBIM37:7:1:152524553:1 77053287 ID55471 U -
TGGTATGCCTTGACAAATCACCTTTTTAC
>7 dna:chromosome chromosome:NCBIM37:7:1:152524553:1 77053289 ID55470 U -
TGGTATGCCTTGACAAATCACCTTTTT
>7 dna:chromosome chromosome:NCBIM37:7:1:152524553:1 77053332 ID39786 U -
TGAGGCAGGTGTACATAATCGCACAGAC
>7 dna:chromosome chromosome:NCBIM37:7:1:152524553:1 77053347 ID38364 U -
TGAGAATGGATGCTTTGAGGCAGGTGTA
>7 dna:chromosome chromosome:NCBIM37:7:1:152524553:1 77053348 ID28809 U -
TCCCTGAGAATGGATGCTTTGAGGCAGGTGT
>7 dna:chromosome chromosome:NCBIM37:7:1:152524553:1 77053375 ID12766 U -
TACACTGAGAAGTGTCAAGTCAGTTTCCC
>7 dna:chromosome chromosome:NCBIM37:7:1:152524553:1 77053383 ID56481 U -
TGGTTAATATACACTGAGAAGTGTCAAGTC
>7 dna:chromosome chromosome:NCBIM37:7:1:152524553:1 77053383 ID67619 U -
TTGGTTAATATACACTGAGAAGTGTCAAGTC
>7 dna:chromosome chromosome:NCBIM37:7:1:152524553:1 77053388 ID27463 U -
TCCACTTTGGTTAATATACACTGAGAAGTGTC
>7 dna:chromosome chromosome:NCBIM37:7:1:152524553:1 77053399 ID16847 U -
TAGACAGCCTCCACTTTGGTTAATATACAC
>7 dna:chromosome chromosome:NCBIM37:7:1:152524553:1 77053486 ID42572 U -
TGCAAAACCATAAAGCACAATTGGCTGCTGCC
>7 dna:chromosome chromosome:NCBIM37:7:1:152524553:1 77053487 ID42571 U -
TGCAAAACCATAAAGCACAATTGGCTGCTGC
>7 dna:chromosome chromosome:NCBIM37:7:1:152524553:1 77053515 ID30011 U -
TCCTGCACCGTGTCAATCAGAGGAAACTGC
>7 dna:chromosome chromosome:NCBIM37:7:1:152524553:1 77053554 ID13297 U -
TACATCGTTGTTGTTGCTACCCTTTCCTG
>7 dna:chromosome chromosome:NCBIM37:7:1:152524553:1 77053790 ID37023 U -
TGACATGTCCCTGCAGTTGGCTGCCTTC
>7 dna:chromosome chromosome:NCBIM37:7:1:152524553:1 77053833 ID60810 U -
TGTTCTCTCTGTTATAGGTCTTCTACCAAC
>7 dna:chromosome chromosome:NCBIM37:7:1:152524553:1 77053859 ID9300 U -
TAACTGTGGAGACATCTTGATACCCTTGTT
>7 dna:chromosome chromosome:NCBIM37:7:1:152524553:1 77053860 ID9299 U -
TAACTGTGGAGACATCTTGATACCCTTGT
>7 dna:chromosome chromosome:NCBIM37:7:1:152524553:1 77053918 ID7911 U -
TAAAGTCCAAGTCCACTAGGATAAAGTCCTA
>7 dna:chromosome chromosome:NCBIM37:7:1:152524553:1 77053921 ID3305 U -
CTAAAGTCCAAGTCCACTAGGATAAAGTC
>7 dna:chromosome chromosome:NCBIM37:7:1:152524553:1 77053988 ID11409 U -
TAATGGGCTTACCAGGTTCTCACGCC
>7 dna:chromosome chromosome:NCBIM37:7:1:152524553:1 77054215 ID12819 U -
TACACTTGAAAGAAAACACCTTCCTGAGTA
>7 dna:chromosome chromosome:NCBIM37:7:1:152524553:1 77054216 ID29386 U -
TCCTACACTTGAAAGAAAACACCTTCCTGAGT
>7 dna:chromosome chromosome:NCBIM37:7:1:152524553:1 77054217 ID29385 U -
TCCTACACTTGAAAGAAAACACCTTCCTGAG
>7 dna:chromosome chromosome:NCBIM37:7:1:152524553:1 77054221 ID58504 U -
TGTCCTACACTTGAAAGAAAACACCTTCC
>7 dna:chromosome chromosome:NCBIM37:7:1:152524553:1 77054222 ID58503 U -
TGTCCTACACTTGAAAGAAAACACCTTC
>7 dna:chromosome chromosome:NCBIM37:7:1:152524553:1 77054251 ID27576 U -
TCCAGATATTGTCTTGCTCCAGAAGTCCC
>7 dna:chromosome chromosome:NCBIM37:7:1:152524553:1 77054288 ID38114 U -
TGAGAAATTTGCTGCCTCTACTGAGTAA
>7 dna:chromosome chromosome:NCBIM37:7:1:152524553:1 77054449 ID10536 U -
TAAGTGCAGAGTTATCCAAAGGGGTTTC
>7 dna:chromosome chromosome:NCBIM37:7:1:152524553:1 77054542 ID27790 U -
TCCAGTTCCGTTGGGATTTCAAAGGCTGCC
>7 dna:chromosome chromosome:NCBIM37:7:1:152524553:1 77054687 ID32564 U +
TCTGGGACTTAGAAGAAAGAACCTCATGGT
>7 dna:chromosome chromosome:NCBIM37:7:1:152524553:1 77054689 ID53280 U +
TGGGACTTAGAAGAAAGAACCTCATGGTTTG
>7 dna:chromosome chromosome:NCBIM37:7:1:152524553:1 77054727 ID24873 U +
TCACAAGAAATCAGGCTCTGACGAGAC
>7 dna:chromosome chromosome:NCBIM37:7:1:152524553:1 77054745 ID37445 U +
TGACGAGACCACTGAATATTTTGGGA
>7 dna:chromosome chromosome:NCBIM37:7:1:152524553:1 77054745 ID37446 U +
TGACGAGACCACTGAATATTTTGGGAGT
>7 dna:chromosome chromosome:NCBIM37:7:1:152524553:1 77054773 ID65799 U +
TTCTACAAACTCTTTCTCTCAATAGTTAGT
>7 dna:chromosome chromosome:NCBIM37:7:1:152524553:1 77054776 ID11891 U +
TACAAACTCTTTCTCTCAATAGTTAGTTCCC
>7 dna:chromosome chromosome:NCBIM37:7:1:152524553:1 77054799 ID21252 U +
TAGTTCCCTGAGAAGAAACTGTTTCTAC
>7 dna:chromosome chromosome:NCBIM37:7:1:152524553:1 77054803 ID28808 U +
TCCCTGAGAAGAAACTGTTTCTACAAATGTG
>7 dna:chromosome chromosome:NCBIM37:7:1:152524553:1 77054807 ID38198 U +
TGAGAAGAAACTGTTTCTACAAATGTGA
>7 dna:chromosome chromosome:NCBIM37:7:1:152524553:1 77054807 ID38199 U +
TGAGAAGAAACTGTTTCTACAAATGTGAAC
>7 dna:chromosome chromosome:NCBIM37:7:1:152524553:1 77054818 ID61169 U +
TGTTTCTACAAATGTGAACAGTGCTTCTAA
>7 dna:chromosome chromosome:NCBIM37:7:1:152524553:1 77054821 ID65800 U +
TTCTACAAATGTGAACAGTGCTTCTAATA
>7 dna:chromosome chromosome:NCBIM37:7:1:152524553:1 77054824 ID12067 U +
TACAAATGTGAACAGTGCTTCTAATA
>7 dna:chromosome chromosome:NCBIM37:7:1:152524553:1 77054824 ID12068 U +
TACAAATGTGAACAGTGCTTCTAATAAAGT
>7 dna:chromosome chromosome:NCBIM37:7:1:152524553:1 77054824 ID12069 U +
TACAAATGTGAACAGTGCTTCTAATAAAGTT
>7 dna:chromosome chromosome:NCBIM37:7:1:152524553:1 77054845 ID10703 U +
TAATAAAGTTCTCTCTGAACCAAACGTG
>7 dna:chromosome chromosome:NCBIM37:7:1:152524553:1 77054845 ID10704 U +
TAATAAAGTTCTCTCTGAACCAAACGTGC
>7 dna:chromosome chromosome:NCBIM37:7:1:152524553:1 77054845 ID10705 U +
TAATAAAGTTCTCTCTGAACCAAACGTGCT
>7 dna:chromosome chromosome:NCBIM37:7:1:152524553:1 77054845 ID10706 U +
TAATAAAGTTCTCTCTGAACCAAACGTGCTG
>7 dna:chromosome chromosome:NCBIM37:7:1:152524553:1 77054848 ID7955 U +
TAAAGTTCTCTCTGAACCAAACGTGCTGGC
>7 dna:chromosome chromosome:NCBIM37:7:1:152524553:1 77054860 ID34750 U +
TGAACCAAACGTGCTGGCAAAGAAGTGG
>7 dna:chromosome chromosome:NCBIM37:7:1:152524553:1 77054860 ID34751 U +
TGAACCAAACGTGCTGGCAAAGAAGTGGT
>7 dna:chromosome chromosome:NCBIM37:7:1:152524553:1 77054910 ID30012 U +
TCCTGCACTTTGAAGTCCTAGGAGGTACCC
>7 dna:chromosome chromosome:NCBIM37:7:1:152524553:1 77054913 ID43832 U +
TGCACTTTGAAGTCCTAGGAGGTACCCAC
>7 dna:chromosome chromosome:NCBIM37:7:1:152524553:1 77054913 ID43833 U +
TGCACTTTGAAGTCCTAGGAGGTACCCACC
>7 dna:chromosome chromosome:NCBIM37:7:1:152524553:1 77054918 ID68558 U +
TTTGAAGTCCTAGGAGGTACCCACCAAA
>7 dna:chromosome chromosome:NCBIM37:7:1:152524553:1 77054920 ID35562 U +
TGAAGTCCTAGGAGGTACCCACC
>7 dna:chromosome chromosome:NCBIM37:7:1:152524553:1 77054945 ID934 U +
AGATAAGTACAGTACTTTCTGAGTCC
>7 dna:chromosome chromosome:NCBIM37:7:1:152524553:1 77054948 ID10437 U +
TAAGTACAGTACTTTCTGAGTCCTGAGGTA
>7 dna:chromosome chromosome:NCBIM37:7:1:152524553:1 77054971 ID39905 U +
TGAGGTAGCAGGATGATGCCGAAAAGCA
>7 dna:chromosome chromosome:NCBIM37:7:1:152524553:1 77054987 ID45996 U +
TGCCGAAAAGCAGAAGGGATGG
>7 dna:chromosome chromosome:NCBIM37:7:1:152524553:1 77054990 ID3084 U +
CGAAAAGCAGAAGGGATGGGGAATG
>7 dna:chromosome chromosome:NCBIM37:7:1:152524553:1 77055016 ID26266 U +
TCATCAAGGGTGAGTGGGCTTTGTCTCTA
>7 dna:chromosome chromosome:NCBIM37:7:1:152524553:1 77055041 ID31321 U +
TCTAATGGTATCATGTGCTGCACTCTAC
>7 dna:chromosome chromosome:NCBIM37:7:1:152524553:1 77055043 ID11412 U +
TAATGGTATCATGTGCTGCACTCTACCCA
>7 dna:chromosome chromosome:NCBIM37:7:1:152524553:1 77055046 ID55426 U +
TGGTATCATGTGCTGCACTCTAC
>7 dna:chromosome chromosome:NCBIM37:7:1:152524553:1 77055046 ID55427 U +
TGGTATCATGTGCTGCACTCTACCCAAC
>7 dna:chromosome chromosome:NCBIM37:7:1:152524553:1 77055066 ID14062 U +
TACCCAACTCTCTGTGACCTGCCTGTTTCT
>7 dna:chromosome chromosome:NCBIM37:7:1:152524553:1 77055076 ID32693 U +
TCTGTGACCTGCCTGTTTCTCAGTTTCCTC
>7 dna:chromosome chromosome:NCBIM37:7:1:152524553:1 77055078 ID59044 U +
TGTGACCTGCCTGTTTCTCAGTTTCCTCT
>7 dna:chromosome chromosome:NCBIM37:7:1:152524553:1 77055106 ID7777 U +
TAAAGGAAAATGAACCTCTCTCTTTTTGTT
>7 dna:chromosome chromosome:NCBIM37:7:1:152524553:1 77055168 ID61254 U +
TGTTTGTTTTTCAGTTATTGAGGCTTTCTGC
>7 dna:chromosome chromosome:NCBIM37:7:1:152524553:1 77055169 ID6282 U +
GTTTGTTTTTCAGTTATTGAGGCTTTCTGC
>7 dna:chromosome chromosome:NCBIM37:7:1:152524553:1 77055206 ID15170 U +
TACTCAGAGAGATTGGGATAAACTAGGAGC
>7 dna:chromosome chromosome:NCBIM37:7:1:152524553:1 77055206 ID15171 U +
TACTCAGAGAGATTGGGATAAACTAGGAGCC
>7 dna:chromosome chromosome:NCBIM37:7:1:152524553:1 77055218 ID67395 U +
TTGGGATAAACTAGGAGCCTCCCTTGCAG
>7 dna:chromosome chromosome:NCBIM37:7:1:152524553:1 77055224 ID7496 U +
TAAACTAGGAGCCTCCCTTGCAGAGTTTAC
>7 dna:chromosome chromosome:NCBIM37:7:1:152524553:1 77055229 ID19324 U +
TAGGAGCCTCCCTTGCAGAGTTTACAATGT
>7 dna:chromosome chromosome:NCBIM37:7:1:152524553:1 77055237 ID28907 U +
TCCCTTGCAGAGTTTACAATGTATTGTGGT
>7 dna:chromosome chromosome:NCBIM37:7:1:152524553:1 77055242 ID43938 U +
TGCAGAGTTTACAATGTATTGTGGT
>7 dna:chromosome chromosome:NCBIM37:7:1:152524553:1 77055242 ID43939 U +
TGCAGAGTTTACAATGTATTGTGGTGCAA
>7 dna:chromosome chromosome:NCBIM37:7:1:152524553:1 77055242 ID43940 U +
TGCAGAGTTTACAATGTATTGTGGTGCAAT
>7 dna:chromosome chromosome:NCBIM37:7:1:152524553:1 77055242 ID43941 U +
TGCAGAGTTTACAATGTATTGTGGTGCAATT
>7 dna:chromosome chromosome:NCBIM37:7:1:152524553:1 77055251 ID12472 U +
TACAATGTATTGTGGTGCAATTGGTTA
>7 dna:chromosome chromosome:NCBIM37:7:1:152524553:1 77055251 ID12474 U +
TACAATGTATTGTGGTGCAATTGGTTAG
>7 dna:chromosome chromosome:NCBIM37:7:1:152524553:1 77055251 ID12475 U +
TACAATGTATTGTGGTGCAATTGGTTAGC
>7 dna:chromosome chromosome:NCBIM37:7:1:152524553:1 77055251 ID12476 U +
TACAATGTATTGTGGTGCAATTGGTTAGCC
>7 dna:chromosome chromosome:NCBIM37:7:1:152524553:1 77055251 ID12477 U +
TACAATGTATTGTGGTGCAATTGGTTAGCCT
>7 dna:chromosome chromosome:NCBIM37:7:1:152524553:1 77055256 ID57947 U +
TGTATTGTGGTGCAATTGGTTAGCCTGT
>7 dna:chromosome chromosome:NCBIM37:7:1:152524553:1 77055256 ID57948 U +
TGTATTGTGGTGCAATTGGTTAGCCTGTG
>7 dna:chromosome chromosome:NCBIM37:7:1:152524553:1 77055260 ID67936 U +
TTGTGGTGCAATTGGTTAGCCTGTGA
>7 dna:chromosome chromosome:NCBIM37:7:1:152524553:1 77055260 ID67937 U +
TTGTGGTGCAATTGGTTAGCCTGTGATGC
>7 dna:chromosome chromosome:NCBIM37:7:1:152524553:1 77055266 ID43514 U +
TGCAATTGGTTAGCCTGTGATGCTTATACAG
>7 dna:chromosome chromosome:NCBIM37:7:1:152524553:1 77055281 ID59397 U +
TGTGATGCTTATACAGAAAATGAACTTT
>7 dna:chromosome chromosome:NCBIM37:7:1:152524553:1 77055283 ID41799 U +
TGATGCTTATACAGAAAATGAACTTTC
>7 dna:chromosome chromosome:NCBIM37:7:1:152524553:1 77055283 ID41800 U +
TGATGCTTATACAGAAAATGAACTTTCAT
>7 dna:chromosome chromosome:NCBIM37:7:1:152524553:1 77055286 ID48221 U +
TGCTTATACAGAAAATGAACTTTCATCAA
>7 dna:chromosome chromosome:NCBIM37:7:1:152524553:1 77055286 ID48222 U +
TGCTTATACAGAAAATGAACTTTCATCAAA
>7 dna:chromosome chromosome:NCBIM37:7:1:152524553:1 77055286 ID48223 U +
TGCTTATACAGAAAATGAACTTTCATCAAAGA
>7 dna:chromosome chromosome:NCBIM37:7:1:152524553:1 77055292 ID12829 U +
TACAGAAAATGAACTTTCATCAAAGAAGCA
>7 dna:chromosome chromosome:NCBIM37:7:1:152524553:1 77055301 ID35022 U +
TGAACTTTCATCAAAGAAGCACACAGAG
>7 dna:chromosome chromosome:NCBIM37:7:1:152524553:1 77055336 ID14525 U +
TACCTTTAGGGAAAATGCTCTGGGT
>7 dna:chromosome chromosome:NCBIM37:7:1:152524553:1 77055336 ID14526 U +
TACCTTTAGGGAAAATGCTCTGGGTGGCC
>7 dna:chromosome chromosome:NCBIM37:7:1:152524553:1 77055342 ID19859 U +
TAGGGAAAATGCTCTGGGTGGCCA
>7 dna:chromosome chromosome:NCBIM37:7:1:152524553:1 77055342 ID19860 U +
TAGGGAAAATGCTCTGGGTGGCCATGAGCAGT
>7 dna:chromosome chromosome:NCBIM37:7:1:152524553:1 77055392 ID7891 U +
TAAAGTAGAAAGAGTGACTGGGTAGAGCCC
>7 dna:chromosome chromosome:NCBIM37:7:1:152524553:1 77055397 ID16081 U +
TAGAAAGAGTGACTGGGTAGAGCCCTTGAC
>7 dna:chromosome chromosome:NCBIM37:7:1:152524553:1 77055456 ID59210 U +
TGTGAGCTTATCCGAGAGGACATATTGA
>7 dna:chromosome chromosome:NCBIM37:7:1:152524553:1 77055456 ID59211 U +
TGTGAGCTTATCCGAGAGGACATATTGAG
>7 dna:chromosome chromosome:NCBIM37:7:1:152524553:1 77055458 ID39582 U +
TGAGCTTATCCGAGAGGACATATTGAGTGG
>7 dna:chromosome chromosome:NCBIM37:7:1:152524553:1 77055458 ID39583 U +
TGAGCTTATCCGAGAGGACATATTGAGTGGT
>7 dna:chromosome chromosome:NCBIM37:7:1:152524553:1 77055463 ID64357 U +
TTATCCGAGAGGACATATTGAGTGG
>7 dna:chromosome chromosome:NCBIM37:7:1:152524553:1 77055464 ID22444 U +
TATCCGAGAGGACATATTGAGTGGTGGAGA
>7 dna:chromosome chromosome:NCBIM37:7:1:152524553:1 77055466 ID28991 U +
TCCGAGAGGACATATTGAGTGGTGGA
>7 dna:chromosome chromosome:NCBIM37:7:1:152524553:1 77055466 ID28992 U +
TCCGAGAGGACATATTGAGTGGTGGAGAC
>7 dna:chromosome chromosome:NCBIM37:7:1:152524553:1 77055508 ID27830 U +
TCCATAGGTTTTAGTGGACAGCATTTGG
>7 dna:chromosome chromosome:NCBIM37:7:1:152524553:1 77055508 ID27831 U +
TCCATAGGTTTTAGTGGACAGCATTTGGC
>7 dna:chromosome chromosome:NCBIM37:7:1:152524553:1 77055512 ID20486 U +
TAGGTTTTAGTGGACAGCATTTGGCAGA
>7 dna:chromosome chromosome:NCBIM37:7:1:152524553:1 77055522 ID50114 U +
TGGACAGCATTTGGCAGAAAGACACACAC
>7 dna:chromosome chromosome:NCBIM37:7:1:152524553:1 77055551 ID425 U +
ACACACATTTTGACCCTCAGCATTTGGCAGG
>7 dna:chromosome chromosome:NCBIM37:7:1:152524553:1 77055592 ID14422 U +
TACCTGGTGAATGGGAAGCAGACGGAA
>7 dna:chromosome chromosome:NCBIM37:7:1:152524553:1 77055596 ID55880 U +
TGGTGAATGGGAAGCAGACGGAAATTTGA
>7 dna:chromosome chromosome:NCBIM37:7:1:152524553:1 77055599 ID35999 U +
TGAATGGGAAGCAGACGGAAATTTG
>7 dna:chromosome chromosome:NCBIM37:7:1:152524553:1 77055603 ID52938 U +
TGGGAAGCAGACGGAAATTTGAAGATGC
>7 dna:chromosome chromosome:NCBIM37:7:1:152524553:1 77055603 ID52939 U +
TGGGAAGCAGACGGAAATTTGAAGATGCC
>7 dna:chromosome chromosome:NCBIM37:7:1:152524553:1 77055603 ID52940 U +
TGGGAAGCAGACGGAAATTTGAAGATGCCA
>7 dna:chromosome chromosome:NCBIM37:7:1:152524553:1 77055661 ID26618 U +
TCCAAAAAGCCTTTCCTTGTGTTTATGCCC
>7 dna:chromosome chromosome:NCBIM37:7:1:152524553:1 77055680 ID61136 U +
TGTTTATGCCCAGGAAACCTCTCCCA
>7 dna:chromosome chromosome:NCBIM37:7:1:152524553:1 77055681 ID6272 U +
GTTTATGCCCAGGAAACCTCTCCCAATAG
>7 dna:chromosome chromosome:NCBIM37:7:1:152524553:1 77055724 ID32784 U +
TCTTAAAATTAAAGGGCAGGAACTCTATGG
>7 dna:chromosome chromosome:NCBIM37:7:1:152524553:1 77055778 ID30313 U +
TCCTTCCAAAATAAATTATAGCTTCAGAA
>7 dna:chromosome chromosome:NCBIM37:7:1:152524553:1 77055778 ID30314 U +
TCCTTCCAAAATAAATTATAGCTTCAGAAA
>7 dna:chromosome chromosome:NCBIM37:7:1:152524553:1 77055782 ID26635 U +
TCCAAAATAAATTATAGCTTCAGAAAAATCA
>7 dna:chromosome chromosome:NCBIM37:7:1:152524553:1 77055789 ID8267 U +
TAAATTATAGCTTCAGAAAAATCAACCC
>7 dna:chromosome chromosome:NCBIM37:7:1:152524553:1 77055814 ID2824 U +
CCCAGTGGCCCAGGAATCCTCTAATGATG
>7 dna:chromosome chromosome:NCBIM37:7:1:152524553:1 77055830 ID29800 U +
TCCTCTAATGATGAGAGGTTAAGCGTGCT
>7 dna:chromosome chromosome:NCBIM37:7:1:152524553:1 77055830 ID29801 U +
TCCTCTAATGATGAGAGGTTAAGCGTGCTT
>7 dna:chromosome chromosome:NCBIM37:7:1:152524553:1 77055830 ID29802 U +
TCCTCTAATGATGAGAGGTTAAGCGTGCTTT
>7 dna:chromosome chromosome:NCBIM37:7:1:152524553:1 77055833 ID31312 U +
TCTAATGATGAGAGGTTAAGCGTGCTTTA
>7 dna:chromosome chromosome:NCBIM37:7:1:152524553:1 77055833 ID31313 U +
TCTAATGATGAGAGGTTAAGCGTGCTTTAA
>7 dna:chromosome chromosome:NCBIM37:7:1:152524553:1 77055835 ID11292 U +
TAATGATGAGAGGTTAAGCGTGCTT
>7 dna:chromosome chromosome:NCBIM37:7:1:152524553:1 77055835 ID11293 U +
TAATGATGAGAGGTTAAGCGTGCTTTAA
>7 dna:chromosome chromosome:NCBIM37:7:1:152524553:1 77055835 ID11294 U +
TAATGATGAGAGGTTAAGCGTGCTTTAAG
>7 dna:chromosome chromosome:NCBIM37:7:1:152524553:1 77055835 ID11295 U +
TAATGATGAGAGGTTAAGCGTGCTTTAAGG
>7 dna:chromosome chromosome:NCBIM37:7:1:152524553:1 77055841 ID38788 U +
TGAGAGGTTAAGCGTGCTTTAAGGAG
>7 dna:chromosome chromosome:NCBIM37:7:1:152524553:1 77055841 ID38789 U +
TGAGAGGTTAAGCGTGCTTTAAGGAGG
>7 dna:chromosome chromosome:NCBIM37:7:1:152524553:1 77055873 ID39923 U +
TGAGGTCATGGGCCTTTTAAACCAGTCTGT
>7 dna:chromosome chromosome:NCBIM37:7:1:152524553:1 77055881 ID54163 U +
TGGGCCTTTTAAACCAGTCTGTCTAACTCC
>7 dna:chromosome chromosome:NCBIM37:7:1:152524553:1 77055888 ID68179 U +
TTTAAACCAGTCTGTCTAACTCCAACCT
>7 dna:chromosome chromosome:NCBIM37:7:1:152524553:1 77055890 ID7396 U +
TAAACCAGTCTGTCTAACTCCAACCTGGGA
>7 dna:chromosome chromosome:NCBIM37:7:1:152524553:1 77055915 ID52793 U +
TGGGAAATATTTCCTCCGAGGAAGTTTAGC
>7 dna:chromosome chromosome:NCBIM37:7:1:152524553:1 77055941 ID17998 U +
TAGCAGAGAATACAAATGCCTGAGG
>7 dna:chromosome chromosome:NCBIM37:7:1:152524553:1 77055941 ID17999 U +
TAGCAGAGAATACAAATGCCTGAGGAAG
>7 dna:chromosome chromosome:NCBIM37:7:1:152524553:1 77055941 ID18000 U +
TAGCAGAGAATACAAATGCCTGAGGAAGGG
>7 dna:chromosome chromosome:NCBIM37:7:1:152524553:1 77055941 ID18001 U +
TAGCAGAGAATACAAATGCCTGAGGAAGGGT
>7 dna:chromosome chromosome:NCBIM37:7:1:152524553:1 77055941 ID18002 U +
TAGCAGAGAATACAAATGCCTGAGGAAGGGTC
>7 dna:chromosome chromosome:NCBIM37:7:1:152524553:1 77055945 ID898 U +
AGAGAATACAAATGCCTGAGGAAGGGTCT
>7 dna:chromosome chromosome:NCBIM37:7:1:152524553:1 77056056 ID64115 U +
TTAGAGCTACTACCAAGACTGTTTGAGAA
>7 dna:chromosome chromosome:NCBIM37:7:1:152524553:1 77056059 ID4468 U +
GAGCTACTACCAAGACTGTTTGAGAATCCC
>7 dna:chromosome chromosome:NCBIM37:7:1:152524553:1 77056063 ID14948 U +
TACTACCAAGACTGTTTGAGAATCCCCAA
>7 dna:chromosome chromosome:NCBIM37:7:1:152524553:1 77056063 ID14949 U +
TACTACCAAGACTGTTTGAGAATCCCCAAT
>7 dna:chromosome chromosome:NCBIM37:7:1:152524553:1 77056072 ID4302 U +
GACTGTTTGAGAATCCCCAATGGAGTC
>7 dna:chromosome chromosome:NCBIM37:7:1:152524553:1 77056085 ID28539 U +
TCCCCAATGGAGTCAACTTCTGCTTTGTCCC
>7 dna:chromosome chromosome:NCBIM37:7:1:152524553:1 77056124 ID40442 U +
TGAGTGTTGAGGAAACTCCTCTTGAGTTGC
>7 dna:chromosome chromosome:NCBIM37:7:1:152524553:1 77056143 ID33068 U +
TCTTGAGTTGCACTCTTGCCTTTTGGTCC
>7 dna:chromosome chromosome:NCBIM37:7:1:152524553:1 77056146 ID40554 U +
TGAGTTGCACTCTTGCCTTTTGGTCC
>7 dna:chromosome chromosome:NCBIM37:7:1:152524553:1 77056209 ID58386 U +
TGTCATGGAAACTGAAATTAGCTACCTAGG
>7 dna:chromosome chromosome:NCBIM37:7:1:152524553:1 77056214 ID48914 U +
TGGAAACTGAAATTAGCTACCTAGGC
>7 dna:chromosome chromosome:NCBIM37:7:1:152524553:1 77056214 ID48915 U +
TGGAAACTGAAATTAGCTACCTAGGCAAGTC
>7 dna:chromosome chromosome:NCBIM37:7:1:152524553:1 77056221 ID34533 U +
TGAAATTAGCTACCTAGGCAAGTCCA
>7 dna:chromosome chromosome:NCBIM37:7:1:152524553:1 77056243 ID26960 U +
TCCAAGGAAGATAATAACTGGGCCTCAAC
>7 dna:chromosome chromosome:NCBIM37:7:1:152524553:1 77056247 ID1142 U +
AGGAAGATAATAACTGGGCCTCAACAT
>7 dna:chromosome chromosome:NCBIM37:7:1:152524553:1 77056254 ID10752 U +
TAATAACTGGGCCTCAACATTGTATAGTGA
>7 dna:chromosome chromosome:NCBIM37:7:1:152524553:1 77056257 ID9275 U +
TAACTGGGCCTCAACATTGTATAGTGAT
>7 dna:chromosome chromosome:NCBIM37:7:1:152524553:1 77056332 ID4795 U +
GCACTCTGAAGCATCATATTCTGGTATTGC
>7 dna:chromosome chromosome:NCBIM37:7:1:152524553:1 77056333 ID2094 U +
CACTCTGAAGCATCATATTCTGGTATTGC
>7 dna:chromosome chromosome:NCBIM37:7:1:152524553:1 77056336 ID32130 U +
TCTGAAGCATCATATTCTGGTATTGCTGG
>7 dna:chromosome chromosome:NCBIM37:7:1:152524553:1 77056338 ID35339 U +
TGAAGCATCATATTCTGGTATTGCTG
>7 dna:chromosome chromosome:NCBIM37:7:1:152524553:1 77056338 ID35340 U +
TGAAGCATCATATTCTGGTATTGCTGGAA
>7 dna:chromosome chromosome:NCBIM37:7:1:152524553:1 77056341 ID1020 U +
AGCATCATATTCTGGTATTGCTGGAAA
>7 dna:chromosome chromosome:NCBIM37:7:1:152524553:1 77056345 ID26245 U +
TCATATTCTGGTATTGCTGGAAAAGCATGA
>7 dna:chromosome chromosome:NCBIM37:7:1:152524553:1 77056348 ID23625 U +
TATTCTGGTATTGCTGGAAAAGCATGATCAT
>7 dna:chromosome chromosome:NCBIM37:7:1:152524553:1 77056353 ID55511 U +
TGGTATTGCTGGAAAAGCATGATCATAAGG
>7 dna:chromosome chromosome:NCBIM37:7:1:152524553:1 77056404 ID36838 U +
TGACAGTGAGGTCCTTTTGGAAGCTC
>7 dna:chromosome chromosome:NCBIM37:7:1:152524553:1 77056441 ID25837 U +
TCAGCTCCCAGACAAACCGAACTTTGAGA
>7 dna:chromosome chromosome:NCBIM37:7:1:152524553:1 77056465 ID38508 U +
TGAGACGTCTGTAATGGCAGTAGTGTC
>7 dna:chromosome chromosome:NCBIM37:7:1:152524553:1 77056465 ID38509 U +
TGAGACGTCTGTAATGGCAGTAGTGTCC
>7 dna:chromosome chromosome:NCBIM37:7:1:152524553:1 77056465 ID38510 U +
TGAGACGTCTGTAATGGCAGTAGTGTCCT
>7 dna:chromosome chromosome:NCBIM37:7:1:152524553:1 77056465 ID38511 U +
TGAGACGTCTGTAATGGCAGTAGTGTCCTG
>7 dna:chromosome chromosome:NCBIM37:7:1:152524553:1 77056474 ID57466 U +
TGTAATGGCAGTAGTGTCCTGATGAGGGT
>7 dna:chromosome chromosome:NCBIM37:7:1:152524553:1 77056508 ID25449 U +
TCACTTGTATTTTGATTTCTCCATGGC
>7 dna:chromosome chromosome:NCBIM37:7:1:152524553:1 77056508 ID25450 U +
TCACTTGTATTTTGATTTCTCCATGGCTG
>7 dna:chromosome chromosome:NCBIM37:7:1:152524553:1 77056508 ID25451 U +
TCACTTGTATTTTGATTTCTCCATGGCTGC
>7 dna:chromosome chromosome:NCBIM37:7:1:152524553:1 77056515 ID24054 U +
TATTTTGATTTCTCCATGGCTGCCAGTCTT
>7 dna:chromosome chromosome:NCBIM37:7:1:152524553:1 77056531 ID52501 U +
TGGCTGCCAGTCTTTAAATTGACCCAACTC
>7 dna:chromosome chromosome:NCBIM37:7:1:152524553:1 77056544 ID63651 U +
TTAAATTGACCCAACTCTAAACTCATTGC
>7 dna:chromosome chromosome:NCBIM37:7:1:152524553:1 77056561 ID7514 U +
TAAACTCATTGCTTTACCAAGTAGCTG
>7 dna:chromosome chromosome:NCBIM37:7:1:152524553:1 77056570 ID48511 U +
TGCTTTACCAAGTAGCTGTTGAGCTTTTGC
>7 dna:chromosome chromosome:NCBIM37:7:1:152524553:1 77056575 ID13661 U +
TACCAAGTAGCTGTTGAGCTTTTGCTGGG
>7 dna:chromosome chromosome:NCBIM37:7:1:152524553:1 77056575 ID13662 U +
TACCAAGTAGCTGTTGAGCTTTTGCTGGGT
>7 dna:chromosome chromosome:NCBIM37:7:1:152524553:1 77056610 ID5295 U +
GGAAACAAAGAAGGGGCAAATGTCCTACTT
>7 dna:chromosome chromosome:NCBIM37:7:1:152524553:1 77056632 ID29468 U +
TCCTACTTTGAAGTCCCTTCCTCGGGAA
>7 dna:chromosome chromosome:NCBIM37:7:1:152524553:1 77056632 ID29469 U +
TCCTACTTTGAAGTCCCTTCCTCGGGAAGA
>7 dna:chromosome chromosome:NCBIM37:7:1:152524553:1 77056635 ID15853 U +
TACTTTGAAGTCCCTTCCTCGGGAAGATTGA
>7 dna:chromosome chromosome:NCBIM37:7:1:152524553:1 77056636 ID791 U +
ACTTTGAAGTCCCTTCCTCGGGAAGATTGA
>7 dna:chromosome chromosome:NCBIM37:7:1:152524553:1 77056663 ID37017 U +
TGACATGGTGAGAGGAGAAATAGAAAAAGCA
>7 dna:chromosome chromosome:NCBIM37:7:1:152524553:1 77056704 ID56209 U +
TGGTGGCTTTAGATATATGGACTCC
>7 dna:chromosome chromosome:NCBIM37:7:1:152524553:1 77056704 ID56210 U +
TGGTGGCTTTAGATATATGGACTCCTTC
>7 dna:chromosome chromosome:NCBIM37:7:1:152524553:1 77056704 ID56212 U +
TGGTGGCTTTAGATATATGGACTCCTTCGT
>7 dna:chromosome chromosome:NCBIM37:7:1:152524553:1 77056705 ID5860 U +
GGTGGCTTTAGATATATGGACTCCTTC
>7 dna:chromosome chromosome:NCBIM37:7:1:152524553:1 77056713 ID17444 U +
TAGATATATGGACTCCTTCGTTTCC
>7 dna:chromosome chromosome:NCBIM37:7:1:152524553:1 77056735 ID27314 U +
TCCACCCACACAGAGAACTACAGCTTTTGGC
>7 dna:chromosome chromosome:NCBIM37:7:1:152524553:1 77056789 ID32901 U +
TCTTATCAATCAGGAAGTATTGATTGTCCC
>7 dna:chromosome chromosome:NCBIM37:7:1:152524553:1 77056792 ID22183 U +
TATCAATCAGGAAGTATTGATTGTCCC
>7 dna:chromosome chromosome:NCBIM37:7:1:152524553:1 77056792 ID22184 U +
TATCAATCAGGAAGTATTGATTGTCCCCT
>7 dna:chromosome chromosome:NCBIM37:7:1:152524553:1 77056808 ID66690 U +
TTGATTGTCCCCTGTGCCTCAC
>7 dna:chromosome chromosome:NCBIM37:7:1:152524553:1 77056820 ID59658 U +
TGTGCCTCACAAACAGGAAATTACAATCCC
>7 dna:chromosome chromosome:NCBIM37:7:1:152524553:1 77056822 ID46190 U +
TGCCTCACAAACAGGAAATTACAATCCCAG
>7 dna:chromosome chromosome:NCBIM37:7:1:152524553:1 77056833 ID2348 U +
CAGGAAATTACAATCCCAGTTCTTTGTCCA
>7 dna:chromosome chromosome:NCBIM37:7:1:152524553:1 77056857 ID58448 U +
TGTCCACTCAGGATTTTACAGAGTCAACAA
>7 dna:chromosome chromosome:NCBIM37:7:1:152524553:1 77056894 ID47556 U +
TGCTCCATATCAGGGTCCTGCCCCTGAGCA
>7 dna:chromosome chromosome:NCBIM37:7:1:152524553:1 77056897 ID27838 U +
TCCATATCAGGGTCCTGCCCCTGAGCAGC
>7 dna:chromosome chromosome:NCBIM37:7:1:152524553:1 77056948 ID178 U +
AACCGACATAGGCTCTTTGTAGCCAAGGAG
>7 dna:chromosome chromosome:NCBIM37:7:1:152524553:1 77057014 ID15336 U +
TACTGAAGACTGCAGATTGATAAGGG
>7 dna:chromosome chromosome:NCBIM37:7:1:152524553:1 77057017 ID35158 M +
TGAAGACTGCAGATTGATA
>7 dna:chromosome chromosome:NCBIM37:7:1:152524553:1 77057017 ID35159 U +
TGAAGACTGCAGATTGATAAGGGCTA
>7 dna:chromosome chromosome:NCBIM37:7:1:152524553:1 77057057 ID13463 U +
TACATTATCACAGGTAAAGAGGAGTC
>7 dna:chromosome chromosome:NCBIM37:7:1:152524553:1 77057057 ID13464 U +
TACATTATCACAGGTAAAGAGGAGTCAGAG
>7 dna:chromosome chromosome:NCBIM37:7:1:152524553:1 77057109 ID54606 U +
TGGGTGAAAGAGCACAAGCAAGGTGTCAAG
>7 dna:chromosome chromosome:NCBIM37:7:1:152524553:1 77057109 ID54607 U +
TGGGTGAAAGAGCACAAGCAAGGTGTCAAGG
>7 dna:chromosome chromosome:NCBIM37:7:1:152524553:1 77057113 ID33993 U +
TGAAAGAGCACAAGCAAGGTGTCAAGGG
>7 dna:chromosome chromosome:NCBIM37:7:1:152524553:1 77057119 ID1003 U +
AGCACAAGCAAGGTGTCAAGGGCCCGC
>7 dna:chromosome chromosome:NCBIM37:7:1:152524553:1 77057159 ID15146 U +
TACTCACAGGAGCTGGGACTATCTCTGA
>7 dna:chromosome chromosome:NCBIM37:7:1:152524553:1 77057227 ID38569 U +
TGAGACTTGATTCCAAAATGATGGGGACC
>7 dna:chromosome chromosome:NCBIM37:7:1:152524553:1 77057233 ID66678 U +
TTGATTCCAAAATGATGGGGACCTTTCAGT
>7 dna:chromosome chromosome:NCBIM37:7:1:152524553:1 77057234 ID42192 U +
TGATTCCAAAATGATGGGGACCTTTCAGT
>7 dna:chromosome chromosome:NCBIM37:7:1:152524553:1 77057237 ID65136 U +
TTCCAAAATGATGGGGACCTTTCAGT
>7 dna:chromosome chromosome:NCBIM37:7:1:152524553:1 77057238 ID26640 U +
TCCAAAATGATGGGGACCTTTCAGTTAAT
>7 dna:chromosome chromosome:NCBIM37:7:1:152524553:1 77057251 ID5418 U +
GGACCTTTCAGTTAATGGTCAGTGAAGAGT
>7 dna:chromosome chromosome:NCBIM37:7:1:152524553:1 77057257 ID64982 U +
TTCAGTTAATGGTCAGTGAAGAGTCTT
>7 dna:chromosome chromosome:NCBIM37:7:1:152524553:1 77057263 ID11416 U +
TAATGGTCAGTGAAGAGTCTTTGAGACCTCA
>7 dna:chromosome chromosome:NCBIM37:7:1:152524553:1 77057263 ID11417 U +
TAATGGTCAGTGAAGAGTCTTTGAGACCTCAG
>7 dna:chromosome chromosome:NCBIM37:7:1:152524553:1 77057266 ID55608 U +
TGGTCAGTGAAGAGTCTTTGAGACCTCAG
>7 dna:chromosome chromosome:NCBIM37:7:1:152524553:1 77057266 ID55609 U +
TGGTCAGTGAAGAGTCTTTGAGACCTCAGA
>7 dna:chromosome chromosome:NCBIM37:7:1:152524553:1 77057297 ID10315 U +
TAAGGGTCTGAAAAGACGAGGTGAAGC
>7 dna:chromosome chromosome:NCBIM37:7:1:152524553:1 77057297 ID10316 U +
TAAGGGTCTGAAAAGACGAGGTGAAGCTGG
>7 dna:chromosome chromosome:NCBIM37:7:1:152524553:1 77057297 ID10317 U +
TAAGGGTCTGAAAAGACGAGGTGAAGCTGGA
>7 dna:chromosome chromosome:NCBIM37:7:1:152524553:1 77057312 ID654 U +
ACGAGGTGAAGCTGGAGTATCACCAAGAT
>7 dna:chromosome chromosome:NCBIM37:7:1:152524553:1 77057324 ID50665 U +
TGGAGTATCACCAAGATGGTGCGTCTTTA
>7 dna:chromosome chromosome:NCBIM37:7:1:152524553:1 77057331 ID25151 U +
TCACCAAGATGGTGCGTCTTTACAGTCA
>7 dna:chromosome chromosome:NCBIM37:7:1:152524553:1 77057331 ID25152 U +
TCACCAAGATGGTGCGTCTTTACAGTCAC
>7 dna:chromosome chromosome:NCBIM37:7:1:152524553:1 77057340 ID56136 U +
TGGTGCGTCTTTACAGTCACAAACAGGATGT
>7 dna:chromosome chromosome:NCBIM37:7:1:152524553:1 77057443 ID27993 U +
TCCATTACTGAGAAAGAAACCCAAACACA
>7 dna:chromosome chromosome:NCBIM37:7:1:152524553:1 77057443 ID27994 U +
TCCATTACTGAGAAAGAAACCCAAACACAGG
>7 dna:chromosome chromosome:NCBIM37:7:1:152524553:1 77057468 ID1936 U +
CACAGGATAATTTGATGAACCACACATA
>7 dna:chromosome chromosome:NCBIM37:7:1:152524553:1 77057470 ID2374 U +
CAGGATAATTTGATGAACCACACATACCCA
>7 dna:chromosome chromosome:NCBIM37:7:1:152524553:1 77057475 ID11761 U +
TAATTTGATGAACCACACATACCCATAGGC
>7 dna:chromosome chromosome:NCBIM37:7:1:152524553:1 77057475 ID11762 U +
TAATTTGATGAACCACACATACCCATAGGCC
>7 dna:chromosome chromosome:NCBIM37:7:1:152524553:1 77057475 ID11763 U +
TAATTTGATGAACCACACATACCCATAGGCCT
>7 dna:chromosome chromosome:NCBIM37:7:1:152524553:1 77057478 ID68623 U +
TTTGATGAACCACACATACCCATAGGCCTC
>7 dna:chromosome chromosome:NCBIM37:7:1:152524553:1 77057480 ID41527 U +
TGATGAACCACACATACCCATAGGCCT
>7 dna:chromosome chromosome:NCBIM37:7:1:152524553:1 77057480 ID41528 U +
TGATGAACCACACATACCCATAGGCCTC
>7 dna:chromosome chromosome:NCBIM37:7:1:152524553:1 77057500 ID19753 U +
TAGGCCTCAGACTTTGAATAGAGAAAC
>7 dna:chromosome chromosome:NCBIM37:7:1:152524553:1 77057506 ID25603 U +
TCAGACTTTGAATAGAGAAACAATGGAC
>7 dna:chromosome chromosome:NCBIM37:7:1:152524553:1 77057506 ID25604 U +
TCAGACTTTGAATAGAGAAACAATGGACC
>7 dna:chromosome chromosome:NCBIM37:7:1:152524553:1 77057506 ID25605 U +
TCAGACTTTGAATAGAGAAACAATGGACCA
>7 dna:chromosome chromosome:NCBIM37:7:1:152524553:1 77057509 ID4319 U +
GACTTTGAATAGAGAAACAATGGACCA
>7 dna:chromosome chromosome:NCBIM37:7:1:152524553:1 77057514 ID35722 U +
TGAATAGAGAAACAATGGACCAGGA
>7 dna:chromosome chromosome:NCBIM37:7:1:152524553:1 77057529 ID50180 U +
TGGACCAGGAGAAGAAAGCAGAAGCCTC
>7 dna:chromosome chromosome:NCBIM37:7:1:152524553:1 77057557 ID24614 U +
TCAAGGATTGTATCTGAAGAGGGAAA
>7 dna:chromosome chromosome:NCBIM37:7:1:152524553:1 77057569 ID32123 U +
TCTGAAGAGGGAAACAAAGAAGCCAGCAA
>7 dna:chromosome chromosome:NCBIM37:7:1:152524553:1 77057614 ID51381 U +
TGGCAAGACACACCAATAGGCACAAAAGG
>7 dna:chromosome chromosome:NCBIM37:7:1:152524553:1 77057681 ID5779 U +
GGGGGACCTGCATCACATTGATGTTA
>7 dna:chromosome chromosome:NCBIM37:7:1:152524553:1 77057699 ID42014 U +
TGATGTTAGGACAAAGAAGTACAGAACAAAGT
>7 dna:chromosome chromosome:NCBIM37:7:1:152524553:1 77057746 ID46371 U +
TGCCTGCGCCCAGAGAAAATGGAGG
>7 dna:chromosome chromosome:NCBIM37:7:1:152524553:1 77057794 ID59225 U +
TGTGAGGAGATCGCTTAAGGTACATGTT
>7 dna:chromosome chromosome:NCBIM37:7:1:152524553:1 77057805 ID3149 U +
CGCTTAAGGTACATGTTGGGTGGCC
>7 dna:chromosome chromosome:NCBIM37:7:1:152524553:1 77057845 ID46158 U +
TGCCTATCTTGCAAGAGAACTTTTTCTGTT
>7 dna:chromosome chromosome:NCBIM37:7:1:152524553:1 77057851 ID33083 U +
TCTTGCAAGAGAACTTTTTCTGTTG
>7 dna:chromosome chromosome:NCBIM37:7:1:152524553:1 77057854 ID43109 U +
TGCAAGAGAACTTTTTCTGTTGTGAGCAGA
>7 dna:chromosome chromosome:NCBIM37:7:1:152524553:1 77057876 ID39235 U +
TGAGCAGATATACACTGTCTTCACCTGACCCC
>7 dna:chromosome chromosome:NCBIM37:7:1:152524553:1 77057886 ID12790 U +
TACACTGTCTTCACCTGACCCCAGGACCTGC
>7 dna:chromosome chromosome:NCBIM37:7:1:152524553:1 77057939 ID37050 U +
TGACATTAAAATCAGATGACTAAAGCAGGA
>7 dna:chromosome chromosome:NCBIM37:7:1:152524553:1 77057945 ID7101 U +
TAAAATCAGATGACTAAAGCAGGAAGT
>7 dna:chromosome chromosome:NCBIM37:7:1:152524553:1 77057980 ID39140 U +
TGAGCAAAATGTTTTCCATAGGACAAGGAC
>7 dna:chromosome chromosome:NCBIM37:7:1:152524553:1 77057998 ID19119 U +
TAGGACAAGGACTATCCCCTCTGCAGAGA
>7 dna:chromosome chromosome:NCBIM37:7:1:152524553:1 77058083 ID25647 U +
TCAGAGATTACATGCCTCCTTCTAGCTCC
>7 dna:chromosome chromosome:NCBIM37:7:1:152524553:1 77058113 ID4889 U +
GCCAAATACCCTTGATGGGCTTGATTAAA
>7 dna:chromosome chromosome:NCBIM37:7:1:152524553:1 77058171 ID19141 U +
TAGGACAGGTAGGTGATGGCAAATATGA
>7 dna:chromosome chromosome:NCBIM37:7:1:152524553:1 77058196 ID33551 U +
TGAAAAGCATGCCAGGATCACTGCACGGT
>7 dna:chromosome chromosome:NCBIM37:7:1:152524553:1 77058205 ID45426 U +
TGCCAGGATCACTGCACGGTTTTGAGAAGC
>7 dna:chromosome chromosome:NCBIM37:7:1:152524553:1 77058248 ID3527 U +
CTGAAGTTCATTCTTTAAGATGTACTCCAT
>7 dna:chromosome chromosome:NCBIM37:7:1:152524553:1 77058263 ID9904 U +
TAAGATGTACTCCATTCTTTAAAATGTCTC
>7 dna:chromosome chromosome:NCBIM37:7:1:152524553:1 77058263 ID9905 U +
TAAGATGTACTCCATTCTTTAAAATGTCTCC
>7 dna:chromosome chromosome:NCBIM37:7:1:152524553:1 77058300 ID26511 U +
TCATTGAGGTGACAGTGACTGGTATTCCAGA
>7 dna:chromosome chromosome:NCBIM37:7:1:152524553:1 77058324 ID65252 U +
TTCCAGATCAAGGACAAAAGATTGCTGTTC
>7 dna:chromosome chromosome:NCBIM37:7:1:152524553:1 77058330 ID1417 U +
ATCAAGGACAAAAGATTGCTGTTCCAGGT
>7 dna:chromosome chromosome:NCBIM37:7:1:152524553:1 77058330 ID1418 U +
ATCAAGGACAAAAGATTGCTGTTCCAGGTT
>7 dna:chromosome chromosome:NCBIM37:7:1:152524553:1 77058336 ID4077 U +
GACAAAAGATTGCTGTTCCAGGTTG
>7 dna:chromosome chromosome:NCBIM37:7:1:152524553:1 77058379 ID1121 U +
AGCTTCTTGGACCCCTCACCTTCTGGA
>7 dna:chromosome chromosome:NCBIM37:7:1:152524553:1 77058402 ID49454 U +
TGGAAGATTCACAGTTTCTTCATTTAGTGT
>7 dna:chromosome chromosome:NCBIM37:7:1:152524553:1 77058410 ID25082 U +
TCACAGTTTCTTCATTTAGTGTTGTCAGC
>7 dna:chromosome chromosome:NCBIM37:7:1:152524553:1 77058421 ID26560 U +
TCATTTAGTGTTGTCAGCTTTTAGAAGTT
>7 dna:chromosome chromosome:NCBIM37:7:1:152524553:1 77058421 ID26561 U +
TCATTTAGTGTTGTCAGCTTTTAGAAGTTC
>7 dna:chromosome chromosome:NCBIM37:7:1:152524553:1 77058432 ID58245 U +
TGTCAGCTTTTAGAAGTTCACTTCTGA
>7 dna:chromosome chromosome:NCBIM37:7:1:152524553:1 77058432 ID58246 U +
TGTCAGCTTTTAGAAGTTCACTTCTGAGG
>7 dna:chromosome chromosome:NCBIM37:7:1:152524553:1 77058432 ID58247 U +
TGTCAGCTTTTAGAAGTTCACTTCTGAGGA
>7 dna:chromosome chromosome:NCBIM37:7:1:152524553:1 77058441 ID64084 U +
TTAGAAGTTCACTTCTGAGGAGGC
>7 dna:chromosome chromosome:NCBIM37:7:1:152524553:1 77058441 ID64086 U +
TTAGAAGTTCACTTCTGAGGAGGCTCAAAC
>7 dna:chromosome chromosome:NCBIM37:7:1:152524553:1 77058442 ID16572 U +
TAGAAGTTCACTTCTGAGGAGGCTC
>7 dna:chromosome chromosome:NCBIM37:7:1:152524553:1 77058442 ID16573 U +
TAGAAGTTCACTTCTGAGGAGGCTCAA
>7 dna:chromosome chromosome:NCBIM37:7:1:152524553:1 77058442 ID16574 U +
TAGAAGTTCACTTCTGAGGAGGCTCAAA
>7 dna:chromosome chromosome:NCBIM37:7:1:152524553:1 77058442 ID16575 U +
TAGAAGTTCACTTCTGAGGAGGCTCAAAC
>7 dna:chromosome chromosome:NCBIM37:7:1:152524553:1 77058442 ID16576 U +
TAGAAGTTCACTTCTGAGGAGGCTCAAACT
>7 dna:chromosome chromosome:NCBIM37:7:1:152524553:1 77058456 ID39748 U +
TGAGGAGGCTCAAACTGGACAACCAGTTTGGA
>7 dna:chromosome chromosome:NCBIM37:7:1:152524553:1 77058527 ID19739 U +
TAGGCCCAGAAACTCCATGGAATACATCGA
>7 dna:chromosome chromosome:NCBIM37:7:1:152524553:1 77058543 ID1536 U +
ATGGAATACATCGATGGGGTATATTGTC
>7 dna:chromosome chromosome:NCBIM37:7:1:152524553:1 77058544 ID49765 U +
TGGAATACATCGATGGGGTATATTGTC
>7 dna:chromosome chromosome:NCBIM37:7:1:152524553:1 77058544 ID49766 U +
TGGAATACATCGATGGGGTATATTGTCAA
>7 dna:chromosome chromosome:NCBIM37:7:1:152524553:1 77058544 ID49767 U +
TGGAATACATCGATGGGGTATATTGTCAAG
>7 dna:chromosome chromosome:NCBIM37:7:1:152524553:1 77058544 ID49768 U +
TGGAATACATCGATGGGGTATATTGTCAAGT
>7 dna:chromosome chromosome:NCBIM37:7:1:152524553:1 77058544 ID49769 U +
TGGAATACATCGATGGGGTATATTGTCAAGTC
>7 dna:chromosome chromosome:NCBIM37:7:1:152524553:1 77058549 ID13293 U +
TACATCGATGGGGTATATTGTCAAGTC
>7 dna:chromosome chromosome:NCBIM37:7:1:152524553:1 77058549 ID13294 U +
TACATCGATGGGGTATATTGTCAAGTCAC
>7 dna:chromosome chromosome:NCBIM37:7:1:152524553:1 77058562 ID22086 U +
TATATTGTCAAGTCACTGGGATTCCCTAA
>7 dna:chromosome chromosome:NCBIM37:7:1:152524553:1 77058583 ID65414 U +
TTCCCTAAAAAGTCTCAGCCAAGAATAAGT
>7 dna:chromosome chromosome:NCBIM37:7:1:152524553:1 77058585 ID2866 U +
CCCTAAAAAGTCTCAGCCAAGAATAAGTGCC
>7 dna:chromosome chromosome:NCBIM37:7:1:152524553:1 77058588 ID6497 U +
TAAAAAGTCTCAGCCAAGAATAAGTGCC
>7 dna:chromosome chromosome:NCBIM37:7:1:152524553:1 77058588 ID6498 U +
TAAAAAGTCTCAGCCAAGAATAAGTGCCA
>7 dna:chromosome chromosome:NCBIM37:7:1:152524553:1 77058588 ID6499 U +
TAAAAAGTCTCAGCCAAGAATAAGTGCCAT
>7 dna:chromosome chromosome:NCBIM37:7:1:152524553:1 77058588 ID6500 U +
TAAAAAGTCTCAGCCAAGAATAAGTGCCATT
>7 dna:chromosome chromosome:NCBIM37:7:1:152524553:1 77058597 ID25800 U +
TCAGCCAAGAATAAGTGCCATTATCACATA
>7 dna:chromosome chromosome:NCBIM37:7:1:152524553:1 77058599 ID1035 U +
AGCCAAGAATAAGTGCCATTATCACATAAT
>7 dna:chromosome chromosome:NCBIM37:7:1:152524553:1 77058607 ID1380 U +
ATAAGTGCCATTATCACATAATGCTGTTTGT
>7 dna:chromosome chromosome:NCBIM37:7:1:152524553:1 77058608 ID10543 U +
TAAGTGCCATTATCACATAATGCTGTTT
>7 dna:chromosome chromosome:NCBIM37:7:1:152524553:1 77058608 ID10544 U +
TAAGTGCCATTATCACATAATGCTGTTTG
>7 dna:chromosome chromosome:NCBIM37:7:1:152524553:1 77058608 ID10545 U +
TAAGTGCCATTATCACATAATGCTGTTTGT
>7 dna:chromosome chromosome:NCBIM37:7:1:152524553:1 77058608 ID10546 U +
TAAGTGCCATTATCACATAATGCTGTTTGTC
>7 dna:chromosome chromosome:NCBIM37:7:1:152524553:1 77058608 ID10547 U +
TAAGTGCCATTATCACATAATGCTGTTTGTCC
>7 dna:chromosome chromosome:NCBIM37:7:1:152524553:1 77058620 ID25086 U +
TCACATAATGCTGTTTGTCCATTTGTCTC
>7 dna:chromosome chromosome:NCBIM37:7:1:152524553:1 77058623 ID2481 U +
CATAATGCTGTTTGTCCATTTGTCTC
>7 dna:chromosome chromosome:NCBIM37:7:1:152524553:1 77058650 ID65404 U +
TTCCCCACCACAGTGAAAGGAAGTAGGC
>7 dna:chromosome chromosome:NCBIM37:7:1:152524553:1 77058667 ID1149 U +
AGGAAGTAGGCTGACTGTTTTCAGGG
>7 dna:chromosome chromosome:NCBIM37:7:1:152524553:1 77058673 ID19809 U +
TAGGCTGACTGTTTTCAGGGCCATGAGAC
>7 dna:chromosome chromosome:NCBIM37:7:1:152524553:1 77058673 ID19810 U +
TAGGCTGACTGTTTTCAGGGCCATGAGACC
>7 dna:chromosome chromosome:NCBIM37:7:1:152524553:1 77058696 ID38490 U +
TGAGACCCTCAAAGATAATTCCTGAGCTC
>7 dna:chromosome chromosome:NCBIM37:7:1:152524553:1 77058704 ID24260 U +
TCAAAGATAATTCCTGAGCTCCTCTTGCCA
>7 dna:chromosome chromosome:NCBIM37:7:1:152524553:1 77058751 ID54371 U +
TGGGGTCTTACACAGAAAGCAGAGCTGT
>7 dna:chromosome chromosome:NCBIM37:7:1:152524553:1 77058799 ID58791 U +
TGTGAAAGTTGAGGCTGGGAATAAGGTGT
>7 dna:chromosome chromosome:NCBIM37:7:1:152524553:1 77058814 ID53019 U +
TGGGAATAAGGTGTTTCAGACATGGTC
>7 dna:chromosome chromosome:NCBIM37:7:1:152524553:1 77058814 ID53020 U +
TGGGAATAAGGTGTTTCAGACATGGTCTG
>7 dna:chromosome chromosome:NCBIM37:7:1:152524553:1 77058814 ID53021 U +
TGGGAATAAGGTGTTTCAGACATGGTCTGA
>7 dna:chromosome chromosome:NCBIM37:7:1:152524553:1 77058849 ID48807 U +
TGGAAAATGGAAATAAAATAACCCATCAAT
>7 dna:chromosome chromosome:NCBIM37:7:1:152524553:1 77058849 ID48808 U +
TGGAAAATGGAAATAAAATAACCCATCAATTC
>7 dna:chromosome chromosome:NCBIM37:7:1:152524553:1 77058862 ID7057 U +
TAAAATAACCCATCAATTCACTTGCTTTGA
>7 dna:chromosome chromosome:NCBIM37:7:1:152524553:1 77058867 ID8920 U +
TAACCCATCAATTCACTTGCTTTGAGAAGC
>7 dna:chromosome chromosome:NCBIM37:7:1:152524553:1 77058957 ID5701 U +
GGCTTTCTCTGGATCAGCTGCTTTGAC
>7 dna:chromosome chromosome:NCBIM37:7:1:152524553:1 77058962 ID31993 U +
TCTCTGGATCAGCTGCTTTGACTATTTGA
>7 dna:chromosome chromosome:NCBIM37:7:1:152524553:1 77058966 ID50879 U +
TGGATCAGCTGCTTTGACTATTTGAGCTGT
>7 dna:chromosome chromosome:NCBIM37:7:1:152524553:1 77058973 ID5210 U +
GCTGCTTTGACTATTTGAG
>7 dna:chromosome chromosome:NCBIM37:7:1:152524553:1 77058973 ID5211 U +
GCTGCTTTGACTATTTGAGCTGTAGGA
>7 dna:chromosome chromosome:NCBIM37:7:1:152524553:1 77058973 ID5212 U +
GCTGCTTTGACTATTTGAGCTGTAGGACAC
>7 dna:chromosome chromosome:NCBIM37:7:1:152524553:1 77058973 ID5213 U +
GCTGCTTTGACTATTTGAGCTGTAGGACACT
>7 dna:chromosome chromosome:NCBIM37:7:1:152524553:1 77058976 ID5281 U +
GCTTTGACTATTTGAGCTGTAGGACACTT
>7 dna:chromosome chromosome:NCBIM37:7:1:152524553:1 77058980 ID37588 U +
TGACTATTTGAGCTGTAGGACACTTTAAT
>7 dna:chromosome chromosome:NCBIM37:7:1:152524553:1 77059003 ID68236 U +
TTTAATAAGGCCTTCACTGTTTTCTGTTTG
>7 dna:chromosome chromosome:NCBIM37:7:1:152524553:1 77059005 ID10784 U +
TAATAAGGCCTTCACTGTTTTCTGTTTG
>7 dna:chromosome chromosome:NCBIM37:7:1:152524553:1 77059005 ID10785 U +
TAATAAGGCCTTCACTGTTTTCTGTTTGG
>7 dna:chromosome chromosome:NCBIM37:7:1:152524553:1 77059006 ID343 U +
AATAAGGCCTTCACTGTTTTCTGTTTGG
>7 dna:chromosome chromosome:NCBIM37:7:1:152524553:1 77059031 ID54285 U +
TGGGGAAAAGACTCAACCTCTACATGTCCA
>7 dna:chromosome chromosome:NCBIM37:7:1:152524553:1 77059043 ID24507 U +
TCAACCTCTACATGTCCACTAAAGTTATTGC
>7 dna:chromosome chromosome:NCBIM37:7:1:152524553:1 77059051 ID13428 U +
TACATGTCCACTAAAGTTATTGCCAAGA
>7 dna:chromosome chromosome:NCBIM37:7:1:152524553:1 77059051 ID13429 U +
TACATGTCCACTAAAGTTATTGCCAAGACAT
>7 dna:chromosome chromosome:NCBIM37:7:1:152524553:1 77059055 ID58447 U +
TGTCCACTAAAGTTATTGCCAAGACATTTCTC
>7 dna:chromosome chromosome:NCBIM37:7:1:152524553:1 77059062 ID7949 U +
TAAAGTTATTGCCAAGACATTTCTCCAGA
>7 dna:chromosome chromosome:NCBIM37:7:1:152524553:1 77059062 ID7950 U +
TAAAGTTATTGCCAAGACATTTCTCCAGAC
>7 dna:chromosome chromosome:NCBIM37:7:1:152524553:1 77059062 ID7951 U +
TAAAGTTATTGCCAAGACATTTCTCCAGACC
>7 dna:chromosome chromosome:NCBIM37:7:1:152524553:1 77059070 ID66821 U +
TTGCCAAGACATTTCTCCAGACCAGAGCCA
>7 dna:chromosome chromosome:NCBIM37:7:1:152524553:1 77059071 ID44879 U +
TGCCAAGACATTTCTCCAGACCAGAGCC
>7 dna:chromosome chromosome:NCBIM37:7:1:152524553:1 77059071 ID44880 U +
TGCCAAGACATTTCTCCAGACCAGAGCCA
>7 dna:chromosome chromosome:NCBIM37:7:1:152524553:1 77059071 ID44881 U +
TGCCAAGACATTTCTCCAGACCAGAGCCAC
>7 dna:chromosome chromosome:NCBIM37:7:1:152524553:1 77059104 ID28410 U +
TCCCAGTGAATATTTGATACAAGCAAGCC
>7 dna:chromosome chromosome:NCBIM37:7:1:152524553:1 77059104 ID28411 U +
TCCCAGTGAATATTTGATACAAGCAAGCCT
>7 dna:chromosome chromosome:NCBIM37:7:1:152524553:1 77059104 ID28412 U +
TCCCAGTGAATATTTGATACAAGCAAGCCTC
>7 dna:chromosome chromosome:NCBIM37:7:1:152524553:1 77059110 ID35776 U +
TGAATATTTGATACAAGCAAGCCTCATTCA
>7 dna:chromosome chromosome:NCBIM37:7:1:152524553:1 77059118 ID40802 U +
TGATACAAGCAAGCCTCATTCATATGATCTC
>7 dna:chromosome chromosome:NCBIM37:7:1:152524553:1 77059163 ID26231 U +
TCATATGTATTTGATAAGCACAGCCCACC
>7 dna:chromosome chromosome:NCBIM37:7:1:152524553:1 77059174 ID40734 U +
TGATAAGCACAGCCCACCATATGGGTTTATC
>7 dna:chromosome chromosome:NCBIM37:7:1:152524553:1 77059193 ID23142 U +
TATGGGTTTATCTACTGCTGTATTTTTCACT
>7 dna:chromosome chromosome:NCBIM37:7:1:152524553:1 77059195 ID54959 U +
TGGGTTTATCTACTGCTGTATTTTTCACTG
>7 dna:chromosome chromosome:NCBIM37:7:1:152524553:1 77059201 ID22505 U +
TATCTACTGCTGTATTTTTCACTGTGCAAG
>7 dna:chromosome chromosome:NCBIM37:7:1:152524553:1 77059205 ID15472 U +
TACTGCTGTATTTTTCACTGTGCA
>7 dna:chromosome chromosome:NCBIM37:7:1:152524553:1 77059205 ID15473 U +
TACTGCTGTATTTTTCACTGTGCAAGTA
>7 dna:chromosome chromosome:NCBIM37:7:1:152524553:1 77059208 ID48003 U +
TGCTGTATTTTTCACTGTGCAAGTATGATC
>7 dna:chromosome chromosome:NCBIM37:7:1:152524553:1 77059223 ID59535 U +
TGTGCAAGTATGATCCTGAACTGGATGCC
>7 dna:chromosome chromosome:NCBIM37:7:1:152524553:1 77059223 ID59536 U +
TGTGCAAGTATGATCCTGAACTGGATGCCA
>7 dna:chromosome chromosome:NCBIM37:7:1:152524553:1 77059225 ID43235 U +
TGCAAGTATGATCCTGAACTGGATGCCAGAT
>7 dna:chromosome chromosome:NCBIM37:7:1:152524553:1 77059231 ID22870 U +
TATGATCCTGAACTGGATGCCAGATTGA
>7 dna:chromosome chromosome:NCBIM37:7:1:152524553:1 77059231 ID22871 U +
TATGATCCTGAACTGGATGCCAGATTGAGT
>7 dna:chromosome chromosome:NCBIM37:7:1:152524553:1 77059231 ID22872 U +
TATGATCCTGAACTGGATGCCAGATTGAGTC
>7 dna:chromosome chromosome:NCBIM37:7:1:152524553:1 77059233 ID41352 U +
TGATCCTGAACTGGATGCCAGATTGAGT
>7 dna:chromosome chromosome:NCBIM37:7:1:152524553:1 77059233 ID41353 U +
TGATCCTGAACTGGATGCCAGATTGAGTC
>7 dna:chromosome chromosome:NCBIM37:7:1:152524553:1 77059233 ID41354 U +
TGATCCTGAACTGGATGCCAGATTGAGTCT
>7 dna:chromosome chromosome:NCBIM37:7:1:152524553:1 77059236 ID29907 U +
TCCTGAACTGGATGCCAGATTGAGTCTG
>7 dna:chromosome chromosome:NCBIM37:7:1:152524553:1 77059236 ID29908 U +
TCCTGAACTGGATGCCAGATTGAGTCTGC
>7 dna:chromosome chromosome:NCBIM37:7:1:152524553:1 77059236 ID29909 U +
TCCTGAACTGGATGCCAGATTGAGTCTGCC
>7 dna:chromosome chromosome:NCBIM37:7:1:152524553:1 77059236 ID29910 U +
TCCTGAACTGGATGCCAGATTGAGTCTGCCC
>7 dna:chromosome chromosome:NCBIM37:7:1:152524553:1 77059239 ID34954 U +
TGAACTGGATGCCAGATTGAGTCTGC
>7 dna:chromosome chromosome:NCBIM37:7:1:152524553:1 77059239 ID34955 U +
TGAACTGGATGCCAGATTGAGTCTGCCC
>7 dna:chromosome chromosome:NCBIM37:7:1:152524553:1 77059244 ID50975 U +
TGGATGCCAGATTGAGTCTGCCCCTCAGC
>7 dna:chromosome chromosome:NCBIM37:7:1:152524553:1 77059262 ID45876 U +
TGCCCCTCAGCTTTTCACCCCAGGTC
>7 dna:chromosome chromosome:NCBIM37:7:1:152524553:1 77059349 ID17184 U +
TAGAGATTCCACAGGCTTTTCCAGA
>7 dna:chromosome chromosome:NCBIM37:7:1:152524553:1 77059377 ID50598 U +
TGGAGCTCATACAAAACTAGAACCACTTG
>7 dna:chromosome chromosome:NCBIM37:7:1:152524553:1 77059377 ID50599 U +
TGGAGCTCATACAAAACTAGAACCACTTGTA
>7 dna:chromosome chromosome:NCBIM37:7:1:152524553:1 77059386 ID11828 U +
TACAAAACTAGAACCACTTGTAAAGGATGG
>7 dna:chromosome chromosome:NCBIM37:7:1:152524553:1 77059386 ID11829 U +
TACAAAACTAGAACCACTTGTAAAGGATGGC
>7 dna:chromosome chromosome:NCBIM37:7:1:152524553:1 77059419 ID15939 U +
TAGAAAACCAATTAGGATATATTCGTCAGG
>7 dna:chromosome chromosome:NCBIM37:7:1:152524553:1 77059511 ID34900 U +
TGAACTATTAGGTTGGTATAATTTCCCTT
>7 dna:chromosome chromosome:NCBIM37:7:1:152524553:1 77059529 ID11747 U +
TAATTTCCCTTTACTTACTAATATTTTGAGC
>7 dna:chromosome chromosome:NCBIM37:7:1:152524553:1 77059547 ID11060 U +
TAATATTTTGAGCAATCAGAAAAAAAATTGC
>7 dna:chromosome chromosome:NCBIM37:7:1:152524553:1 77059566 ID3 U +
AAAAAAAATTGCCTAAAATGCTGTTCCCAGT
>7 dna:chromosome chromosome:NCBIM37:7:1:152524553:1 77059574 ID66862 U +
TTGCCTAAAATGCTGTTCCCAGTCCAGTG
>7 dna:chromosome chromosome:NCBIM37:7:1:152524553:1 77059574 ID66863 U +
TTGCCTAAAATGCTGTTCCCAGTCCAGTGT
>7 dna:chromosome chromosome:NCBIM37:7:1:152524553:1 77059575 ID46062 U +
TGCCTAAAATGCTGTTCCCAGTCCAG
>7 dna:chromosome chromosome:NCBIM37:7:1:152524553:1 77059579 ID7157 U +
TAAAATGCTGTTCCCAGTCCAGTGTGGTGA
>7 dna:chromosome chromosome:NCBIM37:7:1:152524553:1 77059647 ID34110 U +
TGAAAGGAGTGCCTTTTAGACTCATGAGG
>7 dna:chromosome chromosome:NCBIM37:7:1:152524553:1 77059656 ID46632 U +
TGCCTTTTAGACTCATGAGGGACAAGTCTT
>7 dna:chromosome chromosome:NCBIM37:7:1:152524553:1 77059696 ID33838 U +
TGAAACCAGTTCAAGACTCTGAAAGTGGGAGC
>7 dna:chromosome chromosome:NCBIM37:7:1:152524553:1 77059755 ID5778 U +
GGGGCTGTCAATATTCATAGGTGCTAGGG
>7 dna:chromosome chromosome:NCBIM37:7:1:152524553:1 77059756 ID5762 U +
GGGCTGTCAATATTCATAGGTGCTAGGGAT
>7 dna:chromosome chromosome:NCBIM37:7:1:152524553:1 77059766 ID23565 U +
TATTCATAGGTGCTAGGGATATATTTGG
>7 dna:chromosome chromosome:NCBIM37:7:1:152524553:1 77059766 ID23566 U +
TATTCATAGGTGCTAGGGATATATTTGGA
>7 dna:chromosome chromosome:NCBIM37:7:1:152524553:1 77059832 ID1158 U +
AGGACAGTGATGTCTCAGTTGATTGTC
>7 dna:chromosome chromosome:NCBIM37:7:1:152524553:1 77059868 ID28168 U +
TCCCAAGGGTAATCACAAGGTATGAAGC
>7 dna:chromosome chromosome:NCBIM37:7:1:152524553:1 77059907 ID50428 U +
TGGAGAATCACTAAGATGGCATTTCGTCAT
>7 dna:chromosome chromosome:NCBIM37:7:1:152524553:1 77059914 ID25275 U +
TCACTAAGATGGCATTTCGTCATGTTGA
>7 dna:chromosome chromosome:NCBIM37:7:1:152524553:1 77059918 ID9894 U +
TAAGATGGCATTTCGTCATGTTGAGTGA
>7 dna:chromosome chromosome:NCBIM37:7:1:152524553:1 77059918 ID9895 U +
TAAGATGGCATTTCGTCATGTTGAGTGAC
>7 dna:chromosome chromosome:NCBIM37:7:1:152524553:1 77059918 ID9896 U +
TAAGATGGCATTTCGTCATGTTGAGTGACA
>7 dna:chromosome chromosome:NCBIM37:7:1:152524553:1 77059923 ID51881 U +
TGGCATTTCGTCATGTTGAGTGACAGAC
>7 dna:chromosome chromosome:NCBIM37:7:1:152524553:1 77059948 ID4280 U +
GACTCTAAGATTAAGTGATACACTGAAGTT
>7 dna:chromosome chromosome:NCBIM37:7:1:152524553:1 77059953 ID9913 U +
TAAGATTAAGTGATACACTGAAGTTTTA
>7 dna:chromosome chromosome:NCBIM37:7:1:152524553:1 77059971 ID35668 U +
TGAAGTTTTATATATTTTAATATGGCTCTTC
>7 dna:chromosome chromosome:NCBIM37:7:1:152524553:1 77060011 ID68263 U +
TTTAATTAAGAAAAAGAAAGTCTGTCTCAA
>7 dna:chromosome chromosome:NCBIM37:7:1:152524553:1 77060136 ID65816 U +
TTCTACCCTTAAGGCAGAAATCTGGTGTC
>7 dna:chromosome chromosome:NCBIM37:7:1:152524553:1 77060137 ID31389 U +
TCTACCCTTAAGGCAGAAATCTGGTGTCGG
>7 dna:chromosome chromosome:NCBIM37:7:1:152524553:1 77060137 ID31390 U +
TCTACCCTTAAGGCAGAAATCTGGTGTCGGA
>7 dna:chromosome chromosome:NCBIM37:7:1:152524553:1 77060172 ID7686 U +
TAAAGATGACTCCACTTGACTGAAAAGC
>7 dna:chromosome chromosome:NCBIM37:7:1:152524553:1 77060172 ID7687 U +
TAAAGATGACTCCACTTGACTGAAAAGCCT
>7 dna:chromosome chromosome:NCBIM37:7:1:152524553:1 77060178 ID37616 U +
TGACTCCACTTGACTGAAAAGCCTACTGACC
>7 dna:chromosome chromosome:NCBIM37:7:1:152524553:1 77060188 ID37665 U +
TGACTGAAAAGCCTACTGACCTACTGGAG
>7 dna:chromosome chromosome:NCBIM37:7:1:152524553:1 77060188 ID37666 U +
TGACTGAAAAGCCTACTGACCTACTGGAGA
>7 dna:chromosome chromosome:NCBIM37:7:1:152524553:1 77060192 ID33567 U +
TGAAAAGCCTACTGACCTACTGGAGA
>7 dna:chromosome chromosome:NCBIM37:7:1:152524553:1 77060192 ID33568 U +
TGAAAAGCCTACTGACCTACTGGAGAG
>7 dna:chromosome chromosome:NCBIM37:7:1:152524553:1 77060192 ID33569 U +
TGAAAAGCCTACTGACCTACTGGAGAGA
>7 dna:chromosome chromosome:NCBIM37:7:1:152524553:1 77060192 ID33570 U +
TGAAAAGCCTACTGACCTACTGGAGAGAA
>7 dna:chromosome chromosome:NCBIM37:7:1:152524553:1 77060201 ID15364 U +
TACTGACCTACTGGAGAGAAAAAGCA
>7 dna:chromosome chromosome:NCBIM37:7:1:152524553:1 77060322 ID19691 U +
TAGGCATATAAAAGGCACCAGCAGAGAACC
>7 dna:chromosome chromosome:NCBIM37:7:1:152524553:1 77060328 ID21448 U +
TATAAAAGGCACCAGCAGAGAACCCTGTT
>7 dna:chromosome chromosome:NCBIM37:7:1:152524553:1 77060328 ID21449 U +
TATAAAAGGCACCAGCAGAGAACCCTGTTC
>7 dna:chromosome chromosome:NCBIM37:7:1:152524553:1 77060382 ID46892 U +
TGCTAAAATGGGAAACAGGTTGTGC
>7 dna:chromosome chromosome:NCBIM37:7:1:152524553:1 77060382 ID46893 U +
TGCTAAAATGGGAAACAGGTTGTGCTCTA
>7 dna:chromosome chromosome:NCBIM37:7:1:152524553:1 77060385 ID7183 U +
TAAAATGGGAAACAGGTTGTGCTCTA
>7 dna:chromosome chromosome:NCBIM37:7:1:152524553:1 77060421 ID25170 U +
TCACCAGGACAGCCATCAAATCATTCTC
>7 dna:chromosome chromosome:NCBIM37:7:1:152524553:1 77060518 ID19515 U +
TAGGATGGGACCAGCAAGATGTTGTGTTGT
>7 dna:chromosome chromosome:NCBIM37:7:1:152524553:1 77060532 ID1785 U +
CAAGATGTTGTGTTGTCCAAAGATAAGA
>7 dna:chromosome chromosome:NCBIM37:7:1:152524553:1 77060555 ID9448 U +
TAAGAAAGTGCATTCCTTCTACCTAGTGA
>7 dna:chromosome chromosome:NCBIM37:7:1:152524553:1 77060555 ID9449 U +
TAAGAAAGTGCATTCCTTCTACCTAGTGAC
>7 dna:chromosome chromosome:NCBIM37:7:1:152524553:1 77060555 ID9450 U +
TAAGAAAGTGCATTCCTTCTACCTAGTGACA
>7 dna:chromosome chromosome:NCBIM37:7:1:152524553:1 77060611 ID15260 U +
TACTCTCCAACCAGATAACAGTGTTGC
>7 dna:chromosome chromosome:NCBIM37:7:1:152524553:1 77060626 ID8709 U +
TAACAGTGTTGCGCAAATGAACTGAA
>7 dna:chromosome chromosome:NCBIM37:7:1:152524553:1 77060626 ID8710 U +
TAACAGTGTTGCGCAAATGAACTGAAGA
>7 dna:chromosome chromosome:NCBIM37:7:1:152524553:1 77060626 ID8711 U +
TAACAGTGTTGCGCAAATGAACTGAAGAC
>7 dna:chromosome chromosome:NCBIM37:7:1:152524553:1 77060673 ID3366 U +
CTCAAAAGCACACGTCTGGCTTGGCACGAC
>7 dna:chromosome chromosome:NCBIM37:7:1:152524553:1 77060694 ID51571 U +
TGGCACGACTCTTTTCAAATTGAACCCA
>7 dna:chromosome chromosome:NCBIM37:7:1:152524553:1 77060694 ID51572 U +
TGGCACGACTCTTTTCAAATTGAACCCAT
>7 dna:chromosome chromosome:NCBIM37:7:1:152524553:1 77060705 ID68910 U +
TTTTCAAATTGAACCCATGTGTCAAGTGC
>7 dna:chromosome chromosome:NCBIM37:7:1:152524553:1 77060705 ID68911 U +
TTTTCAAATTGAACCCATGTGTCAAGTGCATC
>7 dna:chromosome chromosome:NCBIM37:7:1:152524553:1 77060737 ID7417 U +
TAAACCTAGTTTAGAAGATGCACTTAGAC
>7 dna:chromosome chromosome:NCBIM37:7:1:152524553:1 77060763 ID4234 U +
GACCCATCGTTAAGAGTGCTACATAAAGGT
>7 dna:chromosome chromosome:NCBIM37:7:1:152524553:1 77060773 ID9784 U +
TAAGAGTGCTACATAAAGGTACTATGCAA
>7 dna:chromosome chromosome:NCBIM37:7:1:152524553:1 77060776 ID4568 U +
GAGTGCTACATAAAGGTACTATGCAAAA
>7 dna:chromosome chromosome:NCBIM37:7:1:152524553:1 77060782 ID13193 U +
TACATAAAGGTACTATGCAAAAGGAAGCAC
>7 dna:chromosome chromosome:NCBIM37:7:1:152524553:1 77060822 ID59273 U +
TGTGAGTGATGCCCTTGATCCTGGGGAGCTT
>7 dna:chromosome chromosome:NCBIM37:7:1:152524553:1 77060851 ID67336 U +
TTGGCTCTTGTAACTTCTCTCAGGGAC
>7 dna:chromosome chromosome:NCBIM37:7:1:152524553:1 77060878 ID14970 U +
TACTACTATTCTGAACACAGAAGCTCAGAG
>7 dna:chromosome chromosome:NCBIM37:7:1:152524553:1 77060881 ID15109 U +
TACTATTCTGAACACAGAAGCTCAGAGCCA
>7 dna:chromosome chromosome:NCBIM37:7:1:152524553:1 77060911 ID35822 U +
TGAATCCCAACTATAACTGCCTTCTTGTCGT
>7 dna:chromosome chromosome:NCBIM37:7:1:152524553:1 77060924 ID9254 U +
TAACTGCCTTCTTGTCGTGGTATG
>7 dna:chromosome chromosome:NCBIM37:7:1:152524553:1 77061047 ID13246 U +
TACATATAGCAAACTTCTATCTTGTGTA
>7 dna:chromosome chromosome:NCBIM37:7:1:152524553:1 77061078 ID63852 U +
TTACACACACAATGCAAGGACCCTTTGCCTC
>7 dna:chromosome chromosome:NCBIM37:7:1:152524553:1 77061090 ID43172 U +
TGCAAGGACCCTTTGCCTCTCAGAAACAGA
>7 dna:chromosome chromosome:NCBIM37:7:1:152524553:1 77061106 ID3491 U +
CTCTCAGAAACAGAACTGTAATGGAGATT
>7 dna:chromosome chromosome:NCBIM37:7:1:152524553:1 77061152 ID16925 U +
TAGACCATATCAGCAGGTATTAAAGCAAAAGA
>7 dna:chromosome chromosome:NCBIM37:7:1:152524553:1 77061379 ID39437 U +
TGAGCCTTTAGATTGGTTTCAGAAAGCAGA
>7 dna:chromosome chromosome:NCBIM37:7:1:152524553:1 77061400 ID3829 U +
GAAAGCAGAGAGTTAATTTACAAATGCCTC
>7 dna:chromosome chromosome:NCBIM37:7:1:152524553:1 77061418 ID12042 U +
TACAAATGCCTCTATCACAACTTGGTAAGC
>7 dna:chromosome chromosome:NCBIM37:7:1:152524553:1 77061420 ID1708 U +
CAAATGCCTCTATCACAACTTGGTAA
>7 dna:chromosome chromosome:NCBIM37:7:1:152524553:1 77061424 ID46264 U +
TGCCTCTATCACAACTTGGTAAGCAAGGG
>7 dna:chromosome chromosome:NCBIM37:7:1:152524553:1 77061500 ID9686 U +
TAAGAGACTTTCTCCTTTGCTAAAGGTATG
>7 dna:chromosome chromosome:NCBIM37:7:1:152524553:1 77061512 ID30494 U +
TCCTTTGCTAAAGGTATGGAAACCCACAT
>7 dna:chromosome chromosome:NCBIM37:7:1:152524553:1 77061528 ID48881 U +
TGGAAACCCACATAAACCTAGAGGTCACA
>7 dna:chromosome chromosome:NCBIM37:7:1:152524553:1 77061537 ID491 U +
ACATAAACCTAGAGGTCACATTCCC
>7 dna:chromosome chromosome:NCBIM37:7:1:152524553:1 77061546 ID17278 U +
TAGAGGTCACATTCCCTATGAAGTCC
>7 dna:chromosome chromosome:NCBIM37:7:1:152524553:1 77061583 ID21743 U +
TATAATTATGCCATTATATGATGATTCAGC
>7 dna:chromosome chromosome:NCBIM37:7:1:152524553:1 77061585 ID11561 U +
TAATTATGCCATTATATGATGATTCAGCTC
>7 dna:chromosome chromosome:NCBIM37:7:1:152524553:1 77061609 ID2401 U -
CAGGCTGTTTAAAGAGCTG
>7 dna:chromosome chromosome:NCBIM37:7:1:152524553:1 77061617 ID7344 U +
TAAACAGCCTGGATTCAGTGAGCTTACAGT
>7 dna:chromosome chromosome:NCBIM37:7:1:152524553:1 77061670 ID63640 U +
TTAAATGTATACCATATGGCCAAATAAA
>7 dna:chromosome chromosome:NCBIM37:7:1:152524553:1 77061712 ID29340 U +
TCCTAAGTCCAAACACAGAGCCTTCTGACA
>7 dna:chromosome chromosome:NCBIM37:7:1:152524553:1 77061712 ID29341 U +
TCCTAAGTCCAAACACAGAGCCTTCTGACAA
>7 dna:chromosome chromosome:NCBIM37:7:1:152524553:1 77061765 ID43147 U +
TGCAAGCAGTTAGTGATAAATTATCAA
>7 dna:chromosome chromosome:NCBIM37:7:1:152524553:1 77061775 ID21012 U +
TAGTGATAAATTATCAATAGCCAGATG
>7 dna:chromosome chromosome:NCBIM37:7:1:152524553:1 77061775 ID21013 U +
TAGTGATAAATTATCAATAGCCAGATGAGC
>7 dna:chromosome chromosome:NCBIM37:7:1:152524553:1 77061788 ID24698 U +
TCAATAGCCAGATGAGCATAGCAACAAGG
>7 dna:chromosome chromosome:NCBIM37:7:1:152524553:1 77061806 ID17831 U +
TAGCAACAAGGAAAGAGATTTGCATTC
>7 dna:chromosome chromosome:NCBIM37:7:1:152524553:1 77061806 ID17832 U +
TAGCAACAAGGAAAGAGATTTGCATTCCA
>7 dna:chromosome chromosome:NCBIM37:7:1:152524553:1 77061806 ID17833 U +
TAGCAACAAGGAAAGAGATTTGCATTCCAA
>7 dna:chromosome chromosome:NCBIM37:7:1:152524553:1 77061854 ID23561 U +
TATTCAGTGTAATAATTAACTAGGGATTC
>7 dna:chromosome chromosome:NCBIM37:7:1:152524553:1 77061890 ID22401 U +
TATCCAATTGAAGAAGAGAAAACCCAAGC
>7 dna:chromosome chromosome:NCBIM37:7:1:152524553:1 77061985 ID5367 U +
GGAATGAACTATTCACCCTACAAAGAGTCC
>7 dna:chromosome chromosome:NCBIM37:7:1:152524553:1 77061989 ID34901 U +
TGAACTATTCACCCTACAAAGAGTCCAAGA
>7 dna:chromosome chromosome:NCBIM37:7:1:152524553:1 77062037 ID28928 U +
TCCCTTGGTCTTCATTATGTGCCCTTAGA
>7 dna:chromosome chromosome:NCBIM37:7:1:152524553:1 77062042 ID55803 U +
TGGTCTTCATTATGTGCCCTTAGACATAT
>7 dna:chromosome chromosome:NCBIM37:7:1:152524553:1 77062106 ID34708 U +
TGAACATAGAGAGAGGGTATCCATCATC
>7 dna:chromosome chromosome:NCBIM37:7:1:152524553:1 77062397 ID15392 U +
TACTGAGTCTCAGATTATTATTCTGAAGA
>7 dna:chromosome chromosome:NCBIM37:7:1:152524553:1 77062436 ID49839 U +
TGGAATGAAATCTGTTAAAACTGTTTGAGA
>7 dna:chromosome chromosome:NCBIM37:7:1:152524553:1 77062441 ID34404 U +
TGAAATCTGTTAAAACTGTTTGAGAGAA
>7 dna:chromosome chromosome:NCBIM37:7:1:152524553:1 77062536 ID52007 U +
TGGCCAGCTCACAAGAACCATTGTCGCATG
>7 dna:chromosome chromosome:NCBIM37:7:1:152524553:1 77062544 ID24874 U +
TCACAAGAACCATTGTCGCATGAGAGTAA
>7 dna:chromosome chromosome:NCBIM37:7:1:152524553:1 77062564 ID38794 U +
TGAGAGTAATGAGGTCGGAAAGAAGGG
>7 dna:chromosome chromosome:NCBIM37:7:1:152524553:1 77062602 ID22646 U +
TATGAAAATATGAAAGGGGACTGTGAATG
>7 dna:chromosome chromosome:NCBIM37:7:1:152524553:1 77062604 ID33667 U +
TGAAAATATGAAAGGGGACTGTGAAT
>7 dna:chromosome chromosome:NCBIM37:7:1:152524553:1 77062636 ID2362 U +
CAGGACAAATTATGCAAGTTCTACTGGTTC
>7 dna:chromosome chromosome:NCBIM37:7:1:152524553:1 77062648 ID43282 U +
TGCAAGTTCTACTGGTTCTTTGAGTC
>7 dna:chromosome chromosome:NCBIM37:7:1:152524553:1 77062648 ID43283 U +
TGCAAGTTCTACTGGTTCTTTGAGTCAGC
>7 dna:chromosome chromosome:NCBIM37:7:1:152524553:1 77062790 ID28881 U +
TCCCTTCAAAACAGGCATTCCCAAAAG
>7 dna:chromosome chromosome:NCBIM37:7:1:152524553:1 77062790 ID28882 U +
TCCCTTCAAAACAGGCATTCCCAAAAGA
>7 dna:chromosome chromosome:NCBIM37:7:1:152524553:1 77062790 ID28883 U +
TCCCTTCAAAACAGGCATTCCCAAAAGAAA
>7 dna:chromosome chromosome:NCBIM37:7:1:152524553:1 77062832 ID53170 U +
TGGGACACTATGGTCACCAAAACCTAAAGAT
>7 dna:chromosome chromosome:NCBIM37:7:1:152524553:1 77062842 ID55579 U +
TGGTCACCAAAACCTAAAGATGGTGATAAG
>7 dna:chromosome chromosome:NCBIM37:7:1:152524553:1 77062842 ID55580 U +
TGGTCACCAAAACCTAAAGATGGTGATAAGG
>7 dna:chromosome chromosome:NCBIM37:7:1:152524553:1 77062898 ID38766 U +
TGAGAGGGACACATATTTAACCAGAAAGTA
>7 dna:chromosome chromosome:NCBIM37:7:1:152524553:1 77062962 ID46497 U +
TGCCTTAGTAGACATAGTTAGGGTATAGCC
>7 dna:chromosome chromosome:NCBIM37:7:1:152524553:1 77062999 ID59736 U +
TGTGCTGTAGGAAATGATCACATGTCCCGC
>7 dna:chromosome chromosome:NCBIM37:7:1:152524553:1 77063006 ID18918 U +
TAGGAAATGATCACATGTCCCGCTGGTAA
>7 dna:chromosome chromosome:NCBIM37:7:1:152524553:1 77063006 ID18919 U +
TAGGAAATGATCACATGTCCCGCTGGTAAA
>7 dna:chromosome chromosome:NCBIM37:7:1:152524553:1 77063271 ID18707 M -
TAGCTGCATATGTATCAAAAGA
>7 dna:chromosome chromosome:NCBIM37:7:1:152524553:1 77063314 ID56520 M +
TGGTTAGTTCATAATGTTGTTCCACCTATA
>7 dna:chromosome chromosome:NCBIM37:7:1:152524553:1 77063328 ID61037 M +
TGTTGTTCCACCTATAGGGTTGCAGAT
>7 dna:chromosome chromosome:NCBIM37:7:1:152524553:1 77063409 ID50985 M -
TGGATGCTCACAGTCAGCTATTGGATG
>7 dna:chromosome chromosome:NCBIM37:7:1:152524553:1 77063426 ID39273 M +
TGAGCATCCACTTCTGTGTTTGCTAG
>7 dna:chromosome chromosome:NCBIM37:7:1:152524553:1 77063622 ID34207 M +
TGAAAGTCAAGAAAAATGAAGACTGAAGTGT
>7 dna:chromosome chromosome:NCBIM37:7:1:152524553:1 77063709 ID870 M +
AGACAAAGTTTGGAGCTGA
>7 dna:chromosome chromosome:NCBIM37:7:1:152524553:1 77063718 ID67168 M +
TTGGAGCTGAGACGAAAGGATGGACCA
>7 dna:chromosome chromosome:NCBIM37:7:1:152524553:1 77063718 ID67169 M +
TTGGAGCTGAGACGAAAGGATGGACCAT
>7 dna:chromosome chromosome:NCBIM37:7:1:152524553:1 77063719 ID50604 M +
TGGAGCTGAGACGAAAGGATGGACCATGT
>7 dna:chromosome chromosome:NCBIM37:7:1:152524553:1 77063747 ID17137 U +
TAGAGACTGCCATATGCAGGGATCCACCCT
>7 dna:chromosome chromosome:NCBIM37:7:1:152524553:1 77063791 ID47241 M -
TGCTAGTGTATGCAATGGTGTCAGCGTT
>7 dna:chromosome chromosome:NCBIM37:7:1:152524553:1 77063795 ID47240 M -
TGCTAGTGTATGCAATGGTGTCAG
>7 dna:chromosome chromosome:NCBIM37:7:1:152524553:1 77063796 ID353 M -
AATCTTGCTAGTGTATGCAATGGTGTCA
>7 dna:chromosome chromosome:NCBIM37:7:1:152524553:1 77063798 ID47239 M -
TGCTAGTGTATGCAATGGTGT
>7 dna:chromosome chromosome:NCBIM37:7:1:152524553:1 77063814 ID17881 U +
TAGCAAGATTTTATCGAAAGGACCCAGGTA
>7 dna:chromosome chromosome:NCBIM37:7:1:152524553:1 77063848 ID30519 U +
TCCTTTTAAAGAGGCAAGATAAAGCTAGA
>7 dna:chromosome chromosome:NCBIM37:7:1:152524553:1 77063867 ID7761 U +
TAAAGCTAGATTATTGTCTGTACTGCTTTG
>7 dna:chromosome chromosome:NCBIM37:7:1:152524553:1 77063873 ID17707 U +
TAGATTATTGTCTGTACTGCTTTGTCTGA
>7 dna:chromosome chromosome:NCBIM37:7:1:152524553:1 77063933 ID29768 U +
TCCTCCCTTTGCTGAAAAGTACTCCTCATC
>7 dna:chromosome chromosome:NCBIM37:7:1:152524553:1 77063941 ID66937 U +
TTGCTGAAAAGTACTCCTCATCTACCC
>7 dna:chromosome chromosome:NCBIM37:7:1:152524553:1 77063943 ID5169 U +
GCTGAAAAGTACTCCTCATCTACCCAGC
>7 dna:chromosome chromosome:NCBIM37:7:1:152524553:1 77063980 ID37256 U +
TGACCATTGCCAATTTATGCTGGATTAC
>7 dna:chromosome chromosome:NCBIM37:7:1:152524553:1 77064018 ID52449 U +
TGGCTCTTAAACAAGAAGACTTCACTTC
>7 dna:chromosome chromosome:NCBIM37:7:1:152524553:1 77064066 ID27411 U +
TCCACTGACCACACCCTGACTAGGTATTGT
>7 dna:chromosome chromosome:NCBIM37:7:1:152524553:1 77064086 ID20085 U +
TAGGTATTGTTTTCTGGGAACCCTGCTTA
>7 dna:chromosome chromosome:NCBIM37:7:1:152524553:1 77064109 ID48186 U +
TGCTTACTGGACTAATGTAAATGTGCCCTGC
>7 dna:chromosome chromosome:NCBIM37:7:1:152524553:1 77064116 ID50236 U +
TGGACTAATGTAAATGTGCCCTGCAAATGAGC
>7 dna:chromosome chromosome:NCBIM37:7:1:152524553:1 77064124 ID57232 U +
TGTAAATGTGCCCTGCAAATGAGCAATGCC
>7 dna:chromosome chromosome:NCBIM37:7:1:152524553:1 77064157 ID68550 U +
TTTGAAGGGAGCATTTGTGGACTCTGTTC
>7 dna:chromosome chromosome:NCBIM37:7:1:152524553:1 77064276 ID26299 U +
TCATCATTTTCATACCTGCTTGGGAAG
>7 dna:chromosome chromosome:NCBIM37:7:1:152524553:1 77064288 ID14398 U +
TACCTGCTTGGGAAGGAACAATCTGAGGGA
>7 dna:chromosome chromosome:NCBIM37:7:1:152524553:1 77064292 ID48442 U +
TGCTTGGGAAGGAACAATCTGAGGGAC
>7 dna:chromosome chromosome:NCBIM37:7:1:152524553:1 77064364 ID53929 U +
TGGGATTCCTCAGTAGCAAGTGCTCAG
>7 dna:chromosome chromosome:NCBIM37:7:1:152524553:1 77064439 ID37836 U +
TGACTTATGTCGTATATGACTTACGGCCC
>7 dna:chromosome chromosome:NCBIM37:7:1:152524553:1 77064532 ID51484 U +
TGGCAATGTTGTGTAACACTTTGTTACTGGT
>7 dna:chromosome chromosome:NCBIM37:7:1:152524553:1 77064532 ID51485 U +
TGGCAATGTTGTGTAACACTTTGTTACTGGTA
>7 dna:chromosome chromosome:NCBIM37:7:1:152524553:1 77064556 ID15528 U +
TACTGGTATGTACTAAAGACTTTGACTTGA
>7 dna:chromosome chromosome:NCBIM37:7:1:152524553:1 77064615 ID48909 U +
TGGAAACTCAAGATGAGTCTGATGCCATA
>7 dna:chromosome chromosome:NCBIM37:7:1:152524553:1 77064673 ID38028 U +
TGAGAAACAGTGTCTTTTCCTCTACA
>7 dna:chromosome chromosome:NCBIM37:7:1:152524553:1 77064673 ID38029 U +
TGAGAAACAGTGTCTTTTCCTCTACAAG
>7 dna:chromosome chromosome:NCBIM37:7:1:152524553:1 77064673 ID38030 U +
TGAGAAACAGTGTCTTTTCCTCTACAAGC
>7 dna:chromosome chromosome:NCBIM37:7:1:152524553:1 77064673 ID38031 U +
TGAGAAACAGTGTCTTTTCCTCTACAAGCA
>7 dna:chromosome chromosome:NCBIM37:7:1:152524553:1 77064705 ID11355 U +
TAATGCTGAAAAAATATCTTCAATGACATGC
>7 dna:chromosome chromosome:NCBIM37:7:1:152524553:1 77064705 ID11356 U +
TAATGCTGAAAAAATATCTTCAATGACATGCC
>7 dna:chromosome chromosome:NCBIM37:7:1:152524553:1 77064707 ID1526 U +
ATGCTGAAAAAATATCTTCAATGACATG
>7 dna:chromosome chromosome:NCBIM37:7:1:152524553:1 77064708 ID47704 U +
TGCTGAAAAAATATCTTCAATGACATGCC
>7 dna:chromosome chromosome:NCBIM37:7:1:152524553:1 77064708 ID47705 U +
TGCTGAAAAAATATCTTCAATGACATGCCA
>7 dna:chromosome chromosome:NCBIM37:7:1:152524553:1 77064711 ID33348 U +
TGAAAAAATATCTTCAATGACATGCC
>7 dna:chromosome chromosome:NCBIM37:7:1:152524553:1 77064711 ID33349 U +
TGAAAAAATATCTTCAATGACATGCCA
>7 dna:chromosome chromosome:NCBIM37:7:1:152524553:1 77064711 ID33350 U +
TGAAAAAATATCTTCAATGACATGCCATA
>7 dna:chromosome chromosome:NCBIM37:7:1:152524553:1 77064711 ID33351 U +
TGAAAAAATATCTTCAATGACATGCCATAT
>7 dna:chromosome chromosome:NCBIM37:7:1:152524553:1 77064711 ID33352 U +
TGAAAAAATATCTTCAATGACATGCCATATA
>7 dna:chromosome chromosome:NCBIM37:7:1:152524553:1 77064719 ID22605 U +
TATCTTCAATGACATGCCATATATTATAGC
>7 dna:chromosome chromosome:NCBIM37:7:1:152524553:1 77064743 ID21893 U +
TATAGCTGGCAAGTGAACTGAGGGAATC
>7 dna:chromosome chromosome:NCBIM37:7:1:152524553:1 77064745 ID18721 U +
TAGCTGGCAAGTGAACTGAGGGAATCAGTC
>7 dna:chromosome chromosome:NCBIM37:7:1:152524553:1 77064745 ID18722 U +
TAGCTGGCAAGTGAACTGAGGGAATCAGTCT
>7 dna:chromosome chromosome:NCBIM37:7:1:152524553:1 77064756 ID34947 U +
TGAACTGAGGGAATCAGTCTCTTGGATGGC
>7 dna:chromosome chromosome:NCBIM37:7:1:152524553:1 77064777 ID67239 U +
TTGGATGGCAAATGGAAGAAACGTCTGA
>7 dna:chromosome chromosome:NCBIM37:7:1:152524553:1 77064777 ID67240 U +
TTGGATGGCAAATGGAAGAAACGTCTGAA
>7 dna:chromosome chromosome:NCBIM37:7:1:152524553:1 77064777 ID67241 U +
TTGGATGGCAAATGGAAGAAACGTCTGAAT
>7 dna:chromosome chromosome:NCBIM37:7:1:152524553:1 77064782 ID51339 U +
TGGCAAATGGAAGAAACGTCTGAATACTT
>7 dna:chromosome chromosome:NCBIM37:7:1:152524553:1 77064782 ID51340 U +
TGGCAAATGGAAGAAACGTCTGAATACTTC
>7 dna:chromosome chromosome:NCBIM37:7:1:152524553:1 77064789 ID49354 U +
TGGAAGAAACGTCTGAATACTTCGGGC
>7 dna:chromosome chromosome:NCBIM37:7:1:152524553:1 77064789 ID49355 U +
TGGAAGAAACGTCTGAATACTTCGGGCC
>7 dna:chromosome chromosome:NCBIM37:7:1:152524553:1 77064789 ID49356 U +
TGGAAGAAACGTCTGAATACTTCGGGCCC
>7 dna:chromosome chromosome:NCBIM37:7:1:152524553:1 77064789 ID49357 U +
TGGAAGAAACGTCTGAATACTTCGGGCCCT
>7 dna:chromosome chromosome:NCBIM37:7:1:152524553:1 77064789 ID49358 U +
TGGAAGAAACGTCTGAATACTTCGGGCCCTA
>7 dna:chromosome chromosome:NCBIM37:7:1:152524553:1 77064789 ID49359 U +
TGGAAGAAACGTCTGAATACTTCGGGCCCTAA
>7 dna:chromosome chromosome:NCBIM37:7:1:152524553:1 77064790 ID5348 U +
GGAAGAAACGTCTGAATACTTCGGGCCCTA
>7 dna:chromosome chromosome:NCBIM37:7:1:152524553:1 77064802 ID35717 U +
TGAATACTTCGGGCCCTAAATGGCTGGGAT
>7 dna:chromosome chromosome:NCBIM37:7:1:152524553:1 77064802 ID35718 U +
TGAATACTTCGGGCCCTAAATGGCTGGGATT
>7 dna:chromosome chromosome:NCBIM37:7:1:152524553:1 77064836 ID21674 U +
TATAAGGAGCTCTTGGGAAGATACTTCCTGG
>7 dna:chromosome chromosome:NCBIM37:7:1:152524553:1 77064864 ID51075 U +
TGGATGTTAAACCAAGCTTCTTGTATGTAG
>7 dna:chromosome chromosome:NCBIM37:7:1:152524553:1 77064887 ID23202 U +
TATGTAGTTCTAACAATGGGAACTATAAGT
>7 dna:chromosome chromosome:NCBIM37:7:1:152524553:1 77064903 ID52874 U +
TGGGAACTATAAGTGGGGAAGAAAACCCATA
>7 dna:chromosome chromosome:NCBIM37:7:1:152524553:1 77064903 ID52875 U +
TGGGAACTATAAGTGGGGAAGAAAACCCATAT
>7 dna:chromosome chromosome:NCBIM37:7:1:152524553:1 77064932 ID23745 U +
TATTGGCATAGATCCTAACTGGAAGGAAGA
>7 dna:chromosome chromosome:NCBIM37:7:1:152524553:1 77064972 ID35113 U +
TGAAGAATGTTGGAAGCCGTGGTTTCATG
>7 dna:chromosome chromosome:NCBIM37:7:1:152524553:1 77064972 ID35114 U +
TGAAGAATGTTGGAAGCCGTGGTTTCATGA
>7 dna:chromosome chromosome:NCBIM37:7:1:152524553:1 77064973 ID3955 U +
GAAGAATGTTGGAAGCCGTGGTTTCATGA
>7 dna:chromosome chromosome:NCBIM37:7:1:152524553:1 77064982 ID49501 U +
TGGAAGCCGTGGTTTCATGAGCATAC
>7 dna:chromosome chromosome:NCBIM37:7:1:152524553:1 77064982 ID49502 U +
TGGAAGCCGTGGTTTCATGAGCATACCTA
>7 dna:chromosome chromosome:NCBIM37:7:1:152524553:1 77064999 ID39255 U +
TGAGCATACCTATTCAATAGAGGGTGTCT
>7 dna:chromosome chromosome:NCBIM37:7:1:152524553:1 77064999 ID39256 U +
TGAGCATACCTATTCAATAGAGGGTGTCTA
>7 dna:chromosome chromosome:NCBIM37:7:1:152524553:1 77065005 ID14291 U +
TACCTATTCAATAGAGGGTGTCTATTGG
>7 dna:chromosome chromosome:NCBIM37:7:1:152524553:1 77065005 ID14292 U +
TACCTATTCAATAGAGGGTGTCTATTGGT
>7 dna:chromosome chromosome:NCBIM37:7:1:152524553:1 77065005 ID14293 U +
TACCTATTCAATAGAGGGTGTCTATTGGTT
>7 dna:chromosome chromosome:NCBIM37:7:1:152524553:1 77065009 ID23546 U +
TATTCAATAGAGGGTGTCTATTGGTTAAA
>7 dna:chromosome chromosome:NCBIM37:7:1:152524553:1 77065011 ID64714 U +
TTCAATAGAGGGTGTCTATTGGTTAAAAA
>7 dna:chromosome chromosome:NCBIM37:7:1:152524553:1 77065025 ID31572 U +
TCTATTGGTTAAAAAAAGATGATCAGCCAAGA
>7 dna:chromosome chromosome:NCBIM37:7:1:152524553:1 77065059 ID20822 U +
TAGTCATGCTCAGAAGAGACAAGAGGAGC
>7 dna:chromosome chromosome:NCBIM37:7:1:152524553:1 77065155 ID38890 U +
TGAGATATCCTGGAACTAATCTAGCTACGT
>7 dna:chromosome chromosome:NCBIM37:7:1:152524553:1 77065171 ID11165 U +
TAATCTAGCTACGTTTTCTAGATCACCTCAGC
>7 dna:chromosome chromosome:NCBIM37:7:1:152524553:1 77065176 ID18572 U +
TAGCTACGTTTTCTAGATCACCTCAGCCA
>7 dna:chromosome chromosome:NCBIM37:7:1:152524553:1 77065176 ID18573 U +
TAGCTACGTTTTCTAGATCACCTCAGCCAC
>7 dna:chromosome chromosome:NCBIM37:7:1:152524553:1 77065235 ID53203 U +
TGGGACATAAAAGATATTTGTATATATT
>7 dna:chromosome chromosome:NCBIM37:7:1:152524553:1 77065242 ID6836 U +
TAAAAGATATTTGTATATATTGTTCCCAC
>7 dna:chromosome chromosome:NCBIM37:7:1:152524553:1 77065242 ID6837 U +
TAAAAGATATTTGTATATATTGTTCCCACC
>7 dna:chromosome chromosome:NCBIM37:7:1:152524553:1 77065249 ID24008 U +
TATTTGTATATATTGTTCCCACCAGAGAA
>7 dna:chromosome chromosome:NCBIM37:7:1:152524553:1 77065257 ID22089 U +
TATATTGTTCCCACCAGAGAAAAAAGTCTT
>7 dna:chromosome chromosome:NCBIM37:7:1:152524553:1 77065259 ID23816 U +
TATTGTTCCCACCAGAGAAAAAAGTCTTGC
>7 dna:chromosome chromosome:NCBIM37:7:1:152524553:1 77065298 ID43168 U +
TGCAAGGAATGTAAACACAGGGACTAAGAG
>7 dna:chromosome chromosome:NCBIM37:7:1:152524553:1 77065298 ID43169 U +
TGCAAGGAATGTAAACACAGGGACTAAGAGA
>7 dna:chromosome chromosome:NCBIM37:7:1:152524553:1 77065307 ID57134 U +
TGTAAACACAGGGACTAAGAGATAAATAAGC
>7 dna:chromosome chromosome:NCBIM37:7:1:152524553:1 77065333 ID10116 U +
TAAGCTATAGTGGTAACATAGCAAGATAA
>7 dna:chromosome chromosome:NCBIM37:7:1:152524553:1 77065387 ID47839 U +
TGCTGATGGAGTCTATTAGGAGAAATTGCT
>7 dna:chromosome chromosome:NCBIM37:7:1:152524553:1 77065390 ID41838 U +
TGATGGAGTCTATTAGGAGAAATTGCTAGT
>7 dna:chromosome chromosome:NCBIM37:7:1:152524553:1 77065400 ID23450 U +
TATTAGGAGAAATTGCTAGTGGAAATTTG
>7 dna:chromosome chromosome:NCBIM37:7:1:152524553:1 77065400 ID23451 U +
TATTAGGAGAAATTGCTAGTGGAAATTTGT
>7 dna:chromosome chromosome:NCBIM37:7:1:152524553:1 77065403 ID19264 U +
TAGGAGAAATTGCTAGTGGAAATTTGTATC
>7 dna:chromosome chromosome:NCBIM37:7:1:152524553:1 77065452 ID33377 U +
TGAAAAAGGACCCAAGTACAGAAACAGCTCC
>7 dna:chromosome chromosome:NCBIM37:7:1:152524553:1 77065487 ID13176 U +
TACAGTTTTGTGTGTTCCTAAATCCAG
>7 dna:chromosome chromosome:NCBIM37:7:1:152524553:1 77065487 ID13177 U +
TACAGTTTTGTGTGTTCCTAAATCCAGC
>7 dna:chromosome chromosome:NCBIM37:7:1:152524553:1 77065487 ID13178 U +
TACAGTTTTGTGTGTTCCTAAATCCAGCA
>7 dna:chromosome chromosome:NCBIM37:7:1:152524553:1 77065487 ID13179 U +
TACAGTTTTGTGTGTTCCTAAATCCAGCAT
>7 dna:chromosome chromosome:NCBIM37:7:1:152524553:1 77065505 ID8100 U +
TAAATCCAGCATTAGTAGCACATCCTAGCC
>7 dna:chromosome chromosome:NCBIM37:7:1:152524553:1 77065530 ID18414 U +
TAGCCTCCTTCTCATGTGTTAACCCTTCT
>7 dna:chromosome chromosome:NCBIM37:7:1:152524553:1 77065541 ID26435 U +
TCATGTGTTAACCCTTCTGCATGAAGATGTA
>7 dna:chromosome chromosome:NCBIM37:7:1:152524553:1 77065542 ID2538 U +
CATGTGTTAACCCTTCTGCATGAAGATGTA
>7 dna:chromosome chromosome:NCBIM37:7:1:152524553:1 77065546 ID60414 U +
TGTTAACCCTTCTGCATGAAGATGTAGAG
>7 dna:chromosome chromosome:NCBIM37:7:1:152524553:1 77065562 ID35271 U +
TGAAGATGTAGAGGAATAGGAAATCCCC
>7 dna:chromosome chromosome:NCBIM37:7:1:152524553:1 77065574 ID5365 U +
GGAATAGGAAATCCCCAAGAATGAAGTG
>7 dna:chromosome chromosome:NCBIM37:7:1:152524553:1 77065701 ID58762 U +
TGTGAAAATTTGAAAATATGGCTTTGAATCT
>7 dna:chromosome chromosome:NCBIM37:7:1:152524553:1 77065711 ID33668 U +
TGAAAATATGGCTTTGAATCTCTGCATGCC
>7 dna:chromosome chromosome:NCBIM37:7:1:152524553:1 77065772 ID53165 U +
TGGGACACAAAAAAGTAAAAGGGGGAAAC
>7 dna:chromosome chromosome:NCBIM37:7:1:152524553:1 77065787 ID6947 U +
TAAAAGGGGGAAACAAGAGATTGCGTG
>7 dna:chromosome chromosome:NCBIM37:7:1:152524553:1 77065803 ID4436 U +
GAGATTGCGTGGGTGTTAGACAGCTTAG
>7 dna:chromosome chromosome:NCBIM37:7:1:152524553:1 77065818 ID64097 U +
TTAGACAGCTTAGGACACTGAAAATTGTC
>7 dna:chromosome chromosome:NCBIM37:7:1:152524553:1 77065819 ID16848 U +
TAGACAGCTTAGGACACTGAAAATTGTCTA
>7 dna:chromosome chromosome:NCBIM37:7:1:152524553:1 77065819 ID16849 U +
TAGACAGCTTAGGACACTGAAAATTGTCTAGT
>7 dna:chromosome chromosome:NCBIM37:7:1:152524553:1 77065823 ID2334 U +
CAGCTTAGGACACTGAAAATTGTCTAGTGA
>7 dna:chromosome chromosome:NCBIM37:7:1:152524553:1 77065824 ID1119 U +
AGCTTAGGACACTGAAAATTGTCTAGTGAG
>7 dna:chromosome chromosome:NCBIM37:7:1:152524553:1 77065828 ID19133 U +
TAGGACACTGAAAATTGTCTAGTGAGTCCA
>7 dna:chromosome chromosome:NCBIM37:7:1:152524553:1 77065836 ID33770 U +
TGAAAATTGTCTAGTGAGTCCATCTCTTCC
>7 dna:chromosome chromosome:NCBIM37:7:1:152524553:1 77065836 ID33771 U +
TGAAAATTGTCTAGTGAGTCCATCTCTTCCA
>7 dna:chromosome chromosome:NCBIM37:7:1:152524553:1 77065836 ID33772 U +
TGAAAATTGTCTAGTGAGTCCATCTCTTCCAC
>7 dna:chromosome chromosome:NCBIM37:7:1:152524553:1 77065842 ID67849 U +
TTGTCTAGTGAGTCCATCTCTTCCA
>7 dna:chromosome chromosome:NCBIM37:7:1:152524553:1 77065862 ID65238 U +
TTCCACTTCTGAGTGTTGACACTTGCTAA
>7 dna:chromosome chromosome:NCBIM37:7:1:152524553:1 77065871 ID40436 U +
TGAGTGTTGACACTTGCTAAGATAC
>7 dna:chromosome chromosome:NCBIM37:7:1:152524553:1 77065871 ID40437 U +
TGAGTGTTGACACTTGCTAAGATACA
>7 dna:chromosome chromosome:NCBIM37:7:1:152524553:1 77065871 ID40438 U +
TGAGTGTTGACACTTGCTAAGATACATG
>7 dna:chromosome chromosome:NCBIM37:7:1:152524553:1 77065871 ID40439 U +
TGAGTGTTGACACTTGCTAAGATACATGT
>7 dna:chromosome chromosome:NCBIM37:7:1:152524553:1 77065871 ID40440 U +
TGAGTGTTGACACTTGCTAAGATACATGTG
>7 dna:chromosome chromosome:NCBIM37:7:1:152524553:1 77065871 ID40441 U +
TGAGTGTTGACACTTGCTAAGATACATGTGG
>7 dna:chromosome chromosome:NCBIM37:7:1:152524553:1 77065884 ID66913 U +
TTGCTAAGATACATGTGGACTCTTCCCAGA
>7 dna:chromosome chromosome:NCBIM37:7:1:152524553:1 77065906 ID65380 U +
TTCCCAGATTCCACATATCTGTCTTTGCCT
>7 dna:chromosome chromosome:NCBIM37:7:1:152524553:1 77065907 ID28306 U +
TCCCAGATTCCACATATCTGTCTTTGCCT
>7 dna:chromosome chromosome:NCBIM37:7:1:152524553:1 77065907 ID28307 U +
TCCCAGATTCCACATATCTGTCTTTGCCTC
>7 dna:chromosome chromosome:NCBIM37:7:1:152524553:1 77065915 ID27287 U +
TCCACATATCTGTCTTTGCCTCTCTATC
>7 dna:chromosome chromosome:NCBIM37:7:1:152524553:1 77065915 ID27288 U +
TCCACATATCTGTCTTTGCCTCTCTATCC
>7 dna:chromosome chromosome:NCBIM37:7:1:152524553:1 77065915 ID27289 U +
TCCACATATCTGTCTTTGCCTCTCTATCCTC
>7 dna:chromosome chromosome:NCBIM37:7:1:152524553:1 77065964 ID60591 U +
TGTTAGTGGTGAGCTCACCTTGGTTC
>7 dna:chromosome chromosome:NCBIM37:7:1:152524553:1 77065978 ID25243 U +
TCACCTTGGTTCACTGAGGCATCAGTGTGGC
>7 dna:chromosome chromosome:NCBIM37:7:1:152524553:1 77065984 ID56557 U +
TGGTTCACTGAGGCATCAGTGTGGCATC
>7 dna:chromosome chromosome:NCBIM37:7:1:152524553:1 77066015 ID57488 U +
TGTAATTCTGCCCTTTGTACAGTTGT
>7 dna:chromosome chromosome:NCBIM37:7:1:152524553:1 77066015 ID57489 U +
TGTAATTCTGCCCTTTGTACAGTTGTGCT
>7 dna:chromosome chromosome:NCBIM37:7:1:152524553:1 77066015 ID57490 U +
TGTAATTCTGCCCTTTGTACAGTTGTGCTGC
>7 dna:chromosome chromosome:NCBIM37:7:1:152524553:1 77066017 ID11608 U +
TAATTCTGCCCTTTGTACAGTTGTGCTGC
>7 dna:chromosome chromosome:NCBIM37:7:1:152524553:1 77066017 ID11609 U +
TAATTCTGCCCTTTGTACAGTTGTGCTGCC
>7 dna:chromosome chromosome:NCBIM37:7:1:152524553:1 77066130 ID12443 U +
TACAATGGCAAAAGAAGAAAGCTTATTG
>7 dna:chromosome chromosome:NCBIM37:7:1:152524553:1 77066187 ID19920 U +
TAGGGCCTGTAATAAAAGATGTTATTATGT
>7 dna:chromosome chromosome:NCBIM37:7:1:152524553:1 77066187 ID19921 U +
TAGGGCCTGTAATAAAAGATGTTATTATGTC
>7 dna:chromosome chromosome:NCBIM37:7:1:152524553:1 77066187 ID19922 U +
TAGGGCCTGTAATAAAAGATGTTATTATGTCT
>7 dna:chromosome chromosome:NCBIM37:7:1:152524553:1 77066194 ID57397 U +
TGTAATAAAAGATGTTATTATGTCTTAAGGA
>7 dna:chromosome chromosome:NCBIM37:7:1:152524553:1 77066196 ID10675 U +
TAATAAAAGATGTTATTATGTCTTAAGGA
>7 dna:chromosome chromosome:NCBIM37:7:1:152524553:1 77066198 ID1368 U +
ATAAAAGATGTTATTATGTCTTAAGGATCAC
>7 dna:chromosome chromosome:NCBIM37:7:1:152524553:1 77066199 ID6851 U +
TAAAAGATGTTATTATGTCTTAAGGATCAC
>7 dna:chromosome chromosome:NCBIM37:7:1:152524553:1 77066199 ID6852 U +
TAAAAGATGTTATTATGTCTTAAGGATCACC
>7 dna:chromosome chromosome:NCBIM37:7:1:152524553:1 77066234 ID9484 U +
TAAGAACACTGGGTTGTCTCGGGAACTTA
>7 dna:chromosome chromosome:NCBIM37:7:1:152524553:1 77066243 ID54936 U +
TGGGTTGTCTCGGGAACTTACCTAAAAGAA
>7 dna:chromosome chromosome:NCBIM37:7:1:152524553:1 77066253 ID3172 U +
CGGGAACTTACCTAAAAGAAACATTGATGA
>7 dna:chromosome chromosome:NCBIM37:7:1:152524553:1 77066265 ID6795 U +
TAAAAGAAACATTGATGATGTTAACTCTAGC
>7 dna:chromosome chromosome:NCBIM37:7:1:152524553:1 77066277 ID41676 U +
TGATGATGTTAACTCTAGCCTCACCATGATT
>7 dna:chromosome chromosome:NCBIM37:7:1:152524553:1 77066280 ID42006 U +
TGATGTTAACTCTAGCCTCACCATGA
>7 dna:chromosome chromosome:NCBIM37:7:1:152524553:1 77066280 ID42007 U +
TGATGTTAACTCTAGCCTCACCATGATTT
>7 dna:chromosome chromosome:NCBIM37:7:1:152524553:1 77066283 ID60419 U +
TGTTAACTCTAGCCTCACCATGATTTCCC
>7 dna:chromosome chromosome:NCBIM37:7:1:152524553:1 77066286 ID9186 U +
TAACTCTAGCCTCACCATGATTTCCCAAT
>7 dna:chromosome chromosome:NCBIM37:7:1:152524553:1 77066292 ID18407 U +
TAGCCTCACCATGATTTCCCAATATAAAGA
>7 dna:chromosome chromosome:NCBIM37:7:1:152524553:1 77066352 ID44237 U +
TGCATACATAGAAAAATTGTACCTGCATAGT
>7 dna:chromosome chromosome:NCBIM37:7:1:152524553:1 77066360 ID15933 U +
TAGAAAAATTGTACCTGCATAGTTTAG
>7 dna:chromosome chromosome:NCBIM37:7:1:152524553:1 77066412 ID25601 U +
TCAGACTTTATCTGGAATCTGGGGCTGAC
>7 dna:chromosome chromosome:NCBIM37:7:1:152524553:1 77066412 ID25602 U +
TCAGACTTTATCTGGAATCTGGGGCTGACC
>7 dna:chromosome chromosome:NCBIM37:7:1:152524553:1 77066487 ID25050 U +
TCACAGTGAAGACAGAGTTTTCTTACAGAC
>7 dna:chromosome chromosome:NCBIM37:7:1:152524553:1 77066493 ID35135 U +
TGAAGACAGAGTTTTCTTACAGACACGG
>7 dna:chromosome chromosome:NCBIM37:7:1:152524553:1 77066510 ID12874 U +
TACAGACACGGCAGTTTAGATAGGGTTTGT
>7 dna:chromosome chromosome:NCBIM37:7:1:152524553:1 77066679 ID18709 U +
TAGCTGCATTCAATAAGGCAGAATTTTGTC
>7 dna:chromosome chromosome:NCBIM37:7:1:152524553:1 77066762 ID23024 U +
TATGCCAGAGTTCTAGTGGTGG
>7 dna:chromosome chromosome:NCBIM37:7:1:152524553:1 77066791 ID6991 U +
TAAAAGTCAACTGTTTTTGCATCACTTTT
>7 dna:chromosome chromosome:NCBIM37:7:1:152524553:1 77066791 ID6992 U +
TAAAAGTCAACTGTTTTTGCATCACTTTTA
>7 dna:chromosome chromosome:NCBIM37:7:1:152524553:1 77066805 ID68956 U +
TTTTGCATCACTTTTAGTGTGATTCTTTTGT
>7 dna:chromosome chromosome:NCBIM37:7:1:152524553:1 77066856 ID37704 U +
TGACTGATTAAGAAAATCACTGCTGAGAAGG
>7 dna:chromosome chromosome:NCBIM37:7:1:152524553:1 77066972 ID4973 U +
GCCCAGCTATGATGATGATGAACAAAGAGC
>7 dna:chromosome chromosome:NCBIM37:7:1:152524553:1 77066979 ID22893 U +
TATGATGATGATGAACAAAGAGCTTGATGC
>7 dna:chromosome chromosome:NCBIM37:7:1:152524553:1 77066981 ID41664 U +
TGATGATGATGAACAAAGAGCTTGATGCTGT
>7 dna:chromosome chromosome:NCBIM37:7:1:152524553:1 77067060 ID22655 U +
TATGAAAGAATAGCAGAAACAGGGAACC
>7 dna:chromosome chromosome:NCBIM37:7:1:152524553:1 77067108 ID56160 U +
TGGTGCTTTCTTGTGTATTTTCAGATGG
>7 dna:chromosome chromosome:NCBIM37:7:1:152524553:1 77067111 ID48583 U +
TGCTTTCTTGTGTATTTTCAGATGGCGAG
>7 dna:chromosome chromosome:NCBIM37:7:1:152524553:1 77067116 ID33144 U +
TCTTGTGTATTTTCAGATGGCGAGATGAGT
>7 dna:chromosome chromosome:NCBIM37:7:1:152524553:1 77067118 ID67944 U +
TTGTGTATTTTCAGATGGCGAGATGA
>7 dna:chromosome chromosome:NCBIM37:7:1:152524553:1 77067118 ID67945 U +
TTGTGTATTTTCAGATGGCGAGATGAGT
>7 dna:chromosome chromosome:NCBIM37:7:1:152524553:1 77067118 ID67946 U +
TTGTGTATTTTCAGATGGCGAGATGAGTC
>7 dna:chromosome chromosome:NCBIM37:7:1:152524553:1 77067119 ID60052 U +
TGTGTATTTTCAGATGGCGAGATGAGTCC
>7 dna:chromosome chromosome:NCBIM37:7:1:152524553:1 77067119 ID60053 U +
TGTGTATTTTCAGATGGCGAGATGAGTCCC
>7 dna:chromosome chromosome:NCBIM37:7:1:152524553:1 77067121 ID57971 U +
TGTATTTTCAGATGGCGAGATGAGTCCC
>7 dna:chromosome chromosome:NCBIM37:7:1:152524553:1 77067121 ID57972 U +
TGTATTTTCAGATGGCGAGATGAGTCCCC
>7 dna:chromosome chromosome:NCBIM37:7:1:152524553:1 77067164 ID30453 U +
TCCTTTACTGTCTCTTTTGACTACTTTGG
>7 dna:chromosome chromosome:NCBIM37:7:1:152524553:1 77067181 ID37549 U +
TGACTACTTTGGGATATCCCTGATTGC
>7 dna:chromosome chromosome:NCBIM37:7:1:152524553:1 77067181 ID37550 U +
TGACTACTTTGGGATATCCCTGATTGCC
>7 dna:chromosome chromosome:NCBIM37:7:1:152524553:1 77067185 ID15869 U +
TACTTTGGGATATCCCTGATTGCCAAACAA
>7 dna:chromosome chromosome:NCBIM37:7:1:152524553:1 77067224 ID7301 U +
TAAACAATGGAAAAGGCAGGGACCTGGATC
>7 dna:chromosome chromosome:NCBIM37:7:1:152524553:1 77067299 ID24087 U +
TCAAAAAAAAGTTTAAAATGCTTAGAGAG
>7 dna:chromosome chromosome:NCBIM37:7:1:152524553:1 77067387 ID15103 U +
TACTATTAGACTGAAGGTACACAGGAG
>7 dna:chromosome chromosome:NCBIM37:7:1:152524553:1 77067387 ID15104 U +
TACTATTAGACTGAAGGTACACAGGAGGG
>7 dna:chromosome chromosome:NCBIM37:7:1:152524553:1 77067499 ID1877 U +
CACACAAACACACACACTTTGTCCTGATGG
>7 dna:chromosome chromosome:NCBIM37:7:1:152524553:1 77067576 ID25144 U +
TCACATTTCTTTAGATGTTTCAAAGCTGG
>7 dna:chromosome chromosome:NCBIM37:7:1:152524553:1 77067627 ID6230 U +
GTTAAACATAGATAAGCTTTGGCTGAGGT
>7 dna:chromosome chromosome:NCBIM37:7:1:152524553:1 77067629 ID7371 U +
TAAACATAGATAAGCTTTGGCTGAGGTAGC
>7 dna:chromosome chromosome:NCBIM37:7:1:152524553:1 77067742 ID9259 U +
TAACTGCTTTGGGGACAAGCTGCCCA
>7 dna:chromosome chromosome:NCBIM37:7:1:152524553:1 77067776 ID25975 U +
TCAGTGATGCGCAGTAGAACTTCTCG
>7 dna:chromosome chromosome:NCBIM37:7:1:152524553:1 77067819 ID4493 U +
GAGGAGAAAGAACACTTACCAAAGGGGCA
>7 dna:chromosome chromosome:NCBIM37:7:1:152524553:1 77067923 ID3723 U +
CTTGAATGTAGTATCGAAATCAGTTCATGA
>7 dna:chromosome chromosome:NCBIM37:7:1:152524553:1 77067925 ID36011 U +
TGAATGTAGTATCGAAATCAGTTCATGATG
>7 dna:chromosome chromosome:NCBIM37:7:1:152524553:1 77067925 ID36012 U +
TGAATGTAGTATCGAAATCAGTTCATGATGC
>7 dna:chromosome chromosome:NCBIM37:7:1:152524553:1 77067925 ID36013 U +
TGAATGTAGTATCGAAATCAGTTCATGATGCC
>7 dna:chromosome chromosome:NCBIM37:7:1:152524553:1 77067929 ID57722 U +
TGTAGTATCGAAATCAGTTCATGATGCCC
>7 dna:chromosome chromosome:NCBIM37:7:1:152524553:1 77067929 ID57723 U +
TGTAGTATCGAAATCAGTTCATGATGCCCA
>7 dna:chromosome chromosome:NCBIM37:7:1:152524553:1 77067936 ID30576 U +
TCGAAATCAGTTCATGATGCCCAAAGA
>7 dna:chromosome chromosome:NCBIM37:7:1:152524553:1 77067984 ID15195 U +
TACTCATGAGGGAGAGAAAGTAATGTCCATC
>7 dna:chromosome chromosome:NCBIM37:7:1:152524553:1 77068112 ID51895 M +
TGGCCAAAATAGACTGCACGGGCAGCACC
>7 dna:chromosome chromosome:NCBIM37:7:1:152524553:1 77068207 ID409 U +
ACAAGGGAATATCCTCAATGTGGACTTTGT
>7 dna:chromosome chromosome:NCBIM37:7:1:152524553:1 77068243 ID15854 U +
TACTTTGACATTTCATATTTCTGGACCC
>7 dna:chromosome chromosome:NCBIM37:7:1:152524553:1 77068248 ID37101 U +
TGACATTTCATATTTCTGGACCCGATGC
>7 dna:chromosome chromosome:NCBIM37:7:1:152524553:1 77068248 ID37102 U +
TGACATTTCATATTTCTGGACCCGATGCC
>7 dna:chromosome chromosome:NCBIM37:7:1:152524553:1 77068248 ID37103 U +
TGACATTTCATATTTCTGGACCCGATGCCT
>7 dna:chromosome chromosome:NCBIM37:7:1:152524553:1 77068262 ID32543 U +
TCTGGACCCGATGCCTATAATCAACTCGTG
>7 dna:chromosome chromosome:NCBIM37:7:1:152524553:1 77068264 ID50189 U +
TGGACCCGATGCCTATAATCAACTCGTGAAC
>7 dna:chromosome chromosome:NCBIM37:7:1:152524553:1 77068273 ID46135 U +
TGCCTATAATCAACTCGTGAACAGTGG
>7 dna:chromosome chromosome:NCBIM37:7:1:152524553:1 77068277 ID21705 U +
TATAATCAACTCGTGAACAGTGGCATTTGT
>7 dna:chromosome chromosome:NCBIM37:7:1:152524553:1 77068309 ID41319 U +
TGATCCAAAGGCCACAGTGTGTTAAAAAAG
>7 dna:chromosome chromosome:NCBIM37:7:1:152524553:1 77068406 ID10514 U +
TAAGTGACATTAAACTTCATGTAATCCAGGGC
>7 dna:chromosome chromosome:NCBIM37:7:1:152524553:1 77068410 ID37052 U +
TGACATTAAACTTCATGTAATCCAGGGCC
>7 dna:chromosome chromosome:NCBIM37:7:1:152524553:1 77068421 ID65071 U +
TTCATGTAATCCAGGGCCATGTGAACTCA
>7 dna:chromosome chromosome:NCBIM37:7:1:152524553:1 77068477 ID50392 U +
TGGAGAAAGTATGCTTGACTCACGAT
>7 dna:chromosome chromosome:NCBIM37:7:1:152524553:1 77068529 ID31906 U +
TCTCGACGTGTATCTTGTGGGTCTTGTA
>7 dna:chromosome chromosome:NCBIM37:7:1:152524553:1 77068638 ID51880 U +
TGGCATTTCCTAATGCAACTTGCATCTATCT
>7 dna:chromosome chromosome:NCBIM37:7:1:152524553:1 77068639 ID5593 U +
GGCATTTCCTAATGCAACTTGCATCTATCTC
>7 dna:chromosome chromosome:NCBIM37:7:1:152524553:1 77068651 ID43056 U +
TGCAACTTGCATCTATCTCTTGCTCT
>7 dna:chromosome chromosome:NCBIM37:7:1:152524553:1 77068651 ID43057 U +
TGCAACTTGCATCTATCTCTTGCTCTGGTC
>7 dna:chromosome chromosome:NCBIM37:7:1:152524553:1 77068690 ID55702 U +
TGGTCCTGCTCAAAGACATTTTCTCCTAC
>7 dna:chromosome chromosome:NCBIM37:7:1:152524553:1 77068690 ID55703 U +
TGGTCCTGCTCAAAGACATTTTCTCCTACCA
>7 dna:chromosome chromosome:NCBIM37:7:1:152524553:1 77068696 ID47402 U +
TGCTCAAAGACATTTTCTCCTACCAGTGTGC
>7 dna:chromosome chromosome:NCBIM37:7:1:152524553:1 77068730 ID20498 U +
TAGTAAAATGGTACAAGTGTCTCTTAGAC
>7 dna:chromosome chromosome:NCBIM37:7:1:152524553:1 77068730 ID20499 U +
TAGTAAAATGGTACAAGTGTCTCTTAGACT
>7 dna:chromosome chromosome:NCBIM37:7:1:152524553:1 77068730 ID20500 U +
TAGTAAAATGGTACAAGTGTCTCTTAGACTT
>7 dna:chromosome chromosome:NCBIM37:7:1:152524553:1 77068773 ID35872 U +
TGAATCTTTTGGAGAGTTCCCCCAG
>7 dna:chromosome chromosome:NCBIM37:7:1:152524553:1 77068904 ID57237 U +
TGTAAATTCCTTGAGGGCAGGGGTTCTAC
>7 dna:chromosome chromosome:NCBIM37:7:1:152524553:1 77068947 ID23746 U +
TATTGGCATGGATTACAAAGCTTTGGGC
>7 dna:chromosome chromosome:NCBIM37:7:1:152524553:1 77068949 ID67282 U +
TTGGCATGGATTACAAAGCTTTGGGCAC
>7 dna:chromosome chromosome:NCBIM37:7:1:152524553:1 77068949 ID67283 U +
TTGGCATGGATTACAAAGCTTTGGGCACA
>7 dna:chromosome chromosome:NCBIM37:7:1:152524553:1 77068949 ID67284 U +
TTGGCATGGATTACAAAGCTTTGGGCACAG
>7 dna:chromosome chromosome:NCBIM37:7:1:152524553:1 77068950 ID51819 U +
TGGCATGGATTACAAAGCTTTGGGCAC
>7 dna:chromosome chromosome:NCBIM37:7:1:152524553:1 77068955 ID51117 U +
TGGATTACAAAGCTTTGGGCACAGTATA
>7 dna:chromosome chromosome:NCBIM37:7:1:152524553:1 77068960 ID11957 U +
TACAAAGCTTTGGGCACAGTATAGATGC
>7 dna:chromosome chromosome:NCBIM37:7:1:152524553:1 77068981 ID17589 U +
TAGATGCTCAGTTAATGTTTATTGAGTGG
>7 dna:chromosome chromosome:NCBIM37:7:1:152524553:1 77068996 ID61137 U +
TGTTTATTGAGTGGAAAAAAGACACATAAA
>7 dna:chromosome chromosome:NCBIM37:7:1:152524553:1 77069208 ID7867 U +
TAAAGGTGCTGTGACACGAGAATGTATGT
>7 dna:chromosome chromosome:NCBIM37:7:1:152524553:1 77069208 ID7868 U +
TAAAGGTGCTGTGACACGAGAATGTATGTT
>7 dna:chromosome chromosome:NCBIM37:7:1:152524553:1 77069217 ID58999 U +
TGTGACACGAGAATGTATGTTGAGTGCCT
>7 dna:chromosome chromosome:NCBIM37:7:1:152524553:1 77069219 ID36537 U +
TGACACGAGAATGTATGTTGAGTGCCTG
>7 dna:chromosome chromosome:NCBIM37:7:1:152524553:1 77069219 ID36538 U +
TGACACGAGAATGTATGTTGAGTGCCTGG
>7 dna:chromosome chromosome:NCBIM37:7:1:152524553:1 77069219 ID36539 U +
TGACACGAGAATGTATGTTGAGTGCCTGGT
>7 dna:chromosome chromosome:NCBIM37:7:1:152524553:1 77069219 ID36540 U +
TGACACGAGAATGTATGTTGAGTGCCTGGTC
>7 dna:chromosome chromosome:NCBIM37:7:1:152524553:1 77069818 ID28103 U +
TCCCAAATAAGTGATAAGTGGTGAGC
>7 dna:chromosome chromosome:NCBIM37:7:1:152524553:1 77069818 ID28104 U +
TCCCAAATAAGTGATAAGTGGTGAGCGTG
>7 dna:chromosome chromosome:NCBIM37:7:1:152524553:1 77070305 ID51895 M +
TGGCCAAAATAGACTGCACGGGCAGCACC
>7 dna:chromosome chromosome:NCBIM37:7:1:152524553:1 77070585 ID46544 U +
TGCCTTGATGAGTCTAAATTCAAATGAGATC
>7 dna:chromosome chromosome:NCBIM37:7:1:152524553:1 77073645 ID57136 U +
TGTAAACATGTGTTTCACAGTGCAAGTGA
>7 dna:chromosome chromosome:NCBIM37:7:1:152524553:1 77073782 ID28238 U +
TCCCACAGTTGTGTGATTACCTCTGCCTG
>7 dna:chromosome chromosome:NCBIM37:7:1:152524553:1 77073782 ID28239 U +
TCCCACAGTTGTGTGATTACCTCTGCCTGC
>7 dna:chromosome chromosome:NCBIM37:7:1:152524553:1 77073866 ID55837 U +
TGGTGAAACACTTCCAAAAATGAACCCTAGA
>7 dna:chromosome chromosome:NCBIM37:7:1:152524553:1 77074136 ID54190 U +
TGGGCTATCCGCAGACCGTTTGCTCTC
>7 dna:chromosome chromosome:NCBIM37:7:1:152524553:1 77074361 ID14272 U +
TACCTAGCAACAACAAGAAAAGCCCACCAT
>7 dna:chromosome chromosome:NCBIM37:7:1:152524553:1 77074564 ID65808 M +
TTCTACAATAAAGCTCTAAAACCATAGA
>7 dna:chromosome chromosome:NCBIM37:7:1:152524553:1 77074567 ID12384 M +
TACAATAAAGCTCTAAAACC
>7 dna:chromosome chromosome:NCBIM37:7:1:152524553:1 77074624 ID4253 U +
GACGATGGGATATGTTGTCTTTTAAT
>7 dna:chromosome chromosome:NCBIM37:7:1:152524553:1 77074626 ID3119 U +
CGATGGGATATGTTGTCTTTTAATGAGC
>7 dna:chromosome chromosome:NCBIM37:7:1:152524553:1 77074629 ID53572 U +
TGGGATATGTTGTCTTTTAATGAGCCGT
>7 dna:chromosome chromosome:NCBIM37:7:1:152524553:1 77074629 ID53573 U +
TGGGATATGTTGTCTTTTAATGAGCCGTT
>7 dna:chromosome chromosome:NCBIM37:7:1:152524553:1 77074629 ID53574 U +
TGGGATATGTTGTCTTTTAATGAGCCGTTT
>7 dna:chromosome chromosome:NCBIM37:7:1:152524553:1 77074689 ID29087 U +
TCCGGCCATCGACTGGACTAAGTACTCTTGC
>7 dna:chromosome chromosome:NCBIM37:7:1:152524553:1 77074702 ID50232 U +
TGGACTAAGTACTCTTGCCTCTAAGAAC
>7 dna:chromosome chromosome:NCBIM37:7:1:152524553:1 77074702 ID50233 U +
TGGACTAAGTACTCTTGCCTCTAAGAACCT
>7 dna:chromosome chromosome:NCBIM37:7:1:152524553:1 77074702 ID50234 U +
TGGACTAAGTACTCTTGCCTCTAAGAACCTC
>7 dna:chromosome chromosome:NCBIM37:7:1:152524553:1 77074702 ID50235 U +
TGGACTAAGTACTCTTGCCTCTAAGAACCTCT
>7 dna:chromosome chromosome:NCBIM37:7:1:152524553:1 77074766 ID38825 U +
TGAGAGTGTTGCCCCAGGGCTCCTGGTA
>7 dna:chromosome chromosome:NCBIM37:7:1:152524553:1 77074766 ID38826 U +
TGAGAGTGTTGCCCCAGGGCTCCTGGTATG
>7 dna:chromosome chromosome:NCBIM37:7:1:152524553:1 77074822 ID30677 M +
TCGAGTGGGGTCCAGTGGCTTCACACAGCCAG
>7 dna:chromosome chromosome:NCBIM37:7:1:152524553:1 77075091 ID59871 U +
TGTGGATTTCCTTAAGAAACTTACGGCTC
>7 dna:chromosome chromosome:NCBIM37:7:1:152524553:1 77075102 ID63697 U +
TTAAGAAACTTACGGCTCAGAGTAATCAAC
>7 dna:chromosome chromosome:NCBIM37:7:1:152524553:1 77075159 ID40585 U +
TGAGTTTCATTACATACATCTGAGGTGAT
>7 dna:chromosome chromosome:NCBIM37:7:1:152524553:1 77075173 ID13309 U +
TACATCTGAGGTGATTTGGAAACTTGGC
>7 dna:chromosome chromosome:NCBIM37:7:1:152524553:1 77075179 ID39966 U +
TGAGGTGATTTGGAAACTTGGCATTGC
>7 dna:chromosome chromosome:NCBIM37:7:1:152524553:1 77075179 ID39967 U +
TGAGGTGATTTGGAAACTTGGCATTGCA
>7 dna:chromosome chromosome:NCBIM37:7:1:152524553:1 77075179 ID39968 U +
TGAGGTGATTTGGAAACTTGGCATTGCAGC
>7 dna:chromosome chromosome:NCBIM37:7:1:152524553:1 77075237 ID14122 U +
TACCCATTTCATAATGAACCTCTTTGTACTT
>7 dna:chromosome chromosome:NCBIM37:7:1:152524553:1 77075284 ID1906 U +
CACACTGTATAATCATGTACAGGCTTAC
>7 dna:chromosome chromosome:NCBIM37:7:1:152524553:1 77075293 ID11113 U +
TAATCATGTACAGGCTTACAGAAATCTAG
>7 dna:chromosome chromosome:NCBIM37:7:1:152524553:1 77075348 ID23470 U +
TATTATATGGTTTTGGTCTGATAATGATC
>7 dna:chromosome chromosome:NCBIM37:7:1:152524553:1 77075350 ID64332 U +
TTATATGGTTTTGGTCTGATAATGATC
>7 dna:chromosome chromosome:NCBIM37:7:1:152524553:1 77075454 ID24199 U +
TCAAACATAACCTTGGGTACAGTTGAA
>7 dna:chromosome chromosome:NCBIM37:7:1:152524553:1 77075546 ID9507 U +
TAAGAAGATCTGTGAACGACACTG
>7 dna:chromosome chromosome:NCBIM37:7:1:152524553:1 77075546 ID9509 U +
TAAGAAGATCTGTGAACGACACTGGGC
>7 dna:chromosome chromosome:NCBIM37:7:1:152524553:1 77075546 ID9510 U +
TAAGAAGATCTGTGAACGACACTGGGCA
>7 dna:chromosome chromosome:NCBIM37:7:1:152524553:1 77075588 ID2359 U +
CAGGAATCAGTTCTCTTCTGTAGTCCAA
>7 dna:chromosome chromosome:NCBIM37:7:1:152524553:1 77075659 ID19690 U +
TAGGCATACCTGGTTCTGGATTAACATT
>7 dna:chromosome chromosome:NCBIM37:7:1:152524553:1 77075665 ID14426 U +
TACCTGGTTCTGGATTAACATTTTCGGTGT
>7 dna:chromosome chromosome:NCBIM37:7:1:152524553:1 77075666 ID632 U +
ACCTGGTTCTGGATTAACATTTTCGGTGTG
>7 dna:chromosome chromosome:NCBIM37:7:1:152524553:1 77075669 ID56613 U +
TGGTTCTGGATTAACATTTTCGGTGTGTC
>7 dna:chromosome chromosome:NCBIM37:7:1:152524553:1 77075675 ID51105 U +
TGGATTAACATTTTCGGTGTGTCCTGGT
>7 dna:chromosome chromosome:NCBIM37:7:1:152524553:1 77075675 ID51106 U +
TGGATTAACATTTTCGGTGTGTCCTGGTA
>7 dna:chromosome chromosome:NCBIM37:7:1:152524553:1 77075680 ID8849 U +
TAACATTTTCGGTGTGTCCTGGTAATAAC
>7 dna:chromosome chromosome:NCBIM37:7:1:152524553:1 77075685 ID68924 U +
TTTTCGGTGTGTCCTGGTAATAACTGGT
>7 dna:chromosome chromosome:NCBIM37:7:1:152524553:1 77075699 ID55135 U +
TGGTAATAACTGGTAAAGTTGGGATGTC
>7 dna:chromosome chromosome:NCBIM37:7:1:152524553:1 77075702 ID10753 U +
TAATAACTGGTAAAGTTGGGATGTC
>7 dna:chromosome chromosome:NCBIM37:7:1:152524553:1 77075702 ID10754 U +
TAATAACTGGTAAAGTTGGGATGTCAGC
>7 dna:chromosome chromosome:NCBIM37:7:1:152524553:1 77075705 ID9278 U +
TAACTGGTAAAGTTGGGATGTCAGC
>7 dna:chromosome chromosome:NCBIM37:7:1:152524553:1 77075709 ID55059 U +
TGGTAAAGTTGGGATGTCAGCTGTTCCTA
>7 dna:chromosome chromosome:NCBIM37:7:1:152524553:1 77075768 ID64510 U +
TTCAAAACAAGGAGAAATGACGTACC
>7 dna:chromosome chromosome:NCBIM37:7:1:152524553:1 77075801 ID54312 U +
TGGGGACTCTTGTAATAGGATACACTG
>7 dna:chromosome chromosome:NCBIM37:7:1:152524553:1 77075801 ID54313 U +
TGGGGACTCTTGTAATAGGATACACTGG
>7 dna:chromosome chromosome:NCBIM37:7:1:152524553:1 77075801 ID54314 U +
TGGGGACTCTTGTAATAGGATACACTGGA
>7 dna:chromosome chromosome:NCBIM37:7:1:152524553:1 77075813 ID10947 U +
TAATAGGATACACTGGAAACTTAAGAAGTG
>7 dna:chromosome chromosome:NCBIM37:7:1:152524553:1 77075892 ID10938 U +
TAATAGCCTCATCCTTCTATGGGTTGTTTC
>7 dna:chromosome chromosome:NCBIM37:7:1:152524553:1 77075900 ID26308 U +
TCATCCTTCTATGGGTTGTTTCCTATCGCCA
>7 dna:chromosome chromosome:NCBIM37:7:1:152524553:1 77075955 ID6821 U +
TAAAAGAGGAACCTCTGAACAGGTATTCGGA
>7 dna:chromosome chromosome:NCBIM37:7:1:152524553:1 77076033 ID30096 U +
TCCTGGATGATATCCTGAGGGGCCTTAAGAG
>7 dna:chromosome chromosome:NCBIM37:7:1:152524553:1 77076137 ID63582 U +
TTAAAGGGTAGAATATCCTGTGGTGAAGAA
>7 dna:chromosome chromosome:NCBIM37:7:1:152524553:1 77076138 ID7848 U +
TAAAGGGTAGAATATCCTGTGGTGA
>7 dna:chromosome chromosome:NCBIM37:7:1:152524553:1 77076238 ID9323 U +
TAACTTAAAAAGGGAAGACCTGGGA
>7 dna:chromosome chromosome:NCBIM37:7:1:152524553:1 77076336 ID38432 U +
TGAGACAAGGACAGTGAACACAGAGCAGTC
>7 dna:chromosome chromosome:NCBIM37:7:1:152524553:1 77076432 ID35408 U +
TGAAGCTTTCAGAGCCTGCATTTCCAGC
>7 dna:chromosome chromosome:NCBIM37:7:1:152524553:1 77076432 ID35410 U +
TGAAGCTTTCAGAGCCTGCATTTCCAGCTT
>7 dna:chromosome chromosome:NCBIM37:7:1:152524553:1 77076433 ID3996 U +
GAAGCTTTCAGAGCCTGCATTTCCAGCTT
>7 dna:chromosome chromosome:NCBIM37:7:1:152524553:1 77076443 ID4462 U +
GAGCCTGCATTTCCAGCTTATTCGAGGAC
>7 dna:chromosome chromosome:NCBIM37:7:1:152524553:1 77076493 ID38308 U +
TGAGAATAGCAAGAATACAGGTGTTATCCTC
>7 dna:chromosome chromosome:NCBIM37:7:1:152524553:1 77076499 ID17864 U +
TAGCAAGAATACAGGTGTTATCCTCTGC
>7 dna:chromosome chromosome:NCBIM37:7:1:152524553:1 77076499 ID17865 U +
TAGCAAGAATACAGGTGTTATCCTCTGCA
>7 dna:chromosome chromosome:NCBIM37:7:1:152524553:1 77076578 ID26116 U +
TCATAATGAGAACATTTTCACAGTGAAAG
>7 dna:chromosome chromosome:NCBIM37:7:1:152524553:1 77076617 ID41796 U +
TGATGCTGGCAAGGGAGAATCGAATATGG
>7 dna:chromosome chromosome:NCBIM37:7:1:152524553:1 77076648 ID9506 U +
TAAGAAGAGAGATAATATTGATAGAGTGG
>7 dna:chromosome chromosome:NCBIM37:7:1:152524553:1 77076660 ID11045 U +
TAATATTGATAGAGTGGGTATTGAGCT
>7 dna:chromosome chromosome:NCBIM37:7:1:152524553:1 77076689 ID43778 U +
TGCACTGCTTATGCACTACGTGATCAAGAAGT
>7 dna:chromosome chromosome:NCBIM37:7:1:152524553:1 77076694 ID48250 U +
TGCTTATGCACTACGTGATCAAGAAGTTC
>7 dna:chromosome chromosome:NCBIM37:7:1:152524553:1 77076697 ID64389 U +
TTATGCACTACGTGATCAAGAAGTTCCGA
>7 dna:chromosome chromosome:NCBIM37:7:1:152524553:1 77076700 ID43735 U +
TGCACTACGTGATCAAGAAGTTCCGAGCAGA
>7 dna:chromosome chromosome:NCBIM37:7:1:152524553:1 77076738 ID19019 U +
TAGGAAGTAAGTGGGGCACGGAATCTGTC
>7 dna:chromosome chromosome:NCBIM37:7:1:152524553:1 77076780 ID68871 U +
TTTTACCAACACTAAGGTTTAAACCCAGT
>7 dna:chromosome chromosome:NCBIM37:7:1:152524553:1 77076863 ID63641 U +
TTAAATGTCTTTCTGCCTACAAGTAAGTAT
>7 dna:chromosome chromosome:NCBIM37:7:1:152524553:1 77076897 ID25178 U +
TCACCATACGCCCATAGGTAGTCTTCCCCA
>7 dna:chromosome chromosome:NCBIM37:7:1:152524553:1 77076933 ID13573 U +
TACCAAAATTATTGCATACGACATATTTCC
>7 dna:chromosome chromosome:NCBIM37:7:1:152524553:1 77076976 ID44469 U +
TGCATGCAATATAGCCTATGTTGAATTGG
>7 dna:chromosome chromosome:NCBIM37:7:1:152524553:1 77076987 ID18400 U +
TAGCCTATGTTGAATTGGCATTTTGTGA
>7 dna:chromosome chromosome:NCBIM37:7:1:152524553:1 77076987 ID18401 U +
TAGCCTATGTTGAATTGGCATTTTGTGAGT
>7 dna:chromosome chromosome:NCBIM37:7:1:152524553:1 77077010 ID59255 U +
TGTGAGTATTCCCGCCAAAGCAATGCATT
>7 dna:chromosome chromosome:NCBIM37:7:1:152524553:1 77077054 ID43679 U +
TGCACATTTTATAAAAAATCAGTAGTCTGTT
>7 dna:chromosome chromosome:NCBIM37:7:1:152524553:1 77077063 ID21430 U +
TATAAAAAATCAGTAGTCTGTTGTAATGGT
>7 dna:chromosome chromosome:NCBIM37:7:1:152524553:1 77077065 ID6345 U +
TAAAAAATCAGTAGTCTGTTGTAATGGTT
>7 dna:chromosome chromosome:NCBIM37:7:1:152524553:1 77077084 ID57472 U +
TGTAATGGTTAACCTGTCACAGTAGAGA
>7 dna:chromosome chromosome:NCBIM37:7:1:152524553:1 77077123 ID11785 U +
TAATTTTATTCAGAAACAAGGGATAGTGGT
>7 dna:chromosome chromosome:NCBIM37:7:1:152524553:1 77077174 ID290 U +
AAGGAAGAAACCTTCCAGAAACTACCTGTT
>7 dna:chromosome chromosome:NCBIM37:7:1:152524553:1 77077196 ID14452 U +
TACCTGTTCTGAACAGCAGAGGCAAGC
>7 dna:chromosome chromosome:NCBIM37:7:1:152524553:1 77077237 ID40488 U +
TGAGTTATGAGTCATAGGTGGCTGC
>7 dna:chromosome chromosome:NCBIM37:7:1:152524553:1 77077237 ID40489 U +
TGAGTTATGAGTCATAGGTGGCTGCAAGA
>7 dna:chromosome chromosome:NCBIM37:7:1:152524553:1 77077244 ID40179 U +
TGAGTCATAGGTGGCTGCAAGACACAAAT
>7 dna:chromosome chromosome:NCBIM37:7:1:152524553:1 77077266 ID1851 U +
CACAAATGAGCATGTTTTACTAGGTTTACA
>7 dna:chromosome chromosome:NCBIM37:7:1:152524553:1 77077286 ID20468 U +
TAGGTTTACAGAAATCTTGGTTCCA
>7 dna:chromosome chromosome:NCBIM37:7:1:152524553:1 77077286 ID20469 U +
TAGGTTTACAGAAATCTTGGTTCCAG
>7 dna:chromosome chromosome:NCBIM37:7:1:152524553:1 77077286 ID20470 U +
TAGGTTTACAGAAATCTTGGTTCCAGT
>7 dna:chromosome chromosome:NCBIM37:7:1:152524553:1 77077286 ID20471 U +
TAGGTTTACAGAAATCTTGGTTCCAGTC
>7 dna:chromosome chromosome:NCBIM37:7:1:152524553:1 77077286 ID20472 U +
TAGGTTTACAGAAATCTTGGTTCCAGTCC
>7 dna:chromosome chromosome:NCBIM37:7:1:152524553:1 77077406 ID18665 U +
TAGCTCCTTTTTGGTTATGAGAAGAG
>7 dna:chromosome chromosome:NCBIM37:7:1:152524553:1 77077445 ID16709 U +
TAGAATGGGTTGGGAAAAGTCACACATGA
>7 dna:chromosome chromosome:NCBIM37:7:1:152524553:1 77077455 ID52719 U +
TGGGAAAAGTCACACATGAACGATTGC
>7 dna:chromosome chromosome:NCBIM37:7:1:152524553:1 77077455 ID52720 U +
TGGGAAAAGTCACACATGAACGATTGCATCC
>7 dna:chromosome chromosome:NCBIM37:7:1:152524553:1 77077479 ID44378 U +
TGCATCCATAGAAGTTGCCTTGGGTATAA
>7 dna:chromosome chromosome:NCBIM37:7:1:152524553:1 77077483 ID27817 U +
TCCATAGAAGTTGCCTTGGGTATAACGGT
>7 dna:chromosome chromosome:NCBIM37:7:1:152524553:1 77077487 ID16579 U +
TAGAAGTTGCCTTGGGTATAACGGTTGG
>7 dna:chromosome chromosome:NCBIM37:7:1:152524553:1 77077487 ID16580 U +
TAGAAGTTGCCTTGGGTATAACGGTTGGG
>7 dna:chromosome chromosome:NCBIM37:7:1:152524553:1 77077530 ID16051 U +
TAGAAACTGCCTGTGAGGTCTAACAAAGGT
>7 dna:chromosome chromosome:NCBIM37:7:1:152524553:1 77077543 ID39944 U +
TGAGGTCTAACAAAGGTTGAG
>7 dna:chromosome chromosome:NCBIM37:7:1:152524553:1 77077543 ID39945 U +
TGAGGTCTAACAAAGGTTGAGATGAA
>7 dna:chromosome chromosome:NCBIM37:7:1:152524553:1 77077550 ID8369 U +
TAACAAAGGTTGAGATGAAGATGCATATGT
>7 dna:chromosome chromosome:NCBIM37:7:1:152524553:1 77077560 ID38930 U +
TGAGATGAAGATGCATATGTTCTGT
>7 dna:chromosome chromosome:NCBIM37:7:1:152524553:1 77077560 ID38931 U +
TGAGATGAAGATGCATATGTTCTGTT
>7 dna:chromosome chromosome:NCBIM37:7:1:152524553:1 77077668 ID33339 U +
TGAAAAAACAGCTCTGCCACTGGGCTCC
>7 dna:chromosome chromosome:NCBIM37:7:1:152524553:1 77077688 ID54195 U +
TGGGCTCCAGCATTTGTCTTCTCCC
>7 dna:chromosome chromosome:NCBIM37:7:1:152524553:1 77077693 ID27619 U +
TCCAGCATTTGTCTTCTCCCTGAACTCAGC
>7 dna:chromosome chromosome:NCBIM37:7:1:152524553:1 77077801 ID16469 U +
TAGAAGCTGTAAGAAGCTCAGACAGTGC
>7 dna:chromosome chromosome:NCBIM37:7:1:152524553:1 77077860 ID67541 U +
TTGGTGCGGAGAACTAAAAGAGACTTA
>7 dna:chromosome chromosome:NCBIM37:7:1:152524553:1 77077860 ID67542 U +
TTGGTGCGGAGAACTAAAAGAGACTTAGCTG
>7 dna:chromosome chromosome:NCBIM37:7:1:152524553:1 77077861 ID56135 U +
TGGTGCGGAGAACTAAAAGAGACTTAGC
>7 dna:chromosome chromosome:NCBIM37:7:1:152524553:1 77077898 ID50753 U +
TGGATAAAGGTGAATTTGAGATGAGCT
>7 dna:chromosome chromosome:NCBIM37:7:1:152524553:1 77077978 ID41398 U +
TGATCTATGAAGGCCCAACAGAGTGCTGGA
>7 dna:chromosome chromosome:NCBIM37:7:1:152524553:1 77078038 ID52987 U +
TGGGAAGTACAGAAATTTCCCTGTAGAGAC
>7 dna:chromosome chromosome:NCBIM37:7:1:152524553:1 77078099 ID20791 U +
TAGTCACTTGAAGACACCCATATCCC
>7 dna:chromosome chromosome:NCBIM37:7:1:152524553:1 77078119 ID22441 U +
TATCCCTACTCAACTGAGAACATTAGCCACC
>7 dna:chromosome chromosome:NCBIM37:7:1:152524553:1 77078309 ID21634 U +
TATAAGAAAGAGTGTCTAGTTCAGAT
>7 dna:chromosome chromosome:NCBIM37:7:1:152524553:1 77078329 ID25719 U +
TCAGATGACATGCTCCCCTGCTC
>7 dna:chromosome chromosome:NCBIM37:7:1:152524553:1 77078467 ID15598 U +
TACTGTTCTTTAGTAGTTTCTTTTGCTGG
>7 dna:chromosome chromosome:NCBIM37:7:1:152524553:1 77078583 ID10045 U +
TAAGCCCGTGTGTCCCTCTTATTTCCTTTC
>7 dna:chromosome chromosome:NCBIM37:7:1:152524553:1 77078599 ID32930 U +
TCTTATTTCCTTTCTACTACGATTGTGGA
>7 dna:chromosome chromosome:NCBIM37:7:1:152524553:1 77078599 ID32931 U +
TCTTATTTCCTTTCTACTACGATTGTGGAA
>7 dna:chromosome chromosome:NCBIM37:7:1:152524553:1 77078685 ID57370 U +
TGTAAGGTTGTGCGAATGCTTTTTCACTT
>7 dna:chromosome chromosome:NCBIM37:7:1:152524553:1 77078865 ID12588 U +
TACACACAGCCAAATAAAGCCTAACTTGAC
>7 dna:chromosome chromosome:NCBIM37:7:1:152524553:1 77079022 ID67962 U +
TTGTGTTGTGGCTGCTAAATCTCTTTTATCT
>7 dna:chromosome chromosome:NCBIM37:7:1:152524553:1 77079141 ID41232 U +
TGATCAATATGATTGATATTTTGCACGCCTT
>7 dna:chromosome chromosome:NCBIM37:7:1:152524553:1 77079150 ID42282 U +
TGATTGATATTTTGCACGCCTTTATAAGC
>7 dna:chromosome chromosome:NCBIM37:7:1:152524553:1 77079265 ID31314 U +
TCTAATGCATAATATGCGAGTTACCCTAGC
>7 dna:chromosome chromosome:NCBIM37:7:1:152524553:1 77079371 ID22508 U +
TATCTAGATCTAATACAATGTGGAATGTGT
>7 dna:chromosome chromosome:NCBIM37:7:1:152524553:1 77079391 ID49928 U +
TGGAATGTGTTAGAAACGTATAGACAAGCTA
>7 dna:chromosome chromosome:NCBIM37:7:1:152524553:1 77079401 ID16038 U +
TAGAAACGTATAGACAAGCTAACTCTACAGT
>7 dna:chromosome chromosome:NCBIM37:7:1:152524553:1 77079426 ID13181 U +
TACAGTTTTTTGGTAAAAATAAAAGCCT
>7 dna:chromosome chromosome:NCBIM37:7:1:152524553:1 77079436 ID55021 U +
TGGTAAAAATAAAAGCCTATGGATCTAAAC
>7 dna:chromosome chromosome:NCBIM37:7:1:152524553:1 77079445 ID6901 U +
TAAAAGCCTATGGATCTAAACAAGAC
>7 dna:chromosome chromosome:NCBIM37:7:1:152524553:1 77079445 ID6902 U +
TAAAAGCCTATGGATCTAAACAAGACA
>7 dna:chromosome chromosome:NCBIM37:7:1:152524553:1 77079445 ID6903 U +
TAAAAGCCTATGGATCTAAACAAGACATCA
>7 dna:chromosome chromosome:NCBIM37:7:1:152524553:1 77079527 ID41711 U +
TGATGCAGTAGGGATGACAAATTT
>7 dna:chromosome chromosome:NCBIM37:7:1:152524553:1 77079635 ID21077 U +
TAGTGCTACAAAACTTTGCCAATATATGGGT
>7 dna:chromosome chromosome:NCBIM37:7:1:152524553:1 77079651 ID45025 U +
TGCCAATATATGGGTCACTTATGTAGTTA
>7 dna:chromosome chromosome:NCBIM37:7:1:152524553:1 77079657 ID22049 U +
TATATGGGTCACTTATGTAGTTAGAAAGAA
>7 dna:chromosome chromosome:NCBIM37:7:1:152524553:1 77079956 ID14941 U +
TACTACATAAGTATGAGGAGCTAAGTTC
>7 dna:chromosome chromosome:NCBIM37:7:1:152524553:1 77080205 ID19634 U +
TAGGCAAGTACAAGTATACACACAGGTATGC
>7 dna:chromosome chromosome:NCBIM37:7:1:152524553:1 77080443 ID68756 U +
TTTGTAACATTGGATAACATTTAAAAACAAA
>7 dna:chromosome chromosome:NCBIM37:7:1:152524553:1 77080476 ID91 U +
AACAAAAAACAAAAACCTTGGACATTTTTCTT
>7 dna:chromosome chromosome:NCBIM37:7:1:152524553:1 77080534 ID64520 U +
TTCAAACAAAAGAGACCTATAAGAATACAA
>7 dna:chromosome chromosome:NCBIM37:7:1:152524553:1 77080883 ID32070 U +
TCTGAAACACAATAGTCAGATGCACACTC
>7 dna:chromosome chromosome:NCBIM37:7:1:152524553:1 77080883 ID32071 U +
TCTGAAACACAATAGTCAGATGCACACTCT
>7 dna:chromosome chromosome:NCBIM37:7:1:152524553:1 77080883 ID32072 U +
TCTGAAACACAATAGTCAGATGCACACTCTT
>7 dna:chromosome chromosome:NCBIM37:7:1:152524553:1 77080977 ID7365 U +
TAAACATAAAGGTTCTACTCATCCTGA
>7 dna:chromosome chromosome:NCBIM37:7:1:152524553:1 77081528 ID30831 U +
TCGGCTGGTGTATGCTGTCTGGTGGTCC
>7 dna:chromosome chromosome:NCBIM37:7:1:152524553:1 77081545 ID32586 U +
TCTGGTGGTCCAGTGTTTGAGAGATTTCA
>7 dna:chromosome chromosome:NCBIM37:7:1:152524553:1 77081629 ID5264 M +
GCTTCTTTTAGCCTTCCCTAATTCAAC
>7 dna:chromosome chromosome:NCBIM37:7:1:152524553:1 77082363 ID31259 M +
TCTAAGATCAACAATTGATAAATGGGACCT
