# Supplementary material for: proTRAC - a software for probabilistic piRNA cluster detection, visualization and analysis
Source: BMC Bioinformatics. 2012 Jan 10;13:5. doi: 10.1186/1471-2105-13-5 (PMC3293768; doi:10.1186/1471-2105-13-5)
Supplement: Additional file 5 — proTRAC results folder containing a picture and a FASTA file for each detected mouse cluster. After decompression, the folder can be opened as former session in proTRAC. Alternatively, each file can be opened separately with any standard text-editor or graphic-viewer respectively. [file 1471-2105-13-5-S5.ZIP › proTRAC_results_mouse/bidirectional_clusters/Cluster_119.fas]

>7 dna:chromosome chromosome:NCBIM37:7:1:152524553:1 80245174 ID48908 U -
TGGAAACTATTTTCTTAAACTGCGGGAGCC
>7 dna:chromosome chromosome:NCBIM37:7:1:152524553:1 80245820 ID53757 U -
TGGGATTAAAAGTGTGCACTGCCATTGTTT
>7 dna:chromosome chromosome:NCBIM37:7:1:152524553:1 80245821 ID53756 U -
TGGGATTAAAAGTGTGCACTGCCATTGTT
>7 dna:chromosome chromosome:NCBIM37:7:1:152524553:1 80246347 ID55836 U -
TGGTGAAAATCTTCAAGCCTCCATGAGTTGC
>7 dna:chromosome chromosome:NCBIM37:7:1:152524553:1 80246611 ID8793 U -
TAACATGATGGGCCATGTCTGTTTTGGAGT
>7 dna:chromosome chromosome:NCBIM37:7:1:152524553:1 80246727 ID46784 U -
TGCGCTTTTTGTGGAACCTAGATATATAT
>7 dna:chromosome chromosome:NCBIM37:7:1:152524553:1 80246831 ID66205 U -
TTCTTTAAGGTTTTCTGAAGATAATGTGG
>7 dna:chromosome chromosome:NCBIM37:7:1:152524553:1 80246885 ID19429 U -
TAGGATCAAAGGTTTGTGCCACCACCGCCA
>7 dna:chromosome chromosome:NCBIM37:7:1:152524553:1 80246886 ID19428 U -
TAGGATCAAAGGTTTGTGCCACCACCGCC
>7 dna:chromosome chromosome:NCBIM37:7:1:152524553:1 80246887 ID5114 U -
GCTAGGATCAAAGGTTTGTGCCACCACCGC
>7 dna:chromosome chromosome:NCBIM37:7:1:152524553:1 80246887 ID19427 U -
TAGGATCAAAGGTTTGTGCCACCACCGC
>7 dna:chromosome chromosome:NCBIM37:7:1:152524553:1 80246888 ID5113 U -
GCTAGGATCAAAGGTTTGTGCCACCACCG
>7 dna:chromosome chromosome:NCBIM37:7:1:152524553:1 80246888 ID19426 U -
TAGGATCAAAGGTTTGTGCCACCACCG
>7 dna:chromosome chromosome:NCBIM37:7:1:152524553:1 80247190 ID60241 U -
TGTGTGTTAAAAATTACAGTGAAGGGGACA
>7 dna:chromosome chromosome:NCBIM37:7:1:152524553:1 80247235 ID44430 U -
TGCATGAACGAAACCAATAATCCTTGTAG
>7 dna:chromosome chromosome:NCBIM37:7:1:152524553:1 80247235 ID66802 U -
TTGCATGAACGAAACCAATAATCCTTGTAG
>7 dna:chromosome chromosome:NCBIM37:7:1:152524553:1 80247253 ID17193 U -
TAGAGCAGAGATGGTACTTGCATGAACGA
>7 dna:chromosome chromosome:NCBIM37:7:1:152524553:1 80247301 ID5615 U -
GGCCACACAGATTCATTGCAGCATCCTTC
>7 dna:chromosome chromosome:NCBIM37:7:1:152524553:1 80247412 ID35488 U -
TGAAGGTATCGGTAGACTTCCATGTCTGGAT
>7 dna:chromosome chromosome:NCBIM37:7:1:152524553:1 80247771 ID37997 U -
TGAGAAAAGCTCCAGCCATGAGGGCTACC
>7 dna:chromosome chromosome:NCBIM37:7:1:152524553:1 80247911 ID16350 U -
TAGAACTACGCAGAGTATTCCAAAGGGTCCC
>7 dna:chromosome chromosome:NCBIM37:7:1:152524553:1 80247913 ID64074 U -
TTAGAACTACGCAGAGTATTCCAAAGGGTC
>7 dna:chromosome chromosome:NCBIM37:7:1:152524553:1 80247938 ID65774 U -
TTCTAAGGCCTACTTATCACAATCTTTAGA
>7 dna:chromosome chromosome:NCBIM37:7:1:152524553:1 80247939 ID65773 U -
TTCTAAGGCCTACTTATCACAATCTTTAG
>7 dna:chromosome chromosome:NCBIM37:7:1:152524553:1 80248002 ID19006 U -
TAGGAAGGAACACATTGACCAGGCCTGAGG
>7 dna:chromosome chromosome:NCBIM37:7:1:152524553:1 80248014 ID19005 U -
TAGGAAGGAACACATTGA
>7 dna:chromosome chromosome:NCBIM37:7:1:152524553:1 80248105 ID17095 U -
TAGAGAAACAAAAAGAATTGCAAGACTGCA
>7 dna:chromosome chromosome:NCBIM37:7:1:152524553:1 80248222 ID228 U -
AAGAAATAGGTCCTAGTTTGGCATATCCAGC
>7 dna:chromosome chromosome:NCBIM37:7:1:152524553:1 80248499 ID51284 U -
TGGCAAACCTTTATAGATCTGGTGCAATGT
>7 dna:chromosome chromosome:NCBIM37:7:1:152524553:1 80248503 ID51283 U -
TGGCAAACCTTTATAGATCTGGTGCA
>7 dna:chromosome chromosome:NCBIM37:7:1:152524553:1 80248532 ID4740 U -
GCAACCAAGGACAGGAAGGCCATCGGTGG
>7 dna:chromosome chromosome:NCBIM37:7:1:152524553:1 80248642 ID67325 U -
TTGGCTACACCTTGACTTGTCTTGACAAC
>7 dna:chromosome chromosome:NCBIM37:7:1:152524553:1 80248675 ID17652 U -
TAGATGTCACTACCAAGAGGAAAGCTACTT
>7 dna:chromosome chromosome:NCBIM37:7:1:152524553:1 80249007 ID5464 U -
GGAGTATAGAATGGAAGAGCCCCAGGA
>7 dna:chromosome chromosome:NCBIM37:7:1:152524553:1 80249051 ID2241 U -
CAGAGGTGAAGGTTGCTGATACTGCCCATAG
>7 dna:chromosome chromosome:NCBIM37:7:1:152524553:1 80249062 ID9519 U -
TAAGAAGGCAGAGGTGAAGGTTGCTGAT
>7 dna:chromosome chromosome:NCBIM37:7:1:152524553:1 80249153 ID53109 U -
TGGGAATGTGGTGCTGTTGAAGGGTTTT
>7 dna:chromosome chromosome:NCBIM37:7:1:152524553:1 80249233 ID4971 U -
GCCCAGAGAAGAAGCTAGGGTGCCATGG
>7 dna:chromosome chromosome:NCBIM37:7:1:152524553:1 80249254 ID36459 U -
TGACAATGGTGCCAGCTTTGGGCCCAGA
>7 dna:chromosome chromosome:NCBIM37:7:1:152524553:1 80249255 ID44452 U -
TGCATGACAATGGTGCCAGCTTTGGGCCCAG
>7 dna:chromosome chromosome:NCBIM37:7:1:152524553:1 80249257 ID59611 U -
TGTGCATGACAATGGTGCCAGCTTTGGGCCC
>7 dna:chromosome chromosome:NCBIM37:7:1:152524553:1 80249258 ID36458 U -
TGACAATGGTGCCAGCTTTGGGCC
>7 dna:chromosome chromosome:NCBIM37:7:1:152524553:1 80249258 ID59610 U -
TGTGCATGACAATGGTGCCAGCTTTGGGCC
>7 dna:chromosome chromosome:NCBIM37:7:1:152524553:1 80249259 ID59609 U -
TGTGCATGACAATGGTGCCAGCTTTGGGC
>7 dna:chromosome chromosome:NCBIM37:7:1:152524553:1 80249337 ID8992 U -
TAACCTTGGAGAGATATCTTTGTGATGGTC
>7 dna:chromosome chromosome:NCBIM37:7:1:152524553:1 80249338 ID8991 U -
TAACCTTGGAGAGATATCTTTGTGATGGT
>7 dna:chromosome chromosome:NCBIM37:7:1:152524553:1 80249358 ID1472 U -
ATGAAAACAGAAATGGACTCACTAACCTTGG
>7 dna:chromosome chromosome:NCBIM37:7:1:152524553:1 80249371 ID21432 U -
TATAAAAAGAGGCATGAAAACAGAAATGGAC
>7 dna:chromosome chromosome:NCBIM37:7:1:152524553:1 80249389 ID64363 U -
TTATCTAGGTGCTGGAAATATAAAAAGAGGC
>7 dna:chromosome chromosome:NCBIM37:7:1:152524553:1 80249401 ID59776 U -
TGTGCTTGGCCTTATCTAGGTGCTGGAAAT
>7 dna:chromosome chromosome:NCBIM37:7:1:152524553:1 80249403 ID59775 U -
TGTGCTTGGCCTTATCTAGGTGCTGGAA
>7 dna:chromosome chromosome:NCBIM37:7:1:152524553:1 80249412 ID34656 U -
TGAACACCTATGTGCTTGGCCTTATCTAG
>7 dna:chromosome chromosome:NCBIM37:7:1:152524553:1 80249413 ID34655 U -
TGAACACCTATGTGCTTGGCCTTATCTA
>7 dna:chromosome chromosome:NCBIM37:7:1:152524553:1 80249413 ID66310 U -
TTGAACACCTATGTGCTTGGCCTTATCTA
>7 dna:chromosome chromosome:NCBIM37:7:1:152524553:1 80249415 ID34654 U -
TGAACACCTATGTGCTTGGCCTTATC
>7 dna:chromosome chromosome:NCBIM37:7:1:152524553:1 80249424 ID1629 U -
ATTCGTTCACAGTTGAACACCTATGTGCTT
>7 dna:chromosome chromosome:NCBIM37:7:1:152524553:1 80249468 ID1489 M +
ATGAATGAATGAATGAATG
>7 dna:chromosome chromosome:NCBIM37:7:1:152524553:1 80249678 ID28634 U -
TCCCCTGAATGTTTACTGCTAAGAAATATG
>7 dna:chromosome chromosome:NCBIM37:7:1:152524553:1 80249720 ID46791 U -
TGCGGATGTCTCAGATACTGAATATGCCAC
>7 dna:chromosome chromosome:NCBIM37:7:1:152524553:1 80249775 ID21790 U -
TATACAGGCATCTCTTTCTCTACTGTTGCCC
>7 dna:chromosome chromosome:NCBIM37:7:1:152524553:1 80249957 ID9899 U -
TAAGATGGCTTCAACAATTTCCCTGGAT
>7 dna:chromosome chromosome:NCBIM37:7:1:152524553:1 80249957 ID31261 U -
TCTAAGATGGCTTCAACAATTTCCCTGGAT
>7 dna:chromosome chromosome:NCBIM37:7:1:152524553:1 80250260 ID15696 U +
TACTTCAGAGATGTATCTTCAGAGATGT
>7 dna:chromosome chromosome:NCBIM37:7:1:152524553:1 80250260 ID15697 U +
TACTTCAGAGATGTATCTTCAGAGATGTA
>7 dna:chromosome chromosome:NCBIM37:7:1:152524553:1 80250263 ID64914 U +
TTCAGAGATGTATCTTCAGAGATGTAAACA
>7 dna:chromosome chromosome:NCBIM37:7:1:152524553:1 80250278 ID25643 U +
TCAGAGATGTAAACAACCTAACAGGGTTCA
>7 dna:chromosome chromosome:NCBIM37:7:1:152524553:1 80250411 ID5421 U +
GGACTCAAAAGGACCAAAAGGCCAGAATG
>7 dna:chromosome chromosome:NCBIM37:7:1:152524553:1 80250438 ID42662 U +
TGCAAACTATGACTAGTCACCCTGTGACTGT
>7 dna:chromosome chromosome:NCBIM37:7:1:152524553:1 80250438 ID42663 U +
TGCAAACTATGACTAGTCACCCTGTGACTGTG
>7 dna:chromosome chromosome:NCBIM37:7:1:152524553:1 80250447 ID37568 U +
TGACTAGTCACCCTGTGACTGTGATGCTG
>7 dna:chromosome chromosome:NCBIM37:7:1:152524553:1 80250502 ID31701 U +
TCTCAGCCTCTTTCCCCAGTTGAGCCAACA
>7 dna:chromosome chromosome:NCBIM37:7:1:152524553:1 80250526 ID2601 U +
CCAACAAGTTCTTTCAGAGTTGGCCTCTGT
>7 dna:chromosome chromosome:NCBIM37:7:1:152524553:1 80250568 ID6070 U +
GTCTTGCAAAAGCTGTTCTTTGGGA
>7 dna:chromosome chromosome:NCBIM37:7:1:152524553:1 80250677 ID65090 U +
TTCATTCAACAAATACTTGTTGAGCACCTA
>7 dna:chromosome chromosome:NCBIM37:7:1:152524553:1 80250680 ID1618 U +
ATTCAACAAATACTTGTTGAGCACCTA
>7 dna:chromosome chromosome:NCBIM37:7:1:152524553:1 80250681 ID64594 U +
TTCAACAAATACTTGTTGAGCACCTATTA
>7 dna:chromosome chromosome:NCBIM37:7:1:152524553:1 80250681 ID64595 U +
TTCAACAAATACTTGTTGAGCACCTATTATA
>7 dna:chromosome chromosome:NCBIM37:7:1:152524553:1 80250710 ID16195 U +
TAGAAATATAGCAGGCAAAATGAGTAGTAGT
>7 dna:chromosome chromosome:NCBIM37:7:1:152524553:1 80250730 ID40118 U +
TGAGTAGTAGTTCTTGCCTGATGGAGA
>7 dna:chromosome chromosome:NCBIM37:7:1:152524553:1 80250730 ID40119 U +
TGAGTAGTAGTTCTTGCCTGATGGAGAA
>7 dna:chromosome chromosome:NCBIM37:7:1:152524553:1 80250730 ID40120 U +
TGAGTAGTAGTTCTTGCCTGATGGAGAAT
>7 dna:chromosome chromosome:NCBIM37:7:1:152524553:1 80250744 ID46344 U +
TGCCTGATGGAGAATTAATAACAATACTGG
>7 dna:chromosome chromosome:NCBIM37:7:1:152524553:1 80250744 ID46345 U +
TGCCTGATGGAGAATTAATAACAATACTGGA
>7 dna:chromosome chromosome:NCBIM37:7:1:152524553:1 80250747 ID3560 U +
CTGATGGAGAATTAATAACAATACTGGATGG
>7 dna:chromosome chromosome:NCBIM37:7:1:152524553:1 80250748 ID41825 U +
TGATGGAGAATTAATAACAATACTGGATGG
>7 dna:chromosome chromosome:NCBIM37:7:1:152524553:1 80250748 ID41826 U +
TGATGGAGAATTAATAACAATACTGGATGGA
>7 dna:chromosome chromosome:NCBIM37:7:1:152524553:1 80250751 ID50435 U +
TGGAGAATTAATAACAATACTGGATG
>7 dna:chromosome chromosome:NCBIM37:7:1:152524553:1 80250751 ID50436 U +
TGGAGAATTAATAACAATACTGGATGGA
>7 dna:chromosome chromosome:NCBIM37:7:1:152524553:1 80250751 ID50437 U +
TGGAGAATTAATAACAATACTGGATGGAT
>7 dna:chromosome chromosome:NCBIM37:7:1:152524553:1 80250751 ID50438 U +
TGGAGAATTAATAACAATACTGGATGGATA
>7 dna:chromosome chromosome:NCBIM37:7:1:152524553:1 80250758 ID63731 U +
TTAATAACAATACTGGATGGATATTTTA
>7 dna:chromosome chromosome:NCBIM37:7:1:152524553:1 80250758 ID63732 U +
TTAATAACAATACTGGATGGATATTTTAA
>7 dna:chromosome chromosome:NCBIM37:7:1:152524553:1 80250759 ID10718 U +
TAATAACAATACTGGATGGATATTTTAAA
>7 dna:chromosome chromosome:NCBIM37:7:1:152524553:1 80250762 ID8444 U +
TAACAATACTGGATGGATATTTTAAAG
>7 dna:chromosome chromosome:NCBIM37:7:1:152524553:1 80250762 ID8445 U +
TAACAATACTGGATGGATATTTTAAAGG
>7 dna:chromosome chromosome:NCBIM37:7:1:152524553:1 80250762 ID8446 U +
TAACAATACTGGATGGATATTTTAAAGGA
>7 dna:chromosome chromosome:NCBIM37:7:1:152524553:1 80250768 ID15503 U +
TACTGGATGGATATTTTAAAGGAAAAACAA
>7 dna:chromosome chromosome:NCBIM37:7:1:152524553:1 80250768 ID15504 U +
TACTGGATGGATATTTTAAAGGAAAAACAAG
>7 dna:chromosome chromosome:NCBIM37:7:1:152524553:1 80250775 ID50866 U +
TGGATATTTTAAAGGAAAAACAAGAGGGTTC
>7 dna:chromosome chromosome:NCBIM37:7:1:152524553:1 80250781 ID68832 U +
TTTTAAAGGAAAAACAAGAGGGTTCTAGGC
>7 dna:chromosome chromosome:NCBIM37:7:1:152524553:1 80250806 ID19658 U +
TAGGCAGAAGGAGGCTCATTAGCCATGC
>7 dna:chromosome chromosome:NCBIM37:7:1:152524553:1 80250852 ID18180 U +
TAGCATCCCAAATGCCAACAGCAAGGCAA
>7 dna:chromosome chromosome:NCBIM37:7:1:152524553:1 80250871 ID989 U +
AGCAAGGCAAGGTATATACAGAAATGGGC
>7 dna:chromosome chromosome:NCBIM37:7:1:152524553:1 80250885 ID21785 U +
TATACAGAAATGGGCCAAATTGCTCATGGT
>7 dna:chromosome chromosome:NCBIM37:7:1:152524553:1 80250885 ID21786 U +
TATACAGAAATGGGCCAAATTGCTCATGGTC
>7 dna:chromosome chromosome:NCBIM37:7:1:152524553:1 80250887 ID12849 U +
TACAGAAATGGGCCAAATTGCTCATGGTC
>7 dna:chromosome chromosome:NCBIM37:7:1:152524553:1 80250917 ID50644 U +
TGGAGGTCTTATCAAATGTTACATTTGG
>7 dna:chromosome chromosome:NCBIM37:7:1:152524553:1 80250917 ID50645 U +
TGGAGGTCTTATCAAATGTTACATTTGGA
>7 dna:chromosome chromosome:NCBIM37:7:1:152524553:1 80250928 ID24410 U +
TCAAATGTTACATTTGGAGCTCATATTTGA
>7 dna:chromosome chromosome:NCBIM37:7:1:152524553:1 80250928 ID24411 U +
TCAAATGTTACATTTGGAGCTCATATTTGAAT
>7 dna:chromosome chromosome:NCBIM37:7:1:152524553:1 80250951 ID23946 U +
TATTTGAATTTTCCTATCTCAATAGCTGC
>7 dna:chromosome chromosome:NCBIM37:7:1:152524553:1 80251077 ID45707 U +
TGCCATTAATGGGTAATACTGGGCCTCGA
>7 dna:chromosome chromosome:NCBIM37:7:1:152524553:1 80251126 ID17002 U +
TAGACTCCATCACTTAATAAGGAAATCTGTGC
>7 dna:chromosome chromosome:NCBIM37:7:1:152524553:1 80251131 ID27856 U +
TCCATCACTTAATAAGGAAATCTGTGCTCTT
>7 dna:chromosome chromosome:NCBIM37:7:1:152524553:1 80251140 ID10780 U +
TAATAAGGAAATCTGTGCTCTTGACTTCA
>7 dna:chromosome chromosome:NCBIM37:7:1:152524553:1 80251140 ID10781 U +
TAATAAGGAAATCTGTGCTCTTGACTTCAGC
>7 dna:chromosome chromosome:NCBIM37:7:1:152524553:1 80251172 ID26028 U +
TCAGTTATAGAGCAGGAAACATCAACATCC
>7 dna:chromosome chromosome:NCBIM37:7:1:152524553:1 80251200 ID2772 U +
CCCAAGCATGGAAGCCTACAAAGGTTAAATTG
>7 dna:chromosome chromosome:NCBIM37:7:1:152524553:1 80251201 ID2611 U +
CCAAGCATGGAAGCCTACAAAGGTTAAATTG
>7 dna:chromosome chromosome:NCBIM37:7:1:152524553:1 80251208 ID49504 U +
TGGAAGCCTACAAAGGTTAAATTGTG
>7 dna:chromosome chromosome:NCBIM37:7:1:152524553:1 80251208 ID49505 U +
TGGAAGCCTACAAAGGTTAAATTGTGGT
>7 dna:chromosome chromosome:NCBIM37:7:1:152524553:1 80251208 ID49506 U +
TGGAAGCCTACAAAGGTTAAATTGTGGTA
>7 dna:chromosome chromosome:NCBIM37:7:1:152524553:1 80251208 ID49507 U +
TGGAAGCCTACAAAGGTTAAATTGTGGTAT
>7 dna:chromosome chromosome:NCBIM37:7:1:152524553:1 80251208 ID49508 U +
TGGAAGCCTACAAAGGTTAAATTGTGGTATG
>7 dna:chromosome chromosome:NCBIM37:7:1:152524553:1 80251216 ID11966 U +
TACAAAGGTTAAATTGTGGTATGGCCAGT
>7 dna:chromosome chromosome:NCBIM37:7:1:152524553:1 80251216 ID11967 U +
TACAAAGGTTAAATTGTGGTATGGCCAGTG
>7 dna:chromosome chromosome:NCBIM37:7:1:152524553:1 80251244 ID36659 U +
TGACAGACAAACATAAGCAGATTGTGTATG
>7 dna:chromosome chromosome:NCBIM37:7:1:152524553:1 80251257 ID9993 U +
TAAGCAGATTGTGTATGTATGCAGAAGT
>7 dna:chromosome chromosome:NCBIM37:7:1:152524553:1 80251257 ID9994 U +
TAAGCAGATTGTGTATGTATGCAGAAGTGT
>7 dna:chromosome chromosome:NCBIM37:7:1:152524553:1 80251268 ID57892 U +
TGTATGTATGCAGAAGTGTGCAGCACTCTAC
>7 dna:chromosome chromosome:NCBIM37:7:1:152524553:1 80251272 ID57858 U +
TGTATGCAGAAGTGTGCAGCACTCTACC
>7 dna:chromosome chromosome:NCBIM37:7:1:152524553:1 80251345 ID66347 U +
TTGAAGAACAAAGACTTCAAGAGGACAGGTA
>7 dna:chromosome chromosome:NCBIM37:7:1:152524553:1 80251435 ID25792 U +
TCAGCATCAACCCCTGCTTCTCTCTAAAT
>7 dna:chromosome chromosome:NCBIM37:7:1:152524553:1 80251449 ID48359 U +
TGCTTCTCTCTAAATAAGATGGACC
>7 dna:chromosome chromosome:NCBIM37:7:1:152524553:1 80251455 ID31919 U +
TCTCTAAATAAGATGGACCCAACAATGTTT
>7 dna:chromosome chromosome:NCBIM37:7:1:152524553:1 80251459 ID8008 U +
TAAATAAGATGGACCCAACAATGTTTGCA
>7 dna:chromosome chromosome:NCBIM37:7:1:152524553:1 80251459 ID8009 U +
TAAATAAGATGGACCCAACAATGTTTGCAC
>7 dna:chromosome chromosome:NCBIM37:7:1:152524553:1 80251459 ID8010 U +
TAAATAAGATGGACCCAACAATGTTTGCACC
>7 dna:chromosome chromosome:NCBIM37:7:1:152524553:1 80251495 ID26468 U +
TCATTAGGCAGGTGAAATAGTCATAAG
>7 dna:chromosome chromosome:NCBIM37:7:1:152524553:1 80251501 ID5560 U +
GGCAGGTGAAATAGTCATAAGCTTCACTCGA
>7 dna:chromosome chromosome:NCBIM37:7:1:152524553:1 80251507 ID34355 U +
TGAAATAGTCATAAGCTTCACTCGAGTGTC
>7 dna:chromosome chromosome:NCBIM37:7:1:152524553:1 80251523 ID64844 U +
TTCACTCGAGTGTCTCCAAAACGTATTCCC
>7 dna:chromosome chromosome:NCBIM37:7:1:152524553:1 80251583 ID42983 U +
TGCAACTAAGTGCATTAAATACTAGATATGCC
>7 dna:chromosome chromosome:NCBIM37:7:1:152524553:1 80251632 ID10519 U +
TAAGTGAGTTGCTTAAAGCGAAGAGTG
>7 dna:chromosome chromosome:NCBIM37:7:1:152524553:1 80251632 ID10520 U +
TAAGTGAGTTGCTTAAAGCGAAGAGTGTC
>7 dna:chromosome chromosome:NCBIM37:7:1:152524553:1 80251632 ID10521 U +
TAAGTGAGTTGCTTAAAGCGAAGAGTGTCT
>7 dna:chromosome chromosome:NCBIM37:7:1:152524553:1 80251641 ID48136 U +
TGCTTAAAGCGAAGAGTGTCTCCAAGTC
>7 dna:chromosome chromosome:NCBIM37:7:1:152524553:1 80251670 ID6917 M +
TAAAAGGAAAAGGCAAGC
>7 dna:chromosome chromosome:NCBIM37:7:1:152524553:1 80251744 ID63992 U +
TTACCTGACAGGCACAAGTGACAGAACTCA
>7 dna:chromosome chromosome:NCBIM37:7:1:152524553:1 80251787 ID24509 U +
TCAACCTGGATGACAAGTGTCACGTATATC
>7 dna:chromosome chromosome:NCBIM37:7:1:152524553:1 80251789 ID185 U +
AACCTGGATGACAAGTGTCACGTATATC
>7 dna:chromosome chromosome:NCBIM37:7:1:152524553:1 80251790 ID629 U +
ACCTGGATGACAAGTGTCACGTATATCAGA
>7 dna:chromosome chromosome:NCBIM37:7:1:152524553:1 80251790 ID630 U +
ACCTGGATGACAAGTGTCACGTATATCAGAT
>7 dna:chromosome chromosome:NCBIM37:7:1:152524553:1 80251793 ID50942 U +
TGGATGACAAGTGTCACGTATATCAGATG
>7 dna:chromosome chromosome:NCBIM37:7:1:152524553:1 80251793 ID50943 U +
TGGATGACAAGTGTCACGTATATCAGATGT
>7 dna:chromosome chromosome:NCBIM37:7:1:152524553:1 80251797 ID36400 U +
TGACAAGTGTCACGTATATCAGATGTGTA
>7 dna:chromosome chromosome:NCBIM37:7:1:152524553:1 80251797 ID36401 U +
TGACAAGTGTCACGTATATCAGATGTGTAT
>7 dna:chromosome chromosome:NCBIM37:7:1:152524553:1 80251804 ID58161 U +
TGTCACGTATATCAGATGTGTATCAGGA
>7 dna:chromosome chromosome:NCBIM37:7:1:152524553:1 80251804 ID58162 U +
TGTCACGTATATCAGATGTGTATCAGGAC
>7 dna:chromosome chromosome:NCBIM37:7:1:152524553:1 80251850 ID17050 U +
TAGACTTCAGAAGGGTCACAGTCAATGCCT
>7 dna:chromosome chromosome:NCBIM37:7:1:152524553:1 80251850 ID17051 U +
TAGACTTCAGAAGGGTCACAGTCAATGCCTT
>7 dna:chromosome chromosome:NCBIM37:7:1:152524553:1 80251850 ID17052 U +
TAGACTTCAGAAGGGTCACAGTCAATGCCTTC
>7 dna:chromosome chromosome:NCBIM37:7:1:152524553:1 80251879 ID64641 U +
TTCAAGCCTGGTGGAGACGGATGAATAGG
>7 dna:chromosome chromosome:NCBIM37:7:1:152524553:1 80251975 ID58783 U +
TGTGAAAGGACACAGTATTTCTCATCCTGT
>7 dna:chromosome chromosome:NCBIM37:7:1:152524553:1 80251977 ID34099 U +
TGAAAGGACACAGTATTTCTCATCCTGTAT
>7 dna:chromosome chromosome:NCBIM37:7:1:152524553:1 80251984 ID429 U +
ACACAGTATTTCTCATCCTGTATTCTTTCC
>7 dna:chromosome chromosome:NCBIM37:7:1:152524553:1 80251984 ID430 U +
ACACAGTATTTCTCATCCTGTATTCTTTCCC
>7 dna:chromosome chromosome:NCBIM37:7:1:152524553:1 80252032 ID29689 U +
TCCTCACCAATTGTCATAGACAGACAT
>7 dna:chromosome chromosome:NCBIM37:7:1:152524553:1 80252048 ID16830 U +
TAGACAGACATCCCTCAAGTAGTTCAGGTCC
>7 dna:chromosome chromosome:NCBIM37:7:1:152524553:1 80252088 ID60175 U +
TGTGTGCTCCTCCAGGAAACCTCAAACT
>7 dna:chromosome chromosome:NCBIM37:7:1:152524553:1 80252088 ID60176 U +
TGTGTGCTCCTCCAGGAAACCTCAAACTTC
>7 dna:chromosome chromosome:NCBIM37:7:1:152524553:1 80252202 ID32179 U +
TCTGACAGCTTCACCTGATCTACTCCTGG
>7 dna:chromosome chromosome:NCBIM37:7:1:152524553:1 80252207 ID2336 U +
CAGCTTCACCTGATCTACTCCT
>7 dna:chromosome chromosome:NCBIM37:7:1:152524553:1 80252212 ID25238 U +
TCACCTGATCTACTCCTGGATCCAATCACC
>7 dna:chromosome chromosome:NCBIM37:7:1:152524553:1 80252307 ID22829 U +
TATGAGGTCCCAAAGAAACAAGTTTTATG
>7 dna:chromosome chromosome:NCBIM37:7:1:152524553:1 80252307 ID22830 U +
TATGAGGTCCCAAAGAAACAAGTTTTATGCA
>7 dna:chromosome chromosome:NCBIM37:7:1:152524553:1 80252342 ID29062 U +
TCCGCAGGTCAGATCTCAGCCACCCAAAG
>7 dna:chromosome chromosome:NCBIM37:7:1:152524553:1 80252342 ID29063 U +
TCCGCAGGTCAGATCTCAGCCACCCAAAGT
>7 dna:chromosome chromosome:NCBIM37:7:1:152524553:1 80252397 ID54825 U +
TGGGTGTTTCTCTGCAAATATTCATGTTGCC
>7 dna:chromosome chromosome:NCBIM37:7:1:152524553:1 80252429 ID31671 U +
TCTCAGAAAGAGGAAAGCCATGTTAAGAGA
>7 dna:chromosome chromosome:NCBIM37:7:1:152524553:1 80252463 ID12877 U +
TACAGACCGAACCATCTTAGTGTTACTCCA
>7 dna:chromosome chromosome:NCBIM37:7:1:152524553:1 80252483 ID60518 U +
TGTTACTCCATGAGAAGAGAAAGGCCTTCC
>7 dna:chromosome chromosome:NCBIM37:7:1:152524553:1 80252519 ID55759 U +
TGGTCTGACTCTTTGCCAAACATAAATTGACC
>7 dna:chromosome chromosome:NCBIM37:7:1:152524553:1 80252524 ID37659 U +
TGACTCTTTGCCAAACATAAATTGACCTC
>7 dna:chromosome chromosome:NCBIM37:7:1:152524553:1 80252530 ID68675 U +
TTTGCCAAACATAAATTGACCTCACTCTGG
>7 dna:chromosome chromosome:NCBIM37:7:1:152524553:1 80252532 ID44726 U +
TGCCAAACATAAATTGACCTCACTCTGG
>7 dna:chromosome chromosome:NCBIM37:7:1:152524553:1 80252532 ID44727 U +
TGCCAAACATAAATTGACCTCACTCTGGGGT
>7 dna:chromosome chromosome:NCBIM37:7:1:152524553:1 80252575 ID10688 U +
TAATAAACAAGGGTACAGGTGATATTCTC
>7 dna:chromosome chromosome:NCBIM37:7:1:152524553:1 80252578 ID7291 U +
TAAACAAGGGTACAGGTGATATTCTCAAGGA
>7 dna:chromosome chromosome:NCBIM37:7:1:152524553:1 80252594 ID41172 U +
TGATATTCTCAAGGAAATTCATTCTGCCT
>7 dna:chromosome chromosome:NCBIM37:7:1:152524553:1 80252688 ID2810 U +
CCCACTTTGAGAGTCTTTTGCAATGGGAGA
>7 dna:chromosome chromosome:NCBIM37:7:1:152524553:1 80252695 ID38811 U +
TGAGAGTCTTTTGCAATGGGAGATTTTT
>7 dna:chromosome chromosome:NCBIM37:7:1:152524553:1 80252711 ID53379 U +
TGGGAGATTTTTGTTGTTGTTGCCCCA
>7 dna:chromosome chromosome:NCBIM37:7:1:152524553:1 80253076 ID40791 U +
TGATAATTCCAGGAAGGATAGCTATCACCC
>7 dna:chromosome chromosome:NCBIM37:7:1:152524553:1 80253169 ID45027 U +
TGCCAATCAAAGACTCCCAGGAAACCTT
>7 dna:chromosome chromosome:NCBIM37:7:1:152524553:1 80253169 ID45028 U +
TGCCAATCAAAGACTCCCAGGAAACCTTC
>7 dna:chromosome chromosome:NCBIM37:7:1:152524553:1 80253169 ID45029 U +
TGCCAATCAAAGACTCCCAGGAAACCTTCC
>7 dna:chromosome chromosome:NCBIM37:7:1:152524553:1 80253289 ID45163 U +
TGCCACCTTTCATGGATTAATGGGAGC
>7 dna:chromosome chromosome:NCBIM37:7:1:152524553:1 80253289 ID45164 U +
TGCCACCTTTCATGGATTAATGGGAGCTA
>7 dna:chromosome chromosome:NCBIM37:7:1:152524553:1 80253301 ID51116 U +
TGGATTAATGGGAGCTATGAGAACGACACC
>7 dna:chromosome chromosome:NCBIM37:7:1:152524553:1 80253341 ID20751 U +
TAGTATTGGGAAACCTTTCTCGGCATCAACA
>7 dna:chromosome chromosome:NCBIM37:7:1:152524553:1 80253438 ID17953 U +
TAGCACATCCGACCCGGAGCCCAGCACTCC
>7 dna:chromosome chromosome:NCBIM37:7:1:152524553:1 80253521 ID68164 U +
TTTAAAACCCCAGATATGTGACTGCTACCC
>7 dna:chromosome chromosome:NCBIM37:7:1:152524553:1 80253523 ID6691 U +
TAAAACCCCAGATATGTGACTGCTACCCA
>7 dna:chromosome chromosome:NCBIM37:7:1:152524553:1 80253573 ID9652 U +
TAAGACTGAACTTGAGTCGTTTCTCATGT
>7 dna:chromosome chromosome:NCBIM37:7:1:152524553:1 80253573 ID9653 U +
TAAGACTGAACTTGAGTCGTTTCTCATGTT
>7 dna:chromosome chromosome:NCBIM37:7:1:152524553:1 80253606 ID10894 U +
TAATACTGCTACAGACTCAGCTCTTGGTAC
>7 dna:chromosome chromosome:NCBIM37:7:1:152524553:1 80253630 ID55204 U +
TGGTACCATTTTAGCCTTCAGAAAGCAAG
>7 dna:chromosome chromosome:NCBIM37:7:1:152524553:1 80253630 ID55205 U +
TGGTACCATTTTAGCCTTCAGAAAGCAAGA
>7 dna:chromosome chromosome:NCBIM37:7:1:152524553:1 80253730 ID56595 U +
TGGTTCCTCTGTGTTCTGGTCCTCAGTGT
>7 dna:chromosome chromosome:NCBIM37:7:1:152524553:1 80253739 ID60313 U +
TGTGTTCTGGTCCTCAGTGTTTTCATC
>7 dna:chromosome chromosome:NCBIM37:7:1:152524553:1 80253744 ID32582 U +
TCTGGTCCTCAGTGTTTTCATCTCACAGT
>7 dna:chromosome chromosome:NCBIM37:7:1:152524553:1 80253752 ID26023 U +
TCAGTGTTTTCATCTCACAGTTGAGCACTG
>7 dna:chromosome chromosome:NCBIM37:7:1:152524553:1 80253773 ID39211 U +
TGAGCACTGCCCCTTTTTCATTTTGAAG
>7 dna:chromosome chromosome:NCBIM37:7:1:152524553:1 80253783 ID2903 U +
CCCTTTTTCATTTTGAAGGACTGCTGGA
>7 dna:chromosome chromosome:NCBIM37:7:1:152524553:1 80253789 ID65133 U +
TTCATTTTGAAGGACTGCTGGAGGC
>7 dna:chromosome chromosome:NCBIM37:7:1:152524553:1 80253879 ID30002 U +
TCCTGCAACACAGGGTTTGTCCTAATGCCA
>7 dna:chromosome chromosome:NCBIM37:7:1:152524553:1 80253882 ID42886 U +
TGCAACACAGGGTTTGTCCTAATGCCATGC
>7 dna:chromosome chromosome:NCBIM37:7:1:152524553:1 80253882 ID42887 U +
TGCAACACAGGGTTTGTCCTAATGCCATGCT
>7 dna:chromosome chromosome:NCBIM37:7:1:152524553:1 80253904 ID45640 U +
TGCCATGCTCACAACTCCACGGGTTTC
>7 dna:chromosome chromosome:NCBIM37:7:1:152524553:1 80254011 ID2049 U +
CACCTGACTCTATGATGGTCTTCAAGTC
>7 dna:chromosome chromosome:NCBIM37:7:1:152524553:1 80254073 ID29370 U +
TCCTAATTGGAGGTCACACAGAGGGTAGGA
>7 dna:chromosome chromosome:NCBIM37:7:1:152524553:1 80254076 ID11672 U +
TAATTGGAGGTCACACAGAGGGTAGG
>7 dna:chromosome chromosome:NCBIM37:7:1:152524553:1 80254118 ID17154 U +
TAGAGATAAATACAGTAACCCCGGAGA
>7 dna:chromosome chromosome:NCBIM37:7:1:152524553:1 80254152 ID23654 U +
TATTGAATGAAAACCCCAACCTCCTCCCGA
>7 dna:chromosome chromosome:NCBIM37:7:1:152524553:1 80254228 ID66220 U +
TTCTTTCCAAGGCAAAACATCATGAGTGT
>7 dna:chromosome chromosome:NCBIM37:7:1:152524553:1 80254228 ID66221 U +
TTCTTTCCAAGGCAAAACATCATGAGTGTA
>7 dna:chromosome chromosome:NCBIM37:7:1:152524553:1 80254264 ID32445 U +
TCTGCATCTTTTACAATGAACTTGACTTTG
>7 dna:chromosome chromosome:NCBIM37:7:1:152524553:1 80254266 ID44420 U +
TGCATCTTTTACAATGAACTTGACTTTGAC
>7 dna:chromosome chromosome:NCBIM37:7:1:152524553:1 80254266 ID44421 U +
TGCATCTTTTACAATGAACTTGACTTTGACG
>7 dna:chromosome chromosome:NCBIM37:7:1:152524553:1 80254270 ID33292 U +
TCTTTTACAATGAACTTGACTTTGACGGC
>7 dna:chromosome chromosome:NCBIM37:7:1:152524553:1 80254275 ID12424 U +
TACAATGAACTTGACTTTGACGGCAGG
>7 dna:chromosome chromosome:NCBIM37:7:1:152524553:1 80254275 ID12425 U +
TACAATGAACTTGACTTTGACGGCAGGTA
>7 dna:chromosome chromosome:NCBIM37:7:1:152524553:1 80254292 ID37484 U +
TGACGGCAGGTATTATTACTTTTTG
>7 dna:chromosome chromosome:NCBIM37:7:1:152524553:1 80254295 ID3162 U +
CGGCAGGTATTATTACTTTTTGGAGACTGA
>7 dna:chromosome chromosome:NCBIM37:7:1:152524553:1 80254304 ID64425 U +
TTATTACTTTTTGGAGACTGAACCTTTGT
>7 dna:chromosome chromosome:NCBIM37:7:1:152524553:1 80254305 ID23423 U +
TATTACTTTTTGGAGACTGAACCTTTGT
>7 dna:chromosome chromosome:NCBIM37:7:1:152524553:1 80254305 ID23424 U +
TATTACTTTTTGGAGACTGAACCTTTGTG
>7 dna:chromosome chromosome:NCBIM37:7:1:152524553:1 80254307 ID64048 U +
TTACTTTTTGGAGACTGAACCTTTGTGGA
>7 dna:chromosome chromosome:NCBIM37:7:1:152524553:1 80254307 ID64049 U +
TTACTTTTTGGAGACTGAACCTTTGTGGAC
>7 dna:chromosome chromosome:NCBIM37:7:1:152524553:1 80254308 ID15908 U +
TACTTTTTGGAGACTGAACCTTTGTGGACT
>7 dna:chromosome chromosome:NCBIM37:7:1:152524553:1 80254314 ID67144 U +
TTGGAGACTGAACCTTTGTGGACTAGTAAC
>7 dna:chromosome chromosome:NCBIM37:7:1:152524553:1 80254325 ID646 U +
ACCTTTGTGGACTAGTAACAGGAGGATGTC
>7 dna:chromosome chromosome:NCBIM37:7:1:152524553:1 80254332 ID50247 U +
TGGACTAGTAACAGGAGGATGTCTTTTTGA
>7 dna:chromosome chromosome:NCBIM37:7:1:152524553:1 80254337 ID20535 U +
TAGTAACAGGAGGATGTCTTTTTG
>7 dna:chromosome chromosome:NCBIM37:7:1:152524553:1 80254342 ID481 U +
ACAGGAGGATGTCTTTTTGAACATGTT
>7 dna:chromosome chromosome:NCBIM37:7:1:152524553:1 80254351 ID58749 U +
TGTCTTTTTGAACATGTTACCTCAGCATACA
>7 dna:chromosome chromosome:NCBIM37:7:1:152524553:1 80254368 ID14310 U +
TACCTCAGCATACATTTTGCACAACACAC
>7 dna:chromosome chromosome:NCBIM37:7:1:152524553:1 80254373 ID2296 U +
CAGCATACATTTTGCACAACACACTTAGTCGC
>7 dna:chromosome chromosome:NCBIM37:7:1:152524553:1 80254378 ID13547 U +
TACATTTTGCACAACACACTTAGTCGCC
>7 dna:chromosome chromosome:NCBIM37:7:1:152524553:1 80254378 ID13548 U +
TACATTTTGCACAACACACTTAGTCGCCT
>7 dna:chromosome chromosome:NCBIM37:7:1:152524553:1 80254378 ID13549 U +
TACATTTTGCACAACACACTTAGTCGCCTA
>7 dna:chromosome chromosome:NCBIM37:7:1:152524553:1 80254384 ID66738 U +
TTGCACAACACACTTAGTCGCCTATATGA
>7 dna:chromosome chromosome:NCBIM37:7:1:152524553:1 80254385 ID43530 U +
TGCACAACACACTTAGTCGCCTATATGAG
>7 dna:chromosome chromosome:NCBIM37:7:1:152524553:1 80254385 ID43531 U +
TGCACAACACACTTAGTCGCCTATATGAGA
>7 dna:chromosome chromosome:NCBIM37:7:1:152524553:1 80254397 ID64225 U +
TTAGTCGCCTATATGAGAGCACCTCTC
>7 dna:chromosome chromosome:NCBIM37:7:1:152524553:1 80254397 ID64226 U +
TTAGTCGCCTATATGAGAGCACCTCTCTTG
>7 dna:chromosome chromosome:NCBIM37:7:1:152524553:1 80254398 ID20870 U +
TAGTCGCCTATATGAGAGCACCTCTCT
>7 dna:chromosome chromosome:NCBIM37:7:1:152524553:1 80254398 ID20871 U +
TAGTCGCCTATATGAGAGCACCTCTCTTGC
>7 dna:chromosome chromosome:NCBIM37:7:1:152524553:1 80254398 ID20872 U +
TAGTCGCCTATATGAGAGCACCTCTCTTGCC
>7 dna:chromosome chromosome:NCBIM37:7:1:152524553:1 80254408 ID22804 U +
TATGAGAGCACCTCTCTTGCCTGTTC
>7 dna:chromosome chromosome:NCBIM37:7:1:152524553:1 80254408 ID22805 U +
TATGAGAGCACCTCTCTTGCCTGTTCA
>7 dna:chromosome chromosome:NCBIM37:7:1:152524553:1 80254410 ID38686 U +
TGAGAGCACCTCTCTTGCCTGTTC
>7 dna:chromosome chromosome:NCBIM37:7:1:152524553:1 80254444 ID65215 U +
TTCCACGGAATACTTCCCAGCCTACAAT
>7 dna:chromosome chromosome:NCBIM37:7:1:152524553:1 80254444 ID65216 U +
TTCCACGGAATACTTCCCAGCCTACAATAT
>7 dna:chromosome chromosome:NCBIM37:7:1:152524553:1 80254445 ID27362 U +
TCCACGGAATACTTCCCAGCCTACAATATGGA
>7 dna:chromosome chromosome:NCBIM37:7:1:152524553:1 80254466 ID12406 U +
TACAATATGGAGGCCAGGTCCCAGAGCCA
>7 dna:chromosome chromosome:NCBIM37:7:1:152524553:1 80254466 ID12407 U +
TACAATATGGAGGCCAGGTCCCAGAGCCAG
>7 dna:chromosome chromosome:NCBIM37:7:1:152524553:1 80254466 ID12408 U +
TACAATATGGAGGCCAGGTCCCAGAGCCAGC
>7 dna:chromosome chromosome:NCBIM37:7:1:152524553:1 80254512 ID47245 U +
TGCTAGTGTGAACAGGCGAGCCTATGG
>7 dna:chromosome chromosome:NCBIM37:7:1:152524553:1 80254512 ID47246 U +
TGCTAGTGTGAACAGGCGAGCCTATGGAACT
>7 dna:chromosome chromosome:NCBIM37:7:1:152524553:1 80254515 ID21152 U +
TAGTGTGAACAGGCGAGCCTATGGAACT
>7 dna:chromosome chromosome:NCBIM37:7:1:152524553:1 80254520 ID34687 U +
TGAACAGGCGAGCCTATGGAACTTGCTG
>7 dna:chromosome chromosome:NCBIM37:7:1:152524553:1 80254520 ID34688 U +
TGAACAGGCGAGCCTATGGAACTTGCTGG
>7 dna:chromosome chromosome:NCBIM37:7:1:152524553:1 80254568 ID37390 U +
TGACCTTCAAGTGCAGGTTTCAGAA
>7 dna:chromosome chromosome:NCBIM37:7:1:152524553:1 80254568 ID37392 U +
TGACCTTCAAGTGCAGGTTTCAGAATACC
>7 dna:chromosome chromosome:NCBIM37:7:1:152524553:1 80254568 ID37393 U +
TGACCTTCAAGTGCAGGTTTCAGAATACCAC
>7 dna:chromosome chromosome:NCBIM37:7:1:152524553:1 80254568 ID37394 U +
TGACCTTCAAGTGCAGGTTTCAGAATACCACC
>7 dna:chromosome chromosome:NCBIM37:7:1:152524553:1 80254573 ID64696 U +
TTCAAGTGCAGGTTTCAGAATACCA
>7 dna:chromosome chromosome:NCBIM37:7:1:152524553:1 80254573 ID64697 U +
TTCAAGTGCAGGTTTCAGAATACCACC
>7 dna:chromosome chromosome:NCBIM37:7:1:152524553:1 80254573 ID64698 U +
TTCAAGTGCAGGTTTCAGAATACCACCC
>7 dna:chromosome chromosome:NCBIM37:7:1:152524553:1 80254573 ID64699 U +
TTCAAGTGCAGGTTTCAGAATACCACCCTG
>7 dna:chromosome chromosome:NCBIM37:7:1:152524553:1 80254574 ID24645 U +
TCAAGTGCAGGTTTCAGAATACCACCCTGA
>7 dna:chromosome chromosome:NCBIM37:7:1:152524553:1 80254634 ID29522 U +
TCCTAGGAAGGAACTCAACGCTGCTTAACCC
>7 dna:chromosome chromosome:NCBIM37:7:1:152524553:1 80254637 ID19008 U +
TAGGAAGGAACTCAACGCTGCTTAACCCAG
>7 dna:chromosome chromosome:NCBIM37:7:1:152524553:1 80254650 ID187 U +
AACGCTGCTTAACCCAGAGGTTGTATGCAAT
>7 dna:chromosome chromosome:NCBIM37:7:1:152524553:1 80254655 ID48145 U +
TGCTTAACCCAGAGGTTGTATGCAATGG
>7 dna:chromosome chromosome:NCBIM37:7:1:152524553:1 80254661 ID576 U +
ACCCAGAGGTTGTATGCAATGGTGCTTGTC
>7 dna:chromosome chromosome:NCBIM37:7:1:152524553:1 80254671 ID57857 U +
TGTATGCAATGGTGCTTGTCTCTAGGGGT
>7 dna:chromosome chromosome:NCBIM37:7:1:152524553:1 80254675 ID43435 U +
TGCAATGGTGCTTGTCTCTAGGGGTTAC
>7 dna:chromosome chromosome:NCBIM37:7:1:152524553:1 80254675 ID43436 U +
TGCAATGGTGCTTGTCTCTAGGGGTTACTC
>7 dna:chromosome chromosome:NCBIM37:7:1:152524553:1 80254675 ID43437 U +
TGCAATGGTGCTTGTCTCTAGGGGTTACTCT
>7 dna:chromosome chromosome:NCBIM37:7:1:152524553:1 80254700 ID15259 U +
TACTCTCATACTCCAGAGACCATGGTGACAC
>7 dna:chromosome chromosome:NCBIM37:7:1:152524553:1 80254705 ID26137 U +
TCATACTCCAGAGACCATGGTGACACAGA
>7 dna:chromosome chromosome:NCBIM37:7:1:152524553:1 80254722 ID55905 U +
TGGTGACACAGATCGTATTTCTCTAC
>7 dna:chromosome chromosome:NCBIM37:7:1:152524553:1 80254725 ID36503 U +
TGACACAGATCGTATTTCTCTACTTTTTGCC
>7 dna:chromosome chromosome:NCBIM37:7:1:152524553:1 80254737 ID23933 U +
TATTTCTCTACTTTTTGCCTGAGTACTCAAG
>7 dna:chromosome chromosome:NCBIM37:7:1:152524553:1 80254741 ID31936 U +
TCTCTACTTTTTGCCTGAGTACTCAAGA
>7 dna:chromosome chromosome:NCBIM37:7:1:152524553:1 80254742 ID3485 U +
CTCTACTTTTTGCCTGAGTACTCAAGAAAG
>7 dna:chromosome chromosome:NCBIM37:7:1:152524553:1 80254745 ID15906 U +
TACTTTTTGCCTGAGTACTCAAGAAAGAA
>7 dna:chromosome chromosome:NCBIM37:7:1:152524553:1 80254745 ID15907 U +
TACTTTTTGCCTGAGTACTCAAGAAAGAAA
>7 dna:chromosome chromosome:NCBIM37:7:1:152524553:1 80254791 ID9739 U +
TAAGAGGGAATTCTCCATCCTTGGTCATTT
>7 dna:chromosome chromosome:NCBIM37:7:1:152524553:1 80254802 ID31850 U +
TCTCCATCCTTGGTCATTTGCTGCTT
>7 dna:chromosome chromosome:NCBIM37:7:1:152524553:1 80254808 ID30426 U +
TCCTTGGTCATTTGCTGCTTAATATGTGG
>7 dna:chromosome chromosome:NCBIM37:7:1:152524553:1 80254811 ID67476 U +
TTGGTCATTTGCTGCTTAATATGTGGGCCTT
>7 dna:chromosome chromosome:NCBIM37:7:1:152524553:1 80254812 ID55632 U +
TGGTCATTTGCTGCTTAATATGTGGGC
>7 dna:chromosome chromosome:NCBIM37:7:1:152524553:1 80254823 ID48154 U +
TGCTTAATATGTGGGCCTTAGGGTGCATCC
>7 dna:chromosome chromosome:NCBIM37:7:1:152524553:1 80254826 ID63741 U +
TTAATATGTGGGCCTTAGGGTGCATCC
>7 dna:chromosome chromosome:NCBIM37:7:1:152524553:1 80254827 ID11036 U +
TAATATGTGGGCCTTAGGGTGCATCCACT
>7 dna:chromosome chromosome:NCBIM37:7:1:152524553:1 80254827 ID11037 U +
TAATATGTGGGCCTTAGGGTGCATCCACTCC
>7 dna:chromosome chromosome:NCBIM37:7:1:152524553:1 80254855 ID28869 U +
TCCCTGTTGGATTTAAAGCTCTGTTTTGGG
>7 dna:chromosome chromosome:NCBIM37:7:1:152524553:1 80254859 ID60963 U +
TGTTGGATTTAAAGCTCTGTTTTGGGCAGT
>7 dna:chromosome chromosome:NCBIM37:7:1:152524553:1 80254862 ID51204 U +
TGGATTTAAAGCTCTGTTTTGGGCAGTGTT
>7 dna:chromosome chromosome:NCBIM37:7:1:152524553:1 80254994 ID24396 U +
TCAAATGGGAACAAAATTCTTTAGATAGAAGT
>7 dna:chromosome chromosome:NCBIM37:7:1:152524553:1 80255028 ID10229 U +
TAAGGAATGTATGTATAGCTAACCATG
>7 dna:chromosome chromosome:NCBIM37:7:1:152524553:1 80255119 ID12078 U +
TACAAATTATTTGGATATTAACTATGGTC
>7 dna:chromosome chromosome:NCBIM37:7:1:152524553:1 80255150 ID47478 U +
TGCTCAGCATTCAGGGGGGTAGGCTGGGACC
>7 dna:chromosome chromosome:NCBIM37:7:1:152524553:1 80255195 ID55022 U +
TGGTAAAACAAACAAAAATGTACGCTCAGC
>7 dna:chromosome chromosome:NCBIM37:7:1:152524553:1 80255198 ID6597 U +
TAAAACAAACAAAAATGTACGCTCAGCCTA
>7 dna:chromosome chromosome:NCBIM37:7:1:152524553:1 80255226 ID18291 U +
TAGCCACATTTCTTCTGACAGAGCTCCGAC
>7 dna:chromosome chromosome:NCBIM37:7:1:152524553:1 80255246 ID4471 U +
GAGCTCCGACAGTACAAATAGAAATGCCTCC
>7 dna:chromosome chromosome:NCBIM37:7:1:152524553:1 80255250 ID28980 U +
TCCGACAGTACAAATAGAAATGCCTCCTCTG
>7 dna:chromosome chromosome:NCBIM37:7:1:152524553:1 80255252 ID3098 U +
CGACAGTACAAATAGAAATGCCTCCTCTGC
>7 dna:chromosome chromosome:NCBIM37:7:1:152524553:1 80255258 ID12010 U +
TACAAATAGAAATGCCTCCTCTGCCTCTC
>7 dna:chromosome chromosome:NCBIM37:7:1:152524553:1 80255264 ID16219 U +
TAGAAATGCCTCCTCTGCCTCTCAGCTTC
>7 dna:chromosome chromosome:NCBIM37:7:1:152524553:1 80255291 ID32483 U +
TCTGCCTCTCCGATGTATTTTAGGACTTTC
>7 dna:chromosome chromosome:NCBIM37:7:1:152524553:1 80255293 ID46272 U +
TGCCTCTCCGATGTATTTTAGGACTTTCC
>7 dna:chromosome chromosome:NCBIM37:7:1:152524553:1 80255294 ID5023 U +
GCCTCTCCGATGTATTTTAGGACTTTCCTCC
>7 dna:chromosome chromosome:NCBIM37:7:1:152524553:1 80255299 ID29042 U +
TCCGATGTATTTTAGGACTTTCCTCCGGG
>7 dna:chromosome chromosome:NCBIM37:7:1:152524553:1 80255299 ID29043 U +
TCCGATGTATTTTAGGACTTTCCTCCGGGG
>7 dna:chromosome chromosome:NCBIM37:7:1:152524553:1 80255328 ID5002 U +
GCCTAAGCCTCTACTAAGGTTTTGCCTTCC
>7 dna:chromosome chromosome:NCBIM37:7:1:152524553:1 80255331 ID10060 U +
TAAGCCTCTACTAAGGTTTTGCCTTCCTTT
>7 dna:chromosome chromosome:NCBIM37:7:1:152524553:1 80255339 ID14893 U +
TACTAAGGTTTTGCCTTCCTTTCTCATT
>7 dna:chromosome chromosome:NCBIM37:7:1:152524553:1 80255339 ID14894 U +
TACTAAGGTTTTGCCTTCCTTTCTCATTA
>7 dna:chromosome chromosome:NCBIM37:7:1:152524553:1 80255339 ID14895 U +
TACTAAGGTTTTGCCTTCCTTTCTCATTAC
>7 dna:chromosome chromosome:NCBIM37:7:1:152524553:1 80255342 ID10414 U +
TAAGGTTTTGCCTTCCTTTCTCATTACTGA
>7 dna:chromosome chromosome:NCBIM37:7:1:152524553:1 80255342 ID10415 U +
TAAGGTTTTGCCTTCCTTTCTCATTACTGAT
>7 dna:chromosome chromosome:NCBIM37:7:1:152524553:1 80255360 ID31804 U +
TCTCATTACTGATGTAAAGGCACTTGTC
>7 dna:chromosome chromosome:NCBIM37:7:1:152524553:1 80255366 ID15412 U +
TACTGATGTAAAGGCACTTGTCCTTCCCC
>7 dna:chromosome chromosome:NCBIM37:7:1:152524553:1 80255367 ID745 U +
ACTGATGTAAAGGCACTTGTCCTTCCCC
>7 dna:chromosome chromosome:NCBIM37:7:1:152524553:1 80255367 ID746 U +
ACTGATGTAAAGGCACTTGTCCTTCCCCA
>7 dna:chromosome chromosome:NCBIM37:7:1:152524553:1 80255367 ID747 U +
ACTGATGTAAAGGCACTTGTCCTTCCCCAC
>7 dna:chromosome chromosome:NCBIM37:7:1:152524553:1 80255372 ID57201 U +
TGTAAAGGCACTTGTCCTTCCCCAC
>7 dna:chromosome chromosome:NCBIM37:7:1:152524553:1 80255417 ID23441 U +
TATTAGCAGTCCTTCCCAGGGAAGTGAAGC
>7 dna:chromosome chromosome:NCBIM37:7:1:152524553:1 80255493 ID31812 U +
TCTCATTTCATTACCAGAGACCTAGGACA
>7 dna:chromosome chromosome:NCBIM37:7:1:152524553:1 80255493 ID31813 U +
TCTCATTTCATTACCAGAGACCTAGGACAT
>7 dna:chromosome chromosome:NCBIM37:7:1:152524553:1 80255493 ID31814 U +
TCTCATTTCATTACCAGAGACCTAGGACATG
>7 dna:chromosome chromosome:NCBIM37:7:1:152524553:1 80255515 ID19151 U +
TAGGACATGGGAGTCTCTGGTACCTG
>7 dna:chromosome chromosome:NCBIM37:7:1:152524553:1 80255515 ID19152 U +
TAGGACATGGGAGTCTCTGGTACCTGC
>7 dna:chromosome chromosome:NCBIM37:7:1:152524553:1 80255515 ID19153 U +
TAGGACATGGGAGTCTCTGGTACCTGCTT
>7 dna:chromosome chromosome:NCBIM37:7:1:152524553:1 80255517 ID5409 U +
GGACATGGGAGTCTCTGGTACCTGCTTGA
>7 dna:chromosome chromosome:NCBIM37:7:1:152524553:1 80255522 ID53483 U +
TGGGAGTCTCTGGTACCTGCTTGACATCT
>7 dna:chromosome chromosome:NCBIM37:7:1:152524553:1 80255530 ID32578 U +
TCTGGTACCTGCTTGACATCTCACTTCGAC
>7 dna:chromosome chromosome:NCBIM37:7:1:152524553:1 80255532 ID55210 U +
TGGTACCTGCTTGACATCTCACTTCGACAC
>7 dna:chromosome chromosome:NCBIM37:7:1:152524553:1 80255539 ID48383 U +
TGCTTGACATCTCACTTCGACACAGCACC
>7 dna:chromosome chromosome:NCBIM37:7:1:152524553:1 80255577 ID43153 U +
TGCAAGCCAGCATCTCTTTGCAACAAAGT
>7 dna:chromosome chromosome:NCBIM37:7:1:152524553:1 80255595 ID42876 U +
TGCAACAAAGTTGCCACACGGAGTGATCGGC
>7 dna:chromosome chromosome:NCBIM37:7:1:152524553:1 80255606 ID45116 U +
TGCCACACGGAGTGATCGGCCTTCGA
>7 dna:chromosome chromosome:NCBIM37:7:1:152524553:1 80255606 ID45117 U +
TGCCACACGGAGTGATCGGCCTTCGAGCTT
>7 dna:chromosome chromosome:NCBIM37:7:1:152524553:1 80255640 ID38037 U +
TGAGAAACCCAGCAGGGTATGGAAACCTGG
>7 dna:chromosome chromosome:NCBIM37:7:1:152524553:1 80255673 ID9723 U +
TAAGAGGATATATACTGTACCAGTTTCTA
>7 dna:chromosome chromosome:NCBIM37:7:1:152524553:1 80255685 ID15558 U +
TACTGTACCAGTTTCTAGAAACCGTCCAA
>7 dna:chromosome chromosome:NCBIM37:7:1:152524553:1 80255690 ID13934 U +
TACCAGTTTCTAGAAACCGTCCAACCTCAC
>7 dna:chromosome chromosome:NCBIM37:7:1:152524553:1 80255697 ID65829 U +
TTCTAGAAACCGTCCAACCTCACATGC
>7 dna:chromosome chromosome:NCBIM37:7:1:152524553:1 80255721 ID47038 U +
TGCTAATGAATCTTTTCCAAATGACCC
>7 dna:chromosome chromosome:NCBIM37:7:1:152524553:1 80255721 ID47039 U +
TGCTAATGAATCTTTTCCAAATGACCCA
>7 dna:chromosome chromosome:NCBIM37:7:1:152524553:1 80255721 ID47040 U +
TGCTAATGAATCTTTTCCAAATGACCCAG
>7 dna:chromosome chromosome:NCBIM37:7:1:152524553:1 80255721 ID47041 U +
TGCTAATGAATCTTTTCCAAATGACCCAGA
>7 dna:chromosome chromosome:NCBIM37:7:1:152524553:1 80255736 ID26791 U +
TCCAAATGACCCAGAAGAGCCGCCCTCCC
>7 dna:chromosome chromosome:NCBIM37:7:1:152524553:1 80255743 ID4231 U +
GACCCAGAAGAGCCGCCCTCCCC
>7 dna:chromosome chromosome:NCBIM37:7:1:152524553:1 80255766 ID2574 U +
CCAAAAAAAAGAACTCTCTGAGTCCAAGCC
>7 dna:chromosome chromosome:NCBIM37:7:1:152524553:1 80255871 ID4845 U +
GCATAAACTTAGGGAAAATGAGTGACC
>7 dna:chromosome chromosome:NCBIM37:7:1:152524553:1 80255874 ID7554 U +
TAAACTTAGGGAAAATGAGTGACCATGTA
>7 dna:chromosome chromosome:NCBIM37:7:1:152524553:1 80255893 ID37249 U +
TGACCATGTAAAAGGAAAGCCCCTGATAT
>7 dna:chromosome chromosome:NCBIM37:7:1:152524553:1 80255899 ID57055 U +
TGTAAAAGGAAAGCCCCTGATATTCCCAC
>7 dna:chromosome chromosome:NCBIM37:7:1:152524553:1 80255899 ID57056 U +
TGTAAAAGGAAAGCCCCTGATATTCCCACTC
>7 dna:chromosome chromosome:NCBIM37:7:1:152524553:1 80255939 ID31310 U +
TCTAATGAGTGCATTTGTCTTTCTAAAATT
>7 dna:chromosome chromosome:NCBIM37:7:1:152524553:1 80255939 ID31311 U +
TCTAATGAGTGCATTTGTCTTTCTAAAATTA
>7 dna:chromosome chromosome:NCBIM37:7:1:152524553:1 80255987 ID14975 U +
TACTACTTTGTCTTCGTGGCTTGGCTG
>7 dna:chromosome chromosome:NCBIM37:7:1:152524553:1 80256020 ID66184 U +
TTCTTGGGTCTCAGTTCAGCGGTCCTATGA
>7 dna:chromosome chromosome:NCBIM37:7:1:152524553:1 80256030 ID26036 U +
TCAGTTCAGCGGTCCTATGAGAGCTACTA
>7 dna:chromosome chromosome:NCBIM37:7:1:152524553:1 80256042 ID29603 U +
TCCTATGAGAGCTACTAGAAGCTAAGGTT
>7 dna:chromosome chromosome:NCBIM37:7:1:152524553:1 80256047 ID38720 U +
TGAGAGCTACTAGAAGCTAAGGTTTGAGC
>7 dna:chromosome chromosome:NCBIM37:7:1:152524553:1 80256047 ID38721 U +
TGAGAGCTACTAGAAGCTAAGGTTTGAGCAG
>7 dna:chromosome chromosome:NCBIM37:7:1:152524553:1 80256057 ID16465 U +
TAGAAGCTAAGGTTTGAGCAGCCACCAG
>7 dna:chromosome chromosome:NCBIM37:7:1:152524553:1 80256057 ID16466 U +
TAGAAGCTAAGGTTTGAGCAGCCACCAGG
>7 dna:chromosome chromosome:NCBIM37:7:1:152524553:1 80256093 ID33130 U +
TCTTGTCAATGGTCTACAAATGTCATACGA
>7 dna:chromosome chromosome:NCBIM37:7:1:152524553:1 80256096 ID58092 U +
TGTCAATGGTCTACAAATGTCATACGATC
>7 dna:chromosome chromosome:NCBIM37:7:1:152524553:1 80256096 ID58093 U +
TGTCAATGGTCTACAAATGTCATACGATCC
>7 dna:chromosome chromosome:NCBIM37:7:1:152524553:1 80256102 ID55720 U +
TGGTCTACAAATGTCATACGATCCAAGAT
>7 dna:chromosome chromosome:NCBIM37:7:1:152524553:1 80256107 ID12062 U +
TACAAATGTCATACGATCCAAGATGGAAT
>7 dna:chromosome chromosome:NCBIM37:7:1:152524553:1 80256107 ID12063 U +
TACAAATGTCATACGATCCAAGATGGAATG
>7 dna:chromosome chromosome:NCBIM37:7:1:152524553:1 80256107 ID12064 U +
TACAAATGTCATACGATCCAAGATGGAATGG
>7 dna:chromosome chromosome:NCBIM37:7:1:152524553:1 80256113 ID58331 U +
TGTCATACGATCCAAGATGGAATGGGTAA
>7 dna:chromosome chromosome:NCBIM37:7:1:152524553:1 80256118 ID14635 U +
TACGATCCAAGATGGAATGGGTAACCCC
>7 dna:chromosome chromosome:NCBIM37:7:1:152524553:1 80256118 ID14636 U +
TACGATCCAAGATGGAATGGGTAACCCCCA
>7 dna:chromosome chromosome:NCBIM37:7:1:152524553:1 80256123 ID26929 U +
TCCAAGATGGAATGGGTAACCCCCAGTAT
>7 dna:chromosome chromosome:NCBIM37:7:1:152524553:1 80256123 ID26930 U +
TCCAAGATGGAATGGGTAACCCCCAGTATG
>7 dna:chromosome chromosome:NCBIM37:7:1:152524553:1 80256172 ID56785 U +
TGGTTTCTGCAATGCATTGCCATGGAAGG
>7 dna:chromosome chromosome:NCBIM37:7:1:152524553:1 80256184 ID44606 U +
TGCATTGCCATGGAAGGGTAGCCTGGT
>7 dna:chromosome chromosome:NCBIM37:7:1:152524553:1 80256215 ID33587 U +
TGAAAAGGACTAACATAATTCTATAACAGGA
>7 dna:chromosome chromosome:NCBIM37:7:1:152524553:1 80256216 ID3781 U +
GAAAAGGACTAACATAATTCTATAACAGGA
>7 dna:chromosome chromosome:NCBIM37:7:1:152524553:1 80256216 ID3782 U +
GAAAAGGACTAACATAATTCTATAACAGGAA
>7 dna:chromosome chromosome:NCBIM37:7:1:152524553:1 80256225 ID8741 U +
TAACATAATTCTATAACAGGAAACAAAGT
>7 dna:chromosome chromosome:NCBIM37:7:1:152524553:1 80256236 ID21585 U +
TATAACAGGAAACAAAGTTCTATAAGTA
>7 dna:chromosome chromosome:NCBIM37:7:1:152524553:1 80256236 ID21586 U +
TATAACAGGAAACAAAGTTCTATAAGTAGG
>7 dna:chromosome chromosome:NCBIM37:7:1:152524553:1 80256307 ID17433 U +
TAGATAGTCCACCTTATCACCTGC
>7 dna:chromosome chromosome:NCBIM37:7:1:152524553:1 80256307 ID17434 U +
TAGATAGTCCACCTTATCACCTGCCCTC
>7 dna:chromosome chromosome:NCBIM37:7:1:152524553:1 80256387 ID36904 U +
TGACATCCCTTAAGGTTATAAACAGGCAGC
>7 dna:chromosome chromosome:NCBIM37:7:1:152524553:1 80256403 ID21464 U +
TATAAACAGGCAGCAGATGGTAACCATTA
>7 dna:chromosome chromosome:NCBIM37:7:1:152524553:1 80256403 ID21465 U +
TATAAACAGGCAGCAGATGGTAACCATTAT
>7 dna:chromosome chromosome:NCBIM37:7:1:152524553:1 80256405 ID7348 U +
TAAACAGGCAGCAGATGGTAACCATTAT
>7 dna:chromosome chromosome:NCBIM37:7:1:152524553:1 80256432 ID7327 U +
TAAACACCCTACCCATGTACTGGGCCTCGATG
>7 dna:chromosome chromosome:NCBIM37:7:1:152524553:1 80256441 ID14116 U +
TACCCATGTACTGGGCCTCGATGCCTCC
>7 dna:chromosome chromosome:NCBIM37:7:1:152524553:1 80256441 ID14117 U +
TACCCATGTACTGGGCCTCGATGCCTCCC
>7 dna:chromosome chromosome:NCBIM37:7:1:152524553:1 80256441 ID14118 U +
TACCCATGTACTGGGCCTCGATGCCTCCCC
>7 dna:chromosome chromosome:NCBIM37:7:1:152524553:1 80256474 ID12803 U +
TACACTTACCAGAATAAAGGGAAGAAGATGG
>7 dna:chromosome chromosome:NCBIM37:7:1:152524553:1 80256587 ID65291 U +
TTCCAGTCGATGTGATGGATATTGTTGA
>7 dna:chromosome chromosome:NCBIM37:7:1:152524553:1 80256587 ID65292 U +
TTCCAGTCGATGTGATGGATATTGTTGAC
>7 dna:chromosome chromosome:NCBIM37:7:1:152524553:1 80256587 ID65293 U +
TTCCAGTCGATGTGATGGATATTGTTGACA
>7 dna:chromosome chromosome:NCBIM37:7:1:152524553:1 80256593 ID30694 U +
TCGATGTGATGGATATTGTTGACAACCC
>7 dna:chromosome chromosome:NCBIM37:7:1:152524553:1 80256597 ID59407 U +
TGTGATGGATATTGTTGACAACCCAGGCAC
>7 dna:chromosome chromosome:NCBIM37:7:1:152524553:1 80256673 ID21699 U +
TATAATACAGCAGTGTCCTACAGGGGGTC
>7 dna:chromosome chromosome:NCBIM37:7:1:152524553:1 80256730 ID45040 U +
TGCCAATGAAGAAGATAACAGAAAAGACA
>7 dna:chromosome chromosome:NCBIM37:7:1:152524553:1 80256838 ID4374 U +
GAGACAAATGTAGCTGATTCCAGCTGA
>7 dna:chromosome chromosome:NCBIM37:7:1:152524553:1 80256957 ID68870 U +
TTTTACCAAAAGAAATGAATACGAGCCTC
>7 dna:chromosome chromosome:NCBIM37:7:1:152524553:1 80256960 ID13560 U +
TACCAAAAGAAATGAATACGAGCCTCC
>7 dna:chromosome chromosome:NCBIM37:7:1:152524553:1 80256960 ID13561 U +
TACCAAAAGAAATGAATACGAGCCTCCCC
>7 dna:chromosome chromosome:NCBIM37:7:1:152524553:1 80257091 ID14235 U +
TACCTAAAGACATCTCTGATTTTGATGGT
>7 dna:chromosome chromosome:NCBIM37:7:1:152524553:1 80257113 ID41890 U +
TGATGGTGGAAAATGTGTTTTTCTATTGGG
>7 dna:chromosome chromosome:NCBIM37:7:1:152524553:1 80257219 ID730 U +
ACTGAAGAAAATGTCTCTTCCTCCTCTAG
>7 dna:chromosome chromosome:NCBIM37:7:1:152524553:1 80257221 ID35049 U +
TGAAGAAAATGTCTCTTCCTCCTCTAGC
>7 dna:chromosome chromosome:NCBIM37:7:1:152524553:1 80257221 ID35050 U +
TGAAGAAAATGTCTCTTCCTCCTCTAGCG
>7 dna:chromosome chromosome:NCBIM37:7:1:152524553:1 80257221 ID35051 U +
TGAAGAAAATGTCTCTTCCTCCTCTAGCGA
>7 dna:chromosome chromosome:NCBIM37:7:1:152524553:1 80257221 ID35052 U +
TGAAGAAAATGTCTCTTCCTCCTCTAGCGAC
>7 dna:chromosome chromosome:NCBIM37:7:1:152524553:1 80257221 ID35053 U +
TGAAGAAAATGTCTCTTCCTCCTCTAGCGACC
>7 dna:chromosome chromosome:NCBIM37:7:1:152524553:1 80257255 ID10538 U +
TAAGTGCCAAAAAAATCCTCCCAGAAC
>7 dna:chromosome chromosome:NCBIM37:7:1:152524553:1 80257300 ID16100 U +
TAGAAAGCATTATTATCAATATGCCTTT
>7 dna:chromosome chromosome:NCBIM37:7:1:152524553:1 80257300 ID16101 U +
TAGAAAGCATTATTATCAATATGCCTTTAAA
>7 dna:chromosome chromosome:NCBIM37:7:1:152524553:1 80257319 ID23042 U +
TATGCCTTTAAAGGTTTTGAAACTCTCCTG
>7 dna:chromosome chromosome:NCBIM37:7:1:152524553:1 80257321 ID46581 U +
TGCCTTTAAAGGTTTTGAAACTCTCCT
>7 dna:chromosome chromosome:NCBIM37:7:1:152524553:1 80257326 ID63592 U +
TTAAAGGTTTTGAAACTCTCCTGTCTGGTC
>7 dna:chromosome chromosome:NCBIM37:7:1:152524553:1 80257327 ID7887 U +
TAAAGGTTTTGAAACTCTCCTGTCTGGTC
>7 dna:chromosome chromosome:NCBIM37:7:1:152524553:1 80257360 ID24064 U +
TATTTTTAAGAACATTTTGCTGATTTGTA
>7 dna:chromosome chromosome:NCBIM37:7:1:152524553:1 80257366 ID9487 U +
TAAGAACATTTTGCTGATTTGTAATAGAA
>7 dna:chromosome chromosome:NCBIM37:7:1:152524553:1 80257366 ID9488 U +
TAAGAACATTTTGCTGATTTGTAATAGAAG
>7 dna:chromosome chromosome:NCBIM37:7:1:152524553:1 80257377 ID47861 U +
TGCTGATTTGTAATAGAAGTTTACAATGT
>7 dna:chromosome chromosome:NCBIM37:7:1:152524553:1 80257385 ID57402 U +
TGTAATAGAAGTTTACAATGTAATTTAAAGA
>7 dna:chromosome chromosome:NCBIM37:7:1:152524553:1 80257504 ID17675 U +
TAGATGTTCCTAACACATGTTTTCATAG
>7 dna:chromosome chromosome:NCBIM37:7:1:152524553:1 80257504 ID17676 U +
TAGATGTTCCTAACACATGTTTTCATAGGT
>7 dna:chromosome chromosome:NCBIM37:7:1:152524553:1 80257504 ID17677 U +
TAGATGTTCCTAACACATGTTTTCATAGGTC
>7 dna:chromosome chromosome:NCBIM37:7:1:152524553:1 80257567 ID7334 U +
TAAACAGAAAATCAGCCAGATTAGCCTTTGC
>7 dna:chromosome chromosome:NCBIM37:7:1:152524553:1 80257612 ID28596 U +
TCCCCCGGCAGAGACTGGACCACCACAGA
>7 dna:chromosome chromosome:NCBIM37:7:1:152524553:1 80257712 ID39276 U +
TGAGCATCCTGTACCCTGTACACCAGCTA
>7 dna:chromosome chromosome:NCBIM37:7:1:152524553:1 80257956 ID66350 U +
TTGAAGAAGATGGAAATACAGGATAAAACA
>7 dna:chromosome chromosome:NCBIM37:7:1:152524553:1 80257964 ID4661 U +
GATGGAAATACAGGATAAAACATGATCTA
>7 dna:chromosome chromosome:NCBIM37:7:1:152524553:1 80257986 ID41389 U +
TGATCTATATGGAAGAAACCCAGGAAGGTGC
>7 dna:chromosome chromosome:NCBIM37:7:1:152524553:1 80257989 ID31503 U +
TCTATATGGAAGAAACCCAGGAAGGTGCTT
>7 dna:chromosome chromosome:NCBIM37:7:1:152524553:1 80257991 ID22045 U +
TATATGGAAGAAACCCAGGAAGGTGCTTGG
>7 dna:chromosome chromosome:NCBIM37:7:1:152524553:1 80257993 ID23089 U +
TATGGAAGAAACCCAGGAAGGTGCTTG
>7 dna:chromosome chromosome:NCBIM37:7:1:152524553:1 80257993 ID23090 U +
TATGGAAGAAACCCAGGAAGGTGCTTGGAC
>7 dna:chromosome chromosome:NCBIM37:7:1:152524553:1 80257995 ID49351 U +
TGGAAGAAACCCAGGAAGGTGCTTGGACGC
>7 dna:chromosome chromosome:NCBIM37:7:1:152524553:1 80258017 ID67114 U +
TTGGACGCAAGGGCTTCACCCGTGA
>7 dna:chromosome chromosome:NCBIM37:7:1:152524553:1 80258017 ID67115 U +
TTGGACGCAAGGGCTTCACCCGTGATTC
>7 dna:chromosome chromosome:NCBIM37:7:1:152524553:1 80258032 ID25201 U +
TCACCCGTGATTCTATGGCATGATGGTT
>7 dna:chromosome chromosome:NCBIM37:7:1:152524553:1 80258032 ID25202 U +
TCACCCGTGATTCTATGGCATGATGGTTC
>7 dna:chromosome chromosome:NCBIM37:7:1:152524553:1 80258032 ID25203 U +
TCACCCGTGATTCTATGGCATGATGGTTCT
>7 dna:chromosome chromosome:NCBIM37:7:1:152524553:1 80258033 ID2037 U +
CACCCGTGATTCTATGGCATGATGGTTCTGT
>7 dna:chromosome chromosome:NCBIM37:7:1:152524553:1 80258039 ID42220 U +
TGATTCTATGGCATGATGGTTCTGTAAGC
>7 dna:chromosome chromosome:NCBIM37:7:1:152524553:1 80258043 ID31538 U +
TCTATGGCATGATGGTTCTGTAAGCACTA
>7 dna:chromosome chromosome:NCBIM37:7:1:152524553:1 80258047 ID51805 U +
TGGCATGATGGTTCTGTAAGCACTACAT
>7 dna:chromosome chromosome:NCBIM37:7:1:152524553:1 80258052 ID41896 U +
TGATGGTTCTGTAAGCACTACATTTATT
>7 dna:chromosome chromosome:NCBIM37:7:1:152524553:1 80258055 ID56614 U +
TGGTTCTGTAAGCACTACATTTATTGCTC
>7 dna:chromosome chromosome:NCBIM37:7:1:152524553:1 80258061 ID57329 U +
TGTAAGCACTACATTTATTGCTCACTGAG
>7 dna:chromosome chromosome:NCBIM37:7:1:152524553:1 80258128 ID4819 U +
GCAGCACAAAGTAGTATGGCAAATGGCAC
>7 dna:chromosome chromosome:NCBIM37:7:1:152524553:1 80258168 ID40307 U +
TGAGTGCAGAAGCCACCACTGGCATGA
>7 dna:chromosome chromosome:NCBIM37:7:1:152524553:1 80258411 ID32652 U +
TCTGTCCAACAAACCACAGTGCCATGTGTC
>7 dna:chromosome chromosome:NCBIM37:7:1:152524553:1 80258415 ID26817 U +
TCCAACAAACCACAGTGCCATGTGTCACAAG
>7 dna:chromosome chromosome:NCBIM37:7:1:152524553:1 80258516 ID2198 U +
CAGAAGTTCAAGGTCATTCTCTGCCACA
>7 dna:chromosome chromosome:NCBIM37:7:1:152524553:1 80258516 ID2199 U +
CAGAAGTTCAAGGTCATTCTCTGCCACAT
>7 dna:chromosome chromosome:NCBIM37:7:1:152524553:1 80258516 ID2200 U +
CAGAAGTTCAAGGTCATTCTCTGCCACATA
>7 dna:chromosome chromosome:NCBIM37:7:1:152524553:1 80258522 ID64664 U +
TTCAAGGTCATTCTCTGCCACATAGTGAGT
>7 dna:chromosome chromosome:NCBIM37:7:1:152524553:1 80258573 ID40860 U +
TGATACTCTGTCTCAAAACAAAATAAGAAAGC
>7 dna:chromosome chromosome:NCBIM37:7:1:152524553:1 80258602 ID985 U +
AGCAAGATGAATTGTATCTCTGTTTGAGCCT
>7 dna:chromosome chromosome:NCBIM37:7:1:152524553:1 80258609 ID36161 U +
TGAATTGTATCTCTGTTTGAGCCTCTATTC
>7 dna:chromosome chromosome:NCBIM37:7:1:152524553:1 80258625 ID66535 U +
TTGAGCCTCTATTCTACAACTCAACAAATGC
>7 dna:chromosome chromosome:NCBIM37:7:1:152524553:1 80258626 ID39408 U +
TGAGCCTCTATTCTACAACTCAACAAATGC
>7 dna:chromosome chromosome:NCBIM37:7:1:152524553:1 80258639 ID12140 U +
TACAACTCAACAAATGCATAGCTCCAC
>7 dna:chromosome chromosome:NCBIM37:7:1:152524553:1 80258680 ID30558 U +
TCCTTTTGTCAAGCAAAAGTGGCTCCTATTT
>7 dna:chromosome chromosome:NCBIM37:7:1:152524553:1 80258716 ID19908 U +
TAGGGCAGTCATATATCCCTTGCTTGGTTC
>7 dna:chromosome chromosome:NCBIM37:7:1:152524553:1 80258769 ID1766 U +
CAAGAAGTGGAACTGTTCATGGT
>7 dna:chromosome chromosome:NCBIM37:7:1:152524553:1 80258778 ID3941 U +
GAACTGTTCATGGTCCAAAGTTTGCCTC
>7 dna:chromosome chromosome:NCBIM37:7:1:152524553:1 80258782 ID60745 U +
TGTTCATGGTCCAAAGTTTGCCTCCTACAGAC
>7 dna:chromosome chromosome:NCBIM37:7:1:152524553:1 80258784 ID65065 U +
TTCATGGTCCAAAGTTTGCCTCCTACAGAC
>7 dna:chromosome chromosome:NCBIM37:7:1:152524553:1 80258852 ID29817 U +
TCCTCTCAGATCTGATCACGACTGCCTCA
>7 dna:chromosome chromosome:NCBIM37:7:1:152524553:1 80258862 ID32341 U +
TCTGATCACGACTGCCTCAGGTTTC
>7 dna:chromosome chromosome:NCBIM37:7:1:152524553:1 80258864 ID41246 U +
TGATCACGACTGCCTCAGGTTTCAAGTTC
>7 dna:chromosome chromosome:NCBIM37:7:1:152524553:1 80259037 ID41312 U +
TGATCATGTCTGCTCCAAGTGAAAGGTTC
>7 dna:chromosome chromosome:NCBIM37:7:1:152524553:1 80259050 ID27054 U +
TCCAAGTGAAAGGTTCCTTTTCAATGGGCT
>7 dna:chromosome chromosome:NCBIM37:7:1:152524553:1 80259056 ID34182 U +
TGAAAGGTTCCTTTTCAATGGGCTTTGGTGT
>7 dna:chromosome chromosome:NCBIM37:7:1:152524553:1 80259063 ID65641 U +
TTCCTTTTCAATGGGCTTTGGTGTCCTTGC
>7 dna:chromosome chromosome:NCBIM37:7:1:152524553:1 80259064 ID30524 U +
TCCTTTTCAATGGGCTTTGGTGTCCTTGC
>7 dna:chromosome chromosome:NCBIM37:7:1:152524553:1 80259069 ID64735 U +
TTCAATGGGCTTTGGTGTCCTTGCCTAGA
>7 dna:chromosome chromosome:NCBIM37:7:1:152524553:1 80259074 ID54281 U +
TGGGCTTTGGTGTCCTTGCCTAGACAAC
>7 dna:chromosome chromosome:NCBIM37:7:1:152524553:1 80259074 ID54282 U +
TGGGCTTTGGTGTCCTTGCCTAGACAACGG
>7 dna:chromosome chromosome:NCBIM37:7:1:152524553:1 80259081 ID56308 U +
TGGTGTCCTTGCCTAGACAACGGGAGAGC
>7 dna:chromosome chromosome:NCBIM37:7:1:152524553:1 80259081 ID56309 U +
TGGTGTCCTTGCCTAGACAACGGGAGAGCC
>7 dna:chromosome chromosome:NCBIM37:7:1:152524553:1 80259089 ID66868 U +
TTGCCTAGACAACGGGAGAGCCCGACCTCGC
>7 dna:chromosome chromosome:NCBIM37:7:1:152524553:1 80259090 ID46106 U +
TGCCTAGACAACGGGAGAGCCCGACCTC
>7 dna:chromosome chromosome:NCBIM37:7:1:152524553:1 80259090 ID46107 U +
TGCCTAGACAACGGGAGAGCCCGACCTCGC
>7 dna:chromosome chromosome:NCBIM37:7:1:152524553:1 80259092 ID2962 U +
CCTAGACAACGGGAGAGCCCGACCTCGCGT
>7 dna:chromosome chromosome:NCBIM37:7:1:152524553:1 80259126 ID9734 U +
TAAGAGGCCCCTTTTGAAAAGAAGCT
>7 dna:chromosome chromosome:NCBIM37:7:1:152524553:1 80259140 ID33501 U +
TGAAAAGAAGCTCTGATGGATCTGC
>7 dna:chromosome chromosome:NCBIM37:7:1:152524553:1 80259140 ID33502 U +
TGAAAAGAAGCTCTGATGGATCTGCCA
>7 dna:chromosome chromosome:NCBIM37:7:1:152524553:1 80259140 ID33503 U +
TGAAAAGAAGCTCTGATGGATCTGCCAA
>7 dna:chromosome chromosome:NCBIM37:7:1:152524553:1 80259140 ID33504 U +
TGAAAAGAAGCTCTGATGGATCTGCCAAA
>7 dna:chromosome chromosome:NCBIM37:7:1:152524553:1 80259162 ID44703 U +
TGCCAAAACTTTGCCTGCTTTAGTTCTGC
>7 dna:chromosome chromosome:NCBIM37:7:1:152524553:1 80259162 ID44704 U +
TGCCAAAACTTTGCCTGCTTTAGTTCTGCT
>7 dna:chromosome chromosome:NCBIM37:7:1:152524553:1 80259198 ID51994 U +
TGGCCAGAAGTTGCCTCAAACTTGGTACGA
>7 dna:chromosome chromosome:NCBIM37:7:1:152524553:1 80259209 ID46185 U +
TGCCTCAAACTTGGTACGAAAGCAGATCC
>7 dna:chromosome chromosome:NCBIM37:7:1:152524553:1 80259220 ID55217 U +
TGGTACGAAAGCAGATCCCATGAGCGACTA
>7 dna:chromosome chromosome:NCBIM37:7:1:152524553:1 80259343 ID54284 U +
TGGGCTTTTTGTTTCTCTGTCTCCTCCAT
>7 dna:chromosome chromosome:NCBIM37:7:1:152524553:1 80259663 ID51205 U +
TGGATTTACCTGCCTTCTCCGTCCTAC
>7 dna:chromosome chromosome:NCBIM37:7:1:152524553:1 80259663 ID51206 U +
TGGATTTACCTGCCTTCTCCGTCCTACACCT
>7 dna:chromosome chromosome:NCBIM37:7:1:152524553:1 80259680 ID29118 U +
TCCGTCCTACACCTTGGGCAGGTAACAATGC
>7 dna:chromosome chromosome:NCBIM37:7:1:152524553:1 80259694 ID54052 U +
TGGGCAGGTAACAATGCATTGGGCAAGTCT
>7 dna:chromosome chromosome:NCBIM37:7:1:152524553:1 80259753 ID17039 U +
TAGACTGTGAGCTCCTTGAGGACAGGGAC
>7 dna:chromosome chromosome:NCBIM37:7:1:152524553:1 80259753 ID17040 U +
TAGACTGTGAGCTCCTTGAGGACAGGGACA
>7 dna:chromosome chromosome:NCBIM37:7:1:152524553:1 80259753 ID17041 U +
TAGACTGTGAGCTCCTTGAGGACAGGGACAG
>7 dna:chromosome chromosome:NCBIM37:7:1:152524553:1 80259753 ID17042 U +
TAGACTGTGAGCTCCTTGAGGACAGGGACAGT
>7 dna:chromosome chromosome:NCBIM37:7:1:152524553:1 80259793 ID28855 U +
TCCCTGTAAAGAGCGCGTACGTTTTCAAGC
>7 dna:chromosome chromosome:NCBIM37:7:1:152524553:1 80259797 ID57168 U +
TGTAAAGAGCGCGTACGTTTTCAAGCAGC
>7 dna:chromosome chromosome:NCBIM37:7:1:152524553:1 80259797 ID57169 U +
TGTAAAGAGCGCGTACGTTTTCAAGCAGCT
>7 dna:chromosome chromosome:NCBIM37:7:1:152524553:1 80259824 ID5197 U +
GCTGATTCACAGATAGCCAGTCGAGATAGG
>7 dna:chromosome chromosome:NCBIM37:7:1:152524553:1 80259826 ID42174 U +
TGATTCACAGATAGCCAGTCGAGATAGGT
>7 dna:chromosome chromosome:NCBIM37:7:1:152524553:1 80259829 ID64793 U +
TTCACAGATAGCCAGTCGAGATAGGTGCT
>7 dna:chromosome chromosome:NCBIM37:7:1:152524553:1 80259829 ID64794 U +
TTCACAGATAGCCAGTCGAGATAGGTGCTT
>7 dna:chromosome chromosome:NCBIM37:7:1:152524553:1 80259844 ID30663 U +
TCGAGATAGGTGCTTTAACTGGGTAACTCGT
>7 dna:chromosome chromosome:NCBIM37:7:1:152524553:1 80259850 ID20241 U +
TAGGTGCTTTAACTGGGTAACTCGTTGG
>7 dna:chromosome chromosome:NCBIM37:7:1:152524553:1 80259850 ID20242 U +
TAGGTGCTTTAACTGGGTAACTCGTTGGA
>7 dna:chromosome chromosome:NCBIM37:7:1:152524553:1 80259859 ID9276 U +
TAACTGGGTAACTCGTTGGAAAATGGTAG
>7 dna:chromosome chromosome:NCBIM37:7:1:152524553:1 80259863 ID54413 U +
TGGGTAACTCGTTGGAAAATGGTAGATGC
>7 dna:chromosome chromosome:NCBIM37:7:1:152524553:1 80259863 ID54414 U +
TGGGTAACTCGTTGGAAAATGGTAGATGCT
>7 dna:chromosome chromosome:NCBIM37:7:1:152524553:1 80259871 ID30942 U +
TCGTTGGAAAATGGTAGATGCTATGTCAG
>7 dna:chromosome chromosome:NCBIM37:7:1:152524553:1 80259874 ID66993 U +
TTGGAAAATGGTAGATGCTATGTCAGGCTC
>7 dna:chromosome chromosome:NCBIM37:7:1:152524553:1 80259875 ID48815 U +
TGGAAAATGGTAGATGCTATGTCAG
>7 dna:chromosome chromosome:NCBIM37:7:1:152524553:1 80259875 ID48816 U +
TGGAAAATGGTAGATGCTATGTCAGGCTC
>7 dna:chromosome chromosome:NCBIM37:7:1:152524553:1 80259875 ID48817 U +
TGGAAAATGGTAGATGCTATGTCAGGCTCA
>7 dna:chromosome chromosome:NCBIM37:7:1:152524553:1 80259875 ID48818 U +
TGGAAAATGGTAGATGCTATGTCAGGCTCAC
>7 dna:chromosome chromosome:NCBIM37:7:1:152524553:1 80259882 ID55301 U +
TGGTAGATGCTATGTCAGGCTCACAGAAC
>7 dna:chromosome chromosome:NCBIM37:7:1:152524553:1 80259885 ID17587 U +
TAGATGCTATGTCAGGCTCACAGAACTG
>7 dna:chromosome chromosome:NCBIM37:7:1:152524553:1 80259894 ID58263 U +
TGTCAGGCTCACAGAACTGAAAATCGAGTC
>7 dna:chromosome chromosome:NCBIM37:7:1:152524553:1 80259911 ID33689 U +
TGAAAATCGAGTCCTGAAAGATAAGAGAGGT
>7 dna:chromosome chromosome:NCBIM37:7:1:152524553:1 80259914 ID77 U +
AAATCGAGTCCTGAAAGATAAGAGAGGTGGC
>7 dna:chromosome chromosome:NCBIM37:7:1:152524553:1 80259950 ID35843 U +
TGAATCTATCTGGTGTTGCTGAGTTTGAC
>7 dna:chromosome chromosome:NCBIM37:7:1:152524553:1 80259954 ID31515 U +
TCTATCTGGTGTTGCTGAGTTTGACAGAT
>7 dna:chromosome chromosome:NCBIM37:7:1:152524553:1 80259956 ID22580 U +
TATCTGGTGTTGCTGAGTTTGACAGATG
>7 dna:chromosome chromosome:NCBIM37:7:1:152524553:1 80259956 ID22581 U +
TATCTGGTGTTGCTGAGTTTGACAGATGA
>7 dna:chromosome chromosome:NCBIM37:7:1:152524553:1 80259958 ID32591 U +
TCTGGTGTTGCTGAGTTTGACAGATGAA
>7 dna:chromosome chromosome:NCBIM37:7:1:152524553:1 80259960 ID56426 U +
TGGTGTTGCTGAGTTTGACAGATGAATGG
>7 dna:chromosome chromosome:NCBIM37:7:1:152524553:1 80259966 ID47817 U +
TGCTGAGTTTGACAGATGAATGGAAGT
>7 dna:chromosome chromosome:NCBIM37:7:1:152524553:1 80259966 ID47818 U +
TGCTGAGTTTGACAGATGAATGGAAGTGGT
>7 dna:chromosome chromosome:NCBIM37:7:1:152524553:1 80260029 ID34013 U +
TGAAAGATAGAAGGCTAGTACTTATGAAG
>7 dna:chromosome chromosome:NCBIM37:7:1:152524553:1 80260029 ID34014 U +
TGAAAGATAGAAGGCTAGTACTTATGAAGGC
>7 dna:chromosome chromosome:NCBIM37:7:1:152524553:1 80260036 ID16503 U +
TAGAAGGCTAGTACTTATGAAGGCGAAAT
>7 dna:chromosome chromosome:NCBIM37:7:1:152524553:1 80260097 ID45436 U +
TGCCAGGCTGAATGTCAAGAGAAGAACGGC
>7 dna:chromosome chromosome:NCBIM37:7:1:152524553:1 80260105 ID36015 U +
TGAATGTCAAGAGAAGAACGGCTGCCCC
>7 dna:chromosome chromosome:NCBIM37:7:1:152524553:1 80260293 ID34219 U +
TGAAAGTGAACGAACAAAGGGTGA
>7 dna:chromosome chromosome:NCBIM37:7:1:152524553:1 80260293 ID34220 U +
TGAAAGTGAACGAACAAAGGGTGAC
>7 dna:chromosome chromosome:NCBIM37:7:1:152524553:1 80260360 ID65940 U +
TTCTCAGAAAACGCAAAAGGAAGGGCGCA
>7 dna:chromosome chromosome:NCBIM37:7:1:152524553:1 80260363 ID25481 U +
TCAGAAAACGCAAAAGGAAGGGCGCAACC
>7 dna:chromosome chromosome:NCBIM37:7:1:152524553:1 80260363 ID25482 U +
TCAGAAAACGCAAAAGGAAGGGCGCAACCTGT
>7 dna:chromosome chromosome:NCBIM37:7:1:152524553:1 80260423 ID66152 U +
TTCTTCAGTAATCAAATGGTAACCAGGGG
>7 dna:chromosome chromosome:NCBIM37:7:1:152524553:1 80260477 ID68180 U +
TTTAAACCTCACTGCTTGTCACCTATTGCA
>7 dna:chromosome chromosome:NCBIM37:7:1:152524553:1 80260504 ID4793 U +
GCACTCCTTCAAAGACACTGCTTATCTAAT
>7 dna:chromosome chromosome:NCBIM37:7:1:152524553:1 80260511 ID64543 U +
TTCAAAGACACTGCTTATCTAATAGGGGA
>7 dna:chromosome chromosome:NCBIM37:7:1:152524553:1 80260675 ID58546 U +
TGTCGGCATCAAATTTTCATATGCTACAA
>7 dna:chromosome chromosome:NCBIM37:7:1:152524553:1 80260694 ID23052 U +
TATGCTACAAAGTAACTTCTCGGCTACTCA
>7 dna:chromosome chromosome:NCBIM37:7:1:152524553:1 80260696 ID47062 U +
TGCTACAAAGTAACTTCTCGGCTACTC
>7 dna:chromosome chromosome:NCBIM37:7:1:152524553:1 80260696 ID47063 U +
TGCTACAAAGTAACTTCTCGGCTACTCAAG
>7 dna:chromosome chromosome:NCBIM37:7:1:152524553:1 80260774 ID15393 U +
TACTGAGTGAAGTACCTGTCTTATGTGAGC
>7 dna:chromosome chromosome:NCBIM37:7:1:152524553:1 80260777 ID40251 U +
TGAGTGAAGTACCTGTCTTATGTGAGC
>7 dna:chromosome chromosome:NCBIM37:7:1:152524553:1 80260869 ID32575 U +
TCTGGGTTCCCTTGAATTTCAGAAATA
>7 dna:chromosome chromosome:NCBIM37:7:1:152524553:1 80260871 ID54897 U +
TGGGTTCCCTTGAATTTCAGAAATACCCAGA
>7 dna:chromosome chromosome:NCBIM37:7:1:152524553:1 80260876 ID28904 U +
TCCCTTGAATTTCAGAAATACCCAGAGCT
>7 dna:chromosome chromosome:NCBIM37:7:1:152524553:1 80260880 ID66462 U +
TTGAATTTCAGAAATACCCAGAGCTGAGTTT
>7 dna:chromosome chromosome:NCBIM37:7:1:152524553:1 80260881 ID36181 U +
TGAATTTCAGAAATACCCAGAGCTGAGTT
>7 dna:chromosome chromosome:NCBIM37:7:1:152524553:1 80260881 ID36182 U +
TGAATTTCAGAAATACCCAGAGCTGAGTTT
>7 dna:chromosome chromosome:NCBIM37:7:1:152524553:1 80260881 ID36183 U +
TGAATTTCAGAAATACCCAGAGCTGAGTTTT
>7 dna:chromosome chromosome:NCBIM37:7:1:152524553:1 80260925 ID45072 U +
TGCCAATTGCTAGTCTTAAGTAAGGACCAGT
>7 dna:chromosome chromosome:NCBIM37:7:1:152524553:1 80260941 ID10425 U +
TAAGTAAGGACCAGTTTCTTTGGCTACTG
>7 dna:chromosome chromosome:NCBIM37:7:1:152524553:1 80260960 ID67327 U +
TTGGCTACTGGACAGAATATGTTTCTCGGG
>7 dna:chromosome chromosome:NCBIM37:7:1:152524553:1 80260960 ID67328 U +
TTGGCTACTGGACAGAATATGTTTCTCGGGT
>7 dna:chromosome chromosome:NCBIM37:7:1:152524553:1 80261018 ID33334 U +
TGAAAAAAATCTTTGGCACAATGGTGGAGC
>7 dna:chromosome chromosome:NCBIM37:7:1:152524553:1 80261020 ID5 U +
AAAAAAATCTTTGGCACAATGGTGGAGCA
>7 dna:chromosome chromosome:NCBIM37:7:1:152524553:1 80261185 ID266 U +
AAGCACAGCTTGTGAAGCTCTGTCTGTC
>7 dna:chromosome chromosome:NCBIM37:7:1:152524553:1 80261233 ID2550 U +
CATTCAACAAACTTTTTAGGGGGTCTT
>7 dna:chromosome chromosome:NCBIM37:7:1:152524553:1 80261233 ID2551 U +
CATTCAACAAACTTTTTAGGGGGTCTTAA
>7 dna:chromosome chromosome:NCBIM37:7:1:152524553:1 80261233 ID2552 U +
CATTCAACAAACTTTTTAGGGGGTCTTAAA
>7 dna:chromosome chromosome:NCBIM37:7:1:152524553:1 80261234 ID1616 U +
ATTCAACAAACTTTTTAGGGGGTCTTA
>7 dna:chromosome chromosome:NCBIM37:7:1:152524553:1 80261234 ID1617 U +
ATTCAACAAACTTTTTAGGGGGTCTTAAA
>7 dna:chromosome chromosome:NCBIM37:7:1:152524553:1 80261265 ID47013 U +
TGCTAAGTGTATCCAGAGCATGAGG
>7 dna:chromosome chromosome:NCBIM37:7:1:152524553:1 80261265 ID47014 U +
TGCTAAGTGTATCCAGAGCATGAGGAGTA
>7 dna:chromosome chromosome:NCBIM37:7:1:152524553:1 80261265 ID47015 U +
TGCTAAGTGTATCCAGAGCATGAGGAGTAC
>7 dna:chromosome chromosome:NCBIM37:7:1:152524553:1 80261265 ID47016 U +
TGCTAAGTGTATCCAGAGCATGAGGAGTACT
>7 dna:chromosome chromosome:NCBIM37:7:1:152524553:1 80261268 ID10592 U +
TAAGTGTATCCAGAGCATGAGGAGTACTT
>7 dna:chromosome chromosome:NCBIM37:7:1:152524553:1 80261274 ID22418 U +
TATCCAGAGCATGAGGAGTACTTGTGAT
>7 dna:chromosome chromosome:NCBIM37:7:1:152524553:1 80261285 ID39749 U +
TGAGGAGTACTTGTGATGAGTCTTTCACGTC
>7 dna:chromosome chromosome:NCBIM37:7:1:152524553:1 80261292 ID15805 U +
TACTTGTGATGAGTCTTTCACGTCATTTCC
>7 dna:chromosome chromosome:NCBIM37:7:1:152524553:1 80261296 ID59369 U +
TGTGATGAGTCTTTCACGTCATTTCCTGTGT
>7 dna:chromosome chromosome:NCBIM37:7:1:152524553:1 80261298 ID41637 U +
TGATGAGTCTTTCACGTCATTTCCTGTG
>7 dna:chromosome chromosome:NCBIM37:7:1:152524553:1 80261298 ID41638 U +
TGATGAGTCTTTCACGTCATTTCCTGTGT
>7 dna:chromosome chromosome:NCBIM37:7:1:152524553:1 80261298 ID41639 U +
TGATGAGTCTTTCACGTCATTTCCTGTGTG
>7 dna:chromosome chromosome:NCBIM37:7:1:152524553:1 80261318 ID65584 U +
TTCCTGTGTGAAGTATTTGATCCAAACAGT
>7 dna:chromosome chromosome:NCBIM37:7:1:152524553:1 80261322 ID60130 U +
TGTGTGAAGTATTTGATCCAAACAGTGTT
>7 dna:chromosome chromosome:NCBIM37:7:1:152524553:1 80261326 ID35543 U +
TGAAGTATTTGATCCAAACAGTGTTATTCCGC
>7 dna:chromosome chromosome:NCBIM37:7:1:152524553:1 80261333 ID68620 U +
TTTGATCCAAACAGTGTTATTCCGCAGCA
>7 dna:chromosome chromosome:NCBIM37:7:1:152524553:1 80261334 ID66599 U +
TTGATCCAAACAGTGTTATTCCGCAGCAG
>7 dna:chromosome chromosome:NCBIM37:7:1:152524553:1 80261334 ID66600 U +
TTGATCCAAACAGTGTTATTCCGCAGCAGC
>7 dna:chromosome chromosome:NCBIM37:7:1:152524553:1 80261335 ID41318 U +
TGATCCAAACAGTGTTATTCCGCAGCA
>7 dna:chromosome chromosome:NCBIM37:7:1:152524553:1 80261338 ID26661 U +
TCCAAACAGTGTTATTCCGCAGCAGCGGTG
>7 dna:chromosome chromosome:NCBIM37:7:1:152524553:1 80261368 ID28237 U +
TCCCACAGGATATGGGACCTCAAGCTAAG
>7 dna:chromosome chromosome:NCBIM37:7:1:152524553:1 80261380 ID53227 U +
TGGGACCTCAAGCTAAGCGGAAACCTGTGT
>7 dna:chromosome chromosome:NCBIM37:7:1:152524553:1 80261380 ID53228 U +
TGGGACCTCAAGCTAAGCGGAAACCTGTGTA
>7 dna:chromosome chromosome:NCBIM37:7:1:152524553:1 80261393 ID10084 U +
TAAGCGGAAACCTGTGTACCTACTATGC
>7 dna:chromosome chromosome:NCBIM37:7:1:152524553:1 80261393 ID10085 U +
TAAGCGGAAACCTGTGTACCTACTATGCC
>7 dna:chromosome chromosome:NCBIM37:7:1:152524553:1 80261393 ID10086 U +
TAAGCGGAAACCTGTGTACCTACTATGCCC
>7 dna:chromosome chromosome:NCBIM37:7:1:152524553:1 80261393 ID10087 U +
TAAGCGGAAACCTGTGTACCTACTATGCCCC
>7 dna:chromosome chromosome:NCBIM37:7:1:152524553:1 80261394 ID280 U +
AAGCGGAAACCTGTGTACCTACTATGCC
>7 dna:chromosome chromosome:NCBIM37:7:1:152524553:1 80261396 ID5070 U +
GCGGAAACCTGTGTACCTACTATGCCCC
>7 dna:chromosome chromosome:NCBIM37:7:1:152524553:1 80261405 ID60006 U +
TGTGTACCTACTATGCCCCTTCTCCAAGTC
>7 dna:chromosome chromosome:NCBIM37:7:1:152524553:1 80261427 ID27041 U +
TCCAAGTCAGAAATTCCATAGAGAATGTC
>7 dna:chromosome chromosome:NCBIM37:7:1:152524553:1 80261427 ID27042 U +
TCCAAGTCAGAAATTCCATAGAGAATGTCT
>7 dna:chromosome chromosome:NCBIM37:7:1:152524553:1 80261437 ID88 U +
AAATTCCATAGAGAATGTCTGCAGGTTGA
>7 dna:chromosome chromosome:NCBIM37:7:1:152524553:1 80261445 ID17116 U +
TAGAGAATGTCTGCAGGTTGAATCTCTAGC
>7 dna:chromosome chromosome:NCBIM37:7:1:152524553:1 80261463 ID35851 U +
TGAATCTCTAGCTTTGTTCTGGAAGGTGATC
>7 dna:chromosome chromosome:NCBIM37:7:1:152524553:1 80261467 ID31940 U +
TCTCTAGCTTTGTTCTGGAAGGTGATC
>7 dna:chromosome chromosome:NCBIM37:7:1:152524553:1 80261467 ID31941 U +
TCTCTAGCTTTGTTCTGGAAGGTGATCTG
>7 dna:chromosome chromosome:NCBIM37:7:1:152524553:1 80261469 ID31462 U +
TCTAGCTTTGTTCTGGAAGGTGATCT
>7 dna:chromosome chromosome:NCBIM37:7:1:152524553:1 80261471 ID18822 U +
TAGCTTTGTTCTGGAAGGTGATCTGGTT
>7 dna:chromosome chromosome:NCBIM37:7:1:152524553:1 80261471 ID18823 U +
TAGCTTTGTTCTGGAAGGTGATCTGGTTT
>7 dna:chromosome chromosome:NCBIM37:7:1:152524553:1 80261482 ID49622 U +
TGGAAGGTGATCTGGTTTCCACTTAGCC
>7 dna:chromosome chromosome:NCBIM37:7:1:152524553:1 80261482 ID49623 U +
TGGAAGGTGATCTGGTTTCCACTTAGCCAT
>7 dna:chromosome chromosome:NCBIM37:7:1:152524553:1 80261482 ID49624 U +
TGGAAGGTGATCTGGTTTCCACTTAGCCATT
>7 dna:chromosome chromosome:NCBIM37:7:1:152524553:1 80261514 ID52689 U +
TGGCTTTTCCCAAAAGAATCAGATATGTAC
>7 dna:chromosome chromosome:NCBIM37:7:1:152524553:1 80261519 ID68431 U +
TTTCCCAAAAGAATCAGATATGTACATGT
>7 dna:chromosome chromosome:NCBIM37:7:1:152524553:1 80261521 ID28081 U +
TCCCAAAAGAATCAGATATGTACATGTCG
>7 dna:chromosome chromosome:NCBIM37:7:1:152524553:1 80261532 ID25706 U +
TCAGATATGTACATGTCGCAGGGCATTTGC
>7 dna:chromosome chromosome:NCBIM37:7:1:152524553:1 80261541 ID13431 U +
TACATGTCGCAGGGCATTTGCTTAAAACGT
>7 dna:chromosome chromosome:NCBIM37:7:1:152524553:1 80261559 ID48124 U +
TGCTTAAAACGTCTTTCCTTCTAGCA
>7 dna:chromosome chromosome:NCBIM37:7:1:152524553:1 80261559 ID48125 U +
TGCTTAAAACGTCTTTCCTTCTAGCATCT
>7 dna:chromosome chromosome:NCBIM37:7:1:152524553:1 80261563 ID6723 U +
TAAAACGTCTTTCCTTCTAGCATCTGGAAGC
>7 dna:chromosome chromosome:NCBIM37:7:1:152524553:1 80261573 ID65610 U +
TTCCTTCTAGCATCTGGAAGCTGGAGAAGCTC
>7 dna:chromosome chromosome:NCBIM37:7:1:152524553:1 80261608 ID60891 U +
TGTTGAGACTCCTCACGGGAGCATCGGCCT
>7 dna:chromosome chromosome:NCBIM37:7:1:152524553:1 80261611 ID38542 U +
TGAGACTCCTCACGGGAGCATCGGCCTGC
>7 dna:chromosome chromosome:NCBIM37:7:1:152524553:1 80261734 ID29448 U +
TCCTACTGGCAAGAACTTCCCATTTGAAAA
>7 dna:chromosome chromosome:NCBIM37:7:1:152524553:1 80261751 ID28525 U +
TCCCATTTGAAAATAAGATACTAAGGTGCT
>7 dna:chromosome chromosome:NCBIM37:7:1:152524553:1 80261751 ID28526 U +
TCCCATTTGAAAATAAGATACTAAGGTGCTT
>7 dna:chromosome chromosome:NCBIM37:7:1:152524553:1 80261756 ID68509 U +
TTTGAAAATAAGATACTAAGGTGCTTA
>7 dna:chromosome chromosome:NCBIM37:7:1:152524553:1 80261756 ID68510 U +
TTTGAAAATAAGATACTAAGGTGCTTAAGA
>7 dna:chromosome chromosome:NCBIM37:7:1:152524553:1 80261758 ID33653 U +
TGAAAATAAGATACTAAGGTGCTTAAGAAG
>7 dna:chromosome chromosome:NCBIM37:7:1:152524553:1 80261758 ID33654 U +
TGAAAATAAGATACTAAGGTGCTTAAGAAGT
>7 dna:chromosome chromosome:NCBIM37:7:1:152524553:1 80261758 ID33655 U +
TGAAAATAAGATACTAAGGTGCTTAAGAAGTT
>7 dna:chromosome chromosome:NCBIM37:7:1:152524553:1 80261764 ID9808 U +
TAAGATACTAAGGTGCTTAAGAAGT
>7 dna:chromosome chromosome:NCBIM37:7:1:152524553:1 80261764 ID9809 U +
TAAGATACTAAGGTGCTTAAGAAGTTTG
>7 dna:chromosome chromosome:NCBIM37:7:1:152524553:1 80261764 ID9811 U +
TAAGATACTAAGGTGCTTAAGAAGTTTGG
>7 dna:chromosome chromosome:NCBIM37:7:1:152524553:1 80261764 ID9812 U +
TAAGATACTAAGGTGCTTAAGAAGTTTGGT
>7 dna:chromosome chromosome:NCBIM37:7:1:152524553:1 80261769 ID14887 U +
TACTAAGGTGCTTAAGAAGTTTGGT
>7 dna:chromosome chromosome:NCBIM37:7:1:152524553:1 80261769 ID14888 U +
TACTAAGGTGCTTAAGAAGTTTGGTATGT
>7 dna:chromosome chromosome:NCBIM37:7:1:152524553:1 80261769 ID14890 U +
TACTAAGGTGCTTAAGAAGTTTGGTATGTT
>7 dna:chromosome chromosome:NCBIM37:7:1:152524553:1 80261777 ID48148 U +
TGCTTAAGAAGTTTGGTATGTTGGTTGGT
>7 dna:chromosome chromosome:NCBIM37:7:1:152524553:1 80261790 ID55492 U +
TGGTATGTTGGTTGGTTGTTATCTGATCTC
>7 dna:chromosome chromosome:NCBIM37:7:1:152524553:1 80261795 ID60995 U +
TGTTGGTTGGTTGTTATCTGATCTCATGG
>7 dna:chromosome chromosome:NCBIM37:7:1:152524553:1 80261808 ID64370 U +
TTATCTGATCTCATGGTGCCTCGTTTCCCT
>7 dna:chromosome chromosome:NCBIM37:7:1:152524553:1 80261809 ID22565 U +
TATCTGATCTCATGGTGCCTCGTTTCCCT
>7 dna:chromosome chromosome:NCBIM37:7:1:152524553:1 80261809 ID22566 U +
TATCTGATCTCATGGTGCCTCGTTTCCCTA
>7 dna:chromosome chromosome:NCBIM37:7:1:152524553:1 80261811 ID32345 U +
TCTGATCTCATGGTGCCTCGTTTCCCTAA
>7 dna:chromosome chromosome:NCBIM37:7:1:152524553:1 80261811 ID32346 U +
TCTGATCTCATGGTGCCTCGTTTCCCTAATT
>7 dna:chromosome chromosome:NCBIM37:7:1:152524553:1 80261813 ID41411 U +
TGATCTCATGGTGCCTCGTTTCCCTAA
>7 dna:chromosome chromosome:NCBIM37:7:1:152524553:1 80261813 ID41412 U +
TGATCTCATGGTGCCTCGTTTCCCTAAT
>7 dna:chromosome chromosome:NCBIM37:7:1:152524553:1 80261837 ID11757 U +
TAATTTCTTGGCAAACTCTTGAGTGTGTG
>7 dna:chromosome chromosome:NCBIM37:7:1:152524553:1 80261837 ID11758 U +
TAATTTCTTGGCAAACTCTTGAGTGTGTGT
>7 dna:chromosome chromosome:NCBIM37:7:1:152524553:1 80261855 ID66566 U +
TTGAGTGTGTGTTTTTCACTTGAGGTCC
>7 dna:chromosome chromosome:NCBIM37:7:1:152524553:1 80261856 ID40420 U +
TGAGTGTGTGTTTTTCACTTGAGGTC
>7 dna:chromosome chromosome:NCBIM37:7:1:152524553:1 80261856 ID40421 U +
TGAGTGTGTGTTTTTCACTTGAGGTCC
>7 dna:chromosome chromosome:NCBIM37:7:1:152524553:1 80261856 ID40422 U +
TGAGTGTGTGTTTTTCACTTGAGGTCCT
>7 dna:chromosome chromosome:NCBIM37:7:1:152524553:1 80261856 ID40423 U +
TGAGTGTGTGTTTTTCACTTGAGGTCCTC
>7 dna:chromosome chromosome:NCBIM37:7:1:152524553:1 80261856 ID40424 U +
TGAGTGTGTGTTTTTCACTTGAGGTCCTCC
>7 dna:chromosome chromosome:NCBIM37:7:1:152524553:1 80261870 ID25445 U +
TCACTTGAGGTCCTCCCTGCTCTACAAAAA
>7 dna:chromosome chromosome:NCBIM37:7:1:152524553:1 80261883 ID28841 U +
TCCCTGCTCTACAAAAATAAAAATAAAAAATA
>7 dna:chromosome chromosome:NCBIM37:7:1:152524553:1 80261892 ID11814 U +
TACAAAAATAAAAATAAAAAATAAAAGCA
>7 dna:chromosome chromosome:NCBIM37:7:1:152524553:1 80261892 ID11815 U +
TACAAAAATAAAAATAAAAAATAAAAGCAGC
>7 dna:chromosome chromosome:NCBIM37:7:1:152524553:1 80261892 ID11816 U +
TACAAAAATAAAAATAAAAAATAAAAGCAGCC
>7 dna:chromosome chromosome:NCBIM37:7:1:152524553:1 80261898 ID338 U +
AATAAAAATAAAAAATAAAAGCAGCCTAT
>7 dna:chromosome chromosome:NCBIM37:7:1:152524553:1 80261900 ID6518 U +
TAAAAATAAAAAATAAAAGCAGCCTATCGA
>7 dna:chromosome chromosome:NCBIM37:7:1:152524553:1 80261906 ID6340 U +
TAAAAAATAAAAGCAGCCTATCGAAACC
>7 dna:chromosome chromosome:NCBIM37:7:1:152524553:1 80261906 ID6341 U +
TAAAAAATAAAAGCAGCCTATCGAAACCCT
>7 dna:chromosome chromosome:NCBIM37:7:1:152524553:1 80261906 ID6342 U +
TAAAAAATAAAAGCAGCCTATCGAAACCCTA
>7 dna:chromosome chromosome:NCBIM37:7:1:152524553:1 80261913 ID6876 U +
TAAAAGCAGCCTATCGAAACCCTAGCCTA
>7 dna:chromosome chromosome:NCBIM37:7:1:152524553:1 80261913 ID6877 U +
TAAAAGCAGCCTATCGAAACCCTAGCCTAA
>7 dna:chromosome chromosome:NCBIM37:7:1:152524553:1 80261913 ID6878 U +
TAAAAGCAGCCTATCGAAACCCTAGCCTAACC
>7 dna:chromosome chromosome:NCBIM37:7:1:152524553:1 80261935 ID18384 U +
TAGCCTAACCTGCAGCTAAAACTTTAAAGAG
>7 dna:chromosome chromosome:NCBIM37:7:1:152524553:1 80261940 ID8978 U +
TAACCTGCAGCTAAAACTTTAAAGAGCCC
>7 dna:chromosome chromosome:NCBIM37:7:1:152524553:1 80261945 ID44030 U +
TGCAGCTAAAACTTTAAAGAGCCCTCGAGTGT
>7 dna:chromosome chromosome:NCBIM37:7:1:152524553:1 80261951 ID6781 U +
TAAAACTTTAAAGAGCCCTCGAGTGTC
>7 dna:chromosome chromosome:NCBIM37:7:1:152524553:1 80261951 ID6782 U +
TAAAACTTTAAAGAGCCCTCGAGTGTCT
>7 dna:chromosome chromosome:NCBIM37:7:1:152524553:1 80261951 ID6783 U +
TAAAACTTTAAAGAGCCCTCGAGTGTCTTC
>7 dna:chromosome chromosome:NCBIM37:7:1:152524553:1 80261956 ID3736 U +
CTTTAAAGAGCCCTCGAGTGTCTTC
>7 dna:chromosome chromosome:NCBIM37:7:1:152524553:1 80261979 ID30117 U +
TCCTGGTGCCCTTGACTTGACCTATGGG
>7 dna:chromosome chromosome:NCBIM37:7:1:152524553:1 80261986 ID4990 U +
GCCCTTGACTTGACCTATGGGAACCTCGT
>7 dna:chromosome chromosome:NCBIM37:7:1:152524553:1 80261990 ID66512 U +
TTGACTTGACCTATGGGAACCTCGTGTTCTT
>7 dna:chromosome chromosome:NCBIM37:7:1:152524553:1 80261991 ID37886 U +
TGACTTGACCTATGGGAACCTCGTGT
>7 dna:chromosome chromosome:NCBIM37:7:1:152524553:1 80261991 ID37887 U +
TGACTTGACCTATGGGAACCTCGTGTT
>7 dna:chromosome chromosome:NCBIM37:7:1:152524553:1 80261992 ID4308 U +
GACTTGACCTATGGGAACCTCGTGT
>7 dna:chromosome chromosome:NCBIM37:7:1:152524553:1 80262003 ID52858 U +
TGGGAACCTCGTGTTCTTCTCGGTGGT
>7 dna:chromosome chromosome:NCBIM37:7:1:152524553:1 80262036 ID29818 U +
TCCTCTCATTTTATAAGCTGTGGTGGT
>7 dna:chromosome chromosome:NCBIM37:7:1:152524553:1 80262039 ID31816 U +
TCTCATTTTATAAGCTGTGGTGGTTCTTCC
>7 dna:chromosome chromosome:NCBIM37:7:1:152524553:1 80262044 ID68892 U +
TTTTATAAGCTGTGGTGGTTCTTCCTTC
>7 dna:chromosome chromosome:NCBIM37:7:1:152524553:1 80262075 ID67345 U +
TTGGCTGATGGACTAGCTCT
>7 dna:chromosome chromosome:NCBIM37:7:1:152524553:1 80262083 ID50243 U +
TGGACTAGCTCTCTGTAGGTGTCTAGC
>7 dna:chromosome chromosome:NCBIM37:7:1:152524553:1 80262098 ID20303 U +
TAGGTGTCTAGCCAGAAAGCTGGCTGAGGT
>7 dna:chromosome chromosome:NCBIM37:7:1:152524553:1 80262138 ID58164 U +
TGTCACTAAAGAAGTTTCTGGTGTGTGGA
>7 dna:chromosome chromosome:NCBIM37:7:1:152524553:1 80262140 ID25268 U +
TCACTAAAGAAGTTTCTGGTGTGTGGAA
>7 dna:chromosome chromosome:NCBIM37:7:1:152524553:1 80262234 ID68326 U +
TTTCAAATCTTAGTTGTTGCTCTTGGCCC
>7 dna:chromosome chromosome:NCBIM37:7:1:152524553:1 80262244 ID21354 U +
TAGTTGTTGCTCTTGGCCCTTCCTACATGA
>7 dna:chromosome chromosome:NCBIM37:7:1:152524553:1 80262263 ID65488 U +
TTCCTACATGAACCTGCTCATACAATCT
>7 dna:chromosome chromosome:NCBIM37:7:1:152524553:1 80262264 ID29400 U +
TCCTACATGAACCTGCTCATACAATCTTG
>7 dna:chromosome chromosome:NCBIM37:7:1:152524553:1 80262264 ID29401 U +
TCCTACATGAACCTGCTCATACAATCTTGG
>7 dna:chromosome chromosome:NCBIM37:7:1:152524553:1 80262266 ID3335 U +
CTACATGAACCTGCTCATACAATCTTGGA
>7 dna:chromosome chromosome:NCBIM37:7:1:152524553:1 80262267 ID13325 U +
TACATGAACCTGCTCATACAATCTTGGAAA
>7 dna:chromosome chromosome:NCBIM37:7:1:152524553:1 80262277 ID47522 U +
TGCTCATACAATCTTGGAAACAATCTTTA
>7 dna:chromosome chromosome:NCBIM37:7:1:152524553:1 80262280 ID26126 U +
TCATACAATCTTGGAAACAATCTTTAAAT
>7 dna:chromosome chromosome:NCBIM37:7:1:152524553:1 80262302 ID68196 U +
TTTAAATATCTTTTCTACTTAAAGCGGGGACC
>7 dna:chromosome chromosome:NCBIM37:7:1:152524553:1 80262395 ID44949 U +
TGCCAAGGACAACTCAATCGGAACGTGCC
>7 dna:chromosome chromosome:NCBIM37:7:1:152524553:1 80262397 ID2615 U +
CCAAGGACAACTCAATCGGAACGTGCCTTG
>7 dna:chromosome chromosome:NCBIM37:7:1:152524553:1 80262402 ID4090 U +
GACAACTCAATCGGAACGTGCCTTGCAACA
>7 dna:chromosome chromosome:NCBIM37:7:1:152524553:1 80262404 ID1748 U +
CAACTCAATCGGAACGTGCCTTGCAAC
>7 dna:chromosome chromosome:NCBIM37:7:1:152524553:1 80262408 ID24712 U +
TCAATCGGAACGTGCCTTGCAACAGATGT
>7 dna:chromosome chromosome:NCBIM37:7:1:152524553:1 80262412 ID30761 U +
TCGGAACGTGCCTTGCAACAGATGTGTGG
>7 dna:chromosome chromosome:NCBIM37:7:1:152524553:1 80262412 ID30762 U +
TCGGAACGTGCCTTGCAACAGATGTGTGGT
>7 dna:chromosome chromosome:NCBIM37:7:1:152524553:1 80262420 ID46550 U +
TGCCTTGCAACAGATGTGTGGTGTGTGT
>7 dna:chromosome chromosome:NCBIM37:7:1:152524553:1 80262424 ID66722 U +
TTGCAACAGATGTGTGGTGTGTGTTCCAAC
>7 dna:chromosome chromosome:NCBIM37:7:1:152524553:1 80262425 ID42901 U +
TGCAACAGATGTGTGGTGTGTGTTC
>7 dna:chromosome chromosome:NCBIM37:7:1:152524553:1 80262425 ID42902 U +
TGCAACAGATGTGTGGTGTGTGTTCC
>7 dna:chromosome chromosome:NCBIM37:7:1:152524553:1 80262425 ID42903 U +
TGCAACAGATGTGTGGTGTGTGTTCCAAC
>7 dna:chromosome chromosome:NCBIM37:7:1:152524553:1 80262425 ID42904 U +
TGCAACAGATGTGTGGTGTGTGTTCCAACT
>7 dna:chromosome chromosome:NCBIM37:7:1:152524553:1 80262438 ID56374 U +
TGGTGTGTGTTCCAACTTGGGAAATCCTG
>7 dna:chromosome chromosome:NCBIM37:7:1:152524553:1 80262441 ID60247 U +
TGTGTGTTCCAACTTGGGAAATCCTGAGGTG
>7 dna:chromosome chromosome:NCBIM37:7:1:152524553:1 80262448 ID26890 U +
TCCAACTTGGGAAATCCTGAGGTGGGTGCA
>7 dna:chromosome chromosome:NCBIM37:7:1:152524553:1 80262448 ID26891 U +
TCCAACTTGGGAAATCCTGAGGTGGGTGCAG
>7 dna:chromosome chromosome:NCBIM37:7:1:152524553:1 80262646 ID17888 U +
TAGCAAGCTAGTGATCTAATGGGGTAAC
>7 dna:chromosome chromosome:NCBIM37:7:1:152524553:1 80262647 ID987 U +
AGCAAGCTAGTGATCTAATGGGGTAAC
>7 dna:chromosome chromosome:NCBIM37:7:1:152524553:1 80262707 ID56684 U +
TGGTTGGTTAAAAGGCAAATGGATGCA
>7 dna:chromosome chromosome:NCBIM37:7:1:152524553:1 80262707 ID56685 U +
TGGTTGGTTAAAAGGCAAATGGATGCACA
>7 dna:chromosome chromosome:NCBIM37:7:1:152524553:1 80262810 ID17933 U +
TAGCAATTGTCACTGCTTCTTAGGTCTAC
>7 dna:chromosome chromosome:NCBIM37:7:1:152524553:1 80262817 ID58183 U +
TGTCACTGCTTCTTAGGTCTACTGATGAA
>7 dna:chromosome chromosome:NCBIM37:7:1:152524553:1 80262855 ID19166 U +
TAGGACATTTGACACAGGGGCTTTACACGA
>7 dna:chromosome chromosome:NCBIM37:7:1:152524553:1 80262864 ID36510 U +
TGACACAGGGGCTTTACACGATGTATCCA
>7 dna:chromosome chromosome:NCBIM37:7:1:152524553:1 80262864 ID36511 U +
TGACACAGGGGCTTTACACGATGTATCCAT
>7 dna:chromosome chromosome:NCBIM37:7:1:152524553:1 80262957 ID3535 U +
CTGACCATTTAATGGCATGTTATTTTCAAAG
>7 dna:chromosome chromosome:NCBIM37:7:1:152524553:1 80262957 ID3536 U +
CTGACCATTTAATGGCATGTTATTTTCAAAGC
>7 dna:chromosome chromosome:NCBIM37:7:1:152524553:1 80262958 ID37258 U +
TGACCATTTAATGGCATGTTATTTTCAAAGC
>7 dna:chromosome chromosome:NCBIM37:7:1:152524553:1 80262964 ID68248 U +
TTTAATGGCATGTTATTTTCAAAGCCACGA
>7 dna:chromosome chromosome:NCBIM37:7:1:152524553:1 80262966 ID11393 U +
TAATGGCATGTTATTTTCAAAGCCACGAGC
>7 dna:chromosome chromosome:NCBIM37:7:1:152524553:1 80263008 ID60556 U +
TGTTAGCGTGCACATAGAAGCTTCTGTG
>7 dna:chromosome chromosome:NCBIM37:7:1:152524553:1 80263008 ID60557 U +
TGTTAGCGTGCACATAGAAGCTTCTGTGT
>7 dna:chromosome chromosome:NCBIM37:7:1:152524553:1 80263008 ID60558 U +
TGTTAGCGTGCACATAGAAGCTTCTGTGTC
>7 dna:chromosome chromosome:NCBIM37:7:1:152524553:1 80263008 ID60559 U +
TGTTAGCGTGCACATAGAAGCTTCTGTGTCC
>7 dna:chromosome chromosome:NCBIM37:7:1:152524553:1 80263039 ID47594 U +
TGCTCCTTTCAGAAAACAATGTTCTGTGA
>7 dna:chromosome chromosome:NCBIM37:7:1:152524553:1 80263045 ID68372 U +
TTTCAGAAAACAATGTTCTGTGAGCTAA
>7 dna:chromosome chromosome:NCBIM37:7:1:152524553:1 80263047 ID25480 U +
TCAGAAAACAATGTTCTGTGAGCTAAGTA
>7 dna:chromosome chromosome:NCBIM37:7:1:152524553:1 80263048 ID2138 U +
CAGAAAACAATGTTCTGTGAGCTAA
>7 dna:chromosome chromosome:NCBIM37:7:1:152524553:1 80263148 ID990 U +
AGCAAGTATTAAGTTATTCATAACTTTGGGC
>7 dna:chromosome chromosome:NCBIM37:7:1:152524553:1 80263210 ID7039 U +
TAAAAGTTCAACATCTTGTAAATTATAAAC
>7 dna:chromosome chromosome:NCBIM37:7:1:152524553:1 80263299 ID12126 U +
TACAACCAACTCATTGACTGTGTACCTGC
>7 dna:chromosome chromosome:NCBIM37:7:1:152524553:1 80263340 ID57729 U +
TGTAGTCTTTGAAGTCCTCTGATAGTC
>7 dna:chromosome chromosome:NCBIM37:7:1:152524553:1 80263369 ID13448 U +
TACATGTTCTTTGAAATATTTCTCAGATGT
>7 dna:chromosome chromosome:NCBIM37:7:1:152524553:1 80263380 ID34370 U +
TGAAATATTTCTCAGATGTCACCACTTCC
>7 dna:chromosome chromosome:NCBIM37:7:1:152524553:1 80263380 ID34371 U +
TGAAATATTTCTCAGATGTCACCACTTCCT
>7 dna:chromosome chromosome:NCBIM37:7:1:152524553:1 80263409 ID26761 U +
TCCAAAGTATGCAAAGAAATGTGCCATCTC
>7 dna:chromosome chromosome:NCBIM37:7:1:152524553:1 80263409 ID26762 U +
TCCAAAGTATGCAAAGAAATGTGCCATCTCC
>7 dna:chromosome chromosome:NCBIM37:7:1:152524553:1 80263418 ID42686 U +
TGCAAAGAAATGTGCCATCTCCTTAC
>7 dna:chromosome chromosome:NCBIM37:7:1:152524553:1 80263418 ID42687 U +
TGCAAAGAAATGTGCCATCTCCTTACC
>7 dna:chromosome chromosome:NCBIM37:7:1:152524553:1 80263418 ID42688 U +
TGCAAAGAAATGTGCCATCTCCTTACCTC
>7 dna:chromosome chromosome:NCBIM37:7:1:152524553:1 80263418 ID42689 U +
TGCAAAGAAATGTGCCATCTCCTTACCTCA
>7 dna:chromosome chromosome:NCBIM37:7:1:152524553:1 80263424 ID3871 U +
GAAATGTGCCATCTCCTTACCTCAGTCGAA
>7 dna:chromosome chromosome:NCBIM37:7:1:152524553:1 80263441 ID14313 U +
TACCTCAGTCGAAAGTCTTCATGAGGAGG
>7 dna:chromosome chromosome:NCBIM37:7:1:152524553:1 80263441 ID14314 U +
TACCTCAGTCGAAAGTCTTCATGAGGAGGA
>7 dna:chromosome chromosome:NCBIM37:7:1:152524553:1 80263491 ID5859 U +
GGTGCATCTCTATCAGTTATCACTAGAAGC
>7 dna:chromosome chromosome:NCBIM37:7:1:152524553:1 80263521 ID57635 U +
TGTACTTGTCAGGGAGAGGACTCTATTCT
>7 dna:chromosome chromosome:NCBIM37:7:1:152524553:1 80263570 ID9380 U +
TAACTTTGATCACTCTTAAAGTAGTCCTGC
>7 dna:chromosome chromosome:NCBIM37:7:1:152524553:1 80263570 ID9381 U +
TAACTTTGATCACTCTTAAAGTAGTCCTGCCT
>7 dna:chromosome chromosome:NCBIM37:7:1:152524553:1 80263576 ID41255 U +
TGATCACTCTTAAAGTAGTCCTGC
>7 dna:chromosome chromosome:NCBIM37:7:1:152524553:1 80263576 ID41256 U +
TGATCACTCTTAAAGTAGTCCTGCCTGCAT
>7 dna:chromosome chromosome:NCBIM37:7:1:152524553:1 80263585 ID63596 U +
TTAAAGTAGTCCTGCCTGCATATTGTT
>7 dna:chromosome chromosome:NCBIM37:7:1:152524553:1 80263585 ID63597 U +
TTAAAGTAGTCCTGCCTGCATATTGTTTC
>7 dna:chromosome chromosome:NCBIM37:7:1:152524553:1 80263597 ID46358 U +
TGCCTGCATATTGTTTCTATGTGGCCTTGA
>7 dna:chromosome chromosome:NCBIM37:7:1:152524553:1 80263614 ID23276 U +
TATGTGGCCTTGAAAGAGGAAAAGCGATC
>7 dna:chromosome chromosome:NCBIM37:7:1:152524553:1 80263624 ID34001 U +
TGAAAGAGGAAAAGCGATCTGGGCAAATGTT
>7 dna:chromosome chromosome:NCBIM37:7:1:152524553:1 80263679 ID28732 U +
TCCCTACTACTTGGAGAAAATAGAAACGGC
>7 dna:chromosome chromosome:NCBIM37:7:1:152524553:1 80263679 ID28733 U +
TCCCTACTACTTGGAGAAAATAGAAACGGCC
>7 dna:chromosome chromosome:NCBIM37:7:1:152524553:1 80263683 ID14973 U +
TACTACTTGGAGAAAATAGAAACGGCCTG
>7 dna:chromosome chromosome:NCBIM37:7:1:152524553:1 80263683 ID14974 U +
TACTACTTGGAGAAAATAGAAACGGCCTGTAC
>7 dna:chromosome chromosome:NCBIM37:7:1:152524553:1 80263748 ID48753 U +
TGGAAAACTCACTTCATGACTTTCTCTGAG
>7 dna:chromosome chromosome:NCBIM37:7:1:152524553:1 80263825 ID25390 U +
TCACTGGGATCCAAACGAGTCTCTTGGG
>7 dna:chromosome chromosome:NCBIM37:7:1:152524553:1 80263829 ID53594 U +
TGGGATCCAAACGAGTCTCTTGGGGTTGA
>7 dna:chromosome chromosome:NCBIM37:7:1:152524553:1 80263868 ID37442 U +
TGACGAAGAGTAGGCCAGTTCCAGA
>7 dna:chromosome chromosome:NCBIM37:7:1:152524553:1 80264128 ID35716 U +
TGAATACTGGTTTGTAATTCTACATAAAGTG
>7 dna:chromosome chromosome:NCBIM37:7:1:152524553:1 80264132 ID15550 U +
TACTGGTTTGTAATTCTACATAAAGTGA
>7 dna:chromosome chromosome:NCBIM37:7:1:152524553:1 80264132 ID15551 U +
TACTGGTTTGTAATTCTACATAAAGTGAAA
>7 dna:chromosome chromosome:NCBIM37:7:1:152524553:1 80264142 ID11596 U +
TAATTCTACATAAAGTGAAAGGGATGTTTA
>7 dna:chromosome chromosome:NCBIM37:7:1:152524553:1 80264148 ID13195 U +
TACATAAAGTGAAAGGGATGTTTATGTG
>7 dna:chromosome chromosome:NCBIM37:7:1:152524553:1 80264224 ID1482 U +
ATGAAGATATAAGAATCTCACAATGGTCCT
>7 dna:chromosome chromosome:NCBIM37:7:1:152524553:1 80264225 ID35237 U +
TGAAGATATAAGAATCTCACAATGGTCCTA
>7 dna:chromosome chromosome:NCBIM37:7:1:152524553:1 80264231 ID21641 U +
TATAAGAATCTCACAATGGTCCTACTGA
>7 dna:chromosome chromosome:NCBIM37:7:1:152524553:1 80264233 ID9561 U +
TAAGAATCTCACAATGGTCCTACTGAAT
>7 dna:chromosome chromosome:NCBIM37:7:1:152524553:1 80264233 ID9562 U +
TAAGAATCTCACAATGGTCCTACTGAATTG
>7 dna:chromosome chromosome:NCBIM37:7:1:152524553:1 80264233 ID9563 U +
TAAGAATCTCACAATGGTCCTACTGAATTGT
>7 dna:chromosome chromosome:NCBIM37:7:1:152524553:1 80264239 ID31636 U +
TCTCACAATGGTCCTACTGAATT
>7 dna:chromosome chromosome:NCBIM37:7:1:152524553:1 80264253 ID15357 U +
TACTGAATTGTTAAGAAAGTAACAGGTGGC
>7 dna:chromosome chromosome:NCBIM37:7:1:152524553:1 80264253 ID15358 U +
TACTGAATTGTTAAGAAAGTAACAGGTGGCA
>7 dna:chromosome chromosome:NCBIM37:7:1:152524553:1 80264256 ID36167 U +
TGAATTGTTAAGAAAGTAACAGGTGGC
>7 dna:chromosome chromosome:NCBIM37:7:1:152524553:1 80264256 ID36168 U +
TGAATTGTTAAGAAAGTAACAGGTGGCA
>7 dna:chromosome chromosome:NCBIM37:7:1:152524553:1 80264264 ID9441 U +
TAAGAAAGTAACAGGTGGCACGGATGT
>7 dna:chromosome chromosome:NCBIM37:7:1:152524553:1 80264264 ID9442 U +
TAAGAAAGTAACAGGTGGCACGGATGTGGC
>7 dna:chromosome chromosome:NCBIM37:7:1:152524553:1 80264361 ID26714 U +
TCCAAAGCTATAGGCAAATTGGAAAGTGCT
>7 dna:chromosome chromosome:NCBIM37:7:1:152524553:1 80264373 ID5529 U +
GGCAAATTGGAAAGTGCTGCCTTCCC
>7 dna:chromosome chromosome:NCBIM37:7:1:152524553:1 80264547 ID5338 U +
GGAACCACATCAGTAGGACCTAGATTCTGC
>7 dna:chromosome chromosome:NCBIM37:7:1:152524553:1 80264552 ID1959 U +
CACATCAGTAGGACCTAGATTCTGCTCCGG
>7 dna:chromosome chromosome:NCBIM37:7:1:152524553:1 80264556 ID25933 U +
TCAGTAGGACCTAGATTCTGCTCCGGCGC
>7 dna:chromosome chromosome:NCBIM37:7:1:152524553:1 80264560 ID19175 U +
TAGGACCTAGATTCTGCTCCGGCGCGTGTC
>7 dna:chromosome chromosome:NCBIM37:7:1:152524553:1 80264577 ID29089 U +
TCCGGCGCGTGTCTGAGAATAAGTGCAC
>7 dna:chromosome chromosome:NCBIM37:7:1:152524553:1 80264588 ID32232 U +
TCTGAGAATAAGTGCACATTGTGGCTCAGT
>7 dna:chromosome chromosome:NCBIM37:7:1:152524553:1 80264590 ID38292 U +
TGAGAATAAGTGCACATTGTGGCTCAGTGC
>7 dna:chromosome chromosome:NCBIM37:7:1:152524553:1 80264596 ID10535 U +
TAAGTGCACATTGTGGCTCAGTGCTTC
>7 dna:chromosome chromosome:NCBIM37:7:1:152524553:1 80264645 ID29853 U +
TCCTCTGTGAACTACGATGCTGAATGAGTC
>7 dna:chromosome chromosome:NCBIM37:7:1:152524553:1 80264648 ID32684 U +
TCTGTGAACTACGATGCTGAATGAGTCATT
>7 dna:chromosome chromosome:NCBIM37:7:1:152524553:1 80264650 ID58824 U +
TGTGAACTACGATGCTGAATGAGTC
>7 dna:chromosome chromosome:NCBIM37:7:1:152524553:1 80264650 ID58825 U +
TGTGAACTACGATGCTGAATGAGTCA
>7 dna:chromosome chromosome:NCBIM37:7:1:152524553:1 80264650 ID58827 U +
TGTGAACTACGATGCTGAATGAGTCATT
>7 dna:chromosome chromosome:NCBIM37:7:1:152524553:1 80264650 ID58828 U +
TGTGAACTACGATGCTGAATGAGTCATTC
>7 dna:chromosome chromosome:NCBIM37:7:1:152524553:1 80264650 ID58829 U +
TGTGAACTACGATGCTGAATGAGTCATTCA
>7 dna:chromosome chromosome:NCBIM37:7:1:152524553:1 80264702 ID57101 U +
TGTAAAATGGGAAGAGGACTGCCATAACAGT
>7 dna:chromosome chromosome:NCBIM37:7:1:152524553:1 80264772 ID63667 U +
TTAACATTGTCAAATGCTTAGAAAGATGCTG
>7 dna:chromosome chromosome:NCBIM37:7:1:152524553:1 80264773 ID8836 U +
TAACATTGTCAAATGCTTAGAAAGATGCTG
>7 dna:chromosome chromosome:NCBIM37:7:1:152524553:1 80264786 ID48191 U +
TGCTTAGAAAGATGCTGGATCAATAGCGT
>7 dna:chromosome chromosome:NCBIM37:7:1:152524553:1 80264809 ID18535 U +
TAGCGTGCTGTTAAAGAAAGAGAAGTGTC
>7 dna:chromosome chromosome:NCBIM37:7:1:152524553:1 80264873 ID11822 U +
TACAAAACAGTGCGACTTTCATATTCGCT
>7 dna:chromosome chromosome:NCBIM37:7:1:152524553:1 80264873 ID11823 U +
TACAAAACAGTGCGACTTTCATATTCGCTA
>7 dna:chromosome chromosome:NCBIM37:7:1:152524553:1 80264959 ID4472 U +
GAGCTCTTTACATATTCTAGAGTAAGCC
>7 dna:chromosome chromosome:NCBIM37:7:1:152524553:1 80264973 ID65843 U +
TTCTAGAGTAAGCCCCTTGTATATGTATGC
>7 dna:chromosome chromosome:NCBIM37:7:1:152524553:1 80265013 ID1666 U +
CAAAATACACATACTAAAGGC
>7 dna:chromosome chromosome:NCBIM37:7:1:152524553:1 80265034 ID55541 U +
TGGTCAAGATCATAGACATTAGGGGCATG
>7 dna:chromosome chromosome:NCBIM37:7:1:152524553:1 80265034 ID55542 U +
TGGTCAAGATCATAGACATTAGGGGCATGC
>7 dna:chromosome chromosome:NCBIM37:7:1:152524553:1 80265046 ID16902 U +
TAGACATTAGGGGCATGCAAATTAAAACC
>7 dna:chromosome chromosome:NCBIM37:7:1:152524553:1 80265061 ID42862 U +
TGCAAATTAAAACCATAATGAGGTAATACTT
>7 dna:chromosome chromosome:NCBIM37:7:1:152524553:1 80265068 ID6680 U +
TAAAACCATAATGAGGTAATACTTTAGCCCC
>7 dna:chromosome chromosome:NCBIM37:7:1:152524553:1 80265076 ID11277 U +
TAATGAGGTAATACTTTAGCCCCCTA
>7 dna:chromosome chromosome:NCBIM37:7:1:152524553:1 80265076 ID11278 U +
TAATGAGGTAATACTTTAGCCCCCTACTGA
>7 dna:chromosome chromosome:NCBIM37:7:1:152524553:1 80265100 ID15323 U +
TACTGAAAATGGCTATGATAAGGG
>7 dna:chromosome chromosome:NCBIM37:7:1:152524553:1 80265103 ID33732 U +
TGAAAATGGCTATGATAAGGGACTGATGAC
>7 dna:chromosome chromosome:NCBIM37:7:1:152524553:1 80265113 ID22858 U +
TATGATAAGGGACTGATGACACCAAAC
>7 dna:chromosome chromosome:NCBIM37:7:1:152524553:1 80265115 ID40748 U +
TGATAAGGGACTGATGACACCAAACGTCGT
>7 dna:chromosome chromosome:NCBIM37:7:1:152524553:1 80265121 ID5735 U +
GGGACTGATGACACCAAACGTCGTGGA
>7 dna:chromosome chromosome:NCBIM37:7:1:152524553:1 80265129 ID36524 U +
TGACACCAAACGTCGTGGAGGGTAT
>7 dna:chromosome chromosome:NCBIM37:7:1:152524553:1 80265153 ID50561 U +
TGGAGCCACTGCCCCTTCCTACGCCA
>7 dna:chromosome chromosome:NCBIM37:7:1:152524553:1 80265168 ID65491 U +
TTCCTACGCCAATGGTGAGACCGCAGGTT
>7 dna:chromosome chromosome:NCBIM37:7:1:152524553:1 80265169 ID29429 U +
TCCTACGCCAATGGTGAGACCGCAGGTTGC
>7 dna:chromosome chromosome:NCBIM37:7:1:152524553:1 80265169 ID29430 U +
TCCTACGCCAATGGTGAGACCGCAGGTTGCC
>7 dna:chromosome chromosome:NCBIM37:7:1:152524553:1 80265172 ID14687 U +
TACGCCAATGGTGAGACCGCAGGTTGCC
>7 dna:chromosome chromosome:NCBIM37:7:1:152524553:1 80265172 ID14688 U +
TACGCCAATGGTGAGACCGCAGGTTGCCA
>7 dna:chromosome chromosome:NCBIM37:7:1:152524553:1 80265172 ID14689 U +
TACGCCAATGGTGAGACCGCAGGTTGCCAT
>7 dna:chromosome chromosome:NCBIM37:7:1:152524553:1 80265222 ID51643 U +
TGGCAGATCATCTTACAGAGTTGAACACT
>7 dna:chromosome chromosome:NCBIM37:7:1:152524553:1 80265243 ID34668 U +
TGAACACTTGCTCACCATATGTTTTGGGTGT
>7 dna:chromosome chromosome:NCBIM37:7:1:152524553:1 80265274 ID18346 U +
TAGCCCAAGAAAAATGAAAGCATATGTTTG
>7 dna:chromosome chromosome:NCBIM37:7:1:152524553:1 80265343 ID3587 U +
CTGGAAACAAAGTGAATGGGTAACAGAC
>7 dna:chromosome chromosome:NCBIM37:7:1:152524553:1 80265344 ID48837 U +
TGGAAACAAAGTGAATGGGTAACAGACCCTG
>7 dna:chromosome chromosome:NCBIM37:7:1:152524553:1 80265344 ID48838 U +
TGGAAACAAAGTGAATGGGTAACAGACCCTGC
>7 dna:chromosome chromosome:NCBIM37:7:1:152524553:1 80265489 ID40993 U +
TGATAGGGAAACAAGCAATACAAATTAAAAG
>7 dna:chromosome chromosome:NCBIM37:7:1:152524553:1 80265492 ID19861 U +
TAGGGAAACAAGCAATACAAATTAAAAG
>7 dna:chromosome chromosome:NCBIM37:7:1:152524553:1 80265694 ID58373 U +
TGTCATGACACACACATTAAGAAGCATTAA
>7 dna:chromosome chromosome:NCBIM37:7:1:152524553:1 80265773 ID26501 U +
TCATTCTATGGCAGTGGTTTTCAACCGC
>7 dna:chromosome chromosome:NCBIM37:7:1:152524553:1 80265783 ID4841 U +
GCAGTGGTTTTCAACCGCGGATGAGTGTTT
>7 dna:chromosome chromosome:NCBIM37:7:1:152524553:1 80265804 ID40456 U +
TGAGTGTTTGGTCCCCCATAGAGAAAT
>7 dna:chromosome chromosome:NCBIM37:7:1:152524553:1 80265864 ID3473 U +
CTCCTGGTTTTTAATGTCTGAAGACCAAGGA
>7 dna:chromosome chromosome:NCBIM37:7:1:152524553:1 80265914 ID57443 U +
TGTAATGCACACTGAAGATCCC
>7 dna:chromosome chromosome:NCBIM37:7:1:152524553:1 80265914 ID57444 U +
TGTAATGCACACTGAAGATCCCCA
>7 dna:chromosome chromosome:NCBIM37:7:1:152524553:1 80265914 ID57445 U +
TGTAATGCACACTGAAGATCCCCACCG
>7 dna:chromosome chromosome:NCBIM37:7:1:152524553:1 80265914 ID57446 U +
TGTAATGCACACTGAAGATCCCCACCGT
>7 dna:chromosome chromosome:NCBIM37:7:1:152524553:1 80265914 ID57447 U +
TGTAATGCACACTGAAGATCCCCACCGTA
>7 dna:chromosome chromosome:NCBIM37:7:1:152524553:1 80265914 ID57448 U +
TGTAATGCACACTGAAGATCCCCACCGTAA
>7 dna:chromosome chromosome:NCBIM37:7:1:152524553:1 80265941 ID7285 U +
TAAACAACAGACGTGTCCCATGGATC
>7 dna:chromosome chromosome:NCBIM37:7:1:152524553:1 80265956 ID28484 U +
TCCCATGGATCAATGATCAGAAGTTGAGC
>7 dna:chromosome chromosome:NCBIM37:7:1:152524553:1 80265961 ID50872 U +
TGGATCAATGATCAGAAGTTGAGCTGCC
>7 dna:chromosome chromosome:NCBIM37:7:1:152524553:1 80265961 ID50873 U +
TGGATCAATGATCAGAAGTTGAGCTGCCCT
>7 dna:chromosome chromosome:NCBIM37:7:1:152524553:1 80265961 ID50874 U +
TGGATCAATGATCAGAAGTTGAGCTGCCCTG
>7 dna:chromosome chromosome:NCBIM37:7:1:152524553:1 80265965 ID24731 U +
TCAATGATCAGAAGTTGAGCTGCCCT
>7 dna:chromosome chromosome:NCBIM37:7:1:152524553:1 80266014 ID31517 U +
TCTATCTTGTTTGATTACATGTGCATCA
>7 dna:chromosome chromosome:NCBIM37:7:1:152524553:1 80266014 ID31518 U +
TCTATCTTGTTTGATTACATGTGCATCAA
>7 dna:chromosome chromosome:NCBIM37:7:1:152524553:1 80266014 ID31519 U +
TCTATCTTGTTTGATTACATGTGCATCAAA
>7 dna:chromosome chromosome:NCBIM37:7:1:152524553:1 80266014 ID31520 U +
TCTATCTTGTTTGATTACATGTGCATCAAAT
>7 dna:chromosome chromosome:NCBIM37:7:1:152524553:1 80266014 ID31521 U +
TCTATCTTGTTTGATTACATGTGCATCAAATA
>7 dna:chromosome chromosome:NCBIM37:7:1:152524553:1 80266015 ID3356 U +
CTATCTTGTTTGATTACATGTGCATCAA
>7 dna:chromosome chromosome:NCBIM37:7:1:152524553:1 80266044 ID14765 U +
TACGTCCGATAGAATTCAGCATCACTGTG
>7 dna:chromosome chromosome:NCBIM37:7:1:152524553:1 80266053 ID16751 U +
TAGAATTCAGCATCACTGTGTGAATCTTGC
>7 dna:chromosome chromosome:NCBIM37:7:1:152524553:1 80266053 ID16752 U +
TAGAATTCAGCATCACTGTGTGAATCTTGCT
>7 dna:chromosome chromosome:NCBIM37:7:1:152524553:1 80266071 ID58947 U +
TGTGAATCTTGCTGTGTGTACTTACAACC
>7 dna:chromosome chromosome:NCBIM37:7:1:152524553:1 80266071 ID58948 U +
TGTGAATCTTGCTGTGTGTACTTACAACCC
>7 dna:chromosome chromosome:NCBIM37:7:1:152524553:1 80266071 ID58949 U +
TGTGAATCTTGCTGTGTGTACTTACAACCCT
>7 dna:chromosome chromosome:NCBIM37:7:1:152524553:1 80266071 ID58950 U +
TGTGAATCTTGCTGTGTGTACTTACAACCCTC
>7 dna:chromosome chromosome:NCBIM37:7:1:152524553:1 80266073 ID35863 U +
TGAATCTTGCTGTGTGTACTTACAACCCTC
>7 dna:chromosome chromosome:NCBIM37:7:1:152524553:1 80266105 ID68168 U +
TTTAAAAGACACTAAACAAAGTTGACAGAG
>7 dna:chromosome chromosome:NCBIM37:7:1:152524553:1 80266117 ID7278 U +
TAAACAAAGTTGACAGAGAAGGGACAAAC
>7 dna:chromosome chromosome:NCBIM37:7:1:152524553:1 80266173 ID15736 U +
TACTTCTTTGTCTTTAATGGTCAGTTTTT
>7 dna:chromosome chromosome:NCBIM37:7:1:152524553:1 80266190 ID55613 U +
TGGTCAGTTTTTGCTTCCTCCATTTTGTC
>7 dna:chromosome chromosome:NCBIM37:7:1:152524553:1 80266224 ID64792 U +
TTCACAGAGTAACACTAGCTCTTTTTTGGTT
>7 dna:chromosome chromosome:NCBIM37:7:1:152524553:1 80266225 ID24990 U +
TCACAGAGTAACACTAGCTCTTTTTTGGT
>7 dna:chromosome chromosome:NCBIM37:7:1:152524553:1 80266239 ID18680 U +
TAGCTCTTTTTTGGTTGGTTCTTGCACA
>7 dna:chromosome chromosome:NCBIM37:7:1:152524553:1 80266250 ID56687 U +
TGGTTGGTTCTTGCACAAAATGCCTCTTTC
>7 dna:chromosome chromosome:NCBIM37:7:1:152524553:1 80266254 ID56619 U +
TGGTTCTTGCACAAAATGCCTCTTTCATGGT
>7 dna:chromosome chromosome:NCBIM37:7:1:152524553:1 80266260 ID66737 U +
TTGCACAAAATGCCTCTTTCATGGTTTGA
>7 dna:chromosome chromosome:NCBIM37:7:1:152524553:1 80266261 ID43523 U +
TGCACAAAATGCCTCTTTCATGGTTTGAGC
>7 dna:chromosome chromosome:NCBIM37:7:1:152524553:1 80266261 ID43524 U +
TGCACAAAATGCCTCTTTCATGGTTTGAGCGT
>7 dna:chromosome chromosome:NCBIM37:7:1:152524553:1 80266270 ID46304 U +
TGCCTCTTTCATGGTTTGAGCGTCAGGG
>7 dna:chromosome chromosome:NCBIM37:7:1:152524553:1 80266270 ID46305 U +
TGCCTCTTTCATGGTTTGAGCGTCAGGGT
>7 dna:chromosome chromosome:NCBIM37:7:1:152524553:1 80266270 ID46306 U +
TGCCTCTTTCATGGTTTGAGCGTCAGGGTGT
>7 dna:chromosome chromosome:NCBIM37:7:1:152524553:1 80266274 ID33204 U +
TCTTTCATGGTTTGAGCGTCAGGGTGTCT
>7 dna:chromosome chromosome:NCBIM37:7:1:152524553:1 80266276 ID68406 U +
TTTCATGGTTTGAGCGTCAGGGTGTC
>7 dna:chromosome chromosome:NCBIM37:7:1:152524553:1 80266284 ID68596 U +
TTTGAGCGTCAGGGTGTCTTCTTCAGATCT
>7 dna:chromosome chromosome:NCBIM37:7:1:152524553:1 80266300 ID33028 U +
TCTTCTTCAGATCTCAAATGAGCCTCCTTT
>7 dna:chromosome chromosome:NCBIM37:7:1:152524553:1 80266305 ID64929 U +
TTCAGATCTCAAATGAGCCTCCTTTAAAAAGT
>7 dna:chromosome chromosome:NCBIM37:7:1:152524553:1 80266324 ID30447 U +
TCCTTTAAAAAGTCAGGGCTCACCATAT
>7 dna:chromosome chromosome:NCBIM37:7:1:152524553:1 80266329 ID6496 U +
TAAAAAGTCAGGGCTCACCA
>7 dna:chromosome chromosome:NCBIM37:7:1:152524553:1 80266387 ID46263 U +
TGCCTCTACTGTATGAGTCCTGGGTTCTC
>7 dna:chromosome chromosome:NCBIM37:7:1:152524553:1 80266395 ID3670 U +
CTGTATGAGTCCTGGGTTCTCTACTTC
>7 dna:chromosome chromosome:NCBIM37:7:1:152524553:1 80266424 ID19407 U +
TAGGATAATTAGATCAGATCTCAATCCTAG
>7 dna:chromosome chromosome:NCBIM37:7:1:152524553:1 80266429 ID11549 U +
TAATTAGATCAGATCTCAATCCTAGATAGT
>7 dna:chromosome chromosome:NCBIM37:7:1:152524553:1 80266474 ID5358 U +
GGAAGGCACAGAATCTGTGAAAATGCGCC
>7 dna:chromosome chromosome:NCBIM37:7:1:152524553:1 80266474 ID5359 U +
GGAAGGCACAGAATCTGTGAAAATGCGCCA
>7 dna:chromosome chromosome:NCBIM37:7:1:152524553:1 80266480 ID1911 U +
CACAGAATCTGTGAAAATGCGCCAGG
>7 dna:chromosome chromosome:NCBIM37:7:1:152524553:1 80266480 ID1912 U +
CACAGAATCTGTGAAAATGCGCCAGGCCTT
>7 dna:chromosome chromosome:NCBIM37:7:1:152524553:1 80266491 ID33721 U +
TGAAAATGCGCCAGGCCTTGCTGAAG
>7 dna:chromosome chromosome:NCBIM37:7:1:152524553:1 80266491 ID33722 U +
TGAAAATGCGCCAGGCCTTGCTGAAGACCA
>7 dna:chromosome chromosome:NCBIM37:7:1:152524553:1 80266525 ID41481 U +
TGATCTTGTATATCTTTCTTCTTCTTTGTT
>7 dna:chromosome chromosome:NCBIM37:7:1:152524553:1 80266531 ID57800 U +
TGTATATCTTTCTTCTTCTTTGTTGGCTGC
>7 dna:chromosome chromosome:NCBIM37:7:1:152524553:1 80266562 ID13367 U +
TACATGATGACCATATCCTTCCTTATTTG
>7 dna:chromosome chromosome:NCBIM37:7:1:152524553:1 80266566 ID41582 U +
TGATGACCATATCCTTCCTTATTTGGAGAC
>7 dna:chromosome chromosome:NCBIM37:7:1:152524553:1 80266607 ID11193 U +
TAATCTCTTCACAGAAAAACTGTCCTTACGT
>7 dna:chromosome chromosome:NCBIM37:7:1:152524553:1 80266612 ID32949 U +
TCTTCACAGAAAAACTGTCCTTACGTTGTCT
>7 dna:chromosome chromosome:NCBIM37:7:1:152524553:1 80266614 ID64781 U +
TTCACAGAAAAACTGTCCTTACGTTGTCTC
>7 dna:chromosome chromosome:NCBIM37:7:1:152524553:1 80266627 ID58527 U +
TGTCCTTACGTTGTCTCCGGTGACTTGAGC
>7 dna:chromosome chromosome:NCBIM37:7:1:152524553:1 80266633 ID14811 U +
TACGTTGTCTCCGGTGACTTGAGCGTGC
>7 dna:chromosome chromosome:NCBIM37:7:1:152524553:1 80266633 ID14812 U +
TACGTTGTCTCCGGTGACTTGAGCGTGCG
>7 dna:chromosome chromosome:NCBIM37:7:1:152524553:1 80266638 ID58632 U +
TGTCTCCGGTGACTTGAGCGTGCGTGCAT
>7 dna:chromosome chromosome:NCBIM37:7:1:152524553:1 80266658 ID46851 U +
TGCGTGCATGCTAATTCTGGTTTACAAC
>7 dna:chromosome chromosome:NCBIM37:7:1:152524553:1 80266666 ID47059 U +
TGCTAATTCTGGTTTACAACAGACTC
>7 dna:chromosome chromosome:NCBIM37:7:1:152524553:1 80266666 ID47060 U +
TGCTAATTCTGGTTTACAACAGACTCTTTTC
>7 dna:chromosome chromosome:NCBIM37:7:1:152524553:1 80266779 ID47671 U +
TGCTCTTAAAGAGGTAAATTTGGTGTGGT
>7 dna:chromosome chromosome:NCBIM37:7:1:152524553:1 80266782 ID32786 U +
TCTTAAAGAGGTAAATTTGGTGTGG
>7 dna:chromosome chromosome:NCBIM37:7:1:152524553:1 80266852 ID4473 U +
GAGCTTGTCTTGAAAGCTTTCAGGCTCA
>7 dna:chromosome chromosome:NCBIM37:7:1:152524553:1 80266978 ID26239 U +
TCATATGTTGAAACCCAATCTCCATA
>7 dna:chromosome chromosome:NCBIM37:7:1:152524553:1 80266978 ID26240 U +
TCATATGTTGAAACCCAATCTCCATAGTG
>7 dna:chromosome chromosome:NCBIM37:7:1:152524553:1 80266978 ID26241 U +
TCATATGTTGAAACCCAATCTCCATAGTGA
>7 dna:chromosome chromosome:NCBIM37:7:1:152524553:1 80266978 ID26242 U +
TCATATGTTGAAACCCAATCTCCATAGTGAC
>7 dna:chromosome chromosome:NCBIM37:7:1:152524553:1 80266978 ID26243 U +
TCATATGTTGAAACCCAATCTCCATAGTGACA
>7 dna:chromosome chromosome:NCBIM37:7:1:152524553:1 80266979 ID2495 U +
CATATGTTGAAACCCAATCTCCATAGTGAC
>7 dna:chromosome chromosome:NCBIM37:7:1:152524553:1 80267008 ID2282 U +
CAGCAATAGGTCAGGAACTATGGACAT
>7 dna:chromosome chromosome:NCBIM37:7:1:152524553:1 80267014 ID20091 U +
TAGGTCAGGAACTATGGACATGATCAG
>7 dna:chromosome chromosome:NCBIM37:7:1:152524553:1 80267014 ID20092 U +
TAGGTCAGGAACTATGGACATGATCAGGGT
>7 dna:chromosome chromosome:NCBIM37:7:1:152524553:1 80267028 ID50148 U +
TGGACATGATCAGGGTGAAATTGTAGAGC
>7 dna:chromosome chromosome:NCBIM37:7:1:152524553:1 80267030 ID4173 U +
GACATGATCAGGGTGAAATTGTAGAGC
>7 dna:chromosome chromosome:NCBIM37:7:1:152524553:1 80267059 ID28300 U +
TCCCAGATAGGCTTAGAGATCAAGAAAGG
>7 dna:chromosome chromosome:NCBIM37:7:1:152524553:1 80267066 ID19832 U +
TAGGCTTAGAGATCAAGAAAGGGCCAAGA
>7 dna:chromosome chromosome:NCBIM37:7:1:152524553:1 80267066 ID19833 U +
TAGGCTTAGAGATCAAGAAAGGGCCAAGAC
>7 dna:chromosome chromosome:NCBIM37:7:1:152524553:1 80267072 ID17157 U +
TAGAGATCAAGAAAGGGCCAAGACACCAGA
>7 dna:chromosome chromosome:NCBIM37:7:1:152524553:1 80267097 ID2690 U +
CCAGAGTTGCTCTTTTTTCATGGTGTGT
>7 dna:chromosome chromosome:NCBIM37:7:1:152524553:1 80267100 ID4582 U +
GAGTTGCTCTTTTTTCATGGTGTGT
>7 dna:chromosome chromosome:NCBIM37:7:1:152524553:1 80267104 ID47701 U +
TGCTCTTTTTTCATGGTGTGTGGAAACAAGC
>7 dna:chromosome chromosome:NCBIM37:7:1:152524553:1 80267107 ID33323 U +
TCTTTTTTCATGGTGTGTGGAAACAAGC
>7 dna:chromosome chromosome:NCBIM37:7:1:152524553:1 80267110 ID69010 U +
TTTTTCATGGTGTGTGGAAACAAGCA
>7 dna:chromosome chromosome:NCBIM37:7:1:152524553:1 80267114 ID26414 U +
TCATGGTGTGTGGAAACAAGCATAAGTTA
>7 dna:chromosome chromosome:NCBIM37:7:1:152524553:1 80267114 ID26415 U +
TCATGGTGTGTGGAAACAAGCATAAGTTAT
>7 dna:chromosome chromosome:NCBIM37:7:1:152524553:1 80267114 ID26417 U +
TCATGGTGTGTGGAAACAAGCATAAGTTATC
>7 dna:chromosome chromosome:NCBIM37:7:1:152524553:1 80267124 ID48839 U +
TGGAAACAAGCATAAGTTATCTTCC
>7 dna:chromosome chromosome:NCBIM37:7:1:152524553:1 80267124 ID48840 U +
TGGAAACAAGCATAAGTTATCTTCCCATGG
>7 dna:chromosome chromosome:NCBIM37:7:1:152524553:1 80267126 ID3804 U +
GAAACAAGCATAAGTTATCTTCCCATG
>7 dna:chromosome chromosome:NCBIM37:7:1:152524553:1 80267151 ID50670 U +
TGGAGTCAGGAATAGGCCCGTCAGC
>7 dna:chromosome chromosome:NCBIM37:7:1:152524553:1 80267151 ID50671 U +
TGGAGTCAGGAATAGGCCCGTCAGCGAAAC
>7 dna:chromosome chromosome:NCBIM37:7:1:152524553:1 80267182 ID37205 U +
TGACCAGCTGGTACCTCCTCTTGGACTGT
>7 dna:chromosome chromosome:NCBIM37:7:1:152524553:1 80267225 ID38078 U +
TGAGAAATAAATTTCTGTTGTTTATAAGAC
>7 dna:chromosome chromosome:NCBIM37:7:1:152524553:1 80267243 ID61126 U +
TGTTTATAAGACACTCCCTTAGCCTA
>7 dna:chromosome chromosome:NCBIM37:7:1:152524553:1 80267257 ID28880 U +
TCCCTTAGCCTAGGGTACTTTGTTAGAGC
>7 dna:chromosome chromosome:NCBIM37:7:1:152524553:1 80267261 ID64175 U +
TTAGCCTAGGGTACTTTGTTAGAGCATTGT
>7 dna:chromosome chromosome:NCBIM37:7:1:152524553:1 80267277 ID60540 U +
TGTTAGAGCATTGTGAATGAACTAAGAGG
>7 dna:chromosome chromosome:NCBIM37:7:1:152524553:1 80267280 ID17200 U +
TAGAGCATTGTGAATGAACTAAGAGGC
>7 dna:chromosome chromosome:NCBIM37:7:1:152524553:1 80267322 ID47458 U +
TGCTCACTGTATGCCTCGACCTGGACATC
>7 dna:chromosome chromosome:NCBIM37:7:1:152524553:1 80267331 ID23036 U +
TATGCCTCGACCTGGACATCTTCTTTAGGT
>7 dna:chromosome chromosome:NCBIM37:7:1:152524553:1 80267331 ID23037 U +
TATGCCTCGACCTGGACATCTTCTTTAGGTGT
>7 dna:chromosome chromosome:NCBIM37:7:1:152524553:1 80267356 ID20325 U +
TAGGTGTGCAATGTTTGTACCCATCC
>7 dna:chromosome chromosome:NCBIM37:7:1:152524553:1 80267469 ID19902 U +
TAGGGATTTCTGATAGTATCATTCTGACCC
>7 dna:chromosome chromosome:NCBIM37:7:1:152524553:1 80267522 ID8049 U +
TAAATATAAAGCATGGTATTTATTTGTTCT
>7 dna:chromosome chromosome:NCBIM37:7:1:152524553:1 80267592 ID23434 U +
TATTAGAGCAAGGGACTTGATCAAAATGC
>7 dna:chromosome chromosome:NCBIM37:7:1:152524553:1 80267612 ID24165 U +
TCAAAATGCATACAGAAATCAATCAGGCTAT
>7 dna:chromosome chromosome:NCBIM37:7:1:152524553:1 80267667 ID10905 U +
TAATAGAATAGTTGCTTTCAGCAATAACC
>7 dna:chromosome chromosome:NCBIM37:7:1:152524553:1 80267697 ID6002 U +
GTCATGTATGAATAGCCAGCCACATCTAG
>7 dna:chromosome chromosome:NCBIM37:7:1:152524553:1 80267715 ID58229 U -
TGTCAGCACTAGATGTGGC
>7 dna:chromosome chromosome:NCBIM37:7:1:152524553:1 80267723 ID21084 U +
TAGTGCTGACAGCCATGCTTTCTCC
>7 dna:chromosome chromosome:NCBIM37:7:1:152524553:1 80267745 ID26985 U +
TCCAAGGGATCTTAGCTTCATGGTTGCTA
>7 dna:chromosome chromosome:NCBIM37:7:1:152524553:1 80267802 ID54365 U +
TGGGGTACAAAAGAATTCTTCCGAGGCTC
>7 dna:chromosome chromosome:NCBIM37:7:1:152524553:1 80267844 ID34883 U +
TGAACTACACCATCACCCCGAATGGT
>7 dna:chromosome chromosome:NCBIM37:7:1:152524553:1 80267849 ID12689 U +
TACACCATCACCCCGAATGGTTGAAGGAGC
>7 dna:chromosome chromosome:NCBIM37:7:1:152524553:1 80267856 ID25198 U +
TCACCCCGAATGGTTGAAGGAGCCAGT
>7 dna:chromosome chromosome:NCBIM37:7:1:152524553:1 80267889 ID47464 U +
TGCTCACTTTGAGGCCAGATGTACTGCAG
>7 dna:chromosome chromosome:NCBIM37:7:1:152524553:1 80267898 ID39792 U +
TGAGGCCAGATGTACTGCAGGATGT
>7 dna:chromosome chromosome:NCBIM37:7:1:152524553:1 80267898 ID39793 U +
TGAGGCCAGATGTACTGCAGGATGTAGAA
>7 dna:chromosome chromosome:NCBIM37:7:1:152524553:1 80267927 ID17989 U +
TAGCAGAAGGAAGCGGGAGGTCTTGGTAAC
>7 dna:chromosome chromosome:NCBIM37:7:1:152524553:1 80267950 ID55087 U +
TGGTAACAGGAAAGCGTCTCCAAAT
>7 dna:chromosome chromosome:NCBIM37:7:1:152524553:1 80267950 ID55088 U +
TGGTAACAGGAAAGCGTCTCCAAATGCAGCC
>7 dna:chromosome chromosome:NCBIM37:7:1:152524553:1 80268038 ID36783 U +
TGACAGGCTCCGTGAACTCAAGTGCC
>7 dna:chromosome chromosome:NCBIM37:7:1:152524553:1 80268216 ID25880 U +
TCAGGCAGTCTCTTGAAAAATCAAACCGTG
>7 dna:chromosome chromosome:NCBIM37:7:1:152524553:1 80268322 ID15817 U +
TACTTTAAGGAACTCAGCATGTACTGTTTG
>7 dna:chromosome chromosome:NCBIM37:7:1:152524553:1 80268375 ID6678 U +
TAAAACCAGGACTTTTTGGCTAGGGA
>7 dna:chromosome chromosome:NCBIM37:7:1:152524553:1 80268418 ID7753 U +
TAAAGCCATATTGATTCACCTCTGCTCAT
>7 dna:chromosome chromosome:NCBIM37:7:1:152524553:1 80268507 ID66341 U +
TTGAACTTGTGTTGTAGGTCGGGAGCTG
>7 dna:chromosome chromosome:NCBIM37:7:1:152524553:1 80268508 ID35017 U +
TGAACTTGTGTTGTAGGTCGGGAGCT
>7 dna:chromosome chromosome:NCBIM37:7:1:152524553:1 80268508 ID35018 U +
TGAACTTGTGTTGTAGGTCGGGAGCTGC
>7 dna:chromosome chromosome:NCBIM37:7:1:152524553:1 80268543 ID48204 U +
TGCTTAGCAATGACAAGCTCACAGACATT
>7 dna:chromosome chromosome:NCBIM37:7:1:152524553:1 80268620 ID41934 U +
TGATGTCAAGAGGCAGCAATGAAACCATC
>7 dna:chromosome chromosome:NCBIM37:7:1:152524553:1 80268656 ID65964 U +
TTCTCCATTTCGTCAGAGGGAGAGCCTCCTC
>7 dna:chromosome chromosome:NCBIM37:7:1:152524553:1 80268657 ID31855 U +
TCTCCATTTCGTCAGAGGGAGAGCCTCCTC
>7 dna:chromosome chromosome:NCBIM37:7:1:152524553:1 80268704 ID58089 U +
TGTCAATGGCCTGTCACAAAG
>7 dna:chromosome chromosome:NCBIM37:7:1:152524553:1 80268704 ID58090 U +
TGTCAATGGCCTGTCACAAAGCACATCGTT
>7 dna:chromosome chromosome:NCBIM37:7:1:152524553:1 80268732 ID64952 U +
TTCAGCTTACGTTTTTGTAACCAAATCAGTTG
>7 dna:chromosome chromosome:NCBIM37:7:1:152524553:1 80268749 ID8855 U +
TAACCAAATCAGTTGCACCCCTCCACCCC
>7 dna:chromosome chromosome:NCBIM37:7:1:152524553:1 80268803 ID33416 U +
TGAAAACAAACAAATTCTCTGGTTTTGTTT
>7 dna:chromosome chromosome:NCBIM37:7:1:152524553:1 80269003 ID2889 U +
CCCTGACCTAGTTCAGTTCACTTCGGAAGT
>7 dna:chromosome chromosome:NCBIM37:7:1:152524553:1 80269006 ID37337 U +
TGACCTAGTTCAGTTCACTTCGGAAGTGCT
>7 dna:chromosome chromosome:NCBIM37:7:1:152524553:1 80269006 ID37338 U +
TGACCTAGTTCAGTTCACTTCGGAAGTGCTA
>7 dna:chromosome chromosome:NCBIM37:7:1:152524553:1 80269011 ID21240 U +
TAGTTCAGTTCACTTCGGAAGTGCTAGTGC
>7 dna:chromosome chromosome:NCBIM37:7:1:152524553:1 80269032 ID47236 U +
TGCTAGTGCTGCCTCGGGACTGAACC
>7 dna:chromosome chromosome:NCBIM37:7:1:152524553:1 80269180 ID24600 U +
TCAAGCACTCTGATAAAGTAGCCTTCTTTGC
>7 dna:chromosome chromosome:NCBIM37:7:1:152524553:1 80269190 ID40665 U +
TGATAAAGTAGCCTTCTTTGCTGACTAGG
>7 dna:chromosome chromosome:NCBIM37:7:1:152524553:1 80269425 ID35980 U +
TGAATGGAAATCCAGAATGATGAGGC
>7 dna:chromosome chromosome:NCBIM37:7:1:152524553:1 80269485 ID54498 U +
TGGGTATGAATGTCATATGTTTTGTGCTGA
>7 dna:chromosome chromosome:NCBIM37:7:1:152524553:1 80269491 ID36026 U +
TGAATGTCATATGTTTTGTGCTGATGGA
>7 dna:chromosome chromosome:NCBIM37:7:1:152524553:1 80269509 ID47836 U +
TGCTGATGGAATATGACTCCTGCCATATA
>7 dna:chromosome chromosome:NCBIM37:7:1:152524553:1 80269552 ID45643 U +
TGCCATGGAAATGAAAGTACATTCTCAAAGC
>7 dna:chromosome chromosome:NCBIM37:7:1:152524553:1 80269608 ID37603 U +
TGACTCAGAGAAGGAAGACACACGGA
>7 dna:chromosome chromosome:NCBIM37:7:1:152524553:1 80269644 ID26025 U +
TCAGTTACCAGAGAAAACTTTTTAACGTA
>7 dna:chromosome chromosome:NCBIM37:7:1:152524553:1 80269644 ID26026 U +
TCAGTTACCAGAGAAAACTTTTTAACGTAG
>7 dna:chromosome chromosome:NCBIM37:7:1:152524553:1 80269649 ID13841 U +
TACCAGAGAAAACTTTTTAACGTAGGCCTT
>7 dna:chromosome chromosome:NCBIM37:7:1:152524553:1 80269677 ID66817 U +
TTGCCAAAAGATGAAGGCCTTAGGTGG
>7 dna:chromosome chromosome:NCBIM37:7:1:152524553:1 80269677 ID66818 U +
TTGCCAAAAGATGAAGGCCTTAGGTGGCTGT
>7 dna:chromosome chromosome:NCBIM37:7:1:152524553:1 80269678 ID44705 U +
TGCCAAAAGATGAAGGCCTTAGGTGGCTGT
>7 dna:chromosome chromosome:NCBIM37:7:1:152524553:1 80269678 ID44706 U +
TGCCAAAAGATGAAGGCCTTAGGTGGCTGTT
>7 dna:chromosome chromosome:NCBIM37:7:1:152524553:1 80269678 ID44707 U +
TGCCAAAAGATGAAGGCCTTAGGTGGCTGTTT
>7 dna:chromosome chromosome:NCBIM37:7:1:152524553:1 80269717 ID20949 U +
TAGTCTTTGGGGTTTTCTACATAAATTG
>7 dna:chromosome chromosome:NCBIM37:7:1:152524553:1 80269734 ID13201 U +
TACATAAATTGATTAGAAACACAGCTT
>7 dna:chromosome chromosome:NCBIM37:7:1:152524553:1 80269734 ID13202 U +
TACATAAATTGATTAGAAACACAGCTTCC
>7 dna:chromosome chromosome:NCBIM37:7:1:152524553:1 80269734 ID13203 U +
TACATAAATTGATTAGAAACACAGCTTCCAG
>7 dna:chromosome chromosome:NCBIM37:7:1:152524553:1 80269880 ID34317 U +
TGAAATAAGAATAATAAAATACTACTTCCTCC
>7 dna:chromosome chromosome:NCBIM37:7:1:152524553:1 80269912 ID48709 U +
TGGAAAAAAAAAAAAGCCAGACAGCCAC
>7 dna:chromosome chromosome:NCBIM37:7:1:152524553:1 80269944 ID50662 U +
TGGAGTATATACAAGCCTGGCGATGGGT
>7 dna:chromosome chromosome:NCBIM37:7:1:152524553:1 80269944 ID50663 U +
TGGAGTATATACAAGCCTGGCGATGGGTTT
>7 dna:chromosome chromosome:NCBIM37:7:1:152524553:1 80270009 ID45429 U +
TGCCAGGCACAGGCTAAAGCTCAC
>7 dna:chromosome chromosome:NCBIM37:7:1:152524553:1 80270347 ID19797 U +
TAGGCTCAATCATTGCTCTGTGGATTTGC
>7 dna:chromosome chromosome:NCBIM37:7:1:152524553:1 80270391 ID59547 U +
TGTGCACAAACAAGCTTTGTATTCTGCAC
>7 dna:chromosome chromosome:NCBIM37:7:1:152524553:1 80270449 ID66733 U +
TTGCAATATAAACTTAAATATATACTTTA
>7 dna:chromosome chromosome:NCBIM37:7:1:152524553:1 80270455 ID21483 U +
TATAAACTTAAATATATACTTTAATGTGCTC
>7 dna:chromosome chromosome:NCBIM37:7:1:152524553:1 80270467 ID21976 U +
TATATACTTTAATGTGCTCAGCCTACC
>7 dna:chromosome chromosome:NCBIM37:7:1:152524553:1 80270471 ID15819 U +
TACTTTAATGTGCTCAGCCTACCGAG
>7 dna:chromosome chromosome:NCBIM37:7:1:152524553:1 80270471 ID15820 U +
TACTTTAATGTGCTCAGCCTACCGAGG
>7 dna:chromosome chromosome:NCBIM37:7:1:152524553:1 80270471 ID15821 U +
TACTTTAATGTGCTCAGCCTACCGAGGAC
>7 dna:chromosome chromosome:NCBIM37:7:1:152524553:1 80270558 ID34123 U +
TGAAAGGATGCCCAGAAAGGCTTCAGGGT
>7 dna:chromosome chromosome:NCBIM37:7:1:152524553:1 80270595 ID10239 U +
TAAGGACACAGGGCAATACATCTTGA
>7 dna:chromosome chromosome:NCBIM37:7:1:152524553:1 80270629 ID29834 U +
TCCTCTGATTCAGGAACAGAATATGGACCAC
>7 dna:chromosome chromosome:NCBIM37:7:1:152524553:1 80270634 ID42176 U +
TGATTCAGGAACAGAATATGGACCACCAC
>7 dna:chromosome chromosome:NCBIM37:7:1:152524553:1 80270716 ID27541 U +
TCCAGAGGGAATATCTGTGTGGTTCAGG
>7 dna:chromosome chromosome:NCBIM37:7:1:152524553:1 80270921 ID42748 U +
TGCAAAGGCTCGTGAAATTCTATCCTTTC
>7 dna:chromosome chromosome:NCBIM37:7:1:152524553:1 80271415 ID7972 U +
TAAATAAAAAGCTTTGTTTCTTCCAAC
>7 dna:chromosome chromosome:NCBIM37:7:1:152524553:1 80271765 ID47111 U +
TGCTACCGGGTCATTTTGCATAGT
