# Supplementary material for: proTRAC - a software for probabilistic piRNA cluster detection, visualization and analysis
Source: BMC Bioinformatics. 2012 Jan 10;13:5. doi: 10.1186/1471-2105-13-5 (PMC3293768; doi:10.1186/1471-2105-13-5)
Supplement: Additional file 5 — proTRAC results folder containing a picture and a FASTA file for each detected mouse cluster. After decompression, the folder can be opened as former session in proTRAC. Alternatively, each file can be opened separately with any standard text-editor or graphic-viewer respectively. [file 1471-2105-13-5-S5.ZIP › proTRAC_results_mouse/bidirectional_clusters/Cluster_12.fas]

>15 dna:chromosome chromosome:NCBIM37:15:1:103494974:1 59079238 ID20317 U -
TAGGTGTGACTTTCAGGTTCCCGCAGG
>15 dna:chromosome chromosome:NCBIM37:15:1:103494974:1 59079624 ID36871 U -
TGACATAATGGTTTCAGGTTTCTAAGTC
>15 dna:chromosome chromosome:NCBIM37:15:1:103494974:1 59081063 ID8902 U -
TAACCATCTGTGTGCTAACTTTGTCTTTA
>15 dna:chromosome chromosome:NCBIM37:15:1:103494974:1 59081111 ID58597 U -
TGTCTATAAGTTGTCATGGGCAAAGGAAGT
>15 dna:chromosome chromosome:NCBIM37:15:1:103494974:1 59081191 ID2205 U -
CAGAATCCTTGGAGTTTCTTGAAGCACAGC
>15 dna:chromosome chromosome:NCBIM37:15:1:103494974:1 59081264 ID63612 U -
TTAAATAGCCACTGCTGGGAATCCC
>15 dna:chromosome chromosome:NCBIM37:15:1:103494974:1 59081389 ID35278 U -
TGAAGATTAGTCCTGATGTTCAAGCTACCTT
>15 dna:chromosome chromosome:NCBIM37:15:1:103494974:1 59081406 ID33944 U -
TGAAAGAAAGATCAGTATGAAGATTAGTCCT
>15 dna:chromosome chromosome:NCBIM37:15:1:103494974:1 59081425 ID8164 U -
TAAATGCCAAAAGATGAAAGAAAGAT
>15 dna:chromosome chromosome:NCBIM37:15:1:103494974:1 59081558 ID49225 U -
TGGAACATGTTGAGGTACCTGGCAGCTGCA
>15 dna:chromosome chromosome:NCBIM37:15:1:103494974:1 59081572 ID2213 U -
CAGACAACAAAGCAGTTGGAACATGTTGAGGT
>15 dna:chromosome chromosome:NCBIM37:15:1:103494974:1 59081624 ID53502 U -
TGGGAGTTCATTAAGAGCAGGAAGCAGT
>15 dna:chromosome chromosome:NCBIM37:15:1:103494974:1 59081625 ID53501 U -
TGGGAGTTCATTAAGAGCAGGAAGCAG
>15 dna:chromosome chromosome:NCBIM37:15:1:103494974:1 59081627 ID53500 U -
TGGGAGTTCATTAAGAGCAGGAAGC
>15 dna:chromosome chromosome:NCBIM37:15:1:103494974:1 59081722 ID6884 U -
TAAAAGCATATTACATGGAGGCAAGGGCCTT
>15 dna:chromosome chromosome:NCBIM37:15:1:103494974:1 59081730 ID58560 U -
TGTCTAAAAGCATATTACATGGAGGCA
>15 dna:chromosome chromosome:NCBIM37:15:1:103494974:1 59081731 ID58559 U -
TGTCTAAAAGCATATTACATGGAGGC
>15 dna:chromosome chromosome:NCBIM37:15:1:103494974:1 59081749 ID7081 U -
TAAAATACGCAAGCCTTTCTCCTGTCTAAA
>15 dna:chromosome chromosome:NCBIM37:15:1:103494974:1 59081769 ID20509 U -
TAGTAAACTTCCAAGAAGTCTAAAATACGC
>15 dna:chromosome chromosome:NCBIM37:15:1:103494974:1 59081805 ID11576 U -
TAATTCAGGGAAATGGAGCCCAAGTACTCGT
>15 dna:chromosome chromosome:NCBIM37:15:1:103494974:1 59081838 ID20858 U -
TAGTCCCGTACTGTGACAATGGGCCC
>15 dna:chromosome chromosome:NCBIM37:15:1:103494974:1 59081841 ID59901 U -
TGTGGCTAGTCCCGTACTGTGACAATGGG
>15 dna:chromosome chromosome:NCBIM37:15:1:103494974:1 59081862 ID8963 U -
TAACCTCACTGCCCACTCTGTGGCTA
>15 dna:chromosome chromosome:NCBIM37:15:1:103494974:1 59081910 ID16113 U -
TAGAAAGGCCTTTCTTTAGCACCGGAAGC
>15 dna:chromosome chromosome:NCBIM37:15:1:103494974:1 59081938 ID16361 U -
TAGAACTCGGGTGTCAATGGTGGCCTCATCCT
>15 dna:chromosome chromosome:NCBIM37:15:1:103494974:1 59081940 ID16360 U -
TAGAACTCGGGTGTCAATGGTGGCCTCATC
>15 dna:chromosome chromosome:NCBIM37:15:1:103494974:1 59081941 ID16359 U -
TAGAACTCGGGTGTCAATGGTGGCCTCAT
>15 dna:chromosome chromosome:NCBIM37:15:1:103494974:1 59081943 ID16358 U -
TAGAACTCGGGTGTCAATGGTGGCCTC
>15 dna:chromosome chromosome:NCBIM37:15:1:103494974:1 59081945 ID16357 U -
TAGAACTCGGGTGTCAATGGTGGCC
>15 dna:chromosome chromosome:NCBIM37:15:1:103494974:1 59081962 ID24768 U -
TCAATTAAGTCCTGCCGAGTACTAGAACTC
>15 dna:chromosome chromosome:NCBIM37:15:1:103494974:1 59081963 ID64740 U -
TTCAATTAAGTCCTGCCGAGTACTAGAACT
>15 dna:chromosome chromosome:NCBIM37:15:1:103494974:1 59081972 ID48259 U -
TGCTTATTCCTTCAATTAAGTCCTGCCGAGT
>15 dna:chromosome chromosome:NCBIM37:15:1:103494974:1 59082041 ID36355 U -
TGACAAGAGGAGACTGTGCCGCCTTCAG
>15 dna:chromosome chromosome:NCBIM37:15:1:103494974:1 59082043 ID36354 U -
TGACAAGAGGAGACTGTGCCGCCTTC
>15 dna:chromosome chromosome:NCBIM37:15:1:103494974:1 59082049 ID52277 U -
TGGCGACCTGACAAGAGGAGACTGTGCC
>15 dna:chromosome chromosome:NCBIM37:15:1:103494974:1 59082051 ID67319 U -
TTGGCGACCTGACAAGAGGAGACTGTG
>15 dna:chromosome chromosome:NCBIM37:15:1:103494974:1 59082085 ID18032 U -
TAGCAGCCAAAGACGGCGCACAGCAGG
>15 dna:chromosome chromosome:NCBIM37:15:1:103494974:1 59082115 ID64098 U -
TTAGACAGGGTATCGCAAACCTTTG
>15 dna:chromosome chromosome:NCBIM37:15:1:103494974:1 59082126 ID60712 U -
TGTTCAGAAAGCTACTTAGACAGGGTATC
>15 dna:chromosome chromosome:NCBIM37:15:1:103494974:1 59082136 ID54596 U -
TGGGTCTGTTCAGAAAGCTACTTAG
>15 dna:chromosome chromosome:NCBIM37:15:1:103494974:1 59082213 ID28969 U -
TCCGAAGTCACAAGTAGGCAAAGCTGGCCTT
>15 dna:chromosome chromosome:NCBIM37:15:1:103494974:1 59082214 ID28968 U -
TCCGAAGTCACAAGTAGGCAAAGCTGGCCT
>15 dna:chromosome chromosome:NCBIM37:15:1:103494974:1 59082215 ID28967 U -
TCCGAAGTCACAAGTAGGCAAAGCTGGCC
>15 dna:chromosome chromosome:NCBIM37:15:1:103494974:1 59082216 ID28966 U -
TCCGAAGTCACAAGTAGGCAAAGCTGGC
>15 dna:chromosome chromosome:NCBIM37:15:1:103494974:1 59082225 ID4584 U -
GAGTTGTCCGAAGTCACAAGTAGGC
>15 dna:chromosome chromosome:NCBIM37:15:1:103494974:1 59082267 ID2755 U -
CCATTTTACAAATGAAGGCTTCATCTGAG
>15 dna:chromosome chromosome:NCBIM37:15:1:103494974:1 59082268 ID2754 U -
CCATTTTACAAATGAAGGCTTCATCTGA
>15 dna:chromosome chromosome:NCBIM37:15:1:103494974:1 59082322 ID10881 U -
TAATACGGAATCTCACCCAAGCCTCACACA
>15 dna:chromosome chromosome:NCBIM37:15:1:103494974:1 59082330 ID46759 U -
TGCGCATAATACGGAATCTCACCCAAGC
>15 dna:chromosome chromosome:NCBIM37:15:1:103494974:1 59082352 ID65714 U -
TTCGTGTGTGCTAGAGAAGCAAATGCGCA
>15 dna:chromosome chromosome:NCBIM37:15:1:103494974:1 59082588 ID31146 U -
TCTAAACCTGAGAAGCTGGATGTGTTAAGT
>15 dna:chromosome chromosome:NCBIM37:15:1:103494974:1 59082600 ID38345 U -
TGAGAATCTTTGTCTAAACCTGAGAAGCTG
>15 dna:chromosome chromosome:NCBIM37:15:1:103494974:1 59082605 ID406 U -
ACAACTGAGAATCTTTGTCTAAACCTGAGA
>15 dna:chromosome chromosome:NCBIM37:15:1:103494974:1 59082619 ID9747 U -
TAAGAGGTCGCAGGACAACTGAGAATCTTT
>15 dna:chromosome chromosome:NCBIM37:15:1:103494974:1 59082731 ID36826 U -
TGACAGTCCTCAACTCCACTGGAGAGTGCA
>15 dna:chromosome chromosome:NCBIM37:15:1:103494974:1 59082735 ID36825 U -
TGACAGTCCTCAACTCCACTGGAGAG
>15 dna:chromosome chromosome:NCBIM37:15:1:103494974:1 59082802 ID42104 U -
TGATTAGACTTCATCAAGGCCGCCATGGG
>15 dna:chromosome chromosome:NCBIM37:15:1:103494974:1 59082808 ID37360 U -
TGACCTCTGATTAGACTTCATCAAGGCCGC
>15 dna:chromosome chromosome:NCBIM37:15:1:103494974:1 59082810 ID37359 U -
TGACCTCTGATTAGACTTCATCAAGGCC
>15 dna:chromosome chromosome:NCBIM37:15:1:103494974:1 59082817 ID9568 U -
TAAGAATCTTGACCTCTGATTAGACTTCAT
>15 dna:chromosome chromosome:NCBIM37:15:1:103494974:1 59082822 ID31248 U -
TCTAAGAATCTTGACCTCTGATTAGAC
>15 dna:chromosome chromosome:NCBIM37:15:1:103494974:1 59082849 ID5712 U -
GGGAACATTATAGTTTTTTTTAAAAAGAGCA
>15 dna:chromosome chromosome:NCBIM37:15:1:103494974:1 59082850 ID5711 U -
GGGAACATTATAGTTTTTTTTAAAAAGAGC
>15 dna:chromosome chromosome:NCBIM37:15:1:103494974:1 59082883 ID13425 U -
TACATGTACTGAGCCTGGTCAGATGGGACT
>15 dna:chromosome chromosome:NCBIM37:15:1:103494974:1 59082893 ID1225 U -
AGGGAATACATGTACTGAGCCTGGTC
>15 dna:chromosome chromosome:NCBIM37:15:1:103494974:1 59082894 ID38257 U -
TGAGAAGGGAATACATGTACTGAGCCTGGT
>15 dna:chromosome chromosome:NCBIM37:15:1:103494974:1 59082897 ID38256 U -
TGAGAAGGGAATACATGTACTGAGCCT
>15 dna:chromosome chromosome:NCBIM37:15:1:103494974:1 59082921 ID9189 U -
TAACTCTGAATCTATATGGCTCCTTTGA
>15 dna:chromosome chromosome:NCBIM37:15:1:103494974:1 59082926 ID18753 U -
TAGCTTATAACTCTGAATCTATATGGCTCC
>15 dna:chromosome chromosome:NCBIM37:15:1:103494974:1 59082927 ID18752 U -
TAGCTTATAACTCTGAATCTATATGGCTC
>15 dna:chromosome chromosome:NCBIM37:15:1:103494974:1 59083055 ID5333 U -
GGAACATCTCTTATACACAGCCTAATAAA
>15 dna:chromosome chromosome:NCBIM37:15:1:103494974:1 59083056 ID49223 U -
TGGAACATCTCTTATACACAGCCTAATAA
>15 dna:chromosome chromosome:NCBIM37:15:1:103494974:1 59083060 ID49222 U -
TGGAACATCTCTTATACACAGCCTA
>15 dna:chromosome chromosome:NCBIM37:15:1:103494974:1 59083061 ID66240 U -
TTCTTTTGGAACATCTCTTATACACAGCCT
>15 dna:chromosome chromosome:NCBIM37:15:1:103494974:1 59083101 ID7128 U -
TAAAATGAAAGGGATGCAGAACCCACCCCCT
>15 dna:chromosome chromosome:NCBIM37:15:1:103494974:1 59083102 ID7127 U -
TAAAATGAAAGGGATGCAGAACCCACCCCC
>15 dna:chromosome chromosome:NCBIM37:15:1:103494974:1 59083104 ID2867 U -
CCCTAAAATGAAAGGGATGCAGAACCCACCC
>15 dna:chromosome chromosome:NCBIM37:15:1:103494974:1 59083105 ID34136 U -
TGAAAGGGATGCAGAACCCACC
>15 dna:chromosome chromosome:NCBIM37:15:1:103494974:1 59083146 ID35046 U -
TGAAGAAAATGTCTCTCCCTACATGAGCAACT
>15 dna:chromosome chromosome:NCBIM37:15:1:103494974:1 59083147 ID35045 U -
TGAAGAAAATGTCTCTCCCTACATGAGCAAC
>15 dna:chromosome chromosome:NCBIM37:15:1:103494974:1 59083148 ID35044 U -
TGAAGAAAATGTCTCTCCCTACATGAGCAA
>15 dna:chromosome chromosome:NCBIM37:15:1:103494974:1 59083149 ID35043 U -
TGAAGAAAATGTCTCTCCCTACATGAGCA
>15 dna:chromosome chromosome:NCBIM37:15:1:103494974:1 59083150 ID3520 U -
CTGAAGAAAATGTCTCTCCCTACATGAGC
>15 dna:chromosome chromosome:NCBIM37:15:1:103494974:1 59083150 ID35042 U -
TGAAGAAAATGTCTCTCCCTACATGAGC
>15 dna:chromosome chromosome:NCBIM37:15:1:103494974:1 59083151 ID35041 U -
TGAAGAAAATGTCTCTCCCTACATGAG
>15 dna:chromosome chromosome:NCBIM37:15:1:103494974:1 59083187 ID68268 U -
TTTACAAGAACATGAGCAACTTACTAATGG
>15 dna:chromosome chromosome:NCBIM37:15:1:103494974:1 59083243 ID33796 U -
TGAAACAATGTGTTTAATTAGGGTTA
>15 dna:chromosome chromosome:NCBIM37:15:1:103494974:1 59083251 ID69032 U -
TTTTTTCTTTAATGAAACAATGTGTTTAAT
>15 dna:chromosome chromosome:NCBIM37:15:1:103494974:1 59083505 ID31409 U -
TCTACTCTAAGCCACCACCACATCGCCGCA
>15 dna:chromosome chromosome:NCBIM37:15:1:103494974:1 59083599 ID55558 U -
TGGTCAATCACAGGTGCTTGTGTGGTTATC
>15 dna:chromosome chromosome:NCBIM37:15:1:103494974:1 59083750 ID23496 U -
TATTATGGAACAGGTGCAAATCGGATTTGC
>15 dna:chromosome chromosome:NCBIM37:15:1:103494974:1 59083762 ID63634 U -
TTAAATGGTATTATGGAACAGGTGCA
>15 dna:chromosome chromosome:NCBIM37:15:1:103494974:1 59083798 ID48164 U -
TGCTTACAGAGAAGAGTGCCACTCAGGTGT
>15 dna:chromosome chromosome:NCBIM37:15:1:103494974:1 59083800 ID48163 U -
TGCTTACAGAGAAGAGTGCCACTCAGGT
>15 dna:chromosome chromosome:NCBIM37:15:1:103494974:1 59083851 ID37630 U -
TGACTCCTTCAGGAACTATGCCCGGC
>15 dna:chromosome chromosome:NCBIM37:15:1:103494974:1 59083856 ID13157 U -
TACAGTTTATGACTCCTTCAGGAACTATGC
>15 dna:chromosome chromosome:NCBIM37:15:1:103494974:1 59083922 ID29408 U -
TCCTACCAAACAGAGATGGATAACAGGTC
>15 dna:chromosome chromosome:NCBIM37:15:1:103494974:1 59083948 ID27559 U -
TCCAGATAACCTGATTTGCATCTTCTCC
>15 dna:chromosome chromosome:NCBIM37:15:1:103494974:1 59083969 ID16026 U -
TAGAAACCATGATTCTTTTCCAGAT
>15 dna:chromosome chromosome:NCBIM37:15:1:103494974:1 59083970 ID58648 U -
TGTCTCTTAGAAACCATGATTCTTTTCCAGA
>15 dna:chromosome chromosome:NCBIM37:15:1:103494974:1 59084106 ID35211 U -
TGAAGATAAGCCACGACCACATAGCCTGTC
>15 dna:chromosome chromosome:NCBIM37:15:1:103494974:1 59084107 ID35210 U -
TGAAGATAAGCCACGACCACATAGCCTGT
>15 dna:chromosome chromosome:NCBIM37:15:1:103494974:1 59084110 ID35209 U -
TGAAGATAAGCCACGACCACATAGCC
>15 dna:chromosome chromosome:NCBIM37:15:1:103494974:1 59084238 ID46324 U -
TGCCTGACAAGCTGTAGCAGAAGCAGGAG
>15 dna:chromosome chromosome:NCBIM37:15:1:103494974:1 59084311 ID64891 U -
TTCAGAAAACCTGCATGGCACATCCTGGG
>15 dna:chromosome chromosome:NCBIM37:15:1:103494974:1 59084351 ID13576 U -
TACCAAACAATGATGGATAACTCCTCATGGA
>15 dna:chromosome chromosome:NCBIM37:15:1:103494974:1 59084352 ID13575 U -
TACCAAACAATGATGGATAACTCCTCATGG
>15 dna:chromosome chromosome:NCBIM37:15:1:103494974:1 59084356 ID29407 U -
TCCTACCAAACAATGATGGATAACTCCTC
>15 dna:chromosome chromosome:NCBIM37:15:1:103494974:1 59084372 ID50928 U -
TGGATCTTTGCATATTCTCCTACCAAACAA
>15 dna:chromosome chromosome:NCBIM37:15:1:103494974:1 59084382 ID9176 U -
TAACTCCTCATGGATCTTTGCATATTCTCC
>15 dna:chromosome chromosome:NCBIM37:15:1:103494974:1 59084383 ID9175 U -
TAACTCCTCATGGATCTTTGCATATTCTC
>15 dna:chromosome chromosome:NCBIM37:15:1:103494974:1 59084452 ID41908 U -
TGATGTAAAATGTAGAGTAGAAGCCGTGTA
>15 dna:chromosome chromosome:NCBIM37:15:1:103494974:1 59084453 ID41907 U -
TGATGTAAAATGTAGAGTAGAAGCCGTGT
>15 dna:chromosome chromosome:NCBIM37:15:1:103494974:1 59084455 ID9236 U -
TAACTGATGTAAAATGTAGAGTAGAAGCCGT
>15 dna:chromosome chromosome:NCBIM37:15:1:103494974:1 59084461 ID29291 U -
TCCTAACTGATGTAAAATGTAGAGTAGA
>15 dna:chromosome chromosome:NCBIM37:15:1:103494974:1 59084466 ID54380 U -
TGGGGTTCCTAACTGATGTAAAATGTAGA
>15 dna:chromosome chromosome:NCBIM37:15:1:103494974:1 59084485 ID19423 U -
TAGGATATGTGAGACCCAGTGTGGGGTTCCT
>15 dna:chromosome chromosome:NCBIM37:15:1:103494974:1 59084486 ID19422 U -
TAGGATATGTGAGACCCAGTGTGGGGTTCC
>15 dna:chromosome chromosome:NCBIM37:15:1:103494974:1 59084487 ID19421 U -
TAGGATATGTGAGACCCAGTGTGGGGTTC
>15 dna:chromosome chromosome:NCBIM37:15:1:103494974:1 59084494 ID51450 U -
TGGCAATAGGATATGTGAGACCCAGTGT
>15 dna:chromosome chromosome:NCBIM37:15:1:103494974:1 59084518 ID19896 U -
TAGGGATCAGATACCCTGAAGGGGAAATGGC
>15 dna:chromosome chromosome:NCBIM37:15:1:103494974:1 59084519 ID64205 U -
TTAGGGATCAGATACCCTGAAGGGGAAATGG
>15 dna:chromosome chromosome:NCBIM37:15:1:103494974:1 59084545 ID66020 U -
TTCTGAAAACATAAAAAAGTCTTTAGG
>15 dna:chromosome chromosome:NCBIM37:15:1:103494974:1 59084625 ID2059 U -
CACCTTGTCAAAATCCTCTCCTC
>15 dna:chromosome chromosome:NCBIM37:15:1:103494974:1 59084674 ID32711 U -
TCTGTGCCTTGGTGAAAGGACAATGATGCA
>15 dna:chromosome chromosome:NCBIM37:15:1:103494974:1 59084675 ID32710 U -
TCTGTGCCTTGGTGAAAGGACAATGATGC
>15 dna:chromosome chromosome:NCBIM37:15:1:103494974:1 59084677 ID46288 U -
TGCCTCTGTGCCTTGGTGAAAGGACAATGAT
>15 dna:chromosome chromosome:NCBIM37:15:1:103494974:1 59084694 ID21614 U -
TATAACTGAGCCTTGTTGCCTCTGTGCCTT
>15 dna:chromosome chromosome:NCBIM37:15:1:103494974:1 59084853 ID66288 U -
TTGAAAGTGGAAGTTGTTATGCAGTTTGA
>15 dna:chromosome chromosome:NCBIM37:15:1:103494974:1 59084856 ID66287 U -
TTGAAAGTGGAAGTTGTTATGCAGTT
>15 dna:chromosome chromosome:NCBIM37:15:1:103494974:1 59084895 ID20105 U -
TAGGTCCATTCACTGAATAAGCATCCC
>15 dna:chromosome chromosome:NCBIM37:15:1:103494974:1 59084911 ID10454 U -
TAAGTAGTTTGTCTACATTTAGGTCCATTC
>15 dna:chromosome chromosome:NCBIM37:15:1:103494974:1 59084999 ID42631 U -
TGCAAACACTTGTTAGTAGAAGTTTTAAATG
>15 dna:chromosome chromosome:NCBIM37:15:1:103494974:1 59085067 ID13467 U -
TACATTATTTTTACATGTGGTCAAGTTGAG
>15 dna:chromosome chromosome:NCBIM37:15:1:103494974:1 59085068 ID13466 U -
TACATTATTTTTACATGTGGTCAAGTTGA
>15 dna:chromosome chromosome:NCBIM37:15:1:103494974:1 59085160 ID12090 U -
TACAACAAACATATTTGTATATTTAATGCCT
>15 dna:chromosome chromosome:NCBIM37:15:1:103494974:1 59085190 ID64504 U -
TTATTTTTGCCTAGACACATCTCTTTTGAT
>15 dna:chromosome chromosome:NCBIM37:15:1:103494974:1 59085194 ID26481 U -
TCATTATTTTTGCCTAGACACATCTCTTT
>15 dna:chromosome chromosome:NCBIM37:15:1:103494974:1 59085215 ID22507 U -
TATCTAGACAGCTTGGGATTTTCATTATT
>15 dna:chromosome chromosome:NCBIM37:15:1:103494974:1 59085396 ID38603 U -
TGAGAGAATAATGAAACCAAAAGGAGACTC
>15 dna:chromosome chromosome:NCBIM37:15:1:103494974:1 59085438 ID19585 U -
TAGGATTCTGCACAGGTCCTCCTGGTTAGA
>15 dna:chromosome chromosome:NCBIM37:15:1:103494974:1 59085454 ID44443 U -
TGCATGAAGGTATAGACTAGGATTCTGCACA
>15 dna:chromosome chromosome:NCBIM37:15:1:103494974:1 59085455 ID44442 U -
TGCATGAAGGTATAGACTAGGATTCTGCAC
>15 dna:chromosome chromosome:NCBIM37:15:1:103494974:1 59085530 ID54185 U -
TGGGCTAGACAGAAGGGCGAGATGGTC
>15 dna:chromosome chromosome:NCBIM37:15:1:103494974:1 59085557 ID54796 U -
TGGGTGTTGACTACAGCTTTCCAACTCTCC
>15 dna:chromosome chromosome:NCBIM37:15:1:103494974:1 59085641 ID43749 U -
TGCACTCAAGAATACACCCCAAGGTCTGGCCC
>15 dna:chromosome chromosome:NCBIM37:15:1:103494974:1 59085652 ID38357 U -
TGAGAATGCACTCAAGAATACACCCCA
>15 dna:chromosome chromosome:NCBIM37:15:1:103494974:1 59085695 ID15045 U -
TACTAGTTACATGTTTTACCACAACAGTG
>15 dna:chromosome chromosome:NCBIM37:15:1:103494974:1 59085699 ID43478 U -
TGCAATTACTAGTTACATGTTTTACCACAAC
>15 dna:chromosome chromosome:NCBIM37:15:1:103494974:1 59085700 ID43477 U -
TGCAATTACTAGTTACATGTTTTACCACAA
>15 dna:chromosome chromosome:NCBIM37:15:1:103494974:1 59085733 ID10426 U -
TAAGTAAGGCATCTGCATCATTTGGGCCCA
>15 dna:chromosome chromosome:NCBIM37:15:1:103494974:1 59085789 ID17191 U -
TAGAGCACAGTCGAGGCATGGAGTAT
>15 dna:chromosome chromosome:NCBIM37:15:1:103494974:1 59085865 ID54024 U -
TGGGCACTTGACTGCACAATGTGGAGACAC
>15 dna:chromosome chromosome:NCBIM37:15:1:103494974:1 59085867 ID54023 U -
TGGGCACTTGACTGCACAATGTGGAGAC
>15 dna:chromosome chromosome:NCBIM37:15:1:103494974:1 59085869 ID54022 U -
TGGGCACTTGACTGCACAATGTGGAG
>15 dna:chromosome chromosome:NCBIM37:15:1:103494974:1 59085873 ID37649 U -
TGACTCTGGGCACTTGACTGCACAATGT
>15 dna:chromosome chromosome:NCBIM37:15:1:103494974:1 59085931 ID18051 U -
TAGCAGGAACAAACGACATCAGCGAAGGTGT
>15 dna:chromosome chromosome:NCBIM37:15:1:103494974:1 59085933 ID18050 U -
TAGCAGGAACAAACGACATCAGCGAAGGT
>15 dna:chromosome chromosome:NCBIM37:15:1:103494974:1 59085934 ID18049 U -
TAGCAGGAACAAACGACATCAGCGAAGG
>15 dna:chromosome chromosome:NCBIM37:15:1:103494974:1 59085935 ID18048 U -
TAGCAGGAACAAACGACATCAGCGAAG
>15 dna:chromosome chromosome:NCBIM37:15:1:103494974:1 59085952 ID17527 U -
TAGATGAAGAAATGATTTCCCTAGCAGGAAC
>15 dna:chromosome chromosome:NCBIM37:15:1:103494974:1 59086068 ID37733 U -
TGACTGGAGACCAGGTCTACATCGGACCACA
>15 dna:chromosome chromosome:NCBIM37:15:1:103494974:1 59086074 ID29830 U -
TCCTCTGACTGGAGACCAGGTCTACATCGG
>15 dna:chromosome chromosome:NCBIM37:15:1:103494974:1 59086088 ID38634 U -
TGAGAGAGCTTGTCCTCTGACTGGAGAC
>15 dna:chromosome chromosome:NCBIM37:15:1:103494974:1 59086107 ID19837 U -
TAGGCTTCATGAAGTACGGAATGAGAGAGC
>15 dna:chromosome chromosome:NCBIM37:15:1:103494974:1 59086238 ID32353 U -
TCTGATGACGACCAAACCAGTATACATTGT
>15 dna:chromosome chromosome:NCBIM37:15:1:103494974:1 59086247 ID4897 U -
GCCAAGGTTCTGATGACGACCAAACCAGT
>15 dna:chromosome chromosome:NCBIM37:15:1:103494974:1 59086247 ID54101 U -
TGGGCCAAGGTTCTGATGACGACCAAACCAGT
>15 dna:chromosome chromosome:NCBIM37:15:1:103494974:1 59086249 ID54100 U -
TGGGCCAAGGTTCTGATGACGACCAAACCA
>15 dna:chromosome chromosome:NCBIM37:15:1:103494974:1 59086252 ID54099 U -
TGGGCCAAGGTTCTGATGACGACCAAA
>15 dna:chromosome chromosome:NCBIM37:15:1:103494974:1 59086344 ID57691 U -
TGTAGCATTAAATCCCTTCCTTGATTACTCTC
>15 dna:chromosome chromosome:NCBIM37:15:1:103494974:1 59086401 ID42789 U -
TGCAAAGTGGCAAGGTCTCCTCTAAG
>15 dna:chromosome chromosome:NCBIM37:15:1:103494974:1 59086432 ID11440 U -
TAATGTCAAAATACTAAAACTGGGGAA
>15 dna:chromosome chromosome:NCBIM37:15:1:103494974:1 59086458 ID63537 U -
TTAAACAAATGTTCTTTTTAGGTCCATAAT
>15 dna:chromosome chromosome:NCBIM37:15:1:103494974:1 59086459 ID68177 U -
TTTAAACAAATGTTCTTTTTAGGTCCATAA
>15 dna:chromosome chromosome:NCBIM37:15:1:103494974:1 59086460 ID68176 U -
TTTAAACAAATGTTCTTTTTAGGTCCATA
>15 dna:chromosome chromosome:NCBIM37:15:1:103494974:1 59086462 ID68175 U -
TTTAAACAAATGTTCTTTTTAGGTCCA
>15 dna:chromosome chromosome:NCBIM37:15:1:103494974:1 59086476 ID40746 U -
TGATAAGGCACAACCCATTTAAACAAATGT
>15 dna:chromosome chromosome:NCBIM37:15:1:103494974:1 59086485 ID42567 U -
TGCAAAAATTGATAAGGCACAACCCATTTA
>15 dna:chromosome chromosome:NCBIM37:15:1:103494974:1 59086497 ID7262 U -
TAAAATTTCTACTGCAAAAATTGATAAGGC
>15 dna:chromosome chromosome:NCBIM37:15:1:103494974:1 59086569 ID38124 U -
TGAGAACAGAAAACACTGCTAACCTCCAAGC
>15 dna:chromosome chromosome:NCBIM37:15:1:103494974:1 59086570 ID38123 U -
TGAGAACAGAAAACACTGCTAACCTCCAAG
>15 dna:chromosome chromosome:NCBIM37:15:1:103494974:1 59086571 ID38122 U -
TGAGAACAGAAAACACTGCTAACCTCCAA
>15 dna:chromosome chromosome:NCBIM37:15:1:103494974:1 59086600 ID40314 U -
TGAGTGCATGGAAACAAACCTGGGCCCTCTA
>15 dna:chromosome chromosome:NCBIM37:15:1:103494974:1 59086606 ID36969 U -
TGACATGAGTGCATGGAAACAAACCTGGGC
>15 dna:chromosome chromosome:NCBIM37:15:1:103494974:1 59086607 ID4567 U -
GAGTGCATGGAAACAAACCTGGG
>15 dna:chromosome chromosome:NCBIM37:15:1:103494974:1 59086608 ID36967 U -
TGACATGAGTGCATGGAAACAAACCTGG
>15 dna:chromosome chromosome:NCBIM37:15:1:103494974:1 59086609 ID36966 U -
TGACATGAGTGCATGGAAACAAACCTG
>15 dna:chromosome chromosome:NCBIM37:15:1:103494974:1 59086620 ID39558 U -
TGAGCTGTCTGACATGAGTGCATGG
>15 dna:chromosome chromosome:NCBIM37:15:1:103494974:1 59086657 ID33576 U -
TGAAAAGCTTGTCAGATCTGTAACTGGAGT
>15 dna:chromosome chromosome:NCBIM37:15:1:103494974:1 59086673 ID1031 U -
AGCCAAAGGAGGTTGAAAAGCTTGTCA
>15 dna:chromosome chromosome:NCBIM37:15:1:103494974:1 59086751 ID7228 U -
TAAAATTATTTTTAAAGTGTGTGTGT
>15 dna:chromosome chromosome:NCBIM37:15:1:103494974:1 59086755 ID8303 U -
TAAATTGTAAAATTATTTTTAAAGTGTGT
>15 dna:chromosome chromosome:NCBIM37:15:1:103494974:1 59086758 ID60398 U -
TGTTAAATTGTAAAATTATTTTTAAAGTG
>15 dna:chromosome chromosome:NCBIM37:15:1:103494974:1 59086864 ID40061 U -
TGAGTAAAAGAAATACAGAGGCAGACTGAA
>15 dna:chromosome chromosome:NCBIM37:15:1:103494974:1 59086867 ID40060 U -
TGAGTAAAAGAAATACAGAGGCAGACT
>15 dna:chromosome chromosome:NCBIM37:15:1:103494974:1 59086888 ID23912 U -
TATTTCAGGTCAAGGCCTCTCTTTGAGTA
>15 dna:chromosome chromosome:NCBIM37:15:1:103494974:1 59086900 ID4104 U -
GACAATCTGCATATATTTCAGGTCAAGGCC
>15 dna:chromosome chromosome:NCBIM37:15:1:103494974:1 59086902 ID16806 U -
TAGACAATCTGCATATATTTCAGGTCAAGG
>15 dna:chromosome chromosome:NCBIM37:15:1:103494974:1 59086908 ID58880 U -
TGTGAAGATAGACAATCTGCATATATTTCAGG
>15 dna:chromosome chromosome:NCBIM37:15:1:103494974:1 59086909 ID58879 U -
TGTGAAGATAGACAATCTGCATATATTTCAG
>15 dna:chromosome chromosome:NCBIM37:15:1:103494974:1 59086910 ID58878 U -
TGTGAAGATAGACAATCTGCATATATTTCA
>15 dna:chromosome chromosome:NCBIM37:15:1:103494974:1 59086917 ID58877 U -
TGTGAAGATAGACAATCTGCATA
>15 dna:chromosome chromosome:NCBIM37:15:1:103494974:1 59086920 ID13404 U -
TACATGGCTATGTGAAGATAGACAATCTGC
>15 dna:chromosome chromosome:NCBIM37:15:1:103494974:1 59086969 ID63594 U -
TTAAAGTACAACTCTGGATCTCTTGC
>15 dna:chromosome chromosome:NCBIM37:15:1:103494974:1 59086978 ID33612 U -
TGAAAAGGTTATTTATTAAAGTACAACTCTGG
>15 dna:chromosome chromosome:NCBIM37:15:1:103494974:1 59087011 ID6320 U -
TAAAAAACATCAAAGGACTTCTTAGGTTTC
>15 dna:chromosome chromosome:NCBIM37:15:1:103494974:1 59087043 ID4769 U -
GCAATTAATATTTAGGTAAATTCCACTGGC
>15 dna:chromosome chromosome:NCBIM37:15:1:103494974:1 59087043 ID43470 U -
TGCAATTAATATTTAGGTAAATTCCACTGGC
>15 dna:chromosome chromosome:NCBIM37:15:1:103494974:1 59087077 ID11024 U -
TAATATGGTTTCAAATTTCACATTGCAATTT
>15 dna:chromosome chromosome:NCBIM37:15:1:103494974:1 59087081 ID11023 U -
TAATATGGTTTCAAATTTCACATTGCA
>15 dna:chromosome chromosome:NCBIM37:15:1:103494974:1 59087082 ID43306 U -
TGCAATAATATGGTTTCAAATTTCACATTGC
>15 dna:chromosome chromosome:NCBIM37:15:1:103494974:1 59087083 ID43305 U -
TGCAATAATATGGTTTCAAATTTCACATTG
>15 dna:chromosome chromosome:NCBIM37:15:1:103494974:1 59087088 ID43304 U -
TGCAATAATATGGTTTCAAATTTCA
>15 dna:chromosome chromosome:NCBIM37:15:1:103494974:1 59087096 ID11022 U -
TAATATGGTTTACATTGCAATAATATGGTTTC
>15 dna:chromosome chromosome:NCBIM37:15:1:103494974:1 59087096 ID23178 U -
TATGGTTTACATTGCAATAATATGGTTTC
>15 dna:chromosome chromosome:NCBIM37:15:1:103494974:1 59087097 ID11021 U -
TAATATGGTTTACATTGCAATAATATGGTTT
>15 dna:chromosome chromosome:NCBIM37:15:1:103494974:1 59087098 ID11019 U -
TAATATGGTTTACATTGCAATAATATGGTT
>15 dna:chromosome chromosome:NCBIM37:15:1:103494974:1 59087101 ID1383 U -
ATAATATGGTTTACATTGCAATAATATG
>15 dna:chromosome chromosome:NCBIM37:15:1:103494974:1 59087101 ID11018 U -
TAATATGGTTTACATTGCAATAATATG
>15 dna:chromosome chromosome:NCBIM37:15:1:103494974:1 59087110 ID34735 U -
TGAACATTGCAATAATATGGTTTACATTGC
>15 dna:chromosome chromosome:NCBIM37:15:1:103494974:1 59087118 ID34734 U -
TGAACATTGCAATAATATGGTT
>15 dna:chromosome chromosome:NCBIM37:15:1:103494974:1 59087128 ID12470 U -
TACAATGTATGACTGAACATGAACATTGCAA
>15 dna:chromosome chromosome:NCBIM37:15:1:103494974:1 59087129 ID12469 U -
TACAATGTATGACTGAACATGAACATTGCA
>15 dna:chromosome chromosome:NCBIM37:15:1:103494974:1 59087130 ID12468 U -
TACAATGTATGACTGAACATGAACATTGC
>15 dna:chromosome chromosome:NCBIM37:15:1:103494974:1 59087133 ID47072 U -
TGCTACAATGTATGACTGAACATGAACAT
>15 dna:chromosome chromosome:NCBIM37:15:1:103494974:1 59087137 ID22910 U -
TATGATGCTACAATGTATGACTGAACATGA
>15 dna:chromosome chromosome:NCBIM37:15:1:103494974:1 59087137 ID41773 U -
TGATGCTACAATGTATGACTGAACATGA
>15 dna:chromosome chromosome:NCBIM37:15:1:103494974:1 59087148 ID10377 U -
TAAGGTGTATGATGCTACAATGTATG
>15 dna:chromosome chromosome:NCBIM37:15:1:103494974:1 59087148 ID17381 U -
TAGATAAGGTGTATGATGCTACAATGTATG
>15 dna:chromosome chromosome:NCBIM37:15:1:103494974:1 59087149 ID17380 U -
TAGATAAGGTGTATGATGCTACAATGTAT
>15 dna:chromosome chromosome:NCBIM37:15:1:103494974:1 59087150 ID17379 U -
TAGATAAGGTGTATGATGCTACAATGTA
>15 dna:chromosome chromosome:NCBIM37:15:1:103494974:1 59087151 ID17378 U -
TAGATAAGGTGTATGATGCTACAATGT
>15 dna:chromosome chromosome:NCBIM37:15:1:103494974:1 59087166 ID20644 U -
TAGTAGCTCAGTCAGCATAGATAAGGTGT
>15 dna:chromosome chromosome:NCBIM37:15:1:103494974:1 59087191 ID20963 U -
TAGTGAACCTGAGTAAACTAAGCTCCTTAGT
>15 dna:chromosome chromosome:NCBIM37:15:1:103494974:1 59087196 ID64229 U -
TTAGTGAACCTGAGTAAACTAAGCTCC
>15 dna:chromosome chromosome:NCBIM37:15:1:103494974:1 59087203 ID53899 U -
TGGGATTAGACTTAGTGAACCTGAGTAAACT
>15 dna:chromosome chromosome:NCBIM37:15:1:103494974:1 59087204 ID23138 U -
TATGGGATTAGACTTAGTGAACCTGAGTAAAC
>15 dna:chromosome chromosome:NCBIM37:15:1:103494974:1 59087204 ID53898 U -
TGGGATTAGACTTAGTGAACCTGAGTAAAC
>15 dna:chromosome chromosome:NCBIM37:15:1:103494974:1 59087206 ID23137 U -
TATGGGATTAGACTTAGTGAACCTGAGTAA
>15 dna:chromosome chromosome:NCBIM37:15:1:103494974:1 59087207 ID23136 U -
TATGGGATTAGACTTAGTGAACCTGAGTA
>15 dna:chromosome chromosome:NCBIM37:15:1:103494974:1 59087207 ID53897 U -
TGGGATTAGACTTAGTGAACCTGAGTA
>15 dna:chromosome chromosome:NCBIM37:15:1:103494974:1 59087208 ID23135 U -
TATGGGATTAGACTTAGTGAACCTGAGT
>15 dna:chromosome chromosome:NCBIM37:15:1:103494974:1 59087208 ID53896 U -
TGGGATTAGACTTAGTGAACCTGAGT
>15 dna:chromosome chromosome:NCBIM37:15:1:103494974:1 59087218 ID15444 U -
TACTGCATGAAGCTATGGGATTAGACTTAGT
>15 dna:chromosome chromosome:NCBIM37:15:1:103494974:1 59087219 ID15443 U -
TACTGCATGAAGCTATGGGATTAGACTTAG
>15 dna:chromosome chromosome:NCBIM37:15:1:103494974:1 59087231 ID7588 U -
TAAAGAAACTCTTACTGCATGAAGCTATGG
>15 dna:chromosome chromosome:NCBIM37:15:1:103494974:1 59087243 ID8243 U -
TAAATGTGGTTTTTAAAGAAACTCTTACTGC
>15 dna:chromosome chromosome:NCBIM37:15:1:103494974:1 59087254 ID55497 U -
TGGTATTATAAATGTGGTTTTTAAAGAA
>15 dna:chromosome chromosome:NCBIM37:15:1:103494974:1 59087278 ID63564 U -
TTAAAGATGTTTCTGCTGTTCACCAGTGGT
>15 dna:chromosome chromosome:NCBIM37:15:1:103494974:1 59087284 ID2455 U -
CAGTGCTTAAAGATGTTTCTGCTGTTCACC
>15 dna:chromosome chromosome:NCBIM37:15:1:103494974:1 59087284 ID2713 U -
CCAGTGCTTAAAGATGTTTCTGCTGTTCACC
>15 dna:chromosome chromosome:NCBIM37:15:1:103494974:1 59087285 ID27778 U -
TCCAGTGCTTAAAGATGTTTCTGCTGTTCAC
>15 dna:chromosome chromosome:NCBIM37:15:1:103494974:1 59087285 ID48135 U -
TGCTTAAAGATGTTTCTGCTGTTCAC
>15 dna:chromosome chromosome:NCBIM37:15:1:103494974:1 59087286 ID27777 U -
TCCAGTGCTTAAAGATGTTTCTGCTGTTCA
>15 dna:chromosome chromosome:NCBIM37:15:1:103494974:1 59087287 ID65299 U -
TTCCAGTGCTTAAAGATGTTTCTGCTGTTC
>15 dna:chromosome chromosome:NCBIM37:15:1:103494974:1 59087289 ID65298 U -
TTCCAGTGCTTAAAGATGTTTCTGCTGT
>15 dna:chromosome chromosome:NCBIM37:15:1:103494974:1 59087326 ID37976 U -
TGAGAAAAAAATTCATTTGCTATTATGTAC
>15 dna:chromosome chromosome:NCBIM37:15:1:103494974:1 59087346 ID11147 U -
TAATCGAAAATTAGAATTTTGAGAAAAAA
>15 dna:chromosome chromosome:NCBIM37:15:1:103494974:1 59087352 ID39567 U -
TGAGCTGTTAATCGAAAATTAGAATTTTGAG
>15 dna:chromosome chromosome:NCBIM37:15:1:103494974:1 59087353 ID39566 U -
TGAGCTGTTAATCGAAAATTAGAATTTTGA
>15 dna:chromosome chromosome:NCBIM37:15:1:103494974:1 59087354 ID39565 U -
TGAGCTGTTAATCGAAAATTAGAATTTTG
>15 dna:chromosome chromosome:NCBIM37:15:1:103494974:1 59087365 ID36322 U -
TGACAACATCTGAGCTGTTAATCGAAAA
>15 dna:chromosome chromosome:NCBIM37:15:1:103494974:1 59087368 ID45042 U -
TGCCAATGACAACATCTGAGCTGTTAATCGA
>15 dna:chromosome chromosome:NCBIM37:15:1:103494974:1 59087371 ID45041 U -
TGCCAATGACAACATCTGAGCTGTTAAT
>15 dna:chromosome chromosome:NCBIM37:15:1:103494974:1 59087395 ID27649 U -
TCCAGGACAGAAAATGACATAGTTTGTTGCC
>15 dna:chromosome chromosome:NCBIM37:15:1:103494974:1 59087396 ID22422 U -
TATCCAGGACAGAAAATGACATAGTTTGTTGC
>15 dna:chromosome chromosome:NCBIM37:15:1:103494974:1 59087396 ID27648 U -
TCCAGGACAGAAAATGACATAGTTTGTTGC
>15 dna:chromosome chromosome:NCBIM37:15:1:103494974:1 59087399 ID22421 U -
TATCCAGGACAGAAAATGACATAGTTTGT
>15 dna:chromosome chromosome:NCBIM37:15:1:103494974:1 59087418 ID8372 U -
TAACAAAGTGAGCCTATTCTATCCAGGAC
>15 dna:chromosome chromosome:NCBIM37:15:1:103494974:1 59087418 ID63656 U -
TTAACAAAGTGAGCCTATTCTATCCAGGAC
>15 dna:chromosome chromosome:NCBIM37:15:1:103494974:1 59087419 ID8371 U -
TAACAAAGTGAGCCTATTCTATCCAGGA
>15 dna:chromosome chromosome:NCBIM37:15:1:103494974:1 59087420 ID8370 U -
TAACAAAGTGAGCCTATTCTATCCAGG
>15 dna:chromosome chromosome:NCBIM37:15:1:103494974:1 59087424 ID6359 U -
TAAAAAATTAACAAAGTGAGCCTATTCTATC
>15 dna:chromosome chromosome:NCBIM37:15:1:103494974:1 59087425 ID6358 U -
TAAAAAATTAACAAAGTGAGCCTATTCTAT
>15 dna:chromosome chromosome:NCBIM37:15:1:103494974:1 59087425 ID63457 U -
TTAAAAAATTAACAAAGTGAGCCTATTCTAT
>15 dna:chromosome chromosome:NCBIM37:15:1:103494974:1 59087431 ID2132 U -
CACTTTCTTAAAAAATTAACAAAGTGAGCCTA
>15 dna:chromosome chromosome:NCBIM37:15:1:103494974:1 59087432 ID2131 U -
CACTTTCTTAAAAAATTAACAAAGTGAGCCT
>15 dna:chromosome chromosome:NCBIM37:15:1:103494974:1 59087433 ID2130 U -
CACTTTCTTAAAAAATTAACAAAGTGAGCC
>15 dna:chromosome chromosome:NCBIM37:15:1:103494974:1 59087542 ID53217 U -
TGGGACATTTGAGTTACAAGCTGAACTATCC
>15 dna:chromosome chromosome:NCBIM37:15:1:103494974:1 59087663 ID27286 U -
TCCACATACTCACAGGAGGGAAATGGTCAC
>15 dna:chromosome chromosome:NCBIM37:15:1:103494974:1 59087665 ID65210 U -
TTCCACATACTCACAGGAGGGAAATGGTC
>15 dna:chromosome chromosome:NCBIM37:15:1:103494974:1 59087682 ID43736 U -
TGCACTACTTGGTCACAGTTTCCACATACTC
>15 dna:chromosome chromosome:NCBIM37:15:1:103494974:1 59087691 ID21307 U -
TAGTTGCACTACTTGGTCACAGTTTC
>15 dna:chromosome chromosome:NCBIM37:15:1:103494974:1 59087699 ID44839 U -
TGCCAACCTGTGCTAGTTGCACTACTTGGTC
>15 dna:chromosome chromosome:NCBIM37:15:1:103494974:1 59087700 ID44838 U -
TGCCAACCTGTGCTAGTTGCACTACTTGGT
>15 dna:chromosome chromosome:NCBIM37:15:1:103494974:1 59087777 ID56695 U -
TGGTTGTACTGAAATTTTAACTCATGGCCC
>15 dna:chromosome chromosome:NCBIM37:15:1:103494974:1 59087778 ID56694 U -
TGGTTGTACTGAAATTTTAACTCATGGCC
>15 dna:chromosome chromosome:NCBIM37:15:1:103494974:1 59087815 ID13484 U -
TACATTCTTTCTCTGATGTTAAAACCTTCT
>15 dna:chromosome chromosome:NCBIM37:15:1:103494974:1 59087827 ID26964 U -
TCCAAGGACTACATTCTTTCTCTGATG
>15 dna:chromosome chromosome:NCBIM37:15:1:103494974:1 59087878 ID25370 U -
TCACTGATGACAAACTGTGGGTAGTG
>15 dna:chromosome chromosome:NCBIM37:15:1:103494974:1 59087879 ID28455 U -
TCCCATCACTGATGACAAACTGTGGGTAGT
>15 dna:chromosome chromosome:NCBIM37:15:1:103494974:1 59087911 ID11671 U -
TAATTGGACTTTTCTGTTAGTTCACCCAGA
>15 dna:chromosome chromosome:NCBIM37:15:1:103494974:1 59087917 ID37383 U -
TGACCTTAATTGGACTTTTCTGTTAGTTCA
>15 dna:chromosome chromosome:NCBIM37:15:1:103494974:1 59087918 ID37382 U -
TGACCTTAATTGGACTTTTCTGTTAGTTC
>15 dna:chromosome chromosome:NCBIM37:15:1:103494974:1 59087971 ID63658 U -
TTAACAGAAAACACAACTGAGAAGGGCTA
>15 dna:chromosome chromosome:NCBIM37:15:1:103494974:1 59088042 ID39108 U -
TGAGATTTATACACAAAAGCACCATGGTTTT
>15 dna:chromosome chromosome:NCBIM37:15:1:103494974:1 59088065 ID58055 U -
TGTCAAGGTCCTTTAACTTACCCTGAGATTT
>15 dna:chromosome chromosome:NCBIM37:15:1:103494974:1 59088067 ID58054 U -
TGTCAAGGTCCTTTAACTTACCCTGAGAT
>15 dna:chromosome chromosome:NCBIM37:15:1:103494974:1 59088071 ID860 U -
AGAATTGTCAAGGTCCTTTAACTTACCCTG
>15 dna:chromosome chromosome:NCBIM37:15:1:103494974:1 59088083 ID24215 U -
TCAAACCTGAAAAGAATTGTCAAGGTCCTT
>15 dna:chromosome chromosome:NCBIM37:15:1:103494974:1 59088084 ID24214 U -
TCAAACCTGAAAAGAATTGTCAAGGTCCT
>15 dna:chromosome chromosome:NCBIM37:15:1:103494974:1 59088092 ID24213 U -
TCAAACCTGAAAAGAATTGTC
>15 dna:chromosome chromosome:NCBIM37:15:1:103494974:1 59088132 ID54004 U -
TGGGCAATAAGACTGGACACTTAAGCGTTTC
>15 dna:chromosome chromosome:NCBIM37:15:1:103494974:1 59088165 ID40630 U -
TGAGTTTTGTGTGCAGAGTAGTAGGCCA
>15 dna:chromosome chromosome:NCBIM37:15:1:103494974:1 59088173 ID65847 U -
TTCTAGATTGAGTTTTGTGTGCAGAGTA
>15 dna:chromosome chromosome:NCBIM37:15:1:103494974:1 59088174 ID28896 U -
TCCCTTCTAGATTGAGTTTTGTGTGCAGAGT
>15 dna:chromosome chromosome:NCBIM37:15:1:103494974:1 59088175 ID65846 U -
TTCTAGATTGAGTTTTGTGTGCAGAG
>15 dna:chromosome chromosome:NCBIM37:15:1:103494974:1 59088176 ID28895 U -
TCCCTTCTAGATTGAGTTTTGTGTGCAGA
>15 dna:chromosome chromosome:NCBIM37:15:1:103494974:1 59088245 ID39960 U -
TGAGGTGACAAAGCAAAGAAAGGAGAAGGC
>15 dna:chromosome chromosome:NCBIM37:15:1:103494974:1 59088257 ID53435 U -
TGGGAGCTTTGTGAGGTGACAAAGCAAAG
>15 dna:chromosome chromosome:NCBIM37:15:1:103494974:1 59088269 ID7339 U -
TAAACAGAGGCTCTTGGGAGCTTTGTGAGGT
>15 dna:chromosome chromosome:NCBIM37:15:1:103494974:1 59088292 ID37709 U -
TGACTGCACATGGCAAGGGCTAAACAGA
>15 dna:chromosome chromosome:NCBIM37:15:1:103494974:1 59088313 ID49032 U -
TGGAAAGTGAAGGAAAATTGACTGC
>15 dna:chromosome chromosome:NCBIM37:15:1:103494974:1 59088334 ID49907 U -
TGGAATGGTGTCTCTGTGGCTGTCTTGGA
>15 dna:chromosome chromosome:NCBIM37:15:1:103494974:1 59088335 ID49906 U -
TGGAATGGTGTCTCTGTGGCTGTCTTGG
>15 dna:chromosome chromosome:NCBIM37:15:1:103494974:1 59088336 ID49905 U -
TGGAATGGTGTCTCTGTGGCTGTCTTG
>15 dna:chromosome chromosome:NCBIM37:15:1:103494974:1 59088337 ID49904 U -
TGGAATGGTGTCTCTGTGGCTGTCTT
>15 dna:chromosome chromosome:NCBIM37:15:1:103494974:1 59088339 ID18383 U -
TAGCCGTGGAATGGTGTCTCTGTGGCTGTC
>15 dna:chromosome chromosome:NCBIM37:15:1:103494974:1 59088340 ID18382 U -
TAGCCGTGGAATGGTGTCTCTGTGGCTGT
>15 dna:chromosome chromosome:NCBIM37:15:1:103494974:1 59088345 ID25228 U -
TCACCTAGCCGTGGAATGGTGTCTCTGTG
>15 dna:chromosome chromosome:NCBIM37:15:1:103494974:1 59088346 ID25226 U -
TCACCTAGCCGTGGAATGGTGTCTCTGT
>15 dna:chromosome chromosome:NCBIM37:15:1:103494974:1 59088382 ID30553 U -
TCCTTTTGTAAAGTAGGGCTTCTGTGTCA
>15 dna:chromosome chromosome:NCBIM37:15:1:103494974:1 59088408 ID47802 U -
TGCTGAGGTCCCAATTCATCACACGTTCC
>15 dna:chromosome chromosome:NCBIM37:15:1:103494974:1 59088426 ID39223 U -
TGAGCAGAAGCTTCAATTTGCTGAGGTCC
>15 dna:chromosome chromosome:NCBIM37:15:1:103494974:1 59088427 ID39222 U -
TGAGCAGAAGCTTCAATTTGCTGAGGTC
>15 dna:chromosome chromosome:NCBIM37:15:1:103494974:1 59088431 ID26510 U -
TCATTGAGCAGAAGCTTCAATTTGCTGA
>15 dna:chromosome chromosome:NCBIM37:15:1:103494974:1 59088444 ID24878 U -
TCACAAGAGCCTTTTCATTGAGCAGAAGC
>15 dna:chromosome chromosome:NCBIM37:15:1:103494974:1 59088445 ID24877 U -
TCACAAGAGCCTTTTCATTGAGCAGAAG
>15 dna:chromosome chromosome:NCBIM37:15:1:103494974:1 59088447 ID29686 U -
TCCTCACAAGAGCCTTTTCATTGAGCAGA
>15 dna:chromosome chromosome:NCBIM37:15:1:103494974:1 59088475 ID24374 U -
TCAAATCTATTTTCTCCTGGCCTACAGAAT
>15 dna:chromosome chromosome:NCBIM37:15:1:103494974:1 59088488 ID59895 U -
TGTGGCCTTCAAATCTATTTTCTCC
>15 dna:chromosome chromosome:NCBIM37:15:1:103494974:1 59088495 ID19059 U -
TAGGAATCTGTATGTGGCCTTCAAATCTAT
>15 dna:chromosome chromosome:NCBIM37:15:1:103494974:1 59088499 ID50813 U -
TGGATAGGAATCTGTATGTGGCCTTCAAAT
>15 dna:chromosome chromosome:NCBIM37:15:1:103494974:1 59088504 ID68483 U -
TTTCTGGATAGGAATCTGTATGTGGCCTT
>15 dna:chromosome chromosome:NCBIM37:15:1:103494974:1 59088521 ID57350 U -
TGTAAGGATTCTTTACATTTTCTGGATAGG
>15 dna:chromosome chromosome:NCBIM37:15:1:103494974:1 59088535 ID65000 U -
TTCATAGATCATTTGTAAGGATTCTTTAC
>15 dna:chromosome chromosome:NCBIM37:15:1:103494974:1 59088544 ID52688 U -
TGGCTTTTCATAGATCATTTGTAAGG
>15 dna:chromosome chromosome:NCBIM37:15:1:103494974:1 59088565 ID18800 U -
TAGCTTTCTGTTTTATATTTCCTATGGCT
>15 dna:chromosome chromosome:NCBIM37:15:1:103494974:1 59088594 ID44383 U -
TGCATCCTGTGTCCCTCACGCCTTTGC
>15 dna:chromosome chromosome:NCBIM37:15:1:103494974:1 59088597 ID12944 U -
TACAGATGCATCCTGTGTCCCTCACGCCTT
>15 dna:chromosome chromosome:NCBIM37:15:1:103494974:1 59088606 ID9417 U -
TAAGAAACAATACAGATGCATCCTGTGTCCC
>15 dna:chromosome chromosome:NCBIM37:15:1:103494974:1 59088607 ID9416 U -
TAAGAAACAATACAGATGCATCCTGTGTCC
>15 dna:chromosome chromosome:NCBIM37:15:1:103494974:1 59088608 ID21633 U -
TATAAGAAACAATACAGATGCATCCTGTGTC
>15 dna:chromosome chromosome:NCBIM37:15:1:103494974:1 59088614 ID1813 U -
CAATATAAGAAACAATACAGATGCATCC
>15 dna:chromosome chromosome:NCBIM37:15:1:103494974:1 59088618 ID24914 U -
TCACACACAATATAAGAAACAATACAGATGC
>15 dna:chromosome chromosome:NCBIM37:15:1:103494974:1 59088637 ID11746 U -
TAATTTCCAGATGTAGACTCACACACAATA
>15 dna:chromosome chromosome:NCBIM37:15:1:103494974:1 59088638 ID2694 U -
CCAGATGTAGACTCACACACAAT
>15 dna:chromosome chromosome:NCBIM37:15:1:103494974:1 59088649 ID16717 U -
TAGAATGTACTTTTAATTTCCAGATGTAGAC
>15 dna:chromosome chromosome:NCBIM37:15:1:103494974:1 59088650 ID16716 U -
TAGAATGTACTTTTAATTTCCAGATGTAGA
>15 dna:chromosome chromosome:NCBIM37:15:1:103494974:1 59088659 ID36887 U -
TGACATATTTAGAATGTACTTTTAATTTCC
>15 dna:chromosome chromosome:NCBIM37:15:1:103494974:1 59088704 ID7792 U -
TAAAGGAAATATCTTGGAGTATGGATTATG
>15 dna:chromosome chromosome:NCBIM37:15:1:103494974:1 59088710 ID67566 U -
TTGGTGTAAAGGAAATATCTTGGAGTATGG
>15 dna:chromosome chromosome:NCBIM37:15:1:103494974:1 59088716 ID23639 U -
TATTCTTGGTGTAAAGGAAATATCTTGGA
>15 dna:chromosome chromosome:NCBIM37:15:1:103494974:1 59088720 ID51213 U -
TGGATTTATTCTTGGTGTAAAGGAAATATCT
>15 dna:chromosome chromosome:NCBIM37:15:1:103494974:1 59088721 ID51212 U -
TGGATTTATTCTTGGTGTAAAGGAAATATC
>15 dna:chromosome chromosome:NCBIM37:15:1:103494974:1 59088774 ID971 U -
AGCAAATTCAAAATGGGTCTAATGTGGGA
>15 dna:chromosome chromosome:NCBIM37:15:1:103494974:1 59088774 ID17828 U -
TAGCAAATTCAAAATGGGTCTAATGTGGGA
>15 dna:chromosome chromosome:NCBIM37:15:1:103494974:1 59088778 ID970 U -
AGCAAATTCAAAATGGGTCTAATGT
>15 dna:chromosome chromosome:NCBIM37:15:1:103494974:1 59088805 ID9428 U -
TAAGAAAGAAGTAGGAAAGAAAGTGGTAAA
>15 dna:chromosome chromosome:NCBIM37:15:1:103494974:1 59088807 ID31238 U -
TCTAAGAAAGAAGTAGGAAAGAAAGTGGTA
>15 dna:chromosome chromosome:NCBIM37:15:1:103494974:1 59088849 ID55248 U -
TGGTAGAAAAGGCTGGAATATTCAAAGAAT
>15 dna:chromosome chromosome:NCBIM37:15:1:103494974:1 59089024 ID15740 U -
TACTTGAATTTTAGGGGCCAAAATGATGTG
>15 dna:chromosome chromosome:NCBIM37:15:1:103494974:1 59089038 ID4520 U -
GAGGGCACATGGCTTACTTGAATTTTAGGG
>15 dna:chromosome chromosome:NCBIM37:15:1:103494974:1 59089044 ID39840 U -
TGAGGGCACATGGCTTACTTGAATT
>15 dna:chromosome chromosome:NCBIM37:15:1:103494974:1 59089069 ID24056 U -
TATTTTGGATAAGTAACTGGTGGCTTAA
>15 dna:chromosome chromosome:NCBIM37:15:1:103494974:1 59089078 ID2343 U -
CAGGAAACGATTATTTTGGATAAGTAACTG
>15 dna:chromosome chromosome:NCBIM37:15:1:103494974:1 59089079 ID25855 U -
TCAGGAAACGATTATTTTGGATAAGTAACT
>15 dna:chromosome chromosome:NCBIM37:15:1:103494974:1 59089080 ID64959 U -
TTCAGGAAACGATTATTTTGGATAAGTAAC
>15 dna:chromosome chromosome:NCBIM37:15:1:103494974:1 59089117 ID8553 U -
TAACAGAGATATTGATATCTTAAGCTGTCC
>15 dna:chromosome chromosome:NCBIM37:15:1:103494974:1 59089118 ID8552 U -
TAACAGAGATATTGATATCTTAAGCTGTC
>15 dna:chromosome chromosome:NCBIM37:15:1:103494974:1 59089129 ID38327 U -
TGAGAATCAAATTTAACAGAGATATTGATAT
>15 dna:chromosome chromosome:NCBIM37:15:1:103494974:1 59089137 ID15375 U -
TACTGAGATGAGAATCAAATTTAACAGAGAT
>15 dna:chromosome chromosome:NCBIM37:15:1:103494974:1 59089139 ID57610 U -
TGTACTGAGATGAGAATCAAATTTAACAGAG
>15 dna:chromosome chromosome:NCBIM37:15:1:103494974:1 59089146 ID18209 U -
TAGCATGTACTGAGATGAGAATCAAATTT
>15 dna:chromosome chromosome:NCBIM37:15:1:103494974:1 59089210 ID6333 U -
TAAAAAAGAAAGGTGCTGGGCCGATCCATCC
>15 dna:chromosome chromosome:NCBIM37:15:1:103494974:1 59089219 ID53307 U -
TGGGAGAACTAAAAAAGAAAGGTGCTGGGCC
>15 dna:chromosome chromosome:NCBIM37:15:1:103494974:1 59089220 ID53306 U -
TGGGAGAACTAAAAAAGAAAGGTGCTGGGC
>15 dna:chromosome chromosome:NCBIM37:15:1:103494974:1 59089221 ID53305 U -
TGGGAGAACTAAAAAAGAAAGGTGCTGGG
>15 dna:chromosome chromosome:NCBIM37:15:1:103494974:1 59089222 ID53302 U -
TGGGAGAACTAAAAAAGAAAGGTGCTGG
>15 dna:chromosome chromosome:NCBIM37:15:1:103494974:1 59089230 ID53301 U -
TGGGAGAACTAAAAAAGAAA
>15 dna:chromosome chromosome:NCBIM37:15:1:103494974:1 59089261 ID23452 U -
TATTAGGAGTTGGTTAGCCAAGACTTGGCAAC
>15 dna:chromosome chromosome:NCBIM37:15:1:103494974:1 59089316 ID402 U -
ACAACACGTGGGAAAGAGGACTAGCAGT
>15 dna:chromosome chromosome:NCBIM37:15:1:103494974:1 59089346 ID7671 U -
TAAAGAGGGCATTTCGGTAGTTGGGCAGA
>15 dna:chromosome chromosome:NCBIM37:15:1:103494974:1 59089369 ID66625 U -
TTGATGATGTGTGGCAAATGCCAATTAAAGA
>15 dna:chromosome chromosome:NCBIM37:15:1:103494974:1 59089370 ID66624 U -
TTGATGATGTGTGGCAAATGCCAATTAAAG
>15 dna:chromosome chromosome:NCBIM37:15:1:103494974:1 59089371 ID23690 U -
TATTGATGATGTGTGGCAAATGCCAATTAAA
>15 dna:chromosome chromosome:NCBIM37:15:1:103494974:1 59089372 ID1412 U -
ATATTGATGATGTGTGGCAAATGCCAATTAA
>15 dna:chromosome chromosome:NCBIM37:15:1:103494974:1 59089372 ID23689 U -
TATTGATGATGTGTGGCAAATGCCAATTAA
>15 dna:chromosome chromosome:NCBIM37:15:1:103494974:1 59089373 ID23688 U -
TATTGATGATGTGTGGCAAATGCCAATTA
>15 dna:chromosome chromosome:NCBIM37:15:1:103494974:1 59089374 ID23687 U -
TATTGATGATGTGTGGCAAATGCCAATT
>15 dna:chromosome chromosome:NCBIM37:15:1:103494974:1 59089431 ID68186 U -
TTTAAAGATTTCAGGAAAGGGACAGA
>15 dna:chromosome chromosome:NCBIM37:15:1:103494974:1 59089446 ID48743 U -
TGGAAAACATGGTGGATTCATTTAAAGATTT
>15 dna:chromosome chromosome:NCBIM37:15:1:103494974:1 59089447 ID48742 U -
TGGAAAACATGGTGGATTCATTTAAAGATT
>15 dna:chromosome chromosome:NCBIM37:15:1:103494974:1 59089448 ID48741 U -
TGGAAAACATGGTGGATTCATTTAAAGAT
>15 dna:chromosome chromosome:NCBIM37:15:1:103494974:1 59089449 ID48740 U -
TGGAAAACATGGTGGATTCATTTAAAGA
>15 dna:chromosome chromosome:NCBIM37:15:1:103494974:1 59089453 ID32530 U -
TCTGGAAAACATGGTGGATTCATTTA
>15 dna:chromosome chromosome:NCBIM37:15:1:103494974:1 59089517 ID7699 U -
TAAAGATGGGCAAGCAATGGTTCAA
>15 dna:chromosome chromosome:NCBIM37:15:1:103494974:1 59089519 ID14829 U -
TACTAAAGATGGGCAAGCAATGGTTC
>15 dna:chromosome chromosome:NCBIM37:15:1:103494974:1 59089528 ID68601 U -
TTTGAGGATGTACTAAAGATGGGCAAG
>15 dna:chromosome chromosome:NCBIM37:15:1:103494974:1 59089540 ID23112 U -
TATGGCCAGAACTTTTGAGGATGTACTA
>15 dna:chromosome chromosome:NCBIM37:15:1:103494974:1 59089544 ID18173 U -
TAGCATATGGCCAGAACTTTTGAGGATGT
>15 dna:chromosome chromosome:NCBIM37:15:1:103494974:1 59089550 ID23111 M -
TATGGCCAGAACTTTTGA
>15 dna:chromosome chromosome:NCBIM37:15:1:103494974:1 59089556 ID38368 U -
TGAGAATGGTTGCTTTAGCATATGGCCAGAAC
>15 dna:chromosome chromosome:NCBIM37:15:1:103494974:1 59089558 ID38367 U -
TGAGAATGGTTGCTTTAGCATATGGCCAGA
>15 dna:chromosome chromosome:NCBIM37:15:1:103494974:1 59089559 ID38366 U -
TGAGAATGGTTGCTTTAGCATATGGCCAG
>15 dna:chromosome chromosome:NCBIM37:15:1:103494974:1 59089637 ID34026 U -
TGAAAGATGCCAGGCAGCAGAGAA
>15 dna:chromosome chromosome:NCBIM37:15:1:103494974:1 59089689 ID2592 U -
CCAAATAAATGGGAGGTCAGTGATGTT
>15 dna:chromosome chromosome:NCBIM37:15:1:103494974:1 59089712 ID42370 U -
TGATTGTGGAAGCCCAGAGAGGAGGCACCAA
>15 dna:chromosome chromosome:NCBIM37:15:1:103494974:1 59089713 ID42369 U -
TGATTGTGGAAGCCCAGAGAGGAGGCACCA
>15 dna:chromosome chromosome:NCBIM37:15:1:103494974:1 59089715 ID42368 U -
TGATTGTGGAAGCCCAGAGAGGAGGCAC
>15 dna:chromosome chromosome:NCBIM37:15:1:103494974:1 59089723 ID36964 U -
TGACATGAATGATTGTGGAAGCCCAGAGA
>15 dna:chromosome chromosome:NCBIM37:15:1:103494974:1 59089724 ID36963 U -
TGACATGAATGATTGTGGAAGCCCAGAG
>15 dna:chromosome chromosome:NCBIM37:15:1:103494974:1 59089725 ID36962 U -
TGACATGAATGATTGTGGAAGCCCAGA
>15 dna:chromosome chromosome:NCBIM37:15:1:103494974:1 59089727 ID36961 U -
TGACATGAATGATTGTGGAAGCCCA
>15 dna:chromosome chromosome:NCBIM37:15:1:103494974:1 59089728 ID36960 U -
TGACATGAATGATTGTGGAAGCCC
>15 dna:chromosome chromosome:NCBIM37:15:1:103494974:1 59089730 ID30569 U -
TCGAAACCTGACATGAATGATTGTGGAAGC
>15 dna:chromosome chromosome:NCBIM37:15:1:103494974:1 59089736 ID39307 U -
TGAGCATTTCGAAACCTGACATGAATGATTGT
>15 dna:chromosome chromosome:NCBIM37:15:1:103494974:1 59089738 ID39306 U -
TGAGCATTTCGAAACCTGACATGAATGATT
>15 dna:chromosome chromosome:NCBIM37:15:1:103494974:1 59089739 ID39305 U -
TGAGCATTTCGAAACCTGACATGAATGAT
>15 dna:chromosome chromosome:NCBIM37:15:1:103494974:1 59089740 ID39304 U -
TGAGCATTTCGAAACCTGACATGAATGA
>15 dna:chromosome chromosome:NCBIM37:15:1:103494974:1 59089741 ID39303 U -
TGAGCATTTCGAAACCTGACATGAATG
>15 dna:chromosome chromosome:NCBIM37:15:1:103494974:1 59089749 ID47389 U -
TGCTATTTCCTGAGCATTTCGAAACCTGA
>15 dna:chromosome chromosome:NCBIM37:15:1:103494974:1 59089752 ID59701 U -
TGTGCTATTTCCTGAGCATTTCGAAACC
>15 dna:chromosome chromosome:NCBIM37:15:1:103494974:1 59089771 ID8055 U -
TAAATATAGAGATGCCTACTATGTGCTATT
>15 dna:chromosome chromosome:NCBIM37:15:1:103494974:1 59089772 ID8054 U -
TAAATATAGAGATGCCTACTATGTGCTAT
>15 dna:chromosome chromosome:NCBIM37:15:1:103494974:1 59089773 ID8053 U -
TAAATATAGAGATGCCTACTATGTGCTA
>15 dna:chromosome chromosome:NCBIM37:15:1:103494974:1 59089773 ID46922 U -
TGCTAAATATAGAGATGCCTACTATGTGCTA
>15 dna:chromosome chromosome:NCBIM37:15:1:103494974:1 59089774 ID46921 U -
TGCTAAATATAGAGATGCCTACTATGTGCT
>15 dna:chromosome chromosome:NCBIM37:15:1:103494974:1 59089775 ID8052 U -
TAAATATAGAGATGCCTACTATGTGC
>15 dna:chromosome chromosome:NCBIM37:15:1:103494974:1 59089775 ID46920 U -
TGCTAAATATAGAGATGCCTACTATGTGC
>15 dna:chromosome chromosome:NCBIM37:15:1:103494974:1 59089777 ID8051 U -
TAAATATAGAGATGCCTACTATGT
>15 dna:chromosome chromosome:NCBIM37:15:1:103494974:1 59089777 ID46919 U -
TGCTAAATATAGAGATGCCTACTATGT
>15 dna:chromosome chromosome:NCBIM37:15:1:103494974:1 59089789 ID27046 U -
TCCAAGTCATTCACTTGCTAAATATAGAGA
>15 dna:chromosome chromosome:NCBIM37:15:1:103494974:1 59089798 ID45800 U -
TGCCCAATCCAAGTCATTCACTTGCTAA
>15 dna:chromosome chromosome:NCBIM37:15:1:103494974:1 59089800 ID63765 U -
TTAATGCCCAATCCAAGTCATTCACTTGCT
>15 dna:chromosome chromosome:NCBIM37:15:1:103494974:1 59089801 ID63764 U -
TTAATGCCCAATCCAAGTCATTCACTTGC
>15 dna:chromosome chromosome:NCBIM37:15:1:103494974:1 59089806 ID42157 U -
TGATTATTAATGCCCAATCCAAGTCATTCA
>15 dna:chromosome chromosome:NCBIM37:15:1:103494974:1 59089810 ID36985 U -
TGACATGATTATTAATGCCCAATCCAAGTCA
>15 dna:chromosome chromosome:NCBIM37:15:1:103494974:1 59089811 ID36984 U -
TGACATGATTATTAATGCCCAATCCAAGTC
>15 dna:chromosome chromosome:NCBIM37:15:1:103494974:1 59089813 ID36983 U -
TGACATGATTATTAATGCCCAATCCAAG
>15 dna:chromosome chromosome:NCBIM37:15:1:103494974:1 59089816 ID17071 U -
TAGACTTGACATGATTATTAATGCCCAATCC
>15 dna:chromosome chromosome:NCBIM37:15:1:103494974:1 59089821 ID60016 U -
TGTGTAGACTTGACATGATTATTAATGCCC
>15 dna:chromosome chromosome:NCBIM37:15:1:103494974:1 59089822 ID60015 U -
TGTGTAGACTTGACATGATTATTAATGCC
>15 dna:chromosome chromosome:NCBIM37:15:1:103494974:1 59089824 ID60014 U -
TGTGTAGACTTGACATGATTATTAATG
>15 dna:chromosome chromosome:NCBIM37:15:1:103494974:1 59089867 ID34334 U -
TGAAATACCACTATCACTTCCACAGCCCACC
>15 dna:chromosome chromosome:NCBIM37:15:1:103494974:1 59089868 ID34333 U -
TGAAATACCACTATCACTTCCACAGCCCAC
>15 dna:chromosome chromosome:NCBIM37:15:1:103494974:1 59089870 ID34332 U -
TGAAATACCACTATCACTTCCACAGCCC
>15 dna:chromosome chromosome:NCBIM37:15:1:103494974:1 59089883 ID5721 U -
GGGAAGACAAATGAAATACCACTATC
>15 dna:chromosome chromosome:NCBIM37:15:1:103494974:1 59089912 ID3447 U -
CTCCAGATTAAAAAATGTCCTAAGTTAGAGCT
>15 dna:chromosome chromosome:NCBIM37:15:1:103494974:1 59089913 ID3446 U -
CTCCAGATTAAAAAATGTCCTAAGTTAGAGC
>15 dna:chromosome chromosome:NCBIM37:15:1:103494974:1 59090004 ID64108 U -
TTAGACTTCACTCGCCATCCAAGATCACAC
>15 dna:chromosome chromosome:NCBIM37:15:1:103494974:1 59090010 ID36172 U -
TGAATTTAGACTTCACTCGCCATCCAAGA
>15 dna:chromosome chromosome:NCBIM37:15:1:103494974:1 59090013 ID36171 U -
TGAATTTAGACTTCACTCGCCATCCA
>15 dna:chromosome chromosome:NCBIM37:15:1:103494974:1 59090037 ID18015 U -
TAGCAGATCTGGGATTTAACACATCTCTG
>15 dna:chromosome chromosome:NCBIM37:15:1:103494974:1 59090075 ID63521 U -
TTAAAATCAAACCTCAAGGCTATTGAACAA
>15 dna:chromosome chromosome:NCBIM37:15:1:103494974:1 59090114 ID1857 U -
CACAACAACCCTTTGTGGAGGTCCCATTA
>15 dna:chromosome chromosome:NCBIM37:15:1:103494974:1 59090114 ID24848 U -
TCACAACAACCCTTTGTGGAGGTCCCATTA
>15 dna:chromosome chromosome:NCBIM37:15:1:103494974:1 59090115 ID24847 U -
TCACAACAACCCTTTGTGGAGGTCCCATT
>15 dna:chromosome chromosome:NCBIM37:15:1:103494974:1 59090117 ID24846 U -
TCACAACAACCCTTTGTGGAGGTCCCA
>15 dna:chromosome chromosome:NCBIM37:15:1:103494974:1 59090134 ID44220 U -
TGCATAAATTTATGGAATCCTCACAACAAC
>15 dna:chromosome chromosome:NCBIM37:15:1:103494974:1 59090135 ID44219 U -
TGCATAAATTTATGGAATCCTCACAACAA
>15 dna:chromosome chromosome:NCBIM37:15:1:103494974:1 59090196 ID16784 U -
TAGACAAATACGTAGTGGGTGCTTACCAC
>15 dna:chromosome chromosome:NCBIM37:15:1:103494974:1 59090201 ID50494 U -
TGGAGATAGACAAATACGTAGTGGGTGCTT
>15 dna:chromosome chromosome:NCBIM37:15:1:103494974:1 59090220 ID59648 U -
TGTGCCCAAACCAACAAATGGAGATAGAC
>15 dna:chromosome chromosome:NCBIM37:15:1:103494974:1 59090236 ID21379 U -
TAGTTTCCTTCCTGCCTTGTGCCCAAACCA
>15 dna:chromosome chromosome:NCBIM37:15:1:103494974:1 59090238 ID29572 U -
TCCTAGTTTCCTTCCTGCCTTGTGCCCAAAC
>15 dna:chromosome chromosome:NCBIM37:15:1:103494974:1 59090253 ID33298 U -
TCTTTTCATTTCTTTCCTAGTTTCCTTCCT
>15 dna:chromosome chromosome:NCBIM37:15:1:103494974:1 59090281 ID33057 U -
TCTTGACTTGTCCAGGGCCTCTTGCTCCATC
>15 dna:chromosome chromosome:NCBIM37:15:1:103494974:1 59090287 ID27889 U -
TCCATCTTGACTTGTCCAGGGCCTCTTGC
>15 dna:chromosome chromosome:NCBIM37:15:1:103494974:1 59090288 ID27888 U -
TCCATCTTGACTTGTCCAGGGCCTCTTG
>15 dna:chromosome chromosome:NCBIM37:15:1:103494974:1 59090315 ID11066 U -
TAATCAAAGCCCTCTCCCAACACCTCCTTGT
>15 dna:chromosome chromosome:NCBIM37:15:1:103494974:1 59090372 ID37651 U -
TGACTCTGTGCCTACTCTGTGCT
>15 dna:chromosome chromosome:NCBIM37:15:1:103494974:1 59090372 ID65422 U -
TTCCCTGACTCTGTGCCTACTCTGTGCT
>15 dna:chromosome chromosome:NCBIM37:15:1:103494974:1 59090397 ID45568 U -
TGCCATCTCACGGCTGTCAGCTTTGTTC
>15 dna:chromosome chromosome:NCBIM37:15:1:103494974:1 59090464 ID51211 U -
TGGATTTATCTATCAGGACCCAGAGGC
>15 dna:chromosome chromosome:NCBIM37:15:1:103494974:1 59090465 ID16699 U -
TAGAATGGATTTATCTATCAGGACCCAGAGG
>15 dna:chromosome chromosome:NCBIM37:15:1:103494974:1 59090465 ID51210 U -
TGGATTTATCTATCAGGACCCAGAGG
>15 dna:chromosome chromosome:NCBIM37:15:1:103494974:1 59090466 ID16698 U -
TAGAATGGATTTATCTATCAGGACCCAGAG
>15 dna:chromosome chromosome:NCBIM37:15:1:103494974:1 59090467 ID57650 U -
TGTAGAATGGATTTATCTATCAGGACCCAGA
>15 dna:chromosome chromosome:NCBIM37:15:1:103494974:1 59090471 ID57649 U -
TGTAGAATGGATTTATCTATCAGGACC
>15 dna:chromosome chromosome:NCBIM37:15:1:103494974:1 59090498 ID49015 U -
TGGAAAGTAACTGACTGTCTGTAGACCCATC
>15 dna:chromosome chromosome:NCBIM37:15:1:103494974:1 59090500 ID49014 U -
TGGAAAGTAACTGACTGTCTGTAGACCCA
>15 dna:chromosome chromosome:NCBIM37:15:1:103494974:1 59090505 ID49013 U -
TGGAAAGTAACTGACTGTCTGTAG
>15 dna:chromosome chromosome:NCBIM37:15:1:103494974:1 59090506 ID63726 U -
TTAAGTATGGAAAGTAACTGACTGTCTGTA
>15 dna:chromosome chromosome:NCBIM37:15:1:103494974:1 59090511 ID49012 M -
TGGAAAGTAACTGACTGT
>15 dna:chromosome chromosome:NCBIM37:15:1:103494974:1 59090521 ID37335 U -
TGACCTAGCTCTTCACTTAAGTATGGAAAGT
>15 dna:chromosome chromosome:NCBIM37:15:1:103494974:1 59090530 ID19478 U -
TAGGATGACCTAGCTCTTCACTTAAGT
>15 dna:chromosome chromosome:NCBIM37:15:1:103494974:1 59090543 ID24196 U -
TCAAACAGGAGCTTGTTAGGATGACCTAGC
>15 dna:chromosome chromosome:NCBIM37:15:1:103494974:1 59090543 ID64534 U -
TTCAAACAGGAGCTTGTTAGGATGACCTAGC
>15 dna:chromosome chromosome:NCBIM37:15:1:103494974:1 59090544 ID64533 U -
TTCAAACAGGAGCTTGTTAGGATGACCTAG
>15 dna:chromosome chromosome:NCBIM37:15:1:103494974:1 59090584 ID11349 U -
TAATGCGATTCTAGAGGGAAAGGGC
>15 dna:chromosome chromosome:NCBIM37:15:1:103494974:1 59090593 ID40326 U -
TGAGTGCTCATAATGCGATTCTAGAG
>15 dna:chromosome chromosome:NCBIM37:15:1:103494974:1 59090594 ID52479 U -
TGGCTGAGTGCTCATAATGCGATTCTAGA
>15 dna:chromosome chromosome:NCBIM37:15:1:103494974:1 59090627 ID56559 U -
TGGTTCAGCCTTCATCACAGCCTGTAC
>15 dna:chromosome chromosome:NCBIM37:15:1:103494974:1 59090661 ID24511 U -
TCAACCTGTTTAGGTTTCAATTCAGCCTT
>15 dna:chromosome chromosome:NCBIM37:15:1:103494974:1 59090662 ID943 U -
AGATCAACCTGTTTAGGTTTCAATTCAGCCT
>15 dna:chromosome chromosome:NCBIM37:15:1:103494974:1 59090663 ID942 U -
AGATCAACCTGTTTAGGTTTCAATTCAGCC
>15 dna:chromosome chromosome:NCBIM37:15:1:103494974:1 59090667 ID12935 U -
TACAGATCAACCTGTTTAGGTTTCAATTC
>15 dna:chromosome chromosome:NCBIM37:15:1:103494974:1 59090719 ID27184 U -
TCCAATTAGTCCAACCAGGCCACTTGGAGTC
>15 dna:chromosome chromosome:NCBIM37:15:1:103494974:1 59090720 ID27183 U -
TCCAATTAGTCCAACCAGGCCACTTGGAGT
>15 dna:chromosome chromosome:NCBIM37:15:1:103494974:1 59090737 ID35323 U -
TGAAGCAGCCAGCACCATCCAATTAGTCCA
>15 dna:chromosome chromosome:NCBIM37:15:1:103494974:1 59090738 ID35322 U -
TGAAGCAGCCAGCACCATCCAATTAGTCC
>15 dna:chromosome chromosome:NCBIM37:15:1:103494974:1 59090739 ID35321 U -
TGAAGCAGCCAGCACCATCCAATTAGTC
>15 dna:chromosome chromosome:NCBIM37:15:1:103494974:1 59090742 ID35320 U -
TGAAGCAGCCAGCACCATCCAATTA
>15 dna:chromosome chromosome:NCBIM37:15:1:103494974:1 59090766 ID38012 U -
TGAGAAAATTGAAGGCCAGAAAAGTTCAAT
>15 dna:chromosome chromosome:NCBIM37:15:1:103494974:1 59090769 ID38011 U -
TGAGAAAATTGAAGGCCAGAAAAGTTC
>15 dna:chromosome chromosome:NCBIM37:15:1:103494974:1 59090771 ID12943 U -
TACAGATGAGAAAATTGAAGGCCAGAAAAGT
>15 dna:chromosome chromosome:NCBIM37:15:1:103494974:1 59090772 ID12942 U -
TACAGATGAGAAAATTGAAGGCCAGAAAAG
>15 dna:chromosome chromosome:NCBIM37:15:1:103494974:1 59090775 ID12941 U -
TACAGATGAGAAAATTGAAGGCCAGAA
>15 dna:chromosome chromosome:NCBIM37:15:1:103494974:1 59090776 ID2766 U -
CCATTTTACAGATGAGAAAATTGAAGGCCAGA
>15 dna:chromosome chromosome:NCBIM37:15:1:103494974:1 59090776 ID68869 U -
TTTTACAGATGAGAAAATTGAAGGCCAGA
>15 dna:chromosome chromosome:NCBIM37:15:1:103494974:1 59090777 ID2765 U -
CCATTTTACAGATGAGAAAATTGAAGGCCAG
>15 dna:chromosome chromosome:NCBIM37:15:1:103494974:1 59090778 ID2764 U -
CCATTTTACAGATGAGAAAATTGAAGGCCA
>15 dna:chromosome chromosome:NCBIM37:15:1:103494974:1 59090778 ID3457 U -
CTCCATTTTACAGATGAGAAAATTGAAGGCCA
>15 dna:chromosome chromosome:NCBIM37:15:1:103494974:1 59090779 ID2763 U -
CCATTTTACAGATGAGAAAATTGAAGGCC
>15 dna:chromosome chromosome:NCBIM37:15:1:103494974:1 59090779 ID3456 U -
CTCCATTTTACAGATGAGAAAATTGAAGGCC
>15 dna:chromosome chromosome:NCBIM37:15:1:103494974:1 59090779 ID63876 U -
TTACAGATGAGAAAATTGAAGGCC
>15 dna:chromosome chromosome:NCBIM37:15:1:103494974:1 59090780 ID2762 U -
CCATTTTACAGATGAGAAAATTGAAGGC
>15 dna:chromosome chromosome:NCBIM37:15:1:103494974:1 59090780 ID3455 U -
CTCCATTTTACAGATGAGAAAATTGAAGGC
>15 dna:chromosome chromosome:NCBIM37:15:1:103494974:1 59090814 ID15437 U -
TACTGCACTGAAGTTTCTTTGAAGTTGGTAGT
>15 dna:chromosome chromosome:NCBIM37:15:1:103494974:1 59090814 ID43766 U -
TGCACTGAAGTTTCTTTGAAGTTGGTAGT
>15 dna:chromosome chromosome:NCBIM37:15:1:103494974:1 59090818 ID15436 U -
TACTGCACTGAAGTTTCTTTGAAGTTGG
>15 dna:chromosome chromosome:NCBIM37:15:1:103494974:1 59090844 ID23045 U -
TATGCGTTATGCTTGTTCTTATTTTATTA
>15 dna:chromosome chromosome:NCBIM37:15:1:103494974:1 59090853 ID25730 U -
TCAGATGGTTTTATGCGTTATGCTTGTTCTT
>15 dna:chromosome chromosome:NCBIM37:15:1:103494974:1 59090855 ID25729 U -
TCAGATGGTTTTATGCGTTATGCTTGTTC
>15 dna:chromosome chromosome:NCBIM37:15:1:103494974:1 59090859 ID5457 U -
GGAGCTCAGATGGTTTTATGCGTTATGCTT
>15 dna:chromosome chromosome:NCBIM37:15:1:103494974:1 59090902 ID9547 U -
TAAGAATAGAAGAAAATTGAGCATGTTAGA
>15 dna:chromosome chromosome:NCBIM37:15:1:103494974:1 59090905 ID46963 U -
TGCTAAGAATAGAAGAAAATTGAGCATGTT
>15 dna:chromosome chromosome:NCBIM37:15:1:103494974:1 59090964 ID48699 U -
TGCTTTTGTGAGATTCATTTTTTAACGAAT
>15 dna:chromosome chromosome:NCBIM37:15:1:103494974:1 59090988 ID17878 U -
TAGCAAGATGCTGGACAAAGTCCCTGCTTT
>15 dna:chromosome chromosome:NCBIM37:15:1:103494974:1 59091098 ID22085 U -
TATATTGTAATGAAGAAATAAATGAATGGA
>15 dna:chromosome chromosome:NCBIM37:15:1:103494974:1 59091144 ID14680 U -
TACGCAGCAAGAGATAACTGATGCAATCC
>15 dna:chromosome chromosome:NCBIM37:15:1:103494974:1 59091145 ID60512 U -
TGTTACGCAGCAAGAGATAACTGATGCAATC
>15 dna:chromosome chromosome:NCBIM37:15:1:103494974:1 59091226 ID15335 U -
TACTGAACGACCCCTTAAACTCCTGGT
>15 dna:chromosome chromosome:NCBIM37:15:1:103494974:1 59091280 ID51286 U -
TGGCAAACTAGACTCAGAGGTACAACCTCA
>15 dna:chromosome chromosome:NCBIM37:15:1:103494974:1 59091349 ID51655 U -
TGGCAGCAATGCAGTCTTGTGAGTGA
>15 dna:chromosome chromosome:NCBIM37:15:1:103494974:1 59091350 ID51654 U -
TGGCAGCAATGCAGTCTTGTGAGTG
>15 dna:chromosome chromosome:NCBIM37:15:1:103494974:1 59091368 ID13296 U -
TACATCGCAAAACCCTACCTTGGCAGC
>15 dna:chromosome chromosome:NCBIM37:15:1:103494974:1 59091378 ID30729 U -
TCGCCAGTGCTCTACATCGCAAAACCCTA
>15 dna:chromosome chromosome:NCBIM37:15:1:103494974:1 59091400 ID22244 U -
TATCAGAAAGAGTCAAGGCAGTCTCGCCAG
>15 dna:chromosome chromosome:NCBIM37:15:1:103494974:1 59091405 ID46034 U -
TGCCGTATCAGAAAGAGTCAAGGCAGTCTC
>15 dna:chromosome chromosome:NCBIM37:15:1:103494974:1 59091407 ID46033 U -
TGCCGTATCAGAAAGAGTCAAGGCAGTC
>15 dna:chromosome chromosome:NCBIM37:15:1:103494974:1 59091421 ID42738 U -
TGCAAAGGAAGCCAGATGCCGTATCAGAAA
>15 dna:chromosome chromosome:NCBIM37:15:1:103494974:1 59091424 ID42737 U -
TGCAAAGGAAGCCAGATGCCGTATCAG
>15 dna:chromosome chromosome:NCBIM37:15:1:103494974:1 59091427 ID42736 U -
TGCAAAGGAAGCCAGATGCCGTAT
>15 dna:chromosome chromosome:NCBIM37:15:1:103494974:1 59091432 ID42735 U -
TGCAAAGGAAGCCAGATGC
>15 dna:chromosome chromosome:NCBIM37:15:1:103494974:1 59091435 ID37818 U -
TGACTTACCCGTTGCAAAGGAAGCCAGA
>15 dna:chromosome chromosome:NCBIM37:15:1:103494974:1 59091453 ID39121 U -
TGAGATTTGTTCATGATCTTCTGACTTACCC
>15 dna:chromosome chromosome:NCBIM37:15:1:103494974:1 59091491 ID60393 U -
TGTTAAATGGCAAAAGATAAGTGGCATTAA
>15 dna:chromosome chromosome:NCBIM37:15:1:103494974:1 59091495 ID60392 U -
TGTTAAATGGCAAAAGATAAGTGGCA
>15 dna:chromosome chromosome:NCBIM37:15:1:103494974:1 59091510 ID59393 U -
TGTGATGCCAGGAAACTCTGTTAAATGGC
>15 dna:chromosome chromosome:NCBIM37:15:1:103494974:1 59091521 ID30621 U -
TCGAATACAGATGTGATGCCAGGAAACTC
>15 dna:chromosome chromosome:NCBIM37:15:1:103494974:1 59091527 ID37535 U -
TGACTAATCGAATACAGATGTGATGCCAGG
>15 dna:chromosome chromosome:NCBIM37:15:1:103494974:1 59091528 ID37534 U -
TGACTAATCGAATACAGATGTGATGCCAG
>15 dna:chromosome chromosome:NCBIM37:15:1:103494974:1 59091529 ID22773 U -
TATGACTAATCGAATACAGATGTGATGCCA
>15 dna:chromosome chromosome:NCBIM37:15:1:103494974:1 59091529 ID37533 U -
TGACTAATCGAATACAGATGTGATGCCA
>15 dna:chromosome chromosome:NCBIM37:15:1:103494974:1 59091530 ID22772 U -
TATGACTAATCGAATACAGATGTGATGCC
>15 dna:chromosome chromosome:NCBIM37:15:1:103494974:1 59091530 ID37532 U -
TGACTAATCGAATACAGATGTGATGCC
>15 dna:chromosome chromosome:NCBIM37:15:1:103494974:1 59091530 ID64383 U -
TTATGACTAATCGAATACAGATGTGATGCC
>15 dna:chromosome chromosome:NCBIM37:15:1:103494974:1 59091531 ID22771 U -
TATGACTAATCGAATACAGATGTGATGC
>15 dna:chromosome chromosome:NCBIM37:15:1:103494974:1 59091531 ID64382 U -
TTATGACTAATCGAATACAGATGTGATGC
>15 dna:chromosome chromosome:NCBIM37:15:1:103494974:1 59091568 ID64319 U -
TTATATAGTTTATTTCTTCCTGAGTTGAA
>15 dna:chromosome chromosome:NCBIM37:15:1:103494974:1 59091569 ID21986 U -
TATATAGTTTATTTCTTCCTGAGTTGA
>15 dna:chromosome chromosome:NCBIM37:15:1:103494974:1 59091598 ID25423 U -
TCACTTACCTCTATTCATGCC
>15 dna:chromosome chromosome:NCBIM37:15:1:103494974:1 59091689 ID24510 U -
TCAACCTGTGCCTGGTGTTTGCAAGCTGA
>15 dna:chromosome chromosome:NCBIM37:15:1:103494974:1 59091693 ID1875 U -
CACAATTCAACCTGTGCCTGGTGTTTGCAAG
>15 dna:chromosome chromosome:NCBIM37:15:1:103494974:1 59091695 ID24901 U -
TCACAATTCAACCTGTGCCTGGTGTTTGCA
>15 dna:chromosome chromosome:NCBIM37:15:1:103494974:1 59091696 ID24900 U -
TCACAATTCAACCTGTGCCTGGTGTTTGC
>15 dna:chromosome chromosome:NCBIM37:15:1:103494974:1 59091698 ID64768 U -
TTCACAATTCAACCTGTGCCTGGTGTTT
>15 dna:chromosome chromosome:NCBIM37:15:1:103494974:1 59091700 ID13472 U -
TACATTCACAATTCAACCTGTGCCTGGTGT
>15 dna:chromosome chromosome:NCBIM37:15:1:103494974:1 59091719 ID16092 U -
TAGAAAGCAGAGCCCAGTACATACATTCACAA
>15 dna:chromosome chromosome:NCBIM37:15:1:103494974:1 59091721 ID16091 U -
TAGAAAGCAGAGCCCAGTACATACATTCAC
>15 dna:chromosome chromosome:NCBIM37:15:1:103494974:1 59091742 ID26984 U -
TCCAAGGGAATGCCACCTTCTAGAAAGCA
>15 dna:chromosome chromosome:NCBIM37:15:1:103494974:1 59091743 ID65185 U -
TTCCAAGGGAATGCCACCTTCTAGAAAGC
>15 dna:chromosome chromosome:NCBIM37:15:1:103494974:1 59091743 ID68421 U -
TTTCCAAGGGAATGCCACCTTCTAGAAAGC
>15 dna:chromosome chromosome:NCBIM37:15:1:103494974:1 59091749 ID14547 U -
TACCTTTTCCAAGGGAATGCCACCTTCTA
>15 dna:chromosome chromosome:NCBIM37:15:1:103494974:1 59091823 ID52606 U -
TGGCTTAGATTTTGGTTTGTTTGGTTTGT
>15 dna:chromosome chromosome:NCBIM37:15:1:103494974:1 59091840 ID38926 U -
TGAGATCTTTTTTGTTTGGCTTAGATTT
>15 dna:chromosome chromosome:NCBIM37:15:1:103494974:1 59091841 ID38925 U -
TGAGATCTTTTTTGTTTGGCTTAGATT
>15 dna:chromosome chromosome:NCBIM37:15:1:103494974:1 59091843 ID38924 U -
TGAGATCTTTTTTGTTTGGCTTAGA
>15 dna:chromosome chromosome:NCBIM37:15:1:103494974:1 59091865 ID28183 U -
TCCCAAGTCAGCCACTTCAGGAACTCTGA
>15 dna:chromosome chromosome:NCBIM37:15:1:103494974:1 59091903 ID14738 U -
TACGGTTTTCGGTCAAGTCACACTTGG
>15 dna:chromosome chromosome:NCBIM37:15:1:103494974:1 59091903 ID26135 U -
TCATACGGTTTTCGGTCAAGTCACACTTGG
>15 dna:chromosome chromosome:NCBIM37:15:1:103494974:1 59091932 ID49301 U -
TGGAACTCCTTTCTCGCACCTCT
>15 dna:chromosome chromosome:NCBIM37:15:1:103494974:1 59091957 ID29840 U -
TCCTCTGGAATTGCCCACGCTCCTTTTC
>15 dna:chromosome chromosome:NCBIM37:15:1:103494974:1 59091974 ID58624 U -
TGTCTCACATCTCCCTGTCTTCCTCTGGAAT
>15 dna:chromosome chromosome:NCBIM37:15:1:103494974:1 59092022 ID2009 U -
CACCACAGTGATGACCACTCCACTGATGG
>15 dna:chromosome chromosome:NCBIM37:15:1:103494974:1 59092046 ID36874 U -
TGACATACATAAAGTGGACATGGACACCA
>15 dna:chromosome chromosome:NCBIM37:15:1:103494974:1 59092047 ID36873 U -
TGACATACATAAAGTGGACATGGACACC
>15 dna:chromosome chromosome:NCBIM37:15:1:103494974:1 59092056 ID54330 U -
TGGGGATCTGACATACATAAAGTGGAC
>15 dna:chromosome chromosome:NCBIM37:15:1:103494974:1 59092057 ID54329 U -
TGGGGATCTGACATACATAAAGTGGA
>15 dna:chromosome chromosome:NCBIM37:15:1:103494974:1 59092086 ID26050 U -
TCAGTTCTTATTCCCATGGTGCTGACAC
>15 dna:chromosome chromosome:NCBIM37:15:1:103494974:1 59092090 ID63675 U -
TTAACCTCAGTTCTTATTCCCATGGTGCTG
>15 dna:chromosome chromosome:NCBIM37:15:1:103494974:1 59092091 ID63674 U -
TTAACCTCAGTTCTTATTCCCATGGTGCT
>15 dna:chromosome chromosome:NCBIM37:15:1:103494974:1 59092094 ID8971 U -
TAACCTCAGTTCTTATTCCCATGGT
>15 dna:chromosome chromosome:NCBIM37:15:1:103494974:1 59092126 ID9262 U -
TAACTGGAAGGTGGCACATTGCATGCCTC
>15 dna:chromosome chromosome:NCBIM37:15:1:103494974:1 59092134 ID4211 U -
GACCAGAACTAACTGGAAGGTGGCACATTG
>15 dna:chromosome chromosome:NCBIM37:15:1:103494974:1 59092135 ID4210 U -
GACCAGAACTAACTGGAAGGTGGCACATT
>15 dna:chromosome chromosome:NCBIM37:15:1:103494974:1 59092135 ID37197 U -
TGACCAGAACTAACTGGAAGGTGGCACATT
>15 dna:chromosome chromosome:NCBIM37:15:1:103494974:1 59092138 ID37196 U -
TGACCAGAACTAACTGGAAGGTGGCAC
>15 dna:chromosome chromosome:NCBIM37:15:1:103494974:1 59092139 ID37195 U -
TGACCAGAACTAACTGGAAGGTGGCA
>15 dna:chromosome chromosome:NCBIM37:15:1:103494974:1 59092140 ID4209 U -
GACCAGAACTAACTGGAAGGTGGC
>15 dna:chromosome chromosome:NCBIM37:15:1:103494974:1 59092140 ID37194 U -
TGACCAGAACTAACTGGAAGGTGGC
>15 dna:chromosome chromosome:NCBIM37:15:1:103494974:1 59092141 ID1904 U -
CACACTGACCAGAACTAACTGGAAGGTGG
>15 dna:chromosome chromosome:NCBIM37:15:1:103494974:1 59092143 ID34640 U -
TGAACACACTGACCAGAACTAACTGGAAGGT
>15 dna:chromosome chromosome:NCBIM37:15:1:103494974:1 59092202 ID55197 U -
TGGTACCAATCAAGAAGCTGTTTTGTCCC
>15 dna:chromosome chromosome:NCBIM37:15:1:103494974:1 59092231 ID43050 U -
TGCAACTTAGGTGCCGGTCCTCCTCCGTTCT
>15 dna:chromosome chromosome:NCBIM37:15:1:103494974:1 59092232 ID43049 U -
TGCAACTTAGGTGCCGGTCCTCCTCCGTTC
>15 dna:chromosome chromosome:NCBIM37:15:1:103494974:1 59092233 ID43048 U -
TGCAACTTAGGTGCCGGTCCTCCTCCGTT
>15 dna:chromosome chromosome:NCBIM37:15:1:103494974:1 59092234 ID43047 U -
TGCAACTTAGGTGCCGGTCCTCCTCCGT
>15 dna:chromosome chromosome:NCBIM37:15:1:103494974:1 59092234 ID66726 U -
TTGCAACTTAGGTGCCGGTCCTCCTCCGT
>15 dna:chromosome chromosome:NCBIM37:15:1:103494974:1 59092236 ID43046 U -
TGCAACTTAGGTGCCGGTCCTCCTCC
>15 dna:chromosome chromosome:NCBIM37:15:1:103494974:1 59092237 ID28036 U -
TCCATTGCAACTTAGGTGCCGGTCCTCCTC
>15 dna:chromosome chromosome:NCBIM37:15:1:103494974:1 59092237 ID43045 U -
TGCAACTTAGGTGCCGGTCCTCCTC
>15 dna:chromosome chromosome:NCBIM37:15:1:103494974:1 59092237 ID66725 U -
TTGCAACTTAGGTGCCGGTCCTCCTC
>15 dna:chromosome chromosome:NCBIM37:15:1:103494974:1 59092238 ID43044 U -
TGCAACTTAGGTGCCGGTCCTCCT
>15 dna:chromosome chromosome:NCBIM37:15:1:103494974:1 59092239 ID28035 U -
TCCATTGCAACTTAGGTGCCGGTCCTCC
>15 dna:chromosome chromosome:NCBIM37:15:1:103494974:1 59092240 ID51781 U -
TGGCATCCATTGCAACTTAGGTGCCGGTCCTC
>15 dna:chromosome chromosome:NCBIM37:15:1:103494974:1 59092242 ID51780 U -
TGGCATCCATTGCAACTTAGGTGCCGGTCC
>15 dna:chromosome chromosome:NCBIM37:15:1:103494974:1 59092243 ID51779 U -
TGGCATCCATTGCAACTTAGGTGCCGGTC
>15 dna:chromosome chromosome:NCBIM37:15:1:103494974:1 59092256 ID39370 U -
TGAGCCATGCCCCTGGCATCCATTGCAAC
>15 dna:chromosome chromosome:NCBIM37:15:1:103494974:1 59092259 ID46335 U -
TGCCTGAGCCATGCCCCTGGCATCCATTGC
>15 dna:chromosome chromosome:NCBIM37:15:1:103494974:1 59092276 ID26163 U -
TCATAGCAGTTTGGTGCATGCCTGAGCCATG
>15 dna:chromosome chromosome:NCBIM37:15:1:103494974:1 59092277 ID26162 U -
TCATAGCAGTTTGGTGCATGCCTGAGCCAT
>15 dna:chromosome chromosome:NCBIM37:15:1:103494974:1 59092278 ID18144 U -
TAGCAGTTTGGTGCATGCCTGAGCCA
>15 dna:chromosome chromosome:NCBIM37:15:1:103494974:1 59092285 ID61211 U -
TGTTTGCATCATAGCAGTTTGGTGCATGCC
>15 dna:chromosome chromosome:NCBIM37:15:1:103494974:1 59092286 ID61210 U -
TGTTTGCATCATAGCAGTTTGGTGCATGC
>15 dna:chromosome chromosome:NCBIM37:15:1:103494974:1 59092286 ID66798 U -
TTGCATCATAGCAGTTTGGTGCATGC
>15 dna:chromosome chromosome:NCBIM37:15:1:103494974:1 59092298 ID29465 U -
TCCTACTTTACTCTTGTTTGCATCATAGCAG
>15 dna:chromosome chromosome:NCBIM37:15:1:103494974:1 59092299 ID29464 U -
TCCTACTTTACTCTTGTTTGCATCATAGCA
>15 dna:chromosome chromosome:NCBIM37:15:1:103494974:1 59092300 ID29463 U -
TCCTACTTTACTCTTGTTTGCATCATAGC
>15 dna:chromosome chromosome:NCBIM37:15:1:103494974:1 59092304 ID24484 U -
TCAACATTCCTACTTTACTCTTGTTTGCATCA
>15 dna:chromosome chromosome:NCBIM37:15:1:103494974:1 59092316 ID59037 U -
TGTGACCCGCTCAACATTCCTACTTTACTC
>15 dna:chromosome chromosome:NCBIM37:15:1:103494974:1 59092317 ID37288 U -
TGACCCGCTCAACATTCCTACTTTACT
>15 dna:chromosome chromosome:NCBIM37:15:1:103494974:1 59092370 ID51583 U -
TGGCACTAAACAGCAGTGACAGGGTCCTT
>15 dna:chromosome chromosome:NCBIM37:15:1:103494974:1 59092381 ID57540 U -
TGTACAGATGTGCTGGCACTAAACAGCAGTG
>15 dna:chromosome chromosome:NCBIM37:15:1:103494974:1 59092389 ID9148 U -
TAACTATGTACAGATGTGCTGGCACTAAA
>15 dna:chromosome chromosome:NCBIM37:15:1:103494974:1 59092394 ID10148 U -
TAAGCTTAACTATGTACAGATGTGCTGGCA
>15 dna:chromosome chromosome:NCBIM37:15:1:103494974:1 59092395 ID10147 U -
TAAGCTTAACTATGTACAGATGTGCTGGC
>15 dna:chromosome chromosome:NCBIM37:15:1:103494974:1 59092396 ID63713 U -
TTAAGCTTAACTATGTACAGATGTGCTGG
>15 dna:chromosome chromosome:NCBIM37:15:1:103494974:1 59092397 ID3697 U -
CTTAAGCTTAACTATGTACAGATGTGCTG
>15 dna:chromosome chromosome:NCBIM37:15:1:103494974:1 59092415 ID12503 U -
TACAATTCTCTTCCATTTTCTTAAGCTTAA
>15 dna:chromosome chromosome:NCBIM37:15:1:103494974:1 59092446 ID24024 U -
TATTTGTTTCTTCATAAACAATGGATC
>15 dna:chromosome chromosome:NCBIM37:15:1:103494974:1 59092516 ID38641 U -
TGAGAGAGTTCCGTAAGAGATGCATGC
>15 dna:chromosome chromosome:NCBIM37:15:1:103494974:1 59092588 ID14832 U -
TACTAAAGTCTCCATCCACCCCGAT
>15 dna:chromosome chromosome:NCBIM37:15:1:103494974:1 59092642 ID48303 U -
TGCTTCAGGGGGTAAGCTGGA
>15 dna:chromosome chromosome:NCBIM37:15:1:103494974:1 59092658 ID25514 U -
TCAGAAATGTCCTAAGGCCTGACACTGCTT
>15 dna:chromosome chromosome:NCBIM37:15:1:103494974:1 59092664 ID59903 U -
TGTGGCTCAGAAATGTCCTAAGGCCTGACA
>15 dna:chromosome chromosome:NCBIM37:15:1:103494974:1 59092668 ID59902 U -
TGTGGCTCAGAAATGTCCTAAGGCCT
>15 dna:chromosome chromosome:NCBIM37:15:1:103494974:1 59092674 ID42118 U -
TGATTAGCCTGTGGCTCAGAAATGTCCTA
>15 dna:chromosome chromosome:NCBIM37:15:1:103494974:1 59092677 ID42117 U -
TGATTAGCCTGTGGCTCAGAAATGTC
>15 dna:chromosome chromosome:NCBIM37:15:1:103494974:1 59092689 ID29860 U -
TCCTCTTCCGCTTGATTAGCCTGTGG
>15 dna:chromosome chromosome:NCBIM37:15:1:103494974:1 59092697 ID37376 U -
TGACCTGTATTTTCCTCTTCCGCTTGATTA
>15 dna:chromosome chromosome:NCBIM37:15:1:103494974:1 59092745 ID8455 U -
TAACAATGTCAACCTGGCTGTCTCAGCTA
>15 dna:chromosome chromosome:NCBIM37:15:1:103494974:1 59092747 ID8454 U -
TAACAATGTCAACCTGGCTGTCTCAGC
>15 dna:chromosome chromosome:NCBIM37:15:1:103494974:1 59092749 ID40072 U -
TGAGTAACAATGTCAACCTGGCTGTCTCA
>15 dna:chromosome chromosome:NCBIM37:15:1:103494974:1 59092752 ID15390 U -
TACTGAGTAACAATGTCAACCTGGCTGTC
>15 dna:chromosome chromosome:NCBIM37:15:1:103494974:1 59092753 ID29445 U -
TCCTACTGAGTAACAATGTCAACCTGGCTGT
>15 dna:chromosome chromosome:NCBIM37:15:1:103494974:1 59092756 ID29444 U -
TCCTACTGAGTAACAATGTCAACCTGGC
>15 dna:chromosome chromosome:NCBIM37:15:1:103494974:1 59092765 ID5702 U -
GGGAAAAACACTCCTACTGAGTAACAATGT
>15 dna:chromosome chromosome:NCBIM37:15:1:103494974:1 59092766 ID5765 U -
GGGGAAAAACACTCCTACTGAGTAACAATG
>15 dna:chromosome chromosome:NCBIM37:15:1:103494974:1 59092812 ID952 U -
AGATGTGTGTTCATTCTCTCAGAAATAAGGC
>15 dna:chromosome chromosome:NCBIM37:15:1:103494974:1 59092814 ID4429 U -
GAGATGTGTGTTCATTCTCTCAGAAATAAG
>15 dna:chromosome chromosome:NCBIM37:15:1:103494974:1 59092883 ID39780 U -
TGAGGCAATTCCTGGCTGCTTCA
>15 dna:chromosome chromosome:NCBIM37:15:1:103494974:1 59092890 ID3710 U -
CTTCCTGTTAAAATGAGGCAATTCCTGGC
>15 dna:chromosome chromosome:NCBIM37:15:1:103494974:1 59092954 ID21091 U -
TAGTGGAAGAAAGGCCTGAATTCATTGCT
>15 dna:chromosome chromosome:NCBIM37:15:1:103494974:1 59093033 ID67548 U -
TTGGTGCTTGAGTAAGATTCCACCCCCTCA
>15 dna:chromosome chromosome:NCBIM37:15:1:103494974:1 59093039 ID52259 U -
TGGCCTTTGGTGCTTGAGTAAGATTCCACC
>15 dna:chromosome chromosome:NCBIM37:15:1:103494974:1 59093052 ID44260 U -
TGCATACTTAGCTTGGCCTTTGGTGCTTGA
>15 dna:chromosome chromosome:NCBIM37:15:1:103494974:1 59093053 ID44259 U -
TGCATACTTAGCTTGGCCTTTGGTGCTTG
>15 dna:chromosome chromosome:NCBIM37:15:1:103494974:1 59093184 ID894 U -
AGAGAACACACAGGAAAGGTTGGG
>15 dna:chromosome chromosome:NCBIM37:15:1:103494974:1 59093199 ID53482 U -
TGGGAGTCTCAGACAACAGAGAGAACAC
>15 dna:chromosome chromosome:NCBIM37:15:1:103494974:1 59093214 ID50536 U -
TGGAGCAACAAAGCTTGGGAGTCTCAGA
>15 dna:chromosome chromosome:NCBIM37:15:1:103494974:1 59093216 ID50535 U -
TGGAGCAACAAAGCTTGGGAGTCTCA
>15 dna:chromosome chromosome:NCBIM37:15:1:103494974:1 59093218 ID50534 U -
TGGAGCAACAAAGCTTGGGAGTCT
>15 dna:chromosome chromosome:NCBIM37:15:1:103494974:1 59093219 ID59095 U -
TGTGACTATGGAGCAACAAAGCTTGGGAGTC
>15 dna:chromosome chromosome:NCBIM37:15:1:103494974:1 59093220 ID37584 U -
TGACTATGGAGCAACAAAGCTTGGGAGT
>15 dna:chromosome chromosome:NCBIM37:15:1:103494974:1 59093224 ID59094 U -
TGTGACTATGGAGCAACAAAGCTTGG
>15 dna:chromosome chromosome:NCBIM37:15:1:103494974:1 59093225 ID59093 U -
TGTGACTATGGAGCAACAAAGCTTG
>15 dna:chromosome chromosome:NCBIM37:15:1:103494974:1 59093225 ID66445 U -
TTGAATGTGACTATGGAGCAACAAAGCTTG
>15 dna:chromosome chromosome:NCBIM37:15:1:103494974:1 59093230 ID26579 U -
TCATTTGAATGTGACTATGGAGCAACAAA
>15 dna:chromosome chromosome:NCBIM37:15:1:103494974:1 59093231 ID26578 U -
TCATTTGAATGTGACTATGGAGCAACAA
>15 dna:chromosome chromosome:NCBIM37:15:1:103494974:1 59093232 ID26577 U -
TCATTTGAATGTGACTATGGAGCAACA
>15 dna:chromosome chromosome:NCBIM37:15:1:103494974:1 59093233 ID26576 U -
TCATTTGAATGTGACTATGGAGCAAC
>15 dna:chromosome chromosome:NCBIM37:15:1:103494974:1 59093234 ID26575 U -
TCATTTGAATGTGACTATGGAGCAA
>15 dna:chromosome chromosome:NCBIM37:15:1:103494974:1 59093244 ID34573 U -
TGAAATTGGGAAACTACTCATTTGAATGTGAC
>15 dna:chromosome chromosome:NCBIM37:15:1:103494974:1 59093245 ID34572 U -
TGAAATTGGGAAACTACTCATTTGAATGTGA
>15 dna:chromosome chromosome:NCBIM37:15:1:103494974:1 59093246 ID34571 U -
TGAAATTGGGAAACTACTCATTTGAATGTG
>15 dna:chromosome chromosome:NCBIM37:15:1:103494974:1 59093246 ID66307 U -
TTGAAATTGGGAAACTACTCATTTGAATGTG
>15 dna:chromosome chromosome:NCBIM37:15:1:103494974:1 59093285 ID20209 U -
TAGGTGATGATGGCTGGGCATTGAGTTA
>15 dna:chromosome chromosome:NCBIM37:15:1:103494974:1 59093331 ID64453 U -
TTATTGATGCTGCCTTCCTGGAGAGGGTGTT
>15 dna:chromosome chromosome:NCBIM37:15:1:103494974:1 59093336 ID64452 U -
TTATTGATGCTGCCTTCCTGGAGAGG
>15 dna:chromosome chromosome:NCBIM37:15:1:103494974:1 59093351 ID39057 U -
TGAGATGTTTGCAAGCTGACTTATTGATGCT
>15 dna:chromosome chromosome:NCBIM37:15:1:103494974:1 59093352 ID39056 U -
TGAGATGTTTGCAAGCTGACTTATTGATGC
>15 dna:chromosome chromosome:NCBIM37:15:1:103494974:1 59093370 ID64123 U -
TTAGATAGATCTCTTGAGATGTTTGC
>15 dna:chromosome chromosome:NCBIM37:15:1:103494974:1 59093380 ID8803 U -
TAACATGTACTCGATTAGATAGATCTCTTG
>15 dna:chromosome chromosome:NCBIM37:15:1:103494974:1 59093381 ID8802 U -
TAACATGTACTCGATTAGATAGATCTCTT
>15 dna:chromosome chromosome:NCBIM37:15:1:103494974:1 59093486 ID35685 U -
TGAATAACTGGCCTCTACCTCCCTTGAGCT
>15 dna:chromosome chromosome:NCBIM37:15:1:103494974:1 59093496 ID22443 U -
TATCCCTTGAATAACTGGCCTCTACCT
>15 dna:chromosome chromosome:NCBIM37:15:1:103494974:1 59093523 ID13671 U -
TACCAAGTCTTTGTGGGCCACCTCTCACC
>15 dna:chromosome chromosome:NCBIM37:15:1:103494974:1 59093525 ID13670 U -
TACCAAGTCTTTGTGGGCCACCTCTCA
>15 dna:chromosome chromosome:NCBIM37:15:1:103494974:1 59093526 ID13669 U -
TACCAAGTCTTTGTGGGCCACCTCTC
>15 dna:chromosome chromosome:NCBIM37:15:1:103494974:1 59093533 ID23243 U -
TATGTCTTTCTACCAAGTCTTTGTGGGCC
>15 dna:chromosome chromosome:NCBIM37:15:1:103494974:1 59093538 ID34200 U -
TGAAAGTATGTCTTTCTACCAAGTCTTTGT
>15 dna:chromosome chromosome:NCBIM37:15:1:103494974:1 59093548 ID5674 U -
GGCTCACTTGAAAGTATGTCTTTCTACC
>15 dna:chromosome chromosome:NCBIM37:15:1:103494974:1 59093569 ID27327 U -
TCCACCGGATAGACACAACTCAAGGCTCAC
>15 dna:chromosome chromosome:NCBIM37:15:1:103494974:1 59093571 ID65212 U -
TTCCACCGGATAGACACAACTCAAGGCTC
>15 dna:chromosome chromosome:NCBIM37:15:1:103494974:1 59093596 ID28723 U -
TCCCTAAGATGTCTTTCTCCACCCATTCC
>15 dna:chromosome chromosome:NCBIM37:15:1:103494974:1 59093621 ID47668 U -
TGCTCTGTCTTTGCAAGTTGTTTCTTTCCC
>15 dna:chromosome chromosome:NCBIM37:15:1:103494974:1 59093795 ID14485 U -
TACCTTCACCATGTTTTTTGTTTGCTTGC
>15 dna:chromosome chromosome:NCBIM37:15:1:103494974:1 59093828 ID43383 U -
TGCAATGACTCTCAATCTTTCCAGGGCAAGC
>15 dna:chromosome chromosome:NCBIM37:15:1:103494974:1 59093902 ID6256 U -
GTTGCTTATCTTGCCTGGGACCTCACTGC
>15 dna:chromosome chromosome:NCBIM37:15:1:103494974:1 59094027 ID7210 U -
TAAAATGTGCTTGTGATGACAGCTTCTTGT
>15 dna:chromosome chromosome:NCBIM37:15:1:103494974:1 59094047 ID16055 U -
TAGAAACTGGATAGTCCCTTCTAAAATGTGC
>15 dna:chromosome chromosome:NCBIM37:15:1:103494974:1 59094053 ID45919 U -
TGCCCTAGAAACTGGATAGTCCCTTCTAAA
>15 dna:chromosome chromosome:NCBIM37:15:1:103494974:1 59094124 ID51563 U -
TGGCACCTGGATCCCCGCAGTCACC
>15 dna:chromosome chromosome:NCBIM37:15:1:103494974:1 59094162 ID48155 U -
TGCTTAATGCTTTCCCAGTGCTTTCCATGG
>15 dna:chromosome chromosome:NCBIM37:15:1:103494974:1 59094204 ID25162 U -
TCACCACTCCCACTTGCTATTCTGATGGCTC
>15 dna:chromosome chromosome:NCBIM37:15:1:103494974:1 59094274 ID52582 U -
TGGCTGTGTAGATGATTTTCTGGGACTCC
>15 dna:chromosome chromosome:NCBIM37:15:1:103494974:1 59094277 ID52581 U -
TGGCTGTGTAGATGATTTTCTGGGAC
>15 dna:chromosome chromosome:NCBIM37:15:1:103494974:1 59094355 ID52363 U -
TGGCTAGGCTGTCCTCTCCTCTCTGGCC
>15 dna:chromosome chromosome:NCBIM37:15:1:103494974:1 59094456 ID12984 U -
TACAGCCAAGAATTTGAGAGATGCTTC
>15 dna:chromosome chromosome:NCBIM37:15:1:103494974:1 59094474 ID27426 U -
TCCACTGTCGTTAATGGAAGCTACAGCCAA
>15 dna:chromosome chromosome:NCBIM37:15:1:103494974:1 59094476 ID27425 U -
TCCACTGTCGTTAATGGAAGCTACAGCC
>15 dna:chromosome chromosome:NCBIM37:15:1:103494974:1 59094483 ID21644 U -
TATAAGAGATCCACTGTCGTTAATGGAAGC
>15 dna:chromosome chromosome:NCBIM37:15:1:103494974:1 59094565 ID16448 U -
TAGAAGATTATCTTCAGTGGTGGGATCTTA
>15 dna:chromosome chromosome:NCBIM37:15:1:103494974:1 59094575 ID39713 U -
TGAGGACAGCTAGAAGATTATCTTCAGTGG
>15 dna:chromosome chromosome:NCBIM37:15:1:103494974:1 59094578 ID39712 U -
TGAGGACAGCTAGAAGATTATCTTCAG
>15 dna:chromosome chromosome:NCBIM37:15:1:103494974:1 59094832 ID4336 U -
GAGAAAGACTTGCAAGTTCCAGGGCGATCT
>15 dna:chromosome chromosome:NCBIM37:15:1:103494974:1 59094973 ID4008 U -
GAAGTGCCCATGATGCGTATATGCTG
>15 dna:chromosome chromosome:NCBIM37:15:1:103494974:1 59094973 ID27645 U -
TCCAGGAAGTGCCCATGATGCGTATATGCTG
>15 dna:chromosome chromosome:NCBIM37:15:1:103494974:1 59095009 ID11542 U -
TAATTACCACGATGCTTTCTTCTCCAC
>15 dna:chromosome chromosome:NCBIM37:15:1:103494974:1 59095226 ID24913 U -
TCACACAATTTTAGATAGCAATGCCTCCAA
>15 dna:chromosome chromosome:NCBIM37:15:1:103494974:1 59095282 ID65507 U -
TTCCTAGGAACTTATTTCATAGAAAAGGG
>15 dna:chromosome chromosome:NCBIM37:15:1:103494974:1 59095303 ID15739 U -
TACTTGAATCAGGAGGGTCATTCCTAGG
>15 dna:chromosome chromosome:NCBIM37:15:1:103494974:1 59095328 ID43339 U -
TGCAATCAAAATCACTGTGAGGCCATTTAC
>15 dna:chromosome chromosome:NCBIM37:15:1:103494974:1 59095384 ID33494 U -
TGAAAACTGTCATGCGAGGCAAGAGAGAGT
>15 dna:chromosome chromosome:NCBIM37:15:1:103494974:1 59095432 ID7814 U -
TAAAGGATTAATCTGGCCCCAGATGTTAGC
>15 dna:chromosome chromosome:NCBIM37:15:1:103494974:1 59095436 ID7813 U -
TAAAGGATTAATCTGGCCCCAGATGT
>15 dna:chromosome chromosome:NCBIM37:15:1:103494974:1 59095441 ID2799 U -
CCCACATAAAGGATTAATCTGGCCCCA
>15 dna:chromosome chromosome:NCBIM37:15:1:103494974:1 59095473 ID12437 U -
TACAATGCATTCGACAGTCAGCCGCCCTCTC
>15 dna:chromosome chromosome:NCBIM37:15:1:103494974:1 59095474 ID12436 U -
TACAATGCATTCGACAGTCAGCCGCCCTCT
>15 dna:chromosome chromosome:NCBIM37:15:1:103494974:1 59095475 ID12435 U -
TACAATGCATTCGACAGTCAGCCGCCCTC
>15 dna:chromosome chromosome:NCBIM37:15:1:103494974:1 59095503 ID12880 U -
TACAGACGCAAGGTGCAACCACACATCCT
>15 dna:chromosome chromosome:NCBIM37:15:1:103494974:1 59095566 ID9684 U -
TAAGAGACATTTGGGATGGTCACCATT
>15 dna:chromosome chromosome:NCBIM37:15:1:103494974:1 59095573 ID51466 U -
TGGCAATCTTTAAGAGACATTTGGGATGGT
>15 dna:chromosome chromosome:NCBIM37:15:1:103494974:1 59095574 ID51465 U -
TGGCAATCTTTAAGAGACATTTGGGATGG
>15 dna:chromosome chromosome:NCBIM37:15:1:103494974:1 59095624 ID38829 U -
TGAGAGTTCCCCATCTGCACGAACACA
>15 dna:chromosome chromosome:NCBIM37:15:1:103494974:1 59095661 ID16431 U -
TAGAAGAGAATAAAGAGCTGAACTAGACAGT
>15 dna:chromosome chromosome:NCBIM37:15:1:103494974:1 59095685 ID23022 U -
TATGCCAAGAAGTCTGCAAAACATTAGAAGA
>15 dna:chromosome chromosome:NCBIM37:15:1:103494974:1 59095685 ID44874 U -
TGCCAAGAAGTCTGCAAAACATTAGAAGA
>15 dna:chromosome chromosome:NCBIM37:15:1:103494974:1 59095686 ID44873 U -
TGCCAAGAAGTCTGCAAAACATTAGAAG
>15 dna:chromosome chromosome:NCBIM37:15:1:103494974:1 59095769 ID31440 U -
TCTAGAGAAGTTTTTTAAATGTCCA
>15 dna:chromosome chromosome:NCBIM37:15:1:103494974:1 59095826 ID27220 U -
TCCACAACTTGAATGTGACCCAGAGGAAA
>15 dna:chromosome chromosome:NCBIM37:15:1:103494974:1 59095891 ID49170 U -
TGGAAATTGAGATAGAAAAGTTGGGTCACA
>15 dna:chromosome chromosome:NCBIM37:15:1:103494974:1 59095894 ID49169 U -
TGGAAATTGAGATAGAAAAGTTGGGTC
>15 dna:chromosome chromosome:NCBIM37:15:1:103494974:1 59095981 ID40880 U -
TGATACTTCCCTTATATTTTACTCAAG
>15 dna:chromosome chromosome:NCBIM37:15:1:103494974:1 59096024 ID58337 U -
TGTCATAGTTGAGCTTCTGCTCCCCTAAC
>15 dna:chromosome chromosome:NCBIM37:15:1:103494974:1 59096068 ID47388 U -
TGCTATTTCCGAACCACCCAAGGCCTT
>15 dna:chromosome chromosome:NCBIM37:15:1:103494974:1 59096069 ID47387 U -
TGCTATTTCCGAACCACCCAAGGCCT
>15 dna:chromosome chromosome:NCBIM37:15:1:103494974:1 59096078 ID51429 U -
TGGCAAGTCTCTGCTATTTCCGAACCAC
>15 dna:chromosome chromosome:NCBIM37:15:1:103494974:1 59096083 ID51428 U -
TGGCAAGTCTCTGCTATTTCCGA
>15 dna:chromosome chromosome:NCBIM37:15:1:103494974:1 59096102 ID27443 U -
TCCACTTAGACATCTGTTATCTCAGCCTGGC
>15 dna:chromosome chromosome:NCBIM37:15:1:103494974:1 59096157 ID3943 U -
GAACTTAGTCAATGTCCAGGTTTCCAGA
>15 dna:chromosome chromosome:NCBIM37:15:1:103494974:1 59096159 ID38190 U -
TGAGAACTTAGTCAATGTCCAGGTTTCCA
>15 dna:chromosome chromosome:NCBIM37:15:1:103494974:1 59096160 ID38189 U -
TGAGAACTTAGTCAATGTCCAGGTTTCC
>15 dna:chromosome chromosome:NCBIM37:15:1:103494974:1 59096206 ID35281 U -
TGAAGATTCTATTTCCCCCACGATGTC
>15 dna:chromosome chromosome:NCBIM37:15:1:103494974:1 59096237 ID12752 U -
TACACTCCAAGCTTTAACAGTATCTCAGTCA
>15 dna:chromosome chromosome:NCBIM37:15:1:103494974:1 59096239 ID26958 U -
TCCAAGCTTTAACAGTATCTCAGT
>15 dna:chromosome chromosome:NCBIM37:15:1:103494974:1 59096261 ID3812 U -
GAAACCAACAAAGCAACTTAATCTACACTC
>15 dna:chromosome chromosome:NCBIM37:15:1:103494974:1 59096265 ID45253 U -
TGCCAGAAACCAACAAAGCAACTTAATCTAC
>15 dna:chromosome chromosome:NCBIM37:15:1:103494974:1 59096287 ID28182 U -
TCCCAAGTCAGAAGTCAGGTATGCCAGAAA
>15 dna:chromosome chromosome:NCBIM37:15:1:103494974:1 59096288 ID28181 U -
TCCCAAGTCAGAAGTCAGGTATGCCAGAA
>15 dna:chromosome chromosome:NCBIM37:15:1:103494974:1 59096289 ID28180 U -
TCCCAAGTCAGAAGTCAGGTATGCCAGA
>15 dna:chromosome chromosome:NCBIM37:15:1:103494974:1 59096293 ID13685 U -
TACCAATCCCAAGTCAGAAGTCAGGTATGC
>15 dna:chromosome chromosome:NCBIM37:15:1:103494974:1 59096298 ID55198 U -
TGGTACCAATCCCAAGTCAGAAGTCAGG
>15 dna:chromosome chromosome:NCBIM37:15:1:103494974:1 59096308 ID15766 U -
TACTTGCCATGGTACCAATCCCAAGTC
>15 dna:chromosome chromosome:NCBIM37:15:1:103494974:1 59096315 ID17982 U -
TAGCACTTTGTACTTGCCATGGTACCAATC
>15 dna:chromosome chromosome:NCBIM37:15:1:103494974:1 59096317 ID17981 U -
TAGCACTTTGTACTTGCCATGGTACCAA
>15 dna:chromosome chromosome:NCBIM37:15:1:103494974:1 59096319 ID21220 U -
TAGTTAGCACTTTGTACTTGCCATGGTACC
>15 dna:chromosome chromosome:NCBIM37:15:1:103494974:1 59096327 ID42403 U -
TGATTTAGTTAGCACTTTGTACTTGCC
>15 dna:chromosome chromosome:NCBIM37:15:1:103494974:1 59096337 ID15009 U -
TACTAGCTACTATTGATTTAGTTAGCACTT
>15 dna:chromosome chromosome:NCBIM37:15:1:103494974:1 59096345 ID24663 U -
TCAATAAATACTAGCTACTATTGATTTAGT
>15 dna:chromosome chromosome:NCBIM37:15:1:103494974:1 59096351 ID9980 U -
TAAGCACTCAATAAATACTAGCTACTATTGA
>15 dna:chromosome chromosome:NCBIM37:15:1:103494974:1 59096352 ID9979 U -
TAAGCACTCAATAAATACTAGCTACTATTG
>15 dna:chromosome chromosome:NCBIM37:15:1:103494974:1 59096378 ID33951 U -
TGAAAGAACAGTGTCTGGTACATAATAAG
>15 dna:chromosome chromosome:NCBIM37:15:1:103494974:1 59096410 ID58881 U -
TGTGAAGATCAAAGGAGAAAATTCATCAAA
>15 dna:chromosome chromosome:NCBIM37:15:1:103494974:1 59096421 ID52901 U -
TGGGAACTTTGTGAAGATCAAAGGAGAA
>15 dna:chromosome chromosome:NCBIM37:15:1:103494974:1 59096435 ID24752 U -
TCAATGGGACCTACTCATGGGAACTTTGTGA
>15 dna:chromosome chromosome:NCBIM37:15:1:103494974:1 59096441 ID12414 U -
TACAATCAATGGGACCTACTCATGGGAACT
>15 dna:chromosome chromosome:NCBIM37:15:1:103494974:1 59096442 ID12413 U -
TACAATCAATGGGACCTACTCATGGGAAC
>15 dna:chromosome chromosome:NCBIM37:15:1:103494974:1 59096442 ID63839 U -
TTACAATCAATGGGACCTACTCATGGGAAC
>15 dna:chromosome chromosome:NCBIM37:15:1:103494974:1 59096443 ID63838 U -
TTACAATCAATGGGACCTACTCATGGGAA
>15 dna:chromosome chromosome:NCBIM37:15:1:103494974:1 59096444 ID63837 U -
TTACAATCAATGGGACCTACTCATGGGA
>15 dna:chromosome chromosome:NCBIM37:15:1:103494974:1 59096445 ID12412 U -
TACAATCAATGGGACCTACTCATGGG
>15 dna:chromosome chromosome:NCBIM37:15:1:103494974:1 59096454 ID9155 U -
TAACTCAAGAGATTACAATCAATGGGACCT
>15 dna:chromosome chromosome:NCBIM37:15:1:103494974:1 59096513 ID59483 U -
TGTGATTCTTACTGTCTTGCATCTACCACC
>15 dna:chromosome chromosome:NCBIM37:15:1:103494974:1 59096523 ID29143 U -
TCCGTGGTTGTGATTCTTACTGTCTTGC
>15 dna:chromosome chromosome:NCBIM37:15:1:103494974:1 59096524 ID29142 U -
TCCGTGGTTGTGATTCTTACTGTCTTG
>15 dna:chromosome chromosome:NCBIM37:15:1:103494974:1 59096528 ID54696 U -
TGGGTGCTCCGTGGTTGTGATTCTTACTGT
>15 dna:chromosome chromosome:NCBIM37:15:1:103494974:1 59096550 ID24198 U -
TCAAACAGTATTTGGCTCAGAGTGGGTGCT
>15 dna:chromosome chromosome:NCBIM37:15:1:103494974:1 59096553 ID22114 U -
TATCAAACAGTATTTGGCTCAGAGTGGGT
>15 dna:chromosome chromosome:NCBIM37:15:1:103494974:1 59096559 ID42781 U -
TGCAAAGTATCAAACAGTATTTGGCTCAGA
>15 dna:chromosome chromosome:NCBIM37:15:1:103494974:1 59096577 ID63609 U -
TTAAATAAATCAGTGCCTGCAAAGTATCA
>15 dna:chromosome chromosome:NCBIM37:15:1:103494974:1 59096578 ID63608 U -
TTAAATAAATCAGTGCCTGCAAAGTATC
>15 dna:chromosome chromosome:NCBIM37:15:1:103494974:1 59096581 ID38387 U -
TGAGAATTAAATAAATCAGTGCCTGCAAAGT
>15 dna:chromosome chromosome:NCBIM37:15:1:103494974:1 59096586 ID38386 U -
TGAGAATTAAATAAATCAGTGCCTGC
>15 dna:chromosome chromosome:NCBIM37:15:1:103494974:1 59096592 ID6267 U -
GTTGTTGTGAGAATTAAATAAATCAGT
>15 dna:chromosome chromosome:NCBIM37:15:1:103494974:1 59096592 ID20462 U -
TAGGTTGTTGTGAGAATTAAATAAATCAGT
>15 dna:chromosome chromosome:NCBIM37:15:1:103494974:1 59096594 ID20461 U -
TAGGTTGTTGTGAGAATTAAATAAATCA
>15 dna:chromosome chromosome:NCBIM37:15:1:103494974:1 59096607 ID20602 U -
TAGTACCTCTTTCAATAGGTTGTTGTGAGA
>15 dna:chromosome chromosome:NCBIM37:15:1:103494974:1 59096609 ID20601 U -
TAGTACCTCTTTCAATAGGTTGTTGTGA
>15 dna:chromosome chromosome:NCBIM37:15:1:103494974:1 59096610 ID20600 U -
TAGTACCTCTTTCAATAGGTTGTTGTG
>15 dna:chromosome chromosome:NCBIM37:15:1:103494974:1 59096678 ID207 M -
AACTCAGAAATCTGCCTGCCTCTGCCTCC
>15 dna:chromosome chromosome:NCBIM37:15:1:103494974:1 59096679 ID30595 M -
TCGAACTCAGAAATCTGCCTGCCTCTGCCTC
>15 dna:chromosome chromosome:NCBIM37:15:1:103494974:1 59096681 ID30594 M -
TCGAACTCAGAAATCTGCCTGCCTCTGCC
>15 dna:chromosome chromosome:NCBIM37:15:1:103494974:1 59096685 ID52174 M -
TGGCCTCGAACTCAGAAATCTGCCTGCCTC
>15 dna:chromosome chromosome:NCBIM37:15:1:103494974:1 59096686 ID52173 M -
TGGCCTCGAACTCAGAAATCTGCCTGCCT
>15 dna:chromosome chromosome:NCBIM37:15:1:103494974:1 59096704 ID25335 M -
TCACTCTGTAGACCAGGCTGGCCTCGAAC
>15 dna:chromosome chromosome:NCBIM37:15:1:103494974:1 59096705 ID25334 M -
TCACTCTGTAGACCAGGCTGGCCTCGAA
>15 dna:chromosome chromosome:NCBIM37:15:1:103494974:1 59096706 ID25333 M -
TCACTCTGTAGACCAGGCTGGCCTCGA
>15 dna:chromosome chromosome:NCBIM37:15:1:103494974:1 59096711 ID49286 M -
TGGAACTCACTCTGTAGACCAGGCTGGC
>15 dna:chromosome chromosome:NCBIM37:15:1:103494974:1 59096723 ID12913 M +
TACAGAGTGAGTTCCAGGACAGCCAGGGC
>15 dna:chromosome chromosome:NCBIM37:15:1:103494974:1 59096725 ID2246 M +
CAGAGTGAGTTCCAGGACAGCCAGGGC
>15 dna:chromosome chromosome:NCBIM37:15:1:103494974:1 59096888 ID67646 U -
TTGGTTCTCTTATCTGTAAAATTGACTTGGT
>15 dna:chromosome chromosome:NCBIM37:15:1:103494974:1 59097167 ID68631 U -
TTTGATGCAAACGCAAAGCAGAGTCAAC
>15 dna:chromosome chromosome:NCBIM37:15:1:103494974:1 59097176 ID20906 U -
TAGTCTCCTTGTTTGATGCAAACGCAAAGC
>15 dna:chromosome chromosome:NCBIM37:15:1:103494974:1 59097252 ID26052 U -
TCAGTTCTTGTTTGAGCAATGTTACTT
>15 dna:chromosome chromosome:NCBIM37:15:1:103494974:1 59097261 ID18468 M -
TAGCCTTAGTCATCAGTTCTTGTTTGAGCA
>15 dna:chromosome chromosome:NCBIM37:15:1:103494974:1 59097262 ID18467 M -
TAGCCTTAGTCATCAGTTCTTGTTTGAGC
>15 dna:chromosome chromosome:NCBIM37:15:1:103494974:1 59097264 ID29516 U -
TCCTAGCCTTAGTCATCAGTTCTTGTTTGA
>15 dna:chromosome chromosome:NCBIM37:15:1:103494974:1 59097321 ID20811 U -
TAGTCATCAGTTCTTGTTTGAGCAATGTTGC
>15 dna:chromosome chromosome:NCBIM37:15:1:103494974:1 59097328 ID18468 M -
TAGCCTTAGTCATCAGTTCTTGTTTGAGCA
>15 dna:chromosome chromosome:NCBIM37:15:1:103494974:1 59097329 ID18467 M -
TAGCCTTAGTCATCAGTTCTTGTTTGAGC
>15 dna:chromosome chromosome:NCBIM37:15:1:103494974:1 59097348 ID4127 U -
GACACCTTACACAGAGTGCCTAGCCTTAGT
>15 dna:chromosome chromosome:NCBIM37:15:1:103494974:1 59097350 ID4126 U -
GACACCTTACACAGAGTGCCTAGCCTTA
>15 dna:chromosome chromosome:NCBIM37:15:1:103494974:1 59097356 ID7627 U -
TAAAGACACCTTACACAGAGTGCCTA
>15 dna:chromosome chromosome:NCBIM37:15:1:103494974:1 59097492 ID63557 U -
TTAAAGACATCTATTTGTACTACACCACAC
>15 dna:chromosome chromosome:NCBIM37:15:1:103494974:1 59097540 ID22363 U -
TATCATGTGACATGAATCCTTCCCTGACCTA
>15 dna:chromosome chromosome:NCBIM37:15:1:103494974:1 59097557 ID2073 U -
CACGTGCAAGAAGTATCATGTGACATG
>15 dna:chromosome chromosome:NCBIM37:15:1:103494974:1 59097671 ID10683 U -
TAATAAAATATTCTATTGGCTTAAACTGG
>15 dna:chromosome chromosome:NCBIM37:15:1:103494974:1 59097755 ID11613 U -
TAATTCTTATAAAATGACATTAATGTGCTAC
>15 dna:chromosome chromosome:NCBIM37:15:1:103494974:1 59097924 ID3742 U -
CTTTCGTGTTAGCATGTCATTGGCCTTGTC
>15 dna:chromosome chromosome:NCBIM37:15:1:103494974:1 59098075 ID15784 U -
TACTTGTACGTATATGGTTTCAGGGCTGAC
>15 dna:chromosome chromosome:NCBIM37:15:1:103494974:1 59098080 ID10986 U -
TAATATACTTGTACGTATATGGTTTCAGGG
>15 dna:chromosome chromosome:NCBIM37:15:1:103494974:1 59098142 ID65992 U -
TTCTCTCTCAAACGTGCGGCCTCTCATTCC
>15 dna:chromosome chromosome:NCBIM37:15:1:103494974:1 59098444 ID66092 U -
TTCTGTCAACAGACTATCAGAAATTTCAAAGC
>15 dna:chromosome chromosome:NCBIM37:15:1:103494974:1 59098483 ID37769 U -
TGACTGGTTCTGTGTCTGTAAGAGC
>15 dna:chromosome chromosome:NCBIM37:15:1:103494974:1 59098522 ID39917 U -
TGAGGTCAATGTCAGAACCAAGGTAAAGC
>15 dna:chromosome chromosome:NCBIM37:15:1:103494974:1 59098561 ID33636 U -
TGAAAAGTGTACAGAGTAGAGAAAAAGGG
>15 dna:chromosome chromosome:NCBIM37:15:1:103494974:1 59098832 ID52425 M -
TGGCTCCAGTCGCATATGTAGCAGAGG
>15 dna:chromosome chromosome:NCBIM37:15:1:103494974:1 59098911 ID112 M -
AACAATATCAAGCAACCAGACTCCCC
>15 dna:chromosome chromosome:NCBIM37:15:1:103494974:1 59099023 ID1335 U -
AGTGTACATAGGCAGATGCTCTCAGC
>15 dna:chromosome chromosome:NCBIM37:15:1:103494974:1 59099030 ID42551 U -
TGATTTTTTAAAAGTGTACATAGGCAGATGC
>15 dna:chromosome chromosome:NCBIM37:15:1:103494974:1 59099163 ID49877 U -
TGGAATGCTTTTACCGTAGAGAAATGGTC
>15 dna:chromosome chromosome:NCBIM37:15:1:103494974:1 59099186 ID43788 U -
TGCACTGTAGGATGCAATGGGATTTGGAAT
>15 dna:chromosome chromosome:NCBIM37:15:1:103494974:1 59099226 ID18712 U -
TAGCTGCTATGTGTTGGAAGAAAGCCC
>15 dna:chromosome chromosome:NCBIM37:15:1:103494974:1 59099254 ID6858 U -
TAAAAGATTCCTTTGAGAGTGCTCCTTGGC
>15 dna:chromosome chromosome:NCBIM37:15:1:103494974:1 59099255 ID6857 U -
TAAAAGATTCCTTTGAGAGTGCTCCTTGG
>15 dna:chromosome chromosome:NCBIM37:15:1:103494974:1 59099260 ID53522 U -
TGGGATAAAAGATTCCTTTGAGAGTGCTC
>15 dna:chromosome chromosome:NCBIM37:15:1:103494974:1 59099294 ID34617 U -
TGAACAAGGATGCTACCGGTTTAGGGAGT
>15 dna:chromosome chromosome:NCBIM37:15:1:103494974:1 59099300 ID57270 U -
TGTAACATTGAACAAGGATGCTACCGGTTTA
>15 dna:chromosome chromosome:NCBIM37:15:1:103494974:1 59099303 ID57269 U -
TGTAACATTGAACAAGGATGCTACCGGT
>15 dna:chromosome chromosome:NCBIM37:15:1:103494974:1 59099304 ID57268 U -
TGTAACATTGAACAAGGATGCTACCGG
>15 dna:chromosome chromosome:NCBIM37:15:1:103494974:1 59099340 ID3489 U -
CTCTCAAACTTAAGGATACGTGTAGCTAG
>15 dna:chromosome chromosome:NCBIM37:15:1:103494974:1 59099374 ID51733 U -
TGGCAGTCACCCTAAATCTTTCCCTCTGA
>15 dna:chromosome chromosome:NCBIM37:15:1:103494974:1 59099380 ID51732 U -
TGGCAGTCACCCTAAATCTTTCC
>15 dna:chromosome chromosome:NCBIM37:15:1:103494974:1 59099415 ID6702 U -
TAAAACCTTCTAGCTGAGTCGATCCCC
>15 dna:chromosome chromosome:NCBIM37:15:1:103494974:1 59099449 ID27238 U -
TCCACACATGCCGCACCCACACCCTCACC
>15 dna:chromosome chromosome:NCBIM37:15:1:103494974:1 59099456 ID47575 U -
TGCTCCTCCACACATGCCGCACCCACAC
>15 dna:chromosome chromosome:NCBIM37:15:1:103494974:1 59099479 ID27722 U -
TCCAGTACTGTTTTTTGGTCTCTGTGTGCTC
>15 dna:chromosome chromosome:NCBIM37:15:1:103494974:1 59099480 ID27721 U -
TCCAGTACTGTTTTTTGGTCTCTGTGTGCT
>15 dna:chromosome chromosome:NCBIM37:15:1:103494974:1 59099481 ID27720 U -
TCCAGTACTGTTTTTTGGTCTCTGTGTGC
>15 dna:chromosome chromosome:NCBIM37:15:1:103494974:1 59099490 ID65276 U -
TTCCAGGAGATCCAGTACTGTTTTTTGGTC
>15 dna:chromosome chromosome:NCBIM37:15:1:103494974:1 59099529 ID30704 U -
TCGATTCCCAGCACACACATGGAATATG
>15 dna:chromosome chromosome:NCBIM37:15:1:103494974:1 59099652 ID53326 U -
TGGGAGAAGGATCAACGCACATCCAGGCCC
>15 dna:chromosome chromosome:NCBIM37:15:1:103494974:1 59099694 ID44790 U -
TGCCAAATTCAAAGGAAAGCACGGAGAGGCC
>15 dna:chromosome chromosome:NCBIM37:15:1:103494974:1 59099695 ID44789 U -
TGCCAAATTCAAAGGAAAGCACGGAGAGGC
>15 dna:chromosome chromosome:NCBIM37:15:1:103494974:1 59099696 ID44788 U -
TGCCAAATTCAAAGGAAAGCACGGAGAGG
>15 dna:chromosome chromosome:NCBIM37:15:1:103494974:1 59099700 ID44787 U -
TGCCAAATTCAAAGGAAAGCACGGA
>15 dna:chromosome chromosome:NCBIM37:15:1:103494974:1 59099745 ID38416 U -
TGAGAATTTCTGTGTTGGTTGATGTATCAG
>15 dna:chromosome chromosome:NCBIM37:15:1:103494974:1 59099746 ID38415 U -
TGAGAATTTCTGTGTTGGTTGATGTATCA
>15 dna:chromosome chromosome:NCBIM37:15:1:103494974:1 59099747 ID38414 U -
TGAGAATTTCTGTGTTGGTTGATGTATC
>15 dna:chromosome chromosome:NCBIM37:15:1:103494974:1 59099749 ID38413 U -
TGAGAATTTCTGTGTTGGTTGATGTA
>15 dna:chromosome chromosome:NCBIM37:15:1:103494974:1 59099750 ID13308 U -
TACATCTGAGAATTTCTGTGTTGGTTGATGT
>15 dna:chromosome chromosome:NCBIM37:15:1:103494974:1 59099751 ID13307 U -
TACATCTGAGAATTTCTGTGTTGGTTGATG
>15 dna:chromosome chromosome:NCBIM37:15:1:103494974:1 59099752 ID13306 U -
TACATCTGAGAATTTCTGTGTTGGTTGAT
>15 dna:chromosome chromosome:NCBIM37:15:1:103494974:1 59099753 ID13305 U -
TACATCTGAGAATTTCTGTGTTGGTTGA
>15 dna:chromosome chromosome:NCBIM37:15:1:103494974:1 59099760 ID48904 U -
TGGAAACGTGTACATCTGAGAATTTCTGTGT
>15 dna:chromosome chromosome:NCBIM37:15:1:103494974:1 59099777 ID43300 U -
TGCAAGTTTGTATGCTGGAAACGTGTACA
>15 dna:chromosome chromosome:NCBIM37:15:1:103494974:1 59099779 ID22992 U -
TATGCAAGTTTGTATGCTGGAAACGTGTA
>15 dna:chromosome chromosome:NCBIM37:15:1:103494974:1 59099779 ID43299 U -
TGCAAGTTTGTATGCTGGAAACGTGTA
>15 dna:chromosome chromosome:NCBIM37:15:1:103494974:1 59099780 ID22991 U -
TATGCAAGTTTGTATGCTGGAAACGTGT
>15 dna:chromosome chromosome:NCBIM37:15:1:103494974:1 59099780 ID43298 U -
TGCAAGTTTGTATGCTGGAAACGTGT
>15 dna:chromosome chromosome:NCBIM37:15:1:103494974:1 59099787 ID5065 U -
GCGCACGTTTATGCAAGTTTGTATGCTGGA
>15 dna:chromosome chromosome:NCBIM37:15:1:103494974:1 59099788 ID5064 U -
GCGCACGTTTATGCAAGTTTGTATGCTGG
>15 dna:chromosome chromosome:NCBIM37:15:1:103494974:1 59099795 ID43657 U -
TGCACATGCGCACGTTTATGCAAGTTTGT
>15 dna:chromosome chromosome:NCBIM37:15:1:103494974:1 59099801 ID47578 U -
TGCTCCTGCACATGCGCACGTTTATGCAA
>15 dna:chromosome chromosome:NCBIM37:15:1:103494974:1 59099825 ID60000 U -
TGTGTACACGTTTACTTCCGCTCCTGCTC
>15 dna:chromosome chromosome:NCBIM37:15:1:103494974:1 59099830 ID26434 U -
TCATGTGTACACGTTTACTTCCGCTCC
>15 dna:chromosome chromosome:NCBIM37:15:1:103494974:1 59099845 ID27177 U -
TCCAATGTTTCGTGTCTTCATGTGTACAC
>15 dna:chromosome chromosome:NCBIM37:15:1:103494974:1 59099847 ID27176 U -
TCCAATGTTTCGTGTCTTCATGTGTAC
>15 dna:chromosome chromosome:NCBIM37:15:1:103494974:1 59099849 ID7111 U -
TAAAATCCAATGTTTCGTGTCTTCATGTGT
>15 dna:chromosome chromosome:NCBIM37:15:1:103494974:1 59099850 ID7110 U -
TAAAATCCAATGTTTCGTGTCTTCATGTG
>15 dna:chromosome chromosome:NCBIM37:15:1:103494974:1 59099855 ID49083 U -
TGGAAATAAAATCCAATGTTTCGTGTCTTC
>15 dna:chromosome chromosome:NCBIM37:15:1:103494974:1 59099856 ID49082 U -
TGGAAATAAAATCCAATGTTTCGTGTCTT
>15 dna:chromosome chromosome:NCBIM37:15:1:103494974:1 59099856 ID67014 U -
TTGGAAATAAAATCCAATGTTTCGTGTCTT
>15 dna:chromosome chromosome:NCBIM37:15:1:103494974:1 59099857 ID33096 U -
TCTTGGAAATAAAATCCAATGTTTCGTGTCT
>15 dna:chromosome chromosome:NCBIM37:15:1:103494974:1 59099857 ID67013 U -
TTGGAAATAAAATCCAATGTTTCGTGTCT
>15 dna:chromosome chromosome:NCBIM37:15:1:103494974:1 59099858 ID33095 U -
TCTTGGAAATAAAATCCAATGTTTCGTGTC
>15 dna:chromosome chromosome:NCBIM37:15:1:103494974:1 59099858 ID49081 U -
TGGAAATAAAATCCAATGTTTCGTGTC
>15 dna:chromosome chromosome:NCBIM37:15:1:103494974:1 59099859 ID33094 U -
TCTTGGAAATAAAATCCAATGTTTCGTGT
>15 dna:chromosome chromosome:NCBIM37:15:1:103494974:1 59099891 ID19774 U -
TAGGCGCCATTTTCATTAGCTTTGGGGGT
>15 dna:chromosome chromosome:NCBIM37:15:1:103494974:1 59099936 ID23598 U -
TATTCGACAATCTCATCTCCCCACCC
>15 dna:chromosome chromosome:NCBIM37:15:1:103494974:1 59099948 ID22232 U -
TATCACGGGTAACACATATTCGACAATCTC
>15 dna:chromosome chromosome:NCBIM37:15:1:103494974:1 59100025 ID23817 U -
TATTGTTCTCATGTCACAATATGCCA
>15 dna:chromosome chromosome:NCBIM37:15:1:103494974:1 59100071 ID21417 U -
TAGTTTTCAGGGATGGCATTTTATCTTCT
>15 dna:chromosome chromosome:NCBIM37:15:1:103494974:1 59100079 ID61364 U -
TGTTTTTTTAGTTTTCAGGGATGGCATTT
>15 dna:chromosome chromosome:NCBIM37:15:1:103494974:1 59100083 ID27989 U -
TCCATGTTTTTTTAGTTTTCAGGGATGGC
>15 dna:chromosome chromosome:NCBIM37:15:1:103494974:1 59100137 ID51855 U -
TGGCATTCCTTAATTTCATACCACCAACC
>15 dna:chromosome chromosome:NCBIM37:15:1:103494974:1 59100138 ID51854 U -
TGGCATTCCTTAATTTCATACCACCAAC
>15 dna:chromosome chromosome:NCBIM37:15:1:103494974:1 59100191 ID57147 U -
TGTAAACTACTGTTTTATGGCTGCTCCAT
>15 dna:chromosome chromosome:NCBIM37:15:1:103494974:1 59100203 ID46216 U -
TGCCTCAGGTTGTAAACTACTGTTTTA
>15 dna:chromosome chromosome:NCBIM37:15:1:103494974:1 59100211 ID36306 U -
TGACAAATGTGCCTCAGGTTGTAAACTA
>15 dna:chromosome chromosome:NCBIM37:15:1:103494974:1 59100217 ID54633 U -
TGGGTGACAAATGTGCCTCAGGTTGT
>15 dna:chromosome chromosome:NCBIM37:15:1:103494974:1 59100218 ID32726 U -
TCTGTGGGTGACAAATGTGCCTCAGGTTG
>15 dna:chromosome chromosome:NCBIM37:15:1:103494974:1 59100229 ID28366 U -
TCCCAGGCATCATCTGTGGGTGACAAATGT
>15 dna:chromosome chromosome:NCBIM37:15:1:103494974:1 59100256 ID37126 U -
TGACCAAAAAAAGTGTCCCCAGTTGTTCC
>15 dna:chromosome chromosome:NCBIM37:15:1:103494974:1 59100269 ID4748 U -
GCAACTTTCCAATTGTGACCAAAAAAAGTGT
>15 dna:chromosome chromosome:NCBIM37:15:1:103494974:1 59100281 ID17579 U -
TAGATGCCAAGAGCAACTTTCCAATTGTGAC
>15 dna:chromosome chromosome:NCBIM37:15:1:103494974:1 59100282 ID17578 U -
TAGATGCCAAGAGCAACTTTCCAATTGTGA
>15 dna:chromosome chromosome:NCBIM37:15:1:103494974:1 59100300 ID12132 U -
TACAACCGTACCTACTCTTAGATGCCAAGA
>15 dna:chromosome chromosome:NCBIM37:15:1:103494974:1 59100301 ID12131 U -
TACAACCGTACCTACTCTTAGATGCCAAG
>15 dna:chromosome chromosome:NCBIM37:15:1:103494974:1 59100301 ID31339 U -
TCTACAACCGTACCTACTCTTAGATGCCAAG
>15 dna:chromosome chromosome:NCBIM37:15:1:103494974:1 59100302 ID31338 U -
TCTACAACCGTACCTACTCTTAGATGCCAA
>15 dna:chromosome chromosome:NCBIM37:15:1:103494974:1 59100304 ID12130 U -
TACAACCGTACCTACTCTTAGATGCC
>15 dna:chromosome chromosome:NCBIM37:15:1:103494974:1 59100338 ID42102 U -
TGATTACTGTGGGGATGGTGCTGTGCATT
>15 dna:chromosome chromosome:NCBIM37:15:1:103494974:1 59100352 ID54351 U -
TGGGGCTGGATTGATTACTGTGGGGA
>15 dna:chromosome chromosome:NCBIM37:15:1:103494974:1 59100381 ID44052 U -
TGCAGGACAAGATTTCTCAGCCGCAC
>15 dna:chromosome chromosome:NCBIM37:15:1:103494974:1 59100385 ID21838 U -
TATACTCCTGCAGGACAAGATTTCTCAGCC
>15 dna:chromosome chromosome:NCBIM37:15:1:103494974:1 59100430 ID14213 U -
TACCGTAGACTTGAAAAAAATAACCTTAACCC
>15 dna:chromosome chromosome:NCBIM37:15:1:103494974:1 59100447 ID49470 U -
TGGAAGCAATACTGATACCGTAGACTTGAA
>15 dna:chromosome chromosome:NCBIM37:15:1:103494974:1 59100448 ID49469 U -
TGGAAGCAATACTGATACCGTAGACTTGA
>15 dna:chromosome chromosome:NCBIM37:15:1:103494974:1 59100458 ID49468 U -
TGGAAGCAATACTGATACC
>15 dna:chromosome chromosome:NCBIM37:15:1:103494974:1 59100470 ID68250 U -
TTTAATGGTTACTAAGTTATTGCTGGAAGC
>15 dna:chromosome chromosome:NCBIM37:15:1:103494974:1 59100483 ID8241 U -
TAAATGTGGAATATTTAATGGTTACTAAGT
>15 dna:chromosome chromosome:NCBIM37:15:1:103494974:1 59100487 ID10716 U -
TAATAAATGTGGAATATTTAATGGTTACT
>15 dna:chromosome chromosome:NCBIM37:15:1:103494974:1 59100488 ID10715 U -
TAATAAATGTGGAATATTTAATGGTTAC
>15 dna:chromosome chromosome:NCBIM37:15:1:103494974:1 59100488 ID10805 U -
TAATAATAAATGTGGAATATTTAATGGTTAC
>15 dna:chromosome chromosome:NCBIM37:15:1:103494974:1 59100490 ID10804 U -
TAATAATAAATGTGGAATATTTAATGGTT
>15 dna:chromosome chromosome:NCBIM37:15:1:103494974:1 59100491 ID21694 U -
TATAATAATAAATGTGGAATATTTAATGGT
>15 dna:chromosome chromosome:NCBIM37:15:1:103494974:1 59100497 ID24178 U -
TCAAACACTATAATAATAAATGTGGAATATTT
>15 dna:chromosome chromosome:NCBIM37:15:1:103494974:1 59100594 ID7177 U -
TAAAATGGCCAATCAGGTGGGCGGCATCAG
>15 dna:chromosome chromosome:NCBIM37:15:1:103494974:1 59100661 ID31504 U -
TCTATATGTGAGACTGCCATGCTCCGAGGG
>15 dna:chromosome chromosome:NCBIM37:15:1:103494974:1 59100663 ID6044 U -
GTCTATATGTGAGACTGCCATGCTCCGAG
>15 dna:chromosome chromosome:NCBIM37:15:1:103494974:1 59100664 ID6043 U -
GTCTATATGTGAGACTGCCATGCTCCGA
>15 dna:chromosome chromosome:NCBIM37:15:1:103494974:1 59100664 ID58606 U -
TGTCTATATGTGAGACTGCCATGCTCCGA
>15 dna:chromosome chromosome:NCBIM37:15:1:103494974:1 59100674 ID34029 U -
TGAAAGATGCTTGTCTATATGTGAGACTGC
>15 dna:chromosome chromosome:NCBIM37:15:1:103494974:1 59100676 ID22657 U -
TATGAAAGATGCTTGTCTATATGTGAGACT
>15 dna:chromosome chromosome:NCBIM37:15:1:103494974:1 59100678 ID34028 U -
TGAAAGATGCTTGTCTATATGTGAGA
>15 dna:chromosome chromosome:NCBIM37:15:1:103494974:1 59100681 ID22656 U -
TATGAAAGATGCTTGTCTATATGTG
>15 dna:chromosome chromosome:NCBIM37:15:1:103494974:1 59100699 ID32520 U -
TCTGCTTCTTGGAAGCAAGCCACTATGAAA
>15 dna:chromosome chromosome:NCBIM37:15:1:103494974:1 59100700 ID32519 U -
TCTGCTTCTTGGAAGCAAGCCACTATGAA
>15 dna:chromosome chromosome:NCBIM37:15:1:103494974:1 59100701 ID32518 U -
TCTGCTTCTTGGAAGCAAGCCACTATGA
>15 dna:chromosome chromosome:NCBIM37:15:1:103494974:1 59100705 ID27981 U -
TCCATGTTCTGCTTCTTGGAAGCAAGCCACT
>15 dna:chromosome chromosome:NCBIM37:15:1:103494974:1 59100729 ID45231 U -
TGCCACTGGAAGATTTGGCTCTCCATGT
>15 dna:chromosome chromosome:NCBIM37:15:1:103494974:1 59100754 ID56667 U -
TGGTTGGAATCCAGTGGGAACGACATCATGC
>15 dna:chromosome chromosome:NCBIM37:15:1:103494974:1 59100769 ID5577 U -
GGCATGGCTTTGGTTGGAATCCAGTG
>15 dna:chromosome chromosome:NCBIM37:15:1:103494974:1 59100795 ID13750 U -
TACCACCGTCTTGATGCAGCGCATGCCCA
>15 dna:chromosome chromosome:NCBIM37:15:1:103494974:1 59100796 ID13749 U -
TACCACCGTCTTGATGCAGCGCATGCCC
>15 dna:chromosome chromosome:NCBIM37:15:1:103494974:1 59100796 ID31384 U -
TCTACCACCGTCTTGATGCAGCGCATGCCC
>15 dna:chromosome chromosome:NCBIM37:15:1:103494974:1 59100797 ID13746 U -
TACCACCGTCTTGATGCAGCGCATGCC
>15 dna:chromosome chromosome:NCBIM37:15:1:103494974:1 59100839 ID60826 U -
TGTTCTGTCACCTTGCCATCCCTACATCA
>15 dna:chromosome chromosome:NCBIM37:15:1:103494974:1 59100885 ID40652 U -
TGATAAACTGGAGCCACCCCAAGACCTTC
>15 dna:chromosome chromosome:NCBIM37:15:1:103494974:1 59100886 ID59312 U -
TGTGATAAACTGGAGCCACCCCAAGACCTT
>15 dna:chromosome chromosome:NCBIM37:15:1:103494974:1 59100890 ID3402 U -
CTCACTGTGATAAACTGGAGCCACCCCAAGA
>15 dna:chromosome chromosome:NCBIM37:15:1:103494974:1 59100891 ID25401 U -
TCACTGTGATAAACTGGAGCCACCCCAAG
>15 dna:chromosome chromosome:NCBIM37:15:1:103494974:1 59100897 ID17962 U -
TAGCACCTCACTGTGATAAACTGGAGCCAC
>15 dna:chromosome chromosome:NCBIM37:15:1:103494974:1 59100898 ID17961 U -
TAGCACCTCACTGTGATAAACTGGAGCCA
>15 dna:chromosome chromosome:NCBIM37:15:1:103494974:1 59100899 ID32861 U -
TCTTAGCACCTCACTGTGATAAACTGGAGCC
>15 dna:chromosome chromosome:NCBIM37:15:1:103494974:1 59100914 ID32 U -
AAACATCATCTTAGCACCTCACTG
>15 dna:chromosome chromosome:NCBIM37:15:1:103494974:1 59100935 ID5972 U -
GTCACTGGTATGGAGGCTGTGTCCCTTCAAAA
>15 dna:chromosome chromosome:NCBIM37:15:1:103494974:1 59100936 ID5971 U -
GTCACTGGTATGGAGGCTGTGTCCCTTCAAA
>15 dna:chromosome chromosome:NCBIM37:15:1:103494974:1 59100937 ID5970 U -
GTCACTGGTATGGAGGCTGTGTCCCTTCAA
>15 dna:chromosome chromosome:NCBIM37:15:1:103494974:1 59100942 ID5969 U -
GTCACTGGTATGGAGGCTGTGTCCC
>15 dna:chromosome chromosome:NCBIM37:15:1:103494974:1 59100995 ID42566 U -
TGCAAAAATGACTAGGAATTCCCATGCTTT
>15 dna:chromosome chromosome:NCBIM37:15:1:103494974:1 59101046 ID4132 U -
GACACTAGGTGAATCTCGATGTGCCTGC
>15 dna:chromosome chromosome:NCBIM37:15:1:103494974:1 59101046 ID36563 U -
TGACACTAGGTGAATCTCGATGTGCCTGC
>15 dna:chromosome chromosome:NCBIM37:15:1:103494974:1 59101047 ID36562 U -
TGACACTAGGTGAATCTCGATGTGCCTG
>15 dna:chromosome chromosome:NCBIM37:15:1:103494974:1 59101049 ID30864 U -
TCGGTGACACTAGGTGAATCTCGATGTGCC
>15 dna:chromosome chromosome:NCBIM37:15:1:103494974:1 59101050 ID30863 U -
TCGGTGACACTAGGTGAATCTCGATGTGC
>15 dna:chromosome chromosome:NCBIM37:15:1:103494974:1 59101051 ID65698 U -
TTCGGTGACACTAGGTGAATCTCGATGTG
>15 dna:chromosome chromosome:NCBIM37:15:1:103494974:1 59101052 ID65697 U -
TTCGGTGACACTAGGTGAATCTCGATGT
>15 dna:chromosome chromosome:NCBIM37:15:1:103494974:1 59101088 ID53052 U -
TGGGAATGAGTCTGGAAATGAGCAGTGA
>15 dna:chromosome chromosome:NCBIM37:15:1:103494974:1 59101201 ID28094 U -
TCCCAAACTCTGGCTCGTGGGATGG
>15 dna:chromosome chromosome:NCBIM37:15:1:103494974:1 59101251 ID66964 U -
TTGCTTCCTCTACAAACAACTGGCACA
>15 dna:chromosome chromosome:NCBIM37:15:1:103494974:1 59101254 ID45738 U -
TGCCATTGCTTCCTCTACAAACAACTGGC
>15 dna:chromosome chromosome:NCBIM37:15:1:103494974:1 59101310 ID19818 U -
TAGGCTGATTGGAAAGGCTGAGGAAAGT
>15 dna:chromosome chromosome:NCBIM37:15:1:103494974:1 59101320 ID15312 U -
TACTCTTGTTGCTAGGCTGATTGGAAAGGC
>15 dna:chromosome chromosome:NCBIM37:15:1:103494974:1 59101329 ID69040 U -
TTTTTTTTTTACTCTTGTTGCTAGGCTGAT
>15 dna:chromosome chromosome:NCBIM37:15:1:103494974:1 59101383 ID59042 U -
TGTGACCTCATTTTGCTCAGGTTTTCCAGA
>15 dna:chromosome chromosome:NCBIM37:15:1:103494974:1 59101386 ID30159 U -
TCCTGTGACCTCATTTTGCTCAGGTTTTCC
>15 dna:chromosome chromosome:NCBIM37:15:1:103494974:1 59101470 ID48979 U -
TGGAAAGCTGTCTGGTGAGGTTGCTC
>15 dna:chromosome chromosome:NCBIM37:15:1:103494974:1 59101521 ID16391 U -
TAGAACTTGCAGAACATGGGCTATCCCCATC
>15 dna:chromosome chromosome:NCBIM37:15:1:103494974:1 59101523 ID16390 U -
TAGAACTTGCAGAACATGGGCTATCCCCA
>15 dna:chromosome chromosome:NCBIM37:15:1:103494974:1 59101557 ID42421 U -
TGATTTCACTTTCAAACTCCTAATATGCCC
>15 dna:chromosome chromosome:NCBIM37:15:1:103494974:1 59101558 ID42420 U -
TGATTTCACTTTCAAACTCCTAATATGCC
>15 dna:chromosome chromosome:NCBIM37:15:1:103494974:1 59101558 ID59501 U -
TGTGATTTCACTTTCAAACTCCTAATATGCC
>15 dna:chromosome chromosome:NCBIM37:15:1:103494974:1 59101559 ID42419 U -
TGATTTCACTTTCAAACTCCTAATATGC
>15 dna:chromosome chromosome:NCBIM37:15:1:103494974:1 59101559 ID59500 U -
TGTGATTTCACTTTCAAACTCCTAATATGC
>15 dna:chromosome chromosome:NCBIM37:15:1:103494974:1 59101568 ID20070 U -
TAGGTATCCTGTGATTTCACTTTCAAACTC
>15 dna:chromosome chromosome:NCBIM37:15:1:103494974:1 59101569 ID20069 U -
TAGGTATCCTGTGATTTCACTTTCAAACT
>15 dna:chromosome chromosome:NCBIM37:15:1:103494974:1 59101616 ID38154 U -
TGAGAACCGGACTGCAGTGCTCAGGC
>15 dna:chromosome chromosome:NCBIM37:15:1:103494974:1 59101741 ID13349 U -
TACATGACCAGATAGACAAATTAGCATGGA
>15 dna:chromosome chromosome:NCBIM37:15:1:103494974:1 59101743 ID13348 U -
TACATGACCAGATAGACAAATTAGCATG
>15 dna:chromosome chromosome:NCBIM37:15:1:103494974:1 59101931 ID110 U -
AACAAGTTTTCTTTCTGCTGGCCTCCTC
>15 dna:chromosome chromosome:NCBIM37:15:1:103494974:1 59101934 ID44722 U -
TGCCAAACAAGTTTTCTTTCTGCTGGCCTC
>15 dna:chromosome chromosome:NCBIM37:15:1:103494974:1 59101936 ID44721 U -
TGCCAAACAAGTTTTCTTTCTGCTGGCC
>15 dna:chromosome chromosome:NCBIM37:15:1:103494974:1 59101937 ID44720 U -
TGCCAAACAAGTTTTCTTTCTGCTGGC
>15 dna:chromosome chromosome:NCBIM37:15:1:103494974:1 59101938 ID44719 U -
TGCCAAACAAGTTTTCTTTCTGCTGG
>15 dna:chromosome chromosome:NCBIM37:15:1:103494974:1 59101960 ID26047 U -
TCAGTTCTCTTGCTCCTTCCCTCTGCC
>15 dna:chromosome chromosome:NCBIM37:15:1:103494974:1 59102003 ID29091 U -
TCCGGCTCAGATTTAATGCCAGTCGCCAGG
>15 dna:chromosome chromosome:NCBIM37:15:1:103494974:1 59102004 ID29090 U -
TCCGGCTCAGATTTAATGCCAGTCGCCAG
>15 dna:chromosome chromosome:NCBIM37:15:1:103494974:1 59102028 ID40281 U -
TGAGTGAGACCTGCCTTCTCTCCGG
>15 dna:chromosome chromosome:NCBIM37:15:1:103494974:1 59102039 ID4451 U -
GAGCAGTCTGAGTGAGACCTGC
>15 dna:chromosome chromosome:NCBIM37:15:1:103494974:1 59102066 ID44981 U -
TGCCAAGTGCCCTGAGACAAGAGTTCCCTCA
>15 dna:chromosome chromosome:NCBIM37:15:1:103494974:1 59102067 ID44980 U -
TGCCAAGTGCCCTGAGACAAGAGTTCCCTC
>15 dna:chromosome chromosome:NCBIM37:15:1:103494974:1 59102071 ID44979 U -
TGCCAAGTGCCCTGAGACAAGAGTTC
>15 dna:chromosome chromosome:NCBIM37:15:1:103494974:1 59102072 ID44978 U -
TGCCAAGTGCCCTGAGACAAGAGTT
>15 dna:chromosome chromosome:NCBIM37:15:1:103494974:1 59102073 ID48406 U -
TGCTTGCCAAGTGCCCTGAGACAAGAGT
>15 dna:chromosome chromosome:NCBIM37:15:1:103494974:1 59102104 ID8447 U -
TAACAATAGGATTTGCTAGGCCCCAGGC
>15 dna:chromosome chromosome:NCBIM37:15:1:103494974:1 59102112 ID33751 U -
TGAAAATGTTTTAACAATAGGATTTGCTAGG
>15 dna:chromosome chromosome:NCBIM37:15:1:103494974:1 59102115 ID33750 U -
TGAAAATGTTTTAACAATAGGATTTGCT
>15 dna:chromosome chromosome:NCBIM37:15:1:103494974:1 59102116 ID1822 U -
CAATGAAAATGTTTTAACAATAGGATTTGC
>15 dna:chromosome chromosome:NCBIM37:15:1:103494974:1 59102116 ID33749 U -
TGAAAATGTTTTAACAATAGGATTTGC
>15 dna:chromosome chromosome:NCBIM37:15:1:103494974:1 59102238 ID34658 U -
TGAACACGAAGTGCAAGGGAAAAAATGGC
>15 dna:chromosome chromosome:NCBIM37:15:1:103494974:1 59102250 ID11105 U -
TAATCAGGACCACATGAACACGAAGTGCAAG
>15 dna:chromosome chromosome:NCBIM37:15:1:103494974:1 59102251 ID11104 U -
TAATCAGGACCACATGAACACGAAGTGCAA
>15 dna:chromosome chromosome:NCBIM37:15:1:103494974:1 59102252 ID11103 U -
TAATCAGGACCACATGAACACGAAGTGCA
>15 dna:chromosome chromosome:NCBIM37:15:1:103494974:1 59102268 ID20803 U -
TAGTCAGGAAGGACAGTTAATCAGGACCAC
>15 dna:chromosome chromosome:NCBIM37:15:1:103494974:1 59102274 ID32022 U -
TCTCTTAGTCAGGAAGGACAGTTAATCAG
>15 dna:chromosome chromosome:NCBIM37:15:1:103494974:1 59102319 ID45817 U -
TGCCCAGAATAAGGTGCTCTCTGACCAGCC
>15 dna:chromosome chromosome:NCBIM37:15:1:103494974:1 59102320 ID45816 U -
TGCCCAGAATAAGGTGCTCTCTGACCAGC
>15 dna:chromosome chromosome:NCBIM37:15:1:103494974:1 59102321 ID45815 U -
TGCCCAGAATAAGGTGCTCTCTGACCAG
>15 dna:chromosome chromosome:NCBIM37:15:1:103494974:1 59102332 ID40210 U -
TGAGTCGGCGATTCTGCCCAGAATAAGGTGC
>15 dna:chromosome chromosome:NCBIM37:15:1:103494974:1 59102333 ID40209 U -
TGAGTCGGCGATTCTGCCCAGAATAAGGTG
>15 dna:chromosome chromosome:NCBIM37:15:1:103494974:1 59102379 ID53007 U -
TGGGAAGTTTCTGATTGGCCTGGTTCACA
>15 dna:chromosome chromosome:NCBIM37:15:1:103494974:1 59102380 ID53006 U -
TGGGAAGTTTCTGATTGGCCTGGTTCAC
>15 dna:chromosome chromosome:NCBIM37:15:1:103494974:1 59102382 ID67382 U -
TTGGGAAGTTTCTGATTGGCCTGGTTC
>15 dna:chromosome chromosome:NCBIM37:15:1:103494974:1 59102383 ID53005 U -
TGGGAAGTTTCTGATTGGCCTGGTT
>15 dna:chromosome chromosome:NCBIM37:15:1:103494974:1 59102387 ID7918 U -
TAAAGTCTTTGGGAAGTTTCTGATTGGCCT
>15 dna:chromosome chromosome:NCBIM37:15:1:103494974:1 59102388 ID7917 U -
TAAAGTCTTTGGGAAGTTTCTGATTGGCC
>15 dna:chromosome chromosome:NCBIM37:15:1:103494974:1 59102392 ID13194 U -
TACATAAAGTCTTTGGGAAGTTTCTGATT
>15 dna:chromosome chromosome:NCBIM37:15:1:103494974:1 59102394 ID21793 U -
TATACATAAAGTCTTTGGGAAGTTTCTGA
>15 dna:chromosome chromosome:NCBIM37:15:1:103494974:1 59102402 ID25783 U -
TCAGCAGCTATACATAAAGTCTTTGGGAA
>15 dna:chromosome chromosome:NCBIM37:15:1:103494974:1 59102421 ID49402 U -
TGGAAGACAGAGTAGCCCCATCAGCAGCTA
>15 dna:chromosome chromosome:NCBIM37:15:1:103494974:1 59102486 ID25580 U -
TCAGAATTCAGGCAGTTGCCGCCAGT
>15 dna:chromosome chromosome:NCBIM37:15:1:103494974:1 59102489 ID64640 U -
TTCAAGCCTCAGAATTCAGGCAGTTGCCGCC
>15 dna:chromosome chromosome:NCBIM37:15:1:103494974:1 59102490 ID64639 U -
TTCAAGCCTCAGAATTCAGGCAGTTGCCGC
>15 dna:chromosome chromosome:NCBIM37:15:1:103494974:1 59102493 ID40506 U -
TGAGTTCAAGCCTCAGAATTCAGGCAGTTGC
>15 dna:chromosome chromosome:NCBIM37:15:1:103494974:1 59102494 ID40505 U -
TGAGTTCAAGCCTCAGAATTCAGGCAGTTG
>15 dna:chromosome chromosome:NCBIM37:15:1:103494974:1 59102495 ID40504 U -
TGAGTTCAAGCCTCAGAATTCAGGCAGTT
>15 dna:chromosome chromosome:NCBIM37:15:1:103494974:1 59102497 ID40503 U -
TGAGTTCAAGCCTCAGAATTCAGGCAG
>15 dna:chromosome chromosome:NCBIM37:15:1:103494974:1 59102498 ID40502 U -
TGAGTTCAAGCCTCAGAATTCAGGCA
>15 dna:chromosome chromosome:NCBIM37:15:1:103494974:1 59102500 ID40501 U -
TGAGTTCAAGCCTCAGAATTCAGG
>15 dna:chromosome chromosome:NCBIM37:15:1:103494974:1 59102519 ID29827 U -
TCCTCTCTTGGCTGGGCTGCCTCATGAGT
>15 dna:chromosome chromosome:NCBIM37:15:1:103494974:1 59102528 ID58253 U -
TGTCAGGACTCCTCTCTTGGCTGGGCTGC
>15 dna:chromosome chromosome:NCBIM37:15:1:103494974:1 59102536 ID1705 U -
CAAATCATGGTGTCAGGACTCCTCTCTTGGC
>15 dna:chromosome chromosome:NCBIM37:15:1:103494974:1 59102536 ID56276 U -
TGGTGTCAGGACTCCTCTCTTGGC
>15 dna:chromosome chromosome:NCBIM37:15:1:103494974:1 59102538 ID24367 U -
TCAAATCATGGTGTCAGGACTCCTCTCTTG
>15 dna:chromosome chromosome:NCBIM37:15:1:103494974:1 59102539 ID24366 U -
TCAAATCATGGTGTCAGGACTCCTCTCTT
>15 dna:chromosome chromosome:NCBIM37:15:1:103494974:1 59102540 ID24364 U -
TCAAATCATGGTGTCAGGACTCCTCTCT
>15 dna:chromosome chromosome:NCBIM37:15:1:103494974:1 59102543 ID5422 U -
GGACTCAAATCATGGTGTCAGGACTCCTC
>15 dna:chromosome chromosome:NCBIM37:15:1:103494974:1 59102543 ID24363 U -
TCAAATCATGGTGTCAGGACTCCTC
>15 dna:chromosome chromosome:NCBIM37:15:1:103494974:1 59102544 ID1704 U -
CAAATCATGGTGTCAGGACTCCT
>15 dna:chromosome chromosome:NCBIM37:15:1:103494974:1 59102545 ID49580 U -
TGGAAGGACTCAAATCATGGTGTCAGGACTCC
>15 dna:chromosome chromosome:NCBIM37:15:1:103494974:1 59102546 ID49579 U -
TGGAAGGACTCAAATCATGGTGTCAGGACTC
>15 dna:chromosome chromosome:NCBIM37:15:1:103494974:1 59102547 ID49577 U -
TGGAAGGACTCAAATCATGGTGTCAGGACT
>15 dna:chromosome chromosome:NCBIM37:15:1:103494974:1 59102548 ID49575 U -
TGGAAGGACTCAAATCATGGTGTCAGGAC
>15 dna:chromosome chromosome:NCBIM37:15:1:103494974:1 59102549 ID49574 U -
TGGAAGGACTCAAATCATGGTGTCAGGA
>15 dna:chromosome chromosome:NCBIM37:15:1:103494974:1 59102550 ID30077 U -
TCCTGGAAGGACTCAAATCATGGTGTCAGG
>15 dna:chromosome chromosome:NCBIM37:15:1:103494974:1 59102550 ID49573 U -
TGGAAGGACTCAAATCATGGTGTCAGG
>15 dna:chromosome chromosome:NCBIM37:15:1:103494974:1 59102551 ID49571 U -
TGGAAGGACTCAAATCATGGTGTCAG
>15 dna:chromosome chromosome:NCBIM37:15:1:103494974:1 59102576 ID64432 U -
TTATTATTAATTTATTATTTAGAGTCTCCT
>15 dna:chromosome chromosome:NCBIM37:15:1:103494974:1 59102577 ID23513 U -
TATTATTATTAATTTATTATTTAGAGTCTCC
>15 dna:chromosome chromosome:NCBIM37:15:1:103494974:1 59102580 ID23515 U -
TATTATTATTATTAATTTATTATTTAGAGTC
>15 dna:chromosome chromosome:NCBIM37:15:1:103494974:1 59102794 ID45794 U -
TGCCCAAGCCATCTTCCTGCTCGTCTTG
>15 dna:chromosome chromosome:NCBIM37:15:1:103494974:1 59102800 ID56813 U -
TGGTTTGTGCCCAAGCCATCTTCCTGCTC
>15 dna:chromosome chromosome:NCBIM37:15:1:103494974:1 59102805 ID56812 U -
TGGTTTGTGCCCAAGCCATCTTCC
>15 dna:chromosome chromosome:NCBIM37:15:1:103494974:1 59102818 ID50060 U -
TGGACAAGATCCAGTTTAGCATGGTTTGTGCC
>15 dna:chromosome chromosome:NCBIM37:15:1:103494974:1 59102819 ID50059 U -
TGGACAAGATCCAGTTTAGCATGGTTTGTGC
>15 dna:chromosome chromosome:NCBIM37:15:1:103494974:1 59102820 ID50058 U -
TGGACAAGATCCAGTTTAGCATGGTTTGTG
>15 dna:chromosome chromosome:NCBIM37:15:1:103494974:1 59102821 ID50057 U -
TGGACAAGATCCAGTTTAGCATGGTTTGT
>15 dna:chromosome chromosome:NCBIM37:15:1:103494974:1 59102822 ID50056 U -
TGGACAAGATCCAGTTTAGCATGGTTTG
>15 dna:chromosome chromosome:NCBIM37:15:1:103494974:1 59102830 ID14114 U -
TACCCATGGACAAGATCCAGTTTAGC
>15 dna:chromosome chromosome:NCBIM37:15:1:103494974:1 59102853 ID48324 U -
TGCTTCCAGTCCATTTCATGTGCACATAC
>15 dna:chromosome chromosome:NCBIM37:15:1:103494974:1 59102874 ID19282 U -
TAGGAGACTTTCAAAACATTTGCTTCCA
>15 dna:chromosome chromosome:NCBIM37:15:1:103494974:1 59102875 ID19281 U -
TAGGAGACTTTCAAAACATTTGCTTCC
>15 dna:chromosome chromosome:NCBIM37:15:1:103494974:1 59102897 ID21146 U -
TAGTGTCCTCAATAACCGGAACCCTAGGA
>15 dna:chromosome chromosome:NCBIM37:15:1:103494974:1 59102898 ID21145 U -
TAGTGTCCTCAATAACCGGAACCCTAGG
>15 dna:chromosome chromosome:NCBIM37:15:1:103494974:1 59102913 ID2417 U -
CAGGTCAGACTCACGGTTAGTGTCCTCAAT
>15 dna:chromosome chromosome:NCBIM37:15:1:103494974:1 59102916 ID58275 U -
TGTCAGGTCAGACTCACGGTTAGTGTCCTC
>15 dna:chromosome chromosome:NCBIM37:15:1:103494974:1 59102918 ID58274 U -
TGTCAGGTCAGACTCACGGTTAGTGTCC
>15 dna:chromosome chromosome:NCBIM37:15:1:103494974:1 59102919 ID58273 U -
TGTCAGGTCAGACTCACGGTTAGTGTC
>15 dna:chromosome chromosome:NCBIM37:15:1:103494974:1 59102931 ID7857 U -
TAAAGGTCCAGCACTTTGTCAGGTCAGACTC
>15 dna:chromosome chromosome:NCBIM37:15:1:103494974:1 59102934 ID31180 U -
TCTAAAGGTCCAGCACTTTGTCAGGTCAGA
>15 dna:chromosome chromosome:NCBIM37:15:1:103494974:1 59102935 ID31179 U -
TCTAAAGGTCCAGCACTTTGTCAGGTCAG
>15 dna:chromosome chromosome:NCBIM37:15:1:103494974:1 59102990 ID55160 U -
TGGTAATTTTTTTTAAGCCTCTTCCTTCCA
>15 dna:chromosome chromosome:NCBIM37:15:1:103494974:1 59103007 ID67322 U -
TTGGCGTCTACAACTGGTAATTTTTTT
>15 dna:chromosome chromosome:NCBIM37:15:1:103494974:1 59103012 ID60863 U -
TGTTCTTTTTGGCGTCTACAACTGGTAATT
>15 dna:chromosome chromosome:NCBIM37:15:1:103494974:1 59103016 ID6119 U -
GTGATGTTCTTTTTGGCGTCTACAACTGGT
>15 dna:chromosome chromosome:NCBIM37:15:1:103494974:1 59103025 ID35504 U -
TGAAGGTGATGTTCTTTTTGGCGTCT
>15 dna:chromosome chromosome:NCBIM37:15:1:103494974:1 59103026 ID43376 U -
TGCAATGAAGGTGATGTTCTTTTTGGCGTC
>15 dna:chromosome chromosome:NCBIM37:15:1:103494974:1 59103027 ID43375 U -
TGCAATGAAGGTGATGTTCTTTTTGGCGT
>15 dna:chromosome chromosome:NCBIM37:15:1:103494974:1 59103029 ID41698 U -
TGATGCAATGAAGGTGATGTTCTTTTTGGC
>15 dna:chromosome chromosome:NCBIM37:15:1:103494974:1 59103029 ID43374 U -
TGCAATGAAGGTGATGTTCTTTTTGGC
>15 dna:chromosome chromosome:NCBIM37:15:1:103494974:1 59103030 ID41697 U -
TGATGCAATGAAGGTGATGTTCTTTTTGG
>15 dna:chromosome chromosome:NCBIM37:15:1:103494974:1 59103030 ID43373 U -
TGCAATGAAGGTGATGTTCTTTTTGG
>15 dna:chromosome chromosome:NCBIM37:15:1:103494974:1 59103031 ID43372 U -
TGCAATGAAGGTGATGTTCTTTTTG
>15 dna:chromosome chromosome:NCBIM37:15:1:103494974:1 59103037 ID43401 U -
TGCAATGATGCAATGAAGGTGATGTTC
>15 dna:chromosome chromosome:NCBIM37:15:1:103494974:1 59103038 ID43400 U -
TGCAATGATGCAATGAAGGTGATGTT
>15 dna:chromosome chromosome:NCBIM37:15:1:103494974:1 59103039 ID19492 U -
TAGGATGCAATGATGCAATGAAGGTGATGT
>15 dna:chromosome chromosome:NCBIM37:15:1:103494974:1 59103040 ID19491 U -
TAGGATGCAATGATGCAATGAAGGTGATG
>15 dna:chromosome chromosome:NCBIM37:15:1:103494974:1 59103041 ID19490 U -
TAGGATGCAATGATGCAATGAAGGTGAT
>15 dna:chromosome chromosome:NCBIM37:15:1:103494974:1 59103042 ID68884 U -
TTTTAGGATGCAATGATGCAATGAAGGTGA
>15 dna:chromosome chromosome:NCBIM37:15:1:103494974:1 59103043 ID19488 U -
TAGGATGCAATGATGCAATGAAGGTG
>15 dna:chromosome chromosome:NCBIM37:15:1:103494974:1 59103047 ID58744 U -
TGTCTTTTAGGATGCAATGATGCAATGAA
>15 dna:chromosome chromosome:NCBIM37:15:1:103494974:1 59103049 ID52571 U -
TGGCTGTCTTTTAGGATGCAATGATGCAATG
>15 dna:chromosome chromosome:NCBIM37:15:1:103494974:1 59103049 ID58743 U -
TGTCTTTTAGGATGCAATGATGCAATG
>15 dna:chromosome chromosome:NCBIM37:15:1:103494974:1 59103050 ID52570 U -
TGGCTGTCTTTTAGGATGCAATGATGCAAT
>15 dna:chromosome chromosome:NCBIM37:15:1:103494974:1 59103051 ID52569 U -
TGGCTGTCTTTTAGGATGCAATGATGCAA
>15 dna:chromosome chromosome:NCBIM37:15:1:103494974:1 59103052 ID52568 U -
TGGCTGTCTTTTAGGATGCAATGATGCA
>15 dna:chromosome chromosome:NCBIM37:15:1:103494974:1 59103053 ID52567 U -
TGGCTGTCTTTTAGGATGCAATGATGC
>15 dna:chromosome chromosome:NCBIM37:15:1:103494974:1 59103054 ID52566 U -
TGGCTGTCTTTTAGGATGCAATGATG
>15 dna:chromosome chromosome:NCBIM37:15:1:103494974:1 59103058 ID28485 U -
TCCCATGGCTGTCTTTTAGGATGCAAT
>15 dna:chromosome chromosome:NCBIM37:15:1:103494974:1 59103077 ID48526 U -
TGCTTTATAGGGAGGCCTCCCATGG
>15 dna:chromosome chromosome:NCBIM37:15:1:103494974:1 59103086 ID4995 U -
GCCGCAGTTTTGACTGCTTTATAGGGAGGC
>15 dna:chromosome chromosome:NCBIM37:15:1:103494974:1 59103090 ID504 U -
ACATGCCGCAGTTTTGACTGCTTTATAGGG
>15 dna:chromosome chromosome:NCBIM37:15:1:103494974:1 59103093 ID8479 U -
TAACACATGCCGCAGTTTTGACTGCTTTATA
>15 dna:chromosome chromosome:NCBIM37:15:1:103494974:1 59103094 ID8478 U -
TAACACATGCCGCAGTTTTGACTGCTTTAT
>15 dna:chromosome chromosome:NCBIM37:15:1:103494974:1 59103100 ID8477 U -
TAACACATGCCGCAGTTTTGACTG
>15 dna:chromosome chromosome:NCBIM37:15:1:103494974:1 59103102 ID33124 U -
TCTTGGTTAACACATGCCGCAGTTTTGAC
>15 dna:chromosome chromosome:NCBIM37:15:1:103494974:1 59103112 ID3163 U +
CGGCATGTGTTAACCAAGAGACTCGTCTGC
>15 dna:chromosome chromosome:NCBIM37:15:1:103494974:1 59103155 ID47960 U -
TGCTGGGCAAGAACAGAAAATGTTTTATT
>15 dna:chromosome chromosome:NCBIM37:15:1:103494974:1 59103174 ID1500 U -
ATGACTTGCAAGTTCTGCTGGGCAA
>15 dna:chromosome chromosome:NCBIM37:15:1:103494974:1 59103192 ID22145 U -
TATCAACCACTGGTCCTCAGCAATGACTT
>15 dna:chromosome chromosome:NCBIM37:15:1:103494974:1 59103200 ID45172 U -
TGCCACGCCTATCAACCACTGGTCCTCAGC
>15 dna:chromosome chromosome:NCBIM37:15:1:103494974:1 59103209 ID24299 U -
TCAAAGGAAATGCCACGCCTATCAACCACTG
>15 dna:chromosome chromosome:NCBIM37:15:1:103494974:1 59103221 ID25619 U -
TCAGAGAACAGGTCAAAGGAAATGCCACGCC
>15 dna:chromosome chromosome:NCBIM37:15:1:103494974:1 59103222 ID25618 U -
TCAGAGAACAGGTCAAAGGAAATGCCACGC
>15 dna:chromosome chromosome:NCBIM37:15:1:103494974:1 59103266 ID14068 U -
TACCCAATACATGCTAGCCAGTAGAGGAA
>15 dna:chromosome chromosome:NCBIM37:15:1:103494974:1 59103269 ID14067 U -
TACCCAATACATGCTAGCCAGTAGAG
>15 dna:chromosome chromosome:NCBIM37:15:1:103494974:1 59103270 ID14066 U -
TACCCAATACATGCTAGCCAGTAGA
>15 dna:chromosome chromosome:NCBIM37:15:1:103494974:1 59103274 ID14065 U -
TACCCAATACATGCTAGCCAG
>15 dna:chromosome chromosome:NCBIM37:15:1:103494974:1 59103298 ID8464 U -
TAACACACAGCCACACCCCCAAGCTCCC
>15 dna:chromosome chromosome:NCBIM37:15:1:103494974:1 59103301 ID8463 U -
TAACACACAGCCACACCCCCAAGCT
>15 dna:chromosome chromosome:NCBIM37:15:1:103494974:1 59103313 ID48779 U -
TGGAAAAGCTCACAGTCCTAACACACAGCCA
>15 dna:chromosome chromosome:NCBIM37:15:1:103494974:1 59103314 ID48778 U -
TGGAAAAGCTCACAGTCCTAACACACAGCC
>15 dna:chromosome chromosome:NCBIM37:15:1:103494974:1 59103315 ID48777 U -
TGGAAAAGCTCACAGTCCTAACACACAGC
>15 dna:chromosome chromosome:NCBIM37:15:1:103494974:1 59103316 ID48776 U -
TGGAAAAGCTCACAGTCCTAACACACAG
>15 dna:chromosome chromosome:NCBIM37:15:1:103494974:1 59103317 ID48775 U -
TGGAAAAGCTCACAGTCCTAACACACA
>15 dna:chromosome chromosome:NCBIM37:15:1:103494974:1 59103363 ID66009 U -
TTCTCTTCAAGCCTTCGGGTCAGGGCTAGG
>15 dna:chromosome chromosome:NCBIM37:15:1:103494974:1 59103367 ID32394 U -
TCTGATTCTCTTCAAGCCTTCGGGTCAGGGC
>15 dna:chromosome chromosome:NCBIM37:15:1:103494974:1 59103367 ID42230 U -
TGATTCTCTTCAAGCCTTCGGGTCAGGGC
>15 dna:chromosome chromosome:NCBIM37:15:1:103494974:1 59103369 ID32393 U -
TCTGATTCTCTTCAAGCCTTCGGGTCAGG
>15 dna:chromosome chromosome:NCBIM37:15:1:103494974:1 59103373 ID32392 U -
TCTGATTCTCTTCAAGCCTTCGGGT
>15 dna:chromosome chromosome:NCBIM37:15:1:103494974:1 59103400 ID60806 U -
TGTTCTCACTGCAGTGCAGTCCGGTCCCA
>15 dna:chromosome chromosome:NCBIM37:15:1:103494974:1 59103403 ID26440 U -
TCATGTTCTCACTGCAGTGCAGTCCGGTC
>15 dna:chromosome chromosome:NCBIM37:15:1:103494974:1 59103412 ID1925 U -
CACAGATAGCTCATGTTCTCACTGCAGTGC
>15 dna:chromosome chromosome:NCBIM37:15:1:103494974:1 59103416 ID28233 U -
TCCCACAGATAGCTCATGTTCTCACTGCA
>15 dna:chromosome chromosome:NCBIM37:15:1:103494974:1 59103417 ID28232 U -
TCCCACAGATAGCTCATGTTCTCACTGC
>15 dna:chromosome chromosome:NCBIM37:15:1:103494974:1 59103422 ID610 U -
ACCTACTCCCACAGATAGCTCATGTTCTC
>15 dna:chromosome chromosome:NCBIM37:15:1:103494974:1 59103422 ID15238 U -
TACTCCCACAGATAGCTCATGTTCTC
>15 dna:chromosome chromosome:NCBIM37:15:1:103494974:1 59103431 ID27365 U -
TCCACGGACCCACCTACTCCCACAGATAGCT
>15 dna:chromosome chromosome:NCBIM37:15:1:103494974:1 59103432 ID27364 U -
TCCACGGACCCACCTACTCCCACAGATAGC
>15 dna:chromosome chromosome:NCBIM37:15:1:103494974:1 59103436 ID57820 U -
TGTATCCACGGACCCACCTACTCCCACAGA
>15 dna:chromosome chromosome:NCBIM37:15:1:103494974:1 59103439 ID57819 U -
TGTATCCACGGACCCACCTACTCCCAC
>15 dna:chromosome chromosome:NCBIM37:15:1:103494974:1 59103445 ID3141 U -
CGCCATGTATCCACGGACCCACCTAC
>15 dna:chromosome chromosome:NCBIM37:15:1:103494974:1 59103460 ID60706 U -
TGTTCACTCCTTGGAGCGCCATGTATC
>15 dna:chromosome chromosome:NCBIM37:15:1:103494974:1 59103482 ID35472 U -
TGAAGGCGTCTAACAGTGTTGGCCACTGTTC
>15 dna:chromosome chromosome:NCBIM37:15:1:103494974:1 59103482 ID66376 U -
TTGAAGGCGTCTAACAGTGTTGGCCACTGTTC
>15 dna:chromosome chromosome:NCBIM37:15:1:103494974:1 59103483 ID35471 U -
TGAAGGCGTCTAACAGTGTTGGCCACTGTT
>15 dna:chromosome chromosome:NCBIM37:15:1:103494974:1 59103484 ID66375 U -
TTGAAGGCGTCTAACAGTGTTGGCCACTGT
>15 dna:chromosome chromosome:NCBIM37:15:1:103494974:1 59103485 ID66374 U -
TTGAAGGCGTCTAACAGTGTTGGCCACTG
>15 dna:chromosome chromosome:NCBIM37:15:1:103494974:1 59103494 ID16793 U -
TAGACAACATTGAAGGCGTCTAACAGTGT
>15 dna:chromosome chromosome:NCBIM37:15:1:103494974:1 59103496 ID16792 U -
TAGACAACATTGAAGGCGTCTAACAGT
>15 dna:chromosome chromosome:NCBIM37:15:1:103494974:1 59103501 ID7835 U -
TAAAGGGAATAGACAACATTGAAGGCGTCTA
>15 dna:chromosome chromosome:NCBIM37:15:1:103494974:1 59103503 ID7834 U -
TAAAGGGAATAGACAACATTGAAGGCGTC
>15 dna:chromosome chromosome:NCBIM37:15:1:103494974:1 59103504 ID7833 U -
TAAAGGGAATAGACAACATTGAAGGCGT
>15 dna:chromosome chromosome:NCBIM37:15:1:103494974:1 59103504 ID31178 U -
TCTAAAGGGAATAGACAACATTGAAGGCGT
>15 dna:chromosome chromosome:NCBIM37:15:1:103494974:1 59103510 ID25958 U -
TCAGTCTAAAGGGAATAGACAACATTGA
>15 dna:chromosome chromosome:NCBIM37:15:1:103494974:1 59103510 ID68386 U -
TTTCAGTCTAAAGGGAATAGACAACATTGA
>15 dna:chromosome chromosome:NCBIM37:15:1:103494974:1 59103519 ID20315 U -
TAGGTGTCTTTTCAGTCTAAAGGGAATAGA
>15 dna:chromosome chromosome:NCBIM37:15:1:103494974:1 59103520 ID20314 U -
TAGGTGTCTTTTCAGTCTAAAGGGAATAG
>15 dna:chromosome chromosome:NCBIM37:15:1:103494974:1 59103521 ID31474 U -
TCTAGGTGTCTTTTCAGTCTAAAGGGAATA
>15 dna:chromosome chromosome:NCBIM37:15:1:103494974:1 59103522 ID20313 U -
TAGGTGTCTTTTCAGTCTAAAGGGAAT
>15 dna:chromosome chromosome:NCBIM37:15:1:103494974:1 59103523 ID20312 U -
TAGGTGTCTTTTCAGTCTAAAGGGAA
>15 dna:chromosome chromosome:NCBIM37:15:1:103494974:1 59103529 ID4071 U -
GACAAAAATCTAGGTGTCTTTTCAGTCTAA
>15 dna:chromosome chromosome:NCBIM37:15:1:103494974:1 59103530 ID4070 U -
GACAAAAATCTAGGTGTCTTTTCAGTCTA
>15 dna:chromosome chromosome:NCBIM37:15:1:103494974:1 59103530 ID16777 U -
TAGACAAAAATCTAGGTGTCTTTTCAGTCTA
>15 dna:chromosome chromosome:NCBIM37:15:1:103494974:1 59103531 ID1652 U -
CAAAAATCTAGGTGTCTTTTCAGTCT
>15 dna:chromosome chromosome:NCBIM37:15:1:103494974:1 59103531 ID4069 U -
GACAAAAATCTAGGTGTCTTTTCAGTCT
>15 dna:chromosome chromosome:NCBIM37:15:1:103494974:1 59103531 ID16776 U -
TAGACAAAAATCTAGGTGTCTTTTCAGTCT
>15 dna:chromosome chromosome:NCBIM37:15:1:103494974:1 59103532 ID1651 U -
CAAAAATCTAGGTGTCTTTTCAGTC
>15 dna:chromosome chromosome:NCBIM37:15:1:103494974:1 59103532 ID4068 U -
GACAAAAATCTAGGTGTCTTTTCAGTC
>15 dna:chromosome chromosome:NCBIM37:15:1:103494974:1 59103532 ID16775 U -
TAGACAAAAATCTAGGTGTCTTTTCAGTC
>15 dna:chromosome chromosome:NCBIM37:15:1:103494974:1 59103534 ID4067 U -
GACAAAAATCTAGGTGTCTTTTCAG
>15 dna:chromosome chromosome:NCBIM37:15:1:103494974:1 59103569 ID17984 U -
TAGCAGAAAAGGAGGCTGGTAAAAGGCTGC
>15 dna:chromosome chromosome:NCBIM37:15:1:103494974:1 59103604 ID25104 U -
TCACATCTCATTTAGAGGAGAATCTGGTC
>15 dna:chromosome chromosome:NCBIM37:15:1:103494974:1 59103605 ID41240 U -
TGATCACATCTCATTTAGAGGAGAATCTGGT
>15 dna:chromosome chromosome:NCBIM37:15:1:103494974:1 59103610 ID41239 U -
TGATCACATCTCATTTAGAGGAGAAT
>15 dna:chromosome chromosome:NCBIM37:15:1:103494974:1 59103614 ID25460 U -
TCACTTTGATCACATCTCATTTAGAGGA
>15 dna:chromosome chromosome:NCBIM37:15:1:103494974:1 59103617 ID54193 U -
TGGGCTCACTTTGATCACATCTCATTTAGA
>15 dna:chromosome chromosome:NCBIM37:15:1:103494974:1 59103640 ID5206 U -
GCTGCCTCTTGTGAAAGCCACCTTGGGCTC
>15 dna:chromosome chromosome:NCBIM37:15:1:103494974:1 59103648 ID3854 U -
GAAATAGGTGCTGCCTCTTGTGAAAGCCACC
>15 dna:chromosome chromosome:NCBIM37:15:1:103494974:1 59103655 ID1909 U -
CACAGAAATAGGTGCTGCCTCTTGTGAA
>15 dna:chromosome chromosome:NCBIM37:15:1:103494974:1 59103655 ID3853 U -
GAAATAGGTGCTGCCTCTTGTGAA
>15 dna:chromosome chromosome:NCBIM37:15:1:103494974:1 59103656 ID2162 U -
CAGAAATAGGTGCTGCCTCTTGTGA
>15 dna:chromosome chromosome:NCBIM37:15:1:103494974:1 59103657 ID1908 U -
CACAGAAATAGGTGCTGCCTCTTGTG
>15 dna:chromosome chromosome:NCBIM37:15:1:103494974:1 59103660 ID2368 U -
CAGGAGGACACAGAAATAGGTGCTGCCTCTT
>15 dna:chromosome chromosome:NCBIM37:15:1:103494974:1 59103695 ID26847 U -
TCCAACATGGCGGGCATGCACATCTCAAC
>15 dna:chromosome chromosome:NCBIM37:15:1:103494974:1 59103697 ID22394 U -
TATCCAACATGGCGGGCATGCACATCTCA
>15 dna:chromosome chromosome:NCBIM37:15:1:103494974:1 59103700 ID15068 U -
TACTATCCAACATGGCGGGCATGCACATC
>15 dna:chromosome chromosome:NCBIM37:15:1:103494974:1 59103700 ID57594 U -
TGTACTATCCAACATGGCGGGCATGCACATC
>15 dna:chromosome chromosome:NCBIM37:15:1:103494974:1 59103701 ID57593 U -
TGTACTATCCAACATGGCGGGCATGCACAT
>15 dna:chromosome chromosome:NCBIM37:15:1:103494974:1 59103702 ID22393 U -
TATCCAACATGGCGGGCATGCACA
>15 dna:chromosome chromosome:NCBIM37:15:1:103494974:1 59103704 ID57592 U -
TGTACTATCCAACATGGCGGGCATGCA
>15 dna:chromosome chromosome:NCBIM37:15:1:103494974:1 59103707 ID25755 U -
TCAGATTGTACTATCCAACATGGCGGGCAT
>15 dna:chromosome chromosome:NCBIM37:15:1:103494974:1 59103709 ID2986 U -
CCTCAGATTGTACTATCCAACATGGCGGGC
>15 dna:chromosome chromosome:NCBIM37:15:1:103494974:1 59103713 ID18411 U -
TAGCCTCAGATTGTACTATCCAACATGGC
>15 dna:chromosome chromosome:NCBIM37:15:1:103494974:1 59103721 ID19514 U -
TAGGATGGCTAGCCTCAGATTGTACTATCC
>15 dna:chromosome chromosome:NCBIM37:15:1:103494974:1 59103722 ID19513 U -
TAGGATGGCTAGCCTCAGATTGTACTATC
>15 dna:chromosome chromosome:NCBIM37:15:1:103494974:1 59103724 ID19512 U -
TAGGATGGCTAGCCTCAGATTGTACTA
>15 dna:chromosome chromosome:NCBIM37:15:1:103494974:1 59103726 ID11736 U -
TAATTTAGGATGGCTAGCCTCAGATTGTAC
>15 dna:chromosome chromosome:NCBIM37:15:1:103494974:1 59103726 ID19511 U -
TAGGATGGCTAGCCTCAGATTGTAC
>15 dna:chromosome chromosome:NCBIM37:15:1:103494974:1 59103727 ID11735 U -
TAATTTAGGATGGCTAGCCTCAGATTGTA
>15 dna:chromosome chromosome:NCBIM37:15:1:103494974:1 59103728 ID11734 U -
TAATTTAGGATGGCTAGCCTCAGATTGT
>15 dna:chromosome chromosome:NCBIM37:15:1:103494974:1 59103730 ID63796 U -
TTAATTTAGGATGGCTAGCCTCAGATT
>15 dna:chromosome chromosome:NCBIM37:15:1:103494974:1 59103732 ID40467 U -
TGAGTTAATTTAGGATGGCTAGCCTCAGA
>15 dna:chromosome chromosome:NCBIM37:15:1:103494974:1 59103734 ID40466 U -
TGAGTTAATTTAGGATGGCTAGCCTCA
>15 dna:chromosome chromosome:NCBIM37:15:1:103494974:1 59103734 ID52482 U -
TGGCTGAGTTAATTTAGGATGGCTAGCCTCA
>15 dna:chromosome chromosome:NCBIM37:15:1:103494974:1 59103735 ID40465 U -
TGAGTTAATTTAGGATGGCTAGCCTC
>15 dna:chromosome chromosome:NCBIM37:15:1:103494974:1 59103735 ID52481 U -
TGGCTGAGTTAATTTAGGATGGCTAGCCTC
>15 dna:chromosome chromosome:NCBIM37:15:1:103494974:1 59103738 ID52480 U -
TGGCTGAGTTAATTTAGGATGGCTAGC
>15 dna:chromosome chromosome:NCBIM37:15:1:103494974:1 59103763 ID21374 U -
TAGTTTCAAAAGCTTTGACACTGGCCAAATG
>15 dna:chromosome chromosome:NCBIM37:15:1:103494974:1 59103764 ID21373 U -
TAGTTTCAAAAGCTTTGACACTGGCCAAAT
>15 dna:chromosome chromosome:NCBIM37:15:1:103494974:1 59103765 ID21372 U -
TAGTTTCAAAAGCTTTGACACTGGCCAAA
>15 dna:chromosome chromosome:NCBIM37:15:1:103494974:1 59103766 ID21951 U -
TATAGTTTCAAAAGCTTTGACACTGGCCAA
>15 dna:chromosome chromosome:NCBIM37:15:1:103494974:1 59103767 ID21371 U -
TAGTTTCAAAAGCTTTGACACTGGCCA
>15 dna:chromosome chromosome:NCBIM37:15:1:103494974:1 59103767 ID21950 U -
TATAGTTTCAAAAGCTTTGACACTGGCCA
>15 dna:chromosome chromosome:NCBIM37:15:1:103494974:1 59103767 ID64313 U -
TTATAGTTTCAAAAGCTTTGACACTGGCCA
>15 dna:chromosome chromosome:NCBIM37:15:1:103494974:1 59103768 ID21370 U -
TAGTTTCAAAAGCTTTGACACTGGCC
>15 dna:chromosome chromosome:NCBIM37:15:1:103494974:1 59103775 ID21949 U -
TATAGTTTCAAAAGCTTTGAC
>15 dna:chromosome chromosome:NCBIM37:15:1:103494974:1 59103775 ID47970 U -
TGCTGGGTTTATAGTTTCAAAAGCTTTGAC
>15 dna:chromosome chromosome:NCBIM37:15:1:103494974:1 59103778 ID47969 U -
TGCTGGGTTTATAGTTTCAAAAGCTTT
>15 dna:chromosome chromosome:NCBIM37:15:1:103494974:1 59103796 ID1390 U -
ATACATGCATATTCACTCAAGACTGCTGGGTT
>15 dna:chromosome chromosome:NCBIM37:15:1:103494974:1 59103796 ID13382 U -
TACATGCATATTCACTCAAGACTGCTGGGTT
>15 dna:chromosome chromosome:NCBIM37:15:1:103494974:1 59103797 ID13381 U -
TACATGCATATTCACTCAAGACTGCTGGGT
>15 dna:chromosome chromosome:NCBIM37:15:1:103494974:1 59103798 ID13380 U -
TACATGCATATTCACTCAAGACTGCTGGG
>15 dna:chromosome chromosome:NCBIM37:15:1:103494974:1 59103799 ID21801 U -
TATACATGCATATTCACTCAAGACTGCTGG
>15 dna:chromosome chromosome:NCBIM37:15:1:103494974:1 59103800 ID13379 U -
TACATGCATATTCACTCAAGACTGCTG
>15 dna:chromosome chromosome:NCBIM37:15:1:103494974:1 59103802 ID21800 U -
TATACATGCATATTCACTCAAGACTGC
>15 dna:chromosome chromosome:NCBIM37:15:1:103494974:1 59103831 ID36089 U -
TGAATTAGCAAAAGTCCCTTCAGAGAAGCA
>15 dna:chromosome chromosome:NCBIM37:15:1:103494974:1 59103832 ID36088 U -
TGAATTAGCAAAAGTCCCTTCAGAGAAGC
>15 dna:chromosome chromosome:NCBIM37:15:1:103494974:1 59103835 ID15356 U -
TACTGAATTAGCAAAAGTCCCTTCAGAGA
>15 dna:chromosome chromosome:NCBIM37:15:1:103494974:1 59103870 ID19773 U -
TAGGCGATGCTTGCTATGGACTCCCAACT
>15 dna:chromosome chromosome:NCBIM37:15:1:103494974:1 59103871 ID10952 U -
TAATAGGCGATGCTTGCTATGGACTCCCAAC
>15 dna:chromosome chromosome:NCBIM37:15:1:103494974:1 59103871 ID19772 U -
TAGGCGATGCTTGCTATGGACTCCCAAC
>15 dna:chromosome chromosome:NCBIM37:15:1:103494974:1 59103872 ID10950 U -
TAATAGGCGATGCTTGCTATGGACTCCCAA
>15 dna:chromosome chromosome:NCBIM37:15:1:103494974:1 59103875 ID19771 U -
TAGGCGATGCTTGCTATGGACTCC
>15 dna:chromosome chromosome:NCBIM37:15:1:103494974:1 59103915 ID20493 U -
TAGGTTTTTGCTTTCCTGGATTGCTGTCA
>15 dna:chromosome chromosome:NCBIM37:15:1:103494974:1 59103916 ID20492 U -
TAGGTTTTTGCTTTCCTGGATTGCTGTC
>15 dna:chromosome chromosome:NCBIM37:15:1:103494974:1 59103916 ID41018 U -
TGATAGGTTTTTGCTTTCCTGGATTGCTGTC
>15 dna:chromosome chromosome:NCBIM37:15:1:103494974:1 59103917 ID41017 U -
TGATAGGTTTTTGCTTTCCTGGATTGCTGT
>15 dna:chromosome chromosome:NCBIM37:15:1:103494974:1 59103920 ID20491 U -
TAGGTTTTTGCTTTCCTGGATTGC
>15 dna:chromosome chromosome:NCBIM37:15:1:103494974:1 59103920 ID68615 U -
TTTGATAGGTTTTTGCTTTCCTGGATTGC
>15 dna:chromosome chromosome:NCBIM37:15:1:103494974:1 59103945 ID48656 U -
TGCTTTTCAAATTTTTGCTCTTTTATTTG
>15 dna:chromosome chromosome:NCBIM37:15:1:103494974:1 59103955 ID7242 U -
TAAAATTCTTTGTGCTTTTCAAATTTTTGCT
>15 dna:chromosome chromosome:NCBIM37:15:1:103494974:1 59103956 ID7241 U -
TAAAATTCTTTGTGCTTTTCAAATTTTTGC
>15 dna:chromosome chromosome:NCBIM37:15:1:103494974:1 59103956 ID63533 U -
TTAAAATTCTTTGTGCTTTTCAAATTTTTGC
>15 dna:chromosome chromosome:NCBIM37:15:1:103494974:1 59103965 ID38621 U -
TGAGAGACTTTAAAATTCTTTGTGCTTTTCA
>15 dna:chromosome chromosome:NCBIM37:15:1:103494974:1 59103966 ID38620 U -
TGAGAGACTTTAAAATTCTTTGTGCTTTTC
>15 dna:chromosome chromosome:NCBIM37:15:1:103494974:1 59103969 ID7137 U -
TAAAATGAGAGACTTTAAAATTCTTTGTGCTT
>15 dna:chromosome chromosome:NCBIM37:15:1:103494974:1 59103969 ID38619 U -
TGAGAGACTTTAAAATTCTTTGTGCTT
>15 dna:chromosome chromosome:NCBIM37:15:1:103494974:1 59103970 ID1502 U -
ATGAGAGACTTTAAAATTCTTTGTGCT
>15 dna:chromosome chromosome:NCBIM37:15:1:103494974:1 59103970 ID7136 U -
TAAAATGAGAGACTTTAAAATTCTTTGTGCT
>15 dna:chromosome chromosome:NCBIM37:15:1:103494974:1 59103971 ID63525 U -
TTAAAATGAGAGACTTTAAAATTCTTTGTGC
>15 dna:chromosome chromosome:NCBIM37:15:1:103494974:1 59104003 ID5000 U -
GCCGGGTGACACTTGCTTTGCTAACAGCAT
>15 dna:chromosome chromosome:NCBIM37:15:1:103494974:1 59104021 ID43035 U -
TGCAACTGGACTGGAAAGCCGGGTGACAC
>15 dna:chromosome chromosome:NCBIM37:15:1:103494974:1 59104023 ID68667 U -
TTTGCAACTGGACTGGAAAGCCGGGTGAC
>15 dna:chromosome chromosome:NCBIM37:15:1:103494974:1 59104085 ID29581 U -
TCCTATCAGGAACCTTACTGAAGGAGAAGA
>15 dna:chromosome chromosome:NCBIM37:15:1:103494974:1 59104092 ID37531 U -
TGACTAATCCTATCAGGAACCTTACTGAAG
>15 dna:chromosome chromosome:NCBIM37:15:1:103494974:1 59104093 ID37530 U -
TGACTAATCCTATCAGGAACCTTACTGAA
>15 dna:chromosome chromosome:NCBIM37:15:1:103494974:1 59104094 ID37529 U -
TGACTAATCCTATCAGGAACCTTACTGA
>15 dna:chromosome chromosome:NCBIM37:15:1:103494974:1 59104096 ID37528 U -
TGACTAATCCTATCAGGAACCTTACT
>15 dna:chromosome chromosome:NCBIM37:15:1:103494974:1 59104108 ID18181 U -
TAGCATCCTTTATCACTGACTAATCCTATC
>15 dna:chromosome chromosome:NCBIM37:15:1:103494974:1 59104110 ID40952 U -
TGATAGCATCCTTTATCACTGACTAATCCTA
>15 dna:chromosome chromosome:NCBIM37:15:1:103494974:1 59104112 ID40951 U -
TGATAGCATCCTTTATCACTGACTAATCC
>15 dna:chromosome chromosome:NCBIM37:15:1:103494974:1 59104116 ID40950 U -
TGATAGCATCCTTTATCACTGACTA
>15 dna:chromosome chromosome:NCBIM37:15:1:103494974:1 59104133 ID18360 U -
TAGCCCCGTGTTTCTGATAGCA
>15 dna:chromosome chromosome:NCBIM37:15:1:103494974:1 59104155 ID5961 U -
GTCACACTGTGGATGTGTTTAGCCA
>15 dna:chromosome chromosome:NCBIM37:15:1:103494974:1 59104155 ID24956 U -
TCACACTGTGGATGTGTTTAGCCA
>15 dna:chromosome chromosome:NCBIM37:15:1:103494974:1 59104157 ID35494 U -
TGAAGGTCACACTGTGGATGTGTTTAGC
>15 dna:chromosome chromosome:NCBIM37:15:1:103494974:1 59104233 ID16188 U -
TAGAAATAATGTTGCTGCCTTAGCCCTCAA
>15 dna:chromosome chromosome:NCBIM37:15:1:103494974:1 59104234 ID16187 U -
TAGAAATAATGTTGCTGCCTTAGCCCTCA
>15 dna:chromosome chromosome:NCBIM37:15:1:103494974:1 59104235 ID16186 U -
TAGAAATAATGTTGCTGCCTTAGCCCTC
>15 dna:chromosome chromosome:NCBIM37:15:1:103494974:1 59104236 ID411 U -
ACAATAGAAATAATGTTGCTGCCTTAGCCCT
>15 dna:chromosome chromosome:NCBIM37:15:1:103494974:1 59104236 ID16185 U -
TAGAAATAATGTTGCTGCCTTAGCCCT
>15 dna:chromosome chromosome:NCBIM37:15:1:103494974:1 59104237 ID16184 U -
TAGAAATAATGTTGCTGCCTTAGCCC
>15 dna:chromosome chromosome:NCBIM37:15:1:103494974:1 59104241 ID16013 U -
TAGAAACAATAGAAATAATGTTGCTGCCTTA
>15 dna:chromosome chromosome:NCBIM37:15:1:103494974:1 59104242 ID16012 U -
TAGAAACAATAGAAATAATGTTGCTGCCTT
>15 dna:chromosome chromosome:NCBIM37:15:1:103494974:1 59104243 ID16011 U -
TAGAAACAATAGAAATAATGTTGCTGCCT
>15 dna:chromosome chromosome:NCBIM37:15:1:103494974:1 59104243 ID68289 U -
TTTAGAAACAATAGAAATAATGTTGCTGCCT
>15 dna:chromosome chromosome:NCBIM37:15:1:103494974:1 59104246 ID64056 U -
TTAGAAACAATAGAAATAATGTTGCTG
>15 dna:chromosome chromosome:NCBIM37:15:1:103494974:1 59104247 ID68288 U -
TTTAGAAACAATAGAAATAATGTTGCT
>15 dna:chromosome chromosome:NCBIM37:15:1:103494974:1 59104248 ID47385 U -
TGCTATTTAGAAACAATAGAAATAATGTTGC
>15 dna:chromosome chromosome:NCBIM37:15:1:103494974:1 59104268 ID4775 U -
GCACAACAGAAATGAGCTGCTATTTAGA
>15 dna:chromosome chromosome:NCBIM37:15:1:103494974:1 59104275 ID17568 U -
TAGATGATGGGCACAACAGAAATGAGCTGCT
>15 dna:chromosome chromosome:NCBIM37:15:1:103494974:1 59104276 ID17567 U -
TAGATGATGGGCACAACAGAAATGAGCTGC
>15 dna:chromosome chromosome:NCBIM37:15:1:103494974:1 59104306 ID34494 U -
TGAAATGGTGAGAGTGTGCCAAAGCCAGAC
>15 dna:chromosome chromosome:NCBIM37:15:1:103494974:1 59104308 ID29898 U -
TCCTGAAATGGTGAGAGTGTGCCAAAGCCAG
>15 dna:chromosome chromosome:NCBIM37:15:1:103494974:1 59104309 ID29897 U -
TCCTGAAATGGTGAGAGTGTGCCAAAGCCA
>15 dna:chromosome chromosome:NCBIM37:15:1:103494974:1 59104310 ID29896 U -
TCCTGAAATGGTGAGAGTGTGCCAAAGCC
>15 dna:chromosome chromosome:NCBIM37:15:1:103494974:1 59104311 ID29895 U -
TCCTGAAATGGTGAGAGTGTGCCAAAGC
>15 dna:chromosome chromosome:NCBIM37:15:1:103494974:1 59104311 ID60771 U -
TGTTCCTGAAATGGTGAGAGTGTGCCAAAGC
>15 dna:chromosome chromosome:NCBIM37:15:1:103494974:1 59104312 ID29894 U -
TCCTGAAATGGTGAGAGTGTGCCAAAG
>15 dna:chromosome chromosome:NCBIM37:15:1:103494974:1 59104313 ID60770 U -
TGTTCCTGAAATGGTGAGAGTGTGCCAAA
>15 dna:chromosome chromosome:NCBIM37:15:1:103494974:1 59104314 ID29893 U -
TCCTGAAATGGTGAGAGTGTGCCAA
>15 dna:chromosome chromosome:NCBIM37:15:1:103494974:1 59104399 ID35123 U -
TGAAGAATTTGTTGCCCTGTGGCTTGCCCAA
>15 dna:chromosome chromosome:NCBIM37:15:1:103494974:1 59104400 ID35122 U -
TGAAGAATTTGTTGCCCTGTGGCTTGCCCA
>15 dna:chromosome chromosome:NCBIM37:15:1:103494974:1 59104405 ID45589 U -
TGCCATGAAGAATTTGTTGCCCTGTGGCTT
>15 dna:chromosome chromosome:NCBIM37:15:1:103494974:1 59104405 ID59641 U -
TGTGCCATGAAGAATTTGTTGCCCTGTGGCTT
>15 dna:chromosome chromosome:NCBIM37:15:1:103494974:1 59104406 ID59640 U -
TGTGCCATGAAGAATTTGTTGCCCTGTGGCT
>15 dna:chromosome chromosome:NCBIM37:15:1:103494974:1 59104407 ID59639 U -
TGTGCCATGAAGAATTTGTTGCCCTGTGGC
>15 dna:chromosome chromosome:NCBIM37:15:1:103494974:1 59104408 ID45588 U -
TGCCATGAAGAATTTGTTGCCCTGTGG
>15 dna:chromosome chromosome:NCBIM37:15:1:103494974:1 59104408 ID59638 U -
TGTGCCATGAAGAATTTGTTGCCCTGTGG
>15 dna:chromosome chromosome:NCBIM37:15:1:103494974:1 59104409 ID45587 U -
TGCCATGAAGAATTTGTTGCCCTGTG
>15 dna:chromosome chromosome:NCBIM37:15:1:103494974:1 59104414 ID32992 U -
TCTTCCTGTGCCATGAAGAATTTGTTGCC
>15 dna:chromosome chromosome:NCBIM37:15:1:103494974:1 59104415 ID32991 U -
TCTTCCTGTGCCATGAAGAATTTGTTGC
>15 dna:chromosome chromosome:NCBIM37:15:1:103494974:1 59104444 ID57342 U -
TGTAAGGACTGCCATTTCCCCCCTC
>15 dna:chromosome chromosome:NCBIM37:15:1:103494974:1 59104446 ID65440 U -
TTCCGAATGTAAGGACTGCCATTTCCCCCC
>15 dna:chromosome chromosome:NCBIM37:15:1:103494974:1 59104447 ID28975 U -
TCCGAATGTAAGGACTGCCATTTCCCCC
>15 dna:chromosome chromosome:NCBIM37:15:1:103494974:1 59104481 ID52822 U -
TGGGAACAAATGACTCCATAAACCAGAGGGC
>15 dna:chromosome chromosome:NCBIM37:15:1:103494974:1 59104499 ID42089 U -
TGATTACAAAATGTCTGGGAACAAATGA
>15 dna:chromosome chromosome:NCBIM37:15:1:103494974:1 59104504 ID45183 U -
TGCCACGTTGATTACAAAATGTCTGGGAACA
>15 dna:chromosome chromosome:NCBIM37:15:1:103494974:1 59104505 ID45182 U -
TGCCACGTTGATTACAAAATGTCTGGGAAC
>15 dna:chromosome chromosome:NCBIM37:15:1:103494974:1 59104506 ID45181 U -
TGCCACGTTGATTACAAAATGTCTGGGAA
>15 dna:chromosome chromosome:NCBIM37:15:1:103494974:1 59104506 ID66837 U -
TTGCCACGTTGATTACAAAATGTCTGGGAA
>15 dna:chromosome chromosome:NCBIM37:15:1:103494974:1 59104507 ID45180 U -
TGCCACGTTGATTACAAAATGTCTGGGA
>15 dna:chromosome chromosome:NCBIM37:15:1:103494974:1 59104508 ID45179 U -
TGCCACGTTGATTACAAAATGTCTGGG
>15 dna:chromosome chromosome:NCBIM37:15:1:103494974:1 59104510 ID4701 U -
GATTGCCACGTTGATTACAAAATGTCTG
>15 dna:chromosome chromosome:NCBIM37:15:1:103494974:1 59104512 ID1931 U -
CACAGATTGCCACGTTGATTACAAAATGTC
>15 dna:chromosome chromosome:NCBIM37:15:1:103494974:1 59104513 ID4121 U -
GACACAGATTGCCACGTTGATTACAAAATGT
>15 dna:chromosome chromosome:NCBIM37:15:1:103494974:1 59104514 ID4120 U -
GACACAGATTGCCACGTTGATTACAAAATG
>15 dna:chromosome chromosome:NCBIM37:15:1:103494974:1 59104521 ID4118 U -
GACACAGACACAGATTGCCACGTTGATTA
>15 dna:chromosome chromosome:NCBIM37:15:1:103494974:1 59104556 ID33313 U -
TCTTTTGTAGGCTCTAAACACCTCAAGTG
>15 dna:chromosome chromosome:NCBIM37:15:1:103494974:1 59104607 ID24608 U -
TCAAGCTCTCAGATATACAGATAATTAA
>15 dna:chromosome chromosome:NCBIM37:15:1:103494974:1 59104622 ID65084 U -
TTCATTACAGATTTGTAATCAAGCTCTCAGA
>15 dna:chromosome chromosome:NCBIM37:15:1:103494974:1 59104673 ID27306 U -
TCCACCAAAACACAAAACTGCAACATTCAA
>15 dna:chromosome chromosome:NCBIM37:15:1:103494974:1 59104699 ID41602 U -
TGATGACTTACTATTTACCCACCAAATCCA
>15 dna:chromosome chromosome:NCBIM37:15:1:103494974:1 59104701 ID32358 U -
TCTGATGACTTACTATTTACCCACCAAATC
>15 dna:chromosome chromosome:NCBIM37:15:1:103494974:1 59104701 ID41601 U -
TGATGACTTACTATTTACCCACCAAATC
>15 dna:chromosome chromosome:NCBIM37:15:1:103494974:1 59104708 ID34739 U -
TGAACATTTCTGATGACTTACTATTTACCCA
>15 dna:chromosome chromosome:NCBIM37:15:1:103494974:1 59104710 ID34738 U -
TGAACATTTCTGATGACTTACTATTTACC
>15 dna:chromosome chromosome:NCBIM37:15:1:103494974:1 59104744 ID6315 U -
TAAAAAAATAAAATTTCATTGACTCTGC
>15 dna:chromosome chromosome:NCBIM37:15:1:103494974:1 59104770 ID68626 U -
TTTGATGACCCAGGCCCATTATTCCCTTA
>15 dna:chromosome chromosome:NCBIM37:15:1:103494974:1 59104773 ID65129 U -
TTCATTTGATGACCCAGGCCCATTATTCCC
>15 dna:chromosome chromosome:NCBIM37:15:1:103494974:1 59104773 ID68413 U -
TTTCATTTGATGACCCAGGCCCATTATTCCC
>15 dna:chromosome chromosome:NCBIM37:15:1:103494974:1 59104776 ID33207 U -
TCTTTCATTTGATGACCCAGGCCCATTATT
>15 dna:chromosome chromosome:NCBIM37:15:1:103494974:1 59104804 ID25877 U -
TCAGGCAAAAGACTCCACTTCCACCCATC
>15 dna:chromosome chromosome:NCBIM37:15:1:103494974:1 59104805 ID60726 U -
TGTTCAGGCAAAAGACTCCACTTCCACCCAT
>15 dna:chromosome chromosome:NCBIM37:15:1:103494974:1 59104844 ID13936 U -
TACCAGTTTGCTAGGAGAGGCATTAATGTC
>15 dna:chromosome chromosome:NCBIM37:15:1:103494974:1 59104891 ID55547 U -
TGGTCAAGGCAACTAGGACCCACAGGAG
>15 dna:chromosome chromosome:NCBIM37:15:1:103494974:1 59104947 ID27728 U -
TCCAGTATCGTAAAGGTGGATGAGTCTTT
>15 dna:chromosome chromosome:NCBIM37:15:1:103494974:1 59104950 ID11128 U -
TAATCCAGTATCGTAAAGGTGGATGAGTC
>15 dna:chromosome chromosome:NCBIM37:15:1:103494974:1 59104962 ID33930 U -
TGAAACTTCGTGTTAATCCAGTATCGTAAA
>15 dna:chromosome chromosome:NCBIM37:15:1:103494974:1 59104963 ID33929 U -
TGAAACTTCGTGTTAATCCAGTATCGTAA
>15 dna:chromosome chromosome:NCBIM37:15:1:103494974:1 59104978 ID34051 U -
TGAAAGCAAAAGTTTCCTGAAACTTCGTGTT
>15 dna:chromosome chromosome:NCBIM37:15:1:103494974:1 59104979 ID34050 U -
TGAAAGCAAAAGTTTCCTGAAACTTCGTGT
>15 dna:chromosome chromosome:NCBIM37:15:1:103494974:1 59104980 ID34049 U -
TGAAAGCAAAAGTTTCCTGAAACTTCGTG
>15 dna:chromosome chromosome:NCBIM37:15:1:103494974:1 59105009 ID21840 U -
TATACTCGAGTGCTAAAAATGGGATGGAAA
>15 dna:chromosome chromosome:NCBIM37:15:1:103494974:1 59105010 ID21839 U -
TATACTCGAGTGCTAAAAATGGGATGGAA
>15 dna:chromosome chromosome:NCBIM37:15:1:103494974:1 59105012 ID10983 U -
TAATATACTCGAGTGCTAAAAATGGGATGG
>15 dna:chromosome chromosome:NCBIM37:15:1:103494974:1 59105016 ID60466 U -
TGTTAATATACTCGAGTGCTAAAAATGGG
>15 dna:chromosome chromosome:NCBIM37:15:1:103494974:1 59105016 ID67967 U -
TTGTTAATATACTCGAGTGCTAAAAATGGG
>15 dna:chromosome chromosome:NCBIM37:15:1:103494974:1 59105022 ID5858 U -
GGTGACTTGTTAATATACTCGAGTGCTAAA
>15 dna:chromosome chromosome:NCBIM37:15:1:103494974:1 59105024 ID54650 U -
TGGGTGACTTGTTAATATACTCGAGTGCTA
>15 dna:chromosome chromosome:NCBIM37:15:1:103494974:1 59105025 ID54649 U -
TGGGTGACTTGTTAATATACTCGAGTGCT
>15 dna:chromosome chromosome:NCBIM37:15:1:103494974:1 59105051 ID50221 U -
TGGACGGTGCGACTTCCTATTCATCTGG
>15 dna:chromosome chromosome:NCBIM37:15:1:103494974:1 59105052 ID50220 U -
TGGACGGTGCGACTTCCTATTCATCTG
>15 dna:chromosome chromosome:NCBIM37:15:1:103494974:1 59105097 ID30141 U -
TCCTGTAAAGGAAAGAGAGGCAAGC
>15 dna:chromosome chromosome:NCBIM37:15:1:103494974:1 59105130 ID6960 U -
TAAAAGGTGCCAATCTGTTTATACGGAGGC
>15 dna:chromosome chromosome:NCBIM37:15:1:103494974:1 59105131 ID6959 U -
TAAAAGGTGCCAATCTGTTTATACGGAGG
>15 dna:chromosome chromosome:NCBIM37:15:1:103494974:1 59105132 ID3302 U -
CTAAAAGGTGCCAATCTGTTTATACGGAG
>15 dna:chromosome chromosome:NCBIM37:15:1:103494974:1 59105132 ID6958 U -
TAAAAGGTGCCAATCTGTTTATACGGAG
>15 dna:chromosome chromosome:NCBIM37:15:1:103494974:1 59105133 ID192 U -
AACTAAAAGGTGCCAATCTGTTTATACGGA
>15 dna:chromosome chromosome:NCBIM37:15:1:103494974:1 59105134 ID6957 U -
TAAAAGGTGCCAATCTGTTTATACGG
>15 dna:chromosome chromosome:NCBIM37:15:1:103494974:1 59105135 ID7469 U -
TAAACTAAAAGGTGCCAATCTGTTTATACG
>15 dna:chromosome chromosome:NCBIM37:15:1:103494974:1 59105136 ID63547 U -
TTAAACTAAAAGGTGCCAATCTGTTTATAC
>15 dna:chromosome chromosome:NCBIM37:15:1:103494974:1 59105141 ID5037 U -
GCCTTAAACTAAAAGGTGCCAATCTGTT
>15 dna:chromosome chromosome:NCBIM37:15:1:103494974:1 59105155 ID8864 U -
TAACCAATCAGACAAGTGCCTTAAACTAAAA
>15 dna:chromosome chromosome:NCBIM37:15:1:103494974:1 59105156 ID8863 U -
TAACCAATCAGACAAGTGCCTTAAACTAAA
>15 dna:chromosome chromosome:NCBIM37:15:1:103494974:1 59105158 ID161 U -
AACCAATCAGACAAGTGCCTTAAACTA
>15 dna:chromosome chromosome:NCBIM37:15:1:103494974:1 59105167 ID3965 U -
GAAGACTTAACCAATCAGACAAGTGC
>15 dna:chromosome chromosome:NCBIM37:15:1:103494974:1 59105190 ID24876 U -
TCACAAGACCGAGTTTTGATTAAGTGGAA
>15 dna:chromosome chromosome:NCBIM37:15:1:103494974:1 59105191 ID3387 U -
CTCACAAGACCGAGTTTTGATTAAGTGGA
>15 dna:chromosome chromosome:NCBIM37:15:1:103494974:1 59105191 ID24875 U -
TCACAAGACCGAGTTTTGATTAAGTGGA
>15 dna:chromosome chromosome:NCBIM37:15:1:103494974:1 59105278 ID39409 U -
TGAGCCTCTCTGGAGATATATGTGGGA
>15 dna:chromosome chromosome:NCBIM37:15:1:103494974:1 59105281 ID8285 U -
TAAATTGAGCCTCTCTGGAGATATATGTG
>15 dna:chromosome chromosome:NCBIM37:15:1:103494974:1 59105438 ID22704 U -
TATGAAGTAGTCTGGCCTAAGCAGG
>15 dna:chromosome chromosome:NCBIM37:15:1:103494974:1 59105438 ID28452 U -
TCCCATATGAAGTAGTCTGGCCTAAGCAGG
>15 dna:chromosome chromosome:NCBIM37:15:1:103494974:1 59105468 ID49465 U -
TGGAAGCAACACAAACCTGGTAGAGGGTC
>15 dna:chromosome chromosome:NCBIM37:15:1:103494974:1 59105471 ID49464 U -
TGGAAGCAACACAAACCTGGTAGAGG
>15 dna:chromosome chromosome:NCBIM37:15:1:103494974:1 59105472 ID49463 U -
TGGAAGCAACACAAACCTGGTAGAG
>15 dna:chromosome chromosome:NCBIM37:15:1:103494974:1 59105473 ID49462 U -
TGGAAGCAACACAAACCTGGTAGA
>15 dna:chromosome chromosome:NCBIM37:15:1:103494974:1 59105479 ID32191 U -
TCTGACCAAGGTTGGAAGCAACACAAACCT
>15 dna:chromosome chromosome:NCBIM37:15:1:103494974:1 59105496 ID12391 U -
TACAATAAGATGCTTCTCTGACCAAGGTT
>15 dna:chromosome chromosome:NCBIM37:15:1:103494974:1 59105497 ID12390 U -
TACAATAAGATGCTTCTCTGACCAAGGT
>15 dna:chromosome chromosome:NCBIM37:15:1:103494974:1 59105498 ID12389 U -
TACAATAAGATGCTTCTCTGACCAAGG
>15 dna:chromosome chromosome:NCBIM37:15:1:103494974:1 59105502 ID14076 U -
TACCCACTACAATAAGATGCTTCTCTGACC
>15 dna:chromosome chromosome:NCBIM37:15:1:103494974:1 59105503 ID14075 U -
TACCCACTACAATAAGATGCTTCTCTGAC
>15 dna:chromosome chromosome:NCBIM37:15:1:103494974:1 59105522 ID2584 U -
CCAAAGCATTAACTCCTACCCACTAC
>15 dna:chromosome chromosome:NCBIM37:15:1:103494974:1 59105554 ID10669 U -
TAAGTTTGTTATAAGATAGTAATAAGGGGT
>15 dna:chromosome chromosome:NCBIM37:15:1:103494974:1 59105563 ID34695 U -
TGAACAGTAATAAGTTTGTTATAAGATAGTA
>15 dna:chromosome chromosome:NCBIM37:15:1:103494974:1 59105598 ID41234 U -
TGATCACACACAGTTGCTGATTGTCAGC
>15 dna:chromosome chromosome:NCBIM37:15:1:103494974:1 59105616 ID17400 U -
TAGATACCCCATCTGCAGCTGATCACACA
>15 dna:chromosome chromosome:NCBIM37:15:1:103494974:1 59105616 ID21876 U -
TATAGATACCCCATCTGCAGCTGATCACACA
>15 dna:chromosome chromosome:NCBIM37:15:1:103494974:1 59105621 ID17399 U -
TAGATACCCCATCTGCAGCTGATC
>15 dna:chromosome chromosome:NCBIM37:15:1:103494974:1 59105627 ID53213 U -
TGGGACATGAATATAGATACCCCATCTGCAG
>15 dna:chromosome chromosome:NCBIM37:15:1:103494974:1 59105628 ID53212 U -
TGGGACATGAATATAGATACCCCATCTGCA
>15 dna:chromosome chromosome:NCBIM37:15:1:103494974:1 59105675 ID31891 U -
TCTCCTGTGCTTCTGTCCCATCTCC
>15 dna:chromosome chromosome:NCBIM37:15:1:103494974:1 59105683 ID18248 U -
TAGCATTTTACATTTCTCCTGTGCTTCTGTC
>15 dna:chromosome chromosome:NCBIM37:15:1:103494974:1 59105684 ID18247 U -
TAGCATTTTACATTTCTCCTGTGCTTCTGT
>15 dna:chromosome chromosome:NCBIM37:15:1:103494974:1 59105686 ID21888 U -
TATAGCATTTTACATTTCTCCTGTGCTTCT
>15 dna:chromosome chromosome:NCBIM37:15:1:103494974:1 59105691 ID13112 U -
TACAGTATAGCATTTTACATTTCTCCTGTG
>15 dna:chromosome chromosome:NCBIM37:15:1:103494974:1 59105708 ID22986 U -
TATGCAACAGTCATGTCTACAGTATAGCAT
>15 dna:chromosome chromosome:NCBIM37:15:1:103494974:1 59105710 ID22039 U -
TATATGCAACAGTCATGTCTACAGTATAGC
>15 dna:chromosome chromosome:NCBIM37:15:1:103494974:1 59105714 ID26200 U -
TCATATATGCAACAGTCATGTCTACAGTA
>15 dna:chromosome chromosome:NCBIM37:15:1:103494974:1 59105714 ID42920 U -
TGCAACAGTCATGTCTACAGTA
>15 dna:chromosome chromosome:NCBIM37:15:1:103494974:1 59105718 ID10634 U -
TAAGTTCATATATGCAACAGTCATGTCTAC
>15 dna:chromosome chromosome:NCBIM37:15:1:103494974:1 59105719 ID10633 U -
TAAGTTCATATATGCAACAGTCATGTCTA
>15 dna:chromosome chromosome:NCBIM37:15:1:103494974:1 59105746 ID43535 U -
TGCACAAGGTAACCAGAGCTGCAGTTA
>15 dna:chromosome chromosome:NCBIM37:15:1:103494974:1 59105754 ID43241 U -
TGCAAGTCCTGTGCACAAGGTAACCAGAGC
>15 dna:chromosome chromosome:NCBIM37:15:1:103494974:1 59105756 ID4759 U -
GCAAGTCCTGTGCACAAGGTAACCAGA
>15 dna:chromosome chromosome:NCBIM37:15:1:103494974:1 59105765 ID5272 U -
GCTTGATCTTATGCAAGTCCTGTGCACAAG
>15 dna:chromosome chromosome:NCBIM37:15:1:103494974:1 59105766 ID5271 U -
GCTTGATCTTATGCAAGTCCTGTGCACAA
>15 dna:chromosome chromosome:NCBIM37:15:1:103494974:1 59105766 ID52659 U -
TGGCTTGATCTTATGCAAGTCCTGTGCACAA
>15 dna:chromosome chromosome:NCBIM37:15:1:103494974:1 59105767 ID3636 U -
CTGGCTTGATCTTATGCAAGTCCTGTGCACA
>15 dna:chromosome chromosome:NCBIM37:15:1:103494974:1 59105767 ID5270 U -
GCTTGATCTTATGCAAGTCCTGTGCACA
>15 dna:chromosome chromosome:NCBIM37:15:1:103494974:1 59105767 ID52658 U -
TGGCTTGATCTTATGCAAGTCCTGTGCACA
>15 dna:chromosome chromosome:NCBIM37:15:1:103494974:1 59105768 ID3635 U -
CTGGCTTGATCTTATGCAAGTCCTGTGCAC
>15 dna:chromosome chromosome:NCBIM37:15:1:103494974:1 59105768 ID5269 U -
GCTTGATCTTATGCAAGTCCTGTGCAC
>15 dna:chromosome chromosome:NCBIM37:15:1:103494974:1 59105768 ID52657 U -
TGGCTTGATCTTATGCAAGTCCTGTGCAC
>15 dna:chromosome chromosome:NCBIM37:15:1:103494974:1 59105769 ID52656 U -
TGGCTTGATCTTATGCAAGTCCTGTGCA
>15 dna:chromosome chromosome:NCBIM37:15:1:103494974:1 59105770 ID52655 U -
TGGCTTGATCTTATGCAAGTCCTGTGC
>15 dna:chromosome chromosome:NCBIM37:15:1:103494974:1 59105876 ID13765 U -
TACCACGGAAAGAAAATTGTCTCTGCTTTC
>15 dna:chromosome chromosome:NCBIM37:15:1:103494974:1 59105877 ID13764 U -
TACCACGGAAAGAAAATTGTCTCTGCTTT
>15 dna:chromosome chromosome:NCBIM37:15:1:103494974:1 59105878 ID13763 U -
TACCACGGAAAGAAAATTGTCTCTGCTT
>15 dna:chromosome chromosome:NCBIM37:15:1:103494974:1 59105883 ID52223 U -
TGGCCTTACCACGGAAAGAAAATTGTCTC
>15 dna:chromosome chromosome:NCBIM37:15:1:103494974:1 59105897 ID54300 U -
TGGGGAATCTACCTGTGGCCTTACCACGGA
>15 dna:chromosome chromosome:NCBIM37:15:1:103494974:1 59105902 ID54299 U -
TGGGGAATCTACCTGTGGCCTTACC
>15 dna:chromosome chromosome:NCBIM37:15:1:103494974:1 59105903 ID54298 U -
TGGGGAATCTACCTGTGGCCTTAC
>15 dna:chromosome chromosome:NCBIM37:15:1:103494974:1 59105906 ID54297 U -
TGGGGAATCTACCTGTGGCCT
>15 dna:chromosome chromosome:NCBIM37:15:1:103494974:1 59105925 ID43830 U -
TGCACTTGGGCGTTGGGTCATG
>15 dna:chromosome chromosome:NCBIM37:15:1:103494974:1 59105934 ID48022 U -
TGCTGTCTGTATGCACTTGGGCGT
>15 dna:chromosome chromosome:NCBIM37:15:1:103494974:1 59105934 ID68776 U -
TTTGTGCTGTCTGTATGCACTTGGGCGT
>15 dna:chromosome chromosome:NCBIM37:15:1:103494974:1 59105938 ID24430 U -
TCAAATTTGTGCTGTCTGTATGCACTTGG
>15 dna:chromosome chromosome:NCBIM37:15:1:103494974:1 59105943 ID66796 U -
TTGCATCAAATTTGTGCTGTCTGTATGCA
>15 dna:chromosome chromosome:NCBIM37:15:1:103494974:1 59105944 ID23716 U -
TATTGCATCAAATTTGTGCTGTCTGTATGC
>15 dna:chromosome chromosome:NCBIM37:15:1:103494974:1 59105944 ID66795 U -
TTGCATCAAATTTGTGCTGTCTGTATGC
>15 dna:chromosome chromosome:NCBIM37:15:1:103494974:1 59105972 ID7097 U -
TAAAATATTTGGTTTATTTTTCTTAACCTA
>15 dna:chromosome chromosome:NCBIM37:15:1:103494974:1 59106069 ID14017 U -
TACCATGTATCTCAATCATCTCCACCCTT
>15 dna:chromosome chromosome:NCBIM37:15:1:103494974:1 59106093 ID30477 U -
TCCTTTGAAAATTTCGTACATGTATACCA
>15 dna:chromosome chromosome:NCBIM37:15:1:103494974:1 59106118 ID6811 U -
TAAAAGACTTTTCATTTCTTAAAAAATCCT
>15 dna:chromosome chromosome:NCBIM37:15:1:103494974:1 59106139 ID39529 U -
TGAGCTGAAGCTAGAAATGATCTAAAAGACT
>15 dna:chromosome chromosome:NCBIM37:15:1:103494974:1 59106172 ID21543 U -
TATAAATACAGAAAATTTATTGGCAGCAGCC
>15 dna:chromosome chromosome:NCBIM37:15:1:103494974:1 59106173 ID21542 U -
TATAAATACAGAAAATTTATTGGCAGCAGC
>15 dna:chromosome chromosome:NCBIM37:15:1:103494974:1 59106176 ID21541 U -
TATAAATACAGAAAATTTATTGGCAGC
>15 dna:chromosome chromosome:NCBIM37:15:1:103494974:1 59106183 ID51817 U -
TGGCATGGAGATATAAATACAGAAAATTTAT
>15 dna:chromosome chromosome:NCBIM37:15:1:103494974:1 59106199 ID10391 U -
TAAGGTTCTATCTTTGGCATGGAGATATA
>15 dna:chromosome chromosome:NCBIM37:15:1:103494974:1 59106230 ID16005 U -
TAGAAAATGTCTTTCCCACCAATTAAGGAGC
>15 dna:chromosome chromosome:NCBIM37:15:1:103494974:1 59106235 ID40889 U -
TGATAGAAAATGTCTTTCCCACCAATTAA
>15 dna:chromosome chromosome:NCBIM37:15:1:103494974:1 59106245 ID56029 U -
TGGTGATCATTTGATAGAAAATGTCTTTCC
>15 dna:chromosome chromosome:NCBIM37:15:1:103494974:1 59106246 ID56028 U -
TGGTGATCATTTGATAGAAAATGTCTTTC
>15 dna:chromosome chromosome:NCBIM37:15:1:103494974:1 59106247 ID56027 U -
TGGTGATCATTTGATAGAAAATGTCTTT
>15 dna:chromosome chromosome:NCBIM37:15:1:103494974:1 59106324 ID57045 U -
TGTAAAACAAGGGCGGTTGTGAGA
>15 dna:chromosome chromosome:NCBIM37:15:1:103494974:1 59106325 ID26062 U -
TCAGTTGTAAAACAAGGGCGGTTGTGAG
>15 dna:chromosome chromosome:NCBIM37:15:1:103494974:1 59106328 ID30300 U -
TCCTTCAGTTGTAAAACAAGGGCGGTTGT
>15 dna:chromosome chromosome:NCBIM37:15:1:103494974:1 59106361 ID11198 U -
TAATCTGGAATCATTTGCCCTCTCTGAACTT
>15 dna:chromosome chromosome:NCBIM37:15:1:103494974:1 59106384 ID59582 U -
TGTGCAGGAAGGACCAGCTGTATAATCTGG
>15 dna:chromosome chromosome:NCBIM37:15:1:103494974:1 59106421 ID68559 U -
TTTGAAGTCGGGTAACTTGGGTTTGAGTC
>15 dna:chromosome chromosome:NCBIM37:15:1:103494974:1 59106441 ID64373 U -
TTATCTTAAAAAGCACCGAGGTTTGAAGTC
>15 dna:chromosome chromosome:NCBIM37:15:1:103494974:1 59106456 ID14940 U -
TACTACAGGGGCTCATTATCTTAAAAAGCA
>15 dna:chromosome chromosome:NCBIM37:15:1:103494974:1 59106466 ID7692 U -
TAAAGATGATACTACAGGGGCTCATTATC
>15 dna:chromosome chromosome:NCBIM37:15:1:103494974:1 59106467 ID7691 U -
TAAAGATGATACTACAGGGGCTCATTAT
>15 dna:chromosome chromosome:NCBIM37:15:1:103494974:1 59106467 ID57178 U -
TGTAAAGATGATACTACAGGGGCTCATTAT
>15 dna:chromosome chromosome:NCBIM37:15:1:103494974:1 59106468 ID57177 U -
TGTAAAGATGATACTACAGGGGCTCATTA
>15 dna:chromosome chromosome:NCBIM37:15:1:103494974:1 59106471 ID57176 U -
TGTAAAGATGATACTACAGGGGCTCA
>15 dna:chromosome chromosome:NCBIM37:15:1:103494974:1 59106472 ID37770 U -
TGACTGTAAAGATGATACTACAGGGGCTC
>15 dna:chromosome chromosome:NCBIM37:15:1:103494974:1 59106472 ID57175 U -
TGTAAAGATGATACTACAGGGGCTC
>15 dna:chromosome chromosome:NCBIM37:15:1:103494974:1 59106484 ID44734 U -
TGCCAAACCTCGTGACTGTAAAGATGATA
>15 dna:chromosome chromosome:NCBIM37:15:1:103494974:1 59106498 ID5349 U -
GGAAGAAACTTTGGTGCCAAACCTCGTGA
>15 dna:chromosome chromosome:NCBIM37:15:1:103494974:1 59106498 ID5719 U -
GGGAAGAAACTTTGGTGCCAAACCTCGTGA
>15 dna:chromosome chromosome:NCBIM37:15:1:103494974:1 59106499 ID5718 U -
GGGAAGAAACTTTGGTGCCAAACCTCGTG
>15 dna:chromosome chromosome:NCBIM37:15:1:103494974:1 59106499 ID52903 U -
TGGGAAGAAACTTTGGTGCCAAACCTCGTG
>15 dna:chromosome chromosome:NCBIM37:15:1:103494974:1 59106500 ID5717 U -
GGGAAGAAACTTTGGTGCCAAACCTCGT
>15 dna:chromosome chromosome:NCBIM37:15:1:103494974:1 59106500 ID52902 U -
TGGGAAGAAACTTTGGTGCCAAACCTCGT
>15 dna:chromosome chromosome:NCBIM37:15:1:103494974:1 59106532 ID50462 U -
TGGAGACCCACAAAGAGACTGTGATG
>15 dna:chromosome chromosome:NCBIM37:15:1:103494974:1 59106533 ID23621 U -
TATTCTGGAGACCCACAAAGAGACTGTGAT
>15 dna:chromosome chromosome:NCBIM37:15:1:103494974:1 59106544 ID19554 U -
TAGGATGTCTTATTCTGGAGACCCACAAA
>15 dna:chromosome chromosome:NCBIM37:15:1:103494974:1 59106545 ID19553 U -
TAGGATGTCTTATTCTGGAGACCCACAA
>15 dna:chromosome chromosome:NCBIM37:15:1:103494974:1 59106546 ID19552 U -
TAGGATGTCTTATTCTGGAGACCCACA
>15 dna:chromosome chromosome:NCBIM37:15:1:103494974:1 59106555 ID550 U -
ACCAGTCAGCCTTAGGATGTCTTATTCTGG
>15 dna:chromosome chromosome:NCBIM37:15:1:103494974:1 59106556 ID2704 U -
CCAGTCAGCCTTAGGATGTCTTATTCTG
>15 dna:chromosome chromosome:NCBIM37:15:1:103494974:1 59106581 ID18004 U -
TAGCAGAGAGGAGCAAATAGGACCA
>15 dna:chromosome chromosome:NCBIM37:15:1:103494974:1 59106593 ID28852 U -
TCCCTGGGCTAATATAGCAGAGAGGAG
>15 dna:chromosome chromosome:NCBIM37:15:1:103494974:1 59106796 ID36897 U -
TGACATCATGCTTAGCAGCCCTGGGCAGT
>15 dna:chromosome chromosome:NCBIM37:15:1:103494974:1 59106976 ID34031 U +
TGAAAGATGTCAACCTGAGCTGAAGCCA
>15 dna:chromosome chromosome:NCBIM37:15:1:103494974:1 59106976 ID34032 U +
TGAAAGATGTCAACCTGAGCTGAAGCCACTT
>15 dna:chromosome chromosome:NCBIM37:15:1:103494974:1 59107005 ID65667 U +
TTCGAGGGATGTGTCAATAAACCAAGGTGT
>15 dna:chromosome chromosome:NCBIM37:15:1:103494974:1 59107016 ID58068 U +
TGTCAATAAACCAAGGTGTGCTGTGAGCCC
>15 dna:chromosome chromosome:NCBIM37:15:1:103494974:1 59107018 ID24659 U +
TCAATAAACCAAGGTGTGCTGTGAGCCC
>15 dna:chromosome chromosome:NCBIM37:15:1:103494974:1 59107047 ID39607 U +
TGAGCTTGTAAGCCCACCATTTGTTG
>15 dna:chromosome chromosome:NCBIM37:15:1:103494974:1 59107047 ID39608 U +
TGAGCTTGTAAGCCCACCATTTGTTGTC
>15 dna:chromosome chromosome:NCBIM37:15:1:103494974:1 59107047 ID39609 U +
TGAGCTTGTAAGCCCACCATTTGTTGTCA
>15 dna:chromosome chromosome:NCBIM37:15:1:103494974:1 59107047 ID39610 U +
TGAGCTTGTAAGCCCACCATTTGTTGTCAC
>15 dna:chromosome chromosome:NCBIM37:15:1:103494974:1 59107047 ID39611 U +
TGAGCTTGTAAGCCCACCATTTGTTGTCACA
>15 dna:chromosome chromosome:NCBIM37:15:1:103494974:1 59107047 ID39612 U +
TGAGCTTGTAAGCCCACCATTTGTTGTCACAG
>15 dna:chromosome chromosome:NCBIM37:15:1:103494974:1 59107084 ID68205 U +
TTTAACCTGTGCCAACACGGCCTAACACTC
>15 dna:chromosome chromosome:NCBIM37:15:1:103494974:1 59107086 ID8983 U +
TAACCTGTGCCAACACGGCCTAACACTCA
>15 dna:chromosome chromosome:NCBIM37:15:1:103494974:1 59107086 ID8984 U +
TAACCTGTGCCAACACGGCCTAACACTCAT
>15 dna:chromosome chromosome:NCBIM37:15:1:103494974:1 59107086 ID8985 U +
TAACCTGTGCCAACACGGCCTAACACTCATT
>15 dna:chromosome chromosome:NCBIM37:15:1:103494974:1 59107093 ID44811 U +
TGCCAACACGGCCTAACACTCATTTCTTTGT
>15 dna:chromosome chromosome:NCBIM37:15:1:103494974:1 59107126 ID21550 U +
TATAAATATTTTTCTCAGCTCTTATTGGGCAC
>15 dna:chromosome chromosome:NCBIM37:15:1:103494974:1 59107163 ID33264 U +
TCTTTGGGAACAGATGCTATATCTTCCAAA
>15 dna:chromosome chromosome:NCBIM37:15:1:103494974:1 59107165 ID68724 U +
TTTGGGAACAGATGCTATATCTTCCAAAGC
>15 dna:chromosome chromosome:NCBIM37:15:1:103494974:1 59107166 ID67377 U +
TTGGGAACAGATGCTATATCTTCC
>15 dna:chromosome chromosome:NCBIM37:15:1:103494974:1 59107167 ID52838 U +
TGGGAACAGATGCTATATCTTCCAAAG
>15 dna:chromosome chromosome:NCBIM37:15:1:103494974:1 59107167 ID52839 U +
TGGGAACAGATGCTATATCTTCCAAAGCTA
>15 dna:chromosome chromosome:NCBIM37:15:1:103494974:1 59107170 ID3908 U +
GAACAGATGCTATATCTTCCAAAGCTAGACC
>15 dna:chromosome chromosome:NCBIM37:15:1:103494974:1 59107177 ID47272 U +
TGCTATATCTTCCAAAGCTAGACCAGAAGT
>15 dna:chromosome chromosome:NCBIM37:15:1:103494974:1 59107187 ID26712 U +
TCCAAAGCTAGACCAGAAGTCCAGGCAGA
>15 dna:chromosome chromosome:NCBIM37:15:1:103494974:1 59107187 ID26713 U +
TCCAAAGCTAGACCAGAAGTCCAGGCAGACA
>15 dna:chromosome chromosome:NCBIM37:15:1:103494974:1 59107217 ID360 U +
AATGATGAAGGATTTTAGAAGGATACTA
>15 dna:chromosome chromosome:NCBIM37:15:1:103494974:1 59107219 ID41545 U +
TGATGAAGGATTTTAGAAGGATACTATAGA
>15 dna:chromosome chromosome:NCBIM37:15:1:103494974:1 59107222 ID35459 U +
TGAAGGATTTTAGAAGGATACTATAGAAA
>15 dna:chromosome chromosome:NCBIM37:15:1:103494974:1 59107222 ID35460 U +
TGAAGGATTTTAGAAGGATACTATAGAAACC
>15 dna:chromosome chromosome:NCBIM37:15:1:103494974:1 59107229 ID68877 U +
TTTTAGAAGGATACTATAGAAACCAAATGG
>15 dna:chromosome chromosome:NCBIM37:15:1:103494974:1 59107232 ID16492 U +
TAGAAGGATACTATAGAAACCAAATGGAGT
>15 dna:chromosome chromosome:NCBIM37:15:1:103494974:1 59107232 ID16493 U +
TAGAAGGATACTATAGAAACCAAATGGAGTC
>15 dna:chromosome chromosome:NCBIM37:15:1:103494974:1 59107232 ID16494 U +
TAGAAGGATACTATAGAAACCAAATGGAGTCC
>15 dna:chromosome chromosome:NCBIM37:15:1:103494974:1 59107235 ID300 U +
AAGGATACTATAGAAACCAAATGGAGTC
>15 dna:chromosome chromosome:NCBIM37:15:1:103494974:1 59107240 ID15055 U +
TACTATAGAAACCAAATGGAGTCCAGACT
>15 dna:chromosome chromosome:NCBIM37:15:1:103494974:1 59107245 ID16024 U +
TAGAAACCAAATGGAGTCCAGACTGGTTG
>15 dna:chromosome chromosome:NCBIM37:15:1:103494974:1 59107256 ID50675 U +
TGGAGTCCAGACTGGTTGGACTGGGTC
>15 dna:chromosome chromosome:NCBIM37:15:1:103494974:1 59107272 ID50307 U +
TGGACTGGGTCACATGTCAATACAAGTTGGA
>15 dna:chromosome chromosome:NCBIM37:15:1:103494974:1 59107274 ID4297 U +
GACTGGGTCACATGTCAATACAAGTTGG
>15 dna:chromosome chromosome:NCBIM37:15:1:103494974:1 59107277 ID54518 U +
TGGGTCACATGTCAATACAAGTTGGATGG
>15 dna:chromosome chromosome:NCBIM37:15:1:103494974:1 59107277 ID54519 U +
TGGGTCACATGTCAATACAAGTTGGATGGG
>15 dna:chromosome chromosome:NCBIM37:15:1:103494974:1 59107277 ID54520 U +
TGGGTCACATGTCAATACAAGTTGGATGGGT
>15 dna:chromosome chromosome:NCBIM37:15:1:103494974:1 59107281 ID25114 U +
TCACATGTCAATACAAGTTGGATGGGTGTC
>15 dna:chromosome chromosome:NCBIM37:15:1:103494974:1 59107282 ID1977 U +
CACATGTCAATACAAGTTGGATGGGTGTC
>15 dna:chromosome chromosome:NCBIM37:15:1:103494974:1 59107286 ID58073 U +
TGTCAATACAAGTTGGATGGGTGTCA
>15 dna:chromosome chromosome:NCBIM37:15:1:103494974:1 59107286 ID58074 U +
TGTCAATACAAGTTGGATGGGTGTCAC
>15 dna:chromosome chromosome:NCBIM37:15:1:103494974:1 59107286 ID58075 U +
TGTCAATACAAGTTGGATGGGTGTCACT
>15 dna:chromosome chromosome:NCBIM37:15:1:103494974:1 59107286 ID58076 U +
TGTCAATACAAGTTGGATGGGTGTCACTC
>15 dna:chromosome chromosome:NCBIM37:15:1:103494974:1 59107288 ID24691 U +
TCAATACAAGTTGGATGGGTGTCAC
>15 dna:chromosome chromosome:NCBIM37:15:1:103494974:1 59107288 ID24692 U +
TCAATACAAGTTGGATGGGTGTCACTCTG
>15 dna:chromosome chromosome:NCBIM37:15:1:103494974:1 59107289 ID1811 U +
CAATACAAGTTGGATGGGTGTCACTCTGT
>15 dna:chromosome chromosome:NCBIM37:15:1:103494974:1 59107292 ID12364 U +
TACAAGTTGGATGGGTGTCACTCTG
>15 dna:chromosome chromosome:NCBIM37:15:1:103494974:1 59107292 ID12365 U +
TACAAGTTGGATGGGTGTCACTCTGT
>15 dna:chromosome chromosome:NCBIM37:15:1:103494974:1 59107292 ID12366 U +
TACAAGTTGGATGGGTGTCACTCTGTAC
>15 dna:chromosome chromosome:NCBIM37:15:1:103494974:1 59107292 ID12367 U +
TACAAGTTGGATGGGTGTCACTCTGTACT
>15 dna:chromosome chromosome:NCBIM37:15:1:103494974:1 59107292 ID12368 U +
TACAAGTTGGATGGGTGTCACTCTGTACTA
>15 dna:chromosome chromosome:NCBIM37:15:1:103494974:1 59107292 ID12369 U +
TACAAGTTGGATGGGTGTCACTCTGTACTATC
>15 dna:chromosome chromosome:NCBIM37:15:1:103494974:1 59107303 ID54741 U +
TGGGTGTCACTCTGTACTATCGTTATTC
>15 dna:chromosome chromosome:NCBIM37:15:1:103494974:1 59107311 ID727 U +
ACTCTGTACTATCGTTATTCCCTCTGCTCT
>15 dna:chromosome chromosome:NCBIM37:15:1:103494974:1 59107315 ID57595 U +
TGTACTATCGTTATTCCCTCTGCTCT
>15 dna:chromosome chromosome:NCBIM37:15:1:103494974:1 59107315 ID57596 U +
TGTACTATCGTTATTCCCTCTGCTCTA
>15 dna:chromosome chromosome:NCBIM37:15:1:103494974:1 59107315 ID57597 U +
TGTACTATCGTTATTCCCTCTGCTCTACA
>15 dna:chromosome chromosome:NCBIM37:15:1:103494974:1 59107315 ID57598 U +
TGTACTATCGTTATTCCCTCTGCTCTACAA
>15 dna:chromosome chromosome:NCBIM37:15:1:103494974:1 59107315 ID57599 U +
TGTACTATCGTTATTCCCTCTGCTCTACAAG
>15 dna:chromosome chromosome:NCBIM37:15:1:103494974:1 59107317 ID15070 U +
TACTATCGTTATTCCCTCTGCTCTACAAGA
>15 dna:chromosome chromosome:NCBIM37:15:1:103494974:1 59107320 ID22495 U +
TATCGTTATTCCCTCTGCTCTACAAGAA
>15 dna:chromosome chromosome:NCBIM37:15:1:103494974:1 59107335 ID47609 U +
TGCTCTACAAGAAATAGTGCAGAACACGGC
>15 dna:chromosome chromosome:NCBIM37:15:1:103494974:1 59107365 ID44655 U +
TGCATTTGGCATTTCTTGGGGGTCACACTT
>15 dna:chromosome chromosome:NCBIM37:15:1:103494974:1 59107434 ID7436 U +
TAAACCTTTTGTATCCTAACATTCAACCAGT
>15 dna:chromosome chromosome:NCBIM37:15:1:103494974:1 59107450 ID8821 U +
TAACATTCAACCAGTACTTCCTAAAAC
>15 dna:chromosome chromosome:NCBIM37:15:1:103494974:1 59107458 ID165 U +
AACCAGTACTTCCTAAAACATCTGAGTC
>15 dna:chromosome chromosome:NCBIM37:15:1:103494974:1 59107458 ID166 U +
AACCAGTACTTCCTAAAACATCTGAGTCAA
>15 dna:chromosome chromosome:NCBIM37:15:1:103494974:1 59107504 ID25934 U +
TCAGTAGTAAGGGTCAGTTTCGTGGTTC
>15 dna:chromosome chromosome:NCBIM37:15:1:103494974:1 59107555 ID64035 U +
TTACTGTTATTATTGTTTTTTTTAAAAGTG
>15 dna:chromosome chromosome:NCBIM37:15:1:103494974:1 59107559 ID60658 U +
TGTTATTATTGTTTTTTTTAAAAGTGCTT
>15 dna:chromosome chromosome:NCBIM37:15:1:103494974:1 59107562 ID23525 U +
TATTATTGTTTTTTTTAAAAGTGCTTGCTGCC
>15 dna:chromosome chromosome:NCBIM37:15:1:103494974:1 59107575 ID68172 U +
TTTAAAAGTGCTTGCTGCCAAGTTTGACAGA
>15 dna:chromosome chromosome:NCBIM37:15:1:103494974:1 59107576 ID63513 U +
TTAAAAGTGCTTGCTGCCAAGTTTGACAGA
>15 dna:chromosome chromosome:NCBIM37:15:1:103494974:1 59107576 ID63514 U +
TTAAAAGTGCTTGCTGCCAAGTTTGACAGAC
>15 dna:chromosome chromosome:NCBIM37:15:1:103494974:1 59107577 ID7022 U +
TAAAAGTGCTTGCTGCCAAGTTTGA
>15 dna:chromosome chromosome:NCBIM37:15:1:103494974:1 59107577 ID7023 U +
TAAAAGTGCTTGCTGCCAAGTTTGAC
>15 dna:chromosome chromosome:NCBIM37:15:1:103494974:1 59107577 ID7024 U +
TAAAAGTGCTTGCTGCCAAGTTTGACA
>15 dna:chromosome chromosome:NCBIM37:15:1:103494974:1 59107577 ID7025 U +
TAAAAGTGCTTGCTGCCAAGTTTGACAGA
>15 dna:chromosome chromosome:NCBIM37:15:1:103494974:1 59107577 ID7026 U +
TAAAAGTGCTTGCTGCCAAGTTTGACAGAC
>15 dna:chromosome chromosome:NCBIM37:15:1:103494974:1 59107577 ID7027 U +
TAAAAGTGCTTGCTGCCAAGTTTGACAGACC
>15 dna:chromosome chromosome:NCBIM37:15:1:103494974:1 59107577 ID7028 U +
TAAAAGTGCTTGCTGCCAAGTTTGACAGACCC
>15 dna:chromosome chromosome:NCBIM37:15:1:103494974:1 59107590 ID45016 U +
TGCCAAGTTTGACAGACCCAGAGTTCA
>15 dna:chromosome chromosome:NCBIM37:15:1:103494974:1 59107599 ID36665 U +
TGACAGACCCAGAGTTCAATCTCAGGACCCA
>15 dna:chromosome chromosome:NCBIM37:15:1:103494974:1 59107608 ID2249 U +
CAGAGTTCAATCTCAGGACCCACATGA
>15 dna:chromosome chromosome:NCBIM37:15:1:103494974:1 59107618 ID31727 U +
TCTCAGGACCCACATGATGGAAAGAGCAG
>15 dna:chromosome chromosome:NCBIM37:15:1:103494974:1 59107618 ID31728 U +
TCTCAGGACCCACATGATGGAAAGAGCAGA
>15 dna:chromosome chromosome:NCBIM37:15:1:103494974:1 59107625 ID573 U +
ACCCACATGATGGAAAGAGCAGATAGACCC
>15 dna:chromosome chromosome:NCBIM37:15:1:103494974:1 59107632 ID41813 U +
TGATGGAAAGAGCAGATAGACCCTGCAAGT
>15 dna:chromosome chromosome:NCBIM37:15:1:103494974:1 59107632 ID41814 U +
TGATGGAAAGAGCAGATAGACCCTGCAAGTT
>15 dna:chromosome chromosome:NCBIM37:15:1:103494974:1 59107635 ID48959 U +
TGGAAAGAGCAGATAGACCCTGCAAGTTGTC
>15 dna:chromosome chromosome:NCBIM37:15:1:103494974:1 59107648 ID16931 U +
TAGACCCTGCAAGTTGTCCTCTGACTTG
>15 dna:chromosome chromosome:NCBIM37:15:1:103494974:1 59107664 ID29831 U +
TCCTCTGACTTGCACGTGTGTGCCGTGTGT
>15 dna:chromosome chromosome:NCBIM37:15:1:103494974:1 59107669 ID37891 U +
TGACTTGCACGTGTGTGCCGTGTGTTGT
>15 dna:chromosome chromosome:NCBIM37:15:1:103494974:1 59107691 ID61021 U +
TGTTGTGACGCGAAAACTAAGTAAATGTC
>15 dna:chromosome chromosome:NCBIM37:15:1:103494974:1 59107693 ID67876 U +
TTGTGACGCGAAAACTAAGTAAATGTCATT
>15 dna:chromosome chromosome:NCBIM37:15:1:103494974:1 59107694 ID59059 U +
TGTGACGCGAAAACTAAGTAAATGTCATT
>15 dna:chromosome chromosome:NCBIM37:15:1:103494974:1 59107694 ID59060 U +
TGTGACGCGAAAACTAAGTAAATGTCATTA
>15 dna:chromosome chromosome:NCBIM37:15:1:103494974:1 59107722 ID6398 U +
TAAAAACCTTTTAAAAGGAAACACACGGAC
>15 dna:chromosome chromosome:NCBIM37:15:1:103494974:1 59107732 ID63502 U +
TTAAAAGGAAACACACGGACGAGGAGATGG
>15 dna:chromosome chromosome:NCBIM37:15:1:103494974:1 59107733 ID6918 U +
TAAAAGGAAACACACGGACGAGGAGATGG
>15 dna:chromosome chromosome:NCBIM37:15:1:103494974:1 59107733 ID6919 U +
TAAAAGGAAACACACGGACGAGGAGATGGC
>15 dna:chromosome chromosome:NCBIM37:15:1:103494974:1 59107852 ID49239 U +
TGGAACCCCAGCTCCAGAGGATCTGACAC
>15 dna:chromosome chromosome:NCBIM37:15:1:103494974:1 59107865 ID2685 U +
CCAGAGGATCTGACACTCTGTTCTGGTTGT
>15 dna:chromosome chromosome:NCBIM37:15:1:103494974:1 59107875 ID36582 U +
TGACACTCTGTTCTGGTTGTGCTCA
>15 dna:chromosome chromosome:NCBIM37:15:1:103494974:1 59107875 ID36583 U +
TGACACTCTGTTCTGGTTGTGCTCACACC
>15 dna:chromosome chromosome:NCBIM37:15:1:103494974:1 59107888 ID56723 U +
TGGTTGTGCTCACACCATGAATGTGCAC
>15 dna:chromosome chromosome:NCBIM37:15:1:103494974:1 59107897 ID24934 M +
TCACACCATGAATGTGCACAGGCACAAGTGT
>15 dna:chromosome chromosome:NCBIM37:15:1:103494974:1 59107897 ID24935 M +
TCACACCATGAATGTGCACAGGCACAAGTGTG
>15 dna:chromosome chromosome:NCBIM37:15:1:103494974:1 59107898 ID1891 M +
CACACCATGAATGTGCACAGGCACAAGTGTG
>15 dna:chromosome chromosome:NCBIM37:15:1:103494974:1 59107905 ID36048 M +
TGAATGTGCACAGGCACAAGTGTGCATGAT
>15 dna:chromosome chromosome:NCBIM37:15:1:103494974:1 59107905 ID36049 M +
TGAATGTGCACAGGCACAAGTGTGCATGATT
>15 dna:chromosome chromosome:NCBIM37:15:1:103494974:1 59107925 ID59614 U +
TGTGCATGATTGAAAAAATATTCTAAGGAAC
>15 dna:chromosome chromosome:NCBIM37:15:1:103494974:1 59107931 ID42254 U +
TGATTGAAAAAATATTCTAAGGAACACAA
>15 dna:chromosome chromosome:NCBIM37:15:1:103494974:1 59107931 ID42255 U +
TGATTGAAAAAATATTCTAAGGAACACAAT
>15 dna:chromosome chromosome:NCBIM37:15:1:103494974:1 59107945 ID65771 M +
TTCTAAGGAACACAATACAA
>15 dna:chromosome chromosome:NCBIM37:15:1:103494974:1 59108052 ID3630 U +
CTGGCCATATGGATGCCTTAAACGTCAGCC
>15 dna:chromosome chromosome:NCBIM37:15:1:103494974:1 59108053 ID52032 U +
TGGCCATATGGATGCCTTAAACGTCAGCC
>15 dna:chromosome chromosome:NCBIM37:15:1:103494974:1 59108053 ID52033 U +
TGGCCATATGGATGCCTTAAACGTCAGCCC
>15 dna:chromosome chromosome:NCBIM37:15:1:103494974:1 59108053 ID52034 U +
TGGCCATATGGATGCCTTAAACGTCAGCCCTC
>15 dna:chromosome chromosome:NCBIM37:15:1:103494974:1 59108069 ID63546 U +
TTAAACGTCAGCCCTCATAGGCACCA
>15 dna:chromosome chromosome:NCBIM37:15:1:103494974:1 59108070 ID7452 U +
TAAACGTCAGCCCTCATAGGCACCATGCC
>15 dna:chromosome chromosome:NCBIM37:15:1:103494974:1 59108070 ID7453 U +
TAAACGTCAGCCCTCATAGGCACCATGCCCT
>15 dna:chromosome chromosome:NCBIM37:15:1:103494974:1 59108124 ID19232 U +
TAGGACTCTTAGCCCAGGTAGTCCCCAAG
>15 dna:chromosome chromosome:NCBIM37:15:1:103494974:1 59108159 ID40352 U +
TGAGTGCTTCTTCTGTCATATCCCGTGGT
>15 dna:chromosome chromosome:NCBIM37:15:1:103494974:1 59108216 ID18009 U +
TAGCAGAGTAGCCATGAGTGCAG
>15 dna:chromosome chromosome:NCBIM37:15:1:103494974:1 59108238 ID5312 U +
GGAAAGCTGAGAAAGACCTTGACGGTGTCTC
>15 dna:chromosome chromosome:NCBIM37:15:1:103494974:1 59108239 ID3837 U +
GAAAGCTGAGAAAGACCTTGACGGTGTCT
>15 dna:chromosome chromosome:NCBIM37:15:1:103494974:1 59108245 ID38049 U +
TGAGAAAGACCTTGACGGTGTCTCCCT
>15 dna:chromosome chromosome:NCBIM37:15:1:103494974:1 59108245 ID38050 U +
TGAGAAAGACCTTGACGGTGTCTCCCTTA
>15 dna:chromosome chromosome:NCBIM37:15:1:103494974:1 59108247 ID817 U +
AGAAAGACCTTGACGGTGTCTCCCTTACAC
>15 dna:chromosome chromosome:NCBIM37:15:1:103494974:1 59108248 ID3824 U +
GAAAGACCTTGACGGTGTCTC
>15 dna:chromosome chromosome:NCBIM37:15:1:103494974:1 59108248 ID3825 U +
GAAAGACCTTGACGGTGTCTCCCTTACACTT
>15 dna:chromosome chromosome:NCBIM37:15:1:103494974:1 59108257 ID37498 U +
TGACGGTGTCTCCCTTACACTTGGCAGTGTC
>15 dna:chromosome chromosome:NCBIM37:15:1:103494974:1 59108272 ID12824 U +
TACACTTGGCAGTGTCTCCCCACATGGCACT
>15 dna:chromosome chromosome:NCBIM37:15:1:103494974:1 59108313 ID34908 U +
TGAACTCAGAAGATAAAGTGCCCTTCAG
>15 dna:chromosome chromosome:NCBIM37:15:1:103494974:1 59108313 ID34909 U +
TGAACTCAGAAGATAAAGTGCCCTTCAGG
>15 dna:chromosome chromosome:NCBIM37:15:1:103494974:1 59108313 ID34910 U +
TGAACTCAGAAGATAAAGTGCCCTTCAGGA
>15 dna:chromosome chromosome:NCBIM37:15:1:103494974:1 59108313 ID34911 U +
TGAACTCAGAAGATAAAGTGCCCTTCAGGAA
>15 dna:chromosome chromosome:NCBIM37:15:1:103494974:1 59108334 ID3064 U +
CCTTCAGGAACTGTCCTACATTGAGCTGC
>15 dna:chromosome chromosome:NCBIM37:15:1:103494974:1 59108334 ID3065 U +
CCTTCAGGAACTGTCCTACATTGAGCTGCTA
>15 dna:chromosome chromosome:NCBIM37:15:1:103494974:1 59108347 ID29404 U +
TCCTACATTGAGCTGCTATAAAGAGGTGG
>15 dna:chromosome chromosome:NCBIM37:15:1:103494974:1 59108350 ID13490 U +
TACATTGAGCTGCTATAAAGAGGTGGTC
>15 dna:chromosome chromosome:NCBIM37:15:1:103494974:1 59108360 ID47257 U +
TGCTATAAAGAGGTGGTCTCATTCTCGTG
>15 dna:chromosome chromosome:NCBIM37:15:1:103494974:1 59108363 ID21499 U +
TATAAAGAGGTGGTCTCATTCTCGTGACA
>15 dna:chromosome chromosome:NCBIM37:15:1:103494974:1 59108363 ID21500 U +
TATAAAGAGGTGGTCTCATTCTCGTGACAGT
>15 dna:chromosome chromosome:NCBIM37:15:1:103494974:1 59108458 ID45377 U +
TGCCAGCATGTCAGTGAATAGCCTGATTATC
>15 dna:chromosome chromosome:NCBIM37:15:1:103494974:1 59108466 ID58309 U +
TGTCAGTGAATAGCCTGATTATCGTGGT
>15 dna:chromosome chromosome:NCBIM37:15:1:103494974:1 59108466 ID58310 U +
TGTCAGTGAATAGCCTGATTATCGTGGTT
>15 dna:chromosome chromosome:NCBIM37:15:1:103494974:1 59108466 ID58311 U +
TGTCAGTGAATAGCCTGATTATCGTGGTTGA
>15 dna:chromosome chromosome:NCBIM37:15:1:103494974:1 59108476 ID18432 U +
TAGCCTGATTATCGTGGTTGATCTC
>15 dna:chromosome chromosome:NCBIM37:15:1:103494974:1 59108476 ID18433 U +
TAGCCTGATTATCGTGGTTGATCTCCAGA
>15 dna:chromosome chromosome:NCBIM37:15:1:103494974:1 59108481 ID42147 U +
TGATTATCGTGGTTGATCTCCAGAA
>15 dna:chromosome chromosome:NCBIM37:15:1:103494974:1 59108588 ID22866 U +
TATGATATGGAAAATGCTACCTGAAGC
>15 dna:chromosome chromosome:NCBIM37:15:1:103494974:1 59108588 ID22867 U +
TATGATATGGAAAATGCTACCTGAAGCTGTC
>15 dna:chromosome chromosome:NCBIM37:15:1:103494974:1 59108590 ID41131 U +
TGATATGGAAAATGCTACCTGAAGC
>15 dna:chromosome chromosome:NCBIM37:15:1:103494974:1 59108590 ID41132 U +
TGATATGGAAAATGCTACCTGAAGCTGTC
>15 dna:chromosome chromosome:NCBIM37:15:1:103494974:1 59108590 ID41133 U +
TGATATGGAAAATGCTACCTGAAGCTGTCA
>15 dna:chromosome chromosome:NCBIM37:15:1:103494974:1 59108595 ID48806 U +
TGGAAAATGCTACCTGAAGCTGTCATGAGA
>15 dna:chromosome chromosome:NCBIM37:15:1:103494974:1 59108609 ID35401 U +
TGAAGCTGTCATGAGATGTTGTCACTTGT
>15 dna:chromosome chromosome:NCBIM37:15:1:103494974:1 59108615 ID58377 U +
TGTCATGAGATGTTGTCACTTGTTAT
>15 dna:chromosome chromosome:NCBIM37:15:1:103494974:1 59108620 ID39055 U +
TGAGATGTTGTCACTTGTTATATCCCC
>15 dna:chromosome chromosome:NCBIM37:15:1:103494974:1 59108626 ID6260 U +
GTTGTCACTTGTTATATCCCCAAAGTAC
>15 dna:chromosome chromosome:NCBIM37:15:1:103494974:1 59108626 ID6261 U +
GTTGTCACTTGTTATATCCCCAAAGTACTC
>15 dna:chromosome chromosome:NCBIM37:15:1:103494974:1 59108656 ID17316 U +
TAGAGTCACTGTCAACCTTCAACCCATGG
>15 dna:chromosome chromosome:NCBIM37:15:1:103494974:1 59108674 ID24488 U +
TCAACCCATGGCTGACGGATCCCATATC
>15 dna:chromosome chromosome:NCBIM37:15:1:103494974:1 59108682 ID52476 U +
TGGCTGACGGATCCCATATCACCA
>15 dna:chromosome chromosome:NCBIM37:15:1:103494974:1 59108721 ID47642 U +
TGCTCTCTGGTGACATGGAAGTGGGT
>15 dna:chromosome chromosome:NCBIM37:15:1:103494974:1 59108875 ID4602 U +
GATAGAAAACAATGTGACTGCACATAT
>15 dna:chromosome chromosome:NCBIM37:15:1:103494974:1 59108877 ID15934 U +
TAGAAAACAATGTGACTGCACATATAAAT
>15 dna:chromosome chromosome:NCBIM37:15:1:103494974:1 59108877 ID15935 U +
TAGAAAACAATGTGACTGCACATATAAATGT
>15 dna:chromosome chromosome:NCBIM37:15:1:103494974:1 59108887 ID59106 U +
TGTGACTGCACATATAAATGTTAACTATGCT
>15 dna:chromosome chromosome:NCBIM37:15:1:103494974:1 59108899 ID21565 U +
TATAAATGTTAACTATGCTCCGTAGGGGAGA
>15 dna:chromosome chromosome:NCBIM37:15:1:103494974:1 59108901 ID8248 U +
TAAATGTTAACTATGCTCCGTAGGGGAGA
>15 dna:chromosome chromosome:NCBIM37:15:1:103494974:1 59108901 ID8249 U +
TAAATGTTAACTATGCTCCGTAGGGGAGAC
>15 dna:chromosome chromosome:NCBIM37:15:1:103494974:1 59108933 ID59908 U +
TGTGGCTTAAAACTCACATTGTGAC
>15 dna:chromosome chromosome:NCBIM37:15:1:103494974:1 59108933 ID59909 U +
TGTGGCTTAAAACTCACATTGTGACCC
>15 dna:chromosome chromosome:NCBIM37:15:1:103494974:1 59108933 ID59910 U +
TGTGGCTTAAAACTCACATTGTGACCCT
>15 dna:chromosome chromosome:NCBIM37:15:1:103494974:1 59108940 ID6751 U +
TAAAACTCACATTGTGACCCTCAGACTTGG
>15 dna:chromosome chromosome:NCBIM37:15:1:103494974:1 59109013 ID36342 U +
TGACAACTTGAGTTGGATTCCCAAGA
>15 dna:chromosome chromosome:NCBIM37:15:1:103494974:1 59109016 ID1752 U +
CAACTTGAGTTGGATTCCCAAGACCCA
>15 dna:chromosome chromosome:NCBIM37:15:1:103494974:1 59109016 ID1753 U +
CAACTTGAGTTGGATTCCCAAGACCCAC
>15 dna:chromosome chromosome:NCBIM37:15:1:103494974:1 59109016 ID1754 U +
CAACTTGAGTTGGATTCCCAAGACCCACA
>15 dna:chromosome chromosome:NCBIM37:15:1:103494974:1 59109066 ID65205 U +
TTCCACAAGTTGTTCTTTGACCCTCACATGT
>15 dna:chromosome chromosome:NCBIM37:15:1:103494974:1 59109196 ID25596 U +
TCAGACTCTGTTTTTATTTTTTGAGGTGG
>15 dna:chromosome chromosome:NCBIM37:15:1:103494974:1 59109196 ID25597 U +
TCAGACTCTGTTTTTATTTTTTGAGGTGGT
>15 dna:chromosome chromosome:NCBIM37:15:1:103494974:1 59109204 ID61340 U +
TGTTTTTATTTTTTGAGGTGGTTCCATTT
>15 dna:chromosome chromosome:NCBIM37:15:1:103494974:1 59109209 ID64505 U +
TTATTTTTTGAGGTGGTTCCATTTGTAG
>15 dna:chromosome chromosome:NCBIM37:15:1:103494974:1 59109210 ID24080 U +
TATTTTTTGAGGTGGTTCCATTTGTAGTC
>15 dna:chromosome chromosome:NCBIM37:15:1:103494974:1 59109217 ID39988 U +
TGAGGTGGTTCCATTTGTAGTCATACGA
>15 dna:chromosome chromosome:NCBIM37:15:1:103494974:1 59109217 ID39989 U +
TGAGGTGGTTCCATTTGTAGTCATACGAGG
>15 dna:chromosome chromosome:NCBIM37:15:1:103494974:1 59109234 ID20810 U +
TAGTCATACGAGGATCTGACACTCTGTTC
>15 dna:chromosome chromosome:NCBIM37:15:1:103494974:1 59109240 ID14606 U +
TACGAGGATCTGACACTCTGTTCTGGCTGT
>15 dna:chromosome chromosome:NCBIM37:15:1:103494974:1 59109250 ID36581 U +
TGACACTCTGTTCTGGCTGTGCTCACACC
>15 dna:chromosome chromosome:NCBIM37:15:1:103494974:1 59109272 ID24934 M +
TCACACCATGAATGTGCACAGGCACAAGTGT
>15 dna:chromosome chromosome:NCBIM37:15:1:103494974:1 59109272 ID24935 M +
TCACACCATGAATGTGCACAGGCACAAGTGTG
>15 dna:chromosome chromosome:NCBIM37:15:1:103494974:1 59109273 ID1891 M +
CACACCATGAATGTGCACAGGCACAAGTGTG
>15 dna:chromosome chromosome:NCBIM37:15:1:103494974:1 59109280 ID36048 M +
TGAATGTGCACAGGCACAAGTGTGCATGAT
>15 dna:chromosome chromosome:NCBIM37:15:1:103494974:1 59109280 ID36049 M +
TGAATGTGCACAGGCACAAGTGTGCATGATT
>15 dna:chromosome chromosome:NCBIM37:15:1:103494974:1 59109310 ID33329 U +
TGAAAAAAAAATTCTAAGGAACACAATA
>15 dna:chromosome chromosome:NCBIM37:15:1:103494974:1 59109321 ID65771 M +
TTCTAAGGAACACAATACAA
>15 dna:chromosome chromosome:NCBIM37:15:1:103494974:1 59109505 ID48554 U +
TGCTTTCCTCTGCTCAGCAGATGACTA
>15 dna:chromosome chromosome:NCBIM37:15:1:103494974:1 59109561 ID27495 U +
TCCAGAAGCCAACTGGGCGGCTGAGGGTGG
>15 dna:chromosome chromosome:NCBIM37:15:1:103494974:1 59109593 ID58099 U +
TGTCACAAATGTCATGAAGGATGGCAAAGG
>15 dna:chromosome chromosome:NCBIM37:15:1:103494974:1 59109656 ID58043 U +
TGTCAAGCTTGTTCAACTTAAATTTCCAG
>15 dna:chromosome chromosome:NCBIM37:15:1:103494974:1 59109685 ID37858 U +
TGACTTCATTGGAAATTTTAAATCGT
>15 dna:chromosome chromosome:NCBIM37:15:1:103494974:1 59109717 ID31857 U +
TCTCCCACACCGTGCCCTTAGGAAA
>15 dna:chromosome chromosome:NCBIM37:15:1:103494974:1 59109729 ID45970 U +
TGCCCTTAGGAAACAAACACAAACAGGC
>15 dna:chromosome chromosome:NCBIM37:15:1:103494974:1 59109735 ID18863 U +
TAGGAAACAAACACAAACAGGCAAGTCTCA
>15 dna:chromosome chromosome:NCBIM37:15:1:103494974:1 59109742 ID1675 U +
CAAACACAAACAGGCAAGTCTCACAA
>15 dna:chromosome chromosome:NCBIM37:15:1:103494974:1 59109795 ID34743 U +
TGAACATTTGCAAGGGATATTAGTCTCAGA
>15 dna:chromosome chromosome:NCBIM37:15:1:103494974:1 59109840 ID34726 U +
TGAACATGTATGTTCAGTGTGTCCAGCTTT
>15 dna:chromosome chromosome:NCBIM37:15:1:103494974:1 59109888 ID3790 U +
GAAAATGAAAGTACAGACAGGTTCCC
>15 dna:chromosome chromosome:NCBIM37:15:1:103494974:1 59109888 ID3791 U +
GAAAATGAAAGTACAGACAGGTTCCCTGTG
>15 dna:chromosome chromosome:NCBIM37:15:1:103494974:1 59109890 ID79 U +
AAATGAAAGTACAGACAGGTTCCCTGTG
>15 dna:chromosome chromosome:NCBIM37:15:1:103494974:1 59109893 ID34194 U +
TGAAAGTACAGACAGGTTCCCTGTGG
>15 dna:chromosome chromosome:NCBIM37:15:1:103494974:1 59109893 ID34195 U +
TGAAAGTACAGACAGGTTCCCTGTGGGCC
>15 dna:chromosome chromosome:NCBIM37:15:1:103494974:1 59109893 ID34196 U +
TGAAAGTACAGACAGGTTCCCTGTGGGCCA
>15 dna:chromosome chromosome:NCBIM37:15:1:103494974:1 59109927 ID37345 U +
TGACCTCAGCAGTTCTGACGCATTAG
>15 dna:chromosome chromosome:NCBIM37:15:1:103494974:1 59109927 ID37346 U +
TGACCTCAGCAGTTCTGACGCATTAGCC
>15 dna:chromosome chromosome:NCBIM37:15:1:103494974:1 59109927 ID37347 U +
TGACCTCAGCAGTTCTGACGCATTAGCCA
>15 dna:chromosome chromosome:NCBIM37:15:1:103494974:1 59109942 ID37453 U +
TGACGCATTAGCCAGTGTTTACCTTCCAGTC
>15 dna:chromosome chromosome:NCBIM37:15:1:103494974:1 59109950 ID18311 U +
TAGCCAGTGTTTACCTTCCAGTCCGTCCC
>15 dna:chromosome chromosome:NCBIM37:15:1:103494974:1 59109966 ID27739 U +
TCCAGTCCGTCCCGGCTACAGCTCC
>15 dna:chromosome chromosome:NCBIM37:15:1:103494974:1 59109966 ID27740 U +
TCCAGTCCGTCCCGGCTACAGCTCCT
>15 dna:chromosome chromosome:NCBIM37:15:1:103494974:1 59109991 ID64577 U +
TTCAAAGTCACCCCTTGATTGGTGATGAGG
>15 dna:chromosome chromosome:NCBIM37:15:1:103494974:1 59110005 ID66688 U +
TTGATTGGTGATGAGGATATGGAGATG
>15 dna:chromosome chromosome:NCBIM37:15:1:103494974:1 59110005 ID66689 U +
TTGATTGGTGATGAGGATATGGAGATGC
>15 dna:chromosome chromosome:NCBIM37:15:1:103494974:1 59110006 ID42341 U +
TGATTGGTGATGAGGATATGGAGATG
>15 dna:chromosome chromosome:NCBIM37:15:1:103494974:1 59110006 ID42342 U +
TGATTGGTGATGAGGATATGGAGATGCA
>15 dna:chromosome chromosome:NCBIM37:15:1:103494974:1 59110010 ID56044 U +
TGGTGATGAGGATATGGAGATGCACAGG
>15 dna:chromosome chromosome:NCBIM37:15:1:103494974:1 59110010 ID56045 U +
TGGTGATGAGGATATGGAGATGCACAGGT
>15 dna:chromosome chromosome:NCBIM37:15:1:103494974:1 59110078 ID43124 U +
TGCAAGATGAACATCGTGCTCAGT
>15 dna:chromosome chromosome:NCBIM37:15:1:103494974:1 59110078 ID43125 U +
TGCAAGATGAACATCGTGCTCAGTA
>15 dna:chromosome chromosome:NCBIM37:15:1:103494974:1 59110078 ID43126 U +
TGCAAGATGAACATCGTGCTCAGTAA
>15 dna:chromosome chromosome:NCBIM37:15:1:103494974:1 59110078 ID43127 U +
TGCAAGATGAACATCGTGCTCAGTAAAAG
>15 dna:chromosome chromosome:NCBIM37:15:1:103494974:1 59110164 ID17111 U +
TAGAGAAGGGTTGTGTCCTATTTTATAGA
>15 dna:chromosome chromosome:NCBIM37:15:1:103494974:1 59110217 ID68237 U +
TTTAATAAGTGACTTAGCAAATGTTGTTAA
>15 dna:chromosome chromosome:NCBIM37:15:1:103494974:1 59110219 ID10794 U +
TAATAAGTGACTTAGCAAATGTTGTTAAAT
>15 dna:chromosome chromosome:NCBIM37:15:1:103494974:1 59110219 ID10795 U +
TAATAAGTGACTTAGCAAATGTTGTTAAATC
>15 dna:chromosome chromosome:NCBIM37:15:1:103494974:1 59110230 ID64161 U +
TTAGCAAATGTTGTTAAATCAGGGTGTCT
>15 dna:chromosome chromosome:NCBIM37:15:1:103494974:1 59110231 ID17824 U +
TAGCAAATGTTGTTAAATCAGGGTGTC
>15 dna:chromosome chromosome:NCBIM37:15:1:103494974:1 59110231 ID17825 U +
TAGCAAATGTTGTTAAATCAGGGTGTCT
>15 dna:chromosome chromosome:NCBIM37:15:1:103494974:1 59110231 ID17826 U +
TAGCAAATGTTGTTAAATCAGGGTGTCTC
>15 dna:chromosome chromosome:NCBIM37:15:1:103494974:1 59110231 ID17827 U +
TAGCAAATGTTGTTAAATCAGGGTGTCTCT
>15 dna:chromosome chromosome:NCBIM37:15:1:103494974:1 59110241 ID60389 U +
TGTTAAATCAGGGTGTCTCTGCAGGTGA
>15 dna:chromosome chromosome:NCBIM37:15:1:103494974:1 59110266 ID38513 U +
TGAGACGTGGATATGTCAACCCTCC
>15 dna:chromosome chromosome:NCBIM37:15:1:103494974:1 59110386 ID41347 U +
TGATCCTATGGACAAAATGTTAGGGGTGAC
>15 dna:chromosome chromosome:NCBIM37:15:1:103494974:1 59110389 ID29628 U +
TCCTATGGACAAAATGTTAGGGGTGAC
>15 dna:chromosome chromosome:NCBIM37:15:1:103494974:1 59110389 ID29629 U +
TCCTATGGACAAAATGTTAGGGGTGACAA
>15 dna:chromosome chromosome:NCBIM37:15:1:103494974:1 59110392 ID23093 U +
TATGGACAAAATGTTAGGGGTGACAAGT
>15 dna:chromosome chromosome:NCBIM37:15:1:103494974:1 59110437 ID20664 U +
TAGTAGGGAGTAGAATAGAATGGATCTGC
>15 dna:chromosome chromosome:NCBIM37:15:1:103494974:1 59110447 ID16610 U +
TAGAATAGAATGGATCTGCACAGTGAGT
>15 dna:chromosome chromosome:NCBIM37:15:1:103494974:1 59110452 ID16689 U +
TAGAATGGATCTGCACAGTGAGTGA
>15 dna:chromosome chromosome:NCBIM37:15:1:103494974:1 59110452 ID16690 U +
TAGAATGGATCTGCACAGTGAGTGAG
>15 dna:chromosome chromosome:NCBIM37:15:1:103494974:1 59110546 ID47338 U +
TGCTATGGCCATGACCTACTTTTCGTTCA
>15 dna:chromosome chromosome:NCBIM37:15:1:103494974:1 59110549 ID23114 U +
TATGGCCATGACCTACTTTTCGTTCA
>15 dna:chromosome chromosome:NCBIM37:15:1:103494974:1 59110551 ID52039 U +
TGGCCATGACCTACTTTTCGTTCAGCCGGT
>15 dna:chromosome chromosome:NCBIM37:15:1:103494974:1 59110557 ID37326 U +
TGACCTACTTTTCGTTCAGCCGGTTA
>15 dna:chromosome chromosome:NCBIM37:15:1:103494974:1 59110607 ID43889 U +
TGCAGAATTATTTCCTAACGCTGGCTGGGT
>15 dna:chromosome chromosome:NCBIM37:15:1:103494974:1 59110632 ID54500 U +
TGGGTATGACTTGCTGAGCACAGCATTTATAC
>15 dna:chromosome chromosome:NCBIM37:15:1:103494974:1 59110658 ID64288 U +
TTATACACTTGGATGTGAAGAAAGAAAAAAA
>15 dna:chromosome chromosome:NCBIM37:15:1:103494974:1 59110762 ID48544 U +
TGCTTTCACATTGGTTTCCATTCTACAA
>15 dna:chromosome chromosome:NCBIM37:15:1:103494974:1 59110778 ID28023 U +
TCCATTCTACAACTGCCCCAAGTTTTGTGT
>15 dna:chromosome chromosome:NCBIM37:15:1:103494974:1 59110785 ID12156 U +
TACAACTGCCCCAAGTTTTGTGTGTGTGT
>15 dna:chromosome chromosome:NCBIM37:15:1:103494974:1 59110815 ID60250 U +
TGTGTGTTTTAAAGGCTGTGGGTTGCTGT
>15 dna:chromosome chromosome:NCBIM37:15:1:103494974:1 59110858 ID9090 U +
TAACTAATACCTATTAGAATACAGTCTTT
>15 dna:chromosome chromosome:NCBIM37:15:1:103494974:1 59110865 ID14289 U +
TACCTATTAGAATACAGTCTTTCCCAAGC
>15 dna:chromosome chromosome:NCBIM37:15:1:103494974:1 59111092 ID54725 U +
TGGGTGTAATTAGATACAAAAGCGCCC
>15 dna:chromosome chromosome:NCBIM37:15:1:103494974:1 59111136 ID5259 U +
GCTTCTCAAGACTTTCCGATTCTCAAGTCC
>15 dna:chromosome chromosome:NCBIM37:15:1:103494974:1 59111254 ID39421 U +
TGAGCCTTAGAGTTCCTTATCCTTTTCTCTA
>15 dna:chromosome chromosome:NCBIM37:15:1:103494974:1 59111291 ID45119 U +
TGCCACACTCCCAAAACAGAGCTGCAAA
>15 dna:chromosome chromosome:NCBIM37:15:1:103494974:1 59111339 ID14712 U +
TACGGATTTCAAAATCAGCCAGCCTGGAAGT
>15 dna:chromosome chromosome:NCBIM37:15:1:103494974:1 59111363 ID49654 U +
TGGAAGTCAAAAAGCTTATACACTCCTGC
>15 dna:chromosome chromosome:NCBIM37:15:1:103494974:1 59111407 ID21247 U +
TAGTTCCCGACTCTCCTTGGAAATTGAT
>15 dna:chromosome chromosome:NCBIM37:15:1:103494974:1 59111424 ID49171 U +
TGGAAATTGATCGGATGCTCCATCGGCT
>15 dna:chromosome chromosome:NCBIM37:15:1:103494974:1 59111614 ID29720 U +
TCCTCAGTGATCTGACCTCTTCGGCTGCCT
>15 dna:chromosome chromosome:NCBIM37:15:1:103494974:1 59111655 ID27357 U +
TCCACGCCATGATGCCGTGAACCTGCTTTG
>15 dna:chromosome chromosome:NCBIM37:15:1:103494974:1 59111827 ID67555 U +
TTGGTGCTTTTGTTTACTTCAGACCACTAA
>15 dna:chromosome chromosome:NCBIM37:15:1:103494974:1 59111831 ID48704 U +
TGCTTTTGTTTACTTCAGACCACTAAACCA
>15 dna:chromosome chromosome:NCBIM37:15:1:103494974:1 59111923 ID38793 U +
TGAGAGTAAATGGTCTTTTTCACTGTTAA
>15 dna:chromosome chromosome:NCBIM37:15:1:103494974:1 59112044 ID54042 U +
TGGGCAGCCACGTTAATTTTTCAACGCCTGT
>15 dna:chromosome chromosome:NCBIM37:15:1:103494974:1 59112057 ID11804 U +
TAATTTTTCAACGCCTGTCAGTTTGCCT
>15 dna:chromosome chromosome:NCBIM37:15:1:103494974:1 59112391 ID4987 M +
GCCCTGGCTGTCCTGGAACTCACTTTGTA
>15 dna:chromosome chromosome:NCBIM37:15:1:103494974:1 59112391 ID11980 M -
TACAAAGTGAGTTCCAGGACAGCCAGGGC
>15 dna:chromosome chromosome:NCBIM37:15:1:103494974:1 59112404 ID49287 M +
TGGAACTCACTTTGTAGACCAGGCTGGCCT
>15 dna:chromosome chromosome:NCBIM37:15:1:103494974:1 59112410 ID25463 M +
TCACTTTGTAGACCAGGCTGGCCTCGAAC
>15 dna:chromosome chromosome:NCBIM37:15:1:103494974:1 59112410 ID25464 M +
TCACTTTGTAGACCAGGCTGGCCTCGAACT
>15 dna:chromosome chromosome:NCBIM37:15:1:103494974:1 59112462 ID46527 M +
TGCCTTCCGAGTGCTGGGATTAAAGG
>15 dna:chromosome chromosome:NCBIM37:15:1:103494974:1 59112476 ID53842 U +
TGGGATTAAAGGTGTGTGTGCTCCACC
>15 dna:chromosome chromosome:NCBIM37:15:1:103494974:1 59112476 ID53843 U +
TGGGATTAAAGGTGTGTGTGCTCCACCACA
>15 dna:chromosome chromosome:NCBIM37:15:1:103494974:1 59112529 ID45153 U +
TGCCACCCGCGACCACAGGATGGCAC
>15 dna:chromosome chromosome:NCBIM37:15:1:103494974:1 59112558 ID25057 U +
TCACAGTGGAATGGGCCCTCTAAGGCAAT
>15 dna:chromosome chromosome:NCBIM37:15:1:103494974:1 59112586 ID26279 U +
TCATCAGTAAAATGTTCCGTAGACCTGCC
>15 dna:chromosome chromosome:NCBIM37:15:1:103494974:1 59112589 ID25918 U +
TCAGTAAAATGTTCCGTAGACCTGCCT
>15 dna:chromosome chromosome:NCBIM37:15:1:103494974:1 59112765 ID56384 U -
TGGTGTTAGATTTGGTGAAAGCGCCCTTC
>15 dna:chromosome chromosome:NCBIM37:15:1:103494974:1 59112853 ID20633 U +
TAGTAGAGAACTACTGTATGCCCCAAGGGA
>15 dna:chromosome chromosome:NCBIM37:15:1:103494974:1 59113615 ID34594 U +
TGAAATTTTCCACGAGCATCCAGGCCCTCCA
>15 dna:chromosome chromosome:NCBIM37:15:1:103494974:1 59114088 ID35809 U +
TGAATCATAGTATCTGTGTTTTCTGATGGT
>15 dna:chromosome chromosome:NCBIM37:15:1:103494974:1 59114088 ID35810 U +
TGAATCATAGTATCTGTGTTTTCTGATGGTC
>15 dna:chromosome chromosome:NCBIM37:15:1:103494974:1 59114252 ID27355 U +
TCCACGCCAACAGACAGAACGATGCA
>15 dna:chromosome chromosome:NCBIM37:15:1:103494974:1 59114297 ID17559 U +
TAGATGAGTGCAAGAGTTTTACCTGAGGGGCT
>15 dna:chromosome chromosome:NCBIM37:15:1:103494974:1 59114974 ID5293 U +
GGAAAATGCAAAAACTCTTTTTGGATGGGCA
>15 dna:chromosome chromosome:NCBIM37:15:1:103494974:1 59115284 ID32156 U +
TCTGAATCCGTTAAACAGAGGTGGTTCGTT
>15 dna:chromosome chromosome:NCBIM37:15:1:103494974:1 59115877 ID7992 U +
TAAATAAATAAATGTCACTGTAAAC
>15 dna:chromosome chromosome:NCBIM37:15:1:103494974:1 59116009 ID64472 U +
TTATTGTGGTGGATGCAAAATGCTGT
>15 dna:chromosome chromosome:NCBIM37:15:1:103494974:1 59116190 ID59938 U +
TGTGGTATTACGCTTGTTGCAACGGGTTGT
>15 dna:chromosome chromosome:NCBIM37:15:1:103494974:1 59116198 ID14702 U +
TACGCTTGTTGCAACGGGTTGTTCCTGCC
>15 dna:chromosome chromosome:NCBIM37:15:1:103494974:1 59116198 ID14703 U +
TACGCTTGTTGCAACGGGTTGTTCCTGCCA
>15 dna:chromosome chromosome:NCBIM37:15:1:103494974:1 59116414 ID43910 U +
TGCAGAGCAAATTCCAGGGAAGCCAGG
>15 dna:chromosome chromosome:NCBIM37:15:1:103494974:1 59116445 ID1840 U +
CACAAAGAAACCCTGCCTCAATTAACCAA
>15 dna:chromosome chromosome:NCBIM37:15:1:103494974:1 59116567 ID3095 U +
CGAATGAATGAGAAGAAAGTGCGTGGTTCC
>15 dna:chromosome chromosome:NCBIM37:15:1:103494974:1 59116571 ID35919 U +
TGAATGAGAAGAAAGTGCGTGGTTCCTTTT
>15 dna:chromosome chromosome:NCBIM37:15:1:103494974:1 59116604 ID66008 U +
TTCTCTTATATGTGTGTCCACTCACTGCTA
>15 dna:chromosome chromosome:NCBIM37:15:1:103494974:1 59116632 ID15475 U +
TACTGCTTGTCCACCAAACCATGCCA
>15 dna:chromosome chromosome:NCBIM37:15:1:103494974:1 59116769 ID24648 U +
TCAAGTGTCCTGTGAAAGCGAAAAGGAAA
>15 dna:chromosome chromosome:NCBIM37:15:1:103494974:1 59116803 ID64096 U +
TTAGACAATACGTTGTATTTGGTACTCAC
>15 dna:chromosome chromosome:NCBIM37:15:1:103494974:1 59116850 ID17695 U +
TAGATTAAATTGGTTCAAAGACCATACGGTT
>15 dna:chromosome chromosome:NCBIM37:15:1:103494974:1 59116884 ID66537 U +
TTGAGCGCAGAAACGATGGAAAGTGA
>15 dna:chromosome chromosome:NCBIM37:15:1:103494974:1 59116900 ID49038 U +
TGGAAAGTGATTGGACTTCTCGATGTCAGC
>15 dna:chromosome chromosome:NCBIM37:15:1:103494974:1 59116973 ID37606 U +
TGACTCAGCACATATGTGGAAAATCGAGA
>15 dna:chromosome chromosome:NCBIM37:15:1:103494974:1 59116987 ID59817 U +
TGTGGAAAATCGAGAATAACTCTTGG
>15 dna:chromosome chromosome:NCBIM37:15:1:103494974:1 59116987 ID59818 U +
TGTGGAAAATCGAGAATAACTCTTGGGAGTG
>15 dna:chromosome chromosome:NCBIM37:15:1:103494974:1 59117080 ID61157 U +
TGTTTCAGATTAGATGACCGTTACTGTGGGA
>15 dna:chromosome chromosome:NCBIM37:15:1:103494974:1 59117122 ID3663 U +
CTGTACTATCAGGACATTCAGTAGCAGC
>15 dna:chromosome chromosome:NCBIM37:15:1:103494974:1 59117159 ID14662 U +
TACGATTTGATGTCAGGTGTCACCTCCA
>15 dna:chromosome chromosome:NCBIM37:15:1:103494974:1 59117159 ID14663 U +
TACGATTTGATGTCAGGTGTCACCTCCAG
>15 dna:chromosome chromosome:NCBIM37:15:1:103494974:1 59117159 ID14664 U +
TACGATTTGATGTCAGGTGTCACCTCCAGC
>15 dna:chromosome chromosome:NCBIM37:15:1:103494974:1 59117299 ID64890 U +
TTCACTTTTAGTTGACAGTGACTGGTGTA
>15 dna:chromosome chromosome:NCBIM37:15:1:103494974:1 59117816 ID45247 U +
TGCCACTTCTGATACTCCTTTAACACCAG
>15 dna:chromosome chromosome:NCBIM37:15:1:103494974:1 59118016 ID27908 U +
TCCATGAGATCCTGCTGTC
>15 dna:chromosome chromosome:NCBIM37:15:1:103494974:1 59118196 ID27716 U +
TCCAGGTTCTAGCCCTGGTTGAGTTGCTGTC
>15 dna:chromosome chromosome:NCBIM37:15:1:103494974:1 59118286 ID65203 U +
TTCCAATTTGACTTTTGGCCATGGTGTTT
>15 dna:chromosome chromosome:NCBIM37:15:1:103494974:1 59118287 ID27212 U +
TCCAATTTGACTTTTGGCCATGGTGTT
>15 dna:chromosome chromosome:NCBIM37:15:1:103494974:1 59118303 ID4946 U +
GCCATGGTGTTTGGTCGCTGCAATTGAA
>15 dna:chromosome chromosome:NCBIM37:15:1:103494974:1 59118307 ID56454 U +
TGGTGTTTGGTCGCTGCAATTGAAATC
>15 dna:chromosome chromosome:NCBIM37:15:1:103494974:1 59118312 ID68734 U +
TTTGGTCGCTGCAATTGAAATCCTAAG
>15 dna:chromosome chromosome:NCBIM37:15:1:103494974:1 59118313 ID67481 U +
TTGGTCGCTGCAATTGAAATCCTAAGA
>15 dna:chromosome chromosome:NCBIM37:15:1:103494974:1 59118335 ID9398 U +
TAAGAAAAATGTCTGAGGCTCAAACGGC
>15 dna:chromosome chromosome:NCBIM37:15:1:103494974:1 59118335 ID9399 U +
TAAGAAAAATGTCTGAGGCTCAAACGGCTT
>15 dna:chromosome chromosome:NCBIM37:15:1:103494974:1 59118354 ID24223 U +
TCAAACGGCTTTGACGGTGAGTTCTCCAC
>15 dna:chromosome chromosome:NCBIM37:15:1:103494974:1 59118426 ID14427 U +
TACCTGTACCTGGGAAACAACTTTAACCTGC
>15 dna:chromosome chromosome:NCBIM37:15:1:103494974:1 59118544 ID44426 U +
TGCATGAACAGTTTTGAAATCCCCTCA
>15 dna:chromosome chromosome:NCBIM37:15:1:103494974:1 59118544 ID44427 U +
TGCATGAACAGTTTTGAAATCCCCTCACCCC
>15 dna:chromosome chromosome:NCBIM37:15:1:103494974:1 59118658 ID52417 U +
TGGCTCAGTCCATAATGTGCTTTCCGTGA
>15 dna:chromosome chromosome:NCBIM37:15:1:103494974:1 59118659 ID5677 U +
GGCTCAGTCCATAATGTGCTTTCCGTGAGA
>15 dna:chromosome chromosome:NCBIM37:15:1:103494974:1 59118748 ID57834 U +
TGTATCTGTGATCCTAGCACTGGGGA
>15 dna:chromosome chromosome:NCBIM37:15:1:103494974:1 59119240 ID37419 U +
TGACCTTTGGCCTTCATGGAAGGACACACGC
>15 dna:chromosome chromosome:NCBIM37:15:1:103494974:1 59119256 ID49561 U +
TGGAAGGACACACGCACACATACACACACGC
>15 dna:chromosome chromosome:NCBIM37:15:1:103494974:1 59119298 ID52895 U +
TGGGAACTTATGATGGGTGTCACTTTATTG
>15 dna:chromosome chromosome:NCBIM37:15:1:103494974:1 59119306 ID22915 U +
TATGATGGGTGTCACTTTATTGTACTTGT
>15 dna:chromosome chromosome:NCBIM37:15:1:103494974:1 59119323 ID23772 U +
TATTGTACTTGTAAAAACAAACTGGTGAC
>15 dna:chromosome chromosome:NCBIM37:15:1:103494974:1 59119323 ID23773 U +
TATTGTACTTGTAAAAACAAACTGGTGACA
>15 dna:chromosome chromosome:NCBIM37:15:1:103494974:1 59119334 ID6363 U +
TAAAAACAAACTGGTGACAAGCCTTTCGGG
>15 dna:chromosome chromosome:NCBIM37:15:1:103494974:1 59119373 ID12610 U +
TACACACTGATGCAGTGGCTGTGTCGC
>15 dna:chromosome chromosome:NCBIM37:15:1:103494974:1 59119373 ID12611 U +
TACACACTGATGCAGTGGCTGTGTCGCC
>15 dna:chromosome chromosome:NCBIM37:15:1:103494974:1 59119373 ID12612 U +
TACACACTGATGCAGTGGCTGTGTCGCCTA
>15 dna:chromosome chromosome:NCBIM37:15:1:103494974:1 59119403 ID5396 U +
GGACACTGATAAACTTTGGGGTTCAAGC
>15 dna:chromosome chromosome:NCBIM37:15:1:103494974:1 59119469 ID13223 U +
TACATACCAGAAGGGACCTATGTTCGTTGT
>15 dna:chromosome chromosome:NCBIM37:15:1:103494974:1 59119489 ID60793 U +
TGTTCGTTGTTGAAATGAAGGCATCATGAGG
>15 dna:chromosome chromosome:NCBIM37:15:1:103494974:1 59119498 ID66301 U +
TTGAAATGAAGGCATCATGAGGTTGGAGT
>15 dna:chromosome chromosome:NCBIM37:15:1:103494974:1 59119499 ID34413 U +
TGAAATGAAGGCATCATGAGGTTGG
>15 dna:chromosome chromosome:NCBIM37:15:1:103494974:1 59119549 ID7119 U +
TAAAATCTGACCTGGGGTCATGATGCTGA
>15 dna:chromosome chromosome:NCBIM37:15:1:103494974:1 59119569 ID41792 U +
TGATGCTGAAGAAGACTGACCAATTATGGCA
>15 dna:chromosome chromosome:NCBIM37:15:1:103494974:1 59119572 ID47721 U +
TGCTGAAGAAGACTGACCAATTATGGCAAA
>15 dna:chromosome chromosome:NCBIM37:15:1:103494974:1 59119592 ID64400 U +
TTATGGCAAATAAAATTTTCTGTGTGGC
>15 dna:chromosome chromosome:NCBIM37:15:1:103494974:1 59119595 ID51325 U +
TGGCAAATAAAATTTTCTGTGTGGC
>15 dna:chromosome chromosome:NCBIM37:15:1:103494974:1 59119595 ID51326 U +
TGGCAAATAAAATTTTCTGTGTGGCCA
>15 dna:chromosome chromosome:NCBIM37:15:1:103494974:1 59119595 ID51327 U +
TGGCAAATAAAATTTTCTGTGTGGCCAC
>15 dna:chromosome chromosome:NCBIM37:15:1:103494974:1 59119595 ID51328 U +
TGGCAAATAAAATTTTCTGTGTGGCCACGC
>15 dna:chromosome chromosome:NCBIM37:15:1:103494974:1 59119602 ID7268 U +
TAAAATTTTCTGTGTGGCCACGCTTGTT
>15 dna:chromosome chromosome:NCBIM37:15:1:103494974:1 59119602 ID7269 U +
TAAAATTTTCTGTGTGGCCACGCTTGTTT
>15 dna:chromosome chromosome:NCBIM37:15:1:103494974:1 59119712 ID3023 U +
CCTGAGCACTAAGGGGCCGATGCCACAGC
>15 dna:chromosome chromosome:NCBIM37:15:1:103494974:1 59119753 ID24955 U +
TCACACTGTAAGACTTACAAAGGAGCTCACT
>15 dna:chromosome chromosome:NCBIM37:15:1:103494974:1 59119832 ID29474 U +
TCCTAGAACCTTCATGATGCCGCTTTTCA
>15 dna:chromosome chromosome:NCBIM37:15:1:103494974:1 59119835 ID16330 U +
TAGAACCTTCATGATGCCGCTTTTCAA
>15 dna:chromosome chromosome:NCBIM37:15:1:103494974:1 59119923 ID41951 U +
TGATGTCCTCTCAGATGAAACTGATTT
>15 dna:chromosome chromosome:NCBIM37:15:1:103494974:1 59119923 ID41952 U +
TGATGTCCTCTCAGATGAAACTGATTTC
>15 dna:chromosome chromosome:NCBIM37:15:1:103494974:1 59119955 ID65963 U +
TTCTCCATGAAGAGAGAAGAAACTGCATAC
>15 dna:chromosome chromosome:NCBIM37:15:1:103494974:1 59120152 ID50603 U +
TGGAGCTGACATTCTAGGGAAAATGGA
>15 dna:chromosome chromosome:NCBIM37:15:1:103494974:1 59120394 ID469 M -
ACAGCAATGTGGAAGTGTA
>15 dna:chromosome chromosome:NCBIM37:15:1:103494974:1 59120579 ID41370 M +
TGATCGCTAATTGAGAAAATGCCTTA
>15 dna:chromosome chromosome:NCBIM37:15:1:103494974:1 59120586 ID11631 M +
TAATTGAGAAAATGCCTTACAGCTGGGTC
>15 dna:chromosome chromosome:NCBIM37:15:1:103494974:1 59120586 ID11632 M +
TAATTGAGAAAATGCCTTACAGCTGGGTCT
>15 dna:chromosome chromosome:NCBIM37:15:1:103494974:1 59120627 ID65525 U +
TTCCTCAAGTGCTGGGCTGTGG
>15 dna:chromosome chromosome:NCBIM37:15:1:103494974:1 59120771 ID58891 M +
TGTGAAGCCACTGACCCCACATGGCAGGG
>15 dna:chromosome chromosome:NCBIM37:15:1:103494974:1 59120824 ID2702 U +
CCAGGTTCTCAGTCTCTGGCATCCCATCC
>15 dna:chromosome chromosome:NCBIM37:15:1:103494974:1 59121026 ID30906 M +
TCGTCCAAGCACAGCGGGCCTTGATGAGCA
>15 dna:chromosome chromosome:NCBIM37:15:1:103494974:1 59121063 ID65808 M -
TTCTACAATAAAGCTCTAAAACCATAGA
>15 dna:chromosome chromosome:NCBIM37:15:1:103494974:1 59121068 ID12384 M -
TACAATAAAGCTCTAAAACC
>15 dna:chromosome chromosome:NCBIM37:15:1:103494974:1 59121241 ID6164 M +
GTGGGCTGTTATCTTGCTG
>15 dna:chromosome chromosome:NCBIM37:15:1:103494974:1 59121287 ID3526 U +
CTGAAGGTCAGAAGCTTGGGACGTTGTGT
>15 dna:chromosome chromosome:NCBIM37:15:1:103494974:1 59121303 ID53243 U +
TGGGACGTTGTGTACATGACTGAAAGCCA
>15 dna:chromosome chromosome:NCBIM37:15:1:103494974:1 59121313 ID57550 M +
TGTACATGACTGAAAGCCATGAGCCTCTCC
>15 dna:chromosome chromosome:NCBIM37:15:1:103494974:1 59121315 ID13354 M +
TACATGACTGAAAGCCATGAGCCTCTCC
>15 dna:chromosome chromosome:NCBIM37:15:1:103494974:1 59121315 ID13355 M +
TACATGACTGAAAGCCATGAGCCTCTCCTG
>15 dna:chromosome chromosome:NCBIM37:15:1:103494974:1 59121315 ID13356 M +
TACATGACTGAAAGCCATGAGCCTCTCCTGT
>15 dna:chromosome chromosome:NCBIM37:15:1:103494974:1 59121430 ID13977 U +
TACCATCCATCATGTTCTACCGGGGT
>15 dna:chromosome chromosome:NCBIM37:15:1:103494974:1 59121488 ID32707 M +
TCTGTGCATAGCCCATTGCCCCACACA
>15 dna:chromosome chromosome:NCBIM37:15:1:103494974:1 59121622 ID26831 U +
TCCAACAGAGAGAATGAGTGACCCAGGAAA
>15 dna:chromosome chromosome:NCBIM37:15:1:103494974:1 59121665 ID17413 U +
TAGATACTGACTTGTGATCTTCACACAGGT
>15 dna:chromosome chromosome:NCBIM37:15:1:103494974:1 59121832 ID20578 U +
TAGTAATGAAAGGAAAATGGAGCCAACGG
>15 dna:chromosome chromosome:NCBIM37:15:1:103494974:1 59122169 ID21462 U +
TATAAACACATGGAAACTTGAATGGG
>15 dna:chromosome chromosome:NCBIM37:15:1:103494974:1 59122169 ID21463 U +
TATAAACACATGGAAACTTGAATGGGCCT
>15 dna:chromosome chromosome:NCBIM37:15:1:103494974:1 59122171 ID7316 U +
TAAACACATGGAAACTTGAATGGGCCTCA
>15 dna:chromosome chromosome:NCBIM37:15:1:103494974:1 59122718 ID21493 U +
TATAAAGACCTGACTTTGTGTAGAGACCTGT
>15 dna:chromosome chromosome:NCBIM37:15:1:103494974:1 59122826 ID51831 U +
TGGCATGTAGTGGATGGGTGCTAGG
>15 dna:chromosome chromosome:NCBIM37:15:1:103494974:1 59123096 ID13231 U +
TACATAGCATTTACACAATATTGCTTTTGT
>15 dna:chromosome chromosome:NCBIM37:15:1:103494974:1 59123173 ID42894 U +
TGCAACACTGCTTTCATTTTGTTGC
>15 dna:chromosome chromosome:NCBIM37:15:1:103494974:1 59123173 ID42895 U +
TGCAACACTGCTTTCATTTTGTTGCCA
>15 dna:chromosome chromosome:NCBIM37:15:1:103494974:1 59123837 ID51894 U +
TGGCCAAAACTGCATGTGGTTGTGCT
>15 dna:chromosome chromosome:NCBIM37:15:1:103494974:1 59124029 ID10034 U +
TAAGCCAGCTAGTGGTTTGCTCTTTAACCT
>15 dna:chromosome chromosome:NCBIM37:15:1:103494974:1 59124246 ID67507 U +
TTGGTGACCTTGATGACTTCAAACTCATA
>15 dna:chromosome chromosome:NCBIM37:15:1:103494974:1 59124371 ID2851 U +
CCCCAGTGTAGGATTGAAGGTGTCATGCA
>15 dna:chromosome chromosome:NCBIM37:15:1:103494974:1 59124531 ID5466 M +
GGAGTGGATCAACCTGAGCTTAGAGTGCTA
>15 dna:chromosome chromosome:NCBIM37:15:1:103494974:1 59125112 ID54267 M +
TGGGCTTTAAGACCCTCATCCTAGCTGCCT
>15 dna:chromosome chromosome:NCBIM37:15:1:103494974:1 59125233 ID46545 M +
TGCCTTGATGATAGTGGACTGAACCTCTG
>15 dna:chromosome chromosome:NCBIM37:15:1:103494974:1 59125379 ID67885 M -
TTGTGAGCCACCATGTGGTTGCTGG
>15 dna:chromosome chromosome:NCBIM37:15:1:103494974:1 59125544 ID63681 U +
TTAACTAAGACACCTATGAACCACAACAAC
>15 dna:chromosome chromosome:NCBIM37:15:1:103494974:1 59125666 ID57260 U +
TGTAACAGCTCTCTAATTGGACTTTAGACTC
>15 dna:chromosome chromosome:NCBIM37:15:1:103494974:1 59126036 ID57796 M +
TGTATATATCAAAAGATGGCAGGGAC
>15 dna:chromosome chromosome:NCBIM37:15:1:103494974:1 59126097 ID11350 M +
TAATGCTAGTCTATTGTTAAATCCACCACC
>15 dna:chromosome chromosome:NCBIM37:15:1:103494974:1 59126209 ID55050 M +
TGGTAAACTCACCTATTCACTAGGCCA
>15 dna:chromosome chromosome:NCBIM37:15:1:103494974:1 59126229 ID19738 U +
TAGGCCATTGCGAATTCCCTTGTCTGGGTA
>15 dna:chromosome chromosome:NCBIM37:15:1:103494974:1 59126313 ID5164 M +
GCTCTGTTCTTTGTAATGCCTAATTAGTTT
>15 dna:chromosome chromosome:NCBIM37:15:1:103494974:1 59126317 ID60862 M +
TGTTCTTTGTAATGCCTAATTAGTTTCACTGT
>15 dna:chromosome chromosome:NCBIM37:15:1:103494974:1 59126343 ID2109 M +
CACTGTCTCTATTAGAAGTAAATTTGAATGT
>15 dna:chromosome chromosome:NCBIM37:15:1:103494974:1 59126789 ID67443 U +
TTGGTAAATAAAGTGGCCAGCAGCCAATGGT
>15 dna:chromosome chromosome:NCBIM37:15:1:103494974:1 59126790 ID55064 U +
TGGTAAATAAAGTGGCCAGCAGCCAA
>15 dna:chromosome chromosome:NCBIM37:15:1:103494974:1 59126790 ID55065 U +
TGGTAAATAAAGTGGCCAGCAGCCAATGGT
>15 dna:chromosome chromosome:NCBIM37:15:1:103494974:1 59127160 ID714 M -
ACTCAGAAATCCGCCTGCCTCTGCCTCC
>15 dna:chromosome chromosome:NCBIM37:15:1:103494974:1 59127368 ID64254 U +
TTAGTTGGTAGAGTGCTAGCTTAGCACACA
>15 dna:chromosome chromosome:NCBIM37:15:1:103494974:1 59127389 ID17947 U +
TAGCACACATGAATTCCTGGACTCACTC
>15 dna:chromosome chromosome:NCBIM37:15:1:103494974:1 59127654 ID17001 U +
TAGACTCATAGTTGAATGTTCAATCACCGG
>15 dna:chromosome chromosome:NCBIM37:15:1:103494974:1 59127934 ID64798 U +
TTCACAGCTATAGAAAAGTGACTAAGACTTT
>15 dna:chromosome chromosome:NCBIM37:15:1:103494974:1 59127975 ID6397 U +
TAAAAACCTTTCCAGAATCAAAAGGTACGC
>15 dna:chromosome chromosome:NCBIM37:15:1:103494974:1 59128035 ID17398 U +
TAGATACATCTGTGTCTTTCCATAAGCTC
>15 dna:chromosome chromosome:NCBIM37:15:1:103494974:1 59128110 ID4291 U +
GACTGCAATTTGCTAAATAGTTAAGATTTC
>15 dna:chromosome chromosome:NCBIM37:15:1:103494974:1 59128244 ID13378 U +
TACATGCATATATGTAGGTTAAAGAAAGGC
>15 dna:chromosome chromosome:NCBIM37:15:1:103494974:1 59128292 ID24858 U +
TCACAACAGTTTAGAGGACTTAAGGAGGCC
>15 dna:chromosome chromosome:NCBIM37:15:1:103494974:1 59128461 ID4649 U +
GATGACTTCTTTTGGCCTCTGCAGGCACCT
>15 dna:chromosome chromosome:NCBIM37:15:1:103494974:1 59128490 ID57330 U +
TGTAAGCATGTGGACTGATAC
>15 dna:chromosome chromosome:NCBIM37:15:1:103494974:1 59128588 ID53122 M -
TGGGAATTGAACTCAGGACCTCTGGAAGAGC
>15 dna:chromosome chromosome:NCBIM37:15:1:103494974:1 59128590 ID53121 M -
TGGGAATTGAACTCAGGACCTCTGGAAGA
>15 dna:chromosome chromosome:NCBIM37:15:1:103494974:1 59128757 ID6447 U +
TAAAAAGATGCAAAGAGAGTCTCTGGTGAG
>15 dna:chromosome chromosome:NCBIM37:15:1:103494974:1 59129036 ID43644 U +
TGCACATATTGGGTGGCCAGATGACAGCTC
>15 dna:chromosome chromosome:NCBIM37:15:1:103494974:1 59129284 ID16124 U +
TAGAAAGGTGGAGGTGTCTACATGCATAAC
>15 dna:chromosome chromosome:NCBIM37:15:1:103494974:1 59129580 ID49442 U +
TGGAAGATGAAGTTCTCCTTCAGAGTGTCC
>15 dna:chromosome chromosome:NCBIM37:15:1:103494974:1 59129595 ID30287 U +
TCCTTCAGAGTGTCCTCAGCTACGACTC
>15 dna:chromosome chromosome:NCBIM37:15:1:103494974:1 59129666 ID2880 U +
CCCTCACACAGTCTATTCTAAGTCTACTGG
>15 dna:chromosome chromosome:NCBIM37:15:1:103494974:1 59129677 ID31566 U +
TCTATTCTAAGTCTACTGGGTTTCCTCCTA
>15 dna:chromosome chromosome:NCBIM37:15:1:103494974:1 59129726 ID33429 U +
TGAAAACATGAATGGGAATGAATTGAATTC
>15 dna:chromosome chromosome:NCBIM37:15:1:103494974:1 59129983 ID1838 U +
CACAAACCTACAGAGCTCTTCTATTACTA
>15 dna:chromosome chromosome:NCBIM37:15:1:103494974:1 59130087 ID64457 U +
TTATTGCAACATTTGGCATGCGGTGT
>15 dna:chromosome chromosome:NCBIM37:15:1:103494974:1 59130150 ID8798 U +
TAACATGGATTGGTATTGACCGAACAATGT
>15 dna:chromosome chromosome:NCBIM37:15:1:103494974:1 59130264 ID20763 U +
TAGTCAAGATGAAGAGGGACACACTGCCC
>15 dna:chromosome chromosome:NCBIM37:15:1:103494974:1 59131036 ID56348 M -
TGGTGTCTGTTCACAGCAGTAAAACCCTAA
>15 dna:chromosome chromosome:NCBIM37:15:1:103494974:1 59131807 ID5466 M -
GGAGTGGATCAACCTGAGCTTAGAGTGCTA
>15 dna:chromosome chromosome:NCBIM37:15:1:103494974:1 59132090 ID11471 M -
TAATGTGTAAGAGTCACTCAGGTGGTAC
>15 dna:chromosome chromosome:NCBIM37:15:1:103494974:1 59132090 ID59991 M -
TGTGTAAGAGTCACTCAGGTGGTAC
