# Supplementary material for: proTRAC - a software for probabilistic piRNA cluster detection, visualization and analysis
Source: BMC Bioinformatics. 2012 Jan 10;13:5. doi: 10.1186/1471-2105-13-5 (PMC3293768; doi:10.1186/1471-2105-13-5)
Supplement: Additional file 5 — proTRAC results folder containing a picture and a FASTA file for each detected mouse cluster. After decompression, the folder can be opened as former session in proTRAC. Alternatively, each file can be opened separately with any standard text-editor or graphic-viewer respectively. [file 1471-2105-13-5-S5.ZIP › proTRAC_results_mouse/bidirectional_clusters/Cluster_121.fas]

>7 dna:chromosome chromosome:NCBIM37:7:1:152524553:1 80917813 ID29627 U -
TCCTATGCCATGTTGATGCCATTGGTGTCT
>7 dna:chromosome chromosome:NCBIM37:7:1:152524553:1 80917955 ID45156 U -
TGCCACCGGAAAGCTATGTAACCTTCAATTG
>7 dna:chromosome chromosome:NCBIM37:7:1:152524553:1 80918800 ID39325 U -
TGAGCCAAAATAAATCTTGAAGATGTCTTG
>7 dna:chromosome chromosome:NCBIM37:7:1:152524553:1 80918803 ID39324 U -
TGAGCCAAAATAAATCTTGAAGATGTC
>7 dna:chromosome chromosome:NCBIM37:7:1:152524553:1 80919259 ID41450 U -
TGATCTGTCATCAACTTTTATGCATCCTGA
>7 dna:chromosome chromosome:NCBIM37:7:1:152524553:1 80919872 ID8002 U -
TAAATAACATTGGTTTGGGTCTTATCACC
>7 dna:chromosome chromosome:NCBIM37:7:1:152524553:1 80920050 ID46528 U +
TGCCTTCCTAAGAGATGAAGATGGGAACAT
>7 dna:chromosome chromosome:NCBIM37:7:1:152524553:1 80920071 ID16006 U -
TAGAAAATTCTTTGAAATCGATGTTCCCA
>7 dna:chromosome chromosome:NCBIM37:7:1:152524553:1 80920097 ID52674 U -
TGGCTTTACTATTATCTACAGTTGTTTTAG
>7 dna:chromosome chromosome:NCBIM37:7:1:152524553:1 80920213 ID11458 U -
TAATGTGAGCACTAGGGACCAAACTCA
>7 dna:chromosome chromosome:NCBIM37:7:1:152524553:1 80920694 ID28137 U -
TCCCAAGAGAAGAGAAATTATCTGATAGGT
>7 dna:chromosome chromosome:NCBIM37:7:1:152524553:1 80921710 ID49615 U -
TGGAAGGTCACTGTCCCACCACTC
>7 dna:chromosome chromosome:NCBIM37:7:1:152524553:1 80921817 ID25485 U -
TCAGAAAATATCCAAACCCAGCACACTC
>7 dna:chromosome chromosome:NCBIM37:7:1:152524553:1 80924211 ID53259 U -
TGGGACTCAGAGAATGTTCAAATATCAGGA
>7 dna:chromosome chromosome:NCBIM37:7:1:152524553:1 80924388 ID32807 U -
TCTTAAGGTCCTAAAAAGGTGTCTCCCATC
>7 dna:chromosome chromosome:NCBIM37:7:1:152524553:1 80924651 ID9518 U -
TAAGAAGGATAATCCCAGAATATCCCTAAGC
>7 dna:chromosome chromosome:NCBIM37:7:1:152524553:1 80924664 ID43260 U -
TGCAAGTGCTCTTAAGAAGGATAATCCCAG
>7 dna:chromosome chromosome:NCBIM37:7:1:152524553:1 80924814 ID31307 U -
TCTAATGACTGCCAATACTGCCACCTTCCA
>7 dna:chromosome chromosome:NCBIM37:7:1:152524553:1 80924828 ID31288 U -
TCTAAGGTGAGGATCTAATGACTGCCAAT
>7 dna:chromosome chromosome:NCBIM37:7:1:152524553:1 80924832 ID16640 U -
TAGAATCTAAGGTGAGGATCTAATGACTGC
>7 dna:chromosome chromosome:NCBIM37:7:1:152524553:1 80924962 ID13723 U -
TACCACACTATAGATGGAGTATACCACTCA
>7 dna:chromosome chromosome:NCBIM37:7:1:152524553:1 80924997 ID29366 U -
TCCTAATTATTGCTGTGTACAAGGCCTGG
>7 dna:chromosome chromosome:NCBIM37:7:1:152524553:1 80925011 ID27315 U -
TCCACCCAGCTATTCCTAATTATTGCTG
>7 dna:chromosome chromosome:NCBIM37:7:1:152524553:1 80925078 ID53338 U -
TGGGAGAATTTAGAAAGGCAAGGTGCAGG
>7 dna:chromosome chromosome:NCBIM37:7:1:152524553:1 80925080 ID53337 U -
TGGGAGAATTTAGAAAGGCAAGGTGCA
>7 dna:chromosome chromosome:NCBIM37:7:1:152524553:1 80925331 ID42681 U -
TGCAAACTGTTGAGTGTTCCTGTTTG
>7 dna:chromosome chromosome:NCBIM37:7:1:152524553:1 80925334 ID60807 U -
TGTTCTCATGCAAACTGTTGAGTGTTCCTGT
>7 dna:chromosome chromosome:NCBIM37:7:1:152524553:1 80925438 ID18281 U -
TAGCCACAACCAGCAATATTTTGGGAGTC
>7 dna:chromosome chromosome:NCBIM37:7:1:152524553:1 80925602 ID21656 U -
TATAAGCAACAATAGCTAGGTAGGA
>7 dna:chromosome chromosome:NCBIM37:7:1:152524553:1 80925650 ID45241 U -
TGCCACTGTTACATCTTTAAGGTTACGACA
>7 dna:chromosome chromosome:NCBIM37:7:1:152524553:1 80926003 ID38507 U -
TGAGACGCAGCGGGCTTTAGATGTGT
>7 dna:chromosome chromosome:NCBIM37:7:1:152524553:1 80926005 ID65332 U -
TTCCATGAGACGCAGCGGGCTTTAGATGT
>7 dna:chromosome chromosome:NCBIM37:7:1:152524553:1 80926083 ID31331 U -
TCTAATTTAGTTTCGAGGAGGCACAGTC
>7 dna:chromosome chromosome:NCBIM37:7:1:152524553:1 80926104 ID33925 U -
TGAAACTTCATGAGTGTAGCTTCTCTAATT
>7 dna:chromosome chromosome:NCBIM37:7:1:152524553:1 80926112 ID47976 U -
TGCTGGTGAAACTTCATGAGTGTAGCTT
>7 dna:chromosome chromosome:NCBIM37:7:1:152524553:1 80926131 ID20354 U -
TAGGTGTTGTTTAGGCACGCATGCTGGTGA
>7 dna:chromosome chromosome:NCBIM37:7:1:152524553:1 80926133 ID20353 U -
TAGGTGTTGTTTAGGCACGCATGCTGGT
>7 dna:chromosome chromosome:NCBIM37:7:1:152524553:1 80926146 ID51784 U -
TGGCATCCTTGTTTAGGTGTTGTTTAGG
>7 dna:chromosome chromosome:NCBIM37:7:1:152524553:1 80926210 ID14480 U -
TACCTTAGTTGCCTGCAATTCTTCATCTA
>7 dna:chromosome chromosome:NCBIM37:7:1:152524553:1 80926216 ID14479 U -
TACCTTAGTTGCCTGCAATTCTT
>7 dna:chromosome chromosome:NCBIM37:7:1:152524553:1 80926223 ID29353 U -
TCCTAATCATGGCATACCTTAGTTGCCTGC
>7 dna:chromosome chromosome:NCBIM37:7:1:152524553:1 80926265 ID22974 U -
TATGATTTCAGTGCTGAATTGAATGAACAAC
>7 dna:chromosome chromosome:NCBIM37:7:1:152524553:1 80926266 ID22973 U -
TATGATTTCAGTGCTGAATTGAATGAACAA
>7 dna:chromosome chromosome:NCBIM37:7:1:152524553:1 80926267 ID22972 U -
TATGATTTCAGTGCTGAATTGAATGAACA
>7 dna:chromosome chromosome:NCBIM37:7:1:152524553:1 80926268 ID22971 U -
TATGATTTCAGTGCTGAATTGAATGAAC
>7 dna:chromosome chromosome:NCBIM37:7:1:152524553:1 80926474 ID51642 U -
TGGCAGATATCCTACAACAATTTCAAAGC
>7 dna:chromosome chromosome:NCBIM37:7:1:152524553:1 80926529 ID4924 U -
GCCAGCTAATGAAGACTTTCTACTGCTTAA
>7 dna:chromosome chromosome:NCBIM37:7:1:152524553:1 80926663 ID8211 U -
TAAATGTACTAACCTTGCTCTTTTGCCTTC
>7 dna:chromosome chromosome:NCBIM37:7:1:152524553:1 80926721 ID44876 U -
TGCCAAGACAAGGATAAAACCCCATTTTTA
>7 dna:chromosome chromosome:NCBIM37:7:1:152524553:1 80926730 ID8476 U -
TAACACATGCCAAGACAAGGATAAAACC
>7 dna:chromosome chromosome:NCBIM37:7:1:152524553:1 80926786 ID36907 U -
TGACATCGTGATGGGAGTACCCTTCCTTCA
>7 dna:chromosome chromosome:NCBIM37:7:1:152524553:1 80926789 ID36906 U -
TGACATCGTGATGGGAGTACCCTTCCT
>7 dna:chromosome chromosome:NCBIM37:7:1:152524553:1 80926905 ID32579 U -
TCTGGTAGATATGTAGAAAATTAAAATGATA
>7 dna:chromosome chromosome:NCBIM37:7:1:152524553:1 80927114 ID45468 U -
TGCCAGTATCAAGTCATGTGAAGACATGAT
>7 dna:chromosome chromosome:NCBIM37:7:1:152524553:1 80927155 ID9977 U -
TAAGCACAGATGAGATGTGAAAGAGCAGA
>7 dna:chromosome chromosome:NCBIM37:7:1:152524553:1 80927167 ID55986 U -
TGGTGAGTGCAAAATAAGCACAGATGAGATG
>7 dna:chromosome chromosome:NCBIM37:7:1:152524553:1 80927529 ID56291 U -
TGGTGTCCCATGCACAGTGATTCCGGTTA
>7 dna:chromosome chromosome:NCBIM37:7:1:152524553:1 80927530 ID56290 U -
TGGTGTCCCATGCACAGTGATTCCGGTT
>7 dna:chromosome chromosome:NCBIM37:7:1:152524553:1 80927531 ID56289 U -
TGGTGTCCCATGCACAGTGATTCCGGT
>7 dna:chromosome chromosome:NCBIM37:7:1:152524553:1 80927537 ID65288 U -
TTCCAGTAATGGTGTCCCATGCACAGTGAT
>7 dna:chromosome chromosome:NCBIM37:7:1:152524553:1 80927610 ID33543 U -
TGAAAAGATTATTCCATTTCATTAGCTGCTT
>7 dna:chromosome chromosome:NCBIM37:7:1:152524553:1 80927611 ID33542 U -
TGAAAAGATTATTCCATTTCATTAGCTGCT
>7 dna:chromosome chromosome:NCBIM37:7:1:152524553:1 80927700 ID22541 U -
TATCTCAGCAATGTATCGGGTAGATGGA
>7 dna:chromosome chromosome:NCBIM37:7:1:152524553:1 80927701 ID22540 U -
TATCTCAGCAATGTATCGGGTAGATGG
>7 dna:chromosome chromosome:NCBIM37:7:1:152524553:1 80927876 ID63617 U -
TTAAATCTAGTGAATGCACTGTCCATCTGG
>7 dna:chromosome chromosome:NCBIM37:7:1:152524553:1 80927881 ID18455 U -
TAGCCTTAAATCTAGTGAATGCACTGTCCA
>7 dna:chromosome chromosome:NCBIM37:7:1:152524553:1 80927883 ID18454 U -
TAGCCTTAAATCTAGTGAATGCACTGTC
>7 dna:chromosome chromosome:NCBIM37:7:1:152524553:1 80927895 ID26877 U -
TCCAACTCCAGTAGCCTTAAATCTAGT
>7 dna:chromosome chromosome:NCBIM37:7:1:152524553:1 80927947 ID40249 U -
TGAGTGAAGCGGACACCCGTCGTGACAGG
>7 dna:chromosome chromosome:NCBIM37:7:1:152524553:1 80927985 ID24667 U -
TCAATAAATAGAGGCTAGCATATGCCAGGAT
>7 dna:chromosome chromosome:NCBIM37:7:1:152524553:1 80927986 ID24666 U -
TCAATAAATAGAGGCTAGCATATGCCAGGA
>7 dna:chromosome chromosome:NCBIM37:7:1:152524553:1 80927987 ID24665 U -
TCAATAAATAGAGGCTAGCATATGCCAGG
>7 dna:chromosome chromosome:NCBIM37:7:1:152524553:1 80927995 ID24664 U -
TCAATAAATAGAGGCTAGCAT
>7 dna:chromosome chromosome:NCBIM37:7:1:152524553:1 80928166 ID1684 U -
CAAACTCTCACAGAGGTCAAGAGATGCATCT
>7 dna:chromosome chromosome:NCBIM37:7:1:152524553:1 80928169 ID1683 U -
CAAACTCTCACAGAGGTCAAGAGATGCA
>7 dna:chromosome chromosome:NCBIM37:7:1:152524553:1 80928265 ID52502 U -
TGGCTGCCATACACAGTAACACTACTGC
>7 dna:chromosome chromosome:NCBIM37:7:1:152524553:1 80928296 ID16897 U -
TAGACATGATAACACAGGCACTACTTTA
>7 dna:chromosome chromosome:NCBIM37:7:1:152524553:1 80928412 ID48214 U -
TGCTTAGTAGGGACACAAAACTGTGCATAGCA
>7 dna:chromosome chromosome:NCBIM37:7:1:152524553:1 80928430 ID50103 U -
TGGACAGAATCTAGTGCTTAGTAGGGAC
>7 dna:chromosome chromosome:NCBIM37:7:1:152524553:1 80928453 ID28976 U -
TCCGAATGTCCGGATCCTGGCCTTGGAC
>7 dna:chromosome chromosome:NCBIM37:7:1:152524553:1 80928482 ID12878 U -
TACAGACCTGGTTGAGATCACCAGCCACCC
>7 dna:chromosome chromosome:NCBIM37:7:1:152524553:1 80928596 ID28143 U -
TCCCAAGCAATATTCACTATCAACTTCAAAC
>7 dna:chromosome chromosome:NCBIM37:7:1:152524553:1 80928714 ID43077 U -
TGCAAGAAAAAGATGCTTGGCCTGTGCCCA
>7 dna:chromosome chromosome:NCBIM37:7:1:152524553:1 80928740 ID43303 U -
TGCAATAAGGAAAATAGAGATCTGTGCA
>7 dna:chromosome chromosome:NCBIM37:7:1:152524553:1 80928832 ID53205 U -
TGGGACATACTGCCTGATCTCCTGTGAGA
>7 dna:chromosome chromosome:NCBIM37:7:1:152524553:1 80928835 ID53204 U -
TGGGACATACTGCCTGATCTCCTGTG
>7 dna:chromosome chromosome:NCBIM37:7:1:152524553:1 80928866 ID21114 U -
TAGTGGTCACTACACAACTTCCAGCAC
>7 dna:chromosome chromosome:NCBIM37:7:1:152524553:1 80928867 ID43323 U -
TGCAATAGTGGTCACTACACAACTTCCAGCA
>7 dna:chromosome chromosome:NCBIM37:7:1:152524553:1 80928868 ID43322 U -
TGCAATAGTGGTCACTACACAACTTCCAGC
>7 dna:chromosome chromosome:NCBIM37:7:1:152524553:1 80928908 ID58156 U -
TGTCACGAATCCAGAGAGCACCAGGACT
>7 dna:chromosome chromosome:NCBIM37:7:1:152524553:1 80928916 ID37872 U -
TGACTTCTATGTCACGAATCCAGAGAGCA
>7 dna:chromosome chromosome:NCBIM37:7:1:152524553:1 80928927 ID37842 U -
TGACTTCAAGCTGACTTCTATGTCACGAA
>7 dna:chromosome chromosome:NCBIM37:7:1:152524553:1 80928952 ID57209 U -
TGTAAAGTAGCCTCAAATGTTTTCTCCTGAC
>7 dna:chromosome chromosome:NCBIM37:7:1:152524553:1 80928953 ID57208 U -
TGTAAAGTAGCCTCAAATGTTTTCTCCTGA
>7 dna:chromosome chromosome:NCBIM37:7:1:152524553:1 80928959 ID15094 U -
TACTATGTAAAGTAGCCTCAAATGTTTTC
>7 dna:chromosome chromosome:NCBIM37:7:1:152524553:1 80928960 ID15093 U -
TACTATGTAAAGTAGCCTCAAATGTTTT
>7 dna:chromosome chromosome:NCBIM37:7:1:152524553:1 80929070 ID1594 M -
ATGTGGTACATTTACACAATGGAGTACTAT
>7 dna:chromosome chromosome:NCBIM37:7:1:152524553:1 80929073 ID86 M -
AAATGTGGTACATTTACACAATGGAGTAC
>7 dna:chromosome chromosome:NCBIM37:7:1:152524553:1 80929133 ID21701 M -
TATAATAGCCAGAAGCTGGAAAGAACCC
>7 dna:chromosome chromosome:NCBIM37:7:1:152524553:1 80929250 ID59487 U -
TGTGATTGGGTTACCTCACTAAAGATGGTAT
>7 dna:chromosome chromosome:NCBIM37:7:1:152524553:1 80929324 ID67761 M -
TTGTATCTTGGGTGTTCTATGTTTCTGGG
>7 dna:chromosome chromosome:NCBIM37:7:1:152524553:1 80929348 ID66703 M -
TTGATTTTTCTTGTGTTTTGCAAATTGTA
>7 dna:chromosome chromosome:NCBIM37:7:1:152524553:1 80929928 ID47495 U -
TGCTCAGGCACTGAGGCCTCATGTCTCCCTC
>7 dna:chromosome chromosome:NCBIM37:7:1:152524553:1 80929991 ID44939 U -
TGCCAAGGAAAAATTACAAAAAGCCCCAGA
>7 dna:chromosome chromosome:NCBIM37:7:1:152524553:1 80930149 ID18837 U -
TAGCTTTTGGTGACATAGGATAGACCTGGC
>7 dna:chromosome chromosome:NCBIM37:7:1:152524553:1 80930152 ID18836 U -
TAGCTTTTGGTGACATAGGATAGACCT
>7 dna:chromosome chromosome:NCBIM37:7:1:152524553:1 80930155 ID25822 U -
TCAGCCTTAGCTTTTGGTGACATAGGATAGA
>7 dna:chromosome chromosome:NCBIM37:7:1:152524553:1 80930262 ID57064 U -
TGTAAAAGGGAGTGAGGAGGAAGAAAGA
>7 dna:chromosome chromosome:NCBIM37:7:1:152524553:1 80930311 ID35928 U -
TGAATGATCATCCTACATATATCTTACCTC
>7 dna:chromosome chromosome:NCBIM37:7:1:152524553:1 80930389 ID55221 U -
TGGTACGCTGTTCCATCTGGATGAGTGGGC
>7 dna:chromosome chromosome:NCBIM37:7:1:152524553:1 80930463 ID67311 U -
TTGGCCTCGCCCAGTGTCGAAGTATATTCAC
>7 dna:chromosome chromosome:NCBIM37:7:1:152524553:1 80930550 ID40282 U -
TGAGTGAGACGCTCCTGCCCC
>7 dna:chromosome chromosome:NCBIM37:7:1:152524553:1 80930683 ID1395 U -
ATAGACACCTGGGCACAAACCAAACT
>7 dna:chromosome chromosome:NCBIM37:7:1:152524553:1 80930688 ID23436 U -
TATTAGATAGACACCTGGGCACAAACC
>7 dna:chromosome chromosome:NCBIM37:7:1:152524553:1 80930713 ID40897 U -
TGATAGAATGTAGCCTCTGACCGGGAATA
>7 dna:chromosome chromosome:NCBIM37:7:1:152524553:1 80930714 ID40896 U -
TGATAGAATGTAGCCTCTGACCGGGAAT
>7 dna:chromosome chromosome:NCBIM37:7:1:152524553:1 80930715 ID29979 U -
TCCTGATAGAATGTAGCCTCTGACCGGGAA
>7 dna:chromosome chromosome:NCBIM37:7:1:152524553:1 80930716 ID3030 U -
CCTGATAGAATGTAGCCTCTGACCGGGA
>7 dna:chromosome chromosome:NCBIM37:7:1:152524553:1 80930716 ID29978 U -
TCCTGATAGAATGTAGCCTCTGACCGGGA
>7 dna:chromosome chromosome:NCBIM37:7:1:152524553:1 80930717 ID29977 U -
TCCTGATAGAATGTAGCCTCTGACCGGG
>7 dna:chromosome chromosome:NCBIM37:7:1:152524553:1 80930717 ID40895 U -
TGATAGAATGTAGCCTCTGACCGGG
>7 dna:chromosome chromosome:NCBIM37:7:1:152524553:1 80930718 ID29974 U -
TCCTGATAGAATGTAGCCTCTGACCGG
>7 dna:chromosome chromosome:NCBIM37:7:1:152524553:1 80930720 ID1867 U -
CACAATCCTGATAGAATGTAGCCTCTGACC
>7 dna:chromosome chromosome:NCBIM37:7:1:152524553:1 80930725 ID38442 U -
TGAGACACAATCCTGATAGAATGTAGCCTC
>7 dna:chromosome chromosome:NCBIM37:7:1:152524553:1 80930726 ID3020 U -
CCTGAGACACAATCCTGATAGAATGTAGCCT
>7 dna:chromosome chromosome:NCBIM37:7:1:152524553:1 80930783 ID64647 U -
TTCAAGGAACTCATCCCAAGGAAAACTACT
>7 dna:chromosome chromosome:NCBIM37:7:1:152524553:1 80930805 ID12277 U -
TACAAGGTAGACCTTTCTGCATTCAAGGA
>7 dna:chromosome chromosome:NCBIM37:7:1:152524553:1 80930806 ID12276 U -
TACAAGGTAGACCTTTCTGCATTCAAGG
>7 dna:chromosome chromosome:NCBIM37:7:1:152524553:1 80930808 ID12275 U -
TACAAGGTAGACCTTTCTGCATTCAA
>7 dna:chromosome chromosome:NCBIM37:7:1:152524553:1 80930818 ID29710 U -
TCCTCAGGCAGACACTACAAGGTAGACCTTT
>7 dna:chromosome chromosome:NCBIM37:7:1:152524553:1 80930854 ID28358 U -
TCCCAGGATGCCATAGCTTTCCAGCGGGG
>7 dna:chromosome chromosome:NCBIM37:7:1:152524553:1 80930863 ID12740 U -
TACACTACAGATTCCCAGGATGCCATAGCTTT
>7 dna:chromosome chromosome:NCBIM37:7:1:152524553:1 80930866 ID12739 U -
TACACTACAGATTCCCAGGATGCCATAGC
>7 dna:chromosome chromosome:NCBIM37:7:1:152524553:1 80930878 ID22534 U -
TATCTCAAACACCTACACTACAGATTCCCA
>7 dna:chromosome chromosome:NCBIM37:7:1:152524553:1 80930879 ID22533 U -
TATCTCAAACACCTACACTACAGATTCCC
>7 dna:chromosome chromosome:NCBIM37:7:1:152524553:1 80930880 ID22021 U -
TATATCTCAAACACCTACACTACAGATTCC
>7 dna:chromosome chromosome:NCBIM37:7:1:152524553:1 80930880 ID22532 U -
TATCTCAAACACCTACACTACAGATTCC
>7 dna:chromosome chromosome:NCBIM37:7:1:152524553:1 80930881 ID22531 U -
TATCTCAAACACCTACACTACAGATTC
>7 dna:chromosome chromosome:NCBIM37:7:1:152524553:1 80930891 ID50690 U -
TGGAGTGCCTATATCTCAAACACCTACA
>7 dna:chromosome chromosome:NCBIM37:7:1:152524553:1 80930901 ID44152 U -
TGCAGTCTCTGGAGTGCCTATATCTCA
>7 dna:chromosome chromosome:NCBIM37:7:1:152524553:1 80930915 ID40093 U -
TGAGTACACAGAACTCTGCAGTCTCTGGA
>7 dna:chromosome chromosome:NCBIM37:7:1:152524553:1 80930924 ID54337 U -
TGGGGCAGAATGAGTACACAGAACTCTGCA
>7 dna:chromosome chromosome:NCBIM37:7:1:152524553:1 80930960 ID371 U -
AATTCACATAAACTCTCTGAGCCCCAGT
>7 dna:chromosome chromosome:NCBIM37:7:1:152524553:1 80930964 ID5381 U -
GGAATTCACATAAACTCTCTGAGCCC
>7 dna:chromosome chromosome:NCBIM37:7:1:152524553:1 80931109 ID33276 U -
TCTTTGTATCAGAAGGGGAGTCCTAAG
>7 dna:chromosome chromosome:NCBIM37:7:1:152524553:1 80931145 ID43591 U -
TGCACAGATGAGTGTCTGCTGGCCCACCTC
>7 dna:chromosome chromosome:NCBIM37:7:1:152524553:1 80931158 ID30296 U -
TCCTTCAGTCGGTGCACAGATGAGTGTCT
>7 dna:chromosome chromosome:NCBIM37:7:1:152524553:1 80931158 ID64972 U -
TTCAGTCGGTGCACAGATGAGTGTCT
>7 dna:chromosome chromosome:NCBIM37:7:1:152524553:1 80931159 ID30295 U -
TCCTTCAGTCGGTGCACAGATGAGTGTC
>7 dna:chromosome chromosome:NCBIM37:7:1:152524553:1 80931174 ID35385 U -
TGAAGCTAATCACACACTCCTTCAGTCGGT
>7 dna:chromosome chromosome:NCBIM37:7:1:152524553:1 80931175 ID1484 U -
ATGAAGCTAATCACACACTCCTTCAGTCGG
>7 dna:chromosome chromosome:NCBIM37:7:1:152524553:1 80931212 ID14430 U -
TACCTGTGAACCCAAAACCATATTCCTCC
>7 dna:chromosome chromosome:NCBIM37:7:1:152524553:1 80931226 ID6451 U -
TAAAAAGATTTCTATACCTGTGAACCCAA
>7 dna:chromosome chromosome:NCBIM37:7:1:152524553:1 80931230 ID34797 U -
TGAACCTAAAAAGATTTCTATACCTGTGAAC
>7 dna:chromosome chromosome:NCBIM37:7:1:152524553:1 80931232 ID66311 U -
TTGAACCTAAAAAGATTTCTATACCTGTGA
>7 dna:chromosome chromosome:NCBIM37:7:1:152524553:1 80931243 ID25300 U -
TCACTATGTTTTGAACCTAAAAAGATTTC
>7 dna:chromosome chromosome:NCBIM37:7:1:152524553:1 80931362 ID37237 U -
TGACCATCTAGTTGGGGTCAACTACTCCA
>7 dna:chromosome chromosome:NCBIM37:7:1:152524553:1 80931398 ID14176 U -
TACCCTTAACTCCAGCAGAAGTTGCAGTTG
>7 dna:chromosome chromosome:NCBIM37:7:1:152524553:1 80931482 ID41730 U -
TGATGCATCAGCCTATTCTCCCAGCTCCA
>7 dna:chromosome chromosome:NCBIM37:7:1:152524553:1 80931487 ID41729 U -
TGATGCATCAGCCTATTCTCCCAG
>7 dna:chromosome chromosome:NCBIM37:7:1:152524553:1 80931489 ID54037 U -
TGGGCAGATGATGCATCAGCCTATTCTCCC
>7 dna:chromosome chromosome:NCBIM37:7:1:152524553:1 80931499 ID65223 U -
TTCCACTCGTTGGGCAGATGATGCATCAGC
>7 dna:chromosome chromosome:NCBIM37:7:1:152524553:1 80931511 ID18426 U -
TAGCCTCTCATTTCCACTCGTTGGGCAGA
>7 dna:chromosome chromosome:NCBIM37:7:1:152524553:1 80931516 ID28653 U -
TCCCGATAGCCTCTCATTTCCACTCGTTGG
>7 dna:chromosome chromosome:NCBIM37:7:1:152524553:1 80931541 ID60990 U -
TGTTGGTGTCCATGGACCTAGCTCCTCTCCCG
>7 dna:chromosome chromosome:NCBIM37:7:1:152524553:1 80931543 ID60989 U -
TGTTGGTGTCCATGGACCTAGCTCCTCTCC
>7 dna:chromosome chromosome:NCBIM37:7:1:152524553:1 80931545 ID36072 U -
TGAATGTTGGTGTCCATGGACCTAGCTCCTCT
>7 dna:chromosome chromosome:NCBIM37:7:1:152524553:1 80931546 ID36071 U -
TGAATGTTGGTGTCCATGGACCTAGCTCCTC
>7 dna:chromosome chromosome:NCBIM37:7:1:152524553:1 80931547 ID36069 U -
TGAATGTTGGTGTCCATGGACCTAGCTCCT
>7 dna:chromosome chromosome:NCBIM37:7:1:152524553:1 80931548 ID36068 U -
TGAATGTTGGTGTCCATGGACCTAGCTCC
>7 dna:chromosome chromosome:NCBIM37:7:1:152524553:1 80931548 ID66450 U -
TTGAATGTTGGTGTCCATGGACCTAGCTCC
>7 dna:chromosome chromosome:NCBIM37:7:1:152524553:1 80931551 ID10162 U -
TAAGCTTGAATGTTGGTGTCCATGGACCTAGC
>7 dna:chromosome chromosome:NCBIM37:7:1:152524553:1 80931552 ID10161 U -
TAAGCTTGAATGTTGGTGTCCATGGACCTAG
>7 dna:chromosome chromosome:NCBIM37:7:1:152524553:1 80931553 ID3319 U -
CTAAGCTTGAATGTTGGTGTCCATGGACCTA
>7 dna:chromosome chromosome:NCBIM37:7:1:152524553:1 80931553 ID10160 U -
TAAGCTTGAATGTTGGTGTCCATGGACCTA
>7 dna:chromosome chromosome:NCBIM37:7:1:152524553:1 80931554 ID5091 U -
GCTAAGCTTGAATGTTGGTGTCCATGGACCT
>7 dna:chromosome chromosome:NCBIM37:7:1:152524553:1 80931554 ID10159 U -
TAAGCTTGAATGTTGGTGTCCATGGACCT
>7 dna:chromosome chromosome:NCBIM37:7:1:152524553:1 80931556 ID5090 U -
GCTAAGCTTGAATGTTGGTGTCCATGGAC
>7 dna:chromosome chromosome:NCBIM37:7:1:152524553:1 80931556 ID10158 U -
TAAGCTTGAATGTTGGTGTCCATGGAC
>7 dna:chromosome chromosome:NCBIM37:7:1:152524553:1 80931557 ID10157 U -
TAAGCTTGAATGTTGGTGTCCATGGA
>7 dna:chromosome chromosome:NCBIM37:7:1:152524553:1 80931564 ID49496 U -
TGGAAGCCCCGCTAAGCTTGAATGTTGGTGT
>7 dna:chromosome chromosome:NCBIM37:7:1:152524553:1 80931566 ID49495 U -
TGGAAGCCCCGCTAAGCTTGAATGTTGGT
>7 dna:chromosome chromosome:NCBIM37:7:1:152524553:1 80931569 ID30075 U -
TCCTGGAAGCCCCGCTAAGCTTGAATGTT
>7 dna:chromosome chromosome:NCBIM37:7:1:152524553:1 80931570 ID30074 U -
TCCTGGAAGCCCCGCTAAGCTTGAATGT
>7 dna:chromosome chromosome:NCBIM37:7:1:152524553:1 80931614 ID42036 U -
TGATGTTGCGACCTTTGTCATTGTGGAGG
>7 dna:chromosome chromosome:NCBIM37:7:1:152524553:1 80931615 ID22929 U -
TATGATGTTGCGACCTTTGTCATTGTGGAG
>7 dna:chromosome chromosome:NCBIM37:7:1:152524553:1 80931615 ID42035 U -
TGATGTTGCGACCTTTGTCATTGTGGAG
>7 dna:chromosome chromosome:NCBIM37:7:1:152524553:1 80931616 ID1511 U -
ATGATGTTGCGACCTTTGTCATTGTGGA
>7 dna:chromosome chromosome:NCBIM37:7:1:152524553:1 80931616 ID22928 U -
TATGATGTTGCGACCTTTGTCATTGTGGA
>7 dna:chromosome chromosome:NCBIM37:7:1:152524553:1 80931616 ID42034 U -
TGATGTTGCGACCTTTGTCATTGTGGA
>7 dna:chromosome chromosome:NCBIM37:7:1:152524553:1 80931617 ID22927 U -
TATGATGTTGCGACCTTTGTCATTGTGG
>7 dna:chromosome chromosome:NCBIM37:7:1:152524553:1 80931617 ID42033 U -
TGATGTTGCGACCTTTGTCATTGTGG
>7 dna:chromosome chromosome:NCBIM37:7:1:152524553:1 80931618 ID29616 U -
TCCTATGATGTTGCGACCTTTGTCATTGTG
>7 dna:chromosome chromosome:NCBIM37:7:1:152524553:1 80931619 ID22926 U -
TATGATGTTGCGACCTTTGTCATTGT
>7 dna:chromosome chromosome:NCBIM37:7:1:152524553:1 80931619 ID29615 U -
TCCTATGATGTTGCGACCTTTGTCATTGT
>7 dna:chromosome chromosome:NCBIM37:7:1:152524553:1 80931619 ID65518 U -
TTCCTATGATGTTGCGACCTTTGTCATTGT
>7 dna:chromosome chromosome:NCBIM37:7:1:152524553:1 80931620 ID65517 U -
TTCCTATGATGTTGCGACCTTTGTCATTG
>7 dna:chromosome chromosome:NCBIM37:7:1:152524553:1 80931629 ID39751 U -
TGAGGAGTCTTCCTATGATGTTGCGACCT
>7 dna:chromosome chromosome:NCBIM37:7:1:152524553:1 80931677 ID3016 U -
CCTGAAAGAGCATACCGCAGGACAGGGA
>7 dna:chromosome chromosome:NCBIM37:7:1:152524553:1 80931700 ID15574 U -
TACTGTCTTTGGGACTACACACACCCTGA
>7 dna:chromosome chromosome:NCBIM37:7:1:152524553:1 80931702 ID15573 U -
TACTGTCTTTGGGACTACACACACCCT
>7 dna:chromosome chromosome:NCBIM37:7:1:152524553:1 80931703 ID16604 U -
TAGAATACTGTCTTTGGGACTACACACACCC
>7 dna:chromosome chromosome:NCBIM37:7:1:152524553:1 80931704 ID16603 U -
TAGAATACTGTCTTTGGGACTACACACACC
>7 dna:chromosome chromosome:NCBIM37:7:1:152524553:1 80931705 ID16602 U -
TAGAATACTGTCTTTGGGACTACACACAC
>7 dna:chromosome chromosome:NCBIM37:7:1:152524553:1 80931706 ID16601 U -
TAGAATACTGTCTTTGGGACTACACACA
>7 dna:chromosome chromosome:NCBIM37:7:1:152524553:1 80931707 ID40894 U -
TGATAGAATACTGTCTTTGGGACTACACAC
>7 dna:chromosome chromosome:NCBIM37:7:1:152524553:1 80931708 ID40893 U -
TGATAGAATACTGTCTTTGGGACTACACA
>7 dna:chromosome chromosome:NCBIM37:7:1:152524553:1 80931708 ID66587 U -
TTGATAGAATACTGTCTTTGGGACTACACA
>7 dna:chromosome chromosome:NCBIM37:7:1:152524553:1 80931709 ID40892 U -
TGATAGAATACTGTCTTTGGGACTACAC
>7 dna:chromosome chromosome:NCBIM37:7:1:152524553:1 80931709 ID66586 U -
TTGATAGAATACTGTCTTTGGGACTACAC
>7 dna:chromosome chromosome:NCBIM37:7:1:152524553:1 80931714 ID49737 U -
TGGAAGTTTGATAGAATACTGTCTTTGGGAC
>7 dna:chromosome chromosome:NCBIM37:7:1:152524553:1 80931715 ID49736 U -
TGGAAGTTTGATAGAATACTGTCTTTGGGA
>7 dna:chromosome chromosome:NCBIM37:7:1:152524553:1 80931765 ID4618 U -
GATCACAACCGCCAGGGCCTCCAC
>7 dna:chromosome chromosome:NCBIM37:7:1:152524553:1 80931770 ID25710 U -
TCAGATCACAACCGCCAGGGCC
>7 dna:chromosome chromosome:NCBIM37:7:1:152524553:1 80931798 ID6622 U -
TAAAACACAGTGTTGGAGTAAAGGCAAGACG
>7 dna:chromosome chromosome:NCBIM37:7:1:152524553:1 80931799 ID6621 U -
TAAAACACAGTGTTGGAGTAAAGGCAAGAC
>7 dna:chromosome chromosome:NCBIM37:7:1:152524553:1 80931806 ID6620 U -
TAAAACACAGTGTTGGAGTAAAG
>7 dna:chromosome chromosome:NCBIM37:7:1:152524553:1 80931840 ID48396 U -
TGCTTGCAAGAATAGAGCGCAGAAAGGGA
>7 dna:chromosome chromosome:NCBIM37:7:1:152524553:1 80931841 ID48395 U -
TGCTTGCAAGAATAGAGCGCAGAAAGGG
>7 dna:chromosome chromosome:NCBIM37:7:1:152524553:1 80931842 ID48394 U -
TGCTTGCAAGAATAGAGCGCAGAAAGG
>7 dna:chromosome chromosome:NCBIM37:7:1:152524553:1 80931843 ID48393 U -
TGCTTGCAAGAATAGAGCGCAGAAAG
>7 dna:chromosome chromosome:NCBIM37:7:1:152524553:1 80931915 ID32241 U -
TCTGAGAGTGCCAGGGACTCAGTTGG
>7 dna:chromosome chromosome:NCBIM37:7:1:152524553:1 80931934 ID42425 U -
TGATTTCAGGAAGTGTCATGGTATCTGAGA
>7 dna:chromosome chromosome:NCBIM37:7:1:152524553:1 80931935 ID42424 U -
TGATTTCAGGAAGTGTCATGGTATCTGAG
>7 dna:chromosome chromosome:NCBIM37:7:1:152524553:1 80931939 ID42528 U -
TGATTTTGATTTCAGGAAGTGTCATGGTATC
>7 dna:chromosome chromosome:NCBIM37:7:1:152524553:1 80931940 ID42527 U -
TGATTTTGATTTCAGGAAGTGTCATGGTAT
>7 dna:chromosome chromosome:NCBIM37:7:1:152524553:1 80931941 ID42526 U -
TGATTTTGATTTCAGGAAGTGTCATGGTA
>7 dna:chromosome chromosome:NCBIM37:7:1:152524553:1 80931942 ID42525 U -
TGATTTTGATTTCAGGAAGTGTCATGGT
>7 dna:chromosome chromosome:NCBIM37:7:1:152524553:1 80931943 ID42524 U -
TGATTTTGATTTCAGGAAGTGTCATGG
>7 dna:chromosome chromosome:NCBIM37:7:1:152524553:1 80931944 ID42523 U -
TGATTTTGATTTCAGGAAGTGTCATG
>7 dna:chromosome chromosome:NCBIM37:7:1:152524553:1 80931952 ID55678 U -
TGGTCCCCATGATTTTGATTTCAGGAA
>7 dna:chromosome chromosome:NCBIM37:7:1:152524553:1 80931959 ID36932 U -
TGACATCTTGTCTGGTCCCCATGATTTTGATT
>7 dna:chromosome chromosome:NCBIM37:7:1:152524553:1 80931962 ID36931 U -
TGACATCTTGTCTGGTCCCCATGATTTTG
>7 dna:chromosome chromosome:NCBIM37:7:1:152524553:1 80931966 ID26368 U -
TCATGACATCTTGTCTGGTCCCCATGAT
>7 dna:chromosome chromosome:NCBIM37:7:1:152524553:1 80931966 ID36930 U -
TGACATCTTGTCTGGTCCCCATGAT
>7 dna:chromosome chromosome:NCBIM37:7:1:152524553:1 80931991 ID67199 U -
TTGGAGTTACATGTGTGACTCTCCAGTCA
>7 dna:chromosome chromosome:NCBIM37:7:1:152524553:1 80931996 ID55525 U -
TGGTATTTGGAGTTACATGTGTGACTCTCC
>7 dna:chromosome chromosome:NCBIM37:7:1:152524553:1 80932000 ID55524 U -
TGGTATTTGGAGTTACATGTGTGACT
>7 dna:chromosome chromosome:NCBIM37:7:1:152524553:1 80932001 ID53678 U -
TGGGATGGTATTTGGAGTTACATGTGTGAC
>7 dna:chromosome chromosome:NCBIM37:7:1:152524553:1 80932001 ID55523 U -
TGGTATTTGGAGTTACATGTGTGAC
>7 dna:chromosome chromosome:NCBIM37:7:1:152524553:1 80932002 ID53677 U -
TGGGATGGTATTTGGAGTTACATGTGTGA
>7 dna:chromosome chromosome:NCBIM37:7:1:152524553:1 80932003 ID53676 U -
TGGGATGGTATTTGGAGTTACATGTGTG
>7 dna:chromosome chromosome:NCBIM37:7:1:152524553:1 80932006 ID28851 U -
TCCCTGGGATGGTATTTGGAGTTACATGT
>7 dna:chromosome chromosome:NCBIM37:7:1:152524553:1 80932016 ID52152 U -
TGGCCTCAGGTCCCTGGGATGGTATTTGG
>7 dna:chromosome chromosome:NCBIM37:7:1:152524553:1 80932046 ID24626 U -
TCAAGGTGGATGATATACCCCAACAGGCCTT
>7 dna:chromosome chromosome:NCBIM37:7:1:152524553:1 80932046 ID64680 U -
TTCAAGGTGGATGATATACCCCAACAGGCCTT
>7 dna:chromosome chromosome:NCBIM37:7:1:152524553:1 80932047 ID64679 U -
TTCAAGGTGGATGATATACCCCAACAGGCCT
>7 dna:chromosome chromosome:NCBIM37:7:1:152524553:1 80932048 ID1800 U -
CAAGGTGGATGATATACCCCAACAGGCC
>7 dna:chromosome chromosome:NCBIM37:7:1:152524553:1 80932048 ID24625 U -
TCAAGGTGGATGATATACCCCAACAGGCC
>7 dna:chromosome chromosome:NCBIM37:7:1:152524553:1 80932048 ID64678 U -
TTCAAGGTGGATGATATACCCCAACAGGCC
>7 dna:chromosome chromosome:NCBIM37:7:1:152524553:1 80932049 ID64677 U -
TTCAAGGTGGATGATATACCCCAACAGGC
>7 dna:chromosome chromosome:NCBIM37:7:1:152524553:1 80932050 ID64676 U -
TTCAAGGTGGATGATATACCCCAACAGG
>7 dna:chromosome chromosome:NCBIM37:7:1:152524553:1 80932052 ID24624 U -
TCAAGGTGGATGATATACCCCAACA
>7 dna:chromosome chromosome:NCBIM37:7:1:152524553:1 80932053 ID48657 U -
TGCTTTTCAAGGTGGATGATATACCCCAAC
>7 dna:chromosome chromosome:NCBIM37:7:1:152524553:1 80932055 ID5217 U -
GCTGCTTTTCAAGGTGGATGATATACCCCA
>7 dna:chromosome chromosome:NCBIM37:7:1:152524553:1 80932056 ID5216 U -
GCTGCTTTTCAAGGTGGATGATATACCCC
>7 dna:chromosome chromosome:NCBIM37:7:1:152524553:1 80932057 ID47928 U -
TGCTGCTTTTCAAGGTGGATGATATACCC
>7 dna:chromosome chromosome:NCBIM37:7:1:152524553:1 80932070 ID27395 U -
TCCACTCAAGTGCCTGCTGCTTTTCAAGGT
>7 dna:chromosome chromosome:NCBIM37:7:1:152524553:1 80932121 ID21253 U -
TAGTTCCTCAAGACAGAGTGGGTCTC
>7 dna:chromosome chromosome:NCBIM37:7:1:152524553:1 80932124 ID22 U -
AAAATCTAGTTCCTCAAGACAGAGTGGGT
>7 dna:chromosome chromosome:NCBIM37:7:1:152524553:1 80932124 ID33694 U -
TGAAAATCTAGTTCCTCAAGACAGAGTGGGT
>7 dna:chromosome chromosome:NCBIM37:7:1:152524553:1 80932125 ID33693 U -
TGAAAATCTAGTTCCTCAAGACAGAGTGGG
>7 dna:chromosome chromosome:NCBIM37:7:1:152524553:1 80932126 ID33692 U -
TGAAAATCTAGTTCCTCAAGACAGAGTGG
>7 dna:chromosome chromosome:NCBIM37:7:1:152524553:1 80932127 ID32066 U -
TCTGAAAATCTAGTTCCTCAAGACAGAGTG
>7 dna:chromosome chromosome:NCBIM37:7:1:152524553:1 80932127 ID33691 U -
TGAAAATCTAGTTCCTCAAGACAGAGTG
>7 dna:chromosome chromosome:NCBIM37:7:1:152524553:1 80932129 ID32065 U -
TCTGAAAATCTAGTTCCTCAAGACAGAG
>7 dna:chromosome chromosome:NCBIM37:7:1:152524553:1 80932130 ID32064 U -
TCTGAAAATCTAGTTCCTCAAGACAGA
>7 dna:chromosome chromosome:NCBIM37:7:1:152524553:1 80932132 ID17723 U -
TAGATTCTGAAAATCTAGTTCCTCAAGACA
>7 dna:chromosome chromosome:NCBIM37:7:1:152524553:1 80932150 ID65529 U -
TTCCTCAGATATCATGACTAGATTCTGAAA
>7 dna:chromosome chromosome:NCBIM37:7:1:152524553:1 80932151 ID29702 U -
TCCTCAGATATCATGACTAGATTCTGAA
>7 dna:chromosome chromosome:NCBIM37:7:1:152524553:1 80932155 ID30319 U -
TCCTTCCTCAGATATCATGACTAGATTC
>7 dna:chromosome chromosome:NCBIM37:7:1:152524553:1 80932160 ID20197 U -
TAGGTGATCCTTCCTCAGATATCATGACTA
>7 dna:chromosome chromosome:NCBIM37:7:1:152524553:1 80932162 ID5866 U -
GGTTAGGTGATCCTTCCTCAGATATCATGAC
>7 dna:chromosome chromosome:NCBIM37:7:1:152524553:1 80932168 ID13910 U -
TACCAGGTTAGGTGATCCTTCCTCAGATAT
>7 dna:chromosome chromosome:NCBIM37:7:1:152524553:1 80932169 ID13909 U -
TACCAGGTTAGGTGATCCTTCCTCAGATA
>7 dna:chromosome chromosome:NCBIM37:7:1:152524553:1 80932169 ID63976 U -
TTACCAGGTTAGGTGATCCTTCCTCAGATA
>7 dna:chromosome chromosome:NCBIM37:7:1:152524553:1 80932170 ID13908 U -
TACCAGGTTAGGTGATCCTTCCTCAGAT
>7 dna:chromosome chromosome:NCBIM37:7:1:152524553:1 80932171 ID63975 U -
TTACCAGGTTAGGTGATCCTTCCTCAGA
>7 dna:chromosome chromosome:NCBIM37:7:1:152524553:1 80932172 ID32835 U -
TCTTACCAGGTTAGGTGATCCTTCCTCAG
>7 dna:chromosome chromosome:NCBIM37:7:1:152524553:1 80932176 ID32834 U -
TCTTACCAGGTTAGGTGATCCTTCC
>7 dna:chromosome chromosome:NCBIM37:7:1:152524553:1 80932251 ID57721 U -
TGTAGTACTTTTTGAAGTCTTTTCTACTCGT
>7 dna:chromosome chromosome:NCBIM37:7:1:152524553:1 80932253 ID57720 U -
TGTAGTACTTTTTGAAGTCTTTTCTACTC
>7 dna:chromosome chromosome:NCBIM37:7:1:152524553:1 80932254 ID57719 U -
TGTAGTACTTTTTGAAGTCTTTTCTACT
>7 dna:chromosome chromosome:NCBIM37:7:1:152524553:1 80932258 ID57718 U -
TGTAGTACTTTTTGAAGTCTTTTC
>7 dna:chromosome chromosome:NCBIM37:7:1:152524553:1 80932418 ID60070 U -
TGTGTCACACATAGCGGGAAGGACTCT
>7 dna:chromosome chromosome:NCBIM37:7:1:152524553:1 80932528 ID22689 U -
TATGAACTAACCTTTCCACCTTCCCT
>7 dna:chromosome chromosome:NCBIM37:7:1:152524553:1 80932668 ID54526 U -
TGGGTCACGGCTTGGCTAGTTTCCAAATGC
>7 dna:chromosome chromosome:NCBIM37:7:1:152524553:1 80932738 ID20490 U -
TAGGTTTTGATATTGCAGTTGAATGCTTCT
>7 dna:chromosome chromosome:NCBIM37:7:1:152524553:1 80932793 ID30549 U -
TCCTTTTGGACTAGCCTCATAATTCTTCAC
>7 dna:chromosome chromosome:NCBIM37:7:1:152524553:1 80933083 ID39877 U -
TGAGGTAACCTCTGCCTAGTCACTCT
>7 dna:chromosome chromosome:NCBIM37:7:1:152524553:1 80933093 ID8607 U -
TAACAGCCCCGTATGAGGTAACCTCTGCC
>7 dna:chromosome chromosome:NCBIM37:7:1:152524553:1 80933094 ID8606 U -
TAACAGCCCCGTATGAGGTAACCTCTGC
>7 dna:chromosome chromosome:NCBIM37:7:1:152524553:1 80933098 ID42501 U -
TGATTTTAACAGCCCCGTATGAGGTAACCT
>7 dna:chromosome chromosome:NCBIM37:7:1:152524553:1 80933101 ID42500 U -
TGATTTTAACAGCCCCGTATGAGGTAA
>7 dna:chromosome chromosome:NCBIM37:7:1:152524553:1 80933132 ID50132 U -
TGGACATAGAAGTGTGGCACCCGTGTCAGGA
>7 dna:chromosome chromosome:NCBIM37:7:1:152524553:1 80933135 ID67098 U -
TTGGACATAGAAGTGTGGCACCCGTGTCA
>7 dna:chromosome chromosome:NCBIM37:7:1:152524553:1 80933144 ID58677 U -
TGTCTGCTTTGGACATAGAAGTGTGGCA
>7 dna:chromosome chromosome:NCBIM37:7:1:152524553:1 80933156 ID8538 U -
TAACAGAAGAATCTTGTCTGCTTTGGACAT
>7 dna:chromosome chromosome:NCBIM37:7:1:152524553:1 80933157 ID8537 U -
TAACAGAAGAATCTTGTCTGCTTTGGACA
>7 dna:chromosome chromosome:NCBIM37:7:1:152524553:1 80933159 ID8536 U -
TAACAGAAGAATCTTGTCTGCTTTGGA
>7 dna:chromosome chromosome:NCBIM37:7:1:152524553:1 80933163 ID39480 U -
TGAGCTAACAGAAGAATCTTGTCTGCTT
>7 dna:chromosome chromosome:NCBIM37:7:1:152524553:1 80933164 ID39479 U -
TGAGCTAACAGAAGAATCTTGTCTGCT
>7 dna:chromosome chromosome:NCBIM37:7:1:152524553:1 80933170 ID65449 U -
TTCCGGATTTGAGCTAACAGAAGAATCTTG
>7 dna:chromosome chromosome:NCBIM37:7:1:152524553:1 80933204 ID3125 U -
CGCAATGCTCTTCTGAAATGCTAGCTTC
>7 dna:chromosome chromosome:NCBIM37:7:1:152524553:1 80933318 ID50285 U -
TGGACTCTGAGCAGGCGCAGAG
>7 dna:chromosome chromosome:NCBIM37:7:1:152524553:1 80933375 ID67188 U -
TTGGAGTATGCCAAGTCTGTCCTTGCCTCA
>7 dna:chromosome chromosome:NCBIM37:7:1:152524553:1 80933376 ID67187 U -
TTGGAGTATGCCAAGTCTGTCCTTGCCTC
>7 dna:chromosome chromosome:NCBIM37:7:1:152524553:1 80933413 ID57300 U -
TGTAACTGCTTCAGACCTGTGTCA
>7 dna:chromosome chromosome:NCBIM37:7:1:152524553:1 80933420 ID56196 U -
TGGTGGCCACTGTAACTGCTTCAGACC
>7 dna:chromosome chromosome:NCBIM37:7:1:152524553:1 80933422 ID51983 U -
TGGCCACTGTAACTGCTTCAGA
>7 dna:chromosome chromosome:NCBIM37:7:1:152524553:1 80933448 ID6810 U -
TAAAAGACTCCAGCTCTCTCGGGCCC
>7 dna:chromosome chromosome:NCBIM37:7:1:152524553:1 80933466 ID25988 U -
TCAGTGGTATAAACTCTTCTAAAAGAC
>7 dna:chromosome chromosome:NCBIM37:7:1:152524553:1 80933508 ID54056 U -
TGGGCAGGTGTTTTCGCAGCTCCAAAGGA
>7 dna:chromosome chromosome:NCBIM37:7:1:152524553:1 80933509 ID54055 U -
TGGGCAGGTGTTTTCGCAGCTCCAAAGG
>7 dna:chromosome chromosome:NCBIM37:7:1:152524553:1 80933509 ID68729 U -
TTTGGGCAGGTGTTTTCGCAGCTCCAAAGG
>7 dna:chromosome chromosome:NCBIM37:7:1:152524553:1 80933511 ID68728 U -
TTTGGGCAGGTGTTTTCGCAGCTCCAAA
>7 dna:chromosome chromosome:NCBIM37:7:1:152524553:1 80933512 ID23990 U -
TATTTGGGCAGGTGTTTTCGCAGCTCCAA
>7 dna:chromosome chromosome:NCBIM37:7:1:152524553:1 80933513 ID23989 M -
TATTTGGGCAGGTGTTTTCGCAGCTCCA
>7 dna:chromosome chromosome:NCBIM37:7:1:152524553:1 80933520 ID26064 U -
TCAGTTGTATTTGGGCAGGTGTTTTCGC
>7 dna:chromosome chromosome:NCBIM37:7:1:152524553:1 80933553 ID12731 U -
TACACGTTGTTTGGTACACTCAGAGGGGAC
>7 dna:chromosome chromosome:NCBIM37:7:1:152524553:1 80933557 ID20008 U -
TAGGTACACGTTGTTTGGTACACTCAGAGG
>7 dna:chromosome chromosome:NCBIM37:7:1:152524553:1 80933559 ID20007 U -
TAGGTACACGTTGTTTGGTACACTCAGA
>7 dna:chromosome chromosome:NCBIM37:7:1:152524553:1 80933562 ID42509 U -
TGATTTTAGGTACACGTTGTTTGGTACACTC
>7 dna:chromosome chromosome:NCBIM37:7:1:152524553:1 80933563 ID42508 U -
TGATTTTAGGTACACGTTGTTTGGTACACT
>7 dna:chromosome chromosome:NCBIM37:7:1:152524553:1 80933566 ID68662 U -
TTTGATTTTAGGTACACGTTGTTTGGTAC
>7 dna:chromosome chromosome:NCBIM37:7:1:152524553:1 80933567 ID42507 U -
TGATTTTAGGTACACGTTGTTTGGTA
>7 dna:chromosome chromosome:NCBIM37:7:1:152524553:1 80933567 ID66700 U -
TTGATTTTAGGTACACGTTGTTTGGTA
>7 dna:chromosome chromosome:NCBIM37:7:1:152524553:1 80933567 ID68952 U -
TTTTGATTTTAGGTACACGTTGTTTGGTA
>7 dna:chromosome chromosome:NCBIM37:7:1:152524553:1 80933568 ID68661 U -
TTTGATTTTAGGTACACGTTGTTTGGT
>7 dna:chromosome chromosome:NCBIM37:7:1:152524553:1 80933604 ID60606 U -
TGTTATACAGGGTTTGTTGAACATGTGA
>7 dna:chromosome chromosome:NCBIM37:7:1:152524553:1 80933610 ID2507 U -
CATCTGTTATACAGGGTTTGTTGAAC
>7 dna:chromosome chromosome:NCBIM37:7:1:152524553:1 80933739 ID1324 U -
AGTGAGCATGATAAGCCCTCGTGC
>7 dna:chromosome chromosome:NCBIM37:7:1:152524553:1 80933741 ID18332 U -
TAGCCATCAGAGTGAGCATGATAAGCCCTCGT
>7 dna:chromosome chromosome:NCBIM37:7:1:152524553:1 80933744 ID18331 U -
TAGCCATCAGAGTGAGCATGATAAGCCCT
>7 dna:chromosome chromosome:NCBIM37:7:1:152524553:1 80933745 ID18330 U -
TAGCCATCAGAGTGAGCATGATAAGCCC
>7 dna:chromosome chromosome:NCBIM37:7:1:152524553:1 80933756 ID60105 U -
TGTGTCTCCTAGCCATCAGAGTGAGC
>7 dna:chromosome chromosome:NCBIM37:7:1:152524553:1 80933758 ID56845 U -
TGGTTTTGTGTCTCCTAGCCATCAGAGTGA
>7 dna:chromosome chromosome:NCBIM37:7:1:152524553:1 80933762 ID56844 U -
TGGTTTTGTGTCTCCTAGCCATCAGA
>7 dna:chromosome chromosome:NCBIM37:7:1:152524553:1 80933769 ID27814 U -
TCCATACTGCTGGTTTTGTGTCTCCTAGC
>7 dna:chromosome chromosome:NCBIM37:7:1:152524553:1 80933769 ID65316 U -
TTCCATACTGCTGGTTTTGTGTCTCCTAGC
>7 dna:chromosome chromosome:NCBIM37:7:1:152524553:1 80933780 ID60432 U -
TGTTAAGCTTCCATACTGCTGGTTTTG
>7 dna:chromosome chromosome:NCBIM37:7:1:152524553:1 80933781 ID60431 U -
TGTTAAGCTTCCATACTGCTGGTTTT
>7 dna:chromosome chromosome:NCBIM37:7:1:152524553:1 80933791 ID64924 U -
TTCAGAGTTTCTTTTGTTAAGCTTCCATAC
>7 dna:chromosome chromosome:NCBIM37:7:1:152524553:1 80933813 ID48729 U -
TGGAAAAACTTGGAGGCGCTGTCCTTCAGAGT
>7 dna:chromosome chromosome:NCBIM37:7:1:152524553:1 80933814 ID48728 U -
TGGAAAAACTTGGAGGCGCTGTCCTTCAGAG
>7 dna:chromosome chromosome:NCBIM37:7:1:152524553:1 80933815 ID48727 U -
TGGAAAAACTTGGAGGCGCTGTCCTTCAGA
>7 dna:chromosome chromosome:NCBIM37:7:1:152524553:1 80933818 ID48726 U -
TGGAAAAACTTGGAGGCGCTGTCCTTC
>7 dna:chromosome chromosome:NCBIM37:7:1:152524553:1 80933822 ID28006 U -
TCCATTATGGAAAAACTTGGAGGCGCTGTC
>7 dna:chromosome chromosome:NCBIM37:7:1:152524553:1 80933823 ID28005 U -
TCCATTATGGAAAAACTTGGAGGCGCTGT
>7 dna:chromosome chromosome:NCBIM37:7:1:152524553:1 80933831 ID10057 U -
TAAGCCGGATCCATTATGGAAAAACTTGGA
>7 dna:chromosome chromosome:NCBIM37:7:1:152524553:1 80933833 ID10056 U -
TAAGCCGGATCCATTATGGAAAAACTTG
>7 dna:chromosome chromosome:NCBIM37:7:1:152524553:1 80933833 ID32802 U -
TCTTAAGCCGGATCCATTATGGAAAAACTTG
>7 dna:chromosome chromosome:NCBIM37:7:1:152524553:1 80933885 ID162 U -
AACCACTGGAGAATCTTCTCAATCTTTGGAAT
>7 dna:chromosome chromosome:NCBIM37:7:1:152524553:1 80933897 ID42460 U -
TGATTTGCAAACCACTGGAGAATCTTCTC
>7 dna:chromosome chromosome:NCBIM37:7:1:152524553:1 80933898 ID42459 U -
TGATTTGCAAACCACTGGAGAATCTTCT
>7 dna:chromosome chromosome:NCBIM37:7:1:152524553:1 80933899 ID42458 U -
TGATTTGCAAACCACTGGAGAATCTTC
>7 dna:chromosome chromosome:NCBIM37:7:1:152524553:1 80933908 ID19971 U -
TAGGGTGCTTCTGATTTGCAAACCACTGG
>7 dna:chromosome chromosome:NCBIM37:7:1:152524553:1 80933918 ID2979 U -
CCTCAATGTTAGGGTGCTTCTGATTTGC
>7 dna:chromosome chromosome:NCBIM37:7:1:152524553:1 80933921 ID63671 U -
TTAACCTCAATGTTAGGGTGCTTCTGATT
>7 dna:chromosome chromosome:NCBIM37:7:1:152524553:1 80933925 ID7551 U -
TAAACTTAACCTCAATGTTAGGGTGCTTCT
>7 dna:chromosome chromosome:NCBIM37:7:1:152524553:1 80933926 ID7550 U -
TAAACTTAACCTCAATGTTAGGGTGCTTC
>7 dna:chromosome chromosome:NCBIM37:7:1:152524553:1 80933927 ID10693 U -
TAATAAACTTAACCTCAATGTTAGGGTGCTT
>7 dna:chromosome chromosome:NCBIM37:7:1:152524553:1 80933950 ID34474 U -
TGAAATGGACTTTTATAAACACTAATAAAC
>7 dna:chromosome chromosome:NCBIM37:7:1:152524553:1 80934051 ID5046 M -
GCCTTGGCTGTCCTGGAAC
>7 dna:chromosome chromosome:NCBIM37:7:1:152524553:1 80934102 ID30755 U -
TCGCTTGATTGATTTTTTGGGGGA
>7 dna:chromosome chromosome:NCBIM37:7:1:152524553:1 80934149 ID27447 U -
TCCACTTCAGACAGGTGCCTTGAGAGG
>7 dna:chromosome chromosome:NCBIM37:7:1:152524553:1 80934227 ID66581 U -
TTGATAAGCCTCACCTACTGACCGCCCAGC
>7 dna:chromosome chromosome:NCBIM37:7:1:152524553:1 80934229 ID40742 U -
TGATAAGCCTCACCTACTGACCGCCCA
>7 dna:chromosome chromosome:NCBIM37:7:1:152524553:1 80934230 ID40741 U -
TGATAAGCCTCACCTACTGACCGCCC
>7 dna:chromosome chromosome:NCBIM37:7:1:152524553:1 80934230 ID66580 U -
TTGATAAGCCTCACCTACTGACCGCCC
>7 dna:chromosome chromosome:NCBIM37:7:1:152524553:1 80934232 ID26512 U -
TCATTGATAAGCCTCACCTACTGACCGC
>7 dna:chromosome chromosome:NCBIM37:7:1:152524553:1 80934234 ID7512 U -
TAAACTCATTGATAAGCCTCACCTACTGACC
>7 dna:chromosome chromosome:NCBIM37:7:1:152524553:1 80934235 ID7511 U -
TAAACTCATTGATAAGCCTCACCTACTGAC
>7 dna:chromosome chromosome:NCBIM37:7:1:152524553:1 80934236 ID7510 U -
TAAACTCATTGATAAGCCTCACCTACTGA
>7 dna:chromosome chromosome:NCBIM37:7:1:152524553:1 80934238 ID7509 U -
TAAACTCATTGATAAGCCTCACCTACT
>7 dna:chromosome chromosome:NCBIM37:7:1:152524553:1 80934239 ID7508 U -
TAAACTCATTGATAAGCCTCACCTAC
>7 dna:chromosome chromosome:NCBIM37:7:1:152524553:1 80934242 ID39378 U -
TGAGCCCCATAAACTCATTGATAAGCCTCACC
>7 dna:chromosome chromosome:NCBIM37:7:1:152524553:1 80934244 ID39377 U -
TGAGCCCCATAAACTCATTGATAAGCCTCA
>7 dna:chromosome chromosome:NCBIM37:7:1:152524553:1 80934245 ID39376 U -
TGAGCCCCATAAACTCATTGATAAGCCTC
>7 dna:chromosome chromosome:NCBIM37:7:1:152524553:1 80934246 ID32258 U -
TCTGAGCCCCATAAACTCATTGATAAGCCT
>7 dna:chromosome chromosome:NCBIM37:7:1:152524553:1 80934247 ID32257 U -
TCTGAGCCCCATAAACTCATTGATAAGCC
>7 dna:chromosome chromosome:NCBIM37:7:1:152524553:1 80934248 ID32256 U -
TCTGAGCCCCATAAACTCATTGATAAGC
>7 dna:chromosome chromosome:NCBIM37:7:1:152524553:1 80934289 ID32161 U -
TCTGAATGAAGTCTAAATGTGGAGCTTAT
>7 dna:chromosome chromosome:NCBIM37:7:1:152524553:1 80934293 ID24534 U -
TCAACTCTGAATGAAGTCTAAATGTGGAGC
>7 dna:chromosome chromosome:NCBIM37:7:1:152524553:1 80934293 ID64619 U -
TTCAACTCTGAATGAAGTCTAAATGTGGAGC
>7 dna:chromosome chromosome:NCBIM37:7:1:152524553:1 80934338 ID60775 U -
TGTTCCTGGAACGTGTTTTTCCACATGTTT
>7 dna:chromosome chromosome:NCBIM37:7:1:152524553:1 80934343 ID8251 U -
TAAATGTTCCTGGAACGTGTTTTTCCACA
>7 dna:chromosome chromosome:NCBIM37:7:1:152524553:1 80934343 ID63644 U -
TTAAATGTTCCTGGAACGTGTTTTTCCACA
>7 dna:chromosome chromosome:NCBIM37:7:1:152524553:1 80934360 ID35962 U -
TGAATGCATATTTCCATTTAAATGTTCCTG
>7 dna:chromosome chromosome:NCBIM37:7:1:152524553:1 80934360 ID44338 U -
TGCATATTTCCATTTAAATGTTCCTG
>7 dna:chromosome chromosome:NCBIM37:7:1:152524553:1 80934366 ID65031 U -
TTCATCTGAATGCATATTTCCATTTAAATG
>7 dna:chromosome chromosome:NCBIM37:7:1:152524553:1 80934401 ID51689 U -
TGGCAGGAAGGTGGCACGATAACTTTTTT
>7 dna:chromosome chromosome:NCBIM37:7:1:152524553:1 80934432 ID68309 U -
TTTATATTCATTATGATCTCCTGGCC
>7 dna:chromosome chromosome:NCBIM37:7:1:152524553:1 80934434 ID15118 U -
TACTATTTATATTCATTATGATCTCCTGG
>7 dna:chromosome chromosome:NCBIM37:7:1:152524553:1 80934437 ID67722 U -
TTGTACTATTTATATTCATTATGATCTCC
>7 dna:chromosome chromosome:NCBIM37:7:1:152524553:1 80934446 ID57600 U -
TGTACTATTTATATTCATT
>7 dna:chromosome chromosome:NCBIM37:7:1:152524553:1 80934459 ID39340 U -
TGAGCCAAGCCTGTCACCCGAACTTGTACT
>7 dna:chromosome chromosome:NCBIM37:7:1:152524553:1 80934462 ID39339 U -
TGAGCCAAGCCTGTCACCCGAACTTGT
>7 dna:chromosome chromosome:NCBIM37:7:1:152524553:1 80934466 ID39338 U -
TGAGCCAAGCCTGTCACCCGAAC
>7 dna:chromosome chromosome:NCBIM37:7:1:152524553:1 80934513 ID8178 U -
TAAATGCTTCGAACCCTACATATATCCCCA
>7 dna:chromosome chromosome:NCBIM37:7:1:152524553:1 80934514 ID63629 U -
TTAAATGCTTCGAACCCTACATATATCCCC
>7 dna:chromosome chromosome:NCBIM37:7:1:152524553:1 80934515 ID63627 U -
TTAAATGCTTCGAACCCTACATATATCCC
>7 dna:chromosome chromosome:NCBIM37:7:1:152524553:1 80934553 ID26187 U -
TCATAGTGGCGCAGGATCTGCAGTTCTAA
>7 dna:chromosome chromosome:NCBIM37:7:1:152524553:1 80934594 ID1023 U -
AGCATTACAGGTACACCACCAATGCCTGC
>7 dna:chromosome chromosome:NCBIM37:7:1:152524553:1 80934601 ID11942 U -
TACAAAGCATTACAGGTACACCACCAA
>7 dna:chromosome chromosome:NCBIM37:7:1:152524553:1 80934602 ID68862 U -
TTTTACAAAGCATTACAGGTACACCACCA
>7 dna:chromosome chromosome:NCBIM37:7:1:152524553:1 80934604 ID61261 U -
TGTTTTACAAAGCATTACAGGTACACCAC
>7 dna:chromosome chromosome:NCBIM37:7:1:152524553:1 80934609 ID11941 U -
TACAAAGCATTACAGGTAC
>7 dna:chromosome chromosome:NCBIM37:7:1:152524553:1 80934634 ID12255 U -
TACAAGGAAAATCCGTTGACCGACTCACAA
>7 dna:chromosome chromosome:NCBIM37:7:1:152524553:1 80934635 ID12254 U -
TACAAGGAAAATCCGTTGACCGACTCACA
>7 dna:chromosome chromosome:NCBIM37:7:1:152524553:1 80934635 ID63824 U -
TTACAAGGAAAATCCGTTGACCGACTCACA
>7 dna:chromosome chromosome:NCBIM37:7:1:152524553:1 80934637 ID63823 U -
TTACAAGGAAAATCCGTTGACCGACTCA
>7 dna:chromosome chromosome:NCBIM37:7:1:152524553:1 80934642 ID515 U -
ACCAAAATTACAAGGAAAATCCGTTGACCG
>7 dna:chromosome chromosome:NCBIM37:7:1:152524553:1 80934642 ID13571 U -
TACCAAAATTACAAGGAAAATCCGTTGACCG
>7 dna:chromosome chromosome:NCBIM37:7:1:152524553:1 80934643 ID514 U -
ACCAAAATTACAAGGAAAATCCGTTGACC
>7 dna:chromosome chromosome:NCBIM37:7:1:152524553:1 80934643 ID13570 U -
TACCAAAATTACAAGGAAAATCCGTTGACC
>7 dna:chromosome chromosome:NCBIM37:7:1:152524553:1 80934644 ID13569 U -
TACCAAAATTACAAGGAAAATCCGTTGAC
>7 dna:chromosome chromosome:NCBIM37:7:1:152524553:1 80934646 ID13568 U -
TACCAAAATTACAAGGAAAATCCGTTG
>7 dna:chromosome chromosome:NCBIM37:7:1:152524553:1 80934657 ID7198 U -
TAAAATGTAGCCTTCTACCAAAATTACAAGG
>7 dna:chromosome chromosome:NCBIM37:7:1:152524553:1 80934661 ID23341 U -
TATTAAAATGTAGCCTTCTACCAAAATTAC
>7 dna:chromosome chromosome:NCBIM37:7:1:152524553:1 80934671 ID40081 U -
TGAGTAAGAATATTAAAATGTAGCCTTCTA
>7 dna:chromosome chromosome:NCBIM37:7:1:152524553:1 80934673 ID29967 U -
TCCTGAGTAAGAATATTAAAATGTAGCCTTC
>7 dna:chromosome chromosome:NCBIM37:7:1:152524553:1 80934674 ID29966 U -
TCCTGAGTAAGAATATTAAAATGTAGCCTT
>7 dna:chromosome chromosome:NCBIM37:7:1:152524553:1 80934674 ID65551 U -
TTCCTGAGTAAGAATATTAAAATGTAGCCTT
>7 dna:chromosome chromosome:NCBIM37:7:1:152524553:1 80934675 ID29965 U -
TCCTGAGTAAGAATATTAAAATGTAGCCT
>7 dna:chromosome chromosome:NCBIM37:7:1:152524553:1 80934675 ID65550 U -
TTCCTGAGTAAGAATATTAAAATGTAGCCT
>7 dna:chromosome chromosome:NCBIM37:7:1:152524553:1 80934677 ID23594 U -
TATTCCTGAGTAAGAATATTAAAATGTAGC
>7 dna:chromosome chromosome:NCBIM37:7:1:152524553:1 80934677 ID29964 U -
TCCTGAGTAAGAATATTAAAATGTAGC
>7 dna:chromosome chromosome:NCBIM37:7:1:152524553:1 80934694 ID11256 U -
TAATGACCCGATCTGTATTCCTGAGTAA
>7 dna:chromosome chromosome:NCBIM37:7:1:152524553:1 80934706 ID68853 U -
TTTTAATAGTTTTCTAATGACCCGATCTGT
>7 dna:chromosome chromosome:NCBIM37:7:1:152524553:1 80934712 ID54917 U -
TGGGTTCTTTTAATAGTTTTCTAATGACCCG
>7 dna:chromosome chromosome:NCBIM37:7:1:152524553:1 80934713 ID54916 U -
TGGGTTCTTTTAATAGTTTTCTAATGACCC
>7 dna:chromosome chromosome:NCBIM37:7:1:152524553:1 80934839 ID9205 U -
TAACTGAACGGGGAATAACTGAGCAGT
>7 dna:chromosome chromosome:NCBIM37:7:1:152524553:1 80934842 ID9204 U -
TAACTGAACGGGGAATAACTGAGC
>7 dna:chromosome chromosome:NCBIM37:7:1:152524553:1 80934847 ID9203 U -
TAACTGAACGGGGAATAAC
>7 dna:chromosome chromosome:NCBIM37:7:1:152524553:1 80934886 ID51421 U -
TGGCAAGGTTAGGTGAACAGAGATTCCATGG
>7 dna:chromosome chromosome:NCBIM37:7:1:152524553:1 80934917 ID41092 U -
TGATATCACGGTTTAGATACTGCTCAC
>7 dna:chromosome chromosome:NCBIM37:7:1:152524553:1 80934918 ID11286 U -
TAATGATATCACGGTTTAGATACTGCTCA
>7 dna:chromosome chromosome:NCBIM37:7:1:152524553:1 80934937 ID28301 U -
TCCCAGATCTTAAGGTGGTCTAATGATATC
>7 dna:chromosome chromosome:NCBIM37:7:1:152524553:1 80934944 ID39594 U -
TGAGCTTCCCAGATCTTAAGGTGGTCTAA
>7 dna:chromosome chromosome:NCBIM37:7:1:152524553:1 80934970 ID18359 U -
TAGCCCCAGCACTGCAGAGGTCAGCCTGA
>7 dna:chromosome chromosome:NCBIM37:7:1:152524553:1 80935011 ID48571 U -
TGCTTTCTGTGTAGAACTTCCCCAATC
>7 dna:chromosome chromosome:NCBIM37:7:1:152524553:1 80935036 ID24535 U -
TCAACTCTTAATATAGACCCTGCACAGCCTG
>7 dna:chromosome chromosome:NCBIM37:7:1:152524553:1 80935139 ID47296 U -
TGCTATGAAGCTCGGTCTGAGTATACAGAG
>7 dna:chromosome chromosome:NCBIM37:7:1:152524553:1 80935140 ID47295 U -
TGCTATGAAGCTCGGTCTGAGTATACAGA
>7 dna:chromosome chromosome:NCBIM37:7:1:152524553:1 80935141 ID47294 U -
TGCTATGAAGCTCGGTCTGAGTATACAG
>7 dna:chromosome chromosome:NCBIM37:7:1:152524553:1 80935277 ID35164 U -
TGAAGACTTTTCCATAGCTGAAATTCCTGGA
>7 dna:chromosome chromosome:NCBIM37:7:1:152524553:1 80935285 ID20526 U -
TAGTAAATGAAGACTTTTCCATAGCTGAAA
>7 dna:chromosome chromosome:NCBIM37:7:1:152524553:1 80935286 ID20525 U -
TAGTAAATGAAGACTTTTCCATAGCTGAA
>7 dna:chromosome chromosome:NCBIM37:7:1:152524553:1 80935311 ID58326 U -
TGTCAGTTTATGACACTTTTCACAGCTTAGT
>7 dna:chromosome chromosome:NCBIM37:7:1:152524553:1 80935332 ID26040 U -
TCAGTTCGAGAATCAAGAATGTCAGTTTA
>7 dna:chromosome chromosome:NCBIM37:7:1:152524553:1 80935364 ID33600 U -
TGAAAAGGGCTCTCAAAAGCTTAAATGGAAA
>7 dna:chromosome chromosome:NCBIM37:7:1:152524553:1 80935366 ID33599 U -
TGAAAAGGGCTCTCAAAAGCTTAAATGGA
>7 dna:chromosome chromosome:NCBIM37:7:1:152524553:1 80935434 ID9418 U -
TAAGAAACACGTTCACGCAAAGGCTT
>7 dna:chromosome chromosome:NCBIM37:7:1:152524553:1 80935444 ID7282 U -
TAAACAAATTCTAAGAAACACGTTCAC
>7 dna:chromosome chromosome:NCBIM37:7:1:152524553:1 80935450 ID4741 U -
GCAACGCTTAAACAAATTCTAAGAAACAC
>7 dna:chromosome chromosome:NCBIM37:7:1:152524553:1 80935451 ID6126 U -
GTGCAACGCTTAAACAAATTCTAAGAAACA
>7 dna:chromosome chromosome:NCBIM37:7:1:152524553:1 80935517 ID45326 U -
TGCCAGATATCATGAAAGTGAAGCCAACGC
>7 dna:chromosome chromosome:NCBIM37:7:1:152524553:1 80935520 ID31985 U -
TCTCTGCCAGATATCATGAAAGTGAAGCCAA
>7 dna:chromosome chromosome:NCBIM37:7:1:152524553:1 80935522 ID31984 U -
TCTCTGCCAGATATCATGAAAGTGAAGCC
>7 dna:chromosome chromosome:NCBIM37:7:1:152524553:1 80935542 ID40248 U -
TGAGTGAAATTAAATTCTAATTTCTCTGCCA
>7 dna:chromosome chromosome:NCBIM37:7:1:152524553:1 80935543 ID40247 U -
TGAGTGAAATTAAATTCTAATTTCTCTGCC
>7 dna:chromosome chromosome:NCBIM37:7:1:152524553:1 80935551 ID27800 U -
TCCAGTTTTGAGTGAAATTAAATTCTAATT
>7 dna:chromosome chromosome:NCBIM37:7:1:152524553:1 80935552 ID58466 U -
TGTCCAGTTTTGAGTGAAATTAAATTCTAAT
>7 dna:chromosome chromosome:NCBIM37:7:1:152524553:1 80935591 ID37268 U -
TGACCCAACGTCTATTTTTTTCCAGGACA
>7 dna:chromosome chromosome:NCBIM37:7:1:152524553:1 80935602 ID57442 U -
TGTAATGCAAAGGTGACCCAACGTCTATTTT
>7 dna:chromosome chromosome:NCBIM37:7:1:152524553:1 80935603 ID57441 U -
TGTAATGCAAAGGTGACCCAACGTCTATTT
>7 dna:chromosome chromosome:NCBIM37:7:1:152524553:1 80935604 ID57440 U -
TGTAATGCAAAGGTGACCCAACGTCTATT
>7 dna:chromosome chromosome:NCBIM37:7:1:152524553:1 80935605 ID57439 U -
TGTAATGCAAAGGTGACCCAACGTCTAT
>7 dna:chromosome chromosome:NCBIM37:7:1:152524553:1 80935606 ID57438 U -
TGTAATGCAAAGGTGACCCAACGTCTA
>7 dna:chromosome chromosome:NCBIM37:7:1:152524553:1 80935607 ID48640 U -
TGCTTTGTAATGCAAAGGTGACCCAACGTCT
>7 dna:chromosome chromosome:NCBIM37:7:1:152524553:1 80935607 ID57437 U -
TGTAATGCAAAGGTGACCCAACGTCT
>7 dna:chromosome chromosome:NCBIM37:7:1:152524553:1 80935608 ID48639 U -
TGCTTTGTAATGCAAAGGTGACCCAACGTC
>7 dna:chromosome chromosome:NCBIM37:7:1:152524553:1 80935609 ID1328 U -
AGTGCTTTGTAATGCAAAGGTGACCCAACGT
>7 dna:chromosome chromosome:NCBIM37:7:1:152524553:1 80935617 ID31646 U -
TCTCACAGTGCTTTGTAATGCAAAGGTGA
>7 dna:chromosome chromosome:NCBIM37:7:1:152524553:1 80935674 ID21000 U -
TAGTGAGTCGTAAGTGAAAGTAATTGCAGCA
>7 dna:chromosome chromosome:NCBIM37:7:1:152524553:1 80935675 ID20999 U -
TAGTGAGTCGTAAGTGAAAGTAATTGCAGC
>7 dna:chromosome chromosome:NCBIM37:7:1:152524553:1 80935684 ID428 U -
ACACAGTAGTGAGTCGTAAGTGAAAGT
>7 dna:chromosome chromosome:NCBIM37:7:1:152524553:1 80935686 ID31355 U -
TCTACACACAGTAGTGAGTCGTAAGTGAAA
>7 dna:chromosome chromosome:NCBIM37:7:1:152524553:1 80935687 ID31354 U -
TCTACACACAGTAGTGAGTCGTAAGTGAA
>7 dna:chromosome chromosome:NCBIM37:7:1:152524553:1 80935690 ID65029 U -
TTCATCTACACACAGTAGTGAGTCGTAAGT
>7 dna:chromosome chromosome:NCBIM37:7:1:152524553:1 80935702 ID51409 U -
TGGCAAGCTGATTCATCTACACACAGTAG
>7 dna:chromosome chromosome:NCBIM37:7:1:152524553:1 80935713 ID68955 U -
TTTTGCAGAAATATGGCAAGCTGATTCATCT
>7 dna:chromosome chromosome:NCBIM37:7:1:152524553:1 80935727 ID8527 U -
TAACAGAAAATATTTTGCAGAAATATGGC
>7 dna:chromosome chromosome:NCBIM37:7:1:152524553:1 80935853 ID42659 U -
TGCAAACTACCCATTGAGGAGTCCTGGGC
>7 dna:chromosome chromosome:NCBIM37:7:1:152524553:1 80935854 ID42658 U -
TGCAAACTACCCATTGAGGAGTCCTGGG
>7 dna:chromosome chromosome:NCBIM37:7:1:152524553:1 80935856 ID42657 U -
TGCAAACTACCCATTGAGGAGTCCTG
>7 dna:chromosome chromosome:NCBIM37:7:1:152524553:1 80935879 ID14813 U -
TACGTTTAAATTAGGGCACAGACTTTTGC
>7 dna:chromosome chromosome:NCBIM37:7:1:152524553:1 80935883 ID19830 U -
TAGGCTTACGTTTAAATTAGGGCACAGACTT
>7 dna:chromosome chromosome:NCBIM37:7:1:152524553:1 80935884 ID1209 U -
AGGCTTACGTTTAAATTAGGGCACAGACT
>7 dna:chromosome chromosome:NCBIM37:7:1:152524553:1 80935884 ID19829 U -
TAGGCTTACGTTTAAATTAGGGCACAGACT
>7 dna:chromosome chromosome:NCBIM37:7:1:152524553:1 80935885 ID19828 U -
TAGGCTTACGTTTAAATTAGGGCACAGAC
>7 dna:chromosome chromosome:NCBIM37:7:1:152524553:1 80935890 ID58171 U -
TGTCACTAGGCTTACGTTTAAATTAGGGCA
>7 dna:chromosome chromosome:NCBIM37:7:1:152524553:1 80935891 ID58170 U -
TGTCACTAGGCTTACGTTTAAATTAGGGC
>7 dna:chromosome chromosome:NCBIM37:7:1:152524553:1 80935894 ID58169 U -
TGTCACTAGGCTTACGTTTAAATTAG
>7 dna:chromosome chromosome:NCBIM37:7:1:152524553:1 80935896 ID59619 U -
TGTGCATGTCACTAGGCTTACGTTTAAATT
>7 dna:chromosome chromosome:NCBIM37:7:1:152524553:1 80935903 ID42611 U -
TGCAAAATGTGCATGTCACTAGGCTTACGT
>7 dna:chromosome chromosome:NCBIM37:7:1:152524553:1 80935996 ID49348 U -
TGGAAGAAACAAATGTATCTGTAGCCAGAA
>7 dna:chromosome chromosome:NCBIM37:7:1:152524553:1 80935997 ID49347 U -
TGGAAGAAACAAATGTATCTGTAGCCAGA
>7 dna:chromosome chromosome:NCBIM37:7:1:152524553:1 80935999 ID49346 U -
TGGAAGAAACAAATGTATCTGTAGCCA
>7 dna:chromosome chromosome:NCBIM37:7:1:152524553:1 80936000 ID49345 U -
TGGAAGAAACAAATGTATCTGTAGCC
>7 dna:chromosome chromosome:NCBIM37:7:1:152524553:1 80936028 ID10844 U -
TAATAATTATCGCTTGAAATTCATTCCCACAA
>7 dna:chromosome chromosome:NCBIM37:7:1:152524553:1 80936029 ID10843 U -
TAATAATTATCGCTTGAAATTCATTCCCACA
>7 dna:chromosome chromosome:NCBIM37:7:1:152524553:1 80936040 ID33839 U -
TGAAACCATTCTAATAATTATCGCTTGAAAT
>7 dna:chromosome chromosome:NCBIM37:7:1:152524553:1 80936074 ID252 U -
AAGAGCCAATATTGTAAGAAGAAAGGCTAA
>7 dna:chromosome chromosome:NCBIM37:7:1:152524553:1 80936078 ID36352 U -
TGACAAGAGCCAATATTGTAAGAAGAAAGG
>7 dna:chromosome chromosome:NCBIM37:7:1:152524553:1 80936109 ID39576 U -
TGAGCTTAAGTACTGAACTGCACCCAGGTA
>7 dna:chromosome chromosome:NCBIM37:7:1:152524553:1 80936145 ID30674 U -
TCGAGTGCCTCTTAAGATTCAAAGCAGTC
>7 dna:chromosome chromosome:NCBIM37:7:1:152524553:1 80936146 ID29786 U -
TCCTCGAGTGCCTCTTAAGATTCAAAGCAGT
>7 dna:chromosome chromosome:NCBIM37:7:1:152524553:1 80936154 ID33881 U -
TGAAACGGTCCTCGAGTGCCTCTTAAGATTC
>7 dna:chromosome chromosome:NCBIM37:7:1:152524553:1 80936155 ID33880 U -
TGAAACGGTCCTCGAGTGCCTCTTAAGATT
>7 dna:chromosome chromosome:NCBIM37:7:1:152524553:1 80936157 ID33879 U -
TGAAACGGTCCTCGAGTGCCTCTTAAGA
>7 dna:chromosome chromosome:NCBIM37:7:1:152524553:1 80936167 ID25405 U -
TCACTGTGCGGCTGAAACGGTCCTCGAGTG
>7 dna:chromosome chromosome:NCBIM37:7:1:152524553:1 80936168 ID25404 U -
TCACTGTGCGGCTGAAACGGTCCTCGAGT
>7 dna:chromosome chromosome:NCBIM37:7:1:152524553:1 80936169 ID25403 U -
TCACTGTGCGGCTGAAACGGTCCTCGAG
>7 dna:chromosome chromosome:NCBIM37:7:1:152524553:1 80936211 ID34509 U -
TGAAATGTGCCGAGAGTCTGCGTATTCTTG
>7 dna:chromosome chromosome:NCBIM37:7:1:152524553:1 80936214 ID34508 U -
TGAAATGTGCCGAGAGTCTGCGTATTC
>7 dna:chromosome chromosome:NCBIM37:7:1:152524553:1 80936215 ID34507 U -
TGAAATGTGCCGAGAGTCTGCGTATT
>7 dna:chromosome chromosome:NCBIM37:7:1:152524553:1 80936216 ID39524 U -
TGAGCTGAAATGTGCCGAGAGTCTGCGTAT
>7 dna:chromosome chromosome:NCBIM37:7:1:152524553:1 80936217 ID39523 U -
TGAGCTGAAATGTGCCGAGAGTCTGCGTA
>7 dna:chromosome chromosome:NCBIM37:7:1:152524553:1 80936218 ID1107 U -
AGCTGAAATGTGCCGAGAGTCTGCGT
>7 dna:chromosome chromosome:NCBIM37:7:1:152524553:1 80936218 ID15385 U -
TACTGAGCTGAAATGTGCCGAGAGTCTGCGT
>7 dna:chromosome chromosome:NCBIM37:7:1:152524553:1 80936218 ID39522 U -
TGAGCTGAAATGTGCCGAGAGTCTGCGT
>7 dna:chromosome chromosome:NCBIM37:7:1:152524553:1 80936220 ID3550 U -
CTGAGCTGAAATGTGCCGAGAGTCTGC
>7 dna:chromosome chromosome:NCBIM37:7:1:152524553:1 80936220 ID39520 U -
TGAGCTGAAATGTGCCGAGAGTCTGC
>7 dna:chromosome chromosome:NCBIM37:7:1:152524553:1 80936223 ID68999 U -
TTTTTACTGAGCTGAAATGTGCCGAGAGTC
>7 dna:chromosome chromosome:NCBIM37:7:1:152524553:1 80936224 ID68998 U -
TTTTTACTGAGCTGAAATGTGCCGAGAGT
>7 dna:chromosome chromosome:NCBIM37:7:1:152524553:1 80936229 ID15384 U -
TACTGAGCTGAAATGTGCCG
>7 dna:chromosome chromosome:NCBIM37:7:1:152524553:1 80936268 ID48378 U -
TGCTTGAAACAGCTGTAAATGAAGGGAAT
>7 dna:chromosome chromosome:NCBIM37:7:1:152524553:1 80936274 ID4722 U -
GCAAACTGTGCTTGAAACAGCTGTAAATGAA
>7 dna:chromosome chromosome:NCBIM37:7:1:152524553:1 80936276 ID42679 U -
TGCAAACTGTGCTTGAAACAGCTGTAAATG
>7 dna:chromosome chromosome:NCBIM37:7:1:152524553:1 80936279 ID42678 U -
TGCAAACTGTGCTTGAAACAGCTGTAA
>7 dna:chromosome chromosome:NCBIM37:7:1:152524553:1 80936280 ID42677 U -
TGCAAACTGTGCTTGAAACAGCTGTA
>7 dna:chromosome chromosome:NCBIM37:7:1:152524553:1 80936330 ID20495 U -
TAGTAAAAAACAAAACCTGGTCTGTCA
>7 dna:chromosome chromosome:NCBIM37:7:1:152524553:1 80936331 ID20494 U -
TAGTAAAAAACAAAACCTGGTCTGTC
>7 dna:chromosome chromosome:NCBIM37:7:1:152524553:1 80936335 ID65515 U -
TTCCTATCTTAGTAAAAAACAAAACCTGGTC
>7 dna:chromosome chromosome:NCBIM37:7:1:152524553:1 80936358 ID7151 U -
TAAAATGCAGAGATGAGAATTACTTCCTATC
>7 dna:chromosome chromosome:NCBIM37:7:1:152524553:1 80936381 ID27190 U -
TCCAATTATTTAATCCCTTCCTAAAATGC
>7 dna:chromosome chromosome:NCBIM37:7:1:152524553:1 80936435 ID41417 U -
TGATCTCGCTAAAACACAAAGAGTAACACAA
>7 dna:chromosome chromosome:NCBIM37:7:1:152524553:1 80936441 ID54222 U -
TGGGCTGATCTCGCTAAAACACAAAGAGTA
>7 dna:chromosome chromosome:NCBIM37:7:1:152524553:1 80936443 ID5759 U -
GGGCTGATCTCGCTAAAACACAAAGAG
>7 dna:chromosome chromosome:NCBIM37:7:1:152524553:1 80936447 ID36000 U -
TGAATGGGCTGATCTCGCTAAAACACAA
>7 dna:chromosome chromosome:NCBIM37:7:1:152524553:1 80936454 ID41249 U -
TGATCACGTGAATGGGCTGATCTCGCTAA
>7 dna:chromosome chromosome:NCBIM37:7:1:152524553:1 80936455 ID41248 U -
TGATCACGTGAATGGGCTGATCTCGCTA
>7 dna:chromosome chromosome:NCBIM37:7:1:152524553:1 80936481 ID881 U -
AGACAGAGCAGGTGGACTCACCCTG
>7 dna:chromosome chromosome:NCBIM37:7:1:152524553:1 80936481 ID6420 U -
TAAAAAGACAGAGCAGGTGGACTCACCCTG
>7 dna:chromosome chromosome:NCBIM37:7:1:152524553:1 80936482 ID6419 U -
TAAAAAGACAGAGCAGGTGGACTCACCCT
>7 dna:chromosome chromosome:NCBIM37:7:1:152524553:1 80936511 ID45782 U -
TGCCCAAAGAGCAAATCTCAGCCTCACCT
>7 dna:chromosome chromosome:NCBIM37:7:1:152524553:1 80936512 ID45781 U -
TGCCCAAAGAGCAAATCTCAGCCTCACC
>7 dna:chromosome chromosome:NCBIM37:7:1:152524553:1 80936530 ID18599 U -
TAGCTAGTGATGGACACCTGATGCCCAAAGA
>7 dna:chromosome chromosome:NCBIM37:7:1:152524553:1 80936531 ID5117 U -
GCTAGTGATGGACACCTGATGCCCAAAG
>7 dna:chromosome chromosome:NCBIM37:7:1:152524553:1 80936531 ID18598 U -
TAGCTAGTGATGGACACCTGATGCCCAAAG
>7 dna:chromosome chromosome:NCBIM37:7:1:152524553:1 80936532 ID18597 U -
TAGCTAGTGATGGACACCTGATGCCCAAA
>7 dna:chromosome chromosome:NCBIM37:7:1:152524553:1 80936534 ID18596 U -
TAGCTAGTGATGGACACCTGATGCCCA
>7 dna:chromosome chromosome:NCBIM37:7:1:152524553:1 80936536 ID46116 U -
TGCCTAGCTAGTGATGGACACCTGATGCC
>7 dna:chromosome chromosome:NCBIM37:7:1:152524553:1 80936561 ID7776 U -
TAAAGCTTATGTGTTCACACATGCC
>7 dna:chromosome chromosome:NCBIM37:7:1:152524553:1 80936596 ID3350 U -
CTAGTGTGCCTTTCATGTCTCCTCGTGT
>7 dna:chromosome chromosome:NCBIM37:7:1:152524553:1 80936628 ID26103 U -
TCATAAGAAAGAACACAACTGTGTTGGGGG
>7 dna:chromosome chromosome:NCBIM37:7:1:152524553:1 80936661 ID11779 U -
TAATTTTAAAGAGTTCCTTCCATGAATGC
>7 dna:chromosome chromosome:NCBIM37:7:1:152524553:1 80936708 ID12515 U -
TACAATTTAAAGTTTTATTTCAGAAATGTA
>7 dna:chromosome chromosome:NCBIM37:7:1:152524553:1 80936852 ID29916 U -
TCCTGAAGAAGCAAGGGAACTCAGGT
>7 dna:chromosome chromosome:NCBIM37:7:1:152524553:1 80936853 ID29915 U -
TCCTGAAGAAGCAAGGGAACTCAGG
>7 dna:chromosome chromosome:NCBIM37:7:1:152524553:1 80936887 ID41920 U -
TGATGTAGAAAATGTGGTAGAAGCATGACC
>7 dna:chromosome chromosome:NCBIM37:7:1:152524553:1 80936888 ID41919 U -
TGATGTAGAAAATGTGGTAGAAGCATGAC
>7 dna:chromosome chromosome:NCBIM37:7:1:152524553:1 80936980 ID9540 U -
TAAGAAGTTCAGAGACAGTGGCTGGAAAC
>7 dna:chromosome chromosome:NCBIM37:7:1:152524553:1 80936982 ID240 U -
AAGAAGTTCAGAGACAGTGGCTGGAA
>7 dna:chromosome chromosome:NCBIM37:7:1:152524553:1 80936982 ID9539 U -
TAAGAAGTTCAGAGACAGTGGCTGGAA
>7 dna:chromosome chromosome:NCBIM37:7:1:152524553:1 80937014 ID43583 U -
TGCACAGAAGAACGCGTCTGGAATGGG
>7 dna:chromosome chromosome:NCBIM37:7:1:152524553:1 80937014 ID59554 U -
TGTGCACAGAAGAACGCGTCTGGAATGGG
>7 dna:chromosome chromosome:NCBIM37:7:1:152524553:1 80937108 ID12760 U -
TACACTCTTGGTAGTGGGGAGCCATGGGATC
>7 dna:chromosome chromosome:NCBIM37:7:1:152524553:1 80937248 ID43929 U -
TGCAGAGGGAATGTGGAATGTTCAGGA
>7 dna:chromosome chromosome:NCBIM37:7:1:152524553:1 80937264 ID37409 U -
TGACCTTGGAGAAACCCATGCAGAGGGAA
>7 dna:chromosome chromosome:NCBIM37:7:1:152524553:1 80937328 ID8079 U -
TAAATCACAAGGAAACCTAACCCGAAATGGAA
>7 dna:chromosome chromosome:NCBIM37:7:1:152524553:1 80937365 ID42780 U -
TGCAAAGTAGAATTGCATCAGAGTCCCCCCA
>7 dna:chromosome chromosome:NCBIM37:7:1:152524553:1 80937367 ID42779 U -
TGCAAAGTAGAATTGCATCAGAGTCCCCC
>7 dna:chromosome chromosome:NCBIM37:7:1:152524553:1 80937368 ID66709 U -
TTGCAAAGTAGAATTGCATCAGAGTCCCC
>7 dna:chromosome chromosome:NCBIM37:7:1:152524553:1 80937369 ID42778 U -
TGCAAAGTAGAATTGCATCAGAGTCCC
>7 dna:chromosome chromosome:NCBIM37:7:1:152524553:1 80937385 ID52163 U -
TGGCCTCCAAGGAAACCTTGCAAAGTAGA
>7 dna:chromosome chromosome:NCBIM37:7:1:152524553:1 80937417 ID19449 U -
TAGGATCGAAGGACCCCTGGATTCTAAGCC
>7 dna:chromosome chromosome:NCBIM37:7:1:152524553:1 80937418 ID19448 U -
TAGGATCGAAGGACCCCTGGATTCTAAGC
>7 dna:chromosome chromosome:NCBIM37:7:1:152524553:1 80937418 ID55351 U -
TGGTAGGATCGAAGGACCCCTGGATTCTAAGC
>7 dna:chromosome chromosome:NCBIM37:7:1:152524553:1 80937422 ID19447 U -
TAGGATCGAAGGACCCCTGGATTCT
>7 dna:chromosome chromosome:NCBIM37:7:1:152524553:1 80937424 ID15526 U -
TACTGGTAGGATCGAAGGACCCCTGGATT
>7 dna:chromosome chromosome:NCBIM37:7:1:152524553:1 80937440 ID32073 U -
TCTGAAACAGAGCTGATACTGGTAGGATC
>7 dna:chromosome chromosome:NCBIM37:7:1:152524553:1 80937443 ID41103 U -
TGATATCTGAAACAGAGCTGATACTGGTAGG
>7 dna:chromosome chromosome:NCBIM37:7:1:152524553:1 80937445 ID41102 U -
TGATATCTGAAACAGAGCTGATACTGGTA
>7 dna:chromosome chromosome:NCBIM37:7:1:152524553:1 80937446 ID41101 U -
TGATATCTGAAACAGAGCTGATACTGGT
>7 dna:chromosome chromosome:NCBIM37:7:1:152524553:1 80937447 ID41100 U -
TGATATCTGAAACAGAGCTGATACTGG
>7 dna:chromosome chromosome:NCBIM37:7:1:152524553:1 80937453 ID28283 U -
TCCCAGAATGATATCTGAAACAGAGCTGA
>7 dna:chromosome chromosome:NCBIM37:7:1:152524553:1 80937462 ID46291 U -
TGCCTCTTAATCCCAGAATGATATCTGAAA
>7 dna:chromosome chromosome:NCBIM37:7:1:152524553:1 80937474 ID27215 U -
TCCACAAACATTGCCTCTTAATCCCAGAA
>7 dna:chromosome chromosome:NCBIM37:7:1:152524553:1 80937478 ID14912 U -
TACTAATCCACAAACATTGCCTCTTAATCCC
>7 dna:chromosome chromosome:NCBIM37:7:1:152524553:1 80937479 ID14911 U -
TACTAATCCACAAACATTGCCTCTTAATCC
>7 dna:chromosome chromosome:NCBIM37:7:1:152524553:1 80937505 ID44733 U -
TGCCAAACCCTTCCTCAAAATCAAATTACT
>7 dna:chromosome chromosome:NCBIM37:7:1:152524553:1 80937541 ID13941 U -
TACCATACACAGGTTGGCTCTCCCCAGA
>7 dna:chromosome chromosome:NCBIM37:7:1:152524553:1 80937549 ID54735 U -
TGGGTGTATCTACCATACACAGGTTGGCTC
>7 dna:chromosome chromosome:NCBIM37:7:1:152524553:1 80937554 ID34724 U -
TGAACATGGGTGTATCTACCATACACAGGTT
>7 dna:chromosome chromosome:NCBIM37:7:1:152524553:1 80937555 ID34723 U -
TGAACATGGGTGTATCTACCATACACAGGT
>7 dna:chromosome chromosome:NCBIM37:7:1:152524553:1 80937557 ID58819 U -
TGTGAACATGGGTGTATCTACCATACACAG
>7 dna:chromosome chromosome:NCBIM37:7:1:152524553:1 80937558 ID58818 U -
TGTGAACATGGGTGTATCTACCATACACA
>7 dna:chromosome chromosome:NCBIM37:7:1:152524553:1 80937559 ID34722 U -
TGAACATGGGTGTATCTACCATACAC
>7 dna:chromosome chromosome:NCBIM37:7:1:152524553:1 80937568 ID9604 U -
TAAGACAAACTTGTGAACATGGGTGTATCT
>7 dna:chromosome chromosome:NCBIM37:7:1:152524553:1 80937569 ID9603 U -
TAAGACAAACTTGTGAACATGGGTGTATC
>7 dna:chromosome chromosome:NCBIM37:7:1:152524553:1 80937571 ID9602 U -
TAAGACAAACTTGTGAACATGGGTGTA
>7 dna:chromosome chromosome:NCBIM37:7:1:152524553:1 80937571 ID32798 U -
TCTTAAGACAAACTTGTGAACATGGGTGTA
>7 dna:chromosome chromosome:NCBIM37:7:1:152524553:1 80937572 ID32797 U -
TCTTAAGACAAACTTGTGAACATGGGTGT
>7 dna:chromosome chromosome:NCBIM37:7:1:152524553:1 80937594 ID49936 U -
TGGAATGTTTACAATATCAAAACCTCTTAAG
>7 dna:chromosome chromosome:NCBIM37:7:1:152524553:1 80937596 ID67069 U -
TTGGAATGTTTACAATATCAAAACCTCTTA
>7 dna:chromosome chromosome:NCBIM37:7:1:152524553:1 80937607 ID37198 U -
TGACCAGAGCTTGGAATGTTTACAATATC
>7 dna:chromosome chromosome:NCBIM37:7:1:152524553:1 80937641 ID414 U -
ACAATGCTATTTGCTTAGGGCAGGCACCGG
>7 dna:chromosome chromosome:NCBIM37:7:1:152524553:1 80937641 ID47396 U -
TGCTATTTGCTTAGGGCAGGCACCGG
>7 dna:chromosome chromosome:NCBIM37:7:1:152524553:1 80937649 ID25615 U -
TCAGAGAAACAATGCTATTTGCTTAGGGCA
>7 dna:chromosome chromosome:NCBIM37:7:1:152524553:1 80937650 ID25614 U -
TCAGAGAAACAATGCTATTTGCTTAGGGC
>7 dna:chromosome chromosome:NCBIM37:7:1:152524553:1 80937654 ID25612 U -
TCAGAGAAACAATGCTATTTGCTTA
>7 dna:chromosome chromosome:NCBIM37:7:1:152524553:1 80937661 ID25611 M -
TCAGAGAAACAATGCTAT
>7 dna:chromosome chromosome:NCBIM37:7:1:152524553:1 80937747 ID48928 U -
TGGAAACTTCTTTGTTCATTCCAAACCTGC
>7 dna:chromosome chromosome:NCBIM37:7:1:152524553:1 80937820 ID10508 U -
TAAGTGAACCTTGGTTTGCTGCTCAAGTGC
>7 dna:chromosome chromosome:NCBIM37:7:1:152524553:1 80937828 ID5963 U -
GTCACCATCATAAGTGAACCTTGGTTTGCTGC
>7 dna:chromosome chromosome:NCBIM37:7:1:152524553:1 80937828 ID25181 U -
TCACCATCATAAGTGAACCTTGGTTTGCTGC
>7 dna:chromosome chromosome:NCBIM37:7:1:152524553:1 80937831 ID25180 U -
TCACCATCATAAGTGAACCTTGGTTTGC
>7 dna:chromosome chromosome:NCBIM37:7:1:152524553:1 80937832 ID58150 U -
TGTCACCATCATAAGTGAACCTTGGTTTG
>7 dna:chromosome chromosome:NCBIM37:7:1:152524553:1 80937836 ID58319 U -
TGTCAGTGTCACCATCATAAGTGAACCTTGG
>7 dna:chromosome chromosome:NCBIM37:7:1:152524553:1 80937855 ID29023 U -
TCCGAGTCTCGCTACAGCTGTCAGTGTCAC
>7 dna:chromosome chromosome:NCBIM37:7:1:152524553:1 80937856 ID29022 U -
TCCGAGTCTCGCTACAGCTGTCAGTGTCA
>7 dna:chromosome chromosome:NCBIM37:7:1:152524553:1 80937873 ID50626 U -
TGGAGGCAAATCCGAGTCTCGC
>7 dna:chromosome chromosome:NCBIM37:7:1:152524553:1 80937877 ID64578 U -
TTCAAAGTCCCATGGAGGCAAATCCGAGTC
>7 dna:chromosome chromosome:NCBIM37:7:1:152524553:1 80937901 ID17369 U -
TAGATAACTAGACTGAAAATATTCAAA
>7 dna:chromosome chromosome:NCBIM37:7:1:152524553:1 80937910 ID2273 U -
CAGCAAAGCAATAGATAACTAGACTGAAA
>7 dna:chromosome chromosome:NCBIM37:7:1:152524553:1 80937913 ID63879 U -
TTACAGCAAAGCAATAGATAACTAGACTG
>7 dna:chromosome chromosome:NCBIM37:7:1:152524553:1 80937930 ID57506 U -
TGTACAAGACTAGCCCTCTTACAGCAAAGC
>7 dna:chromosome chromosome:NCBIM37:7:1:152524553:1 80937968 ID29789 U -
TCCTCGCTTCATTTTCCTCTTCTTTTGTCT
>7 dna:chromosome chromosome:NCBIM37:7:1:152524553:1 80937969 ID31878 U -
TCTCCTCGCTTCATTTTCCTCTTCTTTTGTC
>7 dna:chromosome chromosome:NCBIM37:7:1:152524553:1 80937996 ID65855 U -
TTCTAGGATACTGGGGCCCCCTCTC
>7 dna:chromosome chromosome:NCBIM37:7:1:152524553:1 80938085 ID26075 U -
TCAGTTTCTAGAACAGTGCCTAGCACGGAGC
>7 dna:chromosome chromosome:NCBIM37:7:1:152524553:1 80938088 ID26074 U -
TCAGTTTCTAGAACAGTGCCTAGCACGG
>7 dna:chromosome chromosome:NCBIM37:7:1:152524553:1 80938091 ID26073 U -
TCAGTTTCTAGAACAGTGCCTAGCA
>7 dna:chromosome chromosome:NCBIM37:7:1:152524553:1 80938101 ID30709 U -
TCGCAAGTGTTCTCAGTTTCTAGAACA
>7 dna:chromosome chromosome:NCBIM37:7:1:152524553:1 80938103 ID30708 U -
TCGCAAGTGTTCTCAGTTTCTAGAA
>7 dna:chromosome chromosome:NCBIM37:7:1:152524553:1 80938128 ID11844 U -
TACAAAAGGAGAAACTGAGACTTGCTTTGTGC
>7 dna:chromosome chromosome:NCBIM37:7:1:152524553:1 80938129 ID11843 U -
TACAAAAGGAGAAACTGAGACTTGCTTTGTG
>7 dna:chromosome chromosome:NCBIM37:7:1:152524553:1 80938130 ID11842 U -
TACAAAAGGAGAAACTGAGACTTGCTTTGT
>7 dna:chromosome chromosome:NCBIM37:7:1:152524553:1 80938131 ID11841 U -
TACAAAAGGAGAAACTGAGACTTGCTTTG
>7 dna:chromosome chromosome:NCBIM37:7:1:152524553:1 80938164 ID23393 U -
TATTAATTTCTCTGTTTTATTTAGGGAAA
>7 dna:chromosome chromosome:NCBIM37:7:1:152524553:1 80938175 ID44669 U -
TGCATTTTAGTATATTAATTTCTCTGTTTT
>7 dna:chromosome chromosome:NCBIM37:7:1:152524553:1 80938202 ID1932 U -
CACAGATTTTGAGGGTTTCATTTATTGC
>7 dna:chromosome chromosome:NCBIM37:7:1:152524553:1 80938218 ID49305 U -
TGGAACTCTCAGCATGACCACAGATTTTGA
>7 dna:chromosome chromosome:NCBIM37:7:1:152524553:1 80938221 ID30071 U -
TCCTGGAACTCTCAGCATGACCACAGATTT
>7 dna:chromosome chromosome:NCBIM37:7:1:152524553:1 80938253 ID16854 U -
TAGACAGGACAGGAGGCAACCACTCCATCATC
>7 dna:chromosome chromosome:NCBIM37:7:1:152524553:1 80938256 ID16853 U -
TAGACAGGACAGGAGGCAACCACTCCATC
>7 dna:chromosome chromosome:NCBIM37:7:1:152524553:1 80938275 ID64873 U -
TTCACTTCTTGAGCCTTTTTCTAGACAGGAC
>7 dna:chromosome chromosome:NCBIM37:7:1:152524553:1 80938289 ID30148 U -
TCCTGTAGTTAGCTTCACTTCTTGAGCCTT
>7 dna:chromosome chromosome:NCBIM37:7:1:152524553:1 80938303 ID25459 U -
TCACTTTCTGCCTCCTGTAGTTAGCTTC
>7 dna:chromosome chromosome:NCBIM37:7:1:152524553:1 80938354 ID66139 U -
TTCTTAGTCATTTTTCTGAGTCATGCTCTG
>7 dna:chromosome chromosome:NCBIM37:7:1:152524553:1 80938354 ID68933 U -
TTTTCTGAGTCATGCTCTG
>7 dna:chromosome chromosome:NCBIM37:7:1:152524553:1 80938380 ID59235 U -
TGTGAGGTACTCAGATCACATCCTATTTCT
>7 dna:chromosome chromosome:NCBIM37:7:1:152524553:1 80938398 ID60570 U -
TGTTAGGATGGTTTTCCCTGTGAGGTACTC
>7 dna:chromosome chromosome:NCBIM37:7:1:152524553:1 80938400 ID19537 U -
TAGGATGGTTTTCCCTGTGAGGTAC
>7 dna:chromosome chromosome:NCBIM37:7:1:152524553:1 80938404 ID33316 U -
TCTTTTGTTAGGATGGTTTTCCCTGTGAG
>7 dna:chromosome chromosome:NCBIM37:7:1:152524553:1 80938405 ID33315 U -
TCTTTTGTTAGGATGGTTTTCCCTGTGA
>7 dna:chromosome chromosome:NCBIM37:7:1:152524553:1 80938496 ID793 U -
ACTTTTCATTGTAAGGAGCTATAACGCAA
>7 dna:chromosome chromosome:NCBIM37:7:1:152524553:1 80938499 ID452 U -
ACACTTTTCATTGTAAGGAGCTATAACG
>7 dna:chromosome chromosome:NCBIM37:7:1:152524553:1 80938592 ID35881 U -
TGAATGAAGTAAATAAATATTATAGTTGGGC
>7 dna:chromosome chromosome:NCBIM37:7:1:152524553:1 80938745 ID27270 U -
TCCACAGGGATGCTGATGCTGTCTGGAC
>7 dna:chromosome chromosome:NCBIM37:7:1:152524553:1 80938746 ID27269 U -
TCCACAGGGATGCTGATGCTGTCTGGA
>7 dna:chromosome chromosome:NCBIM37:7:1:152524553:1 80938746 ID65208 U -
TTCCACAGGGATGCTGATGCTGTCTGGA
>7 dna:chromosome chromosome:NCBIM37:7:1:152524553:1 80938859 ID11590 U -
TAATTCCTAGAGAGTCAACCACCCTATAA
>7 dna:chromosome chromosome:NCBIM37:7:1:152524553:1 80938872 ID26711 U -
TCCAAAGCCTTGGATAATTCCTAGAGAGTC
>7 dna:chromosome chromosome:NCBIM37:7:1:152524553:1 80938928 ID29389 U -
TCCTACAGCTATTTGTCAGAGCAGAGAAAT
>7 dna:chromosome chromosome:NCBIM37:7:1:152524553:1 80938936 ID21064 U -
TAGTGCCATCCTACAGCTATTTGTCAGAGC
>7 dna:chromosome chromosome:NCBIM37:7:1:152524553:1 80938982 ID33427 U -
TGAAAACATCAAGTGGTGAGGTTGAAGTGT
>7 dna:chromosome chromosome:NCBIM37:7:1:152524553:1 80939058 ID10709 U -
TAATAAATAAGGGCAGACCAGAATTAATCA
>7 dna:chromosome chromosome:NCBIM37:7:1:152524553:1 80939112 ID47820 U -
TGCTGATAAGAGTCACAGCCCGGGATC
>7 dna:chromosome chromosome:NCBIM37:7:1:152524553:1 80939127 ID9379 U -
TAACTTTCGATTGACTTGCTGATAAGAG
>7 dna:chromosome chromosome:NCBIM37:7:1:152524553:1 80939133 ID3942 U -
GAACTTAACTTTCGATTGACTTGCTGA
>7 dna:chromosome chromosome:NCBIM37:7:1:152524553:1 80939140 ID16327 U -
TAGAACCTGAACTTAACTTTCGATTGAC
>7 dna:chromosome chromosome:NCBIM37:7:1:152524553:1 80939261 ID64552 U -
TTCAAAGAGGTAACTAGCTCTGGGC
>7 dna:chromosome chromosome:NCBIM37:7:1:152524553:1 80939268 ID26334 U -
TCATCTTAAAGACTTCAAAGAGGTAACTAGC
>7 dna:chromosome chromosome:NCBIM37:7:1:152524553:1 80939283 ID7276 U -
TAAACAAAACCAATCATCTTAAAGACTTC
>7 dna:chromosome chromosome:NCBIM37:7:1:152524553:1 80939508 ID8718 U -
TAACAGTTGAACTGTCCTCTACTCTCAGC
>7 dna:chromosome chromosome:NCBIM37:7:1:152524553:1 80939513 ID50953 U -
TGGATGATAACAGTTGAACTGTCCTCTACTC
>7 dna:chromosome chromosome:NCBIM37:7:1:152524553:1 80939518 ID50952 U -
TGGATGATAACAGTTGAACTGTCCTC
>7 dna:chromosome chromosome:NCBIM37:7:1:152524553:1 80939557 ID46961 U -
TGCTAACTTTGTCTGCATGGCGGCT
>7 dna:chromosome chromosome:NCBIM37:7:1:152524553:1 80939580 ID13865 U -
TACCAGGAACCACAACTCCTCTGTGCTATG
>7 dna:chromosome chromosome:NCBIM37:7:1:152524553:1 80939582 ID21811 U -
TATACCAGGAACCACAACTCCTCTGTGCTA
>7 dna:chromosome chromosome:NCBIM37:7:1:152524553:1 80939584 ID13864 U -
TACCAGGAACCACAACTCCTCTGTGC
>7 dna:chromosome chromosome:NCBIM37:7:1:152524553:1 80939584 ID21971 U -
TATATACCAGGAACCACAACTCCTCTGTGC
>7 dna:chromosome chromosome:NCBIM37:7:1:152524553:1 80939767 ID31928 U -
TCTCTACATCAAAAACTGATAAAAGGCCA
>7 dna:chromosome chromosome:NCBIM37:7:1:152524553:1 80939864 ID26731 U -
TCCAAAGGATATACTTTTTCTGGGAGCAC
>7 dna:chromosome chromosome:NCBIM37:7:1:152524553:1 80939915 ID18011 U -
TAGCAGAGTTACCCAGGTCGGTTCC
>7 dna:chromosome chromosome:NCBIM37:7:1:152524553:1 80939915 ID47177 U -
TGCTAGCAGAGTTACCCAGGTCGGTTCC
>7 dna:chromosome chromosome:NCBIM37:7:1:152524553:1 80939916 ID47176 U -
TGCTAGCAGAGTTACCCAGGTCGGTTC
>7 dna:chromosome chromosome:NCBIM37:7:1:152524553:1 80939918 ID47175 U -
TGCTAGCAGAGTTACCCAGGTCGGT
>7 dna:chromosome chromosome:NCBIM37:7:1:152524553:1 80939931 ID39970 U -
TGAGGTGCATCCATGCTAGCAGAGT
>7 dna:chromosome chromosome:NCBIM37:7:1:152524553:1 80939938 ID13001 U -
TACAGCGATGAGGTGCATCCATGCTA
>7 dna:chromosome chromosome:NCBIM37:7:1:152524553:1 80939940 ID13000 U -
TACAGCGATGAGGTGCATCCATGC
>7 dna:chromosome chromosome:NCBIM37:7:1:152524553:1 80939962 ID68167 U -
TTTAAAACTGAAAGTTGATCTGTGGAGCTA
>7 dna:chromosome chromosome:NCBIM37:7:1:152524553:1 80939965 ID6758 U -
TAAAACTGAAAGTTGATCTGTGGAG
>7 dna:chromosome chromosome:NCBIM37:7:1:152524553:1 80939966 ID33158 U -
TCTTTAAAACTGAAAGTTGATCTGTGGA
>7 dna:chromosome chromosome:NCBIM37:7:1:152524553:1 80939967 ID33157 U -
TCTTTAAAACTGAAAGTTGATCTGTGG
>7 dna:chromosome chromosome:NCBIM37:7:1:152524553:1 80939977 ID50804 U -
TGGATAGATAAGCTTCTTTAAAACTGAAAGT
>7 dna:chromosome chromosome:NCBIM37:7:1:152524553:1 80939982 ID40365 U -
TGAGTGGATAGATAAGCTTCTTTAAAACTG
>7 dna:chromosome chromosome:NCBIM37:7:1:152524553:1 80939991 ID40069 U -
TGAGTAAATGAGTGGATAGATAAGCTTCT
>7 dna:chromosome chromosome:NCBIM37:7:1:152524553:1 80940116 ID49923 U -
TGGAATGTGAAATCCACATGAGCAGGGCTT
>7 dna:chromosome chromosome:NCBIM37:7:1:152524553:1 80940118 ID49922 U -
TGGAATGTGAAATCCACATGAGCAGGGC
>7 dna:chromosome chromosome:NCBIM37:7:1:152524553:1 80940129 ID6412 U -
TAAAAAGAAACCCTGGAATGTGAAATCCAC
>7 dna:chromosome chromosome:NCBIM37:7:1:152524553:1 80940132 ID6411 U -
TAAAAAGAAACCCTGGAATGTGAAATC
>7 dna:chromosome chromosome:NCBIM37:7:1:152524553:1 80940281 ID32748 U -
TCTGTTAGCAGATACTGGAGAGAACCA
>7 dna:chromosome chromosome:NCBIM37:7:1:152524553:1 80940316 ID40643 U -
TGATAAAAGCCAAAGAAACTCCAGC
>7 dna:chromosome chromosome:NCBIM37:7:1:152524553:1 80940324 ID26739 U -
TCCAAAGGCTAATGATAAAAGCCAAAGAA
>7 dna:chromosome chromosome:NCBIM37:7:1:152524553:1 80940370 ID47621 U -
TGCTCTATCCTGCAGGTATAAACTAGGTAG
>7 dna:chromosome chromosome:NCBIM37:7:1:152524553:1 80940404 ID6294 U -
TAAAAAAAAAATGGTGCTAACTCCCATGC
>7 dna:chromosome chromosome:NCBIM37:7:1:152524553:1 80940406 ID6293 U -
TAAAAAAAAAATGGTGCTAACTCCCAT
>7 dna:chromosome chromosome:NCBIM37:7:1:152524553:1 80940407 ID7048 U -
TAAAATAAAAAAAAAATGGTGCTAACTCCCA
>7 dna:chromosome chromosome:NCBIM37:7:1:152524553:1 80940408 ID63517 U -
TTAAAATAAAAAAAAAATGGTGCTAACTCCC
>7 dna:chromosome chromosome:NCBIM37:7:1:152524553:1 80940409 ID7047 U -
TAAAATAAAAAAAAAATGGTGCTAACTCC
>7 dna:chromosome chromosome:NCBIM37:7:1:152524553:1 80940412 ID1367 U -
ATAAAAAAAAAATGGTGCTAAC
>7 dna:chromosome chromosome:NCBIM37:7:1:152524553:1 80940485 ID65833 U -
TTCTAGACAATAATCCAGGCTGCCTCTGCC
>7 dna:chromosome chromosome:NCBIM37:7:1:152524553:1 80940486 ID872 U -
AGACAATAATCCAGGCTGCCTCTGC
>7 dna:chromosome chromosome:NCBIM37:7:1:152524553:1 80940486 ID65832 U -
TTCTAGACAATAATCCAGGCTGCCTCTGC
>7 dna:chromosome chromosome:NCBIM37:7:1:152524553:1 80940516 ID11525 U -
TAATTAAGTGAACTTCTAATGTGCCTGGCC
>7 dna:chromosome chromosome:NCBIM37:7:1:152524553:1 80940517 ID11524 U -
TAATTAAGTGAACTTCTAATGTGCCTGGC
>7 dna:chromosome chromosome:NCBIM37:7:1:152524553:1 80940520 ID20695 U -
TAGTATAATTAAGTGAACTTCTAATGTGCCT
>7 dna:chromosome chromosome:NCBIM37:7:1:152524553:1 80940522 ID20694 U -
TAGTATAATTAAGTGAACTTCTAATGTGC
>7 dna:chromosome chromosome:NCBIM37:7:1:152524553:1 80940528 ID10962 U -
TAATAGTATAATTAAGTGAACTTCTA
>7 dna:chromosome chromosome:NCBIM37:7:1:152524553:1 80940557 ID27086 U -
TCCAAGTTGTTAATTGGTCTCTCAGC
>7 dna:chromosome chromosome:NCBIM37:7:1:152524553:1 80940608 ID34 U -
AAACGAAGCCTTTCTCAATGTCTGTACT
>7 dna:chromosome chromosome:NCBIM37:7:1:152524553:1 80940646 ID22100 U -
TATATTTGTTTTCCAACTAGTGTCCAGAAGA
>7 dna:chromosome chromosome:NCBIM37:7:1:152524553:1 80940653 ID31768 U -
TCTCATATATATTTGTTTTCCAACTAGTGTC
>7 dna:chromosome chromosome:NCBIM37:7:1:152524553:1 80940712 ID16322 U -
TAGAACCCAAGGTTTTATGTGGCTGA
>7 dna:chromosome chromosome:NCBIM37:7:1:152524553:1 80940742 ID1887 U -
CACACAGAGTTGAAACGGAGAGAGAGTCA
>7 dna:chromosome chromosome:NCBIM37:7:1:152524553:1 80940743 ID1886 U -
CACACAGAGTTGAAACGGAGAGAGAGTC
>7 dna:chromosome chromosome:NCBIM37:7:1:152524553:1 80940772 ID37042 U -
TGACATGTTGTCACATGGGCCTACATACAC
>7 dna:chromosome chromosome:NCBIM37:7:1:152524553:1 80940790 ID26104 U -
TCATAAGAGGAACACAGATGACATGTTGTC
>7 dna:chromosome chromosome:NCBIM37:7:1:152524553:1 80940880 ID43136 U -
TGCAAGATTAAGACAGAGGCCATATTGTT
>7 dna:chromosome chromosome:NCBIM37:7:1:152524553:1 80940904 ID39270 U -
TGAGCATCAGTAGCAGTTCAGGGGTGCAA
>7 dna:chromosome chromosome:NCBIM37:7:1:152524553:1 80940931 ID55882 U -
TGGTGAATGTAAGTGCCCTGGCTAGGTTG
>7 dna:chromosome chromosome:NCBIM37:7:1:152524553:1 80940934 ID55881 U -
TGGTGAATGTAAGTGCCCTGGCTAGG
>7 dna:chromosome chromosome:NCBIM37:7:1:152524553:1 80940950 ID68936 U -
TTTTCTTAGGAGAGTGGATTTGGTGAATGT
>7 dna:chromosome chromosome:NCBIM37:7:1:152524553:1 80940962 ID9226 U -
TAACTGAGTATTTTCTTAGGAGAGTGGA
>7 dna:chromosome chromosome:NCBIM37:7:1:152524553:1 80940974 ID60685 U -
TGTTCAAATCCTAACTGAGTATTTTCT
>7 dna:chromosome chromosome:NCBIM37:7:1:152524553:1 80940987 ID28058 U -
TCCATTTCTGGCACCCATGTTCAAATCCTAA
>7 dna:chromosome chromosome:NCBIM37:7:1:152524553:1 80941021 ID800 U -
AGAAAAAGGTGACCATAGCAGCTTCC
>7 dna:chromosome chromosome:NCBIM37:7:1:152524553:1 80941060 ID52381 U -
TGGCTATGAAACATTGTTAAAAAGATATACA
>7 dna:chromosome chromosome:NCBIM37:7:1:152524553:1 80941066 ID20082 U -
TAGGTATGGCTATGAAACATTGTTAAAAAGA
>7 dna:chromosome chromosome:NCBIM37:7:1:152524553:1 80941080 ID18107 U -
TAGCAGGTGATTAGGTATGGCTATGAAA
>7 dna:chromosome chromosome:NCBIM37:7:1:152524553:1 80941085 ID64165 U -
TTAGCAGGTGATTAGGTATGGCTA
>7 dna:chromosome chromosome:NCBIM37:7:1:152524553:1 80941087 ID18308 U -
TAGCCAGGTTTAGCAGGTGATTAGGTATGGC
>7 dna:chromosome chromosome:NCBIM37:7:1:152524553:1 80941123 ID9225 U -
TAACTGAGGGAGCCGCTACTCTTGGA
>7 dna:chromosome chromosome:NCBIM37:7:1:152524553:1 80941135 ID25156 U -
TCACCAAGGTTGTCTCTAACTGAGGGAGCC
>7 dna:chromosome chromosome:NCBIM37:7:1:152524553:1 80941136 ID25155 U -
TCACCAAGGTTGTCTCTAACTGAGGGAGC
>7 dna:chromosome chromosome:NCBIM37:7:1:152524553:1 80941173 ID32965 U -
TCTTCAGTGACAACAGGATGATGGTCTTAG
>7 dna:chromosome chromosome:NCBIM37:7:1:152524553:1 80941182 ID49173 U -
TGGAAATTGTCTTCAGTGACAACAGGATGA
>7 dna:chromosome chromosome:NCBIM37:7:1:152524553:1 80941239 ID28536 U -
TCCCCAACTCTGTGACACAGGAGCTTTGCC
>7 dna:chromosome chromosome:NCBIM37:7:1:152524553:1 80941282 ID6869 U -
TAAAAGCAAGAGACTGTTCCCGTC
>7 dna:chromosome chromosome:NCBIM37:7:1:152524553:1 80941298 ID22247 U -
TATCAGAAGACATCTTGCCTAATAAAAGCA
>7 dna:chromosome chromosome:NCBIM37:7:1:152524553:1 80941299 ID31510 U -
TCTATCAGAAGACATCTTGCCTAATAAAAGC
>7 dna:chromosome chromosome:NCBIM37:7:1:152524553:1 80941303 ID29812 U -
TCCTCTATCAGAAGACATCTTGCCTAATAA
>7 dna:chromosome chromosome:NCBIM37:7:1:152524553:1 80941303 ID31509 U -
TCTATCAGAAGACATCTTGCCTAATAA
>7 dna:chromosome chromosome:NCBIM37:7:1:152524553:1 80941324 ID59231 U -
TGTGAGGCACATGAGGTGACCTCCTCTATC
>7 dna:chromosome chromosome:NCBIM37:7:1:152524553:1 80941367 ID14845 U -
TACTAACTGCTTTACTTGTGGTGGCCAGG
>7 dna:chromosome chromosome:NCBIM37:7:1:152524553:1 80941384 ID29872 U -
TCCTCTTTCCAATCATTTTTACTAACTGCTT
>7 dna:chromosome chromosome:NCBIM37:7:1:152524553:1 80941451 ID30711 U -
TCGCACATGTGGTACCTGATGTGTGGT
>7 dna:chromosome chromosome:NCBIM37:7:1:152524553:1 80941454 ID13430 U -
TACATGTCGCACATGTGGTACCTGATGTGT
>7 dna:chromosome chromosome:NCBIM37:7:1:152524553:1 80941456 ID63955 U -
TTACATGTCGCACATGTGGTACCTGATGT
>7 dna:chromosome chromosome:NCBIM37:7:1:152524553:1 80941467 ID17352 U -
TAGAGTTCATGTTTACATGTCGCACATGTG
>7 dna:chromosome chromosome:NCBIM37:7:1:152524553:1 80941503 ID10270 U -
TAAGGATGCCCTCAACGATTCCACTGAAACA
>7 dna:chromosome chromosome:NCBIM37:7:1:152524553:1 80941507 ID31279 U -
TCTAAGGATGCCCTCAACGATTCCACTGA
>7 dna:chromosome chromosome:NCBIM37:7:1:152524553:1 80941509 ID35841 U -
TGAATCTAAGGATGCCCTCAACGATTCCACT
>7 dna:chromosome chromosome:NCBIM37:7:1:152524553:1 80941510 ID35840 U -
TGAATCTAAGGATGCCCTCAACGATTCCAC
>7 dna:chromosome chromosome:NCBIM37:7:1:152524553:1 80941511 ID35839 U -
TGAATCTAAGGATGCCCTCAACGATTCCA
>7 dna:chromosome chromosome:NCBIM37:7:1:152524553:1 80941512 ID35838 U -
TGAATCTAAGGATGCCCTCAACGATTCC
>7 dna:chromosome chromosome:NCBIM37:7:1:152524553:1 80941513 ID35837 U -
TGAATCTAAGGATGCCCTCAACGATTC
>7 dna:chromosome chromosome:NCBIM37:7:1:152524553:1 80941514 ID35836 U -
TGAATCTAAGGATGCCCTCAACGATT
>7 dna:chromosome chromosome:NCBIM37:7:1:152524553:1 80941516 ID31782 U -
TCTCATGAATCTAAGGATGCCCTCAACGA
>7 dna:chromosome chromosome:NCBIM37:7:1:152524553:1 80941519 ID4139 U -
GACACTCTCATGAATCTAAGGATGCCCTCAA
>7 dna:chromosome chromosome:NCBIM37:7:1:152524553:1 80941520 ID2093 U -
CACTCTCATGAATCTAAGGATGCCCTCA
>7 dna:chromosome chromosome:NCBIM37:7:1:152524553:1 80941520 ID4138 U -
GACACTCTCATGAATCTAAGGATGCCCTCA
>7 dna:chromosome chromosome:NCBIM37:7:1:152524553:1 80941521 ID4137 U -
GACACTCTCATGAATCTAAGGATGCCCTC
>7 dna:chromosome chromosome:NCBIM37:7:1:152524553:1 80941523 ID4136 U -
GACACTCTCATGAATCTAAGGATGCCC
>7 dna:chromosome chromosome:NCBIM37:7:1:152524553:1 80941524 ID11906 U -
TACAAAGACACTCTCATGAATCTAAGGATGCC
>7 dna:chromosome chromosome:NCBIM37:7:1:152524553:1 80941525 ID11905 U -
TACAAAGACACTCTCATGAATCTAAGGATGC
>7 dna:chromosome chromosome:NCBIM37:7:1:152524553:1 80941526 ID11904 U -
TACAAAGACACTCTCATGAATCTAAGGATG
>7 dna:chromosome chromosome:NCBIM37:7:1:152524553:1 80941545 ID15029 U -
TACTAGGGAAAATGCCAGCTACAAAGACAC
>7 dna:chromosome chromosome:NCBIM37:7:1:152524553:1 80941552 ID7082 U -
TAAAATACTAGGGAAAATGCCAGCTACA
>7 dna:chromosome chromosome:NCBIM37:7:1:152524553:1 80941558 ID32280 U -
TCTGAGGATAAAATACTAGGGAAAATGCCA
>7 dna:chromosome chromosome:NCBIM37:7:1:152524553:1 80941571 ID55255 U -
TGGTAGAAATCTCTGAGGATAAAATACT
>7 dna:chromosome chromosome:NCBIM37:7:1:152524553:1 80941579 ID55254 U -
TGGTAGAAATCTCTGAGGAT
>7 dna:chromosome chromosome:NCBIM37:7:1:152524553:1 80941622 ID9115 U -
TAACTACTACTGCACTGTTTAGTGTTAACT
>7 dna:chromosome chromosome:NCBIM37:7:1:152524553:1 80941678 ID7118 U -
TAAAATCCTGTAGAGTCAAACTCCCTTCGAGA
>7 dna:chromosome chromosome:NCBIM37:7:1:152524553:1 80941680 ID7117 U -
TAAAATCCTGTAGAGTCAAACTCCCTTCGA
>7 dna:chromosome chromosome:NCBIM37:7:1:152524553:1 80941703 ID48586 U -
TGCTTTCTTTTACCCCTAAAATC
>7 dna:chromosome chromosome:NCBIM37:7:1:152524553:1 80941714 ID64625 U -
TTCAAGAACGAGCAACACTGCTTTCTTTTA
>7 dna:chromosome chromosome:NCBIM37:7:1:152524553:1 80941736 ID38628 U -
TGAGAGAGCAAAATTCAAACGATTCAAGAA
>7 dna:chromosome chromosome:NCBIM37:7:1:152524553:1 80941737 ID38627 U -
TGAGAGAGCAAAATTCAAACGATTCAAGA
>7 dna:chromosome chromosome:NCBIM37:7:1:152524553:1 80941767 ID47846 U -
TGCTGATGTAATACTATTGGGTTGGGTTGT
>7 dna:chromosome chromosome:NCBIM37:7:1:152524553:1 80941892 ID57607 U -
TGTACTCTGAGCAGAACCTCTAAGAAT
>7 dna:chromosome chromosome:NCBIM37:7:1:152524553:1 80941933 ID53157 U -
TGGGACAAGATTTCCAGGTGCTCAGCCTTGA
>7 dna:chromosome chromosome:NCBIM37:7:1:152524553:1 80941935 ID53156 U -
TGGGACAAGATTTCCAGGTGCTCAGCCTT
>7 dna:chromosome chromosome:NCBIM37:7:1:152524553:1 80941970 ID3540 U -
CTGACTGAAGCTGTTATCAGAAACTTGC
>7 dna:chromosome chromosome:NCBIM37:7:1:152524553:1 80941970 ID32208 U -
TCTGACTGAAGCTGTTATCAGAAACTTGC
>7 dna:chromosome chromosome:NCBIM37:7:1:152524553:1 80942033 ID16278 U -
TAGAACACTGTCCTTTGGTCCTGAATGGCTC
>7 dna:chromosome chromosome:NCBIM37:7:1:152524553:1 80942106 ID16441 U -
TAGAAGATGAACCCTTTCCTTGTCCTGGA
>7 dna:chromosome chromosome:NCBIM37:7:1:152524553:1 80942170 ID24620 U -
TCAAGGGCAACCTGAGAATCTCTCAGA
>7 dna:chromosome chromosome:NCBIM37:7:1:152524553:1 80942212 ID43765 U -
TGCACTCTGTGGAAGGCTCTA
>7 dna:chromosome chromosome:NCBIM37:7:1:152524553:1 80942214 ID58761 U -
TGTGAAAATATGCACTCTGTGGAAGGCTC
>7 dna:chromosome chromosome:NCBIM37:7:1:152524553:1 80942216 ID41968 U -
TGATGTGAAAATATGCACTCTGTGGAAGGC
>7 dna:chromosome chromosome:NCBIM37:7:1:152524553:1 80942230 ID34528 U -
TGAAATTAAAGGCTGATGTGAAAATATGC
>7 dna:chromosome chromosome:NCBIM37:7:1:152524553:1 80942264 ID49695 U -
TGGAAGTGTCATCCTCTGCTAAGCTAGTTCT
>7 dna:chromosome chromosome:NCBIM37:7:1:152524553:1 80942283 ID13240 U -
TACATAGTCACAAATGTTTGGAAGTGTCAT
>7 dna:chromosome chromosome:NCBIM37:7:1:152524553:1 80942301 ID68198 U -
TTTAAATGAAGGGTTACATAGTCACA
>7 dna:chromosome chromosome:NCBIM37:7:1:152524553:1 80942356 ID37562 U -
TGACTAGCTACGCAACTGTTTACAGTTCTA
>7 dna:chromosome chromosome:NCBIM37:7:1:152524553:1 80942358 ID37561 U -
TGACTAGCTACGCAACTGTTTACAGTTC
>7 dna:chromosome chromosome:NCBIM37:7:1:152524553:1 80942373 ID6665 U -
TAAAACATTAGACTGCATGACTAGCTACGC
>7 dna:chromosome chromosome:NCBIM37:7:1:152524553:1 80942405 ID8782 U -
TAACATGACTTCAAAGACCAGGCTCTTCC
>7 dna:chromosome chromosome:NCBIM37:7:1:152524553:1 80942413 ID52138 U -
TGGCCTATCCTAACATGACTTCAAAGACCAG
>7 dna:chromosome chromosome:NCBIM37:7:1:152524553:1 80942414 ID52137 U -
TGGCCTATCCTAACATGACTTCAAAGACCA
>7 dna:chromosome chromosome:NCBIM37:7:1:152524553:1 80942416 ID52136 U -
TGGCCTATCCTAACATGACTTCAAAGAC
>7 dna:chromosome chromosome:NCBIM37:7:1:152524553:1 80942437 ID11169 U -
TAATCTATTTGCTACCTCAGCTTGGCCTA
>7 dna:chromosome chromosome:NCBIM37:7:1:152524553:1 80942438 ID68854 U -
TTTTAATCTATTTGCTACCTCAGCTTGGCCT
>7 dna:chromosome chromosome:NCBIM37:7:1:152524553:1 80942454 ID41656 U -
TGATGATATTGGTTTTTTTAATCTATTTGC
>7 dna:chromosome chromosome:NCBIM37:7:1:152524553:1 80942459 ID12040 U -
TACAAATGATGATATTGGTTTTTTTAATCTA
>7 dna:chromosome chromosome:NCBIM37:7:1:152524553:1 80942493 ID757 U -
ACTGTGCTTTAAGAAAGAAATAAACATCTATT
>7 dna:chromosome chromosome:NCBIM37:7:1:152524553:1 80942620 ID66279 U -
TTGAAAGCCAACCTTGAAAGTTGTAGAAT
>7 dna:chromosome chromosome:NCBIM37:7:1:152524553:1 80942713 ID31450 U -
TCTAGATGGCCGTAAAACCATGTGCTTC
>7 dna:chromosome chromosome:NCBIM37:7:1:152524553:1 80942861 ID15099 U -
TACTATGTTGGGCCTGAGGCGATACCTGA
>7 dna:chromosome chromosome:NCBIM37:7:1:152524553:1 80942887 ID38879 U -
TGAGATAGGAAACTTGGCACCTATAC
>7 dna:chromosome chromosome:NCBIM37:7:1:152524553:1 80942998 ID40220 U -
TGAGTCTCTCGCCTTTTGTCACAAGGTAC
>7 dna:chromosome chromosome:NCBIM37:7:1:152524553:1 80943076 ID41621 U -
TGATGAGGACAACACTTCTGCCACCT
>7 dna:chromosome chromosome:NCBIM37:7:1:152524553:1 80943405 ID42623 U -
TGCAAAATTATGATTCATGATGGCCTTCTA
>7 dna:chromosome chromosome:NCBIM37:7:1:152524553:1 80943411 ID7090 U -
TAAAATATGCAAAATTATGATTCATGATGGC
>7 dna:chromosome chromosome:NCBIM37:7:1:152524553:1 80943925 ID69022 U -
TTTTTGTTTCTAAATTGCCTGTGACACATCC
>7 dna:chromosome chromosome:NCBIM37:7:1:152524553:1 80943926 ID69021 U -
TTTTTGTTTCTAAATTGCCTGTGACACATC
>7 dna:chromosome chromosome:NCBIM37:7:1:152524553:1 80944010 ID55671 U -
TGGTCCATTGTAGCTAACATGTTACAGAG
>7 dna:chromosome chromosome:NCBIM37:7:1:152524553:1 80944011 ID15531 U -
TACTGGTCCATTGTAGCTAACATGTTACAGA
>7 dna:chromosome chromosome:NCBIM37:7:1:152524553:1 80944012 ID15530 U -
TACTGGTCCATTGTAGCTAACATGTTACAG
>7 dna:chromosome chromosome:NCBIM37:7:1:152524553:1 80944014 ID15529 U -
TACTGGTCCATTGTAGCTAACATGTTAC
>7 dna:chromosome chromosome:NCBIM37:7:1:152524553:1 80944014 ID55670 U -
TGGTCCATTGTAGCTAACATGTTAC
>7 dna:chromosome chromosome:NCBIM37:7:1:152524553:1 80944053 ID29687 U -
TCCTCACACCCTGGAATTTCCAGACTCTGATT
>7 dna:chromosome chromosome:NCBIM37:7:1:152524553:1 80944097 ID38356 U -
TGAGAATGATGTTGTTCTACCAACTGAGCT
>7 dna:chromosome chromosome:NCBIM37:7:1:152524553:1 80944098 ID38355 U -
TGAGAATGATGTTGTTCTACCAACTGAGC
>7 dna:chromosome chromosome:NCBIM37:7:1:152524553:1 80944101 ID38354 U -
TGAGAATGATGTTGTTCTACCAACTG
>7 dna:chromosome chromosome:NCBIM37:7:1:152524553:1 80944131 ID47428 U -
TGCTCAAGTTAGGGGAAGTGGCCTCATCTT
>7 dna:chromosome chromosome:NCBIM37:7:1:152524553:1 80944135 ID47427 U -
TGCTCAAGTTAGGGGAAGTGGCCTCA
>7 dna:chromosome chromosome:NCBIM37:7:1:152524553:1 80944221 ID838 U -
AGAACTAAAGGACTCTCCTACCTGGCCCAC
>7 dna:chromosome chromosome:NCBIM37:7:1:152524553:1 80944231 ID36569 U -
TGACACTCAAGAACTAAAGGACTCTCCTA
>7 dna:chromosome chromosome:NCBIM37:7:1:152524553:1 80944327 ID44628 U -
TGCATTTCAAACAGAGGGCTCACTGGGCAC
>7 dna:chromosome chromosome:NCBIM37:7:1:152524553:1 80944349 ID50019 U -
TGGAATTTCCACAGGTCACTGCATTTC
>7 dna:chromosome chromosome:NCBIM37:7:1:152524553:1 80944359 ID47498 U -
TGCTCAGGGAGTCCTGGAATTTCCACAGGTC
>7 dna:chromosome chromosome:NCBIM37:7:1:152524553:1 80944376 ID19147 U -
TAGGACAGTTGCTCAGGGAGTCC
>7 dna:chromosome chromosome:NCBIM37:7:1:152524553:1 80944393 ID47746 U -
TGCTGACAAACACATTTTACCCCCATAGGAC
>7 dna:chromosome chromosome:NCBIM37:7:1:152524553:1 80944402 ID33031 U -
TCTTCTTGCTGACAAACACATTTTACCC
>7 dna:chromosome chromosome:NCBIM37:7:1:152524553:1 80944432 ID10044 U -
TAAGCCCCTCGCATGCACCACTCCTT
>7 dna:chromosome chromosome:NCBIM37:7:1:152524553:1 80944578 ID6457 U -
TAAAAAGCATGAGCGGTGATGCCCCTGGG
>7 dna:chromosome chromosome:NCBIM37:7:1:152524553:1 80944579 ID6456 U -
TAAAAAGCATGAGCGGTGATGCCCCTGG
>7 dna:chromosome chromosome:NCBIM37:7:1:152524553:1 80944580 ID6455 U -
TAAAAAGCATGAGCGGTGATGCCCCTG
>7 dna:chromosome chromosome:NCBIM37:7:1:152524553:1 80944581 ID50746 U -
TGGATAAAAAGCATGAGCGGTGATGCCCCT
>7 dna:chromosome chromosome:NCBIM37:7:1:152524553:1 80944582 ID50745 U -
TGGATAAAAAGCATGAGCGGTGATGCCCC
>7 dna:chromosome chromosome:NCBIM37:7:1:152524553:1 80944583 ID50744 U -
TGGATAAAAAGCATGAGCGGTGATGCCC
>7 dna:chromosome chromosome:NCBIM37:7:1:152524553:1 80944584 ID50743 U -
TGGATAAAAAGCATGAGCGGTGATGCC
>7 dna:chromosome chromosome:NCBIM37:7:1:152524553:1 80944593 ID60446 U -
TGTTAAGGTCTCTGGATAAAAAGCATGAGC
>7 dna:chromosome chromosome:NCBIM37:7:1:152524553:1 80944621 ID32641 U -
TCTGTCACTTTTTAGGTAGAGAGGCCAAATG
>7 dna:chromosome chromosome:NCBIM37:7:1:152524553:1 80944622 ID32640 U -
TCTGTCACTTTTTAGGTAGAGAGGCCAAAT
>7 dna:chromosome chromosome:NCBIM37:7:1:152524553:1 80944623 ID32639 U -
TCTGTCACTTTTTAGGTAGAGAGGCCAAA
>7 dna:chromosome chromosome:NCBIM37:7:1:152524553:1 80944624 ID32638 U -
TCTGTCACTTTTTAGGTAGAGAGGCCAA
>7 dna:chromosome chromosome:NCBIM37:7:1:152524553:1 80944631 ID44262 U -
TGCATACTTTCTGTCACTTTTTAGGTAGAG
>7 dna:chromosome chromosome:NCBIM37:7:1:152524553:1 80944632 ID44261 U -
TGCATACTTTCTGTCACTTTTTAGGTAGA
>7 dna:chromosome chromosome:NCBIM37:7:1:152524553:1 80944634 ID2858 U -
CCCCTGCATACTTTCTGTCACTTTTTAGGTA
>7 dna:chromosome chromosome:NCBIM37:7:1:152524553:1 80944699 ID5076 U -
GCGTCAGGAGAGCACCCTTACGGAGC
>7 dna:chromosome chromosome:NCBIM37:7:1:152524553:1 80944724 ID16803 U -
TAGACAATAAGTCAAGCCTGGACTGAGAGG
>7 dna:chromosome chromosome:NCBIM37:7:1:152524553:1 80944739 ID50054 U -
TGGACAACCTACATGTAGACAATAAGTCAA
>7 dna:chromosome chromosome:NCBIM37:7:1:152524553:1 80944740 ID67086 U -
TTGGACAACCTACATGTAGACAATAAGTCA
>7 dna:chromosome chromosome:NCBIM37:7:1:152524553:1 80944741 ID50053 U -
TGGACAACCTACATGTAGACAATAAGTC
>7 dna:chromosome chromosome:NCBIM37:7:1:152524553:1 80944760 ID31586 U -
TCTCAAAAAAGGAGCCGAAGTTTGGACAACC
>7 dna:chromosome chromosome:NCBIM37:7:1:152524553:1 80944761 ID31585 U -
TCTCAAAAAAGGAGCCGAAGTTTGGACAAC
>7 dna:chromosome chromosome:NCBIM37:7:1:152524553:1 80944762 ID31584 U -
TCTCAAAAAAGGAGCCGAAGTTTGGACAA
>7 dna:chromosome chromosome:NCBIM37:7:1:152524553:1 80944763 ID24090 U -
TCAAAAAAGGAGCCGAAGTTTGGACA
>7 dna:chromosome chromosome:NCBIM37:7:1:152524553:1 80944764 ID24089 U -
TCAAAAAAGGAGCCGAAGTTTGGAC
>7 dna:chromosome chromosome:NCBIM37:7:1:152524553:1 80944765 ID2833 U -
CCCATCTCAAAAAAGGAGCCGAAGTTTGGA
>7 dna:chromosome chromosome:NCBIM37:7:1:152524553:1 80944807 ID41932 U -
TGATGTATCATAACAAACACCCAGAAC
>7 dna:chromosome chromosome:NCBIM37:7:1:152524553:1 80944848 ID51548 U -
TGGCACATGCTCATGAAGGACTTCCATC
>7 dna:chromosome chromosome:NCBIM37:7:1:152524553:1 80944968 ID9630 U -
TAAGACCCACTACATTATTTGACAACTCCTGT
>7 dna:chromosome chromosome:NCBIM37:7:1:152524553:1 80944993 ID59561 U -
TGTGCACTATCATCTTAGCATTGTCTAAGACC
>7 dna:chromosome chromosome:NCBIM37:7:1:152524553:1 80944997 ID59560 U -
TGTGCACTATCATCTTAGCATTGTCTAA
>7 dna:chromosome chromosome:NCBIM37:7:1:152524553:1 80945044 ID51809 U -
TGGCATGCCTGGAGATAAGTTTCATGA
>7 dna:chromosome chromosome:NCBIM37:7:1:152524553:1 80945087 ID35677 U -
TGAATAAATAAATGAAAACATTTCATGTGA
>7 dna:chromosome chromosome:NCBIM37:7:1:152524553:1 80945123 ID47661 U -
TGCTCTGGTAGAATCCTTTTAAAATTGAGA
>7 dna:chromosome chromosome:NCBIM37:7:1:152524553:1 80945268 ID6804 U -
TAAAAGAAGCTCAGACTTCAAGGTTGGTTGT
>7 dna:chromosome chromosome:NCBIM37:7:1:152524553:1 80945269 ID6803 U -
TAAAAGAAGCTCAGACTTCAAGGTTGGTTG
>7 dna:chromosome chromosome:NCBIM37:7:1:152524553:1 80945376 ID45783 U -
TGCCCAAAGGATAGTCTTTTCAGGTACCTT
>7 dna:chromosome chromosome:NCBIM37:7:1:152524553:1 80945385 ID23834 U -
TATTTAACTGCCCAAAGGATAGTCTTTTC
>7 dna:chromosome chromosome:NCBIM37:7:1:152524553:1 80945402 ID60659 U -
TGTTATTCACACTTTTATATTTAACTGCC
>7 dna:chromosome chromosome:NCBIM37:7:1:152524553:1 80945486 ID44309 U -
TGCATATATGCAACAGGCATGGCTTCCTCC
>7 dna:chromosome chromosome:NCBIM37:7:1:152524553:1 80945489 ID44308 U -
TGCATATATGCAACAGGCATGGCTTCC
>7 dna:chromosome chromosome:NCBIM37:7:1:152524553:1 80945663 ID38237 U -
TGAGAAGCTGACCTTCTCAGAAAAGC
>7 dna:chromosome chromosome:NCBIM37:7:1:152524553:1 80945750 ID59055 U -
TGTGACGAGCTGCTGTTCCAAAGGATGCCTC
>7 dna:chromosome chromosome:NCBIM37:7:1:152524553:1 80945751 ID59054 U -
TGTGACGAGCTGCTGTTCCAAAGGATGCCT
>7 dna:chromosome chromosome:NCBIM37:7:1:152524553:1 80945752 ID59053 U -
TGTGACGAGCTGCTGTTCCAAAGGATGCC
>7 dna:chromosome chromosome:NCBIM37:7:1:152524553:1 80945753 ID59052 U -
TGTGACGAGCTGCTGTTCCAAAGGATGC
>7 dna:chromosome chromosome:NCBIM37:7:1:152524553:1 80945756 ID45685 U -
TGCCATGTGACGAGCTGCTGTTCCAAAGGA
>7 dna:chromosome chromosome:NCBIM37:7:1:152524553:1 80945757 ID45684 U -
TGCCATGTGACGAGCTGCTGTTCCAAAGG
>7 dna:chromosome chromosome:NCBIM37:7:1:152524553:1 80945760 ID45683 U -
TGCCATGTGACGAGCTGCTGTTCCAA
>7 dna:chromosome chromosome:NCBIM37:7:1:152524553:1 80945786 ID15726 U -
TACTTCTGTATCTTAAAGCAAATCACACC
>7 dna:chromosome chromosome:NCBIM37:7:1:152524553:1 80945880 ID58066 U -
TGTCAAGTCTCCCGAGTTGCTTTTTGACT
>7 dna:chromosome chromosome:NCBIM37:7:1:152524553:1 80945881 ID58065 U -
TGTCAAGTCTCCCGAGTTGCTTTTTGAC
>7 dna:chromosome chromosome:NCBIM37:7:1:152524553:1 80945933 ID45739 U -
TGCCATTGGGAGAATAACACTCTGGAAG
>7 dna:chromosome chromosome:NCBIM37:7:1:152524553:1 80945948 ID37930 U -
TGACTTTCTAAAGATGTTGCCATTGGGAGA
>7 dna:chromosome chromosome:NCBIM37:7:1:152524553:1 80945949 ID37929 U -
TGACTTTCTAAAGATGTTGCCATTGGGAG
>7 dna:chromosome chromosome:NCBIM37:7:1:152524553:1 80945951 ID41615 U -
TGATGACTTTCTAAAGATGTTGCCATTGGG
>7 dna:chromosome chromosome:NCBIM37:7:1:152524553:1 80945952 ID37928 U -
TGACTTTCTAAAGATGTTGCCATTGG
>7 dna:chromosome chromosome:NCBIM37:7:1:152524553:1 80945952 ID41613 U -
TGATGACTTTCTAAAGATGTTGCCATTGG
>7 dna:chromosome chromosome:NCBIM37:7:1:152524553:1 80945953 ID37927 U -
TGACTTTCTAAAGATGTTGCCATTG
>7 dna:chromosome chromosome:NCBIM37:7:1:152524553:1 80945957 ID52803 U -
TGGGAAATGATGACTTTCTAAAGATGTTGCC
>7 dna:chromosome chromosome:NCBIM37:7:1:152524553:1 80945962 ID52802 U -
TGGGAAATGATGACTTTCTAAAGATG
>7 dna:chromosome chromosome:NCBIM37:7:1:152524553:1 80946096 ID55025 U -
TGGTAAAAGCACACATCACTCGCAGATCCT
>7 dna:chromosome chromosome:NCBIM37:7:1:152524553:1 80946097 ID55024 U -
TGGTAAAAGCACACATCACTCGCAGATCC
>7 dna:chromosome chromosome:NCBIM37:7:1:152524553:1 80946131 ID18391 U -
TAGCCTACACAGATGTGACCCTTCAGGGAATT
>7 dna:chromosome chromosome:NCBIM37:7:1:152524553:1 80946133 ID18390 U -
TAGCCTACACAGATGTGACCCTTCAGGGAA
>7 dna:chromosome chromosome:NCBIM37:7:1:152524553:1 80946134 ID40961 U -
TGATAGCCTACACAGATGTGACCCTTCAGGGA
>7 dna:chromosome chromosome:NCBIM37:7:1:152524553:1 80946136 ID40960 U -
TGATAGCCTACACAGATGTGACCCTTCAGG
>7 dna:chromosome chromosome:NCBIM37:7:1:152524553:1 80946139 ID40959 U -
TGATAGCCTACACAGATGTGACCCTTC
>7 dna:chromosome chromosome:NCBIM37:7:1:152524553:1 80946139 ID59329 U -
TGTGATAGCCTACACAGATGTGACCCTTC
>7 dna:chromosome chromosome:NCBIM37:7:1:152524553:1 80946140 ID18389 U -
TAGCCTACACAGATGTGACCCTT
>7 dna:chromosome chromosome:NCBIM37:7:1:152524553:1 80946140 ID59328 U -
TGTGATAGCCTACACAGATGTGACCCTT
>7 dna:chromosome chromosome:NCBIM37:7:1:152524553:1 80946142 ID59327 U -
TGTGATAGCCTACACAGATGTGACCC
>7 dna:chromosome chromosome:NCBIM37:7:1:152524553:1 80946145 ID36341 U -
TGACAACTGTGATAGCCTACACAGATGTGA
>7 dna:chromosome chromosome:NCBIM37:7:1:152524553:1 80946153 ID52289 U -
TGGCGGTGACAACTGTGATAGCCTACAC
>7 dna:chromosome chromosome:NCBIM37:7:1:152524553:1 80946192 ID49217 U -
TGGAACATAGGTGCCATAAGAAATATCAGGG
>7 dna:chromosome chromosome:NCBIM37:7:1:152524553:1 80946193 ID49216 U -
TGGAACATAGGTGCCATAAGAAATATCAGG
>7 dna:chromosome chromosome:NCBIM37:7:1:152524553:1 80946194 ID32539 U -
TCTGGAACATAGGTGCCATAAGAAATATCAG
>7 dna:chromosome chromosome:NCBIM37:7:1:152524553:1 80946196 ID32538 U -
TCTGGAACATAGGTGCCATAAGAAATATC
>7 dna:chromosome chromosome:NCBIM37:7:1:152524553:1 80946196 ID49215 U -
TGGAACATAGGTGCCATAAGAAATATC
>7 dna:chromosome chromosome:NCBIM37:7:1:152524553:1 80946201 ID13480 U -
TACATTCTGGAACATAGGTGCCATAAGAA
>7 dna:chromosome chromosome:NCBIM37:7:1:152524553:1 80946202 ID13479 U -
TACATTCTGGAACATAGGTGCCATAAGA
>7 dna:chromosome chromosome:NCBIM37:7:1:152524553:1 80946217 ID47426 U -
TGCTCAAGTGTCCACACTACATTCTGGAAC
>7 dna:chromosome chromosome:NCBIM37:7:1:152524553:1 80946478 ID11399 U -
TAATGGCCATGTAACATTGCCCTT
>7 dna:chromosome chromosome:NCBIM37:7:1:152524553:1 80946499 ID66839 U -
TTGCCAGCCAGTACTTTGGGTCTTAA
>7 dna:chromosome chromosome:NCBIM37:7:1:152524553:1 80946796 ID21161 U -
TAGTGTGGACAGAGATGATATCAATGA
>7 dna:chromosome chromosome:NCBIM37:7:1:152524553:1 80946954 ID32632 U -
TCTGTCAAGATATACAGGATGGCTGGCTC
>7 dna:chromosome chromosome:NCBIM37:7:1:152524553:1 80946974 ID21859 U -
TATAGAAAACAACGCAGATGTTCTGTCAAG
>7 dna:chromosome chromosome:NCBIM37:7:1:152524553:1 80947002 ID57148 U -
TGTAAACTATCAAATACATTCGATACACATA
>7 dna:chromosome chromosome:NCBIM37:7:1:152524553:1 80947047 ID33978 U -
TGAAAGACAAAAACATATCAACAGC
>7 dna:chromosome chromosome:NCBIM37:7:1:152524553:1 80947370 ID9592 U -
TAAGAATTCCTCTTATGAAAGTGTCGTCTC
>7 dna:chromosome chromosome:NCBIM37:7:1:152524553:1 80947371 ID9591 U -
TAAGAATTCCTCTTATGAAAGTGTCGTCT
>7 dna:chromosome chromosome:NCBIM37:7:1:152524553:1 80947372 ID31249 U -
TCTAAGAATTCCTCTTATGAAAGTGTCGTC
>7 dna:chromosome chromosome:NCBIM37:7:1:152524553:1 80947409 ID36742 U -
TGACAGCTCCAGCCAAGTTTC
>7 dna:chromosome chromosome:NCBIM37:7:1:152524553:1 80947439 ID30324 U -
TCCTTCTAGAGATCTTGGCCCAGAGAAGC
>7 dna:chromosome chromosome:NCBIM37:7:1:152524553:1 80947515 ID18549 U -
TAGCTAATAATTATATATTCACTGTTGACC
>7 dna:chromosome chromosome:NCBIM37:7:1:152524553:1 80947551 ID8728 U -
TAACAGTTTCAGAGTTTCAGAAATGAGAAC
>7 dna:chromosome chromosome:NCBIM37:7:1:152524553:1 80947577 ID35623 U -
TGAAGTGTTTATCTCTGCCTTTTCCTCTAAC
>7 dna:chromosome chromosome:NCBIM37:7:1:152524553:1 80947581 ID33049 U -
TCTTGAAGTGTTTATCTCTGCCTTTTCCTC
>7 dna:chromosome chromosome:NCBIM37:7:1:152524553:1 80947582 ID33048 U -
TCTTGAAGTGTTTATCTCTGCCTTTTCCT
>7 dna:chromosome chromosome:NCBIM37:7:1:152524553:1 80947613 ID34935 U -
TGAACTGAAAACCCACAGCAGATGTCAC
>7 dna:chromosome chromosome:NCBIM37:7:1:152524553:1 80947617 ID34934 U -
TGAACTGAAAACCCACAGCAGATG
>7 dna:chromosome chromosome:NCBIM37:7:1:152524553:1 80947699 ID13790 U -
TACCACTTAACCAAAACAACCTTCCTCAGG
>7 dna:chromosome chromosome:NCBIM37:7:1:152524553:1 80947702 ID13789 U -
TACCACTTAACCAAAACAACCTTCCTC
>7 dna:chromosome chromosome:NCBIM37:7:1:152524553:1 80947747 ID19173 U -
TAGGACCCAAGCCAAGAGAATGATGCCGCC
>7 dna:chromosome chromosome:NCBIM37:7:1:152524553:1 80947750 ID47193 U -
TGCTAGGACCCAAGCCAAGAGAATGATGCC
>7 dna:chromosome chromosome:NCBIM37:7:1:152524553:1 80947751 ID47192 U -
TGCTAGGACCCAAGCCAAGAGAATGATGC
>7 dna:chromosome chromosome:NCBIM37:7:1:152524553:1 80947752 ID47191 U -
TGCTAGGACCCAAGCCAAGAGAATGATG
>7 dna:chromosome chromosome:NCBIM37:7:1:152524553:1 80947814 ID25041 U -
TCACAGTAGAAAGTCCTTGCCAGCCAGTC
>7 dna:chromosome chromosome:NCBIM37:7:1:152524553:1 80947836 ID25699 U -
TCAGAGTTTGAGGGTAAAGTCCATCACAGT
>7 dna:chromosome chromosome:NCBIM37:7:1:152524553:1 80947841 ID66499 U -
TTGACTCAGAGTTTGAGGGTAAAGTCCATC
>7 dna:chromosome chromosome:NCBIM37:7:1:152524553:1 80947845 ID37604 U -
TGACTCAGAGTTTGAGGGTAAAGTC
>7 dna:chromosome chromosome:NCBIM37:7:1:152524553:1 80947885 ID59301 U -
TGTGATAAAATAGCCTAACAAAAGACACAGG
>7 dna:chromosome chromosome:NCBIM37:7:1:152524553:1 80947886 ID59300 U -
TGTGATAAAATAGCCTAACAAAAGACACAG
>7 dna:chromosome chromosome:NCBIM37:7:1:152524553:1 80947887 ID59299 U -
TGTGATAAAATAGCCTAACAAAAGACACA
>7 dna:chromosome chromosome:NCBIM37:7:1:152524553:1 80947888 ID6104 U -
GTGATAAAATAGCCTAACAAAAGACAC
>7 dna:chromosome chromosome:NCBIM37:7:1:152524553:1 80947888 ID48045 U -
TGCTGTGATAAAATAGCCTAACAAAAGACAC
>7 dna:chromosome chromosome:NCBIM37:7:1:152524553:1 80947888 ID59298 U -
TGTGATAAAATAGCCTAACAAAAGACAC
>7 dna:chromosome chromosome:NCBIM37:7:1:152524553:1 80947889 ID48044 U -
TGCTGTGATAAAATAGCCTAACAAAAGACA
>7 dna:chromosome chromosome:NCBIM37:7:1:152524553:1 80947889 ID59297 U -
TGTGATAAAATAGCCTAACAAAAGACA
>7 dna:chromosome chromosome:NCBIM37:7:1:152524553:1 80947890 ID48043 U -
TGCTGTGATAAAATAGCCTAACAAAAGAC
>7 dna:chromosome chromosome:NCBIM37:7:1:152524553:1 80947891 ID48042 U -
TGCTGTGATAAAATAGCCTAACAAAAGA
>7 dna:chromosome chromosome:NCBIM37:7:1:152524553:1 80948032 ID2272 U -
CAGCAAACTCCATGATCTTCTGGCC
>7 dna:chromosome chromosome:NCBIM37:7:1:152524553:1 80948095 ID55815 U -
TGGTCTTGTTTAGGCAGCTATGTTGGTGA
>7 dna:chromosome chromosome:NCBIM37:7:1:152524553:1 80948097 ID55814 U -
TGGTCTTGTTTAGGCAGCTATGTTGGT
>7 dna:chromosome chromosome:NCBIM37:7:1:152524553:1 80948110 ID64376 U -
TTATCTTTGCTTTGGTCTTGTTTAGG
>7 dna:chromosome chromosome:NCBIM37:7:1:152524553:1 80948118 ID22597 U -
TATCTGTTGGTATTATCTTTGCTTTGGTCT
>7 dna:chromosome chromosome:NCBIM37:7:1:152524553:1 80948168 ID30905 U -
TCGTCATTCGTTAGTTGCCTGTAGCTCTTA
>7 dna:chromosome chromosome:NCBIM37:7:1:152524553:1 80948176 ID28217 U -
TCCCAATCTCGTCATTCGTTAGTTGCCTGT
>7 dna:chromosome chromosome:NCBIM37:7:1:152524553:1 80948248 ID22970 U -
TATGATTTCAGGCCTGACCACTTGGTATTGT
>7 dna:chromosome chromosome:NCBIM37:7:1:152524553:1 80948251 ID22969 U -
TATGATTTCAGGCCTGACCACTTGGTAT
>7 dna:chromosome chromosome:NCBIM37:7:1:152524553:1 80948252 ID22968 U -
TATGATTTCAGGCCTGACCACTTGGTA
>7 dna:chromosome chromosome:NCBIM37:7:1:152524553:1 80948253 ID22967 U -
TATGATTTCAGGCCTGACCACTTGGT
>7 dna:chromosome chromosome:NCBIM37:7:1:152524553:1 80948264 ID23777 U -
TATTGTATGTATATGATTTCAGGCCT
>7 dna:chromosome chromosome:NCBIM37:7:1:152524553:1 80948297 ID21703 U -
TATAATATAAATTCAACCTTCTCAGTCTGC
>7 dna:chromosome chromosome:NCBIM37:7:1:152524553:1 80948380 ID9554 U -
TAAGAATATGGTCAGATACAAAGTCAACAT
>7 dna:chromosome chromosome:NCBIM37:7:1:152524553:1 80948550 ID19789 U -
TAGGCTATAAAGACTCTGTCTCAAGAAG
>7 dna:chromosome chromosome:NCBIM37:7:1:152524553:1 80948588 ID5908 U -
GTAATCACAGAACTCAGATGGCAGAGGCA
>7 dna:chromosome chromosome:NCBIM37:7:1:152524553:1 80948667 ID23004 U -
TATGCACTGAGATGCTACAAGTTGCCTG
>7 dna:chromosome chromosome:NCBIM37:7:1:152524553:1 80948667 ID31529 U -
TCTATGCACTGAGATGCTACAAGTTGCCTG
>7 dna:chromosome chromosome:NCBIM37:7:1:152524553:1 80948737 ID133 U -
AACAGGACCATGTAACTTGACTTGAAGTTC
>7 dna:chromosome chromosome:NCBIM37:7:1:152524553:1 80948822 ID59525 U -
TGTGCAAACGTCTTAAACTCAATCGTAAC
>7 dna:chromosome chromosome:NCBIM37:7:1:152524553:1 80948870 ID29892 U -
TCCTGAAATGCAGGTTCTCCTAGCCACC
>7 dna:chromosome chromosome:NCBIM37:7:1:152524553:1 80948989 ID1759 U -
CAACTTTCTTCATGTGATTCCAATTGAGC
>7 dna:chromosome chromosome:NCBIM37:7:1:152524553:1 80948994 ID63814 U -
TTACAACAACTTTCTTCATGTGATTCCAAT
>7 dna:chromosome chromosome:NCBIM37:7:1:152524553:1 80949056 ID29579 U -
TCCTATCAAGGTTCCAGAAATACAAGCC
>7 dna:chromosome chromosome:NCBIM37:7:1:152524553:1 80949165 ID8228 U -
TAAATGTCTCGAGTTGATGCCTGCAG
>7 dna:chromosome chromosome:NCBIM37:7:1:152524553:1 80949240 ID63584 U -
TTAAAGGTAATTGCTTTTGACTGCTTG
>7 dna:chromosome chromosome:NCBIM37:7:1:152524553:1 80949241 ID48499 U -
TGCTTTAAAGGTAATTGCTTTTGACTGCTT
>7 dna:chromosome chromosome:NCBIM37:7:1:152524553:1 80949277 ID39173 U -
TGAGCAAGTCGATTCACAGGATCCCC
>7 dna:chromosome chromosome:NCBIM37:7:1:152524553:1 80949277 ID39537 U -
TGAGCTGAGCAAGTCGATTCACAGGATCCCC
>7 dna:chromosome chromosome:NCBIM37:7:1:152524553:1 80949360 ID16264 U -
TAGAACAAAAGCAAAGAAGGCCAAAATAATG
>7 dna:chromosome chromosome:NCBIM37:7:1:152524553:1 80949393 ID52637 U -
TGGCTTCCTATTTTCAGCAATTCAGTCTGT
>7 dna:chromosome chromosome:NCBIM37:7:1:152524553:1 80949394 ID52636 U -
TGGCTTCCTATTTTCAGCAATTCAGTCTG
>7 dna:chromosome chromosome:NCBIM37:7:1:152524553:1 80949444 ID29660 U -
TCCTATTTTCTGCCTCTGTTGTGCATCAGT
>7 dna:chromosome chromosome:NCBIM37:7:1:152524553:1 80949447 ID2976 U -
CCTATTTTCTGCCTCTGTTGTGCATC
>7 dna:chromosome chromosome:NCBIM37:7:1:152524553:1 80949447 ID55694 U -
TGGTCCTATTTTCTGCCTCTGTTGTGCATC
>7 dna:chromosome chromosome:NCBIM37:7:1:152524553:1 80949449 ID55693 U -
TGGTCCTATTTTCTGCCTCTGTTGTGCA
>7 dna:chromosome chromosome:NCBIM37:7:1:152524553:1 80949504 ID16172 U -
TAGAAAGTTCTTCAGATTTCTCAAATGG
>7 dna:chromosome chromosome:NCBIM37:7:1:152524553:1 80949509 ID136 U -
AACAGTGACTAGAAAGTTCTTCAGATTTCTCA
>7 dna:chromosome chromosome:NCBIM37:7:1:152524553:1 80949519 ID50292 U -
TGGACTGAACAGTGACTAGAAAGTTCTTC
>7 dna:chromosome chromosome:NCBIM37:7:1:152524553:1 80949532 ID27623 U -
TCCAGCCTAATGGACTGAACAGTGAC
>7 dna:chromosome chromosome:NCBIM37:7:1:152524553:1 80949549 ID7628 U -
TAAAGACCAGCTGAGACATCCAGCCTA
>7 dna:chromosome chromosome:NCBIM37:7:1:152524553:1 80949567 ID5586 M -
GGCATTCTGGCCTCTACTAAAGACCA
>7 dna:chromosome chromosome:NCBIM37:7:1:152524553:1 80949582 ID17212 U -
TAGAGCGTACTTCTTTGGCATTCTGGC
>7 dna:chromosome chromosome:NCBIM37:7:1:152524553:1 80949591 ID16982 U -
TAGACTAGCATTAGAGCGTACTTCTTTGG
>7 dna:chromosome chromosome:NCBIM37:7:1:152524553:1 80949592 ID4264 U -
GACTAGCATTAGAGCGTACTTCTTTG
>7 dna:chromosome chromosome:NCBIM37:7:1:152524553:1 80949618 ID25366 U -
TCACTGATAAGTCAATTCGCTGCCATTA
>7 dna:chromosome chromosome:NCBIM37:7:1:152524553:1 80949678 ID65862 U -
TTCTAGGGTAGCCTATCTAAAGGACAGGG
>7 dna:chromosome chromosome:NCBIM37:7:1:152524553:1 80949690 ID19727 U -
TAGGCCACGACTTCTAGGGTAGCCTATC
>7 dna:chromosome chromosome:NCBIM37:7:1:152524553:1 80949694 ID11168 U -
TAATCTAGGCCACGACTTCTAGGGTAGCC
>7 dna:chromosome chromosome:NCBIM37:7:1:152524553:1 80949715 ID39034 U -
TGAGATGTGAAGATCCACCTTTAATCTAG
>7 dna:chromosome chromosome:NCBIM37:7:1:152524553:1 80949716 ID68591 U -
TTTGAGATGTGAAGATCCACCTTTAATCTA
>7 dna:chromosome chromosome:NCBIM37:7:1:152524553:1 80949729 ID11125 U -
TAATCCAGACCTTTTGAGATGTGAAGATC
>7 dna:chromosome chromosome:NCBIM37:7:1:152524553:1 80949762 ID11514 U -
TAATTAAATGGAAGTGTGAAGACCCA
>7 dna:chromosome chromosome:NCBIM37:7:1:152524553:1 80949765 ID11513 U -
TAATTAAATGGAAGTGTGAAGAC
>7 dna:chromosome chromosome:NCBIM37:7:1:152524553:1 80949818 ID32542 M -
TCTGGAATTAACTAAAACCCAAGTGACTGA
>7 dna:chromosome chromosome:NCBIM37:7:1:152524553:1 80949828 ID217 M -
AACTTGACTACATCTGGAATTAACTAAAACCC
>7 dna:chromosome chromosome:NCBIM37:7:1:152524553:1 80949829 ID216 M -
AACTTGACTACATCTGGAATTAACTAAAACC
>7 dna:chromosome chromosome:NCBIM37:7:1:152524553:1 80949830 ID215 M -
AACTTGACTACATCTGGAATTAACTAAAAC
>7 dna:chromosome chromosome:NCBIM37:7:1:152524553:1 80949831 ID781 M -
ACTTGACTACATCTGGAATTAACTAAAA
>7 dna:chromosome chromosome:NCBIM37:7:1:152524553:1 80949930 ID29399 U -
TCCTACATCCAATAGAGGGCTAAACTCAGT
>7 dna:chromosome chromosome:NCBIM37:7:1:152524553:1 80949931 ID29398 U -
TCCTACATCCAATAGAGGGCTAAACTCAG
>7 dna:chromosome chromosome:NCBIM37:7:1:152524553:1 80949933 ID2629 U -
CCAATCCTACATCCAATAGAGGGCTAAACTC
>7 dna:chromosome chromosome:NCBIM37:7:1:152524553:1 80949935 ID532 U -
ACCAATCCTACATCCAATAGAGGGCTAAAC
>7 dna:chromosome chromosome:NCBIM37:7:1:152524553:1 80949938 ID531 M -
ACCAATCCTACATCCAATAGAGGGCTA
>7 dna:chromosome chromosome:NCBIM37:7:1:152524553:1 80949939 ID530 M -
ACCAATCCTACATCCAATAGAGGGCT
>7 dna:chromosome chromosome:NCBIM37:7:1:152524553:1 80949968 ID1656 U -
CAAAACAGCAACCAGCAGACTGGGAAAAGGTC
>7 dna:chromosome chromosome:NCBIM37:7:1:152524553:1 80950067 ID28071 U -
TCCATTTTTAATAGGGTTATATGATT
>7 dna:chromosome chromosome:NCBIM37:7:1:152524553:1 80950103 ID41169 M -
TGATATTCCTCAGTTGAACATTCTTTGTTT
>7 dna:chromosome chromosome:NCBIM37:7:1:152524553:1 80950105 ID41168 M -
TGATATTCCTCAGTTGAACATTCTTTGT
>7 dna:chromosome chromosome:NCBIM37:7:1:152524553:1 80950110 ID45764 U -
TGCCATTTGATATTCCTCAGTTGAACATTC
>7 dna:chromosome chromosome:NCBIM37:7:1:152524553:1 80950122 ID42200 U -
TGATTCCCTGCCATTTGATATTCCTC
>7 dna:chromosome chromosome:NCBIM37:7:1:152524553:1 80950150 ID66617 M -
TTGATGACTAAAGATGTTGAACATTTCTTTA
>7 dna:chromosome chromosome:NCBIM37:7:1:152524553:1 80950151 ID66616 M -
TTGATGACTAAAGATGTTGAACATTTCTTT
>7 dna:chromosome chromosome:NCBIM37:7:1:152524553:1 80950154 ID30385 M -
TCCTTGATGACTAAAGATGTTGAACATTTC
>7 dna:chromosome chromosome:NCBIM37:7:1:152524553:1 80950161 ID44637 M -
TGCATTTCCTTGATGACTAAAGATGTTGA
>7 dna:chromosome chromosome:NCBIM37:7:1:152524553:1 80950216 ID68622 U -
TTTGATCTTAGCCATTTTGACTGATGTGT
>7 dna:chromosome chromosome:NCBIM37:7:1:152524553:1 80950351 ID20613 M -
TAGTACTATGTCCAATTTTCGGAGAA
>7 dna:chromosome chromosome:NCBIM37:7:1:152524553:1 80950386 ID54961 U -
TGGGTTTATGCCTAGGAATGGTAGAGCTGG
>7 dna:chromosome chromosome:NCBIM37:7:1:152524553:1 80950387 ID54960 U -
TGGGTTTATGCCTAGGAATGGTAGAGCTG
>7 dna:chromosome chromosome:NCBIM37:7:1:152524553:1 80950413 ID47279 U -
TGCTATCTATATGTTGAAGAATCTTTTGG
>7 dna:chromosome chromosome:NCBIM37:7:1:152524553:1 80950435 ID34725 U -
TGAACATGGTGAAGCATGTGTCCTTGCTATC
>7 dna:chromosome chromosome:NCBIM37:7:1:152524553:1 80950445 ID22678 M -
TATGAACATGGTGAAGCATGTGT
>7 dna:chromosome chromosome:NCBIM37:7:1:152524553:1 80950458 ID60607 U -
TGTTATACATAAGGCTGCTATGAACATG
>7 dna:chromosome chromosome:NCBIM37:7:1:152524553:1 80950565 ID36114 M -
TGAATTCATCATTTTTAATAGCCGAGTAGT
>7 dna:chromosome chromosome:NCBIM37:7:1:152524553:1 80950584 ID2570 M -
CATTTGCCTAAGAATTTCATGAATTCATCA
>7 dna:chromosome chromosome:NCBIM37:7:1:152524553:1 80950585 ID28063 M -
TCCATTTGCCTAAGAATTTCATGAATTCATC
>7 dna:chromosome chromosome:NCBIM37:7:1:152524553:1 80950587 ID28062 M -
TCCATTTGCCTAAGAATTTCATGAATTCA
>7 dna:chromosome chromosome:NCBIM37:7:1:152524553:1 80950625 ID54876 M -
TGGGTTACCTCACTCAGGATGGTATTTT
>7 dna:chromosome chromosome:NCBIM37:7:1:152524553:1 80950666 ID27446 M -
TCCACTTATCATTGAGTGCATACCATGTGT
>7 dna:chromosome chromosome:NCBIM37:7:1:152524553:1 80950812 ID15874 U -
TACTTTGTCTCCATATTTGCTCCCGTGAG
>7 dna:chromosome chromosome:NCBIM37:7:1:152524553:1 80950896 ID30848 U -
TCGGGTTTTTTTGGTGACTGTACACAGG
>7 dna:chromosome chromosome:NCBIM37:7:1:152524553:1 80950910 ID27277 U -
TCCACAGTAGTATCGGGTTTTTTTGG
>7 dna:chromosome chromosome:NCBIM37:7:1:152524553:1 80950947 ID4153 U -
GACAGCCATATCAGGATTCTTTCAGCAAGC
>7 dna:chromosome chromosome:NCBIM37:7:1:152524553:1 80951316 ID48354 M -
TGCTTCTATGAGGATGTTCCTCCACCCA
>7 dna:chromosome chromosome:NCBIM37:7:1:152524553:1 80951322 ID28664 U -
TCCCGCTGCTTCTATGAGGATGTTCCTC
>7 dna:chromosome chromosome:NCBIM37:7:1:152524553:1 80951369 ID13538 U -
TACATTTCAAATGTTATCCCAACTCACAGAA
>7 dna:chromosome chromosome:NCBIM37:7:1:152524553:1 80951555 ID65158 U -
TTCCAAATAATGGATTATTTCACC
>7 dna:chromosome chromosome:NCBIM37:7:1:152524553:1 80951604 ID11706 U -
TAATTGTCGAAACTTATACTCCCCAAAAGGT
>7 dna:chromosome chromosome:NCBIM37:7:1:152524553:1 80951740 ID16611 U -
TAGAATAGAGTGTCACAGCATGTCCC
>7 dna:chromosome chromosome:NCBIM37:7:1:152524553:1 80951882 ID15037 U -
TACTAGGTTTGGAAGGTTTTGATTAAAAAA
>7 dna:chromosome chromosome:NCBIM37:7:1:152524553:1 80952063 ID68009 U -
TTGTTTACTGGGGTGACATTTTGGAAATC
>7 dna:chromosome chromosome:NCBIM37:7:1:152524553:1 80952088 ID10142 U -
TAAGCTGTCACATACCGCATGTCAGTGGTTGT
>7 dna:chromosome chromosome:NCBIM37:7:1:152524553:1 80952140 ID2112 U -
CACTGTTGCCAGTTAGAAACACTTGAAGGG
>7 dna:chromosome chromosome:NCBIM37:7:1:152524553:1 80952174 ID33792 U -
TGAAACAAGGGGAACCAGAATGGCATG
>7 dna:chromosome chromosome:NCBIM37:7:1:152524553:1 80952218 ID45486 U -
TGCCAGTTGATGTCAATGAACTGGAGC
>7 dna:chromosome chromosome:NCBIM37:7:1:152524553:1 80952222 ID19590 U -
TAGGATTGCCAGTTGATGTCAATGAACTG
>7 dna:chromosome chromosome:NCBIM37:7:1:152524553:1 80952223 ID19589 U -
TAGGATTGCCAGTTGATGTCAATGAACT
>7 dna:chromosome chromosome:NCBIM37:7:1:152524553:1 80952238 ID65537 U -
TTCCTCATTTCGTATTTTAGGATTGCCAGT
>7 dna:chromosome chromosome:NCBIM37:7:1:152524553:1 80952242 ID8274 U -
TAAATTCCTCATTTCGTATTTTAGGATTGC
>7 dna:chromosome chromosome:NCBIM37:7:1:152524553:1 80952354 ID10306 U -
TAAGGGACTACTAGTAGGAGGGTCAAAGT
>7 dna:chromosome chromosome:NCBIM37:7:1:152524553:1 80952367 ID5394 U -
GGACACAGCTCTAAGGGACTACTAGTA
>7 dna:chromosome chromosome:NCBIM37:7:1:152524553:1 80952399 ID18765 U -
TAGCTTATTATAATGACTGTGGACCTGAA
>7 dna:chromosome chromosome:NCBIM37:7:1:152524553:1 80952400 ID10946 U -
TAATAGCTTATTATAATGACTGTGGACCTGA
>7 dna:chromosome chromosome:NCBIM37:7:1:152524553:1 80952402 ID10945 U -
TAATAGCTTATTATAATGACTGTGGACCT
>7 dna:chromosome chromosome:NCBIM37:7:1:152524553:1 80952487 ID8456 U -
TAACAATGTCAGTATCGTTGGTCTGA
>7 dna:chromosome chromosome:NCBIM37:7:1:152524553:1 80952489 ID42351 U -
TGATTGTAACAATGTCAGTATCGTTGGTCT
>7 dna:chromosome chromosome:NCBIM37:7:1:152524553:1 80952490 ID42350 U -
TGATTGTAACAATGTCAGTATCGTTGGTC
>7 dna:chromosome chromosome:NCBIM37:7:1:152524553:1 80952511 ID19643 U -
TAGGCACAATAAGAGATTAACAATGATTGTA
>7 dna:chromosome chromosome:NCBIM37:7:1:152524553:1 80952590 ID46309 U -
TGCCTGAAAATGGGAATACATCACACCTA
>7 dna:chromosome chromosome:NCBIM37:7:1:152524553:1 80952615 ID24205 U -
TCAAACATGTTCCAAGATTCCCAGTGATGCC
>7 dna:chromosome chromosome:NCBIM37:7:1:152524553:1 80952616 ID24204 U -
TCAAACATGTTCCAAGATTCCCAGTGATGC
>7 dna:chromosome chromosome:NCBIM37:7:1:152524553:1 80952741 ID24971 U -
TCACAGAAGAATGTCTACCGTGGGTAAATG
>7 dna:chromosome chromosome:NCBIM37:7:1:152524553:1 80952746 ID60620 U -
TGTTATCACAGAAGAATGTCTACCGTGGGT
>7 dna:chromosome chromosome:NCBIM37:7:1:152524553:1 80952747 ID60619 U -
TGTTATCACAGAAGAATGTCTACCGTGGG
>7 dna:chromosome chromosome:NCBIM37:7:1:152524553:1 80952805 ID13697 U -
TACCAATGTAGTAGGAAATCTCCACTTTA
>7 dna:chromosome chromosome:NCBIM37:7:1:152524553:1 80952838 ID34510 U -
TGAAATGTGCTAAATGCAATCAATTCCGAGC
>7 dna:chromosome chromosome:NCBIM37:7:1:152524553:1 80952867 ID23675 U -
TATTGAGTGTCAATAGTTAGACATGCTTTG
>7 dna:chromosome chromosome:NCBIM37:7:1:152524553:1 80952885 ID1419 U -
ATCAAGTCAGGTTGCTTATATTGAGTGTCA
>7 dna:chromosome chromosome:NCBIM37:7:1:152524553:1 80952889 ID13974 U -
TACCATCAAGTCAGGTTGCTTATATTGAGT
>7 dna:chromosome chromosome:NCBIM37:7:1:152524553:1 80952982 ID66188 U -
TTCTTGGTTAAATTTAATCAGGGCCATCTT
>7 dna:chromosome chromosome:NCBIM37:7:1:152524553:1 80952996 ID40673 U -
TGATAAATGCCATTTCTTGGTTAAATTTA
>7 dna:chromosome chromosome:NCBIM37:7:1:152524553:1 80953015 ID11224 U -
TAATCTTGAATTTTTAAAGTTTTGATAAATGC
>7 dna:chromosome chromosome:NCBIM37:7:1:152524553:1 80953042 ID36880 U -
TGACATAGTTATGTTTCACACTTTTGTAATC
>7 dna:chromosome chromosome:NCBIM37:7:1:152524553:1 80953043 ID36879 U -
TGACATAGTTATGTTTCACACTTTTGTAAT
>7 dna:chromosome chromosome:NCBIM37:7:1:152524553:1 80953057 ID1430 U -
ATCATACACTTTTGACATAGTTATGTTT
>7 dna:chromosome chromosome:NCBIM37:7:1:152524553:1 80953066 ID59982 U -
TGTGGTTTAAATCATACACTTTTGACATA
>7 dna:chromosome chromosome:NCBIM37:7:1:152524553:1 80953154 ID60904 U -
TGTTGATGAACTAAAGCTTATTATATTAGACC
>7 dna:chromosome chromosome:NCBIM37:7:1:152524553:1 80953173 ID6403 U -
TAAAAACTAATCTTTGTTGATGAACTA
>7 dna:chromosome chromosome:NCBIM37:7:1:152524553:1 80953215 ID11214 U -
TAATCTGTTAAAGGTCACTTATAAAATTATA
>7 dna:chromosome chromosome:NCBIM37:7:1:152524553:1 80953249 ID40073 U -
TGAGTAACAGTCTTCAGCCAAAAGAAAAA
>7 dna:chromosome chromosome:NCBIM37:7:1:152524553:1 80953260 ID16018 U -
TAGAAACACTGTTGAGTAACAGTCTTCAGC
>7 dna:chromosome chromosome:NCBIM37:7:1:152524553:1 80953297 ID17680 U -
TAGATGTTCTTCTCACCATACCTCTTATGCC
>7 dna:chromosome chromosome:NCBIM37:7:1:152524553:1 80953301 ID65844 U -
TTCTAGATGTTCTTCTCACCATACCTCTTA
>7 dna:chromosome chromosome:NCBIM37:7:1:152524553:1 80953305 ID33301 U -
TCTTTTCTAGATGTTCTTCTCACCATACCT
>7 dna:chromosome chromosome:NCBIM37:7:1:152524553:1 80953386 ID53688 U -
TGGGATGGTTAGAAGCCTAAATACACCAAGC
>7 dna:chromosome chromosome:NCBIM37:7:1:152524553:1 80953390 ID53687 U -
TGGGATGGTTAGAAGCCTAAATACACC
>7 dna:chromosome chromosome:NCBIM37:7:1:152524553:1 80953409 ID8254 U -
TAAATGTTTGTAGGATGCAGCTGGGATGG
>7 dna:chromosome chromosome:NCBIM37:7:1:152524553:1 80953492 ID65030 U -
TTCATCTAGAAAACACTAACCTTATTCCCGC
>7 dna:chromosome chromosome:NCBIM37:7:1:152524553:1 80953509 ID10522 U -
TAAGTGATACATAGGATTCATCTAGAAAAC
>7 dna:chromosome chromosome:NCBIM37:7:1:152524553:1 80953513 ID60457 U -
TGTTAAGTGATACATAGGATTCATCTAGA
>7 dna:chromosome chromosome:NCBIM37:7:1:152524553:1 80953530 ID9165 U -
TAACTCATAAGTAGCACTTGTTAAGTGATA
>7 dna:chromosome chromosome:NCBIM37:7:1:152524553:1 80953575 ID27419 U -
TCCACTGGACCTACTATTCTAGAAAAAGAA
>7 dna:chromosome chromosome:NCBIM37:7:1:152524553:1 80953610 ID24065 U -
TATTTTTAGAGTTGGAAAGGA
>7 dna:chromosome chromosome:NCBIM37:7:1:152524553:1 80953632 ID4587 U -
GAGTTTTTATACCACACCTCATGGAGCACT
>7 dna:chromosome chromosome:NCBIM37:7:1:152524553:1 80953633 ID4586 U -
GAGTTTTTATACCACACCTCATGGAGCAC
>7 dna:chromosome chromosome:NCBIM37:7:1:152524553:1 80953633 ID40633 U -
TGAGTTTTTATACCACACCTCATGGAGCAC
>7 dna:chromosome chromosome:NCBIM37:7:1:152524553:1 80953634 ID59292 U -
TGTGAGTTTTTATACCACACCTCATGGAGCA
>7 dna:chromosome chromosome:NCBIM37:7:1:152524553:1 80953635 ID59291 U -
TGTGAGTTTTTATACCACACCTCATGGAGC
>7 dna:chromosome chromosome:NCBIM37:7:1:152524553:1 80953680 ID41188 U -
TGATATTTCACTAAGGGCTTATCAAACCAA
>7 dna:chromosome chromosome:NCBIM37:7:1:152524553:1 80953702 ID23158 U -
TATGGTGATCTTCAGGTTAGCCCTGATATTT
>7 dna:chromosome chromosome:NCBIM37:7:1:152524553:1 80953702 ID56042 U -
TGGTGATCTTCAGGTTAGCCCTGATATTT
>7 dna:chromosome chromosome:NCBIM37:7:1:152524553:1 80953705 ID23157 U -
TATGGTGATCTTCAGGTTAGCCCTGATA
>7 dna:chromosome chromosome:NCBIM37:7:1:152524553:1 80953709 ID37235 U -
TGACCATATGGTGATCTTCAGGTTAGCCCT
>7 dna:chromosome chromosome:NCBIM37:7:1:152524553:1 80953710 ID37234 U -
TGACCATATGGTGATCTTCAGGTTAGCCC
>7 dna:chromosome chromosome:NCBIM37:7:1:152524553:1 80953711 ID5857 U -
GGTGACCATATGGTGATCTTCAGGTTAGCC
>7 dna:chromosome chromosome:NCBIM37:7:1:152524553:1 80953711 ID6093 U -
GTGACCATATGGTGATCTTCAGGTTAGCC
>7 dna:chromosome chromosome:NCBIM37:7:1:152524553:1 80953711 ID55925 U -
TGGTGACCATATGGTGATCTTCAGGTTAGCC
>7 dna:chromosome chromosome:NCBIM37:7:1:152524553:1 80953712 ID6092 U -
GTGACCATATGGTGATCTTCAGGTTAGC
>7 dna:chromosome chromosome:NCBIM37:7:1:152524553:1 80953712 ID55924 U -
TGGTGACCATATGGTGATCTTCAGGTTAGC
>7 dna:chromosome chromosome:NCBIM37:7:1:152524553:1 80953713 ID55923 U -
TGGTGACCATATGGTGATCTTCAGGTTAG
>7 dna:chromosome chromosome:NCBIM37:7:1:152524553:1 80953714 ID55922 U -
TGGTGACCATATGGTGATCTTCAGGTTA
>7 dna:chromosome chromosome:NCBIM37:7:1:152524553:1 80953715 ID23153 U -
TATGGTGACCATATGGTGATCTTCAGGTT
>7 dna:chromosome chromosome:NCBIM37:7:1:152524553:1 80953716 ID55921 U -
TGGTGACCATATGGTGATCTTCAGGT
>7 dna:chromosome chromosome:NCBIM37:7:1:152524553:1 80953717 ID55920 U -
TGGTGACCATATGGTGATCTTCAGG
>7 dna:chromosome chromosome:NCBIM37:7:1:152524553:1 80953748 ID40846 U -
TGATACCTGCTTGGAGAATCTGGTC
>7 dna:chromosome chromosome:NCBIM37:7:1:152524553:1 80953793 ID26795 U -
TCCAAATGTGGAGCCAACTGTATTTATTCCT
>7 dna:chromosome chromosome:NCBIM37:7:1:152524553:1 80953794 ID26794 U -
TCCAAATGTGGAGCCAACTGTATTTATTCC
>7 dna:chromosome chromosome:NCBIM37:7:1:152524553:1 80953810 ID18776 U -
TAGCTTCTCACAATATTCCAAATGTGGAGC
>7 dna:chromosome chromosome:NCBIM37:7:1:152524553:1 80953826 ID61080 U -
TGTTTAAGAGAAGAGATTAGCTTCTCACAAT
>7 dna:chromosome chromosome:NCBIM37:7:1:152524553:1 80953879 ID8149 U -
TAAATGAGTACTTCCATCCTGCTGC
>7 dna:chromosome chromosome:NCBIM37:7:1:152524553:1 80953882 ID1898 U -
CACACGTCTTAAATGAGTACTTCCATCCTGC
>7 dna:chromosome chromosome:NCBIM37:7:1:152524553:1 80953886 ID27248 U -
TCCACACGTCTTAAATGAGTACTTCCATC
>7 dna:chromosome chromosome:NCBIM37:7:1:152524553:1 80953895 ID49794 U -
TGGAATATTCTCCACACGTCTTAAATGAGT
>7 dna:chromosome chromosome:NCBIM37:7:1:152524553:1 80953944 ID9282 U -
TAACTGGTTTAGGCCTTCAGGTGACTTGA
>7 dna:chromosome chromosome:NCBIM37:7:1:152524553:1 80953949 ID57304 U -
TGTAACTGGTTTAGGCCTTCAGGTGA
>7 dna:chromosome chromosome:NCBIM37:7:1:152524553:1 80953955 ID18223 U -
TAGCATTCATGTAACTGGTTTAGGCCTTC
>7 dna:chromosome chromosome:NCBIM37:7:1:152524553:1 80953959 ID25224 U -
TCACCTAGCATTCATGTAACTGGTTTAGGC
>7 dna:chromosome chromosome:NCBIM37:7:1:152524553:1 80954009 ID16558 U -
TAGAAGTGAGGTCTTTTCCCGTTAAATCC
>7 dna:chromosome chromosome:NCBIM37:7:1:152524553:1 80954015 ID51561 U -
TGGCACCTAGAAGTGAGGTCTTTTCCCGTT
>7 dna:chromosome chromosome:NCBIM37:7:1:152524553:1 80954062 ID60118 U -
TGTGTCTTAATTTGATCCACCCACGCCAAA
>7 dna:chromosome chromosome:NCBIM37:7:1:152524553:1 80954064 ID60117 U -
TGTGTCTTAATTTGATCCACCCACGCCA
>7 dna:chromosome chromosome:NCBIM37:7:1:152524553:1 80954065 ID60116 U -
TGTGTCTTAATTTGATCCACCCACGCC
>7 dna:chromosome chromosome:NCBIM37:7:1:152524553:1 80954066 ID47670 U -
TGCTCTGTGTCTTAATTTGATCCACCCACGC
>7 dna:chromosome chromosome:NCBIM37:7:1:152524553:1 80954069 ID66934 U -
TTGCTCTGTGTCTTAATTTGATCCACCCA
>7 dna:chromosome chromosome:NCBIM37:7:1:152524553:1 80954074 ID25119 U -
TCACATGTTGCTCTGTGTCTTAATTTGATCC
>7 dna:chromosome chromosome:NCBIM37:7:1:152524553:1 80954075 ID64807 U -
TTCACATGTTGCTCTGTGTCTTAATTTGATC
>7 dna:chromosome chromosome:NCBIM37:7:1:152524553:1 80954101 ID50730 U -
TGGAGTTCCTTTCACAGAGCACATCTTCAC
>7 dna:chromosome chromosome:NCBIM37:7:1:152524553:1 80954139 ID12907 U -
TACAGAGTATCACCCATTCTCACACCCCA
>7 dna:chromosome chromosome:NCBIM37:7:1:152524553:1 80954153 ID43686 U -
TGCACCACACCCTGTACAGAGTATCACCC
>7 dna:chromosome chromosome:NCBIM37:7:1:152524553:1 80954154 ID43685 U -
TGCACCACACCCTGTACAGAGTATCACC
>7 dna:chromosome chromosome:NCBIM37:7:1:152524553:1 80954198 ID22397 U -
TATCCAAGATGCACCCCTGTGTGGCTGGGCCA
>7 dna:chromosome chromosome:NCBIM37:7:1:152524553:1 80954198 ID26928 U -
TCCAAGATGCACCCCTGTGTGGCTGGGCCA
>7 dna:chromosome chromosome:NCBIM37:7:1:152524553:1 80954200 ID22396 U -
TATCCAAGATGCACCCCTGTGTGGCTGGGC
>7 dna:chromosome chromosome:NCBIM37:7:1:152524553:1 80954201 ID26927 U -
TCCAAGATGCACCCCTGTGTGGCTGGG
>7 dna:chromosome chromosome:NCBIM37:7:1:152524553:1 80954204 ID1019 U -
AGCATATCCAAGATGCACCCCTGTGTGGCT
>7 dna:chromosome chromosome:NCBIM37:7:1:152524553:1 80954210 ID45300 U -
TGCCAGAGCATATCCAAGATGCACCCCTGT
>7 dna:chromosome chromosome:NCBIM37:7:1:152524553:1 80954211 ID45299 U -
TGCCAGAGCATATCCAAGATGCACCCCTG
>7 dna:chromosome chromosome:NCBIM37:7:1:152524553:1 80954212 ID45298 U -
TGCCAGAGCATATCCAAGATGCACCCCT
>7 dna:chromosome chromosome:NCBIM37:7:1:152524553:1 80954213 ID45297 U -
TGCCAGAGCATATCCAAGATGCACCCC
>7 dna:chromosome chromosome:NCBIM37:7:1:152524553:1 80954214 ID45296 U -
TGCCAGAGCATATCCAAGATGCACCC
>7 dna:chromosome chromosome:NCBIM37:7:1:152524553:1 80954237 ID164 U -
AACCAGGGAGTACTCCACAACCACTGC
>7 dna:chromosome chromosome:NCBIM37:7:1:152524553:1 80954265 ID6437 U -
TAAAAAGATAGGTTGGCACTCCCTGAGGGAA
>7 dna:chromosome chromosome:NCBIM37:7:1:152524553:1 80954266 ID6436 U -
TAAAAAGATAGGTTGGCACTCCCTGAGGGA
>7 dna:chromosome chromosome:NCBIM37:7:1:152524553:1 80954267 ID6435 U -
TAAAAAGATAGGTTGGCACTCCCTGAGGG
>7 dna:chromosome chromosome:NCBIM37:7:1:152524553:1 80954268 ID6434 U -
TAAAAAGATAGGTTGGCACTCCCTGAGG
>7 dna:chromosome chromosome:NCBIM37:7:1:152524553:1 80954268 ID63461 U -
TTAAAAAGATAGGTTGGCACTCCCTGAGG
>7 dna:chromosome chromosome:NCBIM37:7:1:152524553:1 80954269 ID63460 U -
TTAAAAAGATAGGTTGGCACTCCCTGAG
>7 dna:chromosome chromosome:NCBIM37:7:1:152524553:1 80954270 ID6433 U -
TAAAAAGATAGGTTGGCACTCCCTGA
>7 dna:chromosome chromosome:NCBIM37:7:1:152524553:1 80954271 ID6432 U -
TAAAAAGATAGGTTGGCACTCCCTG
>7 dna:chromosome chromosome:NCBIM37:7:1:152524553:1 80954274 ID3081 U -
CCTTTCATTAAAAAGATAGGTTGGCACTCC
>7 dna:chromosome chromosome:NCBIM37:7:1:152524553:1 80954274 ID30463 U -
TCCTTTCATTAAAAAGATAGGTTGGCACTCC
>7 dna:chromosome chromosome:NCBIM37:7:1:152524553:1 80954277 ID31901 U -
TCTCCTTTCATTAAAAAGATAGGTTGGCAC
>7 dna:chromosome chromosome:NCBIM37:7:1:152524553:1 80954280 ID55747 U -
TGGTCTCCTTTCATTAAAAAGATAGGTTGG
>7 dna:chromosome chromosome:NCBIM37:7:1:152524553:1 80954283 ID14421 U -
TACCTGGTCTCCTTTCATTAAAAAGATAGGT
>7 dna:chromosome chromosome:NCBIM37:7:1:152524553:1 80954330 ID56193 U -
TGGTGGCACTGTTTAGCACTGGTCAGGC
>7 dna:chromosome chromosome:NCBIM37:7:1:152524553:1 80954391 ID8227 U -
TAAATGTCCAGTAGAGAGTTGGACCCTCACC
>7 dna:chromosome chromosome:NCBIM37:7:1:152524553:1 80954394 ID21562 U -
TATAAATGTCCAGTAGAGAGTTGGACCCTC
>7 dna:chromosome chromosome:NCBIM37:7:1:152524553:1 80954425 ID67654 U -
TTGGTTGGGCTCCTCTTGGTGAGGACTGAG
>7 dna:chromosome chromosome:NCBIM37:7:1:152524553:1 80954435 ID29790 U -
TCCTCGCTTTGGTTGGGCTCCTCTTGGT
>7 dna:chromosome chromosome:NCBIM37:7:1:152524553:1 80954442 ID24175 U -
TCAAACAATCCTCGCTTTGGTTGGGCTCC
>7 dna:chromosome chromosome:NCBIM37:7:1:152524553:1 80954442 ID64524 U -
TTCAAACAATCCTCGCTTTGGTTGGGCTCC
>7 dna:chromosome chromosome:NCBIM37:7:1:152524553:1 80954443 ID412 U -
ACAATCCTCGCTTTGGTTGGGCTC
>7 dna:chromosome chromosome:NCBIM37:7:1:152524553:1 80954443 ID4693 U -
GATTCAAACAATCCTCGCTTTGGTTGGGCTC
>7 dna:chromosome chromosome:NCBIM37:7:1:152524553:1 80954443 ID64523 U -
TTCAAACAATCCTCGCTTTGGTTGGGCTC
>7 dna:chromosome chromosome:NCBIM37:7:1:152524553:1 80954445 ID42164 U -
TGATTCAAACAATCCTCGCTTTGGTTGGGC
>7 dna:chromosome chromosome:NCBIM37:7:1:152524553:1 80954445 ID64522 U -
TTCAAACAATCCTCGCTTTGGTTGGGC
>7 dna:chromosome chromosome:NCBIM37:7:1:152524553:1 80954456 ID45422 U -
TGCCAGGAGCTTGATTCAAACAATCCTCGC
>7 dna:chromosome chromosome:NCBIM37:7:1:152524553:1 80954457 ID45421 U -
TGCCAGGAGCTTGATTCAAACAATCCTCG
>7 dna:chromosome chromosome:NCBIM37:7:1:152524553:1 80954458 ID45420 U -
TGCCAGGAGCTTGATTCAAACAATCCTC
>7 dna:chromosome chromosome:NCBIM37:7:1:152524553:1 80954459 ID45419 U -
TGCCAGGAGCTTGATTCAAACAATCCT
>7 dna:chromosome chromosome:NCBIM37:7:1:152524553:1 80954460 ID45418 U -
TGCCAGGAGCTTGATTCAAACAATCC
>7 dna:chromosome chromosome:NCBIM37:7:1:152524553:1 80954465 ID37714 U -
TGACTGCCAGGAGCTTGATTCAAAC
>7 dna:chromosome chromosome:NCBIM37:7:1:152524553:1 80954473 ID4205 U -
GACCACAAAGTTTGACTGCCAGGAGCTTG
>7 dna:chromosome chromosome:NCBIM37:7:1:152524553:1 80954474 ID37169 U -
TGACCACAAAGTTTGACTGCCAGGAGCTT
>7 dna:chromosome chromosome:NCBIM37:7:1:152524553:1 80954478 ID26581 U -
TCATTTGACCACAAAGTTTGACTGCCAGGA
>7 dna:chromosome chromosome:NCBIM37:7:1:152524553:1 80954482 ID26580 U -
TCATTTGACCACAAAGTTTGACTGCC
>7 dna:chromosome chromosome:NCBIM37:7:1:152524553:1 80954490 ID38273 U -
TGAGAAGTCCCTCATTTGACCACAAAGTT
>7 dna:chromosome chromosome:NCBIM37:7:1:152524553:1 80954491 ID38272 U -
TGAGAAGTCCCTCATTTGACCACAAAGT
>7 dna:chromosome chromosome:NCBIM37:7:1:152524553:1 80954494 ID66527 U -
TTGAGAAGTCCCTCATTTGACCACAA
>7 dna:chromosome chromosome:NCBIM37:7:1:152524553:1 80954521 ID59722 U -
TGTGCTGAACACACCTTCTCCAGGGAGAGTC
>7 dna:chromosome chromosome:NCBIM37:7:1:152524553:1 80954526 ID67919 U -
TTGTGCTGAACACACCTTCTCCAGGGA
>7 dna:chromosome chromosome:NCBIM37:7:1:152524553:1 80954530 ID52684 U -
TGGCTTTGTGCTGAACACACCTTCTCCA
>7 dna:chromosome chromosome:NCBIM37:7:1:152524553:1 80954563 ID43527 U -
TGCACAAAGATGCATCTTGGGCAC
>7 dna:chromosome chromosome:NCBIM37:7:1:152524553:1 80954582 ID12232 U -
TACAAGCAAGCACCCACTTTTCAGGATGCAC
>7 dna:chromosome chromosome:NCBIM37:7:1:152524553:1 80954583 ID12231 U -
TACAAGCAAGCACCCACTTTTCAGGATGCA
>7 dna:chromosome chromosome:NCBIM37:7:1:152524553:1 80954584 ID12230 U -
TACAAGCAAGCACCCACTTTTCAGGATGC
>7 dna:chromosome chromosome:NCBIM37:7:1:152524553:1 80954585 ID12229 U -
TACAAGCAAGCACCCACTTTTCAGGATG
>7 dna:chromosome chromosome:NCBIM37:7:1:152524553:1 80954587 ID12228 U -
TACAAGCAAGCACCCACTTTTCAGGA
>7 dna:chromosome chromosome:NCBIM37:7:1:152524553:1 80954588 ID52084 U -
TGGCCCTACAAGCAAGCACCCACTTTTCAGG
>7 dna:chromosome chromosome:NCBIM37:7:1:152524553:1 80954591 ID52083 U -
TGGCCCTACAAGCAAGCACCCACTTTTC
>7 dna:chromosome chromosome:NCBIM37:7:1:152524553:1 80954615 ID8187 U -
TAAATGGACTTTGGCCCCAGGTCAATTCTGGC
>7 dna:chromosome chromosome:NCBIM37:7:1:152524553:1 80954615 ID50378 U -
TGGACTTTGGCCCCAGGTCAATTCTGGC
>7 dna:chromosome chromosome:NCBIM37:7:1:152524553:1 80954616 ID8186 U -
TAAATGGACTTTGGCCCCAGGTCAATTCTGG
>7 dna:chromosome chromosome:NCBIM37:7:1:152524553:1 80954619 ID8185 U -
TAAATGGACTTTGGCCCCAGGTCAATTC
>7 dna:chromosome chromosome:NCBIM37:7:1:152524553:1 80954619 ID31202 U -
TCTAAATGGACTTTGGCCCCAGGTCAATTC
>7 dna:chromosome chromosome:NCBIM37:7:1:152524553:1 80954624 ID9183 U -
TAACTCTAAATGGACTTTGGCCCCAGGTC
>7 dna:chromosome chromosome:NCBIM37:7:1:152524553:1 80954624 ID31201 U -
TCTAAATGGACTTTGGCCCCAGGTC
>7 dna:chromosome chromosome:NCBIM37:7:1:152524553:1 80954625 ID9182 U -
TAACTCTAAATGGACTTTGGCCCCAGGT
>7 dna:chromosome chromosome:NCBIM37:7:1:152524553:1 80954626 ID9181 U -
TAACTCTAAATGGACTTTGGCCCCAGG
>7 dna:chromosome chromosome:NCBIM37:7:1:152524553:1 80954627 ID19781 U -
TAGGCTAACTCTAAATGGACTTTGGCCCCAG
>7 dna:chromosome chromosome:NCBIM37:7:1:152524553:1 80954628 ID9180 U -
TAACTCTAAATGGACTTTGGCCCCA
>7 dna:chromosome chromosome:NCBIM37:7:1:152524553:1 80954628 ID19780 U -
TAGGCTAACTCTAAATGGACTTTGGCCCCA
>7 dna:chromosome chromosome:NCBIM37:7:1:152524553:1 80954629 ID19779 U -
TAGGCTAACTCTAAATGGACTTTGGCCCC
>7 dna:chromosome chromosome:NCBIM37:7:1:152524553:1 80954630 ID19777 U -
TAGGCTAACTCTAAATGGACTTTGGCCC
>7 dna:chromosome chromosome:NCBIM37:7:1:152524553:1 80954631 ID19776 U -
TAGGCTAACTCTAAATGGACTTTGGCC
>7 dna:chromosome chromosome:NCBIM37:7:1:152524553:1 80954660 ID48541 U -
TGCTTTCAACTGAAAACAGTCAAACTTACT
>7 dna:chromosome chromosome:NCBIM37:7:1:152524553:1 80954660 ID59793 U -
TGTGCTTTCAACTGAAAACAGTCAAACTTACT
>7 dna:chromosome chromosome:NCBIM37:7:1:152524553:1 80954661 ID59792 U -
TGTGCTTTCAACTGAAAACAGTCAAACTTAC
>7 dna:chromosome chromosome:NCBIM37:7:1:152524553:1 80954661 ID67927 U -
TTGTGCTTTCAACTGAAAACAGTCAAACTTAC
>7 dna:chromosome chromosome:NCBIM37:7:1:152524553:1 80954662 ID59791 U -
TGTGCTTTCAACTGAAAACAGTCAAACTTA
>7 dna:chromosome chromosome:NCBIM37:7:1:152524553:1 80954662 ID67926 U -
TTGTGCTTTCAACTGAAAACAGTCAAACTTA
>7 dna:chromosome chromosome:NCBIM37:7:1:152524553:1 80954663 ID59790 U -
TGTGCTTTCAACTGAAAACAGTCAAACTT
>7 dna:chromosome chromosome:NCBIM37:7:1:152524553:1 80954663 ID67925 U -
TTGTGCTTTCAACTGAAAACAGTCAAACTT
>7 dna:chromosome chromosome:NCBIM37:7:1:152524553:1 80954664 ID59789 U -
TGTGCTTTCAACTGAAAACAGTCAAACT
>7 dna:chromosome chromosome:NCBIM37:7:1:152524553:1 80954669 ID30442 U -
TCCTTGTGCTTTCAACTGAAAACAGTC
>7 dna:chromosome chromosome:NCBIM37:7:1:152524553:1 80954683 ID67266 U -
TTGGCAAACTTACCCCTTCCTTGTGCTTTC
>7 dna:chromosome chromosome:NCBIM37:7:1:152524553:1 80954701 ID28506 U -
TCCCATGTTGTGTTCAGTTGGCAAACTTA
>7 dna:chromosome chromosome:NCBIM37:7:1:152524553:1 80954715 ID26698 U -
TCCAAAGAGTTACATCCCATGTTGTGTTC
>7 dna:chromosome chromosome:NCBIM37:7:1:152524553:1 80954715 ID65145 U -
TTCCAAAGAGTTACATCCCATGTTGTGTTC
>7 dna:chromosome chromosome:NCBIM37:7:1:152524553:1 80954716 ID65144 U -
TTCCAAAGAGTTACATCCCATGTTGTGTT
>7 dna:chromosome chromosome:NCBIM37:7:1:152524553:1 80954726 ID36084 U -
TGAATTAAGTCCTTCCAAAGAGTTACATCCC
>7 dna:chromosome chromosome:NCBIM37:7:1:152524553:1 80954801 ID12586 U -
TACACACACATTTTACTTCTGGCTTGAGGTC
>7 dna:chromosome chromosome:NCBIM37:7:1:152524553:1 80954832 ID54460 U -
TGGGTAGAAACTTCCAGAAGTGGTAATGC
>7 dna:chromosome chromosome:NCBIM37:7:1:152524553:1 80954872 ID58942 U -
TGTGAATCCAGCCAGGAATGTGTGTC
>7 dna:chromosome chromosome:NCBIM37:7:1:152524553:1 80954877 ID48865 U -
TGGAAACAGTGTGAATCCAGCCAGGAATGT
>7 dna:chromosome chromosome:NCBIM37:7:1:152524553:1 80954878 ID48864 U -
TGGAAACAGTGTGAATCCAGCCAGGAATG
>7 dna:chromosome chromosome:NCBIM37:7:1:152524553:1 80954881 ID48863 U -
TGGAAACAGTGTGAATCCAGCCAGGA
>7 dna:chromosome chromosome:NCBIM37:7:1:152524553:1 80954990 ID33092 U -
TCTTGCTTAACCTAACTCACCCAAGGCTC
>7 dna:chromosome chromosome:NCBIM37:7:1:152524553:1 80954991 ID32032 U -
TCTCTTGCTTAACCTAACTCACCCAAGGCT
>7 dna:chromosome chromosome:NCBIM37:7:1:152524553:1 80955001 ID51362 U -
TGGCAACCGTTCTCTTGCTTAACCTAACTC
>7 dna:chromosome chromosome:NCBIM37:7:1:152524553:1 80955002 ID51361 U -
TGGCAACCGTTCTCTTGCTTAACCTAACT
>7 dna:chromosome chromosome:NCBIM37:7:1:152524553:1 80955003 ID51360 U -
TGGCAACCGTTCTCTTGCTTAACCTAAC
>7 dna:chromosome chromosome:NCBIM37:7:1:152524553:1 80955005 ID51359 U -
TGGCAACCGTTCTCTTGCTTAACCTA
>7 dna:chromosome chromosome:NCBIM37:7:1:152524553:1 80955026 ID22379 U -
TATCATTGGGAGACCTTCATAAGCCATGGCA
>7 dna:chromosome chromosome:NCBIM37:7:1:152524553:1 80955027 ID22378 U -
TATCATTGGGAGACCTTCATAAGCCATGGC
>7 dna:chromosome chromosome:NCBIM37:7:1:152524553:1 80955028 ID22377 U -
TATCATTGGGAGACCTTCATAAGCCATGG
>7 dna:chromosome chromosome:NCBIM37:7:1:152524553:1 80955030 ID2723 U -
CCATATCATTGGGAGACCTTCATAAGCCAT
>7 dna:chromosome chromosome:NCBIM37:7:1:152524553:1 80955031 ID581 U -
ACCCATATCATTGGGAGACCTTCATAAGCCA
>7 dna:chromosome chromosome:NCBIM37:7:1:152524553:1 80955031 ID2722 U -
CCATATCATTGGGAGACCTTCATAAGCCA
>7 dna:chromosome chromosome:NCBIM37:7:1:152524553:1 80955031 ID2829 U -
CCCATATCATTGGGAGACCTTCATAAGCCA
>7 dna:chromosome chromosome:NCBIM37:7:1:152524553:1 80955032 ID580 U -
ACCCATATCATTGGGAGACCTTCATAAGCC
>7 dna:chromosome chromosome:NCBIM37:7:1:152524553:1 80955033 ID579 U -
ACCCATATCATTGGGAGACCTTCATAAGC
>7 dna:chromosome chromosome:NCBIM37:7:1:152524553:1 80955043 ID28299 U -
TCCCAGATACAAGACCCATATCATTGGGAGAC
>7 dna:chromosome chromosome:NCBIM37:7:1:152524553:1 80955082 ID10181 U -
TAAGCTTTTTCTCTTTGCCCTTCTCATCCA
>7 dna:chromosome chromosome:NCBIM37:7:1:152524553:1 80955084 ID10180 U -
TAAGCTTTTTCTCTTTGCCCTTCTCATC
>7 dna:chromosome chromosome:NCBIM37:7:1:152524553:1 80955085 ID29323 U -
TCCTAAGCTTTTTCTCTTTGCCCTTCTCAT
>7 dna:chromosome chromosome:NCBIM37:7:1:152524553:1 80955138 ID28066 U -
TCCATTTGTTGGTGCTGGCTCTCACCCC
>7 dna:chromosome chromosome:NCBIM37:7:1:152524553:1 80955139 ID28065 U -
TCCATTTGTTGGTGCTGGCTCTCACCC
>7 dna:chromosome chromosome:NCBIM37:7:1:152524553:1 80955192 ID9617 U -
TAAGACATGCCACCCTGTGAGAACCAGGGGA
>7 dna:chromosome chromosome:NCBIM37:7:1:152524553:1 80955195 ID9616 U -
TAAGACATGCCACCCTGTGAGAACCAGG
>7 dna:chromosome chromosome:NCBIM37:7:1:152524553:1 80955204 ID57382 U -
TGTAAGTGGTAAGACATGCCACCCTGTG
>7 dna:chromosome chromosome:NCBIM37:7:1:152524553:1 80955234 ID26883 U -
TCCAACTTCATGTAAGCAGCACTCCCCAAC
>7 dna:chromosome chromosome:NCBIM37:7:1:152524553:1 80955250 ID22914 U -
TATGATGGATGTTGGCTCCAACTTCATGTA
>7 dna:chromosome chromosome:NCBIM37:7:1:152524553:1 80955253 ID22913 U -
TATGATGGATGTTGGCTCCAACTTCAT
>7 dna:chromosome chromosome:NCBIM37:7:1:152524553:1 80955256 ID48529 U -
TGCTTTATGATGGATGTTGGCTCCAACTT
>7 dna:chromosome chromosome:NCBIM37:7:1:152524553:1 80955259 ID47920 U -
TGCTGCTTTATGATGGATGTTGGCTCCAA
>7 dna:chromosome chromosome:NCBIM37:7:1:152524553:1 80955261 ID2529 U -
CATGCTGCTTTATGATGGATGTTGGCTCC
>7 dna:chromosome chromosome:NCBIM37:7:1:152524553:1 80955265 ID2300 U -
CAGCATGCTGCTTTATGATGGATGTTGG
>7 dna:chromosome chromosome:NCBIM37:7:1:152524553:1 80955267 ID36727 U -
TGACAGCATGCTGCTTTATGATGGATGTT
>7 dna:chromosome chromosome:NCBIM37:7:1:152524553:1 80955268 ID1633 U -
ATTGACAGCATGCTGCTTTATGATGGATGT
>7 dna:chromosome chromosome:NCBIM37:7:1:152524553:1 80955270 ID36726 U -
TGACAGCATGCTGCTTTATGATGGAT
>7 dna:chromosome chromosome:NCBIM37:7:1:152524553:1 80955271 ID36725 U -
TGACAGCATGCTGCTTTATGATGGA
>7 dna:chromosome chromosome:NCBIM37:7:1:152524553:1 80955272 ID36724 U -
TGACAGCATGCTGCTTTATGATGG
>7 dna:chromosome chromosome:NCBIM37:7:1:152524553:1 80955278 ID23558 U -
TATTCAGGGAATTGACAGCATGCTGCTTTA
>7 dna:chromosome chromosome:NCBIM37:7:1:152524553:1 80955280 ID22074 U -
TATATTCAGGGAATTGACAGCATGCTGCTT
>7 dna:chromosome chromosome:NCBIM37:7:1:152524553:1 80955280 ID23557 U -
TATTCAGGGAATTGACAGCATGCTGCTT
>7 dna:chromosome chromosome:NCBIM37:7:1:152524553:1 80955289 ID52876 U -
TGGGAACTATATTCAGGGAATTGACAGC
>7 dna:chromosome chromosome:NCBIM37:7:1:152524553:1 80955298 ID66385 U -
TTGAAGTACTTGGGAACTATATTCAGGGA
>7 dna:chromosome chromosome:NCBIM37:7:1:152524553:1 80955303 ID51239 U -
TGGATTTGAAGTACTTGGGAACTATATTC
>7 dna:chromosome chromosome:NCBIM37:7:1:152524553:1 80955306 ID24747 U -
TCAATGGATTTGAAGTACTTGGGAACTATA
>7 dna:chromosome chromosome:NCBIM37:7:1:152524553:1 80955309 ID60699 U -
TGTTCAATGGATTTGAAGTACTTGGGAACT
>7 dna:chromosome chromosome:NCBIM37:7:1:152524553:1 80955310 ID60698 U -
TGTTCAATGGATTTGAAGTACTTGGGAAC
>7 dna:chromosome chromosome:NCBIM37:7:1:152524553:1 80955312 ID68791 U -
TTTGTTCAATGGATTTGAAGTACTTGGGA
>7 dna:chromosome chromosome:NCBIM37:7:1:152524553:1 80955320 ID22187 U -
TATCAATCCTTTGTTCAATGGATTTGAAGT
>7 dna:chromosome chromosome:NCBIM37:7:1:152524553:1 80955323 ID22186 U -
TATCAATCCTTTGTTCAATGGATTTGA
>7 dna:chromosome chromosome:NCBIM37:7:1:152524553:1 80955350 ID52666 U -
TGGCTTGCACTGATTTCTTCACAGATACCTC
>7 dna:chromosome chromosome:NCBIM37:7:1:152524553:1 80955351 ID52665 U -
TGGCTTGCACTGATTTCTTCACAGATACCT
>7 dna:chromosome chromosome:NCBIM37:7:1:152524553:1 80955352 ID52664 U -
TGGCTTGCACTGATTTCTTCACAGATACC
>7 dna:chromosome chromosome:NCBIM37:7:1:152524553:1 80955353 ID52663 U -
TGGCTTGCACTGATTTCTTCACAGATAC
>7 dna:chromosome chromosome:NCBIM37:7:1:152524553:1 80955354 ID52662 U -
TGGCTTGCACTGATTTCTTCACAGATA
>7 dna:chromosome chromosome:NCBIM37:7:1:152524553:1 80955355 ID66080 U -
TTCTGGCTTGCACTGATTTCTTCACAGAT
>7 dna:chromosome chromosome:NCBIM37:7:1:152524553:1 80955376 ID26669 U -
TCCAAACCCTAACACAGCACACCCTTCTGGCT
>7 dna:chromosome chromosome:NCBIM37:7:1:152524553:1 80955377 ID26668 U -
TCCAAACCCTAACACAGCACACCCTTCTGGC
>7 dna:chromosome chromosome:NCBIM37:7:1:152524553:1 80955378 ID26667 U -
TCCAAACCCTAACACAGCACACCCTTCTGG
>7 dna:chromosome chromosome:NCBIM37:7:1:152524553:1 80955384 ID68293 U -
TTTAGATCCAAACCCTAACACAGCACACCC
>7 dna:chromosome chromosome:NCBIM37:7:1:152524553:1 80955508 ID27083 U -
TCCAAGTTCCCTTCACCTCTCATCAGCCC
>7 dna:chromosome chromosome:NCBIM37:7:1:152524553:1 80955538 ID64659 U -
TTCAAGGGCCTTTCCACTCACACTGCC
>7 dna:chromosome chromosome:NCBIM37:7:1:152524553:1 80955539 ID44578 U -
TGCATTCAAGGGCCTTTCCACTCACACTGC
>7 dna:chromosome chromosome:NCBIM37:7:1:152524553:1 80955550 ID29539 U -
TCCTAGGGTGTGCATTCAAGGGCCTTTCC
>7 dna:chromosome chromosome:NCBIM37:7:1:152524553:1 80955565 ID15247 U -
TACTCGGTAGATAGTATCCTAGGGTGTGCA
>7 dna:chromosome chromosome:NCBIM37:7:1:152524553:1 80955566 ID15246 U -
TACTCGGTAGATAGTATCCTAGGGTGTGC
>7 dna:chromosome chromosome:NCBIM37:7:1:152524553:1 80955715 ID382 U -
ACAAAATGCCTGAGAAAAATCACTTAAAGGA
>7 dna:chromosome chromosome:NCBIM37:7:1:152524553:1 80955720 ID58990 U -
TGTGACAAAATGCCTGAGAAAAATCACTTA
>7 dna:chromosome chromosome:NCBIM37:7:1:152524553:1 80955724 ID48033 U -
TGCTGTGACAAAATGCCTGAGAAAAATCA
>7 dna:chromosome chromosome:NCBIM37:7:1:152524553:1 80955725 ID48032 U -
TGCTGTGACAAAATGCCTGAGAAAAATC
>7 dna:chromosome chromosome:NCBIM37:7:1:152524553:1 80955726 ID48031 U -
TGCTGTGACAAAATGCCTGAGAAAAAT
>7 dna:chromosome chromosome:NCBIM37:7:1:152524553:1 80955743 ID45923 U -
TGCCCTATGTTAGCTTTCCACTGCTGTGACA
>7 dna:chromosome chromosome:NCBIM37:7:1:152524553:1 80955799 ID22529 U -
TATCTATTCCCAAACTCAACAGGGAGAGTAAA
>7 dna:chromosome chromosome:NCBIM37:7:1:152524553:1 80955816 ID40956 U -
TGATAGCCACTTGTATCTATTCCCAAAC
>7 dna:chromosome chromosome:NCBIM37:7:1:152524553:1 80955817 ID40955 U -
TGATAGCCACTTGTATCTATTCCCAAA
>7 dna:chromosome chromosome:NCBIM37:7:1:152524553:1 80955819 ID40954 U -
TGATAGCCACTTGTATCTATTCCCA
>7 dna:chromosome chromosome:NCBIM37:7:1:152524553:1 80955954 ID11382 U -
TAATGGATATATGGTACCAGCAATGCACAGT
>7 dna:chromosome chromosome:NCBIM37:7:1:152524553:1 80955956 ID11381 U -
TAATGGATATATGGTACCAGCAATGCACA
>7 dna:chromosome chromosome:NCBIM37:7:1:152524553:1 80955957 ID65795 U -
TTCTAATGGATATATGGTACCAGCAATGCAC
>7 dna:chromosome chromosome:NCBIM37:7:1:152524553:1 80955958 ID31320 U -
TCTAATGGATATATGGTACCAGCAATGCA
>7 dna:chromosome chromosome:NCBIM37:7:1:152524553:1 80955958 ID65794 U -
TTCTAATGGATATATGGTACCAGCAATGCA
>7 dna:chromosome chromosome:NCBIM37:7:1:152524553:1 80955961 ID31319 U -
TCTAATGGATATATGGTACCAGCAAT
>7 dna:chromosome chromosome:NCBIM37:7:1:152524553:1 80955962 ID65793 U -
TTCTAATGGATATATGGTACCAGCAA
>7 dna:chromosome chromosome:NCBIM37:7:1:152524553:1 80955964 ID48342 U -
TGCTTCTAATGGATATATGGTACCAGC
>7 dna:chromosome chromosome:NCBIM37:7:1:152524553:1 80955977 ID10017 U -
TAAGCATTGGCTTGGTGCTTCTAATGGAT
>7 dna:chromosome chromosome:NCBIM37:7:1:152524553:1 80956001 ID15781 U -
TACTTGGTCCTTTCTATCTCCTAAGC
>7 dna:chromosome chromosome:NCBIM37:7:1:152524553:1 80956057 ID25980 U -
TCAGTGCCAAGGTCCAGTGCACCCAGC
>7 dna:chromosome chromosome:NCBIM37:7:1:152524553:1 80956071 ID67833 U -
TTGTCCCGTGTCTTCAGTGCCAAGGT
>7 dna:chromosome chromosome:NCBIM37:7:1:152524553:1 80956076 ID57569 U -
TGTACCATTTGTCCCGTGTCTTCAGTGCC
>7 dna:chromosome chromosome:NCBIM37:7:1:152524553:1 80956170 ID6588 U -
TAAAAATTGTGATCTTTGGACAGGGTGGG
>7 dna:chromosome chromosome:NCBIM37:7:1:152524553:1 80956175 ID19451 U -
TAGGATCTAAAAATTGTGATCTTTGGACAGG
>7 dna:chromosome chromosome:NCBIM37:7:1:152524553:1 80956176 ID19450 U -
TAGGATCTAAAAATTGTGATCTTTGGACAG
>7 dna:chromosome chromosome:NCBIM37:7:1:152524553:1 80956238 ID17683 U -
TAGATGTTGCCTGGACCTGGTCTCTG
>7 dna:chromosome chromosome:NCBIM37:7:1:152524553:1 80956247 ID50672 U -
TGGAGTCATAGATGTTGCCTGGACC
>7 dna:chromosome chromosome:NCBIM37:7:1:152524553:1 80956250 ID35974 U -
TGAATGCTGGAGTCATAGATGTTGCCTGG
>7 dna:chromosome chromosome:NCBIM37:7:1:152524553:1 80956254 ID66610 U -
TTGATGAATGCTGGAGTCATAGATGTTGC
>7 dna:chromosome chromosome:NCBIM37:7:1:152524553:1 80956256 ID11643 U -
TAATTGATGAATGCTGGAGTCATAGATGTT
>7 dna:chromosome chromosome:NCBIM37:7:1:152524553:1 80956260 ID11642 U -
TAATTGATGAATGCTGGAGTCATAGA
>7 dna:chromosome chromosome:NCBIM37:7:1:152524553:1 80956260 ID50777 U -
TGGATAATTGATGAATGCTGGAGTCATAGA
>7 dna:chromosome chromosome:NCBIM37:7:1:152524553:1 80956265 ID19823 U -
TAGGCTGGATAATTGATGAATGCTGGAGTC
>7 dna:chromosome chromosome:NCBIM37:7:1:152524553:1 80956265 ID50776 U -
TGGATAATTGATGAATGCTGGAGTC
>7 dna:chromosome chromosome:NCBIM37:7:1:152524553:1 80956266 ID19822 U -
TAGGCTGGATAATTGATGAATGCTGGAGT
>7 dna:chromosome chromosome:NCBIM37:7:1:152524553:1 80956268 ID19821 U -
TAGGCTGGATAATTGATGAATGCTGGA
>7 dna:chromosome chromosome:NCBIM37:7:1:152524553:1 80956336 ID29681 U -
TCCTCAAGTCACGGGCCATGACTCAACTCC
>7 dna:chromosome chromosome:NCBIM37:7:1:152524553:1 80956337 ID29680 U -
TCCTCAAGTCACGGGCCATGACTCAACTC
>7 dna:chromosome chromosome:NCBIM37:7:1:152524553:1 80956338 ID29679 U -
TCCTCAAGTCACGGGCCATGACTCAACT
>7 dna:chromosome chromosome:NCBIM37:7:1:152524553:1 80956349 ID17070 U -
TAGACTTGACAGCCATCCTCAAGTCACGGGCC
>7 dna:chromosome chromosome:NCBIM37:7:1:152524553:1 80956350 ID17069 U -
TAGACTTGACAGCCATCCTCAAGTCACGGGC
>7 dna:chromosome chromosome:NCBIM37:7:1:152524553:1 80956372 ID5907 U -
GTAAGTAGAGGTGGCTTAGACTTGA
>7 dna:chromosome chromosome:NCBIM37:7:1:152524553:1 80956374 ID28176 U -
TCCCAAGTAAGTAGAGGTGGCTTAGACTT
>7 dna:chromosome chromosome:NCBIM37:7:1:152524553:1 80956376 ID28175 U -
TCCCAAGTAAGTAGAGGTGGCTTAGAC
>7 dna:chromosome chromosome:NCBIM37:7:1:152524553:1 80956379 ID349 U -
AATCCCAAGTAAGTAGAGGTGGCTTA
>7 dna:chromosome chromosome:NCBIM37:7:1:152524553:1 80956379 ID14836 U -
TACTAAATCCCAAGTAAGTAGAGGTGGCTTA
>7 dna:chromosome chromosome:NCBIM37:7:1:152524553:1 80956381 ID14835 U -
TACTAAATCCCAAGTAAGTAGAGGTGGCT
>7 dna:chromosome chromosome:NCBIM37:7:1:152524553:1 80956383 ID14834 U -
TACTAAATCCCAAGTAAGTAGAGGTGG
>7 dna:chromosome chromosome:NCBIM37:7:1:152524553:1 80956405 ID39302 U -
TGAGCATTTCCTTTTCCTCTCCTGGTACTA
>7 dna:chromosome chromosome:NCBIM37:7:1:152524553:1 80956428 ID25628 U -
TCAGAGAATCGGCTTCCTGTGTCTGAGCAT
>7 dna:chromosome chromosome:NCBIM37:7:1:152524553:1 80956430 ID25627 U -
TCAGAGAATCGGCTTCCTGTGTCTGAGC
>7 dna:chromosome chromosome:NCBIM37:7:1:152524553:1 80956435 ID19699 U -
TAGGCATCAGAGAATCGGCTTCCTGTGTC
>7 dna:chromosome chromosome:NCBIM37:7:1:152524553:1 80956436 ID19698 U -
TAGGCATCAGAGAATCGGCTTCCTGTGT
>7 dna:chromosome chromosome:NCBIM37:7:1:152524553:1 80956438 ID33176 U -
TCTTTAGGCATCAGAGAATCGGCTTCCTGT
>7 dna:chromosome chromosome:NCBIM37:7:1:152524553:1 80956440 ID32040 U -
TCTCTTTAGGCATCAGAGAATCGGCTTCCT
>7 dna:chromosome chromosome:NCBIM37:7:1:152524553:1 80956440 ID66015 U -
TTCTCTTTAGGCATCAGAGAATCGGCTTCCT
>7 dna:chromosome chromosome:NCBIM37:7:1:152524553:1 80956441 ID32039 U -
TCTCTTTAGGCATCAGAGAATCGGCTTCC
>7 dna:chromosome chromosome:NCBIM37:7:1:152524553:1 80956470 ID43558 U -
TGCACACCGCCCACACTCAACGTCCCTTCCT
>7 dna:chromosome chromosome:NCBIM37:7:1:152524553:1 80956475 ID43557 U -
TGCACACCGCCCACACTCAACGTCCC
>7 dna:chromosome chromosome:NCBIM37:7:1:152524553:1 80956488 ID18763 U -
TAGCTTATCTACTGTCTGCACACCGCCCA
>7 dna:chromosome chromosome:NCBIM37:7:1:152524553:1 80956489 ID18762 U -
TAGCTTATCTACTGTCTGCACACCGCCC
>7 dna:chromosome chromosome:NCBIM37:7:1:152524553:1 80956491 ID42120 U -
TGATTAGCTTATCTACTGTCTGCACACCGC
>7 dna:chromosome chromosome:NCBIM37:7:1:152524553:1 80956506 ID18267 U -
TAGCCAAGGATGAATTGATTAGCTTATCTA
>7 dna:chromosome chromosome:NCBIM37:7:1:152524553:1 80956507 ID18266 U -
TAGCCAAGGATGAATTGATTAGCTTATCT
>7 dna:chromosome chromosome:NCBIM37:7:1:152524553:1 80956529 ID64815 U -
TTCACCATTTAGCTGAAGCCCTAGCCAA
>7 dna:chromosome chromosome:NCBIM37:7:1:152524553:1 80956574 ID47224 U -
TGCTAGTATTTGAAAATAGGACCCAGAAA
>7 dna:chromosome chromosome:NCBIM37:7:1:152524553:1 80956587 ID43396 U -
TGCAATGAGGGGCTTGCTAGTATTTGAAAA
>7 dna:chromosome chromosome:NCBIM37:7:1:152524553:1 80956590 ID43395 U -
TGCAATGAGGGGCTTGCTAGTATTTGA
>7 dna:chromosome chromosome:NCBIM37:7:1:152524553:1 80956596 ID2652 U -
CCACATTGCAATGAGGGGCTTGCTAGT
>7 dna:chromosome chromosome:NCBIM37:7:1:152524553:1 80956600 ID13740 U -
TACCACATTGCAATGAGGGGCTTGC
>7 dna:chromosome chromosome:NCBIM37:7:1:152524553:1 80956601 ID6102 U -
GTGAGTACCACATTGCAATGAGGGGCTTG
>7 dna:chromosome chromosome:NCBIM37:7:1:152524553:1 80956643 ID5799 U -
GGGTCAAAGGTGACATCCAGGTCTCC
>7 dna:chromosome chromosome:NCBIM37:7:1:152524553:1 80956658 ID35729 U -
TGAATAGCAGTGGTGTTAGGGTCAAAGGT
>7 dna:chromosome chromosome:NCBIM37:7:1:152524553:1 80956662 ID35728 U -
TGAATAGCAGTGGTGTTAGGGTCAA
>7 dna:chromosome chromosome:NCBIM37:7:1:152524553:1 80956664 ID11689 U -
TAATTGGTTGAATAGCAGTGGTGTTAGGGTC
>7 dna:chromosome chromosome:NCBIM37:7:1:152524553:1 80956664 ID67647 U -
TTGGTTGAATAGCAGTGGTGTTAGGGTC
>7 dna:chromosome chromosome:NCBIM37:7:1:152524553:1 80956665 ID11688 U -
TAATTGGTTGAATAGCAGTGGTGTTAGGGT
>7 dna:chromosome chromosome:NCBIM37:7:1:152524553:1 80956667 ID11687 U -
TAATTGGTTGAATAGCAGTGGTGTTAGG
>7 dna:chromosome chromosome:NCBIM37:7:1:152524553:1 80956667 ID21751 U -
TATAATTGGTTGAATAGCAGTGGTGTTAGG
>7 dna:chromosome chromosome:NCBIM37:7:1:152524553:1 80956668 ID21750 U -
TATAATTGGTTGAATAGCAGTGGTGTTAG
>7 dna:chromosome chromosome:NCBIM37:7:1:152524553:1 80956669 ID11686 U -
TAATTGGTTGAATAGCAGTGGTGTTA
>7 dna:chromosome chromosome:NCBIM37:7:1:152524553:1 80956701 ID63476 U -
TTAAAAATTGCCGGGCTGAAGAGAAGGGC
>7 dna:chromosome chromosome:NCBIM37:7:1:152524553:1 80956703 ID6581 U -
TAAAAATTGCCGGGCTGAAGAGAAGG
>7 dna:chromosome chromosome:NCBIM37:7:1:152524553:1 80956704 ID6580 U -
TAAAAATTGCCGGGCTGAAGAGAAG
>7 dna:chromosome chromosome:NCBIM37:7:1:152524553:1 80956706 ID37802 U -
TGACTTAAAAATTGCCGGGCTGAAGAGA
>7 dna:chromosome chromosome:NCBIM37:7:1:152524553:1 80956712 ID60889 U -
TGTTGACTTAAAAATTGCCGGGCTG
>7 dna:chromosome chromosome:NCBIM37:7:1:152524553:1 80956750 ID48994 U -
TGGAAAGGCCTGGAAGGGTTGAGCCTGGA
>7 dna:chromosome chromosome:NCBIM37:7:1:152524553:1 80956752 ID48993 U -
TGGAAAGGCCTGGAAGGGTTGAGCCTG
>7 dna:chromosome chromosome:NCBIM37:7:1:152524553:1 80956860 ID12928 U -
TACAGAGTTTGGACTTTAATCTGTGGGCAA
>7 dna:chromosome chromosome:NCBIM37:7:1:152524553:1 80956861 ID12927 U -
TACAGAGTTTGGACTTTAATCTGTGGGCA
>7 dna:chromosome chromosome:NCBIM37:7:1:152524553:1 80956861 ID63874 U -
TTACAGAGTTTGGACTTTAATCTGTGGGCA
>7 dna:chromosome chromosome:NCBIM37:7:1:152524553:1 80956862 ID12926 U -
TACAGAGTTTGGACTTTAATCTGTGGGC
>7 dna:chromosome chromosome:NCBIM37:7:1:152524553:1 80956862 ID63873 U -
TTACAGAGTTTGGACTTTAATCTGTGGGC
>7 dna:chromosome chromosome:NCBIM37:7:1:152524553:1 80956865 ID63872 U -
TTACAGAGTTTGGACTTTAATCTGTG
>7 dna:chromosome chromosome:NCBIM37:7:1:152524553:1 80956870 ID12925 U -
TACAGAGTTTGGACTTTAAT
>7 dna:chromosome chromosome:NCBIM37:7:1:152524553:1 80956895 ID5305 U -
GGAAAGAGATGCAGCCCTCACAC
>7 dna:chromosome chromosome:NCBIM37:7:1:152524553:1 80956898 ID39645 U -
TGAGGAAAGAGATGCAGCCCTCA
>7 dna:chromosome chromosome:NCBIM37:7:1:152524553:1 80956934 ID49626 U -
TGGAAGGTGGCTGTGGAGAAAGATAG
>7 dna:chromosome chromosome:NCBIM37:7:1:152524553:1 80956965 ID25487 U -
TCAGAAACAACTGCAGACACTTCCAGACA
>7 dna:chromosome chromosome:NCBIM37:7:1:152524553:1 80956980 ID43597 U -
TGCACAGGAAGGGCTCAGAAACAACTGC
>7 dna:chromosome chromosome:NCBIM37:7:1:152524553:1 80957040 ID43186 U -
TGCAAGGGAGGAAACAGACCGGGCTTGT
>7 dna:chromosome chromosome:NCBIM37:7:1:152524553:1 80957086 ID5388 U -
GGAATTTACAGTGTCTTTGGAGAGAAGGGT
>7 dna:chromosome chromosome:NCBIM37:7:1:152524553:1 80957087 ID5387 U -
GGAATTTACAGTGTCTTTGGAGAGAAGGG
>7 dna:chromosome chromosome:NCBIM37:7:1:152524553:1 80957088 ID5386 U -
GGAATTTACAGTGTCTTTGGAGAGAAGG
>7 dna:chromosome chromosome:NCBIM37:7:1:152524553:1 80957089 ID5385 U -
GGAATTTACAGTGTCTTTGGAGAGAAG
>7 dna:chromosome chromosome:NCBIM37:7:1:152524553:1 80957090 ID5384 U -
GGAATTTACAGTGTCTTTGGAGAGAA
>7 dna:chromosome chromosome:NCBIM37:7:1:152524553:1 80957091 ID5383 U -
GGAATTTACAGTGTCTTTGGAGAGA
>7 dna:chromosome chromosome:NCBIM37:7:1:152524553:1 80957245 ID28405 U -
TCCCAGTCCAGAGGTGACCTTTGTGTGGAG
>7 dna:chromosome chromosome:NCBIM37:7:1:152524553:1 80957283 ID68673 U -
TTTGCATGTCTATGCGAGCGTCCTATCAGC
>7 dna:chromosome chromosome:NCBIM37:7:1:152524553:1 80957362 ID41490 U -
TGATCTTTCGGTACAGAAGTTCCCAAGCTCC
>7 dna:chromosome chromosome:NCBIM37:7:1:152524553:1 80957373 ID55503 U -
TGGTATTCCTTGATCTTTCGGTACAGAAGT
>7 dna:chromosome chromosome:NCBIM37:7:1:152524553:1 80957376 ID55502 U -
TGGTATTCCTTGATCTTTCGGTACAGA
>7 dna:chromosome chromosome:NCBIM37:7:1:152524553:1 80957379 ID55501 U -
TGGTATTCCTTGATCTTTCGGTAC
>7 dna:chromosome chromosome:NCBIM37:7:1:152524553:1 80957381 ID15157 U -
TACTCACTCTGGTATTCCTTGATCTTTCGGT
>7 dna:chromosome chromosome:NCBIM37:7:1:152524553:1 80957433 ID6761 U -
TAAAACTGAAGTTGATATAGTGACTGTGACT
>7 dna:chromosome chromosome:NCBIM37:7:1:152524553:1 80957435 ID6760 U -
TAAAACTGAAGTTGATATAGTGACTGTGA
>7 dna:chromosome chromosome:NCBIM37:7:1:152524553:1 80957438 ID6759 U -
TAAAACTGAAGTTGATATAGTGACTG
>7 dna:chromosome chromosome:NCBIM37:7:1:152524553:1 80957439 ID30209 U -
TCCTTAAAACTGAAGTTGATATAGTGACT
>7 dna:chromosome chromosome:NCBIM37:7:1:152524553:1 80957440 ID30208 U -
TCCTTAAAACTGAAGTTGATATAGTGAC
>7 dna:chromosome chromosome:NCBIM37:7:1:152524553:1 80957504 ID48143 U -
TGCTTAAATGTATGGTACTTGTCATGTATA
>7 dna:chromosome chromosome:NCBIM37:7:1:152524553:1 80957506 ID48142 U -
TGCTTAAATGTATGGTACTTGTCATGTA
>7 dna:chromosome chromosome:NCBIM37:7:1:152524553:1 80957508 ID48141 U -
TGCTTAAATGTATGGTACTTGTCATG
>7 dna:chromosome chromosome:NCBIM37:7:1:152524553:1 80957517 ID36822 U -
TGACAGTCACTCTGCTTAAATGTATGGTA
>7 dna:chromosome chromosome:NCBIM37:7:1:152524553:1 80957660 ID45575 U -
TGCCATCTGCAGTGAGGAGAACAGGA
>7 dna:chromosome chromosome:NCBIM37:7:1:152524553:1 80957693 ID14802 U -
TACGTGTTCTGGTCTGCCCAGG
>7 dna:chromosome chromosome:NCBIM37:7:1:152524553:1 80957701 ID8470 U -
TAACACAGGGAAGCCTGTACGTGTTCTGGTC
>7 dna:chromosome chromosome:NCBIM37:7:1:152524553:1 80957702 ID8469 U -
TAACACAGGGAAGCCTGTACGTGTTCTGGT
>7 dna:chromosome chromosome:NCBIM37:7:1:152524553:1 80957716 ID18329 U -
TAGCCATCACTTAACACAGGGAAGCCT
>7 dna:chromosome chromosome:NCBIM37:7:1:152524553:1 80957728 ID11537 U -
TAATTACAGCCACTAGCCATCACTTAAC
>7 dna:chromosome chromosome:NCBIM37:7:1:152524553:1 80957756 ID52243 U -
TGGCCTTGAGGATCCAGCAAGAGGTGGGAGT
>7 dna:chromosome chromosome:NCBIM37:7:1:152524553:1 80957789 ID3775 U -
GAAAACTCTTTTGGGCAAGAACCACCACC
>7 dna:chromosome chromosome:NCBIM37:7:1:152524553:1 80957819 ID30796 U -
TCGGATCATAGATGACATTCTTTTCCACCC
>7 dna:chromosome chromosome:NCBIM37:7:1:152524553:1 80957821 ID65693 U -
TTCGGATCATAGATGACATTCTTTTCCAC
>7 dna:chromosome chromosome:NCBIM37:7:1:152524553:1 80957862 ID18499 U -
TAGCCTTTGCTCTTCCTTCTCAGACATGCA
>7 dna:chromosome chromosome:NCBIM37:7:1:152524553:1 80957863 ID18498 U -
TAGCCTTTGCTCTTCCTTCTCAGACATGC
>7 dna:chromosome chromosome:NCBIM37:7:1:152524553:1 80957868 ID55408 U -
TGGTATAGCCTTTGCTCTTCCTTCTCAGA
>7 dna:chromosome chromosome:NCBIM37:7:1:152524553:1 80958057 ID36636 U -
TGACAGAAATTAGAAGGAGACTGGGGTCT
>7 dna:chromosome chromosome:NCBIM37:7:1:152524553:1 80958117 ID52505 U -
TGGCTGCCTTCTTTCCCTCTCA
>7 dna:chromosome chromosome:NCBIM37:7:1:152524553:1 80958200 ID49880 U -
TGGAATGGATGCTCTGGCTCGCA
>7 dna:chromosome chromosome:NCBIM37:7:1:152524553:1 80958204 ID64658 U -
TTCAAGGCCTGTGGAATGGATGCTCTGGCT
>7 dna:chromosome chromosome:NCBIM37:7:1:152524553:1 80958206 ID64657 U -
TTCAAGGCCTGTGGAATGGATGCTCTGG
>7 dna:chromosome chromosome:NCBIM37:7:1:152524553:1 80958209 ID15692 U -
TACTTCAAGGCCTGTGGAATGGATGCTC
>7 dna:chromosome chromosome:NCBIM37:7:1:152524553:1 80958209 ID31422 U -
TCTACTTCAAGGCCTGTGGAATGGATGCTC
>7 dna:chromosome chromosome:NCBIM37:7:1:152524553:1 80958210 ID31421 U -
TCTACTTCAAGGCCTGTGGAATGGATGCT
>7 dna:chromosome chromosome:NCBIM37:7:1:152524553:1 80958211 ID31934 U -
TCTCTACTTCAAGGCCTGTGGAATGGATGC
>7 dna:chromosome chromosome:NCBIM37:7:1:152524553:1 80958212 ID31933 U -
TCTCTACTTCAAGGCCTGTGGAATGGATG
>7 dna:chromosome chromosome:NCBIM37:7:1:152524553:1 80958214 ID31932 U -
TCTCTACTTCAAGGCCTGTGGAATGGA
>7 dna:chromosome chromosome:NCBIM37:7:1:152524553:1 80958241 ID26666 U -
TCCAAACCAGAAATGAATGACCCAAGAGCCC
>7 dna:chromosome chromosome:NCBIM37:7:1:152524553:1 80958242 ID26665 U -
TCCAAACCAGAAATGAATGACCCAAGAGCC
>7 dna:chromosome chromosome:NCBIM37:7:1:152524553:1 80958265 ID31822 U -
TCTCCAAGGGAAACGGAGAAAGTTCCAAAC
>7 dna:chromosome chromosome:NCBIM37:7:1:152524553:1 80958287 ID43757 U -
TGCACTCCAGACAGCCTTTTAATTCTCCAAG
>7 dna:chromosome chromosome:NCBIM37:7:1:152524553:1 80958288 ID43756 U -
TGCACTCCAGACAGCCTTTTAATTCTCCAA
>7 dna:chromosome chromosome:NCBIM37:7:1:152524553:1 80958289 ID43755 U -
TGCACTCCAGACAGCCTTTTAATTCTCCA
>7 dna:chromosome chromosome:NCBIM37:7:1:152524553:1 80958291 ID43754 U -
TGCACTCCAGACAGCCTTTTAATTCTC
>7 dna:chromosome chromosome:NCBIM37:7:1:152524553:1 80958292 ID43753 U -
TGCACTCCAGACAGCCTTTTAATTCT
>7 dna:chromosome chromosome:NCBIM37:7:1:152524553:1 80958300 ID60892 U -
TGTTGAGCCCTGCACTCCAGACAGCCTT
>7 dna:chromosome chromosome:NCBIM37:7:1:152524553:1 80958318 ID38453 U -
TGAGACAGGCGATGTGCTTTGTTGAGCCC
>7 dna:chromosome chromosome:NCBIM37:7:1:152524553:1 80958319 ID38452 U -
TGAGACAGGCGATGTGCTTTGTTGAGCC
>7 dna:chromosome chromosome:NCBIM37:7:1:152524553:1 80958328 ID47998 U -
TGCTGTATGAGACAGGCGATGTGCTT
>7 dna:chromosome chromosome:NCBIM37:7:1:152524553:1 80958335 ID7284 U -
TAAACAACACTGCTGTATGAGACAGGCGA
>7 dna:chromosome chromosome:NCBIM37:7:1:152524553:1 80958336 ID7283 U -
TAAACAACACTGCTGTATGAGACAGGCG
>7 dna:chromosome chromosome:NCBIM37:7:1:152524553:1 80958337 ID21461 U -
TATAAACAACACTGCTGTATGAGACAGGC
>7 dna:chromosome chromosome:NCBIM37:7:1:152524553:1 80958339 ID21460 U -
TATAAACAACACTGCTGTATGAGACAG
>7 dna:chromosome chromosome:NCBIM37:7:1:152524553:1 80958341 ID13111 U -
TACAGTATAAACAACACTGCTGTATGAGAC
>7 dna:chromosome chromosome:NCBIM37:7:1:152524553:1 80958365 ID24861 U -
TCACAACCCACTAATGGTTCATGCCCTACAGT
>7 dna:chromosome chromosome:NCBIM37:7:1:152524553:1 80958372 ID1635 U -
ATTGATTTCACAACCCACTAATGGTTCATGCC
>7 dna:chromosome chromosome:NCBIM37:7:1:152524553:1 80958372 ID66694 U -
TTGATTTCACAACCCACTAATGGTTCATGCC
>7 dna:chromosome chromosome:NCBIM37:7:1:152524553:1 80958373 ID1634 U -
ATTGATTTCACAACCCACTAATGGTTCATGC
>7 dna:chromosome chromosome:NCBIM37:7:1:152524553:1 80958375 ID66693 U -
TTGATTTCACAACCCACTAATGGTTCAT
>7 dna:chromosome chromosome:NCBIM37:7:1:152524553:1 80958526 ID13337 U -
TACATGAAGGCGCTTGGTCCAATATATGCAC
>7 dna:chromosome chromosome:NCBIM37:7:1:152524553:1 80958528 ID13336 U -
TACATGAAGGCGCTTGGTCCAATATATGC
>7 dna:chromosome chromosome:NCBIM37:7:1:152524553:1 80958529 ID13335 U -
TACATGAAGGCGCTTGGTCCAATATATG
>7 dna:chromosome chromosome:NCBIM37:7:1:152524553:1 80958618 ID24586 U -
TCAAGATGAAAGACGTGCCCAGAGCCACCAG
>7 dna:chromosome chromosome:NCBIM37:7:1:152524553:1 80958739 ID54895 U -
TGGGTTCAGAGGACAACATCTTACTCTGGC
>7 dna:chromosome chromosome:NCBIM37:7:1:152524553:1 80958752 ID28089 U -
TCCCAAACCAGCTGGGTTCAGAGGACAAC
>7 dna:chromosome chromosome:NCBIM37:7:1:152524553:1 80958757 ID28088 U -
TCCCAAACCAGCTGGGTTCAGAGG
>7 dna:chromosome chromosome:NCBIM37:7:1:152524553:1 80958786 ID37844 U -
TGACTTCACCCGTAGCACTTGTTCCTGCTC
>7 dna:chromosome chromosome:NCBIM37:7:1:152524553:1 80958819 ID38515 U -
TGAGACTAAAACAGACCCTGTCACTCAC
>7 dna:chromosome chromosome:NCBIM37:7:1:152524553:1 80958947 ID24282 U -
TCAAAGCAAAGCAGAGCCACAGAATGTAGA
>7 dna:chromosome chromosome:NCBIM37:7:1:152524553:1 80958986 ID27137 U -
TCCAATGCAAGCAGATACCACACAGCACTCTC
>7 dna:chromosome chromosome:NCBIM37:7:1:152524553:1 80958987 ID27136 U -
TCCAATGCAAGCAGATACCACACAGCACTCT
>7 dna:chromosome chromosome:NCBIM37:7:1:152524553:1 80958995 ID13304 U -
TACATCTCCAATGCAAGCAGATACCACAC
>7 dna:chromosome chromosome:NCBIM37:7:1:152524553:1 80959017 ID54196 U -
TGGGCTCCCTTTTTTTCCCAGCCTATACATCT
>7 dna:chromosome chromosome:NCBIM37:7:1:152524553:1 80959051 ID9153 U -
TAACTATTGGCTTCACCATTCTCTGATTCC
>7 dna:chromosome chromosome:NCBIM37:7:1:152524553:1 80959071 ID3130 U -
CGCAGGCATTTGCTTAACTATTGG
>7 dna:chromosome chromosome:NCBIM37:7:1:152524553:1 80959092 ID30804 U -
TCGGCAACCAGTATGTCCCAGGAGGCCGC
>7 dna:chromosome chromosome:NCBIM37:7:1:152524553:1 80959126 ID28404 U -
TCCCAGTCCACCTGCTGTCTGGAGCCCAGCCC
>7 dna:chromosome chromosome:NCBIM37:7:1:152524553:1 80959160 ID27697 U -
TCCAGGTGATTTCCTAGGGGCTGTTCAGT
>7 dna:chromosome chromosome:NCBIM37:7:1:152524553:1 80959226 ID3662 U -
CTGTAATGGCCTTTTTCTTGGGCACTTTA
>7 dna:chromosome chromosome:NCBIM37:7:1:152524553:1 80959232 ID54938 U -
TGGGTTGTCTGTAATGGCCTTTTTCTTGGGC
>7 dna:chromosome chromosome:NCBIM37:7:1:152524553:1 80959234 ID54937 U -
TGGGTTGTCTGTAATGGCCTTTTTCTTGG
>7 dna:chromosome chromosome:NCBIM37:7:1:152524553:1 80959309 ID41238 U -
TGATCACAGAATAGTTCCGGGGAT
>7 dna:chromosome chromosome:NCBIM37:7:1:152524553:1 80959374 ID42893 U -
TGCAACACATCGCATGGTCTTGCCCTGTTTT
>7 dna:chromosome chromosome:NCBIM37:7:1:152524553:1 80959375 ID42892 U -
TGCAACACATCGCATGGTCTTGCCCTGTTT
>7 dna:chromosome chromosome:NCBIM37:7:1:152524553:1 80959376 ID42891 U -
TGCAACACATCGCATGGTCTTGCCCTGTT
>7 dna:chromosome chromosome:NCBIM37:7:1:152524553:1 80959386 ID14767 U -
TACGTCTCTGCAACACATCGCATGGTC
>7 dna:chromosome chromosome:NCBIM37:7:1:152524553:1 80959386 ID20605 U -
TAGTACGTCTCTGCAACACATCGCATGGTC
>7 dna:chromosome chromosome:NCBIM37:7:1:152524553:1 80959387 ID20604 U -
TAGTACGTCTCTGCAACACATCGCATGGT
>7 dna:chromosome chromosome:NCBIM37:7:1:152524553:1 80959389 ID2527 U +
CATGCGATGTGTTGCAGAGACGTACTACAA
>7 dna:chromosome chromosome:NCBIM37:7:1:152524553:1 80959394 ID53972 U -
TGGGATTTGTAGTACGTCTCTGCAACACATC
>7 dna:chromosome chromosome:NCBIM37:7:1:152524553:1 80959402 ID18487 U -
TAGCCTTGGGATTTGTAGTACGTCTCTGC
>7 dna:chromosome chromosome:NCBIM37:7:1:152524553:1 80959403 ID18486 U -
TAGCCTTGGGATTTGTAGTACGTCTCTG
>7 dna:chromosome chromosome:NCBIM37:7:1:152524553:1 80959404 ID18485 U -
TAGCCTTGGGATTTGTAGTACGTCTCT
>7 dna:chromosome chromosome:NCBIM37:7:1:152524553:1 80959413 ID48287 U -
TGCTTCACGCTAGCCTTGGGATTTGTAG
>7 dna:chromosome chromosome:NCBIM37:7:1:152524553:1 80959504 ID14250 U -
TACCTACAGGCAACTGCTCTCACCACAG
>7 dna:chromosome chromosome:NCBIM37:7:1:152524553:1 80959510 ID14144 U -
TACCCTACCTACAGGCAACTGCTCTCA
>7 dna:chromosome chromosome:NCBIM37:7:1:152524553:1 80959511 ID14143 U -
TACCCTACCTACAGGCAACTGCTCTC
>7 dna:chromosome chromosome:NCBIM37:7:1:152524553:1 80959533 ID14373 U -
TACCTGACTCAGAAGTGCCTGTGAGCTACC
>7 dna:chromosome chromosome:NCBIM37:7:1:152524553:1 80959539 ID14372 U -
TACCTGACTCAGAAGTGCCTGTGA
>7 dna:chromosome chromosome:NCBIM37:7:1:152524553:1 80959547 ID60495 U -
TGTTACACCTCTACCTGACTCAGAAGT
>7 dna:chromosome chromosome:NCBIM37:7:1:152524553:1 80959587 ID68229 U -
TTTAAGGTACTCAGTAACCTTAGTGGACCT
>7 dna:chromosome chromosome:NCBIM37:7:1:152524553:1 80959616 ID22747 U -
TATGACAGATAGGCAATATTCAAATCAGTGT
>7 dna:chromosome chromosome:NCBIM37:7:1:152524553:1 80959616 ID36685 U -
TGACAGATAGGCAATATTCAAATCAGTGT
>7 dna:chromosome chromosome:NCBIM37:7:1:152524553:1 80959618 ID22031 U -
TATATGACAGATAGGCAATATTCAAATCAGT
>7 dna:chromosome chromosome:NCBIM37:7:1:152524553:1 80959627 ID7921 U -
TAAAGTGAATATATGACAGATAGGCAATATT
>7 dna:chromosome chromosome:NCBIM37:7:1:152524553:1 80959632 ID52315 U -
TGGCTAAAGTGAATATATGACAGATAGGCA
>7 dna:chromosome chromosome:NCBIM37:7:1:152524553:1 80959633 ID52314 U -
TGGCTAAAGTGAATATATGACAGATAGGC
>7 dna:chromosome chromosome:NCBIM37:7:1:152524553:1 80959650 ID46911 U -
TGCTAAAGTCAGGCTTCTGGCTAAAGTGA
>7 dna:chromosome chromosome:NCBIM37:7:1:152524553:1 80959669 ID7369 U -
TAAACATAACTCTGTATCTTTGCTAAAGTC
>7 dna:chromosome chromosome:NCBIM37:7:1:152524553:1 80959676 ID9330 U -
TAACTTATAAACATAACTCTGTATCTTTGC
>7 dna:chromosome chromosome:NCBIM37:7:1:152524553:1 80959709 ID33385 U -
TGAAAAAGTCCCCTCGTCCCCGAGTGTCCC
>7 dna:chromosome chromosome:NCBIM37:7:1:152524553:1 80959720 ID44418 U -
TGCATCTTTGAAAAAGTCCCCTCGTCC
>7 dna:chromosome chromosome:NCBIM37:7:1:152524553:1 80959727 ID10041 U -
TAAGCCCAGATGCATCTTTGAAAAAGTCCC
>7 dna:chromosome chromosome:NCBIM37:7:1:152524553:1 80959743 ID11064 U -
TAATCAAACGCTGCCCTAAGCCCAGATGCA
>7 dna:chromosome chromosome:NCBIM37:7:1:152524553:1 80959744 ID11063 U -
TAATCAAACGCTGCCCTAAGCCCAGATGC
>7 dna:chromosome chromosome:NCBIM37:7:1:152524553:1 80959745 ID11062 U -
TAATCAAACGCTGCCCTAAGCCCAGATG
>7 dna:chromosome chromosome:NCBIM37:7:1:152524553:1 80959750 ID26063 U -
TCAGTTGTAATCAAACGCTGCCCTAAGCCC
>7 dna:chromosome chromosome:NCBIM37:7:1:152524553:1 80959750 ID64988 U -
TTCAGTTGTAATCAAACGCTGCCCTAAGCCC
>7 dna:chromosome chromosome:NCBIM37:7:1:152524553:1 80959751 ID64987 U -
TTCAGTTGTAATCAAACGCTGCCCTAAGCC
>7 dna:chromosome chromosome:NCBIM37:7:1:152524553:1 80959789 ID32621 U -
TCTGTACTTGGAGCTTCTGCTGAAGAGTC
>7 dna:chromosome chromosome:NCBIM37:7:1:152524553:1 80959800 ID40736 U -
TGATAAGCATTTCTGTACTTGGAGCTTCT
>7 dna:chromosome chromosome:NCBIM37:7:1:152524553:1 80959832 ID66194 U -
TTCTTGTGAAAGAAGCGAAGAACAGGGAA
>7 dna:chromosome chromosome:NCBIM37:7:1:152524553:1 80959918 ID66433 U -
TTGAATGCCAGGGAGACTGTAGTCCTTGA
>7 dna:chromosome chromosome:NCBIM37:7:1:152524553:1 80959920 ID57926 U -
TGTATTGAATGCCAGGGAGACTGTAGTCCTT
>7 dna:chromosome chromosome:NCBIM37:7:1:152524553:1 80959933 ID45995 U -
TGCCCTTTTTGTGTATTGAATGCCAGGGA
>7 dna:chromosome chromosome:NCBIM37:7:1:152524553:1 80959934 ID45994 U -
TGCCCTTTTTGTGTATTGAATGCCAGGG
>7 dna:chromosome chromosome:NCBIM37:7:1:152524553:1 80959936 ID66055 U -
TTCTGCCCTTTTTGTGTATTGAATGCCAG
>7 dna:chromosome chromosome:NCBIM37:7:1:152524553:1 80959939 ID68480 U -
TTTCTGCCCTTTTTGTGTATTGAATGC
>7 dna:chromosome chromosome:NCBIM37:7:1:152524553:1 80959987 ID52820 U -
TGGGAACAAAACACCCAAGCATGTGTAC
>7 dna:chromosome chromosome:NCBIM37:7:1:152524553:1 80960000 ID58032 U -
TGTCAACTTAGTCATGGGAACAAAACACC
>7 dna:chromosome chromosome:NCBIM37:7:1:152524553:1 80960007 ID12193 U -
TACAAGACTGTCAACTTAGTCATGGGAACA
>7 dna:chromosome chromosome:NCBIM37:7:1:152524553:1 80960008 ID12192 U -
TACAAGACTGTCAACTTAGTCATGGGAAC
>7 dna:chromosome chromosome:NCBIM37:7:1:152524553:1 80960010 ID12191 U -
TACAAGACTGTCAACTTAGTCATGGGA
>7 dna:chromosome chromosome:NCBIM37:7:1:152524553:1 80960016 ID30767 U -
TCGGAAGTATACAAGACTGTCAACTTAGTC
>7 dna:chromosome chromosome:NCBIM37:7:1:152524553:1 80960033 ID7985 U -
TAAATAAAGCCCAAGTCTCGGAAGTATACA
>7 dna:chromosome chromosome:NCBIM37:7:1:152524553:1 80960034 ID7984 U -
TAAATAAAGCCCAAGTCTCGGAAGTATAC
>7 dna:chromosome chromosome:NCBIM37:7:1:152524553:1 80960043 ID53179 U -
TGGGACAGAACTAAATAAAGCCCAAGTCTCG
>7 dna:chromosome chromosome:NCBIM37:7:1:152524553:1 80960063 ID25439 U -
TCACTTCGTATCTCCCAAGTGGGACAGAAC
>7 dna:chromosome chromosome:NCBIM37:7:1:152524553:1 80960091 ID4894 U -
GCCAAGCGATGAAGCCCCTTCCTCGGGATC
>7 dna:chromosome chromosome:NCBIM37:7:1:152524553:1 80960092 ID39342 U -
TGAGCCAAGCGATGAAGCCCCTTCCTCGGGAT
>7 dna:chromosome chromosome:NCBIM37:7:1:152524553:1 80960093 ID39341 U -
TGAGCCAAGCGATGAAGCCCCTTCCTCGGGA
>7 dna:chromosome chromosome:NCBIM37:7:1:152524553:1 80960101 ID44029 U -
TGCAGCGTGAGCCAAGCGATGAAGCCCCTT
>7 dna:chromosome chromosome:NCBIM37:7:1:152524553:1 80960102 ID44028 U -
TGCAGCGTGAGCCAAGCGATGAAGCCCCT
>7 dna:chromosome chromosome:NCBIM37:7:1:152524553:1 80960123 ID853 U -
AGAATGCCGAAGCTGTTCTTGCTGCAGCGT
>7 dna:chromosome chromosome:NCBIM37:7:1:152524553:1 80960123 ID38363 U -
TGAGAATGCCGAAGCTGTTCTTGCTGCAGCGT
>7 dna:chromosome chromosome:NCBIM37:7:1:152524553:1 80960125 ID38362 U -
TGAGAATGCCGAAGCTGTTCTTGCTGCAGC
>7 dna:chromosome chromosome:NCBIM37:7:1:152524553:1 80960127 ID38361 U -
TGAGAATGCCGAAGCTGTTCTTGCTGCA
>7 dna:chromosome chromosome:NCBIM37:7:1:152524553:1 80960128 ID852 U -
AGAATGCCGAAGCTGTTCTTGCTGC
>7 dna:chromosome chromosome:NCBIM37:7:1:152524553:1 80960128 ID11264 U -
TAATGAGAATGCCGAAGCTGTTCTTGCTGC
>7 dna:chromosome chromosome:NCBIM37:7:1:152524553:1 80960128 ID38360 U -
TGAGAATGCCGAAGCTGTTCTTGCTGC
>7 dna:chromosome chromosome:NCBIM37:7:1:152524553:1 80960133 ID40090 U -
TGAGTAATGAGAATGCCGAAGCTGTTCTT
>7 dna:chromosome chromosome:NCBIM37:7:1:152524553:1 80960134 ID40089 U -
TGAGTAATGAGAATGCCGAAGCTGTTCT
>7 dna:chromosome chromosome:NCBIM37:7:1:152524553:1 80960135 ID40088 U -
TGAGTAATGAGAATGCCGAAGCTGTTC
>7 dna:chromosome chromosome:NCBIM37:7:1:152524553:1 80960183 ID47765 U -
TGCTGACCAGTGGAGACGGGCGCTCCACC
>7 dna:chromosome chromosome:NCBIM37:7:1:152524553:1 80960202 ID3651 U +
CTGGTCAGCATTGTACCCCAAGTTGGGAAA
>7 dna:chromosome chromosome:NCBIM37:7:1:152524553:1 80960252 ID143 U -
AACATGCTAGAGGCCAAGAGCTC
>7 dna:chromosome chromosome:NCBIM37:7:1:152524553:1 80960256 ID36314 U -
TGACAACACAGAACATGCTAGAGGCCAAGA
>7 dna:chromosome chromosome:NCBIM37:7:1:152524553:1 80960257 ID36313 U -
TGACAACACAGAACATGCTAGAGGCCAAG
>7 dna:chromosome chromosome:NCBIM37:7:1:152524553:1 80960259 ID29935 U -
TCCTGACAACACAGAACATGCTAGAGGCCA
>7 dna:chromosome chromosome:NCBIM37:7:1:152524553:1 80960259 ID36312 U -
TGACAACACAGAACATGCTAGAGGCCA
>7 dna:chromosome chromosome:NCBIM37:7:1:152524553:1 80960260 ID36311 U -
TGACAACACAGAACATGCTAGAGGCC
>7 dna:chromosome chromosome:NCBIM37:7:1:152524553:1 80960261 ID65970 U -
TTCTCCTGACAACACAGAACATGCTAGAGGC
>7 dna:chromosome chromosome:NCBIM37:7:1:152524553:1 80960297 ID18333 U -
TAGCCATTATCATTCTCTCTTCCATTCTGTGT
>7 dna:chromosome chromosome:NCBIM37:7:1:152524553:1 80960312 ID59041 U -
TGTGACCTCACCCTAGCCATTATCATTCTC
>7 dna:chromosome chromosome:NCBIM37:7:1:152524553:1 80960316 ID32733 U -
TCTGTGTGACCTCACCCTAGCCATTATCAT
>7 dna:chromosome chromosome:NCBIM37:7:1:152524553:1 80960333 ID42581 U -
TGCAAAACTTGCAGGTGTTTCTGTGTGACCTC
>7 dna:chromosome chromosome:NCBIM37:7:1:152524553:1 80960334 ID42580 U -
TGCAAAACTTGCAGGTGTTTCTGTGTGACCT
>7 dna:chromosome chromosome:NCBIM37:7:1:152524553:1 80960335 ID42579 U -
TGCAAAACTTGCAGGTGTTTCTGTGTGACC
>7 dna:chromosome chromosome:NCBIM37:7:1:152524553:1 80960336 ID42578 U -
TGCAAAACTTGCAGGTGTTTCTGTGTGAC
>7 dna:chromosome chromosome:NCBIM37:7:1:152524553:1 80960353 ID6864 U -
TAAAAGCAAAAACAAGAAATGCAAAACTTGC
>7 dna:chromosome chromosome:NCBIM37:7:1:152524553:1 80960420 ID26737 U -
TCCAAAGGCCTCTACATTTCTCCCCACGC
>7 dna:chromosome chromosome:NCBIM37:7:1:152524553:1 80960423 ID26736 U -
TCCAAAGGCCTCTACATTTCTCCCCA
>7 dna:chromosome chromosome:NCBIM37:7:1:152524553:1 80960565 ID40177 U -
TGAGTCAGTTACTTCATTTCTCCAGCTCAA
>7 dna:chromosome chromosome:NCBIM37:7:1:152524553:1 80960566 ID40176 U -
TGAGTCAGTTACTTCATTTCTCCAGCTCA
>7 dna:chromosome chromosome:NCBIM37:7:1:152524553:1 80960586 ID23301 U -
TATGTTGATGGTATGGATTCTGAGTCAGT
>7 dna:chromosome chromosome:NCBIM37:7:1:152524553:1 80960589 ID60911 U -
TGTTGATGGTATGGATTCTGAGTC
>7 dna:chromosome chromosome:NCBIM37:7:1:152524553:1 80960595 ID11928 U -
TACAAAGCAACTATGTTGATGGTATGGATTC
>7 dna:chromosome chromosome:NCBIM37:7:1:152524553:1 80960596 ID11927 U -
TACAAAGCAACTATGTTGATGGTATGGATT
>7 dna:chromosome chromosome:NCBIM37:7:1:152524553:1 80960597 ID11926 U -
TACAAAGCAACTATGTTGATGGTATGGAT
>7 dna:chromosome chromosome:NCBIM37:7:1:152524553:1 80960598 ID11925 U -
TACAAAGCAACTATGTTGATGGTATGGA
>7 dna:chromosome chromosome:NCBIM37:7:1:152524553:1 80960599 ID11924 U -
TACAAAGCAACTATGTTGATGGTATGG
>7 dna:chromosome chromosome:NCBIM37:7:1:152524553:1 80960600 ID11923 U -
TACAAAGCAACTATGTTGATGGTATG
>7 dna:chromosome chromosome:NCBIM37:7:1:152524553:1 80960603 ID61339 U -
TGTTTTTATACAAAGCAACTATGTTGATGGT
>7 dna:chromosome chromosome:NCBIM37:7:1:152524553:1 80960614 ID24201 U -
TCAAACATCTGTGTTTTTATACAAAGCAACT
>7 dna:chromosome chromosome:NCBIM37:7:1:152524553:1 80960615 ID24200 U -
TCAAACATCTGTGTTTTTATACAAAGCAAC
>7 dna:chromosome chromosome:NCBIM37:7:1:152524553:1 80960625 ID54994 U -
TGGGTTTTTCTCAAACATCTGTGTTTTTAT
>7 dna:chromosome chromosome:NCBIM37:7:1:152524553:1 80960650 ID36320 U -
TGACAACAGTGTCGTCTCAAACCTTTGGGT
>7 dna:chromosome chromosome:NCBIM37:7:1:152524553:1 80960652 ID36319 U -
TGACAACAGTGTCGTCTCAAACCTTTGG
>7 dna:chromosome chromosome:NCBIM37:7:1:152524553:1 80960657 ID45276 U -
TGCCAGAATGACAACAGTGTCGTCTCAAACC
>7 dna:chromosome chromosome:NCBIM37:7:1:152524553:1 80960658 ID45275 U -
TGCCAGAATGACAACAGTGTCGTCTCAAAC
>7 dna:chromosome chromosome:NCBIM37:7:1:152524553:1 80960659 ID45274 U -
TGCCAGAATGACAACAGTGTCGTCTCAAA
>7 dna:chromosome chromosome:NCBIM37:7:1:152524553:1 80960661 ID45273 U -
TGCCAGAATGACAACAGTGTCGTCTCA
>7 dna:chromosome chromosome:NCBIM37:7:1:152524553:1 80960670 ID64963 U -
TTCAGGACGTTCTGCCAGAATGACAACAGT
>7 dna:chromosome chromosome:NCBIM37:7:1:152524553:1 80960715 ID44731 U -
TGCCAAACCATTGACTGGGATTCATG
>7 dna:chromosome chromosome:NCBIM37:7:1:152524553:1 80960719 ID68226 U -
TTTAAGGATGCCAAACCATTGACTGGGATT
>7 dna:chromosome chromosome:NCBIM37:7:1:152524553:1 80960720 ID68225 U -
TTTAAGGATGCCAAACCATTGACTGGGAT
>7 dna:chromosome chromosome:NCBIM37:7:1:152524553:1 80960721 ID68224 U -
TTTAAGGATGCCAAACCATTGACTGGGA
>7 dna:chromosome chromosome:NCBIM37:7:1:152524553:1 80960725 ID4063 U -
GAATTTAAGGATGCCAAACCATTGACT
>7 dna:chromosome chromosome:NCBIM37:7:1:152524553:1 80960727 ID24983 U -
TCACAGAATTTAAGGATGCCAAACCATTGA
>7 dna:chromosome chromosome:NCBIM37:7:1:152524553:1 80960728 ID24982 U -
TCACAGAATTTAAGGATGCCAAACCATTG
>7 dna:chromosome chromosome:NCBIM37:7:1:152524553:1 80960729 ID24981 U -
TCACAGAATTTAAGGATGCCAAACCATT
>7 dna:chromosome chromosome:NCBIM37:7:1:152524553:1 80960730 ID24980 U -
TCACAGAATTTAAGGATGCCAAACCAT
>7 dna:chromosome chromosome:NCBIM37:7:1:152524553:1 80960731 ID26269 U -
TCATCACAGAATTTAAGGATGCCAAACCA
>7 dna:chromosome chromosome:NCBIM37:7:1:152524553:1 80960755 ID23417 U -
TATTACTCTGTGGTTAGGGTACCTCATC
>7 dna:chromosome chromosome:NCBIM37:7:1:152524553:1 80960765 ID34592 U -
TGAAATTTTATTACTCTGTGGTTAGG
>7 dna:chromosome chromosome:NCBIM37:7:1:152524553:1 80960772 ID59948 U -
TGTGGTCCATTTGAAATTTTATTACTCTGT
>7 dna:chromosome chromosome:NCBIM37:7:1:152524553:1 80960785 ID8722 U -
TAACAGTTGTCACTGTGGTCCATTTGAAAT
>7 dna:chromosome chromosome:NCBIM37:7:1:152524553:1 80960786 ID8721 U -
TAACAGTTGTCACTGTGGTCCATTTGAAA
>7 dna:chromosome chromosome:NCBIM37:7:1:152524553:1 80960795 ID57712 U -
TGTAGGTGCTAACAGTTGTCACTGTGGTC
>7 dna:chromosome chromosome:NCBIM37:7:1:152524553:1 80960796 ID11437 U -
TAATGTAGGTGCTAACAGTTGTCACTGTGGT
>7 dna:chromosome chromosome:NCBIM37:7:1:152524553:1 80960799 ID50775 U -
TGGATAATGTAGGTGCTAACAGTTGTCACTGT
>7 dna:chromosome chromosome:NCBIM37:7:1:152524553:1 80960800 ID11436 U -
TAATGTAGGTGCTAACAGTTGTCACTG
>7 dna:chromosome chromosome:NCBIM37:7:1:152524553:1 80960805 ID50774 U -
TGGATAATGTAGGTGCTAACAGTTGT
>7 dna:chromosome chromosome:NCBIM37:7:1:152524553:1 80960806 ID50773 U -
TGGATAATGTAGGTGCTAACAGTTG
>7 dna:chromosome chromosome:NCBIM37:7:1:152524553:1 80960807 ID37734 U -
TGACTGGATAATGTAGGTGCTAACAGTT
>7 dna:chromosome chromosome:NCBIM37:7:1:152524553:1 80960808 ID50772 U -
TGGATAATGTAGGTGCTAACAGT
>7 dna:chromosome chromosome:NCBIM37:7:1:152524553:1 80960812 ID27372 U -
TCCACGTGACTGGATAATGTAGGTGCTAA
>7 dna:chromosome chromosome:NCBIM37:7:1:152524553:1 80960813 ID6011 U -
GTCCACGTGACTGGATAATGTAGGTGCTA
>7 dna:chromosome chromosome:NCBIM37:7:1:152524553:1 80960817 ID134 U -
AACAGGTCCACGTGACTGGATAATGTAGGT
>7 dna:chromosome chromosome:NCBIM37:7:1:152524553:1 80960820 ID42917 U -
TGCAACAGGTCCACGTGACTGGATAATGTA
>7 dna:chromosome chromosome:NCBIM37:7:1:152524553:1 80960821 ID42916 U -
TGCAACAGGTCCACGTGACTGGATAATGT
>7 dna:chromosome chromosome:NCBIM37:7:1:152524553:1 80960823 ID30003 U -
TCCTGCAACAGGTCCACGTGACTGGATAAT
>7 dna:chromosome chromosome:NCBIM37:7:1:152524553:1 80960836 ID7454 U -
TAAACGTCTGGCAGTTCCTGCAACAGGTCCAC
>7 dna:chromosome chromosome:NCBIM37:7:1:152524553:1 80960851 ID2397 U -
CAGGCTAAACTAAACGTCTGGCAGTTC
>7 dna:chromosome chromosome:NCBIM37:7:1:152524553:1 80960901 ID59823 U -
TGTGGAACAGTCTTCGTTCAAGCTACAGTA
>7 dna:chromosome chromosome:NCBIM37:7:1:152524553:1 80960914 ID17572 U -
TAGATGCAAGAGTTTGTGGAACAGTCTTCGT
>7 dna:chromosome chromosome:NCBIM37:7:1:152524553:1 80960918 ID14997 U -
TACTAGATGCAAGAGTTTGTGGAACAGTCT
>7 dna:chromosome chromosome:NCBIM37:7:1:152524553:1 80960924 ID55403 U -
TGGTATACTAGATGCAAGAGTTTGTGGAA
>7 dna:chromosome chromosome:NCBIM37:7:1:152524553:1 80960925 ID55402 U -
TGGTATACTAGATGCAAGAGTTTGTGGA
>7 dna:chromosome chromosome:NCBIM37:7:1:152524553:1 80960926 ID55401 U -
TGGTATACTAGATGCAAGAGTTTGTGG
>7 dna:chromosome chromosome:NCBIM37:7:1:152524553:1 80960927 ID55400 U -
TGGTATACTAGATGCAAGAGTTTGTG
>7 dna:chromosome chromosome:NCBIM37:7:1:152524553:1 80960928 ID47845 U -
TGCTGATGGTATACTAGATGCAAGAGTTTGT
>7 dna:chromosome chromosome:NCBIM37:7:1:152524553:1 80960928 ID55399 U -
TGGTATACTAGATGCAAGAGTTTGT
>7 dna:chromosome chromosome:NCBIM37:7:1:152524553:1 80960929 ID47844 U -
TGCTGATGGTATACTAGATGCAAGAGTTTG
>7 dna:chromosome chromosome:NCBIM37:7:1:152524553:1 80960931 ID23065 U -
TATGCTGATGGTATACTAGATGCAAGAGTT
>7 dna:chromosome chromosome:NCBIM37:7:1:152524553:1 80960932 ID23064 U -
TATGCTGATGGTATACTAGATGCAAGAGT
>7 dna:chromosome chromosome:NCBIM37:7:1:152524553:1 80960934 ID47843 U -
TGCTGATGGTATACTAGATGCAAGA
>7 dna:chromosome chromosome:NCBIM37:7:1:152524553:1 80960936 ID44326 U -
TGCATATGCTGATGGTATACTAGATGCAA
>7 dna:chromosome chromosome:NCBIM37:7:1:152524553:1 80960937 ID44325 U -
TGCATATGCTGATGGTATACTAGATGCA
>7 dna:chromosome chromosome:NCBIM37:7:1:152524553:1 80960938 ID23014 U -
TATGCATATGCTGATGGTATACTAGATGC
>7 dna:chromosome chromosome:NCBIM37:7:1:152524553:1 80960938 ID44324 U -
TGCATATGCTGATGGTATACTAGATGC
>7 dna:chromosome chromosome:NCBIM37:7:1:152524553:1 80960941 ID23013 U -
TATGCATATGCTGATGGTATACTAGA
>7 dna:chromosome chromosome:NCBIM37:7:1:152524553:1 80961019 ID17930 U -
TAGCAATGTTGGGTTCAAAGGAGCTGGG
>7 dna:chromosome chromosome:NCBIM37:7:1:152524553:1 80961031 ID22241 U -
TATCAGAAAAAAATTAGCAATGTTGGGTTC
>7 dna:chromosome chromosome:NCBIM37:7:1:152524553:1 80961031 ID25479 U -
TCAGAAAAAAATTAGCAATGTTGGGTTC
>7 dna:chromosome chromosome:NCBIM37:7:1:152524553:1 80961031 ID64348 U -
TTATCAGAAAAAAATTAGCAATGTTGGGTTC
>7 dna:chromosome chromosome:NCBIM37:7:1:152524553:1 80961032 ID22240 U -
TATCAGAAAAAAATTAGCAATGTTGGGTT
>7 dna:chromosome chromosome:NCBIM37:7:1:152524553:1 80961053 ID44934 U -
TGCCAAGCCTGTATTTTTTTTATCAGAA
>7 dna:chromosome chromosome:NCBIM37:7:1:152524553:1 80961069 ID8076 U -
TAAATCAAGATGAAGTTCATGCCAAGCCTGT
>7 dna:chromosome chromosome:NCBIM37:7:1:152524553:1 80961070 ID8075 U -
TAAATCAAGATGAAGTTCATGCCAAGCCTG
>7 dna:chromosome chromosome:NCBIM37:7:1:152524553:1 80961071 ID8074 U -
TAAATCAAGATGAAGTTCATGCCAAGCCT
>7 dna:chromosome chromosome:NCBIM37:7:1:152524553:1 80961072 ID21552 U -
TATAAATCAAGATGAAGTTCATGCCAAGCC
>7 dna:chromosome chromosome:NCBIM37:7:1:152524553:1 80961073 ID21551 U -
TATAAATCAAGATGAAGTTCATGCCAAGC
>7 dna:chromosome chromosome:NCBIM37:7:1:152524553:1 80961076 ID15046 U -
TACTATAAATCAAGATGAAGTTCATGCCA
>7 dna:chromosome chromosome:NCBIM37:7:1:152524553:1 80961085 ID64280 U -
TTATAAGTGAATACTATAAATCAAGATGAAG
>7 dna:chromosome chromosome:NCBIM37:7:1:152524553:1 80961090 ID36095 U -
TGAATTATAAGTGAATACTATAAATCAAGA
>7 dna:chromosome chromosome:NCBIM37:7:1:152524553:1 80961094 ID50602 U -
TGGAGCTGAATTATAAGTGAATACTATAAATC
>7 dna:chromosome chromosome:NCBIM37:7:1:152524553:1 80961187 ID31886 U -
TCTCCTGGACTCAGAGGCAAATCTGGTT
>7 dna:chromosome chromosome:NCBIM37:7:1:152524553:1 80961330 ID4992 U +
GCCCTTTGCCTAGGACTGTGGATTCTGC
>7 dna:chromosome chromosome:NCBIM37:7:1:152524553:1 80961513 ID49146 U +
TGGAAATGCTCAGTCCACTTAATGACAATTC
>7 dna:chromosome chromosome:NCBIM37:7:1:152524553:1 80961519 ID47511 U +
TGCTCAGTCCACTTAATGACAATTCCCATTA
>7 dna:chromosome chromosome:NCBIM37:7:1:152524553:1 80961535 ID36468 U +
TGACAATTCCCATTACAGGTTTCAGGG
>7 dna:chromosome chromosome:NCBIM37:7:1:152524553:1 80961535 ID36469 U +
TGACAATTCCCATTACAGGTTTCAGGGT
>7 dna:chromosome chromosome:NCBIM37:7:1:152524553:1 80961541 ID65399 U +
TTCCCATTACAGGTTTCAGGGTGG
>7 dna:chromosome chromosome:NCBIM37:7:1:152524553:1 80961541 ID65400 U +
TTCCCATTACAGGTTTCAGGGTGGTC
>7 dna:chromosome chromosome:NCBIM37:7:1:152524553:1 80961542 ID28507 U +
TCCCATTACAGGTTTCAGGGTGGTCACTGC
>7 dna:chromosome chromosome:NCBIM37:7:1:152524553:1 80961568 ID3579 U +
CTGCCTTATCAAAAGTCTTGCTAAAAAACC
>7 dna:chromosome chromosome:NCBIM37:7:1:152524553:1 80961569 ID46501 U +
TGCCTTATCAAAAGTCTTGCTAAAAAAC
>7 dna:chromosome chromosome:NCBIM37:7:1:152524553:1 80961569 ID46502 U +
TGCCTTATCAAAAGTCTTGCTAAAAAACC
>7 dna:chromosome chromosome:NCBIM37:7:1:152524553:1 80961569 ID46503 U +
TGCCTTATCAAAAGTCTTGCTAAAAAACCC
>7 dna:chromosome chromosome:NCBIM37:7:1:152524553:1 80961574 ID22106 U +
TATCAAAAGTCTTGCTAAAAAACCCTCTGA
>7 dna:chromosome chromosome:NCBIM37:7:1:152524553:1 80961576 ID24151 U +
TCAAAAGTCTTGCTAAAAAACCCTCTGATA
>7 dna:chromosome chromosome:NCBIM37:7:1:152524553:1 80961586 ID46885 U +
TGCTAAAAAACCCTCTGATACGGGAATC
>7 dna:chromosome chromosome:NCBIM37:7:1:152524553:1 80961586 ID46886 U +
TGCTAAAAAACCCTCTGATACGGGAATCC
>7 dna:chromosome chromosome:NCBIM37:7:1:152524553:1 80961589 ID6321 U +
TAAAAAACCCTCTGATACGGGAATCCTAGT
>7 dna:chromosome chromosome:NCBIM37:7:1:152524553:1 80961599 ID32336 U +
TCTGATACGGGAATCCTAGTGTGCTGG
>7 dna:chromosome chromosome:NCBIM37:7:1:152524553:1 80961599 ID32337 U +
TCTGATACGGGAATCCTAGTGTGCTGGGT
>7 dna:chromosome chromosome:NCBIM37:7:1:152524553:1 80961601 ID40852 U +
TGATACGGGAATCCTAGTGTGCTGGGTAGT
>7 dna:chromosome chromosome:NCBIM37:7:1:152524553:1 80961604 ID14721 U +
TACGGGAATCCTAGTGTGCTGGGTAGTG
>7 dna:chromosome chromosome:NCBIM37:7:1:152524553:1 80961606 ID3173 U +
CGGGAATCCTAGTGTGCTGGGTAGT
>7 dna:chromosome chromosome:NCBIM37:7:1:152524553:1 80961612 ID29566 U +
TCCTAGTGTGCTGGGTAGTGGAGGC
>7 dna:chromosome chromosome:NCBIM37:7:1:152524553:1 80961682 ID66013 U +
TTCTCTTGTTTAAGGTTTGCTATGGCTCAC
>7 dna:chromosome chromosome:NCBIM37:7:1:152524553:1 80961685 ID33152 U +
TCTTGTTTAAGGTTTGCTATGGCTCACATA
>7 dna:chromosome chromosome:NCBIM37:7:1:152524553:1 80961688 ID61089 U +
TGTTTAAGGTTTGCTATG
>7 dna:chromosome chromosome:NCBIM37:7:1:152524553:1 80961699 ID47340 U +
TGCTATGGCTCACATACTTCCAGGC
>7 dna:chromosome chromosome:NCBIM37:7:1:152524553:1 80961699 ID47341 U +
TGCTATGGCTCACATACTTCCAGGCAGA
>7 dna:chromosome chromosome:NCBIM37:7:1:152524553:1 80961772 ID26001 U +
TCAGTGTCAGGTTTAATACGTGTTGC
>7 dna:chromosome chromosome:NCBIM37:7:1:152524553:1 80961772 ID26002 U +
TCAGTGTCAGGTTTAATACGTGTTGCC
>7 dna:chromosome chromosome:NCBIM37:7:1:152524553:1 80961772 ID26004 U +
TCAGTGTCAGGTTTAATACGTGTTGCCTTT
>7 dna:chromosome chromosome:NCBIM37:7:1:152524553:1 80961772 ID26005 U +
TCAGTGTCAGGTTTAATACGTGTTGCCTTTT
>7 dna:chromosome chromosome:NCBIM37:7:1:152524553:1 80961773 ID2462 U +
CAGTGTCAGGTTTAATACGTGTTGCC
>7 dna:chromosome chromosome:NCBIM37:7:1:152524553:1 80961776 ID58292 U +
TGTCAGGTTTAATACGTGTTGCCTTTTGCCC
>7 dna:chromosome chromosome:NCBIM37:7:1:152524553:1 80961778 ID25913 U +
TCAGGTTTAATACGTGTTGCCTTTTGCC
>7 dna:chromosome chromosome:NCBIM37:7:1:152524553:1 80961778 ID25914 U +
TCAGGTTTAATACGTGTTGCCTTTTGCCC
>7 dna:chromosome chromosome:NCBIM37:7:1:152524553:1 80961779 ID2431 U +
CAGGTTTAATACGTGTTGCCTTTTGCCCAGC
>7 dna:chromosome chromosome:NCBIM37:7:1:152524553:1 80961780 ID1290 U +
AGGTTTAATACGTGTTGCCTTTTGCCCA
>7 dna:chromosome chromosome:NCBIM37:7:1:152524553:1 80961784 ID63737 U +
TTAATACGTGTTGCCTTTTGCCCAG
>7 dna:chromosome chromosome:NCBIM37:7:1:152524553:1 80961785 ID10882 U +
TAATACGTGTTGCCTTTTGCCCA
>7 dna:chromosome chromosome:NCBIM37:7:1:152524553:1 80961785 ID10883 U +
TAATACGTGTTGCCTTTTGCCCAGC
>7 dna:chromosome chromosome:NCBIM37:7:1:152524553:1 80961785 ID10884 U +
TAATACGTGTTGCCTTTTGCCCAGCA
>7 dna:chromosome chromosome:NCBIM37:7:1:152524553:1 80961785 ID10885 U +
TAATACGTGTTGCCTTTTGCCCAGCAACGA
>7 dna:chromosome chromosome:NCBIM37:7:1:152524553:1 80961795 ID46640 U +
TGCCTTTTGCCCAGCAACGACAT
>7 dna:chromosome chromosome:NCBIM37:7:1:152524553:1 80961795 ID46641 U +
TGCCTTTTGCCCAGCAACGACATGTGCCCC
>7 dna:chromosome chromosome:NCBIM37:7:1:152524553:1 80961801 ID66851 U +
TTGCCCAGCAACGACATGTGCCCCACCTC
>7 dna:chromosome chromosome:NCBIM37:7:1:152524553:1 80961941 ID17107 U +
TAGAGAAGAGGCTGCCACGAACGCAT
>7 dna:chromosome chromosome:NCBIM37:7:1:152524553:1 80961951 ID5783 U -
GGGGTGTTTAAGGCCATGCGTTCGTGGCAGC
>7 dna:chromosome chromosome:NCBIM37:7:1:152524553:1 80961972 ID7325 U +
TAAACACCCCTAGGAGCCTCTGC
>7 dna:chromosome chromosome:NCBIM37:7:1:152524553:1 80961972 ID7326 U +
TAAACACCCCTAGGAGCCTCTGCAGTGCC
>7 dna:chromosome chromosome:NCBIM37:7:1:152524553:1 80962004 ID14172 U +
TACCCTGTATCAAGGCCTGCACACTGCAC
>7 dna:chromosome chromosome:NCBIM37:7:1:152524553:1 80962041 ID38614 U +
TGAGAGACAGAGGCCTTTCTTTTTAAAT
>7 dna:chromosome chromosome:NCBIM37:7:1:152524553:1 80962044 ID4379 U +
GAGACAGAGGCCTTTCTTTTTAAATAGCACA
>7 dna:chromosome chromosome:NCBIM37:7:1:152524553:1 80962047 ID1596 U -
ATGTGTGCTATTTAAAAAGAAAGGCCTCTGT
>7 dna:chromosome chromosome:NCBIM37:7:1:152524553:1 80962077 ID6421 U +
TAAAAAGACAGTGGCTTCGTAAGGCCTCA
>7 dna:chromosome chromosome:NCBIM37:7:1:152524553:1 80962077 ID6422 U +
TAAAAAGACAGTGGCTTCGTAAGGCCTCAT
>7 dna:chromosome chromosome:NCBIM37:7:1:152524553:1 80962077 ID6423 U +
TAAAAAGACAGTGGCTTCGTAAGGCCTCATT
>7 dna:chromosome chromosome:NCBIM37:7:1:152524553:1 80962096 ID10288 U +
TAAGGCCTCATTTGGAGATTGAATTTTTGA
>7 dna:chromosome chromosome:NCBIM37:7:1:152524553:1 80962099 ID5634 U +
GGCCTCATTTGGAGATTGAATTTTTGA
>7 dna:chromosome chromosome:NCBIM37:7:1:152524553:1 80962103 ID26584 U +
TCATTTGGAGATTGAATTTTTGAAAAAGC
>7 dna:chromosome chromosome:NCBIM37:7:1:152524553:1 80962107 ID67159 U +
TTGGAGATTGAATTTTTGAAAAAGCCT
>7 dna:chromosome chromosome:NCBIM37:7:1:152524553:1 80962108 ID50525 U +
TGGAGATTGAATTTTTGAAAAAGCCTT
>7 dna:chromosome chromosome:NCBIM37:7:1:152524553:1 80962108 ID50526 U +
TGGAGATTGAATTTTTGAAAAAGCCTTTGG
>7 dna:chromosome chromosome:NCBIM37:7:1:152524553:1 80962110 ID4435 U +
GAGATTGAATTTTTGAAAAAGCC
>7 dna:chromosome chromosome:NCBIM37:7:1:152524553:1 80962115 ID36224 U +
TGAATTTTTGAAAAAGCCTTTGGCTCAAGGC
>7 dna:chromosome chromosome:NCBIM37:7:1:152524553:1 80962123 ID33374 U +
TGAAAAAGCCTTTGGCTCAAGGCACTC
>7 dna:chromosome chromosome:NCBIM37:7:1:152524553:1 80962141 ID303 U +
AAGGCACTCTGGGAATGAGGTTCAGGA
>7 dna:chromosome chromosome:NCBIM37:7:1:152524553:1 80962149 ID39381 U -
TGAGCCCTGTGTCCTGAACCTCATTCCCAG
>7 dna:chromosome chromosome:NCBIM37:7:1:152524553:1 80962150 ID53048 U +
TGGGAATGAGGTTCAGGACACAGGGC
>7 dna:chromosome chromosome:NCBIM37:7:1:152524553:1 80962150 ID53049 U +
TGGGAATGAGGTTCAGGACACAGGGCT
>7 dna:chromosome chromosome:NCBIM37:7:1:152524553:1 80962150 ID53050 U +
TGGGAATGAGGTTCAGGACACAGGGCTC
>7 dna:chromosome chromosome:NCBIM37:7:1:152524553:1 80962150 ID53051 U +
TGGGAATGAGGTTCAGGACACAGGGCTCA
>7 dna:chromosome chromosome:NCBIM37:7:1:152524553:1 80962156 ID40018 U +
TGAGGTTCAGGACACAGGGCT
>7 dna:chromosome chromosome:NCBIM37:7:1:152524553:1 80962156 ID40019 U +
TGAGGTTCAGGACACAGGGCTCACC
>7 dna:chromosome chromosome:NCBIM37:7:1:152524553:1 80962156 ID40020 U +
TGAGGTTCAGGACACAGGGCTCACCTGT
>7 dna:chromosome chromosome:NCBIM37:7:1:152524553:1 80962197 ID65685 U +
TTCGCATGTCAGTCCTGGGCACTTTTGGA
>7 dna:chromosome chromosome:NCBIM37:7:1:152524553:1 80962299 ID67930 U +
TTGTGGAATAGCTAGATGTCTTTGCTGCC
>7 dna:chromosome chromosome:NCBIM37:7:1:152524553:1 80962311 ID17653 U +
TAGATGTCTTTGCTGCCTTGGGCTGA
>7 dna:chromosome chromosome:NCBIM37:7:1:152524553:1 80962324 ID46567 U +
TGCCTTGGGCTGAACTGAATGCAAAGGGG
>7 dna:chromosome chromosome:NCBIM37:7:1:152524553:1 80962378 ID39664 U +
TGAGGAACCATCATTATCTTCACAGTTAC
>7 dna:chromosome chromosome:NCBIM37:7:1:152524553:1 80962394 ID32951 U +
TCTTCACAGTTACAACAGGAGCAAAGAAAC
>7 dna:chromosome chromosome:NCBIM37:7:1:152524553:1 80962404 ID12105 U +
TACAACAGGAGCAAAGAAACTTCGACA
>7 dna:chromosome chromosome:NCBIM37:7:1:152524553:1 80962420 ID43 U +
AAACTTCGACAAAAGCTTTCCACTCAGGCC
>7 dna:chromosome chromosome:NCBIM37:7:1:152524553:1 80962421 ID212 U +
AACTTCGACAAAAGCTTTCCACTCAGGCC
>7 dna:chromosome chromosome:NCBIM37:7:1:152524553:1 80962437 ID65221 U +
TTCCACTCAGGCCTGCGATGTGTTCAGACC
>7 dna:chromosome chromosome:NCBIM37:7:1:152524553:1 80962450 ID46723 U +
TGCGATGTGTTCAGACCTAAAAAGAGT
>7 dna:chromosome chromosome:NCBIM37:7:1:152524553:1 80962450 ID46724 U +
TGCGATGTGTTCAGACCTAAAAAGAGTT
>7 dna:chromosome chromosome:NCBIM37:7:1:152524553:1 80962450 ID46725 U +
TGCGATGTGTTCAGACCTAAAAAGAGTTG
>7 dna:chromosome chromosome:NCBIM37:7:1:152524553:1 80962450 ID46726 U +
TGCGATGTGTTCAGACCTAAAAAGAGTTGC
>7 dna:chromosome chromosome:NCBIM37:7:1:152524553:1 80962455 ID60288 U +
TGTGTTCAGACCTAAAAAGAGTTGC
>7 dna:chromosome chromosome:NCBIM37:7:1:152524553:1 80962503 ID54258 U +
TGGGCTTCCTATTCTGGTGATAACTGCTAC
>7 dna:chromosome chromosome:NCBIM37:7:1:152524553:1 80962509 ID29646 U +
TCCTATTCTGGTGATAACTGCTACTG
>7 dna:chromosome chromosome:NCBIM37:7:1:152524553:1 80962509 ID29647 U +
TCCTATTCTGGTGATAACTGCTACTGGT
>7 dna:chromosome chromosome:NCBIM37:7:1:152524553:1 80962509 ID29648 U +
TCCTATTCTGGTGATAACTGCTACTGGTA
>7 dna:chromosome chromosome:NCBIM37:7:1:152524553:1 80962509 ID29649 U +
TCCTATTCTGGTGATAACTGCTACTGGTAC
>7 dna:chromosome chromosome:NCBIM37:7:1:152524553:1 80962517 ID55994 U +
TGGTGATAACTGCTACTGGTACATGG
>7 dna:chromosome chromosome:NCBIM37:7:1:152524553:1 80962517 ID55995 U +
TGGTGATAACTGCTACTGGTACATGGC
>7 dna:chromosome chromosome:NCBIM37:7:1:152524553:1 80962517 ID55996 U +
TGGTGATAACTGCTACTGGTACATGGCC
>7 dna:chromosome chromosome:NCBIM37:7:1:152524553:1 80962543 ID2819 U +
CCCAGGCCAAGCCTCATTCTAAGTGTAGAC
>7 dna:chromosome chromosome:NCBIM37:7:1:152524553:1 80962556 ID26499 U +
TCATTCTAAGTGTAGACTACCATGACTGTC
>7 dna:chromosome chromosome:NCBIM37:7:1:152524553:1 80962568 ID16979 U +
TAGACTACCATGACTGTCTGCTTAGAAC
>7 dna:chromosome chromosome:NCBIM37:7:1:152524553:1 80962568 ID16980 U +
TAGACTACCATGACTGTCTGCTTAGAACGG
>7 dna:chromosome chromosome:NCBIM37:7:1:152524553:1 80962573 ID13988 U +
TACCATGACTGTCTGCTTAGAACGGCTGT
>7 dna:chromosome chromosome:NCBIM37:7:1:152524553:1 80962578 ID37788 U +
TGACTGTCTGCTTAGAACGGCTGTGTC
>7 dna:chromosome chromosome:NCBIM37:7:1:152524553:1 80962578 ID37789 U +
TGACTGTCTGCTTAGAACGGCTGTGTCC
>7 dna:chromosome chromosome:NCBIM37:7:1:152524553:1 80962578 ID37790 U +
TGACTGTCTGCTTAGAACGGCTGTGTCCCT
>7 dna:chromosome chromosome:NCBIM37:7:1:152524553:1 80962653 ID68369 U +
TTTCACTTCAGTTGAAATGATCACTCTAC
>7 dna:chromosome chromosome:NCBIM37:7:1:152524553:1 80962653 ID68370 U +
TTTCACTTCAGTTGAAATGATCACTCTACC
>7 dna:chromosome chromosome:NCBIM37:7:1:152524553:1 80962653 ID68371 U +
TTTCACTTCAGTTGAAATGATCACTCTACCC
>7 dna:chromosome chromosome:NCBIM37:7:1:152524553:1 80962655 ID25437 U +
TCACTTCAGTTGAAATGATCACTCTACC
>7 dna:chromosome chromosome:NCBIM37:7:1:152524553:1 80962684 ID52382 U +
TGGCTATGACAGAATGACAGAGGGC
>7 dna:chromosome chromosome:NCBIM37:7:1:152524553:1 80962684 ID52383 U +
TGGCTATGACAGAATGACAGAGGGCTA
>7 dna:chromosome chromosome:NCBIM37:7:1:152524553:1 80962684 ID52384 U +
TGGCTATGACAGAATGACAGAGGGCTATC
>7 dna:chromosome chromosome:NCBIM37:7:1:152524553:1 80962684 ID52385 U +
TGGCTATGACAGAATGACAGAGGGCTATCT
>7 dna:chromosome chromosome:NCBIM37:7:1:152524553:1 80962688 ID22746 U +
TATGACAGAATGACAGAGGGCTATCTATGC
>7 dna:chromosome chromosome:NCBIM37:7:1:152524553:1 80962690 ID36650 U +
TGACAGAATGACAGAGGGCTATCTATG
>7 dna:chromosome chromosome:NCBIM37:7:1:152524553:1 80962690 ID36651 U +
TGACAGAATGACAGAGGGCTATCTATGCT
>7 dna:chromosome chromosome:NCBIM37:7:1:152524553:1 80962690 ID36652 U +
TGACAGAATGACAGAGGGCTATCTATGCTG
>7 dna:chromosome chromosome:NCBIM37:7:1:152524553:1 80962698 ID36682 U +
TGACAGAGGGCTATCTATGCTGGGACTGT
>7 dna:chromosome chromosome:NCBIM37:7:1:152524553:1 80962744 ID30087 U +
TCCTGGAGAAGAAAGGACACAGCCCGGCCA
>7 dna:chromosome chromosome:NCBIM37:7:1:152524553:1 80962747 ID50413 U +
TGGAGAAGAAAGGACACAGCCCGGCC
>7 dna:chromosome chromosome:NCBIM37:7:1:152524553:1 80962796 ID30828 U +
TCGGCTATGCTGGGGAGCCTGGCTTTCGGG
>7 dna:chromosome chromosome:NCBIM37:7:1:152524553:1 80962864 ID2964 U +
CCTAGGAAACAAGGGAAGGGATGTTCACAGA
>7 dna:chromosome chromosome:NCBIM37:7:1:152524553:1 80962866 ID18864 U +
TAGGAAACAAGGGAAGGGATGTTCACA
>7 dna:chromosome chromosome:NCBIM37:7:1:152524553:1 80962928 ID31994 U +
TCTCTGGATTTTATCCCGTAGACTCTGGT
>7 dna:chromosome chromosome:NCBIM37:7:1:152524553:1 80962932 ID51245 U +
TGGATTTTATCCCGTAGACTCTGGTGAAC
>7 dna:chromosome chromosome:NCBIM37:7:1:152524553:1 80962932 ID51246 U +
TGGATTTTATCCCGTAGACTCTGGTGAACA
>7 dna:chromosome chromosome:NCBIM37:7:1:152524553:1 80962941 ID28674 U +
TCCCGTAGACTCTGGTGAACAGCTGGGC
>7 dna:chromosome chromosome:NCBIM37:7:1:152524553:1 80962941 ID28675 U +
TCCCGTAGACTCTGGTGAACAGCTGGGCAG
>7 dna:chromosome chromosome:NCBIM37:7:1:152524553:1 80962982 ID20261 U +
TAGGTGGGTCATGCCAGATGCAACAGATGC
>7 dna:chromosome chromosome:NCBIM37:7:1:152524553:1 80962992 ID1521 U +
ATGCCAGATGCAACAGATGCAATTCATTGGC
>7 dna:chromosome chromosome:NCBIM37:7:1:152524553:1 80962993 ID45333 U +
TGCCAGATGCAACAGATGCAATTCATTG
>7 dna:chromosome chromosome:NCBIM37:7:1:152524553:1 80962993 ID45335 U +
TGCCAGATGCAACAGATGCAATTCATTGG
>7 dna:chromosome chromosome:NCBIM37:7:1:152524553:1 80962993 ID45337 U +
TGCCAGATGCAACAGATGCAATTCATTGGC
>7 dna:chromosome chromosome:NCBIM37:7:1:152524553:1 80962993 ID45338 U +
TGCCAGATGCAACAGATGCAATTCATTGGCT
>7 dna:chromosome chromosome:NCBIM37:7:1:152524553:1 80962996 ID2263 U +
CAGATGCAACAGATGCAATTCATTGGCTCT
>7 dna:chromosome chromosome:NCBIM37:7:1:152524553:1 80963000 ID42899 U +
TGCAACAGATGCAATTCATTGGCTCTAGTC
>7 dna:chromosome chromosome:NCBIM37:7:1:152524553:1 80963009 ID43503 U +
TGCAATTCATTGGCTCTAGTCTATAGGA
>7 dna:chromosome chromosome:NCBIM37:7:1:152524553:1 80963025 ID20891 U +
TAGTCTATAGGAGACAGATCTCAGTG
>7 dna:chromosome chromosome:NCBIM37:7:1:152524553:1 80963025 ID20892 U +
TAGTCTATAGGAGACAGATCTCAGTGAG
>7 dna:chromosome chromosome:NCBIM37:7:1:152524553:1 80963028 ID31496 U +
TCTATAGGAGACAGATCTCAGTGAGGTCAGG
>7 dna:chromosome chromosome:NCBIM37:7:1:152524553:1 80963032 ID19278 U +
TAGGAGACAGATCTCAGTGAGGTCAGGAT
>7 dna:chromosome chromosome:NCBIM37:7:1:152524553:1 80963096 ID1237 U +
AGGGCAAGAAGAAAAGCCTCAAGAAGTGCA
>7 dna:chromosome chromosome:NCBIM37:7:1:152524553:1 80963096 ID1238 U +
AGGGCAAGAAGAAAAGCCTCAAGAAGTGCAC
>7 dna:chromosome chromosome:NCBIM37:7:1:152524553:1 80963101 ID230 U +
AAGAAGAAAAGCCTCAAGAAGTGCACATGCA
>7 dna:chromosome chromosome:NCBIM37:7:1:152524553:1 80963140 ID39535 U +
TGAGCTGAGATAAGATGCCATTATCTAAAAA
>7 dna:chromosome chromosome:NCBIM37:7:1:152524553:1 80963150 ID9873 U +
TAAGATGCCATTATCTAAAAAATAAAATAAA
>7 dna:chromosome chromosome:NCBIM37:7:1:152524553:1 80963188 ID6570 U +
TAAAAATTAAAAATGGAGTTGGCAGGTGAGT
>7 dna:chromosome chromosome:NCBIM37:7:1:152524553:1 80963195 ID6562 U +
TAAAAATGGAGTTGGCAGGTGAGTTTTGG
>7 dna:chromosome chromosome:NCBIM37:7:1:152524553:1 80963350 ID53029 U +
TGGGAATCCAGAAGAGCATGGTCCTA
>7 dna:chromosome chromosome:NCBIM37:7:1:152524553:1 80963356 ID27493 U +
TCCAGAAGAGCATGGTCCTATGTAAGAGA
>7 dna:chromosome chromosome:NCBIM37:7:1:152524553:1 80963360 ID3972 U +
GAAGAGCATGGTCCTATGTAAGAGAACTAA
>7 dna:chromosome chromosome:NCBIM37:7:1:152524553:1 80963368 ID55690 U +
TGGTCCTATGTAAGAGAACTAACTCTCC
>7 dna:chromosome chromosome:NCBIM37:7:1:152524553:1 80963368 ID55691 U +
TGGTCCTATGTAAGAGAACTAACTCTCCAC
>7 dna:chromosome chromosome:NCBIM37:7:1:152524553:1 80963368 ID55692 U +
TGGTCCTATGTAAGAGAACTAACTCTCCACA
>7 dna:chromosome chromosome:NCBIM37:7:1:152524553:1 80963374 ID23182 U +
TATGTAAGAGAACTAACTCTCCACATGCC
>7 dna:chromosome chromosome:NCBIM37:7:1:152524553:1 80963376 ID57322 U +
TGTAAGAGAACTAACTCTCCACATGCCT
>7 dna:chromosome chromosome:NCBIM37:7:1:152524553:1 80963376 ID57323 U +
TGTAAGAGAACTAACTCTCCACATGCCTC
>7 dna:chromosome chromosome:NCBIM37:7:1:152524553:1 80963376 ID57324 U +
TGTAAGAGAACTAACTCTCCACATGCCTCAG
>7 dna:chromosome chromosome:NCBIM37:7:1:152524553:1 80963399 ID46205 U +
TGCCTCAGAAGGGCGAAGTACCGGC
>7 dna:chromosome chromosome:NCBIM37:7:1:152524553:1 80963428 ID30023 U +
TCCTGCCAGCGGCTTAATGAGCTCTTTGTC
>7 dna:chromosome chromosome:NCBIM37:7:1:152524553:1 80963431 ID45388 U +
TGCCAGCGGCTTAATGAGCTCTTTGTC
>7 dna:chromosome chromosome:NCBIM37:7:1:152524553:1 80963431 ID45389 U +
TGCCAGCGGCTTAATGAGCTCTTTGTCTCC
>7 dna:chromosome chromosome:NCBIM37:7:1:152524553:1 80963458 ID28211 U +
TCCCAATATATATAGCAGTGTGTCTCTCA
>7 dna:chromosome chromosome:NCBIM37:7:1:152524553:1 80963458 ID28212 U +
TCCCAATATATATAGCAGTGTGTCTCTCAC
>7 dna:chromosome chromosome:NCBIM37:7:1:152524553:1 80963484 ID24919 U +
TCACACACTGTGGTTGCTAAATTAATGT
>7 dna:chromosome chromosome:NCBIM37:7:1:152524553:1 80963492 ID59976 U +
TGTGGTTGCTAAATTAATGTCTGAACACA
>7 dna:chromosome chromosome:NCBIM37:7:1:152524553:1 80963492 ID59977 U +
TGTGGTTGCTAAATTAATGTCTGAACACAGA
>7 dna:chromosome chromosome:NCBIM37:7:1:152524553:1 80963494 ID56654 U +
TGGTTGCTAAATTAATGTCTGAACACAGA
>7 dna:chromosome chromosome:NCBIM37:7:1:152524553:1 80963494 ID56655 U +
TGGTTGCTAAATTAATGTCTGAACACAGAT
>7 dna:chromosome chromosome:NCBIM37:7:1:152524553:1 80963498 ID46925 U +
TGCTAAATTAATGTCTGAACACAGATGTA
>7 dna:chromosome chromosome:NCBIM37:7:1:152524553:1 80963498 ID46926 U +
TGCTAAATTAATGTCTGAACACAGATGTAAG
>7 dna:chromosome chromosome:NCBIM37:7:1:152524553:1 80963542 ID9741 U +
TAAGAGGGTGGCCCGAGAGAACCCTAGTG
>7 dna:chromosome chromosome:NCBIM37:7:1:152524553:1 80963558 ID4350 U +
GAGAACCCTAGTGGATTTGGCAATGTTGG
>7 dna:chromosome chromosome:NCBIM37:7:1:152524553:1 80963575 ID51478 U +
TGGCAATGTTGGAATGGGATAGATGGG
>7 dna:chromosome chromosome:NCBIM37:7:1:152524553:1 80963584 ID49896 U +
TGGAATGGGATAGATGGGATGTCGGACGGG
>7 dna:chromosome chromosome:NCBIM37:7:1:152524553:1 80963589 ID53549 U +
TGGGATAGATGGGATGTCGGACGGGT
>7 dna:chromosome chromosome:NCBIM37:7:1:152524553:1 80963726 ID49731 U +
TGGAAGTTTACCCAAGACAGGAAGGGAA
>7 dna:chromosome chromosome:NCBIM37:7:1:152524553:1 80963726 ID49732 U +
TGGAAGTTTACCCAAGACAGGAAGGGAAA
>7 dna:chromosome chromosome:NCBIM37:7:1:152524553:1 80963796 ID33725 U +
TGAAAATGGATGCTTATTGACTCTTC
>7 dna:chromosome chromosome:NCBIM37:7:1:152524553:1 80963802 ID50997 U +
TGGATGCTTATTGACTCTTCCATCTCTCTT
>7 dna:chromosome chromosome:NCBIM37:7:1:152524553:1 80963828 ID32935 U +
TCTTCAAATGTTGCATGTTCCTTGTAGAAC
>7 dna:chromosome chromosome:NCBIM37:7:1:152524553:1 80963829 ID3705 U +
CTTCAAATGTTGCATGTTCCTTGTAGAAC
>7 dna:chromosome chromosome:NCBIM37:7:1:152524553:1 80963830 ID64591 U +
TTCAAATGTTGCATGTTCCTTGTAGAAC
>7 dna:chromosome chromosome:NCBIM37:7:1:152524553:1 80963846 ID30437 U +
TCCTTGTAGAACACGTAGGGAAGTGTTTA
>7 dna:chromosome chromosome:NCBIM37:7:1:152524553:1 80963869 ID61133 U +
TGTTTATGAGAGATTGCCTGTAATTTCAGCC
>7 dna:chromosome chromosome:NCBIM37:7:1:152524553:1 80963873 ID22801 U +
TATGAGAGATTGCCTGTAATTTCAGCCAT
>7 dna:chromosome chromosome:NCBIM37:7:1:152524553:1 80963873 ID22802 U +
TATGAGAGATTGCCTGTAATTTCAGCCATGGT
>7 dna:chromosome chromosome:NCBIM37:7:1:152524553:1 80963875 ID38675 U +
TGAGAGATTGCCTGTAATTTCAGCC
>7 dna:chromosome chromosome:NCBIM37:7:1:152524553:1 80963875 ID38676 U +
TGAGAGATTGCCTGTAATTTCAGCCATGG
>7 dna:chromosome chromosome:NCBIM37:7:1:152524553:1 80963875 ID38677 U +
TGAGAGATTGCCTGTAATTTCAGCCATGGT
>7 dna:chromosome chromosome:NCBIM37:7:1:152524553:1 80963889 ID11741 U +
TAATTTCAGCCATGGTGCCGGCTGGCTGCA
>7 dna:chromosome chromosome:NCBIM37:7:1:152524553:1 80963889 ID11742 U +
TAATTTCAGCCATGGTGCCGGCTGGCTGCAT
>7 dna:chromosome chromosome:NCBIM37:7:1:152524553:1 80963948 ID67428 U +
TTGGGTGGCATGTTGGACACACATCTGGTA
>7 dna:chromosome chromosome:NCBIM37:7:1:152524553:1 80963949 ID54718 U +
TGGGTGGCATGTTGGACACACATCTGGTAC
>7 dna:chromosome chromosome:NCBIM37:7:1:152524553:1 80963949 ID54719 U +
TGGGTGGCATGTTGGACACACATCTGGTACT
>7 dna:chromosome chromosome:NCBIM37:7:1:152524553:1 80963953 ID51836 U +
TGGCATGTTGGACACACATCTGGTAC
>7 dna:chromosome chromosome:NCBIM37:7:1:152524553:1 80963958 ID60951 U +
TGTTGGACACACATCTGGTACTGTTAAGC
>7 dna:chromosome chromosome:NCBIM37:7:1:152524553:1 80963979 ID60433 U +
TGTTAAGCTTTAATTTCTTTCCAGGCC
>7 dna:chromosome chromosome:NCBIM37:7:1:152524553:1 80964126 ID65801 U +
TTCTACAACAGTATCTTTCTTGCTTA
>7 dna:chromosome chromosome:NCBIM37:7:1:152524553:1 80964205 ID63543 U +
TTAAACCTAAGATCCAAGCAAGTGGTTCAA
>7 dna:chromosome chromosome:NCBIM37:7:1:152524553:1 80964210 ID2953 U +
CCTAAGATCCAAGCAAGTGGTTCA
>7 dna:chromosome chromosome:NCBIM37:7:1:152524553:1 80964212 ID9843 U +
TAAGATCCAAGCAAGTGGTTCAAAATGC
>7 dna:chromosome chromosome:NCBIM37:7:1:152524553:1 80964231 ID24163 U +
TCAAAATGCAATAGCTTCCAGAGACCACT
>7 dna:chromosome chromosome:NCBIM37:7:1:152524553:1 80964231 ID24164 U +
TCAAAATGCAATAGCTTCCAGAGACCACTCT
>7 dna:chromosome chromosome:NCBIM37:7:1:152524553:1 80964276 ID66054 U +
TTCTGCCCCTGCTTCTGAATCACTAGGCTTC
>7 dna:chromosome chromosome:NCBIM37:7:1:152524553:1 80964285 ID48360 U +
TGCTTCTGAATCACTAGGCTTCCTTTCC
>7 dna:chromosome chromosome:NCBIM37:7:1:152524553:1 80964291 ID35791 U +
TGAATCACTAGGCTTCCTTTCCAGGCTGTA
>7 dna:chromosome chromosome:NCBIM37:7:1:152524553:1 80964332 ID4339 U +
GAGAAAGTTCTAGTATGTAAGTAATCGAG
>7 dna:chromosome chromosome:NCBIM37:7:1:152524553:1 80964342 ID20732 U +
TAGTATGTAAGTAATCGAGAAACGACTA
>7 dna:chromosome chromosome:NCBIM37:7:1:152524553:1 80964342 ID20733 U +
TAGTATGTAAGTAATCGAGAAACGACTAA
>7 dna:chromosome chromosome:NCBIM37:7:1:152524553:1 80964349 ID10430 U +
TAAGTAATCGAGAAACGACTAAAAAAA
>7 dna:chromosome chromosome:NCBIM37:7:1:152524553:1 80964349 ID10431 U +
TAAGTAATCGAGAAACGACTAAAAAAACGAC
>7 dna:chromosome chromosome:NCBIM37:7:1:152524553:1 80964349 ID10432 U +
TAAGTAATCGAGAAACGACTAAAAAAACGACC
>7 dna:chromosome chromosome:NCBIM37:7:1:152524553:1 80964368 ID6310 U +
TAAAAAAACGACCTGCCGTGTTGCCT
>7 dna:chromosome chromosome:NCBIM37:7:1:152524553:1 80964368 ID6311 U +
TAAAAAAACGACCTGCCGTGTTGCCTA
>7 dna:chromosome chromosome:NCBIM37:7:1:152524553:1 80964368 ID6312 U +
TAAAAAAACGACCTGCCGTGTTGCCTATGT
>7 dna:chromosome chromosome:NCBIM37:7:1:152524553:1 80964389 ID46171 U +
TGCCTATGTAGAGACACTAGGGCCTCAT
>7 dna:chromosome chromosome:NCBIM37:7:1:152524553:1 80964395 ID57665 U +
TGTAGAGACACTAGGGCCTCATTTTCTAT
>7 dna:chromosome chromosome:NCBIM37:7:1:152524553:1 80964397 ID17127 U +
TAGAGACACTAGGGCCTCATTTTCTATTGTC
>7 dna:chromosome chromosome:NCBIM37:7:1:152524553:1 80964406 ID19911 U +
TAGGGCCTCATTTTCTATTGTCTGC
>7 dna:chromosome chromosome:NCBIM37:7:1:152524553:1 80964406 ID19912 U +
TAGGGCCTCATTTTCTATTGTCTGCGA
>7 dna:chromosome chromosome:NCBIM37:7:1:152524553:1 80964406 ID19913 U +
TAGGGCCTCATTTTCTATTGTCTGCGAG
>7 dna:chromosome chromosome:NCBIM37:7:1:152524553:1 80964406 ID19914 U +
TAGGGCCTCATTTTCTATTGTCTGCGAGA
>7 dna:chromosome chromosome:NCBIM37:7:1:152524553:1 80964413 ID26598 U +
TCATTTTCTATTGTCTGCGAGACTTCCA
>7 dna:chromosome chromosome:NCBIM37:7:1:152524553:1 80964418 ID65919 U +
TTCTATTGTCTGCGAGACTTCCACAGT
>7 dna:chromosome chromosome:NCBIM37:7:1:152524553:1 80964418 ID65920 U +
TTCTATTGTCTGCGAGACTTCCACAGTTC
>7 dna:chromosome chromosome:NCBIM37:7:1:152524553:1 80964428 ID46695 U +
TGCGAGACTTCCACAGTTCTCCTTGTGGC
>7 dna:chromosome chromosome:NCBIM37:7:1:152524553:1 80964428 ID46696 U +
TGCGAGACTTCCACAGTTCTCCTTGTGGCC
>7 dna:chromosome chromosome:NCBIM37:7:1:152524553:1 80964428 ID46697 U +
TGCGAGACTTCCACAGTTCTCCTTGTGGCCA
>7 dna:chromosome chromosome:NCBIM37:7:1:152524553:1 80964437 ID27284 U +
TCCACAGTTCTCCTTGTGGCCAAATCGTGC
>7 dna:chromosome chromosome:NCBIM37:7:1:152524553:1 80964444 ID65972 U +
TTCTCCTTGTGGCCAAATCGTGCATGCGC
>7 dna:chromosome chromosome:NCBIM37:7:1:152524553:1 80964444 ID65973 U +
TTCTCCTTGTGGCCAAATCGTGCATGCGCAC
>7 dna:chromosome chromosome:NCBIM37:7:1:152524553:1 80964445 ID31898 U +
TCTCCTTGTGGCCAAATCGTGCATGCGCA
>7 dna:chromosome chromosome:NCBIM37:7:1:152524553:1 80964445 ID31899 U +
TCTCCTTGTGGCCAAATCGTGCATGCGCACC
>7 dna:chromosome chromosome:NCBIM37:7:1:152524553:1 80964447 ID30443 U +
TCCTTGTGGCCAAATCGTGCATGCGCA
>7 dna:chromosome chromosome:NCBIM37:7:1:152524553:1 80964447 ID30444 U +
TCCTTGTGGCCAAATCGTGCATGCGCAC
>7 dna:chromosome chromosome:NCBIM37:7:1:152524553:1 80964447 ID30445 U +
TCCTTGTGGCCAAATCGTGCATGCGCACC
>7 dna:chromosome chromosome:NCBIM37:7:1:152524553:1 80964447 ID30446 U +
TCCTTGTGGCCAAATCGTGCATGCGCACCTT
>7 dna:chromosome chromosome:NCBIM37:7:1:152524553:1 80964450 ID67934 U +
TTGTGGCCAAATCGTGCATGCGCACCT
>7 dna:chromosome chromosome:NCBIM37:7:1:152524553:1 80964451 ID59880 U +
TGTGGCCAAATCGTGCATGCGCACC
>7 dna:chromosome chromosome:NCBIM37:7:1:152524553:1 80964451 ID59881 U +
TGTGGCCAAATCGTGCATGCGCACCTT
>7 dna:chromosome chromosome:NCBIM37:7:1:152524553:1 80964451 ID59882 U +
TGTGGCCAAATCGTGCATGCGCACCTTGT
>7 dna:chromosome chromosome:NCBIM37:7:1:152524553:1 80964451 ID59883 U +
TGTGGCCAAATCGTGCATGCGCACCTTGTT
>7 dna:chromosome chromosome:NCBIM37:7:1:152524553:1 80964451 ID59884 U +
TGTGGCCAAATCGTGCATGCGCACCTTGTTT
>7 dna:chromosome chromosome:NCBIM37:7:1:152524553:1 80964453 ID51897 U +
TGGCCAAATCGTGCATGCG
>7 dna:chromosome chromosome:NCBIM37:7:1:152524553:1 80964453 ID51898 U +
TGGCCAAATCGTGCATGCGCACCTTG
>7 dna:chromosome chromosome:NCBIM37:7:1:152524553:1 80964453 ID51899 U +
TGGCCAAATCGTGCATGCGCACCTTGT
>7 dna:chromosome chromosome:NCBIM37:7:1:152524553:1 80964453 ID51900 U +
TGGCCAAATCGTGCATGCGCACCTTGTT
>7 dna:chromosome chromosome:NCBIM37:7:1:152524553:1 80964453 ID51901 U +
TGGCCAAATCGTGCATGCGCACCTTGTTT
>7 dna:chromosome chromosome:NCBIM37:7:1:152524553:1 80964453 ID51903 U +
TGGCCAAATCGTGCATGCGCACCTTGTTTT
>7 dna:chromosome chromosome:NCBIM37:7:1:152524553:1 80964453 ID51904 U +
TGGCCAAATCGTGCATGCGCACCTTGTTTTC
>7 dna:chromosome chromosome:NCBIM37:7:1:152524553:1 80964454 ID5605 U +
GGCCAAATCGTGCATGCGCACCTTGTTTTC
>7 dna:chromosome chromosome:NCBIM37:7:1:152524553:1 80964461 ID30914 U +
TCGTGCATGCGCACCTTGTTTTCTCCAAAG
>7 dna:chromosome chromosome:NCBIM37:7:1:152524553:1 80964468 ID46743 U +
TGCGCACCTTGTTTTCTCCAAAGACG
>7 dna:chromosome chromosome:NCBIM37:7:1:152524553:1 80964468 ID46744 U +
TGCGCACCTTGTTTTCTCCAAAGACGTTTC
>7 dna:chromosome chromosome:NCBIM37:7:1:152524553:1 80964495 ID65864 U +
TTCTAGGTAGAAACGTCTTTCTAGGGTAGA
>7 dna:chromosome chromosome:NCBIM37:7:1:152524553:1 80964496 ID31468 U +
TCTAGGTAGAAACGTCTTTCTAGGGTAGA
>7 dna:chromosome chromosome:NCBIM37:7:1:152524553:1 80964498 ID20032 U +
TAGGTAGAAACGTCTTTCTAGGGTA
>7 dna:chromosome chromosome:NCBIM37:7:1:152524553:1 80964498 ID20033 U +
TAGGTAGAAACGTCTTTCTAGGGTAG
>7 dna:chromosome chromosome:NCBIM37:7:1:152524553:1 80964498 ID20034 U +
TAGGTAGAAACGTCTTTCTAGGGTAGA
>7 dna:chromosome chromosome:NCBIM37:7:1:152524553:1 80964498 ID20035 U +
TAGGTAGAAACGTCTTTCTAGGGTAGAA
>7 dna:chromosome chromosome:NCBIM37:7:1:152524553:1 80964498 ID20036 U +
TAGGTAGAAACGTCTTTCTAGGGTAGAAGG
>7 dna:chromosome chromosome:NCBIM37:7:1:152524553:1 80964513 ID65861 U +
TTCTAGGGTAGAAGGACAAAGCAC
>7 dna:chromosome chromosome:NCBIM37:7:1:152524553:1 80964542 ID49520 U +
TGGAAGCGGTGCTCCTGGAAA
>7 dna:chromosome chromosome:NCBIM37:7:1:152524553:1 80964557 ID48756 U +
TGGAAAAGAAAACTTCCAAGGTCATATTTTC
>7 dna:chromosome chromosome:NCBIM37:7:1:152524553:1 80964571 ID26992 U +
TCCAAGGTCATATTTTCTTTCTGAGGA
>7 dna:chromosome chromosome:NCBIM37:7:1:152524553:1 80964571 ID26993 U +
TCCAAGGTCATATTTTCTTTCTGAGGAAGT
>7 dna:chromosome chromosome:NCBIM37:7:1:152524553:1 80964601 ID64342 U +
TTATCAAACAGATGGTGCGCTCCGAGC
>7 dna:chromosome chromosome:NCBIM37:7:1:152524553:1 80964601 ID64343 U +
TTATCAAACAGATGGTGCGCTCCGAGCGAC
>7 dna:chromosome chromosome:NCBIM37:7:1:152524553:1 80964602 ID22109 U +
TATCAAACAGATGGTGCGCTCCGAGC
>7 dna:chromosome chromosome:NCBIM37:7:1:152524553:1 80964602 ID22110 U +
TATCAAACAGATGGTGCGCTCCGAGCG
>7 dna:chromosome chromosome:NCBIM37:7:1:152524553:1 80964602 ID22111 U +
TATCAAACAGATGGTGCGCTCCGAGCGA
>7 dna:chromosome chromosome:NCBIM37:7:1:152524553:1 80964602 ID22112 U +
TATCAAACAGATGGTGCGCTCCGAGCGAC
>7 dna:chromosome chromosome:NCBIM37:7:1:152524553:1 80964603 ID1413 U +
ATCAAACAGATGGTGCGCTCCGAGCGACGAGC
>7 dna:chromosome chromosome:NCBIM37:7:1:152524553:1 80964604 ID24189 U +
TCAAACAGATGGTGCGCTCCGAGCGA
>7 dna:chromosome chromosome:NCBIM37:7:1:152524553:1 80964604 ID24190 U +
TCAAACAGATGGTGCGCTCCGAGCGAC
>7 dna:chromosome chromosome:NCBIM37:7:1:152524553:1 80964604 ID24191 U +
TCAAACAGATGGTGCGCTCCGAGCGACGA
>7 dna:chromosome chromosome:NCBIM37:7:1:152524553:1 80964604 ID24192 U +
TCAAACAGATGGTGCGCTCCGAGCGACGAG
>7 dna:chromosome chromosome:NCBIM37:7:1:152524553:1 80964604 ID24193 U +
TCAAACAGATGGTGCGCTCCGAGCGACGAGC
>7 dna:chromosome chromosome:NCBIM37:7:1:152524553:1 80964621 ID29006 U +
TCCGAGCGACGAGCACAGCGGCTCATACC
>7 dna:chromosome chromosome:NCBIM37:7:1:152524553:1 80964646 ID14166 U +
TACCCTGATTCTGCCCTCCGCCTGTC
>7 dna:chromosome chromosome:NCBIM37:7:1:152524553:1 80964646 ID14167 U +
TACCCTGATTCTGCCCTCCGCCTGTCAAA
>7 dna:chromosome chromosome:NCBIM37:7:1:152524553:1 80964646 ID14168 U +
TACCCTGATTCTGCCCTCCGCCTGTCAAAA
>7 dna:chromosome chromosome:NCBIM37:7:1:152524553:1 80964651 ID42235 U +
TGATTCTGCCCTCCGCCTGTCAAAAGTCA
>7 dna:chromosome chromosome:NCBIM37:7:1:152524553:1 80964657 ID45933 U +
TGCCCTCCGCCTGTCAAAAGTCACTCCC
>7 dna:chromosome chromosome:NCBIM37:7:1:152524553:1 80964747 ID29690 U +
TCCTCACCAGTGAGCTGTCTTTTAGATGAT
>7 dna:chromosome chromosome:NCBIM37:7:1:152524553:1 80964750 ID25176 U +
TCACCAGTGAGCTGTCTTTTAGATGATGTG
>7 dna:chromosome chromosome:NCBIM37:7:1:152524553:1 80964769 ID17570 U +
TAGATGATGTGAGTGGCATTTTTGGTGG
>7 dna:chromosome chromosome:NCBIM37:7:1:152524553:1 80964769 ID17571 U +
TAGATGATGTGAGTGGCATTTTTGGTGGT
>7 dna:chromosome chromosome:NCBIM37:7:1:152524553:1 80964813 ID52813 U +
TGGGAAATTGTAAGTGCTGACTCCC
>7 dna:chromosome chromosome:NCBIM37:7:1:152524553:1 80964813 ID52814 U +
TGGGAAATTGTAAGTGCTGACTCCCCTGG
>7 dna:chromosome chromosome:NCBIM37:7:1:152524553:1 80964853 ID53418 U +
TGGGAGCTCGTGGACGATGACAGCGCC
>7 dna:chromosome chromosome:NCBIM37:7:1:152524553:1 80964853 ID53419 U +
TGGGAGCTCGTGGACGATGACAGCGCCATG
>7 dna:chromosome chromosome:NCBIM37:7:1:152524553:1 80964991 ID25083 U +
TCACATAACTCCGGCCCTACTTCCTACTC
>7 dna:chromosome chromosome:NCBIM37:7:1:152524553:1 80964996 ID9172 U +
TAACTCCGGCCCTACTTCCTACTCTCC
>7 dna:chromosome chromosome:NCBIM37:7:1:152524553:1 80965073 ID5834 U +
GGTATCAATCCATCCTGGCACATCAGTC
>7 dna:chromosome chromosome:NCBIM37:7:1:152524553:1 80965147 ID46457 U -
TGCCTGTGGATCCCGTTCCTCACACTGGGC
>7 dna:chromosome chromosome:NCBIM37:7:1:152524553:1 80965240 ID66915 U +
TTGCTACATATGTGCAGGGTTGCAGCA
>7 dna:chromosome chromosome:NCBIM37:7:1:152524553:1 80965240 ID66916 U +
TTGCTACATATGTGCAGGGTTGCAGCAG
>7 dna:chromosome chromosome:NCBIM37:7:1:152524553:1 80965240 ID66917 U +
TTGCTACATATGTGCAGGGTTGCAGCAGA
>7 dna:chromosome chromosome:NCBIM37:7:1:152524553:1 80965241 ID47093 U +
TGCTACATATGTGCAGGGTTGCAGC
>7 dna:chromosome chromosome:NCBIM37:7:1:152524553:1 80965241 ID47094 U +
TGCTACATATGTGCAGGGTTGCAGCAG
>7 dna:chromosome chromosome:NCBIM37:7:1:152524553:1 80965241 ID47095 U +
TGCTACATATGTGCAGGGTTGCAGCAGAG
>7 dna:chromosome chromosome:NCBIM37:7:1:152524553:1 80965242 ID5100 U +
GCTACATATGTGCAGGGTTGCAGCA
>7 dna:chromosome chromosome:NCBIM37:7:1:152524553:1 80965242 ID5101 U +
GCTACATATGTGCAGGGTTGCAGCAGA
>7 dna:chromosome chromosome:NCBIM37:7:1:152524553:1 80965339 ID6237 M +
GTTAGTTGACTCTGTTGGTCTTCTTGTGGG
>7 dna:chromosome chromosome:NCBIM37:7:1:152524553:1 80965388 ID46557 U +
TGCCTTGCAGACTGGGTTATTGTTTGTG
>7 dna:chromosome chromosome:NCBIM37:7:1:152524553:1 80965392 ID66764 U +
TTGCAGACTGGGTTATTGTTTGTGTGC
>7 dna:chromosome chromosome:NCBIM37:7:1:152524553:1 80965392 ID66765 U +
TTGCAGACTGGGTTATTGTTTGTGTGCT
>7 dna:chromosome chromosome:NCBIM37:7:1:152524553:1 80965392 ID66767 U +
TTGCAGACTGGGTTATTGTTTGTGTGCTTT
>7 dna:chromosome chromosome:NCBIM37:7:1:152524553:1 80965393 ID43896 U +
TGCAGACTGGGTTATTGTTTGTGTGCTT
>7 dna:chromosome chromosome:NCBIM37:7:1:152524553:1 80965393 ID43897 U +
TGCAGACTGGGTTATTGTTTGTGTGCTTT
>7 dna:chromosome chromosome:NCBIM37:7:1:152524553:1 80965393 ID43898 U +
TGCAGACTGGGTTATTGTTTGTGTGCTTTC
>7 dna:chromosome chromosome:NCBIM37:7:1:152524553:1 80965395 ID2222 U +
CAGACTGGGTTATTGTTTGTGTGCTTTC
>7 dna:chromosome chromosome:NCBIM37:7:1:152524553:1 80965395 ID2223 U +
CAGACTGGGTTATTGTTTGTGTGCTTTCCCC
>7 dna:chromosome chromosome:NCBIM37:7:1:152524553:1 80965400 ID54890 U +
TGGGTTATTGTTTGTGTGCTTTCCCC
>7 dna:chromosome chromosome:NCBIM37:7:1:152524553:1 80965403 ID6241 U +
GTTATTGTTTGTGTGCTTTCCCCTCT
>7 dna:chromosome chromosome:NCBIM37:7:1:152524553:1 80965410 ID68787 U +
TTTGTGTGCTTTCCCCTCTTGAAGAGACAA
>7 dna:chromosome chromosome:NCBIM37:7:1:152524553:1 80965410 ID68788 U +
TTTGTGTGCTTTCCCCTCTTGAAGAGACAAT
>7 dna:chromosome chromosome:NCBIM37:7:1:152524553:1 80965440 ID59166 U +
TGTGAGACTTCTTTTTCTGGCAGCTGTTC
>7 dna:chromosome chromosome:NCBIM37:7:1:152524553:1 80965464 ID60728 U +
TGTTCAGGGTGCTGTTGAGAGTTCTCGTG
>7 dna:chromosome chromosome:NCBIM37:7:1:152524553:1 80965467 ID25899 U +
TCAGGGTGCTGTTGAGAGTTCTCGT
>7 dna:chromosome chromosome:NCBIM37:7:1:152524553:1 80965467 ID25900 U +
TCAGGGTGCTGTTGAGAGTTCTCGTGAAGG
>7 dna:chromosome chromosome:NCBIM37:7:1:152524553:1 80965559 ID47619 U +
TGCTCTAGGTAGGTGACTCCAGCTGC
>7 dna:chromosome chromosome:NCBIM37:7:1:152524553:1 80965582 ID48525 U +
TGCTTTATAGACTTTGTCCACTGCTC
>7 dna:chromosome chromosome:NCBIM37:7:1:152524553:1 80965589 ID17086 U +
TAGACTTTGTCCACTGCTCAGTCTCTGGG
>7 dna:chromosome chromosome:NCBIM37:7:1:152524553:1 80965589 ID17087 U +
TAGACTTTGTCCACTGCTCAGTCTCTGGGGT
>7 dna:chromosome chromosome:NCBIM37:7:1:152524553:1 80965644 ID37564 U +
TGACTAGGACTGCTTCATGACTCCTG
>7 dna:chromosome chromosome:NCBIM37:7:1:152524553:1 80965644 ID37565 U +
TGACTAGGACTGCTTCATGACTCCTGATGGC
>7 dna:chromosome chromosome:NCBIM37:7:1:152524553:1 80965648 ID19236 U +
TAGGACTGCTTCATGACTCCTGATGGCAGA
>7 dna:chromosome chromosome:NCBIM37:7:1:152524553:1 80965650 ID5426 U +
GGACTGCTTCATGACTCCTGATGG
>7 dna:chromosome chromosome:NCBIM37:7:1:152524553:1 80965731 ID26168 U +
TCATAGGAAGATGCCACTCTTATTTCCAGGT
>7 dna:chromosome chromosome:NCBIM37:7:1:152524553:1 80965734 ID18982 U +
TAGGAAGATGCCACTCTTATTTCCAGGTGA
>7 dna:chromosome chromosome:NCBIM37:7:1:152524553:1 80965755 ID27696 U +
TCCAGGTGAGCTAGAGCATCAACAGGGAT
>7 dna:chromosome chromosome:NCBIM37:7:1:152524553:1 80965783 ID17708 U +
TAGATTATTTTTCTCCTTTGTGTTCACTCC
>7 dna:chromosome chromosome:NCBIM37:7:1:152524553:1 80965818 ID54877 U +
TGGGTTACTCTTAAAAATTCCTGCTGC
>7 dna:chromosome chromosome:NCBIM37:7:1:152524553:1 80965818 ID54878 U +
TGGGTTACTCTTAAAAATTCCTGCTGCTA
>7 dna:chromosome chromosome:NCBIM37:7:1:152524553:1 80965818 ID54879 U +
TGGGTTACTCTTAAAAATTCCTGCTGCTAG
>7 dna:chromosome chromosome:NCBIM37:7:1:152524553:1 80965818 ID54880 U +
TGGGTTACTCTTAAAAATTCCTGCTGCTAGC
>7 dna:chromosome chromosome:NCBIM37:7:1:152524553:1 80965884 ID47623 U +
TGCTCTATGTGCTATTCAAGAGGAAGAG
>7 dna:chromosome chromosome:NCBIM37:7:1:152524553:1 80965887 ID31541 U +
TCTATGTGCTATTCAAGAGGAAGAGTCTCT
>7 dna:chromosome chromosome:NCBIM37:7:1:152524553:1 80965887 ID31542 U +
TCTATGTGCTATTCAAGAGGAAGAGTCTCTT
>7 dna:chromosome chromosome:NCBIM37:7:1:152524553:1 80965891 ID59700 U +
TGTGCTATTCAAGAGGAAGAGTCTCTTTCC
>7 dna:chromosome chromosome:NCBIM37:7:1:152524553:1 80965918 ID29324 U +
TCCTAAGGAATATGTGACAGCATAAGAGA
>7 dna:chromosome chromosome:NCBIM37:7:1:152524553:1 80965921 ID10222 U +
TAAGGAATATGTGACAGCATAAGAGATGC
>7 dna:chromosome chromosome:NCBIM37:7:1:152524553:1 80965968 ID52644 U +
TGGCTTCTATTATGCAATTTCTTCTC
>7 dna:chromosome chromosome:NCBIM37:7:1:152524553:1 80965994 ID54871 U +
TGGGTTAACATTGTCAGGGACCTCTGTGA
>7 dna:chromosome chromosome:NCBIM37:7:1:152524553:1 80966005 ID58265 U +
TGTCAGGGACCTCTGTGATGCTTGTAGA
>7 dna:chromosome chromosome:NCBIM37:7:1:152524553:1 80966016 ID32702 U +
TCTGTGATGCTTGTAGATCTAAGTCTG
>7 dna:chromosome chromosome:NCBIM37:7:1:152524553:1 80966016 ID32703 U +
TCTGTGATGCTTGTAGATCTAAGTCTGGGA
>7 dna:chromosome chromosome:NCBIM37:7:1:152524553:1 80966018 ID59398 U +
TGTGATGCTTGTAGATCTAAGTCTG
>7 dna:chromosome chromosome:NCBIM37:7:1:152524553:1 80966018 ID59399 U +
TGTGATGCTTGTAGATCTAAGTCTGGG
>7 dna:chromosome chromosome:NCBIM37:7:1:152524553:1 80966018 ID59400 U +
TGTGATGCTTGTAGATCTAAGTCTGGGA
>7 dna:chromosome chromosome:NCBIM37:7:1:152524553:1 80966020 ID41802 U +
TGATGCTTGTAGATCTAAGTCTGGGA
>7 dna:chromosome chromosome:NCBIM37:7:1:152524553:1 80966041 ID53465 U +
TGGGAGGTGAAACTCCTTCATGGCCC
>7 dna:chromosome chromosome:NCBIM37:7:1:152524553:1 80966126 ID6112 U +
GTGATGAGCATTTGTGAGTTGTAACTTGC
>7 dna:chromosome chromosome:NCBIM37:7:1:152524553:1 80966126 ID6113 U +
GTGATGAGCATTTGTGAGTTGTAACTTGCT
>7 dna:chromosome chromosome:NCBIM37:7:1:152524553:1 80966130 ID39312 U +
TGAGCATTTGTGAGTTGTAACTTGCTTGGA
>7 dna:chromosome chromosome:NCBIM37:7:1:152524553:1 80966130 ID39313 U +
TGAGCATTTGTGAGTTGTAACTTGCTTGGAA
>7 dna:chromosome chromosome:NCBIM37:7:1:152524553:1 80966138 ID59286 U +
TGTGAGTTGTAACTTGCTTGGAAACCTGA
>7 dna:chromosome chromosome:NCBIM37:7:1:152524553:1 80966156 ID48886 U +
TGGAAACCTGACTTGAATCTTCAATTA
>7 dna:chromosome chromosome:NCBIM37:7:1:152524553:1 80966184 ID45494 U +
TGCCAGTTTTCAAACCTTGCTGTTCCTGG
>7 dna:chromosome chromosome:NCBIM37:7:1:152524553:1 80966207 ID30108 U +
TCCTGGGACTTAAAACAGAGATTTGTCTCAG
>7 dna:chromosome chromosome:NCBIM37:7:1:152524553:1 80966265 ID5681 U +
GGCTCTTCATTTGTTTCTGTATTAGTGTC
>7 dna:chromosome chromosome:NCBIM37:7:1:152524553:1 80966292 ID29554 U +
TCCTAGGTTTGCTGTCAAAAGGATTC
>7 dna:chromosome chromosome:NCBIM37:7:1:152524553:1 80966318 ID11985 U +
TACAAAGTGGACAGCTCCAGACAGAGT
>7 dna:chromosome chromosome:NCBIM37:7:1:152524553:1 80966372 ID846 M +
AGAAGTCCAAAATCAAGGTACTGGCA
>7 dna:chromosome chromosome:NCBIM37:7:1:152524553:1 80966372 ID847 U +
AGAAGTCCAAAATCAAGGTACTGGCAGG
>7 dna:chromosome chromosome:NCBIM37:7:1:152524553:1 80966373 ID4005 U +
GAAGTCCAAAATCAAGGTACTGGCAGGGT
>7 dna:chromosome chromosome:NCBIM37:7:1:152524553:1 80966377 ID26638 U +
TCCAAAATCAAGGTACTGGCAGGGTTGGC
>7 dna:chromosome chromosome:NCBIM37:7:1:152524553:1 80966412 ID53619 U +
TGGGATCTTTGAAGGAAAGTCCATTTCAAAT
>7 dna:chromosome chromosome:NCBIM37:7:1:152524553:1 80966419 ID68549 U +
TTTGAAGGAAAGTCCATTTCAAATCTCTTT
>7 dna:chromosome chromosome:NCBIM37:7:1:152524553:1 80966652 ID25592 U +
TCAGACCACTTCTCTCTCAGATTCTGTTGT
>7 dna:chromosome chromosome:NCBIM37:7:1:152524553:1 80966696 ID32845 U +
TCTTAGAAGGAATGCTTCATTTTTGCTCC
>7 dna:chromosome chromosome:NCBIM37:7:1:152524553:1 80966696 ID32846 U +
TCTTAGAAGGAATGCTTCATTTTTGCTCCC
>7 dna:chromosome chromosome:NCBIM37:7:1:152524553:1 80966699 ID16480 U +
TAGAAGGAATGCTTCATTTTTGCTCCCAAG
>7 dna:chromosome chromosome:NCBIM37:7:1:152524553:1 80966699 ID16481 U +
TAGAAGGAATGCTTCATTTTTGCTCCCAAGG
>7 dna:chromosome chromosome:NCBIM37:7:1:152524553:1 80966817 ID1607 U +
ATGTTTTTGATTTTGTGTGTCTATGCCT
>7 dna:chromosome chromosome:NCBIM37:7:1:152524553:1 80966818 ID61356 U +
TGTTTTTGATTTTGTGTGTCTATGCCTCTAC
>7 dna:chromosome chromosome:NCBIM37:7:1:152524553:1 80966821 ID68953 U +
TTTTGATTTTGTGTGTCTATGCCTCT
>7 dna:chromosome chromosome:NCBIM37:7:1:152524553:1 80966823 ID66701 U +
TTGATTTTGTGTGTCTATGCCTCTACACA
>7 dna:chromosome chromosome:NCBIM37:7:1:152524553:1 80966876 ID31883 U +
TCTCCTGCATTGTGGAATTTGTTGTCTGT
>7 dna:chromosome chromosome:NCBIM37:7:1:152524553:1 80966878 ID30015 U +
TCCTGCATTGTGGAATTTGTTGTCTGTGT
>7 dna:chromosome chromosome:NCBIM37:7:1:152524553:1 80966888 ID50029 U +
TGGAATTTGTTGTCTGTGTCACGGACTTGC
>7 dna:chromosome chromosome:NCBIM37:7:1:152524553:1 80966939 ID64147 U +
TTAGATGCTTTCCTTCAATGCTGCCTGTG
>7 dna:chromosome chromosome:NCBIM37:7:1:152524553:1 80966940 ID17608 U +
TAGATGCTTTCCTTCAATGCTGCCTGTGTC
>7 dna:chromosome chromosome:NCBIM37:7:1:152524553:1 80966948 ID65603 U +
TTCCTTCAATGCTGCCTGTGTCGTGTCT
>7 dna:chromosome chromosome:NCBIM37:7:1:152524553:1 80966957 ID47883 U +
TGCTGCCTGTGTCGTGTCTTTCTGAGGA
>7 dna:chromosome chromosome:NCBIM37:7:1:152524553:1 80967274 ID35438 U +
TGAAGGACATCAACACGTTTCAATAGCAGC
>7 dna:chromosome chromosome:NCBIM37:7:1:152524553:1 80967399 ID39170 U +
TGAGCAAGAGTGGCACTGCTGGCCCGGTGGT
>7 dna:chromosome chromosome:NCBIM37:7:1:152524553:1 80967466 ID714 M -
ACTCAGAAATCCGCCTGCCTCTGCCTCC
>7 dna:chromosome chromosome:NCBIM37:7:1:152524553:1 80967467 ID30589 M -
TCGAACTCAGAAATCCGCCTGCCTCTGCCTC
>7 dna:chromosome chromosome:NCBIM37:7:1:152524553:1 80967468 ID30588 M -
TCGAACTCAGAAATCCGCCTGCCTCTGCCT
>7 dna:chromosome chromosome:NCBIM37:7:1:152524553:1 80967470 ID30587 M -
TCGAACTCAGAAATCCGCCTGCCTCTGC
>7 dna:chromosome chromosome:NCBIM37:7:1:152524553:1 80967471 ID30586 M -
TCGAACTCAGAAATCCGCCTGCCTCTG
>7 dna:chromosome chromosome:NCBIM37:7:1:152524553:1 80967473 ID52172 M -
TGGCCTCGAACTCAGAAATCCGCCTGCCTC
>7 dna:chromosome chromosome:NCBIM37:7:1:152524553:1 80967513 ID2246 M +
CAGAGTGAGTTCCAGGACAGCCAGGGC
>7 dna:chromosome chromosome:NCBIM37:7:1:152524553:1 80967593 ID46980 U +
TGCTAAGCTACAACCCCAGCCCAATG
>7 dna:chromosome chromosome:NCBIM37:7:1:152524553:1 80967593 ID46981 U +
TGCTAAGCTACAACCCCAGCCCAATGAGA
>7 dna:chromosome chromosome:NCBIM37:7:1:152524553:1 80967617 ID38479 U +
TGAGACATTTTTTTTCCTTCTGTAATTGCTC
>7 dna:chromosome chromosome:NCBIM37:7:1:152524553:1 80967676 ID12426 U +
TACAATGACCAGAGAGCCCTTCCTTGCCAG
>7 dna:chromosome chromosome:NCBIM37:7:1:152524553:1 80967724 ID40569 U +
TGAGTTGGATGTAGAAACCCAGGCTA
>7 dna:chromosome chromosome:NCBIM37:7:1:152524553:1 80967755 ID123 U +
AACACCCAGGTAAAGCTGCTGCTTGC
>7 dna:chromosome chromosome:NCBIM37:7:1:152524553:1 80967798 ID50762 U +
TGGATAACCTTATATGATCATTTTGAGCTT
>7 dna:chromosome chromosome:NCBIM37:7:1:152524553:1 80967808 ID22036 U +
TATATGATCATTTTGAGCTTGTCGACTCCA
>7 dna:chromosome chromosome:NCBIM37:7:1:152524553:1 80967846 ID13434 U +
TACATGTCTGCTCTCACCTTGCTAGGTTAC
>7 dna:chromosome chromosome:NCBIM37:7:1:152524553:1 80967865 ID47218 U +
TGCTAGGTTACGTTAGAAACAGGTAGCC
>7 dna:chromosome chromosome:NCBIM37:7:1:152524553:1 80967865 ID47219 U +
TGCTAGGTTACGTTAGAAACAGGTAGCCCTG
>7 dna:chromosome chromosome:NCBIM37:7:1:152524553:1 80967868 ID20369 U +
TAGGTTACGTTAGAAACAGGTAGCCCTGAA
>7 dna:chromosome chromosome:NCBIM37:7:1:152524553:1 80967872 ID64010 U +
TTACGTTAGAAACAGGTAGCCCTGAATGC
>7 dna:chromosome chromosome:NCBIM37:7:1:152524553:1 80967873 ID14806 U +
TACGTTAGAAACAGGTAGCCCTGAATGCCA
>7 dna:chromosome chromosome:NCBIM37:7:1:152524553:1 80967878 ID16021 U +
TAGAAACAGGTAGCCCTGAATGCCATTTA
>7 dna:chromosome chromosome:NCBIM37:7:1:152524553:1 80967894 ID35965 U +
TGAATGCCATTTAAATTAGATTTTTTTCTTG
>7 dna:chromosome chromosome:NCBIM37:7:1:152524553:1 80967940 ID31143 U +
TCTAAACCTCACAACAGTTGCCTACTGAT
>7 dna:chromosome chromosome:NCBIM37:7:1:152524553:1 80967940 ID31144 U +
TCTAAACCTCACAACAGTTGCCTACTGATC
>7 dna:chromosome chromosome:NCBIM37:7:1:152524553:1 80967940 ID31145 U +
TCTAAACCTCACAACAGTTGCCTACTGATCTT
>7 dna:chromosome chromosome:NCBIM37:7:1:152524553:1 80967948 ID24856 U +
TCACAACAGTTGCCTACTGATCTTGATCT
>7 dna:chromosome chromosome:NCBIM37:7:1:152524553:1 80967948 ID24857 U +
TCACAACAGTTGCCTACTGATCTTGATCTC
>7 dna:chromosome chromosome:NCBIM37:7:1:152524553:1 80967958 ID46099 U +
TGCCTACTGATCTTGATCTCTTGCCAGTT
>7 dna:chromosome chromosome:NCBIM37:7:1:152524553:1 80967986 ID54088 U +
TGGGCATTTCAACGGTCAGTGTTCTATGC
>7 dna:chromosome chromosome:NCBIM37:7:1:152524553:1 80967986 ID54089 U +
TGGGCATTTCAACGGTCAGTGTTCTATGCA
>7 dna:chromosome chromosome:NCBIM37:7:1:152524553:1 80968028 ID20248 U +
TAGGTGGATTTTCCTGTCAGCGAGGCTTC
>7 dna:chromosome chromosome:NCBIM37:7:1:152524553:1 80968033 ID5510 U +
GGATTTTCCTGTCAGCGAGGCTTCCC
>7 dna:chromosome chromosome:NCBIM37:7:1:152524553:1 80968042 ID58240 U +
TGTCAGCGAGGCTTCCCTGTTAGATA
>7 dna:chromosome chromosome:NCBIM37:7:1:152524553:1 80968059 ID60545 U +
TGTTAGATATTTATGTATTCGCCTCCTAGT
>7 dna:chromosome chromosome:NCBIM37:7:1:152524553:1 80968062 ID17481 U +
TAGATATTTATGTATTCGCCTCCTAGTC
>7 dna:chromosome chromosome:NCBIM37:7:1:152524553:1 80968062 ID17482 U +
TAGATATTTATGTATTCGCCTCCTAGTCCT
>7 dna:chromosome chromosome:NCBIM37:7:1:152524553:1 80968091 ID21106 U +
TAGTGGCAACCTTGTTCAAGTTAAACAACTA
>7 dna:chromosome chromosome:NCBIM37:7:1:152524553:1 80968103 ID60696 U +
TGTTCAAGTTAAACAACTAAAACAGAGGGAAC
>7 dna:chromosome chromosome:NCBIM37:7:1:152524553:1 80968112 ID7286 U +
TAAACAACTAAAACAGAGGGAACAACTT
>7 dna:chromosome chromosome:NCBIM37:7:1:152524553:1 80968151 ID58507 U +
TGTCCTAGTCATCTGCATAAAGAATGTA
>7 dna:chromosome chromosome:NCBIM37:7:1:152524553:1 80968216 ID1172 U +
AGGAGAGCGCCTGAGACCAAGG
>7 dna:chromosome chromosome:NCBIM37:7:1:152524553:1 80968311 ID8349 U +
TAACAAAAGTACAAAAACCATGTAACACAA
>7 dna:chromosome chromosome:NCBIM37:7:1:152524553:1 80968350 ID38923 U +
TGAGATCTTTCAATGACCGTGTTCATGCTG
>7 dna:chromosome chromosome:NCBIM37:7:1:152524553:1 80968431 ID633 U +
ACCTGTTATCATTGCTCCAAAGGTACAGAGT
>7 dna:chromosome chromosome:NCBIM37:7:1:152524553:1 80968446 ID26745 U +
TCCAAAGGTACAGAGTTGAAGTGGGTGTC
>7 dna:chromosome chromosome:NCBIM37:7:1:152524553:1 80968491 ID54881 U +
TGGGTTACTTCAACTTCAGCTTCACTTAGG
>7 dna:chromosome chromosome:NCBIM37:7:1:152524553:1 80968496 ID15691 U +
TACTTCAACTTCAGCTTCACTTAGGGAGAC
>7 dna:chromosome chromosome:NCBIM37:7:1:152524553:1 80968534 ID55522 U +
TGGTATTTCTGTGTTTCCTTTTCCAAC
>7 dna:chromosome chromosome:NCBIM37:7:1:152524553:1 80968589 ID39929 U +
TGAGGTCCATTTGGCTTTGTATCTCT
>7 dna:chromosome chromosome:NCBIM37:7:1:152524553:1 80968649 ID48850 U +
TGGAAACACTTTCGTTTAGAATTACAGGAC
>7 dna:chromosome chromosome:NCBIM37:7:1:152524553:1 80968715 ID2391 U +
CAGGCATCCATATTTCTTGACTGCTTAC
>7 dna:chromosome chromosome:NCBIM37:7:1:152524553:1 80968721 ID27848 U +
TCCATATTTCTTGACTGCTTACAAATATTT
>7 dna:chromosome chromosome:NCBIM37:7:1:152524553:1 80968725 ID23939 U +
TATTTCTTGACTGCTTACAAATATTTGATA
>7 dna:chromosome chromosome:NCBIM37:7:1:152524553:1 80968732 ID37724 U +
TGACTGCTTACAAATATTTGATACAAGGGTT
>7 dna:chromosome chromosome:NCBIM37:7:1:152524553:1 80968739 ID63811 U +
TTACAAATATTTGATACAAGGGTTCTGTC
>7 dna:chromosome chromosome:NCBIM37:7:1:152524553:1 80968748 ID68611 U +
TTTGATACAAGGGTTCTGTCTCCATTA
>7 dna:chromosome chromosome:NCBIM37:7:1:152524553:1 80968748 ID68612 U +
TTTGATACAAGGGTTCTGTCTCCATTAA
>7 dna:chromosome chromosome:NCBIM37:7:1:152524553:1 80968782 ID55103 U +
TGGTAACGAGGGCTCCATGTCTCA
>7 dna:chromosome chromosome:NCBIM37:7:1:152524553:1 80968885 ID57499 U +
TGTAATTTTTCCCTAGGCAGATGTGAGTGTA
>7 dna:chromosome chromosome:NCBIM37:7:1:152524553:1 80968939 ID4881 U +
GCCAAAACTACAATGATTCTAGCCAAGTCTA
>7 dna:chromosome chromosome:NCBIM37:7:1:152524553:1 80968976 ID34757 U +
TGAACCAATGAGTTTATTGGGGTTACTTAG
>7 dna:chromosome chromosome:NCBIM37:7:1:152524553:1 80968999 ID15648 U +
TACTTAGAGGAGCACTCAAAGGCAGCTGC
>7 dna:chromosome chromosome:NCBIM37:7:1:152524553:1 80969047 ID18202 U +
TAGCATGGATGGTGAGCTAGGAAAGCTA
>7 dna:chromosome chromosome:NCBIM37:7:1:152524553:1 80969047 ID18203 U +
TAGCATGGATGGTGAGCTAGGAAAGCTAC
>7 dna:chromosome chromosome:NCBIM37:7:1:152524553:1 80969047 ID18204 U +
TAGCATGGATGGTGAGCTAGGAAAGCTACC
>7 dna:chromosome chromosome:NCBIM37:7:1:152524553:1 80969052 ID51027 U +
TGGATGGTGAGCTAGGAAAGCTACCTG
>7 dna:chromosome chromosome:NCBIM37:7:1:152524553:1 80969052 ID51028 U +
TGGATGGTGAGCTAGGAAAGCTACCTGG
>7 dna:chromosome chromosome:NCBIM37:7:1:152524553:1 80969052 ID51029 U +
TGGATGGTGAGCTAGGAAAGCTACCTGGGT
>7 dna:chromosome chromosome:NCBIM37:7:1:152524553:1 80969064 ID18896 U +
TAGGAAAGCTACCTGGGTGACTTACAGGT
>7 dna:chromosome chromosome:NCBIM37:7:1:152524553:1 80969077 ID54645 U +
TGGGTGACTTACAGGTACCTCTGATGG
>7 dna:chromosome chromosome:NCBIM37:7:1:152524553:1 80969116 ID65532 U +
TTCCTCAGTACCTAAGCTGCTTTTATAGCCT
>7 dna:chromosome chromosome:NCBIM37:7:1:152524553:1 80969120 ID25932 U +
TCAGTACCTAAGCTGCTTTTATAGCCTTGA
>7 dna:chromosome chromosome:NCBIM37:7:1:152524553:1 80969124 ID14243 U +
TACCTAAGCTGCTTTTATAGCCTTGAAGG
>7 dna:chromosome chromosome:NCBIM37:7:1:152524553:1 80969124 ID14244 U +
TACCTAAGCTGCTTTTATAGCCTTGAAGGG
>7 dna:chromosome chromosome:NCBIM37:7:1:152524553:1 80969128 ID10137 U +
TAAGCTGCTTTTATAGCCTTGAAGGGCACTG
>7 dna:chromosome chromosome:NCBIM37:7:1:152524553:1 80969128 ID10138 U +
TAAGCTGCTTTTATAGCCTTGAAGGGCACTGT
>7 dna:chromosome chromosome:NCBIM37:7:1:152524553:1 80969131 ID5214 U +
GCTGCTTTTATAGCCTTGAAGGGCACTGT
>7 dna:chromosome chromosome:NCBIM37:7:1:152524553:1 80969131 ID5215 U +
GCTGCTTTTATAGCCTTGAAGGGCACTGTGGA
>7 dna:chromosome chromosome:NCBIM37:7:1:152524553:1 80969133 ID48655 U +
TGCTTTTATAGCCTTGAAGGGCACTGTGG
>7 dna:chromosome chromosome:NCBIM37:7:1:152524553:1 80969147 ID35478 U +
TGAAGGGCACTGTGGATCTCATAACTTG
>7 dna:chromosome chromosome:NCBIM37:7:1:152524553:1 80969165 ID26101 U +
TCATAACTTGTGATCTTCTAAGTTTTATG
>7 dna:chromosome chromosome:NCBIM37:7:1:152524553:1 80969165 ID26102 U +
TCATAACTTGTGATCTTCTAAGTTTTATGA
>7 dna:chromosome chromosome:NCBIM37:7:1:152524553:1 80969168 ID9364 U +
TAACTTGTGATCTTCTAAGTTTTATGAAT
>7 dna:chromosome chromosome:NCBIM37:7:1:152524553:1 80969175 ID41466 U +
TGATCTTCTAAGTTTTATGAATTTCCTGAGC
>7 dna:chromosome chromosome:NCBIM37:7:1:152524553:1 80969181 ID31297 U +
TCTAAGTTTTATGAATTTCCTGAGCCTTCT
>7 dna:chromosome chromosome:NCBIM37:7:1:152524553:1 80969217 ID30112 U +
TCCTGGTCGTTGAAGCTTCTCTCCTCC
>7 dna:chromosome chromosome:NCBIM37:7:1:152524553:1 80969281 ID28573 U +
TCCCCATGGAAGATGGCGAGTTCATTAAT
>7 dna:chromosome chromosome:NCBIM37:7:1:152524553:1 80969287 ID49447 U +
TGGAAGATGGCGAGTTCATTAATGTC
>7 dna:chromosome chromosome:NCBIM37:7:1:152524553:1 80969287 ID49448 U +
TGGAAGATGGCGAGTTCATTAATGTCCACT
>7 dna:chromosome chromosome:NCBIM37:7:1:152524553:1 80969316 ID53152 U +
TGGGACAAATTACCATGGGCCAAAAC
>7 dna:chromosome chromosome:NCBIM37:7:1:152524553:1 80969316 ID53153 U +
TGGGACAAATTACCATGGGCCAAAACAGTAG
>7 dna:chromosome chromosome:NCBIM37:7:1:152524553:1 80969344 ID16199 U +
TAGAAATCCACTATCTTCTAGTTCCAGAG
>7 dna:chromosome chromosome:NCBIM37:7:1:152524553:1 80969490 ID17254 U +
TAGAGGCCACCTGCATCTTTTTGTTCCTA
>7 dna:chromosome chromosome:NCBIM37:7:1:152524553:1 80969545 ID29057 U +
TCCGATTTGGCATTTCAGATTTGGCCTTGA
>7 dna:chromosome chromosome:NCBIM37:7:1:152524553:1 80969545 ID29058 U +
TCCGATTTGGCATTTCAGATTTGGCCTTGAC
>7 dna:chromosome chromosome:NCBIM37:7:1:152524553:1 80969546 ID2917 U +
CCGATTTGGCATTTCAGATTTGGCCTTGAC
>7 dna:chromosome chromosome:NCBIM37:7:1:152524553:1 80969552 ID51876 U +
TGGCATTTCAGATTTGGCCTTGACTTCT
>7 dna:chromosome chromosome:NCBIM37:7:1:152524553:1 80969552 ID51877 U +
TGGCATTTCAGATTTGGCCTTGACTTCTG
>7 dna:chromosome chromosome:NCBIM37:7:1:152524553:1 80969552 ID51878 U +
TGGCATTTCAGATTTGGCCTTGACTTCTGA
>7 dna:chromosome chromosome:NCBIM37:7:1:152524553:1 80969572 ID37878 U +
TGACTTCTGATAGGCCTTGGCA
>7 dna:chromosome chromosome:NCBIM37:7:1:152524553:1 80969618 ID67710 U +
TTGTAATCACAATGGGCTTATCCTGAC
>7 dna:chromosome chromosome:NCBIM37:7:1:152524553:1 80969618 ID67711 U +
TTGTAATCACAATGGGCTTATCCTGACC
>7 dna:chromosome chromosome:NCBIM37:7:1:152524553:1 80969619 ID57409 U +
TGTAATCACAATGGGCTTATCCTGAC
>7 dna:chromosome chromosome:NCBIM37:7:1:152524553:1 80969630 ID54252 U +
TGGGCTTATCCTGACCCATCCAGATGATC
>7 dna:chromosome chromosome:NCBIM37:7:1:152524553:1 80969662 ID42503 U +
TGATTTTAAGGTTAACAGATAGGCAATGG
>7 dna:chromosome chromosome:NCBIM37:7:1:152524553:1 80969665 ID68850 U +
TTTTAAGGTTAACAGATAGGCAATGGAAAT
>7 dna:chromosome chromosome:NCBIM37:7:1:152524553:1 80969674 ID8570 U +
TAACAGATAGGCAATGGAAATTCCACCT
>7 dna:chromosome chromosome:NCBIM37:7:1:152524553:1 80969688 ID49165 U +
TGGAAATTCCACCTACAACCTCAATCC
>7 dna:chromosome chromosome:NCBIM37:7:1:152524553:1 80969729 ID35679 U +
TGAATAACATACAAGTCCTGGAAGA
>7 dna:chromosome chromosome:NCBIM37:7:1:152524553:1 80969729 ID35680 U +
TGAATAACATACAAGTCCTGGAAGAAGGG
>7 dna:chromosome chromosome:NCBIM37:7:1:152524553:1 80969729 ID35681 U +
TGAATAACATACAAGTCCTGGAAGAAGGGC
>7 dna:chromosome chromosome:NCBIM37:7:1:152524553:1 80969747 ID49393 U +
TGGAAGAAGGGCTGATGTACAACTTTGGGT
>7 dna:chromosome chromosome:NCBIM37:7:1:152524553:1 80969878 ID23246 U +
TATGTGAATTTCAACTGTTGGCTCCAC
>7 dna:chromosome chromosome:NCBIM37:7:1:152524553:1 80969878 ID23247 U +
TATGTGAATTTCAACTGTTGGCTCCACA
>7 dna:chromosome chromosome:NCBIM37:7:1:152524553:1 80969878 ID23248 U +
TATGTGAATTTCAACTGTTGGCTCCACAG
>7 dna:chromosome chromosome:NCBIM37:7:1:152524553:1 80969878 ID23249 U +
TATGTGAATTTCAACTGTTGGCTCCACAGG
>7 dna:chromosome chromosome:NCBIM37:7:1:152524553:1 80969878 ID23250 U +
TATGTGAATTTCAACTGTTGGCTCCACAGGG
>7 dna:chromosome chromosome:NCBIM37:7:1:152524553:1 80969879 ID1593 U +
ATGTGAATTTCAACTGTTGGCTCCACAGG
>7 dna:chromosome chromosome:NCBIM37:7:1:152524553:1 80969880 ID58989 U +
TGTGAATTTCAACTGTTGGCTCCACAGGG
>7 dna:chromosome chromosome:NCBIM37:7:1:152524553:1 80969929 ID54244 U +
TGGGCTGTTTGGCATTGAAGTGTAGA
>7 dna:chromosome chromosome:NCBIM37:7:1:152524553:1 80969929 ID54245 U +
TGGGCTGTTTGGCATTGAAGTGTAGAGCC
>7 dna:chromosome chromosome:NCBIM37:7:1:152524553:1 80969929 ID54246 U +
TGGGCTGTTTGGCATTGAAGTGTAGAGCCT
>7 dna:chromosome chromosome:NCBIM37:7:1:152524553:1 80969929 ID54247 U +
TGGGCTGTTTGGCATTGAAGTGTAGAGCCTT
>7 dna:chromosome chromosome:NCBIM37:7:1:152524553:1 80969938 ID51862 U +
TGGCATTGAAGTGTAGAGCCTTTACTCTT
>7 dna:chromosome chromosome:NCBIM37:7:1:152524553:1 80969938 ID51863 U +
TGGCATTGAAGTGTAGAGCCTTTACTCTTC
>7 dna:chromosome chromosome:NCBIM37:7:1:152524553:1 80969943 ID66396 U +
TTGAAGTGTAGAGCCTTTACTCTTC
>7 dna:chromosome chromosome:NCBIM37:7:1:152524553:1 80969943 ID66397 U +
TTGAAGTGTAGAGCCTTTACTCTTCCAGTT
>7 dna:chromosome chromosome:NCBIM37:7:1:152524553:1 80969966 ID27795 U +
TCCAGTTTGCTTTGCTGTACCTGGGCCTCA
>7 dna:chromosome chromosome:NCBIM37:7:1:152524553:1 80969973 ID48621 U +
TGCTTTGCTGTACCTGGGCCTCACC
>7 dna:chromosome chromosome:NCBIM37:7:1:152524553:1 80969978 ID47993 U +
TGCTGTACCTGGGCCTCACCTGGTGTCT
>7 dna:chromosome chromosome:NCBIM37:7:1:152524553:1 80969987 ID54137 U +
TGGGCCTCACCTGGTGTCTAGTCTCAAGA
>7 dna:chromosome chromosome:NCBIM37:7:1:152524553:1 80969998 ID56335 U +
TGGTGTCTAGTCTCAAGAGACAGTTC
>7 dna:chromosome chromosome:NCBIM37:7:1:152524553:1 80970000 ID6210 U +
GTGTCTAGTCTCAAGAGACAGTTC
>7 dna:chromosome chromosome:NCBIM37:7:1:152524553:1 80970005 ID20895 U +
TAGTCTCAAGAGACAGTTCCACTCCATG
>7 dna:chromosome chromosome:NCBIM37:7:1:152524553:1 80970005 ID20896 U +
TAGTCTCAAGAGACAGTTCCACTCCATGGATT
>7 dna:chromosome chromosome:NCBIM37:7:1:152524553:1 80970027 ID27928 U +
TCCATGGATTCAGAATGGACTTGATCTGTC
>7 dna:chromosome chromosome:NCBIM37:7:1:152524553:1 80970031 ID51146 U +
TGGATTCAGAATGGACTTGATCTGTC
>7 dna:chromosome chromosome:NCBIM37:7:1:152524553:1 80970031 ID51147 U +
TGGATTCAGAATGGACTTGATCTGTCCGT
>7 dna:chromosome chromosome:NCBIM37:7:1:152524553:1 80970031 ID51148 U +
TGGATTCAGAATGGACTTGATCTGTCCGTA
>7 dna:chromosome chromosome:NCBIM37:7:1:152524553:1 80970035 ID64900 U +
TTCAGAATGGACTTGATCTGTCCGTAAGAG
>7 dna:chromosome chromosome:NCBIM37:7:1:152524553:1 80970037 ID2207 U +
CAGAATGGACTTGATCTGTCCGTAAGAG
>7 dna:chromosome chromosome:NCBIM37:7:1:152524553:1 80970048 ID41451 U +
TGATCTGTCCGTAAGAGTTTGTTTGAA
>7 dna:chromosome chromosome:NCBIM37:7:1:152524553:1 80970048 ID41452 U +
TGATCTGTCCGTAAGAGTTTGTTTGAACGA
>7 dna:chromosome chromosome:NCBIM37:7:1:152524553:1 80970048 ID41453 U +
TGATCTGTCCGTAAGAGTTTGTTTGAACGAG
>7 dna:chromosome chromosome:NCBIM37:7:1:152524553:1 80970051 ID32658 U +
TCTGTCCGTAAGAGTTTGTTTGAACGAGA
>7 dna:chromosome chromosome:NCBIM37:7:1:152524553:1 80970059 ID9803 U +
TAAGAGTTTGTTTGAACGAGAGCATGATCT
>7 dna:chromosome chromosome:NCBIM37:7:1:152524553:1 80970090 ID64072 U +
TTAGAACTACCTTCTAAATGTCCACTTGG
>7 dna:chromosome chromosome:NCBIM37:7:1:152524553:1 80970090 ID64073 U +
TTAGAACTACCTTCTAAATGTCCACTTGGG
>7 dna:chromosome chromosome:NCBIM37:7:1:152524553:1 80970091 ID16346 U +
TAGAACTACCTTCTAAATGTCCACTTGGG
>7 dna:chromosome chromosome:NCBIM37:7:1:152524553:1 80970091 ID16347 U +
TAGAACTACCTTCTAAATGTCCACTTGGGG
>7 dna:chromosome chromosome:NCBIM37:7:1:152524553:1 80970091 ID16348 U +
TAGAACTACCTTCTAAATGTCCACTTGGGGA
>7 dna:chromosome chromosome:NCBIM37:7:1:152524553:1 80970104 ID8225 U +
TAAATGTCCACTTGGGGACACTGAACT
>7 dna:chromosome chromosome:NCBIM37:7:1:152524553:1 80970104 ID8226 U +
TAAATGTCCACTTGGGGACACTGAACTT
>7 dna:chromosome chromosome:NCBIM37:7:1:152524553:1 80970125 ID35020 U +
TGAACTTTAGCTCAAGGGTTCCAAAAGTCTA
>7 dna:chromosome chromosome:NCBIM37:7:1:152524553:1 80970132 ID18629 U +
TAGCTCAAGGGTTCCAAAAGTCTAAAATCC
>7 dna:chromosome chromosome:NCBIM37:7:1:152524553:1 80970175 ID19714 U +
TAGGCATTCTACGAAGAGGGGCCTAAAGA
>7 dna:chromosome chromosome:NCBIM37:7:1:152524553:1 80970227 ID28879 U +
TCCCTTAGCAGCTGCAGTAAATGTATGTCACC
>7 dna:chromosome chromosome:NCBIM37:7:1:152524553:1 80970232 ID18042 U +
TAGCAGCTGCAGTAAATGTATGTCACCATA
>7 dna:chromosome chromosome:NCBIM37:7:1:152524553:1 80970252 ID58148 U +
TGTCACCATATGGTAACTCTGTTGGATG
>7 dna:chromosome chromosome:NCBIM37:7:1:152524553:1 80970252 ID58149 U +
TGTCACCATATGGTAACTCTGTTGGATGA
>7 dna:chromosome chromosome:NCBIM37:7:1:152524553:1 80970284 ID51560 U +
TGGCACCTAGAAGAAAAAGAGGACTTTAGC
>7 dna:chromosome chromosome:NCBIM37:7:1:152524553:1 80970291 ID16396 U +
TAGAAGAAAAAGAGGACTTTAGCCACTGG
>7 dna:chromosome chromosome:NCBIM37:7:1:152524553:1 80970302 ID4492 U +
GAGGACTTTAGCCACTGGGTGTTCACAG
>7 dna:chromosome chromosome:NCBIM37:7:1:152524553:1 80970317 ID54781 U +
TGGGTGTTCACAGTGATGGAGCTGGT
>7 dna:chromosome chromosome:NCBIM37:7:1:152524553:1 80970317 ID54782 U +
TGGGTGTTCACAGTGATGGAGCTGGTGA
>7 dna:chromosome chromosome:NCBIM37:7:1:152524553:1 80970317 ID54784 U +
TGGGTGTTCACAGTGATGGAGCTGGTGAC
>7 dna:chromosome chromosome:NCBIM37:7:1:152524553:1 80970317 ID54785 U +
TGGGTGTTCACAGTGATGGAGCTGGTGACT
>7 dna:chromosome chromosome:NCBIM37:7:1:152524553:1 80970348 ID49779 U +
TGGAATAGAGTCCAACTCCTAAGACAG
>7 dna:chromosome chromosome:NCBIM37:7:1:152524553:1 80970389 ID5527 U +
GGCAAATGCAAGAAGTCTTCAGTCAAG
>7 dna:chromosome chromosome:NCBIM37:7:1:152524553:1 80970447 ID64029 U +
TTACTGCATGATTTTTTCACTTGGAAAGAGC
>7 dna:chromosome chromosome:NCBIM37:7:1:152524553:1 80970448 ID15447 U +
TACTGCATGATTTTTTCACTTGGAAA
>7 dna:chromosome chromosome:NCBIM37:7:1:152524553:1 80970448 ID15448 U +
TACTGCATGATTTTTTCACTTGGAAAGAGCA
>7 dna:chromosome chromosome:NCBIM37:7:1:152524553:1 80970467 ID67004 U +
TTGGAAAGAGCAAACCATGATCTGGGGT
>7 dna:chromosome chromosome:NCBIM37:7:1:152524553:1 80970467 ID67005 U +
TTGGAAAGAGCAAACCATGATCTGGGGTA
>7 dna:chromosome chromosome:NCBIM37:7:1:152524553:1 80970467 ID67006 U +
TTGGAAAGAGCAAACCATGATCTGGGGTAA
>7 dna:chromosome chromosome:NCBIM37:7:1:152524553:1 80970516 ID27575 U +
TCCAGATATTATTTAGAAAGTTACCACCC
>7 dna:chromosome chromosome:NCBIM37:7:1:152524553:1 80970529 ID16169 U +
TAGAAAGTTACCACCCTCCAAGTCAGCTTTA
>7 dna:chromosome chromosome:NCBIM37:7:1:152524553:1 80970557 ID64044 U +
TTACTTGGAGCTTTACTTTACAGCTGCC
>7 dna:chromosome chromosome:NCBIM37:7:1:152524553:1 80970558 ID15778 U +
TACTTGGAGCTTTACTTTACAGCTGCCCAGC
>7 dna:chromosome chromosome:NCBIM37:7:1:152524553:1 80970561 ID67175 U +
TTGGAGCTTTACTTTACAGCTGCCCA
>7 dna:chromosome chromosome:NCBIM37:7:1:152524553:1 80970564 ID4474 U +
GAGCTTTACTTTACAGCTGCCCAGCGGTT
>7 dna:chromosome chromosome:NCBIM37:7:1:152524553:1 80970597 ID7694 U +
TAAAGATGGAACCTGACCAAAGAC
>7 dna:chromosome chromosome:NCBIM37:7:1:152524553:1 80970597 ID7695 U +
TAAAGATGGAACCTGACCAAAGACA
>7 dna:chromosome chromosome:NCBIM37:7:1:152524553:1 80970597 ID7696 U +
TAAAGATGGAACCTGACCAAAGACAGG
>7 dna:chromosome chromosome:NCBIM37:7:1:152524553:1 80970597 ID7697 U +
TAAAGATGGAACCTGACCAAAGACAGGGC
>7 dna:chromosome chromosome:NCBIM37:7:1:152524553:1 80970597 ID7698 U +
TAAAGATGGAACCTGACCAAAGACAGGGCA
>7 dna:chromosome chromosome:NCBIM37:7:1:152524553:1 80970610 ID37134 U +
TGACCAAAGACAGGGCACAAGACCTTTT
>7 dna:chromosome chromosome:NCBIM37:7:1:152524553:1 80970641 ID9440 U +
TAAGAAAGTAAATTCTTTAGAACTCTGAAA
>7 dna:chromosome chromosome:NCBIM37:7:1:152524553:1 80970658 ID16366 U +
TAGAACTCTGAAATGAATCCAGTCTT
>7 dna:chromosome chromosome:NCBIM37:7:1:152524553:1 80970724 ID50390 U +
TGGAGAAAGGCAGCCCTGGTTCCTGGATGA
>7 dna:chromosome chromosome:NCBIM37:7:1:152524553:1 80970756 ID1424 U +
ATCACGAAGGGACTACAGTATGTTGTTG
>7 dna:chromosome chromosome:NCBIM37:7:1:152524553:1 80970757 ID25245 U +
TCACGAAGGGACTACAGTATGTTGTTGAGT
>7 dna:chromosome chromosome:NCBIM37:7:1:152524553:1 80970805 ID4853 U +
GCATAGTACTACAGAGTTTCCTTTCATCCC
>7 dna:chromosome chromosome:NCBIM37:7:1:152524553:1 80970808 ID20607 U +
TAGTACTACAGAGTTTCCTTTCATCCC
>7 dna:chromosome chromosome:NCBIM37:7:1:152524553:1 80970808 ID20608 U +
TAGTACTACAGAGTTTCCTTTCATCCCTA
>7 dna:chromosome chromosome:NCBIM37:7:1:152524553:1 80970808 ID20609 U +
TAGTACTACAGAGTTTCCTTTCATCCCTAGC
>7 dna:chromosome chromosome:NCBIM37:7:1:152524553:1 80970811 ID14937 U +
TACTACAGAGTTTCCTTTCATCCCTAGCAA
>7 dna:chromosome chromosome:NCBIM37:7:1:152524553:1 80970845 ID54628 U +
TGGGTGACAAAGGGAATCTTGAACCTC
>7 dna:chromosome chromosome:NCBIM37:7:1:152524553:1 80970845 ID54629 U +
TGGGTGACAAAGGGAATCTTGAACCTCT
>7 dna:chromosome chromosome:NCBIM37:7:1:152524553:1 80970845 ID54630 U +
TGGGTGACAAAGGGAATCTTGAACCTCTG
>7 dna:chromosome chromosome:NCBIM37:7:1:152524553:1 80970845 ID54631 U +
TGGGTGACAAAGGGAATCTTGAACCTCTGC
>7 dna:chromosome chromosome:NCBIM37:7:1:152524553:1 80970864 ID34807 U +
TGAACCTCTGCCTCACAAAGACGAACAAAGC
>7 dna:chromosome chromosome:NCBIM37:7:1:152524553:1 80970872 ID46191 U +
TGCCTCACAAAGACGAACAAAGCTGACT
>7 dna:chromosome chromosome:NCBIM37:7:1:152524553:1 80970872 ID46192 U +
TGCCTCACAAAGACGAACAAAGCTGACTCA
>7 dna:chromosome chromosome:NCBIM37:7:1:152524553:1 80971083 ID7570 U +
TAAACTTTGGGAGAAGATGCTGAAGCAATGG
>7 dna:chromosome chromosome:NCBIM37:7:1:152524553:1 80971787 ID51686 U +
TGGCAGCTTCTGAGATCTACAGACTGG
>7 dna:chromosome chromosome:NCBIM37:7:1:152524553:1 80971797 ID38918 U +
TGAGATCTACAGACTGGATGATTAAG
>7 dna:chromosome chromosome:NCBIM37:7:1:152524553:1 80971804 ID12891 U +
TACAGACTGGATGATTAAGAAAACTTGCCAA
>7 dna:chromosome chromosome:NCBIM37:7:1:152524553:1 80971815 ID42082 U +
TGATTAAGAAAACTTGCCAAAAACGGAGAC
>7 dna:chromosome chromosome:NCBIM37:7:1:152524553:1 80974294 ID5046 M +
GCCTTGGCTGTCCTGGAAC
>7 dna:chromosome chromosome:NCBIM37:7:1:152524553:1 80974307 ID49286 M +
TGGAACTCACTCTGTAGACCAGGCTGGC
>7 dna:chromosome chromosome:NCBIM37:7:1:152524553:1 80974313 ID25333 M +
TCACTCTGTAGACCAGGCTGGCCTCGA
>7 dna:chromosome chromosome:NCBIM37:7:1:152524553:1 80974313 ID25334 M +
TCACTCTGTAGACCAGGCTGGCCTCGAA
>7 dna:chromosome chromosome:NCBIM37:7:1:152524553:1 80974313 ID25335 M +
TCACTCTGTAGACCAGGCTGGCCTCGAAC
>7 dna:chromosome chromosome:NCBIM37:7:1:152524553:1 80974331 ID52173 M +
TGGCCTCGAACTCAGAAATCTGCCTGCCT
>7 dna:chromosome chromosome:NCBIM37:7:1:152524553:1 80974331 ID52174 M +
TGGCCTCGAACTCAGAAATCTGCCTGCCTC
>7 dna:chromosome chromosome:NCBIM37:7:1:152524553:1 80974336 ID30594 M +
TCGAACTCAGAAATCTGCCTGCCTCTGCC
>7 dna:chromosome chromosome:NCBIM37:7:1:152524553:1 80974336 ID30595 M +
TCGAACTCAGAAATCTGCCTGCCTCTGCCTC
>7 dna:chromosome chromosome:NCBIM37:7:1:152524553:1 80974339 ID207 M +
AACTCAGAAATCTGCCTGCCTCTGCCTCC
>7 dna:chromosome chromosome:NCBIM37:7:1:152524553:1 80974375 ID39078 U +
TGAGATTAAAGGTGTTCACCAACACTGCCTG
