# Supplementary material for: proTRAC - a software for probabilistic piRNA cluster detection, visualization and analysis
Source: BMC Bioinformatics. 2012 Jan 10;13:5. doi: 10.1186/1471-2105-13-5 (PMC3293768; doi:10.1186/1471-2105-13-5)
Supplement: Additional file 5 — proTRAC results folder containing a picture and a FASTA file for each detected mouse cluster. After decompression, the folder can be opened as former session in proTRAC. Alternatively, each file can be opened separately with any standard text-editor or graphic-viewer respectively. [file 1471-2105-13-5-S5.ZIP › proTRAC_results_mouse/bidirectional_clusters/Cluster_124.fas]

>7 dna:chromosome chromosome:NCBIM37:7:1:152524553:1 132492534 ID11775 M -
TAATTTGTAAAATAAAGGAGAGCTGATGA
>7 dna:chromosome chromosome:NCBIM37:7:1:152524553:1 132493037 ID8843 U -
TAACATTTCGAAGCTGGATGAGATGGTA
>7 dna:chromosome chromosome:NCBIM37:7:1:152524553:1 132493039 ID8842 U -
TAACATTTCGAAGCTGGATGAGATGG
>7 dna:chromosome chromosome:NCBIM37:7:1:152524553:1 132493040 ID28434 U -
TCCCATAACATTTCGAAGCTGGATGAGATG
>7 dna:chromosome chromosome:NCBIM37:7:1:152524553:1 132493064 ID17537 U -
TAGATGACCACTTCTCACCCAAGATCCCAT
>7 dna:chromosome chromosome:NCBIM37:7:1:152524553:1 132493066 ID29502 U -
TCCTAGATGACCACTTCTCACCCAAGATCCC
>7 dna:chromosome chromosome:NCBIM37:7:1:152524553:1 132493067 ID17536 U -
TAGATGACCACTTCTCACCCAAGATCC
>7 dna:chromosome chromosome:NCBIM37:7:1:152524553:1 132493067 ID29501 U -
TCCTAGATGACCACTTCTCACCCAAGATCC
>7 dna:chromosome chromosome:NCBIM37:7:1:152524553:1 132493068 ID29500 U -
TCCTAGATGACCACTTCTCACCCAAGATC
>7 dna:chromosome chromosome:NCBIM37:7:1:152524553:1 132493072 ID29499 U -
TCCTAGATGACCACTTCTCACCCAA
>7 dna:chromosome chromosome:NCBIM37:7:1:152524553:1 132493085 ID11257 U -
TAATGACCTCAGTGCTATCCTAGATGACC
>7 dna:chromosome chromosome:NCBIM37:7:1:152524553:1 132493089 ID37319 U -
TGACCTAATGACCTCAGTGCTATCCTAGAT
>7 dna:chromosome chromosome:NCBIM37:7:1:152524553:1 132493090 ID37318 U -
TGACCTAATGACCTCAGTGCTATCCTAGA
>7 dna:chromosome chromosome:NCBIM37:7:1:152524553:1 132493182 ID25692 U -
TCAGAGTACCTCACTTCCCAGTTGCCTCTCC
>7 dna:chromosome chromosome:NCBIM37:7:1:152524553:1 132493190 ID25399 U -
TCACTGTCAGAGTACCTCACTTCCCAGTT
>7 dna:chromosome chromosome:NCBIM37:7:1:152524553:1 132493829 ID34754 U +
TGAACCAATACATCTATCGGGGTTACTTC
>7 dna:chromosome chromosome:NCBIM37:7:1:152524553:1 132493829 ID34755 U +
TGAACCAATACATCTATCGGGGTTACTTCCT
>7 dna:chromosome chromosome:NCBIM37:7:1:152524553:1 132493865 ID59467 U +
TGTGATTAAGGTGTTACCGGCATCAGTG
>7 dna:chromosome chromosome:NCBIM37:7:1:152524553:1 132493865 ID59468 U +
TGTGATTAAGGTGTTACCGGCATCAGTGA
>7 dna:chromosome chromosome:NCBIM37:7:1:152524553:1 132493867 ID42085 U +
TGATTAAGGTGTTACCGGCATCAGTGA
>7 dna:chromosome chromosome:NCBIM37:7:1:152524553:1 132493867 ID42086 U +
TGATTAAGGTGTTACCGGCATCAGTGAA
>7 dna:chromosome chromosome:NCBIM37:7:1:152524553:1 132493867 ID42087 U +
TGATTAAGGTGTTACCGGCATCAGTGAAA
>7 dna:chromosome chromosome:NCBIM37:7:1:152524553:1 132493870 ID63721 U +
TTAAGGTGTTACCGGCATCAGTGAAAAGCC
>7 dna:chromosome chromosome:NCBIM37:7:1:152524553:1 132493870 ID63722 U +
TTAAGGTGTTACCGGCATCAGTGAAAAGCCC
>7 dna:chromosome chromosome:NCBIM37:7:1:152524553:1 132493871 ID10379 U +
TAAGGTGTTACCGGCATCAGTGAAAAGCC
>7 dna:chromosome chromosome:NCBIM37:7:1:152524553:1 132494250 ID4313 U +
GACTTGGATAAGTTTCACATAGCGGGTACC
>7 dna:chromosome chromosome:NCBIM37:7:1:152524553:1 132494313 ID14091 U +
TACCCAGGAAGATGAATCTCTGCCTTCTG
>7 dna:chromosome chromosome:NCBIM37:7:1:152524553:1 132494986 ID41406 U +
TGATCTCAAGGACCAGATCTAGATTCTAGC
>7 dna:chromosome chromosome:NCBIM37:7:1:152524553:1 132495150 ID60326 U +
TGTGTTGATGTTCGAAGCCTGGGTATCTG
>7 dna:chromosome chromosome:NCBIM37:7:1:152524553:1 132495388 ID39332 U +
TGAGCCAAAATAAGTCGTCCCTCCCTGAAGT
>7 dna:chromosome chromosome:NCBIM37:7:1:152524553:1 132495391 ID4882 U +
GCCAAAATAAGTCGTCCCTCCCTGAAGTT
>7 dna:chromosome chromosome:NCBIM37:7:1:152524553:1 132495550 ID20790 U +
TAGTCACTGTTTTATGTTTATTTG
>7 dna:chromosome chromosome:NCBIM37:7:1:152524553:1 132496222 ID24661 U +
TCAATAAATAAACATTTGTTGGGTGAATT
>7 dna:chromosome chromosome:NCBIM37:7:1:152524553:1 132496222 ID24662 U +
TCAATAAATAAACATTTGTTGGGTGAATTA
>7 dna:chromosome chromosome:NCBIM37:7:1:152524553:1 132496317 ID17118 U +
TAGAGACAAATCAAACTAAACTTCCTACAGT
>7 dna:chromosome chromosome:NCBIM37:7:1:152524553:1 132497337 ID13244 U +
TACATAGTGTCTCAAGACTGTCCTGGTTGA
