# Supplementary material for: proTRAC - a software for probabilistic piRNA cluster detection, visualization and analysis
Source: BMC Bioinformatics. 2012 Jan 10;13:5. doi: 10.1186/1471-2105-13-5 (PMC3293768; doi:10.1186/1471-2105-13-5)
Supplement: Additional file 5 — proTRAC results folder containing a picture and a FASTA file for each detected mouse cluster. After decompression, the folder can be opened as former session in proTRAC. Alternatively, each file can be opened separately with any standard text-editor or graphic-viewer respectively. [file 1471-2105-13-5-S5.ZIP › proTRAC_results_mouse/bidirectional_clusters/Cluster_125.fas]

>5 dna:chromosome chromosome:NCBIM37:5:1:152537259:1 25190444 ID4987 M +
GCCCTGGCTGTCCTGGAACTCACTTTGTA
>5 dna:chromosome chromosome:NCBIM37:5:1:152537259:1 25190444 ID11980 M -
TACAAAGTGAGTTCCAGGACAGCCAGGGC
>5 dna:chromosome chromosome:NCBIM37:5:1:152537259:1 25190457 ID49287 M +
TGGAACTCACTTTGTAGACCAGGCTGGCCT
>5 dna:chromosome chromosome:NCBIM37:5:1:152537259:1 25190463 ID25463 M +
TCACTTTGTAGACCAGGCTGGCCTCGAAC
>5 dna:chromosome chromosome:NCBIM37:5:1:152537259:1 25190463 ID25464 M +
TCACTTTGTAGACCAGGCTGGCCTCGAACT
>5 dna:chromosome chromosome:NCBIM37:5:1:152537259:1 25190481 ID52173 M +
TGGCCTCGAACTCAGAAATCTGCCTGCCT
>5 dna:chromosome chromosome:NCBIM37:5:1:152537259:1 25190481 ID52174 M +
TGGCCTCGAACTCAGAAATCTGCCTGCCTC
>5 dna:chromosome chromosome:NCBIM37:5:1:152537259:1 25190486 ID30594 M +
TCGAACTCAGAAATCTGCCTGCCTCTGCC
>5 dna:chromosome chromosome:NCBIM37:5:1:152537259:1 25190486 ID30595 M +
TCGAACTCAGAAATCTGCCTGCCTCTGCCTC
>5 dna:chromosome chromosome:NCBIM37:5:1:152537259:1 25190489 ID207 M +
AACTCAGAAATCTGCCTGCCTCTGCCTCC
>5 dna:chromosome chromosome:NCBIM37:5:1:152537259:1 25196208 ID39062 U -
TGAGATTAAAGATGTGCGCCACCACCGC
>5 dna:chromosome chromosome:NCBIM37:5:1:152537259:1 25196243 ID714 M -
ACTCAGAAATCCGCCTGCCTCTGCCTCC
>5 dna:chromosome chromosome:NCBIM37:5:1:152537259:1 25196244 ID30589 M -
TCGAACTCAGAAATCCGCCTGCCTCTGCCTC
>5 dna:chromosome chromosome:NCBIM37:5:1:152537259:1 25196245 ID30588 M -
TCGAACTCAGAAATCCGCCTGCCTCTGCCT
>5 dna:chromosome chromosome:NCBIM37:5:1:152537259:1 25196247 ID30587 M -
TCGAACTCAGAAATCCGCCTGCCTCTGC
>5 dna:chromosome chromosome:NCBIM37:5:1:152537259:1 25196248 ID30586 M -
TCGAACTCAGAAATCCGCCTGCCTCTG
>5 dna:chromosome chromosome:NCBIM37:5:1:152537259:1 25196250 ID52172 M -
TGGCCTCGAACTCAGAAATCCGCCTGCCTC
>5 dna:chromosome chromosome:NCBIM37:5:1:152537259:1 25196269 ID25335 M -
TCACTCTGTAGACCAGGCTGGCCTCGAAC
>5 dna:chromosome chromosome:NCBIM37:5:1:152537259:1 25196270 ID25334 M -
TCACTCTGTAGACCAGGCTGGCCTCGAA
>5 dna:chromosome chromosome:NCBIM37:5:1:152537259:1 25196271 ID25333 M -
TCACTCTGTAGACCAGGCTGGCCTCGA
>5 dna:chromosome chromosome:NCBIM37:5:1:152537259:1 25196276 ID49286 M -
TGGAACTCACTCTGTAGACCAGGCTGGC
>5 dna:chromosome chromosome:NCBIM37:5:1:152537259:1 25196288 ID12913 M +
TACAGAGTGAGTTCCAGGACAGCCAGGGC
>5 dna:chromosome chromosome:NCBIM37:5:1:152537259:1 25196290 ID2246 M +
CAGAGTGAGTTCCAGGACAGCCAGGGC
>5 dna:chromosome chromosome:NCBIM37:5:1:152537259:1 25196584 ID11340 U -
TAATGCCTATGTCACAAACGATCCTGTTT
>5 dna:chromosome chromosome:NCBIM37:5:1:152537259:1 25196586 ID60475 U -
TGTTAATGCCTATGTCACAAACGATCCTGT
>5 dna:chromosome chromosome:NCBIM37:5:1:152537259:1 25197207 ID36032 U -
TGAATGTCTATGATTTGGGGTTCTGT
>5 dna:chromosome chromosome:NCBIM37:5:1:152537259:1 25198464 ID36857 U -
TGACAGTTCTTGAACACAGACTCTCGC
