# Supplementary material for: proTRAC - a software for probabilistic piRNA cluster detection, visualization and analysis
Source: BMC Bioinformatics. 2012 Jan 10;13:5. doi: 10.1186/1471-2105-13-5 (PMC3293768; doi:10.1186/1471-2105-13-5)
Supplement: Additional file 5 — proTRAC results folder containing a picture and a FASTA file for each detected mouse cluster. After decompression, the folder can be opened as former session in proTRAC. Alternatively, each file can be opened separately with any standard text-editor or graphic-viewer respectively. [file 1471-2105-13-5-S5.ZIP › proTRAC_results_mouse/bidirectional_clusters/Cluster_126.fas]

>5 dna:chromosome chromosome:NCBIM37:5:1:152537259:1 102259781 ID4987 M +
GCCCTGGCTGTCCTGGAACTCACTTTGTA
>5 dna:chromosome chromosome:NCBIM37:5:1:152537259:1 102259781 ID11980 M -
TACAAAGTGAGTTCCAGGACAGCCAGGGC
>5 dna:chromosome chromosome:NCBIM37:5:1:152537259:1 102259794 ID49287 M +
TGGAACTCACTTTGTAGACCAGGCTGGCCT
>5 dna:chromosome chromosome:NCBIM37:5:1:152537259:1 102259800 ID25463 M +
TCACTTTGTAGACCAGGCTGGCCTCGAAC
>5 dna:chromosome chromosome:NCBIM37:5:1:152537259:1 102259800 ID25464 M +
TCACTTTGTAGACCAGGCTGGCCTCGAACT
>5 dna:chromosome chromosome:NCBIM37:5:1:152537259:1 102259818 ID52172 M +
TGGCCTCGAACTCAGAAATCCGCCTGCCTC
>5 dna:chromosome chromosome:NCBIM37:5:1:152537259:1 102259823 ID30586 M +
TCGAACTCAGAAATCCGCCTGCCTCTG
>5 dna:chromosome chromosome:NCBIM37:5:1:152537259:1 102259823 ID30587 M +
TCGAACTCAGAAATCCGCCTGCCTCTGC
>5 dna:chromosome chromosome:NCBIM37:5:1:152537259:1 102259823 ID30588 M +
TCGAACTCAGAAATCCGCCTGCCTCTGCCT
>5 dna:chromosome chromosome:NCBIM37:5:1:152537259:1 102259823 ID30589 M +
TCGAACTCAGAAATCCGCCTGCCTCTGCCTC
>5 dna:chromosome chromosome:NCBIM37:5:1:152537259:1 102259827 ID714 M +
ACTCAGAAATCCGCCTGCCTCTGCCTCC
>5 dna:chromosome chromosome:NCBIM37:5:1:152537259:1 102262325 ID56512 U -
TGGTTACTTGTTGCATGATCATTAACACA
>5 dna:chromosome chromosome:NCBIM37:5:1:152537259:1 102262456 ID57749 U -
TGTATAAAGGTGGTAGAAACTTATTTTTGC
>5 dna:chromosome chromosome:NCBIM37:5:1:152537259:1 102262464 ID2133 U -
CACTTTCTTATGTATAAAGGTGGTAGAAACTT
>5 dna:chromosome chromosome:NCBIM37:5:1:152537259:1 102262557 ID41940 U -
TGATGTCACGCTTTTGAAGACGAGAAGT
>5 dna:chromosome chromosome:NCBIM37:5:1:152537259:1 102262661 ID65781 U -
TTCTAAGTACCTCACAGGGCTCCAGCCTG
>5 dna:chromosome chromosome:NCBIM37:5:1:152537259:1 102262662 ID65780 U -
TTCTAAGTACCTCACAGGGCTCCAGCCT
>5 dna:chromosome chromosome:NCBIM37:5:1:152537259:1 102262677 ID46801 U -
TGCGGCCTGCATTCTTTTTCTAAGTACCTC
>5 dna:chromosome chromosome:NCBIM37:5:1:152537259:1 102262679 ID46800 U -
TGCGGCCTGCATTCTTTTTCTAAGTACC
>5 dna:chromosome chromosome:NCBIM37:5:1:152537259:1 102262692 ID57794 U -
TGTATATACCTCCTGCGGCCTGCATTCT
>5 dna:chromosome chromosome:NCBIM37:5:1:152537259:1 102262693 ID57793 U -
TGTATATACCTCCTGCGGCCTGCATTC
>5 dna:chromosome chromosome:NCBIM37:5:1:152537259:1 102262697 ID12746 U -
TACACTATGTATATACCTCCTGCGGCCTGC
>5 dna:chromosome chromosome:NCBIM37:5:1:152537259:1 102262697 ID23208 U -
TATGTATATACCTCCTGCGGCCTGC
>5 dna:chromosome chromosome:NCBIM37:5:1:152537259:1 102262699 ID21782 U -
TATACACTATGTATATACCTCCTGCGGCCT
>5 dna:chromosome chromosome:NCBIM37:5:1:152537259:1 102262700 ID1405 U -
ATATACACTATGTATATACCTCCTGCGGCC
>5 dna:chromosome chromosome:NCBIM37:5:1:152537259:1 102262708 ID3055 U -
CCTTACCAATATACACTATGTATATACCTC
>5 dna:chromosome chromosome:NCBIM37:5:1:152537259:1 102262708 ID30229 U -
TCCTTACCAATATACACTATGTATATACCTC
>5 dna:chromosome chromosome:NCBIM37:5:1:152537259:1 102262709 ID30228 U -
TCCTTACCAATATACACTATGTATATACCT
>5 dna:chromosome chromosome:NCBIM37:5:1:152537259:1 102262727 ID29157 U -
TCCGTGTTCGTGCCATTCTCCTTACCAATA
>5 dna:chromosome chromosome:NCBIM37:5:1:152537259:1 102262728 ID29156 U -
TCCGTGTTCGTGCCATTCTCCTTACCAAT
>5 dna:chromosome chromosome:NCBIM37:5:1:152537259:1 102262729 ID29155 U -
TCCGTGTTCGTGCCATTCTCCTTACCAA
>5 dna:chromosome chromosome:NCBIM37:5:1:152537259:1 102262731 ID29154 U -
TCCGTGTTCGTGCCATTCTCCTTACC
>5 dna:chromosome chromosome:NCBIM37:5:1:152537259:1 102262750 ID47530 U -
TGCTCATCTGGCTGGCTGGCCCTCCGTGT
>5 dna:chromosome chromosome:NCBIM37:5:1:152537259:1 102262776 ID54192 U -
TGGGCTCACATCCCTTGGCTTCATTGC
>5 dna:chromosome chromosome:NCBIM37:5:1:152537259:1 102262929 ID65269 U -
TTCCAGCCCATAACTAGTAGATGGAAAGCAAA
>5 dna:chromosome chromosome:NCBIM37:5:1:152537259:1 102263203 ID42386 U -
TGATTGTTTCTTTAGAAGGATGCCGGTGTC
>5 dna:chromosome chromosome:NCBIM37:5:1:152537259:1 102263204 ID42385 U -
TGATTGTTTCTTTAGAAGGATGCCGGTGT
>5 dna:chromosome chromosome:NCBIM37:5:1:152537259:1 102263333 ID24158 U -
TCAAAATCGAACCCAACACTTCCATTTTTA
>5 dna:chromosome chromosome:NCBIM37:5:1:152537259:1 102263483 ID14146 U -
TACCCTACGGGCTGAAAGCAGCTTCGGAAC
>5 dna:chromosome chromosome:NCBIM37:5:1:152537259:1 102263547 ID43729 U -
TGCACTAAAATGCACATATATGCACATGTGT
>5 dna:chromosome chromosome:NCBIM37:5:1:152537259:1 102263617 ID64832 U -
TTCACGCAAAGGACAGTGGCTTTGGCTTCC
>5 dna:chromosome chromosome:NCBIM37:5:1:152537259:1 102263746 ID8848 U -
TAACATTTTCAGATACTTAGCACTAATACT
>5 dna:chromosome chromosome:NCBIM37:5:1:152537259:1 102263934 ID11055 U -
TAATATTTAGTTATTTAATTTGTTCTACTA
>5 dna:chromosome chromosome:NCBIM37:5:1:152537259:1 102264042 ID7129 U -
TAAAATGAACCTTTACCATTTAATGCCA
>5 dna:chromosome chromosome:NCBIM37:5:1:152537259:1 102264068 ID57053 U -
TGTAAAACTGGATCATGTCAGAAGTGCTTA
>5 dna:chromosome chromosome:NCBIM37:5:1:152537259:1 102264432 ID10326 U -
TAAGGTAACGTGTAAATAGCCAATGGTC
>5 dna:chromosome chromosome:NCBIM37:5:1:152537259:1 102264434 ID29326 U -
TCCTAAGGTAACGTGTAAATAGCCAATGG
>5 dna:chromosome chromosome:NCBIM37:5:1:152537259:1 102264501 ID63520 U -
TTAAAATAGGCTAGTAACCAAAACGATGTA
>5 dna:chromosome chromosome:NCBIM37:5:1:152537259:1 102264536 ID22385 U -
TATCATTTCTTTCAAGTTGCCCACAGTGTC
>5 dna:chromosome chromosome:NCBIM37:5:1:152537259:1 102264539 ID41095 U -
TGATATCATTTCTTTCAAGTTGCCCACAGT
>5 dna:chromosome chromosome:NCBIM37:5:1:152537259:1 102264562 ID60713 U -
TGTTCAGACCAAGCCTGTGTGCCTGATATC
>5 dna:chromosome chromosome:NCBIM37:5:1:152537259:1 102264562 ID67982 U -
TTGTTCAGACCAAGCCTGTGTGCCTGATATC
>5 dna:chromosome chromosome:NCBIM37:5:1:152537259:1 102264567 ID66202 U -
TTCTTGTTCAGACCAAGCCTGTGTGCCTG
>5 dna:chromosome chromosome:NCBIM37:5:1:152537259:1 102264642 ID9039 U -
TAACGTCTCGCAATTATAAATATGGGTTGG
>5 dna:chromosome chromosome:NCBIM37:5:1:152537259:1 102264643 ID9038 U -
TAACGTCTCGCAATTATAAATATGGGTTG
>5 dna:chromosome chromosome:NCBIM37:5:1:152537259:1 102264672 ID2078 U -
CACTAACTCAATGAACCATCTAAGGTCTGTC
>5 dna:chromosome chromosome:NCBIM37:5:1:152537259:1 102264673 ID2077 U -
CACTAACTCAATGAACCATCTAAGGTCTGT
>5 dna:chromosome chromosome:NCBIM37:5:1:152537259:1 102264800 ID65828 U -
TTCTAGAAAATGGTTGTAAATCTGACTT
>5 dna:chromosome chromosome:NCBIM37:5:1:152537259:1 102266395 ID11775 M +
TAATTTGTAAAATAAAGGAGAGCTGATGA
