# Supplementary material for: proTRAC - a software for probabilistic piRNA cluster detection, visualization and analysis
Source: BMC Bioinformatics. 2012 Jan 10;13:5. doi: 10.1186/1471-2105-13-5 (PMC3293768; doi:10.1186/1471-2105-13-5)
Supplement: Additional file 5 — proTRAC results folder containing a picture and a FASTA file for each detected mouse cluster. After decompression, the folder can be opened as former session in proTRAC. Alternatively, each file can be opened separately with any standard text-editor or graphic-viewer respectively. [file 1471-2105-13-5-S5.ZIP › proTRAC_results_mouse/bidirectional_clusters/Cluster_127.fas]

>5 dna:chromosome chromosome:NCBIM37:5:1:152537259:1 113742588 ID714 M -
ACTCAGAAATCCGCCTGCCTCTGCCTCC
>5 dna:chromosome chromosome:NCBIM37:5:1:152537259:1 113742589 ID30589 M -
TCGAACTCAGAAATCCGCCTGCCTCTGCCTC
>5 dna:chromosome chromosome:NCBIM37:5:1:152537259:1 113742590 ID30588 M -
TCGAACTCAGAAATCCGCCTGCCTCTGCCT
>5 dna:chromosome chromosome:NCBIM37:5:1:152537259:1 113742592 ID30587 M -
TCGAACTCAGAAATCCGCCTGCCTCTGC
>5 dna:chromosome chromosome:NCBIM37:5:1:152537259:1 113742593 ID30586 M -
TCGAACTCAGAAATCCGCCTGCCTCTG
>5 dna:chromosome chromosome:NCBIM37:5:1:152537259:1 113742595 ID52172 M -
TGGCCTCGAACTCAGAAATCCGCCTGCCTC
>5 dna:chromosome chromosome:NCBIM37:5:1:152537259:1 113743816 ID49286 M +
TGGAACTCACTCTGTAGACCAGGCTGGC
>5 dna:chromosome chromosome:NCBIM37:5:1:152537259:1 113743822 ID25333 M +
TCACTCTGTAGACCAGGCTGGCCTCGA
>5 dna:chromosome chromosome:NCBIM37:5:1:152537259:1 113743822 ID25334 M +
TCACTCTGTAGACCAGGCTGGCCTCGAA
>5 dna:chromosome chromosome:NCBIM37:5:1:152537259:1 113743822 ID25335 M +
TCACTCTGTAGACCAGGCTGGCCTCGAAC
>5 dna:chromosome chromosome:NCBIM37:5:1:152537259:1 113743840 ID52173 M +
TGGCCTCGAACTCAGAAATCTGCCTGCCT
>5 dna:chromosome chromosome:NCBIM37:5:1:152537259:1 113743840 ID52174 M +
TGGCCTCGAACTCAGAAATCTGCCTGCCTC
>5 dna:chromosome chromosome:NCBIM37:5:1:152537259:1 113743845 ID30594 M +
TCGAACTCAGAAATCTGCCTGCCTCTGCC
>5 dna:chromosome chromosome:NCBIM37:5:1:152537259:1 113743845 ID30595 M +
TCGAACTCAGAAATCTGCCTGCCTCTGCCTC
>5 dna:chromosome chromosome:NCBIM37:5:1:152537259:1 113743848 ID207 M +
AACTCAGAAATCTGCCTGCCTCTGCCTCC
>5 dna:chromosome chromosome:NCBIM37:5:1:152537259:1 113745168 ID67885 M +
TTGTGAGCCACCATGTGGTTGCTGG
>5 dna:chromosome chromosome:NCBIM37:5:1:152537259:1 113749080 ID21375 U -
TAGTTTCAGAAAATGAAGCCTCAAGGAATA
>5 dna:chromosome chromosome:NCBIM37:5:1:152537259:1 113749296 ID21421 U -
TAGTTTTCTGTATGATTCAGTTTCAGCTG
>5 dna:chromosome chromosome:NCBIM37:5:1:152537259:1 113749400 ID39430 U -
TGAGCCTTGAAAGTCAGTTTTGAATTGAAGTT
>5 dna:chromosome chromosome:NCBIM37:5:1:152537259:1 113749470 ID7986 U -
TAAATAAAGCTTTAATTTATGATGAACCT
>5 dna:chromosome chromosome:NCBIM37:5:1:152537259:1 113749657 ID68919 U -
TTTTCAGAGACCTCGGTGAGTCGCCGGTGG
>5 dna:chromosome chromosome:NCBIM37:5:1:152537259:1 113749717 ID45846 U -
TGCCCAGTGGTTATCATACCACCATCCA
>5 dna:chromosome chromosome:NCBIM37:5:1:152537259:1 113749820 ID52141 U -
TGGCCTATCCTTGTCTACAGCACCGTG
>5 dna:chromosome chromosome:NCBIM37:5:1:152537259:1 113749918 ID46841 U -
TGCGTCTCTATGGCACCGAGGG
>5 dna:chromosome chromosome:NCBIM37:5:1:152537259:1 113749956 ID21318 U -
TAGTTGCCTGTATGTCACTGCCCAGAC
>5 dna:chromosome chromosome:NCBIM37:5:1:152537259:1 113749972 ID36870 M -
TGACATAAGGAGCTAGTTGCCTGT
>5 dna:chromosome chromosome:NCBIM37:5:1:152537259:1 113749975 ID61300 U -
TGTTTTGACATAAGGAGCTAGTTGCC
>5 dna:chromosome chromosome:NCBIM37:5:1:152537259:1 113749992 ID9037 U -
TAACGTCGTGGTGGATTGTTTTGAC
>5 dna:chromosome chromosome:NCBIM37:5:1:152537259:1 113749993 ID34873 U -
TGAACTAACGTCGTGGTGGATTGTTTTGA
>5 dna:chromosome chromosome:NCBIM37:5:1:152537259:1 113749995 ID195 U -
AACTAACGTCGTGGTGGATTGTTTT
>5 dna:chromosome chromosome:NCBIM37:5:1:152537259:1 113749995 ID34872 U -
TGAACTAACGTCGTGGTGGATTGTTTT
>5 dna:chromosome chromosome:NCBIM37:5:1:152537259:1 113749996 ID34871 U -
TGAACTAACGTCGTGGTGGATTGTTT
>5 dna:chromosome chromosome:NCBIM37:5:1:152537259:1 113750002 ID8865 U -
TAACCAATGAACTAACGTCGTGGTGGA
>5 dna:chromosome chromosome:NCBIM37:5:1:152537259:1 113750020 ID18141 U -
TAGCAGTTTAACCCGATAAGTTAACCAATG
>5 dna:chromosome chromosome:NCBIM37:5:1:152537259:1 113750024 ID18140 U -
TAGCAGTTTAACCCGATAAGTTAACC
>5 dna:chromosome chromosome:NCBIM37:5:1:152537259:1 113750045 ID46057 U -
TGCCGTTTTCGAAACAAGAAACCTAGCA
>5 dna:chromosome chromosome:NCBIM37:5:1:152537259:1 113750046 ID58670 U -
TGTCTGCCGTTTTCGAAACAAGAAACCTAGC
>5 dna:chromosome chromosome:NCBIM37:5:1:152537259:1 113750065 ID20511 U -
TAGTAAAGCAAGCCTGTCTGCCGTTT
>5 dna:chromosome chromosome:NCBIM37:5:1:152537259:1 113750070 ID52395 U -
TGGCTATTAGTAAAGCAAGCCTGTCTGC
>5 dna:chromosome chromosome:NCBIM37:5:1:152537259:1 113750077 ID11768 U -
TAATTTGATGGCTATTAGTAAAGCAAGCC
>5 dna:chromosome chromosome:NCBIM37:5:1:152537259:1 113750080 ID11767 U -
TAATTTGATGGCTATTAGTAAAGCAA
>5 dna:chromosome chromosome:NCBIM37:5:1:152537259:1 113750080 ID14471 U -
TACCTTAATTTGATGGCTATTAGTAAAGCAA
>5 dna:chromosome chromosome:NCBIM37:5:1:152537259:1 113750084 ID14470 U -
TACCTTAATTTGATGGCTATTAGTAAA
>5 dna:chromosome chromosome:NCBIM37:5:1:152537259:1 113750093 ID33863 U -
TGAAACCTGTCTATACCTTAATTTGATGGCT
>5 dna:chromosome chromosome:NCBIM37:5:1:152537259:1 113750094 ID33862 U -
TGAAACCTGTCTATACCTTAATTTGATGGC
>5 dna:chromosome chromosome:NCBIM37:5:1:152537259:1 113750096 ID32076 U -
TCTGAAACCTGTCTATACCTTAATTTGATG
>5 dna:chromosome chromosome:NCBIM37:5:1:152537259:1 113750096 ID33861 U -
TGAAACCTGTCTATACCTTAATTTGATG
>5 dna:chromosome chromosome:NCBIM37:5:1:152537259:1 113750107 ID6459 U -
TAAAAAGCCACATCTGAAACCTGTCTATACC
>5 dna:chromosome chromosome:NCBIM37:5:1:152537259:1 113750113 ID2432 U -
CAGTAAAAAGCCACATCTGAAACCTGTC
>5 dna:chromosome chromosome:NCBIM37:5:1:152537259:1 113750118 ID52841 U -
TGGGAACAGTAAAAAGCCACATCTGAAAC
>5 dna:chromosome chromosome:NCBIM37:5:1:152537259:1 113750119 ID52840 U -
TGGGAACAGTAAAAAGCCACATCTGAAA
>5 dna:chromosome chromosome:NCBIM37:5:1:152537259:1 113750124 ID26216 U -
TCATATGGGAACAGTAAAAAGCCACATC
>5 dna:chromosome chromosome:NCBIM37:5:1:152537259:1 113750137 ID44919 U -
TGCCAAGCAAGTTTTCATATGGGAACAGT
>5 dna:chromosome chromosome:NCBIM37:5:1:152537259:1 113750149 ID38136 U -
TGAGAACAGTTACTGCCAAGCAAGTTTTCA
>5 dna:chromosome chromosome:NCBIM37:5:1:152537259:1 113750155 ID23520 U -
TATTATTGAGAACAGTTACTGCCAAGCAAG
>5 dna:chromosome chromosome:NCBIM37:5:1:152537259:1 113750184 ID58189 U -
TGTCACTTGTCAGGGGCAGAAGTCGTT
>5 dna:chromosome chromosome:NCBIM37:5:1:152537259:1 113750185 ID58188 U -
TGTCACTTGTCAGGGGCAGAAGTCGT
>5 dna:chromosome chromosome:NCBIM37:5:1:152537259:1 113750323 ID28092 U -
TCCCAAACGGCCAGTTTGCAGCTGTCATGGA
>5 dna:chromosome chromosome:NCBIM37:5:1:152537259:1 113750324 ID28091 U -
TCCCAAACGGCCAGTTTGCAGCTGTCATGG
>5 dna:chromosome chromosome:NCBIM37:5:1:152537259:1 113750328 ID28090 U -
TCCCAAACGGCCAGTTTGCAGCTGTC
>5 dna:chromosome chromosome:NCBIM37:5:1:152537259:1 113750351 ID52727 M -
TGGGAAACAGAAACTTAGGCCTAGTCTCC
>5 dna:chromosome chromosome:NCBIM37:5:1:152537259:1 113750392 ID52475 M -
TGGCTGACCACAGGTTCCTGGATCCT
>5 dna:chromosome chromosome:NCBIM37:5:1:152537259:1 113750393 ID56673 M -
TGGTTGGCTGACCACAGGTTCCTGGATCC
>5 dna:chromosome chromosome:NCBIM37:5:1:152537259:1 113750395 ID32594 U -
TCTGGTTGGCTGACCACAGGTTCCTGGAT
>5 dna:chromosome chromosome:NCBIM37:5:1:152537259:1 113750395 ID56672 M -
TGGTTGGCTGACCACAGGTTCCTGGAT
>5 dna:chromosome chromosome:NCBIM37:5:1:152537259:1 113750397 ID32593 U -
TCTGGTTGGCTGACCACAGGTTCCTGG
>5 dna:chromosome chromosome:NCBIM37:5:1:152537259:1 113750419 ID30776 U -
TCGGACTGGCTGCCCGCGGCTCTGG
>5 dna:chromosome chromosome:NCBIM37:5:1:152537259:1 113750425 ID39993 U -
TGAGGTGTCCTCGGACTGGCTGCCCGCGG
>5 dna:chromosome chromosome:NCBIM37:5:1:152537259:1 113750427 ID39992 U -
TGAGGTGTCCTCGGACTGGCTGCCCGC
>5 dna:chromosome chromosome:NCBIM37:5:1:152537259:1 113750427 ID41627 U -
TGATGAGGTGTCCTCGGACTGGCTGCCCGC
>5 dna:chromosome chromosome:NCBIM37:5:1:152537259:1 113750428 ID1505 U -
ATGAGGTGTCCTCGGACTGGCTGCCCG
>5 dna:chromosome chromosome:NCBIM37:5:1:152537259:1 113750430 ID41626 U -
TGATGAGGTGTCCTCGGACTGGCTGCC
>5 dna:chromosome chromosome:NCBIM37:5:1:152537259:1 113750431 ID41625 U -
TGATGAGGTGTCCTCGGACTGGCTGC
>5 dna:chromosome chromosome:NCBIM37:5:1:152537259:1 113750442 ID15699 U -
TACTTCAGGCCAGATGATGAGGTGTCCTC
>5 dna:chromosome chromosome:NCBIM37:5:1:152537259:1 113750446 ID32844 U -
TCTTACTTCAGGCCAGATGATGAGGTGT
>5 dna:chromosome chromosome:NCBIM37:5:1:152537259:1 113750452 ID14298 U -
TACCTATTCTTACTTCAGGCCAGATGATG
>5 dna:chromosome chromosome:NCBIM37:5:1:152537259:1 113750454 ID14297 M -
TACCTATTCTTACTTCAGGCCAGATGA
>5 dna:chromosome chromosome:NCBIM37:5:1:152537259:1 113750458 ID65852 M -
TTCTAGCTACCTATTCTTACTTCAGGCCAG
>5 dna:chromosome chromosome:NCBIM37:5:1:152537259:1 113750459 ID65851 M -
TTCTAGCTACCTATTCTTACTTCAGGCCA
>5 dna:chromosome chromosome:NCBIM37:5:1:152537259:1 113750544 ID14505 U -
TACCTTGATTGGTCAGCTCTATCTCGG
>5 dna:chromosome chromosome:NCBIM37:5:1:152537259:1 113750612 ID55843 U -
TGGTGAAATCAGGGGCTCATCTTTTA
>5 dna:chromosome chromosome:NCBIM37:5:1:152537259:1 113750655 ID3040 U -
CCTGCTTGCTGGGGTCTGTCTCCCCCGT
>5 dna:chromosome chromosome:NCBIM37:5:1:152537259:1 113750670 ID66148 U -
TTCTTCAGCTGAATTTCCTGCTTGCTGGG
>5 dna:chromosome chromosome:NCBIM37:5:1:152537259:1 113750688 ID42587 U -
TGCAAAAGCAAAGAGCGTTTCTTCAGCTG
>5 dna:chromosome chromosome:NCBIM37:5:1:152537259:1 113750689 ID42586 U -
TGCAAAAGCAAAGAGCGTTTCTTCAGCT
>5 dna:chromosome chromosome:NCBIM37:5:1:152537259:1 113750691 ID42585 U -
TGCAAAAGCAAAGAGCGTTTCTTCAG
>5 dna:chromosome chromosome:NCBIM37:5:1:152537259:1 113750729 ID24557 U -
TCAAGAACTGCTGAAGAAGGATACCCCAG
>5 dna:chromosome chromosome:NCBIM37:5:1:152537259:1 113750872 ID18361 U -
TAGCCCCGTTGTGTTTGGTGTCCCAGCC
>5 dna:chromosome chromosome:NCBIM37:5:1:152537259:1 113750878 ID7827 U -
TAAAGGCTTTAGCCCCGTTGTGTTTGGTGTC
>5 dna:chromosome chromosome:NCBIM37:5:1:152537259:1 113750879 ID7826 U -
TAAAGGCTTTAGCCCCGTTGTGTTTGGTGT
>5 dna:chromosome chromosome:NCBIM37:5:1:152537259:1 113750879 ID21516 U -
TATAAAGGCTTTAGCCCCGTTGTGTTTGGTGT
>5 dna:chromosome chromosome:NCBIM37:5:1:152537259:1 113750881 ID21515 U -
TATAAAGGCTTTAGCCCCGTTGTGTTTGGT
>5 dna:chromosome chromosome:NCBIM37:5:1:152537259:1 113750931 ID11098 U -
TAATCAGCCACATATTTCAACATATCCGGG
>5 dna:chromosome chromosome:NCBIM37:5:1:152537259:1 113751007 ID31990 U -
TCTCTGCTGGCATGGTAATGACCTG
>5 dna:chromosome chromosome:NCBIM37:5:1:152537259:1 113751015 ID39685 U -
TGAGGAATACACTCTCTGCTGGCATGGTA
>5 dna:chromosome chromosome:NCBIM37:5:1:152537259:1 113751016 ID39684 U -
TGAGGAATACACTCTCTGCTGGCATGGT
>5 dna:chromosome chromosome:NCBIM37:5:1:152537259:1 113751020 ID39683 U -
TGAGGAATACACTCTCTGCTGGCA
>5 dna:chromosome chromosome:NCBIM37:5:1:152537259:1 113751025 ID38255 U -
TGAGAAGGCCATGAGGAATACACTCTCTGC
>5 dna:chromosome chromosome:NCBIM37:5:1:152537259:1 113751027 ID38254 U -
TGAGAAGGCCATGAGGAATACACTCTCT
>5 dna:chromosome chromosome:NCBIM37:5:1:152537259:1 113751028 ID38253 U -
TGAGAAGGCCATGAGGAATACACTCTC
>5 dna:chromosome chromosome:NCBIM37:5:1:152537259:1 113751030 ID28468 U -
TCCCATGAGAAGGCCATGAGGAATACACTC
>5 dna:chromosome chromosome:NCBIM37:5:1:152537259:1 113751086 ID38116 U -
TGAGAACAAAAATCTTGTGTATATTTTAGC
>5 dna:chromosome chromosome:NCBIM37:5:1:152537259:1 113751090 ID6111 U -
GTGATGAGAACAAAAATCTTGTGTATATTT
>5 dna:chromosome chromosome:NCBIM37:5:1:152537259:1 113751094 ID4566 U -
GAGTGATGAGAACAAAAATCTTGTGTAT
>5 dna:chromosome chromosome:NCBIM37:5:1:152537259:1 113751095 ID6103 U -
GTGAGTGATGAGAACAAAAATCTTGTGTA
>5 dna:chromosome chromosome:NCBIM37:5:1:152537259:1 113751095 ID40296 U -
TGAGTGATGAGAACAAAAATCTTGTGTA
>5 dna:chromosome chromosome:NCBIM37:5:1:152537259:1 113751095 ID59272 U -
TGTGAGTGATGAGAACAAAAATCTTGTGTA
>5 dna:chromosome chromosome:NCBIM37:5:1:152537259:1 113751096 ID60136 U -
TGTGTGAGTGATGAGAACAAAAATCTTGTGT
>5 dna:chromosome chromosome:NCBIM37:5:1:152537259:1 113751097 ID40295 U -
TGAGTGATGAGAACAAAAATCTTGTG
>5 dna:chromosome chromosome:NCBIM37:5:1:152537259:1 113751097 ID59271 U -
TGTGAGTGATGAGAACAAAAATCTTGTG
>5 dna:chromosome chromosome:NCBIM37:5:1:152537259:1 113751097 ID60135 U -
TGTGTGAGTGATGAGAACAAAAATCTTGTG
>5 dna:chromosome chromosome:NCBIM37:5:1:152537259:1 113751098 ID60221 U -
TGTGTGTGAGTGATGAGAACAAAAATCTTGT
>5 dna:chromosome chromosome:NCBIM37:5:1:152537259:1 113751141 ID35283 U -
TGAAGATTCTGATGACCTGGGTAGAAGGTA
>5 dna:chromosome chromosome:NCBIM37:5:1:152537259:1 113751142 ID35282 U -
TGAAGATTCTGATGACCTGGGTAGAAGGT
>5 dna:chromosome chromosome:NCBIM37:5:1:152537259:1 113751144 ID5178 U -
GCTGAAGATTCTGATGACCTGGGTAGAAG
>5 dna:chromosome chromosome:NCBIM37:5:1:152537259:1 113751315 ID6772 U -
TAAAACTGTCGGGAGCCCTTTGCCA
>5 dna:chromosome chromosome:NCBIM37:5:1:152537259:1 113751316 ID6771 U -
TAAAACTGTCGGGAGCCCTTTGCC
>5 dna:chromosome chromosome:NCBIM37:5:1:152537259:1 113751317 ID6770 U -
TAAAACTGTCGGGAGCCCTTTGC
>5 dna:chromosome chromosome:NCBIM37:5:1:152537259:1 113751324 ID35313 U -
TGAAGCACCCAGTTAAAACTGTCGGGAGC
>5 dna:chromosome chromosome:NCBIM37:5:1:152537259:1 113751357 ID28403 U -
TCCCAGTCATTTAGAATCCGATGCCTAGC
>5 dna:chromosome chromosome:NCBIM37:5:1:152537259:1 113751358 ID58481 U -
TGTCCCAGTCATTTAGAATCCGATGCCTAG
>5 dna:chromosome chromosome:NCBIM37:5:1:152537259:1 113751397 ID3471 U -
CTCCTGCAGACTGTCCATCCACC
>5 dna:chromosome chromosome:NCBIM37:5:1:152537259:1 113751401 ID58155 U -
TGTCACCTCTCTCCTGCAGACTGTCCATC
>5 dna:chromosome chromosome:NCBIM37:5:1:152537259:1 113751441 ID53276 U -
TGGGACTGCTTCCTCAGTGCCTTCCAGTGT
>5 dna:chromosome chromosome:NCBIM37:5:1:152537259:1 113751537 ID34134 U -
TGAAAGGCTTTGTAAGCACATCAGGGCATG
>5 dna:chromosome chromosome:NCBIM37:5:1:152537259:1 113751540 ID34133 U -
TGAAAGGCTTTGTAAGCACATCAGGGC
>5 dna:chromosome chromosome:NCBIM37:5:1:152537259:1 113751540 ID58784 U -
TGTGAAAGGCTTTGTAAGCACATCAGGGC
>5 dna:chromosome chromosome:NCBIM37:5:1:152537259:1 113751541 ID34132 U -
TGAAAGGCTTTGTAAGCACATCAGGG
>5 dna:chromosome chromosome:NCBIM37:5:1:152537259:1 113751652 ID38010 U -
TGAGAAAATGTGCCCCACCCCACC
>5 dna:chromosome chromosome:NCBIM37:5:1:152537259:1 113751665 ID4338 U -
GAGAAAGGAAGGTGGACTGAGAAAATGT
>5 dna:chromosome chromosome:NCBIM37:5:1:152537259:1 113751671 ID64369 U -
TTATCTGAGAGAAAGGAAGGTGGACTGAGA
>5 dna:chromosome chromosome:NCBIM37:5:1:152537259:1 113751676 ID64368 U -
TTATCTGAGAGAAAGGAAGGTGGAC
>5 dna:chromosome chromosome:NCBIM37:5:1:152537259:1 113751677 ID17349 U -
TAGAGTTATCTGAGAGAAAGGAAGGTGGA
>5 dna:chromosome chromosome:NCBIM37:5:1:152537259:1 113751681 ID5110 U -
GCTAGAGTTATCTGAGAGAAAGGAAGG
>5 dna:chromosome chromosome:NCBIM37:5:1:152537259:1 113751693 ID45400 U -
TGCCAGCTTGATACAGCTAGAGTTATCTGA
>5 dna:chromosome chromosome:NCBIM37:5:1:152537259:1 113751702 ID21413 M -
TAGTTTTATGCCAGCTTGATACAGCTAGA
>5 dna:chromosome chromosome:NCBIM37:5:1:152537259:1 113751857 ID60588 U -
TGTTAGTGACCTCTCACCTCTAGGGC
>5 dna:chromosome chromosome:NCBIM37:5:1:152537259:1 113751931 ID22022 U -
TATATCTTGCATCCAAGTTGTGTGGTATC
>5 dna:chromosome chromosome:NCBIM37:5:1:152537259:1 113751934 ID33188 U -
TCTTTATATCTTGCATCCAAGTTGTGTGGT
>5 dna:chromosome chromosome:NCBIM37:5:1:152537259:1 113752059 ID17357 U -
TAGAGTTCTTTCATGAGTTCACTGCTGGGC
>5 dna:chromosome chromosome:NCBIM37:5:1:152537259:1 113752061 ID17356 U -
TAGAGTTCTTTCATGAGTTCACTGCTGG
>5 dna:chromosome chromosome:NCBIM37:5:1:152537259:1 113752065 ID52226 U -
TGGCCTTAGAGTTCTTTCATGAGTTCACTG
>5 dna:chromosome chromosome:NCBIM37:5:1:152537259:1 113752066 ID52225 U -
TGGCCTTAGAGTTCTTTCATGAGTTCACT
>5 dna:chromosome chromosome:NCBIM37:5:1:152537259:1 113752092 ID43409 U -
TGCAATGCAAATGGGTGCATCTTGCCTGG
>5 dna:chromosome chromosome:NCBIM37:5:1:152537259:1 113752093 ID56104 U -
TGGTGCAATGCAAATGGGTGCATCTTGCCTG
>5 dna:chromosome chromosome:NCBIM37:5:1:152537259:1 113752095 ID67530 U -
TTGGTGCAATGCAAATGGGTGCATCTTGCC
>5 dna:chromosome chromosome:NCBIM37:5:1:152537259:1 113752096 ID43408 U -
TGCAATGCAAATGGGTGCATCTTGC
>5 dna:chromosome chromosome:NCBIM37:5:1:152537259:1 113752115 ID31761 U -
TCTCATAATGGTGCCCCGCTTTGGTGCAAT
>5 dna:chromosome chromosome:NCBIM37:5:1:152537259:1 113752138 ID27111 U -
TCCAATCAGGGAGCAGTTGGTGATCTCATA
>5 dna:chromosome chromosome:NCBIM37:5:1:152537259:1 113752143 ID30625 U -
TCGAATCCAATCAGGGAGCAGTTGGTGATC
>5 dna:chromosome chromosome:NCBIM37:5:1:152537259:1 113752144 ID30624 U -
TCGAATCCAATCAGGGAGCAGTTGGTGAT
>5 dna:chromosome chromosome:NCBIM37:5:1:152537259:1 113752153 ID34690 U -
TGAACAGGCTTCGAATCCAATCAGGGAGCA
>5 dna:chromosome chromosome:NCBIM37:5:1:152537259:1 113752279 ID6481 U -
TAAAAAGGTCTGGACTGTAGCTCATGGG
>5 dna:chromosome chromosome:NCBIM37:5:1:152537259:1 113752289 ID46254 U -
TGCCTCGATTTTTTAAAAAGGTCTGGACTGT
>5 dna:chromosome chromosome:NCBIM37:5:1:152537259:1 113752311 ID50539 U -
TGGAGCAATGTTGTGAGACTCTGCCTCGAT
>5 dna:chromosome chromosome:NCBIM37:5:1:152537259:1 113752335 ID40512 U -
TGAGTTCAGCTAGGGTGTACTGGAGC
>5 dna:chromosome chromosome:NCBIM37:5:1:152537259:1 113752338 ID34627 U -
TGAACAATGAGTTCAGCTAGGGTGTACTGG
>5 dna:chromosome chromosome:NCBIM37:5:1:152537259:1 113752363 ID52812 U -
TGGGAAATTGAAGGCCTTCCTGGGCTGAAC
>5 dna:chromosome chromosome:NCBIM37:5:1:152537259:1 113752427 ID20637 U -
TAGTAGCAGCATGTGGTGGACCGCCCT
>5 dna:chromosome chromosome:NCBIM37:5:1:152537259:1 113752429 ID28002 U -
TCCATTAGTAGCAGCATGTGGTGGACCGCC
>5 dna:chromosome chromosome:NCBIM37:5:1:152537259:1 113752430 ID28001 U -
TCCATTAGTAGCAGCATGTGGTGGACCGC
>5 dna:chromosome chromosome:NCBIM37:5:1:152537259:1 113752433 ID28000 U -
TCCATTAGTAGCAGCATGTGGTGGAC
>5 dna:chromosome chromosome:NCBIM37:5:1:152537259:1 113752472 ID20479 U -
TAGGTTTGATGAACCTCAGTGCCCACTGACG
>5 dna:chromosome chromosome:NCBIM37:5:1:152537259:1 113752473 ID20478 U -
TAGGTTTGATGAACCTCAGTGCCCACTGAC
>5 dna:chromosome chromosome:NCBIM37:5:1:152537259:1 113752479 ID24700 U -
TCAATAGGTTTGATGAACCTCAGTGCCC
>5 dna:chromosome chromosome:NCBIM37:5:1:152537259:1 113752479 ID31622 U -
TCTCAATAGGTTTGATGAACCTCAGTGCCC
>5 dna:chromosome chromosome:NCBIM37:5:1:152537259:1 113752480 ID31621 U -
TCTCAATAGGTTTGATGAACCTCAGTGCC
>5 dna:chromosome chromosome:NCBIM37:5:1:152537259:1 113752491 ID49783 U -
TGGAATAGTTCATCTCAATAGGTTTGATGA
>5 dna:chromosome chromosome:NCBIM37:5:1:152537259:1 113752496 ID15083 U -
TACTATGGAATAGTTCATCTCAATAGGTTT
>5 dna:chromosome chromosome:NCBIM37:5:1:152537259:1 113752507 ID55343 U -
TGGTAGCTACTATGGAATAGTTCATC
>5 dna:chromosome chromosome:NCBIM37:5:1:152537259:1 113752526 ID57821 U -
TGTATCCATAGTAGGAAACTGGTAGC
>5 dna:chromosome chromosome:NCBIM37:5:1:152537259:1 113752527 ID68761 U -
TTTGTATCCATAGTAGGAAACTGGTAG
>5 dna:chromosome chromosome:NCBIM37:5:1:152537259:1 113752563 ID34149 U -
TGAAAGGTACCCGAGCTTCATCACAAGG
>5 dna:chromosome chromosome:NCBIM37:5:1:152537259:1 113752564 ID32080 U -
TCTGAAAGGTACCCGAGCTTCATCACAAG
>5 dna:chromosome chromosome:NCBIM37:5:1:152537259:1 113752572 ID2465 U -
CAGTGTCTGAAAGGTACCCGAGCTTC
>5 dna:chromosome chromosome:NCBIM37:5:1:152537259:1 113752575 ID24529 U -
TCAACTACAGTGTCTGAAAGGTACCCGAGC
>5 dna:chromosome chromosome:NCBIM37:5:1:152537259:1 113752579 ID24528 U -
TCAACTACAGTGTCTGAAAGGTACCC
>5 dna:chromosome chromosome:NCBIM37:5:1:152537259:1 113752580 ID24527 U -
TCAACTACAGTGTCTGAAAGGTACC
>5 dna:chromosome chromosome:NCBIM37:5:1:152537259:1 113752627 ID46270 U -
TGCCTCTCCCGCACCTTGTTTGCTTT
>5 dna:chromosome chromosome:NCBIM37:5:1:152537259:1 113752634 ID37432 U -
TGACGAAACACTGCCTCTCCCGCACCTTGT
>5 dna:chromosome chromosome:NCBIM37:5:1:152537259:1 113752635 ID37430 U -
TGACGAAACACTGCCTCTCCCGCACCTTG
>5 dna:chromosome chromosome:NCBIM37:5:1:152537259:1 113752638 ID27904 U -
TCCATGACGAAACACTGCCTCTCCCGCACC
>5 dna:chromosome chromosome:NCBIM37:5:1:152537259:1 113752648 ID4460 U -
GAGCCTCCATGACGAAACACTGCCT
>5 dna:chromosome chromosome:NCBIM37:5:1:152537259:1 113752648 ID15494 U -
TACTGGAGCCTCCATGACGAAACACTGCCT
>5 dna:chromosome chromosome:NCBIM37:5:1:152537259:1 113752649 ID15493 U -
TACTGGAGCCTCCATGACGAAACACTGCC
>5 dna:chromosome chromosome:NCBIM37:5:1:152537259:1 113752650 ID15492 U -
TACTGGAGCCTCCATGACGAAACACTGC
>5 dna:chromosome chromosome:NCBIM37:5:1:152537259:1 113752650 ID31412 U -
TCTACTGGAGCCTCCATGACGAAACACTGC
>5 dna:chromosome chromosome:NCBIM37:5:1:152537259:1 113752650 ID65824 U -
TTCTACTGGAGCCTCCATGACGAAACACTGC
>5 dna:chromosome chromosome:NCBIM37:5:1:152537259:1 113752651 ID15491 U -
TACTGGAGCCTCCATGACGAAACACTG
>5 dna:chromosome chromosome:NCBIM37:5:1:152537259:1 113752754 ID32685 U -
TCTGTGAACTGTTTGTAGATCATCCCTTGC
>5 dna:chromosome chromosome:NCBIM37:5:1:152537259:1 113752765 ID19209 U -
TAGGACGGGAGTCTGTGAACTGTTTGTAGA
>5 dna:chromosome chromosome:NCBIM37:5:1:152537259:1 113752807 ID56187 U -
TGGTGGATAAATCTTAAAAGAAAGGGAGAGC
>5 dna:chromosome chromosome:NCBIM37:5:1:152537259:1 113752809 ID56186 U -
TGGTGGATAAATCTTAAAAGAAAGGGAGA
>5 dna:chromosome chromosome:NCBIM37:5:1:152537259:1 113752810 ID56185 U -
TGGTGGATAAATCTTAAAAGAAAGGGAG
>5 dna:chromosome chromosome:NCBIM37:5:1:152537259:1 113752811 ID56184 U -
TGGTGGATAAATCTTAAAAGAAAGGGA
>5 dna:chromosome chromosome:NCBIM37:5:1:152537259:1 113752812 ID56183 U -
TGGTGGATAAATCTTAAAAGAAAGGG
>5 dna:chromosome chromosome:NCBIM37:5:1:152537259:1 113752813 ID56182 U -
TGGTGGATAAATCTTAAAAGAAAGG
>5 dna:chromosome chromosome:NCBIM37:5:1:152537259:1 113752816 ID2797 U -
CCCACACATGGTGGATAAATCTTAAAAGAA
>5 dna:chromosome chromosome:NCBIM37:5:1:152537259:1 113752825 ID885 U -
AGACCAAAACACCCACACATGGTGGATAAATC
>5 dna:chromosome chromosome:NCBIM37:5:1:152537259:1 113752844 ID1919 U -
CACAGACATACATGCAGACCAAAACACC
>5 dna:chromosome chromosome:NCBIM37:5:1:152537259:1 113752845 ID1918 U -
CACAGACATACATGCAGACCAAAACAC
>5 dna:chromosome chromosome:NCBIM37:5:1:152537259:1 113752928 ID54976 U -
TGGGTTTGATGGTTTCACAACTTTCTGGCA
>5 dna:chromosome chromosome:NCBIM37:5:1:152537259:1 113752944 ID43924 U -
TGCAGAGGACCTACCTGGGTTTGATGGTT
>5 dna:chromosome chromosome:NCBIM37:5:1:152537259:1 113752946 ID43923 U -
TGCAGAGGACCTACCTGGGTTTGATGG
>5 dna:chromosome chromosome:NCBIM37:5:1:152537259:1 113752969 ID25843 U -
TCAGCTGTTAGGCTAGGTGTTGCTCCTGCA
>5 dna:chromosome chromosome:NCBIM37:5:1:152537259:1 113752970 ID25842 U -
TCAGCTGTTAGGCTAGGTGTTGCTCCTGC
>5 dna:chromosome chromosome:NCBIM37:5:1:152537259:1 113753017 ID13651 U -
TACCAAGATCCACAGAAGGTGAGGAGGGC
>5 dna:chromosome chromosome:NCBIM37:5:1:152537259:1 113753049 ID14731 U -
TACGGTGGATGACTTAAGTCAAGGTAA
>5 dna:chromosome chromosome:NCBIM37:5:1:152537259:1 113753051 ID64007 U -
TTACGGTGGATGACTTAAGTCAAGGT
>5 dna:chromosome chromosome:NCBIM37:5:1:152537259:1 113753248 ID37295 U -
TGACCCTGGTGACTGAAGCGAAGTTTCCC
>5 dna:chromosome chromosome:NCBIM37:5:1:152537259:1 113753250 ID37294 U -
TGACCCTGGTGACTGAAGCGAAGTTTC
>5 dna:chromosome chromosome:NCBIM37:5:1:152537259:1 113753333 ID2067 U -
CACGCCACAGCTTTTCCTCGGCCACC
>5 dna:chromosome chromosome:NCBIM37:5:1:152537259:1 113753334 ID45169 U -
TGCCACGCCACAGCTTTTCCTCGGCCAC
>5 dna:chromosome chromosome:NCBIM37:5:1:152537259:1 113753335 ID45168 U -
TGCCACGCCACAGCTTTTCCTCGGCCA
>5 dna:chromosome chromosome:NCBIM37:5:1:152537259:1 113753348 ID10055 U -
TAAGCCGCGCCAGATGCCACGCCACAGC
>5 dna:chromosome chromosome:NCBIM37:5:1:152537259:1 113753349 ID10054 U -
TAAGCCGCGCCAGATGCCACGCCACAG
>5 dna:chromosome chromosome:NCBIM37:5:1:152537259:1 113753350 ID10053 U -
TAAGCCGCGCCAGATGCCACGCCACA
>5 dna:chromosome chromosome:NCBIM37:5:1:152537259:1 113753351 ID10052 U -
TAAGCCGCGCCAGATGCCACGCCAC
>5 dna:chromosome chromosome:NCBIM37:5:1:152537259:1 113753353 ID10051 U -
TAAGCCGCGCCAGATGCCACGCC
>5 dna:chromosome chromosome:NCBIM37:5:1:152537259:1 113753435 ID59664 U -
TGTGCGATGAGGTCTCTCTAGGGTGTGGT
>5 dna:chromosome chromosome:NCBIM37:5:1:152537259:1 113753436 ID46712 U -
TGCGATGAGGTCTCTCTAGGGTGTGG
>5 dna:chromosome chromosome:NCBIM37:5:1:152537259:1 113753438 ID59663 U -
TGTGCGATGAGGTCTCTCTAGGGTGT
>5 dna:chromosome chromosome:NCBIM37:5:1:152537259:1 113753450 ID44015 U -
TGCAGCCAAGCCTGTGCGATGAGGTC
>5 dna:chromosome chromosome:NCBIM37:5:1:152537259:1 113753451 ID44014 U -
TGCAGCCAAGCCTGTGCGATGAGGT
>5 dna:chromosome chromosome:NCBIM37:5:1:152537259:1 113753537 ID20628 U -
TAGTAGACATCCCTGGATAGCCTCAAGGC
>5 dna:chromosome chromosome:NCBIM37:5:1:152537259:1 113753548 ID26710 U -
TCCAAAGCCTCAGTAGTAGACATCCCTGGAT
>5 dna:chromosome chromosome:NCBIM37:5:1:152537259:1 113753549 ID26709 U -
TCCAAAGCCTCAGTAGTAGACATCCCTGGA
>5 dna:chromosome chromosome:NCBIM37:5:1:152537259:1 113753598 ID37663 U -
TGACTCTTTGTATTGCCCAGCAGGGAGAGC
>5 dna:chromosome chromosome:NCBIM37:5:1:152537259:1 113753600 ID37662 U -
TGACTCTTTGTATTGCCCAGCAGGGAGA
>5 dna:chromosome chromosome:NCBIM37:5:1:152537259:1 113753601 ID37661 U -
TGACTCTTTGTATTGCCCAGCAGGGAG
>5 dna:chromosome chromosome:NCBIM37:5:1:152537259:1 113753602 ID37660 U -
TGACTCTTTGTATTGCCCAGCAGGGA
>5 dna:chromosome chromosome:NCBIM37:5:1:152537259:1 113753723 ID67737 U -
TTGTAGCTTCAGCAGAATTATCTTCC
>5 dna:chromosome chromosome:NCBIM37:5:1:152537259:1 113753748 ID3890 U -
GAACAGAAATCTAAAGGATGCTTGGGGTCT
>5 dna:chromosome chromosome:NCBIM37:5:1:152537259:1 113753749 ID3889 U -
GAACAGAAATCTAAAGGATGCTTGGGGTC
>5 dna:chromosome chromosome:NCBIM37:5:1:152537259:1 113753753 ID51988 U -
TGGCCAGAACAGAAATCTAAAGGATGCTTGG
>5 dna:chromosome chromosome:NCBIM37:5:1:152537259:1 113753770 ID56050 U -
TGGTGATGATCAGTGTGGCCAGAACAGAA
>5 dna:chromosome chromosome:NCBIM37:5:1:152537259:1 113753771 ID56049 U -
TGGTGATGATCAGTGTGGCCAGAACAGA
>5 dna:chromosome chromosome:NCBIM37:5:1:152537259:1 113753772 ID56048 U -
TGGTGATGATCAGTGTGGCCAGAACAG
>5 dna:chromosome chromosome:NCBIM37:5:1:152537259:1 113753779 ID59958 U -
TGTGGTGATGGTGATGATCAGTGTGGCC
>5 dna:chromosome chromosome:NCBIM37:5:1:152537259:1 113753791 ID21678 U -
TATAAGGTGGACCATGTGGTGATGGTGATG
>5 dna:chromosome chromosome:NCBIM37:5:1:152537259:1 113753796 ID1984 U -
CACATTATAAGGTGGACCATGTGGTGATGG
>5 dna:chromosome chromosome:NCBIM37:5:1:152537259:1 113753796 ID10373 U -
TAAGGTGGACCATGTGGTGATGG
>5 dna:chromosome chromosome:NCBIM37:5:1:152537259:1 113753797 ID1983 U -
CACATTATAAGGTGGACCATGTGGTGATG
>5 dna:chromosome chromosome:NCBIM37:5:1:152537259:1 113753804 ID8530 U -
TAACAGAAACACATTATAAGGTGGACCATGT
>5 dna:chromosome chromosome:NCBIM37:5:1:152537259:1 113753805 ID8529 U -
TAACAGAAACACATTATAAGGTGGACCATG
>5 dna:chromosome chromosome:NCBIM37:5:1:152537259:1 113753808 ID8528 U -
TAACAGAAACACATTATAAGGTGGACC
>5 dna:chromosome chromosome:NCBIM37:5:1:152537259:1 113753845 ID50126 U -
TGGACAGGTGCTTTCTGAATGTTTACAGGGA
>5 dna:chromosome chromosome:NCBIM37:5:1:152537259:1 113753847 ID50125 U -
TGGACAGGTGCTTTCTGAATGTTTACAGG
>5 dna:chromosome chromosome:NCBIM37:5:1:152537259:1 113753847 ID67096 U -
TTGGACAGGTGCTTTCTGAATGTTTACAGG
>5 dna:chromosome chromosome:NCBIM37:5:1:152537259:1 113753850 ID15775 U -
TACTTGGACAGGTGCTTTCTGAATGTTTAC
>5 dna:chromosome chromosome:NCBIM37:5:1:152537259:1 113753851 ID15774 U -
TACTTGGACAGGTGCTTTCTGAATGTTTA
>5 dna:chromosome chromosome:NCBIM37:5:1:152537259:1 113753852 ID15773 U -
TACTTGGACAGGTGCTTTCTGAATGTTT
>5 dna:chromosome chromosome:NCBIM37:5:1:152537259:1 113753854 ID39757 U -
TGAGGATACTTGGACAGGTGCTTTCTGAATGT
>5 dna:chromosome chromosome:NCBIM37:5:1:152537259:1 113753856 ID39756 U -
TGAGGATACTTGGACAGGTGCTTTCTGAAT
>5 dna:chromosome chromosome:NCBIM37:5:1:152537259:1 113753857 ID39755 U -
TGAGGATACTTGGACAGGTGCTTTCTGAA
>5 dna:chromosome chromosome:NCBIM37:5:1:152537259:1 113753858 ID39754 U -
TGAGGATACTTGGACAGGTGCTTTCTGA
>5 dna:chromosome chromosome:NCBIM37:5:1:152537259:1 113753860 ID39753 U -
TGAGGATACTTGGACAGGTGCTTTCT
>5 dna:chromosome chromosome:NCBIM37:5:1:152537259:1 113753910 ID25006 U -
TCACAGGACACAATACTGATGAACCCAGA
>5 dna:chromosome chromosome:NCBIM37:5:1:152537259:1 113753920 ID56678 U -
TGGTTGGTCATCACAGGACACAATACTGA
>5 dna:chromosome chromosome:NCBIM37:5:1:152537259:1 113753930 ID9095 U -
TAACTAATGGTTGGTCATCACAGGAC
>5 dna:chromosome chromosome:NCBIM37:5:1:152537259:1 113753939 ID31842 U -
TCTCCAGTAAGCTAACTAATGGTTGGTCA
>5 dna:chromosome chromosome:NCBIM37:5:1:152537259:1 113753963 ID29548 U -
TCCTAGGTGATTTCAGCTCTTCCTCTCC
>5 dna:chromosome chromosome:NCBIM37:5:1:152537259:1 113753963 ID31873 U -
TCTCCTAGGTGATTTCAGCTCTTCCTCTCC
>5 dna:chromosome chromosome:NCBIM37:5:1:152537259:1 113753964 ID31872 U -
TCTCCTAGGTGATTTCAGCTCTTCCTCTC
>5 dna:chromosome chromosome:NCBIM37:5:1:152537259:1 113753969 ID55451 U -
TGGTATCTCCTAGGTGATTTCAGCTCTTC
>5 dna:chromosome chromosome:NCBIM37:5:1:152537259:1 113753972 ID55450 U -
TGGTATCTCCTAGGTGATTTCAGCTC
>5 dna:chromosome chromosome:NCBIM37:5:1:152537259:1 113753974 ID24337 U -
TCAAAGTGGTATCTCCTAGGTGATTTCAGC
>5 dna:chromosome chromosome:NCBIM37:5:1:152537259:1 113754021 ID38905 U -
TGAGATCCACAGGTAAACCTATCTGAAAA
>5 dna:chromosome chromosome:NCBIM37:5:1:152537259:1 113754022 ID38904 U -
TGAGATCCACAGGTAAACCTATCTGAAA
>5 dna:chromosome chromosome:NCBIM37:5:1:152537259:1 113754025 ID38903 U -
TGAGATCCACAGGTAAACCTATCTG
>5 dna:chromosome chromosome:NCBIM37:5:1:152537259:1 113754057 ID68039 U -
TTGTTTTTTTATTTGTTCTGGGGCGT
>5 dna:chromosome chromosome:NCBIM37:5:1:152537259:1 113754060 ID33291 U -
TCTTTGTTTTTTTATTTGTTCTGGGG
>5 dna:chromosome chromosome:NCBIM37:5:1:152537259:1 113754123 ID724 U -
ACTCGGTTCCTCTGCAAGAGCAGCCAGTG
>5 dna:chromosome chromosome:NCBIM37:5:1:152537259:1 113754124 ID723 U -
ACTCGGTTCCTCTGCAAGAGCAGCCAGT
>5 dna:chromosome chromosome:NCBIM37:5:1:152537259:1 113754168 ID50722 U -
TGGAGTTAGATGGTTGTGAGCTGCCGTGT
>5 dna:chromosome chromosome:NCBIM37:5:1:152537259:1 113754173 ID47941 U -
TGCTGGAGTTAGATGGTTGTGAGCTGC
>5 dna:chromosome chromosome:NCBIM37:5:1:152537259:1 113754176 ID32363 U -
TCTGATGCTGGAGTTAGATGGTTGTGAGC
>5 dna:chromosome chromosome:NCBIM37:5:1:152537259:1 113754178 ID32362 U -
TCTGATGCTGGAGTTAGATGGTTGTGA
>5 dna:chromosome chromosome:NCBIM37:5:1:152537259:1 113754240 ID2863 U -
CCCGCATGTGTGCCTGTGCACCGCAGGCGTG
>5 dna:chromosome chromosome:NCBIM37:5:1:152537259:1 113754275 ID66207 U -
TTCTTTAAGTTATTGTTTATGTGTGAGTGT
>5 dna:chromosome chromosome:NCBIM37:5:1:152537259:1 113754276 ID66206 U -
TTCTTTAAGTTATTGTTTATGTGTGAGTG
>5 dna:chromosome chromosome:NCBIM37:5:1:152537259:1 113754279 ID28901 U -
TCCCTTCTTTAAGTTATTGTTTATGTGTGA
>5 dna:chromosome chromosome:NCBIM37:5:1:152537259:1 113754281 ID28900 U -
TCCCTTCTTTAAGTTATTGTTTATGTGT
>5 dna:chromosome chromosome:NCBIM37:5:1:152537259:1 113754311 ID8216 U -
TAAATGTAGACACTCAGCTTGCTTCCC
>5 dna:chromosome chromosome:NCBIM37:5:1:152537259:1 113754355 ID38943 U -
TGAGATGAGTTGTTTCGTTTTGTCCACGGC
>5 dna:chromosome chromosome:NCBIM37:5:1:152537259:1 113754358 ID38942 U -
TGAGATGAGTTGTTTCGTTTTGTCCAC
>5 dna:chromosome chromosome:NCBIM37:5:1:152537259:1 113754358 ID59175 U -
TGTGAGATGAGTTGTTTCGTTTTGTCCAC
>5 dna:chromosome chromosome:NCBIM37:5:1:152537259:1 113754359 ID59174 U -
TGTGAGATGAGTTGTTTCGTTTTGTCCA
>5 dna:chromosome chromosome:NCBIM37:5:1:152537259:1 113754441 ID36235 U -
TGACAAAATACAAAATCAGCTTGAGGGAG
>5 dna:chromosome chromosome:NCBIM37:5:1:152537259:1 113754462 ID66163 U -
TTCTTCTTCTTCTCATTGTTGTGACAAAA
>5 dna:chromosome chromosome:NCBIM37:5:1:152537259:1 113754669 ID53955 U -
TGGGATTTATCTGTAGCAACTGTAACCAACT
>5 dna:chromosome chromosome:NCBIM37:5:1:152537259:1 113754850 ID2806 U -
CCCACTGACAACTTTGTAAAGAATGTCTCC
>5 dna:chromosome chromosome:NCBIM37:5:1:152537259:1 113754907 ID36839 U -
TGACAGTGCGAGCCCCTGGAAGCCCAG
>5 dna:chromosome chromosome:NCBIM37:5:1:152537259:1 113754937 ID2924 U -
CCGGAGAGTAACTCTACACTGCTGTGC
>5 dna:chromosome chromosome:NCBIM37:5:1:152537259:1 113755018 ID14071 U -
TACCCACATCTCCTGTGCACCCACCTG
>5 dna:chromosome chromosome:NCBIM37:5:1:152537259:1 113755049 ID4400 U -
GAGAGACCCGTGCACATTGACTCACACC
>5 dna:chromosome chromosome:NCBIM37:5:1:152537259:1 113755123 ID36637 U -
TGACAGAACAAGGTCTGATTCTGCCA
>5 dna:chromosome chromosome:NCBIM37:5:1:152537259:1 113755183 ID4685 M -
GATGTGACAGGACAACAGACTTCACCT
>5 dna:chromosome chromosome:NCBIM37:5:1:152537259:1 113755194 ID19001 M -
TAGGAAGCTGCAGATGTGACAGGACAAC
>5 dna:chromosome chromosome:NCBIM37:5:1:152537259:1 113755197 ID67739 M -
TTGTAGGAAGCTGCAGATGTGACAGGAC
>5 dna:chromosome chromosome:NCBIM37:5:1:152537259:1 113755233 ID4219 U -
GACCAGCTCAGCTGCTTAGCAGGTA
>5 dna:chromosome chromosome:NCBIM37:5:1:152537259:1 113755249 ID45897 U -
TGCCCGGATCTCCTCAGGAAGACCAGCTC
>5 dna:chromosome chromosome:NCBIM37:5:1:152537259:1 113755249 ID68689 U -
TTTGCCCGGATCTCCTCAGGAAGACCAGCTC
>5 dna:chromosome chromosome:NCBIM37:5:1:152537259:1 113755251 ID45896 U -
TGCCCGGATCTCCTCAGGAAGACCAGC
>5 dna:chromosome chromosome:NCBIM37:5:1:152537259:1 113755281 ID41227 U -
TGATCAAGGCTTAATATATCCCTATTCCCCA
>5 dna:chromosome chromosome:NCBIM37:5:1:152537259:1 113755310 ID9008 M -
TAACGAGCCAAGACAAAGTTCTCTG
>5 dna:chromosome chromosome:NCBIM37:5:1:152537259:1 113755320 ID67106 U -
TTGGACGAGGGAAATAACGAGCCAAGACA
>5 dna:chromosome chromosome:NCBIM37:5:1:152537259:1 113755375 ID50761 U -
TGGATAACCGGGTTCACCTGGA
>5 dna:chromosome chromosome:NCBIM37:5:1:152537259:1 113755377 ID3164 U -
CGGCCATGGATAACCGGGTTCACCTG
>5 dna:chromosome chromosome:NCBIM37:5:1:152537259:1 113755400 ID57803 U -
TGTATATGCACGCATTTAGCCGTCCAGCGG
>5 dna:chromosome chromosome:NCBIM37:5:1:152537259:1 113755404 ID65572 U -
TTCCTGTATATGCACGCATTTAGCCGTCCA
>5 dna:chromosome chromosome:NCBIM37:5:1:152537259:1 113755469 ID3998 U -
GAAGGAGCTCAGGTGAGACACCATC
>5 dna:chromosome chromosome:NCBIM37:5:1:152537259:1 113755502 ID43894 U -
TGCAGACCTATATATATATATATCCCTG
>5 dna:chromosome chromosome:NCBIM37:5:1:152537259:1 113755511 ID57688 U -
TGTAGCAATGCAGACCTATATATATAT
>5 dna:chromosome chromosome:NCBIM37:5:1:152537259:1 113755520 ID66630 U -
TTGATGCCCATGTAGCAATGCAGACCTA
>5 dna:chromosome chromosome:NCBIM37:5:1:152537259:1 113755526 ID8442 U -
TAACAAGTTTGATGCCCATGTAGCAATGCA
>5 dna:chromosome chromosome:NCBIM37:5:1:152537259:1 113755527 ID8441 U -
TAACAAGTTTGATGCCCATGTAGCAATGC
>5 dna:chromosome chromosome:NCBIM37:5:1:152537259:1 113755544 ID12263 U -
TACAAGGAGCCGGCCTTAACAAGTTTGA
>5 dna:chromosome chromosome:NCBIM37:5:1:152537259:1 113755552 ID20086 U -
TAGGTATTTTACAAGGAGCCGGCCTTAAC
>5 dna:chromosome chromosome:NCBIM37:5:1:152537259:1 113755564 ID11854 U -
TACAAAATGGCTATAGGTATTTTACAAGGA
>5 dna:chromosome chromosome:NCBIM37:5:1:152537259:1 113755568 ID11853 U -
TACAAAATGGCTATAGGTATTTTACA
>5 dna:chromosome chromosome:NCBIM37:5:1:152537259:1 113755569 ID50779 U -
TGGATACAAAATGGCTATAGGTATTTTAC
>5 dna:chromosome chromosome:NCBIM37:5:1:152537259:1 113755611 ID38192 U -
TGAGAACTTGAACTTAATTTCACCTTTTGA
>5 dna:chromosome chromosome:NCBIM37:5:1:152537259:1 113755615 ID38191 M -
TGAGAACTTGAACTTAATTTCACCTT
>5 dna:chromosome chromosome:NCBIM37:5:1:152537259:1 113755641 ID50079 U -
TGGACAATTACTTCTGGGGAGCCAAGTC
>5 dna:chromosome chromosome:NCBIM37:5:1:152537259:1 113755664 ID19275 U -
TAGGAGAATTTTTCAGTGTCAGCTATGGAC
>5 dna:chromosome chromosome:NCBIM37:5:1:152537259:1 113755666 ID19274 M -
TAGGAGAATTTTTCAGTGTCAGCTATGG
>5 dna:chromosome chromosome:NCBIM37:5:1:152537259:1 113755666 ID68301 M -
TTTAGGAGAATTTTTCAGTGTCAGCTATGG
>5 dna:chromosome chromosome:NCBIM37:5:1:152537259:1 113755671 ID37425 M -
TGACCTTTTAGGAGAATTTTTCAGTGTCAGC
>5 dna:chromosome chromosome:NCBIM37:5:1:152537259:1 113755672 ID37424 M -
TGACCTTTTAGGAGAATTTTTCAGTGTCAG
>5 dna:chromosome chromosome:NCBIM37:5:1:152537259:1 113755673 ID37423 M -
TGACCTTTTAGGAGAATTTTTCAGTGTCA
>5 dna:chromosome chromosome:NCBIM37:5:1:152537259:1 113755674 ID22763 M -
TATGACCTTTTAGGAGAATTTTTCAGTGTC
>5 dna:chromosome chromosome:NCBIM37:5:1:152537259:1 113755674 ID37422 M -
TGACCTTTTAGGAGAATTTTTCAGTGTC
>5 dna:chromosome chromosome:NCBIM37:5:1:152537259:1 113755675 ID37421 M -
TGACCTTTTAGGAGAATTTTTCAGTGT
>5 dna:chromosome chromosome:NCBIM37:5:1:152537259:1 113755712 ID68374 U -
TTTCAGAGCATTGAGATTCCAAAGCACAAGT
>5 dna:chromosome chromosome:NCBIM37:5:1:152537259:1 113755770 ID65665 U -
TTCGAGCTGATCAGTCCGAATGAGGTAAGA
>5 dna:chromosome chromosome:NCBIM37:5:1:152537259:1 113755807 ID13086 U -
TACAGGTTAAGCTAACGAGACAAAGTATCAT
>5 dna:chromosome chromosome:NCBIM37:5:1:152537259:1 113755808 ID13085 U -
TACAGGTTAAGCTAACGAGACAAAGTATCA
>5 dna:chromosome chromosome:NCBIM37:5:1:152537259:1 113755937 ID13822 U -
TACCAGAACAATCGATCATGACCACAGAA
>5 dna:chromosome chromosome:NCBIM37:5:1:152537259:1 113755969 ID58102 U -
TGTCACACTAATCAAGAGGCCACAGAAG
>5 dna:chromosome chromosome:NCBIM37:5:1:152537259:1 113756054 ID39048 U -
TGAGATGTGTTACTGAACTTAGATGCTC
>5 dna:chromosome chromosome:NCBIM37:5:1:152537259:1 113756055 ID59181 U -
TGTGAGATGTGTTACTGAACTTAGATGCT
>5 dna:chromosome chromosome:NCBIM37:5:1:152537259:1 113756056 ID39047 U -
TGAGATGTGTTACTGAACTTAGATGC
>5 dna:chromosome chromosome:NCBIM37:5:1:152537259:1 113756056 ID59180 U -
TGTGAGATGTGTTACTGAACTTAGATGC
>5 dna:chromosome chromosome:NCBIM37:5:1:152537259:1 113756070 ID56683 U -
TGGTTGGTGGCCGTGTGTGAGATGTGTTA
>5 dna:chromosome chromosome:NCBIM37:5:1:152537259:1 113756107 ID36230 U -
TGACAAAACAAATCCTCCTTCTGCTAGTCA
>5 dna:chromosome chromosome:NCBIM37:5:1:152537259:1 113756170 ID44954 U -
TGCCAAGGATCAGGCCACTTAGCCAACCAAG
>5 dna:chromosome chromosome:NCBIM37:5:1:152537259:1 113756201 ID38283 U -
TGAGAAGTGTGGCCCATCACCTCCTGC
>5 dna:chromosome chromosome:NCBIM37:5:1:152537259:1 113756218 ID56586 U -
TGGTTCCAGATCAGCCAGTTGAGAAGTGT
>5 dna:chromosome chromosome:NCBIM37:5:1:152537259:1 113756221 ID56585 U -
TGGTTCCAGATCAGCCAGTTGAGAAG
>5 dna:chromosome chromosome:NCBIM37:5:1:152537259:1 113756241 ID16540 U -
TAGAAGGTTCTAGCCCTGCCCTGGTTC
>5 dna:chromosome chromosome:NCBIM37:5:1:152537259:1 113756290 ID39044 U -
TGAGATGTGGTCCCCGCTCAAAGGCCC
>5 dna:chromosome chromosome:NCBIM37:5:1:152537259:1 113756298 ID38733 U -
TGAGAGCTTTGAGATGTGGTCCCCGCTC
>5 dna:chromosome chromosome:NCBIM37:5:1:152537259:1 113756303 ID22806 U -
TATGAGAGCTTTGAGATGTGGTCCC
>5 dna:chromosome chromosome:NCBIM37:5:1:152537259:1 113756310 ID69016 U -
TTTTTGGAGGTTATGAGAGCTTTGAGATG
>5 dna:chromosome chromosome:NCBIM37:5:1:152537259:1 113756355 ID4277 U -
GACTCATGTGTTAAATACCCAGTCCC
>5 dna:chromosome chromosome:NCBIM37:5:1:152537259:1 113756382 ID64303 U -
TTATAGCTTGATTGTGGGTGTGTCCCATGT
>5 dna:chromosome chromosome:NCBIM37:5:1:152537259:1 113756391 ID44624 U -
TGCATTGTTTTATAGCTTGATTGTGGGTGT
>5 dna:chromosome chromosome:NCBIM37:5:1:152537259:1 113756393 ID44623 U -
TGCATTGTTTTATAGCTTGATTGTGGGT
>5 dna:chromosome chromosome:NCBIM37:5:1:152537259:1 113756406 ID7779 U -
TAAAGGAAAGGATGCATTGTTTTATAG
>5 dna:chromosome chromosome:NCBIM37:5:1:152537259:1 113756490 ID29083 U -
TCCGGAATTCACTGGGATTAAGGGGCTGT
>5 dna:chromosome chromosome:NCBIM37:5:1:152537259:1 113756495 ID45208 U -
TGCCACTCCGGAATTCACTGGGATTAAGGG
>5 dna:chromosome chromosome:NCBIM37:5:1:152537259:1 113756541 ID55163 U -
TGGTACACATCGCAAGCATGGCTGAG
>5 dna:chromosome chromosome:NCBIM37:5:1:152537259:1 113756552 ID13881 U -
TACCAGGCAAAGCTGTGGTACACATCGCAA
>5 dna:chromosome chromosome:NCBIM37:5:1:152537259:1 113756556 ID13880 U -
TACCAGGCAAAGCTGTGGTACACATC
>5 dna:chromosome chromosome:NCBIM37:5:1:152537259:1 113756569 ID15508 U -
TACTGGCGCCATGTGTCTACCAGGCAAAGC
>5 dna:chromosome chromosome:NCBIM37:5:1:152537259:1 113756575 ID42776 U -
TGCAAAGTACTGGCGCCATGTGTCTACCAGG
>5 dna:chromosome chromosome:NCBIM37:5:1:152537259:1 113756577 ID42775 U -
TGCAAAGTACTGGCGCCATGTGTCTACCA
>5 dna:chromosome chromosome:NCBIM37:5:1:152537259:1 113756579 ID42774 U -
TGCAAAGTACTGGCGCCATGTGTCTAC
>5 dna:chromosome chromosome:NCBIM37:5:1:152537259:1 113756580 ID42773 U -
TGCAAAGTACTGGCGCCATGTGTCTA
>5 dna:chromosome chromosome:NCBIM37:5:1:152537259:1 113756581 ID42772 U -
TGCAAAGTACTGGCGCCATGTGTCT
>5 dna:chromosome chromosome:NCBIM37:5:1:152537259:1 113756582 ID42771 U -
TGCAAAGTACTGGCGCCATGTGTC
>5 dna:chromosome chromosome:NCBIM37:5:1:152537259:1 113756584 ID33748 U -
TGAAAATGTTGCAAAGTACTGGCGCCATGTG
>5 dna:chromosome chromosome:NCBIM37:5:1:152537259:1 113756588 ID33747 U -
TGAAAATGTTGCAAAGTACTGGCGCCA
>5 dna:chromosome chromosome:NCBIM37:5:1:152537259:1 113756603 ID39146 U -
TGAGCAAATAAAAGGGTTGAAAATGTTGC
>5 dna:chromosome chromosome:NCBIM37:5:1:152537259:1 113756604 ID39145 U -
TGAGCAAATAAAAGGGTTGAAAATGTTG
>5 dna:chromosome chromosome:NCBIM37:5:1:152537259:1 113756617 ID39506 U -
TGAGCTCACTAATTCTGAGCAAATAAAAGG
>5 dna:chromosome chromosome:NCBIM37:5:1:152537259:1 113756691 ID34248 U -
TGAAAGTGCCACAGGCTAATTATAAGTAAG
>5 dna:chromosome chromosome:NCBIM37:5:1:152537259:1 113756703 ID39545 U -
TGAGCTGCATATGAAAGTGCCACAGGCTA
>5 dna:chromosome chromosome:NCBIM37:5:1:152537259:1 113756710 ID30752 U -
TCGCTGAGCTGCATATGAAAGTGCCA
>5 dna:chromosome chromosome:NCBIM37:5:1:152537259:1 113756736 ID38176 U -
TGAGAACTGAAGCCTGCTCATAGGCCACTGT
>5 dna:chromosome chromosome:NCBIM37:5:1:152537259:1 113756772 ID55766 U -
TGGTCTGCAGATGCCCTTTTGGCTGGAGT
>5 dna:chromosome chromosome:NCBIM37:5:1:152537259:1 113756914 ID58861 U -
TGTGAAGACTATTGGCTACTGATGAGTC
>5 dna:chromosome chromosome:NCBIM37:5:1:152537259:1 113756917 ID66660 U -
TTGATGTGAAGACTATTGGCTACTGATGA
>5 dna:chromosome chromosome:NCBIM37:5:1:152537259:1 113756918 ID68636 U -
TTTGATGTGAAGACTATTGGCTACTGATG
>5 dna:chromosome chromosome:NCBIM37:5:1:152537259:1 113756925 ID9778 U -
TAAGAGTCTTTGATGTGAAGACTATTGGCT
>5 dna:chromosome chromosome:NCBIM37:5:1:152537259:1 113756928 ID9777 U -
TAAGAGTCTTTGATGTGAAGACTATTG
>5 dna:chromosome chromosome:NCBIM37:5:1:152537259:1 113756928 ID68217 U -
TTTAAGAGTCTTTGATGTGAAGACTATTG
>5 dna:chromosome chromosome:NCBIM37:5:1:152537259:1 113756997 ID36388 M -
TGACAAGGCAGTTAACATTCAAACAGGGTC
>5 dna:chromosome chromosome:NCBIM37:5:1:152537259:1 113757015 ID9962 M -
TAAGCAAGCACTTATGGCTGACAAGGCAGT
>5 dna:chromosome chromosome:NCBIM37:5:1:152537259:1 113757036 ID27381 M -
TCCACTAAGGCCAAGACTTTGTAAGCAAGC
>5 dna:chromosome chromosome:NCBIM37:5:1:152537259:1 113757052 ID9828 U -
TAAGATAGTACTTTTCCACTAAGGCCAA
>5 dna:chromosome chromosome:NCBIM37:5:1:152537259:1 113757069 ID65376 U -
TTCCCACAGAAATCTCAACTAAGATAGTAC
>5 dna:chromosome chromosome:NCBIM37:5:1:152537259:1 113757091 ID68433 M -
TTTCCCATAGAGGCCTCAACTTTTCCCACA
>5 dna:chromosome chromosome:NCBIM37:5:1:152537259:1 113757095 ID28449 M -
TCCCATAGAGGCCTCAACTTTTCC
>5 dna:chromosome chromosome:NCBIM37:5:1:152537259:1 113757126 ID18624 M -
TAGCTATTTGTTCTTAACTGGGGGT
>5 dna:chromosome chromosome:NCBIM37:5:1:152537259:1 113757209 ID28083 U -
TCCCAAAAGCAGGATATTTGCTAGGTAAA
>5 dna:chromosome chromosome:NCBIM37:5:1:152537259:1 113757210 ID28082 U -
TCCCAAAAGCAGGATATTTGCTAGGTAA
>5 dna:chromosome chromosome:NCBIM37:5:1:152537259:1 113757295 ID28365 M -
TCCCAGGCAGGTTTTATACCCAATAGAAGC
>5 dna:chromosome chromosome:NCBIM37:5:1:152537259:1 113757312 ID36254 M -
TGACAAACTTTATTTTTCCCAGGCAGGTT
>5 dna:chromosome chromosome:NCBIM37:5:1:152537259:1 113757319 ID41222 M -
TGATCAAGCTGACAAACTTTATTTTTCCCAG
>5 dna:chromosome chromosome:NCBIM37:5:1:152537259:1 113757320 ID41221 M -
TGATCAAGCTGACAAACTTTATTTTTCCCA
>5 dna:chromosome chromosome:NCBIM37:5:1:152537259:1 113757353 ID117 M -
AACACAAAGAATGGACAGCAAGTCAAAAAA
>5 dna:chromosome chromosome:NCBIM37:5:1:152537259:1 113757354 ID116 M -
AACACAAAGAATGGACAGCAAGTCAAAAA
>5 dna:chromosome chromosome:NCBIM37:5:1:152537259:1 113757360 ID408 M -
ACAAGAAACACAAAGAATGGACAGCAAGT
>5 dna:chromosome chromosome:NCBIM37:5:1:152537259:1 113757360 ID1760 M -
CAAGAAACACAAAGAATGGACAGCAAGT
>5 dna:chromosome chromosome:NCBIM37:5:1:152537259:1 113757599 ID18666 U -
TAGCTCTCAGTACAGAGCAGTGCTTCC
>5 dna:chromosome chromosome:NCBIM37:5:1:152537259:1 113757736 ID38827 U -
TGAGAGTTAAATGGTCCAGAGACTAACCCC
>5 dna:chromosome chromosome:NCBIM37:5:1:152537259:1 113757736 ID63635 U -
TTAAATGGTCCAGAGACTAACCCC
>5 dna:chromosome chromosome:NCBIM37:5:1:152537259:1 113757857 ID40217 U -
TGAGTCTATTTTCCATTACTCTAATGGAATGC
>5 dna:chromosome chromosome:NCBIM37:5:1:152537259:1 113757918 ID5682 U -
GGCTGACTCATGCCATTGCCAATGCAGCA
>5 dna:chromosome chromosome:NCBIM37:5:1:152537259:1 113757948 ID45144 U -
TGCCACCAAAAGGTATTTACAGGTTTGGC
>5 dna:chromosome chromosome:NCBIM37:5:1:152537259:1 113757954 ID43216 U -
TGCAAGGTGCCACCAAAAGGTATTTACAGG
>5 dna:chromosome chromosome:NCBIM37:5:1:152537259:1 113757971 ID46740 U -
TGCGCAAGTTGCTTCCCGTGCAAGGTGCCAC
>5 dna:chromosome chromosome:NCBIM37:5:1:152537259:1 113757979 ID48367 U -
TGCTTCTGCGCAAGTTGCTTCCCGTGCAA
>5 dna:chromosome chromosome:NCBIM37:5:1:152537259:1 113757980 ID48366 U -
TGCTTCTGCGCAAGTTGCTTCCCGTGCA
>5 dna:chromosome chromosome:NCBIM37:5:1:152537259:1 113757983 ID48365 U -
TGCTTCTGCGCAAGTTGCTTCCCGT
>5 dna:chromosome chromosome:NCBIM37:5:1:152537259:1 113758060 ID6914 U -
TAAAAGCTGTGTCTTCTTTCTGAGGGAAGC
>5 dna:chromosome chromosome:NCBIM37:5:1:152537259:1 113758063 ID10678 U -
TAATAAAAGCTGTGTCTTCTTTCTGAGGGA
>5 dna:chromosome chromosome:NCBIM37:5:1:152537259:1 113758064 ID10677 U -
TAATAAAAGCTGTGTCTTCTTTCTGAGGG
>5 dna:chromosome chromosome:NCBIM37:5:1:152537259:1 113758065 ID10676 U -
TAATAAAAGCTGTGTCTTCTTTCTGAGG
>5 dna:chromosome chromosome:NCBIM37:5:1:152537259:1 113758068 ID13940 U -
TACCATAATAAAAGCTGTGTCTTCTTTCTG
>5 dna:chromosome chromosome:NCBIM37:5:1:152537259:1 113758093 ID50319 U -
TGGACTTCAAGAGTGTATGCCATCTACCA
>5 dna:chromosome chromosome:NCBIM37:5:1:152537259:1 113758094 ID64631 U -
TTCAAGAGTGTATGCCATCTACC
>5 dna:chromosome chromosome:NCBIM37:5:1:152537259:1 113758115 ID35476 U -
TGAAGGCTCAGGTACTCTTGGACTT
>5 dna:chromosome chromosome:NCBIM37:5:1:152537259:1 113758123 ID46936 U -
TGCTAACAGATCATGAAGGCTCAGGTACTC
>5 dna:chromosome chromosome:NCBIM37:5:1:152537259:1 113758124 ID46935 U -
TGCTAACAGATCATGAAGGCTCAGGTACT
>5 dna:chromosome chromosome:NCBIM37:5:1:152537259:1 113758125 ID46934 U -
TGCTAACAGATCATGAAGGCTCAGGTAC
>5 dna:chromosome chromosome:NCBIM37:5:1:152537259:1 113758188 ID51086 U -
TGGATGTTCTATGAGAAGCAGTCATGGTC
>5 dna:chromosome chromosome:NCBIM37:5:1:152537259:1 113758193 ID51085 U -
TGGATGTTCTATGAGAAGCAGTCA
>5 dna:chromosome chromosome:NCBIM37:5:1:152537259:1 113758274 ID41891 U -
TGATGGTGGAAGTCAGTGACAAGAGC
>5 dna:chromosome chromosome:NCBIM37:5:1:152537259:1 113758410 ID52992 U -
TGGGAAGTCTCTTTTCTCCTCCAGTGTGT
>5 dna:chromosome chromosome:NCBIM37:5:1:152537259:1 113758459 ID47114 U -
TGCTACCTGTGCGTGACCACACCCCGGTCTG
>5 dna:chromosome chromosome:NCBIM37:5:1:152537259:1 113758464 ID47113 U -
TGCTACCTGTGCGTGACCACACCCCG
>5 dna:chromosome chromosome:NCBIM37:5:1:152537259:1 113758543 ID50287 U -
TGGACTCTGCTGTTTGGAGCAGGTCAC
>5 dna:chromosome chromosome:NCBIM37:5:1:152537259:1 113758584 ID50503 U -
TGGAGATCCCTGGGCCTGCAAGTGCCACGCC
>5 dna:chromosome chromosome:NCBIM37:5:1:152537259:1 113758644 ID16131 U -
TAGAAAGTACACATTGGCTCTGCAGCTGAA
>5 dna:chromosome chromosome:NCBIM37:5:1:152537259:1 113758645 ID16130 U -
TAGAAAGTACACATTGGCTCTGCAGCTGA
>5 dna:chromosome chromosome:NCBIM37:5:1:152537259:1 113758654 ID16129 U -
TAGAAAGTACACATTGGCTC
>5 dna:chromosome chromosome:NCBIM37:5:1:152537259:1 113758702 ID61009 U -
TGTTGTCCCTAAGCCTGAGTGCCTGAGC
>5 dna:chromosome chromosome:NCBIM37:5:1:152537259:1 113758710 ID59784 U -
TGTGCTTGTTGTCCCTAAGCCTGAGT
>5 dna:chromosome chromosome:NCBIM37:5:1:152537259:1 113758718 ID51808 U -
TGGCATGCCGCTGTGCTTGTTGTCCCTAA
>5 dna:chromosome chromosome:NCBIM37:5:1:152537259:1 113758771 ID527 U -
ACCAAGGTCATGAGGTCTCAAGGACTTGT
>5 dna:chromosome chromosome:NCBIM37:5:1:152537259:1 113758781 ID1893 U -
CACACCCCAACCAAGGTCATGAGGTCTC
>5 dna:chromosome chromosome:NCBIM37:5:1:152537259:1 113758803 ID54683 U -
TGGGTGCCACGGAGAAGTCCCACACC
>5 dna:chromosome chromosome:NCBIM37:5:1:152537259:1 113758835 ID39046 U -
TGAGATGTGTGTGAGTGGTTGAGTGCACT
>5 dna:chromosome chromosome:NCBIM37:5:1:152537259:1 113758838 ID39045 U -
TGAGATGTGTGTGAGTGGTTGAGTGC
>5 dna:chromosome chromosome:NCBIM37:5:1:152537259:1 113758840 ID40035 U -
TGAGGTTGAGATGTGTGTGAGTGGTTGAGT
>5 dna:chromosome chromosome:NCBIM37:5:1:152537259:1 113758841 ID40034 U -
TGAGGTTGAGATGTGTGTGAGTGGTTGAG
>5 dna:chromosome chromosome:NCBIM37:5:1:152537259:1 113758848 ID45250 U -
TGCCACTTGAGGTTGAGATGTGTGTGAGT
>5 dna:chromosome chromosome:NCBIM37:5:1:152537259:1 113758864 ID43665 U -
TGCACATGGCTGGCTGCGTGCCACTTGAGGT
>5 dna:chromosome chromosome:NCBIM37:5:1:152537259:1 113758865 ID43664 U -
TGCACATGGCTGGCTGCGTGCCACTTGAGG
>5 dna:chromosome chromosome:NCBIM37:5:1:152537259:1 113758885 ID13615 U -
TACCAACGTAACTAGACGTCTGCACATGGC
>5 dna:chromosome chromosome:NCBIM37:5:1:152537259:1 113758886 ID13614 U -
TACCAACGTAACTAGACGTCTGCACATGG
>5 dna:chromosome chromosome:NCBIM37:5:1:152537259:1 113758890 ID23846 U -
TATTTACCAACGTAACTAGACGTCTGCAC
>5 dna:chromosome chromosome:NCBIM37:5:1:152537259:1 113758898 ID35834 U -
TGAATCGCCTATTTACCAACGTAACTAGAC
>5 dna:chromosome chromosome:NCBIM37:5:1:152537259:1 113758899 ID32159 U -
TCTGAATCGCCTATTTACCAACGTAACTAGA
>5 dna:chromosome chromosome:NCBIM37:5:1:152537259:1 113758899 ID35833 U -
TGAATCGCCTATTTACCAACGTAACTAGA
>5 dna:chromosome chromosome:NCBIM37:5:1:152537259:1 113758900 ID32158 U -
TCTGAATCGCCTATTTACCAACGTAACTAG
>5 dna:chromosome chromosome:NCBIM37:5:1:152537259:1 113758904 ID68477 U -
TTTCTGAATCGCCTATTTACCAACGTAA
>5 dna:chromosome chromosome:NCBIM37:5:1:152537259:1 113758905 ID69030 U -
TTTTTTCTGAATCGCCTATTTACCAACGTA
>5 dna:chromosome chromosome:NCBIM37:5:1:152537259:1 113758909 ID56853 U -
TGGTTTTTTTCTGAATCGCCTATTTACCAA
>5 dna:chromosome chromosome:NCBIM37:5:1:152537259:1 113758914 ID49995 U -
TGGAATTGGTTTTTTTCTGAATCGCCTATTT
>5 dna:chromosome chromosome:NCBIM37:5:1:152537259:1 113758915 ID49994 U -
TGGAATTGGTTTTTTTCTGAATCGCCTATT
>5 dna:chromosome chromosome:NCBIM37:5:1:152537259:1 113758917 ID1537 U -
ATGGAATTGGTTTTTTTCTGAATCGCCTA
>5 dna:chromosome chromosome:NCBIM37:5:1:152537259:1 113758918 ID49993 U -
TGGAATTGGTTTTTTTCTGAATCGCCT
>5 dna:chromosome chromosome:NCBIM37:5:1:152537259:1 113758925 ID54332 U -
TGGGGATGGAATTGGTTTTTTTCTGA
>5 dna:chromosome chromosome:NCBIM37:5:1:152537259:1 113758947 ID15864 U -
TACTTTGCTCTTTGGGATGCTCCTGGG
>5 dna:chromosome chromosome:NCBIM37:5:1:152537259:1 113758998 ID55341 U -
TGGTAGCGTGTCAGACTTCCTTGGCTGGG
>5 dna:chromosome chromosome:NCBIM37:5:1:152537259:1 113758999 ID55340 U -
TGGTAGCGTGTCAGACTTCCTTGGCTGG
>5 dna:chromosome chromosome:NCBIM37:5:1:152537259:1 113759000 ID55339 U -
TGGTAGCGTGTCAGACTTCCTTGGCTG
>5 dna:chromosome chromosome:NCBIM37:5:1:152537259:1 113759001 ID55338 U -
TGGTAGCGTGTCAGACTTCCTTGGCT
>5 dna:chromosome chromosome:NCBIM37:5:1:152537259:1 113759002 ID55337 U -
TGGTAGCGTGTCAGACTTCCTTGGC
>5 dna:chromosome chromosome:NCBIM37:5:1:152537259:1 113759002 ID67456 U -
TTGGTAGCGTGTCAGACTTCCTTGGC
>5 dna:chromosome chromosome:NCBIM37:5:1:152537259:1 113759003 ID55336 U -
TGGTAGCGTGTCAGACTTCCTTGG
>5 dna:chromosome chromosome:NCBIM37:5:1:152537259:1 113759014 ID8968 U -
TAACCTCAGCAAAAGTTGGTAGCGTGTCA
>5 dna:chromosome chromosome:NCBIM37:5:1:152537259:1 113759015 ID8967 U -
TAACCTCAGCAAAAGTTGGTAGCGTGTC
>5 dna:chromosome chromosome:NCBIM37:5:1:152537259:1 113759016 ID8966 U -
TAACCTCAGCAAAAGTTGGTAGCGTGT
>5 dna:chromosome chromosome:NCBIM37:5:1:152537259:1 113759017 ID8965 U -
TAACCTCAGCAAAAGTTGGTAGCGTG
>5 dna:chromosome chromosome:NCBIM37:5:1:152537259:1 113759023 ID59200 U -
TGTGAGCCCTTAACCTCAGCAAAAGTTGGT
>5 dna:chromosome chromosome:NCBIM37:5:1:152537259:1 113759039 ID33017 U -
TCTTCTCTTTTACTGTGAGCCCTTAAC
>5 dna:chromosome chromosome:NCBIM37:5:1:152537259:1 113759049 ID42153 U -
TGATTATGCATTGTCTTCTCTTTTACTGTG
>5 dna:chromosome chromosome:NCBIM37:5:1:152537259:1 113759050 ID42152 U -
TGATTATGCATTGTCTTCTCTTTTACTGT
>5 dna:chromosome chromosome:NCBIM37:5:1:152537259:1 113759057 ID52328 U -
TGGCTAATGATTATGCATTGTCTTCTCTT
>5 dna:chromosome chromosome:NCBIM37:5:1:152537259:1 113759059 ID52327 U -
TGGCTAATGATTATGCATTGTCTTCTC
>5 dna:chromosome chromosome:NCBIM37:5:1:152537259:1 113759083 ID66671 U -
TTGATGTTTAGACCCCTCGGGAAGTTCCTGG
>5 dna:chromosome chromosome:NCBIM37:5:1:152537259:1 113759084 ID68648 U -
TTTGATGTTTAGACCCCTCGGGAAGTTCCTG
>5 dna:chromosome chromosome:NCBIM37:5:1:152537259:1 113759085 ID68647 U -
TTTGATGTTTAGACCCCTCGGGAAGTTCCT
>5 dna:chromosome chromosome:NCBIM37:5:1:152537259:1 113759086 ID23964 U -
TATTTGATGTTTAGACCCCTCGGGAAGTTCC
>5 dna:chromosome chromosome:NCBIM37:5:1:152537259:1 113759087 ID23963 U -
TATTTGATGTTTAGACCCCTCGGGAAGTTC
>5 dna:chromosome chromosome:NCBIM37:5:1:152537259:1 113759088 ID23962 U -
TATTTGATGTTTAGACCCCTCGGGAAGTT
>5 dna:chromosome chromosome:NCBIM37:5:1:152537259:1 113759088 ID57965 U -
TGTATTTGATGTTTAGACCCCTCGGGAAGTT
>5 dna:chromosome chromosome:NCBIM37:5:1:152537259:1 113759089 ID23961 U -
TATTTGATGTTTAGACCCCTCGGGAAGT
>5 dna:chromosome chromosome:NCBIM37:5:1:152537259:1 113759089 ID57964 U -
TGTATTTGATGTTTAGACCCCTCGGGAAGT
>5 dna:chromosome chromosome:NCBIM37:5:1:152537259:1 113759089 ID67795 U -
TTGTATTTGATGTTTAGACCCCTCGGGAAGT
>5 dna:chromosome chromosome:NCBIM37:5:1:152537259:1 113759091 ID23960 U -
TATTTGATGTTTAGACCCCTCGGGAA
>5 dna:chromosome chromosome:NCBIM37:5:1:152537259:1 113759091 ID67794 U -
TTGTATTTGATGTTTAGACCCCTCGGGAA
>5 dna:chromosome chromosome:NCBIM37:5:1:152537259:1 113759092 ID67793 U -
TTGTATTTGATGTTTAGACCCCTCGGGA
>5 dna:chromosome chromosome:NCBIM37:5:1:152537259:1 113759094 ID67792 U -
TTGTATTTGATGTTTAGACCCCTCGG
>5 dna:chromosome chromosome:NCBIM37:5:1:152537259:1 113759124 ID20780 U -
TAGTCAAGTTGGCAACCAAGAATTAGCACGGC
>5 dna:chromosome chromosome:NCBIM37:5:1:152537259:1 113759125 ID20779 U -
TAGTCAAGTTGGCAACCAAGAATTAGCACGG
>5 dna:chromosome chromosome:NCBIM37:5:1:152537259:1 113759126 ID20778 U -
TAGTCAAGTTGGCAACCAAGAATTAGCACG
>5 dna:chromosome chromosome:NCBIM37:5:1:152537259:1 113759161 ID51194 M -
TGGATTGTAGTTCATTTC
>5 dna:chromosome chromosome:NCBIM37:5:1:152537259:1 113759216 ID7817 U -
TAAAGGCACAAACCATCACACCTGGACC
>5 dna:chromosome chromosome:NCBIM37:5:1:152537259:1 113759296 ID20143 U -
TAGGTCTTTCTTTACCTGGAACTTGCTCTA
>5 dna:chromosome chromosome:NCBIM37:5:1:152537259:1 113759330 ID59464 U -
TGTGATTAAAGGCGTGCACTACCATGCTGG
>5 dna:chromosome chromosome:NCBIM37:5:1:152537259:1 113759331 ID59463 U -
TGTGATTAAAGGCGTGCACTACCATGCTG
>5 dna:chromosome chromosome:NCBIM37:5:1:152537259:1 113759333 ID59462 U -
TGTGATTAAAGGCGTGCACTACCATGC
>5 dna:chromosome chromosome:NCBIM37:5:1:152537259:1 113759334 ID59461 U -
TGTGATTAAAGGCGTGCACTACCATG
>5 dna:chromosome chromosome:NCBIM37:5:1:152537259:1 113759381 ID68710 U -
TTTGCTTTGTTGAGTGACCTTGAACTCTGC
>5 dna:chromosome chromosome:NCBIM37:5:1:152537259:1 113759408 ID64852 U -
TTCACTGCTTCAGGTTGTCTGTCCTGGAATTT
>5 dna:chromosome chromosome:NCBIM37:5:1:152537259:1 113759411 ID64851 U -
TTCACTGCTTCAGGTTGTCTGTCCTGGAA
>5 dna:chromosome chromosome:NCBIM37:5:1:152537259:1 113759413 ID30281 U -
TCCTTCACTGCTTCAGGTTGTCTGTCCTGG
>5 dna:chromosome chromosome:NCBIM37:5:1:152537259:1 113759630 ID58544 U -
TGTCGGAAAATGCTTCCCAGATTTCACCTC
>5 dna:chromosome chromosome:NCBIM37:5:1:152537259:1 113759717 ID15733 U -
TACTTCTTGATCCACAGAGTGGGAAGGAGAC
>5 dna:chromosome chromosome:NCBIM37:5:1:152537259:1 113759718 ID15732 U -
TACTTCTTGATCCACAGAGTGGGAAGGAGA
>5 dna:chromosome chromosome:NCBIM37:5:1:152537259:1 113759785 ID19354 U -
TAGGAGGAAGCATGGCATTGTG
>5 dna:chromosome chromosome:NCBIM37:5:1:152537259:1 113759814 ID13161 U -
TACAGTTTCAGAGGTTCAGTCAGTCCATC
>5 dna:chromosome chromosome:NCBIM37:5:1:152537259:1 113759815 ID13160 M -
TACAGTTTCAGAGGTTCAGTCAGTCCAT
>5 dna:chromosome chromosome:NCBIM37:5:1:152537259:1 113759822 ID13159 M -
TACAGTTTCAGAGGTTCAGTC
>5 dna:chromosome chromosome:NCBIM37:5:1:152537259:1 113759861 ID23819 U -
TATTGTTGTGAAGGGAAACCTTGGACAAGGC
>5 dna:chromosome chromosome:NCBIM37:5:1:152537259:1 113759861 ID61020 U -
TGTTGTGAAGGGAAACCTTGGACAAGGC
>5 dna:chromosome chromosome:NCBIM37:5:1:152537259:1 113759862 ID23818 U -
TATTGTTGTGAAGGGAAACCTTGGACAAGG
>5 dna:chromosome chromosome:NCBIM37:5:1:152537259:1 113759899 ID16765 U -
TAGAATTTAGATGAAAAAGTTTGTCTTAGTT
>5 dna:chromosome chromosome:NCBIM37:5:1:152537259:1 113759953 ID35819 U -
TGAATCCACAGCATTGTGCCCTCTAGGCTA
>5 dna:chromosome chromosome:NCBIM37:5:1:152537259:1 113759958 ID61299 U -
TGTTTTGAATCCACAGCATTGTGCCCTCTA
>5 dna:chromosome chromosome:NCBIM37:5:1:152537259:1 113759960 ID61064 U -
TGTTGTTTTGAATCCACAGCATTGTGCCCTC
>5 dna:chromosome chromosome:NCBIM37:5:1:152537259:1 113759962 ID61063 U -
TGTTGTTTTGAATCCACAGCATTGTGCCC
>5 dna:chromosome chromosome:NCBIM37:5:1:152537259:1 113759963 ID61062 U -
TGTTGTTTTGAATCCACAGCATTGTGCC
>5 dna:chromosome chromosome:NCBIM37:5:1:152537259:1 113759964 ID61061 U -
TGTTGTTTTGAATCCACAGCATTGTGC
>5 dna:chromosome chromosome:NCBIM37:5:1:152537259:1 113759972 ID1632 U -
ATTGACAACAGTCTGTTGTTTTGAATCCACAG
>5 dna:chromosome chromosome:NCBIM37:5:1:152537259:1 113759985 ID56575 U -
TGGTTCATCTATTGACAACAGTCTGTTGT
>5 dna:chromosome chromosome:NCBIM37:5:1:152537259:1 113760010 ID60032 U -
TGTGTATATGTGGCACAATTACTGTTTGGT
>5 dna:chromosome chromosome:NCBIM37:5:1:152537259:1 113760011 ID60031 U -
TGTGTATATGTGGCACAATTACTGTTTGG
>5 dna:chromosome chromosome:NCBIM37:5:1:152537259:1 113760012 ID60030 U -
TGTGTATATGTGGCACAATTACTGTTTG
>5 dna:chromosome chromosome:NCBIM37:5:1:152537259:1 113760015 ID27965 U -
TCCATGTGTATATGTGGCACAATTACTGT
>5 dna:chromosome chromosome:NCBIM37:5:1:152537259:1 113760035 ID8072 U -
TAAATCAAGACTGAATAGTGTTCCATGTGT
>5 dna:chromosome chromosome:NCBIM37:5:1:152537259:1 113760038 ID68197 U -
TTTAAATCAAGACTGAATAGTGTTCCATG
>5 dna:chromosome chromosome:NCBIM37:5:1:152537259:1 113760075 ID8129 U -
TAAATCTGTATGGTTATTAAGGTTGGCTTT
>5 dna:chromosome chromosome:NCBIM37:5:1:152537259:1 113760078 ID57221 U -
TGTAAATCTGTATGGTTATTAAGGTTGGC
>5 dna:chromosome chromosome:NCBIM37:5:1:152537259:1 113760087 ID36086 U -
TGAATTACCTGTAAATCTGTATGGTTATT
>5 dna:chromosome chromosome:NCBIM37:5:1:152537259:1 113760144 ID17030 U -
TAGACTGGGCTGTCTCTGTCTGCAGAAACACT
>5 dna:chromosome chromosome:NCBIM37:5:1:152537259:1 113760164 ID21978 U -
TATATAGCAAGCTCTCTATAGACTGGGCTG
>5 dna:chromosome chromosome:NCBIM37:5:1:152537259:1 113760166 ID17889 U -
TAGCAAGCTCTCTATAGACTGGGC
>5 dna:chromosome chromosome:NCBIM37:5:1:152537259:1 113760166 ID57795 U -
TGTATATAGCAAGCTCTCTATAGACTGGGC
>5 dna:chromosome chromosome:NCBIM37:5:1:152537259:1 113760195 ID24491 U -
TCAACCGATTTGAAGCTGGGTCCTTACACT
>5 dna:chromosome chromosome:NCBIM37:5:1:152537259:1 113760197 ID24490 U -
TCAACCGATTTGAAGCTGGGTCCTTACA
>5 dna:chromosome chromosome:NCBIM37:5:1:152537259:1 113760198 ID3372 U -
CTCAACCGATTTGAAGCTGGGTCCTTAC
>5 dna:chromosome chromosome:NCBIM37:5:1:152537259:1 113760198 ID29669 U -
TCCTCAACCGATTTGAAGCTGGGTCCTTAC
>5 dna:chromosome chromosome:NCBIM37:5:1:152537259:1 113760208 ID20134 U -
TAGGTCTCTTCCTCAACCGATTTGAAGCT
>5 dna:chromosome chromosome:NCBIM37:5:1:152537259:1 113760243 ID9991 U -
TAAGCAGACATGTGGAGGCATGTATGGGT
>5 dna:chromosome chromosome:NCBIM37:5:1:152537259:1 113760266 ID47604 U -
TGCTCGTTCATGTGCACACATGTGTAAGCA
>5 dna:chromosome chromosome:NCBIM37:5:1:152537259:1 113760267 ID23057 U -
TATGCTCGTTCATGTGCACACATGTGTAAGC
>5 dna:chromosome chromosome:NCBIM37:5:1:152537259:1 113760271 ID64396 U -
TTATGCTCGTTCATGTGCACACATGTGT
>5 dna:chromosome chromosome:NCBIM37:5:1:152537259:1 113760272 ID64395 U -
TTATGCTCGTTCATGTGCACACATGTG
>5 dna:chromosome chromosome:NCBIM37:5:1:152537259:1 113760277 ID59214 U -
TGTGAGCTTTATGCTCGTTCATGTGCACAC
>5 dna:chromosome chromosome:NCBIM37:5:1:152537259:1 113760278 ID59213 U -
TGTGAGCTTTATGCTCGTTCATGTGCACA
>5 dna:chromosome chromosome:NCBIM37:5:1:152537259:1 113760293 ID21304 U -
TAGTTGATTTCTCTGTGTGTGAGCTTTATGC
>5 dna:chromosome chromosome:NCBIM37:5:1:152537259:1 113760296 ID64250 U -
TTAGTTGATTTCTCTGTGTGTGAGCTTTA
>5 dna:chromosome chromosome:NCBIM37:5:1:152537259:1 113760303 ID1758 U -
CAACTTTAGTTGATTTCTCTGTGTGTG
>5 dna:chromosome chromosome:NCBIM37:5:1:152537259:1 113760308 ID2036 U -
CACCCGACAACTTTAGTTGATTTCTCTGT
>5 dna:chromosome chromosome:NCBIM37:5:1:152537259:1 113760312 ID55421 U -
TGGTATCACCCGACAACTTTAGTTGATTTCT
>5 dna:chromosome chromosome:NCBIM37:5:1:152537259:1 113760313 ID55420 U -
TGGTATCACCCGACAACTTTAGTTGATTTC
>5 dna:chromosome chromosome:NCBIM37:5:1:152537259:1 113760333 ID53695 U -
TGGGATGTAATCGGATCCAAATGGTATCACC
>5 dna:chromosome chromosome:NCBIM37:5:1:152537259:1 113760334 ID53694 U -
TGGGATGTAATCGGATCCAAATGGTATCAC
>5 dna:chromosome chromosome:NCBIM37:5:1:152537259:1 113760335 ID53693 U -
TGGGATGTAATCGGATCCAAATGGTATCA
>5 dna:chromosome chromosome:NCBIM37:5:1:152537259:1 113760336 ID53692 U -
TGGGATGTAATCGGATCCAAATGGTATC
>5 dna:chromosome chromosome:NCBIM37:5:1:152537259:1 113760336 ID67400 U -
TTGGGATGTAATCGGATCCAAATGGTATC
>5 dna:chromosome chromosome:NCBIM37:5:1:152537259:1 113760338 ID53691 U -
TGGGATGTAATCGGATCCAAATGGTA
>5 dna:chromosome chromosome:NCBIM37:5:1:152537259:1 113760339 ID53690 U -
TGGGATGTAATCGGATCCAAATGGT
>5 dna:chromosome chromosome:NCBIM37:5:1:152537259:1 113760345 ID3739 U -
CTTTAACACTTTGGGATGTAATCGGATCCA
>5 dna:chromosome chromosome:NCBIM37:5:1:152537259:1 113760346 ID3738 U -
CTTTAACACTTTGGGATGTAATCGGATCC
>5 dna:chromosome chromosome:NCBIM37:5:1:152537259:1 113760347 ID3737 U -
CTTTAACACTTTGGGATGTAATCGGATC
>5 dna:chromosome chromosome:NCBIM37:5:1:152537259:1 113760380 ID66895 U -
TTGCCTTCCACCTCGCTGAACTGTGGTC
>5 dna:chromosome chromosome:NCBIM37:5:1:152537259:1 113760402 ID46274 U -
TGCCTCTCTCTCAGCCTCACCATTGCCT
>5 dna:chromosome chromosome:NCBIM37:5:1:152537259:1 113760418 ID5575 U -
GGCATGCTCTAATGCCTCTCTCTC
>5 dna:chromosome chromosome:NCBIM37:5:1:152537259:1 113760429 ID42621 U -
TGCAAAATGTTCATTGAGGGCATGCTCTAAT
>5 dna:chromosome chromosome:NCBIM37:5:1:152537259:1 113760430 ID42620 U -
TGCAAAATGTTCATTGAGGGCATGCTCTAA
>5 dna:chromosome chromosome:NCBIM37:5:1:152537259:1 113760497 ID6896 U -
TAAAAGCCATGGTCATGTAATGGGGTGAA
>5 dna:chromosome chromosome:NCBIM37:5:1:152537259:1 113760498 ID55628 U -
TGGTCATGTAATGGGGTGA
>5 dna:chromosome chromosome:NCBIM37:5:1:152537259:1 113760500 ID6895 U -
TAAAAGCCATGGTCATGTAATGGGGT
>5 dna:chromosome chromosome:NCBIM37:5:1:152537259:1 113760508 ID68704 U -
TTTGCGGTTGCCTAAAAGCCATGGTCATGT
>5 dna:chromosome chromosome:NCBIM37:5:1:152537259:1 113760509 ID46826 U -
TGCGGTTGCCTAAAAGCCATGGTCATG
>5 dna:chromosome chromosome:NCBIM37:5:1:152537259:1 113760511 ID48611 U -
TGCTTTGCGGTTGCCTAAAAGCCATGGTCA
>5 dna:chromosome chromosome:NCBIM37:5:1:152537259:1 113760512 ID46825 U -
TGCGGTTGCCTAAAAGCCATGGTC
>5 dna:chromosome chromosome:NCBIM37:5:1:152537259:1 113760512 ID48610 U -
TGCTTTGCGGTTGCCTAAAAGCCATGGTC
>5 dna:chromosome chromosome:NCBIM37:5:1:152537259:1 113760513 ID48609 U -
TGCTTTGCGGTTGCCTAAAAGCCATGGT
>5 dna:chromosome chromosome:NCBIM37:5:1:152537259:1 113760593 ID48761 U -
TGGAAAAGAGGAAAGGCTGATTTTGG
>5 dna:chromosome chromosome:NCBIM37:5:1:152537259:1 113760663 ID17739 U -
TAGATTGGGTTGTGTAAATCCTCTGTGCTT
>5 dna:chromosome chromosome:NCBIM37:5:1:152537259:1 113760698 ID14734 U -
TACGGTGTTTGCAGGTGAAGCTTGGCAGAA
>5 dna:chromosome chromosome:NCBIM37:5:1:152537259:1 113760699 ID14733 U -
TACGGTGTTTGCAGGTGAAGCTTGGCAGA
>5 dna:chromosome chromosome:NCBIM37:5:1:152537259:1 113760703 ID14732 U -
TACGGTGTTTGCAGGTGAAGCTTGG
>5 dna:chromosome chromosome:NCBIM37:5:1:152537259:1 113760713 ID3131 U -
CGCAGTACACCACTACGGTGTTTGCAGG
>5 dna:chromosome chromosome:NCBIM37:5:1:152537259:1 113760741 ID59315 U -
TGTGATAACCCCACTGATATGTGTGCCCATA
>5 dna:chromosome chromosome:NCBIM37:5:1:152537259:1 113760743 ID59314 U -
TGTGATAACCCCACTGATATGTGTGCCCA
>5 dna:chromosome chromosome:NCBIM37:5:1:152537259:1 113760761 ID15464 U -
TACTGCTAAGCCCTGTGATAACCC
>5 dna:chromosome chromosome:NCBIM37:5:1:152537259:1 113760790 ID63454 U -
TTAAAAAACGCAAATTAGCCACGGGTAGGT
>5 dna:chromosome chromosome:NCBIM37:5:1:152537259:1 113760973 ID14442 U -
TACCTGTGCTTGCTTCCTAATTTTCAGTGT
>5 dna:chromosome chromosome:NCBIM37:5:1:152537259:1 113761018 ID5994 U -
GTCATACCCAATAAGTTGCCAAACGAGGGCC
>5 dna:chromosome chromosome:NCBIM37:5:1:152537259:1 113761029 ID68635 U -
TTTGATGTCATACCCAATAAGTTGCC
>5 dna:chromosome chromosome:NCBIM37:5:1:152537259:1 113761133 ID12827 U -
TACAGAAAAACAATTGCTACATAAAATAAT
>5 dna:chromosome chromosome:NCBIM37:5:1:152537259:1 113761180 ID16216 U -
TAGAAATGATGGGACGTGTTTGAGGTATA
>5 dna:chromosome chromosome:NCBIM37:5:1:152537259:1 113761204 ID18277 U -
TAGCCAATTAGTTTTTCTACCACTTAGAA
>5 dna:chromosome chromosome:NCBIM37:5:1:152537259:1 113761231 ID10436 U -
TAAGTACAAACTCAATTCCAGAGGAACTTA
>5 dna:chromosome chromosome:NCBIM37:5:1:152537259:1 113761239 ID11557 U -
TAATTATCTAAGTACAAACTCAATTCCAGA
>5 dna:chromosome chromosome:NCBIM37:5:1:152537259:1 113761250 ID40763 U -
TGATAAGTTATAATTATCTAAGTACAAAC
>5 dna:chromosome chromosome:NCBIM37:5:1:152537259:1 113761274 ID25944 U -
TCAGTATTGAGGAAGTGACGTTGTTGATA
>5 dna:chromosome chromosome:NCBIM37:5:1:152537259:1 113761350 ID10888 U -
TAATACTAGAACACGTATTTTACCCACATT
>5 dna:chromosome chromosome:NCBIM37:5:1:152537259:1 113761366 ID7601 U -
TAAAGAACTTTTATATTTAATACTAGAACAC
>5 dna:chromosome chromosome:NCBIM37:5:1:152537259:1 113761378 ID46024 U -
TGCCGGCAGAGAATAAAGAACTTTTATATTTA
>5 dna:chromosome chromosome:NCBIM37:5:1:152537259:1 113761425 ID52212 U -
TGGCCTGTATAGGTACTGCATGCACA
>5 dna:chromosome chromosome:NCBIM37:5:1:152537259:1 113761472 ID49524 U -
TGGAAGCTCACGCATGTGACTCCAGTTGC
>5 dna:chromosome chromosome:NCBIM37:5:1:152537259:1 113761498 ID7815 U -
TAAAGGATTCGATTCCCGGCACCGGCATGG
>5 dna:chromosome chromosome:NCBIM37:5:1:152537259:1 113761501 ID20514 U -
TAGTAAAGGATTCGATTCCCGGCACCGGCA
>5 dna:chromosome chromosome:NCBIM37:5:1:152537259:1 113761502 ID20513 U -
TAGTAAAGGATTCGATTCCCGGCACCGGC
>5 dna:chromosome chromosome:NCBIM37:5:1:152537259:1 113761512 ID1940 U -
CACAGGGCTGCTAGTAAAGGATTCGATTCC
>5 dna:chromosome chromosome:NCBIM37:5:1:152537259:1 113761545 ID19889 U -
TAGGGAGATGCCTCACTCGTTCAGA
>5 dna:chromosome chromosome:NCBIM37:5:1:152537259:1 113761564 ID11900 U -
TACAAAGAAATTTATAGCTGGGGCTAGGGA
>5 dna:chromosome chromosome:NCBIM37:5:1:152537259:1 113761597 ID57667 U -
TGTAGAGATGGCGCTGTCTGTATTTTTG
>5 dna:chromosome chromosome:NCBIM37:5:1:152537259:1 113761651 ID58706 U -
TGTCTTCCCAGACGGCACA
>5 dna:chromosome chromosome:NCBIM37:5:1:152537259:1 113761681 ID7290 U -
TAAACAAGGAAGGTGTAGTCCCCAAATCC
>5 dna:chromosome chromosome:NCBIM37:5:1:152537259:1 113761688 ID30859 U -
TCGGTCATTAAACAAGGAAGGTGTAGTCCC
>5 dna:chromosome chromosome:NCBIM37:5:1:152537259:1 113761691 ID29792 U -
TCCTCGGTCATTAAACAAGGAAGGTGTAGT
>5 dna:chromosome chromosome:NCBIM37:5:1:152537259:1 113761691 ID63538 U -
TTAAACAAGGAAGGTGTAGT
>5 dna:chromosome chromosome:NCBIM37:5:1:152537259:1 113761692 ID29791 U -
TCCTCGGTCATTAAACAAGGAAGGTGTAG
>5 dna:chromosome chromosome:NCBIM37:5:1:152537259:1 113761746 ID33739 U -
TGAAAATGTAATTTCAGTGCCACTGTTTGGTT
>5 dna:chromosome chromosome:NCBIM37:5:1:152537259:1 113761747 ID33738 U -
TGAAAATGTAATTTCAGTGCCACTGTTTGGT
>5 dna:chromosome chromosome:NCBIM37:5:1:152537259:1 113761748 ID33737 U -
TGAAAATGTAATTTCAGTGCCACTGTTTGG
>5 dna:chromosome chromosome:NCBIM37:5:1:152537259:1 113761749 ID33736 U -
TGAAAATGTAATTTCAGTGCCACTGTTTG
>5 dna:chromosome chromosome:NCBIM37:5:1:152537259:1 113761750 ID32067 U -
TCTGAAAATGTAATTTCAGTGCCACTGTTT
>5 dna:chromosome chromosome:NCBIM37:5:1:152537259:1 113761770 ID14262 U -
TACCTACGAGAAAAGTGCGTCTGAAAATG
>5 dna:chromosome chromosome:NCBIM37:5:1:152537259:1 113761777 ID15636 U -
TACTTACCTACGAGAAAAGTGCGTCT
>5 dna:chromosome chromosome:NCBIM37:5:1:152537259:1 113761788 ID34632 U -
TGAACAATTAGTCCTACTTACCTACGAGA
>5 dna:chromosome chromosome:NCBIM37:5:1:152537259:1 113761790 ID8141 U -
TAAATGAACAATTAGTCCTACTTACCTACGA
>5 dna:chromosome chromosome:NCBIM37:5:1:152537259:1 113761791 ID34631 U -
TGAACAATTAGTCCTACTTACCTACG
>5 dna:chromosome chromosome:NCBIM37:5:1:152537259:1 113761791 ID63621 U -
TTAAATGAACAATTAGTCCTACTTACCTACG
>5 dna:chromosome chromosome:NCBIM37:5:1:152537259:1 113761792 ID8140 U -
TAAATGAACAATTAGTCCTACTTACCTAC
>5 dna:chromosome chromosome:NCBIM37:5:1:152537259:1 113761792 ID63620 U -
TTAAATGAACAATTAGTCCTACTTACCTAC
>5 dna:chromosome chromosome:NCBIM37:5:1:152537259:1 113761793 ID63619 U -
TTAAATGAACAATTAGTCCTACTTACCTA
>5 dna:chromosome chromosome:NCBIM37:5:1:152537259:1 113761795 ID68993 U -
TTTTTAAATGAACAATTAGTCCTACTTACC
>5 dna:chromosome chromosome:NCBIM37:5:1:152537259:1 113761867 ID15649 U -
TACTTAGCCACAGACACCTTATCTGCTGA
>5 dna:chromosome chromosome:NCBIM37:5:1:152537259:1 113761879 ID717 U -
ACTCAGGTTTTCATACTTAGCCACAGACAC
>5 dna:chromosome chromosome:NCBIM37:5:1:152537259:1 113762161 ID19329 U -
TAGGAGCCTGTGGGTGCCATTATCATGCA
>5 dna:chromosome chromosome:NCBIM37:5:1:152537259:1 113762162 ID19328 U -
TAGGAGCCTGTGGGTGCCATTATCATGC
>5 dna:chromosome chromosome:NCBIM37:5:1:152537259:1 113762166 ID613 U -
ACCTAGGAGCCTGTGGGTGCCATTATC
>5 dna:chromosome chromosome:NCBIM37:5:1:152537259:1 113762190 ID31856 U -
TCTCCCAACTTGGGTTCAGCCACTCAAACC
>5 dna:chromosome chromosome:NCBIM37:5:1:152537259:1 113762233 ID12886 U -
TACAGACTCGACAAAGCCACACCTCCAAAT
>5 dna:chromosome chromosome:NCBIM37:5:1:152537259:1 113762236 ID12885 U -
TACAGACTCGACAAAGCCACACCTCCA
>5 dna:chromosome chromosome:NCBIM37:5:1:152537259:1 113762237 ID12884 U -
TACAGACTCGACAAAGCCACACCTCC
>5 dna:chromosome chromosome:NCBIM37:5:1:152537259:1 113762238 ID10981 U -
TAATATACAGACTCGACAAAGCCACACCTC
>5 dna:chromosome chromosome:NCBIM37:5:1:152537259:1 113762238 ID12883 U -
TACAGACTCGACAAAGCCACACCTC
>5 dna:chromosome chromosome:NCBIM37:5:1:152537259:1 113762270 ID53974 U -
TGGGATTTTGGAACCCTAAAGCTCAGTTCCC
>5 dna:chromosome chromosome:NCBIM37:5:1:152537259:1 113762271 ID53973 U -
TGGGATTTTGGAACCCTAAAGCTCAGTTCC
>5 dna:chromosome chromosome:NCBIM37:5:1:152537259:1 113762405 ID16967 U -
TAGACGTGACTACCACTGCAGGGAAGCAGGC
>5 dna:chromosome chromosome:NCBIM37:5:1:152537259:1 113762409 ID16966 U -
TAGACGTGACTACCACTGCAGGGAAGC
>5 dna:chromosome chromosome:NCBIM37:5:1:152537259:1 113762409 ID64104 U -
TTAGACGTGACTACCACTGCAGGGAAGC
>5 dna:chromosome chromosome:NCBIM37:5:1:152537259:1 113762417 ID2244 U -
CAGAGGTTTAGACGTGACTACCACTGC
>5 dna:chromosome chromosome:NCBIM37:5:1:152537259:1 113762417 ID25691 U -
TCAGAGGTTTAGACGTGACTACCACTGC
>5 dna:chromosome chromosome:NCBIM37:5:1:152537259:1 113762426 ID28031 U -
TCCATTGAGTGTCAGAGGTTTAGACGTGAC
>5 dna:chromosome chromosome:NCBIM37:5:1:152537259:1 113762427 ID28030 U -
TCCATTGAGTGTCAGAGGTTTAGACGTGA
>5 dna:chromosome chromosome:NCBIM37:5:1:152537259:1 113762428 ID58473 U -
TGTCCATTGAGTGTCAGAGGTTTAGACGTG
>5 dna:chromosome chromosome:NCBIM37:5:1:152537259:1 113762429 ID28029 U -
TCCATTGAGTGTCAGAGGTTTAGACGT
>5 dna:chromosome chromosome:NCBIM37:5:1:152537259:1 113762429 ID58472 U -
TGTCCATTGAGTGTCAGAGGTTTAGACGT
>5 dna:chromosome chromosome:NCBIM37:5:1:152537259:1 113762429 ID67830 U -
TTGTCCATTGAGTGTCAGAGGTTTAGACGT
>5 dna:chromosome chromosome:NCBIM37:5:1:152537259:1 113762433 ID23789 U -
TATTGTCCATTGAGTGTCAGAGGTTTAG
>5 dna:chromosome chromosome:NCBIM37:5:1:152537259:1 113762444 ID11679 U -
TAATTGGGGACTCTATTGTCCATTGAGTGT
>5 dna:chromosome chromosome:NCBIM37:5:1:152537259:1 113762458 ID33946 U -
TGAAAGAAAGCCTTTAATTGGGGACTCTAT
>5 dna:chromosome chromosome:NCBIM37:5:1:152537259:1 113762461 ID22653 U -
TATGAAAGAAAGCCTTTAATTGGGGACTC
>5 dna:chromosome chromosome:NCBIM37:5:1:152537259:1 113762463 ID33945 U -
TGAAAGAAAGCCTTTAATTGGGGAC
>5 dna:chromosome chromosome:NCBIM37:5:1:152537259:1 113762463 ID64380 U -
TTATGAAAGAAAGCCTTTAATTGGGGAC
>5 dna:chromosome chromosome:NCBIM37:5:1:152537259:1 113762467 ID404 U -
ACAACTCTTATGAAAGAAAGCCTTTAATTGG
>5 dna:chromosome chromosome:NCBIM37:5:1:152537259:1 113762475 ID37151 U -
TGACCAAGACAACTCTTATGAAAGAAAGCCT
>5 dna:chromosome chromosome:NCBIM37:5:1:152537259:1 113762476 ID37150 U -
TGACCAAGACAACTCTTATGAAAGAAAGCC
>5 dna:chromosome chromosome:NCBIM37:5:1:152537259:1 113762499 ID66954 U -
TTGCTGTGAGGAGCCGCCATGACCAA
>5 dna:chromosome chromosome:NCBIM37:5:1:152537259:1 113762502 ID9151 U -
TAACTATTGCTGTGAGGAGCCGCCATGAC
>5 dna:chromosome chromosome:NCBIM37:5:1:152537259:1 113762503 ID9150 U -
TAACTATTGCTGTGAGGAGCCGCCATGA
>5 dna:chromosome chromosome:NCBIM37:5:1:152537259:1 113762507 ID17906 U -
TAGCAATAACTATTGCTGTGAGGAGCCGCC
>5 dna:chromosome chromosome:NCBIM37:5:1:152537259:1 113762508 ID17905 U -
TAGCAATAACTATTGCTGTGAGGAGCCGC
>5 dna:chromosome chromosome:NCBIM37:5:1:152537259:1 113762513 ID17904 U -
TAGCAATAACTATTGCTGTGAGGA
>5 dna:chromosome chromosome:NCBIM37:5:1:152537259:1 113762518 ID15095 U -
TACTATGTCCATAGCAATAACTATTGCTGT
>5 dna:chromosome chromosome:NCBIM37:5:1:152537259:1 113762540 ID44844 U -
TGCCAACGCCTCGGGGATACCTTACTATGT
>5 dna:chromosome chromosome:NCBIM37:5:1:152537259:1 113762541 ID44843 U -
TGCCAACGCCTCGGGGATACCTTACTATG
>5 dna:chromosome chromosome:NCBIM37:5:1:152537259:1 113762544 ID30017 U -
TCCTGCCAACGCCTCGGGGATACCTTACT
>5 dna:chromosome chromosome:NCBIM37:5:1:152537259:1 113762544 ID44842 U -
TGCCAACGCCTCGGGGATACCTTACT
>5 dna:chromosome chromosome:NCBIM37:5:1:152537259:1 113762545 ID44841 U -
TGCCAACGCCTCGGGGATACCTTAC
>5 dna:chromosome chromosome:NCBIM37:5:1:152537259:1 113762574 ID15404 U -
TACTGAGTTTGGACATGTGGATGCCCTGTC
>5 dna:chromosome chromosome:NCBIM37:5:1:152537259:1 113762575 ID15403 U -
TACTGAGTTTGGACATGTGGATGCCCTGT
>5 dna:chromosome chromosome:NCBIM37:5:1:152537259:1 113762591 ID65679 U -
TTCGATGTCTACATATTACTGAGTTTGGA
>5 dna:chromosome chromosome:NCBIM37:5:1:152537259:1 113762592 ID65678 U -
TTCGATGTCTACATATTACTGAGTTTGG
>5 dna:chromosome chromosome:NCBIM37:5:1:152537259:1 113762594 ID65677 U -
TTCGATGTCTACATATTACTGAGTTT
>5 dna:chromosome chromosome:NCBIM37:5:1:152537259:1 113762595 ID43677 U -
TGCACATTCGATGTCTACATATTACTGAGTT
>5 dna:chromosome chromosome:NCBIM37:5:1:152537259:1 113762596 ID43676 U -
TGCACATTCGATGTCTACATATTACTGAGT
>5 dna:chromosome chromosome:NCBIM37:5:1:152537259:1 113762598 ID43675 U -
TGCACATTCGATGTCTACATATTACTGA
>5 dna:chromosome chromosome:NCBIM37:5:1:152537259:1 113762601 ID59555 U -
TGTGCACATTCGATGTCTACATATTAC
>5 dna:chromosome chromosome:NCBIM37:5:1:152537259:1 113762608 ID4803 U -
GCAGAAAACTGTGCACATTCGATGTCTAC
>5 dna:chromosome chromosome:NCBIM37:5:1:152537259:1 113762608 ID43843 U -
TGCAGAAAACTGTGCACATTCGATGTCTAC
>5 dna:chromosome chromosome:NCBIM37:5:1:152537259:1 113762609 ID43842 U -
TGCAGAAAACTGTGCACATTCGATGTCTA
>5 dna:chromosome chromosome:NCBIM37:5:1:152537259:1 113762610 ID23006 U -
TATGCAGAAAACTGTGCACATTCGATGTCT
>5 dna:chromosome chromosome:NCBIM37:5:1:152537259:1 113762610 ID43841 U -
TGCAGAAAACTGTGCACATTCGATGTCT
>5 dna:chromosome chromosome:NCBIM37:5:1:152537259:1 113762611 ID23005 U -
TATGCAGAAAACTGTGCACATTCGATGTC
>5 dna:chromosome chromosome:NCBIM37:5:1:152537259:1 113762611 ID43839 U -
TGCAGAAAACTGTGCACATTCGATGTC
>5 dna:chromosome chromosome:NCBIM37:5:1:152537259:1 113762619 ID10075 U -
TAAGCCTTCGTATGCAGAAAACTGTGCACAT
>5 dna:chromosome chromosome:NCBIM37:5:1:152537259:1 113762620 ID10074 U -
TAAGCCTTCGTATGCAGAAAACTGTGCACA
>5 dna:chromosome chromosome:NCBIM37:5:1:152537259:1 113762620 ID31270 U -
TCTAAGCCTTCGTATGCAGAAAACTGTGCACA
>5 dna:chromosome chromosome:NCBIM37:5:1:152537259:1 113762621 ID10073 U -
TAAGCCTTCGTATGCAGAAAACTGTGCAC
>5 dna:chromosome chromosome:NCBIM37:5:1:152537259:1 113762623 ID65769 U -
TTCTAAGCCTTCGTATGCAGAAAACTGTGC
>5 dna:chromosome chromosome:NCBIM37:5:1:152537259:1 113762630 ID42296 U -
TGATTGATTCTAAGCCTTCGTATGCAGAAA
>5 dna:chromosome chromosome:NCBIM37:5:1:152537259:1 113762631 ID42295 U -
TGATTGATTCTAAGCCTTCGTATGCAGAA
>5 dna:chromosome chromosome:NCBIM37:5:1:152537259:1 113762632 ID59484 U -
TGTGATTGATTCTAAGCCTTCGTATGCAGA
>5 dna:chromosome chromosome:NCBIM37:5:1:152537259:1 113762639 ID7567 U -
TAAACTTGTGATTGATTCTAAGCCTTCGT
>5 dna:chromosome chromosome:NCBIM37:5:1:152537259:1 113762658 ID44642 U -
TGCATTTCTCTTTCTTTTTTTAAACTTGTG
>5 dna:chromosome chromosome:NCBIM37:5:1:152537259:1 113762685 ID7303 U -
TAAACAATTGTATCCAGATACTCCTGC
>5 dna:chromosome chromosome:NCBIM37:5:1:152537259:1 113762687 ID56326 U -
TGGTGTCTAAACAATTGTATCCAGATACTCCT
>5 dna:chromosome chromosome:NCBIM37:5:1:152537259:1 113762688 ID56325 U -
TGGTGTCTAAACAATTGTATCCAGATACTCC
>5 dna:chromosome chromosome:NCBIM37:5:1:152537259:1 113762689 ID56324 U -
TGGTGTCTAAACAATTGTATCCAGATACTC
>5 dna:chromosome chromosome:NCBIM37:5:1:152537259:1 113762691 ID56323 U -
TGGTGTCTAAACAATTGTATCCAGATAC
>5 dna:chromosome chromosome:NCBIM37:5:1:152537259:1 113762728 ID12852 U -
TACAGAAATGTGCTGAAACTATCAAGTG
>5 dna:chromosome chromosome:NCBIM37:5:1:152537259:1 113762816 ID43265 U -
TGCAAGTGTCCAATGTCCGTCCA
>5 dna:chromosome chromosome:NCBIM37:5:1:152537259:1 113762818 ID19656 U -
TAGGCACTGGTGCAAGTGTCCAATGTCCGTC
>5 dna:chromosome chromosome:NCBIM37:5:1:152537259:1 113763050 ID13649 U -
TACCAAGAGGTCTGTGGGCACTCCCAACA
>5 dna:chromosome chromosome:NCBIM37:5:1:152537259:1 113763051 ID13648 U -
TACCAAGAGGTCTGTGGGCACTCCCAAC
>5 dna:chromosome chromosome:NCBIM37:5:1:152537259:1 113763052 ID526 U -
ACCAAGAGGTCTGTGGGCACTCCCAA
>5 dna:chromosome chromosome:NCBIM37:5:1:152537259:1 113763052 ID13647 U -
TACCAAGAGGTCTGTGGGCACTCCCAA
>5 dna:chromosome chromosome:NCBIM37:5:1:152537259:1 113763053 ID13646 U -
TACCAAGAGGTCTGTGGGCACTCCCA
>5 dna:chromosome chromosome:NCBIM37:5:1:152537259:1 113763088 ID2008 U -
CACCACAGCGATGGCATGTGCCCC
>5 dna:chromosome chromosome:NCBIM37:5:1:152537259:1 113763089 ID2320 U -
CAGCGATGGCATGTGCCC
>5 dna:chromosome chromosome:NCBIM37:5:1:152537259:1 113763220 ID39334 U -
TGAGCCAAACGTGTTCTTCTGGGCAGGA
>5 dna:chromosome chromosome:NCBIM37:5:1:152537259:1 113763321 ID10700 U -
TAATAAAGGGAAAAAAGACCCCTGAGGAG
>5 dna:chromosome chromosome:NCBIM37:5:1:152537259:1 113763348 ID38743 U -
TGAGAGGAATATTTTGGTGCACAGACACTA
>5 dna:chromosome chromosome:NCBIM37:5:1:152537259:1 113763349 ID38742 U -
TGAGAGGAATATTTTGGTGCACAGACACT
>5 dna:chromosome chromosome:NCBIM37:5:1:152537259:1 113763350 ID38741 U -
TGAGAGGAATATTTTGGTGCACAGACAC
>5 dna:chromosome chromosome:NCBIM37:5:1:152537259:1 113763351 ID38740 U -
TGAGAGGAATATTTTGGTGCACAGACA
>5 dna:chromosome chromosome:NCBIM37:5:1:152537259:1 113763352 ID38739 U -
TGAGAGGAATATTTTGGTGCACAGAC
>5 dna:chromosome chromosome:NCBIM37:5:1:152537259:1 113763353 ID38738 U -
TGAGAGGAATATTTTGGTGCACAGA
>5 dna:chromosome chromosome:NCBIM37:5:1:152537259:1 113763375 ID57726 U -
TGTAGTCAAAAAGTTCAGGGTGCACTTGA
>5 dna:chromosome chromosome:NCBIM37:5:1:152537259:1 113763379 ID1322 U -
AGTGAATGTAGTCAAAAAGTTCAGGGTGCAC
>5 dna:chromosome chromosome:NCBIM37:5:1:152537259:1 113763443 ID39231 U -
TGAGCAGAATGTGAGGGTGGTGGATGGGAG
>5 dna:chromosome chromosome:NCBIM37:5:1:152537259:1 113763444 ID39230 U -
TGAGCAGAATGTGAGGGTGGTGGATGGGA
>5 dna:chromosome chromosome:NCBIM37:5:1:152537259:1 113763481 ID60651 U -
TGTTATGTTTCTGAGCCCTACCTACCCGCGT
>5 dna:chromosome chromosome:NCBIM37:5:1:152537259:1 113763482 ID60650 U -
TGTTATGTTTCTGAGCCCTACCTACCCGCG
>5 dna:chromosome chromosome:NCBIM37:5:1:152537259:1 113763483 ID60649 U -
TGTTATGTTTCTGAGCCCTACCTACCCGC
>5 dna:chromosome chromosome:NCBIM37:5:1:152537259:1 113763484 ID61179 U -
TGTTTCTGAGCCCTACCTACCCG
>5 dna:chromosome chromosome:NCBIM37:5:1:152537259:1 113763485 ID36061 U -
TGAATGTTATGTTTCTGAGCCCTACCTACCC
>5 dna:chromosome chromosome:NCBIM37:5:1:152537259:1 113763485 ID60648 U -
TGTTATGTTTCTGAGCCCTACCTACCC
>5 dna:chromosome chromosome:NCBIM37:5:1:152537259:1 113763486 ID36060 U -
TGAATGTTATGTTTCTGAGCCCTACCTACC
>5 dna:chromosome chromosome:NCBIM37:5:1:152537259:1 113763489 ID36059 U -
TGAATGTTATGTTTCTGAGCCCTACCT
>5 dna:chromosome chromosome:NCBIM37:5:1:152537259:1 113763491 ID36058 U -
TGAATGTTATGTTTCTGAGCCCTAC
>5 dna:chromosome chromosome:NCBIM37:5:1:152537259:1 113763493 ID53215 U -
TGGGACATGAATGTTATGTTTCTGAGCCCT
>5 dna:chromosome chromosome:NCBIM37:5:1:152537259:1 113763496 ID53214 U -
TGGGACATGAATGTTATGTTTCTGAGC
>5 dna:chromosome chromosome:NCBIM37:5:1:152537259:1 113763509 ID52878 U -
TGGGAACTCGAGCCCCTGGGACATGAATGT
>5 dna:chromosome chromosome:NCBIM37:5:1:152537259:1 113763549 ID15580 U -
TACTGTGGGTAATGAGCCAGACAGG
>5 dna:chromosome chromosome:NCBIM37:5:1:152537259:1 113763551 ID25219 U -
TCACCGTACTGTGGGTAATGAGCCAGACA
>5 dna:chromosome chromosome:NCBIM37:5:1:152537259:1 113763552 ID25218 U -
TCACCGTACTGTGGGTAATGAGCCAGAC
>5 dna:chromosome chromosome:NCBIM37:5:1:152537259:1 113763554 ID25217 U -
TCACCGTACTGTGGGTAATGAGCCAG
>5 dna:chromosome chromosome:NCBIM37:5:1:152537259:1 113763586 ID8395 U -
TAACAAATCGGGAAGGTGACAGAGTCGGA
>5 dna:chromosome chromosome:NCBIM37:5:1:152537259:1 113763587 ID8394 U -
TAACAAATCGGGAAGGTGACAGAGTCGG
>5 dna:chromosome chromosome:NCBIM37:5:1:152537259:1 113763589 ID8393 U -
TAACAAATCGGGAAGGTGACAGAGTC
>5 dna:chromosome chromosome:NCBIM37:5:1:152537259:1 113763590 ID8392 U -
TAACAAATCGGGAAGGTGACAGAGT
>5 dna:chromosome chromosome:NCBIM37:5:1:152537259:1 113763591 ID38852 U -
TGAGATAACAAATCGGGAAGGTGACAGAG
>5 dna:chromosome chromosome:NCBIM37:5:1:152537259:1 113763592 ID38851 U -
TGAGATAACAAATCGGGAAGGTGACAGA
>5 dna:chromosome chromosome:NCBIM37:5:1:152537259:1 113763594 ID38850 U -
TGAGATAACAAATCGGGAAGGTGACA
>5 dna:chromosome chromosome:NCBIM37:5:1:152537259:1 113763595 ID38849 U -
TGAGATAACAAATCGGGAAGGTGAC
>5 dna:chromosome chromosome:NCBIM37:5:1:152537259:1 113763603 ID23460 U -
TATTAGTCAGCATCTGAGATAACAAATCGGG
>5 dna:chromosome chromosome:NCBIM37:5:1:152537259:1 113763697 ID29673 U -
TCCTCAAGCATAGAGCGAGTTCGAGACCAGC
>5 dna:chromosome chromosome:NCBIM37:5:1:152537259:1 113763715 ID2168 U -
CAGAAATTCAAGGTCATCCTCAAGCATAG
>5 dna:chromosome chromosome:NCBIM37:5:1:152537259:1 113763718 ID2167 U -
CAGAAATTCAAGGTCATCCTCAAGCA
>5 dna:chromosome chromosome:NCBIM37:5:1:152537259:1 113763719 ID2166 U -
CAGAAATTCAAGGTCATCCTCAAGC
>5 dna:chromosome chromosome:NCBIM37:5:1:152537259:1 113763866 ID664 U -
ACGGAGAACAAGAGTACCGGGTGACACT
>5 dna:chromosome chromosome:NCBIM37:5:1:152537259:1 113763869 ID64071 U -
TTAGAACGGAGAACAAGAGTACCGGGTGAC
>5 dna:chromosome chromosome:NCBIM37:5:1:152537259:1 113763940 ID51161 U -
TGGATTCCCACCCTGGCTGGACT
>5 dna:chromosome chromosome:NCBIM37:5:1:152537259:1 113764024 ID49262 U -
TGGAACGCTACCCCGGAGATTGTCCTCTGA
>5 dna:chromosome chromosome:NCBIM37:5:1:152537259:1 113764026 ID49261 U -
TGGAACGCTACCCCGGAGATTGTCCTCT
>5 dna:chromosome chromosome:NCBIM37:5:1:152537259:1 113764513 ID56637 U -
TGGTTGCAAACTTGGGATGGGAAG
>5 dna:chromosome chromosome:NCBIM37:5:1:152537259:1 113764520 ID19253 U -
TAGGACTTCGCAATGGTTGCAAACTTGGGA
>5 dna:chromosome chromosome:NCBIM37:5:1:152537259:1 113764521 ID19252 U -
TAGGACTTCGCAATGGTTGCAAACTTGGG
>5 dna:chromosome chromosome:NCBIM37:5:1:152537259:1 113764522 ID5429 U -
GGACTTCGCAATGGTTGCAAACTTGG
>5 dna:chromosome chromosome:NCBIM37:5:1:152537259:1 113764523 ID19251 U -
TAGGACTTCGCAATGGTTGCAAACTTG
>5 dna:chromosome chromosome:NCBIM37:5:1:152537259:1 113764535 ID27516 U -
TCCAGACGGGTTGTTAGGACTTCGCAATG
>5 dna:chromosome chromosome:NCBIM37:5:1:152537259:1 113764539 ID65247 U -
TTCCAGACGGGTTGTTAGGACTTCGC
>5 dna:chromosome chromosome:NCBIM37:5:1:152537259:1 113764563 ID33306 U -
TCTTTTCTTGCTTTGGACGGTTTCCTCTT
>5 dna:chromosome chromosome:NCBIM37:5:1:152537259:1 113764605 ID64002 U -
TTACCTTTCTGATGAACCGCTTAGCCTTCCT
>5 dna:chromosome chromosome:NCBIM37:5:1:152537259:1 113764606 ID41529 U -
TGATGAACCGCTTAGCCTTCC
>5 dna:chromosome chromosome:NCBIM37:5:1:152537259:1 113764638 ID54530 U -
TGGGTCAGAGATTTTTCCGGCCCCCAGGTC
>5 dna:chromosome chromosome:NCBIM37:5:1:152537259:1 113764916 ID18431 U -
TAGCCTGAGAACAAACACACTGGAGAA
>5 dna:chromosome chromosome:NCBIM37:5:1:152537259:1 113764933 ID42896 U -
TGCAACAGACAGACAAGTAGCCTGAGA
>5 dna:chromosome chromosome:NCBIM37:5:1:152537259:1 113764948 ID669 U -
ACGGGACCAACACAGAGAATGCAACAGACAG
>5 dna:chromosome chromosome:NCBIM37:5:1:152537259:1 113765046 ID53434 U -
TGGGAGCTTTCAGATAACCCCTTGTTGCTAGG
>5 dna:chromosome chromosome:NCBIM37:5:1:152537259:1 113765048 ID53433 U -
TGGGAGCTTTCAGATAACCCCTTGTTGCTA
>5 dna:chromosome chromosome:NCBIM37:5:1:152537259:1 113765049 ID53432 U -
TGGGAGCTTTCAGATAACCCCTTGTTGCT
>5 dna:chromosome chromosome:NCBIM37:5:1:152537259:1 113765050 ID53431 U -
TGGGAGCTTTCAGATAACCCCTTGTTGC
>5 dna:chromosome chromosome:NCBIM37:5:1:152537259:1 113765135 ID63942 U -
TTACATGGATGGTCTTCTGCACCTTTTCAG
>5 dna:chromosome chromosome:NCBIM37:5:1:152537259:1 113765137 ID32829 U -
TCTTACATGGATGGTCTTCTGCACCTTTTC
>5 dna:chromosome chromosome:NCBIM37:5:1:152537259:1 113765138 ID32828 U -
TCTTACATGGATGGTCTTCTGCACCTTTT
>5 dna:chromosome chromosome:NCBIM37:5:1:152537259:1 113765142 ID32012 U -
TCTCTTACATGGATGGTCTTCTGCACC
>5 dna:chromosome chromosome:NCBIM37:5:1:152537259:1 113765145 ID56784 U -
TGGTTTCTCTTACATGGATGGTCTTCTGC
>5 dna:chromosome chromosome:NCBIM37:5:1:152537259:1 113765148 ID29144 U -
TCCGTGGTTTCTCTTACATGGATGGTCTTC
>5 dna:chromosome chromosome:NCBIM37:5:1:152537259:1 113765148 ID56783 U -
TGGTTTCTCTTACATGGATGGTCTTC
>5 dna:chromosome chromosome:NCBIM37:5:1:152537259:1 113765167 ID36743 U -
TGACAGCTCTCTGGGTCCGTGGTTTC
>5 dna:chromosome chromosome:NCBIM37:5:1:152537259:1 113765171 ID66411 U -
TTGAAGTTTGACAGCTCTCTGGGTCCGTGG
>5 dna:chromosome chromosome:NCBIM37:5:1:152537259:1 113765172 ID66410 U -
TTGAAGTTTGACAGCTCTCTGGGTCCGTG
>5 dna:chromosome chromosome:NCBIM37:5:1:152537259:1 113765175 ID66409 U -
TTGAAGTTTGACAGCTCTCTGGGTCC
>5 dna:chromosome chromosome:NCBIM37:5:1:152537259:1 113765175 ID68562 U -
TTTGAAGTTTGACAGCTCTCTGGGTCC
>5 dna:chromosome chromosome:NCBIM37:5:1:152537259:1 113765176 ID66408 U -
TTGAAGTTTGACAGCTCTCTGGGTC
>5 dna:chromosome chromosome:NCBIM37:5:1:152537259:1 113765178 ID55821 U -
TGGTCTTTGAAGTTTGACAGCTCTCTGGG
>5 dna:chromosome chromosome:NCBIM37:5:1:152537259:1 113765180 ID55820 U -
TGGTCTTTGAAGTTTGACAGCTCTCTG
>5 dna:chromosome chromosome:NCBIM37:5:1:152537259:1 113765186 ID3175 U -
CGGGACTCTTGGTCTTTGAAGTTTGACAGC
>5 dna:chromosome chromosome:NCBIM37:5:1:152537259:1 113765231 ID18305 U -
TAGCCAGCCTGCCTGCCTTTGGGCTCTC
>5 dna:chromosome chromosome:NCBIM37:5:1:152537259:1 113765238 ID58583 U -
TGTCTAGCCAGCCTGCCTGCCTTTG
>5 dna:chromosome chromosome:NCBIM37:5:1:152537259:1 113765251 ID5103 U -
GCTACCCAGCTCTACAGCATGTCTAGCCAGC
>5 dna:chromosome chromosome:NCBIM37:5:1:152537259:1 113765251 ID14089 U -
TACCCAGCTCTACAGCATGTCTAGCCAGC
>5 dna:chromosome chromosome:NCBIM37:5:1:152537259:1 113765253 ID14088 U -
TACCCAGCTCTACAGCATGTCTAGCCA
>5 dna:chromosome chromosome:NCBIM37:5:1:152537259:1 113765261 ID9439 U -
TAAGAAAGGGCTACCCAGCTCTACAGCATG
>5 dna:chromosome chromosome:NCBIM37:5:1:152537259:1 113765272 ID18887 U -
TAGGAAAGCACGTAAGAAAGGGCTACCCAGC
>5 dna:chromosome chromosome:NCBIM37:5:1:152537259:1 113765274 ID18886 U -
TAGGAAAGCACGTAAGAAAGGGCTACCCA
>5 dna:chromosome chromosome:NCBIM37:5:1:152537259:1 113765296 ID22213 U -
TATCACAGCAACAGAAAGGAAACTAGGAAA
>5 dna:chromosome chromosome:NCBIM37:5:1:152537259:1 113765297 ID22212 U -
TATCACAGCAACAGAAAGGAAACTAGGAA
>5 dna:chromosome chromosome:NCBIM37:5:1:152537259:1 113765298 ID22211 M -
TATCACAGCAACAGAAAGGAAACTAGGA
>5 dna:chromosome chromosome:NCBIM37:5:1:152537259:1 113765463 ID18543 U -
TAGCTAAGCAAGCAGGCAGACATTCTGCTC
>5 dna:chromosome chromosome:NCBIM37:5:1:152537259:1 113765506 ID67862 U -
TTGTCTTGTTAATAAATAAGCCCCTGAA
>5 dna:chromosome chromosome:NCBIM37:5:1:152537259:1 113765511 ID46815 U -
TGCGGTATTGTCTTGTTAATAAATAAGCCC
>5 dna:chromosome chromosome:NCBIM37:5:1:152537259:1 113765555 ID52934 U -
TGGGAAGCAATAAGGTACATGAGGTTGACC
>5 dna:chromosome chromosome:NCBIM37:5:1:152537259:1 113765567 ID2961 U -
CCTAGAATCATCTGGGAAGCAATAAGGTAC
>5 dna:chromosome chromosome:NCBIM37:5:1:152537259:1 113765569 ID2960 U -
CCTAGAATCATCTGGGAAGCAATAAGGT
>5 dna:chromosome chromosome:NCBIM37:5:1:152537259:1 113765569 ID16634 U -
TAGAATCATCTGGGAAGCAATAAGGT
>5 dna:chromosome chromosome:NCBIM37:5:1:152537259:1 113765599 ID46030 U -
TGCCGGTCAATTTCAAGTATCAACTGCTTGT
>5 dna:chromosome chromosome:NCBIM37:5:1:152537259:1 113765601 ID46029 U -
TGCCGGTCAATTTCAAGTATCAACTGCTT
>5 dna:chromosome chromosome:NCBIM37:5:1:152537259:1 113765736 ID41344 U -
TGATCCGGATGGAAACCATGGGTGAGC
>5 dna:chromosome chromosome:NCBIM37:5:1:152537259:1 113765737 ID41343 U -
TGATCCGGATGGAAACCATGGGTGAG
>5 dna:chromosome chromosome:NCBIM37:5:1:152537259:1 113765738 ID41342 U -
TGATCCGGATGGAAACCATGGGTGA
>5 dna:chromosome chromosome:NCBIM37:5:1:152537259:1 113765741 ID61198 U -
TGTTTGATCCGGATGGAAACCATGGG
>5 dna:chromosome chromosome:NCBIM37:5:1:152537259:1 113765742 ID30515 U -
TCCTTTGTTTGATCCGGATGGAAACCATGG
>5 dna:chromosome chromosome:NCBIM37:5:1:152537259:1 113765742 ID61197 U -
TGTTTGATCCGGATGGAAACCATGG
>5 dna:chromosome chromosome:NCBIM37:5:1:152537259:1 113765742 ID68020 U -
TTGTTTGATCCGGATGGAAACCATGG
>5 dna:chromosome chromosome:NCBIM37:5:1:152537259:1 113765745 ID5154 U -
GCTCCTTTGTTTGATCCGGATGGAAACCA
>5 dna:chromosome chromosome:NCBIM37:5:1:152537259:1 113765764 ID45681 U -
TGCCATGTCGCTGGCTGGGGCTCCTTTGT
>5 dna:chromosome chromosome:NCBIM37:5:1:152537259:1 113765769 ID45680 U -
TGCCATGTCGCTGGCTGGGGCTCC
>5 dna:chromosome chromosome:NCBIM37:5:1:152537259:1 113765776 ID42898 U -
TGCAACAGAGATGTTGCCATGTCGCTGGCTG
>5 dna:chromosome chromosome:NCBIM37:5:1:152537259:1 113765784 ID40587 U -
TGAGTTTCTGCAACAGAGATGTTGCCATGTC
>5 dna:chromosome chromosome:NCBIM37:5:1:152537259:1 113765891 ID43647 U -
TGCACATCTATCCTCGGGCCCACCTC
>5 dna:chromosome chromosome:NCBIM37:5:1:152537259:1 113765899 ID43646 U -
TGCACATCTATCCTCGGG
>5 dna:chromosome chromosome:NCBIM37:5:1:152537259:1 113765915 ID34844 U -
TGAACGCACATTCCAGGACCTGGACCCATG
>5 dna:chromosome chromosome:NCBIM37:5:1:152537259:1 113765919 ID34843 U -
TGAACGCACATTCCAGGACCTGGACC
>5 dna:chromosome chromosome:NCBIM37:5:1:152537259:1 113765955 ID15137 U -
TACTCAATGAGTGGCCTTGTCAGCCTTTCT
>5 dna:chromosome chromosome:NCBIM37:5:1:152537259:1 113765961 ID14964 U -
TACTACTACTCAATGAGTGGCCTTGTCAGC
>5 dna:chromosome chromosome:NCBIM37:5:1:152537259:1 113765979 ID36732 U -
TGACAGCATTTGTTTACTACTACTCA
>5 dna:chromosome chromosome:NCBIM37:5:1:152537259:1 113765989 ID9631 U -
TAAGACCGTAAAGTGACAGCATTTGTTTA
>5 dna:chromosome chromosome:NCBIM37:5:1:152537259:1 113765989 ID10762 U -
TAATAAGACCGTAAAGTGACAGCATTTGTTTA
>5 dna:chromosome chromosome:NCBIM37:5:1:152537259:1 113765990 ID10761 U -
TAATAAGACCGTAAAGTGACAGCATTTGTTT
>5 dna:chromosome chromosome:NCBIM37:5:1:152537259:1 113765992 ID10760 U -
TAATAAGACCGTAAAGTGACAGCATTTGT
>5 dna:chromosome chromosome:NCBIM37:5:1:152537259:1 113765993 ID10759 U -
TAATAAGACCGTAAAGTGACAGCATTTG
>5 dna:chromosome chromosome:NCBIM37:5:1:152537259:1 113766017 ID65475 U -
TTCCTAAATGGCTTTGGCCGTCACAGTAAT
>5 dna:chromosome chromosome:NCBIM37:5:1:152537259:1 113766047 ID16371 U -
TAGAACTGCGAGGCAGAACTAGCCCCGTTCT
>5 dna:chromosome chromosome:NCBIM37:5:1:152537259:1 113766052 ID16370 U -
TAGAACTGCGAGGCAGAACTAGCCCC
>5 dna:chromosome chromosome:NCBIM37:5:1:152537259:1 113766052 ID28625 U -
TCCCCTAGAACTGCGAGGCAGAACTAGCCCC
>5 dna:chromosome chromosome:NCBIM37:5:1:152537259:1 113766074 ID29299 U -
TCCTAACTGTGACAGGCTGTATCCCCTAGA
>5 dna:chromosome chromosome:NCBIM37:5:1:152537259:1 113766102 ID59433 U -
TGTGATGTGACCCGCACCACCCTGCCTTC
>5 dna:chromosome chromosome:NCBIM37:5:1:152537259:1 113766104 ID59036 U -
TGTGACCCGCACCACCCTGCCT
>5 dna:chromosome chromosome:NCBIM37:5:1:152537259:1 113766105 ID59432 U -
TGTGATGTGACCCGCACCACCCTGCC
>5 dna:chromosome chromosome:NCBIM37:5:1:152537259:1 113766112 ID42372 U -
TGATTGTGGATGTGATGTGACCCGCACCA
>5 dna:chromosome chromosome:NCBIM37:5:1:152537259:1 113766113 ID42371 U -
TGATTGTGGATGTGATGTGACCCGCACC
>5 dna:chromosome chromosome:NCBIM37:5:1:152537259:1 113766119 ID60122 U -
TGTGTCTTGATTGTGGATGTGATGTGACC
>5 dna:chromosome chromosome:NCBIM37:5:1:152537259:1 113766119 ID67954 U -
TTGTGTCTTGATTGTGGATGTGATGTGACC
>5 dna:chromosome chromosome:NCBIM37:5:1:152537259:1 113766120 ID60121 U -
TGTGTCTTGATTGTGGATGTGATGTGAC
>5 dna:chromosome chromosome:NCBIM37:5:1:152537259:1 113766120 ID67953 U -
TTGTGTCTTGATTGTGGATGTGATGTGAC
>5 dna:chromosome chromosome:NCBIM37:5:1:152537259:1 113766121 ID67952 U -
TTGTGTCTTGATTGTGGATGTGATGTGA
>5 dna:chromosome chromosome:NCBIM37:5:1:152537259:1 113766124 ID67951 U -
TTGTGTCTTGATTGTGGATGTGATG
>5 dna:chromosome chromosome:NCBIM37:5:1:152537259:1 113766153 ID5434 M -
GGAGAAAGTGAGTTGAGCACCAGCATCCA
>5 dna:chromosome chromosome:NCBIM37:5:1:152537259:1 113766164 ID5433 M -
GGAGAAAGTGAGTTGAGC
>5 dna:chromosome chromosome:NCBIM37:5:1:152537259:1 113766281 ID37280 U -
TGACCCATCGACTTGCAGAGTTTAGAGTCCCT
>5 dna:chromosome chromosome:NCBIM37:5:1:152537259:1 113766284 ID37279 U -
TGACCCATCGACTTGCAGAGTTTAGAGTC
>5 dna:chromosome chromosome:NCBIM37:5:1:152537259:1 113766285 ID37278 U -
TGACCCATCGACTTGCAGAGTTTAGAGT
>5 dna:chromosome chromosome:NCBIM37:5:1:152537259:1 113766297 ID52326 U -
TGGCTAATCTTGACCCATCGACTTGC
>5 dna:chromosome chromosome:NCBIM37:5:1:152537259:1 113766303 ID14135 U -
TACCCGTGATGGCTAATCTTGACCCATCG
>5 dna:chromosome chromosome:NCBIM37:5:1:152537259:1 113766310 ID27675 U -
TCCAGGGCTACCCGTGATGGCTAATCTTGA
>5 dna:chromosome chromosome:NCBIM37:5:1:152537259:1 113766317 ID65222 U -
TTCCACTCCAGGGCTACCCGTGATGGCTA
>5 dna:chromosome chromosome:NCBIM37:5:1:152537259:1 113766330 ID66806 U -
TTGCATGTTGGTATTCCACTCCAGGGCTA
>5 dna:chromosome chromosome:NCBIM37:5:1:152537259:1 113766332 ID44552 U -
TGCATGTTGGTATTCCACTCCAGGGC
>5 dna:chromosome chromosome:NCBIM37:5:1:152537259:1 113766334 ID44551 U -
TGCATGTTGGTATTCCACTCCAGG
>5 dna:chromosome chromosome:NCBIM37:5:1:152537259:1 113766336 ID66805 U -
TTGCATGTTGGTATTCCACTCCA
>5 dna:chromosome chromosome:NCBIM37:5:1:152537259:1 113766343 ID1196 U -
AGGCATTCTTTTTGCATGTTGGTATTC
>5 dna:chromosome chromosome:NCBIM37:5:1:152537259:1 113766343 ID5588 U -
GGCATTCTTTTTGCATGTTGGTATTC
>5 dna:chromosome chromosome:NCBIM37:5:1:152537259:1 113766346 ID5587 U -
GGCATTCTTTTTGCATGTTGGTA
>5 dna:chromosome chromosome:NCBIM37:5:1:152537259:1 113766373 ID8939 U -
TAACCGGCATTTTTGAGTGAAGTAGGAGTC
>5 dna:chromosome chromosome:NCBIM37:5:1:152537259:1 113766378 ID25272 U -
TCACTAACCGGCATTTTTGAGTGAAGTAG
>5 dna:chromosome chromosome:NCBIM37:5:1:152537259:1 113766379 ID25271 U -
TCACTAACCGGCATTTTTGAGTGAAGTA
>5 dna:chromosome chromosome:NCBIM37:5:1:152537259:1 113766436 ID1280 U -
AGGTGTCTAATTACTGAAGGGAAATCTCCAG
>5 dna:chromosome chromosome:NCBIM37:5:1:152537259:1 113766437 ID1279 U -
AGGTGTCTAATTACTGAAGGGAAATCTCCA
>5 dna:chromosome chromosome:NCBIM37:5:1:152537259:1 113766438 ID27705 U -
TCCAGGTGTCTAATTACTGAAGGGAAATCTCC
>5 dna:chromosome chromosome:NCBIM37:5:1:152537259:1 113766441 ID27704 U -
TCCAGGTGTCTAATTACTGAAGGGAAATC
>5 dna:chromosome chromosome:NCBIM37:5:1:152537259:1 113766448 ID59797 U -
TGTGCTTTCCAGGTGTCTAATTACTGAAG
>5 dna:chromosome chromosome:NCBIM37:5:1:152537259:1 113766465 ID54041 U -
TGGGCAGATTTGCACAGTTTTGTGCTTTCCAG
>5 dna:chromosome chromosome:NCBIM37:5:1:152537259:1 113766466 ID54040 U -
TGGGCAGATTTGCACAGTTTTGTGCTTTCCA
>5 dna:chromosome chromosome:NCBIM37:5:1:152537259:1 113766467 ID54039 U -
TGGGCAGATTTGCACAGTTTTGTGCTTTCC
>5 dna:chromosome chromosome:NCBIM37:5:1:152537259:1 113766468 ID68727 U -
TTTGGGCAGATTTGCACAGTTTTGTGCTTTC
>5 dna:chromosome chromosome:NCBIM37:5:1:152537259:1 113766478 ID17902 U -
TAGCAAGTTTTGGGCAGATTTGCACAGTT
>5 dna:chromosome chromosome:NCBIM37:5:1:152537259:1 113766479 ID992 U -
AGCAAGTTTTGGGCAGATTTGCACAGT
>5 dna:chromosome chromosome:NCBIM37:5:1:152537259:1 113766488 ID25216 U -
TCACCGATGGATAGCAAGTTTTGGGCAGAT
>5 dna:chromosome chromosome:NCBIM37:5:1:152537259:1 113766489 ID25215 U -
TCACCGATGGATAGCAAGTTTTGGGCAGA
>5 dna:chromosome chromosome:NCBIM37:5:1:152537259:1 113766503 ID2923 U -
CCGGAAGGCCTCGTTCACCGATGGATAGC
>5 dna:chromosome chromosome:NCBIM37:5:1:152537259:1 113766503 ID29080 U -
TCCGGAAGGCCTCGTTCACCGATGGATAGC
>5 dna:chromosome chromosome:NCBIM37:5:1:152537259:1 113766517 ID2905 U -
CCGAAAGACCCACATCCGGAAGGCCTCGTT
>5 dna:chromosome chromosome:NCBIM37:5:1:152537259:1 113766537 ID52538 U -
TGGCTGGCTTCCTTTAAACCCGAAAGACC
>5 dna:chromosome chromosome:NCBIM37:5:1:152537259:1 113766585 ID20345 U -
TAGGTGTTGCCCGAAGGCACTTTCGTAAGC
>5 dna:chromosome chromosome:NCBIM37:5:1:152537259:1 113766589 ID58300 U -
TGTCAGTAGGTGTTGCCCGAAGGCACTTTCGT
>5 dna:chromosome chromosome:NCBIM37:5:1:152537259:1 113766597 ID38551 U -
TGAGACTGTCAGTAGGTGTTGCCCGAAGGC
>5 dna:chromosome chromosome:NCBIM37:5:1:152537259:1 113766603 ID40541 U -
TGAGTTGAGACTGTCAGTAGGTGTTGCCC
>5 dna:chromosome chromosome:NCBIM37:5:1:152537259:1 113766604 ID40540 U -
TGAGTTGAGACTGTCAGTAGGTGTTGCC
>5 dna:chromosome chromosome:NCBIM37:5:1:152537259:1 113766614 ID54356 U -
TGGGGGCTTGAGTTGAGACTGTCAGT
>5 dna:chromosome chromosome:NCBIM37:5:1:152537259:1 113766625 ID40369 U -
TGAGTGGCTTCTGGGGGCTTGAGTTG
>5 dna:chromosome chromosome:NCBIM37:5:1:152537259:1 113766693 ID28670 U -
TCCCGGTCTCAGTTGGCTCGAGAGCAGA
>5 dna:chromosome chromosome:NCBIM37:5:1:152537259:1 113766709 ID33085 U -
TCTTGCACCACAGTGTGCTCCCGGTCTCAG
>5 dna:chromosome chromosome:NCBIM37:5:1:152537259:1 113766752 ID3423 U -
CTCAGTCTTGTGCATGAGGTAGGGTC
>5 dna:chromosome chromosome:NCBIM37:5:1:152537259:1 113766754 ID65214 U -
TTCCACCTCAGTCTTGTGCATGAGGTAGGG
>5 dna:chromosome chromosome:NCBIM37:5:1:152537259:1 113766759 ID32045 U -
TCTCTTTCCACCTCAGTCTTGTGCATGAGG
>5 dna:chromosome chromosome:NCBIM37:5:1:152537259:1 113766793 ID45089 U -
TGCCACAAGCAAGCATTCGGGGACT
>5 dna:chromosome chromosome:NCBIM37:5:1:152537259:1 113766794 ID59615 U -
TGTGCATGCCACAAGCAAGCATTCGGGGAC
>5 dna:chromosome chromosome:NCBIM37:5:1:152537259:1 113766852 ID58100 U -
TGTCACAACGTTTTATATAAATGGGATTA
>5 dna:chromosome chromosome:NCBIM37:5:1:152537259:1 113766855 ID65574 U -
TTCCTGTCACAACGTTTTATATAAATGGGA
>5 dna:chromosome chromosome:NCBIM37:5:1:152537259:1 113766892 ID19831 U -
TAGGCTTAGAAAACTTACGTCCCCCTTCCT
>5 dna:chromosome chromosome:NCBIM37:5:1:152537259:1 113766901 ID28834 U -
TCCCTGCCTCGTAGGCTTAGAAAACTTACGTC
>5 dna:chromosome chromosome:NCBIM37:5:1:152537259:1 113766902 ID28833 U -
TCCCTGCCTCGTAGGCTTAGAAAACTTACGT
>5 dna:chromosome chromosome:NCBIM37:5:1:152537259:1 113766903 ID28832 U -
TCCCTGCCTCGTAGGCTTAGAAAACTTACG
>5 dna:chromosome chromosome:NCBIM37:5:1:152537259:1 113766944 ID13168 U -
TACAGTTTGCGCTCTGTGAGGGAGCTTTGGCC
>5 dna:chromosome chromosome:NCBIM37:5:1:152537259:1 113766946 ID13167 U -
TACAGTTTGCGCTCTGTGAGGGAGCTTTGG
>5 dna:chromosome chromosome:NCBIM37:5:1:152537259:1 113766947 ID63916 U -
TTACAGTTTGCGCTCTGTGAGGGAGCTTTG
>5 dna:chromosome chromosome:NCBIM37:5:1:152537259:1 113766974 ID59983 U -
TGTGGTTTTCAAACAAGCACAACTTTTA
>5 dna:chromosome chromosome:NCBIM37:5:1:152537259:1 113766983 ID24322 U -
TCAAAGGTGTGTGGTTTTCAAACAAGCA
>5 dna:chromosome chromosome:NCBIM37:5:1:152537259:1 113766983 ID64575 U -
TTCAAAGGTGTGTGGTTTTCAAACAAGCA
>5 dna:chromosome chromosome:NCBIM37:5:1:152537259:1 113766989 ID25142 U -
TCACATTTCAAAGGTGTGTGGTTTTCAAA
>5 dna:chromosome chromosome:NCBIM37:5:1:152537259:1 113766990 ID24321 U -
TCAAAGGTGTGTGGTTTTCAA
>5 dna:chromosome chromosome:NCBIM37:5:1:152537259:1 113766993 ID7231 U -
TAAAATTCACATTTCAAAGGTGTGTGGTTTT
>5 dna:chromosome chromosome:NCBIM37:5:1:152537259:1 113766994 ID7230 U -
TAAAATTCACATTTCAAAGGTGTGTGGTTT
>5 dna:chromosome chromosome:NCBIM37:5:1:152537259:1 113767020 ID33135 U -
TCTTGTCTTGAACTTACGACCCATAAA
>5 dna:chromosome chromosome:NCBIM37:5:1:152537259:1 113767073 ID59929 U -
TGTGGGTTGGACTTAAAATACGAGGAGGT
>5 dna:chromosome chromosome:NCBIM37:5:1:152537259:1 113767136 ID59593 U -
TGTGCATATGTGACCCACACCAACACAAGACA
>5 dna:chromosome chromosome:NCBIM37:5:1:152537259:1 113767141 ID60329 U +
TGTGTTGGTGTGGGTCACATATGCACA
>5 dna:chromosome chromosome:NCBIM37:5:1:152537259:1 113767175 ID33549 U -
TGAAAAGCAGTAACGCCATCTGGCCCCTGA
>5 dna:chromosome chromosome:NCBIM37:5:1:152537259:1 113767177 ID33548 U -
TGAAAAGCAGTAACGCCATCTGGCCCCT
>5 dna:chromosome chromosome:NCBIM37:5:1:152537259:1 113767178 ID33547 U -
TGAAAAGCAGTAACGCCATCTGGCCCC
>5 dna:chromosome chromosome:NCBIM37:5:1:152537259:1 113767187 ID28314 U -
TCCCAGCAGCCATGAAAAGCAGTAACGCCA
>5 dna:chromosome chromosome:NCBIM37:5:1:152537259:1 113767188 ID28313 U -
TCCCAGCAGCCATGAAAAGCAGTAACGCC
>5 dna:chromosome chromosome:NCBIM37:5:1:152537259:1 113767217 ID40498 U -
TGAGTTATTGCCTTCTCTGGAGGACACTGGT
>5 dna:chromosome chromosome:NCBIM37:5:1:152537259:1 113767218 ID40497 U -
TGAGTTATTGCCTTCTCTGGAGGACACTGG
>5 dna:chromosome chromosome:NCBIM37:5:1:152537259:1 113767220 ID40496 U -
TGAGTTATTGCCTTCTCTGGAGGACACT
>5 dna:chromosome chromosome:NCBIM37:5:1:152537259:1 113767224 ID40495 U -
TGAGTTATTGCCTTCTCTGGAGGA
>5 dna:chromosome chromosome:NCBIM37:5:1:152537259:1 113767225 ID14165 U -
TACCCTGAGTTATTGCCTTCTCTGGAGG
>5 dna:chromosome chromosome:NCBIM37:5:1:152537259:1 113767242 ID48768 U -
TGGAAAAGCAGAGCTGCCCTACCCTGAGTT
>5 dna:chromosome chromosome:NCBIM37:5:1:152537259:1 113767243 ID48767 U -
TGGAAAAGCAGAGCTGCCCTACCCTGAGT
>5 dna:chromosome chromosome:NCBIM37:5:1:152537259:1 113767243 ID66986 U -
TTGGAAAAGCAGAGCTGCCCTACCCTGAGT
>5 dna:chromosome chromosome:NCBIM37:5:1:152537259:1 113767244 ID48766 U -
TGGAAAAGCAGAGCTGCCCTACCCTGAG
>5 dna:chromosome chromosome:NCBIM37:5:1:152537259:1 113767245 ID48765 U -
TGGAAAAGCAGAGCTGCCCTACCCTGA
>5 dna:chromosome chromosome:NCBIM37:5:1:152537259:1 113767249 ID13914 U -
TACCAGGTTGGAAAAGCAGAGCTGCCCTACC
>5 dna:chromosome chromosome:NCBIM37:5:1:152537259:1 113767249 ID48764 U -
TGGAAAAGCAGAGCTGCCCTACC
>5 dna:chromosome chromosome:NCBIM37:5:1:152537259:1 113767250 ID13913 U -
TACCAGGTTGGAAAAGCAGAGCTGCCCTAC
>5 dna:chromosome chromosome:NCBIM37:5:1:152537259:1 113767251 ID13912 U -
TACCAGGTTGGAAAAGCAGAGCTGCCCTA
>5 dna:chromosome chromosome:NCBIM37:5:1:152537259:1 113767333 ID36485 U -
TGACACAAGAGCGACAACAGCTGGAGAAGT
>5 dna:chromosome chromosome:NCBIM37:5:1:152537259:1 113767336 ID47753 U -
TGCTGACACAAGAGCGACAACAGCTGGAGA
>5 dna:chromosome chromosome:NCBIM37:5:1:152537259:1 113767339 ID47752 U -
TGCTGACACAAGAGCGACAACAGCTGG
>5 dna:chromosome chromosome:NCBIM37:5:1:152537259:1 113767354 ID61332 U -
TGTTTTGTTTTTTTCTGCTGACACAAG
>5 dna:chromosome chromosome:NCBIM37:5:1:152537259:1 113767389 ID14331 U -
TACCTCGGTCTCTGTAGAATCCAGTTTT
>5 dna:chromosome chromosome:NCBIM37:5:1:152537259:1 113767401 ID28189 U -
TCCCAAGTGACTCTACCTCGGTCTCTGTA
>5 dna:chromosome chromosome:NCBIM37:5:1:152537259:1 113767401 ID65373 U -
TTCCCAAGTGACTCTACCTCGGTCTCTGTA
>5 dna:chromosome chromosome:NCBIM37:5:1:152537259:1 113767427 ID1844 U -
CACAAAGCTACACTTGGGTGGAATTCC
>5 dna:chromosome chromosome:NCBIM37:5:1:152537259:1 113767430 ID67629 U -
TTGGTTCACAAAGCTACACTTGGGTGGAAT
>5 dna:chromosome chromosome:NCBIM37:5:1:152537259:1 113767431 ID67628 U -
TTGGTTCACAAAGCTACACTTGGGTGGAA
>5 dna:chromosome chromosome:NCBIM37:5:1:152537259:1 113767432 ID26543 U -
TCATTGGTTCACAAAGCTACACTTGGGTGGA
>5 dna:chromosome chromosome:NCBIM37:5:1:152537259:1 113767432 ID67627 U -
TTGGTTCACAAAGCTACACTTGGGTGGA
>5 dna:chromosome chromosome:NCBIM37:5:1:152537259:1 113767433 ID26542 U -
TCATTGGTTCACAAAGCTACACTTGGGTGG
>5 dna:chromosome chromosome:NCBIM37:5:1:152537259:1 113767435 ID2564 U -
CATTGGTTCACAAAGCTACACTTGGGT
>5 dna:chromosome chromosome:NCBIM37:5:1:152537259:1 113767436 ID2563 U -
CATTGGTTCACAAAGCTACACTTGGG
>5 dna:chromosome chromosome:NCBIM37:5:1:152537259:1 113767454 ID59534 U -
TGTGCAAGACCGCAACAAACTCATTGGTT
>5 dna:chromosome chromosome:NCBIM37:5:1:152537259:1 113767470 ID14258 U -
TACCTACCCATGCTCCTGTGCAAGACCGC
>5 dna:chromosome chromosome:NCBIM37:5:1:152537259:1 113767523 ID44488 U -
TGCATGCTGGGGTGTGCTGTTC
>5 dna:chromosome chromosome:NCBIM37:5:1:152537259:1 113767656 ID29097 U -
TCCGGTAACTCAGAAACTTCAGGAGTTTCAC
>5 dna:chromosome chromosome:NCBIM37:5:1:152537259:1 113767658 ID29096 U -
TCCGGTAACTCAGAAACTTCAGGAGTTTC
>5 dna:chromosome chromosome:NCBIM37:5:1:152537259:1 113767685 ID42168 U -
TGATTCAAGAAGTCAATGAAGCTTAGAGATC
>5 dna:chromosome chromosome:NCBIM37:5:1:152537259:1 113767691 ID22937 U -
TATGATTCAAGAAGTCAATGAAGCTTA
>5 dna:chromosome chromosome:NCBIM37:5:1:152537259:1 113767798 ID29396 U -
TCCTACAGGCTGCGCCGTACCCATCTCCAG
>5 dna:chromosome chromosome:NCBIM37:5:1:152537259:1 113767825 ID56777 U -
TGGTTTCGAGTCAGGTGGCTTCCTCC
>5 dna:chromosome chromosome:NCBIM37:5:1:152537259:1 113767832 ID58028 U -
TGTCAACTGGTGGTTTCGAGTCAGGTGGC
>5 dna:chromosome chromosome:NCBIM37:5:1:152537259:1 113767839 ID10827 U -
TAATAATGTCAACTGGTGGTTTCGAGTC
>5 dna:chromosome chromosome:NCBIM37:5:1:152537259:1 113767840 ID1254 U -
AGGTAATAATGTCAACTGGTGGTTTCGAGT
>5 dna:chromosome chromosome:NCBIM37:5:1:152537259:1 113767857 ID39315 U -
TGAGCATTTTAAAGGCCAAGGTAATAATGTC
>5 dna:chromosome chromosome:NCBIM37:5:1:152537259:1 113767858 ID39314 U -
TGAGCATTTTAAAGGCCAAGGTAATAATGT
>5 dna:chromosome chromosome:NCBIM37:5:1:152537259:1 113767898 ID14145 U -
TACCCTACGGAAACAAGAGAACTTTCTGCAC
>5 dna:chromosome chromosome:NCBIM37:5:1:152537259:1 113767917 ID29320 U -
TCCTAAGCTGTTCACACTTACCCTACGGAA
>5 dna:chromosome chromosome:NCBIM37:5:1:152537259:1 113767918 ID29319 U -
TCCTAAGCTGTTCACACTTACCCTACGGA
>5 dna:chromosome chromosome:NCBIM37:5:1:152537259:1 113767978 ID432 U -
ACACATGGCTTTTATCTCAGGCCATCA
>5 dna:chromosome chromosome:NCBIM37:5:1:152537259:1 113768028 ID24975 U -
TCACAGAATAGGGAATAGACAGAGACTGG
>5 dna:chromosome chromosome:NCBIM37:5:1:152537259:1 113768032 ID27853 U -
TCCATCACAGAATAGGGAATAGACAGAGA
>5 dna:chromosome chromosome:NCBIM37:5:1:152537259:1 113768098 ID16137 U -
TAGAAAGTACTTTTGGTGTGCTTCGGGCTC
>5 dna:chromosome chromosome:NCBIM37:5:1:152537259:1 113768099 ID16136 U -
TAGAAAGTACTTTTGGTGTGCTTCGGGCT
>5 dna:chromosome chromosome:NCBIM37:5:1:152537259:1 113768100 ID16135 U -
TAGAAAGTACTTTTGGTGTGCTTCGGGC
>5 dna:chromosome chromosome:NCBIM37:5:1:152537259:1 113768100 ID31433 U -
TCTAGAAAGTACTTTTGGTGTGCTTCGGGC
>5 dna:chromosome chromosome:NCBIM37:5:1:152537259:1 113768122 ID68961 U -
TTTTGGATACAAACAACAAACCTTCTAGAAA
>5 dna:chromosome chromosome:NCBIM37:5:1:152537259:1 113768162 ID58900 U -
TGTGAAGGCTACCACCACAATAGGTCC
>5 dna:chromosome chromosome:NCBIM37:5:1:152537259:1 113768189 ID45941 U -
TGCCCTGACCTGAGTGACTGCCTTCT
>5 dna:chromosome chromosome:NCBIM37:5:1:152537259:1 113768200 ID48771 U -
TGGAAAAGCCAACCTCTGCCCTGACCTGAGT
>5 dna:chromosome chromosome:NCBIM37:5:1:152537259:1 113768256 ID30664 U -
TCGAGATTATCTTTTCTTGGTTGATTTT
>5 dna:chromosome chromosome:NCBIM37:5:1:152537259:1 113768258 ID44385 U -
TGCATCGAGATTATCTTTTCTTGGTTGATT
>5 dna:chromosome chromosome:NCBIM37:5:1:152537259:1 113768260 ID59603 U -
TGTGCATCGAGATTATCTTTTCTTGGTTGA
>5 dna:chromosome chromosome:NCBIM37:5:1:152537259:1 113768263 ID30163 U -
TCCTGTGCATCGAGATTATCTTTTCTTGGT
>5 dna:chromosome chromosome:NCBIM37:5:1:152537259:1 113768264 ID59602 U -
TGTGCATCGAGATTATCTTTTCTTGG
>5 dna:chromosome chromosome:NCBIM37:5:1:152537259:1 113768285 ID53498 U -
TGGGAGTTCACTCATCCTAGCTCCTGTGC
>5 dna:chromosome chromosome:NCBIM37:5:1:152537259:1 113768297 ID66362 U -
TTGAAGCTAATCTTGGGAGTTCACTCATCC
>5 dna:chromosome chromosome:NCBIM37:5:1:152537259:1 113768320 ID3124 U -
CGCAAGATGCTCTAATTCCCCCTCTTGAAGC
>5 dna:chromosome chromosome:NCBIM37:5:1:152537259:1 113768330 ID52558 U -
TGGCTGTCGCAAGATGCTCTAATTCCCC
>5 dna:chromosome chromosome:NCBIM37:5:1:152537259:1 113768340 ID9976 U -
TAAGCACACTGGCTGTCGCAAGATGCT
>5 dna:chromosome chromosome:NCBIM37:5:1:152537259:1 113768351 ID9328 U -
TAACTTAGGACTCCCTAAGCACACTGGCTGT
>5 dna:chromosome chromosome:NCBIM37:5:1:152537259:1 113768351 ID63693 U -
TTAACTTAGGACTCCCTAAGCACACTGGCTGT
>5 dna:chromosome chromosome:NCBIM37:5:1:152537259:1 113768356 ID9327 U -
TAACTTAGGACTCCCTAAGCACACTG
>5 dna:chromosome chromosome:NCBIM37:5:1:152537259:1 113768375 ID16342 U -
TAGAACTAAGTGCACTCTCTCTTAACTTA
>5 dna:chromosome chromosome:NCBIM37:5:1:152537259:1 113768455 ID51562 U -
TGGCACCTAGGCTGACATGAGGACATGAA
>5 dna:chromosome chromosome:NCBIM37:5:1:152537259:1 113768514 ID46779 U -
TGCGCTGGCGGCCTTGCAGCTTCGGAGG
>5 dna:chromosome chromosome:NCBIM37:5:1:152537259:1 113768536 ID13660 U -
TACCAAGTAAAGAACAAAGCACCTGCGCT
>5 dna:chromosome chromosome:NCBIM37:5:1:152537259:1 113768537 ID68281 U -
TTTACCAAGTAAAGAACAAAGCACCTGCGC
>5 dna:chromosome chromosome:NCBIM37:5:1:152537259:1 113768539 ID30449 U -
TCCTTTACCAAGTAAAGAACAAAGCACCTGC
>5 dna:chromosome chromosome:NCBIM37:5:1:152537259:1 113768549 ID12993 U -
TACAGCCTATCCTTTACCAAGTAAAGAACA
>5 dna:chromosome chromosome:NCBIM37:5:1:152537259:1 113768550 ID12992 U -
TACAGCCTATCCTTTACCAAGTAAAGAAC
>5 dna:chromosome chromosome:NCBIM37:5:1:152537259:1 113768558 ID46238 U -
TGCCTCCCTACAGCCTATCCTTTACCAAG
>5 dna:chromosome chromosome:NCBIM37:5:1:152537259:1 113768609 ID65985 U -
TTCTCTAGAGTGCCTAAGAGGTAGAGAGGCT
>5 dna:chromosome chromosome:NCBIM37:5:1:152537259:1 113768613 ID17332 U -
TAGAGTGCCTAAGAGGTAGAGA
>5 dna:chromosome chromosome:NCBIM37:5:1:152537259:1 113768624 ID18940 U -
TAGGAACAGACTATTTCTCTAGAGTGCCTA
>5 dna:chromosome chromosome:NCBIM37:5:1:152537259:1 113768625 ID5328 U -
GGAACAGACTATTTCTCTAGAGTGCCT
>5 dna:chromosome chromosome:NCBIM37:5:1:152537259:1 113768625 ID18939 U -
TAGGAACAGACTATTTCTCTAGAGTGCCT
>5 dna:chromosome chromosome:NCBIM37:5:1:152537259:1 113768626 ID18938 U -
TAGGAACAGACTATTTCTCTAGAGTGCC
>5 dna:chromosome chromosome:NCBIM37:5:1:152537259:1 113768656 ID10481 U -
TAAGTCACAAGGGGCAGCAGGTGTCAAGGA
>5 dna:chromosome chromosome:NCBIM37:5:1:152537259:1 113768661 ID10480 U -
TAAGTCACAAGGGGCAGCAGGTGTC
>5 dna:chromosome chromosome:NCBIM37:5:1:152537259:1 113768678 ID23926 U -
TATTTCGTGCCCAACCTCACCCTAAGTCAC
>5 dna:chromosome chromosome:NCBIM37:5:1:152537259:1 113768679 ID22096 U -
TATATTTCGTGCCCAACCTCACCCTAAGTCA
>5 dna:chromosome chromosome:NCBIM37:5:1:152537259:1 113768681 ID31508 U -
TCTATATTTCGTGCCCAACCTCACCCTAAGT
>5 dna:chromosome chromosome:NCBIM37:5:1:152537259:1 113768684 ID22524 U -
TATCTATATTTCGTGCCCAACCTCACCCTA
>5 dna:chromosome chromosome:NCBIM37:5:1:152537259:1 113768685 ID22523 U -
TATCTATATTTCGTGCCCAACCTCACCCT
>5 dna:chromosome chromosome:NCBIM37:5:1:152537259:1 113768686 ID22522 U -
TATCTATATTTCGTGCCCAACCTCACCC
>5 dna:chromosome chromosome:NCBIM37:5:1:152537259:1 113768687 ID22521 U -
TATCTATATTTCGTGCCCAACCTCACC
>5 dna:chromosome chromosome:NCBIM37:5:1:152537259:1 113768688 ID22520 U -
TATCTATATTTCGTGCCCAACCTCAC
>5 dna:chromosome chromosome:NCBIM37:5:1:152537259:1 113768757 ID33956 U -
TGAAAGAAGAACCCACCATGTTCTCAGCCTT
>5 dna:chromosome chromosome:NCBIM37:5:1:152537259:1 113768758 ID33955 U -
TGAAAGAAGAACCCACCATGTTCTCAGCCT
>5 dna:chromosome chromosome:NCBIM37:5:1:152537259:1 113768759 ID66271 U -
TTGAAAGAAGAACCCACCATGTTCTCAGCC
>5 dna:chromosome chromosome:NCBIM37:5:1:152537259:1 113768763 ID30691 U -
TCGATCTTGAAAGAAGAACCCACCATGTTCTC
>5 dna:chromosome chromosome:NCBIM37:5:1:152537259:1 113768767 ID31908 U -
TCTCGATCTTGAAAGAAGAACCCACCATGT
>5 dna:chromosome chromosome:NCBIM37:5:1:152537259:1 113768800 ID14016 U -
TACCATGTAGGTGCTGGGGGTCAGGG
>5 dna:chromosome chromosome:NCBIM37:5:1:152537259:1 113768803 ID14015 U -
TACCATGTAGGTGCTGGGGGTCA
>5 dna:chromosome chromosome:NCBIM37:5:1:152537259:1 113768809 ID27863 U -
TCCATCCAGGCAATACCATGTAGGTGCTGG
>5 dna:chromosome chromosome:NCBIM37:5:1:152537259:1 113768816 ID3336 U +
CTACATGGTATTGCCTGGATGGAGAGCC
>5 dna:chromosome chromosome:NCBIM37:5:1:152537259:1 113768890 ID56675 U +
TGGTTGGGAAGGAGGGTGGTCGTGGTTGC
>5 dna:chromosome chromosome:NCBIM37:5:1:152537259:1 113768901 ID27860 U -
TCCATCAGGAAAGCAACCACGACCACCCTC
>5 dna:chromosome chromosome:NCBIM37:5:1:152537259:1 113768904 ID31849 U -
TCTCCATCAGGAAAGCAACCACGACCACC
>5 dna:chromosome chromosome:NCBIM37:5:1:152537259:1 113768905 ID27859 U -
TCCATCAGGAAAGCAACCACGACCAC
>5 dna:chromosome chromosome:NCBIM37:5:1:152537259:1 113768928 ID60707 U -
TGTTCACTCTCTAGGGACAGCCTCTCC
>5 dna:chromosome chromosome:NCBIM37:5:1:152537259:1 113768969 ID8321 U -
TAAATTTGAGGTGGACGTGGAGAGCCCAG
>5 dna:chromosome chromosome:NCBIM37:5:1:152537259:1 113768972 ID60401 U -
TGTTAAATTTGAGGTGGACGTGGAGAGCC
>5 dna:chromosome chromosome:NCBIM37:5:1:152537259:1 113768974 ID63652 U -
TTAAATTTGAGGTGGACGTGGAGAG
>5 dna:chromosome chromosome:NCBIM37:5:1:152537259:1 113768975 ID5034 U -
GCCTGTTAAATTTGAGGTGGACGTGGAGA
>5 dna:chromosome chromosome:NCBIM37:5:1:152537259:1 113768976 ID60400 U -
TGTTAAATTTGAGGTGGACGTGGAG
>5 dna:chromosome chromosome:NCBIM37:5:1:152537259:1 113768977 ID60399 U -
TGTTAAATTTGAGGTGGACGTGGA
>5 dna:chromosome chromosome:NCBIM37:5:1:152537259:1 113768982 ID7746 U -
TAAAGCATTGCCTGTTAAATTTGAGGTGGAC
>5 dna:chromosome chromosome:NCBIM37:5:1:152537259:1 113768983 ID7745 U -
TAAAGCATTGCCTGTTAAATTTGAGGTGGA
>5 dna:chromosome chromosome:NCBIM37:5:1:152537259:1 113768989 ID5656 U -
GGCTAAAGCATTGCCTGTTAAATTTGA
>5 dna:chromosome chromosome:NCBIM37:5:1:152537259:1 113769058 ID5485 U -
GGATAGTCAGTGCTGGAGAAAGGAGT
>5 dna:chromosome chromosome:NCBIM37:5:1:152537259:1 113769065 ID55816 U -
TGGTCTTTCAGGATAGTCAGTGCTGGAGA
>5 dna:chromosome chromosome:NCBIM37:5:1:152537259:1 113769097 ID54899 U -
TGGGTTCCGAGCCAGTTGGGCATCAAGCAGAC
>5 dna:chromosome chromosome:NCBIM37:5:1:152537259:1 113769100 ID54898 U -
TGGGTTCCGAGCCAGTTGGGCATCAAGCA
>5 dna:chromosome chromosome:NCBIM37:5:1:152537259:1 113769300 ID52339 M +
TGGCTACACCACTCTGCATGTGGAG
>5 dna:chromosome chromosome:NCBIM37:5:1:152537259:1 113769304 ID12687 M +
TACACCACTCTGCATGTGGAGCCTGCTGC
>5 dna:chromosome chromosome:NCBIM37:5:1:152537259:1 113769309 ID2096 M +
CACTCTGCATGTGGAGCCTGCTGCTCGAGT
>5 dna:chromosome chromosome:NCBIM37:5:1:152537259:1 113769350 ID1229 M +
AGGGACTCGGCTGCTACTGTGCCA
>5 dna:chromosome chromosome:NCBIM37:5:1:152537259:1 113769427 ID55785 M +
TGGTCTGTCTTGGATTCCCCTGA
>5 dna:chromosome chromosome:NCBIM37:5:1:152537259:1 113769444 ID2887 M +
CCCTGACAAGGATGCAGAGCCTCTTGC
>5 dna:chromosome chromosome:NCBIM37:5:1:152537259:1 113769447 ID36385 M +
TGACAAGGATGCAGAGCCTCTTGCGGCAC
>5 dna:chromosome chromosome:NCBIM37:5:1:152537259:1 113769447 ID36386 M +
TGACAAGGATGCAGAGCCTCTTGCGGCACT
>5 dna:chromosome chromosome:NCBIM37:5:1:152537259:1 113769447 ID36387 M +
TGACAAGGATGCAGAGCCTCTTGCGGCACTA
>5 dna:chromosome chromosome:NCBIM37:5:1:152537259:1 113769481 ID18708 U +
TAGCTGCATGTATTCTCTCCTTAGAATGTC
>5 dna:chromosome chromosome:NCBIM37:5:1:152537259:1 113769502 ID16729 M +
TAGAATGTCTTAGCATCTTTGCATCTTGTG
>5 dna:chromosome chromosome:NCBIM37:5:1:152537259:1 113769504 ID4054 M +
GAATGTCTTAGCATCTTTGCATCTTGTGCC
>5 dna:chromosome chromosome:NCBIM37:5:1:152537259:1 113769507 ID58695 M +
TGTCTTAGCATCTTTGCATCTTGTGCC
>5 dna:chromosome chromosome:NCBIM37:5:1:152537259:1 113769507 ID58696 M +
TGTCTTAGCATCTTTGCATCTTGTGCCC
>5 dna:chromosome chromosome:NCBIM37:5:1:152537259:1 113769507 ID58697 M +
TGTCTTAGCATCTTTGCATCTTGTGCCCC
>5 dna:chromosome chromosome:NCBIM37:5:1:152537259:1 113769507 ID58698 M +
TGTCTTAGCATCTTTGCATCTTGTGCCCCT
>5 dna:chromosome chromosome:NCBIM37:5:1:152537259:1 113769511 ID64169 M +
TTAGCATCTTTGCATCTTGTGCCCCTGAG
>5 dna:chromosome chromosome:NCBIM37:5:1:152537259:1 113769512 ID18188 M +
TAGCATCTTTGCATCTTGTGCCCCTGA
>5 dna:chromosome chromosome:NCBIM37:5:1:152537259:1 113769512 ID18189 M +
TAGCATCTTTGCATCTTGTGCCCCTGAG
>5 dna:chromosome chromosome:NCBIM37:5:1:152537259:1 113769512 ID18190 M +
TAGCATCTTTGCATCTTGTGCCCCTGAGC
>5 dna:chromosome chromosome:NCBIM37:5:1:152537259:1 113769517 ID33247 M +
TCTTTGCATCTTGTGCCCCTGAGCCTCAAC
>5 dna:chromosome chromosome:NCBIM37:5:1:152537259:1 113769536 ID39397 M +
TGAGCCTCAACGCTTAGACAGCATATTCC
>5 dna:chromosome chromosome:NCBIM37:5:1:152537259:1 113769561 ID65138 M +
TTCCAAACAGGAGCACGGATGTCCAGG
>5 dna:chromosome chromosome:NCBIM37:5:1:152537259:1 113769561 ID65139 M +
TTCCAAACAGGAGCACGGATGTCCAGGGG
>5 dna:chromosome chromosome:NCBIM37:5:1:152537259:1 113769678 ID57883 M +
TGTATGGCAAACTTAAACCACTCAAGGGGC
>5 dna:chromosome chromosome:NCBIM37:5:1:152537259:1 113769682 ID51305 M +
TGGCAAACTTAAACCACTCAAGGGGCA
>5 dna:chromosome chromosome:NCBIM37:5:1:152537259:1 113769682 ID51306 M +
TGGCAAACTTAAACCACTCAAGGGGCAG
>5 dna:chromosome chromosome:NCBIM37:5:1:152537259:1 113769682 ID51307 M +
TGGCAAACTTAAACCACTCAAGGGGCAGA
>5 dna:chromosome chromosome:NCBIM37:5:1:152537259:1 113769726 ID16063 U +
TAGAAAGAAAAGGCAGTATAGTAAGTGGTA
>5 dna:chromosome chromosome:NCBIM37:5:1:152537259:1 113769775 ID56411 M +
TGGTGTTCTCATCTTAGATAGTTCTC
>5 dna:chromosome chromosome:NCBIM37:5:1:152537259:1 113769775 ID56412 M +
TGGTGTTCTCATCTTAGATAGTTCTCGC
>5 dna:chromosome chromosome:NCBIM37:5:1:152537259:1 113769775 ID56413 M +
TGGTGTTCTCATCTTAGATAGTTCTCGCC
>5 dna:chromosome chromosome:NCBIM37:5:1:152537259:1 113769775 ID56414 M +
TGGTGTTCTCATCTTAGATAGTTCTCGCCT
>5 dna:chromosome chromosome:NCBIM37:5:1:152537259:1 113769781 ID31776 M +
TCTCATCTTAGATAGTTCTCGCCTTACTTA
>5 dna:chromosome chromosome:NCBIM37:5:1:152537259:1 113769783 ID26335 M +
TCATCTTAGATAGTTCTCGCCTTACTTAC
>5 dna:chromosome chromosome:NCBIM37:5:1:152537259:1 113769783 ID26336 M +
TCATCTTAGATAGTTCTCGCCTTACTTACC
>5 dna:chromosome chromosome:NCBIM37:5:1:152537259:1 113769786 ID32850 M +
TCTTAGATAGTTCTCGCCTTACTTACCAGA
>5 dna:chromosome chromosome:NCBIM37:5:1:152537259:1 113769789 ID17437 M +
TAGATAGTTCTCGCCTTACTTACCA
>5 dna:chromosome chromosome:NCBIM37:5:1:152537259:1 113769789 ID17438 M +
TAGATAGTTCTCGCCTTACTTACCAGA
>5 dna:chromosome chromosome:NCBIM37:5:1:152537259:1 113769793 ID21264 M +
TAGTTCTCGCCTTACTTACCAGAACGCT
>5 dna:chromosome chromosome:NCBIM37:5:1:152537259:1 113769793 ID21265 M +
TAGTTCTCGCCTTACTTACCAGAACGCTCC
>5 dna:chromosome chromosome:NCBIM37:5:1:152537259:1 113769799 ID30738 M +
TCGCCTTACTTACCAGAACGCTCCTTTGGTT
>5 dna:chromosome chromosome:NCBIM37:5:1:152537259:1 113769809 ID13825 M +
TACCAGAACGCTCCTTTGGTTACCTACT
>5 dna:chromosome chromosome:NCBIM37:5:1:152537259:1 113769809 ID13826 M +
TACCAGAACGCTCCTTTGGTTACCTACTA
>5 dna:chromosome chromosome:NCBIM37:5:1:152537259:1 113769820 ID30507 M +
TCCTTTGGTTACCTACTATTCTCAGG
>5 dna:chromosome chromosome:NCBIM37:5:1:152537259:1 113769820 ID30508 M +
TCCTTTGGTTACCTACTATTCTCAGGGT
>5 dna:chromosome chromosome:NCBIM37:5:1:152537259:1 113769824 ID67622 M +
TTGGTTACCTACTATTCTCAGGGTATAAAG
>5 dna:chromosome chromosome:NCBIM37:5:1:152537259:1 113769825 ID56499 M +
TGGTTACCTACTATTCTCAGGGTATAAAGC
>5 dna:chromosome chromosome:NCBIM37:5:1:152537259:1 113769841 ID25897 U +
TCAGGGTATAAAGCTTAGTCTTTTGATCGC
>5 dna:chromosome chromosome:NCBIM37:5:1:152537259:1 113769874 ID20910 M +
TAGTCTGAAGGAAAACGGAACGGTGCT
>5 dna:chromosome chromosome:NCBIM37:5:1:152537259:1 113769874 ID20911 M +
TAGTCTGAAGGAAAACGGAACGGTGCTT
>5 dna:chromosome chromosome:NCBIM37:5:1:152537259:1 113769874 ID20912 M +
TAGTCTGAAGGAAAACGGAACGGTGCTTC
>5 dna:chromosome chromosome:NCBIM37:5:1:152537259:1 113769874 ID20913 M +
TAGTCTGAAGGAAAACGGAACGGTGCTTCC
>5 dna:chromosome chromosome:NCBIM37:5:1:152537259:1 113769874 ID20914 M +
TAGTCTGAAGGAAAACGGAACGGTGCTTCCTG
>5 dna:chromosome chromosome:NCBIM37:5:1:152537259:1 113769877 ID32136 M +
TCTGAAGGAAAACGGAACGGTGCTTCCTG
>5 dna:chromosome chromosome:NCBIM37:5:1:152537259:1 113769877 ID32137 M +
TCTGAAGGAAAACGGAACGGTGCTTCCTGCC
>5 dna:chromosome chromosome:NCBIM37:5:1:152537259:1 113769879 ID35415 M +
TGAAGGAAAACGGAACGGTGCT
>5 dna:chromosome chromosome:NCBIM37:5:1:152537259:1 113769879 ID35416 M +
TGAAGGAAAACGGAACGGTGCTTCC
>5 dna:chromosome chromosome:NCBIM37:5:1:152537259:1 113769879 ID35418 M +
TGAAGGAAAACGGAACGGTGCTTCCTGC
>5 dna:chromosome chromosome:NCBIM37:5:1:152537259:1 113769879 ID35419 M +
TGAAGGAAAACGGAACGGTGCTTCCTGCC
>5 dna:chromosome chromosome:NCBIM37:5:1:152537259:1 113769879 ID35422 M +
TGAAGGAAAACGGAACGGTGCTTCCTGCCT
>5 dna:chromosome chromosome:NCBIM37:5:1:152537259:1 113769881 ID284 M +
AAGGAAAACGGAACGGTGCTTCCTGCCTGT
>5 dna:chromosome chromosome:NCBIM37:5:1:152537259:1 113769883 ID5285 M +
GGAAAACGGAACGGTGCTTCCTGCCT
>5 dna:chromosome chromosome:NCBIM37:5:1:152537259:1 113769900 ID65558 M +
TTCCTGCCTGTGCCTGAGCAGCCTGT
>5 dna:chromosome chromosome:NCBIM37:5:1:152537259:1 113769910 ID46327 M +
TGCCTGAGCAGCCTGTGCTACATGT
>5 dna:chromosome chromosome:NCBIM37:5:1:152537259:1 113769923 ID59694 M +
TGTGCTACATGTCTGGAGAGAGCCAGATAT
>5 dna:chromosome chromosome:NCBIM37:5:1:152537259:1 113769957 ID5812 M +
GGGTGTTTCCTGTAGCCAGAAAACTCGGG
>5 dna:chromosome chromosome:NCBIM37:5:1:152537259:1 113769967 ID57694 U +
TGTAGCCAGAAAACTCGGGGAGTGG
>5 dna:chromosome chromosome:NCBIM37:5:1:152537259:1 113770004 ID68733 M +
TTTGGTAGGTTCAGAGTTCACATGAGCATGGT
>5 dna:chromosome chromosome:NCBIM37:5:1:152537259:1 113770005 ID67457 M +
TTGGTAGGTTCAGAGTTCACATGAGCATG
>5 dna:chromosome chromosome:NCBIM37:5:1:152537259:1 113770005 ID67458 M +
TTGGTAGGTTCAGAGTTCACATGAGCATGGT
>5 dna:chromosome chromosome:NCBIM37:5:1:152537259:1 113770006 ID55373 M +
TGGTAGGTTCAGAGTTCACATGAGCAT
>5 dna:chromosome chromosome:NCBIM37:5:1:152537259:1 113770006 ID55374 M +
TGGTAGGTTCAGAGTTCACATGAGCATGGT
>5 dna:chromosome chromosome:NCBIM37:5:1:152537259:1 113770006 ID55375 M +
TGGTAGGTTCAGAGTTCACATGAGCATGGTA
>5 dna:chromosome chromosome:NCBIM37:5:1:152537259:1 113770009 ID20374 M +
TAGGTTCAGAGTTCACATGAGCATGGTAT
>5 dna:chromosome chromosome:NCBIM37:5:1:152537259:1 113770009 ID20375 M +
TAGGTTCAGAGTTCACATGAGCATGGTATC
>5 dna:chromosome chromosome:NCBIM37:5:1:152537259:1 113770032 ID55423 U +
TGGTATCATGGAGTTCCCCAGG
>5 dna:chromosome chromosome:NCBIM37:5:1:152537259:1 113770032 ID55424 U +
TGGTATCATGGAGTTCCCCAGGAGGAATTGT
>5 dna:chromosome chromosome:NCBIM37:5:1:152537259:1 113770032 ID55425 U +
TGGTATCATGGAGTTCCCCAGGAGGAATTGTC
>5 dna:chromosome chromosome:NCBIM37:5:1:152537259:1 113770074 ID37282 M +
TGACCCCCACATCAGCCCTGTGCGGCAAGT
>5 dna:chromosome chromosome:NCBIM37:5:1:152537259:1 113770111 ID10463 U +
TAAGTATCTGATAGTCCATGAAGTGACGT
>5 dna:chromosome chromosome:NCBIM37:5:1:152537259:1 113770117 ID32339 U +
TCTGATAGTCCATGAAGTGACGTGCCC
>5 dna:chromosome chromosome:NCBIM37:5:1:152537259:1 113770117 ID32340 U +
TCTGATAGTCCATGAAGTGACGTGCCCA
>5 dna:chromosome chromosome:NCBIM37:5:1:152537259:1 113770119 ID41033 U +
TGATAGTCCATGAAGTGACGTGCCCA
>5 dna:chromosome chromosome:NCBIM37:5:1:152537259:1 113770119 ID41034 U +
TGATAGTCCATGAAGTGACGTGCCCAGAGT
>5 dna:chromosome chromosome:NCBIM37:5:1:152537259:1 113770129 ID35583 M +
TGAAGTGACGTGCCCAGAGTCACACAGGT
>5 dna:chromosome chromosome:NCBIM37:5:1:152537259:1 113770129 ID35584 M +
TGAAGTGACGTGCCCAGAGTCACACAGGTC
>5 dna:chromosome chromosome:NCBIM37:5:1:152537259:1 113770148 ID24922 U +
TCACACAGGTCTCGTGGACCAGATAGAAGA
>5 dna:chromosome chromosome:NCBIM37:5:1:152537259:1 113770159 ID30920 U +
TCGTGGACCAGATAGAAGACATGTCCTTGG
>5 dna:chromosome chromosome:NCBIM37:5:1:152537259:1 113770162 ID50177 M +
TGGACCAGATAGAAGACATGTCCTTGGCTCC
>5 dna:chromosome chromosome:NCBIM37:5:1:152537259:1 113770209 ID7395 M +
TAAACCAGAGTCCATGATGATGTTGTGGA
>5 dna:chromosome chromosome:NCBIM37:5:1:152537259:1 113770223 ID41677 M +
TGATGATGTTGTGGACTCCCC
>5 dna:chromosome chromosome:NCBIM37:5:1:152537259:1 113770223 ID41678 M +
TGATGATGTTGTGGACTCCCCC
>5 dna:chromosome chromosome:NCBIM37:5:1:152537259:1 113770223 ID41679 M +
TGATGATGTTGTGGACTCCCCCACCC
>5 dna:chromosome chromosome:NCBIM37:5:1:152537259:1 113770223 ID41680 M +
TGATGATGTTGTGGACTCCCCCACCCC
>5 dna:chromosome chromosome:NCBIM37:5:1:152537259:1 113770312 ID33526 U +
TGAAAAGAGAGTGGGTACCTTGAAGAAGT
>5 dna:chromosome chromosome:NCBIM37:5:1:152537259:1 113770312 ID33527 U +
TGAAAAGAGAGTGGGTACCTTGAAGAAGTG
>5 dna:chromosome chromosome:NCBIM37:5:1:152537259:1 113770323 ID54452 U +
TGGGTACCTTGAAGAAGTGCTTGGCCAAG
>5 dna:chromosome chromosome:NCBIM37:5:1:152537259:1 113770331 ID66351 U +
TTGAAGAAGTGCTTGGCCAAGAGAATGG
>5 dna:chromosome chromosome:NCBIM37:5:1:152537259:1 113770331 ID66352 U +
TTGAAGAAGTGCTTGGCCAAGAGAATGGCGT
>5 dna:chromosome chromosome:NCBIM37:5:1:152537259:1 113770332 ID35095 U +
TGAAGAAGTGCTTGGCCAAGAGAATGGCGT
>5 dna:chromosome chromosome:NCBIM37:5:1:152537259:1 113770332 ID35096 U +
TGAAGAAGTGCTTGGCCAAGAGAATGGCGTG
>5 dna:chromosome chromosome:NCBIM37:5:1:152537259:1 113770332 ID35097 U +
TGAAGAAGTGCTTGGCCAAGAGAATGGCGTGT
>5 dna:chromosome chromosome:NCBIM37:5:1:152537259:1 113770334 ID238 U +
AAGAAGTGCTTGGCCAAGAGAATGGCGTGT
>5 dna:chromosome chromosome:NCBIM37:5:1:152537259:1 113770350 ID900 U +
AGAGAATGGCGTGTAGCTGACCCAGACTC
>5 dna:chromosome chromosome:NCBIM37:5:1:152537259:1 113770422 ID24036 U +
TATTTTAGTAGGATGTAACTTGGAG
>5 dna:chromosome chromosome:NCBIM37:5:1:152537259:1 113770422 ID24037 U +
TATTTTAGTAGGATGTAACTTGGAGAGTGG
>5 dna:chromosome chromosome:NCBIM37:5:1:152537259:1 113770427 ID20655 U +
TAGTAGGATGTAACTTGGA
>5 dna:chromosome chromosome:NCBIM37:5:1:152537259:1 113770461 ID20382 U +
TAGGTTCCCCACTTCCCATGAATTTTCCTC
>5 dna:chromosome chromosome:NCBIM37:5:1:152537259:1 113770473 ID65394 U +
TTCCCATGAATTTTCCTCATCAGCTGCAA
>5 dna:chromosome chromosome:NCBIM37:5:1:152537259:1 113770474 ID28467 U +
TCCCATGAATTTTCCTCATCAGCTGC
>5 dna:chromosome chromosome:NCBIM37:5:1:152537259:1 113770479 ID36208 U +
TGAATTTTCCTCATCAGCTGCAAGGG
>5 dna:chromosome chromosome:NCBIM37:5:1:152537259:1 113770479 ID36209 U +
TGAATTTTCCTCATCAGCTGCAAGGGTC
>5 dna:chromosome chromosome:NCBIM37:5:1:152537259:1 113770479 ID36210 U +
TGAATTTTCCTCATCAGCTGCAAGGGTCCT
>5 dna:chromosome chromosome:NCBIM37:5:1:152537259:1 113770479 ID36211 U +
TGAATTTTCCTCATCAGCTGCAAGGGTCCTC
>5 dna:chromosome chromosome:NCBIM37:5:1:152537259:1 113770511 ID39660 U +
TGAGGAACCAATGTTCTTCTTGGCCC
>5 dna:chromosome chromosome:NCBIM37:5:1:152537259:1 113770511 ID39661 U +
TGAGGAACCAATGTTCTTCTTGGCCCCT
>5 dna:chromosome chromosome:NCBIM37:5:1:152537259:1 113770538 ID20257 U +
TAGGTGGCTCAAAACTCAAACCTAACCTAG
>5 dna:chromosome chromosome:NCBIM37:5:1:152537259:1 113770538 ID20258 U +
TAGGTGGCTCAAAACTCAAACCTAACCTAGTC
>5 dna:chromosome chromosome:NCBIM37:5:1:152537259:1 113770560 ID8958 U +
TAACCTAGTCCCATGGCCCCACCA
>5 dna:chromosome chromosome:NCBIM37:5:1:152537259:1 113770573 ID52075 U +
TGGCCCCACCACAAGGAGTGTGCTCGGAT
>5 dna:chromosome chromosome:NCBIM37:5:1:152537259:1 113770607 ID54043 U +
TGGGCAGCCTCTGATGAACTGTCAATGT
>5 dna:chromosome chromosome:NCBIM37:5:1:152537259:1 113770607 ID54044 U +
TGGGCAGCCTCTGATGAACTGTCAATGTT
>5 dna:chromosome chromosome:NCBIM37:5:1:152537259:1 113770607 ID54045 U +
TGGGCAGCCTCTGATGAACTGTCAATGTTGA
>5 dna:chromosome chromosome:NCBIM37:5:1:152537259:1 113770616 ID32349 U +
TCTGATGAACTGTCAATGTTGATTACTAGG
>5 dna:chromosome chromosome:NCBIM37:5:1:152537259:1 113770618 ID41534 U +
TGATGAACTGTCAATGTTGATTACTAGG
>5 dna:chromosome chromosome:NCBIM37:5:1:152537259:1 113770618 ID41535 U +
TGATGAACTGTCAATGTTGATTACTAGGG
>5 dna:chromosome chromosome:NCBIM37:5:1:152537259:1 113770618 ID41536 U +
TGATGAACTGTCAATGTTGATTACTAGGGA
>5 dna:chromosome chromosome:NCBIM37:5:1:152537259:1 113770621 ID34966 U +
TGAACTGTCAATGTTGATTACTAGGGA
>5 dna:chromosome chromosome:NCBIM37:5:1:152537259:1 113770621 ID34967 U +
TGAACTGTCAATGTTGATTACTAGGGATAA
>5 dna:chromosome chromosome:NCBIM37:5:1:152537259:1 113770635 ID42101 U +
TGATTACTAGGGATAAAGTAGCTCCGTG
>5 dna:chromosome chromosome:NCBIM37:5:1:152537259:1 113770653 ID18662 U +
TAGCTCCGTGGCTGTGGTCCCCTGC
>5 dna:chromosome chromosome:NCBIM37:5:1:152537259:1 113770740 ID52846 U +
TGGGAACATCTGTACCTGCTCTGAGGATGT
>5 dna:chromosome chromosome:NCBIM37:5:1:152537259:1 113770752 ID14390 U +
TACCTGCTCTGAGGATGTTCCTCC
>5 dna:chromosome chromosome:NCBIM37:5:1:152537259:1 113770859 ID58923 U +
TGTGAAGTTCGTTCTGTAACCACTGG
>5 dna:chromosome chromosome:NCBIM37:5:1:152537259:1 113770859 ID58924 U +
TGTGAAGTTCGTTCTGTAACCACTGGC
>5 dna:chromosome chromosome:NCBIM37:5:1:152537259:1 113770859 ID58925 U +
TGTGAAGTTCGTTCTGTAACCACTGGCTC
>5 dna:chromosome chromosome:NCBIM37:5:1:152537259:1 113770859 ID58926 U +
TGTGAAGTTCGTTCTGTAACCACTGGCTCC
>5 dna:chromosome chromosome:NCBIM37:5:1:152537259:1 113770929 ID58124 M +
TGTCACATCCCTCGGCCATCAGATGTCCC
>5 dna:chromosome chromosome:NCBIM37:5:1:152537259:1 113770940 ID30812 M +
TCGGCCATCAGATGTCCCTACTAACTTGA
>5 dna:chromosome chromosome:NCBIM37:5:1:152537259:1 113770940 ID30813 M +
TCGGCCATCAGATGTCCCTACTAACTTGAT
>5 dna:chromosome chromosome:NCBIM37:5:1:152537259:1 113770947 ID25736 M +
TCAGATGTCCCTACTAACTTGATGGC
>5 dna:chromosome chromosome:NCBIM37:5:1:152537259:1 113770947 ID25737 M +
TCAGATGTCCCTACTAACTTGATGGCGA
>5 dna:chromosome chromosome:NCBIM37:5:1:152537259:1 113770947 ID25738 M +
TCAGATGTCCCTACTAACTTGATGGCGAT
>5 dna:chromosome chromosome:NCBIM37:5:1:152537259:1 113770947 ID25739 M +
TCAGATGTCCCTACTAACTTGATGGCGATG
>5 dna:chromosome chromosome:NCBIM37:5:1:152537259:1 113770947 ID25740 M +
TCAGATGTCCCTACTAACTTGATGGCGATGA
>5 dna:chromosome chromosome:NCBIM37:5:1:152537259:1 113770952 ID58485 M +
TGTCCCTACTAACTTGATGGCGATGACTC
>5 dna:chromosome chromosome:NCBIM37:5:1:152537259:1 113770952 ID58486 M +
TGTCCCTACTAACTTGATGGCGATGACTCT
>5 dna:chromosome chromosome:NCBIM37:5:1:152537259:1 113770953 ID6017 M +
GTCCCTACTAACTTGATGGCGATGACTCTC
>5 dna:chromosome chromosome:NCBIM37:5:1:152537259:1 113770958 ID14846 M +
TACTAACTTGATGGCGATGACTCTC
>5 dna:chromosome chromosome:NCBIM37:5:1:152537259:1 113770958 ID14851 U +
TACTAACTTGATGGCGATGACTCTCT
>5 dna:chromosome chromosome:NCBIM37:5:1:152537259:1 113770958 ID14852 U +
TACTAACTTGATGGCGATGACTCTCTAG
>5 dna:chromosome chromosome:NCBIM37:5:1:152537259:1 113770958 ID14853 U +
TACTAACTTGATGGCGATGACTCTCTAGC
>5 dna:chromosome chromosome:NCBIM37:5:1:152537259:1 113770958 ID14854 U +
TACTAACTTGATGGCGATGACTCTCTAGCA
>5 dna:chromosome chromosome:NCBIM37:5:1:152537259:1 113770961 ID9350 U +
TAACTTGATGGCGATGACTCTCTAGCAC
>5 dna:chromosome chromosome:NCBIM37:5:1:152537259:1 113770961 ID9351 U +
TAACTTGATGGCGATGACTCTCTAGCACA
>5 dna:chromosome chromosome:NCBIM37:5:1:152537259:1 113770961 ID9352 U +
TAACTTGATGGCGATGACTCTCTAGCACAG
>5 dna:chromosome chromosome:NCBIM37:5:1:152537259:1 113770994 ID52108 U +
TGGCCGTGCCCCCAAAGCAGGGATTCTGTC
>5 dna:chromosome chromosome:NCBIM37:5:1:152537259:1 113771038 ID52104 M +
TGGCCGTCCCACTCTGACATCTCAGATTC
>5 dna:chromosome chromosome:NCBIM37:5:1:152537259:1 113771038 ID52105 M +
TGGCCGTCCCACTCTGACATCTCAGATTCT
>5 dna:chromosome chromosome:NCBIM37:5:1:152537259:1 113771052 ID36913 U +
TGACATCTCAGATTCTCCTTTGGGAACGCC
>5 dna:chromosome chromosome:NCBIM37:5:1:152537259:1 113771052 ID36914 U +
TGACATCTCAGATTCTCCTTTGGGAACGCCT
>5 dna:chromosome chromosome:NCBIM37:5:1:152537259:1 113771060 ID2269 U +
CAGATTCTCCTTTGGGAACGCCTCCGAGTC
>5 dna:chromosome chromosome:NCBIM37:5:1:152537259:1 113771064 ID65974 U +
TTCTCCTTTGGGAACGCCTCCGAGTC
>5 dna:chromosome chromosome:NCBIM37:5:1:152537259:1 113771070 ID68725 U +
TTTGGGAACGCCTCCGAGTCTAAATCGCTC
>5 dna:chromosome chromosome:NCBIM37:5:1:152537259:1 113771070 ID68726 U +
TTTGGGAACGCCTCCGAGTCTAAATCGCTCT
>5 dna:chromosome chromosome:NCBIM37:5:1:152537259:1 113771071 ID67379 U +
TTGGGAACGCCTCCGAGTCTAAATCGCTC
>5 dna:chromosome chromosome:NCBIM37:5:1:152537259:1 113771082 ID29020 M +
TCCGAGTCTAAATCGCTCTTAGTGATGTC
>5 dna:chromosome chromosome:NCBIM37:5:1:152537259:1 113771082 ID29021 M +
TCCGAGTCTAAATCGCTCTTAGTGATGTCA
>5 dna:chromosome chromosome:NCBIM37:5:1:152537259:1 113771084 ID3113 M +
CGAGTCTAAATCGCTCTTAGTGATGTC
>5 dna:chromosome chromosome:NCBIM37:5:1:152537259:1 113771085 ID4551 M +
GAGTCTAAATCGCTCTTAGTGATGTCAGGT
>5 dna:chromosome chromosome:NCBIM37:5:1:152537259:1 113771088 ID31193 M +
TCTAAATCGCTCTTAGTGATGTCAGG
>5 dna:chromosome chromosome:NCBIM37:5:1:152537259:1 113771088 ID31195 M +
TCTAAATCGCTCTTAGTGATGTCAGGTTTC
>5 dna:chromosome chromosome:NCBIM37:5:1:152537259:1 113771089 ID3307 M +
CTAAATCGCTCTTAGTGATGTCAGGTTTC
>5 dna:chromosome chromosome:NCBIM37:5:1:152537259:1 113771089 ID3308 M +
CTAAATCGCTCTTAGTGATGTCAGGTTTCG
>5 dna:chromosome chromosome:NCBIM37:5:1:152537259:1 113771090 ID8107 M +
TAAATCGCTCTTAGTGATGTCAGGTTTC
>5 dna:chromosome chromosome:NCBIM37:5:1:152537259:1 113771090 ID8108 M +
TAAATCGCTCTTAGTGATGTCAGGTTTCG
>5 dna:chromosome chromosome:NCBIM37:5:1:152537259:1 113771090 ID8109 M +
TAAATCGCTCTTAGTGATGTCAGGTTTCGA
>5 dna:chromosome chromosome:NCBIM37:5:1:152537259:1 113771090 ID8110 M +
TAAATCGCTCTTAGTGATGTCAGGTTTCGAC
>5 dna:chromosome chromosome:NCBIM37:5:1:152537259:1 113771098 ID32884 M +
TCTTAGTGATGTCAGGTTTCGACAAGTGT
>5 dna:chromosome chromosome:NCBIM37:5:1:152537259:1 113771101 ID21037 M +
TAGTGATGTCAGGTTTCGACAAGTGTT
>5 dna:chromosome chromosome:NCBIM37:5:1:152537259:1 113771101 ID21038 M +
TAGTGATGTCAGGTTTCGACAAGTGTTT
>5 dna:chromosome chromosome:NCBIM37:5:1:152537259:1 113771103 ID6117 M +
GTGATGTCAGGTTTCGACAAGTGTTTTCAGC
>5 dna:chromosome chromosome:NCBIM37:5:1:152537259:1 113771107 ID58294 M +
TGTCAGGTTTCGACAAGTGTTTTCAGCTGT
>5 dna:chromosome chromosome:NCBIM37:5:1:152537259:1 113771107 ID58295 M +
TGTCAGGTTTCGACAAGTGTTTTCAGCTGTG
>5 dna:chromosome chromosome:NCBIM37:5:1:152537259:1 113771107 ID58296 M +
TGTCAGGTTTCGACAAGTGTTTTCAGCTGTGT
>5 dna:chromosome chromosome:NCBIM37:5:1:152537259:1 113771115 ID65653 M +
TTCGACAAGTGTTTTCAGCTGTGTTAGG
>5 dna:chromosome chromosome:NCBIM37:5:1:152537259:1 113771115 ID65655 M +
TTCGACAAGTGTTTTCAGCTGTGTTAGGG
>5 dna:chromosome chromosome:NCBIM37:5:1:152537259:1 113771115 ID65656 M +
TTCGACAAGTGTTTTCAGCTGTGTTAGGGC
>5 dna:chromosome chromosome:NCBIM37:5:1:152537259:1 113771115 ID65657 M +
TTCGACAAGTGTTTTCAGCTGTGTTAGGGCT
>5 dna:chromosome chromosome:NCBIM37:5:1:152537259:1 113771118 ID4094 M +
GACAAGTGTTTTCAGCTGTGTTAGGGC
>5 dna:chromosome chromosome:NCBIM37:5:1:152537259:1 113771118 ID4095 M +
GACAAGTGTTTTCAGCTGTGTTAGGGCTGC
>5 dna:chromosome chromosome:NCBIM37:5:1:152537259:1 113771121 ID335 M +
AAGTGTTTTCAGCTGTGTTAGGGCTGC
>5 dna:chromosome chromosome:NCBIM37:5:1:152537259:1 113771139 ID19928 M +
TAGGGCTGCAATTCAGCTTTCCTGCGGTGT
>5 dna:chromosome chromosome:NCBIM37:5:1:152537259:1 113771141 ID5760 M +
GGGCTGCAATTCAGCTTTCCTGCGGT
>5 dna:chromosome chromosome:NCBIM37:5:1:152537259:1 113771145 ID43490 M +
TGCAATTCAGCTTTCCTGCGGTGTT
>5 dna:chromosome chromosome:NCBIM37:5:1:152537259:1 113771145 ID43491 M +
TGCAATTCAGCTTTCCTGCGGTGTTG
>5 dna:chromosome chromosome:NCBIM37:5:1:152537259:1 113771145 ID43492 M +
TGCAATTCAGCTTTCCTGCGGTGTTGGT
>5 dna:chromosome chromosome:NCBIM37:5:1:152537259:1 113771145 ID43497 U +
TGCAATTCAGCTTTCCTGCGGTGTTGGTT
>5 dna:chromosome chromosome:NCBIM37:5:1:152537259:1 113771145 ID43498 U +
TGCAATTCAGCTTTCCTGCGGTGTTGGTTG
>5 dna:chromosome chromosome:NCBIM37:5:1:152537259:1 113771145 ID43499 U +
TGCAATTCAGCTTTCCTGCGGTGTTGGTTGC
>5 dna:chromosome chromosome:NCBIM37:5:1:152537259:1 113771150 ID64957 U +
TTCAGCTTTCCTGCGGTGTTGGTTGCTGT
>5 dna:chromosome chromosome:NCBIM37:5:1:152537259:1 113771151 ID25851 U +
TCAGCTTTCCTGCGGTGTTGGTTGCTGT
>5 dna:chromosome chromosome:NCBIM37:5:1:152537259:1 113771157 ID65559 U +
TTCCTGCGGTGTTGGTTGCTGTCGTGG
>5 dna:chromosome chromosome:NCBIM37:5:1:152537259:1 113771157 ID65560 U +
TTCCTGCGGTGTTGGTTGCTGTCGTGGG
>5 dna:chromosome chromosome:NCBIM37:5:1:152537259:1 113771161 ID46822 U +
TGCGGTGTTGGTTGCTGTCGTGG
>5 dna:chromosome chromosome:NCBIM37:5:1:152537259:1 113771161 ID46823 U +
TGCGGTGTTGGTTGCTGTCGTGGGG
>5 dna:chromosome chromosome:NCBIM37:5:1:152537259:1 113771219 ID35204 U +
TGAAGAGTTTGTCATAGTTTTGACCTG
>5 dna:chromosome chromosome:NCBIM37:5:1:152537259:1 113771219 ID35205 U +
TGAAGAGTTTGTCATAGTTTTGACCTGAA
>5 dna:chromosome chromosome:NCBIM37:5:1:152537259:1 113771219 ID35206 U +
TGAAGAGTTTGTCATAGTTTTGACCTGAAA
>5 dna:chromosome chromosome:NCBIM37:5:1:152537259:1 113771244 ID33908 U +
TGAAACTGAAATAGTTTGGGGGACC
>5 dna:chromosome chromosome:NCBIM37:5:1:152537259:1 113771244 ID33909 U +
TGAAACTGAAATAGTTTGGGGGACCTC
>5 dna:chromosome chromosome:NCBIM37:5:1:152537259:1 113771244 ID33910 U +
TGAAACTGAAATAGTTTGGGGGACCTCAGA
>5 dna:chromosome chromosome:NCBIM37:5:1:152537259:1 113771250 ID34359 U +
TGAAATAGTTTGGGGGACCTCAGA
>5 dna:chromosome chromosome:NCBIM37:5:1:152537259:1 113771310 ID68276 U +
TTTACACTCACTATAGACACGTGAGCAACA
>5 dna:chromosome chromosome:NCBIM37:5:1:152537259:1 113771323 ID16819 U +
TAGACACGTGAGCAACAGTAAATATGAA
>5 dna:chromosome chromosome:NCBIM37:5:1:152537259:1 113771323 ID16820 U +
TAGACACGTGAGCAACAGTAAATATGAAA
>5 dna:chromosome chromosome:NCBIM37:5:1:152537259:1 113771323 ID16821 U +
TAGACACGTGAGCAACAGTAAATATGAAAGG
>5 dna:chromosome chromosome:NCBIM37:5:1:152537259:1 113771323 ID16822 U +
TAGACACGTGAGCAACAGTAAATATGAAAGGA
>5 dna:chromosome chromosome:NCBIM37:5:1:152537259:1 113771331 ID39158 M +
TGAGCAACAGTAAATATGAAAGGATGAAACGC
>5 dna:chromosome chromosome:NCBIM37:5:1:152537259:1 113771338 ID2435 M +
CAGTAAATATGAAAGGATGAAACGCAACAT
>5 dna:chromosome chromosome:NCBIM37:5:1:152537259:1 113771345 ID22659 M +
TATGAAAGGATGAAACGCAACATTATAC
>5 dna:chromosome chromosome:NCBIM37:5:1:152537259:1 113771347 ID34117 M +
TGAAAGGATGAAACGCAACATTATACC
>5 dna:chromosome chromosome:NCBIM37:5:1:152537259:1 113771347 ID34118 M +
TGAAAGGATGAAACGCAACATTATACCC
>5 dna:chromosome chromosome:NCBIM37:5:1:152537259:1 113771347 ID34119 M +
TGAAAGGATGAAACGCAACATTATACCCT
>5 dna:chromosome chromosome:NCBIM37:5:1:152537259:1 113771347 ID34120 M +
TGAAAGGATGAAACGCAACATTATACCCTA
>5 dna:chromosome chromosome:NCBIM37:5:1:152537259:1 113771347 ID34121 M +
TGAAAGGATGAAACGCAACATTATACCCTAA
>5 dna:chromosome chromosome:NCBIM37:5:1:152537259:1 113771347 ID34122 M +
TGAAAGGATGAAACGCAACATTATACCCTAAA
>5 dna:chromosome chromosome:NCBIM37:5:1:152537259:1 113771355 ID33872 M +
TGAAACGCAACATTATACCCTAAATGTC
>5 dna:chromosome chromosome:NCBIM37:5:1:152537259:1 113771355 ID33873 M +
TGAAACGCAACATTATACCCTAAATGTCCA
>5 dna:chromosome chromosome:NCBIM37:5:1:152537259:1 113771355 ID33874 M +
TGAAACGCAACATTATACCCTAAATGTCCAC
>5 dna:chromosome chromosome:NCBIM37:5:1:152537259:1 113771370 ID14137 M +
TACCCTAAATGTCCACTCAGTGTGGCCA
>5 dna:chromosome chromosome:NCBIM37:5:1:152537259:1 113771370 ID14138 M +
TACCCTAAATGTCCACTCAGTGTGGCCAG
>5 dna:chromosome chromosome:NCBIM37:5:1:152537259:1 113771370 ID14139 M +
TACCCTAAATGTCCACTCAGTGTGGCCAGT
>5 dna:chromosome chromosome:NCBIM37:5:1:152537259:1 113771370 ID14140 M +
TACCCTAAATGTCCACTCAGTGTGGCCAGTC
>5 dna:chromosome chromosome:NCBIM37:5:1:152537259:1 113771370 ID14141 M +
TACCCTAAATGTCCACTCAGTGTGGCCAGTCT
>5 dna:chromosome chromosome:NCBIM37:5:1:152537259:1 113771375 ID8224 M +
TAAATGTCCACTCAGTGTGGCCAGTCTA
>5 dna:chromosome chromosome:NCBIM37:5:1:152537259:1 113771399 ID31223 M +
TCTAACCAGTGCAAACCTTACTTTAAAGCCA
>5 dna:chromosome chromosome:NCBIM37:5:1:152537259:1 113771401 ID8891 M +
TAACCAGTGCAAACCTTACTTTAAAGCC
>5 dna:chromosome chromosome:NCBIM37:5:1:152537259:1 113771401 ID8892 M +
TAACCAGTGCAAACCTTACTTTAAAGCCAAG
>5 dna:chromosome chromosome:NCBIM37:5:1:152537259:1 113771401 ID8893 M +
TAACCAGTGCAAACCTTACTTTAAAGCCAAGT
>5 dna:chromosome chromosome:NCBIM37:5:1:152537259:1 113771417 ID15814 M +
TACTTTAAAGCCAAGTGGCTGTGAGCGA
>5 dna:chromosome chromosome:NCBIM37:5:1:152537259:1 113771465 ID37352 U +
TGACCTCCTAAGGTGCTGCTACTCATT
>5 dna:chromosome chromosome:NCBIM37:5:1:152537259:1 113771484 ID15204 U +
TACTCATTATAGGAGTTTGCAGCAGCACA
>5 dna:chromosome chromosome:NCBIM37:5:1:152537259:1 113771487 ID26472 M +
TCATTATAGGAGTTTGCAGCAGCACAGAC
>5 dna:chromosome chromosome:NCBIM37:5:1:152537259:1 113771490 ID64306 M +
TTATAGGAGTTTGCAGCAGCACAGACAGTT
>5 dna:chromosome chromosome:NCBIM37:5:1:152537259:1 113771632 ID25681 M +
TCAGAGGTCCTTTTACTCAACATCCA
>5 dna:chromosome chromosome:NCBIM37:5:1:152537259:1 113771632 ID25682 M +
TCAGAGGTCCTTTTACTCAACATCCAGCAG
>5 dna:chromosome chromosome:NCBIM37:5:1:152537259:1 113771645 ID15133 M +
TACTCAACATCCAGCAGCCACCAAGTTCT
>5 dna:chromosome chromosome:NCBIM37:5:1:152537259:1 113771664 ID528 M +
ACCAAGTTCTGTCTTGTGATCCTTTGCTAA
>5 dna:chromosome chromosome:NCBIM37:5:1:152537259:1 113771666 ID1810 M +
CAAGTTCTGTCTTGTGATCCTTTGCT
>5 dna:chromosome chromosome:NCBIM37:5:1:152537259:1 113771671 ID32675 M +
TCTGTCTTGTGATCCTTTGCTAAGGTATTG
>5 dna:chromosome chromosome:NCBIM37:5:1:152537259:1 113771671 ID32676 M +
TCTGTCTTGTGATCCTTTGCTAAGGTATTGT
>5 dna:chromosome chromosome:NCBIM37:5:1:152537259:1 113771672 ID3679 M +
CTGTCTTGTGATCCTTTGCTAAGGTAT
>5 dna:chromosome chromosome:NCBIM37:5:1:152537259:1 113771673 ID58721 M +
TGTCTTGTGATCCTTTGCTAAGGTATTGTGT
>5 dna:chromosome chromosome:NCBIM37:5:1:152537259:1 113771678 ID59343 M +
TGTGATCCTTTGCTAAGGTATTGT
>5 dna:chromosome chromosome:NCBIM37:5:1:152537259:1 113771678 ID59344 M +
TGTGATCCTTTGCTAAGGTATTGTGT
>5 dna:chromosome chromosome:NCBIM37:5:1:152537259:1 113771678 ID59345 M +
TGTGATCCTTTGCTAAGGTATTGTGTGT
>5 dna:chromosome chromosome:NCBIM37:5:1:152537259:1 113771680 ID41363 M +
TGATCCTTTGCTAAGGTATTGTGTGT
>5 dna:chromosome chromosome:NCBIM37:5:1:152537259:1 113771680 ID41364 M +
TGATCCTTTGCTAAGGTATTGTGTGTG
>5 dna:chromosome chromosome:NCBIM37:5:1:152537259:1 113771680 ID41365 M +
TGATCCTTTGCTAAGGTATTGTGTGTGGG
>5 dna:chromosome chromosome:NCBIM37:5:1:152537259:1 113771680 ID41366 M +
TGATCCTTTGCTAAGGTATTGTGTGTGGGA
>5 dna:chromosome chromosome:NCBIM37:5:1:152537259:1 113771681 ID4623 M +
GATCCTTTGCTAAGGTATTG
>5 dna:chromosome chromosome:NCBIM37:5:1:152537259:1 113771681 ID4624 M +
GATCCTTTGCTAAGGTATTGTGT
>5 dna:chromosome chromosome:NCBIM37:5:1:152537259:1 113771681 ID4625 M +
GATCCTTTGCTAAGGTATTGTGTGT
>5 dna:chromosome chromosome:NCBIM37:5:1:152537259:1 113771681 ID4626 M +
GATCCTTTGCTAAGGTATTGTGTGTGGGA
>5 dna:chromosome chromosome:NCBIM37:5:1:152537259:1 113771681 ID4627 M +
GATCCTTTGCTAAGGTATTGTGTGTGGGAA
>5 dna:chromosome chromosome:NCBIM37:5:1:152537259:1 113771683 ID30495 M +
TCCTTTGCTAAGGTATTGTGTGTGG
>5 dna:chromosome chromosome:NCBIM37:5:1:152537259:1 113771683 ID30496 M +
TCCTTTGCTAAGGTATTGTGTGTGGGA
>5 dna:chromosome chromosome:NCBIM37:5:1:152537259:1 113771688 ID46990 M +
TGCTAAGGTATTGTGTGTGGGAAGA
>5 dna:chromosome chromosome:NCBIM37:5:1:152537259:1 113771688 ID46991 M +
TGCTAAGGTATTGTGTGTGGGAAGAGC
>5 dna:chromosome chromosome:NCBIM37:5:1:152537259:1 113771688 ID46992 M +
TGCTAAGGTATTGTGTGTGGGAAGAGCAT
>5 dna:chromosome chromosome:NCBIM37:5:1:152537259:1 113771698 ID67960 M +
TTGTGTGTGGGAAGAGCATGACTGTC
>5 dna:chromosome chromosome:NCBIM37:5:1:152537259:1 113771714 ID2513 M +
CATGACTGTCCTCCAACAGTGCGGTTGC
>5 dna:chromosome chromosome:NCBIM37:5:1:152537259:1 113771716 ID37777 M +
TGACTGTCCTCCAACAGTGCGGTTGC
>5 dna:chromosome chromosome:NCBIM37:5:1:152537259:1 113771716 ID37778 M +
TGACTGTCCTCCAACAGTGCGGTTGCC
>5 dna:chromosome chromosome:NCBIM37:5:1:152537259:1 113771716 ID37779 M +
TGACTGTCCTCCAACAGTGCGGTTGCCT
>5 dna:chromosome chromosome:NCBIM37:5:1:152537259:1 113771716 ID37780 M +
TGACTGTCCTCCAACAGTGCGGTTGCCTG
>5 dna:chromosome chromosome:NCBIM37:5:1:152537259:1 113771716 ID37781 M +
TGACTGTCCTCCAACAGTGCGGTTGCCTGG
>5 dna:chromosome chromosome:NCBIM37:5:1:152537259:1 113771716 ID37782 M +
TGACTGTCCTCCAACAGTGCGGTTGCCTGGG
>5 dna:chromosome chromosome:NCBIM37:5:1:152537259:1 113771722 ID29737 M +
TCCTCCAACAGTGCGGTTGCCTGGGCTCT
>5 dna:chromosome chromosome:NCBIM37:5:1:152537259:1 113771725 ID26836 M +
TCCAACAGTGCGGTTGCCTGGG
>5 dna:chromosome chromosome:NCBIM37:5:1:152537259:1 113771725 ID26837 M +
TCCAACAGTGCGGTTGCCTGGGC
>5 dna:chromosome chromosome:NCBIM37:5:1:152537259:1 113771725 ID26838 M +
TCCAACAGTGCGGTTGCCTGGGCTCT
>5 dna:chromosome chromosome:NCBIM37:5:1:152537259:1 113771725 ID26839 M +
TCCAACAGTGCGGTTGCCTGGGCTCTC
>5 dna:chromosome chromosome:NCBIM37:5:1:152537259:1 113771725 ID26840 M +
TCCAACAGTGCGGTTGCCTGGGCTCTCC
>5 dna:chromosome chromosome:NCBIM37:5:1:152537259:1 113771725 ID26841 M +
TCCAACAGTGCGGTTGCCTGGGCTCTCCT
>5 dna:chromosome chromosome:NCBIM37:5:1:152537259:1 113771725 ID26842 M +
TCCAACAGTGCGGTTGCCTGGGCTCTCCTG
>5 dna:chromosome chromosome:NCBIM37:5:1:152537259:1 113771764 ID58305 M +
TGTCAGTGAACCTGAAGCAGTGG
>5 dna:chromosome chromosome:NCBIM37:5:1:152537259:1 113771764 ID58306 M +
TGTCAGTGAACCTGAAGCAGTGGA
>5 dna:chromosome chromosome:NCBIM37:5:1:152537259:1 113771764 ID58307 M +
TGTCAGTGAACCTGAAGCAGTGGAA
>5 dna:chromosome chromosome:NCBIM37:5:1:152537259:1 113771764 ID58308 M +
TGTCAGTGAACCTGAAGCAGTGGAAG
>5 dna:chromosome chromosome:NCBIM37:5:1:152537259:1 113771853 ID4505 U +
GAGGCCGAATGATACTGGGCGACGCCATG
>5 dna:chromosome chromosome:NCBIM37:5:1:152537259:1 113771862 ID40862 U +
TGATACTGGGCGACGCCATGCAGTGTCCTC
>5 dna:chromosome chromosome:NCBIM37:5:1:152537259:1 113771868 ID54165 M +
TGGGCGACGCCATGCAGTGTCCTCCAC
>5 dna:chromosome chromosome:NCBIM37:5:1:152537259:1 113771880 ID44192 M +
TGCAGTGTCCTCCACAGGGGCCATCCTGAA
>5 dna:chromosome chromosome:NCBIM37:5:1:152537259:1 113771906 ID35373 M +
TGAAGCCTGCACTTAAATAGGGGCCAG
>5 dna:chromosome chromosome:NCBIM37:5:1:152537259:1 113771912 ID3568 M +
CTGCACTTAAATAGGGGCCAGCTCTTTGT
>5 dna:chromosome chromosome:NCBIM37:5:1:152537259:1 113771913 ID43802 M +
TGCACTTAAATAGGGGCCAGCTCTTTGT
>5 dna:chromosome chromosome:NCBIM37:5:1:152537259:1 113771913 ID43803 M +
TGCACTTAAATAGGGGCCAGCTCTTTGTG
>5 dna:chromosome chromosome:NCBIM37:5:1:152537259:1 113771913 ID43804 M +
TGCACTTAAATAGGGGCCAGCTCTTTGTGT
>5 dna:chromosome chromosome:NCBIM37:5:1:152537259:1 113771913 ID43805 M +
TGCACTTAAATAGGGGCCAGCTCTTTGTGTT
>5 dna:chromosome chromosome:NCBIM37:5:1:152537259:1 113771918 ID63613 M +
TTAAATAGGGGCCAGCTCTTTGTGTT
>5 dna:chromosome chromosome:NCBIM37:5:1:152537259:1 113771946 ID2776 M +
CCCAAGGACGCATTTTATTTCTGATCCCCGCT
>5 dna:chromosome chromosome:NCBIM37:5:1:152537259:1 113771998 ID31220 M +
TCTAACCAGAAACAAGTCTCTGTGCT
>5 dna:chromosome chromosome:NCBIM37:5:1:152537259:1 113771998 ID31221 M +
TCTAACCAGAAACAAGTCTCTGTGCTGGA
>5 dna:chromosome chromosome:NCBIM37:5:1:152537259:1 113771998 ID31222 M +
TCTAACCAGAAACAAGTCTCTGTGCTGGAG
>5 dna:chromosome chromosome:NCBIM37:5:1:152537259:1 113772000 ID8882 M +
TAACCAGAAACAAGTCTCTGTGCTGGAGGG
>5 dna:chromosome chromosome:NCBIM37:5:1:152537259:1 113772000 ID8883 M +
TAACCAGAAACAAGTCTCTGTGCTGGAGGGG
>5 dna:chromosome chromosome:NCBIM37:5:1:152537259:1 113772035 ID31725 M +
TCTCAGGACAGGCATTCACTTCATGGACTTC
>5 dna:chromosome chromosome:NCBIM37:5:1:152537259:1 113772038 ID2363 M +
CAGGACAGGCATTCACTTCATGGACTTCC
>5 dna:chromosome chromosome:NCBIM37:5:1:152537259:1 113772045 ID5582 M +
GGCATTCACTTCATGGACTTCCCTATGATC
>5 dna:chromosome chromosome:NCBIM37:5:1:152537259:1 113772049 ID64868 M +
TTCACTTCATGGACTTCCCTATGATCGTG
>5 dna:chromosome chromosome:NCBIM37:5:1:152537259:1 113772049 ID64869 M +
TTCACTTCATGGACTTCCCTATGATCGTGA
>5 dna:chromosome chromosome:NCBIM37:5:1:152537259:1 113772049 ID64870 M +
TTCACTTCATGGACTTCCCTATGATCGTGAC
>5 dna:chromosome chromosome:NCBIM37:5:1:152537259:1 113772054 ID65060 M +
TTCATGGACTTCCCTATGATCGTGACCTT
>5 dna:chromosome chromosome:NCBIM37:5:1:152537259:1 113772054 ID65061 M +
TTCATGGACTTCCCTATGATCGTGACCTTT
>5 dna:chromosome chromosome:NCBIM37:5:1:152537259:1 113772058 ID50325 M +
TGGACTTCCCTATGATCGTGACCTTT
>5 dna:chromosome chromosome:NCBIM37:5:1:152537259:1 113772058 ID50326 M +
TGGACTTCCCTATGATCGTGACCTTTC
>5 dna:chromosome chromosome:NCBIM37:5:1:152537259:1 113772058 ID50327 M +
TGGACTTCCCTATGATCGTGACCTTTCC
>5 dna:chromosome chromosome:NCBIM37:5:1:152537259:1 113772058 ID50328 M +
TGGACTTCCCTATGATCGTGACCTTTCCC
>5 dna:chromosome chromosome:NCBIM37:5:1:152537259:1 113772058 ID50330 M +
TGGACTTCCCTATGATCGTGACCTTTCCCG
>5 dna:chromosome chromosome:NCBIM37:5:1:152537259:1 113772058 ID50331 M +
TGGACTTCCCTATGATCGTGACCTTTCCCGC
>5 dna:chromosome chromosome:NCBIM37:5:1:152537259:1 113772058 ID50332 M +
TGGACTTCCCTATGATCGTGACCTTTCCCGCC
>5 dna:chromosome chromosome:NCBIM37:5:1:152537259:1 113772064 ID28758 M +
TCCCTATGATCGTGACCTTTCCCGCCTTG
>5 dna:chromosome chromosome:NCBIM37:5:1:152537259:1 113772068 ID22874 M +
TATGATCGTGACCTTTCCCGCCT
>5 dna:chromosome chromosome:NCBIM37:5:1:152537259:1 113772068 ID22875 M +
TATGATCGTGACCTTTCCCGCCTTGAC
>5 dna:chromosome chromosome:NCBIM37:5:1:152537259:1 113772068 ID22876 M +
TATGATCGTGACCTTTCCCGCCTTGACC
>5 dna:chromosome chromosome:NCBIM37:5:1:152537259:1 113772068 ID22878 M +
TATGATCGTGACCTTTCCCGCCTTGACCC
>5 dna:chromosome chromosome:NCBIM37:5:1:152537259:1 113772068 ID22879 M +
TATGATCGTGACCTTTCCCGCCTTGACCCA
>5 dna:chromosome chromosome:NCBIM37:5:1:152537259:1 113772070 ID41376 M +
TGATCGTGACCTTTCCCGCCTTGACC
>5 dna:chromosome chromosome:NCBIM37:5:1:152537259:1 113772070 ID41378 M +
TGATCGTGACCTTTCCCGCCTTGACCC
>5 dna:chromosome chromosome:NCBIM37:5:1:152537259:1 113772070 ID41379 M +
TGATCGTGACCTTTCCCGCCTTGACCCAA
>5 dna:chromosome chromosome:NCBIM37:5:1:152537259:1 113772073 ID30911 M +
TCGTGACCTTTCCCGCCTTGACCCAAAAGC
>5 dna:chromosome chromosome:NCBIM37:5:1:152537259:1 113772076 ID37417 M +
TGACCTTTCCCGCCTTGACCCAAAAGC
>5 dna:chromosome chromosome:NCBIM37:5:1:152537259:1 113772091 ID37264 U +
TGACCCAAAAGCAGCCGCGGTGCCTCTTTCA
>5 dna:chromosome chromosome:NCBIM37:5:1:152537259:1 113772111 ID46307 M +
TGCCTCTTTCATTGATCTTGGTGTCCTCA
>5 dna:chromosome chromosome:NCBIM37:5:1:152537259:1 113772115 ID33205 M +
TCTTTCATTGATCTTGGTGTCCTCAAATT
>5 dna:chromosome chromosome:NCBIM37:5:1:152537259:1 113772115 ID33206 M +
TCTTTCATTGATCTTGGTGTCCTCAAATTG
>5 dna:chromosome chromosome:NCBIM37:5:1:152537259:1 113772117 ID68410 M +
TTTCATTGATCTTGGTGTCCTCAAATTGA
>5 dna:chromosome chromosome:NCBIM37:5:1:152537259:1 113772118 ID65112 M +
TTCATTGATCTTGGTGTCCTCAAATTGA
>5 dna:chromosome chromosome:NCBIM37:5:1:152537259:1 113772118 ID65113 M +
TTCATTGATCTTGGTGTCCTCAAATTGAA
>5 dna:chromosome chromosome:NCBIM37:5:1:152537259:1 113772119 ID26515 M +
TCATTGATCTTGGTGTCCTCAAATTGAAAG
>5 dna:chromosome chromosome:NCBIM37:5:1:152537259:1 113772119 ID26516 M +
TCATTGATCTTGGTGTCCTCAAATTGAAAGC
>5 dna:chromosome chromosome:NCBIM37:5:1:152537259:1 113772122 ID66605 M +
TTGATCTTGGTGTCCTCAAATTGAAAGC
>5 dna:chromosome chromosome:NCBIM37:5:1:152537259:1 113772122 ID66606 M +
TTGATCTTGGTGTCCTCAAATTGAAAGCC
>5 dna:chromosome chromosome:NCBIM37:5:1:152537259:1 113772123 ID41475 M +
TGATCTTGGTGTCCTCAAATTGAAAGC
>5 dna:chromosome chromosome:NCBIM37:5:1:152537259:1 113772123 ID41476 M +
TGATCTTGGTGTCCTCAAATTGAAAGCC
>5 dna:chromosome chromosome:NCBIM37:5:1:152537259:1 113772123 ID41477 M +
TGATCTTGGTGTCCTCAAATTGAAAGCCA
>5 dna:chromosome chromosome:NCBIM37:5:1:152537259:1 113772123 ID41478 M +
TGATCTTGGTGTCCTCAAATTGAAAGCCAAG
>5 dna:chromosome chromosome:NCBIM37:5:1:152537259:1 113772126 ID33116 M +
TCTTGGTGTCCTCAAATTGAAAGCCAAG
>5 dna:chromosome chromosome:NCBIM37:5:1:152537259:1 113772126 ID33117 M +
TCTTGGTGTCCTCAAATTGAAAGCCAAGGA
>5 dna:chromosome chromosome:NCBIM37:5:1:152537259:1 113772128 ID67577 M +
TTGGTGTCCTCAAATTGAAAGCCAAGG
>5 dna:chromosome chromosome:NCBIM37:5:1:152537259:1 113772129 ID56298 M +
TGGTGTCCTCAAATTGAAAGCCAAGG
>5 dna:chromosome chromosome:NCBIM37:5:1:152537259:1 113772129 ID56299 M +
TGGTGTCCTCAAATTGAAAGCCAAGGA
>5 dna:chromosome chromosome:NCBIM37:5:1:152537259:1 113772129 ID56300 M +
TGGTGTCCTCAAATTGAAAGCCAAGGAA
>5 dna:chromosome chromosome:NCBIM37:5:1:152537259:1 113772129 ID56301 M +
TGGTGTCCTCAAATTGAAAGCCAAGGAAGA
>5 dna:chromosome chromosome:NCBIM37:5:1:152537259:1 113772137 ID24420 M +
TCAAATTGAAAGCCAAGGAAGAGGTGGG
>5 dna:chromosome chromosome:NCBIM37:5:1:152537259:1 113772170 ID55332 M +
TGGTAGCCTTTTGCCTCTGCTCACCA
>5 dna:chromosome chromosome:NCBIM37:5:1:152537259:1 113772173 ID18507 M +
TAGCCTTTTGCCTCTGCTCACC
>5 dna:chromosome chromosome:NCBIM37:5:1:152537259:1 113772179 ID68694 M +
TTTGCCTCTGCTCACCACA
>5 dna:chromosome chromosome:NCBIM37:5:1:152537259:1 113772179 ID68695 M +
TTTGCCTCTGCTCACCACACCCTCATCAC
>5 dna:chromosome chromosome:NCBIM37:5:1:152537259:1 113772181 ID46280 M +
TGCCTCTGCTCACCACACCCTCATCACAC
>5 dna:chromosome chromosome:NCBIM37:5:1:152537259:1 113772187 ID47442 M +
TGCTCACCACACCCTCATCACACTTTC
>5 dna:chromosome chromosome:NCBIM37:5:1:152537259:1 113772187 ID47443 M +
TGCTCACCACACCCTCATCACACTTTCT
>5 dna:chromosome chromosome:NCBIM37:5:1:152537259:1 113772201 ID26267 M +
TCATCACACTTTCTTCCTACCTTTCACC
>5 dna:chromosome chromosome:NCBIM37:5:1:152537259:1 113772201 ID26268 M +
TCATCACACTTTCTTCCTACCTTTCACCAC
>5 dna:chromosome chromosome:NCBIM37:5:1:152537259:1 113772215 ID29423 M +
TCCTACCTTTCACCACTCCTCACCTCC
>5 dna:chromosome chromosome:NCBIM37:5:1:152537259:1 113772218 ID14530 U +
TACCTTTCACCACTCCTCACCTCCTA
>5 dna:chromosome chromosome:NCBIM37:5:1:152537259:1 113772218 ID14531 U +
TACCTTTCACCACTCCTCACCTCCTACTCTTT
>5 dna:chromosome chromosome:NCBIM37:5:1:152537259:1 113772223 ID64811 U +
TTCACCACTCCTCACCTCCTACTCTTTGC
>5 dna:chromosome chromosome:NCBIM37:5:1:152537259:1 113772223 ID64812 U +
TTCACCACTCCTCACCTCCTACTCTTTGCC
>5 dna:chromosome chromosome:NCBIM37:5:1:152537259:1 113772224 ID25163 U +
TCACCACTCCTCACCTCCTACTCTTTGC
>5 dna:chromosome chromosome:NCBIM37:5:1:152537259:1 113772245 ID33251 M +
TCTTTGCCGTCTCCAGCAAGAGGTGG
>5 dna:chromosome chromosome:NCBIM37:5:1:152537259:1 113772256 ID27603 U +
TCCAGCAAGAGGTGGCCGAGACTCACAAT
>5 dna:chromosome chromosome:NCBIM37:5:1:152537259:1 113772289 ID28757 M +
TCCCTATCTGGAAGGTTGAACACACTTGC
>5 dna:chromosome chromosome:NCBIM37:5:1:152537259:1 113772297 ID49634 M +
TGGAAGGTTGAACACACTTGCGCT
>5 dna:chromosome chromosome:NCBIM37:5:1:152537259:1 113772297 ID49635 M +
TGGAAGGTTGAACACACTTGCGCTTA
>5 dna:chromosome chromosome:NCBIM37:5:1:152537259:1 113772297 ID49636 M +
TGGAAGGTTGAACACACTTGCGCTTATGCT
>5 dna:chromosome chromosome:NCBIM37:5:1:152537259:1 113772297 ID49637 M +
TGGAAGGTTGAACACACTTGCGCTTATGCTG
>5 dna:chromosome chromosome:NCBIM37:5:1:152537259:1 113772298 ID5361 M +
GGAAGGTTGAACACACTTGCGCTTATGCTG
>5 dna:chromosome chromosome:NCBIM37:5:1:152537259:1 113772351 ID29905 U +
TCCTGAACCTTTACATAAGTGGTGACACCTC
>5 dna:chromosome chromosome:NCBIM37:5:1:152537259:1 113772354 ID34829 U +
TGAACCTTTACATAAGTGGTGACACCTCA
>5 dna:chromosome chromosome:NCBIM37:5:1:152537259:1 113772354 ID34830 U +
TGAACCTTTACATAAGTGGTGACACCTCAA
>5 dna:chromosome chromosome:NCBIM37:5:1:152537259:1 113772354 ID34831 U +
TGAACCTTTACATAAGTGGTGACACCTCAAG
>5 dna:chromosome chromosome:NCBIM37:5:1:152537259:1 113772354 ID34832 U +
TGAACCTTTACATAAGTGGTGACACCTCAAGC
>5 dna:chromosome chromosome:NCBIM37:5:1:152537259:1 113772361 ID63922 U +
TTACATAAGTGGTGACACCTCAAGCT
>5 dna:chromosome chromosome:NCBIM37:5:1:152537259:1 113772361 ID63923 U +
TTACATAAGTGGTGACACCTCAAGCTGTC
>5 dna:chromosome chromosome:NCBIM37:5:1:152537259:1 113772362 ID13207 U +
TACATAAGTGGTGACACCTCAAGCTGTC
>5 dna:chromosome chromosome:NCBIM37:5:1:152537259:1 113772362 ID13208 U +
TACATAAGTGGTGACACCTCAAGCTGTCC
>5 dna:chromosome chromosome:NCBIM37:5:1:152537259:1 113772362 ID13209 U +
TACATAAGTGGTGACACCTCAAGCTGTCCT
>5 dna:chromosome chromosome:NCBIM37:5:1:152537259:1 113772366 ID10579 U +
TAAGTGGTGACACCTCAAGCTGTCCTGC
>5 dna:chromosome chromosome:NCBIM37:5:1:152537259:1 113772424 ID29644 U +
TCCTATTCAGTGTTGTAGCTTGGCACCTG
>5 dna:chromosome chromosome:NCBIM37:5:1:152537259:1 113772424 ID29645 U +
TCCTATTCAGTGTTGTAGCTTGGCACCTGA
>5 dna:chromosome chromosome:NCBIM37:5:1:152537259:1 113772427 ID23563 U +
TATTCAGTGTTGTAGCTTGGCACCTG
>5 dna:chromosome chromosome:NCBIM37:5:1:152537259:1 113772427 ID23564 U +
TATTCAGTGTTGTAGCTTGGCACCTGA
>5 dna:chromosome chromosome:NCBIM37:5:1:152537259:1 113772430 ID26020 U +
TCAGTGTTGTAGCTTGGCACCTGAAA
>5 dna:chromosome chromosome:NCBIM37:5:1:152537259:1 113772439 ID18785 U +
TAGCTTGGCACCTGAAACCAGGGCACTAC
>5 dna:chromosome chromosome:NCBIM37:5:1:152537259:1 113772465 ID14087 U +
TACCCAGCAAGAGTCTGAGGGTCTCTGC
>5 dna:chromosome chromosome:NCBIM37:5:1:152537259:1 113772490 ID43893 M +
TGCAGACACAGTGAACCTGCTGCCT
>5 dna:chromosome chromosome:NCBIM37:5:1:152537259:1 113772645 ID25464 M -
TCACTTTGTAGACCAGGCTGGCCTCGAACT
>5 dna:chromosome chromosome:NCBIM37:5:1:152537259:1 113772646 ID25463 M -
TCACTTTGTAGACCAGGCTGGCCTCGAAC
>5 dna:chromosome chromosome:NCBIM37:5:1:152537259:1 113772665 ID11974 M +
TACAAAGTGACTTCCAGGACAGCCAGAGC
>5 dna:chromosome chromosome:NCBIM37:5:1:152537259:1 113772877 ID32320 U +
TCTGAGTCTTCACTGTTGCCAATCGATCTA
>5 dna:chromosome chromosome:NCBIM37:5:1:152537259:1 113772879 ID40238 U +
TGAGTCTTCACTGTTGCCAATCGATCTAC
>5 dna:chromosome chromosome:NCBIM37:5:1:152537259:1 113772892 ID66830 U +
TTGCCAATCGATCTACTGAATTTTCGGAGT
>5 dna:chromosome chromosome:NCBIM37:5:1:152537259:1 113772893 ID45033 U +
TGCCAATCGATCTACTGAATTTTCGGAGT
>5 dna:chromosome chromosome:NCBIM37:5:1:152537259:1 113772893 ID45034 U +
TGCCAATCGATCTACTGAATTTTCGGAGTA
>5 dna:chromosome chromosome:NCBIM37:5:1:152537259:1 113772908 ID36212 U +
TGAATTTTCGGAGTAGTAGTGTTGAT
>5 dna:chromosome chromosome:NCBIM37:5:1:152537259:1 113772915 ID30790 U +
TCGGAGTAGTAGTGTTGATGAGGTGGCCA
>5 dna:chromosome chromosome:NCBIM37:5:1:152537259:1 113772997 ID50222 M +
TGGACGGTGTTATTCCACACTATTC
>5 dna:chromosome chromosome:NCBIM37:5:1:152537259:1 113773203 ID25964 M +
TCAGTCTCTAGAACTTTCTGTCCATGACACT
>5 dna:chromosome chromosome:NCBIM37:5:1:152537259:1 113773211 ID16393 M +
TAGAACTTTCTGTCCATGACACTGACTGCA
>5 dna:chromosome chromosome:NCBIM37:5:1:152537259:1 113773246 ID2840 U +
CCCATGGTTTTTCTACTTGTCTTCTA
>5 dna:chromosome chromosome:NCBIM37:5:1:152537259:1 113773382 ID19485 M +
TAGGATGCAATGAATCCCACGCTGAGC
>5 dna:chromosome chromosome:NCBIM37:5:1:152537259:1 113773387 ID43379 M +
TGCAATGAATCCCACGCTGAGC
>5 dna:chromosome chromosome:NCBIM37:5:1:152537259:1 113773387 ID43380 U +
TGCAATGAATCCCACGCTGAGCAAACTGAGT
>5 dna:chromosome chromosome:NCBIM37:5:1:152537259:1 113773443 ID18101 U +
TAGCAGGTACTCAGAAAATTTTGGAT
>5 dna:chromosome chromosome:NCBIM37:5:1:152537259:1 113773495 ID14032 U +
TACCATTAAGATGCTAAATGTAGGTGT
>5 dna:chromosome chromosome:NCBIM37:5:1:152537259:1 113773495 ID14033 U +
TACCATTAAGATGCTAAATGTAGGTGTAG
>5 dna:chromosome chromosome:NCBIM37:5:1:152537259:1 113773495 ID14034 U +
TACCATTAAGATGCTAAATGTAGGTGTAGC
>5 dna:chromosome chromosome:NCBIM37:5:1:152537259:1 113773515 ID20274 U +
TAGGTGTAGCAGTGAAGACAACTTCTCCAA
>5 dna:chromosome chromosome:NCBIM37:5:1:152537259:1 113773613 ID43784 U +
TGCACTGGATATCGAATCAAATCGGAA
>5 dna:chromosome chromosome:NCBIM37:5:1:152537259:1 113773655 ID26145 U +
TCATAGAATGGAATGGGTATACTTGG
>5 dna:chromosome chromosome:NCBIM37:5:1:152537259:1 113773849 ID25810 U +
TCAGCCCTGACCCCGGAACTCCTCACACC
>5 dna:chromosome chromosome:NCBIM37:5:1:152537259:1 113773937 ID47152 M +
TGCTAGAACACTGTCCCCATGTTCAAGGC
>5 dna:chromosome chromosome:NCBIM37:5:1:152537259:1 113774035 ID32715 U +
TCTGTGCTGTACAGAAAGATGGCT
>5 dna:chromosome chromosome:NCBIM37:5:1:152537259:1 113774144 ID32224 M +
TCTGAGAACACAAGCCTAAGGCACACAAG
>5 dna:chromosome chromosome:NCBIM37:5:1:152537259:1 113774144 ID32225 M +
TCTGAGAACACAAGCCTAAGGCACACAAGC
>5 dna:chromosome chromosome:NCBIM37:5:1:152537259:1 113774146 ID38121 M +
TGAGAACACAAGCCTAAGGCACACAAGCCC
>5 dna:chromosome chromosome:NCBIM37:5:1:152537259:1 113774400 ID17671 U +
TAGATGTTAGGGTACCAGCCGAGGTT
>5 dna:chromosome chromosome:NCBIM37:5:1:152537259:1 113774974 ID64479 U +
TTATTTACCAATCAAAACCAACCGAGGGTA
>5 dna:chromosome chromosome:NCBIM37:5:1:152537259:1 113774975 ID23847 U +
TATTTACCAATCAAAACCAACCGAGGGTAG
>5 dna:chromosome chromosome:NCBIM37:5:1:152537259:1 113775028 ID44674 U +
TGCATTTTGAAAGACTTAGTTAGATTAACATA
>5 dna:chromosome chromosome:NCBIM37:5:1:152537259:1 113775053 ID8738 U +
TAACATAATACAAGCATCATTAGACCAACCC
>5 dna:chromosome chromosome:NCBIM37:5:1:152537259:1 113775055 ID492 U +
ACATAATACAAGCATCATTAGACCAACCCTC
>5 dna:chromosome chromosome:NCBIM37:5:1:152537259:1 113775073 ID16921 U +
TAGACCAACCCTCAACACAAAAGCTGCAGCA
>5 dna:chromosome chromosome:NCBIM37:5:1:152537259:1 113775097 ID43990 U +
TGCAGCAATCGCCCCCTCAAACCTACCCTCCT
>5 dna:chromosome chromosome:NCBIM37:5:1:152537259:1 113775163 ID65848 M +
TTCTAGCAGCGTTGAATTCCAACTG
>5 dna:chromosome chromosome:NCBIM37:5:1:152537259:1 113775166 ID18039 M +
TAGCAGCGTTGAATTCCAACTGTGG
>5 dna:chromosome chromosome:NCBIM37:5:1:152537259:1 113775166 ID18040 M +
TAGCAGCGTTGAATTCCAACTGTGGC
>5 dna:chromosome chromosome:NCBIM37:5:1:152537259:1 113775239 ID39083 M +
TGAGATTAGAAGCTTGAGAGCCCTCTATGA
>5 dna:chromosome chromosome:NCBIM37:5:1:152537259:1 113775245 ID16471 M +
TAGAAGCTTGAGAGCCCTCTATGAACGT
>5 dna:chromosome chromosome:NCBIM37:5:1:152537259:1 113775245 ID16472 M +
TAGAAGCTTGAGAGCCCTCTATGAACGTCC
>5 dna:chromosome chromosome:NCBIM37:5:1:152537259:1 113775253 ID38699 M +
TGAGAGCCCTCTATGAACGTCCTCTGT
>5 dna:chromosome chromosome:NCBIM37:5:1:152537259:1 113775264 ID22685 M +
TATGAACGTCCTCTGTGTTTTCGAATTGTG
>5 dna:chromosome chromosome:NCBIM37:5:1:152537259:1 113775266 ID34857 M +
TGAACGTCCTCTGTGTTTTCGAATTGTGG
>5 dna:chromosome chromosome:NCBIM37:5:1:152537259:1 113775266 ID34858 M +
TGAACGTCCTCTGTGTTTTCGAATTGTGGA
>5 dna:chromosome chromosome:NCBIM37:5:1:152537259:1 113775283 ID65652 U +
TTCGAATTGTGGATCTAGGCACCGACGGC
>5 dna:chromosome chromosome:NCBIM37:5:1:152537259:1 113775284 ID30641 U +
TCGAATTGTGGATCTAGGCACCGACGG
>5 dna:chromosome chromosome:NCBIM37:5:1:152537259:1 113775284 ID30642 U +
TCGAATTGTGGATCTAGGCACCGACGGCATC
>5 dna:chromosome chromosome:NCBIM37:5:1:152537259:1 113775289 ID67933 U +
TTGTGGATCTAGGCACCGACGGC
>5 dna:chromosome chromosome:NCBIM37:5:1:152537259:1 113775298 ID19649 U +
TAGGCACCGACGGCATCTCCCTGTATGGGA
>5 dna:chromosome chromosome:NCBIM37:5:1:152537259:1 113775323 ID52750 U +
TGGGAAACTTAAAGGGCGGTTAGTGTGATC
>5 dna:chromosome chromosome:NCBIM37:5:1:152537259:1 113775348 ID41225 U +
TGATCAAGGCTGTCCACTGGTGTCTGGAT
>5 dna:chromosome chromosome:NCBIM37:5:1:152537259:1 113775348 ID41226 U +
TGATCAAGGCTGTCCACTGGTGTCTGGATT
>5 dna:chromosome chromosome:NCBIM37:5:1:152537259:1 113775388 ID54436 U +
TGGGTAATGACTGAAGTAAGTCCAAGCAA
>5 dna:chromosome chromosome:NCBIM37:5:1:152537259:1 113775465 ID5475 U +
GGATAAACTAGAAATGTGGCCACTCTCCCC
>5 dna:chromosome chromosome:NCBIM37:5:1:152537259:1 113775468 ID7490 U +
TAAACTAGAAATGTGGCCACTCTCCC
>5 dna:chromosome chromosome:NCBIM37:5:1:152537259:1 113775468 ID7491 U +
TAAACTAGAAATGTGGCCACTCTCCCC
>5 dna:chromosome chromosome:NCBIM37:5:1:152537259:1 113775468 ID7492 U +
TAAACTAGAAATGTGGCCACTCTCCCCGT
>5 dna:chromosome chromosome:NCBIM37:5:1:152537259:1 113775473 ID16246 U +
TAGAAATGTGGCCACTCTCCCCGTGC
>5 dna:chromosome chromosome:NCBIM37:5:1:152537259:1 113775473 ID16247 U +
TAGAAATGTGGCCACTCTCCCCGTGCT
>5 dna:chromosome chromosome:NCBIM37:5:1:152537259:1 113775473 ID16248 U +
TAGAAATGTGGCCACTCTCCCCGTGCTCC
>5 dna:chromosome chromosome:NCBIM37:5:1:152537259:1 113775527 ID54891 U +
TGGGTTCACTAGTGCTCCTGAGGCACATAC
>5 dna:chromosome chromosome:NCBIM37:5:1:152537259:1 113775560 ID59730 U +
TGTGCTGCTTCGGGACAGTGAGGTGTC
>5 dna:chromosome chromosome:NCBIM37:5:1:152537259:1 113775562 ID47910 U +
TGCTGCTTCGGGACAGTGAGGTGT
>5 dna:chromosome chromosome:NCBIM37:5:1:152537259:1 113775562 ID47911 U +
TGCTGCTTCGGGACAGTGAGGTGTCAGC
>5 dna:chromosome chromosome:NCBIM37:5:1:152537259:1 113775562 ID47912 U +
TGCTGCTTCGGGACAGTGAGGTGTCAGCATC
>5 dna:chromosome chromosome:NCBIM37:5:1:152537259:1 113775747 ID43998 M +
TGCAGCAGAGCCCCAGCAGTTAC
>5 dna:chromosome chromosome:NCBIM37:5:1:152537259:1 113775805 ID1337 M +
AGTGTCCCTCTGAGTAAGAACTCTTCC
>5 dna:chromosome chromosome:NCBIM37:5:1:152537259:1 113775838 ID38636 U +
TGAGAGAGGCCCTCCCATGTGAGCATTTGG
>5 dna:chromosome chromosome:NCBIM37:5:1:152537259:1 113775850 ID28499 U +
TCCCATGTGAGCATTTGGCAGATACTCATT
>5 dna:chromosome chromosome:NCBIM37:5:1:152537259:1 113775855 ID59195 M +
TGTGAGCATTTGGCAGATACTCATTGG
>5 dna:chromosome chromosome:NCBIM37:5:1:152537259:1 113775855 ID59196 M +
TGTGAGCATTTGGCAGATACTCATTGGA
>5 dna:chromosome chromosome:NCBIM37:5:1:152537259:1 113775855 ID59197 M +
TGTGAGCATTTGGCAGATACTCATTGGAC
>5 dna:chromosome chromosome:NCBIM37:5:1:152537259:1 113775855 ID59198 M +
TGTGAGCATTTGGCAGATACTCATTGGACC
>5 dna:chromosome chromosome:NCBIM37:5:1:152537259:1 113775857 ID39311 M +
TGAGCATTTGGCAGATACTCATTGGACCTA
>5 dna:chromosome chromosome:NCBIM37:5:1:152537259:1 113775872 ID15207 U +
TACTCATTGGACCTAAACAGGCTGCCC
>5 dna:chromosome chromosome:NCBIM37:5:1:152537259:1 113775922 ID40182 M +
TGAGTCATGAGGAAGAGATAGGACCTGC
>5 dna:chromosome chromosome:NCBIM37:5:1:152537259:1 113775970 ID58505 U -
TGTCCTACTCATGGGTGGAGGGATCTGGG
>5 dna:chromosome chromosome:NCBIM37:5:1:152537259:1 113775988 ID40115 M +
TGAGTAGGACACGGGATTGGGAATGGT
>5 dna:chromosome chromosome:NCBIM37:5:1:152537259:1 113776004 ID67383 M +
TTGGGAATGGTGATCCGAAGCATTCCAGA
>5 dna:chromosome chromosome:NCBIM37:5:1:152537259:1 113776011 ID56032 M +
TGGTGATCCGAAGCATTCCAGAGGCAAT
>5 dna:chromosome chromosome:NCBIM37:5:1:152537259:1 113776011 ID56033 M +
TGGTGATCCGAAGCATTCCAGAGGCAATG
>5 dna:chromosome chromosome:NCBIM37:5:1:152537259:1 113776030 ID2677 M -
CCAGACAACATGGTGTTAGCATTGCCTCT
>5 dna:chromosome chromosome:NCBIM37:5:1:152537259:1 113776034 ID4766 M +
GCAATGCTAACACCATGTTGTCTGGATCAC
>5 dna:chromosome chromosome:NCBIM37:5:1:152537259:1 113776038 ID46931 M +
TGCTAACACCATGTTGTCTGGATCAC
>5 dna:chromosome chromosome:NCBIM37:5:1:152537259:1 113776041 ID8486 M +
TAACACCATGTTGTCTGGATCACACAAGA
>5 dna:chromosome chromosome:NCBIM37:5:1:152537259:1 113776043 ID437 M +
ACACCATGTTGTCTGGATCACACAAGA
>5 dna:chromosome chromosome:NCBIM37:5:1:152537259:1 113776045 ID560 M +
ACCATGTTGTCTGGATCACACAAGA
>5 dna:chromosome chromosome:NCBIM37:5:1:152537259:1 113776074 ID22272 U +
TATCAGCCGCTATCAGTGATGACC
>5 dna:chromosome chromosome:NCBIM37:5:1:152537259:1 113776074 ID22273 U +
TATCAGCCGCTATCAGTGATGACCTCACCGT
>5 dna:chromosome chromosome:NCBIM37:5:1:152537259:1 113776076 ID25811 U +
TCAGCCGCTATCAGTGATGACCTCACCGTG
>5 dna:chromosome chromosome:NCBIM37:5:1:152537259:1 113776084 ID22311 U +
TATCAGTGATGACCTCACCGTGCCCATGCC
>5 dna:chromosome chromosome:NCBIM37:5:1:152537259:1 113776122 ID28309 M +
TCCCAGCAAAAAGAATGACCACGGG
>5 dna:chromosome chromosome:NCBIM37:5:1:152537259:1 113776122 ID28310 M +
TCCCAGCAAAAAGAATGACCACGGGG
>5 dna:chromosome chromosome:NCBIM37:5:1:152537259:1 113776122 ID28311 U +
TCCCAGCAAAAAGAATGACCACGGGGGCGC
>5 dna:chromosome chromosome:NCBIM37:5:1:152537259:1 113776186 ID5767 U +
GGGGAATCGCGTCACTGTCTAGTTTAAACC
>5 dna:chromosome chromosome:NCBIM37:5:1:152537259:1 113776210 ID7428 M +
TAAACCTGTTTCTAGACCAGACAAGATGTGG
>5 dna:chromosome chromosome:NCBIM37:5:1:152537259:1 113776272 ID37952 M +
TGACTTTTAGAAGCATAGGAAGGGATCCC
>5 dna:chromosome chromosome:NCBIM37:5:1:152537259:1 113776279 ID16455 M +
TAGAAGCATAGGAAGGGATCCC
>5 dna:chromosome chromosome:NCBIM37:5:1:152537259:1 113776279 ID16456 M +
TAGAAGCATAGGAAGGGATCCCTATCCCCAC
>5 dna:chromosome chromosome:NCBIM37:5:1:152537259:1 113776303 ID28544 M +
TCCCCACCGCACTTGTGTGGATTCCTCGC
>5 dna:chromosome chromosome:NCBIM37:5:1:152537259:1 113776350 ID58496 U +
TGTCCTAAACCTGGGTCTGTCCCTGC
>5 dna:chromosome chromosome:NCBIM37:5:1:152537259:1 113776373 ID47767 M +
TGCTGACCTGTGACTTCCAGTCTG
>5 dna:chromosome chromosome:NCBIM37:5:1:152537259:1 113776376 ID37379 M +
TGACCTGTGACTTCCAGTCTGAAGACAAGA
>5 dna:chromosome chromosome:NCBIM37:5:1:152537259:1 113776442 ID26844 M +
TCCAACATAGCAAAGTGTCTAGCATGG
>5 dna:chromosome chromosome:NCBIM37:5:1:152537259:1 113776518 ID67129 M +
TTGGACTTCGGATGTCTGTACCATGTAG
>5 dna:chromosome chromosome:NCBIM37:5:1:152537259:1 113776519 ID50345 M +
TGGACTTCGGATGTCTGTACCATGTA
>5 dna:chromosome chromosome:NCBIM37:5:1:152537259:1 113776519 ID50346 M +
TGGACTTCGGATGTCTGTACCATGTAGGACTC
>5 dna:chromosome chromosome:NCBIM37:5:1:152537259:1 113776536 ID14008 U +
TACCATGTAGGACTCAGTTCAGCCTGGAC
>5 dna:chromosome chromosome:NCBIM37:5:1:152537259:1 113776629 ID7340 U +
TAAACAGCCGATGTGTAGACGCCAT
>5 dna:chromosome chromosome:NCBIM37:5:1:152537259:1 113776629 ID7341 U +
TAAACAGCCGATGTGTAGACGCCATGAGGT
>5 dna:chromosome chromosome:NCBIM37:5:1:152537259:1 113776644 ID16957 U +
TAGACGCCATGAGGTGAGGATTCAGAGTC
>5 dna:chromosome chromosome:NCBIM37:5:1:152537259:1 113776786 ID45965 U +
TGCCCTGGGCGCCATGAACTACTAAGTCC
>5 dna:chromosome chromosome:NCBIM37:5:1:152537259:1 113776805 ID14898 U +
TACTAAGTCCCTTGGTCTTGTAGCTGGT
>5 dna:chromosome chromosome:NCBIM37:5:1:152537259:1 113776816 ID67501 M +
TTGGTCTTGTAGCTGGTTCTCACTAGCATT
>5 dna:chromosome chromosome:NCBIM37:5:1:152537259:1 113776817 ID55810 M +
TGGTCTTGTAGCTGGTTCTCACTAGCATTT
>5 dna:chromosome chromosome:NCBIM37:5:1:152537259:1 113776817 ID55811 M +
TGGTCTTGTAGCTGGTTCTCACTAGCATTTT
>5 dna:chromosome chromosome:NCBIM37:5:1:152537259:1 113776876 ID52725 U +
TGGGAAAATGTCCTCGGGATCGGGGTGGG
>5 dna:chromosome chromosome:NCBIM37:5:1:152537259:1 113776974 ID42016 U +
TGATGTTATTCCGTTGTGCAGTCTTTCCA
>5 dna:chromosome chromosome:NCBIM37:5:1:152537259:1 113776980 ID23587 U +
TATTCCGTTGTGCAGTCTTTCCAAATAGC
>5 dna:chromosome chromosome:NCBIM37:5:1:152537259:1 113777013 ID28956 U +
TCCGAAATTGCCCTCAAGTCCAGAATCGCCTC
>5 dna:chromosome chromosome:NCBIM37:5:1:152537259:1 113777014 ID2906 U +
CCGAAATTGCCCTCAAGTCCAGAATCGCC
>5 dna:chromosome chromosome:NCBIM37:5:1:152537259:1 113777038 ID30732 U +
TCGCCTCATTTTTTATATGCAAATTTGCGT
>5 dna:chromosome chromosome:NCBIM37:5:1:152537259:1 113777116 ID34803 U +
TGAACCTATTTTGCGTTGAGCCGGAC
>5 dna:chromosome chromosome:NCBIM37:5:1:152537259:1 113777116 ID34804 U +
TGAACCTATTTTGCGTTGAGCCGGACAGGA
>5 dna:chromosome chromosome:NCBIM37:5:1:152537259:1 113777217 ID29527 U +
TCCTAGGATGCTCGCACCGTGGCTAAAACC
>5 dna:chromosome chromosome:NCBIM37:5:1:152537259:1 113777220 ID19500 U +
TAGGATGCTCGCACCGTGGCTAA
>5 dna:chromosome chromosome:NCBIM37:5:1:152537259:1 113777220 ID19501 U +
TAGGATGCTCGCACCGTGGCTAAAACCTCT
>5 dna:chromosome chromosome:NCBIM37:5:1:152537259:1 113777240 ID6697 U +
TAAAACCTCTTGCCTCTCTCCACTCCCTGT
>5 dna:chromosome chromosome:NCBIM37:5:1:152537259:1 113777258 ID27400 U +
TCCACTCCCTGTGACTTGTTACGCAGC
>5 dna:chromosome chromosome:NCBIM37:5:1:152537259:1 113777258 ID27401 U +
TCCACTCCCTGTGACTTGTTACGCAGCGC
>5 dna:chromosome chromosome:NCBIM37:5:1:152537259:1 113777267 ID59135 U +
TGTGACTTGTTACGCAGCGCAGCGTGT
>5 dna:chromosome chromosome:NCBIM37:5:1:152537259:1 113777267 ID59136 U +
TGTGACTTGTTACGCAGCGCAGCGTGTG
>5 dna:chromosome chromosome:NCBIM37:5:1:152537259:1 113777267 ID59137 U +
TGTGACTTGTTACGCAGCGCAGCGTGTGGA
>5 dna:chromosome chromosome:NCBIM37:5:1:152537259:1 113777294 ID5289 U +
GGAAAAGAAGCTGGTATAAGCGATGCCAGA
>5 dna:chromosome chromosome:NCBIM37:5:1:152537259:1 113777369 ID28960 U +
TCCGAAGAGAACTTATTTGGCCTCGCTGG
>5 dna:chromosome chromosome:NCBIM37:5:1:152537259:1 113777412 ID41947 U +
TGATGTCCGAACTCTGCGCAGACTCT
>5 dna:chromosome chromosome:NCBIM37:5:1:152537259:1 113777415 ID58491 U +
TGTCCGAACTCTGCGCAGACTCTGCCT
>5 dna:chromosome chromosome:NCBIM37:5:1:152537259:1 113777528 ID54131 U +
TGGGCCGTGACGATGGACCAATGATTCATTC
>5 dna:chromosome chromosome:NCBIM37:5:1:152537259:1 113777549 ID42191 U +
TGATTCATTCTGATACCTCTTGTAGTTGC
>5 dna:chromosome chromosome:NCBIM37:5:1:152537259:1 113777621 ID68931 U +
TTTTCTCTAAAATTCCTTTCCAGGGGA
>5 dna:chromosome chromosome:NCBIM37:5:1:152537259:1 113777671 ID28613 U +
TCCCCTAAACAGTTGCACCCAGAAGCTAG
>5 dna:chromosome chromosome:NCBIM37:5:1:152537259:1 113777676 ID7363 U +
TAAACAGTTGCACCCAGAAGCTAGCCTTA
>5 dna:chromosome chromosome:NCBIM37:5:1:152537259:1 113777683 ID66752 U +
TTGCACCCAGAAGCTAGCCTTACTCAA
>5 dna:chromosome chromosome:NCBIM37:5:1:152537259:1 113777898 ID5158 U +
GCTCTGCAAAGGGCCAGGACGCTCGCTCGT
>5 dna:chromosome chromosome:NCBIM37:5:1:152537259:1 113777969 ID34762 U +
TGAACCAATTTATTGAGAGGTTTTTCTCA
>5 dna:chromosome chromosome:NCBIM37:5:1:152537259:1 113777969 ID34763 U +
TGAACCAATTTATTGAGAGGTTTTTCTCAG
>5 dna:chromosome chromosome:NCBIM37:5:1:152537259:1 113777969 ID34764 U +
TGAACCAATTTATTGAGAGGTTTTTCTCAGA
>5 dna:chromosome chromosome:NCBIM37:5:1:152537259:1 113777970 ID3923 U +
GAACCAATTTATTGAGAGGTTTTTCTCAGA
>5 dna:chromosome chromosome:NCBIM37:5:1:152537259:1 113778023 ID14778 U +
TACGTGCATGAAGATAGGTGACTCA
>5 dna:chromosome chromosome:NCBIM37:5:1:152537259:1 113778023 ID14779 U +
TACGTGCATGAAGATAGGTGACTCAAA
>5 dna:chromosome chromosome:NCBIM37:5:1:152537259:1 113778023 ID14780 U +
TACGTGCATGAAGATAGGTGACTCAAAG
>5 dna:chromosome chromosome:NCBIM37:5:1:152537259:1 113778023 ID14781 U +
TACGTGCATGAAGATAGGTGACTCAAAGA
>5 dna:chromosome chromosome:NCBIM37:5:1:152537259:1 113778023 ID14782 U +
TACGTGCATGAAGATAGGTGACTCAAAGAC
>5 dna:chromosome chromosome:NCBIM37:5:1:152537259:1 113778024 ID678 U +
ACGTGCATGAAGATAGGTGACTCAAA
>5 dna:chromosome chromosome:NCBIM37:5:1:152537259:1 113778025 ID3207 U +
CGTGCATGAAGATAGGTGACTCAAAG
>5 dna:chromosome chromosome:NCBIM37:5:1:152537259:1 113778025 ID3208 U +
CGTGCATGAAGATAGGTGACTCAAAGACAT
>5 dna:chromosome chromosome:NCBIM37:5:1:152537259:1 113778025 ID3209 U +
CGTGCATGAAGATAGGTGACTCAAAGACATC
>5 dna:chromosome chromosome:NCBIM37:5:1:152537259:1 113778027 ID44434 U +
TGCATGAAGATAGGTGACTCAAAGA
>5 dna:chromosome chromosome:NCBIM37:5:1:152537259:1 113778027 ID44435 U +
TGCATGAAGATAGGTGACTCAAAGACATC
>5 dna:chromosome chromosome:NCBIM37:5:1:152537259:1 113778027 ID44436 U +
TGCATGAAGATAGGTGACTCAAAGACATCT
>5 dna:chromosome chromosome:NCBIM37:5:1:152537259:1 113778027 ID44437 U +
TGCATGAAGATAGGTGACTCAAAGACATCTG
>5 dna:chromosome chromosome:NCBIM37:5:1:152537259:1 113778027 ID44438 U +
TGCATGAAGATAGGTGACTCAAAGACATCTGT
>5 dna:chromosome chromosome:NCBIM37:5:1:152537259:1 113778031 ID35217 U +
TGAAGATAGGTGACTCAAAGACATC
>5 dna:chromosome chromosome:NCBIM37:5:1:152537259:1 113778031 ID35218 U +
TGAAGATAGGTGACTCAAAGACATCTGTG
>5 dna:chromosome chromosome:NCBIM37:5:1:152537259:1 113778031 ID35220 U +
TGAAGATAGGTGACTCAAAGACATCTGTGC
>5 dna:chromosome chromosome:NCBIM37:5:1:152537259:1 113778031 ID35222 U +
TGAAGATAGGTGACTCAAAGACATCTGTGCT
>5 dna:chromosome chromosome:NCBIM37:5:1:152537259:1 113778034 ID940 U +
AGATAGGTGACTCAAAGACATCTGT
>5 dna:chromosome chromosome:NCBIM37:5:1:152537259:1 113778035 ID4607 U +
GATAGGTGACTCAAAGACATCTGTGCTGC
>5 dna:chromosome chromosome:NCBIM37:5:1:152537259:1 113778037 ID20168 U +
TAGGTGACTCAAAGACATCTGTGCT
>5 dna:chromosome chromosome:NCBIM37:5:1:152537259:1 113778037 ID20169 U +
TAGGTGACTCAAAGACATCTGTGCTG
>5 dna:chromosome chromosome:NCBIM37:5:1:152537259:1 113778037 ID20170 U +
TAGGTGACTCAAAGACATCTGTGCTGC
>5 dna:chromosome chromosome:NCBIM37:5:1:152537259:1 113778037 ID20171 U +
TAGGTGACTCAAAGACATCTGTGCTGCC
>5 dna:chromosome chromosome:NCBIM37:5:1:152537259:1 113778037 ID20172 U +
TAGGTGACTCAAAGACATCTGTGCTGCCA
>5 dna:chromosome chromosome:NCBIM37:5:1:152537259:1 113778037 ID20173 U +
TAGGTGACTCAAAGACATCTGTGCTGCCAG
>5 dna:chromosome chromosome:NCBIM37:5:1:152537259:1 113778037 ID20174 U +
TAGGTGACTCAAAGACATCTGTGCTGCCAGA
>5 dna:chromosome chromosome:NCBIM37:5:1:152537259:1 113778038 ID1275 U +
AGGTGACTCAAAGACATCTGTGCTGCCA
>5 dna:chromosome chromosome:NCBIM37:5:1:152537259:1 113778044 ID3368 U +
CTCAAAGACATCTGTGCTGCCAGAAAGCCC
>5 dna:chromosome chromosome:NCBIM37:5:1:152537259:1 113778083 ID20721 U +
TAGTATGGTCCACAGTTATATCAG
>5 dna:chromosome chromosome:NCBIM37:5:1:152537259:1 113778083 ID20722 U +
TAGTATGGTCCACAGTTATATCAGT
>5 dna:chromosome chromosome:NCBIM37:5:1:152537259:1 113778083 ID20723 U +
TAGTATGGTCCACAGTTATATCAGTC
>5 dna:chromosome chromosome:NCBIM37:5:1:152537259:1 113778083 ID20724 U +
TAGTATGGTCCACAGTTATATCAGTCAT
>5 dna:chromosome chromosome:NCBIM37:5:1:152537259:1 113778083 ID20725 U +
TAGTATGGTCCACAGTTATATCAGTCATT
>5 dna:chromosome chromosome:NCBIM37:5:1:152537259:1 113778083 ID20726 U +
TAGTATGGTCCACAGTTATATCAGTCATTG
>5 dna:chromosome chromosome:NCBIM37:5:1:152537259:1 113778083 ID20727 U +
TAGTATGGTCCACAGTTATATCAGTCATTGT
>5 dna:chromosome chromosome:NCBIM37:5:1:152537259:1 113778088 ID55649 U +
TGGTCCACAGTTATATCAGTCATTGTTCTC
>5 dna:chromosome chromosome:NCBIM37:5:1:152537259:1 113778101 ID22305 U +
TATCAGTCATTGTTCTCCCCAAGCCTGGGAC
>5 dna:chromosome chromosome:NCBIM37:5:1:152537259:1 113778126 ID53195 U +
TGGGACAGTAGAGCATCCTTTTTTA
>5 dna:chromosome chromosome:NCBIM37:5:1:152537259:1 113778126 ID53196 U +
TGGGACAGTAGAGCATCCTTTTTTACAC
>5 dna:chromosome chromosome:NCBIM37:5:1:152537259:1 113778126 ID53197 U +
TGGGACAGTAGAGCATCCTTTTTTACACA
>5 dna:chromosome chromosome:NCBIM37:5:1:152537259:1 113778126 ID53198 U +
TGGGACAGTAGAGCATCCTTTTTTACACAG
>5 dna:chromosome chromosome:NCBIM37:5:1:152537259:1 113778149 ID12629 U +
TACACAGATGGGATTCTGGGGCCCAGA
>5 dna:chromosome chromosome:NCBIM37:5:1:152537259:1 113778149 ID12630 U +
TACACAGATGGGATTCTGGGGCCCAGAGA
>5 dna:chromosome chromosome:NCBIM37:5:1:152537259:1 113778192 ID29017 U +
TCCGAGGTCTTTGAGACTGTATACTTTTG
>5 dna:chromosome chromosome:NCBIM37:5:1:152537259:1 113778192 ID29018 U +
TCCGAGGTCTTTGAGACTGTATACTTTTGTT
>5 dna:chromosome chromosome:NCBIM37:5:1:152537259:1 113778201 ID68586 U +
TTTGAGACTGTATACTTTTGTTCATTCT
>5 dna:chromosome chromosome:NCBIM37:5:1:152537259:1 113778203 ID38548 U +
TGAGACTGTATACTTTTGTTCATTCTT
>5 dna:chromosome chromosome:NCBIM37:5:1:152537259:1 113778203 ID38549 U +
TGAGACTGTATACTTTTGTTCATTCTTTGG
>5 dna:chromosome chromosome:NCBIM37:5:1:152537259:1 113778203 ID38550 U +
TGAGACTGTATACTTTTGTTCATTCTTTGGA
>5 dna:chromosome chromosome:NCBIM37:5:1:152537259:1 113778213 ID15898 U +
TACTTTTGTTCATTCTTTGGACCCCAAACC
>5 dna:chromosome chromosome:NCBIM37:5:1:152537259:1 113778246 ID503 U +
ACATGCAGCAGGGCTGGGACTAGGATG
>5 dna:chromosome chromosome:NCBIM37:5:1:152537259:1 113778249 ID44004 U +
TGCAGCAGGGCTGGGACTAGGATGG
>5 dna:chromosome chromosome:NCBIM37:5:1:152537259:1 113778249 ID44005 U +
TGCAGCAGGGCTGGGACTAGGATGGA
>5 dna:chromosome chromosome:NCBIM37:5:1:152537259:1 113778249 ID44006 U +
TGCAGCAGGGCTGGGACTAGGATGGAC
>5 dna:chromosome chromosome:NCBIM37:5:1:152537259:1 113778249 ID44007 U +
TGCAGCAGGGCTGGGACTAGGATGGACC
>5 dna:chromosome chromosome:NCBIM37:5:1:152537259:1 113778351 ID12325 U +
TACAAGTGCTTTGCTGGTTCACACCG
>5 dna:chromosome chromosome:NCBIM37:5:1:152537259:1 113778351 ID12327 U +
TACAAGTGCTTTGCTGGTTCACACCGG
>5 dna:chromosome chromosome:NCBIM37:5:1:152537259:1 113778351 ID12328 U +
TACAAGTGCTTTGCTGGTTCACACCGGG
>5 dna:chromosome chromosome:NCBIM37:5:1:152537259:1 113778351 ID12332 U +
TACAAGTGCTTTGCTGGTTCACACCGGGG
>5 dna:chromosome chromosome:NCBIM37:5:1:152537259:1 113778351 ID12333 U +
TACAAGTGCTTTGCTGGTTCACACCGGGGA
>5 dna:chromosome chromosome:NCBIM37:5:1:152537259:1 113778351 ID12334 U +
TACAAGTGCTTTGCTGGTTCACACCGGGGAA
>5 dna:chromosome chromosome:NCBIM37:5:1:152537259:1 113778365 ID56545 U +
TGGTTCACACCGGGGAAAACTCCTCCAGA
>5 dna:chromosome chromosome:NCBIM37:5:1:152537259:1 113778404 ID60356 U +
TGTGTTTTCAGACTCCCGGGGGTGG
>5 dna:chromosome chromosome:NCBIM37:5:1:152537259:1 113778438 ID54293 U +
TGGGGAAATCGGTCATTCAAGCTCAAGGG
>5 dna:chromosome chromosome:NCBIM37:5:1:152537259:1 113778478 ID55675 U +
TGGTCCCAGCTGCAGATTTGTTTGTCC
>5 dna:chromosome chromosome:NCBIM37:5:1:152537259:1 113778488 ID43984 U +
TGCAGATTTGTTTGTCCAGGAGAGA
>5 dna:chromosome chromosome:NCBIM37:5:1:152537259:1 113778522 ID45428 U +
TGCCAGGCAAGGGGACACATAGTGGAC
>5 dna:chromosome chromosome:NCBIM37:5:1:152537259:1 113778537 ID1952 U +
CACATAGTGGACCCTGGGAGTAGGGAGCC
>5 dna:chromosome chromosome:NCBIM37:5:1:152537259:1 113778591 ID38252 U +
TGAGAAGGCCATAGGTTGCTGTCCA
>5 dna:chromosome chromosome:NCBIM37:5:1:152537259:1 113778602 ID20418 U +
TAGGTTGCTGTCCATAGCTAGCACTTC
>5 dna:chromosome chromosome:NCBIM37:5:1:152537259:1 113778711 ID25672 U +
TCAGAGGGGTGTCCAGATGCTTAGACATGT
>5 dna:chromosome chromosome:NCBIM37:5:1:152537259:1 113778722 ID27593 U +
TCCAGATGCTTAGACATGTAGTGATCCTGA
>5 dna:chromosome chromosome:NCBIM37:5:1:152537259:1 113778728 ID48197 U +
TGCTTAGACATGTAGTGATCCTGAGGCA
>5 dna:chromosome chromosome:NCBIM37:5:1:152537259:1 113778728 ID48198 U +
TGCTTAGACATGTAGTGATCCTGAGGCAG
>5 dna:chromosome chromosome:NCBIM37:5:1:152537259:1 113778732 ID16899 U +
TAGACATGTAGTGATCCTGAGGCAGGCA
>5 dna:chromosome chromosome:NCBIM37:5:1:152537259:1 113778776 ID61207 U +
TGTTTGCAACTACTATTAATAAGTGTTGA
>5 dna:chromosome chromosome:NCBIM37:5:1:152537259:1 113778786 ID15102 U +
TACTATTAATAAGTGTTGAATCTCTCCTC
>5 dna:chromosome chromosome:NCBIM37:5:1:152537259:1 113778789 ID23373 U +
TATTAATAAGTGTTGAATCTCTCCTCTAGC
>5 dna:chromosome chromosome:NCBIM37:5:1:152537259:1 113778792 ID10799 U +
TAATAAGTGTTGAATCTCTCCTCTAGCC
>5 dna:chromosome chromosome:NCBIM37:5:1:152537259:1 113778792 ID10800 U +
TAATAAGTGTTGAATCTCTCCTCTAGCCCC
>5 dna:chromosome chromosome:NCBIM37:5:1:152537259:1 113778920 ID33038 U +
TCTTCTTTGGCAGCAGTTCAGTCCCTTAGC
>5 dna:chromosome chromosome:NCBIM37:5:1:152537259:1 113778945 ID64157 M +
TTAGCAAACACCAAATACGACTCAGCAGC
>5 dna:chromosome chromosome:NCBIM37:5:1:152537259:1 113778946 ID17777 M +
TAGCAAACACCAAATACGACTCAGCAGCT
>5 dna:chromosome chromosome:NCBIM37:5:1:152537259:1 113778946 ID17778 M +
TAGCAAACACCAAATACGACTCAGCAGCTG
>5 dna:chromosome chromosome:NCBIM37:5:1:152537259:1 113778946 ID17779 M +
TAGCAAACACCAAATACGACTCAGCAGCTGC
>5 dna:chromosome chromosome:NCBIM37:5:1:152537259:1 113778947 ID962 M +
AGCAAACACCAAATACGACTCAGCAGCTGC
>5 dna:chromosome chromosome:NCBIM37:5:1:152537259:1 113778960 ID14585 M +
TACGACTCAGCAGCTGCAGACCGGTCC
>5 dna:chromosome chromosome:NCBIM37:5:1:152537259:1 113779005 ID4244 U +
GACCTGAGCCAGCAATTGCCTTTCAATT
>5 dna:chromosome chromosome:NCBIM37:5:1:152537259:1 113779163 ID12098 U +
TACAACACACACAGGGGAACGCCACGGT
>5 dna:chromosome chromosome:NCBIM37:5:1:152537259:1 113779163 ID12099 U +
TACAACACACACAGGGGAACGCCACGGTC
>5 dna:chromosome chromosome:NCBIM37:5:1:152537259:1 113779163 ID12100 U +
TACAACACACACAGGGGAACGCCACGGTCT
>5 dna:chromosome chromosome:NCBIM37:5:1:152537259:1 113779178 ID5343 U +
GGAACGCCACGGTCTGGTAGACTCTTCTAT
>5 dna:chromosome chromosome:NCBIM37:5:1:152537259:1 113779202 ID65886 U +
TTCTATATGTTGAGCCTCCAGCTGTTCTT
>5 dna:chromosome chromosome:NCBIM37:5:1:152537259:1 113779205 ID22060 U +
TATATGTTGAGCCTCCAGCTGTTCTTGCACC
>5 dna:chromosome chromosome:NCBIM37:5:1:152537259:1 113779224 ID60843 U +
TGTTCTTGCACCAGTTGTTCAAGTGCCTGC
>5 dna:chromosome chromosome:NCBIM37:5:1:152537259:1 113779230 ID43689 U +
TGCACCAGTTGTTCAAGTGCCTGCGACATT
>5 dna:chromosome chromosome:NCBIM37:5:1:152537259:1 113779230 ID43690 U +
TGCACCAGTTGTTCAAGTGCCTGCGACATTT
>5 dna:chromosome chromosome:NCBIM37:5:1:152537259:1 113779233 ID552 U +
ACCAGTTGTTCAAGTGCCTGCGACATTTCT
>5 dna:chromosome chromosome:NCBIM37:5:1:152537259:1 113779239 ID60694 U +
TGTTCAAGTGCCTGCGACATTTCTTT
>5 dna:chromosome chromosome:NCBIM37:5:1:152537259:1 113779239 ID60695 U +
TGTTCAAGTGCCTGCGACATTTCTTTTGT
>5 dna:chromosome chromosome:NCBIM37:5:1:152537259:1 113779241 ID64700 U +
TTCAAGTGCCTGCGACATTTCTTTTGTTA
>5 dna:chromosome chromosome:NCBIM37:5:1:152537259:1 113779241 ID64701 U +
TTCAAGTGCCTGCGACATTTCTTTTGTTAT
>5 dna:chromosome chromosome:NCBIM37:5:1:152537259:1 113779251 ID46678 U +
TGCGACATTTCTTTTGTTATGGGCCACC
>5 dna:chromosome chromosome:NCBIM37:5:1:152537259:1 113779251 ID46679 U +
TGCGACATTTCTTTTGTTATGGGCCACCGC
>5 dna:chromosome chromosome:NCBIM37:5:1:152537259:1 113779253 ID3100 U +
CGACATTTCTTTTGTTATGGGCCAC
>5 dna:chromosome chromosome:NCBIM37:5:1:152537259:1 113779253 ID3101 U +
CGACATTTCTTTTGTTATGGGCCACCGCTC
>5 dna:chromosome chromosome:NCBIM37:5:1:152537259:1 113779254 ID4187 U +
GACATTTCTTTTGTTATGGGCCACCGCTC
>5 dna:chromosome chromosome:NCBIM37:5:1:152537259:1 113779258 ID68505 U +
TTTCTTTTGTTATGGGCCACCGCTCTTGC
>5 dna:chromosome chromosome:NCBIM37:5:1:152537259:1 113779259 ID66243 U +
TTCTTTTGTTATGGGCCACCGCTCTTGCC
>5 dna:chromosome chromosome:NCBIM37:5:1:152537259:1 113779259 ID66244 U +
TTCTTTTGTTATGGGCCACCGCTCTTGCCA
>5 dna:chromosome chromosome:NCBIM37:5:1:152537259:1 113779260 ID33317 U +
TCTTTTGTTATGGGCCACCGCTCTTGCCA
>5 dna:chromosome chromosome:NCBIM37:5:1:152537259:1 113779262 ID68982 U +
TTTTGTTATGGGCCACCGCTCTTGCCAGAG
>5 dna:chromosome chromosome:NCBIM37:5:1:152537259:1 113779265 ID60643 U +
TGTTATGGGCCACCGCTCTTGCCAGAGA
>5 dna:chromosome chromosome:NCBIM37:5:1:152537259:1 113779293 ID5665 U +
GGCTAGTTTGATAATCATTTTTAGGGGCAAG
>5 dna:chromosome chromosome:NCBIM37:5:1:152537259:1 113779296 ID21392 U +
TAGTTTGATAATCATTTTTAGGGGC
>5 dna:chromosome chromosome:NCBIM37:5:1:152537259:1 113779296 ID21393 U +
TAGTTTGATAATCATTTTTAGGGGCAA
>5 dna:chromosome chromosome:NCBIM37:5:1:152537259:1 113779296 ID21394 U +
TAGTTTGATAATCATTTTTAGGGGCAAGG
>5 dna:chromosome chromosome:NCBIM37:5:1:152537259:1 113779296 ID21395 U +
TAGTTTGATAATCATTTTTAGGGGCAAGGC
>5 dna:chromosome chromosome:NCBIM37:5:1:152537259:1 113779300 ID66582 U +
TTGATAATCATTTTTAGGGGCAAGGCTGTT
>5 dna:chromosome chromosome:NCBIM37:5:1:152537259:1 113779301 ID40773 U +
TGATAATCATTTTTAGGGGCAAGGC
>5 dna:chromosome chromosome:NCBIM37:5:1:152537259:1 113779301 ID40774 U +
TGATAATCATTTTTAGGGGCAAGGCTGT
>5 dna:chromosome chromosome:NCBIM37:5:1:152537259:1 113779301 ID40775 U +
TGATAATCATTTTTAGGGGCAAGGCTGTT
>5 dna:chromosome chromosome:NCBIM37:5:1:152537259:1 113779329 ID49914 U +
TGGAATGTCAGCAGTGGCCCCTTTCA
>5 dna:chromosome chromosome:NCBIM37:5:1:152537259:1 113779352 ID26095 U +
TCATAAATTTGGAAATGCAATCCCTGTG
>5 dna:chromosome chromosome:NCBIM37:5:1:152537259:1 113779352 ID26096 U +
TCATAAATTTGGAAATGCAATCCCTGTGA
>5 dna:chromosome chromosome:NCBIM37:5:1:152537259:1 113779355 ID8322 U +
TAAATTTGGAAATGCAATCCCTGTGACATC
>5 dna:chromosome chromosome:NCBIM37:5:1:152537259:1 113779355 ID8323 U +
TAAATTTGGAAATGCAATCCCTGTGACATCC
>5 dna:chromosome chromosome:NCBIM37:5:1:152537259:1 113779361 ID49138 U +
TGGAAATGCAATCCCTGTGACATCCTGGT
>5 dna:chromosome chromosome:NCBIM37:5:1:152537259:1 113779361 ID49139 U +
TGGAAATGCAATCCCTGTGACATCCTGGTT
>5 dna:chromosome chromosome:NCBIM37:5:1:152537259:1 113779386 ID56847 U +
TGGTTTTTCTTGACTCAGCTTGCGAG
>5 dna:chromosome chromosome:NCBIM37:5:1:152537259:1 113779386 ID56848 U +
TGGTTTTTCTTGACTCAGCTTGCGAGT
>5 dna:chromosome chromosome:NCBIM37:5:1:152537259:1 113779396 ID37608 U +
TGACTCAGCTTGCGAGTGTT
>5 dna:chromosome chromosome:NCBIM37:5:1:152537259:1 113779396 ID37609 U +
TGACTCAGCTTGCGAGTGTTCTCTCTC
>5 dna:chromosome chromosome:NCBIM37:5:1:152537259:1 113779396 ID37610 U +
TGACTCAGCTTGCGAGTGTTCTCTCTCACC
>5 dna:chromosome chromosome:NCBIM37:5:1:152537259:1 113779412 ID60809 U +
TGTTCTCTCTCACCTGCCTCAATACCTTC
>5 dna:chromosome chromosome:NCBIM37:5:1:152537259:1 113779419 ID31653 U +
TCTCACCTGCCTCAATACCTTCCCAGGGAGC
>5 dna:chromosome chromosome:NCBIM37:5:1:152537259:1 113779434 ID14489 U +
TACCTTCCCAGGGAGCATCTACCATATCA
>5 dna:chromosome chromosome:NCBIM37:5:1:152537259:1 113779434 ID14490 U +
TACCTTCCCAGGGAGCATCTACCATATCAA
>5 dna:chromosome chromosome:NCBIM37:5:1:152537259:1 113779434 ID14491 U +
TACCTTCCCAGGGAGCATCTACCATATCAAC
>5 dna:chromosome chromosome:NCBIM37:5:1:152537259:1 113779453 ID13959 U +
TACCATATCAACTTTAATTTCCTTATT
>5 dna:chromosome chromosome:NCBIM37:5:1:152537259:1 113779453 ID13960 U +
TACCATATCAACTTTAATTTCCTTATTTGC
>5 dna:chromosome chromosome:NCBIM37:5:1:152537259:1 113779458 ID22153 U +
TATCAACTTTAATTTCCTTATTTGCTGTCC
>5 dna:chromosome chromosome:NCBIM37:5:1:152537259:1 113779460 ID24550 U +
TCAACTTTAATTTCCTTATTTGCTGTCC
>5 dna:chromosome chromosome:NCBIM37:5:1:152537259:1 113779460 ID24551 U +
TCAACTTTAATTTCCTTATTTGCTGTCCTC
>5 dna:chromosome chromosome:NCBIM37:5:1:152537259:1 113779467 ID11748 U +
TAATTTCCTTATTTGCTGTCCTCCCCCCCC
>5 dna:chromosome chromosome:NCBIM37:5:1:152537259:1 113779502 ID66776 U +
TTGCAGGAATATTAATTTGATGAATACTC
>5 dna:chromosome chromosome:NCBIM37:5:1:152537259:1 113779502 ID66777 U +
TTGCAGGAATATTAATTTGATGAATACTCC
>5 dna:chromosome chromosome:NCBIM37:5:1:152537259:1 113779503 ID44046 U +
TGCAGGAATATTAATTTGATGAATACTCCC
>5 dna:chromosome chromosome:NCBIM37:5:1:152537259:1 113779503 ID44047 U +
TGCAGGAATATTAATTTGATGAATACTCCCAA
>5 dna:chromosome chromosome:NCBIM37:5:1:152537259:1 113779505 ID2358 U +
CAGGAATATTAATTTGATGAATACTCCCAA
>5 dna:chromosome chromosome:NCBIM37:5:1:152537259:1 113779511 ID23394 U +
TATTAATTTGATGAATACTCCCAATTGTT
>5 dna:chromosome chromosome:NCBIM37:5:1:152537259:1 113779513 ID63797 U +
TTAATTTGATGAATACTCCCAATTGTTGT
>5 dna:chromosome chromosome:NCBIM37:5:1:152537259:1 113779513 ID63798 U +
TTAATTTGATGAATACTCCCAATTGTTGTA
>5 dna:chromosome chromosome:NCBIM37:5:1:152537259:1 113779513 ID63799 U +
TTAATTTGATGAATACTCCCAATTGTTGTAAA
>5 dna:chromosome chromosome:NCBIM37:5:1:152537259:1 113779514 ID11764 U +
TAATTTGATGAATACTCCCAATTGTTGT
>5 dna:chromosome chromosome:NCBIM37:5:1:152537259:1 113779514 ID11765 U +
TAATTTGATGAATACTCCCAATTGTTGTA
>5 dna:chromosome chromosome:NCBIM37:5:1:152537259:1 113779514 ID11766 U +
TAATTTGATGAATACTCCCAATTGTTGTAA
>5 dna:chromosome chromosome:NCBIM37:5:1:152537259:1 113779553 ID28566 U +
TCCCCATAAATTTGTGGGTATGTCAGCC
>5 dna:chromosome chromosome:NCBIM37:5:1:152537259:1 113779573 ID58235 U +
TGTCAGCCACAGAAGGTCTCAACTTC
>5 dna:chromosome chromosome:NCBIM37:5:1:152537259:1 113779573 ID58236 U +
TGTCAGCCACAGAAGGTCTCAACTTCC
>5 dna:chromosome chromosome:NCBIM37:5:1:152537259:1 113779607 ID30341 U +
TCCTTCTGGTCCCACACAGGGTAGT
>5 dna:chromosome chromosome:NCBIM37:5:1:152537259:1 113779635 ID67238 U +
TTGGATGCTTTGTCTTATTTGTGATAATTT
>5 dna:chromosome chromosome:NCBIM37:5:1:152537259:1 113779636 ID51001 U +
TGGATGCTTTGTCTTATTTGTGATAAT
>5 dna:chromosome chromosome:NCBIM37:5:1:152537259:1 113779671 ID29573 U +
TCCTATACATTGTGTGTCAACCTCCTGAA
>5 dna:chromosome chromosome:NCBIM37:5:1:152537259:1 113779674 ID21806 U +
TATACATTGTGTGTCAACCTCCTGAAGTG
>5 dna:chromosome chromosome:NCBIM37:5:1:152537259:1 113779674 ID21807 U +
TATACATTGTGTGTCAACCTCCTGAAGTGTC
>5 dna:chromosome chromosome:NCBIM37:5:1:152537259:1 113779676 ID13526 U +
TACATTGTGTGTCAACCTCCTGAAGTGT
>5 dna:chromosome chromosome:NCBIM37:5:1:152537259:1 113779676 ID13527 U +
TACATTGTGTGTCAACCTCCTGAAGTGTC
>5 dna:chromosome chromosome:NCBIM37:5:1:152537259:1 113779676 ID13528 U +
TACATTGTGTGTCAACCTCCTGAAGTGTCC
>5 dna:chromosome chromosome:NCBIM37:5:1:152537259:1 113779696 ID35610 U +
TGAAGTGTCCAATCTGGATTCTAAGTGTA
>5 dna:chromosome chromosome:NCBIM37:5:1:152537259:1 113779696 ID35611 U +
TGAAGTGTCCAATCTGGATTCTAAGTGTAC
>5 dna:chromosome chromosome:NCBIM37:5:1:152537259:1 113779703 ID27129 U +
TCCAATCTGGATTCTAAGTGTACTAACATC
>5 dna:chromosome chromosome:NCBIM37:5:1:152537259:1 113779708 ID32553 U +
TCTGGATTCTAAGTGTACTAACATCAGCTC
>5 dna:chromosome chromosome:NCBIM37:5:1:152537259:1 113779710 ID51169 U +
TGGATTCTAAGTGTACTAACATCAGCTCC
>5 dna:chromosome chromosome:NCBIM37:5:1:152537259:1 113779717 ID10588 U +
TAAGTGTACTAACATCAGCTCCTGTATC
>5 dna:chromosome chromosome:NCBIM37:5:1:152537259:1 113779717 ID10589 U +
TAAGTGTACTAACATCAGCTCCTGTATCCA
>5 dna:chromosome chromosome:NCBIM37:5:1:152537259:1 113779748 ID7429 U +
TAAACCTTCTATGTCCACATCATTCATTTG
>5 dna:chromosome chromosome:NCBIM37:5:1:152537259:1 113779761 ID27290 U +
TCCACATCATTCATTTGTGCCATTATTAAT
>5 dna:chromosome chromosome:NCBIM37:5:1:152537259:1 113779767 ID26496 U +
TCATTCATTTGTGCCATTATTAATTTGGG
>5 dna:chromosome chromosome:NCBIM37:5:1:152537259:1 113779770 ID65131 U +
TTCATTTGTGCCATTATTAATTTGGGTCTC
>5 dna:chromosome chromosome:NCBIM37:5:1:152537259:1 113779778 ID45718 U +
TGCCATTATTAATTTGGGTCTCTGTTTGC
>5 dna:chromosome chromosome:NCBIM37:5:1:152537259:1 113779778 ID45719 U +
TGCCATTATTAATTTGGGTCTCTGTTTGCCA
>5 dna:chromosome chromosome:NCBIM37:5:1:152537259:1 113779787 ID11774 U +
TAATTTGGGTCTCTGTTTGCCATGTTTCTA
>5 dna:chromosome chromosome:NCBIM37:5:1:152537259:1 113779803 ID66847 U +
TTGCCATGTTTCTAGTTTCCCGGTGCTCC
>5 dna:chromosome chromosome:NCBIM37:5:1:152537259:1 113779804 ID45704 U +
TGCCATGTTTCTAGTTTCCCGGTGCTC
>5 dna:chromosome chromosome:NCBIM37:5:1:152537259:1 113779804 ID45705 U +
TGCCATGTTTCTAGTTTCCCGGTGCTCCC
>5 dna:chromosome chromosome:NCBIM37:5:1:152537259:1 113779809 ID61172 U +
TGTTTCTAGTTTCCCGGTGCTCCCAAA
>5 dna:chromosome chromosome:NCBIM37:5:1:152537259:1 113779809 ID61173 U +
TGTTTCTAGTTTCCCGGTGCTCCCAAAAGC
>5 dna:chromosome chromosome:NCBIM37:5:1:152537259:1 113779809 ID61174 U +
TGTTTCTAGTTTCCCGGTGCTCCCAAAAGCC
>5 dna:chromosome chromosome:NCBIM37:5:1:152537259:1 113779842 ID60856 U +
TGTTCTTTCTACTGGAGCGGCCTTGTC
>5 dna:chromosome chromosome:NCBIM37:5:1:152537259:1 113779851 ID15497 U +
TACTGGAGCGGCCTTGTCCTGATGT
>5 dna:chromosome chromosome:NCBIM37:5:1:152537259:1 113779936 ID57752 U +
TGTATAAATAATTTTTATGTCTTGCTAGC
>5 dna:chromosome chromosome:NCBIM37:5:1:152537259:1 113779938 ID21537 U +
TATAAATAATTTTTATGTCTTGCTAGC
>5 dna:chromosome chromosome:NCBIM37:5:1:152537259:1 113779938 ID21538 U +
TATAAATAATTTTTATGTCTTGCTAGCCC
>5 dna:chromosome chromosome:NCBIM37:5:1:152537259:1 113779938 ID21539 U +
TATAAATAATTTTTATGTCTTGCTAGCCCC
>5 dna:chromosome chromosome:NCBIM37:5:1:152537259:1 113779938 ID21540 U +
TATAAATAATTTTTATGTCTTGCTAGCCCCA
>5 dna:chromosome chromosome:NCBIM37:5:1:152537259:1 113779940 ID8024 U +
TAAATAATTTTTATGTCTTGCTAGCCCCA
>5 dna:chromosome chromosome:NCBIM37:5:1:152537259:1 113779980 ID50962 U +
TGGATGCACAATACATCCTTGAGAAGTTA
>5 dna:chromosome chromosome:NCBIM37:5:1:152537259:1 113779980 ID50963 U +
TGGATGCACAATACATCCTTGAGAAGTTAA
>5 dna:chromosome chromosome:NCBIM37:5:1:152537259:1 113779980 ID50964 U +
TGGATGCACAATACATCCTTGAGAAGTTAAT
>5 dna:chromosome chromosome:NCBIM37:5:1:152537259:1 113779991 ID13291 U +
TACATCCTTGAGAAGTTAATTCACTTC
>5 dna:chromosome chromosome:NCBIM37:5:1:152537259:1 113779991 ID13292 U +
TACATCCTTGAGAAGTTAATTCACTTCTTCCC
>5 dna:chromosome chromosome:NCBIM37:5:1:152537259:1 113780039 ID28803 U +
TCCCTGAAGGTAAGAGAGCATACACACCA
>5 dna:chromosome chromosome:NCBIM37:5:1:152537259:1 113780043 ID35485 U +
TGAAGGTAAGAGAGCATACACACCAGAGGT
>5 dna:chromosome chromosome:NCBIM37:5:1:152537259:1 113780074 ID9360 U +
TAACTTGTAATGTTCCACTTTGGGGA
>5 dna:chromosome chromosome:NCBIM37:5:1:152537259:1 113780074 ID9361 U +
TAACTTGTAATGTTCCACTTTGGGGAGTAA
>5 dna:chromosome chromosome:NCBIM37:5:1:152537259:1 113780087 ID27462 U +
TCCACTTTGGGGAGTAATGTAAGAGTGCTA
>5 dna:chromosome chromosome:NCBIM37:5:1:152537259:1 113780094 ID54320 U +
TGGGGAGTAATGTAAGAGTGCTATCTGTG
>5 dna:chromosome chromosome:NCBIM37:5:1:152537259:1 113780104 ID57325 U +
TGTAAGAGTGCTATCTGTGGCCAGAC
>5 dna:chromosome chromosome:NCBIM37:5:1:152537259:1 113780104 ID57326 U +
TGTAAGAGTGCTATCTGTGGCCAGACCCAA
>5 dna:chromosome chromosome:NCBIM37:5:1:152537259:1 113780106 ID9785 U +
TAAGAGTGCTATCTGTGGCCAGACCCAAAA
>5 dna:chromosome chromosome:NCBIM37:5:1:152537259:1 113780123 ID4919 U +
GCCAGACCCAAAACTGCACTTCCTTCTGTA
>5 dna:chromosome chromosome:NCBIM37:5:1:152537259:1 113780137 ID43814 U +
TGCACTTCCTTCTGTAACATGCATAGGATC
>5 dna:chromosome chromosome:NCBIM37:5:1:152537259:1 113780143 ID30342 U +
TCCTTCTGTAACATGCATAGGATCAGAAA
>5 dna:chromosome chromosome:NCBIM37:5:1:152537259:1 113780147 ID32604 U +
TCTGTAACATGCATAGGATCAGAAATAACCC
>5 dna:chromosome chromosome:NCBIM37:5:1:152537259:1 113780149 ID57265 U +
TGTAACATGCATAGGATCAGAAATAACCC
>5 dna:chromosome chromosome:NCBIM37:5:1:152537259:1 113780149 ID57266 U +
TGTAACATGCATAGGATCAGAAATAACCCAA
>5 dna:chromosome chromosome:NCBIM37:5:1:152537259:1 113780160 ID19434 U +
TAGGATCAGAAATAACCCAATTTTGAGT
>5 dna:chromosome chromosome:NCBIM37:5:1:152537259:1 113780160 ID19435 U +
TAGGATCAGAAATAACCCAATTTTGAGTTTC
>5 dna:chromosome chromosome:NCBIM37:5:1:152537259:1 113780165 ID25498 U +
TCAGAAATAACCCAATTTTGAGTTTCTTGC
>5 dna:chromosome chromosome:NCBIM37:5:1:152537259:1 113780172 ID8917 U +
TAACCCAATTTTGAGTTTCTTGCATTCCTG
>5 dna:chromosome chromosome:NCBIM37:5:1:152537259:1 113780183 ID40590 U +
TGAGTTTCTTGCATTCCTGATACCTC
>5 dna:chromosome chromosome:NCBIM37:5:1:152537259:1 113780183 ID40591 U +
TGAGTTTCTTGCATTCCTGATACCTCC
>5 dna:chromosome chromosome:NCBIM37:5:1:152537259:1 113780183 ID40592 U +
TGAGTTTCTTGCATTCCTGATACCTCCT
>5 dna:chromosome chromosome:NCBIM37:5:1:152537259:1 113780183 ID40593 U +
TGAGTTTCTTGCATTCCTGATACCTCCTGA
>5 dna:chromosome chromosome:NCBIM37:5:1:152537259:1 113780192 ID44587 U +
TGCATTCCTGATACCTCCTGACTGACCT
>5 dna:chromosome chromosome:NCBIM37:5:1:152537259:1 113780207 ID29949 U +
TCCTGACTGACCTCAGGGGCTGCGAGACCCT
>5 dna:chromosome chromosome:NCBIM37:5:1:152537259:1 113780210 ID37679 U +
TGACTGACCTCAGGGGCTGCGAGACCCTCGA
>5 dna:chromosome chromosome:NCBIM37:5:1:152537259:1 113780261 ID51387 U +
TGGCAAGACGTTACTACGTATGTCTCT
>5 dna:chromosome chromosome:NCBIM37:5:1:152537259:1 113780261 ID51388 U +
TGGCAAGACGTTACTACGTATGTCTCTC
>5 dna:chromosome chromosome:NCBIM37:5:1:152537259:1 113780271 ID64016 U +
TTACTACGTATGTCTCTCTTTGACTGG
>5 dna:chromosome chromosome:NCBIM37:5:1:152537259:1 113780272 ID14955 U +
TACTACGTATGTCTCTCTTTGACTG
>5 dna:chromosome chromosome:NCBIM37:5:1:152537259:1 113780272 ID14956 U +
TACTACGTATGTCTCTCTTTGACTGG
>5 dna:chromosome chromosome:NCBIM37:5:1:152537259:1 113780272 ID14957 U +
TACTACGTATGTCTCTCTTTGACTGGC
>5 dna:chromosome chromosome:NCBIM37:5:1:152537259:1 113780272 ID14958 U +
TACTACGTATGTCTCTCTTTGACTGGCAA
>5 dna:chromosome chromosome:NCBIM37:5:1:152537259:1 113780272 ID14959 U +
TACTACGTATGTCTCTCTTTGACTGGCAAT
>5 dna:chromosome chromosome:NCBIM37:5:1:152537259:1 113780272 ID14960 U +
TACTACGTATGTCTCTCTTTGACTGGCAATC
>5 dna:chromosome chromosome:NCBIM37:5:1:152537259:1 113780275 ID14759 U +
TACGTATGTCTCTCTTTGACTGGCAAT
>5 dna:chromosome chromosome:NCBIM37:5:1:152537259:1 113780287 ID33240 U +
TCTTTGACTGGCAATCCGTTGACCAACGT
>5 dna:chromosome chromosome:NCBIM37:5:1:152537259:1 113780301 ID29160 U +
TCCGTTGACCAACGTTTGCCATTTCCACAG
>5 dna:chromosome chromosome:NCBIM37:5:1:152537259:1 113780301 ID29161 U +
TCCGTTGACCAACGTTTGCCATTTCCACAGC
>5 dna:chromosome chromosome:NCBIM37:5:1:152537259:1 113780305 ID66483 U +
TTGACCAACGTTTGCCATTTCCACAGCGGC
>5 dna:chromosome chromosome:NCBIM37:5:1:152537259:1 113780306 ID37144 U +
TGACCAACGTTTGCCATTTCCAC
>5 dna:chromosome chromosome:NCBIM37:5:1:152537259:1 113780306 ID37145 U +
TGACCAACGTTTGCCATTTCCACAGC
>5 dna:chromosome chromosome:NCBIM37:5:1:152537259:1 113780306 ID37146 U +
TGACCAACGTTTGCCATTTCCACAGCGG
>5 dna:chromosome chromosome:NCBIM37:5:1:152537259:1 113780306 ID37147 U +
TGACCAACGTTTGCCATTTCCACAGCGGC
>5 dna:chromosome chromosome:NCBIM37:5:1:152537259:1 113780306 ID37148 U +
TGACCAACGTTTGCCATTTCCACAGCGGCT
>5 dna:chromosome chromosome:NCBIM37:5:1:152537259:1 113780317 ID45757 U +
TGCCATTTCCACAGCGGCTGCCATACCCTG
>5 dna:chromosome chromosome:NCBIM37:5:1:152537259:1 113780365 ID5618 U +
GGCCAGAGTCGGCTTGTTCTCTTCTTGGA
>5 dna:chromosome chromosome:NCBIM37:5:1:152537259:1 113780389 ID67221 U +
TTGGATCACCGTGTTCTCTTCTAGAGT
>5 dna:chromosome chromosome:NCBIM37:5:1:152537259:1 113780389 ID67222 U +
TTGGATCACCGTGTTCTCTTCTAGAGTC
>5 dna:chromosome chromosome:NCBIM37:5:1:152537259:1 113780389 ID67223 U +
TTGGATCACCGTGTTCTCTTCTAGAGTCA
>5 dna:chromosome chromosome:NCBIM37:5:1:152537259:1 113780389 ID67224 U +
TTGGATCACCGTGTTCTCTTCTAGAGTCAA
>5 dna:chromosome chromosome:NCBIM37:5:1:152537259:1 113780390 ID50876 U +
TGGATCACCGTGTTCTCTTCTAGAGTCAAT
>5 dna:chromosome chromosome:NCBIM37:5:1:152537259:1 113780400 ID60812 U +
TGTTCTCTTCTAGAGTCAATGCACCTGTTATT
>5 dna:chromosome chromosome:NCBIM37:5:1:152537259:1 113780425 ID60682 U +
TGTTATTTTGAGCTTTGAATCTTTTAGCCT
>5 dna:chromosome chromosome:NCBIM37:5:1:152537259:1 113780438 ID68565 U +
TTTGAATCTTTTAGCCTTACAATTTCTTTG
>5 dna:chromosome chromosome:NCBIM37:5:1:152537259:1 113780439 ID66424 U +
TTGAATCTTTTAGCCTTACAATTTCTTTGGAA
>5 dna:chromosome chromosome:NCBIM37:5:1:152537259:1 113780440 ID35869 U +
TGAATCTTTTAGCCTTACAATTTCTTTGGA
>5 dna:chromosome chromosome:NCBIM37:5:1:152537259:1 113780440 ID35870 U +
TGAATCTTTTAGCCTTACAATTTCTTTGGAA
>5 dna:chromosome chromosome:NCBIM37:5:1:152537259:1 113780440 ID35871 U +
TGAATCTTTTAGCCTTACAATTTCTTTGGAAA
>5 dna:chromosome chromosome:NCBIM37:5:1:152537259:1 113780446 ID68883 M +
TTTTAGCCTTACAATTTCTTTGGAAATGACC
>5 dna:chromosome chromosome:NCBIM37:5:1:152537259:1 113780449 ID18461 M +
TAGCCTTACAATTTCTTTGGAAATGAC
>5 dna:chromosome chromosome:NCBIM37:5:1:152537259:1 113780449 ID18462 M +
TAGCCTTACAATTTCTTTGGAAATGACC
>5 dna:chromosome chromosome:NCBIM37:5:1:152537259:1 113780449 ID18463 M +
TAGCCTTACAATTTCTTTGGAAATGACCA
>5 dna:chromosome chromosome:NCBIM37:5:1:152537259:1 113780449 ID18464 M +
TAGCCTTACAATTTCTTTGGAAATGACCAA
>5 dna:chromosome chromosome:NCBIM37:5:1:152537259:1 113780449 ID18465 M +
TAGCCTTACAATTTCTTTGGAAATGACCAAC
>5 dna:chromosome chromosome:NCBIM37:5:1:152537259:1 113780455 ID12521 U +
TACAATTTCTTTGGAAATGACCAACAATT
>5 dna:chromosome chromosome:NCBIM37:5:1:152537259:1 113780455 ID12522 U +
TACAATTTCTTTGGAAATGACCAACAATTC
>5 dna:chromosome chromosome:NCBIM37:5:1:152537259:1 113780466 ID49130 U +
TGGAAATGACCAACAATTCACCACATTTAA
>5 dna:chromosome chromosome:NCBIM37:5:1:152537259:1 113780472 ID37141 U +
TGACCAACAATTCACCACATTTAAAACACTG
>5 dna:chromosome chromosome:NCBIM37:5:1:152537259:1 113780492 ID63480 U +
TTAAAACACTGAGCATTTTGATTTTTGAT
>5 dna:chromosome chromosome:NCBIM37:5:1:152537259:1 113780492 ID63481 U +
TTAAAACACTGAGCATTTTGATTTTTGATA
>5 dna:chromosome chromosome:NCBIM37:5:1:152537259:1 113780493 ID6634 U +
TAAAACACTGAGCATTTTGATTTTTGATA
>5 dna:chromosome chromosome:NCBIM37:5:1:152537259:1 113780493 ID6635 U +
TAAAACACTGAGCATTTTGATTTTTGATAT
>5 dna:chromosome chromosome:NCBIM37:5:1:152537259:1 113780501 ID39320 U +
TGAGCATTTTGATTTTTGATATTTCTA
>5 dna:chromosome chromosome:NCBIM37:5:1:152537259:1 113780501 ID39321 U +
TGAGCATTTTGATTTTTGATATTTCTAGC
>5 dna:chromosome chromosome:NCBIM37:5:1:152537259:1 113780501 ID39322 U +
TGAGCATTTTGATTTTTGATATTTCTAGCT
>5 dna:chromosome chromosome:NCBIM37:5:1:152537259:1 113780501 ID39323 U +
TGAGCATTTTGATTTTTGATATTTCTAGCTA
>5 dna:chromosome chromosome:NCBIM37:5:1:152537259:1 113780510 ID42541 U +
TGATTTTTGATATTTCTAGCTACGGTTTG
>5 dna:chromosome chromosome:NCBIM37:5:1:152537259:1 113780510 ID42542 U +
TGATTTTTGATATTTCTAGCTACGGTTTGC
>5 dna:chromosome chromosome:NCBIM37:5:1:152537259:1 113780510 ID42543 U +
TGATTTTTGATATTTCTAGCTACGGTTTGCC
>5 dna:chromosome chromosome:NCBIM37:5:1:152537259:1 113780510 ID42544 U +
TGATTTTTGATATTTCTAGCTACGGTTTGCCC
>5 dna:chromosome chromosome:NCBIM37:5:1:152537259:1 113780515 ID68619 U +
TTTGATATTTCTAGCTACGGTTTGCCCTA
>5 dna:chromosome chromosome:NCBIM37:5:1:152537259:1 113780516 ID66596 U +
TTGATATTTCTAGCTACGGTTTGCCCTATG
>5 dna:chromosome chromosome:NCBIM37:5:1:152537259:1 113780517 ID41191 U +
TGATATTTCTAGCTACGGTTTGCCCTA
>5 dna:chromosome chromosome:NCBIM37:5:1:152537259:1 113780517 ID41192 U +
TGATATTTCTAGCTACGGTTTGCCCTAT
>5 dna:chromosome chromosome:NCBIM37:5:1:152537259:1 113780520 ID23931 U +
TATTTCTAGCTACGGTTTGCCCTATGATC
>5 dna:chromosome chromosome:NCBIM37:5:1:152537259:1 113780526 ID18561 U +
TAGCTACGGTTTGCCCTATGATCTTTGC
>5 dna:chromosome chromosome:NCBIM37:5:1:152537259:1 113780526 ID18562 U +
TAGCTACGGTTTGCCCTATGATCTTTGCA
>5 dna:chromosome chromosome:NCBIM37:5:1:152537259:1 113780526 ID18563 U +
TAGCTACGGTTTGCCCTATGATCTTTGCAT
>5 dna:chromosome chromosome:NCBIM37:5:1:152537259:1 113780526 ID18564 U +
TAGCTACGGTTTGCCCTATGATCTTTGCATT
>5 dna:chromosome chromosome:NCBIM37:5:1:152537259:1 113780530 ID14736 U +
TACGGTTTGCCCTATGATCTTTGCATTAT
>5 dna:chromosome chromosome:NCBIM37:5:1:152537259:1 113780536 ID66852 U +
TTGCCCTATGATCTTTGCATTATGCT
>5 dna:chromosome chromosome:NCBIM37:5:1:152537259:1 113780536 ID66853 U +
TTGCCCTATGATCTTTGCATTATGCTCCTGA
>5 dna:chromosome chromosome:NCBIM37:5:1:152537259:1 113780537 ID45921 U +
TGCCCTATGATCTTTGCATTATGCTCCTG
>5 dna:chromosome chromosome:NCBIM37:5:1:152537259:1 113780537 ID45922 U +
TGCCCTATGATCTTTGCATTATGCTCCTGA
>5 dna:chromosome chromosome:NCBIM37:5:1:152537259:1 113780542 ID22886 U +
TATGATCTTTGCATTATGCTCCTGAGACC
>5 dna:chromosome chromosome:NCBIM37:5:1:152537259:1 113780544 ID41491 U +
TGATCTTTGCATTATGCTCCTGAGACCGGA
>5 dna:chromosome chromosome:NCBIM37:5:1:152537259:1 113780597 ID26315 U +
TCATCTACAGGGAGCTCCATGTGCTTCCCA
>5 dna:chromosome chromosome:NCBIM37:5:1:152537259:1 113780600 ID31363 U +
TCTACAGGGAGCTCCATGTGCTTCCCATGG
>5 dna:chromosome chromosome:NCBIM37:5:1:152537259:1 113780627 ID55762 U +
TGGTCTGATTGCTCTCTTATATTCGGT
>5 dna:chromosome chromosome:NCBIM37:5:1:152537259:1 113780627 ID55763 U +
TGGTCTGATTGCTCTCTTATATTCGGTGT
>5 dna:chromosome chromosome:NCBIM37:5:1:152537259:1 113780627 ID55764 U +
TGGTCTGATTGCTCTCTTATATTCGGTGTT
>5 dna:chromosome chromosome:NCBIM37:5:1:152537259:1 113780632 ID42325 U +
TGATTGCTCTCTTATATTCGGTGTTGGCAT
>5 dna:chromosome chromosome:NCBIM37:5:1:152537259:1 113780636 ID47643 U +
TGCTCTCTTATATTCGGTGTTGGCATTCTC
>5 dna:chromosome chromosome:NCBIM37:5:1:152537259:1 113780681 ID22189 U +
TATCAATGACTTGTAAGGTTTCAGGGTC
>5 dna:chromosome chromosome:NCBIM37:5:1:152537259:1 113780687 ID37904 U +
TGACTTGTAAGGTTTCAGGGTCTGTTAT
>5 dna:chromosome chromosome:NCBIM37:5:1:152537259:1 113780692 ID57371 U +
TGTAAGGTTTCAGGGTCTGTTATGGCTCTA
>5 dna:chromosome chromosome:NCBIM37:5:1:152537259:1 113780692 ID57372 U +
TGTAAGGTTTCAGGGTCTGTTATGGCTCTAT
>5 dna:chromosome chromosome:NCBIM37:5:1:152537259:1 113780714 ID52439 M +
TGGCTCTATTCACAGCTGAACTCAACCT
>5 dna:chromosome chromosome:NCBIM37:5:1:152537259:1 113780730 ID34904 U +
TGAACTCAACCTCTGTACGGATTCTGTAA
>5 dna:chromosome chromosome:NCBIM37:5:1:152537259:1 113780829 ID14070 U +
TACCCAATCAAATCCTAAACTCTTAAAGTG
>5 dna:chromosome chromosome:NCBIM37:5:1:152537259:1 113780841 ID29255 U +
TCCTAAACTCTTAAAGTGGTGAAATGGCA
>5 dna:chromosome chromosome:NCBIM37:5:1:152537259:1 113780849 ID32789 U +
TCTTAAAGTGGTGAAATGGCACTGTTGA
>5 dna:chromosome chromosome:NCBIM37:5:1:152537259:1 113780860 ID34482 U +
TGAAATGGCACTGTTGAATTACACCATCATC
>5 dna:chromosome chromosome:NCBIM37:5:1:152537259:1 113780889 ID24376 U +
TCAAATCTGATTTGTTCTTGTAAGTTGGC
>5 dna:chromosome chromosome:NCBIM37:5:1:152537259:1 113780941 ID58726 U +
TGTCTTTAGTAACATTGATTCCCCTTGCTA
>5 dna:chromosome chromosome:NCBIM37:5:1:152537259:1 113780943 ID33183 U +
TCTTTAGTAACATTGATTCCCCTTGCTAGA
>5 dna:chromosome chromosome:NCBIM37:5:1:152537259:1 113780947 ID20536 U +
TAGTAACATTGATTCCCCTTGCTAGATTAC
>5 dna:chromosome chromosome:NCBIM37:5:1:152537259:1 113780966 ID47173 U +
TGCTAGATTACATTGTACTAGCTTTGTTGC
>5 dna:chromosome chromosome:NCBIM37:5:1:152537259:1 113780979 ID57590 U +
TGTACTAGCTTTGTTGCTTTGTGCCTCCAC
>5 dna:chromosome chromosome:NCBIM37:5:1:152537259:1 113780981 ID15014 U +
TACTAGCTTTGTTGCTTTGTGCCTCCA
>5 dna:chromosome chromosome:NCBIM37:5:1:152537259:1 113780981 ID15015 U +
TACTAGCTTTGTTGCTTTGTGCCTCCACC
>5 dna:chromosome chromosome:NCBIM37:5:1:152537259:1 113780981 ID15016 U +
TACTAGCTTTGTTGCTTTGTGCCTCCACCA
>5 dna:chromosome chromosome:NCBIM37:5:1:152537259:1 113780984 ID18824 U +
TAGCTTTGTTGCTTTGTGCCTCCA
>5 dna:chromosome chromosome:NCBIM37:5:1:152537259:1 113780984 ID18825 U +
TAGCTTTGTTGCTTTGTGCCTCCACC
>5 dna:chromosome chromosome:NCBIM37:5:1:152537259:1 113780984 ID18826 U +
TAGCTTTGTTGCTTTGTGCCTCCACCA
>5 dna:chromosome chromosome:NCBIM37:5:1:152537259:1 113780984 ID18827 U +
TAGCTTTGTTGCTTTGTGCCTCCACCATG
>5 dna:chromosome chromosome:NCBIM37:5:1:152537259:1 113780984 ID18828 U +
TAGCTTTGTTGCTTTGTGCCTCCACCATGA
>5 dna:chromosome chromosome:NCBIM37:5:1:152537259:1 113780984 ID18830 U +
TAGCTTTGTTGCTTTGTGCCTCCACCATGAC
>5 dna:chromosome chromosome:NCBIM37:5:1:152537259:1 113781000 ID46230 U +
TGCCTCCACCATGACAACCATTGTGACTGC
>5 dna:chromosome chromosome:NCBIM37:5:1:152537259:1 113781004 ID27309 U +
TCCACCATGACAACCATTGTGACTGCCTAGC
>5 dna:chromosome chromosome:NCBIM37:5:1:152537259:1 113781011 ID36327 U +
TGACAACCATTGTGACTGCCTAGC
>5 dna:chromosome chromosome:NCBIM37:5:1:152537259:1 113781011 ID36328 U +
TGACAACCATTGTGACTGCCTAGCAA
>5 dna:chromosome chromosome:NCBIM37:5:1:152537259:1 113781011 ID36329 U +
TGACAACCATTGTGACTGCCTAGCAAC
>5 dna:chromosome chromosome:NCBIM37:5:1:152537259:1 113781011 ID36330 U +
TGACAACCATTGTGACTGCCTAGCAACT
>5 dna:chromosome chromosome:NCBIM37:5:1:152537259:1 113781011 ID36331 U +
TGACAACCATTGTGACTGCCTAGCAACTT
>5 dna:chromosome chromosome:NCBIM37:5:1:152537259:1 113781011 ID36332 U +
TGACAACCATTGTGACTGCCTAGCAACTTC
>5 dna:chromosome chromosome:NCBIM37:5:1:152537259:1 113781020 ID67880 U +
TTGTGACTGCCTAGCAACTTCTAGA
>5 dna:chromosome chromosome:NCBIM37:5:1:152537259:1 113781021 ID59108 U +
TGTGACTGCCTAGCAACTTCTAGAACA
>5 dna:chromosome chromosome:NCBIM37:5:1:152537259:1 113781031 ID17854 U +
TAGCAACTTCTAGAACAGCTGACACAGGTC
>5 dna:chromosome chromosome:NCBIM37:5:1:152537259:1 113781041 ID16283 U +
TAGAACAGCTGACACAGGTCCCTTCCAAGC
>5 dna:chromosome chromosome:NCBIM37:5:1:152537259:1 113781072 ID53441 U +
TGGGAGGATCACCCTATGCTGCGCAGCC
>5 dna:chromosome chromosome:NCBIM37:5:1:152537259:1 113781072 ID53442 U +
TGGGAGGATCACCCTATGCTGCGCAGCCC
>5 dna:chromosome chromosome:NCBIM37:5:1:152537259:1 113781072 ID53443 U +
TGGGAGGATCACCCTATGCTGCGCAGCCCA
>5 dna:chromosome chromosome:NCBIM37:5:1:152537259:1 113781086 ID23067 U +
TATGCTGCGCAGCCCAGCTATTTTAGCAT
>5 dna:chromosome chromosome:NCBIM37:5:1:152537259:1 113781091 ID46748 U +
TGCGCAGCCCAGCTATTTTAGCATTTCTC
>5 dna:chromosome chromosome:NCBIM37:5:1:152537259:1 113781091 ID46749 U +
TGCGCAGCCCAGCTATTTTAGCATTTCTCTG
>5 dna:chromosome chromosome:NCBIM37:5:1:152537259:1 113781120 ID36270 U +
TGACAAAGGAGGGATGTAAGCCATACAAT
>5 dna:chromosome chromosome:NCBIM37:5:1:152537259:1 113781162 ID6523 U +
TAAAAATACTTTAAATCTAACATTCCTATC
>5 dna:chromosome chromosome:NCBIM37:5:1:152537259:1 113781173 ID8118 U +
TAAATCTAACATTCCTATCGGTAGTCAGGTA
>5 dna:chromosome chromosome:NCBIM37:5:1:152537259:1 113781179 ID8826 U +
TAACATTCCTATCGGTAGTCAGGTA
>5 dna:chromosome chromosome:NCBIM37:5:1:152537259:1 113781179 ID8827 U +
TAACATTCCTATCGGTAGTCAGGTAAAGTC
>5 dna:chromosome chromosome:NCBIM37:5:1:152537259:1 113781185 ID29585 U +
TCCTATCGGTAGTCAGGTAAAGTCCTAATA
>5 dna:chromosome chromosome:NCBIM37:5:1:152537259:1 113781190 ID30852 U +
TCGGTAGTCAGGTAAAGTCCTAATAAGC
>5 dna:chromosome chromosome:NCBIM37:5:1:152537259:1 113781190 ID30853 U +
TCGGTAGTCAGGTAAAGTCCTAATAAGCC
>5 dna:chromosome chromosome:NCBIM37:5:1:152537259:1 113781190 ID30854 U +
TCGGTAGTCAGGTAAAGTCCTAATAAGCCT
>5 dna:chromosome chromosome:NCBIM37:5:1:152537259:1 113781210 ID10776 U +
TAATAAGCCTGTCCACCATTGTTATC
>5 dna:chromosome chromosome:NCBIM37:5:1:152537259:1 113781221 ID27312 U +
TCCACCATTGTTATCAGGCATATGCTGCAC
>5 dna:chromosome chromosome:NCBIM37:5:1:152537259:1 113781228 ID67976 U +
TTGTTATCAGGCATATGCTGCACAAAGACC
>5 dna:chromosome chromosome:NCBIM37:5:1:152537259:1 113781229 ID60621 U +
TGTTATCAGGCATATGCTGCACAAAGAC
>5 dna:chromosome chromosome:NCBIM37:5:1:152537259:1 113781285 ID27669 U +
TCCAGGCGAATTCTTTTGTGGTGCGCTCT
>5 dna:chromosome chromosome:NCBIM37:5:1:152537259:1 113781289 ID5648 U +
GGCGAATTCTTTTGTGGTGCGCTCTGCTG
>5 dna:chromosome chromosome:NCBIM37:5:1:152537259:1 113781290 ID5060 U +
GCGAATTCTTTTGTGGTGCGCTCTGCTGC
>5 dna:chromosome chromosome:NCBIM37:5:1:152537259:1 113781313 ID47866 U +
TGCTGCACATTAACCCATGCCATTTCC
>5 dna:chromosome chromosome:NCBIM37:5:1:152537259:1 113781316 ID43672 U +
TGCACATTAACCCATGCCATTTCCTGCTCT
>5 dna:chromosome chromosome:NCBIM37:5:1:152537259:1 113781420 ID31773 U +
TCTCATCATGCAGTGAAATCCTGCTCTCATC
>5 dna:chromosome chromosome:NCBIM37:5:1:152537259:1 113781449 ID27852 U +
TCCATCAAGCCTGAACTTTTTTCTCCTCC
>5 dna:chromosome chromosome:NCBIM37:5:1:152537259:1 113781453 ID24602 U +
TCAAGCCTGAACTTTTTTCTCCTCCCA
>5 dna:chromosome chromosome:NCBIM37:5:1:152537259:1 113781495 ID65180 U +
TTCCAAGCATTGGAAAACTGTCCGAAG
>5 dna:chromosome chromosome:NCBIM37:5:1:152537259:1 113781496 ID26938 U +
TCCAAGCATTGGAAAACTGTCCG
>5 dna:chromosome chromosome:NCBIM37:5:1:152537259:1 113781496 ID26939 U +
TCCAAGCATTGGAAAACTGTCCGAAGA
>5 dna:chromosome chromosome:NCBIM37:5:1:152537259:1 113781496 ID26940 U +
TCCAAGCATTGGAAAACTGTCCGAAGAAA
>5 dna:chromosome chromosome:NCBIM37:5:1:152537259:1 113781504 ID66985 U +
TTGGAAAACTGTCCGAAGAAAACTCTAAAT
>5 dna:chromosome chromosome:NCBIM37:5:1:152537259:1 113781515 ID28959 U +
TCCGAAGAAAACTCTAAATGCATACTCAAC
>5 dna:chromosome chromosome:NCBIM37:5:1:152537259:1 113781529 ID8163 U +
TAAATGCATACTCAACTCTACAATCTTCTC
>5 dna:chromosome chromosome:NCBIM37:5:1:152537259:1 113781537 ID15135 U +
TACTCAACTCTACAATCTTCTCTAACGAA
>5 dna:chromosome chromosome:NCBIM37:5:1:152537259:1 113781552 ID33015 U +
TCTTCTCTAACGAAAGAGGACTGTCGGGT
>5 dna:chromosome chromosome:NCBIM37:5:1:152537259:1 113781554 ID65984 U +
TTCTCTAACGAAAGAGGACTGTCGGGTTTC
>5 dna:chromosome chromosome:NCBIM37:5:1:152537259:1 113781557 ID31225 U +
TCTAACGAAAGAGGACTGTCGGGTTTCC
>5 dna:chromosome chromosome:NCBIM37:5:1:152537259:1 113781557 ID31226 U +
TCTAACGAAAGAGGACTGTCGGGTTTCCC
>5 dna:chromosome chromosome:NCBIM37:5:1:152537259:1 113781557 ID31227 U +
TCTAACGAAAGAGGACTGTCGGGTTTCCCA
>5 dna:chromosome chromosome:NCBIM37:5:1:152537259:1 113781559 ID9005 U +
TAACGAAAGAGGACTGTCGGGTTTCC
>5 dna:chromosome chromosome:NCBIM37:5:1:152537259:1 113781591 ID23536 U +
TATTATTTTTTTCTTCAAAACAGTATACAGG
>5 dna:chromosome chromosome:NCBIM37:5:1:152537259:1 113781605 ID24125 U +
TCAAAACAGTATACAGGAAAAGTACAATGCA
>5 dna:chromosome chromosome:NCBIM37:5:1:152537259:1 113781616 ID13013 U +
TACAGGAAAAGTACAATGCAAACCCAAAAT
>5 dna:chromosome chromosome:NCBIM37:5:1:152537259:1 113781632 ID42642 U +
TGCAAACCCAAAATACCCCTTCTGGGAAC
>5 dna:chromosome chromosome:NCBIM37:5:1:152537259:1 113781632 ID42643 U +
TGCAAACCCAAAATACCCCTTCTGGGAACG
>5 dna:chromosome chromosome:NCBIM37:5:1:152537259:1 113781632 ID42644 U +
TGCAAACCCAAAATACCCCTTCTGGGAACGA
>5 dna:chromosome chromosome:NCBIM37:5:1:152537259:1 113781654 ID52866 U +
TGGGAACGAGGCAGGATACAACCCA
>5 dna:chromosome chromosome:NCBIM37:5:1:152537259:1 113781654 ID52867 U +
TGGGAACGAGGCAGGATACAACCCAGT
>5 dna:chromosome chromosome:NCBIM37:5:1:152537259:1 113781654 ID52868 U +
TGGGAACGAGGCAGGATACAACCCAGTGA
>5 dna:chromosome chromosome:NCBIM37:5:1:152537259:1 113781673 ID169 U +
AACCCAGTGACAGTAGCTGCCATTTTGCC
>5 dna:chromosome chromosome:NCBIM37:5:1:152537259:1 113781673 ID170 U +
AACCCAGTGACAGTAGCTGCCATTTTGCCA
>5 dna:chromosome chromosome:NCBIM37:5:1:152537259:1 113781673 ID171 U +
AACCCAGTGACAGTAGCTGCCATTTTGCCAA
>5 dna:chromosome chromosome:NCBIM37:5:1:152537259:1 113781674 ID577 U +
ACCCAGTGACAGTAGCTGCCATTTTGC
>5 dna:chromosome chromosome:NCBIM37:5:1:152537259:1 113781674 ID578 U +
ACCCAGTGACAGTAGCTGCCATTTTGCCA
>5 dna:chromosome chromosome:NCBIM37:5:1:152537259:1 113781675 ID2823 M +
CCCAGTGACAGTAGCTGCCATTTTGC
>5 dna:chromosome chromosome:NCBIM37:5:1:152537259:1 113781680 ID36812 U +
TGACAGTAGCTGCCATTTTGCCAATCTC
>5 dna:chromosome chromosome:NCBIM37:5:1:152537259:1 113781680 ID36813 U +
TGACAGTAGCTGCCATTTTGCCAATCTCCT
>5 dna:chromosome chromosome:NCBIM37:5:1:152537259:1 113781690 ID45778 U +
TGCCATTTTGCCAATCTCCTTAAGTGTC
>5 dna:chromosome chromosome:NCBIM37:5:1:152537259:1 113781696 ID68677 U +
TTTGCCAATCTCCTTAAGTGTCCACCAGG
>5 dna:chromosome chromosome:NCBIM37:5:1:152537259:1 113781698 ID45036 U +
TGCCAATCTCCTTAAGTGTCCACC
>5 dna:chromosome chromosome:NCBIM37:5:1:152537259:1 113781698 ID45037 U +
TGCCAATCTCCTTAAGTGTCCACCAGGACC
>5 dna:chromosome chromosome:NCBIM37:5:1:152537259:1 113781698 ID45038 U +
TGCCAATCTCCTTAAGTGTCCACCAGGACCT
>5 dna:chromosome chromosome:NCBIM37:5:1:152537259:1 113781775 ID57529 U +
TGTACACTTCTGGTGGAGGTTTGGC
>5 dna:chromosome chromosome:NCBIM37:5:1:152537259:1 113781775 ID57530 U +
TGTACACTTCTGGTGGAGGTTTGGCC
>5 dna:chromosome chromosome:NCBIM37:5:1:152537259:1 113781775 ID57531 U +
TGTACACTTCTGGTGGAGGTTTGGCCC
>5 dna:chromosome chromosome:NCBIM37:5:1:152537259:1 113781775 ID57532 U +
TGTACACTTCTGGTGGAGGTTTGGCCCA
>5 dna:chromosome chromosome:NCBIM37:5:1:152537259:1 113781777 ID12817 U +
TACACTTCTGGTGGAGGTTTGGC
>5 dna:chromosome chromosome:NCBIM37:5:1:152537259:1 113781829 ID30427 U +
TCCTTGGTCTCATAGTGTATGTCCTGTGC
>5 dna:chromosome chromosome:NCBIM37:5:1:152537259:1 113781832 ID67489 U +
TTGGTCTCATAGTGTATGTCCTGTGC
>5 dna:chromosome chromosome:NCBIM37:5:1:152537259:1 113781832 ID67490 U +
TTGGTCTCATAGTGTATGTCCTGTGCACC
>5 dna:chromosome chromosome:NCBIM37:5:1:152537259:1 113781832 ID67491 U +
TTGGTCTCATAGTGTATGTCCTGTGCACCA
>5 dna:chromosome chromosome:NCBIM37:5:1:152537259:1 113781833 ID55741 U +
TGGTCTCATAGTGTATGTCCTGTGCACC
>5 dna:chromosome chromosome:NCBIM37:5:1:152537259:1 113781921 ID13952 U +
TACCATAGCCTTCTGCCTCCTACAGGG
>5 dna:chromosome chromosome:NCBIM37:5:1:152537259:1 113781921 ID13953 U +
TACCATAGCCTTCTGCCTCCTACAGGGT
>5 dna:chromosome chromosome:NCBIM37:5:1:152537259:1 113781921 ID13954 U +
TACCATAGCCTTCTGCCTCCTACAGGGTC
>5 dna:chromosome chromosome:NCBIM37:5:1:152537259:1 113781921 ID13955 U +
TACCATAGCCTTCTGCCTCCTACAGGGTCC
>5 dna:chromosome chromosome:NCBIM37:5:1:152537259:1 113781926 ID18475 U +
TAGCCTTCTGCCTCCTACAGGGT
>5 dna:chromosome chromosome:NCBIM37:5:1:152537259:1 113781926 ID18476 U +
TAGCCTTCTGCCTCCTACAGGGTCCT
>5 dna:chromosome chromosome:NCBIM37:5:1:152537259:1 113781926 ID18477 U +
TAGCCTTCTGCCTCCTACAGGGTCCTC
>5 dna:chromosome chromosome:NCBIM37:5:1:152537259:1 113781938 ID29397 U +
TCCTACAGGGTCCTCATTGTGTGCCTGGT
>5 dna:chromosome chromosome:NCBIM37:5:1:152537259:1 113781941 ID13063 U +
TACAGGGTCCTCATTGTGTGCCTGG
>5 dna:chromosome chromosome:NCBIM37:5:1:152537259:1 113781941 ID13064 U +
TACAGGGTCCTCATTGTGTGCCTGGT
>5 dna:chromosome chromosome:NCBIM37:5:1:152537259:1 113781963 ID56116 U +
TGGTGCACCTGCCTACCTCGGCCGCTTC
>5 dna:chromosome chromosome:NCBIM37:5:1:152537259:1 113781966 ID43710 U +
TGCACCTGCCTACCTCGGCCGCTTCTG
>5 dna:chromosome chromosome:NCBIM37:5:1:152537259:1 113781966 ID43711 U +
TGCACCTGCCTACCTCGGCCGCTTCTGGA
>5 dna:chromosome chromosome:NCBIM37:5:1:152537259:1 113781967 ID4787 U +
GCACCTGCCTACCTCGGCCGCTTCT
>5 dna:chromosome chromosome:NCBIM37:5:1:152537259:1 113781976 ID14328 U +
TACCTCGGCCGCTTCTGGAGTGCAC
>5 dna:chromosome chromosome:NCBIM37:5:1:152537259:1 113781976 ID14329 U +
TACCTCGGCCGCTTCTGGAGTGCACC
>5 dna:chromosome chromosome:NCBIM37:5:1:152537259:1 113781976 ID14330 U +
TACCTCGGCCGCTTCTGGAGTGCACCCTC
>5 dna:chromosome chromosome:NCBIM37:5:1:152537259:1 113781978 ID2999 U +
CCTCGGCCGCTTCTGGAGTGCACCCTC
>5 dna:chromosome chromosome:NCBIM37:5:1:152537259:1 113782031 ID31978 U +
TCTCTGATTCACCCAGGGAGGGTTGG
>5 dna:chromosome chromosome:NCBIM37:5:1:152537259:1 113782031 ID31979 U +
TCTCTGATTCACCCAGGGAGGGTTGGC
>5 dna:chromosome chromosome:NCBIM37:5:1:152537259:1 113782031 ID31980 U +
TCTCTGATTCACCCAGGGAGGGTTGGCCAG
>5 dna:chromosome chromosome:NCBIM37:5:1:152537259:1 113782031 ID31981 U +
TCTCTGATTCACCCAGGGAGGGTTGGCCAGT
>5 dna:chromosome chromosome:NCBIM37:5:1:152537259:1 113782035 ID42175 U +
TGATTCACCCAGGGAGGGTTGGCCAGT
>5 dna:chromosome chromosome:NCBIM37:5:1:152537259:1 113782054 ID52014 U +
TGGCCAGTCTCAGAGTCCAGCAGGATGA
>5 dna:chromosome chromosome:NCBIM37:5:1:152537259:1 113782069 ID27611 U +
TCCAGCAGGATGAAGAAATAATGTTTCTGGT
>5 dna:chromosome chromosome:NCBIM37:5:1:152537259:1 113782079 ID35064 U +
TGAAGAAATAATGTTTCTGGTGAAG
>5 dna:chromosome chromosome:NCBIM37:5:1:152537259:1 113782079 ID35065 U +
TGAAGAAATAATGTTTCTGGTGAAGG
>5 dna:chromosome chromosome:NCBIM37:5:1:152537259:1 113782079 ID35066 U +
TGAAGAAATAATGTTTCTGGTGAAGGT
>5 dna:chromosome chromosome:NCBIM37:5:1:152537259:1 113782079 ID35067 U +
TGAAGAAATAATGTTTCTGGTGAAGGTT
>5 dna:chromosome chromosome:NCBIM37:5:1:152537259:1 113782079 ID35068 U +
TGAAGAAATAATGTTTCTGGTGAAGGTTA
>5 dna:chromosome chromosome:NCBIM37:5:1:152537259:1 113782115 ID45472 U +
TGCCAGTCCCTGCGCCACACCA
>5 dna:chromosome chromosome:NCBIM37:5:1:152537259:1 113782140 ID27387 U +
TCCACTATTGAGTGCATAGACCCTG
>5 dna:chromosome chromosome:NCBIM37:5:1:152537259:1 113782140 ID27388 U +
TCCACTATTGAGTGCATAGACCCTGGA
>5 dna:chromosome chromosome:NCBIM37:5:1:152537259:1 113782140 ID27389 U +
TCCACTATTGAGTGCATAGACCCTGGAC
>5 dna:chromosome chromosome:NCBIM37:5:1:152537259:1 113782140 ID27390 U +
TCCACTATTGAGTGCATAGACCCTGGACC
>5 dna:chromosome chromosome:NCBIM37:5:1:152537259:1 113782140 ID27391 U +
TCCACTATTGAGTGCATAGACCCTGGACCC
>5 dna:chromosome chromosome:NCBIM37:5:1:152537259:1 113782148 ID40309 U +
TGAGTGCATAGACCCTGGACCCTTTG
>5 dna:chromosome chromosome:NCBIM37:5:1:152537259:1 113782148 ID40310 U +
TGAGTGCATAGACCCTGGACCCTTTGACTC
>5 dna:chromosome chromosome:NCBIM37:5:1:152537259:1 113782172 ID37618 U +
TGACTCCAGAGGATTTGCAACAACACACAG
>5 dna:chromosome chromosome:NCBIM37:5:1:152537259:1 113782176 ID27540 U +
TCCAGAGGATTTGCAACAACACACAGCC
>5 dna:chromosome chromosome:NCBIM37:5:1:152537259:1 113782210 ID25905 U +
TCAGGTGATGTTTTGGTGCTCTCTGTCCC
>5 dna:chromosome chromosome:NCBIM37:5:1:152537259:1 113782214 ID6120 U +
GTGATGTTTTGGTGCTCTCTGTCCC
>5 dna:chromosome chromosome:NCBIM37:5:1:152537259:1 113782215 ID42069 U +
TGATGTTTTGGTGCTCTCTGTCCCC
>5 dna:chromosome chromosome:NCBIM37:5:1:152537259:1 113782250 ID65761 U +
TTCTAACTCTGCTGTGAGTGAACTTGGCT
>5 dna:chromosome chromosome:NCBIM37:5:1:152537259:1 113782280 ID14158 U +
TACCCTCTCCACAACTCAAAGTAAAGCCCTCA
>5 dna:chromosome chromosome:NCBIM37:5:1:152537259:1 113782295 ID24325 U +
TCAAAGTAAAGCCCTCAGCTCCGCAACTGT
>5 dna:chromosome chromosome:NCBIM37:5:1:152537259:1 113782324 ID53920 U +
TGGGATTATTACAAGGGCCACACCTGGTCTG
>5 dna:chromosome chromosome:NCBIM37:5:1:152537259:1 113782329 ID64421 U +
TTATTACAAGGGCCACACCTGGTCTG
>5 dna:chromosome chromosome:NCBIM37:5:1:152537259:1 113782330 ID23400 U +
TATTACAAGGGCCACACCTGGTCTGCACAAC
>5 dna:chromosome chromosome:NCBIM37:5:1:152537259:1 113782332 ID63825 U +
TTACAAGGGCCACACCTGGTCTGCACAA
>5 dna:chromosome chromosome:NCBIM37:5:1:152537259:1 113782353 ID43533 U +
TGCACAACCTCTTAACCTCCCACTC
>5 dna:chromosome chromosome:NCBIM37:5:1:152537259:1 113782385 ID27318 U +
TCCACCCCGTGTGCCTCACTCGCTCTTT
>5 dna:chromosome chromosome:NCBIM37:5:1:152537259:1 113782385 ID27319 U +
TCCACCCCGTGTGCCTCACTCGCTCTTTTG
>5 dna:chromosome chromosome:NCBIM37:5:1:152537259:1 113782396 ID46198 U +
TGCCTCACTCGCTCTTTTGATTTGTG
>5 dna:chromosome chromosome:NCBIM37:5:1:152537259:1 113782396 ID46199 U +
TGCCTCACTCGCTCTTTTGATTTGTGT
>5 dna:chromosome chromosome:NCBIM37:5:1:152537259:1 113782396 ID46200 U +
TGCCTCACTCGCTCTTTTGATTTGTGTCT
>5 dna:chromosome chromosome:NCBIM37:5:1:152537259:1 113782413 ID42488 U +
TGATTTGTGTCTATAGTTCACAAGGTCGGC
>5 dna:chromosome chromosome:NCBIM37:5:1:152537259:1 113782413 ID42489 U +
TGATTTGTGTCTATAGTTCACAAGGTCGGCC
>5 dna:chromosome chromosome:NCBIM37:5:1:152537259:1 113782416 ID68782 U +
TTTGTGTCTATAGTTCACAAGGTCGGC
>5 dna:chromosome chromosome:NCBIM37:5:1:152537259:1 113782475 ID2756 U +
CCATTTTACAGATATGAAAGCTTGAG
>5 dna:chromosome chromosome:NCBIM37:5:1:152537259:1 113782475 ID2757 U +
CCATTTTACAGATATGAAAGCTTGAGG
>5 dna:chromosome chromosome:NCBIM37:5:1:152537259:1 113782475 ID2758 U +
CCATTTTACAGATATGAAAGCTTGAGGT
>5 dna:chromosome chromosome:NCBIM37:5:1:152537259:1 113782475 ID2759 U +
CCATTTTACAGATATGAAAGCTTGAGGTT
>5 dna:chromosome chromosome:NCBIM37:5:1:152537259:1 113782475 ID2760 U +
CCATTTTACAGATATGAAAGCTTGAGGTTG
>5 dna:chromosome chromosome:NCBIM37:5:1:152537259:1 113782475 ID2761 U +
CCATTTTACAGATATGAAAGCTTGAGGTTGT
>5 dna:chromosome chromosome:NCBIM37:5:1:152537259:1 113782478 ID68866 U +
TTTTACAGATATGAAAGCTTGAGGTTGT
>5 dna:chromosome chromosome:NCBIM37:5:1:152537259:1 113782478 ID68867 U +
TTTTACAGATATGAAAGCTTGAGGTTGTG
>5 dna:chromosome chromosome:NCBIM37:5:1:152537259:1 113782478 ID68868 U +
TTTTACAGATATGAAAGCTTGAGGTTGTGA
>5 dna:chromosome chromosome:NCBIM37:5:1:152537259:1 113782481 ID12934 U +
TACAGATATGAAAGCTTGAGGTTGT
>5 dna:chromosome chromosome:NCBIM37:5:1:152537259:1 113782548 ID28631 U +
TCCCCTCGGGCCAGACTAGTGC
>5 dna:chromosome chromosome:NCBIM37:5:1:152537259:1 113782548 ID28632 U +
TCCCCTCGGGCCAGACTAGTGCCTCTGCCC
>5 dna:chromosome chromosome:NCBIM37:5:1:152537259:1 113782561 ID4267 U +
GACTAGTGCCTCTGCCCTCCTGCTGCTC
>5 dna:chromosome chromosome:NCBIM37:5:1:152537259:1 113782584 ID47515 U +
TGCTCAGTGATGTCCAAGTCTGAAGATC
>5 dna:chromosome chromosome:NCBIM37:5:1:152537259:1 113782584 ID47516 U +
TGCTCAGTGATGTCCAAGTCTGAAGATCC
>5 dna:chromosome chromosome:NCBIM37:5:1:152537259:1 113782584 ID47517 U +
TGCTCAGTGATGTCCAAGTCTGAAGATCCC
>5 dna:chromosome chromosome:NCBIM37:5:1:152537259:1 113782584 ID47518 U +
TGCTCAGTGATGTCCAAGTCTGAAGATCCCC
>5 dna:chromosome chromosome:NCBIM37:5:1:152537259:1 113782602 ID32126 U +
TCTGAAGATCCCCTTACAGAAGCCCAGAA
>5 dna:chromosome chromosome:NCBIM37:5:1:152537259:1 113782604 ID35247 U +
TGAAGATCCCCTTACAGAAGCCCAGA
>5 dna:chromosome chromosome:NCBIM37:5:1:152537259:1 113782604 ID35248 U +
TGAAGATCCCCTTACAGAAGCCCAGAAG
>5 dna:chromosome chromosome:NCBIM37:5:1:152537259:1 113782644 ID53026 U +
TGGGAATCAAATAGTGAGATTTAAAAAAA
>5 dna:chromosome chromosome:NCBIM37:5:1:152537259:1 113782763 ID21069 U +
TAGTGCCTGTTTCCGCAAACCAGTGT
>5 dna:chromosome chromosome:NCBIM37:5:1:152537259:1 113782773 ID65443 U +
TTCCGCAAACCAGTGTGACTGACAGTGGCC
>5 dna:chromosome chromosome:NCBIM37:5:1:152537259:1 113782826 ID45614 U +
TGCCATGATGAGTGTTGTAGGTCATT
>5 dna:chromosome chromosome:NCBIM37:5:1:152537259:1 113782826 ID45615 U +
TGCCATGATGAGTGTTGTAGGTCATTATC
>5 dna:chromosome chromosome:NCBIM37:5:1:152537259:1 113782831 ID41643 U +
TGATGAGTGTTGTAGGTCATTATCAG
>5 dna:chromosome chromosome:NCBIM37:5:1:152537259:1 113782831 ID41644 U +
TGATGAGTGTTGTAGGTCATTATCAGG
>5 dna:chromosome chromosome:NCBIM37:5:1:152537259:1 113782831 ID41645 U +
TGATGAGTGTTGTAGGTCATTATCAGGAA
>5 dna:chromosome chromosome:NCBIM37:5:1:152537259:1 113782831 ID41646 U +
TGATGAGTGTTGTAGGTCATTATCAGGAAA
>5 dna:chromosome chromosome:NCBIM37:5:1:152537259:1 113782831 ID41647 U +
TGATGAGTGTTGTAGGTCATTATCAGGAAAC
>5 dna:chromosome chromosome:NCBIM37:5:1:152537259:1 113782834 ID40450 U +
TGAGTGTTGTAGGTCATTATCAGGAA
>5 dna:chromosome chromosome:NCBIM37:5:1:152537259:1 113782834 ID40451 U +
TGAGTGTTGTAGGTCATTATCAGGAAAC
>5 dna:chromosome chromosome:NCBIM37:5:1:152537259:1 113782834 ID40452 U +
TGAGTGTTGTAGGTCATTATCAGGAAACC
>5 dna:chromosome chromosome:NCBIM37:5:1:152537259:1 113782834 ID40453 U +
TGAGTGTTGTAGGTCATTATCAGGAAACCG
>5 dna:chromosome chromosome:NCBIM37:5:1:152537259:1 113782840 ID67742 U +
TTGTAGGTCATTATCAGGAAACCGG
>5 dna:chromosome chromosome:NCBIM37:5:1:152537259:1 113782843 ID20102 U +
TAGGTCATTATCAGGAAACCGGGGA
>5 dna:chromosome chromosome:NCBIM37:5:1:152537259:1 113782870 ID39287 U +
TGAGCATGGGGGCCCTGGAGCGTGG
>5 dna:chromosome chromosome:NCBIM37:5:1:152537259:1 113782937 ID27514 U +
TCCAGACCCGTGCGTCCAAACTTTACATA
>5 dna:chromosome chromosome:NCBIM37:5:1:152537259:1 113782941 ID4236 U +
GACCCGTGCGTCCAAACTTTACATAAACTAC
>5 dna:chromosome chromosome:NCBIM37:5:1:152537259:1 113782947 ID46834 U +
TGCGTCCAAACTTTACATAAACTACAGT
>5 dna:chromosome chromosome:NCBIM37:5:1:152537259:1 113782947 ID46835 U +
TGCGTCCAAACTTTACATAAACTACAGTTC
>5 dna:chromosome chromosome:NCBIM37:5:1:152537259:1 113782947 ID46836 U +
TGCGTCCAAACTTTACATAAACTACAGTTCC
>5 dna:chromosome chromosome:NCBIM37:5:1:152537259:1 113782960 ID13187 U +
TACATAAACTACAGTTCCTTAGGCACC
>5 dna:chromosome chromosome:NCBIM37:5:1:152537259:1 113782960 ID13188 U +
TACATAAACTACAGTTCCTTAGGCACCT
>5 dna:chromosome chromosome:NCBIM37:5:1:152537259:1 113782960 ID13189 U +
TACATAAACTACAGTTCCTTAGGCACCTG
>5 dna:chromosome chromosome:NCBIM37:5:1:152537259:1 113782960 ID13190 U +
TACATAAACTACAGTTCCTTAGGCACCTGA
>5 dna:chromosome chromosome:NCBIM37:5:1:152537259:1 113782965 ID40 U +
AAACTACAGTTCCTTAGGCACCTGAGCCTC
>5 dna:chromosome chromosome:NCBIM37:5:1:152537259:1 113782987 ID39405 M +
TGAGCCTCATTTCAAGTGACCTTAGCCAC
>5 dna:chromosome chromosome:NCBIM37:5:1:152537259:1 113782987 ID39406 U +
TGAGCCTCATTTCAAGTGACCTTAGCCACAC
>5 dna:chromosome chromosome:NCBIM37:5:1:152537259:1 113782989 ID1056 U +
AGCCTCATTTCAAGTGACCTTAGCCACAC
>5 dna:chromosome chromosome:NCBIM37:5:1:152537259:1 113782993 ID26565 U +
TCATTTCAAGTGACCTTAGCCACACGTGT
>5 dna:chromosome chromosome:NCBIM37:5:1:152537259:1 113782993 ID26566 U +
TCATTTCAAGTGACCTTAGCCACACGTGTGT
>5 dna:chromosome chromosome:NCBIM37:5:1:152537259:1 113782996 ID68336 U +
TTTCAAGTGACCTTAGCCACACGTGTGT
>5 dna:chromosome chromosome:NCBIM37:5:1:152537259:1 113782996 ID68337 U +
TTTCAAGTGACCTTAGCCACACGTGTGTC
>5 dna:chromosome chromosome:NCBIM37:5:1:152537259:1 113782996 ID68338 U +
TTTCAAGTGACCTTAGCCACACGTGTGTCT
>5 dna:chromosome chromosome:NCBIM37:5:1:152537259:1 113782997 ID64690 U +
TTCAAGTGACCTTAGCCACACGTGTGTCTA
>5 dna:chromosome chromosome:NCBIM37:5:1:152537259:1 113782999 ID1806 U +
CAAGTGACCTTAGCCACACGTGTGTCT
>5 dna:chromosome chromosome:NCBIM37:5:1:152537259:1 113783009 ID18283 U +
TAGCCACACGTGTGTCTAGAGGATA
>5 dna:chromosome chromosome:NCBIM37:5:1:152537259:1 113783009 ID18284 U +
TAGCCACACGTGTGTCTAGAGGATAGC
>5 dna:chromosome chromosome:NCBIM37:5:1:152537259:1 113783009 ID18285 U +
TAGCCACACGTGTGTCTAGAGGATAGCACA
>5 dna:chromosome chromosome:NCBIM37:5:1:152537259:1 113783025 ID17244 U +
TAGAGGATAGCACACACAGGGGACAC
>5 dna:chromosome chromosome:NCBIM37:5:1:152537259:1 113783062 ID2156 M +
CAGAAAGGGTCGCAGGCGCACTGTGC
>5 dna:chromosome chromosome:NCBIM37:5:1:152537259:1 113783157 ID27757 M +
TCCAGTGACTCAGTGAGCTTGTCGGTGG
>5 dna:chromosome chromosome:NCBIM37:5:1:152537259:1 113783162 ID37611 M +
TGACTCAGTGAGCTTGTCGGTGGCTAGAGCC
>5 dna:chromosome chromosome:NCBIM37:5:1:152537259:1 113783163 ID4274 M +
GACTCAGTGAGCTTGTCGGTGGCTAGAGCC
>5 dna:chromosome chromosome:NCBIM37:5:1:152537259:1 113783224 ID58453 U +
TGTCCAGAGAAACGGAAGATGATGA
>5 dna:chromosome chromosome:NCBIM37:5:1:152537259:1 113783224 ID58454 U +
TGTCCAGAGAAACGGAAGATGATGATTCC
>5 dna:chromosome chromosome:NCBIM37:5:1:152537259:1 113783224 ID58455 U +
TGTCCAGAGAAACGGAAGATGATGATTCCC
>5 dna:chromosome chromosome:NCBIM37:5:1:152537259:1 113783243 ID41682 U +
TGATGATTCCCGAGGAATTTCCAGGTGCTCT
>5 dna:chromosome chromosome:NCBIM37:5:1:152537259:1 113783299 ID45582 M +
TGCCATCTTCCTCCAGGAATCCTGGC
>5 dna:chromosome chromosome:NCBIM37:5:1:152537259:1 113783410 ID32026 U +
TCTCTTGAACTCATTTCCCGTGGCAGAGGC
>5 dna:chromosome chromosome:NCBIM37:5:1:152537259:1 113783446 ID56084 U +
TGGTGATTTGAGTCGCGCCTTTCC
>5 dna:chromosome chromosome:NCBIM37:5:1:152537259:1 113783446 ID56085 U +
TGGTGATTTGAGTCGCGCCTTTCCAGCTG
>5 dna:chromosome chromosome:NCBIM37:5:1:152537259:1 113783446 ID56086 U +
TGGTGATTTGAGTCGCGCCTTTCCAGCTGC
>5 dna:chromosome chromosome:NCBIM37:5:1:152537259:1 113783449 ID42457 U +
TGATTTGAGTCGCGCCTTTCCAGCTG
>5 dna:chromosome chromosome:NCBIM37:5:1:152537259:1 113783488 ID46633 U +
TGCCTTTTCCCGGTAATGTTTCATATGC
>5 dna:chromosome chromosome:NCBIM37:5:1:152537259:1 113783488 ID46634 U +
TGCCTTTTCCCGGTAATGTTTCATATGCTC
>5 dna:chromosome chromosome:NCBIM37:5:1:152537259:1 113783492 ID68922 U +
TTTTCCCGGTAATGTTTCATATGCTCTTG
>5 dna:chromosome chromosome:NCBIM37:5:1:152537259:1 113783493 ID68435 U +
TTTCCCGGTAATGTTTCATATGCTCTTGAT
>5 dna:chromosome chromosome:NCBIM37:5:1:152537259:1 113783495 ID28669 U +
TCCCGGTAATGTTTCATATGCTCTTGATGT
>5 dna:chromosome chromosome:NCBIM37:5:1:152537259:1 113783501 ID11499 M +
TAATGTTTCATATGCTCTTGATGTAGATTC
>5 dna:chromosome chromosome:NCBIM37:5:1:152537259:1 113783507 ID65004 M +
TTCATATGCTCTTGATGTAGATTCTCCTG
>5 dna:chromosome chromosome:NCBIM37:5:1:152537259:1 113783508 ID26212 M +
TCATATGCTCTTGATGTAGATTCTCCTGT
>5 dna:chromosome chromosome:NCBIM37:5:1:152537259:1 113783511 ID23060 M +
TATGCTCTTGATGTAGATTCTCCTG
>5 dna:chromosome chromosome:NCBIM37:5:1:152537259:1 113783511 ID23061 M +
TATGCTCTTGATGTAGATTCTCCTGT
>5 dna:chromosome chromosome:NCBIM37:5:1:152537259:1 113783511 ID23062 M +
TATGCTCTTGATGTAGATTCTCCTGTTGC
>5 dna:chromosome chromosome:NCBIM37:5:1:152537259:1 113783513 ID47686 M +
TGCTCTTGATGTAGATTCTCCTGTTG
>5 dna:chromosome chromosome:NCBIM37:5:1:152537259:1 113783513 ID47687 M +
TGCTCTTGATGTAGATTCTCCTGTTGCTC
>5 dna:chromosome chromosome:NCBIM37:5:1:152537259:1 113783518 ID66658 M +
TTGATGTAGATTCTCCTGTTGCTCACTGC
>5 dna:chromosome chromosome:NCBIM37:5:1:152537259:1 113783519 ID41922 M +
TGATGTAGATTCTCCTGTTGCTCACTGC
>5 dna:chromosome chromosome:NCBIM37:5:1:152537259:1 113783595 ID46452 U +
TGCCTGTCTCTGAGGTTCTCCTGCCTT
>5 dna:chromosome chromosome:NCBIM37:5:1:152537259:1 113783599 ID58646 U +
TGTCTCTGAGGTTCTCCTGCCTTTCTGTC
>5 dna:chromosome chromosome:NCBIM37:5:1:152537259:1 113783629 ID32453 U +
TCTGCATTTATCAGTAAGAAGGGAGGG
>5 dna:chromosome chromosome:NCBIM37:5:1:152537259:1 113783663 ID26879 U +
TCCAACTGCAGTAGAGAATTTGCCCGCTTC
>5 dna:chromosome chromosome:NCBIM37:5:1:152537259:1 113783693 ID42829 M +
TGCAAATCTACCTGGTTTCGCCTCC
>5 dna:chromosome chromosome:NCBIM37:5:1:152537259:1 113783693 ID42830 M +
TGCAAATCTACCTGGTTTCGCCTCCT
>5 dna:chromosome chromosome:NCBIM37:5:1:152537259:1 113783693 ID42831 M +
TGCAAATCTACCTGGTTTCGCCTCCTC
>5 dna:chromosome chromosome:NCBIM37:5:1:152537259:1 113783693 ID42832 M +
TGCAAATCTACCTGGTTTCGCCTCCTCC
>5 dna:chromosome chromosome:NCBIM37:5:1:152537259:1 113783693 ID42833 M +
TGCAAATCTACCTGGTTTCGCCTCCTCCG
>5 dna:chromosome chromosome:NCBIM37:5:1:152537259:1 113783693 ID42834 M +
TGCAAATCTACCTGGTTTCGCCTCCTCCGA
>5 dna:chromosome chromosome:NCBIM37:5:1:152537259:1 113783693 ID42835 M +
TGCAAATCTACCTGGTTTCGCCTCCTCCGAT
>5 dna:chromosome chromosome:NCBIM37:5:1:152537259:1 113783694 ID4731 M +
GCAAATCTACCTGGTTTCGCCTCCTCCGA
>5 dna:chromosome chromosome:NCBIM37:5:1:152537259:1 113783705 ID56778 M +
TGGTTTCGCCTCCTCCGATATGAGACCC
>5 dna:chromosome chromosome:NCBIM37:5:1:152537259:1 113783822 ID391 M +
ACAAATCCTTTTCCTCACCGTGATGGCTGC
>5 dna:chromosome chromosome:NCBIM37:5:1:152537259:1 113783822 ID392 M +
ACAAATCCTTTTCCTCACCGTGATGGCTGCT
>5 dna:chromosome chromosome:NCBIM37:5:1:152537259:1 113783836 ID25221 M +
TCACCGTGATGGCTGCTTTGCTTGATGGA
>5 dna:chromosome chromosome:NCBIM37:5:1:152537259:1 113783853 ID66970 M +
TTGCTTGATGGATCTGCAGCTGCTTG
>5 dna:chromosome chromosome:NCBIM37:5:1:152537259:1 113783854 ID48389 M +
TGCTTGATGGATCTGCAGCTGCTTGGCTT
>5 dna:chromosome chromosome:NCBIM37:5:1:152537259:1 113783854 ID48390 M +
TGCTTGATGGATCTGCAGCTGCTTGGCTTA
>5 dna:chromosome chromosome:NCBIM37:5:1:152537259:1 113783873 ID48436 M +
TGCTTGGCTTACTTTTTGATTTGTGTGA
>5 dna:chromosome chromosome:NCBIM37:5:1:152537259:1 113783873 ID48437 M +
TGCTTGGCTTACTTTTTGATTTGTGTGAG
>5 dna:chromosome chromosome:NCBIM37:5:1:152537259:1 113783876 ID67353 M +
TTGGCTTACTTTTTGATTTGTGTGAGCAAA
>5 dna:chromosome chromosome:NCBIM37:5:1:152537259:1 113783877 ID52605 M +
TGGCTTACTTTTTGATTTGTGTGAGCAA
>5 dna:chromosome chromosome:NCBIM37:5:1:152537259:1 113783885 ID69015 U +
TTTTTGATTTGTGTGAGCAAAACCGGCGCCT
>5 dna:chromosome chromosome:NCBIM37:5:1:152537259:1 113783886 ID68951 U +
TTTTGATTTGTGTGAGCAAAACCGGCGCCT
>5 dna:chromosome chromosome:NCBIM37:5:1:152537259:1 113783887 ID68660 U +
TTTGATTTGTGTGAGCAAAACCGGCGCCT
>5 dna:chromosome chromosome:NCBIM37:5:1:152537259:1 113783888 ID66698 U +
TTGATTTGTGTGAGCAAAACCGGCGCCTT
>5 dna:chromosome chromosome:NCBIM37:5:1:152537259:1 113783888 ID66699 U +
TTGATTTGTGTGAGCAAAACCGGCGCCTTT
>5 dna:chromosome chromosome:NCBIM37:5:1:152537259:1 113783889 ID42491 U +
TGATTTGTGTGAGCAAAACCGGCGCCT
>5 dna:chromosome chromosome:NCBIM37:5:1:152537259:1 113783889 ID42492 U +
TGATTTGTGTGAGCAAAACCGGCGCCTTTC
>5 dna:chromosome chromosome:NCBIM37:5:1:152537259:1 113783889 ID42493 U +
TGATTTGTGTGAGCAAAACCGGCGCCTTTCT
>5 dna:chromosome chromosome:NCBIM37:5:1:152537259:1 113783898 ID39129 U +
TGAGCAAAACCGGCGCCTTTCTCCACC
>5 dna:chromosome chromosome:NCBIM37:5:1:152537259:1 113783898 ID39130 U +
TGAGCAAAACCGGCGCCTTTCTCCACCAC
>5 dna:chromosome chromosome:NCBIM37:5:1:152537259:1 113783898 ID39131 U +
TGAGCAAAACCGGCGCCTTTCTCCACCACT
>5 dna:chromosome chromosome:NCBIM37:5:1:152537259:1 113783935 ID18788 U +
TAGCTTGTGTTTCAGTATTGAAAGTCTGCC
>5 dna:chromosome chromosome:NCBIM37:5:1:152537259:1 113783936 ID1126 U +
AGCTTGTGTTTCAGTATTGAAAGTCTGCCTT
>5 dna:chromosome chromosome:NCBIM37:5:1:152537259:1 113783961 ID46652 U +
TGCCTTTTTGTACACAACATGTGGTTAGGT
>5 dna:chromosome chromosome:NCBIM37:5:1:152537259:1 113783969 ID57514 M +
TGTACACAACATGTGGTTAGGTCTCA
>5 dna:chromosome chromosome:NCBIM37:5:1:152537259:1 113783969 ID57515 M +
TGTACACAACATGTGGTTAGGTCTCACTGC
>5 dna:chromosome chromosome:NCBIM37:5:1:152537259:1 113783971 ID12545 M +
TACACAACATGTGGTTAGGTCTCACTGC
>5 dna:chromosome chromosome:NCBIM37:5:1:152537259:1 113783971 ID12546 M +
TACACAACATGTGGTTAGGTCTCACTGCT
>5 dna:chromosome chromosome:NCBIM37:5:1:152537259:1 113783971 ID12547 M +
TACACAACATGTGGTTAGGTCTCACTGCTGT
>5 dna:chromosome chromosome:NCBIM37:5:1:152537259:1 113783999 ID61090 M +
TGTTTAATCCATGGTGCTAGTCTCTGACC
>5 dna:chromosome chromosome:NCBIM37:5:1:152537259:1 113783999 ID61091 M +
TGTTTAATCCATGGTGCTAGTCTCTGACCTC
>5 dna:chromosome chromosome:NCBIM37:5:1:152537259:1 113784002 ID63748 M +
TTAATCCATGGTGCTAGTCTCTGACCT
>5 dna:chromosome chromosome:NCBIM37:5:1:152537259:1 113784030 ID37566 U +
TGACTAGTAGTACGTTTAGGTCACTCCC
>5 dna:chromosome chromosome:NCBIM37:5:1:152537259:1 113784030 ID37567 U +
TGACTAGTAGTACGTTTAGGTCACTCCCAT
>5 dna:chromosome chromosome:NCBIM37:5:1:152537259:1 113784155 ID4142 M +
GACAGAAAGACTCACAGGGACCCCTTGGA
>5 dna:chromosome chromosome:NCBIM37:5:1:152537259:1 113784157 ID2155 M +
CAGAAAGACTCACAGGGACCCCTTGGAGGA
>5 dna:chromosome chromosome:NCBIM37:5:1:152537259:1 113784193 ID68831 M +
TTTTAAACTGAGCTTTGAAGGCTCTGACGAA
>5 dna:chromosome chromosome:NCBIM37:5:1:152537259:1 113784202 ID4476 M +
GAGCTTTGAAGGCTCTGACGAACCCTT
>5 dna:chromosome chromosome:NCBIM37:5:1:152537259:1 113784202 ID4477 M +
GAGCTTTGAAGGCTCTGACGAACCCTTAC
>5 dna:chromosome chromosome:NCBIM37:5:1:152537259:1 113784217 ID37439 U +
TGACGAACCCTTACTGCTGAGTGAGCCAC
>5 dna:chromosome chromosome:NCBIM37:5:1:152537259:1 113784228 ID15467 U +
TACTGCTGAGTGAGCCACAGGCTC
>5 dna:chromosome chromosome:NCBIM37:5:1:152537259:1 113784228 ID15468 U +
TACTGCTGAGTGAGCCACAGGCTCTAAGAA
>5 dna:chromosome chromosome:NCBIM37:5:1:152537259:1 113784250 ID31242 U +
TCTAAGAACCCGGAAGGGCCGTGGG
>5 dna:chromosome chromosome:NCBIM37:5:1:152537259:1 113784250 ID31243 U +
TCTAAGAACCCGGAAGGGCCGTGGGGA
>5 dna:chromosome chromosome:NCBIM37:5:1:152537259:1 113784250 ID31244 U +
TCTAAGAACCCGGAAGGGCCGTGGGGAC
>5 dna:chromosome chromosome:NCBIM37:5:1:152537259:1 113784280 ID31275 U +
TCTAAGCTTCTATGTTACATGAAGGAAAAG
>5 dna:chromosome chromosome:NCBIM37:5:1:152537259:1 113784282 ID10152 U +
TAAGCTTCTATGTTACATGAAGGAAAAG
>5 dna:chromosome chromosome:NCBIM37:5:1:152537259:1 113784282 ID10153 U +
TAAGCTTCTATGTTACATGAAGGAAAAGG
>5 dna:chromosome chromosome:NCBIM37:5:1:152537259:1 113784282 ID10154 U +
TAAGCTTCTATGTTACATGAAGGAAAAGGGC
>5 dna:chromosome chromosome:NCBIM37:5:1:152537259:1 113784287 ID65910 U +
TTCTATGTTACATGAAGGAAAAGGGCTGC
>5 dna:chromosome chromosome:NCBIM37:5:1:152537259:1 113784288 ID31546 M +
TCTATGTTACATGAAGGAAAAGGGCTGC
>5 dna:chromosome chromosome:NCBIM37:5:1:152537259:1 113784288 ID31547 M +
TCTATGTTACATGAAGGAAAAGGGCTGCA
>5 dna:chromosome chromosome:NCBIM37:5:1:152537259:1 113784288 ID31548 M +
TCTATGTTACATGAAGGAAAAGGGCTGCAC
>5 dna:chromosome chromosome:NCBIM37:5:1:152537259:1 113784290 ID23297 M +
TATGTTACATGAAGGAAAAGGGCTGCACAT
>5 dna:chromosome chromosome:NCBIM37:5:1:152537259:1 113784292 ID60499 M +
TGTTACATGAAGGAAAAGGGCTGC
>5 dna:chromosome chromosome:NCBIM37:5:1:152537259:1 113784292 ID60500 M +
TGTTACATGAAGGAAAAGGGCTGCACAT
>5 dna:chromosome chromosome:NCBIM37:5:1:152537259:1 113784292 ID60501 M +
TGTTACATGAAGGAAAAGGGCTGCACATG
>5 dna:chromosome chromosome:NCBIM37:5:1:152537259:1 113784292 ID60502 M +
TGTTACATGAAGGAAAAGGGCTGCACATGT
>5 dna:chromosome chromosome:NCBIM37:5:1:152537259:1 113784294 ID63939 M +
TTACATGAAGGAAAAGGGCTGCACA
>5 dna:chromosome chromosome:NCBIM37:5:1:152537259:1 113784295 ID13328 M +
TACATGAAGGAAAAGGGCTGCACATGT
>5 dna:chromosome chromosome:NCBIM37:5:1:152537259:1 113784295 ID13329 M +
TACATGAAGGAAAAGGGCTGCACATGTGA
>5 dna:chromosome chromosome:NCBIM37:5:1:152537259:1 113784295 ID13330 M +
TACATGAAGGAAAAGGGCTGCACATGTGAC
>5 dna:chromosome chromosome:NCBIM37:5:1:152537259:1 113784295 ID13331 M +
TACATGAAGGAAAAGGGCTGCACATGTGACT
>5 dna:chromosome chromosome:NCBIM37:5:1:152537259:1 113784299 ID35426 M +
TGAAGGAAAAGGGCTGCACATGTGACTGGT
>5 dna:chromosome chromosome:NCBIM37:5:1:152537259:1 113784309 ID5761 M +
GGGCTGCACATGTGACTGGTAC
>5 dna:chromosome chromosome:NCBIM37:5:1:152537259:1 113784313 ID43668 U +
TGCACATGTGACTGGTACCACTTTTGTG
>5 dna:chromosome chromosome:NCBIM37:5:1:152537259:1 113784313 ID43669 U +
TGCACATGTGACTGGTACCACTTTTGTGT
>5 dna:chromosome chromosome:NCBIM37:5:1:152537259:1 113784313 ID43670 U +
TGCACATGTGACTGGTACCACTTTTGTGTT
>5 dna:chromosome chromosome:NCBIM37:5:1:152537259:1 113784319 ID59115 U +
TGTGACTGGTACCACTTTTGTGTTGT
>5 dna:chromosome chromosome:NCBIM37:5:1:152537259:1 113784319 ID59116 U +
TGTGACTGGTACCACTTTTGTGTTGTTTT
>5 dna:chromosome chromosome:NCBIM37:5:1:152537259:1 113784319 ID59117 U +
TGTGACTGGTACCACTTTTGTGTTGTTTTG
>5 dna:chromosome chromosome:NCBIM37:5:1:152537259:1 113784319 ID59118 U +
TGTGACTGGTACCACTTTTGTGTTGTTTTGT
>5 dna:chromosome chromosome:NCBIM37:5:1:152537259:1 113784321 ID37761 U +
TGACTGGTACCACTTTTGTGTTGTTTTGT
>5 dna:chromosome chromosome:NCBIM37:5:1:152537259:1 113784321 ID37762 U +
TGACTGGTACCACTTTTGTGTTGTTTTGTGA
>5 dna:chromosome chromosome:NCBIM37:5:1:152537259:1 113784322 ID4299 U +
GACTGGTACCACTTTTGTGTTGTTTTGTGA
>5 dna:chromosome chromosome:NCBIM37:5:1:152537259:1 113784325 ID55200 U +
TGGTACCACTTTTGTGTTGTTTTGTGAGT
>5 dna:chromosome chromosome:NCBIM37:5:1:152537259:1 113784328 ID13808 U +
TACCACTTTTGTGTTGTTTTGTGAGTT
>5 dna:chromosome chromosome:NCBIM37:5:1:152537259:1 113784328 ID13809 U +
TACCACTTTTGTGTTGTTTTGTGAGTTTT
>5 dna:chromosome chromosome:NCBIM37:5:1:152537259:1 113784347 ID59288 M +
TGTGAGTTTTATTGTATTGTTTTGTG
>5 dna:chromosome chromosome:NCBIM37:5:1:152537259:1 113784347 ID59289 M +
TGTGAGTTTTATTGTATTGTTTTGTGGT
>5 dna:chromosome chromosome:NCBIM37:5:1:152537259:1 113784347 ID59290 M +
TGTGAGTTTTATTGTATTGTTTTGTGGTGT
>5 dna:chromosome chromosome:NCBIM37:5:1:152537259:1 113784356 ID23780 U +
TATTGTATTGTTTTGTGGTGTGAGCCTG
>5 dna:chromosome chromosome:NCBIM37:5:1:152537259:1 113784356 ID23781 U +
TATTGTATTGTTTTGTGGTGTGAGCCTGC
>5 dna:chromosome chromosome:NCBIM37:5:1:152537259:1 113784358 ID67781 U +
TTGTATTGTTTTGTGGTGTGAGCCTG
>5 dna:chromosome chromosome:NCBIM37:5:1:152537259:1 113784358 ID67782 U +
TTGTATTGTTTTGTGGTGTGAGCCTGC
>5 dna:chromosome chromosome:NCBIM37:5:1:152537259:1 113784358 ID67783 U +
TTGTATTGTTTTGTGGTGTGAGCCTGCGC
>5 dna:chromosome chromosome:NCBIM37:5:1:152537259:1 113784358 ID67784 U +
TTGTATTGTTTTGTGGTGTGAGCCTGCGCC
>5 dna:chromosome chromosome:NCBIM37:5:1:152537259:1 113784359 ID57954 U +
TGTATTGTTTTGTGGTGTGAGCCTGC
>5 dna:chromosome chromosome:NCBIM37:5:1:152537259:1 113784361 ID23824 U +
TATTGTTTTGTGGTGTGAGCCTGCGCCTG
>5 dna:chromosome chromosome:NCBIM37:5:1:152537259:1 113784413 ID51366 U +
TGGCAACTCACTATGGTGTAAGTTTGA
>5 dna:chromosome chromosome:NCBIM37:5:1:152537259:1 113784413 ID51367 U +
TGGCAACTCACTATGGTGTAAGTTTGAG
>5 dna:chromosome chromosome:NCBIM37:5:1:152537259:1 113784420 ID25290 U +
TCACTATGGTGTAAGTTTGAGAACTCT
>5 dna:chromosome chromosome:NCBIM37:5:1:152537259:1 113784420 ID25291 U +
TCACTATGGTGTAAGTTTGAGAACTCTGG
>5 dna:chromosome chromosome:NCBIM37:5:1:152537259:1 113784424 ID23163 U +
TATGGTGTAAGTTTGAGAACTCTGGG
>5 dna:chromosome chromosome:NCBIM37:5:1:152537259:1 113784424 ID23164 U +
TATGGTGTAAGTTTGAGAACTCTGGGC
>5 dna:chromosome chromosome:NCBIM37:5:1:152537259:1 113784426 ID56241 U +
TGGTGTAAGTTTGAGAACTCTGGG
>5 dna:chromosome chromosome:NCBIM37:5:1:152537259:1 113784426 ID56242 U +
TGGTGTAAGTTTGAGAACTCTGGGC
>5 dna:chromosome chromosome:NCBIM37:5:1:152537259:1 113784426 ID56243 U +
TGGTGTAAGTTTGAGAACTCTGGGCGG
>5 dna:chromosome chromosome:NCBIM37:5:1:152537259:1 113784426 ID56244 U +
TGGTGTAAGTTTGAGAACTCTGGGCGGG
>5 dna:chromosome chromosome:NCBIM37:5:1:152537259:1 113784469 ID44140 U +
TGCAGTCCACAGAAGGGGG
>5 dna:chromosome chromosome:NCBIM37:5:1:152537259:1 113784499 ID45142 M +
TGCCACATGGGAGGGAGAC
>5 dna:chromosome chromosome:NCBIM37:5:1:152537259:1 113784546 ID38970 M +
TGAGATGCCAAGTGTCTTTGT
>5 dna:chromosome chromosome:NCBIM37:5:1:152537259:1 113784546 ID38973 M +
TGAGATGCCAAGTGTCTTTGTCTTTC
>5 dna:chromosome chromosome:NCBIM37:5:1:152537259:1 113784546 ID38974 M +
TGAGATGCCAAGTGTCTTTGTCTTTCC
>5 dna:chromosome chromosome:NCBIM37:5:1:152537259:1 113784546 ID38976 M +
TGAGATGCCAAGTGTCTTTGTCTTTCCC
>5 dna:chromosome chromosome:NCBIM37:5:1:152537259:1 113784546 ID38977 M +
TGAGATGCCAAGTGTCTTTGTCTTTCCCA
>5 dna:chromosome chromosome:NCBIM37:5:1:152537259:1 113784546 ID38979 M +
TGAGATGCCAAGTGTCTTTGTCTTTCCCAG
>5 dna:chromosome chromosome:NCBIM37:5:1:152537259:1 113784546 ID38980 M +
TGAGATGCCAAGTGTCTTTGTCTTTCCCAGC
>5 dna:chromosome chromosome:NCBIM37:5:1:152537259:1 113784551 ID44995 M +
TGCCAAGTGTCTTTGTCTTTCCC
>5 dna:chromosome chromosome:NCBIM37:5:1:152537259:1 113784551 ID44996 M +
TGCCAAGTGTCTTTGTCTTTCCCAG
>5 dna:chromosome chromosome:NCBIM37:5:1:152537259:1 113784551 ID44997 M +
TGCCAAGTGTCTTTGTCTTTCCCAGC
>5 dna:chromosome chromosome:NCBIM37:5:1:152537259:1 113784551 ID44998 M +
TGCCAAGTGTCTTTGTCTTTCCCAGCAGA
>5 dna:chromosome chromosome:NCBIM37:5:1:152537259:1 113784646 ID6027 M +
GTCCTATGATGCAGGCCTTACTAGGTGCA
>5 dna:chromosome chromosome:NCBIM37:5:1:152537259:1 113784647 ID29611 M +
TCCTATGATGCAGGCCTTACTAGGTGCA
>5 dna:chromosome chromosome:NCBIM37:5:1:152537259:1 113784647 ID29612 M +
TCCTATGATGCAGGCCTTACTAGGTGCAG
>5 dna:chromosome chromosome:NCBIM37:5:1:152537259:1 113784647 ID29613 M +
TCCTATGATGCAGGCCTTACTAGGTGCAGT
>5 dna:chromosome chromosome:NCBIM37:5:1:152537259:1 113784647 ID29614 M +
TCCTATGATGCAGGCCTTACTAGGTGCAGTT
>5 dna:chromosome chromosome:NCBIM37:5:1:152537259:1 113784648 ID2970 M +
CCTATGATGCAGGCCTTACTAGGTGCAGT
>5 dna:chromosome chromosome:NCBIM37:5:1:152537259:1 113784650 ID22900 M +
TATGATGCAGGCCTTACTAGGTGCAG
>5 dna:chromosome chromosome:NCBIM37:5:1:152537259:1 113784650 ID22901 M +
TATGATGCAGGCCTTACTAGGTGCAGT
>5 dna:chromosome chromosome:NCBIM37:5:1:152537259:1 113784650 ID22902 M +
TATGATGCAGGCCTTACTAGGTGCAGTT
>5 dna:chromosome chromosome:NCBIM37:5:1:152537259:1 113784651 ID1509 M +
ATGATGCAGGCCTTACTAGGTGCAGT
>5 dna:chromosome chromosome:NCBIM37:5:1:152537259:1 113784652 ID41710 M +
TGATGCAGGCCTTACTAGGTGCAGT
>5 dna:chromosome chromosome:NCBIM37:5:1:152537259:1 113784705 ID40136 M +
TGAGTATGCAGATGGGCTGGA
>5 dna:chromosome chromosome:NCBIM37:5:1:152537259:1 113784705 ID40137 M +
TGAGTATGCAGATGGGCTGGAAGGGG
>5 dna:chromosome chromosome:NCBIM37:5:1:152537259:1 113784711 ID43972 M +
TGCAGATGGGCTGGAAGGGGGTGT
>5 dna:chromosome chromosome:NCBIM37:5:1:152537259:1 113784711 ID43973 M +
TGCAGATGGGCTGGAAGGGGGTGTGG
>5 dna:chromosome chromosome:NCBIM37:5:1:152537259:1 113784761 ID48418 M +
TGCTTGCTTCCAGACATGGGATGCAG
>5 dna:chromosome chromosome:NCBIM37:5:1:152537259:1 113784825 ID26951 M +
TCCAAGCTCCTCTGCTATGCTTATGATG
>5 dna:chromosome chromosome:NCBIM37:5:1:152537259:1 113784832 ID29839 M +
TCCTCTGCTATGCTTATGATGGCATTGGAG
>5 dna:chromosome chromosome:NCBIM37:5:1:152537259:1 113784837 ID47333 M +
TGCTATGCTTATGATGGCATTGGAGA
>5 dna:chromosome chromosome:NCBIM37:5:1:152537259:1 113784837 ID47334 M +
TGCTATGCTTATGATGGCATTGGAGAGG
>5 dna:chromosome chromosome:NCBIM37:5:1:152537259:1 113784842 ID48247 M +
TGCTTATGATGGCATTGGAGAGGGA
>5 dna:chromosome chromosome:NCBIM37:5:1:152537259:1 113784969 ID53180 M +
TGGGACAGAATCTCTTCATCCATGTGTGCGC
>5 dna:chromosome chromosome:NCBIM37:5:1:152537259:1 113784974 ID2206 M +
CAGAATCTCTTCATCCATGTGTGCGCATA
>5 dna:chromosome chromosome:NCBIM37:5:1:152537259:1 113784987 ID27968 M +
TCCATGTGTGCGCATAGGAATCTCCCATTC
>5 dna:chromosome chromosome:NCBIM37:5:1:152537259:1 113784991 ID60165 M +
TGTGTGCGCATAGGAATCTCCCATTC
>5 dna:chromosome chromosome:NCBIM37:5:1:152537259:1 113784991 ID60166 M +
TGTGTGCGCATAGGAATCTCCCATTCTCCT
>5 dna:chromosome chromosome:NCBIM37:5:1:152537259:1 113784993 ID59665 M +
TGTGCGCATAGGAATCTCCCATTCTC
>5 dna:chromosome chromosome:NCBIM37:5:1:152537259:1 113784995 ID46761 M +
TGCGCATAGGAATCTCCCATTCTCCTC
>5 dna:chromosome chromosome:NCBIM37:5:1:152537259:1 113784995 ID46762 M +
TGCGCATAGGAATCTCCCATTCTCCTCCCC
>5 dna:chromosome chromosome:NCBIM37:5:1:152537259:1 113785032 ID28593 M +
TCCCCCATGTGTGATGCATACGACGGTGT
>5 dna:chromosome chromosome:NCBIM37:5:1:152537259:1 113785032 ID28594 M +
TCCCCCATGTGTGATGCATACGACGGTGTC
>5 dna:chromosome chromosome:NCBIM37:5:1:152537259:1 113785032 ID28595 M +
TCCCCCATGTGTGATGCATACGACGGTGTCT
>5 dna:chromosome chromosome:NCBIM37:5:1:152537259:1 113785033 ID2854 M +
CCCCCATGTGTGATGCATACGACGGTGTC
>5 dna:chromosome chromosome:NCBIM37:5:1:152537259:1 113785035 ID2842 M +
CCCATGTGTGATGCATACGACGGTGTCTGC
>5 dna:chromosome chromosome:NCBIM37:5:1:152537259:1 113785036 ID2746 M +
CCATGTGTGATGCATACGACGGTGTCT
>5 dna:chromosome chromosome:NCBIM37:5:1:152537259:1 113785036 ID2747 M +
CCATGTGTGATGCATACGACGGTGTCTGC
>5 dna:chromosome chromosome:NCBIM37:5:1:152537259:1 113785039 ID60138 M +
TGTGTGATGCATACGACGGTGTC
>5 dna:chromosome chromosome:NCBIM37:5:1:152537259:1 113785039 ID60139 M +
TGTGTGATGCATACGACGGTGTCT
>5 dna:chromosome chromosome:NCBIM37:5:1:152537259:1 113785039 ID60140 M +
TGTGTGATGCATACGACGGTGTCTG
>5 dna:chromosome chromosome:NCBIM37:5:1:152537259:1 113785039 ID60141 M +
TGTGTGATGCATACGACGGTGTCTGC
>5 dna:chromosome chromosome:NCBIM37:5:1:152537259:1 113785039 ID60142 M +
TGTGTGATGCATACGACGGTGTCTGCTGG
>5 dna:chromosome chromosome:NCBIM37:5:1:152537259:1 113785039 ID60143 M +
TGTGTGATGCATACGACGGTGTCTGCTGGT
>5 dna:chromosome chromosome:NCBIM37:5:1:152537259:1 113785041 ID59380 M +
TGTGATGCATACGACGGTGTCTGC
>5 dna:chromosome chromosome:NCBIM37:5:1:152537259:1 113785041 ID59381 M +
TGTGATGCATACGACGGTGTCTGCT
>5 dna:chromosome chromosome:NCBIM37:5:1:152537259:1 113785041 ID59382 M +
TGTGATGCATACGACGGTGTCTGCTG
>5 dna:chromosome chromosome:NCBIM37:5:1:152537259:1 113785041 ID59384 M +
TGTGATGCATACGACGGTGTCTGCTGG
>5 dna:chromosome chromosome:NCBIM37:5:1:152537259:1 113785041 ID59385 M +
TGTGATGCATACGACGGTGTCTGCTGGT
>5 dna:chromosome chromosome:NCBIM37:5:1:152537259:1 113785041 ID59387 M +
TGTGATGCATACGACGGTGTCTGCTGGTGT
>5 dna:chromosome chromosome:NCBIM37:5:1:152537259:1 113785041 ID59388 M +
TGTGATGCATACGACGGTGTCTGCTGGTGTC
>5 dna:chromosome chromosome:NCBIM37:5:1:152537259:1 113785042 ID6114 M +
GTGATGCATACGACGGTGTCTGCTGGT
>5 dna:chromosome chromosome:NCBIM37:5:1:152537259:1 113785043 ID41717 M +
TGATGCATACGACGGTGTCTGCTGG
>5 dna:chromosome chromosome:NCBIM37:5:1:152537259:1 113785043 ID41718 M +
TGATGCATACGACGGTGTCTGCTGGT
>5 dna:chromosome chromosome:NCBIM37:5:1:152537259:1 113785043 ID41721 M +
TGATGCATACGACGGTGTCTGCTGGTGT
>5 dna:chromosome chromosome:NCBIM37:5:1:152537259:1 113785043 ID41722 M +
TGATGCATACGACGGTGTCTGCTGGTGTC
>5 dna:chromosome chromosome:NCBIM37:5:1:152537259:1 113785043 ID41723 U +
TGATGCATACGACGGTGTCTGCTGGTGTCC
>5 dna:chromosome chromosome:NCBIM37:5:1:152537259:1 113785046 ID44247 M +
TGCATACGACGGTGTCTGCTGGTGT
>5 dna:chromosome chromosome:NCBIM37:5:1:152537259:1 113785046 ID44248 M +
TGCATACGACGGTGTCTGCTGGTGTC
>5 dna:chromosome chromosome:NCBIM37:5:1:152537259:1 113785046 ID44249 U +
TGCATACGACGGTGTCTGCTGGTGTCCG
>5 dna:chromosome chromosome:NCBIM37:5:1:152537259:1 113785046 ID44250 U +
TGCATACGACGGTGTCTGCTGGTGTCCGA
>5 dna:chromosome chromosome:NCBIM37:5:1:152537259:1 113785050 ID14581 U +
TACGACGGTGTCTGCTGGTGTCCGACA
>5 dna:chromosome chromosome:NCBIM37:5:1:152537259:1 113785174 ID54565 M +
TGGGTCGAGTTTTTTACTCTGGATGGT
>5 dna:chromosome chromosome:NCBIM37:5:1:152537259:1 113785228 ID3111 M +
CGAGGTCTGGAACTCTGGTTGGAGC
>5 dna:chromosome chromosome:NCBIM37:5:1:152537259:1 113785267 ID23497 M +
TATTATGGAGCCCCAGCCCTGGGCAGGAAA
>5 dna:chromosome chromosome:NCBIM37:5:1:152537259:1 113785312 ID40931 U +
TGATAGATGTGAGCACATGACTGCCGAGT
>5 dna:chromosome chromosome:NCBIM37:5:1:152537259:1 113785315 ID17654 U +
TAGATGTGAGCACATGACTGCCGAGTCGT
>5 dna:chromosome chromosome:NCBIM37:5:1:152537259:1 113785370 ID30047 M +
TCCTGCTCCTTCTCCATTAGCAGCGGTGT
>5 dna:chromosome chromosome:NCBIM37:5:1:152537259:1 113785370 ID30048 M +
TCCTGCTCCTTCTCCATTAGCAGCGGTGTC
>5 dna:chromosome chromosome:NCBIM37:5:1:152537259:1 113785370 ID30049 M +
TCCTGCTCCTTCTCCATTAGCAGCGGTGTCT
>5 dna:chromosome chromosome:NCBIM37:5:1:152537259:1 113785466 ID43191 U +
TGCAAGGGTCTTGGACACGTCCGG
>5 dna:chromosome chromosome:NCBIM37:5:1:152537259:1 113785479 ID4129 U +
GACACGTCCGGGTGTGTGCGGCGCAAGC
>5 dna:chromosome chromosome:NCBIM37:5:1:152537259:1 113785519 ID25236 M +
TCACCTCTACCAGAGATAATAAGGTCAGTA
>5 dna:chromosome chromosome:NCBIM37:5:1:152537259:1 113785526 ID13843 M +
TACCAGAGATAATAAGGTCAGTAAACAGC
>5 dna:chromosome chromosome:NCBIM37:5:1:152537259:1 113785526 ID13844 M +
TACCAGAGATAATAAGGTCAGTAAACAGCA
>5 dna:chromosome chromosome:NCBIM37:5:1:152537259:1 113785526 ID13845 M +
TACCAGAGATAATAAGGTCAGTAAACAGCAA
>5 dna:chromosome chromosome:NCBIM37:5:1:152537259:1 113785640 ID49900 U +
TGGAATGGTATCTAGAAAACACACTAACC
>5 dna:chromosome chromosome:NCBIM37:5:1:152537259:1 113785640 ID49901 U +
TGGAATGGTATCTAGAAAACACACTAACCAA
>5 dna:chromosome chromosome:NCBIM37:5:1:152537259:1 113785645 ID55448 M +
TGGTATCTAGAAAACACACTAACCAAC
>5 dna:chromosome chromosome:NCBIM37:5:1:152537259:1 113785652 ID15936 M +
TAGAAAACACACTAACCAACCACCCATGC
>5 dna:chromosome chromosome:NCBIM37:5:1:152537259:1 113785678 ID43442 M +
TGCAATGTCACTGGGTCCTTGAGATG
>5 dna:chromosome chromosome:NCBIM37:5:1:152537259:1 113785678 ID43443 M +
TGCAATGTCACTGGGTCCTTGAGATGT
>5 dna:chromosome chromosome:NCBIM37:5:1:152537259:1 113785678 ID43444 M +
TGCAATGTCACTGGGTCCTTGAGATGTC
>5 dna:chromosome chromosome:NCBIM37:5:1:152537259:1 113785678 ID43445 M +
TGCAATGTCACTGGGTCCTTGAGATGTCC
>5 dna:chromosome chromosome:NCBIM37:5:1:152537259:1 113785678 ID43446 M +
TGCAATGTCACTGGGTCCTTGAGATGTCCT
>5 dna:chromosome chromosome:NCBIM37:5:1:152537259:1 113785689 ID54561 M +
TGGGTCCTTGAGATGTCCTGC
>5 dna:chromosome chromosome:NCBIM37:5:1:152537259:1 113785794 ID30758 M +
TCGCTTTTTACAGGTCTTTTATACCCTAG
>5 dna:chromosome chromosome:NCBIM37:5:1:152537259:1 113785842 ID4081 M +
GACAAAGGGTGCCCGGGAC
>5 dna:chromosome chromosome:NCBIM37:5:1:152537259:1 113785877 ID4015 U +
GAAGTTTGGTGTAAATTTAGAAGCAACTT
>5 dna:chromosome chromosome:NCBIM37:5:1:152537259:1 113785881 ID68747 U +
TTTGGTGTAAATTTAGAAGCAACTTCTACCT
>5 dna:chromosome chromosome:NCBIM37:5:1:152537259:1 113785882 ID67567 U +
TTGGTGTAAATTTAGAAGCAACTTCTACCT
>5 dna:chromosome chromosome:NCBIM37:5:1:152537259:1 113785915 ID3740 U +
CTTTCACCTGCGTGCCATTGGGCTTGGCCAT
>5 dna:chromosome chromosome:NCBIM37:5:1:152537259:1 113785917 ID64826 U +
TTCACCTGCGTGCCATTGGGCTTGGCCAT
>5 dna:chromosome chromosome:NCBIM37:5:1:152537259:1 113785960 ID51515 U +
TGGCACAAATATTTGGAATCTGTGAGTAA
>5 dna:chromosome chromosome:NCBIM37:5:1:152537259:1 113785960 ID51516 U +
TGGCACAAATATTTGGAATCTGTGAGTAAA
>5 dna:chromosome chromosome:NCBIM37:5:1:152537259:1 113786029 ID57258 U +
TGTAACAGATGCCGGAGGAAACACAT
>5 dna:chromosome chromosome:NCBIM37:5:1:152537259:1 113786029 ID57259 U +
TGTAACAGATGCCGGAGGAAACACATGTG
>5 dna:chromosome chromosome:NCBIM37:5:1:152537259:1 113786031 ID8578 U +
TAACAGATGCCGGAGGAAACACATGT
>5 dna:chromosome chromosome:NCBIM37:5:1:152537259:1 113786031 ID8579 U +
TAACAGATGCCGGAGGAAACACATGTGA
>5 dna:chromosome chromosome:NCBIM37:5:1:152537259:1 113786031 ID8580 U +
TAACAGATGCCGGAGGAAACACATGTGAG
>5 dna:chromosome chromosome:NCBIM37:5:1:152537259:1 113786031 ID8581 U +
TAACAGATGCCGGAGGAAACACATGTGAGC
>5 dna:chromosome chromosome:NCBIM37:5:1:152537259:1 113786119 ID50691 M +
TGGAGTGCTCAAAGGCTGCAGATCTTCC
>5 dna:chromosome chromosome:NCBIM37:5:1:152537259:1 113786351 ID52842 M +
TGGGAACAGTGCCTGGGTGTCCTCCT
>5 dna:chromosome chromosome:NCBIM37:5:1:152537259:1 113786351 ID52843 M +
TGGGAACAGTGCCTGGGTGTCCTCCTGC
>5 dna:chromosome chromosome:NCBIM37:5:1:152537259:1 113786486 ID38239 U +
TGAGAAGGAAATGCTAACCTTGTGAGTCTA
>5 dna:chromosome chromosome:NCBIM37:5:1:152537259:1 113786492 ID5321 U +
GGAAATGCTAACCTTGTGAGTCTACACACC
>5 dna:chromosome chromosome:NCBIM37:5:1:152537259:1 113786497 ID46944 U +
TGCTAACCTTGTGAGTCTACACACCCCTCC
>5 dna:chromosome chromosome:NCBIM37:5:1:152537259:1 113786498 ID5085 U +
GCTAACCTTGTGAGTCTACACACCCCTCC
>5 dna:chromosome chromosome:NCBIM37:5:1:152537259:1 113786564 ID32281 M +
TCTGAGGATGCTCTAGTTCCATTATCTCTT
>5 dna:chromosome chromosome:NCBIM37:5:1:152537259:1 113786634 ID39614 U +
TGAGCTTGTTGCTGTGCTCAGGTAGTTCAG
>5 dna:chromosome chromosome:NCBIM37:5:1:152537259:1 113786668 ID10421 M +
TAAGTAAATGCTGCTCTCTGCTCTC
>5 dna:chromosome chromosome:NCBIM37:5:1:152537259:1 113786689 ID31700 M +
TCTCAGCCGATGCCCCTGGTGGGAAAGAAGT
>5 dna:chromosome chromosome:NCBIM37:5:1:152537259:1 113786749 ID50544 M +
TGGAGCACGAAGAGTTAATGGAGCAC
>5 dna:chromosome chromosome:NCBIM37:5:1:152537259:1 113786749 ID50545 M +
TGGAGCACGAAGAGTTAATGGAGCACA
>5 dna:chromosome chromosome:NCBIM37:5:1:152537259:1 113786749 ID50546 M +
TGGAGCACGAAGAGTTAATGGAGCACACAT
>5 dna:chromosome chromosome:NCBIM37:5:1:152537259:1 113786877 ID38534 U +
TGAGACTCATCTGTGTATTGGCTGTGCCC
>5 dna:chromosome chromosome:NCBIM37:5:1:152537259:1 113786911 ID48478 U +
TGCTTGTGCCACTAAATGCCTAAATGTCA
>5 dna:chromosome chromosome:NCBIM37:5:1:152537259:1 113787041 ID9794 U +
TAAGAGTTAGACTCTGTGTGTGTGCT
>5 dna:chromosome chromosome:NCBIM37:5:1:152537259:1 113787041 ID9795 U +
TAAGAGTTAGACTCTGTGTGTGTGCTGC
>5 dna:chromosome chromosome:NCBIM37:5:1:152537259:1 113787066 ID45673 U +
TGCCATGGTTCTGTGAACTCTGCTTCAAGA
>5 dna:chromosome chromosome:NCBIM37:5:1:152537259:1 113787079 ID34930 U +
TGAACTCTGCTTCAAGAACAGGATGATGC
>5 dna:chromosome chromosome:NCBIM37:5:1:152537259:1 113787086 ID48273 U +
TGCTTCAAGAACAGGATGATGCGGAGGCC
>5 dna:chromosome chromosome:NCBIM37:5:1:152537259:1 113787087 ID5250 U +
GCTTCAAGAACAGGATGATGCGGAGGC
>5 dna:chromosome chromosome:NCBIM37:5:1:152537259:1 113787140 ID25497 U +
TCAGAAATAACAACTGGTGCACAGGGCCTG
>5 dna:chromosome chromosome:NCBIM37:5:1:152537259:1 113787277 ID10310 U +
TAAGGGCCTGAAAGGAGTTTCTCCAGT
>5 dna:chromosome chromosome:NCBIM37:5:1:152537259:1 113787277 ID10311 U +
TAAGGGCCTGAAAGGAGTTTCTCCAGTTT
>5 dna:chromosome chromosome:NCBIM37:5:1:152537259:1 113787320 ID21478 U +
TATAAACTACATTTAAGGGTAGGTCCAGTG
>5 dna:chromosome chromosome:NCBIM37:5:1:152537259:1 113787362 ID51957 U +
TGGCCACCAGGAAAAGAACTCGATGG
>5 dna:chromosome chromosome:NCBIM37:5:1:152537259:1 113787371 ID5288 U +
GGAAAAGAACTCGATGGCATCCTTGGC
>5 dna:chromosome chromosome:NCBIM37:5:1:152537259:1 113787730 ID7377 U +
TAAACATGAGTTGTACTCTGTAGAGAGCCT
>5 dna:chromosome chromosome:NCBIM37:5:1:152537259:1 113787801 ID31658 U +
TCTCACGGGCGTCTCTTGAGTTACTGCA
>5 dna:chromosome chromosome:NCBIM37:5:1:152537259:1 113787983 ID40378 U +
TGAGTGGTGTTCCTCAAGGAGCCTGG
>5 dna:chromosome chromosome:NCBIM37:5:1:152537259:1 113788069 ID32193 U +
TCTGACCGTGTAGCTGTTGTGAATGGAT
