# Supplementary material for: proTRAC - a software for probabilistic piRNA cluster detection, visualization and analysis
Source: BMC Bioinformatics. 2012 Jan 10;13:5. doi: 10.1186/1471-2105-13-5 (PMC3293768; doi:10.1186/1471-2105-13-5)
Supplement: Additional file 5 — proTRAC results folder containing a picture and a FASTA file for each detected mouse cluster. After decompression, the folder can be opened as former session in proTRAC. Alternatively, each file can be opened separately with any standard text-editor or graphic-viewer respectively. [file 1471-2105-13-5-S5.ZIP › proTRAC_results_mouse/bidirectional_clusters/Cluster_130.fas]

>5 dna:chromosome chromosome:NCBIM37:5:1:152537259:1 115572576 ID33403 M +
TGAAAAATCTTTATTACTGTCTCTTGTGGT
>5 dna:chromosome chromosome:NCBIM37:5:1:152537259:1 115572674 ID29658 M +
TCCTATTTCTGTGAAAAATAGATTTACAGG
>5 dna:chromosome chromosome:NCBIM37:5:1:152537259:1 115572819 ID59861 M +
TGTGGATGTTTTCAGAATCTGAGTCTATGGC
>5 dna:chromosome chromosome:NCBIM37:5:1:152537259:1 115572948 ID8976 M +
TAACCTGAGACAAGAGCTTATGTCAGCCC
>5 dna:chromosome chromosome:NCBIM37:5:1:152537259:1 115572995 ID65573 M +
TTCCTGTATTTACGGTTCAGAAGGGCAGC
>5 dna:chromosome chromosome:NCBIM37:5:1:152537259:1 115573070 ID2991 M +
CCTCATACCAGGAAGGGTTCAGCCCAGG
>5 dna:chromosome chromosome:NCBIM37:5:1:152537259:1 115573158 ID44481 M +
TGCATGCCCGACCCCCAAGCACTG
>5 dna:chromosome chromosome:NCBIM37:5:1:152537259:1 115573207 ID27643 M -
TCCAGGAACACCAGTGGCTACAGTGGCTT
>5 dna:chromosome chromosome:NCBIM37:5:1:152537259:1 115573276 ID11971 M +
TACAAAGTATGACTTCCAGTTTACTCAAGTC
>5 dna:chromosome chromosome:NCBIM37:5:1:152537259:1 115573387 ID64898 M +
TTCAGAAGCTAAAGACTGCTCCATCCTACC
>5 dna:chromosome chromosome:NCBIM37:5:1:152537259:1 115573505 ID31818 M +
TCTCCAAGCAAAGCCAGCATGACAGGCAGG
>5 dna:chromosome chromosome:NCBIM37:5:1:152537259:1 115574545 ID40929 U -
TGATAGATCGTGATAGGACTGG
>5 dna:chromosome chromosome:NCBIM37:5:1:152537259:1 115574650 ID60701 U -
TGTTCACAGAACGGTGTCTCTTGAG
>5 dna:chromosome chromosome:NCBIM37:5:1:152537259:1 115575468 ID33688 U -
TGAAAATCCCTATGAGACGCGCTCCGACA
>5 dna:chromosome chromosome:NCBIM37:5:1:152537259:1 115575469 ID42260 U -
TGATTGAAAATCCCTATGAGACGCGCTCCGAC
