# Supplementary material for: proTRAC - a software for probabilistic piRNA cluster detection, visualization and analysis
Source: BMC Bioinformatics. 2012 Jan 10;13:5. doi: 10.1186/1471-2105-13-5 (PMC3293768; doi:10.1186/1471-2105-13-5)
Supplement: Additional file 5 — proTRAC results folder containing a picture and a FASTA file for each detected mouse cluster. After decompression, the folder can be opened as former session in proTRAC. Alternatively, each file can be opened separately with any standard text-editor or graphic-viewer respectively. [file 1471-2105-13-5-S5.ZIP › proTRAC_results_mouse/bidirectional_clusters/Cluster_133.fas]

>5 dna:chromosome chromosome:NCBIM37:5:1:152537259:1 137401025 ID53825 M -
TGGGATTAAAGGTGTGCGCCAC
>5 dna:chromosome chromosome:NCBIM37:5:1:152537259:1 137401054 ID207 M -
AACTCAGAAATCTGCCTGCCTCTGCCTCC
>5 dna:chromosome chromosome:NCBIM37:5:1:152537259:1 137401055 ID30595 M -
TCGAACTCAGAAATCTGCCTGCCTCTGCCTC
>5 dna:chromosome chromosome:NCBIM37:5:1:152537259:1 137401057 ID30594 M -
TCGAACTCAGAAATCTGCCTGCCTCTGCC
>5 dna:chromosome chromosome:NCBIM37:5:1:152537259:1 137401061 ID52174 M -
TGGCCTCGAACTCAGAAATCTGCCTGCCTC
>5 dna:chromosome chromosome:NCBIM37:5:1:152537259:1 137401062 ID52173 M -
TGGCCTCGAACTCAGAAATCTGCCTGCCT
>5 dna:chromosome chromosome:NCBIM37:5:1:152537259:1 137401080 ID25335 M -
TCACTCTGTAGACCAGGCTGGCCTCGAAC
>5 dna:chromosome chromosome:NCBIM37:5:1:152537259:1 137401081 ID25334 M -
TCACTCTGTAGACCAGGCTGGCCTCGAA
>5 dna:chromosome chromosome:NCBIM37:5:1:152537259:1 137401082 ID25333 M -
TCACTCTGTAGACCAGGCTGGCCTCGA
>5 dna:chromosome chromosome:NCBIM37:5:1:152537259:1 137401087 ID49286 M -
TGGAACTCACTCTGTAGACCAGGCTGGC
>5 dna:chromosome chromosome:NCBIM37:5:1:152537259:1 137408533 ID53121 M +
TGGGAATTGAACTCAGGACCTCTGGAAGA
>5 dna:chromosome chromosome:NCBIM37:5:1:152537259:1 137408533 ID53122 M +
TGGGAATTGAACTCAGGACCTCTGGAAGAGC
>5 dna:chromosome chromosome:NCBIM37:5:1:152537259:1 137409738 ID46595 U +
TGCCTTTGAAGATGAACTTCGTTTCCA
>5 dna:chromosome chromosome:NCBIM37:5:1:152537259:1 137410388 ID24792 U +
TCAATTGGTAAGGTGCTTGCCTAGC
>5 dna:chromosome chromosome:NCBIM37:5:1:152537259:1 137410388 ID24793 U +
TCAATTGGTAAGGTGCTTGCCTAGCGT
>5 dna:chromosome chromosome:NCBIM37:5:1:152537259:1 137410388 ID24795 U +
TCAATTGGTAAGGTGCTTGCCTAGCGTG
>5 dna:chromosome chromosome:NCBIM37:5:1:152537259:1 137410388 ID24797 U +
TCAATTGGTAAGGTGCTTGCCTAGCGTGC
>5 dna:chromosome chromosome:NCBIM37:5:1:152537259:1 137410389 ID1829 U +
CAATTGGTAAGGTGCTTGCCTAGCGTGCAC
>5 dna:chromosome chromosome:NCBIM37:5:1:152537259:1 137410429 ID52426 U +
TGGCTCCCTTTTGCAATTCTTCAGAAACCA
>5 dna:chromosome chromosome:NCBIM37:5:1:152537259:1 137410440 ID43504 U +
TGCAATTCTTCAGAAACCAGGTGTGGTGGT
>5 dna:chromosome chromosome:NCBIM37:5:1:152537259:1 137410565 ID19539 U +
TAGGATGTAATCTGTGCTGAGTCTCTAG
>5 dna:chromosome chromosome:NCBIM37:5:1:152537259:1 137410565 ID19540 U +
TAGGATGTAATCTGTGCTGAGTCTCTAGG
>5 dna:chromosome chromosome:NCBIM37:5:1:152537259:1 137410565 ID19541 U +
TAGGATGTAATCTGTGCTGAGTCTCTAGGA
>5 dna:chromosome chromosome:NCBIM37:5:1:152537259:1 137410628 ID39351 U +
TGAGCCACATTCAACAAGAAATAGCACAAAGG
>5 dna:chromosome chromosome:NCBIM37:5:1:152537259:1 137410707 ID34148 U +
TGAAAGGTAATCCAGGTTCATTCTAAAGTG
>5 dna:chromosome chromosome:NCBIM37:5:1:152537259:1 137410871 ID11978 U +
TACAAAGTGAGTGTGAGACTAGCCTGGGT
>5 dna:chromosome chromosome:NCBIM37:5:1:152537259:1 137410890 ID18444 U +
TAGCCTGGGTATCATAGTTGAAGTCCTTCC
>5 dna:chromosome chromosome:NCBIM37:5:1:152537259:1 137410895 ID54495 U +
TGGGTATCATAGTTGAAGTCCTTCCTCAA
>5 dna:chromosome chromosome:NCBIM37:5:1:152537259:1 137410901 ID26190 U +
TCATAGTTGAAGTCCTTCCTCAAAACAAAC
>5 dna:chromosome chromosome:NCBIM37:5:1:152537259:1 137410904 ID21283 U +
TAGTTGAAGTCCTTCCTCAAAACAAACAA
>5 dna:chromosome chromosome:NCBIM37:5:1:152537259:1 137410978 ID15240 U +
TACTCCCTGGTCTGAGGTTATCGGC
>5 dna:chromosome chromosome:NCBIM37:5:1:152537259:1 137411158 ID4987 M +
GCCCTGGCTGTCCTGGAACTCACTTTGTA
>5 dna:chromosome chromosome:NCBIM37:5:1:152537259:1 137411158 ID11980 M -
TACAAAGTGAGTTCCAGGACAGCCAGGGC
>5 dna:chromosome chromosome:NCBIM37:5:1:152537259:1 137411289 ID14246 U +
TACCTAATTTGCAAGTGCTCACAGTGACC
>5 dna:chromosome chromosome:NCBIM37:5:1:152537259:1 137411289 ID14247 U +
TACCTAATTTGCAAGTGCTCACAGTGACCT
>5 dna:chromosome chromosome:NCBIM37:5:1:152537259:1 137411432 ID41322 U +
TGATCCACGCAACTCCTGAGTGGAGGAGCCA
>5 dna:chromosome chromosome:NCBIM37:5:1:152537259:1 137411493 ID37315 U +
TGACCTAAAAAGTCCTAGTGTTGGGTTGCA
>5 dna:chromosome chromosome:NCBIM37:5:1:152537259:1 137411540 ID47196 U +
TGCTAGGATAAGCAGCCCGATTTCTGGAC
>5 dna:chromosome chromosome:NCBIM37:5:1:152537259:1 137411581 ID6538 U +
TAAAAATCCTGCTGCTTCTACAATCTCTTC
>5 dna:chromosome chromosome:NCBIM37:5:1:152537259:1 137411593 ID48343 U +
TGCTTCTACAATCTCTTCTTTAGCCTGCC
>5 dna:chromosome chromosome:NCBIM37:5:1:152537259:1 137411599 ID12421 U +
TACAATCTCTTCTTTAGCCTGCCCAAACCT
>5 dna:chromosome chromosome:NCBIM37:5:1:152537259:1 137411613 ID18438 U +
TAGCCTGCCCAAACCTATCTAATGCTTTAC
>5 dna:chromosome chromosome:NCBIM37:5:1:152537259:1 137411628 ID22501 U +
TATCTAATGCTTTACAGGAACATGTGTGC
>5 dna:chromosome chromosome:NCBIM37:5:1:152537259:1 137411630 ID31317 U +
TCTAATGCTTTACAGGAACATGTGTGCCC
>5 dna:chromosome chromosome:NCBIM37:5:1:152537259:1 137411630 ID31318 U +
TCTAATGCTTTACAGGAACATGTGTGCCCG
>5 dna:chromosome chromosome:NCBIM37:5:1:152537259:1 137411660 ID38616 U +
TGAGAGACATGAGCTAAGGCAATGAGAAGC
>5 dna:chromosome chromosome:NCBIM37:5:1:152537259:1 137411731 ID43698 U +
TGCACCCCACATGGTATAAGGAGCTGGGTCT
>5 dna:chromosome chromosome:NCBIM37:5:1:152537259:1 137411911 ID58781 U +
TGTGAAAGAATTACACTCCCCGCCCC
>5 dna:chromosome chromosome:NCBIM37:5:1:152537259:1 137411963 ID63921 U +
TTACATAAGGTACTGTATGTAGATTGAACTC
>5 dna:chromosome chromosome:NCBIM37:5:1:152537259:1 137411976 ID57888 U +
TGTATGTAGATTGAACTCTGGACCTCAC
>5 dna:chromosome chromosome:NCBIM37:5:1:152537259:1 137412079 ID40171 U +
TGAGTCACGTCCCCAACTCTCTTTTGACT
>5 dna:chromosome chromosome:NCBIM37:5:1:152537259:1 137412219 ID53589 U +
TGGGATCATAGACTTGCCTAGTTATA
>5 dna:chromosome chromosome:NCBIM37:5:1:152537259:1 137412219 ID53590 U +
TGGGATCATAGACTTGCCTAGTTATACC
>5 dna:chromosome chromosome:NCBIM37:5:1:152537259:1 137412219 ID53592 U +
TGGGATCATAGACTTGCCTAGTTATACCC
>5 dna:chromosome chromosome:NCBIM37:5:1:152537259:1 137412219 ID53593 U +
TGGGATCATAGACTTGCCTAGTTATACCCA
>5 dna:chromosome chromosome:NCBIM37:5:1:152537259:1 137412467 ID54103 U +
TGGGCCACCTCTGCATGGTTTTTCTTGCC
>5 dna:chromosome chromosome:NCBIM37:5:1:152537259:1 137412478 ID44511 U +
TGCATGGTTTTTCTTGCCAATTTCTCTTGTA
>5 dna:chromosome chromosome:NCBIM37:5:1:152537259:1 137414593 ID49286 M -
TGGAACTCACTCTGTAGACCAGGCTGGC
>5 dna:chromosome chromosome:NCBIM37:5:1:152537259:1 137414605 ID12913 M +
TACAGAGTGAGTTCCAGGACAGCCAGGGC
>5 dna:chromosome chromosome:NCBIM37:5:1:152537259:1 137414607 ID2246 M +
CAGAGTGAGTTCCAGGACAGCCAGGGC
>5 dna:chromosome chromosome:NCBIM37:5:1:152537259:1 137415558 ID25463 M +
TCACTTTGTAGACCAGGCTGGCCTCGAAC
>5 dna:chromosome chromosome:NCBIM37:5:1:152537259:1 137415558 ID25464 M +
TCACTTTGTAGACCAGGCTGGCCTCGAACT
>5 dna:chromosome chromosome:NCBIM37:5:1:152537259:1 137415576 ID52172 M +
TGGCCTCGAACTCAGAAATCCGCCTGCCTC
>5 dna:chromosome chromosome:NCBIM37:5:1:152537259:1 137415581 ID30586 M +
TCGAACTCAGAAATCCGCCTGCCTCTG
>5 dna:chromosome chromosome:NCBIM37:5:1:152537259:1 137415581 ID30587 M +
TCGAACTCAGAAATCCGCCTGCCTCTGC
>5 dna:chromosome chromosome:NCBIM37:5:1:152537259:1 137415581 ID30588 M +
TCGAACTCAGAAATCCGCCTGCCTCTGCCT
>5 dna:chromosome chromosome:NCBIM37:5:1:152537259:1 137415581 ID30589 M +
TCGAACTCAGAAATCCGCCTGCCTCTGCCTC
>5 dna:chromosome chromosome:NCBIM37:5:1:152537259:1 137415585 ID714 M +
ACTCAGAAATCCGCCTGCCTCTGCCTCC
>5 dna:chromosome chromosome:NCBIM37:5:1:152537259:1 137415620 ID53798 M +
TGGGATTAAAGGCGTGCGCCACCACGCCCA
>5 dna:chromosome chromosome:NCBIM37:5:1:152537259:1 137415620 ID53799 M +
TGGGATTAAAGGCGTGCGCCACCACGCCCAG
