# Supplementary material for: proTRAC - a software for probabilistic piRNA cluster detection, visualization and analysis
Source: BMC Bioinformatics. 2012 Jan 10;13:5. doi: 10.1186/1471-2105-13-5 (PMC3293768; doi:10.1186/1471-2105-13-5)
Supplement: Additional file 5 — proTRAC results folder containing a picture and a FASTA file for each detected mouse cluster. After decompression, the folder can be opened as former session in proTRAC. Alternatively, each file can be opened separately with any standard text-editor or graphic-viewer respectively. [file 1471-2105-13-5-S5.ZIP › proTRAC_results_mouse/bidirectional_clusters/Cluster_140.fas]

>4 dna:chromosome chromosome:NCBIM37:4:1:155630120:1 61879634 ID11775 M -
TAATTTGTAAAATAAAGGAGAGCTGATGA
>4 dna:chromosome chromosome:NCBIM37:4:1:155630120:1 61880469 ID714 M -
ACTCAGAAATCCGCCTGCCTCTGCCTCC
>4 dna:chromosome chromosome:NCBIM37:4:1:155630120:1 61880735 ID53136 M -
TGGGAATTGAATTCGGGACCTCTGGAAG
>4 dna:chromosome chromosome:NCBIM37:4:1:155630120:1 61881403 ID714 M -
ACTCAGAAATCCGCCTGCCTCTGCCTCC
>4 dna:chromosome chromosome:NCBIM37:4:1:155630120:1 61881404 ID30589 M -
TCGAACTCAGAAATCCGCCTGCCTCTGCCTC
>4 dna:chromosome chromosome:NCBIM37:4:1:155630120:1 61881405 ID30588 M -
TCGAACTCAGAAATCCGCCTGCCTCTGCCT
>4 dna:chromosome chromosome:NCBIM37:4:1:155630120:1 61881407 ID30587 M -
TCGAACTCAGAAATCCGCCTGCCTCTGC
>4 dna:chromosome chromosome:NCBIM37:4:1:155630120:1 61881408 ID30586 M -
TCGAACTCAGAAATCCGCCTGCCTCTG
>4 dna:chromosome chromosome:NCBIM37:4:1:155630120:1 61881410 ID52172 M -
TGGCCTCGAACTCAGAAATCCGCCTGCCTC
>4 dna:chromosome chromosome:NCBIM37:4:1:155630120:1 61881428 ID25464 M -
TCACTTTGTAGACCAGGCTGGCCTCGAACT
>4 dna:chromosome chromosome:NCBIM37:4:1:155630120:1 61881429 ID25463 M -
TCACTTTGTAGACCAGGCTGGCCTCGAAC
>4 dna:chromosome chromosome:NCBIM37:4:1:155630120:1 61881434 ID49287 M -
TGGAACTCACTTTGTAGACCAGGCTGGCCT
>4 dna:chromosome chromosome:NCBIM37:4:1:155630120:1 61881448 ID11980 M +
TACAAAGTGAGTTCCAGGACAGCCAGGGC
>4 dna:chromosome chromosome:NCBIM37:4:1:155630120:1 61881448 ID4987 M -
GCCCTGGCTGTCCTGGAACTCACTTTGTA
>4 dna:chromosome chromosome:NCBIM37:4:1:155630120:1 61881598 ID52986 U -
TGGGAAGTACACTTTTGTTCCTGGTAGG
>4 dna:chromosome chromosome:NCBIM37:4:1:155630120:1 61881685 ID32424 U -
TCTGCAATGTGTTTTCTAATTTGTCATACA
>4 dna:chromosome chromosome:NCBIM37:4:1:155630120:1 61881745 ID34523 U -
TGAAATGTTCTGGAACCTCGGTCTTTTAAA
>4 dna:chromosome chromosome:NCBIM37:4:1:155630120:1 61881748 ID34522 U -
TGAAATGTTCTGGAACCTCGGTCTTTT
>4 dna:chromosome chromosome:NCBIM37:4:1:155630120:1 61881750 ID34521 U -
TGAAATGTTCTGGAACCTCGGTCTT
>4 dna:chromosome chromosome:NCBIM37:4:1:155630120:1 61881752 ID23650 U -
TATTGAAATGTTCTGGAACCTCGGTC
>4 dna:chromosome chromosome:NCBIM37:4:1:155630120:1 61881753 ID44335 U -
TGCATATTGAAATGTTCTGGAACCTCGGT
>4 dna:chromosome chromosome:NCBIM37:4:1:155630120:1 61881759 ID26056 U -
TCAGTTGCATATTGAAATGTTCTGGAAC
>4 dna:chromosome chromosome:NCBIM37:4:1:155630120:1 61881794 ID54177 U -
TGGGCTAAACAGTAGAAGCTTGTGGGTC
>4 dna:chromosome chromosome:NCBIM37:4:1:155630120:1 61881814 ID68579 U -
TTTGACTGTGTGCAAGGGCTGGGCTAA
>4 dna:chromosome chromosome:NCBIM37:4:1:155630120:1 61881898 ID30537 U -
TCCTTTTGACAGAGGAGAGGAAGAAGGGC
>4 dna:chromosome chromosome:NCBIM37:4:1:155630120:1 61881947 ID36684 U -
TGACAGAGTGCCTAGCATCCAAAGGTAGAG
>4 dna:chromosome chromosome:NCBIM37:4:1:155630120:1 61881950 ID36683 U -
TGACAGAGTGCCTAGCATCCAAAGGTA
>4 dna:chromosome chromosome:NCBIM37:4:1:155630120:1 61881958 ID50382 U -
TGGACTTTTGACAGAGTGCCTAGCATC
>4 dna:chromosome chromosome:NCBIM37:4:1:155630120:1 61881973 ID19923 U -
TAGGGCTCACTGGACTTTTGAC
>4 dna:chromosome chromosome:NCBIM37:4:1:155630120:1 61881999 ID9197 U -
TAACTCTTGGCTCCGCATGTTTTC
>4 dna:chromosome chromosome:NCBIM37:4:1:155630120:1 61882026 ID65581 U -
TTCCTGTGCTGTTTTCACTCTGCC
>4 dna:chromosome chromosome:NCBIM37:4:1:155630120:1 61882046 ID12635 U -
TACACAGCATCATGTGCAGCCTCTTCC
>4 dna:chromosome chromosome:NCBIM37:4:1:155630120:1 61882051 ID12634 U -
TACACAGCATCATGTGCAGCCT
>4 dna:chromosome chromosome:NCBIM37:4:1:155630120:1 61882051 ID27128 U -
TCCAATCTCTACACAGCATCATGTGCAGCCT
>4 dna:chromosome chromosome:NCBIM37:4:1:155630120:1 61882111 ID32397 U -
TCTGATTGTCTGCTCCTGTGGTGT
>4 dna:chromosome chromosome:NCBIM37:4:1:155630120:1 61882117 ID22636 U -
TATCTTTTCAGTCTGATTGTCTGCTCCTG
>4 dna:chromosome chromosome:NCBIM37:4:1:155630120:1 61882117 ID64378 U -
TTATCTTTTCAGTCTGATTGTCTGCTCCTG
>4 dna:chromosome chromosome:NCBIM37:4:1:155630120:1 61882118 ID22635 U -
TATCTTTTCAGTCTGATTGTCTGCTCCT
>4 dna:chromosome chromosome:NCBIM37:4:1:155630120:1 61882120 ID60627 U -
TGTTATCTTTTCAGTCTGATTGTCTGCTC
>4 dna:chromosome chromosome:NCBIM37:4:1:155630120:1 61882125 ID54171 U -
TGGGCGTGTTATCTTTTCAGTCTGATTGTC
>4 dna:chromosome chromosome:NCBIM37:4:1:155630120:1 61882163 ID55397 M -
TGGTATACCTGTGTCCTGAGGCTCCCAC
>4 dna:chromosome chromosome:NCBIM37:4:1:155630120:1 61882175 ID5427 M -
GGACTGCTTTCTGTGGTATACCTGTGTCC
>4 dna:chromosome chromosome:NCBIM37:4:1:155630120:1 61882183 ID20832 M -
TAGTCATTGGGACTGCTTTCTGTGGTATAC
>4 dna:chromosome chromosome:NCBIM37:4:1:155630120:1 61882184 ID20831 M -
TAGTCATTGGGACTGCTTTCTGTGGTATA
>4 dna:chromosome chromosome:NCBIM37:4:1:155630120:1 61882187 ID57728 M -
TGTAGTCATTGGGACTGCTTTCTGTGGT
>4 dna:chromosome chromosome:NCBIM37:4:1:155630120:1 61882194 ID17206 M -
TAGAGCCTCCTGTAGTCATTGGGACTGCTTT
>4 dna:chromosome chromosome:NCBIM37:4:1:155630120:1 61882195 ID17205 M -
TAGAGCCTCCTGTAGTCATTGGGACTGCTT
>4 dna:chromosome chromosome:NCBIM37:4:1:155630120:1 61882197 ID17204 M -
TAGAGCCTCCTGTAGTCATTGGGACTGC
>4 dna:chromosome chromosome:NCBIM37:4:1:155630120:1 61882216 ID12855 U -
TACAGAAATTTAGAAGCCTCTAGAGCCTC
>4 dna:chromosome chromosome:NCBIM37:4:1:155630120:1 61882217 ID12854 U -
TACAGAAATTTAGAAGCCTCTAGAGCCT
>4 dna:chromosome chromosome:NCBIM37:4:1:155630120:1 61882224 ID55683 U -
TGGTCCTACAGAAATTTAGAAGCCTCT
>4 dna:chromosome chromosome:NCBIM37:4:1:155630120:1 61882237 ID60749 M -
TGTTCATGTCATGACCTGGTCCTACAGAAA
>4 dna:chromosome chromosome:NCBIM37:4:1:155630120:1 61882238 ID60748 M -
TGTTCATGTCATGACCTGGTCCTACAGAA
>4 dna:chromosome chromosome:NCBIM37:4:1:155630120:1 61882243 ID60747 M -
TGTTCATGTCATGACCTGGTCCTA
>4 dna:chromosome chromosome:NCBIM37:4:1:155630120:1 61882243 ID67821 M -
TTGTCATGTTCATGTCATGACCTGGTCCTA
>4 dna:chromosome chromosome:NCBIM37:4:1:155630120:1 61882244 ID60746 M -
TGTTCATGTCATGACCTGGTCCT
>4 dna:chromosome chromosome:NCBIM37:4:1:155630120:1 61882247 ID5785 M -
GGGGTTGTCATGTTCATGTCATGACCTGGT
>4 dna:chromosome chromosome:NCBIM37:4:1:155630120:1 61882256 ID19638 M -
TAGGCAATGGGGTTGTCATGTTCATGTCA
>4 dna:chromosome chromosome:NCBIM37:4:1:155630120:1 61882257 ID19637 M -
TAGGCAATGGGGTTGTCATGTTCATGTC
>4 dna:chromosome chromosome:NCBIM37:4:1:155630120:1 61882287 ID60527 U -
TGTTAGAACTGGCAGAAAGTAGTCTCAAAC
>4 dna:chromosome chromosome:NCBIM37:4:1:155630120:1 61882299 ID13471 U -
TACATTCACAATATGTTAGAACTGGCAGAAA
>4 dna:chromosome chromosome:NCBIM37:4:1:155630120:1 61882300 ID13470 U -
TACATTCACAATATGTTAGAACTGGCAGAA
>4 dna:chromosome chromosome:NCBIM37:4:1:155630120:1 61882339 ID7078 M -
TAAAATACATGTTTGCAAAACTGAAC
>4 dna:chromosome chromosome:NCBIM37:4:1:155630120:1 61882342 ID47255 M -
TGCTAGTTTAAAATACATGTTTGCAAAACTG
>4 dna:chromosome chromosome:NCBIM37:4:1:155630120:1 61882348 ID61 M -
AAAGTGCTAGTTTAAAATACATGTTTGCA
>4 dna:chromosome chromosome:NCBIM37:4:1:155630120:1 61882362 ID66242 M -
TTCTTTTGTGTTCCTAAAGTGCTAGTTTAA
>4 dna:chromosome chromosome:NCBIM37:4:1:155630120:1 61882363 ID68504 M -
TTTCTTTTGTGTTCCTAAAGTGCTAGTTTA
>4 dna:chromosome chromosome:NCBIM37:4:1:155630120:1 61882384 ID46498 M -
TGCCTTAGTATTTATCCAGAGTTTCTTTTG
>4 dna:chromosome chromosome:NCBIM37:4:1:155630120:1 61882414 ID28848 M -
TCCCTGGAGTTCACCTGATCTCACAGG
>4 dna:chromosome chromosome:NCBIM37:4:1:155630120:1 61882423 ID19419 M -
TAGGATAGTCCTCCCTGGAGTTCACCTGA
>4 dna:chromosome chromosome:NCBIM37:4:1:155630120:1 61882433 ID68442 M -
TTTCCTAGGATAGTCCTCCCTGGA
>4 dna:chromosome chromosome:NCBIM37:4:1:155630120:1 61882459 ID28856 M -
TCCCTGTAAGCTAAATATTCACTGATCCTCC
>4 dna:chromosome chromosome:NCBIM37:4:1:155630120:1 61882479 ID8067 M -
TAAATATTTCTGTGCTCCCTCCCTGTAAGC
>4 dna:chromosome chromosome:NCBIM37:4:1:155630120:1 61882490 ID25002 M -
TCACAGCTAAATATTTCTGTGCTCCC
>4 dna:chromosome chromosome:NCBIM37:4:1:155630120:1 61882504 ID15261 M -
TACTCTCCAGGATCCTCACAGCTAAAT
>4 dna:chromosome chromosome:NCBIM37:4:1:155630120:1 61882528 ID53004 U -
TGGGAAGTTTCCCGCACACAGACCTGTAC
>4 dna:chromosome chromosome:NCBIM37:4:1:155630120:1 61882541 ID22315 M -
TATCAGTGTTGAGATGGGAAGTTTCCCGCA
>4 dna:chromosome chromosome:NCBIM37:4:1:155630120:1 61882545 ID22314 M -
TATCAGTGTTGAGATGGGAAGTTTCC
>4 dna:chromosome chromosome:NCBIM37:4:1:155630120:1 61882545 ID64325 M -
TTATATCAGTGTTGAGATGGGAAGTTTCC
>4 dna:chromosome chromosome:NCBIM37:4:1:155630120:1 61882575 ID45866 M -
TGCCCATTTGCCCAACTGGACCTCCACCTC
>4 dna:chromosome chromosome:NCBIM37:4:1:155630120:1 61882589 ID34208 M -
TGAAAGTCACCCTGTGCCCATTTGCCCAAC
>4 dna:chromosome chromosome:NCBIM37:4:1:155630120:1 61882591 ID32083 M -
TCTGAAAGTCACCCTGTGCCCATTTGCCCA
>4 dna:chromosome chromosome:NCBIM37:4:1:155630120:1 61882592 ID32082 M -
TCTGAAAGTCACCCTGTGCCCATTTGCCC
>4 dna:chromosome chromosome:NCBIM37:4:1:155630120:1 61882593 ID32081 M -
TCTGAAAGTCACCCTGTGCCCATTTGCC
>4 dna:chromosome chromosome:NCBIM37:4:1:155630120:1 61882594 ID41425 M -
TGATCTGAAAGTCACCCTGTGCCCATTTGC
>4 dna:chromosome chromosome:NCBIM37:4:1:155630120:1 61882595 ID41424 M -
TGATCTGAAAGTCACCCTGTGCCCATTTG
>4 dna:chromosome chromosome:NCBIM37:4:1:155630120:1 61882599 ID59349 M -
TGTGATCTGAAAGTCACCCTGTGCCCA
>4 dna:chromosome chromosome:NCBIM37:4:1:155630120:1 61882601 ID59348 M -
TGTGATCTGAAAGTCACCCTGTGCC
>4 dna:chromosome chromosome:NCBIM37:4:1:155630120:1 61882619 ID29343 M -
TCCTAAGTCCACAAATCTGGGCCTGTGATC
>4 dna:chromosome chromosome:NCBIM37:4:1:155630120:1 61882621 ID29342 M -
TCCTAAGTCCACAAATCTGGGCCTGTGA
>4 dna:chromosome chromosome:NCBIM37:4:1:155630120:1 61882624 ID38175 M -
TGAGAACTCCTAAGTCCACAAATCTGGGCCTG
>4 dna:chromosome chromosome:NCBIM37:4:1:155630120:1 61882627 ID38174 M -
TGAGAACTCCTAAGTCCACAAATCTGGGC
>4 dna:chromosome chromosome:NCBIM37:4:1:155630120:1 61882638 ID25951 M -
TCAGTCATTTGTGAGAACTCCTAAGTCCA
>4 dna:chromosome chromosome:NCBIM37:4:1:155630120:1 61882641 ID25950 M -
TCAGTCATTTGTGAGAACTCCTAAGT
>4 dna:chromosome chromosome:NCBIM37:4:1:155630120:1 61882681 ID33066 M -
TCTTGAGTGAGCAAGAAAAGCATCAAGTTC
>4 dna:chromosome chromosome:NCBIM37:4:1:155630120:1 61882684 ID60842 M -
TGTTCTTGAGTGAGCAAGAAAAGCATCAAG
>4 dna:chromosome chromosome:NCBIM37:4:1:155630120:1 61882695 ID58651 M -
TGTCTCTTTTTGTTCTTGAGTGAGCAAGA
>4 dna:chromosome chromosome:NCBIM37:4:1:155630120:1 61882698 ID58650 M -
TGTCTCTTTTTGTTCTTGAGTGAGCA
>4 dna:chromosome chromosome:NCBIM37:4:1:155630120:1 61882699 ID26232 M -
TCATATGTCTCTTTTTGTTCTTGAGTGAGC
>4 dna:chromosome chromosome:NCBIM37:4:1:155630120:1 61882747 ID52416 M -
TGGCTCAGTAACCCCACGGGAGC
>4 dna:chromosome chromosome:NCBIM37:4:1:155630120:1 61882778 ID12553 U -
TACACAAGAAGTCTAGTAAAGGAAGTGAGA
>4 dna:chromosome chromosome:NCBIM37:4:1:155630120:1 61882779 ID12552 U -
TACACAAGAAGTCTAGTAAAGGAAGTGAG
>4 dna:chromosome chromosome:NCBIM37:4:1:155630120:1 61882823 ID14492 U -
TACCTTCCTTAGGATCTGCGAGCGACCA
>4 dna:chromosome chromosome:NCBIM37:4:1:155630120:1 61882900 ID59835 M -
TGTGGAATTGTGAAACCAGAGCTCAGGAAG
>4 dna:chromosome chromosome:NCBIM37:4:1:155630120:1 61882905 ID67931 M -
TTGTGGAATTGTGAAACCAGAGCTCA
>4 dna:chromosome chromosome:NCBIM37:4:1:155630120:1 61882906 ID18821 M -
TAGCTTTGTGGAATTGTGAAACCAGAGCTC
>4 dna:chromosome chromosome:NCBIM37:4:1:155630120:1 61882907 ID18820 M -
TAGCTTTGTGGAATTGTGAAACCAGAGCT
>4 dna:chromosome chromosome:NCBIM37:4:1:155630120:1 61882908 ID18819 M -
TAGCTTTGTGGAATTGTGAAACCAGAGC
>4 dna:chromosome chromosome:NCBIM37:4:1:155630120:1 61882910 ID18818 M -
TAGCTTTGTGGAATTGTGAAACCAGA
>4 dna:chromosome chromosome:NCBIM37:4:1:155630120:1 61882918 ID66886 M -
TTGCCTGCTGTTAGCTTTGTGGAATTGTG
>4 dna:chromosome chromosome:NCBIM37:4:1:155630120:1 61882919 ID3730 M -
CTTGCCTGCTGTTAGCTTTGTGGAATTGT
>4 dna:chromosome chromosome:NCBIM37:4:1:155630120:1 61882919 ID46381 M -
TGCCTGCTGTTAGCTTTGTGGAATTGT
>4 dna:chromosome chromosome:NCBIM37:4:1:155630120:1 61882924 ID53285 M -
TGGGACTTGCCTGCTGTTAGCTTTGTGGA
>4 dna:chromosome chromosome:NCBIM37:4:1:155630120:1 61882963 ID42646 M -
TGCAAACCCATCTGTGGAGGGATGGAGACA
>4 dna:chromosome chromosome:NCBIM37:4:1:155630120:1 61882969 ID42645 M -
TGCAAACCCATCTGTGGAGGGATG
>4 dna:chromosome chromosome:NCBIM37:4:1:155630120:1 61882976 ID44854 M -
TGCCAACTCCTGCAAACCCATCTGTGG
>4 dna:chromosome chromosome:NCBIM37:4:1:155630120:1 61882978 ID44853 M -
TGCCAACTCCTGCAAACCCATCTGT
>4 dna:chromosome chromosome:NCBIM37:4:1:155630120:1 61882988 ID45831 M -
TGCCCAGCTTTCCTGCCAACTCCTGCAA
>4 dna:chromosome chromosome:NCBIM37:4:1:155630120:1 61882993 ID25109 M -
TCACATGCCCAGCTTTCCTGCCAACTCC
>4 dna:chromosome chromosome:NCBIM37:4:1:155630120:1 61882993 ID58131 M -
TGTCACATGCCCAGCTTTCCTGCCAACTCC
>4 dna:chromosome chromosome:NCBIM37:4:1:155630120:1 61882996 ID58130 M -
TGTCACATGCCCAGCTTTCCTGCCAAC
>4 dna:chromosome chromosome:NCBIM37:4:1:155630120:1 61883026 ID5411 M -
GGACCAGATCTCAGATCCTCACAC
>4 dna:chromosome chromosome:NCBIM37:4:1:155630120:1 61883027 ID27264 M -
TCCACAGGACCAGATCTCAGATCCTCACA
>4 dna:chromosome chromosome:NCBIM37:4:1:155630120:1 61883036 ID28024 M -
TCCATTCTCCACAGGACCAGATCTCAG
>4 dna:chromosome chromosome:NCBIM37:4:1:155630120:1 61883045 ID4433 M -
GAGATTAACTTTTTCCATTCTCCACAGGACC
>4 dna:chromosome chromosome:NCBIM37:4:1:155630120:1 61883048 ID50520 M -
TGGAGATTAACTTTTTCCATTCTCCACAGG
>4 dna:chromosome chromosome:NCBIM37:4:1:155630120:1 61883077 ID15954 M -
TAGAAAAGAGAAAGTGCTAGAGACATGGCTT
>4 dna:chromosome chromosome:NCBIM37:4:1:155630120:1 61883078 ID15953 M -
TAGAAAAGAGAAAGTGCTAGAGACATGGCT
>4 dna:chromosome chromosome:NCBIM37:4:1:155630120:1 61883079 ID15952 M -
TAGAAAAGAGAAAGTGCTAGAGACATGGC
>4 dna:chromosome chromosome:NCBIM37:4:1:155630120:1 61883082 ID15951 M -
TAGAAAAGAGAAAGTGCTAGAGACAT
>4 dna:chromosome chromosome:NCBIM37:4:1:155630120:1 61883086 ID47448 M -
TGCTCACCATAGAAAAGAGAAAGTGCTAGAG
>4 dna:chromosome chromosome:NCBIM37:4:1:155630120:1 61883087 ID47447 M -
TGCTCACCATAGAAAAGAGAAAGTGCTAGA
>4 dna:chromosome chromosome:NCBIM37:4:1:155630120:1 61883088 ID47446 M -
TGCTCACCATAGAAAAGAGAAAGTGCTAG
>4 dna:chromosome chromosome:NCBIM37:4:1:155630120:1 61883089 ID15465 M -
TACTGCTCACCATAGAAAAGAGAAAGTGCTA
>4 dna:chromosome chromosome:NCBIM37:4:1:155630120:1 61883109 ID58207 M -
TGTCAGACCATAGAGGCCTACTGCTCACC
>4 dna:chromosome chromosome:NCBIM37:4:1:155630120:1 61883110 ID58206 M -
TGTCAGACCATAGAGGCCTACTGCTCAC
>4 dna:chromosome chromosome:NCBIM37:4:1:155630120:1 61883112 ID28498 M -
TCCCATGTCAGACCATAGAGGCCTACTGCTC
>4 dna:chromosome chromosome:NCBIM37:4:1:155630120:1 61883114 ID58482 M -
TGTCCCATGTCAGACCATAGAGGCCTACTGC
>4 dna:chromosome chromosome:NCBIM37:4:1:155630120:1 61883140 ID67293 M -
TTGGCCAACTGGAAGTTACCAACTTCTGTCC
>4 dna:chromosome chromosome:NCBIM37:4:1:155630120:1 61883141 ID67292 M -
TTGGCCAACTGGAAGTTACCAACTTCTGTC
>4 dna:chromosome chromosome:NCBIM37:4:1:155630120:1 61883165 ID56345 U -
TGGTGTCTGGTTCTTGTCAACCTGCTTGGCC
>4 dna:chromosome chromosome:NCBIM37:4:1:155630120:1 61883165 ID67583 U -
TTGGTGTCTGGTTCTTGTCAACCTGCTTGGCC
>4 dna:chromosome chromosome:NCBIM37:4:1:155630120:1 61883166 ID56344 U -
TGGTGTCTGGTTCTTGTCAACCTGCTTGGC
>4 dna:chromosome chromosome:NCBIM37:4:1:155630120:1 61883166 ID67582 U -
TTGGTGTCTGGTTCTTGTCAACCTGCTTGGC
>4 dna:chromosome chromosome:NCBIM37:4:1:155630120:1 61883167 ID67581 U -
TTGGTGTCTGGTTCTTGTCAACCTGCTTGG
>4 dna:chromosome chromosome:NCBIM37:4:1:155630120:1 61883168 ID67580 U -
TTGGTGTCTGGTTCTTGTCAACCTGCTTG
>4 dna:chromosome chromosome:NCBIM37:4:1:155630120:1 61883171 ID28930 U -
TCCCTTGGTGTCTGGTTCTTGTCAACCTGC
>4 dna:chromosome chromosome:NCBIM37:4:1:155630120:1 61883171 ID65433 U -
TTCCCTTGGTGTCTGGTTCTTGTCAACCTGC
>4 dna:chromosome chromosome:NCBIM37:4:1:155630120:1 61883172 ID28929 U -
TCCCTTGGTGTCTGGTTCTTGTCAACCTG
>4 dna:chromosome chromosome:NCBIM37:4:1:155630120:1 61883183 ID46566 M -
TGCCTTGGCTTCCCTTGGTGTCTGGTTC
>4 dna:chromosome chromosome:NCBIM37:4:1:155630120:1 61883188 ID40622 M -
TGAGTTTTGCCTTGGCTTCCCTTGGTGTCT
>4 dna:chromosome chromosome:NCBIM37:4:1:155630120:1 61883189 ID40621 M -
TGAGTTTTGCCTTGGCTTCCCTTGGTGTC
>4 dna:chromosome chromosome:NCBIM37:4:1:155630120:1 61883190 ID40620 M -
TGAGTTTTGCCTTGGCTTCCCTTGGTGT
>4 dna:chromosome chromosome:NCBIM37:4:1:155630120:1 61883192 ID40619 M -
TGAGTTTTGCCTTGGCTTCCCTTGGT
>4 dna:chromosome chromosome:NCBIM37:4:1:155630120:1 61883194 ID29164 M -
TCCGTTGAGTTTTGCCTTGGCTTCCCTTG
>4 dna:chromosome chromosome:NCBIM37:4:1:155630120:1 61883194 ID40618 M -
TGAGTTTTGCCTTGGCTTCCCTTG
>4 dna:chromosome chromosome:NCBIM37:4:1:155630120:1 61883195 ID29163 M -
TCCGTTGAGTTTTGCCTTGGCTTCCCTT
>4 dna:chromosome chromosome:NCBIM37:4:1:155630120:1 61883195 ID31869 M -
TCTCCGTTGAGTTTTGCCTTGGCTTCCCTT
>4 dna:chromosome chromosome:NCBIM37:4:1:155630120:1 61883197 ID29162 M -
TCCGTTGAGTTTTGCCTTGGCTTCCC
>4 dna:chromosome chromosome:NCBIM37:4:1:155630120:1 61883223 ID233 M -
AAGAAGAGGAAAGACTGTGTCCCTTC
>4 dna:chromosome chromosome:NCBIM37:4:1:155630120:1 61883259 ID66000 M -
TTCTCTGAGTTCCAACATTCCTTCAGACAGT
>4 dna:chromosome chromosome:NCBIM37:4:1:155630120:1 61883260 ID65999 M -
TTCTCTGAGTTCCAACATTCCTTCAGACAG
>4 dna:chromosome chromosome:NCBIM37:4:1:155630120:1 61883261 ID65998 M -
TTCTCTGAGTTCCAACATTCCTTCAGACA
>4 dna:chromosome chromosome:NCBIM37:4:1:155630120:1 61883476 ID19641 M -
TAGGCAATGTTTGCAATGTGCCTCCTGGG
>4 dna:chromosome chromosome:NCBIM37:4:1:155630120:1 61883479 ID19640 M -
TAGGCAATGTTTGCAATGTGCCTCCT
>4 dna:chromosome chromosome:NCBIM37:4:1:155630120:1 61883565 ID600 M -
ACCGGTTCTTGCCTTTGCCAGGCTTC
>4 dna:chromosome chromosome:NCBIM37:4:1:155630120:1 61883565 ID14212 M -
TACCGGTTCTTGCCTTTGCCAGGCTTC
>4 dna:chromosome chromosome:NCBIM37:4:1:155630120:1 61883570 ID29417 M -
TCCTACCGGTTCTTGCCTTTGCCAG
>4 dna:chromosome chromosome:NCBIM37:4:1:155630120:1 61883571 ID65489 M -
TTCCTACCGGTTCTTGCCTTTGCCA
>4 dna:chromosome chromosome:NCBIM37:4:1:155630120:1 61883659 ID22264 M -
TATCAGAGTCACTCTCCTACCTTCCTGGTC
>4 dna:chromosome chromosome:NCBIM37:4:1:155630120:1 61883670 ID19346 M -
TAGGAGCTTATCAGAGTCACTCTCCTA
>4 dna:chromosome chromosome:NCBIM37:4:1:155630120:1 61883672 ID19345 M -
TAGGAGCTTATCAGAGTCACTCTCC
>4 dna:chromosome chromosome:NCBIM37:4:1:155630120:1 61883674 ID31448 M -
TCTAGATAGGAGCTTATCAGAGTCACTCT
>4 dna:chromosome chromosome:NCBIM37:4:1:155630120:1 61883677 ID17427 M -
TAGATAGGAGCTTATCAGAGTCAC
>4 dna:chromosome chromosome:NCBIM37:4:1:155630120:1 61883707 ID28014 M -
TCCATTCACTTTCCAAAGAAGTTCTGCAGC
>4 dna:chromosome chromosome:NCBIM37:4:1:155630120:1 61883710 ID28013 M -
TCCATTCACTTTCCAAAGAAGTTCTGC
>4 dna:chromosome chromosome:NCBIM37:4:1:155630120:1 61883715 ID9307 M -
TAACTGTTCCTCCATTCACTTTCCAAAGAAGT
>4 dna:chromosome chromosome:NCBIM37:4:1:155630120:1 61883738 ID25715 M -
TCAGATCTTAGCTCTGTCTGTAACTGTTC
>4 dna:chromosome chromosome:NCBIM37:4:1:155630120:1 61883750 ID2313 M -
CAGCCTCTCAGATCTTAGCTCTGT
>4 dna:chromosome chromosome:NCBIM37:4:1:155630120:1 61883750 ID58239 M -
TGTCAGCCTCTCAGATCTTAGCTCTGT
>4 dna:chromosome chromosome:NCBIM37:4:1:155630120:1 61883837 ID34064 M -
TGAAAGCCATTTCCCCTGTCTTAGTGGATGA
>4 dna:chromosome chromosome:NCBIM37:4:1:155630120:1 61883839 ID34063 M -
TGAAAGCCATTTCCCCTGTCTTAGTGGAT
>4 dna:chromosome chromosome:NCBIM37:4:1:155630120:1 61883840 ID34062 M -
TGAAAGCCATTTCCCCTGTCTTAGTGGA
>4 dna:chromosome chromosome:NCBIM37:4:1:155630120:1 61883842 ID34061 M -
TGAAAGCCATTTCCCCTGTCTTAGTG
>4 dna:chromosome chromosome:NCBIM37:4:1:155630120:1 61883844 ID34060 M -
TGAAAGCCATTTCCCCTGTCTTAG
>4 dna:chromosome chromosome:NCBIM37:4:1:155630120:1 61883845 ID2097 M -
CACTGAAAGCCATTTCCCCTGTCTTA
>4 dna:chromosome chromosome:NCBIM37:4:1:155630120:1 61883848 ID36720 M -
TGACAGCACTGAAAGCCATTTCCCCTGTC
>4 dna:chromosome chromosome:NCBIM37:4:1:155630120:1 61883850 ID36719 M -
TGACAGCACTGAAAGCCATTTCCCCTG
>4 dna:chromosome chromosome:NCBIM37:4:1:155630120:1 61883900 ID49899 M -
TGGAATGGGTGACCAGGACCTCGGGCACTG
>4 dna:chromosome chromosome:NCBIM37:4:1:155630120:1 61883905 ID59832 M -
TGTGGAATGGGTGACCAGGACCTCGGG
>4 dna:chromosome chromosome:NCBIM37:4:1:155630120:1 61883906 ID59831 M -
TGTGGAATGGGTGACCAGGACCTCGG
>4 dna:chromosome chromosome:NCBIM37:4:1:155630120:1 61883908 ID52617 M -
TGGCTTATGTGGAATGGGTGACCAGGACCTC
>4 dna:chromosome chromosome:NCBIM37:4:1:155630120:1 61883911 ID52616 M -
TGGCTTATGTGGAATGGGTGACCAGGAC
>4 dna:chromosome chromosome:NCBIM37:4:1:155630120:1 61883925 ID42128 M -
TGATTAGTGGGATCCTGGCTTATGTGGAA
>4 dna:chromosome chromosome:NCBIM37:4:1:155630120:1 61883926 ID42127 M -
TGATTAGTGGGATCCTGGCTTATGTGGA
>4 dna:chromosome chromosome:NCBIM37:4:1:155630120:1 61883929 ID28814 M -
TCCCTGATTAGTGGGATCCTGGCTTATGT
>4 dna:chromosome chromosome:NCBIM37:4:1:155630120:1 61884001 ID34142 M -
TGAAAGGGTTCCAGGTTGTGTCTGTGGC
>4 dna:chromosome chromosome:NCBIM37:4:1:155630120:1 61884005 ID24161 M -
TCAAAATGAAAGGGTTCCAGGTTGTGTCTG
>4 dna:chromosome chromosome:NCBIM37:4:1:155630120:1 61884012 ID33892 M -
TGAAACTCAAAATGAAAGGGTTCCAGGTT
>4 dna:chromosome chromosome:NCBIM37:4:1:155630120:1 61884034 ID36215 M -
TGAATTTTGAGGGACACCAACTGAAACT
>4 dna:chromosome chromosome:NCBIM37:4:1:155630120:1 61884039 ID8760 M -
TAACATATGAATTTTGAGGGACACCAACTG
>4 dna:chromosome chromosome:NCBIM37:4:1:155630120:1 61884040 ID8759 M -
TAACATATGAATTTTGAGGGACACCAACT
>4 dna:chromosome chromosome:NCBIM37:4:1:155630120:1 61884041 ID140 M -
AACATATGAATTTTGAGGGACACCAAC
>4 dna:chromosome chromosome:NCBIM37:4:1:155630120:1 61884041 ID8758 M -
TAACATATGAATTTTGAGGGACACCAAC
>4 dna:chromosome chromosome:NCBIM37:4:1:155630120:1 61884045 ID20443 M -
TAGGTTGTAACATATGAATTTTGAGGGACAC
>4 dna:chromosome chromosome:NCBIM37:4:1:155630120:1 61884046 ID20442 M -
TAGGTTGTAACATATGAATTTTGAGGGACA
>4 dna:chromosome chromosome:NCBIM37:4:1:155630120:1 61884047 ID5873 M -
GGTTGTAACATATGAATTTTGAGGGAC
>4 dna:chromosome chromosome:NCBIM37:4:1:155630120:1 61884047 ID20441 M -
TAGGTTGTAACATATGAATTTTGAGGGAC
>4 dna:chromosome chromosome:NCBIM37:4:1:155630120:1 61884047 ID64212 M -
TTAGGTTGTAACATATGAATTTTGAGGGAC
>4 dna:chromosome chromosome:NCBIM37:4:1:155630120:1 61884103 ID40283 M -
TGAGTGAGTATCTTTTGGCTCATCTACACAA
>4 dna:chromosome chromosome:NCBIM37:4:1:155630120:1 61884112 ID46850 M -
TGCGTGCATGAGTGAGTATCTTTTGGCTCA
>4 dna:chromosome chromosome:NCBIM37:4:1:155630120:1 61884113 ID46849 M -
TGCGTGCATGAGTGAGTATCTTTTGGCTC
>4 dna:chromosome chromosome:NCBIM37:4:1:155630120:1 61884122 ID30707 M -
TCGCAAGGGCGTGCGTGCATGAGTGAGTATC
>4 dna:chromosome chromosome:NCBIM37:4:1:155630120:1 61884146 ID60286 U -
TGTGTTCACGCTCGCGCACTCGCAAG
>4 dna:chromosome chromosome:NCBIM37:4:1:155630120:1 61884243 ID32960 M -
TCTTCAGGACACTAGTCACATTCATGAAG
>4 dna:chromosome chromosome:NCBIM37:4:1:155630120:1 61884250 ID37186 M -
TGACCACGTTCTTCAGGACACTAGTCACATT
>4 dna:chromosome chromosome:NCBIM37:4:1:155630120:1 61884252 ID37185 M -
TGACCACGTTCTTCAGGACACTAGTCACA
>4 dna:chromosome chromosome:NCBIM37:4:1:155630120:1 61884253 ID37184 M -
TGACCACGTTCTTCAGGACACTAGTCAC
>4 dna:chromosome chromosome:NCBIM37:4:1:155630120:1 61884337 ID50877 M -
TGGATCACCTGGTGCGAGCCCAGAGC
>4 dna:chromosome chromosome:NCBIM37:4:1:155630120:1 61884339 ID36709 M -
TGACAGATGGATCACCTGGTGCGAGCCCAGA
>4 dna:chromosome chromosome:NCBIM37:4:1:155630120:1 61884341 ID36708 M -
TGACAGATGGATCACCTGGTGCGAGCCCA
>4 dna:chromosome chromosome:NCBIM37:4:1:155630120:1 61884342 ID29941 M -
TCCTGACAGATGGATCACCTGGTGCGAGCCC
>4 dna:chromosome chromosome:NCBIM37:4:1:155630120:1 61884342 ID36707 M -
TGACAGATGGATCACCTGGTGCGAGCCC
>4 dna:chromosome chromosome:NCBIM37:4:1:155630120:1 61884343 ID36706 M -
TGACAGATGGATCACCTGGTGCGAGCC
>4 dna:chromosome chromosome:NCBIM37:4:1:155630120:1 61884344 ID29940 M -
TCCTGACAGATGGATCACCTGGTGCGAGC
>4 dna:chromosome chromosome:NCBIM37:4:1:155630120:1 61884344 ID36705 M -
TGACAGATGGATCACCTGGTGCGAGC
>4 dna:chromosome chromosome:NCBIM37:4:1:155630120:1 61884346 ID36704 M -
TGACAGATGGATCACCTGGTGCGA
>4 dna:chromosome chromosome:NCBIM37:4:1:155630120:1 61884347 ID36703 M -
TGACAGATGGATCACCTGGTGCG
>4 dna:chromosome chromosome:NCBIM37:4:1:155630120:1 61884355 ID26974 M -
TCCAAGGCCAAAGTCCTGACAGATGGATCAC
>4 dna:chromosome chromosome:NCBIM37:4:1:155630120:1 61884356 ID26973 M -
TCCAAGGCCAAAGTCCTGACAGATGGATCA
>4 dna:chromosome chromosome:NCBIM37:4:1:155630120:1 61884363 ID52990 M -
TGGGAAGTCCAAGGCCAAAGTCCTGACAGA
>4 dna:chromosome chromosome:NCBIM37:4:1:155630120:1 61884379 ID33660 M -
TGAAAATAGCTCTGGACTTGGGAAGTCCAAGG
>4 dna:chromosome chromosome:NCBIM37:4:1:155630120:1 61884385 ID42259 M -
TGATTGAAAATAGCTCTGGACTTGGGAAGT
>4 dna:chromosome chromosome:NCBIM37:4:1:155630120:1 61884386 ID42258 M -
TGATTGAAAATAGCTCTGGACTTGGGAAG
>4 dna:chromosome chromosome:NCBIM37:4:1:155630120:1 61884387 ID42257 M -
TGATTGAAAATAGCTCTGGACTTGGGAA
>4 dna:chromosome chromosome:NCBIM37:4:1:155630120:1 61884390 ID26522 M -
TCATTGATTGAAAATAGCTCTGGACTTGG
>4 dna:chromosome chromosome:NCBIM37:4:1:155630120:1 61884424 ID64607 M -
TTCAACAGAAAAGATGAGTCCCTGATAAATA
>4 dna:chromosome chromosome:NCBIM37:4:1:155630120:1 61884425 ID64606 M -
TTCAACAGAAAAGATGAGTCCCTGATAAAT
>4 dna:chromosome chromosome:NCBIM37:4:1:155630120:1 61884426 ID64605 M -
TTCAACAGAAAAGATGAGTCCCTGATAAA
>4 dna:chromosome chromosome:NCBIM37:4:1:155630120:1 61884428 ID64604 M -
TTCAACAGAAAAGATGAGTCCCTGATA
>4 dna:chromosome chromosome:NCBIM37:4:1:155630120:1 61884429 ID48271 M -
TGCTTCAACAGAAAAGATGAGTCCCTGAT
>4 dna:chromosome chromosome:NCBIM37:4:1:155630120:1 61884429 ID64603 M -
TTCAACAGAAAAGATGAGTCCCTGAT
>4 dna:chromosome chromosome:NCBIM37:4:1:155630120:1 61884431 ID752 M -
ACTGCTTCAACAGAAAAGATGAGTCCCTG
>4 dna:chromosome chromosome:NCBIM37:4:1:155630120:1 61884432 ID9257 M -
TAACTGCTTCAACAGAAAAGATGAGTCCCT
>4 dna:chromosome chromosome:NCBIM37:4:1:155630120:1 61884433 ID40712 M -
TGATAACTGCTTCAACAGAAAAGATGAGTCCC
>4 dna:chromosome chromosome:NCBIM37:4:1:155630120:1 61884433 ID48270 M -
TGCTTCAACAGAAAAGATGAGTCCC
>4 dna:chromosome chromosome:NCBIM37:4:1:155630120:1 61884434 ID40711 M -
TGATAACTGCTTCAACAGAAAAGATGAGTCC
>4 dna:chromosome chromosome:NCBIM37:4:1:155630120:1 61884435 ID9256 M -
TAACTGCTTCAACAGAAAAGATGAGTC
>4 dna:chromosome chromosome:NCBIM37:4:1:155630120:1 61884435 ID40710 M -
TGATAACTGCTTCAACAGAAAAGATGAGTC
>4 dna:chromosome chromosome:NCBIM37:4:1:155630120:1 61884436 ID40709 M -
TGATAACTGCTTCAACAGAAAAGATGAGT
>4 dna:chromosome chromosome:NCBIM37:4:1:155630120:1 61884444 ID59680 M -
TGTGCGTCCTGATAACTGCTTCAACAGAAA
>4 dna:chromosome chromosome:NCBIM37:4:1:155630120:1 61884447 ID59679 M -
TGTGCGTCCTGATAACTGCTTCAACAG
>4 dna:chromosome chromosome:NCBIM37:4:1:155630120:1 61884457 ID45454 M -
TGCCAGGTGAGGATGTGCGTCCTGATAACT
>4 dna:chromosome chromosome:NCBIM37:4:1:155630120:1 61884458 ID45453 M -
TGCCAGGTGAGGATGTGCGTCCTGATAAC
>4 dna:chromosome chromosome:NCBIM37:4:1:155630120:1 61884460 ID68682 M -
TTTGCCAGGTGAGGATGTGCGTCCTGATA
>4 dna:chromosome chromosome:NCBIM37:4:1:155630120:1 61884462 ID61214 M -
TGTTTGCCAGGTGAGGATGTGCGTCCTGA
>4 dna:chromosome chromosome:NCBIM37:4:1:155630120:1 61884466 ID54828 M -
TGGGTGTTTGCCAGGTGAGGATGTGCGTC
>4 dna:chromosome chromosome:NCBIM37:4:1:155630120:1 61884471 ID34252 M -
TGAAAGTGGGTGTTTGCCAGGTGAGGATGT
>4 dna:chromosome chromosome:NCBIM37:4:1:155630120:1 61884472 ID34251 M -
TGAAAGTGGGTGTTTGCCAGGTGAGGATG
>4 dna:chromosome chromosome:NCBIM37:4:1:155630120:1 61884577 ID50432 M -
TGGAGAATCTCTGAGCACCATGGAGCCAGC
>4 dna:chromosome chromosome:NCBIM37:4:1:155630120:1 61884579 ID50431 M -
TGGAGAATCTCTGAGCACCATGGAGCCA
>4 dna:chromosome chromosome:NCBIM37:4:1:155630120:1 61884580 ID67142 M -
TTGGAGAATCTCTGAGCACCATGGAGCC
>4 dna:chromosome chromosome:NCBIM37:4:1:155630120:1 61884581 ID50430 M -
TGGAGAATCTCTGAGCACCATGGAGC
>4 dna:chromosome chromosome:NCBIM37:4:1:155630120:1 61884603 ID28502 M -
TCCCATGTGGAGGGACTTGGA
>4 dna:chromosome chromosome:NCBIM37:4:1:155630120:1 61884637 ID31997 M -
TCTCTGGGGTTGCTGATTGATTCTTCTCTT
>4 dna:chromosome chromosome:NCBIM37:4:1:155630120:1 61884642 ID6028 M -
GTCCTCTCTGGGGTTGCTGATTGATTCTT
>4 dna:chromosome chromosome:NCBIM37:4:1:155630120:1 61884667 ID55752 M -
TGGTCTCTATGAAGTCTCCTGTGGTCC
>4 dna:chromosome chromosome:NCBIM37:4:1:155630120:1 61884668 ID33113 M -
TCTTGGTCTCTATGAAGTCTCCTGTGGTC
>4 dna:chromosome chromosome:NCBIM37:4:1:155630120:1 61884672 ID65420 M -
TTCCCTCTTGGTCTCTATGAAGTCTCCTGT
>4 dna:chromosome chromosome:NCBIM37:4:1:155630120:1 61884685 ID51665 M -
TGGCAGCCTCCTTCCCTCTTGGTCTCTA
>4 dna:chromosome chromosome:NCBIM37:4:1:155630120:1 61884718 ID54894 M -
TGGGTTCACTCCCAGGATCCTCTGCCCTCCC
>4 dna:chromosome chromosome:NCBIM37:4:1:155630120:1 61884720 ID54893 M -
TGGGTTCACTCCCAGGATCCTCTGCCCTC
>4 dna:chromosome chromosome:NCBIM37:4:1:155630120:1 61884722 ID54892 M -
TGGGTTCACTCCCAGGATCCTCTGCCC
>4 dna:chromosome chromosome:NCBIM37:4:1:155630120:1 61884734 ID12936 M -
TACAGATCACAATGGGTTCACTCCCAG
>4 dna:chromosome chromosome:NCBIM37:4:1:155630120:1 61884738 ID41548 M -
TGATGAAGTACAGATCACAATGGGTTCACTC
>4 dna:chromosome chromosome:NCBIM37:4:1:155630120:1 61884740 ID35536 M -
TGAAGTACAGATCACAATGGGTTCAC
>4 dna:chromosome chromosome:NCBIM37:4:1:155630120:1 61884741 ID35535 M -
TGAAGTACAGATCACAATGGGTTCA
>4 dna:chromosome chromosome:NCBIM37:4:1:155630120:1 61884742 ID41547 M -
TGATGAAGTACAGATCACAATGGGTTC
>4 dna:chromosome chromosome:NCBIM37:4:1:155630120:1 61884747 ID35396 M -
TGAAGCTGATGAAGTACAGATCACAATG
>4 dna:chromosome chromosome:NCBIM37:4:1:155630120:1 61884749 ID4562 M -
GAGTGAAGCTGATGAAGTACAGATCACAA
>4 dna:chromosome chromosome:NCBIM37:4:1:155630120:1 61884758 ID3400 M -
CTCACTGTCAGGAGTGAAGCTGATGAAGTAC
>4 dna:chromosome chromosome:NCBIM37:4:1:155630120:1 61884762 ID3399 M -
CTCACTGTCAGGAGTGAAGCTGATGAA
>4 dna:chromosome chromosome:NCBIM37:4:1:155630120:1 61884783 ID59891 M -
TGTGGCCTAGACCTCCTTGCCCTTCCTCACT
>4 dna:chromosome chromosome:NCBIM37:4:1:155630120:1 61884788 ID43792 M -
TGCACTGTGGCCTAGACCTCCTTGCCCTTCC
>4 dna:chromosome chromosome:NCBIM37:4:1:155630120:1 61884789 ID43791 M -
TGCACTGTGGCCTAGACCTCCTTGCCCTTC
>4 dna:chromosome chromosome:NCBIM37:4:1:155630120:1 61884793 ID43790 M -
TGCACTGTGGCCTAGACCTCCTTGCC
>4 dna:chromosome chromosome:NCBIM37:4:1:155630120:1 61884794 ID43789 M -
TGCACTGTGGCCTAGACCTCCTTGC
>4 dna:chromosome chromosome:NCBIM37:4:1:155630120:1 61884816 ID16838 M -
TAGACAGAGCTCTGTTCCAGGGTCACCGTGC
>4 dna:chromosome chromosome:NCBIM37:4:1:155630120:1 61884821 ID27821 M -
TCCATAGACAGAGCTCTGTTCCAGGGTCAC
>4 dna:chromosome chromosome:NCBIM37:4:1:155630120:1 61884827 ID55698 M -
TGGTCCTCCATAGACAGAGCTCTGTTCCAG
>4 dna:chromosome chromosome:NCBIM37:4:1:155630120:1 61884830 ID55697 M -
TGGTCCTCCATAGACAGAGCTCTGTTC
>4 dna:chromosome chromosome:NCBIM37:4:1:155630120:1 61884837 ID40169 M -
TGAGTCACATTGGTCCTCCATAGACAGAGC
>4 dna:chromosome chromosome:NCBIM37:4:1:155630120:1 61884844 ID4548 M -
GAGTCACATTGGTCCTCCATAG
>4 dna:chromosome chromosome:NCBIM37:4:1:155630120:1 61884875 ID41982 M -
TGATGTGCTGTGTGATGTGACTGGCT
>4 dna:chromosome chromosome:NCBIM37:4:1:155630120:1 61884876 ID59441 M -
TGTGATGTGCTGTGTGATGTGACTGGC
>4 dna:chromosome chromosome:NCBIM37:4:1:155630120:1 61884880 ID2152 M -
CAGAAACTGTGATGTGCTGTGTGATGTGAC
>4 dna:chromosome chromosome:NCBIM37:4:1:155630120:1 61884880 ID3819 M -
GAAACTGTGATGTGCTGTGTGATGTGAC
>4 dna:chromosome chromosome:NCBIM37:4:1:155630120:1 61884886 ID25495 M -
TCAGAAACTGTGATGTGCTGTGTGA
>4 dna:chromosome chromosome:NCBIM37:4:1:155630120:1 61884888 ID56705 M -
TGGTTGTCAGAAACTGTGATGTGCTGTGT
>4 dna:chromosome chromosome:NCBIM37:4:1:155630120:1 61884888 ID67660 M -
TTGGTTGTCAGAAACTGTGATGTGCTGTGT
>4 dna:chromosome chromosome:NCBIM37:4:1:155630120:1 61884889 ID56703 M -
TGGTTGTCAGAAACTGTGATGTGCTGTG
>4 dna:chromosome chromosome:NCBIM37:4:1:155630120:1 61884889 ID67659 M -
TTGGTTGTCAGAAACTGTGATGTGCTGTG
>4 dna:chromosome chromosome:NCBIM37:4:1:155630120:1 61884890 ID33126 M -
TCTTGGTTGTCAGAAACTGTGATGTGCTGT
>4 dna:chromosome chromosome:NCBIM37:4:1:155630120:1 61884890 ID56702 M -
TGGTTGTCAGAAACTGTGATGTGCTGT
>4 dna:chromosome chromosome:NCBIM37:4:1:155630120:1 61884890 ID67658 M -
TTGGTTGTCAGAAACTGTGATGTGCTGT
>4 dna:chromosome chromosome:NCBIM37:4:1:155630120:1 61884891 ID56701 M -
TGGTTGTCAGAAACTGTGATGTGCTG
>4 dna:chromosome chromosome:NCBIM37:4:1:155630120:1 61884892 ID56700 M -
TGGTTGTCAGAAACTGTGATGTGCT
>4 dna:chromosome chromosome:NCBIM37:4:1:155630120:1 61884892 ID58717 M -
TGTCTTGGTTGTCAGAAACTGTGATGTGCT
>4 dna:chromosome chromosome:NCBIM37:4:1:155630120:1 61884893 ID58716 M -
TGTCTTGGTTGTCAGAAACTGTGATGTGC
>4 dna:chromosome chromosome:NCBIM37:4:1:155630120:1 61884896 ID4989 M -
GCCCTGTCTTGGTTGTCAGAAACTGTGATG
>4 dna:chromosome chromosome:NCBIM37:4:1:155630120:1 61884918 ID44610 M -
TGCATTGGCCGCAGCAAAGCCCTGTC
>4 dna:chromosome chromosome:NCBIM37:4:1:155630120:1 61884936 ID30441 M -
TCCTTGTGCAGCTGTGTTCCTTGCATTGG
>4 dna:chromosome chromosome:NCBIM37:4:1:155630120:1 61884943 ID44395 M -
TGCATCTATCCTTGTGCAGCTGTGTTCCTT
>4 dna:chromosome chromosome:NCBIM37:4:1:155630120:1 61884944 ID66801 M -
TTGCATCTATCCTTGTGCAGCTGTGTTCCT
>4 dna:chromosome chromosome:NCBIM37:4:1:155630120:1 61884945 ID44394 M -
TGCATCTATCCTTGTGCAGCTGTGTTCC
>4 dna:chromosome chromosome:NCBIM37:4:1:155630120:1 61884946 ID44393 M -
TGCATCTATCCTTGTGCAGCTGTGTTC
>4 dna:chromosome chromosome:NCBIM37:4:1:155630120:1 61884955 ID46416 M -
TGCCTGGGCCTTGCATCTATCCTTGTGCA
>4 dna:chromosome chromosome:NCBIM37:4:1:155630120:1 61884957 ID46415 M -
TGCCTGGGCCTTGCATCTATCCTTGTG
>4 dna:chromosome chromosome:NCBIM37:4:1:155630120:1 61884974 ID67371 M -
TTGGCTTTGTGGTCCCTGCCTGGGCC
>4 dna:chromosome chromosome:NCBIM37:4:1:155630120:1 61884988 ID60169 M -
TGTGTGCTCAGGGGAACTTGGCTTTGTGG
>4 dna:chromosome chromosome:NCBIM37:4:1:155630120:1 61885005 ID4165 M -
GACATACCTACCCCTTCCTGTGTGCTCAGG
>4 dna:chromosome chromosome:NCBIM37:4:1:155630120:1 61885009 ID2219 M -
CAGACATACCTACCCCTTCCTGTGTGCT
>4 dna:chromosome chromosome:NCBIM37:4:1:155630120:1 61885068 ID29942 M -
TCCTGACAGGATCTGTGGTGGGC
>4 dna:chromosome chromosome:NCBIM37:4:1:155630120:1 61885085 ID25759 M -
TCAGATTGTGACTTCTTCCCCTTCCTGA
>4 dna:chromosome chromosome:NCBIM37:4:1:155630120:1 61885089 ID66515 M -
TTGACTTTCAGATTGTGACTTCTTCCCCTTC
>4 dna:chromosome chromosome:NCBIM37:4:1:155630120:1 61885090 ID37924 M -
TGACTTTCAGATTGTGACTTCTTCCCCTT
>4 dna:chromosome chromosome:NCBIM37:4:1:155630120:1 61885092 ID37923 M -
TGACTTTCAGATTGTGACTTCTTCCCC
>4 dna:chromosome chromosome:NCBIM37:4:1:155630120:1 61885093 ID30374 M -
TCCTTGACTTTCAGATTGTGACTTCTTCCC
>4 dna:chromosome chromosome:NCBIM37:4:1:155630120:1 61885093 ID66514 M -
TTGACTTTCAGATTGTGACTTCTTCCC
>4 dna:chromosome chromosome:NCBIM37:4:1:155630120:1 61885094 ID30373 M -
TCCTTGACTTTCAGATTGTGACTTCTTCC
>4 dna:chromosome chromosome:NCBIM37:4:1:155630120:1 61885096 ID30372 M -
TCCTTGACTTTCAGATTGTGACTTCTT
>4 dna:chromosome chromosome:NCBIM37:4:1:155630120:1 61885097 ID17007 M -
TAGACTCCTTGACTTTCAGATTGTGACTTCT
>4 dna:chromosome chromosome:NCBIM37:4:1:155630120:1 61885098 ID17006 M -
TAGACTCCTTGACTTTCAGATTGTGACTTC
>4 dna:chromosome chromosome:NCBIM37:4:1:155630120:1 61885100 ID17005 M -
TAGACTCCTTGACTTTCAGATTGTGACT
>4 dna:chromosome chromosome:NCBIM37:4:1:155630120:1 61885101 ID17004 M -
TAGACTCCTTGACTTTCAGATTGTGAC
>4 dna:chromosome chromosome:NCBIM37:4:1:155630120:1 61885101 ID57658 M -
TGTAGACTCCTTGACTTTCAGATTGTGAC
>4 dna:chromosome chromosome:NCBIM37:4:1:155630120:1 61885101 ID67731 M -
TTGTAGACTCCTTGACTTTCAGATTGTGAC
>4 dna:chromosome chromosome:NCBIM37:4:1:155630120:1 61885102 ID67730 M -
TTGTAGACTCCTTGACTTTCAGATTGTGA
>4 dna:chromosome chromosome:NCBIM37:4:1:155630120:1 61885116 ID8601 M -
TAACAGCACTGGTCCTTGTAGACTCCTTGA
>4 dna:chromosome chromosome:NCBIM37:4:1:155630120:1 61885118 ID8600 M -
TAACAGCACTGGTCCTTGTAGACTCCTT
>4 dna:chromosome chromosome:NCBIM37:4:1:155630120:1 61885120 ID8599 M -
TAACAGCACTGGTCCTTGTAGACTCC
>4 dna:chromosome chromosome:NCBIM37:4:1:155630120:1 61885133 ID37399 M -
TGACCTTCATCTTGCTGGTAACAGCACTGGT
>4 dna:chromosome chromosome:NCBIM37:4:1:155630120:1 61885134 ID37398 M -
TGACCTTCATCTTGCTGGTAACAGCACTGG
>4 dna:chromosome chromosome:NCBIM37:4:1:155630120:1 61885135 ID37397 M -
TGACCTTCATCTTGCTGGTAACAGCACTG
>4 dna:chromosome chromosome:NCBIM37:4:1:155630120:1 61885140 ID60631 M -
TGTTATGACCTTCATCTTGCTGGTAACAG
>4 dna:chromosome chromosome:NCBIM37:4:1:155630120:1 61885145 ID37413 M -
TGACCTTGTTATGACCTTCATCTTGCTGGT
>4 dna:chromosome chromosome:NCBIM37:4:1:155630120:1 61885146 ID37412 M -
TGACCTTGTTATGACCTTCATCTTGCTGG
>4 dna:chromosome chromosome:NCBIM37:4:1:155630120:1 61885149 ID68312 M -
TTTATGACCTTGTTATGACCTTCATCTTGC
>4 dna:chromosome chromosome:NCBIM37:4:1:155630120:1 61885153 ID51873 M -
TGGCATTTATGACCTTGTTATGACCTTCATC
>4 dna:chromosome chromosome:NCBIM37:4:1:155630120:1 61885154 ID51872 M -
TGGCATTTATGACCTTGTTATGACCTTCAT
>4 dna:chromosome chromosome:NCBIM37:4:1:155630120:1 61885162 ID51795 M -
TGGCATCTTGGCATTTATGACCTTGTTATG
>4 dna:chromosome chromosome:NCBIM37:4:1:155630120:1 61885182 ID46621 M -
TGCCTTTGTCCCGATTGTCTTGGCATCTTG
>4 dna:chromosome chromosome:NCBIM37:4:1:155630120:1 61885183 ID46620 M -
TGCCTTTGTCCCGATTGTCTTGGCATCTT
>4 dna:chromosome chromosome:NCBIM37:4:1:155630120:1 61885185 ID23727 M -
TATTGCCTTTGTCCCGATTGTCTTGGCATC
>4 dna:chromosome chromosome:NCBIM37:4:1:155630120:1 61885185 ID66904 M -
TTGCCTTTGTCCCGATTGTCTTGGCATC
>4 dna:chromosome chromosome:NCBIM37:4:1:155630120:1 61885190 ID25095 M -
TCACATATTGCCTTTGTCCCGATTGTCTTG
>4 dna:chromosome chromosome:NCBIM37:4:1:155630120:1 61885200 ID46514 M -
TGCCTTCACATATTGCCTTTGTCCC
>4 dna:chromosome chromosome:NCBIM37:4:1:155630120:1 61885234 ID7502 M -
TAAACTCAGACAGGAGGACCTGGTGGCAA
>4 dna:chromosome chromosome:NCBIM37:4:1:155630120:1 61885234 ID63548 M -
TTAAACTCAGACAGGAGGACCTGGTGGCAA
>4 dna:chromosome chromosome:NCBIM37:4:1:155630120:1 61885235 ID7501 M -
TAAACTCAGACAGGAGGACCTGGTGGCA
>4 dna:chromosome chromosome:NCBIM37:4:1:155630120:1 61885236 ID32785 M -
TCTTAAACTCAGACAGGAGGACCTGGTGGC
>4 dna:chromosome chromosome:NCBIM37:4:1:155630120:1 61885272 ID14105 M -
TACCCAGTTGCTGAGTGCTCACTTAGGCAA
>4 dna:chromosome chromosome:NCBIM37:4:1:155630120:1 61885273 ID14104 M -
TACCCAGTTGCTGAGTGCTCACTTAGGCA
>4 dna:chromosome chromosome:NCBIM37:4:1:155630120:1 61885275 ID14103 M -
TACCCAGTTGCTGAGTGCTCACTTAGG
>4 dna:chromosome chromosome:NCBIM37:4:1:155630120:1 61885306 ID41836 M -
TGATGGAGGCATAGGTAAACCTGGGC
>4 dna:chromosome chromosome:NCBIM37:4:1:155630120:1 61885307 ID30482 M -
TCCTTTGATGGAGGCATAGGTAAACCTGGG
>4 dna:chromosome chromosome:NCBIM37:4:1:155630120:1 61885307 ID41835 M -
TGATGGAGGCATAGGTAAACCTGGG
>4 dna:chromosome chromosome:NCBIM37:4:1:155630120:1 61885307 ID50627 M -
TGGAGGCATAGGTAAACCTGGG
>4 dna:chromosome chromosome:NCBIM37:4:1:155630120:1 61885307 ID66639 M -
TTGATGGAGGCATAGGTAAACCTGGG
>4 dna:chromosome chromosome:NCBIM37:4:1:155630120:1 61885308 ID30481 M -
TCCTTTGATGGAGGCATAGGTAAACCTGG
>4 dna:chromosome chromosome:NCBIM37:4:1:155630120:1 61885308 ID41834 M -
TGATGGAGGCATAGGTAAACCTGG
>4 dna:chromosome chromosome:NCBIM37:4:1:155630120:1 61885308 ID65637 M -
TTCCTTTGATGGAGGCATAGGTAAACCTGG
>4 dna:chromosome chromosome:NCBIM37:4:1:155630120:1 61885308 ID68633 M -
TTTGATGGAGGCATAGGTAAACCTGG
>4 dna:chromosome chromosome:NCBIM37:4:1:155630120:1 61885309 ID30480 M -
TCCTTTGATGGAGGCATAGGTAAACCTG
>4 dna:chromosome chromosome:NCBIM37:4:1:155630120:1 61885312 ID56775 M -
TGGTTTCCTTTGATGGAGGCATAGGTAAAC
>4 dna:chromosome chromosome:NCBIM37:4:1:155630120:1 61885347 ID58644 M -
TGTCTCTCTAGTTTCTAATCCACTGCC
>4 dna:chromosome chromosome:NCBIM37:4:1:155630120:1 61885348 ID58643 M -
TGTCTCTCTAGTTTCTAATCCACTGC
>4 dna:chromosome chromosome:NCBIM37:4:1:155630120:1 61885378 ID28541 M -
TCCCCACATCAGTGTGAAGAGCCTGACACA
>4 dna:chromosome chromosome:NCBIM37:4:1:155630120:1 61885383 ID27399 M -
TCCACTCCCCACATCAGTGTGAAGAGCCTG
>4 dna:chromosome chromosome:NCBIM37:4:1:155630120:1 61885439 ID22572 M -
TATCTGGCTGGGCTCATTTTGCCTCTG
>4 dna:chromosome chromosome:NCBIM37:4:1:155630120:1 61885440 ID49790 M -
TGGAATATCTGGCTGGGCTCATTTTGCCTCT
>4 dna:chromosome chromosome:NCBIM37:4:1:155630120:1 61885468 ID40316 M -
TGAGTGCCCACACTTTGGACAGCCCCTGG
>4 dna:chromosome chromosome:NCBIM37:4:1:155630120:1 61885495 ID64828 M -
TTCACCTTGCTGCCAGGGCTATGTCTG
>4 dna:chromosome chromosome:NCBIM37:4:1:155630120:1 61885541 ID44077 M -
TGCAGGCAAACAGGGACTCCACTGCTG
>4 dna:chromosome chromosome:NCBIM37:4:1:155630120:1 61885565 ID53675 M -
TGGGATGGTAAAGGAGAGCATCTCTGC
>4 dna:chromosome chromosome:NCBIM37:4:1:155630120:1 61885583 ID13890 M -
TACCAGGGAGCAGGATGATGCTGGGATGGT
>4 dna:chromosome chromosome:NCBIM37:4:1:155630120:1 61885592 ID25674 M -
TCAGAGGTACCAGGGAGCAGGATGATGC
>4 dna:chromosome chromosome:NCBIM37:4:1:155630120:1 61885592 ID64916 M -
TTCAGAGGTACCAGGGAGCAGGATGATGC
>4 dna:chromosome chromosome:NCBIM37:4:1:155630120:1 61885608 ID46006 M -
TGCCGCACAACCTGGCTTCAGAGGTACCA
>4 dna:chromosome chromosome:NCBIM37:4:1:155630120:1 61885612 ID46005 M -
TGCCGCACAACCTGGCTTCAGAGGT
>4 dna:chromosome chromosome:NCBIM37:4:1:155630120:1 61885615 ID47907 M -
TGCTGCTGCCGCACAACCTGGCTTCAGA
>4 dna:chromosome chromosome:NCBIM37:4:1:155630120:1 61885620 ID47906 M -
TGCTGCTGCCGCACAACCTGGCT
>4 dna:chromosome chromosome:NCBIM37:4:1:155630120:1 61885621 ID26391 M -
TCATGCTGCTGCCGCACAACCTGGC
>4 dna:chromosome chromosome:NCBIM37:4:1:155630120:1 61885623 ID60082 M -
TGTGTCATGCTGCTGCCGCACAACCTG
>4 dna:chromosome chromosome:NCBIM37:4:1:155630120:1 61885624 ID59450 M -
TGTGATGTGTCATGCTGCTGCCGCACAACCT
>4 dna:chromosome chromosome:NCBIM37:4:1:155630120:1 61885625 ID60081 M -
TGTGTCATGCTGCTGCCGCACAACC
>4 dna:chromosome chromosome:NCBIM37:4:1:155630120:1 61885626 ID41990 M -
TGATGTGTCATGCTGCTGCCGCACAAC
>4 dna:chromosome chromosome:NCBIM37:4:1:155630120:1 61885626 ID59449 M -
TGTGATGTGTCATGCTGCTGCCGCACAAC
>4 dna:chromosome chromosome:NCBIM37:4:1:155630120:1 61885627 ID59448 M -
TGTGATGTGTCATGCTGCTGCCGCACAA
>4 dna:chromosome chromosome:NCBIM37:4:1:155630120:1 61885628 ID59447 M -
TGTGATGTGTCATGCTGCTGCCGCACA
>4 dna:chromosome chromosome:NCBIM37:4:1:155630120:1 61885628 ID60080 M -
TGTGTCATGCTGCTGCCGCACA
>4 dna:chromosome chromosome:NCBIM37:4:1:155630120:1 61885629 ID59446 M -
TGTGATGTGTCATGCTGCTGCCGCAC
>4 dna:chromosome chromosome:NCBIM37:4:1:155630120:1 61885631 ID59445 M -
TGTGATGTGTCATGCTGCTGCCGC
>4 dna:chromosome chromosome:NCBIM37:4:1:155630120:1 61885634 ID59444 M -
TGTGATGTGTCATGCTGCTGC
>4 dna:chromosome chromosome:NCBIM37:4:1:155630120:1 61885637 ID46256 M -
TGCCTCGCCCTGTGATGTGTCATGCTGC
>4 dna:chromosome chromosome:NCBIM37:4:1:155630120:1 61885638 ID46255 M -
TGCCTCGCCCTGTGATGTGTCATGCTG
>4 dna:chromosome chromosome:NCBIM37:4:1:155630120:1 61885639 ID27142 M -
TCCAATGCCTCGCCCTGTGATGTGTCATGCT
>4 dna:chromosome chromosome:NCBIM37:4:1:155630120:1 61885640 ID27141 M -
TCCAATGCCTCGCCCTGTGATGTGTCATGC
>4 dna:chromosome chromosome:NCBIM37:4:1:155630120:1 61885641 ID27140 M -
TCCAATGCCTCGCCCTGTGATGTGTCATG
>4 dna:chromosome chromosome:NCBIM37:4:1:155630120:1 61885643 ID65198 M -
TTCCAATGCCTCGCCCTGTGATGTGTCA
>4 dna:chromosome chromosome:NCBIM37:4:1:155630120:1 61885644 ID2630 M -
CCAATGCCTCGCCCTGTGATGTGTC
>4 dna:chromosome chromosome:NCBIM37:4:1:155630120:1 61885644 ID27139 M -
TCCAATGCCTCGCCCTGTGATGTGTC
>4 dna:chromosome chromosome:NCBIM37:4:1:155630120:1 61885648 ID57715 M -
TGTAGGTTTTCCAATGCCTCGCCCTGTGATG
>4 dna:chromosome chromosome:NCBIM37:4:1:155630120:1 61885654 ID30511 M -
TCCTTTGTAGGTTTTCCAATGCCTCGCCCT
>4 dna:chromosome chromosome:NCBIM37:4:1:155630120:1 61885656 ID30510 M -
TCCTTTGTAGGTTTTCCAATGCCTCGCC
>4 dna:chromosome chromosome:NCBIM37:4:1:155630120:1 61885668 ID50304 M -
TGGACTGCCTCACATCCTTTGTAGGTTTTC
>4 dna:chromosome chromosome:NCBIM37:4:1:155630120:1 61885836 ID49866 M -
TGGAATGCCAGGAAGCCTCCCTCCC
>4 dna:chromosome chromosome:NCBIM37:4:1:155630120:1 61885837 ID45410 M -
TGCCAGGAAGCCTCCCTCC
>4 dna:chromosome chromosome:NCBIM37:4:1:155630120:1 61885837 ID59830 M -
TGTGGAATGCCAGGAAGCCTCCCTCC
>4 dna:chromosome chromosome:NCBIM37:4:1:155630120:1 61885837 ID60189 M -
TGTGTGGAATGCCAGGAAGCCTCCCTCC
>4 dna:chromosome chromosome:NCBIM37:4:1:155630120:1 61885841 ID54504 M -
TGGGTATGTGTGGAATGCCAGGAAGCCTCC
>4 dna:chromosome chromosome:NCBIM37:4:1:155630120:1 61885842 ID54503 M -
TGGGTATGTGTGGAATGCCAGGAAGCCTC
>4 dna:chromosome chromosome:NCBIM37:4:1:155630120:1 61885847 ID364 M -
AATGGGTATGTGTGGAATGCCAGGAA
>4 dna:chromosome chromosome:NCBIM37:4:1:155630120:1 61885849 ID2811 M -
CCCAGAAATGGGTATGTGTGGAATGCCAGG
>4 dna:chromosome chromosome:NCBIM37:4:1:155630120:1 61885860 ID1175 M -
AGGAGCCCAGAAATGGGTATGTGT
>4 dna:chromosome chromosome:NCBIM37:4:1:155630120:1 61885871 ID39244 M -
TGAGCAGGTGCAGTGAAGGAGCCCAGAAA
>4 dna:chromosome chromosome:NCBIM37:4:1:155630120:1 61885885 ID10738 M -
TAATAACCGGGCCTCTGAGCAGGTGCAGTG
>4 dna:chromosome chromosome:NCBIM37:4:1:155630120:1 61885886 ID10737 M -
TAATAACCGGGCCTCTGAGCAGGTGCAGT
>4 dna:chromosome chromosome:NCBIM37:4:1:155630120:1 61885887 ID10736 M -
TAATAACCGGGCCTCTGAGCAGGTGCAG
>4 dna:chromosome chromosome:NCBIM37:4:1:155630120:1 61885889 ID10735 M -
TAATAACCGGGCCTCTGAGCAGGTGC
>4 dna:chromosome chromosome:NCBIM37:4:1:155630120:1 61885903 ID814 M -
AGAAACGGGGAGCAGTGTTAATAACCGGGC
>4 dna:chromosome chromosome:NCBIM37:4:1:155630120:1 61885915 ID53357 M -
TGGGAGATAGCAAGAAACGGGGAGCAGTGT
>4 dna:chromosome chromosome:NCBIM37:4:1:155630120:1 61885917 ID53356 M -
TGGGAGATAGCAAGAAACGGGGAGCAGT
>4 dna:chromosome chromosome:NCBIM37:4:1:155630120:1 61885920 ID5737 M -
GGGAGATAGCAAGAAACGGGGAGC
>4 dna:chromosome chromosome:NCBIM37:4:1:155630120:1 61885955 ID12520 M -
TACAATTTCTAAGGGCTGTTTAGTAATTCT
>4 dna:chromosome chromosome:NCBIM37:4:1:155630120:1 61885956 ID12519 M -
TACAATTTCTAAGGGCTGTTTAGTAATTC
>4 dna:chromosome chromosome:NCBIM37:4:1:155630120:1 61885958 ID40807 M -
TGATACAATTTCTAAGGGCTGTTTAGTAAT
>4 dna:chromosome chromosome:NCBIM37:4:1:155630120:1 61885959 ID40806 M -
TGATACAATTTCTAAGGGCTGTTTAGTAA
>4 dna:chromosome chromosome:NCBIM37:4:1:155630120:1 61885960 ID40805 M -
TGATACAATTTCTAAGGGCTGTTTAGTA
>4 dna:chromosome chromosome:NCBIM37:4:1:155630120:1 61885961 ID40804 M -
TGATACAATTTCTAAGGGCTGTTTAGT
>4 dna:chromosome chromosome:NCBIM37:4:1:155630120:1 61885963 ID59320 M -
TGTGATACAATTTCTAAGGGCTGTTTA
>4 dna:chromosome chromosome:NCBIM37:4:1:155630120:1 61885966 ID67843 M -
TTGTCCTGTGATACAATTTCTAAGGGCTGT
>4 dna:chromosome chromosome:NCBIM37:4:1:155630120:1 61885980 ID55825 M -
TGGTCTTTGGTTCATTGTCCTGTGATACAA
>4 dna:chromosome chromosome:NCBIM37:4:1:155630120:1 61885981 ID55824 M -
TGGTCTTTGGTTCATTGTCCTGTGATACA
>4 dna:chromosome chromosome:NCBIM37:4:1:155630120:1 61885982 ID55823 M -
TGGTCTTTGGTTCATTGTCCTGTGATAC
>4 dna:chromosome chromosome:NCBIM37:4:1:155630120:1 61885994 ID20117 M -
TAGGTCGTAGTCTCTGGTCTTTGGTTCATT
>4 dna:chromosome chromosome:NCBIM37:4:1:155630120:1 61885997 ID20116 M -
TAGGTCGTAGTCTCTGGTCTTTGGTTC
>4 dna:chromosome chromosome:NCBIM37:4:1:155630120:1 61885997 ID58590 M -
TGTCTAGGTCGTAGTCTCTGGTCTTTGGTTC
>4 dna:chromosome chromosome:NCBIM37:4:1:155630120:1 61885999 ID58589 M -
TGTCTAGGTCGTAGTCTCTGGTCTTTGGT
>4 dna:chromosome chromosome:NCBIM37:4:1:155630120:1 61886015 ID20281 M -
TAGGTGTATTCTGCTCTGTCTAGGTCGTA
>4 dna:chromosome chromosome:NCBIM37:4:1:155630120:1 61886016 ID20280 M -
TAGGTGTATTCTGCTCTGTCTAGGTCGT
>4 dna:chromosome chromosome:NCBIM37:4:1:155630120:1 61886018 ID20279 M -
TAGGTGTATTCTGCTCTGTCTAGGTC
>4 dna:chromosome chromosome:NCBIM37:4:1:155630120:1 61886023 ID5317 M -
GGAAATAGGTGTATTCTGCTCTGTCT
>4 dna:chromosome chromosome:NCBIM37:4:1:155630120:1 61886023 ID39651 M -
TGAGGAAATAGGTGTATTCTGCTCTGTCT
>4 dna:chromosome chromosome:NCBIM37:4:1:155630120:1 61886024 ID32269 M -
TCTGAGGAAATAGGTGTATTCTGCTCTGTC
>4 dna:chromosome chromosome:NCBIM37:4:1:155630120:1 61886025 ID32268 M -
TCTGAGGAAATAGGTGTATTCTGCTCTGT
>4 dna:chromosome chromosome:NCBIM37:4:1:155630120:1 61886025 ID39650 M -
TGAGGAAATAGGTGTATTCTGCTCTGT
>4 dna:chromosome chromosome:NCBIM37:4:1:155630120:1 61886027 ID66035 M -
TTCTGAGGAAATAGGTGTATTCTGCTCT
>4 dna:chromosome chromosome:NCBIM37:4:1:155630120:1 61886028 ID9049 M -
TAACGTTCTGAGGAAATAGGTGTATTCTGCTC
>4 dna:chromosome chromosome:NCBIM37:4:1:155630120:1 61886029 ID681 M -
ACGTTCTGAGGAAATAGGTGTATTCTGCT
>4 dna:chromosome chromosome:NCBIM37:4:1:155630120:1 61886029 ID9048 M -
TAACGTTCTGAGGAAATAGGTGTATTCTGCT
>4 dna:chromosome chromosome:NCBIM37:4:1:155630120:1 61886030 ID9047 M -
TAACGTTCTGAGGAAATAGGTGTATTCTGC
>4 dna:chromosome chromosome:NCBIM37:4:1:155630120:1 61886031 ID680 M -
ACGTTCTGAGGAAATAGGTGTATTCTG
>4 dna:chromosome chromosome:NCBIM37:4:1:155630120:1 61886031 ID9046 M -
TAACGTTCTGAGGAAATAGGTGTATTCTG
>4 dna:chromosome chromosome:NCBIM37:4:1:155630120:1 61886032 ID9045 M -
TAACGTTCTGAGGAAATAGGTGTATTCT
>4 dna:chromosome chromosome:NCBIM37:4:1:155630120:1 61886033 ID9044 M -
TAACGTTCTGAGGAAATAGGTGTATTC
>4 dna:chromosome chromosome:NCBIM37:4:1:155630120:1 61886034 ID9043 M -
TAACGTTCTGAGGAAATAGGTGTATT
>4 dna:chromosome chromosome:NCBIM37:4:1:155630120:1 61886035 ID9042 M -
TAACGTTCTGAGGAAATAGGTGTAT
>4 dna:chromosome chromosome:NCBIM37:4:1:155630120:1 61886036 ID5415 M -
GGACCTAACGTTCTGAGGAAATAGGTGTA
>4 dna:chromosome chromosome:NCBIM37:4:1:155630120:1 61886036 ID9041 M -
TAACGTTCTGAGGAAATAGGTGTA
>4 dna:chromosome chromosome:NCBIM37:4:1:155630120:1 61886037 ID53225 M -
TGGGACCTAACGTTCTGAGGAAATAGGTGT
>4 dna:chromosome chromosome:NCBIM37:4:1:155630120:1 61886090 ID4013 M -
GAAGTTCCTAAGAGAGCAGCCCTCACCC
>4 dna:chromosome chromosome:NCBIM37:4:1:155630120:1 61886092 ID4012 M -
GAAGTTCCTAAGAGAGCAGCCCTCAC
>4 dna:chromosome chromosome:NCBIM37:4:1:155630120:1 61886103 ID3609 M -
CTGGAAGGTATTGGGAAGTTCCTAAGAGA
>4 dna:chromosome chromosome:NCBIM37:4:1:155630120:1 61886171 ID57230 M -
TGTAAATGTCACCTCATGCTCAAATGCTCCT
>4 dna:chromosome chromosome:NCBIM37:4:1:155630120:1 61886172 ID57229 M -
TGTAAATGTCACCTCATGCTCAAATGCTCC
>4 dna:chromosome chromosome:NCBIM37:4:1:155630120:1 61886173 ID57228 M -
TGTAAATGTCACCTCATGCTCAAATGCTC
>4 dna:chromosome chromosome:NCBIM37:4:1:155630120:1 61886181 ID20440 M -
TAGGTTGTAAATGTCACCTCATGCTC
>4 dna:chromosome chromosome:NCBIM37:4:1:155630120:1 61886187 ID5106 M -
GCTACTGAAGCTTAGGTTGTAAATGTCACCTC
>4 dna:chromosome chromosome:NCBIM37:4:1:155630120:1 61886190 ID35405 M -
TGAAGCTTAGGTTGTAAATGTCAC
>4 dna:chromosome chromosome:NCBIM37:4:1:155630120:1 61886197 ID21003 M -
TAGTGAGTGCTACTGAAGCTTAGGTTGTAA
>4 dna:chromosome chromosome:NCBIM37:4:1:155630120:1 61886198 ID21002 M -
TAGTGAGTGCTACTGAAGCTTAGGTTGTA
>4 dna:chromosome chromosome:NCBIM37:4:1:155630120:1 61886200 ID21001 M -
TAGTGAGTGCTACTGAAGCTTAGGTTG
>4 dna:chromosome chromosome:NCBIM37:4:1:155630120:1 61886202 ID45514 M -
TGCCATAGTGAGTGCTACTGAAGCTTAGGT
>4 dna:chromosome chromosome:NCBIM37:4:1:155630120:1 61886203 ID45513 M -
TGCCATAGTGAGTGCTACTGAAGCTTAGG
>4 dna:chromosome chromosome:NCBIM37:4:1:155630120:1 61886284 ID56722 M -
TGGTTGTGCCCTAGGCAGGATGCCC
>4 dna:chromosome chromosome:NCBIM37:4:1:155630120:1 61886434 ID66313 M -
TTGAACGACCATGGAGCCCACTCTGTGGCCA
>4 dna:chromosome chromosome:NCBIM37:4:1:155630120:1 61886439 ID34838 M -
TGAACGACCATGGAGCCCACTCTGT
>4 dna:chromosome chromosome:NCBIM37:4:1:155630120:1 61886441 ID60870 M -
TGTTGAACGACCATGGAGCCCACTCT
>4 dna:chromosome chromosome:NCBIM37:4:1:155630120:1 61886502 ID32592 M -
TCTGGTTCTCTCACCCTCCTGAGGAGTGGCC
>4 dna:chromosome chromosome:NCBIM37:4:1:155630120:1 61886514 ID2106 M -
CACTGCTCTGGTTCTCTCACCCTCC
>4 dna:chromosome chromosome:NCBIM37:4:1:155630120:1 61886533 ID67343 M -
TTGGCTGACTTCACCTGAAAGCCACTGC
>4 dna:chromosome chromosome:NCBIM37:4:1:155630120:1 61886570 ID35496 M -
TGAAGGTCCTCTCTCTCGTTCTCGGC
>4 dna:chromosome chromosome:NCBIM37:4:1:155630120:1 61886587 ID806 M -
AGAAAAGCAAAGGCTCCCTGAAGGTCC
>4 dna:chromosome chromosome:NCBIM37:4:1:155630120:1 61886593 ID48992 M -
TGGAAAGGCAAGAAAAGCAAAGGCTCCCTGA
>4 dna:chromosome chromosome:NCBIM37:4:1:155630120:1 61886596 ID48991 M -
TGGAAAGGCAAGAAAAGCAAAGGCTCCC
>4 dna:chromosome chromosome:NCBIM37:4:1:155630120:1 61886597 ID48990 M -
TGGAAAGGCAAGAAAAGCAAAGGCTCC
>4 dna:chromosome chromosome:NCBIM37:4:1:155630120:1 61886600 ID30193 M -
TCCTGTTGGAAAGGCAAGAAAAGCAAAGGC
>4 dna:chromosome chromosome:NCBIM37:4:1:155630120:1 61886619 ID28136 M -
TCCCAAGACTACTTAGCCCTCCTGTTGGAA
>4 dna:chromosome chromosome:NCBIM37:4:1:155630120:1 61886620 ID28135 M -
TCCCAAGACTACTTAGCCCTCCTGTTGGA
>4 dna:chromosome chromosome:NCBIM37:4:1:155630120:1 61886661 ID29796 M -
TCCTCGTCGTCCTCCTGGTTTGGAGTTAACA
>4 dna:chromosome chromosome:NCBIM37:4:1:155630120:1 61886662 ID29795 M -
TCCTCGTCGTCCTCCTGGTTTGGAGTTAAC
>4 dna:chromosome chromosome:NCBIM37:4:1:155630120:1 61886815 ID22919 M -
TATGATGTCATTACTCCTCCTCCTCC
>4 dna:chromosome chromosome:NCBIM37:4:1:155630120:1 61886816 ID41946 M -
TGATGTCATTACTCCTCCTCCTC
>4 dna:chromosome chromosome:NCBIM37:4:1:155630120:1 61886817 ID52388 M -
TGGCTATGATGTCATTACTCCTCCTCCT
>4 dna:chromosome chromosome:NCBIM37:4:1:155630120:1 61886818 ID52387 M -
TGGCTATGATGTCATTACTCCTCCTCC
>4 dna:chromosome chromosome:NCBIM37:4:1:155630120:1 61886819 ID52386 M -
TGGCTATGATGTCATTACTCCTCCTC
>4 dna:chromosome chromosome:NCBIM37:4:1:155630120:1 61886829 ID40027 M -
TGAGGTTCCTTGCTCATGGCTATGATGTCATT
>4 dna:chromosome chromosome:NCBIM37:4:1:155630120:1 61886832 ID40026 M -
TGAGGTTCCTTGCTCATGGCTATGATGTC
>4 dna:chromosome chromosome:NCBIM37:4:1:155630120:1 61886833 ID60896 M -
TGTTGAGGTTCCTTGCTCATGGCTATGATGT
>4 dna:chromosome chromosome:NCBIM37:4:1:155630120:1 61886834 ID5871 M -
GGTTCCTTGCTCATGGCTATGATG
>4 dna:chromosome chromosome:NCBIM37:4:1:155630120:1 61886836 ID60895 M -
TGTTGAGGTTCCTTGCTCATGGCTATGA
>4 dna:chromosome chromosome:NCBIM37:4:1:155630120:1 61886841 ID37795 M -
TGACTGTGTTGAGGTTCCTTGCTCATGGC
>4 dna:chromosome chromosome:NCBIM37:4:1:155630120:1 61886849 ID13774 M -
TACCACGTGTGACTGTGTTGAGGTTCCTTG
>4 dna:chromosome chromosome:NCBIM37:4:1:155630120:1 61886850 ID13773 M -
TACCACGTGTGACTGTGTTGAGGTTCCTT
>4 dna:chromosome chromosome:NCBIM37:4:1:155630120:1 61886853 ID13772 M -
TACCACGTGTGACTGTGTTGAGGTTC
>4 dna:chromosome chromosome:NCBIM37:4:1:155630120:1 61886853 ID44242 M -
TGCATACCACGTGTGACTGTGTTGAGGTTC
>4 dna:chromosome chromosome:NCBIM37:4:1:155630120:1 61886854 ID13771 M -
TACCACGTGTGACTGTGTTGAGGTT
>4 dna:chromosome chromosome:NCBIM37:4:1:155630120:1 61886854 ID44241 M -
TGCATACCACGTGTGACTGTGTTGAGGTT
>4 dna:chromosome chromosome:NCBIM37:4:1:155630120:1 61886855 ID4850 M -
GCATACCACGTGTGACTGTGTTGAGGT
>4 dna:chromosome chromosome:NCBIM37:4:1:155630120:1 61886857 ID44240 M -
TGCATACCACGTGTGACTGTGTTGAG
>4 dna:chromosome chromosome:NCBIM37:4:1:155630120:1 61886858 ID44239 M -
TGCATACCACGTGTGACTGTGTTGA
>4 dna:chromosome chromosome:NCBIM37:4:1:155630120:1 61886861 ID19948 M -
TAGGGTACCTGCATACCACGTGTGACTGTGT
>4 dna:chromosome chromosome:NCBIM37:4:1:155630120:1 61886866 ID19947 M -
TAGGGTACCTGCATACCACGTGTGAC
>4 dna:chromosome chromosome:NCBIM37:4:1:155630120:1 61886866 ID55359 M -
TGGTAGGGTACCTGCATACCACGTGTGAC
>4 dna:chromosome chromosome:NCBIM37:4:1:155630120:1 61886867 ID55358 M -
TGGTAGGGTACCTGCATACCACGTGTGA
>4 dna:chromosome chromosome:NCBIM37:4:1:155630120:1 61886881 ID1015 M -
AGCAGTGTCTGGTAGGGTACCTG
>4 dna:chromosome chromosome:NCBIM37:4:1:155630120:1 61886908 ID60305 M -
TGTGTTCCTACCCGGGAAGGGAGAGT
>4 dna:chromosome chromosome:NCBIM37:4:1:155630120:1 61886914 ID55153 M -
TGGTAATGTGTTCCTACCCGGGAAGG
>4 dna:chromosome chromosome:NCBIM37:4:1:155630120:1 61886915 ID55152 M -
TGGTAATGTGTTCCTACCCGGGAAG
>4 dna:chromosome chromosome:NCBIM37:4:1:155630120:1 61886916 ID32577 M -
TCTGGTAATGTGTTCCTACCCGGGAA
>4 dna:chromosome chromosome:NCBIM37:4:1:155630120:1 61886916 ID55777 M -
TGGTCTGGTAATGTGTTCCTACCCGGGAA
>4 dna:chromosome chromosome:NCBIM37:4:1:155630120:1 61886924 ID28267 M -
TCCCACTCATGGTCTGGTAATGTGTTCCTA
>4 dna:chromosome chromosome:NCBIM37:4:1:155630120:1 61886969 ID17581 M -
TAGATGCCCTCTCTGTTGGTGTGAGA
>4 dna:chromosome chromosome:NCBIM37:4:1:155630120:1 61886970 ID67734 M -
TTGTAGATGCCCTCTCTGTTGGTGTGAG
>4 dna:chromosome chromosome:NCBIM37:4:1:155630120:1 61886983 ID48893 M -
TGGAAACCTGTGCCCTTTGTAGATGCCCTCT
>4 dna:chromosome chromosome:NCBIM37:4:1:155630120:1 61886984 ID48892 M -
TGGAAACCTGTGCCCTTTGTAGATGCCCTC
>4 dna:chromosome chromosome:NCBIM37:4:1:155630120:1 61886985 ID48891 M -
TGGAAACCTGTGCCCTTTGTAGATGCCCT
>4 dna:chromosome chromosome:NCBIM37:4:1:155630120:1 61886986 ID48890 M -
TGGAAACCTGTGCCCTTTGTAGATGCCC
>4 dna:chromosome chromosome:NCBIM37:4:1:155630120:1 61886987 ID48889 M -
TGGAAACCTGTGCCCTTTGTAGATGCC
>4 dna:chromosome chromosome:NCBIM37:4:1:155630120:1 61886996 ID64806 M -
TTCACATGACACTGGAAACCTGTGCCCTTT
>4 dna:chromosome chromosome:NCBIM37:4:1:155630120:1 61887008 ID52361 M -
TGGCTACTTGTTCACATGACACTGGAAA
>4 dna:chromosome chromosome:NCBIM37:4:1:155630120:1 61887010 ID25387 M -
TCACTGGCTACTTGTTCACATGACACTGGA
>4 dna:chromosome chromosome:NCBIM37:4:1:155630120:1 61887015 ID47454 M -
TGCTCACTGGCTACTTGTTCACATGACA
>4 dna:chromosome chromosome:NCBIM37:4:1:155630120:1 61887052 ID61181 M -
TGTTTCTGGACCTGTGCCCTTCAGCCC
>4 dna:chromosome chromosome:NCBIM37:4:1:155630120:1 61887053 ID60343 M -
TGTGTTTCTGGACCTGTGCCCTTCAGCC
>4 dna:chromosome chromosome:NCBIM37:4:1:155630120:1 61887080 ID35466 M -
TGAAGGCATGCCGGATCCTTGGCACCCAGT
>4 dna:chromosome chromosome:NCBIM37:4:1:155630120:1 61887085 ID15346 M -
TACTGAAGGCATGCCGGATCCTTGGCAC
>4 dna:chromosome chromosome:NCBIM37:4:1:155630120:1 61887088 ID2717 M -
CCATACTGAAGGCATGCCGGATCCTTGG
>4 dna:chromosome chromosome:NCBIM37:4:1:155630120:1 61887163 ID50896 M -
TGGATCTCCTACCGAAGGTGCTTCCCTC
>4 dna:chromosome chromosome:NCBIM37:4:1:155630120:1 61887166 ID14228 M -
TACCGTGGATCTCCTACCGAAGGTGCTTCC
>4 dna:chromosome chromosome:NCBIM37:4:1:155630120:1 61887167 ID14227 M -
TACCGTGGATCTCCTACCGAAGGTGCTTC
>4 dna:chromosome chromosome:NCBIM37:4:1:155630120:1 61887168 ID5104 M -
GCTACCGTGGATCTCCTACCGAAGGTGCTT
>4 dna:chromosome chromosome:NCBIM37:4:1:155630120:1 61887168 ID14226 M -
TACCGTGGATCTCCTACCGAAGGTGCTT
>4 dna:chromosome chromosome:NCBIM37:4:1:155630120:1 61887169 ID14224 M -
TACCGTGGATCTCCTACCGAAGGTGCT
>4 dna:chromosome chromosome:NCBIM37:4:1:155630120:1 61887180 ID53173 M -
TGGGACACTCCAGCTACCGTGGATCTCCTA
>4 dna:chromosome chromosome:NCBIM37:4:1:155630120:1 61887182 ID53172 M -
TGGGACACTCCAGCTACCGTGGATCTCC
>4 dna:chromosome chromosome:NCBIM37:4:1:155630120:1 61887183 ID53171 M -
TGGGACACTCCAGCTACCGTGGATCTC
>4 dna:chromosome chromosome:NCBIM37:4:1:155630120:1 61887197 ID54573 M -
TGGGTCGGCAGGAATGGGACACTCCAG
>4 dna:chromosome chromosome:NCBIM37:4:1:155630120:1 61887202 ID48633 M -
TGCTTTGGGTCGGCAGGAATGGGACAC
>4 dna:chromosome chromosome:NCBIM37:4:1:155630120:1 61887230 ID35616 M -
TGAAGTGTGCCCAGTGAAGGCAGGCTG
>4 dna:chromosome chromosome:NCBIM37:4:1:155630120:1 61887232 ID15350 M -
TACTGAAGTGTGCCCAGTGAAGGCAGGC
>4 dna:chromosome chromosome:NCBIM37:4:1:155630120:1 61887232 ID32840 M -
TCTTACTGAAGTGTGCCCAGTGAAGGCAGGC
>4 dna:chromosome chromosome:NCBIM37:4:1:155630120:1 61887233 ID15349 M -
TACTGAAGTGTGCCCAGTGAAGGCAGG
>4 dna:chromosome chromosome:NCBIM37:4:1:155630120:1 61887240 ID33194 M -
TCTTTATCTTACTGAAGTGTGCCCAGTGA
>4 dna:chromosome chromosome:NCBIM37:4:1:155630120:1 61887244 ID48584 M -
TGCTTTCTTTATCTTACTGAAGTGTGCCCA
>4 dna:chromosome chromosome:NCBIM37:4:1:155630120:1 61887244 ID68311 M -
TTTATCTTACTGAAGTGTGCCCA
>4 dna:chromosome chromosome:NCBIM37:4:1:155630120:1 61887247 ID47921 M -
TGCTGCTTTCTTTATCTTACTGAAGTGTGC
>4 dna:chromosome chromosome:NCBIM37:4:1:155630120:1 61887254 ID37636 M -
TGACTCGTGCTGCTTTCTTTATCTTACTGA
>4 dna:chromosome chromosome:NCBIM37:4:1:155630120:1 61887259 ID30369 M -
TCCTTGACTCGTGCTGCTTTCTTTATCTT
>4 dna:chromosome chromosome:NCBIM37:4:1:155630120:1 61887263 ID30368 M -
TCCTTGACTCGTGCTGCTTTCTTTA
>4 dna:chromosome chromosome:NCBIM37:4:1:155630120:1 61887263 ID46247 M -
TGCCTCCTTGACTCGTGCTGCTTTCTTTA
>4 dna:chromosome chromosome:NCBIM37:4:1:155630120:1 61887269 ID46246 M -
TGCCTCCTTGACTCGTGCTGCTT
>4 dna:chromosome chromosome:NCBIM37:4:1:155630120:1 61887280 ID6675 M -
TAAAACCACACCCACTCTGTGCCTCCTTGAC
>4 dna:chromosome chromosome:NCBIM37:4:1:155630120:1 61887281 ID6674 M -
TAAAACCACACCCACTCTGTGCCTCCTTGA
>4 dna:chromosome chromosome:NCBIM37:4:1:155630120:1 61887282 ID6673 M -
TAAAACCACACCCACTCTGTGCCTCCTTG
>4 dna:chromosome chromosome:NCBIM37:4:1:155630120:1 61887287 ID6672 M -
TAAAACCACACCCACTCTGTGCCT
>4 dna:chromosome chromosome:NCBIM37:4:1:155630120:1 61887367 ID45266 M -
TGCCAGAAGAGAAGAGACACACCCACCAGA
>4 dna:chromosome chromosome:NCBIM37:4:1:155630120:1 61887370 ID68775 M -
TTTGTGCCAGAAGAGAAGAGACACACCCACC
>4 dna:chromosome chromosome:NCBIM37:4:1:155630120:1 61887371 ID45265 M -
TGCCAGAAGAGAAGAGACACACCCAC
>4 dna:chromosome chromosome:NCBIM37:4:1:155630120:1 61887371 ID68774 M -
TTTGTGCCAGAAGAGAAGAGACACACCCAC
>4 dna:chromosome chromosome:NCBIM37:4:1:155630120:1 61887372 ID33282 M -
TCTTTGTGCCAGAAGAGAAGAGACACACCCA
>4 dna:chromosome chromosome:NCBIM37:4:1:155630120:1 61887373 ID45264 M -
TGCCAGAAGAGAAGAGACACACCC
>4 dna:chromosome chromosome:NCBIM37:4:1:155630120:1 61887374 ID33281 M -
TCTTTGTGCCAGAAGAGAAGAGACACACC
>4 dna:chromosome chromosome:NCBIM37:4:1:155630120:1 61887374 ID68773 M -
TTTGTGCCAGAAGAGAAGAGACACACC
>4 dna:chromosome chromosome:NCBIM37:4:1:155630120:1 61887375 ID68772 M -
TTTGTGCCAGAAGAGAAGAGACACAC
>4 dna:chromosome chromosome:NCBIM37:4:1:155630120:1 61887447 ID40183 M -
TGAGTCATGAGTACTGGAGGTGAGGAAGA
>4 dna:chromosome chromosome:NCBIM37:4:1:155630120:1 61887450 ID59260 M -
TGTGAGTCATGAGTACTGGAGGTGAGGA
>4 dna:chromosome chromosome:NCBIM37:4:1:155630120:1 61887451 ID59259 M -
TGTGAGTCATGAGTACTGGAGGTGAGG
>4 dna:chromosome chromosome:NCBIM37:4:1:155630120:1 61887455 ID59258 M -
TGTGAGTCATGAGTACTGGAGGT
>4 dna:chromosome chromosome:NCBIM37:4:1:155630120:1 61887459 ID39319 M -
TGAGCATTTTCTGTGAGTCATGAGTACTGG
>4 dna:chromosome chromosome:NCBIM37:4:1:155630120:1 61887462 ID39318 M -
TGAGCATTTTCTGTGAGTCATGAGTAC
>4 dna:chromosome chromosome:NCBIM37:4:1:155630120:1 61887471 ID43584 M -
TGCACAGAAGATGAGCATTTTCTGTGAGT
>4 dna:chromosome chromosome:NCBIM37:4:1:155630120:1 61887483 ID10194 M -
TAAGGAAAGCCGTTTGCACAGAAGATGAGCA
>4 dna:chromosome chromosome:NCBIM37:4:1:155630120:1 61887484 ID10193 M -
TAAGGAAAGCCGTTTGCACAGAAGATGAGC
>4 dna:chromosome chromosome:NCBIM37:4:1:155630120:1 61887484 ID63716 M -
TTAAGGAAAGCCGTTTGCACAGAAGATGAGC
>4 dna:chromosome chromosome:NCBIM37:4:1:155630120:1 61887485 ID10192 M -
TAAGGAAAGCCGTTTGCACAGAAGATGAG
>4 dna:chromosome chromosome:NCBIM37:4:1:155630120:1 61887486 ID63715 M -
TTAAGGAAAGCCGTTTGCACAGAAGATGA
>4 dna:chromosome chromosome:NCBIM37:4:1:155630120:1 61887487 ID10191 M -
TAAGGAAAGCCGTTTGCACAGAAGATG
>4 dna:chromosome chromosome:NCBIM37:4:1:155630120:1 61887488 ID10190 M -
TAAGGAAAGCCGTTTGCACAGAAGAT
>4 dna:chromosome chromosome:NCBIM37:4:1:155630120:1 61887489 ID10189 M -
TAAGGAAAGCCGTTTGCACAGAAGA
>4 dna:chromosome chromosome:NCBIM37:4:1:155630120:1 61887550 ID61320 M -
TGTTTTGTGAGCTCTGTCCACAGAGTTCTGC
>4 dna:chromosome chromosome:NCBIM37:4:1:155630120:1 61887760 ID12673 M -
TACACATGTGTGCTGGGGACTCAGACCCTC
>4 dna:chromosome chromosome:NCBIM37:4:1:155630120:1 61888176 ID45820 M -
TGCCCAGAGCCACTTTAAAGCAGATGTGGA
>4 dna:chromosome chromosome:NCBIM37:4:1:155630120:1 61888400 ID35384 M -
TGAAGCTAAGTCCTGTCCAGTGGC
>4 dna:chromosome chromosome:NCBIM37:4:1:155630120:1 61888898 ID1291 M -
AGGTTTTGCTTCATGGTGAATTTACAGA
>4 dna:chromosome chromosome:NCBIM37:4:1:155630120:1 61889252 ID3116 U -
CGATCGGTCGGGTCGGTTGTCTG
>4 dna:chromosome chromosome:NCBIM37:4:1:155630120:1 61889261 ID30875 U -
TCGGTGTCTGTTGGTCGATCGGTCGGGTC
>4 dna:chromosome chromosome:NCBIM37:4:1:155630120:1 61889262 ID65703 U -
TTCGGTGTCTGTTGGTCGATCGGTCGGGT
>4 dna:chromosome chromosome:NCBIM37:4:1:155630120:1 61889263 ID30874 U -
TCGGTGTCTGTTGGTCGATCGGTCGGG
>4 dna:chromosome chromosome:NCBIM37:4:1:155630120:1 61889271 ID24516 M -
TCAACGGTCCTTCGGTGTCTGTTGGTCGAT
>4 dna:chromosome chromosome:NCBIM37:4:1:155630120:1 61889272 ID24515 M -
TCAACGGTCCTTCGGTGTCTGTTGGTCGA
>4 dna:chromosome chromosome:NCBIM37:4:1:155630120:1 61889274 ID64617 M -
TTCAACGGTCCTTCGGTGTCTGTTGGTC
>4 dna:chromosome chromosome:NCBIM37:4:1:155630120:1 61889276 ID24514 M -
TCAACGGTCCTTCGGTGTCTGTTGG
>4 dna:chromosome chromosome:NCBIM37:4:1:155630120:1 61889276 ID64616 M -
TTCAACGGTCCTTCGGTGTCTGTTGG
>4 dna:chromosome chromosome:NCBIM37:4:1:155630120:1 61889335 ID41701 M -
TGATGCAGACGGCCCCACCTCA
>4 dna:chromosome chromosome:NCBIM37:4:1:155630120:1 61889340 ID4972 M -
GCCCAGATGATGCAGACGGCCCCA
>4 dna:chromosome chromosome:NCBIM37:4:1:155630120:1 61889341 ID29033 M -
TCCGATGCCCAGATGATGCAGACGGCCCC
>4 dna:chromosome chromosome:NCBIM37:4:1:155630120:1 61889342 ID29032 M -
TCCGATGCCCAGATGATGCAGACGGCCC
>4 dna:chromosome chromosome:NCBIM37:4:1:155630120:1 61889342 ID31866 M -
TCTCCGATGCCCAGATGATGCAGACGGCCC
>4 dna:chromosome chromosome:NCBIM37:4:1:155630120:1 61889343 ID29031 M -
TCCGATGCCCAGATGATGCAGACGGCC
>4 dna:chromosome chromosome:NCBIM37:4:1:155630120:1 61889343 ID31865 M -
TCTCCGATGCCCAGATGATGCAGACGGCC
>4 dna:chromosome chromosome:NCBIM37:4:1:155630120:1 61889344 ID31957 M -
TCTCTCCGATGCCCAGATGATGCAGACGGC
>4 dna:chromosome chromosome:NCBIM37:4:1:155630120:1 61889349 ID37877 U -
TGACTTCTCTCCGATGCCCAGATGATGCAG
>4 dna:chromosome chromosome:NCBIM37:4:1:155630120:1 61889350 ID37876 U -
TGACTTCTCTCCGATGCCCAGATGATGCA
>4 dna:chromosome chromosome:NCBIM37:4:1:155630120:1 61889357 ID44862 U -
TGCCAACTGACTTCTCTCCGATGCCCAGA
>4 dna:chromosome chromosome:NCBIM37:4:1:155630120:1 61889360 ID44861 U -
TGCCAACTGACTTCTCTCCGATGCCC
>4 dna:chromosome chromosome:NCBIM37:4:1:155630120:1 61889360 ID47871 U -
TGCTGCCAACTGACTTCTCTCCGATGCCC
>4 dna:chromosome chromosome:NCBIM37:4:1:155630120:1 61889378 ID64512 U -
TTCAAAACCAACGTTCGGTTTGCTGCCAACT
>4 dna:chromosome chromosome:NCBIM37:4:1:155630120:1 61889379 ID64511 U -
TTCAAAACCAACGTTCGGTTTGCTGCCAAC
>4 dna:chromosome chromosome:NCBIM37:4:1:155630120:1 61889381 ID23538 U -
TATTCAAAACCAACGTTCGGTTTGCTGCCA
>4 dna:chromosome chromosome:NCBIM37:4:1:155630120:1 61889382 ID23537 U -
TATTCAAAACCAACGTTCGGTTTGCTGCC
>4 dna:chromosome chromosome:NCBIM37:4:1:155630120:1 61889389 ID53654 U -
TGGGATGCTCTATTCAAAACCAACGTTCGGTT
>4 dna:chromosome chromosome:NCBIM37:4:1:155630120:1 61889390 ID53653 U -
TGGGATGCTCTATTCAAAACCAACGTTCGGT
>4 dna:chromosome chromosome:NCBIM37:4:1:155630120:1 61889393 ID53652 U -
TGGGATGCTCTATTCAAAACCAACGTTC
>4 dna:chromosome chromosome:NCBIM37:4:1:155630120:1 61889401 ID33645 U -
TGAAAAGTTATGGGATGCTCTATTCAAAAC
>4 dna:chromosome chromosome:NCBIM37:4:1:155630120:1 61889402 ID33644 U -
TGAAAAGTTATGGGATGCTCTATTCAAAA
>4 dna:chromosome chromosome:NCBIM37:4:1:155630120:1 61889403 ID33643 U -
TGAAAAGTTATGGGATGCTCTATTCAAA
>4 dna:chromosome chromosome:NCBIM37:4:1:155630120:1 61889405 ID33642 U -
TGAAAAGTTATGGGATGCTCTATTCA
>4 dna:chromosome chromosome:NCBIM37:4:1:155630120:1 61889406 ID3785 U -
GAAAAGTTATGGGATGCTCTATTC
>4 dna:chromosome chromosome:NCBIM37:4:1:155630120:1 61889406 ID33641 U -
TGAAAAGTTATGGGATGCTCTATTC
>4 dna:chromosome chromosome:NCBIM37:4:1:155630120:1 61889440 ID39095 U -
TGAGATTCGGTGGCCATCCCTCAACGTC
>4 dna:chromosome chromosome:NCBIM37:4:1:155630120:1 61889440 ID59183 U -
TGTGAGATTCGGTGGCCATCCCTCAACGTC
>4 dna:chromosome chromosome:NCBIM37:4:1:155630120:1 61889441 ID39094 U -
TGAGATTCGGTGGCCATCCCTCAACGT
>4 dna:chromosome chromosome:NCBIM37:4:1:155630120:1 61889446 ID59182 U -
TGTGAGATTCGGTGGCCATCCCTC
>4 dna:chromosome chromosome:NCBIM37:4:1:155630120:1 61889454 ID41443 U -
TGATCTGCTGAGGGTGTGAGATTCGGTGGC
>4 dna:chromosome chromosome:NCBIM37:4:1:155630120:1 61889475 ID21105 U -
TAGTGGCAAAACCCAAATTTGATCTGCT
>4 dna:chromosome chromosome:NCBIM37:4:1:155630120:1 61889517 ID41325 U -
TGATCCAGGAGGGTCTTTTACCTAGAAGC
>4 dna:chromosome chromosome:NCBIM37:4:1:155630120:1 61889539 ID29584 U -
TCCTATCCAGTTTCATAAACCAAATGATCCA
>4 dna:chromosome chromosome:NCBIM37:4:1:155630120:1 61889802 ID23507 U +
TATTATGTTTTACTATATAATTATGTCTAAG
>4 dna:chromosome chromosome:NCBIM37:4:1:155630120:1 61890321 ID49287 M -
TGGAACTCACTTTGTAGACCAGGCTGGCCT
>4 dna:chromosome chromosome:NCBIM37:4:1:155630120:1 61891347 ID65960 U -
TTCTCATTTGACACGATCTTCAGAAAAATCA
>4 dna:chromosome chromosome:NCBIM37:4:1:155630120:1 61891381 ID5410 U -
GGACCAGACATGAGTCTGAAGTGTGCT
>4 dna:chromosome chromosome:NCBIM37:4:1:155630120:1 61891969 ID37058 U -
TGACATTAGCGTTGTACTCGTGCAG
>4 dna:chromosome chromosome:NCBIM37:4:1:155630120:1 61891978 ID12137 U +
TACAACGCTAATGTCATTGCGCGCCAACGG
>4 dna:chromosome chromosome:NCBIM37:4:1:155630120:1 61892126 ID25796 U +
TCAGCCAAAGAGACAAAGATTCAAAAGTGCGT
>4 dna:chromosome chromosome:NCBIM37:4:1:155630120:1 61892146 ID24152 U +
TCAAAAGTGCGTGAAGACTCATTTCCAAAG
>4 dna:chromosome chromosome:NCBIM37:4:1:155630120:1 61892168 ID65146 U +
TTCCAAAGCAACGTTCGGTTTGCTGCCAAC
>4 dna:chromosome chromosome:NCBIM37:4:1:155630120:1 61892169 ID26702 U +
TCCAAAGCAACGTTCGGTTTGCTGCC
>4 dna:chromosome chromosome:NCBIM37:4:1:155630120:1 61892169 ID26703 U +
TCCAAAGCAACGTTCGGTTTGCTGCCA
>4 dna:chromosome chromosome:NCBIM37:4:1:155630120:1 61892169 ID26704 U +
TCCAAAGCAACGTTCGGTTTGCTGCCAACT
>4 dna:chromosome chromosome:NCBIM37:4:1:155630120:1 61892203 ID31957 M +
TCTCTCCGATGCCCAGATGATGCAGACGGC
>4 dna:chromosome chromosome:NCBIM37:4:1:155630120:1 61892205 ID31865 M +
TCTCCGATGCCCAGATGATGCAGACGGCC
>4 dna:chromosome chromosome:NCBIM37:4:1:155630120:1 61892205 ID31866 M +
TCTCCGATGCCCAGATGATGCAGACGGCCC
>4 dna:chromosome chromosome:NCBIM37:4:1:155630120:1 61892207 ID29031 M +
TCCGATGCCCAGATGATGCAGACGGCC
>4 dna:chromosome chromosome:NCBIM37:4:1:155630120:1 61892207 ID29032 M +
TCCGATGCCCAGATGATGCAGACGGCCC
>4 dna:chromosome chromosome:NCBIM37:4:1:155630120:1 61892207 ID29033 M +
TCCGATGCCCAGATGATGCAGACGGCCCC
>4 dna:chromosome chromosome:NCBIM37:4:1:155630120:1 61892213 ID4972 M +
GCCCAGATGATGCAGACGGCCCCA
>4 dna:chromosome chromosome:NCBIM37:4:1:155630120:1 61892220 ID41701 M +
TGATGCAGACGGCCCCACCTCA
>4 dna:chromosome chromosome:NCBIM37:4:1:155630120:1 61892275 ID64616 M +
TTCAACGGTCCTTCGGTGTCTGTTGG
>4 dna:chromosome chromosome:NCBIM37:4:1:155630120:1 61892275 ID64617 M +
TTCAACGGTCCTTCGGTGTCTGTTGGTC
>4 dna:chromosome chromosome:NCBIM37:4:1:155630120:1 61892276 ID24514 M +
TCAACGGTCCTTCGGTGTCTGTTGG
>4 dna:chromosome chromosome:NCBIM37:4:1:155630120:1 61892276 ID24515 M +
TCAACGGTCCTTCGGTGTCTGTTGGTCGA
>4 dna:chromosome chromosome:NCBIM37:4:1:155630120:1 61892276 ID24516 M +
TCAACGGTCCTTCGGTGTCTGTTGGTCGAT
>4 dna:chromosome chromosome:NCBIM37:4:1:155630120:1 61892286 ID65702 U +
TTCGGTGTCTGTTGGTCGATCGGTCA
>4 dna:chromosome chromosome:NCBIM37:4:1:155630120:1 61892287 ID30873 U +
TCGGTGTCTGTTGGTCGATCGGTCAGGTC
>4 dna:chromosome chromosome:NCBIM37:4:1:155630120:1 61892674 ID1291 M +
AGGTTTTGCTTCATGGTGAATTTACAGA
>4 dna:chromosome chromosome:NCBIM37:4:1:155630120:1 61893176 ID35384 M +
TGAAGCTAAGTCCTGTCCAGTGGC
>4 dna:chromosome chromosome:NCBIM37:4:1:155630120:1 61893394 ID45820 M +
TGCCCAGAGCCACTTTAAAGCAGATGTGGA
>4 dna:chromosome chromosome:NCBIM37:4:1:155630120:1 61893810 ID12673 M +
TACACATGTGTGCTGGGGACTCAGACCCTC
>4 dna:chromosome chromosome:NCBIM37:4:1:155630120:1 61894019 ID61320 M +
TGTTTTGTGAGCTCTGTCCACAGAGTTCTGC
>4 dna:chromosome chromosome:NCBIM37:4:1:155630120:1 61894085 ID63715 M +
TTAAGGAAAGCCGTTTGCACAGAAGATGA
>4 dna:chromosome chromosome:NCBIM37:4:1:155630120:1 61894085 ID63716 M +
TTAAGGAAAGCCGTTTGCACAGAAGATGAGC
>4 dna:chromosome chromosome:NCBIM37:4:1:155630120:1 61894086 ID10189 M +
TAAGGAAAGCCGTTTGCACAGAAGA
>4 dna:chromosome chromosome:NCBIM37:4:1:155630120:1 61894086 ID10190 M +
TAAGGAAAGCCGTTTGCACAGAAGAT
>4 dna:chromosome chromosome:NCBIM37:4:1:155630120:1 61894086 ID10191 M +
TAAGGAAAGCCGTTTGCACAGAAGATG
>4 dna:chromosome chromosome:NCBIM37:4:1:155630120:1 61894086 ID10192 M +
TAAGGAAAGCCGTTTGCACAGAAGATGAG
>4 dna:chromosome chromosome:NCBIM37:4:1:155630120:1 61894086 ID10193 M +
TAAGGAAAGCCGTTTGCACAGAAGATGAGC
>4 dna:chromosome chromosome:NCBIM37:4:1:155630120:1 61894086 ID10194 M +
TAAGGAAAGCCGTTTGCACAGAAGATGAGCA
>4 dna:chromosome chromosome:NCBIM37:4:1:155630120:1 61894100 ID43584 M +
TGCACAGAAGATGAGCATTTTCTGTGAGT
>4 dna:chromosome chromosome:NCBIM37:4:1:155630120:1 61894111 ID39318 M +
TGAGCATTTTCTGTGAGTCATGAGTAC
>4 dna:chromosome chromosome:NCBIM37:4:1:155630120:1 61894111 ID39319 M +
TGAGCATTTTCTGTGAGTCATGAGTACTGG
>4 dna:chromosome chromosome:NCBIM37:4:1:155630120:1 61894122 ID59258 M +
TGTGAGTCATGAGTACTGGAGGT
>4 dna:chromosome chromosome:NCBIM37:4:1:155630120:1 61894122 ID59259 M +
TGTGAGTCATGAGTACTGGAGGTGAGG
>4 dna:chromosome chromosome:NCBIM37:4:1:155630120:1 61894122 ID59260 M +
TGTGAGTCATGAGTACTGGAGGTGAGGA
>4 dna:chromosome chromosome:NCBIM37:4:1:155630120:1 61894124 ID40183 M +
TGAGTCATGAGTACTGGAGGTGAGGAAGA
>4 dna:chromosome chromosome:NCBIM37:4:1:155630120:1 61894197 ID33281 M +
TCTTTGTGCCAGAAGAGAAGAGACACACC
>4 dna:chromosome chromosome:NCBIM37:4:1:155630120:1 61894197 ID33282 M +
TCTTTGTGCCAGAAGAGAAGAGACACACCCA
>4 dna:chromosome chromosome:NCBIM37:4:1:155630120:1 61894199 ID68772 M +
TTTGTGCCAGAAGAGAAGAGACACAC
>4 dna:chromosome chromosome:NCBIM37:4:1:155630120:1 61894199 ID68773 M +
TTTGTGCCAGAAGAGAAGAGACACACC
>4 dna:chromosome chromosome:NCBIM37:4:1:155630120:1 61894199 ID68774 M +
TTTGTGCCAGAAGAGAAGAGACACACCCAC
>4 dna:chromosome chromosome:NCBIM37:4:1:155630120:1 61894199 ID68775 M +
TTTGTGCCAGAAGAGAAGAGACACACCCACC
>4 dna:chromosome chromosome:NCBIM37:4:1:155630120:1 61894203 ID45264 M +
TGCCAGAAGAGAAGAGACACACCC
>4 dna:chromosome chromosome:NCBIM37:4:1:155630120:1 61894203 ID45265 M +
TGCCAGAAGAGAAGAGACACACCCAC
>4 dna:chromosome chromosome:NCBIM37:4:1:155630120:1 61894203 ID45266 M +
TGCCAGAAGAGAAGAGACACACCCACCAGA
>4 dna:chromosome chromosome:NCBIM37:4:1:155630120:1 61894289 ID6672 M +
TAAAACCACACCCACTCTGTGCCT
>4 dna:chromosome chromosome:NCBIM37:4:1:155630120:1 61894289 ID6673 M +
TAAAACCACACCCACTCTGTGCCTCCTTG
>4 dna:chromosome chromosome:NCBIM37:4:1:155630120:1 61894289 ID6674 M +
TAAAACCACACCCACTCTGTGCCTCCTTGA
>4 dna:chromosome chromosome:NCBIM37:4:1:155630120:1 61894289 ID6675 M +
TAAAACCACACCCACTCTGTGCCTCCTTGAC
>4 dna:chromosome chromosome:NCBIM37:4:1:155630120:1 61894308 ID46246 M +
TGCCTCCTTGACTCGTGCTGCTT
>4 dna:chromosome chromosome:NCBIM37:4:1:155630120:1 61894308 ID46247 M +
TGCCTCCTTGACTCGTGCTGCTTTCTTTA
>4 dna:chromosome chromosome:NCBIM37:4:1:155630120:1 61894312 ID30368 M +
TCCTTGACTCGTGCTGCTTTCTTTA
>4 dna:chromosome chromosome:NCBIM37:4:1:155630120:1 61894312 ID30369 M +
TCCTTGACTCGTGCTGCTTTCTTTATCTT
>4 dna:chromosome chromosome:NCBIM37:4:1:155630120:1 61894316 ID37636 M +
TGACTCGTGCTGCTTTCTTTATCTTACTGA
>4 dna:chromosome chromosome:NCBIM37:4:1:155630120:1 61894323 ID47921 M +
TGCTGCTTTCTTTATCTTACTGAAGTGTGC
>4 dna:chromosome chromosome:NCBIM37:4:1:155630120:1 61894326 ID48584 M +
TGCTTTCTTTATCTTACTGAAGTGTGCCCA
>4 dna:chromosome chromosome:NCBIM37:4:1:155630120:1 61894331 ID33194 M +
TCTTTATCTTACTGAAGTGTGCCCAGTGA
>4 dna:chromosome chromosome:NCBIM37:4:1:155630120:1 61894333 ID68311 M +
TTTATCTTACTGAAGTGTGCCCA
>4 dna:chromosome chromosome:NCBIM37:4:1:155630120:1 61894337 ID32840 M +
TCTTACTGAAGTGTGCCCAGTGAAGGCAGGC
>4 dna:chromosome chromosome:NCBIM37:4:1:155630120:1 61894340 ID15349 M +
TACTGAAGTGTGCCCAGTGAAGGCAGG
>4 dna:chromosome chromosome:NCBIM37:4:1:155630120:1 61894340 ID15350 M +
TACTGAAGTGTGCCCAGTGAAGGCAGGC
>4 dna:chromosome chromosome:NCBIM37:4:1:155630120:1 61894343 ID35616 M +
TGAAGTGTGCCCAGTGAAGGCAGGCTG
>4 dna:chromosome chromosome:NCBIM37:4:1:155630120:1 61894371 ID48633 M +
TGCTTTGGGTCGGCAGGAATGGGACAC
>4 dna:chromosome chromosome:NCBIM37:4:1:155630120:1 61894376 ID54573 M +
TGGGTCGGCAGGAATGGGACACTCCAG
>4 dna:chromosome chromosome:NCBIM37:4:1:155630120:1 61894390 ID53171 M +
TGGGACACTCCAGCTACCGTGGATCTC
>4 dna:chromosome chromosome:NCBIM37:4:1:155630120:1 61894390 ID53172 M +
TGGGACACTCCAGCTACCGTGGATCTCC
>4 dna:chromosome chromosome:NCBIM37:4:1:155630120:1 61894390 ID53173 M +
TGGGACACTCCAGCTACCGTGGATCTCCTA
>4 dna:chromosome chromosome:NCBIM37:4:1:155630120:1 61894402 ID5104 M +
GCTACCGTGGATCTCCTACCGAAGGTGCTT
>4 dna:chromosome chromosome:NCBIM37:4:1:155630120:1 61894404 ID14224 M +
TACCGTGGATCTCCTACCGAAGGTGCT
>4 dna:chromosome chromosome:NCBIM37:4:1:155630120:1 61894404 ID14226 M +
TACCGTGGATCTCCTACCGAAGGTGCTT
>4 dna:chromosome chromosome:NCBIM37:4:1:155630120:1 61894404 ID14227 M +
TACCGTGGATCTCCTACCGAAGGTGCTTC
>4 dna:chromosome chromosome:NCBIM37:4:1:155630120:1 61894404 ID14228 M +
TACCGTGGATCTCCTACCGAAGGTGCTTCC
>4 dna:chromosome chromosome:NCBIM37:4:1:155630120:1 61894409 ID50896 M +
TGGATCTCCTACCGAAGGTGCTTCCCTC
>4 dna:chromosome chromosome:NCBIM37:4:1:155630120:1 61894484 ID2717 M +
CCATACTGAAGGCATGCCGGATCCTTGG
>4 dna:chromosome chromosome:NCBIM37:4:1:155630120:1 61894487 ID15346 M +
TACTGAAGGCATGCCGGATCCTTGGCAC
>4 dna:chromosome chromosome:NCBIM37:4:1:155630120:1 61894490 ID35466 M +
TGAAGGCATGCCGGATCCTTGGCACCCAGT
>4 dna:chromosome chromosome:NCBIM37:4:1:155630120:1 61894519 ID60343 M +
TGTGTTTCTGGACCTGTGCCCTTCAGCC
>4 dna:chromosome chromosome:NCBIM37:4:1:155630120:1 61894521 ID61181 M +
TGTTTCTGGACCTGTGCCCTTCAGCCC
>4 dna:chromosome chromosome:NCBIM37:4:1:155630120:1 61894557 ID47454 M +
TGCTCACTGGCTACTTGTTCACATGACA
>4 dna:chromosome chromosome:NCBIM37:4:1:155630120:1 61894560 ID25387 M +
TCACTGGCTACTTGTTCACATGACACTGGA
>4 dna:chromosome chromosome:NCBIM37:4:1:155630120:1 61894564 ID52361 M +
TGGCTACTTGTTCACATGACACTGGAAA
>4 dna:chromosome chromosome:NCBIM37:4:1:155630120:1 61894574 ID64806 M +
TTCACATGACACTGGAAACCTGTGCCCTTT
>4 dna:chromosome chromosome:NCBIM37:4:1:155630120:1 61894586 ID48889 M +
TGGAAACCTGTGCCCTTTGTAGATGCC
>4 dna:chromosome chromosome:NCBIM37:4:1:155630120:1 61894586 ID48890 M +
TGGAAACCTGTGCCCTTTGTAGATGCCC
>4 dna:chromosome chromosome:NCBIM37:4:1:155630120:1 61894586 ID48891 M +
TGGAAACCTGTGCCCTTTGTAGATGCCCT
>4 dna:chromosome chromosome:NCBIM37:4:1:155630120:1 61894586 ID48892 M +
TGGAAACCTGTGCCCTTTGTAGATGCCCTC
>4 dna:chromosome chromosome:NCBIM37:4:1:155630120:1 61894586 ID48893 M +
TGGAAACCTGTGCCCTTTGTAGATGCCCTCT
>4 dna:chromosome chromosome:NCBIM37:4:1:155630120:1 61894602 ID67734 M +
TTGTAGATGCCCTCTCTGTTGGTGTGAG
>4 dna:chromosome chromosome:NCBIM37:4:1:155630120:1 61894605 ID17581 M +
TAGATGCCCTCTCTGTTGGTGTGAGA
>4 dna:chromosome chromosome:NCBIM37:4:1:155630120:1 61894646 ID28267 M +
TCCCACTCATGGTCTGGTAATGTGTTCCTA
>4 dna:chromosome chromosome:NCBIM37:4:1:155630120:1 61894655 ID55777 M +
TGGTCTGGTAATGTGTTCCTACCCGGGAA
>4 dna:chromosome chromosome:NCBIM37:4:1:155630120:1 61894658 ID32577 M +
TCTGGTAATGTGTTCCTACCCGGGAA
>4 dna:chromosome chromosome:NCBIM37:4:1:155630120:1 61894660 ID55152 M +
TGGTAATGTGTTCCTACCCGGGAAG
>4 dna:chromosome chromosome:NCBIM37:4:1:155630120:1 61894660 ID55153 M +
TGGTAATGTGTTCCTACCCGGGAAGG
>4 dna:chromosome chromosome:NCBIM37:4:1:155630120:1 61894666 ID60305 M +
TGTGTTCCTACCCGGGAAGGGAGAGT
>4 dna:chromosome chromosome:NCBIM37:4:1:155630120:1 61894696 ID1015 M +
AGCAGTGTCTGGTAGGGTACCTG
>4 dna:chromosome chromosome:NCBIM37:4:1:155630120:1 61894705 ID55358 M +
TGGTAGGGTACCTGCATACCACGTGTGA
>4 dna:chromosome chromosome:NCBIM37:4:1:155630120:1 61894705 ID55359 M +
TGGTAGGGTACCTGCATACCACGTGTGAC
>4 dna:chromosome chromosome:NCBIM37:4:1:155630120:1 61894708 ID19947 M +
TAGGGTACCTGCATACCACGTGTGAC
>4 dna:chromosome chromosome:NCBIM37:4:1:155630120:1 61894708 ID19948 M +
TAGGGTACCTGCATACCACGTGTGACTGTGT
>4 dna:chromosome chromosome:NCBIM37:4:1:155630120:1 61894717 ID44239 M +
TGCATACCACGTGTGACTGTGTTGA
>4 dna:chromosome chromosome:NCBIM37:4:1:155630120:1 61894717 ID44240 M +
TGCATACCACGTGTGACTGTGTTGAG
>4 dna:chromosome chromosome:NCBIM37:4:1:155630120:1 61894717 ID44241 M +
TGCATACCACGTGTGACTGTGTTGAGGTT
>4 dna:chromosome chromosome:NCBIM37:4:1:155630120:1 61894717 ID44242 M +
TGCATACCACGTGTGACTGTGTTGAGGTTC
>4 dna:chromosome chromosome:NCBIM37:4:1:155630120:1 61894718 ID4850 M +
GCATACCACGTGTGACTGTGTTGAGGT
>4 dna:chromosome chromosome:NCBIM37:4:1:155630120:1 61894721 ID13771 M +
TACCACGTGTGACTGTGTTGAGGTT
>4 dna:chromosome chromosome:NCBIM37:4:1:155630120:1 61894721 ID13772 M +
TACCACGTGTGACTGTGTTGAGGTTC
>4 dna:chromosome chromosome:NCBIM37:4:1:155630120:1 61894721 ID13773 M +
TACCACGTGTGACTGTGTTGAGGTTCCTT
>4 dna:chromosome chromosome:NCBIM37:4:1:155630120:1 61894721 ID13774 M +
TACCACGTGTGACTGTGTTGAGGTTCCTTG
>4 dna:chromosome chromosome:NCBIM37:4:1:155630120:1 61894730 ID37795 M +
TGACTGTGTTGAGGTTCCTTGCTCATGGC
>4 dna:chromosome chromosome:NCBIM37:4:1:155630120:1 61894736 ID60895 M +
TGTTGAGGTTCCTTGCTCATGGCTATGA
>4 dna:chromosome chromosome:NCBIM37:4:1:155630120:1 61894736 ID60896 M +
TGTTGAGGTTCCTTGCTCATGGCTATGATGT
>4 dna:chromosome chromosome:NCBIM37:4:1:155630120:1 61894739 ID40026 M +
TGAGGTTCCTTGCTCATGGCTATGATGTC
>4 dna:chromosome chromosome:NCBIM37:4:1:155630120:1 61894739 ID40027 M +
TGAGGTTCCTTGCTCATGGCTATGATGTCATT
>4 dna:chromosome chromosome:NCBIM37:4:1:155630120:1 61894742 ID5871 M +
GGTTCCTTGCTCATGGCTATGATG
>4 dna:chromosome chromosome:NCBIM37:4:1:155630120:1 61894755 ID52386 M +
TGGCTATGATGTCATTACTCCTCCTC
>4 dna:chromosome chromosome:NCBIM37:4:1:155630120:1 61894755 ID52387 M +
TGGCTATGATGTCATTACTCCTCCTCC
>4 dna:chromosome chromosome:NCBIM37:4:1:155630120:1 61894755 ID52388 M +
TGGCTATGATGTCATTACTCCTCCTCCT
>4 dna:chromosome chromosome:NCBIM37:4:1:155630120:1 61894759 ID22919 M +
TATGATGTCATTACTCCTCCTCCTCC
>4 dna:chromosome chromosome:NCBIM37:4:1:155630120:1 61894761 ID41946 M +
TGATGTCATTACTCCTCCTCCTC
>4 dna:chromosome chromosome:NCBIM37:4:1:155630120:1 61894908 ID29795 M +
TCCTCGTCGTCCTCCTGGTTTGGAGTTAAC
>4 dna:chromosome chromosome:NCBIM37:4:1:155630120:1 61894908 ID29796 M +
TCCTCGTCGTCCTCCTGGTTTGGAGTTAACA
>4 dna:chromosome chromosome:NCBIM37:4:1:155630120:1 61894951 ID28135 M +
TCCCAAGACTACTTAGCCCTCCTGTTGGA
>4 dna:chromosome chromosome:NCBIM37:4:1:155630120:1 61894951 ID28136 M +
TCCCAAGACTACTTAGCCCTCCTGTTGGAA
>4 dna:chromosome chromosome:NCBIM37:4:1:155630120:1 61894970 ID30193 M +
TCCTGTTGGAAAGGCAAGAAAAGCAAAGGC
>4 dna:chromosome chromosome:NCBIM37:4:1:155630120:1 61894976 ID48990 M +
TGGAAAGGCAAGAAAAGCAAAGGCTCC
>4 dna:chromosome chromosome:NCBIM37:4:1:155630120:1 61894976 ID48991 M +
TGGAAAGGCAAGAAAAGCAAAGGCTCCC
>4 dna:chromosome chromosome:NCBIM37:4:1:155630120:1 61894976 ID48992 M +
TGGAAAGGCAAGAAAAGCAAAGGCTCCCTGA
>4 dna:chromosome chromosome:NCBIM37:4:1:155630120:1 61894986 ID806 M +
AGAAAAGCAAAGGCTCCCTGAAGGTCC
>4 dna:chromosome chromosome:NCBIM37:4:1:155630120:1 61895004 ID35496 M +
TGAAGGTCCTCTCTCTCGTTCTCGGC
>4 dna:chromosome chromosome:NCBIM37:4:1:155630120:1 61895039 ID67343 M +
TTGGCTGACTTCACCTGAAAGCCACTGC
>4 dna:chromosome chromosome:NCBIM37:4:1:155630120:1 61895061 ID2106 M +
CACTGCTCTGGTTCTCTCACCCTCC
>4 dna:chromosome chromosome:NCBIM37:4:1:155630120:1 61895067 ID32592 M +
TCTGGTTCTCTCACCCTCCTGAGGAGTGGCC
>4 dna:chromosome chromosome:NCBIM37:4:1:155630120:1 61895133 ID60870 M +
TGTTGAACGACCATGGAGCCCACTCT
>4 dna:chromosome chromosome:NCBIM37:4:1:155630120:1 61895135 ID66313 M +
TTGAACGACCATGGAGCCCACTCTGTGGCCA
>4 dna:chromosome chromosome:NCBIM37:4:1:155630120:1 61895136 ID34838 M +
TGAACGACCATGGAGCCCACTCTGT
>4 dna:chromosome chromosome:NCBIM37:4:1:155630120:1 61895291 ID56722 M +
TGGTTGTGCCCTAGGCAGGATGCCC
>4 dna:chromosome chromosome:NCBIM37:4:1:155630120:1 61895368 ID45513 M +
TGCCATAGTGAGTGCTACTGAAGCTTAGG
>4 dna:chromosome chromosome:NCBIM37:4:1:155630120:1 61895368 ID45514 M +
TGCCATAGTGAGTGCTACTGAAGCTTAGGT
>4 dna:chromosome chromosome:NCBIM37:4:1:155630120:1 61895373 ID21001 M +
TAGTGAGTGCTACTGAAGCTTAGGTTG
>4 dna:chromosome chromosome:NCBIM37:4:1:155630120:1 61895373 ID21002 M +
TAGTGAGTGCTACTGAAGCTTAGGTTGTA
>4 dna:chromosome chromosome:NCBIM37:4:1:155630120:1 61895373 ID21003 M +
TAGTGAGTGCTACTGAAGCTTAGGTTGTAA
>4 dna:chromosome chromosome:NCBIM37:4:1:155630120:1 61895381 ID5106 M +
GCTACTGAAGCTTAGGTTGTAAATGTCACCTC
>4 dna:chromosome chromosome:NCBIM37:4:1:155630120:1 61895386 ID35405 M +
TGAAGCTTAGGTTGTAAATGTCAC
>4 dna:chromosome chromosome:NCBIM37:4:1:155630120:1 61895393 ID20440 M +
TAGGTTGTAAATGTCACCTCATGCTC
>4 dna:chromosome chromosome:NCBIM37:4:1:155630120:1 61895398 ID57228 M +
TGTAAATGTCACCTCATGCTCAAATGCTC
>4 dna:chromosome chromosome:NCBIM37:4:1:155630120:1 61895398 ID57229 M +
TGTAAATGTCACCTCATGCTCAAATGCTCC
>4 dna:chromosome chromosome:NCBIM37:4:1:155630120:1 61895398 ID57230 M +
TGTAAATGTCACCTCATGCTCAAATGCTCCT
>4 dna:chromosome chromosome:NCBIM37:4:1:155630120:1 61895468 ID3609 M +
CTGGAAGGTATTGGGAAGTTCCTAAGAGA
>4 dna:chromosome chromosome:NCBIM37:4:1:155630120:1 61895482 ID4012 M +
GAAGTTCCTAAGAGAGCAGCCCTCAC
>4 dna:chromosome chromosome:NCBIM37:4:1:155630120:1 61895482 ID4013 M +
GAAGTTCCTAAGAGAGCAGCCCTCACCC
>4 dna:chromosome chromosome:NCBIM37:4:1:155630120:1 61895533 ID53225 M +
TGGGACCTAACGTTCTGAGGAAATAGGTGT
>4 dna:chromosome chromosome:NCBIM37:4:1:155630120:1 61895535 ID5415 M +
GGACCTAACGTTCTGAGGAAATAGGTGTA
>4 dna:chromosome chromosome:NCBIM37:4:1:155630120:1 61895540 ID9041 M +
TAACGTTCTGAGGAAATAGGTGTA
>4 dna:chromosome chromosome:NCBIM37:4:1:155630120:1 61895540 ID9042 M +
TAACGTTCTGAGGAAATAGGTGTAT
>4 dna:chromosome chromosome:NCBIM37:4:1:155630120:1 61895540 ID9043 M +
TAACGTTCTGAGGAAATAGGTGTATT
>4 dna:chromosome chromosome:NCBIM37:4:1:155630120:1 61895540 ID9044 M +
TAACGTTCTGAGGAAATAGGTGTATTC
>4 dna:chromosome chromosome:NCBIM37:4:1:155630120:1 61895540 ID9045 M +
TAACGTTCTGAGGAAATAGGTGTATTCT
>4 dna:chromosome chromosome:NCBIM37:4:1:155630120:1 61895540 ID9046 M +
TAACGTTCTGAGGAAATAGGTGTATTCTG
>4 dna:chromosome chromosome:NCBIM37:4:1:155630120:1 61895540 ID9047 M +
TAACGTTCTGAGGAAATAGGTGTATTCTGC
>4 dna:chromosome chromosome:NCBIM37:4:1:155630120:1 61895540 ID9048 M +
TAACGTTCTGAGGAAATAGGTGTATTCTGCT
>4 dna:chromosome chromosome:NCBIM37:4:1:155630120:1 61895540 ID9049 M +
TAACGTTCTGAGGAAATAGGTGTATTCTGCTC
>4 dna:chromosome chromosome:NCBIM37:4:1:155630120:1 61895542 ID680 M +
ACGTTCTGAGGAAATAGGTGTATTCTG
>4 dna:chromosome chromosome:NCBIM37:4:1:155630120:1 61895542 ID681 M +
ACGTTCTGAGGAAATAGGTGTATTCTGCT
>4 dna:chromosome chromosome:NCBIM37:4:1:155630120:1 61895545 ID66035 M +
TTCTGAGGAAATAGGTGTATTCTGCTCT
>4 dna:chromosome chromosome:NCBIM37:4:1:155630120:1 61895546 ID32268 M +
TCTGAGGAAATAGGTGTATTCTGCTCTGT
>4 dna:chromosome chromosome:NCBIM37:4:1:155630120:1 61895546 ID32269 M +
TCTGAGGAAATAGGTGTATTCTGCTCTGTC
>4 dna:chromosome chromosome:NCBIM37:4:1:155630120:1 61895548 ID39650 M +
TGAGGAAATAGGTGTATTCTGCTCTGT
>4 dna:chromosome chromosome:NCBIM37:4:1:155630120:1 61895548 ID39651 M +
TGAGGAAATAGGTGTATTCTGCTCTGTCT
>4 dna:chromosome chromosome:NCBIM37:4:1:155630120:1 61895551 ID5317 M +
GGAAATAGGTGTATTCTGCTCTGTCT
>4 dna:chromosome chromosome:NCBIM37:4:1:155630120:1 61895556 ID20279 M +
TAGGTGTATTCTGCTCTGTCTAGGTC
>4 dna:chromosome chromosome:NCBIM37:4:1:155630120:1 61895556 ID20280 M +
TAGGTGTATTCTGCTCTGTCTAGGTCGT
>4 dna:chromosome chromosome:NCBIM37:4:1:155630120:1 61895556 ID20281 M +
TAGGTGTATTCTGCTCTGTCTAGGTCGTA
>4 dna:chromosome chromosome:NCBIM37:4:1:155630120:1 61895572 ID58589 M +
TGTCTAGGTCGTAGTCTCTGGTCTTTGGT
>4 dna:chromosome chromosome:NCBIM37:4:1:155630120:1 61895572 ID58590 M +
TGTCTAGGTCGTAGTCTCTGGTCTTTGGTTC
>4 dna:chromosome chromosome:NCBIM37:4:1:155630120:1 61895576 ID20116 M +
TAGGTCGTAGTCTCTGGTCTTTGGTTC
>4 dna:chromosome chromosome:NCBIM37:4:1:155630120:1 61895576 ID20117 M +
TAGGTCGTAGTCTCTGGTCTTTGGTTCATT
>4 dna:chromosome chromosome:NCBIM37:4:1:155630120:1 61895590 ID55823 M +
TGGTCTTTGGTTCATTGTCCTGTGATAC
>4 dna:chromosome chromosome:NCBIM37:4:1:155630120:1 61895590 ID55824 M +
TGGTCTTTGGTTCATTGTCCTGTGATACA
>4 dna:chromosome chromosome:NCBIM37:4:1:155630120:1 61895590 ID55825 M +
TGGTCTTTGGTTCATTGTCCTGTGATACAA
>4 dna:chromosome chromosome:NCBIM37:4:1:155630120:1 61895604 ID67843 M +
TTGTCCTGTGATACAATTTCTAAGGGCTGT
>4 dna:chromosome chromosome:NCBIM37:4:1:155630120:1 61895610 ID59320 M +
TGTGATACAATTTCTAAGGGCTGTTTA
>4 dna:chromosome chromosome:NCBIM37:4:1:155630120:1 61895612 ID40804 M +
TGATACAATTTCTAAGGGCTGTTTAGT
>4 dna:chromosome chromosome:NCBIM37:4:1:155630120:1 61895612 ID40805 M +
TGATACAATTTCTAAGGGCTGTTTAGTA
>4 dna:chromosome chromosome:NCBIM37:4:1:155630120:1 61895612 ID40806 M +
TGATACAATTTCTAAGGGCTGTTTAGTAA
>4 dna:chromosome chromosome:NCBIM37:4:1:155630120:1 61895612 ID40807 M +
TGATACAATTTCTAAGGGCTGTTTAGTAAT
>4 dna:chromosome chromosome:NCBIM37:4:1:155630120:1 61895615 ID12519 M +
TACAATTTCTAAGGGCTGTTTAGTAATTC
>4 dna:chromosome chromosome:NCBIM37:4:1:155630120:1 61895615 ID12520 M +
TACAATTTCTAAGGGCTGTTTAGTAATTCT
>4 dna:chromosome chromosome:NCBIM37:4:1:155630120:1 61895655 ID53356 M +
TGGGAGATAGCAAGAAACGGGGAGCAGT
>4 dna:chromosome chromosome:NCBIM37:4:1:155630120:1 61895655 ID53357 M +
TGGGAGATAGCAAGAAACGGGGAGCAGTGT
>4 dna:chromosome chromosome:NCBIM37:4:1:155630120:1 61895656 ID5737 M +
GGGAGATAGCAAGAAACGGGGAGC
>4 dna:chromosome chromosome:NCBIM37:4:1:155630120:1 61895667 ID814 M +
AGAAACGGGGAGCAGTGTTAATAACCGGGC
>4 dna:chromosome chromosome:NCBIM37:4:1:155630120:1 61895685 ID10735 M +
TAATAACCGGGCCTCTGAGCAGGTGC
>4 dna:chromosome chromosome:NCBIM37:4:1:155630120:1 61895685 ID10736 M +
TAATAACCGGGCCTCTGAGCAGGTGCAG
>4 dna:chromosome chromosome:NCBIM37:4:1:155630120:1 61895685 ID10737 M +
TAATAACCGGGCCTCTGAGCAGGTGCAGT
>4 dna:chromosome chromosome:NCBIM37:4:1:155630120:1 61895685 ID10738 M +
TAATAACCGGGCCTCTGAGCAGGTGCAGTG
>4 dna:chromosome chromosome:NCBIM37:4:1:155630120:1 61895700 ID39244 M +
TGAGCAGGTGCAGTGAAGGAGCCCAGAAA
>4 dna:chromosome chromosome:NCBIM37:4:1:155630120:1 61895716 ID1175 M +
AGGAGCCCAGAAATGGGTATGTGT
>4 dna:chromosome chromosome:NCBIM37:4:1:155630120:1 61895721 ID2811 M +
CCCAGAAATGGGTATGTGTGGAATGCCAGG
>4 dna:chromosome chromosome:NCBIM37:4:1:155630120:1 61895727 ID364 M +
AATGGGTATGTGTGGAATGCCAGGAA
>4 dna:chromosome chromosome:NCBIM37:4:1:155630120:1 61895729 ID54503 M +
TGGGTATGTGTGGAATGCCAGGAAGCCTC
>4 dna:chromosome chromosome:NCBIM37:4:1:155630120:1 61895729 ID54504 M +
TGGGTATGTGTGGAATGCCAGGAAGCCTCC
>4 dna:chromosome chromosome:NCBIM37:4:1:155630120:1 61895735 ID60189 M +
TGTGTGGAATGCCAGGAAGCCTCCCTCC
>4 dna:chromosome chromosome:NCBIM37:4:1:155630120:1 61895737 ID59830 M +
TGTGGAATGCCAGGAAGCCTCCCTCC
>4 dna:chromosome chromosome:NCBIM37:4:1:155630120:1 61895739 ID49866 M +
TGGAATGCCAGGAAGCCTCCCTCCC
>4 dna:chromosome chromosome:NCBIM37:4:1:155630120:1 61895744 ID45410 M +
TGCCAGGAAGCCTCCCTCC
>4 dna:chromosome chromosome:NCBIM37:4:1:155630120:1 61895902 ID50304 M +
TGGACTGCCTCACATCCTTTGTAGGTTTTC
>4 dna:chromosome chromosome:NCBIM37:4:1:155630120:1 61895916 ID30510 M +
TCCTTTGTAGGTTTTCCAATGCCTCGCC
>4 dna:chromosome chromosome:NCBIM37:4:1:155630120:1 61895916 ID30511 M +
TCCTTTGTAGGTTTTCCAATGCCTCGCCCT
>4 dna:chromosome chromosome:NCBIM37:4:1:155630120:1 61895921 ID57715 M +
TGTAGGTTTTCCAATGCCTCGCCCTGTGATG
>4 dna:chromosome chromosome:NCBIM37:4:1:155630120:1 61895929 ID65198 M +
TTCCAATGCCTCGCCCTGTGATGTGTCA
>4 dna:chromosome chromosome:NCBIM37:4:1:155630120:1 61895930 ID27139 M +
TCCAATGCCTCGCCCTGTGATGTGTC
>4 dna:chromosome chromosome:NCBIM37:4:1:155630120:1 61895930 ID27140 M +
TCCAATGCCTCGCCCTGTGATGTGTCATG
>4 dna:chromosome chromosome:NCBIM37:4:1:155630120:1 61895930 ID27141 M +
TCCAATGCCTCGCCCTGTGATGTGTCATGC
>4 dna:chromosome chromosome:NCBIM37:4:1:155630120:1 61895930 ID27142 M +
TCCAATGCCTCGCCCTGTGATGTGTCATGCT
>4 dna:chromosome chromosome:NCBIM37:4:1:155630120:1 61895931 ID2630 M +
CCAATGCCTCGCCCTGTGATGTGTC
>4 dna:chromosome chromosome:NCBIM37:4:1:155630120:1 61895935 ID46255 M +
TGCCTCGCCCTGTGATGTGTCATGCTG
>4 dna:chromosome chromosome:NCBIM37:4:1:155630120:1 61895935 ID46256 M +
TGCCTCGCCCTGTGATGTGTCATGCTGC
>4 dna:chromosome chromosome:NCBIM37:4:1:155630120:1 61895945 ID59444 M +
TGTGATGTGTCATGCTGCTGC
>4 dna:chromosome chromosome:NCBIM37:4:1:155630120:1 61895945 ID59445 M +
TGTGATGTGTCATGCTGCTGCCGC
>4 dna:chromosome chromosome:NCBIM37:4:1:155630120:1 61895945 ID59446 M +
TGTGATGTGTCATGCTGCTGCCGCAC
>4 dna:chromosome chromosome:NCBIM37:4:1:155630120:1 61895945 ID59447 M +
TGTGATGTGTCATGCTGCTGCCGCACA
>4 dna:chromosome chromosome:NCBIM37:4:1:155630120:1 61895945 ID59448 M +
TGTGATGTGTCATGCTGCTGCCGCACAA
>4 dna:chromosome chromosome:NCBIM37:4:1:155630120:1 61895945 ID59449 M +
TGTGATGTGTCATGCTGCTGCCGCACAAC
>4 dna:chromosome chromosome:NCBIM37:4:1:155630120:1 61895945 ID59450 M +
TGTGATGTGTCATGCTGCTGCCGCACAACCT
>4 dna:chromosome chromosome:NCBIM37:4:1:155630120:1 61895947 ID41990 M +
TGATGTGTCATGCTGCTGCCGCACAAC
>4 dna:chromosome chromosome:NCBIM37:4:1:155630120:1 61895950 ID60080 M +
TGTGTCATGCTGCTGCCGCACA
>4 dna:chromosome chromosome:NCBIM37:4:1:155630120:1 61895950 ID60081 M +
TGTGTCATGCTGCTGCCGCACAACC
>4 dna:chromosome chromosome:NCBIM37:4:1:155630120:1 61895950 ID60082 M +
TGTGTCATGCTGCTGCCGCACAACCTG
>4 dna:chromosome chromosome:NCBIM37:4:1:155630120:1 61895954 ID26391 M +
TCATGCTGCTGCCGCACAACCTGGC
>4 dna:chromosome chromosome:NCBIM37:4:1:155630120:1 61895957 ID47906 M +
TGCTGCTGCCGCACAACCTGGCT
>4 dna:chromosome chromosome:NCBIM37:4:1:155630120:1 61895957 ID47907 M +
TGCTGCTGCCGCACAACCTGGCTTCAGA
>4 dna:chromosome chromosome:NCBIM37:4:1:155630120:1 61895963 ID46005 M +
TGCCGCACAACCTGGCTTCAGAGGT
>4 dna:chromosome chromosome:NCBIM37:4:1:155630120:1 61895963 ID46006 M +
TGCCGCACAACCTGGCTTCAGAGGTACCA
>4 dna:chromosome chromosome:NCBIM37:4:1:155630120:1 61895979 ID64916 M +
TTCAGAGGTACCAGGGAGCAGGATGATGC
>4 dna:chromosome chromosome:NCBIM37:4:1:155630120:1 61895980 ID25674 M +
TCAGAGGTACCAGGGAGCAGGATGATGC
>4 dna:chromosome chromosome:NCBIM37:4:1:155630120:1 61895987 ID13890 M +
TACCAGGGAGCAGGATGATGCTGGGATGGT
>4 dna:chromosome chromosome:NCBIM37:4:1:155630120:1 61896008 ID53675 M +
TGGGATGGTAAAGGAGAGCATCTCTGC
>4 dna:chromosome chromosome:NCBIM37:4:1:155630120:1 61896032 ID44077 M +
TGCAGGCAAACAGGGACTCCACTGCTG
>4 dna:chromosome chromosome:NCBIM37:4:1:155630120:1 61896078 ID64828 M +
TTCACCTTGCTGCCAGGGCTATGTCTG
>4 dna:chromosome chromosome:NCBIM37:4:1:155630120:1 61896103 ID40316 M +
TGAGTGCCCACACTTTGGACAGCCCCTGG
>4 dna:chromosome chromosome:NCBIM37:4:1:155630120:1 61896129 ID49790 M +
TGGAATATCTGGCTGGGCTCATTTTGCCTCT
>4 dna:chromosome chromosome:NCBIM37:4:1:155630120:1 61896134 ID22572 M +
TATCTGGCTGGGCTCATTTTGCCTCTG
>4 dna:chromosome chromosome:NCBIM37:4:1:155630120:1 61896187 ID27399 M +
TCCACTCCCCACATCAGTGTGAAGAGCCTG
>4 dna:chromosome chromosome:NCBIM37:4:1:155630120:1 61896192 ID28541 M +
TCCCCACATCAGTGTGAAGAGCCTGACACA
>4 dna:chromosome chromosome:NCBIM37:4:1:155630120:1 61896226 ID58643 M +
TGTCTCTCTAGTTTCTAATCCACTGC
>4 dna:chromosome chromosome:NCBIM37:4:1:155630120:1 61896226 ID58644 M +
TGTCTCTCTAGTTTCTAATCCACTGCC
>4 dna:chromosome chromosome:NCBIM37:4:1:155630120:1 61896258 ID56775 M +
TGGTTTCCTTTGATGGAGGCATAGGTAAAC
>4 dna:chromosome chromosome:NCBIM37:4:1:155630120:1 61896262 ID65637 M +
TTCCTTTGATGGAGGCATAGGTAAACCTGG
>4 dna:chromosome chromosome:NCBIM37:4:1:155630120:1 61896263 ID30480 M +
TCCTTTGATGGAGGCATAGGTAAACCTG
>4 dna:chromosome chromosome:NCBIM37:4:1:155630120:1 61896263 ID30481 M +
TCCTTTGATGGAGGCATAGGTAAACCTGG
>4 dna:chromosome chromosome:NCBIM37:4:1:155630120:1 61896263 ID30482 M +
TCCTTTGATGGAGGCATAGGTAAACCTGGG
>4 dna:chromosome chromosome:NCBIM37:4:1:155630120:1 61896266 ID68633 M +
TTTGATGGAGGCATAGGTAAACCTGG
>4 dna:chromosome chromosome:NCBIM37:4:1:155630120:1 61896267 ID66639 M +
TTGATGGAGGCATAGGTAAACCTGGG
>4 dna:chromosome chromosome:NCBIM37:4:1:155630120:1 61896268 ID41834 M +
TGATGGAGGCATAGGTAAACCTGG
>4 dna:chromosome chromosome:NCBIM37:4:1:155630120:1 61896268 ID41835 M +
TGATGGAGGCATAGGTAAACCTGGG
>4 dna:chromosome chromosome:NCBIM37:4:1:155630120:1 61896268 ID41836 M +
TGATGGAGGCATAGGTAAACCTGGGC
>4 dna:chromosome chromosome:NCBIM37:4:1:155630120:1 61896271 ID50627 M +
TGGAGGCATAGGTAAACCTGGG
>4 dna:chromosome chromosome:NCBIM37:4:1:155630120:1 61896298 ID14103 M +
TACCCAGTTGCTGAGTGCTCACTTAGG
>4 dna:chromosome chromosome:NCBIM37:4:1:155630120:1 61896298 ID14104 M +
TACCCAGTTGCTGAGTGCTCACTTAGGCA
>4 dna:chromosome chromosome:NCBIM37:4:1:155630120:1 61896298 ID14105 M +
TACCCAGTTGCTGAGTGCTCACTTAGGCAA
>4 dna:chromosome chromosome:NCBIM37:4:1:155630120:1 61896334 ID32785 M +
TCTTAAACTCAGACAGGAGGACCTGGTGGC
>4 dna:chromosome chromosome:NCBIM37:4:1:155630120:1 61896336 ID63548 M +
TTAAACTCAGACAGGAGGACCTGGTGGCAA
>4 dna:chromosome chromosome:NCBIM37:4:1:155630120:1 61896337 ID7501 M +
TAAACTCAGACAGGAGGACCTGGTGGCA
>4 dna:chromosome chromosome:NCBIM37:4:1:155630120:1 61896337 ID7502 M +
TAAACTCAGACAGGAGGACCTGGTGGCAA
>4 dna:chromosome chromosome:NCBIM37:4:1:155630120:1 61896375 ID46514 M +
TGCCTTCACATATTGCCTTTGTCCC
>4 dna:chromosome chromosome:NCBIM37:4:1:155630120:1 61896380 ID25095 M +
TCACATATTGCCTTTGTCCCGATTGTCTTG
>4 dna:chromosome chromosome:NCBIM37:4:1:155630120:1 61896385 ID23727 M +
TATTGCCTTTGTCCCGATTGTCTTGGCATC
>4 dna:chromosome chromosome:NCBIM37:4:1:155630120:1 61896387 ID66904 M +
TTGCCTTTGTCCCGATTGTCTTGGCATC
>4 dna:chromosome chromosome:NCBIM37:4:1:155630120:1 61896388 ID46620 M +
TGCCTTTGTCCCGATTGTCTTGGCATCTT
>4 dna:chromosome chromosome:NCBIM37:4:1:155630120:1 61896388 ID46621 M +
TGCCTTTGTCCCGATTGTCTTGGCATCTTG
>4 dna:chromosome chromosome:NCBIM37:4:1:155630120:1 61896408 ID51795 M +
TGGCATCTTGGCATTTATGACCTTGTTATG
>4 dna:chromosome chromosome:NCBIM37:4:1:155630120:1 61896416 ID51872 M +
TGGCATTTATGACCTTGTTATGACCTTCAT
>4 dna:chromosome chromosome:NCBIM37:4:1:155630120:1 61896416 ID51873 M +
TGGCATTTATGACCTTGTTATGACCTTCATC
>4 dna:chromosome chromosome:NCBIM37:4:1:155630120:1 61896421 ID68312 M +
TTTATGACCTTGTTATGACCTTCATCTTGC
>4 dna:chromosome chromosome:NCBIM37:4:1:155630120:1 61896425 ID37412 M +
TGACCTTGTTATGACCTTCATCTTGCTGG
>4 dna:chromosome chromosome:NCBIM37:4:1:155630120:1 61896425 ID37413 M +
TGACCTTGTTATGACCTTCATCTTGCTGGT
>4 dna:chromosome chromosome:NCBIM37:4:1:155630120:1 61896431 ID60631 M +
TGTTATGACCTTCATCTTGCTGGTAACAG
>4 dna:chromosome chromosome:NCBIM37:4:1:155630120:1 61896436 ID37397 M +
TGACCTTCATCTTGCTGGTAACAGCACTG
>4 dna:chromosome chromosome:NCBIM37:4:1:155630120:1 61896436 ID37398 M +
TGACCTTCATCTTGCTGGTAACAGCACTGG
>4 dna:chromosome chromosome:NCBIM37:4:1:155630120:1 61896436 ID37399 M +
TGACCTTCATCTTGCTGGTAACAGCACTGGT
>4 dna:chromosome chromosome:NCBIM37:4:1:155630120:1 61896454 ID8599 M +
TAACAGCACTGGTCCTTGTAGACTCC
>4 dna:chromosome chromosome:NCBIM37:4:1:155630120:1 61896454 ID8600 M +
TAACAGCACTGGTCCTTGTAGACTCCTT
>4 dna:chromosome chromosome:NCBIM37:4:1:155630120:1 61896454 ID8601 M +
TAACAGCACTGGTCCTTGTAGACTCCTTGA
>4 dna:chromosome chromosome:NCBIM37:4:1:155630120:1 61896469 ID67730 M +
TTGTAGACTCCTTGACTTTCAGATTGTGA
>4 dna:chromosome chromosome:NCBIM37:4:1:155630120:1 61896469 ID67731 M +
TTGTAGACTCCTTGACTTTCAGATTGTGAC
>4 dna:chromosome chromosome:NCBIM37:4:1:155630120:1 61896470 ID57658 M +
TGTAGACTCCTTGACTTTCAGATTGTGAC
>4 dna:chromosome chromosome:NCBIM37:4:1:155630120:1 61896472 ID17004 M +
TAGACTCCTTGACTTTCAGATTGTGAC
>4 dna:chromosome chromosome:NCBIM37:4:1:155630120:1 61896472 ID17005 M +
TAGACTCCTTGACTTTCAGATTGTGACT
>4 dna:chromosome chromosome:NCBIM37:4:1:155630120:1 61896472 ID17006 M +
TAGACTCCTTGACTTTCAGATTGTGACTTC
>4 dna:chromosome chromosome:NCBIM37:4:1:155630120:1 61896472 ID17007 M +
TAGACTCCTTGACTTTCAGATTGTGACTTCT
>4 dna:chromosome chromosome:NCBIM37:4:1:155630120:1 61896477 ID30372 M +
TCCTTGACTTTCAGATTGTGACTTCTT
>4 dna:chromosome chromosome:NCBIM37:4:1:155630120:1 61896477 ID30373 M +
TCCTTGACTTTCAGATTGTGACTTCTTCC
>4 dna:chromosome chromosome:NCBIM37:4:1:155630120:1 61896477 ID30374 M +
TCCTTGACTTTCAGATTGTGACTTCTTCCC
>4 dna:chromosome chromosome:NCBIM37:4:1:155630120:1 61896480 ID66514 M +
TTGACTTTCAGATTGTGACTTCTTCCC
>4 dna:chromosome chromosome:NCBIM37:4:1:155630120:1 61896480 ID66515 M +
TTGACTTTCAGATTGTGACTTCTTCCCCTTC
>4 dna:chromosome chromosome:NCBIM37:4:1:155630120:1 61896481 ID37923 M +
TGACTTTCAGATTGTGACTTCTTCCCC
>4 dna:chromosome chromosome:NCBIM37:4:1:155630120:1 61896481 ID37924 M +
TGACTTTCAGATTGTGACTTCTTCCCCTT
>4 dna:chromosome chromosome:NCBIM37:4:1:155630120:1 61896487 ID25759 M +
TCAGATTGTGACTTCTTCCCCTTCCTGA
>4 dna:chromosome chromosome:NCBIM37:4:1:155630120:1 61896509 ID29942 M +
TCCTGACAGGATCTGTGGTGGGC
>4 dna:chromosome chromosome:NCBIM37:4:1:155630120:1 61896563 ID2219 M +
CAGACATACCTACCCCTTCCTGTGTGCT
>4 dna:chromosome chromosome:NCBIM37:4:1:155630120:1 61896565 ID4165 M +
GACATACCTACCCCTTCCTGTGTGCTCAGG
>4 dna:chromosome chromosome:NCBIM37:4:1:155630120:1 61896583 ID60169 M +
TGTGTGCTCAGGGGAACTTGGCTTTGTGG
>4 dna:chromosome chromosome:NCBIM37:4:1:155630120:1 61896600 ID67371 M +
TTGGCTTTGTGGTCCCTGCCTGGGCC
>4 dna:chromosome chromosome:NCBIM37:4:1:155630120:1 61896616 ID46415 M +
TGCCTGGGCCTTGCATCTATCCTTGTG
>4 dna:chromosome chromosome:NCBIM37:4:1:155630120:1 61896616 ID46416 M +
TGCCTGGGCCTTGCATCTATCCTTGTGCA
>4 dna:chromosome chromosome:NCBIM37:4:1:155630120:1 61896626 ID66801 M +
TTGCATCTATCCTTGTGCAGCTGTGTTCCT
>4 dna:chromosome chromosome:NCBIM37:4:1:155630120:1 61896627 ID44393 M +
TGCATCTATCCTTGTGCAGCTGTGTTC
>4 dna:chromosome chromosome:NCBIM37:4:1:155630120:1 61896627 ID44394 M +
TGCATCTATCCTTGTGCAGCTGTGTTCC
>4 dna:chromosome chromosome:NCBIM37:4:1:155630120:1 61896627 ID44395 M +
TGCATCTATCCTTGTGCAGCTGTGTTCCTT
>4 dna:chromosome chromosome:NCBIM37:4:1:155630120:1 61896635 ID30441 M +
TCCTTGTGCAGCTGTGTTCCTTGCATTGG
>4 dna:chromosome chromosome:NCBIM37:4:1:155630120:1 61896656 ID44610 M +
TGCATTGGCCGCAGCAAAGCCCTGTC
>4 dna:chromosome chromosome:NCBIM37:4:1:155630120:1 61896674 ID4989 M +
GCCCTGTCTTGGTTGTCAGAAACTGTGATG
>4 dna:chromosome chromosome:NCBIM37:4:1:155630120:1 61896678 ID58716 M +
TGTCTTGGTTGTCAGAAACTGTGATGTGC
>4 dna:chromosome chromosome:NCBIM37:4:1:155630120:1 61896678 ID58717 M +
TGTCTTGGTTGTCAGAAACTGTGATGTGCT
>4 dna:chromosome chromosome:NCBIM37:4:1:155630120:1 61896680 ID33126 M +
TCTTGGTTGTCAGAAACTGTGATGTGCTGT
>4 dna:chromosome chromosome:NCBIM37:4:1:155630120:1 61896682 ID67658 M +
TTGGTTGTCAGAAACTGTGATGTGCTGT
>4 dna:chromosome chromosome:NCBIM37:4:1:155630120:1 61896682 ID67659 M +
TTGGTTGTCAGAAACTGTGATGTGCTGTG
>4 dna:chromosome chromosome:NCBIM37:4:1:155630120:1 61896682 ID67660 M +
TTGGTTGTCAGAAACTGTGATGTGCTGTGT
>4 dna:chromosome chromosome:NCBIM37:4:1:155630120:1 61896683 ID56700 M +
TGGTTGTCAGAAACTGTGATGTGCT
>4 dna:chromosome chromosome:NCBIM37:4:1:155630120:1 61896683 ID56701 M +
TGGTTGTCAGAAACTGTGATGTGCTG
>4 dna:chromosome chromosome:NCBIM37:4:1:155630120:1 61896683 ID56702 M +
TGGTTGTCAGAAACTGTGATGTGCTGT
>4 dna:chromosome chromosome:NCBIM37:4:1:155630120:1 61896683 ID56703 M +
TGGTTGTCAGAAACTGTGATGTGCTGTG
>4 dna:chromosome chromosome:NCBIM37:4:1:155630120:1 61896683 ID56705 M +
TGGTTGTCAGAAACTGTGATGTGCTGTGT
>4 dna:chromosome chromosome:NCBIM37:4:1:155630120:1 61896689 ID25495 M +
TCAGAAACTGTGATGTGCTGTGTGA
>4 dna:chromosome chromosome:NCBIM37:4:1:155630120:1 61896690 ID2152 M +
CAGAAACTGTGATGTGCTGTGTGATGTGAC
>4 dna:chromosome chromosome:NCBIM37:4:1:155630120:1 61896692 ID3819 M +
GAAACTGTGATGTGCTGTGTGATGTGAC
>4 dna:chromosome chromosome:NCBIM37:4:1:155630120:1 61896697 ID59441 M +
TGTGATGTGCTGTGTGATGTGACTGGC
>4 dna:chromosome chromosome:NCBIM37:4:1:155630120:1 61896699 ID41982 M +
TGATGTGCTGTGTGATGTGACTGGCT
>4 dna:chromosome chromosome:NCBIM37:4:1:155630120:1 61896733 ID40169 M +
TGAGTCACATTGGTCCTCCATAGACAGAGC
>4 dna:chromosome chromosome:NCBIM37:4:1:155630120:1 61896734 ID4548 M +
GAGTCACATTGGTCCTCCATAG
>4 dna:chromosome chromosome:NCBIM37:4:1:155630120:1 61896743 ID55697 M +
TGGTCCTCCATAGACAGAGCTCTGTTC
>4 dna:chromosome chromosome:NCBIM37:4:1:155630120:1 61896743 ID55698 M +
TGGTCCTCCATAGACAGAGCTCTGTTCCAG
>4 dna:chromosome chromosome:NCBIM37:4:1:155630120:1 61896749 ID27821 M +
TCCATAGACAGAGCTCTGTTCCAGGGTCAC
>4 dna:chromosome chromosome:NCBIM37:4:1:155630120:1 61896753 ID16838 M +
TAGACAGAGCTCTGTTCCAGGGTCACCGTGC
>4 dna:chromosome chromosome:NCBIM37:4:1:155630120:1 61896781 ID43789 M +
TGCACTGTGGCCTAGACCTCCTTGC
>4 dna:chromosome chromosome:NCBIM37:4:1:155630120:1 61896781 ID43790 M +
TGCACTGTGGCCTAGACCTCCTTGCC
>4 dna:chromosome chromosome:NCBIM37:4:1:155630120:1 61896781 ID43791 M +
TGCACTGTGGCCTAGACCTCCTTGCCCTTC
>4 dna:chromosome chromosome:NCBIM37:4:1:155630120:1 61896781 ID43792 M +
TGCACTGTGGCCTAGACCTCCTTGCCCTTCC
>4 dna:chromosome chromosome:NCBIM37:4:1:155630120:1 61896786 ID59891 M +
TGTGGCCTAGACCTCCTTGCCCTTCCTCACT
>4 dna:chromosome chromosome:NCBIM37:4:1:155630120:1 61896811 ID3399 M +
CTCACTGTCAGGAGTGAAGCTGATGAA
>4 dna:chromosome chromosome:NCBIM37:4:1:155630120:1 61896811 ID3400 M +
CTCACTGTCAGGAGTGAAGCTGATGAAGTAC
>4 dna:chromosome chromosome:NCBIM37:4:1:155630120:1 61896822 ID4562 M +
GAGTGAAGCTGATGAAGTACAGATCACAA
>4 dna:chromosome chromosome:NCBIM37:4:1:155630120:1 61896825 ID35396 M +
TGAAGCTGATGAAGTACAGATCACAATG
>4 dna:chromosome chromosome:NCBIM37:4:1:155630120:1 61896831 ID41547 M +
TGATGAAGTACAGATCACAATGGGTTC
>4 dna:chromosome chromosome:NCBIM37:4:1:155630120:1 61896831 ID41548 M +
TGATGAAGTACAGATCACAATGGGTTCACTC
>4 dna:chromosome chromosome:NCBIM37:4:1:155630120:1 61896834 ID35535 M +
TGAAGTACAGATCACAATGGGTTCA
>4 dna:chromosome chromosome:NCBIM37:4:1:155630120:1 61896834 ID35536 M +
TGAAGTACAGATCACAATGGGTTCAC
>4 dna:chromosome chromosome:NCBIM37:4:1:155630120:1 61896839 ID12936 M +
TACAGATCACAATGGGTTCACTCCCAG
>4 dna:chromosome chromosome:NCBIM37:4:1:155630120:1 61896851 ID54892 M +
TGGGTTCACTCCCAGGATCCTCTGCCC
>4 dna:chromosome chromosome:NCBIM37:4:1:155630120:1 61896851 ID54893 M +
TGGGTTCACTCCCAGGATCCTCTGCCCTC
>4 dna:chromosome chromosome:NCBIM37:4:1:155630120:1 61896851 ID54894 M +
TGGGTTCACTCCCAGGATCCTCTGCCCTCCC
>4 dna:chromosome chromosome:NCBIM37:4:1:155630120:1 61896887 ID51665 M +
TGGCAGCCTCCTTCCCTCTTGGTCTCTA
>4 dna:chromosome chromosome:NCBIM37:4:1:155630120:1 61896898 ID65420 M +
TTCCCTCTTGGTCTCTATGAAGTCTCCTGT
>4 dna:chromosome chromosome:NCBIM37:4:1:155630120:1 61896903 ID33113 M +
TCTTGGTCTCTATGAAGTCTCCTGTGGTC
>4 dna:chromosome chromosome:NCBIM37:4:1:155630120:1 61896906 ID55752 M +
TGGTCTCTATGAAGTCTCCTGTGGTCC
>4 dna:chromosome chromosome:NCBIM37:4:1:155630120:1 61896929 ID6028 M +
GTCCTCTCTGGGGTTGCTGATTGATTCTT
>4 dna:chromosome chromosome:NCBIM37:4:1:155630120:1 61896933 ID31997 M +
TCTCTGGGGTTGCTGATTGATTCTTCTCTT
>4 dna:chromosome chromosome:NCBIM37:4:1:155630120:1 61896976 ID28502 M +
TCCCATGTGGAGGGACTTGGA
>4 dna:chromosome chromosome:NCBIM37:4:1:155630120:1 61896992 ID67142 M +
TTGGAGAATCTCTGAGCACCATGGAGCC
>4 dna:chromosome chromosome:NCBIM37:4:1:155630120:1 61896993 ID50430 M +
TGGAGAATCTCTGAGCACCATGGAGC
>4 dna:chromosome chromosome:NCBIM37:4:1:155630120:1 61896993 ID50431 M +
TGGAGAATCTCTGAGCACCATGGAGCCA
>4 dna:chromosome chromosome:NCBIM37:4:1:155630120:1 61896993 ID50432 M +
TGGAGAATCTCTGAGCACCATGGAGCCAGC
>4 dna:chromosome chromosome:NCBIM37:4:1:155630120:1 61897099 ID34251 M +
TGAAAGTGGGTGTTTGCCAGGTGAGGATG
>4 dna:chromosome chromosome:NCBIM37:4:1:155630120:1 61897099 ID34252 M +
TGAAAGTGGGTGTTTGCCAGGTGAGGATGT
>4 dna:chromosome chromosome:NCBIM37:4:1:155630120:1 61897105 ID54828 M +
TGGGTGTTTGCCAGGTGAGGATGTGCGTC
>4 dna:chromosome chromosome:NCBIM37:4:1:155630120:1 61897109 ID61214 M +
TGTTTGCCAGGTGAGGATGTGCGTCCTGA
>4 dna:chromosome chromosome:NCBIM37:4:1:155630120:1 61897111 ID68682 M +
TTTGCCAGGTGAGGATGTGCGTCCTGATA
>4 dna:chromosome chromosome:NCBIM37:4:1:155630120:1 61897113 ID45453 M +
TGCCAGGTGAGGATGTGCGTCCTGATAAC
>4 dna:chromosome chromosome:NCBIM37:4:1:155630120:1 61897113 ID45454 M +
TGCCAGGTGAGGATGTGCGTCCTGATAACT
>4 dna:chromosome chromosome:NCBIM37:4:1:155630120:1 61897126 ID59679 M +
TGTGCGTCCTGATAACTGCTTCAACAG
>4 dna:chromosome chromosome:NCBIM37:4:1:155630120:1 61897126 ID59680 M +
TGTGCGTCCTGATAACTGCTTCAACAGAAA
>4 dna:chromosome chromosome:NCBIM37:4:1:155630120:1 61897135 ID40709 M +
TGATAACTGCTTCAACAGAAAAGATGAGT
>4 dna:chromosome chromosome:NCBIM37:4:1:155630120:1 61897135 ID40710 M +
TGATAACTGCTTCAACAGAAAAGATGAGTC
>4 dna:chromosome chromosome:NCBIM37:4:1:155630120:1 61897135 ID40711 M +
TGATAACTGCTTCAACAGAAAAGATGAGTCC
>4 dna:chromosome chromosome:NCBIM37:4:1:155630120:1 61897135 ID40712 M +
TGATAACTGCTTCAACAGAAAAGATGAGTCCC
>4 dna:chromosome chromosome:NCBIM37:4:1:155630120:1 61897138 ID9256 M +
TAACTGCTTCAACAGAAAAGATGAGTC
>4 dna:chromosome chromosome:NCBIM37:4:1:155630120:1 61897138 ID9257 M +
TAACTGCTTCAACAGAAAAGATGAGTCCCT
>4 dna:chromosome chromosome:NCBIM37:4:1:155630120:1 61897140 ID752 M +
ACTGCTTCAACAGAAAAGATGAGTCCCTG
>4 dna:chromosome chromosome:NCBIM37:4:1:155630120:1 61897142 ID48270 M +
TGCTTCAACAGAAAAGATGAGTCCC
>4 dna:chromosome chromosome:NCBIM37:4:1:155630120:1 61897142 ID48271 M +
TGCTTCAACAGAAAAGATGAGTCCCTGAT
>4 dna:chromosome chromosome:NCBIM37:4:1:155630120:1 61897145 ID64603 M +
TTCAACAGAAAAGATGAGTCCCTGAT
>4 dna:chromosome chromosome:NCBIM37:4:1:155630120:1 61897145 ID64604 M +
TTCAACAGAAAAGATGAGTCCCTGATA
>4 dna:chromosome chromosome:NCBIM37:4:1:155630120:1 61897145 ID64605 M +
TTCAACAGAAAAGATGAGTCCCTGATAAA
>4 dna:chromosome chromosome:NCBIM37:4:1:155630120:1 61897145 ID64606 M +
TTCAACAGAAAAGATGAGTCCCTGATAAAT
>4 dna:chromosome chromosome:NCBIM37:4:1:155630120:1 61897145 ID64607 M +
TTCAACAGAAAAGATGAGTCCCTGATAAATA
>4 dna:chromosome chromosome:NCBIM37:4:1:155630120:1 61897181 ID26522 M +
TCATTGATTGAAAATAGCTCTGGACTTGG
>4 dna:chromosome chromosome:NCBIM37:4:1:155630120:1 61897185 ID42257 M +
TGATTGAAAATAGCTCTGGACTTGGGAA
>4 dna:chromosome chromosome:NCBIM37:4:1:155630120:1 61897185 ID42258 M +
TGATTGAAAATAGCTCTGGACTTGGGAAG
>4 dna:chromosome chromosome:NCBIM37:4:1:155630120:1 61897185 ID42259 M +
TGATTGAAAATAGCTCTGGACTTGGGAAGT
>4 dna:chromosome chromosome:NCBIM37:4:1:155630120:1 61897189 ID33660 M +
TGAAAATAGCTCTGGACTTGGGAAGTCCAAGG
>4 dna:chromosome chromosome:NCBIM37:4:1:155630120:1 61897207 ID52990 M +
TGGGAAGTCCAAGGCCAAAGTCCTGACAGA
>4 dna:chromosome chromosome:NCBIM37:4:1:155630120:1 61897214 ID26973 M +
TCCAAGGCCAAAGTCCTGACAGATGGATCA
>4 dna:chromosome chromosome:NCBIM37:4:1:155630120:1 61897214 ID26974 M +
TCCAAGGCCAAAGTCCTGACAGATGGATCAC
>4 dna:chromosome chromosome:NCBIM37:4:1:155630120:1 61897227 ID29940 M +
TCCTGACAGATGGATCACCTGGTGCGAGC
>4 dna:chromosome chromosome:NCBIM37:4:1:155630120:1 61897227 ID29941 M +
TCCTGACAGATGGATCACCTGGTGCGAGCCC
>4 dna:chromosome chromosome:NCBIM37:4:1:155630120:1 61897230 ID36703 M +
TGACAGATGGATCACCTGGTGCG
>4 dna:chromosome chromosome:NCBIM37:4:1:155630120:1 61897230 ID36704 M +
TGACAGATGGATCACCTGGTGCGA
>4 dna:chromosome chromosome:NCBIM37:4:1:155630120:1 61897230 ID36705 M +
TGACAGATGGATCACCTGGTGCGAGC
>4 dna:chromosome chromosome:NCBIM37:4:1:155630120:1 61897230 ID36706 M +
TGACAGATGGATCACCTGGTGCGAGCC
>4 dna:chromosome chromosome:NCBIM37:4:1:155630120:1 61897230 ID36707 M +
TGACAGATGGATCACCTGGTGCGAGCCC
>4 dna:chromosome chromosome:NCBIM37:4:1:155630120:1 61897230 ID36708 M +
TGACAGATGGATCACCTGGTGCGAGCCCA
>4 dna:chromosome chromosome:NCBIM37:4:1:155630120:1 61897230 ID36709 M +
TGACAGATGGATCACCTGGTGCGAGCCCAGA
>4 dna:chromosome chromosome:NCBIM37:4:1:155630120:1 61897237 ID50877 M +
TGGATCACCTGGTGCGAGCCCAGAGC
>4 dna:chromosome chromosome:NCBIM37:4:1:155630120:1 61897319 ID37184 M +
TGACCACGTTCTTCAGGACACTAGTCAC
>4 dna:chromosome chromosome:NCBIM37:4:1:155630120:1 61897319 ID37185 M +
TGACCACGTTCTTCAGGACACTAGTCACA
>4 dna:chromosome chromosome:NCBIM37:4:1:155630120:1 61897319 ID37186 M +
TGACCACGTTCTTCAGGACACTAGTCACATT
>4 dna:chromosome chromosome:NCBIM37:4:1:155630120:1 61897328 ID32960 M +
TCTTCAGGACACTAGTCACATTCATGAAG
>4 dna:chromosome chromosome:NCBIM37:4:1:155630120:1 61897422 ID60285 U +
TGTGTTCACGCGCGCGCACTCGCAAGGGC
>4 dna:chromosome chromosome:NCBIM37:4:1:155630120:1 61897441 ID30707 M +
TCGCAAGGGCGTGCGTGCATGAGTGAGTATC
>4 dna:chromosome chromosome:NCBIM37:4:1:155630120:1 61897452 ID46849 M +
TGCGTGCATGAGTGAGTATCTTTTGGCTC
>4 dna:chromosome chromosome:NCBIM37:4:1:155630120:1 61897452 ID46850 M +
TGCGTGCATGAGTGAGTATCTTTTGGCTCA
>4 dna:chromosome chromosome:NCBIM37:4:1:155630120:1 61897460 ID40283 M +
TGAGTGAGTATCTTTTGGCTCATCTACACAA
>4 dna:chromosome chromosome:NCBIM37:4:1:155630120:1 61897517 ID64212 M +
TTAGGTTGTAACATATGAATTTTGAGGGAC
>4 dna:chromosome chromosome:NCBIM37:4:1:155630120:1 61897518 ID20441 M +
TAGGTTGTAACATATGAATTTTGAGGGAC
>4 dna:chromosome chromosome:NCBIM37:4:1:155630120:1 61897518 ID20442 M +
TAGGTTGTAACATATGAATTTTGAGGGACA
>4 dna:chromosome chromosome:NCBIM37:4:1:155630120:1 61897518 ID20443 M +
TAGGTTGTAACATATGAATTTTGAGGGACAC
>4 dna:chromosome chromosome:NCBIM37:4:1:155630120:1 61897520 ID5873 M +
GGTTGTAACATATGAATTTTGAGGGAC
>4 dna:chromosome chromosome:NCBIM37:4:1:155630120:1 61897525 ID8758 M +
TAACATATGAATTTTGAGGGACACCAAC
>4 dna:chromosome chromosome:NCBIM37:4:1:155630120:1 61897525 ID8759 M +
TAACATATGAATTTTGAGGGACACCAACT
>4 dna:chromosome chromosome:NCBIM37:4:1:155630120:1 61897525 ID8760 M +
TAACATATGAATTTTGAGGGACACCAACTG
>4 dna:chromosome chromosome:NCBIM37:4:1:155630120:1 61897526 ID140 M +
AACATATGAATTTTGAGGGACACCAAC
>4 dna:chromosome chromosome:NCBIM37:4:1:155630120:1 61897532 ID36215 M +
TGAATTTTGAGGGACACCAACTGAAACT
>4 dna:chromosome chromosome:NCBIM37:4:1:155630120:1 61897553 ID33892 M +
TGAAACTCAAAATGAAAGGGTTCCAGGTT
>4 dna:chromosome chromosome:NCBIM37:4:1:155630120:1 61897559 ID24161 M +
TCAAAATGAAAGGGTTCCAGGTTGTGTCTG
>4 dna:chromosome chromosome:NCBIM37:4:1:155630120:1 61897565 ID34142 M +
TGAAAGGGTTCCAGGTTGTGTCTGTGGC
>4 dna:chromosome chromosome:NCBIM37:4:1:155630120:1 61897636 ID28814 M +
TCCCTGATTAGTGGGATCCTGGCTTATGT
>4 dna:chromosome chromosome:NCBIM37:4:1:155630120:1 61897640 ID42127 M +
TGATTAGTGGGATCCTGGCTTATGTGGA
>4 dna:chromosome chromosome:NCBIM37:4:1:155630120:1 61897640 ID42128 M +
TGATTAGTGGGATCCTGGCTTATGTGGAA
>4 dna:chromosome chromosome:NCBIM37:4:1:155630120:1 61897655 ID52616 M +
TGGCTTATGTGGAATGGGTGACCAGGAC
>4 dna:chromosome chromosome:NCBIM37:4:1:155630120:1 61897655 ID52617 M +
TGGCTTATGTGGAATGGGTGACCAGGACCTC
>4 dna:chromosome chromosome:NCBIM37:4:1:155630120:1 61897662 ID59831 M +
TGTGGAATGGGTGACCAGGACCTCGG
>4 dna:chromosome chromosome:NCBIM37:4:1:155630120:1 61897662 ID59832 M +
TGTGGAATGGGTGACCAGGACCTCGGG
>4 dna:chromosome chromosome:NCBIM37:4:1:155630120:1 61897664 ID49899 M +
TGGAATGGGTGACCAGGACCTCGGGCACTG
>4 dna:chromosome chromosome:NCBIM37:4:1:155630120:1 61897717 ID36719 M +
TGACAGCACTGAAAGCCATTTCCCCTG
>4 dna:chromosome chromosome:NCBIM37:4:1:155630120:1 61897717 ID36720 M +
TGACAGCACTGAAAGCCATTTCCCCTGTC
>4 dna:chromosome chromosome:NCBIM37:4:1:155630120:1 61897723 ID2097 M +
CACTGAAAGCCATTTCCCCTGTCTTA
>4 dna:chromosome chromosome:NCBIM37:4:1:155630120:1 61897726 ID34060 M +
TGAAAGCCATTTCCCCTGTCTTAG
>4 dna:chromosome chromosome:NCBIM37:4:1:155630120:1 61897726 ID34061 M +
TGAAAGCCATTTCCCCTGTCTTAGTG
>4 dna:chromosome chromosome:NCBIM37:4:1:155630120:1 61897726 ID34062 M +
TGAAAGCCATTTCCCCTGTCTTAGTGGA
>4 dna:chromosome chromosome:NCBIM37:4:1:155630120:1 61897726 ID34063 M +
TGAAAGCCATTTCCCCTGTCTTAGTGGAT
>4 dna:chromosome chromosome:NCBIM37:4:1:155630120:1 61897726 ID34064 M +
TGAAAGCCATTTCCCCTGTCTTAGTGGATGA
>4 dna:chromosome chromosome:NCBIM37:4:1:155630120:1 61897817 ID58239 M +
TGTCAGCCTCTCAGATCTTAGCTCTGT
>4 dna:chromosome chromosome:NCBIM37:4:1:155630120:1 61897820 ID2313 M +
CAGCCTCTCAGATCTTAGCTCTGT
>4 dna:chromosome chromosome:NCBIM37:4:1:155630120:1 61897827 ID25715 M +
TCAGATCTTAGCTCTGTCTGTAACTGTTC
>4 dna:chromosome chromosome:NCBIM37:4:1:155630120:1 61897847 ID9307 M +
TAACTGTTCCTCCATTCACTTTCCAAAGAAGT
>4 dna:chromosome chromosome:NCBIM37:4:1:155630120:1 61897857 ID28013 M +
TCCATTCACTTTCCAAAGAAGTTCTGC
>4 dna:chromosome chromosome:NCBIM37:4:1:155630120:1 61897857 ID28014 M +
TCCATTCACTTTCCAAAGAAGTTCTGCAGC
>4 dna:chromosome chromosome:NCBIM37:4:1:155630120:1 61897891 ID31448 M +
TCTAGATAGGAGCTTATCAGAGTCACTCT
>4 dna:chromosome chromosome:NCBIM37:4:1:155630120:1 61897893 ID17427 M +
TAGATAGGAGCTTATCAGAGTCAC
>4 dna:chromosome chromosome:NCBIM37:4:1:155630120:1 61897897 ID19345 M +
TAGGAGCTTATCAGAGTCACTCTCC
>4 dna:chromosome chromosome:NCBIM37:4:1:155630120:1 61897897 ID19346 M +
TAGGAGCTTATCAGAGTCACTCTCCTA
>4 dna:chromosome chromosome:NCBIM37:4:1:155630120:1 61897905 ID22264 M +
TATCAGAGTCACTCTCCTACCTTCCTGGTC
>4 dna:chromosome chromosome:NCBIM37:4:1:155630120:1 61897998 ID65489 M +
TTCCTACCGGTTCTTGCCTTTGCCA
>4 dna:chromosome chromosome:NCBIM37:4:1:155630120:1 61897999 ID29417 M +
TCCTACCGGTTCTTGCCTTTGCCAG
>4 dna:chromosome chromosome:NCBIM37:4:1:155630120:1 61898002 ID14212 M +
TACCGGTTCTTGCCTTTGCCAGGCTTC
>4 dna:chromosome chromosome:NCBIM37:4:1:155630120:1 61898003 ID600 M +
ACCGGTTCTTGCCTTTGCCAGGCTTC
>4 dna:chromosome chromosome:NCBIM37:4:1:155630120:1 61898089 ID19640 M +
TAGGCAATGTTTGCAATGTGCCTCCT
>4 dna:chromosome chromosome:NCBIM37:4:1:155630120:1 61898089 ID19641 M +
TAGGCAATGTTTGCAATGTGCCTCCTGGG
>4 dna:chromosome chromosome:NCBIM37:4:1:155630120:1 61898304 ID65998 M +
TTCTCTGAGTTCCAACATTCCTTCAGACA
>4 dna:chromosome chromosome:NCBIM37:4:1:155630120:1 61898304 ID65999 M +
TTCTCTGAGTTCCAACATTCCTTCAGACAG
>4 dna:chromosome chromosome:NCBIM37:4:1:155630120:1 61898304 ID66000 M +
TTCTCTGAGTTCCAACATTCCTTCAGACAGT
>4 dna:chromosome chromosome:NCBIM37:4:1:155630120:1 61898345 ID233 M +
AAGAAGAGGAAAGACTGTGTCCCTTC
>4 dna:chromosome chromosome:NCBIM37:4:1:155630120:1 61898369 ID31869 M +
TCTCCGTTGAGTTTTGCCTTGGCTTCCCTT
>4 dna:chromosome chromosome:NCBIM37:4:1:155630120:1 61898371 ID29162 M +
TCCGTTGAGTTTTGCCTTGGCTTCCC
>4 dna:chromosome chromosome:NCBIM37:4:1:155630120:1 61898371 ID29163 M +
TCCGTTGAGTTTTGCCTTGGCTTCCCTT
>4 dna:chromosome chromosome:NCBIM37:4:1:155630120:1 61898371 ID29164 M +
TCCGTTGAGTTTTGCCTTGGCTTCCCTTG
>4 dna:chromosome chromosome:NCBIM37:4:1:155630120:1 61898376 ID40618 M +
TGAGTTTTGCCTTGGCTTCCCTTG
>4 dna:chromosome chromosome:NCBIM37:4:1:155630120:1 61898376 ID40619 M +
TGAGTTTTGCCTTGGCTTCCCTTGGT
>4 dna:chromosome chromosome:NCBIM37:4:1:155630120:1 61898376 ID40620 M +
TGAGTTTTGCCTTGGCTTCCCTTGGTGT
>4 dna:chromosome chromosome:NCBIM37:4:1:155630120:1 61898376 ID40621 M +
TGAGTTTTGCCTTGGCTTCCCTTGGTGTC
>4 dna:chromosome chromosome:NCBIM37:4:1:155630120:1 61898376 ID40622 M +
TGAGTTTTGCCTTGGCTTCCCTTGGTGTCT
>4 dna:chromosome chromosome:NCBIM37:4:1:155630120:1 61898383 ID46566 M +
TGCCTTGGCTTCCCTTGGTGTCTGGTTC
>4 dna:chromosome chromosome:NCBIM37:4:1:155630120:1 61898397 ID67587 U +
TTGGTGTCTGGTTCTTGTTGTCAACCTGC
>4 dna:chromosome chromosome:NCBIM37:4:1:155630120:1 61898397 ID67588 U +
TTGGTGTCTGGTTCTTGTTGTCAACCTGCT
>4 dna:chromosome chromosome:NCBIM37:4:1:155630120:1 61898397 ID67589 U +
TTGGTGTCTGGTTCTTGTTGTCAACCTGCTT
>4 dna:chromosome chromosome:NCBIM37:4:1:155630120:1 61898405 ID56620 U +
TGGTTCTTGTTGTCAACCTGCTTGGCC
>4 dna:chromosome chromosome:NCBIM37:4:1:155630120:1 61898426 ID67292 M +
TTGGCCAACTGGAAGTTACCAACTTCTGTC
>4 dna:chromosome chromosome:NCBIM37:4:1:155630120:1 61898426 ID67293 M +
TTGGCCAACTGGAAGTTACCAACTTCTGTCC
>4 dna:chromosome chromosome:NCBIM37:4:1:155630120:1 61898452 ID58482 M +
TGTCCCATGTCAGACCATAGAGGCCTACTGC
>4 dna:chromosome chromosome:NCBIM37:4:1:155630120:1 61898454 ID28498 M +
TCCCATGTCAGACCATAGAGGCCTACTGCTC
>4 dna:chromosome chromosome:NCBIM37:4:1:155630120:1 61898459 ID58206 M +
TGTCAGACCATAGAGGCCTACTGCTCAC
>4 dna:chromosome chromosome:NCBIM37:4:1:155630120:1 61898459 ID58207 M +
TGTCAGACCATAGAGGCCTACTGCTCACC
>4 dna:chromosome chromosome:NCBIM37:4:1:155630120:1 61898477 ID15465 M +
TACTGCTCACCATAGAAAAGAGAAAGTGCTA
>4 dna:chromosome chromosome:NCBIM37:4:1:155630120:1 61898480 ID47446 M +
TGCTCACCATAGAAAAGAGAAAGTGCTAG
>4 dna:chromosome chromosome:NCBIM37:4:1:155630120:1 61898480 ID47447 M +
TGCTCACCATAGAAAAGAGAAAGTGCTAGA
>4 dna:chromosome chromosome:NCBIM37:4:1:155630120:1 61898480 ID47448 M +
TGCTCACCATAGAAAAGAGAAAGTGCTAGAG
>4 dna:chromosome chromosome:NCBIM37:4:1:155630120:1 61898489 ID15951 M +
TAGAAAAGAGAAAGTGCTAGAGACAT
>4 dna:chromosome chromosome:NCBIM37:4:1:155630120:1 61898489 ID15952 M +
TAGAAAAGAGAAAGTGCTAGAGACATGGC
>4 dna:chromosome chromosome:NCBIM37:4:1:155630120:1 61898489 ID15953 M +
TAGAAAAGAGAAAGTGCTAGAGACATGGCT
>4 dna:chromosome chromosome:NCBIM37:4:1:155630120:1 61898489 ID15954 M +
TAGAAAAGAGAAAGTGCTAGAGACATGGCTT
>4 dna:chromosome chromosome:NCBIM37:4:1:155630120:1 61898519 ID50520 M +
TGGAGATTAACTTTTTCCATTCTCCACAGG
>4 dna:chromosome chromosome:NCBIM37:4:1:155630120:1 61898521 ID4433 M +
GAGATTAACTTTTTCCATTCTCCACAGGACC
>4 dna:chromosome chromosome:NCBIM37:4:1:155630120:1 61898534 ID28024 M +
TCCATTCTCCACAGGACCAGATCTCAG
>4 dna:chromosome chromosome:NCBIM37:4:1:155630120:1 61898541 ID27264 M +
TCCACAGGACCAGATCTCAGATCCTCACA
>4 dna:chromosome chromosome:NCBIM37:4:1:155630120:1 61898547 ID5411 M +
GGACCAGATCTCAGATCCTCACAC
>4 dna:chromosome chromosome:NCBIM37:4:1:155630120:1 61898574 ID58130 M +
TGTCACATGCCCAGCTTTCCTGCCAAC
>4 dna:chromosome chromosome:NCBIM37:4:1:155630120:1 61898574 ID58131 M +
TGTCACATGCCCAGCTTTCCTGCCAACTCC
>4 dna:chromosome chromosome:NCBIM37:4:1:155630120:1 61898576 ID25109 M +
TCACATGCCCAGCTTTCCTGCCAACTCC
>4 dna:chromosome chromosome:NCBIM37:4:1:155630120:1 61898581 ID45831 M +
TGCCCAGCTTTCCTGCCAACTCCTGCAA
>4 dna:chromosome chromosome:NCBIM37:4:1:155630120:1 61898594 ID44853 M +
TGCCAACTCCTGCAAACCCATCTGT
>4 dna:chromosome chromosome:NCBIM37:4:1:155630120:1 61898594 ID44854 M +
TGCCAACTCCTGCAAACCCATCTGTGG
>4 dna:chromosome chromosome:NCBIM37:4:1:155630120:1 61898604 ID42645 M +
TGCAAACCCATCTGTGGAGGGATG
>4 dna:chromosome chromosome:NCBIM37:4:1:155630120:1 61898604 ID42646 M +
TGCAAACCCATCTGTGGAGGGATGGAGACA
>4 dna:chromosome chromosome:NCBIM37:4:1:155630120:1 61898644 ID53285 M +
TGGGACTTGCCTGCTGTTAGCTTTGTGGA
>4 dna:chromosome chromosome:NCBIM37:4:1:155630120:1 61898649 ID3730 M +
CTTGCCTGCTGTTAGCTTTGTGGAATTGT
>4 dna:chromosome chromosome:NCBIM37:4:1:155630120:1 61898650 ID66886 M +
TTGCCTGCTGTTAGCTTTGTGGAATTGTG
>4 dna:chromosome chromosome:NCBIM37:4:1:155630120:1 61898651 ID46381 M +
TGCCTGCTGTTAGCTTTGTGGAATTGT
>4 dna:chromosome chromosome:NCBIM37:4:1:155630120:1 61898661 ID18818 M +
TAGCTTTGTGGAATTGTGAAACCAGA
>4 dna:chromosome chromosome:NCBIM37:4:1:155630120:1 61898661 ID18819 M +
TAGCTTTGTGGAATTGTGAAACCAGAGC
>4 dna:chromosome chromosome:NCBIM37:4:1:155630120:1 61898661 ID18820 M +
TAGCTTTGTGGAATTGTGAAACCAGAGCT
>4 dna:chromosome chromosome:NCBIM37:4:1:155630120:1 61898661 ID18821 M +
TAGCTTTGTGGAATTGTGAAACCAGAGCTC
>4 dna:chromosome chromosome:NCBIM37:4:1:155630120:1 61898666 ID67931 M +
TTGTGGAATTGTGAAACCAGAGCTCA
>4 dna:chromosome chromosome:NCBIM37:4:1:155630120:1 61898667 ID59835 M +
TGTGGAATTGTGAAACCAGAGCTCAGGAAG
>4 dna:chromosome chromosome:NCBIM37:4:1:155630120:1 61898754 ID19462 U +
TAGGATCTGTGAGCGACCAGTTCAGCTC
>4 dna:chromosome chromosome:NCBIM37:4:1:155630120:1 61898826 ID52416 M +
TGGCTCAGTAACCCCACGGGAGC
>4 dna:chromosome chromosome:NCBIM37:4:1:155630120:1 61898867 ID26232 M +
TCATATGTCTCTTTTTGTTCTTGAGTGAGC
>4 dna:chromosome chromosome:NCBIM37:4:1:155630120:1 61898872 ID58650 M +
TGTCTCTTTTTGTTCTTGAGTGAGCA
>4 dna:chromosome chromosome:NCBIM37:4:1:155630120:1 61898872 ID58651 M +
TGTCTCTTTTTGTTCTTGAGTGAGCAAGA
>4 dna:chromosome chromosome:NCBIM37:4:1:155630120:1 61898882 ID60842 M +
TGTTCTTGAGTGAGCAAGAAAAGCATCAAG
>4 dna:chromosome chromosome:NCBIM37:4:1:155630120:1 61898885 ID33066 M +
TCTTGAGTGAGCAAGAAAAGCATCAAGTTC
>4 dna:chromosome chromosome:NCBIM37:4:1:155630120:1 61898929 ID25950 M +
TCAGTCATTTGTGAGAACTCCTAAGT
>4 dna:chromosome chromosome:NCBIM37:4:1:155630120:1 61898929 ID25951 M +
TCAGTCATTTGTGAGAACTCCTAAGTCCA
>4 dna:chromosome chromosome:NCBIM37:4:1:155630120:1 61898940 ID38174 M +
TGAGAACTCCTAAGTCCACAAATCTGGGC
>4 dna:chromosome chromosome:NCBIM37:4:1:155630120:1 61898940 ID38175 M +
TGAGAACTCCTAAGTCCACAAATCTGGGCCTG
>4 dna:chromosome chromosome:NCBIM37:4:1:155630120:1 61898947 ID29342 M +
TCCTAAGTCCACAAATCTGGGCCTGTGA
>4 dna:chromosome chromosome:NCBIM37:4:1:155630120:1 61898947 ID29343 M +
TCCTAAGTCCACAAATCTGGGCCTGTGATC
>4 dna:chromosome chromosome:NCBIM37:4:1:155630120:1 61898970 ID59348 M +
TGTGATCTGAAAGTCACCCTGTGCC
>4 dna:chromosome chromosome:NCBIM37:4:1:155630120:1 61898970 ID59349 M +
TGTGATCTGAAAGTCACCCTGTGCCCA
>4 dna:chromosome chromosome:NCBIM37:4:1:155630120:1 61898972 ID41424 M +
TGATCTGAAAGTCACCCTGTGCCCATTTG
>4 dna:chromosome chromosome:NCBIM37:4:1:155630120:1 61898972 ID41425 M +
TGATCTGAAAGTCACCCTGTGCCCATTTGC
>4 dna:chromosome chromosome:NCBIM37:4:1:155630120:1 61898975 ID32081 M +
TCTGAAAGTCACCCTGTGCCCATTTGCC
>4 dna:chromosome chromosome:NCBIM37:4:1:155630120:1 61898975 ID32082 M +
TCTGAAAGTCACCCTGTGCCCATTTGCCC
>4 dna:chromosome chromosome:NCBIM37:4:1:155630120:1 61898975 ID32083 M +
TCTGAAAGTCACCCTGTGCCCATTTGCCCA
>4 dna:chromosome chromosome:NCBIM37:4:1:155630120:1 61898977 ID34208 M +
TGAAAGTCACCCTGTGCCCATTTGCCCAAC
>4 dna:chromosome chromosome:NCBIM37:4:1:155630120:1 61898991 ID45866 M +
TGCCCATTTGCCCAACTGGACCTCCACCTC
>4 dna:chromosome chromosome:NCBIM37:4:1:155630120:1 61899022 ID64325 M +
TTATATCAGTGTTGAGATGGGAAGTTTCC
>4 dna:chromosome chromosome:NCBIM37:4:1:155630120:1 61899025 ID22314 M +
TATCAGTGTTGAGATGGGAAGTTTCC
>4 dna:chromosome chromosome:NCBIM37:4:1:155630120:1 61899025 ID22315 M +
TATCAGTGTTGAGATGGGAAGTTTCCCGCA
>4 dna:chromosome chromosome:NCBIM37:4:1:155630120:1 61899065 ID15261 M +
TACTCTCCAGGATCCTCACAGCTAAAT
>4 dna:chromosome chromosome:NCBIM37:4:1:155630120:1 61899080 ID25002 M +
TCACAGCTAAATATTTCTGTGCTCCC
>4 dna:chromosome chromosome:NCBIM37:4:1:155630120:1 61899087 ID8067 M +
TAAATATTTCTGTGCTCCCTCCCTGTAAGC
>4 dna:chromosome chromosome:NCBIM37:4:1:155630120:1 61899106 ID28856 M +
TCCCTGTAAGCTAAATATTCACTGATCCTCC
>4 dna:chromosome chromosome:NCBIM37:4:1:155630120:1 61899139 ID68442 M +
TTTCCTAGGATAGTCCTCCCTGGA
>4 dna:chromosome chromosome:NCBIM37:4:1:155630120:1 61899144 ID19419 M +
TAGGATAGTCCTCCCTGGAGTTCACCTGA
>4 dna:chromosome chromosome:NCBIM37:4:1:155630120:1 61899155 ID28848 M +
TCCCTGGAGTTCACCTGATCTCACAGG
>4 dna:chromosome chromosome:NCBIM37:4:1:155630120:1 61899182 ID46498 M +
TGCCTTAGTATTTATCCAGAGTTTCTTTTG
>4 dna:chromosome chromosome:NCBIM37:4:1:155630120:1 61899203 ID68504 M +
TTTCTTTTGTGTTCCTAAAGTGCTAGTTTA
>4 dna:chromosome chromosome:NCBIM37:4:1:155630120:1 61899204 ID66242 M +
TTCTTTTGTGTTCCTAAAGTGCTAGTTTAA
>4 dna:chromosome chromosome:NCBIM37:4:1:155630120:1 61899219 ID61 M +
AAAGTGCTAGTTTAAAATACATGTTTGCA
>4 dna:chromosome chromosome:NCBIM37:4:1:155630120:1 61899223 ID47255 M +
TGCTAGTTTAAAATACATGTTTGCAAAACTG
>4 dna:chromosome chromosome:NCBIM37:4:1:155630120:1 61899231 ID7078 M +
TAAAATACATGTTTGCAAAACTGAAC
>4 dna:chromosome chromosome:NCBIM37:4:1:155630120:1 61899244 ID42577 U +
TGCAAAACTGAACACACTATCATACATACAC
>4 dna:chromosome chromosome:NCBIM37:4:1:155630120:1 61899266 ID13216 U +
TACATACACAATGTGTTAGAACTGAA
>4 dna:chromosome chromosome:NCBIM37:4:1:155630120:1 61899266 ID13217 U +
TACATACACAATGTGTTAGAACTGAAGAA
>4 dna:chromosome chromosome:NCBIM37:4:1:155630120:1 61899310 ID19637 M +
TAGGCAATGGGGTTGTCATGTTCATGTC
>4 dna:chromosome chromosome:NCBIM37:4:1:155630120:1 61899310 ID19638 M +
TAGGCAATGGGGTTGTCATGTTCATGTCA
>4 dna:chromosome chromosome:NCBIM37:4:1:155630120:1 61899318 ID5785 M +
GGGGTTGTCATGTTCATGTCATGACCTGGT
>4 dna:chromosome chromosome:NCBIM37:4:1:155630120:1 61899322 ID67821 M +
TTGTCATGTTCATGTCATGACCTGGTCCTA
>4 dna:chromosome chromosome:NCBIM37:4:1:155630120:1 61899328 ID60746 M +
TGTTCATGTCATGACCTGGTCCT
>4 dna:chromosome chromosome:NCBIM37:4:1:155630120:1 61899328 ID60747 M +
TGTTCATGTCATGACCTGGTCCTA
>4 dna:chromosome chromosome:NCBIM37:4:1:155630120:1 61899328 ID60748 M +
TGTTCATGTCATGACCTGGTCCTACAGAA
>4 dna:chromosome chromosome:NCBIM37:4:1:155630120:1 61899328 ID60749 M +
TGTTCATGTCATGACCTGGTCCTACAGAAA
>4 dna:chromosome chromosome:NCBIM37:4:1:155630120:1 61899370 ID17204 M +
TAGAGCCTCCTGTAGTCATTGGGACTGC
>4 dna:chromosome chromosome:NCBIM37:4:1:155630120:1 61899370 ID17205 M +
TAGAGCCTCCTGTAGTCATTGGGACTGCTT
>4 dna:chromosome chromosome:NCBIM37:4:1:155630120:1 61899370 ID17206 M +
TAGAGCCTCCTGTAGTCATTGGGACTGCTTT
>4 dna:chromosome chromosome:NCBIM37:4:1:155630120:1 61899380 ID57728 M +
TGTAGTCATTGGGACTGCTTTCTGTGGT
>4 dna:chromosome chromosome:NCBIM37:4:1:155630120:1 61899382 ID20831 M +
TAGTCATTGGGACTGCTTTCTGTGGTATA
>4 dna:chromosome chromosome:NCBIM37:4:1:155630120:1 61899382 ID20832 M +
TAGTCATTGGGACTGCTTTCTGTGGTATAC
>4 dna:chromosome chromosome:NCBIM37:4:1:155630120:1 61899391 ID5427 M +
GGACTGCTTTCTGTGGTATACCTGTGTCC
>4 dna:chromosome chromosome:NCBIM37:4:1:155630120:1 61899404 ID55397 M +
TGGTATACCTGTGTCCTGAGGCTCCCAC
>4 dna:chromosome chromosome:NCBIM37:4:1:155630120:1 61899440 ID19707 U +
TAGGCATGATTATGGTTTTAATCCCATTT
>4 dna:chromosome chromosome:NCBIM37:4:1:155630120:1 61899440 ID19708 U +
TAGGCATGATTATGGTTTTAATCCCATTTT
>4 dna:chromosome chromosome:NCBIM37:4:1:155630120:1 61899479 ID56140 U +
TGGTGCTCATTTTCCCACTCTGGGTGA
>4 dna:chromosome chromosome:NCBIM37:4:1:155630120:1 61899612 ID5480 U +
GGATAAGCAATGAGAATTTCCTCCTCC
>4 dna:chromosome chromosome:NCBIM37:4:1:155630120:1 61899645 ID44017 U +
TGCAGCCAGTTCATGTGCCCTTGGTTTC
>4 dna:chromosome chromosome:NCBIM37:4:1:155630120:1 61899742 ID45262 U +
TGCCAGAACCACAGCTTTCAAGTTGCAGAGT
>4 dna:chromosome chromosome:NCBIM37:4:1:155630120:1 61899854 ID3453 U +
CTCCATTTGACTCAGATGAGGGTTTGGAT
>4 dna:chromosome chromosome:NCBIM37:4:1:155630120:1 61899941 ID40150 U +
TGAGTATTGACATTTGCCTGTGTAC
>4 dna:chromosome chromosome:NCBIM37:4:1:155630120:1 61900168 ID3926 U +
GAACCATGTAACTGAGCCTTCTGTGGGTT
>4 dna:chromosome chromosome:NCBIM37:4:1:155630120:1 61900807 ID67885 M -
TTGTGAGCCACCATGTGGTTGCTGG
