# Supplementary material for: proTRAC - a software for probabilistic piRNA cluster detection, visualization and analysis
Source: BMC Bioinformatics. 2012 Jan 10;13:5. doi: 10.1186/1471-2105-13-5 (PMC3293768; doi:10.1186/1471-2105-13-5)
Supplement: Additional file 5 — proTRAC results folder containing a picture and a FASTA file for each detected mouse cluster. After decompression, the folder can be opened as former session in proTRAC. Alternatively, each file can be opened separately with any standard text-editor or graphic-viewer respectively. [file 1471-2105-13-5-S5.ZIP › proTRAC_results_mouse/bidirectional_clusters/Cluster_143.fas]

>4 dna:chromosome chromosome:NCBIM37:4:1:155630120:1 123562796 ID18707 M -
TAGCTGCATATGTATCAAAAGA
>4 dna:chromosome chromosome:NCBIM37:4:1:155630120:1 123562809 ID588 M -
ACCCCGGAGCTCTTGACTCTAGCTGCAT
>4 dna:chromosome chromosome:NCBIM37:4:1:155630120:1 123562828 ID22688 M -
TATGAACTAACCAGTACCCCGGAG
>4 dna:chromosome chromosome:NCBIM37:4:1:155630120:1 123562839 ID56520 M +
TGGTTAGTTCATAATGTTGTTCCACCTATA
>4 dna:chromosome chromosome:NCBIM37:4:1:155630120:1 123562853 ID61037 M +
TGTTGTTCCACCTATAGGGTTGCAGAT
>4 dna:chromosome chromosome:NCBIM37:4:1:155630120:1 123562951 ID39273 M +
TGAGCATCCACTTCTGTGTTTGCTAG
>4 dna:chromosome chromosome:NCBIM37:4:1:155630120:1 123563027 ID353 M +
AATCTTGCTAGTGTATGCAATGGTGTCA
>4 dna:chromosome chromosome:NCBIM37:4:1:155630120:1 123563032 ID47239 M +
TGCTAGTGTATGCAATGGTGT
>4 dna:chromosome chromosome:NCBIM37:4:1:155630120:1 123563032 ID47240 M +
TGCTAGTGTATGCAATGGTGTCAG
>4 dna:chromosome chromosome:NCBIM37:4:1:155630120:1 123563032 ID47241 M +
TGCTAGTGTATGCAATGGTGTCAGCGTT
>4 dna:chromosome chromosome:NCBIM37:4:1:155630120:1 123563093 ID34124 M -
TGAAAGGATGGACCATGTAGAGACTGCC
>4 dna:chromosome chromosome:NCBIM37:4:1:155630120:1 123563123 ID870 M -
AGACAAAGTTTGGAGCTGA
>4 dna:chromosome chromosome:NCBIM37:4:1:155630120:1 123563291 ID25974 M +
TCAGTGAGTACATATTGTGTGAGTTCCTT
>4 dna:chromosome chromosome:NCBIM37:4:1:155630120:1 123563331 ID14307 M +
TACCTCACTCAGGATGATGCC
>4 dna:chromosome chromosome:NCBIM37:4:1:155630120:1 123563472 ID21701 M -
TATAATAGCCAGAAGCTGGAAAGAACCC
>4 dna:chromosome chromosome:NCBIM37:4:1:155630120:1 123563508 ID47292 M +
TGCTATGAACATAGTGGAGCATGTGTCCT
>4 dna:chromosome chromosome:NCBIM37:4:1:155630120:1 123563519 ID21098 M +
TAGTGGAGCATGTGTCCTTCTTACCAGT
>4 dna:chromosome chromosome:NCBIM37:4:1:155630120:1 123563580 ID23731 M +
TATTGCTGGATCCTCCGGTAGTACTATGT
>4 dna:chromosome chromosome:NCBIM37:4:1:155630120:1 123563978 ID56564 M +
TGGTTCAGTAGTAGCTGTGAATGGAAGTC
>4 dna:chromosome chromosome:NCBIM37:4:1:155630120:1 123563993 ID58962 M +
TGTGAATGGAAGTCCAAGGATCTAGCAGT
>4 dna:chromosome chromosome:NCBIM37:4:1:155630120:1 123564318 ID20768 M +
TAGTCAAGTTGACAACCAGGAATAGC
>4 dna:chromosome chromosome:NCBIM37:4:1:155630120:1 123564318 ID20769 M +
TAGTCAAGTTGACAACCAGGAATAGCCA
>4 dna:chromosome chromosome:NCBIM37:4:1:155630120:1 123564318 ID20770 M +
TAGTCAAGTTGACAACCAGGAATAGCCAC
>4 dna:chromosome chromosome:NCBIM37:4:1:155630120:1 123564318 ID20771 M +
TAGTCAAGTTGACAACCAGGAATAGCCACT
>4 dna:chromosome chromosome:NCBIM37:4:1:155630120:1 123564318 ID20772 M +
TAGTCAAGTTGACAACCAGGAATAGCCACTA
>4 dna:chromosome chromosome:NCBIM37:4:1:155630120:1 123565261 ID39272 M -
TGAGCATCCACTTCTGTATTTGCCAGGC
>4 dna:chromosome chromosome:NCBIM37:4:1:155630120:1 123568273 ID40253 U -
TGAGTGAATTTAGGGTGTTTGACTTTGCAAC
>4 dna:chromosome chromosome:NCBIM37:4:1:155630120:1 123568793 ID65808 M +
TTCTACAATAAAGCTCTAAAACCATAGA
>4 dna:chromosome chromosome:NCBIM37:4:1:155630120:1 123568796 ID12384 M +
TACAATAAAGCTCTAAAACC
>4 dna:chromosome chromosome:NCBIM37:4:1:155630120:1 123569267 ID33239 U -
TCTTTGAATAAGTAGTAAGCTAATGCGGGTC
>4 dna:chromosome chromosome:NCBIM37:4:1:155630120:1 123569641 ID43706 U -
TGCACCTCCTCAACTCATTTGAAATAGATAC
>4 dna:chromosome chromosome:NCBIM37:4:1:155630120:1 123569932 ID3410 U -
CTCAGACTAAATCACACGGGTGAAACTTGC
>4 dna:chromosome chromosome:NCBIM37:4:1:155630120:1 123569980 ID65315 U -
TTCCATACTAAAAGAAGCTATCCCAGACTA
>4 dna:chromosome chromosome:NCBIM37:4:1:155630120:1 123570127 ID52060 U -
TGGCCCAATCTCACAGACTAAAAGTCTCAG
>4 dna:chromosome chromosome:NCBIM37:4:1:155630120:1 123570167 ID65078 U -
TTCATGTTGGATCATGGGCAAGCCACCAGT
>4 dna:chromosome chromosome:NCBIM37:4:1:155630120:1 123570175 ID26787 U -
TCCAAATCTTCATGTTGGATCATGGGCAAG
>4 dna:chromosome chromosome:NCBIM37:4:1:155630120:1 123570251 ID7406 U -
TAAACCATTTAGGTGTCTGGTGTGGGAC
>4 dna:chromosome chromosome:NCBIM37:4:1:155630120:1 123570270 ID45772 U -
TGCCATTTGTGTTCTGGGCCTTAAACCATT
>4 dna:chromosome chromosome:NCBIM37:4:1:155630120:1 123570283 ID61227 U -
TGTTTGGGCCCATTTGCCATTTGTGTTCTGG
>4 dna:chromosome chromosome:NCBIM37:4:1:155630120:1 123570421 ID28552 U -
TCCCCAGAGTGCTCCCAGTCAGGTTTGGCCT
>4 dna:chromosome chromosome:NCBIM37:4:1:155630120:1 123570495 ID60803 U -
TGTTCTAGTAGGTGATGCCACAAAGGGCTTC
>4 dna:chromosome chromosome:NCBIM37:4:1:155630120:1 123571367 ID7688 U -
TAAAGATGAGAAAGTGCCTTGCTAATCTGT
>4 dna:chromosome chromosome:NCBIM37:4:1:155630120:1 123571408 ID43004 U -
TGCAACTATGGAGTATGTCCTGCTTTGACCC
>4 dna:chromosome chromosome:NCBIM37:4:1:155630120:1 123571587 ID10427 U -
TAAGTAAGGTCATGCCCTTAAATTGAAGGT
>4 dna:chromosome chromosome:NCBIM37:4:1:155630120:1 123571725 ID20785 U -
TAGTCACATTTGTTTTATTTTTGACTGGG
>4 dna:chromosome chromosome:NCBIM37:4:1:155630120:1 123571816 ID68748 U -
TTTGGTGTATCTAAACATTACTCGTGGCC
>4 dna:chromosome chromosome:NCBIM37:4:1:155630120:1 123571870 ID52549 U -
TGGCTGTAATACTTCCTATTGCCAGCTCTGC
>4 dna:chromosome chromosome:NCBIM37:4:1:155630120:1 123572268 ID19039 U -
TAGGAAGTTTGTGCCAATTCTCATTTCATT
>4 dna:chromosome chromosome:NCBIM37:4:1:155630120:1 123572278 ID12724 U -
TACACGGAGCTTAGGAAGTTTGTGCCAATTC
>4 dna:chromosome chromosome:NCBIM37:4:1:155630120:1 123572328 ID34924 U -
TGAACTCGGCATATTCTCAGCTCTCTGGTC
>4 dna:chromosome chromosome:NCBIM37:4:1:155630120:1 123572371 ID14354 U -
TACCTCTTCCTCAGAAGCTGGTGCGACCTTC
>4 dna:chromosome chromosome:NCBIM37:4:1:155630120:1 123572413 ID52835 U -
TGGGAACACGTTTCATGATTCCTTGCCTTA
>4 dna:chromosome chromosome:NCBIM37:4:1:155630120:1 123572414 ID52834 U -
TGGGAACACGTTTCATGATTCCTTGCCTT
>4 dna:chromosome chromosome:NCBIM37:4:1:155630120:1 123572516 ID68187 U -
TTTAAAGCAAAGATGTCTGTCCGTCCTTG
>4 dna:chromosome chromosome:NCBIM37:4:1:155630120:1 123572649 ID68574 U -
TTTGACATTAGAACATTTGCCGAATGGGT
>4 dna:chromosome chromosome:NCBIM37:4:1:155630120:1 123573503 ID37589 U -
TGACTCAAACGAAACTTGTAGGGTGG
>4 dna:chromosome chromosome:NCBIM37:4:1:155630120:1 123573614 ID8070 U -
TAAATCAAAATGATTGATCTGAGGGTACA
>4 dna:chromosome chromosome:NCBIM37:4:1:155630120:1 123573617 ID16590 U -
TAGAATAAATCAAAATGATTGATCTGAGGGT
