# Supplementary material for: proTRAC - a software for probabilistic piRNA cluster detection, visualization and analysis
Source: BMC Bioinformatics. 2012 Jan 10;13:5. doi: 10.1186/1471-2105-13-5 (PMC3293768; doi:10.1186/1471-2105-13-5)
Supplement: Additional file 5 — proTRAC results folder containing a picture and a FASTA file for each detected mouse cluster. After decompression, the folder can be opened as former session in proTRAC. Alternatively, each file can be opened separately with any standard text-editor or graphic-viewer respectively. [file 1471-2105-13-5-S5.ZIP › proTRAC_results_mouse/bidirectional_clusters/Cluster_145.fas]

>3 dna:chromosome chromosome:NCBIM37:3:1:159599783:1 5860339 ID30743 M +
TCGCGAAGGCCCGCGGCGGGTGTTGACGCG
>3 dna:chromosome chromosome:NCBIM37:3:1:159599783:1 5860340 ID3147 M +
CGCGAAGGCCCGCGGCGGGTGTTGACGCGATG
>3 dna:chromosome chromosome:NCBIM37:3:1:159599783:1 5860355 ID3190 M +
CGGGTGTTGACGCGATGTGATTTCTGCC
>3 dna:chromosome chromosome:NCBIM37:3:1:159599783:1 5860632 ID38782 U +
TGAGAGGTGTAGAATAAGTGGGAGGCCC
>3 dna:chromosome chromosome:NCBIM37:3:1:159599783:1 5860709 ID3182 M +
CGGGCCGCCGGTGAAATACCACTACTCTCA
>3 dna:chromosome chromosome:NCBIM37:3:1:159599783:1 5860714 ID3145 M +
CGCCGGTGAAATACCACTACTCTCA
>3 dna:chromosome chromosome:NCBIM37:3:1:159599783:1 5860925 ID4763 M +
GCAATCTACAGCAAACCAGTAGCCAACATC
>3 dna:chromosome chromosome:NCBIM37:3:1:159599783:1 5860998 ID5420 M +
GGACTAGACAAGGCTGCCCACTTTCTCCC
>3 dna:chromosome chromosome:NCBIM37:3:1:159599783:1 5861441 ID47536 M +
TGCTCATGGATTGGCAGGATCA
>3 dna:chromosome chromosome:NCBIM37:3:1:159599783:1 5861442 ID12498 M -
TACAATGTTGATCCTGCCAATCCATGAGC
>3 dna:chromosome chromosome:NCBIM37:3:1:159599783:1 5861475 ID57682 M -
TGTAGATTGCTTTTGGCAAGATAGCCA
>3 dna:chromosome chromosome:NCBIM37:3:1:159599783:1 5861934 ID21686 M -
TATAAGTTTCAGTGTCTCTGGTTTTATGT
>3 dna:chromosome chromosome:NCBIM37:3:1:159599783:1 5862194 ID47 M +
AAAGAACTCAAGAAGGTGGACTTCA
>3 dna:chromosome chromosome:NCBIM37:3:1:159599783:1 5862313 ID1601 M +
ATGTTCAACATCCTTAATCATCAGGGAAA
>3 dna:chromosome chromosome:NCBIM37:3:1:159599783:1 5862525 ID23731 M -
TATTGCTGGATCCTCCGGTAGTACTATGT
>3 dna:chromosome chromosome:NCBIM37:3:1:159599783:1 5862597 ID47292 M -
TGCTATGAACATAGTGGAGCATGTGTCCT
>3 dna:chromosome chromosome:NCBIM37:3:1:159599783:1 5862782 ID14307 M -
TACCTCACTCAGGATGATGCC
>3 dna:chromosome chromosome:NCBIM37:3:1:159599783:1 5863013 ID34124 M +
TGAAAGGATGGACCATGTAGAGACTGCC
>3 dna:chromosome chromosome:NCBIM37:3:1:159599783:1 5863037 ID45512 M +
TGCCATAGCCAGGGATCCACCCCATAATCAGC
>3 dna:chromosome chromosome:NCBIM37:3:1:159599783:1 5863074 ID47241 M -
TGCTAGTGTATGCAATGGTGTCAGCGTT
>3 dna:chromosome chromosome:NCBIM37:3:1:159599783:1 5863078 ID47240 M -
TGCTAGTGTATGCAATGGTGTCAG
>3 dna:chromosome chromosome:NCBIM37:3:1:159599783:1 5863079 ID353 M -
AATCTTGCTAGTGTATGCAATGGTGTCA
>3 dna:chromosome chromosome:NCBIM37:3:1:159599783:1 5863081 ID47239 M -
TGCTAGTGTATGCAATGGTGT
>3 dna:chromosome chromosome:NCBIM37:3:1:159599783:1 5863254 ID61037 M -
TGTTGTTCCACCTATAGGGTTGCAGAT
>3 dna:chromosome chromosome:NCBIM37:3:1:159599783:1 5863297 ID588 M +
ACCCCGGAGCTCTTGACTCTAGCTGCAT
>3 dna:chromosome chromosome:NCBIM37:3:1:159599783:1 5863658 ID52174 M -
TGGCCTCGAACTCAGAAATCTGCCTGCCTC
>3 dna:chromosome chromosome:NCBIM37:3:1:159599783:1 5863659 ID52173 M -
TGGCCTCGAACTCAGAAATCTGCCTGCCT
>3 dna:chromosome chromosome:NCBIM37:3:1:159599783:1 5863676 ID25464 M -
TCACTTTGTAGACCAGGCTGGCCTCGAACT
>3 dna:chromosome chromosome:NCBIM37:3:1:159599783:1 5863677 ID25463 M -
TCACTTTGTAGACCAGGCTGGCCTCGAAC
>3 dna:chromosome chromosome:NCBIM37:3:1:159599783:1 5863682 ID49287 M -
TGGAACTCACTTTGTAGACCAGGCTGGCCT
