# Supplementary material for: proTRAC - a software for probabilistic piRNA cluster detection, visualization and analysis
Source: BMC Bioinformatics. 2012 Jan 10;13:5. doi: 10.1186/1471-2105-13-5 (PMC3293768; doi:10.1186/1471-2105-13-5)
Supplement: Additional file 5 — proTRAC results folder containing a picture and a FASTA file for each detected mouse cluster. After decompression, the folder can be opened as former session in proTRAC. Alternatively, each file can be opened separately with any standard text-editor or graphic-viewer respectively. [file 1471-2105-13-5-S5.ZIP › proTRAC_results_mouse/bidirectional_clusters/Cluster_151.fas]

>X dna:chromosome chromosome:NCBIM37:X:1:166650296:1 64049983 ID38672 U -
TGAGAGATGCCATTCTATGTAGAT
>X dna:chromosome chromosome:NCBIM37:X:1:166650296:1 64049984 ID38671 U -
TGAGAGATGCCATTCTATGTAGA
>X dna:chromosome chromosome:NCBIM37:X:1:166650296:1 64049985 ID38670 U -
TGAGAGATGCCATTCTATGTAG
>X dna:chromosome chromosome:NCBIM37:X:1:166650296:1 64049987 ID38669 U -
TGAGAGATGCCATTCTATGT
>X dna:chromosome chromosome:NCBIM37:X:1:166650296:1 64050022 ID14750 U -
TACGTAGATTGGTACCTATCATG
>X dna:chromosome chromosome:NCBIM37:X:1:166650296:1 64050024 ID14749 U -
TACGTAGATTGGTACCTATCA
>X dna:chromosome chromosome:NCBIM37:X:1:166650296:1 64050026 ID14748 U -
TACGTAGATTGGTACCTAT
>X dna:chromosome chromosome:NCBIM37:X:1:166650296:1 64051739 ID870 M +
AGACAAAGTTTGGAGCTGA
>X dna:chromosome chromosome:NCBIM37:X:1:166650296:1 64051760 ID34124 M +
TGAAAGGATGGACCATGTAGAGACTGCC
>X dna:chromosome chromosome:NCBIM37:X:1:166650296:1 64051821 ID47241 M -
TGCTAGTGTATGCAATGGTGTCAGCGTT
>X dna:chromosome chromosome:NCBIM37:X:1:166650296:1 64051825 ID47240 M -
TGCTAGTGTATGCAATGGTGTCAG
>X dna:chromosome chromosome:NCBIM37:X:1:166650296:1 64051826 ID353 M -
AATCTTGCTAGTGTATGCAATGGTGTCA
>X dna:chromosome chromosome:NCBIM37:X:1:166650296:1 64051828 ID47239 M -
TGCTAGTGTATGCAATGGTGT
>X dna:chromosome chromosome:NCBIM37:X:1:166650296:1 64051904 ID39273 M -
TGAGCATCCACTTCTGTGTTTGCTAG
>X dna:chromosome chromosome:NCBIM37:X:1:166650296:1 64052001 ID61037 M -
TGTTGTTCCACCTATAGGGTTGCAGAT
>X dna:chromosome chromosome:NCBIM37:X:1:166650296:1 64052012 ID56520 M -
TGGTTAGTTCATAATGTTGTTCCACCTATA
>X dna:chromosome chromosome:NCBIM37:X:1:166650296:1 64052029 ID22688 M +
TATGAACTAACCAGTACCCCGGAG
>X dna:chromosome chromosome:NCBIM37:X:1:166650296:1 64052044 ID588 M +
ACCCCGGAGCTCTTGACTCTAGCTGCAT
>X dna:chromosome chromosome:NCBIM37:X:1:166650296:1 64052063 ID18707 M +
TAGCTGCATATGTATCAAAAGA
>X dna:chromosome chromosome:NCBIM37:X:1:166650296:1 64053715 ID15235 U -
TACTCCATCCTCTCTGAGTAGA
