# Supplementary material for: proTRAC - a software for probabilistic piRNA cluster detection, visualization and analysis
Source: BMC Bioinformatics. 2012 Jan 10;13:5. doi: 10.1186/1471-2105-13-5 (PMC3293768; doi:10.1186/1471-2105-13-5)
Supplement: Additional file 5 — proTRAC results folder containing a picture and a FASTA file for each detected mouse cluster. After decompression, the folder can be opened as former session in proTRAC. Alternatively, each file can be opened separately with any standard text-editor or graphic-viewer respectively. [file 1471-2105-13-5-S5.ZIP › proTRAC_results_mouse/bidirectional_clusters/Cluster_2.fas]

>18 dna:chromosome chromosome:NCBIM37:18:1:90772031:1 67159832 ID49287 M -
TGGAACTCACTTTGTAGACCAGGCTGGCCT
>18 dna:chromosome chromosome:NCBIM37:18:1:90772031:1 67160279 ID30582 M -
TCGAACTCAGAAATCCACCTGCCTCTGCCT
>18 dna:chromosome chromosome:NCBIM37:18:1:90772031:1 67160280 ID30581 M -
TCGAACTCAGAAATCCACCTGCCTCTGCC
>18 dna:chromosome chromosome:NCBIM37:18:1:90772031:1 67160303 ID25335 M -
TCACTCTGTAGACCAGGCTGGCCTCGAAC
>18 dna:chromosome chromosome:NCBIM37:18:1:90772031:1 67160304 ID25334 M -
TCACTCTGTAGACCAGGCTGGCCTCGAA
>18 dna:chromosome chromosome:NCBIM37:18:1:90772031:1 67160305 ID25333 M -
TCACTCTGTAGACCAGGCTGGCCTCGA
>18 dna:chromosome chromosome:NCBIM37:18:1:90772031:1 67160310 ID49286 M -
TGGAACTCACTCTGTAGACCAGGCTGGC
>18 dna:chromosome chromosome:NCBIM37:18:1:90772031:1 67160322 ID12913 M +
TACAGAGTGAGTTCCAGGACAGCCAGGGC
>18 dna:chromosome chromosome:NCBIM37:18:1:90772031:1 67160324 ID2246 M +
CAGAGTGAGTTCCAGGACAGCCAGGGC
>18 dna:chromosome chromosome:NCBIM37:18:1:90772031:1 67170943 ID47292 M -
TGCTATGAACATAGTGGAGCATGTGTCCT
>18 dna:chromosome chromosome:NCBIM37:18:1:90772031:1 67171128 ID14307 M -
TACCTCACTCAGGATGATGCC
>18 dna:chromosome chromosome:NCBIM37:18:1:90772031:1 67171131 ID1433 M +
ATCATCCTGAGTGAGGTAACCCAATCACAA
>18 dna:chromosome chromosome:NCBIM37:18:1:90772031:1 67171337 ID870 M +
AGACAAAGTTTGGAGCTGA
>18 dna:chromosome chromosome:NCBIM37:18:1:90772031:1 67171502 ID39273 M -
TGAGCATCCACTTCTGTGTTTGCTAG
>18 dna:chromosome chromosome:NCBIM37:18:1:90772031:1 67171518 ID50985 M +
TGGATGCTCACAGTCAGCTATTGGATG
>18 dna:chromosome chromosome:NCBIM37:18:1:90772031:1 67171629 ID34870 M +
TGAACTAACCAGTACCCCAGAGCTCTTGAC
>18 dna:chromosome chromosome:NCBIM37:18:1:90772031:1 67171661 ID18707 M +
TAGCTGCATATGTATCAAAAGA
>18 dna:chromosome chromosome:NCBIM37:18:1:90772031:1 67180520 ID53825 M +
TGGGATTAAAGGTGTGCGCCAC
>18 dna:chromosome chromosome:NCBIM37:18:1:90772031:1 67182245 ID25463 M +
TCACTTTGTAGACCAGGCTGGCCTCGAAC
>18 dna:chromosome chromosome:NCBIM37:18:1:90772031:1 67182245 ID25464 M +
TCACTTTGTAGACCAGGCTGGCCTCGAACT
>18 dna:chromosome chromosome:NCBIM37:18:1:90772031:1 67182263 ID52172 M +
TGGCCTCGAACTCAGAAATCCGCCTGCCTC
>18 dna:chromosome chromosome:NCBIM37:18:1:90772031:1 67182268 ID30586 M +
TCGAACTCAGAAATCCGCCTGCCTCTG
>18 dna:chromosome chromosome:NCBIM37:18:1:90772031:1 67182268 ID30587 M +
TCGAACTCAGAAATCCGCCTGCCTCTGC
>18 dna:chromosome chromosome:NCBIM37:18:1:90772031:1 67182268 ID30588 M +
TCGAACTCAGAAATCCGCCTGCCTCTGCCT
>18 dna:chromosome chromosome:NCBIM37:18:1:90772031:1 67182268 ID30589 M +
TCGAACTCAGAAATCCGCCTGCCTCTGCCTC
>18 dna:chromosome chromosome:NCBIM37:18:1:90772031:1 67182272 ID714 M +
ACTCAGAAATCCGCCTGCCTCTGCCTCC
>18 dna:chromosome chromosome:NCBIM37:18:1:90772031:1 67186528 ID2246 M -
CAGAGTGAGTTCCAGGACAGCCAGGGC
>18 dna:chromosome chromosome:NCBIM37:18:1:90772031:1 67186528 ID12913 M -
TACAGAGTGAGTTCCAGGACAGCCAGGGC
>18 dna:chromosome chromosome:NCBIM37:18:1:90772031:1 67186541 ID49286 M +
TGGAACTCACTCTGTAGACCAGGCTGGC
>18 dna:chromosome chromosome:NCBIM37:18:1:90772031:1 67186547 ID25333 M +
TCACTCTGTAGACCAGGCTGGCCTCGA
>18 dna:chromosome chromosome:NCBIM37:18:1:90772031:1 67186547 ID25334 M +
TCACTCTGTAGACCAGGCTGGCCTCGAA
>18 dna:chromosome chromosome:NCBIM37:18:1:90772031:1 67186547 ID25335 M +
TCACTCTGTAGACCAGGCTGGCCTCGAAC
>18 dna:chromosome chromosome:NCBIM37:18:1:90772031:1 67187307 ID10964 U -
TAATAGTCGCCTTGTAAATGTATACATTTA
>18 dna:chromosome chromosome:NCBIM37:18:1:90772031:1 67188766 ID4987 M +
GCCCTGGCTGTCCTGGAACTCACTTTGTA
>18 dna:chromosome chromosome:NCBIM37:18:1:90772031:1 67188766 ID11980 M -
TACAAAGTGAGTTCCAGGACAGCCAGGGC
>18 dna:chromosome chromosome:NCBIM37:18:1:90772031:1 67188779 ID49287 M +
TGGAACTCACTTTGTAGACCAGGCTGGCCT
>18 dna:chromosome chromosome:NCBIM37:18:1:90772031:1 67190407 ID22155 U -
TATCAAGAAAGTGAATGGATGGCTCAGG
>18 dna:chromosome chromosome:NCBIM37:18:1:90772031:1 67190947 ID67218 U -
TTGGATATGGATGGTTGATGACAGGTGTTT
>18 dna:chromosome chromosome:NCBIM37:18:1:90772031:1 67191364 ID36557 U -
TGACACTACGGCCGGTGAGTAGCTAGCCTT
>18 dna:chromosome chromosome:NCBIM37:18:1:90772031:1 67191811 ID36389 U -
TGACAAGGCTAGTTGATATCCACGGGATGC
>18 dna:chromosome chromosome:NCBIM37:18:1:90772031:1 67191832 ID20941 U -
TAGTCTTACTACAACTTGACATGACAAGGC
>18 dna:chromosome chromosome:NCBIM37:18:1:90772031:1 67191902 ID13499 M -
TACATTGCCTGCCTTTGGATCCCTTTC
>18 dna:chromosome chromosome:NCBIM37:18:1:90772031:1 67192455 ID20250 U -
TAGGTGGCATGCAACCTGAGGACAGATT
>18 dna:chromosome chromosome:NCBIM37:18:1:90772031:1 67192488 ID56668 U -
TGGTTGGATCACTTAGAACTTTGCTGCTGT
>18 dna:chromosome chromosome:NCBIM37:18:1:90772031:1 67192494 ID28493 U -
TCCCATGGTTGGATCACTTAGAACTTTGC
>18 dna:chromosome chromosome:NCBIM37:18:1:90772031:1 67192657 ID1950 U -
CACATACCGCCATGTTAAAATGTCAGTGT
>18 dna:chromosome chromosome:NCBIM37:18:1:90772031:1 67192728 ID16333 U -
TAGAACCTTTCATGTGTGTCTGGCCTGATT
>18 dna:chromosome chromosome:NCBIM37:18:1:90772031:1 67192729 ID16332 U -
TAGAACCTTTCATGTGTGTCTGGCCTGAT
>18 dna:chromosome chromosome:NCBIM37:18:1:90772031:1 67192737 ID51699 U -
TGGCAGGATTTAGAACCTTTCATGTGTGTCT
>18 dna:chromosome chromosome:NCBIM37:18:1:90772031:1 67192738 ID51698 U -
TGGCAGGATTTAGAACCTTTCATGTGTGTC
>18 dna:chromosome chromosome:NCBIM37:18:1:90772031:1 67192739 ID51697 U -
TGGCAGGATTTAGAACCTTTCATGTGTGT
>18 dna:chromosome chromosome:NCBIM37:18:1:90772031:1 67192794 ID6502 U -
TAAAAAGTCTGAGAAAGAAATTGCAGGA
>18 dna:chromosome chromosome:NCBIM37:18:1:90772031:1 67192884 ID28492 U -
TCCCATGGTGTGTTCAAATGTGTCATATC
>18 dna:chromosome chromosome:NCBIM37:18:1:90772031:1 67193061 ID57996 U -
TGTCAAAGAAAATCTTTCAAGTGCCTGTGA
>18 dna:chromosome chromosome:NCBIM37:18:1:90772031:1 67193065 ID60203 U -
TGTGTGTCAAAGAAAATCTTTCAAGTGCCT
>18 dna:chromosome chromosome:NCBIM37:18:1:90772031:1 67193137 ID22865 U -
TATGATATGATGCTTTGGTTTGAAGAGT
>18 dna:chromosome chromosome:NCBIM37:18:1:90772031:1 67193170 ID23655 U -
TATTGAATGGGGTGCAGAGCTGCCTGGAA
>18 dna:chromosome chromosome:NCBIM37:18:1:90772031:1 67193307 ID28052 U -
TCCATTTCAGTTCTTCATGCATCTTTAGCT
>18 dna:chromosome chromosome:NCBIM37:18:1:90772031:1 67193334 ID60164 U -
TGTGTGCCTTCTGAGCTTTTCAGTTTTCC
>18 dna:chromosome chromosome:NCBIM37:18:1:90772031:1 67193475 ID9928 U -
TAAGATTGTTCAGAAGACAGCAAAAGGTGT
>18 dna:chromosome chromosome:NCBIM37:18:1:90772031:1 67193597 ID28760 U -
TCCCTATTGTTCTTGTGTTTGGCGTTGAA
>18 dna:chromosome chromosome:NCBIM37:18:1:90772031:1 67193649 ID57784 U -
TGTATACTGTTCATCTGCGGAGCCA
>18 dna:chromosome chromosome:NCBIM37:18:1:90772031:1 67193703 ID1079 U -
AGCTAAATTGTAAAATAAATTAAAATGAGCGT
>18 dna:chromosome chromosome:NCBIM37:18:1:90772031:1 67193966 ID14698 U -
TACGCTGATGAGCTCGCTTGAACTTTGCAG
>18 dna:chromosome chromosome:NCBIM37:18:1:90772031:1 67193983 ID22162 U -
TATCAAGCTAAATCCTCTACGCTGATGAGC
>18 dna:chromosome chromosome:NCBIM37:18:1:90772031:1 67194008 ID3431 U -
CTCATGTACTCGGTTTGTGCCAGATATCA
>18 dna:chromosome chromosome:NCBIM37:18:1:90772031:1 67194069 ID35912 U -
TGAATGACTCATGTCACACAAAATGGTGTT
>18 dna:chromosome chromosome:NCBIM37:18:1:90772031:1 67194132 ID21219 U -
TAGTTAGCAATAGAATTCTCCAAATTGCT
>18 dna:chromosome chromosome:NCBIM37:18:1:90772031:1 67194229 ID53135 U -
TGGGAATTGAATGCAGGGCTTCTGGAAAAG
>18 dna:chromosome chromosome:NCBIM37:18:1:90772031:1 67194231 ID53134 U -
TGGGAATTGAATGCAGGGCTTCTGGAAA
>18 dna:chromosome chromosome:NCBIM37:18:1:90772031:1 67194233 ID53133 U -
TGGGAATTGAATGCAGGGCTTCTGGA
>18 dna:chromosome chromosome:NCBIM37:18:1:90772031:1 67194512 ID15858 U -
TACTTTGATAGAAACTGTCTTTTACTTGGC
>18 dna:chromosome chromosome:NCBIM37:18:1:90772031:1 67194653 ID23366 U -
TATTAAGGAAGATGGAGAAAGGTGCTTAG
>18 dna:chromosome chromosome:NCBIM37:18:1:90772031:1 67194808 ID20349 U -
TAGGTGTTGGGGATCCGAACTCAGGTC
>18 dna:chromosome chromosome:NCBIM37:18:1:90772031:1 67194842 ID53908 U -
TGGGATTATAAGACTGCCCATTATGCCTGGAT
>18 dna:chromosome chromosome:NCBIM37:18:1:90772031:1 67194843 ID53907 U -
TGGGATTATAAGACTGCCCATTATGCCTGGA
>18 dna:chromosome chromosome:NCBIM37:18:1:90772031:1 67194844 ID53906 U -
TGGGATTATAAGACTGCCCATTATGCCTGG
>18 dna:chromosome chromosome:NCBIM37:18:1:90772031:1 67194845 ID53905 U -
TGGGATTATAAGACTGCCCATTATGCCTG
>18 dna:chromosome chromosome:NCBIM37:18:1:90772031:1 67195052 ID32936 U -
TCTTCAAGAAGAAGTGTCTGTGCTGGGTC
>18 dna:chromosome chromosome:NCBIM37:18:1:90772031:1 67195055 ID29857 U -
TCCTCTTCAAGAAGAAGTGTCTGTGCTGG
>18 dna:chromosome chromosome:NCBIM37:18:1:90772031:1 67195097 ID336 U -
AAGTTAGTTCAACATCAGTTGGCTCATCACC
>18 dna:chromosome chromosome:NCBIM37:18:1:90772031:1 67195102 ID32153 U -
TCTGAAGTTAGTTCAACATCAGTTGGCTCA
>18 dna:chromosome chromosome:NCBIM37:18:1:90772031:1 67195143 ID30254 U -
TCCTTAGGATTTTGTCAGAAGTTGTGGC
>18 dna:chromosome chromosome:NCBIM37:18:1:90772031:1 67195146 ID37629 U -
TGACTCCTTAGGATTTTGTCAGAAGTTGT
>18 dna:chromosome chromosome:NCBIM37:18:1:90772031:1 67195146 ID66500 U -
TTGACTCCTTAGGATTTTGTCAGAAGTTGT
>18 dna:chromosome chromosome:NCBIM37:18:1:90772031:1 67195283 ID11611 U -
TAATTCTGGAATCAAATAGCACATGAAGATT
>18 dna:chromosome chromosome:NCBIM37:18:1:90772031:1 67195514 ID34773 U -
TGAACCATCTTTTCAGATGATCTGGTAGCT
>18 dna:chromosome chromosome:NCBIM37:18:1:90772031:1 67195670 ID36424 U -
TGACAATATGCCAAGGAACAGACTTCCAAC
>18 dna:chromosome chromosome:NCBIM37:18:1:90772031:1 67195672 ID36423 U -
TGACAATATGCCAAGGAACAGACTTCCA
>18 dna:chromosome chromosome:NCBIM37:18:1:90772031:1 67195905 ID758 U -
ACTGTGTCTTATAGTGCAAATAAGCTCA
>18 dna:chromosome chromosome:NCBIM37:18:1:90772031:1 67195934 ID49149 U -
TGGAAATGCTCGTTGGCCTAACTTCATAGAGT
>18 dna:chromosome chromosome:NCBIM37:18:1:90772031:1 67195936 ID49148 U -
TGGAAATGCTCGTTGGCCTAACTTCATAGA
>18 dna:chromosome chromosome:NCBIM37:18:1:90772031:1 67195940 ID49147 U -
TGGAAATGCTCGTTGGCCTAACTTCA
>18 dna:chromosome chromosome:NCBIM37:18:1:90772031:1 67196352 ID63595 U -
TTAAAGTAGATTTCTTTCCTCTGTGTGTGT
>18 dna:chromosome chromosome:NCBIM37:18:1:90772031:1 67196411 ID4545 U -
GAGTAGTGTAATTGCCACAAATCTGTGCTA
>18 dna:chromosome chromosome:NCBIM37:18:1:90772031:1 67196496 ID20699 U -
TAGTATATAATGCTCCACTTTGTCGCTGAC
>18 dna:chromosome chromosome:NCBIM37:18:1:90772031:1 67196540 ID15411 U -
TACTGATGGATACTGTATATGTCTTGTTGA
>18 dna:chromosome chromosome:NCBIM37:18:1:90772031:1 67196621 ID53892 U -
TGGGATTACAGGTGTGCACCATAATGCCCA
>18 dna:chromosome chromosome:NCBIM37:18:1:90772031:1 67196622 ID53891 U -
TGGGATTACAGGTGTGCACCATAATGCCC
>18 dna:chromosome chromosome:NCBIM37:18:1:90772031:1 67196625 ID53890 U -
TGGGATTACAGGTGTGCACCATAATG
>18 dna:chromosome chromosome:NCBIM37:18:1:90772031:1 67196711 ID47347 U -
TGCTATGTAGTCCAGGCTAACCTGGAACT
>18 dna:chromosome chromosome:NCBIM37:18:1:90772031:1 67196741 ID64489 U -
TTATTTATTATTTACTTTTGAGACAGGGTC
>18 dna:chromosome chromosome:NCBIM37:18:1:90772031:1 67196783 ID3715 U -
CTTCTGGTAAACCTACATCTATTTATTTAT
>18 dna:chromosome chromosome:NCBIM37:18:1:90772031:1 67196845 ID42158 U -
TGATTATTATCATTTAGTAGTGGGAAGAT
>18 dna:chromosome chromosome:NCBIM37:18:1:90772031:1 67196855 ID24047 U -
TATTTTCTGATTATTATCATTTAGTA
>18 dna:chromosome chromosome:NCBIM37:18:1:90772031:1 67196905 ID29167 U -
TCCGTTGGATCCAGTTGATTGAAATTGCC
>18 dna:chromosome chromosome:NCBIM37:18:1:90772031:1 67196912 ID57231 U -
TGTAAATGTCCGTTGGATCCAGTTGATTGA
>18 dna:chromosome chromosome:NCBIM37:18:1:90772031:1 67196973 ID55985 U -
TGGTGAGCGTCCCTTCTGAGTTTAAGAGC
>18 dna:chromosome chromosome:NCBIM37:18:1:90772031:1 67197008 ID35492 U -
TGAAGGTATGTTTTATAGTTCAGAAAGTGGC
>18 dna:chromosome chromosome:NCBIM37:18:1:90772031:1 67197091 ID28332 U -
TCCCAGCTACATTTTTATTCTTGATCATT
>18 dna:chromosome chromosome:NCBIM37:18:1:90772031:1 67197203 ID19107 U -
TAGGAATTGAATCCAGAGCCTTACACGTGC
>18 dna:chromosome chromosome:NCBIM37:18:1:90772031:1 67197204 ID19106 U -
TAGGAATTGAATCCAGAGCCTTACACGTG
>18 dna:chromosome chromosome:NCBIM37:18:1:90772031:1 67197219 ID27964 U -
TCCATGTGTATAGTCCTAGGAATTGAATCC
>18 dna:chromosome chromosome:NCBIM37:18:1:90772031:1 67197362 ID12112 U -
TACAACATATACATTGAATATGGGCATGGC
>18 dna:chromosome chromosome:NCBIM37:18:1:90772031:1 67197420 ID15254 U -
TACTCTAACTTGGACTTCCTTTGATGGCT
>18 dna:chromosome chromosome:NCBIM37:18:1:90772031:1 67197497 ID42495 U -
TGATTTGTTCAACAAAGCCAATTTTTGTGTG
>18 dna:chromosome chromosome:NCBIM37:18:1:90772031:1 67197499 ID42494 U -
TGATTTGTTCAACAAAGCCAATTTTTGTG
>18 dna:chromosome chromosome:NCBIM37:18:1:90772031:1 67197525 ID59169 U -
TGTGAGAGGCTTGTCAGTTTCATTGA
>18 dna:chromosome chromosome:NCBIM37:18:1:90772031:1 67197552 ID41162 U -
TGATATTAGCAATTTGTGTCTTCAGTTAGC
>18 dna:chromosome chromosome:NCBIM37:18:1:90772031:1 67197553 ID23439 U -
TATTAGCAATTTGTGTCTTCAGTTAG
>18 dna:chromosome chromosome:NCBIM37:18:1:90772031:1 67197651 ID18931 U -
TAGGAAATTTGAGTGTTCCATCTCTGAGC
>18 dna:chromosome chromosome:NCBIM37:18:1:90772031:1 67197664 ID4828 U -
GCAGGGCCTCACCTAGGAAATTTGAGTGT
>18 dna:chromosome chromosome:NCBIM37:18:1:90772031:1 67197698 ID61296 U -
TGTTTTCTCTTTGTAGTGCTGGAGATGGA
>18 dna:chromosome chromosome:NCBIM37:18:1:90772031:1 67197762 ID59805 U -
TGTGCTTTTCAAGGAATTGGTCTATTTCTC
>18 dna:chromosome chromosome:NCBIM37:18:1:90772031:1 67197763 ID59804 U -
TGTGCTTTTCAAGGAATTGGTCTATTTCT
>18 dna:chromosome chromosome:NCBIM37:18:1:90772031:1 67197777 ID8059 U -
TAAATATCTCTAGATTGTGCTTTTCAAGGA
>18 dna:chromosome chromosome:NCBIM37:18:1:90772031:1 67197812 ID33165 U -
TCTTTAATTGACAGGGACCTATTTTTTAA
>18 dna:chromosome chromosome:NCBIM37:18:1:90772031:1 67197826 ID11723 U -
TAATTGTTGGTTCTACTTCTTTAATTGACAGG
>18 dna:chromosome chromosome:NCBIM37:18:1:90772031:1 67197829 ID11722 U -
TAATTGTTGGTTCTACTTCTTTAATTGAC
>18 dna:chromosome chromosome:NCBIM37:18:1:90772031:1 67197831 ID11721 U -
TAATTGTTGGTTCTACTTCTTTAATTG
>18 dna:chromosome chromosome:NCBIM37:18:1:90772031:1 67197834 ID23392 U -
TATTAATTGTTGGTTCTACTTCTTTAA
>18 dna:chromosome chromosome:NCBIM37:18:1:90772031:1 67197846 ID61263 U -
TGTTTTACAGGGACTATTAATTGTTGGTT
>18 dna:chromosome chromosome:NCBIM37:18:1:90772031:1 67197847 ID3695 U -
CTGTTTTACAGGGACTATTAATTGTTGGT
>18 dna:chromosome chromosome:NCBIM37:18:1:90772031:1 67197848 ID48118 U -
TGCTGTTTTACAGGGACTATTAATTGTTGG
>18 dna:chromosome chromosome:NCBIM37:18:1:90772031:1 67197912 ID48788 U -
TGGAAAAGTAGTGTAATTTCCTCTTACATT
>18 dna:chromosome chromosome:NCBIM37:18:1:90772031:1 67197928 ID47732 U -
TGCTGAAGGAATTGTATGGAAAAGTAGTGT
>18 dna:chromosome chromosome:NCBIM37:18:1:90772031:1 67197930 ID66938 U -
TTGCTGAAGGAATTGTATGGAAAAGTAGT
>18 dna:chromosome chromosome:NCBIM37:18:1:90772031:1 67197932 ID23978 U -
TATTTGCTGAAGGAATTGTATGGAAAAGTA
>18 dna:chromosome chromosome:NCBIM37:18:1:90772031:1 67197938 ID23977 U -
TATTTGCTGAAGGAATTGTATGGA
>18 dna:chromosome chromosome:NCBIM37:18:1:90772031:1 67197938 ID47133 U -
TGCTACTATTTGCTGAAGGAATTGTATGGA
>18 dna:chromosome chromosome:NCBIM37:18:1:90772031:1 67197940 ID68705 U -
TTTGCTACTATTTGCTGAAGGAATTGTATG
>18 dna:chromosome chromosome:NCBIM37:18:1:90772031:1 67197960 ID66570 U -
TTGAGTTCAAAAGGAGTCCCTTTGCTACTA
>18 dna:chromosome chromosome:NCBIM37:18:1:90772031:1 67197978 ID5911 U -
GTAATGATGGATCCCCACTTTGAGTTCAAAA
>18 dna:chromosome chromosome:NCBIM37:18:1:90772031:1 67197984 ID63724 U -
TTAAGTAATGATGGATCCCCACTTTGAGT
>18 dna:chromosome chromosome:NCBIM37:18:1:90772031:1 67197998 ID67349 U -
TTGGCTGTCTGGGTATTAAGTAATGATGGA
>18 dna:chromosome chromosome:NCBIM37:18:1:90772031:1 67197999 ID52562 U -
TGGCTGTCTGGGTATTAAGTAATGATGG
>18 dna:chromosome chromosome:NCBIM37:18:1:90772031:1 67197999 ID67348 U -
TTGGCTGTCTGGGTATTAAGTAATGATGG
>18 dna:chromosome chromosome:NCBIM37:18:1:90772031:1 67198003 ID33262 U -
TCTTTGGCTGTCTGGGTATTAAGTAATG
>18 dna:chromosome chromosome:NCBIM37:18:1:90772031:1 67198034 ID38081 U -
TGAGAAATACTTCTATTTTCCCATTCTTGCC
>18 dna:chromosome chromosome:NCBIM37:18:1:90772031:1 67198035 ID38080 U -
TGAGAAATACTTCTATTTTCCCATTCTTGC
>18 dna:chromosome chromosome:NCBIM37:18:1:90772031:1 67198052 ID45483 U -
TGCCAGTGTCTTGTGTATGAGAAATACTTC
>18 dna:chromosome chromosome:NCBIM37:18:1:90772031:1 67198065 ID11727 U -
TAATTGTTTTGCTGCCAGTGTCTTGTGTA
>18 dna:chromosome chromosome:NCBIM37:18:1:90772031:1 67198068 ID56488 U -
TGGTTAATTGTTTTGCTGCCAGTGTCTTGT
>18 dna:chromosome chromosome:NCBIM37:18:1:90772031:1 67198070 ID56487 U -
TGGTTAATTGTTTTGCTGCCAGTGTCTT
>18 dna:chromosome chromosome:NCBIM37:18:1:90772031:1 67198163 ID47119 U -
TGCTACCTTCTCTGGATTTGTATCACCAGG
>18 dna:chromosome chromosome:NCBIM37:18:1:90772031:1 67198164 ID47118 U -
TGCTACCTTCTCTGGATTTGTATCACCAG
>18 dna:chromosome chromosome:NCBIM37:18:1:90772031:1 67198186 ID56519 U -
TGGTTAGGACTGCCACCCGTGCTACC
>18 dna:chromosome chromosome:NCBIM37:18:1:90772031:1 67198194 ID47181 U -
TGCTAGCATCCTGGTTAGGACTGCCACCC
>18 dna:chromosome chromosome:NCBIM37:18:1:90772031:1 67198293 ID61121 U -
TGTTTAGTTCTGCTTTCTTATCCGGC
>18 dna:chromosome chromosome:NCBIM37:18:1:90772031:1 67198305 ID35642 U -
TGAAGTTCTTCCTTGTTTAGTTCTGCT
>18 dna:chromosome chromosome:NCBIM37:18:1:90772031:1 67198306 ID35641 U -
TGAAGTTCTTCCTTGTTTAGTTCTGC
>18 dna:chromosome chromosome:NCBIM37:18:1:90772031:1 67198325 ID48380 U -
TGCTTGAACTTCTTGAAGAAGGCTGAAGTT
>18 dna:chromosome chromosome:NCBIM37:18:1:90772031:1 67198326 ID48379 U -
TGCTTGAACTTCTTGAAGAAGGCTGAAGT
>18 dna:chromosome chromosome:NCBIM37:18:1:90772031:1 67198328 ID45961 U -
TGCCCTGCTTGAACTTCTTGAAGAAGGCTGAA
>18 dna:chromosome chromosome:NCBIM37:18:1:90772031:1 67198329 ID45960 U -
TGCCCTGCTTGAACTTCTTGAAGAAGGCTGA
>18 dna:chromosome chromosome:NCBIM37:18:1:90772031:1 67198330 ID45959 U -
TGCCCTGCTTGAACTTCTTGAAGAAGGCTG
>18 dna:chromosome chromosome:NCBIM37:18:1:90772031:1 67198331 ID45958 U -
TGCCCTGCTTGAACTTCTTGAAGAAGGCT
>18 dna:chromosome chromosome:NCBIM37:18:1:90772031:1 67198332 ID45957 U -
TGCCCTGCTTGAACTTCTTGAAGAAGGC
>18 dna:chromosome chromosome:NCBIM37:18:1:90772031:1 67198362 ID31471 U -
TCTAGGTCTCTGAAATTTACTATGCACAGGGT
>18 dna:chromosome chromosome:NCBIM37:18:1:90772031:1 67198364 ID20133 U -
TAGGTCTCTGAAATTTACTATGCACAGG
>18 dna:chromosome chromosome:NCBIM37:18:1:90772031:1 67198364 ID31470 U -
TCTAGGTCTCTGAAATTTACTATGCACAGG
>18 dna:chromosome chromosome:NCBIM37:18:1:90772031:1 67198477 ID24920 U -
TCACACAGCCTGTTGATTTCATTGGAG
>18 dna:chromosome chromosome:NCBIM37:18:1:90772031:1 67198516 ID66232 U -
TTCTTTGTACTGTCAGTTTGCTGGTGCT
>18 dna:chromosome chromosome:NCBIM37:18:1:90772031:1 67198801 ID32144 U -
TCTGAAGGCTTACATAGACATCGGAAAGGAT
>18 dna:chromosome chromosome:NCBIM37:18:1:90772031:1 67198802 ID32143 U -
TCTGAAGGCTTACATAGACATCGGAAAGGA
>18 dna:chromosome chromosome:NCBIM37:18:1:90772031:1 67198805 ID32142 U -
TCTGAAGGCTTACATAGACATCGGAAA
>18 dna:chromosome chromosome:NCBIM37:18:1:90772031:1 67198814 ID19263 U -
TAGGAGAAATATCTGAAGGCTTACATAGA
>18 dna:chromosome chromosome:NCBIM37:18:1:90772031:1 67198971 ID21386 U -
TAGTTTGAAATGAACTAAGATGGGGGACA
>18 dna:chromosome chromosome:NCBIM37:18:1:90772031:1 67199032 ID56518 U -
TGGTTAGCTAACAGAGAGTGCCTCACC
>18 dna:chromosome chromosome:NCBIM37:18:1:90772031:1 67199066 ID16760 U -
TAGAATTGTAAACTTCTCTGTTCAGGATGA
>18 dna:chromosome chromosome:NCBIM37:18:1:90772031:1 67199067 ID16759 U -
TAGAATTGTAAACTTCTCTGTTCAGGATG
>18 dna:chromosome chromosome:NCBIM37:18:1:90772031:1 67199078 ID34462 U -
TGAAATGCTAGTATAGAATTGTAAACTTCTC
>18 dna:chromosome chromosome:NCBIM37:18:1:90772031:1 67199096 ID10755 U -
TAATAACTTTCTTTGTTGAAATGCTAGTA
>18 dna:chromosome chromosome:NCBIM37:18:1:90772031:1 67199108 ID65297 U -
TTCCAGTGCGTCCATAATAACTTTCTTTGTT
>18 dna:chromosome chromosome:NCBIM37:18:1:90772031:1 67199186 ID16769 U -
TAGAATTTTATTTCACGATGATAATTTTCT
>18 dna:chromosome chromosome:NCBIM37:18:1:90772031:1 67199212 ID18218 U -
TAGCATTAGAGAGACACCACCTCTCATAGA
>18 dna:chromosome chromosome:NCBIM37:18:1:90772031:1 67199257 ID35568 U -
TGAAGTCTATAATCTTACCTCCAGGGCTTG
>18 dna:chromosome chromosome:NCBIM37:18:1:90772031:1 67199260 ID35567 U -
TGAAGTCTATAATCTTACCTCCAGGGC
>18 dna:chromosome chromosome:NCBIM37:18:1:90772031:1 67199330 ID21399 U -
TAGTTTGCCTCCTTTTTGGGACG
>18 dna:chromosome chromosome:NCBIM37:18:1:90772031:1 67199330 ID31946 U -
TCTCTATAGTTTGCCTCCTTTTTGGGACG
>18 dna:chromosome chromosome:NCBIM37:18:1:90772031:1 67199339 ID4687 U -
GATTAAGTCATCTCTATAGTTTGCCTCCTT
>18 dna:chromosome chromosome:NCBIM37:18:1:90772031:1 67199364 ID24868 U -
TCACAACGTCTGGCTTCTTTCAGGGATTA
>18 dna:chromosome chromosome:NCBIM37:18:1:90772031:1 67199365 ID24867 U -
TCACAACGTCTGGCTTCTTTCAGGGATT
>18 dna:chromosome chromosome:NCBIM37:18:1:90772031:1 67199368 ID14302 U -
TACCTCACAACGTCTGGCTTCTTTCAGGG
>18 dna:chromosome chromosome:NCBIM37:18:1:90772031:1 67199368 ID63985 U -
TTACCTCACAACGTCTGGCTTCTTTCAGGG
>18 dna:chromosome chromosome:NCBIM37:18:1:90772031:1 67199369 ID14301 U -
TACCTCACAACGTCTGGCTTCTTTCAGG
>18 dna:chromosome chromosome:NCBIM37:18:1:90772031:1 67199398 ID36453 U -
TGACAATGGACCAAGTAAATATAGCTGCTC
>18 dna:chromosome chromosome:NCBIM37:18:1:90772031:1 67199400 ID36452 U -
TGACAATGGACCAAGTAAATATAGCTGC
>18 dna:chromosome chromosome:NCBIM37:18:1:90772031:1 67199400 ID55902 U -
TGGTGACAATGGACCAAGTAAATATAGCTGC
>18 dna:chromosome chromosome:NCBIM37:18:1:90772031:1 67199412 ID30175 U -
TCCTGTGTACACTGGTGACAATGGACCAAGT
>18 dna:chromosome chromosome:NCBIM37:18:1:90772031:1 67199413 ID30174 U -
TCCTGTGTACACTGGTGACAATGGACCAAG
>18 dna:chromosome chromosome:NCBIM37:18:1:90772031:1 67199414 ID30173 U -
TCCTGTGTACACTGGTGACAATGGACCAA
>18 dna:chromosome chromosome:NCBIM37:18:1:90772031:1 67199416 ID4278 U -
GACTCCTGTGTACACTGGTGACAATGGACC
>18 dna:chromosome chromosome:NCBIM37:18:1:90772031:1 67199417 ID30172 U -
TCCTGTGTACACTGGTGACAATGGAC
>18 dna:chromosome chromosome:NCBIM37:18:1:90772031:1 67199418 ID17003 U -
TAGACTCCTGTGTACACTGGTGACAATGGA
>18 dna:chromosome chromosome:NCBIM37:18:1:90772031:1 67199422 ID44265 U -
TGCATAGACTCCTGTGTACACTGGTGACAA
>18 dna:chromosome chromosome:NCBIM37:18:1:90772031:1 67199423 ID44264 U -
TGCATAGACTCCTGTGTACACTGGTGACA
>18 dna:chromosome chromosome:NCBIM37:18:1:90772031:1 67199424 ID5204 U -
GCTGCATAGACTCCTGTGTACACTGGTGAC
>18 dna:chromosome chromosome:NCBIM37:18:1:90772031:1 67199424 ID44263 U -
TGCATAGACTCCTGTGTACACTGGTGAC
>18 dna:chromosome chromosome:NCBIM37:18:1:90772031:1 67199437 ID21384 U -
TAGTTTCTTTGTGCTGCATAGACTCCTGT
>18 dna:chromosome chromosome:NCBIM37:18:1:90772031:1 67199444 ID66551 U -
TTGAGGTTTAGTTTCTTTGTGCTGCATAGA
>18 dna:chromosome chromosome:NCBIM37:18:1:90772031:1 67199450 ID30066 U -
TCCTGCTTGAGGTTTAGTTTCTTTGTGCTG
>18 dna:chromosome chromosome:NCBIM37:18:1:90772031:1 67199470 ID51448 U -
TGGCAATACGTTGGCTTCCTGCTTGA
>18 dna:chromosome chromosome:NCBIM37:18:1:90772031:1 67199483 ID65289 U -
TTCCAGTATTTGGAGCTGGCAATACGTTG
>18 dna:chromosome chromosome:NCBIM37:18:1:90772031:1 67199504 ID59544 U -
TGTGCAATGTTATTCTTCCTTTTCCAGTA
>18 dna:chromosome chromosome:NCBIM37:18:1:90772031:1 67199508 ID30929 U -
TCGTGTGCAATGTTATTCTTCCTTTTCC
>18 dna:chromosome chromosome:NCBIM37:18:1:90772031:1 67199542 ID67076 U -
TTGGAATTTGTTTTCCTCATATACTTCCTT
>18 dna:chromosome chromosome:NCBIM37:18:1:90772031:1 67199575 ID19146 U -
TAGGACAGTTAAGGGGCTATTTGGACATC
>18 dna:chromosome chromosome:NCBIM37:18:1:90772031:1 67199614 ID45219 U -
TGCCACTCTGCTCTTGCCGGCTGACTC
>18 dna:chromosome chromosome:NCBIM37:18:1:90772031:1 67199621 ID37646 U -
TGACTCTGCCACTCTGCTCTTGCCGG
>18 dna:chromosome chromosome:NCBIM37:18:1:90772031:1 67199682 ID48558 U -
TGCTTTCCTTGCACGCGGGTGCCGCTCCT
>18 dna:chromosome chromosome:NCBIM37:18:1:90772031:1 67199691 ID66039 U -
TTCTGAGTGCTTTCCTTGCACGCGGGT
>18 dna:chromosome chromosome:NCBIM37:18:1:90772031:1 67199707 ID53596 U -
TGGGATCCGAGGCCATCTTTCTGAGTGCT
>18 dna:chromosome chromosome:NCBIM37:18:1:90772031:1 67199736 ID99 U -
AACAAAGAAGTGCTCACGTTGTGTTGGAC
>18 dna:chromosome chromosome:NCBIM37:18:1:90772031:1 67199738 ID3802 U -
GAAACAAAGAAGTGCTCACGTTGTGTTGG
>18 dna:chromosome chromosome:NCBIM37:18:1:90772031:1 67199740 ID38015 U -
TGAGAAACAAAGAAGTGCTCACGTTGTGTT
>18 dna:chromosome chromosome:NCBIM37:18:1:90772031:1 67199740 ID66523 U -
TTGAGAAACAAAGAAGTGCTCACGTTGTGTT
>18 dna:chromosome chromosome:NCBIM37:18:1:90772031:1 67199741 ID38014 U -
TGAGAAACAAAGAAGTGCTCACGTTGTGT
>18 dna:chromosome chromosome:NCBIM37:18:1:90772031:1 67199741 ID66522 U -
TTGAGAAACAAAGAAGTGCTCACGTTGTGT
>18 dna:chromosome chromosome:NCBIM37:18:1:90772031:1 67199742 ID38013 U -
TGAGAAACAAAGAAGTGCTCACGTTGTG
>18 dna:chromosome chromosome:NCBIM37:18:1:90772031:1 67199742 ID66521 U -
TTGAGAAACAAAGAAGTGCTCACGTTGTG
>18 dna:chromosome chromosome:NCBIM37:18:1:90772031:1 67199743 ID68584 U -
TTTGAGAAACAAAGAAGTGCTCACGTTGT
>18 dna:chromosome chromosome:NCBIM37:18:1:90772031:1 67199752 ID20262 U -
TAGGTGGGTCTTTGAGAAACAAAGAAGTGC
>18 dna:chromosome chromosome:NCBIM37:18:1:90772031:1 67199786 ID65860 U -
TTCTAGGGGCTTCCTATATTTAGCAGATC
>18 dna:chromosome chromosome:NCBIM37:18:1:90772031:1 67199819 ID546 U -
ACCAGAAGTTGCTGAGTTTTGCTGCTGTGT
>18 dna:chromosome chromosome:NCBIM37:18:1:90772031:1 67199821 ID13833 U -
TACCAGAAGTTGCTGAGTTTTGCTGCTGT
>18 dna:chromosome chromosome:NCBIM37:18:1:90772031:1 67199824 ID15557 U -
TACTGTACCAGAAGTTGCTGAGTTTTGCTGC
>18 dna:chromosome chromosome:NCBIM37:18:1:90772031:1 67199827 ID15556 U -
TACTGTACCAGAAGTTGCTGAGTTTTGC
>18 dna:chromosome chromosome:NCBIM37:18:1:90772031:1 67199835 ID48629 U -
TGCTTTGGATACTGTACCAGAAGTTGCTG
>18 dna:chromosome chromosome:NCBIM37:18:1:90772031:1 67199842 ID5062 U -
GCGATGTGTGCTTTGGATACTGTACCAGAA
>18 dna:chromosome chromosome:NCBIM37:18:1:90772031:1 67199842 ID46721 U -
TGCGATGTGTGCTTTGGATACTGTACCAGAA
>18 dna:chromosome chromosome:NCBIM37:18:1:90772031:1 67199843 ID46720 U -
TGCGATGTGTGCTTTGGATACTGTACCAGA
>18 dna:chromosome chromosome:NCBIM37:18:1:90772031:1 67199844 ID46719 U -
TGCGATGTGTGCTTTGGATACTGTACCAG
>18 dna:chromosome chromosome:NCBIM37:18:1:90772031:1 67199845 ID46718 U -
TGCGATGTGTGCTTTGGATACTGTACCA
>18 dna:chromosome chromosome:NCBIM37:18:1:90772031:1 67199846 ID46717 U -
TGCGATGTGTGCTTTGGATACTGTACC
>18 dna:chromosome chromosome:NCBIM37:18:1:90772031:1 67199847 ID30033 U -
TCCTGCGATGTGTGCTTTGGATACTGTAC
>18 dna:chromosome chromosome:NCBIM37:18:1:90772031:1 67199849 ID30032 U -
TCCTGCGATGTGTGCTTTGGATACTGT
>18 dna:chromosome chromosome:NCBIM37:18:1:90772031:1 67199856 ID32057 U -
TCTCTTTTTTCCTGCGATGTGTGCTTTGG
>18 dna:chromosome chromosome:NCBIM37:18:1:90772031:1 67199857 ID32056 U -
TCTCTTTTTTCCTGCGATGTGTGCTTTG
>18 dna:chromosome chromosome:NCBIM37:18:1:90772031:1 67199900 ID55268 U -
TGGTAGAATTCAGTTGTTTTTGTTTTTGTT
>18 dna:chromosome chromosome:NCBIM37:18:1:90772031:1 67199939 ID42311 U -
TGATTGCACTTTTACATTTTAAGCTTGGATT
>18 dna:chromosome chromosome:NCBIM37:18:1:90772031:1 67199940 ID42310 U -
TGATTGCACTTTTACATTTTAAGCTTGGAT
>18 dna:chromosome chromosome:NCBIM37:18:1:90772031:1 67199941 ID42309 U -
TGATTGCACTTTTACATTTTAAGCTTGGA
>18 dna:chromosome chromosome:NCBIM37:18:1:90772031:1 67199948 ID27871 U -
TCCATCCCTTGATTGCACTTTTACATTTTAA
>18 dna:chromosome chromosome:NCBIM37:18:1:90772031:1 67199949 ID27870 U -
TCCATCCCTTGATTGCACTTTTACATTTTA
>18 dna:chromosome chromosome:NCBIM37:18:1:90772031:1 67199975 ID59173 U -
TGTGAGATAAATGCTTGTTCTGTCTCCA
>18 dna:chromosome chromosome:NCBIM37:18:1:90772031:1 67200007 ID33869 U -
TGAAACCTTTAAACTATTCTAGACACAAGC
>18 dna:chromosome chromosome:NCBIM37:18:1:90772031:1 67200024 ID10807 U -
TAATAATAAGTTGTATGAAACCTTTAAA
>18 dna:chromosome chromosome:NCBIM37:18:1:90772031:1 67200057 ID27671 U -
TCCAGGCGCTTTGGCTATTTGAAAACTGGG
>18 dna:chromosome chromosome:NCBIM37:18:1:90772031:1 67200217 ID65094 U -
TTCATTCACTGACAGCAACCCCAGTGGGTGT
>18 dna:chromosome chromosome:NCBIM37:18:1:90772031:1 67200236 ID48157 U -
TGCTTAATGTCTCTACTTTCATTCACTGA
>18 dna:chromosome chromosome:NCBIM37:18:1:90772031:1 67200295 ID24084 U -
TATTTTTTTCTGTTGCGTTACCACCCGCCA
>18 dna:chromosome chromosome:NCBIM37:18:1:90772031:1 67200326 ID60316 U -
TGTGTTGAACATTATAAGGAGGCACCAAG
>18 dna:chromosome chromosome:NCBIM37:18:1:90772031:1 67200358 ID31434 U -
TCTAGAAATGAAGATGGTGGGTCCTACAGG
>18 dna:chromosome chromosome:NCBIM37:18:1:90772031:1 67200472 ID24834 U -
TCACAAAGGGATGCGGCGTGTATCAGGGA
>18 dna:chromosome chromosome:NCBIM37:18:1:90772031:1 67200479 ID54780 U -
TGGGTGTTCACAAAGGGATGCGGCGTGTA
>18 dna:chromosome chromosome:NCBIM37:18:1:90772031:1 67200487 ID3420 U -
CTCAGGTTATGGGTGTTCACAAAGGGATGC
>18 dna:chromosome chromosome:NCBIM37:18:1:90772031:1 67200499 ID8954 U -
TAACCTAGACTCAGGTTATGGGTGTTC
>18 dna:chromosome chromosome:NCBIM37:18:1:90772031:1 67200629 ID68778 U -
TTTGTGGCCCTGCAAATGTAGATACTTTT
>18 dna:chromosome chromosome:NCBIM37:18:1:90772031:1 67200648 ID2715 U -
CCAGTTATTTGTTGTATCTTTTGTGGCCC
>18 dna:chromosome chromosome:NCBIM37:18:1:90772031:1 67200648 ID27788 U -
TCCAGTTATTTGTTGTATCTTTTGTGGCCC
>18 dna:chromosome chromosome:NCBIM37:18:1:90772031:1 67200681 ID47051 U -
TGCTAATGTCCCTTTTCAGTTTCAGTGCCA
>18 dna:chromosome chromosome:NCBIM37:18:1:90772031:1 67200682 ID47050 U -
TGCTAATGTCCCTTTTCAGTTTCAGTGCC
>18 dna:chromosome chromosome:NCBIM37:18:1:90772031:1 67200702 ID17502 U -
TAGATCCTACAAGGGTGTTCTGCTAATGT
>18 dna:chromosome chromosome:NCBIM37:18:1:90772031:1 67200703 ID61110 U -
TGTTTAGATCCTACAAGGGTGTTCTGCTAATG
>18 dna:chromosome chromosome:NCBIM37:18:1:90772031:1 67200717 ID25835 U -
TCAGCTCAGGTTTTGTTTAGATCCTACAAGG
>18 dna:chromosome chromosome:NCBIM37:18:1:90772031:1 67200721 ID47486 U -
TGCTCAGCTCAGGTTTTGTTTAGATCCTAC
>18 dna:chromosome chromosome:NCBIM37:18:1:90772031:1 67200722 ID47485 U -
TGCTCAGCTCAGGTTTTGTTTAGATCCTA
>18 dna:chromosome chromosome:NCBIM37:18:1:90772031:1 67200724 ID47900 U -
TGCTGCTCAGCTCAGGTTTTGTTTAGATCC
>18 dna:chromosome chromosome:NCBIM37:18:1:90772031:1 67200748 ID6271 U -
GTTTAGATTCTGACCTGAGTATCTTGCTGC
>18 dna:chromosome chromosome:NCBIM37:18:1:90772031:1 67200761 ID54176 U -
TGGGCGTTTTCCAAGTTTAGATTCTGACCTG
>18 dna:chromosome chromosome:NCBIM37:18:1:90772031:1 67200762 ID54175 U -
TGGGCGTTTTCCAAGTTTAGATTCTGACCT
>18 dna:chromosome chromosome:NCBIM37:18:1:90772031:1 67200763 ID54174 U -
TGGGCGTTTTCCAAGTTTAGATTCTGACC
>18 dna:chromosome chromosome:NCBIM37:18:1:90772031:1 67200764 ID54173 U -
TGGGCGTTTTCCAAGTTTAGATTCTGAC
>18 dna:chromosome chromosome:NCBIM37:18:1:90772031:1 67200787 ID5087 U -
GCTAACTTACGTTTTACCTTCCTGTTGGGC
>18 dna:chromosome chromosome:NCBIM37:18:1:90772031:1 67200788 ID5086 U -
GCTAACTTACGTTTTACCTTCCTGTTGGG
>18 dna:chromosome chromosome:NCBIM37:18:1:90772031:1 67200794 ID28193 U -
TCCCAAGTGCTAACTTACGTTTTACCTTCCT
>18 dna:chromosome chromosome:NCBIM37:18:1:90772031:1 67200796 ID58479 U -
TGTCCCAAGTGCTAACTTACGTTTTACCTTC
>18 dna:chromosome chromosome:NCBIM37:18:1:90772031:1 67200797 ID58478 U -
TGTCCCAAGTGCTAACTTACGTTTTACCTT
>18 dna:chromosome chromosome:NCBIM37:18:1:90772031:1 67200807 ID65104 U -
TTCATTCGGTTGTCCCAAGTGCTAACTTAC
>18 dna:chromosome chromosome:NCBIM37:18:1:90772031:1 67200833 ID58779 U -
TGTGAAAGAACAGTTTCTCTATGTCCTTCA
>18 dna:chromosome chromosome:NCBIM37:18:1:90772031:1 67200834 ID58778 U -
TGTGAAAGAACAGTTTCTCTATGTCCTTC
>18 dna:chromosome chromosome:NCBIM37:18:1:90772031:1 67200858 ID61132 U -
TGTTTATCTTAGGTTTACACAAGTGTGTGA
>18 dna:chromosome chromosome:NCBIM37:18:1:90772031:1 67200863 ID61131 U -
TGTTTATCTTAGGTTTACACAAGTG
>18 dna:chromosome chromosome:NCBIM37:18:1:90772031:1 67200868 ID34180 U -
TGAAAGGTTATGTTTATCTTAGGTTTACAC
>18 dna:chromosome chromosome:NCBIM37:18:1:90772031:1 67200915 ID8338 U -
TAAATTTTGGAGATGTTGTACCACTGACTT
>18 dna:chromosome chromosome:NCBIM37:18:1:90772031:1 67200924 ID35930 U -
TGAATGATCTAAATTTTGGAGATGTTGTAC
>18 dna:chromosome chromosome:NCBIM37:18:1:90772031:1 67200930 ID10398 U -
TAAGGTTGAATGATCTAAATTTTGGAGATG
>18 dna:chromosome chromosome:NCBIM37:18:1:90772031:1 67200931 ID10397 U -
TAAGGTTGAATGATCTAAATTTTGGAGAT
>18 dna:chromosome chromosome:NCBIM37:18:1:90772031:1 67200966 ID36204 U -
TGAATTTGTGTATATTCTGGTGTAGTGTC
>18 dna:chromosome chromosome:NCBIM37:18:1:90772031:1 67200969 ID5181 U -
GCTGAATTTGTGTATATTCTGGTGTAGT
>18 dna:chromosome chromosome:NCBIM37:18:1:90772031:1 67200969 ID18686 U -
TAGCTGAATTTGTGTATATTCTGGTGTAGT
>18 dna:chromosome chromosome:NCBIM37:18:1:90772031:1 67200970 ID18685 U -
TAGCTGAATTTGTGTATATTCTGGTGTAG
>18 dna:chromosome chromosome:NCBIM37:18:1:90772031:1 67200971 ID18684 U -
TAGCTGAATTTGTGTATATTCTGGTGTA
>18 dna:chromosome chromosome:NCBIM37:18:1:90772031:1 67200972 ID26167 U -
TCATAGCTGAATTTGTGTATATTCTGGTGT
>18 dna:chromosome chromosome:NCBIM37:18:1:90772031:1 67200984 ID8283 U -
TAAATTGAAGCTCTCATAGCTGAATTTGTGT
>18 dna:chromosome chromosome:NCBIM37:18:1:90772031:1 67200997 ID12716 U -
TACACGAGACAGTAAATTGAAGCTCTCATA
>18 dna:chromosome chromosome:NCBIM37:18:1:90772031:1 67201051 ID56749 U -
TGGTTTACTTCATTTCTATGAAGCATGTCT
>18 dna:chromosome chromosome:NCBIM37:18:1:90772031:1 67201052 ID56748 U -
TGGTTTACTTCATTTCTATGAAGCATGTC
>18 dna:chromosome chromosome:NCBIM37:18:1:90772031:1 67201053 ID56747 U -
TGGTTTACTTCATTTCTATGAAGCATGT
>18 dna:chromosome chromosome:NCBIM37:18:1:90772031:1 67201107 ID15718 U -
TACTTCTCTGAGCAATGAGAGCAACAGC
>18 dna:chromosome chromosome:NCBIM37:18:1:90772031:1 67201137 ID59765 U -
TGTGCTTGACTCCCTCAATGGGTATTTCCCA
>18 dna:chromosome chromosome:NCBIM37:18:1:90772031:1 67201142 ID10652 U -
TAAGTTGTGCTTGACTCCCTCAATGGGTATT
>18 dna:chromosome chromosome:NCBIM37:18:1:90772031:1 67201143 ID10651 U -
TAAGTTGTGCTTGACTCCCTCAATGGGTAT
>18 dna:chromosome chromosome:NCBIM37:18:1:90772031:1 67201149 ID35702 U -
TGAATAAGTTGTGCTTGACTCCCTCAAT
>18 dna:chromosome chromosome:NCBIM37:18:1:90772031:1 67201151 ID21286 U -
TAGTTGAATAAGTTGTGCTTGACTCCCTCA
>18 dna:chromosome chromosome:NCBIM37:18:1:90772031:1 67201152 ID21285 U -
TAGTTGAATAAGTTGTGCTTGACTCCCTC
>18 dna:chromosome chromosome:NCBIM37:18:1:90772031:1 67201153 ID21284 U -
TAGTTGAATAAGTTGTGCTTGACTCCCT
>18 dna:chromosome chromosome:NCBIM37:18:1:90772031:1 67201157 ID22476 U -
TATCCTTTAGTTGAATAAGTTGTGCTTGACT
>18 dna:chromosome chromosome:NCBIM37:18:1:90772031:1 67201207 ID46505 U -
TGCCTTATGCTTTCCCTTTCTCTACCTTGC
>18 dna:chromosome chromosome:NCBIM37:18:1:90772031:1 67201241 ID45836 U -
TGCCCAGGAGATGTTGACTTTCTTCCCCTTT
>18 dna:chromosome chromosome:NCBIM37:18:1:90772031:1 67201250 ID61226 U -
TGTTTGGCTGCCCAGGAGATGTTGACTTTC
>18 dna:chromosome chromosome:NCBIM37:18:1:90772031:1 67201254 ID61225 U -
TGTTTGGCTGCCCAGGAGATGTTGAC
>18 dna:chromosome chromosome:NCBIM37:18:1:90772031:1 67201339 ID17892 U -
TAGCAAGTCTTAACCAGGAGTCTGTGGGT
>18 dna:chromosome chromosome:NCBIM37:18:1:90772031:1 67201414 ID24250 U -
TCAAAGAATTTGTTGACTTGGTCCACTGA
>18 dna:chromosome chromosome:NCBIM37:18:1:90772031:1 67201416 ID67801 U -
TTGTCAAAGAATTTGTTGACTTGGTCCACT
>18 dna:chromosome chromosome:NCBIM37:18:1:90772031:1 67201417 ID24249 U -
TCAAAGAATTTGTTGACTTGGTCCAC
>18 dna:chromosome chromosome:NCBIM37:18:1:90772031:1 67201417 ID67800 U -
TTGTCAAAGAATTTGTTGACTTGGTCCAC
>18 dna:chromosome chromosome:NCBIM37:18:1:90772031:1 67201418 ID57997 U -
TGTCAAAGAATTTGTTGACTTGGTCCA
>18 dna:chromosome chromosome:NCBIM37:18:1:90772031:1 67201419 ID15794 U -
TACTTGTCAAAGAATTTGTTGACTTGGTCC
>18 dna:chromosome chromosome:NCBIM37:18:1:90772031:1 67201420 ID15793 U -
TACTTGTCAAAGAATTTGTTGACTTGGTC
>18 dna:chromosome chromosome:NCBIM37:18:1:90772031:1 67201456 ID58500 U -
TGTCCTAAGACAAAAACACATCAAAGAGGC
>18 dna:chromosome chromosome:NCBIM37:18:1:90772031:1 67201482 ID25085 U -
TCACATAATATCCCTAAAGAATATGTC
>18 dna:chromosome chromosome:NCBIM37:18:1:90772031:1 67201526 ID6990 U -
TAAAAGTATTAGGGCTCATAGGAAAAAAAT
>18 dna:chromosome chromosome:NCBIM37:18:1:90772031:1 67201538 ID8641 U -
TAACAGGCATATAAAAGTATTAGGGCTCA
>18 dna:chromosome chromosome:NCBIM37:18:1:90772031:1 67201548 ID17260 U -
TAGAGGGATGAATAACAGGCATATAAAAGTA
>18 dna:chromosome chromosome:NCBIM37:18:1:90772031:1 67201577 ID45716 U -
TGCCATTATGAAGTCTTTAGGTGGGGATTA
>18 dna:chromosome chromosome:NCBIM37:18:1:90772031:1 67201583 ID59728 U -
TGTGCTGCCATTATGAAGTCTTTAGGTGG
>18 dna:chromosome chromosome:NCBIM37:18:1:90772031:1 67201614 ID15524 U -
TACTGGGTGAGTGTCATGAATGGTGGAGCC
>18 dna:chromosome chromosome:NCBIM37:18:1:90772031:1 67201616 ID15523 U -
TACTGGGTGAGTGTCATGAATGGTGGAG
>18 dna:chromosome chromosome:NCBIM37:18:1:90772031:1 67201617 ID15522 U -
TACTGGGTGAGTGTCATGAATGGTGGA
>18 dna:chromosome chromosome:NCBIM37:18:1:90772031:1 67201621 ID52112 U -
TGGCCTACTGGGTGAGTGTCATGAATGG
>18 dna:chromosome chromosome:NCBIM37:18:1:90772031:1 67201706 ID17143 U -
TAGAGAGCTTTTAACTGTTCTGTGGTAGG
>18 dna:chromosome chromosome:NCBIM37:18:1:90772031:1 67201707 ID4410 U -
GAGAGCTTTTAACTGTTCTGTGGTAG
>18 dna:chromosome chromosome:NCBIM37:18:1:90772031:1 67201707 ID64110 U -
TTAGAGAGCTTTTAACTGTTCTGTGGTAG
>18 dna:chromosome chromosome:NCBIM37:18:1:90772031:1 67201708 ID17142 U -
TAGAGAGCTTTTAACTGTTCTGTGGTA
>18 dna:chromosome chromosome:NCBIM37:18:1:90772031:1 67201708 ID64109 U -
TTAGAGAGCTTTTAACTGTTCTGTGGTA
>18 dna:chromosome chromosome:NCBIM37:18:1:90772031:1 67201806 ID27771 U -
TCCAGTGCTAAGAGTTGGTGGGGATGTGT
>18 dna:chromosome chromosome:NCBIM37:18:1:90772031:1 67201816 ID17103 U -
TAGAGAAATATCCAGTGCTAAGAGTTGGT
>18 dna:chromosome chromosome:NCBIM37:18:1:90772031:1 67201817 ID17102 U -
TAGAGAAATATCCAGTGCTAAGAGTTGG
>18 dna:chromosome chromosome:NCBIM37:18:1:90772031:1 67201820 ID20372 U -
TAGGTTAGAGAAATATCCAGTGCTAAGAGT
>18 dna:chromosome chromosome:NCBIM37:18:1:90772031:1 67201825 ID52133 U -
TGGCCTAGGTTAGAGAAATATCCAGTGCTA
>18 dna:chromosome chromosome:NCBIM37:18:1:90772031:1 67201826 ID52132 U -
TGGCCTAGGTTAGAGAAATATCCAGTGCT
>18 dna:chromosome chromosome:NCBIM37:18:1:90772031:1 67201827 ID52131 U -
TGGCCTAGGTTAGAGAAATATCCAGTGC
>18 dna:chromosome chromosome:NCBIM37:18:1:90772031:1 67201841 ID23853 U -
TATTTACTCAGATGCTGGCCTAGGTTAGA
>18 dna:chromosome chromosome:NCBIM37:18:1:90772031:1 67201842 ID23852 U -
TATTTACTCAGATGCTGGCCTAGGTTAG
>18 dna:chromosome chromosome:NCBIM37:18:1:90772031:1 67201844 ID23529 U -
TATTATTTACTCAGATGCTGGCCTAGGTT
>18 dna:chromosome chromosome:NCBIM37:18:1:90772031:1 67201845 ID23528 U -
TATTATTTACTCAGATGCTGGCCTAGGT
>18 dna:chromosome chromosome:NCBIM37:18:1:90772031:1 67201848 ID3842 U -
GAAAGTATTATTTACTCAGATGCTGGCCTA
>18 dna:chromosome chromosome:NCBIM37:18:1:90772031:1 67201854 ID9719 U -
TAAGAGGAAAGTATTATTTACTCAGATGCT
>18 dna:chromosome chromosome:NCBIM37:18:1:90772031:1 67201855 ID20552 U -
TAGTAAGAGGAAAGTATTATTTACTCAGATGC
>18 dna:chromosome chromosome:NCBIM37:18:1:90772031:1 67201856 ID20551 U -
TAGTAAGAGGAAAGTATTATTTACTCAGATG
>18 dna:chromosome chromosome:NCBIM37:18:1:90772031:1 67201861 ID11411 U -
TAATGGTAGTAAGAGGAAAGTATTATTTACTC
>18 dna:chromosome chromosome:NCBIM37:18:1:90772031:1 67201876 ID7006 U -
TAAAAGTCTGAATTAATGGTAGTAAGAGGA
>18 dna:chromosome chromosome:NCBIM37:18:1:90772031:1 67201877 ID7005 U -
TAAAAGTCTGAATTAATGGTAGTAAGAGG
>18 dna:chromosome chromosome:NCBIM37:18:1:90772031:1 67201881 ID11509 U -
TAATTAAAAGTCTGAATTAATGGTAGTAA
>18 dna:chromosome chromosome:NCBIM37:18:1:90772031:1 67201882 ID11508 U -
TAATTAAAAGTCTGAATTAATGGTAGTA
>18 dna:chromosome chromosome:NCBIM37:18:1:90772031:1 67201882 ID21738 U -
TATAATTAAAAGTCTGAATTAATGGTAGTA
>18 dna:chromosome chromosome:NCBIM37:18:1:90772031:1 67201883 ID11507 U -
TAATTAAAAGTCTGAATTAATGGTAGT
>18 dna:chromosome chromosome:NCBIM37:18:1:90772031:1 67201883 ID21737 U -
TATAATTAAAAGTCTGAATTAATGGTAGT
>18 dna:chromosome chromosome:NCBIM37:18:1:90772031:1 67201883 ID64287 U -
TTATAATTAAAAGTCTGAATTAATGGTAGT
>18 dna:chromosome chromosome:NCBIM37:18:1:90772031:1 67201885 ID64286 U -
TTATAATTAAAAGTCTGAATTAATGGTA
>18 dna:chromosome chromosome:NCBIM37:18:1:90772031:1 67201958 ID35868 U -
TGAATCTTTGGAAAATATTTTTTGTGCTTTT
>18 dna:chromosome chromosome:NCBIM37:18:1:90772031:1 67201959 ID35867 U -
TGAATCTTTGGAAAATATTTTTTGTGCTTT
>18 dna:chromosome chromosome:NCBIM37:18:1:90772031:1 67201960 ID22727 U -
TATGAATCTTTGGAAAATATTTTTTGTGCTT
>18 dna:chromosome chromosome:NCBIM37:18:1:90772031:1 67201961 ID22726 U -
TATGAATCTTTGGAAAATATTTTTTGTGCT
>18 dna:chromosome chromosome:NCBIM37:18:1:90772031:1 67201961 ID35866 U -
TGAATCTTTGGAAAATATTTTTTGTGCT
>18 dna:chromosome chromosome:NCBIM37:18:1:90772031:1 67201962 ID22725 U -
TATGAATCTTTGGAAAATATTTTTTGTGC
>18 dna:chromosome chromosome:NCBIM37:18:1:90772031:1 67201996 ID17474 U -
TAGATATTATAAATCTTCAGCTATAGAAAAG
>18 dna:chromosome chromosome:NCBIM37:18:1:90772031:1 67201998 ID17473 U -
TAGATATTATAAATCTTCAGCTATAGAAA
>18 dna:chromosome chromosome:NCBIM37:18:1:90772031:1 67202020 ID29414 U -
TCCTACCCAAGATACTTTAACCTTAGATAT
>18 dna:chromosome chromosome:NCBIM37:18:1:90772031:1 67202043 ID13630 U -
TACCAACTGAGCTACATCCCTACCTCCTACC
>18 dna:chromosome chromosome:NCBIM37:18:1:90772031:1 67202045 ID13629 U -
TACCAACTGAGCTACATCCCTACCTCCTA
>18 dna:chromosome chromosome:NCBIM37:18:1:90772031:1 67202046 ID13628 U -
TACCAACTGAGCTACATCCCTACCTCCT
>18 dna:chromosome chromosome:NCBIM37:18:1:90772031:1 67202047 ID13627 U -
TACCAACTGAGCTACATCCCTACCTCC
>18 dna:chromosome chromosome:NCBIM37:18:1:90772031:1 67202064 ID8791 U -
TAACATGATGCCCAAACACTTTACCAACTGA
>18 dna:chromosome chromosome:NCBIM37:18:1:90772031:1 67202065 ID8790 U -
TAACATGATGCCCAAACACTTTACCAACTG
>18 dna:chromosome chromosome:NCBIM37:18:1:90772031:1 67202065 ID63666 U -
TTAACATGATGCCCAAACACTTTACCAACTG
>18 dna:chromosome chromosome:NCBIM37:18:1:90772031:1 67202069 ID68994 U -
TTTTTAACATGATGCCCAAACACTTTACCA
>18 dna:chromosome chromosome:NCBIM37:18:1:90772031:1 67202071 ID61334 U -
TGTTTTTAACATGATGCCCAAACACTTTAC
>18 dna:chromosome chromosome:NCBIM37:18:1:90772031:1 67202074 ID61333 U -
TGTTTTTAACATGATGCCCAAACACTT
>18 dna:chromosome chromosome:NCBIM37:18:1:90772031:1 67202074 ID68984 U -
TTTTGTTTTTAACATGATGCCCAAACACTT
>18 dna:chromosome chromosome:NCBIM37:18:1:90772031:1 67202114 ID2021 U -
CACCATACCTTGCTTCTGTGGTACTGGGT
>18 dna:chromosome chromosome:NCBIM37:18:1:90772031:1 67202133 ID39104 U -
TGAGATTGCTGGCATGTACCACCATACCT
>18 dna:chromosome chromosome:NCBIM37:18:1:90772031:1 67202135 ID39103 U -
TGAGATTGCTGGCATGTACCACCATAC
>18 dna:chromosome chromosome:NCBIM37:18:1:90772031:1 67202136 ID6143 U -
GTGCTGAGATTGCTGGCATGTACCACCATA
>18 dna:chromosome chromosome:NCBIM37:18:1:90772031:1 67202136 ID47792 U -
TGCTGAGATTGCTGGCATGTACCACCATA
>18 dna:chromosome chromosome:NCBIM37:18:1:90772031:1 67202142 ID28195 U -
TCCCAAGTGCTGAGATTGCTGGCATGTACC
>18 dna:chromosome chromosome:NCBIM37:18:1:90772031:1 67202143 ID28194 U -
TCCCAAGTGCTGAGATTGCTGGCATGTAC
>18 dna:chromosome chromosome:NCBIM37:18:1:90772031:1 67202169 ID34989 U -
TGAACTTCCCATCCTTCTGCCTCTACCTCC
>18 dna:chromosome chromosome:NCBIM37:18:1:90772031:1 67202170 ID34988 U -
TGAACTTCCCATCCTTCTGCCTCTACCTC
>18 dna:chromosome chromosome:NCBIM37:18:1:90772031:1 67202177 ID52241 U -
TGGCCTTGAACTTCCCATCCTTCTGCCT
>18 dna:chromosome chromosome:NCBIM37:18:1:90772031:1 67202199 ID1821 U -
CAATCTCGCTATGTAGCTGGGGATGGCCT
>18 dna:chromosome chromosome:NCBIM37:18:1:90772031:1 67202217 ID57925 U -
TGTATTCTTGGCCAACCTCAATCTCGCTA
>18 dna:chromosome chromosome:NCBIM37:18:1:90772031:1 67202232 ID38637 U -
TGAGAGAGGGTCTCATGTATTCTTGGCCA
>18 dna:chromosome chromosome:NCBIM37:18:1:90772031:1 67202268 ID54179 U -
TGGGCTAATTGCAACTCAGAGTCTTTTTTGT
>18 dna:chromosome chromosome:NCBIM37:18:1:90772031:1 67202308 ID52050 U -
TGGCCATTGCACTCAGTGTAACTGCCTGC
>18 dna:chromosome chromosome:NCBIM37:18:1:90772031:1 67202309 ID52049 U -
TGGCCATTGCACTCAGTGTAACTGCCTG
>18 dna:chromosome chromosome:NCBIM37:18:1:90772031:1 67202320 ID55242 U -
TGGTACTTGGAGACTGGCCATTGCACTCAGT
>18 dna:chromosome chromosome:NCBIM37:18:1:90772031:1 67202329 ID64777 U -
TTCACACCATGGTACTTGGAGACTGGCCATT
>18 dna:chromosome chromosome:NCBIM37:18:1:90772031:1 67202330 ID64776 U -
TTCACACCATGGTACTTGGAGACTGGCCAT
>18 dna:chromosome chromosome:NCBIM37:18:1:90772031:1 67202331 ID64775 U -
TTCACACCATGGTACTTGGAGACTGGCCA
>18 dna:chromosome chromosome:NCBIM37:18:1:90772031:1 67202332 ID24936 U -
TCACACCATGGTACTTGGAGACTGGCC
>18 dna:chromosome chromosome:NCBIM37:18:1:90772031:1 67202332 ID64774 U -
TTCACACCATGGTACTTGGAGACTGGCC
>18 dna:chromosome chromosome:NCBIM37:18:1:90772031:1 67202367 ID58428 U -
TGTCATTTCAGAATGTTTTGCTCATGCAGC
>18 dna:chromosome chromosome:NCBIM37:18:1:90772031:1 67202368 ID58427 U -
TGTCATTTCAGAATGTTTTGCTCATGCAG
>18 dna:chromosome chromosome:NCBIM37:18:1:90772031:1 67202369 ID32651 U -
TCTGTCATTTCAGAATGTTTTGCTCATGCA
>18 dna:chromosome chromosome:NCBIM37:18:1:90772031:1 67202369 ID58426 U -
TGTCATTTCAGAATGTTTTGCTCATGCA
>18 dna:chromosome chromosome:NCBIM37:18:1:90772031:1 67202370 ID3674 U -
CTGTCATTTCAGAATGTTTTGCTCATGC
>18 dna:chromosome chromosome:NCBIM37:18:1:90772031:1 67202370 ID32650 U -
TCTGTCATTTCAGAATGTTTTGCTCATGC
>18 dna:chromosome chromosome:NCBIM37:18:1:90772031:1 67202371 ID32649 U -
TCTGTCATTTCAGAATGTTTTGCTCATG
>18 dna:chromosome chromosome:NCBIM37:18:1:90772031:1 67202405 ID27115 U -
TCCAATCCCAAGCCCTAGAAACCACTCTTC
>18 dna:chromosome chromosome:NCBIM37:18:1:90772031:1 67202493 ID14756 U -
TACGTAGTGTTCTTCAGAGTTTTCCCCTC
>18 dna:chromosome chromosome:NCBIM37:18:1:90772031:1 67202494 ID14755 U -
TACGTAGTGTTCTTCAGAGTTTTCCCCT
>18 dna:chromosome chromosome:NCBIM37:18:1:90772031:1 67202511 ID36757 U -
TGACAGGACACAGCCCCCTACGTAGTGTT
>18 dna:chromosome chromosome:NCBIM37:18:1:90772031:1 67202569 ID25982 U -
TCAGTGCTCAGCAACTGCAACATCTTACTAGA
>18 dna:chromosome chromosome:NCBIM37:18:1:90772031:1 67202580 ID15878 U -
TACTTTGTTCAGTGCTCAGCAACTGCAAC
>18 dna:chromosome chromosome:NCBIM37:18:1:90772031:1 67202604 ID58936 U -
TGTGAATCAGTGCTGATTCTGCCCATACTT
>18 dna:chromosome chromosome:NCBIM37:18:1:90772031:1 67202610 ID42041 U -
TGATGTTGTGAATCAGTGCTGATTCTGCCC
>18 dna:chromosome chromosome:NCBIM37:18:1:90772031:1 67202611 ID2521 U -
CATGATGTTGTGAATCAGTGCTGATTCTGCC
>18 dna:chromosome chromosome:NCBIM37:18:1:90772031:1 67202611 ID42040 U -
TGATGTTGTGAATCAGTGCTGATTCTGCC
>18 dna:chromosome chromosome:NCBIM37:18:1:90772031:1 67202612 ID2520 U -
CATGATGTTGTGAATCAGTGCTGATTCTGC
>18 dna:chromosome chromosome:NCBIM37:18:1:90772031:1 67202623 ID16308 U -
TAGAACCACATGATGTTGTGAATCAGT
>18 dna:chromosome chromosome:NCBIM37:18:1:90772031:1 67202634 ID46733 U -
TGCGATTGGTGGTTATAGAACCACATGATGT
>18 dna:chromosome chromosome:NCBIM37:18:1:90772031:1 67202646 ID21288 U -
TAGTTGAGAATGCGATTGGTGGTTATAGA
>18 dna:chromosome chromosome:NCBIM37:18:1:90772031:1 67202651 ID61273 U -
TGTTTTAGTTGAGAATGCGATTGGTGGTT
>18 dna:chromosome chromosome:NCBIM37:18:1:90772031:1 67202652 ID23318 U -
TATGTTTTAGTTGAGAATGCGATTGGTGGT
>18 dna:chromosome chromosome:NCBIM37:18:1:90772031:1 67202663 ID56227 U -
TGGTGGTCTATATGTTTTAGTTGAGAATG
>18 dna:chromosome chromosome:NCBIM37:18:1:90772031:1 67202667 ID25395 U -
TCACTGGTGGTCTATATGTTTTAGTTGAG
>18 dna:chromosome chromosome:NCBIM37:18:1:90772031:1 67202684 ID61055 U -
TGTTGTTTGTGGCAGTGCCTCACTGGTGGTC
>18 dna:chromosome chromosome:NCBIM37:18:1:90772031:1 67202685 ID61054 U -
TGTTGTTTGTGGCAGTGCCTCACTGGTGGT
>18 dna:chromosome chromosome:NCBIM37:18:1:90772031:1 67202688 ID42053 U -
TGATGTTGTTTGTGGCAGTGCCTCACTGGT
>18 dna:chromosome chromosome:NCBIM37:18:1:90772031:1 67202689 ID42052 U -
TGATGTTGTTTGTGGCAGTGCCTCACTGG
>18 dna:chromosome chromosome:NCBIM37:18:1:90772031:1 67202696 ID42051 U -
TGATGTTGTTTGTGGCAGTGCC
>18 dna:chromosome chromosome:NCBIM37:18:1:90772031:1 67202705 ID23375 U -
TATTAATCAATGCCCACTGATGTTGTTTGT
>18 dna:chromosome chromosome:NCBIM37:18:1:90772031:1 67202708 ID60655 U -
TGTTATTAATCAATGCCCACTGATGTTGTT
>18 dna:chromosome chromosome:NCBIM37:18:1:90772031:1 67202711 ID23298 U -
TATGTTATTAATCAATGCCCACTGATGTT
>18 dna:chromosome chromosome:NCBIM37:18:1:90772031:1 67202735 ID23943 U -
TATTTCTTTTTGTGTCCCACATGGCTTATGT
>18 dna:chromosome chromosome:NCBIM37:18:1:90772031:1 67202772 ID47763 U -
TGCTGACATATTGACATTCTGCTTGGCTTT
>18 dna:chromosome chromosome:NCBIM37:18:1:90772031:1 67202778 ID41793 U -
TGATGCTGACATATTGACATTCTGCTT
>18 dna:chromosome chromosome:NCBIM37:18:1:90772031:1 67202899 ID23532 U -
TATTATTTGTCCTACAAAAGCCTTGTGTGTG
>18 dna:chromosome chromosome:NCBIM37:18:1:90772031:1 67202900 ID23531 U -
TATTATTTGTCCTACAAAAGCCTTGTGTGT
>18 dna:chromosome chromosome:NCBIM37:18:1:90772031:1 67202902 ID26244 U -
TCATATTATTTGTCCTACAAAAGCCTTGTGT
>18 dna:chromosome chromosome:NCBIM37:18:1:90772031:1 67202935 ID33766 U -
TGAAAATTGGAAAATATTTTGGCCATTATTT
>18 dna:chromosome chromosome:NCBIM37:18:1:90772031:1 67202942 ID68402 U -
TTTCATGAAAATTGGAAAATATTTTGGCC
>18 dna:chromosome chromosome:NCBIM37:18:1:90772031:1 67202963 ID18676 U -
TAGCTCTGTGAGTTGAGTGGTTTTCATGA
>18 dna:chromosome chromosome:NCBIM37:18:1:90772031:1 67202981 ID54199 U -
TGGGCTCGTTGAGCTTCTTAGCTCTGTGA
>18 dna:chromosome chromosome:NCBIM37:18:1:90772031:1 67203023 ID15813 U -
TACTTGTTTTGAGAAATTTGAGGGTGATGT
>18 dna:chromosome chromosome:NCBIM37:18:1:90772031:1 67203024 ID15812 U -
TACTTGTTTTGAGAAATTTGAGGGTGATG
>18 dna:chromosome chromosome:NCBIM37:18:1:90772031:1 67203030 ID47149 U -
TGCTACTTGTTTTGAGAAATTTGAGG
>18 dna:chromosome chromosome:NCBIM37:18:1:90772031:1 67203071 ID54295 U -
TGGGGAACTTATGTTTTTATGAGACTGTTT
>18 dna:chromosome chromosome:NCBIM37:18:1:90772031:1 67203169 ID48669 U -
TGCTTTTGAAAGATACTTGCTGTGGATGGA
>18 dna:chromosome chromosome:NCBIM37:18:1:90772031:1 67203170 ID48668 U -
TGCTTTTGAAAGATACTTGCTGTGGATGG
>18 dna:chromosome chromosome:NCBIM37:18:1:90772031:1 67203170 ID66978 U -
TTGCTTTTGAAAGATACTTGCTGTGGATGG
>18 dna:chromosome chromosome:NCBIM37:18:1:90772031:1 67203193 ID6640 U -
TAAAACAGATCTTCATTTTGCCTTTGCTTT
>18 dna:chromosome chromosome:NCBIM37:18:1:90772031:1 67203199 ID22782 U -
TATGACTTAAAACAGATCTTCATTTTGCCTT
>18 dna:chromosome chromosome:NCBIM37:18:1:90772031:1 67203199 ID37804 U -
TGACTTAAAACAGATCTTCATTTTGCCTT
>18 dna:chromosome chromosome:NCBIM37:18:1:90772031:1 67203200 ID37803 U -
TGACTTAAAACAGATCTTCATTTTGCCT
>18 dna:chromosome chromosome:NCBIM37:18:1:90772031:1 67203245 ID52283 U -
TGGCGATCAGTTCCTTCAGCTTTTGTTGT
>18 dna:chromosome chromosome:NCBIM37:18:1:90772031:1 67203246 ID52282 U -
TGGCGATCAGTTCCTTCAGCTTTTGTTG
>18 dna:chromosome chromosome:NCBIM37:18:1:90772031:1 67203274 ID3956 U -
GAAGAATTATCTTGTCTATCAGATTGCTC
>18 dna:chromosome chromosome:NCBIM37:18:1:90772031:1 67203275 ID16415 U -
TAGAAGAATTATCTTGTCTATCAGATTGCT
>18 dna:chromosome chromosome:NCBIM37:18:1:90772031:1 67203276 ID16414 U -
TAGAAGAATTATCTTGTCTATCAGATTGC
>18 dna:chromosome chromosome:NCBIM37:18:1:90772031:1 67203290 ID4964 U -
GCCATTTGTCCTGACTAGAAGAATTATCTT
>18 dna:chromosome chromosome:NCBIM37:18:1:90772031:1 67203290 ID45767 U -
TGCCATTTGTCCTGACTAGAAGAATTATCTT
>18 dna:chromosome chromosome:NCBIM37:18:1:90772031:1 67203293 ID45766 U -
TGCCATTTGTCCTGACTAGAAGAATTAT
>18 dna:chromosome chromosome:NCBIM37:18:1:90772031:1 67203298 ID12704 U -
TACACCGTGCCATTTGTCCTGACTAGAAGA
>18 dna:chromosome chromosome:NCBIM37:18:1:90772031:1 67203367 ID58404 U -
TGTCATGTTAAGCTGGAAACTTTGCCATTT
>18 dna:chromosome chromosome:NCBIM37:18:1:90772031:1 67203371 ID2531 U -
CATGTCATGTTAAGCTGGAAACTTTGCC
>18 dna:chromosome chromosome:NCBIM37:18:1:90772031:1 67203378 ID52795 U -
TGGGAAATCATGTCATGTTAAGCTGGAAA
>18 dna:chromosome chromosome:NCBIM37:18:1:90772031:1 67203439 ID12430 U -
TACAATGAGTACCAATTTTGCTTTGAATACT
>18 dna:chromosome chromosome:NCBIM37:18:1:90772031:1 67203458 ID19085 U -
TAGGAATGGTATAAGCTTTACAATGAGTAC
>18 dna:chromosome chromosome:NCBIM37:18:1:90772031:1 67203464 ID42056 U -
TGATGTTTAGGAATGGTATAAGCTTTACAAT
>18 dna:chromosome chromosome:NCBIM37:18:1:90772031:1 67203465 ID42055 U -
TGATGTTTAGGAATGGTATAAGCTTTACAA
>18 dna:chromosome chromosome:NCBIM37:18:1:90772031:1 67203475 ID55710 U -
TGGTCGATTTGATGTTTAGGAATGGTATA
>18 dna:chromosome chromosome:NCBIM37:18:1:90772031:1 67203476 ID64403 U -
TTATGGTCGATTTGATGTTTAGGAATGGTAT
>18 dna:chromosome chromosome:NCBIM37:18:1:90772031:1 67203479 ID23149 U -
TATGGTCGATTTGATGTTTAGGAATGG
>18 dna:chromosome chromosome:NCBIM37:18:1:90772031:1 67203482 ID45717 U -
TGCCATTATGGTCGATTTGATGTTTAGGAA
>18 dna:chromosome chromosome:NCBIM37:18:1:90772031:1 67203485 ID59646 U -
TGTGCCATTATGGTCGATTTGATGTTTAG
>18 dna:chromosome chromosome:NCBIM37:18:1:90772031:1 67203487 ID67914 U -
TTGTGCCATTATGGTCGATTTGATGTTT
>18 dna:chromosome chromosome:NCBIM37:18:1:90772031:1 67203497 ID58704 U -
TGTCTTCAGTTTTTGTGCCATTATGGTCGA
>18 dna:chromosome chromosome:NCBIM37:18:1:90772031:1 67203504 ID61359 U -
TGTTTTTGTCTTCAGTTTTTGTGCCATTA
>18 dna:chromosome chromosome:NCBIM37:18:1:90772031:1 67203511 ID51601 U -
TGGCACTTTGTTTTTGTCTTCAGTTTTTGT
>18 dna:chromosome chromosome:NCBIM37:18:1:90772031:1 67203538 ID36508 U -
TGACACAGGCACTTTACAACTATACACTGG
>18 dna:chromosome chromosome:NCBIM37:18:1:90772031:1 67203567 ID15798 U -
TACTTGTCGACTATGGTTTGTGACCAGAT
>18 dna:chromosome chromosome:NCBIM37:18:1:90772031:1 67203567 ID21856 U -
TATACTTGTCGACTATGGTTTGTGACCAGAT
>18 dna:chromosome chromosome:NCBIM37:18:1:90772031:1 67203575 ID67851 U -
TTGTCTATACTTGTCGACTATGGTTTGT
>18 dna:chromosome chromosome:NCBIM37:18:1:90772031:1 67203576 ID15800 U -
TACTTGTCTATACTTGTCGACTATGGTTTG
>18 dna:chromosome chromosome:NCBIM37:18:1:90772031:1 67203577 ID15799 U -
TACTTGTCTATACTTGTCGACTATGGTTT
>18 dna:chromosome chromosome:NCBIM37:18:1:90772031:1 67203593 ID66305 U -
TTGAAATTCAGCCCGTATACTTGTCTATAC
>18 dna:chromosome chromosome:NCBIM37:18:1:90772031:1 67203607 ID14769 U -
TACGTCTTTGGTGTTGAAATTCAGCCCGT
>18 dna:chromosome chromosome:NCBIM37:18:1:90772031:1 67203610 ID3786 U -
GAAAATACGTCTTTGGTGTTGAAATTCAGCC
>18 dna:chromosome chromosome:NCBIM37:18:1:90772031:1 67203614 ID38005 U -
TGAGAAAATACGTCTTTGGTGTTGAAATTC
>18 dna:chromosome chromosome:NCBIM37:18:1:90772031:1 67203615 ID38004 U -
TGAGAAAATACGTCTTTGGTGTTGAAATT
>18 dna:chromosome chromosome:NCBIM37:18:1:90772031:1 67203618 ID1645 U -
ATTTGAGAAAATACGTCTTTGGTGTTGAA
>18 dna:chromosome chromosome:NCBIM37:18:1:90772031:1 67203618 ID68583 U -
TTTGAGAAAATACGTCTTTGGTGTTGAA
>18 dna:chromosome chromosome:NCBIM37:18:1:90772031:1 67203619 ID3874 U -
GAAATTTGAGAAAATACGTCTTTGGTGTTGA
>18 dna:chromosome chromosome:NCBIM37:18:1:90772031:1 67203624 ID2675 U -
CCAGAAATTTGAGAAAATACGTCTTTGGT
>18 dna:chromosome chromosome:NCBIM37:18:1:90772031:1 67203629 ID18412 U -
TAGCCTCCAGAAATTTGAGAAAATACGTCT
>18 dna:chromosome chromosome:NCBIM37:18:1:90772031:1 67203637 ID17750 U -
TAGATTTCTAGCCTCCAGAAATTTGAGAAA
>18 dna:chromosome chromosome:NCBIM37:18:1:90772031:1 67203638 ID17749 U -
TAGATTTCTAGCCTCCAGAAATTTGAGAA
>18 dna:chromosome chromosome:NCBIM37:18:1:90772031:1 67203648 ID20746 U -
TAGTATTCTGTAGATTTCTAGCCTCCAGA
>18 dna:chromosome chromosome:NCBIM37:18:1:90772031:1 67203711 ID26198 U -
TCATATATAGAGAAGTTGGCTGCCTGCAG
>18 dna:chromosome chromosome:NCBIM37:18:1:90772031:1 67203714 ID26197 U -
TCATATATAGAGAAGTTGGCTGCCTG
>18 dna:chromosome chromosome:NCBIM37:18:1:90772031:1 67203743 ID57475 U -
TGTAATGTGCTCCCTGGAGAAGCCACAGGC
>18 dna:chromosome chromosome:NCBIM37:18:1:90772031:1 67203744 ID11469 U -
TAATGTGCTCCCTGGAGAAGCCACAGG
>18 dna:chromosome chromosome:NCBIM37:18:1:90772031:1 67203749 ID15292 U -
TACTCTGTAATGTGCTCCCTGGAGAAGCC
>18 dna:chromosome chromosome:NCBIM37:18:1:90772031:1 67203760 ID15291 U -
TACTCTGTAATGTGCTCC
>18 dna:chromosome chromosome:NCBIM37:18:1:90772031:1 67203783 ID6800 U -
TAAAAGAAGACACCAGAGTGAGCTTGCGTGC
>18 dna:chromosome chromosome:NCBIM37:18:1:90772031:1 67203831 ID17526 U -
TAGATGAACTCATGATGGTGGAACCATCAGGA
>18 dna:chromosome chromosome:NCBIM37:18:1:90772031:1 67203844 ID11773 U -
TAATTTGGGATAGATGAACTCATGATGGT
>18 dna:chromosome chromosome:NCBIM37:18:1:90772031:1 67203882 ID27297 U -
TCCACATGGTAGAGCATTAACCACAAATGT
>18 dna:chromosome chromosome:NCBIM37:18:1:90772031:1 67203884 ID15223 U -
TACTCCACATGGTAGAGCATTAACCACAAAT
>18 dna:chromosome chromosome:NCBIM37:18:1:90772031:1 67203885 ID27296 U -
TCCACATGGTAGAGCATTAACCACAAA
>18 dna:chromosome chromosome:NCBIM37:18:1:90772031:1 67203907 ID30613 U -
TCGAAGGCCTCCTGCCCACTACTCCAC
>18 dna:chromosome chromosome:NCBIM37:18:1:90772031:1 67203918 ID64609 U -
TTCAACAGCAACCCTCGAAGGCCTCCTGCC
>18 dna:chromosome chromosome:NCBIM37:18:1:90772031:1 67203921 ID44576 U -
TGCATTCAACAGCAACCCTCGAAGGCCTCCT
>18 dna:chromosome chromosome:NCBIM37:18:1:90772031:1 67203922 ID44575 U -
TGCATTCAACAGCAACCCTCGAAGGCCTCC
>18 dna:chromosome chromosome:NCBIM37:18:1:90772031:1 67203923 ID44574 U -
TGCATTCAACAGCAACCCTCGAAGGCCTC
>18 dna:chromosome chromosome:NCBIM37:18:1:90772031:1 67203924 ID44573 U -
TGCATTCAACAGCAACCCTCGAAGGCCT
>18 dna:chromosome chromosome:NCBIM37:18:1:90772031:1 67203934 ID49538 U -
TGGAAGCTTCATGCATTCAACAGCAACCC
>18 dna:chromosome chromosome:NCBIM37:18:1:90772031:1 67203935 ID49537 U -
TGGAAGCTTCATGCATTCAACAGCAACC
>18 dna:chromosome chromosome:NCBIM37:18:1:90772031:1 67203943 ID24174 U -
TCAAACAACATGGAAGCTTCATGCATTCAA
>18 dna:chromosome chromosome:NCBIM37:18:1:90772031:1 67203949 ID13970 U -
TACCATCAAACAACATGGAAGCTTCATGC
>18 dna:chromosome chromosome:NCBIM37:18:1:90772031:1 67203950 ID13969 U -
TACCATCAAACAACATGGAAGCTTCATG
>18 dna:chromosome chromosome:NCBIM37:18:1:90772031:1 67203951 ID13968 U -
TACCATCAAACAACATGGAAGCTTCAT
>18 dna:chromosome chromosome:NCBIM37:18:1:90772031:1 67203965 ID13313 U -
TACATCTTATACCAGTCTACCATCAAACAA
>18 dna:chromosome chromosome:NCBIM37:18:1:90772031:1 67203971 ID15053 U -
TACTATACATCTTATACCAGTCTACCATC
>18 dna:chromosome chromosome:NCBIM37:18:1:90772031:1 67203982 ID52370 U -
TGGCTAGTGCTTTTACTATACATCTTATACC
>18 dna:chromosome chromosome:NCBIM37:18:1:90772031:1 67204002 ID67835 U -
TTGTCCGATCAGCATTATTTTGGCTAGTGCT
>18 dna:chromosome chromosome:NCBIM37:18:1:90772031:1 67204091 ID16798 U -
TAGACAAGATTTCCTTTTCAAATTTTTGGTC
>18 dna:chromosome chromosome:NCBIM37:18:1:90772031:1 67204092 ID16797 U -
TAGACAAGATTTCCTTTTCAAATTTTTGGT
>18 dna:chromosome chromosome:NCBIM37:18:1:90772031:1 67204121 ID65701 U -
TTCGGTGCACCATTTTCTTTTTGTCTAATGT
>18 dna:chromosome chromosome:NCBIM37:18:1:90772031:1 67204128 ID60661 U -
TGTTATTCGGTGCACCATTTTCTTTTTGT
>18 dna:chromosome chromosome:NCBIM37:18:1:90772031:1 67204132 ID12497 U -
TACAATGTTATTCGGTGCACCATTTTCTTT
>18 dna:chromosome chromosome:NCBIM37:18:1:90772031:1 67204133 ID12496 U -
TACAATGTTATTCGGTGCACCATTTTCTT
>18 dna:chromosome chromosome:NCBIM37:18:1:90772031:1 67204134 ID68270 U -
TTTACAATGTTATTCGGTGCACCATTTTCT
>18 dna:chromosome chromosome:NCBIM37:18:1:90772031:1 67204135 ID63845 U -
TTACAATGTTATTCGGTGCACCATTTTC
>18 dna:chromosome chromosome:NCBIM37:18:1:90772031:1 67204139 ID5669 U -
GGCTATTTACAATGTTATTCGGTGCACCAT
>18 dna:chromosome chromosome:NCBIM37:18:1:90772031:1 67204140 ID5668 U -
GGCTATTTACAATGTTATTCGGTGCACCA
>18 dna:chromosome chromosome:NCBIM37:18:1:90772031:1 67204140 ID19794 U -
TAGGCTATTTACAATGTTATTCGGTGCACCA
>18 dna:chromosome chromosome:NCBIM37:18:1:90772031:1 67204141 ID5667 U -
GGCTATTTACAATGTTATTCGGTGCACC
>18 dna:chromosome chromosome:NCBIM37:18:1:90772031:1 67204141 ID19793 U -
TAGGCTATTTACAATGTTATTCGGTGCACC
>18 dna:chromosome chromosome:NCBIM37:18:1:90772031:1 67204142 ID19792 U -
TAGGCTATTTACAATGTTATTCGGTGCAC
>18 dna:chromosome chromosome:NCBIM37:18:1:90772031:1 67204156 ID55567 U -
TGGTCAATTGGGTGTTTAGGCTATTTACAAT
>18 dna:chromosome chromosome:NCBIM37:18:1:90772031:1 67204157 ID55566 U -
TGGTCAATTGGGTGTTTAGGCTATTTACAA
>18 dna:chromosome chromosome:NCBIM37:18:1:90772031:1 67204158 ID55565 U -
TGGTCAATTGGGTGTTTAGGCTATTTACA
>18 dna:chromosome chromosome:NCBIM37:18:1:90772031:1 67204162 ID41883 U -
TGATGGTCAATTGGGTGTTTAGGCTATT
>18 dna:chromosome chromosome:NCBIM37:18:1:90772031:1 67204162 ID55564 U -
TGGTCAATTGGGTGTTTAGGCTATT
>18 dna:chromosome chromosome:NCBIM37:18:1:90772031:1 67204164 ID32370 U -
TCTGATGGTCAATTGGGTGTTTAGGCTA
>18 dna:chromosome chromosome:NCBIM37:18:1:90772031:1 67204172 ID65168 U -
TTCCAACACCATCTGATGGTCAATTGGGTGT
>18 dna:chromosome chromosome:NCBIM37:18:1:90772031:1 67204174 ID65167 U -
TTCCAACACCATCTGATGGTCAATTGGGT
>18 dna:chromosome chromosome:NCBIM37:18:1:90772031:1 67204179 ID15811 U -
TACTTGTTCCAACACCATCTGATGGTCAAT
>18 dna:chromosome chromosome:NCBIM37:18:1:90772031:1 67204213 ID36369 U -
TGACAAGATTGACCATTTCAGCTACCTGCCC
>18 dna:chromosome chromosome:NCBIM37:18:1:90772031:1 67204214 ID36368 U -
TGACAAGATTGACCATTTCAGCTACCTGCC
>18 dna:chromosome chromosome:NCBIM37:18:1:90772031:1 67204215 ID36367 U -
TGACAAGATTGACCATTTCAGCTACCTGC
>18 dna:chromosome chromosome:NCBIM37:18:1:90772031:1 67204216 ID36366 U -
TGACAAGATTGACCATTTCAGCTACCTG
>18 dna:chromosome chromosome:NCBIM37:18:1:90772031:1 67204217 ID36365 U -
TGACAAGATTGACCATTTCAGCTACCT
>18 dna:chromosome chromosome:NCBIM37:18:1:90772031:1 67204221 ID14596 U -
TACGAGACTGACAAGATTGACCATTTCAGCT
>18 dna:chromosome chromosome:NCBIM37:18:1:90772031:1 67204222 ID14595 U -
TACGAGACTGACAAGATTGACCATTTCAGC
>18 dna:chromosome chromosome:NCBIM37:18:1:90772031:1 67204225 ID29428 U -
TCCTACGAGACTGACAAGATTGACCATTTC
>18 dna:chromosome chromosome:NCBIM37:18:1:90772031:1 67204226 ID29427 U -
TCCTACGAGACTGACAAGATTGACCATTT
>18 dna:chromosome chromosome:NCBIM37:18:1:90772031:1 67204227 ID29426 U -
TCCTACGAGACTGACAAGATTGACCATT
>18 dna:chromosome chromosome:NCBIM37:18:1:90772031:1 67204228 ID1706 U -
CAAATCCTACGAGACTGACAAGATTGACCAT
>18 dna:chromosome chromosome:NCBIM37:18:1:90772031:1 67204231 ID64584 U -
TTCAAATCCTACGAGACTGACAAGATTGAC
>18 dna:chromosome chromosome:NCBIM37:18:1:90772031:1 67204232 ID29425 U -
TCCTACGAGACTGACAAGATTGA
>18 dna:chromosome chromosome:NCBIM37:18:1:90772031:1 67204232 ID64583 U -
TTCAAATCCTACGAGACTGACAAGATTGA
>18 dna:chromosome chromosome:NCBIM37:18:1:90772031:1 67204234 ID9333 U -
TAACTTCAAATCCTACGAGACTGACAAGATT
>18 dna:chromosome chromosome:NCBIM37:18:1:90772031:1 67204238 ID55118 U -
TGGTAACTTCAAATCCTACGAGACTGACAA
>18 dna:chromosome chromosome:NCBIM37:18:1:90772031:1 67204239 ID55117 U -
TGGTAACTTCAAATCCTACGAGACTGACA
>18 dna:chromosome chromosome:NCBIM37:18:1:90772031:1 67204240 ID55116 U -
TGGTAACTTCAAATCCTACGAGACTGAC
>18 dna:chromosome chromosome:NCBIM37:18:1:90772031:1 67204241 ID55115 U -
TGGTAACTTCAAATCCTACGAGACTGA
>18 dna:chromosome chromosome:NCBIM37:18:1:90772031:1 67204242 ID65340 U -
TTCCATGGTAACTTCAAATCCTACGAGACTG
>18 dna:chromosome chromosome:NCBIM37:18:1:90772031:1 67204244 ID65339 U -
TTCCATGGTAACTTCAAATCCTACGAGAC
>18 dna:chromosome chromosome:NCBIM37:18:1:90772031:1 67204246 ID42195 U -
TGATTCCATGGTAACTTCAAATCCTACGAG
>18 dna:chromosome chromosome:NCBIM37:18:1:90772031:1 67204247 ID42194 U -
TGATTCCATGGTAACTTCAAATCCTACGA
>18 dna:chromosome chromosome:NCBIM37:18:1:90772031:1 67204253 ID15174 U -
TACTCAGATGATTCCATGGTAACTTCAAATC
>18 dna:chromosome chromosome:NCBIM37:18:1:90772031:1 67204261 ID15173 U -
TACTCAGATGATTCCATGGTAAC
>18 dna:chromosome chromosome:NCBIM37:18:1:90772031:1 67204263 ID51659 U -
TGGCAGCCATACTCAGATGATTCCATGGTA
>18 dna:chromosome chromosome:NCBIM37:18:1:90772031:1 67204264 ID51658 U -
TGGCAGCCATACTCAGATGATTCCATGGT
>18 dna:chromosome chromosome:NCBIM37:18:1:90772031:1 67204264 ID67276 U -
TTGGCAGCCATACTCAGATGATTCCATGGT
>18 dna:chromosome chromosome:NCBIM37:18:1:90772031:1 67204273 ID63486 U -
TTAAAACCCATTGGCAGCCATACTCAGATGA
>18 dna:chromosome chromosome:NCBIM37:18:1:90772031:1 67204274 ID6690 U -
TAAAACCCATTGGCAGCCATACTCAGATG
>18 dna:chromosome chromosome:NCBIM37:18:1:90772031:1 67204275 ID63485 U -
TTAAAACCCATTGGCAGCCATACTCAGAT
>18 dna:chromosome chromosome:NCBIM37:18:1:90772031:1 67204277 ID6689 U -
TAAAACCCATTGGCAGCCATACTCAG
>18 dna:chromosome chromosome:NCBIM37:18:1:90772031:1 67204284 ID17372 U -
TAGATAACTCTTAAAACCCATTGGCAGCCA
>18 dna:chromosome chromosome:NCBIM37:18:1:90772031:1 67204285 ID17371 U -
TAGATAACTCTTAAAACCCATTGGCAGCC
>18 dna:chromosome chromosome:NCBIM37:18:1:90772031:1 67204286 ID17370 U -
TAGATAACTCTTAAAACCCATTGGCAGC
>18 dna:chromosome chromosome:NCBIM37:18:1:90772031:1 67204287 ID52121 U -
TGGCCTAGATAACTCTTAAAACCCATTGGCAG
>18 dna:chromosome chromosome:NCBIM37:18:1:90772031:1 67204288 ID52120 U -
TGGCCTAGATAACTCTTAAAACCCATTGGCA
>18 dna:chromosome chromosome:NCBIM37:18:1:90772031:1 67204289 ID52119 U -
TGGCCTAGATAACTCTTAAAACCCATTGGC
>18 dna:chromosome chromosome:NCBIM37:18:1:90772031:1 67204289 ID67305 U -
TTGGCCTAGATAACTCTTAAAACCCATTGGC
>18 dna:chromosome chromosome:NCBIM37:18:1:90772031:1 67204290 ID52118 U -
TGGCCTAGATAACTCTTAAAACCCATTGG
>18 dna:chromosome chromosome:NCBIM37:18:1:90772031:1 67204297 ID24039 U -
TATTTTATTGGCCTAGATAACTCTTAAAAC
>18 dna:chromosome chromosome:NCBIM37:18:1:90772031:1 67204302 ID44343 U -
TGCATATTTTATTGGCCTAGATAACTCTT
>18 dna:chromosome chromosome:NCBIM37:18:1:90772031:1 67204304 ID44342 U -
TGCATATTTTATTGGCCTAGATAACTC
>18 dna:chromosome chromosome:NCBIM37:18:1:90772031:1 67204351 ID67118 U -
TTGGACTATTTTCCCCTTATCATCTATCCTC
>18 dna:chromosome chromosome:NCBIM37:18:1:90772031:1 67204353 ID68719 U -
TTTGGACTATTTTCCCCTTATCATCTATCC
>18 dna:chromosome chromosome:NCBIM37:18:1:90772031:1 67204389 ID27893 U -
TCCATCTTTCTTATGTTTTTGAATGGCAGTT
>18 dna:chromosome chromosome:NCBIM37:18:1:90772031:1 67204390 ID27892 U -
TCCATCTTTCTTATGTTTTTGAATGGCAGT
>18 dna:chromosome chromosome:NCBIM37:18:1:90772031:1 67204391 ID27891 U -
TCCATCTTTCTTATGTTTTTGAATGGCAG
>18 dna:chromosome chromosome:NCBIM37:18:1:90772031:1 67204393 ID65326 U -
TTCCATCTTTCTTATGTTTTTGAATGGC
>18 dna:chromosome chromosome:NCBIM37:18:1:90772031:1 67204411 ID47348 U -
TGCTATGTATTTGGTTTTGTTCCATCTTT
>18 dna:chromosome chromosome:NCBIM37:18:1:90772031:1 67204453 ID16809 U -
TAGACACAAACTTTTCTTCCCTACTAAGTA
>18 dna:chromosome chromosome:NCBIM37:18:1:90772031:1 67204703 ID26555 U -
TCATTGTTACTGTTATGTATGTTCTCTGA
>18 dna:chromosome chromosome:NCBIM37:18:1:90772031:1 67204705 ID15212 U -
TACTCATTGTTACTGTTATGTATGTTCTCT
>18 dna:chromosome chromosome:NCBIM37:18:1:90772031:1 67204744 ID35744 U -
TGAATAGTCTTGAGGCCTCACACGAC
>18 dna:chromosome chromosome:NCBIM37:18:1:90772031:1 67204750 ID69027 U -
TTTTTTCATGAATAGTCTTGAGGCCTCA
>18 dna:chromosome chromosome:NCBIM37:18:1:90772031:1 67204784 ID58996 U -
TGTGACAATGTGTTGCTTAGTTTTTGAGGG
>18 dna:chromosome chromosome:NCBIM37:18:1:90772031:1 67204795 ID2126 U -
CACTTGTGCTTGTGACAATGTGTTGCTTA
>18 dna:chromosome chromosome:NCBIM37:18:1:90772031:1 67204798 ID63860 U -
TTACACTTGTGCTTGTGACAATGTGTTGC
>18 dna:chromosome chromosome:NCBIM37:18:1:90772031:1 67204809 ID24961 U -
TCACACTTGTCTCTTACACTTGTGCTTGTGA
>18 dna:chromosome chromosome:NCBIM37:18:1:90772031:1 67204877 ID63657 U -
TTAACAACTCGTGTGACATGGGCACAGAT
>18 dna:chromosome chromosome:NCBIM37:18:1:90772031:1 67204880 ID23833 U -
TATTTAACAACTCGTGTGACATGGGCACA
>18 dna:chromosome chromosome:NCBIM37:18:1:90772031:1 67204881 ID23832 U -
TATTTAACAACTCGTGTGACATGGGCAC
>18 dna:chromosome chromosome:NCBIM37:18:1:90772031:1 67204953 ID16773 U -
TAGAATTTTGTGATTCTATTCCCTCGGCCTT
>18 dna:chromosome chromosome:NCBIM37:18:1:90772031:1 67204954 ID16772 U -
TAGAATTTTGTGATTCTATTCCCTCGGCCT
>18 dna:chromosome chromosome:NCBIM37:18:1:90772031:1 67204956 ID16771 U -
TAGAATTTTGTGATTCTATTCCCTCGGC
>18 dna:chromosome chromosome:NCBIM37:18:1:90772031:1 67204969 ID34489 U -
TGAAATGGGTAGGAATAGAATTTTGTGATT
>18 dna:chromosome chromosome:NCBIM37:18:1:90772031:1 67205026 ID3852 U -
GAAATAGAGAATTGCCCAAAACTTCAATCC
>18 dna:chromosome chromosome:NCBIM37:18:1:90772031:1 67205027 ID49091 U -
TGGAAATAGAGAATTGCCCAAAACTTCAATC
>18 dna:chromosome chromosome:NCBIM37:18:1:90772031:1 67205133 ID36483 U -
TGACACAAATGGCAGAGCACAGGAACAC
>18 dna:chromosome chromosome:NCBIM37:18:1:90772031:1 67205134 ID36482 U -
TGACACAAATGGCAGAGCACAGGAACA
>18 dna:chromosome chromosome:NCBIM37:18:1:90772031:1 67205152 ID64081 U -
TTAGAAGGGTGGGTTGACTATGACACAAA
>18 dna:chromosome chromosome:NCBIM37:18:1:90772031:1 67205154 ID16518 U -
TAGAAGGGTGGGTTGACTATGACACA
>18 dna:chromosome chromosome:NCBIM37:18:1:90772031:1 67205180 ID26572 U -
TCATTTCTGAAGCTGTAGCCTGACCCT
>18 dna:chromosome chromosome:NCBIM37:18:1:90772031:1 67205181 ID58433 U -
TGTCATTTCTGAAGCTGTAGCCTGACCC
>18 dna:chromosome chromosome:NCBIM37:18:1:90772031:1 67205181 ID67824 U -
TTGTCATTTCTGAAGCTGTAGCCTGACCC
>18 dna:chromosome chromosome:NCBIM37:18:1:90772031:1 67205194 ID48875 U -
TGGAAACCACACTCTTGTCATTTCTGAAGC
>18 dna:chromosome chromosome:NCBIM37:18:1:90772031:1 67205195 ID48874 U -
TGGAAACCACACTCTTGTCATTTCTGAAG
>18 dna:chromosome chromosome:NCBIM37:18:1:90772031:1 67205204 ID37371 U -
TGACCTGGAAACCACACTCTTGTCA
>18 dna:chromosome chromosome:NCBIM37:18:1:90772031:1 67205205 ID4309 U -
GACTTGACCTGGAAACCACACTCTTGTC
>18 dna:chromosome chromosome:NCBIM37:18:1:90772031:1 67205206 ID50362 U -
TGGACTTGACCTGGAAACCACACTCTTGT
>18 dna:chromosome chromosome:NCBIM37:18:1:90772031:1 67205220 ID42461 U -
TGATTTGCATGACCTGGACTTGACCTGGA
>18 dna:chromosome chromosome:NCBIM37:18:1:90772031:1 67205254 ID30423 U -
TCCTTGGAGTGCCTCGCCACAAAGCAGAGG
>18 dna:chromosome chromosome:NCBIM37:18:1:90772031:1 67205369 ID59193 U -
TGTGAGCATCTGTGTTGGGACACGCA
>18 dna:chromosome chromosome:NCBIM37:18:1:90772031:1 67205399 ID65044 U -
TTCATGACGTTTAAGGCATCTGCTGAGGCA
>18 dna:chromosome chromosome:NCBIM37:18:1:90772031:1 67205408 ID58865 U -
TGTGAAGACTTCATGACGTTTAAGGCATCT
>18 dna:chromosome chromosome:NCBIM37:18:1:90772031:1 67205409 ID58864 U -
TGTGAAGACTTCATGACGTTTAAGGCATC
>18 dna:chromosome chromosome:NCBIM37:18:1:90772031:1 67205411 ID58863 U -
TGTGAAGACTTCATGACGTTTAAGGCA
>18 dna:chromosome chromosome:NCBIM37:18:1:90772031:1 67205413 ID58742 U -
TGTCTTTGTGAAGACTTCATGACGTTTAAGG
>18 dna:chromosome chromosome:NCBIM37:18:1:90772031:1 67205416 ID58741 U -
TGTCTTTGTGAAGACTTCATGACGTTTA
>18 dna:chromosome chromosome:NCBIM37:18:1:90772031:1 67205422 ID56150 U -
TGGTGCTGTCTTTGTGAAGACTTCATGA
>18 dna:chromosome chromosome:NCBIM37:18:1:90772031:1 67205432 ID54126 U -
TGGGCCGCATGGTGCTGTCTTTGTGAA
>18 dna:chromosome chromosome:NCBIM37:18:1:90772031:1 67205437 ID7645 U -
TAAAGACTTGTGGGCCGCATGGTGCTGTCTTT
>18 dna:chromosome chromosome:NCBIM37:18:1:90772031:1 67205439 ID7644 U -
TAAAGACTTGTGGGCCGCATGGTGCTGTCT
>18 dna:chromosome chromosome:NCBIM37:18:1:90772031:1 67205440 ID7643 U -
TAAAGACTTGTGGGCCGCATGGTGCTGTC
>18 dna:chromosome chromosome:NCBIM37:18:1:90772031:1 67205441 ID7642 U -
TAAAGACTTGTGGGCCGCATGGTGCTGT
>18 dna:chromosome chromosome:NCBIM37:18:1:90772031:1 67205442 ID7641 U -
TAAAGACTTGTGGGCCGCATGGTGCTG
>18 dna:chromosome chromosome:NCBIM37:18:1:90772031:1 67205443 ID7640 U -
TAAAGACTTGTGGGCCGCATGGTGCT
>18 dna:chromosome chromosome:NCBIM37:18:1:90772031:1 67205448 ID5470 U -
GGAGTTAAAGACTTGTGGGCCGCATG
>18 dna:chromosome chromosome:NCBIM37:18:1:90772031:1 67205456 ID67652 U -
TTGGTTGGCCAGGAGTTAAAGACTTGTGG
>18 dna:chromosome chromosome:NCBIM37:18:1:90772031:1 67205458 ID56669 U -
TGGTTGGCCAGGAGTTAAAGACTTGT
>18 dna:chromosome chromosome:NCBIM37:18:1:90772031:1 67205476 ID48261 U -
TGCTTATTGTTTCGAATGCCCTTGGTTGGC
>18 dna:chromosome chromosome:NCBIM37:18:1:90772031:1 67205480 ID4583 U -
GAGTTGCTTATTGTTTCGAATGCCCTTGGT
>18 dna:chromosome chromosome:NCBIM37:18:1:90772031:1 67205482 ID257 U -
AAGAGTTGCTTATTGTTTCGAATGCCCTTG
>18 dna:chromosome chromosome:NCBIM37:18:1:90772031:1 67205482 ID931 U -
AGAGTTGCTTATTGTTTCGAATGCCCTTG
>18 dna:chromosome chromosome:NCBIM37:18:1:90772031:1 67205484 ID930 U -
AGAGTTGCTTATTGTTTCGAATGCCCT
>18 dna:chromosome chromosome:NCBIM37:18:1:90772031:1 67205485 ID38222 U -
TGAGAAGAGTTGCTTATTGTTTCGAATGCCC
>18 dna:chromosome chromosome:NCBIM37:18:1:90772031:1 67205486 ID256 U -
AAGAGTTGCTTATTGTTTCGAATGCC
>18 dna:chromosome chromosome:NCBIM37:18:1:90772031:1 67205486 ID38220 U -
TGAGAAGAGTTGCTTATTGTTTCGAATGCC
>18 dna:chromosome chromosome:NCBIM37:18:1:90772031:1 67205487 ID38219 U -
TGAGAAGAGTTGCTTATTGTTTCGAATGC
>18 dna:chromosome chromosome:NCBIM37:18:1:90772031:1 67205488 ID38218 U -
TGAGAAGAGTTGCTTATTGTTTCGAATG
>18 dna:chromosome chromosome:NCBIM37:18:1:90772031:1 67205490 ID255 U -
AAGAGTTGCTTATTGTTTCGAA
>18 dna:chromosome chromosome:NCBIM37:18:1:90772031:1 67205496 ID38215 U -
TGAGAAGAGTTGCTTATTGT
>18 dna:chromosome chromosome:NCBIM37:18:1:90772031:1 67205512 ID8948 U -
TAACCTAAAGTTCAGTGTTCCCCGGATGAG
>18 dna:chromosome chromosome:NCBIM37:18:1:90772031:1 67205513 ID8947 U -
TAACCTAAAGTTCAGTGTTCCCCGGATGA
>18 dna:chromosome chromosome:NCBIM37:18:1:90772031:1 67205520 ID36318 U -
TGACAACAGTAACCTAAAGTTCAGTGTTCCC
>18 dna:chromosome chromosome:NCBIM37:18:1:90772031:1 67205521 ID36317 U -
TGACAACAGTAACCTAAAGTTCAGTGTTCC
>18 dna:chromosome chromosome:NCBIM37:18:1:90772031:1 67205534 ID68017 U -
TTGTTTCTTCTTTTGACAACAGTAACCTAA
>18 dna:chromosome chromosome:NCBIM37:18:1:90772031:1 67205540 ID39123 U -
TGAGATTTGTTTCTTCTTTTGACAACAGTA
>18 dna:chromosome chromosome:NCBIM37:18:1:90772031:1 67205541 ID39122 U -
TGAGATTTGTTTCTTCTTTTGACAACAGT
>18 dna:chromosome chromosome:NCBIM37:18:1:90772031:1 67205668 ID64937 U -
TTCAGCACAGGGATACTCAAGATCTACATC
>18 dna:chromosome chromosome:NCBIM37:18:1:90772031:1 67205703 ID23047 U -
TATGCGTTTCCCCAAAGTATATCTAAGTCC
>18 dna:chromosome chromosome:NCBIM37:18:1:90772031:1 67205750 ID44380 U -
TGCATCCCAGTAGTTTGCCTTTTTTTCGCAGT
>18 dna:chromosome chromosome:NCBIM37:18:1:90772031:1 67205768 ID28640 U -
TCCCCTTCAGTTGCATGCATCCCAGTAGT
>18 dna:chromosome chromosome:NCBIM37:18:1:90772031:1 67205785 ID20272 U -
TAGGTGTAAGTTCCTCTATCCCCTTCAGTT
>18 dna:chromosome chromosome:NCBIM37:18:1:90772031:1 67205802 ID6151 U -
GTGGATAAGGAAGGGTTAGGTGTAAGTTC
>18 dna:chromosome chromosome:NCBIM37:18:1:90772031:1 67205810 ID1781 U -
CAAGAGGTGGATAAGGAAGGGTTAGGT
>18 dna:chromosome chromosome:NCBIM37:18:1:90772031:1 67205810 ID51391 U -
TGGCAAGAGGTGGATAAGGAAGGGTTAGGT
>18 dna:chromosome chromosome:NCBIM37:18:1:90772031:1 67205811 ID51390 U -
TGGCAAGAGGTGGATAAGGAAGGGTTAGG
>18 dna:chromosome chromosome:NCBIM37:18:1:90772031:1 67205834 ID4419 U -
GAGATGAGCTGCTGGCCTGATGGCAA
>18 dna:chromosome chromosome:NCBIM37:18:1:90772031:1 67205863 ID43838 U -
TGCAGAAAACATCACGGCAAGTTGCTTGTG
>18 dna:chromosome chromosome:NCBIM37:18:1:90772031:1 67205864 ID43837 U -
TGCAGAAAACATCACGGCAAGTTGCTTGT
>18 dna:chromosome chromosome:NCBIM37:18:1:90772031:1 67205868 ID51472 U -
TGGCAATGCAGAAAACATCACGGCAAGTTGC
>18 dna:chromosome chromosome:NCBIM37:18:1:90772031:1 67205870 ID51471 U -
TGGCAATGCAGAAAACATCACGGCAAGTT
>18 dna:chromosome chromosome:NCBIM37:18:1:90772031:1 67205880 ID68779 U -
TTTGTGGGCCCGTGGCAATGCAGAAAACATC
>18 dna:chromosome chromosome:NCBIM37:18:1:90772031:1 67205890 ID64981 U -
TTCAGTGTTTGTGGGCCCGTGGCAATGC
>18 dna:chromosome chromosome:NCBIM37:18:1:90772031:1 67205892 ID2468 U -
CAGTGTTTGTGGGCCCGTGGCAAT
>18 dna:chromosome chromosome:NCBIM37:18:1:90772031:1 67205893 ID5253 U -
GCTTCAGTGTTTGTGGGCCCGTGGCAA
>18 dna:chromosome chromosome:NCBIM37:18:1:90772031:1 67205893 ID26022 U -
TCAGTGTTTGTGGGCCCGTGGCAA
>18 dna:chromosome chromosome:NCBIM37:18:1:90772031:1 67205932 ID68965 U -
TTTTGGCTCAGAGTTTCAGAAGCTTCAGTC
>18 dna:chromosome chromosome:NCBIM37:18:1:90772031:1 67205933 ID68964 U -
TTTTGGCTCAGAGTTTCAGAAGCTTCAGT
>18 dna:chromosome chromosome:NCBIM37:18:1:90772031:1 67205973 ID28292 U -
TCCCAGAGATGTGACACAATTGACAAGGT
>18 dna:chromosome chromosome:NCBIM37:18:1:90772031:1 67206027 ID29099 U -
TCCGGTCCGTAGGGTGTAGGTGTGGT
>18 dna:chromosome chromosome:NCBIM37:18:1:90772031:1 67206035 ID4970 U -
GCCCACTGTTCCGGTCCGTAGGGTGTA
>18 dna:chromosome chromosome:NCBIM37:18:1:90772031:1 67206067 ID40256 U -
TGAGTGACAGTCCTCGAGATCTGCCTCAG
>18 dna:chromosome chromosome:NCBIM37:18:1:90772031:1 67206078 ID26708 U -
TCCAAAGCCCGTGAGTGACAGTCCTCGAG
>18 dna:chromosome chromosome:NCBIM37:18:1:90772031:1 67206118 ID15507 U -
TACTGGCGACTTTTAAAGAAATCACCAAAGT
>18 dna:chromosome chromosome:NCBIM37:18:1:90772031:1 67206191 ID61102 U -
TGTTTACCGTAGAAGACTTCTGCCTCTGC
>18 dna:chromosome chromosome:NCBIM37:18:1:90772031:1 67206212 ID15039 U -
TACTAGTGATTCAAAATCCAGCTGTTTACC
>18 dna:chromosome chromosome:NCBIM37:18:1:90772031:1 67206247 ID33036 U -
TCTTCTTTCAATATATCTCTGCCCCGCCAG
>18 dna:chromosome chromosome:NCBIM37:18:1:90772031:1 67206255 ID30683 U -
TCGATAGCTCTTCTTTCAATATATCTCTGC
>18 dna:chromosome chromosome:NCBIM37:18:1:90772031:1 67206458 ID8919 U -
TAACCCACGAGAACTTCCTGCTGTTTGCCT
>18 dna:chromosome chromosome:NCBIM37:18:1:90772031:1 67206530 ID12280 U -
TACAAGGTCTTCAGAATAAGCCTCTCTTC
>18 dna:chromosome chromosome:NCBIM37:18:1:90772031:1 67206568 ID47712 U -
TGCTGAAATGGGCTAGTTCTGTAGGACAAA
>18 dna:chromosome chromosome:NCBIM37:18:1:90772031:1 67206669 ID29877 U -
TCCTCTTTGTCGCCTGTAGTTCAAGCAGCT
>18 dna:chromosome chromosome:NCBIM37:18:1:90772031:1 67206712 ID32125 U -
TCTGAAGATATTTGAGAGTTCAGAGACCAC
>18 dna:chromosome chromosome:NCBIM37:18:1:90772031:1 67206714 ID58652 U -
TGTCTGAAGATATTTGAGAGTTCAGAGACC
>18 dna:chromosome chromosome:NCBIM37:18:1:90772031:1 67206745 ID15772 U -
TACTTGCTTATCACAAGATTTTCCAGGCTTC
>18 dna:chromosome chromosome:NCBIM37:18:1:90772031:1 67206745 ID66960 U -
TTGCTTATCACAAGATTTTCCAGGCTTC
>18 dna:chromosome chromosome:NCBIM37:18:1:90772031:1 67206773 ID68671 U -
TTTGCATGATTCTGATTGGCGGTTTGTAC
>18 dna:chromosome chromosome:NCBIM37:18:1:90772031:1 67206775 ID22633 U -
TATCTTTGCATGATTCTGATTGGCGGTTTGT
>18 dna:chromosome chromosome:NCBIM37:18:1:90772031:1 67206784 ID18775 U -
TAGCTTCTATCTTTGCATGATTCTGATTG
>18 dna:chromosome chromosome:NCBIM37:18:1:90772031:1 67206785 ID40968 U -
TGATAGCTTCTATCTTTGCATGATTCTGATT
>18 dna:chromosome chromosome:NCBIM37:18:1:90772031:1 67206786 ID40967 U -
TGATAGCTTCTATCTTTGCATGATTCTGAT
>18 dna:chromosome chromosome:NCBIM37:18:1:90772031:1 67206790 ID5192 U -
GCTGATAGCTTCTATCTTTGCATGATTC
>18 dna:chromosome chromosome:NCBIM37:18:1:90772031:1 67206798 ID48421 U -
TGCTTGCTTGCTGATAGCTTCTATCTTTG
>18 dna:chromosome chromosome:NCBIM37:18:1:90772031:1 67206803 ID66005 U -
TTCTCTGCTTGCTTGCTGATAGCTTCTAT
>18 dna:chromosome chromosome:NCBIM37:18:1:90772031:1 67206861 ID6731 U -
TAAAACGTGCCTCGAAGAAGACTTCTCTCCTG
>18 dna:chromosome chromosome:NCBIM37:18:1:90772031:1 67206862 ID6729 U -
TAAAACGTGCCTCGAAGAAGACTTCTCTCCT
>18 dna:chromosome chromosome:NCBIM37:18:1:90772031:1 67206863 ID6728 U -
TAAAACGTGCCTCGAAGAAGACTTCTCTCC
>18 dna:chromosome chromosome:NCBIM37:18:1:90772031:1 67206863 ID63488 U -
TTAAAACGTGCCTCGAAGAAGACTTCTCTCC
>18 dna:chromosome chromosome:NCBIM37:18:1:90772031:1 67206864 ID6727 U -
TAAAACGTGCCTCGAAGAAGACTTCTCTC
>18 dna:chromosome chromosome:NCBIM37:18:1:90772031:1 67206864 ID63487 U -
TTAAAACGTGCCTCGAAGAAGACTTCTCTC
>18 dna:chromosome chromosome:NCBIM37:18:1:90772031:1 67206864 ID68166 U -
TTTAAAACGTGCCTCGAAGAAGACTTCTCTC
>18 dna:chromosome chromosome:NCBIM37:18:1:90772031:1 67206865 ID68165 U -
TTTAAAACGTGCCTCGAAGAAGACTTCTCT
>18 dna:chromosome chromosome:NCBIM37:18:1:90772031:1 67206865 ID68828 U -
TTTTAAAACGTGCCTCGAAGAAGACTTCTCT
>18 dna:chromosome chromosome:NCBIM37:18:1:90772031:1 67206866 ID6726 U -
TAAAACGTGCCTCGAAGAAGACTTCTC
>18 dna:chromosome chromosome:NCBIM37:18:1:90772031:1 67206866 ID68827 U -
TTTTAAAACGTGCCTCGAAGAAGACTTCTC
>18 dna:chromosome chromosome:NCBIM37:18:1:90772031:1 67206867 ID68826 U -
TTTTAAAACGTGCCTCGAAGAAGACTTCT
>18 dna:chromosome chromosome:NCBIM37:18:1:90772031:1 67206873 ID34652 U -
TGAACACATTTTAAAACGTGCCTCGAAGAAG
>18 dna:chromosome chromosome:NCBIM37:18:1:90772031:1 67206874 ID34651 U -
TGAACACATTTTAAAACGTGCCTCGAAGAA
>18 dna:chromosome chromosome:NCBIM37:18:1:90772031:1 67206875 ID34650 U -
TGAACACATTTTAAAACGTGCCTCGAAGA
>18 dna:chromosome chromosome:NCBIM37:18:1:90772031:1 67206877 ID13487 U -
TACATTGAACACATTTTAAAACGTGCCTCGAA
>18 dna:chromosome chromosome:NCBIM37:18:1:90772031:1 67206899 ID17268 U -
TAGAGGTAGTTCCAAAGCCTACATTGAAC
>18 dna:chromosome chromosome:NCBIM37:18:1:90772031:1 67206906 ID58445 U -
TGTCCACATAGAGGTAGTTCCAAAGCCTAC
>18 dna:chromosome chromosome:NCBIM37:18:1:90772031:1 67206907 ID58444 U -
TGTCCACATAGAGGTAGTTCCAAAGCCTA
>18 dna:chromosome chromosome:NCBIM37:18:1:90772031:1 67206908 ID32653 U -
TCTGTCCACATAGAGGTAGTTCCAAAGCCT
>18 dna:chromosome chromosome:NCBIM37:18:1:90772031:1 67206991 ID42077 U -
TGATTAAAGTTGCTGGGGTCAAGTTCC
>18 dna:chromosome chromosome:NCBIM37:18:1:90772031:1 67206992 ID59465 U -
TGTGATTAAAGTTGCTGGGGTCAAGTTC
>18 dna:chromosome chromosome:NCBIM37:18:1:90772031:1 67206994 ID33140 U -
TCTTGTGATTAAAGTTGCTGGGGTCAAGT
>18 dna:chromosome chromosome:NCBIM37:18:1:90772031:1 67206998 ID37504 U -
TGACGTCTTGTGATTAAAGTTGCTGGGGTC
>18 dna:chromosome chromosome:NCBIM37:18:1:90772031:1 67207005 ID27680 U -
TCCAGGGTGACGTCTTGTGATTAAAGTTGC
>18 dna:chromosome chromosome:NCBIM37:18:1:90772031:1 67207006 ID27679 U -
TCCAGGGTGACGTCTTGTGATTAAAGTTG
>18 dna:chromosome chromosome:NCBIM37:18:1:90772031:1 67207041 ID40584 U -
TGAGTTTCATCTCACAAAAATCCTCACCCA
>18 dna:chromosome chromosome:NCBIM37:18:1:90772031:1 67207044 ID40583 U -
TGAGTTTCATCTCACAAAAATCCTCAC
>18 dna:chromosome chromosome:NCBIM37:18:1:90772031:1 67207122 ID9167 U -
TAACTCATCTTCCAACCTCTAGTGCTTTCC
>18 dna:chromosome chromosome:NCBIM37:18:1:90772031:1 67207136 ID7638 U -
TAAAGACTGGTACCCTAACTCATCTTCCAAC
>18 dna:chromosome chromosome:NCBIM37:18:1:90772031:1 67207140 ID7637 U -
TAAAGACTGGTACCCTAACTCATCTTC
>18 dna:chromosome chromosome:NCBIM37:18:1:90772031:1 67207141 ID7636 U -
TAAAGACTGGTACCCTAACTCATCTT
>18 dna:chromosome chromosome:NCBIM37:18:1:90772031:1 67207227 ID49160 U -
TGGAAATGTCTGCTGCTCGTCCCCAA
>18 dna:chromosome chromosome:NCBIM37:18:1:90772031:1 67207228 ID49159 U -
TGGAAATGTCTGCTGCTCGTCCCCA
>18 dna:chromosome chromosome:NCBIM37:18:1:90772031:1 67207229 ID49158 U -
TGGAAATGTCTGCTGCTCGTCCCC
>18 dna:chromosome chromosome:NCBIM37:18:1:90772031:1 67207256 ID4370 U -
GAGAATGGATAATCCAAGAAAGCAGGGCAAC
>18 dna:chromosome chromosome:NCBIM37:18:1:90772031:1 67207257 ID50768 U -
TGGATAATCCAAGAAAGCAGGGCAA
>18 dna:chromosome chromosome:NCBIM37:18:1:90772031:1 67207259 ID38606 U -
TGAGAGAATGGATAATCCAAGAAAGCAGGGC
>18 dna:chromosome chromosome:NCBIM37:18:1:90772031:1 67207261 ID38605 U -
TGAGAGAATGGATAATCCAAGAAAGCAGG
>18 dna:chromosome chromosome:NCBIM37:18:1:90772031:1 67207288 ID47046 U -
TGCTAATGGGGGTCGCTGGTCCAGTTTTG
>18 dna:chromosome chromosome:NCBIM37:18:1:90772031:1 67207310 ID46958 U -
TGCTAACTGTGTTGCTGCTCCCTTGCTAAT
>18 dna:chromosome chromosome:NCBIM37:18:1:90772031:1 67207311 ID9305 U -
TAACTGTGTTGCTGCTCCCTTGCTAA
>18 dna:chromosome chromosome:NCBIM37:18:1:90772031:1 67207311 ID46957 U -
TGCTAACTGTGTTGCTGCTCCCTTGCTAA
>18 dna:chromosome chromosome:NCBIM37:18:1:90772031:1 67207312 ID46956 U -
TGCTAACTGTGTTGCTGCTCCCTTGCTA
>18 dna:chromosome chromosome:NCBIM37:18:1:90772031:1 67207314 ID46955 U -
TGCTAACTGTGTTGCTGCTCCCTTGC
>18 dna:chromosome chromosome:NCBIM37:18:1:90772031:1 67207314 ID66910 U -
TTGCTAACTGTGTTGCTGCTCCCTTGC
>18 dna:chromosome chromosome:NCBIM37:18:1:90772031:1 67207315 ID46954 U -
TGCTAACTGTGTTGCTGCTCCCTTG
>18 dna:chromosome chromosome:NCBIM37:18:1:90772031:1 67207348 ID49276 U -
TGGAACGTTGAGACCAGCTCGCTGTTGGCAA
>18 dna:chromosome chromosome:NCBIM37:18:1:90772031:1 67207349 ID49275 U -
TGGAACGTTGAGACCAGCTCGCTGTTGGCA
>18 dna:chromosome chromosome:NCBIM37:18:1:90772031:1 67207353 ID46394 U -
TGCCTGGAACGTTGAGACCAGCTCGCTGTT
>18 dna:chromosome chromosome:NCBIM37:18:1:90772031:1 67207353 ID49274 U -
TGGAACGTTGAGACCAGCTCGCTGTT
>18 dna:chromosome chromosome:NCBIM37:18:1:90772031:1 67207370 ID5951 U -
GTCAAAATGTCTGACGTGCCTGGAACGTT
>18 dna:chromosome chromosome:NCBIM37:18:1:90772031:1 67207370 ID57993 U -
TGTCAAAATGTCTGACGTGCCTGGAACGTT
>18 dna:chromosome chromosome:NCBIM37:18:1:90772031:1 67207371 ID57992 U -
TGTCAAAATGTCTGACGTGCCTGGAACGT
>18 dna:chromosome chromosome:NCBIM37:18:1:90772031:1 67207375 ID57991 U -
TGTCAAAATGTCTGACGTGCCTGGA
>18 dna:chromosome chromosome:NCBIM37:18:1:90772031:1 67207376 ID6615 U -
TAAAACAATGTCAAAATGTCTGACGTGCCTGG
>18 dna:chromosome chromosome:NCBIM37:18:1:90772031:1 67207377 ID6614 U -
TAAAACAATGTCAAAATGTCTGACGTGCCTG
>18 dna:chromosome chromosome:NCBIM37:18:1:90772031:1 67207378 ID6613 U -
TAAAACAATGTCAAAATGTCTGACGTGCCT
>18 dna:chromosome chromosome:NCBIM37:18:1:90772031:1 67207379 ID6612 U -
TAAAACAATGTCAAAATGTCTGACGTGCC
>18 dna:chromosome chromosome:NCBIM37:18:1:90772031:1 67207380 ID63478 U -
TTAAAACAATGTCAAAATGTCTGACGTGC
>18 dna:chromosome chromosome:NCBIM37:18:1:90772031:1 67207380 ID68163 U -
TTTAAAACAATGTCAAAATGTCTGACGTGC
>18 dna:chromosome chromosome:NCBIM37:18:1:90772031:1 67207385 ID54810 U -
TGGGTGTTTAAAACAATGTCAAAATGTCTGA
>18 dna:chromosome chromosome:NCBIM37:18:1:90772031:1 67207387 ID5810 U -
GGGTGTTTAAAACAATGTCAAAATGTCT
>18 dna:chromosome chromosome:NCBIM37:18:1:90772031:1 67207396 ID57968 U -
TGTATTTGGTGGGTGTTTAAAACAATGTC
>18 dna:chromosome chromosome:NCBIM37:18:1:90772031:1 67207438 ID68829 U -
TTTTAAACGCTACCACACATCTGTCACGAC
>18 dna:chromosome chromosome:NCBIM37:18:1:90772031:1 67207458 ID52284 U -
TGGCGATCCCTTACTTCCCATTTTAAACGC
>18 dna:chromosome chromosome:NCBIM37:18:1:90772031:1 67207470 ID47698 U -
TGCTCTTTGTTTTTGGCGATCCCTTACTTCC
>18 dna:chromosome chromosome:NCBIM37:18:1:90772031:1 67207471 ID47697 U -
TGCTCTTTGTTTTTGGCGATCCCTTACTTC
>18 dna:chromosome chromosome:NCBIM37:18:1:90772031:1 67207493 ID27262 U -
TCCACAGCACCTCCCATTTCTGCTCTTT
>18 dna:chromosome chromosome:NCBIM37:18:1:90772031:1 67207513 ID52633 U -
TGGCTTCCACCCATTGTCAAATCCACAGC
>18 dna:chromosome chromosome:NCBIM37:18:1:90772031:1 67207540 ID16562 U -
TAGAAGTGTATAGTGCAGACATGTTG
>18 dna:chromosome chromosome:NCBIM37:18:1:90772031:1 67207593 ID918 U -
AGAGCTTTGTATCTGCTTGGAGGTGG
>18 dna:chromosome chromosome:NCBIM37:18:1:90772031:1 67207694 ID10219 U -
TAAGGAAGTGTGTTCAGGTCCCATGGCTGT
>18 dna:chromosome chromosome:NCBIM37:18:1:90772031:1 67207696 ID21673 U -
TATAAGGAAGTGTGTTCAGGTCCCATGGCT
>18 dna:chromosome chromosome:NCBIM37:18:1:90772031:1 67207697 ID1150 U -
AGGAAGTGTGTTCAGGTCCCATGGC
>18 dna:chromosome chromosome:NCBIM37:18:1:90772031:1 67207697 ID10218 U -
TAAGGAAGTGTGTTCAGGTCCCATGGC
>18 dna:chromosome chromosome:NCBIM37:18:1:90772031:1 67207697 ID21672 U -
TATAAGGAAGTGTGTTCAGGTCCCATGGC
>18 dna:chromosome chromosome:NCBIM37:18:1:90772031:1 67207698 ID10217 U -
TAAGGAAGTGTGTTCAGGTCCCATGG
>18 dna:chromosome chromosome:NCBIM37:18:1:90772031:1 67207698 ID21671 U -
TATAAGGAAGTGTGTTCAGGTCCCATGG
>18 dna:chromosome chromosome:NCBIM37:18:1:90772031:1 67207703 ID68306 U -
TTTATAAGGAAGTGTGTTCAGGTCC
>18 dna:chromosome chromosome:NCBIM37:18:1:90772031:1 67207708 ID34604 U -
TGAACAAAGATTTATAAGGAAGTGTGTTCA
>18 dna:chromosome chromosome:NCBIM37:18:1:90772031:1 67207709 ID34603 U -
TGAACAAAGATTTATAAGGAAGTGTGTTC
>18 dna:chromosome chromosome:NCBIM37:18:1:90772031:1 67207711 ID32095 U -
TCTGAACAAAGATTTATAAGGAAGTGTGT
>18 dna:chromosome chromosome:NCBIM37:18:1:90772031:1 67207711 ID34602 U -
TGAACAAAGATTTATAAGGAAGTGTGT
>18 dna:chromosome chromosome:NCBIM37:18:1:90772031:1 67207725 ID41993 U -
TGATGTGTCCGTCTTCTGAACAAAGATTT
>18 dna:chromosome chromosome:NCBIM37:18:1:90772031:1 67207726 ID41992 U -
TGATGTGTCCGTCTTCTGAACAAAGATT
>18 dna:chromosome chromosome:NCBIM37:18:1:90772031:1 67207727 ID60088 U -
TGTGTCCGTCTTCTGAACAAAGAT
>18 dna:chromosome chromosome:NCBIM37:18:1:90772031:1 67207728 ID65052 U -
TTCATGATGTGTCCGTCTTCTGAACAAAGA
>18 dna:chromosome chromosome:NCBIM37:18:1:90772031:1 67207729 ID65051 U -
TTCATGATGTGTCCGTCTTCTGAACAAAG
>18 dna:chromosome chromosome:NCBIM37:18:1:90772031:1 67207730 ID65050 U -
TTCATGATGTGTCCGTCTTCTGAACAAA
>18 dna:chromosome chromosome:NCBIM37:18:1:90772031:1 67207732 ID26380 U -
TCATGATGTGTCCGTCTTCTGAACA
>18 dna:chromosome chromosome:NCBIM37:18:1:90772031:1 67207732 ID48310 U -
TGCTTCATGATGTGTCCGTCTTCTGAACA
>18 dna:chromosome chromosome:NCBIM37:18:1:90772031:1 67207733 ID5254 U -
GCTTCATGATGTGTCCGTCTTCTGAAC
>18 dna:chromosome chromosome:NCBIM37:18:1:90772031:1 67207733 ID48309 U -
TGCTTCATGATGTGTCCGTCTTCTGAAC
>18 dna:chromosome chromosome:NCBIM37:18:1:90772031:1 67207733 ID59754 U -
TGTGCTTCATGATGTGTCCGTCTTCTGAAC
>18 dna:chromosome chromosome:NCBIM37:18:1:90772031:1 67207735 ID59753 U -
TGTGCTTCATGATGTGTCCGTCTTCTGA
>18 dna:chromosome chromosome:NCBIM37:18:1:90772031:1 67207737 ID59752 U -
TGTGCTTCATGATGTGTCCGTCTTCT
>18 dna:chromosome chromosome:NCBIM37:18:1:90772031:1 67207738 ID59751 U -
TGTGCTTCATGATGTGTCCGTCTTC
>18 dna:chromosome chromosome:NCBIM37:18:1:90772031:1 67207741 ID28331 U -
TCCCAGCCTGTGCTTCATGATGTGTCCGTC
>18 dna:chromosome chromosome:NCBIM37:18:1:90772031:1 67207742 ID28330 U -
TCCCAGCCTGTGCTTCATGATGTGTCCGT
>18 dna:chromosome chromosome:NCBIM37:18:1:90772031:1 67207744 ID28329 U -
TCCCAGCCTGTGCTTCATGATGTGTCC
>18 dna:chromosome chromosome:NCBIM37:18:1:90772031:1 67207764 ID44780 U -
TGCCAAATCCCTTTGAAGTTTCCTCCCAGC
>18 dna:chromosome chromosome:NCBIM37:18:1:90772031:1 67207768 ID67538 U -
TTGGTGCCAAATCCCTTTGAAGTTTCCTCC
>18 dna:chromosome chromosome:NCBIM37:18:1:90772031:1 67207769 ID67537 U -
TTGGTGCCAAATCCCTTTGAAGTTTCCTC
>18 dna:chromosome chromosome:NCBIM37:18:1:90772031:1 67207819 ID18061 U -
TAGCAGGAATGCATCATGACTTCACTTA
>18 dna:chromosome chromosome:NCBIM37:18:1:90772031:1 67207822 ID18060 U -
TAGCAGGAATGCATCATGACTTCAC
>18 dna:chromosome chromosome:NCBIM37:18:1:90772031:1 67207861 ID7723 U -
TAAAGCAAGATTCTTTTTTTTGGAGTGGGAT
>18 dna:chromosome chromosome:NCBIM37:18:1:90772031:1 67207863 ID7722 U -
TAAAGCAAGATTCTTTTTTTTGGAGTGGG
>18 dna:chromosome chromosome:NCBIM37:18:1:90772031:1 67207864 ID63568 U -
TTAAAGCAAGATTCTTTTTTTTGGAGTGG
>18 dna:chromosome chromosome:NCBIM37:18:1:90772031:1 67207869 ID63567 U -
TTAAAGCAAGATTCTTTTTTTTGG
>18 dna:chromosome chromosome:NCBIM37:18:1:90772031:1 67207904 ID66956 U -
TTGCTTACTTTTGGCCCAAAAGGCCTTACC
>18 dna:chromosome chromosome:NCBIM37:18:1:90772031:1 67207912 ID51182 U -
TGGATTGATTGCTTACTTTTGGCCCAAAAG
>18 dna:chromosome chromosome:NCBIM37:18:1:90772031:1 67207916 ID39009 U -
TGAGATGGATTGATTGCTTACTTTTGGCCCA
>18 dna:chromosome chromosome:NCBIM37:18:1:90772031:1 67207916 ID51181 U -
TGGATTGATTGCTTACTTTTGGCCCA
>18 dna:chromosome chromosome:NCBIM37:18:1:90772031:1 67207917 ID4425 U -
GAGATGGATTGATTGCTTACTTTTGGCCC
>18 dna:chromosome chromosome:NCBIM37:18:1:90772031:1 67207917 ID39008 U -
TGAGATGGATTGATTGCTTACTTTTGGCCC
>18 dna:chromosome chromosome:NCBIM37:18:1:90772031:1 67207918 ID39007 U -
TGAGATGGATTGATTGCTTACTTTTGGCC
>18 dna:chromosome chromosome:NCBIM37:18:1:90772031:1 67207919 ID39006 U -
TGAGATGGATTGATTGCTTACTTTTGGC
>18 dna:chromosome chromosome:NCBIM37:18:1:90772031:1 67207922 ID7018 U -
TAAAAGTGAGATGGATTGATTGCTTACTTTT
>18 dna:chromosome chromosome:NCBIM37:18:1:90772031:1 67207923 ID7017 U -
TAAAAGTGAGATGGATTGATTGCTTACTTT
>18 dna:chromosome chromosome:NCBIM37:18:1:90772031:1 67207924 ID7016 U -
TAAAAGTGAGATGGATTGATTGCTTACTT
>18 dna:chromosome chromosome:NCBIM37:18:1:90772031:1 67207927 ID7015 U -
TAAAAGTGAGATGGATTGATTGCTTA
>18 dna:chromosome chromosome:NCBIM37:18:1:90772031:1 67207930 ID69023 U -
TTTTTTAAAAGTGAGATGGATTGATTGC
>18 dna:chromosome chromosome:NCBIM37:18:1:90772031:1 67207932 ID33328 U -
TCTTTTTTTTAAAAGTGAGATGGATTGATT
>18 dna:chromosome chromosome:NCBIM37:18:1:90772031:1 67207933 ID33327 U -
TCTTTTTTTTAAAAGTGAGATGGATTGAT
>18 dna:chromosome chromosome:NCBIM37:18:1:90772031:1 67207934 ID68940 U -
TTTTCTTTTTTTTAAAAGTGAGATGGATTGA
>18 dna:chromosome chromosome:NCBIM37:18:1:90772031:1 67207977 ID65303 U -
TTCCAGTGGCAACCATTGAAAATGATCTTTC
>18 dna:chromosome chromosome:NCBIM37:18:1:90772031:1 67207978 ID65302 U -
TTCCAGTGGCAACCATTGAAAATGATCTTT
>18 dna:chromosome chromosome:NCBIM37:18:1:90772031:1 67207996 ID52849 U -
TGGGAACCACACGTAAAAATTCCAGTGGCAA
>18 dna:chromosome chromosome:NCBIM37:18:1:90772031:1 67207999 ID67378 U -
TTGGGAACCACACGTAAAAATTCCAGTGG
>18 dna:chromosome chromosome:NCBIM37:18:1:90772031:1 67208050 ID59900 U -
TGTGGCTACATCTGCTTTACATTTTTACCTC
>18 dna:chromosome chromosome:NCBIM37:18:1:90772031:1 67208052 ID59899 U -
TGTGGCTACATCTGCTTTACATTTTTACC
>18 dna:chromosome chromosome:NCBIM37:18:1:90772031:1 67208053 ID59898 U -
TGTGGCTACATCTGCTTTACATTTTTAC
>18 dna:chromosome chromosome:NCBIM37:18:1:90772031:1 67208084 ID6587 U -
TAAAAATTGTAGTAATATTTTCATTTTCCCT
>18 dna:chromosome chromosome:NCBIM37:18:1:90772031:1 67208092 ID21822 U -
TATACGATAAAAATTGTAGTAATATTTTCA
>18 dna:chromosome chromosome:NCBIM37:18:1:90772031:1 67208099 ID66784 U -
TTGCAGTATATACGATAAAAATTGTAGTAAT
>18 dna:chromosome chromosome:NCBIM37:18:1:90772031:1 67208130 ID63528 U -
TTAAAATGGATGACAATGAAATCGATTTTA
>18 dna:chromosome chromosome:NCBIM37:18:1:90772031:1 67208133 ID23340 U -
TATTAAAATGGATGACAATGAAATCGATT
>18 dna:chromosome chromosome:NCBIM37:18:1:90772031:1 67208137 ID47366 U -
TGCTATTATTAAAATGGATGACAATGAAATC
>18 dna:chromosome chromosome:NCBIM37:18:1:90772031:1 67208138 ID47365 U -
TGCTATTATTAAAATGGATGACAATGAAAT
>18 dna:chromosome chromosome:NCBIM37:18:1:90772031:1 67208144 ID64888 U -
TTCACTTTGCTATTATTAAAATGGATGACAA
>18 dna:chromosome chromosome:NCBIM37:18:1:90772031:1 67208160 ID8257 U -
TAAATTAAAAACCTTTTCACTTTGCTATTA
>18 dna:chromosome chromosome:NCBIM37:18:1:90772031:1 67208246 ID51240 U -
TGGATTTGAGAGGGAGCAGGGAATATGGG
>18 dna:chromosome chromosome:NCBIM37:18:1:90772031:1 67208264 ID23827 U -
TATTTAAAAAGGAAACAATGGATTTGAGA
>18 dna:chromosome chromosome:NCBIM37:18:1:90772031:1 67208266 ID23527 U -
TATTATTTAAAAAGGAAACAATGGATTTGA
>18 dna:chromosome chromosome:NCBIM37:18:1:90772031:1 67208267 ID23526 U -
TATTATTTAAAAAGGAAACAATGGATTTG
>18 dna:chromosome chromosome:NCBIM37:18:1:90772031:1 67208277 ID21988 U -
TATATATAACAATATTATTTAAAAAGGAAAC
>18 dna:chromosome chromosome:NCBIM37:18:1:90772031:1 67208331 ID8184 U -
TAAATGGACTCAGCAGGTTGTATGTAC
>18 dna:chromosome chromosome:NCBIM37:18:1:90772031:1 67208339 ID11864 U -
TACAAACAACATTAAATGGACTCAGCAGGTT
>18 dna:chromosome chromosome:NCBIM37:18:1:90772031:1 67208342 ID1386 U -
ATACAAACAACATTAAATGGACTCAGCAG
>18 dna:chromosome chromosome:NCBIM37:18:1:90772031:1 67208344 ID1385 U -
ATACAAACAACATTAAATGGACTCAGC
>18 dna:chromosome chromosome:NCBIM37:18:1:90772031:1 67208344 ID1404 U -
ATATACAAACAACATTAAATGGACTCAGC
>18 dna:chromosome chromosome:NCBIM37:18:1:90772031:1 67208344 ID2492 U -
CATATACAAACAACATTAAATGGACTCAGC
>18 dna:chromosome chromosome:NCBIM37:18:1:90772031:1 67208349 ID6388 U -
TAAAAACATATACAAACAACATTAAATGGAC
>18 dna:chromosome chromosome:NCBIM37:18:1:90772031:1 67208380 ID11692 U -
TAATTGGTTGTTAAACACCCAGTGGTTAGCCC
>18 dna:chromosome chromosome:NCBIM37:18:1:90772031:1 67208382 ID11691 U -
TAATTGGTTGTTAAACACCCAGTGGTTAGC
>18 dna:chromosome chromosome:NCBIM37:18:1:90772031:1 67208443 ID16955 U -
TAGACGATTAACAGCCGCTGAGGGAGGGAG
>18 dna:chromosome chromosome:NCBIM37:18:1:90772031:1 67208448 ID47615 U -
TGCTCTAGACGATTAACAGCCGCTGAGGGA
>18 dna:chromosome chromosome:NCBIM37:18:1:90772031:1 67208449 ID47614 U -
TGCTCTAGACGATTAACAGCCGCTGAGGG
>18 dna:chromosome chromosome:NCBIM37:18:1:90772031:1 67208466 ID28954 U -
TCCGAAATGGGCTGGGTTTGCTCTAGACGA
>18 dna:chromosome chromosome:NCBIM37:18:1:90772031:1 67208484 ID37228 U -
TGACCAGTTGCGGCTTTCCGAAATGGGC
>18 dna:chromosome chromosome:NCBIM37:18:1:90772031:1 67208485 ID37227 U -
TGACCAGTTGCGGCTTTCCGAAATGGG
>18 dna:chromosome chromosome:NCBIM37:18:1:90772031:1 67208489 ID44675 U -
TGCATTTTGACCAGTTGCGGCTTTCCGAAA
>18 dna:chromosome chromosome:NCBIM37:18:1:90772031:1 67208534 ID31590 U -
TCTCAAAGCAGACTATCTAGTTCTCTGGC
>18 dna:chromosome chromosome:NCBIM37:18:1:90772031:1 67208535 ID24285 U -
TCAAAGCAGACTATCTAGTTCTCTGG
>18 dna:chromosome chromosome:NCBIM37:18:1:90772031:1 67208577 ID1068 U -
AGCCTTATTGAAATTCTGTGGCTGTTCCCTG
>18 dna:chromosome chromosome:NCBIM37:18:1:90772031:1 67208578 ID1067 U -
AGCCTTATTGAAATTCTGTGGCTGTTCCCT
>18 dna:chromosome chromosome:NCBIM37:18:1:90772031:1 67208578 ID3060 U -
CCTTATTGAAATTCTGTGGCTGTTCCCT
>18 dna:chromosome chromosome:NCBIM37:18:1:90772031:1 67208579 ID1066 U -
AGCCTTATTGAAATTCTGTGGCTGTTCCC
>18 dna:chromosome chromosome:NCBIM37:18:1:90772031:1 67208580 ID1065 U -
AGCCTTATTGAAATTCTGTGGCTGTTCC
>18 dna:chromosome chromosome:NCBIM37:18:1:90772031:1 67208581 ID1064 U -
AGCCTTATTGAAATTCTGTGGCTGTTC
>18 dna:chromosome chromosome:NCBIM37:18:1:90772031:1 67208591 ID6074 U -
GTCTTGTTTAGGCAGCCTTATTGAAATTCT
>18 dna:chromosome chromosome:NCBIM37:18:1:90772031:1 67208609 ID30903 U -
TCGTCATCGTTGCTTGGGTCTTGTTTAGG
>18 dna:chromosome chromosome:NCBIM37:18:1:90772031:1 67208689 ID35037 U -
TGAAGAAAAGTTAGACGTGCCTCTGT
>18 dna:chromosome chromosome:NCBIM37:18:1:90772031:1 67208734 ID6868 U -
TAAAAGCAAATGGGCCCAGGATAACTGGA
>18 dna:chromosome chromosome:NCBIM37:18:1:90772031:1 67208741 ID6867 U -
TAAAAGCAAATGGGCCCAGGAT
>18 dna:chromosome chromosome:NCBIM37:18:1:90772031:1 67208760 ID66491 U -
TTGACGATGTGTAATAGAGACATAAATAA
>18 dna:chromosome chromosome:NCBIM37:18:1:90772031:1 67208779 ID25493 U -
TCAGAAACCCTCAGAGACCATTGACGATGT
>18 dna:chromosome chromosome:NCBIM37:18:1:90772031:1 67208780 ID25492 U -
TCAGAAACCCTCAGAGACCATTGACGATG
>18 dna:chromosome chromosome:NCBIM37:18:1:90772031:1 67208938 ID11466 U -
TAATGTGCAATATCGTGTTCAAATGTTCCC
>18 dna:chromosome chromosome:NCBIM37:18:1:90772031:1 67208939 ID11465 U -
TAATGTGCAATATCGTGTTCAAATGTTCC
>18 dna:chromosome chromosome:NCBIM37:18:1:90772031:1 67208940 ID11464 U -
TAATGTGCAATATCGTGTTCAAATGTTC
>18 dna:chromosome chromosome:NCBIM37:18:1:90772031:1 67208996 ID2266 U -
CAGATGTTCGCTTTTAGAAGCTCATCCAAAAG
>18 dna:chromosome chromosome:NCBIM37:18:1:90772031:1 67209324 ID27308 U -
TCCACCATAGCTACCTGGATCAGTGATGG
>18 dna:chromosome chromosome:NCBIM37:18:1:90772031:1 67209362 ID60125 U -
TGTGTCTTGTTGAGAGCTTGTCTCAGAAGC
>18 dna:chromosome chromosome:NCBIM37:18:1:90772031:1 67209592 ID49334 U -
TGGAACTTGACACAGAAAGTCTTGGTGGG
>18 dna:chromosome chromosome:NCBIM37:18:1:90772031:1 67209593 ID23086 U -
TATGGAACTTGACACAGAAAGTCTTGGTGG
>18 dna:chromosome chromosome:NCBIM37:18:1:90772031:1 67209682 ID24059 U -
TATTTTGGTTATTGATGTGAGCATCAAGGA
>18 dna:chromosome chromosome:NCBIM37:18:1:90772031:1 67209703 ID65375 U -
TTCCCAATCAATCCTTTTGGTTATTTTGGT
>18 dna:chromosome chromosome:NCBIM37:18:1:90772031:1 67209740 ID59021 U -
TGTGACCAAGGCCCAAGATCAGTCGGCAGC
>18 dna:chromosome chromosome:NCBIM37:18:1:90772031:1 67209742 ID59020 U -
TGTGACCAAGGCCCAAGATCAGTCGGCA
>18 dna:chromosome chromosome:NCBIM37:18:1:90772031:1 67209772 ID5632 U -
GGCCTAATTCAAGGCTACGTGCAATCTG
>18 dna:chromosome chromosome:NCBIM37:18:1:90772031:1 67209801 ID31502 U -
TCTATATCAGTGTGCACTCTGGAAAC
>18 dna:chromosome chromosome:NCBIM37:18:1:90772031:1 67209908 ID45825 U -
TGCCCAGCAAGTCATCTCTTCCCTACTCC
>18 dna:chromosome chromosome:NCBIM37:18:1:90772031:1 67209927 ID41847 U -
TGATGGATTTGTGGTCCCTGCCCAGCAA
>18 dna:chromosome chromosome:NCBIM37:18:1:90772031:1 67209929 ID24734 U -
TCAATGATGGATTTGTGGTCCCTGCCCAGC
>18 dna:chromosome chromosome:NCBIM37:18:1:90772031:1 67209932 ID31625 U -
TCTCAATGATGGATTTGTGGTCCCTGCCC
>18 dna:chromosome chromosome:NCBIM37:18:1:90772031:1 67209933 ID24733 U -
TCAATGATGGATTTGTGGTCCCTGCC
>18 dna:chromosome chromosome:NCBIM37:18:1:90772031:1 67209933 ID65934 U -
TTCTCAATGATGGATTTGTGGTCCCTGCC
>18 dna:chromosome chromosome:NCBIM37:18:1:90772031:1 67209934 ID3384 U -
CTCAATGATGGATTTGTGGTCCCTGC
>18 dna:chromosome chromosome:NCBIM37:18:1:90772031:1 67209934 ID24732 U -
TCAATGATGGATTTGTGGTCCCTGC
>18 dna:chromosome chromosome:NCBIM37:18:1:90772031:1 67209934 ID65933 U -
TTCTCAATGATGGATTTGTGGTCCCTGC
>18 dna:chromosome chromosome:NCBIM37:18:1:90772031:1 67209939 ID68470 U -
TTTCTCAATGATGGATTTGTGGTC
>18 dna:chromosome chromosome:NCBIM37:18:1:90772031:1 67209977 ID63695 U -
TTAACTTCTATCTGCCTCATTCAGAAAGGG
>18 dna:chromosome chromosome:NCBIM37:18:1:90772031:1 67209985 ID14760 U -
TACGTATTTAACTTCTATCTGCCTCATTC
>18 dna:chromosome chromosome:NCBIM37:18:1:90772031:1 67209988 ID65823 U -
TTCTACGTATTTAACTTCTATCTGCCTCA
>18 dna:chromosome chromosome:NCBIM37:18:1:90772031:1 67209989 ID66158 U -
TTCTTCTACGTATTTAACTTCTATCTGCCTC
>18 dna:chromosome chromosome:NCBIM37:18:1:90772031:1 67210004 ID27265 U -
TCCACAGGACCAGTTCTTCTACGTATTTA
>18 dna:chromosome chromosome:NCBIM37:18:1:90772031:1 67210120 ID32770 U -
TCTGTTTCTACCACTGTGGCTGCCACAGTCT
>18 dna:chromosome chromosome:NCBIM37:18:1:90772031:1 67210121 ID32769 U -
TCTGTTTCTACCACTGTGGCTGCCACAGTC
>18 dna:chromosome chromosome:NCBIM37:18:1:90772031:1 67210157 ID47052 U -
TGCTAATGTTCCTTGCTCCTCAGGTCAGC
>18 dna:chromosome chromosome:NCBIM37:18:1:90772031:1 67210202 ID58398 U -
TGTCATGTATGTCCTGTTCTCTACTGCTTGC
>18 dna:chromosome chromosome:NCBIM37:18:1:90772031:1 67210209 ID27780 U -
TCCAGTGTCATGTATGTCCTGTTCTCTAC
>18 dna:chromosome chromosome:NCBIM37:18:1:90772031:1 67210269 ID12533 U -
TACACAAAACCACCTAGGCTATAGTCCCCC
>18 dna:chromosome chromosome:NCBIM37:18:1:90772031:1 67210270 ID12532 U -
TACACAAAACCACCTAGGCTATAGTCCCC
>18 dna:chromosome chromosome:NCBIM37:18:1:90772031:1 67210334 ID48193 U -
TGCTTAGAAATGTATAACACACACACAC
>18 dna:chromosome chromosome:NCBIM37:18:1:90772031:1 67210337 ID54979 U -
TGGGTTTGCTTAGAAATGTATAACACACACA
>18 dna:chromosome chromosome:NCBIM37:18:1:90772031:1 67210359 ID6525 U -
TAAAAATAGGACCTGGTGGCTGGGTTTGC
>18 dna:chromosome chromosome:NCBIM37:18:1:90772031:1 67210359 ID57039 U -
TGTAAAAATAGGACCTGGTGGCTGGGTTTGC
>18 dna:chromosome chromosome:NCBIM37:18:1:90772031:1 67210363 ID6524 U -
TAAAAATAGGACCTGGTGGCTGGGT
>18 dna:chromosome chromosome:NCBIM37:18:1:90772031:1 67210368 ID46614 U -
TGCCTTTGTAAAAATAGGACCTGGTGGC
>18 dna:chromosome chromosome:NCBIM37:18:1:90772031:1 67210371 ID47885 U -
TGCTGCCTTTGTAAAAATAGGACCTGGT
>18 dna:chromosome chromosome:NCBIM37:18:1:90772031:1 67210393 ID13835 U -
TACCAGACCCGAAGGTGGATTTGCTGC
>18 dna:chromosome chromosome:NCBIM37:18:1:90772031:1 67210395 ID41067 U -
TGATATACCAGACCCGAAGGTGGATTTGCT
>18 dna:chromosome chromosome:NCBIM37:18:1:90772031:1 67210396 ID41066 U -
TGATATACCAGACCCGAAGGTGGATTTGC
>18 dna:chromosome chromosome:NCBIM37:18:1:90772031:1 67210404 ID13679 U -
TACCAAGTTGATATACCAGACCCGAAGGT
>18 dna:chromosome chromosome:NCBIM37:18:1:90772031:1 67210405 ID13678 U -
TACCAAGTTGATATACCAGACCCGAAGG
>18 dna:chromosome chromosome:NCBIM37:18:1:90772031:1 67210407 ID13677 U -
TACCAAGTTGATATACCAGACCCGAA
>18 dna:chromosome chromosome:NCBIM37:18:1:90772031:1 67210413 ID52484 U -
TGGCTGATATACCAAGTTGATATACCAGA
>18 dna:chromosome chromosome:NCBIM37:18:1:90772031:1 67210413 ID67344 U -
TTGGCTGATATACCAAGTTGATATACCAGA
>18 dna:chromosome chromosome:NCBIM37:18:1:90772031:1 67210431 ID6883 U -
TAAAAGCAGGCATTCAGGATTGGCTGATATA
>18 dna:chromosome chromosome:NCBIM37:18:1:90772031:1 67210433 ID5823 U -
GGTAAAAGCAGGCATTCAGGATTGGCTGATA
>18 dna:chromosome chromosome:NCBIM37:18:1:90772031:1 67210434 ID5895 U -
GTAAAAGCAGGCATTCAGGATTGGCTGAT
>18 dna:chromosome chromosome:NCBIM37:18:1:90772031:1 67210435 ID5822 U -
GGTAAAAGCAGGCATTCAGGATTGGCTGA
>18 dna:chromosome chromosome:NCBIM37:18:1:90772031:1 67210438 ID5821 U -
GGTAAAAGCAGGCATTCAGGATTGGC
>18 dna:chromosome chromosome:NCBIM37:18:1:90772031:1 67210455 ID1084 U -
AGCTACTGGAGCCCATGTGGTAAAAGC
>18 dna:chromosome chromosome:NCBIM37:18:1:90772031:1 67210519 ID44094 U -
TGCAGGTAGCACCTCACCCCC
>18 dna:chromosome chromosome:NCBIM37:18:1:90772031:1 67210536 ID10247 U -
TAAGGACCTTCCTACCTGTCTGTTGCA
>18 dna:chromosome chromosome:NCBIM37:18:1:90772031:1 67210543 ID21302 U -
TAGTTGATGTCTAAGGACCTTCCTACCTGTC
>18 dna:chromosome chromosome:NCBIM37:18:1:90772031:1 67210547 ID5664 U -
GGCTAGTTGATGTCTAAGGACCTTCCTACC
>18 dna:chromosome chromosome:NCBIM37:18:1:90772031:1 67210547 ID52372 U -
TGGCTAGTTGATGTCTAAGGACCTTCCTACC
>18 dna:chromosome chromosome:NCBIM37:18:1:90772031:1 67210548 ID21301 U -
TAGTTGATGTCTAAGGACCTTCCTAC
>18 dna:chromosome chromosome:NCBIM37:18:1:90772031:1 67210551 ID5663 U -
GGCTAGTTGATGTCTAAGGACCTTCC
>18 dna:chromosome chromosome:NCBIM37:18:1:90772031:1 67210558 ID1444 U -
ATCCGGTGTTTGGCTAGTTGATGTCTAAGG
>18 dna:chromosome chromosome:NCBIM37:18:1:90772031:1 67210567 ID50538 U -
TGGAGCAATCCGGTGTTTGGCTAGTTGA
>18 dna:chromosome chromosome:NCBIM37:18:1:90772031:1 67210578 ID17363 U -
TAGAGTTTTCCTATGGAGCAATCCGGTGTT
>18 dna:chromosome chromosome:NCBIM37:18:1:90772031:1 67210578 ID64120 U -
TTAGAGTTTTCCTATGGAGCAATCCGGTGTT
>18 dna:chromosome chromosome:NCBIM37:18:1:90772031:1 67210579 ID17362 U -
TAGAGTTTTCCTATGGAGCAATCCGGTGT
>18 dna:chromosome chromosome:NCBIM37:18:1:90772031:1 67210579 ID64119 U -
TTAGAGTTTTCCTATGGAGCAATCCGGTGT
>18 dna:chromosome chromosome:NCBIM37:18:1:90772031:1 67210600 ID64643 U -
TTCAAGCTGTTCGTCTTGCCTTAGAGTTT
>18 dna:chromosome chromosome:NCBIM37:18:1:90772031:1 67210609 ID46600 U -
TGCCTTTGAATTCAAGCTGTTCGTCTTGCC
>18 dna:chromosome chromosome:NCBIM37:18:1:90772031:1 67210610 ID46599 U -
TGCCTTTGAATTCAAGCTGTTCGTCTTGC
>18 dna:chromosome chromosome:NCBIM37:18:1:90772031:1 67210611 ID46598 U -
TGCCTTTGAATTCAAGCTGTTCGTCTTG
>18 dna:chromosome chromosome:NCBIM37:18:1:90772031:1 67210625 ID21666 U -
TATAAGCTCAGAAGATCTGCCTTTGAATTCA
>18 dna:chromosome chromosome:NCBIM37:18:1:90772031:1 67210743 ID6365 U -
TAAAAACAAATCAAGTGTTTCTACCTACAGT
>18 dna:chromosome chromosome:NCBIM37:18:1:90772031:1 67210744 ID6364 U -
TAAAAACAAATCAAGTGTTTCTACCTACAG
>18 dna:chromosome chromosome:NCBIM37:18:1:90772031:1 67210748 ID60367 U -
TGTTAAAAACAAATCAAGTGTTTCTACCT
>18 dna:chromosome chromosome:NCBIM37:18:1:90772031:1 67210780 ID32809 U -
TCTTAAGTTTTGTCAGTAAATAAGGAGGCA
>18 dna:chromosome chromosome:NCBIM37:18:1:90772031:1 67210806 ID59566 U -
TGTGCACTTCTAAGGAAGAAATCATTTTCTT
>18 dna:chromosome chromosome:NCBIM37:18:1:90772031:1 67210810 ID59564 U -
TGTGCACTTCTAAGGAAGAAATCATTT
>18 dna:chromosome chromosome:NCBIM37:18:1:90772031:1 67210816 ID40004 U -
TGAGGTGTTATGTGCACTTCTAAGGAAGAAA
>18 dna:chromosome chromosome:NCBIM37:18:1:90772031:1 67210817 ID4533 U -
GAGGTGTTATGTGCACTTCTAAGGAAGAA
>18 dna:chromosome chromosome:NCBIM37:18:1:90772031:1 67210823 ID65898 U -
TTCTATGAGGTGTTATGTGCACTTCTAAG
>18 dna:chromosome chromosome:NCBIM37:18:1:90772031:1 67210996 ID48061 U -
TGCTGTGCTGGGAAGAGTGGAGCGGC
>18 dna:chromosome chromosome:NCBIM37:18:1:90772031:1 67211014 ID61365 U -
TGTTTTTTTTCCACATTAAACCCATGCTGTGC
>18 dna:chromosome chromosome:NCBIM37:18:1:90772031:1 67211047 ID55481 U -
TGGTATGTATTGGAAGGGAGATATCAAAGC
>18 dna:chromosome chromosome:NCBIM37:18:1:90772031:1 67211058 ID33922 U -
TGAAACTGTTGGTATGTATTGGAAGGGA
>18 dna:chromosome chromosome:NCBIM37:18:1:90772031:1 67211072 ID10534 U -
TAAGTGCACAAACCATTTGAAACTGTTGGTA
>18 dna:chromosome chromosome:NCBIM37:18:1:90772031:1 67211073 ID10533 U -
TAAGTGCACAAACCATTTGAAACTGTTGGT
>18 dna:chromosome chromosome:NCBIM37:18:1:90772031:1 67211088 ID1165 U -
AGGACGAAGGGAGCTAAGTGCACAAACCA
>18 dna:chromosome chromosome:NCBIM37:18:1:90772031:1 67211089 ID19192 U -
TAGGACGAAGGGAGCTAAGTGCACAAACC
>18 dna:chromosome chromosome:NCBIM37:18:1:90772031:1 67211132 ID61343 U -
TGTTTTTCAGGCCCAGACACCAGTTTGTCT
>18 dna:chromosome chromosome:NCBIM37:18:1:90772031:1 67211138 ID4478 U -
GAGCTTTGTTTTTCAGGCCCAGACACCAGT
>18 dna:chromosome chromosome:NCBIM37:18:1:90772031:1 67211138 ID39625 U -
TGAGCTTTGTTTTTCAGGCCCAGACACCAGT
>18 dna:chromosome chromosome:NCBIM37:18:1:90772031:1 67211217 ID25578 U -
TCAGAATTATGCTTTTCAGCCTGTACCATGG
>18 dna:chromosome chromosome:NCBIM37:18:1:90772031:1 67211224 ID41943 U -
TGATGTCAGAATTATGCTTTTCAGCCTGT
>18 dna:chromosome chromosome:NCBIM37:18:1:90772031:1 67211224 ID59419 U -
TGTGATGTCAGAATTATGCTTTTCAGCCTGT
>18 dna:chromosome chromosome:NCBIM37:18:1:90772031:1 67211225 ID59418 U -
TGTGATGTCAGAATTATGCTTTTCAGCCTG
>18 dna:chromosome chromosome:NCBIM37:18:1:90772031:1 67211226 ID59417 U -
TGTGATGTCAGAATTATGCTTTTCAGCCT
>18 dna:chromosome chromosome:NCBIM37:18:1:90772031:1 67211227 ID59416 U -
TGTGATGTCAGAATTATGCTTTTCAGCC
>18 dna:chromosome chromosome:NCBIM37:18:1:90772031:1 67211262 ID47125 U -
TGCTACGCACAGGTTGGAACATGTTTTTC
>18 dna:chromosome chromosome:NCBIM37:18:1:90772031:1 67211275 ID16907 U -
TAGACATTGAGTTTGCTACGCACAGGTTG
>18 dna:chromosome chromosome:NCBIM37:18:1:90772031:1 67211278 ID47159 U -
TGCTAGACATTGAGTTTGCTACGCACAGG
>18 dna:chromosome chromosome:NCBIM37:18:1:90772031:1 67211354 ID5769 U -
GGGGAGATCCATATGTCTCCTTCTTGAGCC
>18 dna:chromosome chromosome:NCBIM37:18:1:90772031:1 67211528 ID27171 U -
TCCAATGTTCTAGGTTTCTATATCACGCTC
>18 dna:chromosome chromosome:NCBIM37:18:1:90772031:1 67211529 ID27170 U -
TCCAATGTTCTAGGTTTCTATATCACGCT
>18 dna:chromosome chromosome:NCBIM37:18:1:90772031:1 67211570 ID5439 U -
GGAGAATTTGCTAGGGTTACTCTCGTAGA
>18 dna:chromosome chromosome:NCBIM37:18:1:90772031:1 67211572 ID19271 U -
TAGGAGAATTTGCTAGGGTTACTCTCGTA
>18 dna:chromosome chromosome:NCBIM37:18:1:90772031:1 67211608 ID16447 U -
TAGAAGATGGCCAGTTTGGATGCAGCATCC
>18 dna:chromosome chromosome:NCBIM37:18:1:90772031:1 67211609 ID16446 U -
TAGAAGATGGCCAGTTTGGATGCAGCATC
>18 dna:chromosome chromosome:NCBIM37:18:1:90772031:1 67211710 ID23487 U -
TATTATGCAGGTGGGACCGATTGTAGGTC
>18 dna:chromosome chromosome:NCBIM37:18:1:90772031:1 67211711 ID23486 U -
TATTATGCAGGTGGGACCGATTGTAGGT
>18 dna:chromosome chromosome:NCBIM37:18:1:90772031:1 67211712 ID4856 U -
GCATATTATGCAGGTGGGACCGATTGTAGG
>18 dna:chromosome chromosome:NCBIM37:18:1:90772031:1 67211715 ID2298 U -
CAGCATATTATGCAGGTGGGACCGATTGT
>18 dna:chromosome chromosome:NCBIM37:18:1:90772031:1 67211760 ID51974 U -
TGGCCACTCCTCAGGTTCTGCAACCCC
>18 dna:chromosome chromosome:NCBIM37:18:1:90772031:1 67211761 ID20429 U -
TAGGTTGGCCACTCCTCAGGTTCTGCAACCC
>18 dna:chromosome chromosome:NCBIM37:18:1:90772031:1 67211761 ID51973 U -
TGGCCACTCCTCAGGTTCTGCAACCC
>18 dna:chromosome chromosome:NCBIM37:18:1:90772031:1 67211762 ID20428 U -
TAGGTTGGCCACTCCTCAGGTTCTGCAACC
>18 dna:chromosome chromosome:NCBIM37:18:1:90772031:1 67211763 ID20426 U -
TAGGTTGGCCACTCCTCAGGTTCTGCAAC
>18 dna:chromosome chromosome:NCBIM37:18:1:90772031:1 67211764 ID20425 U -
TAGGTTGGCCACTCCTCAGGTTCTGCAA
>18 dna:chromosome chromosome:NCBIM37:18:1:90772031:1 67211766 ID20424 U -
TAGGTTGGCCACTCCTCAGGTTCTGC
>18 dna:chromosome chromosome:NCBIM37:18:1:90772031:1 67211797 ID33142 U -
TCTTGTGGTGTGGGCCTCGAGTTGGACC
>18 dna:chromosome chromosome:NCBIM37:18:1:90772031:1 67211801 ID28797 U -
TCCCTCTTGTGGTGTGGGCCTCGAGTTG
>18 dna:chromosome chromosome:NCBIM37:18:1:90772031:1 67211835 ID56599 U -
TGGTTCCTGACCAAGGAGGCAGTGTCAGAG
>18 dna:chromosome chromosome:NCBIM37:18:1:90772031:1 67211878 ID26442 U -
TCATGTTTGGTTCTATCTCAGGTCTCTGG
>18 dna:chromosome chromosome:NCBIM37:18:1:90772031:1 67211878 ID61231 U -
TGTTTGGTTCTATCTCAGGTCTCTGG
>18 dna:chromosome chromosome:NCBIM37:18:1:90772031:1 67211883 ID45470 U -
TGCCAGTCATGTTTGGTTCTATCTCAGGTC
>18 dna:chromosome chromosome:NCBIM37:18:1:90772031:1 67211885 ID66841 U -
TTGCCAGTCATGTTTGGTTCTATCTCAGG
>18 dna:chromosome chromosome:NCBIM37:18:1:90772031:1 67211935 ID40386 M -
TGAGTGTAGCAGAATATCATTAGGAATCATT
>18 dna:chromosome chromosome:NCBIM37:18:1:90772031:1 67211950 ID19648 U -
TAGGCACCAATTTATGAGTGTAGCAGAATA
>18 dna:chromosome chromosome:NCBIM37:18:1:90772031:1 67211955 ID54186 U -
TGGGCTAGGCACCAATTTATGAGTGTAGCA
>18 dna:chromosome chromosome:NCBIM37:18:1:90772031:1 67212000 ID22596 U -
TATCTGTTGCCATCAGTTTCTGGACAATGC
>18 dna:chromosome chromosome:NCBIM37:18:1:90772031:1 67212011 ID39949 U -
TGAGGTCTCTGTATCTGTTGCCATCAGTTT
>18 dna:chromosome chromosome:NCBIM37:18:1:90772031:1 67212013 ID39948 U -
TGAGGTCTCTGTATCTGTTGCCATCAGT
>18 dna:chromosome chromosome:NCBIM37:18:1:90772031:1 67212015 ID39947 U -
TGAGGTCTCTGTATCTGTTGCCATCA
>18 dna:chromosome chromosome:NCBIM37:18:1:90772031:1 67212017 ID54502 U -
TGGGTATGAGGTCTCTGTATCTGTTGCCAT
>18 dna:chromosome chromosome:NCBIM37:18:1:90772031:1 67212018 ID54501 U -
TGGGTATGAGGTCTCTGTATCTGTTGCCA
>18 dna:chromosome chromosome:NCBIM37:18:1:90772031:1 67212034 ID52428 U -
TGGCTCCGCCTAGTGTTTGGGTATGAGGTC
>18 dna:chromosome chromosome:NCBIM37:18:1:90772031:1 67212038 ID52427 U -
TGGCTCCGCCTAGTGTTTGGGTATGA
>18 dna:chromosome chromosome:NCBIM37:18:1:90772031:1 67212100 ID55812 U -
TGGTCTTGTGATGTCCTCAACCCCTTTGGTTC
>18 dna:chromosome chromosome:NCBIM37:18:1:90772031:1 67212111 ID59920 U -
TGTGGGCTGTGGTCTTGTGATGTCCTCAAC
>18 dna:chromosome chromosome:NCBIM37:18:1:90772031:1 67212143 ID41339 U -
TGATCCCCTATGAGGCCTGTTTAGCTGAC
>18 dna:chromosome chromosome:NCBIM37:18:1:90772031:1 67212149 ID20952 U -
TAGTCTTTGTGATCCCCTATGAGGCCTGTTTA
>18 dna:chromosome chromosome:NCBIM37:18:1:90772031:1 67212150 ID20951 U -
TAGTCTTTGTGATCCCCTATGAGGCCTGTTT
>18 dna:chromosome chromosome:NCBIM37:18:1:90772031:1 67212152 ID20950 U -
TAGTCTTTGTGATCCCCTATGAGGCCTGT
>18 dna:chromosome chromosome:NCBIM37:18:1:90772031:1 67212167 ID60354 U -
TGTGTTTGTTGCTTTAGTCTTTGTGATC
>18 dna:chromosome chromosome:NCBIM37:18:1:90772031:1 67212173 ID19958 U -
TAGGGTCTGTGTTTGTTGCTTTAGTCTTT
>18 dna:chromosome chromosome:NCBIM37:18:1:90772031:1 67212245 ID9608 U -
TAAGACAGACTGGCTGAGGCTGCTAGGTA
>18 dna:chromosome chromosome:NCBIM37:18:1:90772031:1 67212259 ID63498 U -
TTAAAAGAGTTACAATAAGACAGACTGGCT
>18 dna:chromosome chromosome:NCBIM37:18:1:90772031:1 67212272 ID15331 U -
TACTGAACACGGCTTAAAAGAGTTACAATA
>18 dna:chromosome chromosome:NCBIM37:18:1:90772031:1 67212275 ID22504 U -
TATCTACTGAACACGGCTTAAAAGAGTTACA
>18 dna:chromosome chromosome:NCBIM37:18:1:90772031:1 67212275 ID31411 U -
TCTACTGAACACGGCTTAAAAGAGTTACA
>18 dna:chromosome chromosome:NCBIM37:18:1:90772031:1 67212276 ID124 U -
AACACGGCTTAAAAGAGTTAC
>18 dna:chromosome chromosome:NCBIM37:18:1:90772031:1 67212277 ID22503 U -
TATCTACTGAACACGGCTTAAAAGAGTTA
>18 dna:chromosome chromosome:NCBIM37:18:1:90772031:1 67212278 ID22017 U -
TATATCTACTGAACACGGCTTAAAAGAGTT
>18 dna:chromosome chromosome:NCBIM37:18:1:90772031:1 67212280 ID34662 U -
TGAACACGGCTTAAAAGAG
>18 dna:chromosome chromosome:NCBIM37:18:1:90772031:1 67212286 ID5758 U -
GGGCTATATCTACTGAACACGGCTTA
>18 dna:chromosome chromosome:NCBIM37:18:1:90772031:1 67212287 ID28373 U -
TCCCAGGGCTATATCTACTGAACACGGCTT
>18 dna:chromosome chromosome:NCBIM37:18:1:90772031:1 67212332 ID44371 U -
TGCATCCACTTCCCTGTTTCCCCTC
>18 dna:chromosome chromosome:NCBIM37:18:1:90772031:1 67212477 ID59702 U -
TGTGCTCAGATGTACTAACCCTGTTTGTT
>18 dna:chromosome chromosome:NCBIM37:18:1:90772031:1 67212486 ID51737 U -
TGGCAGTCGATGTGCTCAGATGTACTAACC
>18 dna:chromosome chromosome:NCBIM37:18:1:90772031:1 67212488 ID51736 U -
TGGCAGTCGATGTGCTCAGATGTACTAA
>18 dna:chromosome chromosome:NCBIM37:18:1:90772031:1 67212499 ID26024 U -
TCAGTGTTTTTTCTGGCAGTCGATGTGCTC
>18 dna:chromosome chromosome:NCBIM37:18:1:90772031:1 67212678 ID760 U -
ACTGTGTGCTAGAGAGTGAGTCACTTTCCAG
>18 dna:chromosome chromosome:NCBIM37:18:1:90772031:1 67212679 ID759 U -
ACTGTGTGCTAGAGAGTGAGTCACTTTCCA
>18 dna:chromosome chromosome:NCBIM37:18:1:90772031:1 67212685 ID19240 U -
TAGGACTGTGTGCTAGAGAGTGAGTCAC
>18 dna:chromosome chromosome:NCBIM37:18:1:90772031:1 67212716 ID3450 U -
CTCCATCAGGAATCTAGGAGTCCACCCTGA
>18 dna:chromosome chromosome:NCBIM37:18:1:90772031:1 67212725 ID55884 U -
TGGTGAATTACTCCATCAGGAATCTAGGAGT
>18 dna:chromosome chromosome:NCBIM37:18:1:90772031:1 67212730 ID55883 U -
TGGTGAATTACTCCATCAGGAATCTA
>18 dna:chromosome chromosome:NCBIM37:18:1:90772031:1 67212771 ID4896 U -
GCCAAGGTGATGGACAGGAGCTTGTTGGT
>18 dna:chromosome chromosome:NCBIM37:18:1:90772031:1 67212802 ID41983 U -
TGATGTGCTTTGCTGCATGTCTTCTGGGA
>18 dna:chromosome chromosome:NCBIM37:18:1:90772031:1 67212841 ID32284 U -
TCTGAGGGAAGACTGTCCTGCCTC
>18 dna:chromosome chromosome:NCBIM37:18:1:90772031:1 67212888 ID17126 U -
TAGAGACACCACACTGCCTGGAAAAGCCTC
>18 dna:chromosome chromosome:NCBIM37:18:1:90772031:1 67212911 ID45218 U -
TGCCACTCTGCTCAGATCTTACTTAGAGAC
>18 dna:chromosome chromosome:NCBIM37:18:1:90772031:1 67212915 ID45217 U -
TGCCACTCTGCTCAGATCTTACTTAG
>18 dna:chromosome chromosome:NCBIM37:18:1:90772031:1 67212930 ID2815 U -
CCCAGAGGTTATTATGCCTGCCACTCTGC
>18 dna:chromosome chromosome:NCBIM37:18:1:90772031:1 67212960 ID999 U -
AGCAATGATCGACTTTGCAGGAGCCC
>18 dna:chromosome chromosome:NCBIM37:18:1:90772031:1 67212960 ID3986 U -
GAAGCAATGATCGACTTTGCAGGAGCCC
>18 dna:chromosome chromosome:NCBIM37:18:1:90772031:1 67212960 ID16454 U -
TAGAAGCAATGATCGACTTTGCAGGAGCCC
>18 dna:chromosome chromosome:NCBIM37:18:1:90772031:1 67212961 ID3985 U -
GAAGCAATGATCGACTTTGCAGGAGCC
>18 dna:chromosome chromosome:NCBIM37:18:1:90772031:1 67212961 ID16453 U -
TAGAAGCAATGATCGACTTTGCAGGAGCC
>18 dna:chromosome chromosome:NCBIM37:18:1:90772031:1 67212965 ID18727 U -
TAGCTGTAGAAGCAATGATCGACTTTGCAGG
>18 dna:chromosome chromosome:NCBIM37:18:1:90772031:1 67212968 ID18726 U -
TAGCTGTAGAAGCAATGATCGACTTTGC
>18 dna:chromosome chromosome:NCBIM37:18:1:90772031:1 67212983 ID51785 U -
TGGCATCGCCATCCTTAGCTGTAGAAGC
>18 dna:chromosome chromosome:NCBIM37:18:1:90772031:1 67212989 ID68533 U -
TTTGAACTTGGCATCGCCATCCTTAGCTGT
>18 dna:chromosome chromosome:NCBIM37:18:1:90772031:1 67212992 ID35009 U -
TGAACTTGGCATCGCCATCCTTAGC
>18 dna:chromosome chromosome:NCBIM37:18:1:90772031:1 67212994 ID58536 U -
TGTCCTTTGAACTTGGCATCGCCATCCTTA
>18 dna:chromosome chromosome:NCBIM37:18:1:90772031:1 67212995 ID58535 U -
TGTCCTTTGAACTTGGCATCGCCATCCTT
>18 dna:chromosome chromosome:NCBIM37:18:1:90772031:1 67213007 ID36455 U -
TGACAATGGTCCCTGTCCTTTGAACTTGGC
>18 dna:chromosome chromosome:NCBIM37:18:1:90772031:1 67213050 ID33086 U -
TCTTGCAGTGACAAGTGGGTCTTGCAGTGC
>18 dna:chromosome chromosome:NCBIM37:18:1:90772031:1 67213050 ID44169 U -
TGCAGTGACAAGTGGGTCTTGCAGTGC
>18 dna:chromosome chromosome:NCBIM37:18:1:90772031:1 67213098 ID6339 U -
TAAAAAAGGTAGAAGGTGAGTTGGGTGAGT
>18 dna:chromosome chromosome:NCBIM37:18:1:90772031:1 67213104 ID6338 U -
TAAAAAAGGTAGAAGGTGAGTTGG
>18 dna:chromosome chromosome:NCBIM37:18:1:90772031:1 67213126 ID32885 U -
TCTTAGTGGACTCACTTGGGTTGGGGTA
>18 dna:chromosome chromosome:NCBIM37:18:1:90772031:1 67213133 ID24081 U -
TATTTTTTGTCTTAGTGGACTCACTTGGGT
>18 dna:chromosome chromosome:NCBIM37:18:1:90772031:1 67213156 ID20571 U -
TAGTAAGTTTCCATGGTTTTATTTTT
>18 dna:chromosome chromosome:NCBIM37:18:1:90772031:1 67213169 ID25127 U -
TCACATTCATCACAACATAGTAAGTTTCCA
>18 dna:chromosome chromosome:NCBIM37:18:1:90772031:1 67213185 ID35481 U -
TGAAGGGGGTGCGCTCACATTCATCACA
>18 dna:chromosome chromosome:NCBIM37:18:1:90772031:1 67213187 ID21278 U -
TAGTTGAAGGGGGTGCGCTCACATTCATCA
>18 dna:chromosome chromosome:NCBIM37:18:1:90772031:1 67213188 ID21277 U -
TAGTTGAAGGGGGTGCGCTCACATTCATC
>18 dna:chromosome chromosome:NCBIM37:18:1:90772031:1 67213192 ID2828 U -
CCCATAGTTGAAGGGGGTGCGCTCACATT
>18 dna:chromosome chromosome:NCBIM37:18:1:90772031:1 67213197 ID2827 U -
CCCATAGTTGAAGGGGGTGCGCTC
>18 dna:chromosome chromosome:NCBIM37:18:1:90772031:1 67213245 ID17146 U -
TAGAGAGGACCACATGTAACTGTCATGGT
>18 dna:chromosome chromosome:NCBIM37:18:1:90772031:1 67213246 ID17145 U -
TAGAGAGGACCACATGTAACTGTCATGG
>18 dna:chromosome chromosome:NCBIM37:18:1:90772031:1 67213301 ID6655 U -
TAAAACAGTTTTAGATGGGCTTATAATGC
>18 dna:chromosome chromosome:NCBIM37:18:1:90772031:1 67213301 ID31137 U -
TCTAAAACAGTTTTAGATGGGCTTATAATGC
>18 dna:chromosome chromosome:NCBIM37:18:1:90772031:1 67213304 ID3481 U -
CTCTAAAACAGTTTTAGATGGGCTTATAA
>18 dna:chromosome chromosome:NCBIM37:18:1:90772031:1 67213307 ID68473 U -
TTTCTCTAAAACAGTTTTAGATGGGCTTA
>18 dna:chromosome chromosome:NCBIM37:18:1:90772031:1 67213354 ID34440 U -
TGAAATGATGCCAGGATGTTACTGGAATCCC
>18 dna:chromosome chromosome:NCBIM37:18:1:90772031:1 67213355 ID34439 U -
TGAAATGATGCCAGGATGTTACTGGAATCC
>18 dna:chromosome chromosome:NCBIM37:18:1:90772031:1 67213360 ID50934 U -
TGGATGAAATGATGCCAGGATGTTACTGG
>18 dna:chromosome chromosome:NCBIM37:18:1:90772031:1 67213360 ID67231 U -
TTGGATGAAATGATGCCAGGATGTTACTGG
>18 dna:chromosome chromosome:NCBIM37:18:1:90772031:1 67213361 ID67230 U -
TTGGATGAAATGATGCCAGGATGTTACTG
>18 dna:chromosome chromosome:NCBIM37:18:1:90772031:1 67213362 ID67229 U -
TTGGATGAAATGATGCCAGGATGTTACT
>18 dna:chromosome chromosome:NCBIM37:18:1:90772031:1 67213362 ID68962 U -
TTTTGGATGAAATGATGCCAGGATGTTACT
>18 dna:chromosome chromosome:NCBIM37:18:1:90772031:1 67213366 ID46647 U -
TGCCTTTTGGATGAAATGATGCCAGGATGT
>18 dna:chromosome chromosome:NCBIM37:18:1:90772031:1 67213367 ID46646 U -
TGCCTTTTGGATGAAATGATGCCAGGATG
>18 dna:chromosome chromosome:NCBIM37:18:1:90772031:1 67213370 ID52516 U -
TGGCTGCCTTTTGGATGAAATGATGCCAGG
>18 dna:chromosome chromosome:NCBIM37:18:1:90772031:1 67213371 ID52514 U -
TGGCTGCCTTTTGGATGAAATGATGCCAG
>18 dna:chromosome chromosome:NCBIM37:18:1:90772031:1 67213372 ID52513 U -
TGGCTGCCTTTTGGATGAAATGATGCCA
>18 dna:chromosome chromosome:NCBIM37:18:1:90772031:1 67213373 ID46645 U -
TGCCTTTTGGATGAAATGATGCC
>18 dna:chromosome chromosome:NCBIM37:18:1:90772031:1 67213374 ID52512 U -
TGGCTGCCTTTTGGATGAAATGATGC
>18 dna:chromosome chromosome:NCBIM37:18:1:90772031:1 67213415 ID47667 U -
TGCTCTGTCGAGGGGAGAGGAGATGC
>18 dna:chromosome chromosome:NCBIM37:18:1:90772031:1 67213426 ID3138 U -
CGCCATAGATCTTGCTCTGTCGAGGGG
>18 dna:chromosome chromosome:NCBIM37:18:1:90772031:1 67213438 ID53627 U -
TGGGATGAGAAGCATCGCCATAGATCTTGC
>18 dna:chromosome chromosome:NCBIM37:18:1:90772031:1 67213462 ID38343 U -
TGAGAATCTGAGTGGAGTTGGGAT
>18 dna:chromosome chromosome:NCBIM37:18:1:90772031:1 67213465 ID50980 U -
TGGATGCCTGAGAATCTGAGTGGAGTTGG
>18 dna:chromosome chromosome:NCBIM37:18:1:90772031:1 67213470 ID5746 U -
GGGATGGATGCCTGAGAATCTGAGTGGA
>18 dna:chromosome chromosome:NCBIM37:18:1:90772031:1 67213512 ID66750 U -
TTGCACAGAGAAGCTGTCCA
>18 dna:chromosome chromosome:NCBIM37:18:1:90772031:1 67213620 ID57571 U -
TGTACCGATGGGCCGATGGGTCAAAGGAGGTT
>18 dna:chromosome chromosome:NCBIM37:18:1:90772031:1 67213626 ID5373 U -
GGAATGTACCGATGGGCCGATGGGTCAAAG
>18 dna:chromosome chromosome:NCBIM37:18:1:90772031:1 67213628 ID4053 U -
GAATGTACCGATGGGCCGATGGGTCAA
>18 dna:chromosome chromosome:NCBIM37:18:1:90772031:1 67213630 ID1156 U -
AGGAATGTACCGATGGGCCGATGGGTC
>18 dna:chromosome chromosome:NCBIM37:18:1:90772031:1 67213633 ID3534 U -
CTGACCAGGAATGTACCGATGGGCCGATGG
>18 dna:chromosome chromosome:NCBIM37:18:1:90772031:1 67213633 ID4220 U -
GACCAGGAATGTACCGATGGGCCGATGG
>18 dna:chromosome chromosome:NCBIM37:18:1:90772031:1 67213633 ID37209 U -
TGACCAGGAATGTACCGATGGGCCGATGG
>18 dna:chromosome chromosome:NCBIM37:18:1:90772031:1 67213634 ID37207 U -
TGACCAGGAATGTACCGATGGGCCGATG
>18 dna:chromosome chromosome:NCBIM37:18:1:90772031:1 67213635 ID37206 U -
TGACCAGGAATGTACCGATGGGCCGAT
>18 dna:chromosome chromosome:NCBIM37:18:1:90772031:1 67213658 ID49706 U -
TGGAAGTGTTAAGAACTGAGTGGAGCTGAC
>18 dna:chromosome chromosome:NCBIM37:18:1:90772031:1 67213659 ID49705 U -
TGGAAGTGTTAAGAACTGAGTGGAGCTGA
>18 dna:chromosome chromosome:NCBIM37:18:1:90772031:1 67213660 ID67050 U -
TTGGAAGTGTTAAGAACTGAGTGGAGCTG
>18 dna:chromosome chromosome:NCBIM37:18:1:90772031:1 67213661 ID67049 U -
TTGGAAGTGTTAAGAACTGAGTGGAGCT
>18 dna:chromosome chromosome:NCBIM37:18:1:90772031:1 67213664 ID25754 U -
TCAGATTGGAAGTGTTAAGAACTGAGTGGA
>18 dna:chromosome chromosome:NCBIM37:18:1:90772031:1 67213665 ID25753 U -
TCAGATTGGAAGTGTTAAGAACTGAGTGG
>18 dna:chromosome chromosome:NCBIM37:18:1:90772031:1 67213787 ID25061 U -
TCACAGTGGTCAAGACTTCTTGAGAGAGAG
>18 dna:chromosome chromosome:NCBIM37:18:1:90772031:1 67213792 ID30938 U -
TCGTTCACAGTGGTCAAGACTTCTTGAGA
>18 dna:chromosome chromosome:NCBIM37:18:1:90772031:1 67213798 ID24891 U -
TCACAATCGTTCACAGTGGTCAAGACTTC
>18 dna:chromosome chromosome:NCBIM37:18:1:90772031:1 67213806 ID231 U -
AAGAAGAATCACAATCGTTCACAGTGGTC
>18 dna:chromosome chromosome:NCBIM37:18:1:90772031:1 67213806 ID35080 U -
TGAAGAAGAATCACAATCGTTCACAGTGGTC
>18 dna:chromosome chromosome:NCBIM37:18:1:90772031:1 67213807 ID35079 U -
TGAAGAAGAATCACAATCGTTCACAGTGGT
>18 dna:chromosome chromosome:NCBIM37:18:1:90772031:1 67213810 ID29914 U -
TCCTGAAGAAGAATCACAATCGTTCACAGT
>18 dna:chromosome chromosome:NCBIM37:18:1:90772031:1 67213819 ID17679 U -
TAGATGTTCTCCTGAAGAAGAATCACAATC
>18 dna:chromosome chromosome:NCBIM37:18:1:90772031:1 67213820 ID17678 U -
TAGATGTTCTCCTGAAGAAGAATCACAAT
>18 dna:chromosome chromosome:NCBIM37:18:1:90772031:1 67213820 ID40933 U -
TGATAGATGTTCTCCTGAAGAAGAATCACAAT
>18 dna:chromosome chromosome:NCBIM37:18:1:90772031:1 67213821 ID40932 U -
TGATAGATGTTCTCCTGAAGAAGAATCACAA
>18 dna:chromosome chromosome:NCBIM37:18:1:90772031:1 67213906 ID10314 U -
TAAGGGTAGGAACTCCTGAAGGAGAGTTC
>18 dna:chromosome chromosome:NCBIM37:18:1:90772031:1 67213907 ID10313 U -
TAAGGGTAGGAACTCCTGAAGGAGAGTT
>18 dna:chromosome chromosome:NCBIM37:18:1:90772031:1 67213916 ID52362 U -
TGGCTAGCGATAAGGGTAGGAACTCCTGA
>18 dna:chromosome chromosome:NCBIM37:18:1:90772031:1 67213927 ID57062 U -
TGTAAAAGGCTGGCTAGCGATAAGGGTA
>18 dna:chromosome chromosome:NCBIM37:18:1:90772031:1 67213928 ID41905 U -
TGATGTAAAAGGCTGGCTAGCGATAAGGGT
>18 dna:chromosome chromosome:NCBIM37:18:1:90772031:1 67213928 ID57061 U -
TGTAAAAGGCTGGCTAGCGATAAGGGT
>18 dna:chromosome chromosome:NCBIM37:18:1:90772031:1 67213929 ID41904 U -
TGATGTAAAAGGCTGGCTAGCGATAAGGG
>18 dna:chromosome chromosome:NCBIM37:18:1:90772031:1 67213930 ID57060 U -
TGTAAAAGGCTGGCTAGCGATAAGG
>18 dna:chromosome chromosome:NCBIM37:18:1:90772031:1 67213930 ID66657 U -
TTGATGTAAAAGGCTGGCTAGCGATAAGG
>18 dna:chromosome chromosome:NCBIM37:18:1:90772031:1 67213932 ID30389 U -
TCCTTGATGTAAAAGGCTGGCTAGCGATAA
>18 dna:chromosome chromosome:NCBIM37:18:1:90772031:1 67213932 ID41903 U -
TGATGTAAAAGGCTGGCTAGCGATAA
>18 dna:chromosome chromosome:NCBIM37:18:1:90772031:1 67213933 ID30388 U -
TCCTTGATGTAAAAGGCTGGCTAGCGATA
>18 dna:chromosome chromosome:NCBIM37:18:1:90772031:1 67213933 ID65617 U -
TTCCTTGATGTAAAAGGCTGGCTAGCGATA
>18 dna:chromosome chromosome:NCBIM37:18:1:90772031:1 67213933 ID66656 U -
TTGATGTAAAAGGCTGGCTAGCGATA
>18 dna:chromosome chromosome:NCBIM37:18:1:90772031:1 67213935 ID30387 U -
TCCTTGATGTAAAAGGCTGGCTAGCGA
>18 dna:chromosome chromosome:NCBIM37:18:1:90772031:1 67213941 ID16288 U -
TAGAACAGTTCCTTGATGTAAAAGGCTGGC
>18 dna:chromosome chromosome:NCBIM37:18:1:90772031:1 67213952 ID35662 U -
TGAAGTTTGAATTTAGAACAGTTCCTTGATGT
>18 dna:chromosome chromosome:NCBIM37:18:1:90772031:1 67213953 ID35661 U -
TGAAGTTTGAATTTAGAACAGTTCCTTGATG
>18 dna:chromosome chromosome:NCBIM37:18:1:90772031:1 67213954 ID35660 U -
TGAAGTTTGAATTTAGAACAGTTCCTTGAT
>18 dna:chromosome chromosome:NCBIM37:18:1:90772031:1 67213967 ID63602 U -
TTAAAGTGAGTCATGAAGTTTGAATTTAGA
>18 dna:chromosome chromosome:NCBIM37:18:1:90772031:1 67213973 ID34267 U -
TGAAAGTTAAAGTGAGTCATGAAGTTTGAA
>18 dna:chromosome chromosome:NCBIM37:18:1:90772031:1 67213974 ID34266 U -
TGAAAGTTAAAGTGAGTCATGAAGTTTGA
>18 dna:chromosome chromosome:NCBIM37:18:1:90772031:1 67213978 ID55463 U -
TGGTATGAAAGTTAAAGTGAGTCATGAAGT
>18 dna:chromosome chromosome:NCBIM37:18:1:90772031:1 67213980 ID55462 U -
TGGTATGAAAGTTAAAGTGAGTCATGAA
>18 dna:chromosome chromosome:NCBIM37:18:1:90772031:1 67214009 ID10576 U -
TAAGTGGGTAAGACCTTGGAAGGGAGTTT
>18 dna:chromosome chromosome:NCBIM37:18:1:90772031:1 67214023 ID57915 U -
TGTATTCATGCCACAGTAAGTGGGTAAGACC
>18 dna:chromosome chromosome:NCBIM37:18:1:90772031:1 67214029 ID53097 U -
TGGGAATGTATTCATGCCACAGTAAGTGGGT
>18 dna:chromosome chromosome:NCBIM37:18:1:90772031:1 67214035 ID53096 U -
TGGGAATGTATTCATGCCACAGTAA
>18 dna:chromosome chromosome:NCBIM37:18:1:90772031:1 67214040 ID16209 U -
TAGAAATCTTGGGAATGTATTCATGCCAC
>18 dna:chromosome chromosome:NCBIM37:18:1:90772031:1 67214042 ID16208 U -
TAGAAATCTTGGGAATGTATTCATGCC
>18 dna:chromosome chromosome:NCBIM37:18:1:90772031:1 67214051 ID43764 U -
TGCACTCTGGAGGTAGAAATCTTGGGAATGT
>18 dna:chromosome chromosome:NCBIM37:18:1:90772031:1 67214063 ID34684 U -
TGAACAGAGTTGCACTCTGGAGGTAGAAA
>18 dna:chromosome chromosome:NCBIM37:18:1:90772031:1 67214068 ID3994 U -
GAAGCTCTGAACAGAGTTGCACTCTGGAGGT
>18 dna:chromosome chromosome:NCBIM37:18:1:90772031:1 67214107 ID66269 U -
TTGAAACCTTTATATAGAGACAGGGA
>18 dna:chromosome chromosome:NCBIM37:18:1:90772031:1 67214139 ID32595 U -
TCTGGTTGGTTCTTGGTCCTGCTGAGATGG
>18 dna:chromosome chromosome:NCBIM37:18:1:90772031:1 67214139 ID56688 U -
TGGTTGGTTCTTGGTCCTGCTGAGATGG
>18 dna:chromosome chromosome:NCBIM37:18:1:90772031:1 67214157 ID30072 U -
TCCTGGAAGAGGCAGATTCTGGTTGGTTC
>18 dna:chromosome chromosome:NCBIM37:18:1:90772031:1 67214245 ID51380 U -
TGGCAAGAAGAGACCCTCAGAAAGGAGGAAC
>18 dna:chromosome chromosome:NCBIM37:18:1:90772031:1 67214279 ID51556 U -
TGGCACCAGTGGCTTCCTTATTGACATGCC
>18 dna:chromosome chromosome:NCBIM37:18:1:90772031:1 67214280 ID51555 U -
TGGCACCAGTGGCTTCCTTATTGACATGC
>18 dna:chromosome chromosome:NCBIM37:18:1:90772031:1 67214280 ID67273 U -
TTGGCACCAGTGGCTTCCTTATTGACATGC
>18 dna:chromosome chromosome:NCBIM37:18:1:90772031:1 67214296 ID36533 U -
TGACACCGTGTCTTTGGCACCAGTGGC
>18 dna:chromosome chromosome:NCBIM37:18:1:90772031:1 67214301 ID54007 U -
TGGGCAATGACACCGTGTCTTTGGCACCA
>18 dna:chromosome chromosome:NCBIM37:18:1:90772031:1 67214344 ID45984 U -
TGCCCTTGTTTGGTTTGGTGGAGGCAGG
>18 dna:chromosome chromosome:NCBIM37:18:1:90772031:1 67214347 ID45983 U -
TGCCCTTGTTTGGTTTGGTGGAGGC
>18 dna:chromosome chromosome:NCBIM37:18:1:90772031:1 67214353 ID55257 U -
TGGTAGAACCCTGCCCTTGTTTGGTTTGGT
>18 dna:chromosome chromosome:NCBIM37:18:1:90772031:1 67214369 ID23612 U -
TATTCTGAAGACAGAGTTGGTAGAACCCTGC
>18 dna:chromosome chromosome:NCBIM37:18:1:90772031:1 67214378 ID1360 U -
AGTTGATGTATATTCTGAAGACAGAGTTGGTA
>18 dna:chromosome chromosome:NCBIM37:18:1:90772031:1 67214378 ID41930 U -
TGATGTATATTCTGAAGACAGAGTTGGTA
>18 dna:chromosome chromosome:NCBIM37:18:1:90772031:1 67214379 ID1359 U -
AGTTGATGTATATTCTGAAGACAGAGTTGGT
>18 dna:chromosome chromosome:NCBIM37:18:1:90772031:1 67214379 ID41929 U -
TGATGTATATTCTGAAGACAGAGTTGGT
>18 dna:chromosome chromosome:NCBIM37:18:1:90772031:1 67214380 ID1358 U -
AGTTGATGTATATTCTGAAGACAGAGTTGG
>18 dna:chromosome chromosome:NCBIM37:18:1:90772031:1 67214382 ID1357 U -
AGTTGATGTATATTCTGAAGACAGAGTT
>18 dna:chromosome chromosome:NCBIM37:18:1:90772031:1 67214383 ID1356 U -
AGTTGATGTATATTCTGAAGACAGAGT
>18 dna:chromosome chromosome:NCBIM37:18:1:90772031:1 67214401 ID39001 U -
TGAGATGGAGGTGGAGTTGATGT
>18 dna:chromosome chromosome:NCBIM37:18:1:90772031:1 67214442 ID53398 U -
TGGGAGCCTCAGATAACAGAAGCCATGGGT
>18 dna:chromosome chromosome:NCBIM37:18:1:90772031:1 67214443 ID53397 U -
TGGGAGCCTCAGATAACAGAAGCCATGGG
>18 dna:chromosome chromosome:NCBIM37:18:1:90772031:1 67214444 ID53396 U -
TGGGAGCCTCAGATAACAGAAGCCATGG
>18 dna:chromosome chromosome:NCBIM37:18:1:90772031:1 67214444 ID67391 U -
TTGGGAGCCTCAGATAACAGAAGCCATGG
>18 dna:chromosome chromosome:NCBIM37:18:1:90772031:1 67214446 ID53395 U -
TGGGAGCCTCAGATAACAGAAGCCAT
>18 dna:chromosome chromosome:NCBIM37:18:1:90772031:1 67214447 ID48679 U -
TGCTTTTGGGAGCCTCAGATAACAGAAGCCA
>18 dna:chromosome chromosome:NCBIM37:18:1:90772031:1 67214448 ID48678 U -
TGCTTTTGGGAGCCTCAGATAACAGAAGCC
>18 dna:chromosome chromosome:NCBIM37:18:1:90772031:1 67214463 ID19890 U -
TAGGGAGCCTAAGGGTGCTTTTGGGAGCCT
>18 dna:chromosome chromosome:NCBIM37:18:1:90772031:1 67214477 ID54713 U -
TGGGTGGAGCATGTAGGGAGCCTAAGGGT
>18 dna:chromosome chromosome:NCBIM37:18:1:90772031:1 67214501 ID18121 U -
TAGCAGTATTCTCCTGACTGGCTGCTGGGT
>18 dna:chromosome chromosome:NCBIM37:18:1:90772031:1 67214506 ID18120 U -
TAGCAGTATTCTCCTGACTGGCTGC
>18 dna:chromosome chromosome:NCBIM37:18:1:90772031:1 67214512 ID12647 U -
TACACAGTTTTTAGCAGTATTCTCCTGACT
>18 dna:chromosome chromosome:NCBIM37:18:1:90772031:1 67214518 ID35627 U -
TGAAGTTACACAGTTTTTAGCAGTATTCTC
>18 dna:chromosome chromosome:NCBIM37:18:1:90772031:1 67214519 ID35626 U -
TGAAGTTACACAGTTTTTAGCAGTATTCT
>18 dna:chromosome chromosome:NCBIM37:18:1:90772031:1 67214534 ID2000 U -
CACCAAGGATCCCGTGAAGTTACACAGT
>18 dna:chromosome chromosome:NCBIM37:18:1:90772031:1 67214585 ID15287 U -
TACTCTGGCACCAAAGCGTGGTCCAAGGTAA
>18 dna:chromosome chromosome:NCBIM37:18:1:90772031:1 67214587 ID51549 U -
TGGCACCAAAGCGTGGTCCAAGGT
>18 dna:chromosome chromosome:NCBIM37:18:1:90772031:1 67214614 ID17957 U -
TAGCACCAAGAAGCTCAGGATGCCATA
>18 dna:chromosome chromosome:NCBIM37:18:1:90772031:1 67214614 ID32860 U -
TCTTAGCACCAAGAAGCTCAGGATGCCATA
>18 dna:chromosome chromosome:NCBIM37:18:1:90772031:1 67214615 ID32859 U -
TCTTAGCACCAAGAAGCTCAGGATGCCAT
>18 dna:chromosome chromosome:NCBIM37:18:1:90772031:1 67214616 ID32858 U -
TCTTAGCACCAAGAAGCTCAGGATGCCA
>18 dna:chromosome chromosome:NCBIM37:18:1:90772031:1 67214616 ID66133 U -
TTCTTAGCACCAAGAAGCTCAGGATGCCA
>18 dna:chromosome chromosome:NCBIM37:18:1:90772031:1 67214618 ID28026 U -
TCCATTCTTAGCACCAAGAAGCTCAGGATGC
>18 dna:chromosome chromosome:NCBIM37:18:1:90772031:1 67214618 ID32857 U -
TCTTAGCACCAAGAAGCTCAGGATGC
>18 dna:chromosome chromosome:NCBIM37:18:1:90772031:1 67214633 ID43995 U -
TGCAGCACAGCAATCCATTCTTAGCACCA
>18 dna:chromosome chromosome:NCBIM37:18:1:90772031:1 67214637 ID30339 U -
TCCTTCTGCAGCACAGCAATCCATTCTTAGC
>18 dna:chromosome chromosome:NCBIM37:18:1:90772031:1 67214639 ID43994 U -
TGCAGCACAGCAATCCATTCTTA
>18 dna:chromosome chromosome:NCBIM37:18:1:90772031:1 67214656 ID58318 U -
TGTCAGTGGTCTGCCGTTCCTTCTGCAGC
>18 dna:chromosome chromosome:NCBIM37:18:1:90772031:1 67214666 ID27326 U -
TCCACCGCTTTGTCAGTGGTCTGCCGTTC
>18 dna:chromosome chromosome:NCBIM37:18:1:90772031:1 67214673 ID42714 U -
TGCAAAGATGTCCACCGCTTTGTCAGTGGTCT
>18 dna:chromosome chromosome:NCBIM37:18:1:90772031:1 67214674 ID42713 U -
TGCAAAGATGTCCACCGCTTTGTCAGTGGTC
>18 dna:chromosome chromosome:NCBIM37:18:1:90772031:1 67214675 ID42712 U -
TGCAAAGATGTCCACCGCTTTGTCAGTGGT
>18 dna:chromosome chromosome:NCBIM37:18:1:90772031:1 67214676 ID42711 U -
TGCAAAGATGTCCACCGCTTTGTCAGTGG
>18 dna:chromosome chromosome:NCBIM37:18:1:90772031:1 67214678 ID22984 U -
TATGCAAAGATGTCCACCGCTTTGTCAGT
>18 dna:chromosome chromosome:NCBIM37:18:1:90772031:1 67214678 ID31528 U -
TCTATGCAAAGATGTCCACCGCTTTGTCAGT
>18 dna:chromosome chromosome:NCBIM37:18:1:90772031:1 67214678 ID42710 U -
TGCAAAGATGTCCACCGCTTTGTCAGT
>18 dna:chromosome chromosome:NCBIM37:18:1:90772031:1 67214689 ID37287 U -
TGACCCCGAAGTCTATGCAAAGATGTCCACC
>18 dna:chromosome chromosome:NCBIM37:18:1:90772031:1 67214690 ID37286 U -
TGACCCCGAAGTCTATGCAAAGATGTCCAC
>18 dna:chromosome chromosome:NCBIM37:18:1:90772031:1 67214691 ID37285 U -
TGACCCCGAAGTCTATGCAAAGATGTCCA
>18 dna:chromosome chromosome:NCBIM37:18:1:90772031:1 67214693 ID35895 U -
TGAATGACCCCGAAGTCTATGCAAAGATGTC
>18 dna:chromosome chromosome:NCBIM37:18:1:90772031:1 67214693 ID37284 U -
TGACCCCGAAGTCTATGCAAAGATGTC
>18 dna:chromosome chromosome:NCBIM37:18:1:90772031:1 67214697 ID22556 U -
TATCTGAATGACCCCGAAGTCTATGCAAAGA
>18 dna:chromosome chromosome:NCBIM37:18:1:90772031:1 67214713 ID22741 U -
TATGAATTTTCTCAATATCTGAATGACCCC
>18 dna:chromosome chromosome:NCBIM37:18:1:90772031:1 67214714 ID36213 U -
TGAATTTTCTCAATATCTGAATGACCC
>18 dna:chromosome chromosome:NCBIM37:18:1:90772031:1 67214730 ID24771 U -
TCAATTAGGTCCTCCTTTATGAATTTTCTC
>18 dna:chromosome chromosome:NCBIM37:18:1:90772031:1 67214748 ID19805 U -
TAGGCTCTCAGGCAGTTTTCAATTAGGTCC
>18 dna:chromosome chromosome:NCBIM37:18:1:90772031:1 67214749 ID64203 U -
TTAGGCTCTCAGGCAGTTTTCAATTAGGTC
>18 dna:chromosome chromosome:NCBIM37:18:1:90772031:1 67214773 ID58669 U -
TGTCTGCCGCACCAGTCTTTAGGC
>18 dna:chromosome chromosome:NCBIM37:18:1:90772031:1 67214784 ID28659 U -
TCCCGATTGGTTGGCGTTGTCTGCCGCACC
>18 dna:chromosome chromosome:NCBIM37:18:1:90772031:1 67214791 ID51751 U -
TGGCAGTTCCCGATTGGTTGGCGTTGTCTG
>18 dna:chromosome chromosome:NCBIM37:18:1:90772031:1 67214793 ID51750 U -
TGGCAGTTCCCGATTGGTTGGCGTTGTC
>18 dna:chromosome chromosome:NCBIM37:18:1:90772031:1 67214796 ID27068 U -
TCCAAGTGGCAGTTCCCGATTGGTTGGCGTT
>18 dna:chromosome chromosome:NCBIM37:18:1:90772031:1 67214797 ID27067 U -
TCCAAGTGGCAGTTCCCGATTGGTTGGCGT
>18 dna:chromosome chromosome:NCBIM37:18:1:90772031:1 67214799 ID27066 U -
TCCAAGTGGCAGTTCCCGATTGGTTGGC
>18 dna:chromosome chromosome:NCBIM37:18:1:90772031:1 67214799 ID32979 U -
TCTTCCAAGTGGCAGTTCCCGATTGGTTGGC
>18 dna:chromosome chromosome:NCBIM37:18:1:90772031:1 67214800 ID27065 U -
TCCAAGTGGCAGTTCCCGATTGGTTGG
>18 dna:chromosome chromosome:NCBIM37:18:1:90772031:1 67214815 ID26757 U -
TCCAAAGTAAGCATGTCTTCCAAGTGGCAG
>18 dna:chromosome chromosome:NCBIM37:18:1:90772031:1 67214816 ID26756 U -
TCCAAAGTAAGCATGTCTTCCAAGTGGCA
>18 dna:chromosome chromosome:NCBIM37:18:1:90772031:1 67214817 ID26755 U -
TCCAAAGTAAGCATGTCTTCCAAGTGGC
>18 dna:chromosome chromosome:NCBIM37:18:1:90772031:1 67214819 ID55640 U -
TGGTCCAAAGTAAGCATGTCTTCCAAGTG
>18 dna:chromosome chromosome:NCBIM37:18:1:90772031:1 67214821 ID26537 U -
TCATTGGTCCAAAGTAAGCATGTCTTCCAAG
>18 dna:chromosome chromosome:NCBIM37:18:1:90772031:1 67214822 ID55639 U -
TGGTCCAAAGTAAGCATGTCTTCCAA
>18 dna:chromosome chromosome:NCBIM37:18:1:90772031:1 67214824 ID31808 U -
TCTCATTGGTCCAAAGTAAGCATGTCTTCC
>18 dna:chromosome chromosome:NCBIM37:18:1:90772031:1 67214825 ID31807 U -
TCTCATTGGTCCAAAGTAAGCATGTCTTC
>18 dna:chromosome chromosome:NCBIM37:18:1:90772031:1 67214837 ID41349 U -
TGATCCTCGCATCTCATTGGTCCAAAGT
>18 dna:chromosome chromosome:NCBIM37:18:1:90772031:1 67214842 ID29050 U -
TCCGATTGATCCTCGCATCTCATTGGTCC
>18 dna:chromosome chromosome:NCBIM37:18:1:90772031:1 67214843 ID29049 U -
TCCGATTGATCCTCGCATCTCATTGGTC
>18 dna:chromosome chromosome:NCBIM37:18:1:90772031:1 67214843 ID66602 U -
TTGATCCTCGCATCTCATTGGTC
>18 dna:chromosome chromosome:NCBIM37:18:1:90772031:1 67214849 ID38173 U -
TGAGAACTCCGATTGATCCTCGCATCTCA
>18 dna:chromosome chromosome:NCBIM37:18:1:90772031:1 67214850 ID38172 U -
TGAGAACTCCGATTGATCCTCGCATCTC
>18 dna:chromosome chromosome:NCBIM37:18:1:90772031:1 67214891 ID39984 U -
TGAGGTGGTACGGAATCAATGGCTCAGAC
>18 dna:chromosome chromosome:NCBIM37:18:1:90772031:1 67214892 ID39983 U -
TGAGGTGGTACGGAATCAATGGCTCAGA
>18 dna:chromosome chromosome:NCBIM37:18:1:90772031:1 67214897 ID54331 U -
TGGGGATGAGGTGGTACGGAATCAATGGC
>18 dna:chromosome chromosome:NCBIM37:18:1:90772031:1 67214955 ID48601 U -
TGCTTTGCACCCTGGACCGCCCCC
>18 dna:chromosome chromosome:NCBIM37:18:1:90772031:1 67214955 ID60948 U -
TGTTGCTTTGCACCCTGGACCGCCCCC
>18 dna:chromosome chromosome:NCBIM37:18:1:90772031:1 67214959 ID17945 U -
TAGCACAATGTTGCTTTGCACCCTGGACCGC
>18 dna:chromosome chromosome:NCBIM37:18:1:90772031:1 67214961 ID17944 U -
TAGCACAATGTTGCTTTGCACCCTGGACC
>18 dna:chromosome chromosome:NCBIM37:18:1:90772031:1 67214962 ID17943 U -
TAGCACAATGTTGCTTTGCACCCTGGAC
>18 dna:chromosome chromosome:NCBIM37:18:1:90772031:1 67214963 ID17942 U -
TAGCACAATGTTGCTTTGCACCCTGGA
>18 dna:chromosome chromosome:NCBIM37:18:1:90772031:1 67214964 ID17941 U -
TAGCACAATGTTGCTTTGCACCCTGG
>18 dna:chromosome chromosome:NCBIM37:18:1:90772031:1 67214971 ID28597 U -
TCCCCCGGTAGCACAATGTTGCTTTGC
>18 dna:chromosome chromosome:NCBIM37:18:1:90772031:1 67215004 ID28522 U -
TCCCATTGTCGACCCCCCCCCCACGC
>18 dna:chromosome chromosome:NCBIM37:18:1:90772031:1 67215008 ID28521 U -
TCCCATTGTCGACCCCCCCCCC
>18 dna:chromosome chromosome:NCBIM37:18:1:90772031:1 67215020 ID34040 U -
TGAAAGATTAGGCACTACCCTCCCATTGTC
>18 dna:chromosome chromosome:NCBIM37:18:1:90772031:1 67215021 ID34039 U -
TGAAAGATTAGGCACTACCCTCCCATTGT
>18 dna:chromosome chromosome:NCBIM37:18:1:90772031:1 67215021 ID66278 U -
TTGAAAGATTAGGCACTACCCTCCCATTGT
>18 dna:chromosome chromosome:NCBIM37:18:1:90772031:1 67215022 ID66277 U -
TTGAAAGATTAGGCACTACCCTCCCATTG
>18 dna:chromosome chromosome:NCBIM37:18:1:90772031:1 67215023 ID34038 U -
TGAAAGATTAGGCACTACCCTCCCATT
>18 dna:chromosome chromosome:NCBIM37:18:1:90772031:1 67215024 ID34037 U -
TGAAAGATTAGGCACTACCCTCCCAT
>18 dna:chromosome chromosome:NCBIM37:18:1:90772031:1 67215025 ID34036 U -
TGAAAGATTAGGCACTACCCTCCCA
>18 dna:chromosome chromosome:NCBIM37:18:1:90772031:1 67215025 ID68515 U -
TTTGAAAGATTAGGCACTACCCTCCCA
>18 dna:chromosome chromosome:NCBIM37:18:1:90772031:1 67215026 ID34035 U -
TGAAAGATTAGGCACTACCCTCCC
>18 dna:chromosome chromosome:NCBIM37:18:1:90772031:1 67215026 ID58738 U -
TGTCTTTGAAAGATTAGGCACTACCCTCCC
>18 dna:chromosome chromosome:NCBIM37:18:1:90772031:1 67215027 ID34034 U -
TGAAAGATTAGGCACTACCCTCC
>18 dna:chromosome chromosome:NCBIM37:18:1:90772031:1 67215027 ID58737 U -
TGTCTTTGAAAGATTAGGCACTACCCTCC
>18 dna:chromosome chromosome:NCBIM37:18:1:90772031:1 67215027 ID66276 U -
TTGAAAGATTAGGCACTACCCTCC
>18 dna:chromosome chromosome:NCBIM37:18:1:90772031:1 67215027 ID67865 U -
TTGTCTTTGAAAGATTAGGCACTACCCTCC
>18 dna:chromosome chromosome:NCBIM37:18:1:90772031:1 67215034 ID11993 U -
TACAAAGTTGTCTTTGAAAGATTAGGCACT
>18 dna:chromosome chromosome:NCBIM37:18:1:90772031:1 67215035 ID11992 U -
TACAAAGTTGTCTTTGAAAGATTAGGCAC
>18 dna:chromosome chromosome:NCBIM37:18:1:90772031:1 67215035 ID68267 U -
TTTACAAAGTTGTCTTTGAAAGATTAGGCAC
>18 dna:chromosome chromosome:NCBIM37:18:1:90772031:1 67215051 ID46018 U -
TGCCGCGAGAAAGACTTTACAAAGTTGTCT
>18 dna:chromosome chromosome:NCBIM37:18:1:90772031:1 67215052 ID32476 U -
TCTGCCGCGAGAAAGACTTTACAAAGTTGTC
>18 dna:chromosome chromosome:NCBIM37:18:1:90772031:1 67215053 ID32475 U -
TCTGCCGCGAGAAAGACTTTACAAAGTTGT
>18 dna:chromosome chromosome:NCBIM37:18:1:90772031:1 67215054 ID32474 U -
TCTGCCGCGAGAAAGACTTTACAAAGTTG
>18 dna:chromosome chromosome:NCBIM37:18:1:90772031:1 67215062 ID5299 U -
GGAAACAGCTCTGCCGCGAGAAAGACTTTA
>18 dna:chromosome chromosome:NCBIM37:18:1:90772031:1 67215063 ID48860 U -
TGGAAACAGCTCTGCCGCGAGAAAGACTTT
>18 dna:chromosome chromosome:NCBIM37:18:1:90772031:1 67215064 ID5298 U -
GGAAACAGCTCTGCCGCGAGAAAGACTT
>18 dna:chromosome chromosome:NCBIM37:18:1:90772031:1 67215064 ID48859 U -
TGGAAACAGCTCTGCCGCGAGAAAGACTT
>18 dna:chromosome chromosome:NCBIM37:18:1:90772031:1 67215065 ID32533 U -
TCTGGAAACAGCTCTGCCGCGAGAAAGACT
>18 dna:chromosome chromosome:NCBIM37:18:1:90772031:1 67215065 ID48858 U -
TGGAAACAGCTCTGCCGCGAGAAAGACT
>18 dna:chromosome chromosome:NCBIM37:18:1:90772031:1 67215065 ID66065 U -
TTCTGGAAACAGCTCTGCCGCGAGAAAGACT
>18 dna:chromosome chromosome:NCBIM37:18:1:90772031:1 67215066 ID32532 U -
TCTGGAAACAGCTCTGCCGCGAGAAAGAC
>18 dna:chromosome chromosome:NCBIM37:18:1:90772031:1 67215066 ID48857 U -
TGGAAACAGCTCTGCCGCGAGAAAGAC
>18 dna:chromosome chromosome:NCBIM37:18:1:90772031:1 67215066 ID66062 U -
TTCTGGAAACAGCTCTGCCGCGAGAAAGAC
>18 dna:chromosome chromosome:NCBIM37:18:1:90772031:1 67215067 ID32531 U -
TCTGGAAACAGCTCTGCCGCGAGAAAGA
>18 dna:chromosome chromosome:NCBIM37:18:1:90772031:1 67215067 ID66061 U -
TTCTGGAAACAGCTCTGCCGCGAGAAAGA
>18 dna:chromosome chromosome:NCBIM37:18:1:90772031:1 67215072 ID35287 U -
TGAAGATTCTGGAAACAGCTCTGCCGCGAG
>18 dna:chromosome chromosome:NCBIM37:18:1:90772031:1 67215073 ID3983 U -
GAAGATTCTGGAAACAGCTCTGCCGCGA
>18 dna:chromosome chromosome:NCBIM37:18:1:90772031:1 67215073 ID4698 U -
GATTCTGGAAACAGCTCTGCCGCGA
>18 dna:chromosome chromosome:NCBIM37:18:1:90772031:1 67215073 ID35286 U -
TGAAGATTCTGGAAACAGCTCTGCCGCGA
>18 dna:chromosome chromosome:NCBIM37:18:1:90772031:1 67215074 ID35285 U -
TGAAGATTCTGGAAACAGCTCTGCCGCG
>18 dna:chromosome chromosome:NCBIM37:18:1:90772031:1 67215075 ID262 U -
AAGATTCTGGAAACAGCTCTGCCGC
>18 dna:chromosome chromosome:NCBIM37:18:1:90772031:1 67215075 ID3982 U -
GAAGATTCTGGAAACAGCTCTGCCGC
>18 dna:chromosome chromosome:NCBIM37:18:1:90772031:1 67215075 ID35284 U -
TGAAGATTCTGGAAACAGCTCTGCCGC
>18 dna:chromosome chromosome:NCBIM37:18:1:90772031:1 67215103 ID5263 U -
GCTTCTCTCAACGAAAGTATGTTCACTTTCC
>18 dna:chromosome chromosome:NCBIM37:18:1:90772031:1 67215104 ID5262 U -
GCTTCTCTCAACGAAAGTATGTTCACTTTC
>18 dna:chromosome chromosome:NCBIM37:18:1:90772031:1 67215105 ID5261 U -
GCTTCTCTCAACGAAAGTATGTTCACTTT
>18 dna:chromosome chromosome:NCBIM37:18:1:90772031:1 67215223 ID2134 U -
CACTTTGCCTGAGTGGGATTCTGCCTCAGT
>18 dna:chromosome chromosome:NCBIM37:18:1:90772031:1 67215225 ID27461 U -
TCCACTTTGCCTGAGTGGGATTCTGCCTCA
>18 dna:chromosome chromosome:NCBIM37:18:1:90772031:1 67215226 ID27460 U -
TCCACTTTGCCTGAGTGGGATTCTGCCTC
>18 dna:chromosome chromosome:NCBIM37:18:1:90772031:1 67215241 ID45484 U -
TGCCAGTTCTGTTGTTCCACTTTGCCTGA
>18 dna:chromosome chromosome:NCBIM37:18:1:90772031:1 67215245 ID64461 U -
TTATTGCCAGTTCTGTTGTTCCACTTTGC
>18 dna:chromosome chromosome:NCBIM37:18:1:90772031:1 67215247 ID64460 U -
TTATTGCCAGTTCTGTTGTTCCACTTT
>18 dna:chromosome chromosome:NCBIM37:18:1:90772031:1 67215252 ID48666 U -
TGCTTTTCTTATTGCCAGTTCTGTTGTTCC
>18 dna:chromosome chromosome:NCBIM37:18:1:90772031:1 67215255 ID30919 U -
TCGTGCTTTTCTTATTGCCAGTTCTGTTGT
>18 dna:chromosome chromosome:NCBIM37:18:1:90772031:1 67215283 ID34255 U -
TGAAAGTGTAGAGACACACGCACACGTTC
>18 dna:chromosome chromosome:NCBIM37:18:1:90772031:1 67215289 ID14392 U -
TACCTGCTGAAAGTGTAGAGACACACGCAC
>18 dna:chromosome chromosome:NCBIM37:18:1:90772031:1 67215290 ID14391 U -
TACCTGCTGAAAGTGTAGAGACACACGCA
>18 dna:chromosome chromosome:NCBIM37:18:1:90772031:1 67215303 ID37486 U -
TGACGGGACCTGAATACCTGCTGAAAGTGT
>18 dna:chromosome chromosome:NCBIM37:18:1:90772031:1 67215312 ID15243 U -
TACTCCGTGTGACGGGACCTGAATACCTGC
>18 dna:chromosome chromosome:NCBIM37:18:1:90772031:1 67215317 ID65493 U -
TTCCTACTCCGTGTGACGGGACCTGAATA
>18 dna:chromosome chromosome:NCBIM37:18:1:90772031:1 67215319 ID29438 U -
TCCTACTCCGTGTGACGGGACCTGAA
>18 dna:chromosome chromosome:NCBIM37:18:1:90772031:1 67215404 ID8377 U -
TAACAAATAAGCACTAAGGCCCATGCATGT
>18 dna:chromosome chromosome:NCBIM37:18:1:90772031:1 67215413 ID8376 U -
TAACAAATAAGCACTAAGGCC
>18 dna:chromosome chromosome:NCBIM37:18:1:90772031:1 67215430 ID58987 U -
TGTGAATTGCTCTCTCCTCTGTACCCTAAC
>18 dna:chromosome chromosome:NCBIM37:18:1:90772031:1 67215473 ID58289 U -
TGTCAGGTTAATCAGGGTTCACTGGCC
>18 dna:chromosome chromosome:NCBIM37:18:1:90772031:1 67215481 ID15178 U -
TACTCAGCTGTGTCAGGTTAATCAGGGTT
>18 dna:chromosome chromosome:NCBIM37:18:1:90772031:1 67215500 ID30713 U -
TCGCACCTGGAGATGAAGGTACTCAGCTG
>18 dna:chromosome chromosome:NCBIM37:18:1:90772031:1 67215502 ID30712 U -
TCGCACCTGGAGATGAAGGTACTCAGC
>18 dna:chromosome chromosome:NCBIM37:18:1:90772031:1 67215528 ID6325 U -
TAAAAAACGAGCGATTCAAGGGCACACCAAT
>18 dna:chromosome chromosome:NCBIM37:18:1:90772031:1 67215534 ID40058 U -
TGAGTAAAAAACGAGCGATTCAAGGGCAC
>18 dna:chromosome chromosome:NCBIM37:18:1:90772031:1 67215536 ID40057 U -
TGAGTAAAAAACGAGCGATTCAAGGGC
>18 dna:chromosome chromosome:NCBIM37:18:1:90772031:1 67215547 ID17887 U -
TAGCAAGCAGGCACATGAGTAAAAAACGAGC
>18 dna:chromosome chromosome:NCBIM37:18:1:90772031:1 67215555 ID58933 U -
TGTGAATAGCAAGCAGGCACATGAGTAAA
>18 dna:chromosome chromosome:NCBIM37:18:1:90772031:1 67215574 ID35778 U -
TGAATCAAGGAAGTTTCTGTCTGTGAATAGC
>18 dna:chromosome chromosome:NCBIM37:18:1:90772031:1 67215577 ID6083 U -
GTGAATCAAGGAAGTTTCTGTCTGTGAAT
>18 dna:chromosome chromosome:NCBIM37:18:1:90772031:1 67215578 ID54625 U -
TGGGTGAATCAAGGAAGTTTCTGTCTGTGAA
>18 dna:chromosome chromosome:NCBIM37:18:1:90772031:1 67215580 ID54624 U -
TGGGTGAATCAAGGAAGTTTCTGTCTGTG
>18 dna:chromosome chromosome:NCBIM37:18:1:90772031:1 67215597 ID53003 U -
TGGGAAGTTGGACTTTCTGGGTGAATCAA
>18 dna:chromosome chromosome:NCBIM37:18:1:90772031:1 67215599 ID67381 U -
TTGGGAAGTTGGACTTTCTGGGTGAATC
>18 dna:chromosome chromosome:NCBIM37:18:1:90772031:1 67215611 ID67358 U -
TTGGCTTCAGAGCCCTTGGGAAGTTGGACTT
>18 dna:chromosome chromosome:NCBIM37:18:1:90772031:1 67215612 ID67357 U -
TTGGCTTCAGAGCCCTTGGGAAGTTGGACT
>18 dna:chromosome chromosome:NCBIM37:18:1:90772031:1 67215613 ID67356 U -
TTGGCTTCAGAGCCCTTGGGAAGTTGGAC
>18 dna:chromosome chromosome:NCBIM37:18:1:90772031:1 67215637 ID37794 U -
TGACTGTGCTGTGGTGGTGGATGGTTGGC
>18 dna:chromosome chromosome:NCBIM37:18:1:90772031:1 67215659 ID17235 U -
TAGAGGACAACTTGCTGTTTGATGACTGT
>18 dna:chromosome chromosome:NCBIM37:18:1:90772031:1 67215662 ID17234 U -
TAGAGGACAACTTGCTGTTTGATGAC
>18 dna:chromosome chromosome:NCBIM37:18:1:90772031:1 67215737 ID49369 U -
TGGAAGAAAGGAGAGGTTCTACGCACAGGTC
>18 dna:chromosome chromosome:NCBIM37:18:1:90772031:1 67215738 ID49368 U -
TGGAAGAAAGGAGAGGTTCTACGCACAGGT
>18 dna:chromosome chromosome:NCBIM37:18:1:90772031:1 67215739 ID49367 U -
TGGAAGAAAGGAGAGGTTCTACGCACAGG
>18 dna:chromosome chromosome:NCBIM37:18:1:90772031:1 67215744 ID48252 U -
TGCTTATGGAAGAAAGGAGAGGTTCTACGC
>18 dna:chromosome chromosome:NCBIM37:18:1:90772031:1 67215757 ID53702 U -
TGGGATGTCACACTGCTTATGGAAGAAAGG
>18 dna:chromosome chromosome:NCBIM37:18:1:90772031:1 67215758 ID53701 U -
TGGGATGTCACACTGCTTATGGAAGAAAG
>18 dna:chromosome chromosome:NCBIM37:18:1:90772031:1 67215764 ID50905 U -
TGGATCTGGGATGTCACACTGCTTATGGA
>18 dna:chromosome chromosome:NCBIM37:18:1:90772031:1 67215769 ID50904 U -
TGGATCTGGGATGTCACACTGCTT
>18 dna:chromosome chromosome:NCBIM37:18:1:90772031:1 67215859 ID54382 U -
TGGGGTTCTGTGCTGAGCTGGGCCCA
>18 dna:chromosome chromosome:NCBIM37:18:1:90772031:1 67216015 ID11423 U -
TAATGGTGTATTGGCCATGGGAGCCCAGAG
>18 dna:chromosome chromosome:NCBIM37:18:1:90772031:1 67216018 ID11422 U -
TAATGGTGTATTGGCCATGGGAGCCCA
>18 dna:chromosome chromosome:NCBIM37:18:1:90772031:1 67216019 ID63772 U -
TTAATGGTGTATTGGCCATGGGAGCCC
>18 dna:chromosome chromosome:NCBIM37:18:1:90772031:1 67216021 ID68856 U -
TTTTAATGGTGTATTGGCCATGGGAGC
>18 dna:chromosome chromosome:NCBIM37:18:1:90772031:1 67216022 ID63771 U -
TTAATGGTGTATTGGCCATGGGAG
>18 dna:chromosome chromosome:NCBIM37:18:1:90772031:1 67216028 ID54973 U -
TGGGTTTCTTTTAATGGTGTATTGGCCA
>18 dna:chromosome chromosome:NCBIM37:18:1:90772031:1 67216035 ID33164 U -
TCTTTAATGGGTTTCTTTTAATGGTGTA
>18 dna:chromosome chromosome:NCBIM37:18:1:90772031:1 67216038 ID56787 U -
TGGTTTCTTTAATGGGTTTCTTTTAATGGT
>18 dna:chromosome chromosome:NCBIM37:18:1:90772031:1 67216042 ID66191 U -
TTCTTGGTTTCTTTAATGGGTTTCTTTTAA
>18 dna:chromosome chromosome:NCBIM37:18:1:90772031:1 67216043 ID66190 U -
TTCTTGGTTTCTTTAATGGGTTTCTTTTA
>18 dna:chromosome chromosome:NCBIM37:18:1:90772031:1 67216048 ID6242 U -
GTTATTTCTTGGTTTCTTTAATGGGTTTC
>18 dna:chromosome chromosome:NCBIM37:18:1:90772031:1 67216048 ID60679 U -
TGTTATTTCTTGGTTTCTTTAATGGGTTTC
>18 dna:chromosome chromosome:NCBIM37:18:1:90772031:1 67216053 ID1012 U -
AGCACTGTGTTATTTCTTGGTTTCTTTAATGG
>18 dna:chromosome chromosome:NCBIM37:18:1:90772031:1 67216055 ID4800 U -
GCACTGTGTTATTTCTTGGTTTCTTTAAT
>18 dna:chromosome chromosome:NCBIM37:18:1:90772031:1 67216092 ID15716 U -
TACTTCTCGATTCTAGTCCTCCTGGGC
>18 dna:chromosome chromosome:NCBIM37:18:1:90772031:1 67216092 ID29459 U -
TCCTACTTCTCGATTCTAGTCCTCCTGGGC
>18 dna:chromosome chromosome:NCBIM37:18:1:90772031:1 67216095 ID31871 U -
TCTCCTACTTCTCGATTCTAGTCCTCCTG
>18 dna:chromosome chromosome:NCBIM37:18:1:90772031:1 67216097 ID31870 U -
TCTCCTACTTCTCGATTCTAGTCCTCC
>18 dna:chromosome chromosome:NCBIM37:18:1:90772031:1 67216133 ID37172 U -
TGACCACAAGAAGTTGACAAGGGCTGTTTA
>18 dna:chromosome chromosome:NCBIM37:18:1:90772031:1 67216134 ID37171 U -
TGACCACAAGAAGTTGACAAGGGCTGTTT
>18 dna:chromosome chromosome:NCBIM37:18:1:90772031:1 67216135 ID37170 U -
TGACCACAAGAAGTTGACAAGGGCTGTT
>18 dna:chromosome chromosome:NCBIM37:18:1:90772031:1 67216136 ID59027 U -
TGTGACCACAAGAAGTTGACAAGGGCTGT
>18 dna:chromosome chromosome:NCBIM37:18:1:90772031:1 67216138 ID14435 U -
TACCTGTGACCACAAGAAGTTGACAAGGGCT
>18 dna:chromosome chromosome:NCBIM37:18:1:90772031:1 67216139 ID14434 U -
TACCTGTGACCACAAGAAGTTGACAAGGGC
>18 dna:chromosome chromosome:NCBIM37:18:1:90772031:1 67216140 ID14433 U -
TACCTGTGACCACAAGAAGTTGACAAGGG
>18 dna:chromosome chromosome:NCBIM37:18:1:90772031:1 67216140 ID26134 U -
TCATACCTGTGACCACAAGAAGTTGACAAGGG
>18 dna:chromosome chromosome:NCBIM37:18:1:90772031:1 67216142 ID26133 U -
TCATACCTGTGACCACAAGAAGTTGACAAG
>18 dna:chromosome chromosome:NCBIM37:18:1:90772031:1 67216156 ID12506 U -
TACAATTCTTGCTTCTCATACCTGTGACCAC
>18 dna:chromosome chromosome:NCBIM37:18:1:90772031:1 67216157 ID12505 U -
TACAATTCTTGCTTCTCATACCTGTGACCA
>18 dna:chromosome chromosome:NCBIM37:18:1:90772031:1 67216165 ID42947 U -
TGCAACCCCTACAATTCTTGCTTCTCATACC
>18 dna:chromosome chromosome:NCBIM37:18:1:90772031:1 67216168 ID42946 U -
TGCAACCCCTACAATTCTTGCTTCTCAT
>18 dna:chromosome chromosome:NCBIM37:18:1:90772031:1 67216175 ID8082 U -
TAAATCACCATGCAACCCCTACAATTCTTGC
>18 dna:chromosome chromosome:NCBIM37:18:1:90772031:1 67216189 ID27529 U -
TCCAGAGAAACACATAAATCACCATGCAACC
>18 dna:chromosome chromosome:NCBIM37:18:1:90772031:1 67216238 ID13787 U -
TACCACTGCTGCTGAGTAGCTGTGGGCCC
>18 dna:chromosome chromosome:NCBIM37:18:1:90772031:1 67216288 ID6780 U -
TAAAACTTGAGGGTATATATCGGGGAGA
>18 dna:chromosome chromosome:NCBIM37:18:1:90772031:1 67216297 ID14790 U -
TACGTGCTGTGTAAAACTTGAGGGTATATA
>18 dna:chromosome chromosome:NCBIM37:18:1:90772031:1 67216298 ID14789 U -
TACGTGCTGTGTAAAACTTGAGGGTATAT
>18 dna:chromosome chromosome:NCBIM37:18:1:90772031:1 67216299 ID14788 U -
TACGTGCTGTGTAAAACTTGAGGGTATA
>18 dna:chromosome chromosome:NCBIM37:18:1:90772031:1 67216299 ID68284 U -
TTTACGTGCTGTGTAAAACTTGAGGGTATA
>18 dna:chromosome chromosome:NCBIM37:18:1:90772031:1 67216300 ID68873 U -
TTTTACGTGCTGTGTAAAACTTGAGGGTAT
>18 dna:chromosome chromosome:NCBIM37:18:1:90772031:1 67216301 ID68872 U -
TTTTACGTGCTGTGTAAAACTTGAGGGTA
>18 dna:chromosome chromosome:NCBIM37:18:1:90772031:1 67216302 ID33293 U -
TCTTTTACGTGCTGTGTAAAACTTGAGGGT
>18 dna:chromosome chromosome:NCBIM37:18:1:90772031:1 67216302 ID64009 U -
TTACGTGCTGTGTAAAACTTGAGGGT
>18 dna:chromosome chromosome:NCBIM37:18:1:90772031:1 67216302 ID66237 U -
TTCTTTTACGTGCTGTGTAAAACTTGAGGGT
>18 dna:chromosome chromosome:NCBIM37:18:1:90772031:1 67216303 ID66236 U -
TTCTTTTACGTGCTGTGTAAAACTTGAGGG
>18 dna:chromosome chromosome:NCBIM37:18:1:90772031:1 67216304 ID66235 U -
TTCTTTTACGTGCTGTGTAAAACTTGAGG
>18 dna:chromosome chromosome:NCBIM37:18:1:90772031:1 67216313 ID4298 U -
GACTGGGTCTTCTTTTACGTGCTGTGTAA
>18 dna:chromosome chromosome:NCBIM37:18:1:90772031:1 67216331 ID52645 U -
TGGCTTCTGAGCTGTGTCCGGACTGGGTCTT
>18 dna:chromosome chromosome:NCBIM37:18:1:90772031:1 67216339 ID49965 U -
TGGAATTATGGCTTCTGAGCTGTGTCCGGAC
>18 dna:chromosome chromosome:NCBIM37:18:1:90772031:1 67216340 ID49964 U -
TGGAATTATGGCTTCTGAGCTGTGTCCGGA
>18 dna:chromosome chromosome:NCBIM37:18:1:90772031:1 67216355 ID48933 U -
TGGAAAGAAAAACTCATGGAATTATGGCTTC
>18 dna:chromosome chromosome:NCBIM37:18:1:90772031:1 67216358 ID23733 U -
TATTGGAAAGAAAAACTCATGGAATTATGGC
>18 dna:chromosome chromosome:NCBIM37:18:1:90772031:1 67216358 ID48932 U -
TGGAAAGAAAAACTCATGGAATTATGGC
>18 dna:chromosome chromosome:NCBIM37:18:1:90772031:1 67216358 ID67001 U -
TTGGAAAGAAAAACTCATGGAATTATGGC
>18 dna:chromosome chromosome:NCBIM37:18:1:90772031:1 67216359 ID48931 U -
TGGAAAGAAAAACTCATGGAATTATGG
>18 dna:chromosome chromosome:NCBIM37:18:1:90772031:1 67216362 ID60665 U -
TGTTATTGGAAAGAAAAACTCATGGAATTA
>18 dna:chromosome chromosome:NCBIM37:18:1:90772031:1 67216366 ID36063 U -
TGAATGTTATTGGAAAGAAAAACTCATGGA
>18 dna:chromosome chromosome:NCBIM37:18:1:90772031:1 67216373 ID11500 U -
TAATGTTTGAATGTTATTGGAAAGAAAAAC
>18 dna:chromosome chromosome:NCBIM37:18:1:90772031:1 67216414 ID16159 U -
TAGAAAGTGCTGGGTGATTGCCTTCCCCCCC
>18 dna:chromosome chromosome:NCBIM37:18:1:90772031:1 67216415 ID16158 U -
TAGAAAGTGCTGGGTGATTGCCTTCCCCCC
>18 dna:chromosome chromosome:NCBIM37:18:1:90772031:1 67216416 ID16157 U -
TAGAAAGTGCTGGGTGATTGCCTTCCCCC
>18 dna:chromosome chromosome:NCBIM37:18:1:90772031:1 67216417 ID16156 U -
TAGAAAGTGCTGGGTGATTGCCTTCCCC
>18 dna:chromosome chromosome:NCBIM37:18:1:90772031:1 67216418 ID16155 U -
TAGAAAGTGCTGGGTGATTGCCTTCCC
>18 dna:chromosome chromosome:NCBIM37:18:1:90772031:1 67216423 ID53239 U -
TGGGACGTAGAAAGTGCTGGGTGATTGCC
>18 dna:chromosome chromosome:NCBIM37:18:1:90772031:1 67216424 ID53238 U -
TGGGACGTAGAAAGTGCTGGGTGATTGC
>18 dna:chromosome chromosome:NCBIM37:18:1:90772031:1 67216447 ID15901 U -
TACTTTTGTTCGCTCTTTAAAGTACCTGGGA
>18 dna:chromosome chromosome:NCBIM37:18:1:90772031:1 67216448 ID15900 U -
TACTTTTGTTCGCTCTTTAAAGTACCTGGG
>18 dna:chromosome chromosome:NCBIM37:18:1:90772031:1 67216449 ID15899 U -
TACTTTTGTTCGCTCTTTAAAGTACCTGG
>18 dna:chromosome chromosome:NCBIM37:18:1:90772031:1 67216462 ID1333 U -
AGTGGCTTCAGTTTTACTTTTGTTCGCTCT
>18 dna:chromosome chromosome:NCBIM37:18:1:90772031:1 67216462 ID6162 U -
GTGGCTTCAGTTTTACTTTTGTTCGCTCT
>18 dna:chromosome chromosome:NCBIM37:18:1:90772031:1 67216463 ID1332 U -
AGTGGCTTCAGTTTTACTTTTGTTCGCTC
>18 dna:chromosome chromosome:NCBIM37:18:1:90772031:1 67216523 ID39178 U -
TGAGCAATAAATGTCTTGCTTTTTGGTCTG
>18 dna:chromosome chromosome:NCBIM37:18:1:90772031:1 67216525 ID39177 U -
TGAGCAATAAATGTCTTGCTTTTTGGTC
>18 dna:chromosome chromosome:NCBIM37:18:1:90772031:1 67216530 ID37456 U -
TGACGCCTGAGCAATAAATGTCTTGCTTTT
>18 dna:chromosome chromosome:NCBIM37:18:1:90772031:1 67216531 ID37455 U -
TGACGCCTGAGCAATAAATGTCTTGCTTT
>18 dna:chromosome chromosome:NCBIM37:18:1:90772031:1 67216534 ID24722 U -
TCAATGACGCCTGAGCAATAAATGTCTTGC
>18 dna:chromosome chromosome:NCBIM37:18:1:90772031:1 67216573 ID48289 U -
TGCTTCACTGACACCCATAGGGGTACCTGGCA
>18 dna:chromosome chromosome:NCBIM37:18:1:90772031:1 67216650 ID48636 U -
TGCTTTGGTGCCGGGTTTCCCCCAGCTG
>18 dna:chromosome chromosome:NCBIM37:18:1:90772031:1 67216652 ID46384 U -
TGCCTGCTTTGGTGCCGGGTTTCCCCCAGC
>18 dna:chromosome chromosome:NCBIM37:18:1:90772031:1 67216654 ID48635 U -
TGCTTTGGTGCCGGGTTTCCCCCA
>18 dna:chromosome chromosome:NCBIM37:18:1:90772031:1 67216655 ID46383 U -
TGCCTGCTTTGGTGCCGGGTTTCCCCC
>18 dna:chromosome chromosome:NCBIM37:18:1:90772031:1 67216656 ID46382 U -
TGCCTGCTTTGGTGCCGGGTTTCCCC
>18 dna:chromosome chromosome:NCBIM37:18:1:90772031:1 67216691 ID58631 U -
TGTCTCCCTGGCTTTGATGATCTGTACCT
>18 dna:chromosome chromosome:NCBIM37:18:1:90772031:1 67216692 ID58630 U -
TGTCTCCCTGGCTTTGATGATCTGTACC
>18 dna:chromosome chromosome:NCBIM37:18:1:90772031:1 67216708 ID45873 U -
TGCCCCGTGTCTTTTTGTCTCCCTGGC
>18 dna:chromosome chromosome:NCBIM37:18:1:90772031:1 67216752 ID38206 U -
TGAGAAGACAGGGTTCAGCCCCCCCCCC
>18 dna:chromosome chromosome:NCBIM37:18:1:90772031:1 67216760 ID36608 U -
TGACACTTCTGAGAAGACAGGGTTCAGCC
>18 dna:chromosome chromosome:NCBIM37:18:1:90772031:1 67216762 ID36607 U -
TGACACTTCTGAGAAGACAGGGTTCAG
>18 dna:chromosome chromosome:NCBIM37:18:1:90772031:1 67216807 ID29765 U -
TCCTCCCATGACTTCGCAGAGTCTTTTCTCC
>18 dna:chromosome chromosome:NCBIM37:18:1:90772031:1 67216813 ID69028 U -
TTTTTTCCTCCCATGACTTCGCAGAGTCTT
>18 dna:chromosome chromosome:NCBIM37:18:1:90772031:1 67216931 ID54935 U -
TGGGTTGTCTACTCCTTTGGCTCTAGATCT
>18 dna:chromosome chromosome:NCBIM37:18:1:90772031:1 67216932 ID54934 U -
TGGGTTGTCTACTCCTTTGGCTCTAGATC
>18 dna:chromosome chromosome:NCBIM37:18:1:90772031:1 67216945 ID12796 U -
TACACTGTTTATCTCCTGGGTTGTCTACTCCT
>18 dna:chromosome chromosome:NCBIM37:18:1:90772031:1 67216946 ID12795 U -
TACACTGTTTATCTCCTGGGTTGTCTACTCC
>18 dna:chromosome chromosome:NCBIM37:18:1:90772031:1 67216950 ID29384 U -
TCCTACACTGTTTATCTCCTGGGTTGTCTA
>18 dna:chromosome chromosome:NCBIM37:18:1:90772031:1 67216953 ID29773 U -
TCCTCCTACACTGTTTATCTCCTGGGTTGT
>18 dna:chromosome chromosome:NCBIM37:18:1:90772031:1 67216957 ID34922 U -
TGAACTCCTCCTACACTGTTTATCTCCTGGG
>18 dna:chromosome chromosome:NCBIM37:18:1:90772031:1 67216958 ID34921 U -
TGAACTCCTCCTACACTGTTTATCTCCTGG
>18 dna:chromosome chromosome:NCBIM37:18:1:90772031:1 67216977 ID11588 U -
TAATTCCGGTGCACAGCTCTGAACTCCTCC
>18 dna:chromosome chromosome:NCBIM37:18:1:90772031:1 67216978 ID11587 U -
TAATTCCGGTGCACAGCTCTGAACTCCTC
>18 dna:chromosome chromosome:NCBIM37:18:1:90772031:1 67216980 ID46091 U -
TGCCTAATTCCGGTGCACAGCTCTGAACTCC
>18 dna:chromosome chromosome:NCBIM37:18:1:90772031:1 67216981 ID46090 U -
TGCCTAATTCCGGTGCACAGCTCTGAACTC
>18 dna:chromosome chromosome:NCBIM37:18:1:90772031:1 67216982 ID46089 U -
TGCCTAATTCCGGTGCACAGCTCTGAACT
>18 dna:chromosome chromosome:NCBIM37:18:1:90772031:1 67216983 ID32478 U -
TCTGCCTAATTCCGGTGCACAGCTCTGAAC
>18 dna:chromosome chromosome:NCBIM37:18:1:90772031:1 67216983 ID46088 U -
TGCCTAATTCCGGTGCACAGCTCTGAAC
>18 dna:chromosome chromosome:NCBIM37:18:1:90772031:1 67216985 ID32477 U -
TCTGCCTAATTCCGGTGCACAGCTCTGA
>18 dna:chromosome chromosome:NCBIM37:18:1:90772031:1 67216985 ID46087 U -
TGCCTAATTCCGGTGCACAGCTCTGA
>18 dna:chromosome chromosome:NCBIM37:18:1:90772031:1 67217000 ID35245 U -
TGAAGATCCCAGAAGGCTCTGCCTAATTCC
>18 dna:chromosome chromosome:NCBIM37:18:1:90772031:1 67217010 ID19117 U -
TAGGACAAAATGAAGATCCCAGAAGGCTCT
>18 dna:chromosome chromosome:NCBIM37:18:1:90772031:1 67217011 ID19116 U -
TAGGACAAAATGAAGATCCCAGAAGGCTC
>18 dna:chromosome chromosome:NCBIM37:18:1:90772031:1 67217013 ID19115 U -
TAGGACAAAATGAAGATCCCAGAAGGC
>18 dna:chromosome chromosome:NCBIM37:18:1:90772031:1 67217014 ID19114 U -
TAGGACAAAATGAAGATCCCAGAAGG
>18 dna:chromosome chromosome:NCBIM37:18:1:90772031:1 67217045 ID26316 U -
TCATCTACATAAAAGCCCCTTTCC
>18 dna:chromosome chromosome:NCBIM37:18:1:90772031:1 67217050 ID20862 U -
TAGTCCTCTCATCTACATAAAAGCCCC
>18 dna:chromosome chromosome:NCBIM37:18:1:90772031:1 67217073 ID23530 U -
TATTATTTCACTAGCTTTGGGACCGTAGT
>18 dna:chromosome chromosome:NCBIM37:18:1:90772031:1 67217073 ID64437 U -
TTATTATTTCACTAGCTTTGGGACCGTAGT
>18 dna:chromosome chromosome:NCBIM37:18:1:90772031:1 67217096 ID65966 U -
TTCTCCCCACCGAGAGAGGACTCTTATTAT
>18 dna:chromosome chromosome:NCBIM37:18:1:90772031:1 67217113 ID50157 U -
TGGACATGGTACTCACTTCTCCCCACCGA
>18 dna:chromosome chromosome:NCBIM37:18:1:90772031:1 67217116 ID50156 U -
TGGACATGGTACTCACTTCTCCCCAC
>18 dna:chromosome chromosome:NCBIM37:18:1:90772031:1 67217118 ID28483 U -
TCCCATGGACATGGTACTCACTTCTCCCC
>18 dna:chromosome chromosome:NCBIM37:18:1:90772031:1 67217129 ID1971 U -
CACATCTGTATCTCCCATGGACATGGTACT
>18 dna:chromosome chromosome:NCBIM37:18:1:90772031:1 67217130 ID1970 U -
CACATCTGTATCTCCCATGGACATGGTAC
>18 dna:chromosome chromosome:NCBIM37:18:1:90772031:1 67217131 ID1969 U -
CACATCTGTATCTCCCATGGACATGGTA
>18 dna:chromosome chromosome:NCBIM37:18:1:90772031:1 67217132 ID45138 U -
TGCCACATCTGTATCTCCCATGGACATGGT
>18 dna:chromosome chromosome:NCBIM37:18:1:90772031:1 67217137 ID33249 U -
TCTTTGCCACATCTGTATCTCCCATGGAC
>18 dna:chromosome chromosome:NCBIM37:18:1:90772031:1 67217138 ID33248 U -
TCTTTGCCACATCTGTATCTCCCATGGA
>18 dna:chromosome chromosome:NCBIM37:18:1:90772031:1 67217159 ID36827 U -
TGACAGTCCTGCTTTCTGGCCCTCTTTGC
>18 dna:chromosome chromosome:NCBIM37:18:1:90772031:1 67217185 ID40902 U -
TGATAGACCCTTTGGCACTGTCCCTGA
>18 dna:chromosome chromosome:NCBIM37:18:1:90772031:1 67217211 ID4448 U -
GAGCAGCTATCCAGCTTGGGAGT
>18 dna:chromosome chromosome:NCBIM37:18:1:90772031:1 67217259 ID225 U -
AAGAAAGACGCTTTTGGCAGCAGGCATTTC
>18 dna:chromosome chromosome:NCBIM37:18:1:90772031:1 67217260 ID3827 U -
GAAAGACGCTTTTGGCAGCAGGCATTT
>18 dna:chromosome chromosome:NCBIM37:18:1:90772031:1 67217261 ID3826 U -
GAAAGACGCTTTTGGCAGCAGGCATT
>18 dna:chromosome chromosome:NCBIM37:18:1:90772031:1 67217264 ID26687 U -
TCCAAAGAAAGACGCTTTTGGCAGCAGGC
>18 dna:chromosome chromosome:NCBIM37:18:1:90772031:1 67217265 ID26686 U -
TCCAAAGAAAGACGCTTTTGGCAGCAGG
>18 dna:chromosome chromosome:NCBIM37:18:1:90772031:1 67217288 ID14775 U -
TACGTGATCGGCCCACGTCCAA
>18 dna:chromosome chromosome:NCBIM37:18:1:90772031:1 67217289 ID4709 U -
GCAAAAAATACGTGATCGGCCCACGTCCA
>18 dna:chromosome chromosome:NCBIM37:18:1:90772031:1 67217290 ID4708 U -
GCAAAAAATACGTGATCGGCCCACGTCC
>18 dna:chromosome chromosome:NCBIM37:18:1:90772031:1 67217291 ID9941 U -
TAAGCAAAAAATACGTGATCGGCCCACGTC
>18 dna:chromosome chromosome:NCBIM37:18:1:90772031:1 67217292 ID9940 U -
TAAGCAAAAAATACGTGATCGGCCCACGT
>18 dna:chromosome chromosome:NCBIM37:18:1:90772031:1 67217294 ID9939 U -
TAAGCAAAAAATACGTGATCGGCCCAC
>18 dna:chromosome chromosome:NCBIM37:18:1:90772031:1 67217295 ID9938 U -
TAAGCAAAAAATACGTGATCGGCCCA
>18 dna:chromosome chromosome:NCBIM37:18:1:90772031:1 67217296 ID9937 U -
TAAGCAAAAAATACGTGATCGGCCC
>18 dna:chromosome chromosome:NCBIM37:18:1:90772031:1 67217296 ID20063 U -
TAGGTATAAGCAAAAAATACGTGATCGGCCC
>18 dna:chromosome chromosome:NCBIM37:18:1:90772031:1 67217297 ID20062 U -
TAGGTATAAGCAAAAAATACGTGATCGGCC
>18 dna:chromosome chromosome:NCBIM37:18:1:90772031:1 67217298 ID20061 U -
TAGGTATAAGCAAAAAATACGTGATCGGC
>18 dna:chromosome chromosome:NCBIM37:18:1:90772031:1 67217301 ID2375 U -
CAGGATAGGTATAAGCAAAAAATACGTGATC
>18 dna:chromosome chromosome:NCBIM37:18:1:90772031:1 67217309 ID68474 U -
TTTCTCTCAGGATAGGTATAAGCAAAAAAT
>18 dna:chromosome chromosome:NCBIM37:18:1:90772031:1 67217321 ID10407 U -
TAAGGTTGTCTTTTCTCTCAGGATAGGTA
>18 dna:chromosome chromosome:NCBIM37:18:1:90772031:1 67217326 ID38463 U -
TGAGACATAAGGTTGTCTTTTCTCTCAGGAT
>18 dna:chromosome chromosome:NCBIM37:18:1:90772031:1 67217327 ID38462 U -
TGAGACATAAGGTTGTCTTTTCTCTCAGGA
>18 dna:chromosome chromosome:NCBIM37:18:1:90772031:1 67217328 ID38461 U -
TGAGACATAAGGTTGTCTTTTCTCTCAGG
>18 dna:chromosome chromosome:NCBIM37:18:1:90772031:1 67217329 ID38460 U -
TGAGACATAAGGTTGTCTTTTCTCTCAG
>18 dna:chromosome chromosome:NCBIM37:18:1:90772031:1 67217340 ID39175 U -
TGAGCAAGTGACCTTGAGACATAAGGTTGTC
>18 dna:chromosome chromosome:NCBIM37:18:1:90772031:1 67217341 ID39174 U -
TGAGCAAGTGACCTTGAGACATAAGGTTGT
>18 dna:chromosome chromosome:NCBIM37:18:1:90772031:1 67217347 ID10007 U -
TAAGCATGAGCAAGTGACCTTGAGACATAA
>18 dna:chromosome chromosome:NCBIM37:18:1:90772031:1 67217354 ID14121 U -
TACCCATTAAGCATGAGCAAGTGACCTTGA
>18 dna:chromosome chromosome:NCBIM37:18:1:90772031:1 67217356 ID21814 U -
TATACCCATTAAGCATGAGCAAGTGACCTT
>18 dna:chromosome chromosome:NCBIM37:18:1:90772031:1 67217366 ID30772 U -
TCGGACCCATATACCCATTAAGCATGAGC
>18 dna:chromosome chromosome:NCBIM37:18:1:90772031:1 67217367 ID3429 U +
CTCATGCTTAATGGGTATATGGGTCCGAG
>18 dna:chromosome chromosome:NCBIM37:18:1:90772031:1 67217373 ID9844 U -
TAAGATCCTCGGACCCATATACCCATTAAG
>18 dna:chromosome chromosome:NCBIM37:18:1:90772031:1 67217391 ID14311 U -
TACCTCAGGCAGGCAATTTAAGATCCTCGG
>18 dna:chromosome chromosome:NCBIM37:18:1:90772031:1 67217423 ID31740 U -
TCTCAGGTGAGCAGCATCTTTCCCGTGCT
>18 dna:chromosome chromosome:NCBIM37:18:1:90772031:1 67217424 ID65955 U -
TTCTCAGGTGAGCAGCATCTTTCCCGTGC
>18 dna:chromosome chromosome:NCBIM37:18:1:90772031:1 67217425 ID31739 U -
TCTCAGGTGAGCAGCATCTTTCCCGTG
>18 dna:chromosome chromosome:NCBIM37:18:1:90772031:1 67217426 ID30327 U -
TCCTTCTCAGGTGAGCAGCATCTTTCCCGT
>18 dna:chromosome chromosome:NCBIM37:18:1:90772031:1 67217436 ID53449 U -
TGGGAGGATTTCCTTCTCAGGTGAGCAGCA
>18 dna:chromosome chromosome:NCBIM37:18:1:90772031:1 67217437 ID53448 U -
TGGGAGGATTTCCTTCTCAGGTGAGCAGC
>18 dna:chromosome chromosome:NCBIM37:18:1:90772031:1 67217438 ID53447 U -
TGGGAGGATTTCCTTCTCAGGTGAGCAG
>18 dna:chromosome chromosome:NCBIM37:18:1:90772031:1 67217467 ID19495 U -
TAGGATGCATTGTGCATGCACATCCTGTGT
>18 dna:chromosome chromosome:NCBIM37:18:1:90772031:1 67217468 ID19494 U -
TAGGATGCATTGTGCATGCACATCCTGTG
>18 dna:chromosome chromosome:NCBIM37:18:1:90772031:1 67217473 ID30455 U -
TCCTTTAGGATGCATTGTGCATGCACATC
>18 dna:chromosome chromosome:NCBIM37:18:1:90772031:1 67217481 ID19916 U -
TAGGGCCTCTCCTTTAGGATGCATTGTGCA
>18 dna:chromosome chromosome:NCBIM37:18:1:90772031:1 67217482 ID19915 U -
TAGGGCCTCTCCTTTAGGATGCATTGTGC
>18 dna:chromosome chromosome:NCBIM37:18:1:90772031:1 67217535 ID57299 U -
TGTAACTCTGGTTCCTTCCCCC
>18 dna:chromosome chromosome:NCBIM37:18:1:90772031:1 67217578 ID45570 U -
TGCCATCTCGGGCTCTGGCTCTCTTGAGTT
>18 dna:chromosome chromosome:NCBIM37:18:1:90772031:1 67217601 ID48089 U -
TGCTGTGTTTCCCGGTCCCTCCCTGCCATC
>18 dna:chromosome chromosome:NCBIM37:18:1:90772031:1 67217604 ID48088 U -
TGCTGTGTTTCCCGGTCCCTCCCTGCC
>18 dna:chromosome chromosome:NCBIM37:18:1:90772031:1 67217605 ID48087 U -
TGCTGTGTTTCCCGGTCCCTCCCTGC
>18 dna:chromosome chromosome:NCBIM37:18:1:90772031:1 67217605 ID66955 U -
TTGCTGTGTTTCCCGGTCCCTCCCTGC
>18 dna:chromosome chromosome:NCBIM37:18:1:90772031:1 67217606 ID48086 U -
TGCTGTGTTTCCCGGTCCCTCCCTG
>18 dna:chromosome chromosome:NCBIM37:18:1:90772031:1 67217609 ID46561 U -
TGCCTTGCTGTGTTTCCCGGTCCCTCC
>18 dna:chromosome chromosome:NCBIM37:18:1:90772031:1 67217613 ID44177 U -
TGCAGTGCCTTGCTGTGTTTCCCGGTCC
>18 dna:chromosome chromosome:NCBIM37:18:1:90772031:1 67217614 ID68669 U -
TTTGCAGTGCCTTGCTGTGTTTCCCGGTC
>18 dna:chromosome chromosome:NCBIM37:18:1:90772031:1 67217615 ID44176 U -
TGCAGTGCCTTGCTGTGTTTCCCGGT
>18 dna:chromosome chromosome:NCBIM37:18:1:90772031:1 67217620 ID48602 U -
TGCTTTGCAGTGCCTTGCTGTGTTTC
>18 dna:chromosome chromosome:NCBIM37:18:1:90772031:1 67217620 ID66977 U -
TTGCTTTGCAGTGCCTTGCTGTGTTTC
>18 dna:chromosome chromosome:NCBIM37:18:1:90772031:1 67217622 ID35769 U -
TGAATATTGCTTTGCAGTGCCTTGCTGTGTT
>18 dna:chromosome chromosome:NCBIM37:18:1:90772031:1 67217623 ID4030 U -
GAATATTGCTTTGCAGTGCCTTGCTGTGT
>18 dna:chromosome chromosome:NCBIM37:18:1:90772031:1 67217623 ID35768 U -
TGAATATTGCTTTGCAGTGCCTTGCTGTGT
>18 dna:chromosome chromosome:NCBIM37:18:1:90772031:1 67217628 ID780 U -
ACTTGAATATTGCTTTGCAGTGCCTTGC
>18 dna:chromosome chromosome:NCBIM37:18:1:90772031:1 67217630 ID46661 U -
TGCGAACTTGAATATTGCTTTGCAGTGCCTT
>18 dna:chromosome chromosome:NCBIM37:18:1:90772031:1 67217631 ID46660 U -
TGCGAACTTGAATATTGCTTTGCAGTGCCT
>18 dna:chromosome chromosome:NCBIM37:18:1:90772031:1 67217633 ID46659 U -
TGCGAACTTGAATATTGCTTTGCAGTGC
>18 dna:chromosome chromosome:NCBIM37:18:1:90772031:1 67217636 ID4157 U -
GACAGTGCGAACTTGAATATTGCTTTGCAG
>18 dna:chromosome chromosome:NCBIM37:18:1:90772031:1 67217645 ID27267 U -
TCCACAGGAGACAGTGCGAACTTGAATATT
>18 dna:chromosome chromosome:NCBIM37:18:1:90772031:1 67217646 ID27266 U -
TCCACAGGAGACAGTGCGAACTTGAATAT
>18 dna:chromosome chromosome:NCBIM37:18:1:90772031:1 67217649 ID65025 U -
TTCATCCACAGGAGACAGTGCGAACTTGAA
>18 dna:chromosome chromosome:NCBIM37:18:1:90772031:1 67217650 ID65024 U -
TTCATCCACAGGAGACAGTGCGAACTTGA
>18 dna:chromosome chromosome:NCBIM37:18:1:90772031:1 67217692 ID57276 U -
TGTAACCTGAATGGTAGCTTCCTTCCC
>18 dna:chromosome chromosome:NCBIM37:18:1:90772031:1 67217694 ID42354 U -
TGATTGTAACCTGAATGGTAGCTTCCTTC
>18 dna:chromosome chromosome:NCBIM37:18:1:90772031:1 67217695 ID42353 U -
TGATTGTAACCTGAATGGTAGCTTCCTT
>18 dna:chromosome chromosome:NCBIM37:18:1:90772031:1 67217697 ID42352 U -
TGATTGTAACCTGAATGGTAGCTTCC
>18 dna:chromosome chromosome:NCBIM37:18:1:90772031:1 67217707 ID5109 U -
GCTAGAGTCTCTTTGATTGTAACCTGAAT
>18 dna:chromosome chromosome:NCBIM37:18:1:90772031:1 67217709 ID18580 U -
TAGCTAGAGTCTCTTTGATTGTAACCTGA
>18 dna:chromosome chromosome:NCBIM37:18:1:90772031:1 67217710 ID18579 U -
TAGCTAGAGTCTCTTTGATTGTAACCTG
>18 dna:chromosome chromosome:NCBIM37:18:1:90772031:1 67217712 ID30246 U -
TCCTTAGCTAGAGTCTCTTTGATTGTAACC
>18 dna:chromosome chromosome:NCBIM37:18:1:90772031:1 67217726 ID37299 U -
TGACCCTTTGTCTCCTTAGCTAGAGTCT
>18 dna:chromosome chromosome:NCBIM37:18:1:90772031:1 67217777 ID15857 U -
TACTTTGAGTAGCTGTGTAAGGGAACTTCA
>18 dna:chromosome chromosome:NCBIM37:18:1:90772031:1 67217785 ID56818 U -
TGGTTTTACTTTGAGTAGCTGTGTAAGG
>18 dna:chromosome chromosome:NCBIM37:18:1:90772031:1 67217786 ID56236 U -
TGGTGGTTTTACTTTGAGTAGCTGTGTAAG
>18 dna:chromosome chromosome:NCBIM37:18:1:90772031:1 67217791 ID56235 U -
TGGTGGTTTTACTTTGAGTAGCTGT
>18 dna:chromosome chromosome:NCBIM37:18:1:90772031:1 67217889 ID36735 U -
TGACAGCCTCTGTCTACTTTGTGGGACAGGA
>18 dna:chromosome chromosome:NCBIM37:18:1:90772031:1 67217898 ID50641 U -
TGGAGGTAATGACAGCCTCTGTCTACTTTGT
>18 dna:chromosome chromosome:NCBIM37:18:1:90772031:1 67217899 ID50640 U -
TGGAGGTAATGACAGCCTCTGTCTACTTTG
>18 dna:chromosome chromosome:NCBIM37:18:1:90772031:1 67217913 ID3432 U -
CTCATGTCTGTAAACTGGAGGTAATGACAGC
>18 dna:chromosome chromosome:NCBIM37:18:1:90772031:1 67217913 ID26426 U -
TCATGTCTGTAAACTGGAGGTAATGACAGC
>18 dna:chromosome chromosome:NCBIM37:18:1:90772031:1 67217916 ID31800 U -
TCTCATGTCTGTAAACTGGAGGTAATGAC
>18 dna:chromosome chromosome:NCBIM37:18:1:90772031:1 67217921 ID30469 U -
TCCTTTCTCATGTCTGTAAACTGGAGGTA
>18 dna:chromosome chromosome:NCBIM37:18:1:90772031:1 67217948 ID58519 U -
TGTCCTGCATAGTTCCACCTTCTGTCCTC
>18 dna:chromosome chromosome:NCBIM37:18:1:90772031:1 67217976 ID42619 U -
TGCAAAATGTGGTGACTCCCCCCAAGTCTGT
>18 dna:chromosome chromosome:NCBIM37:18:1:90772031:1 67217978 ID42618 U -
TGCAAAATGTGGTGACTCCCCCCAAGTCT
>18 dna:chromosome chromosome:NCBIM37:18:1:90772031:1 67217979 ID42617 U -
TGCAAAATGTGGTGACTCCCCCCAAGTC
>18 dna:chromosome chromosome:NCBIM37:18:1:90772031:1 67217980 ID42616 U -
TGCAAAATGTGGTGACTCCCCCCAAGT
>18 dna:chromosome chromosome:NCBIM37:18:1:90772031:1 67217981 ID42615 U -
TGCAAAATGTGGTGACTCCCCCCAAG
>18 dna:chromosome chromosome:NCBIM37:18:1:90772031:1 67217981 ID64387 U -
TTATGCAAAATGTGGTGACTCCCCCCAAG
>18 dna:chromosome chromosome:NCBIM37:18:1:90772031:1 67217982 ID6240 U -
GTTATGCAAAATGTGGTGACTCCCCCCAA
>18 dna:chromosome chromosome:NCBIM37:18:1:90772031:1 67217982 ID42614 U -
TGCAAAATGTGGTGACTCCCCCCAA
>18 dna:chromosome chromosome:NCBIM37:18:1:90772031:1 67217983 ID22980 U -
TATGCAAAATGTGGTGACTCCCCCCA
>18 dna:chromosome chromosome:NCBIM37:18:1:90772031:1 67217983 ID60639 U -
TGTTATGCAAAATGTGGTGACTCCCCCCA
>18 dna:chromosome chromosome:NCBIM37:18:1:90772031:1 67217984 ID15588 U -
TACTGTTATGCAAAATGTGGTGACTCCCCCC
>18 dna:chromosome chromosome:NCBIM37:18:1:90772031:1 67217984 ID60638 U -
TGTTATGCAAAATGTGGTGACTCCCCCC
>18 dna:chromosome chromosome:NCBIM37:18:1:90772031:1 67217985 ID42613 U -
TGCAAAATGTGGTGACTCCCCC
>18 dna:chromosome chromosome:NCBIM37:18:1:90772031:1 67217985 ID60637 U -
TGTTATGCAAAATGTGGTGACTCCCCC
>18 dna:chromosome chromosome:NCBIM37:18:1:90772031:1 67217986 ID15587 U -
TACTGTTATGCAAAATGTGGTGACTCCCC
>18 dna:chromosome chromosome:NCBIM37:18:1:90772031:1 67217986 ID42612 U -
TGCAAAATGTGGTGACTCCCC
>18 dna:chromosome chromosome:NCBIM37:18:1:90772031:1 67217991 ID32881 U -
TCTTAGTACTGTTATGCAAAATGTGGTGAC
>18 dna:chromosome chromosome:NCBIM37:18:1:90772031:1 67217996 ID10128 U -
TAAGCTCTTAGTACTGTTATGCAAAATGTG
>18 dna:chromosome chromosome:NCBIM37:18:1:90772031:1 67218004 ID43700 U -
TGCACCCTAAGCTCTTAGTACTGTTATGC
>18 dna:chromosome chromosome:NCBIM37:18:1:90772031:1 67218021 ID38773 U -
TGAGAGGGTTATATGACTGCACCCTAAGC
>18 dna:chromosome chromosome:NCBIM37:18:1:90772031:1 67218032 ID6590 U -
TAAAAATTTGCTGAGAGGGTTATATGACT
>18 dna:chromosome chromosome:NCBIM37:18:1:90772031:1 67218033 ID31136 U -
TCTAAAAATTTGCTGAGAGGGTTATATGAC
>18 dna:chromosome chromosome:NCBIM37:18:1:90772031:1 67218043 ID50384 U -
TGGACTTTTTCTAAAAATTTGCTGAGAGG
>18 dna:chromosome chromosome:NCBIM37:18:1:90772031:1 67218046 ID31535 U -
TCTATGGACTTTTTCTAAAAATTTGCTGAG
>18 dna:chromosome chromosome:NCBIM37:18:1:90772031:1 67218061 ID51745 U -
TGGCAGTTAATGTATCTATGGACTTTTTC
>18 dna:chromosome chromosome:NCBIM37:18:1:90772031:1 67218069 ID68162 U -
TTTAAAAATGGCAGTTAATGTATCTATGG
>18 dna:chromosome chromosome:NCBIM37:18:1:90772031:1 67218071 ID23828 U -
TATTTAAAAATGGCAGTTAATGTATCTAT
>18 dna:chromosome chromosome:NCBIM37:18:1:90772031:1 67218138 ID55417 U -
TGGTATATCTGGCATATTTTGAGATCCTT
>18 dna:chromosome chromosome:NCBIM37:18:1:90772031:1 67218147 ID7863 U -
TAAAGGTGCAGCTGGTATATCTGGCATATTTT
>18 dna:chromosome chromosome:NCBIM37:18:1:90772031:1 67218149 ID63589 U -
TTAAAGGTGCAGCTGGTATATCTGGCATATT
>18 dna:chromosome chromosome:NCBIM37:18:1:90772031:1 67218154 ID56467 U -
TGGTTAAAGGTGCAGCTGGTATATCTGGC
>18 dna:chromosome chromosome:NCBIM37:18:1:90772031:1 67218155 ID56466 U -
TGGTTAAAGGTGCAGCTGGTATATCTGG
>18 dna:chromosome chromosome:NCBIM37:18:1:90772031:1 67218200 ID59227 U -
TGTGAGGATACTGGAAAAGGACAGCTA
>18 dna:chromosome chromosome:NCBIM37:18:1:90772031:1 67218258 ID10124 U -
TAAGCTCGCTATTGATTTCCAAGGA
>18 dna:chromosome chromosome:NCBIM37:18:1:90772031:1 67218259 ID56478 U -
TGGTTAAGCTCGCTATTGATTTCCAAGG
>18 dna:chromosome chromosome:NCBIM37:18:1:90772031:1 67218264 ID20985 U -
TAGTGACTGGTTAAGCTCGCTATTGATTTC
>18 dna:chromosome chromosome:NCBIM37:18:1:90772031:1 67218267 ID20984 U -
TAGTGACTGGTTAAGCTCGCTATTGAT
>18 dna:chromosome chromosome:NCBIM37:18:1:90772031:1 67218270 ID65916 U -
TTCTATTAGTGACTGGTTAAGCTCGCTATT
>18 dna:chromosome chromosome:NCBIM37:18:1:90772031:1 67218283 ID4465 U -
GAGCGCAGCTTTCTATTAGTGACTGGT
>18 dna:chromosome chromosome:NCBIM37:18:1:90772031:1 67218314 ID25654 U -
TCAGAGCCAAGTTGGGCAGAACTCTAAGG
>18 dna:chromosome chromosome:NCBIM37:18:1:90772031:1 67218328 ID23277 U -
TATGTGGTCCACTTCTCAGAGCCAAGTTGG
>18 dna:chromosome chromosome:NCBIM37:18:1:90772031:1 67218335 ID65908 U -
TTCTATGTGGTCCACTTCTCAGAGCC
>18 dna:chromosome chromosome:NCBIM37:18:1:90772031:1 67218341 ID24275 U -
TCAAAGATGCTTCTATGTGGTCCACTTCTC
>18 dna:chromosome chromosome:NCBIM37:18:1:90772031:1 67218341 ID64561 U -
TTCAAAGATGCTTCTATGTGGTCCACTTCTC
>18 dna:chromosome chromosome:NCBIM37:18:1:90772031:1 67218342 ID24274 U -
TCAAAGATGCTTCTATGTGGTCCACTTCT
>18 dna:chromosome chromosome:NCBIM37:18:1:90772031:1 67218342 ID64560 U -
TTCAAAGATGCTTCTATGTGGTCCACTTCT
>18 dna:chromosome chromosome:NCBIM37:18:1:90772031:1 67218343 ID24273 U -
TCAAAGATGCTTCTATGTGGTCCACTTC
>18 dna:chromosome chromosome:NCBIM37:18:1:90772031:1 67218343 ID64559 U -
TTCAAAGATGCTTCTATGTGGTCCACTTC
>18 dna:chromosome chromosome:NCBIM37:18:1:90772031:1 67218344 ID64558 U -
TTCAAAGATGCTTCTATGTGGTCCACTT
>18 dna:chromosome chromosome:NCBIM37:18:1:90772031:1 67218345 ID24272 U -
TCAAAGATGCTTCTATGTGGTCCACT
>18 dna:chromosome chromosome:NCBIM37:18:1:90772031:1 67218347 ID5868 U -
GGTTCAAAGATGCTTCTATGTGGTCCA
>18 dna:chromosome chromosome:NCBIM37:18:1:90772031:1 67218349 ID2413 U -
CAGGGTTCAAAGATGCTTCTATGTGGTC
>18 dna:chromosome chromosome:NCBIM37:18:1:90772031:1 67218349 ID5867 U -
GGTTCAAAGATGCTTCTATGTGGTC
>18 dna:chromosome chromosome:NCBIM37:18:1:90772031:1 67218379 ID3660 U -
CTGGTTTTCAGGGAGCAAGGCTGGGTGCA
>18 dna:chromosome chromosome:NCBIM37:18:1:90772031:1 67218383 ID33026 U -
TCTTCTGGTTTTCAGGGAGCAAGGCTGGG
>18 dna:chromosome chromosome:NCBIM37:18:1:90772031:1 67218384 ID33025 U -
TCTTCTGGTTTTCAGGGAGCAAGGCTGG
>18 dna:chromosome chromosome:NCBIM37:18:1:90772031:1 67218420 ID54014 U -
TGGGCACACACAGAAATGCCGGGGGGGCAC
>18 dna:chromosome chromosome:NCBIM37:18:1:90772031:1 67218503 ID17072 U -
TAGACTTGACTGCGATGGGGTGGGAG
>18 dna:chromosome chromosome:NCBIM37:18:1:90772031:1 67218510 ID28379 U -
TCCCAGGGTGTAGACTTGACTGCGATGGG
>18 dna:chromosome chromosome:NCBIM37:18:1:90772031:1 67218511 ID28377 U -
TCCCAGGGTGTAGACTTGACTGCGATGG
>18 dna:chromosome chromosome:NCBIM37:18:1:90772031:1 67218525 ID11488 U -
TAATGTTCAGGGCTCCCAGGGTGTAGA
>18 dna:chromosome chromosome:NCBIM37:18:1:90772031:1 67218536 ID49421 U -
TGGAAGAGGAGGTTAATGTTCAGGGCTCC
>18 dna:chromosome chromosome:NCBIM37:18:1:90772031:1 67218540 ID49420 U -
TGGAAGAGGAGGTTAATGTTCAGGG
>18 dna:chromosome chromosome:NCBIM37:18:1:90772031:1 67218557 ID48708 U -
TGCTTTTTTGGGGAAACTGGAAGAG
>18 dna:chromosome chromosome:NCBIM37:18:1:90772031:1 67218561 ID43297 U -
TGCAAGTTTGCTTTTTTGGGGAAACTGGA
>18 dna:chromosome chromosome:NCBIM37:18:1:90772031:1 67218565 ID59538 U -
TGTGCAAGTTTGCTTTTTTGGGGAAAC
>18 dna:chromosome chromosome:NCBIM37:18:1:90772031:1 67218566 ID59537 U -
TGTGCAAGTTTGCTTTTTTGGGGAAA
>18 dna:chromosome chromosome:NCBIM37:18:1:90772031:1 67218576 ID44813 U -
TGCCAACAGCTTCTGTGCAAGTTTGCTTT
>18 dna:chromosome chromosome:NCBIM37:18:1:90772031:1 67218579 ID44812 U -
TGCCAACAGCTTCTGTGCAAGTTTGC
>18 dna:chromosome chromosome:NCBIM37:18:1:90772031:1 67218593 ID49025 U -
TGGAAAGTCCACGTTTTTTTGCCAACAGCTT
>18 dna:chromosome chromosome:NCBIM37:18:1:90772031:1 67218594 ID49024 U -
TGGAAAGTCCACGTTTTTTTGCCAACAGCT
>18 dna:chromosome chromosome:NCBIM37:18:1:90772031:1 67218595 ID3601 U -
CTGGAAAGTCCACGTTTTTTTGCCAACAGC
>18 dna:chromosome chromosome:NCBIM37:18:1:90772031:1 67218595 ID49022 U -
TGGAAAGTCCACGTTTTTTTGCCAACAGC
>18 dna:chromosome chromosome:NCBIM37:18:1:90772031:1 67218596 ID3600 U -
CTGGAAAGTCCACGTTTTTTTGCCAACAG
>18 dna:chromosome chromosome:NCBIM37:18:1:90772031:1 67218596 ID32536 U -
TCTGGAAAGTCCACGTTTTTTTGCCAACAG
>18 dna:chromosome chromosome:NCBIM37:18:1:90772031:1 67218596 ID49021 U -
TGGAAAGTCCACGTTTTTTTGCCAACAG
>18 dna:chromosome chromosome:NCBIM37:18:1:90772031:1 67218598 ID3598 U -
CTGGAAAGTCCACGTTTTTTTGCCAAC
>18 dna:chromosome chromosome:NCBIM37:18:1:90772031:1 67218598 ID49020 U -
TGGAAAGTCCACGTTTTTTTGCCAAC
>18 dna:chromosome chromosome:NCBIM37:18:1:90772031:1 67218599 ID3597 U -
CTGGAAAGTCCACGTTTTTTTGCCAA
>18 dna:chromosome chromosome:NCBIM37:18:1:90772031:1 67218600 ID3596 U -
CTGGAAAGTCCACGTTTTTTTGCCA
>18 dna:chromosome chromosome:NCBIM37:18:1:90772031:1 67218635 ID53674 U -
TGGGATGGGCATTCTATTCCGGGGGTAGC
>18 dna:chromosome chromosome:NCBIM37:18:1:90772031:1 67218770 ID16119 U -
TAGAAAGGGAGAAGATTGGAGCCACCAGC
>18 dna:chromosome chromosome:NCBIM37:18:1:90772031:1 67218786 ID54228 U -
TGGGCTGGAACAGATAGAAAGGGAGAA
>18 dna:chromosome chromosome:NCBIM37:18:1:90772031:1 67218819 ID21138 U -
TAGTGTCAGAATGGGAAGTCTGGGTTGTCC
>18 dna:chromosome chromosome:NCBIM37:18:1:90772031:1 67218843 ID58434 U -
TGTCATTTGAAAGGGGGCCATAGTGT
>18 dna:chromosome chromosome:NCBIM37:18:1:90772031:1 67218866 ID5121 U -
GCTATGGAAAGATAGGATGACAGGTCCTGT
>18 dna:chromosome chromosome:NCBIM37:18:1:90772031:1 67218866 ID47335 U -
TGCTATGGAAAGATAGGATGACAGGTCCTGT
>18 dna:chromosome chromosome:NCBIM37:18:1:90772031:1 67218875 ID18622 U -
TAGCTATTTGCTATGGAAAGATAGGATGAC
>18 dna:chromosome chromosome:NCBIM37:18:1:90772031:1 67218876 ID18621 U -
TAGCTATTTGCTATGGAAAGATAGGATGA
>18 dna:chromosome chromosome:NCBIM37:18:1:90772031:1 67218879 ID57789 U -
TGTATAGCTATTTGCTATGGAAAGATAGGA
>18 dna:chromosome chromosome:NCBIM37:18:1:90772031:1 67218880 ID57788 U -
TGTATAGCTATTTGCTATGGAAAGATAGG
>18 dna:chromosome chromosome:NCBIM37:18:1:90772031:1 67218897 ID58415 U -
TGTCATTGCGTGAACACAGCTGTATAGCTATT
>18 dna:chromosome chromosome:NCBIM37:18:1:90772031:1 67218923 ID38167 U -
TGAGAACTAGATAGCACCTCATCTTGTCAT
>18 dna:chromosome chromosome:NCBIM37:18:1:90772031:1 67218928 ID372 U -
AATTTGAGAACTAGATAGCACCTCATCTT
>18 dna:chromosome chromosome:NCBIM37:18:1:90772031:1 67218938 ID25490 U -
TCAGAAACAGTAATTTGAGAACTAGATAGC
>18 dna:chromosome chromosome:NCBIM37:18:1:90772031:1 67218968 ID6296 U -
TAAAAAAAAAGCTTGCTTTCTGGGTATAA
>18 dna:chromosome chromosome:NCBIM37:18:1:90772031:1 67218977 ID53194 U -
TGGGACAGGCTTAAAAAAAAAGCTTGCTTTC
>18 dna:chromosome chromosome:NCBIM37:18:1:90772031:1 67219084 ID648 U -
ACGAAAGCCTTAGAGTGACTCGATTCTGAAT
>18 dna:chromosome chromosome:NCBIM37:18:1:90772031:1 67219091 ID25150 U -
TCACCAACGAAAGCCTTAGAGTGACTCGAT
>18 dna:chromosome chromosome:NCBIM37:18:1:90772031:1 67219094 ID31651 U -
TCTCACCAACGAAAGCCTTAGAGTGACTC
>18 dna:chromosome chromosome:NCBIM37:18:1:90772031:1 67219107 ID61237 U -
TGTTTGTCGCCAGCTCTCACCAACGAAAGC
>18 dna:chromosome chromosome:NCBIM37:18:1:90772031:1 67219114 ID35940 U -
TGAATGATGTTTGTCGCCAGCTCTCACCAA
>18 dna:chromosome chromosome:NCBIM37:18:1:90772031:1 67219116 ID35939 U -
TGAATGATGTTTGTCGCCAGCTCTCACC
>18 dna:chromosome chromosome:NCBIM37:18:1:90772031:1 67219125 ID8337 U -
TAAATTTTGCTGAATGATGTTTGTCGCCA
>18 dna:chromosome chromosome:NCBIM37:18:1:90772031:1 67219126 ID21578 U -
TATAAATTTTGCTGAATGATGTTTGTCGCC
>18 dna:chromosome chromosome:NCBIM37:18:1:90772031:1 67219127 ID21577 U -
TATAAATTTTGCTGAATGATGTTTGTCGC
>18 dna:chromosome chromosome:NCBIM37:18:1:90772031:1 67219127 ID41063 U -
TGATATAAATTTTGCTGAATGATGTTTGTCGC
>18 dna:chromosome chromosome:NCBIM37:18:1:90772031:1 67219129 ID41062 U -
TGATATAAATTTTGCTGAATGATGTTTGTC
>18 dna:chromosome chromosome:NCBIM37:18:1:90772031:1 67219130 ID41061 U -
TGATATAAATTTTGCTGAATGATGTTTGT
>18 dna:chromosome chromosome:NCBIM37:18:1:90772031:1 67219132 ID41060 U -
TGATATAAATTTTGCTGAATGATGTTT
>18 dna:chromosome chromosome:NCBIM37:18:1:90772031:1 67219137 ID39030 U -
TGAGATGTCTGATATAAATTTTGCTGAATGA
>18 dna:chromosome chromosome:NCBIM37:18:1:90772031:1 67219138 ID39029 U -
TGAGATGTCTGATATAAATTTTGCTGAATG
>18 dna:chromosome chromosome:NCBIM37:18:1:90772031:1 67219139 ID39028 U -
TGAGATGTCTGATATAAATTTTGCTGAAT
>18 dna:chromosome chromosome:NCBIM37:18:1:90772031:1 67219160 ID28961 U -
TCCGAAGATGTATGTATTCTTGTGAGATGT
>18 dna:chromosome chromosome:NCBIM37:18:1:90772031:1 67219171 ID24112 U -
TCAAAAATCTTCCGAAGATGTATGTATTC
>18 dna:chromosome chromosome:NCBIM37:18:1:90772031:1 67219182 ID58625 U -
TGTCTCACTTTTCAAAAATCTTCCGAAGA
>18 dna:chromosome chromosome:NCBIM37:18:1:90772031:1 67219182 ID67853 U -
TTGTCTCACTTTTCAAAAATCTTCCGAAGA
>18 dna:chromosome chromosome:NCBIM37:18:1:90772031:1 67219184 ID30439 U -
TCCTTGTCTCACTTTTCAAAAATCTTCCGAA
>18 dna:chromosome chromosome:NCBIM37:18:1:90772031:1 67219290 ID34545 U -
TGAAATTCAGAGGGAGATTTGTGTC
>18 dna:chromosome chromosome:NCBIM37:18:1:90772031:1 67219302 ID22769 U -
TATGACTAAAGTCATGCTGAAATTCAGAGG
>18 dna:chromosome chromosome:NCBIM37:18:1:90772031:1 67219320 ID48463 U -
TGCTTGTACTGAATTCTGATATGACTAAAGT
>18 dna:chromosome chromosome:NCBIM37:18:1:90772031:1 67219321 ID48462 U -
TGCTTGTACTGAATTCTGATATGACTAAAG
>18 dna:chromosome chromosome:NCBIM37:18:1:90772031:1 67219353 ID32422 U -
TCTGCAATCAGACCTGGTTTCCTCCCAACA
>18 dna:chromosome chromosome:NCBIM37:18:1:90772031:1 67219354 ID32421 U -
TCTGCAATCAGACCTGGTTTCCTCCCAAC
>18 dna:chromosome chromosome:NCBIM37:18:1:90772031:1 67219361 ID45985 U -
TGCCCTTTCTGCAATCAGACCTGGTTTCC
>18 dna:chromosome chromosome:NCBIM37:18:1:90772031:1 67219407 ID18679 U -
TAGCTCTTTTCAGCCACAATGCACACTCGC
>18 dna:chromosome chromosome:NCBIM37:18:1:90772031:1 67219438 ID22424 U -
TATCCAGGCAAATCCCTGTCGAGGGACACGGT
>18 dna:chromosome chromosome:NCBIM37:18:1:90772031:1 67219438 ID27662 U -
TCCAGGCAAATCCCTGTCGAGGGACACGGT
>18 dna:chromosome chromosome:NCBIM37:18:1:90772031:1 67219446 ID48527 U -
TGCTTTATCCAGGCAAATCCCTGTCGAGG
>18 dna:chromosome chromosome:NCBIM37:18:1:90772031:1 67219448 ID2899 U -
CCCTTGCTTTATCCAGGCAAATCCCTGTCGA
>18 dna:chromosome chromosome:NCBIM37:18:1:90772031:1 67219450 ID28921 U -
TCCCTTGCTTTATCCAGGCAAATCCCTGTC
>18 dna:chromosome chromosome:NCBIM37:18:1:90772031:1 67219469 ID35002 U -
TGAACTTGCCTCTTCTGCTCTCCCTTGCTTT
>18 dna:chromosome chromosome:NCBIM37:18:1:90772031:1 67219473 ID35001 U -
TGAACTTGCCTCTTCTGCTCTCCCTTG
>18 dna:chromosome chromosome:NCBIM37:18:1:90772031:1 67219477 ID30338 U -
TCCTTCTGAACTTGCCTCTTCTGCTCTCC
>18 dna:chromosome chromosome:NCBIM37:18:1:90772031:1 67219477 ID65612 U -
TTCCTTCTGAACTTGCCTCTTCTGCTCTCC
>18 dna:chromosome chromosome:NCBIM37:18:1:90772031:1 67219478 ID65611 U -
TTCCTTCTGAACTTGCCTCTTCTGCTCTC
>18 dna:chromosome chromosome:NCBIM37:18:1:90772031:1 67219508 ID11782 U -
TAATTTTACCACAGAAGGAAGGCTACC
>18 dna:chromosome chromosome:NCBIM37:18:1:90772031:1 67219509 ID24947 U -
TCACACTAATTTTACCACAGAAGGAAGGCTAC
>18 dna:chromosome chromosome:NCBIM37:18:1:90772031:1 67219532 ID54724 U -
TGGGTGGTTAGTGGGGACTCTCACACTAA
>18 dna:chromosome chromosome:NCBIM37:18:1:90772031:1 67219552 ID7256 U -
TAAAATTGGGCTCTGCCCTTTGTGGGTGGTT
>18 dna:chromosome chromosome:NCBIM37:18:1:90772031:1 67219568 ID57676 U -
TGTAGATGAAATGGTTAAAATTGGGCTCTG
>18 dna:chromosome chromosome:NCBIM37:18:1:90772031:1 67219569 ID946 U -
AGATGAAATGGTTAAAATTGGGCTCT
>18 dna:chromosome chromosome:NCBIM37:18:1:90772031:1 67219579 ID38936 U -
TGAGATGACGTTGTAGATGAAATGGTTAAA
>18 dna:chromosome chromosome:NCBIM37:18:1:90772031:1 67219580 ID38935 U -
TGAGATGACGTTGTAGATGAAATGGTTAA
>18 dna:chromosome chromosome:NCBIM37:18:1:90772031:1 67219582 ID38934 U -
TGAGATGACGTTGTAGATGAAATGGTT
>18 dna:chromosome chromosome:NCBIM37:18:1:90772031:1 67219595 ID29092 U -
TCCGGGACGAGGCGCTTGAGATGACGTTGT
>18 dna:chromosome chromosome:NCBIM37:18:1:90772031:1 67219622 ID26183 U -
TCATAGGTTCGCAGTCCCGAGGTCC
>18 dna:chromosome chromosome:NCBIM37:18:1:90772031:1 67219631 ID49035 U -
TGGAAAGTGACTTCTCATAGGTTCGCAGTC
>18 dna:chromosome chromosome:NCBIM37:18:1:90772031:1 67219632 ID49034 U -
TGGAAAGTGACTTCTCATAGGTTCGCAGT
>18 dna:chromosome chromosome:NCBIM37:18:1:90772031:1 67219632 ID67010 U -
TTGGAAAGTGACTTCTCATAGGTTCGCAGT
>18 dna:chromosome chromosome:NCBIM37:18:1:90772031:1 67219635 ID49033 U -
TGGAAAGTGACTTCTCATAGGTTCGC
>18 dna:chromosome chromosome:NCBIM37:18:1:90772031:1 67219637 ID56801 U -
TGGTTTGGAAAGTGACTTCTCATAGGTTC
>18 dna:chromosome chromosome:NCBIM37:18:1:90772031:1 67219657 ID18850 U -
TAGGAAAAGGGCTGGCACTCTGGTTTGGA
>18 dna:chromosome chromosome:NCBIM37:18:1:90772031:1 67219663 ID24944 U -
TCACACGTAGGAAAAGGGCTGGCACTCTGG
>18 dna:chromosome chromosome:NCBIM37:18:1:90772031:1 67219672 ID12540 U -
TACACAAACCTCACACGTAGGAAAAGGGCTG
>18 dna:chromosome chromosome:NCBIM37:18:1:90772031:1 67219688 ID36004 U -
TGAATGGGGATGAGGCTTACACAAACCTCACA
>18 dna:chromosome chromosome:NCBIM37:18:1:90772031:1 67219695 ID30364 U -
TCCTTGAATGGGGATGAGGCTTACACAAA
>18 dna:chromosome chromosome:NCBIM37:18:1:90772031:1 67219708 ID1131 U -
AGGAAAAGACTTTTCCTTGAATGGGGATG
>18 dna:chromosome chromosome:NCBIM37:18:1:90772031:1 67219708 ID18847 U -
TAGGAAAAGACTTTTCCTTGAATGGGGATG
>18 dna:chromosome chromosome:NCBIM37:18:1:90772031:1 67219709 ID18846 U -
TAGGAAAAGACTTTTCCTTGAATGGGGAT
>18 dna:chromosome chromosome:NCBIM37:18:1:90772031:1 67219760 ID6374 U -
TAAAAACAGAGTATACTGGAGACAAGGAG
>18 dna:chromosome chromosome:NCBIM37:18:1:90772031:1 67219761 ID6373 U -
TAAAAACAGAGTATACTGGAGACAAGGA
>18 dna:chromosome chromosome:NCBIM37:18:1:90772031:1 67219771 ID10260 U -
TAAGGAGGGACTAAAAACAGAGTATACTG
>18 dna:chromosome chromosome:NCBIM37:18:1:90772031:1 67219780 ID33451 U -
TGAAAACGCTAAGGAGGGACTAAAAACAG
>18 dna:chromosome chromosome:NCBIM37:18:1:90772031:1 67219798 ID18856 U -
TAGGAAAAGTTAGTTGGCTGAAAACGCTA
>18 dna:chromosome chromosome:NCBIM37:18:1:90772031:1 67219802 ID65506 U -
TTCCTAGGAAAAGTTAGTTGGCTGAAAAC
>18 dna:chromosome chromosome:NCBIM37:18:1:90772031:1 67219803 ID65505 U -
TTCCTAGGAAAAGTTAGTTGGCTGAAAA
>18 dna:chromosome chromosome:NCBIM37:18:1:90772031:1 67219804 ID65504 U -
TTCCTAGGAAAAGTTAGTTGGCTGAAA
>18 dna:chromosome chromosome:NCBIM37:18:1:90772031:1 67219805 ID60307 U -
TGTGTTCCTAGGAAAAGTTAGTTGGCTGAA
>18 dna:chromosome chromosome:NCBIM37:18:1:90772031:1 67219806 ID60306 U -
TGTGTTCCTAGGAAAAGTTAGTTGGCTGA
>18 dna:chromosome chromosome:NCBIM37:18:1:90772031:1 67219813 ID68034 U -
TTGTTTTGTGTTCCTAGGAAAAGTTAGT
>18 dna:chromosome chromosome:NCBIM37:18:1:90772031:1 67219897 ID42954 U -
TGCAACCTTCTAGGGAGGATCCAGCC
>18 dna:chromosome chromosome:NCBIM37:18:1:90772031:1 67220004 ID51408 U -
TGGCAAGCCCACGTGCCTTTCTCTTGTCTA
>18 dna:chromosome chromosome:NCBIM37:18:1:90772031:1 67220005 ID51407 U -
TGGCAAGCCCACGTGCCTTTCTCTTGTCT
>18 dna:chromosome chromosome:NCBIM37:18:1:90772031:1 67220031 ID61134 U -
TGTTTATGAGGCCAGAAACTTACACTTGG
>18 dna:chromosome chromosome:NCBIM37:18:1:90772031:1 67220040 ID1370 U -
ATAAACATCAATGTTTATGAGGCCAGAAACT
>18 dna:chromosome chromosome:NCBIM37:18:1:90772031:1 67220041 ID7373 U -
TAAACATCAATGTTTATGAGGCCAGAAAC
>18 dna:chromosome chromosome:NCBIM37:18:1:90772031:1 67220046 ID24658 U -
TCAATAAACATCAATGTTTATGAGGCCA
>18 dna:chromosome chromosome:NCBIM37:18:1:90772031:1 67220135 ID12177 U -
TACAAGAAGAGGGTAGTAGATGCCATCTA
>18 dna:chromosome chromosome:NCBIM37:18:1:90772031:1 67220162 ID54124 U -
TGGGCCCTGCAATGAACTGATCTCTACTTA
>18 dna:chromosome chromosome:NCBIM37:18:1:90772031:1 67220164 ID54123 U -
TGGGCCCTGCAATGAACTGATCTCTACT
>18 dna:chromosome chromosome:NCBIM37:18:1:90772031:1 67220217 ID42273 U -
TGATTGACAGAGCTTTTTGGCTTTGAGGC
>18 dna:chromosome chromosome:NCBIM37:18:1:90772031:1 67220351 ID48901 U -
TGGAAACGGCTTCTCTTGAACCCTTC
>18 dna:chromosome chromosome:NCBIM37:18:1:90772031:1 67220397 ID23967 U -
TATTTGATTTACACAGACAGTGTTTTAGGAC
>18 dna:chromosome chromosome:NCBIM37:18:1:90772031:1 67220397 ID68659 U -
TTTGATTTACACAGACAGTGTTTTAGGAC
>18 dna:chromosome chromosome:NCBIM37:18:1:90772031:1 67220401 ID60680 U -
TGTTATTTGATTTACACAGACAGTGTTTTA
>18 dna:chromosome chromosome:NCBIM37:18:1:90772031:1 67220401 ID68275 U -
TTTACACAGACAGTGTTTTA
>18 dna:chromosome chromosome:NCBIM37:18:1:90772031:1 67220437 ID50088 U -
TGGACACCCTGTATGTCTAAGCCAGCCAGCC
>18 dna:chromosome chromosome:NCBIM37:18:1:90772031:1 67220439 ID50087 U -
TGGACACCCTGTATGTCTAAGCCAGCCAG
>18 dna:chromosome chromosome:NCBIM37:18:1:90772031:1 67220481 ID58551 U -
TGTCGTCATCGTGAGGACTGTGCCCCAGGC
>18 dna:chromosome chromosome:NCBIM37:18:1:90772031:1 67220482 ID58550 U -
TGTCGTCATCGTGAGGACTGTGCCCCAGG
>18 dna:chromosome chromosome:NCBIM37:18:1:90772031:1 67220484 ID30902 U -
TCGTCATCGTGAGGACTGTGCCCCA
>18 dna:chromosome chromosome:NCBIM37:18:1:90772031:1 67220486 ID61013 U -
TGTTGTCGTCATCGTGAGGACTGTGCCC
>18 dna:chromosome chromosome:NCBIM37:18:1:90772031:1 67220487 ID61012 U -
TGTTGTCGTCATCGTGAGGACTGTGCC
>18 dna:chromosome chromosome:NCBIM37:18:1:90772031:1 67220488 ID61011 U -
TGTTGTCGTCATCGTGAGGACTGTGC
>18 dna:chromosome chromosome:NCBIM37:18:1:90772031:1 67220505 ID54567 U -
TGGGTCGCCGTCGTCGGTCGTTGTTGTCGT
>18 dna:chromosome chromosome:NCBIM37:18:1:90772031:1 67220507 ID54566 U -
TGGGTCGCCGTCGTCGGTCGTTGTTGTC
>18 dna:chromosome chromosome:NCBIM37:18:1:90772031:1 67220511 ID765 U -
ACTGTTGGGTCGCCGTCGTCGGTCGTTGT
>18 dna:chromosome chromosome:NCBIM37:18:1:90772031:1 67220511 ID7548 U -
TAAACTGTTGGGTCGCCGTCGTCGGTCGTTGT
>18 dna:chromosome chromosome:NCBIM37:18:1:90772031:1 67220514 ID7547 U -
TAAACTGTTGGGTCGCCGTCGTCGGTCGT
>18 dna:chromosome chromosome:NCBIM37:18:1:90772031:1 67220516 ID7546 U -
TAAACTGTTGGGTCGCCGTCGTCGGTC
>18 dna:chromosome chromosome:NCBIM37:18:1:90772031:1 67220516 ID31161 U -
TCTAAACTGTTGGGTCGCCGTCGTCGGTC
>18 dna:chromosome chromosome:NCBIM37:18:1:90772031:1 67220517 ID7545 U -
TAAACTGTTGGGTCGCCGTCGTCGGT
>18 dna:chromosome chromosome:NCBIM37:18:1:90772031:1 67220517 ID31160 U -
TCTAAACTGTTGGGTCGCCGTCGTCGGT
>18 dna:chromosome chromosome:NCBIM37:18:1:90772031:1 67220518 ID7544 U -
TAAACTGTTGGGTCGCCGTCGTCGG
>18 dna:chromosome chromosome:NCBIM37:18:1:90772031:1 67220520 ID31159 U -
TCTAAACTGTTGGGTCGCCGTCGTC
>18 dna:chromosome chromosome:NCBIM37:18:1:90772031:1 67220521 ID4102 U -
GACAATCTAAACTGTTGGGTCGCCGTCGT
>18 dna:chromosome chromosome:NCBIM37:18:1:90772031:1 67220521 ID31158 U -
TCTAAACTGTTGGGTCGCCGTCGT
>18 dna:chromosome chromosome:NCBIM37:18:1:90772031:1 67220523 ID873 U -
AGACAATCTAAACTGTTGGGTCGCCGTC
>18 dna:chromosome chromosome:NCBIM37:18:1:90772031:1 67220523 ID4101 U -
GACAATCTAAACTGTTGGGTCGCCGTC
>18 dna:chromosome chromosome:NCBIM37:18:1:90772031:1 67220524 ID4100 U -
GACAATCTAAACTGTTGGGTCGCCGT
>18 dna:chromosome chromosome:NCBIM37:18:1:90772031:1 67220524 ID27507 U -
TCCAGACAATCTAAACTGTTGGGTCGCCGT
>18 dna:chromosome chromosome:NCBIM37:18:1:90772031:1 67220531 ID54695 U -
TGGGTGCTCCAGACAATCTAAACTGTTGGG
>18 dna:chromosome chromosome:NCBIM37:18:1:90772031:1 67220544 ID19249 U -
TAGGACTTCGAGTGTGGGTGCTCCAGACAAT
>18 dna:chromosome chromosome:NCBIM37:18:1:90772031:1 67220546 ID19248 U -
TAGGACTTCGAGTGTGGGTGCTCCAGACA
>18 dna:chromosome chromosome:NCBIM37:18:1:90772031:1 67220547 ID5428 U -
GGACTTCGAGTGTGGGTGCTCCAGAC
>18 dna:chromosome chromosome:NCBIM37:18:1:90772031:1 67220547 ID19247 U -
TAGGACTTCGAGTGTGGGTGCTCCAGAC
>18 dna:chromosome chromosome:NCBIM37:18:1:90772031:1 67220548 ID19246 U -
TAGGACTTCGAGTGTGGGTGCTCCAGA
>18 dna:chromosome chromosome:NCBIM37:18:1:90772031:1 67220549 ID19245 U -
TAGGACTTCGAGTGTGGGTGCTCCAG
>18 dna:chromosome chromosome:NCBIM37:18:1:90772031:1 67220551 ID2547 U -
CATTAGGACTTCGAGTGTGGGTGCTCC
>18 dna:chromosome chromosome:NCBIM37:18:1:90772031:1 67220603 ID37752 U -
TGACTGGATTCCAGTGTAAACACATCACAAGG
>18 dna:chromosome chromosome:NCBIM37:18:1:90772031:1 67220604 ID37751 U -
TGACTGGATTCCAGTGTAAACACATCACAAG
>18 dna:chromosome chromosome:NCBIM37:18:1:90772031:1 67220605 ID37750 U -
TGACTGGATTCCAGTGTAAACACATCACAA
>18 dna:chromosome chromosome:NCBIM37:18:1:90772031:1 67220635 ID66353 U -
TTGAAGACACAGAGAGAACACATCCTCTTA
>18 dna:chromosome chromosome:NCBIM37:18:1:90772031:1 67220667 ID2335 U -
CAGCTTATTTAGGAAAGTCCCGTTAGTGTC
>18 dna:chromosome chromosome:NCBIM37:18:1:90772031:1 67220682 ID40770 U -
TGATAATCAAGTAGACAGCTTATTTAGGAA
>18 dna:chromosome chromosome:NCBIM37:18:1:90772031:1 67220683 ID40769 U -
TGATAATCAAGTAGACAGCTTATTTAGGA
>18 dna:chromosome chromosome:NCBIM37:18:1:90772031:1 67220690 ID58525 U -
TGTCCTGTGTGATAATCAAGTAGACAGCTTA
>18 dna:chromosome chromosome:NCBIM37:18:1:90772031:1 67220709 ID52733 U -
TGGGAAACATCCAGTAAAGTGTCCTGTGTGA
>18 dna:chromosome chromosome:NCBIM37:18:1:90772031:1 67220711 ID52732 U -
TGGGAAACATCCAGTAAAGTGTCCTGTGT
>18 dna:chromosome chromosome:NCBIM37:18:1:90772031:1 67220713 ID11403 U -
TAATGGGAAACATCCAGTAAAGTGTCCTGT
>18 dna:chromosome chromosome:NCBIM37:18:1:90772031:1 67220762 ID57036 U -
TGTAAAAAGCCAAGGTGGAGGGAAA
>18 dna:chromosome chromosome:NCBIM37:18:1:90772031:1 67220768 ID2047 U -
CACCTATCTTCTGTAAAAAGCCAAGGTGGA
>18 dna:chromosome chromosome:NCBIM37:18:1:90772031:1 67220781 ID15705 U -
TACTTCCATTGTCACCTATCTTCTGTAAA
>18 dna:chromosome chromosome:NCBIM37:18:1:90772031:1 67220791 ID50531 U -
TGGAGCAAAGCATACTTCCATTGTCACCTAT
>18 dna:chromosome chromosome:NCBIM37:18:1:90772031:1 67220793 ID50530 U -
TGGAGCAAAGCATACTTCCATTGTCACCT
>18 dna:chromosome chromosome:NCBIM37:18:1:90772031:1 67220798 ID7957 U -
TAAAGTTGGAGCAAAGCATACTTCCATTGT
>18 dna:chromosome chromosome:NCBIM37:18:1:90772031:1 67220836 ID45729 U -
TGCCATTCTCTGTCTTACTTCCCTTGTGG
>18 dna:chromosome chromosome:NCBIM37:18:1:90772031:1 67220861 ID19339 U -
TAGGAGCTATGGGACCCGGACAACTGCC
>18 dna:chromosome chromosome:NCBIM37:18:1:90772031:1 67220862 ID19338 U -
TAGGAGCTATGGGACCCGGACAACTGC
>18 dna:chromosome chromosome:NCBIM37:18:1:90772031:1 67220890 ID5093 U -
GCTAAGGTATAGTCTCAGGCCTGAGCTGG
>18 dna:chromosome chromosome:NCBIM37:18:1:90772031:1 67220897 ID36551 U -
TGACACGTGCTAAGGTATAGTCTCAGGCCT
>18 dna:chromosome chromosome:NCBIM37:18:1:90772031:1 67220898 ID36550 U -
TGACACGTGCTAAGGTATAGTCTCAGGCC
>18 dna:chromosome chromosome:NCBIM37:18:1:90772031:1 67220899 ID36549 U -
TGACACGTGCTAAGGTATAGTCTCAGGC
>18 dna:chromosome chromosome:NCBIM37:18:1:90772031:1 67220900 ID36548 U -
TGACACGTGCTAAGGTATAGTCTCAGG
>18 dna:chromosome chromosome:NCBIM37:18:1:90772031:1 67220903 ID53626 U -
TGGGATGACACGTGCTAAGGTATAGTCTC
>18 dna:chromosome chromosome:NCBIM37:18:1:90772031:1 67220942 ID39491 U -
TGAGCTAGAGTTTCCCGTACACTTGGGAGTT
>18 dna:chromosome chromosome:NCBIM37:18:1:90772031:1 67220943 ID39490 U -
TGAGCTAGAGTTTCCCGTACACTTGGGAGT
>18 dna:chromosome chromosome:NCBIM37:18:1:90772031:1 67220945 ID22811 U -
TATGAGCTAGAGTTTCCCGTACACTTGGGA
>18 dna:chromosome chromosome:NCBIM37:18:1:90772031:1 67220957 ID7706 U -
TAAAGATTATTTCTATGAGCTAGAGTTTCCC
>18 dna:chromosome chromosome:NCBIM37:18:1:90772031:1 67221004 ID8171 U -
TAAATGCGATTGTCTTCAGTTGTTAGTT
>18 dna:chromosome chromosome:NCBIM37:18:1:90772031:1 67221015 ID45763 U -
TGCCATTTGAAGATAAATGCGATTGTCTTC
>18 dna:chromosome chromosome:NCBIM37:18:1:90772031:1 67221025 ID19869 U -
TAGGGAATGCTGCCATTTGAAGATAAATGC
>18 dna:chromosome chromosome:NCBIM37:18:1:90772031:1 67221042 ID5053 U -
GCCTTTGGACACTCTTAGGGAATGCTGC
>18 dna:chromosome chromosome:NCBIM37:18:1:90772031:1 67221043 ID54161 U -
TGGGCCTTTGGACACTCTTAGGGAATGCTG
>18 dna:chromosome chromosome:NCBIM37:18:1:90772031:1 67221076 ID51639 U -
TGGCAGAGTGTCTCGATGGGTTGGGATCC
>18 dna:chromosome chromosome:NCBIM37:18:1:90772031:1 67221077 ID51638 U -
TGGCAGAGTGTCTCGATGGGTTGGGATC
>18 dna:chromosome chromosome:NCBIM37:18:1:90772031:1 67221078 ID51637 U -
TGGCAGAGTGTCTCGATGGGTTGGGAT
>18 dna:chromosome chromosome:NCBIM37:18:1:90772031:1 67221080 ID30632 U -
TCGAATGGCAGAGTGTCTCGATGGGTTGGG
>18 dna:chromosome chromosome:NCBIM37:18:1:90772031:1 67221081 ID30631 U -
TCGAATGGCAGAGTGTCTCGATGGGTTGG
>18 dna:chromosome chromosome:NCBIM37:18:1:90772031:1 67221084 ID4744 U -
GCAACTCGAATGGCAGAGTGTCTCGATGGGT
>18 dna:chromosome chromosome:NCBIM37:18:1:90772031:1 67221084 ID43021 U -
TGCAACTCGAATGGCAGAGTGTCTCGATGGGT
>18 dna:chromosome chromosome:NCBIM37:18:1:90772031:1 67221085 ID43020 U -
TGCAACTCGAATGGCAGAGTGTCTCGATGGG
>18 dna:chromosome chromosome:NCBIM37:18:1:90772031:1 67221086 ID1513 U -
ATGCAACTCGAATGGCAGAGTGTCTCGATGG
>18 dna:chromosome chromosome:NCBIM37:18:1:90772031:1 67221086 ID4743 U -
GCAACTCGAATGGCAGAGTGTCTCGATGG
>18 dna:chromosome chromosome:NCBIM37:18:1:90772031:1 67221086 ID43018 U -
TGCAACTCGAATGGCAGAGTGTCTCGATGG
>18 dna:chromosome chromosome:NCBIM37:18:1:90772031:1 67221087 ID43017 U -
TGCAACTCGAATGGCAGAGTGTCTCGATG
>18 dna:chromosome chromosome:NCBIM37:18:1:90772031:1 67221091 ID13375 U -
TACATGCAACTCGAATGGCAGAGTGTCTC
>18 dna:chromosome chromosome:NCBIM37:18:1:90772031:1 67221091 ID43016 U -
TGCAACTCGAATGGCAGAGTGTCTC
>18 dna:chromosome chromosome:NCBIM37:18:1:90772031:1 67221098 ID57038 U -
TGTAAAAATACATGCAACTCGAATGGCAGA
>18 dna:chromosome chromosome:NCBIM37:18:1:90772031:1 67221102 ID15554 U -
TACTGTAAAAATACATGCAACTCGAATGG
>18 dna:chromosome chromosome:NCBIM37:18:1:90772031:1 67221102 ID57037 U -
TGTAAAAATACATGCAACTCGAATGG
>18 dna:chromosome chromosome:NCBIM37:18:1:90772031:1 67221112 ID20015 U -
TAGGTACCCACGTACTGTAAAAATACATGCA
>18 dna:chromosome chromosome:NCBIM37:18:1:90772031:1 67221113 ID20014 U -
TAGGTACCCACGTACTGTAAAAATACATGC
>18 dna:chromosome chromosome:NCBIM37:18:1:90772031:1 67221130 ID16418 U -
TAGAAGACAGCATGGTTCTAGGTACCCACGT
>18 dna:chromosome chromosome:NCBIM37:18:1:90772031:1 67221135 ID60528 U -
TGTTAGAAGACAGCATGGTTCTAGGTACC
>18 dna:chromosome chromosome:NCBIM37:18:1:90772031:1 67221136 ID16417 U -
TAGAAGACAGCATGGTTCTAGGTAC
>18 dna:chromosome chromosome:NCBIM37:18:1:90772031:1 67221144 ID53616 U -
TGGGATCTTGTGTTAGAAGACAGCATGGTT
>18 dna:chromosome chromosome:NCBIM37:18:1:90772031:1 67221145 ID53615 U -
TGGGATCTTGTGTTAGAAGACAGCATGGT
>18 dna:chromosome chromosome:NCBIM37:18:1:90772031:1 67221150 ID29842 U -
TCCTCTGGGATCTTGTGTTAGAAGACAGC
>18 dna:chromosome chromosome:NCBIM37:18:1:90772031:1 67221256 ID65671 U -
TTCGAGTGACAGCACCATGAGTCTCTGCC
>18 dna:chromosome chromosome:NCBIM37:18:1:90772031:1 67221261 ID28274 U -
TCCCACTTCGAGTGACAGCACCATGAGTCT
>18 dna:chromosome chromosome:NCBIM37:18:1:90772031:1 67221272 ID48676 U -
TGCTTTTGCTCCCACTTCGAGTGACAGC
>18 dna:chromosome chromosome:NCBIM37:18:1:90772031:1 67221278 ID14406 U -
TACCTGCTTTTGCTCCCACTTCGAGT
>18 dna:chromosome chromosome:NCBIM37:18:1:90772031:1 67221312 ID23343 U -
TATTAAAGTTCCCACTTTTGCTCAGCCGA
>18 dna:chromosome chromosome:NCBIM37:18:1:90772031:1 67221327 ID17470 U -
TAGATATGTTGCCCACTTATTAAAGTTCCCA
>18 dna:chromosome chromosome:NCBIM37:18:1:90772031:1 67221328 ID17469 U -
TAGATATGTTGCCCACTTATTAAAGTTCCC
>18 dna:chromosome chromosome:NCBIM37:18:1:90772031:1 67221329 ID17468 U -
TAGATATGTTGCCCACTTATTAAAGTTCC
>18 dna:chromosome chromosome:NCBIM37:18:1:90772031:1 67221329 ID64129 U -
TTAGATATGTTGCCCACTTATTAAAGTTCC
>18 dna:chromosome chromosome:NCBIM37:18:1:90772031:1 67221330 ID17467 U -
TAGATATGTTGCCCACTTATTAAAGTTC
>18 dna:chromosome chromosome:NCBIM37:18:1:90772031:1 67221330 ID64128 U -
TTAGATATGTTGCCCACTTATTAAAGTTC
>18 dna:chromosome chromosome:NCBIM37:18:1:90772031:1 67221330 ID68292 U -
TTTAGATATGTTGCCCACTTATTAAAGTTC
>18 dna:chromosome chromosome:NCBIM37:18:1:90772031:1 67221332 ID17465 U -
TAGATATGTTGCCCACTTATTAAAGT
>18 dna:chromosome chromosome:NCBIM37:18:1:90772031:1 67221343 ID7524 U -
TAAACTGAGCAAGTTTTAGATATGTTGCCCA
>18 dna:chromosome chromosome:NCBIM37:18:1:90772031:1 67221344 ID7523 U -
TAAACTGAGCAAGTTTTAGATATGTTGCCC
>18 dna:chromosome chromosome:NCBIM37:18:1:90772031:1 67221345 ID1371 U -
ATAAACTGAGCAAGTTTTAGATATGTTGCC
>18 dna:chromosome chromosome:NCBIM37:18:1:90772031:1 67221345 ID7522 U -
TAAACTGAGCAAGTTTTAGATATGTTGCC
>18 dna:chromosome chromosome:NCBIM37:18:1:90772031:1 67221345 ID10692 U -
TAATAAACTGAGCAAGTTTTAGATATGTTGCC
>18 dna:chromosome chromosome:NCBIM37:18:1:90772031:1 67221346 ID10691 U -
TAATAAACTGAGCAAGTTTTAGATATGTTGC
>18 dna:chromosome chromosome:NCBIM37:18:1:90772031:1 67221364 ID50767 U -
TGGATAATATTCCGGATAATAAACTGAGC
>18 dna:chromosome chromosome:NCBIM37:18:1:90772031:1 67221373 ID6007 U -
GTCATGTGTTGGATAATATTCCGGATAAT
>18 dna:chromosome chromosome:NCBIM37:18:1:90772031:1 67221374 ID1269 U -
AGGTCATGTGTTGGATAATATTCCGGATAA
>18 dna:chromosome chromosome:NCBIM37:18:1:90772031:1 67221375 ID313 U -
AAGGTCATGTGTTGGATAATATTCCGGATA
>18 dna:chromosome chromosome:NCBIM37:18:1:90772031:1 67221375 ID1268 U -
AGGTCATGTGTTGGATAATATTCCGGATA
>18 dna:chromosome chromosome:NCBIM37:18:1:90772031:1 67221376 ID1267 U -
AGGTCATGTGTTGGATAATATTCCGGAT
>18 dna:chromosome chromosome:NCBIM37:18:1:90772031:1 67221377 ID387 U -
ACAAAGGTCATGTGTTGGATAATATTCCGGA
>18 dna:chromosome chromosome:NCBIM37:18:1:90772031:1 67221377 ID1266 U -
AGGTCATGTGTTGGATAATATTCCGGA
>18 dna:chromosome chromosome:NCBIM37:18:1:90772031:1 67221378 ID57 U -
AAAGGTCATGTGTTGGATAATATTCCGG
>18 dna:chromosome chromosome:NCBIM37:18:1:90772031:1 67221378 ID386 U -
ACAAAGGTCATGTGTTGGATAATATTCCGG
>18 dna:chromosome chromosome:NCBIM37:18:1:90772031:1 67221378 ID1265 U -
AGGTCATGTGTTGGATAATATTCCGG
>18 dna:chromosome chromosome:NCBIM37:18:1:90772031:1 67221378 ID1694 U -
CAAAGGTCATGTGTTGGATAATATTCCGG
>18 dna:chromosome chromosome:NCBIM37:18:1:90772031:1 67221379 ID1264 U -
AGGTCATGTGTTGGATAATATTCCG
>18 dna:chromosome chromosome:NCBIM37:18:1:90772031:1 67221429 ID3117 U -
CGATCTGAAGGAGATAGCGGCCTCTGTA
>18 dna:chromosome chromosome:NCBIM37:18:1:90772031:1 67221434 ID5061 U -
GCGATCTGAAGGAGATAGCGGCCT
>18 dna:chromosome chromosome:NCBIM37:18:1:90772031:1 67221487 ID67529 U -
TTGGTGCAAAAATCATCAGTTTCTTGTCC
>18 dna:chromosome chromosome:NCBIM37:18:1:90772031:1 67221488 ID42343 U -
TGATTGGTGCAAAAATCATCAGTTTCTTGTC
>18 dna:chromosome chromosome:NCBIM37:18:1:90772031:1 67221538 ID64996 U -
TTCATACTCTGAGTTAGGGCTGAGACTTA
>18 dna:chromosome chromosome:NCBIM37:18:1:90772031:1 67221541 ID10632 U -
TAAGTTCATACTCTGAGTTAGGGCTGAGAC
>18 dna:chromosome chromosome:NCBIM37:18:1:90772031:1 67221562 ID25678 U -
TCAGAGGTCCTGGATTCAAATTTAAGTTCAT
>18 dna:chromosome chromosome:NCBIM37:18:1:90772031:1 67221564 ID25676 U -
TCAGAGGTCCTGGATTCAAATTTAAGTTC
>18 dna:chromosome chromosome:NCBIM37:18:1:90772031:1 67221565 ID25675 U -
TCAGAGGTCCTGGATTCAAATTTAAGTT
>18 dna:chromosome chromosome:NCBIM37:18:1:90772031:1 67221579 ID17134 U -
TAGAGACTCACGTGTCAGAGGTCCTGGA
>18 dna:chromosome chromosome:NCBIM37:18:1:90772031:1 67221583 ID17133 U -
TAGAGACTCACGTGTCAGAGGTCC
>18 dna:chromosome chromosome:NCBIM37:18:1:90772031:1 67221612 ID25649 U -
TCAGAGATTGCCAAGTAAAGCGGGGA
>18 dna:chromosome chromosome:NCBIM37:18:1:90772031:1 67221647 ID55464 U -
TGGTATGACACCTGACCCCCCCGCC
>18 dna:chromosome chromosome:NCBIM37:18:1:90772031:1 67221664 ID50141 U -
TGGACATCTTTAAGCATAGGTCTGGTATGA
>18 dna:chromosome chromosome:NCBIM37:18:1:90772031:1 67221667 ID50140 U -
TGGACATCTTTAAGCATAGGTCTGGTA
>18 dna:chromosome chromosome:NCBIM37:18:1:90772031:1 67221689 ID45234 U -
TGCCACTGGAGTTACAGCTTTTCTTGGAC
>18 dna:chromosome chromosome:NCBIM37:18:1:90772031:1 67221689 ID68681 U -
TTTGCCACTGGAGTTACAGCTTTTCTTGGAC
>18 dna:chromosome chromosome:NCBIM37:18:1:90772031:1 67221690 ID45233 U -
TGCCACTGGAGTTACAGCTTTTCTTGGA
>18 dna:chromosome chromosome:NCBIM37:18:1:90772031:1 67221691 ID45232 U -
TGCCACTGGAGTTACAGCTTTTCTTGG
>18 dna:chromosome chromosome:NCBIM37:18:1:90772031:1 67221721 ID59323 U -
TGTGATACGGCCACCCATTGGGCAGGAGACT
>18 dna:chromosome chromosome:NCBIM37:18:1:90772031:1 67221726 ID68638 U -
TTTGATGTGATACGGCCACCCATTGGGCAGG
>18 dna:chromosome chromosome:NCBIM37:18:1:90772031:1 67221728 ID68637 U -
TTTGATGTGATACGGCCACCCATTGGGCA
>18 dna:chromosome chromosome:NCBIM37:18:1:90772031:1 67221784 ID14905 U -
TACTAAGTTTCCACAAGAGGATCTCTTTCT
>18 dna:chromosome chromosome:NCBIM37:18:1:90772031:1 67221803 ID66632 U -
TTGATGCGGGTGGTCCTTCTACTAAGTTTC
>18 dna:chromosome chromosome:NCBIM37:18:1:90772031:1 67221806 ID48388 U -
TGCTTGATGCGGGTGGTCCTTCTACTAAGT
>18 dna:chromosome chromosome:NCBIM37:18:1:90772031:1 67221812 ID12511 U -
TACAATTGCTTGATGCGGGTGGTCCTTCTA
>18 dna:chromosome chromosome:NCBIM37:18:1:90772031:1 67221813 ID12510 U -
TACAATTGCTTGATGCGGGTGGTCCTTCT
>18 dna:chromosome chromosome:NCBIM37:18:1:90772031:1 67221814 ID12509 U -
TACAATTGCTTGATGCGGGTGGTCCTTC
>18 dna:chromosome chromosome:NCBIM37:18:1:90772031:1 67221815 ID57512 U -
TGTACAATTGCTTGATGCGGGTGGTCCTT
>18 dna:chromosome chromosome:NCBIM37:18:1:90772031:1 67221819 ID57511 U -
TGTACAATTGCTTGATGCGGGTGGT
>18 dna:chromosome chromosome:NCBIM37:18:1:90772031:1 67221819 ID65570 U -
TTCCTGTACAATTGCTTGATGCGGGTGGT
>18 dna:chromosome chromosome:NCBIM37:18:1:90772031:1 67221837 ID16926 U -
TAGACCATGTAAGTCAGTGCTTCCTGTACAA
>18 dna:chromosome chromosome:NCBIM37:18:1:90772031:1 67221884 ID26271 U -
TCATCACATATTATGGGCACCTTTCCAGGA
>18 dna:chromosome chromosome:NCBIM37:18:1:90772031:1 67221885 ID65012 U -
TTCATCACATATTATGGGCACCTTTCCAGG
>18 dna:chromosome chromosome:NCBIM37:18:1:90772031:1 67221887 ID26270 U -
TCATCACATATTATGGGCACCTTTCCA
>18 dna:chromosome chromosome:NCBIM37:18:1:90772031:1 67221897 ID66441 U -
TTGAATGGGTGGTTCATCACATATTATGGG
>18 dna:chromosome chromosome:NCBIM37:18:1:90772031:1 67221909 ID54703 U -
TGGGTGCTGGTTGAATGGGTGGTTCATC
>18 dna:chromosome chromosome:NCBIM37:18:1:90772031:1 67221957 ID27166 U -
TCCAATGTTAGTACTACGGATGGGGAG
>18 dna:chromosome chromosome:NCBIM37:18:1:90772031:1 67221958 ID27165 U -
TCCAATGTTAGTACTACGGATGGGGA
>18 dna:chromosome chromosome:NCBIM37:18:1:90772031:1 67222063 ID54516 U -
TGGGTCACAGGCCTTTTTTTG
>18 dna:chromosome chromosome:NCBIM37:18:1:90772031:1 67222077 ID9745 U -
TAAGAGGTCAGACTGGGCAAACATGGGTCA
>18 dna:chromosome chromosome:NCBIM37:18:1:90772031:1 67222089 ID11789 U -
TAATTTTCTGGTAAGAGGTCAGACTGGGC
>18 dna:chromosome chromosome:NCBIM37:18:1:90772031:1 67222094 ID27786 U -
TCCAGTTAATTTTCTGGTAAGAGGTCAGAC
>18 dna:chromosome chromosome:NCBIM37:18:1:90772031:1 67222094 ID65306 U -
TTCCAGTTAATTTTCTGGTAAGAGGTCAGAC
>18 dna:chromosome chromosome:NCBIM37:18:1:90772031:1 67222096 ID65305 U -
TTCCAGTTAATTTTCTGGTAAGAGGTCAG
>18 dna:chromosome chromosome:NCBIM37:18:1:90772031:1 67222098 ID11581 U -
TAATTCCAGTTAATTTTCTGGTAAGAGGTC
>18 dna:chromosome chromosome:NCBIM37:18:1:90772031:1 67222099 ID11580 U -
TAATTCCAGTTAATTTTCTGGTAAGAGGT
>18 dna:chromosome chromosome:NCBIM37:18:1:90772031:1 67222131 ID38533 U -
TGAGACTCAGAAAAAACAAAGTGACTTTTACC
>18 dna:chromosome chromosome:NCBIM37:18:1:90772031:1 67222133 ID38532 U -
TGAGACTCAGAAAAAACAAAGTGACTTTTA
>18 dna:chromosome chromosome:NCBIM37:18:1:90772031:1 67222139 ID18673 U -
TAGCTCTCTGAGACTCAGAAAAAACAAAGTGA
>18 dna:chromosome chromosome:NCBIM37:18:1:90772031:1 67222139 ID32236 U -
TCTGAGACTCAGAAAAAACAAAGTGA
>18 dna:chromosome chromosome:NCBIM37:18:1:90772031:1 67222167 ID46756 U -
TGCGCAGTGGTGAATGTGGCTTATGTCATAGC
>18 dna:chromosome chromosome:NCBIM37:18:1:90772031:1 67222169 ID46755 U -
TGCGCAGTGGTGAATGTGGCTTATGTCATA
>18 dna:chromosome chromosome:NCBIM37:18:1:90772031:1 67222170 ID46754 U -
TGCGCAGTGGTGAATGTGGCTTATGTCAT
>18 dna:chromosome chromosome:NCBIM37:18:1:90772031:1 67222172 ID46753 U -
TGCGCAGTGGTGAATGTGGCTTATGTC
>18 dna:chromosome chromosome:NCBIM37:18:1:90772031:1 67222176 ID28572 U -
TCCCCATGCGCAGTGGTGAATGTGGCTTA
>18 dna:chromosome chromosome:NCBIM37:18:1:90772031:1 67222193 ID61180 U -
TGTTTCTGAGTAAGCTCCCCATGCGCA
>18 dna:chromosome chromosome:NCBIM37:18:1:90772031:1 67222196 ID51597 U -
TGGCACTGTTTCTGAGTAAGCTCCCCATGC
>18 dna:chromosome chromosome:NCBIM37:18:1:90772031:1 67222222 ID33062 U -
TCTTGAGCCTTCCCGTCTCCCTCTGTTGGC
>18 dna:chromosome chromosome:NCBIM37:18:1:90772031:1 67222251 ID8906 U -
TAACCATGATCAAGATTCTTACGGGAT
>18 dna:chromosome chromosome:NCBIM37:18:1:90772031:1 67222260 ID14097 U -
TACCCAGGGGCTTAACCATGATCAAGATTC
>18 dna:chromosome chromosome:NCBIM37:18:1:90772031:1 67222267 ID42139 U -
TGATTATACCCAGGGGCTTAACCATGATC
>18 dna:chromosome chromosome:NCBIM37:18:1:90772031:1 67222268 ID2699 U -
CCAGGGGCTTAACCATGAT
>18 dna:chromosome chromosome:NCBIM37:18:1:90772031:1 67222268 ID42138 U -
TGATTATACCCAGGGGCTTAACCATGAT
>18 dna:chromosome chromosome:NCBIM37:18:1:90772031:1 67222282 ID8610 U -
TAACAGCGTCAGTGTTGATTATACCCAGG
>18 dna:chromosome chromosome:NCBIM37:18:1:90772031:1 67222284 ID10721 U -
TAATAACAGCGTCAGTGTTGATTATACCCA
>18 dna:chromosome chromosome:NCBIM37:18:1:90772031:1 67222297 ID344 U -
AATAATAATAATAATAATAACAGCGTCAGTG
>18 dna:chromosome chromosome:NCBIM37:18:1:90772031:1 67222355 ID68575 U -
TTTGACCAAATAATTCAGAAGCCTTGAAAT
>18 dna:chromosome chromosome:NCBIM37:18:1:90772031:1 67222360 ID9598 U -
TAAGAATTTGACCAAATAATTCAGAAGCCTT
>18 dna:chromosome chromosome:NCBIM37:18:1:90772031:1 67222361 ID9597 U -
TAAGAATTTGACCAAATAATTCAGAAGCCT
>18 dna:chromosome chromosome:NCBIM37:18:1:90772031:1 67222362 ID9596 U -
TAAGAATTTGACCAAATAATTCAGAAGCC
>18 dna:chromosome chromosome:NCBIM37:18:1:90772031:1 67222369 ID958 U -
AGCAAAACTAAGAATTTGACCAAATAATTC
>18 dna:chromosome chromosome:NCBIM37:18:1:90772031:1 67222380 ID24232 U -
TCAAACTTGTCTAAGCAAAACTAAGAATTTGA
>18 dna:chromosome chromosome:NCBIM37:18:1:90772031:1 67222406 ID32001 U -
TCTCTGTCAAGATGTGTGGTCCCACATCAAAC
>18 dna:chromosome chromosome:NCBIM37:18:1:90772031:1 67222407 ID32000 U -
TCTCTGTCAAGATGTGTGGTCCCACATCAAA
>18 dna:chromosome chromosome:NCBIM37:18:1:90772031:1 67222416 ID43650 U -
TGCACATCTCTGTCAAGATGTGTGGTCC
>18 dna:chromosome chromosome:NCBIM37:18:1:90772031:1 67222428 ID48361 U -
TGCTTCTGATCACTGCACATCTCTGTCAA
>18 dna:chromosome chromosome:NCBIM37:18:1:90772031:1 67222441 ID7634 U -
TAAAGACTCACACCACTGCTTCTGATCACTGC
>18 dna:chromosome chromosome:NCBIM37:18:1:90772031:1 67222446 ID7633 U -
TAAAGACTCACACCACTGCTTCTGATC
>18 dna:chromosome chromosome:NCBIM37:18:1:90772031:1 67222475 ID13432 U -
TACATGTCGGTGAGGGTCTTCAGAGT
>18 dna:chromosome chromosome:NCBIM37:18:1:90772031:1 67222477 ID21805 U -
TATACATGTCGGTGAGGGTCTTCAGA
>18 dna:chromosome chromosome:NCBIM37:18:1:90772031:1 67222478 ID46139 U -
TGCCTATACATGTCGGTGAGGGTCTTCAG
>18 dna:chromosome chromosome:NCBIM37:18:1:90772031:1 67222480 ID46138 U -
TGCCTATACATGTCGGTGAGGGTCTTC
>18 dna:chromosome chromosome:NCBIM37:18:1:90772031:1 67222480 ID59656 U -
TGTGCCTATACATGTCGGTGAGGGTCTTC
>18 dna:chromosome chromosome:NCBIM37:18:1:90772031:1 67222521 ID13692 U -
TACCAATGACTGTAAATGTCTCTCCGGGC
>18 dna:chromosome chromosome:NCBIM37:18:1:90772031:1 67222525 ID56497 U -
TGGTTACCAATGACTGTAAATGTCTCTCC
>18 dna:chromosome chromosome:NCBIM37:18:1:90772031:1 67222526 ID56496 U -
TGGTTACCAATGACTGTAAATGTCTCTC
>18 dna:chromosome chromosome:NCBIM37:18:1:90772031:1 67222528 ID60048 U -
TGTGTATGGTTACCAATGACTGTAAATGTCTC
>18 dna:chromosome chromosome:NCBIM37:18:1:90772031:1 67222530 ID60047 U -
TGTGTATGGTTACCAATGACTGTAAATGTC
>18 dna:chromosome chromosome:NCBIM37:18:1:90772031:1 67222531 ID60046 U -
TGTGTATGGTTACCAATGACTGTAAATGT
>18 dna:chromosome chromosome:NCBIM37:18:1:90772031:1 67222536 ID1389 U -
ATACAGATGTGTATGGTTACCAATGACTGTA
>18 dna:chromosome chromosome:NCBIM37:18:1:90772031:1 67222536 ID12952 U -
TACAGATGTGTATGGTTACCAATGACTGTA
>18 dna:chromosome chromosome:NCBIM37:18:1:90772031:1 67222537 ID12951 U -
TACAGATGTGTATGGTTACCAATGACTGT
>18 dna:chromosome chromosome:NCBIM37:18:1:90772031:1 67222540 ID12950 U -
TACAGATGTGTATGGTTACCAATGAC
>18 dna:chromosome chromosome:NCBIM37:18:1:90772031:1 67222540 ID40819 U -
TGATACAGATGTGTATGGTTACCAATGAC
>18 dna:chromosome chromosome:NCBIM37:18:1:90772031:1 67222541 ID12949 U -
TACAGATGTGTATGGTTACCAATGA
>18 dna:chromosome chromosome:NCBIM37:18:1:90772031:1 67222541 ID40818 U -
TGATACAGATGTGTATGGTTACCAATGA
>18 dna:chromosome chromosome:NCBIM37:18:1:90772031:1 67222542 ID40817 U -
TGATACAGATGTGTATGGTTACCAATG
>18 dna:chromosome chromosome:NCBIM37:18:1:90772031:1 67222544 ID127 U -
AACACTGATACAGATGTGTATGGTTACCAA
>18 dna:chromosome chromosome:NCBIM37:18:1:90772031:1 67222563 ID929 U -
AGAGTTCTAGATCACCAACACTGATAC
>18 dna:chromosome chromosome:NCBIM37:18:1:90772031:1 67222564 ID33539 U -
TGAAAAGAGTTCTAGATCACCAACACTGATA
>18 dna:chromosome chromosome:NCBIM37:18:1:90772031:1 67222565 ID33538 U -
TGAAAAGAGTTCTAGATCACCAACACTGAT
>18 dna:chromosome chromosome:NCBIM37:18:1:90772031:1 67222568 ID33537 U -
TGAAAAGAGTTCTAGATCACCAACACT
>18 dna:chromosome chromosome:NCBIM37:18:1:90772031:1 67222569 ID33536 U -
TGAAAAGAGTTCTAGATCACCAACAC
>18 dna:chromosome chromosome:NCBIM37:18:1:90772031:1 67222571 ID37164 U -
TGACCAATGAAAAGAGTTCTAGATCACCAAC
>18 dna:chromosome chromosome:NCBIM37:18:1:90772031:1 67222572 ID37163 U -
TGACCAATGAAAAGAGTTCTAGATCACCAA
>18 dna:chromosome chromosome:NCBIM37:18:1:90772031:1 67222573 ID37162 U -
TGACCAATGAAAAGAGTTCTAGATCACCA
>18 dna:chromosome chromosome:NCBIM37:18:1:90772031:1 67222574 ID37161 U -
TGACCAATGAAAAGAGTTCTAGATCACC
>18 dna:chromosome chromosome:NCBIM37:18:1:90772031:1 67222574 ID66485 U -
TTGACCAATGAAAAGAGTTCTAGATCACC
>18 dna:chromosome chromosome:NCBIM37:18:1:90772031:1 67222592 ID51984 U -
TGGCCACTGTCTTTCATTTTGACCAATGA
>18 dna:chromosome chromosome:NCBIM37:18:1:90772031:1 67222595 ID41852 U -
TGATGGCCACTGTCTTTCATTTTGACCAA
>18 dna:chromosome chromosome:NCBIM37:18:1:90772031:1 67222597 ID41851 U -
TGATGGCCACTGTCTTTCATTTTGACC
>18 dna:chromosome chromosome:NCBIM37:18:1:90772031:1 67222602 ID3809 U -
GAAACATGTTGATGGCCACTGTCTTTCATTT
>18 dna:chromosome chromosome:NCBIM37:18:1:90772031:1 67222602 ID33821 U -
TGAAACATGTTGATGGCCACTGTCTTTCATTT
>18 dna:chromosome chromosome:NCBIM37:18:1:90772031:1 67222603 ID33820 U -
TGAAACATGTTGATGGCCACTGTCTTTCATT
>18 dna:chromosome chromosome:NCBIM37:18:1:90772031:1 67222607 ID33819 U -
TGAAACATGTTGATGGCCACTGTCTTT
>18 dna:chromosome chromosome:NCBIM37:18:1:90772031:1 67222611 ID4824 U -
GCAGCCTGAAACATGTTGATGGCCACTGT
>18 dna:chromosome chromosome:NCBIM37:18:1:90772031:1 67222688 ID39468 U -
TGAGCGGGACGATTGTTCGAAAGGATGACA
>18 dna:chromosome chromosome:NCBIM37:18:1:90772031:1 67222689 ID39467 U -
TGAGCGGGACGATTGTTCGAAAGGATGAC
>18 dna:chromosome chromosome:NCBIM37:18:1:90772031:1 67222690 ID39466 U -
TGAGCGGGACGATTGTTCGAAAGGATGA
>18 dna:chromosome chromosome:NCBIM37:18:1:90772031:1 67222691 ID39465 U -
TGAGCGGGACGATTGTTCGAAAGGATG
>18 dna:chromosome chromosome:NCBIM37:18:1:90772031:1 67222692 ID3428 U -
CTCATGAGCGGGACGATTGTTCGAAAGGAT
>18 dna:chromosome chromosome:NCBIM37:18:1:90772031:1 67222698 ID31785 U -
TCTCATGAGCGGGACGATTGTTCGA
>18 dna:chromosome chromosome:NCBIM37:18:1:90772031:1 67222698 ID65543 U -
TTCCTCTCATGAGCGGGACGATTGTTCGA
>18 dna:chromosome chromosome:NCBIM37:18:1:90772031:1 67222709 ID54941 U -
TGGGTTGTTTCCTTCCTCTCATGAGCGGGA
>18 dna:chromosome chromosome:NCBIM37:18:1:90772031:1 67222713 ID14418 U -
TACCTGGGTTGTTTCCTTCCTCTCATGAGC
>18 dna:chromosome chromosome:NCBIM37:18:1:90772031:1 67222746 ID3673 U -
CTGTCATTTCAAGTAAAGAAAAATGTCTCGC
>18 dna:chromosome chromosome:NCBIM37:18:1:90772031:1 67222746 ID58422 U -
TGTCATTTCAAGTAAAGAAAAATGTCTCGC
>18 dna:chromosome chromosome:NCBIM37:18:1:90772031:1 67222750 ID5973 U -
GTCACTGTCATTTCAAGTAAAGAAAAATGTC
>18 dna:chromosome chromosome:NCBIM37:18:1:90772031:1 67222752 ID20789 U -
TAGTCACTGTCATTTCAAGTAAAGAAAAATG
>18 dna:chromosome chromosome:NCBIM37:18:1:90772031:1 67222817 ID49942 U -
TGGAATGTTTCTTAAGAGCTTTGCTTCTCCC
>18 dna:chromosome chromosome:NCBIM37:18:1:90772031:1 67222817 ID67070 U -
TTGGAATGTTTCTTAAGAGCTTTGCTTCTCCC
>18 dna:chromosome chromosome:NCBIM37:18:1:90772031:1 67222819 ID49941 U -
TGGAATGTTTCTTAAGAGCTTTGCTTCTC
>18 dna:chromosome chromosome:NCBIM37:18:1:90772031:1 67222839 ID49746 U -
TGGAATAAACCAGCGGTTTCTTGGAATGTT
>18 dna:chromosome chromosome:NCBIM37:18:1:90772031:1 67222841 ID21094 U -
TAGTGGAATAAACCAGCGGTTTCTTGGAATG
>18 dna:chromosome chromosome:NCBIM37:18:1:90772031:1 67222844 ID15041 U -
TACTAGTGGAATAAACCAGCGGTTTCTTGGA
>18 dna:chromosome chromosome:NCBIM37:18:1:90772031:1 67222845 ID15040 U -
TACTAGTGGAATAAACCAGCGGTTTCTTGG
>18 dna:chromosome chromosome:NCBIM37:18:1:90772031:1 67222852 ID5620 U -
GGCCAGCTACTAGTGGAATAAACCAGCGGT
>18 dna:chromosome chromosome:NCBIM37:18:1:90772031:1 67222852 ID52005 U -
TGGCCAGCTACTAGTGGAATAAACCAGCGGT
>18 dna:chromosome chromosome:NCBIM37:18:1:90772031:1 67222864 ID5193 U -
GCTGATGGGAATGGCCAGCTACTAGTGGAA
>18 dna:chromosome chromosome:NCBIM37:18:1:90772031:1 67222913 ID42845 U -
TGCAAATGAATTCGGCCGTTTCTTGCAGCA
>18 dna:chromosome chromosome:NCBIM37:18:1:90772031:1 67222914 ID42844 U -
TGCAAATGAATTCGGCCGTTTCTTGCAGC
>18 dna:chromosome chromosome:NCBIM37:18:1:90772031:1 67222915 ID42843 U -
TGCAAATGAATTCGGCCGTTTCTTGCAG
>18 dna:chromosome chromosome:NCBIM37:18:1:90772031:1 67222917 ID59527 U -
TGTGCAAATGAATTCGGCCGTTTCTTGC
>18 dna:chromosome chromosome:NCBIM37:18:1:90772031:1 67222920 ID48051 U -
TGCTGTGCAAATGAATTCGGCCGTTTCT
>18 dna:chromosome chromosome:NCBIM37:18:1:90772031:1 67222922 ID831 U -
AGAAATGCTGTGCAAATGAATTCGGCCGTTT
>18 dna:chromosome chromosome:NCBIM37:18:1:90772031:1 67222924 ID9470 U -
TAAGAAATGCTGTGCAAATGAATTCGGCCGT
>18 dna:chromosome chromosome:NCBIM37:18:1:90772031:1 67222926 ID9469 U -
TAAGAAATGCTGTGCAAATGAATTCGGCC
>18 dna:chromosome chromosome:NCBIM37:18:1:90772031:1 67222927 ID9468 U -
TAAGAAATGCTGTGCAAATGAATTCGGC
>18 dna:chromosome chromosome:NCBIM37:18:1:90772031:1 67222927 ID29301 U -
TCCTAAGAAATGCTGTGCAAATGAATTCGGC
>18 dna:chromosome chromosome:NCBIM37:18:1:90772031:1 67222928 ID9467 U -
TAAGAAATGCTGTGCAAATGAATTCGG
>18 dna:chromosome chromosome:NCBIM37:18:1:90772031:1 67222928 ID29300 U -
TCCTAAGAAATGCTGTGCAAATGAATTCGG
>18 dna:chromosome chromosome:NCBIM37:18:1:90772031:1 67222951 ID7253 U -
TAAAATTGCTACAACCCACACCCACTCCTAAG
>18 dna:chromosome chromosome:NCBIM37:18:1:90772031:1 67222956 ID7252 U -
TAAAATTGCTACAACCCACACCCACTC
>18 dna:chromosome chromosome:NCBIM37:18:1:90772031:1 67222970 ID16513 U -
TAGAAGGGCCAAAGGCTAAAATTGCTACA
>18 dna:chromosome chromosome:NCBIM37:18:1:90772031:1 67222995 ID67664 U -
TTGGTTTACTGACTTTTTCTCTGGGGTTAGA
>18 dna:chromosome chromosome:NCBIM37:18:1:90772031:1 67223038 ID10911 U -
TAATAGAGAAATTCCCAACTCGATCCTCCCC
>18 dna:chromosome chromosome:NCBIM37:18:1:90772031:1 67223044 ID17104 U -
TAGAGAAATTCCCAACTCGATC
>18 dna:chromosome chromosome:NCBIM37:18:1:90772031:1 67223044 ID46830 U -
TGCGTAATAGAGAAATTCCCAACTCGATC
>18 dna:chromosome chromosome:NCBIM37:18:1:90772031:1 67223046 ID31988 U -
TCTCTGCGTAATAGAGAAATTCCCAACTCGA
>18 dna:chromosome chromosome:NCBIM37:18:1:90772031:1 67223056 ID11793 U -
TAATTTTGAATCTCTGCGTAATAGAGAAATT
>18 dna:chromosome chromosome:NCBIM37:18:1:90772031:1 67223064 ID59498 U -
TGTGATTTAATTTTGAATCTCTGCGTAATA
>18 dna:chromosome chromosome:NCBIM37:18:1:90772031:1 67223065 ID59497 U -
TGTGATTTAATTTTGAATCTCTGCGTAAT
>18 dna:chromosome chromosome:NCBIM37:18:1:90772031:1 67223073 ID53991 U -
TGGGCAACATGTGATTTAATTTTGAATCTC
>18 dna:chromosome chromosome:NCBIM37:18:1:90772031:1 67223111 ID17560 U -
TAGATGATCCCTGACCTCCC
>18 dna:chromosome chromosome:NCBIM37:18:1:90772031:1 67223133 ID33155 U -
TCTTGTTTTCTACAGAACAACAGGGTTGA
>18 dna:chromosome chromosome:NCBIM37:18:1:90772031:1 67223164 ID44724 U -
TGCCAAACACACTTAAAAAGGACATCTGTG
>18 dna:chromosome chromosome:NCBIM37:18:1:90772031:1 67223165 ID66819 U -
TTGCCAAACACACTTAAAAAGGACATCTGT
>18 dna:chromosome chromosome:NCBIM37:18:1:90772031:1 67223182 ID18502 U -
TAGCCTTTGTGGCAAACACTTGCCAAACACAC
>18 dna:chromosome chromosome:NCBIM37:18:1:90772031:1 67223183 ID18501 U -
TAGCCTTTGTGGCAAACACTTGCCAAACACA
>18 dna:chromosome chromosome:NCBIM37:18:1:90772031:1 67223184 ID18500 U -
TAGCCTTTGTGGCAAACACTTGCCAAACAC
>18 dna:chromosome chromosome:NCBIM37:18:1:90772031:1 67223190 ID9373 U -
TAACTTTATAGCCTTTGTGGCAAACACTTGCC
>18 dna:chromosome chromosome:NCBIM37:18:1:90772031:1 67223216 ID15091 U -
TACTATGGTGACAATCCCACCATTAACTT
>18 dna:chromosome chromosome:NCBIM37:18:1:90772031:1 67223225 ID8270 U -
TAAATTCACTTTTACTATGGTGACAATCCCAC
>18 dna:chromosome chromosome:NCBIM37:18:1:90772031:1 67223227 ID8269 U -
TAAATTCACTTTTACTATGGTGACAATCCC
>18 dna:chromosome chromosome:NCBIM37:18:1:90772031:1 67223302 ID50224 U -
TGGACTAAAAGCATCTTCAAGAACTAAATGC
>18 dna:chromosome chromosome:NCBIM37:18:1:90772031:1 67223310 ID33512 U -
TGAAAAGAATGGACTAAAAGCATCTTCAAGAA
>18 dna:chromosome chromosome:NCBIM37:18:1:90772031:1 67223311 ID33511 U -
TGAAAAGAATGGACTAAAAGCATCTTCAAGA
>18 dna:chromosome chromosome:NCBIM37:18:1:90772031:1 67223312 ID33510 U -
TGAAAAGAATGGACTAAAAGCATCTTCAAG
>18 dna:chromosome chromosome:NCBIM37:18:1:90772031:1 67223319 ID57845 U -
TGTATGAAAAGAATGGACTAAAAGCAT
>18 dna:chromosome chromosome:NCBIM37:18:1:90772031:1 67223328 ID5440 U -
GGAGACAATGTATGAAAAGAATGGAC
>18 dna:chromosome chromosome:NCBIM37:18:1:90772031:1 67223372 ID39118 U -
TGAGATTTGTCACTGTGCTCAGAAAGATTT
>18 dna:chromosome chromosome:NCBIM37:18:1:90772031:1 67223376 ID39117 U -
TGAGATTTGTCACTGTGCTCAGAAAG
>18 dna:chromosome chromosome:NCBIM37:18:1:90772031:1 67223381 ID19767 U -
TAGGCCTTGAGATTTGTCACTGTGCTCA
>18 dna:chromosome chromosome:NCBIM37:18:1:90772031:1 67223382 ID19766 U -
TAGGCCTTGAGATTTGTCACTGTGCTC
>18 dna:chromosome chromosome:NCBIM37:18:1:90772031:1 67223423 ID47267 U -
TGCTATAGCAAGTGGAGGTCTTTAGAGC
>18 dna:chromosome chromosome:NCBIM37:18:1:90772031:1 67223425 ID47266 U -
TGCTATAGCAAGTGGAGGTCTTTAGA
>18 dna:chromosome chromosome:NCBIM37:18:1:90772031:1 67223436 ID59699 U -
TGTGCTATTAACCTTTGCTATAGCAAGTGG
>18 dna:chromosome chromosome:NCBIM37:18:1:90772031:1 67223486 ID12351 U -
TACAAGTGTCATACAGAGCTTTAAAAAAAAA
>18 dna:chromosome chromosome:NCBIM37:18:1:90772031:1 67223488 ID21779 U -
TATACAAGTGTCATACAGAGCTTTAAAAAAA
>18 dna:chromosome chromosome:NCBIM37:18:1:90772031:1 67223489 ID21778 U -
TATACAAGTGTCATACAGAGCTTTAAAAAA
>18 dna:chromosome chromosome:NCBIM37:18:1:90772031:1 67223501 ID8964 U -
TAACCTCAGAGATATACAAGTGTCATACAG
>18 dna:chromosome chromosome:NCBIM37:18:1:90772031:1 67223515 ID9422 U -
TAAGAAACATAAGCTTAACCTCAGAGATATA
>18 dna:chromosome chromosome:NCBIM37:18:1:90772031:1 67223517 ID9421 U -
TAAGAAACATAAGCTTAACCTCAGAGATA
>18 dna:chromosome chromosome:NCBIM37:18:1:90772031:1 67223519 ID341 U -
AATAAGAAACATAAGCTTAACCTCAGAGA
>18 dna:chromosome chromosome:NCBIM37:18:1:90772031:1 67223519 ID10757 U -
TAATAAGAAACATAAGCTTAACCTCAGAGA
>18 dna:chromosome chromosome:NCBIM37:18:1:90772031:1 67223520 ID10756 U -
TAATAAGAAACATAAGCTTAACCTCAGAG
>18 dna:chromosome chromosome:NCBIM37:18:1:90772031:1 67223523 ID7063 U -
TAAAATAATAAGAAACATAAGCTTAACCTCA
>18 dna:chromosome chromosome:NCBIM37:18:1:90772031:1 67223525 ID7062 U -
TAAAATAATAAGAAACATAAGCTTAACCT
>18 dna:chromosome chromosome:NCBIM37:18:1:90772031:1 67223617 ID52801 U -
TGGGAAATGACCTGGTGAGAGACTGCCAAC
>18 dna:chromosome chromosome:NCBIM37:18:1:90772031:1 67223629 ID59367 U -
TGTGATGAAGTGGGAAATGACCTGGTGA
>18 dna:chromosome chromosome:NCBIM37:18:1:90772031:1 67223631 ID59366 U -
TGTGATGAAGTGGGAAATGACCTGGT
>18 dna:chromosome chromosome:NCBIM37:18:1:90772031:1 67223632 ID59365 U -
TGTGATGAAGTGGGAAATGACCTGG
>18 dna:chromosome chromosome:NCBIM37:18:1:90772031:1 67223642 ID14362 U -
TACCTGAAGGTCACTGTGATGAAGTGGGA
>18 dna:chromosome chromosome:NCBIM37:18:1:90772031:1 67223644 ID14361 U -
TACCTGAAGGTCACTGTGATGAAGTGG
>18 dna:chromosome chromosome:NCBIM37:18:1:90772031:1 67223654 ID41311 U -
TGATCATGGTGGTGTACCTGAAGGTCACTGT
>18 dna:chromosome chromosome:NCBIM37:18:1:90772031:1 67223655 ID41310 U -
TGATCATGGTGGTGTACCTGAAGGTCACTG
>18 dna:chromosome chromosome:NCBIM37:18:1:90772031:1 67223659 ID41309 U -
TGATCATGGTGGTGTACCTGAAGGTC
>18 dna:chromosome chromosome:NCBIM37:18:1:90772031:1 67223675 ID10896 U -
TAATACTGGGAGATTTACTTCCTGATCATGGT
>18 dna:chromosome chromosome:NCBIM37:18:1:90772031:1 67223714 ID21497 U -
TATAAAGAGAGAGTTCCATCAGGTTTCTT
>18 dna:chromosome chromosome:NCBIM37:18:1:90772031:1 67223772 ID23657 U -
TATTGACCACAGGAATGACTTTGGACCAG
>18 dna:chromosome chromosome:NCBIM37:18:1:90772031:1 67223780 ID11753 U -
TAATTTCTATTATTGACCACAGGAATGACTT
>18 dna:chromosome chromosome:NCBIM37:18:1:90772031:1 67223781 ID11752 U -
TAATTTCTATTATTGACCACAGGAATGACT
>18 dna:chromosome chromosome:NCBIM37:18:1:90772031:1 67223782 ID11751 U -
TAATTTCTATTATTGACCACAGGAATGAC
>18 dna:chromosome chromosome:NCBIM37:18:1:90772031:1 67223783 ID11750 U -
TAATTTCTATTATTGACCACAGGAATGA
>18 dna:chromosome chromosome:NCBIM37:18:1:90772031:1 67223786 ID28726 U -
TCCCTAATTTCTATTATTGACCACAGGAA
>18 dna:chromosome chromosome:NCBIM37:18:1:90772031:1 67223788 ID20859 U -
TAGTCCCTAATTTCTATTATTGACCACAGG
>18 dna:chromosome chromosome:NCBIM37:18:1:90772031:1 67223831 ID66719 U -
TTGCAACAAGAGTAGTGCAAAGCAGAAGC
>18 dna:chromosome chromosome:NCBIM37:18:1:90772031:1 67223844 ID27325 U -
TCCACCGAAACAAATTTGCAACAAGAGTAGT
>18 dna:chromosome chromosome:NCBIM37:18:1:90772031:1 67223845 ID27324 U -
TCCACCGAAACAAATTTGCAACAAGAGTAG
>18 dna:chromosome chromosome:NCBIM37:18:1:90772031:1 67223849 ID20703 U -
TAGTATCCACCGAAACAAATTTGCAACAAGA
>18 dna:chromosome chromosome:NCBIM37:18:1:90772031:1 67223856 ID20667 U -
TAGTAGTATCCACCGAAACAAATTTGC
>18 dna:chromosome chromosome:NCBIM37:18:1:90772031:1 67223864 ID29961 U -
TCCTGAGGCATAGTAGTATCCACCGAAAC
>18 dna:chromosome chromosome:NCBIM37:18:1:90772031:1 67223875 ID30424 U -
TCCTTGGATACAGTCCTGAGGCATAGTAGTA
>18 dna:chromosome chromosome:NCBIM37:18:1:90772031:1 67223885 ID64488 U -
TTATTTAGTTCCTTGGATACAGTCCTGAGG
>18 dna:chromosome chromosome:NCBIM37:18:1:90772031:1 67223888 ID30273 U -
TCCTTATTTAGTTCCTTGGATACAGTCCTG
>18 dna:chromosome chromosome:NCBIM37:18:1:90772031:1 67223890 ID30272 U -
TCCTTATTTAGTTCCTTGGATACAGTCC
>18 dna:chromosome chromosome:NCBIM37:18:1:90772031:1 67223891 ID30271 U -
TCCTTATTTAGTTCCTTGGATACAGTC
>18 dna:chromosome chromosome:NCBIM37:18:1:90772031:1 67223892 ID30330 U -
TCCTTCTCCTTATTTAGTTCCTTGGATACAGT
>18 dna:chromosome chromosome:NCBIM37:18:1:90772031:1 67223894 ID30329 U -
TCCTTCTCCTTATTTAGTTCCTTGGATACA
>18 dna:chromosome chromosome:NCBIM37:18:1:90772031:1 67223895 ID30328 U -
TCCTTCTCCTTATTTAGTTCCTTGGATAC
>18 dna:chromosome chromosome:NCBIM37:18:1:90772031:1 67223937 ID31350 U -
TCTACAATAAACTACCTCCTCCACCATACCT
>18 dna:chromosome chromosome:NCBIM37:18:1:90772031:1 67223938 ID1453 U -
ATCTACAATAAACTACCTCCTCCACCATACC
>18 dna:chromosome chromosome:NCBIM37:18:1:90772031:1 67223938 ID3330 U -
CTACAATAAACTACCTCCTCCACCATACC
>18 dna:chromosome chromosome:NCBIM37:18:1:90772031:1 67223938 ID31349 U -
TCTACAATAAACTACCTCCTCCACCATACC
>18 dna:chromosome chromosome:NCBIM37:18:1:90772031:1 67223939 ID12383 U -
TACAATAAACTACCTCCTCCACCATAC
>18 dna:chromosome chromosome:NCBIM37:18:1:90772031:1 67223939 ID31348 U -
TCTACAATAAACTACCTCCTCCACCATAC
>18 dna:chromosome chromosome:NCBIM37:18:1:90772031:1 67223943 ID31347 U -
TCTACAATAAACTACCTCCTCCACC
>18 dna:chromosome chromosome:NCBIM37:18:1:90772031:1 67223985 ID4276 U -
GACTCATCCACATGTCTGTCTCTCCCACTCT
>18 dna:chromosome chromosome:NCBIM37:18:1:90772031:1 67224018 ID47513 U -
TGCTCAGTCTGTTGGTCATGTCCACTC
>18 dna:chromosome chromosome:NCBIM37:18:1:90772031:1 67224041 ID3006 U -
CCTCTCCTCTGTCCTCACACGGCCCTGCT
>18 dna:chromosome chromosome:NCBIM37:18:1:90772031:1 67224045 ID29851 U -
TCCTCTGTCCTCACACGGCCC
>18 dna:chromosome chromosome:NCBIM37:18:1:90772031:1 67224071 ID55758 U -
TGGTCTCTTGGCTCACAGGAC
>18 dna:chromosome chromosome:NCBIM37:18:1:90772031:1 67224211 ID51766 U -
TGGCATACCCTGACTCCTACCCTAAAC
>18 dna:chromosome chromosome:NCBIM37:18:1:90772031:1 67224287 ID8835 U -
TAACATTGTCAAAGCAGGGAAAGTCTGGGA
>18 dna:chromosome chromosome:NCBIM37:18:1:90772031:1 67224298 ID40003 U -
TGAGGTGTTACTAACATTGTCAAAGCAGGG
>18 dna:chromosome chromosome:NCBIM37:18:1:90772031:1 67224299 ID40002 U -
TGAGGTGTTACTAACATTGTCAAAGCAGG
>18 dna:chromosome chromosome:NCBIM37:18:1:90772031:1 67224305 ID51293 U -
TGGCAAACTGAGGTGTTACTAACATTGTCAA
>18 dna:chromosome chromosome:NCBIM37:18:1:90772031:1 67224306 ID51292 U -
TGGCAAACTGAGGTGTTACTAACATTGTCA
>18 dna:chromosome chromosome:NCBIM37:18:1:90772031:1 67224307 ID51291 U -
TGGCAAACTGAGGTGTTACTAACATTGTC
>18 dna:chromosome chromosome:NCBIM37:18:1:90772031:1 67224308 ID51290 U -
TGGCAAACTGAGGTGTTACTAACATTGT
>18 dna:chromosome chromosome:NCBIM37:18:1:90772031:1 67224309 ID51289 U -
TGGCAAACTGAGGTGTTACTAACATTG
>18 dna:chromosome chromosome:NCBIM37:18:1:90772031:1 67224317 ID53151 U -
TGGGACAAATGGCAAACTGAGGTGTTAC
>18 dna:chromosome chromosome:NCBIM37:18:1:90772031:1 67224352 ID1791 U -
CAAGCAATTCATTTCAGGGGTGTTAGGTC
>18 dna:chromosome chromosome:NCBIM37:18:1:90772031:1 67224352 ID24594 U -
TCAAGCAATTCATTTCAGGGGTGTTAGGTC
>18 dna:chromosome chromosome:NCBIM37:18:1:90772031:1 67224354 ID5953 U -
GTCAAGCAATTCATTTCAGGGGTGTTAGG
>18 dna:chromosome chromosome:NCBIM37:18:1:90772031:1 67224376 ID51141 U -
TGGATTATAGAAATTTACATCACAGTCAAGC
>18 dna:chromosome chromosome:NCBIM37:18:1:90772031:1 67224396 ID27924 U -
TCCATGGAGAAATATTATTTGGATTATAGA
>18 dna:chromosome chromosome:NCBIM37:18:1:90772031:1 67224415 ID14047 U -
TACCATTTCACCACAGATCTCCATGGAGAA
>18 dna:chromosome chromosome:NCBIM37:18:1:90772031:1 67224443 ID26509 U -
TCATTGAACTCAACCAATGGGATGGATTTA
>18 dna:chromosome chromosome:NCBIM37:18:1:90772031:1 67224446 ID44370 U -
TGCATCATTGAACTCAACCAATGGGATGGAT
>18 dna:chromosome chromosome:NCBIM37:18:1:90772031:1 67224447 ID44369 U -
TGCATCATTGAACTCAACCAATGGGATGGA
>18 dna:chromosome chromosome:NCBIM37:18:1:90772031:1 67224448 ID59598 U -
TGTGCATCATTGAACTCAACCAATGGGATGG
>18 dna:chromosome chromosome:NCBIM37:18:1:90772031:1 67224449 ID44368 U -
TGCATCATTGAACTCAACCAATGGGATG
>18 dna:chromosome chromosome:NCBIM37:18:1:90772031:1 67224451 ID28520 U +
TCCCATTGGTTGAGTTCAATGATGCACAA
>18 dna:chromosome chromosome:NCBIM37:18:1:90772031:1 67224479 ID35741 U -
TGAATAGGGTTTTAAATTTTTTGGCTGACT
>18 dna:chromosome chromosome:NCBIM37:18:1:90772031:1 67224502 ID8354 U -
TAACAAAATAACAGGGGAGCAATGAATAG
>18 dna:chromosome chromosome:NCBIM37:18:1:90772031:1 67224506 ID8000 U -
TAAATAACAAAATAACAGGGGAGCAATGA
>18 dna:chromosome chromosome:NCBIM37:18:1:90772031:1 67224546 ID10101 U -
TAAGCTAATCCTAATTAATCCATGGCATGTTT
>18 dna:chromosome chromosome:NCBIM37:18:1:90772031:1 67224547 ID10100 U -
TAAGCTAATCCTAATTAATCCATGGCATGTT
>18 dna:chromosome chromosome:NCBIM37:18:1:90772031:1 67224548 ID10099 U -
TAAGCTAATCCTAATTAATCCATGGCATGT
>18 dna:chromosome chromosome:NCBIM37:18:1:90772031:1 67224585 ID40287 U -
TGAGTGAGTTGATCTGTTAAAACAGATTAGG
>18 dna:chromosome chromosome:NCBIM37:18:1:90772031:1 67224600 ID53728 U -
TGGGATGTTAATATTGAGTGAGTTGATCTG
>18 dna:chromosome chromosome:NCBIM37:18:1:90772031:1 67224601 ID53727 U -
TGGGATGTTAATATTGAGTGAGTTGATCT
>18 dna:chromosome chromosome:NCBIM37:18:1:90772031:1 67224602 ID53726 U -
TGGGATGTTAATATTGAGTGAGTTGATC
>18 dna:chromosome chromosome:NCBIM37:18:1:90772031:1 67224604 ID46410 U -
TGCCTGGGATGTTAATATTGAGTGAGTTGA
>18 dna:chromosome chromosome:NCBIM37:18:1:90772031:1 67224632 ID29101 U -
TCCGGTGTCCTTAAATCCTTGAGCCCATG
>18 dna:chromosome chromosome:NCBIM37:18:1:90772031:1 67224635 ID64021 U -
TTACTCCGGTGTCCTTAAATCCTTGAGCCC
>18 dna:chromosome chromosome:NCBIM37:18:1:90772031:1 67224636 ID64020 U -
TTACTCCGGTGTCCTTAAATCCTTGAGCC
>18 dna:chromosome chromosome:NCBIM37:18:1:90772031:1 67224639 ID11544 U -
TAATTACTCCGGTGTCCTTAAATCCTTGA
>18 dna:chromosome chromosome:NCBIM37:18:1:90772031:1 67224641 ID68860 U -
TTTTAATTACTCCGGTGTCCTTAAATCCTT
>18 dna:chromosome chromosome:NCBIM37:18:1:90772031:1 67224642 ID68859 U -
TTTTAATTACTCCGGTGTCCTTAAATCCT
>18 dna:chromosome chromosome:NCBIM37:18:1:90772031:1 67224643 ID24028 U -
TATTTTAATTACTCCGGTGTCCTTAAATCC
>18 dna:chromosome chromosome:NCBIM37:18:1:90772031:1 67224644 ID24027 U -
TATTTTAATTACTCCGGTGTCCTTAAATC
>18 dna:chromosome chromosome:NCBIM37:18:1:90772031:1 67224651 ID4076 U -
GACAAAACTATTTTAATTACTCCGGTGTCC
>18 dna:chromosome chromosome:NCBIM37:18:1:90772031:1 67224652 ID863 U -
AGACAAAACTATTTTAATTACTCCGGTGTC
>18 dna:chromosome chromosome:NCBIM37:18:1:90772031:1 67224653 ID4075 U -
GACAAAACTATTTTAATTACTCCGGTGT
>18 dna:chromosome chromosome:NCBIM37:18:1:90772031:1 67224708 ID40789 U -
TGATAATGTCATGGACCTCATGTAACCATG
>18 dna:chromosome chromosome:NCBIM37:18:1:90772031:1 67224710 ID40788 U -
TGATAATGTCATGGACCTCATGTAACCA
>18 dna:chromosome chromosome:NCBIM37:18:1:90772031:1 67224712 ID26378 U -
TCATGATAATGTCATGGACCTCATGTAAC
>18 dna:chromosome chromosome:NCBIM37:18:1:90772031:1 67224758 ID8828 U -
TAACATTCTATTAAAGCAGCAGATGAAAA
>18 dna:chromosome chromosome:NCBIM37:18:1:90772031:1 67224786 ID7370 U -
TAAACATACAGATGAAACAAAACTTCAAT
>18 dna:chromosome chromosome:NCBIM37:18:1:90772031:1 67224798 ID27276 U -
TCCACAGTACCTTGTAAACATACAGATGAAA
>18 dna:chromosome chromosome:NCBIM37:18:1:90772031:1 67224799 ID27275 U -
TCCACAGTACCTTGTAAACATACAGATGAA
>18 dna:chromosome chromosome:NCBIM37:18:1:90772031:1 67224800 ID27274 U -
TCCACAGTACCTTGTAAACATACAGATGA
>18 dna:chromosome chromosome:NCBIM37:18:1:90772031:1 67224829 ID6292 U -
TAAAAAAAAAACATTGTGGATTTGGTACCTC
>18 dna:chromosome chromosome:NCBIM37:18:1:90772031:1 67224878 ID57474 U -
TGTAATGTGCACATTTTTTTCCCTCACTGC
>18 dna:chromosome chromosome:NCBIM37:18:1:90772031:1 67224922 ID11230 U -
TAATCTTTTGCCACCCGATTGATAATTGAGG
>18 dna:chromosome chromosome:NCBIM37:18:1:90772031:1 67225010 ID33233 U -
TCTTTCTTCACTTGGCGAGCCAGTTGCTCCC
>18 dna:chromosome chromosome:NCBIM37:18:1:90772031:1 67225025 ID4600 U -
GATACCCTAACTGCTCTTTCTTCACTTGGC
>18 dna:chromosome chromosome:NCBIM37:18:1:90772031:1 67225030 ID50108 U -
TGGACAGATACCCTAACTGCTCTTTCTTCAC
>18 dna:chromosome chromosome:NCBIM37:18:1:90772031:1 67225041 ID32970 U -
TCTTCATAGTGGACAGATACCCTAACTGC
>18 dna:chromosome chromosome:NCBIM37:18:1:90772031:1 67225045 ID41420 U -
TGATCTCTTCATAGTGGACAGATACCCTAA
>18 dna:chromosome chromosome:NCBIM37:18:1:90772031:1 67225052 ID45987 U -
TGCCCTTTGATCTCTTCATAGTGGACAGAT
>18 dna:chromosome chromosome:NCBIM37:18:1:90772031:1 67225063 ID56357 U -
TGGTGTGCAGTGCCCTTTGATCTCTTCAT
>18 dna:chromosome chromosome:NCBIM37:18:1:90772031:1 67225065 ID33118 U -
TCTTGGTGTGCAGTGCCCTTTGATCTCTTC
>18 dna:chromosome chromosome:NCBIM37:18:1:90772031:1 67225085 ID7221 U -
TAAAATGTTTTCCCAAATTCTCTTGGTGTG
>18 dna:chromosome chromosome:NCBIM37:18:1:90772031:1 67225086 ID57130 U -
TGTAAAATGTTTTCCCAAATTCTCTTGGTGT
>18 dna:chromosome chromosome:NCBIM37:18:1:90772031:1 67225112 ID26901 U -
TCCAAGAAACTTTTACAACATATGTAA
>18 dna:chromosome chromosome:NCBIM37:18:1:90772031:1 67225139 ID43916 U -
TGCAGAGCCTCAAACAGATTCTGTGGGAC
>18 dna:chromosome chromosome:NCBIM37:18:1:90772031:1 67225148 ID43915 U -
TGCAGAGCCTCAAACAGATT
>18 dna:chromosome chromosome:NCBIM37:18:1:90772031:1 67225153 ID65849 U -
TTCTAGCCTGAAGCTGCAGAGCCTCAAAC
>18 dna:chromosome chromosome:NCBIM37:18:1:90772031:1 67225155 ID61171 U -
TGTTTCTAGCCTGAAGCTGCAGAGCCTCAA
>18 dna:chromosome chromosome:NCBIM37:18:1:90772031:1 67225157 ID42060 U -
TGATGTTTCTAGCCTGAAGCTGCAGAGCCTC
>18 dna:chromosome chromosome:NCBIM37:18:1:90772031:1 67225158 ID68650 U -
TTTGATGTTTCTAGCCTGAAGCTGCAGAGCCT
>18 dna:chromosome chromosome:NCBIM37:18:1:90772031:1 67225168 ID25784 U -
TCAGCAGCTTTGATGTTTCTAGCCTGAAGC
>18 dna:chromosome chromosome:NCBIM37:18:1:90772031:1 67225210 ID63774 U -
TTAATGTCTTGTGCCAGGAGGAGGAA
>18 dna:chromosome chromosome:NCBIM37:18:1:90772031:1 67225212 ID14592 U -
TACGACTTAATGTCTTGTGCCAGGAGGAGG
>18 dna:chromosome chromosome:NCBIM37:18:1:90772031:1 67225213 ID14591 U -
TACGACTTAATGTCTTGTGCCAGGAGGAG
>18 dna:chromosome chromosome:NCBIM37:18:1:90772031:1 67225214 ID14590 U -
TACGACTTAATGTCTTGTGCCAGGAGGA
>18 dna:chromosome chromosome:NCBIM37:18:1:90772031:1 67225215 ID14589 U -
TACGACTTAATGTCTTGTGCCAGGAGG
>18 dna:chromosome chromosome:NCBIM37:18:1:90772031:1 67225215 ID64004 U -
TTACGACTTAATGTCTTGTGCCAGGAGG
>18 dna:chromosome chromosome:NCBIM37:18:1:90772031:1 67225216 ID14588 U -
TACGACTTAATGTCTTGTGCCAGGAG
>18 dna:chromosome chromosome:NCBIM37:18:1:90772031:1 67225217 ID14587 U -
TACGACTTAATGTCTTGTGCCAGGA
>18 dna:chromosome chromosome:NCBIM37:18:1:90772031:1 67225217 ID30452 U -
TCCTTTACGACTTAATGTCTTGTGCCAGGA
>18 dna:chromosome chromosome:NCBIM37:18:1:90772031:1 67225218 ID30451 U -
TCCTTTACGACTTAATGTCTTGTGCCAGG
>18 dna:chromosome chromosome:NCBIM37:18:1:90772031:1 67225220 ID30450 U -
TCCTTTACGACTTAATGTCTTGTGCCA
>18 dna:chromosome chromosome:NCBIM37:18:1:90772031:1 67225221 ID29820 U -
TCCTCTCCTTTACGACTTAATGTCTTGTGCC
>18 dna:chromosome chromosome:NCBIM37:18:1:90772031:1 67225287 ID43593 U -
TGCACAGCGAGGAGTGTACACACACTTGTGTA
>18 dna:chromosome chromosome:NCBIM37:18:1:90772031:1 67225311 ID26585 U -
TCATTTGGCCGAGCCTTCATCCTGCACAGC
>18 dna:chromosome chromosome:NCBIM37:18:1:90772031:1 67225361 ID24882 U -
TCACAAGGACAAGTACTTTTCTAGCTAGG
>18 dna:chromosome chromosome:NCBIM37:18:1:90772031:1 67225363 ID24881 U -
TCACAAGGACAAGTACTTTTCTAGCTA
>18 dna:chromosome chromosome:NCBIM37:18:1:90772031:1 67225394 ID28845 U -
TCCCTGCTTCCTGTCACTTTGTTCAGAGTC
>18 dna:chromosome chromosome:NCBIM37:18:1:90772031:1 67225407 ID15431 U -
TACTGCACACGGTCCCTGCTTCCTGTCAC
>18 dna:chromosome chromosome:NCBIM37:18:1:90772031:1 67225414 ID15430 U -
TACTGCACACGGTCCCTGCTTC
>18 dna:chromosome chromosome:NCBIM37:18:1:90772031:1 67225459 ID65695 U -
TTCGGCAGAAGAAGTGCCTTGTCCTAGGTT
>18 dna:chromosome chromosome:NCBIM37:18:1:90772031:1 67225465 ID19580 U -
TAGGATTCGGCAGAAGAAGTGCCTTGTCC
>18 dna:chromosome chromosome:NCBIM37:18:1:90772031:1 67225480 ID2092 U -
CACTCGAAGGCTTCCCTAGGATTCGGCAGA
>18 dna:chromosome chromosome:NCBIM37:18:1:90772031:1 67225483 ID30614 U -
TCGAAGGCTTCCCTAGGATTCGGC
>18 dna:chromosome chromosome:NCBIM37:18:1:90772031:1 67225526 ID7751 U -
TAAAGCATTTAGAGTTAATCCCTTACTGAAG
>18 dna:chromosome chromosome:NCBIM37:18:1:90772031:1 67225527 ID7750 U -
TAAAGCATTTAGAGTTAATCCCTTACTGAA
>18 dna:chromosome chromosome:NCBIM37:18:1:90772031:1 67225528 ID7749 U -
TAAAGCATTTAGAGTTAATCCCTTACTGA
>18 dna:chromosome chromosome:NCBIM37:18:1:90772031:1 67225530 ID7748 U -
TAAAGCATTTAGAGTTAATCCCTTACT
>18 dna:chromosome chromosome:NCBIM37:18:1:90772031:1 67225531 ID7747 U -
TAAAGCATTTAGAGTTAATCCCTTAC
>18 dna:chromosome chromosome:NCBIM37:18:1:90772031:1 67225542 ID26950 U -
TCCAAGCTCCTCACCCTAAAGCATTTAGAGT
>18 dna:chromosome chromosome:NCBIM37:18:1:90772031:1 67225563 ID36808 U -
TGACAGGTTGTTTGCCTGACTCCAAGCTCC
>18 dna:chromosome chromosome:NCBIM37:18:1:90772031:1 67225564 ID36807 U -
TGACAGGTTGTTTGCCTGACTCCAAGCTC
>18 dna:chromosome chromosome:NCBIM37:18:1:90772031:1 67225571 ID48557 U -
TGCTTTCCTGACAGGTTGTTTGCCTGACTC
>18 dna:chromosome chromosome:NCBIM37:18:1:90772031:1 67225575 ID12776 U -
TACACTGCTTTCCTGACAGGTTGTTTGCCTG
>18 dna:chromosome chromosome:NCBIM37:18:1:90772031:1 67225576 ID12775 U -
TACACTGCTTTCCTGACAGGTTGTTTGCCT
>18 dna:chromosome chromosome:NCBIM37:18:1:90772031:1 67225577 ID12774 U -
TACACTGCTTTCCTGACAGGTTGTTTGCC
>18 dna:chromosome chromosome:NCBIM37:18:1:90772031:1 67225578 ID12773 U -
TACACTGCTTTCCTGACAGGTTGTTTGC
>18 dna:chromosome chromosome:NCBIM37:18:1:90772031:1 67225578 ID48556 U -
TGCTTTCCTGACAGGTTGTTTGC
>18 dna:chromosome chromosome:NCBIM37:18:1:90772031:1 67225609 ID65374 U -
TTCCCAATACCTGCTGCATCTGGTGGGCAGC
>18 dna:chromosome chromosome:NCBIM37:18:1:90772031:1 67225641 ID33808 U -
TGAAACAGAGATGTGCAGAGAAGGCGCACAT
>18 dna:chromosome chromosome:NCBIM37:18:1:90772031:1 67225642 ID33807 U -
TGAAACAGAGATGTGCAGAGAAGGCGCACA
>18 dna:chromosome chromosome:NCBIM37:18:1:90772031:1 67225643 ID33806 U -
TGAAACAGAGATGTGCAGAGAAGGCGCAC
>18 dna:chromosome chromosome:NCBIM37:18:1:90772031:1 67225645 ID15324 U -
TACTGAAACAGAGATGTGCAGAGAAGGCGC
>18 dna:chromosome chromosome:NCBIM37:18:1:90772031:1 67225645 ID33805 U -
TGAAACAGAGATGTGCAGAGAAGGCGC
>18 dna:chromosome chromosome:NCBIM37:18:1:90772031:1 67225658 ID28096 U -
TCCCAAAGACTTACTGAAACAGAGATGT
>18 dna:chromosome chromosome:NCBIM37:18:1:90772031:1 67225660 ID11583 U -
TAATTCCCAAAGACTTACTGAAACAGAGAT
>18 dna:chromosome chromosome:NCBIM37:18:1:90772031:1 67225668 ID37949 U -
TGACTTTTAATTCCCAAAGACTTACTGAA
>18 dna:chromosome chromosome:NCBIM37:18:1:90772031:1 67225673 ID42365 U -
TGATTGTGACTTTTAATTCCCAAAGACTTA
>18 dna:chromosome chromosome:NCBIM37:18:1:90772031:1 67225675 ID42305 U -
TGATTGATTGTGACTTTTAATTCCCAAAGACT
>18 dna:chromosome chromosome:NCBIM37:18:1:90772031:1 67225676 ID42304 U -
TGATTGATTGTGACTTTTAATTCCCAAAGAC
>18 dna:chromosome chromosome:NCBIM37:18:1:90772031:1 67225677 ID42303 U -
TGATTGATTGTGACTTTTAATTCCCAAAGA
>18 dna:chromosome chromosome:NCBIM37:18:1:90772031:1 67225678 ID42302 U -
TGATTGATTGTGACTTTTAATTCCCAAAG
>18 dna:chromosome chromosome:NCBIM37:18:1:90772031:1 67225679 ID42301 U -
TGATTGATTGTGACTTTTAATTCCCAAA
>18 dna:chromosome chromosome:NCBIM37:18:1:90772031:1 67225679 ID66685 U -
TTGATTGATTGTGACTTTTAATTCCCAAA
>18 dna:chromosome chromosome:NCBIM37:18:1:90772031:1 67225680 ID42300 U -
TGATTGATTGTGACTTTTAATTCCCAA
>18 dna:chromosome chromosome:NCBIM37:18:1:90772031:1 67225681 ID42299 U -
TGATTGATTGTGACTTTTAATTCCCA
>18 dna:chromosome chromosome:NCBIM37:18:1:90772031:1 67225682 ID50367 U -
TGGACTTGATTGATTGTGACTTTTAATTCCC
>18 dna:chromosome chromosome:NCBIM37:18:1:90772031:1 67225683 ID42298 U -
TGATTGATTGTGACTTTTAATTCC
>18 dna:chromosome chromosome:NCBIM37:18:1:90772031:1 67225683 ID67134 U -
TTGGACTTGATTGATTGTGACTTTTAATTCC
>18 dna:chromosome chromosome:NCBIM37:18:1:90772031:1 67225686 ID60959 U -
TGTTGGACTTGATTGATTGTGACTTTTAAT
>18 dna:chromosome chromosome:NCBIM37:18:1:90772031:1 67225687 ID60958 U -
TGTTGGACTTGATTGATTGTGACTTTTAA
>18 dna:chromosome chromosome:NCBIM37:18:1:90772031:1 67225688 ID60327 U -
TGTGTTGGACTTGATTGATTGTGACTTTTA
>18 dna:chromosome chromosome:NCBIM37:18:1:90772031:1 67225688 ID60957 U -
TGTTGGACTTGATTGATTGTGACTTTTA
>18 dna:chromosome chromosome:NCBIM37:18:1:90772031:1 67225689 ID60956 U -
TGTTGGACTTGATTGATTGTGACTTTT
>18 dna:chromosome chromosome:NCBIM37:18:1:90772031:1 67225696 ID51936 U -
TGGCCAAGTGTGTTGGACTTGATTGATTGT
>18 dna:chromosome chromosome:NCBIM37:18:1:90772031:1 67225698 ID3629 U -
CTGGCCAAGTGTGTTGGACTTGATTGATT
>18 dna:chromosome chromosome:NCBIM37:18:1:90772031:1 67225715 ID8657 U -
TAACAGGGGAGCAGCACCTGGCCAAGTGT
>18 dna:chromosome chromosome:NCBIM37:18:1:90772031:1 67225732 ID20824 U -
TAGTCATGTCTGTCTATCTAACAGGGGAGC
>18 dna:chromosome chromosome:NCBIM37:18:1:90772031:1 67225735 ID20823 U -
TAGTCATGTCTGTCTATCTAACAGGGG
>18 dna:chromosome chromosome:NCBIM37:18:1:90772031:1 67225768 ID4891 U -
GCCAACAAACCAAAGAAGCAAGTGAGCAGG
>18 dna:chromosome chromosome:NCBIM37:18:1:90772031:1 67225768 ID44801 U -
TGCCAACAAACCAAAGAAGCAAGTGAGCAGG
>18 dna:chromosome chromosome:NCBIM37:18:1:90772031:1 67225769 ID44800 U -
TGCCAACAAACCAAAGAAGCAAGTGAGCAG
>18 dna:chromosome chromosome:NCBIM37:18:1:90772031:1 67225770 ID44799 U -
TGCCAACAAACCAAAGAAGCAAGTGAGCA
>18 dna:chromosome chromosome:NCBIM37:18:1:90772031:1 67225771 ID44798 U -
TGCCAACAAACCAAAGAAGCAAGTGAGC
>18 dna:chromosome chromosome:NCBIM37:18:1:90772031:1 67225773 ID44797 U -
TGCCAACAAACCAAAGAAGCAAGTGA
>18 dna:chromosome chromosome:NCBIM37:18:1:90772031:1 67225774 ID44796 U -
TGCCAACAAACCAAAGAAGCAAGTG
>18 dna:chromosome chromosome:NCBIM37:18:1:90772031:1 67225775 ID56425 U -
TGGTGTTGCCAACAAACCAAAGAAGCAAGT
>18 dna:chromosome chromosome:NCBIM37:18:1:90772031:1 67225776 ID56424 U -
TGGTGTTGCCAACAAACCAAAGAAGCAAG
>18 dna:chromosome chromosome:NCBIM37:18:1:90772031:1 67225779 ID56423 U -
TGGTGTTGCCAACAAACCAAAGAAGC
>18 dna:chromosome chromosome:NCBIM37:18:1:90772031:1 67225852 ID66865 U -
TTGCCTACATCAGAGCTTGGTGGCCA
>18 dna:chromosome chromosome:NCBIM37:18:1:90772031:1 67225857 ID67429 U -
TTGGGTGTATTGCCTACATCAGAGCTTGGT
>18 dna:chromosome chromosome:NCBIM37:18:1:90772031:1 67225978 ID58814 U -
TGTGAACAGCTGGAAGAATGAACTCAAA
>18 dna:chromosome chromosome:NCBIM37:18:1:90772031:1 67225989 ID53585 U -
TGGGATCACGTCTTGTGAACAGCTGGAAGA
>18 dna:chromosome chromosome:NCBIM37:18:1:90772031:1 67225999 ID10666 U -
TAAGTTTGGGATCACGTCTTGTGAAC
>18 dna:chromosome chromosome:NCBIM37:18:1:90772031:1 67226007 ID37717 U -
TGACTGCCGATAAGTTTGGGATCACGTC
>18 dna:chromosome chromosome:NCBIM37:18:1:90772031:1 67226011 ID7922 U -
TAAAGTGACTGCCGATAAGTTTGGGATCA
>18 dna:chromosome chromosome:NCBIM37:18:1:90772031:1 67226011 ID63601 U -
TTAAAGTGACTGCCGATAAGTTTGGGATCA
>18 dna:chromosome chromosome:NCBIM37:18:1:90772031:1 67226012 ID63600 U -
TTAAAGTGACTGCCGATAAGTTTGGGATC
>18 dna:chromosome chromosome:NCBIM37:18:1:90772031:1 67226015 ID32788 U -
TCTTAAAGTGACTGCCGATAAGTTTGGG
>18 dna:chromosome chromosome:NCBIM37:18:1:90772031:1 67226018 ID46688 U -
TGCGACTCTTAAAGTGACTGCCGATAAGTTT
>18 dna:chromosome chromosome:NCBIM37:18:1:90772031:1 67226020 ID46687 U -
TGCGACTCTTAAAGTGACTGCCGATAAGT
>18 dna:chromosome chromosome:NCBIM37:18:1:90772031:1 67226022 ID46686 U -
TGCGACTCTTAAAGTGACTGCCGATAA
>18 dna:chromosome chromosome:NCBIM37:18:1:90772031:1 67226025 ID14356 U -
TACCTCTTGCGACTCTTAAAGTGACTGCCGA
>18 dna:chromosome chromosome:NCBIM37:18:1:90772031:1 67226028 ID21816 U -
TATACCTCTTGCGACTCTTAAAGTGACTGC
>18 dna:chromosome chromosome:NCBIM37:18:1:90772031:1 67226046 ID60204 U -
TGTGTGTCAAGAAGCACATATACCTCTTGC
>18 dna:chromosome chromosome:NCBIM37:18:1:90772031:1 67226118 ID517 U -
ACCAAAGGCTCTTATACTCTGGCAGGTGCT
>18 dna:chromosome chromosome:NCBIM37:18:1:90772031:1 67226124 ID45308 U +
TGCCAGAGTATAAGAGCCTTTGGTTCTGGG
>18 dna:chromosome chromosome:NCBIM37:18:1:90772031:1 67226147 ID49209 U -
TGGAACAGCTGGGATGATCCCAGAA
>18 dna:chromosome chromosome:NCBIM37:18:1:90772031:1 67226195 ID30802 U +
TCGGATTCTAACTGCTGCCCATCAACTGC
>18 dna:chromosome chromosome:NCBIM37:18:1:90772031:1 67226195 ID30803 U +
TCGGATTCTAACTGCTGCCCATCAACTGCC
>18 dna:chromosome chromosome:NCBIM37:18:1:90772031:1 67226196 ID3155 U +
CGGATTCTAACTGCTGCCCATCAACTG
>18 dna:chromosome chromosome:NCBIM37:18:1:90772031:1 67226303 ID59998 U +
TGTGTACACCGTTAGGTCTCAAACCCTGG
>18 dna:chromosome chromosome:NCBIM37:18:1:90772031:1 67226303 ID2414 U -
CAGGGTTTGAGACCTAACGGTGTACACA
>18 dna:chromosome chromosome:NCBIM37:18:1:90772031:1 67226313 ID18742 U -
TAGCTGTTTGCCCAGGGTTTGAGACCTAAC
>18 dna:chromosome chromosome:NCBIM37:18:1:90772031:1 67226329 ID53980 U +
TGGGCAAACAGCTAACTAAGGTGCTTAT
>18 dna:chromosome chromosome:NCBIM37:18:1:90772031:1 67226341 ID9087 U +
TAACTAAGGTGCTTATTACCATTTAAAGC
>18 dna:chromosome chromosome:NCBIM37:18:1:90772031:1 67226341 ID9088 U +
TAACTAAGGTGCTTATTACCATTTAAAGCC
>18 dna:chromosome chromosome:NCBIM37:18:1:90772031:1 67226357 ID14046 U +
TACCATTTAAAGCCGACGCTGGCTGCCAGGT
>18 dna:chromosome chromosome:NCBIM37:18:1:90772031:1 67226478 ID53249 U +
TGGGACTAGGCTGAGCTTCCCTCTCCCCA
>18 dna:chromosome chromosome:NCBIM37:18:1:90772031:1 67226521 ID21958 U +
TATATAACTCATTCATTTTGACTATGCCA
>18 dna:chromosome chromosome:NCBIM37:18:1:90772031:1 67226522 ID1403 U +
ATATAACTCATTCATTTTGACTATGCCA
>18 dna:chromosome chromosome:NCBIM37:18:1:90772031:1 67226523 ID21611 U +
TATAACTCATTCATTTTGACTATGCCAGA
>18 dna:chromosome chromosome:NCBIM37:18:1:90772031:1 67226523 ID21612 U +
TATAACTCATTCATTTTGACTATGCCAGACA
>18 dna:chromosome chromosome:NCBIM37:18:1:90772031:1 67226556 ID51430 U +
TGGCAAGTCTGTTGGATCAGGTTGACTGC
>18 dna:chromosome chromosome:NCBIM37:18:1:90772031:1 67226556 ID51431 U +
TGGCAAGTCTGTTGGATCAGGTTGACTGCC
>18 dna:chromosome chromosome:NCBIM37:18:1:90772031:1 67226565 ID60961 U +
TGTTGGATCAGGTTGACTGCCCGTCTCTC
>18 dna:chromosome chromosome:NCBIM37:18:1:90772031:1 67226614 ID4986 U +
GCCCTGCTCAGCCTGACTACATTCACTC
>18 dna:chromosome chromosome:NCBIM37:18:1:90772031:1 67226618 ID47483 U +
TGCTCAGCCTGACTACATTCACTCTGGAC
>18 dna:chromosome chromosome:NCBIM37:18:1:90772031:1 67226825 ID53576 U +
TGGGATATTGTGCCTTCTCAGCACACAGG
>18 dna:chromosome chromosome:NCBIM37:18:1:90772031:1 67226977 ID55162 U +
TGGTACACATCCCTGCTTCAGCTCAT
>18 dna:chromosome chromosome:NCBIM37:18:1:90772031:1 67227029 ID5931 U +
GTAGTATAAGCCTCTTCCC
>18 dna:chromosome chromosome:NCBIM37:18:1:90772031:1 67227405 ID53035 U +
TGGGAATCGAACCCAGGTCTCTGGAA
>18 dna:chromosome chromosome:NCBIM37:18:1:90772031:1 67227405 ID53036 U +
TGGGAATCGAACCCAGGTCTCTGGAAG
>18 dna:chromosome chromosome:NCBIM37:18:1:90772031:1 67227405 ID53037 U +
TGGGAATCGAACCCAGGTCTCTGGAAGAGC
>18 dna:chromosome chromosome:NCBIM37:18:1:90772031:1 67227465 ID33403 M +
TGAAAAATCTTTATTACTGTCTCTTGTGGT
>18 dna:chromosome chromosome:NCBIM37:18:1:90772031:1 67227565 ID29658 M +
TCCTATTTCTGTGAAAAATAGATTTACAGG
>18 dna:chromosome chromosome:NCBIM37:18:1:90772031:1 67227600 ID50372 U +
TGGACTTTCACAACTTAAATGACAGTATCGT
>18 dna:chromosome chromosome:NCBIM37:18:1:90772031:1 67227607 ID24869 U +
TCACAACTTAAATGACAGTATCGTAAAGGCC
>18 dna:chromosome chromosome:NCBIM37:18:1:90772031:1 67227613 ID3696 U +
CTTAAATGACAGTATCGTAAAGGCCGTGAT
>18 dna:chromosome chromosome:NCBIM37:18:1:90772031:1 67227618 ID1496 U +
ATGACAGTATCGTAAAGGCCGTGATC
>18 dna:chromosome chromosome:NCBIM37:18:1:90772031:1 67227619 ID36815 U +
TGACAGTATCGTAAAGGCCGTGATCCCTC
>18 dna:chromosome chromosome:NCBIM37:18:1:90772031:1 67227619 ID36816 U +
TGACAGTATCGTAAAGGCCGTGATCCCTCA
>18 dna:chromosome chromosome:NCBIM37:18:1:90772031:1 67227685 ID52391 U +
TGGCTATGGTGCTCTGGACAAGGAATGT
>18 dna:chromosome chromosome:NCBIM37:18:1:90772031:1 67227710 ID59861 M +
TGTGGATGTTTTCAGAATCTGAGTCTATGGC
>18 dna:chromosome chromosome:NCBIM37:18:1:90772031:1 67227761 ID48012 U +
TGCTGTCCCTAGGAAATCAGATGCC
>18 dna:chromosome chromosome:NCBIM37:18:1:90772031:1 67227770 ID18914 U +
TAGGAAATCAGATGCCCGGGGCCA
>18 dna:chromosome chromosome:NCBIM37:18:1:90772031:1 67227770 ID18915 U +
TAGGAAATCAGATGCCCGGGGCCAGGAGA
>18 dna:chromosome chromosome:NCBIM37:18:1:90772031:1 67227833 ID8976 M +
TAACCTGAGACAAGAGCTTATGTCAGCCC
>18 dna:chromosome chromosome:NCBIM37:18:1:90772031:1 67227880 ID65573 M +
TTCCTGTATTTACGGTTCAGAAGGGCAGC
>18 dna:chromosome chromosome:NCBIM37:18:1:90772031:1 67227955 ID2991 M +
CCTCATACCAGGAAGGGTTCAGCCCAGG
>18 dna:chromosome chromosome:NCBIM37:18:1:90772031:1 67228043 ID44481 M +
TGCATGCCCGACCCCCAAGCACTG
>18 dna:chromosome chromosome:NCBIM37:18:1:90772031:1 67228092 ID27643 M -
TCCAGGAACACCAGTGGCTACAGTGGCTT
>18 dna:chromosome chromosome:NCBIM37:18:1:90772031:1 67228161 ID11971 M +
TACAAAGTATGACTTCCAGTTTACTCAAGTC
>18 dna:chromosome chromosome:NCBIM37:18:1:90772031:1 67228197 ID1665 U +
CAAAAGTTGGAATTTCAAACTCTAGC
>18 dna:chromosome chromosome:NCBIM37:18:1:90772031:1 67228204 ID50015 U +
TGGAATTTCAAACTCTAGCAAACAGCAAG
>18 dna:chromosome chromosome:NCBIM37:18:1:90772031:1 67228204 ID50016 U +
TGGAATTTCAAACTCTAGCAAACAGCAAGCTG
>18 dna:chromosome chromosome:NCBIM37:18:1:90772031:1 67228270 ID64898 M +
TTCAGAAGCTAAAGACTGCTCCATCCTACC
>18 dna:chromosome chromosome:NCBIM37:18:1:90772031:1 67228405 ID31818 M +
TCTCCAAGCAAAGCCAGCATGACAGGCAGG
>18 dna:chromosome chromosome:NCBIM37:18:1:90772031:1 67228514 ID19670 U +
TAGGCAGTATTTACTGATACACTGGGTAC
>18 dna:chromosome chromosome:NCBIM37:18:1:90772031:1 67228514 ID19671 U +
TAGGCAGTATTTACTGATACACTGGGTACC
>18 dna:chromosome chromosome:NCBIM37:18:1:90772031:1 67228912 ID4911 U +
GCCACTGTGTCTTACAAATCTGACCGC
>18 dna:chromosome chromosome:NCBIM37:18:1:90772031:1 67228912 ID4912 U +
GCCACTGTGTCTTACAAATCTGACCGCCT
>18 dna:chromosome chromosome:NCBIM37:18:1:90772031:1 67228912 ID4913 U +
GCCACTGTGTCTTACAAATCTGACCGCCTG
>18 dna:chromosome chromosome:NCBIM37:18:1:90772031:1 67228912 ID4914 U +
GCCACTGTGTCTTACAAATCTGACCGCCTGA
>18 dna:chromosome chromosome:NCBIM37:18:1:90772031:1 67228917 ID60119 U +
TGTGTCTTACAAATCTGACCGCCTGAGAT
>18 dna:chromosome chromosome:NCBIM37:18:1:90772031:1 67229113 ID14828 U +
TACTAAAGAGCTAAGGGATG
>18 dna:chromosome chromosome:NCBIM37:18:1:90772031:1 67229142 ID4883 U +
GCCAAAATAGTGCTCCTACAAGACTTCAA
>18 dna:chromosome chromosome:NCBIM37:18:1:90772031:1 67229247 ID42716 U +
TGCAAAGCAATTCCTAGTCTCCTGGCCGA
>18 dna:chromosome chromosome:NCBIM37:18:1:90772031:1 67229300 ID12644 U +
TACACAGTTCATCAGGACCAGCATGATGGT
>18 dna:chromosome chromosome:NCBIM37:18:1:90772031:1 67229444 ID20489 U +
TAGGTTTTGAACTGACCTTCGTTGCTTCGC
>18 dna:chromosome chromosome:NCBIM37:18:1:90772031:1 67229557 ID48746 U +
TGGAAAACCTTAGCTCAAAAATGTTCTC
>18 dna:chromosome chromosome:NCBIM37:18:1:90772031:1 67229879 ID36263 U +
TGACAAAGCACGTTTCAGATGCAGGTGG
>18 dna:chromosome chromosome:NCBIM37:18:1:90772031:1 67229879 ID36264 U +
TGACAAAGCACGTTTCAGATGCAGGTGGCC
>18 dna:chromosome chromosome:NCBIM37:18:1:90772031:1 67230079 ID37596 U +
TGACTCACATCTATCATCATAGTAAGCAT
>18 dna:chromosome chromosome:NCBIM37:18:1:90772031:1 67230401 ID16738 U +
TAGAATGTGTGTCAGTGGTTCTCACAAT
>18 dna:chromosome chromosome:NCBIM37:18:1:90772031:1 67230401 ID16739 U +
TAGAATGTGTGTCAGTGGTTCTCACAATC
>18 dna:chromosome chromosome:NCBIM37:18:1:90772031:1 67230545 ID44021 U +
TGCAGCCCTGTGTCGCCTGTCTACA
>18 dna:chromosome chromosome:NCBIM37:18:1:90772031:1 67230566 ID12896 U +
TACAGAGATTGGTTGCATACACTGTTGTGT
>18 dna:chromosome chromosome:NCBIM37:18:1:90772031:1 67230569 ID910 U +
AGAGATTGGTTGCATACACTGTTGTGTGGC
>18 dna:chromosome chromosome:NCBIM37:18:1:90772031:1 67230583 ID12794 U +
TACACTGTTGTGTGGCTCCCTTGATCTGA
>18 dna:chromosome chromosome:NCBIM37:18:1:90772031:1 67230835 ID51365 U +
TGGCAACTCACAACTATGATTCCTGTTCC
>18 dna:chromosome chromosome:NCBIM37:18:1:90772031:1 67230982 ID51534 U +
TGGCACAGGATGTGAGACAGGTGTCGG
>18 dna:chromosome chromosome:NCBIM37:18:1:90772031:1 67231080 ID52805 U +
TGGGAAATGCCACATTTTTAAAAGCCTT
>18 dna:chromosome chromosome:NCBIM37:18:1:90772031:1 67231080 ID52806 U +
TGGGAAATGCCACATTTTTAAAAGCCTTCC
>18 dna:chromosome chromosome:NCBIM37:18:1:90772031:1 67231127 ID47363 U +
TGCTATGTTTGAAGCTATTCTGCTTCCTTGG
>18 dna:chromosome chromosome:NCBIM37:18:1:90772031:1 67231230 ID27729 U +
TCCAGTATCTAAGAACTAGAAGGAAAGCCTA
>18 dna:chromosome chromosome:NCBIM37:18:1:90772031:1 67231307 ID4504 U +
GAGGCCGAATCTAGGTCATTCAGGACATC
>18 dna:chromosome chromosome:NCBIM37:18:1:90772031:1 67231399 ID65946 M +
TTCTCAGCACAAAGGAGATTTATTTGCCC
>18 dna:chromosome chromosome:NCBIM37:18:1:90772031:1 67231399 ID65947 M +
TTCTCAGCACAAAGGAGATTTATTTGCCCC
>18 dna:chromosome chromosome:NCBIM37:18:1:90772031:1 67231591 ID56576 U +
TGGTTCATGAAACTCAAGAAGGAAGACCAA
>18 dna:chromosome chromosome:NCBIM37:18:1:90772031:1 67231677 ID11902 U +
TACAAAGACAAAGTTCGGAGTTGAGATGGA
>18 dna:chromosome chromosome:NCBIM37:18:1:90772031:1 67231845 ID39272 M -
TGAGCATCCACTTCTGTATTTGCCAGGC
>18 dna:chromosome chromosome:NCBIM37:18:1:90772031:1 67231846 ID59192 M -
TGTGAGCATCCACTTCTGTATTTGCCAGG
>18 dna:chromosome chromosome:NCBIM37:18:1:90772031:1 67232048 ID39084 U +
TGAGATTAGTGATCCTTGGCCTTGC
>18 dna:chromosome chromosome:NCBIM37:18:1:90772031:1 67232221 ID11801 U +
TAATTTTTAAAAAAAGGGAAATGGTGGTT
>18 dna:chromosome chromosome:NCBIM37:18:1:90772031:1 67232278 ID19481 M +
TAGGATGAGGTGTTTAATTTTAATTGA
>18 dna:chromosome chromosome:NCBIM37:18:1:90772031:1 67232278 ID19482 U +
TAGGATGAGGTGTTTAATTTTAATTGAC
>18 dna:chromosome chromosome:NCBIM37:18:1:90772031:1 67232298 ID11628 U +
TAATTGACCATGTTAATTAGGGTAGCCAA
>18 dna:chromosome chromosome:NCBIM37:18:1:90772031:1 67232298 ID11629 U +
TAATTGACCATGTTAATTAGGGTAGCCAAA
>18 dna:chromosome chromosome:NCBIM37:18:1:90772031:1 67232344 ID50065 U +
TGGACAATACTTTGTCAGATAGACCTTGGC
>18 dna:chromosome chromosome:NCBIM37:18:1:90772031:1 67232424 ID5111 U +
GCTAGCTTTAGGAATGTTGTCTAATGGTT
>18 dna:chromosome chromosome:NCBIM37:18:1:90772031:1 67232424 ID5112 U +
GCTAGCTTTAGGAATGTTGTCTAATGGTTT
>18 dna:chromosome chromosome:NCBIM37:18:1:90772031:1 67232426 ID18793 U +
TAGCTTTAGGAATGTTGTCTAATGGTTT
>18 dna:chromosome chromosome:NCBIM37:18:1:90772031:1 67232426 ID18794 U +
TAGCTTTAGGAATGTTGTCTAATGGTTTT
>18 dna:chromosome chromosome:NCBIM37:18:1:90772031:1 67232427 ID1128 U +
AGCTTTAGGAATGTTGTCTAATGGTT
>18 dna:chromosome chromosome:NCBIM37:18:1:90772031:1 67232432 ID19097 U +
TAGGAATGTTGTCTAATGGTTTTAAGC
>18 dna:chromosome chromosome:NCBIM37:18:1:90772031:1 67232432 ID19098 U +
TAGGAATGTTGTCTAATGGTTTTAAGCA
>18 dna:chromosome chromosome:NCBIM37:18:1:90772031:1 67232432 ID19099 U +
TAGGAATGTTGTCTAATGGTTTTAAGCAA
>18 dna:chromosome chromosome:NCBIM37:18:1:90772031:1 67232434 ID5374 U +
GGAATGTTGTCTAATGGTTTTAAGCA
>18 dna:chromosome chromosome:NCBIM37:18:1:90772031:1 67232512 ID26390 U +
TCATGCTCGAGCTTGCCAGAGTCCC
>18 dna:chromosome chromosome:NCBIM37:18:1:90772031:1 67232518 ID30667 U +
TCGAGCTTGCCAGAGTCCCTTCAGAGATGA
>18 dna:chromosome chromosome:NCBIM37:18:1:90772031:1 67232525 ID45313 U +
TGCCAGAGTCCCTTCAGAGATGATGCTTGC
>18 dna:chromosome chromosome:NCBIM37:18:1:90772031:1 67232537 ID64913 U +
TTCAGAGATGATGCTTGCTTCAGCCGTAAA
>18 dna:chromosome chromosome:NCBIM37:18:1:90772031:1 67232552 ID48300 U +
TGCTTCAGCCGTAAAAAGCAAACACTGCCA
>18 dna:chromosome chromosome:NCBIM37:18:1:90772031:1 67232577 ID45108 U +
TGCCACACAAGCAATGGAGCAACACACTGGCT
>18 dna:chromosome chromosome:NCBIM37:18:1:90772031:1 67232672 ID67425 U +
TTGGGTACCTTCCGAGCGCAAGATGATAA
>18 dna:chromosome chromosome:NCBIM37:18:1:90772031:1 67232673 ID54451 U +
TGGGTACCTTCCGAGCGCAAGATGATAAC
>18 dna:chromosome chromosome:NCBIM37:18:1:90772031:1 67232681 ID65441 U +
TTCCGAGCGCAAGATGATAACCATCTGAGT
>18 dna:chromosome chromosome:NCBIM37:18:1:90772031:1 67232682 ID29007 U +
TCCGAGCGCAAGATGATAACCATCTG
>18 dna:chromosome chromosome:NCBIM37:18:1:90772031:1 67232682 ID29008 U +
TCCGAGCGCAAGATGATAACCATCTGAGT
>18 dna:chromosome chromosome:NCBIM37:18:1:90772031:1 67232682 ID29009 U +
TCCGAGCGCAAGATGATAACCATCTGAGTT
>18 dna:chromosome chromosome:NCBIM37:18:1:90772031:1 67232744 ID34330 U +
TGAAATACATGCCAGGAGTAAAGGAA
>18 dna:chromosome chromosome:NCBIM37:18:1:90772031:1 67232784 ID47527 U +
TGCTCATCTGACTGCCAGGGAACACGATA
>18 dna:chromosome chromosome:NCBIM37:18:1:90772031:1 67232792 ID37715 U +
TGACTGCCAGGGAACACGATAAGGAG
>18 dna:chromosome chromosome:NCBIM37:18:1:90772031:1 67232922 ID36144 U +
TGAATTGACATGTTTGACAATGAGGTGAT
>18 dna:chromosome chromosome:NCBIM37:18:1:90772031:1 67232922 ID36145 U +
TGAATTGACATGTTTGACAATGAGGTGATC
>18 dna:chromosome chromosome:NCBIM37:18:1:90772031:1 67232927 ID37044 U +
TGACATGTTTGACAATGAGGTGATCAC
>18 dna:chromosome chromosome:NCBIM37:18:1:90772031:1 67232927 ID37045 U +
TGACATGTTTGACAATGAGGTGATCACTA
>18 dna:chromosome chromosome:NCBIM37:18:1:90772031:1 67232927 ID37046 U +
TGACATGTTTGACAATGAGGTGATCACTAG
>18 dna:chromosome chromosome:NCBIM37:18:1:90772031:1 67232934 ID68569 U +
TTTGACAATGAGGTGATCACTAGATGTCC
>18 dna:chromosome chromosome:NCBIM37:18:1:90772031:1 67232936 ID36437 U +
TGACAATGAGGTGATCACTAGATGTC
>18 dna:chromosome chromosome:NCBIM37:18:1:90772031:1 67232936 ID36439 U +
TGACAATGAGGTGATCACTAGATGTCC
>18 dna:chromosome chromosome:NCBIM37:18:1:90772031:1 67232936 ID36440 U +
TGACAATGAGGTGATCACTAGATGTCCA
>18 dna:chromosome chromosome:NCBIM37:18:1:90772031:1 67232936 ID36441 U +
TGACAATGAGGTGATCACTAGATGTCCAG
>18 dna:chromosome chromosome:NCBIM37:18:1:90772031:1 67232936 ID36442 U +
TGACAATGAGGTGATCACTAGATGTCCAGG
>18 dna:chromosome chromosome:NCBIM37:18:1:90772031:1 67232936 ID36443 U +
TGACAATGAGGTGATCACTAGATGTCCAGGG
>18 dna:chromosome chromosome:NCBIM37:18:1:90772031:1 67232971 ID58051 U +
TGTCAAGGATGTATTAGGCACAGAAGTC
>18 dna:chromosome chromosome:NCBIM37:18:1:90772031:1 67232984 ID64201 U +
TTAGGCACAGAAGTCCGGAACCCGGA
>18 dna:chromosome chromosome:NCBIM37:18:1:90772031:1 67233310 ID15722 U +
TACTTCTGATGATACCTGAAGGACAGGAGGC
>18 dna:chromosome chromosome:NCBIM37:18:1:90772031:1 67233316 ID41654 U +
TGATGATACCTGAAGGACAGGAGGC
>18 dna:chromosome chromosome:NCBIM37:18:1:90772031:1 67233352 ID19254 U +
TAGGACTTGAATTCCTGGTGGGAATGATT
>18 dna:chromosome chromosome:NCBIM37:18:1:90772031:1 67233352 ID19255 U +
TAGGACTTGAATTCCTGGTGGGAATGATTC
>18 dna:chromosome chromosome:NCBIM37:18:1:90772031:1 67233996 ID53520 U +
TGGGATAAAAACCAAAAGCAACTTAGAAAA
>18 dna:chromosome chromosome:NCBIM37:18:1:90772031:1 67234610 ID26345 M -
TCATCTTTCAAGAAGGTTGAGTGTCC
>18 dna:chromosome chromosome:NCBIM37:18:1:90772031:1 67236053 ID63803 M +
TTACAAAAGGGTGCCATTCTGGGTT
>18 dna:chromosome chromosome:NCBIM37:18:1:90772031:1 67236172 ID51279 M +
TGGCAAACCAGTTAAATGAGTTACATTC
>18 dna:chromosome chromosome:NCBIM37:18:1:90772031:1 67236350 ID19357 M +
TAGGAGGAATCTGACACAATGTTAAGC
>18 dna:chromosome chromosome:NCBIM37:18:1:90772031:1 67236426 ID32296 M +
TCTGAGGTGAAGTTTCATTATATTGTTTA
>18 dna:chromosome chromosome:NCBIM37:18:1:90772031:1 67236589 ID7254 M +
TAAAATTGGATGTCTAGGATAATGATT
>18 dna:chromosome chromosome:NCBIM37:18:1:90772031:1 67236589 ID7255 M +
TAAAATTGGATGTCTAGGATAATGATTGTC
>18 dna:chromosome chromosome:NCBIM37:18:1:90772031:1 67236832 ID10825 M +
TAATAATGGTCCATCTTGCCACAATACAGC
>18 dna:chromosome chromosome:NCBIM37:18:1:90772031:1 67236832 ID10826 M +
TAATAATGGTCCATCTTGCCACAATACAGCAG
>18 dna:chromosome chromosome:NCBIM37:18:1:90772031:1 67237046 ID30809 M +
TCGGCAGAGGAAATCTTTAAAAAAGGCC
>18 dna:chromosome chromosome:NCBIM37:18:1:90772031:1 67237299 ID51509 M +
TGGCACAAAAGAATATCATCCATATAATGTA
>18 dna:chromosome chromosome:NCBIM37:18:1:90772031:1 67237485 ID4732 M +
GCAAATCTTGGTCGATCTTGGTGACACAAA
>18 dna:chromosome chromosome:NCBIM37:18:1:90772031:1 67237537 ID11446 M +
TAATGTCTAAAATGACAATTTTCCATTGC
>18 dna:chromosome chromosome:NCBIM37:18:1:90772031:1 67237745 ID57285 M +
TGTAACTAACTTGTTGACTGCCTCCAA
>18 dna:chromosome chromosome:NCBIM37:18:1:90772031:1 67237745 ID57286 M +
TGTAACTAACTTGTTGACTGCCTCCAATT
>18 dna:chromosome chromosome:NCBIM37:18:1:90772031:1 67238011 ID65393 M +
TTCCCATCTCAGAAAGCACATCTCTGCCC
>18 dna:chromosome chromosome:NCBIM37:18:1:90772031:1 67238210 ID34432 M +
TGAAATGATACTCTTATCTGCTCCGGTGTC
>18 dna:chromosome chromosome:NCBIM37:18:1:90772031:1 67238295 ID64573 M +
TTCAAAGGCATAACTAGATAGGCTGAATCGG
>18 dna:chromosome chromosome:NCBIM37:18:1:90772031:1 67238393 ID23389 M +
TATTAATTGTGCAATTCTATCTCCTGGGC
>18 dna:chromosome chromosome:NCBIM37:18:1:90772031:1 67238947 ID61245 M +
TGTTTGTTGACATTAGGGCGCCT
>18 dna:chromosome chromosome:NCBIM37:18:1:90772031:1 67238954 ID37059 M +
TGACATTAGGGCGCCTCTGAGATTGCAATA
>18 dna:chromosome chromosome:NCBIM37:18:1:90772031:1 67238971 ID39100 U +
TGAGATTGCAATATAGCCGCGGCTACTCC
>18 dna:chromosome chromosome:NCBIM37:18:1:90772031:1 67239098 ID1103 M -
AGCTCATTTATGAGCAAGCCA
>18 dna:chromosome chromosome:NCBIM37:18:1:90772031:1 67239180 ID33087 M +
TCTTGCCACAAAATCAGAGAATGGTTCC
>18 dna:chromosome chromosome:NCBIM37:18:1:90772031:1 67239183 ID45080 M +
TGCCACAAAATCAGAGAATGGTTCC
>18 dna:chromosome chromosome:NCBIM37:18:1:90772031:1 67239217 ID34624 M +
TGAACAATCTTTGTAAGGTGACCCCCAGC
>18 dna:chromosome chromosome:NCBIM37:18:1:90772031:1 67239217 ID34625 M +
TGAACAATCTTTGTAAGGTGACCCCCAGCC
>18 dna:chromosome chromosome:NCBIM37:18:1:90772031:1 67239562 ID37281 M +
TGACCCCATAGTTACGGACAGATTCAGC
>18 dna:chromosome chromosome:NCBIM37:18:1:90772031:1 67239742 ID39198 M +
TGAGCACAGTAGCTGGTATGCTACCCTTTT
>18 dna:chromosome chromosome:NCBIM37:18:1:90772031:1 67240203 ID48176 U +
TGCTTACGGTCAAGGTCCCTCC
>18 dna:chromosome chromosome:NCBIM37:18:1:90772031:1 67241063 ID61341 U +
TGTTTTTCAACATGAGCAACGGATGTCAGC
>18 dna:chromosome chromosome:NCBIM37:18:1:90772031:1 67241262 ID30429 U +
TCCTTGGTGGCCAGGGTCAGGAAACAGT
>18 dna:chromosome chromosome:NCBIM37:18:1:90772031:1 67241333 ID53526 U +
TGGGATAAACAATGTTTCTCTAGGGC
>18 dna:chromosome chromosome:NCBIM37:18:1:90772031:1 67241353 ID19919 U +
TAGGGCCTCTGTTGATGCAACCACTC
>18 dna:chromosome chromosome:NCBIM37:18:1:90772031:1 67241447 ID31464 U +
TCTAGGACAGATTTTTCAGTCATCAGCTGTA
>18 dna:chromosome chromosome:NCBIM37:18:1:90772031:1 67241584 ID11377 U +
TAATGGAGCCAAGATGATTCACTGTTCAAGT
>18 dna:chromosome chromosome:NCBIM37:18:1:90772031:1 67241714 ID45015 U +
TGCCAAGTTGTTAGCACTTGTCTGCCAGAGC
>18 dna:chromosome chromosome:NCBIM37:18:1:90772031:1 67241980 ID33449 U +
TGAAAACCTGAAAAGCAGGATCAATGG
>18 dna:chromosome chromosome:NCBIM37:18:1:90772031:1 67242292 ID55797 U +
TGGTCTTAGGAACCTGAGAAAGGGATGGTC
>18 dna:chromosome chromosome:NCBIM37:18:1:90772031:1 67242352 ID38144 U +
TGAGAACCACCACTCTATGAAGCTGGCCA
>18 dna:chromosome chromosome:NCBIM37:18:1:90772031:1 67242431 ID43688 U +
TGCACCACTTCGCTGTAATGAAAACAGCTGC
>18 dna:chromosome chromosome:NCBIM37:18:1:90772031:1 67243266 ID12963 M +
TACAGATTGAATCTAGGACAGCCAGGG
>18 dna:chromosome chromosome:NCBIM37:18:1:90772031:1 67244617 ID48029 U +
TGCTGTGACAAAATGCCATGACCAACACAA
>18 dna:chromosome chromosome:NCBIM37:18:1:90772031:1 67245063 ID13257 U +
TACATATTTAAGGGCATGATGTAATGTGT
>18 dna:chromosome chromosome:NCBIM37:18:1:90772031:1 67245278 ID25827 M +
TCAGCGGTTAAGAGCACTGACTGCTCTTCC
>18 dna:chromosome chromosome:NCBIM37:18:1:90772031:1 67245328 ID67885 M -
TTGTGAGCCACCATGTGGTTGCTGG
>18 dna:chromosome chromosome:NCBIM37:18:1:90772031:1 67245461 ID21689 M +
TATAATAAAAAATAAATCTTTGGGCC
>18 dna:chromosome chromosome:NCBIM37:18:1:90772031:1 67245463 ID10671 M +
TAATAAAAAATAAATCTTTGGGCCAGAGC
>18 dna:chromosome chromosome:NCBIM37:18:1:90772031:1 67246586 ID25333 M +
TCACTCTGTAGACCAGGCTGGCCTCGA
>18 dna:chromosome chromosome:NCBIM37:18:1:90772031:1 67246586 ID25334 M +
TCACTCTGTAGACCAGGCTGGCCTCGAA
>18 dna:chromosome chromosome:NCBIM37:18:1:90772031:1 67246586 ID25335 M +
TCACTCTGTAGACCAGGCTGGCCTCGAAC
>18 dna:chromosome chromosome:NCBIM37:18:1:90772031:1 67247514 ID26057 U +
TCAGTTGCCGTTATCCATTCAGCTGGTGTGT
