# Supplementary material for: proTRAC - a software for probabilistic piRNA cluster detection, visualization and analysis
Source: BMC Bioinformatics. 2012 Jan 10;13:5. doi: 10.1186/1471-2105-13-5 (PMC3293768; doi:10.1186/1471-2105-13-5)
Supplement: Additional file 5 — proTRAC results folder containing a picture and a FASTA file for each detected mouse cluster. After decompression, the folder can be opened as former session in proTRAC. Alternatively, each file can be opened separately with any standard text-editor or graphic-viewer respectively. [file 1471-2105-13-5-S5.ZIP › proTRAC_results_mouse/bidirectional_clusters/Cluster_20.fas]

>15 dna:chromosome chromosome:NCBIM37:15:1:103494974:1 100400381 ID1859 M -
CACAACCACCCGTAATGAGATCTGATGCC
>15 dna:chromosome chromosome:NCBIM37:15:1:103494974:1 100402259 ID30581 M +
TCGAACTCAGAAATCCACCTGCCTCTGCC
>15 dna:chromosome chromosome:NCBIM37:15:1:103494974:1 100402259 ID30582 M +
TCGAACTCAGAAATCCACCTGCCTCTGCCT
>15 dna:chromosome chromosome:NCBIM37:15:1:103494974:1 100402618 ID4987 M +
GCCCTGGCTGTCCTGGAACTCACTTTGTA
>15 dna:chromosome chromosome:NCBIM37:15:1:103494974:1 100402618 ID11980 M -
TACAAAGTGAGTTCCAGGACAGCCAGGGC
>15 dna:chromosome chromosome:NCBIM37:15:1:103494974:1 100402631 ID49287 M +
TGGAACTCACTTTGTAGACCAGGCTGGCCT
>15 dna:chromosome chromosome:NCBIM37:15:1:103494974:1 100402637 ID25463 M +
TCACTTTGTAGACCAGGCTGGCCTCGAAC
>15 dna:chromosome chromosome:NCBIM37:15:1:103494974:1 100402637 ID25464 M +
TCACTTTGTAGACCAGGCTGGCCTCGAACT
>15 dna:chromosome chromosome:NCBIM37:15:1:103494974:1 100402655 ID52172 M +
TGGCCTCGAACTCAGAAATCCGCCTGCCTC
>15 dna:chromosome chromosome:NCBIM37:15:1:103494974:1 100406436 ID8262 U -
TAAATTAAGCCGACCACTCGTTCTCACCC
>15 dna:chromosome chromosome:NCBIM37:15:1:103494974:1 100407003 ID36892 U -
TGACATCACGTGATCTACCCTGAAGCAAT
>15 dna:chromosome chromosome:NCBIM37:15:1:103494974:1 100407139 ID67075 U -
TTGGAATTGAAGGCGACCTGATCCTCCTGT
>15 dna:chromosome chromosome:NCBIM37:15:1:103494974:1 100407145 ID67074 U -
TTGGAATTGAAGGCGACCTGATCC
>15 dna:chromosome chromosome:NCBIM37:15:1:103494974:1 100407146 ID25599 U -
TCAGACTTGGAATTGAAGGCGACCTGATC
>15 dna:chromosome chromosome:NCBIM37:15:1:103494974:1 100407165 ID57696 U -
TGTAGCCCAGGCTAACCTCAGACTTGG
>15 dna:chromosome chromosome:NCBIM37:15:1:103494974:1 100407700 ID483 U -
ACAGTATCTAAAGGGATGATGGTCCG
>15 dna:chromosome chromosome:NCBIM37:15:1:103494974:1 100408435 ID15961 U -
TAGAAAAGCACTTTGCTAAGGTGGTTTCTG
>15 dna:chromosome chromosome:NCBIM37:15:1:103494974:1 100408439 ID1393 U -
ATAGAAAAGCACTTTGCTAAGGTGGTT
>15 dna:chromosome chromosome:NCBIM37:15:1:103494974:1 100408440 ID1316 U -
AGTCATAGAAAAGCACTTTGCTAAGGTGGT
>15 dna:chromosome chromosome:NCBIM37:15:1:103494974:1 100408440 ID5996 U -
GTCATAGAAAAGCACTTTGCTAAGGTGGT
>15 dna:chromosome chromosome:NCBIM37:15:1:103494974:1 100408441 ID5995 U -
GTCATAGAAAAGCACTTTGCTAAGGTGG
