# Supplementary material for: proTRAC - a software for probabilistic piRNA cluster detection, visualization and analysis
Source: BMC Bioinformatics. 2012 Jan 10;13:5. doi: 10.1186/1471-2105-13-5 (PMC3293768; doi:10.1186/1471-2105-13-5)
Supplement: Additional file 5 — proTRAC results folder containing a picture and a FASTA file for each detected mouse cluster. After decompression, the folder can be opened as former session in proTRAC. Alternatively, each file can be opened separately with any standard text-editor or graphic-viewer respectively. [file 1471-2105-13-5-S5.ZIP › proTRAC_results_mouse/bidirectional_clusters/Cluster_23.fas]

>13 dna:chromosome chromosome:NCBIM37:13:1:120284312:1 24994531 ID67885 M -
TTGTGAGCCACCATGTGGTTGCTGG
>13 dna:chromosome chromosome:NCBIM37:13:1:120284312:1 24995019 ID714 M -
ACTCAGAAATCCGCCTGCCTCTGCCTCC
>13 dna:chromosome chromosome:NCBIM37:13:1:120284312:1 24995020 ID30589 M -
TCGAACTCAGAAATCCGCCTGCCTCTGCCTC
>13 dna:chromosome chromosome:NCBIM37:13:1:120284312:1 24995021 ID30588 M -
TCGAACTCAGAAATCCGCCTGCCTCTGCCT
>13 dna:chromosome chromosome:NCBIM37:13:1:120284312:1 24995023 ID30587 M -
TCGAACTCAGAAATCCGCCTGCCTCTGC
>13 dna:chromosome chromosome:NCBIM37:13:1:120284312:1 24995024 ID30586 M -
TCGAACTCAGAAATCCGCCTGCCTCTG
>13 dna:chromosome chromosome:NCBIM37:13:1:120284312:1 24995026 ID52172 M -
TGGCCTCGAACTCAGAAATCCGCCTGCCTC
>13 dna:chromosome chromosome:NCBIM37:13:1:120284312:1 24995044 ID25464 M -
TCACTTTGTAGACCAGGCTGGCCTCGAACT
>13 dna:chromosome chromosome:NCBIM37:13:1:120284312:1 24995045 ID25463 M -
TCACTTTGTAGACCAGGCTGGCCTCGAAC
>13 dna:chromosome chromosome:NCBIM37:13:1:120284312:1 24995050 ID49287 M -
TGGAACTCACTTTGTAGACCAGGCTGGCCT
>13 dna:chromosome chromosome:NCBIM37:13:1:120284312:1 24997541 ID28099 U +
TCCCAAAGTAAGCTGCTCACAACGGTGGAC
>13 dna:chromosome chromosome:NCBIM37:13:1:120284312:1 24997860 ID28518 U +
TCCCATTGCTGAAGTGACTCCCCGGAGAGC
>13 dna:chromosome chromosome:NCBIM37:13:1:120284312:1 24997869 ID35585 U +
TGAAGTGACTCCCCGGAGAGCAGAGGTC
>13 dna:chromosome chromosome:NCBIM37:13:1:120284312:1 24997897 ID59841 U +
TGTGGACCGCCCAACATGTAAAGGAAAGT
>13 dna:chromosome chromosome:NCBIM37:13:1:120284312:1 24997913 ID57194 U +
TGTAAAGGAAAGTGCCCCTGGTATG
>13 dna:chromosome chromosome:NCBIM37:13:1:120284312:1 24997913 ID57195 U +
TGTAAAGGAAAGTGCCCCTGGTATGGAC
>13 dna:chromosome chromosome:NCBIM37:13:1:120284312:1 24997913 ID57196 U +
TGTAAAGGAAAGTGCCCCTGGTATGGACA
>13 dna:chromosome chromosome:NCBIM37:13:1:120284312:1 24997913 ID57197 U +
TGTAAAGGAAAGTGCCCCTGGTATGGACAT
>13 dna:chromosome chromosome:NCBIM37:13:1:120284312:1 24997915 ID7781 U +
TAAAGGAAAGTGCCCCTGGTATGGA
>13 dna:chromosome chromosome:NCBIM37:13:1:120284312:1 24997915 ID7782 U +
TAAAGGAAAGTGCCCCTGGTATGGAC
>13 dna:chromosome chromosome:NCBIM37:13:1:120284312:1 24997915 ID7783 U +
TAAAGGAAAGTGCCCCTGGTATGGACA
>13 dna:chromosome chromosome:NCBIM37:13:1:120284312:1 24997915 ID7784 U +
TAAAGGAAAGTGCCCCTGGTATGGACAT
>13 dna:chromosome chromosome:NCBIM37:13:1:120284312:1 24997915 ID7785 U +
TAAAGGAAAGTGCCCCTGGTATGGACATG
>13 dna:chromosome chromosome:NCBIM37:13:1:120284312:1 24997915 ID7786 U +
TAAAGGAAAGTGCCCCTGGTATGGACATGC
>13 dna:chromosome chromosome:NCBIM37:13:1:120284312:1 24997915 ID7787 U +
TAAAGGAAAGTGCCCCTGGTATGGACATGCC
>13 dna:chromosome chromosome:NCBIM37:13:1:120284312:1 24997952 ID52576 U +
TGGCTGTGCTTCCGGTTCCTCGGG
>13 dna:chromosome chromosome:NCBIM37:13:1:120284312:1 24997952 ID52577 U +
TGGCTGTGCTTCCGGTTCCTCGGGATTGG
>13 dna:chromosome chromosome:NCBIM37:13:1:120284312:1 24997952 ID52578 U +
TGGCTGTGCTTCCGGTTCCTCGGGATTGGG
>13 dna:chromosome chromosome:NCBIM37:13:1:120284312:1 24997952 ID52579 U +
TGGCTGTGCTTCCGGTTCCTCGGGATTGGGC
>13 dna:chromosome chromosome:NCBIM37:13:1:120284312:1 24997984 ID52192 U +
TGGCCTCTGTCCTCGGGACTATTGTAACC
>13 dna:chromosome chromosome:NCBIM37:13:1:120284312:1 24998008 ID8932 U +
TAACCCTCATCAACTGAATCTTTCTGAACTC
>13 dna:chromosome chromosome:NCBIM37:13:1:120284312:1 24998017 ID24538 U +
TCAACTGAATCTTTCTGAACTCATCAGCAA
>13 dna:chromosome chromosome:NCBIM37:13:1:120284312:1 24998119 ID52905 U +
TGGGAAGAAAGCCCCACTAGGAGCTTAGT
>13 dna:chromosome chromosome:NCBIM37:13:1:120284312:1 24998271 ID23671 U +
TATTGAGGTAGTACTTGAAGCCCACAGCC
>13 dna:chromosome chromosome:NCBIM37:13:1:120284312:1 24998359 ID53230 U +
TGGGACCTGCGAGGAACTCTGAGCCTTGA
>13 dna:chromosome chromosome:NCBIM37:13:1:120284312:1 24998522 ID65187 U +
TTCCAAGTCTAAATTTGAAGACAGCCGGTT
>13 dna:chromosome chromosome:NCBIM37:13:1:120284312:1 24998522 ID65188 U +
TTCCAAGTCTAAATTTGAAGACAGCCGGTTT
>13 dna:chromosome chromosome:NCBIM37:13:1:120284312:1 24998523 ID27051 U +
TCCAAGTCTAAATTTGAAGACAGCCGGTTT
>13 dna:chromosome chromosome:NCBIM37:13:1:120284312:1 24998531 ID8320 U +
TAAATTTGAAGACAGCCGGTTTCCCCCGGG
>13 dna:chromosome chromosome:NCBIM37:13:1:120284312:1 24998652 ID1668 U +
CAAAATGAAGCCGTCAGGCTGGGTCCTAA
>13 dna:chromosome chromosome:NCBIM37:13:1:120284312:1 24998657 ID35359 U +
TGAAGCCGTCAGGCTGGGTCCTA
>13 dna:chromosome chromosome:NCBIM37:13:1:120284312:1 24998689 ID15540 U +
TACTGGTGTCATAAGGTGACTAAGCCCCTC
>13 dna:chromosome chromosome:NCBIM37:13:1:120284312:1 24998689 ID15541 U +
TACTGGTGTCATAAGGTGACTAAGCCCCTCA
>13 dna:chromosome chromosome:NCBIM37:13:1:120284312:1 24998812 ID18689 U +
TAGCTGACTAAGGCTTTGCCTTCACCATG
>13 dna:chromosome chromosome:NCBIM37:13:1:120284312:1 24998839 ID42940 U +
TGCAACCACTTAGGAATTCAATGGAGCTT
>13 dna:chromosome chromosome:NCBIM37:13:1:120284312:1 24998849 ID19101 U +
TAGGAATTCAATGGAGCTTTAGGAGTGA
>13 dna:chromosome chromosome:NCBIM37:13:1:120284312:1 24998868 ID19382 U +
TAGGAGTGACTCTATTGTAAAGGCCA
>13 dna:chromosome chromosome:NCBIM37:13:1:120284312:1 24998919 ID47620 U +
TGCTCTATACCGCCTAGGGATTCTGCTAGC
>13 dna:chromosome chromosome:NCBIM37:13:1:120284312:1 24998926 ID14205 U +
TACCGCCTAGGGATTCTGCTAGCAAG
>13 dna:chromosome chromosome:NCBIM37:13:1:120284312:1 24998994 ID12161 U +
TACAACTTACCCAAGCTGTGGTATTGTGT
