# Supplementary material for: proTRAC - a software for probabilistic piRNA cluster detection, visualization and analysis
Source: BMC Bioinformatics. 2012 Jan 10;13:5. doi: 10.1186/1471-2105-13-5 (PMC3293768; doi:10.1186/1471-2105-13-5)
Supplement: Additional file 5 — proTRAC results folder containing a picture and a FASTA file for each detected mouse cluster. After decompression, the folder can be opened as former session in proTRAC. Alternatively, each file can be opened separately with any standard text-editor or graphic-viewer respectively. [file 1471-2105-13-5-S5.ZIP › proTRAC_results_mouse/bidirectional_clusters/Cluster_37.fas]

>12 dna:chromosome chromosome:NCBIM37:12:1:121257530:1 99620113 ID3132 U -
CGCATCAACACACATAGATGGCAGTTACTC
>12 dna:chromosome chromosome:NCBIM37:12:1:121257530:1 99620266 ID41596 U -
TGATGACTCTGGTTATCTATCCCCGTAG
>12 dna:chromosome chromosome:NCBIM37:12:1:121257530:1 99620285 ID12871 U -
TACAGAAGTGCCCCGACAATGTGATGACTC
>12 dna:chromosome chromosome:NCBIM37:12:1:121257530:1 99620286 ID12870 U -
TACAGAAGTGCCCCGACAATGTGATGACT
>12 dna:chromosome chromosome:NCBIM37:12:1:121257530:1 99620340 ID42377 U -
TGATTGTGGTTATTCTTCAGCCAGCCAGT
>12 dna:chromosome chromosome:NCBIM37:12:1:121257530:1 99620758 ID40664 U -
TGATAAAGGTTTCATGTAGCCTCAACCAAC
>12 dna:chromosome chromosome:NCBIM37:12:1:121257530:1 99620991 ID34015 U -
TGAAAGATCAAAGTTTGAAGGGTTGTGCCA
>12 dna:chromosome chromosome:NCBIM37:12:1:121257530:1 99621321 ID25813 U -
TCAGCCGGTAGTGGAATCTTGGAGAAACCC
>12 dna:chromosome chromosome:NCBIM37:12:1:121257530:1 99621361 ID48216 U -
TGCTTAGTCAGCATCCCCTCAGGAGGACAG
>12 dna:chromosome chromosome:NCBIM37:12:1:121257530:1 99621543 ID12714 U -
TACACGAACTGGGTTCCTGAATTGGAGGC
>12 dna:chromosome chromosome:NCBIM37:12:1:121257530:1 99621779 ID38491 U -
TGAGACCCTTGTGAGTACTGCCTAACTAT
>12 dna:chromosome chromosome:NCBIM37:12:1:121257530:1 99621914 ID53281 U -
TGGGACTTCAGAATTTTGCTACAGGGCATA
>12 dna:chromosome chromosome:NCBIM37:12:1:121257530:1 99622295 ID8853 U -
TAACCAAAGAACTTTTGGCGTTCTCAAATAC
>12 dna:chromosome chromosome:NCBIM37:12:1:121257530:1 99622375 ID51804 U -
TGGCATGATCGACAACACATGTCGGATATGA
>12 dna:chromosome chromosome:NCBIM37:12:1:121257530:1 99622465 ID932 U -
AGATAACTTCAAACTCTTTGAGAACAGTGG
>12 dna:chromosome chromosome:NCBIM37:12:1:121257530:1 99622513 ID54903 U -
TGGGTTCTAAAAGAATCGTCCTGCCGAAG
>12 dna:chromosome chromosome:NCBIM37:12:1:121257530:1 99622568 ID49010 U -
TGGAAAGTAAAAGCCCTTTGGGTATGGTTGC
>12 dna:chromosome chromosome:NCBIM37:12:1:121257530:1 99622569 ID49009 U -
TGGAAAGTAAAAGCCCTTTGGGTATGGTTG
>12 dna:chromosome chromosome:NCBIM37:12:1:121257530:1 99622570 ID49008 U -
TGGAAAGTAAAAGCCCTTTGGGTATGGTT
>12 dna:chromosome chromosome:NCBIM37:12:1:121257530:1 99622571 ID32534 U -
TCTGGAAAGTAAAAGCCCTTTGGGTATGGT
>12 dna:chromosome chromosome:NCBIM37:12:1:121257530:1 99622635 ID56646 U -
TGGTTGCCACTAATTGGGAGAAAGATGC
>12 dna:chromosome chromosome:NCBIM37:12:1:121257530:1 99623679 ID6361 U -
TAAAAAATTAGTCTAGGTGCTTCGGT
>12 dna:chromosome chromosome:NCBIM37:12:1:121257530:1 99624825 ID12783 U -
TACACTGGTAATGCGGATTGGTGCTCTGG
>12 dna:chromosome chromosome:NCBIM37:12:1:121257530:1 99625059 ID10096 U -
TAAGCTAACAAGCTGTTACAGTGTATCCTTC
>12 dna:chromosome chromosome:NCBIM37:12:1:121257530:1 99625117 ID390 U -
ACAAAGTCTAATATTTGCAGTACTTCTGAGC
>12 dna:chromosome chromosome:NCBIM37:12:1:121257530:1 99625182 ID67477 U -
TTGGTCCCTCTTGAAACACAGTAAAGTTAC
>12 dna:chromosome chromosome:NCBIM37:12:1:121257530:1 99625202 ID4721 U -
GCAAACTGCACAGGTCTGTCCTTGGTCCCTC
>12 dna:chromosome chromosome:NCBIM37:12:1:121257530:1 99625204 ID4720 U -
GCAAACTGCACAGGTCTGTCCTTGGTCCC
>12 dna:chromosome chromosome:NCBIM37:12:1:121257530:1 99625205 ID964 U -
AGCAAACTGCACAGGTCTGTCCTTGGTCC
>12 dna:chromosome chromosome:NCBIM37:12:1:121257530:1 99625205 ID4719 U -
GCAAACTGCACAGGTCTGTCCTTGGTCC
>12 dna:chromosome chromosome:NCBIM37:12:1:121257530:1 99625205 ID17787 U -
TAGCAAACTGCACAGGTCTGTCCTTGGTCC
>12 dna:chromosome chromosome:NCBIM37:12:1:121257530:1 99625250 ID66436 U -
TTGAATGGAGAATGAGGCAGCAGTGGTGT
>12 dna:chromosome chromosome:NCBIM37:12:1:121257530:1 99625358 ID17492 U -
TAGATCATCCTCAGTGATCAACAGTGGCA
>12 dna:chromosome chromosome:NCBIM37:12:1:121257530:1 99625403 ID56097 U -
TGGTGCAAAAATCACAAGAATAAACATTCCTC
>12 dna:chromosome chromosome:NCBIM37:12:1:121257530:1 99625506 ID19413 U -
TAGGATACTGTGAAAAGAAGGGCGAAGATGT
>12 dna:chromosome chromosome:NCBIM37:12:1:121257530:1 99625541 ID67410 U -
TTGGGCTAAATCGCATCCTGAATAGGCAGA
>12 dna:chromosome chromosome:NCBIM37:12:1:121257530:1 99625648 ID44714 U -
TGCCAAAATGACTGTCTGGTTATCATCCA
>12 dna:chromosome chromosome:NCBIM37:12:1:121257530:1 99625661 ID68712 U -
TTTGGAAAGAAGCATGCCAAAATGACTGTC
>12 dna:chromosome chromosome:NCBIM37:12:1:121257530:1 99625664 ID68711 U -
TTTGGAAAGAAGCATGCCAAAATGACT
>12 dna:chromosome chromosome:NCBIM37:12:1:121257530:1 99625673 ID19730 U -
TAGGCCACTCATTTGGAAAGAAGCATGCC
>12 dna:chromosome chromosome:NCBIM37:12:1:121257530:1 99625674 ID19729 U -
TAGGCCACTCATTTGGAAAGAAGCATGC
>12 dna:chromosome chromosome:NCBIM37:12:1:121257530:1 99625693 ID6016 U -
GTCCCCAGCGTAGATCAAATAGGCCACT
>12 dna:chromosome chromosome:NCBIM37:12:1:121257530:1 99625709 ID39088 U -
TGAGATTATGCTACATGGTCCCCAGCGTA
>12 dna:chromosome chromosome:NCBIM37:12:1:121257530:1 99625710 ID39087 U -
TGAGATTATGCTACATGGTCCCCAGCGT
>12 dna:chromosome chromosome:NCBIM37:12:1:121257530:1 99625712 ID39086 U -
TGAGATTATGCTACATGGTCCCCAGC
>12 dna:chromosome chromosome:NCBIM37:12:1:121257530:1 99625768 ID50688 U -
TGGAGTGAAGCAAAGTCCTCGAAGAGGCAGG
>12 dna:chromosome chromosome:NCBIM37:12:1:121257530:1 99625787 ID20666 U -
TAGTAGGTGGCTCTCACTGGAGTGAAGCA
>12 dna:chromosome chromosome:NCBIM37:12:1:121257530:1 99625798 ID9978 U -
TAAGCACATTCCCTAGTAGGTGGCTCTCACT
>12 dna:chromosome chromosome:NCBIM37:12:1:121257530:1 99625807 ID3931 U -
GAACCTAAGCACATTCCCTAGTAGGTG
>12 dna:chromosome chromosome:NCBIM37:12:1:121257530:1 99625824 ID52982 U -
TGGGAAGGGATTTTTGTTTAGAACCTAAGC
>12 dna:chromosome chromosome:NCBIM37:12:1:121257530:1 99625848 ID48288 U -
TGCTTCACTAAGAAAGACAAGTCTGGGAA
>12 dna:chromosome chromosome:NCBIM37:12:1:121257530:1 99625857 ID17308 U -
TAGAGTATGCTTCACTAAGAAAGACAA
>12 dna:chromosome chromosome:NCBIM37:12:1:121257530:1 99625873 ID18833 U -
TAGCTTTTAACAGAAAGTATAGAGTATGCT
>12 dna:chromosome chromosome:NCBIM37:12:1:121257530:1 99625874 ID18832 U -
TAGCTTTTAACAGAAAGTATAGAGTATGC
>12 dna:chromosome chromosome:NCBIM37:12:1:121257530:1 99625885 ID58517 U -
TGTCCTGACTCTAGCTTTTAACAGAAAGT
>12 dna:chromosome chromosome:NCBIM37:12:1:121257530:1 99625930 ID17764 U -
TAGATTTTAGTCAGTTCCTCTGTACCTCAGA
>12 dna:chromosome chromosome:NCBIM37:12:1:121257530:1 99625938 ID52253 U -
TGGCCTTTAGATTTTAGTCAGTTCCTCTGT
>12 dna:chromosome chromosome:NCBIM37:12:1:121257530:1 99626012 ID23729 U -
TATTGCTGAAATAGTTCCTGGGTCTA
>12 dna:chromosome chromosome:NCBIM37:12:1:121257530:1 99626019 ID38118 U -
TGAGAACAAATATTGCTGAAATAGTTCCT
>12 dna:chromosome chromosome:NCBIM37:12:1:121257530:1 99626020 ID38117 U -
TGAGAACAAATATTGCTGAAATAGTTCC
>12 dna:chromosome chromosome:NCBIM37:12:1:121257530:1 99626076 ID49328 U -
TGGAACTTCTTTCCATGGTTGTCCCGAGG
>12 dna:chromosome chromosome:NCBIM37:12:1:121257530:1 99626086 ID57478 U -
TGTAATGTTCTCTTGGAACTTCTTTCCATGGT
>12 dna:chromosome chromosome:NCBIM37:12:1:121257530:1 99626125 ID27517 U -
TCCAGACTCCCAGAACTGCTCTCTTACCGAA
>12 dna:chromosome chromosome:NCBIM37:12:1:121257530:1 99626160 ID42277 U -
TGATTGACGGACCTCATTTCTGGGTCAAGAC
>12 dna:chromosome chromosome:NCBIM37:12:1:121257530:1 99626164 ID47855 U -
TGCTGATTGACGGACCTCATTTCTGGGTCA
>12 dna:chromosome chromosome:NCBIM37:12:1:121257530:1 99626165 ID47854 U -
TGCTGATTGACGGACCTCATTTCTGGGTC
>12 dna:chromosome chromosome:NCBIM37:12:1:121257530:1 99626169 ID8176 U -
TAAATGCTGATTGACGGACCTCATTTCTG
>12 dna:chromosome chromosome:NCBIM37:12:1:121257530:1 99626169 ID47853 U -
TGCTGATTGACGGACCTCATTTCTG
>12 dna:chromosome chromosome:NCBIM37:12:1:121257530:1 99626171 ID32793 U -
TCTTAAATGCTGATTGACGGACCTCATTTC
>12 dna:chromosome chromosome:NCBIM37:12:1:121257530:1 99626171 ID63625 U -
TTAAATGCTGATTGACGGACCTCATTTC
>12 dna:chromosome chromosome:NCBIM37:12:1:121257530:1 99626172 ID32792 U -
TCTTAAATGCTGATTGACGGACCTCATTT
>12 dna:chromosome chromosome:NCBIM37:12:1:121257530:1 99626173 ID32791 U -
TCTTAAATGCTGATTGACGGACCTCATT
>12 dna:chromosome chromosome:NCBIM37:12:1:121257530:1 99626178 ID42973 U -
TGCAACGTATCTTAAATGCTGATTGACGGACC
>12 dna:chromosome chromosome:NCBIM37:12:1:121257530:1 99626179 ID42972 U -
TGCAACGTATCTTAAATGCTGATTGACGGAC
>12 dna:chromosome chromosome:NCBIM37:12:1:121257530:1 99626180 ID42971 U -
TGCAACGTATCTTAAATGCTGATTGACGGA
>12 dna:chromosome chromosome:NCBIM37:12:1:121257530:1 99626190 ID50124 U -
TGGACAGGTATGCAACGTATCTTAAATGCT
>12 dna:chromosome chromosome:NCBIM37:12:1:121257530:1 99626191 ID50123 U -
TGGACAGGTATGCAACGTATCTTAAATGC
>12 dna:chromosome chromosome:NCBIM37:12:1:121257530:1 99626197 ID50434 U -
TGGAGAATGGACAGGTATGCAACGTATCTT
>12 dna:chromosome chromosome:NCBIM37:12:1:121257530:1 99626206 ID22462 U -
TATCCTCCTGGAGAATGGACAGGTATGCA
>12 dna:chromosome chromosome:NCBIM37:12:1:121257530:1 99626225 ID52682 U -
TGGCTTTCTTGGATAATTTTTATCCTCCTG
>12 dna:chromosome chromosome:NCBIM37:12:1:121257530:1 99626231 ID8762 U -
TAACATATGGCTTTCTTGGATAATTTTTATC
>12 dna:chromosome chromosome:NCBIM37:12:1:121257530:1 99626232 ID8761 U -
TAACATATGGCTTTCTTGGATAATTTTTAT
>12 dna:chromosome chromosome:NCBIM37:12:1:121257530:1 99626237 ID50760 U -
TGGATAACATATGGCTTTCTTGGATAATT
>12 dna:chromosome chromosome:NCBIM37:12:1:121257530:1 99626242 ID50759 U -
TGGATAACATATGGCTTTCTTGGA
>12 dna:chromosome chromosome:NCBIM37:12:1:121257530:1 99626299 ID32701 U -
TCTGTGATGAGTTCCCTGTCTCTTTGCCGG
>12 dna:chromosome chromosome:NCBIM37:12:1:121257530:1 99626321 ID19010 U -
TAGGAAGGCAGAGAGTCTGTATCTGTGAT
>12 dna:chromosome chromosome:NCBIM37:12:1:121257530:1 99626346 ID11070 U -
TAATCAAGAAAGGGAAATCAAGGTTTAGG
>12 dna:chromosome chromosome:NCBIM37:12:1:121257530:1 99626397 ID50948 U -
TGGATGACTATGTACCGAGGGAGGTTAGC
>12 dna:chromosome chromosome:NCBIM37:12:1:121257530:1 99626423 ID2628 U -
CCAATATGTTAAGCAATGGAGAAGGGATGG
>12 dna:chromosome chromosome:NCBIM37:12:1:121257530:1 99626424 ID27104 U -
TCCAATATGTTAAGCAATGGAGAAGGGATG
>12 dna:chromosome chromosome:NCBIM37:12:1:121257530:1 99626425 ID27103 U -
TCCAATATGTTAAGCAATGGAGAAGGGAT
>12 dna:chromosome chromosome:NCBIM37:12:1:121257530:1 99626425 ID65196 U -
TTCCAATATGTTAAGCAATGGAGAAGGGAT
>12 dna:chromosome chromosome:NCBIM37:12:1:121257530:1 99626426 ID65195 U -
TTCCAATATGTTAAGCAATGGAGAAGGGA
>12 dna:chromosome chromosome:NCBIM37:12:1:121257530:1 99626455 ID8332 U -
TAAATTTTAAAGCCAAGGGTATTGGGTAGGT
>12 dna:chromosome chromosome:NCBIM37:12:1:121257530:1 99626469 ID36691 U -
TGACAGATCCTCTTAAATTTTAAAGCCAAG
>12 dna:chromosome chromosome:NCBIM37:12:1:121257530:1 99626471 ID36690 U -
TGACAGATCCTCTTAAATTTTAAAGCCA
>12 dna:chromosome chromosome:NCBIM37:12:1:121257530:1 99626505 ID21411 U -
TAGTTTTATCATAGGTCCCTTGTCCAGC
>12 dna:chromosome chromosome:NCBIM37:12:1:121257530:1 99626507 ID50838 U -
TGGATAGTTTTATCATAGGTCCCTTGTCCA
>12 dna:chromosome chromosome:NCBIM37:12:1:121257530:1 99626508 ID50837 U -
TGGATAGTTTTATCATAGGTCCCTTGTCC
>12 dna:chromosome chromosome:NCBIM37:12:1:121257530:1 99626518 ID24526 U -
TCAACTACAGATGGATAGTTTTATCATAGG
>12 dna:chromosome chromosome:NCBIM37:12:1:121257530:1 99626519 ID24525 U -
TCAACTACAGATGGATAGTTTTATCATAG
>12 dna:chromosome chromosome:NCBIM37:12:1:121257530:1 99626527 ID44869 U -
TGCCAAGAACTCAACTACAGATGGATAGTTT
>12 dna:chromosome chromosome:NCBIM37:12:1:121257530:1 99626534 ID26552 U -
TCATTGTGCCAAGAACTCAACTACAGATGG
>12 dna:chromosome chromosome:NCBIM37:12:1:121257530:1 99626536 ID31810 U -
TCTCATTGTGCCAAGAACTCAACTACAGAT
>12 dna:chromosome chromosome:NCBIM37:12:1:121257530:1 99626540 ID65988 U -
TTCTCTCATTGTGCCAAGAACTCAACTAC
>12 dna:chromosome chromosome:NCBIM37:12:1:121257530:1 99626543 ID46592 U -
TGCCTTTCTCTCATTGTGCCAAGAACTCAAC
>12 dna:chromosome chromosome:NCBIM37:12:1:121257530:1 99626544 ID46591 U -
TGCCTTTCTCTCATTGTGCCAAGAACTCAA
>12 dna:chromosome chromosome:NCBIM37:12:1:121257530:1 99626567 ID37303 U -
TGACCGAGGACTCCTGTCTGCCTTT
>12 dna:chromosome chromosome:NCBIM37:12:1:121257530:1 99626620 ID16954 U -
TAGACGAATTGCTCTACTGGCTGTGTGATA
>12 dna:chromosome chromosome:NCBIM37:12:1:121257530:1 99626621 ID16953 U -
TAGACGAATTGCTCTACTGGCTGTGTGAT
>12 dna:chromosome chromosome:NCBIM37:12:1:121257530:1 99626622 ID16952 U -
TAGACGAATTGCTCTACTGGCTGTGTGA
>12 dna:chromosome chromosome:NCBIM37:12:1:121257530:1 99626624 ID16951 U -
TAGACGAATTGCTCTACTGGCTGTGT
>12 dna:chromosome chromosome:NCBIM37:12:1:121257530:1 99626625 ID30682 U -
TCGATAGACGAATTGCTCTACTGGCTGTG
>12 dna:chromosome chromosome:NCBIM37:12:1:121257530:1 99626626 ID721 U -
ACTCGATAGACGAATTGCTCTACTGGCTGT
>12 dna:chromosome chromosome:NCBIM37:12:1:121257530:1 99626652 ID39619 U -
TGAGCTTTCGACCCTAGTGCCCAGAGACTC
>12 dna:chromosome chromosome:NCBIM37:12:1:121257530:1 99626659 ID7897 U -
TAAAGTATGAGCTTTCGACCCTAGTGCCCA
>12 dna:chromosome chromosome:NCBIM37:12:1:121257530:1 99626660 ID7896 U -
TAAAGTATGAGCTTTCGACCCTAGTGCCC
>12 dna:chromosome chromosome:NCBIM37:12:1:121257530:1 99626661 ID31183 U -
TCTAAAGTATGAGCTTTCGACCCTAGTGCC
>12 dna:chromosome chromosome:NCBIM37:12:1:121257530:1 99626662 ID65752 U -
TTCTAAAGTATGAGCTTTCGACCCTAGTGC
>12 dna:chromosome chromosome:NCBIM37:12:1:121257530:1 99626664 ID33218 U -
TCTTTCTAAAGTATGAGCTTTCGACCCTAGT
>12 dna:chromosome chromosome:NCBIM37:12:1:121257530:1 99626668 ID58735 U -
TGTCTTTCTAAAGTATGAGCTTTCGACCC
>12 dna:chromosome chromosome:NCBIM37:12:1:121257530:1 99626773 ID40937 U -
TGATAGATTGGTGGGCATCTCTTTAGTCTC
>12 dna:chromosome chromosome:NCBIM37:12:1:121257530:1 99626786 ID12347 U -
TACAAGTGGATGATGATAGATTGGTGGGCA
>12 dna:chromosome chromosome:NCBIM37:12:1:121257530:1 99626794 ID48793 U -
TGGAAAATACAAGTGGATGATGATAGATT
>12 dna:chromosome chromosome:NCBIM37:12:1:121257530:1 99626797 ID46392 U -
TGCCTGGAAAATACAAGTGGATGATGATAG
>12 dna:chromosome chromosome:NCBIM37:12:1:121257530:1 99626798 ID46391 U -
TGCCTGGAAAATACAAGTGGATGATGATA
>12 dna:chromosome chromosome:NCBIM37:12:1:121257530:1 99626853 ID38203 U -
TGAGAAGAACCTGCAGACATGTTCTCTGCTC
>12 dna:chromosome chromosome:NCBIM37:12:1:121257530:1 99626855 ID38202 U -
TGAGAAGAACCTGCAGACATGTTCTCTGC
>12 dna:chromosome chromosome:NCBIM37:12:1:121257530:1 99626856 ID38201 U -
TGAGAAGAACCTGCAGACATGTTCTCTG
>12 dna:chromosome chromosome:NCBIM37:12:1:121257530:1 99626888 ID21388 U -
TAGTTTGAATTGAACTTTCAACCAGTGAC
>12 dna:chromosome chromosome:NCBIM37:12:1:121257530:1 99626907 ID47395 U -
TGCTATTTGAAATTGCTATTTAGTTTGAAT
>12 dna:chromosome chromosome:NCBIM37:12:1:121257530:1 99626910 ID32503 U -
TCTGCTATTTGAAATTGCTATTTAGTTTG
>12 dna:chromosome chromosome:NCBIM37:12:1:121257530:1 99626913 ID47034 U -
TGCTAATCTGCTATTTGAAATTGCTATTTAGT
>12 dna:chromosome chromosome:NCBIM37:12:1:121257530:1 99626914 ID47033 U -
TGCTAATCTGCTATTTGAAATTGCTATTTAG
>12 dna:chromosome chromosome:NCBIM37:12:1:121257530:1 99627109 ID58614 U -
TGTCTCAAAAAAATAAAAAAGAAAAAAAGA
>12 dna:chromosome chromosome:NCBIM37:12:1:121257530:1 99627154 ID21521 M -
TATAAAGTGAGTTTCAGGACAGCCAGGGC
>12 dna:chromosome chromosome:NCBIM37:12:1:121257530:1 99627160 ID5031 M -
GCCTGGTCTATAAAGTGAGTTTCAGGACAGC
>12 dna:chromosome chromosome:NCBIM37:12:1:121257530:1 99627179 ID40527 M -
TGAGTTCGAGGCCAGCCTGGTCTATA
>12 dna:chromosome chromosome:NCBIM37:12:1:121257530:1 99627191 ID52173 M +
TGGCCTCGAACTCAGAAATCTGCCTGCCT
>12 dna:chromosome chromosome:NCBIM37:12:1:121257530:1 99627191 ID52174 M +
TGGCCTCGAACTCAGAAATCTGCCTGCCTC
>12 dna:chromosome chromosome:NCBIM37:12:1:121257530:1 99627298 ID2503 U -
CATCCTGAGCCTTTGTGGACACTTTCGC
>12 dna:chromosome chromosome:NCBIM37:12:1:121257530:1 99627570 ID41957 U -
TGATGTCTACAAGGCTCTTCTTTCATCTG
>12 dna:chromosome chromosome:NCBIM37:12:1:121257530:1 99627653 ID35244 U -
TGAAGATCATTTTTGCTTTGGTTATGTGC
>12 dna:chromosome chromosome:NCBIM37:12:1:121257530:1 99627654 ID35243 U -
TGAAGATCATTTTTGCTTTGGTTATGTG
>12 dna:chromosome chromosome:NCBIM37:12:1:121257530:1 99627682 ID132 U -
AACAGCTTTAAGTGACCACAGCTAAACC
>12 dna:chromosome chromosome:NCBIM37:12:1:121257530:1 99627716 ID46170 U -
TGCCTATGGTTCTGATTGCTTCCTCT
>12 dna:chromosome chromosome:NCBIM37:12:1:121257530:1 99627723 ID20834 U -
TAGTCATTTATGCCTATGGTTCTGATTGC
>12 dna:chromosome chromosome:NCBIM37:12:1:121257530:1 99627724 ID20833 U -
TAGTCATTTATGCCTATGGTTCTGATTG
>12 dna:chromosome chromosome:NCBIM37:12:1:121257530:1 99627739 ID46669 U -
TGCGAAGGAAAGGTCAATAGTCATTTATGC
>12 dna:chromosome chromosome:NCBIM37:12:1:121257530:1 99627835 ID35124 U -
TGAAGAATTTTCCCATTTTCTCAAGAGTTC
>12 dna:chromosome chromosome:NCBIM37:12:1:121257530:1 99627896 ID31913 U -
TCTCGGTATCTGTATTCATACTAAGAAGGA
>12 dna:chromosome chromosome:NCBIM37:12:1:121257530:1 99627909 ID49231 U -
TGGAACCAGTGTCTCGGTATCTGTATTC
>12 dna:chromosome chromosome:NCBIM37:12:1:121257530:1 99628419 ID7473 U -
TAAACTAATAGTAATAGCATATGGCTGA
>12 dna:chromosome chromosome:NCBIM37:12:1:121257530:1 99628558 ID37713 U -
TGACTGCCAGATGAGCCAATAGTCAGC
>12 dna:chromosome chromosome:NCBIM37:12:1:121257530:1 99628692 ID56473 U -
TGGTTAACCTTCACTTTTCAGCTAATATTC
>12 dna:chromosome chromosome:NCBIM37:12:1:121257530:1 99629163 ID32634 U -
TCTGTCACAAGTTGGACCAGTTGTTGGTT
>12 dna:chromosome chromosome:NCBIM37:12:1:121257530:1 99629240 ID29551 U -
TCCTAGGTGTCTGGGCTACCCAGTCTCTG
>12 dna:chromosome chromosome:NCBIM37:12:1:121257530:1 99629396 ID44127 U -
TGCAGTAGACCCTTCTCTATTGAGGATGATC
>12 dna:chromosome chromosome:NCBIM37:12:1:121257530:1 99629645 ID39722 U -
TGAGGACCTACCAAGATAACGGTAGCTTGA
>12 dna:chromosome chromosome:NCBIM37:12:1:121257530:1 99629657 ID52685 U -
TGGCTTTGTTCTGAGGACCTACCAAGATA
>12 dna:chromosome chromosome:NCBIM37:12:1:121257530:1 99629740 ID45868 U -
TGCCCCACGTGGTTAGATTCTGTCTCAAC
>12 dna:chromosome chromosome:NCBIM37:12:1:121257530:1 99629855 ID35127 U -
TGAAGACAAAATTGTGTGAGTGTGTGT
>12 dna:chromosome chromosome:NCBIM37:12:1:121257530:1 99629902 ID20473 U -
TAGGTTTCAAGTTTTGATTTGAAAATGGCT
>12 dna:chromosome chromosome:NCBIM37:12:1:121257530:1 99630217 ID5423 U -
GGACTCAGCCAACGAAAGCATTGTTTTC
>12 dna:chromosome chromosome:NCBIM37:12:1:121257530:1 99630335 ID9683 U -
TAAGAGACAAGAGTGTATCCTCTAAGGTAC
>12 dna:chromosome chromosome:NCBIM37:12:1:121257530:1 99630437 ID15987 U -
TAGAAAAGTTGATAGGTATCCCCTTGGGCAT
>12 dna:chromosome chromosome:NCBIM37:12:1:121257530:1 99630442 ID2544 U -
CATTAGAAAAGTTGATAGGTATCCCCTTG
>12 dna:chromosome chromosome:NCBIM37:12:1:121257530:1 99630448 ID21242 U -
TAGTTCATTAGAAAAGTTGATAGGTATC
>12 dna:chromosome chromosome:NCBIM37:12:1:121257530:1 99630563 ID16829 U -
TAGACAGAATTATCTTTTCAAAGGTGGGGA
>12 dna:chromosome chromosome:NCBIM37:12:1:121257530:1 99630564 ID16828 U -
TAGACAGAATTATCTTTTCAAAGGTGGGG
>12 dna:chromosome chromosome:NCBIM37:12:1:121257530:1 99630566 ID16827 U -
TAGACAGAATTATCTTTTCAAAGGTGG
>12 dna:chromosome chromosome:NCBIM37:12:1:121257530:1 99630740 ID2246 M -
CAGAGTGAGTTCCAGGACAGCCAGGGC
>12 dna:chromosome chromosome:NCBIM37:12:1:121257530:1 99630740 ID12913 M -
TACAGAGTGAGTTCCAGGACAGCCAGGGC
>12 dna:chromosome chromosome:NCBIM37:12:1:121257530:1 99631124 ID35873 U -
TGAATGAAAAGATTGCAATTCATTA
>12 dna:chromosome chromosome:NCBIM37:12:1:121257530:1 99631235 ID57385 U -
TGTAAGTGTCCCTGAATCCCTGAATTGATG
>12 dna:chromosome chromosome:NCBIM37:12:1:121257530:1 99631246 ID4799 U -
GCACTGTAAGTGTCCCTGAATCC
>12 dna:chromosome chromosome:NCBIM37:12:1:121257530:1 99631282 ID1923 U -
CACAGAGGCAGAATCTGTAATAGCATATGGA
>12 dna:chromosome chromosome:NCBIM37:12:1:121257530:1 99631504 ID33756 U -
TGAAAATTAGTTGGTGGTCCTTTGGGGA
>12 dna:chromosome chromosome:NCBIM37:12:1:121257530:1 99631504 ID66266 U -
TTGAAAATTAGTTGGTGGTCCTTTGGGGA
>12 dna:chromosome chromosome:NCBIM37:12:1:121257530:1 99631579 ID52329 U -
TGGCTAATTGCTATAATCGACTTCTTAAA
>12 dna:chromosome chromosome:NCBIM37:12:1:121257530:1 99631622 ID15072 U -
TACTATCTGCTGGTGAAAGATTTACAGT
>12 dna:chromosome chromosome:NCBIM37:12:1:121257530:1 99631633 ID61079 U -
TGTTTAACGAACTACTATCTGCTGGTGAA
>12 dna:chromosome chromosome:NCBIM37:12:1:121257530:1 99631964 ID45890 U -
TGCCCGATTGGTTTTACTGAAGAATGCCTA
>12 dna:chromosome chromosome:NCBIM37:12:1:121257530:1 99631967 ID45889 U -
TGCCCGATTGGTTTTACTGAAGAATGC
>12 dna:chromosome chromosome:NCBIM37:12:1:121257530:1 99631967 ID68688 U -
TTTGCCCGATTGGTTTTACTGAAGAATGC
>12 dna:chromosome chromosome:NCBIM37:12:1:121257530:1 99631998 ID1348 U -
AGTTAAAGCACACAGGTGATGGTTTG
>12 dna:chromosome chromosome:NCBIM37:12:1:121257530:1 99632000 ID9453 U -
TAAGAAAGTTAAAGCACACAGGTGATGGTT
>12 dna:chromosome chromosome:NCBIM37:12:1:121257530:1 99632001 ID9452 U -
TAAGAAAGTTAAAGCACACAGGTGATGGT
>12 dna:chromosome chromosome:NCBIM37:12:1:121257530:1 99632024 ID2019 U -
CACCAGCTGTGTGGTGTGTAAGAA
>12 dna:chromosome chromosome:NCBIM37:12:1:121257530:1 99632145 ID6566 U -
TAAAAATGTACCCTGTTTTGACAGCTCCCA
>12 dna:chromosome chromosome:NCBIM37:12:1:121257530:1 99632159 ID37381 U -
TGACCTGTTGCCATATTAAAAATGTACCCTGT
>12 dna:chromosome chromosome:NCBIM37:12:1:121257530:1 99632181 ID28899 U -
TCCCTTCTTATGGCTTCCTGACCTGTTG
>12 dna:chromosome chromosome:NCBIM37:12:1:121257530:1 99632192 ID48233 U -
TGCTTATATTCGGTCCCTTCTTATGGCTTC
>12 dna:chromosome chromosome:NCBIM37:12:1:121257530:1 99632206 ID38475 U -
TGAGACATTTCTCTTTGCTTATATTCGGTCC
>12 dna:chromosome chromosome:NCBIM37:12:1:121257530:1 99632207 ID38474 U -
TGAGACATTTCTCTTTGCTTATATTCGGTC
>12 dna:chromosome chromosome:NCBIM37:12:1:121257530:1 99632277 ID55164 U -
TGGTACACATTCCCGATGGAGGGCTGATA
>12 dna:chromosome chromosome:NCBIM37:12:1:121257530:1 99632279 ID33107 U -
TCTTGGTACACATTCCCGATGGAGGGCTGA
>12 dna:chromosome chromosome:NCBIM37:12:1:121257530:1 99632281 ID15307 U -
TACTCTTGGTACACATTCCCGATGGAGGGCT
>12 dna:chromosome chromosome:NCBIM37:12:1:121257530:1 99632283 ID67446 U -
TTGGTACACATTCCCGATGGAGGG
>12 dna:chromosome chromosome:NCBIM37:12:1:121257530:1 99632290 ID68912 U -
TTTTCAACCTACTCTTGGTACACATTCCCGA
>12 dna:chromosome chromosome:NCBIM37:12:1:121257530:1 99632324 ID4813 U -
GCAGAGCCTATGTATTCTATCTTCTTTGC
>12 dna:chromosome chromosome:NCBIM37:12:1:121257530:1 99632324 ID18005 U -
TAGCAGAGCCTATGTATTCTATCTTCTTTGC
>12 dna:chromosome chromosome:NCBIM37:12:1:121257530:1 99632332 ID6115 U -
GTGATGGTTAGCAGAGCCTATGTATTCTATC
>12 dna:chromosome chromosome:NCBIM37:12:1:121257530:1 99632476 ID16468 U -
TAGAAGCTGATGGAAATGTGAGGCTGTGT
>12 dna:chromosome chromosome:NCBIM37:12:1:121257530:1 99632498 ID38816 U -
TGAGAGTGCCATAAAGCCAGGGTTTAGAAGC
>12 dna:chromosome chromosome:NCBIM37:12:1:121257530:1 99632502 ID38815 U -
TGAGAGTGCCATAAAGCCAGGGTTTAG
>12 dna:chromosome chromosome:NCBIM37:12:1:121257530:1 99632504 ID38814 U -
TGAGAGTGCCATAAAGCCAGGGTTT
>12 dna:chromosome chromosome:NCBIM37:12:1:121257530:1 99632534 ID8522 U -
TAACACTTGAAGTGCAGAGGATGGGGAGT
>12 dna:chromosome chromosome:NCBIM37:12:1:121257530:1 99632540 ID8521 U -
TAACACTTGAAGTGCAGAGGATG
>12 dna:chromosome chromosome:NCBIM37:12:1:121257530:1 99632650 ID18855 U -
TAGGAAAAGTCTGAGTTCTGACAGCAGTC
>12 dna:chromosome chromosome:NCBIM37:12:1:121257530:1 99632651 ID18854 U -
TAGGAAAAGTCTGAGTTCTGACAGCAGT
>12 dna:chromosome chromosome:NCBIM37:12:1:121257530:1 99632654 ID28568 U -
TCCCCATAGGAAAAGTCTGAGTTCTGACAGC
>12 dna:chromosome chromosome:NCBIM37:12:1:121257530:1 99632661 ID18853 U -
TAGGAAAAGTCTGAGTTC
>12 dna:chromosome chromosome:NCBIM37:12:1:121257530:1 99632681 ID34854 U -
TGAACGGGTGGGTAGCCGTCATGGTCCC
>12 dna:chromosome chromosome:NCBIM37:12:1:121257530:1 99632707 ID53329 U -
TGGGAGAATGGTAGCCCTTTGAGGGATGTG
>12 dna:chromosome chromosome:NCBIM37:12:1:121257530:1 99632708 ID53328 U -
TGGGAGAATGGTAGCCCTTTGAGGGATGT
>12 dna:chromosome chromosome:NCBIM37:12:1:121257530:1 99632719 ID49777 U -
TGGAATAGACCTGGGAGAATGGTAGCCCT
>12 dna:chromosome chromosome:NCBIM37:12:1:121257530:1 99632722 ID20924 U -
TAGTCTGGAATAGACCTGGGAGAATGGTAGC
>12 dna:chromosome chromosome:NCBIM37:12:1:121257530:1 99632752 ID67966 U -
TTGTTAAATATTTTGAACATCAGCTCTACCT
>12 dna:chromosome chromosome:NCBIM37:12:1:121257530:1 99632753 ID67965 U -
TTGTTAAATATTTTGAACATCAGCTCTACC
>12 dna:chromosome chromosome:NCBIM37:12:1:121257530:1 99632754 ID67964 U -
TTGTTAAATATTTTGAACATCAGCTCTAC
>12 dna:chromosome chromosome:NCBIM37:12:1:121257530:1 99632794 ID16173 U -
TAGAAAGTTGCTCTATTGCTTAGTGCCTA
>12 dna:chromosome chromosome:NCBIM37:12:1:121257530:1 99632795 ID21865 U -
TATAGAAAGTTGCTCTATTGCTTAGTGCCT
>12 dna:chromosome chromosome:NCBIM37:12:1:121257530:1 99632803 ID56773 U -
TGGTTTCCTATAGAAAGTTGCTCTATTGCT
>12 dna:chromosome chromosome:NCBIM37:12:1:121257530:1 99632804 ID56772 U -
TGGTTTCCTATAGAAAGTTGCTCTATTGC
>12 dna:chromosome chromosome:NCBIM37:12:1:121257530:1 99632819 ID45977 U -
TGCCCTTGATGCTGATGGTTTCCTATAGA
>12 dna:chromosome chromosome:NCBIM37:12:1:121257530:1 99632868 ID6035 U -
GTCGATTATTTCATCTTTTCTTCAGAGTTC
>12 dna:chromosome chromosome:NCBIM37:12:1:121257530:1 99632881 ID65159 U -
TTCCAAATACAGAGGTCGATTATTTCATCTT
>12 dna:chromosome chromosome:NCBIM37:12:1:121257530:1 99632948 ID67150 U -
TTGGAGATAGTTGGGAGTCACTTGA
>12 dna:chromosome chromosome:NCBIM37:12:1:121257530:1 99632958 ID34615 U -
TGAACAAGCTCTACTTGGAGATAGTTGGG
>12 dna:chromosome chromosome:NCBIM37:12:1:121257530:1 99632959 ID1480 U -
ATGAACAAGCTCTACTTGGAGATAGTTGG
>12 dna:chromosome chromosome:NCBIM37:12:1:121257530:1 99632961 ID11238 U -
TAATGAACAAGCTCTACTTGGAGATAGTT
>12 dna:chromosome chromosome:NCBIM37:12:1:121257530:1 99633050 ID1654 U -
CAAAACAAAACCCAACCTGCCTTAAAATCTAA
>12 dna:chromosome chromosome:NCBIM37:12:1:121257530:1 99633113 ID26792 U -
TCCAAATGTAGGGATGCATACTCTCGAG
>12 dna:chromosome chromosome:NCBIM37:12:1:121257530:1 99633135 ID39959 U -
TGAGGTGAAATGAAACTGAAACGTCCAAA
>12 dna:chromosome chromosome:NCBIM37:12:1:121257530:1 99633138 ID39958 U -
TGAGGTGAAATGAAACTGAAACGTCC
>12 dna:chromosome chromosome:NCBIM37:12:1:121257530:1 99633142 ID60319 U -
TGTGTTGAGGTGAAATGAAACTGAAAC
>12 dna:chromosome chromosome:NCBIM37:12:1:121257530:1 99633152 ID2737 U -
CCATGCAGACAATGTGTTGAGGTGAAATG
>12 dna:chromosome chromosome:NCBIM37:12:1:121257530:1 99633152 ID43892 U -
TGCAGACAATGTGTTGAGGTGAAATG
>12 dna:chromosome chromosome:NCBIM37:12:1:121257530:1 99633187 ID51734 U -
TGGCAGTCAGGTTTATTGTTGGGAA
>12 dna:chromosome chromosome:NCBIM37:12:1:121257530:1 99633224 ID40936 U -
TGATAGATTGCCTTGGAACTGCTTGGTTGC
>12 dna:chromosome chromosome:NCBIM37:12:1:121257530:1 99633230 ID25575 U -
TCAGAATGATAGATTGCCTTGGAACTGCTT
>12 dna:chromosome chromosome:NCBIM37:12:1:121257530:1 99633231 ID25574 U -
TCAGAATGATAGATTGCCTTGGAACTGCT
>12 dna:chromosome chromosome:NCBIM37:12:1:121257530:1 99633232 ID25573 U -
TCAGAATGATAGATTGCCTTGGAACTGC
>12 dna:chromosome chromosome:NCBIM37:12:1:121257530:1 99633233 ID25572 U -
TCAGAATGATAGATTGCCTTGGAACTG
>12 dna:chromosome chromosome:NCBIM37:12:1:121257530:1 99633258 ID41247 U -
TGATCACGATGCAGAAGCATCCCCCAGTTC
>12 dna:chromosome chromosome:NCBIM37:12:1:121257530:1 99633261 ID41660 U -
TGATGATCACGATGCAGAAGCATCCCCCAG
>12 dna:chromosome chromosome:NCBIM37:12:1:121257530:1 99633262 ID41659 U -
TGATGATCACGATGCAGAAGCATCCCCCA
>12 dna:chromosome chromosome:NCBIM37:12:1:121257530:1 99633264 ID41658 U -
TGATGATCACGATGCAGAAGCATCCCC
>12 dna:chromosome chromosome:NCBIM37:12:1:121257530:1 99633277 ID11733 U -
TAATTTAGATTTTCCTGATGATCACGATG
>12 dna:chromosome chromosome:NCBIM37:12:1:121257530:1 99633287 ID27677 U -
TCCAGGGGACTAATTTAGATTTTCCTGAT
>12 dna:chromosome chromosome:NCBIM37:12:1:121257530:1 99633289 ID27676 U -
TCCAGGGGACTAATTTAGATTTTCCTG
>12 dna:chromosome chromosome:NCBIM37:12:1:121257530:1 99633323 ID6301 U -
TAAAAAAAATGAGCTTATATGGAGATGGTA
>12 dna:chromosome chromosome:NCBIM37:12:1:121257530:1 99633420 ID2309 U -
CAGCCCTGCCTCCTAAGGTTGCATCCCTTC
>12 dna:chromosome chromosome:NCBIM37:12:1:121257530:1 99633523 ID6542 U -
TAAAAATCTCATGGTGGCCAGGAAGCAAA
>12 dna:chromosome chromosome:NCBIM37:12:1:121257530:1 99633526 ID6541 U -
TAAAAATCTCATGGTGGCCAGGAAGC
>12 dna:chromosome chromosome:NCBIM37:12:1:121257530:1 99633529 ID6540 U -
TAAAAATCTCATGGTGGCCAGGA
>12 dna:chromosome chromosome:NCBIM37:12:1:121257530:1 99633542 ID20249 U -
TAGGTGGCAGAACAAAGCTAAAAATCTC
>12 dna:chromosome chromosome:NCBIM37:12:1:121257530:1 99633608 ID3408 U -
CTCAGAAGTTTCCATTCATGGTCCTCAC
>12 dna:chromosome chromosome:NCBIM37:12:1:121257530:1 99633610 ID3407 U -
CTCAGAAGTTTCCATTCATGGTCCTC
>12 dna:chromosome chromosome:NCBIM37:12:1:121257530:1 99633610 ID11177 U -
TAATCTCAGAAGTTTCCATTCATGGTCCTC
>12 dna:chromosome chromosome:NCBIM37:12:1:121257530:1 99633629 ID6589 U -
TAAAAATTTATTGACTCCTAATCTCAGAA
>12 dna:chromosome chromosome:NCBIM37:12:1:121257530:1 99633658 ID37131 U -
TGACCAAAATCTCTGACACCATCTCTTTC
>12 dna:chromosome chromosome:NCBIM37:12:1:121257530:1 99633680 ID46672 U -
TGCGAATCAGCTTTGTGTCGCTGTGACCAA
>12 dna:chromosome chromosome:NCBIM37:12:1:121257530:1 99633681 ID46671 U -
TGCGAATCAGCTTTGTGTCGCTGTGACCA
>12 dna:chromosome chromosome:NCBIM37:12:1:121257530:1 99633681 ID59662 U -
TGTGCGAATCAGCTTTGTGTCGCTGTGACCA
>12 dna:chromosome chromosome:NCBIM37:12:1:121257530:1 99633686 ID66108 U -
TTCTGTGCGAATCAGCTTTGTGTCGCTGT
>12 dna:chromosome chromosome:NCBIM37:12:1:121257530:1 99633691 ID27717 U -
TCCAGGTTTCTGTGCGAATCAGCTTTGTGTC
>12 dna:chromosome chromosome:NCBIM37:12:1:121257530:1 99633693 ID65287 U -
TTCCAGGTTTCTGTGCGAATCAGCTTTGTG
>12 dna:chromosome chromosome:NCBIM37:12:1:121257530:1 99633697 ID26038 U -
TCAGTTCCAGGTTTCTGTGCGAATCAGCTT
>12 dna:chromosome chromosome:NCBIM37:12:1:121257530:1 99633699 ID31757 U -
TCTCAGTTCCAGGTTTCTGTGCGAATCAGC
>12 dna:chromosome chromosome:NCBIM37:12:1:121257530:1 99633731 ID7400 U -
TAAACCATGCTGTCAATGGCCAGCCACC
>12 dna:chromosome chromosome:NCBIM37:12:1:121257530:1 99633732 ID7399 U -
TAAACCATGCTGTCAATGGCCAGCCAC
>12 dna:chromosome chromosome:NCBIM37:12:1:121257530:1 99633733 ID7398 U -
TAAACCATGCTGTCAATGGCCAGCCA
>12 dna:chromosome chromosome:NCBIM37:12:1:121257530:1 99633746 ID20385 U -
TAGGTTCTACTGGCTTCTAAACCATGCTGT
>12 dna:chromosome chromosome:NCBIM37:12:1:121257530:1 99633747 ID20384 U -
TAGGTTCTACTGGCTTCTAAACCATGCTG
>12 dna:chromosome chromosome:NCBIM37:12:1:121257530:1 99633753 ID24839 U -
TCACAAATAGGTTCTACTGGCTTCTAAACC
>12 dna:chromosome chromosome:NCBIM37:12:1:121257530:1 99633764 ID65163 U -
TTCCAAATTCCTTCACAAATAGGTTCTACTG
>12 dna:chromosome chromosome:NCBIM37:12:1:121257530:1 99633830 ID27736 U -
TCCAGTCAGATTGCTCATTAAACTCACAAC
>12 dna:chromosome chromosome:NCBIM37:12:1:121257530:1 99633831 ID27735 U -
TCCAGTCAGATTGCTCATTAAACTCACAA
>12 dna:chromosome chromosome:NCBIM37:12:1:121257530:1 99633884 ID63956 U -
TTACATGTGCACAGTCTCTTCTCCCCATGT
>12 dna:chromosome chromosome:NCBIM37:12:1:121257530:1 99633899 ID28251 U -
TCCCACCTAAAGCCTTACATGTGCACAGT
>12 dna:chromosome chromosome:NCBIM37:12:1:121257530:1 99633926 ID52675 U -
TGGCTTTCAATTTCAATAGCCCCTGCTC
>12 dna:chromosome chromosome:NCBIM37:12:1:121257530:1 99633945 ID16790 U -
TAGACAAATTGTTTGTCAGAATGGCTTTCA
>12 dna:chromosome chromosome:NCBIM37:12:1:121257530:1 99633946 ID16789 U -
TAGACAAATTGTTTGTCAGAATGGCTTTC
>12 dna:chromosome chromosome:NCBIM37:12:1:121257530:1 99633998 ID33201 U -
TCTTTCAGGGTTAAACTCAACCTCCCACAA
>12 dna:chromosome chromosome:NCBIM37:12:1:121257530:1 99634012 ID17709 U -
TAGATTCAAGTAGTCTTTCAGGGTTAAAC
>12 dna:chromosome chromosome:NCBIM37:12:1:121257530:1 99634012 ID64154 U -
TTAGATTCAAGTAGTCTTTCAGGGTTAAAC
>12 dna:chromosome chromosome:NCBIM37:12:1:121257530:1 99634016 ID27997 U -
TCCATTAGATTCAAGTAGTCTTTCAGGGTT
>12 dna:chromosome chromosome:NCBIM37:12:1:121257530:1 99634035 ID59799 U -
TGTGCTTTGAAGTTTCCTCCATTAGATT
>12 dna:chromosome chromosome:NCBIM37:12:1:121257530:1 99634047 ID18430 U -
TAGCCTGAATGTTGTGTGCTTTGAAGTTTC
>12 dna:chromosome chromosome:NCBIM37:12:1:121257530:1 99634049 ID18429 U -
TAGCCTGAATGTTGTGTGCTTTGAAGTT
>12 dna:chromosome chromosome:NCBIM37:12:1:121257530:1 99634053 ID47269 U -
TGCTATAGCCTGAATGTTGTGTGCTTTGA
>12 dna:chromosome chromosome:NCBIM37:12:1:121257530:1 99634054 ID47268 U -
TGCTATAGCCTGAATGTTGTGTGCTTTG
>12 dna:chromosome chromosome:NCBIM37:12:1:121257530:1 99634058 ID14113 U -
TACCCATGCTATAGCCTGAATGTTGTGTGC
>12 dna:chromosome chromosome:NCBIM37:12:1:121257530:1 99634059 ID14112 U -
TACCCATGCTATAGCCTGAATGTTGTGTG
>12 dna:chromosome chromosome:NCBIM37:12:1:121257530:1 99634060 ID14111 U -
TACCCATGCTATAGCCTGAATGTTGTGT
>12 dna:chromosome chromosome:NCBIM37:12:1:121257530:1 99634097 ID44920 U -
TGCCAAGCACTATAAATCTTGACAAAAGG
>12 dna:chromosome chromosome:NCBIM37:12:1:121257530:1 99634149 ID52498 U -
TGGCTGCAACTTCGCATGTGTTTGTTTT
>12 dna:chromosome chromosome:NCBIM37:12:1:121257530:1 99634173 ID49797 U -
TGGAATCAAACCTCCTTTGGC
>12 dna:chromosome chromosome:NCBIM37:12:1:121257530:1 99634183 ID11681 U -
TAATTGGTACTAAGTCTTTTGGAATCAAAC
>12 dna:chromosome chromosome:NCBIM37:12:1:121257530:1 99634204 ID42788 U -
TGCAAAGTGCTTGGCTCCTTTTAATTGGTA
>12 dna:chromosome chromosome:NCBIM37:12:1:121257530:1 99634213 ID42238 U -
TGATTCTGGTGCAAAGTGCTTGGCTCCTTT
>12 dna:chromosome chromosome:NCBIM37:12:1:121257530:1 99634215 ID22949 U -
TATGATTCTGGTGCAAAGTGCTTGGCTCCT
>12 dna:chromosome chromosome:NCBIM37:12:1:121257530:1 99634216 ID22948 U -
TATGATTCTGGTGCAAAGTGCTTGGCTCC
>12 dna:chromosome chromosome:NCBIM37:12:1:121257530:1 99634217 ID29620 U -
TCCTATGATTCTGGTGCAAAGTGCTTGGCTC
>12 dna:chromosome chromosome:NCBIM37:12:1:121257530:1 99634218 ID29619 U -
TCCTATGATTCTGGTGCAAAGTGCTTGGCT
>12 dna:chromosome chromosome:NCBIM37:12:1:121257530:1 99634219 ID29618 U -
TCCTATGATTCTGGTGCAAAGTGCTTGGC
>12 dna:chromosome chromosome:NCBIM37:12:1:121257530:1 99634220 ID65519 U -
TTCCTATGATTCTGGTGCAAAGTGCTTGG
>12 dna:chromosome chromosome:NCBIM37:12:1:121257530:1 99634221 ID68443 U -
TTTCCTATGATTCTGGTGCAAAGTGCTTG
>12 dna:chromosome chromosome:NCBIM37:12:1:121257530:1 99634222 ID29617 U -
TCCTATGATTCTGGTGCAAAGTGCTT
>12 dna:chromosome chromosome:NCBIM37:12:1:121257530:1 99634222 ID33214 U -
TCTTTCCTATGATTCTGGTGCAAAGTGCTT
>12 dna:chromosome chromosome:NCBIM37:12:1:121257530:1 99634223 ID33213 U -
TCTTTCCTATGATTCTGGTGCAAAGTGCT
>12 dna:chromosome chromosome:NCBIM37:12:1:121257530:1 99634259 ID40637 U -
TGAGTTTTTGTTGACCCACCTTGAGACACACT
>12 dna:chromosome chromosome:NCBIM37:12:1:121257530:1 99634264 ID41652 U -
TGATGAGTTTTTGTTGACCCACCTTGAGAC
>12 dna:chromosome chromosome:NCBIM37:12:1:121257530:1 99634267 ID59371 U -
TGTGATGAGTTTTTGTTGACCCACCTTGA
>12 dna:chromosome chromosome:NCBIM37:12:1:121257530:1 99634268 ID41651 U -
TGATGAGTTTTTGTTGACCCACCTTG
>12 dna:chromosome chromosome:NCBIM37:12:1:121257530:1 99634271 ID46454 U -
TGCCTGTGATGAGTTTTTGTTGACCCACC
>12 dna:chromosome chromosome:NCBIM37:12:1:121257530:1 99634272 ID68698 U -
TTTGCCTGTGATGAGTTTTTGTTGACCCAC
>12 dna:chromosome chromosome:NCBIM37:12:1:121257530:1 99634275 ID33253 U -
TCTTTGCCTGTGATGAGTTTTTGTTGACC
>12 dna:chromosome chromosome:NCBIM37:12:1:121257530:1 99634282 ID16206 U -
TAGAAATCTCTTTGCCTGTGATGAGTTTTT
>12 dna:chromosome chromosome:NCBIM37:12:1:121257530:1 99634283 ID16205 U -
TAGAAATCTCTTTGCCTGTGATGAGTTTT
>12 dna:chromosome chromosome:NCBIM37:12:1:121257530:1 99634284 ID16204 U -
TAGAAATCTCTTTGCCTGTGATGAGTTT
>12 dna:chromosome chromosome:NCBIM37:12:1:121257530:1 99634288 ID24354 U -
TCAAATAGAAATCTCTTTGCCTGTGATGA
>12 dna:chromosome chromosome:NCBIM37:12:1:121257530:1 99634290 ID31591 U -
TCTCAAATAGAAATCTCTTTGCCTGTGAT
>12 dna:chromosome chromosome:NCBIM37:12:1:121257530:1 99634320 ID58815 U -
TGTGAACAGGGCACCCAGGAGTTTTC
>12 dna:chromosome chromosome:NCBIM37:12:1:121257530:1 99634323 ID29852 U -
TCCTCTGTGAACAGGGCACCCAGGAGTT
>12 dna:chromosome chromosome:NCBIM37:12:1:121257530:1 99634330 ID56531 U -
TGGTTATCCTCTGTGAACAGGGCACCC
>12 dna:chromosome chromosome:NCBIM37:12:1:121257530:1 99634365 ID16015 U -
TAGAAACACAACTCAGGGAGAC
>12 dna:chromosome chromosome:NCBIM37:12:1:121257530:1 99634365 ID23425 U -
TATTAGAAACACAACTCAGGGAGAC
>12 dna:chromosome chromosome:NCBIM37:12:1:121257530:1 99634365 ID45195 U -
TGCCACTATTAGAAACACAACTCAGGGAGAC
>12 dna:chromosome chromosome:NCBIM37:12:1:121257530:1 99634372 ID35757 U -
TGAATATGCCACTATTAGAAACACAACTCA
>12 dna:chromosome chromosome:NCBIM37:12:1:121257530:1 99634386 ID42652 U -
TGCAAACGGAACACTGAATATGCCACTATT
>12 dna:chromosome chromosome:NCBIM37:12:1:121257530:1 99634387 ID42651 U -
TGCAAACGGAACACTGAATATGCCACTAT
>12 dna:chromosome chromosome:NCBIM37:12:1:121257530:1 99634390 ID52494 U -
TGGCTGCAAACGGAACACTGAATATGCCAC
>12 dna:chromosome chromosome:NCBIM37:12:1:121257530:1 99634391 ID52493 U -
TGGCTGCAAACGGAACACTGAATATGCCA
>12 dna:chromosome chromosome:NCBIM37:12:1:121257530:1 99634392 ID52492 U -
TGGCTGCAAACGGAACACTGAATATGCC
>12 dna:chromosome chromosome:NCBIM37:12:1:121257530:1 99634393 ID52489 U -
TGGCTGCAAACGGAACACTGAATATGC
>12 dna:chromosome chromosome:NCBIM37:12:1:121257530:1 99634394 ID52488 U -
TGGCTGCAAACGGAACACTGAATATG
>12 dna:chromosome chromosome:NCBIM37:12:1:121257530:1 99634397 ID55661 U -
TGGTCCATGGCTGCAAACGGAACACTGAAT
>12 dna:chromosome chromosome:NCBIM37:12:1:121257530:1 99634399 ID55659 U -
TGGTCCATGGCTGCAAACGGAACACTGA
>12 dna:chromosome chromosome:NCBIM37:12:1:121257530:1 99634401 ID28853 U -
TCCCTGGTCCATGGCTGCAAACGGAACACT
>12 dna:chromosome chromosome:NCBIM37:12:1:121257530:1 99634429 ID47577 U -
TGCTCCTGATGTGAGAAGTAGCTGGGCTTC
>12 dna:chromosome chromosome:NCBIM37:12:1:121257530:1 99634433 ID47576 U -
TGCTCCTGATGTGAGAAGTAGCTGGG
>12 dna:chromosome chromosome:NCBIM37:12:1:121257530:1 99634439 ID45012 U -
TGCCAAGTTCTGCTCCTGATGTGAGAAGTA
>12 dna:chromosome chromosome:NCBIM37:12:1:121257530:1 99634440 ID45011 U -
TGCCAAGTTCTGCTCCTGATGTGAGAAGT
>12 dna:chromosome chromosome:NCBIM37:12:1:121257530:1 99634443 ID41732 U -
TGATGCCAAGTTCTGCTCCTGATGTGAGA
>12 dna:chromosome chromosome:NCBIM37:12:1:121257530:1 99634443 ID45010 U -
TGCCAAGTTCTGCTCCTGATGTGAGA
>12 dna:chromosome chromosome:NCBIM37:12:1:121257530:1 99634446 ID50956 U -
TGGATGATGCCAAGTTCTGCTCCTGATGTG
>12 dna:chromosome chromosome:NCBIM37:12:1:121257530:1 99634449 ID50955 U -
TGGATGATGCCAAGTTCTGCTCCTGAT
>12 dna:chromosome chromosome:NCBIM37:12:1:121257530:1 99634452 ID58137 U -
TGTCACATGGATGATGCCAAGTTCTGCTCCT
>12 dna:chromosome chromosome:NCBIM37:12:1:121257530:1 99634453 ID25112 U -
TCACATGGATGATGCCAAGTTCTGCTCC
>12 dna:chromosome chromosome:NCBIM37:12:1:121257530:1 99634453 ID58136 U -
TGTCACATGGATGATGCCAAGTTCTGCTCC
>12 dna:chromosome chromosome:NCBIM37:12:1:121257530:1 99634454 ID58135 U -
TGTCACATGGATGATGCCAAGTTCTGCTC
>12 dna:chromosome chromosome:NCBIM37:12:1:121257530:1 99634455 ID58134 U -
TGTCACATGGATGATGCCAAGTTCTGCT
>12 dna:chromosome chromosome:NCBIM37:12:1:121257530:1 99634456 ID367 U -
AATGTCACATGGATGATGCCAAGTTCTGC
>12 dna:chromosome chromosome:NCBIM37:12:1:121257530:1 99634456 ID58133 U -
TGTCACATGGATGATGCCAAGTTCTGC
>12 dna:chromosome chromosome:NCBIM37:12:1:121257530:1 99634459 ID114 U -
AACAATGTCACATGGATGATGCCAAGTTC
>12 dna:chromosome chromosome:NCBIM37:12:1:121257530:1 99634468 ID66248 U -
TTGAAAAAAAAACAATGTCACATGGATGAT
>12 dna:chromosome chromosome:NCBIM37:12:1:121257530:1 99634493 ID22033 U -
TATATGACTCTTGCATCTGTATCCTTGAA
>12 dna:chromosome chromosome:NCBIM37:12:1:121257530:1 99634515 ID2555 U -
CATTCTCTGAAATTTGCATGAGCCTATATGA
>12 dna:chromosome chromosome:NCBIM37:12:1:121257530:1 99634515 ID65995 U -
TTCTCTGAAATTTGCATGAGCCTATATGA
>12 dna:chromosome chromosome:NCBIM37:12:1:121257530:1 99634521 ID4181 U -
GACATTCTCTGAAATTTGCATGAGCCT
>12 dna:chromosome chromosome:NCBIM37:12:1:121257530:1 99634523 ID28134 U -
TCCCAAGACATTCTCTGAAATTTGCATGAGC
>12 dna:chromosome chromosome:NCBIM37:12:1:121257530:1 99634529 ID50275 U -
TGGACTCCCAAGACATTCTCTGAAATTTGC
>12 dna:chromosome chromosome:NCBIM37:12:1:121257530:1 99634542 ID64789 U -
TTCACAGAATTCATGGACTCCCAAGACATT
>12 dna:chromosome chromosome:NCBIM37:12:1:121257530:1 99634556 ID16504 U -
TAGAAGGCTGACCCCTTCACAGAATTCATGG
>12 dna:chromosome chromosome:NCBIM37:12:1:121257530:1 99634593 ID12404 U -
TACAATATCACATATTGCTTGGTTGGGGGT
>12 dna:chromosome chromosome:NCBIM37:12:1:121257530:1 99634595 ID63836 U -
TTACAATATCACATATTGCTTGGTTGGGG
>12 dna:chromosome chromosome:NCBIM37:12:1:121257530:1 99634596 ID1814 U -
CAATATCACATATTGCTTGGTTGGG
>12 dna:chromosome chromosome:NCBIM37:12:1:121257530:1 99634596 ID63835 U -
TTACAATATCACATATTGCTTGGTTGGG
>12 dna:chromosome chromosome:NCBIM37:12:1:121257530:1 99634597 ID63834 U -
TTACAATATCACATATTGCTTGGTTGG
>12 dna:chromosome chromosome:NCBIM37:12:1:121257530:1 99634599 ID37655 U -
TGACTCTTACAATATCACATATTGCTTGGTT
>12 dna:chromosome chromosome:NCBIM37:12:1:121257530:1 99634600 ID37654 U -
TGACTCTTACAATATCACATATTGCTTGGT
>12 dna:chromosome chromosome:NCBIM37:12:1:121257530:1 99634600 ID66502 U -
TTGACTCTTACAATATCACATATTGCTTGGT
>12 dna:chromosome chromosome:NCBIM37:12:1:121257530:1 99634602 ID37653 U -
TGACTCTTACAATATCACATATTGCTTG
>12 dna:chromosome chromosome:NCBIM37:12:1:121257530:1 99634612 ID44419 U -
TGCATCTTTGGCTTGACTCTTACAATATCAC
>12 dna:chromosome chromosome:NCBIM37:12:1:121257530:1 99634642 ID36921 U -
TGACATCTCTGACTTTCTGGGGTCTCCATT
>12 dna:chromosome chromosome:NCBIM37:12:1:121257530:1 99634648 ID60821 U -
TGTTCTGACATCTCTGACTTTCTGGGGTC
>12 dna:chromosome chromosome:NCBIM37:12:1:121257530:1 99634681 ID3398 U -
CTCACTGCTTATAACTTCCCTTAGAGGGTATT
>12 dna:chromosome chromosome:NCBIM37:12:1:121257530:1 99634683 ID31661 U -
TCTCACTGCTTATAACTTCCCTTAGAGGGTA
>12 dna:chromosome chromosome:NCBIM37:12:1:121257530:1 99634686 ID3397 U -
CTCACTGCTTATAACTTCCCTTAGAGG
>12 dna:chromosome chromosome:NCBIM37:12:1:121257530:1 99634732 ID46560 U -
TGCCTTGCTGACTGCAATCCACATGGTC
>12 dna:chromosome chromosome:NCBIM37:12:1:121257530:1 99634807 ID20523 U -
TAGTAAATACAATAGTCTCATGTCC
>12 dna:chromosome chromosome:NCBIM37:12:1:121257530:1 99634841 ID6493 U -
TAAAAAGTAGACCAAAAGAAGTCTAAACCAAA
>12 dna:chromosome chromosome:NCBIM37:12:1:121257530:1 99634857 ID20041 U -
TAGGTAGATAGATATAAAAAGTAGACCAAA
>12 dna:chromosome chromosome:NCBIM37:12:1:121257530:1 99634900 ID43178 U -
TGCAAGGCATAGAGTGAGCATTACCATTC
>12 dna:chromosome chromosome:NCBIM37:12:1:121257530:1 99634901 ID43177 U -
TGCAAGGCATAGAGTGAGCATTACCATT
>12 dna:chromosome chromosome:NCBIM37:12:1:121257530:1 99634922 ID31139 U -
TCTAAAAGTCACATGCTTCCAATATGCAAGG
>12 dna:chromosome chromosome:NCBIM37:12:1:121257530:1 99634926 ID22497 U -
TATCTAAAAGTCACATGCTTCCAATATGC
>12 dna:chromosome chromosome:NCBIM37:12:1:121257530:1 99634965 ID38543 U -
TGAGACTCGAGGCAAAAATTTGGCGGTGA
>12 dna:chromosome chromosome:NCBIM37:12:1:121257530:1 99634967 ID59162 U -
TGTGAGACTCGAGGCAAAAATTTGGCGGT
>12 dna:chromosome chromosome:NCBIM37:12:1:121257530:1 99634982 ID30886 U -
TCGTAATTCATAGTCTCCTGTGAGACTCGAGG
>12 dna:chromosome chromosome:NCBIM37:12:1:121257530:1 99634991 ID24268 U -
TCAAAGATCGTAATTCATAGTCTCCTGTGA
>12 dna:chromosome chromosome:NCBIM37:12:1:121257530:1 99634993 ID47403 U -
TGCTCAAAGATCGTAATTCATAGTCTCCTGT
>12 dna:chromosome chromosome:NCBIM37:12:1:121257530:1 99634994 ID24267 U -
TCAAAGATCGTAATTCATAGTCTCCTG
>12 dna:chromosome chromosome:NCBIM37:12:1:121257530:1 99635010 ID8048 U -
TAAATAGTTCCAGCACTGCTCAAAGATCGT
>12 dna:chromosome chromosome:NCBIM37:12:1:121257530:1 99635012 ID21544 U -
TATAAATAGTTCCAGCACTGCTCAAAGATC
>12 dna:chromosome chromosome:NCBIM37:12:1:121257530:1 99635092 ID48650 U -
TGCTTTTAAGTCCTTGAAAAGGGTCATTTA
>12 dna:chromosome chromosome:NCBIM37:12:1:121257530:1 99635103 ID44012 U -
TGCAGCATTTTGCTTTTAAGTCCTTGAAA
>12 dna:chromosome chromosome:NCBIM37:12:1:121257530:1 99635119 ID15689 U -
TACTTCAAATCTAAACTGCAGCATTTTGC
>12 dna:chromosome chromosome:NCBIM37:12:1:121257530:1 99635126 ID66779 U -
TTGCAGGATACTTCAAATCTAAACTGCAGC
>12 dna:chromosome chromosome:NCBIM37:12:1:121257530:1 99635135 ID5755 U -
GGGCCTTTGCAGGATACTTCAAATCTA
>12 dna:chromosome chromosome:NCBIM37:12:1:121257530:1 99635139 ID8480 U -
TAACACATGGGCCTTTGCAGGATACTTCAAA
>12 dna:chromosome chromosome:NCBIM37:12:1:121257530:1 99635143 ID68842 U -
TTTTAACACATGGGCCTTTGCAGGATACTT
>12 dna:chromosome chromosome:NCBIM37:12:1:121257530:1 99635144 ID68841 U -
TTTTAACACATGGGCCTTTGCAGGATACT
>12 dna:chromosome chromosome:NCBIM37:12:1:121257530:1 99635145 ID68200 U -
TTTAACACATGGGCCTTTGCAGGATAC
>12 dna:chromosome chromosome:NCBIM37:12:1:121257530:1 99635145 ID68840 U -
TTTTAACACATGGGCCTTTGCAGGATAC
>12 dna:chromosome chromosome:NCBIM37:12:1:121257530:1 99635146 ID68839 U -
TTTTAACACATGGGCCTTTGCAGGATA
>12 dna:chromosome chromosome:NCBIM37:12:1:121257530:1 99635147 ID68838 U -
TTTTAACACATGGGCCTTTGCAGGAT
>12 dna:chromosome chromosome:NCBIM37:12:1:121257530:1 99635177 ID29471 U -
TCCTAGAAACGGCTCAGGCTGGTGACC
>12 dna:chromosome chromosome:NCBIM37:12:1:121257530:1 99635178 ID28780 U -
TCCCTCCTAGAAACGGCTCAGGCTGGTGAC
>12 dna:chromosome chromosome:NCBIM37:12:1:121257530:1 99635203 ID10123 U -
TAAGCTCAGTTTCCTAAACGTTTCTCTCCCT
>12 dna:chromosome chromosome:NCBIM37:12:1:121257530:1 99635206 ID14881 U -
TACTAAGCTCAGTTTCCTAAACGTTTCTCTC
>12 dna:chromosome chromosome:NCBIM37:12:1:121257530:1 99635207 ID14880 U -
TACTAAGCTCAGTTTCCTAAACGTTTCTCT
>12 dna:chromosome chromosome:NCBIM37:12:1:121257530:1 99635208 ID14879 U -
TACTAAGCTCAGTTTCCTAAACGTTTCTC
>12 dna:chromosome chromosome:NCBIM37:12:1:121257530:1 99635209 ID14878 U -
TACTAAGCTCAGTTTCCTAAACGTTTCT
>12 dna:chromosome chromosome:NCBIM37:12:1:121257530:1 99635210 ID31399 U -
TCTACTAAGCTCAGTTTCCTAAACGTTTC
>12 dna:chromosome chromosome:NCBIM37:12:1:121257530:1 99635241 ID6938 U -
TAAAAGGCATACCCATAGTGACCTCACTCC
>12 dna:chromosome chromosome:NCBIM37:12:1:121257530:1 99635295 ID22014 U -
TATATCATGGCAGCCAGGAAACAAATAGAGT
>12 dna:chromosome chromosome:NCBIM37:12:1:121257530:1 99635295 ID22360 U -
TATCATGGCAGCCAGGAAACAAATAGAGT
>12 dna:chromosome chromosome:NCBIM37:12:1:121257530:1 99635297 ID22359 U -
TATCATGGCAGCCAGGAAACAAATAGA
>12 dna:chromosome chromosome:NCBIM37:12:1:121257530:1 99635310 ID4440 U -
GAGCAAAACTTATATCATGGCAGCCA
>12 dna:chromosome chromosome:NCBIM37:12:1:121257530:1 99635311 ID51632 U -
TGGCAGAGCAAAACTTATATCATGGCAGCC
>12 dna:chromosome chromosome:NCBIM37:12:1:121257530:1 99635312 ID2232 U -
CAGAGCAAAACTTATATCATGGCAGC
>12 dna:chromosome chromosome:NCBIM37:12:1:121257530:1 99635312 ID51631 U -
TGGCAGAGCAAAACTTATATCATGGCAGC
>12 dna:chromosome chromosome:NCBIM37:12:1:121257530:1 99635314 ID51630 U -
TGGCAGAGCAAAACTTATATCATGGCA
>12 dna:chromosome chromosome:NCBIM37:12:1:121257530:1 99635342 ID55131 U -
TGGTAAGGCACACAACTTGGTGGGGAATTT
>12 dna:chromosome chromosome:NCBIM37:12:1:121257530:1 99635355 ID48674 U -
TGCTTTTGAGCTTGTGGTAAGGCACACAACT
>12 dna:chromosome chromosome:NCBIM37:12:1:121257530:1 99635357 ID66980 U -
TTGCTTTTGAGCTTGTGGTAAGGCACACAA
>12 dna:chromosome chromosome:NCBIM37:12:1:121257530:1 99635359 ID26528 U -
TCATTGCTTTTGAGCTTGTGGTAAGGCACAC
>12 dna:chromosome chromosome:NCBIM37:12:1:121257530:1 99635359 ID48673 U -
TGCTTTTGAGCTTGTGGTAAGGCACAC
>12 dna:chromosome chromosome:NCBIM37:12:1:121257530:1 99635359 ID66979 U -
TTGCTTTTGAGCTTGTGGTAAGGCACAC
>12 dna:chromosome chromosome:NCBIM37:12:1:121257530:1 99635361 ID65120 U -
TTCATTGCTTTTGAGCTTGTGGTAAGGCAC
>12 dna:chromosome chromosome:NCBIM37:12:1:121257530:1 99635362 ID65119 U -
TTCATTGCTTTTGAGCTTGTGGTAAGGCA
>12 dna:chromosome chromosome:NCBIM37:12:1:121257530:1 99635363 ID6279 U -
GTTTCATTGCTTTTGAGCTTGTGGTAAGGC
>12 dna:chromosome chromosome:NCBIM37:12:1:121257530:1 99635363 ID65118 U -
TTCATTGCTTTTGAGCTTGTGGTAAGGC
>12 dna:chromosome chromosome:NCBIM37:12:1:121257530:1 99635367 ID56767 U -
TGGTTTCATTGCTTTTGAGCTTGTGGTA
>12 dna:chromosome chromosome:NCBIM37:12:1:121257530:1 99635368 ID56766 U -
TGGTTTCATTGCTTTTGAGCTTGTGGT
>12 dna:chromosome chromosome:NCBIM37:12:1:121257530:1 99635397 ID25081 U -
TCACAGTTTCAATGGTTTTAACCCATGGCCA
>12 dna:chromosome chromosome:NCBIM37:12:1:121257530:1 99635398 ID3389 U -
CTCACAGTTTCAATGGTTTTAACCCATGGCC
>12 dna:chromosome chromosome:NCBIM37:12:1:121257530:1 99635399 ID25080 U -
TCACAGTTTCAATGGTTTTAACCCATGGC
>12 dna:chromosome chromosome:NCBIM37:12:1:121257530:1 99635405 ID68946 U -
TTTTGACTCACAGTTTCAATGGTTTTAACC
>12 dna:chromosome chromosome:NCBIM37:12:1:121257530:1 99635406 ID68945 U -
TTTTGACTCACAGTTTCAATGGTTTTAAC
>12 dna:chromosome chromosome:NCBIM37:12:1:121257530:1 99635407 ID68944 U -
TTTTGACTCACAGTTTCAATGGTTTTAA
>12 dna:chromosome chromosome:NCBIM37:12:1:121257530:1 99635408 ID68943 U -
TTTTGACTCACAGTTTCAATGGTTTTA
>12 dna:chromosome chromosome:NCBIM37:12:1:121257530:1 99635572 ID19388 U -
TAGGAGTTCTATTTGAAAAAAAAATCT
>12 dna:chromosome chromosome:NCBIM37:12:1:121257530:1 99635598 ID64726 U -
TTCAATGAACTGACTTTGACTCGTAAAAT
>12 dna:chromosome chromosome:NCBIM37:12:1:121257530:1 99635605 ID1720 U -
CAACAACTTCAATGAACTGACTTTGACTC
>12 dna:chromosome chromosome:NCBIM37:12:1:121257530:1 99635629 ID52464 U -
TGGCTGAAGGTCTTAACCATGACAACA
>12 dna:chromosome chromosome:NCBIM37:12:1:121257530:1 99635693 ID55151 U -
TGGTAATGTCGCTTTGGGCTTCCAAA
>12 dna:chromosome chromosome:NCBIM37:12:1:121257530:1 99635693 ID56219 U -
TGGTGGTAATGTCGCTTTGGGCTTCCAAA
>12 dna:chromosome chromosome:NCBIM37:12:1:121257530:1 99635696 ID56218 U -
TGGTGGTAATGTCGCTTTGGGCTTCC
>12 dna:chromosome chromosome:NCBIM37:12:1:121257530:1 99635761 ID20876 U -
TAGTCGGGTTGCATTTAGGGTTCGTCTAGG
>12 dna:chromosome chromosome:NCBIM37:12:1:121257530:1 99635762 ID20875 U -
TAGTCGGGTTGCATTTAGGGTTCGTCTAG
>12 dna:chromosome chromosome:NCBIM37:12:1:121257530:1 99635763 ID20874 U -
TAGTCGGGTTGCATTTAGGGTTCGTCTA
>12 dna:chromosome chromosome:NCBIM37:12:1:121257530:1 99635877 ID7441 U -
TAAACGACCGCTTCCTTTCTGCCTCTGT
>12 dna:chromosome chromosome:NCBIM37:12:1:121257530:1 99635880 ID19398 U -
TAGGATAAACGACCGCTTCCTTTCTGCCTC
>12 dna:chromosome chromosome:NCBIM37:12:1:121257530:1 99635881 ID7440 U -
TAAACGACCGCTTCCTTTCTGCCT
>12 dna:chromosome chromosome:NCBIM37:12:1:121257530:1 99635881 ID19397 U -
TAGGATAAACGACCGCTTCCTTTCTGCCT
>12 dna:chromosome chromosome:NCBIM37:12:1:121257530:1 99635882 ID19396 U -
TAGGATAAACGACCGCTTCCTTTCTGCC
>12 dna:chromosome chromosome:NCBIM37:12:1:121257530:1 99635903 ID7070 U -
TAAAATAATGGTGTCCATACAGGTAGGATA
>12 dna:chromosome chromosome:NCBIM37:12:1:121257530:1 99635904 ID7069 U -
TAAAATAATGGTGTCCATACAGGTAGGAT
>12 dna:chromosome chromosome:NCBIM37:12:1:121257530:1 99635904 ID63519 U -
TTAAAATAATGGTGTCCATACAGGTAGGAT
>12 dna:chromosome chromosome:NCBIM37:12:1:121257530:1 99635905 ID63518 U -
TTAAAATAATGGTGTCCATACAGGTAGGA
>12 dna:chromosome chromosome:NCBIM37:12:1:121257530:1 99635909 ID60251 U -
TGTGTTAAAATAATGGTGTCCATACAGGT
>12 dna:chromosome chromosome:NCBIM37:12:1:121257530:1 99635910 ID60379 U -
TGTTAAAATAATGGTGTCCATACAGG
>12 dna:chromosome chromosome:NCBIM37:12:1:121257530:1 99635913 ID24019 U -
TATTTGTGTGTTAAAATAATGGTGTCCATAC
>12 dna:chromosome chromosome:NCBIM37:12:1:121257530:1 99635914 ID24018 U -
TATTTGTGTGTTAAAATAATGGTGTCCATA
>12 dna:chromosome chromosome:NCBIM37:12:1:121257530:1 99635915 ID24017 U -
TATTTGTGTGTTAAAATAATGGTGTCCAT
>12 dna:chromosome chromosome:NCBIM37:12:1:121257530:1 99635916 ID24016 U -
TATTTGTGTGTTAAAATAATGGTGTCCA
>12 dna:chromosome chromosome:NCBIM37:12:1:121257530:1 99635917 ID5488 U -
GGATATTTGTGTGTTAAAATAATGGTGTCC
>12 dna:chromosome chromosome:NCBIM37:12:1:121257530:1 99635917 ID24015 U -
TATTTGTGTGTTAAAATAATGGTGTCC
>12 dna:chromosome chromosome:NCBIM37:12:1:121257530:1 99635921 ID5487 U -
GGATATTTGTGTGTTAAAATAATGGT
>12 dna:chromosome chromosome:NCBIM37:12:1:121257530:1 99635930 ID29079 U -
TCCGGAAGAAAAGGATATTTGTGTGTTAA
>12 dna:chromosome chromosome:NCBIM37:12:1:121257530:1 99635930 ID65448 U -
TTCCGGAAGAAAAGGATATTTGTGTGTTAA
>12 dna:chromosome chromosome:NCBIM37:12:1:121257530:1 99635931 ID29078 U -
TCCGGAAGAAAAGGATATTTGTGTGTTA
>12 dna:chromosome chromosome:NCBIM37:12:1:121257530:1 99635931 ID65447 U -
TTCCGGAAGAAAAGGATATTTGTGTGTTA
>12 dna:chromosome chromosome:NCBIM37:12:1:121257530:1 99635931 ID68440 U -
TTTCCGGAAGAAAAGGATATTTGTGTGTTA
>12 dna:chromosome chromosome:NCBIM37:12:1:121257530:1 99635932 ID29077 U -
TCCGGAAGAAAAGGATATTTGTGTGTT
>12 dna:chromosome chromosome:NCBIM37:12:1:121257530:1 99635932 ID65446 U -
TTCCGGAAGAAAAGGATATTTGTGTGTT
>12 dna:chromosome chromosome:NCBIM37:12:1:121257530:1 99635933 ID29076 U -
TCCGGAAGAAAAGGATATTTGTGTGT
>12 dna:chromosome chromosome:NCBIM37:12:1:121257530:1 99635933 ID65445 U -
TTCCGGAAGAAAAGGATATTTGTGTGT
>12 dna:chromosome chromosome:NCBIM37:12:1:121257530:1 99635933 ID68439 U -
TTTCCGGAAGAAAAGGATATTTGTGTGT
>12 dna:chromosome chromosome:NCBIM37:12:1:121257530:1 99635950 ID58044 U -
TGTCAAGGAACTCACACATTTCCGGAAGA
>12 dna:chromosome chromosome:NCBIM37:12:1:121257530:1 99635979 ID23051 U -
TATGCTACAAAGCCAATGGTCTGGTAAAGAT
>12 dna:chromosome chromosome:NCBIM37:12:1:121257530:1 99635980 ID23050 U -
TATGCTACAAAGCCAATGGTCTGGTAAAGA
>12 dna:chromosome chromosome:NCBIM37:12:1:121257530:1 99635981 ID772 U -
ACTTATGCTACAAAGCCAATGGTCTGGTAAAG
>12 dna:chromosome chromosome:NCBIM37:12:1:121257530:1 99635981 ID23049 U -
TATGCTACAAAGCCAATGGTCTGGTAAAG
>12 dna:chromosome chromosome:NCBIM37:12:1:121257530:1 99635982 ID771 U -
ACTTATGCTACAAAGCCAATGGTCTGGTAAA
>12 dna:chromosome chromosome:NCBIM37:12:1:121257530:1 99635983 ID770 U -
ACTTATGCTACAAAGCCAATGGTCTGGTAA
>12 dna:chromosome chromosome:NCBIM37:12:1:121257530:1 99635984 ID769 U -
ACTTATGCTACAAAGCCAATGGTCTGGTA
>12 dna:chromosome chromosome:NCBIM37:12:1:121257530:1 99635984 ID3700 U -
CTTATGCTACAAAGCCAATGGTCTGGTA
>12 dna:chromosome chromosome:NCBIM37:12:1:121257530:1 99635985 ID768 U -
ACTTATGCTACAAAGCCAATGGTCTGGT
>12 dna:chromosome chromosome:NCBIM37:12:1:121257530:1 99636037 ID45749 U -
TGCCATTGTCGCTATAATTGAAGCCTTATA
>12 dna:chromosome chromosome:NCBIM37:12:1:121257530:1 99636038 ID45748 U -
TGCCATTGTCGCTATAATTGAAGCCTTAT
>12 dna:chromosome chromosome:NCBIM37:12:1:121257530:1 99636040 ID45747 U -
TGCCATTGTCGCTATAATTGAAGCCTT
>12 dna:chromosome chromosome:NCBIM37:12:1:121257530:1 99636041 ID45746 U -
TGCCATTGTCGCTATAATTGAAGCCT
>12 dna:chromosome chromosome:NCBIM37:12:1:121257530:1 99636063 ID27131 U -
TCCAATGAGGTAGTGCACGGTAAAAATGCC
>12 dna:chromosome chromosome:NCBIM37:12:1:121257530:1 99636064 ID27130 U -
TCCAATGAGGTAGTGCACGGTAAAAATGC
>12 dna:chromosome chromosome:NCBIM37:12:1:121257530:1 99636139 ID18496 U -
TAGCCTTTCGTGTTACTTGACCAGTTG
>12 dna:chromosome chromosome:NCBIM37:12:1:121257530:1 99636139 ID31458 U -
TCTAGCCTTTCGTGTTACTTGACCAGTTG
>12 dna:chromosome chromosome:NCBIM37:12:1:121257530:1 99636162 ID17114 U -
TAGAGAATATTTCTATTTTCAGCCTCTAGC
>12 dna:chromosome chromosome:NCBIM37:12:1:121257530:1 99636166 ID17113 U -
TAGAGAATATTTCTATTTTCAGCCTC
>12 dna:chromosome chromosome:NCBIM37:12:1:121257530:1 99636221 ID4706 U -
GATTTCTAAATTAAGTGAGCAAGGTCC
>12 dna:chromosome chromosome:NCBIM37:12:1:121257530:1 99636264 ID37951 U -
TGACTTTTAATTGGTCCAGTGGCTTTTCAG
>12 dna:chromosome chromosome:NCBIM37:12:1:121257530:1 99636266 ID32221 U -
TCTGACTTTTAATTGGTCCAGTGGCTTTTC
>12 dna:chromosome chromosome:NCBIM37:12:1:121257530:1 99636286 ID54763 U -
TGGGTGTCTGTGGTTTTATTCTGACTTTT
>12 dna:chromosome chromosome:NCBIM37:12:1:121257530:1 99636288 ID54762 U -
TGGGTGTCTGTGGTTTTATTCTGACTT
>12 dna:chromosome chromosome:NCBIM37:12:1:121257530:1 99636303 ID39372 U -
TGAGCCCAAGATTCTTTATGGGTGTCTGTG
>12 dna:chromosome chromosome:NCBIM37:12:1:121257530:1 99636365 ID40087 U -
TGAGTAATCCCTTGCTAGGTTCAGGCTAT
>12 dna:chromosome chromosome:NCBIM37:12:1:121257530:1 99636413 ID61187 U -
TGTTTCTTTTTAGACTCCAGTAGCTTCAT
>12 dna:chromosome chromosome:NCBIM37:12:1:121257530:1 99636425 ID34488 U -
TGAAATGGCTCTCCTGTTTCTTTTTAGACTC
>12 dna:chromosome chromosome:NCBIM37:12:1:121257530:1 99636447 ID56475 U -
TGGTTAAGACAAAACTGGTATGAAATGGC
>12 dna:chromosome chromosome:NCBIM37:12:1:121257530:1 99636504 ID5512 U -
GGCAAAACATCCTATTAATAGAGATGTCAGG
>12 dna:chromosome chromosome:NCBIM37:12:1:121257530:1 99636508 ID7816 U -
TAAAGGCAAAACATCCTATTAATAGAGATGT
>12 dna:chromosome chromosome:NCBIM37:12:1:121257530:1 99636518 ID65856 U -
TTCTAGGCATAAAGGCAAAACATCCTATTA
>12 dna:chromosome chromosome:NCBIM37:12:1:121257530:1 99636525 ID44673 U -
TGCATTTTCTAGGCATAAAGGCAAAACAT
>12 dna:chromosome chromosome:NCBIM37:12:1:121257530:1 99636535 ID6875 U -
TAAAAGCAGACTGCATTTTCTAGGCATAAA
>12 dna:chromosome chromosome:NCBIM37:12:1:121257530:1 99636540 ID7977 U -
TAAATAAAAGCAGACTGCATTTTCTAGGC
>12 dna:chromosome chromosome:NCBIM37:12:1:121257530:1 99636545 ID21987 U -
TATATATAAATAAAAGCAGACTGCATTTTC
>12 dna:chromosome chromosome:NCBIM37:12:1:121257530:1 99636580 ID34578 U -
TGAAATTTAAGACTTGGGACCACAGTGTT
>12 dna:chromosome chromosome:NCBIM37:12:1:121257530:1 99636583 ID34577 U -
TGAAATTTAAGACTTGGGACCACAGT
>12 dna:chromosome chromosome:NCBIM37:12:1:121257530:1 99636583 ID53624 U -
TGGGATGAAATTTAAGACTTGGGACCACAGT
>12 dna:chromosome chromosome:NCBIM37:12:1:121257530:1 99636584 ID53623 U -
TGGGATGAAATTTAAGACTTGGGACCACAG
>12 dna:chromosome chromosome:NCBIM37:12:1:121257530:1 99636586 ID53622 U -
TGGGATGAAATTTAAGACTTGGGACCAC
>12 dna:chromosome chromosome:NCBIM37:12:1:121257530:1 99636590 ID46612 U -
TGCCTTTGGGATGAAATTTAAGACTTGGGA
>12 dna:chromosome chromosome:NCBIM37:12:1:121257530:1 99636591 ID46611 U -
TGCCTTTGGGATGAAATTTAAGACTTGGG
>12 dna:chromosome chromosome:NCBIM37:12:1:121257530:1 99636593 ID11344 U -
TAATGCCTTTGGGATGAAATTTAAGACTTG
>12 dna:chromosome chromosome:NCBIM37:12:1:121257530:1 99636594 ID11343 U -
TAATGCCTTTGGGATGAAATTTAAGACTT
>12 dna:chromosome chromosome:NCBIM37:12:1:121257530:1 99636600 ID38297 U -
TGAGAATAATGCCTTTGGGATGAAATTTA
>12 dna:chromosome chromosome:NCBIM37:12:1:121257530:1 99636601 ID38296 U -
TGAGAATAATGCCTTTGGGATGAAATTT
>12 dna:chromosome chromosome:NCBIM37:12:1:121257530:1 99636614 ID40661 U -
TGATAAAGGGAGAGCCTGAGAATAATGCCTT
>12 dna:chromosome chromosome:NCBIM37:12:1:121257530:1 99636615 ID40660 U -
TGATAAAGGGAGAGCCTGAGAATAATGCCT
>12 dna:chromosome chromosome:NCBIM37:12:1:121257530:1 99636616 ID40659 U -
TGATAAAGGGAGAGCCTGAGAATAATGCC
>12 dna:chromosome chromosome:NCBIM37:12:1:121257530:1 99636643 ID2813 U -
CCCAGACTCATTTACACAAGAGTACCTGCTG
>12 dna:chromosome chromosome:NCBIM37:12:1:121257530:1 99636645 ID2812 U -
CCCAGACTCATTTACACAAGAGTACCTGC
>12 dna:chromosome chromosome:NCBIM37:12:1:121257530:1 99636671 ID16673 U -
TAGAATGCTCAACACAAGGTACTGATTCCC
>12 dna:chromosome chromosome:NCBIM37:12:1:121257530:1 99636717 ID32917 U -
TCTTATGTCTCAGTACCAACACCAAGCCAC
>12 dna:chromosome chromosome:NCBIM37:12:1:121257530:1 99636718 ID32916 U -
TCTTATGTCTCAGTACCAACACCAAGCCA
>12 dna:chromosome chromosome:NCBIM37:12:1:121257530:1 99636736 ID41314 U -
TGATCATTACTTGACTGATCTTATGTCTC
>12 dna:chromosome chromosome:NCBIM37:12:1:121257530:1 99636765 ID1686 U -
CAAACTTACCTCTAACCTGAGCTGGGTTGT
>12 dna:chromosome chromosome:NCBIM37:12:1:121257530:1 99636767 ID44737 U -
TGCCAAACTTACCTCTAACCTGAGCTGGGTT
>12 dna:chromosome chromosome:NCBIM37:12:1:121257530:1 99636768 ID44736 U -
TGCCAAACTTACCTCTAACCTGAGCTGGGT
>12 dna:chromosome chromosome:NCBIM37:12:1:121257530:1 99636771 ID68676 U -
TTTGCCAAACTTACCTCTAACCTGAGCTG
>12 dna:chromosome chromosome:NCBIM37:12:1:121257530:1 99636773 ID1129 U -
AGCTTTGCCAAACTTACCTCTAACCTGAGC
>12 dna:chromosome chromosome:NCBIM37:12:1:121257530:1 99636781 ID49491 U -
TGGAAGCCAGCTTTGCCAAACTTACCTCTA
>12 dna:chromosome chromosome:NCBIM37:12:1:121257530:1 99636789 ID11142 U -
TAATCCTGGAAGCCAGCTTTGCCAAACT
>12 dna:chromosome chromosome:NCBIM37:12:1:121257530:1 99636796 ID1963 U -
CACATCAGTTAATCCTGGAAGCCAGCTTTG
>12 dna:chromosome chromosome:NCBIM37:12:1:121257530:1 99636804 ID45787 U -
TGCCCAACACATCAGTTAATCCTGGAAGC
>12 dna:chromosome chromosome:NCBIM37:12:1:121257530:1 99636830 ID33163 U -
TCTTTAATCCATTTCTGAATGTCCAAATGC
>12 dna:chromosome chromosome:NCBIM37:12:1:121257530:1 99636836 ID46375 U -
TGCCTGCTCTTTAATCCATTTCTGAATGTCC
>12 dna:chromosome chromosome:NCBIM37:12:1:121257530:1 99636837 ID46374 U -
TGCCTGCTCTTTAATCCATTTCTGAATGTC
>12 dna:chromosome chromosome:NCBIM37:12:1:121257530:1 99636844 ID27718 U -
TCCAGTAATGCCTGCTCTTTAATCCATTTCT
>12 dna:chromosome chromosome:NCBIM37:12:1:121257530:1 99636849 ID23919 U -
TATTTCCAGTAATGCCTGCTCTTTAATCCA
>12 dna:chromosome chromosome:NCBIM37:12:1:121257530:1 99636853 ID30274 U -
TCCTTATTTCCAGTAATGCCTGCTCTTTAA
>12 dna:chromosome chromosome:NCBIM37:12:1:121257530:1 99636858 ID68608 U -
TTTGAGTCCTTATTTCCAGTAATGCCTGCTC
>12 dna:chromosome chromosome:NCBIM37:12:1:121257530:1 99636872 ID63647 U -
TTAAATTAAGCCTTTGAGTCCTTATTTCC
>12 dna:chromosome chromosome:NCBIM37:12:1:121257530:1 99636884 ID58327 U -
TGTCATAAGAGAATTAAATTAAGCCTTTGA
>12 dna:chromosome chromosome:NCBIM37:12:1:121257530:1 99636902 ID23627 U -
TATTCTGGTCCTGACTCTCTGTCATAAGAGA
>12 dna:chromosome chromosome:NCBIM37:12:1:121257530:1 99636904 ID23626 U -
TATTCTGGTCCTGACTCTCTGTCATAAGA
>12 dna:chromosome chromosome:NCBIM37:12:1:121257530:1 99636947 ID14674 U -
TACGCAATTAATCAGTCTGTTTCTGTCTGC
>12 dna:chromosome chromosome:NCBIM37:12:1:121257530:1 99636948 ID14673 U -
TACGCAATTAATCAGTCTGTTTCTGTCTG
>12 dna:chromosome chromosome:NCBIM37:12:1:121257530:1 99636951 ID24500 U -
TCAACCTACGCAATTAATCAGTCTGTTTCTGT
>12 dna:chromosome chromosome:NCBIM37:12:1:121257530:1 99636952 ID24499 U -
TCAACCTACGCAATTAATCAGTCTGTTTCTG
>12 dna:chromosome chromosome:NCBIM37:12:1:121257530:1 99636953 ID24498 U -
TCAACCTACGCAATTAATCAGTCTGTTTCT
>12 dna:chromosome chromosome:NCBIM37:12:1:121257530:1 99636957 ID29670 U -
TCCTCAACCTACGCAATTAATCAGTCTGT
>12 dna:chromosome chromosome:NCBIM37:12:1:121257530:1 99636987 ID4697 U -
GATTCTGCTCTTTTGTCTTGGTTCCC
>12 dna:chromosome chromosome:NCBIM37:12:1:121257530:1 99637068 ID13718 U -
TACCACAATGTTCCTGCCCCTTGCTGC
>12 dna:chromosome chromosome:NCBIM37:12:1:121257530:1 99637069 ID13717 U -
TACCACAATGTTCCTGCCCCTTGCTG
>12 dna:chromosome chromosome:NCBIM37:12:1:121257530:1 99637071 ID13716 U -
TACCACAATGTTCCTGCCCCTTGC
>12 dna:chromosome chromosome:NCBIM37:12:1:121257530:1 99637091 ID2307 U -
CAGCCCGAGTCCACAGGATTACGATACC
>12 dna:chromosome chromosome:NCBIM37:12:1:121257530:1 99637091 ID25808 U -
TCAGCCCGAGTCCACAGGATTACGATACC
>12 dna:chromosome chromosome:NCBIM37:12:1:121257530:1 99637092 ID25807 U -
TCAGCCCGAGTCCACAGGATTACGATAC
>12 dna:chromosome chromosome:NCBIM37:12:1:121257530:1 99637139 ID10708 U -
TAATAAAGTTGAACCAGAGAGAAAGGAAGA
>12 dna:chromosome chromosome:NCBIM37:12:1:121257530:1 99637143 ID10707 U -
TAATAAAGTTGAACCAGAGAGAAAGG
>12 dna:chromosome chromosome:NCBIM37:12:1:121257530:1 99637150 ID35143 U -
TGAAGACCAATAATAAAGTTGAACCAGAG
>12 dna:chromosome chromosome:NCBIM37:12:1:121257530:1 99637152 ID58858 U -
TGTGAAGACCAATAATAAAGTTGAACCAG
>12 dna:chromosome chromosome:NCBIM37:12:1:121257530:1 99637175 ID67818 U -
TTGTCATATGGGAACCATGTCTCTGTGAA
>12 dna:chromosome chromosome:NCBIM37:12:1:121257530:1 99637188 ID39779 U -
TGAGGCAAGTATTGTCATATGGGAACC
>12 dna:chromosome chromosome:NCBIM37:12:1:121257530:1 99637189 ID39778 U -
TGAGGCAAGTATTGTCATATGGGAAC
>12 dna:chromosome chromosome:NCBIM37:12:1:121257530:1 99637236 ID43327 U -
TGCAATAGTGTTTTGGAAAGCTGGGA
>12 dna:chromosome chromosome:NCBIM37:12:1:121257530:1 99637241 ID39091 U -
TGAGATTATTTGCAATAGTGTTTTGGAAAGC
>12 dna:chromosome chromosome:NCBIM37:12:1:121257530:1 99637245 ID39090 U -
TGAGATTATTTGCAATAGTGTTTTGGA
>12 dna:chromosome chromosome:NCBIM37:12:1:121257530:1 99637250 ID51128 U -
TGGATTACTGAGATTATTTGCAATAGTGTT
>12 dna:chromosome chromosome:NCBIM37:12:1:121257530:1 99637251 ID51127 U -
TGGATTACTGAGATTATTTGCAATAGTGT
>12 dna:chromosome chromosome:NCBIM37:12:1:121257530:1 99637259 ID53493 U -
TGGGAGTGTGGATTACTGAGATTATTTGC
>12 dna:chromosome chromosome:NCBIM37:12:1:121257530:1 99637339 ID10006 U -
TAAGCATCTGGTGTGAGGTACTGACTTC
>12 dna:chromosome chromosome:NCBIM37:12:1:121257530:1 99637341 ID10005 U -
TAAGCATCTGGTGTGAGGTACTGACT
>12 dna:chromosome chromosome:NCBIM37:12:1:121257530:1 99637348 ID19710 U -
TAGGCATGGTATAAGCATCTGGTGTGAGGT
>12 dna:chromosome chromosome:NCBIM37:12:1:121257530:1 99637351 ID19709 U -
TAGGCATGGTATAAGCATCTGGTGTGA
>12 dna:chromosome chromosome:NCBIM37:12:1:121257530:1 99637358 ID17216 U -
TAGAGCTAGGCATGGTATAAGCATCT
>12 dna:chromosome chromosome:NCBIM37:12:1:121257530:1 99637374 ID49551 U -
TGGAAGGAAACCAAGCTTGGTTTAGAGCTAGG
>12 dna:chromosome chromosome:NCBIM37:12:1:121257530:1 99637376 ID49550 U -
TGGAAGGAAACCAAGCTTGGTTTAGAGCTA
>12 dna:chromosome chromosome:NCBIM37:12:1:121257530:1 99637428 ID63572 U -
TTAAAGCTAAGCCTTCTGGTAAGTTCAGAG
>12 dna:chromosome chromosome:NCBIM37:12:1:121257530:1 99637464 ID2691 U -
CCAGATACCACCCCTGTTAGTGTTTGAACA
>12 dna:chromosome chromosome:NCBIM37:12:1:121257530:1 99637464 ID27572 U -
TCCAGATACCACCCCTGTTAGTGTTTGAACA
>12 dna:chromosome chromosome:NCBIM37:12:1:121257530:1 99637606 ID38435 U -
TGAGACAATAGAGACTATTAGTGTGGGAC
>12 dna:chromosome chromosome:NCBIM37:12:1:121257530:1 99637611 ID22977 U -
TATGATTTGAGACAATAGAGACTATTAGTGT
>12 dna:chromosome chromosome:NCBIM37:12:1:121257530:1 99637612 ID22976 U -
TATGATTTGAGACAATAGAGACTATTAGTG
>12 dna:chromosome chromosome:NCBIM37:12:1:121257530:1 99637640 ID67715 U -
TTGTAATGCTGTATATACACCCAATTCTA
>12 dna:chromosome chromosome:NCBIM37:12:1:121257530:1 99637651 ID49211 U -
TGGAACAGGACCTTGTAATGCTGTATATAC
>12 dna:chromosome chromosome:NCBIM37:12:1:121257530:1 99637656 ID15867 U -
TACTTTGGAACAGGACCTTGTAATGCTGTA
>12 dna:chromosome chromosome:NCBIM37:12:1:121257530:1 99637657 ID15866 U -
TACTTTGGAACAGGACCTTGTAATGCTGT
>12 dna:chromosome chromosome:NCBIM37:12:1:121257530:1 99637822 ID9454 U -
TAAGAAAGTTACGCACAAAGGGTTATTTAT
>12 dna:chromosome chromosome:NCBIM37:12:1:121257530:1 99637862 ID42951 U -
TGCAACCTCGCATTGAGAGACCTTTCTCTGC
>12 dna:chromosome chromosome:NCBIM37:12:1:121257530:1 99637890 ID32760 U -
TCTGTTGGTAACAAGGCATAGGGGCCTCTGC
>12 dna:chromosome chromosome:NCBIM37:12:1:121257530:1 99637903 ID68171 U -
TTTAAAAGGGAATCTGTTGGTAACAAGGCA
>12 dna:chromosome chromosome:NCBIM37:12:1:121257530:1 99637904 ID68170 U -
TTTAAAAGGGAATCTGTTGGTAACAAGGC
>12 dna:chromosome chromosome:NCBIM37:12:1:121257530:1 99637911 ID19270 U -
TAGGAGAATTTAAAAGGGAATCTGTTGGTA
>12 dna:chromosome chromosome:NCBIM37:12:1:121257530:1 99637912 ID19269 U -
TAGGAGAATTTAAAAGGGAATCTGTTGGT
>12 dna:chromosome chromosome:NCBIM37:12:1:121257530:1 99637922 ID43888 U -
TGCAGAATTATAGGAGAATTTAAAAGGGA
>12 dna:chromosome chromosome:NCBIM37:12:1:121257530:1 99637923 ID43887 U -
TGCAGAATTATAGGAGAATTTAAAAGGG
>12 dna:chromosome chromosome:NCBIM37:12:1:121257530:1 99637931 ID27688 U -
TCCAGGTCGATGCAGAATTATAGGAGAATT
>12 dna:chromosome chromosome:NCBIM37:12:1:121257530:1 99637942 ID17108 U -
TAGAGAAGGCAATCCAGGTCGATGCAGAATT
>12 dna:chromosome chromosome:NCBIM37:12:1:121257530:1 99637947 ID47162 U -
TGCTAGAGAAGGCAATCCAGGTCGATGCA
>12 dna:chromosome chromosome:NCBIM37:12:1:121257530:1 99637975 ID19088 U -
TAGGAATGGTCAAAACTTGACCTGGGCTGT
>12 dna:chromosome chromosome:NCBIM37:12:1:121257530:1 99637976 ID19087 U -
TAGGAATGGTCAAAACTTGACCTGGGCTG
>12 dna:chromosome chromosome:NCBIM37:12:1:121257530:1 99637978 ID15058 U -
TACTATAGGAATGGTCAAAACTTGACCTGGGC
>12 dna:chromosome chromosome:NCBIM37:12:1:121257530:1 99637978 ID19086 U -
TAGGAATGGTCAAAACTTGACCTGGGC
>12 dna:chromosome chromosome:NCBIM37:12:1:121257530:1 99637980 ID64017 U -
TTACTATAGGAATGGTCAAAACTTGACCTGG
>12 dna:chromosome chromosome:NCBIM37:12:1:121257530:1 99637993 ID55529 U -
TGGTATTTGTATTACTATAGGAATGGTCA
>12 dna:chromosome chromosome:NCBIM37:12:1:121257530:1 99637994 ID55528 U -
TGGTATTTGTATTACTATAGGAATGGTC
>12 dna:chromosome chromosome:NCBIM37:12:1:121257530:1 99637995 ID55527 U -
TGGTATTTGTATTACTATAGGAATGGT
>12 dna:chromosome chromosome:NCBIM37:12:1:121257530:1 99637998 ID16898 U -
TAGACATGGTATTTGTATTACTATAGGAAT
>12 dna:chromosome chromosome:NCBIM37:12:1:121257530:1 99638024 ID64593 U -
TTCAAATTTTGTTTCTCTTCTGTGTTAGA
>12 dna:chromosome chromosome:NCBIM37:12:1:121257530:1 99638053 ID46962 U -
TGCTAAGAAAGCTTAACCTTCCTCGATTC
>12 dna:chromosome chromosome:NCBIM37:12:1:121257530:1 99638053 ID66912 U -
TTGCTAAGAAAGCTTAACCTTCCTCGATTC
>12 dna:chromosome chromosome:NCBIM37:12:1:121257530:1 99638056 ID15115 U -
TACTATTGCTAAGAAAGCTTAACCTTCCTCGA
>12 dna:chromosome chromosome:NCBIM37:12:1:121257530:1 99638061 ID37546 U -
TGACTACTATTGCTAAGAAAGCTTAACCTTC
>12 dna:chromosome chromosome:NCBIM37:12:1:121257530:1 99638062 ID37545 U -
TGACTACTATTGCTAAGAAAGCTTAACCTT
>12 dna:chromosome chromosome:NCBIM37:12:1:121257530:1 99638065 ID35906 U -
TGAATGACTACTATTGCTAAGAAAGCTTAAC
>12 dna:chromosome chromosome:NCBIM37:12:1:121257530:1 99638066 ID35905 U -
TGAATGACTACTATTGCTAAGAAAGCTTAA
>12 dna:chromosome chromosome:NCBIM37:12:1:121257530:1 99638067 ID35904 U -
TGAATGACTACTATTGCTAAGAAAGCTTA
>12 dna:chromosome chromosome:NCBIM37:12:1:121257530:1 99638071 ID10131 U -
TAAGCTGAATGACTACTATTGCTAAGAAAG
>12 dna:chromosome chromosome:NCBIM37:12:1:121257530:1 99638088 ID54684 U -
TGGGTGCCAGGAAGTCTAAGCTGAATGAC
>12 dna:chromosome chromosome:NCBIM37:12:1:121257530:1 99638091 ID25986 U -
TCAGTGGGTGCCAGGAAGTCTAAGCTGAAT
>12 dna:chromosome chromosome:NCBIM37:12:1:121257530:1 99638102 ID37152 U -
TGACCAAGATCAGTGGGTGCCAGGAAGT
>12 dna:chromosome chromosome:NCBIM37:12:1:121257530:1 99638112 ID2515 U -
CATGAGGTTTGACCAAGATCAGTGGGT
>12 dna:chromosome chromosome:NCBIM37:12:1:121257530:1 99638114 ID26290 U -
TCATCATGAGGTTTGACCAAGATCAGTGG
>12 dna:chromosome chromosome:NCBIM37:12:1:121257530:1 99638116 ID31772 U -
TCTCATCATGAGGTTTGACCAAGATCAGT
>12 dna:chromosome chromosome:NCBIM37:12:1:121257530:1 99638179 ID49607 U -
TGGAAGGGAAGCAGGCTCGGCTAAC
>12 dna:chromosome chromosome:NCBIM37:12:1:121257530:1 99638197 ID8408 U -
TAACAACAGTTACCCATTCTGTAATGGAAGG
>12 dna:chromosome chromosome:NCBIM37:12:1:121257530:1 99638214 ID12141 U -
TACAACTCACACCAACTTAACAACAGTTACC
>12 dna:chromosome chromosome:NCBIM37:12:1:121257530:1 99638282 ID41264 U -
TGATCAGAAGGTCCAGGATAGCCCACTGC
>12 dna:chromosome chromosome:NCBIM37:12:1:121257530:1 99638290 ID55715 U -
TGGTCGGCAGTGATCAGAAGGTCCAGGATAG
>12 dna:chromosome chromosome:NCBIM37:12:1:121257530:1 99638291 ID55714 U -
TGGTCGGCAGTGATCAGAAGGTCCAGGATA
>12 dna:chromosome chromosome:NCBIM37:12:1:121257530:1 99638292 ID55713 U -
TGGTCGGCAGTGATCAGAAGGTCCAGGAT
>12 dna:chromosome chromosome:NCBIM37:12:1:121257530:1 99638297 ID37247 U -
TGACCATGGTCGGCAGTGATCAGAAGGTCC
>12 dna:chromosome chromosome:NCBIM37:12:1:121257530:1 99638305 ID40826 U -
TGATACATGACCATGGTCGGCAGTGATCA
>12 dna:chromosome chromosome:NCBIM37:12:1:121257530:1 99638306 ID13350 U -
TACATGACCATGGTCGGCAGTGATC
>12 dna:chromosome chromosome:NCBIM37:12:1:121257530:1 99638306 ID66583 U -
TTGATACATGACCATGGTCGGCAGTGATC
>12 dna:chromosome chromosome:NCBIM37:12:1:121257530:1 99638308 ID60901 U -
TGTTGATACATGACCATGGTCGGCAGTGA
>12 dna:chromosome chromosome:NCBIM37:12:1:121257530:1 99638313 ID15311 U -
TACTCTTGTTGATACATGACCATGGTCGGC
>12 dna:chromosome chromosome:NCBIM37:12:1:121257530:1 99638316 ID15310 U -
TACTCTTGTTGATACATGACCATGGTC
>12 dna:chromosome chromosome:NCBIM37:12:1:121257530:1 99638329 ID21028 U -
TAGTGATCAATGTACTCTTGTTGATA
>12 dna:chromosome chromosome:NCBIM37:12:1:121257530:1 99638330 ID51771 U -
TGGCATAGTGATCAATGTACTCTTGTTGAT
>12 dna:chromosome chromosome:NCBIM37:12:1:121257530:1 99638331 ID51770 U -
TGGCATAGTGATCAATGTACTCTTGTTGA
>12 dna:chromosome chromosome:NCBIM37:12:1:121257530:1 99638350 ID5974 U -
GTCACTTACACATCAGACTTTGGCATAGTG
>12 dna:chromosome chromosome:NCBIM37:12:1:121257530:1 99638351 ID58186 U -
TGTCACTTACACATCAGACTTTGGCATAGT
>12 dna:chromosome chromosome:NCBIM37:12:1:121257530:1 99638364 ID25456 U -
TCACTTTCAAGAATGTCACTTACACATCAG
>12 dna:chromosome chromosome:NCBIM37:12:1:121257530:1 99638369 ID14762 U -
TACGTCATCACTTTCAAGAATGTCACTTACAC
>12 dna:chromosome chromosome:NCBIM37:12:1:121257530:1 99638376 ID52598 U -
TGGCTTACGTCATCACTTTCAAGAATGTCA
>12 dna:chromosome chromosome:NCBIM37:12:1:121257530:1 99638377 ID52597 U -
TGGCTTACGTCATCACTTTCAAGAATGTC
>12 dna:chromosome chromosome:NCBIM37:12:1:121257530:1 99638378 ID52596 U -
TGGCTTACGTCATCACTTTCAAGAATGT
>12 dna:chromosome chromosome:NCBIM37:12:1:121257530:1 99638389 ID7186 U -
TAAAATGGTACCTGGCTTACGTCATCACT
>12 dna:chromosome chromosome:NCBIM37:12:1:121257530:1 99638389 ID55037 U -
TGGTAAAATGGTACCTGGCTTACGTCATCACT
>12 dna:chromosome chromosome:NCBIM37:12:1:121257530:1 99638390 ID55036 U -
TGGTAAAATGGTACCTGGCTTACGTCATCAC
>12 dna:chromosome chromosome:NCBIM37:12:1:121257530:1 99638391 ID55035 U -
TGGTAAAATGGTACCTGGCTTACGTCATCA
>12 dna:chromosome chromosome:NCBIM37:12:1:121257530:1 99638392 ID7185 U -
TAAAATGGTACCTGGCTTACGTCATC
>12 dna:chromosome chromosome:NCBIM37:12:1:121257530:1 99638392 ID55034 U -
TGGTAAAATGGTACCTGGCTTACGTCATC
>12 dna:chromosome chromosome:NCBIM37:12:1:121257530:1 99638393 ID55033 U -
TGGTAAAATGGTACCTGGCTTACGTCAT
>12 dna:chromosome chromosome:NCBIM37:12:1:121257530:1 99638395 ID55032 U -
TGGTAAAATGGTACCTGGCTTACGTC
>12 dna:chromosome chromosome:NCBIM37:12:1:121257530:1 99638396 ID55031 U -
TGGTAAAATGGTACCTGGCTTACGT
>12 dna:chromosome chromosome:NCBIM37:12:1:121257530:1 99638403 ID24352 U -
TCAAATAAGCATGGTAAAATGGTACCTGG
>12 dna:chromosome chromosome:NCBIM37:12:1:121257530:1 99638406 ID24351 U -
TCAAATAAGCATGGTAAAATGGTACC
>12 dna:chromosome chromosome:NCBIM37:12:1:121257530:1 99638407 ID24350 U -
TCAAATAAGCATGGTAAAATGGTAC
>12 dna:chromosome chromosome:NCBIM37:12:1:121257530:1 99638422 ID17532 U -
TAGATGAATCAGCTGATGTTCAAATAAGC
>12 dna:chromosome chromosome:NCBIM37:12:1:121257530:1 99638425 ID17531 U -
TAGATGAATCAGCTGATGTTCAAATA
>12 dna:chromosome chromosome:NCBIM37:12:1:121257530:1 99638430 ID61182 U -
TGTTTCTGTAGATGAATCAGCTGATGTTC
>12 dna:chromosome chromosome:NCBIM37:12:1:121257530:1 99638430 ID68016 U -
TTGTTTCTGTAGATGAATCAGCTGATGTTC
>12 dna:chromosome chromosome:NCBIM37:12:1:121257530:1 99638441 ID1515 U -
ATGCACTTCTTGTTTCTGTAGATGAATC
>12 dna:chromosome chromosome:NCBIM37:12:1:121257530:1 99638446 ID21367 U -
TAGTTTATGCACTTCTTGTTTCTGTAGAT
>12 dna:chromosome chromosome:NCBIM37:12:1:121257530:1 99638538 ID9159 U -
TAACTCACCACAAAGAACTCAAAAGG
>12 dna:chromosome chromosome:NCBIM37:12:1:121257530:1 99638565 ID39928 U -
TGAGGTCCAGGGGCTCGATCCTCAGCATACC
>12 dna:chromosome chromosome:NCBIM37:12:1:121257530:1 99638568 ID59240 U -
TGTGAGGTCCAGGGGCTCGATCCTCAGCAT
>12 dna:chromosome chromosome:NCBIM37:12:1:121257530:1 99638570 ID59239 U -
TGTGAGGTCCAGGGGCTCGATCCTCAGC
>12 dna:chromosome chromosome:NCBIM37:12:1:121257530:1 99638570 ID67891 U -
TTGTGAGGTCCAGGGGCTCGATCCTCAGC
>12 dna:chromosome chromosome:NCBIM37:12:1:121257530:1 99638578 ID16429 U -
TAGAAGACTTGTGAGGTCCAGGGGCTCGA
>12 dna:chromosome chromosome:NCBIM37:12:1:121257530:1 99638588 ID56562 U -
TGGTTCAGTAGTAGAAGACTTGTGAGGTCC
>12 dna:chromosome chromosome:NCBIM37:12:1:121257530:1 99638589 ID56561 U -
TGGTTCAGTAGTAGAAGACTTGTGAGGTC
>12 dna:chromosome chromosome:NCBIM37:12:1:121257530:1 99638602 ID10272 U -
TAAGGATGTATGTGGTTCAGTAGTAGAA
>12 dna:chromosome chromosome:NCBIM37:12:1:121257530:1 99638612 ID317 U -
AAGGTGTCTAAGGATGTATGTGGTTC
>12 dna:chromosome chromosome:NCBIM37:12:1:121257530:1 99638612 ID9531 U -
TAAGAAGGTGTCTAAGGATGTATGTGGTTC
>12 dna:chromosome chromosome:NCBIM37:12:1:121257530:1 99638613 ID9530 U -
TAAGAAGGTGTCTAAGGATGTATGTGGTT
>12 dna:chromosome chromosome:NCBIM37:12:1:121257530:1 99638614 ID9529 U -
TAAGAAGGTGTCTAAGGATGTATGTGGT
>12 dna:chromosome chromosome:NCBIM37:12:1:121257530:1 99638614 ID63699 U -
TTAAGAAGGTGTCTAAGGATGTATGTGGT
>12 dna:chromosome chromosome:NCBIM37:12:1:121257530:1 99638615 ID68214 U -
TTTAAGAAGGTGTCTAAGGATGTATGTGG
>12 dna:chromosome chromosome:NCBIM37:12:1:121257530:1 99638616 ID9527 U -
TAAGAAGGTGTCTAAGGATGTATGTG
>12 dna:chromosome chromosome:NCBIM37:12:1:121257530:1 99638616 ID68848 U -
TTTTAAGAAGGTGTCTAAGGATGTATGTG
>12 dna:chromosome chromosome:NCBIM37:12:1:121257530:1 99638617 ID68847 U -
TTTTAAGAAGGTGTCTAAGGATGTATGT
>12 dna:chromosome chromosome:NCBIM37:12:1:121257530:1 99638619 ID68213 U -
TTTAAGAAGGTGTCTAAGGATGTAT
>12 dna:chromosome chromosome:NCBIM37:12:1:121257530:1 99638620 ID24818 U -
TCAATTTTAAGAAGGTGTCTAAGGATGTA
>12 dna:chromosome chromosome:NCBIM37:12:1:121257530:1 99638620 ID64755 U -
TTCAATTTTAAGAAGGTGTCTAAGGATGTA
>12 dna:chromosome chromosome:NCBIM37:12:1:121257530:1 99638623 ID42173 U -
TGATTCAATTTTAAGAAGGTGTCTAAGGAT
>12 dna:chromosome chromosome:NCBIM37:12:1:121257530:1 99638625 ID42172 U -
TGATTCAATTTTAAGAAGGTGTCTAAGG
>12 dna:chromosome chromosome:NCBIM37:12:1:121257530:1 99638626 ID42171 U -
TGATTCAATTTTAAGAAGGTGTCTAAG
>12 dna:chromosome chromosome:NCBIM37:12:1:121257530:1 99638627 ID25977 U -
TCAGTGATTCAATTTTAAGAAGGTGTCTAA
>12 dna:chromosome chromosome:NCBIM37:12:1:121257530:1 99638627 ID64978 U -
TTCAGTGATTCAATTTTAAGAAGGTGTCTAA
>12 dna:chromosome chromosome:NCBIM37:12:1:121257530:1 99638628 ID25976 U -
TCAGTGATTCAATTTTAAGAAGGTGTCTA
>12 dna:chromosome chromosome:NCBIM37:12:1:121257530:1 99638628 ID64977 U -
TTCAGTGATTCAATTTTAAGAAGGTGTCTA
>12 dna:chromosome chromosome:NCBIM37:12:1:121257530:1 99638629 ID64976 U -
TTCAGTGATTCAATTTTAAGAAGGTGTCT
>12 dna:chromosome chromosome:NCBIM37:12:1:121257530:1 99638633 ID40431 U -
TGAGTGTTCAGTGATTCAATTTTAAGAAGGT
>12 dna:chromosome chromosome:NCBIM37:12:1:121257530:1 99638634 ID40430 U -
TGAGTGTTCAGTGATTCAATTTTAAGAAGG
>12 dna:chromosome chromosome:NCBIM37:12:1:121257530:1 99638636 ID40429 U -
TGAGTGTTCAGTGATTCAATTTTAAGAA
>12 dna:chromosome chromosome:NCBIM37:12:1:121257530:1 99638652 ID7819 U -
TAAAGGCATGGTTGGATGAGTGTTCAGT
>12 dna:chromosome chromosome:NCBIM37:12:1:121257530:1 99638673 ID14863 U -
TACTAAGATACACCCATGTCTGGCTAAAGGC
>12 dna:chromosome chromosome:NCBIM37:12:1:121257530:1 99638675 ID21831 U -
TATACTAAGATACACCCATGTCTGGCTAAAG
>12 dna:chromosome chromosome:NCBIM37:12:1:121257530:1 99638677 ID14862 U -
TACTAAGATACACCCATGTCTGGCTAA
>12 dna:chromosome chromosome:NCBIM37:12:1:121257530:1 99638684 ID38423 U -
TGAGACAAATATACTAAGATACACCCATGTC
>12 dna:chromosome chromosome:NCBIM37:12:1:121257530:1 99638697 ID64308 U -
TTATAGGATGTTCTGAGACAAATATACTAAG
>12 dna:chromosome chromosome:NCBIM37:12:1:121257530:1 99638705 ID43517 U -
TGCAATTTATAGGATGTTCTGAGACAAAT
>12 dna:chromosome chromosome:NCBIM37:12:1:121257530:1 99638710 ID15279 U -
TACTCTGCAATTTATAGGATGTTCTGAGA
>12 dna:chromosome chromosome:NCBIM37:12:1:121257530:1 99638711 ID15278 U -
TACTCTGCAATTTATAGGATGTTCTGAG
>12 dna:chromosome chromosome:NCBIM37:12:1:121257530:1 99638714 ID64422 U -
TTATTACTCTGCAATTTATAGGATGTTCT
>12 dna:chromosome chromosome:NCBIM37:12:1:121257530:1 99638715 ID23509 U -
TATTATTACTCTGCAATTTATAGGATGTTC
>12 dna:chromosome chromosome:NCBIM37:12:1:121257530:1 99638717 ID23508 U -
TATTATTACTCTGCAATTTATAGGATGT
>12 dna:chromosome chromosome:NCBIM37:12:1:121257530:1 99638764 ID26693 U -
TCCAAAGACCTTCAGGTTGAAGGAATGGAGT
>12 dna:chromosome chromosome:NCBIM37:12:1:121257530:1 99638765 ID26692 U -
TCCAAAGACCTTCAGGTTGAAGGAATGGAG
>12 dna:chromosome chromosome:NCBIM37:12:1:121257530:1 99638766 ID26691 U -
TCCAAAGACCTTCAGGTTGAAGGAATGGA
>12 dna:chromosome chromosome:NCBIM37:12:1:121257530:1 99638767 ID26690 U -
TCCAAAGACCTTCAGGTTGAAGGAATGG
>12 dna:chromosome chromosome:NCBIM37:12:1:121257530:1 99638787 ID13268 U -
TACATCATGGTTCAGGTGCTTTTCCAAAGA
>12 dna:chromosome chromosome:NCBIM37:12:1:121257530:1 99638789 ID30887 U -
TCGTACATCATGGTTCAGGTGCTTTTCCAAA
>12 dna:chromosome chromosome:NCBIM37:12:1:121257530:1 99638794 ID38917 U -
TGAGATCGTACATCATGGTTCAGGTGCTTTT
>12 dna:chromosome chromosome:NCBIM37:12:1:121257530:1 99638795 ID38915 U -
TGAGATCGTACATCATGGTTCAGGTGCTTT
>12 dna:chromosome chromosome:NCBIM37:12:1:121257530:1 99638796 ID38913 U -
TGAGATCGTACATCATGGTTCAGGTGCTT
>12 dna:chromosome chromosome:NCBIM37:12:1:121257530:1 99638800 ID4650 U -
GATGAGATCGTACATCATGGTTCAGGT
>12 dna:chromosome chromosome:NCBIM37:12:1:121257530:1 99638800 ID38911 U -
TGAGATCGTACATCATGGTTCAGGT
>12 dna:chromosome chromosome:NCBIM37:12:1:121257530:1 99638804 ID1843 U -
CACAAAGATGAGATCGTACATCATGGTTC
>12 dna:chromosome chromosome:NCBIM37:12:1:121257530:1 99638834 ID68526 U -
TTTGAAATCAGGACTGTTCTGGAAATTCCA
>12 dna:chromosome chromosome:NCBIM37:12:1:121257530:1 99638835 ID66298 U -
TTGAAATCAGGACTGTTCTGGAAATTCC
>12 dna:chromosome chromosome:NCBIM37:12:1:121257530:1 99638835 ID68525 U -
TTTGAAATCAGGACTGTTCTGGAAATTCC
>12 dna:chromosome chromosome:NCBIM37:12:1:121257530:1 99638836 ID68524 U -
TTTGAAATCAGGACTGTTCTGGAAATTC
>12 dna:chromosome chromosome:NCBIM37:12:1:121257530:1 99638900 ID41848 U -
TGATGGATTTTAGATGAAAAAACTGTGA
>12 dna:chromosome chromosome:NCBIM37:12:1:121257530:1 99638902 ID64143 U -
TTAGATGATGGATTTTAGATGAAAAAACTGT
>12 dna:chromosome chromosome:NCBIM37:12:1:121257530:1 99639005 ID31562 U -
TCTATTAATAGATACCAGTTTTTTCCCCCTA
>12 dna:chromosome chromosome:NCBIM37:12:1:121257530:1 99639054 ID33920 U -
TGAAACTGTGGCTATGGATCCCCTACATCA
>12 dna:chromosome chromosome:NCBIM37:12:1:121257530:1 99639055 ID33919 U -
TGAAACTGTGGCTATGGATCCCCTACATC
>12 dna:chromosome chromosome:NCBIM37:12:1:121257530:1 99639058 ID33918 U -
TGAAACTGTGGCTATGGATCCCCTAC
>12 dna:chromosome chromosome:NCBIM37:12:1:121257530:1 99639060 ID58776 U -
TGTGAAACTGTGGCTATGGATCCCCT
>12 dna:chromosome chromosome:NCBIM37:12:1:121257530:1 99639066 ID57882 U -
TGTATGGAGTGTGAAACTGTGGCTATGGA
>12 dna:chromosome chromosome:NCBIM37:12:1:121257530:1 99639067 ID57881 U -
TGTATGGAGTGTGAAACTGTGGCTATGG
>12 dna:chromosome chromosome:NCBIM37:12:1:121257530:1 99639081 ID2421 U -
CAGGTCTCAAGACTTTGTATGGAGTGTGA
>12 dna:chromosome chromosome:NCBIM37:12:1:121257530:1 99639082 ID13078 U -
TACAGGTCTCAAGACTTTGTATGGAGTGTG
>12 dna:chromosome chromosome:NCBIM37:12:1:121257530:1 99639083 ID2420 U -
CAGGTCTCAAGACTTTGTATGGAGTGT
>12 dna:chromosome chromosome:NCBIM37:12:1:121257530:1 99639083 ID13077 U -
TACAGGTCTCAAGACTTTGTATGGAGTGT
>12 dna:chromosome chromosome:NCBIM37:12:1:121257530:1 99639114 ID17065 U -
TAGACTTCTCTTTTCTCATGCTTCCTCATTG
>12 dna:chromosome chromosome:NCBIM37:12:1:121257530:1 99639145 ID32765 U -
TCTGTTTACCACCCAGGATGTGAGTGCTTC
>12 dna:chromosome chromosome:NCBIM37:12:1:121257530:1 99639146 ID32764 U -
TCTGTTTACCACCCAGGATGTGAGTGCTT
>12 dna:chromosome chromosome:NCBIM37:12:1:121257530:1 99639147 ID32763 U -
TCTGTTTACCACCCAGGATGTGAGTGCT
>12 dna:chromosome chromosome:NCBIM37:12:1:121257530:1 99639202 ID45492 U -
TGCCAGTTGTCCAAGACTCTTCAAGCCT
>12 dna:chromosome chromosome:NCBIM37:12:1:121257530:1 99639204 ID45491 U -
TGCCAGTTGTCCAAGACTCTTCAAGC
>12 dna:chromosome chromosome:NCBIM37:12:1:121257530:1 99639214 ID59040 U -
TGTGACCTCACATTGCCAGTTGTCCAAGA
>12 dna:chromosome chromosome:NCBIM37:12:1:121257530:1 99639218 ID2242 U -
CAGAGGTGTGACCTCACATTGCCAGTTGTCC
>12 dna:chromosome chromosome:NCBIM37:12:1:121257530:1 99639219 ID25688 U -
TCAGAGGTGTGACCTCACATTGCCAGTTGTC
>12 dna:chromosome chromosome:NCBIM37:12:1:121257530:1 99639227 ID58649 U -
TGTCTCTTCAGAGGTGTGACCTCACATTGC
>12 dna:chromosome chromosome:NCBIM37:12:1:121257530:1 99639278 ID10840 U -
TAATAATTAGATGCCAACTTTTCAGTTGAGG
>12 dna:chromosome chromosome:NCBIM37:12:1:121257530:1 99639279 ID10839 U -
TAATAATTAGATGCCAACTTTTCAGTTGAG
>12 dna:chromosome chromosome:NCBIM37:12:1:121257530:1 99639280 ID10838 U -
TAATAATTAGATGCCAACTTTTCAGTTGA
>12 dna:chromosome chromosome:NCBIM37:12:1:121257530:1 99639282 ID10811 U -
TAATAATAATTAGATGCCAACTTTTCAGTT
>12 dna:chromosome chromosome:NCBIM37:12:1:121257530:1 99639283 ID10810 U -
TAATAATAATTAGATGCCAACTTTTCAGT
>12 dna:chromosome chromosome:NCBIM37:12:1:121257530:1 99639286 ID32810 U -
TCTTAATAATAATTAGATGCCAACTTTTC
>12 dna:chromosome chromosome:NCBIM37:12:1:121257530:1 99639332 ID13114 U -
TACAGTCACGCATATCTGGAGGAGTCAATT
>12 dna:chromosome chromosome:NCBIM37:12:1:121257530:1 99639335 ID63904 U -
TTACAGTCACGCATATCTGGAGGAGTCA
>12 dna:chromosome chromosome:NCBIM37:12:1:121257530:1 99639494 ID14124 U -
TACCCCCACCAATATAGTTAGACTCAGTCTC
>12 dna:chromosome chromosome:NCBIM37:12:1:121257530:1 99639526 ID36092 U -
TGAATTAGTGAAGGCTACAGAGCTGAGAAGA
>12 dna:chromosome chromosome:NCBIM37:12:1:121257530:1 99639528 ID36091 U -
TGAATTAGTGAAGGCTACAGAGCTGAGAA
>12 dna:chromosome chromosome:NCBIM37:12:1:121257530:1 99639531 ID44451 U -
TGCATGAATTAGTGAAGGCTACAGAGCTGA
>12 dna:chromosome chromosome:NCBIM37:12:1:121257530:1 99639533 ID44450 U -
TGCATGAATTAGTGAAGGCTACAGAGCT
>12 dna:chromosome chromosome:NCBIM37:12:1:121257530:1 99639558 ID22634 U -
TATCTTTTACTTGGCCCCATGGCTGCTGC
>12 dna:chromosome chromosome:NCBIM37:12:1:121257530:1 99639588 ID12850 U -
TACAGAAATGGTATGGTCATGGTATGCCTT
>12 dna:chromosome chromosome:NCBIM37:12:1:121257530:1 99639592 ID7477 U -
TAAACTACAGAAATGGTATGGTCATGGTATG
>12 dna:chromosome chromosome:NCBIM37:12:1:121257530:1 99639593 ID7476 U -
TAAACTACAGAAATGGTATGGTCATGGTAT
>12 dna:chromosome chromosome:NCBIM37:12:1:121257530:1 99639594 ID7475 U -
TAAACTACAGAAATGGTATGGTCATGGTA
>12 dna:chromosome chromosome:NCBIM37:12:1:121257530:1 99639596 ID7474 U -
TAAACTACAGAAATGGTATGGTCATGG
>12 dna:chromosome chromosome:NCBIM37:12:1:121257530:1 99639598 ID25909 U -
TCAGGTTAAACTACAGAAATGGTATGGTCAT
>12 dna:chromosome chromosome:NCBIM37:12:1:121257530:1 99639599 ID25908 U -
TCAGGTTAAACTACAGAAATGGTATGGTCA
>12 dna:chromosome chromosome:NCBIM37:12:1:121257530:1 99639600 ID25907 U -
TCAGGTTAAACTACAGAAATGGTATGGTC
>12 dna:chromosome chromosome:NCBIM37:12:1:121257530:1 99639605 ID8898 U -
TAACCATCAGGTTAAACTACAGAAATGGTA
>12 dna:chromosome chromosome:NCBIM37:12:1:121257530:1 99639606 ID8897 U -
TAACCATCAGGTTAAACTACAGAAATGGT
>12 dna:chromosome chromosome:NCBIM37:12:1:121257530:1 99639650 ID17179 U -
TAGAGATGTTTCTTTAAAGCTATGTGGCAG
>12 dna:chromosome chromosome:NCBIM37:12:1:121257530:1 99639651 ID17178 U -
TAGAGATGTTTCTTTAAAGCTATGTGGCA
>12 dna:chromosome chromosome:NCBIM37:12:1:121257530:1 99639660 ID13237 U -
TACATAGGACTAGAGATGTTTCTTTAAAGC
>12 dna:chromosome chromosome:NCBIM37:12:1:121257530:1 99639671 ID11851 U -
TACAAAATGCCATACATAGGACTAGAGATGT
>12 dna:chromosome chromosome:NCBIM37:12:1:121257530:1 99639678 ID66157 U -
TTCTTCTACAAAATGCCATACATAGGACTA
>12 dna:chromosome chromosome:NCBIM37:12:1:121257530:1 99639682 ID41175 U -
TGATATTCTTCTACAAAATGCCATACATAGG
>12 dna:chromosome chromosome:NCBIM37:12:1:121257530:1 99639683 ID41174 U -
TGATATTCTTCTACAAAATGCCATACATAG
>12 dna:chromosome chromosome:NCBIM37:12:1:121257530:1 99639686 ID41173 U -
TGATATTCTTCTACAAAATGCCATACA
>12 dna:chromosome chromosome:NCBIM37:12:1:121257530:1 99639703 ID24237 U -
TCAAAGAAAATGGAGGTCTCTGATATTCTT
>12 dna:chromosome chromosome:NCBIM37:12:1:121257530:1 99639716 ID43794 U -
TGCACTGTGTCTCAAAGAAAATGGAGGT
>12 dna:chromosome chromosome:NCBIM37:12:1:121257530:1 99639744 ID49792 U -
TGGAATATGTGCCACTTTTCTGTGTTATGTC
>12 dna:chromosome chromosome:NCBIM37:12:1:121257530:1 99639745 ID49791 U -
TGGAATATGTGCCACTTTTCTGTGTTATGT
>12 dna:chromosome chromosome:NCBIM37:12:1:121257530:1 99639750 ID30081 U -
TCCTGGAATATGTGCCACTTTTCTGTGT
>12 dna:chromosome chromosome:NCBIM37:12:1:121257530:1 99639750 ID65562 U -
TTCCTGGAATATGTGCCACTTTTCTGTGT
>12 dna:chromosome chromosome:NCBIM37:12:1:121257530:1 99639757 ID24078 U -
TATTTTTTCCTGGAATATGTGCCACTTT
>12 dna:chromosome chromosome:NCBIM37:12:1:121257530:1 99639817 ID60282 U -
TGTGTTCAAAGTCCACATGTGTGCAGAGC
>12 dna:chromosome chromosome:NCBIM37:12:1:121257530:1 99639820 ID60281 U -
TGTGTTCAAAGTCCACATGTGTGCAG
>12 dna:chromosome chromosome:NCBIM37:12:1:121257530:1 99639831 ID50784 U -
TGGATACAGAAACTCTGTGTTCAAAGTCCA
>12 dna:chromosome chromosome:NCBIM37:12:1:121257530:1 99639846 ID25547 U -
TCAGAAGGAATGTTCTGGATACAGAAACTC
>12 dna:chromosome chromosome:NCBIM37:12:1:121257530:1 99639853 ID56273 U -
TGGTGTCAGAAGGAATGTTCTGGATACA
>12 dna:chromosome chromosome:NCBIM37:12:1:121257530:1 99639861 ID21099 U -
TAGTGGAGCTGGTGTCAGAAGGAATGTTC
>12 dna:chromosome chromosome:NCBIM37:12:1:121257530:1 99639883 ID66548 U -
TTGAGGGGACCGCCTGAGATGTAGTGGA
>12 dna:chromosome chromosome:NCBIM37:12:1:121257530:1 99639892 ID44769 U -
TGCCAAAGTGTTGAGGGGACCGCCTGAGA
>12 dna:chromosome chromosome:NCBIM37:12:1:121257530:1 99639893 ID44768 U -
TGCCAAAGTGTTGAGGGGACCGCCTGAG
>12 dna:chromosome chromosome:NCBIM37:12:1:121257530:1 99639895 ID44767 U -
TGCCAAAGTGTTGAGGGGACCGCCTG
>12 dna:chromosome chromosome:NCBIM37:12:1:121257530:1 99639896 ID44766 U -
TGCCAAAGTGTTGAGGGGACCGCCT
>12 dna:chromosome chromosome:NCBIM37:12:1:121257530:1 99639898 ID44765 U -
TGCCAAAGTGTTGAGGGGACCGC
>12 dna:chromosome chromosome:NCBIM37:12:1:121257530:1 99639921 ID9559 U -
TAAGAATCCCATAAGGTAGCAACCAGC
>12 dna:chromosome chromosome:NCBIM37:12:1:121257530:1 99639925 ID5505 U -
GGATGTTTAAGAATCCCATAAGGTAGCAAC
>12 dna:chromosome chromosome:NCBIM37:12:1:121257530:1 99639926 ID4501 U -
GAGGATGTTTAAGAATCCCATAAGGTAGCAA
>12 dna:chromosome chromosome:NCBIM37:12:1:121257530:1 99639959 ID66430 U -
TTGAATGACTTTGCTCCCTTTTCCCACAC
>12 dna:chromosome chromosome:NCBIM37:12:1:121257530:1 99639960 ID66429 U -
TTGAATGACTTTGCTCCCTTTTCCCACA
>12 dna:chromosome chromosome:NCBIM37:12:1:121257530:1 99639961 ID35916 U -
TGAATGACTTTGCTCCCTTTTCCCAC
>12 dna:chromosome chromosome:NCBIM37:12:1:121257530:1 99639963 ID37884 U -
TGACTTGAATGACTTTGCTCCCTTTTCCC
>12 dna:chromosome chromosome:NCBIM37:12:1:121257530:1 99639969 ID54556 U -
TGGGTCCTGACTTGAATGACTTTGCTCCCT
>12 dna:chromosome chromosome:NCBIM37:12:1:121257530:1 99639970 ID54555 U -
TGGGTCCTGACTTGAATGACTTTGCTCCC
>12 dna:chromosome chromosome:NCBIM37:12:1:121257530:1 99639971 ID54554 U -
TGGGTCCTGACTTGAATGACTTTGCTCC
>12 dna:chromosome chromosome:NCBIM37:12:1:121257530:1 99639990 ID48553 M -
TGCTTTCCCATGGGTCCTG
>12 dna:chromosome chromosome:NCBIM37:12:1:121257530:1 99640004 ID67569 U -
TTGGTGTATTTGTGAACCTCTTAATGCTT
>12 dna:chromosome chromosome:NCBIM37:12:1:121257530:1 99640020 ID48744 U -
TGGAAAACCCACAATTTTTGGTGTATTTGT
>12 dna:chromosome chromosome:NCBIM37:12:1:121257530:1 99640036 ID68330 U -
TTTCAAGAAAGAAAATGGAAAACCCACAA
>12 dna:chromosome chromosome:NCBIM37:12:1:121257530:1 99640038 ID69007 U -
TTTTTCAAGAAAGAAAATGGAAAACCCAC
>12 dna:chromosome chromosome:NCBIM37:12:1:121257530:1 99640072 ID65959 U -
TTCTCATGAGCATAGATGGAAACCACAGA
>12 dna:chromosome chromosome:NCBIM37:12:1:121257530:1 99640075 ID36134 U -
TGAATTCTCATGAGCATAGATGGAAACCAC
>12 dna:chromosome chromosome:NCBIM37:12:1:121257530:1 99640077 ID22738 U -
TATGAATTCTCATGAGCATAGATGGAAACC
>12 dna:chromosome chromosome:NCBIM37:12:1:121257530:1 99640078 ID36133 U -
TGAATTCTCATGAGCATAGATGGAAAC
>12 dna:chromosome chromosome:NCBIM37:12:1:121257530:1 99640081 ID42151 U -
TGATTATGAATTCTCATGAGCATAGATGGA
>12 dna:chromosome chromosome:NCBIM37:12:1:121257530:1 99640082 ID42150 U -
TGATTATGAATTCTCATGAGCATAGATGG
>12 dna:chromosome chromosome:NCBIM37:12:1:121257530:1 99640082 ID66677 U -
TTGATTATGAATTCTCATGAGCATAGATGG
>12 dna:chromosome chromosome:NCBIM37:12:1:121257530:1 99640083 ID68652 U -
TTTGATTATGAATTCTCATGAGCATAGATG
>12 dna:chromosome chromosome:NCBIM37:12:1:121257530:1 99640108 ID57133 U -
TGTAAACAATGGAGGTTAACAACAGTTTGA
>12 dna:chromosome chromosome:NCBIM37:12:1:121257530:1 99640118 ID42154 U -
TGATTATGCTGTAAACAATGGAGGTTAAC
>12 dna:chromosome chromosome:NCBIM37:12:1:121257530:1 99640157 ID65403 U -
TTCCCCACAGAGCCAGAGGATAACACTATC
>12 dna:chromosome chromosome:NCBIM37:12:1:121257530:1 99640204 ID40785 U -
TGATAATGGCCTTCTGTTTTGCGCACGGGA
>12 dna:chromosome chromosome:NCBIM37:12:1:121257530:1 99640205 ID40784 U -
TGATAATGGCCTTCTGTTTTGCGCACGGG
>12 dna:chromosome chromosome:NCBIM37:12:1:121257530:1 99640207 ID32333 U -
TCTGATAATGGCCTTCTGTTTTGCGCACG
>12 dna:chromosome chromosome:NCBIM37:12:1:121257530:1 99640224 ID67326 U -
TTGGCTACATTGAATGGCTTCTGATAATGGC
>12 dna:chromosome chromosome:NCBIM37:12:1:121257530:1 99640244 ID36394 U -
TGACAAGTCTTGAAGGTCATTGGCTACATT
>12 dna:chromosome chromosome:NCBIM37:12:1:121257530:1 99640256 ID35309 U -
TGAAGCAAGGTTGACAAGTCTTGAAGGTC
>12 dna:chromosome chromosome:NCBIM37:12:1:121257530:1 99640274 ID4479 U -
GAGGAAAAAAAAATGCCTTTGAAGCAAGGT
>12 dna:chromosome chromosome:NCBIM37:12:1:121257530:1 99640277 ID3973 U -
GAAGAGGAAAAAAAAATGCCTTTGAAGCAA
>12 dna:chromosome chromosome:NCBIM37:12:1:121257530:1 99640364 ID55891 U -
TGGTGAATTTTGAATTTGTTTTTTGGTCAG
>12 dna:chromosome chromosome:NCBIM37:12:1:121257530:1 99640365 ID36214 U -
TGAATTTTGAATTTGTTTTTTGGTCA
>12 dna:chromosome chromosome:NCBIM37:12:1:121257530:1 99640365 ID55890 U -
TGGTGAATTTTGAATTTGTTTTTTGGTCA
>12 dna:chromosome chromosome:NCBIM37:12:1:121257530:1 99640366 ID55889 U -
TGGTGAATTTTGAATTTGTTTTTTGGTC
>12 dna:chromosome chromosome:NCBIM37:12:1:121257530:1 99640371 ID29140 U -
TCCGTGGTGAATTTTGAATTTGTTTTT
>12 dna:chromosome chromosome:NCBIM37:12:1:121257530:1 99640384 ID50605 U -
TGGAGCTGCTGGTCCGTGGTGAATTT
>12 dna:chromosome chromosome:NCBIM37:12:1:121257530:1 99640391 ID21420 U -
TAGTTTTCATGGAGCTGCTGGTCCGTGG
>12 dna:chromosome chromosome:NCBIM37:12:1:121257530:1 99640393 ID41059 U -
TGATAGTTTTCATGGAGCTGCTGGTCCGT
>12 dna:chromosome chromosome:NCBIM37:12:1:121257530:1 99640394 ID6105 U -
GTGATAGTTTTCATGGAGCTGCTGGTCCG
>12 dna:chromosome chromosome:NCBIM37:12:1:121257530:1 99640396 ID41058 U -
TGATAGTTTTCATGGAGCTGCTGGTC
>12 dna:chromosome chromosome:NCBIM37:12:1:121257530:1 99640396 ID56013 U -
TGGTGATAGTTTTCATGGAGCTGCTGGTC
>12 dna:chromosome chromosome:NCBIM37:12:1:121257530:1 99640396 ID67519 U -
TTGGTGATAGTTTTCATGGAGCTGCTGGTC
>12 dna:chromosome chromosome:NCBIM37:12:1:121257530:1 99640397 ID41057 U -
TGATAGTTTTCATGGAGCTGCTGGT
>12 dna:chromosome chromosome:NCBIM37:12:1:121257530:1 99640397 ID56012 U -
TGGTGATAGTTTTCATGGAGCTGCTGGT
>12 dna:chromosome chromosome:NCBIM37:12:1:121257530:1 99640397 ID67518 U -
TTGGTGATAGTTTTCATGGAGCTGCTGGT
>12 dna:chromosome chromosome:NCBIM37:12:1:121257530:1 99640417 ID16551 U -
TAGAAGTAGGTAGCCACATTGGTGATA
>12 dna:chromosome chromosome:NCBIM37:12:1:121257530:1 99640418 ID55260 U -
TGGTAGAAGTAGGTAGCCACATTGGTGAT
>12 dna:chromosome chromosome:NCBIM37:12:1:121257530:1 99640421 ID55259 U -
TGGTAGAAGTAGGTAGCCACATTGGT
>12 dna:chromosome chromosome:NCBIM37:12:1:121257530:1 99640437 ID60786 U -
TGTTCGGGCCTAGTGTCTTCCTGGTAGAAGT
>12 dna:chromosome chromosome:NCBIM37:12:1:121257530:1 99640443 ID3799 U -
GAAAATGTTCGGGCCTAGTGTCTTCCTGGT
>12 dna:chromosome chromosome:NCBIM37:12:1:121257530:1 99640448 ID36627 U -
TGACAGAAAATGTTCGGGCCTAGTGTCTTC
>12 dna:chromosome chromosome:NCBIM37:12:1:121257530:1 99640450 ID36626 U -
TGACAGAAAATGTTCGGGCCTAGTGTCT
>12 dna:chromosome chromosome:NCBIM37:12:1:121257530:1 99640451 ID36625 U -
TGACAGAAAATGTTCGGGCCTAGTGTC
>12 dna:chromosome chromosome:NCBIM37:12:1:121257530:1 99640460 ID15957 U -
TAGAAAAGAGGCTGACAGAAAATGTTCGGG
>12 dna:chromosome chromosome:NCBIM37:12:1:121257530:1 99640461 ID15956 U -
TAGAAAAGAGGCTGACAGAAAATGTTCGG
>12 dna:chromosome chromosome:NCBIM37:12:1:121257530:1 99640469 ID48883 U -
TGGAAACCTAGAAAAGAGGCTGACAGAAA
>12 dna:chromosome chromosome:NCBIM37:12:1:121257530:1 99640471 ID48882 U -
TGGAAACCTAGAAAAGAGGCTGACAGA
>12 dna:chromosome chromosome:NCBIM37:12:1:121257530:1 99640486 ID26743 U -
TCCAAAGGGAGGGTATTTGGAAACCTAGA
>12 dna:chromosome chromosome:NCBIM37:12:1:121257530:1 99640489 ID26742 U -
TCCAAAGGGAGGGTATTTGGAAACCT
>12 dna:chromosome chromosome:NCBIM37:12:1:121257530:1 99640523 ID31378 U -
TCTACATGTTGATCACAGCAGGCTGGTCCTC
>12 dna:chromosome chromosome:NCBIM37:12:1:121257530:1 99640524 ID31377 U -
TCTACATGTTGATCACAGCAGGCTGGTCCT
>12 dna:chromosome chromosome:NCBIM37:12:1:121257530:1 99640535 ID54972 U -
TGGGTTTCTTTCTACATGTTGATCACAGC
>12 dna:chromosome chromosome:NCBIM37:12:1:121257530:1 99640578 ID21970 U -
TATATACAGGGACAAGATGGGTTCTTACTT
>12 dna:chromosome chromosome:NCBIM37:12:1:121257530:1 99640582 ID21969 U -
TATATACAGGGACAAGATGGGTTCTT
>12 dna:chromosome chromosome:NCBIM37:12:1:121257530:1 99640584 ID23869 U -
TATTTATATATACAGGGACAAGATGGGTTC
>12 dna:chromosome chromosome:NCBIM37:12:1:121257530:1 99640586 ID3354 U -
CTATATTTATATATACAGGGACAAGATGGGT
>12 dna:chromosome chromosome:NCBIM37:12:1:121257530:1 99640588 ID31507 U -
TCTATATTTATATATACAGGGACAAGATGG
>12 dna:chromosome chromosome:NCBIM37:12:1:121257530:1 99640600 ID20025 U -
TAGGTACGCTTCTCTATATTTATATATACA
>12 dna:chromosome chromosome:NCBIM37:12:1:121257530:1 99640618 ID44186 U -
TGCAGTGGGCTGCATAGGTACGCTTC
>12 dna:chromosome chromosome:NCBIM37:12:1:121257530:1 99640656 ID18053 U -
TAGCAGGAACTACTTGTCTGGGATAGACTA
>12 dna:chromosome chromosome:NCBIM37:12:1:121257530:1 99640661 ID12400 U -
TACAATAGCAGGAACTACTTGTCTGGGATA
>12 dna:chromosome chromosome:NCBIM37:12:1:121257530:1 99640662 ID12399 U -
TACAATAGCAGGAACTACTTGTCTGGGAT
>12 dna:chromosome chromosome:NCBIM37:12:1:121257530:1 99640663 ID1812 U -
CAATAGCAGGAACTACTTGTCTGGGA
>12 dna:chromosome chromosome:NCBIM37:12:1:121257530:1 99640674 ID9788 U -
TAAGAGTGTAGTCTACAATAGCAGGAACTA
>12 dna:chromosome chromosome:NCBIM37:12:1:121257530:1 99640687 ID22246 U -
TATCAGAACTAAGTAAGAGTGTAGTCTACA
>12 dna:chromosome chromosome:NCBIM37:12:1:121257530:1 99640688 ID22245 U -
TATCAGAACTAAGTAAGAGTGTAGTCTAC
>12 dna:chromosome chromosome:NCBIM37:12:1:121257530:1 99640708 ID824 U -
AGAAAGTGACCAGTCAAACATTATCAGAAC
>12 dna:chromosome chromosome:NCBIM37:12:1:121257530:1 99640745 ID60743 U -
TGTTCATGCATGATGTCAAAGGCCACAGA
>12 dna:chromosome chromosome:NCBIM37:12:1:121257530:1 99640749 ID20737 U -
TAGTATGTTCATGCATGATGTCAAAGGCCA
>12 dna:chromosome chromosome:NCBIM37:12:1:121257530:1 99640750 ID20736 U -
TAGTATGTTCATGCATGATGTCAAAGGCC
>12 dna:chromosome chromosome:NCBIM37:12:1:121257530:1 99640751 ID57725 U -
TGTAGTATGTTCATGCATGATGTCAAAGGC
>12 dna:chromosome chromosome:NCBIM37:12:1:121257530:1 99640780 ID40288 U -
TGAGTGAGTTGGTGAGCCAAAGAGGTCACT
>12 dna:chromosome chromosome:NCBIM37:12:1:121257530:1 99640838 ID56513 U -
TGGTTAGAGATATCCTCCCAAGGGCCC
>12 dna:chromosome chromosome:NCBIM37:12:1:121257530:1 99640917 ID34805 U -
TGAACCTCCAGAAGCAGATCTGTGGTGGTA
>12 dna:chromosome chromosome:NCBIM37:12:1:121257530:1 99640954 ID21235 U -
TAGTTCAAATACCTGAAAATCTTATGACCAC
>12 dna:chromosome chromosome:NCBIM37:12:1:121257530:1 99640955 ID21234 U -
TAGTTCAAATACCTGAAAATCTTATGACCA
>12 dna:chromosome chromosome:NCBIM37:12:1:121257530:1 99640956 ID21233 U -
TAGTTCAAATACCTGAAAATCTTATGACC
>12 dna:chromosome chromosome:NCBIM37:12:1:121257530:1 99640986 ID11615 U -
TAATTCTTGAGATGTCTTTTTCCCCAAATT
>12 dna:chromosome chromosome:NCBIM37:12:1:121257530:1 99640990 ID10845 U -
TAATAATTCTTGAGATGTCTTTTTCCCCA
>12 dna:chromosome chromosome:NCBIM37:12:1:121257530:1 99641014 ID34354 U -
TGAAATAGGGACAGATTTTTTCTCTCTAATA
>12 dna:chromosome chromosome:NCBIM37:12:1:121257530:1 99641037 ID36184 U -
TGAATTTCATAAATTTCAAATTGTGAAATAG
>12 dna:chromosome chromosome:NCBIM37:12:1:121257530:1 99641051 ID22922 U -
TATGATGTGCAGTTTGAATTTCATAAATTTC
>12 dna:chromosome chromosome:NCBIM37:12:1:121257530:1 99641052 ID22921 U -
TATGATGTGCAGTTTGAATTTCATAAATTT
>12 dna:chromosome chromosome:NCBIM37:12:1:121257530:1 99641060 ID48282 U -
TGCTTCAATATGATGTGCAGTTTGAATTTC
>12 dna:chromosome chromosome:NCBIM37:12:1:121257530:1 99641061 ID48281 U -
TGCTTCAATATGATGTGCAGTTTGAATTT
>12 dna:chromosome chromosome:NCBIM37:12:1:121257530:1 99641116 ID33957 U -
TGAAAGAAGACCTGCACATCTACCTTGCTC
>12 dna:chromosome chromosome:NCBIM37:12:1:121257530:1 99641141 ID40750 U -
TGATAAGGTACCACATGGGGCTGAAA
>12 dna:chromosome chromosome:NCBIM37:12:1:121257530:1 99641143 ID29778 U -
TCCTCCTGATAAGGTACCACATGGGGCTGA
>12 dna:chromosome chromosome:NCBIM37:12:1:121257530:1 99641200 ID53628 U -
TGGGATGAGGGTTTGGTCCAACAGGCAGTC
>12 dna:chromosome chromosome:NCBIM37:12:1:121257530:1 99641208 ID3508 U -
CTCTTGGGATGAGGGTTTGGTCCAAC
>12 dna:chromosome chromosome:NCBIM37:12:1:121257530:1 99641276 ID33209 U -
TCTTTCCACAGACATCACCCTGGTCACC
>12 dna:chromosome chromosome:NCBIM37:12:1:121257530:1 99641288 ID2671 U -
CCAGAAAATATCTTTCCACAGACATC
>12 dna:chromosome chromosome:NCBIM37:12:1:121257530:1 99641385 ID14059 U -
TACCCAAATCAGGACCGGAGGGCACCGAG
>12 dna:chromosome chromosome:NCBIM37:12:1:121257530:1 99641389 ID14058 U -
TACCCAAATCAGGACCGGAGGGCAC
>12 dna:chromosome chromosome:NCBIM37:12:1:121257530:1 99641398 ID46215 U -
TGCCTCAGGGAAAAATACCCAAATCAGGACC
>12 dna:chromosome chromosome:NCBIM37:12:1:121257530:1 99641399 ID46214 U -
TGCCTCAGGGAAAAATACCCAAATCAGGAC
>12 dna:chromosome chromosome:NCBIM37:12:1:121257530:1 99641400 ID46212 U -
TGCCTCAGGGAAAAATACCCAAATCAGGA
>12 dna:chromosome chromosome:NCBIM37:12:1:121257530:1 99641401 ID46211 U -
TGCCTCAGGGAAAAATACCCAAATCAGG
>12 dna:chromosome chromosome:NCBIM37:12:1:121257530:1 99641416 ID49763 U -
TGGAATACAGGCATGCCTCAGGGAAA
>12 dna:chromosome chromosome:NCBIM37:12:1:121257530:1 99641437 ID33050 U -
TCTTGAATGATTCCCAGGAAGTTTATGGAA
>12 dna:chromosome chromosome:NCBIM37:12:1:121257530:1 99641449 ID25637 U -
TCAGAGATCCCATCTTGAATGATTCCCAGG
>12 dna:chromosome chromosome:NCBIM37:12:1:121257530:1 99641474 ID12274 U -
TACAAGGGTATCTGTGTAATCAGTTTCAGA
>12 dna:chromosome chromosome:NCBIM37:12:1:121257530:1 99641487 ID46133 U -
TGCCTATAACATTTACAAGGGTATCTGTGT
>12 dna:chromosome chromosome:NCBIM37:12:1:121257530:1 99641487 ID66871 U -
TTGCCTATAACATTTACAAGGGTATCTGTGT
>12 dna:chromosome chromosome:NCBIM37:12:1:121257530:1 99641488 ID46132 U -
TGCCTATAACATTTACAAGGGTATCTGTG
>12 dna:chromosome chromosome:NCBIM37:12:1:121257530:1 99641488 ID66870 U -
TTGCCTATAACATTTACAAGGGTATCTGTG
>12 dna:chromosome chromosome:NCBIM37:12:1:121257530:1 99641489 ID66869 U -
TTGCCTATAACATTTACAAGGGTATCTGT
>12 dna:chromosome chromosome:NCBIM37:12:1:121257530:1 99641495 ID45892 U -
TGCCCGCTTGCCTATAACATTTACAAGGGT
>12 dna:chromosome chromosome:NCBIM37:12:1:121257530:1 99641513 ID24294 U -
TCAAAGCGTGATTTTTCCTGCCCGCTTGCC
>12 dna:chromosome chromosome:NCBIM37:12:1:121257530:1 99641514 ID24293 U -
TCAAAGCGTGATTTTTCCTGCCCGCTTGC
>12 dna:chromosome chromosome:NCBIM37:12:1:121257530:1 99641558 ID26609 U -
TCATTTTGTTGGGGCAAACTCTTTCTTGG
>12 dna:chromosome chromosome:NCBIM37:12:1:121257530:1 99641570 ID2616 U -
CCAAGGATTTATCATTTTGTTGGGGCAA
>12 dna:chromosome chromosome:NCBIM37:12:1:121257530:1 99641570 ID26970 U -
TCCAAGGATTTATCATTTTGTTGGGGCAA
>12 dna:chromosome chromosome:NCBIM37:12:1:121257530:1 99641571 ID65184 U -
TTCCAAGGATTTATCATTTTGTTGGGGCA
>12 dna:chromosome chromosome:NCBIM37:12:1:121257530:1 99641585 ID53254 U -
TGGGACTCAACATCAATTCCAAGGATTTATC
>12 dna:chromosome chromosome:NCBIM37:12:1:121257530:1 99641587 ID53253 U -
TGGGACTCAACATCAATTCCAAGGATTTA
>12 dna:chromosome chromosome:NCBIM37:12:1:121257530:1 99641887 ID58278 U -
TGTCAGGTCCATGATTAAGCTGAGAGG
>12 dna:chromosome chromosome:NCBIM37:12:1:121257530:1 99641899 ID60664 U -
TGTTATTGCCATTTTTGTCAGGTCCATGAT
>12 dna:chromosome chromosome:NCBIM37:12:1:121257530:1 99641900 ID60663 U -
TGTTATTGCCATTTTTGTCAGGTCCATGA
>12 dna:chromosome chromosome:NCBIM37:12:1:121257530:1 99641940 ID60751 U -
TGTTCATTCTAGTGGCATTGTGATAGGCCT
>12 dna:chromosome chromosome:NCBIM37:12:1:121257530:1 99641947 ID36308 U -
TGACAAATGTTCATTCTAGTGGCATTGTGA
>12 dna:chromosome chromosome:NCBIM37:12:1:121257530:1 99641954 ID69013 U -
TTTTTCTTGACAAATGTTCATTCTAGTGGC
>12 dna:chromosome chromosome:NCBIM37:12:1:121257530:1 99641994 ID49515 U -
TGGAAGCCTAGCCAGAGTTCTGGAACATGTC
>12 dna:chromosome chromosome:NCBIM37:12:1:121257530:1 99641995 ID49514 U -
TGGAAGCCTAGCCAGAGTTCTGGAACATGT
>12 dna:chromosome chromosome:NCBIM37:12:1:121257530:1 99641996 ID49513 U -
TGGAAGCCTAGCCAGAGTTCTGGAACATG
>12 dna:chromosome chromosome:NCBIM37:12:1:121257530:1 99641998 ID49512 U -
TGGAAGCCTAGCCAGAGTTCTGGAACA
>12 dna:chromosome chromosome:NCBIM37:12:1:121257530:1 99642005 ID57589 U -
TGTACTACCCATGGAAGCCTAGCCAGAGTTC
>12 dna:chromosome chromosome:NCBIM37:12:1:121257530:1 99642015 ID42443 U -
TGATTTCTATGTACTACCCATGGAAGCCTA
>12 dna:chromosome chromosome:NCBIM37:12:1:121257530:1 99642021 ID56058 U -
TGGTGATGATTTCTATGTACTACCCATGGA
>12 dna:chromosome chromosome:NCBIM37:12:1:121257530:1 99642022 ID56057 U -
TGGTGATGATTTCTATGTACTACCCATGG
>12 dna:chromosome chromosome:NCBIM37:12:1:121257530:1 99642024 ID56056 U -
TGGTGATGATTTCTATGTACTACCCAT
>12 dna:chromosome chromosome:NCBIM37:12:1:121257530:1 99642030 ID51893 U -
TGGCATTTTTGGTGATGATTTCTATGTACT
>12 dna:chromosome chromosome:NCBIM37:12:1:121257530:1 99642031 ID51892 U -
TGGCATTTTTGGTGATGATTTCTATGTAC
>12 dna:chromosome chromosome:NCBIM37:12:1:121257530:1 99642031 ID67290 U -
TTGGCATTTTTGGTGATGATTTCTATGTAC
>12 dna:chromosome chromosome:NCBIM37:12:1:121257530:1 99642032 ID51891 U -
TGGCATTTTTGGTGATGATTTCTATGTA
>12 dna:chromosome chromosome:NCBIM37:12:1:121257530:1 99642032 ID67289 U -
TTGGCATTTTTGGTGATGATTTCTATGTA
>12 dna:chromosome chromosome:NCBIM37:12:1:121257530:1 99642033 ID67288 U -
TTGGCATTTTTGGTGATGATTTCTATGT
>12 dna:chromosome chromosome:NCBIM37:12:1:121257530:1 99642034 ID51890 U -
TGGCATTTTTGGTGATGATTTCTATG
>12 dna:chromosome chromosome:NCBIM37:12:1:121257530:1 99642084 ID51228 U -
TGGATTTCTAATGGTCTTGAGATGAAAGA
>12 dna:chromosome chromosome:NCBIM37:12:1:121257530:1 99642086 ID51227 U -
TGGATTTCTAATGGTCTTGAGATGAAA
>12 dna:chromosome chromosome:NCBIM37:12:1:121257530:1 99642087 ID51226 U -
TGGATTTCTAATGGTCTTGAGATGAA
>12 dna:chromosome chromosome:NCBIM37:12:1:121257530:1 99642097 ID18900 U -
TAGGAAAGGCTACATGGATTTCTAATGGTC
>12 dna:chromosome chromosome:NCBIM37:12:1:121257530:1 99642098 ID18899 U -
TAGGAAAGGCTACATGGATTTCTAATGGT
>12 dna:chromosome chromosome:NCBIM37:12:1:121257530:1 99642103 ID20106 U -
TAGGTCCTAGGAAAGGCTACATGGATTTCTA
>12 dna:chromosome chromosome:NCBIM37:12:1:121257530:1 99642122 ID33680 U -
TGAAAATCATCTCAGAGTAGGTCCTAGGA
>12 dna:chromosome chromosome:NCBIM37:12:1:121257530:1 99642128 ID4445 U -
GAGCAATGAAAATCATCTCAGAGTAGGTC
>12 dna:chromosome chromosome:NCBIM37:12:1:121257530:1 99642128 ID17190 U -
TAGAGCAATGAAAATCATCTCAGAGTAGGTC
>12 dna:chromosome chromosome:NCBIM37:12:1:121257530:1 99642148 ID9594 U -
TAAGAATTGAGCCTTATTTAGAGCAATGA
>12 dna:chromosome chromosome:NCBIM37:12:1:121257530:1 99642152 ID64273 U -
TTATAAGAATTGAGCCTTATTTAGAGCA
>12 dna:chromosome chromosome:NCBIM37:12:1:121257530:1 99642172 ID11719 U -
TAATTGTTAAATTTTTAGGTGTTTTATAAGA
>12 dna:chromosome chromosome:NCBIM37:12:1:121257530:1 99642173 ID11718 U -
TAATTGTTAAATTTTTAGGTGTTTTATAAG
>12 dna:chromosome chromosome:NCBIM37:12:1:121257530:1 99642177 ID11717 U -
TAATTGTTAAATTTTTAGGTGTTTTA
>12 dna:chromosome chromosome:NCBIM37:12:1:121257530:1 99642227 ID14935 U -
TACTACACCATGTAGGATGCCCCACACAGT
>12 dna:chromosome chromosome:NCBIM37:12:1:121257530:1 99642230 ID14934 U -
TACTACACCATGTAGGATGCCCCACAC
>12 dna:chromosome chromosome:NCBIM37:12:1:121257530:1 99642300 ID56511 U -
TGGTTACTTGTGTCCTTGTTGTGAGAGG
>12 dna:chromosome chromosome:NCBIM37:12:1:121257530:1 99642375 ID25881 U -
TCAGGCCATAAAGATGGAGAAACCTCCCTGT
>12 dna:chromosome chromosome:NCBIM37:12:1:121257530:1 99642376 ID64966 U -
TTCAGGCCATAAAGATGGAGAAACCTCCCTG
>12 dna:chromosome chromosome:NCBIM37:12:1:121257530:1 99642391 ID23457 U -
TATTAGTAACATATTCAGGCCATAAAGAT
>12 dna:chromosome chromosome:NCBIM37:12:1:121257530:1 99642440 ID12307 U -
TACAAGTATTGGACTGCTGCCTTGGTACA
>12 dna:chromosome chromosome:NCBIM37:12:1:121257530:1 99642441 ID12306 U -
TACAAGTATTGGACTGCTGCCTTGGTAC
>12 dna:chromosome chromosome:NCBIM37:12:1:121257530:1 99642442 ID12305 U -
TACAAGTATTGGACTGCTGCCTTGGTA
>12 dna:chromosome chromosome:NCBIM37:12:1:121257530:1 99642442 ID63828 U -
TTACAAGTATTGGACTGCTGCCTTGGTA
>12 dna:chromosome chromosome:NCBIM37:12:1:121257530:1 99642443 ID68269 U -
TTTACAAGTATTGGACTGCTGCCTTGGT
>12 dna:chromosome chromosome:NCBIM37:12:1:121257530:1 99642457 ID54538 U -
TGGGTCATTGTTTTTTTTACAAGTATTGG
>12 dna:chromosome chromosome:NCBIM37:12:1:121257530:1 99642509 ID12677 U -
TACACATTCTTCCTTCCTGACACTTTAAAT
>12 dna:chromosome chromosome:NCBIM37:12:1:121257530:1 99642544 ID40655 U -
TGATAAAGCTTATTCAGTGTTGGTTCATTG
>12 dna:chromosome chromosome:NCBIM37:12:1:121257530:1 99642546 ID22857 U -
TATGATAAAGCTTATTCAGTGTTGGTTCAT
>12 dna:chromosome chromosome:NCBIM37:12:1:121257530:1 99642547 ID22856 U -
TATGATAAAGCTTATTCAGTGTTGGTTCA
>12 dna:chromosome chromosome:NCBIM37:12:1:121257530:1 99642548 ID40654 U -
TGATAAAGCTTATTCAGTGTTGGTTC
>12 dna:chromosome chromosome:NCBIM37:12:1:121257530:1 99642552 ID46584 U -
TGCCTTTATGATAAAGCTTATTCAGTGTTG
>12 dna:chromosome chromosome:NCBIM37:12:1:121257530:1 99642562 ID35820 U -
TGAATCCACTGCCTTTATGATAAAGCTTA
>12 dna:chromosome chromosome:NCBIM37:12:1:121257530:1 99642574 ID18251 U -
TAGCATTTTTTTGAATCCACTGCCTTTA
>12 dna:chromosome chromosome:NCBIM37:12:1:121257530:1 99642594 ID49096 U -
TGGAAATCAAAATCCAGGACTGCTAGCATTT
>12 dna:chromosome chromosome:NCBIM37:12:1:121257530:1 99642595 ID49095 U -
TGGAAATCAAAATCCAGGACTGCTAGCATT
>12 dna:chromosome chromosome:NCBIM37:12:1:121257530:1 99642598 ID49094 U -
TGGAAATCAAAATCCAGGACTGCTAGC
>12 dna:chromosome chromosome:NCBIM37:12:1:121257530:1 99642602 ID13593 U -
TACCAAATGGAAATCAAAATCCAGGACTGC
>12 dna:chromosome chromosome:NCBIM37:12:1:121257530:1 99642687 ID53445 U -
TGGGAGGATTGGTAAAAACCCTGAGAGAA
>12 dna:chromosome chromosome:NCBIM37:12:1:121257530:1 99642761 ID4916 U -
GCCACTTTCAGAAGTCTACCACAGTCCTGAC
>12 dna:chromosome chromosome:NCBIM37:12:1:121257530:1 99642767 ID1154 U -
AGGAATGCCACTTTCAGAAGTCTACCACAGT
>12 dna:chromosome chromosome:NCBIM37:12:1:121257530:1 99642767 ID5371 U -
GGAATGCCACTTTCAGAAGTCTACCACAGT
>12 dna:chromosome chromosome:NCBIM37:12:1:121257530:1 99642768 ID5370 U -
GGAATGCCACTTTCAGAAGTCTACCACAG
>12 dna:chromosome chromosome:NCBIM37:12:1:121257530:1 99642769 ID1153 U -
AGGAATGCCACTTTCAGAAGTCTACCACA
>12 dna:chromosome chromosome:NCBIM37:12:1:121257530:1 99642805 ID55724 U -
TGGTCTAGCAATAATATTCAGTCCTTA
>12 dna:chromosome chromosome:NCBIM37:12:1:121257530:1 99642817 ID31217 U -
TCTAACATCCTGTTGTGGTCTAGCAATAAT
>12 dna:chromosome chromosome:NCBIM37:12:1:121257530:1 99642818 ID31216 U -
TCTAACATCCTGTTGTGGTCTAGCAATAA
>12 dna:chromosome chromosome:NCBIM37:12:1:121257530:1 99642828 ID13975 U -
TACCATCAGCCTTCTAACATCCTGTTGTGGT
>12 dna:chromosome chromosome:NCBIM37:12:1:121257530:1 99642855 ID36988 U -
TGACATGCCACAGAGAGTTTGATCTCTTACC
>12 dna:chromosome chromosome:NCBIM37:12:1:121257530:1 99642857 ID36987 U -
TGACATGCCACAGAGAGTTTGATCTCTTA
>12 dna:chromosome chromosome:NCBIM37:12:1:121257530:1 99642894 ID28974 U -
TCCGAATCTGCCGTTTGGCTTAACTTTGCTCC
>12 dna:chromosome chromosome:NCBIM37:12:1:121257530:1 99642934 ID20131 U -
TAGGTCTCCAGAGATTCTTATTTTGTGGCCT
>12 dna:chromosome chromosome:NCBIM37:12:1:121257530:1 99642936 ID20130 U -
TAGGTCTCCAGAGATTCTTATTTTGTGGC
>12 dna:chromosome chromosome:NCBIM37:12:1:121257530:1 99642958 ID14900 U -
TACTAAGTGGGAGGGCACTCTTTAGGTCT
>12 dna:chromosome chromosome:NCBIM37:12:1:121257530:1 99643045 ID13426 U -
TACATGTAGGGTGTGTTCTGGGTGGTTGG
>12 dna:chromosome chromosome:NCBIM37:12:1:121257530:1 99643048 ID10875 U -
TAATACATGTAGGGTGTGTTCTGGGTGGT
>12 dna:chromosome chromosome:NCBIM37:12:1:121257530:1 99643051 ID935 U -
AGATAATACATGTAGGGTGTGTTCTGGGT
>12 dna:chromosome chromosome:NCBIM37:12:1:121257530:1 99643052 ID17382 U -
TAGATAATACATGTAGGGTGTGTTCTGGG
>12 dna:chromosome chromosome:NCBIM37:12:1:121257530:1 99643058 ID31765 U -
TCTCATAGATAATACATGTAGGGTGTGT
>12 dna:chromosome chromosome:NCBIM37:12:1:121257530:1 99643077 ID56514 U -
TGGTTAGATGCCAAAATGGCTTCTCATAGA
>12 dna:chromosome chromosome:NCBIM37:12:1:121257530:1 99643079 ID56231 U -
TGGTGGTTAGATGCCAAAATGGCTTCTCATA
>12 dna:chromosome chromosome:NCBIM37:12:1:121257530:1 99643079 ID67563 U -
TTGGTGGTTAGATGCCAAAATGGCTTCTCATA
>12 dna:chromosome chromosome:NCBIM37:12:1:121257530:1 99643095 ID30167 U -
TCCTGTGCGTTGCTTGGTGGTTAGATGCC
>12 dna:chromosome chromosome:NCBIM37:12:1:121257530:1 99643095 ID65580 U -
TTCCTGTGCGTTGCTTGGTGGTTAGATGCC
>12 dna:chromosome chromosome:NCBIM37:12:1:121257530:1 99643096 ID30166 U -
TCCTGTGCGTTGCTTGGTGGTTAGATGC
>12 dna:chromosome chromosome:NCBIM37:12:1:121257530:1 99643096 ID65579 U -
TTCCTGTGCGTTGCTTGGTGGTTAGATGC
>12 dna:chromosome chromosome:NCBIM37:12:1:121257530:1 99643166 ID38613 U -
TGAGAGACACTGTTCATTCTTGGGACTC
>12 dna:chromosome chromosome:NCBIM37:12:1:121257530:1 99643168 ID38612 U -
TGAGAGACACTGTTCATTCTTGGGAC
>12 dna:chromosome chromosome:NCBIM37:12:1:121257530:1 99643171 ID18803 U -
TAGCTTTGAGAGACACTGTTCATTCTTGG
>12 dna:chromosome chromosome:NCBIM37:12:1:121257530:1 99643194 ID5703 U -
GGGAAAACAGTCTTTTCAGTGGCTTTAGCTT
>12 dna:chromosome chromosome:NCBIM37:12:1:121257530:1 99643247 ID56544 U -
TGGTTCAAGGCTTCAGTTCAATGTGAC
>12 dna:chromosome chromosome:NCBIM37:12:1:121257530:1 99643307 ID67430 U -
TTGGGTGTGGCTGCACTGTCTGAATAG
>12 dna:chromosome chromosome:NCBIM37:12:1:121257530:1 99643341 ID19612 U -
TAGGATTTCTTATCTTTTCTCTGGGGACAGC
>12 dna:chromosome chromosome:NCBIM37:12:1:121257530:1 99643342 ID19611 U -
TAGGATTTCTTATCTTTTCTCTGGGGACAG
>12 dna:chromosome chromosome:NCBIM37:12:1:121257530:1 99643343 ID19610 U -
TAGGATTTCTTATCTTTTCTCTGGGGACA
>12 dna:chromosome chromosome:NCBIM37:12:1:121257530:1 99643344 ID19609 U -
TAGGATTTCTTATCTTTTCTCTGGGGAC
>12 dna:chromosome chromosome:NCBIM37:12:1:121257530:1 99643378 ID25024 U -
TCACAGGGTCTGGTACATTGCTAGTGGGT
>12 dna:chromosome chromosome:NCBIM37:12:1:121257530:1 99643395 ID49653 U -
TGGAAGTATGTCCCCATGTCACAGGGTCTG
>12 dna:chromosome chromosome:NCBIM37:12:1:121257530:1 99643581 ID14823 U -
TACTAAACAAGGAAAAATTTGCCACTATT
>12 dna:chromosome chromosome:NCBIM37:12:1:121257530:1 99643585 ID14822 U -
TACTAAACAAGGAAAAATTTGCCAC
>12 dna:chromosome chromosome:NCBIM37:12:1:121257530:1 99643598 ID33775 U -
TGAAAATTTCTGGTTGCCATACTAAACAAGG
>12 dna:chromosome chromosome:NCBIM37:12:1:121257530:1 99643599 ID33774 U -
TGAAAATTTCTGGTTGCCATACTAAACAAG
>12 dna:chromosome chromosome:NCBIM37:12:1:121257530:1 99643602 ID33773 U -
TGAAAATTTCTGGTTGCCATACTAAAC
>12 dna:chromosome chromosome:NCBIM37:12:1:121257530:1 99643602 ID46313 U -
TGCCTGAAAATTTCTGGTTGCCATACTAAAC
>12 dna:chromosome chromosome:NCBIM37:12:1:121257530:1 99643603 ID46312 U -
TGCCTGAAAATTTCTGGTTGCCATACTAAA
>12 dna:chromosome chromosome:NCBIM37:12:1:121257530:1 99643604 ID46311 U -
TGCCTGAAAATTTCTGGTTGCCATACTAA
>12 dna:chromosome chromosome:NCBIM37:12:1:121257530:1 99643683 ID50895 U -
TGGATCTCCCATTGCTGCCTGCCTGC
>12 dna:chromosome chromosome:NCBIM37:12:1:121257530:1 99643706 ID17056 U -
TAGACTTCGTCAAGAGCAACACCTTTCCCTGG
>12 dna:chromosome chromosome:NCBIM37:12:1:121257530:1 99643707 ID17055 U -
TAGACTTCGTCAAGAGCAACACCTTTCCCTG
>12 dna:chromosome chromosome:NCBIM37:12:1:121257530:1 99643720 ID32291 U -
TCTGAGGTACATAGACTTCGTCAAGAGCA
>12 dna:chromosome chromosome:NCBIM37:12:1:121257530:1 99643721 ID66037 U -
TTCTGAGGTACATAGACTTCGTCAAGAGC
>12 dna:chromosome chromosome:NCBIM37:12:1:121257530:1 99643796 ID26147 U -
TCATAGAGATGAACATTTGGGGCTAATGGG
>12 dna:chromosome chromosome:NCBIM37:12:1:121257530:1 99643797 ID26146 U -
TCATAGAGATGAACATTTGGGGCTAATGG
>12 dna:chromosome chromosome:NCBIM37:12:1:121257530:1 99643878 ID41687 U -
TGATGATTCTGGATTCCCCTCTTTGGTTCC
>12 dna:chromosome chromosome:NCBIM37:12:1:121257530:1 99643879 ID41686 U -
TGATGATTCTGGATTCCCCTCTTTGGTTC
>12 dna:chromosome chromosome:NCBIM37:12:1:121257530:1 99643879 ID42236 U -
TGATTCTGGATTCCCCTCTTTGGTTC
>12 dna:chromosome chromosome:NCBIM37:12:1:121257530:1 99643881 ID32361 U -
TCTGATGATTCTGGATTCCCCTCTTTGGT
>12 dna:chromosome chromosome:NCBIM37:12:1:121257530:1 99643883 ID66042 U -
TTCTGATGATTCTGGATTCCCCTCTTTG
>12 dna:chromosome chromosome:NCBIM37:12:1:121257530:1 99643891 ID31854 U -
TCTCCATGTTTCTGATGATTCTGGATTCC
>12 dna:chromosome chromosome:NCBIM37:12:1:121257530:1 99643921 ID65672 U -
TTCGAGTGAGTAGATTAAGCTGTGTTGT
>12 dna:chromosome chromosome:NCBIM37:12:1:121257530:1 99643924 ID34991 U -
TGAACTTCGAGTGAGTAGATTAAGCTGTGT
>12 dna:chromosome chromosome:NCBIM37:12:1:121257530:1 99643925 ID34990 U -
TGAACTTCGAGTGAGTAGATTAAGCTGTG
>12 dna:chromosome chromosome:NCBIM37:12:1:121257530:1 99643984 ID4042 U -
GAATCTCATTGTTGCCTGTTGGGAGACGG
>12 dna:chromosome chromosome:NCBIM37:12:1:121257530:1 99643987 ID28973 U -
TCCGAATCTCATTGTTGCCTGTTGGGAGA
>12 dna:chromosome chromosome:NCBIM37:12:1:121257530:1 99643990 ID28972 U -
TCCGAATCTCATTGTTGCCTGTTGGG
>12 dna:chromosome chromosome:NCBIM37:12:1:121257530:1 99643994 ID2031 U -
CACCCAATTCCGAATCTCATTGTTGCCTGT
>12 dna:chromosome chromosome:NCBIM37:12:1:121257530:1 99644040 ID22892 U -
TATGATGATGATAATGAGAGGAGAGATGCTT
>12 dna:chromosome chromosome:NCBIM37:12:1:121257530:1 99644047 ID37060 U -
TGACATTATGATGATGATAATGAGAGGAGA
>12 dna:chromosome chromosome:NCBIM37:12:1:121257530:1 99644059 ID8534 U -
TAACAGAAACAGGTGACATTATGATGATGAT
>12 dna:chromosome chromosome:NCBIM37:12:1:121257530:1 99644060 ID8533 U -
TAACAGAAACAGGTGACATTATGATGATGA
>12 dna:chromosome chromosome:NCBIM37:12:1:121257530:1 99644061 ID8532 U -
TAACAGAAACAGGTGACATTATGATGATG
>12 dna:chromosome chromosome:NCBIM37:12:1:121257530:1 99644062 ID31213 U -
TCTAACAGAAACAGGTGACATTATGATGAT
>12 dna:chromosome chromosome:NCBIM37:12:1:121257530:1 99644064 ID8531 U -
TAACAGAAACAGGTGACATTATGATG
>12 dna:chromosome chromosome:NCBIM37:12:1:121257530:1 99644092 ID44742 U -
TGCCAAAGACTGAAGGGCATTGATTGA
>12 dna:chromosome chromosome:NCBIM37:12:1:121257530:1 99644119 ID17099 U -
TAGAGAAACGCGGTGAACGAACCGACTTTC
>12 dna:chromosome chromosome:NCBIM37:12:1:121257530:1 99644167 ID6452 U -
TAAAAAGATTTTAAAAAGTGCTATTGAGG
>12 dna:chromosome chromosome:NCBIM37:12:1:121257530:1 99644167 ID63464 U -
TTAAAAAGATTTTAAAAAGTGCTATTGAGG
>12 dna:chromosome chromosome:NCBIM37:12:1:121257530:1 99644168 ID63463 U -
TTAAAAAGATTTTAAAAAGTGCTATTGAG
>12 dna:chromosome chromosome:NCBIM37:12:1:121257530:1 99644173 ID17767 U -
TAGATTTTTAAAAAGATTTTAAAAAGTGCTA
>12 dna:chromosome chromosome:NCBIM37:12:1:121257530:1 99644175 ID31453 U -
TCTAGATTTTTAAAAAGATTTTAAAAAGTGC
>12 dna:chromosome chromosome:NCBIM37:12:1:121257530:1 99644316 ID43407 U -
TGCAATGCAAATAGTGTGTTCTGAAGTGA
>12 dna:chromosome chromosome:NCBIM37:12:1:121257530:1 99644317 ID43406 U -
TGCAATGCAAATAGTGTGTTCTGAAGTG
>12 dna:chromosome chromosome:NCBIM37:12:1:121257530:1 99644340 ID49831 U -
TGGAATCTTCAAAAGAAGGCAATAGTGCAA
>12 dna:chromosome chromosome:NCBIM37:12:1:121257530:1 99644341 ID49830 U -
TGGAATCTTCAAAAGAAGGCAATAGTGCA
>12 dna:chromosome chromosome:NCBIM37:12:1:121257530:1 99644347 ID19290 U -
TAGGAGAGTGGAATCTTCAAAAGAAGGCAAT
>12 dna:chromosome chromosome:NCBIM37:12:1:121257530:1 99644396 ID21885 U -
TATAGCAAGAGAGTGGAGACTCAATGA
>12 dna:chromosome chromosome:NCBIM37:12:1:121257530:1 99644427 ID9094 U -
TAACTAATGGAATTTCATGGTCTAGGAAA
>12 dna:chromosome chromosome:NCBIM37:12:1:121257530:1 99644434 ID11973 U -
TACAAAGTCTAACTAATGGAATTTCATGGTC
>12 dna:chromosome chromosome:NCBIM37:12:1:121257530:1 99644435 ID11972 U -
TACAAAGTCTAACTAATGGAATTTCATGGT
>12 dna:chromosome chromosome:NCBIM37:12:1:121257530:1 99644439 ID60490 U -
TGTTACAAAGTCTAACTAATGGAATTTCA
>12 dna:chromosome chromosome:NCBIM37:12:1:121257530:1 99644465 ID25818 U -
TCAGCCTGTAGGAACTCATGGGTTTCATGT
>12 dna:chromosome chromosome:NCBIM37:12:1:121257530:1 99644483 ID58747 U -
TGTCTTTTGTGTTTCATCAGCCTGTAGG
>12 dna:chromosome chromosome:NCBIM37:12:1:121257530:1 99644499 ID6796 U -
TAAAAGAAAGCATTAGCCTGTCTTTTGTGT
>12 dna:chromosome chromosome:NCBIM37:12:1:121257530:1 99644540 ID9638 U -
TAAGACGGATGGTTGTCTCAAGCACTTTC
>12 dna:chromosome chromosome:NCBIM37:12:1:121257530:1 99644550 ID38119 U -
TGAGAACAACTAAGACGGATGGTTGTCTC
>12 dna:chromosome chromosome:NCBIM37:12:1:121257530:1 99644555 ID4163 U -
GACAGTTTGAGAACAACTAAGACGGATGGTT
>12 dna:chromosome chromosome:NCBIM37:12:1:121257530:1 99644556 ID4162 U -
GACAGTTTGAGAACAACTAAGACGGATGGT
>12 dna:chromosome chromosome:NCBIM37:12:1:121257530:1 99644602 ID45676 U -
TGCCATGTCAAGTCATTAGACGGCCTGAG
>12 dna:chromosome chromosome:NCBIM37:12:1:121257530:1 99644603 ID45675 U -
TGCCATGTCAAGTCATTAGACGGCCTGA
>12 dna:chromosome chromosome:NCBIM37:12:1:121257530:1 99644626 ID36094 U -
TGAATTAGTGACCTTTGCCCCCAGCTGCCA
>12 dna:chromosome chromosome:NCBIM37:12:1:121257530:1 99644628 ID36093 U -
TGAATTAGTGACCTTTGCCCCCAGCTGC
>12 dna:chromosome chromosome:NCBIM37:12:1:121257530:1 99644666 ID7876 U -
TAAAGGTGTCAATTTCCTGTAGAAAGCAGTA
>12 dna:chromosome chromosome:NCBIM37:12:1:121257530:1 99644667 ID7875 U -
TAAAGGTGTCAATTTCCTGTAGAAAGCAGT
>12 dna:chromosome chromosome:NCBIM37:12:1:121257530:1 99644675 ID25496 U -
TCAGAAATAAAGGTGTCAATTTCCTGTAG
>12 dna:chromosome chromosome:NCBIM37:12:1:121257530:1 99644678 ID3850 U -
GAAATAAAGGTGTCAATTTCCTG
>12 dna:chromosome chromosome:NCBIM37:12:1:121257530:1 99644680 ID9589 U -
TAAGAATTCAGAAATAAAGGTGTCAATTTCC
>12 dna:chromosome chromosome:NCBIM37:12:1:121257530:1 99644681 ID9588 U -
TAAGAATTCAGAAATAAAGGTGTCAATTTC
>12 dna:chromosome chromosome:NCBIM37:12:1:121257530:1 99644682 ID9587 U -
TAAGAATTCAGAAATAAAGGTGTCAATTT
>12 dna:chromosome chromosome:NCBIM37:12:1:121257530:1 99644685 ID60421 U -
TGTTAAGAATTCAGAAATAAAGGTGTCAA
>12 dna:chromosome chromosome:NCBIM37:12:1:121257530:1 99644686 ID13441 U -
TACATGTTAAGAATTCAGAAATAAAGGTGTCA
>12 dna:chromosome chromosome:NCBIM37:12:1:121257530:1 99644688 ID13440 U -
TACATGTTAAGAATTCAGAAATAAAGGTGT
>12 dna:chromosome chromosome:NCBIM37:12:1:121257530:1 99644694 ID6746 U -
TAAAACTACATGTTAAGAATTCAGAAATAA
>12 dna:chromosome chromosome:NCBIM37:12:1:121257530:1 99644702 ID17743 U -
TAGATTGGTTAAAACTACATGTTAAGAATTC
>12 dna:chromosome chromosome:NCBIM37:12:1:121257530:1 99644703 ID17742 U -
TAGATTGGTTAAAACTACATGTTAAGAATT
>12 dna:chromosome chromosome:NCBIM37:12:1:121257530:1 99644705 ID10928 U -
TAATAGATTGGTTAAAACTACATGTTAAGAA
>12 dna:chromosome chromosome:NCBIM37:12:1:121257530:1 99644706 ID10927 U -
TAATAGATTGGTTAAAACTACATGTTAAGA
>12 dna:chromosome chromosome:NCBIM37:12:1:121257530:1 99644822 ID24445 U -
TCAACACATCGTTTTCTGCCCTGCCTTCTGT
>12 dna:chromosome chromosome:NCBIM37:12:1:121257530:1 99644826 ID24444 U -
TCAACACATCGTTTTCTGCCCTGCCTT
>12 dna:chromosome chromosome:NCBIM37:12:1:121257530:1 99644832 ID49711 U -
TGGAAGTTATCAACACATCGTTTTCTGCCC
>12 dna:chromosome chromosome:NCBIM37:12:1:121257530:1 99644834 ID49710 U -
TGGAAGTTATCAACACATCGTTTTCTGC
>12 dna:chromosome chromosome:NCBIM37:12:1:121257530:1 99644938 ID52305 U -
TGGCTAAAACAATAAAAACTACTGTGAG
>12 dna:chromosome chromosome:NCBIM37:12:1:121257530:1 99645039 ID905 U -
AGAGATGAATGAACAGACTTGCCTAAAGTA
>12 dna:chromosome chromosome:NCBIM37:12:1:121257530:1 99645042 ID9691 U -
TAAGAGATGAATGAACAGACTTGCCTAAA
>12 dna:chromosome chromosome:NCBIM37:12:1:121257530:1 99645043 ID4418 U -
GAGATGAATGAACAGACTTGCCTAA
>12 dna:chromosome chromosome:NCBIM37:12:1:121257530:1 99645044 ID14860 U -
TACTAAGAGATGAATGAACAGACTTGCCTA
>12 dna:chromosome chromosome:NCBIM37:12:1:121257530:1 99645045 ID14859 U -
TACTAAGAGATGAATGAACAGACTTGCCT
>12 dna:chromosome chromosome:NCBIM37:12:1:121257530:1 99645046 ID14858 U -
TACTAAGAGATGAATGAACAGACTTGCC
>12 dna:chromosome chromosome:NCBIM37:12:1:121257530:1 99645070 ID21355 U -
TAGTTGTTTACTATATGGGAAGTGATACT
>12 dna:chromosome chromosome:NCBIM37:12:1:121257530:1 99645073 ID35748 U -
TGAATAGTTGTTTACTATATGGGAAGTGAT
>12 dna:chromosome chromosome:NCBIM37:12:1:121257530:1 99645081 ID45014 U -
TGCCAAGTTGAATAGTTGTTTACTATATGG
>12 dna:chromosome chromosome:NCBIM37:12:1:121257530:1 99645082 ID45013 U -
TGCCAAGTTGAATAGTTGTTTACTATATG
>12 dna:chromosome chromosome:NCBIM37:12:1:121257530:1 99645084 ID60918 U -
TGTTGCCAAGTTGAATAGTTGTTTACTATA
>12 dna:chromosome chromosome:NCBIM37:12:1:121257530:1 99645091 ID48821 U -
TGGAAAATGTTGCCAAGTTGAATAGTTGTT
>12 dna:chromosome chromosome:NCBIM37:12:1:121257530:1 99645108 ID6401 U -
TAAAAACTAACACTGGGTGGAAAATGTTGC
>12 dna:chromosome chromosome:NCBIM37:12:1:121257530:1 99645154 ID7207 U -
TAAAATGTCACATTATGGTTTCCCAATTAA
>12 dna:chromosome chromosome:NCBIM37:12:1:121257530:1 99645155 ID7206 U -
TAAAATGTCACATTATGGTTTCCCAATTA
>12 dna:chromosome chromosome:NCBIM37:12:1:121257530:1 99645193 ID66176 U -
TTCTTGATTTAAAAGCTACTTCACTATGTA
>12 dna:chromosome chromosome:NCBIM37:12:1:121257530:1 99645242 ID68218 U -
TTTAAGATCTGAACCACAATATTAACCAAGTA
>12 dna:chromosome chromosome:NCBIM37:12:1:121257530:1 99645319 ID43946 U -
TGCAGAGTTTCCACCTTTAAACTGGAC
>12 dna:chromosome chromosome:NCBIM37:12:1:121257530:1 99645407 ID64011 U -
TTACGTTATAACAAAGCTTTTCTCCTCAAA
>12 dna:chromosome chromosome:NCBIM37:12:1:121257530:1 99645461 ID6527 U -
TAAAAATATACATTGATGTGTTTACTTCACA
>12 dna:chromosome chromosome:NCBIM37:12:1:121257530:1 99645462 ID6526 U -
TAAAAATATACATTGATGTGTTTACTTCAC
>12 dna:chromosome chromosome:NCBIM37:12:1:121257530:1 99645467 ID17691 U -
TAGATTAAAAATATACATTGATGTGTTTAC
>12 dna:chromosome chromosome:NCBIM37:12:1:121257530:1 99645531 ID51567 U -
TGGCACCTTGTCTGGCACTTTGGGCCTATGGT
>12 dna:chromosome chromosome:NCBIM37:12:1:121257530:1 99645640 ID18618 U -
TAGCTATGTGTGTGCGTATGAACTTTTTGT
>12 dna:chromosome chromosome:NCBIM37:12:1:121257530:1 99645642 ID18617 U -
TAGCTATGTGTGTGCGTATGAACTTTTT
>12 dna:chromosome chromosome:NCBIM37:12:1:121257530:1 99645721 ID29316 U -
TCCTAAGCGCCAAACTCTGAAAGTTTGTT
>12 dna:chromosome chromosome:NCBIM37:12:1:121257530:1 99645750 ID12176 U -
TACAAGAACCTAAGCTAAGCCTCCCTTTTACC
>12 dna:chromosome chromosome:NCBIM37:12:1:121257530:1 99645752 ID12175 U -
TACAAGAACCTAAGCTAAGCCTCCCTTTTA
>12 dna:chromosome chromosome:NCBIM37:12:1:121257530:1 99645901 ID58159 U -
TGTCACGCTAGTGGCCTCTACTCCAATC
>12 dna:chromosome chromosome:NCBIM37:12:1:121257530:1 99646103 ID33160 U -
TCTTTAAATGTTAAGCAACAGGTTTTTCAAA
>12 dna:chromosome chromosome:NCBIM37:12:1:121257530:1 99646106 ID47694 U -
TGCTCTTTAAATGTTAAGCAACAGGTTTTTC
>12 dna:chromosome chromosome:NCBIM37:12:1:121257530:1 99646107 ID47693 U -
TGCTCTTTAAATGTTAAGCAACAGGTTTTT
>12 dna:chromosome chromosome:NCBIM37:12:1:121257530:1 99646182 ID7086 U -
TAAAATAGTTGCCTTCTTTTTCATAACACT
>12 dna:chromosome chromosome:NCBIM37:12:1:121257530:1 99646190 ID1092 U -
AGCTAGTATAAAATAGTTGCCTTCTTTTTC
>12 dna:chromosome chromosome:NCBIM37:12:1:121257530:1 99646329 ID9906 U -
TAAGATGTCCTGTGTGAATAGCCTTAGGCC
>12 dna:chromosome chromosome:NCBIM37:12:1:121257530:1 99646396 ID57509 U -
TGTACAATGCCATGGTCTGCCACCAGCAGA
>12 dna:chromosome chromosome:NCBIM37:12:1:121257530:1 99646399 ID57508 U -
TGTACAATGCCATGGTCTGCCACCAGC
>12 dna:chromosome chromosome:NCBIM37:12:1:121257530:1 99646409 ID6769 U -
TAAAACTGTCCCATGTACAATGCCATGGTC
>12 dna:chromosome chromosome:NCBIM37:12:1:121257530:1 99646559 ID57909 U -
TGTATTACCCTTTCAGGGACTGGTCTTGC
>12 dna:chromosome chromosome:NCBIM37:12:1:121257530:1 99646597 ID6209 U -
GTGTCAGGTGACACTGTCTCTACTCTC
>12 dna:chromosome chromosome:NCBIM37:12:1:121257530:1 99646741 ID9757 U -
TAAGAGTAAACCAAAGCCACAAAAAGTTATA
>12 dna:chromosome chromosome:NCBIM37:12:1:121257530:1 99646742 ID9756 U -
TAAGAGTAAACCAAAGCCACAAAAAGTTAT
>12 dna:chromosome chromosome:NCBIM37:12:1:121257530:1 99646782 ID10081 U -
TAAGCGATTCCTAAAGGACGAGTGGTCTA
>12 dna:chromosome chromosome:NCBIM37:12:1:121257530:1 99646784 ID10080 U -
TAAGCGATTCCTAAAGGACGAGTGGTC
>12 dna:chromosome chromosome:NCBIM37:12:1:121257530:1 99646788 ID28567 U -
TCCCCATAAGCGATTCCTAAAGGACGAGT
>12 dna:chromosome chromosome:NCBIM37:12:1:121257530:1 99646815 ID26738 U -
TCCAAAGGCGAGTACTTAGCATTTCCTCTC
>12 dna:chromosome chromosome:NCBIM37:12:1:121257530:1 99647022 ID60836 U -
TGTTCTTATTTCGAAGGTTGTATGTTTCCA
>12 dna:chromosome chromosome:NCBIM37:12:1:121257530:1 99647087 ID20677 U -
TAGTAGTCTGATTAGGAGAAATCCCTAACG
>12 dna:chromosome chromosome:NCBIM37:12:1:121257530:1 99647132 ID22450 U -
TATCCGCTAAGTTAAACATTTATTTGCACCT
>12 dna:chromosome chromosome:NCBIM37:12:1:121257530:1 99647162 ID1373 U -
ATAAAGGAAGTTTGCTTTTTGATCGTTTT
>12 dna:chromosome chromosome:NCBIM37:12:1:121257530:1 99647180 ID42059 U -
TGATGTTTCAGGAGGGCGATAAAGGAAGT
>12 dna:chromosome chromosome:NCBIM37:12:1:121257530:1 99647181 ID42058 U -
TGATGTTTCAGGAGGGCGATAAAGGAAG
>12 dna:chromosome chromosome:NCBIM37:12:1:121257530:1 99647182 ID22931 U -
TATGATGTTTCAGGAGGGCGATAAAGGAA
>12 dna:chromosome chromosome:NCBIM37:12:1:121257530:1 99647192 ID25717 U -
TCAGATGAATATGATGTTTCAGGAGGGC
>12 dna:chromosome chromosome:NCBIM37:12:1:121257530:1 99647192 ID29703 U -
TCCTCAGATGAATATGATGTTTCAGGAGGGC
>12 dna:chromosome chromosome:NCBIM37:12:1:121257530:1 99647193 ID2985 U -
CCTCAGATGAATATGATGTTTCAGGAGGG
>12 dna:chromosome chromosome:NCBIM37:12:1:121257530:1 99647223 ID64536 U -
TTCAAACCGTCTCTTCACAGGAAGTTCCTC
>12 dna:chromosome chromosome:NCBIM37:12:1:121257530:1 99647240 ID40278 U -
TGAGTGACTTAGAGGACTTCAAACCGTCTC
>12 dna:chromosome chromosome:NCBIM37:12:1:121257530:1 99647242 ID40277 U -
TGAGTGACTTAGAGGACTTCAAACCGTC
>12 dna:chromosome chromosome:NCBIM37:12:1:121257530:1 99647302 ID66948 U -
TTGCTGGAAAAAGATTAAGATCTCTCATT
>12 dna:chromosome chromosome:NCBIM37:12:1:121257530:1 99647335 ID5022 U -
GCCTCCAATCGAAGCTCTAGTGCTGGTGAC
>12 dna:chromosome chromosome:NCBIM37:12:1:121257530:1 99647392 ID3801 U -
GAAAATTTAGGTGCAAGCATCGTGGCAGA
>12 dna:chromosome chromosome:NCBIM37:12:1:121257530:1 99647397 ID9498 U -
TAAGAAGAAAATTTAGGTGCAAGCATCGTG
>12 dna:chromosome chromosome:NCBIM37:12:1:121257530:1 99647400 ID2952 U -
CCTAAGAAGAAAATTTAGGTGCAAGCATC
>12 dna:chromosome chromosome:NCBIM37:12:1:121257530:1 99647400 ID29303 U -
TCCTAAGAAGAAAATTTAGGTGCAAGCATC
>12 dna:chromosome chromosome:NCBIM37:12:1:121257530:1 99647401 ID29302 U -
TCCTAAGAAGAAAATTTAGGTGCAAGCAT
>12 dna:chromosome chromosome:NCBIM37:12:1:121257530:1 99647403 ID65989 U -
TTCTCTCCTAAGAAGAAAATTTAGGTGCAAGC
>12 dna:chromosome chromosome:NCBIM37:12:1:121257530:1 99647423 ID51889 U -
TGGCATTTTGACTAGCTTTCTCTCCTAAG
>12 dna:chromosome chromosome:NCBIM37:12:1:121257530:1 99647440 ID40463 U -
TGAGTTAAGAAAAGAATTGGCATTTTGAC
>12 dna:chromosome chromosome:NCBIM37:12:1:121257530:1 99647478 ID14659 U -
TACGATTGTACTTCTTCTCTGCCTCTTAG
>12 dna:chromosome chromosome:NCBIM37:12:1:121257530:1 99647497 ID27651 U -
TCCAGGACATCGCAGGAGTCTACGATTGTA
>12 dna:chromosome chromosome:NCBIM37:12:1:121257530:1 99647549 ID57486 U -
TGTAATTAGACTGATAACTACACCTTTTCC
>12 dna:chromosome chromosome:NCBIM37:12:1:121257530:1 99647590 ID57967 U -
TGTATTTGCCTAGAAAACCTCTGTCTGATCTC
>12 dna:chromosome chromosome:NCBIM37:12:1:121257530:1 99647592 ID57966 U -
TGTATTTGCCTAGAAAACCTCTGTCTGATC
>12 dna:chromosome chromosome:NCBIM37:12:1:121257530:1 99647593 ID67796 U -
TTGTATTTGCCTAGAAAACCTCTGTCTGAT
>12 dna:chromosome chromosome:NCBIM37:12:1:121257530:1 99647599 ID12134 U -
TACAACCTTGTATTTGCCTAGAAAACCTCTG
>12 dna:chromosome chromosome:NCBIM37:12:1:121257530:1 99647601 ID12133 U -
TACAACCTTGTATTTGCCTAGAAAACCTC
>12 dna:chromosome chromosome:NCBIM37:12:1:121257530:1 99647602 ID21771 U -
TATACAACCTTGTATTTGCCTAGAAAACCT
>12 dna:chromosome chromosome:NCBIM37:12:1:121257530:1 99647618 ID27912 U -
TCCATGAGTTTGGCTTTATACAACCTTGTA
>12 dna:chromosome chromosome:NCBIM37:12:1:121257530:1 99647635 ID34455 U -
TGAAATGCAGGCTGCTTCCATGAGTTTGG
>12 dna:chromosome chromosome:NCBIM37:12:1:121257530:1 99647686 ID39734 U -
TGAGGAGATGAACCTTTTTGAGTTTACCCC
>12 dna:chromosome chromosome:NCBIM37:12:1:121257530:1 99647691 ID45600 U -
TGCCATGAGGAGATGAACCTTTTTGAGTTT
>12 dna:chromosome chromosome:NCBIM37:12:1:121257530:1 99647692 ID45599 U -
TGCCATGAGGAGATGAACCTTTTTGAGTT
>12 dna:chromosome chromosome:NCBIM37:12:1:121257530:1 99647693 ID363 U -
AATGCCATGAGGAGATGAACCTTTTTGAGT
>12 dna:chromosome chromosome:NCBIM37:12:1:121257530:1 99647698 ID24166 U -
TCAAAATGCCATGAGGAGATGAACCTTTT
>12 dna:chromosome chromosome:NCBIM37:12:1:121257530:1 99647709 ID65927 U -
TTCTCAAAGTCTCAAAATGCCATGAGGAG
>12 dna:chromosome chromosome:NCBIM37:12:1:121257530:1 99647770 ID42530 U -
TGATTTTGCTTTTCAAAGAATGGACTTTCT
>12 dna:chromosome chromosome:NCBIM37:12:1:121257530:1 99647774 ID66177 U -
TTCTTGATTTTGCTTTTCAAAGAATGGACT
>12 dna:chromosome chromosome:NCBIM37:12:1:121257530:1 99647776 ID23637 U -
TATTCTTGATTTTGCTTTTCAAAGAATGGA
>12 dna:chromosome chromosome:NCBIM37:12:1:121257530:1 99647811 ID36043 U -
TGAATGTGAAACTTTCTCAGAGCATCCCCCCC
>12 dna:chromosome chromosome:NCBIM37:12:1:121257530:1 99647817 ID50941 U -
TGGATGAATGTGAAACTTTCTCAGAGCATC
>12 dna:chromosome chromosome:NCBIM37:12:1:121257530:1 99647819 ID23103 U -
TATGGATGAATGTGAAACTTTCTCAGAGCA
>12 dna:chromosome chromosome:NCBIM37:12:1:121257530:1 99647887 ID34101 U -
TGAAAGGACCTGCTTACGTTTGTGAGGCTTT
>12 dna:chromosome chromosome:NCBIM37:12:1:121257530:1 99647888 ID34100 U -
TGAAAGGACCTGCTTACGTTTGTGAGGCTT
>12 dna:chromosome chromosome:NCBIM37:12:1:121257530:1 99647891 ID66281 U -
TTGAAAGGACCTGCTTACGTTTGTGAGG
>12 dna:chromosome chromosome:NCBIM37:12:1:121257530:1 99647897 ID48703 U -
TGCTTTTGTTGAAAGGACCTGCTTACGTTT
>12 dna:chromosome chromosome:NCBIM37:12:1:121257530:1 99647898 ID48701 U -
TGCTTTTGTTGAAAGGACCTGCTTACGTT
>12 dna:chromosome chromosome:NCBIM37:12:1:121257530:1 99647936 ID34890 U -
TGAACTACTGCTTTATCCACTGGGGATGTC
>12 dna:chromosome chromosome:NCBIM37:12:1:121257530:1 99647937 ID58833 U -
TGTGAACTACTGCTTTATCCACTGGGGATGT
>12 dna:chromosome chromosome:NCBIM37:12:1:121257530:1 99647939 ID58832 U -
TGTGAACTACTGCTTTATCCACTGGGGAT
>12 dna:chromosome chromosome:NCBIM37:12:1:121257530:1 99648146 ID59942 M -
TGTGGTATTTCAATATTAAATATTGGTTC
>12 dna:chromosome chromosome:NCBIM37:12:1:121257530:1 99648197 ID26878 M -
TCCAACTCTAAATACTATTTATAAGCTATGT
>12 dna:chromosome chromosome:NCBIM37:12:1:121257530:1 99648236 ID42124 M -
TGATTAGTAAGCCCTCGAAGGATGCTTTT
>12 dna:chromosome chromosome:NCBIM37:12:1:121257530:1 99648293 ID22113 M -
TATCAAACAGGTGTATGTATTATATTCAAC
>12 dna:chromosome chromosome:NCBIM37:12:1:121257530:1 99648308 ID36054 M -
TGAATGTGTATATAACTATCAAACAGGTGTA
>12 dna:chromosome chromosome:NCBIM37:12:1:121257530:1 99648309 ID36053 M -
TGAATGTGTATATAACTATCAAACAGGTGT
>12 dna:chromosome chromosome:NCBIM37:12:1:121257530:1 99648348 ID7229 M -
TAAAATTCAATATAGCAAATAAAATTGGAAA
>12 dna:chromosome chromosome:NCBIM37:12:1:121257530:1 99648470 ID41051 M -
TGATAGTGTTCTTGGGATTAAGTATGGTCT
>12 dna:chromosome chromosome:NCBIM37:12:1:121257530:1 99648471 ID41050 M -
TGATAGTGTTCTTGGGATTAAGTATGGTC
>12 dna:chromosome chromosome:NCBIM37:12:1:121257530:1 99648535 ID11641 M -
TAATTGATACCCAGATAATTTAAGCCTTATT
>12 dna:chromosome chromosome:NCBIM37:12:1:121257530:1 99648554 ID33099 M -
TCTTGGACTTCAGCATTGTAATTGATACCC
>12 dna:chromosome chromosome:NCBIM37:12:1:121257530:1 99648646 ID54680 M -
TGGGTGCATAGTTATTATTTATTCAATAGT
>12 dna:chromosome chromosome:NCBIM37:12:1:121257530:1 99648648 ID54679 M -
TGGGTGCATAGTTATTATTTATTCAATA
>12 dna:chromosome chromosome:NCBIM37:12:1:121257530:1 99648680 ID40857 U -
TGATACTATTATTGTTATTATTAACTAGTTT
>12 dna:chromosome chromosome:NCBIM37:12:1:121257530:1 99648752 ID57572 M -
TGTACCGGGGCACACAAAGTCTGCGTGTCCA
>12 dna:chromosome chromosome:NCBIM37:12:1:121257530:1 99648942 ID30448 U -
TCCTTTAAGAGTTTCTAGCATATCCCAGA
>12 dna:chromosome chromosome:NCBIM37:12:1:121257530:1 99649057 ID36340 U -
TGACAACTCTTTCAGATTAAGTCAGTGGCA
>12 dna:chromosome chromosome:NCBIM37:12:1:121257530:1 99649058 ID36339 U -
TGACAACTCTTTCAGATTAAGTCAGTGGC
>12 dna:chromosome chromosome:NCBIM37:12:1:121257530:1 99649144 ID7498 U -
TAAACTATGCAGATGTTAGTTTGAAAGCTA
>12 dna:chromosome chromosome:NCBIM37:12:1:121257530:1 99649188 ID35071 U -
TGAAGAACAGGTAGATGAATGATATGCTA
>12 dna:chromosome chromosome:NCBIM37:12:1:121257530:1 99649188 ID66348 U -
TTGAAGAACAGGTAGATGAATGATATGCTA
>12 dna:chromosome chromosome:NCBIM37:12:1:121257530:1 99649189 ID35070 U -
TGAAGAACAGGTAGATGAATGATATGCT
>12 dna:chromosome chromosome:NCBIM37:12:1:121257530:1 99649222 ID21103 U -
TAGTGGATTTCTTTGAACCCACATGGCC
>12 dna:chromosome chromosome:NCBIM37:12:1:121257530:1 99649251 ID47401 U -
TGCTCAAACATACTGAGACAAGTGTTACC
>12 dna:chromosome chromosome:NCBIM37:12:1:121257530:1 99649298 ID55416 U -
TGGTATATCTGAGGGGCCAGG
>12 dna:chromosome chromosome:NCBIM37:12:1:121257530:1 99649301 ID20390 U -
TAGGTTCTGTGATGGTATATCTGAGGGGCC
>12 dna:chromosome chromosome:NCBIM37:12:1:121257530:1 99649309 ID46582 U -
TGCCTTTAGGTTCTGTGATGGTATATCT
>12 dna:chromosome chromosome:NCBIM37:12:1:121257530:1 99649310 ID32492 U -
TCTGCCTTTAGGTTCTGTGATGGTATATC
>12 dna:chromosome chromosome:NCBIM37:12:1:121257530:1 99649360 ID47624 U -
TGCTCTATTCCTCTGGTCCATTCTTCCAGTC
>12 dna:chromosome chromosome:NCBIM37:12:1:121257530:1 99649377 ID8683 U -
TAACAGTCAACAAGAGTGTGCTCTATTCCTCT
>12 dna:chromosome chromosome:NCBIM37:12:1:121257530:1 99649380 ID8682 U -
TAACAGTCAACAAGAGTGTGCTCTATTCC
>12 dna:chromosome chromosome:NCBIM37:12:1:121257530:1 99649381 ID8681 U -
TAACAGTCAACAAGAGTGTGCTCTATTC
>12 dna:chromosome chromosome:NCBIM37:12:1:121257530:1 99649383 ID8680 U -
TAACAGTCAACAAGAGTGTGCTCTAT
>12 dna:chromosome chromosome:NCBIM37:12:1:121257530:1 99649385 ID43948 U -
TGCAGATAACAGTCAACAAGAGTGTGCTCT
>12 dna:chromosome chromosome:NCBIM37:12:1:121257530:1 99649415 ID45538 U -
TGCCATCACTCTGGTTTCTCTGCATGCA
>12 dna:chromosome chromosome:NCBIM37:12:1:121257530:1 99649420 ID52900 U -
TGGGAACTTGCCATCACTCTGGTTTCTCTGC
>12 dna:chromosome chromosome:NCBIM37:12:1:121257530:1 99649425 ID52899 U -
TGGGAACTTGCCATCACTCTGGTTTC
>12 dna:chromosome chromosome:NCBIM37:12:1:121257530:1 99649511 ID32436 U -
TCTGCAGGCAGAACACTTGGATTCCTCTCT
>12 dna:chromosome chromosome:NCBIM37:12:1:121257530:1 99649608 ID1681 U -
CAAACGCTTGTCAATGTAAAAATCAGTGGGT
>12 dna:chromosome chromosome:NCBIM37:12:1:121257530:1 99649680 ID29549 U -
TCCTAGGTGGCATTAGAGAAACTCAAAGGA
>12 dna:chromosome chromosome:NCBIM37:12:1:121257530:1 99649725 ID33631 U -
TGAAAAGTGATAGGAAATATTGTGGGA
>12 dna:chromosome chromosome:NCBIM37:12:1:121257530:1 99649783 ID59520 U -
TGTGCAAAAAGCATTGTCAGGTATGAATGG
>12 dna:chromosome chromosome:NCBIM37:12:1:121257530:1 99649844 ID43176 U -
TGCAAGGATGTTTAACCCTGGTAAGAGCTA
>12 dna:chromosome chromosome:NCBIM37:12:1:121257530:1 99649983 ID29365 U -
TCCTAATGTCTTGCCAAGTTTAATCTTTAA
>12 dna:chromosome chromosome:NCBIM37:12:1:121257530:1 99650006 ID17786 U -
TAGCAAACTCCCGGGTTAATTAATCCTAAT
>12 dna:chromosome chromosome:NCBIM37:12:1:121257530:1 99650051 ID34361 U -
TGAAATATAGATACCTAGAGCCACAGGGTCC
>12 dna:chromosome chromosome:NCBIM37:12:1:121257530:1 99650165 ID65644 U -
TTCCTTTTGTGCAGTTCATAATGTGTAG
>12 dna:chromosome chromosome:NCBIM37:12:1:121257530:1 99650255 ID48138 U -
TGCTTAAATCTGCTTTATATCTGCTTAGCT
>12 dna:chromosome chromosome:NCBIM37:12:1:121257530:1 99650462 ID24256 U -
TCAAAGAGGTGTATTTTCTGCTTTAACTGG
>12 dna:chromosome chromosome:NCBIM37:12:1:121257530:1 99650465 ID31589 U -
TCTCAAAGAGGTGTATTTTCTGCTTTAAC
>12 dna:chromosome chromosome:NCBIM37:12:1:121257530:1 99650496 ID13823 U -
TACCAGAACACATTAGAAAGCCTGTATTAT
>12 dna:chromosome chromosome:NCBIM37:12:1:121257530:1 99650498 ID10879 U -
TAATACCAGAACACATTAGAAAGCCTGTATT
>12 dna:chromosome chromosome:NCBIM37:12:1:121257530:1 99650529 ID50371 U -
TGGACTTTAAATTTCTTGTATAAGCCATGGC
>12 dna:chromosome chromosome:NCBIM37:12:1:121257530:1 99650535 ID37004 U -
TGACATGGACTTTAAATTTCTTGTATAAGC
>12 dna:chromosome chromosome:NCBIM37:12:1:121257530:1 99650547 ID11772 U -
TAATTTGGCCTTGACATGGACTTTAAATT
>12 dna:chromosome chromosome:NCBIM37:12:1:121257530:1 99650567 ID34056 U -
TGAAAGCAGTTCAGCAATCTTATAATTTGGC
>12 dna:chromosome chromosome:NCBIM37:12:1:121257530:1 99650612 ID53811 U -
TGGGATTAAAGGCTTGTGCCACCACTTCCCGG
>12 dna:chromosome chromosome:NCBIM37:12:1:121257530:1 99650614 ID53810 M -
TGGGATTAAAGGCTTGTGCCACCACTTCCC
>12 dna:chromosome chromosome:NCBIM37:12:1:121257530:1 99650615 ID53809 M -
TGGGATTAAAGGCTTGTGCCACCACTTCC
>12 dna:chromosome chromosome:NCBIM37:12:1:121257530:1 99651037 ID46134 U -
TGCCTATAAGATGAAAAATCTAGAGAAA
>12 dna:chromosome chromosome:NCBIM37:12:1:121257530:1 99651099 ID23030 U -
TATGCCCGTGTGTATAAATGCACTTCCACT
>12 dna:chromosome chromosome:NCBIM37:12:1:121257530:1 99651138 ID47174 U -
TGCTAGATTGTGTGCTTACGTGAGTCA
>12 dna:chromosome chromosome:NCBIM37:12:1:121257530:1 99651140 ID21320 U -
TAGTTGCTAGATTGTGTGCTTACGTGAGT
>12 dna:chromosome chromosome:NCBIM37:12:1:121257530:1 99651147 ID20487 U -
TAGGTTTTAGTTGCTAGATTGTGTGCTTA
>12 dna:chromosome chromosome:NCBIM37:12:1:121257530:1 99651156 ID55696 U -
TGGTCCTCATTTAGGTTTTAGTTGCTAGATT
>12 dna:chromosome chromosome:NCBIM37:12:1:121257530:1 99651160 ID24753 U -
TCAATGGTCCTCATTTAGGTTTTAGTTGCTA
>12 dna:chromosome chromosome:NCBIM37:12:1:121257530:1 99651182 ID24885 U -
TCACAAGTGAACATTTCCCAGTCAATGGTC
>12 dna:chromosome chromosome:NCBIM37:12:1:121257530:1 99651312 ID68540 U -
TTTGAAGAATTTCTCTTCCAACAGGGGCATC
>12 dna:chromosome chromosome:NCBIM37:12:1:121257530:1 99651314 ID35121 U -
TGAAGAATTTCTCTTCCAACAGGGGCA
>12 dna:chromosome chromosome:NCBIM37:12:1:121257530:1 99651443 ID39115 U -
TGAGATTTGGCTCTACATATCATGGCTCCC
>12 dna:chromosome chromosome:NCBIM37:12:1:121257530:1 99651444 ID39114 U -
TGAGATTTGGCTCTACATATCATGGCTCC
>12 dna:chromosome chromosome:NCBIM37:12:1:121257530:1 99651445 ID68592 U -
TTTGAGATTTGGCTCTACATATCATGGCTC
>12 dna:chromosome chromosome:NCBIM37:12:1:121257530:1 99651488 ID20971 U -
TAGTGAATACTTGTGTGTGACTACTAGCTT
>12 dna:chromosome chromosome:NCBIM37:12:1:121257530:1 99651489 ID20970 U -
TAGTGAATACTTGTGTGTGACTACTAGCT
>12 dna:chromosome chromosome:NCBIM37:12:1:121257530:1 99651495 ID60835 U -
TGTTCTTAGTGAATACTTGTGTGTGACTA
>12 dna:chromosome chromosome:NCBIM37:12:1:121257530:1 99651498 ID51088 U -
TGGATGTTCTTAGTGAATACTTGTGTGTGA
>12 dna:chromosome chromosome:NCBIM37:12:1:121257530:1 99651500 ID51087 U -
TGGATGTTCTTAGTGAATACTTGTGTGT
>12 dna:chromosome chromosome:NCBIM37:12:1:121257530:1 99651500 ID67248 U -
TTGGATGTTCTTAGTGAATACTTGTGTGT
>12 dna:chromosome chromosome:NCBIM37:12:1:121257530:1 99651544 ID4397 U -
GAGACTGTCAGGTATGCTAGATACCTTTCA
>12 dna:chromosome chromosome:NCBIM37:12:1:121257530:1 99651546 ID4396 U -
GAGACTGTCAGGTATGCTAGATACCTTT
>12 dna:chromosome chromosome:NCBIM37:12:1:121257530:1 99651738 ID16191 U -
TAGAAATACCTGTGCAGAAGGTCCAATGC
>12 dna:chromosome chromosome:NCBIM37:12:1:121257530:1 99651743 ID58638 U -
TGTCTCTAGAAATACCTGTGCAGAAGGTCC
>12 dna:chromosome chromosome:NCBIM37:12:1:121257530:1 99651815 ID64515 U -
TTCAAAAGGATTTGTGGTTCTGGCAATTGT
>12 dna:chromosome chromosome:NCBIM37:12:1:121257530:1 99651822 ID26080 U -
TCAGTTTTCAAAAGGATTTGTGGTTCTGG
>12 dna:chromosome chromosome:NCBIM37:12:1:121257530:1 99652015 ID17538 U -
TAGATGACCAGACACAGCTCAACTCAAGAC
>12 dna:chromosome chromosome:NCBIM37:12:1:121257530:1 99652041 ID44630 U -
TGCATTTCAGATCCCCTGAGAAAGGTAGA
>12 dna:chromosome chromosome:NCBIM37:12:1:121257530:1 99652078 ID45574 U -
TGCCATCTGCAACCTGATTTCAACGGCCC
>12 dna:chromosome chromosome:NCBIM37:12:1:121257530:1 99652261 ID47432 U -
TGCTCAATATTAAACATGAACATTAAAGGAGA
>12 dna:chromosome chromosome:NCBIM37:12:1:121257530:1 99652480 ID45909 U -
TGCCCGTGTTGTTGGTAAGTGGAGTGC
>12 dna:chromosome chromosome:NCBIM37:12:1:121257530:1 99652485 ID12216 U -
TACAAGATGCCCGTGTTGTTGGTAAGTGG
>12 dna:chromosome chromosome:NCBIM37:12:1:121257530:1 99652489 ID12215 U -
TACAAGATGCCCGTGTTGTTGGTAA
>12 dna:chromosome chromosome:NCBIM37:12:1:121257530:1 99652498 ID32567 U -
TCTGGGAGATTCCCTACAAGATGCCCGTGT
>12 dna:chromosome chromosome:NCBIM37:12:1:121257530:1 99652548 ID19993 U -
TAGGTAAATGAATTTAATCACTTGGGGGA
>12 dna:chromosome chromosome:NCBIM37:12:1:121257530:1 99652553 ID19803 U -
TAGGCTCTAGGTAAATGAATTTAATCACTTG
>12 dna:chromosome chromosome:NCBIM37:12:1:121257530:1 99652617 ID17342 U -
TAGAGTGTCTTCTTCTCATTCATGGGTAC
>12 dna:chromosome chromosome:NCBIM37:12:1:121257530:1 99652620 ID68881 U -
TTTTAGAGTGTCTTCTTCTCATTCATGGG
>12 dna:chromosome chromosome:NCBIM37:12:1:121257530:1 99652625 ID55829 U -
TGGTCTTTTTAGAGTGTCTTCTTCTCATTC
>12 dna:chromosome chromosome:NCBIM37:12:1:121257530:1 99652637 ID43469 U -
TGCAATTAACATTGGTCTTTTTAGAGTGTC
>12 dna:chromosome chromosome:NCBIM37:12:1:121257530:1 99652650 ID23347 U -
TATTAAATATTTGCAATTAACATTGGTC
>12 dna:chromosome chromosome:NCBIM37:12:1:121257530:1 99652732 ID21416 U -
TAGTTTTCACATGAACTCCACATCACTCC
>12 dna:chromosome chromosome:NCBIM37:12:1:121257530:1 99652737 ID53606 U -
TGGGATCTAGTTTTCACATGAACTCCACATC
>12 dna:chromosome chromosome:NCBIM37:12:1:121257530:1 99652806 ID66858 U -
TTGCCCTTTTGCGTTTCTCTGAAGTAGAGT
>12 dna:chromosome chromosome:NCBIM37:12:1:121257530:1 99652812 ID46605 U -
TGCCTTTGCCCTTTTGCGTTTCTCTGAAG
>12 dna:chromosome chromosome:NCBIM37:12:1:121257530:1 99652850 ID49092 U -
TGGAAATAGGACAAGTGTGGGTTCCCCACC
>12 dna:chromosome chromosome:NCBIM37:12:1:121257530:1 99652851 ID67015 U -
TTGGAAATAGGACAAGTGTGGGTTCCCCAC
>12 dna:chromosome chromosome:NCBIM37:12:1:121257530:1 99652856 ID61219 U -
TGTTTGGAAATAGGACAAGTGTGGGTTC
>12 dna:chromosome chromosome:NCBIM37:12:1:121257530:1 99652879 ID44956 U -
TGCCAAGGATTAGGGTTGACGACTCTGTTT
>12 dna:chromosome chromosome:NCBIM37:12:1:121257530:1 99652881 ID32457 U -
TCTGCCAAGGATTAGGGTTGACGACTCTGT
>12 dna:chromosome chromosome:NCBIM37:12:1:121257530:1 99652881 ID44955 U -
TGCCAAGGATTAGGGTTGACGACTCTGT
>12 dna:chromosome chromosome:NCBIM37:12:1:121257530:1 99652892 ID14136 U -
TACCCGTGGTTTCTGCCAAGGATTAGGGTT
>12 dna:chromosome chromosome:NCBIM37:12:1:121257530:1 99652940 ID18133 U -
TAGCAGTGTGTGTTTCTGTGGCATTCTGC
>12 dna:chromosome chromosome:NCBIM37:12:1:121257530:1 99652941 ID18132 U -
TAGCAGTGTGTGTTTCTGTGGCATTCTG
>12 dna:chromosome chromosome:NCBIM37:12:1:121257530:1 99652942 ID18131 U -
TAGCAGTGTGTGTTTCTGTGGCATTCT
>12 dna:chromosome chromosome:NCBIM37:12:1:121257530:1 99652953 ID67160 U -
TTGGAGCACAAATAGCAGTGTGTGTTTC
>12 dna:chromosome chromosome:NCBIM37:12:1:121257530:1 99652972 ID9298 U -
TAACTGTGGAACATTGATAGCCATTGGAGCAC
>12 dna:chromosome chromosome:NCBIM37:12:1:121257530:1 99652973 ID9297 U -
TAACTGTGGAACATTGATAGCCATTGGAGCA
>12 dna:chromosome chromosome:NCBIM37:12:1:121257530:1 99652974 ID9296 U -
TAACTGTGGAACATTGATAGCCATTGGAGC
>12 dna:chromosome chromosome:NCBIM37:12:1:121257530:1 99652977 ID9295 U -
TAACTGTGGAACATTGATAGCCATTGG
>12 dna:chromosome chromosome:NCBIM37:12:1:121257530:1 99652978 ID65763 U -
TTCTAACTGTGGAACATTGATAGCCATTG
>12 dna:chromosome chromosome:NCBIM37:12:1:121257530:1 99652988 ID28350 U -
TCCCAGGAGCTTTTCTAACTGTGGAACATTG
>12 dna:chromosome chromosome:NCBIM37:12:1:121257530:1 99652992 ID28349 U -
TCCCAGGAGCTTTTCTAACTGTGGAAC
>12 dna:chromosome chromosome:NCBIM37:12:1:121257530:1 99653040 ID10712 U -
TAATAAATGAAGTCCAGGAGGTGGTAAGC
>12 dna:chromosome chromosome:NCBIM37:12:1:121257530:1 99653043 ID10711 U -
TAATAAATGAAGTCCAGGAGGTGGTA
>12 dna:chromosome chromosome:NCBIM37:12:1:121257530:1 99653043 ID35703 U -
TGAATAATAAATGAAGTCCAGGAGGTGGTA
>12 dna:chromosome chromosome:NCBIM37:12:1:121257530:1 99653072 ID59493 U -
TGTGATTGTATACAATAAAGAGTAGAGGAGT
>12 dna:chromosome chromosome:NCBIM37:12:1:121257530:1 99653076 ID41978 U -
TGATGTGATTGTATACAATAAAGAGTAGAG
>12 dna:chromosome chromosome:NCBIM37:12:1:121257530:1 99653077 ID41977 U -
TGATGTGATTGTATACAATAAAGAGTAGA
>12 dna:chromosome chromosome:NCBIM37:12:1:121257530:1 99653078 ID41976 U -
TGATGTGATTGTATACAATAAAGAGTAG
>12 dna:chromosome chromosome:NCBIM37:12:1:121257530:1 99653079 ID5368 U -
GGAATGATGTGATTGTATACAATAAAGAGTA
>12 dna:chromosome chromosome:NCBIM37:12:1:121257530:1 99653083 ID53060 U -
TGGGAATGATGTGATTGTATACAATAAAG
>12 dna:chromosome chromosome:NCBIM37:12:1:121257530:1 99653085 ID53059 U -
TGGGAATGATGTGATTGTATACAATAA
>12 dna:chromosome chromosome:NCBIM37:12:1:121257530:1 99653086 ID57884 U -
TGTATGGGAATGATGTGATTGTATACAATA
>12 dna:chromosome chromosome:NCBIM37:12:1:121257530:1 99653089 ID23213 U -
TATGTATGGGAATGATGTGATTGTATACA
>12 dna:chromosome chromosome:NCBIM37:12:1:121257530:1 99653090 ID57893 U -
TGTATGTATGGGAATGATGTGATTGTATAC
>12 dna:chromosome chromosome:NCBIM37:12:1:121257530:1 99653094 ID20448 U -
TAGGTTGTATGTATGGGAATGATGTGATTGT
>12 dna:chromosome chromosome:NCBIM37:12:1:121257530:1 99653096 ID20447 U -
TAGGTTGTATGTATGGGAATGATGTGATT
>12 dna:chromosome chromosome:NCBIM37:12:1:121257530:1 99653109 ID6924 U -
TAAAAGGAACTCAATAGGTTGTATGTATGG
>12 dna:chromosome chromosome:NCBIM37:12:1:121257530:1 99653133 ID34391 U -
TGAAATCATATACATACAAGCAACAGTAAAAG
>12 dna:chromosome chromosome:NCBIM37:12:1:121257530:1 99653134 ID34390 U -
TGAAATCATATACATACAAGCAACAGTAAAA
>12 dna:chromosome chromosome:NCBIM37:12:1:121257530:1 99653135 ID34389 U -
TGAAATCATATACATACAAGCAACAGTAAA
>12 dna:chromosome chromosome:NCBIM37:12:1:121257530:1 99653136 ID34388 U -
TGAAATCATATACATACAAGCAACAGTAA
>12 dna:chromosome chromosome:NCBIM37:12:1:121257530:1 99653143 ID34387 M -
TGAAATCATATACATACAAGCA
>12 dna:chromosome chromosome:NCBIM37:12:1:121257530:1 99653227 ID22202 U -
TATCACAAAAAACAATCAGTAAGTGCTCAGA
>12 dna:chromosome chromosome:NCBIM37:12:1:121257530:1 99653262 ID18771 U -
TAGCTTCCATCCTAAAGCTGAATCTGCAA
>12 dna:chromosome chromosome:NCBIM37:12:1:121257530:1 99653308 ID48958 U -
TGGAAAGAGAAGCATGTAGACGAATAGGCA
>12 dna:chromosome chromosome:NCBIM37:12:1:121257530:1 99653309 ID48957 U -
TGGAAAGAGAAGCATGTAGACGAATAGGC
>12 dna:chromosome chromosome:NCBIM37:12:1:121257530:1 99653333 ID17757 U -
TAGATTTGGCTGGTGCATCCTGGAA
>12 dna:chromosome chromosome:NCBIM37:12:1:121257530:1 99653334 ID17756 U -
TAGATTTGGCTGGTGCATCCTGGA
>12 dna:chromosome chromosome:NCBIM37:12:1:121257530:1 99653399 ID36527 U -
TGACACCATGAGCCCTTTGTTCCTACCATC
>12 dna:chromosome chromosome:NCBIM37:12:1:121257530:1 99653434 ID25930 U -
TCAGTAATTTGAGGACCAAAGAGGCCTGGA
>12 dna:chromosome chromosome:NCBIM37:12:1:121257530:1 99653435 ID25929 U -
TCAGTAATTTGAGGACCAAAGAGGCCTGG
>12 dna:chromosome chromosome:NCBIM37:12:1:121257530:1 99653595 ID52442 U -
TGGCTCTCCAGGTGCATCTCACGC
>12 dna:chromosome chromosome:NCBIM37:12:1:121257530:1 99653697 ID7958 U -
TAAAGTTGGATTATGGAACAAGCGTC
>12 dna:chromosome chromosome:NCBIM37:12:1:121257530:1 99653788 ID33171 U -
TCTTTACCTGGCTTGATAACGTCAGGCACAAG
>12 dna:chromosome chromosome:NCBIM37:12:1:121257530:1 99653831 ID64034 U -
TTACTGGTTTGGGGTAAGCTCTTCGCCAGC
>12 dna:chromosome chromosome:NCBIM37:12:1:121257530:1 99653844 ID26412 U -
TCATGGTATTTACTGGTTTGGGGTAA
>12 dna:chromosome chromosome:NCBIM37:12:1:121257530:1 99653849 ID48550 U -
TGCTTTCATGGTATTTACTGGTTTGG
>12 dna:chromosome chromosome:NCBIM37:12:1:121257530:1 99653850 ID48549 U -
TGCTTTCATGGTATTTACTGGTTTG
>12 dna:chromosome chromosome:NCBIM37:12:1:121257530:1 99653850 ID56800 U -
TGGTTTGCTTTCATGGTATTTACTGGTTTG
>12 dna:chromosome chromosome:NCBIM37:12:1:121257530:1 99653853 ID56799 U -
TGGTTTGCTTTCATGGTATTTACTGGT
>12 dna:chromosome chromosome:NCBIM37:12:1:121257530:1 99653854 ID56798 U -
TGGTTTGCTTTCATGGTATTTACTGG
>12 dna:chromosome chromosome:NCBIM37:12:1:121257530:1 99653863 ID12903 U -
TACAGAGGGCTTTGGTTTGCTTTCATGGT
>12 dna:chromosome chromosome:NCBIM37:12:1:121257530:1 99653879 ID51907 U -
TGGCCAAATGCTCAGGATACAGAGGGCTTT
>12 dna:chromosome chromosome:NCBIM37:12:1:121257530:1 99653882 ID51906 U -
TGGCCAAATGCTCAGGATACAGAGGGC
>12 dna:chromosome chromosome:NCBIM37:12:1:121257530:1 99653884 ID51905 U -
TGGCCAAATGCTCAGGATACAGAGG
>12 dna:chromosome chromosome:NCBIM37:12:1:121257530:1 99653945 ID11251 U -
TAATGAATTTGGGTGTGTTTTTCCTTCC
>12 dna:chromosome chromosome:NCBIM37:12:1:121257530:1 99653946 ID21711 U -
TATAATGAATTTGGGTGTGTTTTTCCTTC
>12 dna:chromosome chromosome:NCBIM37:12:1:121257530:1 99653960 ID64922 U -
TTCAGAGTGAATTTTTATAATGAATTTGGG
>12 dna:chromosome chromosome:NCBIM37:12:1:121257530:1 99653963 ID15698 U -
TACTTCAGAGTGAATTTTTATAATGAATTT
>12 dna:chromosome chromosome:NCBIM37:12:1:121257530:1 99653967 ID28624 U -
TCCCCTACTTCAGAGTGAATTTTTATAATGA
>12 dna:chromosome chromosome:NCBIM37:12:1:121257530:1 99653984 ID7597 U -
TAAAGAACATGCCCCCTCCCCTACTTCAGA
>12 dna:chromosome chromosome:NCBIM37:12:1:121257530:1 99654091 ID51223 U -
TGGATTTCGGGAGAACGTAGTTAAGGAAATA
>12 dna:chromosome chromosome:NCBIM37:12:1:121257530:1 99654094 ID67261 U -
TTGGATTTCGGGAGAACGTAGTTAAGGAA
>12 dna:chromosome chromosome:NCBIM37:12:1:121257530:1 99654124 ID48736 U -
TGGAAAAATTCATCTGCTTGCCCTCAAGGT
>12 dna:chromosome chromosome:NCBIM37:12:1:121257530:1 99654133 ID28429 U -
TCCCAGTTTCTGGAAAAATTCATCTGCTTGC
>12 dna:chromosome chromosome:NCBIM37:12:1:121257530:1 99654136 ID41335 U -
TGATCCCAGTTTCTGGAAAAATTCATCTGCT
>12 dna:chromosome chromosome:NCBIM37:12:1:121257530:1 99654137 ID41334 U -
TGATCCCAGTTTCTGGAAAAATTCATCTGC
>12 dna:chromosome chromosome:NCBIM37:12:1:121257530:1 99654181 ID18714 U -
TAGCTGCTCAATGCCTTTGGTAGGTAG
>12 dna:chromosome chromosome:NCBIM37:12:1:121257530:1 99654183 ID18713 U -
TAGCTGCTCAATGCCTTTGGTAGGT
>12 dna:chromosome chromosome:NCBIM37:12:1:121257530:1 99654204 ID3092 U -
CGAAGAAGTAGCCTCATTCGTCCTTAGC
>12 dna:chromosome chromosome:NCBIM37:12:1:121257530:1 99654206 ID49256 U -
TGGAACGAAGAAGTAGCCTCATTCGTCCTTA
>12 dna:chromosome chromosome:NCBIM37:12:1:121257530:1 99654208 ID49255 U -
TGGAACGAAGAAGTAGCCTCATTCGTCCT
>12 dna:chromosome chromosome:NCBIM37:12:1:121257530:1 99654209 ID49254 U -
TGGAACGAAGAAGTAGCCTCATTCGTCC
>12 dna:chromosome chromosome:NCBIM37:12:1:121257530:1 99654210 ID26395 U -
TCATGGAACGAAGAAGTAGCCTCATTCGTC
>12 dna:chromosome chromosome:NCBIM37:12:1:121257530:1 99654211 ID58387 U -
TGTCATGGAACGAAGAAGTAGCCTCATTCGT
>12 dna:chromosome chromosome:NCBIM37:12:1:121257530:1 99654216 ID26007 U -
TCAGTGTCATGGAACGAAGAAGTAGCCTCA
>12 dna:chromosome chromosome:NCBIM37:12:1:121257530:1 99654217 ID26006 U -
TCAGTGTCATGGAACGAAGAAGTAGCCTC
>12 dna:chromosome chromosome:NCBIM37:12:1:121257530:1 99654259 ID50169 U -
TGGACATTTGATTTATTTAGCCTGCCCATTT
>12 dna:chromosome chromosome:NCBIM37:12:1:121257530:1 99654260 ID50168 U -
TGGACATTTGATTTATTTAGCCTGCCCATT
>12 dna:chromosome chromosome:NCBIM37:12:1:121257530:1 99654263 ID50167 U -
TGGACATTTGATTTATTTAGCCTGCCC
>12 dna:chromosome chromosome:NCBIM37:12:1:121257530:1 99654264 ID50166 U -
TGGACATTTGATTTATTTAGCCTGCC
>12 dna:chromosome chromosome:NCBIM37:12:1:121257530:1 99654269 ID473 U -
ACAGCCTTGGACATTTGATTTATTTAGC
>12 dna:chromosome chromosome:NCBIM37:12:1:121257530:1 99654299 ID41408 U -
TGATCTCACCAGGCAGTTAATTTCTGGGCTC
>12 dna:chromosome chromosome:NCBIM37:12:1:121257530:1 99654301 ID41407 U -
TGATCTCACCAGGCAGTTAATTTCTGGGC
>12 dna:chromosome chromosome:NCBIM37:12:1:121257530:1 99654318 ID65097 U -
TTCATTCAGGAAGGAAGCTGATCTCACCAG
>12 dna:chromosome chromosome:NCBIM37:12:1:121257530:1 99654319 ID65096 U -
TTCATTCAGGAAGGAAGCTGATCTCACCA
>12 dna:chromosome chromosome:NCBIM37:12:1:121257530:1 99654323 ID26494 U -
TCATTCATTCAGGAAGGAAGCTGATCTC
>12 dna:chromosome chromosome:NCBIM37:12:1:121257530:1 99654335 ID20270 U -
TAGGTGTAAGGGCTTCATTCATTCAGGAAG
>12 dna:chromosome chromosome:NCBIM37:12:1:121257530:1 99654336 ID20269 U -
TAGGTGTAAGGGCTTCATTCATTCAGGAA
>12 dna:chromosome chromosome:NCBIM37:12:1:121257530:1 99654348 ID5291 U -
GGAAAAGCTAGGTGTAAGGGCTTCA
>12 dna:chromosome chromosome:NCBIM37:12:1:121257530:1 99654350 ID1314 U -
AGTCAGGAAAAGCTAGGTGTAAGGGCTT
>12 dna:chromosome chromosome:NCBIM37:12:1:121257530:1 99654357 ID37175 U -
TGACCACAGAGTCAGGAAAAGCTAGGTGTA
>12 dna:chromosome chromosome:NCBIM37:12:1:121257530:1 99654358 ID66486 U -
TTGACCACAGAGTCAGGAAAAGCTAGGTGT
>12 dna:chromosome chromosome:NCBIM37:12:1:121257530:1 99654366 ID3134 U -
CGCATCTTTGACCACAGAGTCAGGAAAAG
>12 dna:chromosome chromosome:NCBIM37:12:1:121257530:1 99654371 ID54166 U -
TGGGCGCATCTTTGACCACAGAGTCAGG
>12 dna:chromosome chromosome:NCBIM37:12:1:121257530:1 99654399 ID28053 U -
TCCATTTCATGTAAACGGAAACTGGAGAGG
>12 dna:chromosome chromosome:NCBIM37:12:1:121257530:1 99654404 ID48241 U -
TGCTTATCCATTTCATGTAAACGGAAACTGG
>12 dna:chromosome chromosome:NCBIM37:12:1:121257530:1 99654405 ID48240 U -
TGCTTATCCATTTCATGTAAACGGAAACTG
>12 dna:chromosome chromosome:NCBIM37:12:1:121257530:1 99654410 ID650 U -
ACGAATGCTTATCCATTTCATGTAAACGGA
>12 dna:chromosome chromosome:NCBIM37:12:1:121257530:1 99654410 ID14576 U -
TACGAATGCTTATCCATTTCATGTAAACGGA
>12 dna:chromosome chromosome:NCBIM37:12:1:121257530:1 99654411 ID14575 U -
TACGAATGCTTATCCATTTCATGTAAACGG
>12 dna:chromosome chromosome:NCBIM37:12:1:121257530:1 99654421 ID59551 U -
TGTGCACACCTACGAATGCTTATCCATTTC
>12 dna:chromosome chromosome:NCBIM37:12:1:121257530:1 99654422 ID59550 U -
TGTGCACACCTACGAATGCTTATCCATTT
>12 dna:chromosome chromosome:NCBIM37:12:1:121257530:1 99654425 ID59438 U -
TGTGATGTGCACACCTACGAATGCTTATCCA
>12 dna:chromosome chromosome:NCBIM37:12:1:121257530:1 99654426 ID41979 U -
TGATGTGCACACCTACGAATGCTTATCC
>12 dna:chromosome chromosome:NCBIM37:12:1:121257530:1 99654426 ID59437 U -
TGTGATGTGCACACCTACGAATGCTTATCC
>12 dna:chromosome chromosome:NCBIM37:12:1:121257530:1 99654427 ID59436 U -
TGTGATGTGCACACCTACGAATGCTTATC
>12 dna:chromosome chromosome:NCBIM37:12:1:121257530:1 99654428 ID59435 U -
TGTGATGTGCACACCTACGAATGCTTAT
>12 dna:chromosome chromosome:NCBIM37:12:1:121257530:1 99654429 ID59434 U -
TGTGATGTGCACACCTACGAATGCTTA
>12 dna:chromosome chromosome:NCBIM37:12:1:121257530:1 99654430 ID2634 U -
CCAATGTGATGTGCACACCTACGAATGCTT
>12 dna:chromosome chromosome:NCBIM37:12:1:121257530:1 99654430 ID2794 U -
CCCAATGTGATGTGCACACCTACGAATGCTT
>12 dna:chromosome chromosome:NCBIM37:12:1:121257530:1 99654431 ID2633 U -
CCAATGTGATGTGCACACCTACGAATGCT
>12 dna:chromosome chromosome:NCBIM37:12:1:121257530:1 99654431 ID2793 U -
CCCAATGTGATGTGCACACCTACGAATGCT
>12 dna:chromosome chromosome:NCBIM37:12:1:121257530:1 99654432 ID2632 U -
CCAATGTGATGTGCACACCTACGAATGC
>12 dna:chromosome chromosome:NCBIM37:12:1:121257530:1 99654432 ID2792 U -
CCCAATGTGATGTGCACACCTACGAATGC
>12 dna:chromosome chromosome:NCBIM37:12:1:121257530:1 99654432 ID28224 U -
TCCCAATGTGATGTGCACACCTACGAATGC
>12 dna:chromosome chromosome:NCBIM37:12:1:121257530:1 99654433 ID2791 U -
CCCAATGTGATGTGCACACCTACGAATG
>12 dna:chromosome chromosome:NCBIM37:12:1:121257530:1 99654443 ID29016 U -
TCCGAGGGTCTCCCAATGTGATGTGCACA
>12 dna:chromosome chromosome:NCBIM37:12:1:121257530:1 99654444 ID29015 U -
TCCGAGGGTCTCCCAATGTGATGTGCAC
>12 dna:chromosome chromosome:NCBIM37:12:1:121257530:1 99654466 ID39591 U -
TGAGCTTCACTCTATGGATCCGAG
>12 dna:chromosome chromosome:NCBIM37:12:1:121257530:1 99654507 ID50423 U -
TGGAGAAGTTGTCCTTCTAATAGGGAGC
>12 dna:chromosome chromosome:NCBIM37:12:1:121257530:1 99654559 ID16988 U -
TAGACTATATGGGGCCTCTGAAATCCTTCC
>12 dna:chromosome chromosome:NCBIM37:12:1:121257530:1 99654560 ID16987 U -
TAGACTATATGGGGCCTCTGAAATCCTTC
>12 dna:chromosome chromosome:NCBIM37:12:1:121257530:1 99654560 ID64107 U -
TTAGACTATATGGGGCCTCTGAAATCCTTC
>12 dna:chromosome chromosome:NCBIM37:12:1:121257530:1 99654563 ID16986 U -
TAGACTATATGGGGCCTCTGAAATCC
>12 dna:chromosome chromosome:NCBIM37:12:1:121257530:1 99654563 ID61109 U -
TGTTTAGACTATATGGGGCCTCTGAAATCC
>12 dna:chromosome chromosome:NCBIM37:12:1:121257530:1 99654601 ID10854 U -
TAATACACACTGTGACTGGGCTAAGCTG
>12 dna:chromosome chromosome:NCBIM37:12:1:121257530:1 99654603 ID10853 U -
TAATACACACTGTGACTGGGCTAAGC
>12 dna:chromosome chromosome:NCBIM37:12:1:121257530:1 99654640 ID5671 U -
GGCTATTTTTGTGAACCCTGCAATGAGGAA
>12 dna:chromosome chromosome:NCBIM37:12:1:121257530:1 99654646 ID30502 U -
TCCTTTGGCTATTTTTGTGAACCCTGCAAT
>12 dna:chromosome chromosome:NCBIM37:12:1:121257530:1 99654654 ID67332 M -
TTGGCTATTTTTGTGAAC
>12 dna:chromosome chromosome:NCBIM37:12:1:121257530:1 99654666 ID51345 U -
TGGCAAATTTTCTTTTTCTCTCCTTTGGCT
>12 dna:chromosome chromosome:NCBIM37:12:1:121257530:1 99654667 ID51344 U -
TGGCAAATTTTCTTTTTCTCTCCTTTGGC
>12 dna:chromosome chromosome:NCBIM37:12:1:121257530:1 99654669 ID51343 U -
TGGCAAATTTTCTTTTTCTCTCCTTTG
>12 dna:chromosome chromosome:NCBIM37:12:1:121257530:1 99654707 ID10000 U -
TAAGCAGTTGAAAAAAAATTGAAGAAAGAGG
>12 dna:chromosome chromosome:NCBIM37:12:1:121257530:1 99654708 ID9999 U -
TAAGCAGTTGAAAAAAAATTGAAGAAAGAG
>12 dna:chromosome chromosome:NCBIM37:12:1:121257530:1 99654735 ID68383 U -
TTTCAGGGAGAAACTGTTCTTTTTCTATAA
>12 dna:chromosome chromosome:NCBIM37:12:1:121257530:1 99654754 ID591 U -
ACCCGAACTGTAAGGTTCTTTCAGGGAGA
>12 dna:chromosome chromosome:NCBIM37:12:1:121257530:1 99654754 ID14133 U -
TACCCGAACTGTAAGGTTCTTTCAGGGAGA
>12 dna:chromosome chromosome:NCBIM37:12:1:121257530:1 99654758 ID17401 U -
TAGATACCCGAACTGTAAGGTTCTTTCAGG
>12 dna:chromosome chromosome:NCBIM37:12:1:121257530:1 99654767 ID49981 U -
TGGAATTGAAATAGATACCCGAACTGTAAGGT
>12 dna:chromosome chromosome:NCBIM37:12:1:121257530:1 99654768 ID49980 U -
TGGAATTGAAATAGATACCCGAACTGTAAGG
>12 dna:chromosome chromosome:NCBIM37:12:1:121257530:1 99654769 ID49979 U -
TGGAATTGAAATAGATACCCGAACTGTAAG
>12 dna:chromosome chromosome:NCBIM37:12:1:121257530:1 99654776 ID49978 U -
TGGAATTGAAATAGATACCCGAA
>12 dna:chromosome chromosome:NCBIM37:12:1:121257530:1 99654787 ID38702 U -
TGAGAGCCTCGTTCTGCCCTGGAATTGAAAT
>12 dna:chromosome chromosome:NCBIM37:12:1:121257530:1 99654792 ID37690 U -
TGACTGAGAGCCTCGTTCTGCCCTGGAATT
>12 dna:chromosome chromosome:NCBIM37:12:1:121257530:1 99654793 ID37689 U -
TGACTGAGAGCCTCGTTCTGCCCTGGAAT
>12 dna:chromosome chromosome:NCBIM37:12:1:121257530:1 99654794 ID38701 U -
TGAGAGCCTCGTTCTGCCCTGGAA
>12 dna:chromosome chromosome:NCBIM37:12:1:121257530:1 99654799 ID25957 U -
TCAGTCCTTGACTGAGAGCCTCGTTCTGCCC
>12 dna:chromosome chromosome:NCBIM37:12:1:121257530:1 99654800 ID25956 U -
TCAGTCCTTGACTGAGAGCCTCGTTCTGCC
>12 dna:chromosome chromosome:NCBIM37:12:1:121257530:1 99654801 ID25955 U -
TCAGTCCTTGACTGAGAGCCTCGTTCTGC
>12 dna:chromosome chromosome:NCBIM37:12:1:121257530:1 99654849 ID27236 U -
TCCACACAGGTGCCAGAAGCAGGCTTCTC
>12 dna:chromosome chromosome:NCBIM37:12:1:121257530:1 99654849 ID65206 U -
TTCCACACAGGTGCCAGAAGCAGGCTTCTC
>12 dna:chromosome chromosome:NCBIM37:12:1:121257530:1 99654851 ID32980 U -
TCTTCCACACAGGTGCCAGAAGCAGGCTTC
>12 dna:chromosome chromosome:NCBIM37:12:1:121257530:1 99654862 ID1663 U -
CAAAAGGACAATCTTCCACACAGGTGCCAG
>12 dna:chromosome chromosome:NCBIM37:12:1:121257530:1 99654868 ID63565 U -
TTAAAGCAAAAGGACAATCTTCCACACAGG
>12 dna:chromosome chromosome:NCBIM37:12:1:121257530:1 99654871 ID30210 U -
TCCTTAAAGCAAAAGGACAATCTTCCACAC
>12 dna:chromosome chromosome:NCBIM37:12:1:121257530:1 99654891 ID1647 U -
ATTTGGAACAAGAAAGAGATTATCCTTAAAGC
>12 dna:chromosome chromosome:NCBIM37:12:1:121257530:1 99654891 ID49186 U -
TGGAACAAGAAAGAGATTATCCTTAAAGC
>12 dna:chromosome chromosome:NCBIM37:12:1:121257530:1 99654891 ID68713 U -
TTTGGAACAAGAAAGAGATTATCCTTAAAGC
>12 dna:chromosome chromosome:NCBIM37:12:1:121257530:1 99654894 ID42469 U -
TGATTTGGAACAAGAAAGAGATTATCCTTAA
>12 dna:chromosome chromosome:NCBIM37:12:1:121257530:1 99654910 ID56805 U -
TGGTTTGGGACTTCAGTGATTTGGAACAAGA
>12 dna:chromosome chromosome:NCBIM37:12:1:121257530:1 99654911 ID56804 U -
TGGTTTGGGACTTCAGTGATTTGGAACAAG
>12 dna:chromosome chromosome:NCBIM37:12:1:121257530:1 99654920 ID31904 U -
TCTCCTTTTGGTTTGGGACTTCAGTGATT
>12 dna:chromosome chromosome:NCBIM37:12:1:121257530:1 99654959 ID42533 U -
TGATTTTGTAGATGGCTGCCCAGCGA
>12 dna:chromosome chromosome:NCBIM37:12:1:121257530:1 99654964 ID65419 U -
TTCCCTCTGATTTTGTAGATGGCTGCCC
>12 dna:chromosome chromosome:NCBIM37:12:1:121257530:1 99654973 ID10328 U -
TAAGGTAACGTTTCCCTCTGATTTTGTAGA
>12 dna:chromosome chromosome:NCBIM37:12:1:121257530:1 99654976 ID10327 U -
TAAGGTAACGTTTCCCTCTGATTTTGT
>12 dna:chromosome chromosome:NCBIM37:12:1:121257530:1 99654982 ID111 U -
AACAATAAGGTAACGTTTCCCTCTGA
>12 dna:chromosome chromosome:NCBIM37:12:1:121257530:1 99654984 ID7295 U -
TAAACAATAAGGTAACGTTTCCCTCT
>12 dna:chromosome chromosome:NCBIM37:12:1:121257530:1 99655009 ID29115 U -
TCCGTAGTACTAGAGGGAGTTACAGACCTT
>12 dna:chromosome chromosome:NCBIM37:12:1:121257530:1 99655031 ID24654 U -
TCAAGTTTTTCAAAGAGGTCATCCGTAGT
>12 dna:chromosome chromosome:NCBIM37:12:1:121257530:1 99655031 ID64709 U -
TTCAAGTTTTTCAAAGAGGTCATCCGTAGT
>12 dna:chromosome chromosome:NCBIM37:12:1:121257530:1 99655036 ID65132 U -
TTCATTTTCAAGTTTTTCAAAGAGGTCATCC
>12 dna:chromosome chromosome:NCBIM37:12:1:121257530:1 99655079 ID26255 U -
TCATATTTAAGGATCCTAGCTCCCTCTCC
>12 dna:chromosome chromosome:NCBIM37:12:1:121257530:1 99655095 ID2638 U -
CCACAAAGTACTTTTCCCTCATATTTAAGGA
>12 dna:chromosome chromosome:NCBIM37:12:1:121257530:1 99655105 ID35513 U -
TGAAGGTGTCCACAAAGTACTTTTCCCTCA
>12 dna:chromosome chromosome:NCBIM37:12:1:121257530:1 99655106 ID35512 U -
TGAAGGTGTCCACAAAGTACTTTTCCCTC
>12 dna:chromosome chromosome:NCBIM37:12:1:121257530:1 99655113 ID19137 U -
TAGGACAGATGAAGGTGTCCACAAAGTACTT
>12 dna:chromosome chromosome:NCBIM37:12:1:121257530:1 99655114 ID19136 U -
TAGGACAGATGAAGGTGTCCACAAAGTACT
>12 dna:chromosome chromosome:NCBIM37:12:1:121257530:1 99655117 ID30685 U -
TCGATAGGACAGATGAAGGTGTCCACAAAGT
>12 dna:chromosome chromosome:NCBIM37:12:1:121257530:1 99655119 ID22479 U -
TATCGATAGGACAGATGAAGGTGTCCACAAA
>12 dna:chromosome chromosome:NCBIM37:12:1:121257530:1 99655119 ID30684 U -
TCGATAGGACAGATGAAGGTGTCCACAAA
>12 dna:chromosome chromosome:NCBIM37:12:1:121257530:1 99655125 ID5862 U -
GGTGTTATCGATAGGACAGATGAAGGTGTC
>12 dna:chromosome chromosome:NCBIM37:12:1:121257530:1 99655126 ID1284 U -
AGGTGTTATCGATAGGACAGATGAAGGTGT
>12 dna:chromosome chromosome:NCBIM37:12:1:121257530:1 99655128 ID1802 U -
CAAGGTGTTATCGATAGGACAGATGAAGGT
>12 dna:chromosome chromosome:NCBIM37:12:1:121257530:1 99655128 ID5861 U -
GGTGTTATCGATAGGACAGATGAAGGT
>12 dna:chromosome chromosome:NCBIM37:12:1:121257530:1 99655129 ID1283 U -
AGGTGTTATCGATAGGACAGATGAAGG
>12 dna:chromosome chromosome:NCBIM37:12:1:121257530:1 99655129 ID1801 U -
CAAGGTGTTATCGATAGGACAGATGAAGG
>12 dna:chromosome chromosome:NCBIM37:12:1:121257530:1 99655130 ID1282 U -
AGGTGTTATCGATAGGACAGATGAAG
>12 dna:chromosome chromosome:NCBIM37:12:1:121257530:1 99655131 ID28172 U -
TCCCAAGGTGTTATCGATAGGACAGATGAA
>12 dna:chromosome chromosome:NCBIM37:12:1:121257530:1 99655132 ID28171 U -
TCCCAAGGTGTTATCGATAGGACAGATGA
>12 dna:chromosome chromosome:NCBIM37:12:1:121257530:1 99655132 ID65371 U -
TTCCCAAGGTGTTATCGATAGGACAGATGA
>12 dna:chromosome chromosome:NCBIM37:12:1:121257530:1 99655133 ID28170 U -
TCCCAAGGTGTTATCGATAGGACAGATG
>12 dna:chromosome chromosome:NCBIM37:12:1:121257530:1 99655133 ID65370 U -
TTCCCAAGGTGTTATCGATAGGACAGATG
>12 dna:chromosome chromosome:NCBIM37:12:1:121257530:1 99655134 ID23585 U -
TATTCCCAAGGTGTTATCGATAGGACAGAT
>12 dna:chromosome chromosome:NCBIM37:12:1:121257530:1 99655148 ID9391 U -
TAAGAAAAAAAACATATTCCCAAGGTGTTA
>12 dna:chromosome chromosome:NCBIM37:12:1:121257530:1 99655150 ID57314 U -
TGTAAGAAAAAAAACATATTCCCAAGGTGT
>12 dna:chromosome chromosome:NCBIM37:12:1:121257530:1 99655156 ID46019 U -
TGCCGCTGTAAGAAAAAAAACATATTCCCA
>12 dna:chromosome chromosome:NCBIM37:12:1:121257530:1 99655171 ID58532 U -
TGTCCTTGTGTCTTGCCGCTGTAAGAAA
>12 dna:chromosome chromosome:NCBIM37:12:1:121257530:1 99655194 ID15590 U -
TACTGTTCAAGTAATTGGAGCTGCATGTCC
>12 dna:chromosome chromosome:NCBIM37:12:1:121257530:1 99655195 ID15589 U -
TACTGTTCAAGTAATTGGAGCTGCATGTC
>12 dna:chromosome chromosome:NCBIM37:12:1:121257530:1 99655206 ID27614 U -
TCCAGCAGGTTTTTACTGTTCAAGTAATTGG
>12 dna:chromosome chromosome:NCBIM37:12:1:121257530:1 99655207 ID27613 U -
TCCAGCAGGTTTTTACTGTTCAAGTAATTG
>12 dna:chromosome chromosome:NCBIM37:12:1:121257530:1 99655254 ID64562 U -
TTCAAAGATGGTACTGTTTTAAGGAGGGGTC
>12 dna:chromosome chromosome:NCBIM37:12:1:121257530:1 99655258 ID1693 U -
CAAAGATGGTACTGTTTTAAGGAGG
>12 dna:chromosome chromosome:NCBIM37:12:1:121257530:1 99655260 ID68323 U -
TTTCAAAGATGGTACTGTTTTAAGGA
>12 dna:chromosome chromosome:NCBIM37:12:1:121257530:1 99655261 ID63962 U -
TTACATTTCAAAGATGGTACTGTTTTAAGG
>12 dna:chromosome chromosome:NCBIM37:12:1:121257530:1 99655264 ID63961 U -
TTACATTTCAAAGATGGTACTGTTTTA
>12 dna:chromosome chromosome:NCBIM37:12:1:121257530:1 99655266 ID32831 U -
TCTTACATTTCAAAGATGGTACTGTTT
>12 dna:chromosome chromosome:NCBIM37:12:1:121257530:1 99655267 ID42249 U -
TGATTCTTACATTTCAAAGATGGTACTGTT
>12 dna:chromosome chromosome:NCBIM37:12:1:121257530:1 99655268 ID11316 U -
TAATGATTCTTACATTTCAAAGATGGTACTGT
>12 dna:chromosome chromosome:NCBIM37:12:1:121257530:1 99655269 ID11315 U -
TAATGATTCTTACATTTCAAAGATGGTACTG
>12 dna:chromosome chromosome:NCBIM37:12:1:121257530:1 99655270 ID2568 U -
CATTTCAAAGATGGTACT
>12 dna:chromosome chromosome:NCBIM37:12:1:121257530:1 99655270 ID11314 U -
TAATGATTCTTACATTTCAAAGATGGTACT
>12 dna:chromosome chromosome:NCBIM37:12:1:121257530:1 99655270 ID63761 U -
TTAATGATTCTTACATTTCAAAGATGGTACT
>12 dna:chromosome chromosome:NCBIM37:12:1:121257530:1 99655271 ID11313 U -
TAATGATTCTTACATTTCAAAGATGGTAC
>12 dna:chromosome chromosome:NCBIM37:12:1:121257530:1 99655271 ID63760 U -
TTAATGATTCTTACATTTCAAAGATGGTAC
>12 dna:chromosome chromosome:NCBIM37:12:1:121257530:1 99655272 ID11312 U -
TAATGATTCTTACATTTCAAAGATGGTA
>12 dna:chromosome chromosome:NCBIM37:12:1:121257530:1 99655272 ID63759 U -
TTAATGATTCTTACATTTCAAAGATGGTA
>12 dna:chromosome chromosome:NCBIM37:12:1:121257530:1 99655273 ID11311 U -
TAATGATTCTTACATTTCAAAGATGGT
>12 dna:chromosome chromosome:NCBIM37:12:1:121257530:1 99655278 ID39953 U -
TGAGGTCTTAATGATTCTTACATTTCAAAG
>12 dna:chromosome chromosome:NCBIM37:12:1:121257530:1 99655279 ID39952 U -
TGAGGTCTTAATGATTCTTACATTTCAAA
>12 dna:chromosome chromosome:NCBIM37:12:1:121257530:1 99655395 ID29376 U -
TCCTACAACAGGAAGGGAAGCCAAAACAG
>12 dna:chromosome chromosome:NCBIM37:12:1:121257530:1 99655476 ID2686 M -
CCAGAGGGAGAAGCTTGT
>12 dna:chromosome chromosome:NCBIM37:12:1:121257530:1 99655484 ID10959 U -
TAATAGGTCAGTTAGACCCAGAGGGAG
>12 dna:chromosome chromosome:NCBIM37:12:1:121257530:1 99655484 ID67445 U -
TTGGTAATAGGTCAGTTAGACCCAGAGGGAG
>12 dna:chromosome chromosome:NCBIM37:12:1:121257530:1 99655487 ID55136 U -
TGGTAATAGGTCAGTTAGACCCAGAGG
>12 dna:chromosome chromosome:NCBIM37:12:1:121257530:1 99655494 ID27028 U -
TCCAAGGTTGGTAATAGGTCAGTTAGAC
>12 dna:chromosome chromosome:NCBIM37:12:1:121257530:1 99655504 ID61221 U -
TGTTTGGACAGCTCCAAGGTTGGTAATAGG
>12 dna:chromosome chromosome:NCBIM37:12:1:121257530:1 99655508 ID61220 U -
TGTTTGGACAGCTCCAAGGTTGGTAA
>12 dna:chromosome chromosome:NCBIM37:12:1:121257530:1 99655608 ID33984 U -
TGAAAGACTATGACCCTAGGAGGC
>12 dna:chromosome chromosome:NCBIM37:12:1:121257530:1 99655673 ID36478 U -
TGACAATTTGGTAGAGCCAGTGTGGGGT
>12 dna:chromosome chromosome:NCBIM37:12:1:121257530:1 99655678 ID64137 U -
TTAGATGACAATTTGGTAGAGCCAGTGT
>12 dna:chromosome chromosome:NCBIM37:12:1:121257530:1 99655738 ID39848 U -
TGAGGGCTTCATTTCTCTAAAGGAAGAT
>12 dna:chromosome chromosome:NCBIM37:12:1:121257530:1 99655742 ID68603 U -
TTTGAGGGCTTCATTTCTCTAAAGGA
>12 dna:chromosome chromosome:NCBIM37:12:1:121257530:1 99655777 ID17525 U -
TAGATGAACTCATAGGCATAGAGGATCCTG
>12 dna:chromosome chromosome:NCBIM37:12:1:121257530:1 99655793 ID50136 U -
TGGACATCAATTTAGATGAACTCATA
>12 dna:chromosome chromosome:NCBIM37:12:1:121257530:1 99655811 ID33524 U -
TGAAAAGAGACAGGGTAAGGATGGACATC
>12 dna:chromosome chromosome:NCBIM37:12:1:121257530:1 99655833 ID115 U -
AACACAAAAAGAGGCAGTGCACTTGAAAAG
>12 dna:chromosome chromosome:NCBIM37:12:1:121257530:1 99655840 ID48540 U -
TGCTTTCAACACAAAAAGAGGCAGTGCACT
>12 dna:chromosome chromosome:NCBIM37:12:1:121257530:1 99655847 ID52019 U -
TGGCCAGTTGCTTTCAACACAAAAAGAGGCA
>12 dna:chromosome chromosome:NCBIM37:12:1:121257530:1 99655903 ID2011 U -
CACCACCCGTCAGGGTCTTCGGTGGAGC
>12 dna:chromosome chromosome:NCBIM37:12:1:121257530:1 99655927 ID38358 U -
TGAGAATGCAGGGACAGAGACCAAGCACC
>12 dna:chromosome chromosome:NCBIM37:12:1:121257530:1 99656092 ID90 U -
AAATTGATCTCTCTGGCAAGC
>12 dna:chromosome chromosome:NCBIM37:12:1:121257530:1 99656148 ID4029 U -
GAATATTATTAGAGAAGAAATGCGAACTTT
>12 dna:chromosome chromosome:NCBIM37:12:1:121257530:1 99656153 ID31680 U -
TCTCAGAATATTATTAGAGAAGAAATGCGA
>12 dna:chromosome chromosome:NCBIM37:12:1:121257530:1 99656174 ID9517 U -
TAAGAAGGAGCCTGTGCACCCTCTCAGAAT
>12 dna:chromosome chromosome:NCBIM37:12:1:121257530:1 99656181 ID41082 U -
TGATATATAAGAAGGAGCCTGTGCACCCTC
>12 dna:chromosome chromosome:NCBIM37:12:1:121257530:1 99656182 ID41081 U -
TGATATATAAGAAGGAGCCTGTGCACCCT
>12 dna:chromosome chromosome:NCBIM37:12:1:121257530:1 99656184 ID68618 U -
TTTGATATATAAGAAGGAGCCTGTGCACC
>12 dna:chromosome chromosome:NCBIM37:12:1:121257530:1 99656187 ID46601 U -
TGCCTTTGATATATAAGAAGGAGCCTGTGC
>12 dna:chromosome chromosome:NCBIM37:12:1:121257530:1 99656252 ID15958 U -
TAGAAAAGATGCAGAATTTAAGAAAGGAT
>12 dna:chromosome chromosome:NCBIM37:12:1:121257530:1 99656336 ID51318 U -
TGGCAAAGGGGACCTAGGGAAGCTAATGA
>12 dna:chromosome chromosome:NCBIM37:12:1:121257530:1 99656361 ID5798 U -
GGGTATGTCAAAGAGAAAAAAAATGGC
>12 dna:chromosome chromosome:NCBIM37:12:1:121257530:1 99656362 ID5797 U -
GGGTATGTCAAAGAGAAAAAAAATGG
>12 dna:chromosome chromosome:NCBIM37:12:1:121257530:1 99656391 ID54074 U -
TGGGCATGGAGACTTAAAAGATTAGAAC
>12 dna:chromosome chromosome:NCBIM37:12:1:121257530:1 99656424 ID2734 U -
CCATGAATTATAAAAATGAGGAAGAGCCTTT
>12 dna:chromosome chromosome:NCBIM37:12:1:121257530:1 99656472 ID38300 U -
TGAGAATAATGGAAATAGCCTTGACTTCTC
>12 dna:chromosome chromosome:NCBIM37:12:1:121257530:1 99656473 ID38299 U -
TGAGAATAATGGAAATAGCCTTGACTTCT
>12 dna:chromosome chromosome:NCBIM37:12:1:121257530:1 99656474 ID38298 U -
TGAGAATAATGGAAATAGCCTTGACTTC
>12 dna:chromosome chromosome:NCBIM37:12:1:121257530:1 99656476 ID65045 U -
TTCATGAGAATAATGGAAATAGCCTTGACT
>12 dna:chromosome chromosome:NCBIM37:12:1:121257530:1 99656483 ID39881 U -
TGAGGTAATTCATGAGAATAATGGAAATAGC
>12 dna:chromosome chromosome:NCBIM37:12:1:121257530:1 99656561 ID21635 U -
TATAAGAAAGTACTCAAACTCAGTGGGTT
>12 dna:chromosome chromosome:NCBIM37:12:1:121257530:1 99656635 ID24738 U -
TCAATGCTGCTTATTCCTGGTTTTCTACA
>12 dna:chromosome chromosome:NCBIM37:12:1:121257530:1 99656717 ID4923 U -
GCCAGCAACTCATTACAAACCACCCTTAGA
>12 dna:chromosome chromosome:NCBIM37:12:1:121257530:1 99656750 ID10475 U -
TAAGTATTACCAGGCTACTAAAAACACCA
>12 dna:chromosome chromosome:NCBIM37:12:1:121257530:1 99656820 ID42382 U -
TGATTGTTGATTGGCATGCATTCCCTC
>12 dna:chromosome chromosome:NCBIM37:12:1:121257530:1 99656852 ID15012 U -
TACTAGCTTTGTGACCTTGGGGCAGATT
>12 dna:chromosome chromosome:NCBIM37:12:1:121257530:1 99656877 ID66423 U -
TTGAATCTTCTTTTTGATTCGGGGACTTAC
>12 dna:chromosome chromosome:NCBIM37:12:1:121257530:1 99657387 ID34430 U -
TGAAATGAGCTGTCCTGAGTGTCACGTGC
>12 dna:chromosome chromosome:NCBIM37:12:1:121257530:1 99657424 ID4906 U -
GCCACCATAATCCTCAGGTGACTGCGTCC
>12 dna:chromosome chromosome:NCBIM37:12:1:121257530:1 99657726 ID30216 U -
TCCTTAATATAACGAAGAAAATACCTGCCT
>12 dna:chromosome chromosome:NCBIM37:12:1:121257530:1 99657789 ID68921 U -
TTTTCAGCGATTGAACTAACATTTGAGATT
>12 dna:chromosome chromosome:NCBIM37:12:1:121257530:1 99657884 ID7205 U -
TAAAATGTCACAATGGCACGGTTTAAAATA
>12 dna:chromosome chromosome:NCBIM37:12:1:121257530:1 99657889 ID44114 U -
TGCAGTAAAATGTCACAATGGCACGGTTTA
>12 dna:chromosome chromosome:NCBIM37:12:1:121257530:1 99657997 ID19047 U -
TAGGAATCACATTGGTAGTGAACAAGGCCT
>12 dna:chromosome chromosome:NCBIM37:12:1:121257530:1 99658008 ID19852 U -
TAGGCTTTCTAGGAATCACATTGGTAGT
>12 dna:chromosome chromosome:NCBIM37:12:1:121257530:1 99658037 ID6471 U -
TAAAAAGCTTGAGTAGAAAGTTGGTTTAAGA
>12 dna:chromosome chromosome:NCBIM37:12:1:121257530:1 99658039 ID6470 U -
TAAAAAGCTTGAGTAGAAAGTTGGTTTAA
>12 dna:chromosome chromosome:NCBIM37:12:1:121257530:1 99658091 ID29309 U -
TCCTAAGAGCTTAGTGCCAAACGTATCCT
>12 dna:chromosome chromosome:NCBIM37:12:1:121257530:1 99658412 ID28192 U +
TCCCAAGTGAGCACTGACTCTCATAGTCAT
>12 dna:chromosome chromosome:NCBIM37:12:1:121257530:1 99658435 ID20818 U +
TAGTCATGACTCATTCCACAACTCGA
>12 dna:chromosome chromosome:NCBIM37:12:1:121257530:1 99658441 ID37614 U +
TGACTCATTCCACAACTCGATTCCAGG
>12 dna:chromosome chromosome:NCBIM37:12:1:121257530:1 99658473 ID23573 U +
TATTCATTAGTGTAGCCCTTCGGTCTAGCA
>12 dna:chromosome chromosome:NCBIM37:12:1:121257530:1 99658475 ID65087 U +
TTCATTAGTGTAGCCCTTCGGTCT
>12 dna:chromosome chromosome:NCBIM37:12:1:121257530:1 99658511 ID48305 U -
TGCTTCAGTATTCACTGGGAGTGAGGGGGT
>12 dna:chromosome chromosome:NCBIM37:12:1:121257530:1 99658521 ID28409 U +
TCCCAGTGAATACTGAAGCAAAGAAA
>12 dna:chromosome chromosome:NCBIM37:12:1:121257530:1 99658531 ID15342 U +
TACTGAAGCAAAGAAAGAAAATGGAAATC
>12 dna:chromosome chromosome:NCBIM37:12:1:121257530:1 99658645 ID19300 U +
TAGGAGATGTATCCCCCTGTAAGATGGA
>12 dna:chromosome chromosome:NCBIM37:12:1:121257530:1 99658645 ID19301 U +
TAGGAGATGTATCCCCCTGTAAGATGGAGG
>12 dna:chromosome chromosome:NCBIM37:12:1:121257530:1 99658645 ID19302 U +
TAGGAGATGTATCCCCCTGTAAGATGGAGGA
>12 dna:chromosome chromosome:NCBIM37:12:1:121257530:1 99658680 ID48823 U +
TGGAAAATTCAGTGGGCACAGCATT
>12 dna:chromosome chromosome:NCBIM37:12:1:121257530:1 99658680 ID48824 U +
TGGAAAATTCAGTGGGCACAGCATTCA
>12 dna:chromosome chromosome:NCBIM37:12:1:121257530:1 99658703 ID65075 U +
TTCATGTGGAACCAATGTATCAGTGTGTT
>12 dna:chromosome chromosome:NCBIM37:12:1:121257530:1 99658703 ID65076 U +
TTCATGTGGAACCAATGTATCAGTGTGTTC
>12 dna:chromosome chromosome:NCBIM37:12:1:121257530:1 99658707 ID59824 U +
TGTGGAACCAATGTATCAGTGTGTTCAAG
>12 dna:chromosome chromosome:NCBIM37:12:1:121257530:1 99658709 ID49229 U +
TGGAACCAATGTATCAGTGTGTTCAAG
>12 dna:chromosome chromosome:NCBIM37:12:1:121257530:1 99658709 ID49230 U +
TGGAACCAATGTATCAGTGTGTTCAAGGC
>12 dna:chromosome chromosome:NCBIM37:12:1:121257530:1 99658710 ID5337 U +
GGAACCAATGTATCAGTGTGTTCAAGGCA
>12 dna:chromosome chromosome:NCBIM37:12:1:121257530:1 99658750 ID66544 U +
TTGAGGACAGATAAATAGGACACTTGGAAA
>12 dna:chromosome chromosome:NCBIM37:12:1:121257530:1 99658774 ID49046 U +
TGGAAAGTGTGTCTGATGGATGTGAAGGTT
>12 dna:chromosome chromosome:NCBIM37:12:1:121257530:1 99658785 ID32366 U +
TCTGATGGATGTGAAGGTTTATCTTTA
>12 dna:chromosome chromosome:NCBIM37:12:1:121257530:1 99658790 ID51055 U +
TGGATGTGAAGGTTTATCTTTAAG
>12 dna:chromosome chromosome:NCBIM37:12:1:121257530:1 99658790 ID51056 U +
TGGATGTGAAGGTTTATCTTTAAGGCC
>12 dna:chromosome chromosome:NCBIM37:12:1:121257530:1 99658790 ID51057 U +
TGGATGTGAAGGTTTATCTTTAAGGCCC
>12 dna:chromosome chromosome:NCBIM37:12:1:121257530:1 99658790 ID51058 U +
TGGATGTGAAGGTTTATCTTTAAGGCCCTT
>12 dna:chromosome chromosome:NCBIM37:12:1:121257530:1 99658819 ID65264 U +
TTCCAGCATGACGTGACTGCCTTTTGGTAC
>12 dna:chromosome chromosome:NCBIM37:12:1:121257530:1 99658820 ID27615 U +
TCCAGCATGACGTGACTGCCTTTTGGTAC
>12 dna:chromosome chromosome:NCBIM37:12:1:121257530:1 99658820 ID27616 U +
TCCAGCATGACGTGACTGCCTTTTGGTACCT
>12 dna:chromosome chromosome:NCBIM37:12:1:121257530:1 99658827 ID37505 U +
TGACGTGACTGCCTTTTGGTACCTTCTAT
>12 dna:chromosome chromosome:NCBIM37:12:1:121257530:1 99658833 ID4295 U +
GACTGCCTTTTGGTACCTTCTATGGCAGG
>12 dna:chromosome chromosome:NCBIM37:12:1:121257530:1 99658836 ID46649 U +
TGCCTTTTGGTACCTTCTATGGCAGG
>12 dna:chromosome chromosome:NCBIM37:12:1:121257530:1 99658880 ID46862 U +
TGCGTGGCCCTGATGAAATGAAATATAAAC
>12 dna:chromosome chromosome:NCBIM37:12:1:121257530:1 99658885 ID5627 U +
GGCCCTGATGAAATGAAATATAAACCTCTA
>12 dna:chromosome chromosome:NCBIM37:12:1:121257530:1 99658885 ID5628 U +
GGCCCTGATGAAATGAAATATAAACCTCTAG
>12 dna:chromosome chromosome:NCBIM37:12:1:121257530:1 99658890 ID41509 U +
TGATGAAATGAAATATAAACCTCTAGC
>12 dna:chromosome chromosome:NCBIM37:12:1:121257530:1 99658890 ID41510 U +
TGATGAAATGAAATATAAACCTCTAGCGA
>12 dna:chromosome chromosome:NCBIM37:12:1:121257530:1 99658890 ID41511 U +
TGATGAAATGAAATATAAACCTCTAGCGAT
>12 dna:chromosome chromosome:NCBIM37:12:1:121257530:1 99658890 ID41512 U +
TGATGAAATGAAATATAAACCTCTAGCGATA
>12 dna:chromosome chromosome:NCBIM37:12:1:121257530:1 99658954 ID32228 U +
TCTGAGAAGGAGTTTGCTATTCCTCTTGA
>12 dna:chromosome chromosome:NCBIM37:12:1:121257530:1 99658954 ID32229 U +
TCTGAGAAGGAGTTTGCTATTCCTCTTGAA
>12 dna:chromosome chromosome:NCBIM37:12:1:121257530:1 99658990 ID12956 U +
TACAGATGTTTACTTCTGACTAAACTGATG
>12 dna:chromosome chromosome:NCBIM37:12:1:121257530:1 99658990 ID12957 U +
TACAGATGTTTACTTCTGACTAAACTGATGC
>12 dna:chromosome chromosome:NCBIM37:12:1:121257530:1 99658996 ID61107 U +
TGTTTACTTCTGACTAAACTGATGCTTTC
>12 dna:chromosome chromosome:NCBIM37:12:1:121257530:1 99659006 ID37516 U +
TGACTAAACTGATGCTTTCTCTCTAGTGG
>12 dna:chromosome chromosome:NCBIM37:12:1:121257530:1 99659010 ID7526 U +
TAAACTGATGCTTTCTCTCTAGTGGACATTC
>12 dna:chromosome chromosome:NCBIM37:12:1:121257530:1 99659041 ID47227 U +
TGCTAGTGAATGGTAGTGAATGCTGT
>12 dna:chromosome chromosome:NCBIM37:12:1:121257530:1 99659041 ID47228 U +
TGCTAGTGAATGGTAGTGAATGCTGTAC
>12 dna:chromosome chromosome:NCBIM37:12:1:121257530:1 99659041 ID47229 U +
TGCTAGTGAATGGTAGTGAATGCTGTACA
>12 dna:chromosome chromosome:NCBIM37:12:1:121257530:1 99659041 ID47230 U +
TGCTAGTGAATGGTAGTGAATGCTGTACAG
>12 dna:chromosome chromosome:NCBIM37:12:1:121257530:1 99659044 ID20973 U +
TAGTGAATGGTAGTGAATGCTGTAC
>12 dna:chromosome chromosome:NCBIM37:12:1:121257530:1 99659051 ID55379 U +
TGGTAGTGAATGCTGTACAGAGGAAGACT
>12 dna:chromosome chromosome:NCBIM37:12:1:121257530:1 99659129 ID23932 U +
TATTTCTATGCTCTGGGGTGCTC
>12 dna:chromosome chromosome:NCBIM37:12:1:121257530:1 99659160 ID28715 U +
TCCCTAACCAAAGACAAAGCGCACACCTAGC
>12 dna:chromosome chromosome:NCBIM37:12:1:121257530:1 99659160 ID20326 U -
TAGGTGTGCGCTTTGTCTTTGGTTAGGGA
>12 dna:chromosome chromosome:NCBIM37:12:1:121257530:1 99659233 ID32469 U +
TCTGCCCTCATTGATCTGACAAAGATCTGC
>12 dna:chromosome chromosome:NCBIM37:12:1:121257530:1 99659240 ID26514 U +
TCATTGATCTGACAAAGATCTGCTTGGTTGG
>12 dna:chromosome chromosome:NCBIM37:12:1:121257530:1 99659244 ID41429 U +
TGATCTGACAAAGATCTGCTTGGTTGGCCT
>12 dna:chromosome chromosome:NCBIM37:12:1:121257530:1 99659249 ID36259 U +
TGACAAAGATCTGCTTGGTTGGCCTC
>12 dna:chromosome chromosome:NCBIM37:12:1:121257530:1 99659249 ID36260 U +
TGACAAAGATCTGCTTGGTTGGCCTCATT
>12 dna:chromosome chromosome:NCBIM37:12:1:121257530:1 99659258 ID32523 U +
TCTGCTTGGTTGGCCTCATTCAAAAGGAT
>12 dna:chromosome chromosome:NCBIM37:12:1:121257530:1 99659264 ID56671 U +
TGGTTGGCCTCATTCAAAAGGATGAAGG
>12 dna:chromosome chromosome:NCBIM37:12:1:121257530:1 99659306 ID29578 U +
TCCTATATCTGAATGAAAAGACACATACATC
>12 dna:chromosome chromosome:NCBIM37:12:1:121257530:1 99659311 ID22555 U +
TATCTGAATGAAAAGACACATACATCAAGGG
>12 dna:chromosome chromosome:NCBIM37:12:1:121257530:1 99659343 ID27230 U +
TCCACACAATGAGAAAGATAAGATGGGCT
>12 dna:chromosome chromosome:NCBIM37:12:1:121257530:1 99659343 ID27231 U +
TCCACACAATGAGAAAGATAAGATGGGCTT
>12 dna:chromosome chromosome:NCBIM37:12:1:121257530:1 99659347 ID1872 U +
CACAATGAGAAAGATAAGATGGGCTTGTGT
>12 dna:chromosome chromosome:NCBIM37:12:1:121257530:1 99659347 ID1873 U +
CACAATGAGAAAGATAAGATGGGCTTGTGTT
>12 dna:chromosome chromosome:NCBIM37:12:1:121257530:1 99659352 ID38057 U +
TGAGAAAGATAAGATGGGCTTGTGTT
>12 dna:chromosome chromosome:NCBIM37:12:1:121257530:1 99659352 ID38058 U +
TGAGAAAGATAAGATGGGCTTGTGTTTT
>12 dna:chromosome chromosome:NCBIM37:12:1:121257530:1 99659383 ID47383 U +
TGCTATTGGGAACGAATGTTCAATTTATATGG
>12 dna:chromosome chromosome:NCBIM37:12:1:121257530:1 99659384 ID5125 U +
GCTATTGGGAACGAATGTTCAATTTATATGG
>12 dna:chromosome chromosome:NCBIM37:12:1:121257530:1 99659386 ID23748 U +
TATTGGGAACGAATGTTCAATTTATATGGA
>12 dna:chromosome chromosome:NCBIM37:12:1:121257530:1 99659389 ID52864 U +
TGGGAACGAATGTTCAATTTATATGGAAG
>12 dna:chromosome chromosome:NCBIM37:12:1:121257530:1 99659389 ID52865 U +
TGGGAACGAATGTTCAATTTATATGGAAGA
>12 dna:chromosome chromosome:NCBIM37:12:1:121257530:1 99659575 ID18554 U +
TAGCTAATTATCGAGTATACAGCTAGAGA
>12 dna:chromosome chromosome:NCBIM37:12:1:121257530:1 99659575 ID18555 U +
TAGCTAATTATCGAGTATACAGCTAGAGAT
>12 dna:chromosome chromosome:NCBIM37:12:1:121257530:1 99659585 ID30670 U +
TCGAGTATACAGCTAGAGATGA
>12 dna:chromosome chromosome:NCBIM37:12:1:121257530:1 99659585 ID30671 U +
TCGAGTATACAGCTAGAGATGAAATGC
>12 dna:chromosome chromosome:NCBIM37:12:1:121257530:1 99659585 ID30672 U +
TCGAGTATACAGCTAGAGATGAAATGCAAAC
>12 dna:chromosome chromosome:NCBIM37:12:1:121257530:1 99659585 ID30673 U +
TCGAGTATACAGCTAGAGATGAAATGCAAACC
>12 dna:chromosome chromosome:NCBIM37:12:1:121257530:1 99659592 ID13003 U +
TACAGCTAGAGATGAAATGCAAACCAA
>12 dna:chromosome chromosome:NCBIM37:12:1:121257530:1 99659604 ID34448 U +
TGAAATGCAAACCAAAACCTCTTACATCTC
>12 dna:chromosome chromosome:NCBIM37:12:1:121257530:1 99659609 ID42639 U +
TGCAAACCAAAACCTCTTACATCTCAA
>12 dna:chromosome chromosome:NCBIM37:12:1:121257530:1 99659653 ID38284 U +
TGAGAAGTTCTTGTGGAGTTAGCTTCTAAGA
>12 dna:chromosome chromosome:NCBIM37:12:1:121257530:1 99659664 ID59850 U +
TGTGGAGTTAGCTTCTAAGAAGAGGCTCAG
>12 dna:chromosome chromosome:NCBIM37:12:1:121257530:1 99659705 ID8003 U +
TAAATAACCAAGTTTAAGTCTCACGTGAA
>12 dna:chromosome chromosome:NCBIM37:12:1:121257530:1 99659705 ID8004 U +
TAAATAACCAAGTTTAAGTCTCACGTGAAT
>12 dna:chromosome chromosome:NCBIM37:12:1:121257530:1 99659709 ID8860 U +
TAACCAAGTTTAAGTCTCACGTGAATAAGGTC
>12 dna:chromosome chromosome:NCBIM37:12:1:121257530:1 99659719 ID10498 U +
TAAGTCTCACGTGAATAAGGTCCCTTTCA
>12 dna:chromosome chromosome:NCBIM37:12:1:121257530:1 99659744 ID64818 U +
TTCACCGAGTTGTCAGATGTCCTTCCTCC
>12 dna:chromosome chromosome:NCBIM37:12:1:121257530:1 99659744 ID64819 U +
TTCACCGAGTTGTCAGATGTCCTTCCTCCTG
>12 dna:chromosome chromosome:NCBIM37:12:1:121257530:1 99659745 ID25211 U +
TCACCGAGTTGTCAGATGTCCTTCCTCCT
>12 dna:chromosome chromosome:NCBIM37:12:1:121257530:1 99659745 ID25212 U +
TCACCGAGTTGTCAGATGTCCTTCCTCCTG
>12 dna:chromosome chromosome:NCBIM37:12:1:121257530:1 99659838 ID19616 U +
TAGGCAAAGCCTTGGGTGGACTCTGTGC
>12 dna:chromosome chromosome:NCBIM37:12:1:121257530:1 99659970 ID18951 U +
TAGGAACCACGTAGCTCCTCATCCCTGGA
>12 dna:chromosome chromosome:NCBIM37:12:1:121257530:1 99659970 ID18952 U +
TAGGAACCACGTAGCTCCTCATCCCTGGAC
>12 dna:chromosome chromosome:NCBIM37:12:1:121257530:1 99660009 ID64681 U +
TTCAAGGTGTCTCTGTACTTTAGCTA
>12 dna:chromosome chromosome:NCBIM37:12:1:121257530:1 99660009 ID64682 U +
TTCAAGGTGTCTCTGTACTTTAGCTAGCTC
>12 dna:chromosome chromosome:NCBIM37:12:1:121257530:1 99660089 ID44379 U +
TGCATCCATGGCTCCTTACTTCTTCGAA
>12 dna:chromosome chromosome:NCBIM37:12:1:121257530:1 99660213 ID2978 U +
CCTCAATGGACAAGGGTTCCTTTAGG
>12 dna:chromosome chromosome:NCBIM37:12:1:121257530:1 99660215 ID24741 U +
TCAATGGACAAGGGTTCCTTTAGGTAGAC
>12 dna:chromosome chromosome:NCBIM37:12:1:121257530:1 99660230 ID30456 U +
TCCTTTAGGTAGACAAAAGACAAGC
>12 dna:chromosome chromosome:NCBIM37:12:1:121257530:1 99660235 ID20040 U +
TAGGTAGACAAAAGACAAGCTTCTTT
>12 dna:chromosome chromosome:NCBIM37:12:1:121257530:1 99660294 ID19654 U +
TAGGCACTCAATAAATGTTTGTTGGGTAA
>12 dna:chromosome chromosome:NCBIM37:12:1:121257530:1 99660294 ID19655 U +
TAGGCACTCAATAAATGTTTGTTGGGTAAA
>12 dna:chromosome chromosome:NCBIM37:12:1:121257530:1 99660296 ID5549 U +
GGCACTCAATAAATGTTTGTTGGGTAAAGG
>12 dna:chromosome chromosome:NCBIM37:12:1:121257530:1 99660297 ID4792 U +
GCACTCAATAAATGTTTGTTGGGTAAAGGG
>12 dna:chromosome chromosome:NCBIM37:12:1:121257530:1 99660301 ID24683 U +
TCAATAAATGTTTGTTGGGTAAAG
>12 dna:chromosome chromosome:NCBIM37:12:1:121257530:1 99660301 ID24684 U +
TCAATAAATGTTTGTTGGGTAAAGGGGT
>12 dna:chromosome chromosome:NCBIM37:12:1:121257530:1 99660301 ID24685 U +
TCAATAAATGTTTGTTGGGTAAAGGGGTC
>12 dna:chromosome chromosome:NCBIM37:12:1:121257530:1 99660301 ID24686 U +
TCAATAAATGTTTGTTGGGTAAAGGGGTCA
>12 dna:chromosome chromosome:NCBIM37:12:1:121257530:1 99660351 ID28769 U +
TCCCTCACTGCACTTGAAACCCAGA
>12 dna:chromosome chromosome:NCBIM37:12:1:121257530:1 99660355 ID25371 U +
TCACTGCACTTGAAACCCAGATGTCCTTTAC
>12 dna:chromosome chromosome:NCBIM37:12:1:121257530:1 99660359 ID43819 U +
TGCACTTGAAACCCAGATGTCCTTTA
>12 dna:chromosome chromosome:NCBIM37:12:1:121257530:1 99660359 ID43820 U +
TGCACTTGAAACCCAGATGTCCTTTAC
>12 dna:chromosome chromosome:NCBIM37:12:1:121257530:1 99660359 ID43821 U +
TGCACTTGAAACCCAGATGTCCTTTACAA
>12 dna:chromosome chromosome:NCBIM37:12:1:121257530:1 99660376 ID58533 U +
TGTCCTTTACAAGGCTGCTCACTAAGT
>12 dna:chromosome chromosome:NCBIM37:12:1:121257530:1 99660398 ID10660 U +
TAAGTTTGAAACCACTTTGCGTGTCACTG
>12 dna:chromosome chromosome:NCBIM37:12:1:121257530:1 99660398 ID10661 U +
TAAGTTTGAAACCACTTTGCGTGTCACTGC
>12 dna:chromosome chromosome:NCBIM37:12:1:121257530:1 99660434 ID26867 U +
TCCAACCTCTTGACAGATGCATATTCTGTGC
>12 dna:chromosome chromosome:NCBIM37:12:1:121257530:1 99660435 ID2603 U +
CCAACCTCTTGACAGATGCATATTCTGTGCCC
>12 dna:chromosome chromosome:NCBIM37:12:1:121257530:1 99660444 ID36696 U +
TGACAGATGCATATTCTGTGCCCTTTTCGC
>12 dna:chromosome chromosome:NCBIM37:12:1:121257530:1 99660444 ID36697 U +
TGACAGATGCATATTCTGTGCCCTTTTCGCC
>12 dna:chromosome chromosome:NCBIM37:12:1:121257530:1 99660444 ID36698 U +
TGACAGATGCATATTCTGTGCCCTTTTCGCCT
>12 dna:chromosome chromosome:NCBIM37:12:1:121257530:1 99660451 ID44333 U +
TGCATATTCTGTGCCCTTTTCGCCTC
>12 dna:chromosome chromosome:NCBIM37:12:1:121257530:1 99660451 ID44334 U +
TGCATATTCTGTGCCCTTTTCGCCTCCTA
>12 dna:chromosome chromosome:NCBIM37:12:1:121257530:1 99660549 ID56167 U +
TGGTGGAAATCTAGCTACATCAATGTC
>12 dna:chromosome chromosome:NCBIM37:12:1:121257530:1 99660549 ID56168 U +
TGGTGGAAATCTAGCTACATCAATGTCA
>12 dna:chromosome chromosome:NCBIM37:12:1:121257530:1 99660549 ID56169 U +
TGGTGGAAATCTAGCTACATCAATGTCAC
>12 dna:chromosome chromosome:NCBIM37:12:1:121257530:1 99660549 ID56170 U +
TGGTGGAAATCTAGCTACATCAATGTCACA
>12 dna:chromosome chromosome:NCBIM37:12:1:121257530:1 99660645 ID38270 U +
TGAGAAGTACAGATCTTTAGGAAAAATGT
>12 dna:chromosome chromosome:NCBIM37:12:1:121257530:1 99660724 ID11865 U +
TACAAACAACTGTTGACATTCTACAC
>12 dna:chromosome chromosome:NCBIM37:12:1:121257530:1 99660724 ID11866 U +
TACAAACAACTGTTGACATTCTACACAC
>12 dna:chromosome chromosome:NCBIM37:12:1:121257530:1 99660724 ID11867 U +
TACAAACAACTGTTGACATTCTACACACTGT
>12 dna:chromosome chromosome:NCBIM37:12:1:121257530:1 99660946 ID24298 U +
TCAAAGCTGAAAAGGATCAAAACTTCTATA
>12 dna:chromosome chromosome:NCBIM37:12:1:121257530:1 99660953 ID33590 U +
TGAAAAGGATCAAAACTTCTATATACCTTCC
>12 dna:chromosome chromosome:NCBIM37:12:1:121257530:1 99660992 ID46493 U +
TGCCTTAGGAAAGAATTGAGATTTCTCTCT
>12 dna:chromosome chromosome:NCBIM37:12:1:121257530:1 99660992 ID46494 U +
TGCCTTAGGAAAGAATTGAGATTTCTCTCTT
>12 dna:chromosome chromosome:NCBIM37:12:1:121257530:1 99660997 ID18877 U +
TAGGAAAGAATTGAGATTTCTCTCTTG
>12 dna:chromosome chromosome:NCBIM37:12:1:121257530:1 99660997 ID18878 U +
TAGGAAAGAATTGAGATTTCTCTCTTGGC
>12 dna:chromosome chromosome:NCBIM37:12:1:121257530:1 99661068 ID13156 U +
TACAGTTGTAAAGACCAACGATAAGGAGTC
>12 dna:chromosome chromosome:NCBIM37:12:1:121257530:1 99661074 ID57161 U +
TGTAAAGACCAACGATAAGGAGTCACTT
>12 dna:chromosome chromosome:NCBIM37:12:1:121257530:1 99661074 ID57162 U +
TGTAAAGACCAACGATAAGGAGTCACTTC
>12 dna:chromosome chromosome:NCBIM37:12:1:121257530:1 99661074 ID57163 U +
TGTAAAGACCAACGATAAGGAGTCACTTCC
>12 dna:chromosome chromosome:NCBIM37:12:1:121257530:1 99661113 ID57634 U +
TGTACTTGGGCACATAGCACCTGGCGG
>12 dna:chromosome chromosome:NCBIM37:12:1:121257530:1 99661147 ID235 U +
AAGAAGATGCACAAGACAAGAAGCAGGC
>12 dna:chromosome chromosome:NCBIM37:12:1:121257530:1 99661179 ID51739 U +
TGGCAGTGCTTTCGATGC
>12 dna:chromosome chromosome:NCBIM37:12:1:121257530:1 99661179 ID51740 U +
TGGCAGTGCTTTCGATGCCTGGCTTAAA
>12 dna:chromosome chromosome:NCBIM37:12:1:121257530:1 99661188 ID68451 U +
TTTCGATGCCTGGCTTAAACACCTCCC
>12 dna:chromosome chromosome:NCBIM37:12:1:121257530:1 99661248 ID27241 U +
TCCACACCAAATGACCGACCGACTGATAG
>12 dna:chromosome chromosome:NCBIM37:12:1:121257530:1 99661259 ID37302 U +
TGACCGACCGACTGATAGGCTCCCAG
>12 dna:chromosome chromosome:NCBIM37:12:1:121257530:1 99661465 ID18542 U +
TAGCTAACTCTGGAGAGTTACGAGGAAGG
>12 dna:chromosome chromosome:NCBIM37:12:1:121257530:1 99661506 ID33979 U +
TGAAAGACAGGCCAGAAAGATGCAGGTGA
>12 dna:chromosome chromosome:NCBIM37:12:1:121257530:1 99661532 ID40941 U +
TGATAGCAAGAGCAGATGCCCGCCACAAA
>12 dna:chromosome chromosome:NCBIM37:12:1:121257530:1 99661535 ID17870 U +
TAGCAAGAGCAGATGCCCGCCA
>12 dna:chromosome chromosome:NCBIM37:12:1:121257530:1 99661535 ID17871 U +
TAGCAAGAGCAGATGCCCGCCACAAATGA
>12 dna:chromosome chromosome:NCBIM37:12:1:121257530:1 99661555 ID1852 U +
CACAAATGATTCAGGCTTCTCAAGGA
>12 dna:chromosome chromosome:NCBIM37:12:1:121257530:1 99661561 ID42180 U +
TGATTCAGGCTTCTCAAGGAGG
>12 dna:chromosome chromosome:NCBIM37:12:1:121257530:1 99661561 ID42181 U +
TGATTCAGGCTTCTCAAGGAGGTGGTGTC
>12 dna:chromosome chromosome:NCBIM37:12:1:121257530:1 99661630 ID56634 U +
TGGTTGATGGACTAAACATCAACTTGGTTGT
>12 dna:chromosome chromosome:NCBIM37:12:1:121257530:1 99661637 ID50227 U +
TGGACTAAACATCAACTTGGTTGTTTTGAT
>12 dna:chromosome chromosome:NCBIM37:12:1:121257530:1 99661701 ID45859 U +
TGCCCATGGAGGAACCTATGAAATAGACCC
>12 dna:chromosome chromosome:NCBIM37:12:1:121257530:1 99661719 ID34348 U +
TGAAATAGACCCTATTGTTACTGTACCTGAC
>12 dna:chromosome chromosome:NCBIM37:12:1:121257530:1 99661792 ID19505 U +
TAGGATGGAATGGCACACAGTGCGGG
>12 dna:chromosome chromosome:NCBIM37:12:1:121257530:1 99661792 ID19506 U +
TAGGATGGAATGGCACACAGTGCGGGGTC
>12 dna:chromosome chromosome:NCBIM37:12:1:121257530:1 99661829 ID45030 U +
TGCCAATCACATGTGTGCCTCACCACTAC
>12 dna:chromosome chromosome:NCBIM37:12:1:121257530:1 99661983 ID23351 U +
TATTAAATGTAAATACAATGCCCATTCTC
>12 dna:chromosome chromosome:NCBIM37:12:1:121257530:1 99662010 ID26784 U +
TCCAAATCTCACACCAGCCTTACCCTGCCA
>12 dna:chromosome chromosome:NCBIM37:12:1:121257530:1 99662035 ID44883 U +
TGCCAAGACCAACTAGAAGGAGCTCTTTC
>12 dna:chromosome chromosome:NCBIM37:12:1:121257530:1 99662067 ID5435 U +
GGAGAACCGATCAGTGAGAATTGGCTA
>12 dna:chromosome chromosome:NCBIM37:12:1:121257530:1 99662087 ID67330 U +
TTGGCTATGTGTGTTTCCTAAACAGACCT
>12 dna:chromosome chromosome:NCBIM37:12:1:121257530:1 99662162 ID42880 U +
TGCAACAATACCATCTGCAGCTGAG
>12 dna:chromosome chromosome:NCBIM37:12:1:121257530:1 99662374 ID53721 U +
TGGGATGTGATTAAACCTTTTTGTAGAACTC
>12 dna:chromosome chromosome:NCBIM37:12:1:121257530:1 99662418 ID53200 U +
TGGGACAGTCCTTTGCCTTTTACTGATTCA
>12 dna:chromosome chromosome:NCBIM37:12:1:121257530:1 99662509 ID2857 U +
CCCCTCTGCCTATTTGGGGCTACCCACA
>12 dna:chromosome chromosome:NCBIM37:12:1:121257530:1 99662538 ID708 U +
ACTAGCTAACATGTAAGCAACTAGCCAGGT
>12 dna:chromosome chromosome:NCBIM37:12:1:121257530:1 99662540 ID18539 U +
TAGCTAACATGTAAGCAACTAGCCAGGTGG
>12 dna:chromosome chromosome:NCBIM37:12:1:121257530:1 99662540 ID18540 U +
TAGCTAACATGTAAGCAACTAGCCAGGTGGT
>12 dna:chromosome chromosome:NCBIM37:12:1:121257530:1 99662544 ID8801 U +
TAACATGTAAGCAACTAGCCAGGTGGTTTC
>12 dna:chromosome chromosome:NCBIM37:12:1:121257530:1 99662549 ID57328 U +
TGTAAGCAACTAGCCAGGTGGTTTC
>12 dna:chromosome chromosome:NCBIM37:12:1:121257530:1 99662612 ID9984 U +
TAAGCACTTGAGGCAGCCAGACCC
>12 dna:chromosome chromosome:NCBIM37:12:1:121257530:1 99662701 ID18408 U +
TAGCCTCACTTCGAATTCAGTGTTGAG
>12 dna:chromosome chromosome:NCBIM37:12:1:121257530:1 99662701 ID18409 U +
TAGCCTCACTTCGAATTCAGTGTTGAGCT
>12 dna:chromosome chromosome:NCBIM37:12:1:121257530:1 99662706 ID25438 U +
TCACTTCGAATTCAGTGTTGAGCTGAGAC
>12 dna:chromosome chromosome:NCBIM37:12:1:121257530:1 99662818 ID51663 U +
TGGCAGCCCACTCATCCATAAGAAAATAAA
>12 dna:chromosome chromosome:NCBIM37:12:1:121257530:1 99662832 ID27806 U +
TCCATAAGAAAATAAACCAAGTGACCGGGGT
>12 dna:chromosome chromosome:NCBIM37:12:1:121257530:1 99662836 ID9408 U +
TAAGAAAATAAACCAAGTGACCGGGGTTGG
>12 dna:chromosome chromosome:NCBIM37:12:1:121257530:1 99663006 ID36417 U +
TGACAATAAGAATGTGAGAAATGGAGCT
>12 dna:chromosome chromosome:NCBIM37:12:1:121257530:1 99663012 ID9573 U +
TAAGAATGTGAGAAATGGAGCTAAGCAC
>12 dna:chromosome chromosome:NCBIM37:12:1:121257530:1 99663051 ID65815 U +
TTCTACCCAGGCCTGGCTTCAGTGCTGA
>12 dna:chromosome chromosome:NCBIM37:12:1:121257530:1 99663117 ID55155 U +
TGGTAATTGCAATTGGGTTTGATTCAC
>12 dna:chromosome chromosome:NCBIM37:12:1:121257530:1 99663117 ID55156 U +
TGGTAATTGCAATTGGGTTTGATTCACCA
>12 dna:chromosome chromosome:NCBIM37:12:1:121257530:1 99663120 ID11648 U +
TAATTGCAATTGGGTTTGATTCACCAGAG
>12 dna:chromosome chromosome:NCBIM37:12:1:121257530:1 99663124 ID43512 U +
TGCAATTGGGTTTGATTCACCAGAGACATG
>12 dna:chromosome chromosome:NCBIM37:12:1:121257530:1 99663129 ID67435 U +
TTGGGTTTGATTCACCAGAGACATGGTCAA
>12 dna:chromosome chromosome:NCBIM37:12:1:121257530:1 99663152 ID55546 U +
TGGTCAAGCTTGAAATTCTCAGTTGGCTT
>12 dna:chromosome chromosome:NCBIM37:12:1:121257530:1 99663180 ID40759 U +
TGATAAGTCAGCAAATGCTAGAAGACTCT
>12 dna:chromosome chromosome:NCBIM37:12:1:121257530:1 99663180 ID40760 U +
TGATAAGTCAGCAAATGCTAGAAGACTCTT
>12 dna:chromosome chromosome:NCBIM37:12:1:121257530:1 99663221 ID54383 U +
TGGGGTTGAAAGACAAATGGAAAAGGTTT
>12 dna:chromosome chromosome:NCBIM37:12:1:121257530:1 99663345 ID16858 U +
TAGACAGGTTTTTGAATATCTATAATGGC
>12 dna:chromosome chromosome:NCBIM37:12:1:121257530:1 99663345 ID16859 U +
TAGACAGGTTTTTGAATATCTATAATGGCC
>12 dna:chromosome chromosome:NCBIM37:12:1:121257530:1 99663367 ID11394 U +
TAATGGCCAAATATTACTTTATGTTTATATT
>12 dna:chromosome chromosome:NCBIM37:12:1:121257530:1 99663433 ID6519 U +
TAAAAATAACCAGAGTAGAAGGATATAAATGC
>12 dna:chromosome chromosome:NCBIM37:12:1:121257530:1 99663458 ID8169 U +
TAAATGCCTACCATTAACATTTAATATTGA
>12 dna:chromosome chromosome:NCBIM37:12:1:121257530:1 99663458 ID8170 U +
TAAATGCCTACCATTAACATTTAATATTGATC
>12 dna:chromosome chromosome:NCBIM37:12:1:121257530:1 99663492 ID11798 U +
TAATTTTGTGCATATATGTAACTACTACAT
>12 dna:chromosome chromosome:NCBIM37:12:1:121257530:1 99663493 ID373 U +
AATTTTGTGCATATATGTAACTACTACATA
>12 dna:chromosome chromosome:NCBIM37:12:1:121257530:1 99663504 ID22053 U +
TATATGTAACTACTACATACTCAGGGGCTT
>12 dna:chromosome chromosome:NCBIM37:12:1:121257530:1 99663514 ID14942 U +
TACTACATACTCAGGGGCTTCATATAC
>12 dna:chromosome chromosome:NCBIM37:12:1:121257530:1 99663528 ID5763 U +
GGGCTTCATATACACTGCTTCTTGGAGAT
>12 dna:chromosome chromosome:NCBIM37:12:1:121257530:1 99663536 ID21784 U +
TATACACTGCTTCTTGGAGATTTGTCTGAAT
>12 dna:chromosome chromosome:NCBIM37:12:1:121257530:1 99663569 ID57035 U +
TGTAAAAACTTCATTTAGGAGTTCACCTAT
>12 dna:chromosome chromosome:NCBIM37:12:1:121257530:1 99663596 ID24083 U +
TATTTTTTTCTCTAATTGCCTTTATGACATC
>12 dna:chromosome chromosome:NCBIM37:12:1:121257530:1 99663640 ID31576 U +
TCTATTGTTAGAAAATACCCAGGAGTCTAGGT
>12 dna:chromosome chromosome:NCBIM37:12:1:121257530:1 99663642 ID23810 U +
TATTGTTAGAAAATACCCAGGAGTCTAGG
>12 dna:chromosome chromosome:NCBIM37:12:1:121257530:1 99663648 ID15993 U +
TAGAAAATACCCAGGAGTCTAGGTTTAAAG
>12 dna:chromosome chromosome:NCBIM37:12:1:121257530:1 99663667 ID20466 U +
TAGGTTTAAAGATATAAACAGTGGGAAGAA
>12 dna:chromosome chromosome:NCBIM37:12:1:121257530:1 99663710 ID9582 U +
TAAGAATTAAGCCTTTAGTGGATTGTCAC
>12 dna:chromosome chromosome:NCBIM37:12:1:121257530:1 99663710 ID9583 U +
TAAGAATTAAGCCTTTAGTGGATTGTCACA
>12 dna:chromosome chromosome:NCBIM37:12:1:121257530:1 99663784 ID10873 U +
TAATACATAAAACTACCACCCAGACAGGC
>12 dna:chromosome chromosome:NCBIM37:12:1:121257530:1 99663866 ID36194 U +
TGAATTTGACTTCCTATTTGGTAACTGC
>12 dna:chromosome chromosome:NCBIM37:12:1:121257530:1 99663866 ID36195 U +
TGAATTTGACTTCCTATTTGGTAACTGCAA
>12 dna:chromosome chromosome:NCBIM37:12:1:121257530:1 99663877 ID29659 U +
TCCTATTTGGTAACTGCAAACAAGCATGGC
>12 dna:chromosome chromosome:NCBIM37:12:1:121257530:1 99663882 ID68732 U +
TTTGGTAACTGCAAACAAGCATGGCTGC
>12 dna:chromosome chromosome:NCBIM37:12:1:121257530:1 99663884 ID55114 U +
TGGTAACTGCAAACAAGCATGGCTGCCT
>12 dna:chromosome chromosome:NCBIM37:12:1:121257530:1 99663891 ID42626 U +
TGCAAACAAGCATGGCTGCCTCACT
>12 dna:chromosome chromosome:NCBIM37:12:1:121257530:1 99663903 ID52504 U +
TGGCTGCCTCACTTGTGACAGATGGAAGC
>12 dna:chromosome chromosome:NCBIM37:12:1:121257530:1 99663907 ID46204 U +
TGCCTCACTTGTGACAGATGGAAGCTGC
>12 dna:chromosome chromosome:NCBIM37:12:1:121257530:1 99663918 ID36701 U +
TGACAGATGGAAGCTGCTTGTGTGA
>12 dna:chromosome chromosome:NCBIM37:12:1:121257530:1 99663918 ID36702 U +
TGACAGATGGAAGCTGCTTGTGTGAAAGTA
>12 dna:chromosome chromosome:NCBIM37:12:1:121257530:1 99663932 ID48485 U +
TGCTTGTGTGAAAGTATAGAGTATGACCTAT
>12 dna:chromosome chromosome:NCBIM37:12:1:121257530:1 99663967 ID54951 U +
TGGGTTTAGCATATAGCTTAGTGCTGC
>12 dna:chromosome chromosome:NCBIM37:12:1:121257530:1 99663973 ID18168 U +
TAGCATATAGCTTAGTGCTGCTGATGACGT
>12 dna:chromosome chromosome:NCBIM37:12:1:121257530:1 99663973 ID18169 U +
TAGCATATAGCTTAGTGCTGCTGATGACGTC
>12 dna:chromosome chromosome:NCBIM37:12:1:121257530:1 99663978 ID21894 U +
TATAGCTTAGTGCTGCTGATGACGTC
>12 dna:chromosome chromosome:NCBIM37:12:1:121257530:1 99663978 ID21895 U +
TATAGCTTAGTGCTGCTGATGACGTCTGT
>12 dna:chromosome chromosome:NCBIM37:12:1:121257530:1 99663980 ID18751 U +
TAGCTTAGTGCTGCTGATGACGTCTGTC
>12 dna:chromosome chromosome:NCBIM37:12:1:121257530:1 99663984 ID64239 U +
TTAGTGCTGCTGATGACGTCTGTCCC
>12 dna:chromosome chromosome:NCBIM37:12:1:121257530:1 99663985 ID21085 U +
TAGTGCTGCTGATGACGTCTGTCCC
>12 dna:chromosome chromosome:NCBIM37:12:1:121257530:1 99663985 ID21086 U +
TAGTGCTGCTGATGACGTCTGTCCCT
>12 dna:chromosome chromosome:NCBIM37:12:1:121257530:1 99663988 ID47904 U +
TGCTGCTGATGACGTCTGTCCCTGGG
>12 dna:chromosome chromosome:NCBIM37:12:1:121257530:1 99663991 ID47828 U +
TGCTGATGACGTCTGTCCCTGGGC
>12 dna:chromosome chromosome:NCBIM37:12:1:121257530:1 99663994 ID41593 U +
TGATGACGTCTGTCCCTGGGCTGCCT
>12 dna:chromosome chromosome:NCBIM37:12:1:121257530:1 99664030 ID59401 U +
TGTGATGGACAGCTTGAGTTTGAATCAAGT
>12 dna:chromosome chromosome:NCBIM37:12:1:121257530:1 99664050 ID35781 U +
TGAATCAAGTTGCAGATACTTATGGTA
>12 dna:chromosome chromosome:NCBIM37:12:1:121257530:1 99664069 ID64402 U +
TTATGGTATCTGGCTTCTAACCTTCA
>12 dna:chromosome chromosome:NCBIM37:12:1:121257530:1 99664072 ID55458 U +
TGGTATCTGGCTTCTAACCTTCAAG
>12 dna:chromosome chromosome:NCBIM37:12:1:121257530:1 99664072 ID55459 U +
TGGTATCTGGCTTCTAACCTTCAAGA
>12 dna:chromosome chromosome:NCBIM37:12:1:121257530:1 99664072 ID55460 U +
TGGTATCTGGCTTCTAACCTTCAAGATGC
>12 dna:chromosome chromosome:NCBIM37:12:1:121257530:1 99664077 ID32563 U +
TCTGGCTTCTAACCTTCAAGATGCTCTAGT
>12 dna:chromosome chromosome:NCBIM37:12:1:121257530:1 99664103 ID20553 U +
TAGTAAGAGTTAAGCAGGCTTCCTGCCAGC
>12 dna:chromosome chromosome:NCBIM37:12:1:121257530:1 99664135 ID24359 U +
TCAAATATTGGTGGGTAGGCTGTTT
>12 dna:chromosome chromosome:NCBIM37:12:1:121257530:1 99664135 ID24360 U +
TCAAATATTGGTGGGTAGGCTGTTTTCTC
>12 dna:chromosome chromosome:NCBIM37:12:1:121257530:1 99664135 ID24361 U +
TCAAATATTGGTGGGTAGGCTGTTTTCTCT
>12 dna:chromosome chromosome:NCBIM37:12:1:121257530:1 99664205 ID14708 U +
TACGGAGCATATAATGATGGCTGCT
>12 dna:chromosome chromosome:NCBIM37:12:1:121257530:1 99664214 ID21714 U +
TATAATGATGGCTGCTGGAAAACATGGC
>12 dna:chromosome chromosome:NCBIM37:12:1:121257530:1 99664214 ID21715 U +
TATAATGATGGCTGCTGGAAAACATGGCA
>12 dna:chromosome chromosome:NCBIM37:12:1:121257530:1 99664214 ID21716 U +
TATAATGATGGCTGCTGGAAAACATGGCAGA
>12 dna:chromosome chromosome:NCBIM37:12:1:121257530:1 99664216 ID11299 U +
TAATGATGGCTGCTGGAAAACATG
>12 dna:chromosome chromosome:NCBIM37:12:1:121257530:1 99664268 ID45867 U +
TGCCCATTTTCTCCTCCTTGAAGGTGCTC
>12 dna:chromosome chromosome:NCBIM37:12:1:121257530:1 99664274 ID68930 U +
TTTTCTCCTCCTTGAAGGTGCTCCTTAATCT
>12 dna:chromosome chromosome:NCBIM37:12:1:121257530:1 99664282 ID30362 U +
TCCTTGAAGGTGCTCCTTAATCTCTTCAAC
>12 dna:chromosome chromosome:NCBIM37:12:1:121257530:1 99664323 ID54562 U +
TGGGTCCTTTCAAGATGTGATTTGACATGG
>12 dna:chromosome chromosome:NCBIM37:12:1:121257530:1 99664331 ID64634 U +
TTCAAGATGTGATTTGACATGGGGGCAGC
>12 dna:chromosome chromosome:NCBIM37:12:1:121257530:1 99664392 ID16637 U +
TAGAATCTAAATGTGAAGCTTTAATGGT
>12 dna:chromosome chromosome:NCBIM37:12:1:121257530:1 99664392 ID16638 U +
TAGAATCTAAATGTGAAGCTTTAATGGTGG
>12 dna:chromosome chromosome:NCBIM37:12:1:121257530:1 99664392 ID16639 U +
TAGAATCTAAATGTGAAGCTTTAATGGTGGA
>12 dna:chromosome chromosome:NCBIM37:12:1:121257530:1 99664394 ID4040 U +
GAATCTAAATGTGAAGCTTTAATGGTGG
>12 dna:chromosome chromosome:NCBIM37:12:1:121257530:1 99664397 ID31204 U +
TCTAAATGTGAAGCTTTAATGGTGGAC
>12 dna:chromosome chromosome:NCBIM37:12:1:121257530:1 99664398 ID3310 U +
CTAAATGTGAAGCTTTAATGGTGGAC
>12 dna:chromosome chromosome:NCBIM37:12:1:121257530:1 99664451 ID51859 U +
TGGCATTCTTGGGTCTATCAGCTTTGCTT
>12 dna:chromosome chromosome:NCBIM37:12:1:121257530:1 99664451 ID51860 U +
TGGCATTCTTGGGTCTATCAGCTTTGCTTT
>12 dna:chromosome chromosome:NCBIM37:12:1:121257530:1 99664466 ID22280 U +
TATCAGCTTTGCTTTTAAATTAGTTGGGATC
>12 dna:chromosome chromosome:NCBIM37:12:1:121257530:1 99664468 ID25854 U +
TCAGCTTTGCTTTTAAATTAGTTGGGATCC
>12 dna:chromosome chromosome:NCBIM37:12:1:121257530:1 99664481 ID8265 U +
TAAATTAGTTGGGATCCTTGCCTGCC
>12 dna:chromosome chromosome:NCBIM37:12:1:121257530:1 99664481 ID8266 U +
TAAATTAGTTGGGATCCTTGCCTGCCGA
>12 dna:chromosome chromosome:NCBIM37:12:1:121257530:1 99664544 ID20463 U +
TAGGTTGTTTTTTCAGCTTTATGGATTC
>12 dna:chromosome chromosome:NCBIM37:12:1:121257530:1 99664565 ID51150 U +
TGGATTCAGCTGTTAGAACTCACGACAAATA
>12 dna:chromosome chromosome:NCBIM37:12:1:121257530:1 99664735 ID9371 U +
TAACTTTAATAACACAAAAGGTGCCATAT
>12 dna:chromosome chromosome:NCBIM37:12:1:121257530:1 99664860 ID25120 U +
TCACATTAACCACATAAAAAGACCGATCAGC
>12 dna:chromosome chromosome:NCBIM37:12:1:121257530:1 99664866 ID8869 U +
TAACCACATAAAAAGACCGATCAGCATCCA
>12 dna:chromosome chromosome:NCBIM37:12:1:121257530:1 99664874 ID6429 U +
TAAAAAGACCGATCAGCATCCAGATTAAAGT
>12 dna:chromosome chromosome:NCBIM37:12:1:121257530:1 99664898 ID63606 U +
TTAAAGTTTCCATGGTACAGAATTTGTGT
>12 dna:chromosome chromosome:NCBIM37:12:1:121257530:1 99664899 ID7964 U +
TAAAGTTTCCATGGTACAGAATTTGTGTGT
>12 dna:chromosome chromosome:NCBIM37:12:1:121257530:1 99664951 ID6258 U +
GTTGGTTGGTGTGTGTTTGTTTCTTTTGC
>12 dna:chromosome chromosome:NCBIM37:12:1:121257530:1 99665000 ID67675 U +
TTGGTTTTACCCAGGAATTCTGATTTATGAA
>12 dna:chromosome chromosome:NCBIM37:12:1:121257530:1 99665007 ID14092 U +
TACCCAGGAATTCTGATTTATGAAGTGTT
>12 dna:chromosome chromosome:NCBIM37:12:1:121257530:1 99665025 ID22708 U +
TATGAAGTGTTGTTTTACTTCCTGAGGGC
>12 dna:chromosome chromosome:NCBIM37:12:1:121257530:1 99665047 ID39846 U +
TGAGGGCTTAAGTGATGGGTTTGCCGCAA
>12 dna:chromosome chromosome:NCBIM37:12:1:121257530:1 99665055 ID10526 U +
TAAGTGATGGGTTTGCCGCAATGACGT
>12 dna:chromosome chromosome:NCBIM37:12:1:121257530:1 99665055 ID10527 U +
TAAGTGATGGGTTTGCCGCAATGACGTC
>12 dna:chromosome chromosome:NCBIM37:12:1:121257530:1 99665153 ID25531 U +
TCAGAACTATGCGTTTTGCGGTGGT
>12 dna:chromosome chromosome:NCBIM37:12:1:121257530:1 99665153 ID25532 U +
TCAGAACTATGCGTTTTGCGGTGGTCTTA
>12 dna:chromosome chromosome:NCBIM37:12:1:121257530:1 99665180 ID20163 U +
TAGGTGACCCTTGTGAACACGCCGCTGTT
>12 dna:chromosome chromosome:NCBIM37:12:1:121257530:1 99665180 ID20165 U +
TAGGTGACCCTTGTGAACACGCCGCTGTTT
>12 dna:chromosome chromosome:NCBIM37:12:1:121257530:1 99665190 ID67871 U +
TTGTGAACACGCCGCTGTTTGACCC
>12 dna:chromosome chromosome:NCBIM37:12:1:121257530:1 99665666 ID8523 U +
TAACACTTTCTAAATGAGTATTTTTATTT
>12 dna:chromosome chromosome:NCBIM37:12:1:121257530:1 99665734 ID43281 U +
TGCAAGTTCATAAATGTAGCCAGGGTAAA
>12 dna:chromosome chromosome:NCBIM37:12:1:121257530:1 99665853 ID44500 U +
TGCATGGCATCCTGCCCTCTGTTTCAGGC
>12 dna:chromosome chromosome:NCBIM37:12:1:121257530:1 99665887 ID10125 U +
TAAGCTCTCTTCTGATGGGACTTGGC
>12 dna:chromosome chromosome:NCBIM37:12:1:121257530:1 99665920 ID68958 U +
TTTTGCTCAATGCTGTGGTTTATGGCATAC
>12 dna:chromosome chromosome:NCBIM37:12:1:121257530:1 99665956 ID7414 U +
TAAACCCTTCTCCTGTGTCCTTGAAAAC
>12 dna:chromosome chromosome:NCBIM37:12:1:121257530:1 99666070 ID5228 U +
GCTGTCTAATCTCTTTTAGGAGTACCAGAGA
>12 dna:chromosome chromosome:NCBIM37:12:1:121257530:1 99666294 ID65007 U +
TTCATATTTTGAGGATTATAATATTATAGT
>12 dna:chromosome chromosome:NCBIM37:12:1:121257530:1 99666736 ID5952 U +
GTCAACGTCTGCCACTTTTTATACTCTAA
>12 dna:chromosome chromosome:NCBIM37:12:1:121257530:1 99666791 ID66982 U +
TTGGAAAACAATGATGCTCATCAGATGGTA
>12 dna:chromosome chromosome:NCBIM37:12:1:121257530:1 99666792 ID48737 U +
TGGAAAACAATGATGCTCATCAGATGGTA
>12 dna:chromosome chromosome:NCBIM37:12:1:121257530:1 99666972 ID65925 U +
TTCTCAAAGACATGCAGGGTTATTAGCACA
>12 dna:chromosome chromosome:NCBIM37:12:1:121257530:1 99667021 ID14414 U +
TACCTGGGACTATAATCTTAAAATGGATTC
>12 dna:chromosome chromosome:NCBIM37:12:1:121257530:1 99667199 ID17298 U +
TAGAGTAATATTGGCTTTTAAATGTACATT
>12 dna:chromosome chromosome:NCBIM37:12:1:121257530:1 99668640 ID5265 U +
GCTTCTTTTCCTTTCTCTGATGTTGAAATC
