# Supplementary material for: proTRAC - a software for probabilistic piRNA cluster detection, visualization and analysis
Source: BMC Bioinformatics. 2012 Jan 10;13:5. doi: 10.1186/1471-2105-13-5 (PMC3293768; doi:10.1186/1471-2105-13-5)
Supplement: Additional file 5 — proTRAC results folder containing a picture and a FASTA file for each detected mouse cluster. After decompression, the folder can be opened as former session in proTRAC. Alternatively, each file can be opened separately with any standard text-editor or graphic-viewer respectively. [file 1471-2105-13-5-S5.ZIP › proTRAC_results_mouse/bidirectional_clusters/Cluster_39.fas]

>11 dna:chromosome chromosome:NCBIM37:11:1:121843856:1 5428858 ID57411 U -
TGTAATCCTGTATAAATGTAAATTAAG
>11 dna:chromosome chromosome:NCBIM37:11:1:121843856:1 5430375 ID20599 U -
TAGTACCCGAACCAGTCTCAAGGTGTTCTT
>11 dna:chromosome chromosome:NCBIM37:11:1:121843856:1 5430376 ID20598 U -
TAGTACCCGAACCAGTCTCAAGGTGTTCT
>11 dna:chromosome chromosome:NCBIM37:11:1:121843856:1 5430473 ID15330 U -
TACTGAAATAGCTAATTGTCAGGTGCTTA
>11 dna:chromosome chromosome:NCBIM37:11:1:121843856:1 5430518 ID14 U -
AAAACAGTGAATTAGCTGAAAAGAAATGGAG
>11 dna:chromosome chromosome:NCBIM37:11:1:121843856:1 5430598 ID12508 U -
TACAATTGATTGCTTCTAGAGTTTAAAAAGG
>11 dna:chromosome chromosome:NCBIM37:11:1:121843856:1 5430599 ID12507 U -
TACAATTGATTGCTTCTAGAGTTTAAAAAG
>11 dna:chromosome chromosome:NCBIM37:11:1:121843856:1 5430605 ID7415 U -
TAAACCTACAATTGATTGCTTCTAGAGTTT
>11 dna:chromosome chromosome:NCBIM37:11:1:121843856:1 5430719 ID20805 U -
TAGTCAGGAATGTTTACACCTCAGTTAACT
>11 dna:chromosome chromosome:NCBIM37:11:1:121843856:1 5430799 ID60988 U -
TGTTGGTGTCAGGTTGGTGTAGCTGG
>11 dna:chromosome chromosome:NCBIM37:11:1:121843856:1 5430815 ID5326 U -
GGAACAAGCAAAGAAACTTGTGTTGGTGTC
>11 dna:chromosome chromosome:NCBIM37:11:1:121843856:1 5430974 ID60873 U -
TGTTGAAGCCATTCATTCTTGAGATGATT
>11 dna:chromosome chromosome:NCBIM37:11:1:121843856:1 5431013 ID17603 U -
TAGATGCTGGATGTGTTCCGATGACTTAGGT
>11 dna:chromosome chromosome:NCBIM37:11:1:121843856:1 5431014 ID17602 U -
TAGATGCTGGATGTGTTCCGATGACTTAGG
>11 dna:chromosome chromosome:NCBIM37:11:1:121843856:1 5431049 ID27642 U -
TCCAGGAAATGTTACAGTCTCTTTAACGAC
>11 dna:chromosome chromosome:NCBIM37:11:1:121843856:1 5431058 ID19836 U -
TAGGCTTATCCAGGAAATGTTACAGTCTC
>11 dna:chromosome chromosome:NCBIM37:11:1:121843856:1 5431060 ID10957 U -
TAATAGGCTTATCCAGGAAATGTTACAGTC
>11 dna:chromosome chromosome:NCBIM37:11:1:121843856:1 5431097 ID44941 U -
TGCCAAGGAAGCTTATCTCAAGGGAAATGC
>11 dna:chromosome chromosome:NCBIM37:11:1:121843856:1 5431127 ID67935 U -
TTGTGGGTAGCCATTTATTGAATTCAACTTTT
>11 dna:chromosome chromosome:NCBIM37:11:1:121843856:1 5431134 ID58420 U -
TGTCATTGTGGGTAGCCATTTATTGAATTC
>11 dna:chromosome chromosome:NCBIM37:11:1:121843856:1 5431184 ID68897 U -
TTTTATGAAACGGGTGTAATATCTCCTCT
>11 dna:chromosome chromosome:NCBIM37:11:1:121843856:1 5434251 ID24833 U -
TCACAAAGAGGATGATTGAG
>11 dna:chromosome chromosome:NCBIM37:11:1:121843856:1 5434871 ID54363 U -
TGGGGTAAACACGTGTCCTAGCAGCCTTT
>11 dna:chromosome chromosome:NCBIM37:11:1:121843856:1 5435499 ID65687 M +
TTCGCCGTTACAAGATGGCGCTGACA
>11 dna:chromosome chromosome:NCBIM37:11:1:121843856:1 5435515 ID2670 M -
CCACTTAGAACACAGGATGTCAGCGCC
>11 dna:chromosome chromosome:NCBIM37:11:1:121843856:1 5435515 ID13792 M -
TACCACTTAGAACACAGGATGTCAGCGCC
>11 dna:chromosome chromosome:NCBIM37:11:1:121843856:1 5435515 ID63970 M -
TTACCACTTAGAACACAGGATGTCAGCGCC
>11 dna:chromosome chromosome:NCBIM37:11:1:121843856:1 5435516 ID5069 M +
GCGCTGACATCCTGTGTTC
>11 dna:chromosome chromosome:NCBIM37:11:1:121843856:1 5435516 ID544 M -
ACCACTTAGAACACAGGATGTCAGCGC
>11 dna:chromosome chromosome:NCBIM37:11:1:121843856:1 5435516 ID13791 M -
TACCACTTAGAACACAGGATGTCAGCGC
>11 dna:chromosome chromosome:NCBIM37:11:1:121843856:1 5435516 ID63969 M -
TTACCACTTAGAACACAGGATGTCAGCGC
>11 dna:chromosome chromosome:NCBIM37:11:1:121843856:1 5435518 ID61099 M -
TGTTTACCACTTAGAACACAGGATGTCAGC
>11 dna:chromosome chromosome:NCBIM37:11:1:121843856:1 5435518 ID63968 M -
TTACCACTTAGAACACAGGATGTCAGC
>11 dna:chromosome chromosome:NCBIM37:11:1:121843856:1 5435521 ID24023 M -
TATTTGTTTACCACTTAGAACACAGGATGTC
>11 dna:chromosome chromosome:NCBIM37:11:1:121843856:1 5435531 ID46747 M -
TGCGCAGATTATTTGTTTACCACTTAGAAC
>11 dna:chromosome chromosome:NCBIM37:11:1:121843856:1 5435532 ID46746 M -
TGCGCAGATTATTTGTTTACCACTTAGAA
>11 dna:chromosome chromosome:NCBIM37:11:1:121843856:1 5435539 ID55046 M +
TGGTAAACAAATAATCTGCGCATGTGCCAA
>11 dna:chromosome chromosome:NCBIM37:11:1:121843856:1 5435539 ID51547 M -
TGGCACATGCGCAGATTATTTGTTTACCA
>11 dna:chromosome chromosome:NCBIM37:11:1:121843856:1 5435541 ID51546 M -
TGGCACATGCGCAGATTATTTGTTTAC
>11 dna:chromosome chromosome:NCBIM37:11:1:121843856:1 5435542 ID7279 M +
TAAACAAATAATCTGCGCATGTGCCAAGG
>11 dna:chromosome chromosome:NCBIM37:11:1:121843856:1 5435545 ID505 M -
ACATGCGCAGATTATTTGT
>11 dna:chromosome chromosome:NCBIM37:11:1:121843856:1 5435545 ID51545 M -
TGGCACATGCGCAGATTATTTGT
>11 dna:chromosome chromosome:NCBIM37:11:1:121843856:1 5435549 ID14182 M -
TACCCTTGGCACATGCGCAGATTAT
>11 dna:chromosome chromosome:NCBIM37:11:1:121843856:1 5435549 ID51544 M -
TGGCACATGCGCAGATTAT
>11 dna:chromosome chromosome:NCBIM37:11:1:121843856:1 5435752 ID46064 M +
TGCCTAAAGATGTAAACAATAGAGCGCGCTC
>11 dna:chromosome chromosome:NCBIM37:11:1:121843856:1 5437499 ID67885 M -
TTGTGAGCCACCATGTGGTTGCTGG
>11 dna:chromosome chromosome:NCBIM37:11:1:121843856:1 5437524 ID2730 M +
CCATCTGTAACAAGATCTGAC
>11 dna:chromosome chromosome:NCBIM37:11:1:121843856:1 5437551 ID66074 M +
TTCTGGAGTGTCTGAAGACAGCTACAGTG
>11 dna:chromosome chromosome:NCBIM37:11:1:121843856:1 5437919 ID49287 M -
TGGAACTCACTTTGTAGACCAGGCTGGCCT
>11 dna:chromosome chromosome:NCBIM37:11:1:121843856:1 5440195 ID5046 M +
GCCTTGGCTGTCCTGGAAC
>11 dna:chromosome chromosome:NCBIM37:11:1:121843856:1 5440208 ID49286 M +
TGGAACTCACTCTGTAGACCAGGCTGGC
>11 dna:chromosome chromosome:NCBIM37:11:1:121843856:1 5440214 ID25333 M +
TCACTCTGTAGACCAGGCTGGCCTCGA
>11 dna:chromosome chromosome:NCBIM37:11:1:121843856:1 5440214 ID25334 M +
TCACTCTGTAGACCAGGCTGGCCTCGAA
>11 dna:chromosome chromosome:NCBIM37:11:1:121843856:1 5440214 ID25335 M +
TCACTCTGTAGACCAGGCTGGCCTCGAAC
>11 dna:chromosome chromosome:NCBIM37:11:1:121843856:1 5440232 ID52172 M +
TGGCCTCGAACTCAGAAATCCGCCTGCCTC
>11 dna:chromosome chromosome:NCBIM37:11:1:121843856:1 5440237 ID30586 M +
TCGAACTCAGAAATCCGCCTGCCTCTG
>11 dna:chromosome chromosome:NCBIM37:11:1:121843856:1 5440237 ID30587 M +
TCGAACTCAGAAATCCGCCTGCCTCTGC
>11 dna:chromosome chromosome:NCBIM37:11:1:121843856:1 5440237 ID30588 M +
TCGAACTCAGAAATCCGCCTGCCTCTGCCT
>11 dna:chromosome chromosome:NCBIM37:11:1:121843856:1 5440237 ID30589 M +
TCGAACTCAGAAATCCGCCTGCCTCTGCCTC
>11 dna:chromosome chromosome:NCBIM37:11:1:121843856:1 5440241 ID714 M +
ACTCAGAAATCCGCCTGCCTCTGCCTCC
>11 dna:chromosome chromosome:NCBIM37:11:1:121843856:1 5441477 ID5650 U -
GGCGACAAATACATGGTGCAGAAACGTTAC
