# Supplementary material for: proTRAC - a software for probabilistic piRNA cluster detection, visualization and analysis
Source: BMC Bioinformatics. 2012 Jan 10;13:5. doi: 10.1186/1471-2105-13-5 (PMC3293768; doi:10.1186/1471-2105-13-5)
Supplement: Additional file 5 — proTRAC results folder containing a picture and a FASTA file for each detected mouse cluster. After decompression, the folder can be opened as former session in proTRAC. Alternatively, each file can be opened separately with any standard text-editor or graphic-viewer respectively. [file 1471-2105-13-5-S5.ZIP › proTRAC_results_mouse/bidirectional_clusters/Cluster_4.fas]

>17 dna:chromosome chromosome:NCBIM37:17:1:95272651:1 27418575 ID55983 M -
TGGTGAGCCTTCCAATTCCGGATTGTAGT
>17 dna:chromosome chromosome:NCBIM37:17:1:95272651:1 27418639 ID52403 M -
TGGCTCAAGATCTTCAAACCAAGATCC
>17 dna:chromosome chromosome:NCBIM37:17:1:95272651:1 27418669 ID52390 M +
TGGCTATGGATTCCAGAAGATTGAATCTC
>17 dna:chromosome chromosome:NCBIM37:17:1:95272651:1 27418877 ID58962 M -
TGTGAATGGAAGTCCAAGGATCTAGCAGT
>17 dna:chromosome chromosome:NCBIM37:17:1:95272651:1 27418887 ID2447 M -
CAGTCGCAGCTGTGAATGGAAGTCCAAGG
>17 dna:chromosome chromosome:NCBIM37:17:1:95272651:1 27419374 ID17859 M -
TAGCAACTTTTAGATCGTTTACTTGTGTCT
>17 dna:chromosome chromosome:NCBIM37:17:1:95272651:1 27419454 ID12428 M -
TACAATGAGAGTTTCTGTTTGATTTTCTGC
>17 dna:chromosome chromosome:NCBIM37:17:1:95272651:1 27419492 ID34885 M +
TGAACTACAGCGAAAATTCAAGTCTCAGCCT
>17 dna:chromosome chromosome:NCBIM37:17:1:95272651:1 27419558 ID51314 M +
TGGCAAAGAATGGGATCCTACAACATGG
>17 dna:chromosome chromosome:NCBIM37:17:1:95272651:1 27419558 ID51315 M +
TGGCAAAGAATGGGATCCTACAACATGGGA
>17 dna:chromosome chromosome:NCBIM37:17:1:95272651:1 27419871 ID12742 M +
TACACTACTAAGGAGCTTAATGAGTTTGC
>17 dna:chromosome chromosome:NCBIM37:17:1:95272651:1 27420217 ID7737 M +
TAAAGCATAATTGTCCACAATGGGAAG
>17 dna:chromosome chromosome:NCBIM37:17:1:95272651:1 27420527 ID45714 M -
TGCCATTATAAATTTCACCTCTCCTGTGC
>17 dna:chromosome chromosome:NCBIM37:17:1:95272651:1 27420548 ID11392 M +
TAATGGCATGACTCGGTTGGACCTTTGGT
>17 dna:chromosome chromosome:NCBIM37:17:1:95272651:1 27421624 ID5516 M -
GGCAAAACTGTGAAGGTATACTGTTGGC
>17 dna:chromosome chromosome:NCBIM37:17:1:95272651:1 27421685 ID11738 M +
TAATTTAGTTAGAAGGGATCTTGAT
>17 dna:chromosome chromosome:NCBIM37:17:1:95272651:1 27421765 ID42331 M +
TGATTGGACCAAGTGAGCAGGAAGTAGCAAC
>17 dna:chromosome chromosome:NCBIM37:17:1:95272651:1 27421783 ID40190 M -
TGAGTCCAAAGTGGTTGCTACTTCCT
>17 dna:chromosome chromosome:NCBIM37:17:1:95272651:1 27422575 ID63841 M +
TTACAATGCCATCTGCTGCCAAGCA
>17 dna:chromosome chromosome:NCBIM37:17:1:95272651:1 27422956 ID59851 M +
TGTGGATAGATCTCTCCAAATGGGCAA
>17 dna:chromosome chromosome:NCBIM37:17:1:95272651:1 27423333 ID58534 M -
TGTCCTTTCCACGAAGGAAGTGGTCC
>17 dna:chromosome chromosome:NCBIM37:17:1:95272651:1 27423500 ID52573 M -
TGGCTGTGAAATGAGTTCCTTGGTCA
>17 dna:chromosome chromosome:NCBIM37:17:1:95272651:1 27423554 ID49966 M +
TGGAATTCACTGGTCTTACCACATTCCCCA
>17 dna:chromosome chromosome:NCBIM37:17:1:95272651:1 27423620 ID3581 M -
CTGCGTCTTCAAAAGGCCA
>17 dna:chromosome chromosome:NCBIM37:17:1:95272651:1 27423912 ID65307 M -
TTCCAGTTCAATGGAATGTTTGTTGTAGC
>17 dna:chromosome chromosome:NCBIM37:17:1:95272651:1 27424135 ID21377 M -
TAGTTTCCCATTGACTTTAATCACAGGAC
>17 dna:chromosome chromosome:NCBIM37:17:1:95272651:1 27424412 ID8034 M -
TAAATACGCCTAACATGATATAACTATCCC
>17 dna:chromosome chromosome:NCBIM37:17:1:95272651:1 27424413 ID8033 M -
TAAATACGCCTAACATGATATAACTATCC
>17 dna:chromosome chromosome:NCBIM37:17:1:95272651:1 27424503 ID36326 M -
TGACAACCAGGAATAGCCACTACAATC
>17 dna:chromosome chromosome:NCBIM37:17:1:95272651:1 27424551 ID55983 M -
TGGTGAGCCTTCCAATTCCGGATTGTAGT
>17 dna:chromosome chromosome:NCBIM37:17:1:95272651:1 27424615 ID52403 M -
TGGCTCAAGATCTTCAAACCAAGATCC
>17 dna:chromosome chromosome:NCBIM37:17:1:95272651:1 27424645 ID52390 M +
TGGCTATGGATTCCAGAAGATTGAATCTC
>17 dna:chromosome chromosome:NCBIM37:17:1:95272651:1 27424853 ID58962 M -
TGTGAATGGAAGTCCAAGGATCTAGCAGT
>17 dna:chromosome chromosome:NCBIM37:17:1:95272651:1 27425170 ID14563 U -
TACGAACTTCACACTACGTAAATTGTGCC
>17 dna:chromosome chromosome:NCBIM37:17:1:95272651:1 27426153 ID2578 M -
CCAAAAGGTACCGAGAGCCACAGGTGT
>17 dna:chromosome chromosome:NCBIM37:17:1:95272651:1 27426153 ID2846 M -
CCCCAAAAGGTACCGAGAGCCACAGGTGT
>17 dna:chromosome chromosome:NCBIM37:17:1:95272651:1 27426153 ID28528 M -
TCCCCAAAAGGTACCGAGAGCCACAGGTGT
>17 dna:chromosome chromosome:NCBIM37:17:1:95272651:1 27426189 ID52304 U -
TGGCTAAAAATAAAAATATTTTTCGGCTCTGC
>17 dna:chromosome chromosome:NCBIM37:17:1:95272651:1 27426315 ID59492 M -
TGTGATTGTACAAATTCAGTATGGGCATCGC
>17 dna:chromosome chromosome:NCBIM37:17:1:95272651:1 27426877 ID7052 M -
TAAAATAAAGGATAAAGGAAATTCATACC
>17 dna:chromosome chromosome:NCBIM37:17:1:95272651:1 27426879 ID7051 M -
TAAAATAAAGGATAAAGGAAATTCATA
>17 dna:chromosome chromosome:NCBIM37:17:1:95272651:1 27427299 ID68914 U -
TTTTCACCATGTGACCTGCCGCCGC
>17 dna:chromosome chromosome:NCBIM37:17:1:95272651:1 27427605 ID10874 U -
TAATACATCATTTTGGTGCAGAAACC
>17 dna:chromosome chromosome:NCBIM37:17:1:95272651:1 27427622 ID56385 U -
TGGTGTTATCGGCTATCTTAATACATC
>17 dna:chromosome chromosome:NCBIM37:17:1:95272651:1 27427665 ID7423 U -
TAAACCTCTTTCACGTGGCACCGCCTT
>17 dna:chromosome chromosome:NCBIM37:17:1:95272651:1 27427989 ID3722 U -
CTTGAACAGAGGCAGTCTATGGTTCTAGAGC
>17 dna:chromosome chromosome:NCBIM37:17:1:95272651:1 27428004 ID2396 U -
CAGGCCTTGAACAGAGGCAGT
>17 dna:chromosome chromosome:NCBIM37:17:1:95272651:1 27428026 ID59762 M +
TGTGCTTGAACGATGGGATAGGCTTTCCC
>17 dna:chromosome chromosome:NCBIM37:17:1:95272651:1 27428507 ID1914 U -
CACAGAATGGAAAAGACTGAGGGCCC
>17 dna:chromosome chromosome:NCBIM37:17:1:95272651:1 27428513 ID14971 U -
TACTACTCACAGAATGGAAAAGACTGA
>17 dna:chromosome chromosome:NCBIM37:17:1:95272651:1 27428615 ID48468 U -
TGCTTGTAGTCTACCGGCCTGCCACC
>17 dna:chromosome chromosome:NCBIM37:17:1:95272651:1 27428617 ID48467 U -
TGCTTGTAGTCTACCGGCCTGCCA
>17 dna:chromosome chromosome:NCBIM37:17:1:95272651:1 27428618 ID48466 U -
TGCTTGTAGTCTACCGGCCTGCC
>17 dna:chromosome chromosome:NCBIM37:17:1:95272651:1 27428657 ID10801 U -
TAATAAGTTATGTAATGTACTCAGCAGGGA
>17 dna:chromosome chromosome:NCBIM37:17:1:95272651:1 27428741 ID11521 U -
TAATTAAGCTCTCAATTAGCACAGTCCTGCCC
>17 dna:chromosome chromosome:NCBIM37:17:1:95272651:1 27428753 ID52708 U -
TGGGAAAACTAATTAAGCTCTCAATTAGC
>17 dna:chromosome chromosome:NCBIM37:17:1:95272651:1 27428951 ID17211 U -
TAGAGCGCGATGACTCCTGTTCCCA
>17 dna:chromosome chromosome:NCBIM37:17:1:95272651:1 27428952 ID17210 U -
TAGAGCGCGATGACTCCTGTTCCC
>17 dna:chromosome chromosome:NCBIM37:17:1:95272651:1 27428954 ID40475 U -
TGAGTTAGAGCGCGATGACTCCTGTTC
>17 dna:chromosome chromosome:NCBIM37:17:1:95272651:1 27428959 ID54342 U -
TGGGGCCTGAGTTAGAGCGCGATGACTCC
>17 dna:chromosome chromosome:NCBIM37:17:1:95272651:1 27428962 ID54341 U -
TGGGGCCTGAGTTAGAGCGCGATGAC
>17 dna:chromosome chromosome:NCBIM37:17:1:95272651:1 27429026 ID6249 U -
GTTCTGGTATTTTGCTCATGGAACACGGA
>17 dna:chromosome chromosome:NCBIM37:17:1:95272651:1 27429027 ID55532 U -
TGGTATTTTGCTCATGGAACACGG
>17 dna:chromosome chromosome:NCBIM37:17:1:95272651:1 27429029 ID60823 U -
TGTTCTGGTATTTTGCTCATGGAACAC
>17 dna:chromosome chromosome:NCBIM37:17:1:95272651:1 27429034 ID48102 U -
TGCTGTTCTGGTATTTTGCTCATGG
>17 dna:chromosome chromosome:NCBIM37:17:1:95272651:1 27429090 ID15051 U -
TACTATAAGATGGCTGTCACCCCAAGATG
>17 dna:chromosome chromosome:NCBIM37:17:1:95272651:1 27429091 ID15050 U -
TACTATAAGATGGCTGTCACCCCAAGAT
>17 dna:chromosome chromosome:NCBIM37:17:1:95272651:1 27429091 ID21653 U -
TATAAGATGGCTGTCACCCCAAGAT
>17 dna:chromosome chromosome:NCBIM37:17:1:95272651:1 27429093 ID15049 U -
TACTATAAGATGGCTGTCACCCCAAG
>17 dna:chromosome chromosome:NCBIM37:17:1:95272651:1 27429094 ID6076 U -
GTCTTTACTATAAGATGGCTGTCACCCCAA
>17 dna:chromosome chromosome:NCBIM37:17:1:95272651:1 27429095 ID6075 U -
GTCTTTACTATAAGATGGCTGTCACCCCA
>17 dna:chromosome chromosome:NCBIM37:17:1:95272651:1 27429095 ID15048 U -
TACTATAAGATGGCTGTCACCCCA
>17 dna:chromosome chromosome:NCBIM37:17:1:95272651:1 27429096 ID15047 U -
TACTATAAGATGGCTGTCACCCC
>17 dna:chromosome chromosome:NCBIM37:17:1:95272651:1 27429096 ID68766 U -
TTTGTCTTTACTATAAGATGGCTGTCACCCC
>17 dna:chromosome chromosome:NCBIM37:17:1:95272651:1 27429101 ID21405 U -
TAGTTTGTCTTTACTATAAGATGGCTGTC
>17 dna:chromosome chromosome:NCBIM37:17:1:95272651:1 27429102 ID21404 M -
TAGTTTGTCTTTACTATAAGATGGCTGT
>17 dna:chromosome chromosome:NCBIM37:17:1:95272651:1 27429123 ID63747 U -
TTAATCATAAGCAGGAATGAGCCTAGTTTG
>17 dna:chromosome chromosome:NCBIM37:17:1:95272651:1 27429124 ID63746 U -
TTAATCATAAGCAGGAATGAGCCTAGTTT
>17 dna:chromosome chromosome:NCBIM37:17:1:95272651:1 27429146 ID38021 M -
TGAGAAACAGATTTAATCA
>17 dna:chromosome chromosome:NCBIM37:17:1:95272651:1 27429211 ID658 U -
ACGATTGCCATTCCTGGAGCAGGCACTGC
>17 dna:chromosome chromosome:NCBIM37:17:1:95272651:1 27429220 ID101 U -
AACAAAGACACGATTGCCATTCCTGGAGC
>17 dna:chromosome chromosome:NCBIM37:17:1:95272651:1 27429224 ID64055 U -
TTAGAAACAAAGACACGATTGCCATTCCTG
>17 dna:chromosome chromosome:NCBIM37:17:1:95272651:1 27429225 ID16010 U -
TAGAAACAAAGACACGATTGCCATTCCT
>17 dna:chromosome chromosome:NCBIM37:17:1:95272651:1 27429226 ID68287 U -
TTTAGAAACAAAGACACGATTGCCATTCC
>17 dna:chromosome chromosome:NCBIM37:17:1:95272651:1 27429232 ID1674 U -
CAAACAACTTTTAGAAACAAAGACACGATTGC
>17 dna:chromosome chromosome:NCBIM37:17:1:95272651:1 27429249 ID43131 U -
TGCAAGATGGTTACAAACAACTTTTAGA
>17 dna:chromosome chromosome:NCBIM37:17:1:95272651:1 27429266 ID64894 U -
TTCAGAACAAAGGTACGGTTGCAAGATGGT
>17 dna:chromosome chromosome:NCBIM37:17:1:95272651:1 27429267 ID64893 U -
TTCAGAACAAAGGTACGGTTGCAAGATGG
>17 dna:chromosome chromosome:NCBIM37:17:1:95272651:1 27429370 ID54377 U -
TGGGGTTACAGGTGTAGAACAGAAGCCTGA
>17 dna:chromosome chromosome:NCBIM37:17:1:95272651:1 27429371 ID54376 U -
TGGGGTTACAGGTGTAGAACAGAAGCCTG
>17 dna:chromosome chromosome:NCBIM37:17:1:95272651:1 27429372 ID54375 U -
TGGGGTTACAGGTGTAGAACAGAAGCCT
>17 dna:chromosome chromosome:NCBIM37:17:1:95272651:1 27429505 ID6578 U -
TAAAAATTCATGTGCACGGGCTGCGGTCCC
>17 dna:chromosome chromosome:NCBIM37:17:1:95272651:1 27429506 ID6577 U -
TAAAAATTCATGTGCACGGGCTGCGGTCC
>17 dna:chromosome chromosome:NCBIM37:17:1:95272651:1 27429507 ID6576 U -
TAAAAATTCATGTGCACGGGCTGCGGTC
>17 dna:chromosome chromosome:NCBIM37:17:1:95272651:1 27429507 ID63474 U -
TTAAAAATTCATGTGCACGGGCTGCGGTC
>17 dna:chromosome chromosome:NCBIM37:17:1:95272651:1 27429508 ID6575 U -
TAAAAATTCATGTGCACGGGCTGCGGT
>17 dna:chromosome chromosome:NCBIM37:17:1:95272651:1 27429510 ID6574 U -
TAAAAATTCATGTGCACGGGCTGCG
>17 dna:chromosome chromosome:NCBIM37:17:1:95272651:1 27429538 ID11512 U -
TAATTAAAGCAAGCAATTAATTAAAGCAGGC
>17 dna:chromosome chromosome:NCBIM37:17:1:95272651:1 27429539 ID11511 U -
TAATTAAAGCAAGCAATTAATTAAAGCAGG
>17 dna:chromosome chromosome:NCBIM37:17:1:95272651:1 27429540 ID11510 U -
TAATTAAAGCAAGCAATTAATTAAAGCAG
>17 dna:chromosome chromosome:NCBIM37:17:1:95272651:1 27429577 ID816 M -
AGAAAGACCACCAACCCAAATCATCATGGCC
>17 dna:chromosome chromosome:NCBIM37:17:1:95272651:1 27429578 ID4335 M -
GAGAAAGACCACCAACCCAAATCATCATGGC
>17 dna:chromosome chromosome:NCBIM37:17:1:95272651:1 27429580 ID815 M -
AGAAAGACCACCAACCCAAATCATCATG
>17 dna:chromosome chromosome:NCBIM37:17:1:95272651:1 27429598 ID11136 U -
TAATCCCAAAATGAGAGGAGAAAGACCA
>17 dna:chromosome chromosome:NCBIM37:17:1:95272651:1 27429630 ID64381 U -
TTATGAAATCGCCTTGATGAGTTC
>17 dna:chromosome chromosome:NCBIM37:17:1:95272651:1 27429688 ID6823 U -
TAAAAGAGGCCCCCTGGCTGTGTGCT
>17 dna:chromosome chromosome:NCBIM37:17:1:95272651:1 27429704 ID30405 U -
TCCTTGCATTAGGGATAAAAGAGGC
>17 dna:chromosome chromosome:NCBIM37:17:1:95272651:1 27429769 ID59796 U -
TGTGCTTTCCAAATAAATTAACCAGTCAAG
>17 dna:chromosome chromosome:NCBIM37:17:1:95272651:1 27429774 ID30168 U -
TCCTGTGCTTTCCAAATAAATTAACCAG
>17 dna:chromosome chromosome:NCBIM37:17:1:95272651:1 27429816 ID14083 U -
TACCCAGAGTGGCTGGCCTCAC
>17 dna:chromosome chromosome:NCBIM37:17:1:95272651:1 27429817 ID40843 U -
TGATACCCAGAGTGGCTGGCCTCA
>17 dna:chromosome chromosome:NCBIM37:17:1:95272651:1 27429819 ID49720 U -
TGGAAGTTGATACCCAGAGTGGCTGGCCT
>17 dna:chromosome chromosome:NCBIM37:17:1:95272651:1 27429822 ID3611 U -
CTGGAAGTTGATACCCAGAGTGGCTGG
>17 dna:chromosome chromosome:NCBIM37:17:1:95272651:1 27429905 ID28651 U -
TCCCGAGTGCCAGGATTAGAGGTAAAGCT
>17 dna:chromosome chromosome:NCBIM37:17:1:95272651:1 27430079 ID6329 U -
TAAAAAAGAAAAGTGAACTTGAATCTGTTC
>17 dna:chromosome chromosome:NCBIM37:17:1:95272651:1 27430100 ID14252 U -
TACCTACATACATGAAATCTTTAAAAAAGA
>17 dna:chromosome chromosome:NCBIM37:17:1:95272651:1 27430116 ID35137 U -
TGAAGACAGCGACAATATACCTACATACATG
>17 dna:chromosome chromosome:NCBIM37:17:1:95272651:1 27430117 ID35136 U -
TGAAGACAGCGACAATATACCTACATACAT
>17 dna:chromosome chromosome:NCBIM37:17:1:95272651:1 27430152 ID57422 M -
TGTAATGAGATCCGATACCCTCTTCTGGT
>17 dna:chromosome chromosome:NCBIM37:17:1:95272651:1 27430164 ID3386 M -
CTCACAACCATCTGTAATGAGATCCGATA
>17 dna:chromosome chromosome:NCBIM37:17:1:95272651:1 27430186 ID67885 M +
TTGTGAGCCACCATGTGGTTGCTGG
>17 dna:chromosome chromosome:NCBIM37:17:1:95272651:1 27430208 ID53121 M +
TGGGAATTGAACTCAGGACCTCTGGAAGA
>17 dna:chromosome chromosome:NCBIM37:17:1:95272651:1 27430208 ID53122 M +
TGGGAATTGAACTCAGGACCTCTGGAAGAGC
>17 dna:chromosome chromosome:NCBIM37:17:1:95272651:1 27430388 ID66957 U -
TTGCTTATAAGTAAAAAGTTAATGTGG
>17 dna:chromosome chromosome:NCBIM37:17:1:95272651:1 27430406 ID12234 U -
TACAAGCAAGGTGGTTTGTCATTGCTTATA
>17 dna:chromosome chromosome:NCBIM37:17:1:95272651:1 27430811 ID34789 U -
TGAACCCCGTAATCAGACCACGACTTGGGCT
>17 dna:chromosome chromosome:NCBIM37:17:1:95272651:1 27430812 ID34788 U -
TGAACCCCGTAATCAGACCACGACTTGGGC
>17 dna:chromosome chromosome:NCBIM37:17:1:95272651:1 27430983 ID65810 U -
TTCTACAGCTGGCAAAGAGCTAGGCC
>17 dna:chromosome chromosome:NCBIM37:17:1:95272651:1 27431068 ID17078 U -
TAGACTTTCAGAGCACTGTTGGAAGTATGG
>17 dna:chromosome chromosome:NCBIM37:17:1:95272651:1 27431071 ID17077 U -
TAGACTTTCAGAGCACTGTTGGAAGTA
>17 dna:chromosome chromosome:NCBIM37:17:1:95272651:1 27431079 ID4895 U -
GCCAAGGACGCTAGACTTTCAGAGCACTGT
>17 dna:chromosome chromosome:NCBIM37:17:1:95272651:1 27431234 ID8071 U -
TAAATCAAAGCGATGCGTGAGAATTTTCAG
>17 dna:chromosome chromosome:NCBIM37:17:1:95272651:1 27431244 ID17201 U -
TAGAGCCATAAATCAAAGCGATGCGTGA
>17 dna:chromosome chromosome:NCBIM37:17:1:95272651:1 27431246 ID9127 U -
TAACTAGAGCCATAAATCAAAGCGATGCGT
>17 dna:chromosome chromosome:NCBIM37:17:1:95272651:1 27431268 ID31790 U -
TCTCATGGGCCTCCTCGAGAATTAACTAGA
>17 dna:chromosome chromosome:NCBIM37:17:1:95272651:1 27431308 ID63624 U -
TTAAATGATTTGTCCCATCTAGGCCCCTGC
>17 dna:chromosome chromosome:NCBIM37:17:1:95272651:1 27431312 ID8159 U -
TAAATGATTTGTCCCATCTAGGCCC
>17 dna:chromosome chromosome:NCBIM37:17:1:95272651:1 27431335 ID4242 U -
GACCTCAGAGAATATTTAACCACCTGTTA
>17 dna:chromosome chromosome:NCBIM37:17:1:95272651:1 27431413 ID35344 U -
TGAAGCATCTGCACCCTCC
>17 dna:chromosome chromosome:NCBIM37:17:1:95272651:1 27431462 ID16079 U -
TAGAAAGAGCCCCAGGTGCTGCCTCCA
>17 dna:chromosome chromosome:NCBIM37:17:1:95272651:1 27431463 ID16078 U -
TAGAAAGAGCCCCAGGTGCTGCCTCC
>17 dna:chromosome chromosome:NCBIM37:17:1:95272651:1 27431541 ID22389 U -
TATCATTTGGAGCATACATCTGGTAG
>17 dna:chromosome chromosome:NCBIM37:17:1:95272651:1 27431542 ID22388 U -
TATCATTTGGAGCATACATCTGGTA
>17 dna:chromosome chromosome:NCBIM37:17:1:95272651:1 27431542 ID41096 U -
TGATATCATTTGGAGCATACATCTGGTA
>17 dna:chromosome chromosome:NCBIM37:17:1:95272651:1 27431553 ID2175 U -
CAGAACAGCTGATATCATTTGGAGCA
>17 dna:chromosome chromosome:NCBIM37:17:1:95272651:1 27431562 ID50105 U -
TGGACAGACAGACAGAACAGCTGATATCA
>17 dna:chromosome chromosome:NCBIM37:17:1:95272651:1 27431586 ID4517 U -
GAGGCTTCTTCATTCTCTCTGGAC
>17 dna:chromosome chromosome:NCBIM37:17:1:95272651:1 27431616 ID36200 U -
TGAATTTGGTGGCCTCAGAGTCTTCC
>17 dna:chromosome chromosome:NCBIM37:17:1:95272651:1 27431617 ID36199 U -
TGAATTTGGTGGCCTCAGAGTCTTC
>17 dna:chromosome chromosome:NCBIM37:17:1:95272651:1 27431675 ID7732 U -
TAAAGCAGGACAGGTACTGACCAGG
>17 dna:chromosome chromosome:NCBIM37:17:1:95272651:1 27431683 ID60005 U -
TGTGTACCATAAAGCAGGACAGGTAC
>17 dna:chromosome chromosome:NCBIM37:17:1:95272651:1 27431702 ID15583 U -
TACTGTGTGCCTGAGCCCATGTGTAC
>17 dna:chromosome chromosome:NCBIM37:17:1:95272651:1 27431714 ID18307 U -
TAGCCAGGGTCTACTGTGTGCCTGA
>17 dna:chromosome chromosome:NCBIM37:17:1:95272651:1 27431880 ID36191 U -
TGAATTTCTGAACTCCCTGCTTTTACCTTCC
>17 dna:chromosome chromosome:NCBIM37:17:1:95272651:1 27431881 ID36190 U -
TGAATTTCTGAACTCCCTGCTTTTACCTTC
>17 dna:chromosome chromosome:NCBIM37:17:1:95272651:1 27431884 ID36189 U -
TGAATTTCTGAACTCCCTGCTTTTACC
>17 dna:chromosome chromosome:NCBIM37:17:1:95272651:1 27431886 ID36188 U -
TGAATTTCTGAACTCCCTGCTTTTA
>17 dna:chromosome chromosome:NCBIM37:17:1:95272651:1 27431907 ID37336 U -
TGACCTAGCTGAGGATGACCCTGAA
>17 dna:chromosome chromosome:NCBIM37:17:1:95272651:1 27431911 ID16276 U -
TAGAACACATGACCTAGCTGAGGATGACCC
>17 dna:chromosome chromosome:NCBIM37:17:1:95272651:1 27431912 ID16275 U -
TAGAACACATGACCTAGCTGAGGATGACC
>17 dna:chromosome chromosome:NCBIM37:17:1:95272651:1 27431914 ID16274 U -
TAGAACACATGACCTAGCTGAGGATGA
>17 dna:chromosome chromosome:NCBIM37:17:1:95272651:1 27431915 ID611 U -
ACCTAGAACACATGACCTAGCTGAGGATG
>17 dna:chromosome chromosome:NCBIM37:17:1:95272651:1 27431917 ID37327 U -
TGACCTAGAACACATGACCTAGCTGAGGA
>17 dna:chromosome chromosome:NCBIM37:17:1:95272651:1 27431969 ID29024 U -
TCCGAGTCTCTTTCATTCATTTGCTTGAG
>17 dna:chromosome chromosome:NCBIM37:17:1:95272651:1 27431980 ID66431 U -
TTGAATGATCCGAGTCTCTTTCATTC
>17 dna:chromosome chromosome:NCBIM37:17:1:95272651:1 27432060 ID37401 U -
TGACCTTCGAGCCTGATGTTCAGGTGAAA
>17 dna:chromosome chromosome:NCBIM37:17:1:95272651:1 27432254 ID31326 U -
TCTAATGTTCTTCTCCCTACCCTCC
>17 dna:chromosome chromosome:NCBIM37:17:1:95272651:1 27432326 ID54085 U -
TGGGCATTGGTCCTGATGGAAGGATAT
>17 dna:chromosome chromosome:NCBIM37:17:1:95272651:1 27432356 ID43716 U -
TGCACGCTCCTTCCCAGGCCGCCCTGAC
>17 dna:chromosome chromosome:NCBIM37:17:1:95272651:1 27432426 ID39578 U -
TGAGCTTACGCAGGGGTGAGGGCATG
>17 dna:chromosome chromosome:NCBIM37:17:1:95272651:1 27432429 ID39577 U -
TGAGCTTACGCAGGGGTGAGGGC
>17 dna:chromosome chromosome:NCBIM37:17:1:95272651:1 27432463 ID34692 U -
TGAACAGGTAGATAAGAGACCAGGAG
>17 dna:chromosome chromosome:NCBIM37:17:1:95272651:1 27432575 ID40188 U -
TGAGTCATTGGAAGAGGTCCATAGCCCACCC
>17 dna:chromosome chromosome:NCBIM37:17:1:95272651:1 27432578 ID40187 U -
TGAGTCATTGGAAGAGGTCCATAGCCCA
>17 dna:chromosome chromosome:NCBIM37:17:1:95272651:1 27432579 ID49430 U -
TGGAAGAGGTCCATAGCCC
>17 dna:chromosome chromosome:NCBIM37:17:1:95272651:1 27432582 ID40186 U -
TGAGTCATTGGAAGAGGTCCATAG
>17 dna:chromosome chromosome:NCBIM37:17:1:95272651:1 27432657 ID53 U -
AAAGCTAACACACCATCAGCTCCCTCCATAG
>17 dna:chromosome chromosome:NCBIM37:17:1:95272651:1 27432660 ID1081 U -
AGCTAACACACCATCAGCTCCCTCCA
>17 dna:chromosome chromosome:NCBIM37:17:1:95272651:1 27432661 ID1080 U -
AGCTAACACACCATCAGCTCCCTCC
>17 dna:chromosome chromosome:NCBIM37:17:1:95272651:1 27432722 ID703 U -
ACTACTGATAGACAGAATAAACCTTTTCTCC
>17 dna:chromosome chromosome:NCBIM37:17:1:95272651:1 27432725 ID7481 U -
TAAACTACTGATAGACAGAATAAACCTTTTC
>17 dna:chromosome chromosome:NCBIM37:17:1:95272651:1 27432780 ID8900 U -
TAACCATCCGCTTTGCCACAGATCTGTAGC
>17 dna:chromosome chromosome:NCBIM37:17:1:95272651:1 27432853 ID13799 U -
TACCACTTGGCTACCTGGTGCTACTTCCTCC
>17 dna:chromosome chromosome:NCBIM37:17:1:95272651:1 27432860 ID27787 U -
TCCAGTTACCACTTGGCTACCTGGTGCTAC
>17 dna:chromosome chromosome:NCBIM37:17:1:95272651:1 27432917 ID51681 U -
TGGCAGCTCCTCAGATGGTCCC
>17 dna:chromosome chromosome:NCBIM37:17:1:95272651:1 27432918 ID51680 U -
TGGCAGCTCCTCAGATGGTCC
>17 dna:chromosome chromosome:NCBIM37:17:1:95272651:1 27432927 ID12146 U -
TACAACTCGTGGCAGTGATGGCAGCTCCTC
>17 dna:chromosome chromosome:NCBIM37:17:1:95272651:1 27432930 ID12145 U -
TACAACTCGTGGCAGTGATGGCAGCTC
>17 dna:chromosome chromosome:NCBIM37:17:1:95272651:1 27432932 ID12144 U -
TACAACTCGTGGCAGTGATGGCAGC
>17 dna:chromosome chromosome:NCBIM37:17:1:95272651:1 27432935 ID19693 U -
TAGGCATATACAACTCGTGGCAGTGATGGC
>17 dna:chromosome chromosome:NCBIM37:17:1:95272651:1 27432936 ID19692 U -
TAGGCATATACAACTCGTGGCAGTGATGG
>17 dna:chromosome chromosome:NCBIM37:17:1:95272651:1 27432943 ID53917 U -
TGGGATTATAGGCATATACAACTCGTGGCA
>17 dna:chromosome chromosome:NCBIM37:17:1:95272651:1 27432944 ID53916 U -
TGGGATTATAGGCATATACAACTCGTGGC
>17 dna:chromosome chromosome:NCBIM37:17:1:95272651:1 27432945 ID3641 U -
CTGGGATTATAGGCATATACAACTCGTGG
>17 dna:chromosome chromosome:NCBIM37:17:1:95272651:1 27432945 ID53914 U -
TGGGATTATAGGCATATACAACTCGTGG
>17 dna:chromosome chromosome:NCBIM37:17:1:95272651:1 27432946 ID53913 U -
TGGGATTATAGGCATATACAACTCGTG
>17 dna:chromosome chromosome:NCBIM37:17:1:95272651:1 27433005 ID2088 U -
CACTATGTGGCCCAAATTATCCTTAAACT
>17 dna:chromosome chromosome:NCBIM37:17:1:95272651:1 27433128 ID49629 U -
TGGAAGGTGGTAGACACCTCTGT
>17 dna:chromosome chromosome:NCBIM37:17:1:95272651:1 27433128 ID54119 U -
TGGGCCATTGGAAGGTGGTAGACACCTCTGT
>17 dna:chromosome chromosome:NCBIM37:17:1:95272651:1 27433165 ID58015 U -
TGTCAACAGAGCTATCTATAAACAATG
>17 dna:chromosome chromosome:NCBIM37:17:1:95272651:1 27433395 ID20903 U -
TAGTCTCCGCTTGACACGTGGAACT
>17 dna:chromosome chromosome:NCBIM37:17:1:95272651:1 27433449 ID35039 U -
TGAAGAAAATACATTGCAGGTGATGGGT
>17 dna:chromosome chromosome:NCBIM37:17:1:95272651:1 27433451 ID35038 U -
TGAAGAAAATACATTGCAGGTGATGG
>17 dna:chromosome chromosome:NCBIM37:17:1:95272651:1 27433452 ID12037 U -
TACAAATGAAGAAAATACATTGCAGGTGATG
>17 dna:chromosome chromosome:NCBIM37:17:1:95272651:1 27433453 ID12036 U -
TACAAATGAAGAAAATACATTGCAGGTGAT
>17 dna:chromosome chromosome:NCBIM37:17:1:95272651:1 27433454 ID12035 U -
TACAAATGAAGAAAATACATTGCAGGTGA
>17 dna:chromosome chromosome:NCBIM37:17:1:95272651:1 27433487 ID318 U -
AAGGTGTGTACTAAAGGATTCCTCTGAAGT
>17 dna:chromosome chromosome:NCBIM37:17:1:95272651:1 27433489 ID7879 U -
TAAAGGTGTGTACTAAAGGATTCCTCTGAA
>17 dna:chromosome chromosome:NCBIM37:17:1:95272651:1 27433490 ID7878 U -
TAAAGGTGTGTACTAAAGGATTCCTCTGA
>17 dna:chromosome chromosome:NCBIM37:17:1:95272651:1 27433495 ID53829 M -
TGGGATTAAAGGTGTGTACTAAAGGATTCC
>17 dna:chromosome chromosome:NCBIM37:17:1:95272651:1 27433496 ID53828 M -
TGGGATTAAAGGTGTGTACTAAAGGATTC
>17 dna:chromosome chromosome:NCBIM37:17:1:95272651:1 27433509 ID16888 M -
TAGACATCATTGTTTGGGATTAAAGGTGTG
>17 dna:chromosome chromosome:NCBIM37:17:1:95272651:1 27433512 ID64099 M -
TTAGACATCATTGTTTGGGATTAAAGGT
>17 dna:chromosome chromosome:NCBIM37:17:1:95272651:1 27433539 ID32391 M -
TCTGATTCGTCACTTTGTCTGCCCCTCAAT
>17 dna:chromosome chromosome:NCBIM37:17:1:95272651:1 27433572 ID2532 U -
CATGTCCTATCTGACTCATTCTGTCAAATCT
>17 dna:chromosome chromosome:NCBIM37:17:1:95272651:1 27433609 ID2110 U -
CACTGTTCTTAAGTAGCTTTTCTCCTGAAA
>17 dna:chromosome chromosome:NCBIM37:17:1:95272651:1 27433609 ID60829 U -
TGTTCTTAAGTAGCTTTTCTCCTGAAA
>17 dna:chromosome chromosome:NCBIM37:17:1:95272651:1 27433611 ID43798 M -
TGCACTGTTCTTAAGTAGCTTTTCTCCTGA
>17 dna:chromosome chromosome:NCBIM37:17:1:95272651:1 27433669 ID47766 U -
TGCTGACCTGCACTGACTCCCAAC
>17 dna:chromosome chromosome:NCBIM37:17:1:95272651:1 27433753 ID25360 U -
TCACTGAATTGCTTTGCTTGGCTTCAAACT
>17 dna:chromosome chromosome:NCBIM37:17:1:95272651:1 27433755 ID25359 M -
TCACTGAATTGCTTTGCTTGGCTTCAAA
>17 dna:chromosome chromosome:NCBIM37:17:1:95272651:1 27433890 ID21755 U -
TATAATTGTCTCGGAGGCTTACTGCTGAGT
>17 dna:chromosome chromosome:NCBIM37:17:1:95272651:1 27433899 ID65017 U -
TTCATCAGATATAATTGTCTCGGAGGCTTA
>17 dna:chromosome chromosome:NCBIM37:17:1:95272651:1 27433903 ID66154 U -
TTCTTCATCAGATATAATTGTCTCGGAGG
>17 dna:chromosome chromosome:NCBIM37:17:1:95272651:1 27433948 ID25389 U -
TCACTGGGATATCAAAACTTCACATGCAA
>17 dna:chromosome chromosome:NCBIM37:17:1:95272651:1 27434035 ID6972 U -
TAAAAGTACACATTTTTCTGGGCATGATGGT
>17 dna:chromosome chromosome:NCBIM37:17:1:95272651:1 27434045 ID120 U -
AACACAGATTTTAAAAGTACACATTTTTCTGG
>17 dna:chromosome chromosome:NCBIM37:17:1:95272651:1 27434179 ID16076 U -
TAGAAAGACTGACCTTGTCTCTTTGTCTGG
>17 dna:chromosome chromosome:NCBIM37:17:1:95272651:1 27434183 ID13228 U -
TACATAGAAAGACTGACCTTGTCTCTTTGT
>17 dna:chromosome chromosome:NCBIM37:17:1:95272651:1 27434217 ID12032 M -
TACAAATCGAGTTCCAGGACAGCCA
>17 dna:chromosome chromosome:NCBIM37:17:1:95272651:1 27434217 ID31336 M -
TCTACAAATCGAGTTCCAGGACAGCCA
>17 dna:chromosome chromosome:NCBIM37:17:1:95272651:1 27434219 ID12031 M -
TACAAATCGAGTTCCAGGACAGC
>17 dna:chromosome chromosome:NCBIM37:17:1:95272651:1 27434248 ID2369 U -
CAGGAGGGTCCGTGTGAGCTGAAGGCCAGA
>17 dna:chromosome chromosome:NCBIM37:17:1:95272651:1 27434354 ID9217 U -
TAACTGAATCGGTGAACCCAAAGTCAC
>17 dna:chromosome chromosome:NCBIM37:17:1:95272651:1 27434371 ID43058 U -
TGCAACTTGGTGGTCAGTCTAACTGAATC
>17 dna:chromosome chromosome:NCBIM37:17:1:95272651:1 27434376 ID32415 U -
TCTGCAACTTGGTGGTCAGTCTAACT
>17 dna:chromosome chromosome:NCBIM37:17:1:95272651:1 27434414 ID12225 U -
TACAAGCAAAGCTCTTGGGAGGTAGA
>17 dna:chromosome chromosome:NCBIM37:17:1:95272651:1 27434426 ID40500 U -
TGAGTTCAAATCCTGTACAAGCAAAGCTC
>17 dna:chromosome chromosome:NCBIM37:17:1:95272651:1 27434559 ID52909 U -
TGGGAAGAAGAAAAGTGTGCCTGTTGGGTTT
>17 dna:chromosome chromosome:NCBIM37:17:1:95272651:1 27434561 ID52908 U -
TGGGAAGAAGAAAAGTGTGCCTGTTGGGT
>17 dna:chromosome chromosome:NCBIM37:17:1:95272651:1 27434563 ID52907 U -
TGGGAAGAAGAAAAGTGTGCCTGTTGG
>17 dna:chromosome chromosome:NCBIM37:17:1:95272651:1 27434598 ID16196 U -
TAGAAATCAAGTTTCTATGCAAATGGCAGG
>17 dna:chromosome chromosome:NCBIM37:17:1:95272651:1 27434818 ID42666 U -
TGCAAACTCATTTCCCCGGGTGAGAGGCC
>17 dna:chromosome chromosome:NCBIM37:17:1:95272651:1 27434902 ID21946 U -
TATAGTTCTGAGGAAGACGCTCCGAGTCTC
>17 dna:chromosome chromosome:NCBIM37:17:1:95272651:1 27434938 ID35306 U -
TGAAGCAAATTTCAGGGAGTGG
>17 dna:chromosome chromosome:NCBIM37:17:1:95272651:1 27434976 ID50109 U -
TGGACAGATAGCCACACAGAGAGGCTCTGA
>17 dna:chromosome chromosome:NCBIM37:17:1:95272651:1 27435061 ID40731 U -
TGATAAGATTATTATTAGAAGGGGGCAGG
>17 dna:chromosome chromosome:NCBIM37:17:1:95272651:1 27435108 ID66405 U -
TTGAAGTTGCATTTCAAAAAATTTCTA
>17 dna:chromosome chromosome:NCBIM37:17:1:95272651:1 27435135 ID67095 U -
TTGGACAGGTAAAGCAGTTTGGTCAATC
>17 dna:chromosome chromosome:NCBIM37:17:1:95272651:1 27435196 ID48397 U -
TGCTTGCAAGCACAAGTGTGG
>17 dna:chromosome chromosome:NCBIM37:17:1:95272651:1 27435227 ID63708 U -
TTAAGATGGGAAAGGCTCTCAGG
>17 dna:chromosome chromosome:NCBIM37:17:1:95272651:1 27435230 ID36101 U -
TGAATTATCATTAAGATGGGAAAGGCTCTC
>17 dna:chromosome chromosome:NCBIM37:17:1:95272651:1 27435231 ID36100 U -
TGAATTATCATTAAGATGGGAAAGGCTCT
>17 dna:chromosome chromosome:NCBIM37:17:1:95272651:1 27435232 ID36099 U -
TGAATTATCATTAAGATGGGAAAGGCTC
>17 dna:chromosome chromosome:NCBIM37:17:1:95272651:1 27435234 ID22733 U -
TATGAATTATCATTAAGATGGGAAAGGC
>17 dna:chromosome chromosome:NCBIM37:17:1:95272651:1 27435234 ID36098 U -
TGAATTATCATTAAGATGGGAAAGGC
>17 dna:chromosome chromosome:NCBIM37:17:1:95272651:1 27435242 ID39367 U -
TGAGCCAGTATGAATTATCATTAAGATG
>17 dna:chromosome chromosome:NCBIM37:17:1:95272651:1 27435246 ID39366 U -
TGAGCCAGTATGAATTATCATTAA
>17 dna:chromosome chromosome:NCBIM37:17:1:95272651:1 27435293 ID12755 U -
TACACTCGGGCAAAACTGGATCCTC
>17 dna:chromosome chromosome:NCBIM37:17:1:95272651:1 27435296 ID19881 U -
TAGGGACCTACACTCGGGCAAAACTGGATC
>17 dna:chromosome chromosome:NCBIM37:17:1:95272651:1 27435298 ID19880 U -
TAGGGACCTACACTCGGGCAAAACTGGA
>17 dna:chromosome chromosome:NCBIM37:17:1:95272651:1 27435299 ID19879 U -
TAGGGACCTACACTCGGGCAAAACTGG
>17 dna:chromosome chromosome:NCBIM37:17:1:95272651:1 27435299 ID32871 U -
TCTTAGGGACCTACACTCGGGCAAAACTGG
>17 dna:chromosome chromosome:NCBIM37:17:1:95272651:1 27435301 ID32019 U -
TCTCTTAGGGACCTACACTCGGGCAAAACT
>17 dna:chromosome chromosome:NCBIM37:17:1:95272651:1 27435302 ID19878 U -
TAGGGACCTACACTCGGGCAAAAC
>17 dna:chromosome chromosome:NCBIM37:17:1:95272651:1 27435302 ID32018 U -
TCTCTTAGGGACCTACACTCGGGCAAAAC
>17 dna:chromosome chromosome:NCBIM37:17:1:95272651:1 27435305 ID11192 U -
TAATCTCTTAGGGACCTACACTCGGGCAA
>17 dna:chromosome chromosome:NCBIM37:17:1:95272651:1 27435306 ID11191 U -
TAATCTCTTAGGGACCTACACTCGGGCA
>17 dna:chromosome chromosome:NCBIM37:17:1:95272651:1 27435307 ID11190 U -
TAATCTCTTAGGGACCTACACTCGGGC
>17 dna:chromosome chromosome:NCBIM37:17:1:95272651:1 27435311 ID2716 U -
CCATAATCTCTTAGGGACCTACACTC
>17 dna:chromosome chromosome:NCBIM37:17:1:95272651:1 27435314 ID11189 U -
TAATCTCTTAGGGACCTACA
>17 dna:chromosome chromosome:NCBIM37:17:1:95272651:1 27435401 ID53241 U -
TGGGACGTCTCAAATGTTCCTGTCAGTGC
>17 dna:chromosome chromosome:NCBIM37:17:1:95272651:1 27435457 ID59338 U -
TGTGATATTTATTGGCCGCCAGCCA
>17 dna:chromosome chromosome:NCBIM37:17:1:95272651:1 27435459 ID23259 U -
TATGTGATATTTATTGGCCGCCAGC
>17 dna:chromosome chromosome:NCBIM37:17:1:95272651:1 27435460 ID6207 U -
GTGTATGTGATATTTATTGGCCGCCAG
>17 dna:chromosome chromosome:NCBIM37:17:1:95272651:1 27435460 ID57899 U -
TGTATGTGATATTTATTGGCCGCCAG
>17 dna:chromosome chromosome:NCBIM37:17:1:95272651:1 27435461 ID6206 U -
GTGTATGTGATATTTATTGGCCGCCA
>17 dna:chromosome chromosome:NCBIM37:17:1:95272651:1 27435487 ID38712 U -
TGAGAGCCTCTTGTTGAACCCCTTCCCCAGA
>17 dna:chromosome chromosome:NCBIM37:17:1:95272651:1 27435491 ID38711 U -
TGAGAGCCTCTTGTTGAACCCCTTCCC
>17 dna:chromosome chromosome:NCBIM37:17:1:95272651:1 27435492 ID38710 U -
TGAGAGCCTCTTGTTGAACCCCTTCC
>17 dna:chromosome chromosome:NCBIM37:17:1:95272651:1 27435493 ID38709 U -
TGAGAGCCTCTTGTTGAACCCCTTC
>17 dna:chromosome chromosome:NCBIM37:17:1:95272651:1 27435494 ID38708 U -
TGAGAGCCTCTTGTTGAACCCCTT
>17 dna:chromosome chromosome:NCBIM37:17:1:95272651:1 27435498 ID38706 U -
TGAGAGCCTCTTGTTGAACC
>17 dna:chromosome chromosome:NCBIM37:17:1:95272651:1 27435533 ID13871 U -
TACCAGGACCAACAGACACGTGCAGCAG
>17 dna:chromosome chromosome:NCBIM37:17:1:95272651:1 27435534 ID13869 U -
TACCAGGACCAACAGACACGTGCAGCA
>17 dna:chromosome chromosome:NCBIM37:17:1:95272651:1 27435535 ID13868 U -
TACCAGGACCAACAGACACGTGCAGC
>17 dna:chromosome chromosome:NCBIM37:17:1:95272651:1 27435536 ID65884 U -
TTCTATACCAGGACCAACAGACACGTGCAG
>17 dna:chromosome chromosome:NCBIM37:17:1:95272651:1 27435537 ID13867 U -
TACCAGGACCAACAGACACGTGCA
>17 dna:chromosome chromosome:NCBIM37:17:1:95272651:1 27435537 ID21812 U -
TATACCAGGACCAACAGACACGTGCA
>17 dna:chromosome chromosome:NCBIM37:17:1:95272651:1 27435538 ID65883 U -
TTCTATACCAGGACCAACAGACACGTGC
>17 dna:chromosome chromosome:NCBIM37:17:1:95272651:1 27435539 ID61175 U -
TGTTTCTATACCAGGACCAACAGACACGTG
>17 dna:chromosome chromosome:NCBIM37:17:1:95272651:1 27435570 ID19350 U -
TAGGAGCTTGCACAGATCCAACACTCGGGGA
>17 dna:chromosome chromosome:NCBIM37:17:1:95272651:1 27435572 ID19348 U -
TAGGAGCTTGCACAGATCCAACACTCGGG
>17 dna:chromosome chromosome:NCBIM37:17:1:95272651:1 27435583 ID19347 U -
TAGGAGCTTGCACAGATC
>17 dna:chromosome chromosome:NCBIM37:17:1:95272651:1 27435596 ID19652 U -
TAGGCACCTCGTTCTGGCTTCAGATAGGA
>17 dna:chromosome chromosome:NCBIM37:17:1:95272651:1 27435598 ID19651 U -
TAGGCACCTCGTTCTGGCTTCAGATAG
>17 dna:chromosome chromosome:NCBIM37:17:1:95272651:1 27435639 ID35961 U -
TGAATGCATAGAGCTGGTTTGCGTGGGCTC
>17 dna:chromosome chromosome:NCBIM37:17:1:95272651:1 27435641 ID35960 U -
TGAATGCATAGAGCTGGTTTGCGTGGGC
>17 dna:chromosome chromosome:NCBIM37:17:1:95272651:1 27435644 ID35959 U -
TGAATGCATAGAGCTGGTTTGCGTG
>17 dna:chromosome chromosome:NCBIM37:17:1:95272651:1 27435645 ID35958 U -
TGAATGCATAGAGCTGGTTTGCGT
>17 dna:chromosome chromosome:NCBIM37:17:1:95272651:1 27435645 ID50069 U -
TGGACAATGAATGCATAGAGCTGGTTTGCGT
>17 dna:chromosome chromosome:NCBIM37:17:1:95272651:1 27435647 ID4106 U -
GACAATGAATGCATAGAGCTGGTTTGC
>17 dna:chromosome chromosome:NCBIM37:17:1:95272651:1 27435647 ID50068 U -
TGGACAATGAATGCATAGAGCTGGTTTGC
>17 dna:chromosome chromosome:NCBIM37:17:1:95272651:1 27435648 ID4105 U -
GACAATGAATGCATAGAGCTGGTTTG
>17 dna:chromosome chromosome:NCBIM37:17:1:95272651:1 27435679 ID18725 U -
TAGCTGTAAAGGAGAGAAAAGCCAGACA
>17 dna:chromosome chromosome:NCBIM37:17:1:95272651:1 27435703 ID7855 U -
TAAAGGTAACACAGAAGCCAGATGGTTCTAGC
>17 dna:chromosome chromosome:NCBIM37:17:1:95272651:1 27435705 ID7854 U -
TAAAGGTAACACAGAAGCCAGATGGTTCTA
>17 dna:chromosome chromosome:NCBIM37:17:1:95272651:1 27435707 ID7853 U -
TAAAGGTAACACAGAAGCCAGATGGTTC
>17 dna:chromosome chromosome:NCBIM37:17:1:95272651:1 27435708 ID29264 U -
TCCTAAAGGTAACACAGAAGCCAGATGGTT
>17 dna:chromosome chromosome:NCBIM37:17:1:95272651:1 27435709 ID29263 U -
TCCTAAAGGTAACACAGAAGCCAGATGGT
>17 dna:chromosome chromosome:NCBIM37:17:1:95272651:1 27435715 ID7677 U -
TAAAGAGTCCTAAAGGTAACACAGAAGCCA
>17 dna:chromosome chromosome:NCBIM37:17:1:95272651:1 27435718 ID7676 U -
TAAAGAGTCCTAAAGGTAACACAGAAG
>17 dna:chromosome chromosome:NCBIM37:17:1:95272651:1 27435719 ID7675 U -
TAAAGAGTCCTAAAGGTAACACAGAA
>17 dna:chromosome chromosome:NCBIM37:17:1:95272651:1 27435874 ID13514 U -
TACATTGGCTTCTCAGAGCTTGGGCTCAAT
>17 dna:chromosome chromosome:NCBIM37:17:1:95272651:1 27435876 ID13513 U -
TACATTGGCTTCTCAGAGCTTGGGCTCA
>17 dna:chromosome chromosome:NCBIM37:17:1:95272651:1 27435879 ID13512 U -
TACATTGGCTTCTCAGAGCTTGGGC
>17 dna:chromosome chromosome:NCBIM37:17:1:95272651:1 27435881 ID29405 U -
TCCTACATTGGCTTCTCAGAGCTTGG
>17 dna:chromosome chromosome:NCBIM37:17:1:95272651:1 27435940 ID55322 U -
TGGTAGCCAGGACTTGGGGAGCAAAG
>17 dna:chromosome chromosome:NCBIM37:17:1:95272651:1 27435946 ID6693 U -
TAAAACCCTTGGTAGCCAGGACTTGGGGA
>17 dna:chromosome chromosome:NCBIM37:17:1:95272651:1 27435999 ID45848 U -
TGCCCAGTGTCCTGCACTCTGCACCCCC
>17 dna:chromosome chromosome:NCBIM37:17:1:95272651:1 27436002 ID45847 U -
TGCCCAGTGTCCTGCACTCTGCACC
>17 dna:chromosome chromosome:NCBIM37:17:1:95272651:1 27436074 ID43079 U -
TGCAAGAACATGAGAGGGGGTGCAC
>17 dna:chromosome chromosome:NCBIM37:17:1:95272651:1 27436092 ID54697 U -
TGGGTGCTCGACCATTTAATCCTTGCAAGA
>17 dna:chromosome chromosome:NCBIM37:17:1:95272651:1 27436110 ID44187 U -
TGCAGTGGGGATCGCCTCTGGGTGCTCGAC
>17 dna:chromosome chromosome:NCBIM37:17:1:95272651:1 27436114 ID2102 U -
CACTGCAGTGGGGATCGCCTCTGGGTGCT
>17 dna:chromosome chromosome:NCBIM37:17:1:95272651:1 27436117 ID2101 U -
CACTGCAGTGGGGATCGCCTCTGGGT
>17 dna:chromosome chromosome:NCBIM37:17:1:95272651:1 27436131 ID34199 U -
TGAAAGTAGGTTTCACTGCAGTGGG
>17 dna:chromosome chromosome:NCBIM37:17:1:95272651:1 27436132 ID67228 U -
TTGGATGAAAGTAGGTTTCACTGCAGTGG
>17 dna:chromosome chromosome:NCBIM37:17:1:95272651:1 27436218 ID4663 U -
GATGGAGACGTGCTGGGTTGCTTGTG
>17 dna:chromosome chromosome:NCBIM37:17:1:95272651:1 27436267 ID21274 U -
TAGTTCTTTGGGGGCGAGCCTGATCTTCT
>17 dna:chromosome chromosome:NCBIM37:17:1:95272651:1 27436271 ID21273 U -
TAGTTCTTTGGGGGCGAGCCTGATC
>17 dna:chromosome chromosome:NCBIM37:17:1:95272651:1 27436281 ID60722 M -
TGTTCAGCAATAGTTCTTTGGGGGC
>17 dna:chromosome chromosome:NCBIM37:17:1:95272651:1 27436327 ID4537 U -
GAGGTTGTGGAAGAGTAAAGTTTTT
>17 dna:chromosome chromosome:NCBIM37:17:1:95272651:1 27436418 ID10038 U -
TAAGCCATGTTGGGCGCCACCTGTAG
>17 dna:chromosome chromosome:NCBIM37:17:1:95272651:1 27436426 ID14069 U -
TACCCAATATGCCTAAGCCATGTTGGGCGCC
>17 dna:chromosome chromosome:NCBIM37:17:1:95272651:1 27436489 ID31893 U -
TCTCCTTAAGCAACATTCCTATTCCC
>17 dna:chromosome chromosome:NCBIM37:17:1:95272651:1 27436523 ID18869 U -
TAGGAAACCACCCAGAGCAGGAGCTGCCAT
>17 dna:chromosome chromosome:NCBIM37:17:1:95272651:1 27436576 ID22024 U -
TATATGAAAACTACAAAGCAAAACCAGAACCC
>17 dna:chromosome chromosome:NCBIM37:17:1:95272651:1 27436580 ID1407 U -
ATATATATGAAAACTACAAAGCAAAACCAGA
>17 dna:chromosome chromosome:NCBIM37:17:1:95272651:1 27436582 ID26199 U -
TCATATATATGAAAACTACAAAGCAAAACCA
>17 dna:chromosome chromosome:NCBIM37:17:1:95272651:1 27436583 ID22001 M -
TATATATGAAAACTACAAAGCAAAACC
>17 dna:chromosome chromosome:NCBIM37:17:1:95272651:1 27436778 ID43340 U -
TGCAATCAAATTCCAGGTCTCATTCACCAA
>17 dna:chromosome chromosome:NCBIM37:17:1:95272651:1 27436958 ID29845 U -
TCCTCTGGTGATACACTGGGTTCCGCAC
>17 dna:chromosome chromosome:NCBIM37:17:1:95272651:1 27436963 ID42824 U -
TGCAAATCCTCTGGTGATACACTGGGTTC
>17 dna:chromosome chromosome:NCBIM37:17:1:95272651:1 27436974 ID19741 U -
TAGGCCCGTGCAAATCCTCTGGTGAT
>17 dna:chromosome chromosome:NCBIM37:17:1:95272651:1 27437048 ID9230 U -
TAACTGATAGGTAGCCTGTGGGCAGG
>17 dna:chromosome chromosome:NCBIM37:17:1:95272651:1 27437060 ID53464 U -
TGGGAGGGCTTAACTGATAGGTAG
>17 dna:chromosome chromosome:NCBIM37:17:1:95272651:1 27437107 ID37003 U -
TGACATGGACAAGGGGTGGTGGGTAGC
>17 dna:chromosome chromosome:NCBIM37:17:1:95272651:1 27437214 ID5042 U +
GCCTTGATACAAGGCCTCGGGACCGCACC
>17 dna:chromosome chromosome:NCBIM37:17:1:95272651:1 27437251 ID37524 U -
TGACTAAGATGAGAGCCACGGTGGGGGTCA
>17 dna:chromosome chromosome:NCBIM37:17:1:95272651:1 27437256 ID37523 U -
TGACTAAGATGAGAGCCACGGTGGG
>17 dna:chromosome chromosome:NCBIM37:17:1:95272651:1 27437257 ID37522 U -
TGACTAAGATGAGAGCCACGGTGG
>17 dna:chromosome chromosome:NCBIM37:17:1:95272651:1 27437319 ID4343 U -
GAGAACAAAGCATGAAGGAGACACAGA
>17 dna:chromosome chromosome:NCBIM37:17:1:95272651:1 27437426 ID17173 U -
TAGAGATGGCGTCCCAAGGAGGAGGATTGA
>17 dna:chromosome chromosome:NCBIM37:17:1:95272651:1 27437431 ID17172 U -
TAGAGATGGCGTCCCAAGGAGGAGG
>17 dna:chromosome chromosome:NCBIM37:17:1:95272651:1 27437444 ID26015 U -
TCAGTGTGGCCGAGGCTAGAGATGGCGT
>17 dna:chromosome chromosome:NCBIM37:17:1:95272651:1 27437458 ID5954 U -
GTCAAGGGTGAGGAATCAGTGTGGCCGAG
>17 dna:chromosome chromosome:NCBIM37:17:1:95272651:1 27437471 ID26633 U -
TCCAAAAGGCAAAAGTCAAGGGTGAGGAAT
>17 dna:chromosome chromosome:NCBIM37:17:1:95272651:1 27437538 ID41751 U -
TGATGCCTCTGTGCTCCTGGG
>17 dna:chromosome chromosome:NCBIM37:17:1:95272651:1 27437539 ID17960 U -
TAGCACCCGTGATGCCTCTGTGCTCCTGG
>17 dna:chromosome chromosome:NCBIM37:17:1:95272651:1 27437551 ID10600 U -
TAAGTGTCGTACATTTAGCACCCGTGATGCCT
>17 dna:chromosome chromosome:NCBIM37:17:1:95272651:1 27437552 ID10599 U -
TAAGTGTCGTACATTTAGCACCCGTGATGCC
>17 dna:chromosome chromosome:NCBIM37:17:1:95272651:1 27437553 ID10598 U -
TAAGTGTCGTACATTTAGCACCCGTGATGC
>17 dna:chromosome chromosome:NCBIM37:17:1:95272651:1 27437556 ID10597 U -
TAAGTGTCGTACATTTAGCACCCGTGA
>17 dna:chromosome chromosome:NCBIM37:17:1:95272651:1 27437559 ID5828 U -
GGTAAGTGTCGTACATTTAGCACCCG
>17 dna:chromosome chromosome:NCBIM37:17:1:95272651:1 27437575 ID34216 U -
TGAAAGTCTCCCCTGAGGTAAGTGTC
>17 dna:chromosome chromosome:NCBIM37:17:1:95272651:1 27437576 ID34215 U -
TGAAAGTCTCCCCTGAGGTAAGTGT
>17 dna:chromosome chromosome:NCBIM37:17:1:95272651:1 27437659 ID14098 U -
TACCCAGGTGAACACCCTCAAGGCCA
>17 dna:chromosome chromosome:NCBIM37:17:1:95272651:1 27437663 ID19747 U -
TAGGCCTACCCAGGTGAACACCCTCAAG
>17 dna:chromosome chromosome:NCBIM37:17:1:95272651:1 27437664 ID19746 U -
TAGGCCTACCCAGGTGAACACCCTCAA
>17 dna:chromosome chromosome:NCBIM37:17:1:95272651:1 27437672 ID51079 U -
TGGATGTTAGGCCTACCCAGGTGAAC
>17 dna:chromosome chromosome:NCBIM37:17:1:95272651:1 27437674 ID51078 U -
TGGATGTTAGGCCTACCCAGGTGA
>17 dna:chromosome chromosome:NCBIM37:17:1:95272651:1 27437717 ID29804 U -
TCCTCTACCTTGCCGCACAGCACCC
>17 dna:chromosome chromosome:NCBIM37:17:1:95272651:1 27437723 ID66594 U -
TTGATATCCTCTACCTTGCCGCACA
>17 dna:chromosome chromosome:NCBIM37:17:1:95272651:1 27437724 ID41097 U -
TGATATCCTCTACCTTGCCGCAC
>17 dna:chromosome chromosome:NCBIM37:17:1:95272651:1 27437762 ID4226 U -
GACCATTCTCCTAAGGGGCCAGGACAGTC
>17 dna:chromosome chromosome:NCBIM37:17:1:95272651:1 27437770 ID55272 U -
TGGTAGACAGACCATTCTCCTAAGGGGCCA
>17 dna:chromosome chromosome:NCBIM37:17:1:95272651:1 27437797 ID27503 U -
TCCAGAATGTGTGGGAGATGCTCTGG
>17 dna:chromosome chromosome:NCBIM37:17:1:95272651:1 27437808 ID59014 U -
TGTGACATGTGACCTTCCAGAATGTGTGGG
>17 dna:chromosome chromosome:NCBIM37:17:1:95272651:1 27437809 ID2533 U -
CATGTGACCTTCCAGAATGTGTGG
>17 dna:chromosome chromosome:NCBIM37:17:1:95272651:1 27437809 ID37035 U -
TGACATGTGACCTTCCAGAATGTGTGG
>17 dna:chromosome chromosome:NCBIM37:17:1:95272651:1 27437810 ID37034 U -
TGACATGTGACCTTCCAGAATGTGTG
>17 dna:chromosome chromosome:NCBIM37:17:1:95272651:1 27437811 ID59013 U -
TGTGACATGTGACCTTCCAGAATGTGT
>17 dna:chromosome chromosome:NCBIM37:17:1:95272651:1 27437812 ID60220 U -
TGTGTGTGACATGTGACCTTCCAGAATGTG
>17 dna:chromosome chromosome:NCBIM37:17:1:95272651:1 27437820 ID60219 U -
TGTGTGTGACATGTGACCTTCC
>17 dna:chromosome chromosome:NCBIM37:17:1:95272651:1 27437887 ID30668 U -
TCGAGGATGGACTCTTTCTGGT
>17 dna:chromosome chromosome:NCBIM37:17:1:95272651:1 27437895 ID20801 U -
TAGTCAGCTGGGCCTCGAGGATGGACTC
>17 dna:chromosome chromosome:NCBIM37:17:1:95272651:1 27437935 ID39172 U -
TGAGCAAGGAACAAGGAGCTAGG
>17 dna:chromosome chromosome:NCBIM37:17:1:95272651:1 27437990 ID50446 U -
TGGAGACACGGATGTGCCTAGCGGCTGT
>17 dna:chromosome chromosome:NCBIM37:17:1:95272651:1 27437990 ID59846 U -
TGTGGAGACACGGATGTGCCTAGCGGCTGT
>17 dna:chromosome chromosome:NCBIM37:17:1:95272651:1 27437991 ID59845 U -
TGTGGAGACACGGATGTGCCTAGCGGCTG
>17 dna:chromosome chromosome:NCBIM37:17:1:95272651:1 27437996 ID45881 U -
TGCCCCTGTGGAGACACGGATGTGCCTAGC
>17 dna:chromosome chromosome:NCBIM37:17:1:95272651:1 27438011 ID54486 U -
TGGGTAGTCGCTGCCCCTGTGGAGAC
>17 dna:chromosome chromosome:NCBIM37:17:1:95272651:1 27438012 ID54485 U -
TGGGTAGTCGCTGCCCCTGTGGAGA
>17 dna:chromosome chromosome:NCBIM37:17:1:95272651:1 27438045 ID40098 U -
TGAGTACTGAGTTTCCCTCAAACACGCAC
>17 dna:chromosome chromosome:NCBIM37:17:1:95272651:1 27438046 ID32313 U -
TCTGAGTACTGAGTTTCCCTCAAACACGCA
>17 dna:chromosome chromosome:NCBIM37:17:1:95272651:1 27438055 ID43762 U -
TGCACTCTCTGAGTACTGAGTTTCCCTC
>17 dna:chromosome chromosome:NCBIM37:17:1:95272651:1 27438064 ID28277 U -
TCCCAGAAAATGCACTCTCTGAGTACTGA
>17 dna:chromosome chromosome:NCBIM37:17:1:95272651:1 27438067 ID28276 U -
TCCCAGAAAATGCACTCTCTGAGTAC
>17 dna:chromosome chromosome:NCBIM37:17:1:95272651:1 27438122 ID42768 U -
TGCAAAGTACCAGGTGGAGGATCCTG
>17 dna:chromosome chromosome:NCBIM37:17:1:95272651:1 27438124 ID42767 U -
TGCAAAGTACCAGGTGGAGGATCC
>17 dna:chromosome chromosome:NCBIM37:17:1:95272651:1 27438125 ID42766 U -
TGCAAAGTACCAGGTGGAGGATC
>17 dna:chromosome chromosome:NCBIM37:17:1:95272651:1 27438129 ID17283 U -
TAGAGGTTCCTGCAAAGTACCAGGTGGAG
>17 dna:chromosome chromosome:NCBIM37:17:1:95272651:1 27438131 ID17282 U -
TAGAGGTTCCTGCAAAGTACCAGGTGG
>17 dna:chromosome chromosome:NCBIM37:17:1:95272651:1 27438136 ID34351 U -
TGAAATAGAGGTTCCTGCAAAGTACCA
>17 dna:chromosome chromosome:NCBIM37:17:1:95272651:1 27438137 ID34350 U -
TGAAATAGAGGTTCCTGCAAAGTACC
>17 dna:chromosome chromosome:NCBIM37:17:1:95272651:1 27438138 ID34349 U -
TGAAATAGAGGTTCCTGCAAAGTAC
>17 dna:chromosome chromosome:NCBIM37:17:1:95272651:1 27438174 ID33260 U -
TCTTTGGATTTTAAACATTGAAAAATAGAC
>17 dna:chromosome chromosome:NCBIM37:17:1:95272651:1 27438235 ID42554 U -
TGATTTTTTTGTTTGTTTGTTTTTTAAGC
>17 dna:chromosome chromosome:NCBIM37:17:1:95272651:1 27438373 ID37732 U -
TGACTGGAAGTCACAGTGGCGGGCGGGTGT
>17 dna:chromosome chromosome:NCBIM37:17:1:95272651:1 27438386 ID38786 U -
TGAGAGGTGTCACTGACTGGAAGTCACAGT
>17 dna:chromosome chromosome:NCBIM37:17:1:95272651:1 27438391 ID38785 U -
TGAGAGGTGTCACTGACTGGAAGTC
>17 dna:chromosome chromosome:NCBIM37:17:1:95272651:1 27438392 ID38784 U -
TGAGAGGTGTCACTGACTGGAAGT
>17 dna:chromosome chromosome:NCBIM37:17:1:95272651:1 27438431 ID25257 U -
TCACGCCAAAGGATCAGGAACCCAAGC
>17 dna:chromosome chromosome:NCBIM37:17:1:95272651:1 27438435 ID46690 U -
TGCGACTTCACGCCAAAGGATCAGGAACCC
>17 dna:chromosome chromosome:NCBIM37:17:1:95272651:1 27438437 ID46689 U -
TGCGACTTCACGCCAAAGGATCAGGAAC
>17 dna:chromosome chromosome:NCBIM37:17:1:95272651:1 27438442 ID3995 U -
GAAGCTGCGACTTCACGCCAAAGGATCA
>17 dna:chromosome chromosome:NCBIM37:17:1:95272651:1 27438446 ID53324 U -
TGGGAGAAGCTGCGACTTCACGCCAAAGG
>17 dna:chromosome chromosome:NCBIM37:17:1:95272651:1 27438448 ID53323 U -
TGGGAGAAGCTGCGACTTCACGCCAAA
>17 dna:chromosome chromosome:NCBIM37:17:1:95272651:1 27438449 ID53322 U -
TGGGAGAAGCTGCGACTTCACGCCAA
>17 dna:chromosome chromosome:NCBIM37:17:1:95272651:1 27438451 ID53321 U -
TGGGAGAAGCTGCGACTTCACGCC
>17 dna:chromosome chromosome:NCBIM37:17:1:95272651:1 27438480 ID25633 U -
TCAGAGAGATTGTATAAGAAAAGAGCCTGC
>17 dna:chromosome chromosome:NCBIM37:17:1:95272651:1 27438520 ID35984 U -
TGAATGGAGCCGAGCAGTAACAATTGAGGTC
>17 dna:chromosome chromosome:NCBIM37:17:1:95272651:1 27438520 ID50569 U -
TGGAGCCGAGCAGTAACAATTGAGGTC
>17 dna:chromosome chromosome:NCBIM37:17:1:95272651:1 27438521 ID1492 U -
ATGAATGGAGCCGAGCAGTAACAATTGAGGT
>17 dna:chromosome chromosome:NCBIM37:17:1:95272651:1 27438521 ID22731 U -
TATGAATGGAGCCGAGCAGTAACAATTGAGGT
>17 dna:chromosome chromosome:NCBIM37:17:1:95272651:1 27438521 ID35983 U -
TGAATGGAGCCGAGCAGTAACAATTGAGGT
>17 dna:chromosome chromosome:NCBIM37:17:1:95272651:1 27438523 ID22730 U -
TATGAATGGAGCCGAGCAGTAACAATTGAG
>17 dna:chromosome chromosome:NCBIM37:17:1:95272651:1 27438523 ID50568 U -
TGGAGCCGAGCAGTAACAATTGAG
>17 dna:chromosome chromosome:NCBIM37:17:1:95272651:1 27438524 ID22729 U -
TATGAATGGAGCCGAGCAGTAACAATTGA
>17 dna:chromosome chromosome:NCBIM37:17:1:95272651:1 27438524 ID35982 U -
TGAATGGAGCCGAGCAGTAACAATTGA
>17 dna:chromosome chromosome:NCBIM37:17:1:95272651:1 27438525 ID1491 U -
ATGAATGGAGCCGAGCAGTAACAATTG
>17 dna:chromosome chromosome:NCBIM37:17:1:95272651:1 27438527 ID22728 U -
TATGAATGGAGCCGAGCAGTAACAAT
>17 dna:chromosome chromosome:NCBIM37:17:1:95272651:1 27438530 ID29595 U -
TCCTATGAATGGAGCCGAGCAGTAAC
>17 dna:chromosome chromosome:NCBIM37:17:1:95272651:1 27438530 ID65516 U -
TTCCTATGAATGGAGCCGAGCAGTAAC
>17 dna:chromosome chromosome:NCBIM37:17:1:95272651:1 27438532 ID29594 U -
TCCTATGAATGGAGCCGAGCAGTA
>17 dna:chromosome chromosome:NCBIM37:17:1:95272651:1 27438533 ID29593 U -
TCCTATGAATGGAGCCGAGCAGT
>17 dna:chromosome chromosome:NCBIM37:17:1:95272651:1 27438620 ID6808 U -
TAAAAGACGAGTGAGAACTAACAAGGAGAA
>17 dna:chromosome chromosome:NCBIM37:17:1:95272651:1 27438623 ID6807 U -
TAAAAGACGAGTGAGAACTAACAAGGA
>17 dna:chromosome chromosome:NCBIM37:17:1:95272651:1 27438624 ID6806 U -
TAAAAGACGAGTGAGAACTAACAAGG
>17 dna:chromosome chromosome:NCBIM37:17:1:95272651:1 27438711 ID34186 U -
TGAAAGGTTTCCAGCCAGTAGTACCCCCCCA
>17 dna:chromosome chromosome:NCBIM37:17:1:95272651:1 27438712 ID34185 U -
TGAAAGGTTTCCAGCCAGTAGTACCCCCCC
>17 dna:chromosome chromosome:NCBIM37:17:1:95272651:1 27438714 ID34184 U -
TGAAAGGTTTCCAGCCAGTAGTACCCCC
>17 dna:chromosome chromosome:NCBIM37:17:1:95272651:1 27438716 ID29887 U -
TCCTGAAAGGTTTCCAGCCAGTAGTACCC
>17 dna:chromosome chromosome:NCBIM37:17:1:95272651:1 27438720 ID28782 U -
TCCCTCCTGAAAGGTTTCCAGCCAGTAGT
>17 dna:chromosome chromosome:NCBIM37:17:1:95272651:1 27438755 ID24585 U -
TCAAGATACAGAACACTTCCATTGCCCCCC
>17 dna:chromosome chromosome:NCBIM37:17:1:95272651:1 27438756 ID24584 U -
TCAAGATACAGAACACTTCCATTGCCCCC
>17 dna:chromosome chromosome:NCBIM37:17:1:95272651:1 27438757 ID24583 U -
TCAAGATACAGAACACTTCCATTGCCCC
>17 dna:chromosome chromosome:NCBIM37:17:1:95272651:1 27438758 ID1783 U -
CAAGATACAGAACACTTCCATTGCCC
>17 dna:chromosome chromosome:NCBIM37:17:1:95272651:1 27438758 ID24582 U -
TCAAGATACAGAACACTTCCATTGCCC
>17 dna:chromosome chromosome:NCBIM37:17:1:95272651:1 27438759 ID24581 U -
TCAAGATACAGAACACTTCCATTGCC
>17 dna:chromosome chromosome:NCBIM37:17:1:95272651:1 27438815 ID18852 U -
TAGGAAAAGTAAACTCTCACCTGCTCACCTG
>17 dna:chromosome chromosome:NCBIM37:17:1:95272651:1 27438920 ID52470 U -
TGGCTGAATGACAAGGCCCTGGGC
>17 dna:chromosome chromosome:NCBIM37:17:1:95272651:1 27438958 ID41587 U -
TGATGACCGCCATAGACTAAGACAGGC
>17 dna:chromosome chromosome:NCBIM37:17:1:95272651:1 27439082 ID5509 U -
GGATTTGAACCGAGGAGACTCTTGCCCC
>17 dna:chromosome chromosome:NCBIM37:17:1:95272651:1 27439152 ID51882 U -
TGGCATTTCTCAATGGCTCAAAGGA
>17 dna:chromosome chromosome:NCBIM37:17:1:95272651:1 27439281 ID4737 U -
GCAACACTTCAGTCAAGAAAAGTCTGCC
>17 dna:chromosome chromosome:NCBIM37:17:1:95272651:1 27439281 ID39156 U -
TGAGCAACACTTCAGTCAAGAAAAGTCTGCC
>17 dna:chromosome chromosome:NCBIM37:17:1:95272651:1 27439325 ID3476 U -
CTCCTTCCATAGTGAGAAGTGATGCAC
>17 dna:chromosome chromosome:NCBIM37:17:1:95272651:1 27439325 ID22546 U -
TATCTCCTTCCATAGTGAGAAGTGATGCAC
>17 dna:chromosome chromosome:NCBIM37:17:1:95272651:1 27439327 ID31894 U -
TCTCCTTCCATAGTGAGAAGTGATGC
>17 dna:chromosome chromosome:NCBIM37:17:1:95272651:1 27439329 ID47281 U -
TGCTATCTCCTTCCATAGTGAGAAGTGAT
>17 dna:chromosome chromosome:NCBIM37:17:1:95272651:1 27439369 ID21610 U -
TATAACTCAGCCCTAGGTGAGACACCAA
>17 dna:chromosome chromosome:NCBIM37:17:1:95272651:1 27439479 ID60576 U -
TGTTAGGCTGGAGATAGTCTGGTGTTGA
>17 dna:chromosome chromosome:NCBIM37:17:1:95272651:1 27439529 ID28280 U -
TCCCAGAAATGCCATGGGGGGCCAG
>17 dna:chromosome chromosome:NCBIM37:17:1:95272651:1 27439547 ID34468 U -
TGAAATGCTGTGGGGATCCCAGA
>17 dna:chromosome chromosome:NCBIM37:17:1:95272651:1 27439643 ID52199 U -
TGGCCTGATTTTCGAGATTTCTGATTTCTA
>17 dna:chromosome chromosome:NCBIM37:17:1:95272651:1 27439645 ID52198 U -
TGGCCTGATTTTCGAGATTTCTGATTTC
>17 dna:chromosome chromosome:NCBIM37:17:1:95272651:1 27439646 ID52197 U -
TGGCCTGATTTTCGAGATTTCTGATTT
>17 dna:chromosome chromosome:NCBIM37:17:1:95272651:1 27439695 ID9957 U -
TAAGCAAGAAACAAGTGCCGGGTGCT
>17 dna:chromosome chromosome:NCBIM37:17:1:95272651:1 27439785 ID43510 U -
TGCAATTGAGGGCTGACCACAGGTAG
>17 dna:chromosome chromosome:NCBIM37:17:1:95272651:1 27439795 ID26108 U -
TCATAAGCAAGTGTGCAATTGAGGGCTGA
>17 dna:chromosome chromosome:NCBIM37:17:1:95272651:1 27439809 ID40096 U -
TGAGTACATCTCATAAGCAAGTGTG
>17 dna:chromosome chromosome:NCBIM37:17:1:95272651:1 27439881 ID7928 U -
TAAAGTGCTGTTTGATGCCCAAAAGCAGGTC
>17 dna:chromosome chromosome:NCBIM37:17:1:95272651:1 27439890 ID60792 U -
TGTTCGTTAAAGTGCTGTTTGATGCCCAA
>17 dna:chromosome chromosome:NCBIM37:17:1:95272651:1 27439892 ID61044 U -
TGTTGTTCGTTAAAGTGCTGTTTGATGCCC
>17 dna:chromosome chromosome:NCBIM37:17:1:95272651:1 27439894 ID56433 U -
TGGTGTTGTTCGTTAAAGTGCTGTTTGATGC
>17 dna:chromosome chromosome:NCBIM37:17:1:95272651:1 27439894 ID67985 U -
TTGTTCGTTAAAGTGCTGTTTGATGC
>17 dna:chromosome chromosome:NCBIM37:17:1:95272651:1 27439895 ID61043 U -
TGTTGTTCGTTAAAGTGCTGTTTGATG
>17 dna:chromosome chromosome:NCBIM37:17:1:95272651:1 27439896 ID61042 U -
TGTTGTTCGTTAAAGTGCTGTTTGAT
>17 dna:chromosome chromosome:NCBIM37:17:1:95272651:1 27439899 ID46430 U -
TGCCTGGTGTTGTTCGTTAAAGTGCTGTTT
>17 dna:chromosome chromosome:NCBIM37:17:1:95272651:1 27439903 ID46429 U -
TGCCTGGTGTTGTTCGTTAAAGTGCT
>17 dna:chromosome chromosome:NCBIM37:17:1:95272651:1 27439904 ID64731 U -
TTCAATGCCTGGTGTTGTTCGTTAAAGTGC
>17 dna:chromosome chromosome:NCBIM37:17:1:95272651:1 27439919 ID27222 U -
TCCACAAGGTTTCAATGCCTGGTGT
>17 dna:chromosome chromosome:NCBIM37:17:1:95272651:1 27439940 ID50509 U +
TGGAGATGGATACTCTTGGTGTCCTGTATC
>17 dna:chromosome chromosome:NCBIM37:17:1:95272651:1 27439951 ID40074 U -
TGAGTAACATGATACAGGACACCAAGAGT
>17 dna:chromosome chromosome:NCBIM37:17:1:95272651:1 27439958 ID55631 U -
TGGTCATTGAGTAACATGATACAGGACAC
>17 dna:chromosome chromosome:NCBIM37:17:1:95272651:1 27439961 ID55630 U -
TGGTCATTGAGTAACATGATACAGGA
>17 dna:chromosome chromosome:NCBIM37:17:1:95272651:1 27439992 ID168 U -
AACCATCTTGTTAGTTGCTGAAGAGAGTTT
>17 dna:chromosome chromosome:NCBIM37:17:1:95272651:1 27440002 ID9202 U -
TAACTGAACCATCTTGTTAGTTGCTG
>17 dna:chromosome chromosome:NCBIM37:17:1:95272651:1 27440007 ID51772 U -
TGGCATATGATAACTGAACCATCTTGTTAGT
>17 dna:chromosome chromosome:NCBIM37:17:1:95272651:1 27440118 ID26630 U -
TCCAAAACTCCCACCTGGAGCCCATGG
>17 dna:chromosome chromosome:NCBIM37:17:1:95272651:1 27440257 ID51743 U -
TGGCAGTGTGAGGTAACCCATTCTCGGTGA
>17 dna:chromosome chromosome:NCBIM37:17:1:95272651:1 27440348 ID19038 U -
TAGGAAGTTGCCAGGCACTAATTCCTCTGT
>17 dna:chromosome chromosome:NCBIM37:17:1:95272651:1 27440350 ID19037 U -
TAGGAAGTTGCCAGGCACTAATTCCTCT
>17 dna:chromosome chromosome:NCBIM37:17:1:95272651:1 27440351 ID19036 U -
TAGGAAGTTGCCAGGCACTAATTCCTC
>17 dna:chromosome chromosome:NCBIM37:17:1:95272651:1 27440390 ID55807 U -
TGGTCTTCTGTGTCTTCATATTTGTGCC
>17 dna:chromosome chromosome:NCBIM37:17:1:95272651:1 27440391 ID55806 U -
TGGTCTTCTGTGTCTTCATATTTGTGC
>17 dna:chromosome chromosome:NCBIM37:17:1:95272651:1 27440431 ID14268 U -
TACCTAGAGTGTTGACAGGGATGAG
>17 dna:chromosome chromosome:NCBIM37:17:1:95272651:1 27440463 ID58882 U -
TGTGAAGATCACTAGAGAAATTAATCCCCT
>17 dna:chromosome chromosome:NCBIM37:17:1:95272651:1 27440508 ID55663 U -
TGGTCCATGTGAGCTCCACATCTCTC
>17 dna:chromosome chromosome:NCBIM37:17:1:95272651:1 27440512 ID46422 U -
TGCCTGGTCCATGTGAGCTCCACATC
>17 dna:chromosome chromosome:NCBIM37:17:1:95272651:1 27440513 ID46421 U -
TGCCTGGTCCATGTGAGCTCCACAT
>17 dna:chromosome chromosome:NCBIM37:17:1:95272651:1 27440618 ID9923 U -
TAAGATTGAAGTGTATTTACATGGGTTTGA
>17 dna:chromosome chromosome:NCBIM37:17:1:95272651:1 27440619 ID9922 U -
TAAGATTGAAGTGTATTTACATGGGTTTG
>17 dna:chromosome chromosome:NCBIM37:17:1:95272651:1 27440622 ID9921 U -
TAAGATTGAAGTGTATTTACATGGGT
>17 dna:chromosome chromosome:NCBIM37:17:1:95272651:1 27440632 ID8221 U -
TAAATGTATTGACATTAAGATTGAAGTGTAT
>17 dna:chromosome chromosome:NCBIM37:17:1:95272651:1 27440633 ID8220 U -
TAAATGTATTGACATTAAGATTGAAGTGTA
>17 dna:chromosome chromosome:NCBIM37:17:1:95272651:1 27440751 ID61293 U -
TGTTTTCGGATTAAGCCGAGCCATCTGCAC
>17 dna:chromosome chromosome:NCBIM37:17:1:95272651:1 27440765 ID54808 U -
TGGGTGTTGGCTAAATGTTTTCGGATTAAGC
>17 dna:chromosome chromosome:NCBIM37:17:1:95272651:1 27440766 ID54807 U -
TGGGTGTTGGCTAAATGTTTTCGGATTAAG
>17 dna:chromosome chromosome:NCBIM37:17:1:95272651:1 27440767 ID54806 U -
TGGGTGTTGGCTAAATGTTTTCGGATTAA
>17 dna:chromosome chromosome:NCBIM37:17:1:95272651:1 27440771 ID54805 U -
TGGGTGTTGGCTAAATGTTTTCGGA
>17 dna:chromosome chromosome:NCBIM37:17:1:95272651:1 27440803 ID30261 U -
TCCTTAGTGCCAACATGCTGGCTGG
>17 dna:chromosome chromosome:NCBIM37:17:1:95272651:1 27440865 ID65943 U -
TTCTCAGACACTCCTCCGAGCCCGGGCTGC
>17 dna:chromosome chromosome:NCBIM37:17:1:95272651:1 27440874 ID2659 U -
CCACCTTCTCAGACACTCCTCCGAGC
>17 dna:chromosome chromosome:NCBIM37:17:1:95272651:1 27440977 ID23545 U -
TATTCAAGTCACGACTATGAGGGAGAAA
>17 dna:chromosome chromosome:NCBIM37:17:1:95272651:1 27440990 ID8763 U -
TAACATCAAACTTGTTATTCAAGTCACGAC
>17 dna:chromosome chromosome:NCBIM37:17:1:95272651:1 27441016 ID40474 U -
TGAGTTACCAAGAGAATGACAGACTTAAC
>17 dna:chromosome chromosome:NCBIM37:17:1:95272651:1 27441069 ID1186 U -
AGGCAGCAATTAGCGCATGG
>17 dna:chromosome chromosome:NCBIM37:17:1:95272651:1 27441088 ID36266 U -
TGACAAAGCTGTAGTGGGGTGA
>17 dna:chromosome chromosome:NCBIM37:17:1:95272651:1 27441117 ID58944 U -
TGTGAATCGTAAGCCTCTGCCTGGCCACA
>17 dna:chromosome chromosome:NCBIM37:17:1:95272651:1 27441122 ID49925 U -
TGGAATGTGAATCGTAAGCCTCTGCCTGG
>17 dna:chromosome chromosome:NCBIM37:17:1:95272651:1 27441124 ID49924 U -
TGGAATGTGAATCGTAAGCCTCTGCCT
>17 dna:chromosome chromosome:NCBIM37:17:1:95272651:1 27441129 ID41819 U -
TGATGGAATGTGAATCGTAAGCCTC
>17 dna:chromosome chromosome:NCBIM37:17:1:95272651:1 27441134 ID28603 U -
TCCCCGCCTTGATGGAATGTGAATCGTAA
>17 dna:chromosome chromosome:NCBIM37:17:1:95272651:1 27441153 ID21111 U -
TAGTGGCTCCCGTGGGTCCCCGCCTT
>17 dna:chromosome chromosome:NCBIM37:17:1:95272651:1 27441191 ID28335 U -
TCCCAGCTGCAGCCAACCTGAGGAGTGAGGT
>17 dna:chromosome chromosome:NCBIM37:17:1:95272651:1 27441196 ID65965 U -
TTCTCCCAGCTGCAGCCAACCTGAGGAGT
>17 dna:chromosome chromosome:NCBIM37:17:1:95272651:1 27441242 ID11813 U -
TACAAAAAGGACACTTTGGAACAGGGCC
>17 dna:chromosome chromosome:NCBIM37:17:1:95272651:1 27441243 ID11812 U -
TACAAAAAGGACACTTTGGAACAGGGC
>17 dna:chromosome chromosome:NCBIM37:17:1:95272651:1 27441257 ID54302 U -
TGGGGACAGTGTGTACAAAAAGGACA
>17 dna:chromosome chromosome:NCBIM37:17:1:95272651:1 27441317 ID9992 U -
TAAGCAGAGAAGGAACTTCTAAGG
>17 dna:chromosome chromosome:NCBIM37:17:1:95272651:1 27441357 ID12253 U -
TACAAGCTCAGGTGCTCTTCCACA
>17 dna:chromosome chromosome:NCBIM37:17:1:95272651:1 27441359 ID12252 U -
TACAAGCTCAGGTGCTCTTCCA
>17 dna:chromosome chromosome:NCBIM37:17:1:95272651:1 27441361 ID54614 U -
TGGGTGAACCTACAAGCTCAGGTGCTCTTC
>17 dna:chromosome chromosome:NCBIM37:17:1:95272651:1 27441398 ID4508 U -
GAGGCGTCAACCTGTTCATCAGCTCAGC
>17 dna:chromosome chromosome:NCBIM37:17:1:95272651:1 27441398 ID17255 U -
TAGAGGCGTCAACCTGTTCATCAGCTCAGC
>17 dna:chromosome chromosome:NCBIM37:17:1:95272651:1 27441399 ID4507 U -
GAGGCGTCAACCTGTTCATCAGCTCAG
>17 dna:chromosome chromosome:NCBIM37:17:1:95272651:1 27441429 ID4569 U -
GAGTGGTTTTGCGTTTATCTGATGCC
>17 dna:chromosome chromosome:NCBIM37:17:1:95272651:1 27441430 ID17337 U -
TAGAGTGGTTTTGCGTTTATCTGATGC
>17 dna:chromosome chromosome:NCBIM37:17:1:95272651:1 27441449 ID4250 U -
GACGAGGTCTGTCTGTCTAGAGTGG
>17 dna:chromosome chromosome:NCBIM37:17:1:95272651:1 27441458 ID51728 U -
TGGCAGGTTTCAGAGACGAGGTCTGTCTGT
>17 dna:chromosome chromosome:NCBIM37:17:1:95272651:1 27441460 ID51727 U -
TGGCAGGTTTCAGAGACGAGGTCTGTCT
>17 dna:chromosome chromosome:NCBIM37:17:1:95272651:1 27441462 ID51726 U -
TGGCAGGTTTCAGAGACGAGGTCTGT
>17 dna:chromosome chromosome:NCBIM37:17:1:95272651:1 27441500 ID18092 U -
TAGCAGGGAAATTATACCAAATGTCTTTGACC
>17 dna:chromosome chromosome:NCBIM37:17:1:95272651:1 27441501 ID18091 U -
TAGCAGGGAAATTATACCAAATGTCTTTGAC
>17 dna:chromosome chromosome:NCBIM37:17:1:95272651:1 27441502 ID18090 U -
TAGCAGGGAAATTATACCAAATGTCTTTGA
>17 dna:chromosome chromosome:NCBIM37:17:1:95272651:1 27441507 ID13951 U -
TACCATAGCAGGGAAATTATACCAAATGTC
>17 dna:chromosome chromosome:NCBIM37:17:1:95272651:1 27441509 ID13950 U -
TACCATAGCAGGGAAATTATACCAAATG
>17 dna:chromosome chromosome:NCBIM37:17:1:95272651:1 27441561 ID39169 U -
TGAGCAAGAGGGTCTTTGCACTGGTCCGG
>17 dna:chromosome chromosome:NCBIM37:17:1:95272651:1 27441563 ID39168 U -
TGAGCAAGAGGGTCTTTGCACTGGTCC
>17 dna:chromosome chromosome:NCBIM37:17:1:95272651:1 27441564 ID39167 U -
TGAGCAAGAGGGTCTTTGCACTGGTC
>17 dna:chromosome chromosome:NCBIM37:17:1:95272651:1 27441592 ID65016 U -
TTCATCAGAGATCTGAATGAGCATGGCCTC
>17 dna:chromosome chromosome:NCBIM37:17:1:95272651:1 27441593 ID65015 U -
TTCATCAGAGATCTGAATGAGCATGGCCT
>17 dna:chromosome chromosome:NCBIM37:17:1:95272651:1 27441595 ID25641 U -
TCAGAGATCTGAATGAGCATGGC
>17 dna:chromosome chromosome:NCBIM37:17:1:95272651:1 27441601 ID65014 U -
TTCATCAGAGATCTGAATGAG
>17 dna:chromosome chromosome:NCBIM37:17:1:95272651:1 27441633 ID10472 U -
TAAGTATGATGGTCGGCAGCGGTAAACCT
>17 dna:chromosome chromosome:NCBIM37:17:1:95272651:1 27441635 ID326 U -
AAGTATGATGGTCGGCAGCGGTAAAC
>17 dna:chromosome chromosome:NCBIM37:17:1:95272651:1 27441636 ID10471 U -
TAAGTATGATGGTCGGCAGCGGTAAA
>17 dna:chromosome chromosome:NCBIM37:17:1:95272651:1 27441638 ID53537 U -
TGGGATAAGTATGATGGTCGGCAGCGGTA
>17 dna:chromosome chromosome:NCBIM37:17:1:95272651:1 27441639 ID23130 U -
TATGGGATAAGTATGATGGTCGGCAGCGGT
>17 dna:chromosome chromosome:NCBIM37:17:1:95272651:1 27441639 ID53536 U -
TGGGATAAGTATGATGGTCGGCAGCGGT
>17 dna:chromosome chromosome:NCBIM37:17:1:95272651:1 27441642 ID23129 U -
TATGGGATAAGTATGATGGTCGGCAGC
>17 dna:chromosome chromosome:NCBIM37:17:1:95272651:1 27441642 ID53535 U -
TGGGATAAGTATGATGGTCGGCAGC
>17 dna:chromosome chromosome:NCBIM37:17:1:95272651:1 27441644 ID23128 U -
TATGGGATAAGTATGATGGTCGGCA
>17 dna:chromosome chromosome:NCBIM37:17:1:95272651:1 27441650 ID20162 U -
TAGGTGACCCATATGGGATAAGTATGATGG
>17 dna:chromosome chromosome:NCBIM37:17:1:95272651:1 27441751 ID38230 U -
TGAGAAGCAGGATCACAGGGTCCCTCGCC
>17 dna:chromosome chromosome:NCBIM37:17:1:95272651:1 27441753 ID38229 U -
TGAGAAGCAGGATCACAGGGTCCCTCG
>17 dna:chromosome chromosome:NCBIM37:17:1:95272651:1 27441768 ID39931 U -
TGAGGTCCCACCATGAGAAGCAGGA
>17 dna:chromosome chromosome:NCBIM37:17:1:95272651:1 27441830 ID52807 U -
TGGGAAATGTAGTTGGCTTCCCAGCCCACCC
>17 dna:chromosome chromosome:NCBIM37:17:1:95272651:1 27441907 ID39310 U -
TGAGCATTTGATACCATTGCAGAGCGTCCT
>17 dna:chromosome chromosome:NCBIM37:17:1:95272651:1 27441908 ID39309 U -
TGAGCATTTGATACCATTGCAGAGCGTCC
>17 dna:chromosome chromosome:NCBIM37:17:1:95272651:1 27441909 ID39308 U -
TGAGCATTTGATACCATTGCAGAGCGTC
>17 dna:chromosome chromosome:NCBIM37:17:1:95272651:1 27441912 ID27759 U -
TCCAGTGAGCATTTGATACCATTGCAGAGC
>17 dna:chromosome chromosome:NCBIM37:17:1:95272651:1 27441964 ID11882 U -
TACAAACCAGACTGGCTGGGCTTCCC
>17 dna:chromosome chromosome:NCBIM37:17:1:95272651:1 27441972 ID48822 U -
TGGAAAATTAAAATACAAACCAGACTGGCTG
>17 dna:chromosome chromosome:NCBIM37:17:1:95272651:1 27442021 ID53999 U -
TGGGCAAGAAAAGGACTCACAAAGGGTCAC
>17 dna:chromosome chromosome:NCBIM37:17:1:95272651:1 27442022 ID53998 U -
TGGGCAAGAAAAGGACTCACAAAGGGTCA
>17 dna:chromosome chromosome:NCBIM37:17:1:95272651:1 27442077 ID59230 U -
TGTGAGGCAAGGATCACAAGTCACAACTGC
>17 dna:chromosome chromosome:NCBIM37:17:1:95272651:1 27442084 ID37916 U +
TGACTTGTGATCCTTGCCTCACAGAGCCGG
>17 dna:chromosome chromosome:NCBIM37:17:1:95272651:1 27442150 ID27479 U -
TCCAGAAAGTTTCTGAAGCCTGGCTAAGCA
>17 dna:chromosome chromosome:NCBIM37:17:1:95272651:1 27442218 ID8619 U -
TAACAGCTTCAGCAGCACAATGCCCGTGCC
>17 dna:chromosome chromosome:NCBIM37:17:1:95272651:1 27442221 ID8618 U -
TAACAGCTTCAGCAGCACAATGCCCGT
>17 dna:chromosome chromosome:NCBIM37:17:1:95272651:1 27442258 ID37723 U -
TGACTGCTGGGTGCCCTAGCTTC
>17 dna:chromosome chromosome:NCBIM37:17:1:95272651:1 27442300 ID40240 U -
TGAGTCTTGAGTGGCACAGGGTCCCTAA
>17 dna:chromosome chromosome:NCBIM37:17:1:95272651:1 27442302 ID41636 U -
TGATGAGTCTTGAGTGGCACAGGGTCCCT
>17 dna:chromosome chromosome:NCBIM37:17:1:95272651:1 27442303 ID40239 U -
TGAGTCTTGAGTGGCACAGGGTCCC
>17 dna:chromosome chromosome:NCBIM37:17:1:95272651:1 27442303 ID41635 U -
TGATGAGTCTTGAGTGGCACAGGGTCCC
>17 dna:chromosome chromosome:NCBIM37:17:1:95272651:1 27442334 ID48133 U -
TGCTTAAACGGCTCAGGCAGGCTCC
>17 dna:chromosome chromosome:NCBIM37:17:1:95272651:1 27442347 ID36855 U -
TGACAGTTCTACCCTCTGCTTAAACGGC
>17 dna:chromosome chromosome:NCBIM37:17:1:95272651:1 27442360 ID13929 U -
TACCAGTTCTTTTGACAGTTCTACCCT
>17 dna:chromosome chromosome:NCBIM37:17:1:95272651:1 27442370 ID12210 U -
TACAAGAGTGCTTTACCAGTTCTTTTGACA
>17 dna:chromosome chromosome:NCBIM37:17:1:95272651:1 27442371 ID12209 U -
TACAAGAGTGCTTTACCAGTTCTTTTGAC
>17 dna:chromosome chromosome:NCBIM37:17:1:95272651:1 27442413 ID30689 U -
TCGATCTACAGCAAGGCATCAGGAATCACTC
>17 dna:chromosome chromosome:NCBIM37:17:1:95272651:1 27442423 ID30808 U -
TCGGCACTCGATCTACAGCAAGGCATCA
>17 dna:chromosome chromosome:NCBIM37:17:1:95272651:1 27442424 ID30807 U -
TCGGCACTCGATCTACAGCAAGGCATC
>17 dna:chromosome chromosome:NCBIM37:17:1:95272651:1 27442458 ID3713 U -
CTTCTAGACACGGAGTGGGAGAGGCCGC
>17 dna:chromosome chromosome:NCBIM37:17:1:95272651:1 27442494 ID51469 U -
TGGCAATGAATGCTCCGAAGCCAACAGC
>17 dna:chromosome chromosome:NCBIM37:17:1:95272651:1 27442495 ID51468 U -
TGGCAATGAATGCTCCGAAGCCAACAG
>17 dna:chromosome chromosome:NCBIM37:17:1:95272651:1 27442496 ID51467 U -
TGGCAATGAATGCTCCGAAGCCAACA
>17 dna:chromosome chromosome:NCBIM37:17:1:95272651:1 27442499 ID45649 U -
TGCCATGGCAATGAATGCTCCGAAGCCA
>17 dna:chromosome chromosome:NCBIM37:17:1:95272651:1 27442500 ID45648 U -
TGCCATGGCAATGAATGCTCCGAAGCC
>17 dna:chromosome chromosome:NCBIM37:17:1:95272651:1 27442501 ID45647 U -
TGCCATGGCAATGAATGCTCCGAAGC
>17 dna:chromosome chromosome:NCBIM37:17:1:95272651:1 27442516 ID42969 U -
TGCAACGGGTGGTTTCCTGCCATGGCAA
>17 dna:chromosome chromosome:NCBIM37:17:1:95272651:1 27442518 ID66627 U -
TTGATGCAACGGGTGGTTTCCTGCCATGGC
>17 dna:chromosome chromosome:NCBIM37:17:1:95272651:1 27442524 ID66626 U -
TTGATGCAACGGGTGGTTTCCTGC
>17 dna:chromosome chromosome:NCBIM37:17:1:95272651:1 27442530 ID10293 U -
TAAGGCTCAGCTTTGATGCAACGGGTGGTT
>17 dna:chromosome chromosome:NCBIM37:17:1:95272651:1 27442531 ID5676 U -
GGCTCAGCTTTGATGCAACGGGTGGT
>17 dna:chromosome chromosome:NCBIM37:17:1:95272651:1 27442531 ID10292 U -
TAAGGCTCAGCTTTGATGCAACGGGTGGT
>17 dna:chromosome chromosome:NCBIM37:17:1:95272651:1 27442532 ID5675 U -
GGCTCAGCTTTGATGCAACGGGTGG
>17 dna:chromosome chromosome:NCBIM37:17:1:95272651:1 27442573 ID19957 U -
TAGGGTCCGCTCTTCAGTGTGAGTA
>17 dna:chromosome chromosome:NCBIM37:17:1:95272651:1 27442576 ID19956 U -
TAGGGTCCGCTCTTCAGTGTGA
>17 dna:chromosome chromosome:NCBIM37:17:1:95272651:1 27442586 ID52699 U -
TGGGAAAAAGTACCAATAGGGTCCGCTC
>17 dna:chromosome chromosome:NCBIM37:17:1:95272651:1 27442609 ID9459 U -
TAAGAAATATCTAATAAGCCCTGTGTGGGA
>17 dna:chromosome chromosome:NCBIM37:17:1:95272651:1 27442619 ID19955 U -
TAGGGTCATTAAGAAATATCTAATAAGCC
>17 dna:chromosome chromosome:NCBIM37:17:1:95272651:1 27442654 ID15924 U -
TAGAAAAAGATTTTTGAAAGGGGCTCTGGGT
>17 dna:chromosome chromosome:NCBIM37:17:1:95272651:1 27442659 ID15923 U -
TAGAAAAAGATTTTTGAAAGGGGCTC
>17 dna:chromosome chromosome:NCBIM37:17:1:95272651:1 27442666 ID60027 U -
TGTGTAGTCTTAGAAAAAGATTTTTGAAA
>17 dna:chromosome chromosome:NCBIM37:17:1:95272651:1 27442826 ID28226 U -
TCCCAATTTGGGCAGGAGTACCTGGCACCT
>17 dna:chromosome chromosome:NCBIM37:17:1:95272651:1 27442899 ID12638 U -
TACACAGGACGGCTCTGTCTTGCTCAGCACC
>17 dna:chromosome chromosome:NCBIM37:17:1:95272651:1 27442922 ID32659 U -
TCTGTCCTACTCTTGCCCTACACAGG
>17 dna:chromosome chromosome:NCBIM37:17:1:95272651:1 27442928 ID8780 U -
TAACATCTGTCCTACTCTTGCCCTA
>17 dna:chromosome chromosome:NCBIM37:17:1:95272651:1 27442930 ID44070 U -
TGCAGGATTAACATCTGTCCTACTCTTGCCC
>17 dna:chromosome chromosome:NCBIM37:17:1:95272651:1 27442931 ID44069 U -
TGCAGGATTAACATCTGTCCTACTCTTGCC
>17 dna:chromosome chromosome:NCBIM37:17:1:95272651:1 27442932 ID44068 U -
TGCAGGATTAACATCTGTCCTACTCTTGC
>17 dna:chromosome chromosome:NCBIM37:17:1:95272651:1 27443037 ID35381 U -
TGAAGCCTTGCTCTTGTTTCCCCAGG
>17 dna:chromosome chromosome:NCBIM37:17:1:95272651:1 27443049 ID40564 U -
TGAGTTGCCTGGCTCTGAAGCCTTGCTCT
>17 dna:chromosome chromosome:NCBIM37:17:1:95272651:1 27443070 ID1148 U -
AGGAAGGTTTGCCCCACTCTGAGTTGC
>17 dna:chromosome chromosome:NCBIM37:17:1:95272651:1 27443167 ID1009 M -
AGCACAGAAACTCTGGCCGGATGT
>17 dna:chromosome chromosome:NCBIM37:17:1:95272651:1 27443204 ID48976 U -
TGGAAAGCGTCCGGCAGTCCTCCTGAG
>17 dna:chromosome chromosome:NCBIM37:17:1:95272651:1 27443306 ID6394 U -
TAAAAACCTGGTACAGGGGCTGCCC
>17 dna:chromosome chromosome:NCBIM37:17:1:95272651:1 27443311 ID47938 U -
TGCTGGAGACTAAAAACCTGGTACAGGGGC
>17 dna:chromosome chromosome:NCBIM37:17:1:95272651:1 27443314 ID50468 U -
TGGAGACTAAAAACCTGGTACAGG
>17 dna:chromosome chromosome:NCBIM37:17:1:95272651:1 27443315 ID50467 U -
TGGAGACTAAAAACCTGGTACAG
>17 dna:chromosome chromosome:NCBIM37:17:1:95272651:1 27443316 ID53660 U -
TGGGATGCTGGAGACTAAAAACCTGGTACA
>17 dna:chromosome chromosome:NCBIM37:17:1:95272651:1 27443318 ID53659 U -
TGGGATGCTGGAGACTAAAAACCTGGTA
>17 dna:chromosome chromosome:NCBIM37:17:1:95272651:1 27443338 ID47997 M -
TGCTGTATCCAGCGTGGGATGC
>17 dna:chromosome chromosome:NCBIM37:17:1:95272651:1 27443351 ID66113 M -
TTCTGTTCTCATCTCCTCTGCTGTATC
>17 dna:chromosome chromosome:NCBIM37:17:1:95272651:1 27443433 ID10248 U -
TAAGGACTCTCGCCTGCGTGGGAACCCTCT
>17 dna:chromosome chromosome:NCBIM37:17:1:95272651:1 27443442 ID50229 M -
TGGACTAAGGACTCTCGCCTGCGTGG
>17 dna:chromosome chromosome:NCBIM37:17:1:95272651:1 27443475 ID28456 M -
TCCCATCAGAAGGCTTTCCTGTGCTCCAGC
>17 dna:chromosome chromosome:NCBIM37:17:1:95272651:1 27443486 ID5003 U -
GCCTAATCTCCCATCAGAAGGCTTTCC
>17 dna:chromosome chromosome:NCBIM37:17:1:95272651:1 27443487 ID46085 U -
TGCCTAATCTCCCATCAGAAGGCTTTC
>17 dna:chromosome chromosome:NCBIM37:17:1:95272651:1 27443502 ID10257 M -
TAAGGAGCCATGCCTAATCTCC
>17 dna:chromosome chromosome:NCBIM37:17:1:95272651:1 27443510 ID53555 U -
TGGGATAGGTTTTCTCCTAAGGAGCCATGCC
>17 dna:chromosome chromosome:NCBIM37:17:1:95272651:1 27443511 ID53554 U -
TGGGATAGGTTTTCTCCTAAGGAGCCATGC
>17 dna:chromosome chromosome:NCBIM37:17:1:95272651:1 27443514 ID53553 U -
TGGGATAGGTTTTCTCCTAAGGAGCCA
>17 dna:chromosome chromosome:NCBIM37:17:1:95272651:1 27443515 ID53552 U -
TGGGATAGGTTTTCTCCTAAGGAGCC
>17 dna:chromosome chromosome:NCBIM37:17:1:95272651:1 27443524 ID59774 U -
TGTGCTTGGACGATGGGATAGGTTTTCTCC
>17 dna:chromosome chromosome:NCBIM37:17:1:95272651:1 27443526 ID59773 M -
TGTGCTTGGACGATGGGATAGGTTTTCT
>17 dna:chromosome chromosome:NCBIM37:17:1:95272651:1 27443527 ID59772 M -
TGTGCTTGGACGATGGGATAGGTTTTC
>17 dna:chromosome chromosome:NCBIM37:17:1:95272651:1 27443553 ID33804 U -
TGAAACAGACTGTTCATCAAGGCCCACT
>17 dna:chromosome chromosome:NCBIM37:17:1:95272651:1 27443556 ID33803 U -
TGAAACAGACTGTTCATCAAGGCCC
>17 dna:chromosome chromosome:NCBIM37:17:1:95272651:1 27443566 ID65809 U -
TTCTACAATAAAGCTCTGAAACAGACTGTTC
>17 dna:chromosome chromosome:NCBIM37:17:1:95272651:1 27443597 ID68475 M -
TTTCTCTTTCCCCCTGCCT
>17 dna:chromosome chromosome:NCBIM37:17:1:95272651:1 27443782 ID14273 M -
TACCTAGCAACAGCAAGATAAGCAGCCC
>17 dna:chromosome chromosome:NCBIM37:17:1:95272651:1 27443819 ID2774 M -
CCCAAGCTTCTGACCTTCAGGCTAGACT
>17 dna:chromosome chromosome:NCBIM37:17:1:95272651:1 27443833 ID6072 U -
GTCTTGTACACAATGTCCCAAGCTTCTGAC
>17 dna:chromosome chromosome:NCBIM37:17:1:95272651:1 27443976 ID6081 M -
GTGAACCCCGGTGAAACCCAGTGG
>17 dna:chromosome chromosome:NCBIM37:17:1:95272651:1 27443983 ID40041 M -
TGAGGTTGTGAACCCCGGTGAAAC
>17 dna:chromosome chromosome:NCBIM37:17:1:95272651:1 27443988 ID27743 M -
TCCAGTCGAGCTGAGGTTGTGAACCCCGGT
>17 dna:chromosome chromosome:NCBIM37:17:1:95272651:1 27443998 ID20920 U -
TAGTCTGATCTCCAGTCGAGCTGAGGTTGT
>17 dna:chromosome chromosome:NCBIM37:17:1:95272651:1 27444007 ID22998 U -
TATGCACAGATAGTCTGATCTCCAGTCGAGC
>17 dna:chromosome chromosome:NCBIM37:17:1:95272651:1 27444007 ID43588 U -
TGCACAGATAGTCTGATCTCCAGTCGAGC
>17 dna:chromosome chromosome:NCBIM37:17:1:95272651:1 27444009 ID22997 U -
TATGCACAGATAGTCTGATCTCCAGTCGA
>17 dna:chromosome chromosome:NCBIM37:17:1:95272651:1 27444091 ID43034 U -
TGCAACTGCGGTATTACCTGCACGAC
>17 dna:chromosome chromosome:NCBIM37:17:1:95272651:1 27444108 ID17224 U -
TAGAGCTTCAGATGATATCTTTGCAACTGC
>17 dna:chromosome chromosome:NCBIM37:17:1:95272651:1 27444110 ID17223 U -
TAGAGCTTCAGATGATATCTTTGCAACT
>17 dna:chromosome chromosome:NCBIM37:17:1:95272651:1 27444111 ID17222 U -
TAGAGCTTCAGATGATATCTTTGCAAC
>17 dna:chromosome chromosome:NCBIM37:17:1:95272651:1 27444175 ID9248 U -
TAACTGCCTATAGATTCTTAAGGAATGGT
>17 dna:chromosome chromosome:NCBIM37:17:1:95272651:1 27444177 ID9247 U -
TAACTGCCTATAGATTCTTAAGGAATG
>17 dna:chromosome chromosome:NCBIM37:17:1:95272651:1 27444184 ID44823 U -
TGCCAACCAATAACTGCCTATAGATTCTTA
>17 dna:chromosome chromosome:NCBIM37:17:1:95272651:1 27444264 ID42360 U -
TGATTGTATGGGTTCAATTAAGAGTTTGAGC
>17 dna:chromosome chromosome:NCBIM37:17:1:95272651:1 27444265 ID42359 U -
TGATTGTATGGGTTCAATTAAGAGTTTGAG
>17 dna:chromosome chromosome:NCBIM37:17:1:95272651:1 27444266 ID42358 U -
TGATTGTATGGGTTCAATTAAGAGTTTGA
>17 dna:chromosome chromosome:NCBIM37:17:1:95272651:1 27444269 ID64386 U -
TTATGATTGTATGGGTTCAATTAAGAGTT
>17 dna:chromosome chromosome:NCBIM37:17:1:95272651:1 27444270 ID11560 U -
TAATTATGATTGTATGGGTTCAATTAAGAGT
>17 dna:chromosome chromosome:NCBIM37:17:1:95272651:1 27444273 ID11559 U -
TAATTATGATTGTATGGGTTCAATTAAG
>17 dna:chromosome chromosome:NCBIM37:17:1:95272651:1 27444273 ID63784 U -
TTAATTATGATTGTATGGGTTCAATTAAG
>17 dna:chromosome chromosome:NCBIM37:17:1:95272651:1 27444275 ID11558 U -
TAATTATGATTGTATGGGTTCAATTA
>17 dna:chromosome chromosome:NCBIM37:17:1:95272651:1 27444319 ID59046 U -
TGTGACCTGTTGAATTAGGGTGTGTCC
>17 dna:chromosome chromosome:NCBIM37:17:1:95272651:1 27444321 ID20827 U -
TAGTCATGTGACCTGTTGAATTAGGGTGTGT
>17 dna:chromosome chromosome:NCBIM37:17:1:95272651:1 27444322 ID20826 U -
TAGTCATGTGACCTGTTGAATTAGGGTGTG
>17 dna:chromosome chromosome:NCBIM37:17:1:95272651:1 27444323 ID20825 U -
TAGTCATGTGACCTGTTGAATTAGGGTGT
>17 dna:chromosome chromosome:NCBIM37:17:1:95272651:1 27444327 ID16619 U -
TAGAATAGTCATGTGACCTGTTGAATTAGG
>17 dna:chromosome chromosome:NCBIM37:17:1:95272651:1 27444330 ID16618 U -
TAGAATAGTCATGTGACCTGTTGAATT
>17 dna:chromosome chromosome:NCBIM37:17:1:95272651:1 27444331 ID16617 U -
TAGAATAGTCATGTGACCTGTTGAAT
>17 dna:chromosome chromosome:NCBIM37:17:1:95272651:1 27444333 ID37638 U -
TGACTCTAGAATAGTCATGTGACCTGTTGA
>17 dna:chromosome chromosome:NCBIM37:17:1:95272651:1 27444338 ID37637 U -
TGACTCTAGAATAGTCATGTGACCT
>17 dna:chromosome chromosome:NCBIM37:17:1:95272651:1 27444375 ID53226 U -
TGGGACCTAACTGGAACACTTGCTACC
>17 dna:chromosome chromosome:NCBIM37:17:1:95272651:1 27444378 ID16295 U -
TAGAACATGGGACCTAACTGGAACACTTGCT
>17 dna:chromosome chromosome:NCBIM37:17:1:95272651:1 27444379 ID16294 U -
TAGAACATGGGACCTAACTGGAACACTTGC
>17 dna:chromosome chromosome:NCBIM37:17:1:95272651:1 27444385 ID19416 U -
TAGGATAGAACATGGGACCTAACTGGAAC
>17 dna:chromosome chromosome:NCBIM37:17:1:95272651:1 27444395 ID2043 U -
CACCTACACTCCTAGGATAGAACATGGGACC
>17 dna:chromosome chromosome:NCBIM37:17:1:95272651:1 27444403 ID19660 U -
TAGGCAGACACCTACACTCCTAGGATAGAAC
>17 dna:chromosome chromosome:NCBIM37:17:1:95272651:1 27444440 ID2859 U -
CCCCTGCTTCCTTTTGGAGGTTCCTG
>17 dna:chromosome chromosome:NCBIM37:17:1:95272651:1 27444460 ID61295 U -
TGTTTTCTCTTCCCCAAGATCCCCTG
>17 dna:chromosome chromosome:NCBIM37:17:1:95272651:1 27444463 ID30737 U -
TCGCCTGTTTTCTCTTCCCCAAGATCCC
>17 dna:chromosome chromosome:NCBIM37:17:1:95272651:1 27444465 ID30736 U -
TCGCCTGTTTTCTCTTCCCCAAGATC
>17 dna:chromosome chromosome:NCBIM37:17:1:95272651:1 27444466 ID30735 U -
TCGCCTGTTTTCTCTTCCCCAAGAT
>17 dna:chromosome chromosome:NCBIM37:17:1:95272651:1 27444499 ID36377 U -
TGACAAGCACTTATTTTATTCTTCA
>17 dna:chromosome chromosome:NCBIM37:17:1:95272651:1 27444541 ID28990 U -
TCCGAGAAGAGTCCAGGGAGCCCCAGAGAG
>17 dna:chromosome chromosome:NCBIM37:17:1:95272651:1 27444543 ID28989 U -
TCCGAGAAGAGTCCAGGGAGCCCCAGAG
>17 dna:chromosome chromosome:NCBIM37:17:1:95272651:1 27444544 ID28988 U -
TCCGAGAAGAGTCCAGGGAGCCCCAGA
>17 dna:chromosome chromosome:NCBIM37:17:1:95272651:1 27444550 ID28128 U -
TCCCAACTCCGAGAAGAGTCCAGGGAGC
>17 dna:chromosome chromosome:NCBIM37:17:1:95272651:1 27444591 ID43538 U -
TGCACAAGTAGCCTGAAGGGCTTTCTCCCTG
>17 dna:chromosome chromosome:NCBIM37:17:1:95272651:1 27444595 ID30397 U -
TCCTTGCACAAGTAGCCTGAAGGGCTTTCTC
>17 dna:chromosome chromosome:NCBIM37:17:1:95272651:1 27444625 ID36767 U -
TGACAGGAGCAGTGAGGAGGTACGTTAT
>17 dna:chromosome chromosome:NCBIM37:17:1:95272651:1 27444661 ID26852 U -
TCCAACCAGGACCAGGGCA
>17 dna:chromosome chromosome:NCBIM37:17:1:95272651:1 27444666 ID32708 U -
TCTGTGCCCAGCCTCCAACCAGGACCA
>17 dna:chromosome chromosome:NCBIM37:17:1:95272651:1 27444741 ID17978 U -
TAGCACTTCAAACCTATTCTTCCACATC
>17 dna:chromosome chromosome:NCBIM37:17:1:95272651:1 27444744 ID17977 U -
TAGCACTTCAAACCTATTCTTCCAC
>17 dna:chromosome chromosome:NCBIM37:17:1:95272651:1 27444796 ID28252 U -
TCCCACCTTCAGAGAGCTCAGATCCCATC
>17 dna:chromosome chromosome:NCBIM37:17:1:95272651:1 27444822 ID5455 U -
GGAGCCCACCACAGGCAGAGGCATGCTCC
>17 dna:chromosome chromosome:NCBIM37:17:1:95272651:1 27444839 ID64519 U -
TTCAAAATGGTCCCAAAGGAGCCCACCAC
>17 dna:chromosome chromosome:NCBIM37:17:1:95272651:1 27444850 ID50044 U -
TGGACAACAAGTTTCAAAATGGTCCCAAAG
>17 dna:chromosome chromosome:NCBIM37:17:1:95272651:1 27444850 ID67085 U -
TTGGACAACAAGTTTCAAAATGGTCCCAAAG
>17 dna:chromosome chromosome:NCBIM37:17:1:95272651:1 27444851 ID67084 U -
TTGGACAACAAGTTTCAAAATGGTCCCAAA
>17 dna:chromosome chromosome:NCBIM37:17:1:95272651:1 27444852 ID50043 U -
TGGACAACAAGTTTCAAAATGGTCCCAA
>17 dna:chromosome chromosome:NCBIM37:17:1:95272651:1 27444852 ID67083 U -
TTGGACAACAAGTTTCAAAATGGTCCCAA
>17 dna:chromosome chromosome:NCBIM37:17:1:95272651:1 27444853 ID50042 U -
TGGACAACAAGTTTCAAAATGGTCCCA
>17 dna:chromosome chromosome:NCBIM37:17:1:95272651:1 27444853 ID67082 U -
TTGGACAACAAGTTTCAAAATGGTCCCA
>17 dna:chromosome chromosome:NCBIM37:17:1:95272651:1 27444854 ID50041 U -
TGGACAACAAGTTTCAAAATGGTCCC
>17 dna:chromosome chromosome:NCBIM37:17:1:95272651:1 27444854 ID67081 U -
TTGGACAACAAGTTTCAAAATGGTCCC
>17 dna:chromosome chromosome:NCBIM37:17:1:95272651:1 27444855 ID50040 U -
TGGACAACAAGTTTCAAAATGGTCC
>17 dna:chromosome chromosome:NCBIM37:17:1:95272651:1 27444886 ID35707 U -
TGAATAATGGTGGTCTTTCTTGGGGATGA
>17 dna:chromosome chromosome:NCBIM37:17:1:95272651:1 27444891 ID22713 U -
TATGAATAATGGTGGTCTTTCTTGGG
>17 dna:chromosome chromosome:NCBIM37:17:1:95272651:1 27444891 ID35706 U -
TGAATAATGGTGGTCTTTCTTGGG
>17 dna:chromosome chromosome:NCBIM37:17:1:95272651:1 27444891 ID65893 U -
TTCTATGAATAATGGTGGTCTTTCTTGGG
>17 dna:chromosome chromosome:NCBIM37:17:1:95272651:1 27444892 ID22712 U -
TATGAATAATGGTGGTCTTTCTTGG
>17 dna:chromosome chromosome:NCBIM37:17:1:95272651:1 27444892 ID35705 U -
TGAATAATGGTGGTCTTTCTTGG
>17 dna:chromosome chromosome:NCBIM37:17:1:95272651:1 27444892 ID65892 U -
TTCTATGAATAATGGTGGTCTTTCTTGG
>17 dna:chromosome chromosome:NCBIM37:17:1:95272651:1 27444924 ID58287 U -
TGTCAGGTGTGTGCAGTGCAGTCCC
>17 dna:chromosome chromosome:NCBIM37:17:1:95272651:1 27444926 ID30923 U -
TCGTGTCAGGTGTGTGCAGTGCAGTC
>17 dna:chromosome chromosome:NCBIM37:17:1:95272651:1 27444946 ID18966 U -
TAGGAAGAAGAGCTGGCACCCCACTCGTGT
>17 dna:chromosome chromosome:NCBIM37:17:1:95272651:1 27444983 ID45278 U -
TGCCAGAATTTCTCTGTCAGGAAGCTT
>17 dna:chromosome chromosome:NCBIM37:17:1:95272651:1 27444985 ID45277 U -
TGCCAGAATTTCTCTGTCAGGAAGC
>17 dna:chromosome chromosome:NCBIM37:17:1:95272651:1 27444992 ID35314 U -
TGAAGCACCTGTGCCAGAATTTCTCTGTC
>17 dna:chromosome chromosome:NCBIM37:17:1:95272651:1 27444995 ID47685 U -
TGCTCTTGAAGCACCTGTGCCAGAATTTCTCT
>17 dna:chromosome chromosome:NCBIM37:17:1:95272651:1 27444998 ID47684 U -
TGCTCTTGAAGCACCTGTGCCAGAATTTC
>17 dna:chromosome chromosome:NCBIM37:17:1:95272651:1 27444999 ID23059 U -
TATGCTCTTGAAGCACCTGTGCCAGAATTT
>17 dna:chromosome chromosome:NCBIM37:17:1:95272651:1 27445003 ID23058 U -
TATGCTCTTGAAGCACCTGTGCCAGA
>17 dna:chromosome chromosome:NCBIM37:17:1:95272651:1 27445003 ID32907 U -
TCTTATGCTCTTGAAGCACCTGTGCCAGA
>17 dna:chromosome chromosome:NCBIM37:17:1:95272651:1 27445005 ID32906 U -
TCTTATGCTCTTGAAGCACCTGTGCCA
>17 dna:chromosome chromosome:NCBIM37:17:1:95272651:1 27445006 ID2450 U -
CAGTCTTATGCTCTTGAAGCACCTGTGCC
>17 dna:chromosome chromosome:NCBIM37:17:1:95272651:1 27445006 ID64397 U -
TTATGCTCTTGAAGCACCTGTGCC
>17 dna:chromosome chromosome:NCBIM37:17:1:95272651:1 27445017 ID27811 U -
TCCATACACACACAGTCTTATGCTCTTGAA
>17 dna:chromosome chromosome:NCBIM37:17:1:95272651:1 27445018 ID27810 U -
TCCATACACACACAGTCTTATGCTCTTGA
>17 dna:chromosome chromosome:NCBIM37:17:1:95272651:1 27445028 ID44786 U -
TGCCAAATTAATCCATACACACACAGTCTT
>17 dna:chromosome chromosome:NCBIM37:17:1:95272651:1 27445031 ID21310 U -
TAGTTGCCAAATTAATCCATACACACACAGT
>17 dna:chromosome chromosome:NCBIM37:17:1:95272651:1 27445032 ID21309 U -
TAGTTGCCAAATTAATCCATACACACACAG
>17 dna:chromosome chromosome:NCBIM37:17:1:95272651:1 27445034 ID21308 U -
TAGTTGCCAAATTAATCCATACACACAC
>17 dna:chromosome chromosome:NCBIM37:17:1:95272651:1 27445043 ID13031 U -
TACAGGAGAAGTTAGTTGCCAAATTAATCCA
>17 dna:chromosome chromosome:NCBIM37:17:1:95272651:1 27445044 ID4367 U -
GAGAAGTTAGTTGCCAAATTAATCC
>17 dna:chromosome chromosome:NCBIM37:17:1:95272651:1 27445047 ID29394 U -
TCCTACAGGAGAAGTTAGTTGCCAAATTAA
>17 dna:chromosome chromosome:NCBIM37:17:1:95272651:1 27445048 ID29393 U -
TCCTACAGGAGAAGTTAGTTGCCAAATTA
>17 dna:chromosome chromosome:NCBIM37:17:1:95272651:1 27445050 ID29392 U -
TCCTACAGGAGAAGTTAGTTGCCAAAT
>17 dna:chromosome chromosome:NCBIM37:17:1:95272651:1 27445051 ID29391 U -
TCCTACAGGAGAAGTTAGTTGCCAAA
>17 dna:chromosome chromosome:NCBIM37:17:1:95272651:1 27445053 ID29390 U -
TCCTACAGGAGAAGTTAGTTGCCA
>17 dna:chromosome chromosome:NCBIM37:17:1:95272651:1 27445054 ID43543 U -
TGCACAATCCTACAGGAGAAGTTAGTTGCC
>17 dna:chromosome chromosome:NCBIM37:17:1:95272651:1 27445054 ID66745 U -
TTGCACAATCCTACAGGAGAAGTTAGTTGCC
>17 dna:chromosome chromosome:NCBIM37:17:1:95272651:1 27445055 ID43542 U -
TGCACAATCCTACAGGAGAAGTTAGTTGC
>17 dna:chromosome chromosome:NCBIM37:17:1:95272651:1 27445057 ID5043 U -
GCCTTGCACAATCCTACAGGAGAAGTTAGTT
>17 dna:chromosome chromosome:NCBIM37:17:1:95272651:1 27445060 ID46553 U -
TGCCTTGCACAATCCTACAGGAGAAGTTA
>17 dna:chromosome chromosome:NCBIM37:17:1:95272651:1 27445060 ID68702 U -
TTTGCCTTGCACAATCCTACAGGAGAAGTTA
>17 dna:chromosome chromosome:NCBIM37:17:1:95272651:1 27445061 ID46552 U -
TGCCTTGCACAATCCTACAGGAGAAGTT
>17 dna:chromosome chromosome:NCBIM37:17:1:95272651:1 27445062 ID68701 U -
TTTGCCTTGCACAATCCTACAGGAGAAGT
>17 dna:chromosome chromosome:NCBIM37:17:1:95272651:1 27445065 ID30493 U -
TCCTTTGCCTTGCACAATCCTACAGGAGA
>17 dna:chromosome chromosome:NCBIM37:17:1:95272651:1 27445066 ID68449 U -
TTTCCTTTGCCTTGCACAATCCTACAGGAG
>17 dna:chromosome chromosome:NCBIM37:17:1:95272651:1 27445086 ID28787 U -
TCCCTCGGCATGTTTTCCTTTGC
>17 dna:chromosome chromosome:NCBIM37:17:1:95272651:1 27445100 ID44162 U -
TGCAGTCTTGCACATGTGCCCGTCCCTCGGC
>17 dna:chromosome chromosome:NCBIM37:17:1:95272651:1 27445101 ID44161 U -
TGCAGTCTTGCACATGTGCCCGTCCCTCGG
>17 dna:chromosome chromosome:NCBIM37:17:1:95272651:1 27445102 ID44160 U -
TGCAGTCTTGCACATGTGCCCGTCCCTCG
>17 dna:chromosome chromosome:NCBIM37:17:1:95272651:1 27445105 ID44159 U -
TGCAGTCTTGCACATGTGCCCGTCCC
>17 dna:chromosome chromosome:NCBIM37:17:1:95272651:1 27445106 ID3571 U -
CTGCAGTCTTGCACATGTGCCCGTCC
>17 dna:chromosome chromosome:NCBIM37:17:1:95272651:1 27445106 ID32437 U -
TCTGCAGTCTTGCACATGTGCCCGTCC
>17 dna:chromosome chromosome:NCBIM37:17:1:95272651:1 27445107 ID44157 U -
TGCAGTCTTGCACATGTGCCCGTC
>17 dna:chromosome chromosome:NCBIM37:17:1:95272651:1 27445110 ID2650 U -
CCACATCTGCAGTCTTGCACATGTGCCC
>17 dna:chromosome chromosome:NCBIM37:17:1:95272651:1 27445110 ID44156 U -
TGCAGTCTTGCACATGTGCCC
>17 dna:chromosome chromosome:NCBIM37:17:1:95272651:1 27445112 ID44155 U -
TGCAGTCTTGCACATGTGC
>17 dna:chromosome chromosome:NCBIM37:17:1:95272651:1 27445117 ID30224 U -
TCCTTACAGCCACATCTGCAGTCTTGCACA
>17 dna:chromosome chromosome:NCBIM37:17:1:95272651:1 27445117 ID63882 U -
TTACAGCCACATCTGCAGTCTTGCACA
>17 dna:chromosome chromosome:NCBIM37:17:1:95272651:1 27445118 ID63881 U -
TTACAGCCACATCTGCAGTCTTGCAC
>17 dna:chromosome chromosome:NCBIM37:17:1:95272651:1 27445182 ID50533 U -
TGGAGCAAATGGGTCAGGCAGGAGGAG
>17 dna:chromosome chromosome:NCBIM37:17:1:95272651:1 27445184 ID50532 U -
TGGAGCAAATGGGTCAGGCAGGAGG
>17 dna:chromosome chromosome:NCBIM37:17:1:95272651:1 27445190 ID28109 U -
TCCCAAATGCTGGAGCAAATGGGTCAGGC
>17 dna:chromosome chromosome:NCBIM37:17:1:95272651:1 27445199 ID65261 U -
TTCCAGATGTGTTCCCAAATGCTGGAGCAAAT
>17 dna:chromosome chromosome:NCBIM37:17:1:95272651:1 27445209 ID24053 U -
TATTTTGATTCCAGATGTGTTCCCAAATGC
>17 dna:chromosome chromosome:NCBIM37:17:1:95272651:1 27445211 ID57975 U -
TGTATTTTGATTCCAGATGTGTTCCCAAAT
>17 dna:chromosome chromosome:NCBIM37:17:1:95272651:1 27445211 ID68950 U -
TTTTGATTCCAGATGTGTTCCCAAAT
>17 dna:chromosome chromosome:NCBIM37:17:1:95272651:1 27445215 ID57974 U -
TGTATTTTGATTCCAGATGTGTTCCC
>17 dna:chromosome chromosome:NCBIM37:17:1:95272651:1 27445216 ID57973 U -
TGTATTTTGATTCCAGATGTGTTCC
>17 dna:chromosome chromosome:NCBIM37:17:1:95272651:1 27445217 ID40573 U -
TGAGTTGTATTTTGATTCCAGATGTGTTC
>17 dna:chromosome chromosome:NCBIM37:17:1:95272651:1 27445217 ID66573 U -
TTGAGTTGTATTTTGATTCCAGATGTGTTC
>17 dna:chromosome chromosome:NCBIM37:17:1:95272651:1 27445218 ID60900 U -
TGTTGAGTTGTATTTTGATTCCAGATGTGTT
>17 dna:chromosome chromosome:NCBIM37:17:1:95272651:1 27445227 ID64022 U -
TTACTCGTGTTGAGTTGTATTTTGATTCC
>17 dna:chromosome chromosome:NCBIM37:17:1:95272651:1 27445245 ID42396 U -
TGATTTACCATCACAATTTTTACTCGTGTT
>17 dna:chromosome chromosome:NCBIM37:17:1:95272651:1 27445247 ID42395 U -
TGATTTACCATCACAATTTTTACTCGTG
>17 dna:chromosome chromosome:NCBIM37:17:1:95272651:1 27445248 ID42394 U -
TGATTTACCATCACAATTTTTACTCGT
>17 dna:chromosome chromosome:NCBIM37:17:1:95272651:1 27445265 ID10122 U -
TAAGCTCAGTCAAATAAACAATGATTTACCA
>17 dna:chromosome chromosome:NCBIM37:17:1:95272651:1 27445268 ID10121 U -
TAAGCTCAGTCAAATAAACAATGATTTA
>17 dna:chromosome chromosome:NCBIM37:17:1:95272651:1 27445280 ID27946 U -
TCCATGGTGATTTTAAGCTCAGTCAAATA
>17 dna:chromosome chromosome:NCBIM37:17:1:95272651:1 27445280 ID65346 U -
TTCCATGGTGATTTTAAGCTCAGTCAAATA
>17 dna:chromosome chromosome:NCBIM37:17:1:95272651:1 27445281 ID65345 U -
TTCCATGGTGATTTTAAGCTCAGTCAAAT
>17 dna:chromosome chromosome:NCBIM37:17:1:95272651:1 27445282 ID27945 U -
TCCATGGTGATTTTAAGCTCAGTCAAA
>17 dna:chromosome chromosome:NCBIM37:17:1:95272651:1 27445282 ID65344 U -
TTCCATGGTGATTTTAAGCTCAGTCAAA
>17 dna:chromosome chromosome:NCBIM37:17:1:95272651:1 27445284 ID61162 U -
TGTTTCCATGGTGATTTTAAGCTCAGTCA
>17 dna:chromosome chromosome:NCBIM37:17:1:95272651:1 27445305 ID31950 U -
TCTCTCAAAAGAACACCCAGGTGTGTTTCCA
>17 dna:chromosome chromosome:NCBIM37:17:1:95272651:1 27445373 ID67242 U -
TTGGATGGCGCCACCAGACTCAGG
>17 dna:chromosome chromosome:NCBIM37:17:1:95272651:1 27445384 ID53272 U -
TGGGACTGAAGCCTGTTGGATGGCGCCA
>17 dna:chromosome chromosome:NCBIM37:17:1:95272651:1 27445398 ID30560 U -
TCCTTTTTATACAGCCTGGGACTGAAGCCT
>17 dna:chromosome chromosome:NCBIM37:17:1:95272651:1 27445407 ID15842 U -
TACTTTCTCCTTTTTATACAGCCTGGGA
>17 dna:chromosome chromosome:NCBIM37:17:1:95272651:1 27445523 ID52595 U -
TGGCTTACAGTTTATAGTGTGTGGT
>17 dna:chromosome chromosome:NCBIM37:17:1:95272651:1 27445524 ID52594 U -
TGGCTTACAGTTTATAGTGTGTGG
>17 dna:chromosome chromosome:NCBIM37:17:1:95272651:1 27445526 ID68810 U -
TTTGTTTTTGGCTTACAGTTTATAGTGTGT
>17 dna:chromosome chromosome:NCBIM37:17:1:95272651:1 27445527 ID61255 U -
TGTTTGTTTTTGGCTTACAGTTTATAGTGTG
>17 dna:chromosome chromosome:NCBIM37:17:1:95272651:1 27445637 ID1343 U -
AGTGTGTATTATACAACCTTCATGGTTAC
>17 dna:chromosome chromosome:NCBIM37:17:1:95272651:1 27445637 ID4574 U -
GAGTGTGTATTATACAACCTTCATGGTTAC
>17 dna:chromosome chromosome:NCBIM37:17:1:95272651:1 27445637 ID5469 U -
GGAGTGTGTATTATACAACCTTCATGGTTAC
>17 dna:chromosome chromosome:NCBIM37:17:1:95272651:1 27445637 ID5740 U -
GGGAGTGTGTATTATACAACCTTCATGGTTAC
>17 dna:chromosome chromosome:NCBIM37:17:1:95272651:1 27445638 ID4573 U -
GAGTGTGTATTATACAACCTTCATGGTTA
>17 dna:chromosome chromosome:NCBIM37:17:1:95272651:1 27445638 ID5468 U -
GGAGTGTGTATTATACAACCTTCATGGTTA
>17 dna:chromosome chromosome:NCBIM37:17:1:95272651:1 27445659 ID39980 U -
TGAGGTGCTGGGACTGAGGGAGTGTGT
>17 dna:chromosome chromosome:NCBIM37:17:1:95272651:1 27445668 ID28944 U -
TCCCTTTCTGAGGTGCTGGGACTGAG
>17 dna:chromosome chromosome:NCBIM37:17:1:95272651:1 27445693 ID52690 U -
TGGCTTTTGTCTGGGTTCTTGGATTCCCAT
>17 dna:chromosome chromosome:NCBIM37:17:1:95272651:1 27445725 ID3810 U -
GAAACCAAAAGGTTGAACCACCCTGC
>17 dna:chromosome chromosome:NCBIM37:17:1:95272651:1 27445790 ID47840 U -
TGCTGATGGATGCTCACTATTAAAC
>17 dna:chromosome chromosome:NCBIM37:17:1:95272651:1 27445792 ID68855 U -
TTTTAATGCTGATGGATGCTCACTATTAA
>17 dna:chromosome chromosome:NCBIM37:17:1:95272651:1 27445795 ID11780 U -
TAATTTTAATGCTGATGGATGCTCACTAT
>17 dna:chromosome chromosome:NCBIM37:17:1:95272651:1 27445796 ID21758 U -
TATAATTTTAATGCTGATGGATGCTCACTA
>17 dna:chromosome chromosome:NCBIM37:17:1:95272651:1 27445798 ID21965 U -
TATATAATTTTAATGCTGATGGATGCTCAC
>17 dna:chromosome chromosome:NCBIM37:17:1:95272651:1 27445799 ID11358 U -
TAATGCTGATGGATGCTCA
>17 dna:chromosome chromosome:NCBIM37:17:1:95272651:1 27445799 ID21964 U -
TATATAATTTTAATGCTGATGGATGCTCA
>17 dna:chromosome chromosome:NCBIM37:17:1:95272651:1 27445800 ID21963 U -
TATATAATTTTAATGCTGATGGATGCTC
>17 dna:chromosome chromosome:NCBIM37:17:1:95272651:1 27445800 ID21991 U -
TATATATAATTTTAATGCTGATGGATGCTC
>17 dna:chromosome chromosome:NCBIM37:17:1:95272651:1 27445801 ID21990 U -
TATATATAATTTTAATGCTGATGGATGCT
>17 dna:chromosome chromosome:NCBIM37:17:1:95272651:1 27445804 ID21995 U -
TATATATATATAATTTTAATGCTGATGGAT
>17 dna:chromosome chromosome:NCBIM37:17:1:95272651:1 27445805 ID21994 U -
TATATATATATAATTTTAATGCTGATGGA
>17 dna:chromosome chromosome:NCBIM37:17:1:95272651:1 27445805 ID21997 U -
TATATATATATATAATTTTAATGCTGATGGA
>17 dna:chromosome chromosome:NCBIM37:17:1:95272651:1 27445806 ID21996 U -
TATATATATATATAATTTTAATGCTGATGG
>17 dna:chromosome chromosome:NCBIM37:17:1:95272651:1 27445856 ID45992 U -
TGCCCTTTTGTTTGCTGGCTGTGGGTC
>17 dna:chromosome chromosome:NCBIM37:17:1:95272651:1 27445858 ID45991 U -
TGCCCTTTTGTTTGCTGGCTGTGGG
>17 dna:chromosome chromosome:NCBIM37:17:1:95272651:1 27445892 ID58104 U -
TGTCACAGAGACCTCATCCCAACACATGGCA
>17 dna:chromosome chromosome:NCBIM37:17:1:95272651:1 27445908 ID19770 U -
TAGGCGAGTGAGTCTGTCACAGAGACCTC
>17 dna:chromosome chromosome:NCBIM37:17:1:95272651:1 27445949 ID34385 U -
TGAAATCAATTTCATGGGCTGCAGCCAGCAC
>17 dna:chromosome chromosome:NCBIM37:17:1:95272651:1 27445950 ID34384 U -
TGAAATCAATTTCATGGGCTGCAGCCAGCA
>17 dna:chromosome chromosome:NCBIM37:17:1:95272651:1 27445951 ID34383 U -
TGAAATCAATTTCATGGGCTGCAGCCAGC
>17 dna:chromosome chromosome:NCBIM37:17:1:95272651:1 27445952 ID34382 U -
TGAAATCAATTTCATGGGCTGCAGCCAG
>17 dna:chromosome chromosome:NCBIM37:17:1:95272651:1 27445954 ID34381 U -
TGAAATCAATTTCATGGGCTGCAGCC
>17 dna:chromosome chromosome:NCBIM37:17:1:95272651:1 27445955 ID34380 U -
TGAAATCAATTTCATGGGCTGCAGC
>17 dna:chromosome chromosome:NCBIM37:17:1:95272651:1 27445956 ID34379 U -
TGAAATCAATTTCATGGGCTGCAG
>17 dna:chromosome chromosome:NCBIM37:17:1:95272651:1 27445957 ID34378 U -
TGAAATCAATTTCATGGGCTGCA
>17 dna:chromosome chromosome:NCBIM37:17:1:95272651:1 27445962 ID34377 U -
TGAAATCAATTTCATGGG
>17 dna:chromosome chromosome:NCBIM37:17:1:95272651:1 27445962 ID56216 U -
TGGTGGGTAGTGAAATCAATTTCATGGG
>17 dna:chromosome chromosome:NCBIM37:17:1:95272651:1 27446059 ID1388 U -
ATACAGAACAAGTGGCTCCTCAGGGTCACCC
>17 dna:chromosome chromosome:NCBIM37:17:1:95272651:1 27446068 ID12857 U -
TACAGAACAAGTGGCTCCTCA
>17 dna:chromosome chromosome:NCBIM37:17:1:95272651:1 27446069 ID1017 U -
AGCATACAGAACAAGTGGCTCCTC
>17 dna:chromosome chromosome:NCBIM37:17:1:95272651:1 27446069 ID12856 U -
TACAGAACAAGTGGCTCCTC
>17 dna:chromosome chromosome:NCBIM37:17:1:95272651:1 27446140 ID43117 U -
TGCAAGAGCTGTAGTGTCCTCCCAGGGG
>17 dna:chromosome chromosome:NCBIM37:17:1:95272651:1 27446144 ID67369 U -
TTGGCTTTGCAAGAGCTGTAGTGTCCTCCCA
>17 dna:chromosome chromosome:NCBIM37:17:1:95272651:1 27446148 ID67368 U -
TTGGCTTTGCAAGAGCTGTAGTGTCCT
>17 dna:chromosome chromosome:NCBIM37:17:1:95272651:1 27446156 ID47957 U -
TGCTGGCTTTGGCTTTGCAAGAGCTGT
>17 dna:chromosome chromosome:NCBIM37:17:1:95272651:1 27446200 ID38045 U -
TGAGAAAGAAAGCGCTTTTCTTGAGCTGGC
>17 dna:chromosome chromosome:NCBIM37:17:1:95272651:1 27446201 ID38044 U -
TGAGAAAGAAAGCGCTTTTCTTGAGCTGG
>17 dna:chromosome chromosome:NCBIM37:17:1:95272651:1 27446202 ID38043 U -
TGAGAAAGAAAGCGCTTTTCTTGAGCTG
>17 dna:chromosome chromosome:NCBIM37:17:1:95272651:1 27446203 ID38042 U -
TGAGAAAGAAAGCGCTTTTCTTGAGCT
>17 dna:chromosome chromosome:NCBIM37:17:1:95272651:1 27446207 ID56162 U -
TGGTGCTTTGAGAAAGAAAGCGCTTTTCTTG
>17 dna:chromosome chromosome:NCBIM37:17:1:95272651:1 27446316 ID24569 U -
TCAAGACATAGAGGTAAGGTGAGTTTGCC
>17 dna:chromosome chromosome:NCBIM37:17:1:95272651:1 27446393 ID5547 U -
GGCACCTTGTGACTGGAGCTGGGACGC
>17 dna:chromosome chromosome:NCBIM37:17:1:95272651:1 27446395 ID51568 U -
TGGCACCTTGTGACTGGAGCTGGGAC
>17 dna:chromosome chromosome:NCBIM37:17:1:95272651:1 27446444 ID47638 U -
TGCTCTCTAACATCAGCAACTGTCTCA
>17 dna:chromosome chromosome:NCBIM37:17:1:95272651:1 27446457 ID31929 U -
TCTCTACCAGGTGCTCTCTAACATC
>17 dna:chromosome chromosome:NCBIM37:17:1:95272651:1 27446465 ID10595 U -
TAAGTGTCCTCTCTACCAGGTGCTCT
>17 dna:chromosome chromosome:NCBIM37:17:1:95272651:1 27446470 ID41928 U -
TGATGTATAAGTGTCCTCTCTACCAGGT
>17 dna:chromosome chromosome:NCBIM37:17:1:95272651:1 27446471 ID41927 U -
TGATGTATAAGTGTCCTCTCTACCAGG
>17 dna:chromosome chromosome:NCBIM37:17:1:95272651:1 27446472 ID41926 U -
TGATGTATAAGTGTCCTCTCTACCAG
>17 dna:chromosome chromosome:NCBIM37:17:1:95272651:1 27446473 ID41925 U -
TGATGTATAAGTGTCCTCTCTACCA
>17 dna:chromosome chromosome:NCBIM37:17:1:95272651:1 27446474 ID41924 U -
TGATGTATAAGTGTCCTCTCTACC
>17 dna:chromosome chromosome:NCBIM37:17:1:95272651:1 27446475 ID50958 U -
TGGATGATGTATAAGTGTCCTCTCTAC
>17 dna:chromosome chromosome:NCBIM37:17:1:95272651:1 27446521 ID16099 U -
TAGAAAGCATCCGACAAAGAATCTGCTTCCA
>17 dna:chromosome chromosome:NCBIM37:17:1:95272651:1 27446522 ID16098 U -
TAGAAAGCATCCGACAAAGAATCTGCTTCC
>17 dna:chromosome chromosome:NCBIM37:17:1:95272651:1 27446524 ID16097 U -
TAGAAAGCATCCGACAAAGAATCTGCTT
>17 dna:chromosome chromosome:NCBIM37:17:1:95272651:1 27446527 ID16096 U -
TAGAAAGCATCCGACAAAGAATCTG
>17 dna:chromosome chromosome:NCBIM37:17:1:95272651:1 27446534 ID19825 U -
TAGGCTGTGCTCTAGAAAGCATCCGACAAA
>17 dna:chromosome chromosome:NCBIM37:17:1:95272651:1 27446547 ID48410 U -
TGCTTGCGATAGGCTGTGCTCTAGAA
>17 dna:chromosome chromosome:NCBIM37:17:1:95272651:1 27446552 ID51815 U -
TGGCATGCTTGCGATAGGCTGTGCTC
>17 dna:chromosome chromosome:NCBIM37:17:1:95272651:1 27446555 ID33729 U -
TGAAAATGGCATGCTTGCGATAGGCTGTG
>17 dna:chromosome chromosome:NCBIM37:17:1:95272651:1 27446556 ID33728 U -
TGAAAATGGCATGCTTGCGATAGGCTGT
>17 dna:chromosome chromosome:NCBIM37:17:1:95272651:1 27446557 ID33727 U -
TGAAAATGGCATGCTTGCGATAGGCTG
>17 dna:chromosome chromosome:NCBIM37:17:1:95272651:1 27446559 ID2452 U -
CAGTGAAAATGGCATGCTTGCGATAGGC
>17 dna:chromosome chromosome:NCBIM37:17:1:95272651:1 27446559 ID33726 U -
TGAAAATGGCATGCTTGCGATAGGC
>17 dna:chromosome chromosome:NCBIM37:17:1:95272651:1 27446565 ID24925 U -
TCACACAGTGAAAATGGCATGCTTGCG
>17 dna:chromosome chromosome:NCBIM37:17:1:95272651:1 27446566 ID3388 U -
CTCACACAGTGAAAATGGCATGCTTGC
>17 dna:chromosome chromosome:NCBIM37:17:1:95272651:1 27446568 ID55738 U -
TGGTCTCACACAGTGAAAATGGCATGCTT
>17 dna:chromosome chromosome:NCBIM37:17:1:95272651:1 27446569 ID5847 U -
GGTCTCACACAGTGAAAATGGCATGCT
>17 dna:chromosome chromosome:NCBIM37:17:1:95272651:1 27446570 ID55737 U -
TGGTCTCACACAGTGAAAATGGCATGC
>17 dna:chromosome chromosome:NCBIM37:17:1:95272651:1 27446571 ID55736 U -
TGGTCTCACACAGTGAAAATGGCATG
>17 dna:chromosome chromosome:NCBIM37:17:1:95272651:1 27446603 ID11541 U -
TAATTACAGTTGACATTTCCATCGGTGAGACC
>17 dna:chromosome chromosome:NCBIM37:17:1:95272651:1 27446603 ID63914 U -
TTACAGTTGACATTTCCATCGGTGAGACC
>17 dna:chromosome chromosome:NCBIM37:17:1:95272651:1 27446605 ID11540 U -
TAATTACAGTTGACATTTCCATCGGTGAGA
>17 dna:chromosome chromosome:NCBIM37:17:1:95272651:1 27446606 ID11539 U -
TAATTACAGTTGACATTTCCATCGGTGAG
>17 dna:chromosome chromosome:NCBIM37:17:1:95272651:1 27446607 ID11538 U -
TAATTACAGTTGACATTTCCATCGGTGA
>17 dna:chromosome chromosome:NCBIM37:17:1:95272651:1 27446607 ID63913 U -
TTACAGTTGACATTTCCATCGGTGA
>17 dna:chromosome chromosome:NCBIM37:17:1:95272651:1 27446612 ID33658 U -
TGAAAATAATTACAGTTGACATTTCCATC
>17 dna:chromosome chromosome:NCBIM37:17:1:95272651:1 27446613 ID30349 U -
TCCTTGAAAATAATTACAGTTGACATTTCCAT
>17 dna:chromosome chromosome:NCBIM37:17:1:95272651:1 27446615 ID33657 U -
TGAAAATAATTACAGTTGACATTTCC
>17 dna:chromosome chromosome:NCBIM37:17:1:95272651:1 27446643 ID23712 U -
TATTGATTTATTCCAGAGCCATCAAGACTC
>17 dna:chromosome chromosome:NCBIM37:17:1:95272651:1 27446652 ID23872 U -
TATTTATATTGATTTATTCCAGAGCCA
>17 dna:chromosome chromosome:NCBIM37:17:1:95272651:1 27446653 ID23871 U -
TATTTATATTGATTTATTCCAGAGCC
>17 dna:chromosome chromosome:NCBIM37:17:1:95272651:1 27446659 ID22641 U -
TATGAAAACGTTATTTATATTGATTTATTCC
>17 dna:chromosome chromosome:NCBIM37:17:1:95272651:1 27446659 ID33461 U -
TGAAAACGTTATTTATATTGATTTATTCC
>17 dna:chromosome chromosome:NCBIM37:17:1:95272651:1 27446660 ID22640 U -
TATGAAAACGTTATTTATATTGATTTATTC
>17 dna:chromosome chromosome:NCBIM37:17:1:95272651:1 27446684 ID23426 U -
TATTAGAAACATGATTCAGGGTTTATGAA
>17 dna:chromosome chromosome:NCBIM37:17:1:95272651:1 27446691 ID57453 U -
TGTAATGCTATTAGAAACATGATTCAGGGT
>17 dna:chromosome chromosome:NCBIM37:17:1:95272651:1 27446695 ID17645 U -
TAGATGTAATGCTATTAGAAACATGATTCA
>17 dna:chromosome chromosome:NCBIM37:17:1:95272651:1 27446696 ID17644 U -
TAGATGTAATGCTATTAGAAACATGATTC
>17 dna:chromosome chromosome:NCBIM37:17:1:95272651:1 27446735 ID46969 U -
TGCTAAGATGTGAAGAAAAATTGTTTTGAAT
>17 dna:chromosome chromosome:NCBIM37:17:1:95272651:1 27446739 ID11659 U -
TAATTGCTAAGATGTGAAGAAAAATTGTTTT
>17 dna:chromosome chromosome:NCBIM37:17:1:95272651:1 27446740 ID11658 U -
TAATTGCTAAGATGTGAAGAAAAATTGTTT
>17 dna:chromosome chromosome:NCBIM37:17:1:95272651:1 27446740 ID63792 U -
TTAATTGCTAAGATGTGAAGAAAAATTGTTT
>17 dna:chromosome chromosome:NCBIM37:17:1:95272651:1 27446741 ID66914 U -
TTGCTAAGATGTGAAGAAAAATTGTT
>17 dna:chromosome chromosome:NCBIM37:17:1:95272651:1 27446782 ID36504 U -
TGACACAGGACAAGAAAATGAGCA
>17 dna:chromosome chromosome:NCBIM37:17:1:95272651:1 27446800 ID19806 U -
TAGGCTCTGAGCTGACAGTGACAC
>17 dna:chromosome chromosome:NCBIM37:17:1:95272651:1 27446830 ID52091 U -
TGGCCCTCGGTGCTAAAGTGTCACATCCC
>17 dna:chromosome chromosome:NCBIM37:17:1:95272651:1 27446832 ID13398 U -
TACATGGCCCTCGGTGCTAAAGTGTCACATC
>17 dna:chromosome chromosome:NCBIM37:17:1:95272651:1 27446875 ID54026 U -
TGGGCAGAAAAACTAAGCATGATTTGGGGT
>17 dna:chromosome chromosome:NCBIM37:17:1:95272651:1 27446946 ID10211 U -
TAAGGAAGCTGGGAGTGTGTGGATA
>17 dna:chromosome chromosome:NCBIM37:17:1:95272651:1 27446949 ID10210 U -
TAAGGAAGCTGGGAGTGTGTGG
>17 dna:chromosome chromosome:NCBIM37:17:1:95272651:1 27447053 ID43726 U -
TGCACGTTCACACTCGTGCGTGCC
>17 dna:chromosome chromosome:NCBIM37:17:1:95272651:1 27447054 ID43725 U -
TGCACGTTCACACTCGTGCGTGC
>17 dna:chromosome chromosome:NCBIM37:17:1:95272651:1 27447099 ID45813 U -
TGCCCACTGCTGAAGTGGTTGTAGC
>17 dna:chromosome chromosome:NCBIM37:17:1:95272651:1 27447114 ID30791 U -
TCGGAGTCACCAAGGTGCTTGCCCACTGC
>17 dna:chromosome chromosome:NCBIM37:17:1:95272651:1 27447128 ID4093 U -
GACAAGCTGCCTCGGAGTCACCAAGG
>17 dna:chromosome chromosome:NCBIM37:17:1:95272651:1 27447147 ID6512 U -
TAAAAAGTGAGTGGCACACAGAAGACAAGC
>17 dna:chromosome chromosome:NCBIM37:17:1:95272651:1 27447151 ID6511 U -
TAAAAAGTGAGTGGCACACAGAAGAC
>17 dna:chromosome chromosome:NCBIM37:17:1:95272651:1 27447151 ID63467 U -
TTAAAAAGTGAGTGGCACACAGAAGAC
>17 dna:chromosome chromosome:NCBIM37:17:1:95272651:1 27447162 ID25059 U -
TCACAGTGGATGTTTTAAAAAGTGAGTGGC
>17 dna:chromosome chromosome:NCBIM37:17:1:95272651:1 27447179 ID666 U -
ACGGCACGGGCCTGTGATCACAGTGGATGT
>17 dna:chromosome chromosome:NCBIM37:17:1:95272651:1 27447194 ID56295 U -
TGGTGTCCGACCCACGGCACGGGCCTGT
>17 dna:chromosome chromosome:NCBIM37:17:1:95272651:1 27447205 ID10175 U -
TAAGCTTGGTGTCCGACCCACGG
>17 dna:chromosome chromosome:NCBIM37:17:1:95272651:1 27447210 ID2613 U -
CCAAGCTAAGCTTGGTGTCCGACC
>17 dna:chromosome chromosome:NCBIM37:17:1:95272651:1 27447223 ID42668 U -
TGCAAACTGCACCAAGCTAAGC
>17 dna:chromosome chromosome:NCBIM37:17:1:95272651:1 27447229 ID21211 U -
TAGTTACTCACTGCAAACTGCACCAAG
>17 dna:chromosome chromosome:NCBIM37:17:1:95272651:1 27447232 ID59937 U -
TGTGGTAGTTACTCACTGCAAACTGCACC
>17 dna:chromosome chromosome:NCBIM37:17:1:95272651:1 27447261 ID23924 U -
TATTTCGCCGATTTTGTTTTTACTCAAATC
>17 dna:chromosome chromosome:NCBIM37:17:1:95272651:1 27447264 ID60678 U -
TGTTATTTCGCCGATTTTGTTTTTACTCAA
>17 dna:chromosome chromosome:NCBIM37:17:1:95272651:1 27447265 ID23923 U -
TATTTCGCCGATTTTGTTTTTACTCA
>17 dna:chromosome chromosome:NCBIM37:17:1:95272651:1 27447265 ID60677 U -
TGTTATTTCGCCGATTTTGTTTTTACTCA
>17 dna:chromosome chromosome:NCBIM37:17:1:95272651:1 27447274 ID32668 U -
TCTGTCTGGTGTTATTTCGCCGATTTTGT
>17 dna:chromosome chromosome:NCBIM37:17:1:95272651:1 27447298 ID36863 U -
TGACAGTTTGAAGGATAGCTGCTTCTTCTGT
>17 dna:chromosome chromosome:NCBIM37:17:1:95272651:1 27447299 ID36862 U -
TGACAGTTTGAAGGATAGCTGCTTCTTCTG
>17 dna:chromosome chromosome:NCBIM37:17:1:95272651:1 27447369 ID66199 U -
TTCTTGTGTGAACTTCGGGGTGAGGCCTTT
>17 dna:chromosome chromosome:NCBIM37:17:1:95272651:1 27447370 ID66198 U -
TTCTTGTGTGAACTTCGGGGTGAGGCCTT
>17 dna:chromosome chromosome:NCBIM37:17:1:95272651:1 27447372 ID33145 U -
TCTTGTGTGAACTTCGGGGTGAGGCC
>17 dna:chromosome chromosome:NCBIM37:17:1:95272651:1 27447372 ID66197 U -
TTCTTGTGTGAACTTCGGGGTGAGGCC
>17 dna:chromosome chromosome:NCBIM37:17:1:95272651:1 27447421 ID28446 U -
TCCCATACGTCTTTGCGAGTTTTCTGATCGG
>17 dna:chromosome chromosome:NCBIM37:17:1:95272651:1 27447423 ID28445 U -
TCCCATACGTCTTTGCGAGTTTTCTGATC
>17 dna:chromosome chromosome:NCBIM37:17:1:95272651:1 27447424 ID28444 U -
TCCCATACGTCTTTGCGAGTTTTCTGAT
>17 dna:chromosome chromosome:NCBIM37:17:1:95272651:1 27447432 ID15139 U -
TACTCAATTTCCCATACGTCTTTGCGAGT
>17 dna:chromosome chromosome:NCBIM37:17:1:95272651:1 27447457 ID18003 U -
TAGCAGAGACACCGAAACACGGATACT
>17 dna:chromosome chromosome:NCBIM37:17:1:95272651:1 27447530 ID52458 U -
TGGCTCTTTCCATGATCCTCAGC
>17 dna:chromosome chromosome:NCBIM37:17:1:95272651:1 27447558 ID18033 U -
TAGCAGCCAGACACAGAGCCTATCGTGG
>17 dna:chromosome chromosome:NCBIM37:17:1:95272651:1 27447616 ID15348 U -
TACTGAAGGTAACACTCTTTACTAAAGATA
>17 dna:chromosome chromosome:NCBIM37:17:1:95272651:1 27447618 ID15347 U -
TACTGAAGGTAACACTCTTTACTAAAGA
>17 dna:chromosome chromosome:NCBIM37:17:1:95272651:1 27447636 ID66789 U -
TTGCAGTGTTTGGCCACATTTACTGAAGGT
>17 dna:chromosome chromosome:NCBIM37:17:1:95272651:1 27447652 ID19135 U -
TAGGACAGAAATGAAATTGCAGTGTTTGGC
>17 dna:chromosome chromosome:NCBIM37:17:1:95272651:1 27447657 ID47189 U -
TGCTAGGACAGAAATGAAATTGCAGTGT
>17 dna:chromosome chromosome:NCBIM37:17:1:95272651:1 27447680 ID45402 U -
TGCCAGCTTTATTATCTCCCTGCTA
>17 dna:chromosome chromosome:NCBIM37:17:1:95272651:1 27447687 ID4681 U -
GATGTCTCCTGCCAGCTTTATTATCTC
>17 dna:chromosome chromosome:NCBIM37:17:1:95272651:1 27447756 ID5621 U -
GGCCAGCTTTTAAACCAGTGATGC
>17 dna:chromosome chromosome:NCBIM37:17:1:95272651:1 27447881 ID16070 U -
TAGAAAGAAGCTTGCTACAGGCTCAGGGTCT
>17 dna:chromosome chromosome:NCBIM37:17:1:95272651:1 27447882 ID16069 U -
TAGAAAGAAGCTTGCTACAGGCTCAGGGTC
>17 dna:chromosome chromosome:NCBIM37:17:1:95272651:1 27447883 ID16068 U -
TAGAAAGAAGCTTGCTACAGGCTCAGGGT
>17 dna:chromosome chromosome:NCBIM37:17:1:95272651:1 27447894 ID45370 U -
TGCCAGCACATAGAAAGAAGCTTGCTAC
>17 dna:chromosome chromosome:NCBIM37:17:1:95272651:1 27447895 ID45369 U -
TGCCAGCACATAGAAAGAAGCTTGCTA
>17 dna:chromosome chromosome:NCBIM37:17:1:95272651:1 27447927 ID12361 U -
TACAAGTTCTCATTTCTGCCTGCAGTGCCTC
>17 dna:chromosome chromosome:NCBIM37:17:1:95272651:1 27447929 ID12360 U -
TACAAGTTCTCATTTCTGCCTGCAGTGCC
>17 dna:chromosome chromosome:NCBIM37:17:1:95272651:1 27447932 ID12359 U -
TACAAGTTCTCATTTCTGCCTGCAGT
>17 dna:chromosome chromosome:NCBIM37:17:1:95272651:1 27447935 ID10496 U -
TAAGTCTACAAGTTCTCATTTCTGCCTGC
>17 dna:chromosome chromosome:NCBIM37:17:1:95272651:1 27447937 ID2933 U -
CCGTAAGTCTACAAGTTCTCATTTCTGCCT
>17 dna:chromosome chromosome:NCBIM37:17:1:95272651:1 27447937 ID10495 U -
TAAGTCTACAAGTTCTCATTTCTGCCT
>17 dna:chromosome chromosome:NCBIM37:17:1:95272651:1 27447939 ID24495 U -
TCAACCGTAAGTCTACAAGTTCTCATTTCTGC
>17 dna:chromosome chromosome:NCBIM37:17:1:95272651:1 27447941 ID24494 U -
TCAACCGTAAGTCTACAAGTTCTCATTTCT
>17 dna:chromosome chromosome:NCBIM37:17:1:95272651:1 27447944 ID24493 U -
TCAACCGTAAGTCTACAAGTTCTCATT
>17 dna:chromosome chromosome:NCBIM37:17:1:95272651:1 27447945 ID44347 U -
TGCATCAACCGTAAGTCTACAAGTTCTCAT
>17 dna:chromosome chromosome:NCBIM37:17:1:95272651:1 27447946 ID44346 U -
TGCATCAACCGTAAGTCTACAAGTTCTCA
>17 dna:chromosome chromosome:NCBIM37:17:1:95272651:1 27447947 ID44345 U -
TGCATCAACCGTAAGTCTACAAGTTCTC
>17 dna:chromosome chromosome:NCBIM37:17:1:95272651:1 27447947 ID59596 U -
TGTGCATCAACCGTAAGTCTACAAGTTCTC
>17 dna:chromosome chromosome:NCBIM37:17:1:95272651:1 27447949 ID59595 U -
TGTGCATCAACCGTAAGTCTACAAGTTC
>17 dna:chromosome chromosome:NCBIM37:17:1:95272651:1 27447960 ID26917 U -
TCCAAGACCTGCCTGTGCATCAACCGTAAG
>17 dna:chromosome chromosome:NCBIM37:17:1:95272651:1 27447969 ID40516 U -
TGAGTTCCAAGACCTGCCTGTGCATC
>17 dna:chromosome chromosome:NCBIM37:17:1:95272651:1 27447969 ID53057 U -
TGGGAATGAGTTCCAAGACCTGCCTGTGCATC
>17 dna:chromosome chromosome:NCBIM37:17:1:95272651:1 27447970 ID53056 U -
TGGGAATGAGTTCCAAGACCTGCCTGTGCAT
>17 dna:chromosome chromosome:NCBIM37:17:1:95272651:1 27447971 ID53055 U -
TGGGAATGAGTTCCAAGACCTGCCTGTGCA
>17 dna:chromosome chromosome:NCBIM37:17:1:95272651:1 27447972 ID53054 U -
TGGGAATGAGTTCCAAGACCTGCCTGTGC
>17 dna:chromosome chromosome:NCBIM37:17:1:95272651:1 27447974 ID53053 U -
TGGGAATGAGTTCCAAGACCTGCCTGT
>17 dna:chromosome chromosome:NCBIM37:17:1:95272651:1 27447974 ID63768 U -
TTAATGGGAATGAGTTCCAAGACCTGCCTGT
>17 dna:chromosome chromosome:NCBIM37:17:1:95272651:1 27447987 ID45911 U -
TGCCCTAAAACCTTAATGGGAATGAGTTCC
>17 dna:chromosome chromosome:NCBIM37:17:1:95272651:1 27448005 ID18989 U -
TAGGAAGCAAAATTGTTGCCCTAAAACC
>17 dna:chromosome chromosome:NCBIM37:17:1:95272651:1 27448013 ID618 U -
ACCTCACTTCTAGGAAGCAAAATTGTTGCC
>17 dna:chromosome chromosome:NCBIM37:17:1:95272651:1 27448016 ID6695 U -
TAAAACCTCACTTCTAGGAAGCAAAATTGTT
>17 dna:chromosome chromosome:NCBIM37:17:1:95272651:1 27448034 ID65278 U -
TTCCAGGGAACCCCAAATAAAACCTCACTT
>17 dna:chromosome chromosome:NCBIM37:17:1:95272651:1 27448126 ID27867 U -
TCCATCCATTCATGGTTTACCCCAT
>17 dna:chromosome chromosome:NCBIM37:17:1:95272651:1 27448162 ID1441 M -
ATCCATCCATCCATCCATCCATCCACCCAC
>17 dna:chromosome chromosome:NCBIM37:17:1:95272651:1 27448167 ID51012 M +
TGGATGGATGGATGGATGGATGGATGG
>17 dna:chromosome chromosome:NCBIM37:17:1:95272651:1 27448188 ID20096 U -
TAGGTCAGGTTCTTCATTCATTCATCCATCC
>17 dna:chromosome chromosome:NCBIM37:17:1:95272651:1 27448209 ID4233 U -
GACCCATCATATTGGACTAGGTCAGGT
>17 dna:chromosome chromosome:NCBIM37:17:1:95272651:1 27448217 ID12923 U -
TACAGAGTGTCAGACCCATCATATTGGACTA
>17 dna:chromosome chromosome:NCBIM37:17:1:95272651:1 27448217 ID63871 U -
TTACAGAGTGTCAGACCCATCATATTGGACTA
>17 dna:chromosome chromosome:NCBIM37:17:1:95272651:1 27448219 ID12922 U -
TACAGAGTGTCAGACCCATCATATTGGAC
>17 dna:chromosome chromosome:NCBIM37:17:1:95272651:1 27448219 ID63870 U -
TTACAGAGTGTCAGACCCATCATATTGGAC
>17 dna:chromosome chromosome:NCBIM37:17:1:95272651:1 27448220 ID63869 U -
TTACAGAGTGTCAGACCCATCATATTGGA
>17 dna:chromosome chromosome:NCBIM37:17:1:95272651:1 27448249 ID24939 U -
TCACACCCATGATCCATTGACTCCCAACCC
>17 dna:chromosome chromosome:NCBIM37:17:1:95272651:1 27448411 ID48566 U -
TGCTTTCTCGTTGTTTTGTATCCAGCCC
>17 dna:chromosome chromosome:NCBIM37:17:1:95272651:1 27448412 ID48565 U -
TGCTTTCTCGTTGTTTTGTATCCAGCC
>17 dna:chromosome chromosome:NCBIM37:17:1:95272651:1 27448414 ID48564 U -
TGCTTTCTCGTTGTTTTGTATCCAG
>17 dna:chromosome chromosome:NCBIM37:17:1:95272651:1 27448474 ID50982 U -
TGGATGCCTTTATTTGCTCCCATAAAATGA
>17 dna:chromosome chromosome:NCBIM37:17:1:95272651:1 27448495 ID44217 U -
TGCATAAAGGGACAAGAATTGGATGCCT
>17 dna:chromosome chromosome:NCBIM37:17:1:95272651:1 27448582 ID51678 U -
TGGCAGCTCAACTAAAGGAACTTGTCTTC
>17 dna:chromosome chromosome:NCBIM37:17:1:95272651:1 27448583 ID51677 U -
TGGCAGCTCAACTAAAGGAACTTGTCTT
>17 dna:chromosome chromosome:NCBIM37:17:1:95272651:1 27448584 ID51676 U -
TGGCAGCTCAACTAAAGGAACTTGTCT
>17 dna:chromosome chromosome:NCBIM37:17:1:95272651:1 27448585 ID51675 U -
TGGCAGCTCAACTAAAGGAACTTGTC
>17 dna:chromosome chromosome:NCBIM37:17:1:95272651:1 27448608 ID44366 U -
TGCATCATTAGCTCACAGTGGCCCCATGG
>17 dna:chromosome chromosome:NCBIM37:17:1:95272651:1 27448612 ID3120 U -
CGATGTGCATCATTAGCTCACAGTGGCCCC
>17 dna:chromosome chromosome:NCBIM37:17:1:95272651:1 27448612 ID6130 U -
GTGCATCATTAGCTCACAGTGGCCCC
>17 dna:chromosome chromosome:NCBIM37:17:1:95272651:1 27448622 ID47491 U -
TGCTCAGGAACGATGTGCATCATTAGCTCA
>17 dna:chromosome chromosome:NCBIM37:17:1:95272651:1 27448623 ID25858 U -
TCAGGAACGATGTGCATCATTAGCTC
>17 dna:chromosome chromosome:NCBIM37:17:1:95272651:1 27448623 ID47490 U -
TGCTCAGGAACGATGTGCATCATTAGCTC
>17 dna:chromosome chromosome:NCBIM37:17:1:95272651:1 27448635 ID31833 U -
TCTCCAGAGGCCTTGCTCAGGAACGATGTG
>17 dna:chromosome chromosome:NCBIM37:17:1:95272651:1 27448636 ID31832 U -
TCTCCAGAGGCCTTGCTCAGGAACGATGT
>17 dna:chromosome chromosome:NCBIM37:17:1:95272651:1 27448670 ID66780 U -
TTGCAGGCGTGACCTATAGGGGCAGA
>17 dna:chromosome chromosome:NCBIM37:17:1:95272651:1 27448672 ID50163 U -
TGGACATTGCAGGCGTGACCTATAGGGGCA
>17 dna:chromosome chromosome:NCBIM37:17:1:95272651:1 27448683 ID14805 U -
TACGTGTTTGCCTGGACATTGCAGGCGTGAC
>17 dna:chromosome chromosome:NCBIM37:17:1:95272651:1 27448684 ID14804 U -
TACGTGTTTGCCTGGACATTGCAGGCGTGA
>17 dna:chromosome chromosome:NCBIM37:17:1:95272651:1 27448689 ID18159 U -
TAGCATACGTGTTTGCCTGGACATTGCAGG
>17 dna:chromosome chromosome:NCBIM37:17:1:95272651:1 27448690 ID18158 U -
TAGCATACGTGTTTGCCTGGACATTGCAG
>17 dna:chromosome chromosome:NCBIM37:17:1:95272651:1 27448698 ID21130 U -
TAGTGTAGCATACGTGTTTGCCTGGA
>17 dna:chromosome chromosome:NCBIM37:17:1:95272651:1 27448698 ID58593 U -
TGTCTAGTGTAGCATACGTGTTTGCCTGGA
>17 dna:chromosome chromosome:NCBIM37:17:1:95272651:1 27448701 ID2566 U -
CATTGTCTAGTGTAGCATACGTGTTTGCCT
>17 dna:chromosome chromosome:NCBIM37:17:1:95272651:1 27448702 ID67850 U -
TTGTCTAGTGTAGCATACGTGTTTGCC
>17 dna:chromosome chromosome:NCBIM37:17:1:95272651:1 27448707 ID42638 U -
TGCAAACATTGTCTAGTGTAGCATACGTGT
>17 dna:chromosome chromosome:NCBIM37:17:1:95272651:1 27448711 ID42637 U -
TGCAAACATTGTCTAGTGTAGCATAC
>17 dna:chromosome chromosome:NCBIM37:17:1:95272651:1 27448739 ID5303 U -
GGAAACTTCTCAGGGAGAGCTGGGCC
>17 dna:chromosome chromosome:NCBIM37:17:1:95272651:1 27448740 ID3821 U -
GAAACTTCTCAGGGAGAGCTGGGC
>17 dna:chromosome chromosome:NCBIM37:17:1:95272651:1 27448749 ID43042 U -
TGCAACTGTTGAGAGGAAACTTCTCAGGGA
>17 dna:chromosome chromosome:NCBIM37:17:1:95272651:1 27448769 ID50750 U -
TGGATAAAGCCATTGGTTGGTGCAACTGTT
>17 dna:chromosome chromosome:NCBIM37:17:1:95272651:1 27448770 ID50749 U -
TGGATAAAGCCATTGGTTGGTGCAACTGT
>17 dna:chromosome chromosome:NCBIM37:17:1:95272651:1 27448785 ID20617 U -
TAGTACTGGGGCCATGGATAAAGCCATT
>17 dna:chromosome chromosome:NCBIM37:17:1:95272651:1 27448787 ID20616 U -
TAGTACTGGGGCCATGGATAAAGCCA
>17 dna:chromosome chromosome:NCBIM37:17:1:95272651:1 27448941 ID20004 U -
TAGGTACAACCTCGATCCCTCCACACTGT
>17 dna:chromosome chromosome:NCBIM37:17:1:95272651:1 27448948 ID15570 U -
TACTGTCTCTAGGTACAACCTCGATCCCTCC
>17 dna:chromosome chromosome:NCBIM37:17:1:95272651:1 27448949 ID15569 U -
TACTGTCTCTAGGTACAACCTCGATCCCTC
>17 dna:chromosome chromosome:NCBIM37:17:1:95272651:1 27448950 ID31415 U -
TCTACTGTCTCTAGGTACAACCTCGATCCCT
>17 dna:chromosome chromosome:NCBIM37:17:1:95272651:1 27448951 ID1455 U -
ATCTACTGTCTCTAGGTACAACCTCGATCCC
>17 dna:chromosome chromosome:NCBIM37:17:1:95272651:1 27448952 ID15568 U -
TACTGTCTCTAGGTACAACCTCGATCC
>17 dna:chromosome chromosome:NCBIM37:17:1:95272651:1 27448954 ID1454 U -
ATCTACTGTCTCTAGGTACAACCTCGAT
>17 dna:chromosome chromosome:NCBIM37:17:1:95272651:1 27448989 ID43358 U -
TGCAATCTGACCATCTCAGCCTGACCCC
>17 dna:chromosome chromosome:NCBIM37:17:1:95272651:1 27448991 ID3729 U -
CTTGCAATCTGACCATCTCAGCCTGACC
>17 dna:chromosome chromosome:NCBIM37:17:1:95272651:1 27449084 ID48878 U -
TGGAAACCAGGCAGCCCTT
>17 dna:chromosome chromosome:NCBIM37:17:1:95272651:1 27449179 ID19732 U -
TAGGCCAGAGAGAAGCGCTGACCCTG
>17 dna:chromosome chromosome:NCBIM37:17:1:95272651:1 27449214 ID67408 U -
TTGGGCACTTCCCTGCAGTTCCTCCG
>17 dna:chromosome chromosome:NCBIM37:17:1:95272651:1 27449287 ID51384 U -
TGGCAAGACCAAGACCTAAGGACTACTGTCTC
>17 dna:chromosome chromosome:NCBIM37:17:1:95272651:1 27449289 ID51383 U -
TGGCAAGACCAAGACCTAAGGACTACTGTC
>17 dna:chromosome chromosome:NCBIM37:17:1:95272651:1 27449290 ID51382 U -
TGGCAAGACCAAGACCTAAGGACTACTGT
>17 dna:chromosome chromosome:NCBIM37:17:1:95272651:1 27449295 ID47950 U -
TGCTGGCAAGACCAAGACCTAAGGACT
>17 dna:chromosome chromosome:NCBIM37:17:1:95272651:1 27449302 ID16875 U -
TAGACAGTTGATGCTGGCAAGACCAAGACCT
>17 dna:chromosome chromosome:NCBIM37:17:1:95272651:1 27449303 ID16874 U -
TAGACAGTTGATGCTGGCAAGACCAAGACC
>17 dna:chromosome chromosome:NCBIM37:17:1:95272651:1 27449309 ID28448 U -
TCCCATAGACAGTTGATGCTGGCAAGACC
>17 dna:chromosome chromosome:NCBIM37:17:1:95272651:1 27449310 ID28447 U -
TCCCATAGACAGTTGATGCTGGCAAGAC
>17 dna:chromosome chromosome:NCBIM37:17:1:95272651:1 27449310 ID65389 U -
TTCCCATAGACAGTTGATGCTGGCAAGAC
>17 dna:chromosome chromosome:NCBIM37:17:1:95272651:1 27449398 ID1458 U -
ATCTCACAGAGACAACTGGTGCTCACACCACA
>17 dna:chromosome chromosome:NCBIM37:17:1:95272651:1 27449406 ID4041 U -
GAATCTCACAGAGACAACTGGTGCTC
>17 dna:chromosome chromosome:NCBIM37:17:1:95272651:1 27449424 ID52952 U -
TGGGAAGCTCCAGGAGCCAGAAGAATCTCA
>17 dna:chromosome chromosome:NCBIM37:17:1:95272651:1 27449427 ID52951 U -
TGGGAAGCTCCAGGAGCCAGAAGAATC
>17 dna:chromosome chromosome:NCBIM37:17:1:95272651:1 27449461 ID51910 U -
TGGCCAACCTATAGCTGCCTGGCACCAG
>17 dna:chromosome chromosome:NCBIM37:17:1:95272651:1 27449464 ID51909 U -
TGGCCAACCTATAGCTGCCTGGCAC
>17 dna:chromosome chromosome:NCBIM37:17:1:95272651:1 27449471 ID12991 U -
TACAGCCTAACATGGCCAACCTATAGCTGC
>17 dna:chromosome chromosome:NCBIM37:17:1:95272651:1 27449472 ID12990 U -
TACAGCCTAACATGGCCAACCTATAGCTG
>17 dna:chromosome chromosome:NCBIM37:17:1:95272651:1 27449517 ID31356 U -
TCTACACCAGCCTACAGAGCGAGCACCTTCC
>17 dna:chromosome chromosome:NCBIM37:17:1:95272651:1 27449539 ID51617 U -
TGGCAGACAAAGGCACAGGATCTACACCA
>17 dna:chromosome chromosome:NCBIM37:17:1:95272651:1 27449540 ID51616 U -
TGGCAGACAAAGGCACAGGATCTACACC
>17 dna:chromosome chromosome:NCBIM37:17:1:95272651:1 27449604 ID20646 U -
TAGTAGCTGGCTGCTAGTCAGCCCTCCT
>17 dna:chromosome chromosome:NCBIM37:17:1:95272651:1 27449618 ID42251 U -
TGATTCTTCTCTAGTAGCTGGCTGC
>17 dna:chromosome chromosome:NCBIM37:17:1:95272651:1 27449623 ID1331 U -
AGTGGACTGATTCTTCTCTAGTAGCTG
>17 dna:chromosome chromosome:NCBIM37:17:1:95272651:1 27449625 ID25984 U -
TCAGTGGACTGATTCTTCTCTAGTAGC
>17 dna:chromosome chromosome:NCBIM37:17:1:95272651:1 27449726 ID5699 U -
GGCTTTCAAGTGAGGGCAGTGGCTGC
>17 dna:chromosome chromosome:NCBIM37:17:1:95272651:1 27449729 ID60727 U -
TGTTCAGGCTTTCAAGTGAGGGCAGTGGC
>17 dna:chromosome chromosome:NCBIM37:17:1:95272651:1 27449769 ID39849 U -
TGAGGGGCATGGCCTAGAGTGGGGATGG
>17 dna:chromosome chromosome:NCBIM37:17:1:95272651:1 27449775 ID41622 U -
TGATGAGGGGCATGGCCTAGAGTGG
>17 dna:chromosome chromosome:NCBIM37:17:1:95272651:1 27449784 ID57185 U -
TGTAAAGCAGACCTCTGATGAGGGGCATGGC
>17 dna:chromosome chromosome:NCBIM37:17:1:95272651:1 27449828 ID35800 U -
TGAATCAGCACAGATCTTGGGCCAG
>17 dna:chromosome chromosome:NCBIM37:17:1:95272651:1 27449829 ID1287 U -
AGGTTGAATCAGCACAGATCTTGGGCCA
>17 dna:chromosome chromosome:NCBIM37:17:1:95272651:1 27449881 ID20057 U -
TAGGTAGGATTTGCCAGCACAGCTCCGTCT
>17 dna:chromosome chromosome:NCBIM37:17:1:95272651:1 27449882 ID20056 U -
TAGGTAGGATTTGCCAGCACAGCTCCGTC
>17 dna:chromosome chromosome:NCBIM37:17:1:95272651:1 27449884 ID20055 U -
TAGGTAGGATTTGCCAGCACAGCTCCG
>17 dna:chromosome chromosome:NCBIM37:17:1:95272651:1 27449885 ID15034 U -
TACTAGGTAGGATTTGCCAGCACAGCTCC
>17 dna:chromosome chromosome:NCBIM37:17:1:95272651:1 27449885 ID20054 U -
TAGGTAGGATTTGCCAGCACAGCTCC
>17 dna:chromosome chromosome:NCBIM37:17:1:95272651:1 27449888 ID55226 U -
TGGTACTAGGTAGGATTTGCCAGCACAGC
>17 dna:chromosome chromosome:NCBIM37:17:1:95272651:1 27449893 ID30715 U -
TCGCATGGTACTAGGTAGGATTTGCCAGC
>17 dna:chromosome chromosome:NCBIM37:17:1:95272651:1 27449895 ID55225 U -
TGGTACTAGGTAGGATTTGCCA
>17 dna:chromosome chromosome:NCBIM37:17:1:95272651:1 27449943 ID41914 U -
TGATGTAACCCCAGAGAGGAACCAAGCA
>17 dna:chromosome chromosome:NCBIM37:17:1:95272651:1 27449948 ID41913 U -
TGATGTAACCCCAGAGAGGAACC
>17 dna:chromosome chromosome:NCBIM37:17:1:95272651:1 27450057 ID67103 U -
TTGGACATGCTTTTCTTGGGAGAAAG
>17 dna:chromosome chromosome:NCBIM37:17:1:95272651:1 27450074 ID44887 U -
TGCCAAGACTGACATCTCCTTTTGGACATG
>17 dna:chromosome chromosome:NCBIM37:17:1:95272651:1 27450075 ID44886 U -
TGCCAAGACTGACATCTCCTTTTGGACAT
>17 dna:chromosome chromosome:NCBIM37:17:1:95272651:1 27450076 ID44885 U -
TGCCAAGACTGACATCTCCTTTTGGACA
>17 dna:chromosome chromosome:NCBIM37:17:1:95272651:1 27450077 ID44884 U -
TGCCAAGACTGACATCTCCTTTTGGAC
>17 dna:chromosome chromosome:NCBIM37:17:1:95272651:1 27450088 ID19157 U -
TAGGACATGTTAAACTGCCAAGACTGACATC
>17 dna:chromosome chromosome:NCBIM37:17:1:95272651:1 27450092 ID19156 U -
TAGGACATGTTAAACTGCCAAGACTGA
>17 dna:chromosome chromosome:NCBIM37:17:1:95272651:1 27450105 ID10513 U -
TAAGTGACATGTGTCTAGGACATGTTAAA
>17 dna:chromosome chromosome:NCBIM37:17:1:95272651:1 27450112 ID1101 U -
AGCTCATAAGTGACATGTGTCTAGGACA
>17 dna:chromosome chromosome:NCBIM37:17:1:95272651:1 27450116 ID50597 U -
TGGAGCTCATAAGTGACATGTGTCTAG
>17 dna:chromosome chromosome:NCBIM37:17:1:95272651:1 27450117 ID50596 U -
TGGAGCTCATAAGTGACATGTGTCTA
>17 dna:chromosome chromosome:NCBIM37:17:1:95272651:1 27450119 ID50595 U -
TGGAGCTCATAAGTGACATGTGTC
>17 dna:chromosome chromosome:NCBIM37:17:1:95272651:1 27450184 ID67032 U -
TTGGAAGAGAGAAAAGCCAACGTCTGCTGC
>17 dna:chromosome chromosome:NCBIM37:17:1:95272651:1 27450187 ID49415 U -
TGGAAGAGAGAAAAGCCAACGTCTGC
>17 dna:chromosome chromosome:NCBIM37:17:1:95272651:1 27450191 ID42531 U -
TGATTTTGGAAGAGAGAAAAGCCAACGT
>17 dna:chromosome chromosome:NCBIM37:17:1:95272651:1 27450195 ID9694 U -
TAAGAGATGATTTTGGAAGAGAGAAAAGCCA
>17 dna:chromosome chromosome:NCBIM37:17:1:95272651:1 27450196 ID9693 U -
TAAGAGATGATTTTGGAAGAGAGAAAAGCC
>17 dna:chromosome chromosome:NCBIM37:17:1:95272651:1 27450204 ID67674 U -
TTGGTTTTAAGAGATGATTTTGGAAGAGA
>17 dna:chromosome chromosome:NCBIM37:17:1:95272651:1 27450241 ID25107 U -
TCACATGAACGAGGTGCCTCCAGC
>17 dna:chromosome chromosome:NCBIM37:17:1:95272651:1 27450241 ID27108 U -
TCCAATCACATGAACGAGGTGCCTCCAGC
>17 dna:chromosome chromosome:NCBIM37:17:1:95272651:1 27450241 ID65197 U -
TTCCAATCACATGAACGAGGTGCCTCCAGC
>17 dna:chromosome chromosome:NCBIM37:17:1:95272651:1 27450250 ID22737 U -
TATGAATTCCAATCACATGAACGAGGT
>17 dna:chromosome chromosome:NCBIM37:17:1:95272651:1 27450251 ID65894 U -
TTCTATGAATTCCAATCACATGAACGAGG
>17 dna:chromosome chromosome:NCBIM37:17:1:95272651:1 27450271 ID29288 U -
TCCTAACTCAGGCTACCTGGTTCTATGAA
>17 dna:chromosome chromosome:NCBIM37:17:1:95272651:1 27450282 ID12609 U -
TACACACTCAGAATCCTAACTCAGGCTACCT
>17 dna:chromosome chromosome:NCBIM37:17:1:95272651:1 27450283 ID12608 U -
TACACACTCAGAATCCTAACTCAGGCTACC
>17 dna:chromosome chromosome:NCBIM37:17:1:95272651:1 27450285 ID12607 U -
TACACACTCAGAATCCTAACTCAGGCTA
>17 dna:chromosome chromosome:NCBIM37:17:1:95272651:1 27450286 ID12606 U -
TACACACTCAGAATCCTAACTCAGGCT
>17 dna:chromosome chromosome:NCBIM37:17:1:95272651:1 27450323 ID16270 U -
TAGAACAAGAGGTCTCTGGTCTTGGAGCCA
>17 dna:chromosome chromosome:NCBIM37:17:1:95272651:1 27450324 ID16269 U -
TAGAACAAGAGGTCTCTGGTCTTGGAGCC
>17 dna:chromosome chromosome:NCBIM37:17:1:95272651:1 27450330 ID49709 U -
TGGAAGTTAGAACAAGAGGTCTCTGGTCTT
>17 dna:chromosome chromosome:NCBIM37:17:1:95272651:1 27450332 ID49708 U -
TGGAAGTTAGAACAAGAGGTCTCTGGTC
>17 dna:chromosome chromosome:NCBIM37:17:1:95272651:1 27450333 ID49707 U -
TGGAAGTTAGAACAAGAGGTCTCTGGT
>17 dna:chromosome chromosome:NCBIM37:17:1:95272651:1 27450399 ID36903 U -
TGACATCCCCGACTAACTCCTGCTTTAC
>17 dna:chromosome chromosome:NCBIM37:17:1:95272651:1 27450420 ID24094 U -
TCAAAAAGAACTAGGGGGTCTGACATC
>17 dna:chromosome chromosome:NCBIM37:17:1:95272651:1 27450423 ID64508 U -
TTCAAAAAGAACTAGGGGGTCTGAC
>17 dna:chromosome chromosome:NCBIM37:17:1:95272651:1 27450426 ID56824 U -
TGGTTTTCAAAAAGAACTAGGGGGTCT
>17 dna:chromosome chromosome:NCBIM37:17:1:95272651:1 27450484 ID24636 U -
TCAAGTCACCGCAGGATGGAAAGGGA
>17 dna:chromosome chromosome:NCBIM37:17:1:95272651:1 27450503 ID12967 U -
TACAGATTGGTGCCACATCCTCAGTCAAGTC
>17 dna:chromosome chromosome:NCBIM37:17:1:95272651:1 27450507 ID12966 U -
TACAGATTGGTGCCACATCCTCAGTCA
>17 dna:chromosome chromosome:NCBIM37:17:1:95272651:1 27450508 ID4849 U -
GCATACAGATTGGTGCCACATCCTCAGTC
>17 dna:chromosome chromosome:NCBIM37:17:1:95272651:1 27450508 ID12965 U -
TACAGATTGGTGCCACATCCTCAGTC
>17 dna:chromosome chromosome:NCBIM37:17:1:95272651:1 27450512 ID12964 U -
TACAGATTGGTGCCACATCCTC
>17 dna:chromosome chromosome:NCBIM37:17:1:95272651:1 27450567 ID63577 U -
TTAAAGGAAGGAGTAGGTGGTTCTGGAGTC
>17 dna:chromosome chromosome:NCBIM37:17:1:95272651:1 27450574 ID8995 U -
TAACCTTTAAAGGAAGGAGTAGGTGGTTC
>17 dna:chromosome chromosome:NCBIM37:17:1:95272651:1 27450580 ID14240 U -
TACCTAACCTTTAAAGGAAGGAGTAGG
>17 dna:chromosome chromosome:NCBIM37:17:1:95272651:1 27450585 ID5750 U -
GGGATTTCTTACCTAACCTTTAAAGGAAGGA
>17 dna:chromosome chromosome:NCBIM37:17:1:95272651:1 27450603 ID27380 U -
TCCACTAAGCATCTGGGATTTCTTACC
>17 dna:chromosome chromosome:NCBIM37:17:1:95272651:1 27450623 ID32317 U -
TCTGAGTATCTTCTAGGGCCTTCTCCACTA
>17 dna:chromosome chromosome:NCBIM37:17:1:95272651:1 27450624 ID40133 U -
TGAGTATCTTCTAGGGCCTTCTCCACT
>17 dna:chromosome chromosome:NCBIM37:17:1:95272651:1 27450625 ID32316 U -
TCTGAGTATCTTCTAGGGCCTTCTCCAC
>17 dna:chromosome chromosome:NCBIM37:17:1:95272651:1 27450625 ID40132 U -
TGAGTATCTTCTAGGGCCTTCTCCAC
>17 dna:chromosome chromosome:NCBIM37:17:1:95272651:1 27450626 ID40131 U -
TGAGTATCTTCTAGGGCCTTCTCCA
>17 dna:chromosome chromosome:NCBIM37:17:1:95272651:1 27450628 ID32315 U -
TCTGAGTATCTTCTAGGGCCTTCTC
>17 dna:chromosome chromosome:NCBIM37:17:1:95272651:1 27450634 ID459 U -
ACAGACAGTATCTGAGTATCTTCTAGGGC
>17 dna:chromosome chromosome:NCBIM37:17:1:95272651:1 27450645 ID15399 U -
TACTGAGTGTACACAGACAGTATCTGAGTA
>17 dna:chromosome chromosome:NCBIM37:17:1:95272651:1 27450648 ID15398 U -
TACTGAGTGTACACAGACAGTATCTGA
>17 dna:chromosome chromosome:NCBIM37:17:1:95272651:1 27450683 ID28741 U -
TCCCTAGCAAGCAGGGGCCAGTCTCGATA
>17 dna:chromosome chromosome:NCBIM37:17:1:95272651:1 27450753 ID2994 U -
CCTCATTACACTTTTTTCTTTGCAGGAAGC
>17 dna:chromosome chromosome:NCBIM37:17:1:95272651:1 27450754 ID2993 U -
CCTCATTACACTTTTTTCTTTGCAGGAAG
>17 dna:chromosome chromosome:NCBIM37:17:1:95272651:1 27450774 ID57689 U -
TGTAGCACTCCAGATATTTCCTCATTAC
>17 dna:chromosome chromosome:NCBIM37:17:1:95272651:1 27450781 ID45451 U -
TGCCAGGTCTGTAGCACTCCAGATATTTCC
>17 dna:chromosome chromosome:NCBIM37:17:1:95272651:1 27450802 ID28442 U -
TCCCATACATACATCCTCTTCTGCCAGGTC
>17 dna:chromosome chromosome:NCBIM37:17:1:95272651:1 27450849 ID68356 U -
TTTCACAGGAGTGTCCCATTTCTATGG
>17 dna:chromosome chromosome:NCBIM37:17:1:95272651:1 27450852 ID69014 U -
TTTTTCTTTCACAGGAGTGTCCCATTTCTA
>17 dna:chromosome chromosome:NCBIM37:17:1:95272651:1 27450883 ID64555 U -
TTCAAAGAGGTATTCCTGCCCCCCCCAGC
>17 dna:chromosome chromosome:NCBIM37:17:1:95272651:1 27450886 ID64554 U -
TTCAAAGAGGTATTCCTGCCCCCCCC
>17 dna:chromosome chromosome:NCBIM37:17:1:95272651:1 27450888 ID30275 U -
TCCTTCAAAGAGGTATTCCTGCCCCCC
>17 dna:chromosome chromosome:NCBIM37:17:1:95272651:1 27450892 ID64553 U -
TTCAAAGAGGTATTCCTGCC
>17 dna:chromosome chromosome:NCBIM37:17:1:95272651:1 27450895 ID45853 U -
TGCCCATCTAGTTCCTTCAAAGAGGTATTCCT
>17 dna:chromosome chromosome:NCBIM37:17:1:95272651:1 27450897 ID45852 U -
TGCCCATCTAGTTCCTTCAAAGAGGTATTC
>17 dna:chromosome chromosome:NCBIM37:17:1:95272651:1 27450952 ID5732 U -
GGGACAAACGGAATATCAGCAGCCATAGC
>17 dna:chromosome chromosome:NCBIM37:17:1:95272651:1 27450954 ID5731 U -
GGGACAAACGGAATATCAGCAGCCATA
>17 dna:chromosome chromosome:NCBIM37:17:1:95272651:1 27450956 ID1227 U -
AGGGACAAACGGAATATCAGCAGCCA
>17 dna:chromosome chromosome:NCBIM37:17:1:95272651:1 27450988 ID22757 U -
TATGACATCTGTCCCAGAGTTGGCTGAGC
>17 dna:chromosome chromosome:NCBIM37:17:1:95272651:1 27450990 ID65896 U -
TTCTATGACATCTGTCCCAGAGTTGGCTGA
>17 dna:chromosome chromosome:NCBIM37:17:1:95272651:1 27450992 ID36928 U -
TGACATCTGTCCCAGAGTTGGCT
>17 dna:chromosome chromosome:NCBIM37:17:1:95272651:1 27450992 ID65895 U -
TTCTATGACATCTGTCCCAGAGTTGGCT
>17 dna:chromosome chromosome:NCBIM37:17:1:95272651:1 27451008 ID49005 U -
TGGAAAGGTGCTGTGTGCATTCTATGACATC
>17 dna:chromosome chromosome:NCBIM37:17:1:95272651:1 27451012 ID49004 U -
TGGAAAGGTGCTGTGTGCATTCTATGA
>17 dna:chromosome chromosome:NCBIM37:17:1:95272651:1 27451021 ID32851 U -
TCTTAGATGAGTGGAAAGGTGCTGTGTGC
>17 dna:chromosome chromosome:NCBIM37:17:1:95272651:1 27451025 ID40236 U -
TGAGTCTTAGATGAGTGGAAAGGTGCTGT
>17 dna:chromosome chromosome:NCBIM37:17:1:95272651:1 27451025 ID66565 U -
TTGAGTCTTAGATGAGTGGAAAGGTGCTGT
>17 dna:chromosome chromosome:NCBIM37:17:1:95272651:1 27451026 ID66564 U -
TTGAGTCTTAGATGAGTGGAAAGGTGCTG
>17 dna:chromosome chromosome:NCBIM37:17:1:95272651:1 27451027 ID66563 U -
TTGAGTCTTAGATGAGTGGAAAGGTGCT
>17 dna:chromosome chromosome:NCBIM37:17:1:95272651:1 27451038 ID10047 U -
TAAGCCCTGTCTTTGAGTCTTAGATGAGT
>17 dna:chromosome chromosome:NCBIM37:17:1:95272651:1 27451061 ID8390 U -
TAACAAATATGGTTTCTCTCTTGCTTTAAGCC
>17 dna:chromosome chromosome:NCBIM37:17:1:95272651:1 27451064 ID8389 U -
TAACAAATATGGTTTCTCTCTTGCTTTAA
>17 dna:chromosome chromosome:NCBIM37:17:1:95272651:1 27451065 ID8388 U -
TAACAAATATGGTTTCTCTCTTGCTTTA
>17 dna:chromosome chromosome:NCBIM37:17:1:95272651:1 27451067 ID8387 U -
TAACAAATATGGTTTCTCTCTTGCTT
>17 dna:chromosome chromosome:NCBIM37:17:1:95272651:1 27451068 ID8386 U -
TAACAAATATGGTTTCTCTCTTGCT
>17 dna:chromosome chromosome:NCBIM37:17:1:95272651:1 27451126 ID28236 U -
TCCCACAGGACTCAGCCCAGTCACGGGGT
>17 dna:chromosome chromosome:NCBIM37:17:1:95272651:1 27451135 ID48099 U -
TGCTGTTCCCACAGGACTCAGCCCAG
>17 dna:chromosome chromosome:NCBIM37:17:1:95272651:1 27451179 ID11934 U -
TACAAAGCATGGTGGTCTGTGCATAGGGAA
>17 dna:chromosome chromosome:NCBIM37:17:1:95272651:1 27451180 ID11933 U -
TACAAAGCATGGTGGTCTGTGCATAGGGA
>17 dna:chromosome chromosome:NCBIM37:17:1:95272651:1 27451181 ID11932 U -
TACAAAGCATGGTGGTCTGTGCATAGGG
>17 dna:chromosome chromosome:NCBIM37:17:1:95272651:1 27451182 ID11930 U -
TACAAAGCATGGTGGTCTGTGCATAGG
>17 dna:chromosome chromosome:NCBIM37:17:1:95272651:1 27451183 ID11929 U -
TACAAAGCATGGTGGTCTGTGCATAG
>17 dna:chromosome chromosome:NCBIM37:17:1:95272651:1 27451196 ID21293 U -
TAGTTGAGTCACATAGTACAAAGCATGGT
>17 dna:chromosome chromosome:NCBIM37:17:1:95272651:1 27451264 ID12932 U -
TACAGATACAGAAATGGTCAGCTGCCGCTGC
>17 dna:chromosome chromosome:NCBIM37:17:1:95272651:1 27451267 ID12931 U -
TACAGATACAGAAATGGTCAGCTGCCGC
>17 dna:chromosome chromosome:NCBIM37:17:1:95272651:1 27451273 ID22409 U -
TATCCACATACAGATACAGAAATGGTCAGC
>17 dna:chromosome chromosome:NCBIM37:17:1:95272651:1 27451276 ID22408 U -
TATCCACATACAGATACAGAAATGGTC
>17 dna:chromosome chromosome:NCBIM37:17:1:95272651:1 27451367 ID19816 U -
TAGGCTGATCACTTCAAAGAGGTATT
>17 dna:chromosome chromosome:NCBIM37:17:1:95272651:1 27451456 ID39097 U -
TGAGATTCTATGTTCACTGAGCTCTTGGCC
>17 dna:chromosome chromosome:NCBIM37:17:1:95272651:1 27451457 ID39096 U -
TGAGATTCTATGTTCACTGAGCTCTTGGC
>17 dna:chromosome chromosome:NCBIM37:17:1:95272651:1 27451462 ID59141 U -
TGTGACTTTGAGATTCTATGTTCACTGAGCTC
>17 dna:chromosome chromosome:NCBIM37:17:1:95272651:1 27451464 ID59140 U -
TGTGACTTTGAGATTCTATGTTCACTGAGC
>17 dna:chromosome chromosome:NCBIM37:17:1:95272651:1 27451524 ID49208 U -
TGGAACAGATAGGAAGCTTTGAAGATATAT
>17 dna:chromosome chromosome:NCBIM37:17:1:95272651:1 27451548 ID46968 U -
TGCTAAGATGCCAGAAAACACTTATGGAAC
>17 dna:chromosome chromosome:NCBIM37:17:1:95272651:1 27451556 ID17566 U -
TAGATGATCTGCTAAGATGCCAGAAAACACT
>17 dna:chromosome chromosome:NCBIM37:17:1:95272651:1 27451557 ID17565 U -
TAGATGATCTGCTAAGATGCCAGAAAACAC
>17 dna:chromosome chromosome:NCBIM37:17:1:95272651:1 27451559 ID1396 U -
ATAGATGATCTGCTAAGATGCCAGAAAAC
>17 dna:chromosome chromosome:NCBIM37:17:1:95272651:1 27451560 ID17564 U -
TAGATGATCTGCTAAGATGCCAGAAAA
>17 dna:chromosome chromosome:NCBIM37:17:1:95272651:1 27451562 ID4025 U -
GAATAGATGATCTGCTAAGATGCCAGAA
>17 dna:chromosome chromosome:NCBIM37:17:1:95272651:1 27451562 ID41441 U -
TGATCTGCTAAGATGCCAGAA
>17 dna:chromosome chromosome:NCBIM37:17:1:95272651:1 27451565 ID17563 U -
TAGATGATCTGCTAAGATGCCA
>17 dna:chromosome chromosome:NCBIM37:17:1:95272651:1 27451565 ID54623 U -
TGGGTGAATAGATGATCTGCTAAGATGCCA
>17 dna:chromosome chromosome:NCBIM37:17:1:95272651:1 27451566 ID3646 U -
CTGGGTGAATAGATGATCTGCTAAGATGCC
>17 dna:chromosome chromosome:NCBIM37:17:1:95272651:1 27451566 ID54622 U -
TGGGTGAATAGATGATCTGCTAAGATGCC
>17 dna:chromosome chromosome:NCBIM37:17:1:95272651:1 27451567 ID3645 U -
CTGGGTGAATAGATGATCTGCTAAGATGC
>17 dna:chromosome chromosome:NCBIM37:17:1:95272651:1 27451567 ID54621 U -
TGGGTGAATAGATGATCTGCTAAGATGC
>17 dna:chromosome chromosome:NCBIM37:17:1:95272651:1 27451568 ID54620 U -
TGGGTGAATAGATGATCTGCTAAGATG
>17 dna:chromosome chromosome:NCBIM37:17:1:95272651:1 27451586 ID609 U -
ACCTACCTTGGCTACAGACTGGGTGAAT
>17 dna:chromosome chromosome:NCBIM37:17:1:95272651:1 27451599 ID50496 U -
TGGAGATATATTACCTACCTTGGCTAC
>17 dna:chromosome chromosome:NCBIM37:17:1:95272651:1 27451600 ID7171 U -
TAAAATGGAGATATATTACCTACCTTGGCTA
>17 dna:chromosome chromosome:NCBIM37:17:1:95272651:1 27451603 ID7170 U -
TAAAATGGAGATATATTACCTACCTTGG
>17 dna:chromosome chromosome:NCBIM37:17:1:95272651:1 27451603 ID57089 U -
TGTAAAATGGAGATATATTACCTACCTTGG
>17 dna:chromosome chromosome:NCBIM37:17:1:95272651:1 27451619 ID39720 U -
TGAGGACCCCTCTTCACTGTAAAATGGAGAT
>17 dna:chromosome chromosome:NCBIM37:17:1:95272651:1 27451620 ID39719 U -
TGAGGACCCCTCTTCACTGTAAAATGGAGA
>17 dna:chromosome chromosome:NCBIM37:17:1:95272651:1 27451709 ID4784 U -
GCACATGGCTCTCGAGTTCTCTCTCT
>17 dna:chromosome chromosome:NCBIM37:17:1:95272651:1 27451828 ID51688 U -
TGGCAGGAAAAAAAAATAAAGCAGGAC
>17 dna:chromosome chromosome:NCBIM37:17:1:95272651:1 27451842 ID47489 U -
TGCTCAGCTTTGAATTCTGGCAGGAAAAAA
>17 dna:chromosome chromosome:NCBIM37:17:1:95272651:1 27451891 ID55668 U -
TGGTCCATGTTCTGTGTGTCTCTGCTTG
>17 dna:chromosome chromosome:NCBIM37:17:1:95272651:1 27451894 ID27939 U -
TCCATGGTCCATGTTCTGTGTGTCTCTGC
>17 dna:chromosome chromosome:NCBIM37:17:1:95272651:1 27451895 ID27938 U -
TCCATGGTCCATGTTCTGTGTGTCTCTG
>17 dna:chromosome chromosome:NCBIM37:17:1:95272651:1 27451898 ID27937 U -
TCCATGGTCCATGTTCTGTGTGTCT
>17 dna:chromosome chromosome:NCBIM37:17:1:95272651:1 27451899 ID51590 U -
TGGCACTCCATGGTCCATGTTCTGTGTGTC
>17 dna:chromosome chromosome:NCBIM37:17:1:95272651:1 27451900 ID51589 U -
TGGCACTCCATGGTCCATGTTCTGTGTGT
>17 dna:chromosome chromosome:NCBIM37:17:1:95272651:1 27451904 ID51588 U -
TGGCACTCCATGGTCCATGTTCTGT
>17 dna:chromosome chromosome:NCBIM37:17:1:95272651:1 27451941 ID26680 U -
TCCAAACTGTGTGCCTGCCCTGCCGGA
>17 dna:chromosome chromosome:NCBIM37:17:1:95272651:1 27451966 ID48942 U -
TGGAAAGAAGCGAGTGACTCCCCTCTCCTC
>17 dna:chromosome chromosome:NCBIM37:17:1:95272651:1 27451968 ID67003 U -
TTGGAAAGAAGCGAGTGACTCCCCTCTCC
>17 dna:chromosome chromosome:NCBIM37:17:1:95272651:1 27451970 ID67002 U -
TTGGAAAGAAGCGAGTGACTCCCCTCT
>17 dna:chromosome chromosome:NCBIM37:17:1:95272651:1 27451981 ID35126 U -
TGAAGACAAAATCATTGGAAAGAAGCGAGT
>17 dna:chromosome chromosome:NCBIM37:17:1:95272651:1 27452003 ID43937 U -
TGCAGAGTTGGTAGTACCCGGTGAAGACA
>17 dna:chromosome chromosome:NCBIM37:17:1:95272651:1 27452005 ID32432 U -
TCTGCAGAGTTGGTAGTACCCGGTGAAGA
>17 dna:chromosome chromosome:NCBIM37:17:1:95272651:1 27452008 ID43936 U -
TGCAGAGTTGGTAGTACCCGGTGA
>17 dna:chromosome chromosome:NCBIM37:17:1:95272651:1 27452008 ID66002 U -
TTCTCTGCAGAGTTGGTAGTACCCGGTGA
>17 dna:chromosome chromosome:NCBIM37:17:1:95272651:1 27452011 ID65105 U -
TTCATTCTCTGCAGAGTTGGTAGTACCCGG
>17 dna:chromosome chromosome:NCBIM37:17:1:95272651:1 27452110 ID43391 U -
TGCAATGAGAGCTTCTGCACCCAC
>17 dna:chromosome chromosome:NCBIM37:17:1:95272651:1 27452112 ID43390 U -
TGCAATGAGAGCTTCTGCACCC
>17 dna:chromosome chromosome:NCBIM37:17:1:95272651:1 27452120 ID59087 U -
TGTGACGTGAAAGCGTTGCAATGAGAGCTT
>17 dna:chromosome chromosome:NCBIM37:17:1:95272651:1 27452173 ID48160 U -
TGCTTACAAGGTGATAGCTGAGGG
>17 dna:chromosome chromosome:NCBIM37:17:1:95272651:1 27452179 ID36649 U -
TGACAGAATCTGCTTACAAGGTGATAGC
>17 dna:chromosome chromosome:NCBIM37:17:1:95272651:1 27452186 ID29247 U -
TCCTAAAACCTGACAGAATCTGCTTACAAGG
>17 dna:chromosome chromosome:NCBIM37:17:1:95272651:1 27452359 ID74 U -
AAATAGTGAAAACAAGCACAAAAACAGAGGC
>17 dna:chromosome chromosome:NCBIM37:17:1:95272651:1 27452439 ID15567 U -
TACTGTCCCCTGAGTAGATTGTGG
>17 dna:chromosome chromosome:NCBIM37:17:1:95272651:1 27452554 ID43130 U -
TGCAAGATGGATCTCGGAAAGGGCA
>17 dna:chromosome chromosome:NCBIM37:17:1:95272651:1 27452555 ID43129 U -
TGCAAGATGGATCTCGGAAAGGGC
>17 dna:chromosome chromosome:NCBIM37:17:1:95272651:1 27452558 ID51671 U -
TGGCAGCCTGCAAGATGGATCTCGGAAAG
>17 dna:chromosome chromosome:NCBIM37:17:1:95272651:1 27452560 ID51670 U -
TGGCAGCCTGCAAGATGGATCTCGGAA
>17 dna:chromosome chromosome:NCBIM37:17:1:95272651:1 27452561 ID51669 U -
TGGCAGCCTGCAAGATGGATCTCGGA
>17 dna:chromosome chromosome:NCBIM37:17:1:95272651:1 27452767 ID57536 U -
TGTACAGAAGTGCTTCAGAGTGTGTCCA
>17 dna:chromosome chromosome:NCBIM37:17:1:95272651:1 27452768 ID23186 U -
TATGTACAGAAGTGCTTCAGAGTGTGTCC
>17 dna:chromosome chromosome:NCBIM37:17:1:95272651:1 27452768 ID57535 U -
TGTACAGAAGTGCTTCAGAGTGTGTCC
>17 dna:chromosome chromosome:NCBIM37:17:1:95272651:1 27452769 ID57534 U -
TGTACAGAAGTGCTTCAGAGTGTGTC
>17 dna:chromosome chromosome:NCBIM37:17:1:95272651:1 27452850 ID6815 U -
TAAAAGAGAATAACATGAACCCCTGAACAGA
>17 dna:chromosome chromosome:NCBIM37:17:1:95272651:1 27452853 ID6814 U -
TAAAAGAGAATAACATGAACCCCTGAAC
>17 dna:chromosome chromosome:NCBIM37:17:1:95272651:1 27452855 ID6813 U -
TAAAAGAGAATAACATGAACCCCTGA
>17 dna:chromosome chromosome:NCBIM37:17:1:95272651:1 27452871 ID50352 U -
TGGACTTCTGAGTGGGGTTTCCTAAAAGAGAA
>17 dna:chromosome chromosome:NCBIM37:17:1:95272651:1 27452874 ID50351 U -
TGGACTTCTGAGTGGGGTTTCCTAAAAGA
>17 dna:chromosome chromosome:NCBIM37:17:1:95272651:1 27452875 ID50350 U -
TGGACTTCTGAGTGGGGTTTCCTAAAAG
>17 dna:chromosome chromosome:NCBIM37:17:1:95272651:1 27452878 ID50349 U -
TGGACTTCTGAGTGGGGTTTCCTAA
>17 dna:chromosome chromosome:NCBIM37:17:1:95272651:1 27452893 ID47901 U -
TGCTGCTGACAACTGGATCTTGGACTTCTG
>17 dna:chromosome chromosome:NCBIM37:17:1:95272651:1 27452895 ID23068 U -
TATGCTGCTGACAACTGGATCTTGGACTTC
>17 dna:chromosome chromosome:NCBIM37:17:1:95272651:1 27452927 ID18403 U -
TAGCCTCAAAAGTAAACTCCTTACGGTCAC
>17 dna:chromosome chromosome:NCBIM37:17:1:95272651:1 27452929 ID21889 U -
TATAGCCTCAAAAGTAAACTCCTTACGGTC
>17 dna:chromosome chromosome:NCBIM37:17:1:95272651:1 27452934 ID36882 U -
TGACATATAGCCTCAAAAGTAAACTCCTTA
>17 dna:chromosome chromosome:NCBIM37:17:1:95272651:1 27453135 ID43703 U -
TGCACCGTCCTTGTCCCTGCCCATGCC
>17 dna:chromosome chromosome:NCBIM37:17:1:95272651:1 27453148 ID43508 U -
TGCAATTCTTCTGCCCTTGCACCGTCCTTGT
>17 dna:chromosome chromosome:NCBIM37:17:1:95272651:1 27453150 ID43507 U -
TGCAATTCTTCTGCCCTTGCACCGTCCTT
>17 dna:chromosome chromosome:NCBIM37:17:1:95272651:1 27453152 ID43506 U -
TGCAATTCTTCTGCCCTTGCACCGTCC
>17 dna:chromosome chromosome:NCBIM37:17:1:95272651:1 27453154 ID42234 U -
TGATTCTGCAATTCTTCTGCCCTTGCACCGT
>17 dna:chromosome chromosome:NCBIM37:17:1:95272651:1 27453161 ID41440 U -
TGATCTGATTCTGCAATTCTTCTGCCCTT
>17 dna:chromosome chromosome:NCBIM37:17:1:95272651:1 27453180 ID68190 U -
TTTAAAGGAAGGGAAGCCGTGATCTGATT
>17 dna:chromosome chromosome:NCBIM37:17:1:95272651:1 27453189 ID4248 U -
GACCTTTAAAGGAAGGGAAGCCGT
>17 dna:chromosome chromosome:NCBIM37:17:1:95272651:1 27453205 ID60344 U -
TGTGTTTCTGGGATTGGACCTTTA
>17 dna:chromosome chromosome:NCBIM37:17:1:95272651:1 27453397 ID9420 U -
TAAGAAACAGAAGTGTGTCTGCAGAACAGA
>17 dna:chromosome chromosome:NCBIM37:17:1:95272651:1 27453400 ID9419 U -
TAAGAAACAGAAGTGTGTCTGCAGAAC
>17 dna:chromosome chromosome:NCBIM37:17:1:95272651:1 27453400 ID31237 U -
TCTAAGAAACAGAAGTGTGTCTGCAGAAC
>17 dna:chromosome chromosome:NCBIM37:17:1:95272651:1 27453400 ID65767 U -
TTCTAAGAAACAGAAGTGTGTCTGCAGAAC
>17 dna:chromosome chromosome:NCBIM37:17:1:95272651:1 27453401 ID65766 U -
TTCTAAGAAACAGAAGTGTGTCTGCAGAA
>17 dna:chromosome chromosome:NCBIM37:17:1:95272651:1 27453402 ID65765 U -
TTCTAAGAAACAGAAGTGTGTCTGCAGA
>17 dna:chromosome chromosome:NCBIM37:17:1:95272651:1 27453403 ID65764 U -
TTCTAAGAAACAGAAGTGTGTCTGCAG
>17 dna:chromosome chromosome:NCBIM37:17:1:95272651:1 27453413 ID21097 U -
TAGTGGACTCTTCTAAGAAACAGAAGT
>17 dna:chromosome chromosome:NCBIM37:17:1:95272651:1 27453454 ID23226 U -
TATGTCATGAAGATTGGACAGAGCCAAACT
>17 dna:chromosome chromosome:NCBIM37:17:1:95272651:1 27453455 ID58372 U -
TGTCATGAAGATTGGACAGAGCCAAAC
>17 dna:chromosome chromosome:NCBIM37:17:1:95272651:1 27453456 ID23225 U -
TATGTCATGAAGATTGGACAGAGCCAAA
>17 dna:chromosome chromosome:NCBIM37:17:1:95272651:1 27453456 ID58371 U -
TGTCATGAAGATTGGACAGAGCCAAA
>17 dna:chromosome chromosome:NCBIM37:17:1:95272651:1 27453465 ID54306 U -
TGGGGACCATATGTCATGAAGATTGGAC
>17 dna:chromosome chromosome:NCBIM37:17:1:95272651:1 27453466 ID54305 U -
TGGGGACCATATGTCATGAAGATTGGA
>17 dna:chromosome chromosome:NCBIM37:17:1:95272651:1 27453468 ID54304 U -
TGGGGACCATATGTCATGAAGATTG
>17 dna:chromosome chromosome:NCBIM37:17:1:95272651:1 27453514 ID35994 U -
TGAATGGATTTAACAGGCAGGGA
>17 dna:chromosome chromosome:NCBIM37:17:1:95272651:1 27453517 ID16805 U -
TAGACAATCATGAATGGATTTAACAGGCAG
>17 dna:chromosome chromosome:NCBIM37:17:1:95272651:1 27453518 ID16804 U -
TAGACAATCATGAATGGATTTAACAGGCA
>17 dna:chromosome chromosome:NCBIM37:17:1:95272651:1 27453520 ID707 U -
ACTAGACAATCATGAATGGATTTAACAGG
>17 dna:chromosome chromosome:NCBIM37:17:1:95272651:1 27453520 ID14985 U -
TACTAGACAATCATGAATGGATTTAACAGG
>17 dna:chromosome chromosome:NCBIM37:17:1:95272651:1 27453546 ID55864 U -
TGGTGAAGTAGTAACTGGTTTGTCTTACT
>17 dna:chromosome chromosome:NCBIM37:17:1:95272651:1 27453548 ID55863 U -
TGGTGAAGTAGTAACTGGTTTGTCTTA
>17 dna:chromosome chromosome:NCBIM37:17:1:95272651:1 27453566 ID16411 U -
TAGAAGAAGTCATCAGAAGCATGGTGAAGT
>17 dna:chromosome chromosome:NCBIM37:17:1:95272651:1 27453567 ID16410 U -
TAGAAGAAGTCATCAGAAGCATGGTGAAG
>17 dna:chromosome chromosome:NCBIM37:17:1:95272651:1 27453576 ID56820 U -
TGGTTTTAGAAGAAGTCATCAGAAGC
>17 dna:chromosome chromosome:NCBIM37:17:1:95272651:1 27453609 ID4092 U -
GACAAGAGTATAGCACTCCACTCTCAGCCA
>17 dna:chromosome chromosome:NCBIM37:17:1:95272651:1 27453647 ID8242 U -
TAAATGTGGCGGCCCTCAGGTCAGCTGGGA
>17 dna:chromosome chromosome:NCBIM37:17:1:95272651:1 27453651 ID21564 U -
TATAAATGTGGCGGCCCTCAGGTCAGCT
>17 dna:chromosome chromosome:NCBIM37:17:1:95272651:1 27453655 ID21563 U -
TATAAATGTGGCGGCCCTCAGGTC
>17 dna:chromosome chromosome:NCBIM37:17:1:95272651:1 27453655 ID21957 U -
TATATAAATGTGGCGGCCCTCAGGTC
>17 dna:chromosome chromosome:NCBIM37:17:1:95272651:1 27453657 ID35238 U -
TGAAGATATATAAATGTGGCGGCCCTCAGG
>17 dna:chromosome chromosome:NCBIM37:17:1:95272651:1 27453660 ID15341 U -
TACTGAAGATATATAAATGTGGCGGCCCTC
>17 dna:chromosome chromosome:NCBIM37:17:1:95272651:1 27453661 ID15340 U -
TACTGAAGATATATAAATGTGGCGGCCCT
>17 dna:chromosome chromosome:NCBIM37:17:1:95272651:1 27453662 ID15339 U -
TACTGAAGATATATAAATGTGGCGGCCC
>17 dna:chromosome chromosome:NCBIM37:17:1:95272651:1 27453663 ID15338 U -
TACTGAAGATATATAAATGTGGCGGCC
>17 dna:chromosome chromosome:NCBIM37:17:1:95272651:1 27453663 ID52604 U -
TGGCTTACTGAAGATATATAAATGTGGCGGCC
>17 dna:chromosome chromosome:NCBIM37:17:1:95272651:1 27453664 ID15337 U -
TACTGAAGATATATAAATGTGGCGGC
>17 dna:chromosome chromosome:NCBIM37:17:1:95272651:1 27453664 ID52603 U -
TGGCTTACTGAAGATATATAAATGTGGCGGC
>17 dna:chromosome chromosome:NCBIM37:17:1:95272651:1 27453665 ID52602 U -
TGGCTTACTGAAGATATATAAATGTGGCGG
>17 dna:chromosome chromosome:NCBIM37:17:1:95272651:1 27453667 ID52601 U -
TGGCTTACTGAAGATATATAAATGTGGC
>17 dna:chromosome chromosome:NCBIM37:17:1:95272651:1 27453668 ID52600 U -
TGGCTTACTGAAGATATATAAATGTGG
>17 dna:chromosome chromosome:NCBIM37:17:1:95272651:1 27453700 ID47391 U -
TGCTATTTCTTCACCCCAGGCCTCCC
>17 dna:chromosome chromosome:NCBIM37:17:1:95272651:1 27453703 ID47390 U -
TGCTATTTCTTCACCCCAGGCCT
>17 dna:chromosome chromosome:NCBIM37:17:1:95272651:1 27453747 ID45915 U -
TGCCCTAAGTTATTTCCAGATCAGCCTCTGA
>17 dna:chromosome chromosome:NCBIM37:17:1:95272651:1 27453795 ID29782 U -
TCCTCCTTACCTACTTGGCCACTTCAACCCC
>17 dna:chromosome chromosome:NCBIM37:17:1:95272651:1 27453804 ID68342 U -
TTTCAATCCTCCTTACCTACTTGGCCAC
>17 dna:chromosome chromosome:NCBIM37:17:1:95272651:1 27453805 ID61154 U -
TGTTTCAATCCTCCTTACCTACTTGGCCA
>17 dna:chromosome chromosome:NCBIM37:17:1:95272651:1 27453805 ID68012 U -
TTGTTTCAATCCTCCTTACCTACTTGGCCA
>17 dna:chromosome chromosome:NCBIM37:17:1:95272651:1 27453807 ID33153 U -
TCTTGTTTCAATCCTCCTTACCTACTTGGC
>17 dna:chromosome chromosome:NCBIM37:17:1:95272651:1 27453846 ID44415 U -
TGCATCTTGTCGCCACAGGCCTGGGTGGAC
>17 dna:chromosome chromosome:NCBIM37:17:1:95272651:1 27453849 ID44414 U -
TGCATCTTGTCGCCACAGGCCTGGGTG
>17 dna:chromosome chromosome:NCBIM37:17:1:95272651:1 27453850 ID44413 U -
TGCATCTTGTCGCCACAGGCCTGGGT
>17 dna:chromosome chromosome:NCBIM37:17:1:95272651:1 27453851 ID44412 U -
TGCATCTTGTCGCCACAGGCCTGGG
>17 dna:chromosome chromosome:NCBIM37:17:1:95272651:1 27453853 ID59608 U -
TGTGCATCTTGTCGCCACAGGCCTG
>17 dna:chromosome chromosome:NCBIM37:17:1:95272651:1 27453854 ID44411 U -
TGCATCTTGTCGCCACAGGCCT
>17 dna:chromosome chromosome:NCBIM37:17:1:95272651:1 27453870 ID46413 U -
TGCCTGGGCAACTGGGCAACTGTGCATC
>17 dna:chromosome chromosome:NCBIM37:17:1:95272651:1 27453891 ID13018 U -
TACAGGAAAGCTGGCCTCTGCCTGG
>17 dna:chromosome chromosome:NCBIM37:17:1:95272651:1 27453901 ID25624 U -
TCAGAGAAGACCTCTACAGGAAAGCTGGC
>17 dna:chromosome chromosome:NCBIM37:17:1:95272651:1 27453944 ID42098 U -
TGATTACGAAGGCTTTTCTCTGGAAGAAAC
>17 dna:chromosome chromosome:NCBIM37:17:1:95272651:1 27453945 ID42097 U -
TGATTACGAAGGCTTTTCTCTGGAAGAAA
>17 dna:chromosome chromosome:NCBIM37:17:1:95272651:1 27453946 ID42096 U -
TGATTACGAAGGCTTTTCTCTGGAAGAA
>17 dna:chromosome chromosome:NCBIM37:17:1:95272651:1 27453947 ID42095 U -
TGATTACGAAGGCTTTTCTCTGGAAGA
>17 dna:chromosome chromosome:NCBIM37:17:1:95272651:1 27453948 ID42094 U -
TGATTACGAAGGCTTTTCTCTGGAAG
>17 dna:chromosome chromosome:NCBIM37:17:1:95272651:1 27453948 ID64003 U -
TTACGAAGGCTTTTCTCTGGAAG
>17 dna:chromosome chromosome:NCBIM37:17:1:95272651:1 27453949 ID7149 U -
TAAAATGATTACGAAGGCTTTTCTCTGGAA
>17 dna:chromosome chromosome:NCBIM37:17:1:95272651:1 27453950 ID7148 U -
TAAAATGATTACGAAGGCTTTTCTCTGGA
>17 dna:chromosome chromosome:NCBIM37:17:1:95272651:1 27453954 ID7147 U -
TAAAATGATTACGAAGGCTTTTCTC
>17 dna:chromosome chromosome:NCBIM37:17:1:95272651:1 27453956 ID2076 U -
CACTAAAATGATTACGAAGGCTTTTC
>17 dna:chromosome chromosome:NCBIM37:17:1:95272651:1 27453958 ID39456 U -
TGAGCGCACTAAAATGATTACGAAGGCTTT
>17 dna:chromosome chromosome:NCBIM37:17:1:95272651:1 27453960 ID39455 U -
TGAGCGCACTAAAATGATTACGAAGGCT
>17 dna:chromosome chromosome:NCBIM37:17:1:95272651:1 27453977 ID25954 U -
TCAGTCCTGACCCCTTGAGCGCACTA
>17 dna:chromosome chromosome:NCBIM37:17:1:95272651:1 27453996 ID38385 U -
TGAGAATGTGTCTCCCCACCCTCAGTCC
>17 dna:chromosome chromosome:NCBIM37:17:1:95272651:1 27453997 ID38384 U -
TGAGAATGTGTCTCCCCACCCTCAGTC
>17 dna:chromosome chromosome:NCBIM37:17:1:95272651:1 27453998 ID38383 U -
TGAGAATGTGTCTCCCCACCCTCAGT
>17 dna:chromosome chromosome:NCBIM37:17:1:95272651:1 27454000 ID38382 U -
TGAGAATGTGTCTCCCCACCCTCA
>17 dna:chromosome chromosome:NCBIM37:17:1:95272651:1 27454003 ID49851 U -
TGGAATGAGAATGTGTCTCCCCACCC
>17 dna:chromosome chromosome:NCBIM37:17:1:95272651:1 27454004 ID54926 U -
TGGGTTGGAATGAGAATGTGTCTCCCCACC
>17 dna:chromosome chromosome:NCBIM37:17:1:95272651:1 27454024 ID17955 U -
TAGCACATTCTGTTTTCTGGGTTGGAA
>17 dna:chromosome chromosome:NCBIM37:17:1:95272651:1 27454029 ID68561 U -
TTTGAAGTTAGCACATTCTGTTTTCTGGGT
>17 dna:chromosome chromosome:NCBIM37:17:1:95272651:1 27454034 ID39627 U -
TGAGCTTTTGAAGTTAGCACATTCTGTTTTC
>17 dna:chromosome chromosome:NCBIM37:17:1:95272651:1 27454035 ID39626 U -
TGAGCTTTTGAAGTTAGCACATTCTGTTTT
>17 dna:chromosome chromosome:NCBIM37:17:1:95272651:1 27454043 ID68436 U -
TTTCCCGTTGAGCTTTTGAAGTTAGCACAT
>17 dna:chromosome chromosome:NCBIM37:17:1:95272651:1 27454050 ID27409 U -
TCCACTCTTTCCCGTTGAGCTTTTGAAGTT
>17 dna:chromosome chromosome:NCBIM37:17:1:95272651:1 27454069 ID26034 U -
TCAGTTCAGATGAGCCACACTCCACTCTTTC
>17 dna:chromosome chromosome:NCBIM37:17:1:95272651:1 27454070 ID26033 U -
TCAGTTCAGATGAGCCACACTCCACTCTTT
>17 dna:chromosome chromosome:NCBIM37:17:1:95272651:1 27454073 ID1055 U -
AGCCTCAGTTCAGATGAGCCACACTCCACTC
>17 dna:chromosome chromosome:NCBIM37:17:1:95272651:1 27454073 ID26032 U -
TCAGTTCAGATGAGCCACACTCCACTC
>17 dna:chromosome chromosome:NCBIM37:17:1:95272651:1 27454075 ID2990 U -
CCTCAGTTCAGATGAGCCACACTCCAC
>17 dna:chromosome chromosome:NCBIM37:17:1:95272651:1 27454075 ID26031 U -
TCAGTTCAGATGAGCCACACTCCAC
>17 dna:chromosome chromosome:NCBIM37:17:1:95272651:1 27454076 ID26030 U -
TCAGTTCAGATGAGCCACACTCCA
>17 dna:chromosome chromosome:NCBIM37:17:1:95272651:1 27454083 ID16816 U -
TAGACACCCAAGCCTCAGTTCAGATGAGCCA
>17 dna:chromosome chromosome:NCBIM37:17:1:95272651:1 27454085 ID16815 U -
TAGACACCCAAGCCTCAGTTCAGATGAGC
>17 dna:chromosome chromosome:NCBIM37:17:1:95272651:1 27454088 ID16814 U -
TAGACACCCAAGCCTCAGTTCAGATG
>17 dna:chromosome chromosome:NCBIM37:17:1:95272651:1 27454101 ID4359 U -
GAGAAGAGCTCCCTAGACACCCAAGC
>17 dna:chromosome chromosome:NCBIM37:17:1:95272651:1 27454104 ID4358 U -
GAGAAGAGCTCCCTAGACACCCA
>17 dna:chromosome chromosome:NCBIM37:17:1:95272651:1 27454142 ID3205 U -
CGTGAAGCCTTGTTTGGCCTCCCCA
>17 dna:chromosome chromosome:NCBIM37:17:1:95272651:1 27454146 ID1059 U -
AGCCTCTCGTGAAGCCTTGTTTGGCCTC
>17 dna:chromosome chromosome:NCBIM37:17:1:95272651:1 27454268 ID31457 U -
TCTAGCCGCCTTTCCGCCCACAGGAGAACGC
>17 dna:chromosome chromosome:NCBIM37:17:1:95272651:1 27454272 ID3344 U -
CTAGCCGCCTTTCCGCCCACAGGAGA
>17 dna:chromosome chromosome:NCBIM37:17:1:95272651:1 27454272 ID22512 U -
TATCTAGCCGCCTTTCCGCCCACAGGAGA
>17 dna:chromosome chromosome:NCBIM37:17:1:95272651:1 27454274 ID22511 U -
TATCTAGCCGCCTTTCCGCCCACAGGA
>17 dna:chromosome chromosome:NCBIM37:17:1:95272651:1 27454280 ID31678 U -
TCTCAGAACTATCTAGCCGCCTTTCCGCCC
>17 dna:chromosome chromosome:NCBIM37:17:1:95272651:1 27454281 ID31677 U -
TCTCAGAACTATCTAGCCGCCTTTCCGCC
>17 dna:chromosome chromosome:NCBIM37:17:1:95272651:1 27454284 ID31676 U -
TCTCAGAACTATCTAGCCGCCTTTCC
>17 dna:chromosome chromosome:NCBIM37:17:1:95272651:1 27454314 ID14670 U -
TACGATTTGGTATCTTAAGAAGTGACGGAG
>17 dna:chromosome chromosome:NCBIM37:17:1:95272651:1 27454315 ID14669 U -
TACGATTTGGTATCTTAAGAAGTGACGGA
>17 dna:chromosome chromosome:NCBIM37:17:1:95272651:1 27454316 ID14668 U -
TACGATTTGGTATCTTAAGAAGTGACGG
>17 dna:chromosome chromosome:NCBIM37:17:1:95272651:1 27454317 ID14667 U -
TACGATTTGGTATCTTAAGAAGTGACG
>17 dna:chromosome chromosome:NCBIM37:17:1:95272651:1 27454318 ID14666 U -
TACGATTTGGTATCTTAAGAAGTGAC
>17 dna:chromosome chromosome:NCBIM37:17:1:95272651:1 27454319 ID3122 U -
CGATTTGGTATCTTAAGAAGTGA
>17 dna:chromosome chromosome:NCBIM37:17:1:95272651:1 27454320 ID45190 U -
TGCCACTACGATTTGGTATCTTAAGAAGTG
>17 dna:chromosome chromosome:NCBIM37:17:1:95272651:1 27454330 ID43659 U -
TGCACATGCGTGCCACTACGATTTGGTATC
>17 dna:chromosome chromosome:NCBIM37:17:1:95272651:1 27454385 ID15521 U -
TACTGGGTGAAAGTCCAGACGGAGGG
>17 dna:chromosome chromosome:NCBIM37:17:1:95272651:1 27454395 ID39317 U -
TGAGCATTTTCTCTACTGGGTGAAAGTCC
>17 dna:chromosome chromosome:NCBIM37:17:1:95272651:1 27454396 ID39316 U -
TGAGCATTTTCTCTACTGGGTGAAAGTC
>17 dna:chromosome chromosome:NCBIM37:17:1:95272651:1 27454401 ID47793 U -
TGCTGAGCATTTTCTCTACTGGGTGA
>17 dna:chromosome chromosome:NCBIM37:17:1:95272651:1 27454419 ID28850 U -
TCCCTGGCTGCATGTTTGCTGAGC
>17 dna:chromosome chromosome:NCBIM37:17:1:95272651:1 27454497 ID6172 U -
GTGGTCGAGAAGGACTTAAGAGAGTCTCAC
>17 dna:chromosome chromosome:NCBIM37:17:1:95272651:1 27454502 ID22592 U -
TATCTGTGGTCGAGAAGGACTTAAGAGAGT
>17 dna:chromosome chromosome:NCBIM37:17:1:95272651:1 27454506 ID22591 U -
TATCTGTGGTCGAGAAGGACTTAAGA
>17 dna:chromosome chromosome:NCBIM37:17:1:95272651:1 27454521 ID41591 U -
TGATGACGGAGGCTTTATCTGTGGTC
>17 dna:chromosome chromosome:NCBIM37:17:1:95272651:1 27454523 ID41590 U -
TGATGACGGAGGCTTTATCTGTGG
>17 dna:chromosome chromosome:NCBIM37:17:1:95272651:1 27454525 ID17340 U -
TAGAGTGTATGATGACGGAGGCTTTATCTGT
>17 dna:chromosome chromosome:NCBIM37:17:1:95272651:1 27454529 ID17339 U -
TAGAGTGTATGATGACGGAGGCTTTAT
>17 dna:chromosome chromosome:NCBIM37:17:1:95272651:1 27454535 ID54326 U -
TGGGGATAGAGTGTATGATGACGGAGG
>17 dna:chromosome chromosome:NCBIM37:17:1:95272651:1 27454574 ID30290 U -
TCCTTCAGGTCCATTACCCTCTCTTCCCTGG
>17 dna:chromosome chromosome:NCBIM37:17:1:95272651:1 27454582 ID30289 U -
TCCTTCAGGTCCATTACCCTCTC
>17 dna:chromosome chromosome:NCBIM37:17:1:95272651:1 27454598 ID10042 U -
TAAGCCCAGCGGGCATGCCTCCTTCA
>17 dna:chromosome chromosome:NCBIM37:17:1:95272651:1 27454603 ID5642 U -
GGCCTTAAGCCCAGCGGGCATGCCTC
>17 dna:chromosome chromosome:NCBIM37:17:1:95272651:1 27454606 ID35654 U -
TGAAGTTGGCCTTAAGCCCAGCGGGCATGC
>17 dna:chromosome chromosome:NCBIM37:17:1:95272651:1 27454622 ID52293 U -
TGGCGTGCAGAAACTGAAGTTGGCCTTA
>17 dna:chromosome chromosome:NCBIM37:17:1:95272651:1 27454624 ID4910 U -
GCCACTGGCGTGCAGAAACTGAAGTTGGCCT
>17 dna:chromosome chromosome:NCBIM37:17:1:95272651:1 27454629 ID4909 U -
GCCACTGGCGTGCAGAAACTGAAGTT
>17 dna:chromosome chromosome:NCBIM37:17:1:95272651:1 27454629 ID5617 U -
GGCCACTGGCGTGCAGAAACTGAAGTT
>17 dna:chromosome chromosome:NCBIM37:17:1:95272651:1 27454670 ID10143 U -
TAAGCTGTGAATGACTGTGCTGGGG
>17 dna:chromosome chromosome:NCBIM37:17:1:95272651:1 27454671 ID46080 U -
TGCCTAAGCTGTGAATGACTGTGCTGGG
>17 dna:chromosome chromosome:NCBIM37:17:1:95272651:1 27454672 ID46079 U -
TGCCTAAGCTGTGAATGACTGTGCTGG
>17 dna:chromosome chromosome:NCBIM37:17:1:95272651:1 27454673 ID46078 U -
TGCCTAAGCTGTGAATGACTGTGCTG
>17 dna:chromosome chromosome:NCBIM37:17:1:95272651:1 27454677 ID2623 U -
CCAAGGTTGCCTAAGCTGTGAATGACTGT
>17 dna:chromosome chromosome:NCBIM37:17:1:95272651:1 27454677 ID2779 U -
CCCAAGGTTGCCTAAGCTGTGAATGACTGT
>17 dna:chromosome chromosome:NCBIM37:17:1:95272651:1 27454680 ID2622 U -
CCAAGGTTGCCTAAGCTGTGAATGAC
>17 dna:chromosome chromosome:NCBIM37:17:1:95272651:1 27454680 ID37270 U -
TGACCCAAGGTTGCCTAAGCTGTGAATGAC
>17 dna:chromosome chromosome:NCBIM37:17:1:95272651:1 27454681 ID37269 U -
TGACCCAAGGTTGCCTAAGCTGTGAATGA
>17 dna:chromosome chromosome:NCBIM37:17:1:95272651:1 27454687 ID52444 U -
TGGCTCTGACCCAAGGTTGCCTAAGCTGT
>17 dna:chromosome chromosome:NCBIM37:17:1:95272651:1 27454712 ID35078 U -
TGAAGAAGAAAAGGGAATACTGGC
>17 dna:chromosome chromosome:NCBIM37:17:1:95272651:1 27454713 ID35077 U -
TGAAGAAGAAAAGGGAATACTGG
>17 dna:chromosome chromosome:NCBIM37:17:1:95272651:1 27454808 ID22644 U -
TATGAAAATAGTATGTTTGTATGGATCGG
>17 dna:chromosome chromosome:NCBIM37:17:1:95272651:1 27454808 ID33662 U -
TGAAAATAGTATGTTTGTATGGATCGG
>17 dna:chromosome chromosome:NCBIM37:17:1:95272651:1 27454809 ID22026 U -
TATATGAAAATAGTATGTTTGTATGGATCG
>17 dna:chromosome chromosome:NCBIM37:17:1:95272651:1 27454810 ID22025 U -
TATATGAAAATAGTATGTTTGTATGGATC
>17 dna:chromosome chromosome:NCBIM37:17:1:95272651:1 27454810 ID22643 U -
TATGAAAATAGTATGTTTGTATGGATC
>17 dna:chromosome chromosome:NCBIM37:17:1:95272651:1 27454819 ID13860 U -
TACCAGCGTATATATGAAAATAGTATGTTT
>17 dna:chromosome chromosome:NCBIM37:17:1:95272651:1 27454822 ID40842 U -
TGATACCAGCGTATATATGAAAATAGTATG
>17 dna:chromosome chromosome:NCBIM37:17:1:95272651:1 27454824 ID40841 U -
TGATACCAGCGTATATATGAAAATAGTA
>17 dna:chromosome chromosome:NCBIM37:17:1:95272651:1 27454829 ID29563 U -
TCCTAGTGATACCAGCGTATATATGAAAA
>17 dna:chromosome chromosome:NCBIM37:17:1:95272651:1 27454840 ID26110 U -
TCATAAGGCCTTCCTAGTGATACCAGCGT
>17 dna:chromosome chromosome:NCBIM37:17:1:95272651:1 27454840 ID64993 U -
TTCATAAGGCCTTCCTAGTGATACCAGCGT
>17 dna:chromosome chromosome:NCBIM37:17:1:95272651:1 27454845 ID512 U -
ACATTTCATAAGGCCTTCCTAGTGATACC
>17 dna:chromosome chromosome:NCBIM37:17:1:95272651:1 27454849 ID30716 U -
TCGCCAACATTTCATAAGGCCTTCCTAGTGA
>17 dna:chromosome chromosome:NCBIM37:17:1:95272651:1 27454856 ID37291 U -
TGACCCTCTCGCCAACATTTCATAAGGCCTTC
>17 dna:chromosome chromosome:NCBIM37:17:1:95272651:1 27454862 ID9219 U -
TAACTGACCCTCTCGCCAACATTTCATAAG
>17 dna:chromosome chromosome:NCBIM37:17:1:95272651:1 27454883 ID18123 U -
TAGCAGTCCCAGATTGCCACTAACTGACC
>17 dna:chromosome chromosome:NCBIM37:17:1:95272651:1 27454891 ID25852 U -
TCAGCTTTCTCTAGCAGTCCCAGATTGCCACT
>17 dna:chromosome chromosome:NCBIM37:17:1:95272651:1 27454925 ID52213 U -
TGGCCTGTATCGCCTATACACAGAAGGCAGT
>17 dna:chromosome chromosome:NCBIM37:17:1:95272651:1 27454932 ID43829 U -
TGCACTTGGCCTGTATCGCCTATACACAGA
>17 dna:chromosome chromosome:NCBIM37:17:1:95272651:1 27454940 ID49365 U -
TGGAAGAAACTGCACTTGGCCTGTATCGCCTA
>17 dna:chromosome chromosome:NCBIM37:17:1:95272651:1 27454943 ID49364 U -
TGGAAGAAACTGCACTTGGCCTGTATCGC
>17 dna:chromosome chromosome:NCBIM37:17:1:95272651:1 27454945 ID49363 U -
TGGAAGAAACTGCACTTGGCCTGTATC
>17 dna:chromosome chromosome:NCBIM37:17:1:95272651:1 27454946 ID49362 U -
TGGAAGAAACTGCACTTGGCCTGTAT
>17 dna:chromosome chromosome:NCBIM37:17:1:95272651:1 27454947 ID49361 U -
TGGAAGAAACTGCACTTGGCCTGTA
>17 dna:chromosome chromosome:NCBIM37:17:1:95272651:1 27455109 ID27597 U -
TCCAGATGTGGTGGTGACAGCCAGGATGT
>17 dna:chromosome chromosome:NCBIM37:17:1:95272651:1 27455135 ID25534 U -
TCAGAACTTAAGAGTGAAACACCACTCC
>17 dna:chromosome chromosome:NCBIM37:17:1:95272651:1 27455145 ID44084 U -
TGCAGGGAGGTGCTCAGAACTTAAGAGTGAA
>17 dna:chromosome chromosome:NCBIM37:17:1:95272651:1 27455205 ID40706 U -
TGATAACTCCCAAAGCATCAGAATTCTTGC
>17 dna:chromosome chromosome:NCBIM37:17:1:95272651:1 27455209 ID45952 U -
TGCCCTGATAACTCCCAAAGCATCAGAATTC
>17 dna:chromosome chromosome:NCBIM37:17:1:95272651:1 27455216 ID53647 U -
TGGGATGCCCTGATAACTCCCAAAGCATC
>17 dna:chromosome chromosome:NCBIM37:17:1:95272651:1 27455231 ID48420 U -
TGCTTGCTTCCTGGGATGCCCTGAT
>17 dna:chromosome chromosome:NCBIM37:17:1:95272651:1 27455271 ID4723 U -
GCAAACTTTTAAATGCTGAGGTAGCTGCAC
>17 dna:chromosome chromosome:NCBIM37:17:1:95272651:1 27455273 ID17796 U -
TAGCAAACTTTTAAATGCTGAGGTAGCTGC
>17 dna:chromosome chromosome:NCBIM37:17:1:95272651:1 27455274 ID17795 U -
TAGCAAACTTTTAAATGCTGAGGTAGCTG
>17 dna:chromosome chromosome:NCBIM37:17:1:95272651:1 27455275 ID17793 U -
TAGCAAACTTTTAAATGCTGAGGTAGCT
>17 dna:chromosome chromosome:NCBIM37:17:1:95272651:1 27455276 ID17792 U -
TAGCAAACTTTTAAATGCTGAGGTAGC
>17 dna:chromosome chromosome:NCBIM37:17:1:95272651:1 27455277 ID17791 U -
TAGCAAACTTTTAAATGCTGAGGTAG
>17 dna:chromosome chromosome:NCBIM37:17:1:95272651:1 27455278 ID17790 U -
TAGCAAACTTTTAAATGCTGAGGTA
>17 dna:chromosome chromosome:NCBIM37:17:1:95272651:1 27455278 ID54347 U -
TGGGGCTAGCAAACTTTTAAATGCTGAGGTA
>17 dna:chromosome chromosome:NCBIM37:17:1:95272651:1 27455279 ID54346 U -
TGGGGCTAGCAAACTTTTAAATGCTGAGGT
>17 dna:chromosome chromosome:NCBIM37:17:1:95272651:1 27455282 ID54345 U -
TGGGGCTAGCAAACTTTTAAATGCTGA
>17 dna:chromosome chromosome:NCBIM37:17:1:95272651:1 27455335 ID30744 U -
TCGCGAGAGGCTTTGGCATAGATGCAGGGG
>17 dna:chromosome chromosome:NCBIM37:17:1:95272651:1 27455337 ID65690 U -
TTCGCGAGAGGCTTTGGCATAGATGCAGG
>17 dna:chromosome chromosome:NCBIM37:17:1:95272651:1 27455339 ID33001 U -
TCTTCGCGAGAGGCTTTGGCATAGATGCA
>17 dna:chromosome chromosome:NCBIM37:17:1:95272651:1 27455340 ID3712 U -
CTTCGCGAGAGGCTTTGGCATAGATGC
>17 dna:chromosome chromosome:NCBIM37:17:1:95272651:1 27455340 ID33000 U -
TCTTCGCGAGAGGCTTTGGCATAGATGC
>17 dna:chromosome chromosome:NCBIM37:17:1:95272651:1 27455342 ID32999 U -
TCTTCGCGAGAGGCTTTGGCATAGAT
>17 dna:chromosome chromosome:NCBIM37:17:1:95272651:1 27455361 ID38770 U -
TGAGAGGGATGCCAAGCAAGTCTTCGC
>17 dna:chromosome chromosome:NCBIM37:17:1:95272651:1 27455395 ID4149 U -
GACAGACTATTTGTTGAGGGAGTGG
>17 dna:chromosome chromosome:NCBIM37:17:1:95272651:1 27455400 ID19277 U -
TAGGAGACAGACTATTTGTTGAGGG
>17 dna:chromosome chromosome:NCBIM37:17:1:95272651:1 27455423 ID66842 U -
TTGCCAGTGACCACTTTGTGATCTCTTGTA
>17 dna:chromosome chromosome:NCBIM37:17:1:95272651:1 27455427 ID45476 U -
TGCCAGTGACCACTTTGTGATCTCT
>17 dna:chromosome chromosome:NCBIM37:17:1:95272651:1 27455465 ID34999 U -
TGAACTTGAGAGTAACTCGAGGCAGAGAGGC
>17 dna:chromosome chromosome:NCBIM37:17:1:95272651:1 27455500 ID54276 U -
TGGGCTTTGAGTCCTGGTGCCCAGGGAGGT
>17 dna:chromosome chromosome:NCBIM37:17:1:95272651:1 27455505 ID54275 U -
TGGGCTTTGAGTCCTGGTGCCCAGG
>17 dna:chromosome chromosome:NCBIM37:17:1:95272651:1 27455548 ID40966 U -
TGATAGCTGAGCTCTGAGTAGGTAGT
>17 dna:chromosome chromosome:NCBIM37:17:1:95272651:1 27455549 ID40965 U -
TGATAGCTGAGCTCTGAGTAGGTAG
>17 dna:chromosome chromosome:NCBIM37:17:1:95272651:1 27455559 ID54685 U -
TGGGTGCCGATGATAGCTGAGCTCT
>17 dna:chromosome chromosome:NCBIM37:17:1:95272651:1 27455559 ID65710 U -
TTCGTGGGTGCCGATGATAGCTGAGCTCT
>17 dna:chromosome chromosome:NCBIM37:17:1:95272651:1 27455560 ID65709 U -
TTCGTGGGTGCCGATGATAGCTGAGCTC
>17 dna:chromosome chromosome:NCBIM37:17:1:95272651:1 27455561 ID30922 U -
TCGTGGGTGCCGATGATAGCTGAGCT
>17 dna:chromosome chromosome:NCBIM37:17:1:95272651:1 27455562 ID65708 U -
TTCGTGGGTGCCGATGATAGCTGAGC
>17 dna:chromosome chromosome:NCBIM37:17:1:95272651:1 27455565 ID276 U -
AAGCATTCGTGGGTGCCGATGATAGCTG
>17 dna:chromosome chromosome:NCBIM37:17:1:95272651:1 27455565 ID3832 U -
GAAAGCATTCGTGGGTGCCGATGATAGCTG
>17 dna:chromosome chromosome:NCBIM37:17:1:95272651:1 27455566 ID3831 U -
GAAAGCATTCGTGGGTGCCGATGATAGCT
>17 dna:chromosome chromosome:NCBIM37:17:1:95272651:1 27455566 ID5308 U -
GGAAAGCATTCGTGGGTGCCGATGATAGCT
>17 dna:chromosome chromosome:NCBIM37:17:1:95272651:1 27455567 ID275 U -
AAGCATTCGTGGGTGCCGATGATAGC
>17 dna:chromosome chromosome:NCBIM37:17:1:95272651:1 27455567 ID3830 U -
GAAAGCATTCGTGGGTGCCGATGATAGC
>17 dna:chromosome chromosome:NCBIM37:17:1:95272651:1 27455580 ID44042 U -
TGCAGGAAAGCATTCGTGGG
>17 dna:chromosome chromosome:NCBIM37:17:1:95272651:1 27455594 ID42560 U -
TGCAAAAAGGCCAGGAGCTGCAGG
>17 dna:chromosome chromosome:NCBIM37:17:1:95272651:1 27455596 ID4395 U -
GAGACTGCAAAAAGGCCAGGAGCTGCA
>17 dna:chromosome chromosome:NCBIM37:17:1:95272651:1 27455597 ID4394 U -
GAGACTGCAAAAAGGCCAGGAGCTGC
>17 dna:chromosome chromosome:NCBIM37:17:1:95272651:1 27455597 ID17136 U -
TAGAGACTGCAAAAAGGCCAGGAGCTGC
>17 dna:chromosome chromosome:NCBIM37:17:1:95272651:1 27455602 ID47617 U -
TGCTCTAGAGACTGCAAAAAGGCCAGGA
>17 dna:chromosome chromosome:NCBIM37:17:1:95272651:1 27455604 ID47616 U -
TGCTCTAGAGACTGCAAAAAGGCCAG
>17 dna:chromosome chromosome:NCBIM37:17:1:95272651:1 27455613 ID21327 U -
TAGTTGGATGGTATGCTCTAGAGACTGCAA
>17 dna:chromosome chromosome:NCBIM37:17:1:95272651:1 27455614 ID21326 U -
TAGTTGGATGGTATGCTCTAGAGACTGCA
>17 dna:chromosome chromosome:NCBIM37:17:1:95272651:1 27455615 ID21325 U -
TAGTTGGATGGTATGCTCTAGAGACTGC
>17 dna:chromosome chromosome:NCBIM37:17:1:95272651:1 27455615 ID64252 U -
TTAGTTGGATGGTATGCTCTAGAGACTGC
>17 dna:chromosome chromosome:NCBIM37:17:1:95272651:1 27455616 ID32890 U -
TCTTAGTTGGATGGTATGCTCTAGAGACTG
>17 dna:chromosome chromosome:NCBIM37:17:1:95272651:1 27455617 ID64251 U -
TTAGTTGGATGGTATGCTCTAGAGACT
>17 dna:chromosome chromosome:NCBIM37:17:1:95272651:1 27455618 ID21324 U -
TAGTTGGATGGTATGCTCTAGAGAC
>17 dna:chromosome chromosome:NCBIM37:17:1:95272651:1 27455618 ID32889 U -
TCTTAGTTGGATGGTATGCTCTAGAGAC
>17 dna:chromosome chromosome:NCBIM37:17:1:95272651:1 27455621 ID32888 U -
TCTTAGTTGGATGGTATGCTCTAGA
>17 dna:chromosome chromosome:NCBIM37:17:1:95272651:1 27455622 ID25337 U -
TCACTCTTAGTTGGATGGTATGCTCTAG
>17 dna:chromosome chromosome:NCBIM37:17:1:95272651:1 27455627 ID1262 U -
AGGTCACTCTTAGTTGGATGGTATGC
>17 dna:chromosome chromosome:NCBIM37:17:1:95272651:1 27455628 ID20994 U -
TAGTGAGGTCACTCTTAGTTGGATGGTATG
>17 dna:chromosome chromosome:NCBIM37:17:1:95272651:1 27455674 ID49540 U -
TGGAAGCTTCCTTCCCTGTCTGGGTTC
>17 dna:chromosome chromosome:NCBIM37:17:1:95272651:1 27455681 ID49539 U -
TGGAAGCTTCCTTCCCTGTC
>17 dna:chromosome chromosome:NCBIM37:17:1:95272651:1 27455754 ID50486 U -
TGGAGAGTGAAAACCCACTGTGCCACAGGTC
>17 dna:chromosome chromosome:NCBIM37:17:1:95272651:1 27455760 ID50484 U -
TGGAGAGTGAAAACCCACTGTGCCA
>17 dna:chromosome chromosome:NCBIM37:17:1:95272651:1 27455762 ID50483 U -
TGGAGAGTGAAAACCCACTGTGC
>17 dna:chromosome chromosome:NCBIM37:17:1:95272651:1 27455764 ID47838 U -
TGCTGATGGAGAGTGAAAACCCACTGT
>17 dna:chromosome chromosome:NCBIM37:17:1:95272651:1 27455766 ID47837 U -
TGCTGATGGAGAGTGAAAACCCACT
>17 dna:chromosome chromosome:NCBIM37:17:1:95272651:1 27455774 ID34657 U -
TGAACACCTGCTGATGGAGAGTGAA
>17 dna:chromosome chromosome:NCBIM37:17:1:95272651:1 27455777 ID31594 U -
TCTCAAATGAACACCTGCTGATGGAGAGT
>17 dna:chromosome chromosome:NCBIM37:17:1:95272651:1 27455778 ID24381 U -
TCAAATGAACACCTGCTGATGGAGAG
>17 dna:chromosome chromosome:NCBIM37:17:1:95272651:1 27455778 ID31593 U -
TCTCAAATGAACACCTGCTGATGGAGAG
>17 dna:chromosome chromosome:NCBIM37:17:1:95272651:1 27455779 ID24380 U -
TCAAATGAACACCTGCTGATGGAGA
>17 dna:chromosome chromosome:NCBIM37:17:1:95272651:1 27455779 ID31592 U -
TCTCAAATGAACACCTGCTGATGGAGA
>17 dna:chromosome chromosome:NCBIM37:17:1:95272651:1 27455783 ID24379 U -
TCAAATGAACACCTGCTGATG
>17 dna:chromosome chromosome:NCBIM37:17:1:95272651:1 27455785 ID30822 U -
TCGGCCTCTTCTCTCAAATGAACACCTGCTGA
>17 dna:chromosome chromosome:NCBIM37:17:1:95272651:1 27455787 ID30821 U -
TCGGCCTCTTCTCTCAAATGAACACCTGCT
>17 dna:chromosome chromosome:NCBIM37:17:1:95272651:1 27455788 ID30820 U -
TCGGCCTCTTCTCTCAAATGAACACCTGC
>17 dna:chromosome chromosome:NCBIM37:17:1:95272651:1 27455847 ID33970 U -
TGAAAGAATCCTCAGGGTAACTGGACAGA
>17 dna:chromosome chromosome:NCBIM37:17:1:95272651:1 27455850 ID58780 U -
TGTGAAAGAATCCTCAGGGTAACTGGAC
>17 dna:chromosome chromosome:NCBIM37:17:1:95272651:1 27455874 ID27883 U -
TCCATCTGCACCCTTTCTCCGTGTG
>17 dna:chromosome chromosome:NCBIM37:17:1:95272651:1 27455919 ID718 U -
ACTCAGTTCTTCACGCTGGCACCCAAG
>17 dna:chromosome chromosome:NCBIM37:17:1:95272651:1 27455919 ID7505 U -
TAAACTCAGTTCTTCACGCTGGCACCCAAG
>17 dna:chromosome chromosome:NCBIM37:17:1:95272651:1 27455922 ID7504 U -
TAAACTCAGTTCTTCACGCTGGCACCC
>17 dna:chromosome chromosome:NCBIM37:17:1:95272651:1 27455923 ID2325 U -
CAGCTAAACTCAGTTCTTCACGCTGGCACC
>17 dna:chromosome chromosome:NCBIM37:17:1:95272651:1 27455926 ID2324 U -
CAGCTAAACTCAGTTCTTCACGCTGGC
>17 dna:chromosome chromosome:NCBIM37:17:1:95272651:1 27455930 ID837 U -
AGAACCAGCTAAACTCAGTTCTTCACGC
>17 dna:chromosome chromosome:NCBIM37:17:1:95272651:1 27455935 ID28289 U -
TCCCAGAGAACCAGCTAAACTCAGTTCTT
>17 dna:chromosome chromosome:NCBIM37:17:1:95272651:1 27455972 ID37356 U -
TGACCTCTCTTTGCCTCCTGGAGCCTCC
>17 dna:chromosome chromosome:NCBIM37:17:1:95272651:1 27455973 ID37355 U -
TGACCTCTCTTTGCCTCCTGGAGCCTC
>17 dna:chromosome chromosome:NCBIM37:17:1:95272651:1 27455974 ID37354 U -
TGACCTCTCTTTGCCTCCTGGAGCCT
>17 dna:chromosome chromosome:NCBIM37:17:1:95272651:1 27455983 ID27352 U -
TCCACGCAGGTTTCTGACCTCTCTTTGCCTC
>17 dna:chromosome chromosome:NCBIM37:17:1:95272651:1 27455984 ID27351 U -
TCCACGCAGGTTTCTGACCTCTCTTTGCCT
>17 dna:chromosome chromosome:NCBIM37:17:1:95272651:1 27455985 ID27350 U -
TCCACGCAGGTTTCTGACCTCTCTTTGCC
>17 dna:chromosome chromosome:NCBIM37:17:1:95272651:1 27455987 ID27349 U -
TCCACGCAGGTTTCTGACCTCTCTTTG
>17 dna:chromosome chromosome:NCBIM37:17:1:95272651:1 27455999 ID39210 U -
TGAGCACTAGATCCATCCACGCAGGTTTCT
>17 dna:chromosome chromosome:NCBIM37:17:1:95272651:1 27456001 ID39209 U -
TGAGCACTAGATCCATCCACGCAGGTTT
>17 dna:chromosome chromosome:NCBIM37:17:1:95272651:1 27456002 ID39207 U -
TGAGCACTAGATCCATCCACGCAGGTT
>17 dna:chromosome chromosome:NCBIM37:17:1:95272651:1 27456003 ID37695 U -
TGACTGAGCACTAGATCCATCCACGCAGGT
>17 dna:chromosome chromosome:NCBIM37:17:1:95272651:1 27456003 ID39206 U -
TGAGCACTAGATCCATCCACGCAGGT
>17 dna:chromosome chromosome:NCBIM37:17:1:95272651:1 27456004 ID37694 U -
TGACTGAGCACTAGATCCATCCACGCAGG
>17 dna:chromosome chromosome:NCBIM37:17:1:95272651:1 27456007 ID37693 U -
TGACTGAGCACTAGATCCATCCACGC
>17 dna:chromosome chromosome:NCBIM37:17:1:95272651:1 27456024 ID47774 U -
TGCTGACTGCACACACCCTTGACTGAGC
>17 dna:chromosome chromosome:NCBIM37:17:1:95272651:1 27456158 ID33624 U -
TGAAAAGTAACCGCCTAGGTCAGCAAGAAGAG
>17 dna:chromosome chromosome:NCBIM37:17:1:95272651:1 27456160 ID33623 U -
TGAAAAGTAACCGCCTAGGTCAGCAAGAAG
>17 dna:chromosome chromosome:NCBIM37:17:1:95272651:1 27456161 ID33622 U -
TGAAAAGTAACCGCCTAGGTCAGCAAGAA
>17 dna:chromosome chromosome:NCBIM37:17:1:95272651:1 27456162 ID33621 U -
TGAAAAGTAACCGCCTAGGTCAGCAAGA
>17 dna:chromosome chromosome:NCBIM37:17:1:95272651:1 27456163 ID33620 U -
TGAAAAGTAACCGCCTAGGTCAGCAAG
>17 dna:chromosome chromosome:NCBIM37:17:1:95272651:1 27456173 ID37362 U -
TGACCTGAACCCTGAAAAGTAACCGCCTA
>17 dna:chromosome chromosome:NCBIM37:17:1:95272651:1 27456174 ID37361 U -
TGACCTGAACCCTGAAAAGTAACCGCCT
>17 dna:chromosome chromosome:NCBIM37:17:1:95272651:1 27456175 ID66490 U -
TTGACCTGAACCCTGAAAAGTAACCGCC
>17 dna:chromosome chromosome:NCBIM37:17:1:95272651:1 27456176 ID65109 U -
TTCATTGACCTGAACCCTGAAAAGTAACCGC
>17 dna:chromosome chromosome:NCBIM37:17:1:95272651:1 27456190 ID43999 U -
TGCAGCAGCCCTCTTCATTGACCTGAACCC
>17 dna:chromosome chromosome:NCBIM37:17:1:95272651:1 27456202 ID15624 U -
TACTTAATGCAGCAGCCCTCTTCAT
>17 dna:chromosome chromosome:NCBIM37:17:1:95272651:1 27456232 ID27732 U -
TCCAGTCAGAACAAGTCGTGGAGGGC
>17 dna:chromosome chromosome:NCBIM37:17:1:95272651:1 27456255 ID68385 U -
TTTCAGGTCGACCTCACAGAGAATCTTCC
>17 dna:chromosome chromosome:NCBIM37:17:1:95272651:1 27456260 ID25143 U -
TCACATTTCAGGTCGACCTCACAGAGAAT
>17 dna:chromosome chromosome:NCBIM37:17:1:95272651:1 27456264 ID32636 U -
TCTGTCACATTTCAGGTCGACCTCACAGA
>17 dna:chromosome chromosome:NCBIM37:17:1:95272651:1 27456291 ID21256 U -
TAGTTCGTAAAGTACACTGGGGACCTGTC
>17 dna:chromosome chromosome:NCBIM37:17:1:95272651:1 27456294 ID57739 U -
TGTAGTTCGTAAAGTACACTGGGGACCT
>17 dna:chromosome chromosome:NCBIM37:17:1:95272651:1 27456295 ID57738 U -
TGTAGTTCGTAAAGTACACTGGGGACC
>17 dna:chromosome chromosome:NCBIM37:17:1:95272651:1 27456295 ID67753 U -
TTGTAGTTCGTAAAGTACACTGGGGACC
>17 dna:chromosome chromosome:NCBIM37:17:1:95272651:1 27456296 ID57737 U -
TGTAGTTCGTAAAGTACACTGGGGAC
>17 dna:chromosome chromosome:NCBIM37:17:1:95272651:1 27456296 ID67752 U -
TTGTAGTTCGTAAAGTACACTGGGGAC
>17 dna:chromosome chromosome:NCBIM37:17:1:95272651:1 27456297 ID57736 U -
TGTAGTTCGTAAAGTACACTGGGGA
>17 dna:chromosome chromosome:NCBIM37:17:1:95272651:1 27456305 ID10305 U -
TAAGGGAAATTTTGTAGTTCGTAAAGTAC
>17 dna:chromosome chromosome:NCBIM37:17:1:95272651:1 27456312 ID37931 U -
TGACTTTCTAAGGGAAATTTTGTAGTTCGT
>17 dna:chromosome chromosome:NCBIM37:17:1:95272651:1 27456342 ID54082 U -
TGGGCATTCAGAGAGTCTTATCTTGGCCC
>17 dna:chromosome chromosome:NCBIM37:17:1:95272651:1 27456343 ID54081 U -
TGGGCATTCAGAGAGTCTTATCTTGGCC
>17 dna:chromosome chromosome:NCBIM37:17:1:95272651:1 27456447 ID7861 U -
TAAAGGTCTTGATGGAGCATGACTAGGGCG
>17 dna:chromosome chromosome:NCBIM37:17:1:95272651:1 27456452 ID46910 U -
TGCTAAAGGTCTTGATGGAGCATGACTA
>17 dna:chromosome chromosome:NCBIM37:17:1:95272651:1 27456454 ID42324 U -
TGATTGCTAAAGGTCTTGATGGAGCATGAC
>17 dna:chromosome chromosome:NCBIM37:17:1:95272651:1 27456454 ID46909 U -
TGCTAAAGGTCTTGATGGAGCATGAC
>17 dna:chromosome chromosome:NCBIM37:17:1:95272651:1 27456455 ID42323 U -
TGATTGCTAAAGGTCTTGATGGAGCATGA
>17 dna:chromosome chromosome:NCBIM37:17:1:95272651:1 27456455 ID46908 U -
TGCTAAAGGTCTTGATGGAGCATGA
>17 dna:chromosome chromosome:NCBIM37:17:1:95272651:1 27456456 ID42322 U -
TGATTGCTAAAGGTCTTGATGGAGCATG
>17 dna:chromosome chromosome:NCBIM37:17:1:95272651:1 27456457 ID47858 U -
TGCTGATTGCTAAAGGTCTTGATGGAGCAT
>17 dna:chromosome chromosome:NCBIM37:17:1:95272651:1 27456461 ID47857 U -
TGCTGATTGCTAAAGGTCTTGATGGA
>17 dna:chromosome chromosome:NCBIM37:17:1:95272651:1 27456462 ID47856 U -
TGCTGATTGCTAAAGGTCTTGATGG
>17 dna:chromosome chromosome:NCBIM37:17:1:95272651:1 27456483 ID63655 U -
TTAACAAAAACCACCTGGCAAGACTTTTGCT
>17 dna:chromosome chromosome:NCBIM37:17:1:95272651:1 27456502 ID55328 U -
TGGTAGCCTGGCCCATTAACAAAAACC
>17 dna:chromosome chromosome:NCBIM37:17:1:95272651:1 27456509 ID40871 U -
TGATACTGTCTGGTAGCCTGGCCCATTAAC
>17 dna:chromosome chromosome:NCBIM37:17:1:95272651:1 27456511 ID40870 U -
TGATACTGTCTGGTAGCCTGGCCCATTA
>17 dna:chromosome chromosome:NCBIM37:17:1:95272651:1 27456512 ID40869 U -
TGATACTGTCTGGTAGCCTGGCCCATT
>17 dna:chromosome chromosome:NCBIM37:17:1:95272651:1 27456518 ID15760 U -
TACTTGATACTGTCTGGTAGCCTGG
>17 dna:chromosome chromosome:NCBIM37:17:1:95272651:1 27456519 ID11696 U -
TAATTGTACTTGATACTGTCTGGTAGCCTG
>17 dna:chromosome chromosome:NCBIM37:17:1:95272651:1 27456520 ID11695 U -
TAATTGTACTTGATACTGTCTGGTAGCCT
>17 dna:chromosome chromosome:NCBIM37:17:1:95272651:1 27456520 ID63795 U -
TTAATTGTACTTGATACTGTCTGGTAGCCT
>17 dna:chromosome chromosome:NCBIM37:17:1:95272651:1 27456520 ID67724 U -
TTGTACTTGATACTGTCTGGTAGCCT
>17 dna:chromosome chromosome:NCBIM37:17:1:95272651:1 27456521 ID11694 U -
TAATTGTACTTGATACTGTCTGGTAGCC
>17 dna:chromosome chromosome:NCBIM37:17:1:95272651:1 27456521 ID63794 U -
TTAATTGTACTTGATACTGTCTGGTAGCC
>17 dna:chromosome chromosome:NCBIM37:17:1:95272651:1 27456521 ID67723 U -
TTGTACTTGATACTGTCTGGTAGCC
>17 dna:chromosome chromosome:NCBIM37:17:1:95272651:1 27456522 ID11693 U -
TAATTGTACTTGATACTGTCTGGTAGC
>17 dna:chromosome chromosome:NCBIM37:17:1:95272651:1 27456522 ID27991 U -
TCCATTAATTGTACTTGATACTGTCTGGTAGC
>17 dna:chromosome chromosome:NCBIM37:17:1:95272651:1 27456522 ID63793 U -
TTAATTGTACTTGATACTGTCTGGTAGC
>17 dna:chromosome chromosome:NCBIM37:17:1:95272651:1 27456533 ID60445 U -
TGTTAAGGTACTCCATTAATTGTACTTGATAC
>17 dna:chromosome chromosome:NCBIM37:17:1:95272651:1 27456552 ID26328 U -
TCATCTCTCATAATGCTGTTAAGGTACTC
>17 dna:chromosome chromosome:NCBIM37:17:1:95272651:1 27456621 ID48166 U -
TGCTTACATGGCCTCTCCTCAACACCTTG
>17 dna:chromosome chromosome:NCBIM37:17:1:95272651:1 27456624 ID14394 U -
TACCTGCTTACATGGCCTCTCCTCAACACC
>17 dna:chromosome chromosome:NCBIM37:17:1:95272651:1 27456629 ID21818 U -
TATACCTGCTTACATGGCCTCTCCTCA
>17 dna:chromosome chromosome:NCBIM37:17:1:95272651:1 27456629 ID57781 U -
TGTATACCTGCTTACATGGCCTCTCCTCA
>17 dna:chromosome chromosome:NCBIM37:17:1:95272651:1 27456630 ID57780 U -
TGTATACCTGCTTACATGGCCTCTCCTC
>17 dna:chromosome chromosome:NCBIM37:17:1:95272651:1 27456631 ID57779 U -
TGTATACCTGCTTACATGGCCTCTCCT
>17 dna:chromosome chromosome:NCBIM37:17:1:95272651:1 27456632 ID57778 U -
TGTATACCTGCTTACATGGCCTCTCC
>17 dna:chromosome chromosome:NCBIM37:17:1:95272651:1 27456635 ID25336 U -
TCACTCTGTATACCTGCTTACATGGCCTC
>17 dna:chromosome chromosome:NCBIM37:17:1:95272651:1 27456655 ID66857 U -
TTGCCCTTCTGGCTGCCTCTCACTCTGT
>17 dna:chromosome chromosome:NCBIM37:17:1:95272651:1 27456663 ID4957 U -
GCCATTGCCCTTCTGGCTGCCTCT
>17 dna:chromosome chromosome:NCBIM37:17:1:95272651:1 27456696 ID9731 U -
TAAGAGGCACGTCACCTGACGATGGGC
>17 dna:chromosome chromosome:NCBIM37:17:1:95272651:1 27456696 ID61083 U -
TGTTTAAGAGGCACGTCACCTGACGATGGGC
>17 dna:chromosome chromosome:NCBIM37:17:1:95272651:1 27456697 ID9730 U -
TAAGAGGCACGTCACCTGACGATGGG
>17 dna:chromosome chromosome:NCBIM37:17:1:95272651:1 27456698 ID61082 U -
TGTTTAAGAGGCACGTCACCTGACGATGG
>17 dna:chromosome chromosome:NCBIM37:17:1:95272651:1 27456700 ID31554 U -
TCTATGTTTAAGAGGCACGTCACCTGACGAT
>17 dna:chromosome chromosome:NCBIM37:17:1:95272651:1 27456701 ID31553 U -
TCTATGTTTAAGAGGCACGTCACCTGACGA
>17 dna:chromosome chromosome:NCBIM37:17:1:95272651:1 27456706 ID29587 U -
TCCTATCTATGTTTAAGAGGCACGTCACCT
>17 dna:chromosome chromosome:NCBIM37:17:1:95272651:1 27456729 ID20253 U -
TAGGTGGCCATTTTGCTTTGCTCTCCTATC
>17 dna:chromosome chromosome:NCBIM37:17:1:95272651:1 27456730 ID20252 U -
TAGGTGGCCATTTTGCTTTGCTCTCCTAT
>17 dna:chromosome chromosome:NCBIM37:17:1:95272651:1 27456731 ID20251 U -
TAGGTGGCCATTTTGCTTTGCTCTCCTA
>17 dna:chromosome chromosome:NCBIM37:17:1:95272651:1 27456747 ID10026 U -
TAAGCCAAGGTGAATCCACATAGGTGGCCATT
>17 dna:chromosome chromosome:NCBIM37:17:1:95272651:1 27456762 ID30367 U -
TCCTTGACCGGACCTAAGCCAAGGTGAATCC
>17 dna:chromosome chromosome:NCBIM37:17:1:95272651:1 27456765 ID22474 U -
TATCCTTGACCGGACCTAAGCCAAGGTGAA
>17 dna:chromosome chromosome:NCBIM37:17:1:95272651:1 27456766 ID22473 U -
TATCCTTGACCGGACCTAAGCCAAGGTGA
>17 dna:chromosome chromosome:NCBIM37:17:1:95272651:1 27456766 ID30366 U -
TCCTTGACCGGACCTAAGCCAAGGTGA
>17 dna:chromosome chromosome:NCBIM37:17:1:95272651:1 27456768 ID22472 U -
TATCCTTGACCGGACCTAAGCCAAGGT
>17 dna:chromosome chromosome:NCBIM37:17:1:95272651:1 27456770 ID28628 U -
TCCCCTATCCTTGACCGGACCTAAGCCAAG
>17 dna:chromosome chromosome:NCBIM37:17:1:95272651:1 27456867 ID52231 U -
TGGCCTTCCATGGCTGCCACCAGGG
>17 dna:chromosome chromosome:NCBIM37:17:1:95272651:1 27456884 ID64398 U -
TTATGGACCACAGGGCTTATGGCCTTC
>17 dna:chromosome chromosome:NCBIM37:17:1:95272651:1 27456895 ID25652 U -
TCAGAGCAGGTTTATGGACCACAGGGC
>17 dna:chromosome chromosome:NCBIM37:17:1:95272651:1 27456899 ID67469 U -
TTGGTCAGAGCAGGTTTATGGACCACA
>17 dna:chromosome chromosome:NCBIM37:17:1:95272651:1 27456908 ID19876 U -
TAGGGACCAAATTGGTCAGAGCAGGTTTA
>17 dna:chromosome chromosome:NCBIM37:17:1:95272651:1 27456911 ID14338 U -
TACCTCTAGGGACCAAATTGGTCAGAGCAGGT
>17 dna:chromosome chromosome:NCBIM37:17:1:95272651:1 27456912 ID19875 U -
TAGGGACCAAATTGGTCAGAGCAGG
>17 dna:chromosome chromosome:NCBIM37:17:1:95272651:1 27456917 ID8677 U -
TAACAGTACCTCTAGGGACCAAATTGGTCAGA
>17 dna:chromosome chromosome:NCBIM37:17:1:95272651:1 27456924 ID49754 U -
TGGAATAACAGTACCTCTAGGGACCAAATT
>17 dna:chromosome chromosome:NCBIM37:17:1:95272651:1 27456925 ID49753 U -
TGGAATAACAGTACCTCTAGGGACCAAAT
>17 dna:chromosome chromosome:NCBIM37:17:1:95272651:1 27456926 ID49752 U -
TGGAATAACAGTACCTCTAGGGACCAAA
>17 dna:chromosome chromosome:NCBIM37:17:1:95272651:1 27456927 ID49751 U -
TGGAATAACAGTACCTCTAGGGACCAA
>17 dna:chromosome chromosome:NCBIM37:17:1:95272651:1 27456928 ID49750 U -
TGGAATAACAGTACCTCTAGGGACCA
>17 dna:chromosome chromosome:NCBIM37:17:1:95272651:1 27456929 ID49749 U -
TGGAATAACAGTACCTCTAGGGACC
>17 dna:chromosome chromosome:NCBIM37:17:1:95272651:1 27456935 ID2353 U -
CAGGAAGCCTTGGAATAACAGTACCTCTA
>17 dna:chromosome chromosome:NCBIM37:17:1:95272651:1 27456937 ID58251 U -
TGTCAGGAAGCCTTGGAATAACAGTACCTC
>17 dna:chromosome chromosome:NCBIM37:17:1:95272651:1 27456939 ID58250 U -
TGTCAGGAAGCCTTGGAATAACAGTACC
>17 dna:chromosome chromosome:NCBIM37:17:1:95272651:1 27456942 ID56275 U -
TGGTGTCAGGAAGCCTTGGAATAACAGT
>17 dna:chromosome chromosome:NCBIM37:17:1:95272651:1 27456966 ID44124 U -
TGCAGTACGGAGAGAGGGATGCTGGT
>17 dna:chromosome chromosome:NCBIM37:17:1:95272651:1 27456967 ID4833 U -
GCAGTACGGAGAGAGGGATGCTGG
>17 dna:chromosome chromosome:NCBIM37:17:1:95272651:1 27456967 ID44123 U -
TGCAGTACGGAGAGAGGGATGCTGG
>17 dna:chromosome chromosome:NCBIM37:17:1:95272651:1 27457036 ID58901 U -
TGTGAAGGGTGCACTCTGCTCTTTAAGT
>17 dna:chromosome chromosome:NCBIM37:17:1:95272651:1 27457043 ID3512 U -
CTCTTTCTGTGAAGGGTGCACTCTGCTC
>17 dna:chromosome chromosome:NCBIM37:17:1:95272651:1 27457045 ID3511 U -
CTCTTTCTGTGAAGGGTGCACTCTGC
>17 dna:chromosome chromosome:NCBIM37:17:1:95272651:1 27457059 ID46798 U -
TGCGGCCGGCTGAGGACTCTTTCTGTGA
>17 dna:chromosome chromosome:NCBIM37:17:1:95272651:1 27457061 ID31987 U -
TCTCTGCGGCCGGCTGAGGACTCTTTCTGT
>17 dna:chromosome chromosome:NCBIM37:17:1:95272651:1 27457067 ID41418 U -
TGATCTCTGCGGCCGGCTGAGGACTCT
>17 dna:chromosome chromosome:NCBIM37:17:1:95272651:1 27457072 ID51577 U -
TGGCACGATGATCTCTGCGGCCGGCTGAGG
>17 dna:chromosome chromosome:NCBIM37:17:1:95272651:1 27457077 ID28043 U -
TCCATTGGCACGATGATCTCTGCGGCCGGC
>17 dna:chromosome chromosome:NCBIM37:17:1:95272651:1 27457077 ID51576 U -
TGGCACGATGATCTCTGCGGCCGGC
>17 dna:chromosome chromosome:NCBIM37:17:1:95272651:1 27457078 ID67274 U -
TTGGCACGATGATCTCTGCGGCCGG
>17 dna:chromosome chromosome:NCBIM37:17:1:95272651:1 27457079 ID51575 U -
TGGCACGATGATCTCTGCGGCCG
>17 dna:chromosome chromosome:NCBIM37:17:1:95272651:1 27457093 ID43257 U -
TGCAAGTGCGCTGACTTCCATTGGCACGAT
>17 dna:chromosome chromosome:NCBIM37:17:1:95272651:1 27457094 ID43256 U -
TGCAAGTGCGCTGACTTCCATTGGCACGA
>17 dna:chromosome chromosome:NCBIM37:17:1:95272651:1 27457098 ID43255 U -
TGCAAGTGCGCTGACTTCCATTGGC
>17 dna:chromosome chromosome:NCBIM37:17:1:95272651:1 27457099 ID43254 U -
TGCAAGTGCGCTGACTTCCATTGG
>17 dna:chromosome chromosome:NCBIM37:17:1:95272651:1 27457116 ID30302 U -
TCCTTCAGTTTATTCGTGCACTGCTGCAAGT
>17 dna:chromosome chromosome:NCBIM37:17:1:95272651:1 27457117 ID30301 U -
TCCTTCAGTTTATTCGTGCACTGCTGCAAG
>17 dna:chromosome chromosome:NCBIM37:17:1:95272651:1 27457129 ID1995 U -
CACCAACCAAGATCCTTCAGTTTATTCGTG
>17 dna:chromosome chromosome:NCBIM37:17:1:95272651:1 27457146 ID28328 U -
TCCCAGCCTCCTCTCACCAACCAAGAT
>17 dna:chromosome chromosome:NCBIM37:17:1:95272651:1 27457156 ID45165 U -
TGCCACCTTTTCTCCCAGCCTCCTCTCAC
>17 dna:chromosome chromosome:NCBIM37:17:1:95272651:1 27457203 ID50063 U -
TGGACAAGGCCAGTGGCAATGTGGAGCA
>17 dna:chromosome chromosome:NCBIM37:17:1:95272651:1 27457204 ID59837 U -
TGTGGACAAGGCCAGTGGCAATGTGGAGC
>17 dna:chromosome chromosome:NCBIM37:17:1:95272651:1 27457205 ID59836 U -
TGTGGACAAGGCCAGTGGCAATGTGGAG
>17 dna:chromosome chromosome:NCBIM37:17:1:95272651:1 27457211 ID28574 U -
TCCCCATGTGGACAAGGCCAGTGGCAAT
>17 dna:chromosome chromosome:NCBIM37:17:1:95272651:1 27457220 ID40243 U -
TGAGTCTTTCTCCCCATGTGGACAAGGCC
>17 dna:chromosome chromosome:NCBIM37:17:1:95272651:1 27457242 ID20648 U -
TAGTAGCTGGTCTGGGCCATGAGTCT
>17 dna:chromosome chromosome:NCBIM37:17:1:95272651:1 27457243 ID20647 U -
TAGTAGCTGGTCTGGGCCATGAGTC
>17 dna:chromosome chromosome:NCBIM37:17:1:95272651:1 27457243 ID60583 U -
TGTTAGTAGCTGGTCTGGGCCATGAGTC
>17 dna:chromosome chromosome:NCBIM37:17:1:95272651:1 27457246 ID60582 U -
TGTTAGTAGCTGGTCTGGGCCATGA
>17 dna:chromosome chromosome:NCBIM37:17:1:95272651:1 27457248 ID51202 U -
TGGATTGTTAGTAGCTGGTCTGGGCCAT
>17 dna:chromosome chromosome:NCBIM37:17:1:95272651:1 27457249 ID51201 U -
TGGATTGTTAGTAGCTGGTCTGGGCCA
>17 dna:chromosome chromosome:NCBIM37:17:1:95272651:1 27457250 ID51200 U -
TGGATTGTTAGTAGCTGGTCTGGGCC
>17 dna:chromosome chromosome:NCBIM37:17:1:95272651:1 27457253 ID39286 U -
TGAGCATGGATTGTTAGTAGCTGGTCTGG
>17 dna:chromosome chromosome:NCBIM37:17:1:95272651:1 27457255 ID39285 U -
TGAGCATGGATTGTTAGTAGCTGGTCT
>17 dna:chromosome chromosome:NCBIM37:17:1:95272651:1 27457256 ID39284 U -
TGAGCATGGATTGTTAGTAGCTGGTC
>17 dna:chromosome chromosome:NCBIM37:17:1:95272651:1 27457257 ID39283 U -
TGAGCATGGATTGTTAGTAGCTGGT
>17 dna:chromosome chromosome:NCBIM37:17:1:95272651:1 27457258 ID39282 U -
TGAGCATGGATTGTTAGTAGCTGG
>17 dna:chromosome chromosome:NCBIM37:17:1:95272651:1 27457314 ID48774 U -
TGGAAAAGCCTTTCAGCAGCCA
>17 dna:chromosome chromosome:NCBIM37:17:1:95272651:1 27457347 ID10173 U -
TAAGCTTGCTTTCAGGTGGCTTAGCTTGGA
>17 dna:chromosome chromosome:NCBIM37:17:1:95272651:1 27457348 ID10172 U -
TAAGCTTGCTTTCAGGTGGCTTAGCTTGG
>17 dna:chromosome chromosome:NCBIM37:17:1:95272651:1 27457349 ID10171 U -
TAAGCTTGCTTTCAGGTGGCTTAGCTTG
>17 dna:chromosome chromosome:NCBIM37:17:1:95272651:1 27457354 ID34731 U -
TGAACATTAAGCTTGCTTTCAGGTGGCTTA
>17 dna:chromosome chromosome:NCBIM37:17:1:95272651:1 27457355 ID34730 U -
TGAACATTAAGCTTGCTTTCAGGTGGCTT
>17 dna:chromosome chromosome:NCBIM37:17:1:95272651:1 27457358 ID34729 U -
TGAACATTAAGCTTGCTTTCAGGTGG
>17 dna:chromosome chromosome:NCBIM37:17:1:95272651:1 27457360 ID46790 U -
TGCGGATGAACATTAAGCTTGCTTTCAGGT
>17 dna:chromosome chromosome:NCBIM37:17:1:95272651:1 27457384 ID44144 U -
TGCAGTCCAGTGAGGCCAAGTGCGGA
>17 dna:chromosome chromosome:NCBIM37:17:1:95272651:1 27457385 ID44143 U -
TGCAGTCCAGTGAGGCCAAGTGCGG
>17 dna:chromosome chromosome:NCBIM37:17:1:95272651:1 27457388 ID44142 M -
TGCAGTCCAGTGAGGCCAAGTG
>17 dna:chromosome chromosome:NCBIM37:17:1:95272651:1 27457415 ID4601 M -
GATACCTCGTGAGGAGAGGGGCCTGG
>17 dna:chromosome chromosome:NCBIM37:17:1:95272651:1 27457427 ID19358 M -
TAGGAGGACAGACTGGATACCTCGTGAGG
>17 dna:chromosome chromosome:NCBIM37:17:1:95272651:1 27457435 ID51319 M -
TGGCAAAGTAGGAGGACAGACTGGATACC
>17 dna:chromosome chromosome:NCBIM37:17:1:95272651:1 27457436 ID324 M -
AAGTAGGAGGACAGACTGGATAC
>17 dna:chromosome chromosome:NCBIM37:17:1:95272651:1 27457443 ID35008 M -
TGAACTTGGCAAAGTAGGAGGACAGAC
>17 dna:chromosome chromosome:NCBIM37:17:1:95272651:1 27457445 ID35007 M -
TGAACTTGGCAAAGTAGGAGGACAG
>17 dna:chromosome chromosome:NCBIM37:17:1:95272651:1 27457447 ID58844 M -
TGTGAACTTGGCAAAGTAGGAGGAC
>17 dna:chromosome chromosome:NCBIM37:17:1:95272651:1 27457448 ID50612 M -
TGGAGCTTGTGAACTTGGCAAAGTAGGAGGA
>17 dna:chromosome chromosome:NCBIM37:17:1:95272651:1 27457452 ID67172 M -
TTGGAGCTTGTGAACTTGGCAAAGTAGG
>17 dna:chromosome chromosome:NCBIM37:17:1:95272651:1 27457455 ID67171 M -
TTGGAGCTTGTGAACTTGGCAAAGT
>17 dna:chromosome chromosome:NCBIM37:17:1:95272651:1 27457458 ID67170 M -
TTGGAGCTTGTGAACTTGGCAA
>17 dna:chromosome chromosome:NCBIM37:17:1:95272651:1 27457477 ID44146 U -
TGCAGTCCAGTGAGGCCAAGTGCTTG
>17 dna:chromosome chromosome:NCBIM37:17:1:95272651:1 27457481 ID44142 M -
TGCAGTCCAGTGAGGCCAAGTG
>17 dna:chromosome chromosome:NCBIM37:17:1:95272651:1 27457508 ID4601 M -
GATACCTCGTGAGGAGAGGGGCCTGG
>17 dna:chromosome chromosome:NCBIM37:17:1:95272651:1 27457520 ID19358 M -
TAGGAGGACAGACTGGATACCTCGTGAGG
>17 dna:chromosome chromosome:NCBIM37:17:1:95272651:1 27457528 ID51319 M -
TGGCAAAGTAGGAGGACAGACTGGATACC
>17 dna:chromosome chromosome:NCBIM37:17:1:95272651:1 27457529 ID324 M -
AAGTAGGAGGACAGACTGGATAC
>17 dna:chromosome chromosome:NCBIM37:17:1:95272651:1 27457536 ID35008 M -
TGAACTTGGCAAAGTAGGAGGACAGAC
>17 dna:chromosome chromosome:NCBIM37:17:1:95272651:1 27457538 ID35007 M -
TGAACTTGGCAAAGTAGGAGGACAG
>17 dna:chromosome chromosome:NCBIM37:17:1:95272651:1 27457540 ID58844 M -
TGTGAACTTGGCAAAGTAGGAGGAC
>17 dna:chromosome chromosome:NCBIM37:17:1:95272651:1 27457541 ID50612 M -
TGGAGCTTGTGAACTTGGCAAAGTAGGAGGA
>17 dna:chromosome chromosome:NCBIM37:17:1:95272651:1 27457545 ID67172 M -
TTGGAGCTTGTGAACTTGGCAAAGTAGG
>17 dna:chromosome chromosome:NCBIM37:17:1:95272651:1 27457548 ID60846 U -
TGTTCTTGGAGCTTGTGAACTTGGCAAAGT
>17 dna:chromosome chromosome:NCBIM37:17:1:95272651:1 27457548 ID67171 M -
TTGGAGCTTGTGAACTTGGCAAAGT
>17 dna:chromosome chromosome:NCBIM37:17:1:95272651:1 27457551 ID67170 M -
TTGGAGCTTGTGAACTTGGCAA
>17 dna:chromosome chromosome:NCBIM37:17:1:95272651:1 27457552 ID60845 U -
TGTTCTTGGAGCTTGTGAACTTGGCA
>17 dna:chromosome chromosome:NCBIM37:17:1:95272651:1 27457554 ID60844 U -
TGTTCTTGGAGCTTGTGAACTTGG
>17 dna:chromosome chromosome:NCBIM37:17:1:95272651:1 27457562 ID4956 U -
GCCATTCCCAGCTTCTGTTCTTGGAGCTTGT
>17 dna:chromosome chromosome:NCBIM37:17:1:95272651:1 27457589 ID6211 U -
GTGTCTCAGAGAGTGGCTGCCA
>17 dna:chromosome chromosome:NCBIM37:17:1:95272651:1 27457605 ID7923 U -
TAAAGTGAGAACCACACCCCAGACAGTGTCT
>17 dna:chromosome chromosome:NCBIM37:17:1:95272651:1 27457611 ID40670 U -
TGATAAAGTGAGAACCACACCCCAGACA
>17 dna:chromosome chromosome:NCBIM37:17:1:95272651:1 27457613 ID40669 U -
TGATAAAGTGAGAACCACACCCCAGA
>17 dna:chromosome chromosome:NCBIM37:17:1:95272651:1 27457615 ID38726 U -
TGAGAGCTGATAAAGTGAGAACCACACCCCA
>17 dna:chromosome chromosome:NCBIM37:17:1:95272651:1 27457626 ID17227 U -
TAGAGCTTGAGAGCTGATAAAGTGAGA
>17 dna:chromosome chromosome:NCBIM37:17:1:95272651:1 27457627 ID17226 U -
TAGAGCTTGAGAGCTGATAAAGTGAG
>17 dna:chromosome chromosome:NCBIM37:17:1:95272651:1 27457628 ID17225 U -
TAGAGCTTGAGAGCTGATAAAGTGA
>17 dna:chromosome chromosome:NCBIM37:17:1:95272651:1 27457726 ID19322 U -
TAGGAGCCGAGCCTCGGCAGAGAGCT
>17 dna:chromosome chromosome:NCBIM37:17:1:95272651:1 27457730 ID47195 U -
TGCTAGGAGCCGAGCCTCGGCAGAG
>17 dna:chromosome chromosome:NCBIM37:17:1:95272651:1 27457732 ID47194 U -
TGCTAGGAGCCGAGCCTCGGCAG
>17 dna:chromosome chromosome:NCBIM37:17:1:95272651:1 27457758 ID47989 U -
TGCTGGTTGACTGCTAGTGGGTCTG
>17 dna:chromosome chromosome:NCBIM37:17:1:95272651:1 27457761 ID23942 U -
TATTTCTTTGCTGGTTGACTGCTAGTGGGT
>17 dna:chromosome chromosome:NCBIM37:17:1:95272651:1 27457763 ID23940 U -
TATTTCTTTGCTGGTTGACTGCTAGTGG
>17 dna:chromosome chromosome:NCBIM37:17:1:95272651:1 27457764 ID47394 U -
TGCTATTTCTTTGCTGGTTGACTGCTAGTG
>17 dna:chromosome chromosome:NCBIM37:17:1:95272651:1 27457767 ID47393 U -
TGCTATTTCTTTGCTGGTTGACTGCTA
>17 dna:chromosome chromosome:NCBIM37:17:1:95272651:1 27457769 ID47392 U -
TGCTATTTCTTTGCTGGTTGACTGC
>17 dna:chromosome chromosome:NCBIM37:17:1:95272651:1 27457804 ID35556 U -
TGAAGTCATTAGTTCTCCCCTGGGGACCAAGG
>17 dna:chromosome chromosome:NCBIM37:17:1:95272651:1 27457805 ID66389 U -
TTGAAGTCATTAGTTCTCCCCTGGGGACCAAG
>17 dna:chromosome chromosome:NCBIM37:17:1:95272651:1 27457809 ID35555 U -
TGAAGTCATTAGTTCTCCCCTGGGGAC
>17 dna:chromosome chromosome:NCBIM37:17:1:95272651:1 27457874 ID56762 U -
TGGTTTATTCGAACCAGAGTTACTGTCAC
>17 dna:chromosome chromosome:NCBIM37:17:1:95272651:1 27457892 ID28364 U -
TCCCAGGCAGACAACATAAATGGTTTATTCG
>17 dna:chromosome chromosome:NCBIM37:17:1:95272651:1 27457893 ID28363 U -
TCCCAGGCAGACAACATAAATGGTTTATTC
>17 dna:chromosome chromosome:NCBIM37:17:1:95272651:1 27457894 ID28362 U -
TCCCAGGCAGACAACATAAATGGTTTATT
>17 dna:chromosome chromosome:NCBIM37:17:1:95272651:1 27457895 ID28361 U -
TCCCAGGCAGACAACATAAATGGTTTAT
>17 dna:chromosome chromosome:NCBIM37:17:1:95272651:1 27457899 ID41332 U -
TGATCCCAGGCAGACAACATAAATGGT
>17 dna:chromosome chromosome:NCBIM37:17:1:95272651:1 27457916 ID54360 U -
TGGGGGTCAGGTGGGTAATGATCCCAGG
>17 dna:chromosome chromosome:NCBIM37:17:1:95272651:1 27457980 ID63993 U -
TTACCTGAGTGTGAGTTGACTGGCTGTCTT
>17 dna:chromosome chromosome:NCBIM37:17:1:95272651:1 27457982 ID14377 U -
TACCTGAGTGTGAGTTGACTGGCTGTC
>17 dna:chromosome chromosome:NCBIM37:17:1:95272651:1 27457983 ID14376 U -
TACCTGAGTGTGAGTTGACTGGCTGT
>17 dna:chromosome chromosome:NCBIM37:17:1:95272651:1 27457983 ID30233 U -
TCCTTACCTGAGTGTGAGTTGACTGGCTGT
>17 dna:chromosome chromosome:NCBIM37:17:1:95272651:1 27457986 ID30232 U -
TCCTTACCTGAGTGTGAGTTGACTGGC
>17 dna:chromosome chromosome:NCBIM37:17:1:95272651:1 27458030 ID46666 U -
TGCGAAGCCAGGGATCCCCCCACCTC
>17 dna:chromosome chromosome:NCBIM37:17:1:95272651:1 27458036 ID39886 U -
TGAGGTACTGCGAAGCCAGGGATCCCCC
>17 dna:chromosome chromosome:NCBIM37:17:1:95272651:1 27458044 ID39884 U -
TGAGGTACTGCGAAGCCAGG
>17 dna:chromosome chromosome:NCBIM37:17:1:95272651:1 27458112 ID38821 U -
TGAGAGTGGCATCTAAATGTTTAGTGGTA
>17 dna:chromosome chromosome:NCBIM37:17:1:95272651:1 27458113 ID38820 U -
TGAGAGTGGCATCTAAATGTTTAGTGGT
>17 dna:chromosome chromosome:NCBIM37:17:1:95272651:1 27458115 ID38819 U -
TGAGAGTGGCATCTAAATGTTTAGTG
>17 dna:chromosome chromosome:NCBIM37:17:1:95272651:1 27458118 ID7413 U -
TAAACCCTGAGAGTGGCATCTAAATGTTTA
>17 dna:chromosome chromosome:NCBIM37:17:1:95272651:1 27458287 ID65639 U -
TTCCTTTGTAGGCTTTTGGGGTTTTC
>17 dna:chromosome chromosome:NCBIM37:17:1:95272651:1 27458306 ID30718 U -
TCGCCACGGGAATTGGCTCTCTTCCTTT
>17 dna:chromosome chromosome:NCBIM37:17:1:95272651:1 27458332 ID755 U -
ACTGTCACCGGCCCCATCACTC
>17 dna:chromosome chromosome:NCBIM37:17:1:95272651:1 27458371 ID44964 U -
TGCCAAGGTAGTAATGGCTCACACACTCC
>17 dna:chromosome chromosome:NCBIM37:17:1:95272651:1 27458383 ID40545 U -
TGAGTTGAGCATGCCAAGGTAGTAATGG
>17 dna:chromosome chromosome:NCBIM37:17:1:95272651:1 27458419 ID33704 U -
TGAAAATGAAATGTGCCACCACATCTTGGT
>17 dna:chromosome chromosome:NCBIM37:17:1:95272651:1 27458427 ID48941 U -
TGGAAAGAAATGAAAATGAAATGTGCCACCAC
>17 dna:chromosome chromosome:NCBIM37:17:1:95272651:1 27458429 ID48940 U -
TGGAAAGAAATGAAAATGAAATGTGCCACC
>17 dna:chromosome chromosome:NCBIM37:17:1:95272651:1 27458430 ID3792 M -
GAAAATGAAATGTGCCAC
>17 dna:chromosome chromosome:NCBIM37:17:1:95272651:1 27458430 ID48939 U -
TGGAAAGAAATGAAAATGAAATGTGCCAC
>17 dna:chromosome chromosome:NCBIM37:17:1:95272651:1 27458431 ID48938 U -
TGGAAAGAAATGAAAATGAAATGTGCCA
>17 dna:chromosome chromosome:NCBIM37:17:1:95272651:1 27458432 ID48937 U -
TGGAAAGAAATGAAAATGAAATGTGCC
>17 dna:chromosome chromosome:NCBIM37:17:1:95272651:1 27458510 ID40679 U -
TGATAAATTGTAAAATGTCTCCCTACATTTT
>17 dna:chromosome chromosome:NCBIM37:17:1:95272651:1 27458511 ID40678 U -
TGATAAATTGTAAAATGTCTCCCTACATTT
>17 dna:chromosome chromosome:NCBIM37:17:1:95272651:1 27458513 ID40677 U -
TGATAAATTGTAAAATGTCTCCCTACAT
>17 dna:chromosome chromosome:NCBIM37:17:1:95272651:1 27458514 ID40676 U -
TGATAAATTGTAAAATGTCTCCCTACA
>17 dna:chromosome chromosome:NCBIM37:17:1:95272651:1 27458515 ID40675 U -
TGATAAATTGTAAAATGTCTCCCTAC
>17 dna:chromosome chromosome:NCBIM37:17:1:95272651:1 27458574 ID9426 U -
TAAGAAACTTACTGTTGGGGCTTGG
>17 dna:chromosome chromosome:NCBIM37:17:1:95272651:1 27458577 ID36522 U -
TGACACATTTAAGAAACTTACTGTTGGGGCT
>17 dna:chromosome chromosome:NCBIM37:17:1:95272651:1 27458580 ID36521 U -
TGACACATTTAAGAAACTTACTGTTGGG
>17 dna:chromosome chromosome:NCBIM37:17:1:95272651:1 27458581 ID47754 U -
TGCTGACACATTTAAGAAACTTACTGTTGG
>17 dna:chromosome chromosome:NCBIM37:17:1:95272651:1 27458724 ID36162 U -
TGAATTGTCCATAACAAGCACATCTAGGGTC
>17 dna:chromosome chromosome:NCBIM37:17:1:95272651:1 27458798 ID45323 U -
TGCCAGAGTTGCACTGCCTCGCTGT
>17 dna:chromosome chromosome:NCBIM37:17:1:95272651:1 27459205 ID27599 U -
TCCAGATTAACTTTGCCATACAAGGGGTGT
>17 dna:chromosome chromosome:NCBIM37:17:1:95272651:1 27459217 ID38889 U -
TGAGATATATTCCAGATTAACTTTGCCA
>17 dna:chromosome chromosome:NCBIM37:17:1:95272651:1 27459218 ID38888 U -
TGAGATATATTCCAGATTAACTTTGCC
>17 dna:chromosome chromosome:NCBIM37:17:1:95272651:1 27459231 ID2966 U -
CCTAGTAAACTACTGAGATATATTCCA
>17 dna:chromosome chromosome:NCBIM37:17:1:95272651:1 27459302 ID21692 U -
TATAATAAGCAAGGGTCTCGTGCGTGCCA
>17 dna:chromosome chromosome:NCBIM37:17:1:95272651:1 27459303 ID342 U -
AATAAGCAAGGGTCTCGTGCGTGCC
>17 dna:chromosome chromosome:NCBIM37:17:1:95272651:1 27459359 ID43031 U -
TGCAACTCTCTTGGTTCAGTCTTCAGGT
>17 dna:chromosome chromosome:NCBIM37:17:1:95272651:1 27459384 ID130 U -
AACAGCGCATTTACAAGCGCATCCTTGC
>17 dna:chromosome chromosome:NCBIM37:17:1:95272651:1 27459497 ID37298 U -
TGACCCTTCCGTGAGTTTGGGGA
>17 dna:chromosome chromosome:NCBIM37:17:1:95272651:1 27459608 ID44130 U -
TGCAGTAGTAGGAACGCCTCAGGACC
>17 dna:chromosome chromosome:NCBIM37:17:1:95272651:1 27459631 ID67817 U -
TTGTCAGTGCATTCAGAACGGTCTTGC
>17 dna:chromosome chromosome:NCBIM37:17:1:95272651:1 27459635 ID58316 U -
TGTCAGTGCATTCAGAACGGTC
>17 dna:chromosome chromosome:NCBIM37:17:1:95272651:1 27459701 ID43316 U -
TGCAATACATGGAAACAGCCAGTTAGC
>17 dna:chromosome chromosome:NCBIM37:17:1:95272651:1 27459951 ID7587 U -
TAAAGAAACTATCTGCAACTGTTGAAACC
>17 dna:chromosome chromosome:NCBIM37:17:1:95272651:1 27459954 ID65749 U -
TTCTAAAGAAACTATCTGCAACTGTTGAA
>17 dna:chromosome chromosome:NCBIM37:17:1:95272651:1 27459976 ID32063 U -
TCTGAAAAGTCCCGCAGAATTCTAAA
>17 dna:chromosome chromosome:NCBIM37:17:1:95272651:1 27459996 ID10019 U -
TAAGCATTTATGCAGTGCCCTCTGAA
>17 dna:chromosome chromosome:NCBIM37:17:1:95272651:1 27460094 ID1740 U -
CAACCACCTCAACCAACAACCACATCACAC
>17 dna:chromosome chromosome:NCBIM37:17:1:95272651:1 27460110 ID9952 U -
TAAGCAACCAACAACCACCTCAACC
>17 dna:chromosome chromosome:NCBIM37:17:1:95272651:1 27460113 ID9951 U -
TAAGCAACCAACAACCACCTCA
>17 dna:chromosome chromosome:NCBIM37:17:1:95272651:1 27460143 ID37182 U -
TGACCACGGCTACAAACAAACCACAACC
>17 dna:chromosome chromosome:NCBIM37:17:1:95272651:1 27460149 ID48589 U -
TGCTTTGACCACGGCTACAAACAAACC
>17 dna:chromosome chromosome:NCBIM37:17:1:95272651:1 27460181 ID42685 U -
TGCAAAGAAATCCCCGAATCTAATTTCTTTT
>17 dna:chromosome chromosome:NCBIM37:17:1:95272651:1 27460284 ID54910 U -
TGGGTTCTTCTTTTTCCCACCCTTTATTGCCC
>17 dna:chromosome chromosome:NCBIM37:17:1:95272651:1 27460311 ID18738 U -
TAGCTGTTCTTTGCTATTTTGTGGGT
>17 dna:chromosome chromosome:NCBIM37:17:1:95272651:1 27460328 ID15962 U -
TAGAAAAGCCCAGATCTATAGCTGTTC
>17 dna:chromosome chromosome:NCBIM37:17:1:95272651:1 27460383 ID33813 U -
TGAAACAGTTTGGAAGTAGGTAGCA
>17 dna:chromosome chromosome:NCBIM37:17:1:95272651:1 27460527 ID6931 U -
TAAAAGGACTGAACTTCAACAATTCTTC
>17 dna:chromosome chromosome:NCBIM37:17:1:95272651:1 27460614 ID56516 U -
TGGTTAGCCGAACTTCCTGCATGGAAGAGAC
>17 dna:chromosome chromosome:NCBIM37:17:1:95272651:1 27460615 ID56515 U -
TGGTTAGCCGAACTTCCTGCATGGAAGAGA
>17 dna:chromosome chromosome:NCBIM37:17:1:95272651:1 27460625 ID44037 U -
TGCAGCTTGCTGGTTAGCCGAACTTCCTGC
>17 dna:chromosome chromosome:NCBIM37:17:1:95272651:1 27460628 ID44036 U -
TGCAGCTTGCTGGTTAGCCGAACTTCC
>17 dna:chromosome chromosome:NCBIM37:17:1:95272651:1 27460649 ID40694 U -
TGATAACCCTGCAATGCAGCAGGTCTTGCAGC
>17 dna:chromosome chromosome:NCBIM37:17:1:95272651:1 27460654 ID29973 U -
TCCTGATAACCCTGCAATGCAGCAGGTCTT
>17 dna:chromosome chromosome:NCBIM37:17:1:95272651:1 27460660 ID51783 U -
TGGCATCCTGATAACCCTGCAATGCAGCA
>17 dna:chromosome chromosome:NCBIM37:17:1:95272651:1 27460699 ID38282 U -
TGAGAAGTGTGCATAGCTAAGCAGTCCT
>17 dna:chromosome chromosome:NCBIM37:17:1:95272651:1 27460710 ID63611 U -
TTAAATAGAGGGTGAGAAGTGTGCATAGC
>17 dna:chromosome chromosome:NCBIM37:17:1:95272651:1 27460812 ID35296 U -
TGAAGATTTATTCAATGTGGCCAGGCC
>17 dna:chromosome chromosome:NCBIM37:17:1:95272651:1 27460893 ID10105 U -
TAAGCTAGGTTCATCCACCTGTCCTC
>17 dna:chromosome chromosome:NCBIM37:17:1:95272651:1 27460907 ID51960 U -
TGGCCACCCTCATAACTAAGCTAGGTTC
>17 dna:chromosome chromosome:NCBIM37:17:1:95272651:1 27460927 ID16554 U -
TAGAAGTCAAAGCTTGGTTCCTGGCCACC
>17 dna:chromosome chromosome:NCBIM37:17:1:95272651:1 27460931 ID16553 U -
TAGAAGTCAAAGCTTGGTTCCTGGC
>17 dna:chromosome chromosome:NCBIM37:17:1:95272651:1 27460931 ID60273 U -
TGTGTTAGAAGTCAAAGCTTGGTTCCTGGC
>17 dna:chromosome chromosome:NCBIM37:17:1:95272651:1 27460934 ID24021 U -
TATTTGTGTTAGAAGTCAAAGCTTGGTTCCT
>17 dna:chromosome chromosome:NCBIM37:17:1:95272651:1 27460943 ID55615 U -
TGGTCATATTTGTGTTAGAAGTCAAAGC
>17 dna:chromosome chromosome:NCBIM37:17:1:95272651:1 27460954 ID2161 U -
CAGAAAGTTTTTGGTCATATTTGTGTTA
>17 dna:chromosome chromosome:NCBIM37:17:1:95272651:1 27460954 ID43855 U -
TGCAGAAAGTTTTTGGTCATATTTGTGTTA
>17 dna:chromosome chromosome:NCBIM37:17:1:95272651:1 27460956 ID2160 U -
CAGAAAGTTTTTGGTCATATTTGTGT
>17 dna:chromosome chromosome:NCBIM37:17:1:95272651:1 27460956 ID43854 U -
TGCAGAAAGTTTTTGGTCATATTTGTGT
>17 dna:chromosome chromosome:NCBIM37:17:1:95272651:1 27460958 ID28824 U -
TCCCTGCAGAAAGTTTTTGGTCATATTTGT
>17 dna:chromosome chromosome:NCBIM37:17:1:95272651:1 27460962 ID28823 U -
TCCCTGCAGAAAGTTTTTGGTCATAT
>17 dna:chromosome chromosome:NCBIM37:17:1:95272651:1 27461110 ID67885 M +
TTGTGAGCCACCATGTGGTTGCTGG
>17 dna:chromosome chromosome:NCBIM37:17:1:95272651:1 27461194 ID41049 U -
TGATAGTGTTAAGAGTCCATCCCTGGGCTGGT
>17 dna:chromosome chromosome:NCBIM37:17:1:95272651:1 27461198 ID22035 U -
TATATGATAGTGTTAAGAGTCCATCCCTGGGC
>17 dna:chromosome chromosome:NCBIM37:17:1:95272651:1 27461214 ID34436 U -
TGAAATGATCATATATGATAGTGTTAA
>17 dna:chromosome chromosome:NCBIM37:17:1:95272651:1 27461215 ID34435 U -
TGAAATGATCATATATGATAGTGTTA
>17 dna:chromosome chromosome:NCBIM37:17:1:95272651:1 27461217 ID18802 U -
TAGCTTTGAAATGATCATATATGATAGTGT
>17 dna:chromosome chromosome:NCBIM37:17:1:95272651:1 27461331 ID49676 U -
TGGAAGTGCTATCATTCAGTCTGTTACCCA
>17 dna:chromosome chromosome:NCBIM37:17:1:95272651:1 27461332 ID49675 U -
TGGAAGTGCTATCATTCAGTCTGTTACCC
>17 dna:chromosome chromosome:NCBIM37:17:1:95272651:1 27461343 ID37369 U -
TGACCTGCTGGAAGTGCTATCATTCA
>17 dna:chromosome chromosome:NCBIM37:17:1:95272651:1 27461396 ID22885 U -
TATGATCTGCTTTTCTCCTGCCCACTC
>17 dna:chromosome chromosome:NCBIM37:17:1:95272651:1 27461438 ID4113 U -
GACACAAGAAATGGATGGGCTGCGGGCGC
>17 dna:chromosome chromosome:NCBIM37:17:1:95272651:1 27461548 ID24486 U -
TCAACCAATTAGACTGAAAGCCCTGGC
>17 dna:chromosome chromosome:NCBIM37:17:1:95272651:1 27461621 ID66466 U -
TTGACAATTACCCGGCCTATGGCATTGAG
>17 dna:chromosome chromosome:NCBIM37:17:1:95272651:1 27461624 ID49989 U -
TGGAATTGACAATTACCCGGCCTATGGCATT
>17 dna:chromosome chromosome:NCBIM37:17:1:95272651:1 27461626 ID49988 U -
TGGAATTGACAATTACCCGGCCTATGGCA
>17 dna:chromosome chromosome:NCBIM37:17:1:95272651:1 27461628 ID49987 U -
TGGAATTGACAATTACCCGGCCTATGG
>17 dna:chromosome chromosome:NCBIM37:17:1:95272651:1 27461629 ID49986 U -
TGGAATTGACAATTACCCGGCCTATG
>17 dna:chromosome chromosome:NCBIM37:17:1:95272651:1 27461631 ID66334 U -
TTGAACTGGAATTGACAATTACCCGGCCTA
>17 dna:chromosome chromosome:NCBIM37:17:1:95272651:1 27461632 ID34952 U -
TGAACTGGAATTGACAATTACCCGGCCT
>17 dna:chromosome chromosome:NCBIM37:17:1:95272651:1 27461641 ID31173 U -
TCTAAAGCCTTGAACTGGAATTGACAATT
>17 dna:chromosome chromosome:NCBIM37:17:1:95272651:1 27461642 ID7756 U -
TAAAGCCTTGAACTGGAATTGACAAT
>17 dna:chromosome chromosome:NCBIM37:17:1:95272651:1 27461710 ID30800 U -
TCGGATGTCTTGATCCACCGGATTGTCCCC
>17 dna:chromosome chromosome:NCBIM37:17:1:95272651:1 27461711 ID30799 U -
TCGGATGTCTTGATCCACCGGATTGTCCC
>17 dna:chromosome chromosome:NCBIM37:17:1:95272651:1 27461712 ID4684 U -
GATGTCTTGATCCACCGGATTGTCC
>17 dna:chromosome chromosome:NCBIM37:17:1:95272651:1 27461712 ID30798 U -
TCGGATGTCTTGATCCACCGGATTGTCC
>17 dna:chromosome chromosome:NCBIM37:17:1:95272651:1 27461713 ID8114 U -
TAAATCGGATGTCTTGATCCACCGGATTGTC
>17 dna:chromosome chromosome:NCBIM37:17:1:95272651:1 27461715 ID8113 U -
TAAATCGGATGTCTTGATCCACCGGATTG
>17 dna:chromosome chromosome:NCBIM37:17:1:95272651:1 27461722 ID25829 U -
TCAGCTAAATCGGATGTCTTGATCCAC
>17 dna:chromosome chromosome:NCBIM37:17:1:95272651:1 27461723 ID64950 U -
TTCAGCTAAATCGGATGTCTTGATCCA
>17 dna:chromosome chromosome:NCBIM37:17:1:95272651:1 27461727 ID49734 U -
TGGAAGTTTCAGCTAAATCGGATGTCTTGA
>17 dna:chromosome chromosome:NCBIM37:17:1:95272651:1 27461755 ID43718 U -
TGCACGGAAATTATTGAGGCTCCGGTG
>17 dna:chromosome chromosome:NCBIM37:17:1:95272651:1 27461756 ID43717 U -
TGCACGGAAATTATTGAGGCTCCGGT
>17 dna:chromosome chromosome:NCBIM37:17:1:95272651:1 27461757 ID7531 U -
TAAACTGCACGGAAATTATTGAGGCTCCGG
>17 dna:chromosome chromosome:NCBIM37:17:1:95272651:1 27461759 ID7530 U -
TAAACTGCACGGAAATTATTGAGGCTCC
>17 dna:chromosome chromosome:NCBIM37:17:1:95272651:1 27461760 ID7529 U -
TAAACTGCACGGAAATTATTGAGGCTC
>17 dna:chromosome chromosome:NCBIM37:17:1:95272651:1 27461761 ID63549 U -
TTAAACTGCACGGAAATTATTGAGGCT
>17 dna:chromosome chromosome:NCBIM37:17:1:95272651:1 27461762 ID51095 U -
TGGATTAAACTGCACGGAAATTATTGAGGC
>17 dna:chromosome chromosome:NCBIM37:17:1:95272651:1 27461778 ID11354 U -
TAATGCTCTTTGGCCTGGATTAAACTGCA
>17 dna:chromosome chromosome:NCBIM37:17:1:95272651:1 27461791 ID35970 U -
TGAATGCCCTTAATGCTCTTTGGCCT
>17 dna:chromosome chromosome:NCBIM37:17:1:95272651:1 27461792 ID35028 U -
TGAACTTTGAATGCCCTTAATGCTCTTTGGCC
>17 dna:chromosome chromosome:NCBIM37:17:1:95272651:1 27461793 ID35027 U -
TGAACTTTGAATGCCCTTAATGCTCTTTGGC
>17 dna:chromosome chromosome:NCBIM37:17:1:95272651:1 27461794 ID35969 U -
TGAATGCCCTTAATGCTCTTTGG
>17 dna:chromosome chromosome:NCBIM37:17:1:95272651:1 27461796 ID35026 U -
TGAACTTTGAATGCCCTTAATGCTCTTT
>17 dna:chromosome chromosome:NCBIM37:17:1:95272651:1 27461800 ID32115 U -
TCTGAACTTTGAATGCCCTTAATGCT
>17 dna:chromosome chromosome:NCBIM37:17:1:95272651:1 27461804 ID4980 U -
GCCCCTCTGAACTTTGAATGCCCTTAA
>17 dna:chromosome chromosome:NCBIM37:17:1:95272651:1 27461838 ID42411 U -
TGATTTCAAATATCCTGTCCCGTTGTCAGA
>17 dna:chromosome chromosome:NCBIM37:17:1:95272651:1 27461840 ID42410 U -
TGATTTCAAATATCCTGTCCCGTTGTCA
>17 dna:chromosome chromosome:NCBIM37:17:1:95272651:1 27461841 ID42409 U -
TGATTTCAAATATCCTGTCCCGTTGTC
>17 dna:chromosome chromosome:NCBIM37:17:1:95272651:1 27461842 ID42408 U -
TGATTTCAAATATCCTGTCCCGTTGT
>17 dna:chromosome chromosome:NCBIM37:17:1:95272651:1 27461844 ID42407 U -
TGATTTCAAATATCCTGTCCCGTT
>17 dna:chromosome chromosome:NCBIM37:17:1:95272651:1 27461847 ID28815 U -
TCCCTGATTTCAAATATCCTGTCCC
>17 dna:chromosome chromosome:NCBIM37:17:1:95272651:1 27461931 ID28155 U -
TCCCAAGGAGACTACGTGCAGACCTCCGC
>17 dna:chromosome chromosome:NCBIM37:17:1:95272651:1 27461935 ID35558 U -
TGAAGTCCCAAGGAGACTACGTGCAGACCT
>17 dna:chromosome chromosome:NCBIM37:17:1:95272651:1 27461940 ID35557 U -
TGAAGTCCCAAGGAGACTACGTGCA
>17 dna:chromosome chromosome:NCBIM37:17:1:95272651:1 27462056 ID18293 U -
TAGCCACGCCCATAACTGTCTCCAACCGTC
>17 dna:chromosome chromosome:NCBIM37:17:1:95272651:1 27462141 ID14220 U -
TACCGTGCCTGTTGCTGCCGACAAACTCC
>17 dna:chromosome chromosome:NCBIM37:17:1:95272651:1 27462155 ID51924 U -
TGGCCAAGCCGCCCATACCGTGCCTGTTGC
>17 dna:chromosome chromosome:NCBIM37:17:1:95272651:1 27462159 ID2386 U +
CAGGCACGGTATGGGCGGCTTGGCCATA
>17 dna:chromosome chromosome:NCBIM37:17:1:95272651:1 27462308 ID56849 U +
TGGTTTTTCTTGGCGTTCTTCGCAGTTGG
>17 dna:chromosome chromosome:NCBIM37:17:1:95272651:1 27462326 ID65684 U +
TTCGCAGTTGGTCTAAGCCAGGTGGTTGA
>17 dna:chromosome chromosome:NCBIM37:17:1:95272651:1 27462448 ID41045 U +
TGATAGTGGAAACTGGCGCTAGTCC
>17 dna:chromosome chromosome:NCBIM37:17:1:95272651:1 27462448 ID41046 U +
TGATAGTGGAAACTGGCGCTAGTCCCCC
>17 dna:chromosome chromosome:NCBIM37:17:1:95272651:1 27462451 ID21090 U +
TAGTGGAAACTGGCGCTAGTCCCC
>17 dna:chromosome chromosome:NCBIM37:17:1:95272651:1 27462478 ID17138 U +
TAGAGACTGTTGGGGGGGCGCAGA
>17 dna:chromosome chromosome:NCBIM37:17:1:95272651:1 27462525 ID67857 U +
TTGTCTGTCGGCCGCTTCCCGCTTA
>17 dna:chromosome chromosome:NCBIM37:17:1:95272651:1 27462586 ID3177 U -
CGGGATGATAGCGGGATAGCGGCAGGT
>17 dna:chromosome chromosome:NCBIM37:17:1:95272651:1 27462597 ID4606 M -
GATAGCGGGATAGCGGGATGATAGCGGGA
>17 dna:chromosome chromosome:NCBIM37:17:1:95272651:1 27462616 ID4606 M -
GATAGCGGGATAGCGGGATGATAGCGGGA
>17 dna:chromosome chromosome:NCBIM37:17:1:95272651:1 27462721 ID10530 U +
TAAGTGCAAGACAGACAATGCAGG
>17 dna:chromosome chromosome:NCBIM37:17:1:95272651:1 27462725 ID43102 U +
TGCAAGACAGACAATGCAGGGCCATCACGA
>17 dna:chromosome chromosome:NCBIM37:17:1:95272651:1 27462725 ID43103 U +
TGCAAGACAGACAATGCAGGGCCATCACGAT
>17 dna:chromosome chromosome:NCBIM37:17:1:95272651:1 27462749 ID25251 U +
TCACGATAGATGGAGCAGATAGATGG
>17 dna:chromosome chromosome:NCBIM37:17:1:95272651:1 27462768 ID17621 U +
TAGATGGAGCATGTCAGGGTGG
>17 dna:chromosome chromosome:NCBIM37:17:1:95272651:1 27462808 ID57886 U +
TGTATGGTCTGGGTCTCCGACAAGCAT
>17 dna:chromosome chromosome:NCBIM37:17:1:95272651:1 27462864 ID68589 U +
TTTGAGATACTCTGGGAATGGTGCGCC
>17 dna:chromosome chromosome:NCBIM37:17:1:95272651:1 27462866 ID38863 U +
TGAGATACTCTGGGAATGGTGCGCCTCT
>17 dna:chromosome chromosome:NCBIM37:17:1:95272651:1 27462876 ID53090 U +
TGGGAATGGTGCGCCTCTGGGCTTA
>17 dna:chromosome chromosome:NCBIM37:17:1:95272651:1 27462876 ID53091 U +
TGGGAATGGTGCGCCTCTGGGCTTATTC
>17 dna:chromosome chromosome:NCBIM37:17:1:95272651:1 27462876 ID53092 U +
TGGGAATGGTGCGCCTCTGGGCTTATTCGG
>17 dna:chromosome chromosome:NCBIM37:17:1:95272651:1 27462893 ID54253 U +
TGGGCTTATTCGGGCACACCTTTGACACCTG
>17 dna:chromosome chromosome:NCBIM37:17:1:95272651:1 27462915 ID36534 U +
TGACACCTGTGAGTCTCTTGAAGAAATGC
>17 dna:chromosome chromosome:NCBIM37:17:1:95272651:1 27462924 ID40221 U +
TGAGTCTCTTGAAGAAATGCTGGCA
>17 dna:chromosome chromosome:NCBIM37:17:1:95272651:1 27462932 ID66346 U +
TTGAAGAAATGCTGGCATGAGGTGTTGGA
>17 dna:chromosome chromosome:NCBIM37:17:1:95272651:1 27463002 ID39916 U +
TGAGGTCAATCTGTCTCTTAGCCA
>17 dna:chromosome chromosome:NCBIM37:17:1:95272651:1 27463034 ID20987 U +
TAGTGACTTCCTCAGCCACACAGGTCT
>17 dna:chromosome chromosome:NCBIM37:17:1:95272651:1 27463034 ID20988 U +
TAGTGACTTCCTCAGCCACACAGGTCTG
>17 dna:chromosome chromosome:NCBIM37:17:1:95272651:1 27463100 ID51834 U -
TGGCATGTGTGTTGTTGGTCGACCTGAGT
>17 dna:chromosome chromosome:NCBIM37:17:1:95272651:1 27463192 ID16681 U +
TAGAATGGAGAATTCTCAGTGAGGTGGTT
>17 dna:chromosome chromosome:NCBIM37:17:1:95272651:1 27463227 ID22091 U +
TATATTTAGGGAATACGTGATGGGTTTGC
>17 dna:chromosome chromosome:NCBIM37:17:1:95272651:1 27463227 ID22092 U +
TATATTTAGGGAATACGTGATGGGTTTGCC
>17 dna:chromosome chromosome:NCBIM37:17:1:95272651:1 27463229 ID23858 U +
TATTTAGGGAATACGTGATGGGTTTGCC
>17 dna:chromosome chromosome:NCBIM37:17:1:95272651:1 27463229 ID23859 U +
TATTTAGGGAATACGTGATGGGTTTGCCA
>17 dna:chromosome chromosome:NCBIM37:17:1:95272651:1 27463229 ID23860 U +
TATTTAGGGAATACGTGATGGGTTTGCCAG
>17 dna:chromosome chromosome:NCBIM37:17:1:95272651:1 27463309 ID3866 U +
GAAATGTATTTCACAGATGAGAGGAA
>17 dna:chromosome chromosome:NCBIM37:17:1:95272651:1 27463317 ID68349 U +
TTTCACAGATGAGAGGAAAATCTTTGGGAC
>17 dna:chromosome chromosome:NCBIM37:17:1:95272651:1 27463372 ID7744 U +
TAAAGCATTCCACCGTTTTTCATCTAGA
>17 dna:chromosome chromosome:NCBIM37:17:1:95272651:1 27463396 ID16516 U +
TAGAAGGGGAGACCTTTCATTCCAGGATTC
>17 dna:chromosome chromosome:NCBIM37:17:1:95272651:1 27463412 ID26497 U +
TCATTCCAGGATTCTCTTTGCCTAGAACAC
>17 dna:chromosome chromosome:NCBIM37:17:1:95272651:1 27463415 ID65277 U +
TTCCAGGATTCTCTTTGCCTAGAACACAGA
>17 dna:chromosome chromosome:NCBIM37:17:1:95272651:1 27463448 ID8421 U +
TAACAAGATTCGGTGCCAATCTCCCC
>17 dna:chromosome chromosome:NCBIM37:17:1:95272651:1 27463449 ID106 U +
AACAAGATTCGGTGCCAATCTCCCC
>17 dna:chromosome chromosome:NCBIM37:17:1:95272651:1 27463546 ID54791 U +
TGGGTGTTCTGAGAAGGGTTTACCAGG
>17 dna:chromosome chromosome:NCBIM37:17:1:95272651:1 27463585 ID39768 U +
TGAGGATGAAATTAAGGTGCACTCAG
>17 dna:chromosome chromosome:NCBIM37:17:1:95272651:1 27463585 ID39769 U +
TGAGGATGAAATTAAGGTGCACTCAGG
>17 dna:chromosome chromosome:NCBIM37:17:1:95272651:1 27463591 ID34529 U +
TGAAATTAAGGTGCACTCAGGTGAT
>17 dna:chromosome chromosome:NCBIM37:17:1:95272651:1 27463591 ID34530 U +
TGAAATTAAGGTGCACTCAGGTGATA
>17 dna:chromosome chromosome:NCBIM37:17:1:95272651:1 27463591 ID34531 U +
TGAAATTAAGGTGCACTCAGGTGATAGAT
>17 dna:chromosome chromosome:NCBIM37:17:1:95272651:1 27463591 ID34532 U +
TGAAATTAAGGTGCACTCAGGTGATAGATGT
>17 dna:chromosome chromosome:NCBIM37:17:1:95272651:1 27463612 ID40930 U +
TGATAGATGTGACTCTGTGCAAGCTTCCC
>17 dna:chromosome chromosome:NCBIM37:17:1:95272651:1 27463642 ID10963 U +
TAATAGTCACCTATTTATTATCCTTGAGGG
>17 dna:chromosome chromosome:NCBIM37:17:1:95272651:1 27463703 ID28589 U +
TCCCCCACTCGGATACTGAACTAACAAA
>17 dna:chromosome chromosome:NCBIM37:17:1:95272651:1 27463724 ID8357 U +
TAACAAAATGATCGTTGTAATTGTGAC
>17 dna:chromosome chromosome:NCBIM37:17:1:95272651:1 27463745 ID59123 U +
TGTGACTTACATACTGGATCTGAAACCAGA
>17 dna:chromosome chromosome:NCBIM37:17:1:95272651:1 27463763 ID32074 U +
TCTGAAACCAGAGGTACAGGTGTA
>17 dna:chromosome chromosome:NCBIM37:17:1:95272651:1 27463765 ID33837 U +
TGAAACCAGAGGTACAGGTGTAAGATCC
>17 dna:chromosome chromosome:NCBIM37:17:1:95272651:1 27463929 ID64075 U +
TTAGAAGAATAAATACTTTCTAGAGGAAA
>17 dna:chromosome chromosome:NCBIM37:17:1:95272651:1 27463930 ID16412 U +
TAGAAGAATAAATACTTTCTAGAGGAAAA
>17 dna:chromosome chromosome:NCBIM37:17:1:95272651:1 27464049 ID15449 U +
TACTGCATGGAGTCTTACTATTCTT
>17 dna:chromosome chromosome:NCBIM37:17:1:95272651:1 27464052 ID44498 U +
TGCATGGAGTCTTACTATTCTTGCCTGATC
>17 dna:chromosome chromosome:NCBIM37:17:1:95272651:1 27464064 ID15110 U +
TACTATTCTTGCCTGATCGGCCTAAATAA
>17 dna:chromosome chromosome:NCBIM37:17:1:95272651:1 27464172 ID57906 U +
TGTATTAAAGGGGGCCCAGCAATGCAT
>17 dna:chromosome chromosome:NCBIM37:17:1:95272651:1 27464206 ID52740 U +
TGGGAAACGATGACTATGCCTCTCTGCTG
>17 dna:chromosome chromosome:NCBIM37:17:1:95272651:1 27464230 ID47958 U +
TGCTGGGACTTCCTGCGATTTTTGTG
>17 dna:chromosome chromosome:NCBIM37:17:1:95272651:1 27464231 ID5224 U +
GCTGGGACTTCCTGCGATTTTTGTGCTC
>17 dna:chromosome chromosome:NCBIM37:17:1:95272651:1 27464240 ID30035 U +
TCCTGCGATTTTTGTGCTCTAGAAATGTC
>17 dna:chromosome chromosome:NCBIM37:17:1:95272651:1 27464259 ID16243 U +
TAGAAATGTCCATGTGTACCCTGCCC
>17 dna:chromosome chromosome:NCBIM37:17:1:95272651:1 27464267 ID27963 U +
TCCATGTGTACCCTGCCCCTACCC
>17 dna:chromosome chromosome:NCBIM37:17:1:95272651:1 27464317 ID41036 U +
TGATAGTCTTCATTTGAGCTTGTTTC
>17 dna:chromosome chromosome:NCBIM37:17:1:95272651:1 27464317 ID41037 U +
TGATAGTCTTCATTTGAGCTTGTTTCATTGG
>17 dna:chromosome chromosome:NCBIM37:17:1:95272651:1 27464343 ID67026 U -
TTGGAACCAAGTTTTCTGCCACAGCCAAT
>17 dna:chromosome chromosome:NCBIM37:17:1:95272651:1 27464362 ID67633 U +
TTGGTTCCAACAAAACCTCAGAATTAGG
>17 dna:chromosome chromosome:NCBIM37:17:1:95272651:1 27464362 ID67634 U +
TTGGTTCCAACAAAACCTCAGAATTAGGC
>17 dna:chromosome chromosome:NCBIM37:17:1:95272651:1 27464362 ID67635 U +
TTGGTTCCAACAAAACCTCAGAATTAGGCC
>17 dna:chromosome chromosome:NCBIM37:17:1:95272651:1 27464362 ID67636 U +
TTGGTTCCAACAAAACCTCAGAATTAGGCCA
>17 dna:chromosome chromosome:NCBIM37:17:1:95272651:1 27464402 ID67107 U +
TTGGACGATATGTTGCTAGGATGTA
>17 dna:chromosome chromosome:NCBIM37:17:1:95272651:1 27464402 ID67108 U +
TTGGACGATATGTTGCTAGGATGTAA
>17 dna:chromosome chromosome:NCBIM37:17:1:95272651:1 27464402 ID67109 U +
TTGGACGATATGTTGCTAGGATGTAAG
>17 dna:chromosome chromosome:NCBIM37:17:1:95272651:1 27464402 ID67110 U +
TTGGACGATATGTTGCTAGGATGTAAGA
>17 dna:chromosome chromosome:NCBIM37:17:1:95272651:1 27464402 ID67111 U +
TTGGACGATATGTTGCTAGGATGTAAGAG
>17 dna:chromosome chromosome:NCBIM37:17:1:95272651:1 27464402 ID67112 U +
TTGGACGATATGTTGCTAGGATGTAAGAGC
>17 dna:chromosome chromosome:NCBIM37:17:1:95272651:1 27464402 ID67113 U +
TTGGACGATATGTTGCTAGGATGTAAGAGCC
>17 dna:chromosome chromosome:NCBIM37:17:1:95272651:1 27464403 ID50215 U +
TGGACGATATGTTGCTAGGATGTAAG
>17 dna:chromosome chromosome:NCBIM37:17:1:95272651:1 27464403 ID50216 U +
TGGACGATATGTTGCTAGGATGTAAGA
>17 dna:chromosome chromosome:NCBIM37:17:1:95272651:1 27464403 ID50217 U +
TGGACGATATGTTGCTAGGATGTAAGAGC
>17 dna:chromosome chromosome:NCBIM37:17:1:95272651:1 27464403 ID50218 U +
TGGACGATATGTTGCTAGGATGTAAGAGCC
>17 dna:chromosome chromosome:NCBIM37:17:1:95272651:1 27464410 ID23303 U +
TATGTTGCTAGGATGTAAGAGCCATCACT
>17 dna:chromosome chromosome:NCBIM37:17:1:95272651:1 27464412 ID60936 U +
TGTTGCTAGGATGTAAGAGCCATCACT
>17 dna:chromosome chromosome:NCBIM37:17:1:95272651:1 27464412 ID60937 U +
TGTTGCTAGGATGTAAGAGCCATCACTGT
>17 dna:chromosome chromosome:NCBIM37:17:1:95272651:1 27464415 ID47198 U +
TGCTAGGATGTAAGAGCCATCACTGT
>17 dna:chromosome chromosome:NCBIM37:17:1:95272651:1 27464418 ID19538 U +
TAGGATGTAAGAGCCATCACTGTCCCTC
>17 dna:chromosome chromosome:NCBIM37:17:1:95272651:1 27464455 ID57708 U +
TGTAGGGCTCTAATGTAGACTGGTCAC
>17 dna:chromosome chromosome:NCBIM37:17:1:95272651:1 27464457 ID19924 U +
TAGGGCTCTAATGTAGACTGGTCA
>17 dna:chromosome chromosome:NCBIM37:17:1:95272651:1 27464487 ID3530 U +
CTGACACAAAGGTTGTATACACAAGG
>17 dna:chromosome chromosome:NCBIM37:17:1:95272651:1 27464488 ID36481 U +
TGACACAAAGGTTGTATACACAAGGA
>17 dna:chromosome chromosome:NCBIM37:17:1:95272651:1 27464500 ID57766 U +
TGTATACACAAGGAAAGCTGCCCACT
>17 dna:chromosome chromosome:NCBIM37:17:1:95272651:1 27464504 ID12562 U +
TACACAAGGAAAGCTGCCCACTTTGT
>17 dna:chromosome chromosome:NCBIM37:17:1:95272651:1 27464504 ID12563 U +
TACACAAGGAAAGCTGCCCACTTTGTG
>17 dna:chromosome chromosome:NCBIM37:17:1:95272651:1 27464504 ID12564 U +
TACACAAGGAAAGCTGCCCACTTTGTGGC
>17 dna:chromosome chromosome:NCBIM37:17:1:95272651:1 27464529 ID51626 U +
TGGCAGACTCAACTTCCCTGAA
>17 dna:chromosome chromosome:NCBIM37:17:1:95272651:1 27464529 ID51627 U +
TGGCAGACTCAACTTCCCTGAAGAGGC
>17 dna:chromosome chromosome:NCBIM37:17:1:95272651:1 27464562 ID47963 U +
TGCTGGGCTGACCTCATCTCACACGTGC
>17 dna:chromosome chromosome:NCBIM37:17:1:95272651:1 27464582 ID36681 U -
TGACAGAGGCTGGCTGTGCACGTGT
>17 dna:chromosome chromosome:NCBIM37:17:1:95272651:1 27464665 ID43822 U +
TGCACTTGAATAATAGCTCCTGGCTTTGTC
>17 dna:chromosome chromosome:NCBIM37:17:1:95272651:1 27464671 ID35704 U +
TGAATAATAGCTCCTGGCTTTGTCTACTCTA
>17 dna:chromosome chromosome:NCBIM37:17:1:95272651:1 27464675 ID10943 U +
TAATAGCTCCTGGCTTTGTCTACTCTAA
>17 dna:chromosome chromosome:NCBIM37:17:1:95272651:1 27464695 ID15252 U +
TACTCTAAAGAAACAAAAGAGCCCTCTCAAC
>17 dna:chromosome chromosome:NCBIM37:17:1:95272651:1 27464700 ID7586 U +
TAAAGAAACAAAAGAGCCCTCTCAAC
>17 dna:chromosome chromosome:NCBIM37:17:1:95272651:1 27464730 ID22257 U +
TATCAGACAAGAGATAGGAGTGGGTCTC
>17 dna:chromosome chromosome:NCBIM37:17:1:95272651:1 27464744 ID19383 U +
TAGGAGTGGGTCTCTGAGATTTCTAGAC
>17 dna:chromosome chromosome:NCBIM37:17:1:95272651:1 27464783 ID24475 U +
TCAACATCTGGGTGAAGGACTTAGGAGC
>17 dna:chromosome chromosome:NCBIM37:17:1:95272651:1 27464791 ID54619 U +
TGGGTGAAGGACTTAGGAGCTTGGC
>17 dna:chromosome chromosome:NCBIM37:17:1:95272651:1 27464889 ID16376 U +
TAGAACTGTTGCTAGAGGTA
>17 dna:chromosome chromosome:NCBIM37:17:1:95272651:1 27464889 ID16377 U +
TAGAACTGTTGCTAGAGGTAGGGGCCCGAA
>17 dna:chromosome chromosome:NCBIM37:17:1:95272651:1 27464889 ID16378 U +
TAGAACTGTTGCTAGAGGTAGGGGCCCGAAC
>17 dna:chromosome chromosome:NCBIM37:17:1:95272651:1 27464898 ID47165 U +
TGCTAGAGGTAGGGGCCCGAA
>17 dna:chromosome chromosome:NCBIM37:17:1:95272651:1 27464958 ID19 U +
AAAAGTAGTTTGATGGTTCCTTACTTG
>17 dna:chromosome chromosome:NCBIM37:17:1:95272651:1 27464963 ID21396 U +
TAGTTTGATGGTTCCTTACTTGTATG
>17 dna:chromosome chromosome:NCBIM37:17:1:95272651:1 27464971 ID56600 U +
TGGTTCCTTACTTGTATGTTGGGTAA
>17 dna:chromosome chromosome:NCBIM37:17:1:95272651:1 27464979 ID15789 U +
TACTTGTATGTTGGGTAAAACAGACC
>17 dna:chromosome chromosome:NCBIM37:17:1:95272651:1 27464979 ID15790 U +
TACTTGTATGTTGGGTAAAACAGACCTTGA
>17 dna:chromosome chromosome:NCBIM37:17:1:95272651:1 27465022 ID27594 U +
TCCAGATGTAGGACTGTTTGTGTGG
>17 dna:chromosome chromosome:NCBIM37:17:1:95272651:1 27465051 ID22693 U +
TATGAACTCGGGCCACCCGCATTCC
>17 dna:chromosome chromosome:NCBIM37:17:1:95272651:1 27465053 ID34925 U +
TGAACTCGGGCCACCCGCATTCCTGT
>17 dna:chromosome chromosome:NCBIM37:17:1:95272651:1 27465130 ID51625 U +
TGGCAGACCTGCCTCAGATTTAGACC
>17 dna:chromosome chromosome:NCBIM37:17:1:95272651:1 27465199 ID19628 U +
TAGGCAAGAACAAACCCTGGTTGGAAACA
>17 dna:chromosome chromosome:NCBIM37:17:1:95272651:1 27465199 ID19629 U +
TAGGCAAGAACAAACCCTGGTTGGAAACAA
>17 dna:chromosome chromosome:NCBIM37:17:1:95272651:1 27465201 ID5531 U +
GGCAAGAACAAACCCTGGTTGGAAACAAGA
>17 dna:chromosome chromosome:NCBIM37:17:1:95272651:1 27465237 ID26967 U +
TCCAAGGAGAGGATCTTAACTGAGC
>17 dna:chromosome chromosome:NCBIM37:17:1:95272651:1 27465385 ID50028 U +
TGGAATTTGGTCTTTTCCGGCCCA
>17 dna:chromosome chromosome:NCBIM37:17:1:95272651:1 27465411 ID26588 U +
TCATTTGTGCTGGACCATACTGCGAGGTA
>17 dna:chromosome chromosome:NCBIM37:17:1:95272651:1 27465450 ID32266 U +
TCTGAGCTAGAAAATTGGCTATGGTAGCAA
>17 dna:chromosome chromosome:NCBIM37:17:1:95272651:1 27465452 ID39485 U +
TGAGCTAGAAAATTGGCTATGGTAG
>17 dna:chromosome chromosome:NCBIM37:17:1:95272651:1 27465452 ID39486 U +
TGAGCTAGAAAATTGGCTATGGTAGC
>17 dna:chromosome chromosome:NCBIM37:17:1:95272651:1 27465452 ID39487 U +
TGAGCTAGAAAATTGGCTATGGTAGCA
>17 dna:chromosome chromosome:NCBIM37:17:1:95272651:1 27465452 ID39488 U +
TGAGCTAGAAAATTGGCTATGGTAGCAA
>17 dna:chromosome chromosome:NCBIM37:17:1:95272651:1 27465457 ID16007 U +
TAGAAAATTGGCTATGGTAGCAACGG
>17 dna:chromosome chromosome:NCBIM37:17:1:95272651:1 27465457 ID16008 U +
TAGAAAATTGGCTATGGTAGCAACGGGCCTC
>17 dna:chromosome chromosome:NCBIM37:17:1:95272651:1 27465471 ID55316 U +
TGGTAGCAACGGGCCTCCCTATGAA
>17 dna:chromosome chromosome:NCBIM37:17:1:95272651:1 27465490 ID22694 U +
TATGAACTTGGAAACAGAGTTTAGCTT
>17 dna:chromosome chromosome:NCBIM37:17:1:95272651:1 27465492 ID35006 U +
TGAACTTGGAAACAGAGTTTAGCTTGTCCTT
>17 dna:chromosome chromosome:NCBIM37:17:1:95272651:1 27465527 ID45651 U +
TGCCATGGGCAACTCCAGAGGCCAGGTGAT
>17 dna:chromosome chromosome:NCBIM37:17:1:95272651:1 27465642 ID52251 U +
TGGCCTTGTGGGTACTTGTGGA
>17 dna:chromosome chromosome:NCBIM37:17:1:95272651:1 27465660 ID50425 U +
TGGAGAATACATGCGGCTTGTCCTAAGCT
>17 dna:chromosome chromosome:NCBIM37:17:1:95272651:1 27465818 ID39438 U +
TGAGCCTTTTCTTCAATTTAGGGTGTC
>17 dna:chromosome chromosome:NCBIM37:17:1:95272651:1 27465818 ID39439 U +
TGAGCCTTTTCTTCAATTTAGGGTGTCA
>17 dna:chromosome chromosome:NCBIM37:17:1:95272651:1 27465818 ID39440 U +
TGAGCCTTTTCTTCAATTTAGGGTGTCAA
>17 dna:chromosome chromosome:NCBIM37:17:1:95272651:1 27465818 ID39441 U +
TGAGCCTTTTCTTCAATTTAGGGTGTCAAG
>17 dna:chromosome chromosome:NCBIM37:17:1:95272651:1 27465821 ID5054 U +
GCCTTTTCTTCAATTTAGGGTGTCAAGGA
>17 dna:chromosome chromosome:NCBIM37:17:1:95272651:1 27465829 ID64751 U +
TTCAATTTAGGGTGTCAAGGAAGTCTTTT
>17 dna:chromosome chromosome:NCBIM37:17:1:95272651:1 27465830 ID24814 U +
TCAATTTAGGGTGTCAAGGAAGTCTTTTT
>17 dna:chromosome chromosome:NCBIM37:17:1:95272651:1 27465842 ID20865 U -
TAGTCCTGGACACAAAAAGACTTCCTTGAC
>17 dna:chromosome chromosome:NCBIM37:17:1:95272651:1 27465857 ID67948 U +
TTGTGTCCAGGACTATTTCAATAGCAC
>17 dna:chromosome chromosome:NCBIM37:17:1:95272651:1 27465858 ID60086 U +
TGTGTCCAGGACTATTTCAATAGCA
>17 dna:chromosome chromosome:NCBIM37:17:1:95272651:1 27465873 ID64716 U +
TTCAATAGCACAATCTAAGCAAAGGTGGC
>17 dna:chromosome chromosome:NCBIM37:17:1:95272651:1 27465878 ID17935 U +
TAGCACAATCTAAGCAAAGGTGGC
>17 dna:chromosome chromosome:NCBIM37:17:1:95272651:1 27465878 ID17936 U +
TAGCACAATCTAAGCAAAGGTGGCCA
>17 dna:chromosome chromosome:NCBIM37:17:1:95272651:1 27465878 ID17937 U +
TAGCACAATCTAAGCAAAGGTGGCCAC
>17 dna:chromosome chromosome:NCBIM37:17:1:95272651:1 27465878 ID17938 U +
TAGCACAATCTAAGCAAAGGTGGCCACATC
>17 dna:chromosome chromosome:NCBIM37:17:1:95272651:1 27465888 ID9946 U +
TAAGCAAAGGTGGCCACATCTCACTGTGT
>17 dna:chromosome chromosome:NCBIM37:17:1:95272651:1 27465977 ID67055 U +
TTGGAATAACAGCAGCAG
>17 dna:chromosome chromosome:NCBIM37:17:1:95272651:1 27466023 ID8290 U +
TAAATTGCAGACTGCGGCAAGCTTTC
>17 dna:chromosome chromosome:NCBIM37:17:1:95272651:1 27466066 ID12393 U +
TACAATACAGGCTTGGAAGAAAGAGG
>17 dna:chromosome chromosome:NCBIM37:17:1:95272651:1 27466066 ID12394 U +
TACAATACAGGCTTGGAAGAAAGAGGT
>17 dna:chromosome chromosome:NCBIM37:17:1:95272651:1 27466066 ID12395 U +
TACAATACAGGCTTGGAAGAAAGAGGTTCC
>17 dna:chromosome chromosome:NCBIM37:17:1:95272651:1 27466066 ID12396 U +
TACAATACAGGCTTGGAAGAAAGAGGTTCCC
>17 dna:chromosome chromosome:NCBIM37:17:1:95272651:1 27466138 ID40732 U +
TGATAAGCAAGAGGACTTCATTCCAGCGA
>17 dna:chromosome chromosome:NCBIM37:17:1:95272651:1 27466159 ID27628 U +
TCCAGCGATCCTTGAACTCTGCCT
>17 dna:chromosome chromosome:NCBIM37:17:1:95272651:1 27466161 ID2319 U +
CAGCGATCCTTGAACTCTGCCTGTTGCCA
>17 dna:chromosome chromosome:NCBIM37:17:1:95272651:1 27466167 ID30359 U +
TCCTTGAACTCTGCCTGTTGCCAGGAC
>17 dna:chromosome chromosome:NCBIM37:17:1:95272651:1 27466171 ID34929 U +
TGAACTCTGCCTGTTGCCAGGACATA
>17 dna:chromosome chromosome:NCBIM37:17:1:95272651:1 27466178 ID46464 U +
TGCCTGTTGCCAGGACATAAGTTGT
>17 dna:chromosome chromosome:NCBIM37:17:1:95272651:1 27466195 ID10654 U +
TAAGTTGTGTAGTAAATATTCAGAGGTT
>17 dna:chromosome chromosome:NCBIM37:17:1:95272651:1 27466195 ID10655 U +
TAAGTTGTGTAGTAAATATTCAGAGGTTC
>17 dna:chromosome chromosome:NCBIM37:17:1:95272651:1 27466196 ID337 U +
AAGTTGTGTAGTAAATATTCAGAGGT
>17 dna:chromosome chromosome:NCBIM37:17:1:95272651:1 27466237 ID4998 U +
GCCGCTGAGAATATGCATGGGTATCAC
>17 dna:chromosome chromosome:NCBIM37:17:1:95272651:1 27466242 ID38314 U +
TGAGAATATGCATGGGTATCACTGTGCCCC
>17 dna:chromosome chromosome:NCBIM37:17:1:95272651:1 27466327 ID50191 U +
TGGACCCTGGACCCTACCTACTCTTAT
>17 dna:chromosome chromosome:NCBIM37:17:1:95272651:1 27466424 ID33505 U +
TGAAAAGAAGGTATCAGAAGCTGGAC
>17 dna:chromosome chromosome:NCBIM37:17:1:95272651:1 27466424 ID33506 U +
TGAAAAGAAGGTATCAGAAGCTGGACTGTGT
>17 dna:chromosome chromosome:NCBIM37:17:1:95272651:1 27466430 ID4002 U +
GAAGGTATCAGAAGCTGGACTGTGTT
>17 dna:chromosome chromosome:NCBIM37:17:1:95272651:1 27466437 ID25545 U +
TCAGAAGCTGGACTGTGTTAGACCA
>17 dna:chromosome chromosome:NCBIM37:17:1:95272651:1 27466437 ID25546 U +
TCAGAAGCTGGACTGTGTTAGACCACCTC
>17 dna:chromosome chromosome:NCBIM37:17:1:95272651:1 27466466 ID64197 U +
TTAGGAGATGATCATTTTTCTTCACGCCA
>17 dna:chromosome chromosome:NCBIM37:17:1:95272651:1 27466467 ID19294 U +
TAGGAGATGATCATTTTTCTTCACGC
>17 dna:chromosome chromosome:NCBIM37:17:1:95272651:1 27466467 ID19295 U +
TAGGAGATGATCATTTTTCTTCACGCCA
>17 dna:chromosome chromosome:NCBIM37:17:1:95272651:1 27466467 ID19296 U +
TAGGAGATGATCATTTTTCTTCACGCCAA
>17 dna:chromosome chromosome:NCBIM37:17:1:95272651:1 27466469 ID5450 U +
GGAGATGATCATTTTTCTTCACGCCA
>17 dna:chromosome chromosome:NCBIM37:17:1:95272651:1 27466605 ID16483 U +
TAGAAGGAATGGGGCTCCCAGCATGGAGGC
>17 dna:chromosome chromosome:NCBIM37:17:1:95272651:1 27466628 ID50638 U +
TGGAGGCTTTCATGTACATTCCTGGAC
>17 dna:chromosome chromosome:NCBIM37:17:1:95272651:1 27466630 ID4519 U +
GAGGCTTTCATGTACATTCCTGGACAGAGA
>17 dna:chromosome chromosome:NCBIM37:17:1:95272651:1 27466642 ID13475 U +
TACATTCCTGGACAGAGAGAGTGGCTTTGC
>17 dna:chromosome chromosome:NCBIM37:17:1:95272651:1 27466687 ID45124 U +
TGCCACAGCCTGTTCCCCTAGAGTGGC
>17 dna:chromosome chromosome:NCBIM37:17:1:95272651:1 27466725 ID31449 U +
TCTAGATCAATACCTTTCATCTCAATCTG
>17 dna:chromosome chromosome:NCBIM37:17:1:95272651:1 27466785 ID21217 U +
TAGTTACTTACCCTATCAGCTAACTGGAAGC
>17 dna:chromosome chromosome:NCBIM37:17:1:95272651:1 27466800 ID25830 U +
TCAGCTAACTGGAAGCGGAATAGAGAAGT
>17 dna:chromosome chromosome:NCBIM37:17:1:95272651:1 27466881 ID2393 U +
CAGGCCAAGAGACAAACGCAGGTGCTGC
>17 dna:chromosome chromosome:NCBIM37:17:1:95272651:1 27466881 ID2394 U +
CAGGCCAAGAGACAAACGCAGGTGCTGCCC
>17 dna:chromosome chromosome:NCBIM37:17:1:95272651:1 27466882 ID1197 U +
AGGCCAAGAGACAAACGCAGGTGCTGC
>17 dna:chromosome chromosome:NCBIM37:17:1:95272651:1 27466883 ID5608 U +
GGCCAAGAGACAAACGCAGGTGCTGC
>17 dna:chromosome chromosome:NCBIM37:17:1:95272651:1 27466883 ID5609 U +
GGCCAAGAGACAAACGCAGGTGCTGCC
>17 dna:chromosome chromosome:NCBIM37:17:1:95272651:1 27466883 ID5610 U +
GGCCAAGAGACAAACGCAGGTGCTGCCC
>17 dna:chromosome chromosome:NCBIM37:17:1:95272651:1 27466965 ID38422 U +
TGAGACAAAATTTCCTGGCTGGATGGT
>17 dna:chromosome chromosome:NCBIM37:17:1:95272651:1 27467150 ID1164 U +
AGGACCTTCTTCTGAGAATCTCTCACTG
>17 dna:chromosome chromosome:NCBIM37:17:1:95272651:1 27467162 ID38342 U +
TGAGAATCTCTCACTGTTACTGCAGCAAGC
>17 dna:chromosome chromosome:NCBIM37:17:1:95272651:1 27467222 ID34475 U +
TGAAATGGAGCACAGAACCACATGGA
>17 dna:chromosome chromosome:NCBIM37:17:1:95272651:1 27467222 ID34476 U +
TGAAATGGAGCACAGAACCACATGGAAA
>17 dna:chromosome chromosome:NCBIM37:17:1:95272651:1 27467222 ID34477 U +
TGAAATGGAGCACAGAACCACATGGAAAC
>17 dna:chromosome chromosome:NCBIM37:17:1:95272651:1 27467222 ID34478 U +
TGAAATGGAGCACAGAACCACATGGAAACAC
>17 dna:chromosome chromosome:NCBIM37:17:1:95272651:1 27467234 ID2180 U +
CAGAACCACATGGAAACACTACCACCA
>17 dna:chromosome chromosome:NCBIM37:17:1:95272651:1 27467244 ID48848 U +
TGGAAACACTACCACCACCACCACCA
>17 dna:chromosome chromosome:NCBIM37:17:1:95272651:1 27467295 ID38787 U +
TGAGAGGTGTGATAGCTGCTGGGTTC
>17 dna:chromosome chromosome:NCBIM37:17:1:95272651:1 27467321 ID64770 U +
TTCACACATTCAGAGCCAACAATTCCCA
>17 dna:chromosome chromosome:NCBIM37:17:1:95272651:1 27467321 ID64771 U +
TTCACACATTCAGAGCCAACAATTCCCAA
>17 dna:chromosome chromosome:NCBIM37:17:1:95272651:1 27467321 ID64772 U +
TTCACACATTCAGAGCCAACAATTCCCAAC
>17 dna:chromosome chromosome:NCBIM37:17:1:95272651:1 27467322 ID24931 U +
TCACACATTCAGAGCCAACAATTCCCA
>17 dna:chromosome chromosome:NCBIM37:17:1:95272651:1 27467322 ID24932 U +
TCACACATTCAGAGCCAACAATTCCCAA
>17 dna:chromosome chromosome:NCBIM37:17:1:95272651:1 27467322 ID24933 U +
TCACACATTCAGAGCCAACAATTCCCAACA
>17 dna:chromosome chromosome:NCBIM37:17:1:95272651:1 27467334 ID1032 U +
AGCCAACAATTCCCAACAAGGAAGTGCCAC
>17 dna:chromosome chromosome:NCBIM37:17:1:95272651:1 27467343 ID65368 U +
TTCCCAACAAGGAAGTGCCACCCC
>17 dna:chromosome chromosome:NCBIM37:17:1:95272651:1 27467343 ID65369 U +
TTCCCAACAAGGAAGTGCCACCCCA
>17 dna:chromosome chromosome:NCBIM37:17:1:95272651:1 27467344 ID28112 U +
TCCCAACAAGGAAGTGCCACCCCAG
>17 dna:chromosome chromosome:NCBIM37:17:1:95272651:1 27467368 ID4155 U +
GACAGGAACTTCCTTCCTTCTAGGTGAC
>17 dna:chromosome chromosome:NCBIM37:17:1:95272651:1 27467373 ID3944 U +
GAACTTCCTTCCTTCTAGGTGACCCC
>17 dna:chromosome chromosome:NCBIM37:17:1:95272651:1 27467564 ID66983 U +
TTGGAAAACCTTCAAATCTTCATACTACA
>17 dna:chromosome chromosome:NCBIM37:17:1:95272651:1 27467565 ID48747 U +
TGGAAAACCTTCAAATCTTCATACTACAGGC
>17 dna:chromosome chromosome:NCBIM37:17:1:95272651:1 27467665 ID5989 U +
GTCAGTAGAAAGGTTCCCGTTAGAGGGGTC
>17 dna:chromosome chromosome:NCBIM37:17:1:95272651:1 27467712 ID45365 U +
TGCCAGCAAATGACCAATCTCAACTG
>17 dna:chromosome chromosome:NCBIM37:17:1:95272651:1 27467712 ID45366 U +
TGCCAGCAAATGACCAATCTCAACTGTAGA
>17 dna:chromosome chromosome:NCBIM37:17:1:95272651:1 27467743 ID5507 U +
GGATTACAGTGTTGCATCTCCTTAGC
>17 dna:chromosome chromosome:NCBIM37:17:1:95272651:1 27467774 ID29542 U +
TCCTAGGGTTGAGAGAGTTCTTAAGGTGG
>17 dna:chromosome chromosome:NCBIM37:17:1:95272651:1 27467783 ID38642 U +
TGAGAGAGTTCTTAAGGTGGCTTCTCTGGGC
>17 dna:chromosome chromosome:NCBIM37:17:1:95272651:1 27467827 ID18256 U +
TAGCCAAAGATGTCTATCATGTGGG
>17 dna:chromosome chromosome:NCBIM37:17:1:95272651:1 27467843 ID26431 U +
TCATGTGGGGCTCCAAAGCTGGTGT
>17 dna:chromosome chromosome:NCBIM37:17:1:95272651:1 27467854 ID26719 U +
TCCAAAGCTGGTGTTGCCTGCCTCAGC
>17 dna:chromosome chromosome:NCBIM37:17:1:95272651:1 27467854 ID26720 U +
TCCAAAGCTGGTGTTGCCTGCCTCAGCAC
>17 dna:chromosome chromosome:NCBIM37:17:1:95272651:1 27467943 ID4981 U +
GCCCCTGGAGAAACTTAAGTTACACAGACGA
>17 dna:chromosome chromosome:NCBIM37:17:1:95272651:1 27467948 ID50388 U +
TGGAGAAACTTAAGTTACACAGACGAA
>17 dna:chromosome chromosome:NCBIM37:17:1:95272651:1 27468032 ID67267 U +
TTGGCAACACCATTTTGACGAAAAATCTGC
>17 dna:chromosome chromosome:NCBIM37:17:1:95272651:1 27468033 ID51347 U +
TGGCAACACCATTTTGACGAAAAATCTGC
>17 dna:chromosome chromosome:NCBIM37:17:1:95272651:1 27468047 ID37428 U +
TGACGAAAAATCTGCATGTCTCAGGCTCTC
>17 dna:chromosome chromosome:NCBIM37:17:1:95272651:1 27468078 ID38097 U +
TGAGAAATGCCTAGACTTCAGAAG
>17 dna:chromosome chromosome:NCBIM37:17:1:95272651:1 27468078 ID38098 U +
TGAGAAATGCCTAGACTTCAGAAGCA
>17 dna:chromosome chromosome:NCBIM37:17:1:95272651:1 27468078 ID38099 U +
TGAGAAATGCCTAGACTTCAGAAGCAGAA
>17 dna:chromosome chromosome:NCBIM37:17:1:95272651:1 27468078 ID38100 U +
TGAGAAATGCCTAGACTTCAGAAGCAGAAA
>17 dna:chromosome chromosome:NCBIM37:17:1:95272651:1 27468078 ID38101 U +
TGAGAAATGCCTAGACTTCAGAAGCAGAAAT
>17 dna:chromosome chromosome:NCBIM37:17:1:95272651:1 27468108 ID37202 U +
TGACCAGCAAGTAAACGAAGTCCACAGT
>17 dna:chromosome chromosome:NCBIM37:17:1:95272651:1 27468193 ID24644 U +
TCAAGTGATAGATTTAGCAAAACAGAGCC
>17 dna:chromosome chromosome:NCBIM37:17:1:95272651:1 27468198 ID40939 U +
TGATAGATTTAGCAAAACAGAGCCAAAGC
>17 dna:chromosome chromosome:NCBIM37:17:1:95272651:1 27468218 ID1030 U +
AGCCAAAGCTTCCAAGTTAGGTGGTAT
>17 dna:chromosome chromosome:NCBIM37:17:1:95272651:1 27468228 ID27078 U +
TCCAAGTTAGGTGGTATCTTCCTGG
>17 dna:chromosome chromosome:NCBIM37:17:1:95272651:1 27468250 ID54064 U +
TGGGCATCCACCTTTGCTGAACCCAGAAA
>17 dna:chromosome chromosome:NCBIM37:17:1:95272651:1 27468264 ID47713 U +
TGCTGAACCCAGAAACTTTCTCT
>17 dna:chromosome chromosome:NCBIM37:17:1:95272651:1 27468264 ID47714 U +
TGCTGAACCCAGAAACTTTCTCTCAC
>17 dna:chromosome chromosome:NCBIM37:17:1:95272651:1 27468293 ID37909 U +
TGACTTGTAGGAAGATTTTTGAGGTC
>17 dna:chromosome chromosome:NCBIM37:17:1:95272651:1 27468293 ID37910 U +
TGACTTGTAGGAAGATTTTTGAGGTCT
>17 dna:chromosome chromosome:NCBIM37:17:1:95272651:1 27468293 ID37911 U +
TGACTTGTAGGAAGATTTTTGAGGTCTGG
>17 dna:chromosome chromosome:NCBIM37:17:1:95272651:1 27468293 ID37912 U +
TGACTTGTAGGAAGATTTTTGAGGTCTGGC
>17 dna:chromosome chromosome:NCBIM37:17:1:95272651:1 27468293 ID37913 U +
TGACTTGTAGGAAGATTTTTGAGGTCTGGCC
>17 dna:chromosome chromosome:NCBIM37:17:1:95272651:1 27468300 ID18986 U +
TAGGAAGATTTTTGAGGTCTGGCCAAG
>17 dna:chromosome chromosome:NCBIM37:17:1:95272651:1 27468300 ID18987 U +
TAGGAAGATTTTTGAGGTCTGGCCAAGT
>17 dna:chromosome chromosome:NCBIM37:17:1:95272651:1 27468300 ID18988 U +
TAGGAAGATTTTTGAGGTCTGGCCAAGTG
>17 dna:chromosome chromosome:NCBIM37:17:1:95272651:1 27468388 ID35263 U +
TGAAGATGCCATGTCCCCTGTCCCC
>17 dna:chromosome chromosome:NCBIM37:17:1:95272651:1 27468414 ID36846 U +
TGACAGTGTACGATAAACCTAAGGACC
>17 dna:chromosome chromosome:NCBIM37:17:1:95272651:1 27468414 ID36847 U +
TGACAGTGTACGATAAACCTAAGGACCTG
>17 dna:chromosome chromosome:NCBIM37:17:1:95272651:1 27468414 ID36848 U +
TGACAGTGTACGATAAACCTAAGGACCTGG
>17 dna:chromosome chromosome:NCBIM37:17:1:95272651:1 27468462 ID5452 U +
GGAGCAAGCAGACAGATGACAAGTGTCT
>17 dna:chromosome chromosome:NCBIM37:17:1:95272651:1 27468478 ID36403 U +
TGACAAGTGTCTTTTATTTCTTTTAATGT
>17 dna:chromosome chromosome:NCBIM37:17:1:95272651:1 27468478 ID36404 U +
TGACAAGTGTCTTTTATTTCTTTTAATGTC
>17 dna:chromosome chromosome:NCBIM37:17:1:95272651:1 27468544 ID960 U +
AGCAAAAGAAAAGAGCAGGAACTGCCTA
>17 dna:chromosome chromosome:NCBIM37:17:1:95272651:1 27468606 ID25882 U +
TCAGGCCTATCCTTTTATTCTCAGTGT
>17 dna:chromosome chromosome:NCBIM37:17:1:95272651:1 27468606 ID25883 U +
TCAGGCCTATCCTTTTATTCTCAGTGTTGC
>17 dna:chromosome chromosome:NCBIM37:17:1:95272651:1 27468607 ID2395 U +
CAGGCCTATCCTTTTATTCTCAGTGTTGC
>17 dna:chromosome chromosome:NCBIM37:17:1:95272651:1 27468667 ID60026 U +
TGTGTAGTCCCCAATGGCTTCATCACAAC
>17 dna:chromosome chromosome:NCBIM37:17:1:95272651:1 27468686 ID2422 U -
CAGGTCTGAATGATGGCCAGGTTGTGATGA
>17 dna:chromosome chromosome:NCBIM37:17:1:95272651:1 27468700 ID2728 U +
CCATCATTCAGACCTGTTCCACTCTGT
>17 dna:chromosome chromosome:NCBIM37:17:1:95272651:1 27468706 ID64906 U +
TTCAGACCTGTTCCACTCT
>17 dna:chromosome chromosome:NCBIM37:17:1:95272651:1 27468717 ID27406 U +
TCCACTCTGTTCTAATGACATTCCCTGGGA
>17 dna:chromosome chromosome:NCBIM37:17:1:95272651:1 27468717 ID27407 U +
TCCACTCTGTTCTAATGACATTCCCTGGGAA
>17 dna:chromosome chromosome:NCBIM37:17:1:95272651:1 27468819 ID61139 U +
TGTTTATTTTTAATAAACTCATCTGA
>17 dna:chromosome chromosome:NCBIM37:17:1:95272651:1 27468829 ID10690 U +
TAATAAACTCATCTGAGTTTGAAGAAGGC
>17 dna:chromosome chromosome:NCBIM37:17:1:95272651:1 27468832 ID7506 U +
TAAACTCATCTGAGTTTGAAGAAGGCTTGC
>17 dna:chromosome chromosome:NCBIM37:17:1:95272651:1 27468832 ID7507 U +
TAAACTCATCTGAGTTTGAAGAAGGCTTGCC
>17 dna:chromosome chromosome:NCBIM37:17:1:95272651:1 27468840 ID32330 U +
TCTGAGTTTGAAGAAGGCTTGCCTCCAGG
>17 dna:chromosome chromosome:NCBIM37:17:1:95272651:1 27468840 ID32331 U +
TCTGAGTTTGAAGAAGGCTTGCCTCCAGGG
>17 dna:chromosome chromosome:NCBIM37:17:1:95272651:1 27468842 ID40598 U +
TGAGTTTGAAGAAGGCTTGCCT
>17 dna:chromosome chromosome:NCBIM37:17:1:95272651:1 27468842 ID40599 U +
TGAGTTTGAAGAAGGCTTGCCTCCAGGG
>17 dna:chromosome chromosome:NCBIM37:17:1:95272651:1 27468842 ID40600 U +
TGAGTTTGAAGAAGGCTTGCCTCCAGGGA
>17 dna:chromosome chromosome:NCBIM37:17:1:95272651:1 27468848 ID35084 U +
TGAAGAAGGCTTGCCTCCAGGGAT
>17 dna:chromosome chromosome:NCBIM37:17:1:95272651:1 27468848 ID35085 U +
TGAAGAAGGCTTGCCTCCAGGGATG
>17 dna:chromosome chromosome:NCBIM37:17:1:95272651:1 27468848 ID35086 U +
TGAAGAAGGCTTGCCTCCAGGGATGG
>17 dna:chromosome chromosome:NCBIM37:17:1:95272651:1 27468848 ID35087 U +
TGAAGAAGGCTTGCCTCCAGGGATGGT
>17 dna:chromosome chromosome:NCBIM37:17:1:95272651:1 27468848 ID35088 U +
TGAAGAAGGCTTGCCTCCAGGGATGGTAC
>17 dna:chromosome chromosome:NCBIM37:17:1:95272651:1 27468848 ID35089 U +
TGAAGAAGGCTTGCCTCCAGGGATGGTACAT
>17 dna:chromosome chromosome:NCBIM37:17:1:95272651:1 27468871 ID55185 U +
TGGTACATCCAAACAGCTTGACGGTCC
>17 dna:chromosome chromosome:NCBIM37:17:1:95272651:1 27468871 ID55186 U +
TGGTACATCCAAACAGCTTGACGGTCCT
>17 dna:chromosome chromosome:NCBIM37:17:1:95272651:1 27468873 ID5917 U +
GTACATCCAAACAGCTTGACGGTC
>17 dna:chromosome chromosome:NCBIM37:17:1:95272651:1 27468874 ID13272 U +
TACATCCAAACAGCTTGACGGTCCTCTGT
>17 dna:chromosome chromosome:NCBIM37:17:1:95272651:1 27468878 ID26660 U +
TCCAAACAGCTTGACGGTCCTCTGTCC
>17 dna:chromosome chromosome:NCBIM37:17:1:95272651:1 27468900 ID58520 U +
TGTCCTGGATCAGTGGTGCCAAATACTTC
>17 dna:chromosome chromosome:NCBIM37:17:1:95272651:1 27468902 ID30093 U +
TCCTGGATCAGTGGTGCCAAATACTTCC
>17 dna:chromosome chromosome:NCBIM37:17:1:95272651:1 27468905 ID50880 U +
TGGATCAGTGGTGCCAAATACTTCCTTGA
>17 dna:chromosome chromosome:NCBIM37:17:1:95272651:1 27468909 ID25991 U +
TCAGTGGTGCCAAATACTTCCTTGAGTC
>17 dna:chromosome chromosome:NCBIM37:17:1:95272651:1 27468916 ID44773 U +
TGCCAAATACTTCCTTGAGTCCAACAG
>17 dna:chromosome chromosome:NCBIM37:17:1:95272651:1 27468916 ID44774 U +
TGCCAAATACTTCCTTGAGTCCAACAGCAT
>17 dna:chromosome chromosome:NCBIM37:17:1:95272651:1 27468916 ID44775 U +
TGCCAAATACTTCCTTGAGTCCAACAGCATC
>17 dna:chromosome chromosome:NCBIM37:17:1:95272651:1 27468953 ID36666 U +
TGACAGACCTTTCCTCTTAGCAGTGGTTGC
>17 dna:chromosome chromosome:NCBIM37:17:1:95272651:1 27468953 ID36667 U +
TGACAGACCTTTCCTCTTAGCAGTGGTTGCC
>17 dna:chromosome chromosome:NCBIM37:17:1:95272651:1 27468996 ID26013 U +
TCAGTGTCCCTATTCTGTAATC
>17 dna:chromosome chromosome:NCBIM37:17:1:95272651:1 27469028 ID58467 U +
TGTCCAGTTTTTGCTTTCTTATGTTTGC
>17 dna:chromosome chromosome:NCBIM37:17:1:95272651:1 27469044 ID32922 U +
TCTTATGTTTGCAACTTTGTGAAGCCTGGA
>17 dna:chromosome chromosome:NCBIM37:17:1:95272651:1 27469053 ID43072 U +
TGCAACTTTGTGAAGCCTGGAAACATTTTC
>17 dna:chromosome chromosome:NCBIM37:17:1:95272651:1 27469070 ID48871 U +
TGGAAACATTTTCAGGTGTGGTCACCTAGA
>17 dna:chromosome chromosome:NCBIM37:17:1:95272651:1 27469151 ID39204 U +
TGAGCACCTGCTTCTGACAGCATTGTCTTC
>17 dna:chromosome chromosome:NCBIM37:17:1:95272651:1 27469165 ID36728 U +
TGACAGCATTGTCTTCTGAGTCAGC
>17 dna:chromosome chromosome:NCBIM37:17:1:95272651:1 27469165 ID36729 U +
TGACAGCATTGTCTTCTGAGTCAGCTC
>17 dna:chromosome chromosome:NCBIM37:17:1:95272651:1 27469165 ID36730 U +
TGACAGCATTGTCTTCTGAGTCAGCTCCT
>17 dna:chromosome chromosome:NCBIM37:17:1:95272651:1 27469181 ID40175 U +
TGAGTCAGCTCCTGTGTTTGTTAAA
>17 dna:chromosome chromosome:NCBIM37:17:1:95272651:1 27469193 ID60353 U +
TGTGTTTGTTAAAGGCTATTTCAGCAC
>17 dna:chromosome chromosome:NCBIM37:17:1:95272651:1 27469225 ID52341 U +
TGGCTACAGACCTGAGGTGACTCATTA
>17 dna:chromosome chromosome:NCBIM37:17:1:95272651:1 27469237 ID39961 U +
TGAGGTGACTCATTAATGAAAGTTTTTC
>17 dna:chromosome chromosome:NCBIM37:17:1:95272651:1 27469246 ID26448 U +
TCATTAATGAAAGTTTTTCCAGTCGGTCC
>17 dna:chromosome chromosome:NCBIM37:17:1:95272651:1 27469246 ID26449 U +
TCATTAATGAAAGTTTTTCCAGTCGGTCCA
>17 dna:chromosome chromosome:NCBIM37:17:1:95272651:1 27469249 ID63756 U +
TTAATGAAAGTTTTTCCAGTCGGTCC
>17 dna:chromosome chromosome:NCBIM37:17:1:95272651:1 27469250 ID11234 U +
TAATGAAAGTTTTTCCAGTCGGTCCAACAT
>17 dna:chromosome chromosome:NCBIM37:17:1:95272651:1 27469253 ID34303 U +
TGAAAGTTTTTCCAGTCGGTCCAACAT
>17 dna:chromosome chromosome:NCBIM37:17:1:95272651:1 27469253 ID34304 U +
TGAAAGTTTTTCCAGTCGGTCCAACATTGC
>17 dna:chromosome chromosome:NCBIM37:17:1:95272651:1 27469293 ID44135 U +
TGCAGTCAAAAGCACCAACAGCATTCTG
>17 dna:chromosome chromosome:NCBIM37:17:1:95272651:1 27469348 ID10133 U +
TAAGCTGCATGACGGAATCTCC
>17 dna:chromosome chromosome:NCBIM37:17:1:95272651:1 27469348 ID10134 U +
TAAGCTGCATGACGGAATCTCCTTC
>17 dna:chromosome chromosome:NCBIM37:17:1:95272651:1 27469395 ID67145 U +
TTGGAGACTGTTGATTTCCTGGTTTAACT
>17 dna:chromosome chromosome:NCBIM37:17:1:95272651:1 27469403 ID60915 U +
TGTTGATTTCCTGGTTTAACTGTCGA
>17 dna:chromosome chromosome:NCBIM37:17:1:95272651:1 27469406 ID42437 U +
TGATTTCCTGGTTTAACTGTCGA
>17 dna:chromosome chromosome:NCBIM37:17:1:95272651:1 27469411 ID30137 U +
TCCTGGTTTAACTGTCGAGTGTTAC
>17 dna:chromosome chromosome:NCBIM37:17:1:95272651:1 27469414 ID56744 U +
TGGTTTAACTGTCGAGTGTTACATGTT
>17 dna:chromosome chromosome:NCBIM37:17:1:95272651:1 27469433 ID13442 U +
TACATGTTAATTCTATTGATCTGGTGCAGG
>17 dna:chromosome chromosome:NCBIM37:17:1:95272651:1 27469437 ID60485 U +
TGTTAATTCTATTGATCTGGTGCAGG
>17 dna:chromosome chromosome:NCBIM37:17:1:95272651:1 27469437 ID60486 U +
TGTTAATTCTATTGATCTGGTGCAGGAGAT
>17 dna:chromosome chromosome:NCBIM37:17:1:95272651:1 27469440 ID11600 U +
TAATTCTATTGATCTGGTGCAGGAGA
>17 dna:chromosome chromosome:NCBIM37:17:1:95272651:1 27469443 ID65918 U +
TTCTATTGATCTGGTGCAGGAGATTCTGTT
>17 dna:chromosome chromosome:NCBIM37:17:1:95272651:1 27469446 ID23677 U +
TATTGATCTGGTGCAGGAGATTCTG
>17 dna:chromosome chromosome:NCBIM37:17:1:95272651:1 27469446 ID23678 U +
TATTGATCTGGTGCAGGAGATTCTGT
>17 dna:chromosome chromosome:NCBIM37:17:1:95272651:1 27469446 ID23679 U +
TATTGATCTGGTGCAGGAGATTCTGTTG
>17 dna:chromosome chromosome:NCBIM37:17:1:95272651:1 27469446 ID23680 U +
TATTGATCTGGTGCAGGAGATTCTGTTGT
>17 dna:chromosome chromosome:NCBIM37:17:1:95272651:1 27469449 ID41447 U +
TGATCTGGTGCAGGAGATTCTGTTGT
>17 dna:chromosome chromosome:NCBIM37:17:1:95272651:1 27469449 ID41448 U +
TGATCTGGTGCAGGAGATTCTGTTGTGGT
>17 dna:chromosome chromosome:NCBIM37:17:1:95272651:1 27469449 ID41449 U +
TGATCTGGTGCAGGAGATTCTGTTGTGGTC
>17 dna:chromosome chromosome:NCBIM37:17:1:95272651:1 27469490 ID20851 U +
TAGTCCATAACTACAAGAGTCCAG
>17 dna:chromosome chromosome:NCBIM37:17:1:95272651:1 27469490 ID20852 U +
TAGTCCATAACTACAAGAGTCCAGA
>17 dna:chromosome chromosome:NCBIM37:17:1:95272651:1 27469490 ID20853 U +
TAGTCCATAACTACAAGAGTCCAGAAC
>17 dna:chromosome chromosome:NCBIM37:17:1:95272651:1 27469490 ID20854 U +
TAGTCCATAACTACAAGAGTCCAGAACA
>17 dna:chromosome chromosome:NCBIM37:17:1:95272651:1 27469490 ID20855 U +
TAGTCCATAACTACAAGAGTCCAGAACAAGA
>17 dna:chromosome chromosome:NCBIM37:17:1:95272651:1 27469497 ID9104 U +
TAACTACAAGAGTCCAGAACAAGATT
>17 dna:chromosome chromosome:NCBIM37:17:1:95272651:1 27469501 ID12202 U +
TACAAGAGTCCAGAACAAGATTTTTGTG
>17 dna:chromosome chromosome:NCBIM37:17:1:95272651:1 27469509 ID27486 U +
TCCAGAACAAGATTTTTGTGTTGATAGCTCA
>17 dna:chromosome chromosome:NCBIM37:17:1:95272651:1 27469513 ID3878 U +
GAACAAGATTTTTGTGTTGATAGCTCA
>17 dna:chromosome chromosome:NCBIM37:17:1:95272651:1 27469561 ID21087 U +
TAGTGCTGGTTTTCCTGTGAC
>17 dna:chromosome chromosome:NCBIM37:17:1:95272651:1 27469576 ID59091 U +
TGTGACTAGAATCATAGCCCCACAGTCAGC
>17 dna:chromosome chromosome:NCBIM37:17:1:95272651:1 27469578 ID37552 U +
TGACTAGAATCATAGCCCCACAGTC
>17 dna:chromosome chromosome:NCBIM37:17:1:95272651:1 27469578 ID37553 U +
TGACTAGAATCATAGCCCCACAGTCA
>17 dna:chromosome chromosome:NCBIM37:17:1:95272651:1 27469578 ID37554 U +
TGACTAGAATCATAGCCCCACAGTCAGCA
>17 dna:chromosome chromosome:NCBIM37:17:1:95272651:1 27469582 ID16633 U +
TAGAATCATAGCCCCACAGTCAGC
>17 dna:chromosome chromosome:NCBIM37:17:1:95272651:1 27469610 ID33613 U +
TGAAAAGGTTCAATACATCTCTGA
>17 dna:chromosome chromosome:NCBIM37:17:1:95272651:1 27469629 ID32267 U +
TCTGAGCTTCATGCATAGTTGAGGAAAGT
>17 dna:chromosome chromosome:NCBIM37:17:1:95272651:1 27469634 ID5255 U +
GCTTCATGCATAGTTGAGGAAAGTCC
>17 dna:chromosome chromosome:NCBIM37:17:1:95272651:1 27469640 ID44293 U +
TGCATAGTTGAGGAAAGTCCACAA
>17 dna:chromosome chromosome:NCBIM37:17:1:95272651:1 27469640 ID44294 U +
TGCATAGTTGAGGAAAGTCCACAAA
>17 dna:chromosome chromosome:NCBIM37:17:1:95272651:1 27469640 ID44295 U +
TGCATAGTTGAGGAAAGTCCACAAAAGG
>17 dna:chromosome chromosome:NCBIM37:17:1:95272651:1 27469640 ID44296 U +
TGCATAGTTGAGGAAAGTCCACAAAAGGG
>17 dna:chromosome chromosome:NCBIM37:17:1:95272651:1 27469640 ID44297 U +
TGCATAGTTGAGGAAAGTCCACAAAAGGGGA
>17 dna:chromosome chromosome:NCBIM37:17:1:95272651:1 27469644 ID21290 U +
TAGTTGAGGAAAGTCCACAAAAGGGG
>17 dna:chromosome chromosome:NCBIM37:17:1:95272651:1 27469644 ID21291 U +
TAGTTGAGGAAAGTCCACAAAAGGGGA
>17 dna:chromosome chromosome:NCBIM37:17:1:95272651:1 27469644 ID21292 U +
TAGTTGAGGAAAGTCCACAAAAGGGGAGAT
>17 dna:chromosome chromosome:NCBIM37:17:1:95272651:1 27469674 ID3475 U +
CTCCTTAGAGTTGATGTGACATCTTCCTT
>17 dna:chromosome chromosome:NCBIM37:17:1:95272651:1 27469679 ID17359 U +
TAGAGTTGATGTGACATCTTCCTTAGTCA
>17 dna:chromosome chromosome:NCBIM37:17:1:95272651:1 27469698 ID30258 U +
TCCTTAGTCACGGGGATGGTTCTTCAA
>17 dna:chromosome chromosome:NCBIM37:17:1:95272651:1 27469698 ID30259 U +
TCCTTAGTCACGGGGATGGTTCTTCAAG
>17 dna:chromosome chromosome:NCBIM37:17:1:95272651:1 27469757 ID17110 U +
TAGAGAAGGGATTGTGATGACCCTG
>17 dna:chromosome chromosome:NCBIM37:17:1:95272651:1 27469780 ID58700 U +
TGTCTTCAAGATTGTCTATCTCTAG
>17 dna:chromosome chromosome:NCBIM37:17:1:95272651:1 27469780 ID58701 U +
TGTCTTCAAGATTGTCTATCTCTAGT
>17 dna:chromosome chromosome:NCBIM37:17:1:95272651:1 27469785 ID24591 U +
TCAAGATTGTCTATCTCTAGTGTAAAT
>17 dna:chromosome chromosome:NCBIM37:17:1:95272651:1 27469905 ID10296 U +
TAAGGCTGATTCGACCTGGCTGGGC
>17 dna:chromosome chromosome:NCBIM37:17:1:95272651:1 27469942 ID23898 U -
TATTTATTGAGTGCCTATTAAGTGCCAC
>17 dna:chromosome chromosome:NCBIM37:17:1:95272651:1 27469960 ID24674 U +
TCAATAAATATTTGTAGAATGCATGA
>17 dna:chromosome chromosome:NCBIM37:17:1:95272651:1 27469960 ID24675 U +
TCAATAAATATTTGTAGAATGCATGAA
>17 dna:chromosome chromosome:NCBIM37:17:1:95272651:1 27469960 ID24676 U +
TCAATAAATATTTGTAGAATGCATGAATGA
>17 dna:chromosome chromosome:NCBIM37:17:1:95272651:1 27469960 ID24677 U +
TCAATAAATATTTGTAGAATGCATGAATGAA
>17 dna:chromosome chromosome:NCBIM37:17:1:95272651:1 27469964 ID8068 U +
TAAATATTTGTAGAATGCATGAATG
>17 dna:chromosome chromosome:NCBIM37:17:1:95272651:1 27469964 ID8069 U +
TAAATATTTGTAGAATGCATGAATGA
>17 dna:chromosome chromosome:NCBIM37:17:1:95272651:1 27469971 ID67726 U +
TTGTAGAATGCATGAATGAAAGGGC
>17 dna:chromosome chromosome:NCBIM37:17:1:95272651:1 27469972 ID57648 U +
TGTAGAATGCATGAATGAAAGGGCC
>17 dna:chromosome chromosome:NCBIM37:17:1:95272651:1 27469974 ID16667 U +
TAGAATGCATGAATGAAAGGGCCCTTGTCCTC
>17 dna:chromosome chromosome:NCBIM37:17:1:95272651:1 27469987 ID34138 U +
TGAAAGGGCCCTTGTCCTCTGCACCC
>17 dna:chromosome chromosome:NCBIM37:17:1:95272651:1 27470029 ID30282 U +
TCCTTCACTGGGTGCTTTGCCTTA
>17 dna:chromosome chromosome:NCBIM37:17:1:95272651:1 27470029 ID30283 U +
TCCTTCACTGGGTGCTTTGCCTTAA
>17 dna:chromosome chromosome:NCBIM37:17:1:95272651:1 27470029 ID30284 U +
TCCTTCACTGGGTGCTTTGCCTTAAGTT
>17 dna:chromosome chromosome:NCBIM37:17:1:95272651:1 27470029 ID30285 U +
TCCTTCACTGGGTGCTTTGCCTTAAGTTG
>17 dna:chromosome chromosome:NCBIM37:17:1:95272651:1 27470032 ID64856 U +
TTCACTGGGTGCTTTGCCTTAAGTTGTGTA
>17 dna:chromosome chromosome:NCBIM37:17:1:95272651:1 27470034 ID2107 U +
CACTGGGTGCTTTGCCTTAAGTTGTGT
>17 dna:chromosome chromosome:NCBIM37:17:1:95272651:1 27470037 ID54708 U +
TGGGTGCTTTGCCTTAAGTTGTGTA
>17 dna:chromosome chromosome:NCBIM37:17:1:95272651:1 27470037 ID54709 U +
TGGGTGCTTTGCCTTAAGTTGTGTAGCTAT
>17 dna:chromosome chromosome:NCBIM37:17:1:95272651:1 27470045 ID66893 U +
TTGCCTTAAGTTGTGTAGCTATCCTCTT
>17 dna:chromosome chromosome:NCBIM37:17:1:95272651:1 27470045 ID66894 U +
TTGCCTTAAGTTGTGTAGCTATCCTCTTC
>17 dna:chromosome chromosome:NCBIM37:17:1:95272651:1 27470046 ID46482 U +
TGCCTTAAGTTGTGTAGCTATCCTCTT
>17 dna:chromosome chromosome:NCBIM37:17:1:95272651:1 27470103 ID42703 U +
TGCAAAGAGAAGGTGGAGACTCAGAGG
>17 dna:chromosome chromosome:NCBIM37:17:1:95272651:1 27470144 ID54290 U +
TGGGGAAACTGCGTTCAGAGCAGGC
>17 dna:chromosome chromosome:NCBIM37:17:1:95272651:1 27470144 ID54291 U +
TGGGGAAACTGCGTTCAGAGCAGGCC
>17 dna:chromosome chromosome:NCBIM37:17:1:95272651:1 27470153 ID46878 U +
TGCGTTCAGAGCAGGCCGGATTTAGG
>17 dna:chromosome chromosome:NCBIM37:17:1:95272651:1 27470273 ID4592 U +
GATAACCACGAAGGACCCATTATCAGGCCC
>17 dna:chromosome chromosome:NCBIM37:17:1:95272651:1 27470322 ID12595 U +
TACACACCTGCAGTGTTGGGGTTG
>17 dna:chromosome chromosome:NCBIM37:17:1:95272651:1 27470322 ID12596 U +
TACACACCTGCAGTGTTGGGGTTGC
>17 dna:chromosome chromosome:NCBIM37:17:1:95272651:1 27470322 ID12597 U +
TACACACCTGCAGTGTTGGGGTTGCCCGGA
>17 dna:chromosome chromosome:NCBIM37:17:1:95272651:1 27470401 ID1391 U +
ATACTCAACAGGACCAAGATTTTTCATC
>17 dna:chromosome chromosome:NCBIM37:17:1:95272651:1 27470412 ID4202 U +
GACCAAGATTTTTCATCTGAGGAGCCA
>17 dna:chromosome chromosome:NCBIM37:17:1:95272651:1 27470417 ID955 U +
AGATTTTTCATCTGAGGAGCCATTCC
>17 dna:chromosome chromosome:NCBIM37:17:1:95272651:1 27470439 ID65280 U +
TTCCAGGTCAGCGACTCTCTTCAGC
>17 dna:chromosome chromosome:NCBIM37:17:1:95272651:1 27470439 ID65281 U +
TTCCAGGTCAGCGACTCTCTTCAGCAG
>17 dna:chromosome chromosome:NCBIM37:17:1:95272651:1 27470439 ID65282 U +
TTCCAGGTCAGCGACTCTCTTCAGCAGAA
>17 dna:chromosome chromosome:NCBIM37:17:1:95272651:1 27470510 ID55329 U +
TGGTAGCCTTGCGAGATGGCGCTTA
>17 dna:chromosome chromosome:NCBIM37:17:1:95272651:1 27470510 ID55330 U +
TGGTAGCCTTGCGAGATGGCGCTTAAGG
>17 dna:chromosome chromosome:NCBIM37:17:1:95272651:1 27470510 ID55331 U +
TGGTAGCCTTGCGAGATGGCGCTTAAGGAA
>17 dna:chromosome chromosome:NCBIM37:17:1:95272651:1 27470513 ID18483 U +
TAGCCTTGCGAGATGGCGCTTAAGGAAGA
>17 dna:chromosome chromosome:NCBIM37:17:1:95272651:1 27470518 ID66907 U +
TTGCGAGATGGCGCTTAAGGAAGAG
>17 dna:chromosome chromosome:NCBIM37:17:1:95272651:1 27470559 ID5456 U +
GGAGCGCATCTCTACGGTGAAGTGTG
>17 dna:chromosome chromosome:NCBIM37:17:1:95272651:1 27470567 ID31931 U +
TCTCTACGGTGAAGTGTGATGCAGTGTTC
>17 dna:chromosome chromosome:NCBIM37:17:1:95272651:1 27470571 ID14729 U +
TACGGTGAAGTGTGATGCAGTGTTCATGG
>17 dna:chromosome chromosome:NCBIM37:17:1:95272651:1 27470624 ID40049 U +
TGAGGTTTGCAACAAGTAGGATTGAAAT
>17 dna:chromosome chromosome:NCBIM37:17:1:95272651:1 27470624 ID40050 U +
TGAGGTTTGCAACAAGTAGGATTGAAATGG
>17 dna:chromosome chromosome:NCBIM37:17:1:95272651:1 27470686 ID67911 U +
TTGTGCATAAGAGAAAGAACATGCGC
>17 dna:chromosome chromosome:NCBIM37:17:1:95272651:1 27470689 ID44225 U +
TGCATAAGAGAAAGAACATGCGCATGCGC
>17 dna:chromosome chromosome:NCBIM37:17:1:95272651:1 27470693 ID9672 U +
TAAGAGAAAGAACATGCGCATGCGC
>17 dna:chromosome chromosome:NCBIM37:17:1:95272651:1 27470729 ID11380 U +
TAATGGAGTAAACACATGCTGCCGCCA
>17 dna:chromosome chromosome:NCBIM37:17:1:95272651:1 27470732 ID50652 U +
TGGAGTAAACACATGCTGCCGCCA
>17 dna:chromosome chromosome:NCBIM37:17:1:95272651:1 27470732 ID50653 U +
TGGAGTAAACACATGCTGCCGCCAC
>17 dna:chromosome chromosome:NCBIM37:17:1:95272651:1 27470758 ID46221 U +
TGCCTCAGTGATAAAAAGGAAAGTAGTC
>17 dna:chromosome chromosome:NCBIM37:17:1:95272651:1 27470766 ID40638 U +
TGATAAAAAGGAAAGTAGTCGTTGGC
>17 dna:chromosome chromosome:NCBIM37:17:1:95272651:1 27470769 ID6473 U +
TAAAAAGGAAAGTAGTCGTTGGCTGG
>17 dna:chromosome chromosome:NCBIM37:17:1:95272651:1 27470769 ID6474 U +
TAAAAAGGAAAGTAGTCGTTGGCTGGA
>17 dna:chromosome chromosome:NCBIM37:17:1:95272651:1 27470824 ID25583 U +
TCAGACACAGACGTGCAGCTAGGCCC
>17 dna:chromosome chromosome:NCBIM37:17:1:95272651:1 27470825 ID2215 U +
CAGACACAGACGTGCAGCTAGGCCCC
>17 dna:chromosome chromosome:NCBIM37:17:1:95272651:1 27470918 ID39964 U +
TGAGGTGATGAAGGAAGAGGCCGGG
>17 dna:chromosome chromosome:NCBIM37:17:1:95272651:1 27470996 ID49677 U +
TGGAAGTGGACAGAGTAAAGGGCTGCCTGA
>17 dna:chromosome chromosome:NCBIM37:17:1:95272651:1 27471136 ID52201 U +
TGGCCTGCATGCTTATCCACGACCAGGTA
>17 dna:chromosome chromosome:NCBIM37:17:1:95272651:1 27471141 ID44491 U +
TGCATGCTTATCCACGACCAGGTAGCCG
>17 dna:chromosome chromosome:NCBIM37:17:1:95272651:1 27471141 ID44492 U +
TGCATGCTTATCCACGACCAGGTAGCCGG
>17 dna:chromosome chromosome:NCBIM37:17:1:95272651:1 27471141 ID44493 U +
TGCATGCTTATCCACGACCAGGTAGCCGGC
>17 dna:chromosome chromosome:NCBIM37:17:1:95272651:1 27471145 ID48238 U +
TGCTTATCCACGACCAGGTAGCCGGCT
>17 dna:chromosome chromosome:NCBIM37:17:1:95272651:1 27471145 ID48239 U +
TGCTTATCCACGACCAGGTAGCCGGCTGT
>17 dna:chromosome chromosome:NCBIM37:17:1:95272651:1 27471151 ID27341 U +
TCCACGACCAGGTAGCCGG
>17 dna:chromosome chromosome:NCBIM37:17:1:95272651:1 27471151 ID27342 U +
TCCACGACCAGGTAGCCGGCTGTGG
>17 dna:chromosome chromosome:NCBIM37:17:1:95272651:1 27471151 ID27343 U +
TCCACGACCAGGTAGCCGGCTGTGGG
>17 dna:chromosome chromosome:NCBIM37:17:1:95272651:1 27471151 ID27344 U +
TCCACGACCAGGTAGCCGGCTGTGGGCAA
>17 dna:chromosome chromosome:NCBIM37:17:1:95272651:1 27471151 ID27345 U +
TCCACGACCAGGTAGCCGGCTGTGGGCAAC
>17 dna:chromosome chromosome:NCBIM37:17:1:95272651:1 27471151 ID27346 U +
TCCACGACCAGGTAGCCGGCTGTGGGCAACT
>17 dna:chromosome chromosome:NCBIM37:17:1:95272651:1 27471211 ID65074 U +
TTCATGTGACTGGTGACTGGTGAGATG
>17 dna:chromosome chromosome:NCBIM37:17:1:95272651:1 27471215 ID59120 U +
TGTGACTGGTGACTGGTGAGATGTGAA
>17 dna:chromosome chromosome:NCBIM37:17:1:95272651:1 27471231 ID39032 U +
TGAGATGTGAAAAGGAGCCACCAGT
>17 dna:chromosome chromosome:NCBIM37:17:1:95272651:1 27471270 ID36662 U +
TGACAGACACCAGCTGAGACCCTCAGA
>17 dna:chromosome chromosome:NCBIM37:17:1:95272651:1 27471306 ID38079 U +
TGAGAAATACTGCATCTCTCAGCTAAGC
>17 dna:chromosome chromosome:NCBIM37:17:1:95272651:1 27471313 ID15441 U +
TACTGCATCTCTCAGCTAAGCTCAA
>17 dna:chromosome chromosome:NCBIM37:17:1:95272651:1 27471313 ID15442 U +
TACTGCATCTCTCAGCTAAGCTCAAGG
>17 dna:chromosome chromosome:NCBIM37:17:1:95272651:1 27471322 ID31708 U +
TCTCAGCTAAGCTCAAGGGCAAGATTGGGA
>17 dna:chromosome chromosome:NCBIM37:17:1:95272651:1 27471347 ID53108 U +
TGGGAATGTGGAAGTCAGCCTGTCTC
>17 dna:chromosome chromosome:NCBIM37:17:1:95272651:1 27471454 ID31205 U +
TCTAAATGTGCAACTCTTGGGAGAGCT
>17 dna:chromosome chromosome:NCBIM37:17:1:95272651:1 27471454 ID31206 U +
TCTAAATGTGCAACTCTTGGGAGAGCTTC
>17 dna:chromosome chromosome:NCBIM37:17:1:95272651:1 27471454 ID31207 U +
TCTAAATGTGCAACTCTTGGGAGAGCTTCCA
>17 dna:chromosome chromosome:NCBIM37:17:1:95272651:1 27471456 ID8233 U +
TAAATGTGCAACTCTTGGGAGAGCTTCC
>17 dna:chromosome chromosome:NCBIM37:17:1:95272651:1 27471456 ID8234 U +
TAAATGTGCAACTCTTGGGAGAGCTTCCAGG
>17 dna:chromosome chromosome:NCBIM37:17:1:95272651:1 27471531 ID7674 U +
TAAAGAGTCAAGTTCCCTGCGGGTTGTGCC
>17 dna:chromosome chromosome:NCBIM37:17:1:95272651:1 27471576 ID19415 U +
TAGGATAGAAATAAATAAACCCACTGGTGACT
>17 dna:chromosome chromosome:NCBIM37:17:1:95272651:1 27471578 ID5483 U +
GGATAGAAATAAATAAACCCACTGGTGAC
>17 dna:chromosome chromosome:NCBIM37:17:1:95272651:1 27471587 ID7982 U +
TAAATAAACCCACTGGTGACTCTGAAGCTC
>17 dna:chromosome chromosome:NCBIM37:17:1:95272651:1 27471644 ID23875 U +
TATTTATTGAGCACCTACGATGTGCCAGG
>17 dna:chromosome chromosome:NCBIM37:17:1:95272651:1 27471644 ID23876 U +
TATTTATTGAGCACCTACGATGTGCCAGGC
>17 dna:chromosome chromosome:NCBIM37:17:1:95272651:1 27471644 ID23877 U +
TATTTATTGAGCACCTACGATGTGCCAGGCA
>17 dna:chromosome chromosome:NCBIM37:17:1:95272651:1 27471687 ID25063 U +
TCACAGTGGTGCCTATGGGAGTCCACCG
>17 dna:chromosome chromosome:NCBIM37:17:1:95272651:1 27471687 ID25064 U +
TCACAGTGGTGCCTATGGGAGTCCACCGG
>17 dna:chromosome chromosome:NCBIM37:17:1:95272651:1 27471687 ID25065 U +
TCACAGTGGTGCCTATGGGAGTCCACCGGC
>17 dna:chromosome chromosome:NCBIM37:17:1:95272651:1 27471700 ID23127 U +
TATGGGAGTCCACCGGCAATGCTGAT
>17 dna:chromosome chromosome:NCBIM37:17:1:95272651:1 27471702 ID53474 U +
TGGGAGTCCACCGGCAATGCTGATG
>17 dna:chromosome chromosome:NCBIM37:17:1:95272651:1 27471792 ID66442 U +
TTGAATGTCTGTGTAGCCTGAGAGGTT
>17 dna:chromosome chromosome:NCBIM37:17:1:95272651:1 27471792 ID66443 U +
TTGAATGTCTGTGTAGCCTGAGAGGTTT
>17 dna:chromosome chromosome:NCBIM37:17:1:95272651:1 27471792 ID66444 U +
TTGAATGTCTGTGTAGCCTGAGAGGTTTT
>17 dna:chromosome chromosome:NCBIM37:17:1:95272651:1 27471793 ID36035 U +
TGAATGTCTGTGTAGCCTG
>17 dna:chromosome chromosome:NCBIM37:17:1:95272651:1 27471793 ID36036 U +
TGAATGTCTGTGTAGCCTGAGAG
>17 dna:chromosome chromosome:NCBIM37:17:1:95272651:1 27471793 ID36037 U +
TGAATGTCTGTGTAGCCTGAGAGG
>17 dna:chromosome chromosome:NCBIM37:17:1:95272651:1 27471793 ID36038 U +
TGAATGTCTGTGTAGCCTGAGAGGTTT
>17 dna:chromosome chromosome:NCBIM37:17:1:95272651:1 27471793 ID36040 U +
TGAATGTCTGTGTAGCCTGAGAGGTTTTGC
>17 dna:chromosome chromosome:NCBIM37:17:1:95272651:1 27471909 ID19360 U +
TAGGAGGACCAGTGTGAAGATGAGC
>17 dna:chromosome chromosome:NCBIM37:17:1:95272651:1 27471929 ID39363 U +
TGAGCCAGGTTTTGAAGGAAGTGCG
>17 dna:chromosome chromosome:NCBIM37:17:1:95272651:1 27471940 ID66369 U +
TTGAAGGAAGTGCGAGGTGATAGGAAG
>17 dna:chromosome chromosome:NCBIM37:17:1:95272651:1 27471940 ID66370 U +
TTGAAGGAAGTGCGAGGTGATAGGAAGAA
>17 dna:chromosome chromosome:NCBIM37:17:1:95272651:1 27471979 ID30331 U +
TCCTTCTCGCAACCCAGCCTGCCTT
>17 dna:chromosome chromosome:NCBIM37:17:1:95272651:1 27471998 ID46522 U +
TGCCTTCCAAACACCTTGGTTCTCACAG
>17 dna:chromosome chromosome:NCBIM37:17:1:95272651:1 27471999 ID3070 U -
CCTTCTGTGAGAACCAAGGTGTTTGGAAGGC
>17 dna:chromosome chromosome:NCBIM37:17:1:95272651:1 27472003 ID26656 U +
TCCAAACACCTTGGTTCTCACAGAAGGAC
>17 dna:chromosome chromosome:NCBIM37:17:1:95272651:1 27472014 ID56609 U +
TGGTTCTCACAGAAGGACACAGC
>17 dna:chromosome chromosome:NCBIM37:17:1:95272651:1 27472020 ID24973 U +
TCACAGAAGGACACAGCCTGTTGC
>17 dna:chromosome chromosome:NCBIM37:17:1:95272651:1 27472020 ID24974 U +
TCACAGAAGGACACAGCCTGTTGCCTCA
>17 dna:chromosome chromosome:NCBIM37:17:1:95272651:1 27472023 ID2191 U +
CAGAAGGACACAGCCTGTTGCCTCACA
>17 dna:chromosome chromosome:NCBIM37:17:1:95272651:1 27472057 ID38258 U +
TGAGAAGGGAATATCTGCCAGCC
>17 dna:chromosome chromosome:NCBIM37:17:1:95272651:1 27472057 ID38259 U +
TGAGAAGGGAATATCTGCCAGCCTCA
>17 dna:chromosome chromosome:NCBIM37:17:1:95272651:1 27472057 ID38260 U +
TGAGAAGGGAATATCTGCCAGCCTCAGAC
>17 dna:chromosome chromosome:NCBIM37:17:1:95272651:1 27472114 ID51798 U +
TGGCATGAACGGCTCTGGGGTTC
>17 dna:chromosome chromosome:NCBIM37:17:1:95272651:1 27472129 ID54381 U +
TGGGGTTCTGCACTCACCTGCTGTTT
>17 dna:chromosome chromosome:NCBIM37:17:1:95272651:1 27472137 ID43750 U +
TGCACTCACCTGCTGTTTGAAAGTGGAGA
>17 dna:chromosome chromosome:NCBIM37:17:1:95272651:1 27472289 ID43156 U +
TGCAAGCCGGATGGATACACACGG
>17 dna:chromosome chromosome:NCBIM37:17:1:95272651:1 27472300 ID50782 U +
TGGATACACACGGGAGAAATAGGATGCC
>17 dna:chromosome chromosome:NCBIM37:17:1:95272651:1 27472300 ID50783 U +
TGGATACACACGGGAGAAATAGGATGCCA
>17 dna:chromosome chromosome:NCBIM37:17:1:95272651:1 27472343 ID48528 U +
TGCTTTATCTGGTTTCCTGATATTTCAA
>17 dna:chromosome chromosome:NCBIM37:17:1:95272651:1 27472399 ID55958 U +
TGGTGACTTCCGGAAAGCCTTGG
>17 dna:chromosome chromosome:NCBIM37:17:1:95272651:1 27472399 ID55959 U +
TGGTGACTTCCGGAAAGCCTTGGA
>17 dna:chromosome chromosome:NCBIM37:17:1:95272651:1 27472399 ID55960 U +
TGGTGACTTCCGGAAAGCCTTGGAC
>17 dna:chromosome chromosome:NCBIM37:17:1:95272651:1 27472399 ID55961 U +
TGGTGACTTCCGGAAAGCCTTGGACA
>17 dna:chromosome chromosome:NCBIM37:17:1:95272651:1 27472399 ID55962 U +
TGGTGACTTCCGGAAAGCCTTGGACAG
>17 dna:chromosome chromosome:NCBIM37:17:1:95272651:1 27472402 ID37867 U +
TGACTTCCGGAAAGCCTTGGACAGGG
>17 dna:chromosome chromosome:NCBIM37:17:1:95272651:1 27472470 ID55179 U +
TGGTACAGTAAGGATTGTAGTGAC
>17 dna:chromosome chromosome:NCBIM37:17:1:95272651:1 27472470 ID55180 U +
TGGTACAGTAAGGATTGTAGTGACA
>17 dna:chromosome chromosome:NCBIM37:17:1:95272651:1 27472473 ID13099 U +
TACAGTAAGGATTGTAGTGACAACTCAGT
>17 dna:chromosome chromosome:NCBIM37:17:1:95272651:1 27472490 ID36337 U +
TGACAACTCAGTGACACCAGGTAAACCCCA
>17 dna:chromosome chromosome:NCBIM37:17:1:95272651:1 27472565 ID65827 U +
TTCTACTTTTAACAGTGGTCACCTTGTGCTC
>17 dna:chromosome chromosome:NCBIM37:17:1:95272651:1 27472568 ID15880 U +
TACTTTTAACAGTGGTCACCTTGT
>17 dna:chromosome chromosome:NCBIM37:17:1:95272651:1 27472568 ID15881 U +
TACTTTTAACAGTGGTCACCTTGTGC
>17 dna:chromosome chromosome:NCBIM37:17:1:95272651:1 27472610 ID4605 U +
GATAGCCTTGCCACACTCACC
>17 dna:chromosome chromosome:NCBIM37:17:1:95272651:1 27472612 ID18481 U +
TAGCCTTGCCACACTCACCAACTG
>17 dna:chromosome chromosome:NCBIM37:17:1:95272651:1 27472612 ID18482 U +
TAGCCTTGCCACACTCACCAACTGCTC
>17 dna:chromosome chromosome:NCBIM37:17:1:95272651:1 27472618 ID45118 U +
TGCCACACTCACCAACTGCTCATTGC
>17 dna:chromosome chromosome:NCBIM37:17:1:95272651:1 27472634 ID47540 U +
TGCTCATTGCCATGACAGTAACAACCAAA
>17 dna:chromosome chromosome:NCBIM37:17:1:95272651:1 27472634 ID47541 U +
TGCTCATTGCCATGACAGTAACAACCAAATT
>17 dna:chromosome chromosome:NCBIM37:17:1:95272651:1 27472637 ID26525 U +
TCATTGCCATGACAGTAACAACCAAATT
>17 dna:chromosome chromosome:NCBIM37:17:1:95272651:1 27472641 ID45594 U +
TGCCATGACAGTAACAACCAAATTATACTC
>17 dna:chromosome chromosome:NCBIM37:17:1:95272651:1 27472656 ID158 U +
AACCAAATTATACTCTTTTGATTTCCAGA
>17 dna:chromosome chromosome:NCBIM37:17:1:95272651:1 27472656 ID159 U +
AACCAAATTATACTCTTTTGATTTCCAGAC
>17 dna:chromosome chromosome:NCBIM37:17:1:95272651:1 27472666 ID15319 U +
TACTCTTTTGATTTCCAGACGCTGC
>17 dna:chromosome chromosome:NCBIM37:17:1:95272651:1 27472666 ID15320 U +
TACTCTTTTGATTTCCAGACGCTGCTCCA
>17 dna:chromosome chromosome:NCBIM37:17:1:95272651:1 27472666 ID15321 U +
TACTCTTTTGATTTCCAGACGCTGCTCCAA
>17 dna:chromosome chromosome:NCBIM37:17:1:95272651:1 27472704 ID68757 U +
TTTGTAAGGTCTGCTTCCTTGAGCCTCC
>17 dna:chromosome chromosome:NCBIM37:17:1:95272651:1 27472705 ID67703 U +
TTGTAAGGTCTGCTTCCTTGAGCCTCCAA
>17 dna:chromosome chromosome:NCBIM37:17:1:95272651:1 27472706 ID57362 U +
TGTAAGGTCTGCTTCCTTGAGCC
>17 dna:chromosome chromosome:NCBIM37:17:1:95272651:1 27472706 ID57363 U +
TGTAAGGTCTGCTTCCTTGAGCCT
>17 dna:chromosome chromosome:NCBIM37:17:1:95272651:1 27472706 ID57364 U +
TGTAAGGTCTGCTTCCTTGAGCCTC
>17 dna:chromosome chromosome:NCBIM37:17:1:95272651:1 27472706 ID57365 U +
TGTAAGGTCTGCTTCCTTGAGCCTCC
>17 dna:chromosome chromosome:NCBIM37:17:1:95272651:1 27472706 ID57366 U +
TGTAAGGTCTGCTTCCTTGAGCCTCCAATGC
>17 dna:chromosome chromosome:NCBIM37:17:1:95272651:1 27472708 ID10367 U +
TAAGGTCTGCTTCCTTGAGCCT
>17 dna:chromosome chromosome:NCBIM37:17:1:95272651:1 27472708 ID10368 U +
TAAGGTCTGCTTCCTTGAGCCTCCAAT
>17 dna:chromosome chromosome:NCBIM37:17:1:95272651:1 27472708 ID10369 U +
TAAGGTCTGCTTCCTTGAGCCTCCAATGC
>17 dna:chromosome chromosome:NCBIM37:17:1:95272651:1 27472768 ID35856 U +
TGAATCTGGAATGGTCTTTCTGGA
>17 dna:chromosome chromosome:NCBIM37:17:1:95272651:1 27472768 ID35857 U +
TGAATCTGGAATGGTCTTTCTGGAAT
>17 dna:chromosome chromosome:NCBIM37:17:1:95272651:1 27472774 ID49902 U +
TGGAATGGTCTTTCTGGAATGATGG
>17 dna:chromosome chromosome:NCBIM37:17:1:95272651:1 27472774 ID49903 U +
TGGAATGGTCTTTCTGGAATGATGGG
>17 dna:chromosome chromosome:NCBIM37:17:1:95272651:1 27472810 ID61208 U +
TGTTTGCAGAGTGGTGTGG
>17 dna:chromosome chromosome:NCBIM37:17:1:95272651:1 27472861 ID45927 U +
TGCCCTCAAGAGTCTTTGGGAGGCTCAGGA
>17 dna:chromosome chromosome:NCBIM37:17:1:95272651:1 27472954 ID2891 U +
CCCTGATGCCTCTTCCAGAAAAAACAAACC
>17 dna:chromosome chromosome:NCBIM37:17:1:95272651:1 27472957 ID41753 U +
TGATGCCTCTTCCAGAAAAAACA
>17 dna:chromosome chromosome:NCBIM37:17:1:95272651:1 27472957 ID41754 U +
TGATGCCTCTTCCAGAAAAAACAAAC
>17 dna:chromosome chromosome:NCBIM37:17:1:95272651:1 27472957 ID41755 U +
TGATGCCTCTTCCAGAAAAAACAAACC
>17 dna:chromosome chromosome:NCBIM37:17:1:95272651:1 27472957 ID41756 U +
TGATGCCTCTTCCAGAAAAAACAAACCA
>17 dna:chromosome chromosome:NCBIM37:17:1:95272651:1 27472957 ID41757 U +
TGATGCCTCTTCCAGAAAAAACAAACCAC
>17 dna:chromosome chromosome:NCBIM37:17:1:95272651:1 27472957 ID41758 U +
TGATGCCTCTTCCAGAAAAAACAAACCACA
>17 dna:chromosome chromosome:NCBIM37:17:1:95272651:1 27472960 ID46293 U +
TGCCTCTTCCAGAAAAAACAAACCACAAA
>17 dna:chromosome chromosome:NCBIM37:17:1:95272651:1 27472960 ID46294 U +
TGCCTCTTCCAGAAAAAACAAACCACAAAG
>17 dna:chromosome chromosome:NCBIM37:17:1:95272651:1 27473065 ID32614 U +
TCTGTACAGTAGCCAGGGTCAGGAAG
>17 dna:chromosome chromosome:NCBIM37:17:1:95272651:1 27473083 ID25861 U +
TCAGGAAGTTGGAATGTGCACACGGAGA
>17 dna:chromosome chromosome:NCBIM37:17:1:95272651:1 27473084 ID2356 U +
CAGGAAGTTGGAATGTGCACACGGA
>17 dna:chromosome chromosome:NCBIM37:17:1:95272651:1 27473135 ID48757 U +
TGGAAAAGAAGTCCTGACATGATCTGC
>17 dna:chromosome chromosome:NCBIM37:17:1:95272651:1 27473135 ID48758 U +
TGGAAAAGAAGTCCTGACATGATCTGCTTC
>17 dna:chromosome chromosome:NCBIM37:17:1:95272651:1 27473145 ID6029 U +
GTCCTGACATGATCTGCTTCCGGGTCAGG
>17 dna:chromosome chromosome:NCBIM37:17:1:95272651:1 27473149 ID36980 U +
TGACATGATCTGCTTCCGGGT
>17 dna:chromosome chromosome:NCBIM37:17:1:95272651:1 27473183 ID2045 U +
CACCTACCTTTAACCTCCATGGGGGCTC
>17 dna:chromosome chromosome:NCBIM37:17:1:95272651:1 27473294 ID28560 U +
TCCCCAGGCCTCAGCTCTTCAGCGC
>17 dna:chromosome chromosome:NCBIM37:17:1:95272651:1 27473357 ID48424 U +
TGCTTGGAAACGCTCAGGTTTCTTCTGGA
>17 dna:chromosome chromosome:NCBIM37:17:1:95272651:1 27473357 ID48425 U +
TGCTTGGAAACGCTCAGGTTTCTTCTGGAC
>17 dna:chromosome chromosome:NCBIM37:17:1:95272651:1 27473357 ID48426 U +
TGCTTGGAAACGCTCAGGTTTCTTCTGGACCC
>17 dna:chromosome chromosome:NCBIM37:17:1:95272651:1 27473360 ID66997 U +
TTGGAAACGCTCAGGTTTCTTCTGGACC
>17 dna:chromosome chromosome:NCBIM37:17:1:95272651:1 27473360 ID66998 U +
TTGGAAACGCTCAGGTTTCTTCTGGACCC
>17 dna:chromosome chromosome:NCBIM37:17:1:95272651:1 27473360 ID66999 U +
TTGGAAACGCTCAGGTTTCTTCTGGACCCTC
>17 dna:chromosome chromosome:NCBIM37:17:1:95272651:1 27473361 ID48898 U +
TGGAAACGCTCAGGTTTCTTCTGGAC
>17 dna:chromosome chromosome:NCBIM37:17:1:95272651:1 27473361 ID48899 U +
TGGAAACGCTCAGGTTTCTTCTGGACC
>17 dna:chromosome chromosome:NCBIM37:17:1:95272651:1 27473361 ID48900 U +
TGGAAACGCTCAGGTTTCTTCTGGACCCTC
>17 dna:chromosome chromosome:NCBIM37:17:1:95272651:1 27473434 ID40397 U +
TGAGTGTCCATAGTAGTCTGAAATGCA
>17 dna:chromosome chromosome:NCBIM37:17:1:95272651:1 27473444 ID20670 U +
TAGTAGTCTGAAATGCAAGTGCTTC
>17 dna:chromosome chromosome:NCBIM37:17:1:95272651:1 27473444 ID20671 U +
TAGTAGTCTGAAATGCAAGTGCTTCG
>17 dna:chromosome chromosome:NCBIM37:17:1:95272651:1 27473444 ID20672 U +
TAGTAGTCTGAAATGCAAGTGCTTCGG
>17 dna:chromosome chromosome:NCBIM37:17:1:95272651:1 27473444 ID20673 U +
TAGTAGTCTGAAATGCAAGTGCTTCGGC
>17 dna:chromosome chromosome:NCBIM37:17:1:95272651:1 27473444 ID20674 U +
TAGTAGTCTGAAATGCAAGTGCTTCGGCC
>17 dna:chromosome chromosome:NCBIM37:17:1:95272651:1 27473444 ID20675 U +
TAGTAGTCTGAAATGCAAGTGCTTCGGCCC
>17 dna:chromosome chromosome:NCBIM37:17:1:95272651:1 27473444 ID20676 U +
TAGTAGTCTGAAATGCAAGTGCTTCGGCCCC
>17 dna:chromosome chromosome:NCBIM37:17:1:95272651:1 27473452 ID34449 U +
TGAAATGCAAGTGCTTCGGCCCC
>17 dna:chromosome chromosome:NCBIM37:17:1:95272651:1 27473452 ID34450 U +
TGAAATGCAAGTGCTTCGGCCCCTGGG
>17 dna:chromosome chromosome:NCBIM37:17:1:95272651:1 27473483 ID64031 U +
TTACTGCGTAGTGGCAGTGTGGAGGC
>17 dna:chromosome chromosome:NCBIM37:17:1:95272651:1 27473484 ID15460 U +
TACTGCGTAGTGGCAGTGTGG
>17 dna:chromosome chromosome:NCBIM37:17:1:95272651:1 27473494 ID51744 U +
TGGCAGTGTGGAGGCTGTAATAAAGCCCAAGG
>17 dna:chromosome chromosome:NCBIM37:17:1:95272651:1 27473548 ID50297 U +
TGGACTGAGCGCCATCTTCCCTGACAGGGTC
>17 dna:chromosome chromosome:NCBIM37:17:1:95272651:1 27473553 ID39458 U +
TGAGCGCCATCTTCCCTGACAGGGTCC
>17 dna:chromosome chromosome:NCBIM37:17:1:95272651:1 27473553 ID39459 U +
TGAGCGCCATCTTCCCTGACAGGGTCCT
>17 dna:chromosome chromosome:NCBIM37:17:1:95272651:1 27473555 ID1072 U +
AGCGCCATCTTCCCTGACAGGGTCCTTCGTC
>17 dna:chromosome chromosome:NCBIM37:17:1:95272651:1 27473569 ID36788 U +
TGACAGGGTCCTTCGTCACTCTCA
>17 dna:chromosome chromosome:NCBIM37:17:1:95272651:1 27473569 ID36789 U +
TGACAGGGTCCTTCGTCACTCTCACCA
>17 dna:chromosome chromosome:NCBIM37:17:1:95272651:1 27473569 ID36790 U +
TGACAGGGTCCTTCGTCACTCTCACCAGC
>17 dna:chromosome chromosome:NCBIM37:17:1:95272651:1 27473569 ID36791 U +
TGACAGGGTCCTTCGTCACTCTCACCAGCA
>17 dna:chromosome chromosome:NCBIM37:17:1:95272651:1 27473569 ID36792 U +
TGACAGGGTCCTTCGTCACTCTCACCAGCAC
>17 dna:chromosome chromosome:NCBIM37:17:1:95272651:1 27473605 ID53384 U +
TGGGAGCCAAGCCCAGATGCTC
>17 dna:chromosome chromosome:NCBIM37:17:1:95272651:1 27473760 ID66090 U +
TTCTGTATAAAGACACACCTACCTAGCC
>17 dna:chromosome chromosome:NCBIM37:17:1:95272651:1 27473760 ID66091 U +
TTCTGTATAAAGACACACCTACCTAGCCC
>17 dna:chromosome chromosome:NCBIM37:17:1:95272651:1 27473765 ID21487 U +
TATAAAGACACACCTACCTAGCCCTGC
>17 dna:chromosome chromosome:NCBIM37:17:1:95272651:1 27473765 ID21488 U +
TATAAAGACACACCTACCTAGCCCTGCT
>17 dna:chromosome chromosome:NCBIM37:17:1:95272651:1 27473765 ID21489 U +
TATAAAGACACACCTACCTAGCCCTGCTG
>17 dna:chromosome chromosome:NCBIM37:17:1:95272651:1 27473765 ID21490 U +
TATAAAGACACACCTACCTAGCCCTGCTGC
>17 dna:chromosome chromosome:NCBIM37:17:1:95272651:1 27473765 ID21491 U +
TATAAAGACACACCTACCTAGCCCTGCTGCC
>17 dna:chromosome chromosome:NCBIM37:17:1:95272651:1 27473767 ID7626 U +
TAAAGACACACCTACCTAGCCCTGCTGCC
>17 dna:chromosome chromosome:NCBIM37:17:1:95272651:1 27473812 ID65977 U +
TTCTCGGGATTATGAGAATCAAAGATGGGA
>17 dna:chromosome chromosome:NCBIM37:17:1:95272651:1 27473816 ID3179 U +
CGGGATTATGAGAATCAAAGATGGGAC
>17 dna:chromosome chromosome:NCBIM37:17:1:95272651:1 27473822 ID22792 U +
TATGAGAATCAAAGATGGGACCTTGC
>17 dna:chromosome chromosome:NCBIM37:17:1:95272651:1 27473822 ID22793 U +
TATGAGAATCAAAGATGGGACCTTGCTCGG
>17 dna:chromosome chromosome:NCBIM37:17:1:95272651:1 27473823 ID1501 U +
ATGAGAATCAAAGATGGGACCTTGCTCG
>17 dna:chromosome chromosome:NCBIM37:17:1:95272651:1 27473824 ID38318 U +
TGAGAATCAAAGATGGGACCTTG
>17 dna:chromosome chromosome:NCBIM37:17:1:95272651:1 27473824 ID38319 U +
TGAGAATCAAAGATGGGACCTTGC
>17 dna:chromosome chromosome:NCBIM37:17:1:95272651:1 27473824 ID38320 U +
TGAGAATCAAAGATGGGACCTTGCT
>17 dna:chromosome chromosome:NCBIM37:17:1:95272651:1 27473824 ID38321 U +
TGAGAATCAAAGATGGGACCTTGCTC
>17 dna:chromosome chromosome:NCBIM37:17:1:95272651:1 27473824 ID38322 U +
TGAGAATCAAAGATGGGACCTTGCTCG
>17 dna:chromosome chromosome:NCBIM37:17:1:95272651:1 27473824 ID38323 U +
TGAGAATCAAAGATGGGACCTTGCTCGG
>17 dna:chromosome chromosome:NCBIM37:17:1:95272651:1 27473824 ID38324 U +
TGAGAATCAAAGATGGGACCTTGCTCGGG
>17 dna:chromosome chromosome:NCBIM37:17:1:95272651:1 27473824 ID38325 U +
TGAGAATCAAAGATGGGACCTTGCTCGGGA
>17 dna:chromosome chromosome:NCBIM37:17:1:95272651:1 27473830 ID24277 U +
TCAAAGATGGGACCTTGCTCGGGAT
>17 dna:chromosome chromosome:NCBIM37:17:1:95272651:1 27473830 ID24278 U +
TCAAAGATGGGACCTTGCTCGGGATA
>17 dna:chromosome chromosome:NCBIM37:17:1:95272651:1 27473848 ID30833 U +
TCGGGATAGGAGAGCAAGACTATTTC
>17 dna:chromosome chromosome:NCBIM37:17:1:95272651:1 27473856 ID5446 U +
GGAGAGCAAGACTATTTCACGGTGG
>17 dna:chromosome chromosome:NCBIM37:17:1:95272651:1 27473859 ID4442 U +
GAGCAAGACTATTTCACGGTGGCAAC
>17 dna:chromosome chromosome:NCBIM37:17:1:95272651:1 27473859 ID4443 U +
GAGCAAGACTATTTCACGGTGGCAACGTC
>17 dna:chromosome chromosome:NCBIM37:17:1:95272651:1 27473861 ID4751 U +
GCAAGACTATTTCACGGTGGCAACGTC
>17 dna:chromosome chromosome:NCBIM37:17:1:95272651:1 27473868 ID23907 U +
TATTTCACGGTGGCAACGTCAGAAGACGT
>17 dna:chromosome chromosome:NCBIM37:17:1:95272651:1 27473870 ID68362 U +
TTTCACGGTGGCAACGTCAGAAGACGT
>17 dna:chromosome chromosome:NCBIM37:17:1:95272651:1 27473870 ID68363 U +
TTTCACGGTGGCAACGTCAGAAGACGTG
>17 dna:chromosome chromosome:NCBIM37:17:1:95272651:1 27473870 ID68364 U +
TTTCACGGTGGCAACGTCAGAAGACGTGAT
>17 dna:chromosome chromosome:NCBIM37:17:1:95272651:1 27473870 ID68366 U +
TTTCACGGTGGCAACGTCAGAAGACGTGATT
>17 dna:chromosome chromosome:NCBIM37:17:1:95272651:1 27473870 ID68367 U +
TTTCACGGTGGCAACGTCAGAAGACGTGATTT
>17 dna:chromosome chromosome:NCBIM37:17:1:95272651:1 27473871 ID64836 U +
TTCACGGTGGCAACGTCAGAAGACGTGATT
>17 dna:chromosome chromosome:NCBIM37:17:1:95272651:1 27473871 ID64837 U +
TTCACGGTGGCAACGTCAGAAGACGTGATTT
>17 dna:chromosome chromosome:NCBIM37:17:1:95272651:1 27473874 ID675 U +
ACGGTGGCAACGTCAGAAGACGTGATTTC
>17 dna:chromosome chromosome:NCBIM37:17:1:95272651:1 27473913 ID31827 U +
TCTCCACCTTTCTTGGCCCCATGTGCT
>17 dna:chromosome chromosome:NCBIM37:17:1:95272651:1 27473934 ID59704 U +
TGTGCTCAGGGTTTACACAGG
>17 dna:chromosome chromosome:NCBIM37:17:1:95272651:1 27473934 ID59705 U +
TGTGCTCAGGGTTTACACAGGC
>17 dna:chromosome chromosome:NCBIM37:17:1:95272651:1 27473934 ID59706 U +
TGTGCTCAGGGTTTACACAGGCCCC
>17 dna:chromosome chromosome:NCBIM37:17:1:95272651:1 27473961 ID31861 U +
TCTCCCTATCATAGGCCACACTGGGTGCCA
>17 dna:chromosome chromosome:NCBIM37:17:1:95272651:1 27473963 ID28755 U +
TCCCTATCATAGGCCACACTGGGTGCCAGG
>17 dna:chromosome chromosome:NCBIM37:17:1:95272651:1 27473963 ID28756 U +
TCCCTATCATAGGCCACACTGGGTGCCAGGC
>17 dna:chromosome chromosome:NCBIM37:17:1:95272651:1 27473972 ID19724 U +
TAGGCCACACTGGGTGCCAGGC
>17 dna:chromosome chromosome:NCBIM37:17:1:95272651:1 27473972 ID19725 U +
TAGGCCACACTGGGTGCCAGGCTCTG
>17 dna:chromosome chromosome:NCBIM37:17:1:95272651:1 27473972 ID19726 U +
TAGGCCACACTGGGTGCCAGGCTCTGCCTAC
>17 dna:chromosome chromosome:NCBIM37:17:1:95272651:1 27474067 ID40124 U +
TGAGTATATCTCTCTCTGGTCTAC
>17 dna:chromosome chromosome:NCBIM37:17:1:95272651:1 27474067 ID40125 U +
TGAGTATATCTCTCTCTGGTCTACCAAT
>17 dna:chromosome chromosome:NCBIM37:17:1:95272651:1 27474067 ID40126 U +
TGAGTATATCTCTCTCTGGTCTACCAATT
>17 dna:chromosome chromosome:NCBIM37:17:1:95272651:1 27474083 ID55722 U +
TGGTCTACCAATTCCTCAGTTAAGTAAAC
>17 dna:chromosome chromosome:NCBIM37:17:1:95272651:1 27474088 ID13702 U +
TACCAATTCCTCAGTTAAGTAAACGGTGG
>17 dna:chromosome chromosome:NCBIM37:17:1:95272651:1 27474088 ID13703 U +
TACCAATTCCTCAGTTAAGTAAACGGTGGG
>17 dna:chromosome chromosome:NCBIM37:17:1:95272651:1 27474095 ID29723 U +
TCCTCAGTTAAGTAAACGGTGGGAAATAGGC
>17 dna:chromosome chromosome:NCBIM37:17:1:95272651:1 27474114 ID52792 U +
TGGGAAATAGGCAGCCCCATCACGGCTC
>17 dna:chromosome chromosome:NCBIM37:17:1:95272651:1 27474156 ID55907 U +
TGGTGACAGTCCTCCGCTGTGTGAA
>17 dna:chromosome chromosome:NCBIM37:17:1:95272651:1 27474173 ID60129 U +
TGTGTGAACTCTACAGTCAGCACTGCTTC
>17 dna:chromosome chromosome:NCBIM37:17:1:95272651:1 27474175 ID58839 U +
TGTGAACTCTACAGTCAGCACTGCTTCC
>17 dna:chromosome chromosome:NCBIM37:17:1:95272651:1 27474196 ID48318 U +
TGCTTCCAAGTGACCTTTTGGTGACCC
>17 dna:chromosome chromosome:NCBIM37:17:1:95272651:1 27474196 ID48319 U +
TGCTTCCAAGTGACCTTTTGGTGACCCGTC
>17 dna:chromosome chromosome:NCBIM37:17:1:95272651:1 27474200 ID27055 U +
TCCAAGTGACCTTTTGGTGACCCGTCT
>17 dna:chromosome chromosome:NCBIM37:17:1:95272651:1 27474200 ID27056 U +
TCCAAGTGACCTTTTGGTGACCCGTCTTT
>17 dna:chromosome chromosome:NCBIM37:17:1:95272651:1 27474206 ID37426 U +
TGACCTTTTGGTGACCCGTCTTTCC
>17 dna:chromosome chromosome:NCBIM37:17:1:95272651:1 27474206 ID37427 U +
TGACCTTTTGGTGACCCGTCTTTCCCACATC
>17 dna:chromosome chromosome:NCBIM37:17:1:95272651:1 27474228 ID28241 U +
TCCCACATCTTTCTGTCACAGATTTCTTC
>17 dna:chromosome chromosome:NCBIM37:17:1:95272651:1 27474228 ID28242 U +
TCCCACATCTTTCTGTCACAGATTTCTTCC
>17 dna:chromosome chromosome:NCBIM37:17:1:95272651:1 27474228 ID28243 U +
TCCCACATCTTTCTGTCACAGATTTCTTCCT
>17 dna:chromosome chromosome:NCBIM37:17:1:95272651:1 27474237 ID68486 U +
TTTCTGTCACAGATTTCTTCCTCAAAA
>17 dna:chromosome chromosome:NCBIM37:17:1:95272651:1 27474237 ID68487 U +
TTTCTGTCACAGATTTCTTCCTCAAAAC
>17 dna:chromosome chromosome:NCBIM37:17:1:95272651:1 27474238 ID66093 U +
TTCTGTCACAGATTTCTTCCTCAAAA
>17 dna:chromosome chromosome:NCBIM37:17:1:95272651:1 27474238 ID66094 U +
TTCTGTCACAGATTTCTTCCTCAAAAC
>17 dna:chromosome chromosome:NCBIM37:17:1:95272651:1 27474238 ID66095 U +
TTCTGTCACAGATTTCTTCCTCAAAACCTGG
>17 dna:chromosome chromosome:NCBIM37:17:1:95272651:1 27474241 ID58106 U +
TGTCACAGATTTCTTCCTCAAAACCTGG
>17 dna:chromosome chromosome:NCBIM37:17:1:95272651:1 27474241 ID58107 U +
TGTCACAGATTTCTTCCTCAAAACCTGGTC
>17 dna:chromosome chromosome:NCBIM37:17:1:95272651:1 27474254 ID65524 U +
TTCCTCAAAACCTGGTCTTGAGTGACCTGC
>17 dna:chromosome chromosome:NCBIM37:17:1:95272651:1 27474255 ID29663 U +
TCCTCAAAACCTGGTCTTGAGTGACCTGC
>17 dna:chromosome chromosome:NCBIM37:17:1:95272651:1 27474258 ID24128 U +
TCAAAACCTGGTCTTGAGTGACCTGCTTGT
>17 dna:chromosome chromosome:NCBIM37:17:1:95272651:1 27474269 ID33065 U +
TCTTGAGTGACCTGCTTGTTTCTTCTCT
>17 dna:chromosome chromosome:NCBIM37:17:1:95272651:1 27474272 ID40262 U +
TGAGTGACCTGCTTGTTTCTTC
>17 dna:chromosome chromosome:NCBIM37:17:1:95272651:1 27474272 ID40263 U +
TGAGTGACCTGCTTGTTTCTTCT
>17 dna:chromosome chromosome:NCBIM37:17:1:95272651:1 27474272 ID40264 U +
TGAGTGACCTGCTTGTTTCTTCTC
>17 dna:chromosome chromosome:NCBIM37:17:1:95272651:1 27474272 ID40265 U +
TGAGTGACCTGCTTGTTTCTTCTCT
>17 dna:chromosome chromosome:NCBIM37:17:1:95272651:1 27474272 ID40266 U +
TGAGTGACCTGCTTGTTTCTTCTCTA
>17 dna:chromosome chromosome:NCBIM37:17:1:95272651:1 27474272 ID40267 U +
TGAGTGACCTGCTTGTTTCTTCTCTAC
>17 dna:chromosome chromosome:NCBIM37:17:1:95272651:1 27474272 ID40269 U +
TGAGTGACCTGCTTGTTTCTTCTCTACC
>17 dna:chromosome chromosome:NCBIM37:17:1:95272651:1 27474272 ID40270 U +
TGAGTGACCTGCTTGTTTCTTCTCTACCC
>17 dna:chromosome chromosome:NCBIM37:17:1:95272651:1 27474272 ID40271 U +
TGAGTGACCTGCTTGTTTCTTCTCTACCCC
>17 dna:chromosome chromosome:NCBIM37:17:1:95272651:1 27474273 ID4565 U +
GAGTGACCTGCTTGTTTCTTCTCTAC
>17 dna:chromosome chromosome:NCBIM37:17:1:95272651:1 27474281 ID48496 U +
TGCTTGTTTCTTCTCTACCCCATTC
>17 dna:chromosome chromosome:NCBIM37:17:1:95272651:1 27474403 ID24843 U +
TCACAAATGTTCCCTACACTGGA
>17 dna:chromosome chromosome:NCBIM37:17:1:95272651:1 27474417 ID12777 U +
TACACTGGAACAGGCATGATGGCTTT
>17 dna:chromosome chromosome:NCBIM37:17:1:95272651:1 27474417 ID12778 U +
TACACTGGAACAGGCATGATGGCTTTC
>17 dna:chromosome chromosome:NCBIM37:17:1:95272651:1 27474417 ID12779 U +
TACACTGGAACAGGCATGATGGCTTTCT
>17 dna:chromosome chromosome:NCBIM37:17:1:95272651:1 27474417 ID12780 U +
TACACTGGAACAGGCATGATGGCTTTCTG
>17 dna:chromosome chromosome:NCBIM37:17:1:95272651:1 27474422 ID49212 U +
TGGAACAGGCATGATGGCTTTCT
>17 dna:chromosome chromosome:NCBIM37:17:1:95272651:1 27474422 ID49213 U +
TGGAACAGGCATGATGGCTTTCTGT
>17 dna:chromosome chromosome:NCBIM37:17:1:95272651:1 27474422 ID49214 U +
TGGAACAGGCATGATGGCTTTCTGTATTG
>17 dna:chromosome chromosome:NCBIM37:17:1:95272651:1 27474444 ID57929 U +
TGTATTGAGGCCTGAAACAACAAAC
>17 dna:chromosome chromosome:NCBIM37:17:1:95272651:1 27474444 ID57930 U +
TGTATTGAGGCCTGAAACAACAAACATTG
>17 dna:chromosome chromosome:NCBIM37:17:1:95272651:1 27474446 ID23669 U +
TATTGAGGCCTGAAACAACAAACATTGT
>17 dna:chromosome chromosome:NCBIM37:17:1:95272651:1 27474446 ID23670 U +
TATTGAGGCCTGAAACAACAAACATTGTGGA
>17 dna:chromosome chromosome:NCBIM37:17:1:95272651:1 27474448 ID66545 U +
TTGAGGCCTGAAACAACAAACATTGTGGA
>17 dna:chromosome chromosome:NCBIM37:17:1:95272651:1 27474448 ID66546 U +
TTGAGGCCTGAAACAACAAACATTGTGGAC
>17 dna:chromosome chromosome:NCBIM37:17:1:95272651:1 27474449 ID39807 U +
TGAGGCCTGAAACAACAAACATTGTGGAC
>17 dna:chromosome chromosome:NCBIM37:17:1:95272651:1 27474449 ID39808 U +
TGAGGCCTGAAACAACAAACATTGTGGACA
>17 dna:chromosome chromosome:NCBIM37:17:1:95272651:1 27474539 ID46409 U +
TGCCTGGCTTGCTTCCTGTTGTTCCTTGA
>17 dna:chromosome chromosome:NCBIM37:17:1:95272651:1 27474551 ID65589 U +
TTCCTGTTGTTCCTTGAAGTGTTGCCCACA
>17 dna:chromosome chromosome:NCBIM37:17:1:95272651:1 27474552 ID30194 U +
TCCTGTTGTTCCTTGAAGTGTTGCCCA
>17 dna:chromosome chromosome:NCBIM37:17:1:95272651:1 27474552 ID30195 U +
TCCTGTTGTTCCTTGAAGTGTTGCCCACAA
>17 dna:chromosome chromosome:NCBIM37:17:1:95272651:1 27474555 ID61039 U +
TGTTGTTCCTTGAAGTGTTGCCCA
>17 dna:chromosome chromosome:NCBIM37:17:1:95272651:1 27474555 ID61040 U +
TGTTGTTCCTTGAAGTGTTGCCCACAAAAC
>17 dna:chromosome chromosome:NCBIM37:17:1:95272651:1 27474558 ID60778 U +
TGTTCCTTGAAGTGTTGCCCACAAAAC
>17 dna:chromosome chromosome:NCBIM37:17:1:95272651:1 27474558 ID60779 U +
TGTTCCTTGAAGTGTTGCCCACAAAACTGA
>17 dna:chromosome chromosome:NCBIM37:17:1:95272651:1 27474561 ID30363 U +
TCCTTGAAGTGTTGCCCACAAAACTG
>17 dna:chromosome chromosome:NCBIM37:17:1:95272651:1 27474564 ID66398 U +
TTGAAGTGTTGCCCACAAAACTGAAAAAGTC
>17 dna:chromosome chromosome:NCBIM37:17:1:95272651:1 27474564 ID66399 U +
TTGAAGTGTTGCCCACAAAACTGAAAAAGTCT
>17 dna:chromosome chromosome:NCBIM37:17:1:95272651:1 27474565 ID35622 U +
TGAAGTGTTGCCCACAAAACTGAAAAAGTC
>17 dna:chromosome chromosome:NCBIM37:17:1:95272651:1 27474585 ID33386 U +
TGAAAAAGTCTTTTGTGTACCA
>17 dna:chromosome chromosome:NCBIM37:17:1:95272651:1 27474585 ID33387 U +
TGAAAAAGTCTTTTGTGTACCAGATG
>17 dna:chromosome chromosome:NCBIM37:17:1:95272651:1 27474585 ID33388 U +
TGAAAAAGTCTTTTGTGTACCAGATGG
>17 dna:chromosome chromosome:NCBIM37:17:1:95272651:1 27474585 ID33389 U +
TGAAAAAGTCTTTTGTGTACCAGATGGAG
>17 dna:chromosome chromosome:NCBIM37:17:1:95272651:1 27474585 ID33390 U +
TGAAAAAGTCTTTTGTGTACCAGATGGAGC
>17 dna:chromosome chromosome:NCBIM37:17:1:95272651:1 27474585 ID33391 U +
TGAAAAAGTCTTTTGTGTACCAGATGGAGCC
>17 dna:chromosome chromosome:NCBIM37:17:1:95272651:1 27474602 ID13851 U +
TACCAGATGGAGCCGACCAGCGGTCT
>17 dna:chromosome chromosome:NCBIM37:17:1:95272651:1 27474634 ID47569 U +
TGCTCCGTCTCACATTCTTCTCCAGG
>17 dna:chromosome chromosome:NCBIM37:17:1:95272651:1 27474641 ID31650 U +
TCTCACATTCTTCTCCAGGGTCTGTCC
>17 dna:chromosome chromosome:NCBIM37:17:1:95272651:1 27474650 ID3714 U +
CTTCTCCAGGGTCTGTCCCCAGTAAGC
>17 dna:chromosome chromosome:NCBIM37:17:1:95272651:1 27474704 ID37370 U +
TGACCTGCTTGGTTGAGTCCTAGAACGC
>17 dna:chromosome chromosome:NCBIM37:17:1:95272651:1 27474717 ID40198 U +
TGAGTCCTAGAACGCAGGCCTGGTTGCCC
>17 dna:chromosome chromosome:NCBIM37:17:1:95272651:1 27474735 ID3047 U +
CCTGGTTGCCCCTATGGGGACTCGGCTATCC
>17 dna:chromosome chromosome:NCBIM37:17:1:95272651:1 27474763 ID29876 U +
TCCTCTTTGGGTTTCAGAATGGGGCCGCAC
>17 dna:chromosome chromosome:NCBIM37:17:1:95272651:1 27474814 ID3691 U +
CTGTTTCTTACTGAAGCGTGATTAGCCT
>17 dna:chromosome chromosome:NCBIM37:17:1:95272651:1 27474814 ID3692 U +
CTGTTTCTTACTGAAGCGTGATTAGCCTG
>17 dna:chromosome chromosome:NCBIM37:17:1:95272651:1 27474814 ID3693 U +
CTGTTTCTTACTGAAGCGTGATTAGCCTGT
>17 dna:chromosome chromosome:NCBIM37:17:1:95272651:1 27474815 ID61184 U +
TGTTTCTTACTGAAGCGTGATTAGCCT
>17 dna:chromosome chromosome:NCBIM37:17:1:95272651:1 27474815 ID61185 U +
TGTTTCTTACTGAAGCGTGATTAGCCTGT
>17 dna:chromosome chromosome:NCBIM37:17:1:95272651:1 27474816 ID6280 U +
GTTTCTTACTGAAGCGTGATTAGCCTG
>17 dna:chromosome chromosome:NCBIM37:17:1:95272651:1 27474821 ID64026 U +
TTACTGAAGCGTGATTAGCCTGTGGCAGT
>17 dna:chromosome chromosome:NCBIM37:17:1:95272651:1 27474822 ID15343 U +
TACTGAAGCGTGATTAGCCTGTGG
>17 dna:chromosome chromosome:NCBIM37:17:1:95272651:1 27474822 ID15344 U +
TACTGAAGCGTGATTAGCCTGTGGCAG
>17 dna:chromosome chromosome:NCBIM37:17:1:95272651:1 27474822 ID15345 U +
TACTGAAGCGTGATTAGCCTGTGGCAGT
>17 dna:chromosome chromosome:NCBIM37:17:1:95272651:1 27474825 ID35383 U +
TGAAGCGTGATTAGCCTGTGGCAGT
>17 dna:chromosome chromosome:NCBIM37:17:1:95272651:1 27474874 ID58210 U +
TGTCAGACTGCCCAGGAAGAGACTCC
>17 dna:chromosome chromosome:NCBIM37:17:1:95272651:1 27474874 ID58211 U +
TGTCAGACTGCCCAGGAAGAGACTCCCCCT
>17 dna:chromosome chromosome:NCBIM37:17:1:95272651:1 27474911 ID48407 U +
TGCTTGCCAGGCCCTTGGTACTAACAC
>17 dna:chromosome chromosome:NCBIM37:17:1:95272651:1 27474987 ID46890 U +
TGCTAAAAGATCTTGGCTCTCTGGG
>17 dna:chromosome chromosome:NCBIM37:17:1:95272651:1 27475008 ID53148 U +
TGGGAATTTTGCTTCACTTTTTGGGGA
>17 dna:chromosome chromosome:NCBIM37:17:1:95272651:1 27475008 ID53149 U +
TGGGAATTTTGCTTCACTTTTTGGGGAG
>17 dna:chromosome chromosome:NCBIM37:17:1:95272651:1 27475021 ID25478 U +
TCACTTTTTGGGGAGCATGGGGCCCCTCC
>17 dna:chromosome chromosome:NCBIM37:17:1:95272651:1 27475050 ID31846 U +
TCTCCAGTGCCACAGTACTAGTCAGGTCC
>17 dna:chromosome chromosome:NCBIM37:17:1:95272651:1 27475052 ID27767 U +
TCCAGTGCCACAGTACTAGTCAGGT
>17 dna:chromosome chromosome:NCBIM37:17:1:95272651:1 27475052 ID27768 U +
TCCAGTGCCACAGTACTAGTCAGGTCC
>17 dna:chromosome chromosome:NCBIM37:17:1:95272651:1 27475057 ID45127 U +
TGCCACAGTACTAGTCAGGTCCCT
>17 dna:chromosome chromosome:NCBIM37:17:1:95272651:1 27475057 ID45128 U +
TGCCACAGTACTAGTCAGGTCCCTCTGT
>17 dna:chromosome chromosome:NCBIM37:17:1:95272651:1 27475159 ID8060 U +
TAAATATGAACTTATTATAAAGATGTC
>17 dna:chromosome chromosome:NCBIM37:17:1:95272651:1 27475159 ID8061 U +
TAAATATGAACTTATTATAAAGATGTCC
>17 dna:chromosome chromosome:NCBIM37:17:1:95272651:1 27475161 ID347 U +
AATATGAACTTATTATAAAGATGTCCTTCCT
>17 dna:chromosome chromosome:NCBIM37:17:1:95272651:1 27475203 ID38969 U +
TGAGATGCCAAAGTTGGTCCAGGGTGTC
>17 dna:chromosome chromosome:NCBIM37:17:1:95272651:1 27475248 ID19029 U +
TAGGAAGTCTGAAATGATGAGGTAC
>17 dna:chromosome chromosome:NCBIM37:17:1:95272651:1 27475248 ID19030 U +
TAGGAAGTCTGAAATGATGAGGTACATAG
>17 dna:chromosome chromosome:NCBIM37:17:1:95272651:1 27475257 ID34437 U +
TGAAATGATGAGGTACATAGAATTG
>17 dna:chromosome chromosome:NCBIM37:17:1:95272651:1 27475257 ID34438 U +
TGAAATGATGAGGTACATAGAATTGGCT
>17 dna:chromosome chromosome:NCBIM37:17:1:95272651:1 27475374 ID35073 M +
TGAAGAACCAGCCTGCCTCCA
>17 dna:chromosome chromosome:NCBIM37:17:1:95272651:1 27475417 ID17797 U +
TAGCAAAGACAAACTATGTTCATTCCTGCT
>17 dna:chromosome chromosome:NCBIM37:17:1:95272651:1 27475418 ID965 U +
AGCAAAGACAAACTATGTTCATTCCTGC
>17 dna:chromosome chromosome:NCBIM37:17:1:95272651:1 27475423 ID866 U +
AGACAAACTATGTTCATTCCTGC
>17 dna:chromosome chromosome:NCBIM37:17:1:95272651:1 27475423 ID867 U +
AGACAAACTATGTTCATTCCTGCTTATGAT
>17 dna:chromosome chromosome:NCBIM37:17:1:95272651:1 27475443 ID48248 U +
TGCTTATGATTAAATTTGTTTCTCAAG
>17 dna:chromosome chromosome:NCBIM37:17:1:95272651:1 27475443 ID48249 U +
TGCTTATGATTAAATTTGTTTCTCAAGGA
>17 dna:chromosome chromosome:NCBIM37:17:1:95272651:1 27475447 ID22935 U +
TATGATTAAATTTGTTTCTCAAGGATCGA
>17 dna:chromosome chromosome:NCBIM37:17:1:95272651:1 27475449 ID42078 U +
TGATTAAATTTGTTTCTCAAGGATCGATGT
>17 dna:chromosome chromosome:NCBIM37:17:1:95272651:1 27475527 ID20563 U +
TAGTAAGGATTTGTGGATGACTCAC
>17 dna:chromosome chromosome:NCBIM37:17:1:95272651:1 27475527 ID20564 U +
TAGTAAGGATTTGTGGATGACTCACAG
>17 dna:chromosome chromosome:NCBIM37:17:1:95272651:1 27475527 ID20565 U +
TAGTAAGGATTTGTGGATGACTCACAGT
>17 dna:chromosome chromosome:NCBIM37:17:1:95272651:1 27475527 ID20566 U +
TAGTAAGGATTTGTGGATGACTCACAGTC
>17 dna:chromosome chromosome:NCBIM37:17:1:95272651:1 27475590 ID57225 U +
TGTAAATGGAAGTCCAAGATCTAGCAGT
>17 dna:chromosome chromosome:NCBIM37:17:1:95272651:1 27475592 ID8183 U +
TAAATGGAAGTCCAAGATCTAGCAGT
>17 dna:chromosome chromosome:NCBIM37:17:1:95272651:1 27475715 ID14522 M +
TACCTTTAATCCCAGATGACCTTGAACTC
>17 dna:chromosome chromosome:NCBIM37:17:1:95272651:1 27475719 ID68243 M +
TTTAATCCCAGATGACCTTGAACTCAGAGA
>17 dna:chromosome chromosome:NCBIM37:17:1:95272651:1 27475777 ID18295 M +
TAGCCACTATACCTCAAGATCTCCATGCC
>17 dna:chromosome chromosome:NCBIM37:17:1:95272651:1 27475802 ID44903 M +
TGCCAAGATCCAGGTCAGAAACTTGTA
>17 dna:chromosome chromosome:NCBIM37:17:1:95272651:1 27475802 ID44904 M +
TGCCAAGATCCAGGTCAGAAACTTGTAT
>17 dna:chromosome chromosome:NCBIM37:17:1:95272651:1 27475802 ID44905 M +
TGCCAAGATCCAGGTCAGAAACTTGTATC
>17 dna:chromosome chromosome:NCBIM37:17:1:95272651:1 27475810 ID27686 M +
TCCAGGTCAGAAACTTGTATCTCC
>17 dna:chromosome chromosome:NCBIM37:17:1:95272651:1 27475851 ID25034 M +
TCACAGGTGAGCCTTCCAATTCTGGATT
>17 dna:chromosome chromosome:NCBIM37:17:1:95272651:1 27475857 ID34878 M -
TGAACTACAATCCAGAATTGGAAGGCTCAC
>17 dna:chromosome chromosome:NCBIM37:17:1:95272651:1 27475896 ID20768 M +
TAGTCAAGTTGACAACCAGGAATAGC
>17 dna:chromosome chromosome:NCBIM37:17:1:95272651:1 27475896 ID20769 M +
TAGTCAAGTTGACAACCAGGAATAGCCA
>17 dna:chromosome chromosome:NCBIM37:17:1:95272651:1 27475896 ID20770 M +
TAGTCAAGTTGACAACCAGGAATAGCCAC
>17 dna:chromosome chromosome:NCBIM37:17:1:95272651:1 27475896 ID20771 M +
TAGTCAAGTTGACAACCAGGAATAGCCACT
>17 dna:chromosome chromosome:NCBIM37:17:1:95272651:1 27475896 ID20772 M +
TAGTCAAGTTGACAACCAGGAATAGCCACTA
>17 dna:chromosome chromosome:NCBIM37:17:1:95272651:1 27475905 ID36326 M +
TGACAACCAGGAATAGCCACTACAATC
>17 dna:chromosome chromosome:NCBIM37:17:1:95272651:1 27475947 ID67694 U +
TTGTAACCTTAACTACAAACGTTTCTGCAG
>17 dna:chromosome chromosome:NCBIM37:17:1:95272651:1 27475955 ID63683 U +
TTAACTACAAACGTTTCTGCAGAGCCTGCTCC
>17 dna:chromosome chromosome:NCBIM37:17:1:95272651:1 27475956 ID9096 U +
TAACTACAAACGTTTCTGCAGAGCC
>17 dna:chromosome chromosome:NCBIM37:17:1:95272651:1 27475956 ID9097 U +
TAACTACAAACGTTTCTGCAGAGCCT
>17 dna:chromosome chromosome:NCBIM37:17:1:95272651:1 27475956 ID9098 U +
TAACTACAAACGTTTCTGCAGAGCCTG
>17 dna:chromosome chromosome:NCBIM37:17:1:95272651:1 27475956 ID9099 U +
TAACTACAAACGTTTCTGCAGAGCCTGC
>17 dna:chromosome chromosome:NCBIM37:17:1:95272651:1 27475956 ID9100 U +
TAACTACAAACGTTTCTGCAGAGCCTGCT
>17 dna:chromosome chromosome:NCBIM37:17:1:95272651:1 27475956 ID9101 U +
TAACTACAAACGTTTCTGCAGAGCCTGCTC
>17 dna:chromosome chromosome:NCBIM37:17:1:95272651:1 27475956 ID9102 U +
TAACTACAAACGTTTCTGCAGAGCCTGCTCC
>17 dna:chromosome chromosome:NCBIM37:17:1:95272651:1 27476011 ID24108 M +
TCAAAAAGTTGTTTATAA
>17 dna:chromosome chromosome:NCBIM37:17:1:95272651:1 27476026 ID8903 U +
TAACCATCTTGCAACCCTACCTTTGTTC
>17 dna:chromosome chromosome:NCBIM37:17:1:95272651:1 27476026 ID8904 U +
TAACCATCTTGCAACCCTACCTTTGTTCT
>17 dna:chromosome chromosome:NCBIM37:17:1:95272651:1 27476049 ID60816 U +
TGTTCTGAAAGGTTATGTGACCACCTA
>17 dna:chromosome chromosome:NCBIM37:17:1:95272651:1 27476049 ID60817 U +
TGTTCTGAAAGGTTATGTGACCACCTATG
>17 dna:chromosome chromosome:NCBIM37:17:1:95272651:1 27476049 ID60818 U +
TGTTCTGAAAGGTTATGTGACCACCTATGA
>17 dna:chromosome chromosome:NCBIM37:17:1:95272651:1 27476054 ID34178 U +
TGAAAGGTTATGTGACCACCTATGACTGC
>17 dna:chromosome chromosome:NCBIM37:17:1:95272651:1 27476054 ID34179 U +
TGAAAGGTTATGTGACCACCTATGACTGCCT
>17 dna:chromosome chromosome:NCBIM37:17:1:95272651:1 27476064 ID59033 U +
TGTGACCACCTATGACTGCCTTGCTTTGCC
>17 dna:chromosome chromosome:NCBIM37:17:1:95272651:1 27476080 ID46564 U +
TGCCTTGCTTTGCCCATCTTGCAACCA
>17 dna:chromosome chromosome:NCBIM37:17:1:95272651:1 27476085 ID48605 U +
TGCTTTGCCCATCTTGCAACCAGGCC
>17 dna:chromosome chromosome:NCBIM37:17:1:95272651:1 27476085 ID48606 U +
TGCTTTGCCCATCTTGCAACCAGGCCTT
>17 dna:chromosome chromosome:NCBIM37:17:1:95272651:1 27476090 ID45854 U +
TGCCCATCTTGCAACCAGGCCTTTGT
>17 dna:chromosome chromosome:NCBIM37:17:1:95272651:1 27476096 ID33082 U +
TCTTGCAACCAGGCCTTTGTTTCAGGAGA
>17 dna:chromosome chromosome:NCBIM37:17:1:95272651:1 27476120 ID5445 U +
GGAGAGACAAAGTGTTAATTGCCTGT
>17 dna:chromosome chromosome:NCBIM37:17:1:95272651:1 27476135 ID11657 U +
TAATTGCCTGTGTTCTGCTCCTGTAACCCT
>17 dna:chromosome chromosome:NCBIM37:17:1:95272651:1 27476173 ID46364 U +
TGCCTGCCAAATCCCCCTTGATTTGGAA
>17 dna:chromosome chromosome:NCBIM37:17:1:95272651:1 27476185 ID2856 U +
CCCCCTTGATTTGGAAGCCCCTTGAG
>17 dna:chromosome chromosome:NCBIM37:17:1:95272651:1 27476191 ID42471 U +
TGATTTGGAAGCCCCTTGAGTTATAAAAGT
>17 dna:chromosome chromosome:NCBIM37:17:1:95272651:1 27476212 ID21451 U +
TATAAAAGTCTTGTCTTCCTGCGTCCA
>17 dna:chromosome chromosome:NCBIM37:17:1:95272651:1 27476214 ID7011 U +
TAAAAGTCTTGTCTTCCTGCGTCC
>17 dna:chromosome chromosome:NCBIM37:17:1:95272651:1 27476214 ID7012 U +
TAAAAGTCTTGTCTTCCTGCGTCCA
>17 dna:chromosome chromosome:NCBIM37:17:1:95272651:1 27476214 ID7013 U +
TAAAAGTCTTGTCTTCCTGCGTCCAGTGC
>17 dna:chromosome chromosome:NCBIM37:17:1:95272651:1 27476263 ID16409 U +
TAGAAGAAGGCAGTAAATGTACACGCAAA
>17 dna:chromosome chromosome:NCBIM37:17:1:95272651:1 27476302 ID11665 U +
TAATTGCTTCCTTTAATTGATTTGGTGAT
>17 dna:chromosome chromosome:NCBIM37:17:1:95272651:1 27476305 ID66965 U +
TTGCTTCCTTTAATTGATTTGGTGAT
>17 dna:chromosome chromosome:NCBIM37:17:1:95272651:1 27476309 ID65628 U +
TTCCTTTAATTGATTTGGTGATGATGATC
>17 dna:chromosome chromosome:NCBIM37:17:1:95272651:1 27476311 ID3076 U +
CCTTTAATTGATTTGGTGATGATGA
>17 dna:chromosome chromosome:NCBIM37:17:1:95272651:1 27476311 ID3077 U +
CCTTTAATTGATTTGGTGATGATGAT
>17 dna:chromosome chromosome:NCBIM37:17:1:95272651:1 27476315 ID11647 U +
TAATTGATTTGGTGATGATGATCTG
>17 dna:chromosome chromosome:NCBIM37:17:1:95272651:1 27476318 ID66697 U +
TTGATTTGGTGATGATGATCTGGGTC
>17 dna:chromosome chromosome:NCBIM37:17:1:95272651:1 27476346 ID55817 U +
TGGTCTTTCTCCTCCCATCTGGTATTAA
>17 dna:chromosome chromosome:NCBIM37:17:1:95272651:1 27476346 ID55818 U +
TGGTCTTTCTCCTCCCATCTGGTATTAAC
>17 dna:chromosome chromosome:NCBIM37:17:1:95272651:1 27476365 ID55493 U +
TGGTATTAACTGGCTCTGGGC
>17 dna:chromosome chromosome:NCBIM37:17:1:95272651:1 27476365 ID55494 U +
TGGTATTAACTGGCTCTGGGCTCT
>17 dna:chromosome chromosome:NCBIM37:17:1:95272651:1 27476381 ID54204 U +
TGGGCTCTGGATAGTCAACAAAGGG
>17 dna:chromosome chromosome:NCBIM37:17:1:95272651:1 27476381 ID54205 U +
TGGGCTCTGGATAGTCAACAAAGGGA
>17 dna:chromosome chromosome:NCBIM37:17:1:95272651:1 27476386 ID32550 U +
TCTGGATAGTCAACAAAGGGAGAGAAG
>17 dna:chromosome chromosome:NCBIM37:17:1:95272651:1 27476388 ID50822 U +
TGGATAGTCAACAAAGGGAGAGAA
>17 dna:chromosome chromosome:NCBIM37:17:1:95272651:1 27476388 ID50823 U +
TGGATAGTCAACAAAGGGAGAGAAG
>17 dna:chromosome chromosome:NCBIM37:17:1:95272651:1 27476518 ID48513 U +
TGCTTTAGAGAGAGAGGGCCTGAG
>17 dna:chromosome chromosome:NCBIM37:17:1:95272651:1 27476546 ID58954 U +
TGTGAATGAGGGAGCAGTAAGGACC
>17 dna:chromosome chromosome:NCBIM37:17:1:95272651:1 27476548 ID35924 U +
TGAATGAGGGAGCAGTAAGGACCCAGCTGT
>17 dna:chromosome chromosome:NCBIM37:17:1:95272651:1 27476670 ID61068 U +
TGTTGTTTTTTTTCTTGAGTCTTCCCT
>17 dna:chromosome chromosome:NCBIM37:17:1:95272651:1 27476696 ID67938 U +
TTGTGGTTGCAAGAAATCTAGAGAAGG
>17 dna:chromosome chromosome:NCBIM37:17:1:95272651:1 27476696 ID67939 U +
TTGTGGTTGCAAGAAATCTAGAGAAGGCGA
>17 dna:chromosome chromosome:NCBIM37:17:1:95272651:1 27476748 ID65266 U +
TTCCAGCCAAGGAAAAGTAGCCC
>17 dna:chromosome chromosome:NCBIM37:17:1:95272651:1 27476748 ID65267 U +
TTCCAGCCAAGGAAAAGTAGCCCC
>17 dna:chromosome chromosome:NCBIM37:17:1:95272651:1 27476748 ID65268 U +
TTCCAGCCAAGGAAAAGTAGCCCCC
>17 dna:chromosome chromosome:NCBIM37:17:1:95272651:1 27476751 ID2303 U +
CAGCCAAGGAAAAGTAGCCCCCAAGGTAC
>17 dna:chromosome chromosome:NCBIM37:17:1:95272651:1 27476829 ID27174 U +
TCCAATGTTTCCAGGACCTGCTCAGGAAAG
>17 dna:chromosome chromosome:NCBIM37:17:1:95272651:1 27476871 ID38758 U +
TGAGAGGCAAAGAGCTTGGGTGTTGG
>17 dna:chromosome chromosome:NCBIM37:17:1:95272651:1 27476871 ID38759 U +
TGAGAGGCAAAGAGCTTGGGTGTTGGG
>17 dna:chromosome chromosome:NCBIM37:17:1:95272651:1 27476927 ID1775 U +
CAAGAGATAACATCCCAAAATGGGGCGTAGTG
>17 dna:chromosome chromosome:NCBIM37:17:1:95272651:1 27477089 ID54272 U -
TGGGCTTTCAGGATTATCTGTGCCGTCCC
>17 dna:chromosome chromosome:NCBIM37:17:1:95272651:1 27477108 ID34070 U +
TGAAAGCCCATTAGCAACACGGCAGA
>17 dna:chromosome chromosome:NCBIM37:17:1:95272651:1 27477119 ID17834 U +
TAGCAACACGGCAGATGAATGATTTG
>17 dna:chromosome chromosome:NCBIM37:17:1:95272651:1 27477134 ID35942 U +
TGAATGATTTGAGGAATGTTTGTA
>17 dna:chromosome chromosome:NCBIM37:17:1:95272651:1 27477134 ID35943 U +
TGAATGATTTGAGGAATGTTTGTAG
>17 dna:chromosome chromosome:NCBIM37:17:1:95272651:1 27477143 ID39688 U +
TGAGGAATGTTTGTAGAATGGAAGCCC
>17 dna:chromosome chromosome:NCBIM37:17:1:95272651:1 27477153 ID67727 U +
TTGTAGAATGGAAGCCCAAGGTGG
>17 dna:chromosome chromosome:NCBIM37:17:1:95272651:1 27477156 ID16676 U +
TAGAATGGAAGCCCAAGGTGGACAGTTCA
>17 dna:chromosome chromosome:NCBIM37:17:1:95272651:1 27477156 ID16677 U +
TAGAATGGAAGCCCAAGGTGGACAGTTCAA
>17 dna:chromosome chromosome:NCBIM37:17:1:95272651:1 27477156 ID16678 U +
TAGAATGGAAGCCCAAGGTGGACAGTTCAAG
>17 dna:chromosome chromosome:NCBIM37:17:1:95272651:1 27477194 ID8910 U +
TAACCATTGAGCAAAAGAA
>17 dna:chromosome chromosome:NCBIM37:17:1:95272651:1 27477201 ID39132 U +
TGAGCAAAAGAAGTCAGACATAAAAGG
>17 dna:chromosome chromosome:NCBIM37:17:1:95272651:1 27477201 ID39133 U +
TGAGCAAAAGAAGTCAGACATAAAAGGGC
>17 dna:chromosome chromosome:NCBIM37:17:1:95272651:1 27477201 ID39134 U +
TGAGCAAAAGAAGTCAGACATAAAAGGGCT
>17 dna:chromosome chromosome:NCBIM37:17:1:95272651:1 27477219 ID2475 U +
CATAAAAGGGCTACAAGACAGAGTGT
>17 dna:chromosome chromosome:NCBIM37:17:1:95272651:1 27477221 ID6946 U +
TAAAAGGGCTACAAGACAGAGTGTTG
>17 dna:chromosome chromosome:NCBIM37:17:1:95272651:1 27477257 ID58062 U +
TGTCAAGTCCAAAATGGAGGCA
>17 dna:chromosome chromosome:NCBIM37:17:1:95272651:1 27477257 ID58063 U +
TGTCAAGTCCAAAATGGAGGCACAGT
>17 dna:chromosome chromosome:NCBIM37:17:1:95272651:1 27477257 ID58064 U +
TGTCAAGTCCAAAATGGAGGCACAGTCAA
>17 dna:chromosome chromosome:NCBIM37:17:1:95272651:1 27477325 ID10646 U +
TAAGTTGACGAGAGTGACCACCCTTGG
>17 dna:chromosome chromosome:NCBIM37:17:1:95272651:1 27477427 ID44815 U +
TGCCAACAGTCTGTCTAGAATGCTTTT
>17 dna:chromosome chromosome:NCBIM37:17:1:95272651:1 27477427 ID44816 U +
TGCCAACAGTCTGTCTAGAATGCTTTTGGC
>17 dna:chromosome chromosome:NCBIM37:17:1:95272651:1 27477427 ID44817 U +
TGCCAACAGTCTGTCTAGAATGCTTTTGGCC
>17 dna:chromosome chromosome:NCBIM37:17:1:95272651:1 27477427 ID44818 U +
TGCCAACAGTCTGTCTAGAATGCTTTTGGCCT
>17 dna:chromosome chromosome:NCBIM37:17:1:95272651:1 27477433 ID2449 U +
CAGTCTGTCTAGAATGCTTTTGGCCTG
>17 dna:chromosome chromosome:NCBIM37:17:1:95272651:1 27477447 ID48677 U +
TGCTTTTGGCCTGGACAC
>17 dna:chromosome chromosome:NCBIM37:17:1:95272651:1 27477458 ID50084 U +
TGGACACATGGGACCCGAGCATCCT
>17 dna:chromosome chromosome:NCBIM37:17:1:95272651:1 27477502 ID63604 U +
TTAAAGTTGATTTTTAAAGCAATGCTTCAG
>17 dna:chromosome chromosome:NCBIM37:17:1:95272651:1 27477515 ID63569 U +
TTAAAGCAATGCTTCAGTTGCTTCTGATGTC
>17 dna:chromosome chromosome:NCBIM37:17:1:95272651:1 27477533 ID48363 U +
TGCTTCTGATGTCACCTCCAACAAATAGTGTT
>17 dna:chromosome chromosome:NCBIM37:17:1:95272651:1 27477537 ID32375 U +
TCTGATGTCACCTCCAACAAATAGTGT
>17 dna:chromosome chromosome:NCBIM37:17:1:95272651:1 27477539 ID41937 U +
TGATGTCACCTCCAACAAATAGTGTTC
>17 dna:chromosome chromosome:NCBIM37:17:1:95272651:1 27477539 ID41938 U +
TGATGTCACCTCCAACAAATAGTGTTCC
>17 dna:chromosome chromosome:NCBIM37:17:1:95272651:1 27477539 ID41939 U +
TGATGTCACCTCCAACAAATAGTGTTCCA
>17 dna:chromosome chromosome:NCBIM37:17:1:95272651:1 27477549 ID26818 U +
TCCAACAAATAGTGTTCCATGCTCTAGCTA
>17 dna:chromosome chromosome:NCBIM37:17:1:95272651:1 27477573 ID18584 U +
TAGCTAGCAAAGCTTCCTGTCCCTT
>17 dna:chromosome chromosome:NCBIM37:17:1:95272651:1 27477590 ID58490 U +
TGTCCCTTGCTTGCCCTTGGCCACTGC
>17 dna:chromosome chromosome:NCBIM37:17:1:95272651:1 27477601 ID45980 U +
TGCCCTTGGCCACTGCCTT
>17 dna:chromosome chromosome:NCBIM37:17:1:95272651:1 27477607 ID51979 U +
TGGCCACTGCCTTCACACACAAATGTCC
>17 dna:chromosome chromosome:NCBIM37:17:1:95272651:1 27477607 ID51980 U +
TGGCCACTGCCTTCACACACAAATGTCCA
>17 dna:chromosome chromosome:NCBIM37:17:1:95272651:1 27477607 ID51981 U +
TGGCCACTGCCTTCACACACAAATGTCCAA
>17 dna:chromosome chromosome:NCBIM37:17:1:95272651:1 27477607 ID51982 U +
TGGCCACTGCCTTCACACACAAATGTCCAAC
>17 dna:chromosome chromosome:NCBIM37:17:1:95272651:1 27477614 ID46513 U +
TGCCTTCACACACAAATGTCCAACCACAGG
>17 dna:chromosome chromosome:NCBIM37:17:1:95272651:1 27477630 ID58439 U +
TGTCCAACCACAGGTCTTCCTGAGTC
>17 dna:chromosome chromosome:NCBIM37:17:1:95272651:1 27477630 ID58440 U +
TGTCCAACCACAGGTCTTCCTGAGTCCTC
>17 dna:chromosome chromosome:NCBIM37:17:1:95272651:1 27477650 ID40202 U +
TGAGTCCTCTTTCAGGCCTAGTATTGGCTC
>17 dna:chromosome chromosome:NCBIM37:17:1:95272651:1 27477668 ID20750 U +
TAGTATTGGCTCCTAGCTTCAGCCC
>17 dna:chromosome chromosome:NCBIM37:17:1:95272651:1 27477674 ID52430 U +
TGGCTCCTAGCTTCAGCCCTACA
>17 dna:chromosome chromosome:NCBIM37:17:1:95272651:1 27477681 ID18768 M +
TAGCTTCAGCCCTACACA
>17 dna:chromosome chromosome:NCBIM37:17:1:95272651:1 27477693 ID12665 U +
TACACATGGTGGGCAGCTCTGGAAC
>17 dna:chromosome chromosome:NCBIM37:17:1:95272651:1 27477699 ID56213 U +
TGGTGGGCAGCTCTGGAACAGGGCACATCC
>17 dna:chromosome chromosome:NCBIM37:17:1:95272651:1 27477874 ID54364 U +
TGGGGTAATTCTAGAACCATCTGTTCCCA
>17 dna:chromosome chromosome:NCBIM37:17:1:95272651:1 27477885 ID16319 U +
TAGAACCATCTGTTCCCAATTACTTAGC
>17 dna:chromosome chromosome:NCBIM37:17:1:95272651:1 27477885 ID16320 U +
TAGAACCATCTGTTCCCAATTACTTAGCTGC
>17 dna:chromosome chromosome:NCBIM37:17:1:95272651:1 27477934 ID51510 U +
TGGCACAAAGGGCAGATG
>17 dna:chromosome chromosome:NCBIM37:17:1:95272651:1 27478015 ID9791 U +
TAAGAGTTAAGACAGCATGACCTTCTGCC
>17 dna:chromosome chromosome:NCBIM37:17:1:95272651:1 27478051 ID60079 U +
TGTGTCATGAGATACCAGACTGTCAGA
>17 dna:chromosome chromosome:NCBIM37:17:1:95272651:1 27478058 ID38862 U +
TGAGATACCAGACTGTCAGACGTTGGCC
>17 dna:chromosome chromosome:NCBIM37:17:1:95272651:1 27478063 ID13839 U +
TACCAGACTGTCAGACGTTGGCCATTTGGT
>17 dna:chromosome chromosome:NCBIM37:17:1:95272651:1 27478071 ID58209 U +
TGTCAGACGTTGGCCATTTGGTTA
>17 dna:chromosome chromosome:NCBIM37:17:1:95272651:1 27478092 ID64265 U +
TTATAACGTACGTATGTTTGAAATGTGACT
>17 dna:chromosome chromosome:NCBIM37:17:1:95272651:1 27478093 ID21601 U +
TATAACGTACGTATGTTTGAAATGTG
>17 dna:chromosome chromosome:NCBIM37:17:1:95272651:1 27478093 ID21602 U +
TATAACGTACGTATGTTTGAAATGTGA
>17 dna:chromosome chromosome:NCBIM37:17:1:95272651:1 27478093 ID21603 U +
TATAACGTACGTATGTTTGAAATGTGACT
>17 dna:chromosome chromosome:NCBIM37:17:1:95272651:1 27478093 ID21604 U +
TATAACGTACGTATGTTTGAAATGTGACTA
>17 dna:chromosome chromosome:NCBIM37:17:1:95272651:1 27478095 ID9022 U +
TAACGTACGTATGTTTGAAATGTG
>17 dna:chromosome chromosome:NCBIM37:17:1:95272651:1 27478095 ID9023 U +
TAACGTACGTATGTTTGAAATGTGAC
>17 dna:chromosome chromosome:NCBIM37:17:1:95272651:1 27478095 ID9024 U +
TAACGTACGTATGTTTGAAATGTGACT
>17 dna:chromosome chromosome:NCBIM37:17:1:95272651:1 27478095 ID9025 U +
TAACGTACGTATGTTTGAAATGTGACTA
>17 dna:chromosome chromosome:NCBIM37:17:1:95272651:1 27478095 ID9026 U +
TAACGTACGTATGTTTGAAATGTGACTAG
>17 dna:chromosome chromosome:NCBIM37:17:1:95272651:1 27478095 ID9027 U +
TAACGTACGTATGTTTGAAATGTGACTAGA
>17 dna:chromosome chromosome:NCBIM37:17:1:95272651:1 27478095 ID9028 U +
TAACGTACGTATGTTTGAAATGTGACTAGAC
>17 dna:chromosome chromosome:NCBIM37:17:1:95272651:1 27478095 ID9029 U +
TAACGTACGTATGTTTGAAATGTGACTAGACT
>17 dna:chromosome chromosome:NCBIM37:17:1:95272651:1 27478149 ID53392 U +
TGGGAGCCCTCATATGGAGACATTTT
>17 dna:chromosome chromosome:NCBIM37:17:1:95272651:1 27478149 ID53393 U +
TGGGAGCCCTCATATGGAGACATTTTC
>17 dna:chromosome chromosome:NCBIM37:17:1:95272651:1 27478149 ID53394 U +
TGGGAGCCCTCATATGGAGACATTTTCTTGA
>17 dna:chromosome chromosome:NCBIM37:17:1:95272651:1 27478158 ID26213 U +
TCATATGGAGACATTTTCTTGATGC
>17 dna:chromosome chromosome:NCBIM37:17:1:95272651:1 27478158 ID26214 U +
TCATATGGAGACATTTTCTTGATGCTAGT
>17 dna:chromosome chromosome:NCBIM37:17:1:95272651:1 27478158 ID26215 U +
TCATATGGAGACATTTTCTTGATGCTAGTG
>17 dna:chromosome chromosome:NCBIM37:17:1:95272651:1 27478161 ID23096 U +
TATGGAGACATTTTCTTGATGCTAGTGA
>17 dna:chromosome chromosome:NCBIM37:17:1:95272651:1 27478161 ID23097 U +
TATGGAGACATTTTCTTGATGCTAGTGATG
>17 dna:chromosome chromosome:NCBIM37:17:1:95272651:1 27478163 ID50452 U +
TGGAGACATTTTCTTGATGCTAGTG
>17 dna:chromosome chromosome:NCBIM37:17:1:95272651:1 27478163 ID50453 U +
TGGAGACATTTTCTTGATGCTAGTGA
>17 dna:chromosome chromosome:NCBIM37:17:1:95272651:1 27478163 ID50454 U +
TGGAGACATTTTCTTGATGCTAGTGAT
>17 dna:chromosome chromosome:NCBIM37:17:1:95272651:1 27478163 ID50455 U +
TGGAGACATTTTCTTGATGCTAGTGATGC
>17 dna:chromosome chromosome:NCBIM37:17:1:95272651:1 27478163 ID50456 U +
TGGAGACATTTTCTTGATGCTAGTGATGCG
>17 dna:chromosome chromosome:NCBIM37:17:1:95272651:1 27478163 ID50457 U +
TGGAGACATTTTCTTGATGCTAGTGATGCGT
>17 dna:chromosome chromosome:NCBIM37:17:1:95272651:1 27478174 ID33073 U +
TCTTGATGCTAGTGATGCGTGTGA
>17 dna:chromosome chromosome:NCBIM37:17:1:95272651:1 27478176 ID66633 U +
TTGATGCTAGTGATGCGTGTGAAGT
>17 dna:chromosome chromosome:NCBIM37:17:1:95272651:1 27478177 ID41777 U +
TGATGCTAGTGATGCGTGTGAAGTAC
>17 dna:chromosome chromosome:NCBIM37:17:1:95272651:1 27478177 ID41778 U +
TGATGCTAGTGATGCGTGTGAAGTACGC
>17 dna:chromosome chromosome:NCBIM37:17:1:95272651:1 27478180 ID47231 U +
TGCTAGTGATGCGTGTGAAGTACGC
>17 dna:chromosome chromosome:NCBIM37:17:1:95272651:1 27478180 ID47232 U +
TGCTAGTGATGCGTGTGAAGTACGCGCGCGC
>17 dna:chromosome chromosome:NCBIM37:17:1:95272651:1 27478273 ID2816 U +
CCCAGCAAGCTCTATATTCATGGTGGC
>17 dna:chromosome chromosome:NCBIM37:17:1:95272651:1 27478296 ID51958 U +
TGGCCACCATGACTTTTCGTTTAGCTGC
>17 dna:chromosome chromosome:NCBIM37:17:1:95272651:1 27478296 ID51959 U +
TGGCCACCATGACTTTTCGTTTAGCTGCC
>17 dna:chromosome chromosome:NCBIM37:17:1:95272651:1 27478305 ID37955 U +
TGACTTTTCGTTTAGCTGCCTGATA
>17 dna:chromosome chromosome:NCBIM37:17:1:95272651:1 27478305 ID37956 U +
TGACTTTTCGTTTAGCTGCCTGATAAG
>17 dna:chromosome chromosome:NCBIM37:17:1:95272651:1 27478305 ID37957 U +
TGACTTTTCGTTTAGCTGCCTGATAAGCC
>17 dna:chromosome chromosome:NCBIM37:17:1:95272651:1 27478305 ID37958 U +
TGACTTTTCGTTTAGCTGCCTGATAAGCCC
>17 dna:chromosome chromosome:NCBIM37:17:1:95272651:1 27478305 ID37959 U +
TGACTTTTCGTTTAGCTGCCTGATAAGCCCC
>17 dna:chromosome chromosome:NCBIM37:17:1:95272651:1 27478340 ID54132 U +
TGGGCCTAGTCTGTGTGATCTGTGGGAT
>17 dna:chromosome chromosome:NCBIM37:17:1:95272651:1 27478346 ID20936 U +
TAGTCTGTGTGATCTGTGGGATATTTTG
>17 dna:chromosome chromosome:NCBIM37:17:1:95272651:1 27478351 ID60137 U +
TGTGTGATCTGTGGGATATTTTGCTCCCCGC
>17 dna:chromosome chromosome:NCBIM37:17:1:95272651:1 27478409 ID47789 U +
TGCTGAGATGAAACGCCATGACCAAGA
>17 dna:chromosome chromosome:NCBIM37:17:1:95272651:1 27478468 ID12814 M +
TACACTTCCATACTGCTGTTCATCACCAAA
>17 dna:chromosome chromosome:NCBIM37:17:1:95272651:1 27478468 ID67522 M -
TTGGTGATGAACAGCAGTATGGAAGTGTA
>17 dna:chromosome chromosome:NCBIM37:17:1:95272651:1 27478576 ID37755 U +
TGACTGGCTTGCTCTTCAAGGTGACTT
>17 dna:chromosome chromosome:NCBIM37:17:1:95272651:1 27478590 ID64667 U +
TTCAAGGTGACTTGCTCAGCCTGCTT
>17 dna:chromosome chromosome:NCBIM37:17:1:95272651:1 27478590 ID64668 U +
TTCAAGGTGACTTGCTCAGCCTGCTTT
>17 dna:chromosome chromosome:NCBIM37:17:1:95272651:1 27478590 ID64669 U +
TTCAAGGTGACTTGCTCAGCCTGCTTTCT
>17 dna:chromosome chromosome:NCBIM37:17:1:95272651:1 27478590 ID64670 U +
TTCAAGGTGACTTGCTCAGCCTGCTTTCTC
>17 dna:chromosome chromosome:NCBIM37:17:1:95272651:1 27478611 ID48563 U +
TGCTTTCTCACAGAACCTAGGACTACCA
>17 dna:chromosome chromosome:NCBIM37:17:1:95272651:1 27478616 ID31642 U +
TCTCACAGAACCTAGGACTACCAGCC
>17 dna:chromosome chromosome:NCBIM37:17:1:95272651:1 27478616 ID31643 U +
TCTCACAGAACCTAGGACTACCAGCCC
>17 dna:chromosome chromosome:NCBIM37:17:1:95272651:1 27478616 ID31644 U +
TCTCACAGAACCTAGGACTACCAGCCCA
>17 dna:chromosome chromosome:NCBIM37:17:1:95272651:1 27478618 ID24969 U +
TCACAGAACCTAGGACTACCAGCCCA
>17 dna:chromosome chromosome:NCBIM37:17:1:95272651:1 27478754 ID3497 M +
CTCTGATGACTCTAGCTTG
>17 dna:chromosome chromosome:NCBIM37:17:1:95272651:1 27478755 ID32355 M +
TCTGATGACTCTAGCTTGTGTCAAGTTGAC
>17 dna:chromosome chromosome:NCBIM37:17:1:95272651:1 27478810 ID68834 U +
TTTTAAATACTCTGTGAGGCTTCCTATG
>17 dna:chromosome chromosome:NCBIM37:17:1:95272651:1 27478810 ID68835 U +
TTTTAAATACTCTGTGAGGCTTCCTATGG
>17 dna:chromosome chromosome:NCBIM37:17:1:95272651:1 27478813 ID8037 U +
TAAATACTCTGTGAGGCTTCCTATG
>17 dna:chromosome chromosome:NCBIM37:17:1:95272651:1 27478813 ID8038 U +
TAAATACTCTGTGAGGCTTCCTATGG
>17 dna:chromosome chromosome:NCBIM37:17:1:95272651:1 27478831 ID29630 U +
TCCTATGGGTTTAGTTCTTTAAACAG
>17 dna:chromosome chromosome:NCBIM37:17:1:95272651:1 27478831 ID29631 U +
TCCTATGGGTTTAGTTCTTTAAACAGTGT
>17 dna:chromosome chromosome:NCBIM37:17:1:95272651:1 27478836 ID54954 U +
TGGGTTTAGTTCTTTAAACAGTGTCT
>17 dna:chromosome chromosome:NCBIM37:17:1:95272651:1 27478836 ID54955 U +
TGGGTTTAGTTCTTTAAACAGTGTCTT
>17 dna:chromosome chromosome:NCBIM37:17:1:95272651:1 27478836 ID54956 U +
TGGGTTTAGTTCTTTAAACAGTGTCTTT
>17 dna:chromosome chromosome:NCBIM37:17:1:95272651:1 27478836 ID54957 U +
TGGGTTTAGTTCTTTAAACAGTGTCTTTTG
>17 dna:chromosome chromosome:NCBIM37:17:1:95272651:1 27478836 ID54958 U +
TGGGTTTAGTTCTTTAAACAGTGTCTTTTGA
>17 dna:chromosome chromosome:NCBIM37:17:1:95272651:1 27478842 ID21271 U +
TAGTTCTTTAAACAGTGTCTTTTGAT
>17 dna:chromosome chromosome:NCBIM37:17:1:95272651:1 27478850 ID7358 U +
TAAACAGTGTCTTTTGATATTTCCTGTC
>17 dna:chromosome chromosome:NCBIM37:17:1:95272651:1 27478857 ID58746 U +
TGTCTTTTGATATTTCCTGTCATTAGC
>17 dna:chromosome chromosome:NCBIM37:17:1:95272651:1 27478863 ID66595 U +
TTGATATTTCCTGTCATTAGCAGCCCC
>17 dna:chromosome chromosome:NCBIM37:17:1:95272651:1 27478864 ID41189 U +
TGATATTTCCTGTCATTAGCAGCCC
>17 dna:chromosome chromosome:NCBIM37:17:1:95272651:1 27478864 ID41190 U +
TGATATTTCCTGTCATTAGCAGCCCCAT
>17 dna:chromosome chromosome:NCBIM37:17:1:95272651:1 27478880 ID18036 U +
TAGCAGCCCCATTTCATCATGGTCCC
>17 dna:chromosome chromosome:NCBIM37:17:1:95272651:1 27478880 ID18037 U +
TAGCAGCCCCATTTCATCATGGTCCCC
>17 dna:chromosome chromosome:NCBIM37:17:1:95272651:1 27478913 ID36723 U +
TGACAGCAGGGACCTGAGAAGAATTTTTT
>17 dna:chromosome chromosome:NCBIM37:17:1:95272651:1 27478962 ID30020 U +
TCCTGCCAGATTTATTACCGTTAATC
>17 dna:chromosome chromosome:NCBIM37:17:1:95272651:1 27478962 ID30021 U +
TCCTGCCAGATTTATTACCGTTAATCAAT
>17 dna:chromosome chromosome:NCBIM37:17:1:95272651:1 27478962 ID30022 U +
TCCTGCCAGATTTATTACCGTTAATCAATA
>17 dna:chromosome chromosome:NCBIM37:17:1:95272651:1 27478965 ID45360 U +
TGCCAGATTTATTACCGTTAATCAAT
>17 dna:chromosome chromosome:NCBIM37:17:1:95272651:1 27478965 ID45361 U +
TGCCAGATTTATTACCGTTAATCAATA
>17 dna:chromosome chromosome:NCBIM37:17:1:95272651:1 27478965 ID45362 U +
TGCCAGATTTATTACCGTTAATCAATAC
>17 dna:chromosome chromosome:NCBIM37:17:1:95272651:1 27478965 ID45363 U +
TGCCAGATTTATTACCGTTAATCAATACC
>17 dna:chromosome chromosome:NCBIM37:17:1:95272651:1 27478982 ID63744 U +
TTAATCAATACCTGGTATCTGTTGGA
>17 dna:chromosome chromosome:NCBIM37:17:1:95272651:1 27478983 ID11075 U +
TAATCAATACCTGGTATCTGTTGGAGTTA
>17 dna:chromosome chromosome:NCBIM37:17:1:95272651:1 27478990 ID14420 U +
TACCTGGTATCTGTTGGAGTTAACACCC
>17 dna:chromosome chromosome:NCBIM37:17:1:95272651:1 27479003 ID67198 U +
TTGGAGTTAACACCCAAAGTGCCGCCCAAG
>17 dna:chromosome chromosome:NCBIM37:17:1:95272651:1 27479004 ID50706 U +
TGGAGTTAACACCCAAAGTGC
>17 dna:chromosome chromosome:NCBIM37:17:1:95272651:1 27479004 ID50707 U +
TGGAGTTAACACCCAAAGTGCCGCCC
>17 dna:chromosome chromosome:NCBIM37:17:1:95272651:1 27479010 ID8488 U +
TAACACCCAAAGTGCCGCCCAAGGATAGA
>17 dna:chromosome chromosome:NCBIM37:17:1:95272651:1 27479035 ID16927 U +
TAGACCCACCGTAGATCAATCATCTA
>17 dna:chromosome chromosome:NCBIM37:17:1:95272651:1 27479050 ID24707 U +
TCAATCATCTACCTTAACTAACAGCTGTGCC
>17 dna:chromosome chromosome:NCBIM37:17:1:95272651:1 27479054 ID26317 U +
TCATCTACCTTAACTAACAGCTGTGCC
>17 dna:chromosome chromosome:NCBIM37:17:1:95272651:1 27479054 ID26318 U +
TCATCTACCTTAACTAACAGCTGTGCCT
>17 dna:chromosome chromosome:NCBIM37:17:1:95272651:1 27479054 ID26319 U +
TCATCTACCTTAACTAACAGCTGTGCCTCCAC
>17 dna:chromosome chromosome:NCBIM37:17:1:95272651:1 27479057 ID31394 U +
TCTACCTTAACTAACAGCTGTGCCTCCACTT
>17 dna:chromosome chromosome:NCBIM37:17:1:95272651:1 27479059 ID14467 U +
TACCTTAACTAACAGCTGTGCCTCCAC
>17 dna:chromosome chromosome:NCBIM37:17:1:95272651:1 27479059 ID14468 U +
TACCTTAACTAACAGCTGTGCCTCCACT
>17 dna:chromosome chromosome:NCBIM37:17:1:95272651:1 27479059 ID14469 U +
TACCTTAACTAACAGCTGTGCCTCCACTT
>17 dna:chromosome chromosome:NCBIM37:17:1:95272651:1 27479064 ID9072 U +
TAACTAACAGCTGTGCCTCCACTT
>17 dna:chromosome chromosome:NCBIM37:17:1:95272651:1 27479064 ID9073 U +
TAACTAACAGCTGTGCCTCCACTTC
>17 dna:chromosome chromosome:NCBIM37:17:1:95272651:1 27479064 ID9074 U +
TAACTAACAGCTGTGCCTCCACTTCC
>17 dna:chromosome chromosome:NCBIM37:17:1:95272651:1 27479064 ID9075 U +
TAACTAACAGCTGTGCCTCCACTTCCC
>17 dna:chromosome chromosome:NCBIM37:17:1:95272651:1 27479064 ID9076 U +
TAACTAACAGCTGTGCCTCCACTTCCCC
>17 dna:chromosome chromosome:NCBIM37:17:1:95272651:1 27479065 ID193 U +
AACTAACAGCTGTGCCTCCACTTCCC
>17 dna:chromosome chromosome:NCBIM37:17:1:95272651:1 27479068 ID8616 U +
TAACAGCTGTGCCTCCACTTCCC
>17 dna:chromosome chromosome:NCBIM37:17:1:95272651:1 27479068 ID8617 U +
TAACAGCTGTGCCTCCACTTCCCCT
>17 dna:chromosome chromosome:NCBIM37:17:1:95272651:1 27479095 ID39681 U +
TGAGGAAGGGTGTAAGAGGGCAAGG
>17 dna:chromosome chromosome:NCBIM37:17:1:95272651:1 27479139 ID67421 U +
TTGGGGATTTAATGGCAATAGTGTGGA
>17 dna:chromosome chromosome:NCBIM37:17:1:95272651:1 27479148 ID11390 U +
TAATGGCAATAGTGTGGACACTGCGTTGA
>17 dna:chromosome chromosome:NCBIM37:17:1:95272651:1 27479151 ID51452 U +
TGGCAATAGTGTGGACACTGCGTTG
>17 dna:chromosome chromosome:NCBIM37:17:1:95272651:1 27479151 ID51453 U +
TGGCAATAGTGTGGACACTGCGTTGA
>17 dna:chromosome chromosome:NCBIM37:17:1:95272651:1 27479151 ID51454 U +
TGGCAATAGTGTGGACACTGCGTTGAGC
>17 dna:chromosome chromosome:NCBIM37:17:1:95272651:1 27479162 ID50096 U +
TGGACACTGCGTTGAGCTCATTAT
>17 dna:chromosome chromosome:NCBIM37:17:1:95272651:1 27479169 ID46880 U +
TGCGTTGAGCTCATTATCCAGAAAAGCACA
>17 dna:chromosome chromosome:NCBIM37:17:1:95272651:1 27479197 ID1751 U +
CAACTGGAGAAAAAGCTCTCGAAAGGCCTG
>17 dna:chromosome chromosome:NCBIM37:17:1:95272651:1 27479249 ID7889 U +
TAAAGTAAGGAAGAGCCTGCTATTGG
>17 dna:chromosome chromosome:NCBIM37:17:1:95272651:1 27479266 ID47379 U +
TGCTATTGGAAAGAGTGACTTTGTGGT
>17 dna:chromosome chromosome:NCBIM37:17:1:95272651:1 27479266 ID47380 U +
TGCTATTGGAAAGAGTGACTTTGTGGTC
>17 dna:chromosome chromosome:NCBIM37:17:1:95272651:1 27479266 ID47381 U +
TGCTATTGGAAAGAGTGACTTTGTGGTCC
>17 dna:chromosome chromosome:NCBIM37:17:1:95272651:1 27479266 ID47382 U +
TGCTATTGGAAAGAGTGACTTTGTGGTCCTG
>17 dna:chromosome chromosome:NCBIM37:17:1:95272651:1 27479269 ID23734 U +
TATTGGAAAGAGTGACTTTGTGGTCC
>17 dna:chromosome chromosome:NCBIM37:17:1:95272651:1 27479269 ID23735 U +
TATTGGAAAGAGTGACTTTGTGGTCCTGTT
>17 dna:chromosome chromosome:NCBIM37:17:1:95272651:1 27479271 ID67008 U +
TTGGAAAGAGTGACTTTGTGGTC
>17 dna:chromosome chromosome:NCBIM37:17:1:95272651:1 27479271 ID67009 U +
TTGGAAAGAGTGACTTTGTGGTCC
>17 dna:chromosome chromosome:NCBIM37:17:1:95272651:1 27479272 ID48962 U +
TGGAAAGAGTGACTTTGTGGTCCTGTTT
>17 dna:chromosome chromosome:NCBIM37:17:1:95272651:1 27479272 ID48963 U +
TGGAAAGAGTGACTTTGTGGTCCTGTTTA
>17 dna:chromosome chromosome:NCBIM37:17:1:95272651:1 27479287 ID59949 U +
TGTGGTCCTGTTTATAAGGGTTTGC
>17 dna:chromosome chromosome:NCBIM37:17:1:95272651:1 27479287 ID59950 U +
TGTGGTCCTGTTTATAAGGGTTTGCTTA
>17 dna:chromosome chromosome:NCBIM37:17:1:95272651:1 27479301 ID10321 U +
TAAGGGTTTGCTTATCTCTGGGTGGCT
>17 dna:chromosome chromosome:NCBIM37:17:1:95272651:1 27479376 ID65609 U +
TTCCTTCCTGTAGAATTTCCGGTCTGGTC
>17 dna:chromosome chromosome:NCBIM37:17:1:95272651:1 27479386 ID16766 U +
TAGAATTTCCGGTCTGGTCACACTC
>17 dna:chromosome chromosome:NCBIM37:17:1:95272651:1 27479386 ID16767 U +
TAGAATTTCCGGTCTGGTCACACTCA
>17 dna:chromosome chromosome:NCBIM37:17:1:95272651:1 27479436 ID539 U +
ACCACCAGCAGCAGCGGACAGCCCT
>17 dna:chromosome chromosome:NCBIM37:17:1:95272651:1 27479507 ID67858 U +
TTGTCTGTTTTCCTGCCACTTCTAAG
>17 dna:chromosome chromosome:NCBIM37:17:1:95272651:1 27479542 ID58271 U +
TGTCAGGGTCGGTGGCTTACATCCATTGT
>17 dna:chromosome chromosome:NCBIM37:17:1:95272651:1 27479559 ID13274 U +
TACATCCATTGTTAGCCCAGGGTCC
>17 dna:chromosome chromosome:NCBIM37:17:1:95272651:1 27479559 ID13275 U +
TACATCCATTGTTAGCCCAGGGTCCCT
>17 dna:chromosome chromosome:NCBIM37:17:1:95272651:1 27479612 ID20794 U +
TAGTCAGACCTACAGTTTGATGCTGAGT
>17 dna:chromosome chromosome:NCBIM37:17:1:95272651:1 27479612 ID20795 U +
TAGTCAGACCTACAGTTTGATGCTGAGTG
>17 dna:chromosome chromosome:NCBIM37:17:1:95272651:1 27479612 ID20796 U +
TAGTCAGACCTACAGTTTGATGCTGAGTGG
>17 dna:chromosome chromosome:NCBIM37:17:1:95272651:1 27479612 ID20797 U +
TAGTCAGACCTACAGTTTGATGCTGAGTGGC
>17 dna:chromosome chromosome:NCBIM37:17:1:95272651:1 27479622 ID13164 U +
TACAGTTTGATGCTGAGTGGCCTCTC
>17 dna:chromosome chromosome:NCBIM37:17:1:95272651:1 27479622 ID13165 U +
TACAGTTTGATGCTGAGTGGCCTCTCTTC
>17 dna:chromosome chromosome:NCBIM37:17:1:95272651:1 27479622 ID13166 U +
TACAGTTTGATGCTGAGTGGCCTCTCTTCC
>17 dna:chromosome chromosome:NCBIM37:17:1:95272651:1 27479629 ID41794 U +
TGATGCTGAGTGGCCTCTCTTCCGGT
>17 dna:chromosome chromosome:NCBIM37:17:1:95272651:1 27479635 ID40367 U +
TGAGTGGCCTCTCTTCCGGTATTAGTG
>17 dna:chromosome chromosome:NCBIM37:17:1:95272651:1 27479711 ID65055 U +
TTCATGCAGCTTGCCCAGTGG
>17 dna:chromosome chromosome:NCBIM37:17:1:95272651:1 27479797 ID9762 U +
TAAGAGTAGAAATGCCTGTGCTGAGA
>17 dna:chromosome chromosome:NCBIM37:17:1:95272651:1 27479797 ID9763 U +
TAAGAGTAGAAATGCCTGTGCTGAGAAAGG
>17 dna:chromosome chromosome:NCBIM37:17:1:95272651:1 27479809 ID46456 U +
TGCCTGTGCTGAGAAAGGCGTTTGCTGGC
>17 dna:chromosome chromosome:NCBIM37:17:1:95272651:1 27479815 ID47780 U +
TGCTGAGAAAGGCGTTTGCTGG
>17 dna:chromosome chromosome:NCBIM37:17:1:95272651:1 27479815 ID47781 U +
TGCTGAGAAAGGCGTTTGCTGGCATC
>17 dna:chromosome chromosome:NCBIM37:17:1:95272651:1 27479818 ID38069 U +
TGAGAAAGGCGTTTGCTGGCATC
>17 dna:chromosome chromosome:NCBIM37:17:1:95272651:1 27479900 ID59145 U +
TGTGAGAAGATGGTCAATGCCCGC
>17 dna:chromosome chromosome:NCBIM37:17:1:95272651:1 27479902 ID38225 U +
TGAGAAGATGGTCAATGCCCGCCGG
>17 dna:chromosome chromosome:NCBIM37:17:1:95272651:1 27479935 ID45694 U +
TGCCATGTGTGAATGGATCTGGAGG
>17 dna:chromosome chromosome:NCBIM37:17:1:95272651:1 27479935 ID45695 U +
TGCCATGTGTGAATGGATCTGGAGGT
>17 dna:chromosome chromosome:NCBIM37:17:1:95272651:1 27479935 ID45696 U +
TGCCATGTGTGAATGGATCTGGAGGTT
>17 dna:chromosome chromosome:NCBIM37:17:1:95272651:1 27479942 ID58966 U +
TGTGAATGGATCTGGAGGTTGGA
>17 dna:chromosome chromosome:NCBIM37:17:1:95272651:1 27479981 ID38725 U +
TGAGAGCTGAAGAGAATGTACAGAGT
>17 dna:chromosome chromosome:NCBIM37:17:1:95272651:1 27479997 ID57538 U +
TGTACAGAGTGAAGCATCCGAGCATC
>17 dna:chromosome chromosome:NCBIM37:17:1:95272651:1 27480121 ID57940 U +
TGTATTGGGTCTTGGTAGCAGGGAGA
>17 dna:chromosome chromosome:NCBIM37:17:1:95272651:1 27480160 ID34058 U +
TGAAAGCCATCCATTTGGACCATTGT
>17 dna:chromosome chromosome:NCBIM37:17:1:95272651:1 27480160 ID34059 U +
TGAAAGCCATCCATTTGGACCATTGTA
>17 dna:chromosome chromosome:NCBIM37:17:1:95272651:1 27480174 ID67104 U +
TTGGACCATTGTAGCTCATACTAGGCA
>17 dna:chromosome chromosome:NCBIM37:17:1:95272651:1 27480185 ID18649 U +
TAGCTCATACTAGGCAACCTGATGG
>17 dna:chromosome chromosome:NCBIM37:17:1:95272651:1 27480192 ID15022 U +
TACTAGGCAACCTGATGGAGAC
>17 dna:chromosome chromosome:NCBIM37:17:1:95272651:1 27480192 ID15023 U +
TACTAGGCAACCTGATGGAGACCTC
>17 dna:chromosome chromosome:NCBIM37:17:1:95272651:1 27480192 ID15024 U +
TACTAGGCAACCTGATGGAGACCTCCA
>17 dna:chromosome chromosome:NCBIM37:17:1:95272651:1 27480192 ID15025 U +
TACTAGGCAACCTGATGGAGACCTCCAT
>17 dna:chromosome chromosome:NCBIM37:17:1:95272651:1 27480195 ID19621 U +
TAGGCAACCTGATGGAGACCTCCATCTACCT
>17 dna:chromosome chromosome:NCBIM37:17:1:95272651:1 27480195 ID19622 U +
TAGGCAACCTGATGGAGACCTCCATCTACCTC
>17 dna:chromosome chromosome:NCBIM37:17:1:95272651:1 27480221 ID14325 U +
TACCTCCACTTTTTCTTCTGTGCAGC
>17 dna:chromosome chromosome:NCBIM37:17:1:95272651:1 27480269 ID30045 U +
TCCTGCTATGCTTCAGCTCCTGCCCAATC
>17 dna:chromosome chromosome:NCBIM37:17:1:95272651:1 27480275 ID23080 U +
TATGCTTCAGCTCCTGCCCAATCACTTAC
>17 dna:chromosome chromosome:NCBIM37:17:1:95272651:1 27480289 ID45799 U +
TGCCCAATCACTTACCTGTGCCAGGAGA
>17 dna:chromosome chromosome:NCBIM37:17:1:95272651:1 27480296 ID25424 U +
TCACTTACCTGTGCCAGGAGAAGCCTC
>17 dna:chromosome chromosome:NCBIM37:17:1:95272651:1 27480307 ID45416 U +
TGCCAGGAGAAGCCTCTGGACATGCCT
>17 dna:chromosome chromosome:NCBIM37:17:1:95272651:1 27480391 ID46269 U +
TGCCTCTCCATCCCAGTAGACTCTCC
>17 dna:chromosome chromosome:NCBIM37:17:1:95272651:1 27480412 ID31838 U +
TCTCCAGATGTGCCCAGTCCTCAACTGGTGT
>17 dna:chromosome chromosome:NCBIM37:17:1:95272651:1 27480487 ID31937 U +
TCTCTAGACACTTTCTGGGAAACCACAGT
>17 dna:chromosome chromosome:NCBIM37:17:1:95272651:1 27480492 ID879 U +
AGACACTTTCTGGGAAACCACAGTGG
>17 dna:chromosome chromosome:NCBIM37:17:1:95272651:1 27480502 ID52734 U +
TGGGAAACCACAGTGGAATACAAAAGG
>17 dna:chromosome chromosome:NCBIM37:17:1:95272651:1 27480502 ID52735 U +
TGGGAAACCACAGTGGAATACAAAAGGTCC
>17 dna:chromosome chromosome:NCBIM37:17:1:95272651:1 27480520 ID11845 U +
TACAAAAGGTCCTCATTTGCCCTGAAC
>17 dna:chromosome chromosome:NCBIM37:17:1:95272651:1 27480520 ID11846 U +
TACAAAAGGTCCTCATTTGCCCTGAACC
>17 dna:chromosome chromosome:NCBIM37:17:1:95272651:1 27480574 ID40331 U +
TGAGTGCTGTGGTTGGTTATTTGGAAC
>17 dna:chromosome chromosome:NCBIM37:17:1:95272651:1 27480587 ID56542 U +
TGGTTATTTGGAACTTAATTCTCTTGGTA
>17 dna:chromosome chromosome:NCBIM37:17:1:95272651:1 27480591 ID23979 U +
TATTTGGAACTTAATTCTCTTGGTATT
>17 dna:chromosome chromosome:NCBIM37:17:1:95272651:1 27480602 ID11604 U +
TAATTCTCTTGGTATTTGCCACTTCC
>17 dna:chromosome chromosome:NCBIM37:17:1:95272651:1 27480678 ID51598 U +
TGGCACTTCCGGAGCCCATATTAACGTAC
>17 dna:chromosome chromosome:NCBIM37:17:1:95272651:1 27480773 ID32771 U +
TCTGTTTCTAGCAAGATGATACACCCA
>17 dna:chromosome chromosome:NCBIM37:17:1:95272651:1 27480773 ID32772 U +
TCTGTTTCTAGCAAGATGATACACCCAAGCCT
>17 dna:chromosome chromosome:NCBIM37:17:1:95272651:1 27480774 ID3689 U +
CTGTTTCTAGCAAGATGATACACCCAAGC
>17 dna:chromosome chromosome:NCBIM37:17:1:95272651:1 27480781 ID17876 U +
TAGCAAGATGATACACCCAAGCCTTGA
>17 dna:chromosome chromosome:NCBIM37:17:1:95272651:1 27480805 ID41574 U +
TGATGACAAGGCTTGGCTCTCAACCTCC
>17 dna:chromosome chromosome:NCBIM37:17:1:95272651:1 27480848 ID58792 U +
TGTGAAATACACAAAGAAATTCAGTGATC
>17 dna:chromosome chromosome:NCBIM37:17:1:95272651:1 27480848 ID58793 U +
TGTGAAATACACAAAGAAATTCAGTGATCA
>17 dna:chromosome chromosome:NCBIM37:17:1:95272651:1 27480855 ID12541 U +
TACACAAAGAAATTCAGTGATCATCGGGGA
>17 dna:chromosome chromosome:NCBIM37:17:1:95272651:1 27480885 ID47662 U +
TGCTCTGGTCCAAACACTACCTGCCA
>17 dna:chromosome chromosome:NCBIM37:17:1:95272651:1 27480890 ID55634 U +
TGGTCCAAACACTACCTGCCAGCC
>17 dna:chromosome chromosome:NCBIM37:17:1:95272651:1 27480890 ID55635 U +
TGGTCCAAACACTACCTGCCAGCCA
>17 dna:chromosome chromosome:NCBIM37:17:1:95272651:1 27480890 ID55636 U +
TGGTCCAAACACTACCTGCCAGCCAGA
>17 dna:chromosome chromosome:NCBIM37:17:1:95272651:1 27480890 ID55637 U +
TGGTCCAAACACTACCTGCCAGCCAGAC
>17 dna:chromosome chromosome:NCBIM37:17:1:95272651:1 27480895 ID1676 U +
CAAACACTACCTGCCAGCCAGACGCA
>17 dna:chromosome chromosome:NCBIM37:17:1:95272651:1 27480902 ID14389 U +
TACCTGCCAGCCAGACGCAGGAG
>17 dna:chromosome chromosome:NCBIM37:17:1:95272651:1 27480947 ID47914 U +
TGCTGCTTGAGCTTGGTGTCTAATGGGGA
>17 dna:chromosome chromosome:NCBIM37:17:1:95272651:1 27481019 ID32282 U +
TCTGAGGGAAAGGAAGGTGAAGCCTGGT
>17 dna:chromosome chromosome:NCBIM37:17:1:95272651:1 27481069 ID19556 U +
TAGGATGTGAGAAGGCTCAAGACACCC
>17 dna:chromosome chromosome:NCBIM37:17:1:95272651:1 27481279 ID26278 U +
TCATCAGCTTAGCCCCAAC
>17 dna:chromosome chromosome:NCBIM37:17:1:95272651:1 27481299 ID23161 U +
TATGGTGGCTACCAAAGTAGTTAAATCGGC
>17 dna:chromosome chromosome:NCBIM37:17:1:95272651:1 27481299 ID23162 U +
TATGGTGGCTACCAAAGTAGTTAAATCGGCTC
>17 dna:chromosome chromosome:NCBIM37:17:1:95272651:1 27481308 ID13589 U +
TACCAAAGTAGTTAAATCGGCTCTTGGT
>17 dna:chromosome chromosome:NCBIM37:17:1:95272651:1 27481332 ID55247 U +
TGGTAGAAAAGGAAAGAGATTCCTC
>17 dna:chromosome chromosome:NCBIM37:17:1:95272651:1 27481335 ID15967 U +
TAGAAAAGGAAAGAGATTCCTCCCAGG
>17 dna:chromosome chromosome:NCBIM37:17:1:95272651:1 27481335 ID15968 U +
TAGAAAAGGAAAGAGATTCCTCCCAGGCTC
>17 dna:chromosome chromosome:NCBIM37:17:1:95272651:1 27481435 ID35452 U +
TGAAGGAGGACTATTACTGCACCTTA
>17 dna:chromosome chromosome:NCBIM37:17:1:95272651:1 27481512 ID59621 U +
TGTGCATTCCCATTTAGTTGAGCTCTGC
>17 dna:chromosome chromosome:NCBIM37:17:1:95272651:1 27481525 ID64249 U +
TTAGTTGAGCTCTGCTTAATCCGGGCCT
>17 dna:chromosome chromosome:NCBIM37:17:1:95272651:1 27481526 ID21289 U +
TAGTTGAGCTCTGCTTAATCCGGGCCT
>17 dna:chromosome chromosome:NCBIM37:17:1:95272651:1 27481663 ID60782 U +
TGTTCCTTTGGGGCTCTTGTGACCTCCCTGTC
>17 dna:chromosome chromosome:NCBIM37:17:1:95272651:1 27481725 ID38716 U +
TGAGAGCTACAAACCAATCTCCGG
>17 dna:chromosome chromosome:NCBIM37:17:1:95272651:1 27481725 ID38717 U +
TGAGAGCTACAAACCAATCTCCGGA
>17 dna:chromosome chromosome:NCBIM37:17:1:95272651:1 27481725 ID38718 U +
TGAGAGCTACAAACCAATCTCCGGAA
>17 dna:chromosome chromosome:NCBIM37:17:1:95272651:1 27481725 ID38719 U +
TGAGAGCTACAAACCAATCTCCGGAAT
>17 dna:chromosome chromosome:NCBIM37:17:1:95272651:1 27481740 ID352 U +
AATCTCCGGAATAAAAAAATCTGTCC
>17 dna:chromosome chromosome:NCBIM37:17:1:95272651:1 27481744 ID29082 U +
TCCGGAATAAAAAAATCTGTCCCTCGTGCT
>17 dna:chromosome chromosome:NCBIM37:17:1:95272651:1 27481787 ID47184 U +
TGCTAGCCTCCCATGGTGACTGCTTGC
>17 dna:chromosome chromosome:NCBIM37:17:1:95272651:1 27481874 ID17976 U +
TAGCACTTATCATTATCTGGACTTACCCCC
>17 dna:chromosome chromosome:NCBIM37:17:1:95272651:1 27481937 ID31639 U +
TCTCACACACAAAAGATCCTCACAGGCTG
>17 dna:chromosome chromosome:NCBIM37:17:1:95272651:1 27482008 ID68796 U +
TTTGTTGAATGGATGAATGGGTGGATGAC
>17 dna:chromosome chromosome:NCBIM37:17:1:95272651:1 27482010 ID60877 U +
TGTTGAATGGATGAATGGGTGGATGA
>17 dna:chromosome chromosome:NCBIM37:17:1:95272651:1 27482014 ID4048 U +
GAATGGATGAATGGGTGGATGACACCGGAT
>17 dna:chromosome chromosome:NCBIM37:17:1:95272651:1 27482082 ID50870 U +
TGGATCAAACCTCCTTGATTCGTATCCTCGC
>17 dna:chromosome chromosome:NCBIM37:17:1:95272651:1 27482093 ID30392 U +
TCCTTGATTCGTATCCTCGCTGGCATTGT
>17 dna:chromosome chromosome:NCBIM37:17:1:95272651:1 27482097 ID42215 U +
TGATTCGTATCCTCGCTGGCATTGT
>17 dna:chromosome chromosome:NCBIM37:17:1:95272651:1 27482097 ID42216 U +
TGATTCGTATCCTCGCTGGCATTGTTGC
>17 dna:chromosome chromosome:NCBIM37:17:1:95272651:1 27482100 ID65705 U +
TTCGTATCCTCGCTGGCATTGT
>17 dna:chromosome chromosome:NCBIM37:17:1:95272651:1 27482205 ID36304 U +
TGACAAATGGCTAGCTGCAAGATTA
>17 dna:chromosome chromosome:NCBIM37:17:1:95272651:1 27482205 ID36305 U +
TGACAAATGGCTAGCTGCAAGATTATGAGT
>17 dna:chromosome chromosome:NCBIM37:17:1:95272651:1 27482220 ID43137 U +
TGCAAGATTATGAGTTGGGATTGCTTCTCC
>17 dna:chromosome chromosome:NCBIM37:17:1:95272651:1 27482222 ID1787 U +
CAAGATTATGAGTTGGGATTGCTTCTCCTG
>17 dna:chromosome chromosome:NCBIM37:17:1:95272651:1 27482230 ID40571 U +
TGAGTTGGGATTGCTTCTCCTGTT
>17 dna:chromosome chromosome:NCBIM37:17:1:95272651:1 27482241 ID48357 U +
TGCTTCTCCTGTTTCATTTGGGCATG
>17 dna:chromosome chromosome:NCBIM37:17:1:95272651:1 27482245 ID31892 U +
TCTCCTGTTTCATTTGGGCATGAGCCTT
>17 dna:chromosome chromosome:NCBIM37:17:1:95272651:1 27482247 ID30199 U +
TCCTGTTTCATTTGGGCATGAGCCTT
>17 dna:chromosome chromosome:NCBIM37:17:1:95272651:1 27482247 ID30200 U +
TCCTGTTTCATTTGGGCATGAGCCTTGAAG
>17 dna:chromosome chromosome:NCBIM37:17:1:95272651:1 27482250 ID61161 U +
TGTTTCATTTGGGCATGAGCCTTGAAGGTA
>17 dna:chromosome chromosome:NCBIM37:17:1:95272651:1 27482252 ID68414 U +
TTTCATTTGGGCATGAGCCTTGAAGGTAGA
>17 dna:chromosome chromosome:NCBIM37:17:1:95272651:1 27482265 ID39431 U +
TGAGCCTTGAAGGTAGAGAAGGTTAC
>17 dna:chromosome chromosome:NCBIM37:17:1:95272651:1 27482265 ID39432 U +
TGAGCCTTGAAGGTAGAGAAGGTTACCC
>17 dna:chromosome chromosome:NCBIM37:17:1:95272651:1 27482265 ID39433 U +
TGAGCCTTGAAGGTAGAGAAGGTTACCCC
>17 dna:chromosome chromosome:NCBIM37:17:1:95272651:1 27482265 ID39434 U +
TGAGCCTTGAAGGTAGAGAAGGTTACCCCA
>17 dna:chromosome chromosome:NCBIM37:17:1:95272651:1 27482271 ID66378 U +
TTGAAGGTAGAGAAGGTTACCCCAAA
>17 dna:chromosome chromosome:NCBIM37:17:1:95272651:1 27482298 ID54962 U +
TGGGTTTATTCACCCTTTCCCTAGGCTAAG
>17 dna:chromosome chromosome:NCBIM37:17:1:95272651:1 27482298 ID54963 U +
TGGGTTTATTCACCCTTTCCCTAGGCTAAGT
>17 dna:chromosome chromosome:NCBIM37:17:1:95272651:1 27482314 ID65416 U +
TTCCCTAGGCTAAGTGACAACAAGTGGAGA
>17 dna:chromosome chromosome:NCBIM37:17:1:95272651:1 27482315 ID28746 U +
TCCCTAGGCTAAGTGACAACAAGTGGAG
>17 dna:chromosome chromosome:NCBIM37:17:1:95272651:1 27482319 ID19782 U +
TAGGCTAAGTGACAACAAGTGG
>17 dna:chromosome chromosome:NCBIM37:17:1:95272651:1 27482319 ID19783 U +
TAGGCTAAGTGACAACAAGTGGAGAAA
>17 dna:chromosome chromosome:NCBIM37:17:1:95272651:1 27482319 ID19784 U +
TAGGCTAAGTGACAACAAGTGGAGAAAGG
>17 dna:chromosome chromosome:NCBIM37:17:1:95272651:1 27482319 ID19785 U +
TAGGCTAAGTGACAACAAGTGGAGAAAGGGC
>17 dna:chromosome chromosome:NCBIM37:17:1:95272651:1 27482400 ID5576 U +
GGCATGCTCTGCACAGTAAACACACA
>17 dna:chromosome chromosome:NCBIM37:17:1:95272651:1 27482404 ID47653 U +
TGCTCTGCACAGTAAACACACAGGAGG
>17 dna:chromosome chromosome:NCBIM37:17:1:95272651:1 27482416 ID7304 U +
TAAACACACAGGAGGCTAGTCCCGCA
>17 dna:chromosome chromosome:NCBIM37:17:1:95272651:1 27482465 ID17228 U +
TAGAGCTTTGTGTCAGGTGCAGG
>17 dna:chromosome chromosome:NCBIM37:17:1:95272651:1 27482465 ID17229 U +
TAGAGCTTTGTGTCAGGTGCAGGAAT
>17 dna:chromosome chromosome:NCBIM37:17:1:95272651:1 27482494 ID27632 U +
TCCAGCTATCCTGCTCTGCCCCTGCCC
>17 dna:chromosome chromosome:NCBIM37:17:1:95272651:1 27482558 ID32046 U +
TCTCTTTCCAGCATGCAGTGACCAGTTCTA
>17 dna:chromosome chromosome:NCBIM37:17:1:95272651:1 27482563 ID65265 U +
TTCCAGCATGCAGTGACCAGTTC
>17 dna:chromosome chromosome:NCBIM37:17:1:95272651:1 27482602 ID15564 U +
TACTGTCACCACCATCTCAGAAGCT
>17 dna:chromosome chromosome:NCBIM37:17:1:95272651:1 27482787 ID60232 U +
TGTGTGTGTAGGACAATGGAAGGGAACGC
>17 dna:chromosome chromosome:NCBIM37:17:1:95272651:1 27482795 ID19128 U +
TAGGACAATGGAAGGGAACGCAAACGCAA
>17 dna:chromosome chromosome:NCBIM37:17:1:95272651:1 27482803 ID49604 U +
TGGAAGGGAACGCAAACGCAAAGACAAA
>17 dna:chromosome chromosome:NCBIM37:17:1:95272651:1 27482803 ID49605 U +
TGGAAGGGAACGCAAACGCAAAGACAAAGG
>17 dna:chromosome chromosome:NCBIM37:17:1:95272651:1 27482845 ID23576 U +
TATTCCAAAGGTGGTTTTCTACAGATTGG
>17 dna:chromosome chromosome:NCBIM37:17:1:95272651:1 27482845 ID23577 U +
TATTCCAAAGGTGGTTTTCTACAGATTGGT
>17 dna:chromosome chromosome:NCBIM37:17:1:95272651:1 27482847 ID65152 U +
TTCCAAAGGTGGTTTTCTACAGATT
>17 dna:chromosome chromosome:NCBIM37:17:1:95272651:1 27482847 ID65153 U +
TTCCAAAGGTGGTTTTCTACAGATTG
>17 dna:chromosome chromosome:NCBIM37:17:1:95272651:1 27482847 ID65154 U +
TTCCAAAGGTGGTTTTCTACAGATTGGT
>17 dna:chromosome chromosome:NCBIM37:17:1:95272651:1 27482847 ID65155 U +
TTCCAAAGGTGGTTTTCTACAGATTGGTGG
>17 dna:chromosome chromosome:NCBIM37:17:1:95272651:1 27482848 ID26751 U +
TCCAAAGGTGGTTTTCTACAGATTGGTGG
>17 dna:chromosome chromosome:NCBIM37:17:1:95272651:1 27482848 ID26752 U +
TCCAAAGGTGGTTTTCTACAGATTGGTGGG
>17 dna:chromosome chromosome:NCBIM37:17:1:95272651:1 27482862 ID31361 U +
TCTACAGATTGGTGGGCAATACATTCAC
>17 dna:chromosome chromosome:NCBIM37:17:1:95272651:1 27482862 ID31362 U +
TCTACAGATTGGTGGGCAATACATTCACTA
>17 dna:chromosome chromosome:NCBIM37:17:1:95272651:1 27482864 ID12969 U +
TACAGATTGGTGGGCAATACATTCAC
>17 dna:chromosome chromosome:NCBIM37:17:1:95272651:1 27482864 ID12970 U +
TACAGATTGGTGGGCAATACATTCACTA
>17 dna:chromosome chromosome:NCBIM37:17:1:95272651:1 27482864 ID12971 U +
TACAGATTGGTGGGCAATACATTCACTAG
>17 dna:chromosome chromosome:NCBIM37:17:1:95272651:1 27482864 ID12972 U +
TACAGATTGGTGGGCAATACATTCACTAGT
>17 dna:chromosome chromosome:NCBIM37:17:1:95272651:1 27482881 ID13473 U +
TACATTCACTAGTCCTCCCTGCAC
>17 dna:chromosome chromosome:NCBIM37:17:1:95272651:1 27482881 ID13474 U +
TACATTCACTAGTCCTCCCTGCACA
>17 dna:chromosome chromosome:NCBIM37:17:1:95272651:1 27482896 ID28822 U +
TCCCTGCACACTTGTTAGGGGGTGT
>17 dna:chromosome chromosome:NCBIM37:17:1:95272651:1 27482929 ID68191 U +
TTTAAAGGGAAAAATACCTTGAATTTGGGA
>17 dna:chromosome chromosome:NCBIM37:17:1:95272651:1 27482930 ID63579 U +
TTAAAGGGAAAAATACCTTGAATTTGGGA
>17 dna:chromosome chromosome:NCBIM37:17:1:95272651:1 27482930 ID63580 U +
TTAAAGGGAAAAATACCTTGAATTTGGGAA
>17 dna:chromosome chromosome:NCBIM37:17:1:95272651:1 27482931 ID7829 U +
TAAAGGGAAAAATACCTTGAATTTGGGAAA
>17 dna:chromosome chromosome:NCBIM37:17:1:95272651:1 27482931 ID7830 U +
TAAAGGGAAAAATACCTTGAATTTGGGAAAG
>17 dna:chromosome chromosome:NCBIM37:17:1:95272651:1 27482948 ID36198 U +
TGAATTTGGGAAAGATCTCATTCAGGCC
>17 dna:chromosome chromosome:NCBIM37:17:1:95272651:1 27482954 ID52772 U +
TGGGAAAGATCTCATTCAGGCCCAG
>17 dna:chromosome chromosome:NCBIM37:17:1:95272651:1 27482954 ID52773 U +
TGGGAAAGATCTCATTCAGGCCCAGGAA
>17 dna:chromosome chromosome:NCBIM37:17:1:95272651:1 27482986 ID19731 U +
TAGGCCAGAATGTATCTGCTAGGCAC
>17 dna:chromosome chromosome:NCBIM37:17:1:95272651:1 27483002 ID47200 U +
TGCTAGGCACAATTCTACAAAGGA
>17 dna:chromosome chromosome:NCBIM37:17:1:95272651:1 27483002 ID47201 U +
TGCTAGGCACAATTCTACAAAGGAGC
>17 dna:chromosome chromosome:NCBIM37:17:1:95272651:1 27483002 ID47202 U +
TGCTAGGCACAATTCTACAAAGGAGCG
>17 dna:chromosome chromosome:NCBIM37:17:1:95272651:1 27483002 ID47203 U +
TGCTAGGCACAATTCTACAAAGGAGCGA
>17 dna:chromosome chromosome:NCBIM37:17:1:95272651:1 27483002 ID47204 U +
TGCTAGGCACAATTCTACAAAGGAGCGAA
>17 dna:chromosome chromosome:NCBIM37:17:1:95272651:1 27483005 ID19644 U +
TAGGCACAATTCTACAAAGGAGCGAAAGGA
>17 dna:chromosome chromosome:NCBIM37:17:1:95272651:1 27483017 ID11960 U +
TACAAAGGAGCGAAAGGACTACCTGTC
>17 dna:chromosome chromosome:NCBIM37:17:1:95272651:1 27483017 ID11961 U +
TACAAAGGAGCGAAAGGACTACCTGTCACC
>17 dna:chromosome chromosome:NCBIM37:17:1:95272651:1 27483052 ID67246 U +
TTGGATGTCTGGGTCTGCCTACTCTTGA
>17 dna:chromosome chromosome:NCBIM37:17:1:95272651:1 27483053 ID51049 U +
TGGATGTCTGGGTCTGCCTACTCTTG
>17 dna:chromosome chromosome:NCBIM37:17:1:95272651:1 27483067 ID46098 U +
TGCCTACTCTTGAGCAGAAAGATCAGCCA
>17 dna:chromosome chromosome:NCBIM37:17:1:95272651:1 27483071 ID15304 U +
TACTCTTGAGCAGAAAGATCAGCCACACA
>17 dna:chromosome chromosome:NCBIM37:17:1:95272651:1 27483071 ID15305 U +
TACTCTTGAGCAGAAAGATCAGCCACACAT
>17 dna:chromosome chromosome:NCBIM37:17:1:95272651:1 27483076 ID66531 U +
TTGAGCAGAAAGATCAGCCACACATCCTG
>17 dna:chromosome chromosome:NCBIM37:17:1:95272651:1 27483077 ID39219 U +
TGAGCAGAAAGATCAGCCACACATCCT
>17 dna:chromosome chromosome:NCBIM37:17:1:95272651:1 27483100 ID30169 U +
TCCTGTGGCATATCCAAAGAGCACCCA
>17 dna:chromosome chromosome:NCBIM37:17:1:95272651:1 27483100 ID30170 U +
TCCTGTGGCATATCCAAAGAGCACCCAAA
>17 dna:chromosome chromosome:NCBIM37:17:1:95272651:1 27483100 ID30171 U +
TCCTGTGGCATATCCAAAGAGCACCCAAAC
>17 dna:chromosome chromosome:NCBIM37:17:1:95272651:1 27483112 ID26696 U +
TCCAAAGAGCACCCAAACTGGAGCCT
>17 dna:chromosome chromosome:NCBIM37:17:1:95272651:1 27483112 ID26697 U +
TCCAAAGAGCACCCAAACTGGAGCCTCGGT
>17 dna:chromosome chromosome:NCBIM37:17:1:95272651:1 27483137 ID30851 U +
TCGGTAGCCTCTGTGCCTTGACC
>17 dna:chromosome chromosome:NCBIM37:17:1:95272651:1 27483146 ID32709 U +
TCTGTGCCTTGACCTGTGTGCTCAGA
>17 dna:chromosome chromosome:NCBIM37:17:1:95272651:1 27483148 ID59661 U +
TGTGCCTTGACCTGTGTGCTCAGAACAC
>17 dna:chromosome chromosome:NCBIM37:17:1:95272651:1 27483198 ID2825 U +
CCCAGTTTTGCCTGTCAGGTGTGGACTTGTGT
>17 dna:chromosome chromosome:NCBIM37:17:1:95272651:1 27483205 ID66891 U +
TTGCCTGTCAGGTGTGGACTTGTGT
>17 dna:chromosome chromosome:NCBIM37:17:1:95272651:1 27483272 ID52071 U +
TGGCCCATGGCTTTGGCACAAGCTGTTCCC
>17 dna:chromosome chromosome:NCBIM37:17:1:95272651:1 27483323 ID47345 U +
TGCTATGTAACAGGGATCTAATTAGGATT
>17 dna:chromosome chromosome:NCBIM37:17:1:95272651:1 27483379 ID624 U +
ACCTCCTGGGGGCCTGGGCCTAGAGTTC
>17 dna:chromosome chromosome:NCBIM37:17:1:95272651:1 27483399 ID17355 U +
TAGAGTTCTCAGGCCAGCTCCCTCTTC
>17 dna:chromosome chromosome:NCBIM37:17:1:95272651:1 27483488 ID47762 U +
TGCTGACAGTTGTGGCTTGTTTTCC
>17 dna:chromosome chromosome:NCBIM37:17:1:95272651:1 27483521 ID46915 U +
TGCTAAATAAATATGAAATCGCTACCAATC
>17 dna:chromosome chromosome:NCBIM37:17:1:95272651:1 27483543 ID13691 U +
TACCAATCTTAAAACGTTTCTGTGCTGAG
>17 dna:chromosome chromosome:NCBIM37:17:1:95272651:1 27483549 ID32780 U +
TCTTAAAACGTTTCTGTGCTGAGAACAGA
>17 dna:chromosome chromosome:NCBIM37:17:1:95272651:1 27483552 ID6735 U +
TAAAACGTTTCTGTGCTGAGAACAGAGA
>17 dna:chromosome chromosome:NCBIM37:17:1:95272651:1 27483589 ID10223 U +
TAAGGAATGACATGAGGATCTGAGGACCTC
>17 dna:chromosome chromosome:NCBIM37:17:1:95272651:1 27483591 ID1151 U +
AGGAATGACATGAGGATCTGAGGACCT
>17 dna:chromosome chromosome:NCBIM37:17:1:95272651:1 27483607 ID32276 U +
TCTGAGGACCTCCGAGACTTTGATTGC
>17 dna:chromosome chromosome:NCBIM37:17:1:95272651:1 27483607 ID32277 U +
TCTGAGGACCTCCGAGACTTTGATTGCGA
>17 dna:chromosome chromosome:NCBIM37:17:1:95272651:1 27483607 ID32278 U +
TCTGAGGACCTCCGAGACTTTGATTGCGAA
>17 dna:chromosome chromosome:NCBIM37:17:1:95272651:1 27483609 ID39723 U +
TGAGGACCTCCGAGACTTTGATTGCG
>17 dna:chromosome chromosome:NCBIM37:17:1:95272651:1 27483609 ID39724 U +
TGAGGACCTCCGAGACTTTGATTGCGA
>17 dna:chromosome chromosome:NCBIM37:17:1:95272651:1 27483625 ID68657 U +
TTTGATTGCGAATGCACGTCCTTGAGCAG
>17 dna:chromosome chromosome:NCBIM37:17:1:95272651:1 27483625 ID68658 U +
TTTGATTGCGAATGCACGTCCTTGAGCAGA
>17 dna:chromosome chromosome:NCBIM37:17:1:95272651:1 27483627 ID42319 U +
TGATTGCGAATGCACGTCCTTGAGC
>17 dna:chromosome chromosome:NCBIM37:17:1:95272651:1 27483627 ID42320 U +
TGATTGCGAATGCACGTCCTTGAGCAGAGA
>17 dna:chromosome chromosome:NCBIM37:17:1:95272651:1 27483631 ID46673 U +
TGCGAATGCACGTCCTTGAGCAGAGATGC
>17 dna:chromosome chromosome:NCBIM37:17:1:95272651:1 27483692 ID64763 U +
TTCACAAGCTTGACAGCTCCCCACTTC
>17 dna:chromosome chromosome:NCBIM37:17:1:95272651:1 27483709 ID28550 U +
TCCCCACTTCTCTGGATTTTCTTGACCTC
>17 dna:chromosome chromosome:NCBIM37:17:1:95272651:1 27483746 ID38919 U +
TGAGATCTAGTTTGTCCTGAATATTGTA
>17 dna:chromosome chromosome:NCBIM37:17:1:95272651:1 27483751 ID31486 U +
TCTAGTTTGTCCTGAATATTGTATGTGG
>17 dna:chromosome chromosome:NCBIM37:17:1:95272651:1 27483753 ID21403 U +
TAGTTTGTCCTGAATATTGTATGTGG
>17 dna:chromosome chromosome:NCBIM37:17:1:95272651:1 27483761 ID3018 U +
CCTGAATATTGTATGTGGGCTCACAAGCTGT
>17 dna:chromosome chromosome:NCBIM37:17:1:95272651:1 27483763 ID35770 U +
TGAATATTGTATGTGGGCTCACAAG
>17 dna:chromosome chromosome:NCBIM37:17:1:95272651:1 27483763 ID35771 U +
TGAATATTGTATGTGGGCTCACAAGCT
>17 dna:chromosome chromosome:NCBIM37:17:1:95272651:1 27483763 ID35772 U +
TGAATATTGTATGTGGGCTCACAAGCTGTA
>17 dna:chromosome chromosome:NCBIM37:17:1:95272651:1 27483781 ID24880 U +
TCACAAGCTGTAGGAAGTTGTGGG
>17 dna:chromosome chromosome:NCBIM37:17:1:95272651:1 27483843 ID58441 U +
TGTCCAAGATGGACAGATGCCTGA
>17 dna:chromosome chromosome:NCBIM37:17:1:95272651:1 27483850 ID4662 U +
GATGGACAGATGCCTGAGGCAA
>17 dna:chromosome chromosome:NCBIM37:17:1:95272651:1 27483852 ID50110 U +
TGGACAGATGCCTGAGGCAAAGAACTTGG
>17 dna:chromosome chromosome:NCBIM37:17:1:95272651:1 27483852 ID50111 U +
TGGACAGATGCCTGAGGCAAAGAACTTGGT
>17 dna:chromosome chromosome:NCBIM37:17:1:95272651:1 27483867 ID5522 U +
GGCAAAGAACTTGGTGGCTTCATATG
>17 dna:chromosome chromosome:NCBIM37:17:1:95272651:1 27483867 ID5523 U +
GGCAAAGAACTTGGTGGCTTCATATGT
>17 dna:chromosome chromosome:NCBIM37:17:1:95272651:1 27483867 ID5524 U +
GGCAAAGAACTTGGTGGCTTCATATGTC
>17 dna:chromosome chromosome:NCBIM37:17:1:95272651:1 27483926 ID17106 U +
TAGAGAAGACTTAGCGAGGGGCTCA
>17 dna:chromosome chromosome:NCBIM37:17:1:95272651:1 27483983 ID4128 U +
GACACGCACCCTAGAGGTTGACCCTGCCTG
>17 dna:chromosome chromosome:NCBIM37:17:1:95272651:1 27483987 ID3128 U +
CGCACCCTAGAGGTTGACCCTGCCTGATGC
>17 dna:chromosome chromosome:NCBIM37:17:1:95272651:1 27483994 ID17285 U +
TAGAGGTTGACCCTGCCTGATGCTC
>17 dna:chromosome chromosome:NCBIM37:17:1:95272651:1 27483994 ID17286 U +
TAGAGGTTGACCCTGCCTGATGCTCT
>17 dna:chromosome chromosome:NCBIM37:17:1:95272651:1 27483994 ID17287 U +
TAGAGGTTGACCCTGCCTGATGCTCTGT
>17 dna:chromosome chromosome:NCBIM37:17:1:95272651:1 27483994 ID17288 U +
TAGAGGTTGACCCTGCCTGATGCTCTGTCC
>17 dna:chromosome chromosome:NCBIM37:17:1:95272651:1 27483996 ID4536 U +
GAGGTTGACCCTGCCTGATGCTCTGTC
>17 dna:chromosome chromosome:NCBIM37:17:1:95272651:1 27484035 ID18145 U +
TAGCAGTTTTGTAAGGAATTGGGAC
>17 dna:chromosome chromosome:NCBIM37:17:1:95272651:1 27484035 ID18146 U +
TAGCAGTTTTGTAAGGAATTGGGACGT
>17 dna:chromosome chromosome:NCBIM37:17:1:95272651:1 27484035 ID18147 U +
TAGCAGTTTTGTAAGGAATTGGGACGTG
>17 dna:chromosome chromosome:NCBIM37:17:1:95272651:1 27484035 ID18148 U +
TAGCAGTTTTGTAAGGAATTGGGACGTGG
>17 dna:chromosome chromosome:NCBIM37:17:1:95272651:1 27484035 ID18149 U +
TAGCAGTTTTGTAAGGAATTGGGACGTGGG
>17 dna:chromosome chromosome:NCBIM37:17:1:95272651:1 27484044 ID57340 U +
TGTAAGGAATTGGGACGTGGGTTTT
>17 dna:chromosome chromosome:NCBIM37:17:1:95272651:1 27484053 ID67389 U +
TTGGGACGTGGGTTTTCCAATGGGCA
>17 dna:chromosome chromosome:NCBIM37:17:1:95272651:1 27484082 ID25280 U +
TCACTACTGTTCTAGTTTCTGGGGATC
>17 dna:chromosome chromosome:NCBIM37:17:1:95272651:1 27484086 ID15592 U +
TACTGTTCTAGTTTCTGGGGATCTA
>17 dna:chromosome chromosome:NCBIM37:17:1:95272651:1 27484092 ID31483 U +
TCTAGTTTCTGGGGATCTATATGCTT
>17 dna:chromosome chromosome:NCBIM37:17:1:95272651:1 27484101 ID54328 U +
TGGGGATCTATATGCTTTGGGAGCTCGAT
>17 dna:chromosome chromosome:NCBIM37:17:1:95272651:1 27484109 ID22043 U +
TATATGCTTTGGGAGCTCGATTAAGTGA
>17 dna:chromosome chromosome:NCBIM37:17:1:95272651:1 27484109 ID22044 U +
TATATGCTTTGGGAGCTCGATTAAGTGAA
>17 dna:chromosome chromosome:NCBIM37:17:1:95272651:1 27484112 ID1528 U +
ATGCTTTGGGAGCTCGATTAAGTGAAAGT
>17 dna:chromosome chromosome:NCBIM37:17:1:95272651:1 27484113 ID48631 U +
TGCTTTGGGAGCTCGATTAAGTGAAAGTC
>17 dna:chromosome chromosome:NCBIM37:17:1:95272651:1 27484118 ID53414 U +
TGGGAGCTCGATTAAGTGAAAGTCAG
>17 dna:chromosome chromosome:NCBIM37:17:1:95272651:1 27484118 ID53415 U +
TGGGAGCTCGATTAAGTGAAAGTCAGG
>17 dna:chromosome chromosome:NCBIM37:17:1:95272651:1 27484118 ID53416 U +
TGGGAGCTCGATTAAGTGAAAGTCAGGGA
>17 dna:chromosome chromosome:NCBIM37:17:1:95272651:1 27484152 ID53176 U +
TGGGACAGAAATGTGGCTCAAAATTGTCA
>17 dna:chromosome chromosome:NCBIM37:17:1:95272651:1 27484152 ID53177 U +
TGGGACAGAAATGTGGCTCAAAATTGTCAC
>17 dna:chromosome chromosome:NCBIM37:17:1:95272651:1 27484152 ID53178 U +
TGGGACAGAAATGTGGCTCAAAATTGTCACC
>17 dna:chromosome chromosome:NCBIM37:17:1:95272651:1 27484165 ID52402 U +
TGGCTCAAAATTGTCACCAAGGCTAAAG
>17 dna:chromosome chromosome:NCBIM37:17:1:95272651:1 27484176 ID58143 U +
TGTCACCAAGGCTAAAGTTACCTGG
>17 dna:chromosome chromosome:NCBIM37:17:1:95272651:1 27484178 ID25153 U +
TCACCAAGGCTAAAGTTACCTGGCGGT
>17 dna:chromosome chromosome:NCBIM37:17:1:95272651:1 27484188 ID7943 U +
TAAAGTTACCTGGCGGTGCTTGGGAC
>17 dna:chromosome chromosome:NCBIM37:17:1:95272651:1 27484188 ID7944 U +
TAAAGTTACCTGGCGGTGCTTGGGACC
>17 dna:chromosome chromosome:NCBIM37:17:1:95272651:1 27484208 ID53223 U +
TGGGACCCTGGCAGTGTAGAAAGACTC
>17 dna:chromosome chromosome:NCBIM37:17:1:95272651:1 27484216 ID51741 U +
TGGCAGTGTAGAAAGACTCCCTATTAGCA
>17 dna:chromosome chromosome:NCBIM37:17:1:95272651:1 27484224 ID16074 U +
TAGAAAGACTCCCTATTAGCACAGTGGG
>17 dna:chromosome chromosome:NCBIM37:17:1:95272651:1 27484284 ID52997 U +
TGGGAAGTGGGATAGGCTTGCTGAG
>17 dna:chromosome chromosome:NCBIM37:17:1:95272651:1 27484284 ID52998 U +
TGGGAAGTGGGATAGGCTTGCTGAGC
>17 dna:chromosome chromosome:NCBIM37:17:1:95272651:1 27484284 ID52999 U +
TGGGAAGTGGGATAGGCTTGCTGAGCTG
>17 dna:chromosome chromosome:NCBIM37:17:1:95272651:1 27484354 ID51722 U +
TGGCAGGTTCCTGGTGATCATAGCGTGGC
>17 dna:chromosome chromosome:NCBIM37:17:1:95272651:1 27484354 ID51723 U +
TGGCAGGTTCCTGGTGATCATAGCGTGGCT
>17 dna:chromosome chromosome:NCBIM37:17:1:95272651:1 27484357 ID2429 U +
CAGGTTCCTGGTGATCATAGCGTGGC
>17 dna:chromosome chromosome:NCBIM37:17:1:95272651:1 27484362 ID30113 U +
TCCTGGTGATCATAGCGTGGCTTTGAACTC
>17 dna:chromosome chromosome:NCBIM37:17:1:95272651:1 27484365 ID56025 U +
TGGTGATCATAGCGTGGCTTTGAACTC
>17 dna:chromosome chromosome:NCBIM37:17:1:95272651:1 27484368 ID41301 U +
TGATCATAGCGTGGCTTTGAACTCAGC
>17 dna:chromosome chromosome:NCBIM37:17:1:95272651:1 27484374 ID18536 U +
TAGCGTGGCTTTGAACTCAGCTTGGATGG
>17 dna:chromosome chromosome:NCBIM37:17:1:95272651:1 27484385 ID34914 U +
TGAACTCAGCTTGGATGGCCAGA
>17 dna:chromosome chromosome:NCBIM37:17:1:95272651:1 27484385 ID34915 U +
TGAACTCAGCTTGGATGGCCAGAC
>17 dna:chromosome chromosome:NCBIM37:17:1:95272651:1 27484385 ID34916 U +
TGAACTCAGCTTGGATGGCCAGACT
>17 dna:chromosome chromosome:NCBIM37:17:1:95272651:1 27484438 ID29691 U +
TCCTCACCTAATCTCCTTGTGAAGAGAGA
>17 dna:chromosome chromosome:NCBIM37:17:1:95272651:1 27484449 ID31897 U +
TCTCCTTGTGAAGAGAGATTGTACAAGAGC
>17 dna:chromosome chromosome:NCBIM37:17:1:95272651:1 27484525 ID55612 U +
TGGTCAGTTTCCACATCAGAATGGTCAC
>17 dna:chromosome chromosome:NCBIM37:17:1:95272651:1 27484614 ID20965 U +
TAGTGAAGGTGGCCAGGGAGAAAACTC
>17 dna:chromosome chromosome:NCBIM37:17:1:95272651:1 27484658 ID18559 U +
TAGCTACATCCTGCGATGGGGCACAC
>17 dna:chromosome chromosome:NCBIM37:17:1:95272651:1 27484662 ID13290 U +
TACATCCTGCGATGGGGCACACCTGGC
>17 dna:chromosome chromosome:NCBIM37:17:1:95272651:1 27484669 ID46714 U +
TGCGATGGGGCACACCTGGCTTTGGT
>17 dna:chromosome chromosome:NCBIM37:17:1:95272651:1 27484669 ID46715 U +
TGCGATGGGGCACACCTGGCTTTGGTTCTG
>17 dna:chromosome chromosome:NCBIM37:17:1:95272651:1 27484691 ID56611 U +
TGGTTCTGAAGGAAAGTTGAGTC
>17 dna:chromosome chromosome:NCBIM37:17:1:95272651:1 27484725 ID25553 U +
TCAGAAGTGTGTTGAGAACAAGGCCC
>17 dna:chromosome chromosome:NCBIM37:17:1:95272651:1 27484847 ID20097 U +
TAGGTCAGTGTGAAGCCTACAGCTCCTC
>17 dna:chromosome chromosome:NCBIM37:17:1:95272651:1 27484890 ID51966 U +
TGGCCACCTGCATGATCAGGGTAAGG
>17 dna:chromosome chromosome:NCBIM37:17:1:95272651:1 27484931 ID8684 U +
TAACAGTCATGGTTTGGATCTTAAATGTC
>17 dna:chromosome chromosome:NCBIM37:17:1:95272651:1 27484945 ID50913 U +
TGGATCTTAAATGTCCCTCAATGTCAC
>17 dna:chromosome chromosome:NCBIM37:17:1:95272651:1 27484945 ID50914 U +
TGGATCTTAAATGTCCCTCAATGTCACA
>17 dna:chromosome chromosome:NCBIM37:17:1:95272651:1 27484945 ID50915 U +
TGGATCTTAAATGTCCCTCAATGTCACATG
>17 dna:chromosome chromosome:NCBIM37:17:1:95272651:1 27484945 ID50916 U +
TGGATCTTAAATGTCCCTCAATGTCACATGT
>17 dna:chromosome chromosome:NCBIM37:17:1:95272651:1 27484966 ID58141 U +
TGTCACATGTGTTGGAAGTTCTGTCC
>17 dna:chromosome chromosome:NCBIM37:17:1:95272651:1 27484966 ID58142 U +
TGTCACATGTGTTGGAAGTTCTGTCCCAAG
>17 dna:chromosome chromosome:NCBIM37:17:1:95272651:1 27484968 ID25118 U +
TCACATGTGTTGGAAGTTCTGTCCCA
>17 dna:chromosome chromosome:NCBIM37:17:1:95272651:1 27485046 ID32723 U +
TCTGTGGATCAGTTCATGGATGGACTCAT
>17 dna:chromosome chromosome:NCBIM37:17:1:95272651:1 27485046 ID32724 U +
TCTGTGGATCAGTTCATGGATGGACTCATA
>17 dna:chromosome chromosome:NCBIM37:17:1:95272651:1 27485081 ID6168 U +
GTGGGTTTTGGGAAAACAGTTGCAAGC
>17 dna:chromosome chromosome:NCBIM37:17:1:95272651:1 27485081 ID6169 U +
GTGGGTTTTGGGAAAACAGTTGCAAGCCCTC
>17 dna:chromosome chromosome:NCBIM37:17:1:95272651:1 27485089 ID52705 U +
TGGGAAAACAGTTGCAAGCCCTCTTG
>17 dna:chromosome chromosome:NCBIM37:17:1:95272651:1 27485089 ID52706 U +
TGGGAAAACAGTTGCAAGCCCTCTTGGCTT
>17 dna:chromosome chromosome:NCBIM37:17:1:95272651:1 27485089 ID52707 U +
TGGGAAAACAGTTGCAAGCCCTCTTGGCTTC
>17 dna:chromosome chromosome:NCBIM37:17:1:95272651:1 27485121 ID52632 U +
TGGCTTCCACAGAACTGTGTACCACC
>17 dna:chromosome chromosome:NCBIM37:17:1:95272651:1 27485153 ID28909 U +
TCCCTTGCCATGATGATTTGA
>17 dna:chromosome chromosome:NCBIM37:17:1:95272651:1 27485153 ID28910 U +
TCCCTTGCCATGATGATTTGAAGCAGC
>17 dna:chromosome chromosome:NCBIM37:17:1:95272651:1 27485153 ID28911 U +
TCCCTTGCCATGATGATTTGAAGCAGCA
>17 dna:chromosome chromosome:NCBIM37:17:1:95272651:1 27485153 ID28912 U +
TCCCTTGCCATGATGATTTGAAGCAGCAC
>17 dna:chromosome chromosome:NCBIM37:17:1:95272651:1 27485157 ID66845 U +
TTGCCATGATGATTTGAAGCAGCACAAG
>17 dna:chromosome chromosome:NCBIM37:17:1:95272651:1 27485158 ID45617 U +
TGCCATGATGATTTGAAGCAGCACAA
>17 dna:chromosome chromosome:NCBIM37:17:1:95272651:1 27485158 ID45618 U +
TGCCATGATGATTTGAAGCAGCACAAG
>17 dna:chromosome chromosome:NCBIM37:17:1:95272651:1 27485158 ID45619 U +
TGCCATGATGATTTGAAGCAGCACAAGT
>17 dna:chromosome chromosome:NCBIM37:17:1:95272651:1 27485158 ID45620 U +
TGCCATGATGATTTGAAGCAGCACAAGTC
>17 dna:chromosome chromosome:NCBIM37:17:1:95272651:1 27485158 ID45621 U +
TGCCATGATGATTTGAAGCAGCACAAGTCT
>17 dna:chromosome chromosome:NCBIM37:17:1:95272651:1 27485158 ID45622 U +
TGCCATGATGATTTGAAGCAGCACAAGTCTGT
>17 dna:chromosome chromosome:NCBIM37:17:1:95272651:1 27485163 ID41692 U +
TGATGATTTGAAGCAGCACAAGTCTGTG
>17 dna:chromosome chromosome:NCBIM37:17:1:95272651:1 27485233 ID39327 U +
TGAGCCAAAATAAATCTTTGCTCCTTTC
>17 dna:chromosome chromosome:NCBIM37:17:1:95272651:1 27485233 ID39328 U +
TGAGCCAAAATAAATCTTTGCTCCTTTCT
>17 dna:chromosome chromosome:NCBIM37:17:1:95272651:1 27485233 ID39329 U +
TGAGCCAAAATAAATCTTTGCTCCTTTCTC
>17 dna:chromosome chromosome:NCBIM37:17:1:95272651:1 27485233 ID39330 U +
TGAGCCAAAATAAATCTTTGCTCCTTTCTCGG
>17 dna:chromosome chromosome:NCBIM37:17:1:95272651:1 27485266 ID29759 U +
TCCTCCCAAGTTACTCACAGTGTTTGCAA
>17 dna:chromosome chromosome:NCBIM37:17:1:95272651:1 27485266 ID29760 U +
TCCTCCCAAGTTACTCACAGTGTTTGCAAA
>17 dna:chromosome chromosome:NCBIM37:17:1:95272651:1 27485269 ID28198 U +
TCCCAAGTTACTCACAGTGTTTGCAAAG
>17 dna:chromosome chromosome:NCBIM37:17:1:95272651:1 27485269 ID28199 U +
TCCCAAGTTACTCACAGTGTTTGCAAAGC
>17 dna:chromosome chromosome:NCBIM37:17:1:95272651:1 27485269 ID28200 U +
TCCCAAGTTACTCACAGTGTTTGCAAAGCT
>17 dna:chromosome chromosome:NCBIM37:17:1:95272651:1 27485277 ID15149 U +
TACTCACAGTGTTTGCAAAGCTGGAA
>17 dna:chromosome chromosome:NCBIM37:17:1:95272651:1 27485277 ID15150 U +
TACTCACAGTGTTTGCAAAGCTGGAACC
>17 dna:chromosome chromosome:NCBIM37:17:1:95272651:1 27485277 ID15151 U +
TACTCACAGTGTTTGCAAAGCTGGAACCGT
>17 dna:chromosome chromosome:NCBIM37:17:1:95272651:1 27485277 ID15152 U +
TACTCACAGTGTTTGCAAAGCTGGAACCGTC
>17 dna:chromosome chromosome:NCBIM37:17:1:95272651:1 27485280 ID25075 U +
TCACAGTGTTTGCAAAGCTGGAACCGTC
>17 dna:chromosome chromosome:NCBIM37:17:1:95272651:1 27485286 ID61203 U +
TGTTTGCAAAGCTGGAACCGTCCTTGTTCC
>17 dna:chromosome chromosome:NCBIM37:17:1:95272651:1 27485290 ID42732 U +
TGCAAAGCTGGAACCGTCCTTGTTCCCGTA
>17 dna:chromosome chromosome:NCBIM37:17:1:95272651:1 27485309 ID67984 U +
TTGTTCCCGTATGCTAGAGAACAGGAC
>17 dna:chromosome chromosome:NCBIM37:17:1:95272651:1 27485320 ID47161 U +
TGCTAGAGAACAGGACACAGAAGG
>17 dna:chromosome chromosome:NCBIM37:17:1:95272651:1 27485342 ID5458 U +
GGAGCTCGTTCATAAGGTGCCTGGT
>17 dna:chromosome chromosome:NCBIM37:17:1:95272651:1 27485342 ID5459 U +
GGAGCTCGTTCATAAGGTGCCTGGTA
>17 dna:chromosome chromosome:NCBIM37:17:1:95272651:1 27485342 ID5460 U +
GGAGCTCGTTCATAAGGTGCCTGGTAT
>17 dna:chromosome chromosome:NCBIM37:17:1:95272651:1 27485350 ID64994 U +
TTCATAAGGTGCCTGGTATGGAGTATCA
>17 dna:chromosome chromosome:NCBIM37:17:1:95272651:1 27485350 ID64995 U +
TTCATAAGGTGCCTGGTATGGAGTATCAC
>17 dna:chromosome chromosome:NCBIM37:17:1:95272651:1 27485351 ID26113 U +
TCATAAGGTGCCTGGTATGGAGTATC
>17 dna:chromosome chromosome:NCBIM37:17:1:95272651:1 27485351 ID26114 U +
TCATAAGGTGCCTGGTATGGAGTATCACT
>17 dna:chromosome chromosome:NCBIM37:17:1:95272651:1 27485351 ID26115 U +
TCATAAGGTGCCTGGTATGGAGTATCACTC
>17 dna:chromosome chromosome:NCBIM37:17:1:95272651:1 27485420 ID47422 U +
TGCTCAAGAGAGGCAGTAAGCATGCAGG
>17 dna:chromosome chromosome:NCBIM37:17:1:95272651:1 27485423 ID24571 U +
TCAAGAGAGGCAGTAAGCATGCAGGTC
>17 dna:chromosome chromosome:NCBIM37:17:1:95272651:1 27485569 ID10139 U +
TAAGCTGTAGATCAAAGAAAGATATGTCAT
>17 dna:chromosome chromosome:NCBIM37:17:1:95272651:1 27485580 ID24240 U +
TCAAAGAAAGATATGTCATTGTCTCT
>17 dna:chromosome chromosome:NCBIM37:17:1:95272651:1 27485580 ID24241 U +
TCAAAGAAAGATATGTCATTGTCTCTGCCC
>17 dna:chromosome chromosome:NCBIM37:17:1:95272651:1 27485598 ID67855 U +
TTGTCTCTGCCCAGCCTCTGTGCTGGTTA
>17 dna:chromosome chromosome:NCBIM37:17:1:95272651:1 27485616 ID59733 U +
TGTGCTGGTTAAATGTTAGGACC
>17 dna:chromosome chromosome:NCBIM37:17:1:95272651:1 27485616 ID59734 U +
TGTGCTGGTTAAATGTTAGGACCCTGG
>17 dna:chromosome chromosome:NCBIM37:17:1:95272651:1 27485618 ID47987 U +
TGCTGGTTAAATGTTAGGACCCTGGCTGC
>17 dna:chromosome chromosome:NCBIM37:17:1:95272651:1 27485621 ID56469 U +
TGGTTAAATGTTAGGACCCTGGCTGC
>17 dna:chromosome chromosome:NCBIM37:17:1:95272651:1 27485621 ID56470 U +
TGGTTAAATGTTAGGACCCTGGCTGCC
>17 dna:chromosome chromosome:NCBIM37:17:1:95272651:1 27485621 ID56471 U +
TGGTTAAATGTTAGGACCCTGGCTGCCC
>17 dna:chromosome chromosome:NCBIM37:17:1:95272651:1 27485661 ID51043 U +
TGGATGTCAGGAGACACCAAAGCAG
>17 dna:chromosome chromosome:NCBIM37:17:1:95272651:1 27485665 ID58254 U +
TGTCAGGAGACACCAAAGCAGCCTCGCC
>17 dna:chromosome chromosome:NCBIM37:17:1:95272651:1 27485665 ID58255 U +
TGTCAGGAGACACCAAAGCAGCCTCGCCT
>17 dna:chromosome chromosome:NCBIM37:17:1:95272651:1 27485669 ID1171 U +
AGGAGACACCAAAGCAGCCTCGCCTC
>17 dna:chromosome chromosome:NCBIM37:17:1:95272651:1 27485695 ID17353 U +
TAGAGTTCCTGGTCTTTAATTTGCC
>17 dna:chromosome chromosome:NCBIM37:17:1:95272651:1 27485695 ID17354 U +
TAGAGTTCCTGGTCTTTAATTTGCCA
>17 dna:chromosome chromosome:NCBIM37:17:1:95272651:1 27485709 ID68265 U +
TTTAATTTGCCAGAGATATTTGTTCTGAGC
>17 dna:chromosome chromosome:NCBIM37:17:1:95272651:1 27485711 ID11771 U +
TAATTTGCCAGAGATATTTGTTCTGA
>17 dna:chromosome chromosome:NCBIM37:17:1:95272651:1 27485716 ID45294 U +
TGCCAGAGATATTTGTTCTGAGCAACAGGA
>17 dna:chromosome chromosome:NCBIM37:17:1:95272651:1 27485744 ID3875 U +
GAACAAACTGCTGGAGCCAACACCTT
>17 dna:chromosome chromosome:NCBIM37:17:1:95272651:1 27485750 ID751 U +
ACTGCTGGAGCCAACACCTTGTGCC
>17 dna:chromosome chromosome:NCBIM37:17:1:95272651:1 27485752 ID47939 U +
TGCTGGAGCCAACACCTTGTGCCATGC
>17 dna:chromosome chromosome:NCBIM37:17:1:95272651:1 27485752 ID47940 U +
TGCTGGAGCCAACACCTTGTGCCATGCC
>17 dna:chromosome chromosome:NCBIM37:17:1:95272651:1 27485771 ID45636 U +
TGCCATGCCTTGTCCTGAAAAATTTCTGT
>17 dna:chromosome chromosome:NCBIM37:17:1:95272651:1 27485771 ID45637 U +
TGCCATGCCTTGTCCTGAAAAATTTCTGTC
>17 dna:chromosome chromosome:NCBIM37:17:1:95272651:1 27485776 ID46573 U +
TGCCTTGTCCTGAAAAATTTCTGTCCTGC
>17 dna:chromosome chromosome:NCBIM37:17:1:95272651:1 27485783 ID29881 U +
TCCTGAAAAATTTCTGTCCTGCAAAATGGT
>17 dna:chromosome chromosome:NCBIM37:17:1:95272651:1 27485783 ID29882 U +
TCCTGAAAAATTTCTGTCCTGCAAAATGGTA
>17 dna:chromosome chromosome:NCBIM37:17:1:95272651:1 27485786 ID33412 U +
TGAAAAATTTCTGTCCTGCAAAATGGTA
>17 dna:chromosome chromosome:NCBIM37:17:1:95272651:1 27485786 ID33413 U +
TGAAAAATTTCTGTCCTGCAAAATGGTATA
>17 dna:chromosome chromosome:NCBIM37:17:1:95272651:1 27485802 ID42609 U +
TGCAAAATGGTATAAGATCAGCCAGAC
>17 dna:chromosome chromosome:NCBIM37:17:1:95272651:1 27485802 ID42610 U +
TGCAAAATGGTATAAGATCAGCCAGACAGGA
>17 dna:chromosome chromosome:NCBIM37:17:1:95272651:1 27485809 ID55386 U +
TGGTATAAGATCAGCCAGACAGGAC
>17 dna:chromosome chromosome:NCBIM37:17:1:95272651:1 27485809 ID55387 U +
TGGTATAAGATCAGCCAGACAGGACT
>17 dna:chromosome chromosome:NCBIM37:17:1:95272651:1 27485809 ID55388 U +
TGGTATAAGATCAGCCAGACAGGACTCT
>17 dna:chromosome chromosome:NCBIM37:17:1:95272651:1 27485809 ID55389 U +
TGGTATAAGATCAGCCAGACAGGACTCTGC
>17 dna:chromosome chromosome:NCBIM37:17:1:95272651:1 27485814 ID9835 U +
TAAGATCAGCCAGACAGGACTCTGCC
>17 dna:chromosome chromosome:NCBIM37:17:1:95272651:1 27485814 ID9836 U +
TAAGATCAGCCAGACAGGACTCTGCCT
>17 dna:chromosome chromosome:NCBIM37:17:1:95272651:1 27485814 ID9837 U +
TAAGATCAGCCAGACAGGACTCTGCCTTC
>17 dna:chromosome chromosome:NCBIM37:17:1:95272651:1 27485836 ID46509 U +
TGCCTTCAAGGAGTAAGGTGGTGGG
>17 dna:chromosome chromosome:NCBIM37:17:1:95272651:1 27485836 ID46510 U +
TGCCTTCAAGGAGTAAGGTGGTGGGC
>17 dna:chromosome chromosome:NCBIM37:17:1:95272651:1 27485872 ID67607 U +
TTGGTGTTCCTCCAACCCTGAGGTC
>17 dna:chromosome chromosome:NCBIM37:17:1:95272651:1 27485872 ID67608 U +
TTGGTGTTCCTCCAACCCTGAGGTCC
>17 dna:chromosome chromosome:NCBIM37:17:1:95272651:1 27485872 ID67609 U +
TTGGTGTTCCTCCAACCCTGAGGTCCTA
>17 dna:chromosome chromosome:NCBIM37:17:1:95272651:1 27485872 ID67610 U +
TTGGTGTTCCTCCAACCCTGAGGTCCTAGA
>17 dna:chromosome chromosome:NCBIM37:17:1:95272651:1 27485873 ID56403 U +
TGGTGTTCCTCCAACCCTGAGG
>17 dna:chromosome chromosome:NCBIM37:17:1:95272651:1 27485873 ID56404 U +
TGGTGTTCCTCCAACCCTGAGGTCCTAGA
>17 dna:chromosome chromosome:NCBIM37:17:1:95272651:1 27485890 ID39938 U +
TGAGGTCCTAGATGACCCTTTGGAGG
>17 dna:chromosome chromosome:NCBIM37:17:1:95272651:1 27485890 ID39939 U +
TGAGGTCCTAGATGACCCTTTGGAGGTGT
>17 dna:chromosome chromosome:NCBIM37:17:1:95272651:1 27485956 ID35532 U +
TGAAGTACACAGGAAGCCAGGC
>17 dna:chromosome chromosome:NCBIM37:17:1:95272651:1 27485984 ID38622 U +
TGAGAGAGAACCTTCTTCAATCATGG
>17 dna:chromosome chromosome:NCBIM37:17:1:95272651:1 27485984 ID38623 U +
TGAGAGAGAACCTTCTTCAATCATGGA
>17 dna:chromosome chromosome:NCBIM37:17:1:95272651:1 27485984 ID38624 U +
TGAGAGAGAACCTTCTTCAATCATGGAG
>17 dna:chromosome chromosome:NCBIM37:17:1:95272651:1 27485997 ID32946 U +
TCTTCAATCATGGAGAGGCTTGAGCAATT
>17 dna:chromosome chromosome:NCBIM37:17:1:95272651:1 27486017 ID39183 U +
TGAGCAATTGCCAACTGACAGAAAAG
>17 dna:chromosome chromosome:NCBIM37:17:1:95272651:1 27486017 ID39184 U +
TGAGCAATTGCCAACTGACAGAAAAGGTG
>17 dna:chromosome chromosome:NCBIM37:17:1:95272651:1 27486017 ID39185 U +
TGAGCAATTGCCAACTGACAGAAAAGGTGG
>17 dna:chromosome chromosome:NCBIM37:17:1:95272651:1 27486024 ID66820 U +
TTGCCAACTGACAGAAAAGGTGGAGCCTC
>17 dna:chromosome chromosome:NCBIM37:17:1:95272651:1 27486025 ID44856 U +
TGCCAACTGACAGAAAAGGTGGAGCCT
>17 dna:chromosome chromosome:NCBIM37:17:1:95272651:1 27486025 ID44857 U +
TGCCAACTGACAGAAAAGGTGGAGCCTC
>17 dna:chromosome chromosome:NCBIM37:17:1:95272651:1 27486025 ID44858 U +
TGCCAACTGACAGAAAAGGTGGAGCCTCGA
>17 dna:chromosome chromosome:NCBIM37:17:1:95272651:1 27486032 ID36619 U +
TGACAGAAAAGGTGGAGCCTCGAAG
>17 dna:chromosome chromosome:NCBIM37:17:1:95272651:1 27486032 ID36620 U +
TGACAGAAAAGGTGGAGCCTCGAAGG
>17 dna:chromosome chromosome:NCBIM37:17:1:95272651:1 27486032 ID36621 U +
TGACAGAAAAGGTGGAGCCTCGAAGGT
>17 dna:chromosome chromosome:NCBIM37:17:1:95272651:1 27486032 ID36623 U +
TGACAGAAAAGGTGGAGCCTCGAAGGTTT
>17 dna:chromosome chromosome:NCBIM37:17:1:95272651:1 27486035 ID2142 U +
CAGAAAAGGTGGAGCCTCGAAGG
>17 dna:chromosome chromosome:NCBIM37:17:1:95272651:1 27486035 ID2143 U +
CAGAAAAGGTGGAGCCTCGAAGGT
>17 dna:chromosome chromosome:NCBIM37:17:1:95272651:1 27486035 ID2144 U +
CAGAAAAGGTGGAGCCTCGAAGGTT
>17 dna:chromosome chromosome:NCBIM37:17:1:95272651:1 27486035 ID2145 U +
CAGAAAAGGTGGAGCCTCGAAGGTTT
>17 dna:chromosome chromosome:NCBIM37:17:1:95272651:1 27486035 ID2146 U +
CAGAAAAGGTGGAGCCTCGAAGGTTTT
>17 dna:chromosome chromosome:NCBIM37:17:1:95272651:1 27486051 ID30619 U +
TCGAAGGTTTTACCAGGCTTTGGCCCAGC
>17 dna:chromosome chromosome:NCBIM37:17:1:95272651:1 27486051 ID30620 U +
TCGAAGGTTTTACCAGGCTTTGGCCCAGCAG
>17 dna:chromosome chromosome:NCBIM37:17:1:95272651:1 27486071 ID52067 U +
TGGCCCAGCAGGTTATTTCAGTTCCCA
>17 dna:chromosome chromosome:NCBIM37:17:1:95272651:1 27486078 ID4831 U +
GCAGGTTATTTCAGTTCCCAGTGAGCAGCC
>17 dna:chromosome chromosome:NCBIM37:17:1:95272651:1 27486079 ID2427 U +
CAGGTTATTTCAGTTCCCAGTGAGCA
>17 dna:chromosome chromosome:NCBIM37:17:1:95272651:1 27486093 ID28414 U +
TCCCAGTGAGCAGCCAGGATGTCCTAGGA
>17 dna:chromosome chromosome:NCBIM37:17:1:95272651:1 27486183 ID47355 U +
TGCTATGTGGAGAGTCTGCTGAG
>17 dna:chromosome chromosome:NCBIM37:17:1:95272651:1 27486183 ID47356 U +
TGCTATGTGGAGAGTCTGCTGAGGC
>17 dna:chromosome chromosome:NCBIM37:17:1:95272651:1 27486183 ID47357 U +
TGCTATGTGGAGAGTCTGCTGAGGCC
>17 dna:chromosome chromosome:NCBIM37:17:1:95272651:1 27486242 ID45730 U +
TGCCATTCTTAGCATGTCAGCTCATGCTCA
>17 dna:chromosome chromosome:NCBIM37:17:1:95272651:1 27486242 ID45731 U +
TGCCATTCTTAGCATGTCAGCTCATGCTCAC
>17 dna:chromosome chromosome:NCBIM37:17:1:95272651:1 27486256 ID58244 U +
TGTCAGCTCATGCTCACAGTGTCACAATGT
>17 dna:chromosome chromosome:NCBIM37:17:1:95272651:1 27486266 ID47439 U +
TGCTCACAGTGTCACAATGTGTGTCTAG
>17 dna:chromosome chromosome:NCBIM37:17:1:95272651:1 27486266 ID47440 U +
TGCTCACAGTGTCACAATGTGTGTCTAGGC
>17 dna:chromosome chromosome:NCBIM37:17:1:95272651:1 27486269 ID25066 U +
TCACAGTGTCACAATGTGTGTCTAGG
>17 dna:chromosome chromosome:NCBIM37:17:1:95272651:1 27486269 ID25067 U +
TCACAGTGTCACAATGTGTGTCTAGGC
>17 dna:chromosome chromosome:NCBIM37:17:1:95272651:1 27486269 ID25068 U +
TCACAGTGTCACAATGTGTGTCTAGGCA
>17 dna:chromosome chromosome:NCBIM37:17:1:95272651:1 27486269 ID25069 U +
TCACAGTGTCACAATGTGTGTCTAGGCAGC
>17 dna:chromosome chromosome:NCBIM37:17:1:95272651:1 27486275 ID58101 U +
TGTCACAATGTGTGTCTAGGCAGCTT
>17 dna:chromosome chromosome:NCBIM37:17:1:95272651:1 27486283 ID60213 U +
TGTGTGTCTAGGCAGCTTGCAGA
>17 dna:chromosome chromosome:NCBIM37:17:1:95272651:1 27486326 ID66282 U +
TTGAAAGGCAGGGCTCTTGTAGACC
>17 dna:chromosome chromosome:NCBIM37:17:1:95272651:1 27486345 ID16938 U +
TAGACCTAGAACCTTCTGCTTCCGTC
>17 dna:chromosome chromosome:NCBIM37:17:1:95272651:1 27486345 ID16939 U +
TAGACCTAGAACCTTCTGCTTCCGTCTC
>17 dna:chromosome chromosome:NCBIM37:17:1:95272651:1 27486345 ID16940 U +
TAGACCTAGAACCTTCTGCTTCCGTCTCATT
>17 dna:chromosome chromosome:NCBIM37:17:1:95272651:1 27486359 ID32517 U +
TCTGCTTCCGTCTCATTGGTCAGAGC
>17 dna:chromosome chromosome:NCBIM37:17:1:95272651:1 27486361 ID48331 U +
TGCTTCCGTCTCATTGGTCAGAGCTGATGC
>17 dna:chromosome chromosome:NCBIM37:17:1:95272651:1 27486361 ID48332 U +
TGCTTCCGTCTCATTGGTCAGAGCTGATGCC
>17 dna:chromosome chromosome:NCBIM37:17:1:95272651:1 27486388 ID45434 U +
TGCCAGGCCAGGTCCATATGCAGCCA
>17 dna:chromosome chromosome:NCBIM37:17:1:95272651:1 27486560 ID1256 U +
AGGTACAGCCAGTGTAACACA
>17 dna:chromosome chromosome:NCBIM37:17:1:95272651:1 27486655 ID23830 U +
TATTTAAAGATTATTAAGCAGGGCAGCCCA
>17 dna:chromosome chromosome:NCBIM37:17:1:95272651:1 27486656 ID1642 U +
ATTTAAAGATTATTAAGCAGGGCAGCCC
>17 dna:chromosome chromosome:NCBIM37:17:1:95272651:1 27486657 ID68185 U +
TTTAAAGATTATTAAGCAGGGCAGCCCAGG
>17 dna:chromosome chromosome:NCBIM37:17:1:95272651:1 27486659 ID7705 U +
TAAAGATTATTAAGCAGGGCAGCCC
>17 dna:chromosome chromosome:NCBIM37:17:1:95272651:1 27486666 ID23364 U +
TATTAAGCAGGGCAGCCCAGGTGTTG
>17 dna:chromosome chromosome:NCBIM37:17:1:95272651:1 27486769 ID27515 U +
TCCAGACCTCAAAGACCCACTAGATCAAGCC
>17 dna:chromosome chromosome:NCBIM37:17:1:95272651:1 27486821 ID52337 U +
TGGCTACACACAGAAGTTGTGCCGCA
>17 dna:chromosome chromosome:NCBIM37:17:1:95272651:1 27486825 ID12587 U +
TACACACAGAAGTTGTGCCGCAGGGCTGA
>17 dna:chromosome chromosome:NCBIM37:17:1:95272651:1 27486833 ID4014 U +
GAAGTTGTGCCGCAGGGCTGAGCTGG
>17 dna:chromosome chromosome:NCBIM37:17:1:95272651:1 27486856 ID54361 U +
TGGGGGTGAACCAGAAGCTATGGCTGG
>17 dna:chromosome chromosome:NCBIM37:17:1:95272651:1 27486940 ID53166 U +
TGGGACACCGGGTGGGTAGAAAGCAA
>17 dna:chromosome chromosome:NCBIM37:17:1:95272651:1 27487007 ID16487 U +
TAGAAGGACAGAGTCAACA
>17 dna:chromosome chromosome:NCBIM37:17:1:95272651:1 27487007 ID16488 U +
TAGAAGGACAGAGTCAACACACACATGA
>17 dna:chromosome chromosome:NCBIM37:17:1:95272651:1 27487007 ID16489 U +
TAGAAGGACAGAGTCAACACACACATGAGA
>17 dna:chromosome chromosome:NCBIM37:17:1:95272651:1 27487032 ID38689 U +
TGAGAGCAGCGCTCCCCACGGCTG
>17 dna:chromosome chromosome:NCBIM37:17:1:95272651:1 27487167 ID54350 U +
TGGGGCTGCTAGAGTCCGTGG
>17 dna:chromosome chromosome:NCBIM37:17:1:95272651:1 27487173 ID47166 U +
TGCTAGAGTCCGTGGGCAGGTGATTG
>17 dna:chromosome chromosome:NCBIM37:17:1:95272651:1 27487288 ID67087 U +
TTGGACAATGGTGCTCCTCACATTC
>17 dna:chromosome chromosome:NCBIM37:17:1:95272651:1 27487288 ID67088 U +
TTGGACAATGGTGCTCCTCACATTCAGGA
>17 dna:chromosome chromosome:NCBIM37:17:1:95272651:1 27487288 ID67089 U +
TTGGACAATGGTGCTCCTCACATTCAGGATGG
>17 dna:chromosome chromosome:NCBIM37:17:1:95272651:1 27487289 ID50070 U +
TGGACAATGGTGCTCCTCACATTCA
>17 dna:chromosome chromosome:NCBIM37:17:1:95272651:1 27487289 ID50071 U +
TGGACAATGGTGCTCCTCACATTCAG
>17 dna:chromosome chromosome:NCBIM37:17:1:95272651:1 27487289 ID50072 U +
TGGACAATGGTGCTCCTCACATTCAGG
>17 dna:chromosome chromosome:NCBIM37:17:1:95272651:1 27487289 ID50073 U +
TGGACAATGGTGCTCCTCACATTCAGGATGG
>17 dna:chromosome chromosome:NCBIM37:17:1:95272651:1 27487305 ID25125 U +
TCACATTCAGGATGGGTCTTTCAGT
>17 dna:chromosome chromosome:NCBIM37:17:1:95272651:1 27487305 ID25126 U +
TCACATTCAGGATGGGTCTTTCAGTT
>17 dna:chromosome chromosome:NCBIM37:17:1:95272651:1 27487317 ID54602 U +
TGGGTCTTTCAGTTTAGTGCTGTCCGTC
>17 dna:chromosome chromosome:NCBIM37:17:1:95272651:1 27487317 ID54603 U +
TGGGTCTTTCAGTTTAGTGCTGTCCGTCC
>17 dna:chromosome chromosome:NCBIM37:17:1:95272651:1 27487323 ID68389 U +
TTTCAGTTTAGTGCTGTCCGTCCGTCTCA
>17 dna:chromosome chromosome:NCBIM37:17:1:95272651:1 27487330 ID64240 U +
TTAGTGCTGTCCGTCCGTCTCACTTGTC
>17 dna:chromosome chromosome:NCBIM37:17:1:95272651:1 27487393 ID1194 U +
AGGCATGTTTGTTTGTTGTACAGGTCC
>17 dna:chromosome chromosome:NCBIM37:17:1:95272651:1 27487394 ID5578 U +
GGCATGTTTGTTTGTTGTACAGGTC
>17 dna:chromosome chromosome:NCBIM37:17:1:95272651:1 27487394 ID5579 U +
GGCATGTTTGTTTGTTGTACAGGTCC
>17 dna:chromosome chromosome:NCBIM37:17:1:95272651:1 27487398 ID61250 U +
TGTTTGTTTGTTGTACAGGTCCTGGGC
>17 dna:chromosome chromosome:NCBIM37:17:1:95272651:1 27487398 ID61251 U +
TGTTTGTTTGTTGTACAGGTCCTGGGCATC
>17 dna:chromosome chromosome:NCBIM37:17:1:95272651:1 27487445 ID36233 U +
TGACAAAAGCAAGACCAGCC
>17 dna:chromosome chromosome:NCBIM37:17:1:95272651:1 27487445 ID36234 U +
TGACAAAAGCAAGACCAGCCAGCATGGGA
>17 dna:chromosome chromosome:NCBIM37:17:1:95272651:1 27487457 ID4217 U +
GACCAGCCAGCATGGGAAAACTAGGC
>17 dna:chromosome chromosome:NCBIM37:17:1:95272651:1 27487469 ID52709 U +
TGGGAAAACTAGGCCTGAGCTCAGA
>17 dna:chromosome chromosome:NCBIM37:17:1:95272651:1 27487469 ID52710 U +
TGGGAAAACTAGGCCTGAGCTCAGAAAAG
>17 dna:chromosome chromosome:NCBIM37:17:1:95272651:1 27487471 ID5286 U +
GGAAAACTAGGCCTGAGCTCAG
>17 dna:chromosome chromosome:NCBIM37:17:1:95272651:1 27487489 ID25483 U +
TCAGAAAAGGGTGCAGACGAGGAAG
>17 dna:chromosome chromosome:NCBIM37:17:1:95272651:1 27487491 ID808 U +
AGAAAAGGGTGCAGACGAGGAAGCCTTCA
>17 dna:chromosome chromosome:NCBIM37:17:1:95272651:1 27487513 ID5039 U +
GCCTTCAAAGAGACATAAAAGATAGACTGC
>17 dna:chromosome chromosome:NCBIM37:17:1:95272651:1 27487516 ID64549 U +
TTCAAAGAGACATAAAAGATAGACTGC
>17 dna:chromosome chromosome:NCBIM37:17:1:95272651:1 27487516 ID64550 U +
TTCAAAGAGACATAAAAGATAGACTGCGAAG
>17 dna:chromosome chromosome:NCBIM37:17:1:95272651:1 27487517 ID24254 U +
TCAAAGAGACATAAAAGATAGACTGCGAAGC
>17 dna:chromosome chromosome:NCBIM37:17:1:95272651:1 27487540 ID46665 U +
TGCGAAGCAGAGCTCTCTCACGTGG
>17 dna:chromosome chromosome:NCBIM37:17:1:95272651:1 27487575 ID16408 U +
TAGAAGAAGGCAGGCAGAAGAGGCCAC
>17 dna:chromosome chromosome:NCBIM37:17:1:95272651:1 27487682 ID53649 U +
TGGGATGCTACATGTGCAGAGACCATG
>17 dna:chromosome chromosome:NCBIM37:17:1:95272651:1 27487682 ID53650 U +
TGGGATGCTACATGTGCAGAGACCATGGCC
>17 dna:chromosome chromosome:NCBIM37:17:1:95272651:1 27487687 ID47103 U +
TGCTACATGTGCAGAGACCATGGCCAG
>17 dna:chromosome chromosome:NCBIM37:17:1:95272651:1 27487696 ID43906 U +
TGCAGAGACCATGGCCAGAGATGAGAATGT
>17 dna:chromosome chromosome:NCBIM37:17:1:95272651:1 27487707 ID51995 U +
TGGCCAGAGATGAGAATGTCCTTGACAA
>17 dna:chromosome chromosome:NCBIM37:17:1:95272651:1 27487707 ID51996 U +
TGGCCAGAGATGAGAATGTCCTTGACAAC
>17 dna:chromosome chromosome:NCBIM37:17:1:95272651:1 27487843 ID48005 U +
TGCTGTCACTATTGACCCCGTGA
>17 dna:chromosome chromosome:NCBIM37:17:1:95272651:1 27487888 ID51420 U +
TGGCAAGGTGCTGAGGGCAGTTTCCAGA
>17 dna:chromosome chromosome:NCBIM37:17:1:95272651:1 27487962 ID49834 U +
TGGAATCTTTTGCGGCAAAGCTTTATTGCT
>17 dna:chromosome chromosome:NCBIM37:17:1:95272651:1 27487985 ID23732 M +
TATTGCTTACATCTTCAGGAGCCAGAGA
>17 dna:chromosome chromosome:NCBIM37:17:1:95272651:1 27487992 ID13316 M +
TACATCTTCAGGAGCCAGAGAGCA
>17 dna:chromosome chromosome:NCBIM37:17:1:95272651:1 27488057 ID63935 M +
TTACATCTTCAGGAGCAAGAAGCAAGAGC
>17 dna:chromosome chromosome:NCBIM37:17:1:95272651:1 27488121 ID68220 M +
TTTAAGGAGAATTATCCTCTGCCTAGGA
>17 dna:chromosome chromosome:NCBIM37:17:1:95272651:1 27488121 ID68221 M +
TTTAAGGAGAATTATCCTCTGCCTAGGACG
>17 dna:chromosome chromosome:NCBIM37:17:1:95272651:1 27488121 ID68222 M +
TTTAAGGAGAATTATCCTCTGCCTAGGACGT
>17 dna:chromosome chromosome:NCBIM37:17:1:95272651:1 27488123 ID10251 M +
TAAGGAGAATTATCCTCTGCCTAGGACGT
>17 dna:chromosome chromosome:NCBIM37:17:1:95272651:1 27488123 ID10252 M +
TAAGGAGAATTATCCTCTGCCTAGGACGTG
>17 dna:chromosome chromosome:NCBIM37:17:1:95272651:1 27488123 ID10253 M +
TAAGGAGAATTATCCTCTGCCTAGGACGTGT
>17 dna:chromosome chromosome:NCBIM37:17:1:95272651:1 27488140 ID46125 M +
TGCCTAGGACGTGTCGCTCCCTGATTGGC
>17 dna:chromosome chromosome:NCBIM37:17:1:95272651:1 27488143 ID3347 M +
CTAGGACGTGTCGCTCCCTGATTGGCTGC
>17 dna:chromosome chromosome:NCBIM37:17:1:95272651:1 27488144 ID19211 M +
TAGGACGTGTCGCTCCCTGATTGGCT
>17 dna:chromosome chromosome:NCBIM37:17:1:95272651:1 27488144 ID19212 M +
TAGGACGTGTCGCTCCCTGATTGGCTG
>17 dna:chromosome chromosome:NCBIM37:17:1:95272651:1 27488144 ID19213 M +
TAGGACGTGTCGCTCCCTGATTGGCTGC
>17 dna:chromosome chromosome:NCBIM37:17:1:95272651:1 27488144 ID19214 M +
TAGGACGTGTCGCTCCCTGATTGGCTGCA
>17 dna:chromosome chromosome:NCBIM37:17:1:95272651:1 27488144 ID19215 M +
TAGGACGTGTCGCTCCCTGATTGGCTGCAGC
>17 dna:chromosome chromosome:NCBIM37:17:1:95272651:1 27488147 ID54223 M -
TGGGCTGCAGCCAATCAGGGAGCGACACGTC
>17 dna:chromosome chromosome:NCBIM37:17:1:95272651:1 27488214 ID57731 M +
TGTAGTGGAAAACTACCCTTGGCAC
>17 dna:chromosome chromosome:NCBIM37:17:1:95272651:1 27488227 ID14182 M +
TACCCTTGGCACATGCGCAGATTAT
>17 dna:chromosome chromosome:NCBIM37:17:1:95272651:1 27488230 ID7279 M -
TAAACAAATAATCTGCGCATGTGCCAAGG
>17 dna:chromosome chromosome:NCBIM37:17:1:95272651:1 27488232 ID55046 M -
TGGTAAACAAATAATCTGCGCATGTGCCAA
>17 dna:chromosome chromosome:NCBIM37:17:1:95272651:1 27488233 ID51544 M +
TGGCACATGCGCAGATTAT
>17 dna:chromosome chromosome:NCBIM37:17:1:95272651:1 27488233 ID51545 M +
TGGCACATGCGCAGATTATTTGT
>17 dna:chromosome chromosome:NCBIM37:17:1:95272651:1 27488233 ID51546 M +
TGGCACATGCGCAGATTATTTGTTTAC
>17 dna:chromosome chromosome:NCBIM37:17:1:95272651:1 27488233 ID51547 M +
TGGCACATGCGCAGATTATTTGTTTACCA
>17 dna:chromosome chromosome:NCBIM37:17:1:95272651:1 27488237 ID505 M +
ACATGCGCAGATTATTTGT
>17 dna:chromosome chromosome:NCBIM37:17:1:95272651:1 27488240 ID46746 M +
TGCGCAGATTATTTGTTTACCACTTAGAA
>17 dna:chromosome chromosome:NCBIM37:17:1:95272651:1 27488240 ID46747 M +
TGCGCAGATTATTTGTTTACCACTTAGAAC
>17 dna:chromosome chromosome:NCBIM37:17:1:95272651:1 27488249 ID24023 M +
TATTTGTTTACCACTTAGAACACAGGATGTC
>17 dna:chromosome chromosome:NCBIM37:17:1:95272651:1 27488253 ID61099 M +
TGTTTACCACTTAGAACACAGGATGTCAGC
>17 dna:chromosome chromosome:NCBIM37:17:1:95272651:1 27488256 ID63968 M +
TTACCACTTAGAACACAGGATGTCAGC
>17 dna:chromosome chromosome:NCBIM37:17:1:95272651:1 27488256 ID63969 M +
TTACCACTTAGAACACAGGATGTCAGCGC
>17 dna:chromosome chromosome:NCBIM37:17:1:95272651:1 27488256 ID63970 M +
TTACCACTTAGAACACAGGATGTCAGCGCC
>17 dna:chromosome chromosome:NCBIM37:17:1:95272651:1 27488257 ID13791 M +
TACCACTTAGAACACAGGATGTCAGCGC
>17 dna:chromosome chromosome:NCBIM37:17:1:95272651:1 27488257 ID13792 M +
TACCACTTAGAACACAGGATGTCAGCGCC
>17 dna:chromosome chromosome:NCBIM37:17:1:95272651:1 27488258 ID544 M +
ACCACTTAGAACACAGGATGTCAGCGC
>17 dna:chromosome chromosome:NCBIM37:17:1:95272651:1 27488259 ID2670 M +
CCACTTAGAACACAGGATGTCAGCGCC
>17 dna:chromosome chromosome:NCBIM37:17:1:95272651:1 27488266 ID5069 M -
GCGCTGACATCCTGTGTTC
>17 dna:chromosome chromosome:NCBIM37:17:1:95272651:1 27488276 ID58241 M +
TGTCAGCGCCATCTTGCAACAGCGAA
>17 dna:chromosome chromosome:NCBIM37:17:1:95272651:1 27488284 ID2731 M +
CCATCTTGCAACAGCGAATGTGAGGGC
>17 dna:chromosome chromosome:NCBIM37:17:1:95272651:1 27488290 ID42906 M +
TGCAACAGCGAATGTGAGGGC
>17 dna:chromosome chromosome:NCBIM37:17:1:95272651:1 27488290 ID42907 M +
TGCAACAGCGAATGTGAGGGCGG
>17 dna:chromosome chromosome:NCBIM37:17:1:95272651:1 27488290 ID42908 M +
TGCAACAGCGAATGTGAGGGCGGC
>17 dna:chromosome chromosome:NCBIM37:17:1:95272651:1 27488290 ID42909 M +
TGCAACAGCGAATGTGAGGGCGGCT
>17 dna:chromosome chromosome:NCBIM37:17:1:95272651:1 27488290 ID42910 M +
TGCAACAGCGAATGTGAGGGCGGCTC
>17 dna:chromosome chromosome:NCBIM37:17:1:95272651:1 27488290 ID42911 M +
TGCAACAGCGAATGTGAGGGCGGCTCC
>17 dna:chromosome chromosome:NCBIM37:17:1:95272651:1 27488290 ID42912 M +
TGCAACAGCGAATGTGAGGGCGGCTCCCT
>17 dna:chromosome chromosome:NCBIM37:17:1:95272651:1 27488290 ID42913 M +
TGCAACAGCGAATGTGAGGGCGGCTCCCTA
>17 dna:chromosome chromosome:NCBIM37:17:1:95272651:1 27488342 ID3434 M -
CTCATTAATATGGGTGGCCTATTGCTCTT
>17 dna:chromosome chromosome:NCBIM37:17:1:95272651:1 27488379 ID17273 M +
TAGAGGTCAAATCCCCAGTGTGCA
>17 dna:chromosome chromosome:NCBIM37:17:1:95272651:1 27488379 ID17274 M +
TAGAGGTCAAATCCCCAGTGTGCAG
>17 dna:chromosome chromosome:NCBIM37:17:1:95272651:1 27488379 ID17275 M +
TAGAGGTCAAATCCCCAGTGTGCAGGTA
>17 dna:chromosome chromosome:NCBIM37:17:1:95272651:1 27488515 ID34019 M +
TGAAAGATGACATGTCTCCCTAGA
>17 dna:chromosome chromosome:NCBIM37:17:1:95272651:1 27488515 ID34020 M +
TGAAAGATGACATGTCTCCCTAGAAT
>17 dna:chromosome chromosome:NCBIM37:17:1:95272651:1 27488596 ID4603 M -
GATAGAGTGAGTGTGCTTCAGCAGCCCGA
>17 dna:chromosome chromosome:NCBIM37:17:1:95272651:1 27488598 ID5484 M -
GGATAGAGTGAGTGTGCTTCAGCAGCCC
>17 dna:chromosome chromosome:NCBIM37:17:1:95272651:1 27488603 ID66756 M -
TTGCACGGGATAGAGTGAGTGTGCTTCAGC
>17 dna:chromosome chromosome:NCBIM37:17:1:95272651:1 27488604 ID66755 M -
TTGCACGGGATAGAGTGAGTGTGCTTCAG
>17 dna:chromosome chromosome:NCBIM37:17:1:95272651:1 27488606 ID66754 M -
TTGCACGGGATAGAGTGAGTGTGCTTC
>17 dna:chromosome chromosome:NCBIM37:17:1:95272651:1 27488619 ID31513 M +
TCTATCCCGTGCAATGAGACTAGCCTCGT
>17 dna:chromosome chromosome:NCBIM37:17:1:95272651:1 27488628 ID43386 M +
TGCAATGAGACTAGCCTCGTGGGGTGCAA
>17 dna:chromosome chromosome:NCBIM37:17:1:95272651:1 27488661 ID48150 M -
TGCTTAAGCAATAGGTCGCTGGCCATTCA
>17 dna:chromosome chromosome:NCBIM37:17:1:95272651:1 27488665 ID52003 M +
TGGCCAGCGACCTATTGCTTAAGCATA
>17 dna:chromosome chromosome:NCBIM37:17:1:95272651:1 27488665 ID52004 M +
TGGCCAGCGACCTATTGCTTAAGCATAG
>17 dna:chromosome chromosome:NCBIM37:17:1:95272651:1 27488747 ID8876 M +
TAACCACCTTGTCTCTCCTAGTTTGGGC
>17 dna:chromosome chromosome:NCBIM37:17:1:95272651:1 27488764 ID3351 M +
CTAGTTTGGGCCTTAAGCT
>17 dna:chromosome chromosome:NCBIM37:17:1:95272651:1 27488853 ID66204 M +
TTCTTTAAAGAAGGAAAATGCTGAGG
>17 dna:chromosome chromosome:NCBIM37:17:1:95272651:1 27488991 ID3661 M +
CTGTAACATATACTGAGAAAGACTTTTTA
>17 dna:chromosome chromosome:NCBIM37:17:1:95272651:1 27488992 ID57263 M +
TGTAACATATACTGAGAAAGACTTTTTAAC
>17 dna:chromosome chromosome:NCBIM37:17:1:95272651:1 27489052 ID6859 M +
TAAAAGATTTATTGCATTAACCACAT
>17 dna:chromosome chromosome:NCBIM37:17:1:95272651:1 27489052 ID6860 M +
TAAAAGATTTATTGCATTAACCACATA
>17 dna:chromosome chromosome:NCBIM37:17:1:95272651:1 27489070 ID23803 M -
TATTGTGTCAGATTCCTGTTATGTGGTT
>17 dna:chromosome chromosome:NCBIM37:17:1:95272651:1 27489165 ID68409 M +
TTTCATTATATTGTTTGGATACTACTTT
>17 dna:chromosome chromosome:NCBIM37:17:1:95272651:1 27489210 ID2046 M +
CACCTATACCAGTTTTTGA
>17 dna:chromosome chromosome:NCBIM37:17:1:95272651:1 27489226 ID41327 M +
TGATCCATCAGTATATACCACAATCCC
>17 dna:chromosome chromosome:NCBIM37:17:1:95272651:1 27489277 ID24013 M +
TATTTGTGGAAACACAACAGATTGATTTTGT
>17 dna:chromosome chromosome:NCBIM37:17:1:95272651:1 27489305 ID59526 M +
TGTGCAAACTGTAAAATTGGATGTTTTGG
>17 dna:chromosome chromosome:NCBIM37:17:1:95272651:1 27489307 ID42669 M +
TGCAAACTGTAAAATTGGATGTTTTG
>17 dna:chromosome chromosome:NCBIM37:17:1:95272651:1 27489307 ID42670 M +
TGCAAACTGTAAAATTGGATGTTTTGGA
>17 dna:chromosome chromosome:NCBIM37:17:1:95272651:1 27489331 ID50771 M +
TGGATAATGGTTATCTATTTGTCCTGA
>17 dna:chromosome chromosome:NCBIM37:17:1:95272651:1 27489338 ID56532 M +
TGGTTATCTATTTGTCCTGAAAAGGAGGTA
>17 dna:chromosome chromosome:NCBIM37:17:1:95272651:1 27489383 ID26465 M +
TCATTAGATATTAGGTGATATGGGCTCT
>17 dna:chromosome chromosome:NCBIM37:17:1:95272651:1 27489383 ID26466 M +
TCATTAGATATTAGGTGATATGGGCTCTG
>17 dna:chromosome chromosome:NCBIM37:17:1:95272651:1 27489386 ID64130 M +
TTAGATATTAGGTGATATGGGCTC
>17 dna:chromosome chromosome:NCBIM37:17:1:95272651:1 27489386 ID64131 M +
TTAGATATTAGGTGATATGGGCTCT
>17 dna:chromosome chromosome:NCBIM37:17:1:95272651:1 27489386 ID64132 M +
TTAGATATTAGGTGATATGGGCTCTGTCC
>17 dna:chromosome chromosome:NCBIM37:17:1:95272651:1 27489387 ID17471 M +
TAGATATTAGGTGATATGGGCTCT
>17 dna:chromosome chromosome:NCBIM37:17:1:95272651:1 27489479 ID48518 M +
TGCTTTAGCTGAATACCCTCTCGATG
>17 dna:chromosome chromosome:NCBIM37:17:1:95272651:1 27489514 ID2561 M +
CATTGGACAAAATAAGGCCCAAATGGT
>17 dna:chromosome chromosome:NCBIM37:17:1:95272651:1 27489516 ID67080 M +
TTGGACAAAATAAGGCCCAAATGGTGCATA
>17 dna:chromosome chromosome:NCBIM37:17:1:95272651:1 27489517 ID50036 M +
TGGACAAAATAAGGCCCAAATGGTGCATAAT
>17 dna:chromosome chromosome:NCBIM37:17:1:95272651:1 27489537 ID56125 M +
TGGTGCATAATATCCCTTCCCCAGA
>17 dna:chromosome chromosome:NCBIM37:17:1:95272651:1 27489537 ID56126 M +
TGGTGCATAATATCCCTTCCCCAGAGGTT
>17 dna:chromosome chromosome:NCBIM37:17:1:95272651:1 27489585 ID10348 M +
TAAGGTATGAATTTCCCTTGCTGC
>17 dna:chromosome chromosome:NCBIM37:17:1:95272651:1 27489592 ID36185 M +
TGAATTTCCCTTGCTGCCCTTC
>17 dna:chromosome chromosome:NCBIM37:17:1:95272651:1 27489638 ID22185 M -
TATCAATCATGTCCCACTATAAGCTCC
>17 dna:chromosome chromosome:NCBIM37:17:1:95272651:1 27489653 ID502 M +
ACATGATTGATATCCTAGGCCCTGT
>17 dna:chromosome chromosome:NCBIM37:17:1:95272651:1 27489680 ID35920 M +
TGAATGAGATGACTCTGTGGTGGGCCATGC
>17 dna:chromosome chromosome:NCBIM37:17:1:95272651:1 27489684 ID38937 M +
TGAGATGACTCTGTGGTGGGCCATGC
>17 dna:chromosome chromosome:NCBIM37:17:1:95272651:1 27489727 ID17182 M +
TAGAGATTATACTTTTATCTGCTCCGGTA
>17 dna:chromosome chromosome:NCBIM37:17:1:95272651:1 27489744 ID32504 M +
TCTGCTCCGGTATCAAGGATGCCTTCAAACT
>17 dna:chromosome chromosome:NCBIM37:17:1:95272651:1 27489746 ID47565 M +
TGCTCCGGTATCAAGGATGCCTTCAAACTCT
>17 dna:chromosome chromosome:NCBIM37:17:1:95272651:1 27489746 ID47566 M +
TGCTCCGGTATCAAGGATGCCTTCAAACTCTT
>17 dna:chromosome chromosome:NCBIM37:17:1:95272651:1 27489749 ID29098 M +
TCCGGTATCAAGGATGCCTTCAAACTCTT
>17 dna:chromosome chromosome:NCBIM37:17:1:95272651:1 27489802 ID20128 U +
TAGGTCTATCATTCAAAAA
>17 dna:chromosome chromosome:NCBIM37:17:1:95272651:1 27489821 ID12125 M +
TACAACCAAATAGGCAGAATCATTTCC
>17 dna:chromosome chromosome:NCBIM37:17:1:95272651:1 27489825 ID518 M +
ACCAAATAGGCAGAATCATTTCC
>17 dna:chromosome chromosome:NCBIM37:17:1:95272651:1 27489831 ID19659 M +
TAGGCAGAATCATTTCCCGAGGAGCC
>17 dna:chromosome chromosome:NCBIM37:17:1:95272651:1 27490000 ID36426 M +
TGACAATCCATAACTCCAGGGTGGCCT
>17 dna:chromosome chromosome:NCBIM37:17:1:95272651:1 27490053 ID2926 M +
CCGGCCGAGAATAAGGCCCATGGTTCC
>17 dna:chromosome chromosome:NCBIM37:17:1:95272651:1 27490120 ID15218 M +
TACTCATTTGAGGCATTAGTAGGAA
>17 dna:chromosome chromosome:NCBIM37:17:1:95272651:1 27490258 ID16265 M +
TAGAACAAAGAGTGAGAGTCCCCCCCT
>17 dna:chromosome chromosome:NCBIM37:17:1:95272651:1 27490327 ID28660 M +
TCCCGCAGTTAAAACATGTCCTCCGATCA
>17 dna:chromosome chromosome:NCBIM37:17:1:95272651:1 27490336 ID6663 M +
TAAAACATGTCCTCCGATCATTTCTGCC
>17 dna:chromosome chromosome:NCBIM37:17:1:95272651:1 27490353 ID26573 M +
TCATTTCTGCCCATGGAGCGTTTTTGGGAT
>17 dna:chromosome chromosome:NCBIM37:17:1:95272651:1 27490480 ID3359 M +
CTATGGCCACTCTGCATTCCTGCGTGG
>17 dna:chromosome chromosome:NCBIM37:17:1:95272651:1 27490504 ID1103 M -
AGCTCATTTATGAGCAAGCCA
>17 dna:chromosome chromosome:NCBIM37:17:1:95272651:1 27490531 ID2687 M +
CCAGAGGTGCGGCTTGCTC
>17 dna:chromosome chromosome:NCBIM37:17:1:95272651:1 27490531 ID50523 M -
TGGAGATTCAGAGCAAGCCGCACCTCTGG
>17 dna:chromosome chromosome:NCBIM37:17:1:95272651:1 27490550 ID35848 M +
TGAATCTCCAAAAATACGCTCTGCTGCC
>17 dna:chromosome chromosome:NCBIM37:17:1:95272651:1 27490550 ID35849 M +
TGAATCTCCAAAAATACGCTCTGCTGCCT
>17 dna:chromosome chromosome:NCBIM37:17:1:95272651:1 27490580 ID58410 M +
TGTCATTCTGGCCACAAAATCTGAGAAGGAC
>17 dna:chromosome chromosome:NCBIM37:17:1:95272651:1 27490707 ID3936 M +
GAACTACTAAGAACTGGCTCCTTGAGCTC
>17 dna:chromosome chromosome:NCBIM37:17:1:95272651:1 27490845 ID34790 M -
TGAACCCGAGGAAAAGTTTAGGTC
>17 dna:chromosome chromosome:NCBIM37:17:1:95272651:1 27490949 ID40934 M +
TGATAGATTGCCCTGAATTTCATCCAGAAT
>17 dna:chromosome chromosome:NCBIM37:17:1:95272651:1 27491039 ID17101 M +
TAGAGAAAGTTTAAGGCCAAACATAC
>17 dna:chromosome chromosome:NCBIM37:17:1:95272651:1 27491069 ID7765 M +
TAAAGCTATTTCCCACTTTACTTCTGAT
>17 dna:chromosome chromosome:NCBIM37:17:1:95272651:1 27491069 ID7766 M +
TAAAGCTATTTCCCACTTTACTTCTGATA
>17 dna:chromosome chromosome:NCBIM37:17:1:95272651:1 27491087 ID15721 M +
TACTTCTGATAGACTGTCTTGAATTTCGT
>17 dna:chromosome chromosome:NCBIM37:17:1:95272651:1 27491093 ID40904 M +
TGATAGACTGTCTTGAATTTCGTTAGAAA
>17 dna:chromosome chromosome:NCBIM37:17:1:95272651:1 27491093 ID40905 M +
TGATAGACTGTCTTGAATTTCGTTAGAAAGT
>17 dna:chromosome chromosome:NCBIM37:17:1:95272651:1 27491106 ID36186 M +
TGAATTTCGTTAGAAAGTTCAAGGCCAGACGT
>17 dna:chromosome chromosome:NCBIM37:17:1:95272651:1 27491112 ID30932 M +
TCGTTAGAAAGTTCAAGGCCAGACGTACC
>17 dna:chromosome chromosome:NCBIM37:17:1:95272651:1 27491144 ID7765 M +
TAAAGCTATTTCCCACTTTACTTCTGAT
>17 dna:chromosome chromosome:NCBIM37:17:1:95272651:1 27491144 ID7766 M +
TAAAGCTATTTCCCACTTTACTTCTGATA
>17 dna:chromosome chromosome:NCBIM37:17:1:95272651:1 27491162 ID15721 M +
TACTTCTGATAGACTGTCTTGAATTTCGT
>17 dna:chromosome chromosome:NCBIM37:17:1:95272651:1 27491168 ID40904 M +
TGATAGACTGTCTTGAATTTCGTTAGAAA
>17 dna:chromosome chromosome:NCBIM37:17:1:95272651:1 27491168 ID40905 M +
TGATAGACTGTCTTGAATTTCGTTAGAAAGT
>17 dna:chromosome chromosome:NCBIM37:17:1:95272651:1 27491191 ID16170 M +
TAGAAAGTTCAAGACCAGACTTACCTTGT
>17 dna:chromosome chromosome:NCBIM37:17:1:95272651:1 27491191 ID16171 M +
TAGAAAGTTCAAGACCAGACTTACCTTGTA
>17 dna:chromosome chromosome:NCBIM37:17:1:95272651:1 27491211 ID64001 M +
TTACCTTGTAAAGCTATACTTACGGGTACCC
>17 dna:chromosome chromosome:NCBIM37:17:1:95272651:1 27491217 ID57187 M +
TGTAAAGCTATACTTACGGGTACCCT
>17 dna:chromosome chromosome:NCBIM37:17:1:95272651:1 27491217 ID57188 M +
TGTAAAGCTATACTTACGGGTACCCTGT
>17 dna:chromosome chromosome:NCBIM37:17:1:95272651:1 27491217 ID57189 M +
TGTAAAGCTATACTTACGGGTACCCTGTTC
>17 dna:chromosome chromosome:NCBIM37:17:1:95272651:1 27491218 ID5896 M +
GTAAAGCTATACTTACGGGTACCCTGT
>17 dna:chromosome chromosome:NCBIM37:17:1:95272651:1 27491227 ID15640 M +
TACTTACGGGTACCCTGTTCCCCAGC
>17 dna:chromosome chromosome:NCBIM37:17:1:95272651:1 27491251 ID24542 M -
TCAACTGCGTGAATTCAGAACTCTTCAGC
>17 dna:chromosome chromosome:NCBIM37:17:1:95272651:1 27491267 ID64833 M +
TTCACGCAGTTGAATCCTTCTCAACAGTC
>17 dna:chromosome chromosome:NCBIM37:17:1:95272651:1 27491281 ID30326 M +
TCCTTCTCAACAGTCTGTTTTGCGGGA
>17 dna:chromosome chromosome:NCBIM37:17:1:95272651:1 27491374 ID61269 M +
TGTTTTACGGGAACACTTCATTACCATGA
>17 dna:chromosome chromosome:NCBIM37:17:1:95272651:1 27491375 ID35621 M -
TGAAGTGTTCCCGTAAAAC
>17 dna:chromosome chromosome:NCBIM37:17:1:95272651:1 27491526 ID12720 M +
TACACGCGTTCTCGCGACCGGCCA
>17 dna:chromosome chromosome:NCBIM37:17:1:95272651:1 27491526 ID12721 M +
TACACGCGTTCTCGCGACCGGCCAGGAAA
>17 dna:chromosome chromosome:NCBIM37:17:1:95272651:1 27491553 ID244 M +
AAGACGCAGCAAACCAGAATCTTCTGCGGC
>17 dna:chromosome chromosome:NCBIM37:17:1:95272651:1 27491591 ID23732 M +
TATTGCTTACATCTTCAGGAGCCAGAGA
>17 dna:chromosome chromosome:NCBIM37:17:1:95272651:1 27491598 ID13316 M +
TACATCTTCAGGAGCCAGAGAGCA
>17 dna:chromosome chromosome:NCBIM37:17:1:95272651:1 27491663 ID63935 M +
TTACATCTTCAGGAGCAAGAAGCAAGAGC
>17 dna:chromosome chromosome:NCBIM37:17:1:95272651:1 27491784 ID30907 U +
TCGTCCCTTTTAAGGAGAATTATCCTCTGC
>17 dna:chromosome chromosome:NCBIM37:17:1:95272651:1 27491792 ID68220 M +
TTTAAGGAGAATTATCCTCTGCCTAGGA
>17 dna:chromosome chromosome:NCBIM37:17:1:95272651:1 27491792 ID68221 M +
TTTAAGGAGAATTATCCTCTGCCTAGGACG
>17 dna:chromosome chromosome:NCBIM37:17:1:95272651:1 27491792 ID68222 M +
TTTAAGGAGAATTATCCTCTGCCTAGGACGT
>17 dna:chromosome chromosome:NCBIM37:17:1:95272651:1 27491794 ID10251 M +
TAAGGAGAATTATCCTCTGCCTAGGACGT
>17 dna:chromosome chromosome:NCBIM37:17:1:95272651:1 27491794 ID10252 M +
TAAGGAGAATTATCCTCTGCCTAGGACGTG
>17 dna:chromosome chromosome:NCBIM37:17:1:95272651:1 27491794 ID10253 M +
TAAGGAGAATTATCCTCTGCCTAGGACGTGT
>17 dna:chromosome chromosome:NCBIM37:17:1:95272651:1 27491811 ID46125 M +
TGCCTAGGACGTGTCGCTCCCTGATTGGC
>17 dna:chromosome chromosome:NCBIM37:17:1:95272651:1 27491814 ID3347 M +
CTAGGACGTGTCGCTCCCTGATTGGCTGC
>17 dna:chromosome chromosome:NCBIM37:17:1:95272651:1 27491815 ID19211 M +
TAGGACGTGTCGCTCCCTGATTGGCT
>17 dna:chromosome chromosome:NCBIM37:17:1:95272651:1 27491815 ID19212 M +
TAGGACGTGTCGCTCCCTGATTGGCTG
>17 dna:chromosome chromosome:NCBIM37:17:1:95272651:1 27491815 ID19213 M +
TAGGACGTGTCGCTCCCTGATTGGCTGC
>17 dna:chromosome chromosome:NCBIM37:17:1:95272651:1 27491815 ID19214 M +
TAGGACGTGTCGCTCCCTGATTGGCTGCA
>17 dna:chromosome chromosome:NCBIM37:17:1:95272651:1 27491815 ID19215 M +
TAGGACGTGTCGCTCCCTGATTGGCTGCAGC
>17 dna:chromosome chromosome:NCBIM37:17:1:95272651:1 27491818 ID54223 M -
TGGGCTGCAGCCAATCAGGGAGCGACACGTC
>17 dna:chromosome chromosome:NCBIM37:17:1:95272651:1 27491885 ID57731 M +
TGTAGTGGAAAACTACCCTTGGCAC
>17 dna:chromosome chromosome:NCBIM37:17:1:95272651:1 27491898 ID14182 M +
TACCCTTGGCACATGCGCAGATTAT
>17 dna:chromosome chromosome:NCBIM37:17:1:95272651:1 27491901 ID7279 M -
TAAACAAATAATCTGCGCATGTGCCAAGG
>17 dna:chromosome chromosome:NCBIM37:17:1:95272651:1 27491903 ID55046 M -
TGGTAAACAAATAATCTGCGCATGTGCCAA
>17 dna:chromosome chromosome:NCBIM37:17:1:95272651:1 27491904 ID51544 M +
TGGCACATGCGCAGATTAT
>17 dna:chromosome chromosome:NCBIM37:17:1:95272651:1 27491904 ID51545 M +
TGGCACATGCGCAGATTATTTGT
>17 dna:chromosome chromosome:NCBIM37:17:1:95272651:1 27491904 ID51546 M +
TGGCACATGCGCAGATTATTTGTTTAC
>17 dna:chromosome chromosome:NCBIM37:17:1:95272651:1 27491904 ID51547 M +
TGGCACATGCGCAGATTATTTGTTTACCA
>17 dna:chromosome chromosome:NCBIM37:17:1:95272651:1 27491908 ID505 M +
ACATGCGCAGATTATTTGT
>17 dna:chromosome chromosome:NCBIM37:17:1:95272651:1 27491911 ID46746 M +
TGCGCAGATTATTTGTTTACCACTTAGAA
>17 dna:chromosome chromosome:NCBIM37:17:1:95272651:1 27491911 ID46747 M +
TGCGCAGATTATTTGTTTACCACTTAGAAC
>17 dna:chromosome chromosome:NCBIM37:17:1:95272651:1 27491920 ID24023 M +
TATTTGTTTACCACTTAGAACACAGGATGTC
>17 dna:chromosome chromosome:NCBIM37:17:1:95272651:1 27491924 ID61099 M +
TGTTTACCACTTAGAACACAGGATGTCAGC
>17 dna:chromosome chromosome:NCBIM37:17:1:95272651:1 27491927 ID63968 M +
TTACCACTTAGAACACAGGATGTCAGC
>17 dna:chromosome chromosome:NCBIM37:17:1:95272651:1 27491927 ID63969 M +
TTACCACTTAGAACACAGGATGTCAGCGC
>17 dna:chromosome chromosome:NCBIM37:17:1:95272651:1 27491927 ID63970 M +
TTACCACTTAGAACACAGGATGTCAGCGCC
>17 dna:chromosome chromosome:NCBIM37:17:1:95272651:1 27491928 ID13791 M +
TACCACTTAGAACACAGGATGTCAGCGC
>17 dna:chromosome chromosome:NCBIM37:17:1:95272651:1 27491928 ID13792 M +
TACCACTTAGAACACAGGATGTCAGCGCC
>17 dna:chromosome chromosome:NCBIM37:17:1:95272651:1 27491929 ID544 M +
ACCACTTAGAACACAGGATGTCAGCGC
>17 dna:chromosome chromosome:NCBIM37:17:1:95272651:1 27491930 ID2670 M +
CCACTTAGAACACAGGATGTCAGCGCC
>17 dna:chromosome chromosome:NCBIM37:17:1:95272651:1 27491937 ID5069 M -
GCGCTGACATCCTGTGTTC
>17 dna:chromosome chromosome:NCBIM37:17:1:95272651:1 27491947 ID58241 M +
TGTCAGCGCCATCTTGCAACAGCGAA
>17 dna:chromosome chromosome:NCBIM37:17:1:95272651:1 27491955 ID2731 M +
CCATCTTGCAACAGCGAATGTGAGGGC
>17 dna:chromosome chromosome:NCBIM37:17:1:95272651:1 27491961 ID42906 M +
TGCAACAGCGAATGTGAGGGC
>17 dna:chromosome chromosome:NCBIM37:17:1:95272651:1 27491961 ID42907 M +
TGCAACAGCGAATGTGAGGGCGG
>17 dna:chromosome chromosome:NCBIM37:17:1:95272651:1 27491961 ID42908 M +
TGCAACAGCGAATGTGAGGGCGGC
>17 dna:chromosome chromosome:NCBIM37:17:1:95272651:1 27491961 ID42909 M +
TGCAACAGCGAATGTGAGGGCGGCT
>17 dna:chromosome chromosome:NCBIM37:17:1:95272651:1 27491961 ID42910 M +
TGCAACAGCGAATGTGAGGGCGGCTC
>17 dna:chromosome chromosome:NCBIM37:17:1:95272651:1 27491961 ID42911 M +
TGCAACAGCGAATGTGAGGGCGGCTCC
>17 dna:chromosome chromosome:NCBIM37:17:1:95272651:1 27491961 ID42912 M +
TGCAACAGCGAATGTGAGGGCGGCTCCCT
>17 dna:chromosome chromosome:NCBIM37:17:1:95272651:1 27491961 ID42913 M +
TGCAACAGCGAATGTGAGGGCGGCTCCCTA
>17 dna:chromosome chromosome:NCBIM37:17:1:95272651:1 27491985 ID28728 U +
TCCCTACACAGATCTGAGGTTTCAAGGGT
>17 dna:chromosome chromosome:NCBIM37:17:1:95272651:1 27491989 ID12624 U +
TACACAGATCTGAGGTTTCAAGGGT
>17 dna:chromosome chromosome:NCBIM37:17:1:95272651:1 27491989 ID12625 U +
TACACAGATCTGAGGTTTCAAGGGTTGCT
>17 dna:chromosome chromosome:NCBIM37:17:1:95272651:1 27491989 ID12626 U +
TACACAGATCTGAGGTTTCAAGGGTTGCTA
>17 dna:chromosome chromosome:NCBIM37:17:1:95272651:1 27491991 ID1926 U +
CACAGATCTGAGGTTTCAAGGGTTGCTAG
>17 dna:chromosome chromosome:NCBIM37:17:1:95272651:1 27491996 ID1460 U +
ATCTGAGGTTTCAAGGGTTGCTAGGG
>17 dna:chromosome chromosome:NCBIM37:17:1:95272651:1 27491997 ID32310 U +
TCTGAGGTTTCAAGGGTTGCTAG
>17 dna:chromosome chromosome:NCBIM37:17:1:95272651:1 27491997 ID32311 U +
TCTGAGGTTTCAAGGGTTGCTAGGG
>17 dna:chromosome chromosome:NCBIM37:17:1:95272651:1 27491999 ID40045 U +
TGAGGTTTCAAGGGTTGCTAGGGGAA
>17 dna:chromosome chromosome:NCBIM37:17:1:95272651:1 27492033 ID12516 U +
TACAATTTCCCCAACTAACTCACAGGTC
>17 dna:chromosome chromosome:NCBIM37:17:1:95272651:1 27492033 ID12517 U +
TACAATTTCCCCAACTAACTCACAGGTCAA
>17 dna:chromosome chromosome:NCBIM37:17:1:95272651:1 27492040 ID28535 U +
TCCCCAACTAACTCACAGGTCAAGGCAGTC
>17 dna:chromosome chromosome:NCBIM37:17:1:95272651:1 27492048 ID9157 U +
TAACTCACAGGTCAAGGCAGTCTCCCT
>17 dna:chromosome chromosome:NCBIM37:17:1:95272651:1 27492076 ID46796 U +
TGCGGCAGGCTTGTTGAGTACTTCCA
>17 dna:chromosome chromosome:NCBIM37:17:1:95272651:1 27492076 ID46797 U +
TGCGGCAGGCTTGTTGAGTACTTCCATAAC
>17 dna:chromosome chromosome:NCBIM37:17:1:95272651:1 27492090 ID40099 U +
TGAGTACTTCCATAACAGTCCACTCT
>17 dna:chromosome chromosome:NCBIM37:17:1:95272651:1 27492090 ID40100 U +
TGAGTACTTCCATAACAGTCCACTCTGG
>17 dna:chromosome chromosome:NCBIM37:17:1:95272651:1 27492090 ID40101 U +
TGAGTACTTCCATAACAGTCCACTCTGGC
>17 dna:chromosome chromosome:NCBIM37:17:1:95272651:1 27492090 ID40102 U +
TGAGTACTTCCATAACAGTCCACTCTGGCA
>17 dna:chromosome chromosome:NCBIM37:17:1:95272651:1 27492102 ID8686 U +
TAACAGTCCACTCTGGCAGAAGCTGACAGT
>17 dna:chromosome chromosome:NCBIM37:17:1:95272651:1 27492125 ID36854 U +
TGACAGTTCCCACATGCGATGGG
>17 dna:chromosome chromosome:NCBIM37:17:1:95272651:1 27492133 ID2800 U +
CCCACATGCGATGGGGAAACTGGGC
>17 dna:chromosome chromosome:NCBIM37:17:1:95272651:1 27492139 ID46713 U +
TGCGATGGGGAAACTGGGCAAGTCTG
>17 dna:chromosome chromosome:NCBIM37:17:1:95272651:1 27492163 ID51687 U +
TGGCAGCTTCTGGCTTGGCCCAG
>17 dna:chromosome chromosome:NCBIM37:17:1:95272651:1 27492209 ID1027 U +
AGCCAAAACAAGGGGCCTCCCAGACACA
>17 dna:chromosome chromosome:NCBIM37:17:1:95272651:1 27492210 ID4880 U +
GCCAAAACAAGGGGCCTCCCAGACA
>17 dna:chromosome chromosome:NCBIM37:17:1:95272651:1 27492262 ID39568 U +
TGAGCTGTTTCAGAGTGGCTGCTGTGC
>17 dna:chromosome chromosome:NCBIM37:17:1:95272651:1 27492262 ID39569 U +
TGAGCTGTTTCAGAGTGGCTGCTGTGCT
>17 dna:chromosome chromosome:NCBIM37:17:1:95272651:1 27492296 ID3049 U +
CCTGTCGATAGTGAGCTTGCTCTGCCA
>17 dna:chromosome chromosome:NCBIM37:17:1:95272651:1 27492318 ID45309 U +
TGCCAGAGTCCACTTAAGAAATCCC
>17 dna:chromosome chromosome:NCBIM37:17:1:95272651:1 27492318 ID45310 U +
TGCCAGAGTCCACTTAAGAAATCCCC
>17 dna:chromosome chromosome:NCBIM37:17:1:95272651:1 27492318 ID45311 U +
TGCCAGAGTCCACTTAAGAAATCCCCT
>17 dna:chromosome chromosome:NCBIM37:17:1:95272651:1 27492332 ID9462 U +
TAAGAAATCCCCTTCTTGTAAAATAATGC
>17 dna:chromosome chromosome:NCBIM37:17:1:95272651:1 27492332 ID9463 U +
TAAGAAATCCCCTTCTTGTAAAATAATGCA
>17 dna:chromosome chromosome:NCBIM37:17:1:95272651:1 27492347 ID67688 U +
TTGTAAAATAATGCAAATATTTTTATTTTG
>17 dna:chromosome chromosome:NCBIM37:17:1:95272651:1 27492350 ID7065 U +
TAAAATAATGCAAATATTTTTATTTT
>17 dna:chromosome chromosome:NCBIM37:17:1:95272651:1 27492350 ID7066 U +
TAAAATAATGCAAATATTTTTATTTTGGTGA
>17 dna:chromosome chromosome:NCBIM37:17:1:95272651:1 27492350 ID7067 U +
TAAAATAATGCAAATATTTTTATTTTGGTGAG
>17 dna:chromosome chromosome:NCBIM37:17:1:95272651:1 27492355 ID11321 U +
TAATGCAAATATTTTTATTTTGGTGA
>17 dna:chromosome chromosome:NCBIM37:17:1:95272651:1 27492355 ID11322 U +
TAATGCAAATATTTTTATTTTGGTGAG
>17 dna:chromosome chromosome:NCBIM37:17:1:95272651:1 27492355 ID11323 U +
TAATGCAAATATTTTTATTTTGGTGAGTGT
>17 dna:chromosome chromosome:NCBIM37:17:1:95272651:1 27492355 ID11324 U +
TAATGCAAATATTTTTATTTTGGTGAGTGTG
>17 dna:chromosome chromosome:NCBIM37:17:1:95272651:1 27492358 ID42819 U +
TGCAAATATTTTTATTTTGGTGAGTGT
>17 dna:chromosome chromosome:NCBIM37:17:1:95272651:1 27492358 ID42820 U +
TGCAAATATTTTTATTTTGGTGAGTGTGG
>17 dna:chromosome chromosome:NCBIM37:17:1:95272651:1 27492358 ID42821 U +
TGCAAATATTTTTATTTTGGTGAGTGTGGA
>17 dna:chromosome chromosome:NCBIM37:17:1:95272651:1 27492400 ID49595 U +
TGGAAGGAGGCATCTCCCTGGGTC
>17 dna:chromosome chromosome:NCBIM37:17:1:95272651:1 27492400 ID49596 U +
TGGAAGGAGGCATCTCCCTGGGTCC
>17 dna:chromosome chromosome:NCBIM37:17:1:95272651:1 27492478 ID66928 U +
TTGCTCAATAAGCTGTAGCCTAGA
>17 dna:chromosome chromosome:NCBIM37:17:1:95272651:1 27492479 ID47430 U +
TGCTCAATAAGCTGTAGCCTA
>17 dna:chromosome chromosome:NCBIM37:17:1:95272651:1 27492479 ID47431 U +
TGCTCAATAAGCTGTAGCCTAGAGTGGGCAAT
>17 dna:chromosome chromosome:NCBIM37:17:1:95272651:1 27492486 ID10140 U +
TAAGCTGTAGCCTAGAGTGGGCAATGCTTC
>17 dna:chromosome chromosome:NCBIM37:17:1:95272651:1 27492486 ID10141 U +
TAAGCTGTAGCCTAGAGTGGGCAATGCTTCCT
>17 dna:chromosome chromosome:NCBIM37:17:1:95272651:1 27492493 ID18394 U +
TAGCCTAGAGTGGGCAATGCTTCCT
>17 dna:chromosome chromosome:NCBIM37:17:1:95272651:1 27492498 ID17335 U +
TAGAGTGGGCAATGCTTCCTGGAACTG
>17 dna:chromosome chromosome:NCBIM37:17:1:95272651:1 27492498 ID17336 U +
TAGAGTGGGCAATGCTTCCTGGAACTGGG
>17 dna:chromosome chromosome:NCBIM37:17:1:95272651:1 27492517 ID49319 U +
TGGAACTGGGGACAGACAGGAGGCCA
>17 dna:chromosome chromosome:NCBIM37:17:1:95272651:1 27492564 ID54027 U +
TGGGCAGAAACAGAAGGCCTAGGTGTGT
>17 dna:chromosome chromosome:NCBIM37:17:1:95272651:1 27492624 ID21378 U +
TAGTTTCCTCGCCTGTAAAGTCAGG
>17 dna:chromosome chromosome:NCBIM37:17:1:95272651:1 27492657 ID25324 U +
TCACTCGTGCACAGGATCACTCTCGGAAC
>17 dna:chromosome chromosome:NCBIM37:17:1:95272651:1 27492664 ID43599 U +
TGCACAGGATCACTCTCGGAACTTGTA
>17 dna:chromosome chromosome:NCBIM37:17:1:95272651:1 27492664 ID43600 U +
TGCACAGGATCACTCTCGGAACTTGTATCT
>17 dna:chromosome chromosome:NCBIM37:17:1:95272651:1 27492668 ID2376 U +
CAGGATCACTCTCGGAACTTGTATCT
>17 dna:chromosome chromosome:NCBIM37:17:1:95272651:1 27492673 ID25327 U +
TCACTCTCGGAACTTGTATCTTGTG
>17 dna:chromosome chromosome:NCBIM37:17:1:95272651:1 27492679 ID30765 U +
TCGGAACTTGTATCTTGTGAGACAGAAGGGC
>17 dna:chromosome chromosome:NCBIM37:17:1:95272651:1 27492689 ID22620 U +
TATCTTGTGAGACAGAAGGGCACGCCTAC
>17 dna:chromosome chromosome:NCBIM37:17:1:95272651:1 27492691 ID33139 U +
TCTTGTGAGACAGAAGGGCACGCCTAC
>17 dna:chromosome chromosome:NCBIM37:17:1:95272651:1 27492696 ID38449 U +
TGAGACAGAAGGGCACGCCTACGGCCC
>17 dna:chromosome chromosome:NCBIM37:17:1:95272651:1 27492763 ID59653 U +
TGTGCCGATGTCCAGCAGAGAGAGAG
>17 dna:chromosome chromosome:NCBIM37:17:1:95272651:1 27492820 ID22755 U +
TATGACATCCAAGAGCTTGGGCATGGCAC
>17 dna:chromosome chromosome:NCBIM37:17:1:95272651:1 27492822 ID36899 U +
TGACATCCAAGAGCTTGGGCATGG
>17 dna:chromosome chromosome:NCBIM37:17:1:95272651:1 27492822 ID36900 U +
TGACATCCAAGAGCTTGGGCATGGCAC
>17 dna:chromosome chromosome:NCBIM37:17:1:95272651:1 27492983 ID4950 U +
GCCATGTGAGTGTGAGAGAAGCAGTCAGGC
>17 dna:chromosome chromosome:NCBIM37:17:1:95272651:1 27492995 ID38595 U +
TGAGAGAAGCAGTCAGGCAGAGGGGACA
>17 dna:chromosome chromosome:NCBIM37:17:1:95272651:1 27493023 ID5419 U +
GGACGCAAGCTTCGGCCTACCTGC
>17 dna:chromosome chromosome:NCBIM37:17:1:95272651:1 27493034 ID30819 U +
TCGGCCTACCTGCCTGGTTATCCAGGGGTGTG
>17 dna:chromosome chromosome:NCBIM37:17:1:95272651:1 27493080 ID17625 U +
TAGATGGATTTAGACCTCTAGCCA
>17 dna:chromosome chromosome:NCBIM37:17:1:95272651:1 27493084 ID51207 U +
TGGATTTAGACCTCTAGCCAGCCT
>17 dna:chromosome chromosome:NCBIM37:17:1:95272651:1 27493084 ID51208 U +
TGGATTTAGACCTCTAGCCAGCCTCT
>17 dna:chromosome chromosome:NCBIM37:17:1:95272651:1 27493140 ID28145 U +
TCCCAAGCAGAAGGCAGAGACTCGGG
>17 dna:chromosome chromosome:NCBIM37:17:1:95272651:1 27493140 ID28146 U +
TCCCAAGCAGAAGGCAGAGACTCGGGG
>17 dna:chromosome chromosome:NCBIM37:17:1:95272651:1 27493140 ID28147 U +
TCCCAAGCAGAAGGCAGAGACTCGGGGGT
>17 dna:chromosome chromosome:NCBIM37:17:1:95272651:1 27493175 ID47986 U +
TGCTGGTGTGTGGGGCATATGTGGC
>17 dna:chromosome chromosome:NCBIM37:17:1:95272651:1 27493244 ID55346 U +
TGGTAGCTGGTCTCTTCTCTGTGA
>17 dna:chromosome chromosome:NCBIM37:17:1:95272651:1 27493265 ID34362 U +
TGAAATATAGGGGTTCTGAAGACT
>17 dna:chromosome chromosome:NCBIM37:17:1:95272651:1 27493302 ID6097 U +
GTGACTGACTAACTCTTGTCTTCTGGTA
>17 dna:chromosome chromosome:NCBIM37:17:1:95272651:1 27493303 ID37683 U +
TGACTGACTAACTCTTGTCTTCTGGTACT
>17 dna:chromosome chromosome:NCBIM37:17:1:95272651:1 27493303 ID37684 U +
TGACTGACTAACTCTTGTCTTCTGGTACTC
>17 dna:chromosome chromosome:NCBIM37:17:1:95272651:1 27493322 ID66084 U +
TTCTGGTACTCTTGGTATGCTATGGTTC
>17 dna:chromosome chromosome:NCBIM37:17:1:95272651:1 27493325 ID55234 U +
TGGTACTCTTGGTATGCTATGGTTCC
>17 dna:chromosome chromosome:NCBIM37:17:1:95272651:1 27493325 ID55235 U +
TGGTACTCTTGGTATGCTATGGTTCCCACT
>17 dna:chromosome chromosome:NCBIM37:17:1:95272651:1 27493328 ID15308 U +
TACTCTTGGTATGCTATGGTTCCCACTAG
>17 dna:chromosome chromosome:NCBIM37:17:1:95272651:1 27493328 ID15309 U +
TACTCTTGGTATGCTATGGTTCCCACTAGG
>17 dna:chromosome chromosome:NCBIM37:17:1:95272651:1 27493334 ID55476 U +
TGGTATGCTATGGTTCCCACTAGGAC
>17 dna:chromosome chromosome:NCBIM37:17:1:95272651:1 27493334 ID55477 U +
TGGTATGCTATGGTTCCCACTAGGACTT
>17 dna:chromosome chromosome:NCBIM37:17:1:95272651:1 27493334 ID55478 U +
TGGTATGCTATGGTTCCCACTAGGACTTC
>17 dna:chromosome chromosome:NCBIM37:17:1:95272651:1 27493348 ID28264 U +
TCCCACTAGGACTTCATAGCACTAGCTAGC
>17 dna:chromosome chromosome:NCBIM37:17:1:95272651:1 27493351 ID2084 U +
CACTAGGACTTCATAGCACTAGCTAGCAGCC
>17 dna:chromosome chromosome:NCBIM37:17:1:95272651:1 27493354 ID19243 U +
TAGGACTTCATAGCACTAGCTAGCAGCCC
>17 dna:chromosome chromosome:NCBIM37:17:1:95272651:1 27493354 ID19244 U +
TAGGACTTCATAGCACTAGCTAGCAGCCCA
>17 dna:chromosome chromosome:NCBIM37:17:1:95272651:1 27493437 ID23703 U +
TATTGATTAGATGAATATGGTGATG
>17 dna:chromosome chromosome:NCBIM37:17:1:95272651:1 27493437 ID23704 U +
TATTGATTAGATGAATATGGTGATGT
>17 dna:chromosome chromosome:NCBIM37:17:1:95272651:1 27493437 ID23705 U +
TATTGATTAGATGAATATGGTGATGTGG
>17 dna:chromosome chromosome:NCBIM37:17:1:95272651:1 27493437 ID23706 U +
TATTGATTAGATGAATATGGTGATGTGGC
>17 dna:chromosome chromosome:NCBIM37:17:1:95272651:1 27493437 ID23707 U +
TATTGATTAGATGAATATGGTGATGTGGCT
>17 dna:chromosome chromosome:NCBIM37:17:1:95272651:1 27493439 ID66674 U +
TTGATTAGATGAATATGGTGATGTG
>17 dna:chromosome chromosome:NCBIM37:17:1:95272651:1 27493440 ID42105 U +
TGATTAGATGAATATGGTGATGTGG
>17 dna:chromosome chromosome:NCBIM37:17:1:95272651:1 27493440 ID42106 U +
TGATTAGATGAATATGGTGATGTGGC
>17 dna:chromosome chromosome:NCBIM37:17:1:95272651:1 27493440 ID42107 U +
TGATTAGATGAATATGGTGATGTGGCT
>17 dna:chromosome chromosome:NCBIM37:17:1:95272651:1 27493440 ID42108 U +
TGATTAGATGAATATGGTGATGTGGCTG
>17 dna:chromosome chromosome:NCBIM37:17:1:95272651:1 27493440 ID42109 U +
TGATTAGATGAATATGGTGATGTGGCTGA
>17 dna:chromosome chromosome:NCBIM37:17:1:95272651:1 27493440 ID42110 U +
TGATTAGATGAATATGGTGATGTGGCTGAG
>17 dna:chromosome chromosome:NCBIM37:17:1:95272651:1 27493440 ID42111 U +
TGATTAGATGAATATGGTGATGTGGCTGAGA
>17 dna:chromosome chromosome:NCBIM37:17:1:95272651:1 27493522 ID19325 U +
TAGGAGCCTGATCCAGAGAGAAAGAGG
>17 dna:chromosome chromosome:NCBIM37:17:1:95272651:1 27493564 ID51929 U +
TGGCCAAGGTGACATTTGCTTGGTGGT
>17 dna:chromosome chromosome:NCBIM37:17:1:95272651:1 27493564 ID51930 U +
TGGCCAAGGTGACATTTGCTTGGTGGTGTC
>17 dna:chromosome chromosome:NCBIM37:17:1:95272651:1 27493564 ID51931 U +
TGGCCAAGGTGACATTTGCTTGGTGGTGTCTG
>17 dna:chromosome chromosome:NCBIM37:17:1:95272651:1 27493565 ID5611 U +
GGCCAAGGTGACATTTGCTTGGTGGT
>17 dna:chromosome chromosome:NCBIM37:17:1:95272651:1 27493565 ID5612 U +
GGCCAAGGTGACATTTGCTTGGTGGTGTC
>17 dna:chromosome chromosome:NCBIM37:17:1:95272651:1 27493571 ID5856 U +
GGTGACATTTGCTTGGTGGTGTCTG
>17 dna:chromosome chromosome:NCBIM37:17:1:95272651:1 27493583 ID67562 U +
TTGGTGGTGTCTGCTAGGTACTGTC
>17 dna:chromosome chromosome:NCBIM37:17:1:95272651:1 27493594 ID47209 U +
TGCTAGGTACTGTCGTGGCAGGTGG
>17 dna:chromosome chromosome:NCBIM37:17:1:95272651:1 27493594 ID47210 U +
TGCTAGGTACTGTCGTGGCAGGTGGCC
>17 dna:chromosome chromosome:NCBIM37:17:1:95272651:1 27493597 ID20031 U +
TAGGTACTGTCGTGGCAGGTGGCCAC
>17 dna:chromosome chromosome:NCBIM37:17:1:95272651:1 27493624 ID46196 U +
TGCCTCACTACTCCTCCGGGTCC
>17 dna:chromosome chromosome:NCBIM37:17:1:95272651:1 27493659 ID48433 U +
TGCTTGGCCTGTTCCGTGGTGGGTAC
>17 dna:chromosome chromosome:NCBIM37:17:1:95272651:1 27493671 ID29141 U +
TCCGTGGTGGGTACCAATACCTTGTCTTTAA
>17 dna:chromosome chromosome:NCBIM37:17:1:95272651:1 27493675 ID56215 U +
TGGTGGGTACCAATACCTTGTCTTTAATGT
>17 dna:chromosome chromosome:NCBIM37:17:1:95272651:1 27493688 ID14518 U +
TACCTTGTCTTTAATGTATATTAGTA
>17 dna:chromosome chromosome:NCBIM37:17:1:95272651:1 27493688 ID14519 U +
TACCTTGTCTTTAATGTATATTAGTATCCC
>17 dna:chromosome chromosome:NCBIM37:17:1:95272651:1 27493693 ID58724 U +
TGTCTTTAATGTATATTAGTATCCCAAGA
>17 dna:chromosome chromosome:NCBIM37:17:1:95272651:1 27493706 ID23458 U +
TATTAGTATCCCAAGAGGAAACGGAGATG
>17 dna:chromosome chromosome:NCBIM37:17:1:95272651:1 27493706 ID23459 U +
TATTAGTATCCCAAGAGGAAACGGAGATGC
>17 dna:chromosome chromosome:NCBIM37:17:1:95272651:1 27493714 ID28140 U +
TCCCAAGAGGAAACGGAGATGCAAAATGT
>17 dna:chromosome chromosome:NCBIM37:17:1:95272651:1 27493733 ID42622 U +
TGCAAAATGTTTGTGTCTGCTTGAAC
>17 dna:chromosome chromosome:NCBIM37:17:1:95272651:1 27493769 ID38884 U +
TGAGATATAGTCACTGAGCTTCTAATCAGC
>17 dna:chromosome chromosome:NCBIM37:17:1:95272651:1 27493769 ID38885 U +
TGAGATATAGTCACTGAGCTTCTAATCAGCA
>17 dna:chromosome chromosome:NCBIM37:17:1:95272651:1 27493783 ID39599 U +
TGAGCTTCTAATCAGCAGTCAGGAATTCCC
>17 dna:chromosome chromosome:NCBIM37:17:1:95272651:1 27493791 ID11096 U +
TAATCAGCAGTCAGGAATTCCCACAAGGCA
>17 dna:chromosome chromosome:NCBIM37:17:1:95272651:1 27493794 ID25789 U +
TCAGCAGTCAGGAATTCCCACAAGGCACT
>17 dna:chromosome chromosome:NCBIM37:17:1:95272651:1 27493841 ID6458 U +
TAAAAAGCATTTATTTAGTGCCTACTGTGT
>17 dna:chromosome chromosome:NCBIM37:17:1:95272651:1 27493863 ID15581 U +
TACTGTGTACCCTCTTTCCACTGGTGGCT
>17 dna:chromosome chromosome:NCBIM37:17:1:95272651:1 27493878 ID65231 U +
TTCCACTGGTGGCTACCAACAGTTTATGCC
>17 dna:chromosome chromosome:NCBIM37:17:1:95272651:1 27493879 ID27421 U +
TCCACTGGTGGCTACCAACAGTTTATGCCCT
>17 dna:chromosome chromosome:NCBIM37:17:1:95272651:1 27493884 ID56202 U +
TGGTGGCTACCAACAGTTTATGCCCTACC
>17 dna:chromosome chromosome:NCBIM37:17:1:95272651:1 27493887 ID52343 U +
TGGCTACCAACAGTTTATGCCCTACC
>17 dna:chromosome chromosome:NCBIM37:17:1:95272651:1 27493887 ID52344 U +
TGGCTACCAACAGTTTATGCCCTACCC
>17 dna:chromosome chromosome:NCBIM37:17:1:95272651:1 27493891 ID13602 U +
TACCAACAGTTTATGCCCTACCCATTA
>17 dna:chromosome chromosome:NCBIM37:17:1:95272651:1 27493891 ID13603 U +
TACCAACAGTTTATGCCCTACCCATTAC
>17 dna:chromosome chromosome:NCBIM37:17:1:95272651:1 27493891 ID13604 U +
TACCAACAGTTTATGCCCTACCCATTACC
>17 dna:chromosome chromosome:NCBIM37:17:1:95272651:1 27493915 ID63997 U +
TTACCTGTTCAAGGGGGATAAGCCGCCA
>17 dna:chromosome chromosome:NCBIM37:17:1:95272651:1 27493916 ID14446 U +
TACCTGTTCAAGGGGGATAAGCCGCC
>17 dna:chromosome chromosome:NCBIM37:17:1:95272651:1 27493916 ID14447 U +
TACCTGTTCAAGGGGGATAAGCCGCCA
>17 dna:chromosome chromosome:NCBIM37:17:1:95272651:1 27493916 ID14448 U +
TACCTGTTCAAGGGGGATAAGCCGCCAT
>17 dna:chromosome chromosome:NCBIM37:17:1:95272651:1 27493917 ID634 U +
ACCTGTTCAAGGGGGATAAGCCGCCATG
>17 dna:chromosome chromosome:NCBIM37:17:1:95272651:1 27493933 ID10049 U +
TAAGCCGCCATGGGATATACAATTTGTTC
>17 dna:chromosome chromosome:NCBIM37:17:1:95272651:1 27493933 ID10050 U +
TAAGCCGCCATGGGATATACAATTTGTTCA
>17 dna:chromosome chromosome:NCBIM37:17:1:95272651:1 27493943 ID53564 U +
TGGGATATACAATTTGTTCAGAGACAA
>17 dna:chromosome chromosome:NCBIM37:17:1:95272651:1 27493950 ID12525 U +
TACAATTTGTTCAGAGACAACCTTGTCAGT
>17 dna:chromosome chromosome:NCBIM37:17:1:95272651:1 27493979 ID18723 U +
TAGCTGGGTACAGAAGTAGTGTGTGA
>17 dna:chromosome chromosome:NCBIM37:17:1:95272651:1 27493989 ID2196 U +
CAGAAGTAGTGTGTGACTCTGGTGTC
>17 dna:chromosome chromosome:NCBIM37:17:1:95272651:1 27493989 ID2197 U +
CAGAAGTAGTGTGTGACTCTGGTGTCC
>17 dna:chromosome chromosome:NCBIM37:17:1:95272651:1 27493991 ID4004 U +
GAAGTAGTGTGTGACTCTGGTGTCCCC
>17 dna:chromosome chromosome:NCBIM37:17:1:95272651:1 27493998 ID60134 U +
TGTGTGACTCTGGTGTCCCCTGCTGCT
>17 dna:chromosome chromosome:NCBIM37:17:1:95272651:1 27494000 ID59100 U +
TGTGACTCTGGTGTCCCCTGCTG
>17 dna:chromosome chromosome:NCBIM37:17:1:95272651:1 27494000 ID59101 U +
TGTGACTCTGGTGTCCCCTGCTGCTCC
>17 dna:chromosome chromosome:NCBIM37:17:1:95272651:1 27494008 ID56292 U +
TGGTGTCCCCTGCTGCTCCAGCTGA
>17 dna:chromosome chromosome:NCBIM37:17:1:95272651:1 27494059 ID56336 U +
TGGTGTCTATAGGGAGGAGA
>17 dna:chromosome chromosome:NCBIM37:17:1:95272651:1 27494097 ID45306 U +
TGCCAGAGGATATAGTCATCTATAGTC
>17 dna:chromosome chromosome:NCBIM37:17:1:95272651:1 27494097 ID45307 U +
TGCCAGAGGATATAGTCATCTATAGTCCTA
>17 dna:chromosome chromosome:NCBIM37:17:1:95272651:1 27494107 ID21928 U +
TATAGTCATCTATAGTCCTAATGC
>17 dna:chromosome chromosome:NCBIM37:17:1:95272651:1 27494107 ID21929 U +
TATAGTCATCTATAGTCCTAATGCC
>17 dna:chromosome chromosome:NCBIM37:17:1:95272651:1 27494107 ID21930 U +
TATAGTCATCTATAGTCCTAATGCCC
>17 dna:chromosome chromosome:NCBIM37:17:1:95272651:1 27494107 ID21931 U +
TATAGTCATCTATAGTCCTAATGCCCC
>17 dna:chromosome chromosome:NCBIM37:17:1:95272651:1 27494109 ID20812 U +
TAGTCATCTATAGTCCTAATGCCC
>17 dna:chromosome chromosome:NCBIM37:17:1:95272651:1 27494109 ID20813 U +
TAGTCATCTATAGTCCTAATGCCCC
>17 dna:chromosome chromosome:NCBIM37:17:1:95272651:1 27494109 ID20815 U +
TAGTCATCTATAGTCCTAATGCCCCC
>17 dna:chromosome chromosome:NCBIM37:17:1:95272651:1 27494109 ID20816 U +
TAGTCATCTATAGTCCTAATGCCCCCC
>17 dna:chromosome chromosome:NCBIM37:17:1:95272651:1 27494153 ID25289 U +
TCACTATCCTGGTGCACTGAGGCACAGA
>17 dna:chromosome chromosome:NCBIM37:17:1:95272651:1 27494175 ID1928 U +
CACAGATGCTAGTCTTGAAGGTAGAG
>17 dna:chromosome chromosome:NCBIM37:17:1:95272651:1 27494181 ID47226 U +
TGCTAGTCTTGAAGGTAGAGAGGC
>17 dna:chromosome chromosome:NCBIM37:17:1:95272651:1 27494229 ID5771 U +
GGGGAGTCTAGGACGATCCTAATCTTGGGT
>17 dna:chromosome chromosome:NCBIM37:17:1:95272651:1 27494237 ID19193 U +
TAGGACGATCCTAATCTTGGG
>17 dna:chromosome chromosome:NCBIM37:17:1:95272651:1 27494237 ID19194 U +
TAGGACGATCCTAATCTTGGGT
>17 dna:chromosome chromosome:NCBIM37:17:1:95272651:1 27494237 ID19195 U +
TAGGACGATCCTAATCTTGGGTGG
>17 dna:chromosome chromosome:NCBIM37:17:1:95272651:1 27494237 ID19196 U +
TAGGACGATCCTAATCTTGGGTGGG
>17 dna:chromosome chromosome:NCBIM37:17:1:95272651:1 27494237 ID19197 U +
TAGGACGATCCTAATCTTGGGTGGGT
[truncated: 32,768 more chars]
