# Supplementary material for: proTRAC - a software for probabilistic piRNA cluster detection, visualization and analysis
Source: BMC Bioinformatics. 2012 Jan 10;13:5. doi: 10.1186/1471-2105-13-5 (PMC3293768; doi:10.1186/1471-2105-13-5)
Supplement: Additional file 5 — proTRAC results folder containing a picture and a FASTA file for each detected mouse cluster. After decompression, the folder can be opened as former session in proTRAC. Alternatively, each file can be opened separately with any standard text-editor or graphic-viewer respectively. [file 1471-2105-13-5-S5.ZIP › proTRAC_results_mouse/bidirectional_clusters/Cluster_43.fas]

>11 dna:chromosome chromosome:NCBIM37:11:1:121843856:1 95627637 ID32220 U +
TCTGACTTTATTCAAATGACTATAGCCATA
>11 dna:chromosome chromosome:NCBIM37:11:1:121843856:1 95628419 ID14263 U +
TACCTACGCTAAGCTGAACTCCCCAGTG
>11 dna:chromosome chromosome:NCBIM37:11:1:121843856:1 95628419 ID14264 U +
TACCTACGCTAAGCTGAACTCCCCAGTGG
>11 dna:chromosome chromosome:NCBIM37:11:1:121843856:1 95628573 ID54918 U +
TGGGTTGAGTCATGCATCACTTGCTTTCT
>11 dna:chromosome chromosome:NCBIM37:11:1:121843856:1 95628650 ID1207 U +
AGGCTAATTCATTAGGCTGCTGCTCTCAA
>11 dna:chromosome chromosome:NCBIM37:11:1:121843856:1 95629235 ID23102 U +
TATGGATCTAGTCCCTCTTGGAGGTTTGGT
>11 dna:chromosome chromosome:NCBIM37:11:1:121843856:1 95629237 ID50893 U +
TGGATCTAGTCCCTCTTGGAGGTTTGGTT
>11 dna:chromosome chromosome:NCBIM37:11:1:121843856:1 95629371 ID10104 U +
TAAGCTACTGTATGAAAAATACCACTTTTG
>11 dna:chromosome chromosome:NCBIM37:11:1:121843856:1 95629419 ID47163 U +
TGCTAGAGATTTTGATGCTGTTCCGCATG
>11 dna:chromosome chromosome:NCBIM37:11:1:121843856:1 95629524 ID7557 U +
TAAACTTCTAACCCTGAGCAAAGAGTCACC
>11 dna:chromosome chromosome:NCBIM37:11:1:121843856:1 95629681 ID43302 U +
TGCAATAACAGCTCACTAGCTAACCTACAGTC
>11 dna:chromosome chromosome:NCBIM37:11:1:121843856:1 95629789 ID5354 U +
GGAAGCCATAAAAGTCGCCAGTGTGTC
>11 dna:chromosome chromosome:NCBIM37:11:1:121843856:1 95629988 ID5903 U +
GTAAATTTGTTTAAAGAACCAGATGCCA
>11 dna:chromosome chromosome:NCBIM37:11:1:121843856:1 95630234 ID41416 U +
TGATCTCCTACTGTCTACGCAGCTTTACT
>11 dna:chromosome chromosome:NCBIM37:11:1:121843856:1 95630273 ID47637 U +
TGCTCTCGAGTGCCTTCAAAAAAGCCC
>11 dna:chromosome chromosome:NCBIM37:11:1:121843856:1 95630338 ID42281 U +
TGATTGAGTCGTTCTCCTGAGCATCGGAAT
>11 dna:chromosome chromosome:NCBIM37:11:1:121843856:1 95630419 ID58811 U +
TGTGAACACAGTTGTGTATTGTTGCCCTG
>11 dna:chromosome chromosome:NCBIM37:11:1:121843856:1 95630419 ID58812 U +
TGTGAACACAGTTGTGTATTGTTGCCCTGT
>11 dna:chromosome chromosome:NCBIM37:11:1:121843856:1 95630419 ID58813 U +
TGTGAACACAGTTGTGTATTGTTGCCCTGTC
>11 dna:chromosome chromosome:NCBIM37:11:1:121843856:1 95630630 ID29968 U +
TCCTGAGTACCTACCCTTCAAACTAAAGGA
>11 dna:chromosome chromosome:NCBIM37:11:1:121843856:1 95630819 ID10043 U +
TAAGCCCCATTACGTCATTTACAAAGTGT
>11 dna:chromosome chromosome:NCBIM37:11:1:121843856:1 95631718 ID42511 U +
TGATTTTATAGGTGATGGAGATGCTCAA
>11 dna:chromosome chromosome:NCBIM37:11:1:121843856:1 95632060 ID57939 U +
TGTATTGCTAGATATGTGGCCTCAAAAAACC
>11 dna:chromosome chromosome:NCBIM37:11:1:121843856:1 95635563 ID49287 M +
TGGAACTCACTTTGTAGACCAGGCTGGCCT
>11 dna:chromosome chromosome:NCBIM37:11:1:121843856:1 95635569 ID25463 M +
TCACTTTGTAGACCAGGCTGGCCTCGAAC
>11 dna:chromosome chromosome:NCBIM37:11:1:121843856:1 95635569 ID25464 M +
TCACTTTGTAGACCAGGCTGGCCTCGAACT
>11 dna:chromosome chromosome:NCBIM37:11:1:121843856:1 95635587 ID52173 M +
TGGCCTCGAACTCAGAAATCTGCCTGCCT
>11 dna:chromosome chromosome:NCBIM37:11:1:121843856:1 95635587 ID52174 M +
TGGCCTCGAACTCAGAAATCTGCCTGCCTC
>11 dna:chromosome chromosome:NCBIM37:11:1:121843856:1 95635592 ID30594 M +
TCGAACTCAGAAATCTGCCTGCCTCTGCC
>11 dna:chromosome chromosome:NCBIM37:11:1:121843856:1 95635592 ID30595 M +
TCGAACTCAGAAATCTGCCTGCCTCTGCCTC
>11 dna:chromosome chromosome:NCBIM37:11:1:121843856:1 95635595 ID207 M +
AACTCAGAAATCTGCCTGCCTCTGCCTCC
>11 dna:chromosome chromosome:NCBIM37:11:1:121843856:1 95637605 ID714 M -
ACTCAGAAATCCGCCTGCCTCTGCCTCC
>11 dna:chromosome chromosome:NCBIM37:11:1:121843856:1 95637606 ID30589 M -
TCGAACTCAGAAATCCGCCTGCCTCTGCCTC
>11 dna:chromosome chromosome:NCBIM37:11:1:121843856:1 95637607 ID30588 M -
TCGAACTCAGAAATCCGCCTGCCTCTGCCT
>11 dna:chromosome chromosome:NCBIM37:11:1:121843856:1 95637609 ID30587 M -
TCGAACTCAGAAATCCGCCTGCCTCTGC
>11 dna:chromosome chromosome:NCBIM37:11:1:121843856:1 95637610 ID30586 M -
TCGAACTCAGAAATCCGCCTGCCTCTG
>11 dna:chromosome chromosome:NCBIM37:11:1:121843856:1 95637612 ID52172 M -
TGGCCTCGAACTCAGAAATCCGCCTGCCTC
>11 dna:chromosome chromosome:NCBIM37:11:1:121843856:1 95637630 ID25464 M -
TCACTTTGTAGACCAGGCTGGCCTCGAACT
>11 dna:chromosome chromosome:NCBIM37:11:1:121843856:1 95637631 ID25463 M -
TCACTTTGTAGACCAGGCTGGCCTCGAAC
>11 dna:chromosome chromosome:NCBIM37:11:1:121843856:1 95637636 ID49287 M -
TGGAACTCACTTTGTAGACCAGGCTGGCCT
>11 dna:chromosome chromosome:NCBIM37:11:1:121843856:1 95637650 ID11980 M +
TACAAAGTGAGTTCCAGGACAGCCAGGGC
>11 dna:chromosome chromosome:NCBIM37:11:1:121843856:1 95637650 ID4987 M -
GCCCTGGCTGTCCTGGAACTCACTTTGTA
