# Supplementary material for: proTRAC - a software for probabilistic piRNA cluster detection, visualization and analysis
Source: BMC Bioinformatics. 2012 Jan 10;13:5. doi: 10.1186/1471-2105-13-5 (PMC3293768; doi:10.1186/1471-2105-13-5)
Supplement: Additional file 5 — proTRAC results folder containing a picture and a FASTA file for each detected mouse cluster. After decompression, the folder can be opened as former session in proTRAC. Alternatively, each file can be opened separately with any standard text-editor or graphic-viewer respectively. [file 1471-2105-13-5-S5.ZIP › proTRAC_results_mouse/bidirectional_clusters/Cluster_46.fas]

>11 dna:chromosome chromosome:NCBIM37:11:1:121843856:1 105039224 ID25463 M +
TCACTTTGTAGACCAGGCTGGCCTCGAAC
>11 dna:chromosome chromosome:NCBIM37:11:1:121843856:1 105039224 ID25464 M +
TCACTTTGTAGACCAGGCTGGCCTCGAACT
>11 dna:chromosome chromosome:NCBIM37:11:1:121843856:1 105039242 ID52172 M +
TGGCCTCGAACTCAGAAATCCGCCTGCCTC
>11 dna:chromosome chromosome:NCBIM37:11:1:121843856:1 105039247 ID30586 M +
TCGAACTCAGAAATCCGCCTGCCTCTG
>11 dna:chromosome chromosome:NCBIM37:11:1:121843856:1 105039247 ID30587 M +
TCGAACTCAGAAATCCGCCTGCCTCTGC
>11 dna:chromosome chromosome:NCBIM37:11:1:121843856:1 105039247 ID30588 M +
TCGAACTCAGAAATCCGCCTGCCTCTGCCT
>11 dna:chromosome chromosome:NCBIM37:11:1:121843856:1 105039247 ID30589 M +
TCGAACTCAGAAATCCGCCTGCCTCTGCCTC
>11 dna:chromosome chromosome:NCBIM37:11:1:121843856:1 105040357 ID53794 M -
TGGGATTAAAGGCGAATGCCACCACTGCC
>11 dna:chromosome chromosome:NCBIM37:11:1:121843856:1 105040996 ID8506 U -
TAACACTAGAGTGTCATAAATTAGGAGAG
>11 dna:chromosome chromosome:NCBIM37:11:1:121843856:1 105041549 ID28368 U -
TCCCAGGCTGCTTGGAAAGATGAACGTT
