# Supplementary material for: proTRAC - a software for probabilistic piRNA cluster detection, visualization and analysis
Source: BMC Bioinformatics. 2012 Jan 10;13:5. doi: 10.1186/1471-2105-13-5 (PMC3293768; doi:10.1186/1471-2105-13-5)
Supplement: Additional file 5 — proTRAC results folder containing a picture and a FASTA file for each detected mouse cluster. After decompression, the folder can be opened as former session in proTRAC. Alternatively, each file can be opened separately with any standard text-editor or graphic-viewer respectively. [file 1471-2105-13-5-S5.ZIP › proTRAC_results_mouse/bidirectional_clusters/Cluster_47.fas]

>11 dna:chromosome chromosome:NCBIM37:11:1:121843856:1 106359039 ID67885 M -
TTGTGAGCCACCATGTGGTTGCTGG
>11 dna:chromosome chromosome:NCBIM37:11:1:121843856:1 106360955 ID30594 M -
TCGAACTCAGAAATCTGCCTGCCTCTGCC
>11 dna:chromosome chromosome:NCBIM37:11:1:121843856:1 106360959 ID52174 M -
TGGCCTCGAACTCAGAAATCTGCCTGCCTC
>11 dna:chromosome chromosome:NCBIM37:11:1:121843856:1 106360960 ID52173 M -
TGGCCTCGAACTCAGAAATCTGCCTGCCT
>11 dna:chromosome chromosome:NCBIM37:11:1:121843856:1 106360977 ID25464 M -
TCACTTTGTAGACCAGGCTGGCCTCGAACT
>11 dna:chromosome chromosome:NCBIM37:11:1:121843856:1 106360978 ID25463 M -
TCACTTTGTAGACCAGGCTGGCCTCGAAC
>11 dna:chromosome chromosome:NCBIM37:11:1:121843856:1 106360983 ID49287 M -
TGGAACTCACTTTGTAGACCAGGCTGGCCT
>11 dna:chromosome chromosome:NCBIM37:11:1:121843856:1 106360997 ID11980 M +
TACAAAGTGAGTTCCAGGACAGCCAGGGC
>11 dna:chromosome chromosome:NCBIM37:11:1:121843856:1 106360997 ID4987 M -
GCCCTGGCTGTCCTGGAACTCACTTTGTA
>11 dna:chromosome chromosome:NCBIM37:11:1:121843856:1 106362305 ID3166 U +
CGGCGATGATGACACTCC
>11 dna:chromosome chromosome:NCBIM37:11:1:121843856:1 106362305 ID3167 U +
CGGCGATGATGACACTCCATAC
>11 dna:chromosome chromosome:NCBIM37:11:1:121843856:1 106362350 ID2929 U +
CCGGGTGATGCGAATCGTAATCTGAGC
>11 dna:chromosome chromosome:NCBIM37:11:1:121843856:1 106362350 ID2930 U +
CCGGGTGATGCGAATCGTAATCTGAGCCGA
