# Supplementary material for: proTRAC - a software for probabilistic piRNA cluster detection, visualization and analysis
Source: BMC Bioinformatics. 2012 Jan 10;13:5. doi: 10.1186/1471-2105-13-5 (PMC3293768; doi:10.1186/1471-2105-13-5)
Supplement: Additional file 5 — proTRAC results folder containing a picture and a FASTA file for each detected mouse cluster. After decompression, the folder can be opened as former session in proTRAC. Alternatively, each file can be opened separately with any standard text-editor or graphic-viewer respectively. [file 1471-2105-13-5-S5.ZIP › proTRAC_results_mouse/bidirectional_clusters/Cluster_5.fas]

>17 dna:chromosome chromosome:NCBIM37:17:1:95272651:1 33984171 ID714 M -
ACTCAGAAATCCGCCTGCCTCTGCCTCC
>17 dna:chromosome chromosome:NCBIM37:17:1:95272651:1 33984172 ID30589 M -
TCGAACTCAGAAATCCGCCTGCCTCTGCCTC
>17 dna:chromosome chromosome:NCBIM37:17:1:95272651:1 33984173 ID30588 M -
TCGAACTCAGAAATCCGCCTGCCTCTGCCT
>17 dna:chromosome chromosome:NCBIM37:17:1:95272651:1 33984175 ID30587 M -
TCGAACTCAGAAATCCGCCTGCCTCTGC
>17 dna:chromosome chromosome:NCBIM37:17:1:95272651:1 33984176 ID30586 M -
TCGAACTCAGAAATCCGCCTGCCTCTG
>17 dna:chromosome chromosome:NCBIM37:17:1:95272651:1 33984178 ID52172 M -
TGGCCTCGAACTCAGAAATCCGCCTGCCTC
>17 dna:chromosome chromosome:NCBIM37:17:1:95272651:1 33984196 ID25464 M -
TCACTTTGTAGACCAGGCTGGCCTCGAACT
>17 dna:chromosome chromosome:NCBIM37:17:1:95272651:1 33984197 ID25463 M -
TCACTTTGTAGACCAGGCTGGCCTCGAAC
>17 dna:chromosome chromosome:NCBIM37:17:1:95272651:1 33984202 ID49287 M -
TGGAACTCACTTTGTAGACCAGGCTGGCCT
>17 dna:chromosome chromosome:NCBIM37:17:1:95272651:1 33984216 ID11980 M +
TACAAAGTGAGTTCCAGGACAGCCAGGGC
>17 dna:chromosome chromosome:NCBIM37:17:1:95272651:1 33984216 ID4987 M -
GCCCTGGCTGTCCTGGAACTCACTTTGTA
>17 dna:chromosome chromosome:NCBIM37:17:1:95272651:1 33984531 ID36346 U +
TGACAAGAACCTCAACTGCAGCCGCCCACC
>17 dna:chromosome chromosome:NCBIM37:17:1:95272651:1 33985002 ID45086 U +
TGCCACAACTACAAGGATTTCTACGACCAT
>17 dna:chromosome chromosome:NCBIM37:17:1:95272651:1 33985267 ID26248 U +
TCATATTGCTACGCCTCCGAGGTCAG
