# Supplementary material for: proTRAC - a software for probabilistic piRNA cluster detection, visualization and analysis
Source: BMC Bioinformatics. 2012 Jan 10;13:5. doi: 10.1186/1471-2105-13-5 (PMC3293768; doi:10.1186/1471-2105-13-5)
Supplement: Additional file 5 — proTRAC results folder containing a picture and a FASTA file for each detected mouse cluster. After decompression, the folder can be opened as former session in proTRAC. Alternatively, each file can be opened separately with any standard text-editor or graphic-viewer respectively. [file 1471-2105-13-5-S5.ZIP › proTRAC_results_mouse/bidirectional_clusters/Cluster_50.fas]

>9 dna:chromosome chromosome:NCBIM37:9:1:124076172:1 3139794 ID31580 M +
TCTATTTGGCTGAATAAAGAGCAGGATGGT
>9 dna:chromosome chromosome:NCBIM37:9:1:124076172:1 3139796 ID23988 M +
TATTTGGCTGAATAAAGAGCAGGATGGTTTC
>9 dna:chromosome chromosome:NCBIM37:9:1:124076172:1 3139979 ID32054 M +
TCTCTTTTTCTGGTGTGACTACTTTTGT
>9 dna:chromosome chromosome:NCBIM37:9:1:124076172:1 3139979 ID32055 M +
TCTCTTTTTCTGGTGTGACTACTTTTGTT
>9 dna:chromosome chromosome:NCBIM37:9:1:124076172:1 3139981 ID33321 M +
TCTTTTTCTGGTGTGACTACTTTTGTTCT
>9 dna:chromosome chromosome:NCBIM37:9:1:124076172:1 3139981 ID33322 M +
TCTTTTTCTGGTGTGACTACTTTTGTTCTC
>9 dna:chromosome chromosome:NCBIM37:9:1:124076172:1 3140256 ID64592 M +
TTCAAATTGGCCCAGTTACATGCTTGTGT
>9 dna:chromosome chromosome:NCBIM37:9:1:124076172:1 3140447 ID61338 M +
TGTTTTTAGTCTGAGAAGTGCAATCTATTG
>9 dna:chromosome chromosome:NCBIM37:9:1:124076172:1 3140862 ID2261 M -
CAGATGATCAGACCTGCACCCAAATGGTCC
>9 dna:chromosome chromosome:NCBIM37:9:1:124076172:1 3140863 ID2260 M -
CAGATGATCAGACCTGCACCCAAATGGTC
>9 dna:chromosome chromosome:NCBIM37:9:1:124076172:1 3140910 ID57203 M +
TGTAAAGGGCATCTTTTCTCTGCATTGTAG
>9 dna:chromosome chromosome:NCBIM37:9:1:124076172:1 3140912 ID7845 M +
TAAAGGGCATCTTTTCTCTGCATTGTAGGA
>9 dna:chromosome chromosome:NCBIM37:9:1:124076172:1 3141047 ID41955 M +
TGATGTCCTTTACCTGTAGAGAGACCT
>9 dna:chromosome chromosome:NCBIM37:9:1:124076172:1 3141063 ID17140 M +
TAGAGAGACCTTTGTCCTTACTGCTTCA
>9 dna:chromosome chromosome:NCBIM37:9:1:124076172:1 3141116 ID10561 M +
TAAGTGCTGGTTCTACTTCTGATAATCTC
>9 dna:chromosome chromosome:NCBIM37:9:1:124076172:1 3141375 ID50269 M +
TGGACTCAGGTGGCTGTCTCATTTGATTGT
>9 dna:chromosome chromosome:NCBIM37:9:1:124076172:1 3141375 ID50270 M +
TGGACTCAGGTGGCTGTCTCATTTGATTGTC
>9 dna:chromosome chromosome:NCBIM37:9:1:124076172:1 3141385 ID52560 M +
TGGCTGTCTCATTTGATTGTCTGCATCTT
>9 dna:chromosome chromosome:NCBIM37:9:1:124076172:1 3142029 ID35621 M +
TGAAGTGTTCCCGTAAAAC
>9 dna:chromosome chromosome:NCBIM37:9:1:124076172:1 3142127 ID64833 M -
TTCACGCAGTTGAATCCTTCTCAACAGTC
>9 dna:chromosome chromosome:NCBIM37:9:1:124076172:1 3142143 ID24542 M +
TCAACTGCGTGAATTCAGAACTCTTCAGC
>9 dna:chromosome chromosome:NCBIM37:9:1:124076172:1 3142202 ID16171 M -
TAGAAAGTTCAAGACCAGACTTACCTTGTA
>9 dna:chromosome chromosome:NCBIM37:9:1:124076172:1 3142203 ID16170 M -
TAGAAAGTTCAAGACCAGACTTACCTTGT
>9 dna:chromosome chromosome:NCBIM37:9:1:124076172:1 3142224 ID40905 M -
TGATAGACTGTCTTGAATTTCGTTAGAAAGT
>9 dna:chromosome chromosome:NCBIM37:9:1:124076172:1 3142226 ID40904 M -
TGATAGACTGTCTTGAATTTCGTTAGAAA
>9 dna:chromosome chromosome:NCBIM37:9:1:124076172:1 3142232 ID15721 M -
TACTTCTGATAGACTGTCTTGAATTTCGT
>9 dna:chromosome chromosome:NCBIM37:9:1:124076172:1 3142250 ID7766 M -
TAAAGCTATTTCCCACTTTACTTCTGATA
>9 dna:chromosome chromosome:NCBIM37:9:1:124076172:1 3142251 ID7765 M -
TAAAGCTATTTCCCACTTTACTTCTGAT
>9 dna:chromosome chromosome:NCBIM37:9:1:124076172:1 3142325 ID7766 M -
TAAAGCTATTTCCCACTTTACTTCTGATA
>9 dna:chromosome chromosome:NCBIM37:9:1:124076172:1 3142326 ID7765 M -
TAAAGCTATTTCCCACTTTACTTCTGAT
>9 dna:chromosome chromosome:NCBIM37:9:1:124076172:1 3142444 ID40934 M -
TGATAGATTGCCCTGAATTTCATCCAGAAT
>9 dna:chromosome chromosome:NCBIM37:9:1:124076172:1 3142554 ID34790 M +
TGAACCCGAGGAAAAGTTTAGGTC
>9 dna:chromosome chromosome:NCBIM37:9:1:124076172:1 3142812 ID58410 M -
TGTCATTCTGGCCACAAAATCTGAGAAGGAC
>9 dna:chromosome chromosome:NCBIM37:9:1:124076172:1 3142873 ID2687 M -
CCAGAGGTGCGGCTTGCTC
>9 dna:chromosome chromosome:NCBIM37:9:1:124076172:1 3143346 ID66204 M -
TTCTTTAAAGAAGGAAAATGCTGAGG
>9 dna:chromosome chromosome:NCBIM37:9:1:124076172:1 3143405 ID48065 M +
TGCTGTGGATTAGTGTTGCTTCTTTGGTTG
>9 dna:chromosome chromosome:NCBIM37:9:1:124076172:1 3143410 ID51138 M +
TGGATTAGTGTTGCTTCTTTGGTTGGTC
>9 dna:chromosome chromosome:NCBIM37:9:1:124076172:1 3143413 ID63866 M -
TTACAGACCAACCAAAGAAGCAACACTAAT
>9 dna:chromosome chromosome:NCBIM37:9:1:124076172:1 3143442 ID3351 M -
CTAGTTTGGGCCTTAAGCT
>9 dna:chromosome chromosome:NCBIM37:9:1:124076172:1 3143450 ID8876 M -
TAACCACCTTGTCTCTCCTAGTTTGGGC
>9 dna:chromosome chromosome:NCBIM37:9:1:124076172:1 3143526 ID52004 M -
TGGCCAGCGACCTATTGCTTAAGCATAG
>9 dna:chromosome chromosome:NCBIM37:9:1:124076172:1 3143527 ID52003 M -
TGGCCAGCGACCTATTGCTTAAGCATA
>9 dna:chromosome chromosome:NCBIM37:9:1:124076172:1 3143678 ID34020 M -
TGAAAGATGACATGTCTCCCTAGAAT
>9 dna:chromosome chromosome:NCBIM37:9:1:124076172:1 3143680 ID34019 M -
TGAAAGATGACATGTCTCCCTAGA
>9 dna:chromosome chromosome:NCBIM37:9:1:124076172:1 3143694 ID26345 M +
TCATCTTTCAAGAAGGTTGAGTGTCC
>9 dna:chromosome chromosome:NCBIM37:9:1:124076172:1 3143694 ID26346 M +
TCATCTTTCAAGAAGGTTGAGTGTCCAAGT
>9 dna:chromosome chromosome:NCBIM37:9:1:124076172:1 3143819 ID17275 M -
TAGAGGTCAAATCCCCAGTGTGCAGGTA
>9 dna:chromosome chromosome:NCBIM37:9:1:124076172:1 3143822 ID17274 M -
TAGAGGTCAAATCCCCAGTGTGCAG
>9 dna:chromosome chromosome:NCBIM37:9:1:124076172:1 3143823 ID17273 M -
TAGAGGTCAAATCCCCAGTGTGCA
>9 dna:chromosome chromosome:NCBIM37:9:1:124076172:1 3143855 ID3434 M +
CTCATTAATATGGGTGGCCTATTGCTCTT
