# Supplementary material for: proTRAC - a software for probabilistic piRNA cluster detection, visualization and analysis
Source: BMC Bioinformatics. 2012 Jan 10;13:5. doi: 10.1186/1471-2105-13-5 (PMC3293768; doi:10.1186/1471-2105-13-5)
Supplement: Additional file 5 — proTRAC results folder containing a picture and a FASTA file for each detected mouse cluster. After decompression, the folder can be opened as former session in proTRAC. Alternatively, each file can be opened separately with any standard text-editor or graphic-viewer respectively. [file 1471-2105-13-5-S5.ZIP › proTRAC_results_mouse/bidirectional_clusters/Cluster_56.fas]

>9 dna:chromosome chromosome:NCBIM37:9:1:124076172:1 54055720 ID207 M -
AACTCAGAAATCTGCCTGCCTCTGCCTCC
>9 dna:chromosome chromosome:NCBIM37:9:1:124076172:1 54055753 ID49286 M -
TGGAACTCACTCTGTAGACCAGGCTGGC
>9 dna:chromosome chromosome:NCBIM37:9:1:124076172:1 54056679 ID20948 U -
TAGTCTTTCAGAAGAGCCTGGAATACCTGC
>9 dna:chromosome chromosome:NCBIM37:9:1:124076172:1 54057470 ID23787 U -
TATTGTCAGGAAAAGTATGTGTTTGCAGGTC
>9 dna:chromosome chromosome:NCBIM37:9:1:124076172:1 54057571 ID21338 U -
TAGTTGGTGTTAATATTCAAAAATTAACCAG
>9 dna:chromosome chromosome:NCBIM37:9:1:124076172:1 54057788 ID56502 U -
TGGTTACCTATTTACTGGCTTGGTTTTC
>9 dna:chromosome chromosome:NCBIM37:9:1:124076172:1 54057916 ID59294 U -
TGTGATAAAACGCAGACCCAGAGAGCCTT
>9 dna:chromosome chromosome:NCBIM37:9:1:124076172:1 54057986 ID27839 U -
TCCATATCATAAGGATATGCCCTTAGAGCCT
>9 dna:chromosome chromosome:NCBIM37:9:1:124076172:1 54058014 ID16933 U -
TAGACCGTTCAGAGCGTTCTCGAATCCATCC
>9 dna:chromosome chromosome:NCBIM37:9:1:124076172:1 54058015 ID16932 U -
TAGACCGTTCAGAGCGTTCTCGAATCCATC
>9 dna:chromosome chromosome:NCBIM37:9:1:124076172:1 54058223 ID8336 U -
TAAATTTTGCCACTTTGTTTTCGTCT
>9 dna:chromosome chromosome:NCBIM37:9:1:124076172:1 54058250 ID29254 U -
TCCTAAACTCCGGAAGAGTGAGCCCTAGG
>9 dna:chromosome chromosome:NCBIM37:9:1:124076172:1 54058266 ID44508 U -
TGCATGGTGAACTTTTCCTCCTAAACTCCGG
>9 dna:chromosome chromosome:NCBIM37:9:1:124076172:1 54058402 ID15165 U -
TACTCAGAAGGCTTCCAGTGAATGATGGCC
>9 dna:chromosome chromosome:NCBIM37:9:1:124076172:1 54058404 ID15164 U -
TACTCAGAAGGCTTCCAGTGAATGATGG
>9 dna:chromosome chromosome:NCBIM37:9:1:124076172:1 54058519 ID27949 U -
TCCATGGTTTAAGCTACCTGTTTGCCGTTC
>9 dna:chromosome chromosome:NCBIM37:9:1:124076172:1 54058637 ID49844 U -
TGGAATGAATGGAAGGTGCACTGATGGCAGT
>9 dna:chromosome chromosome:NCBIM37:9:1:124076172:1 54058638 ID49842 U -
TGGAATGAATGGAAGGTGCACTGATGGCAG
>9 dna:chromosome chromosome:NCBIM37:9:1:124076172:1 54058639 ID49841 U -
TGGAATGAATGGAAGGTGCACTGATGGCA
>9 dna:chromosome chromosome:NCBIM37:9:1:124076172:1 54058641 ID67064 U -
TTGGAATGAATGGAAGGTGCACTGATGG
>9 dna:chromosome chromosome:NCBIM37:9:1:124076172:1 54058654 ID8559 U -
TAACAGAGGGACACTTGGAATGAATGGAA
>9 dna:chromosome chromosome:NCBIM37:9:1:124076172:1 54058764 ID8652 U -
TAACAGGGAAGGAAATTTGATGTTACCAATT
>9 dna:chromosome chromosome:NCBIM37:9:1:124076172:1 54058766 ID8651 U -
TAACAGGGAAGGAAATTTGATGTTACCAA
>9 dna:chromosome chromosome:NCBIM37:9:1:124076172:1 54058768 ID21588 U -
TATAACAGGGAAGGAAATTTGATGTTACC
>9 dna:chromosome chromosome:NCBIM37:9:1:124076172:1 54058806 ID32009 U -
TCTCTGTGGTTTTTATGGTCCCTCTT
>9 dna:chromosome chromosome:NCBIM37:9:1:124076172:1 54058878 ID34077 U -
TGAAAGCCTCTCCTTTCTACTCATCCGT
>9 dna:chromosome chromosome:NCBIM37:9:1:124076172:1 54058911 ID612 U -
ACCTAGCTTGAGCCCAGTTCTGTGCAGTAGA
>9 dna:chromosome chromosome:NCBIM37:9:1:124076172:1 54058925 ID18172 U -
TAGCATATGGATGACCTAGCTTGAGCCCAG
>9 dna:chromosome chromosome:NCBIM37:9:1:124076172:1 54058927 ID18171 U -
TAGCATATGGATGACCTAGCTTGAGCCC
>9 dna:chromosome chromosome:NCBIM37:9:1:124076172:1 54058927 ID31456 U -
TCTAGCATATGGATGACCTAGCTTGAGCCC
>9 dna:chromosome chromosome:NCBIM37:9:1:124076172:1 54058929 ID18170 U -
TAGCATATGGATGACCTAGCTTGAGC
>9 dna:chromosome chromosome:NCBIM37:9:1:124076172:1 54058951 ID17684 U -
TAGATGTTGGAGATCGTTTCCGTTCTAGC
>9 dna:chromosome chromosome:NCBIM37:9:1:124076172:1 54058969 ID32147 U -
TCTGAAGTAGGTTCGGGTTAGATGTTGGA
>9 dna:chromosome chromosome:NCBIM37:9:1:124076172:1 54059032 ID9627 U -
TAAGACCACTGATAATACCTTCCCTGTAGAA
>9 dna:chromosome chromosome:NCBIM37:9:1:124076172:1 54059116 ID53122 M -
TGGGAATTGAACTCAGGACCTCTGGAAGAGC
>9 dna:chromosome chromosome:NCBIM37:9:1:124076172:1 54059118 ID53121 M -
TGGGAATTGAACTCAGGACCTCTGGAAGA
>9 dna:chromosome chromosome:NCBIM37:9:1:124076172:1 54059144 ID67885 M -
TTGTGAGCCACCATGTGGTTGCTGG
>9 dna:chromosome chromosome:NCBIM37:9:1:124076172:1 54059183 ID12157 U -
TACAACTGCCTGCCTGGAGAGGGCATCAGTTT
>9 dna:chromosome chromosome:NCBIM37:9:1:124076172:1 54059261 ID31235 U -
TCTAACTACCCCAAGCTCTCACACAGTGG
>9 dna:chromosome chromosome:NCBIM37:9:1:124076172:1 54059337 ID35628 U -
TGAAGTTACAGATGGTTGTGACCTGTCATGT
>9 dna:chromosome chromosome:NCBIM37:9:1:124076172:1 54059345 ID49312 U -
TGGAACTGAAGTTACAGATGGTTGTGACC
>9 dna:chromosome chromosome:NCBIM37:9:1:124076172:1 54059400 ID44396 U -
TGCATCTATGTATGTGCCTGGTGCCCGTGG
>9 dna:chromosome chromosome:NCBIM37:9:1:124076172:1 54059474 ID51628 U -
TGGCAGACTTGTATCACCAACAGATTCTTTTT
>9 dna:chromosome chromosome:NCBIM37:9:1:124076172:1 54059710 ID46657 U -
TGCGAAATGTCTGGGCACCTTTTGT
>9 dna:chromosome chromosome:NCBIM37:9:1:124076172:1 54059791 ID32187 U -
TCTGACATGGTGTTTGCTGATGGGCTAACC
>9 dna:chromosome chromosome:NCBIM37:9:1:124076172:1 54059791 ID37021 U -
TGACATGGTGTTTGCTGATGGGCTAACC
>9 dna:chromosome chromosome:NCBIM37:9:1:124076172:1 54059794 ID37020 U -
TGACATGGTGTTTGCTGATGGGCTA
>9 dna:chromosome chromosome:NCBIM37:9:1:124076172:1 54059798 ID37643 U -
TGACTCTGACATGGTGTTTGCTGATGG
>9 dna:chromosome chromosome:NCBIM37:9:1:124076172:1 54059798 ID68577 U -
TTTGACTCTGACATGGTGTTTGCTGATGG
>9 dna:chromosome chromosome:NCBIM37:9:1:124076172:1 54059833 ID34975 U -
TGAACTGTTCAGAAACGCCTCTTTCGGCAAC
>9 dna:chromosome chromosome:NCBIM37:9:1:124076172:1 54059836 ID41539 U -
TGATGAACTGTTCAGAAACGCCTCTTTCGGC
>9 dna:chromosome chromosome:NCBIM37:9:1:124076172:1 54059837 ID34974 U -
TGAACTGTTCAGAAACGCCTCTTTCGG
>9 dna:chromosome chromosome:NCBIM37:9:1:124076172:1 54059838 ID41538 U -
TGATGAACTGTTCAGAAACGCCTCTTTCG
>9 dna:chromosome chromosome:NCBIM37:9:1:124076172:1 54059844 ID21216 U -
TAGTTACTGATGAACTGTTCAGAAACGCCT
>9 dna:chromosome chromosome:NCBIM37:9:1:124076172:1 54059845 ID21215 U -
TAGTTACTGATGAACTGTTCAGAAACGCC
>9 dna:chromosome chromosome:NCBIM37:9:1:124076172:1 54059881 ID17618 U -
TAGATGGAGAACAGGTGTTCAAAGAGCCAGG
>9 dna:chromosome chromosome:NCBIM37:9:1:124076172:1 54059882 ID17617 U -
TAGATGGAGAACAGGTGTTCAAAGAGCCAG
>9 dna:chromosome chromosome:NCBIM37:9:1:124076172:1 54059915 ID5201 U -
GCTGATTTTATAAACTTTTGCCCAGGGCAGA
>9 dna:chromosome chromosome:NCBIM37:9:1:124076172:1 54059918 ID5200 U -
GCTGATTTTATAAACTTTTGCCCAGGGC
>9 dna:chromosome chromosome:NCBIM37:9:1:124076172:1 54060137 ID4869 U -
GCATGTTGTTAAAGCTTGAGTGTGTTTACC
>9 dna:chromosome chromosome:NCBIM37:9:1:124076172:1 54060137 ID44553 U -
TGCATGTTGTTAAAGCTTGAGTGTGTTTACC
>9 dna:chromosome chromosome:NCBIM37:9:1:124076172:1 54060384 ID66454 U -
TTGAATTATGTGTTTATTTCAGACATCAAG
>9 dna:chromosome chromosome:NCBIM37:9:1:124076172:1 54060509 ID9926 U -
TAAGATTGCGTGTCAAAATCCTCATGTGTTG
>9 dna:chromosome chromosome:NCBIM37:9:1:124076172:1 54060510 ID9925 U -
TAAGATTGCGTGTCAAAATCCTCATGTGTT
>9 dna:chromosome chromosome:NCBIM37:9:1:124076172:1 54060511 ID9924 U -
TAAGATTGCGTGTCAAAATCCTCATGTGT
>9 dna:chromosome chromosome:NCBIM37:9:1:124076172:1 54060514 ID45500 U -
TGCCATAAGATTGCGTGTCAAAATCCTCATG
>9 dna:chromosome chromosome:NCBIM37:9:1:124076172:1 54060517 ID26386 U -
TCATGCCATAAGATTGCGTGTCAAAATCCTC
>9 dna:chromosome chromosome:NCBIM37:9:1:124076172:1 54060664 ID27144 U -
TCCAATGCTCTCACCTCATTTGACATCCCC
>9 dna:chromosome chromosome:NCBIM37:9:1:124076172:1 54060710 ID988 U -
AGCAAGGACACATTTTCCCTTGGGCAGAT
>9 dna:chromosome chromosome:NCBIM37:9:1:124076172:1 54060773 ID53584 U -
TGGGATCAACACAGTGACAAATTGTCTTGTA
>9 dna:chromosome chromosome:NCBIM37:9:1:124076172:1 54060829 ID55376 U -
TGGTAGTAACTGCCTCAGCACTGGTTCTGCC
>9 dna:chromosome chromosome:NCBIM37:9:1:124076172:1 54060882 ID22826 U -
TATGAGGTATAGCTGTAACTCCCCGGACGG
>9 dna:chromosome chromosome:NCBIM37:9:1:124076172:1 54060913 ID13949 U -
TACCATAGAATAAACCTTACCTCTGGGGTAGA
>9 dna:chromosome chromosome:NCBIM37:9:1:124076172:1 54060915 ID13948 U -
TACCATAGAATAAACCTTACCTCTGGGGTA
>9 dna:chromosome chromosome:NCBIM37:9:1:124076172:1 54060916 ID13947 U -
TACCATAGAATAAACCTTACCTCTGGGGT
>9 dna:chromosome chromosome:NCBIM37:9:1:124076172:1 54060949 ID882 U -
AGACAGTGTCATGATTTACTGCTGATCATC
>9 dna:chromosome chromosome:NCBIM37:9:1:124076172:1 54060990 ID22681 U -
TATGAACCTCAACCAGAGCCATTAATGGGTCC
>9 dna:chromosome chromosome:NCBIM37:9:1:124076172:1 54061026 ID60991 U -
TGTTGGTTCCCGAGCCAAGAGCTCCAA
>9 dna:chromosome chromosome:NCBIM37:9:1:124076172:1 54061038 ID66361 U -
TTGAAGCGGTGCTTCTGTTGGTTCCCGAGC
>9 dna:chromosome chromosome:NCBIM37:9:1:124076172:1 54061043 ID7244 U -
TAAAATTGAAGCGGTGCTTCTGTTGGTTCC
>9 dna:chromosome chromosome:NCBIM37:9:1:124076172:1 54061044 ID7243 U -
TAAAATTGAAGCGGTGCTTCTGTTGGTTC
>9 dna:chromosome chromosome:NCBIM37:9:1:124076172:1 54061082 ID12718 U -
TACACGCACGAAAGCATTTTGCGATTCTCCA
>9 dna:chromosome chromosome:NCBIM37:9:1:124076172:1 54061087 ID59999 U -
TGTGTACACGCACGAAAGCATTTTGCGATT
>9 dna:chromosome chromosome:NCBIM37:9:1:124076172:1 54061154 ID5545 U -
GGCACAGAAGAAGTGCTCAAATAAGCAGATGC
>9 dna:chromosome chromosome:NCBIM37:9:1:124076172:1 54061167 ID64069 U -
TTAGAACCGTGGCACAGAAGAAGTGCTCA
>9 dna:chromosome chromosome:NCBIM37:9:1:124076172:1 54061237 ID50061 U -
TGGACAAGCTGACCTGAAATCATACTCACCCC
>9 dna:chromosome chromosome:NCBIM37:9:1:124076172:1 54061264 ID45078 U -
TGCCACAAAAATCACTGGCTTACTTTGGAC
>9 dna:chromosome chromosome:NCBIM37:9:1:124076172:1 54061320 ID66387 U -
TTGAAGTAGATGAAACCATGGTGCCAAGGC
>9 dna:chromosome chromosome:NCBIM37:9:1:124076172:1 54061528 ID48977 U -
TGGAAAGCTGAGAGAGAAAGCCAAGCTTTT
>9 dna:chromosome chromosome:NCBIM37:9:1:124076172:1 54061571 ID34599 U -
TGAACAAAATGTGTGAGCAACGTGGTC
>9 dna:chromosome chromosome:NCBIM37:9:1:124076172:1 54061575 ID37378 U -
TGACCTGTGAACAAAATGTGTGAGCAACGT
>9 dna:chromosome chromosome:NCBIM37:9:1:124076172:1 54061593 ID12682 U -
TACACCAAGAGCTGAGCTGACCTGTGAAC
>9 dna:chromosome chromosome:NCBIM37:9:1:124076172:1 54061597 ID13219 U -
TACATACACCAAGAGCTGAGCTGACCTGT
>9 dna:chromosome chromosome:NCBIM37:9:1:124076172:1 54061610 ID5965 U -
GTCACTAAGGGTGTATACATACACCAAGAGC
>9 dna:chromosome chromosome:NCBIM37:9:1:124076172:1 54061695 ID59872 M -
TGTGGCAAAACAAGGTCTGATTTAGCCC
>9 dna:chromosome chromosome:NCBIM37:9:1:124076172:1 54061723 ID16588 U -
TAGAATAAACCTTACCTCTGGAGTAGACTA
>9 dna:chromosome chromosome:NCBIM37:9:1:124076172:1 54061728 ID13946 U -
TACCATAGAATAAACCTTACCTCTGGAGTA
>9 dna:chromosome chromosome:NCBIM37:9:1:124076172:1 54061733 ID45510 U -
TGCCATACCATAGAATAAACCTTACCTCTG
>9 dna:chromosome chromosome:NCBIM37:9:1:124076172:1 54061743 ID47031 U -
TGCTAATCGCTGCCATACCATAGAATAAAC
>9 dna:chromosome chromosome:NCBIM37:9:1:124076172:1 54061745 ID47030 U -
TGCTAATCGCTGCCATACCATAGAATAA
>9 dna:chromosome chromosome:NCBIM37:9:1:124076172:1 54061754 ID27917 U -
TCCATGATTCACTGCTAATCGCTGCCATACC
>9 dna:chromosome chromosome:NCBIM37:9:1:124076172:1 54061756 ID65336 U -
TTCCATGATTCACTGCTAATCGCTGCCATA
>9 dna:chromosome chromosome:NCBIM37:9:1:124076172:1 54061759 ID65335 U -
TTCCATGATTCACTGCTAATCGCTGCC
>9 dna:chromosome chromosome:NCBIM37:9:1:124076172:1 54061852 ID59005 U -
TGTGACAGGACAATAGACTTCACTTAGGGC
>9 dna:chromosome chromosome:NCBIM37:9:1:124076172:1 54061871 ID66772 M -
TTGCAGGAAGCTGCAGATGTGACAGGAC
>9 dna:chromosome chromosome:NCBIM37:9:1:124076172:1 54061983 ID37165 U -
TGACCAATGTTTAATTCTTAAGTCTGAAA
>9 dna:chromosome chromosome:NCBIM37:9:1:124076172:1 54062065 ID8889 U -
TAACCAGGTTCACCTGGAAGAAAGGCTG
>9 dna:chromosome chromosome:NCBIM37:9:1:124076172:1 54062106 ID59524 U -
TGTGCAAACCAGGTACAGTAAATGTAGCAGC
>9 dna:chromosome chromosome:NCBIM37:9:1:124076172:1 54062108 ID59523 U -
TGTGCAAACCAGGTACAGTAAATGTAGCA
>9 dna:chromosome chromosome:NCBIM37:9:1:124076172:1 54062121 ID39201 U -
TGAGCACCATGTGCAAACCAGGTAC
>9 dna:chromosome chromosome:NCBIM37:9:1:124076172:1 54062123 ID51800 U -
TGGCATGAGCACCATGTGCAAACCAGGT
>9 dna:chromosome chromosome:NCBIM37:9:1:124076172:1 54062154 ID11429 U -
TAATGGTTCTAGAGCCTCCACAAAGAGTTCC
>9 dna:chromosome chromosome:NCBIM37:9:1:124076172:1 54062155 ID56607 U -
TGGTTCTAGAGCCTCCACAAAGAGTTC
>9 dna:chromosome chromosome:NCBIM37:9:1:124076172:1 54062156 ID11428 U -
TAATGGTTCTAGAGCCTCCACAAAGAGTT
>9 dna:chromosome chromosome:NCBIM37:9:1:124076172:1 54062156 ID56606 U -
TGGTTCTAGAGCCTCCACAAAGAGTT
>9 dna:chromosome chromosome:NCBIM37:9:1:124076172:1 54062174 ID43182 U -
TGCAAGGCTGCACCAAACTAATGGTTCTA
>9 dna:chromosome chromosome:NCBIM37:9:1:124076172:1 54062176 ID43181 U -
TGCAAGGCTGCACCAAACTAATGGTTC
>9 dna:chromosome chromosome:NCBIM37:9:1:124076172:1 54062189 ID494 U -
ACATACTTCCTTTTGCAAGGCTGCACC
>9 dna:chromosome chromosome:NCBIM37:9:1:124076172:1 54062213 ID37029 U -
TGACATGTCGCAAGCACACACAGGTGACA
>9 dna:chromosome chromosome:NCBIM37:9:1:124076172:1 54062214 ID37028 U -
TGACATGTCGCAAGCACACACAGGTGAC
>9 dna:chromosome chromosome:NCBIM37:9:1:124076172:1 54062270 ID16539 U -
TAGAAGGTTAGAGTACATGATACTAGGTGT
>9 dna:chromosome chromosome:NCBIM37:9:1:124076172:1 54062273 ID16538 U -
TAGAAGGTTAGAGTACATGATACTAGG
>9 dna:chromosome chromosome:NCBIM37:9:1:124076172:1 54062292 ID10221 U -
TAAGGAAGTTGCTTAGGATTCTAGAAGGT
>9 dna:chromosome chromosome:NCBIM37:9:1:124076172:1 54062320 ID59305 U -
TGTGATAAAATATCATGACCAGAAGCAACTT
>9 dna:chromosome chromosome:NCBIM37:9:1:124076172:1 54062321 ID59304 U -
TGTGATAAAATATCATGACCAGAAGCAACT
>9 dna:chromosome chromosome:NCBIM37:9:1:124076172:1 54062323 ID59303 U -
TGTGATAAAATATCATGACCAGAAGCAA
>9 dna:chromosome chromosome:NCBIM37:9:1:124076172:1 54062336 ID11792 U -
TAATTTTCTTTTGCTGTGATAAAATATCA
>9 dna:chromosome chromosome:NCBIM37:9:1:124076172:1 54062344 ID56019 U -
TGGTGATATTAATTTTCTTTTGCTGTGATA
>9 dna:chromosome chromosome:NCBIM37:9:1:124076172:1 54062345 ID56018 U -
TGGTGATATTAATTTTCTTTTGCTGTGAT
>9 dna:chromosome chromosome:NCBIM37:9:1:124076172:1 54062347 ID56017 U -
TGGTGATATTAATTTTCTTTTGCTGTG
>9 dna:chromosome chromosome:NCBIM37:9:1:124076172:1 54062407 ID59988 U -
TGTGTAACAAGCACACCGATTTCATTT
>9 dna:chromosome chromosome:NCBIM37:9:1:124076172:1 54062418 ID39737 U -
TGAGGAGCAACACTTGTGTAACAAGCACAC
>9 dna:chromosome chromosome:NCBIM37:9:1:124076172:1 54062420 ID39736 U -
TGAGGAGCAACACTTGTGTAACAAGCAC
>9 dna:chromosome chromosome:NCBIM37:9:1:124076172:1 54062495 ID42090 U -
TGATTACATCATGTTTCCTTGCACTTAGC
>9 dna:chromosome chromosome:NCBIM37:9:1:124076172:1 54062548 ID29903 U -
TCCTGAACCTCCCCTGAAGTGGGAATGGA
>9 dna:chromosome chromosome:NCBIM37:9:1:124076172:1 54062584 ID49195 U -
TGGAACAATCAAGCTATGTGTAATGTCCAGT
>9 dna:chromosome chromosome:NCBIM37:9:1:124076172:1 54062585 ID49194 U -
TGGAACAATCAAGCTATGTGTAATGTCCAG
>9 dna:chromosome chromosome:NCBIM37:9:1:124076172:1 54062586 ID49193 U -
TGGAACAATCAAGCTATGTGTAATGTCCA
>9 dna:chromosome chromosome:NCBIM37:9:1:124076172:1 54062588 ID49192 U -
TGGAACAATCAAGCTATGTGTAATGTC
>9 dna:chromosome chromosome:NCBIM37:9:1:124076172:1 54062619 ID9710 U -
TAAGAGCCGCTTCCCCAACAAAGGAGCTGTTT
>9 dna:chromosome chromosome:NCBIM37:9:1:124076172:1 54062621 ID9709 U -
TAAGAGCCGCTTCCCCAACAAAGGAGCTGT
>9 dna:chromosome chromosome:NCBIM37:9:1:124076172:1 54062625 ID9708 U -
TAAGAGCCGCTTCCCCAACAAAGGAG
>9 dna:chromosome chromosome:NCBIM37:9:1:124076172:1 54062678 ID59412 U -
TGTGATGGTCCCCCTCTCCTCTCTCGGC
>9 dna:chromosome chromosome:NCBIM37:9:1:124076172:1 54062718 ID13047 U -
TACAGGATTGTCCTACGGCAGCTTTGGCGGTT
>9 dna:chromosome chromosome:NCBIM37:9:1:124076172:1 54062719 ID13046 U -
TACAGGATTGTCCTACGGCAGCTTTGGCGGT
>9 dna:chromosome chromosome:NCBIM37:9:1:124076172:1 54062719 ID63891 U -
TTACAGGATTGTCCTACGGCAGCTTTGGCGGT
>9 dna:chromosome chromosome:NCBIM37:9:1:124076172:1 54062720 ID13044 U -
TACAGGATTGTCCTACGGCAGCTTTGGCGG
>9 dna:chromosome chromosome:NCBIM37:9:1:124076172:1 54062721 ID13043 U -
TACAGGATTGTCCTACGGCAGCTTTGGCG
>9 dna:chromosome chromosome:NCBIM37:9:1:124076172:1 54062722 ID63890 U -
TTACAGGATTGTCCTACGGCAGCTTTGGC
>9 dna:chromosome chromosome:NCBIM37:9:1:124076172:1 54062723 ID13042 U -
TACAGGATTGTCCTACGGCAGCTTTGG
>9 dna:chromosome chromosome:NCBIM37:9:1:124076172:1 54062724 ID13041 U -
TACAGGATTGTCCTACGGCAGCTTTG
>9 dna:chromosome chromosome:NCBIM37:9:1:124076172:1 54062724 ID63888 U -
TTACAGGATTGTCCTACGGCAGCTTTG
>9 dna:chromosome chromosome:NCBIM37:9:1:124076172:1 54062728 ID26079 U -
TCAGTTTTACAGGATTGTCCTACGGCAGC
>9 dna:chromosome chromosome:NCBIM37:9:1:124076172:1 54062728 ID64991 U -
TTCAGTTTTACAGGATTGTCCTACGGCAGC
>9 dna:chromosome chromosome:NCBIM37:9:1:124076172:1 54062735 ID39215 U -
TGAGCACTTCAGTTTTACAGGATTGTCCTA
>9 dna:chromosome chromosome:NCBIM37:9:1:124076172:1 54062736 ID39214 U -
TGAGCACTTCAGTTTTACAGGATTGTCCT
>9 dna:chromosome chromosome:NCBIM37:9:1:124076172:1 54062795 ID3140 U -
CGCCATCGATTCTTGTTCTGGTCCATTTT
>9 dna:chromosome chromosome:NCBIM37:9:1:124076172:1 54062833 ID7670 U -
TAAAGAGCTTTCCGTGCTCCTGTGGCCC
>9 dna:chromosome chromosome:NCBIM37:9:1:124076172:1 54062839 ID29419 U -
TCCTACCTCTAAAGAGCTTTCCGTGCTCCTG
>9 dna:chromosome chromosome:NCBIM37:9:1:124076172:1 54062841 ID29418 U -
TCCTACCTCTAAAGAGCTTTCCGTGCTCC
>9 dna:chromosome chromosome:NCBIM37:9:1:124076172:1 54062841 ID65490 U -
TTCCTACCTCTAAAGAGCTTTCCGTGCTCC
>9 dna:chromosome chromosome:NCBIM37:9:1:124076172:1 54062914 ID16148 U -
TAGAAAGTCCTCATCTTTTCTCTGCCCACAC
>9 dna:chromosome chromosome:NCBIM37:9:1:124076172:1 54062915 ID16147 U -
TAGAAAGTCCTCATCTTTTCTCTGCCCACA
>9 dna:chromosome chromosome:NCBIM37:9:1:124076172:1 54062916 ID16146 U -
TAGAAAGTCCTCATCTTTTCTCTGCCCAC
>9 dna:chromosome chromosome:NCBIM37:9:1:124076172:1 54062920 ID16145 U -
TAGAAAGTCCTCATCTTTTCTCTGC
>9 dna:chromosome chromosome:NCBIM37:9:1:124076172:1 54062946 ID8365 U -
TAACAAACTGCATCGCTTGCCTTTGCCCAC
>9 dna:chromosome chromosome:NCBIM37:9:1:124076172:1 54062947 ID8364 U -
TAACAAACTGCATCGCTTGCCTTTGCCCA
>9 dna:chromosome chromosome:NCBIM37:9:1:124076172:1 54062948 ID8363 U -
TAACAAACTGCATCGCTTGCCTTTGCCC
>9 dna:chromosome chromosome:NCBIM37:9:1:124076172:1 54062983 ID7384 U -
TAAACCAAAAACACGGTATTCCAGCTATTT
>9 dna:chromosome chromosome:NCBIM37:9:1:124076172:1 54062984 ID57137 U -
TGTAAACCAAAAACACGGTATTCCAGCTATT
>9 dna:chromosome chromosome:NCBIM37:9:1:124076172:1 54063022 ID50684 U -
TGGAGTCTGGAGTTCACGAAGAGCA
>9 dna:chromosome chromosome:NCBIM37:9:1:124076172:1 54063029 ID40580 U -
TGAGTTTAGTTGGAGTCTGGAGTTCACG
>9 dna:chromosome chromosome:NCBIM37:9:1:124076172:1 54063043 ID37014 U -
TGACATGGTACCACCTTGAGTTTAGTTGGA
>9 dna:chromosome chromosome:NCBIM37:9:1:124076172:1 54063044 ID37013 U -
TGACATGGTACCACCTTGAGTTTAGTTGG
>9 dna:chromosome chromosome:NCBIM37:9:1:124076172:1 54063044 ID66477 U -
TTGACATGGTACCACCTTGAGTTTAGTTGG
>9 dna:chromosome chromosome:NCBIM37:9:1:124076172:1 54063061 ID31747 U -
TCTCAGTGCTGGAGACTTGACATGGTACC
>9 dna:chromosome chromosome:NCBIM37:9:1:124076172:1 54063062 ID31746 U -
TCTCAGTGCTGGAGACTTGACATGGTAC
>9 dna:chromosome chromosome:NCBIM37:9:1:124076172:1 54063096 ID10406 U -
TAAGGTTGTCTTTGTGTTCTTCTGTCCATC
>9 dna:chromosome chromosome:NCBIM37:9:1:124076172:1 54063097 ID10405 U -
TAAGGTTGTCTTTGTGTTCTTCTGTCCAT
>9 dna:chromosome chromosome:NCBIM37:9:1:124076172:1 54063115 ID66034 U -
TTCTGAGCTTTAAGGCAGAAATAAGGTTGTCT
>9 dna:chromosome chromosome:NCBIM37:9:1:124076172:1 54063117 ID66033 U -
TTCTGAGCTTTAAGGCAGAAATAAGGTTGT
>9 dna:chromosome chromosome:NCBIM37:9:1:124076172:1 54063185 ID50514 U -
TGGAGATGTGGTGCCACATAACCCTGGCTGTC
>9 dna:chromosome chromosome:NCBIM37:9:1:124076172:1 54063186 ID50513 U -
TGGAGATGTGGTGCCACATAACCCTGGCTGT
>9 dna:chromosome chromosome:NCBIM37:9:1:124076172:1 54063188 ID67157 U -
TTGGAGATGTGGTGCCACATAACCCTGGCT
>9 dna:chromosome chromosome:NCBIM37:9:1:124076172:1 54063189 ID67156 U -
TTGGAGATGTGGTGCCACATAACCCTGGC
>9 dna:chromosome chromosome:NCBIM37:9:1:124076172:1 54063190 ID67154 U -
TTGGAGATGTGGTGCCACATAACCCTGG
>9 dna:chromosome chromosome:NCBIM37:9:1:124076172:1 54063191 ID3733 U -
CTTGGAGATGTGGTGCCACATAACCCTG
>9 dna:chromosome chromosome:NCBIM37:9:1:124076172:1 54063191 ID66182 U -
TTCTTGGAGATGTGGTGCCACATAACCCTG
>9 dna:chromosome chromosome:NCBIM37:9:1:124076172:1 54063232 ID39241 U -
TGAGCAGGGCTGATCTCTCCGCTGC
>9 dna:chromosome chromosome:NCBIM37:9:1:124076172:1 54063266 ID60725 U -
TGTTCAGGAGAAGGACTCTAATTCCTTTC
>9 dna:chromosome chromosome:NCBIM37:9:1:124076172:1 54063278 ID51602 U -
TGGCAGAAAGTTGTTCAGGAGAAGGACT
>9 dna:chromosome chromosome:NCBIM37:9:1:124076172:1 54063299 ID39110 U -
TGAGATTTCTAGTTCTCGTACACCTGGCAGA
>9 dna:chromosome chromosome:NCBIM37:9:1:124076172:1 54063311 ID18185 U -
TAGCATCTATATTGAGATTTCTAGTTCTCGT
>9 dna:chromosome chromosome:NCBIM37:9:1:124076172:1 54063313 ID18184 U -
TAGCATCTATATTGAGATTTCTAGTTCTC
>9 dna:chromosome chromosome:NCBIM37:9:1:124076172:1 54063313 ID64168 U -
TTAGCATCTATATTGAGATTTCTAGTTCTC
>9 dna:chromosome chromosome:NCBIM37:9:1:124076172:1 54063350 ID5252 U -
GCTTCAGCGACCCTCTAGGACCAGTGTTC
>9 dna:chromosome chromosome:NCBIM37:9:1:124076172:1 54063383 ID32176 U -
TCTGACACTTCTTTAGTGTAATCACTGGC
>9 dna:chromosome chromosome:NCBIM37:9:1:124076172:1 54063410 ID9324 U -
TAACTTAAAAGCACAGGTTTAGTTCTTTCTC
>9 dna:chromosome chromosome:NCBIM37:9:1:124076172:1 54063492 ID18022 U -
TAGCAGATTGAATTCAAATATGCTCTGGGT
>9 dna:chromosome chromosome:NCBIM37:9:1:124076172:1 54063497 ID15559 U -
TACTGTAGCAGATTGAATTCAAATATGCTC
>9 dna:chromosome chromosome:NCBIM37:9:1:124076172:1 54063514 ID20784 U -
TAGTCACACCAGATGTATACTGTAGCAGAT
>9 dna:chromosome chromosome:NCBIM37:9:1:124076172:1 54063525 ID20783 U -
TAGTCACACCAGATGTATA
>9 dna:chromosome chromosome:NCBIM37:9:1:124076172:1 54063571 ID52377 U -
TGGCTATATATTCATGCTGTGTCAATCTGT
>9 dna:chromosome chromosome:NCBIM37:9:1:124076172:1 54063573 ID52376 U -
TGGCTATATATTCATGCTGTGTCAATCT
>9 dna:chromosome chromosome:NCBIM37:9:1:124076172:1 54063624 ID18792 U -
TAGCTTTACATCTTACTACAGATCAGCTGC
>9 dna:chromosome chromosome:NCBIM37:9:1:124076172:1 54063627 ID8045 U -
TAAATAGCTTTACATCTTACTACAGATCAGC
>9 dna:chromosome chromosome:NCBIM37:9:1:124076172:1 54063630 ID68836 U -
TTTTAAATAGCTTTACATCTTACTACAGATC
>9 dna:chromosome chromosome:NCBIM37:9:1:124076172:1 54063636 ID64958 U -
TTCAGCTTTTAAATAGCTTTACATCTTACTA
>9 dna:chromosome chromosome:NCBIM37:9:1:124076172:1 54063688 ID41265 U -
TGATCAGAATAGACTCTCCAACTCCA
>9 dna:chromosome chromosome:NCBIM37:9:1:124076172:1 54063694 ID30320 U -
TCCTTCCTTTGATCAGAATAGACTCTCCA
>9 dna:chromosome chromosome:NCBIM37:9:1:124076172:1 54063777 ID11968 U -
TACAAAGTAGCCTAGGCCAGGGCACAGG
>9 dna:chromosome chromosome:NCBIM37:9:1:124076172:1 54063787 ID15313 U -
TACTCTTTATCCATTACAAAGTAGCCTAGGCC
>9 dna:chromosome chromosome:NCBIM37:9:1:124076172:1 54063787 ID33191 U -
TCTTTATCCATTACAAAGTAGCCTAGGCC
>9 dna:chromosome chromosome:NCBIM37:9:1:124076172:1 54063835 ID9893 U -
TAAGATGGAGTCTATTAGGCAGAACACAGT
>9 dna:chromosome chromosome:NCBIM37:9:1:124076172:1 54063837 ID21651 U -
TATAAGATGGAGTCTATTAGGCAGAACACA
>9 dna:chromosome chromosome:NCBIM37:9:1:124076172:1 54063839 ID21650 U -
TATAAGATGGAGTCTATTAGGCAGAACA
>9 dna:chromosome chromosome:NCBIM37:9:1:124076172:1 54063840 ID21649 U -
TATAAGATGGAGTCTATTAGGCAGAAC
>9 dna:chromosome chromosome:NCBIM37:9:1:124076172:1 54063842 ID58596 U -
TGTCTATAAGATGGAGTCTATTAGGCAGA
>9 dna:chromosome chromosome:NCBIM37:9:1:124076172:1 54063865 ID29672 U -
TCCTCAAGATGGAGTCCAAAGCTGTCTA
>9 dna:chromosome chromosome:NCBIM37:9:1:124076172:1 54063908 ID4673 U -
GATGGTATTTTATGTGCCCAACAAGGTTCA
>9 dna:chromosome chromosome:NCBIM37:9:1:124076172:1 54063909 ID4672 U -
GATGGTATTTTATGTGCCCAACAAGGTTC
>9 dna:chromosome chromosome:NCBIM37:9:1:124076172:1 54063909 ID51022 U -
TGGATGGTATTTTATGTGCCCAACAAGGTTC
>9 dna:chromosome chromosome:NCBIM37:9:1:124076172:1 54063910 ID51021 U -
TGGATGGTATTTTATGTGCCCAACAAGGTT
>9 dna:chromosome chromosome:NCBIM37:9:1:124076172:1 54063911 ID4669 U -
GATGGATGGTATTTTATGTGCCCAACAAGGT
>9 dna:chromosome chromosome:NCBIM37:9:1:124076172:1 54063912 ID4668 U -
GATGGATGGTATTTTATGTGCCCAACAAGG
>9 dna:chromosome chromosome:NCBIM37:9:1:124076172:1 54063913 ID51015 U -
TGGATGGATGGTATTTTATGTGCCCAACAAG
>9 dna:chromosome chromosome:NCBIM37:9:1:124076172:1 54063914 ID51014 U -
TGGATGGATGGTATTTTATGTGCCCAACAA
>9 dna:chromosome chromosome:NCBIM37:9:1:124076172:1 54063915 ID51013 U -
TGGATGGATGGTATTTTATGTGCCCAACA
>9 dna:chromosome chromosome:NCBIM37:9:1:124076172:1 54063916 ID1550 U -
ATGGATGGATGGTATTTTATGTGCCCAAC
>9 dna:chromosome chromosome:NCBIM37:9:1:124076172:1 54063916 ID4667 U -
GATGGATGGTATTTTATGTGCCCAAC
>9 dna:chromosome chromosome:NCBIM37:9:1:124076172:1 54063917 ID4665 U -
GATGGATGGATGGTATTTTATGTGCCCAA
>9 dna:chromosome chromosome:NCBIM37:9:1:124076172:1 54063917 ID4666 U -
GATGGATGGTATTTTATGTGCCCAA
>9 dna:chromosome chromosome:NCBIM37:9:1:124076172:1 54063917 ID5500 U -
GGATGGATGGTATTTTATGTGCCCAA
>9 dna:chromosome chromosome:NCBIM37:9:1:124076172:1 54063933 ID51012 M -
TGGATGGATGGATGGATGGATGGATGG
>9 dna:chromosome chromosome:NCBIM37:9:1:124076172:1 54063962 ID20042 U -
TAGGTAGCAATCTATGTCATGTGGGTGGT
>9 dna:chromosome chromosome:NCBIM37:9:1:124076172:1 54063970 ID19268 U -
TAGGAGAATTAGGTAGCAATCTATGTCATG
>9 dna:chromosome chromosome:NCBIM37:9:1:124076172:1 54063975 ID19267 U -
TAGGAGAATTAGGTAGCAATCTATG
>9 dna:chromosome chromosome:NCBIM37:9:1:124076172:1 54064005 ID40681 U -
TGATAAATTTATAGGATGGCACCCTTGCT
>9 dna:chromosome chromosome:NCBIM37:9:1:124076172:1 54064006 ID40680 U -
TGATAAATTTATAGGATGGCACCCTTGC
>9 dna:chromosome chromosome:NCBIM37:9:1:124076172:1 54064006 ID66577 U -
TTGATAAATTTATAGGATGGCACCCTTGC
>9 dna:chromosome chromosome:NCBIM37:9:1:124076172:1 54064010 ID24086 U -
TATTTTTTTGATAAATTTATAGGATGGCACCC
>9 dna:chromosome chromosome:NCBIM37:9:1:124076172:1 54064049 ID42232 U -
TGATTCTGATTTCATGAGGTCCTATGGC
>9 dna:chromosome chromosome:NCBIM37:9:1:124076172:1 54064049 ID59482 U -
TGTGATTCTGATTTCATGAGGTCCTATGGC
>9 dna:chromosome chromosome:NCBIM37:9:1:124076172:1 54064050 ID59481 U -
TGTGATTCTGATTTCATGAGGTCCTATGG
>9 dna:chromosome chromosome:NCBIM37:9:1:124076172:1 54064056 ID42549 U -
TGATTTTTGTGATTCTGATTTCATGAGGTC
>9 dna:chromosome chromosome:NCBIM37:9:1:124076172:1 54064087 ID28771 U -
TCCCTCAGGTAGGCTTGTGTGTCTCAGGA
>9 dna:chromosome chromosome:NCBIM37:9:1:124076172:1 54064149 ID17954 U -
TAGCACATGTGGTTAAGCTATAGCACATC
>9 dna:chromosome chromosome:NCBIM37:9:1:124076172:1 54064197 ID67842 U -
TTGTCCTGCTGGTCAGATGAGATGGGATT
>9 dna:chromosome chromosome:NCBIM37:9:1:124076172:1 54064223 ID20550 U -
TAGTAAGACATTCTCCGTCAACCTCTTG
>9 dna:chromosome chromosome:NCBIM37:9:1:124076172:1 54064224 ID53558 U -
TGGGATAGTAAGACATTCTCCGTCAACCTCTT
>9 dna:chromosome chromosome:NCBIM37:9:1:124076172:1 54064226 ID53557 U -
TGGGATAGTAAGACATTCTCCGTCAACCTC
>9 dna:chromosome chromosome:NCBIM37:9:1:124076172:1 54064227 ID53556 U -
TGGGATAGTAAGACATTCTCCGTCAACCT
>9 dna:chromosome chromosome:NCBIM37:9:1:124076172:1 54064280 ID32747 U -
TCTGTGTTGGCTGCATCAATCCCTCTGG
>9 dna:chromosome chromosome:NCBIM37:9:1:124076172:1 54064287 ID32746 U -
TCTGTGTTGGCTGCATCAATC
>9 dna:chromosome chromosome:NCBIM37:9:1:124076172:1 54064435 ID47833 U -
TGCTGATGCCGCCTTTGAGTCCTTTCAGAGT
>9 dna:chromosome chromosome:NCBIM37:9:1:124076172:1 54064437 ID47831 U -
TGCTGATGCCGCCTTTGAGTCCTTTCAGA
>9 dna:chromosome chromosome:NCBIM37:9:1:124076172:1 54064440 ID47830 U -
TGCTGATGCCGCCTTTGAGTCCTTTC
>9 dna:chromosome chromosome:NCBIM37:9:1:124076172:1 54064441 ID29040 U -
TCCGATGCTGATGCCGCCTTTGAGTCCTTT
>9 dna:chromosome chromosome:NCBIM37:9:1:124076172:1 54064442 ID29038 U -
TCCGATGCTGATGCCGCCTTTGAGTCCTT
>9 dna:chromosome chromosome:NCBIM37:9:1:124076172:1 54064443 ID29036 U -
TCCGATGCTGATGCCGCCTTTGAGTCCT
>9 dna:chromosome chromosome:NCBIM37:9:1:124076172:1 54064444 ID29035 U -
TCCGATGCTGATGCCGCCTTTGAGTCC
>9 dna:chromosome chromosome:NCBIM37:9:1:124076172:1 54064445 ID2912 U -
CCGATGCTGATGCCGCCTTTGAGTC
>9 dna:chromosome chromosome:NCBIM37:9:1:124076172:1 54064445 ID29034 U -
TCCGATGCTGATGCCGCCTTTGAGTC
>9 dna:chromosome chromosome:NCBIM37:9:1:124076172:1 54064451 ID49472 U -
TGGAAGCACCTCCGATGCTGATGCCGCCTT
>9 dna:chromosome chromosome:NCBIM37:9:1:124076172:1 54064454 ID49471 U -
TGGAAGCACCTCCGATGCTGATGCCGC
>9 dna:chromosome chromosome:NCBIM37:9:1:124076172:1 54064550 ID17168 U -
TAGAGATGCAAAAGAGTGGGGTGGGT
>9 dna:chromosome chromosome:NCBIM37:9:1:124076172:1 54064558 ID5722 U -
GGGAAGACCCATAGAGATGCAAAAGAGTG
>9 dna:chromosome chromosome:NCBIM37:9:1:124076172:1 54064558 ID52918 U -
TGGGAAGACCCATAGAGATGCAAAAGAGTG
>9 dna:chromosome chromosome:NCBIM37:9:1:124076172:1 54064559 ID52917 U -
TGGGAAGACCCATAGAGATGCAAAAGAGT
>9 dna:chromosome chromosome:NCBIM37:9:1:124076172:1 54064572 ID53451 U -
TGGGAGGCCAAAGTTGGGAAGACCCATAGA
>9 dna:chromosome chromosome:NCBIM37:9:1:124076172:1 54064598 ID16613 U -
TAGAATAGCTACAGGGTGCTACAGATGGG
>9 dna:chromosome chromosome:NCBIM37:9:1:124076172:1 54064605 ID24346 U -
TCAAAGTTGTAGAATAGCTACAGGGTGCTAC
>9 dna:chromosome chromosome:NCBIM37:9:1:124076172:1 54064606 ID24345 U -
TCAAAGTTGTAGAATAGCTACAGGGTGCTA
>9 dna:chromosome chromosome:NCBIM37:9:1:124076172:1 54064607 ID24344 U -
TCAAAGTTGTAGAATAGCTACAGGGTGCT
>9 dna:chromosome chromosome:NCBIM37:9:1:124076172:1 54064625 ID14539 U -
TACCTTTGAAGACAGTAAACATCAAAGTTGTA
>9 dna:chromosome chromosome:NCBIM37:9:1:124076172:1 54064627 ID14538 U -
TACCTTTGAAGACAGTAAACATCAAAGTTG
>9 dna:chromosome chromosome:NCBIM37:9:1:124076172:1 54064661 ID63781 U -
TTAATTACTAAAATTAACTCTCAAATCTTA
>9 dna:chromosome chromosome:NCBIM37:9:1:124076172:1 54065049 ID31 U -
AAACATAAATGTGTTTGTCTTACTACAATG
>9 dna:chromosome chromosome:NCBIM37:9:1:124076172:1 54065050 ID30 U -
AAACATAAATGTGTTTGTCTTACTACAAT
>9 dna:chromosome chromosome:NCBIM37:9:1:124076172:1 54065065 ID47349 U -
TGCTATGTCAGAAACATAAATGTGT
>9 dna:chromosome chromosome:NCBIM37:9:1:124076172:1 54065180 ID68002 U -
TTGTTGGTAAATGACACTAAGTGAATGG
>9 dna:chromosome chromosome:NCBIM37:9:1:124076172:1 54065254 ID32292 U -
TCTGAGGTCAAATGGCAATTTCTAACTGG
>9 dna:chromosome chromosome:NCBIM37:9:1:124076172:1 54065315 ID2127 U -
CACTTGTTCAAGTGCCCAACATGAATCTGT
>9 dna:chromosome chromosome:NCBIM37:9:1:124076172:1 54065392 ID32926 U -
TCTTATTGGAATCGTGTGTTTTCTCGTATC
>9 dna:chromosome chromosome:NCBIM37:9:1:124076172:1 54065503 ID40903 U -
TGATAGACTGCTGAGTTCCTTCACCTTTCT
>9 dna:chromosome chromosome:NCBIM37:9:1:124076172:1 54065615 ID49123 U -
TGGAAATCTTCACTCACAGGTGAAAGTGA
>9 dna:chromosome chromosome:NCBIM37:9:1:124076172:1 54065617 ID56171 U -
TGGTGGAAATCTTCACTCACAGGTGAAAGT
>9 dna:chromosome chromosome:NCBIM37:9:1:124076172:1 54065672 ID32190 U -
TCTGACATTGGTAGGCAGAAGCAGGGGTGT
>9 dna:chromosome chromosome:NCBIM37:9:1:124076172:1 54065794 ID9401 U -
TAAGAAAACATTACTATCAAGTGTGTGTGT
>9 dna:chromosome chromosome:NCBIM37:9:1:124076172:1 54065822 ID16557 U -
TAGAAGTGAGGACATTCTATATTAGTGTTA
>9 dna:chromosome chromosome:NCBIM37:9:1:124076172:1 54065826 ID47154 U -
TGCTAGAAGTGAGGACATTCTATATTAGT
>9 dna:chromosome chromosome:NCBIM37:9:1:124076172:1 54065922 ID4949 U -
GCCATGTCTCTCTTCTCTGTAGATTCAAGTA
>9 dna:chromosome chromosome:NCBIM37:9:1:124076172:1 54065923 ID4948 U -
GCCATGTCTCTCTTCTCTGTAGATTCAAGT
>9 dna:chromosome chromosome:NCBIM37:9:1:124076172:1 54065971 ID48453 U -
TGCTTGGTGGACCTTTGTTTTCATGGCA
>9 dna:chromosome chromosome:NCBIM37:9:1:124076172:1 54065972 ID32522 U -
TCTGCTTGGTGGACCTTTGTTTTCATGGC
>9 dna:chromosome chromosome:NCBIM37:9:1:124076172:1 54065984 ID11259 U -
TAATGACTAACTTCTGCTTGGTGGACCTT
>9 dna:chromosome chromosome:NCBIM37:9:1:124076172:1 54065984 ID37520 U -
TGACTAACTTCTGCTTGGTGGACCTT
>9 dna:chromosome chromosome:NCBIM37:9:1:124076172:1 54066004 ID15989 U -
TAGAAAATAAGTGGCCAAACTTAATGACTA
>9 dna:chromosome chromosome:NCBIM37:9:1:124076172:1 54066034 ID1842 U -
CACAAAGACTATGCAATCTATTTGGCCAACT
>9 dna:chromosome chromosome:NCBIM37:9:1:124076172:1 54066051 ID43797 U -
TGCACTGTGTTCCCTATTCACAAAGACTATGC
>9 dna:chromosome chromosome:NCBIM37:9:1:124076172:1 54066079 ID16989 U -
TAGACTATCAGTGGCAAGGCCATGCATGCA
>9 dna:chromosome chromosome:NCBIM37:9:1:124076172:1 54066139 ID22228 U -
TATCACGGAAAGGTAAGGCACTTACTTGGC
>9 dna:chromosome chromosome:NCBIM37:9:1:124076172:1 54066232 ID11397 U -
TAATGGCCAGCTCCTTAAGTTCTTAGGAAGC
>9 dna:chromosome chromosome:NCBIM37:9:1:124076172:1 54066277 ID55393 U -
TGGTATAAGATGCTGTGTTTCACCTGCCCA
>9 dna:chromosome chromosome:NCBIM37:9:1:124076172:1 54066278 ID55392 U -
TGGTATAAGATGCTGTGTTTCACCTGCCC
>9 dna:chromosome chromosome:NCBIM37:9:1:124076172:1 54066280 ID55391 U -
TGGTATAAGATGCTGTGTTTCACCTGC
>9 dna:chromosome chromosome:NCBIM37:9:1:124076172:1 54066303 ID17927 U -
TAGCAATGCATTGTCCTTTTGCTTCCTGGT
>9 dna:chromosome chromosome:NCBIM37:9:1:124076172:1 54066304 ID17926 U -
TAGCAATGCATTGTCCTTTTGCTTCCTGG
>9 dna:chromosome chromosome:NCBIM37:9:1:124076172:1 54066351 ID11269 U -
TAATGAGCAACGAACGTCCAGTCCATCTC
>9 dna:chromosome chromosome:NCBIM37:9:1:124076172:1 54066407 ID54572 U -
TGGGTCGGAATGGCACCCTTTAGCCAATGC
>9 dna:chromosome chromosome:NCBIM37:9:1:124076172:1 54066436 ID24239 U -
TCAAAGAAACTGTTTGGGCTGCGTTCACT
>9 dna:chromosome chromosome:NCBIM37:9:1:124076172:1 54066439 ID24238 U -
TCAAAGAAACTGTTTGGGCTGCGTTC
>9 dna:chromosome chromosome:NCBIM37:9:1:124076172:1 54066489 ID3361 U -
CTATTCCTCTTACACACCTCCTTTCTC
>9 dna:chromosome chromosome:NCBIM37:9:1:124076172:1 54066525 ID28427 U -
TCCCAGTTGTAGCCGCTTTTCTGAGGGTT
>9 dna:chromosome chromosome:NCBIM37:9:1:124076172:1 54066527 ID28426 U -
TCCCAGTTGTAGCCGCTTTTCTGAGGG
>9 dna:chromosome chromosome:NCBIM37:9:1:124076172:1 54066528 ID28425 U -
TCCCAGTTGTAGCCGCTTTTCTGAGG
>9 dna:chromosome chromosome:NCBIM37:9:1:124076172:1 54066531 ID28424 U -
TCCCAGTTGTAGCCGCTTTTCTG
>9 dna:chromosome chromosome:NCBIM37:9:1:124076172:1 54066549 ID27622 U -
TCCAGCCGTCACTCCTCGTGGCTCCTCCCA
>9 dna:chromosome chromosome:NCBIM37:9:1:124076172:1 54066564 ID24284 U -
TCAAAGCACAGGTCCCTCCAGCCGTCACTCC
>9 dna:chromosome chromosome:NCBIM37:9:1:124076172:1 54066573 ID24283 U -
TCAAAGCACAGGTCCCTCCAGC
>9 dna:chromosome chromosome:NCBIM37:9:1:124076172:1 54066579 ID64102 U -
TTAGACCTCCATCAAAGCACAGGTCCC
>9 dna:chromosome chromosome:NCBIM37:9:1:124076172:1 54066594 ID57281 U -
TGTAACGGAAGTTAAGCCAATTAGACCTCCAT
>9 dna:chromosome chromosome:NCBIM37:9:1:124076172:1 54066596 ID57280 U -
TGTAACGGAAGTTAAGCCAATTAGACCTCC
>9 dna:chromosome chromosome:NCBIM37:9:1:124076172:1 54066597 ID57279 U -
TGTAACGGAAGTTAAGCCAATTAGACCTC
>9 dna:chromosome chromosome:NCBIM37:9:1:124076172:1 54066598 ID30434 U -
TCCTTGTAACGGAAGTTAAGCCAATTAGACCT
>9 dna:chromosome chromosome:NCBIM37:9:1:124076172:1 54066641 ID48585 U -
TGCTTTCTTTCCGTCAGTACTTGGCGAAGAG
>9 dna:chromosome chromosome:NCBIM37:9:1:124076172:1 54066677 ID40851 U -
TGATACGCTTTCTAAATCTTCAACTTCTCTC
>9 dna:chromosome chromosome:NCBIM37:9:1:124076172:1 54066678 ID40850 U -
TGATACGCTTTCTAAATCTTCAACTTCTCT
>9 dna:chromosome chromosome:NCBIM37:9:1:124076172:1 54066685 ID27762 U -
TCCAGTGATGATACGCTTTCTAAATCTTCAA
>9 dna:chromosome chromosome:NCBIM37:9:1:124076172:1 54066688 ID15227 U -
TACTCCAGTGATGATACGCTTTCTAAATCTT
>9 dna:chromosome chromosome:NCBIM37:9:1:124076172:1 54066688 ID27761 U -
TCCAGTGATGATACGCTTTCTAAATCTT
>9 dna:chromosome chromosome:NCBIM37:9:1:124076172:1 54066696 ID39805 U -
TGAGGCCTACTCCAGTGATGATACGCTTTC
>9 dna:chromosome chromosome:NCBIM37:9:1:124076172:1 54066727 ID36532 U -
TGACACCCTCATCCCTTACTCCCTGGC
>9 dna:chromosome chromosome:NCBIM37:9:1:124076172:1 54066760 ID142 U -
AACATGCATGATCTCCCCATAGCTAAGGCCA
>9 dna:chromosome chromosome:NCBIM37:9:1:124076172:1 54066760 ID44465 U -
TGCATGATCTCCCCATAGCTAAGGCCA
>9 dna:chromosome chromosome:NCBIM37:9:1:124076172:1 54066764 ID42927 U -
TGCAACATGCATGATCTCCCCATAGCTAAG
>9 dna:chromosome chromosome:NCBIM37:9:1:124076172:1 54066768 ID12433 U -
TACAATGCAACATGCATGATCTCCCCATAGC
>9 dna:chromosome chromosome:NCBIM37:9:1:124076172:1 54066768 ID42926 U -
TGCAACATGCATGATCTCCCCATAGC
>9 dna:chromosome chromosome:NCBIM37:9:1:124076172:1 54066770 ID12432 U -
TACAATGCAACATGCATGATCTCCCCATA
>9 dna:chromosome chromosome:NCBIM37:9:1:124076172:1 54066778 ID51376 U -
TGGCAAGAAAATACAATGCAACATGCATGATC
>9 dna:chromosome chromosome:NCBIM37:9:1:124076172:1 54066838 ID47563 U -
TGCTCCCTTTTCTCTAATCACTCCGGATCC
>9 dna:chromosome chromosome:NCBIM37:9:1:124076172:1 54066845 ID33074 U -
TCTTGATGCTCCCTTTTCTCTAATCACTC
>9 dna:chromosome chromosome:NCBIM37:9:1:124076172:1 54066874 ID22366 U -
TATCATGTTCCTCACGGCGCCCCACCCC
>9 dna:chromosome chromosome:NCBIM37:9:1:124076172:1 54066876 ID21366 U -
TAGTTTATCATGTTCCTCACGGCGCCCCACC
>9 dna:chromosome chromosome:NCBIM37:9:1:124076172:1 54066880 ID25936 U -
TCAGTAGTTTATCATGTTCCTCACGGCGCCC
>9 dna:chromosome chromosome:NCBIM37:9:1:124076172:1 54066881 ID25935 U -
TCAGTAGTTTATCATGTTCCTCACGGCGCC
>9 dna:chromosome chromosome:NCBIM37:9:1:124076172:1 54066909 ID41287 U -
TGATCAGGGGAGTTCTCAACACTCAGTGCTC
>9 dna:chromosome chromosome:NCBIM37:9:1:124076172:1 54066910 ID41286 U -
TGATCAGGGGAGTTCTCAACACTCAGTGCT
>9 dna:chromosome chromosome:NCBIM37:9:1:124076172:1 54066911 ID41285 U -
TGATCAGGGGAGTTCTCAACACTCAGTGC
>9 dna:chromosome chromosome:NCBIM37:9:1:124076172:1 54066929 ID27080 U -
TCCAAGTTCATACTCTCCATGATCAGGGGA
>9 dna:chromosome chromosome:NCBIM37:9:1:124076172:1 54066957 ID36673 U -
TGACAGAGCTAGATGGTGCAGCATCGCTC
>9 dna:chromosome chromosome:NCBIM37:9:1:124076172:1 54066969 ID22796 U -
TATGAGAATTATGACAGAGCTAGATGGT
>9 dna:chromosome chromosome:NCBIM37:9:1:124076172:1 54066969 ID31525 U -
TCTATGAGAATTATGACAGAGCTAGATGGT
>9 dna:chromosome chromosome:NCBIM37:9:1:124076172:1 54067020 ID52076 U -
TGGCCCCACGCGTGTCCTTCCCTGGCTTTGT
>9 dna:chromosome chromosome:NCBIM37:9:1:124076172:1 54067032 ID58516 U -
TGTCCTCTGTTGGCCCCACGCGTGTCCTT
>9 dna:chromosome chromosome:NCBIM37:9:1:124076172:1 54067038 ID20929 U -
TAGTCTGTCCTCTGTTGGCCCCACGCGT
>9 dna:chromosome chromosome:NCBIM37:9:1:124076172:1 54067038 ID23464 U -
TATTAGTCTGTCCTCTGTTGGCCCCACGCGT
>9 dna:chromosome chromosome:NCBIM37:9:1:124076172:1 54067044 ID6532 U -
TAAAAATATTAGTCTGTCCTCTGTTGGCCCC
>9 dna:chromosome chromosome:NCBIM37:9:1:124076172:1 54067045 ID6531 U -
TAAAAATATTAGTCTGTCCTCTGTTGGCCC
>9 dna:chromosome chromosome:NCBIM37:9:1:124076172:1 54067046 ID6530 U -
TAAAAATATTAGTCTGTCCTCTGTTGGCC
>9 dna:chromosome chromosome:NCBIM37:9:1:124076172:1 54067047 ID6529 U -
TAAAAATATTAGTCTGTCCTCTGTTGGC
>9 dna:chromosome chromosome:NCBIM37:9:1:124076172:1 54067059 ID46146 U -
TGCCTATAGTGTCCTAAAAATATTAGTCTG
>9 dna:chromosome chromosome:NCBIM37:9:1:124076172:1 54067065 ID42547 U -
TGATTTTTGCCTATAGTGTCCTAAAAATATT
>9 dna:chromosome chromosome:NCBIM37:9:1:124076172:1 54067068 ID42546 U -
TGATTTTTGCCTATAGTGTCCTAAAAAT
>9 dna:chromosome chromosome:NCBIM37:9:1:124076172:1 54067069 ID42545 U -
TGATTTTTGCCTATAGTGTCCTAAAAA
>9 dna:chromosome chromosome:NCBIM37:9:1:124076172:1 54067071 ID5623 U -
GGCCATGATTTTTGCCTATAGTGTCCTAAA
>9 dna:chromosome chromosome:NCBIM37:9:1:124076172:1 54067082 ID22697 U -
TATGAAGACCAGAGGCCATGATTTTTGCCTAT
>9 dna:chromosome chromosome:NCBIM37:9:1:124076172:1 54067086 ID68899 U -
TTTTATGAAGACCAGAGGCCATGATTTTTGC
>9 dna:chromosome chromosome:NCBIM37:9:1:124076172:1 54067120 ID60723 U -
TGTTCAGCCTGTGCCTTGAATCTTCGTTTC
>9 dna:chromosome chromosome:NCBIM37:9:1:124076172:1 54067121 ID32751 U -
TCTGTTCAGCCTGTGCCTTGAATCTTCGTTT
>9 dna:chromosome chromosome:NCBIM37:9:1:124076172:1 54067165 ID3396 U -
CTCACCTTTCAGCTTGGTTGACCAAGTGCGGG
>9 dna:chromosome chromosome:NCBIM37:9:1:124076172:1 54067166 ID3395 U -
CTCACCTTTCAGCTTGGTTGACCAAGTGCGG
>9 dna:chromosome chromosome:NCBIM37:9:1:124076172:1 54067167 ID3394 U -
CTCACCTTTCAGCTTGGTTGACCAAGTGCG
>9 dna:chromosome chromosome:NCBIM37:9:1:124076172:1 54067168 ID3393 U -
CTCACCTTTCAGCTTGGTTGACCAAGTGC
>9 dna:chromosome chromosome:NCBIM37:9:1:124076172:1 54067293 ID28604 U -
TCCCCGGTTGCATCCTGTTGC
>9 dna:chromosome chromosome:NCBIM37:9:1:124076172:1 54067353 ID45727 U -
TGCCATTCTAAGTGTGCCTGTGGCTAGCTC
>9 dna:chromosome chromosome:NCBIM37:9:1:124076172:1 54067596 ID16263 U -
TAGAAATTTTTTTTCAGTCACTGCTCCTGC
>9 dna:chromosome chromosome:NCBIM37:9:1:124076172:1 54067631 ID26558 U -
TCATTTAAAACTGATTCCTGAAGACTGCT
>9 dna:chromosome chromosome:NCBIM37:9:1:124076172:1 54067632 ID65122 U -
TTCATTTAAAACTGATTCCTGAAGACTGC
>9 dna:chromosome chromosome:NCBIM37:9:1:124076172:1 54067743 ID55538 U -
TGGTCAACAAGCCTGCTTGCAATTCTGTCT
>9 dna:chromosome chromosome:NCBIM37:9:1:124076172:1 54067745 ID55537 U -
TGGTCAACAAGCCTGCTTGCAATTCTGT
>9 dna:chromosome chromosome:NCBIM37:9:1:124076172:1 54067814 ID26489 U -
TCATTCAGTGGTAGTCCTATCTTGGCAGA
>9 dna:chromosome chromosome:NCBIM37:9:1:124076172:1 54067819 ID25205 U -
TCACCCTCATTCAGTGGTAGTCCTATCTTG
>9 dna:chromosome chromosome:NCBIM37:9:1:124076172:1 54067836 ID48885 U -
TGGAAACCTGACACTCACCCTCATTCA
>9 dna:chromosome chromosome:NCBIM37:9:1:124076172:1 54067859 ID7668 U -
TAAAGAGCCTTAGCTGTCATGGCTTGGA
>9 dna:chromosome chromosome:NCBIM37:9:1:124076172:1 54067860 ID21498 U -
TATAAAGAGCCTTAGCTGTCATGGCTTGG
>9 dna:chromosome chromosome:NCBIM37:9:1:124076172:1 54067861 ID7667 U -
TAAAGAGCCTTAGCTGTCATGGCTTG
>9 dna:chromosome chromosome:NCBIM37:9:1:124076172:1 54067863 ID1372 U -
ATAAAGAGCCTTAGCTGTCATGGCT
>9 dna:chromosome chromosome:NCBIM37:9:1:124076172:1 54067868 ID48849 U -
TGGAAACACTATAAAGAGCCTTAGCTGTCA
>9 dna:chromosome chromosome:NCBIM37:9:1:124076172:1 54067886 ID42456 U -
TGATTTGAGAGTGACCCTGGAAACACTAT
>9 dna:chromosome chromosome:NCBIM37:9:1:124076172:1 54067894 ID28247 U -
TCCCACATGTGATTTGAGAGTGACCCTGGA
>9 dna:chromosome chromosome:NCBIM37:9:1:124076172:1 54067895 ID28246 U -
TCCCACATGTGATTTGAGAGTGACCCTGG
>9 dna:chromosome chromosome:NCBIM37:9:1:124076172:1 54067918 ID36390 U -
TGACAAGGGCAGGTACCTCAATCCCAC
>9 dna:chromosome chromosome:NCBIM37:9:1:124076172:1 54067922 ID60879 U -
TGTTGACAAGGGCAGGTACCTCAATC
>9 dna:chromosome chromosome:NCBIM37:9:1:124076172:1 54067928 ID9394 U -
TAAGAAAAAATGTTGACAAGGGCAGGTACC
>9 dna:chromosome chromosome:NCBIM37:9:1:124076172:1 54067929 ID9393 U -
TAAGAAAAAATGTTGACAAGGGCAGGTAC
>9 dna:chromosome chromosome:NCBIM37:9:1:124076172:1 54067930 ID9392 U -
TAAGAAAAAATGTTGACAAGGGCAGGTA
>9 dna:chromosome chromosome:NCBIM37:9:1:124076172:1 54067931 ID40716 U -
TGATAAGAAAAAATGTTGACAAGGGCAGGT
>9 dna:chromosome chromosome:NCBIM37:9:1:124076172:1 54067934 ID40715 U -
TGATAAGAAAAAATGTTGACAAGGGCA
>9 dna:chromosome chromosome:NCBIM37:9:1:124076172:1 54067935 ID40714 U -
TGATAAGAAAAAATGTTGACAAGGGC
>9 dna:chromosome chromosome:NCBIM37:9:1:124076172:1 54067999 ID67758 U -
TTGTATCTAAATATGGATGAATGTATGTG
>9 dna:chromosome chromosome:NCBIM37:9:1:124076172:1 54068044 ID50642 U -
TGGAGGTCTAGGTTGCCTACTTTTGAAA
>9 dna:chromosome chromosome:NCBIM37:9:1:124076172:1 54068064 ID189 U -
AACGGTCACAGATACCTGGATGGAGGTC
>9 dna:chromosome chromosome:NCBIM37:9:1:124076172:1 54068064 ID403 U -
ACAACGGTCACAGATACCTGGATGGAGGTC
>9 dna:chromosome chromosome:NCBIM37:9:1:124076172:1 54068069 ID12581 U -
TACACACAACGGTCACAGATACCTGGATGG
>9 dna:chromosome chromosome:NCBIM37:9:1:124076172:1 54068171 ID24400 U -
TCAAATGGTTCAGGAGGCAGCAAGGTC
>9 dna:chromosome chromosome:NCBIM37:9:1:124076172:1 54068201 ID64459 U -
TTATTGCATGTCAGTTATGGCCCAGTCAGT
>9 dna:chromosome chromosome:NCBIM37:9:1:124076172:1 54068216 ID68227 U -
TTTAAGGATTGAGGATTATTGCATGTCAGT
>9 dna:chromosome chromosome:NCBIM37:9:1:124076172:1 54068219 ID14188 U -
TACCCTTTAAGGATTGAGGATTATTGCATGTC
>9 dna:chromosome chromosome:NCBIM37:9:1:124076172:1 54068220 ID14187 U -
TACCCTTTAAGGATTGAGGATTATTGCATGT
>9 dna:chromosome chromosome:NCBIM37:9:1:124076172:1 54068221 ID14186 U -
TACCCTTTAAGGATTGAGGATTATTGCATG
>9 dna:chromosome chromosome:NCBIM37:9:1:124076172:1 54068222 ID14185 U -
TACCCTTTAAGGATTGAGGATTATTGCAT
>9 dna:chromosome chromosome:NCBIM37:9:1:124076172:1 54068224 ID29415 U -
TCCTACCCTTTAAGGATTGAGGATTATTGC
>9 dna:chromosome chromosome:NCBIM37:9:1:124076172:1 54068238 ID63491 U -
TTAAAACTCACCCAATCCTACCCTTTAAGGA
>9 dna:chromosome chromosome:NCBIM37:9:1:124076172:1 54068241 ID23329 U -
TATTAAAACTCACCCAATCCTACCCTTTAA
>9 dna:chromosome chromosome:NCBIM37:9:1:124076172:1 54068244 ID23328 U -
TATTAAAACTCACCCAATCCTACCCTT
>9 dna:chromosome chromosome:NCBIM37:9:1:124076172:1 54068246 ID4814 U -
GCAGATATTAAAACTCACCCAATCCTACCC
>9 dna:chromosome chromosome:NCBIM37:9:1:124076172:1 54068288 ID26121 U -
TCATAATGGTGGTTAAACTGTCTTGACTTT
>9 dna:chromosome chromosome:NCBIM37:9:1:124076172:1 54068291 ID26120 U -
TCATAATGGTGGTTAAACTGTCTTGAC
>9 dna:chromosome chromosome:NCBIM37:9:1:124076172:1 54068345 ID16567 U -
TAGAAGTGTGAACTCATCAACAATATAGGG
>9 dna:chromosome chromosome:NCBIM37:9:1:124076172:1 54068368 ID55587 U -
TGGTCACGCTGATTGAGGACTCTAGAAGT
>9 dna:chromosome chromosome:NCBIM37:9:1:124076172:1 54068375 ID34784 U -
TGAACCATGTGGTCACGCTGATTGAGGACTC
>9 dna:chromosome chromosome:NCBIM37:9:1:124076172:1 54068378 ID34783 U -
TGAACCATGTGGTCACGCTGATTGAGGA
>9 dna:chromosome chromosome:NCBIM37:9:1:124076172:1 54068421 ID25571 U -
TCAGAATGAAGATACGCGATGCCACGGG
>9 dna:chromosome chromosome:NCBIM37:9:1:124076172:1 54068422 ID25570 U -
TCAGAATGAAGATACGCGATGCCACGG
>9 dna:chromosome chromosome:NCBIM37:9:1:124076172:1 54068422 ID31681 U -
TCTCAGAATGAAGATACGCGATGCCACGG
>9 dna:chromosome chromosome:NCBIM37:9:1:124076172:1 54068474 ID13461 U -
TACATTAGGAAAGCACCCAACAGTGTTGCGG
>9 dna:chromosome chromosome:NCBIM37:9:1:124076172:1 54068475 ID13460 U -
TACATTAGGAAAGCACCCAACAGTGTTGCG
>9 dna:chromosome chromosome:NCBIM37:9:1:124076172:1 54068553 ID30242 U -
TCCTTACTTGAAACAGCCAGATATGGGAAAC
>9 dna:chromosome chromosome:NCBIM37:9:1:124076172:1 54068571 ID15220 U -
TACTCATTTGTCACGGTATCCTTACTTGAAA
>9 dna:chromosome chromosome:NCBIM37:9:1:124076172:1 54068572 ID15219 U -
TACTCATTTGTCACGGTATCCTTACTTGAA
>9 dna:chromosome chromosome:NCBIM37:9:1:124076172:1 54068617 ID65939 U -
TTCTCACCTAAGAGAAGTGAAATGGAAGCT
>9 dna:chromosome chromosome:NCBIM37:9:1:124076172:1 54068618 ID65938 U -
TTCTCACCTAAGAGAAGTGAAATGGAAGC
>9 dna:chromosome chromosome:NCBIM37:9:1:124076172:1 54068760 ID27076 U -
TCCAAGTGTTGGCAAGAGTGTGTGGAGC
>9 dna:chromosome chromosome:NCBIM37:9:1:124076172:1 54068879 ID36645 U -
TGACAGAAGGTGTAATCCCGGAGGAAA
>9 dna:chromosome chromosome:NCBIM37:9:1:124076172:1 54068892 ID41277 U -
TGATCAGCCTATTTATGACAGAAGGTGTA
>9 dna:chromosome chromosome:NCBIM37:9:1:124076172:1 54068936 ID60391 U -
TGTTAAATGCCAACTAGACAACCTAACTGAA
>9 dna:chromosome chromosome:NCBIM37:9:1:124076172:1 54068946 ID63479 U -
TTAAAACAATGTTAAATGCCAACTAGACAA
>9 dna:chromosome chromosome:NCBIM37:9:1:124076172:1 54068948 ID68825 U -
TTTTAAAACAATGTTAAATGCCAACTAGAC
>9 dna:chromosome chromosome:NCBIM37:9:1:124076172:1 54068953 ID47397 U -
TGCTATTTTAAAACAATGTTAAATGCCAAC
>9 dna:chromosome chromosome:NCBIM37:9:1:124076172:1 54068985 ID60330 U -
TGTGTTGTCGGGAATTGACTGCCTAGATT
>9 dna:chromosome chromosome:NCBIM37:9:1:124076172:1 54069025 ID14794 U -
TACGTGGTCCCAAGGTTAAAGCTGTCTGA
>9 dna:chromosome chromosome:NCBIM37:9:1:124076172:1 54069053 ID49037 U -
TGGAAAGTGAGCTAGAATTTCGGTTGGCCTT
>9 dna:chromosome chromosome:NCBIM37:9:1:124076172:1 54069054 ID49036 U -
TGGAAAGTGAGCTAGAATTTCGGTTGGCCT
>9 dna:chromosome chromosome:NCBIM37:9:1:124076172:1 54069496 ID13097 U -
TACAGTAACTGTTGGTTGATCTGTGTTTC
>9 dna:chromosome chromosome:NCBIM37:9:1:124076172:1 54069497 ID13096 U -
TACAGTAACTGTTGGTTGATCTGTGTTT
>9 dna:chromosome chromosome:NCBIM37:9:1:124076172:1 54069544 ID14108 U -
TACCCATCAAACGGCGGGGGGTGCA
>9 dna:chromosome chromosome:NCBIM37:9:1:124076172:1 54069564 ID11121 U -
TAATCATTTGAGAGATTGACATAAAATACCC
>9 dna:chromosome chromosome:NCBIM37:9:1:124076172:1 54069584 ID64290 U -
TTATACAGTATATTTTTTTAATCATTTGA
>9 dna:chromosome chromosome:NCBIM37:9:1:124076172:1 54069631 ID137 U -
AACAGTGTCTACTTCTTCATATTTAAGATG
>9 dna:chromosome chromosome:NCBIM37:9:1:124076172:1 54069641 ID22163 U -
TATCAAGGAAACAGTGTCTACTTCTTCAT
>9 dna:chromosome chromosome:NCBIM37:9:1:124076172:1 54069651 ID50280 U -
TGGACTCGTATCAAGGAAACAGTGTCT
>9 dna:chromosome chromosome:NCBIM37:9:1:124076172:1 54069654 ID9143 U -
TAACTATGGACTCGTATCAAGGAAACAGTG
>9 dna:chromosome chromosome:NCBIM37:9:1:124076172:1 54069671 ID2385 U -
CAGGATTTAGCCCTTTCTTAACTATGGACTC
>9 dna:chromosome chromosome:NCBIM37:9:1:124076172:1 54069758 ID50631 U -
TGGAGGCCACGTTTGGATCCTGACTGCCTA
>9 dna:chromosome chromosome:NCBIM37:9:1:124076172:1 54069764 ID50630 U -
TGGAGGCCACGTTTGGATCCTGAC
>9 dna:chromosome chromosome:NCBIM37:9:1:124076172:1 54069856 ID52950 U -
TGGGAAGCTAAGAAACCAGATTATTGGCAA
>9 dna:chromosome chromosome:NCBIM37:9:1:124076172:1 54069857 ID52949 U -
TGGGAAGCTAAGAAACCAGATTATTGGCA
>9 dna:chromosome chromosome:NCBIM37:9:1:124076172:1 54069905 ID6794 U -
TAAAAGAAAAGGTCTCAGATGCCCCC
>9 dna:chromosome chromosome:NCBIM37:9:1:124076172:1 54069930 ID52589 U -
TGGCTTACAAACAGTTCATCAGACAGAGT
>9 dna:chromosome chromosome:NCBIM37:9:1:124076172:1 54069931 ID52588 U -
TGGCTTACAAACAGTTCATCAGACAGAG
>9 dna:chromosome chromosome:NCBIM37:9:1:124076172:1 54069935 ID47342 U -
TGCTATGGCTTACAAACAGTTCATCAGAC
>9 dna:chromosome chromosome:NCBIM37:9:1:124076172:1 54069973 ID4431 U -
GAGATGTTCTATTGGAAGGTACCAGAGA
>9 dna:chromosome chromosome:NCBIM37:9:1:124076172:1 54069974 ID17176 U -
TAGAGATGTTCTATTGGAAGGTACCAGAG
>9 dna:chromosome chromosome:NCBIM37:9:1:124076172:1 54069975 ID17175 U -
TAGAGATGTTCTATTGGAAGGTACCAGA
>9 dna:chromosome chromosome:NCBIM37:9:1:124076172:1 54069975 ID64112 U -
TTAGAGATGTTCTATTGGAAGGTACCAGA
>9 dna:chromosome chromosome:NCBIM37:9:1:124076172:1 54069977 ID32849 U -
TCTTAGAGATGTTCTATTGGAAGGTACCA
>9 dna:chromosome chromosome:NCBIM37:9:1:124076172:1 54069978 ID66131 U -
TTCTTAGAGATGTTCTATTGGAAGGTACC
>9 dna:chromosome chromosome:NCBIM37:9:1:124076172:1 54069979 ID17174 U -
TAGAGATGTTCTATTGGAAGGTAC
>9 dna:chromosome chromosome:NCBIM37:9:1:124076172:1 54070119 ID67148 U -
TTGGAGAGGTCCTGTTGGGTGCTAAG
>9 dna:chromosome chromosome:NCBIM37:9:1:124076172:1 54070141 ID19343 U -
TAGGAGCTGGAATGGTGATCAGGGTTTGG
>9 dna:chromosome chromosome:NCBIM37:9:1:124076172:1 54070163 ID52776 U -
TGGGAAAGGAAGTCAAGACTTTCTAGGAGC
>9 dna:chromosome chromosome:NCBIM37:9:1:124076172:1 54070231 ID64915 U -
TTCAGAGATGTTCATGTATTTTAATTTCAAA
>9 dna:chromosome chromosome:NCBIM37:9:1:124076172:1 54070290 ID5306 U -
GGAAAGATTTCTGGTCTTCTGAGGGTAGA
>9 dna:chromosome chromosome:NCBIM37:9:1:124076172:1 54070298 ID40212 U -
TGAGTCTAAGGAAAGATTTCTGGTCTTCTG
>9 dna:chromosome chromosome:NCBIM37:9:1:124076172:1 54070316 ID48870 U -
TGGAAACATTAAACACACTGAGTCTAAGGA
>9 dna:chromosome chromosome:NCBIM37:9:1:124076172:1 54070363 ID11997 U -
TACAAAGTTTAGATTTTGTAAATGTGCTTTTC
>9 dna:chromosome chromosome:NCBIM37:9:1:124076172:1 54070364 ID11996 U -
TACAAAGTTTAGATTTTGTAAATGTGCTTTT
>9 dna:chromosome chromosome:NCBIM37:9:1:124076172:1 54070365 ID11995 U -
TACAAAGTTTAGATTTTGTAAATGTGCTTT
>9 dna:chromosome chromosome:NCBIM37:9:1:124076172:1 54070366 ID11994 U -
TACAAAGTTTAGATTTTGTAAATGTGCTT
>9 dna:chromosome chromosome:NCBIM37:9:1:124076172:1 54070368 ID31335 U -
TCTACAAAGTTTAGATTTTGTAAATGTGC
>9 dna:chromosome chromosome:NCBIM37:9:1:124076172:1 54070372 ID60981 U -
TGTTGGTCTACAAAGTTTAGATTTTGTAAAT
>9 dna:chromosome chromosome:NCBIM37:9:1:124076172:1 54070373 ID68003 U -
TTGTTGGTCTACAAAGTTTAGATTTTGTAAA
>9 dna:chromosome chromosome:NCBIM37:9:1:124076172:1 54070374 ID60980 U -
TGTTGGTCTACAAAGTTTAGATTTTGTAA
>9 dna:chromosome chromosome:NCBIM37:9:1:124076172:1 54070387 ID30839 U -
TCGGGGCAAGCTTGTTGGTCTACAAAGT
>9 dna:chromosome chromosome:NCBIM37:9:1:124076172:1 54070441 ID4255 U -
GACGGTGTCCTCAGATGGAGAGAGGAATGT
>9 dna:chromosome chromosome:NCBIM37:9:1:124076172:1 54070504 ID11756 U -
TAATTTCTGAGAAAGCAATGGAAGGGGCAC
>9 dna:chromosome chromosome:NCBIM37:9:1:124076172:1 54070505 ID11755 U -
TAATTTCTGAGAAAGCAATGGAAGGGGCA
>9 dna:chromosome chromosome:NCBIM37:9:1:124076172:1 54070522 ID19176 U -
TAGGACCTAGCCTCGGACTAATTTCTGAGA
>9 dna:chromosome chromosome:NCBIM37:9:1:124076172:1 54070538 ID40172 U -
TGAGTCACTGGAGATAGGACCTAGCCTC
>9 dna:chromosome chromosome:NCBIM37:9:1:124076172:1 54070540 ID51803 U -
TGGCATGAGTCACTGGAGATAGGACCTAGCC
>9 dna:chromosome chromosome:NCBIM37:9:1:124076172:1 54070541 ID51802 U -
TGGCATGAGTCACTGGAGATAGGACCTAGC
>9 dna:chromosome chromosome:NCBIM37:9:1:124076172:1 54070551 ID1768 U -
CAAGAATGGCATGAGTCACTGGAGAT
>9 dna:chromosome chromosome:NCBIM37:9:1:124076172:1 54070577 ID5521 U -
GGCAAACTTTTTACATACTTGAGCTTAT
>9 dna:chromosome chromosome:NCBIM37:9:1:124076172:1 54070578 ID5520 U -
GGCAAACTTTTTACATACTTGAGCTTA
>9 dna:chromosome chromosome:NCBIM37:9:1:124076172:1 54070579 ID1185 U -
AGGCAAACTTTTTACATACTTGAGCTT
>9 dna:chromosome chromosome:NCBIM37:9:1:124076172:1 54070610 ID53523 U -
TGGGATAAAAGGTATGTGCAGTGGCATGC
>9 dna:chromosome chromosome:NCBIM37:9:1:124076172:1 54070630 ID3053 U -
CCTTAATTTGCTTCCCGAGTGCTGGGATAAA
>9 dna:chromosome chromosome:NCBIM37:9:1:124076172:1 54070642 ID17159 U -
TAGAGATCTGCCTTAATTTGCTTCCCGAG
>9 dna:chromosome chromosome:NCBIM37:9:1:124076172:1 54070648 ID24505 U -
TCAACCTCATAGAGATCTGCCTTAATTTGCTT
>9 dna:chromosome chromosome:NCBIM37:9:1:124076172:1 54070650 ID24504 U -
TCAACCTCATAGAGATCTGCCTTAATTTGC
>9 dna:chromosome chromosome:NCBIM37:9:1:124076172:1 54070656 ID37343 U -
TGACCTCAACCTCATAGAGATCTGCCTTA
>9 dna:chromosome chromosome:NCBIM37:9:1:124076172:1 54070670 ID32623 U -
TCTGTAGACCAGGCTGACCTCAACCTCAT
>9 dna:chromosome chromosome:NCBIM37:9:1:124076172:1 54070674 ID25332 M -
TCACTCTGTAGACCAGGCTGACCTCAACC
>9 dna:chromosome chromosome:NCBIM37:9:1:124076172:1 54070703 ID25185 U -
TCACCATGTAGCCCATGGCTGGCCTCGAAC
>9 dna:chromosome chromosome:NCBIM37:9:1:124076172:1 54070757 ID43920 U -
TGCAGAGGAAATTATTTTTGTCTATTTG
>9 dna:chromosome chromosome:NCBIM37:9:1:124076172:1 54071027 ID43613 U -
TGCACAGGTGGAGTCTTTATTTCAGATGGC
>9 dna:chromosome chromosome:NCBIM37:9:1:124076172:1 54071078 ID13263 U -
TACATCAGCAAAAAGTCTCATCCCTAGCTT
>9 dna:chromosome chromosome:NCBIM37:9:1:124076172:1 54071156 ID2253 U -
CAGATAGGTATAGCTTCTCGAGGCTCAGC
>9 dna:chromosome chromosome:NCBIM37:9:1:124076172:1 54071202 ID482 U -
ACAGGATCACAGATAGTGCGCCCATGATA
>9 dna:chromosome chromosome:NCBIM37:9:1:124076172:1 54071203 ID16856 U -
TAGACAGGATCACAGATAGTGCGCCCATGAT
>9 dna:chromosome chromosome:NCBIM37:9:1:124076172:1 54071204 ID16855 U -
TAGACAGGATCACAGATAGTGCGCCCATGA
>9 dna:chromosome chromosome:NCBIM37:9:1:124076172:1 54071383 ID886 U -
AGACCAAAACCCAAAACAAACATGGAAGA
>9 dna:chromosome chromosome:NCBIM37:9:1:124076172:1 54071397 ID1029 U -
AGCCAAAAGACAAGAAGACCAAAACCCAAA
>9 dna:chromosome chromosome:NCBIM37:9:1:124076172:1 54071423 ID24114 M -
TCAAAACAAACAAACAAGCC
>9 dna:chromosome chromosome:NCBIM37:9:1:124076172:1 54071452 ID65770 U -
TTCTAAGCTAGTTAGGGCTACATAGTGA
>9 dna:chromosome chromosome:NCBIM37:9:1:124076172:1 54071492 ID47069 U -
TGCTACAAGTTGGATGCCAACCTGGCCAGT
>9 dna:chromosome chromosome:NCBIM37:9:1:124076172:1 54071517 ID18245 U -
TAGCATTTGATAGGCAGAAAAAGAATTGCTA
>9 dna:chromosome chromosome:NCBIM37:9:1:124076172:1 54071672 ID15868 U -
TACTTTGGAACATTATTTTGAAGGTTGGA
>9 dna:chromosome chromosome:NCBIM37:9:1:124076172:1 54071706 ID36275 U -
TGACAAAGTTCTTAATAAGTAGATACTAAAA
>9 dna:chromosome chromosome:NCBIM37:9:1:124076172:1 54071755 ID9080 U -
TAACTAACTTGGGGACTTGTGTTATTTAA
>9 dna:chromosome chromosome:NCBIM37:9:1:124076172:1 54071756 ID9079 U -
TAACTAACTTGGGGACTTGTGTTATTTA
>9 dna:chromosome chromosome:NCBIM37:9:1:124076172:1 54071767 ID37467 U -
TGACGCTCATTTCTAACTAACTTGGGGACT
>9 dna:chromosome chromosome:NCBIM37:9:1:124076172:1 54071768 ID37466 U -
TGACGCTCATTTCTAACTAACTTGGGGAC
>9 dna:chromosome chromosome:NCBIM37:9:1:124076172:1 54071770 ID37465 U -
TGACGCTCATTTCTAACTAACTTGGGG
>9 dna:chromosome chromosome:NCBIM37:9:1:124076172:1 54071771 ID37463 U -
TGACGCTCATTTCTAACTAACTTGGG
>9 dna:chromosome chromosome:NCBIM37:9:1:124076172:1 54071772 ID2788 U -
CCCAATGACGCTCATTTCTAACTAACTTGG
>9 dna:chromosome chromosome:NCBIM37:9:1:124076172:1 54071810 ID9620 U -
TAAGACATGGTCCTTGTCTTGAAGAAGCTC
>9 dna:chromosome chromosome:NCBIM37:9:1:124076172:1 54071812 ID9619 U -
TAAGACATGGTCCTTGTCTTGAAGAAGC
>9 dna:chromosome chromosome:NCBIM37:9:1:124076172:1 54072022 ID36586 U -
TGACACTGATGACCTGGCATGTTGGTA
>9 dna:chromosome chromosome:NCBIM37:9:1:124076172:1 54072031 ID57684 U -
TGTAGATTTGACACTGATGACCTGGC
>9 dna:chromosome chromosome:NCBIM37:9:1:124076172:1 54072032 ID60019 U -
TGTGTAGATTTGACACTGATGACCTGG
>9 dna:chromosome chromosome:NCBIM37:9:1:124076172:1 54072039 ID36530 U -
TGACACCATTGTGTAGATTTGACACTGAT
>9 dna:chromosome chromosome:NCBIM37:9:1:124076172:1 54072045 ID54699 U -
TGGGTGCTGACACCATTGTGTAGATTTGAC
>9 dna:chromosome chromosome:NCBIM37:9:1:124076172:1 54072046 ID54698 U -
TGGGTGCTGACACCATTGTGTAGATTTGA
>9 dna:chromosome chromosome:NCBIM37:9:1:124076172:1 54072056 ID1247 U -
AGGGTCACTTTGGGTGCTGACACCATTGT
>9 dna:chromosome chromosome:NCBIM37:9:1:124076172:1 54072081 ID58915 U -
TGTGAAGTCACCAGCATTGGGCTTCCAGGG
>9 dna:chromosome chromosome:NCBIM37:9:1:124076172:1 54072106 ID41600 U -
TGATGACTGTGCCAAAAACCTGAGCTGTGA
>9 dna:chromosome chromosome:NCBIM37:9:1:124076172:1 54072108 ID32357 U -
TCTGATGACTGTGCCAAAAACCTGAGCTGT
>9 dna:chromosome chromosome:NCBIM37:9:1:124076172:1 54072109 ID41599 U -
TGATGACTGTGCCAAAAACCTGAGCTG
>9 dna:chromosome chromosome:NCBIM37:9:1:124076172:1 54072110 ID41598 U -
TGATGACTGTGCCAAAAACCTGAGCT
>9 dna:chromosome chromosome:NCBIM37:9:1:124076172:1 54072115 ID42 U -
AAACTCTGATGACTGTGCCAAAAACCT
>9 dna:chromosome chromosome:NCBIM37:9:1:124076172:1 54072117 ID43849 U -
TGCAGAAACTCTGATGACTGTGCCAAAAAC
>9 dna:chromosome chromosome:NCBIM37:9:1:124076172:1 54072119 ID43848 U -
TGCAGAAACTCTGATGACTGTGCCAAAA
>9 dna:chromosome chromosome:NCBIM37:9:1:124076172:1 54072120 ID6253 U -
GTTGCAGAAACTCTGATGACTGTGCCAAA
>9 dna:chromosome chromosome:NCBIM37:9:1:124076172:1 54072266 ID43933 U -
TGCAGAGTCACAGCCCATACCACAGAC
>9 dna:chromosome chromosome:NCBIM37:9:1:124076172:1 54072276 ID44557 U -
TGCATGTTTAAACTGCAGAGTCACAGCCCA
>9 dna:chromosome chromosome:NCBIM37:9:1:124076172:1 54072277 ID44556 U -
TGCATGTTTAAACTGCAGAGTCACAGCCC
>9 dna:chromosome chromosome:NCBIM37:9:1:124076172:1 54072278 ID44555 U -
TGCATGTTTAAACTGCAGAGTCACAGCC
>9 dna:chromosome chromosome:NCBIM37:9:1:124076172:1 54072279 ID44554 U -
TGCATGTTTAAACTGCAGAGTCACAGC
>9 dna:chromosome chromosome:NCBIM37:9:1:124076172:1 54072347 ID58048 U -
TGTCAAGGAAGCCTAGTGTCCACACTGATC
>9 dna:chromosome chromosome:NCBIM37:9:1:124076172:1 54072349 ID58046 U -
TGTCAAGGAAGCCTAGTGTCCACACTGA
>9 dna:chromosome chromosome:NCBIM37:9:1:124076172:1 54072352 ID15563 U -
TACTGTCAAGGAAGCCTAGTGTCCACAC
>9 dna:chromosome chromosome:NCBIM37:9:1:124076172:1 54072354 ID15562 U -
TACTGTCAAGGAAGCCTAGTGTCCAC
>9 dna:chromosome chromosome:NCBIM37:9:1:124076172:1 54072354 ID28735 U -
TCCCTACTGTCAAGGAAGCCTAGTGTCCAC
>9 dna:chromosome chromosome:NCBIM37:9:1:124076172:1 54072413 ID60388 U -
TGTTAAATCACACAGTTTCCTCTTGGTGTG
>9 dna:chromosome chromosome:NCBIM37:9:1:124076172:1 54072430 ID2620 U -
CCAAGGTGCTCTTCAGCCTGTTAAATCACAC
>9 dna:chromosome chromosome:NCBIM37:9:1:124076172:1 54072432 ID2619 U -
CCAAGGTGCTCTTCAGCCTGTTAAATCAC
>9 dna:chromosome chromosome:NCBIM37:9:1:124076172:1 54072447 ID35141 U -
TGAAGACAGTGGTGTTCCCAAGGTGCTCTTC
>9 dna:chromosome chromosome:NCBIM37:9:1:124076172:1 54072456 ID57041 U -
TGTAAAAATGAAGACAGTGGTGTTCCCAAG
>9 dna:chromosome chromosome:NCBIM37:9:1:124076172:1 54072457 ID57040 U -
TGTAAAAATGAAGACAGTGGTGTTCCCAA
>9 dna:chromosome chromosome:NCBIM37:9:1:124076172:1 54072461 ID65069 U -
TTCATGTAAAAATGAAGACAGTGGTGTTC
>9 dna:chromosome chromosome:NCBIM37:9:1:124076172:1 54072536 ID6973 U -
TAAAAGTACGAAGGTGATTTAGCAACTCTC
>9 dna:chromosome chromosome:NCBIM37:9:1:124076172:1 54072548 ID14556 U -
TACGAAAAGATTAAAAGTACGAAGGTGAT
>9 dna:chromosome chromosome:NCBIM37:9:1:124076172:1 54072548 ID57580 U -
TGTACGAAAAGATTAAAAGTACGAAGGTGAT
>9 dna:chromosome chromosome:NCBIM37:9:1:124076172:1 54072549 ID57579 U -
TGTACGAAAAGATTAAAAGTACGAAGGTGA
>9 dna:chromosome chromosome:NCBIM37:9:1:124076172:1 54072581 ID42123 U -
TGATTAGGTTTAAGAACAAGGCTACTTAAA
>9 dna:chromosome chromosome:NCBIM37:9:1:124076172:1 54072606 ID6375 U -
TAAAAACAGGAAACACTGGGGGCATGATT
>9 dna:chromosome chromosome:NCBIM37:9:1:124076172:1 54072655 ID11702 U -
TAATTGTCATTCCTTTGAGAAGAGTAATAGC
>9 dna:chromosome chromosome:NCBIM37:9:1:124076172:1 54072717 ID35132 U -
TGAAGACAGAATCCAGTTCTCTTGAC
>9 dna:chromosome chromosome:NCBIM37:9:1:124076172:1 54072792 ID49115 U -
TGGAAATCGCGTAATTTGGACTTCCTGTT
>9 dna:chromosome chromosome:NCBIM37:9:1:124076172:1 54072821 ID22011 U -
TATATCACTATTGATCCTGGGAGCTGACT
>9 dna:chromosome chromosome:NCBIM37:9:1:124076172:1 54072826 ID37158 U -
TGACCAATATATCACTATTGATCCTGGGAGC
>9 dna:chromosome chromosome:NCBIM37:9:1:124076172:1 54072826 ID66484 U -
TTGACCAATATATCACTATTGATCCTGGGAGC
>9 dna:chromosome chromosome:NCBIM37:9:1:124076172:1 54072850 ID34984 U -
TGAACTTAACCAGTATATCACTATTGACCAA
>9 dna:chromosome chromosome:NCBIM37:9:1:124076172:1 54072870 ID54032 U -
TGGGCAGAAGAGGACCACTGAACTTAACC
>9 dna:chromosome chromosome:NCBIM37:9:1:124076172:1 54072881 ID32173 U -
TCTGACAATGCTGGGCAGAAGAGGACCAC
>9 dna:chromosome chromosome:NCBIM37:9:1:124076172:1 54072939 ID43715 U -
TGCACGCGCACGTATCTCATGCTGCATCCC
>9 dna:chromosome chromosome:NCBIM37:9:1:124076172:1 54072941 ID43714 U -
TGCACGCGCACGTATCTCATGCTGCATC
>9 dna:chromosome chromosome:NCBIM37:9:1:124076172:1 54072956 ID36744 U -
TGACAGCTTGCGAGCCTTGCACGCGCACGT
>9 dna:chromosome chromosome:NCBIM37:9:1:124076172:1 54072973 ID19820 U -
TAGGCTGCGTGTGTGCTGACAGCTTGCGA
>9 dna:chromosome chromosome:NCBIM37:9:1:124076172:1 54072983 ID36515 U -
TGACACATAGGCTGCGTGTGTGCTGA
>9 dna:chromosome chromosome:NCBIM37:9:1:124076172:1 54072991 ID6175 U -
GTGGTGCTATGACACATAGGCTGCGTG
>9 dna:chromosome chromosome:NCBIM37:9:1:124076172:1 54072992 ID56137 U -
TGGTGCTATGACACATAGGCTGCGT
>9 dna:chromosome chromosome:NCBIM37:9:1:124076172:1 54073003 ID30029 U -
TCCTGCCTGGTGTGTGGTGCTATGACAC
>9 dna:chromosome chromosome:NCBIM37:9:1:124076172:1 54073017 ID28785 U -
TCCCTCCTTGTGTTCCTGCCTGGTGTG
>9 dna:chromosome chromosome:NCBIM37:9:1:124076172:1 54073042 ID3156 U -
CGGATTCTTGTGTCTGATGAGACACCCGCTC
>9 dna:chromosome chromosome:NCBIM37:9:1:124076172:1 54073056 ID65308 U -
TTCCAGTTTCCTCGGATTCTTGTGTCTGA
>9 dna:chromosome chromosome:NCBIM37:9:1:124076172:1 54073059 ID48325 U -
TGCTTCCAGTTTCCTCGGATTCTTGTGTC
>9 dna:chromosome chromosome:NCBIM37:9:1:124076172:1 54073082 ID54030 U -
TGGGCAGAACTGGACAAGAAGTCTTGCTTC
>9 dna:chromosome chromosome:NCBIM37:9:1:124076172:1 54073106 ID64503 U -
TTATTTTTGAATAAGGACAGTCCTTGGGCA
>9 dna:chromosome chromosome:NCBIM37:9:1:124076172:1 54073145 ID18750 U -
TAGCTTAGGAAGTCTGAAGCACTTGCTCAC
>9 dna:chromosome chromosome:NCBIM37:9:1:124076172:1 54073149 ID18749 U -
TAGCTTAGGAAGTCTGAAGCACTTGC
>9 dna:chromosome chromosome:NCBIM37:9:1:124076172:1 54073173 ID10290 U -
TAAGGCTACTTGTTCTGGTCATATGCCAGATA
>9 dna:chromosome chromosome:NCBIM37:9:1:124076172:1 54073176 ID10289 U -
TAAGGCTACTTGTTCTGGTCATATGCCAG
>9 dna:chromosome chromosome:NCBIM37:9:1:124076172:1 54073185 ID39494 U -
TGAGCTATACCTAAGGCTACTTGTTCTGGTC
>9 dna:chromosome chromosome:NCBIM37:9:1:124076172:1 54073186 ID39493 U -
TGAGCTATACCTAAGGCTACTTGTTCTGGT
>9 dna:chromosome chromosome:NCBIM37:9:1:124076172:1 54073193 ID28842 U -
TCCCTGCTGAGCTATACCTAAGGCTACTTG
>9 dna:chromosome chromosome:NCBIM37:9:1:124076172:1 54073196 ID29767 U -
TCCTCCCTGCTGAGCTATACCTAAGGCTAC
>9 dna:chromosome chromosome:NCBIM37:9:1:124076172:1 54073242 ID27880 U -
TCCATCTCAGTAGGAGGTATAAGGGACAGC
>9 dna:chromosome chromosome:NCBIM37:9:1:124076172:1 54073248 ID67062 U -
TTGGAATCCATCTCAGTAGGAGGTATAAGG
>9 dna:chromosome chromosome:NCBIM37:9:1:124076172:1 54073249 ID67061 U -
TTGGAATCCATCTCAGTAGGAGGTATAAG
>9 dna:chromosome chromosome:NCBIM37:9:1:124076172:1 54073253 ID13742 U -
TACCACATTGGAATCCATCTCAGTAGGAGGTA
>9 dna:chromosome chromosome:NCBIM37:9:1:124076172:1 54073254 ID13741 U -
TACCACATTGGAATCCATCTCAGTAGGAGGT
>9 dna:chromosome chromosome:NCBIM37:9:1:124076172:1 54073273 ID16949 U -
TAGACGAAGAACTTCACCTACCACATTGGA
>9 dna:chromosome chromosome:NCBIM37:9:1:124076172:1 54073279 ID66386 U -
TTGAAGTAGACGAAGAACTTCACCTACCAC
>9 dna:chromosome chromosome:NCBIM37:9:1:124076172:1 54073284 ID41315 U -
TGATCATTGAAGTAGACGAAGAACTTCACCT
>9 dna:chromosome chromosome:NCBIM37:9:1:124076172:1 54073338 ID44199 U -
TGCAGTGTTGTGTGGATCCCCAGT
>9 dna:chromosome chromosome:NCBIM37:9:1:124076172:1 54073356 ID18012 U -
TAGCAGATATGGGCAGAAGAGACTCTGCAGT
>9 dna:chromosome chromosome:NCBIM37:9:1:124076172:1 54073362 ID40945 U -
TGATAGCAGATATGGGCAGAAGAGACTC
>9 dna:chromosome chromosome:NCBIM37:9:1:124076172:1 54073370 ID52979 U -
TGGGAAGGATGATAGCAGATATGGGCAGA
>9 dna:chromosome chromosome:NCBIM37:9:1:124076172:1 54073403 ID17668 U -
TAGATGTGTGAGACCCCTGTGATTTTCCTTC
>9 dna:chromosome chromosome:NCBIM37:9:1:124076172:1 54073425 ID3370 U -
CTCAAAGCCACAGTTGGTTCATGTAGATGTGT
>9 dna:chromosome chromosome:NCBIM37:9:1:124076172:1 54073427 ID3369 U -
CTCAAAGCCACAGTTGGTTCATGTAGATGT
>9 dna:chromosome chromosome:NCBIM37:9:1:124076172:1 54073430 ID47404 U -
TGCTCAAAGCCACAGTTGGTTCATGTAGA
>9 dna:chromosome chromosome:NCBIM37:9:1:124076172:1 54073506 ID18351 U -
TAGCCCAGGAGACAACCGTACACGCAACAC
>9 dna:chromosome chromosome:NCBIM37:9:1:124076172:1 54073580 ID34498 U -
TGAAATGGTTTCTGGGTGGCAGAGGGCTGG
>9 dna:chromosome chromosome:NCBIM37:9:1:124076172:1 54073587 ID3493 U -
CTCTCCTGAAATGGTTTCTGGGTGGCAGA
>9 dna:chromosome chromosome:NCBIM37:9:1:124076172:1 54073595 ID24436 U -
TCAACAACACTCTCCTGAAATGGTTTCTGG
>9 dna:chromosome chromosome:NCBIM37:9:1:124076172:1 54073627 ID36271 U -
TGACAAAGGATTTGGTGTTAGCAAGGTTC
>9 dna:chromosome chromosome:NCBIM37:9:1:124076172:1 54073631 ID28806 U -
TCCCTGACAAAGGATTTGGTGTTAGCAAG
>9 dna:chromosome chromosome:NCBIM37:9:1:124076172:1 54073699 ID2116 U -
CACTTAGAAGATGGTGATGCCCTGACTCCT
>9 dna:chromosome chromosome:NCBIM37:9:1:124076172:1 54073703 ID64779 U -
TTCACACTTAGAAGATGGTGATGCCCTGAC
>9 dna:chromosome chromosome:NCBIM37:9:1:124076172:1 54073704 ID68348 U -
TTTCACACTTAGAAGATGGTGATGCCCTGA
>9 dna:chromosome chromosome:NCBIM37:9:1:124076172:1 54073714 ID10359 U -
TAAGGTCGCTATTTCACACTTAGAAGATGGT
>9 dna:chromosome chromosome:NCBIM37:9:1:124076172:1 54073715 ID10358 U -
TAAGGTCGCTATTTCACACTTAGAAGATGG
>9 dna:chromosome chromosome:NCBIM37:9:1:124076172:1 54073718 ID29328 U -
TCCTAAGGTCGCTATTTCACACTTAGAAGA
>9 dna:chromosome chromosome:NCBIM37:9:1:124076172:1 54073719 ID29327 U -
TCCTAAGGTCGCTATTTCACACTTAGAAG
>9 dna:chromosome chromosome:NCBIM37:9:1:124076172:1 54073955 ID5544 U -
GGCACACTTTTTCTGAGAGCTGCCTGA
>9 dna:chromosome chromosome:NCBIM37:9:1:124076172:1 54073985 ID3206 U -
CGTGATGTACGTCTTAAGTGTAGGACTCTC
>9 dna:chromosome chromosome:NCBIM37:9:1:124076172:1 54073990 ID66861 U -
TTGCCGTGATGTACGTCTTAAGTGTAGGA
>9 dna:chromosome chromosome:NCBIM37:9:1:124076172:1 54073993 ID65620 U -
TTCCTTGCCGTGATGTACGTCTTAAGTGTA
>9 dna:chromosome chromosome:NCBIM37:9:1:124076172:1 54074002 ID46052 U -
TGCCGTTCGTTCCTTGCCGTGATGTACGTC
>9 dna:chromosome chromosome:NCBIM37:9:1:124076172:1 54074003 ID46051 U -
TGCCGTTCGTTCCTTGCCGTGATGTACGT
>9 dna:chromosome chromosome:NCBIM37:9:1:124076172:1 54074006 ID46050 U -
TGCCGTTCGTTCCTTGCCGTGATGTA
>9 dna:chromosome chromosome:NCBIM37:9:1:124076172:1 54074011 ID4455 U -
GAGCCACGCTGCCGTTCGTTCCTTGCCGTG
>9 dna:chromosome chromosome:NCBIM37:9:1:124076172:1 54074012 ID39354 U -
TGAGCCACGCTGCCGTTCGTTCCTTGCCGT
>9 dna:chromosome chromosome:NCBIM37:9:1:124076172:1 54074015 ID39353 U -
TGAGCCACGCTGCCGTTCGTTCCTTGC
>9 dna:chromosome chromosome:NCBIM37:9:1:124076172:1 54074127 ID12617 U -
TACACAGAAGAAATCTGTGGGACTGAGGGA
>9 dna:chromosome chromosome:NCBIM37:9:1:124076172:1 54074129 ID12616 U -
TACACAGAAGAAATCTGTGGGACTGAGG
>9 dna:chromosome chromosome:NCBIM37:9:1:124076172:1 54074129 ID63854 U -
TTACACAGAAGAAATCTGTGGGACTGAGG
>9 dna:chromosome chromosome:NCBIM37:9:1:124076172:1 54074131 ID33167 U -
TCTTTACACAGAAGAAATCTGTGGGACTGA
>9 dna:chromosome chromosome:NCBIM37:9:1:124076172:1 54074135 ID5754 U -
GGGCATCTTTACACAGAAGAAATCTGTGGGA
>9 dna:chromosome chromosome:NCBIM37:9:1:124076172:1 54074135 ID54071 U -
TGGGCATCTTTACACAGAAGAAATCTGTGGGA
>9 dna:chromosome chromosome:NCBIM37:9:1:124076172:1 54074142 ID9900 U -
TAAGATGGGCATCTTTACACAGAAGAAATC
>9 dna:chromosome chromosome:NCBIM37:9:1:124076172:1 54074164 ID19344 U -
TAGGAGCTGGGCTGGAGGTGATAAGATGG
>9 dna:chromosome chromosome:NCBIM37:9:1:124076172:1 54074179 ID20577 U -
TAGTAATGAAAAAGCTCTAGGAGCTGGGCTG
>9 dna:chromosome chromosome:NCBIM37:9:1:124076172:1 54074181 ID20576 U -
TAGTAATGAAAAAGCTCTAGGAGCTGGGC
>9 dna:chromosome chromosome:NCBIM37:9:1:124076172:1 54074182 ID32880 U -
TCTTAGTAATGAAAAAGCTCTAGGAGCTGGG
>9 dna:chromosome chromosome:NCBIM37:9:1:124076172:1 54074200 ID45071 U -
TGCCAATTGAACAGTCCCTCTTAGTAATGAA
>9 dna:chromosome chromosome:NCBIM37:9:1:124076172:1 54074201 ID45070 U -
TGCCAATTGAACAGTCCCTCTTAGTAATGA
>9 dna:chromosome chromosome:NCBIM37:9:1:124076172:1 54074205 ID45069 U -
TGCCAATTGAACAGTCCCTCTTAGTA
>9 dna:chromosome chromosome:NCBIM37:9:1:124076172:1 54074241 ID38683 U -
TGAGAGATTTTCTTGAGCCAATGGCACGAGT
>9 dna:chromosome chromosome:NCBIM37:9:1:124076172:1 54074242 ID38682 U -
TGAGAGATTTTCTTGAGCCAATGGCACGAG
>9 dna:chromosome chromosome:NCBIM37:9:1:124076172:1 54074243 ID38681 U -
TGAGAGATTTTCTTGAGCCAATGGCACGA
>9 dna:chromosome chromosome:NCBIM37:9:1:124076172:1 54074245 ID38680 U -
TGAGAGATTTTCTTGAGCCAATGGCAC
>9 dna:chromosome chromosome:NCBIM37:9:1:124076172:1 54074256 ID37622 U -
TGACTCCTAAGCTTGAGAGATTTTCTTGA
>9 dna:chromosome chromosome:NCBIM37:9:1:124076172:1 54074265 ID37621 U -
TGACTCCTAAGCTTGAGAGA
>9 dna:chromosome chromosome:NCBIM37:9:1:124076172:1 54074281 ID16168 U -
TAGAAAGTTAAACGCAGGGCAGTTCTGAC
>9 dna:chromosome chromosome:NCBIM37:9:1:124076172:1 54074282 ID16167 U -
TAGAAAGTTAAACGCAGGGCAGTTCTGA
>9 dna:chromosome chromosome:NCBIM37:9:1:124076172:1 54074289 ID18119 U -
TAGCAGTATTAGAAAGTTAAACGCAGGGCA
>9 dna:chromosome chromosome:NCBIM37:9:1:124076172:1 54074290 ID18118 U -
TAGCAGTATTAGAAAGTTAAACGCAGGGC
>9 dna:chromosome chromosome:NCBIM37:9:1:124076172:1 54074291 ID18117 U -
TAGCAGTATTAGAAAGTTAAACGCAGGG
>9 dna:chromosome chromosome:NCBIM37:9:1:124076172:1 54074292 ID18116 U -
TAGCAGTATTAGAAAGTTAAACGCAGG
>9 dna:chromosome chromosome:NCBIM37:9:1:124076172:1 54074294 ID44276 U -
TGCATAGCAGTATTAGAAAGTTAAACGCA
>9 dna:chromosome chromosome:NCBIM37:9:1:124076172:1 54074294 ID59591 U -
TGTGCATAGCAGTATTAGAAAGTTAAACGCA
>9 dna:chromosome chromosome:NCBIM37:9:1:124076172:1 54074296 ID44275 U -
TGCATAGCAGTATTAGAAAGTTAAACG
>9 dna:chromosome chromosome:NCBIM37:9:1:124076172:1 54074315 ID44953 U -
TGCCAAGGAGTCCCCTAAACTGTGCATAGC
>9 dna:chromosome chromosome:NCBIM37:9:1:124076172:1 54074339 ID10424 U -
TAAGTAAGCCAGGTTCAGCAGTTTGCCAA
>9 dna:chromosome chromosome:NCBIM37:9:1:124076172:1 54074340 ID10423 U -
TAAGTAAGCCAGGTTCAGCAGTTTGCCA
>9 dna:chromosome chromosome:NCBIM37:9:1:124076172:1 54074341 ID60453 U -
TGTTAAGTAAGCCAGGTTCAGCAGTTTGCC
>9 dna:chromosome chromosome:NCBIM37:9:1:124076172:1 54074342 ID60452 U -
TGTTAAGTAAGCCAGGTTCAGCAGTTTGC
>9 dna:chromosome chromosome:NCBIM37:9:1:124076172:1 54074348 ID12593 U -
TACACACATGTTAAGTAAGCCAGGTTCAGCA
>9 dna:chromosome chromosome:NCBIM37:9:1:124076172:1 54074349 ID12592 U -
TACACACATGTTAAGTAAGCCAGGTTCAGC
>9 dna:chromosome chromosome:NCBIM37:9:1:124076172:1 54074350 ID12591 U -
TACACACATGTTAAGTAAGCCAGGTTCAG
>9 dna:chromosome chromosome:NCBIM37:9:1:124076172:1 54074350 ID63853 U -
TTACACACATGTTAAGTAAGCCAGGTTCAG
>9 dna:chromosome chromosome:NCBIM37:9:1:124076172:1 54074351 ID12590 U -
TACACACATGTTAAGTAAGCCAGGTTCA
>9 dna:chromosome chromosome:NCBIM37:9:1:124076172:1 54074351 ID68274 U -
TTTACACACATGTTAAGTAAGCCAGGTTCA
>9 dna:chromosome chromosome:NCBIM37:9:1:124076172:1 54074352 ID68273 U -
TTTACACACATGTTAAGTAAGCCAGGTTC
>9 dna:chromosome chromosome:NCBIM37:9:1:124076172:1 54074354 ID24033 U -
TATTTTACACACATGTTAAGTAAGCCAGGT
>9 dna:chromosome chromosome:NCBIM37:9:1:124076172:1 54074355 ID24032 U -
TATTTTACACACATGTTAAGTAAGCCAGG
>9 dna:chromosome chromosome:NCBIM37:9:1:124076172:1 54074362 ID20306 U -
TAGGTGTCTCTATTTTACACACATGTTAAGTA
>9 dna:chromosome chromosome:NCBIM37:9:1:124076172:1 54074384 ID1719 U -
CAACAACTGTGTGGAGGTATAGGTGTCTC
>9 dna:chromosome chromosome:NCBIM37:9:1:124076172:1 54074385 ID407 U -
ACAACTGTGTGGAGGTATAGGTGTCT
>9 dna:chromosome chromosome:NCBIM37:9:1:124076172:1 54074385 ID24855 U -
TCACAACAACTGTGTGGAGGTATAGGTGTCT
>9 dna:chromosome chromosome:NCBIM37:9:1:124076172:1 54074386 ID1858 U -
CACAACAACTGTGTGGAGGTATAGGTGTC
>9 dna:chromosome chromosome:NCBIM37:9:1:124076172:1 54074386 ID24854 U -
TCACAACAACTGTGTGGAGGTATAGGTGTC
>9 dna:chromosome chromosome:NCBIM37:9:1:124076172:1 54074387 ID24853 U -
TCACAACAACTGTGTGGAGGTATAGGTGT
>9 dna:chromosome chromosome:NCBIM37:9:1:124076172:1 54074388 ID24852 U -
TCACAACAACTGTGTGGAGGTATAGGTG
>9 dna:chromosome chromosome:NCBIM37:9:1:124076172:1 54074389 ID24851 U -
TCACAACAACTGTGTGGAGGTATAGGT
>9 dna:chromosome chromosome:NCBIM37:9:1:124076172:1 54074391 ID24850 U -
TCACAACAACTGTGTGGAGGTATAG
>9 dna:chromosome chromosome:NCBIM37:9:1:124076172:1 54074409 ID37039 U -
TGACATGTGCTTTTGTTTAATCCTCACAAC
>9 dna:chromosome chromosome:NCBIM37:9:1:124076172:1 54074506 ID13364 U -
TACATGATATAACAGTCTCTCTGTGGTGCAA
>9 dna:chromosome chromosome:NCBIM37:9:1:124076172:1 54074585 ID5841 U -
GGTCAACCTGTAACTTGTTCAACTGCT
>9 dna:chromosome chromosome:NCBIM37:9:1:124076172:1 54074590 ID8502 U -
TAACACGGTCAACCTGTAACTTGTTCAA
>9 dna:chromosome chromosome:NCBIM37:9:1:124076172:1 54074604 ID14466 U -
TACCTTAACGTCCAAGTTAACACGGTCAACC
>9 dna:chromosome chromosome:NCBIM37:9:1:124076172:1 54074673 ID33446 U -
TGAAAACCTCAGGGGCGGTTAACAGGTC
>9 dna:chromosome chromosome:NCBIM37:9:1:124076172:1 54074744 ID65127 U -
TTCATTTCAAAGAATGACAGTTTGCATCTC
>9 dna:chromosome chromosome:NCBIM37:9:1:124076172:1 54074830 ID33338 U -
TGAAAAAAATGGTCTCAGTGGAAAAGA
>9 dna:chromosome chromosome:NCBIM37:9:1:124076172:1 54074844 ID36480 U -
TGACACAAACTCACATGTGAAAAAAATGGT
>9 dna:chromosome chromosome:NCBIM37:9:1:124076172:1 54074845 ID36479 U -
TGACACAAACTCACATGTGAAAAAAATGG
>9 dna:chromosome chromosome:NCBIM37:9:1:124076172:1 54074897 ID34600 U -
TGAACAAACCAGCTGAGCCAGTTCTTGTTCT
>9 dna:chromosome chromosome:NCBIM37:9:1:124076172:1 54074952 ID9134 U -
TAACTAGGATGGACAAACGATTGCAGGGT
>9 dna:chromosome chromosome:NCBIM37:9:1:124076172:1 54074991 ID51633 U -
TGGCAGAGCTTGTCATTTTGACTAATTGG
>9 dna:chromosome chromosome:NCBIM37:9:1:124076172:1 54075042 ID41106 U -
TGATATCTTCTGAGTTTTGCCTATGCATA
>9 dna:chromosome chromosome:NCBIM37:9:1:124076172:1 54075045 ID56014 U -
TGGTGATATCTTCTGAGTTTTGCCTATGC
>9 dna:chromosome chromosome:NCBIM37:9:1:124076172:1 54075084 ID39059 U -
TGAGATGTTTTCAGTTGGAGCCATGGTTA
>9 dna:chromosome chromosome:NCBIM37:9:1:124076172:1 54075250 ID23801 U -
TATTGTGTAATGTGCTGGGTGCGTTTTC
>9 dna:chromosome chromosome:NCBIM37:9:1:124076172:1 54075255 ID65921 U -
TTCTATTGTGTAATGTGCTGGGTGCG
>9 dna:chromosome chromosome:NCBIM37:9:1:124076172:1 54075300 ID21434 U -
TATAAAAAGGTGCCTGTGGCTTCAATGTT
>9 dna:chromosome chromosome:NCBIM37:9:1:124076172:1 54075302 ID64257 U -
TTATAAAAAGGTGCCTGTGGCTTCAATG
>9 dna:chromosome chromosome:NCBIM37:9:1:124076172:1 54075392 ID10772 U -
TAATAAGCAGTATACTGTGAATGCATGGA
>9 dna:chromosome chromosome:NCBIM37:9:1:124076172:1 54075459 ID8275 U -
TAAATTCCTTCTTGTGCCGGCTGCGATCG
>9 dna:chromosome chromosome:NCBIM37:9:1:124076172:1 54075464 ID27672 U -
TCCAGGCTAAATTCCTTCTTGTGCCGGCTGC
>9 dna:chromosome chromosome:NCBIM37:9:1:124076172:1 54075700 ID55969 U -
TGGTGACTTTTGCTTTCTCTATGAACTGC
>9 dna:chromosome chromosome:NCBIM37:9:1:124076172:1 54077109 ID25687 U -
TCAGAGGTGTATGTGTGTACACGCACATGA
>9 dna:chromosome chromosome:NCBIM37:9:1:124076172:1 54077135 ID15122 U -
TACTCAAAACTGCATTCAAGTTTGCTCAG
>9 dna:chromosome chromosome:NCBIM37:9:1:124076172:1 54077277 ID13258 U -
TACATATTTAGAACTGAATTGGTGCAACAT
>9 dna:chromosome chromosome:NCBIM37:9:1:124076172:1 54077469 ID60231 U -
TGTGTGTGCTACATTTAGCTAAGAGCTTGA
>9 dna:chromosome chromosome:NCBIM37:9:1:124076172:1 54077484 ID39021 U -
TGAGATGTAAACATTATGTGTGTGCTACATT
>9 dna:chromosome chromosome:NCBIM37:9:1:124076172:1 54077485 ID39020 U -
TGAGATGTAAACATTATGTGTGTGCTACAT
>9 dna:chromosome chromosome:NCBIM37:9:1:124076172:1 54077561 ID19351 U -
TAGGAGCTTGTCGGGGTGCCTTTCATTT
>9 dna:chromosome chromosome:NCBIM37:9:1:124076172:1 54077575 ID18740 U -
TAGCTGTTTAGGAGCTTGTCGG
>9 dna:chromosome chromosome:NCBIM37:9:1:124076172:1 54077631 ID60640 U -
TGTTATGCAACTGAGCAGAGATGGCTTGT
>9 dna:chromosome chromosome:NCBIM37:9:1:124076172:1 54077644 ID55973 U -
TGGTGAGAATCGTGTTATGCAACTGAGC
>9 dna:chromosome chromosome:NCBIM37:9:1:124076172:1 54077683 ID5776 U -
GGGGCCAAAGAAACCTTGAAGAATGAAGGT
>9 dna:chromosome chromosome:NCBIM37:9:1:124076172:1 54077812 ID34918 U -
TGAACTCATGAAGGTCCACTTGCCCTGCAC
>9 dna:chromosome chromosome:NCBIM37:9:1:124076172:1 54077812 ID66328 U -
TTGAACTCATGAAGGTCCACTTGCCCTGCAC
>9 dna:chromosome chromosome:NCBIM37:9:1:124076172:1 54077817 ID66327 U -
TTGAACTCATGAAGGTCCACTTGCCC
>9 dna:chromosome chromosome:NCBIM37:9:1:124076172:1 54078017 ID21724 U -
TATAATGGTAAACTCATTGGAGGCTAAGAA
>9 dna:chromosome chromosome:NCBIM37:9:1:124076172:1 54078018 ID21723 U -
TATAATGGTAAACTCATTGGAGGCTAAGA
>9 dna:chromosome chromosome:NCBIM37:9:1:124076172:1 54078028 ID35498 U -
TGAAGGTCTATAATGGTAAACTCATTG
>9 dna:chromosome chromosome:NCBIM37:9:1:124076172:1 54078038 ID35391 U -
TGAAGCTCAAGGCATGAAGGTCTATAATGGT
>9 dna:chromosome chromosome:NCBIM37:9:1:124076172:1 54078039 ID35390 U -
TGAAGCTCAAGGCATGAAGGTCTATAATGG
>9 dna:chromosome chromosome:NCBIM37:9:1:124076172:1 54078043 ID41544 U -
TGATGAAGCTCAAGGCATGAAGGTCTATA
>9 dna:chromosome chromosome:NCBIM37:9:1:124076172:1 54078045 ID63758 U -
TTAATGATGAAGCTCAAGGCATGAAGGTCTA
>9 dna:chromosome chromosome:NCBIM37:9:1:124076172:1 54078076 ID13103 U -
TACAGTACATTGATTACTAGACATTTGCTGA
>9 dna:chromosome chromosome:NCBIM37:9:1:124076172:1 54078077 ID63903 U -
TTACAGTACATTGATTACTAGACATTTGCTG
>9 dna:chromosome chromosome:NCBIM37:9:1:124076172:1 54078078 ID63902 U -
TTACAGTACATTGATTACTAGACATTTGCT
>9 dna:chromosome chromosome:NCBIM37:9:1:124076172:1 54078079 ID63901 U -
TTACAGTACATTGATTACTAGACATTTGC
>9 dna:chromosome chromosome:NCBIM37:9:1:124076172:1 54078211 ID45152 U -
TGCCACCCATTTACTTAGTAAATTAGCAATG
>9 dna:chromosome chromosome:NCBIM37:9:1:124076172:1 54078213 ID45151 U -
TGCCACCCATTTACTTAGTAAATTAGCAA
>9 dna:chromosome chromosome:NCBIM37:9:1:124076172:1 54078274 ID54417 U -
TGGGTAACTTCATTCTTTACAGGGAT
>9 dna:chromosome chromosome:NCBIM37:9:1:124076172:1 54078292 ID4652 U -
GATGAGTCACATTTTTACCTGGGTAAC
>9 dna:chromosome chromosome:NCBIM37:9:1:124076172:1 54078295 ID64140 U -
TTAGATGAGTCACATTTTTACCTGGGT
>9 dna:chromosome chromosome:NCBIM37:9:1:124076172:1 54078312 ID11805 U -
TAATTTTTTCCCCTGGGTGTTAGATGAGT
>9 dna:chromosome chromosome:NCBIM37:9:1:124076172:1 54078364 ID48076 U -
TGCTGTGTCCGTTCATAGTGTGGATTGG
>9 dna:chromosome chromosome:NCBIM37:9:1:124076172:1 54078546 ID37631 U -
TGACTCCTTCCGATCTCTGATCTCTCTGT
>9 dna:chromosome chromosome:NCBIM37:9:1:124076172:1 54078636 ID47453 U -
TGCTCACTAGTATCTTCCTCCTTGACTCT
>9 dna:chromosome chromosome:NCBIM37:9:1:124076172:1 54078653 ID15845 U -
TACTTTCTGACCTCCTGCTCACTAGTA
>9 dna:chromosome chromosome:NCBIM37:9:1:124076172:1 54078715 ID15566 U -
TACTGTCATTCTAATGTGAAATCCTCTGC
>9 dna:chromosome chromosome:NCBIM37:9:1:124076172:1 54078723 ID11472 U -
TAATGTGTACTGTCATTCTAATGTGAAA
>9 dna:chromosome chromosome:NCBIM37:9:1:124076172:1 54078745 ID61177 U -
TGTTTCTCAGTTGACCTGTACAGTAATGT
>9 dna:chromosome chromosome:NCBIM37:9:1:124076172:1 54078790 ID27765 U -
TCCAGTGCAAAAGAAGAGCTGCAATTCCCCA
>9 dna:chromosome chromosome:NCBIM37:9:1:124076172:1 54078794 ID27764 U -
TCCAGTGCAAAAGAAGAGCTGCAATTC
>9 dna:chromosome chromosome:NCBIM37:9:1:124076172:1 54078820 ID11379 U -
TAATGGAGGACTGACTCACACAAAAT
>9 dna:chromosome chromosome:NCBIM37:9:1:124076172:1 54078844 ID12066 U -
TACAAATGTCTCTGCAGAGCTAGTTTCTA
>9 dna:chromosome chromosome:NCBIM37:9:1:124076172:1 54078944 ID10077 U -
TAAGCGAAGGGCCACCAGATAGGGA
>9 dna:chromosome chromosome:NCBIM37:9:1:124076172:1 54078948 ID4439 U -
GAGATTTCTAAGCGAAGGGCCACCAGATA
>9 dna:chromosome chromosome:NCBIM37:9:1:124076172:1 54078955 ID17601 U -
TAGATGCTGAGATTTCTAAGCGAAGGGCCA
>9 dna:chromosome chromosome:NCBIM37:9:1:124076172:1 54078962 ID31441 U -
TCTAGAGATAGATGCTGAGATTTCTAAGCGA
>9 dna:chromosome chromosome:NCBIM37:9:1:124076172:1 54078973 ID8047 U -
TAAATAGGTGCTCTAGAGATAGATGCTGAGA
>9 dna:chromosome chromosome:NCBIM37:9:1:124076172:1 54078983 ID4414 U -
GAGATAAGGTAAATAGGTGCTCTAGAGATA
>9 dna:chromosome chromosome:NCBIM37:9:1:124076172:1 54078986 ID933 U -
AGATAAGGTAAATAGGTGCTCTAGAG
>9 dna:chromosome chromosome:NCBIM37:9:1:124076172:1 54078989 ID17155 U -
TAGAGATAAGGTAAATAGGTGCTCTA
>9 dna:chromosome chromosome:NCBIM37:9:1:124076172:1 54079023 ID66591 U -
TTGATAGGCAGGAAGTGGCCAAAGGCAGGT
>9 dna:chromosome chromosome:NCBIM37:9:1:124076172:1 54079029 ID14355 U -
TACCTCTTGATAGGCAGGAAGTGGCCAAAG
>9 dna:chromosome chromosome:NCBIM37:9:1:124076172:1 54079053 ID33832 U -
TGAAACCAGAATGGTGCTTCAGTTACCTC
>9 dna:chromosome chromosome:NCBIM37:9:1:124076172:1 54079058 ID22615 U -
TATCTTGAAACCAGAATGGTGCTTCAGTT
>9 dna:chromosome chromosome:NCBIM37:9:1:124076172:1 54079061 ID22614 U -
TATCTTGAAACCAGAATGGTGCTTCA
>9 dna:chromosome chromosome:NCBIM37:9:1:124076172:1 54079130 ID17851 U -
TAGCAACTGGATGGGTCCTTCAGTACATC
>9 dna:chromosome chromosome:NCBIM37:9:1:124076172:1 54079145 ID55094 U -
TGGTAACCTCAAGTACTAGCAACTGGATGG
>9 dna:chromosome chromosome:NCBIM37:9:1:124076172:1 54079157 ID44935 U -
TGCCAAGCCTTTGGTAACCTCAAGTACTA
>9 dna:chromosome chromosome:NCBIM37:9:1:124076172:1 54079165 ID54446 U -
TGGGTACATGTGCCAAGCCTTTGGTAACCTC
>9 dna:chromosome chromosome:NCBIM37:9:1:124076172:1 54079167 ID54445 U -
TGGGTACATGTGCCAAGCCTTTGGTAACC
>9 dna:chromosome chromosome:NCBIM37:9:1:124076172:1 54079168 ID54444 U -
TGGGTACATGTGCCAAGCCTTTGGTAAC
>9 dna:chromosome chromosome:NCBIM37:9:1:124076172:1 54079203 ID22083 U -
TATATTGGTAATAAAACATTTATTGGGAAGC
>9 dna:chromosome chromosome:NCBIM37:9:1:124076172:1 54079206 ID60615 U -
TGTTATATTGGTAATAAAACATTTATTGGGA
>9 dna:chromosome chromosome:NCBIM37:9:1:124076172:1 54079234 ID36844 U -
TGACAGTGGATCATACTTCTTTGTATGATGT
>9 dna:chromosome chromosome:NCBIM37:9:1:124076172:1 54079395 ID54198 U -
TGGGCTCCTATGAGGTAGAGAGCAACTGCCA
>9 dna:chromosome chromosome:NCBIM37:9:1:124076172:1 54079397 ID54197 U -
TGGGCTCCTATGAGGTAGAGAGCAACTGC
>9 dna:chromosome chromosome:NCBIM37:9:1:124076172:1 54079430 ID32777 U -
TCTGTTTTACCTGGAGATGTGCGCTCACT
>9 dna:chromosome chromosome:NCBIM37:9:1:124076172:1 54079433 ID32776 U -
TCTGTTTTACCTGGAGATGTGCGCTC
>9 dna:chromosome chromosome:NCBIM37:9:1:124076172:1 54079434 ID26333 U -
TCATCTGTTTTACCTGGAGATGTGCGCT
>9 dna:chromosome chromosome:NCBIM37:9:1:124076172:1 54079435 ID26332 U -
TCATCTGTTTTACCTGGAGATGTGCGC
>9 dna:chromosome chromosome:NCBIM37:9:1:124076172:1 54079445 ID58111 U -
TGTCACAGGATGTCTCATCTGTTTTACCTGG
>9 dna:chromosome chromosome:NCBIM37:9:1:124076172:1 54079450 ID41936 U -
TGATGTCACAGGATGTCTCATCTGTTTTA
>9 dna:chromosome chromosome:NCBIM37:9:1:124076172:1 54079452 ID4677 U -
GATGTCACAGGATGTCTCATCTGTTT
>9 dna:chromosome chromosome:NCBIM37:9:1:124076172:1 54079478 ID12834 U -
TACAGAAAATGCCTTGGTGCCTGATGTCCCT
>9 dna:chromosome chromosome:NCBIM37:9:1:124076172:1 54079479 ID12833 U -
TACAGAAAATGCCTTGGTGCCTGATGTCCC
>9 dna:chromosome chromosome:NCBIM37:9:1:124076172:1 54079480 ID12832 U -
TACAGAAAATGCCTTGGTGCCTGATGTCC
>9 dna:chromosome chromosome:NCBIM37:9:1:124076172:1 54079481 ID12831 U -
TACAGAAAATGCCTTGGTGCCTGATGTC
>9 dna:chromosome chromosome:NCBIM37:9:1:124076172:1 54079482 ID12830 U -
TACAGAAAATGCCTTGGTGCCTGATGT
>9 dna:chromosome chromosome:NCBIM37:9:1:124076172:1 54079514 ID2347 U -
CAGGAAATGTTGACTTCTCCAGTGCCTGGC
>9 dna:chromosome chromosome:NCBIM37:9:1:124076172:1 54079516 ID5323 U -
GGAAATGTTGACTTCTCCAGTGCCTG
>9 dna:chromosome chromosome:NCBIM37:9:1:124076172:1 54079516 ID25857 U -
TCAGGAAATGTTGACTTCTCCAGTGCCTG
>9 dna:chromosome chromosome:NCBIM37:9:1:124076172:1 54079518 ID2346 U -
CAGGAAATGTTGACTTCTCCAGTGCC
>9 dna:chromosome chromosome:NCBIM37:9:1:124076172:1 54079536 ID54194 U -
TGGGCTCAGTTGAGAGTGACATCAGGAAAT
>9 dna:chromosome chromosome:NCBIM37:9:1:124076172:1 54079574 ID51506 U -
TGGCAATTGAGGAGTAAGTAATAGCACC
>9 dna:chromosome chromosome:NCBIM37:9:1:124076172:1 54079577 ID15506 U -
TACTGGCAATTGAGGAGTAAGTAATAGC
>9 dna:chromosome chromosome:NCBIM37:9:1:124076172:1 54079635 ID16238 U -
TAGAAATGGTGTCTGTTGGGTTGCAGCCAG
>9 dna:chromosome chromosome:NCBIM37:9:1:124076172:1 54079636 ID16237 U -
TAGAAATGGTGTCTGTTGGGTTGCAGCCA
>9 dna:chromosome chromosome:NCBIM37:9:1:124076172:1 54079637 ID16236 U -
TAGAAATGGTGTCTGTTGGGTTGCAGCC
>9 dna:chromosome chromosome:NCBIM37:9:1:124076172:1 54079638 ID16235 U -
TAGAAATGGTGTCTGTTGGGTTGCAGC
>9 dna:chromosome chromosome:NCBIM37:9:1:124076172:1 54079639 ID16234 U -
TAGAAATGGTGTCTGTTGGGTTGCAG
>9 dna:chromosome chromosome:NCBIM37:9:1:124076172:1 54079639 ID29472 U -
TCCTAGAAATGGTGTCTGTTGGGTTGCAG
>9 dna:chromosome chromosome:NCBIM37:9:1:124076172:1 54079640 ID16233 U -
TAGAAATGGTGTCTGTTGGGTTGCA
>9 dna:chromosome chromosome:NCBIM37:9:1:124076172:1 54079641 ID3741 U -
CTTTCCTAGAAATGGTGTCTGTTGGGTTGC
>9 dna:chromosome chromosome:NCBIM37:9:1:124076172:1 54079641 ID16232 U -
TAGAAATGGTGTCTGTTGGGTTGC
>9 dna:chromosome chromosome:NCBIM37:9:1:124076172:1 54079641 ID65495 U -
TTCCTAGAAATGGTGTCTGTTGGGTTGC
>9 dna:chromosome chromosome:NCBIM37:9:1:124076172:1 54079647 ID41489 U -
TGATCTTTCCTAGAAATGGTGTCTGTTG
>9 dna:chromosome chromosome:NCBIM37:9:1:124076172:1 54079670 ID33009 U -
TCTTCTAGCTAATGAAGGGATGTCTGATC
>9 dna:chromosome chromosome:NCBIM37:9:1:124076172:1 54079773 ID17539 U -
TAGATGACCATGTTTCTTATCTGTTCAGA
>9 dna:chromosome chromosome:NCBIM37:9:1:124076172:1 54079835 ID9179 U -
TAACTCGTTTCTCTAGAGCCTTTAAGAGGGTA
>9 dna:chromosome chromosome:NCBIM37:9:1:124076172:1 54079838 ID9178 U -
TAACTCGTTTCTCTAGAGCCTTTAAGAGG
>9 dna:chromosome chromosome:NCBIM37:9:1:124076172:1 54079844 ID3482 U -
CTCTAACTCGTTTCTCTAGAGCCTTT
>9 dna:chromosome chromosome:NCBIM37:9:1:124076172:1 54079844 ID46261 U -
TGCCTCTAACTCGTTTCTCTAGAGCCTTT
>9 dna:chromosome chromosome:NCBIM37:9:1:124076172:1 54079878 ID48381 U -
TGCTTGAAGTAGCAACCTTATGTTGGCAGA
>9 dna:chromosome chromosome:NCBIM37:9:1:124076172:1 54079926 ID9760 U -
TAAGAGTAATTTCTGGCCAGCAAAGG
>9 dna:chromosome chromosome:NCBIM37:9:1:124076172:1 54079931 ID52641 U -
TGGCTTCTAAGAGTAATTTCTGGCCAGC
>9 dna:chromosome chromosome:NCBIM37:9:1:124076172:1 54080008 ID20820 U -
TAGTCATGATTGGTTGCTTTTGGGGTGGGT
>9 dna:chromosome chromosome:NCBIM37:9:1:124076172:1 54080010 ID20819 U -
TAGTCATGATTGGTTGCTTTTGGGGTGG
>9 dna:chromosome chromosome:NCBIM37:9:1:124076172:1 54080024 ID12815 U -
TACACTTCCTCAACCCTAGTCATGATTGGT
>9 dna:chromosome chromosome:NCBIM37:9:1:124076172:1 54080039 ID48619 U -
TGCTTTGCGTCCCTACACTTCCTCAACC
>9 dna:chromosome chromosome:NCBIM37:9:1:124076172:1 54080040 ID48618 U -
TGCTTTGCGTCCCTACACTTCCTCAAC
>9 dna:chromosome chromosome:NCBIM37:9:1:124076172:1 54080042 ID22357 U -
TATCATGCTTTGCGTCCCTACACTTCCTCA
>9 dna:chromosome chromosome:NCBIM37:9:1:124076172:1 54080043 ID64355 U -
TTATCATGCTTTGCGTCCCTACACTTCCTC
>9 dna:chromosome chromosome:NCBIM37:9:1:124076172:1 54080056 ID24575 U -
TCAAGAGGAGTCATTATCATGCTTTGCGTC
>9 dna:chromosome chromosome:NCBIM37:9:1:124076172:1 54080106 ID44829 U -
TGCCAACCCTTGGAAGAGCAGACCCTT
>9 dna:chromosome chromosome:NCBIM37:9:1:124076172:1 54080213 ID64089 U -
TTAGAATACAGGATACTTTTGGGGACTT
>9 dna:chromosome chromosome:NCBIM37:9:1:124076172:1 54080214 ID16597 U -
TAGAATACAGGATACTTTTGGGGACT
>9 dna:chromosome chromosome:NCBIM37:9:1:124076172:1 54080220 ID31608 U -
TCTCAAGAATTAGAATACAGGATACTTTTG
>9 dna:chromosome chromosome:NCBIM37:9:1:124076172:1 54080221 ID31607 U -
TCTCAAGAATTAGAATACAGGATACTTTT
>9 dna:chromosome chromosome:NCBIM37:9:1:124076172:1 54080245 ID15156 U -
TACTCACGGAACCCAGGCTCTTTCTCTCA
>9 dna:chromosome chromosome:NCBIM37:9:1:124076172:1 54080302 ID36711 U -
TGACAGATGGCTGAGATCAGAGAAGGT
>9 dna:chromosome chromosome:NCBIM37:9:1:124076172:1 54080318 ID41595 U -
TGATGACGTGTATGGTCTTTGACAGATGGC
>9 dna:chromosome chromosome:NCBIM37:9:1:124076172:1 54080319 ID41594 U -
TGATGACGTGTATGGTCTTTGACAGATGG
>9 dna:chromosome chromosome:NCBIM37:9:1:124076172:1 54080326 ID35454 U -
TGAAGGATGATGACGTGTATGGTCTTTGA
>9 dna:chromosome chromosome:NCBIM37:9:1:124076172:1 54080329 ID46321 U -
TGCCTGAAGGATGATGACGTGTATGGTCTT
>9 dna:chromosome chromosome:NCBIM37:9:1:124076172:1 54080330 ID46320 U -
TGCCTGAAGGATGATGACGTGTATGGTCT
>9 dna:chromosome chromosome:NCBIM37:9:1:124076172:1 54080334 ID46319 U -
TGCCTGAAGGATGATGACGTGTATG
>9 dna:chromosome chromosome:NCBIM37:9:1:124076172:1 54080337 ID9365 U -
TAACTTGTGCCTGAAGGATGATGACGTGT
>9 dna:chromosome chromosome:NCBIM37:9:1:124076172:1 54080341 ID54419 U -
TGGGTAACTTGTGCCTGAAGGATGATGAC
>9 dna:chromosome chromosome:NCBIM37:9:1:124076172:1 54080342 ID5793 U -
GGGTAACTTGTGCCTGAAGGATGATGA
>9 dna:chromosome chromosome:NCBIM37:9:1:124076172:1 54080342 ID5827 U -
GGTAACTTGTGCCTGAAGGATGATGA
>9 dna:chromosome chromosome:NCBIM37:9:1:124076172:1 54080342 ID54418 U -
TGGGTAACTTGTGCCTGAAGGATGATGA
>9 dna:chromosome chromosome:NCBIM37:9:1:124076172:1 54080352 ID40108 U -
TGAGTAGACATGGGTAACTTGTGCCTGA
>9 dna:chromosome chromosome:NCBIM37:9:1:124076172:1 54080353 ID40107 U -
TGAGTAGACATGGGTAACTTGTGCCTG
>9 dna:chromosome chromosome:NCBIM37:9:1:124076172:1 54080354 ID18691 U -
TAGCTGAGTAGACATGGGTAACTTGTGCCT
>9 dna:chromosome chromosome:NCBIM37:9:1:124076172:1 54080397 ID8846 U -
TAACATTTGAGAAGAGTCTGGTAGTCGAGG
>9 dna:chromosome chromosome:NCBIM37:9:1:124076172:1 54080437 ID4315 U -
GACTTGTCCTCGAGATGGAGTCTGCAC
>9 dna:chromosome chromosome:NCBIM37:9:1:124076172:1 54080437 ID32219 U -
TCTGACTTGTCCTCGAGATGGAGTCTGCAC
>9 dna:chromosome chromosome:NCBIM37:9:1:124076172:1 54080529 ID68246 U -
TTTAATGATGGAAGTGGAGTAGGCCAAGGA
>9 dna:chromosome chromosome:NCBIM37:9:1:124076172:1 54080668 ID44154 U -
TGCAGTCTTCAACCTGGCAGAGGCTCC
>9 dna:chromosome chromosome:NCBIM37:9:1:124076172:1 54080704 ID41685 U -
TGATGATTCTGGAGCTCAAGGTAGTTGGGC
>9 dna:chromosome chromosome:NCBIM37:9:1:124076172:1 54080707 ID22896 U -
TATGATGATTCTGGAGCTCAAGGTAGTTG
>9 dna:chromosome chromosome:NCBIM37:9:1:124076172:1 54080708 ID22895 U -
TATGATGATTCTGGAGCTCAAGGTAGTT
>9 dna:chromosome chromosome:NCBIM37:9:1:124076172:1 54080708 ID41683 U -
TGATGATTCTGGAGCTCAAGGTAGTT
>9 dna:chromosome chromosome:NCBIM37:9:1:124076172:1 54080728 ID6331 U -
TAAAAAAGAAAAGTTGGACATCTATGATGA
>9 dna:chromosome chromosome:NCBIM37:9:1:124076172:1 54080729 ID6330 U -
TAAAAAAGAAAAGTTGGACATCTATGATG
>9 dna:chromosome chromosome:NCBIM37:9:1:124076172:1 54080730 ID21429 U -
TATAAAAAAGAAAAGTTGGACATCTATGAT
>9 dna:chromosome chromosome:NCBIM37:9:1:124076172:1 54080787 ID23384 U -
TATTAATTATTACAAAGACTGCAGTACCA
>9 dna:chromosome chromosome:NCBIM37:9:1:124076172:1 54080807 ID63545 U -
TTAAACCTTGATCCTTTGTTATATTAATTA
>9 dna:chromosome chromosome:NCBIM37:9:1:124076172:1 54080817 ID50996 U -
TGGATGCTTATTAAACCTTGATCCTTTGTT
>9 dna:chromosome chromosome:NCBIM37:9:1:124076172:1 54080818 ID50995 U -
TGGATGCTTATTAAACCTTGATCCTTTGT
>9 dna:chromosome chromosome:NCBIM37:9:1:124076172:1 54080820 ID47947 U -
TGCTGGATGCTTATTAAACCTTGATCCTTT
>9 dna:chromosome chromosome:NCBIM37:9:1:124076172:1 54080835 ID34471 U -
TGAAATGGAAGTGTGCTGGATGCTTATT
>9 dna:chromosome chromosome:NCBIM37:9:1:124076172:1 54080848 ID26896 U -
TCCAAGAAAAGTGGTGAAATGGAAGTGTG
>9 dna:chromosome chromosome:NCBIM37:9:1:124076172:1 54080849 ID26895 U -
TCCAAGAAAAGTGGTGAAATGGAAGTGT
>9 dna:chromosome chromosome:NCBIM37:9:1:124076172:1 54080851 ID65539 U -
TTCCTCCAAGAAAAGTGGTGAAATGGAAGT
>9 dna:chromosome chromosome:NCBIM37:9:1:124076172:1 54080891 ID27535 U -
TCCAGAGCCAAATGATCCCGCAGAAGAAC
>9 dna:chromosome chromosome:NCBIM37:9:1:124076172:1 54080929 ID16035 U -
TAGAAACGGAATGTAAATTACCAGCTCTGA
>9 dna:chromosome chromosome:NCBIM37:9:1:124076172:1 54080936 ID45393 U -
TGCCAGCTAGAAACGGAATGTAAATTACCA
>9 dna:chromosome chromosome:NCBIM37:9:1:124076172:1 54080955 ID13136 U -
TACAGTTAACACCTGAGAATTGCCAGCTAGA
>9 dna:chromosome chromosome:NCBIM37:9:1:124076172:1 54080956 ID13135 U -
TACAGTTAACACCTGAGAATTGCCAGCTAG
>9 dna:chromosome chromosome:NCBIM37:9:1:124076172:1 54080957 ID13134 U -
TACAGTTAACACCTGAGAATTGCCAGCTA
>9 dna:chromosome chromosome:NCBIM37:9:1:124076172:1 54080959 ID13133 U -
TACAGTTAACACCTGAGAATTGCCAGC
>9 dna:chromosome chromosome:NCBIM37:9:1:124076172:1 54080961 ID19688 U -
TAGGCATACAGTTAACACCTGAGAATTGCCA
>9 dna:chromosome chromosome:NCBIM37:9:1:124076172:1 54080962 ID19687 U -
TAGGCATACAGTTAACACCTGAGAATTGCC
>9 dna:chromosome chromosome:NCBIM37:9:1:124076172:1 54080980 ID31262 U -
TCTAAGCAAAAGACTCACATAGGCATACAGT
>9 dna:chromosome chromosome:NCBIM37:9:1:124076172:1 54081014 ID48537 U -
TGCTTTATTGTTGTTGTTTTTTTCCTCT
>9 dna:chromosome chromosome:NCBIM37:9:1:124076172:1 54081114 ID44536 U -
TGCATGTGTCTCATGAGTTTATTAAGAGGA
>9 dna:chromosome chromosome:NCBIM37:9:1:124076172:1 54081115 ID44535 U -
TGCATGTGTCTCATGAGTTTATTAAGAGG
>9 dna:chromosome chromosome:NCBIM37:9:1:124076172:1 54081117 ID44475 U -
TGCATGCATGTGTCTCATGAGTTTATTAAGA
>9 dna:chromosome chromosome:NCBIM37:9:1:124076172:1 54081118 ID44474 U -
TGCATGCATGTGTCTCATGAGTTTATTAAG
>9 dna:chromosome chromosome:NCBIM37:9:1:124076172:1 54081145 ID56181 U -
TGGTGGAGTATTTTCATGATTGACACTGC
>9 dna:chromosome chromosome:NCBIM37:9:1:124076172:1 54081180 ID33064 U -
TCTTGAGGATGACAAGATTCCAGAGTCAA
>9 dna:chromosome chromosome:NCBIM37:9:1:124076172:1 54081388 ID37676 U -
TGACTGAATGGAACTCATAGGTAGAGAGT
>9 dna:chromosome chromosome:NCBIM37:9:1:124076172:1 54081401 ID4816 U -
GCAGATGAATCATGACTGAATGGAACTC
>9 dna:chromosome chromosome:NCBIM37:9:1:124076172:1 54081401 ID32433 U -
TCTGCAGATGAATCATGACTGAATGGAACTC
>9 dna:chromosome chromosome:NCBIM37:9:1:124076172:1 54081405 ID22569 U -
TATCTGCAGATGAATCATGACTGAATGGA
>9 dna:chromosome chromosome:NCBIM37:9:1:124076172:1 54081408 ID48242 U -
TGCTTATCTGCAGATGAATCATGACTGAAT
>9 dna:chromosome chromosome:NCBIM37:9:1:124076172:1 54081449 ID23040 U -
TATGCCTGGACATGTGTGTGTGTGTTGGG
>9 dna:chromosome chromosome:NCBIM37:9:1:124076172:1 54081450 ID46397 U -
TGCCTGGACATGTGTGTGTGTGTTGG
>9 dna:chromosome chromosome:NCBIM37:9:1:124076172:1 54081453 ID50861 U -
TGGATATGCCTGGACATGTGTGTGTGTGT
>9 dna:chromosome chromosome:NCBIM37:9:1:124076172:1 54081454 ID50860 U -
TGGATATGCCTGGACATGTGTGTGTGTG
>9 dna:chromosome chromosome:NCBIM37:9:1:124076172:1 54081455 ID50859 U -
TGGATATGCCTGGACATGTGTGTGTGT
>9 dna:chromosome chromosome:NCBIM37:9:1:124076172:1 54081455 ID67215 U -
TTGGATATGCCTGGACATGTGTGTGTGT
>9 dna:chromosome chromosome:NCBIM37:9:1:124076172:1 54081457 ID50858 U -
TGGATATGCCTGGACATGTGTGTGT
>9 dna:chromosome chromosome:NCBIM37:9:1:124076172:1 54081458 ID48430 U -
TGCTTGGATATGCCTGGACATGTGTGTG
>9 dna:chromosome chromosome:NCBIM37:9:1:124076172:1 54081459 ID48429 U -
TGCTTGGATATGCCTGGACATGTGTGT
>9 dna:chromosome chromosome:NCBIM37:9:1:124076172:1 54081461 ID50698 U -
TGGAGTGCTTGGATATGCCTGGACATGTGT
>9 dna:chromosome chromosome:NCBIM37:9:1:124076172:1 54081466 ID13506 U -
TACATTGGAGTGCTTGGATATGCCTGGACA
>9 dna:chromosome chromosome:NCBIM37:9:1:124076172:1 54081467 ID13505 U -
TACATTGGAGTGCTTGGATATGCCTGGAC
>9 dna:chromosome chromosome:NCBIM37:9:1:124076172:1 54081468 ID13504 U -
TACATTGGAGTGCTTGGATATGCCTGGA
>9 dna:chromosome chromosome:NCBIM37:9:1:124076172:1 54081469 ID13503 U -
TACATTGGAGTGCTTGGATATGCCTGG
>9 dna:chromosome chromosome:NCBIM37:9:1:124076172:1 54081469 ID26128 U -
TCATACATTGGAGTGCTTGGATATGCCTGG
>9 dna:chromosome chromosome:NCBIM37:9:1:124076172:1 54081470 ID13502 U -
TACATTGGAGTGCTTGGATATGCCTG
>9 dna:chromosome chromosome:NCBIM37:9:1:124076172:1 54081470 ID26127 U -
TCATACATTGGAGTGCTTGGATATGCCTG
>9 dna:chromosome chromosome:NCBIM37:9:1:124076172:1 54081473 ID47523 U -
TGCTCATACATTGGAGTGCTTGGATATGC
>9 dna:chromosome chromosome:NCBIM37:9:1:124076172:1 54081485 ID65772 U -
TTCTAAGGACAGTGCTCATACATTGGAGT
>9 dna:chromosome chromosome:NCBIM37:9:1:124076172:1 54081492 ID30536 U -
TCCTTTTCTTCTAAGGACAGTGCTCATACA
>9 dna:chromosome chromosome:NCBIM37:9:1:124076172:1 54081504 ID38249 U -
TGAGAAGGATCCTTCCTTTTCTTCTAAGGAC
>9 dna:chromosome chromosome:NCBIM37:9:1:124076172:1 54081588 ID10176 U -
TAAGCTTTCAAACGGGCTAATTCCAAAAA
>9 dna:chromosome chromosome:NCBIM37:9:1:124076172:1 54081601 ID26862 U -
TCCAACCGGAATCTATAAGCTTTCAAACGGG
>9 dna:chromosome chromosome:NCBIM37:9:1:124076172:1 54081602 ID26861 U -
TCCAACCGGAATCTATAAGCTTTCAAACGG
>9 dna:chromosome chromosome:NCBIM37:9:1:124076172:1 54081619 ID42422 U -
TGATTTCAGACAACCTTCCAACCGGAATC
>9 dna:chromosome chromosome:NCBIM37:9:1:124076172:1 54081628 ID46535 U -
TGCCTTCTGTCTGATTTCAGACAACCTTCCA
>9 dna:chromosome chromosome:NCBIM37:9:1:124076172:1 54081630 ID23724 U -
TATTGCCTTCTGTCTGATTTCAGACAACCTTC
>9 dna:chromosome chromosome:NCBIM37:9:1:124076172:1 54081631 ID23723 U -
TATTGCCTTCTGTCTGATTTCAGACAACCTT
>9 dna:chromosome chromosome:NCBIM37:9:1:124076172:1 54081632 ID23722 U -
TATTGCCTTCTGTCTGATTTCAGACAACCT
>9 dna:chromosome chromosome:NCBIM37:9:1:124076172:1 54081632 ID64462 U -
TTATTGCCTTCTGTCTGATTTCAGACAACCT
>9 dna:chromosome chromosome:NCBIM37:9:1:124076172:1 54081653 ID43610 U -
TGCACAGGTCCCAGTCTTTTATTGCCTT
>9 dna:chromosome chromosome:NCBIM37:9:1:124076172:1 54081656 ID23001 U -
TATGCACAGGTCCCAGTCTTTTATTGC
>9 dna:chromosome chromosome:NCBIM37:9:1:124076172:1 54081656 ID29625 U -
TCCTATGCACAGGTCCCAGTCTTTTATTGC
>9 dna:chromosome chromosome:NCBIM37:9:1:124076172:1 54081720 ID53284 U -
TGGGACTTCCATTTTTAACCACGACACGGGA
>9 dna:chromosome chromosome:NCBIM37:9:1:124076172:1 54081721 ID53283 U -
TGGGACTTCCATTTTTAACCACGACACGGG
>9 dna:chromosome chromosome:NCBIM37:9:1:124076172:1 54081722 ID53282 U -
TGGGACTTCCATTTTTAACCACGACACGG
>9 dna:chromosome chromosome:NCBIM37:9:1:124076172:1 54081732 ID19185 U -
TAGGACCTGATGGGACTTCCATTTTTAAC
>9 dna:chromosome chromosome:NCBIM37:9:1:124076172:1 54081733 ID19184 U -
TAGGACCTGATGGGACTTCCATTTTTAA
>9 dna:chromosome chromosome:NCBIM37:9:1:124076172:1 54081804 ID30277 U -
TCCTTCAACTTTGTAGGCTTGGGCATA
>9 dna:chromosome chromosome:NCBIM37:9:1:124076172:1 54081813 ID50778 U -
TGGATACAAAAGGTTCCTTCAACTTTGTAGGC
>9 dna:chromosome chromosome:NCBIM37:9:1:124076172:1 54081830 ID36316 U -
TGACAACACAGGGATGGATACAAAAGGTT
>9 dna:chromosome chromosome:NCBIM37:9:1:124076172:1 54081831 ID36315 U -
TGACAACACAGGGATGGATACAAAAGGT
>9 dna:chromosome chromosome:NCBIM37:9:1:124076172:1 54081836 ID47749 U -
TGCTGACAACACAGGGATGGATACAA
>9 dna:chromosome chromosome:NCBIM37:9:1:124076172:1 54081837 ID27416 U -
TCCACTGCTGACAACACAGGGATGGATACA
>9 dna:chromosome chromosome:NCBIM37:9:1:124076172:1 54081837 ID47748 U -
TGCTGACAACACAGGGATGGATACA
>9 dna:chromosome chromosome:NCBIM37:9:1:124076172:1 54081840 ID48322 U -
TGCTTCCACTGCTGACAACACAGGGATGGAT
>9 dna:chromosome chromosome:NCBIM37:9:1:124076172:1 54081841 ID47747 U -
TGCTGACAACACAGGGATGGA
>9 dna:chromosome chromosome:NCBIM37:9:1:124076172:1 54081841 ID48321 U -
TGCTTCCACTGCTGACAACACAGGGATGGA
>9 dna:chromosome chromosome:NCBIM37:9:1:124076172:1 54081842 ID48320 U -
TGCTTCCACTGCTGACAACACAGGGATGG
>9 dna:chromosome chromosome:NCBIM37:9:1:124076172:1 54081852 ID18688 U -
TAGCTGACCCTGCTTCCACTGCTGACAAC
>9 dna:chromosome chromosome:NCBIM37:9:1:124076172:1 54081877 ID22842 U -
TATGAGTAGAACAAATGGGGGCAAACCCTAGC
>9 dna:chromosome chromosome:NCBIM37:9:1:124076172:1 54081899 ID54479 U -
TGGGTAGGCCACATACGGGTATGAGTAGA
>9 dna:chromosome chromosome:NCBIM37:9:1:124076172:1 54081900 ID54478 U -
TGGGTAGGCCACATACGGGTATGAGTAG
>9 dna:chromosome chromosome:NCBIM37:9:1:124076172:1 54081912 ID14424 U -
TACCTGGTGTCACTGGGTAGGCCACATAC
>9 dna:chromosome chromosome:NCBIM37:9:1:124076172:1 54081917 ID61103 U -
TGTTTACCTGGTGTCACTGGGTAGGCCA
>9 dna:chromosome chromosome:NCBIM37:9:1:124076172:1 54081919 ID46471 U -
TGCCTGTTTACCTGGTGTCACTGGGTAGGC
>9 dna:chromosome chromosome:NCBIM37:9:1:124076172:1 54081923 ID46470 U -
TGCCTGTTTACCTGGTGTCACTGGGT
>9 dna:chromosome chromosome:NCBIM37:9:1:124076172:1 54081933 ID20925 U -
TAGTCTGGAGGCATGCCTGTTTACCTGGT
>9 dna:chromosome chromosome:NCBIM37:9:1:124076172:1 54081933 ID64227 U -
TTAGTCTGGAGGCATGCCTGTTTACCTGGT
>9 dna:chromosome chromosome:NCBIM37:9:1:124076172:1 54081937 ID2118 U -
CACTTAGTCTGGAGGCATGCCTGTTTACC
>9 dna:chromosome chromosome:NCBIM37:9:1:124076172:1 54081939 ID27445 U -
TCCACTTAGTCTGGAGGCATGCCTGTTTA
>9 dna:chromosome chromosome:NCBIM37:9:1:124076172:1 54081990 ID4190 U -
GACATTTTCATACATGTATATAATGTATTTT
>9 dna:chromosome chromosome:NCBIM37:9:1:124076172:1 54082223 ID15833 U -
TACTTTCAGCCACCTTGTCTCCTTATTAGA
>9 dna:chromosome chromosome:NCBIM37:9:1:124076172:1 54082250 ID49133 U -
TGGAAATGATGCTGTTAACTTGGTAGCTAC
>9 dna:chromosome chromosome:NCBIM37:9:1:124076172:1 54082251 ID67018 U -
TTGGAAATGATGCTGTTAACTTGGTAGCTA
>9 dna:chromosome chromosome:NCBIM37:9:1:124076172:1 54082671 ID35036 U -
TGAAGAAAACCAGTTCTCTAAAGGTGGGT
>9 dna:chromosome chromosome:NCBIM37:9:1:124076172:1 54082693 ID47104 U -
TGCTACATTGTATAGTCTTAGCCTGAAGAA
>9 dna:chromosome chromosome:NCBIM37:9:1:124076172:1 54082757 ID29814 U -
TCCTCTCAACATTGAAAGAAGTAGGAGTGT
>9 dna:chromosome chromosome:NCBIM37:9:1:124076172:1 54082814 ID21017 U -
TAGTGATACAACTTCATAACATGCTGTCA
>9 dna:chromosome chromosome:NCBIM37:9:1:124076172:1 54082852 ID28218 U -
TCCCAATGAATGCAAACGGCCAAAACCCTA
>9 dna:chromosome chromosome:NCBIM37:9:1:124076172:1 54082860 ID27882 U -
TCCATCTCCCAATGAATGCAAACGGCCA
>9 dna:chromosome chromosome:NCBIM37:9:1:124076172:1 54082877 ID22517 U -
TATCTAGTTGTCGGAAATTTCCATCTCCCA
>9 dna:chromosome chromosome:NCBIM37:9:1:124076172:1 54083081 ID28767 U -
TCCCTCAACTCAGCCACCAAAGGCATACAC
>9 dna:chromosome chromosome:NCBIM37:9:1:124076172:1 54083122 ID32925 U -
TCTTATTCTCCCATGGAGGCACTGAGCCGT
>9 dna:chromosome chromosome:NCBIM37:9:1:124076172:1 54083128 ID15073 U -
TACTATCTTATTCTCCCATGGAGGCACTG
>9 dna:chromosome chromosome:NCBIM37:9:1:124076172:1 54083170 ID16850 U -
TAGACAGCTTTGCCTTCCCTCAATGTTTTCT
>9 dna:chromosome chromosome:NCBIM37:9:1:124076172:1 54083177 ID41300 U -
TGATCATAGACAGCTTTGCCTTCCCTCAAT
>9 dna:chromosome chromosome:NCBIM37:9:1:124076172:1 54083178 ID41299 U -
TGATCATAGACAGCTTTGCCTTCCCTCAA
>9 dna:chromosome chromosome:NCBIM37:9:1:124076172:1 54083180 ID15761 U -
TACTTGATCATAGACAGCTTTGCCTTCCCTC
>9 dna:chromosome chromosome:NCBIM37:9:1:124076172:1 54083182 ID64041 U -
TTACTTGATCATAGACAGCTTTGCCTTCCC
>9 dna:chromosome chromosome:NCBIM37:9:1:124076172:1 54083270 ID9618 U -
TAAGACATGGTCCTTACTCTTGAGGG
>9 dna:chromosome chromosome:NCBIM37:9:1:124076172:1 54083280 ID16084 U -
TAGAAAGATGGGTAAGACATGGTCCTTA
>9 dna:chromosome chromosome:NCBIM37:9:1:124076172:1 54083379 ID40374 U -
TGAGTGGTCTGGGAACGTAACAGGATTGAA
>9 dna:chromosome chromosome:NCBIM37:9:1:124076172:1 54083587 ID10958 U -
TAATAGGTAAAACTTGATATGCCAAGGCTG
>9 dna:chromosome chromosome:NCBIM37:9:1:124076172:1 54083590 ID32813 U -
TCTTAATAGGTAAAACTTGATATGCCAAGG
>9 dna:chromosome chromosome:NCBIM37:9:1:124076172:1 54083618 ID58451 U -
TGTCCAGAACTAGTAGAAGATACACCTATTC
>9 dna:chromosome chromosome:NCBIM37:9:1:124076172:1 54083667 ID37538 U -
TGACTACATTGCCTGTCTTTGGATCCCTTT
>9 dna:chromosome chromosome:NCBIM37:9:1:124076172:1 54083728 ID8726 U -
TAACAGTTGTGCAGCTGGGTCTTCCTGT
>9 dna:chromosome chromosome:NCBIM37:9:1:124076172:1 54083731 ID8725 M -
TAACAGTTGTGCAGCTGGGTCTTCC
>9 dna:chromosome chromosome:NCBIM37:9:1:124076172:1 54083735 ID44310 M -
TGCATATATGTAACAGTTGTGCAGCTGGGTC
>9 dna:chromosome chromosome:NCBIM37:9:1:124076172:1 54083816 ID24523 U -
TCAACTAACCTGGGCCCACGGGGGTTCATA
>9 dna:chromosome chromosome:NCBIM37:9:1:124076172:1 54083819 ID4031 U -
GAATCAACTAACCTGGGCCCACGGGGGTTC
>9 dna:chromosome chromosome:NCBIM37:9:1:124076172:1 54084223 ID27959 U -
TCCATGTGAACTATATAGCCCGTCTG
>9 dna:chromosome chromosome:NCBIM37:9:1:124076172:1 54084233 ID34137 U -
TGAAAGGGCAAAGCTCCATGTGAACTATAT
>9 dna:chromosome chromosome:NCBIM37:9:1:124076172:1 54084452 ID3843 U -
GAAAGTTGAAATTATAGGAGTGAGCTC
>9 dna:chromosome chromosome:NCBIM37:9:1:124076172:1 54084751 ID27191 U -
TCCAATTCAGAACAACTCCTATCCCAACGC
>9 dna:chromosome chromosome:NCBIM37:9:1:124076172:1 54084809 ID48341 U -
TGCTTCTAACTCTCTTATGGAGAATGTAAT
>9 dna:chromosome chromosome:NCBIM37:9:1:124076172:1 54084848 ID28284 U -
TCCCAGACAATTGAGCATTTCTCACTATC
>9 dna:chromosome chromosome:NCBIM37:9:1:124076172:1 54084881 ID18 U -
AAAAGAAAAAGAAATTTCACAGAAAGTAGGA
>9 dna:chromosome chromosome:NCBIM37:9:1:124076172:1 54084970 ID18010 U -
TAGCAGAGTATATGAAATGTAAATTTTCCT
>9 dna:chromosome chromosome:NCBIM37:9:1:124076172:1 54085118 ID1179 U -
AGGAGTCTGTTCTGTGCCTAGATTTGC
>9 dna:chromosome chromosome:NCBIM37:9:1:124076172:1 54085366 ID53648 U -
TGGGATGCCTGGTGGTAGAGTAGGGA
>9 dna:chromosome chromosome:NCBIM37:9:1:124076172:1 54085426 ID29657 U -
TCCTATTTACAAGAAGAGATAGAGGACTA
>9 dna:chromosome chromosome:NCBIM37:9:1:124076172:1 54085428 ID58637 U -
TGTCTCCTATTTACAAGAAGAGATAGAGGAC
>9 dna:chromosome chromosome:NCBIM37:9:1:124076172:1 54085459 ID35714 U -
TGAATACTGATGGGAGAATTTAACAGAGC
>9 dna:chromosome chromosome:NCBIM37:9:1:124076172:1 54085459 ID58931 U -
TGTGAATACTGATGGGAGAATTTAACAGAGC
>9 dna:chromosome chromosome:NCBIM37:9:1:124076172:1 54085471 ID11474 U -
TAATGTGTCTTGTGAATACTGATGGGAGA
>9 dna:chromosome chromosome:NCBIM37:9:1:124076172:1 54085475 ID61095 U -
TGTTTAATGTGTCTTGTGAATACTGATGG
>9 dna:chromosome chromosome:NCBIM37:9:1:124076172:1 54085478 ID34526 U -
TGAAATGTTTAATGTGTCTTGTGAATACTGA
>9 dna:chromosome chromosome:NCBIM37:9:1:124076172:1 54085479 ID34525 U -
TGAAATGTTTAATGTGTCTTGTGAATACTG
>9 dna:chromosome chromosome:NCBIM37:9:1:124076172:1 54085480 ID5854 U -
GGTGAAATGTTTAATGTGTCTTGTGAATACT
>9 dna:chromosome chromosome:NCBIM37:9:1:124076172:1 54085481 ID34524 U -
TGAAATGTTTAATGTGTCTTGTGAATAC
>9 dna:chromosome chromosome:NCBIM37:9:1:124076172:1 54085485 ID2618 U -
CCAAGGTGAAATGTTTAATGTGTCTTGTGA
>9 dna:chromosome chromosome:NCBIM37:9:1:124076172:1 54085485 ID27000 U -
TCCAAGGTGAAATGTTTAATGTGTCTTGTGA
>9 dna:chromosome chromosome:NCBIM37:9:1:124076172:1 54085486 ID26999 U -
TCCAAGGTGAAATGTTTAATGTGTCTTGTG
>9 dna:chromosome chromosome:NCBIM37:9:1:124076172:1 54085487 ID26997 U -
TCCAAGGTGAAATGTTTAATGTGTCTTGT
>9 dna:chromosome chromosome:NCBIM37:9:1:124076172:1 54085488 ID29744 U -
TCCTCCAAGGTGAAATGTTTAATGTGTCTTG
>9 dna:chromosome chromosome:NCBIM37:9:1:124076172:1 54085489 ID26996 U -
TCCAAGGTGAAATGTTTAATGTGTCTT
>9 dna:chromosome chromosome:NCBIM37:9:1:124076172:1 54085489 ID29743 U -
TCCTCCAAGGTGAAATGTTTAATGTGTCTT
>9 dna:chromosome chromosome:NCBIM37:9:1:124076172:1 54085490 ID29742 U -
TCCTCCAAGGTGAAATGTTTAATGTGTCT
>9 dna:chromosome chromosome:NCBIM37:9:1:124076172:1 54085491 ID29741 U -
TCCTCCAAGGTGAAATGTTTAATGTGTC
>9 dna:chromosome chromosome:NCBIM37:9:1:124076172:1 54085529 ID8973 U -
TAACCTCCAACCCTTTCAACACAATCTCCTA
>9 dna:chromosome chromosome:NCBIM37:9:1:124076172:1 54085550 ID49414 U -
TGGAAGAGAAGCCCACCCCTAACCTCCAA
>9 dna:chromosome chromosome:NCBIM37:9:1:124076172:1 54085563 ID19158 U -
TAGGACATTGAGTTGGAAGAGAAGCCCAC
>9 dna:chromosome chromosome:NCBIM37:9:1:124076172:1 54085580 ID36629 U -
TGACAGAAACACTGTTTAGGACATTGAG
>9 dna:chromosome chromosome:NCBIM37:9:1:124076172:1 54085581 ID36628 U -
TGACAGAAACACTGTTTAGGACATTGA
>9 dna:chromosome chromosome:NCBIM37:9:1:124076172:1 54085583 ID67505 U -
TTGGTGACAGAAACACTGTTTAGGACATT
>9 dna:chromosome chromosome:NCBIM37:9:1:124076172:1 54085585 ID44619 U -
TGCATTGGTGACAGAAACACTGTTTAGGACA
>9 dna:chromosome chromosome:NCBIM37:9:1:124076172:1 54085586 ID44618 U -
TGCATTGGTGACAGAAACACTGTTTAGGAC
>9 dna:chromosome chromosome:NCBIM37:9:1:124076172:1 54085587 ID44617 U -
TGCATTGGTGACAGAAACACTGTTTAGGA
>9 dna:chromosome chromosome:NCBIM37:9:1:124076172:1 54085588 ID44616 U -
TGCATTGGTGACAGAAACACTGTTTAGG
>9 dna:chromosome chromosome:NCBIM37:9:1:124076172:1 54085590 ID44615 U -
TGCATTGGTGACAGAAACACTGTTTA
>9 dna:chromosome chromosome:NCBIM37:9:1:124076172:1 54085592 ID29071 U -
TCCGCTGCATTGGTGACAGAAACACTGTT
>9 dna:chromosome chromosome:NCBIM37:9:1:124076172:1 54085702 ID12986 U -
TACAGCCATGCCTAGCCTCCACTAGGTC
>9 dna:chromosome chromosome:NCBIM37:9:1:124076172:1 54085710 ID55174 U -
TGGTACAGCCATGCCTAGCCTCC
>9 dna:chromosome chromosome:NCBIM37:9:1:124076172:1 54085716 ID49234 U -
TGGAACCCACCATGGTACAGCCATGCCTA
>9 dna:chromosome chromosome:NCBIM37:9:1:124076172:1 54085733 ID67887 U -
TTGTGAGCTCCGGGTGTCTGGAACCCACCA
>9 dna:chromosome chromosome:NCBIM37:9:1:124076172:1 54085735 ID59207 U -
TGTGAGCTCCGGGTGTCTGGAACCCAC
>9 dna:chromosome chromosome:NCBIM37:9:1:124076172:1 54085745 ID1487 U -
ATGAAGGGTTTGTGAGCTCCGGGTGTC
>9 dna:chromosome chromosome:NCBIM37:9:1:124076172:1 54085745 ID35484 U -
TGAAGGGTTTGTGAGCTCCGGGTGTC
>9 dna:chromosome chromosome:NCBIM37:9:1:124076172:1 54085749 ID38088 U -
TGAGAAATGAAGGGTTTGTGAGCTCCGGG
>9 dna:chromosome chromosome:NCBIM37:9:1:124076172:1 54085750 ID828 U -
AGAAATGAAGGGTTTGTGAGCTCCGG
>9 dna:chromosome chromosome:NCBIM37:9:1:124076172:1 54085753 ID38087 U -
TGAGAAATGAAGGGTTTGTGAGCTC
>9 dna:chromosome chromosome:NCBIM37:9:1:124076172:1 54085755 ID16043 U -
TAGAAACTGAGAAATGAAGGGTTTGTGAGC
>9 dna:chromosome chromosome:NCBIM37:9:1:124076172:1 54085759 ID16042 U -
TAGAAACTGAGAAATGAAGGGTTTGT
>9 dna:chromosome chromosome:NCBIM37:9:1:124076172:1 54085772 ID1136 U -
AGGAACCTAAGGGAAATAGAAACTGAGAA
>9 dna:chromosome chromosome:NCBIM37:9:1:124076172:1 54085777 ID39237 U -
TGAGCAGGAACCTAAGGGAAATAGAAACT
>9 dna:chromosome chromosome:NCBIM37:9:1:124076172:1 54085786 ID52759 U -
TGGGAAACTTGAGCAGGAACCTAAGGGAA
>9 dna:chromosome chromosome:NCBIM37:9:1:124076172:1 54085787 ID52758 U -
TGGGAAACTTGAGCAGGAACCTAAGGGA
>9 dna:chromosome chromosome:NCBIM37:9:1:124076172:1 54085788 ID52757 U -
TGGGAAACTTGAGCAGGAACCTAAGGG
>9 dna:chromosome chromosome:NCBIM37:9:1:124076172:1 54085789 ID52755 U -
TGGGAAACTTGAGCAGGAACCTAAGG
>9 dna:chromosome chromosome:NCBIM37:9:1:124076172:1 54085790 ID52754 U -
TGGGAAACTTGAGCAGGAACCTAAG
>9 dna:chromosome chromosome:NCBIM37:9:1:124076172:1 54085815 ID4352 U -
GAGAACTACCACCTCATTTCCGTGTGGTTTC
>9 dna:chromosome chromosome:NCBIM37:9:1:124076172:1 54085821 ID6431 U -
TAAAAAGAGAACTACCACCTCATTTCCGTGT
>9 dna:chromosome chromosome:NCBIM37:9:1:124076172:1 54085822 ID6430 U -
TAAAAAGAGAACTACCACCTCATTTCCGTG
>9 dna:chromosome chromosome:NCBIM37:9:1:124076172:1 54085847 ID40339 U -
TGAGTGCTTACTATGTGCCAGGCACTTTAAAA
>9 dna:chromosome chromosome:NCBIM37:9:1:124076172:1 54085848 ID40338 U -
TGAGTGCTTACTATGTGCCAGGCACTTTAAA
>9 dna:chromosome chromosome:NCBIM37:9:1:124076172:1 54085849 ID40337 U -
TGAGTGCTTACTATGTGCCAGGCACTTTAA
>9 dna:chromosome chromosome:NCBIM37:9:1:124076172:1 54085850 ID40336 U -
TGAGTGCTTACTATGTGCCAGGCACTTTA
>9 dna:chromosome chromosome:NCBIM37:9:1:124076172:1 54085851 ID40335 U -
TGAGTGCTTACTATGTGCCAGGCACTTT
>9 dna:chromosome chromosome:NCBIM37:9:1:124076172:1 54085852 ID15395 U -
TACTGAGTGCTTACTATGTGCCAGGCACTT
>9 dna:chromosome chromosome:NCBIM37:9:1:124076172:1 54085852 ID40334 U -
TGAGTGCTTACTATGTGCCAGGCACTT
>9 dna:chromosome chromosome:NCBIM37:9:1:124076172:1 54085855 ID15394 M -
TACTGAGTGCTTACTATGTGCCAGGCA
>9 dna:chromosome chromosome:NCBIM37:9:1:124076172:1 54085896 ID52074 U -
TGGCCCCACACTGGATTTATCCTTCCT
>9 dna:chromosome chromosome:NCBIM37:9:1:124076172:1 54085914 ID68295 U -
TTTAGCAATGCACCACCCATGGCCCCAC
>9 dna:chromosome chromosome:NCBIM37:9:1:124076172:1 54085930 ID54597 U -
TGGGTCTTCTGTCTATTTTTAGCAATGCA
>9 dna:chromosome chromosome:NCBIM37:9:1:124076172:1 54085967 ID15090 U -
TACTATGGGTGTGCTGAGAATTCAGTGCTCA
>9 dna:chromosome chromosome:NCBIM37:9:1:124076172:1 54085968 ID15089 U -
TACTATGGGTGTGCTGAGAATTCAGTGCTC
>9 dna:chromosome chromosome:NCBIM37:9:1:124076172:1 54085969 ID15088 U -
TACTATGGGTGTGCTGAGAATTCAGTGCT
>9 dna:chromosome chromosome:NCBIM37:9:1:124076172:1 54085970 ID15087 U -
TACTATGGGTGTGCTGAGAATTCAGTGC
>9 dna:chromosome chromosome:NCBIM37:9:1:124076172:1 54085986 ID11527 U -
TAATTAAGTGCAGGGCTCTACTATGGGTGT
>9 dna:chromosome chromosome:NCBIM37:9:1:124076172:1 54085988 ID11526 U -
TAATTAAGTGCAGGGCTCTACTATGGGT
>9 dna:chromosome chromosome:NCBIM37:9:1:124076172:1 54086017 ID7600 U -
TAAAGAACTGAAATTCCCTGTAGTTCAGAG
>9 dna:chromosome chromosome:NCBIM37:9:1:124076172:1 54086018 ID7599 U -
TAAAGAACTGAAATTCCCTGTAGTTCAGA
>9 dna:chromosome chromosome:NCBIM37:9:1:124076172:1 54086024 ID28067 U -
TCCATTTTAAAGAACTGAAATTCCCTGTAG
>9 dna:chromosome chromosome:NCBIM37:9:1:124076172:1 54086039 ID6944 U -
TAAAAGGCATTCTTTTTCCATTTTAAAGAAC
>9 dna:chromosome chromosome:NCBIM37:9:1:124076172:1 54086042 ID6943 U -
TAAAAGGCATTCTTTTTCCATTTTAAAG
>9 dna:chromosome chromosome:NCBIM37:9:1:124076172:1 54086047 ID37514 U -
TGACTAAAAGGCATTCTTTTTCCATTT
>9 dna:chromosome chromosome:NCBIM37:9:1:124076172:1 54086097 ID51623 U -
TGGCAGACCCTTTAGACTCTCCTGGAGAT
>9 dna:chromosome chromosome:NCBIM37:9:1:124076172:1 54086104 ID51622 U -
TGGCAGACCCTTTAGACTCTCC
>9 dna:chromosome chromosome:NCBIM37:9:1:124076172:1 54086117 ID54716 U -
TGGGTGGATTAGCCAGTCTGTGGCAGACC
>9 dna:chromosome chromosome:NCBIM37:9:1:124076172:1 54086143 ID60590 U -
TGTTAGTGGATAACTCAGCCATTTGTCCTGG
>9 dna:chromosome chromosome:NCBIM37:9:1:124076172:1 54086144 ID60589 U -
TGTTAGTGGATAACTCAGCCATTTGTCCTG
>9 dna:chromosome chromosome:NCBIM37:9:1:124076172:1 54086148 ID41154 U -
TGATATGTTAGTGGATAACTCAGCCATTTGT
>9 dna:chromosome chromosome:NCBIM37:9:1:124076172:1 54086149 ID41153 U -
TGATATGTTAGTGGATAACTCAGCCATTTG
>9 dna:chromosome chromosome:NCBIM37:9:1:124076172:1 54086150 ID41152 U -
TGATATGTTAGTGGATAACTCAGCCATTT
>9 dna:chromosome chromosome:NCBIM37:9:1:124076172:1 54086151 ID41151 U -
TGATATGTTAGTGGATAACTCAGCCATT
>9 dna:chromosome chromosome:NCBIM37:9:1:124076172:1 54086153 ID41150 U -
TGATATGTTAGTGGATAACTCAGCCA
>9 dna:chromosome chromosome:NCBIM37:9:1:124076172:1 54086179 ID53320 U -
TGGGAGAAGCCTTGGACAGGTAGGTCCACTT
>9 dna:chromosome chromosome:NCBIM37:9:1:124076172:1 54086180 ID53319 U -
TGGGAGAAGCCTTGGACAGGTAGGTCCACT
>9 dna:chromosome chromosome:NCBIM37:9:1:124076172:1 54086194 ID700 U -
ACTAAGGGACTCTGGGAGAAGCCTTGGA
>9 dna:chromosome chromosome:NCBIM37:9:1:124076172:1 54086227 ID45382 U -
TGCCAGCCAGGAGGGCCACATCGAAGG
>9 dna:chromosome chromosome:NCBIM37:9:1:124076172:1 54086268 ID4204 U -
GACCAATAAGTAGGCTGGAGAGTTCAGGG
>9 dna:chromosome chromosome:NCBIM37:9:1:124076172:1 54086315 ID4576 U -
GAGTTATATAGAGGGCCAGAGGAGCTGG
>9 dna:chromosome chromosome:NCBIM37:9:1:124076172:1 54086315 ID40485 U -
TGAGTTATATAGAGGGCCAGAGGAGCTGG
>9 dna:chromosome chromosome:NCBIM37:9:1:124076172:1 54086421 ID27550 U -
TCCAGAGTGAACAGGACCCTGAGCTGGGCC
>9 dna:chromosome chromosome:NCBIM37:9:1:124076172:1 54086429 ID53353 U -
TGGGAGAGTCCAGAGTGAACAGGACCCTGA
>9 dna:chromosome chromosome:NCBIM37:9:1:124076172:1 54086477 ID23776 U -
TATTGTAGATAAAAGGGACAGCATACCAGA
>9 dna:chromosome chromosome:NCBIM37:9:1:124076172:1 54086477 ID64469 U -
TTATTGTAGATAAAAGGGACAGCATACCAGA
>9 dna:chromosome chromosome:NCBIM37:9:1:124076172:1 54086478 ID23775 U -
TATTGTAGATAAAAGGGACAGCATACCAG
>9 dna:chromosome chromosome:NCBIM37:9:1:124076172:1 54086478 ID64468 U -
TTATTGTAGATAAAAGGGACAGCATACCAG
>9 dna:chromosome chromosome:NCBIM37:9:1:124076172:1 54086480 ID64467 U -
TTATTGTAGATAAAAGGGACAGCATACC
>9 dna:chromosome chromosome:NCBIM37:9:1:124076172:1 54086711 ID33639 U -
TGAAAAGTGTGCCTGCTATTTTGGGGTTGA
>9 dna:chromosome chromosome:NCBIM37:9:1:124076172:1 54086867 ID20088 U -
TAGGTCAAGAAACACGATGAGGGGA
>9 dna:chromosome chromosome:NCBIM37:9:1:124076172:1 54086869 ID32020 U -
TCTCTTAGGTCAAGAAACACGATGAGGG
>9 dna:chromosome chromosome:NCBIM37:9:1:124076172:1 54087060 ID63623 U -
TTAAATGAGTCTTTATCTACATGCAGGT
>9 dna:chromosome chromosome:NCBIM37:9:1:124076172:1 54087064 ID27077 U -
TCCAAGTTAAATGAGTCTTTATCTACATGC
>9 dna:chromosome chromosome:NCBIM37:9:1:124076172:1 54087479 ID5311 U -
GGAAAGCTACTTTAGGCCCATGGATC
>9 dna:chromosome chromosome:NCBIM37:9:1:124076172:1 54087482 ID31605 U -
TCTCAACGGAAAGCTACTTTAGGCCCATGG
>9 dna:chromosome chromosome:NCBIM37:9:1:124076172:1 54087498 ID20305 U -
TAGGTGTCTCCTTCCCATCTCAACGGAAAGC
>9 dna:chromosome chromosome:NCBIM37:9:1:124076172:1 54087499 ID20304 U -
TAGGTGTCTCCTTCCCATCTCAACGGAAAG
>9 dna:chromosome chromosome:NCBIM37:9:1:124076172:1 54087516 ID5339 U -
GGAACCATCTCTCACTTAGGTGTCTCCTT
>9 dna:chromosome chromosome:NCBIM37:9:1:124076172:1 54087518 ID67028 U -
TTGGAACCATCTCTCACTTAGGTGTCTCC
>9 dna:chromosome chromosome:NCBIM37:9:1:124076172:1 54087714 ID43835 U -
TGCACTTTTCTATGCAGTCTTTGGAAAC
>9 dna:chromosome chromosome:NCBIM37:9:1:124076172:1 54087818 ID35560 U -
TGAAGTCCCTCAGTGTGTTTAGAACTGTCC
>9 dna:chromosome chromosome:NCBIM37:9:1:124076172:1 54087897 ID20720 U -
TAGTATGATGGCTCTGCAATTGCCTTCCATG
>9 dna:chromosome chromosome:NCBIM37:9:1:124076172:1 54087942 ID46536 U -
TGCCTTCTGTGTTGGAGATTTGACTTATGT
>9 dna:chromosome chromosome:NCBIM37:9:1:124076172:1 54087966 ID41317 U -
TGATCATTGAATTGTACCCATCTCTGCCTT
>9 dna:chromosome chromosome:NCBIM37:9:1:124076172:1 54087967 ID41316 U -
TGATCATTGAATTGTACCCATCTCTGCCT
>9 dna:chromosome chromosome:NCBIM37:9:1:124076172:1 54087968 ID32343 U -
TCTGATCATTGAATTGTACCCATCTCTGCC
>9 dna:chromosome chromosome:NCBIM37:9:1:124076172:1 54087991 ID38938 U -
TGAGATGAGAATATCCCTCCCGCCTCTGATC
>9 dna:chromosome chromosome:NCBIM37:9:1:124076172:1 54088197 ID38359 U -
TGAGAATGCAGGGTGTTTCTGATGGATGA
>9 dna:chromosome chromosome:NCBIM37:9:1:124076172:1 54088208 ID33809 U -
TGAAACAGATCAATGAGAATGCAGGGTGTTT
>9 dna:chromosome chromosome:NCBIM37:9:1:124076172:1 54088215 ID27690 U -
TCCAGGTGAAACAGATCAATGAGAATGCAG
>9 dna:chromosome chromosome:NCBIM37:9:1:124076172:1 54088457 ID66123 U -
TTCTTAAGAGTTAGACTCCAAGTGTGGTC
>9 dna:chromosome chromosome:NCBIM37:9:1:124076172:1 54088530 ID19433 U -
TAGGATCACATTGGAGACAAAGTAGCAGGC
>9 dna:chromosome chromosome:NCBIM37:9:1:124076172:1 54088565 ID51701 U -
TGGCAGGCTGGACCCAATGATCTCTCA
>9 dna:chromosome chromosome:NCBIM37:9:1:124076172:1 54088622 ID38729 U -
TGAGAGCTGTTTATGGGCCTTTGGCTCC
>9 dna:chromosome chromosome:NCBIM37:9:1:124076172:1 54088629 ID58961 U -
TGTGAATGCTGAGAGCTGTTTATGGGCCTT
>9 dna:chromosome chromosome:NCBIM37:9:1:124076172:1 54088632 ID58960 U -
TGTGAATGCTGAGAGCTGTTTATGGGC
>9 dna:chromosome chromosome:NCBIM37:9:1:124076172:1 54088709 ID28388 U -
TCCCAGGTAGTTAAACTGTTGAAAATGGAGT
>9 dna:chromosome chromosome:NCBIM37:9:1:124076172:1 54088710 ID28387 U -
TCCCAGGTAGTTAAACTGTTGAAAATGGAG
>9 dna:chromosome chromosome:NCBIM37:9:1:124076172:1 54088711 ID28386 U -
TCCCAGGTAGTTAAACTGTTGAAAATGGA
>9 dna:chromosome chromosome:NCBIM37:9:1:124076172:1 54088711 ID65386 U -
TTCCCAGGTAGTTAAACTGTTGAAAATGGA
>9 dna:chromosome chromosome:NCBIM37:9:1:124076172:1 54088729 ID54950 U -
TGGGTTTAGCACTGTTCTTCCCAGGTAGT
>9 dna:chromosome chromosome:NCBIM37:9:1:124076172:1 54088730 ID54949 U -
TGGGTTTAGCACTGTTCTTCCCAGGTAG
>9 dna:chromosome chromosome:NCBIM37:9:1:124076172:1 54088816 ID33990 U -
TGAAAGAGATACAAAACTTGACCATGAGTGC
>9 dna:chromosome chromosome:NCBIM37:9:1:124076172:1 54088819 ID33989 U -
TGAAAGAGATACAAAACTTGACCATGAG
>9 dna:chromosome chromosome:NCBIM37:9:1:124076172:1 54089025 ID29758 U -
TCCTCCATTCAGGGCAGAAAAGCACAGC
>9 dna:chromosome chromosome:NCBIM37:9:1:124076172:1 54089135 ID1060 U -
AGCCTCTCTTTATGTTTGATCCAGCGC
>9 dna:chromosome chromosome:NCBIM37:9:1:124076172:1 54089208 ID12044 U -
TACAAATGGCAATGGGTTTTGATGGG
>9 dna:chromosome chromosome:NCBIM37:9:1:124076172:1 54089219 ID68781 U -
TTTGTGTATATTTTGTACAAATGGCAATGG
>9 dna:chromosome chromosome:NCBIM37:9:1:124076172:1 54089310 ID6366 U -
TAAAAACAAGAGTTTGCACACGATGTAACCT
>9 dna:chromosome chromosome:NCBIM37:9:1:124076172:1 54089316 ID30518 U -
TCCTTTTAAAAACAAGAGTTTGCACACGATG
>9 dna:chromosome chromosome:NCBIM37:9:1:124076172:1 54089324 ID46824 U -
TGCGGTTCCTTTTAAAAACAAGAGTTTGC
>9 dna:chromosome chromosome:NCBIM37:9:1:124076172:1 54089345 ID12567 U -
TACACAAGGGGTTCTTAACTTAATGCGGTTC
>9 dna:chromosome chromosome:NCBIM37:9:1:124076172:1 54089346 ID12566 U -
TACACAAGGGGTTCTTAACTTAATGCGGTT
>9 dna:chromosome chromosome:NCBIM37:9:1:124076172:1 54089350 ID29377 U -
TCCTACACAAGGGGTTCTTAACTTAATGC
>9 dna:chromosome chromosome:NCBIM37:9:1:124076172:1 54089357 ID38443 U -
TGAGACACATCCTACACAAGGGGTTCTTAAC
>9 dna:chromosome chromosome:NCBIM37:9:1:124076172:1 54089371 ID51350 U -
TGGCAACACTATTTGAGACACATCCTACAC
>9 dna:chromosome chromosome:NCBIM37:9:1:124076172:1 54089372 ID51349 U -
TGGCAACACTATTTGAGACACATCCTACA
>9 dna:chromosome chromosome:NCBIM37:9:1:124076172:1 54089464 ID34609 U -
TGAACAAGAAACTCAATTATTCTAGTTGCA
>9 dna:chromosome chromosome:NCBIM37:9:1:124076172:1 54089479 ID17162 U -
TAGAGATCTTTGTAATGAACAAGAAACTCA
>9 dna:chromosome chromosome:NCBIM37:9:1:124076172:1 54089485 ID64951 U -
TTCAGCTAGAGATCTTTGTAATGAACAAGA
>9 dna:chromosome chromosome:NCBIM37:9:1:124076172:1 54089495 ID40149 U -
TGAGTATTCAGCTAGAGATCTTTGTA
>9 dna:chromosome chromosome:NCBIM37:9:1:124076172:1 54089501 ID35125 U -
TGAAGAATTTTGAGTATTCAGCTAGAGATC
>9 dna:chromosome chromosome:NCBIM37:9:1:124076172:1 54089516 ID4969 U -
GCCCACTCAGCTGCTGAAGAATTTTGAGT
>9 dna:chromosome chromosome:NCBIM37:9:1:124076172:1 54089607 ID26826 U -
TCCAACACAGCTTCACAAAATCCTATTGTAA
>9 dna:chromosome chromosome:NCBIM37:9:1:124076172:1 54089624 ID67181 U -
TTGGAGTAAAAAGCATCCAACACAGCTTC
>9 dna:chromosome chromosome:NCBIM37:9:1:124076172:1 54089653 ID22137 U -
TATCAACAAAGAATAATGCACAGGGCTTC
>9 dna:chromosome chromosome:NCBIM37:9:1:124076172:1 54089689 ID9390 U -
TAACTTTTTACTTGTCTTTCTGAACCCACC
>9 dna:chromosome chromosome:NCBIM37:9:1:124076172:1 54089692 ID52319 U -
TGGCTAACTTTTTACTTGTCTTTCTGAACCC
>9 dna:chromosome chromosome:NCBIM37:9:1:124076172:1 54089750 ID38274 U -
TGAGAAGTCTTAAGGTGTGTGCCTAGGGT
>9 dna:chromosome chromosome:NCBIM37:9:1:124076172:1 54089855 ID39261 U -
TGAGCATAGAGACAGTGCACTCTACAGCAA
>9 dna:chromosome chromosome:NCBIM37:9:1:124076172:1 54089856 ID39260 U -
TGAGCATAGAGACAGTGCACTCTACAGCA
>9 dna:chromosome chromosome:NCBIM37:9:1:124076172:1 54089858 ID39259 U -
TGAGCATAGAGACAGTGCACTCTACAG
>9 dna:chromosome chromosome:NCBIM37:9:1:124076172:1 54089859 ID39258 U -
TGAGCATAGAGACAGTGCACTCTACA
>9 dna:chromosome chromosome:NCBIM37:9:1:124076172:1 54089942 ID39473 U -
TGAGCGTGTTTGGGTTTGGATTGCATGC
>9 dna:chromosome chromosome:NCBIM37:9:1:124076172:1 54089984 ID18698 U -
TAGCTGATGCTAGCTTTCTATATCCCCCCA
>9 dna:chromosome chromosome:NCBIM37:9:1:124076172:1 54090016 ID33318 U -
TCTTTTGTTTTGTTTTCAACCCCACAGTCC
>9 dna:chromosome chromosome:NCBIM37:9:1:124076172:1 54090044 ID65047 U -
TTCATGAGTTTGGACTTGGTTTTCCTATC
>9 dna:chromosome chromosome:NCBIM37:9:1:124076172:1 54090107 ID29476 U -
TCCTAGAAGAGCCTGTGGGGCCATGCTGT
>9 dna:chromosome chromosome:NCBIM37:9:1:124076172:1 54090124 ID46555 U -
TGCCTTGCACTTTATCCTCCTAGAAGAGC
>9 dna:chromosome chromosome:NCBIM37:9:1:124076172:1 54090125 ID46554 U -
TGCCTTGCACTTTATCCTCCTAGAAGAG
>9 dna:chromosome chromosome:NCBIM37:9:1:124076172:1 54090197 ID24336 U -
TCAAAGTGGAAATGGGATTCAGCCAACTC
>9 dna:chromosome chromosome:NCBIM37:9:1:124076172:1 54090202 ID45527 U -
TGCCATCAAAGTGGAAATGGGATTCAGCC
>9 dna:chromosome chromosome:NCBIM37:9:1:124076172:1 54090203 ID45526 U -
TGCCATCAAAGTGGAAATGGGATTCAGC
>9 dna:chromosome chromosome:NCBIM37:9:1:124076172:1 54090221 ID27398 U -
TCCACTCCCCAAATGCACTTTGCCATCAAA
>9 dna:chromosome chromosome:NCBIM37:9:1:124076172:1 54090251 ID2660 U -
CCACGCCTCTCTTTTCTCACTCTTCTC
>9 dna:chromosome chromosome:NCBIM37:9:1:124076172:1 54090325 ID48115 U -
TGCTGTTTGGCCACACTCTGCTCCTTCCA
>9 dna:chromosome chromosome:NCBIM37:9:1:124076172:1 54090329 ID37244 U -
TGACCATGCTGTTTGGCCACACTCTGCTCCT
>9 dna:chromosome chromosome:NCBIM37:9:1:124076172:1 54090330 ID37243 U -
TGACCATGCTGTTTGGCCACACTCTGCTCC
>9 dna:chromosome chromosome:NCBIM37:9:1:124076172:1 54090400 ID545 U -
ACCAGAAACAAGGAAAACCCTCAACTTCTC
>9 dna:chromosome chromosome:NCBIM37:9:1:124076172:1 54090402 ID25165 U -
TCACCAGAAACAAGGAAAACCCTCAACTTC
>9 dna:chromosome chromosome:NCBIM37:9:1:124076172:1 54090404 ID31652 U -
TCTCACCAGAAACAAGGAAAACCCTCAACT
>9 dna:chromosome chromosome:NCBIM37:9:1:124076172:1 54090408 ID31775 U -
TCTCATCTCACCAGAAACAAGGAAAACCCTC
>9 dna:chromosome chromosome:NCBIM37:9:1:124076172:1 54090437 ID54637 U -
TGGGTGACCTTTGTCCTTACCTCCCTTTC
>9 dna:chromosome chromosome:NCBIM37:9:1:124076172:1 54090442 ID35400 U -
TGAAGCTGGGTGACCTTTGTCCTTACCTCC
>9 dna:chromosome chromosome:NCBIM37:9:1:124076172:1 54090533 ID16318 U -
TAGAACCAGAAATCTTGCATTCTAGCCCTGCC
>9 dna:chromosome chromosome:NCBIM37:9:1:124076172:1 54090534 ID16317 U -
TAGAACCAGAAATCTTGCATTCTAGCCCTGC
>9 dna:chromosome chromosome:NCBIM37:9:1:124076172:1 54090538 ID3093 U -
CGAATAGAACCAGAAATCTTGCATTCTAGCC
>9 dna:chromosome chromosome:NCBIM37:9:1:124076172:1 54090595 ID24427 U -
TCAAATTTCCACCAAGGCTTCTACTATAAC
>9 dna:chromosome chromosome:NCBIM37:9:1:124076172:1 54090736 ID24889 U -
TCACAATCACGTGCCGTGATGACTTGGAGT
>9 dna:chromosome chromosome:NCBIM37:9:1:124076172:1 54090738 ID24888 U -
TCACAATCACGTGCCGTGATGACTTGGA
>9 dna:chromosome chromosome:NCBIM37:9:1:124076172:1 54090743 ID5168 U -
GCTCTTTTCACAATCACGTGCCGTGATGAC
>9 dna:chromosome chromosome:NCBIM37:9:1:124076172:1 54090815 ID49085 U -
TGGAAATAACACTGCCTTCTGCTGAGG
>9 dna:chromosome chromosome:NCBIM37:9:1:124076172:1 54090818 ID5977 U -
GTCACTTTGGAAATAACACTGCCTTCTGCTG
>9 dna:chromosome chromosome:NCBIM37:9:1:124076172:1 54090905 ID55666 U -
TGGTCCATGTTAGTGCCCAGTCCATTGC
>9 dna:chromosome chromosome:NCBIM37:9:1:124076172:1 54090921 ID33340 U -
TGAAAAAAGCCTTCCTGGTCCATGTTA
>9 dna:chromosome chromosome:NCBIM37:9:1:124076172:1 54090956 ID16972 U -
TAGACTAAAGGACAGGCTTTTGTACATAATT
>9 dna:chromosome chromosome:NCBIM37:9:1:124076172:1 54090957 ID16971 U -
TAGACTAAAGGACAGGCTTTTGTACATAAT
>9 dna:chromosome chromosome:NCBIM37:9:1:124076172:1 54090971 ID6479 U -
TAAAAAGGCACAACCTTAGACTAAAGGACAGG
>9 dna:chromosome chromosome:NCBIM37:9:1:124076172:1 54090974 ID6478 U -
TAAAAAGGCACAACCTTAGACTAAAGGAC
>9 dna:chromosome chromosome:NCBIM37:9:1:124076172:1 54091036 ID60035 U -
TGTGTATCACAATCATCTCACAGTTAGCAA
>9 dna:chromosome chromosome:NCBIM37:9:1:124076172:1 54091037 ID60034 U -
TGTGTATCACAATCATCTCACAGTTAGCA
>9 dna:chromosome chromosome:NCBIM37:9:1:124076172:1 54091143 ID10560 U -
TAAGTGCTGGTGGTAGAAAGGAGACCACT
>9 dna:chromosome chromosome:NCBIM37:9:1:124076172:1 54091152 ID21435 U -
TATAAAAATAAGTGCTGGTGGTAGAAAG
>9 dna:chromosome chromosome:NCBIM37:9:1:124076172:1 54091162 ID6879 U -
TAAAAGCAGGAATATAAAAATAAGTGCTGG
>9 dna:chromosome chromosome:NCBIM37:9:1:124076172:1 54091176 ID52441 U -
TGGCTCTCAATTTTAAAAGCAGGAATATA
>9 dna:chromosome chromosome:NCBIM37:9:1:124076172:1 54091181 ID11564 U -
TAATTATGGCTCTCAATTTTAAAAGCAGGA
>9 dna:chromosome chromosome:NCBIM37:9:1:124076172:1 54091187 ID21357 U -
TAGTTTAATTATGGCTCTCAATTTTAAAA
>9 dna:chromosome chromosome:NCBIM37:9:1:124076172:1 54091188 ID21356 U -
TAGTTTAATTATGGCTCTCAATTTTAAA
>9 dna:chromosome chromosome:NCBIM37:9:1:124076172:1 54091194 ID34665 U -
TGAACACTAGTTTAATTATGGCTCTCAAT
>9 dna:chromosome chromosome:NCBIM37:9:1:124076172:1 54091197 ID41427 U -
TGATCTGAACACTAGTTTAATTATGGCTCTC
>9 dna:chromosome chromosome:NCBIM37:9:1:124076172:1 54091212 ID60055 U -
TGTGTATTTTGGAAGTGATCTGAACACTAGT
>9 dna:chromosome chromosome:NCBIM37:9:1:124076172:1 54091223 ID68325 U -
TTTCAAATATGTGTATTTTGGAAGTGATC
>9 dna:chromosome chromosome:NCBIM37:9:1:124076172:1 54091280 ID11091 U -
TAATCAGAAATATTTTTCTTTGTATGTTC
>9 dna:chromosome chromosome:NCBIM37:9:1:124076172:1 54091301 ID65762 U -
TTCTAACTGGGGCCGTTTAATCAGA
>9 dna:chromosome chromosome:NCBIM37:9:1:124076172:1 54091303 ID57238 U -
TGTAAATTCTAACTGGGGCCGTTTAATCA
>9 dna:chromosome chromosome:NCBIM37:9:1:124076172:1 54091321 ID41070 U -
TGATATACTGGGATGAAGCTGTAAATTCTA
>9 dna:chromosome chromosome:NCBIM37:9:1:124076172:1 54091344 ID6369 U -
TAAAAACACAGGTCACAACCCAAATGATATA
>9 dna:chromosome chromosome:NCBIM37:9:1:124076172:1 54091352 ID46224 U -
TGCCTCATAAAAACACAGGTCACAACCCAA
>9 dna:chromosome chromosome:NCBIM37:9:1:124076172:1 54091355 ID64393 U -
TTATGCCTCATAAAAACACAGGTCACAACC
>9 dna:chromosome chromosome:NCBIM37:9:1:124076172:1 54091356 ID64392 U -
TTATGCCTCATAAAAACACAGGTCACAAC
>9 dna:chromosome chromosome:NCBIM37:9:1:124076172:1 54091358 ID36102 U -
TGAATTATGCCTCATAAAAACACAGGTCACA
>9 dna:chromosome chromosome:NCBIM37:9:1:124076172:1 54091359 ID66453 U -
TTGAATTATGCCTCATAAAAACACAGGTCAC
>9 dna:chromosome chromosome:NCBIM37:9:1:124076172:1 54091372 ID54525 U -
TGGGTCACCTTTGAATTATGCCTCATAA
>9 dna:chromosome chromosome:NCBIM37:9:1:124076172:1 54091376 ID30552 U -
TCCTTTTGGGTCACCTTTGAATTATGCCTC
>9 dna:chromosome chromosome:NCBIM37:9:1:124076172:1 54091377 ID30551 U -
TCCTTTTGGGTCACCTTTGAATTATGCCT
>9 dna:chromosome chromosome:NCBIM37:9:1:124076172:1 54091378 ID30550 U -
TCCTTTTGGGTCACCTTTGAATTATGCC
>9 dna:chromosome chromosome:NCBIM37:9:1:124076172:1 54091413 ID23548 U -
TATTCACACAGTGTCTCCAGGATGTCTTC
>9 dna:chromosome chromosome:NCBIM37:9:1:124076172:1 54091421 ID2257 U -
CAGATCTATTCACACAGTGTCTCCAGG
>9 dna:chromosome chromosome:NCBIM37:9:1:124076172:1 54091440 ID17558 U -
TAGATGAGTCCAAGTTTCAGCACAGATCTA
>9 dna:chromosome chromosome:NCBIM37:9:1:124076172:1 54091466 ID11427 U -
TAATGGTTAATTCTGGGATTTCAGGCTAGA
>9 dna:chromosome chromosome:NCBIM37:9:1:124076172:1 54091467 ID11426 U -
TAATGGTTAATTCTGGGATTTCAGGCTAG
>9 dna:chromosome chromosome:NCBIM37:9:1:124076172:1 54091478 ID8731 U -
TAACATAAATGCTAATGGTTAATTCTGGGA
>9 dna:chromosome chromosome:NCBIM37:9:1:124076172:1 54091489 ID17368 U -
TAGATAACGTGAATAACATAAATGCTAATGGT
>9 dna:chromosome chromosome:NCBIM37:9:1:124076172:1 54091492 ID64121 U -
TTAGATAACGTGAATAACATAAATGCTAAT
>9 dna:chromosome chromosome:NCBIM37:9:1:124076172:1 54091501 ID39747 U -
TGAGGAGGCCTTAGATAACGTGAATAACATA
>9 dna:chromosome chromosome:NCBIM37:9:1:124076172:1 54091502 ID39746 U -
TGAGGAGGCCTTAGATAACGTGAATAACAT
>9 dna:chromosome chromosome:NCBIM37:9:1:124076172:1 54091503 ID39745 U -
TGAGGAGGCCTTAGATAACGTGAATAACA
>9 dna:chromosome chromosome:NCBIM37:9:1:124076172:1 54091504 ID39744 U -
TGAGGAGGCCTTAGATAACGTGAATAAC
>9 dna:chromosome chromosome:NCBIM37:9:1:124076172:1 54091547 ID48545 U -
TGCTTTCAGCTGGTTATGAGGCCTTGGG
>9 dna:chromosome chromosome:NCBIM37:9:1:124076172:1 54091724 ID38436 U -
TGAGACAATCAGAGAGAATGCACTCTACCCC
>9 dna:chromosome chromosome:NCBIM37:9:1:124076172:1 54091803 ID16067 U -
TAGAAAGAAGCCAGTCTTGGGAAGGACCGA
>9 dna:chromosome chromosome:NCBIM37:9:1:124076172:1 54091816 ID2847 U -
CCCCAAACCCTTAGAAAGAAGCCAGTCT
>9 dna:chromosome chromosome:NCBIM37:9:1:124076172:1 54091860 ID58856 U -
TGTGAAGAATGAGATAGACTCTCGGAGGC
>9 dna:chromosome chromosome:NCBIM37:9:1:124076172:1 54091864 ID12514 U -
TACAATTGTGAAGAATGAGATAGACTCTCGG
>9 dna:chromosome chromosome:NCBIM37:9:1:124076172:1 54091884 ID13277 U -
TACATCCCAGGAAAGCCTTGTTACAATTGTGA
>9 dna:chromosome chromosome:NCBIM37:9:1:124076172:1 54091886 ID13276 U -
TACATCCCAGGAAAGCCTTGTTACAATTGT
>9 dna:chromosome chromosome:NCBIM37:9:1:124076172:1 54091925 ID6128 U -
GTGCACTGCCACATGCAGAGCCTATGTGTGTC
>9 dna:chromosome chromosome:NCBIM37:9:1:124076172:1 54091947 ID24706 U -
TCAATCAGGAAGGAGGGTGCACTGCC
>9 dna:chromosome chromosome:NCBIM37:9:1:124076172:1 54091971 ID9131 U -
TAACTAGCGACATTCTCGGGGACATATC
>9 dna:chromosome chromosome:NCBIM37:9:1:124076172:1 54091976 ID5920 U -
GTAGAGTTAACTAGCGACATTCTCGGGGAC
>9 dna:chromosome chromosome:NCBIM37:9:1:124076172:1 54091976 ID17348 U -
TAGAGTTAACTAGCGACATTCTCGGGGAC
>9 dna:chromosome chromosome:NCBIM37:9:1:124076172:1 54092011 ID40394 U -
TGAGTGTCAATATTAGGGAATTGGGACAC
>9 dna:chromosome chromosome:NCBIM37:9:1:124076172:1 54092063 ID20071 U -
TAGGTATCCTTGTAATTACTGATTTTTCAG
>9 dna:chromosome chromosome:NCBIM37:9:1:124076172:1 54092085 ID66379 U -
TTGAAGGTCATAACAGGCCCTGTAGGTATC
>9 dna:chromosome chromosome:NCBIM37:9:1:124076172:1 54092198 ID24407 U -
TCAAATGTGTTCTCTGTGAAGCTTTCTTGA
>9 dna:chromosome chromosome:NCBIM37:9:1:124076172:1 54092202 ID1096 U -
AGCTCAAATGTGTTCTCTGTGAAGCTTTC
>9 dna:chromosome chromosome:NCBIM37:9:1:124076172:1 54092277 ID50871 U -
TGGATCAATCTATAGCAAGGGGTGGAGAGC
>9 dna:chromosome chromosome:NCBIM37:9:1:124076172:1 54092329 ID14933 U -
TACTACACAGTTGCTGTGTCTCAGCTGCT
>9 dna:chromosome chromosome:NCBIM37:9:1:124076172:1 54092330 ID29434 U -
TCCTACTACACAGTTGCTGTGTCTCAGCTGC
>9 dna:chromosome chromosome:NCBIM37:9:1:124076172:1 54092338 ID4976 U -
GCCCAGTTCCTACTACACAGTTGCTGTGTC
>9 dna:chromosome chromosome:NCBIM37:9:1:124076172:1 54092338 ID45850 U -
TGCCCAGTTCCTACTACACAGTTGCTGTGTC
>9 dna:chromosome chromosome:NCBIM37:9:1:124076172:1 54092430 ID42948 U -
TGCAACCTCAGTTTGTATAAGTGGACAGA
>9 dna:chromosome chromosome:NCBIM37:9:1:124076172:1 54092474 ID21476 U -
TATAAACTAAGAAGACAAGTGCAGAGTGAC
>9 dna:chromosome chromosome:NCBIM37:9:1:124076172:1 54092475 ID21475 U -
TATAAACTAAGAAGACAAGTGCAGAGTGA
>9 dna:chromosome chromosome:NCBIM37:9:1:124076172:1 54092476 ID65880 U -
TTCTATAAACTAAGAAGACAAGTGCAGAGTG
>9 dna:chromosome chromosome:NCBIM37:9:1:124076172:1 54092557 ID44621 U -
TGCATTGTATTTTGTATTTTACTTTCATGG
>9 dna:chromosome chromosome:NCBIM37:9:1:124076172:1 54092601 ID27410 U -
TCCACTGAACTTGTTCATGCAACAGTTA
>9 dna:chromosome chromosome:NCBIM37:9:1:124076172:1 54092628 ID55124 U -
TGGTAAGATATGGTGAGATAACATTATTAT
>9 dna:chromosome chromosome:NCBIM37:9:1:124076172:1 54092664 ID8872 U -
TAACCACCAGATTGGTCATAGCATTGCTTC
>9 dna:chromosome chromosome:NCBIM37:9:1:124076172:1 54092711 ID15945 U -
TAGAAAACTCCAGATACATAGGTCCATGATC
>9 dna:chromosome chromosome:NCBIM37:9:1:124076172:1 54092712 ID15944 U -
TAGAAAACTCCAGATACATAGGTCCATGAT
>9 dna:chromosome chromosome:NCBIM37:9:1:124076172:1 54092716 ID64053 U -
TTAGAAAACTCCAGATACATAGGTCCA
>9 dna:chromosome chromosome:NCBIM37:9:1:124076172:1 54092717 ID42505 U -
TGATTTTAGAAAACTCCAGATACATAGGTCC
>9 dna:chromosome chromosome:NCBIM37:9:1:124076172:1 54092768 ID65552 U -
TTCCTGATCCCCACATGAATATTCACCAAC
>9 dna:chromosome chromosome:NCBIM37:9:1:124076172:1 54092798 ID15655 U -
TACTTAGTGTTTGGAGCTGAGCCAGGTC
>9 dna:chromosome chromosome:NCBIM37:9:1:124076172:1 54092799 ID15654 U -
TACTTAGTGTTTGGAGCTGAGCCAGGT
>9 dna:chromosome chromosome:NCBIM37:9:1:124076172:1 54092847 ID65902 U -
TTCTATGGACAGAAAGGAAAGCAGATGGT
>9 dna:chromosome chromosome:NCBIM37:9:1:124076172:1 54092928 ID49432 U -
TGGAAGAGTCCTTAGAGCCTGTCTAC
>9 dna:chromosome chromosome:NCBIM37:9:1:124076172:1 54092968 ID24431 U -
TCAACAAAAGAATTTCTTGAACTTAGTCCT
>9 dna:chromosome chromosome:NCBIM37:9:1:124076172:1 54092998 ID16211 U -
TAGAAATGAAGAGAACATTCTGGGCCTCTGC
>9 dna:chromosome chromosome:NCBIM37:9:1:124076172:1 54092999 ID16210 U -
TAGAAATGAAGAGAACATTCTGGGCCTCTG
>9 dna:chromosome chromosome:NCBIM37:9:1:124076172:1 54093016 ID40693 U -
TGATAACCATGATGGATAGAAATGAAGAG
>9 dna:chromosome chromosome:NCBIM37:9:1:124076172:1 54093019 ID40692 U -
TGATAACCATGATGGATAGAAATGAA
>9 dna:chromosome chromosome:NCBIM37:9:1:124076172:1 54093100 ID23440 U -
TATTAGCAGTAGAGCAAATTTTGAGTCAACA
>9 dna:chromosome chromosome:NCBIM37:9:1:124076172:1 54093219 ID774 U -
ACTTATTACCCTGAGGCAATTCTCTGTCT
>9 dna:chromosome chromosome:NCBIM37:9:1:124076172:1 54093246 ID56771 U -
TGGTTTCCTAATCCAAAGCAAAGCAGCCAC
>9 dna:chromosome chromosome:NCBIM37:9:1:124076172:1 54093247 ID56770 U -
TGGTTTCCTAATCCAAAGCAAAGCAGCCA
>9 dna:chromosome chromosome:NCBIM37:9:1:124076172:1 54093259 ID58243 U -
TGTCAGCTCAGATCTGGTTTCCTAATCCAAA
>9 dna:chromosome chromosome:NCBIM37:9:1:124076172:1 54093286 ID18992 U -
TAGGAAGCAAGCTGCCACAGAGCAGTTGTC
>9 dna:chromosome chromosome:NCBIM37:9:1:124076172:1 54093466 ID52627 U -
TGGCTTCAGAAAGAAGGAAAGGTCCTGTC
>9 dna:chromosome chromosome:NCBIM37:9:1:124076172:1 54093467 ID52626 U -
TGGCTTCAGAAAGAAGGAAAGGTCCTGT
>9 dna:chromosome chromosome:NCBIM37:9:1:124076172:1 54093480 ID17508 U -
TAGATCGGATAGATATGGCTTCAGAAAGAA
>9 dna:chromosome chromosome:NCBIM37:9:1:124076172:1 54093482 ID4629 U -
GATCGGATAGATATGGCTTCAGAAAG
>9 dna:chromosome chromosome:NCBIM37:9:1:124076172:1 54093550 ID57139 U -
TGTAAACCAGGGACTAGATGGAAGTCTGA
>9 dna:chromosome chromosome:NCBIM37:9:1:124076172:1 54093554 ID57138 U -
TGTAAACCAGGGACTAGATGGAAGT
>9 dna:chromosome chromosome:NCBIM37:9:1:124076172:1 54093579 ID40454 U -
TGAGTGTTTATTTGCTCAGTAGAAAGCCA
>9 dna:chromosome chromosome:NCBIM37:9:1:124076172:1 54093585 ID19067 U -
TAGGAATGAGTGTTTATTTGCTCAGTAGA
>9 dna:chromosome chromosome:NCBIM37:9:1:124076172:1 54093591 ID49647 U -
TGGAAGTAGGAATGAGTGTTTATTTGCTC
>9 dna:chromosome chromosome:NCBIM37:9:1:124076172:1 54093600 ID67867 U -
TTGTCTTTTTGGAAGTAGGAATGAGTGTT
>9 dna:chromosome chromosome:NCBIM37:9:1:124076172:1 54093636 ID18694 U -
TAGCTGATACATGTTAAGGGGCATATGTGG
>9 dna:chromosome chromosome:NCBIM37:9:1:124076172:1 54093714 ID66337 U -
TTGAACTTAGTTGACAGGAGGCCAAGAAGC
>9 dna:chromosome chromosome:NCBIM37:9:1:124076172:1 54093744 ID60776 U -
TGTTCCTTAAGCTCTTTACCAGGGAGAT
>9 dna:chromosome chromosome:NCBIM37:9:1:124076172:1 54093758 ID45158 U -
TGCCACCGTATTAATCTGTTCCTTAAGCTC
>9 dna:chromosome chromosome:NCBIM37:9:1:124076172:1 54093759 ID45157 U -
TGCCACCGTATTAATCTGTTCCTTAAGCT
>9 dna:chromosome chromosome:NCBIM37:9:1:124076172:1 54093761 ID41735 U -
TGATGCCACCGTATTAATCTGTTCCTTAAG
>9 dna:chromosome chromosome:NCBIM37:9:1:124076172:1 54093762 ID41734 U -
TGATGCCACCGTATTAATCTGTTCCTTAA
>9 dna:chromosome chromosome:NCBIM37:9:1:124076172:1 54093806 ID27040 U -
TCCAAGTATTGTTTAATTGTTACCTAGGT
>9 dna:chromosome chromosome:NCBIM37:9:1:124076172:1 54093814 ID13492 U -
TACATTGATCCAAGTATTGTTTAATTGTT
>9 dna:chromosome chromosome:NCBIM37:9:1:124076172:1 54093845 ID43060 U -
TGCAACTTGTGGCAGGGCTATTGTTCCGTC
>9 dna:chromosome chromosome:NCBIM37:9:1:124076172:1 54093868 ID33943 U -
TGAAAGAAAAGGTGGTATTTCACTTGCAACT
>9 dna:chromosome chromosome:NCBIM37:9:1:124076172:1 54093869 ID33942 U -
TGAAAGAAAAGGTGGTATTTCACTTGCAAC
>9 dna:chromosome chromosome:NCBIM37:9:1:124076172:1 54093870 ID33941 U -
TGAAAGAAAAGGTGGTATTTCACTTGCAA
>9 dna:chromosome chromosome:NCBIM37:9:1:124076172:1 54093941 ID44234 U -
TGCATACAAGAAGGTTTAGACATCTGTCTGC
>9 dna:chromosome chromosome:NCBIM37:9:1:124076172:1 54093942 ID44233 U -
TGCATACAAGAAGGTTTAGACATCTGTCTG
>9 dna:chromosome chromosome:NCBIM37:9:1:124076172:1 54093945 ID31983 U -
TCTCTGCATACAAGAAGGTTTAGACATCTGT
>9 dna:chromosome chromosome:NCBIM37:9:1:124076172:1 54093946 ID44232 U -
TGCATACAAGAAGGTTTAGACATCTG
>9 dna:chromosome chromosome:NCBIM37:9:1:124076172:1 54093986 ID53985 U -
TGGGCAACAAGAGTCTTTCACCTTTGGGGGTC
>9 dna:chromosome chromosome:NCBIM37:9:1:124076172:1 54094023 ID30425 U -
TCCTTGGTAACAACTGGCCAACTGGGGGAT
>9 dna:chromosome chromosome:NCBIM37:9:1:124076172:1 54094030 ID50954 U -
TGGATGATCCTTGGTAACAACTGGCCAACT
>9 dna:chromosome chromosome:NCBIM37:9:1:124076172:1 54094049 ID4087 U -
GACAAATGTCAAAAACCTTGGATGATCCT
>9 dna:chromosome chromosome:NCBIM37:9:1:124076172:1 54094054 ID5304 U -
GGAAAGACAAATGTCAAAAACCTTGGATG
>9 dna:chromosome chromosome:NCBIM37:9:1:124076172:1 54094184 ID54477 U -
TGGGTAGCTGTGGTTGAGCTTCTTGATCAC
>9 dna:chromosome chromosome:NCBIM37:9:1:124076172:1 54094269 ID40066 U -
TGAGTAAATAACTAATTACCCAAATGGGCTTC
>9 dna:chromosome chromosome:NCBIM37:9:1:124076172:1 54094270 ID40065 U -
TGAGTAAATAACTAATTACCCAAATGGGCTT
>9 dna:chromosome chromosome:NCBIM37:9:1:124076172:1 54094275 ID51801 U -
TGGCATGAGTAAATAACTAATTACCCAAATG
>9 dna:chromosome chromosome:NCBIM37:9:1:124076172:1 54094318 ID58322 U -
TGTCAGTTACATTCCTGCAAAGGAGTTCTCA
>9 dna:chromosome chromosome:NCBIM37:9:1:124076172:1 54094353 ID10617 U -
TAAGTTAAAATGGTAGCACTTTCTCCCACC
>9 dna:chromosome chromosome:NCBIM37:9:1:124076172:1 54094356 ID10616 U -
TAAGTTAAAATGGTAGCACTTTCTCCC
>9 dna:chromosome chromosome:NCBIM37:9:1:124076172:1 54094432 ID7583 U -
TAAAGAAAATAATCTATACAGCATGGGC
>9 dna:chromosome chromosome:NCBIM37:9:1:124076172:1 54094435 ID6774 U -
TAAAACTTAAAGAAAATAATCTATACAGCATG
>9 dna:chromosome chromosome:NCBIM37:9:1:124076172:1 54094489 ID53496 U -
TGGGAGTGTTCTCACCCTTGAGCTCAGT
>9 dna:chromosome chromosome:NCBIM37:9:1:124076172:1 54094494 ID45870 U -
TGCCCCATGGGAGTGTTCTCACCCTTGAGC
>9 dna:chromosome chromosome:NCBIM37:9:1:124076172:1 54094547 ID14299 U -
TACCTCAAAAAGCTTTGTATTAATGGGAGC
>9 dna:chromosome chromosome:NCBIM37:9:1:124076172:1 54094611 ID50738 U -
TGGAGTTTAGTCCTAACTAATGAGTTC
>9 dna:chromosome chromosome:NCBIM37:9:1:124076172:1 54094649 ID4279 U -
GACTCTAAAGATACCTAGGGAAGAAGTTG
>9 dna:chromosome chromosome:NCBIM37:9:1:124076172:1 54094654 ID24253 U -
TCAAAGACTCTAAAGATACCTAGGGAAGA
>9 dna:chromosome chromosome:NCBIM37:9:1:124076172:1 54094687 ID58913 U -
TGTGAAGTAAGTGTGAACTCATGTGGAAAA
>9 dna:chromosome chromosome:NCBIM37:9:1:124076172:1 54094688 ID58912 U -
TGTGAAGTAAGTGTGAACTCATGTGGAAA
>9 dna:chromosome chromosome:NCBIM37:9:1:124076172:1 54094701 ID16544 U -
TAGAAGTAAAGCCTGTGAAGTAAGTGTGA
>9 dna:chromosome chromosome:NCBIM37:9:1:124076172:1 54094702 ID16543 U -
TAGAAGTAAAGCCTGTGAAGTAAGTGTG
>9 dna:chromosome chromosome:NCBIM37:9:1:124076172:1 54094714 ID49640 U -
TGGAAGTAACCTTCTTAGAAGTAAAGCCTGT
>9 dna:chromosome chromosome:NCBIM37:9:1:124076172:1 54094732 ID33648 U -
TGAAAAGTTGGTAGGCTGGAAGTAACCTT
>9 dna:chromosome chromosome:NCBIM37:9:1:124076172:1 54094773 ID13116 U -
TACAGTCAGAAAACACGGAAGCGATTTTTC
>9 dna:chromosome chromosome:NCBIM37:9:1:124076172:1 54094776 ID13115 U -
TACAGTCAGAAAACACGGAAGCGATTT
>9 dna:chromosome chromosome:NCBIM37:9:1:124076172:1 54094813 ID33229 U -
TCTTTCTGTCAAAACCATCTTCCAGGGAGA
>9 dna:chromosome chromosome:NCBIM37:9:1:124076172:1 54094878 ID45503 U -
TGCCATAATCCATCTTAGCAGCTCACAAC
>9 dna:chromosome chromosome:NCBIM37:9:1:124076172:1 54094975 ID4251 U -
GACGATATTACTTAGACTGCAGGCTTACA
>9 dna:chromosome chromosome:NCBIM37:9:1:124076172:1 54095067 ID19028 U -
TAGGAAGTCCTCATGCACACTTTTGGGAAA
>9 dna:chromosome chromosome:NCBIM37:9:1:124076172:1 54095070 ID35737 U -
TGAATAGGAAGTCCTCATGCACACTTTTGGG
>9 dna:chromosome chromosome:NCBIM37:9:1:124076172:1 54095071 ID35736 U -
TGAATAGGAAGTCCTCATGCACACTTTTGG
>9 dna:chromosome chromosome:NCBIM37:9:1:124076172:1 54095111 ID40109 U -
TGAGTAGACGTCTCCACAAACATTCAGTTG
>9 dna:chromosome chromosome:NCBIM37:9:1:124076172:1 54095122 ID95 U -
AACAAAACCATGAGTAGACGTCTCCACAA
>9 dna:chromosome chromosome:NCBIM37:9:1:124076172:1 54095148 ID7890 U -
TAAAGTAATAACAGGAAAACAAAACAAAAC
>9 dna:chromosome chromosome:NCBIM37:9:1:124076172:1 54095193 ID4660 U -
GATGCTTTTCTTAAAGGGGAATATCTTGT
>9 dna:chromosome chromosome:NCBIM37:9:1:124076172:1 54095199 ID9781 U -
TAAGAGTGATGCTTTTCTTAAAGGGGAATA
>9 dna:chromosome chromosome:NCBIM37:9:1:124076172:1 54095200 ID9780 U -
TAAGAGTGATGCTTTTCTTAAAGGGGAAT
>9 dna:chromosome chromosome:NCBIM37:9:1:124076172:1 54095206 ID22551 U -
TATCTCTTAAGAGTGATGCTTTTCTTAAAG
>9 dna:chromosome chromosome:NCBIM37:9:1:124076172:1 54095209 ID65890 U -
TTCTATCTCTTAAGAGTGATGCTTTTCTTA
>9 dna:chromosome chromosome:NCBIM37:9:1:124076172:1 54095217 ID47400 U -
TGCTATTTTTCTATCTCTTAAGAGTGATGC
>9 dna:chromosome chromosome:NCBIM37:9:1:124076172:1 54095242 ID47278 U -
TGCTATCCAATTTAGTCCACACCTTGCTA
>9 dna:chromosome chromosome:NCBIM37:9:1:124076172:1 54095243 ID66925 U -
TTGCTATCCAATTTAGTCCACACCTTGCT
>9 dna:chromosome chromosome:NCBIM37:9:1:124076172:1 54095244 ID23728 U -
TATTGCTATCCAATTTAGTCCACACCTTGC
>9 dna:chromosome chromosome:NCBIM37:9:1:124076172:1 54095244 ID66924 U -
TTGCTATCCAATTTAGTCCACACCTTGC
>9 dna:chromosome chromosome:NCBIM37:9:1:124076172:1 54095275 ID32049 U -
TCTCTTTGCCTCTTTCTCCTTCGTGGAGCTTC
>9 dna:chromosome chromosome:NCBIM37:9:1:124076172:1 54095277 ID32048 U -
TCTCTTTGCCTCTTTCTCCTTCGTGGAGCT
>9 dna:chromosome chromosome:NCBIM37:9:1:124076172:1 54095323 ID44506 U -
TGCATGGTCTCTTTGTGCACGGTGGGCTCC
>9 dna:chromosome chromosome:NCBIM37:9:1:124076172:1 54095350 ID65006 U -
TTCATATTCCCTAGACATAAACTCTCTGC
>9 dna:chromosome chromosome:NCBIM37:9:1:124076172:1 54095378 ID55355 U -
TGGTAGGCTCCTTTGGGCTTGATTTCCCCT
>9 dna:chromosome chromosome:NCBIM37:9:1:124076172:1 54095387 ID27373 U -
TCCACGTGGTAGGCTCCTTTGGGCTTG
>9 dna:chromosome chromosome:NCBIM37:9:1:124076172:1 54095418 ID28149 U -
TCCCAAGCCAAAGCAAAGGACTGTTTTTA
>9 dna:chromosome chromosome:NCBIM37:9:1:124076172:1 54095462 ID50273 U -
TGGACTCCAGCAAGTTGCCTCAAAAGTTCA
>9 dna:chromosome chromosome:NCBIM37:9:1:124076172:1 54095463 ID50272 U -
TGGACTCCAGCAAGTTGCCTCAAAAGTTC
>9 dna:chromosome chromosome:NCBIM37:9:1:124076172:1 54095465 ID60953 U -
TGTTGGACTCCAGCAAGTTGCCTCAAAAGT
>9 dna:chromosome chromosome:NCBIM37:9:1:124076172:1 54095468 ID32756 U -
TCTGTTGGACTCCAGCAAGTTGCCTCAAA
>9 dna:chromosome chromosome:NCBIM37:9:1:124076172:1 54095469 ID66114 U -
TTCTGTTGGACTCCAGCAAGTTGCCTCAA
>9 dna:chromosome chromosome:NCBIM37:9:1:124076172:1 54095471 ID60952 U -
TGTTGGACTCCAGCAAGTTGCCTC
>9 dna:chromosome chromosome:NCBIM37:9:1:124076172:1 54095499 ID44583 U -
TGCATTCATGTTCTTTCTTAACCTCCCAC
>9 dna:chromosome chromosome:NCBIM37:9:1:124076172:1 54095502 ID28829 U -
TCCCTGCATTCATGTTCTTTCTTAACCTCC
>9 dna:chromosome chromosome:NCBIM37:9:1:124076172:1 54095525 ID38112 U -
TGAGAAATTGCCTTCAGAGTATTTCCCTGC
>9 dna:chromosome chromosome:NCBIM37:9:1:124076172:1 54095726 ID17389 U -
TAGATAATCTCAGGGTATTAGAGAG
>9 dna:chromosome chromosome:NCBIM37:9:1:124076172:1 54095732 ID16428 U -
TAGAAGACTGTAGATAATCTCAGGGTATT
>9 dna:chromosome chromosome:NCBIM37:9:1:124076172:1 54095735 ID41298 U -
TGATCATAGAAGACTGTAGATAATCTCAGGGT
>9 dna:chromosome chromosome:NCBIM37:9:1:124076172:1 54095737 ID41297 U -
TGATCATAGAAGACTGTAGATAATCTCAGG
>9 dna:chromosome chromosome:NCBIM37:9:1:124076172:1 54095749 ID53155 U -
TGGGACAAGAATGATCATAGAAGACTGTA
>9 dna:chromosome chromosome:NCBIM37:9:1:124076172:1 54095762 ID47669 U -
TGCTCTGTGCATTCATGGGACAAGAATGATC
>9 dna:chromosome chromosome:NCBIM37:9:1:124076172:1 54095771 ID21415 U -
TAGTTTTATGCTCTGTGCATTCATGGGACA
>9 dna:chromosome chromosome:NCBIM37:9:1:124076172:1 54095772 ID21414 U -
TAGTTTTATGCTCTGTGCATTCATGGGAC
>9 dna:chromosome chromosome:NCBIM37:9:1:124076172:1 54095839 ID52454 U -
TGGCTCTTGTGTCAAGTCAGGAGCAG
>9 dna:chromosome chromosome:NCBIM37:9:1:124076172:1 54095851 ID52246 U -
TGGCCTTGGAGGTATGGCTCTTGTGTCA
>9 dna:chromosome chromosome:NCBIM37:9:1:124076172:1 54095865 ID49487 U -
TGGAAGCAGTTTGGCCTTGGAGGTA
>9 dna:chromosome chromosome:NCBIM37:9:1:124076172:1 54095877 ID23550 U -
TATTCACAGCTTGATGGAAGCAGTTTG
>9 dna:chromosome chromosome:NCBIM37:9:1:124076172:1 54095889 ID37961 U -
TGACTTTTCTATATTCACAGCTTGAT
>9 dna:chromosome chromosome:NCBIM37:9:1:124076172:1 54096019 ID4349 U -
GAGAACAGAAGTGTTTTTTAGATAGCAAG
>9 dna:chromosome chromosome:NCBIM37:9:1:124076172:1 54096070 ID8263 U -
TAAATTAGGTCTAGTCATTCAAAGGA
>9 dna:chromosome chromosome:NCBIM37:9:1:124076172:1 54096086 ID10183 U -
TAAGGAAAAGAAGGTGACAGATAAATTAGGT
>9 dna:chromosome chromosome:NCBIM37:9:1:124076172:1 54096087 ID10182 U -
TAAGGAAAAGAAGGTGACAGATAAATTAGG
>9 dna:chromosome chromosome:NCBIM37:9:1:124076172:1 54096093 ID60434 U -
TGTTAAGGAAAAGAAGGTGACAGATAA
>9 dna:chromosome chromosome:NCBIM37:9:1:124076172:1 54096134 ID55265 U -
TGGTAGAAGTTACGTTAGCCTCAAAAAGGAC
>9 dna:chromosome chromosome:NCBIM37:9:1:124076172:1 54096135 ID55264 U -
TGGTAGAAGTTACGTTAGCCTCAAAAAGGA
>9 dna:chromosome chromosome:NCBIM37:9:1:124076172:1 54096138 ID55263 U -
TGGTAGAAGTTACGTTAGCCTCAAAAA
>9 dna:chromosome chromosome:NCBIM37:9:1:124076172:1 54096142 ID55262 U -
TGGTAGAAGTTACGTTAGCCTCA
>9 dna:chromosome chromosome:NCBIM37:9:1:124076172:1 54096143 ID26816 U -
TCCAAATTTTGGTAGAAGTTACGTTAGCCTC
>9 dna:chromosome chromosome:NCBIM37:9:1:124076172:1 54096144 ID26815 U -
TCCAAATTTTGGTAGAAGTTACGTTAGCCT
>9 dna:chromosome chromosome:NCBIM37:9:1:124076172:1 54096146 ID26814 U -
TCCAAATTTTGGTAGAAGTTACGTTAGC
>9 dna:chromosome chromosome:NCBIM37:9:1:124076172:1 54096158 ID16555 U -
TAGAAGTCTAGCGATCCAAATTTTGGTAGA
>9 dna:chromosome chromosome:NCBIM37:9:1:124076172:1 54096242 ID29666 U -
TCCTCAAAGTGCACTCTCAAGCAAGTGTTG
>9 dna:chromosome chromosome:NCBIM37:9:1:124076172:1 54096284 ID39546 U -
TGAGCTGCCTGATGTGGGTTGTTGGGCACC
>9 dna:chromosome chromosome:NCBIM37:9:1:124076172:1 54096289 ID59209 U -
TGTGAGCTGCCTGATGTGGGTTGTTGG
>9 dna:chromosome chromosome:NCBIM37:9:1:124076172:1 54096306 ID7948 M -
TAAAGTTATAGGTGGTTGTGAGCTGC
>9 dna:chromosome chromosome:NCBIM37:9:1:124076172:1 54096312 ID10111 U -
TAAGCTAGTGTTAAAGTTATAGGTGGTTGTG
>9 dna:chromosome chromosome:NCBIM37:9:1:124076172:1 54096313 ID10110 U -
TAAGCTAGTGTTAAAGTTATAGGTGGTTGT
>9 dna:chromosome chromosome:NCBIM37:9:1:124076172:1 54096314 ID10109 U -
TAAGCTAGTGTTAAAGTTATAGGTGGTTG
>9 dna:chromosome chromosome:NCBIM37:9:1:124076172:1 54096315 ID21665 U -
TATAAGCTAGTGTTAAAGTTATAGGTGGTT
>9 dna:chromosome chromosome:NCBIM37:9:1:124076172:1 54096316 ID10108 U -
TAAGCTAGTGTTAAAGTTATAGGTGGT
>9 dna:chromosome chromosome:NCBIM37:9:1:124076172:1 54096316 ID64276 U -
TTATAAGCTAGTGTTAAAGTTATAGGTGGT
>9 dna:chromosome chromosome:NCBIM37:9:1:124076172:1 54096317 ID10107 U -
TAAGCTAGTGTTAAAGTTATAGGTGG
>9 dna:chromosome chromosome:NCBIM37:9:1:124076172:1 54096317 ID64275 U -
TTATAAGCTAGTGTTAAAGTTATAGGTGG
>9 dna:chromosome chromosome:NCBIM37:9:1:124076172:1 54096335 ID45645 U -
TGCCATGGAAGTCAGAAGCATTATAAGCTAG
>9 dna:chromosome chromosome:NCBIM37:9:1:124076172:1 54096353 ID58972 U -
TGTGAATGTGTGTGGGTGCCATGGAAGTC
>9 dna:chromosome chromosome:NCBIM37:9:1:124076172:1 54096354 ID58971 U -
TGTGAATGTGTGTGGGTGCCATGGAAGT
>9 dna:chromosome chromosome:NCBIM37:9:1:124076172:1 54096358 ID44329 U -
TGCATATGTGAATGTGTGTGGGTGCCATGG
>9 dna:chromosome chromosome:NCBIM37:9:1:124076172:1 54096359 ID44328 U -
TGCATATGTGAATGTGTGTGGGTGCCATG
>9 dna:chromosome chromosome:NCBIM37:9:1:124076172:1 54096365 ID40229 U -
TGAGTCTGCATATGTGAATGTGTGTGGGT
>9 dna:chromosome chromosome:NCBIM37:9:1:124076172:1 54096368 ID40228 U -
TGAGTCTGCATATGTGAATGTGTGTG
>9 dna:chromosome chromosome:NCBIM37:9:1:124076172:1 54096369 ID66562 U -
TTGAGTCTGCATATGTGAATGTGTGT
>9 dna:chromosome chromosome:NCBIM37:9:1:124076172:1 54096395 ID4059 U -
GAATTATTTTTATTTATGTGTATGTGTGC
>9 dna:chromosome chromosome:NCBIM37:9:1:124076172:1 54096397 ID9586 U -
TAAGAATTATTTTTATTTATGTGTATGTGT
>9 dna:chromosome chromosome:NCBIM37:9:1:124076172:1 54096398 ID858 U -
AGAATTATTTTTATTTATGTGTATGTG
>9 dna:chromosome chromosome:NCBIM37:9:1:124076172:1 54096398 ID9585 U -
TAAGAATTATTTTTATTTATGTGTATGTG
>9 dna:chromosome chromosome:NCBIM37:9:1:124076172:1 54096441 ID26610 U -
TCATTTTTAATCCTAAGTGGTATCCTACCT
>9 dna:chromosome chromosome:NCBIM37:9:1:124076172:1 54096472 ID9313 U -
TAACTGTTTAAAGTGCAACTTTCCAGGATT
>9 dna:chromosome chromosome:NCBIM37:9:1:124076172:1 54096475 ID9312 U -
TAACTGTTTAAAGTGCAACTTTCCAGG
>9 dna:chromosome chromosome:NCBIM37:9:1:124076172:1 54096482 ID12846 U -
TACAGAAATCTTAACTGTTTAAAGTGCAACT
>9 dna:chromosome chromosome:NCBIM37:9:1:124076172:1 54096483 ID12845 U -
TACAGAAATCTTAACTGTTTAAAGTGCAAC
>9 dna:chromosome chromosome:NCBIM37:9:1:124076172:1 54096483 ID63864 U -
TTACAGAAATCTTAACTGTTTAAAGTGCAAC
>9 dna:chromosome chromosome:NCBIM37:9:1:124076172:1 54096484 ID12844 U -
TACAGAAATCTTAACTGTTTAAAGTGCAA
>9 dna:chromosome chromosome:NCBIM37:9:1:124076172:1 54096484 ID63863 U -
TTACAGAAATCTTAACTGTTTAAAGTGCAA
>9 dna:chromosome chromosome:NCBIM37:9:1:124076172:1 54096485 ID12843 U -
TACAGAAATCTTAACTGTTTAAAGTGCA
>9 dna:chromosome chromosome:NCBIM37:9:1:124076172:1 54096485 ID63862 U -
TTACAGAAATCTTAACTGTTTAAAGTGCA
>9 dna:chromosome chromosome:NCBIM37:9:1:124076172:1 54096486 ID63861 U -
TTACAGAAATCTTAACTGTTTAAAGTGC
>9 dna:chromosome chromosome:NCBIM37:9:1:124076172:1 54096522 ID6545 U -
TAAAAATCTTACGAGGATTTTTCTGGGCAG
>9 dna:chromosome chromosome:NCBIM37:9:1:124076172:1 54096523 ID6544 U -
TAAAAATCTTACGAGGATTTTTCTGGGCA
>9 dna:chromosome chromosome:NCBIM37:9:1:124076172:1 54096524 ID6543 U -
TAAAAATCTTACGAGGATTTTTCTGGGC
>9 dna:chromosome chromosome:NCBIM37:9:1:124076172:1 54096532 ID57292 U -
TGTAACTACATAAAAATCTTACGAGGATTT
>9 dna:chromosome chromosome:NCBIM37:9:1:124076172:1 54096552 ID44038 U -
TGCAGCTTTACGTGTTTTGTAACTACA
>9 dna:chromosome chromosome:NCBIM37:9:1:124076172:1 54096556 ID34565 U -
TGAAATTGCAGCTTTACGTGTTTTGTAAC
>9 dna:chromosome chromosome:NCBIM37:9:1:124076172:1 54096556 ID66306 U -
TTGAAATTGCAGCTTTACGTGTTTTGTAAC
>9 dna:chromosome chromosome:NCBIM37:9:1:124076172:1 54096563 ID26600 U -
TCATTTTGAAATTGCAGCTTTACGTGTT
>9 dna:chromosome chromosome:NCBIM37:9:1:124076172:1 54096568 ID67859 U -
TTGTCTTCATTTTGAAATTGCAGCTTTAC
>9 dna:chromosome chromosome:NCBIM37:9:1:124076172:1 54096644 ID26716 U -
TCCAAAGCTCAGTTTAAAGGGGGCAACTGG
>9 dna:chromosome chromosome:NCBIM37:9:1:124076172:1 54096717 ID34364 U -
TGAAATATATGAGAAGAGATTTAGTGATGT
>9 dna:chromosome chromosome:NCBIM37:9:1:124076172:1 54096777 ID44131 U -
TGCAGTAGTTTCAGTGTTTGGCTCATGTC
>9 dna:chromosome chromosome:NCBIM37:9:1:124076172:1 54096875 ID8981 U -
TAACCTGGGCAGGGTGCCAGTTACCTTGGG
>9 dna:chromosome chromosome:NCBIM37:9:1:124076172:1 54096876 ID8980 U -
TAACCTGGGCAGGGTGCCAGTTACCTTGG
>9 dna:chromosome chromosome:NCBIM37:9:1:124076172:1 54096880 ID762 U -
ACTGTTAACCTGGGCAGGGTGCCAGTTACC
>9 dna:chromosome chromosome:NCBIM37:9:1:124076172:1 54097001 ID16663 U -
TAGAATGACTACAAGTGACAGCCGAGGCA
>9 dna:chromosome chromosome:NCBIM37:9:1:124076172:1 54097026 ID45279 U -
TGCCAGACAAAAATAGGAAATTACTTAGA
>9 dna:chromosome chromosome:NCBIM37:9:1:124076172:1 54097058 ID52537 U -
TGGCTGGCTGCCTTAACACTTTCCCCCAGT
>9 dna:chromosome chromosome:NCBIM37:9:1:124076172:1 54097105 ID822 U -
AGAAAGGTCAAGGAGACTGCACTGAGG
>9 dna:chromosome chromosome:NCBIM37:9:1:124076172:1 54097152 ID55643 U -
TGGTCCAAGACTGTGATCTGTGTGTGTTG
>9 dna:chromosome chromosome:NCBIM37:9:1:124076172:1 54097173 ID15670 U -
TACTTATGGCGCCTCACACTTGTGGTCCAA
>9 dna:chromosome chromosome:NCBIM37:9:1:124076172:1 54097174 ID15669 U -
TACTTATGGCGCCTCACACTTGTGGTCCA
>9 dna:chromosome chromosome:NCBIM37:9:1:124076172:1 54097175 ID15668 U -
TACTTATGGCGCCTCACACTTGTGGTCC
>9 dna:chromosome chromosome:NCBIM37:9:1:124076172:1 54097175 ID31420 U -
TCTACTTATGGCGCCTCACACTTGTGGTCC
>9 dna:chromosome chromosome:NCBIM37:9:1:124076172:1 54097176 ID15667 U -
TACTTATGGCGCCTCACACTTGTGGTC
>9 dna:chromosome chromosome:NCBIM37:9:1:124076172:1 54097176 ID65826 U -
TTCTACTTATGGCGCCTCACACTTGTGGTC
>9 dna:chromosome chromosome:NCBIM37:9:1:124076172:1 54097197 ID22054 U -
TATATGTACAGATTAGGGCTACTTCTACTTA
>9 dna:chromosome chromosome:NCBIM37:9:1:124076172:1 54097229 ID14129 U -
TACCCCTATGTACTTTCCAGGAGACTGT
>9 dna:chromosome chromosome:NCBIM37:9:1:124076172:1 54097233 ID63696 U -
TTAACTTTACCCCTATGTACTTTCCAGGAGA
>9 dna:chromosome chromosome:NCBIM37:9:1:124076172:1 54097276 ID38040 U -
TGAGAAACTCAGAAAATAGAGGCCCTTTA
>9 dna:chromosome chromosome:NCBIM37:9:1:124076172:1 54097315 ID2274 U -
CAGCAAAGGCACTGTAAGGGTCATG
>9 dna:chromosome chromosome:NCBIM37:9:1:124076172:1 54097325 ID51956 U -
TGGCCACCAAGTAGACAGCAAAGGCACTGT
>9 dna:chromosome chromosome:NCBIM37:9:1:124076172:1 54097383 ID35799 U -
TGAATCAGACATGGATCCTGCCCT
>9 dna:chromosome chromosome:NCBIM37:9:1:124076172:1 54097871 ID12701 U +
TACACCGAGAAAATAAAAAAGCAACAACAGA
>9 dna:chromosome chromosome:NCBIM37:9:1:124076172:1 54097990 ID66175 U +
TTCTTGATGGAAGATATCAGAATTATTCAGGC
>9 dna:chromosome chromosome:NCBIM37:9:1:124076172:1 54097994 ID41817 U +
TGATGGAAGATATCAGAATTATTCAGGCTA
>9 dna:chromosome chromosome:NCBIM37:9:1:124076172:1 54097997 ID49439 U +
TGGAAGATATCAGAATTATTCAGGCTAG
>9 dna:chromosome chromosome:NCBIM37:9:1:124076172:1 54098101 ID24714 U +
TCAATCGTGCAACAGAAGTACAGGAAGA
>9 dna:chromosome chromosome:NCBIM37:9:1:124076172:1 54098121 ID2352 U +
CAGGAAGATAATGGGTAATAACAGCCTTGC
>9 dna:chromosome chromosome:NCBIM37:9:1:124076172:1 54098132 ID54434 U +
TGGGTAATAACAGCCTTGCAGCATAGACTCC
>9 dna:chromosome chromosome:NCBIM37:9:1:124076172:1 54098600 ID17385 U +
TAGATAATATCTGCCTTTGAGTATAACTAC
>9 dna:chromosome chromosome:NCBIM37:9:1:124076172:1 54098674 ID67807 U +
TTGTCACAGTAACAACAATAATTAAAATGGTC
>9 dna:chromosome chromosome:NCBIM37:9:1:124076172:1 54098675 ID58115 U +
TGTCACAGTAACAACAATAATTAAAATGGTC
>9 dna:chromosome chromosome:NCBIM37:9:1:124076172:1 54098675 ID58116 U +
TGTCACAGTAACAACAATAATTAAAATGGTCC
>9 dna:chromosome chromosome:NCBIM37:9:1:124076172:1 54098677 ID25040 U +
TCACAGTAACAACAATAATTAAAATGGTCCTT
>9 dna:chromosome chromosome:NCBIM37:9:1:124076172:1 54098704 ID30280 U +
TCCTTCACAAGTATGTCATAAGAGCCAGG
>9 dna:chromosome chromosome:NCBIM37:9:1:124076172:1 54098715 ID23224 U +
TATGTCATAAGAGCCAGGTTAGGTTCCTA
>9 dna:chromosome chromosome:NCBIM37:9:1:124076172:1 54098717 ID58328 U +
TGTCATAAGAGCCAGGTTAGGTTCCTAGC
>9 dna:chromosome chromosome:NCBIM37:9:1:124076172:1 54098717 ID58329 U +
TGTCATAAGAGCCAGGTTAGGTTCCTAGCA
>9 dna:chromosome chromosome:NCBIM37:9:1:124076172:1 54098722 ID9707 U +
TAAGAGCCAGGTTAGGTTCCTAGCACCCACA
>9 dna:chromosome chromosome:NCBIM37:9:1:124076172:1 54098783 ID5772 U +
GGGGATACAATATCCTCTTCTGGATTCTGT
>9 dna:chromosome chromosome:NCBIM37:9:1:124076172:1 54098793 ID22467 U +
TATCCTCTTCTGGATTCTGTGGCTACCAAG
>9 dna:chromosome chromosome:NCBIM37:9:1:124076172:1 54098795 ID29865 U +
TCCTCTTCTGGATTCTGTGGCTACCAAGA
>9 dna:chromosome chromosome:NCBIM37:9:1:124076172:1 54098925 ID27610 U +
TCCAGCAGAGAACAGTGGTTTGGTTTCCAGC
>9 dna:chromosome chromosome:NCBIM37:9:1:124076172:1 54099058 ID22056 U +
TATATGTAGCTAAAACTCTCATACACATAT
>9 dna:chromosome chromosome:NCBIM37:9:1:124076172:1 54099152 ID11205 U +
TAATCTGTAGAGGACCTGACTTCAGTTGC
>9 dna:chromosome chromosome:NCBIM37:9:1:124076172:1 54099155 ID32624 U +
TCTGTAGAGGACCTGACTTCAGTTGC
>9 dna:chromosome chromosome:NCBIM37:9:1:124076172:1 54099159 ID17237 U +
TAGAGGACCTGACTTCAGTTGCCATCACCC
>9 dna:chromosome chromosome:NCBIM37:9:1:124076172:1 54099178 ID45533 U +
TGCCATCACCCTTGGGGGCTCATCAC
>9 dna:chromosome chromosome:NCBIM37:9:1:124076172:1 54099178 ID45534 U +
TGCCATCACCCTTGGGGGCTCATCACAACC
>9 dna:chromosome chromosome:NCBIM37:9:1:124076172:1 54099178 ID45535 U +
TGCCATCACCCTTGGGGGCTCATCACAACCA
>9 dna:chromosome chromosome:NCBIM37:9:1:124076172:1 54099322 ID16742 U +
TAGAATGTTTTAAATAAAATAGAGGCACACTA
>9 dna:chromosome chromosome:NCBIM37:9:1:124076172:1 54099358 ID25997 U +
TCAGTGTAATATGTATGCCTCACACACA
>9 dna:chromosome chromosome:NCBIM37:9:1:124076172:1 54099451 ID5934 U +
GTAGTTAAGAGTACTTACTACAGTGTGCA
>9 dna:chromosome chromosome:NCBIM37:9:1:124076172:1 54099452 ID21195 U +
TAGTTAAGAGTACTTACTACAGTGTGCAAG
>9 dna:chromosome chromosome:NCBIM37:9:1:124076172:1 54099456 ID9761 U +
TAAGAGTACTTACTACAGTGTGCAAGG
>9 dna:chromosome chromosome:NCBIM37:9:1:124076172:1 54099458 ID924 U +
AGAGTACTTACTACAGTGTGCAAGGGAC
>9 dna:chromosome chromosome:NCBIM37:9:1:124076172:1 54099529 ID51684 U +
TGGCAGCTGCACACATGTGCACATACCC
>9 dna:chromosome chromosome:NCBIM37:9:1:124076172:1 54099578 ID16545 U +
TAGAAGTAAGACTTTTACAAGATGTTTAAG
>9 dna:chromosome chromosome:NCBIM37:9:1:124076172:1 54099626 ID12290 U +
TACAAGGTTAGGGTTGTGTTTAAAAACAGG
>9 dna:chromosome chromosome:NCBIM37:9:1:124076172:1 54099640 ID60333 U +
TGTGTTTAAAAACAGGTGATCTACCGTAC
>9 dna:chromosome chromosome:NCBIM37:9:1:124076172:1 54099646 ID6377 U +
TAAAAACAGGTGATCTACCGTACCT
>9 dna:chromosome chromosome:NCBIM37:9:1:124076172:1 54099646 ID6378 U +
TAAAAACAGGTGATCTACCGTACCTTAAG
>9 dna:chromosome chromosome:NCBIM37:9:1:124076172:1 54099646 ID6379 U +
TAAAAACAGGTGATCTACCGTACCTTAAGT
>9 dna:chromosome chromosome:NCBIM37:9:1:124076172:1 54099646 ID6380 U +
TAAAAACAGGTGATCTACCGTACCTTAAGTG
>9 dna:chromosome chromosome:NCBIM37:9:1:124076172:1 54099692 ID52063 U +
TGGCCCAGACTATTCCTCAGTGTGTCA
>9 dna:chromosome chromosome:NCBIM37:9:1:124076172:1 54099702 ID23591 U +
TATTCCTCAGTGTGTCATAGACAAATGAG
>9 dna:chromosome chromosome:NCBIM37:9:1:124076172:1 54099719 ID16786 U +
TAGACAAATGAGAACAGAGTTGTGAAGCT
>9 dna:chromosome chromosome:NCBIM37:9:1:124076172:1 54099721 ID4086 U +
GACAAATGAGAACAGAGTTGTGAAGCT
>9 dna:chromosome chromosome:NCBIM37:9:1:124076172:1 54099727 ID38125 U +
TGAGAACAGAGTTGTGAAGCTGTAACTGAA
>9 dna:chromosome chromosome:NCBIM37:9:1:124076172:1 54099730 ID3907 U +
GAACAGAGTTGTGAAGCTGTAACTGAAGCC
>9 dna:chromosome chromosome:NCBIM37:9:1:124076172:1 54099771 ID50473 U +
TGGAGAGAGCCACCAGGAAATACTGGCGAGA
>9 dna:chromosome chromosome:NCBIM37:9:1:124076172:1 54099807 ID5105 U +
GCTACTAACACTACAGATCTCAAAGCAAGC
>9 dna:chromosome chromosome:NCBIM37:9:1:124076172:1 54099809 ID14841 U +
TACTAACACTACAGATCTCAAAGCAAGCA
>9 dna:chromosome chromosome:NCBIM37:9:1:124076172:1 54099900 ID67361 U +
TTGGCTTCCTTACGGCCTGTCTACTCATTG
>9 dna:chromosome chromosome:NCBIM37:9:1:124076172:1 54099906 ID30235 U +
TCCTTACGGCCTGTCTACTCATTGGTGTA
>9 dna:chromosome chromosome:NCBIM37:9:1:124076172:1 54099906 ID30236 U +
TCCTTACGGCCTGTCTACTCATTGGTGTAT
>9 dna:chromosome chromosome:NCBIM37:9:1:124076172:1 54099910 ID14718 U +
TACGGCCTGTCTACTCATTGGTGTATCTC
>9 dna:chromosome chromosome:NCBIM37:9:1:124076172:1 54099921 ID15210 U +
TACTCATTGGTGTATCTCTACTGGGAAC
>9 dna:chromosome chromosome:NCBIM37:9:1:124076172:1 54099921 ID15211 U +
TACTCATTGGTGTATCTCTACTGGGAACCT
>9 dna:chromosome chromosome:NCBIM37:9:1:124076172:1 54099924 ID26539 U +
TCATTGGTGTATCTCTACTGGGAACCTAGG
>9 dna:chromosome chromosome:NCBIM37:9:1:124076172:1 54099927 ID67568 U +
TTGGTGTATCTCTACTGGGAACCTAGGGC
>9 dna:chromosome chromosome:NCBIM37:9:1:124076172:1 54099939 ID15509 U +
TACTGGGAACCTAGGGCATGCCTGCACTGC
>9 dna:chromosome chromosome:NCBIM37:9:1:124076172:1 54099942 ID52856 U +
TGGGAACCTAGGGCATGCCTGCACTGCAT
>9 dna:chromosome chromosome:NCBIM37:9:1:124076172:1 54099942 ID52857 U +
TGGGAACCTAGGGCATGCCTGCACTGCATG
>9 dna:chromosome chromosome:NCBIM37:9:1:124076172:1 54099961 ID43774 U +
TGCACTGCATGTTGACTCAGAGACACAGA
>9 dna:chromosome chromosome:NCBIM37:9:1:124076172:1 54099966 ID44550 U +
TGCATGTTGACTCAGAGACACAGACCTAGC
>9 dna:chromosome chromosome:NCBIM37:9:1:124076172:1 54100022 ID38722 U +
TGAGAGCTCAGAAGTCATGTAGCCTTATC
>9 dna:chromosome chromosome:NCBIM37:9:1:124076172:1 54100047 ID22224 U +
TATCACCAGTACCGTAGTTAGCCGACC
>9 dna:chromosome chromosome:NCBIM37:9:1:124076172:1 54100080 ID17374 U +
TAGATAAGGCACCTGTCCGGAGTTAAGGAG
>9 dna:chromosome chromosome:NCBIM37:9:1:124076172:1 54100113 ID10352 U +
TAAGGTCCCGCTATACCTTGAATATAGTTTGT
>9 dna:chromosome chromosome:NCBIM37:9:1:124076172:1 54100126 ID14504 U +
TACCTTGAATATAGTTTGTCTCTTGAGCGC
>9 dna:chromosome chromosome:NCBIM37:9:1:124076172:1 54100131 ID35750 U +
TGAATATAGTTTGTCTCTTGAGCGC
>9 dna:chromosome chromosome:NCBIM37:9:1:124076172:1 54100131 ID35751 U +
TGAATATAGTTTGTCTCTTGAGCGCTCGTG
>9 dna:chromosome chromosome:NCBIM37:9:1:124076172:1 54100149 ID39463 U +
TGAGCGCTCGTGTCATGATTTGGTTGTTGT
>9 dna:chromosome chromosome:NCBIM37:9:1:124076172:1 54100149 ID39464 U +
TGAGCGCTCGTGTCATGATTTGGTTGTTGTC
>9 dna:chromosome chromosome:NCBIM37:9:1:124076172:1 54100159 ID58379 U +
TGTCATGATTTGGTTGTTGTCGTGATGGT
>9 dna:chromosome chromosome:NCBIM37:9:1:124076172:1 54100164 ID42478 U +
TGATTTGGTTGTTGTCGTGATGGT
>9 dna:chromosome chromosome:NCBIM37:9:1:124076172:1 54100164 ID42479 U +
TGATTTGGTTGTTGTCGTGATGGTGTTGA
>9 dna:chromosome chromosome:NCBIM37:9:1:124076172:1 54100164 ID42480 U +
TGATTTGGTTGTTGTCGTGATGGTGTTGAG
>9 dna:chromosome chromosome:NCBIM37:9:1:124076172:1 54100167 ID68754 U +
TTTGGTTGTTGTCGTGATGGTGTTGA
>9 dna:chromosome chromosome:NCBIM37:9:1:124076172:1 54100168 ID67661 U +
TTGGTTGTTGTCGTGATGGTGTTGA
>9 dna:chromosome chromosome:NCBIM37:9:1:124076172:1 54100168 ID67662 U +
TTGGTTGTTGTCGTGATGGTGTTGAGCGG
>9 dna:chromosome chromosome:NCBIM37:9:1:124076172:1 54100169 ID56729 U +
TGGTTGTTGTCGTGATGGTGTTGAG
>9 dna:chromosome chromosome:NCBIM37:9:1:124076172:1 54100203 ID60423 U +
TGTTAAGAGCTGACTTAATGGGGCTCTCAA
>9 dna:chromosome chromosome:NCBIM37:9:1:124076172:1 54100213 ID37816 U +
TGACTTAATGGGGCTCTCAAGGGACTC
>9 dna:chromosome chromosome:NCBIM37:9:1:124076172:1 54100342 ID34768 U +
TGAACCAGTTAATCTGCATTCTTCACAATC
>9 dna:chromosome chromosome:NCBIM37:9:1:124076172:1 54100398 ID9629 U +
TAAGACCACTGATTGCCTTCCAAAGGACA
>9 dna:chromosome chromosome:NCBIM37:9:1:124076172:1 54100407 ID42318 U +
TGATTGCCTTCCAAAGGACATGGGTTCAA
>9 dna:chromosome chromosome:NCBIM37:9:1:124076172:1 54100416 ID26728 U +
TCCAAAGGACATGGGTTCAATTCTGC
>9 dna:chromosome chromosome:NCBIM37:9:1:124076172:1 54100444 ID59969 U +
TGTGGTTCACAACCATTGGTGACTCCAGTC
>9 dna:chromosome chromosome:NCBIM37:9:1:124076172:1 54100475 ID19868 M +
TAGGGAATCTGATGCCCTCTTCTGGCCT
>9 dna:chromosome chromosome:NCBIM37:9:1:124076172:1 54100592 ID6355 U +
TAAAAAATGTCATTACCCAGTCTCAAGTA
>9 dna:chromosome chromosome:NCBIM37:9:1:124076172:1 54100621 ID68981 U +
TTTTGTTATAGAAACCACTCCTACTTCTGCTT
>9 dna:chromosome chromosome:NCBIM37:9:1:124076172:1 54100699 ID44597 U +
TGCATTGATATATGAGGTGTGATGAG
>9 dna:chromosome chromosome:NCBIM37:9:1:124076172:1 54100699 ID44598 U +
TGCATTGATATATGAGGTGTGATGAGGAG
>9 dna:chromosome chromosome:NCBIM37:9:1:124076172:1 54100826 ID19438 U +
TAGGATCATAGCAGGTAGAGGTGTG
>9 dna:chromosome chromosome:NCBIM37:9:1:124076172:1 54100854 ID5284 U +
GGAAAAATTCTCAGATGTCCAATGTT
>9 dna:chromosome chromosome:NCBIM37:9:1:124076172:1 54100864 ID25734 U +
TCAGATGTCCAATGTTGTTCTCCCTCA
>9 dna:chromosome chromosome:NCBIM37:9:1:124076172:1 54100864 ID25735 U +
TCAGATGTCCAATGTTGTTCTCCCTCAA
>9 dna:chromosome chromosome:NCBIM37:9:1:124076172:1 54100935 ID66836 U +
TTGCCACCTATGTAAGAGGGATTTCATA
>9 dna:chromosome chromosome:NCBIM37:9:1:124076172:1 54100958 ID26090 U +
TCATAAATGTATCGGAGGCCCCTAGTAGG
>9 dna:chromosome chromosome:NCBIM37:9:1:124076172:1 54100961 ID8218 U +
TAAATGTATCGGAGGCCCCTAGTA
>9 dna:chromosome chromosome:NCBIM37:9:1:124076172:1 54100994 ID54885 U +
TGGGTTAGTTAAAGTGAGTATTTTCCTGG
>9 dna:chromosome chromosome:NCBIM37:9:1:124076172:1 54101162 ID22353 U +
TATCATGACATTGTTGAAATTAAGAAGC
>9 dna:chromosome chromosome:NCBIM37:9:1:124076172:1 54101164 ID26370 U +
TCATGACATTGTTGAAATTAAGAAGCAA
>9 dna:chromosome chromosome:NCBIM37:9:1:124076172:1 54101251 ID31895 U +
TCTCCTTGATTTCAGTAGAGGATATAGCCTA
>9 dna:chromosome chromosome:NCBIM37:9:1:124076172:1 54101286 ID46142 U +
TGCCTATACTCTCAATCTATATCAGATAA
>9 dna:chromosome chromosome:NCBIM37:9:1:124076172:1 54101343 ID39918 U +
TGAGGTCACTAATTACAGAGAAGCAG
>9 dna:chromosome chromosome:NCBIM37:9:1:124076172:1 54101352 ID11536 U +
TAATTACAGAGAAGCAGAAAAGCAATGTGCA
>9 dna:chromosome chromosome:NCBIM37:9:1:124076172:1 54101505 ID40353 U +
TGAGTGCTTGATGTGTGCCAGGTGATTGA
>9 dna:chromosome chromosome:NCBIM37:9:1:124076172:1 54101681 ID8856 U +
TAACCAAATGCTGGTAAAAGGTGAG
>9 dna:chromosome chromosome:NCBIM37:9:1:124076172:1 54101689 ID47971 U +
TGCTGGTAAAAGGTGAGATTTATTCCCCCCA
>9 dna:chromosome chromosome:NCBIM37:9:1:124076172:1 54101692 ID55027 U +
TGGTAAAAGGTGAGATTTATTCCCCC
>9 dna:chromosome chromosome:NCBIM37:9:1:124076172:1 54102419 ID43662 U +
TGCACATGGAGACAAACTACAGACCTACAAA
>9 dna:chromosome chromosome:NCBIM37:9:1:124076172:1 54102854 ID58002 U +
TGTCAAAGTGATATGGATGTGCCAGGCCAT
>9 dna:chromosome chromosome:NCBIM37:9:1:124076172:1 54102991 ID37688 U +
TGACTGAGAATATCTGAAATGATGAGTCGC
>9 dna:chromosome chromosome:NCBIM37:9:1:124076172:1 54102995 ID38313 U +
TGAGAATATCTGAAATGATGAGTCGCACA
>9 dna:chromosome chromosome:NCBIM37:9:1:124076172:1 54103001 ID22553 U +
TATCTGAAATGATGAGTCGCACACAGAAC
>9 dna:chromosome chromosome:NCBIM37:9:1:124076172:1 54103080 ID19882 U +
TAGGGACGCTTCTTAGGTACAAATTGGCAGC
>9 dna:chromosome chromosome:NCBIM37:9:1:124076172:1 54103425 ID45081 U +
TGCCACAAAGCAAAGGATGTAATTAAGGTC
>9 dna:chromosome chromosome:NCBIM37:9:1:124076172:1 54103563 ID50225 U +
TGGACTAAAATGAGCAGTTTCAATCATA
>9 dna:chromosome chromosome:NCBIM37:9:1:124076172:1 54103563 ID50226 U +
TGGACTAAAATGAGCAGTTTCAATCATAGC
>9 dna:chromosome chromosome:NCBIM37:9:1:124076172:1 54104224 ID421 U +
ACACAAGCTAGTGTCATAGGATAAGACA
>9 dna:chromosome chromosome:NCBIM37:9:1:124076172:1 54104262 ID9409 U +
TAAGAAAATACTTCCATTAATTGATGACTA
>9 dna:chromosome chromosome:NCBIM37:9:1:124076172:1 54104279 ID11644 U +
TAATTGATGACTATAAGGCATTTTTCGCAA
>9 dna:chromosome chromosome:NCBIM37:9:1:124076172:1 54104290 ID21675 U +
TATAAGGCATTTTTCGCAATTAGTGATTGA
>9 dna:chromosome chromosome:NCBIM37:9:1:124076172:1 54104506 ID49652 U +
TGGAAGTATAAGACAAATGAACCTTGTCCAC
>9 dna:chromosome chromosome:NCBIM37:9:1:124076172:1 54104773 ID64193 U +
TTAGGAAAAATGCACTAACTTCATCGGTTT
>9 dna:chromosome chromosome:NCBIM37:9:1:124076172:1 54106286 ID48024 M +
TGCTGTGAACAGACACCATGACCAAGGCAAC
>9 dna:chromosome chromosome:NCBIM37:9:1:124076172:1 54106355 ID2243 M +
CAGAGGTTCAGTTCATTAC
>9 dna:chromosome chromosome:NCBIM37:9:1:124076172:1 54106529 ID439 M +
ACACCTTCTAATAATGCCACTCCCTGGGCT
>9 dna:chromosome chromosome:NCBIM37:9:1:124076172:1 54106631 ID26387 U +
TCATGCCTAAACATAGCATAATGCAAAATAC
>9 dna:chromosome chromosome:NCBIM37:9:1:124076172:1 54106991 ID60496 U +
TGTTACAGCTTTTTGGTTCAATGCCTGG
>9 dna:chromosome chromosome:NCBIM37:9:1:124076172:1 54107060 ID17972 U +
TAGCACTCTTAAGTTCAGGTTGGTCCACTC
>9 dna:chromosome chromosome:NCBIM37:9:1:124076172:1 54107099 ID15111 U +
TACTATTCTTGGTGGTTGTCCCATGGTA
>9 dna:chromosome chromosome:NCBIM37:9:1:124076172:1 54107099 ID15112 U +
TACTATTCTTGGTGGTTGTCCCATGGTACT
>9 dna:chromosome chromosome:NCBIM37:9:1:124076172:1 54107336 ID48267 U +
TGCTTCAAAGCCAGTACCACCTGGGTGATTC
>9 dna:chromosome chromosome:NCBIM37:9:1:124076172:1 54107650 ID18801 U +
TAGCTTTCTGTTTTCCAACTCCTTTACTGCC
>9 dna:chromosome chromosome:NCBIM37:9:1:124076172:1 54108229 ID26780 M +
TCCAAATCCAAAGTCCCAAAATGCACATTCT
>9 dna:chromosome chromosome:NCBIM37:9:1:124076172:1 54109287 ID5209 U +
GCTGCTTGTATTATGTCAATTTTGTCCCC
>9 dna:chromosome chromosome:NCBIM37:9:1:124076172:1 54109290 ID5276 U +
GCTTGTATTATGTCAATTTTGTCCCCAAA
>9 dna:chromosome chromosome:NCBIM37:9:1:124076172:1 54109325 ID38301 U +
TGAGAATACAAATATCTGCATGTAAGATAC
>9 dna:chromosome chromosome:NCBIM37:9:1:124076172:1 54109331 ID12025 U +
TACAAATATCTGCATGTAAGATACTGAGA
>9 dna:chromosome chromosome:NCBIM37:9:1:124076172:1 54109331 ID12026 U +
TACAAATATCTGCATGTAAGATACTGAGAG
>9 dna:chromosome chromosome:NCBIM37:9:1:124076172:1 54109386 ID67442 U +
TTGGTAAATAAAGTGCCTGGCAGTCAAT
>9 dna:chromosome chromosome:NCBIM37:9:1:124076172:1 54109387 ID55060 U +
TGGTAAATAAAGTGCCTGGCAGTCAAT
>9 dna:chromosome chromosome:NCBIM37:9:1:124076172:1 54109387 ID55061 U +
TGGTAAATAAAGTGCCTGGCAGTCAATGG
>9 dna:chromosome chromosome:NCBIM37:9:1:124076172:1 54109498 ID53325 U +
TGGGAGAAGGAGAACCAAGATGCCATGT
>9 dna:chromosome chromosome:NCBIM37:9:1:124076172:1 54109651 ID49157 U +
TGGAAATGTCGGAAGGTGGACTAGCCACAT
>9 dna:chromosome chromosome:NCBIM37:9:1:124076172:1 54110016 ID50723 U +
TGGAGTTATAGGCAGTTGTAATCTGCCCAGT
