# Supplementary material for: proTRAC - a software for probabilistic piRNA cluster detection, visualization and analysis
Source: BMC Bioinformatics. 2012 Jan 10;13:5. doi: 10.1186/1471-2105-13-5 (PMC3293768; doi:10.1186/1471-2105-13-5)
Supplement: Additional file 5 — proTRAC results folder containing a picture and a FASTA file for each detected mouse cluster. After decompression, the folder can be opened as former session in proTRAC. Alternatively, each file can be opened separately with any standard text-editor or graphic-viewer respectively. [file 1471-2105-13-5-S5.ZIP › proTRAC_results_mouse/bidirectional_clusters/Cluster_57.fas]

>9 dna:chromosome chromosome:NCBIM37:9:1:124076172:1 67534900 ID152 U -
AACCAAACAAAAACAATATGCCTCTGAAT
>9 dna:chromosome chromosome:NCBIM37:9:1:124076172:1 67536142 ID67021 M -
TTGGAAATGTAAATGAGG
>9 dna:chromosome chromosome:NCBIM37:9:1:124076172:1 67536305 ID18707 M -
TAGCTGCATATGTATCAAAAGA
>9 dna:chromosome chromosome:NCBIM37:9:1:124076172:1 67536337 ID22688 M -
TATGAACTAACCAGTACCCCGGAG
>9 dna:chromosome chromosome:NCBIM37:9:1:124076172:1 67536367 ID65213 M +
TTCCACCTATAGGGTTGCAGTTCCCTTTA
>9 dna:chromosome chromosome:NCBIM37:9:1:124076172:1 67536376 ID19978 M +
TAGGGTTGCAGTTCCCTTTAGCTCCTTGG
>9 dna:chromosome chromosome:NCBIM37:9:1:124076172:1 67536443 ID50985 M -
TGGATGCTCACAGTCAGCTATTGGATG
>9 dna:chromosome chromosome:NCBIM37:9:1:124076172:1 67536460 ID39273 M +
TGAGCATCCACTTCTGTGTTTGCTAG
>9 dna:chromosome chromosome:NCBIM37:9:1:124076172:1 67536522 ID12744 M -
TACACTAGCAAGATTTTGCTGAAAGGACC
>9 dna:chromosome chromosome:NCBIM37:9:1:124076172:1 67536536 ID353 M +
AATCTTGCTAGTGTATGCAATGGTGTCA
>9 dna:chromosome chromosome:NCBIM37:9:1:124076172:1 67536541 ID47239 M +
TGCTAGTGTATGCAATGGTGT
>9 dna:chromosome chromosome:NCBIM37:9:1:124076172:1 67536541 ID47240 M +
TGCTAGTGTATGCAATGGTGTCAG
>9 dna:chromosome chromosome:NCBIM37:9:1:124076172:1 67536541 ID47241 M +
TGCTAGTGTATGCAATGGTGTCAGCGTT
>9 dna:chromosome chromosome:NCBIM37:9:1:124076172:1 67536632 ID870 M -
AGACAAAGTTTGGAGCTGA
>9 dna:chromosome chromosome:NCBIM37:9:1:124076172:1 67536829 ID1433 M -
ATCATCCTGAGTGAGGTAACCCAATCACAA
>9 dna:chromosome chromosome:NCBIM37:9:1:124076172:1 67536841 ID14307 M +
TACCTCACTCAGGATGATGCC
>9 dna:chromosome chromosome:NCBIM37:9:1:124076172:1 67536900 ID1641 M +
ATTGTTTTTAATAGCTGAG
>9 dna:chromosome chromosome:NCBIM37:9:1:124076172:1 67536921 ID86 M -
AAATGTGGTACATTTACACAATGGAGTAC
>9 dna:chromosome chromosome:NCBIM37:9:1:124076172:1 67536983 ID21701 M -
TATAATAGCCAGAAGCTGGAAAGAACCC
>9 dna:chromosome chromosome:NCBIM37:9:1:124076172:1 67537019 ID47292 M +
TGCTATGAACATAGTGGAGCATGTGTCCT
>9 dna:chromosome chromosome:NCBIM37:9:1:124076172:1 67537030 ID21098 M +
TAGTGGAGCATGTGTCCTTCTTACCAGT
>9 dna:chromosome chromosome:NCBIM37:9:1:124076172:1 67538727 ID20383 U -
TAGGTTCGCTAGTATCAATTGGTACCCTGGT
>9 dna:chromosome chromosome:NCBIM37:9:1:124076172:1 67541258 ID44282 U -
TGCATAGCCTTCCTGAATTTCCCTTTAC
>9 dna:chromosome chromosome:NCBIM37:9:1:124076172:1 67541346 ID45407 U -
TGCCAGGAAACAGCATTATCCGTGGTGGCA
>9 dna:chromosome chromosome:NCBIM37:9:1:124076172:1 67541400 ID29661 U -
TCCTATTTTTGTTGTGGAGTTCTCGTGTA
>9 dna:chromosome chromosome:NCBIM37:9:1:124076172:1 67541402 ID5257 U -
GCTTCCTATTTTTGTTGTGGAGTTCTCGTG
>9 dna:chromosome chromosome:NCBIM37:9:1:124076172:1 67541402 ID65523 U -
TTCCTATTTTTGTTGTGGAGTTCTCGTG
>9 dna:chromosome chromosome:NCBIM37:9:1:124076172:1 67541463 ID33131 U -
TCTTGTCAGTGATGAACAGGGCCACACCTT
>9 dna:chromosome chromosome:NCBIM37:9:1:124076172:1 67541463 ID58315 U -
TGTCAGTGATGAACAGGGCCACACCTT
>9 dna:chromosome chromosome:NCBIM37:9:1:124076172:1 67541469 ID41482 U -
TGATCTTGTCAGTGATGAACAGGGCCA
>9 dna:chromosome chromosome:NCBIM37:9:1:124076172:1 67541596 ID3948 U -
GAAGAAAAAGGCCGAAGTGCTGGCGC
>9 dna:chromosome chromosome:NCBIM37:9:1:124076172:1 67541604 ID31660 U -
TCTCACTGAAAGAAGAAAAAGGCCGAAGT
>9 dna:chromosome chromosome:NCBIM37:9:1:124076172:1 67541650 ID29045 U -
TCCGATGTTAATCTTGCTTTAGCTTTTT
>9 dna:chromosome chromosome:NCBIM37:9:1:124076172:1 67541663 ID43036 U -
TGCAACTGGCTACTTTCCGATGTTAATCTT
>9 dna:chromosome chromosome:NCBIM37:9:1:124076172:1 67541823 ID18205 U -
TAGCATGGGCCGTGCATCACTCAGACATCC
>9 dna:chromosome chromosome:NCBIM37:9:1:124076172:1 67541827 ID2488 U -
CATAGCATGGGCCGTGCATCACTCAGAC
>9 dna:chromosome chromosome:NCBIM37:9:1:124076172:1 67541915 ID24817 U -
TCAATTTGGAGATGGACTACAAATAGTTT
>9 dna:chromosome chromosome:NCBIM37:9:1:124076172:1 67541916 ID64754 U -
TTCAATTTGGAGATGGACTACAAATAGTT
>9 dna:chromosome chromosome:NCBIM37:9:1:124076172:1 67541935 ID18044 U -
TAGCAGCTGGTATTTGCCTTTCAATTTGG
>9 dna:chromosome chromosome:NCBIM37:9:1:124076172:1 67541939 ID31454 U -
TCTAGCAGCTGGTATTTGCCTTTCAAT
>9 dna:chromosome chromosome:NCBIM37:9:1:124076172:1 67541947 ID21276 U -
TAGTTGAAAATTCTAGCAGCTGGTATTTGC
>9 dna:chromosome chromosome:NCBIM37:9:1:124076172:1 67541954 ID43053 U -
TGCAACTTAGTTGAAAATTCTAGCAGCTGG
>9 dna:chromosome chromosome:NCBIM37:9:1:124076172:1 67541991 ID21998 U -
TATATATATATATATTTGAGCTTAAGAGA
>9 dna:chromosome chromosome:NCBIM37:9:1:124076172:1 67542073 ID64417 U -
TTATTAAAGGAATTTAGAAATGGGCTCAAAA
>9 dna:chromosome chromosome:NCBIM37:9:1:124076172:1 67542146 ID68718 U -
TTTGGAATTTCCCCAGAATCTTGAGTTGTC
>9 dna:chromosome chromosome:NCBIM37:9:1:124076172:1 67542180 ID22118 U -
TATCAAACTATTGAAAAAGTGGTCTCCAA
>9 dna:chromosome chromosome:NCBIM37:9:1:124076172:1 67542183 ID18603 U -
TAGCTATCAAACTATTGAAAAAGTGGTCTC
>9 dna:chromosome chromosome:NCBIM37:9:1:124076172:1 67542186 ID18602 U -
TAGCTATCAAACTATTGAAAAAGTGGT
>9 dna:chromosome chromosome:NCBIM37:9:1:124076172:1 67542212 ID65743 U -
TTCTAAAAAGACATTTGTGCCCCTTCCTTT
>9 dna:chromosome chromosome:NCBIM37:9:1:124076172:1 67542213 ID65742 U -
TTCTAAAAAGACATTTGTGCCCCTTCCTT
>9 dna:chromosome chromosome:NCBIM37:9:1:124076172:1 67542214 ID23603 U -
TATTCTAAAAAGACATTTGTGCCCCTTCCT
>9 dna:chromosome chromosome:NCBIM37:9:1:124076172:1 67542215 ID65741 U -
TTCTAAAAAGACATTTGTGCCCCTTCC
>9 dna:chromosome chromosome:NCBIM37:9:1:124076172:1 67542226 ID37468 U -
TGACGGAACAAAGTTATTCTAAAAAGACATTT
>9 dna:chromosome chromosome:NCBIM37:9:1:124076172:1 67542248 ID59264 U -
TGTGAGTCATGTGATGGTCCTTGACGGAACA
>9 dna:chromosome chromosome:NCBIM37:9:1:124076172:1 67542251 ID59263 U -
TGTGAGTCATGTGATGGTCCTTGACGGA
>9 dna:chromosome chromosome:NCBIM37:9:1:124076172:1 67542254 ID59262 U -
TGTGAGTCATGTGATGGTCCTTGAC
>9 dna:chromosome chromosome:NCBIM37:9:1:124076172:1 67542255 ID33314 U -
TCTTTTGTGAGTCATGTGATGGTCCTTGA
>9 dna:chromosome chromosome:NCBIM37:9:1:124076172:1 67542255 ID59261 U -
TGTGAGTCATGTGATGGTCCTTGA
>9 dna:chromosome chromosome:NCBIM37:9:1:124076172:1 67542257 ID32053 U -
TCTCTTTTGTGAGTCATGTGATGGTCCTT
>9 dna:chromosome chromosome:NCBIM37:9:1:124076172:1 67542324 ID53835 U -
TGGGATTAAAGGTGTGTATCAAAAAGCCAGC
>9 dna:chromosome chromosome:NCBIM37:9:1:124076172:1 67542325 ID53834 U -
TGGGATTAAAGGTGTGTATCAAAAAGCCAG
>9 dna:chromosome chromosome:NCBIM37:9:1:124076172:1 67542326 ID53833 U -
TGGGATTAAAGGTGTGTATCAAAAAGCCA
>9 dna:chromosome chromosome:NCBIM37:9:1:124076172:1 67542328 ID53832 U -
TGGGATTAAAGGTGTGTATCAAAAAGC
>9 dna:chromosome chromosome:NCBIM37:9:1:124076172:1 67542335 ID53830 M -
TGGGATTAAAGGTGTGTATC
>9 dna:chromosome chromosome:NCBIM37:9:1:124076172:1 67542357 ID21584 U -
TATAACACAGAGATCCTCCTGCCTCCCAAGT
>9 dna:chromosome chromosome:NCBIM37:9:1:124076172:1 67542358 ID21583 U -
TATAACACAGAGATCCTCCTGCCTCCCAAG
>9 dna:chromosome chromosome:NCBIM37:9:1:124076172:1 67542361 ID21582 U -
TATAACACAGAGATCCTCCTGCCTCCC
>9 dna:chromosome chromosome:NCBIM37:9:1:124076172:1 67542469 ID68208 U -
TTTAACTGTCCTATGACGCTTCCCTCATC
>9 dna:chromosome chromosome:NCBIM37:9:1:124076172:1 67542479 ID40306 U -
TGAGTGCACTTTTTAACTGTCCTATGACGC
>9 dna:chromosome chromosome:NCBIM37:9:1:124076172:1 67542548 ID36490 U -
TGACACACAATGTCACAATGTCACTGGGTTC
>9 dna:chromosome chromosome:NCBIM37:9:1:124076172:1 67542562 ID61317 U -
TGTTTTGTCACAATGACACACAATGTCACA
>9 dna:chromosome chromosome:NCBIM37:9:1:124076172:1 67542563 ID61316 U -
TGTTTTGTCACAATGACACACAATGTCAC
>9 dna:chromosome chromosome:NCBIM37:9:1:124076172:1 67542567 ID52016 U -
TGGCCAGTGTTTTGTCACAATGACACACAATG
>9 dna:chromosome chromosome:NCBIM37:9:1:124076172:1 67542569 ID52015 U -
TGGCCAGTGTTTTGTCACAATGACACACAA
>9 dna:chromosome chromosome:NCBIM37:9:1:124076172:1 67542569 ID67300 U -
TTGGCCAGTGTTTTGTCACAATGACACACAA
>9 dna:chromosome chromosome:NCBIM37:9:1:124076172:1 67542570 ID67299 U -
TTGGCCAGTGTTTTGTCACAATGACACACA
>9 dna:chromosome chromosome:NCBIM37:9:1:124076172:1 67542572 ID3752 U -
CTTTTGGCCAGTGTTTTGTCACAATGACACA
>9 dna:chromosome chromosome:NCBIM37:9:1:124076172:1 67542602 ID15783 U -
TACTTGTAACCCTTTCCTCCCCGAGTTGC
>9 dna:chromosome chromosome:NCBIM37:9:1:124076172:1 67542615 ID65254 U -
TTCCAGATGATTGTACTTGTAACCCTTTC
>9 dna:chromosome chromosome:NCBIM37:9:1:124076172:1 67542619 ID65253 U -
TTCCAGATGATTGTACTTGTAACCC
>9 dna:chromosome chromosome:NCBIM37:9:1:124076172:1 67542658 ID63883 U -
TTACAGGACGAAATCAGTTACAAACTCTGC
>9 dna:chromosome chromosome:NCBIM37:9:1:124076172:1 67542686 ID51190 U -
TGGATTGGATAGACAAATCTTTACCTGCCTT
>9 dna:chromosome chromosome:NCBIM37:9:1:124076172:1 67542687 ID51189 U -
TGGATTGGATAGACAAATCTTTACCTGCCT
>9 dna:chromosome chromosome:NCBIM37:9:1:124076172:1 67542688 ID51188 U -
TGGATTGGATAGACAAATCTTTACCTGCC
>9 dna:chromosome chromosome:NCBIM37:9:1:124076172:1 67542725 ID28734 U -
TCCCTACTGAGGGACCTCTCCCTACTCTC
>9 dna:chromosome chromosome:NCBIM37:9:1:124076172:1 67542884 ID9898 U -
TAAGATGGCTGCTCTTTGTTCCCAAAGAAC
>9 dna:chromosome chromosome:NCBIM37:9:1:124076172:1 67542889 ID32801 U -
TCTTAAGATGGCTGCTCTTTGTTCCCAA
>9 dna:chromosome chromosome:NCBIM37:9:1:124076172:1 67542928 ID19564 U -
TAGGATTAAAGGCATCTGCCACACCTAGC
>9 dna:chromosome chromosome:NCBIM37:9:1:124076172:1 67542933 ID58588 U -
TGTCTAGGATTAAAGGCATCTGCCACAC
>9 dna:chromosome chromosome:NCBIM37:9:1:124076172:1 67542958 ID30577 U -
TCGAACCCAGAGATCTGTCTGCCTCTGT
>9 dna:chromosome chromosome:NCBIM37:9:1:124076172:1 67542964 ID36905 U -
TGACATCGAACCCAGAGATCTGTCTGC
>9 dna:chromosome chromosome:NCBIM37:9:1:124076172:1 67542975 ID28048 U -
TCCATTGGTCAGGCTGACATCGAACCCAGA
>9 dna:chromosome chromosome:NCBIM37:9:1:124076172:1 67542979 ID25317 U -
TCACTCCATTGGTCAGGCTGACATCGAACC
>9 dna:chromosome chromosome:NCBIM37:9:1:124076172:1 67542980 ID25316 U -
TCACTCCATTGGTCAGGCTGACATCGAAC
>9 dna:chromosome chromosome:NCBIM37:9:1:124076172:1 67542987 ID3606 U -
CTGGAACTCACTCCATTGGTCAGGCTGAC
>9 dna:chromosome chromosome:NCBIM37:9:1:124076172:1 67543042 ID61051 U -
TGTTGTTGTTTTGTTTGCTTTCAGTACAG
>9 dna:chromosome chromosome:NCBIM37:9:1:124076172:1 67543043 ID68007 U -
TTGTTGTTGTTTTGTTTGCTTTCAGTACA
>9 dna:chromosome chromosome:NCBIM37:9:1:124076172:1 67543044 ID68006 U -
TTGTTGTTGTTTTGTTTGCTTTCAGTAC
>9 dna:chromosome chromosome:NCBIM37:9:1:124076172:1 67543048 ID68804 U -
TTTGTTGTTGTTTTGTTTGCTTTCA
>9 dna:chromosome chromosome:NCBIM37:9:1:124076172:1 67543053 ID48336 U -
TGCTTCCTTTTTTGTTGTTGTTTTGTTTGC
>9 dna:chromosome chromosome:NCBIM37:9:1:124076172:1 67543120 ID18645 U -
TAGCTCAGTGATGGACTATGATGAGGGT
>9 dna:chromosome chromosome:NCBIM37:9:1:124076172:1 67543122 ID18644 U -
TAGCTCAGTGATGGACTATGATGAGG
>9 dna:chromosome chromosome:NCBIM37:9:1:124076172:1 67543123 ID18643 U -
TAGCTCAGTGATGGACTATGATGAG
>9 dna:chromosome chromosome:NCBIM37:9:1:124076172:1 67543137 ID25912 U -
TCAGGTTACTGCCTTGGCCTAGCTCAGTGA
>9 dna:chromosome chromosome:NCBIM37:9:1:124076172:1 67543138 ID25911 U -
TCAGGTTACTGCCTTGGCCTAGCTCAGTG
>9 dna:chromosome chromosome:NCBIM37:9:1:124076172:1 67543142 ID44581 U -
TGCATTCAGGTTACTGCCTTGGCCTAGCTC
>9 dna:chromosome chromosome:NCBIM37:9:1:124076172:1 67543148 ID44580 U -
TGCATTCAGGTTACTGCCTTGGCC
>9 dna:chromosome chromosome:NCBIM37:9:1:124076172:1 67543173 ID46563 U -
TGCCTTGCTTTAGTTCTTGCCTCCAGGCTC
>9 dna:chromosome chromosome:NCBIM37:9:1:124076172:1 67543177 ID46562 U -
TGCCTTGCTTTAGTTCTTGCCTCCAG
>9 dna:chromosome chromosome:NCBIM37:9:1:124076172:1 67543268 ID66497 M -
TTGACTAATGTGGGAGGGCCCAGC
>9 dna:chromosome chromosome:NCBIM37:9:1:124076172:1 67543272 ID9332 U -
TAACTTATTGACTAATGTGGGAGGGCC
>9 dna:chromosome chromosome:NCBIM37:9:1:124076172:1 67543324 ID39701 U -
TGAGGAATTGCCTCTTTTGGATTGGCCTGA
>9 dna:chromosome chromosome:NCBIM37:9:1:124076172:1 67543325 ID39700 U -
TGAGGAATTGCCTCTTTTGGATTGGCCTG
>9 dna:chromosome chromosome:NCBIM37:9:1:124076172:1 67543343 ID52923 U -
TGGGAAGAGAGGCCCTCAGTTGAGGAATTGC
>9 dna:chromosome chromosome:NCBIM37:9:1:124076172:1 67543361 ID67803 U -
TTGTCAAATTAACCATGGGAAGAGAGGC
>9 dna:chromosome chromosome:NCBIM37:9:1:124076172:1 67543366 ID6291 U -
GTTTTTGTCAAATTAACCATGGGAAGA
>9 dna:chromosome chromosome:NCBIM37:9:1:124076172:1 67543379 ID48063 U -
TGCTGTGCTGGTTGGTTTTTGTCAAATT
>9 dna:chromosome chromosome:NCBIM37:9:1:124076172:1 67543392 ID4694 U -
GATTCACGTTACCTTGCTGTGCTGGTTGG
>9 dna:chromosome chromosome:NCBIM37:9:1:124076172:1 67543395 ID3981 U -
GAAGATTCACGTTACCTTGCTGTGCTGGT
>9 dna:chromosome chromosome:NCBIM37:9:1:124076172:1 67543396 ID16451 U -
TAGAAGATTCACGTTACCTTGCTGTGCTGG
>9 dna:chromosome chromosome:NCBIM37:9:1:124076172:1 67543397 ID16450 U -
TAGAAGATTCACGTTACCTTGCTGTGCTG
>9 dna:chromosome chromosome:NCBIM37:9:1:124076172:1 67543397 ID64080 U -
TTAGAAGATTCACGTTACCTTGCTGTGCTG
>9 dna:chromosome chromosome:NCBIM37:9:1:124076172:1 67543399 ID3980 U -
GAAGATTCACGTTACCTTGCTGTGC
>9 dna:chromosome chromosome:NCBIM37:9:1:124076172:1 67543403 ID40632 U -
TGAGTTTTTAGAAGATTCACGTTACCTTGCT
>9 dna:chromosome chromosome:NCBIM37:9:1:124076172:1 67543404 ID40631 U -
TGAGTTTTTAGAAGATTCACGTTACCTTGC
>9 dna:chromosome chromosome:NCBIM37:9:1:124076172:1 67543435 ID55216 U -
TGGTACCTTTGAATTTAGGAACTGAGGTC
>9 dna:chromosome chromosome:NCBIM37:9:1:124076172:1 67543437 ID55215 U -
TGGTACCTTTGAATTTAGGAACTGAGG
>9 dna:chromosome chromosome:NCBIM37:9:1:124076172:1 67543439 ID58521 U -
TGTCCTGGTACCTTTGAATTTAGGAACTGA
>9 dna:chromosome chromosome:NCBIM37:9:1:124076172:1 67543449 ID67856 U -
TTGTCTGTCCTGGTACCTTTGAATT
>9 dna:chromosome chromosome:NCBIM37:9:1:124076172:1 67543466 ID67139 U -
TTGGAGAAGGTCAGGTGACAGTTTGTCTGT
>9 dna:chromosome chromosome:NCBIM37:9:1:124076172:1 67543523 ID45954 U -
TGCCCTGATTTTTATCGATTCTTCTCATC
>9 dna:chromosome chromosome:NCBIM37:9:1:124076172:1 67543524 ID45953 U -
TGCCCTGATTTTTATCGATTCTTCTCAT
>9 dna:chromosome chromosome:NCBIM37:9:1:124076172:1 67543525 ID32470 U -
TCTGCCCTGATTTTTATCGATTCTTCTCA
>9 dna:chromosome chromosome:NCBIM37:9:1:124076172:1 67543540 ID64256 U -
TTAGTTTTCATTAATTTCTGCCCTGATTTT
>9 dna:chromosome chromosome:NCBIM37:9:1:124076172:1 67543618 ID52364 U -
TGGCTAGGGAACCTGTCAATCTTGATTAC
>9 dna:chromosome chromosome:NCBIM37:9:1:124076172:1 67543683 ID58406 U -
TGTCATTAAAAACCCCCTTTCAACCTCTTGA
>9 dna:chromosome chromosome:NCBIM37:9:1:124076172:1 67543709 ID11337 U -
TAATGCCCTGGATTTCACTGGAATCTGTCA
>9 dna:chromosome chromosome:NCBIM37:9:1:124076172:1 67543731 ID68417 U -
TTTCCAAAAATGTTCCCCAATAATGCCC
>9 dna:chromosome chromosome:NCBIM37:9:1:124076172:1 67543780 ID28060 U -
TCCATTTCTTCTAGATTTTTCAGGGTTTT
>9 dna:chromosome chromosome:NCBIM37:9:1:124076172:1 67543801 ID60008 U -
TGTGTACCTTGCAAATTATCCATTTC
>9 dna:chromosome chromosome:NCBIM37:9:1:124076172:1 67543814 ID11797 U -
TAATTTTGGTTGGCCATGTGTACCTTGCA
>9 dna:chromosome chromosome:NCBIM37:9:1:124076172:1 67543815 ID11796 U -
TAATTTTGGTTGGCCATGTGTACCTTGC
>9 dna:chromosome chromosome:NCBIM37:9:1:124076172:1 67543819 ID29803 U -
TCCTCTAATTTTGGTTGGCCATGTGTACC
>9 dna:chromosome chromosome:NCBIM37:9:1:124076172:1 67543820 ID65542 U -
TTCCTCTAATTTTGGTTGGCCATGTGTAC
>9 dna:chromosome chromosome:NCBIM37:9:1:124076172:1 67543838 ID13533 U -
TACATTGTTCTCACATTCTTCCTCTAATT
>9 dna:chromosome chromosome:NCBIM37:9:1:124076172:1 67543860 ID15474 U -
TACTGCTTCTTGGGGACTCCTTACATTG
>9 dna:chromosome chromosome:NCBIM37:9:1:124076172:1 67543876 ID47612 U -
TGCTCTACCTCGGCATACTGCTTCTTG
>9 dna:chromosome chromosome:NCBIM37:9:1:124076172:1 67543968 ID35149 U -
TGAAGACCATGGATGTCAGTGGCTCA
>9 dna:chromosome chromosome:NCBIM37:9:1:124076172:1 67543974 ID30775 U -
TCGGACTAGTTTGAAGACCATGGATGTCAGT
>9 dna:chromosome chromosome:NCBIM37:9:1:124076172:1 67543976 ID30774 U -
TCGGACTAGTTTGAAGACCATGGATGTCA
>9 dna:chromosome chromosome:NCBIM37:9:1:124076172:1 67543977 ID30773 U -
TCGGACTAGTTTGAAGACCATGGATGTC
>9 dna:chromosome chromosome:NCBIM37:9:1:124076172:1 67543978 ID61292 U -
TGTTTTCGGACTAGTTTGAAGACCATGGATGT
>9 dna:chromosome chromosome:NCBIM37:9:1:124076172:1 67543978 ID68452 U -
TTTCGGACTAGTTTGAAGACCATGGATGT
>9 dna:chromosome chromosome:NCBIM37:9:1:124076172:1 67543995 ID56307 U -
TGGTGTCCTTCTCTTTGTTTTCGGACTAGT
>9 dna:chromosome chromosome:NCBIM37:9:1:124076172:1 67543996 ID56306 U -
TGGTGTCCTTCTCTTTGTTTTCGGACTAG
>9 dna:chromosome chromosome:NCBIM37:9:1:124076172:1 67543999 ID47983 U -
TGCTGGTGTCCTTCTCTTTGTTTTCGGAC
>9 dna:chromosome chromosome:NCBIM37:9:1:124076172:1 67544032 ID30204 U -
TCCTGTTTGTAGTGTCCCTAGGACAGAAGC
>9 dna:chromosome chromosome:NCBIM37:9:1:124076172:1 67544047 ID48075 U -
TGCTGTGTCCATATCCTGTTTGTAGTGT
>9 dna:chromosome chromosome:NCBIM37:9:1:124076172:1 67544051 ID44608 U -
TGCATTGCTGTGTCCATATCCTGTTTGTA
>9 dna:chromosome chromosome:NCBIM37:9:1:124076172:1 67544052 ID66811 U -
TTGCATTGCTGTGTCCATATCCTGTTTGT
>9 dna:chromosome chromosome:NCBIM37:9:1:124076172:1 67544059 ID21347 U -
TAGTTGTCTTGCATTGCTGTGTCCATATCC
>9 dna:chromosome chromosome:NCBIM37:9:1:124076172:1 67544060 ID21346 U -
TAGTTGTCTTGCATTGCTGTGTCCATATC
>9 dna:chromosome chromosome:NCBIM37:9:1:124076172:1 67544066 ID56810 U -
TGGTTTGTAGTTGTCTTGCATTGCTGTGTC
>9 dna:chromosome chromosome:NCBIM37:9:1:124076172:1 67544066 ID67754 U -
TTGTAGTTGTCTTGCATTGCTGTGTC
>9 dna:chromosome chromosome:NCBIM37:9:1:124076172:1 67544067 ID56809 U -
TGGTTTGTAGTTGTCTTGCATTGCTGTGT
>9 dna:chromosome chromosome:NCBIM37:9:1:124076172:1 67544072 ID5347 U -
GGAACTTGGTTTGTAGTTGTCTTGCATTGC
>9 dna:chromosome chromosome:NCBIM37:9:1:124076172:1 67544080 ID64813 U -
TTCACCAGGAACTTGGTTTGTAGTTGTCT
>9 dna:chromosome chromosome:NCBIM37:9:1:124076172:1 67544088 ID58303 U -
TGTCAGTATTCACCAGGAACTTGGTTTGT
>9 dna:chromosome chromosome:NCBIM37:9:1:124076172:1 67544095 ID4588 U -
GAGTTTTTGTCAGTATTCACCAGGAACTT
>9 dna:chromosome chromosome:NCBIM37:9:1:124076172:1 67544098 ID38839 U -
TGAGAGTTTTTGTCAGTATTCACCAGGAA
>9 dna:chromosome chromosome:NCBIM37:9:1:124076172:1 67544103 ID65704 U -
TTCGGTTGAGAGTTTTTGTCAGTATTCACC
>9 dna:chromosome chromosome:NCBIM37:9:1:124076172:1 67544119 ID36201 U -
TGAATTTGGTTTCCATTCGGTTGAGAGTT
>9 dna:chromosome chromosome:NCBIM37:9:1:124076172:1 67544122 ID33052 U -
TCTTGAATTTGGTTTCCATTCGGTTGAGA
>9 dna:chromosome chromosome:NCBIM37:9:1:124076172:1 67544123 ID66167 U -
TTCTTGAATTTGGTTTCCATTCGGTTGAG
>9 dna:chromosome chromosome:NCBIM37:9:1:124076172:1 67544130 ID21135 U -
TAGTGTATTCTTGAATTTGGTTTCCATTC
>9 dna:chromosome chromosome:NCBIM37:9:1:124076172:1 67544131 ID29565 U -
TCCTAGTGTATTCTTGAATTTGGTTTCCATT
>9 dna:chromosome chromosome:NCBIM37:9:1:124076172:1 67544133 ID3349 U -
CTAGTGTATTCTTGAATTTGGTTTCCA
>9 dna:chromosome chromosome:NCBIM37:9:1:124076172:1 67544140 ID19108 U -
TAGGAATTTCCTAGTGTATTCTTGAATTTG
>9 dna:chromosome chromosome:NCBIM37:9:1:124076172:1 67544145 ID56253 U -
TGGTGTAGGAATTTCCTAGTGTATTCTTGA
>9 dna:chromosome chromosome:NCBIM37:9:1:124076172:1 67544149 ID50310 U -
TGGACTGGTGTAGGAATTTCCTAGTGTATTC
>9 dna:chromosome chromosome:NCBIM37:9:1:124076172:1 67544149 ID56252 U -
TGGTGTAGGAATTTCCTAGTGTATTC
>9 dna:chromosome chromosome:NCBIM37:9:1:124076172:1 67544150 ID50309 U -
TGGACTGGTGTAGGAATTTCCTAGTGTATT
>9 dna:chromosome chromosome:NCBIM37:9:1:124076172:1 67544151 ID50308 U -
TGGACTGGTGTAGGAATTTCCTAGTGTAT
>9 dna:chromosome chromosome:NCBIM37:9:1:124076172:1 67544152 ID67126 U -
TTGGACTGGTGTAGGAATTTCCTAGTGTA
>9 dna:chromosome chromosome:NCBIM37:9:1:124076172:1 67544156 ID784 U -
ACTTGGACTGGTGTAGGAATTTCCTAG
>9 dna:chromosome chromosome:NCBIM37:9:1:124076172:1 67544156 ID67125 U -
TTGGACTGGTGTAGGAATTTCCTAG
>9 dna:chromosome chromosome:NCBIM37:9:1:124076172:1 67544168 ID67067 U -
TTGGAATGAGACCCACTTGGACTGGTGTA
>9 dna:chromosome chromosome:NCBIM37:9:1:124076172:1 67544169 ID67066 U -
TTGGAATGAGACCCACTTGGACTGGTGT
>9 dna:chromosome chromosome:NCBIM37:9:1:124076172:1 67544178 ID30400 U -
TCCTTGCACTTGGAATGAGACCCACTTG
>9 dna:chromosome chromosome:NCBIM37:9:1:124076172:1 67544183 ID34772 U -
TGAACCATCCTTGCACTTGGAATGAGACCC
>9 dna:chromosome chromosome:NCBIM37:9:1:124076172:1 67544192 ID58930 U -
TGTGAATACTGAACCATCCTTGCACTTGGA
>9 dna:chromosome chromosome:NCBIM37:9:1:124076172:1 67544201 ID42284 U -
TGATTGATCTGTGAATACTGAACCATCCTT
>9 dna:chromosome chromosome:NCBIM37:9:1:124076172:1 67544204 ID2099 U -
CACTGATTGATCTGTGAATACTGAACCATC
>9 dna:chromosome chromosome:NCBIM37:9:1:124076172:1 67544205 ID42283 U -
TGATTGATCTGTGAATACTGAACCAT
>9 dna:chromosome chromosome:NCBIM37:9:1:124076172:1 67544206 ID24954 U -
TCACACTGATTGATCTGTGAATACTGAACCA
>9 dna:chromosome chromosome:NCBIM37:9:1:124076172:1 67544207 ID24953 U -
TCACACTGATTGATCTGTGAATACTGAACC
>9 dna:chromosome chromosome:NCBIM37:9:1:124076172:1 67544208 ID24952 U -
TCACACTGATTGATCTGTGAATACTGAAC
>9 dna:chromosome chromosome:NCBIM37:9:1:124076172:1 67544209 ID2499 U -
CATCACACTGATTGATCTGTGAATACTGAA
>9 dna:chromosome chromosome:NCBIM37:9:1:124076172:1 67544209 ID24951 U -
TCACACTGATTGATCTGTGAATACTGAA
>9 dna:chromosome chromosome:NCBIM37:9:1:124076172:1 67544217 ID14109 U -
TACCCATCACACTGATTGATCTGTGA
>9 dna:chromosome chromosome:NCBIM37:9:1:124076172:1 67544218 ID30231 U -
TCCTTACCCATCACACTGATTGATCTGTG
>9 dna:chromosome chromosome:NCBIM37:9:1:124076172:1 67544231 ID38933 U -
TGAGATGACCTCCATCCTTACCCATCACAC
>9 dna:chromosome chromosome:NCBIM37:9:1:124076172:1 67544233 ID38932 U -
TGAGATGACCTCCATCCTTACCCATCAC
>9 dna:chromosome chromosome:NCBIM37:9:1:124076172:1 67544238 ID38440 U -
TGAGACAATGAGATGACCTCCATCCTTACCC
>9 dna:chromosome chromosome:NCBIM37:9:1:124076172:1 67544240 ID38439 U -
TGAGACAATGAGATGACCTCCATCCTTAC
>9 dna:chromosome chromosome:NCBIM37:9:1:124076172:1 67544247 ID57574 U -
TGTACCTATTGAGACAATGAGATGACCTCCA
>9 dna:chromosome chromosome:NCBIM37:9:1:124076172:1 67544248 ID57573 U -
TGTACCTATTGAGACAATGAGATGACCTCC
>9 dna:chromosome chromosome:NCBIM37:9:1:124076172:1 67544249 ID32618 U -
TCTGTACCTATTGAGACAATGAGATGACCTC
>9 dna:chromosome chromosome:NCBIM37:9:1:124076172:1 67544250 ID66089 U -
TTCTGTACCTATTGAGACAATGAGATGACCT
>9 dna:chromosome chromosome:NCBIM37:9:1:124076172:1 67544262 ID13612 U -
TACCAACGGCCTTTTCTGTACCTATTGAGACA
>9 dna:chromosome chromosome:NCBIM37:9:1:124076172:1 67544263 ID13611 U -
TACCAACGGCCTTTTCTGTACCTATTGAGAC
>9 dna:chromosome chromosome:NCBIM37:9:1:124076172:1 67544264 ID13610 U -
TACCAACGGCCTTTTCTGTACCTATTGAGA
>9 dna:chromosome chromosome:NCBIM37:9:1:124076172:1 67544265 ID13609 U -
TACCAACGGCCTTTTCTGTACCTATTGAG
>9 dna:chromosome chromosome:NCBIM37:9:1:124076172:1 67544266 ID63964 U -
TTACCAACGGCCTTTTCTGTACCTATTGA
>9 dna:chromosome chromosome:NCBIM37:9:1:124076172:1 67544272 ID35019 U -
TGAACTTTACCAACGGCCTTTTCTGTACC
>9 dna:chromosome chromosome:NCBIM37:9:1:124076172:1 67544275 ID60872 U -
TGTTGAACTTTACCAACGGCCTTTTCTGT
>9 dna:chromosome chromosome:NCBIM37:9:1:124076172:1 67544287 ID22351 U -
TATCATGAAGGGCTGTTGAACTTTACCAAC
>9 dna:chromosome chromosome:NCBIM37:9:1:124076172:1 67544287 ID64353 U -
TTATCATGAAGGGCTGTTGAACTTTACCAAC
>9 dna:chromosome chromosome:NCBIM37:9:1:124076172:1 67544288 ID22350 U -
TATCATGAAGGGCTGTTGAACTTTACCAA
>9 dna:chromosome chromosome:NCBIM37:9:1:124076172:1 67544296 ID52687 U -
TGGCTTTTATCATGAAGGGCTGTTGAAC
>9 dna:chromosome chromosome:NCBIM37:9:1:124076172:1 67544297 ID52686 U -
TGGCTTTTATCATGAAGGGCTGTTGAA
>9 dna:chromosome chromosome:NCBIM37:9:1:124076172:1 67544298 ID66183 U -
TTCTTGGCTTTTATCATGAAGGGCTGTTGA
>9 dna:chromosome chromosome:NCBIM37:9:1:124076172:1 67544301 ID66166 U -
TTCTTCTTGGCTTTTATCATGAAGGGCTGT
>9 dna:chromosome chromosome:NCBIM37:9:1:124076172:1 67544318 ID50312 U -
TGGACTGTCTATTCTCAGCTTCTTCTTGGCTT
>9 dna:chromosome chromosome:NCBIM37:9:1:124076172:1 67544320 ID50311 U -
TGGACTGTCTATTCTCAGCTTCTTCTTGGC
>9 dna:chromosome chromosome:NCBIM37:9:1:124076172:1 67544328 ID51774 U -
TGGCATATGGACTGTCTATTCTCAGCTTC
>9 dna:chromosome chromosome:NCBIM37:9:1:124076172:1 67544331 ID47951 U -
TGCTGGCATATGGACTGTCTATTCTCAGC
>9 dna:chromosome chromosome:NCBIM37:9:1:124076172:1 67544331 ID51773 U -
TGGCATATGGACTGTCTATTCTCAGC
>9 dna:chromosome chromosome:NCBIM37:9:1:124076172:1 67544336 ID43414 U -
TGCAATGCTGGCATATGGACTGTCTATTC
>9 dna:chromosome chromosome:NCBIM37:9:1:124076172:1 67544346 ID23501 U -
TATTATGGTATCTGCAATGCTGGCATATGGA
>9 dna:chromosome chromosome:NCBIM37:9:1:124076172:1 67544348 ID23500 U -
TATTATGGTATCTGCAATGCTGGCATATG
>9 dna:chromosome chromosome:NCBIM37:9:1:124076172:1 67544349 ID23499 U -
TATTATGGTATCTGCAATGCTGGCATAT
>9 dna:chromosome chromosome:NCBIM37:9:1:124076172:1 67544350 ID23498 U -
TATTATGGTATCTGCAATGCTGGCATA
>9 dna:chromosome chromosome:NCBIM37:9:1:124076172:1 67544353 ID58354 U -
TGTCATATTATGGTATCTGCAATGCTGGC
>9 dna:chromosome chromosome:NCBIM37:9:1:124076172:1 67544353 ID67819 U -
TTGTCATATTATGGTATCTGCAATGCTGGC
>9 dna:chromosome chromosome:NCBIM37:9:1:124076172:1 67544357 ID10668 U -
TAAGTTTGTCATATTATGGTATCTGCAATGC
>9 dna:chromosome chromosome:NCBIM37:9:1:124076172:1 67544358 ID10667 U -
TAAGTTTGTCATATTATGGTATCTGCAATG
>9 dna:chromosome chromosome:NCBIM37:9:1:124076172:1 67544361 ID57395 U -
TGTAAGTTTGTCATATTATGGTATCTGCA
>9 dna:chromosome chromosome:NCBIM37:9:1:124076172:1 67544364 ID52548 U -
TGGCTGTAAGTTTGTCATATTATGGTATCT
>9 dna:chromosome chromosome:NCBIM37:9:1:124076172:1 67544365 ID67347 U -
TTGGCTGTAAGTTTGTCATATTATGGTATC
>9 dna:chromosome chromosome:NCBIM37:9:1:124076172:1 67544366 ID52547 U -
TGGCTGTAAGTTTGTCATATTATGGTAT
>9 dna:chromosome chromosome:NCBIM37:9:1:124076172:1 67544367 ID60966 U -
TGTTGGCTGTAAGTTTGTCATATTATGGTA
>9 dna:chromosome chromosome:NCBIM37:9:1:124076172:1 67544372 ID57479 U -
TGTAATGTTGGCTGTAAGTTTGTCATATTA
>9 dna:chromosome chromosome:NCBIM37:9:1:124076172:1 67544379 ID23868 U -
TATTTAGTGTAATGTTGGCTGTAAGTTTGT
>9 dna:chromosome chromosome:NCBIM37:9:1:124076172:1 67544383 ID28762 U -
TCCCTATTTAGTGTAATGTTGGCTGTAAGT
>9 dna:chromosome chromosome:NCBIM37:9:1:124076172:1 67544384 ID28761 U -
TCCCTATTTAGTGTAATGTTGGCTGTAAG
>9 dna:chromosome chromosome:NCBIM37:9:1:124076172:1 67544386 ID65417 U -
TTCCCTATTTAGTGTAATGTTGGCTGTA
>9 dna:chromosome chromosome:NCBIM37:9:1:124076172:1 67544402 ID38968 U -
TGAGATGCATCCAGCCTTTCCCTATTTAG
>9 dna:chromosome chromosome:NCBIM37:9:1:124076172:1 67544407 ID17550 U -
TAGATGAGATGCATCCAGCCTTTCCCTA
>9 dna:chromosome chromosome:NCBIM37:9:1:124076172:1 67544409 ID17549 U -
TAGATGAGATGCATCCAGCCTTTCCC
>9 dna:chromosome chromosome:NCBIM37:9:1:124076172:1 67544410 ID17548 U -
TAGATGAGATGCATCCAGCCTTTCC
>9 dna:chromosome chromosome:NCBIM37:9:1:124076172:1 67544414 ID32822 U -
TCTTAATTCTAGATGAGATGCATCCAGCCT
>9 dna:chromosome chromosome:NCBIM37:9:1:124076172:1 67544414 ID66126 U -
TTCTTAATTCTAGATGAGATGCATCCAGCCT
>9 dna:chromosome chromosome:NCBIM37:9:1:124076172:1 67544416 ID60830 U -
TGTTCTTAATTCTAGATGAGATGCATCCAGC
>9 dna:chromosome chromosome:NCBIM37:9:1:124076172:1 67544487 ID53131 U -
TGGGAATTGAATCCAGGACTTCTGGAAGAGGA
>9 dna:chromosome chromosome:NCBIM37:9:1:124076172:1 67544488 ID53130 U -
TGGGAATTGAATCCAGGACTTCTGGAAGAGG
>9 dna:chromosome chromosome:NCBIM37:9:1:124076172:1 67544489 ID53128 M -
TGGGAATTGAATCCAGGACTTCTGGAAGAG
>9 dna:chromosome chromosome:NCBIM37:9:1:124076172:1 67544490 ID53127 M -
TGGGAATTGAATCCAGGACTTCTGGAAGA
>9 dna:chromosome chromosome:NCBIM37:9:1:124076172:1 67544492 ID53126 M -
TGGGAATTGAATCCAGGACTTCTGGAA
>9 dna:chromosome chromosome:NCBIM37:9:1:124076172:1 67544493 ID53125 M -
TGGGAATTGAATCCAGGACTTCTGGA
>9 dna:chromosome chromosome:NCBIM37:9:1:124076172:1 67544494 ID53124 M -
TGGGAATTGAATCCAGGACTTCTGG
>9 dna:chromosome chromosome:NCBIM37:9:1:124076172:1 67544514 ID56720 M -
TGGTTGTGAGCCATCATGTGAGTGCTGGGA
>9 dna:chromosome chromosome:NCBIM37:9:1:124076172:1 67544525 ID50718 M -
TGGAGTTACAGATGGTTGTGAGCCATCATGT
>9 dna:chromosome chromosome:NCBIM37:9:1:124076172:1 67544526 ID50717 M -
TGGAGTTACAGATGGTTGTGAGCCATCATG
>9 dna:chromosome chromosome:NCBIM37:9:1:124076172:1 67544589 ID59840 U -
TGTGGACCACATATGTGCAGTGCTCACGA
>9 dna:chromosome chromosome:NCBIM37:9:1:124076172:1 67544665 ID44253 U -
TGCATACTAAATGTAACAGGGCCTTGTC
>9 dna:chromosome chromosome:NCBIM37:9:1:124076172:1 67544750 ID59035 U -
TGTGACCCACATCTTGCTGCCAGGCTTTT
>9 dna:chromosome chromosome:NCBIM37:9:1:124076172:1 67544931 ID67333 U -
TTGGCTCACAGTTTGAGGGAACAATCC
>9 dna:chromosome chromosome:NCBIM37:9:1:124076172:1 67545000 ID34887 U -
TGAACTACCTCCTGAATTGCTGTGACC
>9 dna:chromosome chromosome:NCBIM37:9:1:124076172:1 67545188 ID13289 U -
TACATCCTATATTGTTGAAAATGTTTATGC
>9 dna:chromosome chromosome:NCBIM37:9:1:124076172:1 67545476 ID18606 U -
TAGCTATGAACAATGCTAGATTTTTGATGG
>9 dna:chromosome chromosome:NCBIM37:9:1:124076172:1 67545518 ID19474 U -
TAGGATGAATGGTTTTTGCTTTGTTGTGC
>9 dna:chromosome chromosome:NCBIM37:9:1:124076172:1 67545519 ID19473 U -
TAGGATGAATGGTTTTTGCTTTGTTGTG
>9 dna:chromosome chromosome:NCBIM37:9:1:124076172:1 67545668 ID59599 U -
TGTGCATCCTGGGGGGCCTCGTTATTACA
>9 dna:chromosome chromosome:NCBIM37:9:1:124076172:1 67545680 ID5709 U -
GGGAAATTGATCTGTGCATCCTGGGGGGC
>9 dna:chromosome chromosome:NCBIM37:9:1:124076172:1 67545689 ID68334 U -
TTTCAAGTAGGGAAATTGATCTGTGCATC
>9 dna:chromosome chromosome:NCBIM37:9:1:124076172:1 67545699 ID4928 U -
GCCAGGGACCTTTTCAAGTAGGGAAATTGA
>9 dna:chromosome chromosome:NCBIM37:9:1:124076172:1 67545725 ID4692 U -
GATTATGGTGATAACAACACAGAGGCCA
>9 dna:chromosome chromosome:NCBIM37:9:1:124076172:1 67545735 ID54262 U -
TGGGCTTGGTGGATTATGGTGATAACAAC
>9 dna:chromosome chromosome:NCBIM37:9:1:124076172:1 67545744 ID37768 U -
TGACTGGTTCTGGGCTTGGTGGATTATGGT
>9 dna:chromosome chromosome:NCBIM37:9:1:124076172:1 67545786 ID3334 U -
CTACAGTCAATAGTTGAGCAGTTGAGCAGC
>9 dna:chromosome chromosome:NCBIM37:9:1:124076172:1 67545797 ID68494 U -
TTTCTTACTGTCTACAGTCAATAGTTGAGC
>9 dna:chromosome chromosome:NCBIM37:9:1:124076172:1 67545816 ID17341 U -
TAGAGTGTCTACCTTTATTTTCTTACTGT
>9 dna:chromosome chromosome:NCBIM37:9:1:124076172:1 67545867 ID27783 U -
TCCAGTGTCTTAGTGCTTGAATGAGCCAGC
>9 dna:chromosome chromosome:NCBIM37:9:1:124076172:1 67545869 ID27782 U -
TCCAGTGTCTTAGTGCTTGAATGAGCCA
>9 dna:chromosome chromosome:NCBIM37:9:1:124076172:1 67545897 ID3452 U -
CTCCATGCTTTTGAGTTGGCTTGCTTCCCCC
>9 dna:chromosome chromosome:NCBIM37:9:1:124076172:1 67545909 ID27804 U -
TCCATAAATGGCTCCATGCTTTTGAGTTGG
>9 dna:chromosome chromosome:NCBIM37:9:1:124076172:1 67545912 ID29755 U -
TCCTCCATAAATGGCTCCATGCTTTTGAGT
>9 dna:chromosome chromosome:NCBIM37:9:1:124076172:1 67546024 ID42072 U -
TGATGTTTTTTTGCAGGACCTTACTGCTGCC
>9 dna:chromosome chromosome:NCBIM37:9:1:124076172:1 67546024 ID66673 U -
TTGATGTTTTTTTGCAGGACCTTACTGCTGCC
>9 dna:chromosome chromosome:NCBIM37:9:1:124076172:1 67546025 ID42071 U -
TGATGTTTTTTTGCAGGACCTTACTGCTGC
>9 dna:chromosome chromosome:NCBIM37:9:1:124076172:1 67546026 ID66672 U -
TTGATGTTTTTTTGCAGGACCTTACTGCTG
>9 dna:chromosome chromosome:NCBIM37:9:1:124076172:1 67546028 ID42070 U -
TGATGTTTTTTTGCAGGACCTTACTGC
>9 dna:chromosome chromosome:NCBIM37:9:1:124076172:1 67546113 ID21511 U -
TATAAAGGAGTTTGACTTGTTGCCAGTCT
>9 dna:chromosome chromosome:NCBIM37:9:1:124076172:1 67546117 ID64259 U -
TTATAAAGGAGTTTGACTTGTTGCCA
>9 dna:chromosome chromosome:NCBIM37:9:1:124076172:1 67546120 ID1210 U -
AGGCTTATAAAGGAGTTTGACTTGTTG
>9 dna:chromosome chromosome:NCBIM37:9:1:124076172:1 67546148 ID43264 U -
TGCAAGTGGGACCCTGAGGGCTGGTTC
>9 dna:chromosome chromosome:NCBIM37:9:1:124076172:1 67546168 ID17100 U -
TAGAGAAAGGGGCAAATTCTGGTGCAAGT
>9 dna:chromosome chromosome:NCBIM37:9:1:124076172:1 67546200 ID25836 U -
TCAGCTCATTGGTCTTTTTCCCTGGAGTA
>9 dna:chromosome chromosome:NCBIM37:9:1:124076172:1 67546222 ID14476 U -
TACCTTAGTCCCACCTTCATCCTCAGCTC
>9 dna:chromosome chromosome:NCBIM37:9:1:124076172:1 67546276 ID14019 U -
TACCATGTCAGAAAAAAAATGGGCTTCTGGT
>9 dna:chromosome chromosome:NCBIM37:9:1:124076172:1 67546277 ID14018 U -
TACCATGTCAGAAAAAAAATGGGCTTCTGG
>9 dna:chromosome chromosome:NCBIM37:9:1:124076172:1 67546283 ID20098 U -
TAGGTCATACCATGTCAGAAAAAAAATGGGC
>9 dna:chromosome chromosome:NCBIM37:9:1:124076172:1 67546310 ID35594 U -
TGAAGTGAGTTGTTTCATGGCAGTAGG
>9 dna:chromosome chromosome:NCBIM37:9:1:124076172:1 67546311 ID35593 U -
TGAAGTGAGTTGTTTCATGGCAGTAG
>9 dna:chromosome chromosome:NCBIM37:9:1:124076172:1 67546324 ID64608 U -
TTCAACAGATGGAGCCTGAAGTGAGTTGT
>9 dna:chromosome chromosome:NCBIM37:9:1:124076172:1 67546325 ID24451 U -
TCAACAGATGGAGCCTGAAGTGAGTTG
>9 dna:chromosome chromosome:NCBIM37:9:1:124076172:1 67546329 ID54964 U -
TGGGTTTCAACAGATGGAGCCTGAAGTGA
>9 dna:chromosome chromosome:NCBIM37:9:1:124076172:1 67546379 ID47715 M -
TGCTGAACCTGCTTTGATTTGAGTCAGGA
>9 dna:chromosome chromosome:NCBIM37:9:1:124076172:1 67546382 ID17599 U -
TAGATGCTGAACCTGCTTTGATTTGAGTCA
>9 dna:chromosome chromosome:NCBIM37:9:1:124076172:1 67546383 ID17598 U -
TAGATGCTGAACCTGCTTTGATTTGAGTC
>9 dna:chromosome chromosome:NCBIM37:9:1:124076172:1 67546384 ID17597 U -
TAGATGCTGAACCTGCTTTGATTTGAGT
>9 dna:chromosome chromosome:NCBIM37:9:1:124076172:1 67546426 ID5353 M -
GGAAGCACTGAGTCGTGTTTAGGGTGTGG
>9 dna:chromosome chromosome:NCBIM37:9:1:124076172:1 67546448 ID22661 U -
TATGAAATAATAGACTCACTGAGGAAGCA
>9 dna:chromosome chromosome:NCBIM37:9:1:124076172:1 67546449 ID22660 U -
TATGAAATAATAGACTCACTGAGGAAGC
>9 dna:chromosome chromosome:NCBIM37:9:1:124076172:1 67546455 ID47501 U -
TGCTCAGGTATGAAATAATAGACTCACTGA
>9 dna:chromosome chromosome:NCBIM37:9:1:124076172:1 67546496 ID12980 U -
TACAGCACTGATCTTGGCACTCTGGG
>9 dna:chromosome chromosome:NCBIM37:9:1:124076172:1 67546514 ID24062 U -
TATTTTGTGTACACGCCACCCATACAGCAC
>9 dna:chromosome chromosome:NCBIM37:9:1:124076172:1 67546575 ID38747 U -
TGAGAGGAGCCATTCCCATTGCCTGAACC
>9 dna:chromosome chromosome:NCBIM37:9:1:124076172:1 67546582 ID57844 U -
TGTATCTTTGAGAGGAGCCATTCCCATTGC
>9 dna:chromosome chromosome:NCBIM37:9:1:124076172:1 67546593 ID5005 U -
GCCTACCTCTGTATCTTTGAGAGGAGCC
>9 dna:chromosome chromosome:NCBIM37:9:1:124076172:1 67546643 ID36523 U -
TGACACCAAAAGCTATCTCTCTGAAGCCTC
>9 dna:chromosome chromosome:NCBIM37:9:1:124076172:1 67546746 ID22590 U -
TATCTGTGCGTTTTTCTCTCTGGGCA
>9 dna:chromosome chromosome:NCBIM37:9:1:124076172:1 67546770 ID45285 U -
TGCCAGACCTGATGGTGAGGGACTGTCTTA
>9 dna:chromosome chromosome:NCBIM37:9:1:124076172:1 67546793 ID66941 U -
TTGCTGACACAAATACAGGCCCGTTGCCAGA
>9 dna:chromosome chromosome:NCBIM37:9:1:124076172:1 67546794 ID47751 U -
TGCTGACACAAATACAGGCCCGTTGCCAG
>9 dna:chromosome chromosome:NCBIM37:9:1:124076172:1 67546802 ID34903 U -
TGAACTATTGCTGACACAAATACAGGCCC
>9 dna:chromosome chromosome:NCBIM37:9:1:124076172:1 67546823 ID31186 U -
TCTAAAGTCTTGGTCAGGATATGAACTAT
>9 dna:chromosome chromosome:NCBIM37:9:1:124076172:1 67546837 ID17822 U -
TAGCAAATGGTCTACCTCTAAAGTCTTGGTC
>9 dna:chromosome chromosome:NCBIM37:9:1:124076172:1 67546838 ID17821 U -
TAGCAAATGGTCTACCTCTAAAGTCTTGGT
>9 dna:chromosome chromosome:NCBIM37:9:1:124076172:1 67546839 ID17819 U -
TAGCAAATGGTCTACCTCTAAAGTCTTGG
>9 dna:chromosome chromosome:NCBIM37:9:1:124076172:1 67546853 ID7362 U -
TAAACAGTGTGGTGCTTAGCAAATGGTCTAC
>9 dna:chromosome chromosome:NCBIM37:9:1:124076172:1 67546854 ID7361 U -
TAAACAGTGTGGTGCTTAGCAAATGGTCTA
>9 dna:chromosome chromosome:NCBIM37:9:1:124076172:1 67546855 ID7360 U -
TAAACAGTGTGGTGCTTAGCAAATGGTCT
>9 dna:chromosome chromosome:NCBIM37:9:1:124076172:1 67546856 ID7359 U -
TAAACAGTGTGGTGCTTAGCAAATGGTC
>9 dna:chromosome chromosome:NCBIM37:9:1:124076172:1 67546856 ID21470 U -
TATAAACAGTGTGGTGCTTAGCAAATGGTC
>9 dna:chromosome chromosome:NCBIM37:9:1:124076172:1 67546857 ID2466 U -
CAGTGTGGTGCTTAGCAAATGGT
>9 dna:chromosome chromosome:NCBIM37:9:1:124076172:1 67546857 ID21469 U -
TATAAACAGTGTGGTGCTTAGCAAATGGT
>9 dna:chromosome chromosome:NCBIM37:9:1:124076172:1 67546858 ID21468 U -
TATAAACAGTGTGGTGCTTAGCAAATGG
>9 dna:chromosome chromosome:NCBIM37:9:1:124076172:1 67546860 ID21467 U -
TATAAACAGTGTGGTGCTTAGCAAAT
>9 dna:chromosome chromosome:NCBIM37:9:1:124076172:1 67546861 ID22518 U -
TATCTATAAACAGTGTGGTGCTTAGCAAA
>9 dna:chromosome chromosome:NCBIM37:9:1:124076172:1 67546881 ID46317 U -
TGCCTGAACTTTAAGGCCTATCTATAA
>9 dna:chromosome chromosome:NCBIM37:9:1:124076172:1 67546949 ID8915 U -
TAACCCAACTGAATTTCCTGCCAAGGCTC
>9 dna:chromosome chromosome:NCBIM37:9:1:124076172:1 67546954 ID8733 U -
TAACATAACCCAACTGAATTTCCTGCCAA
>9 dna:chromosome chromosome:NCBIM37:9:1:124076172:1 67546956 ID8732 U -
TAACATAACCCAACTGAATTTCCTGCC
>9 dna:chromosome chromosome:NCBIM37:9:1:124076172:1 67546990 ID26934 U -
TCCAAGCACATTGGGTTCAGAACAGGG
>9 dna:chromosome chromosome:NCBIM37:9:1:124076172:1 67546991 ID6246 U -
GTTCCAAGCACATTGGGTTCAGAACAGG
>9 dna:chromosome chromosome:NCBIM37:9:1:124076172:1 67547023 ID16646 U -
TAGAATCTCAAAAGACGAAGAACCTG
>9 dna:chromosome chromosome:NCBIM37:9:1:124076172:1 67547033 ID7103 U -
TAAAATCAGTCCTATAGAATCTCAAAAGAC
>9 dna:chromosome chromosome:NCBIM37:9:1:124076172:1 67547034 ID7102 U -
TAAAATCAGTCCTATAGAATCTCAAAAGA
>9 dna:chromosome chromosome:NCBIM37:9:1:124076172:1 67547042 ID26828 U -
TCCAACACCAATAAAATCAGTCCTATAGAATC
>9 dna:chromosome chromosome:NCBIM37:9:1:124076172:1 67547043 ID26827 U -
TCCAACACCAATAAAATCAGTCCTATAGAAT
>9 dna:chromosome chromosome:NCBIM37:9:1:124076172:1 67547120 ID10920 U -
TAATAGAGGATTTTTCCTAAGGCCTGGAAGTA
>9 dna:chromosome chromosome:NCBIM37:9:1:124076172:1 67547122 ID10919 U -
TAATAGAGGATTTTTCCTAAGGCCTGGAAG
>9 dna:chromosome chromosome:NCBIM37:9:1:124076172:1 67547123 ID57406 U -
TGTAATAGAGGATTTTTCCTAAGGCCTGGAA
>9 dna:chromosome chromosome:NCBIM37:9:1:124076172:1 67547124 ID10918 U -
TAATAGAGGATTTTTCCTAAGGCCTGGA
>9 dna:chromosome chromosome:NCBIM37:9:1:124076172:1 67547124 ID57405 U -
TGTAATAGAGGATTTTTCCTAAGGCCTGGA
>9 dna:chromosome chromosome:NCBIM37:9:1:124076172:1 67547126 ID57404 U -
TGTAATAGAGGATTTTTCCTAAGGCCTG
>9 dna:chromosome chromosome:NCBIM37:9:1:124076172:1 67547127 ID57403 U -
TGTAATAGAGGATTTTTCCTAAGGCCT
>9 dna:chromosome chromosome:NCBIM37:9:1:124076172:1 67547128 ID1325 U -
AGTGATGTAATAGAGGATTTTTCCTAAGGCC
>9 dna:chromosome chromosome:NCBIM37:9:1:124076172:1 67547128 ID41916 U -
TGATGTAATAGAGGATTTTTCCTAAGGCC
>9 dna:chromosome chromosome:NCBIM37:9:1:124076172:1 67547133 ID6116 U -
GTGATGTAATAGAGGATTTTTCCTA
>9 dna:chromosome chromosome:NCBIM37:9:1:124076172:1 67547148 ID30470 U -
TCCTTTCTCGGGTCACCAAAGTGATGTAAT
>9 dna:chromosome chromosome:NCBIM37:9:1:124076172:1 67547163 ID9676 U -
TAAGAGAATCAGGGTCCTTTCTCGGGTCA
>9 dna:chromosome chromosome:NCBIM37:9:1:124076172:1 67547164 ID899 U -
AGAGAATCAGGGTCCTTTCTCGGGTC
>9 dna:chromosome chromosome:NCBIM37:9:1:124076172:1 67547164 ID9675 U -
TAAGAGAATCAGGGTCCTTTCTCGGGTC
>9 dna:chromosome chromosome:NCBIM37:9:1:124076172:1 67547165 ID9674 U -
TAAGAGAATCAGGGTCCTTTCTCGGGT
>9 dna:chromosome chromosome:NCBIM37:9:1:124076172:1 67547182 ID20334 U -
TAGGTGTGTGACCAATTTCCTAAGAGAATC
>9 dna:chromosome chromosome:NCBIM37:9:1:124076172:1 67547183 ID20333 U -
TAGGTGTGTGACCAATTTCCTAAGAGAAT
>9 dna:chromosome chromosome:NCBIM37:9:1:124076172:1 67547189 ID52011 U -
TGGCCAGTAGGTGTGTGACCAATTTCCTAA
>9 dna:chromosome chromosome:NCBIM37:9:1:124076172:1 67547205 ID53287 U -
TGGGACTTTTGCTTCCTGGCCAGTAGGTGT
>9 dna:chromosome chromosome:NCBIM37:9:1:124076172:1 67547208 ID53286 U -
TGGGACTTTTGCTTCCTGGCCAGTAGG
>9 dna:chromosome chromosome:NCBIM37:9:1:124076172:1 67547222 ID27151 U -
TCCAATGTATTTTTGCTGGGACTTTTGCT
>9 dna:chromosome chromosome:NCBIM37:9:1:124076172:1 67547265 ID25161 U -
TCACCACGAGGACCTTTTCAAAGGGATTGG
>9 dna:chromosome chromosome:NCBIM37:9:1:124076172:1 67547279 ID49651 U -
TGGAAGTAGTCAGAATCACCACGAGGACCTT
>9 dna:chromosome chromosome:NCBIM37:9:1:124076172:1 67547280 ID49650 U -
TGGAAGTAGTCAGAATCACCACGAGGACCT
>9 dna:chromosome chromosome:NCBIM37:9:1:124076172:1 67547289 ID8604 U -
TAACAGCAGTGGAAGTAGTCAGAATCACCA
>9 dna:chromosome chromosome:NCBIM37:9:1:124076172:1 67547296 ID37053 U -
TGACATTAACAGCAGTGGAAGTAGTCAGA
>9 dna:chromosome chromosome:NCBIM37:9:1:124076172:1 67547312 ID26149 U -
TCATAGAGTGATGCCCGTGACATTAACAGC
>9 dna:chromosome chromosome:NCBIM37:9:1:124076172:1 67547312 ID64999 U -
TTCATAGAGTGATGCCCGTGACATTAACAGC
>9 dna:chromosome chromosome:NCBIM37:9:1:124076172:1 67547313 ID26148 U -
TCATAGAGTGATGCCCGTGACATTAACAG
>9 dna:chromosome chromosome:NCBIM37:9:1:124076172:1 67547320 ID11387 U -
TAATGGATTCATAGAGTGATGCCCGTGACA
>9 dna:chromosome chromosome:NCBIM37:9:1:124076172:1 67547321 ID11386 U -
TAATGGATTCATAGAGTGATGCCCGTGAC
>9 dna:chromosome chromosome:NCBIM37:9:1:124076172:1 67547322 ID11385 U -
TAATGGATTCATAGAGTGATGCCCGTGA
>9 dna:chromosome chromosome:NCBIM37:9:1:124076172:1 67547335 ID23357 U -
TATTAACCCAAGGGTAATGGATTCATAGA
>9 dna:chromosome chromosome:NCBIM37:9:1:124076172:1 67547347 ID47908 U -
TGCTGCTGCTCTATTAACCCAAGGGTAA
>9 dna:chromosome chromosome:NCBIM37:9:1:124076172:1 67547356 ID23544 U -
TATTCAAGGAATGCTGCTGCTCTATTAACC
>9 dna:chromosome chromosome:NCBIM37:9:1:124076172:1 67547356 ID64650 U -
TTCAAGGAATGCTGCTGCTCTATTAACC
>9 dna:chromosome chromosome:NCBIM37:9:1:124076172:1 67547363 ID47367 U -
TGCTATTCAAGGAATGCTGCTGCTCT
>9 dna:chromosome chromosome:NCBIM37:9:1:124076172:1 67547378 ID68347 U -
TTTCACAATCTGAGTCTCCTGCTATTCAAG
>9 dna:chromosome chromosome:NCBIM37:9:1:124076172:1 67547383 ID50373 U -
TGGACTTTCACAATCTGAGTCTCCTGCTAT
>9 dna:chromosome chromosome:NCBIM37:9:1:124076172:1 67547405 ID16152 U -
TAGAAAGTGACCCAGAGAGGTTGTGGACTTT
>9 dna:chromosome chromosome:NCBIM37:9:1:124076172:1 67547406 ID16151 U -
TAGAAAGTGACCCAGAGAGGTTGTGGACTT
>9 dna:chromosome chromosome:NCBIM37:9:1:124076172:1 67547407 ID16150 U -
TAGAAAGTGACCCAGAGAGGTTGTGGACT
>9 dna:chromosome chromosome:NCBIM37:9:1:124076172:1 67547408 ID16149 U -
TAGAAAGTGACCCAGAGAGGTTGTGGAC
>9 dna:chromosome chromosome:NCBIM37:9:1:124076172:1 67547428 ID17634 U -
TAGATGGGCCCCTTTGCTTATAGAAAGT
>9 dna:chromosome chromosome:NCBIM37:9:1:124076172:1 67547428 ID32853 U -
TCTTAGATGGGCCCCTTTGCTTATAGAAAGT
>9 dna:chromosome chromosome:NCBIM37:9:1:124076172:1 67547440 ID67502 U -
TTGGTGAAGATCTTAGATGGGCCCCTTTG
>9 dna:chromosome chromosome:NCBIM37:9:1:124076172:1 67547471 ID17702 U -
TAGATTAGTGGATCTCTGCAGTGGTCAAAG
>9 dna:chromosome chromosome:NCBIM37:9:1:124076172:1 67547477 ID51769 U -
TGGCATAGATTAGTGGATCTCTGCAGTGG
>9 dna:chromosome chromosome:NCBIM37:9:1:124076172:1 67547489 ID41223 U -
TGATCAAGCTTATGGCATAGATTAGTGGA
>9 dna:chromosome chromosome:NCBIM37:9:1:124076172:1 67547497 ID35069 U -
TGAAGAAATTGATCAAGCTTATGGCATAGA
>9 dna:chromosome chromosome:NCBIM37:9:1:124076172:1 67547521 ID45364 U -
TGCCAGATTTGCAGCTGGAGAAAGGCTGAAGA
>9 dna:chromosome chromosome:NCBIM37:9:1:124076172:1 67547532 ID1784 U -
CAAGATGACTGCCAGATTTGCAGCTGGAGA
>9 dna:chromosome chromosome:NCBIM37:9:1:124076172:1 67547548 ID14764 U -
TACGTCATGAGTAGATCAAGATGACTGCCA
>9 dna:chromosome chromosome:NCBIM37:9:1:124076172:1 67547549 ID14763 U -
TACGTCATGAGTAGATCAAGATGACTGCC
>9 dna:chromosome chromosome:NCBIM37:9:1:124076172:1 67547558 ID44969 U -
TGCCAAGGTTTACGTCATGAGTAGATCAAG
>9 dna:chromosome chromosome:NCBIM37:9:1:124076172:1 67547559 ID44968 U -
TGCCAAGGTTTACGTCATGAGTAGATCAA
>9 dna:chromosome chromosome:NCBIM37:9:1:124076172:1 67547560 ID44967 U -
TGCCAAGGTTTACGTCATGAGTAGATCA
>9 dna:chromosome chromosome:NCBIM37:9:1:124076172:1 67547562 ID11332 U -
TAATGCCAAGGTTTACGTCATGAGTAGAT
>9 dna:chromosome chromosome:NCBIM37:9:1:124076172:1 67547562 ID63763 U -
TTAATGCCAAGGTTTACGTCATGAGTAGAT
>9 dna:chromosome chromosome:NCBIM37:9:1:124076172:1 67547563 ID63762 U -
TTAATGCCAAGGTTTACGTCATGAGTAGA
>9 dna:chromosome chromosome:NCBIM37:9:1:124076172:1 67547564 ID68247 U -
TTTAATGCCAAGGTTTACGTCATGAGTAG
>9 dna:chromosome chromosome:NCBIM37:9:1:124076172:1 67547565 ID11331 U -
TAATGCCAAGGTTTACGTCATGAGTA
>9 dna:chromosome chromosome:NCBIM37:9:1:124076172:1 67547596 ID55443 U -
TGGTATCGTGGCCTAATTCCCAAGCGTCCTT
>9 dna:chromosome chromosome:NCBIM37:9:1:124076172:1 67547597 ID55441 U -
TGGTATCGTGGCCTAATTCCCAAGCGTCCT
>9 dna:chromosome chromosome:NCBIM37:9:1:124076172:1 67547598 ID55440 U -
TGGTATCGTGGCCTAATTCCCAAGCGTCC
>9 dna:chromosome chromosome:NCBIM37:9:1:124076172:1 67547599 ID41879 U -
TGATGGTATCGTGGCCTAATTCCCAAGCGTC
>9 dna:chromosome chromosome:NCBIM37:9:1:124076172:1 67547599 ID55439 U -
TGGTATCGTGGCCTAATTCCCAAGCGTC
>9 dna:chromosome chromosome:NCBIM37:9:1:124076172:1 67547600 ID41878 U -
TGATGGTATCGTGGCCTAATTCCCAAGCGT
>9 dna:chromosome chromosome:NCBIM37:9:1:124076172:1 67547600 ID55438 U -
TGGTATCGTGGCCTAATTCCCAAGCGT
>9 dna:chromosome chromosome:NCBIM37:9:1:124076172:1 67547601 ID41877 U -
TGATGGTATCGTGGCCTAATTCCCAAGCG
>9 dna:chromosome chromosome:NCBIM37:9:1:124076172:1 67547602 ID55437 U -
TGGTATCGTGGCCTAATTCCCAAGC
>9 dna:chromosome chromosome:NCBIM37:9:1:124076172:1 67547604 ID501 U -
ACATGATGGTATCGTGGCCTAATTCCCAA
>9 dna:chromosome chromosome:NCBIM37:9:1:124076172:1 67547606 ID500 U -
ACATGATGGTATCGTGGCCTAATTCCC
>9 dna:chromosome chromosome:NCBIM37:9:1:124076172:1 67547647 ID12835 U -
TACAGAAAATGGTTACTATTACCGCAAG
>9 dna:chromosome chromosome:NCBIM37:9:1:124076172:1 67547699 ID19126 U -
TAGGACAATCTTTTGTGTCTGGTTGCAGTT
>9 dna:chromosome chromosome:NCBIM37:9:1:124076172:1 67547710 ID10094 U -
TAAGCGTGGTTAGGACAATCTTTTGTGTC
>9 dna:chromosome chromosome:NCBIM37:9:1:124076172:1 67547951 ID34629 M -
TGAACAATGGTGACATCGCGGGCCC
>9 dna:chromosome chromosome:NCBIM37:9:1:124076172:1 67547972 ID8748 U -
TAACATAGTTCTTGGCCACCCAGCTGAA
>9 dna:chromosome chromosome:NCBIM37:9:1:124076172:1 67547984 ID1861 U -
CACAAGCATAGTGTAACATAGTTCTTGGC
>9 dna:chromosome chromosome:NCBIM37:9:1:124076172:1 67548017 ID16512 U -
TAGAAGGGCAACTACATCCGGATGGCCA
>9 dna:chromosome chromosome:NCBIM37:9:1:124076172:1 67548019 ID16511 U -
TAGAAGGGCAACTACATCCGGATGGC
>9 dna:chromosome chromosome:NCBIM37:9:1:124076172:1 67548020 ID23430 U -
TATTAGAAGGGCAACTACATCCGGATGG
>9 dna:chromosome chromosome:NCBIM37:9:1:124076172:1 67548056 ID58184 U -
TGTCACTGTCGTGGAGATCAATGTCACAA
>9 dna:chromosome chromosome:NCBIM37:9:1:124076172:1 67548082 ID58894 U -
TGTGAAGCCTTAATTAGTGCTGTGCTGTTGT
>9 dna:chromosome chromosome:NCBIM37:9:1:124076172:1 67548085 ID58893 U -
TGTGAAGCCTTAATTAGTGCTGTGCTGT
>9 dna:chromosome chromosome:NCBIM37:9:1:124076172:1 67548115 ID8799 U -
TAACATGGCCATACATTCTTCACGCTCAT
>9 dna:chromosome chromosome:NCBIM37:9:1:124076172:1 67548117 ID10730 U -
TAATAACATGGCCATACATTCTTCACGCTC
>9 dna:chromosome chromosome:NCBIM37:9:1:124076172:1 67548119 ID10729 U -
TAATAACATGGCCATACATTCTTCACGC
>9 dna:chromosome chromosome:NCBIM37:9:1:124076172:1 67548121 ID10728 U -
TAATAACATGGCCATACATTCTTCAC
>9 dna:chromosome chromosome:NCBIM37:9:1:124076172:1 67548147 ID27823 U -
TCCATAGCATTTTGATCAGCACCGTGTTC
>9 dna:chromosome chromosome:NCBIM37:9:1:124076172:1 67548154 ID2662 U -
CCACTACTATCCATAGCATTTTGATCAGCAC
>9 dna:chromosome chromosome:NCBIM37:9:1:124076172:1 67548210 ID67346 M -
TTGGCTGCCATTGACATGTTGTTATGCCA
>9 dna:chromosome chromosome:NCBIM37:9:1:124076172:1 67548248 ID26498 M -
TCATTCCTTATAGTGATGTCAGCATGATGG
>9 dna:chromosome chromosome:NCBIM37:9:1:124076172:1 67548290 ID56851 M -
TGGTTTTTTAATTGAGCCAGTTTAAGTGGT
>9 dna:chromosome chromosome:NCBIM37:9:1:124076172:1 67548472 ID56022 U -
TGGTGATATTAGTTTGTTAAGGTCAACTAT
>9 dna:chromosome chromosome:NCBIM37:9:1:124076172:1 67548473 ID56021 U -
TGGTGATATTAGTTTGTTAAGGTCAACTA
>9 dna:chromosome chromosome:NCBIM37:9:1:124076172:1 67548482 ID28770 U -
TCCCTCAGATGGTGATATTAGTTTGTTAA
>9 dna:chromosome chromosome:NCBIM37:9:1:124076172:1 67548779 ID10492 U -
TAAGTCCGAATTTTCAGCTGTGAGCCTCAT
>9 dna:chromosome chromosome:NCBIM37:9:1:124076172:1 67548780 ID10491 U -
TAAGTCCGAATTTTCAGCTGTGAGCCTCA
>9 dna:chromosome chromosome:NCBIM37:9:1:124076172:1 67548781 ID68851 U -
TTTTAAGTCCGAATTTTCAGCTGTGAGCCTC
>9 dna:chromosome chromosome:NCBIM37:9:1:124076172:1 67548787 ID44041 U -
TGCAGCTTTTAAGTCCGAATTTTCAGCTGTG
>9 dna:chromosome chromosome:NCBIM37:9:1:124076172:1 67548788 ID66771 U -
TTGCAGCTTTTAAGTCCGAATTTTCAGCTGT
>9 dna:chromosome chromosome:NCBIM37:9:1:124076172:1 67548789 ID2339 U -
CAGCTTTTAAGTCCGAATTTTCAGCTG
>9 dna:chromosome chromosome:NCBIM37:9:1:124076172:1 67548815 ID26503 U -
TCATTCTCTTTTGCTTGGAGTTTTCTTGC
>9 dna:chromosome chromosome:NCBIM37:9:1:124076172:1 67548866 ID60076 U -
TGTGTCAGTGAATGGTTCAACTTTTC
>9 dna:chromosome chromosome:NCBIM37:9:1:124076172:1 67548872 ID26677 U -
TCCAAACTCTGTGTCAGTGAATGGTTCAA
>9 dna:chromosome chromosome:NCBIM37:9:1:124076172:1 67548873 ID26676 U -
TCCAAACTCTGTGTCAGTGAATGGTTCA
>9 dna:chromosome chromosome:NCBIM37:9:1:124076172:1 67549245 ID24127 M +
TCAAAACCCATATGGACCAGAACATGGTAG
>9 dna:chromosome chromosome:NCBIM37:9:1:124076172:1 67549305 ID15741 U -
TACTTGACACCTGTGTTGCCTTTCAATGG
>9 dna:chromosome chromosome:NCBIM37:9:1:124076172:1 67549399 ID33705 M -
TGAAAATGAAATTTGAGGTGGAGTTAAT
>9 dna:chromosome chromosome:NCBIM37:9:1:124076172:1 67549411 ID12582 U -
TACACACAATCCATTGAAAATGAAATTTGA
>9 dna:chromosome chromosome:NCBIM37:9:1:124076172:1 67549418 ID12419 U -
TACAATCCTACACACAATCCATTGAAAATGA
>9 dna:chromosome chromosome:NCBIM37:9:1:124076172:1 67549419 ID12418 U -
TACAATCCTACACACAATCCATTGAAAATG
>9 dna:chromosome chromosome:NCBIM37:9:1:124076172:1 67549420 ID12417 U -
TACAATCCTACACACAATCCATTGAAAAT
>9 dna:chromosome chromosome:NCBIM37:9:1:124076172:1 67549519 ID43731 U -
TGCACTAATAATCAAATCTAAGATGATTATC
>9 dna:chromosome chromosome:NCBIM37:9:1:124076172:1 67550040 ID63965 U -
TTACCAAGATCAAACTACATGACTTCAAA
>9 dna:chromosome chromosome:NCBIM37:9:1:124076172:1 67550136 ID6418 U -
TAAAAAGACACATTTTAAAATAGGACATCCA
>9 dna:chromosome chromosome:NCBIM37:9:1:124076172:1 67550193 ID58734 U -
TGTCTTTCCTGCTCTTTCTGTTGGTC
>9 dna:chromosome chromosome:NCBIM37:9:1:124076172:1 67550230 ID11003 U -
TAATATCATTAATTCTGTGCTCCATTGACA
>9 dna:chromosome chromosome:NCBIM37:9:1:124076172:1 67550345 ID68340 U -
TTTCAAGTTCATATTTTAACGATTCTACAA
>9 dna:chromosome chromosome:NCBIM37:9:1:124076172:1 67550453 ID29267 U -
TCCTAAATAGACCTATAAAATTTATGAATTT
>9 dna:chromosome chromosome:NCBIM37:9:1:124076172:1 67550478 ID34189 U -
TGAAAGTAAAGAAGCAAGCAATCCTCCTAA
>9 dna:chromosome chromosome:NCBIM37:9:1:124076172:1 67550481 ID34188 U -
TGAAAGTAAAGAAGCAAGCAATCCTCC
>9 dna:chromosome chromosome:NCBIM37:9:1:124076172:1 67550563 ID21713 U -
TATAATGAGATCTGATGTCTTCTTCTGGT
>9 dna:chromosome chromosome:NCBIM37:9:1:124076172:1 67550775 ID28282 U -
TCCCAGAAGAATGATGGTATCATGGTACGC
>9 dna:chromosome chromosome:NCBIM37:9:1:124076172:1 67550870 ID52703 U -
TGGGAAAACAGAAGAGCAGATCCTCAGGT
>9 dna:chromosome chromosome:NCBIM37:9:1:124076172:1 67550976 ID36448 U -
TGACAATGCAATCATTTGACTTAGAATC
>9 dna:chromosome chromosome:NCBIM37:9:1:124076172:1 67551076 ID10908 U -
TAATAGACAGTTGTGAGACACCATGTGTGA
>9 dna:chromosome chromosome:NCBIM37:9:1:124076172:1 67551079 ID60465 U -
TGTTAATAGACAGTTGTGAGACACCATGTG
>9 dna:chromosome chromosome:NCBIM37:9:1:124076172:1 67551166 ID54965 U -
TGGGTTTCAACAGATGGAGCCTGAAGTGG
>9 dna:chromosome chromosome:NCBIM37:9:1:124076172:1 67551216 ID47715 M -
TGCTGAACCTGCTTTGATTTGAGTCAGGA
>9 dna:chromosome chromosome:NCBIM37:9:1:124076172:1 67551219 ID50993 U -
TGGATGCTGAACCTGCTTTGATTTGAGTCA
>9 dna:chromosome chromosome:NCBIM37:9:1:124076172:1 67551220 ID3622 U -
CTGGATGCTGAACCTGCTTTGATTTGAGTC
>9 dna:chromosome chromosome:NCBIM37:9:1:124076172:1 67551220 ID50992 U -
TGGATGCTGAACCTGCTTTGATTTGAGTC
>9 dna:chromosome chromosome:NCBIM37:9:1:124076172:1 67551221 ID50991 U -
TGGATGCTGAACCTGCTTTGATTTGAGT
>9 dna:chromosome chromosome:NCBIM37:9:1:124076172:1 67551263 ID5353 M -
GGAAGCACTGAGTCGTGTTTAGGGTGTGG
>9 dna:chromosome chromosome:NCBIM37:9:1:124076172:1 67551281 ID4224 U -
GACCAGTTTCACTGAGGAAGCACTGA
>9 dna:chromosome chromosome:NCBIM37:9:1:124076172:1 67551342 ID15543 U -
TACTGGTGTGATCAAATATCAAGGAGTTTC
>9 dna:chromosome chromosome:NCBIM37:9:1:124076172:1 67551363 ID49164 U -
TGGAAATTCATTTTTCAGTAATACTGGTGT
>9 dna:chromosome chromosome:NCBIM37:9:1:124076172:1 67551374 ID67506 U -
TTGGTGACCCCATGGAAATTCATTTTTCAGT
>9 dna:chromosome chromosome:NCBIM37:9:1:124076172:1 67551502 ID55592 U -
TGGTCACTTTGATCACTCATCACTTCTGT
>9 dna:chromosome chromosome:NCBIM37:9:1:124076172:1 67551524 ID5592 U -
GGCATTGGATTATCATGGCTTTGGTCAC
>9 dna:chromosome chromosome:NCBIM37:9:1:124076172:1 67551526 ID12267 U -
TACAAGGCATTGGATTATCATGGCTTTGGTC
>9 dna:chromosome chromosome:NCBIM37:9:1:124076172:1 67551535 ID57584 U -
TGTACTACAAGGCATTGGATTATCATG
>9 dna:chromosome chromosome:NCBIM37:9:1:124076172:1 67551559 ID45837 U -
TGCCCAGGCTATCTGCGTAGAGAGAATGT
>9 dna:chromosome chromosome:NCBIM37:9:1:124076172:1 67551585 ID57501 U -
TGTACAAAAGAGTCCTTGGTGGGGAAATGC
>9 dna:chromosome chromosome:NCBIM37:9:1:124076172:1 67551591 ID65905 U -
TTCTATGTACAAAAGAGTCCTTGGTGGGG
>9 dna:chromosome chromosome:NCBIM37:9:1:124076172:1 67551592 ID23609 U -
TATTCTATGTACAAAAGAGTCCTTGGTGGG
>9 dna:chromosome chromosome:NCBIM37:9:1:124076172:1 67551595 ID14296 U -
TACCTATTCTATGTACAAAAGAGTCCTTGGT
>9 dna:chromosome chromosome:NCBIM37:9:1:124076172:1 67551618 ID803 U -
AGAAAACCAAGCAAGCACCTACCTATT
>9 dna:chromosome chromosome:NCBIM37:9:1:124076172:1 67551723 ID37159 U -
TGACCAATCAATAATGGCGTGAACTGGATG
>9 dna:chromosome chromosome:NCBIM37:9:1:124076172:1 67551736 ID23715 U -
TATTGCAGACATAATGACCAATCAATAATGG
>9 dna:chromosome chromosome:NCBIM37:9:1:124076172:1 67551757 ID52101 U -
TGGCCGCTGAAGCAATGACTCCTATTGCAGAC
>9 dna:chromosome chromosome:NCBIM37:9:1:124076172:1 67551758 ID52100 U -
TGGCCGCTGAAGCAATGACTCCTATTGCAGA
>9 dna:chromosome chromosome:NCBIM37:9:1:124076172:1 67551766 ID35508 U -
TGAAGGTGGCCGCTGAAGCAATGACTCCT
>9 dna:chromosome chromosome:NCBIM37:9:1:124076172:1 67551771 ID67341 U -
TTGGCTGAAGGTGGCCGCTGAAGCAATGA
>9 dna:chromosome chromosome:NCBIM37:9:1:124076172:1 67551781 ID55549 U -
TGGTCAAGTATTGGCTGAAGGTGGCCGCT
>9 dna:chromosome chromosome:NCBIM37:9:1:124076172:1 67551791 ID6005 U -
GTCATGTGCCTTGGTCAAGTATTGGCTGAA
>9 dna:chromosome chromosome:NCBIM37:9:1:124076172:1 67551792 ID6004 U -
GTCATGTGCCTTGGTCAAGTATTGGCTGA
>9 dna:chromosome chromosome:NCBIM37:9:1:124076172:1 67551800 ID45578 U -
TGCCATCTGTCATGTGCCTTGGTCAAGTA
>9 dna:chromosome chromosome:NCBIM37:9:1:124076172:1 67551894 ID19051 U -
TAGGAATCAGCCGGTTCTTATGATCTGTCCT
>9 dna:chromosome chromosome:NCBIM37:9:1:124076172:1 67551895 ID19050 U -
TAGGAATCAGCCGGTTCTTATGATCTGTCC
>9 dna:chromosome chromosome:NCBIM37:9:1:124076172:1 67551896 ID19049 U -
TAGGAATCAGCCGGTTCTTATGATCTGTC
>9 dna:chromosome chromosome:NCBIM37:9:1:124076172:1 67551897 ID19048 U -
TAGGAATCAGCCGGTTCTTATGATCTGT
>9 dna:chromosome chromosome:NCBIM37:9:1:124076172:1 67551908 ID36343 U -
TGACAACTTTAGGAATCAGCCGGTTC
>9 dna:chromosome chromosome:NCBIM37:9:1:124076172:1 67551908 ID47648 U -
TGCTCTGACAACTTTAGGAATCAGCCGGTTC
>9 dna:chromosome chromosome:NCBIM37:9:1:124076172:1 67551909 ID47647 U -
TGCTCTGACAACTTTAGGAATCAGCCGGTT
>9 dna:chromosome chromosome:NCBIM37:9:1:124076172:1 67551947 ID38596 U -
TGAGAGAAGCCAGGAAACCCAACT
>9 dna:chromosome chromosome:NCBIM37:9:1:124076172:1 67552019 ID60441 U -
TGTTAAGGATGCAGGGACCAAACAGGAGGGC
>9 dna:chromosome chromosome:NCBIM37:9:1:124076172:1 67552024 ID60440 U -
TGTTAAGGATGCAGGGACCAAACAGG
>9 dna:chromosome chromosome:NCBIM37:9:1:124076172:1 67552031 ID25587 U -
TCAGACAGGAATGTTAAGGATGCAGGGACC
>9 dna:chromosome chromosome:NCBIM37:9:1:124076172:1 67552035 ID35798 U -
TGAATCAGACAGGAATGTTAAGGATGCAGG
>9 dna:chromosome chromosome:NCBIM37:9:1:124076172:1 67552036 ID35797 U -
TGAATCAGACAGGAATGTTAAGGATGCAG
>9 dna:chromosome chromosome:NCBIM37:9:1:124076172:1 67552037 ID35796 U -
TGAATCAGACAGGAATGTTAAGGATGCA
>9 dna:chromosome chromosome:NCBIM37:9:1:124076172:1 67552039 ID35795 U -
TGAATCAGACAGGAATGTTAAGGATG
>9 dna:chromosome chromosome:NCBIM37:9:1:124076172:1 67552045 ID54168 U -
TGGGCGGGAATGAATCAGACAGGAATGTTA
>9 dna:chromosome chromosome:NCBIM37:9:1:124076172:1 67552046 ID54167 U -
TGGGCGGGAATGAATCAGACAGGAATGTT
>9 dna:chromosome chromosome:NCBIM37:9:1:124076172:1 67552068 ID68548 U -
TTTGAAGCCTGATGACTTCCGTATGGGCGG
>9 dna:chromosome chromosome:NCBIM37:9:1:124076172:1 67552078 ID16973 U -
TAGACTAACATTTGAAGCCTGATGACTTCC
>9 dna:chromosome chromosome:NCBIM37:9:1:124076172:1 67552081 ID55279 U -
TGGTAGACTAACATTTGAAGCCTGATGACT
>9 dna:chromosome chromosome:NCBIM37:9:1:124076172:1 67552082 ID55278 U -
TGGTAGACTAACATTTGAAGCCTGATGAC
>9 dna:chromosome chromosome:NCBIM37:9:1:124076172:1 67552082 ID67450 U -
TTGGTAGACTAACATTTGAAGCCTGATGAC
>9 dna:chromosome chromosome:NCBIM37:9:1:124076172:1 67552083 ID67449 U -
TTGGTAGACTAACATTTGAAGCCTGATGA
>9 dna:chromosome chromosome:NCBIM37:9:1:124076172:1 67552084 ID55277 U -
TGGTAGACTAACATTTGAAGCCTGATG
>9 dna:chromosome chromosome:NCBIM37:9:1:124076172:1 67552085 ID21334 U -
TAGTTGGTAGACTAACATTTGAAGCCTGAT
>9 dna:chromosome chromosome:NCBIM37:9:1:124076172:1 67552087 ID4268 U -
GACTAGTTGGTAGACTAACATTTGAAGCCTG
>9 dna:chromosome chromosome:NCBIM37:9:1:124076172:1 67552090 ID16984 U -
TAGACTAGTTGGTAGACTAACATTTGAAGC
>9 dna:chromosome chromosome:NCBIM37:9:1:124076172:1 67552093 ID55282 U -
TGGTAGACTAGTTGGTAGACTAACATTTGA
>9 dna:chromosome chromosome:NCBIM37:9:1:124076172:1 67552094 ID55281 U -
TGGTAGACTAGTTGGTAGACTAACATTTG
>9 dna:chromosome chromosome:NCBIM37:9:1:124076172:1 67552095 ID55280 U -
TGGTAGACTAGTTGGTAGACTAACATTT
>9 dna:chromosome chromosome:NCBIM37:9:1:124076172:1 67552106 ID52059 U -
TGGCCCAAAGGTTGGTAGACTAGTTGGTA
>9 dna:chromosome chromosome:NCBIM37:9:1:124076172:1 67552108 ID33100 U -
TCTTGGCCCAAAGGTTGGTAGACTAGTTGG
>9 dna:chromosome chromosome:NCBIM37:9:1:124076172:1 67552119 ID29503 U -
TCCTAGATTCTCTTGGCCCAAAGGTTGGT
>9 dna:chromosome chromosome:NCBIM37:9:1:124076172:1 67552128 ID19705 U -
TAGGCATCGATTCCTAGATTCTCTTGGCCCA
>9 dna:chromosome chromosome:NCBIM37:9:1:124076172:1 67552129 ID19704 U -
TAGGCATCGATTCCTAGATTCTCTTGGCCC
>9 dna:chromosome chromosome:NCBIM37:9:1:124076172:1 67552141 ID4305 U -
GACTTCATACCTAGGCATCGATTCCTAGA
>9 dna:chromosome chromosome:NCBIM37:9:1:124076172:1 67552141 ID37856 U -
TGACTTCATACCTAGGCATCGATTCCTAGA
>9 dna:chromosome chromosome:NCBIM37:9:1:124076172:1 67552154 ID41603 U -
TGATGACTTCATACCTAGGC
>9 dna:chromosome chromosome:NCBIM37:9:1:124076172:1 67552226 ID49657 U -
TGGAAGTCAGCAGGATTGTAGAAGCAGA
>9 dna:chromosome chromosome:NCBIM37:9:1:124076172:1 67552232 ID32385 U -
TCTGATGTTGGAAGTCAGCAGGATTGTAGA
>9 dna:chromosome chromosome:NCBIM37:9:1:124076172:1 67552234 ID32384 U -
TCTGATGTTGGAAGTCAGCAGGATTGTA
>9 dna:chromosome chromosome:NCBIM37:9:1:124076172:1 67552245 ID49455 U -
TGGAAGATTTCTCTCTGATGTTGGAAGTCA
>9 dna:chromosome chromosome:NCBIM37:9:1:124076172:1 67552266 ID334 U -
AAGTGTCTATTTCCTAAGCTATGGAAGATT
>9 dna:chromosome chromosome:NCBIM37:9:1:124076172:1 67552268 ID2625 U -
CCAAGTGTCTATTTCCTAAGCTATGGAAGA
>9 dna:chromosome chromosome:NCBIM37:9:1:124076172:1 67552268 ID27074 U -
TCCAAGTGTCTATTTCCTAAGCTATGGAAGA
>9 dna:chromosome chromosome:NCBIM37:9:1:124076172:1 67552269 ID27073 U -
TCCAAGTGTCTATTTCCTAAGCTATGGAAG
>9 dna:chromosome chromosome:NCBIM37:9:1:124076172:1 67552270 ID27072 U -
TCCAAGTGTCTATTTCCTAAGCTATGGAA
>9 dna:chromosome chromosome:NCBIM37:9:1:124076172:1 67552270 ID65192 U -
TTCCAAGTGTCTATTTCCTAAGCTATGGAA
>9 dna:chromosome chromosome:NCBIM37:9:1:124076172:1 67552270 ID68427 U -
TTTCCAAGTGTCTATTTCCTAAGCTATGGAA
>9 dna:chromosome chromosome:NCBIM37:9:1:124076172:1 67552271 ID65191 U -
TTCCAAGTGTCTATTTCCTAAGCTATGGA
>9 dna:chromosome chromosome:NCBIM37:9:1:124076172:1 67552271 ID68426 U -
TTTCCAAGTGTCTATTTCCTAAGCTATGGA
>9 dna:chromosome chromosome:NCBIM37:9:1:124076172:1 67552272 ID68425 U -
TTTCCAAGTGTCTATTTCCTAAGCTATGG
>9 dna:chromosome chromosome:NCBIM37:9:1:124076172:1 67552288 ID64113 U -
TTAGAGCAGCTGCTTTCCAAGTGTCT
>9 dna:chromosome chromosome:NCBIM37:9:1:124076172:1 67552304 ID38169 U -
TGAGAACTCAGTAATTAGGTTAGAGCAGC
>9 dna:chromosome chromosome:NCBIM37:9:1:124076172:1 67552347 ID58785 M -
TGTGAAAGGGTCATTTGACCTCCAAAGGAGT
>9 dna:chromosome chromosome:NCBIM37:9:1:124076172:1 67552384 ID17782 U -
TAGCAAACATATTTACAGAAATGGTCTTAGT
>9 dna:chromosome chromosome:NCBIM37:9:1:124076172:1 67552386 ID5922 U -
GTAGCAAACATATTTACAGAAATGGTCTTA
>9 dna:chromosome chromosome:NCBIM37:9:1:124076172:1 67552388 ID57687 U -
TGTAGCAAACATATTTACAGAAATGGTCT
>9 dna:chromosome chromosome:NCBIM37:9:1:124076172:1 67552389 ID32625 U -
TCTGTAGCAAACATATTTACAGAAATGGTC
>9 dna:chromosome chromosome:NCBIM37:9:1:124076172:1 67552417 ID198 U -
AACTAAGTGCCATGAGCAGGCGGTTTTC
>9 dna:chromosome chromosome:NCBIM37:9:1:124076172:1 67552417 ID57288 U -
TGTAACTAAGTGCCATGAGCAGGCGGTTTTC
>9 dna:chromosome chromosome:NCBIM37:9:1:124076172:1 67552424 ID18399 U -
TAGCCTATGTAACTAAGTGCCATGAGCAGGC
>9 dna:chromosome chromosome:NCBIM37:9:1:124076172:1 67552441 ID42003 U -
TGATGTGTTTGGGTGTTAGCCTATGTAACT
>9 dna:chromosome chromosome:NCBIM37:9:1:124076172:1 67552442 ID42002 U -
TGATGTGTTTGGGTGTTAGCCTATGTAAC
>9 dna:chromosome chromosome:NCBIM37:9:1:124076172:1 67552444 ID23695 U -
TATTGATGTGTTTGGGTGTTAGCCTATGTA
>9 dna:chromosome chromosome:NCBIM37:9:1:124076172:1 67552445 ID23694 U -
TATTGATGTGTTTGGGTGTTAGCCTATGT
>9 dna:chromosome chromosome:NCBIM37:9:1:124076172:1 67552447 ID47374 U -
TGCTATTGATGTGTTTGGGTGTTAGCCTAT
>9 dna:chromosome chromosome:NCBIM37:9:1:124076172:1 67552448 ID47373 U -
TGCTATTGATGTGTTTGGGTGTTAGCCTA
>9 dna:chromosome chromosome:NCBIM37:9:1:124076172:1 67552494 ID28935 U -
TCCCTTTATGTCATTTAAAGGCTGCTCAGCA
>9 dna:chromosome chromosome:NCBIM37:9:1:124076172:1 67552500 ID46047 U -
TGCCGTTCCCTTTATGTCATTTAAAGGCTGC
>9 dna:chromosome chromosome:NCBIM37:9:1:124076172:1 67552501 ID46046 U -
TGCCGTTCCCTTTATGTCATTTAAAGGCTG
>9 dna:chromosome chromosome:NCBIM37:9:1:124076172:1 67552503 ID47877 U -
TGCTGCCGTTCCCTTTATGTCATTTAAAGGC
>9 dna:chromosome chromosome:NCBIM37:9:1:124076172:1 67552528 ID50387 U -
TGGAGAAACTGGACCCAGACCTGCTGC
>9 dna:chromosome chromosome:NCBIM37:9:1:124076172:1 67552543 ID41619 U -
TGATGAGATGCACTCTGGAGAAACTGG
>9 dna:chromosome chromosome:NCBIM37:9:1:124076172:1 67552555 ID45375 U -
TGCCAGCAGACGCAGCTGATGAGATGCACTC
>9 dna:chromosome chromosome:NCBIM37:9:1:124076172:1 67552556 ID45374 U -
TGCCAGCAGACGCAGCTGATGAGATGCACT
>9 dna:chromosome chromosome:NCBIM37:9:1:124076172:1 67552579 ID50411 U -
TGGAGAACTCAGCTTTCATATGCCAGC
>9 dna:chromosome chromosome:NCBIM37:9:1:124076172:1 67552598 ID1678 U -
CAAACAGCACTCAGACCGTTGGAGAAC
>9 dna:chromosome chromosome:NCBIM37:9:1:124076172:1 67552628 ID34265 U -
TGAAAGTGTTGCAGAACTCAGGCTTTCAAG
>9 dna:chromosome chromosome:NCBIM37:9:1:124076172:1 67552635 ID11684 U -
TAATTGGTGAAAGTGTTGCAGAACTCAGGC
>9 dna:chromosome chromosome:NCBIM37:9:1:124076172:1 67552637 ID11683 U -
TAATTGGTGAAAGTGTTGCAGAACTCAG
>9 dna:chromosome chromosome:NCBIM37:9:1:124076172:1 67552639 ID11682 U -
TAATTGGTGAAAGTGTTGCAGAACTC
>9 dna:chromosome chromosome:NCBIM37:9:1:124076172:1 67552641 ID4185 U -
GACATTTAATTGGTGAAAGTGTTGCAGAAC
>9 dna:chromosome chromosome:NCBIM37:9:1:124076172:1 67552644 ID4383 U -
GAGACATTTAATTGGTGAAAGTGTTGCAG
>9 dna:chromosome chromosome:NCBIM37:9:1:124076172:1 67552644 ID38473 U -
TGAGACATTTAATTGGTGAAAGTGTTGCAG
>9 dna:chromosome chromosome:NCBIM37:9:1:124076172:1 67552645 ID4184 U -
GACATTTAATTGGTGAAAGTGTTGCA
>9 dna:chromosome chromosome:NCBIM37:9:1:124076172:1 67552645 ID38472 U -
TGAGACATTTAATTGGTGAAAGTGTTGCA
>9 dna:chromosome chromosome:NCBIM37:9:1:124076172:1 67552646 ID38471 U -
TGAGACATTTAATTGGTGAAAGTGTTGC
>9 dna:chromosome chromosome:NCBIM37:9:1:124076172:1 67552678 ID49344 U -
TGGAAGAAAAACAAAAACCCACCAAGC
>9 dna:chromosome chromosome:NCBIM37:9:1:124076172:1 67552684 ID12526 U -
TACAATTTGTTGGAAGAAAAACAAAAACCCA
>9 dna:chromosome chromosome:NCBIM37:9:1:124076172:1 67552700 ID26626 U -
TCCAAAACCAAACCACTACAATTTGTTGGAA
>9 dna:chromosome chromosome:NCBIM37:9:1:124076172:1 67552708 ID54140 U -
TGGGCCTCCAAAACCAAACCACTACAATT
>9 dna:chromosome chromosome:NCBIM37:9:1:124076172:1 67552709 ID54139 U -
TGGGCCTCCAAAACCAAACCACTACAAT
>9 dna:chromosome chromosome:NCBIM37:9:1:124076172:1 67552734 ID6789 U -
TAAAACTTTTGTGAGAAAAGAGGCTTATGG
>9 dna:chromosome chromosome:NCBIM37:9:1:124076172:1 67552748 ID38390 U -
TGAGAATTACTGTTTAAAACTTTTGTGAGA
>9 dna:chromosome chromosome:NCBIM37:9:1:124076172:1 67552750 ID38389 U -
TGAGAATTACTGTTTAAAACTTTTGTGA
>9 dna:chromosome chromosome:NCBIM37:9:1:124076172:1 67552751 ID38388 U -
TGAGAATTACTGTTTAAAACTTTTGTG
>9 dna:chromosome chromosome:NCBIM37:9:1:124076172:1 67552792 ID58785 M -
TGTGAAAGGGTCATTTGACCTCCAAAGGAGT
>9 dna:chromosome chromosome:NCBIM37:9:1:124076172:1 67552821 ID55798 M -
TGGTCTTAGGTGACCCCTG
>9 dna:chromosome chromosome:NCBIM37:9:1:124076172:1 67552822 ID32718 M -
TCTGTGCTTTCCAATGGTCTTAGGTGACCCCT
>9 dna:chromosome chromosome:NCBIM37:9:1:124076172:1 67552823 ID32717 M -
TCTGTGCTTTCCAATGGTCTTAGGTGACCCC
>9 dna:chromosome chromosome:NCBIM37:9:1:124076172:1 67552825 ID11212 U -
TAATCTGTGCTTTCCAATGGTCTTAGGTGACC
>9 dna:chromosome chromosome:NCBIM37:9:1:124076172:1 67552826 ID11211 U -
TAATCTGTGCTTTCCAATGGTCTTAGGTGAC
>9 dna:chromosome chromosome:NCBIM37:9:1:124076172:1 67552826 ID32716 M -
TCTGTGCTTTCCAATGGTCTTAGGTGAC
>9 dna:chromosome chromosome:NCBIM37:9:1:124076172:1 67552831 ID11210 U -
TAATCTGTGCTTTCCAATGGTCTTAG
>9 dna:chromosome chromosome:NCBIM37:9:1:124076172:1 67552832 ID8022 U -
TAAATAATCTGTGCTTTCCAATGGTCTTA
>9 dna:chromosome chromosome:NCBIM37:9:1:124076172:1 67552835 ID8021 U -
TAAATAATCTGTGCTTTCCAATGGTC
>9 dna:chromosome chromosome:NCBIM37:9:1:124076172:1 67552835 ID9018 U -
TAACGTAAATAATCTGTGCTTTCCAATGGTC
>9 dna:chromosome chromosome:NCBIM37:9:1:124076172:1 67552836 ID9017 U -
TAACGTAAATAATCTGTGCTTTCCAATGGT
>9 dna:chromosome chromosome:NCBIM37:9:1:124076172:1 67552842 ID35805 U -
TGAATCATAACGTAAATAATCTGTGCTTTCC
>9 dna:chromosome chromosome:NCBIM37:9:1:124076172:1 67552845 ID22722 U -
TATGAATCATAACGTAAATAATCTGTGCTT
>9 dna:chromosome chromosome:NCBIM37:9:1:124076172:1 67552845 ID35804 U -
TGAATCATAACGTAAATAATCTGTGCTT
>9 dna:chromosome chromosome:NCBIM37:9:1:124076172:1 67552846 ID35803 U -
TGAATCATAACGTAAATAATCTGTGCT
>9 dna:chromosome chromosome:NCBIM37:9:1:124076172:1 67552847 ID60628 U -
TGTTATGAATCATAACGTAAATAATCTGTGC
>9 dna:chromosome chromosome:NCBIM37:9:1:124076172:1 67552855 ID64032 U -
TTACTGCTGTTATGAATCATAACGTAAATA
>9 dna:chromosome chromosome:NCBIM37:9:1:124076172:1 67552864 ID7227 U -
TAAAATTATTTACTGCTGTTATGAATCATA
>9 dna:chromosome chromosome:NCBIM37:9:1:124076172:1 67552901 ID13146 M -
TACAGTTCCTCATGTTGCTGTGACCCCC
>9 dna:chromosome chromosome:NCBIM37:9:1:124076172:1 67552909 ID4283 U -
GACTCTTTAATACAGTTCCTCATGTTGCTG
>9 dna:chromosome chromosome:NCBIM37:9:1:124076172:1 67552911 ID37658 M -
TGACTCTTTAATACAGTTCCTCATGTTGC
>9 dna:chromosome chromosome:NCBIM37:9:1:124076172:1 67552921 ID29363 U -
TCCTAATGGTGTGACTCTTTAATACAGTTC
>9 dna:chromosome chromosome:NCBIM37:9:1:124076172:1 67552922 ID29362 U -
TCCTAATGGTGTGACTCTTTAATACAGTT
>9 dna:chromosome chromosome:NCBIM37:9:1:124076172:1 67552923 ID65483 U -
TTCCTAATGGTGTGACTCTTTAATACAGT
>9 dna:chromosome chromosome:NCBIM37:9:1:124076172:1 67552924 ID29360 U -
TCCTAATGGTGTGACTCTTTAATACAG
>9 dna:chromosome chromosome:NCBIM37:9:1:124076172:1 67552930 ID29359 U -
TCCTAATGGTGTGACTCTTTA
>9 dna:chromosome chromosome:NCBIM37:9:1:124076172:1 67552931 ID60416 U -
TGTTAACCTTCCTAATGGTGTGACTCTTT
>9 dna:chromosome chromosome:NCBIM37:9:1:124076172:1 67552944 ID31268 U -
TCTAAGCCACTGGTTGTTAACCTTCCTAAT
>9 dna:chromosome chromosome:NCBIM37:9:1:124076172:1 67553115 ID65062 U -
TTCATGGGAATTCTTACCCTATCTGGCCA
>9 dna:chromosome chromosome:NCBIM37:9:1:124076172:1 67553116 ID1564 U -
ATGGGAATTCTTACCCTATCTGGCC
>9 dna:chromosome chromosome:NCBIM37:9:1:124076172:1 67553121 ID54353 U -
TGGGGCTTCATGGGAATTCTTACCCTATC
>9 dna:chromosome chromosome:NCBIM37:9:1:124076172:1 67553126 ID45653 U -
TGCCATGGGGCTTCATGGGAATTCTTACC
>9 dna:chromosome chromosome:NCBIM37:9:1:124076172:1 67553331 ID10816 U -
TAATAATCAAACTGTCGTTGATCCACATA
>9 dna:chromosome chromosome:NCBIM37:9:1:124076172:1 67553331 ID11065 U -
TAATCAAACTGTCGTTGATCCACATA
>9 dna:chromosome chromosome:NCBIM37:9:1:124076172:1 67553337 ID38166 U -
TGAGAACTAATAATCAAACTGTCGTTGATC
>9 dna:chromosome chromosome:NCBIM37:9:1:124076172:1 67553367 ID54627 U -
TGGGTGAATCATATCAGCTAGGTTGAGAGC
>9 dna:chromosome chromosome:NCBIM37:9:1:124076172:1 67553482 ID52380 U -
TGGCTATCTTAATCCTATTGACTAGGTGAC
>9 dna:chromosome chromosome:NCBIM37:9:1:124076172:1 67553484 ID52379 U -
TGGCTATCTTAATCCTATTGACTAGGTG
>9 dna:chromosome chromosome:NCBIM37:9:1:124076172:1 67553493 ID6605 U -
TAAAACAACCATGGCTATCTTAATCCTATT
>9 dna:chromosome chromosome:NCBIM37:9:1:124076172:1 67553495 ID6604 U -
TAAAACAACCATGGCTATCTTAATCCTA
>9 dna:chromosome chromosome:NCBIM37:9:1:124076172:1 67553678 ID59966 U -
TGTGGTGTCTCATGCCTTTAATCCAGGCATGT
>9 dna:chromosome chromosome:NCBIM37:9:1:124076172:1 67553783 ID10717 U -
TAATAAATTCCCCAGAGGAAGAGGAAAG
>9 dna:chromosome chromosome:NCBIM37:9:1:124076172:1 67553826 ID59244 U -
TGTGAGGTGGAATTAGGCTTGAGTGTAAA
>9 dna:chromosome chromosome:NCBIM37:9:1:124076172:1 67553857 ID1933 U -
CACAGGAACTAATAGGGCAGGGCTTA
>9 dna:chromosome chromosome:NCBIM37:9:1:124076172:1 67553864 ID48004 U -
TGCTGTCACAGGAACTAATAGGGCA
>9 dna:chromosome chromosome:NCBIM37:9:1:124076172:1 67553882 ID3521 U -
CTGAAGAGTCAACTCTTGTCTGTTGCTGTC
>9 dna:chromosome chromosome:NCBIM37:9:1:124076172:1 67553886 ID9214 U -
TAACTGAAGAGTCAACTCTTGTCTGTTGC
>9 dna:chromosome chromosome:NCBIM37:9:1:124076172:1 67553887 ID9213 U -
TAACTGAAGAGTCAACTCTTGTCTGTTG
>9 dna:chromosome chromosome:NCBIM37:9:1:124076172:1 67553888 ID9212 U -
TAACTGAAGAGTCAACTCTTGTCTGTT
>9 dna:chromosome chromosome:NCBIM37:9:1:124076172:1 67553969 ID48716 U -
TGGAAAAAAATTGATAGCACCTGGGATAAA
>9 dna:chromosome chromosome:NCBIM37:9:1:124076172:1 67553970 ID7 U -
AAAAAAATTGATAGCACCTGGGATAA
>9 dna:chromosome chromosome:NCBIM37:9:1:124076172:1 67553972 ID32529 U -
TCTGGAAAAAAATTGATAGCACCTGGGAT
>9 dna:chromosome chromosome:NCBIM37:9:1:124076172:1 67553977 ID7431 U -
TAAACCTTCTGGAAAAAAATTGATAGCACCT
>9 dna:chromosome chromosome:NCBIM37:9:1:124076172:1 67554115 ID68808 U -
TTTGTTTTTACCAGATACCACTGGGAACCC
>9 dna:chromosome chromosome:NCBIM37:9:1:124076172:1 67554157 ID7569 U -
TAAACTTTGATGAGGATTGGGGATCAGTGG
>9 dna:chromosome chromosome:NCBIM37:9:1:124076172:1 67554221 ID53183 U -
TGGGACAGATAGCTCCAGAGAAAAATAGCCA
>9 dna:chromosome chromosome:NCBIM37:9:1:124076172:1 67554222 ID53182 U -
TGGGACAGATAGCTCCAGAGAAAAATAGCC
>9 dna:chromosome chromosome:NCBIM37:9:1:124076172:1 67554231 ID53024 U -
TGGGAATATGGGACAGATAGCTCCAGAGA
>9 dna:chromosome chromosome:NCBIM37:9:1:124076172:1 67554246 ID9625 U -
TAAGACATTTCTGGATGGGAATATGGGAC
>9 dna:chromosome chromosome:NCBIM37:9:1:124076172:1 67554249 ID9624 U -
TAAGACATTTCTGGATGGGAATATGG
>9 dna:chromosome chromosome:NCBIM37:9:1:124076172:1 67554374 ID263 U -
AAGATTGTGATCTCTGTGGTGTTAG
>9 dna:chromosome chromosome:NCBIM37:9:1:124076172:1 67554375 ID96 U -
AACAAAAGATTGTGATCTCTGTGGTGTTA
>9 dna:chromosome chromosome:NCBIM37:9:1:124076172:1 67554375 ID381 U -
ACAAAAGATTGTGATCTCTGTGGTGTTA
>9 dna:chromosome chromosome:NCBIM37:9:1:124076172:1 67554377 ID1661 U -
CAAAAGATTGTGATCTCTGTGGTGT
>9 dna:chromosome chromosome:NCBIM37:9:1:124076172:1 67554430 ID47795 U -
TGCTGAGCTATTGAGAGAGACTCAGAA
>9 dna:chromosome chromosome:NCBIM37:9:1:124076172:1 67554442 ID8468 U -
TAACACAGAAGTCTGCTGAGCTATTGAG
>9 dna:chromosome chromosome:NCBIM37:9:1:124076172:1 67555130 ID40366 U -
TGAGTGGATTTATGAACATGCTGCTCATAAA
>9 dna:chromosome chromosome:NCBIM37:9:1:124076172:1 67555199 ID34135 U -
TGAAAGGGATATCTCCTCAGAAATCAG
>9 dna:chromosome chromosome:NCBIM37:9:1:124076172:1 67555250 ID51504 U -
TGGCAATTCTGAGAGGTGCAAAGCCATGGC
>9 dna:chromosome chromosome:NCBIM37:9:1:124076172:1 67555390 ID11894 U -
TACAAACTGGGTGCTCCGTAGGGTTTCTA
>9 dna:chromosome chromosome:NCBIM37:9:1:124076172:1 67555395 ID30219 U -
TCCTTACAAACTGGGTGCTCCGTAGGGT
>9 dna:chromosome chromosome:NCBIM37:9:1:124076172:1 67555467 ID66072 U -
TTCTGGAGAAACCAAAACTGACTTTTGCTA
>9 dna:chromosome chromosome:NCBIM37:9:1:124076172:1 67555624 ID37908 U -
TGACTTGTAAGGTTTTTACTACCATCCCA
>9 dna:chromosome chromosome:NCBIM37:9:1:124076172:1 67555625 ID37907 U -
TGACTTGTAAGGTTTTTACTACCATCCC
>9 dna:chromosome chromosome:NCBIM37:9:1:124076172:1 67555630 ID51505 U -
TGGCAATTGACTTGTAAGGTTTTTACTACC
>9 dna:chromosome chromosome:NCBIM37:9:1:124076172:1 67555655 ID38007 U -
TGAGAAAATGCAAACATACGTGGCA
>9 dna:chromosome chromosome:NCBIM37:9:1:124076172:1 67555656 ID60890 U -
TGTTGAGAAAATGCAAACATACGTGGC
>9 dna:chromosome chromosome:NCBIM37:9:1:124076172:1 67555691 ID856 U -
AGAATGTAATATGTACAGATAGTCCCACTT
>9 dna:chromosome chromosome:NCBIM37:9:1:124076172:1 67555691 ID57407 U -
TGTAATATGTACAGATAGTCCCACTT
>9 dna:chromosome chromosome:NCBIM37:9:1:124076172:1 67555730 ID36238 U -
TGACAAAATGTCTGCATTGAGAAGCTTA
>9 dna:chromosome chromosome:NCBIM37:9:1:124076172:1 67555733 ID11892 U -
TACAAACTGACAAAATGTCTGCATTGAGAAGC
>9 dna:chromosome chromosome:NCBIM37:9:1:124076172:1 67555820 ID41888 U -
TGATGGTGACTGCTAGTCTAGCTAGCCTTTAC
>9 dna:chromosome chromosome:NCBIM37:9:1:124076172:1 67555848 ID20154 U -
TAGGTGAAGAGAGCACTGGAGCCCTGAT
>9 dna:chromosome chromosome:NCBIM37:9:1:124076172:1 67555865 ID46539 U -
TGCCTTGAAGTACAGCGCTAGGTGAAGAG
>9 dna:chromosome chromosome:NCBIM37:9:1:124076172:1 67555868 ID46538 U -
TGCCTTGAAGTACAGCGCTAGGTGAA
>9 dna:chromosome chromosome:NCBIM37:9:1:124076172:1 67555876 ID24566 U -
TCAAGACAAACGTGCCTTGAAGTACAGCGC
>9 dna:chromosome chromosome:NCBIM37:9:1:124076172:1 67555903 ID9690 U -
TAAGAGATAAGATGTAACTGTCTGTCTTCA
>9 dna:chromosome chromosome:NCBIM37:9:1:124076172:1 67555914 ID42243 U -
TGATTCTGTGTGTAAGAGATAAGATGTAACT
>9 dna:chromosome chromosome:NCBIM37:9:1:124076172:1 67555915 ID42242 U -
TGATTCTGTGTGTAAGAGATAAGATGTAAC
>9 dna:chromosome chromosome:NCBIM37:9:1:124076172:1 67555918 ID42241 U -
TGATTCTGTGTGTAAGAGATAAGATGT
>9 dna:chromosome chromosome:NCBIM37:9:1:124076172:1 67555920 ID23485 U -
TATTATGATTCTGTGTGTAAGAGATAAGAT
>9 dna:chromosome chromosome:NCBIM37:9:1:124076172:1 67555934 ID37049 U -
TGACATGTTTTGGCTATTATGATTCTGTGT
>9 dna:chromosome chromosome:NCBIM37:9:1:124076172:1 67555935 ID37048 U -
TGACATGTTTTGGCTATTATGATTCTGTG
>9 dna:chromosome chromosome:NCBIM37:9:1:124076172:1 67555945 ID42846 U -
TGCAAATGACATGTTTTGGCTATTA
>9 dna:chromosome chromosome:NCBIM37:9:1:124076172:1 67555954 ID46182 U -
TGCCTATTTTTCTTGTGCAAATGACATGTTT
>9 dna:chromosome chromosome:NCBIM37:9:1:124076172:1 67555957 ID32481 U -
TCTGCCTATTTTTCTTGTGCAAATGACATG
>9 dna:chromosome chromosome:NCBIM37:9:1:124076172:1 67555965 ID56757 U -
TGGTTTATCTGCCTATTTTTCTTGTGCAA
>9 dna:chromosome chromosome:NCBIM37:9:1:124076172:1 67555968 ID15549 U -
TACTGGTTTATCTGCCTATTTTTCTTGTG
>9 dna:chromosome chromosome:NCBIM37:9:1:124076172:1 67555981 ID22638 U -
TATCTTTTCGATTCTACTGGTTTATCTGCC
>9 dna:chromosome chromosome:NCBIM37:9:1:124076172:1 67555982 ID22637 U -
TATCTTTTCGATTCTACTGGTTTATCTGC
>9 dna:chromosome chromosome:NCBIM37:9:1:124076172:1 67556057 ID2569 U -
CATTTGCCAGAGGCTTTTTCT
>9 dna:chromosome chromosome:NCBIM37:9:1:124076172:1 67556122 ID33273 U -
TCTTTGGTTGTATTTCTGGACAGAATGAC
>9 dna:chromosome chromosome:NCBIM37:9:1:124076172:1 67556122 ID68752 U -
TTTGGTTGTATTTCTGGACAGAATGAC
>9 dna:chromosome chromosome:NCBIM37:9:1:124076172:1 67556172 ID51954 U -
TGGCCACATGAGGCATCTAGCGTGTCAAGCAG
>9 dna:chromosome chromosome:NCBIM37:9:1:124076172:1 67556174 ID51953 U -
TGGCCACATGAGGCATCTAGCGTGTCAAGC
>9 dna:chromosome chromosome:NCBIM37:9:1:124076172:1 67556175 ID51952 U -
TGGCCACATGAGGCATCTAGCGTGTCAAG
>9 dna:chromosome chromosome:NCBIM37:9:1:124076172:1 67556176 ID51951 U -
TGGCCACATGAGGCATCTAGCGTGTCAA
>9 dna:chromosome chromosome:NCBIM37:9:1:124076172:1 67556178 ID51950 U -
TGGCCACATGAGGCATCTAGCGTGTC
>9 dna:chromosome chromosome:NCBIM37:9:1:124076172:1 67556207 ID52194 U -
TGGCCTCTTTTGTCCCCCTGCTCTGCCACA
>9 dna:chromosome chromosome:NCBIM37:9:1:124076172:1 67556221 ID58096 U -
TGTCACAAAACGACTGGCCTCTTTTGTCCC
>9 dna:chromosome chromosome:NCBIM37:9:1:124076172:1 67556224 ID58095 U -
TGTCACAAAACGACTGGCCTCTTTTGT
>9 dna:chromosome chromosome:NCBIM37:9:1:124076172:1 67556225 ID16726 U -
TAGAATGTCACAAAACGACTGGCCTCTTTTG
>9 dna:chromosome chromosome:NCBIM37:9:1:124076172:1 67556227 ID16725 U -
TAGAATGTCACAAAACGACTGGCCTCTTT
>9 dna:chromosome chromosome:NCBIM37:9:1:124076172:1 67556229 ID16724 U -
TAGAATGTCACAAAACGACTGGCCTCT
>9 dna:chromosome chromosome:NCBIM37:9:1:124076172:1 67556230 ID16723 U -
TAGAATGTCACAAAACGACTGGCCTC
>9 dna:chromosome chromosome:NCBIM37:9:1:124076172:1 67556231 ID4544 U -
GAGTAGAATGTCACAAAACGACTGGCCT
>9 dna:chromosome chromosome:NCBIM37:9:1:124076172:1 67556231 ID38797 U -
TGAGAGTAGAATGTCACAAAACGACTGGCCT
>9 dna:chromosome chromosome:NCBIM37:9:1:124076172:1 67556232 ID16722 U -
TAGAATGTCACAAAACGACTGGCC
>9 dna:chromosome chromosome:NCBIM37:9:1:124076172:1 67556232 ID38796 U -
TGAGAGTAGAATGTCACAAAACGACTGGCC
>9 dna:chromosome chromosome:NCBIM37:9:1:124076172:1 67556234 ID59171 U -
TGTGAGAGTAGAATGTCACAAAACGACTGG
>9 dna:chromosome chromosome:NCBIM37:9:1:124076172:1 67556247 ID44568 U -
TGCATTAGTTCTTGTGAGAGTAGAATGTC
>9 dna:chromosome chromosome:NCBIM37:9:1:124076172:1 67556294 ID42447 U -
TGATTTCTTGTCTTGTGAGACTGGTTTAATC
>9 dna:chromosome chromosome:NCBIM37:9:1:124076172:1 67556322 ID53233 U -
TGGGACCTTTAAGAAGGGCTGA
>9 dna:chromosome chromosome:NCBIM37:9:1:124076172:1 67556330 ID42210 U -
TGATTCCTTGGTGCCACTGGGACCTTTAAGA
>9 dna:chromosome chromosome:NCBIM37:9:1:124076172:1 67556331 ID42209 U -
TGATTCCTTGGTGCCACTGGGACCTTTAAG
>9 dna:chromosome chromosome:NCBIM37:9:1:124076172:1 67556332 ID42208 U -
TGATTCCTTGGTGCCACTGGGACCTTTAA
>9 dna:chromosome chromosome:NCBIM37:9:1:124076172:1 67556333 ID42207 U -
TGATTCCTTGGTGCCACTGGGACCTTTA
>9 dna:chromosome chromosome:NCBIM37:9:1:124076172:1 67556336 ID13994 U -
TACCATGATTCCTTGGTGCCACTGGGACCT
>9 dna:chromosome chromosome:NCBIM37:9:1:124076172:1 67556337 ID42206 U -
TGATTCCTTGGTGCCACTGGGACC
>9 dna:chromosome chromosome:NCBIM37:9:1:124076172:1 67556376 ID9917 U -
TAAGATTATTTTATCAGTGAGACTTGAGAACC
>9 dna:chromosome chromosome:NCBIM37:9:1:124076172:1 67556378 ID9916 U -
TAAGATTATTTTATCAGTGAGACTTGAGAA
>9 dna:chromosome chromosome:NCBIM37:9:1:124076172:1 67556379 ID9915 U -
TAAGATTATTTTATCAGTGAGACTTGAGA
>9 dna:chromosome chromosome:NCBIM37:9:1:124076172:1 67556388 ID37903 U -
TGACTTGGTTTTAAGATTATTTTATCAGTGA
>9 dna:chromosome chromosome:NCBIM37:9:1:124076172:1 67556412 ID7191 U -
TAAAATGGTTCTCAAGCTTCCTTCTGACTTG
>9 dna:chromosome chromosome:NCBIM37:9:1:124076172:1 67556413 ID7190 U -
TAAAATGGTTCTCAAGCTTCCTTCTGACTT
>9 dna:chromosome chromosome:NCBIM37:9:1:124076172:1 67556415 ID7189 U -
TAAAATGGTTCTCAAGCTTCCTTCTGAC
>9 dna:chromosome chromosome:NCBIM37:9:1:124076172:1 67556464 ID44918 U -
TGCCAAGATTTTCAGCTTGCCTGCCCTGTT
>9 dna:chromosome chromosome:NCBIM37:9:1:124076172:1 67556465 ID44917 U -
TGCCAAGATTTTCAGCTTGCCTGCCCTGT
>9 dna:chromosome chromosome:NCBIM37:9:1:124076172:1 67556469 ID44916 U -
TGCCAAGATTTTCAGCTTGCCTGCC
>9 dna:chromosome chromosome:NCBIM37:9:1:124076172:1 67556651 ID64517 U -
TTCAAAAGTGTAAATTTTCTTTCACCCT
>9 dna:chromosome chromosome:NCBIM37:9:1:124076172:1 67556667 ID68927 U -
TTTTCTAGGTTGTGATTCAAAAGTGTA
>9 dna:chromosome chromosome:NCBIM37:9:1:124076172:1 67556674 ID46390 U -
TGCCTGCTTTTTTCTAGGTTGTGATTCAA
>9 dna:chromosome chromosome:NCBIM37:9:1:124076172:1 67556675 ID46389 U -
TGCCTGCTTTTTTCTAGGTTGTGATTCA
>9 dna:chromosome chromosome:NCBIM37:9:1:124076172:1 67556676 ID46388 U -
TGCCTGCTTTTTTCTAGGTTGTGATTC
>9 dna:chromosome chromosome:NCBIM37:9:1:124076172:1 67556680 ID10067 U -
TAAGCCTGCCTGCTTTTTTCTAGGTTGTG
>9 dna:chromosome chromosome:NCBIM37:9:1:124076172:1 67556700 ID43965 U -
TGCAGATCTTTTAGTGGCCGCTAAGCCTGC
>9 dna:chromosome chromosome:NCBIM37:9:1:124076172:1 67556711 ID4097 U -
GACAAGTTGTTTGCAGATCTTTTAGTGGCC
>9 dna:chromosome chromosome:NCBIM37:9:1:124076172:1 67556712 ID4096 U -
GACAAGTTGTTTGCAGATCTTTTAGTGGC
>9 dna:chromosome chromosome:NCBIM37:9:1:124076172:1 67556713 ID38434 U -
TGAGACAAGTTGTTTGCAGATCTTTTAGTGG
>9 dna:chromosome chromosome:NCBIM37:9:1:124076172:1 67556714 ID38433 U -
TGAGACAAGTTGTTTGCAGATCTTTTAGTG
>9 dna:chromosome chromosome:NCBIM37:9:1:124076172:1 67556751 ID34316 U -
TGAAATAACATATTCATACATCCTGACTGCC
>9 dna:chromosome chromosome:NCBIM37:9:1:124076172:1 67556752 ID34315 U -
TGAAATAACATATTCATACATCCTGACTGC
>9 dna:chromosome chromosome:NCBIM37:9:1:124076172:1 67556754 ID15329 U -
TACTGAAATAACATATTCATACATCCTGACT
>9 dna:chromosome chromosome:NCBIM37:9:1:124076172:1 67556754 ID34314 U -
TGAAATAACATATTCATACATCCTGACT
>9 dna:chromosome chromosome:NCBIM37:9:1:124076172:1 67556755 ID15328 U -
TACTGAAATAACATATTCATACATCCTGAC
>9 dna:chromosome chromosome:NCBIM37:9:1:124076172:1 67556755 ID34313 U -
TGAAATAACATATTCATACATCCTGAC
>9 dna:chromosome chromosome:NCBIM37:9:1:124076172:1 67556767 ID11555 U -
TAATTATCCCCCTACTGAAATAACATATTC
>9 dna:chromosome chromosome:NCBIM37:9:1:124076172:1 67556806 ID3840 U -
GAAAGCTGATTCACCTGACATGCTAAGGAGA
>9 dna:chromosome chromosome:NCBIM37:9:1:124076172:1 67556808 ID3839 U -
GAAAGCTGATTCACCTGACATGCTAAGGA
>9 dna:chromosome chromosome:NCBIM37:9:1:124076172:1 67556808 ID5313 U -
GGAAAGCTGATTCACCTGACATGCTAAGGA
>9 dna:chromosome chromosome:NCBIM37:9:1:124076172:1 67556809 ID3838 U -
GAAAGCTGATTCACCTGACATGCTAAGG
>9 dna:chromosome chromosome:NCBIM37:9:1:124076172:1 67556811 ID2345 U -
CAGGAAAGCTGATTCACCTGACATGCTAA
>9 dna:chromosome chromosome:NCBIM37:9:1:124076172:1 67556826 ID2697 U -
CCAGGAAACCATTCCTCAGGAAAGCTGATT
>9 dna:chromosome chromosome:NCBIM37:9:1:124076172:1 67556872 ID8603 U -
TAACAGCAGCCCCAAATCGG
>9 dna:chromosome chromosome:NCBIM37:9:1:124076172:1 67556879 ID11445 U -
TAATGTCCTTCGCTAACAGCAGCCCC
>9 dna:chromosome chromosome:NCBIM37:9:1:124076172:1 67556880 ID11444 U -
TAATGTCCTTCGCTAACAGCAGCCC
>9 dna:chromosome chromosome:NCBIM37:9:1:124076172:1 67556892 ID15253 U -
TACTCTAAAGGTTAGAATAATGTCCTTCGC
>9 dna:chromosome chromosome:NCBIM37:9:1:124076172:1 67556894 ID702 U -
ACTACTCTAAAGGTTAGAATAATGTCCTTC
>9 dna:chromosome chromosome:NCBIM37:9:1:124076172:1 67557019 ID23085 U -
TATGGAAAGGTGGGAGATATCGGAGC
>9 dna:chromosome chromosome:NCBIM37:9:1:124076172:1 67557021 ID13964 U -
TACCATATGGAAAGGTGGGAGATATCGGA
>9 dna:chromosome chromosome:NCBIM37:9:1:124076172:1 67557022 ID13963 U -
TACCATATGGAAAGGTGGGAGATATCGG
>9 dna:chromosome chromosome:NCBIM37:9:1:124076172:1 67557024 ID13962 U -
TACCATATGGAAAGGTGGGAGATATC
>9 dna:chromosome chromosome:NCBIM37:9:1:124076172:1 67557081 ID18089 U -
TAGCAGGCTTGGGAGCCCTTGAGGATGG
>9 dna:chromosome chromosome:NCBIM37:9:1:124076172:1 67557091 ID16832 U -
TAGACAGACATTAGCAGGCTTGGGAGCCC
>9 dna:chromosome chromosome:NCBIM37:9:1:124076172:1 67557101 ID7345 U -
TAAACAGCTAGACAGACATTAGCAGGC
>9 dna:chromosome chromosome:NCBIM37:9:1:124076172:1 67557120 ID17919 U -
TAGCAATGAAAGAGGTGGCATTAAACAGC
>9 dna:chromosome chromosome:NCBIM37:9:1:124076172:1 67557121 ID17918 U -
TAGCAATGAAAGAGGTGGCATTAAACAG
>9 dna:chromosome chromosome:NCBIM37:9:1:124076172:1 67557125 ID17917 U -
TAGCAATGAAAGAGGTGGCATTAA
>9 dna:chromosome chromosome:NCBIM37:9:1:124076172:1 67557133 ID11653 U -
TAATTGCCAGAGTCCTAGCAATGAAAGAGGT
>9 dna:chromosome chromosome:NCBIM37:9:1:124076172:1 67557134 ID63791 U -
TTAATTGCCAGAGTCCTAGCAATGAAAGAGG
>9 dna:chromosome chromosome:NCBIM37:9:1:124076172:1 67557136 ID45314 U -
TGCCAGAGTCCTAGCAATGAAAGA
>9 dna:chromosome chromosome:NCBIM37:9:1:124076172:1 67557145 ID39107 U -
TGAGATTTAATTGCCAGAGTCCTAGC
>9 dna:chromosome chromosome:NCBIM37:9:1:124076172:1 67557153 ID33901 U -
TGAAACTCATGTTGAGATTTAATTGCCAGA
>9 dna:chromosome chromosome:NCBIM37:9:1:124076172:1 67557156 ID33900 U -
TGAAACTCATGTTGAGATTTAATTGCC
>9 dna:chromosome chromosome:NCBIM37:9:1:124076172:1 67557157 ID30860 U -
TCGGTGAAACTCATGTTGAGATTTAATTGC
>9 dna:chromosome chromosome:NCBIM37:9:1:124076172:1 67557165 ID67836 U -
TTGTCCTCGGTGAAACTCATGTTGAGAT
>9 dna:chromosome chromosome:NCBIM37:9:1:124076172:1 67557175 ID52457 U -
TGGCTCTTGTTTTGTCCTCGGTGAAACTC
>9 dna:chromosome chromosome:NCBIM37:9:1:124076172:1 67557175 ID67339 U -
TTGGCTCTTGTTTTGTCCTCGGTGAAACTC
>9 dna:chromosome chromosome:NCBIM37:9:1:124076172:1 67557176 ID52456 U -
TGGCTCTTGTTTTGTCCTCGGTGAAACT
>9 dna:chromosome chromosome:NCBIM37:9:1:124076172:1 67557176 ID67338 U -
TTGGCTCTTGTTTTGTCCTCGGTGAAACT
>9 dna:chromosome chromosome:NCBIM37:9:1:124076172:1 67557177 ID52455 U -
TGGCTCTTGTTTTGTCCTCGGTGAAAC
>9 dna:chromosome chromosome:NCBIM37:9:1:124076172:1 67557180 ID28046 U -
TCCATTGGCTCTTGTTTTGTCCTCGGTGA
>9 dna:chromosome chromosome:NCBIM37:9:1:124076172:1 67557180 ID67337 U -
TTGGCTCTTGTTTTGTCCTCGGTGA
>9 dna:chromosome chromosome:NCBIM37:9:1:124076172:1 67557182 ID28045 U -
TCCATTGGCTCTTGTTTTGTCCTCGGT
>9 dna:chromosome chromosome:NCBIM37:9:1:124076172:1 67557200 ID44693 U -
TGCCAAAAAAGGTTTTGTTTATCCATTGGC
>9 dna:chromosome chromosome:NCBIM37:9:1:124076172:1 67557201 ID44692 U -
TGCCAAAAAAGGTTTTGTTTATCCATTGG
>9 dna:chromosome chromosome:NCBIM37:9:1:124076172:1 67557209 ID10434 U -
TAAGTAATGTTGCCAAAAAAGGTTTTGTTTA
>9 dna:chromosome chromosome:NCBIM37:9:1:124076172:1 67557213 ID10433 U -
TAAGTAATGTTGCCAAAAAAGGTTTTG
>9 dna:chromosome chromosome:NCBIM37:9:1:124076172:1 67557216 ID11089 U -
TAATCACTAAGTAATGTTGCCAAAAAAGGTT
>9 dna:chromosome chromosome:NCBIM37:9:1:124076172:1 67557217 ID11088 U -
TAATCACTAAGTAATGTTGCCAAAAAAGGT
>9 dna:chromosome chromosome:NCBIM37:9:1:124076172:1 67557218 ID11087 U -
TAATCACTAAGTAATGTTGCCAAAAAAGG
>9 dna:chromosome chromosome:NCBIM37:9:1:124076172:1 67557218 ID63745 U -
TTAATCACTAAGTAATGTTGCCAAAAAAGG
>9 dna:chromosome chromosome:NCBIM37:9:1:124076172:1 67557218 ID68241 U -
TTTAATCACTAAGTAATGTTGCCAAAAAAGG
>9 dna:chromosome chromosome:NCBIM37:9:1:124076172:1 67557219 ID11086 U -
TAATCACTAAGTAATGTTGCCAAAAAAG
>9 dna:chromosome chromosome:NCBIM37:9:1:124076172:1 67557220 ID11085 U -
TAATCACTAAGTAATGTTGCCAAAAAA
>9 dna:chromosome chromosome:NCBIM37:9:1:124076172:1 67557223 ID64191 U -
TTAGCTTTTAATCACTAAGTAATGTTGCCAAA
>9 dna:chromosome chromosome:NCBIM37:9:1:124076172:1 67557223 ID68240 U -
TTTAATCACTAAGTAATGTTGCCAAA
>9 dna:chromosome chromosome:NCBIM37:9:1:124076172:1 67557224 ID18835 U -
TAGCTTTTAATCACTAAGTAATGTTGCCAA
>9 dna:chromosome chromosome:NCBIM37:9:1:124076172:1 67557225 ID18834 U -
TAGCTTTTAATCACTAAGTAATGTTGCCA
>9 dna:chromosome chromosome:NCBIM37:9:1:124076172:1 67557225 ID64190 U -
TTAGCTTTTAATCACTAAGTAATGTTGCCA
>9 dna:chromosome chromosome:NCBIM37:9:1:124076172:1 67557226 ID2545 U -
CATTAGCTTTTAATCACTAAGTAATGTTGCC
>9 dna:chromosome chromosome:NCBIM37:9:1:124076172:1 67557245 ID20632 U -
TAGTAGACTATAATGTTCATTAGCTTTTA
>9 dna:chromosome chromosome:NCBIM37:9:1:124076172:1 67557245 ID64218 U -
TTAGTAGACTATAATGTTCATTAGCTTTTA
>9 dna:chromosome chromosome:NCBIM37:9:1:124076172:1 67557269 ID51355 U -
TGGCAACATTATTTTTCAACTTCTTAGTA
>9 dna:chromosome chromosome:NCBIM37:9:1:124076172:1 67557291 ID2149 U -
CAGAAACACGATTGGTGCTTTGCATGGCAAC
>9 dna:chromosome chromosome:NCBIM37:9:1:124076172:1 67557291 ID3806 U -
GAAACACGATTGGTGCTTTGCATGGCAAC
>9 dna:chromosome chromosome:NCBIM37:9:1:124076172:1 67557292 ID2148 U -
CAGAAACACGATTGGTGCTTTGCATGGCAA
>9 dna:chromosome chromosome:NCBIM37:9:1:124076172:1 67557293 ID3805 U -
GAAACACGATTGGTGCTTTGCATGGCA
>9 dna:chromosome chromosome:NCBIM37:9:1:124076172:1 67557294 ID2673 U -
CCAGAAACACGATTGGTGCTTTGCATGGC
>9 dna:chromosome chromosome:NCBIM37:9:1:124076172:1 67557294 ID13816 U -
TACCAGAAACACGATTGGTGCTTTGCATGGC
>9 dna:chromosome chromosome:NCBIM37:9:1:124076172:1 67557295 ID2672 U -
CCAGAAACACGATTGGTGCTTTGCATGG
>9 dna:chromosome chromosome:NCBIM37:9:1:124076172:1 67557295 ID13815 U -
TACCAGAAACACGATTGGTGCTTTGCATGG
>9 dna:chromosome chromosome:NCBIM37:9:1:124076172:1 67557296 ID13814 U -
TACCAGAAACACGATTGGTGCTTTGCATG
>9 dna:chromosome chromosome:NCBIM37:9:1:124076172:1 67557296 ID63974 U -
TTACCAGAAACACGATTGGTGCTTTGCATG
>9 dna:chromosome chromosome:NCBIM37:9:1:124076172:1 67557297 ID13813 U -
TACCAGAAACACGATTGGTGCTTTGCAT
>9 dna:chromosome chromosome:NCBIM37:9:1:124076172:1 67557297 ID23412 U -
TATTACCAGAAACACGATTGGTGCTTTGCAT
>9 dna:chromosome chromosome:NCBIM37:9:1:124076172:1 67557297 ID63973 U -
TTACCAGAAACACGATTGGTGCTTTGCAT
>9 dna:chromosome chromosome:NCBIM37:9:1:124076172:1 67557298 ID13812 U -
TACCAGAAACACGATTGGTGCTTTGCA
>9 dna:chromosome chromosome:NCBIM37:9:1:124076172:1 67557298 ID23411 U -
TATTACCAGAAACACGATTGGTGCTTTGCA
>9 dna:chromosome chromosome:NCBIM37:9:1:124076172:1 67557299 ID13811 U -
TACCAGAAACACGATTGGTGCTTTGC
>9 dna:chromosome chromosome:NCBIM37:9:1:124076172:1 67557299 ID23410 U -
TATTACCAGAAACACGATTGGTGCTTTGC
>9 dna:chromosome chromosome:NCBIM37:9:1:124076172:1 67557300 ID23409 U -
TATTACCAGAAACACGATTGGTGCTTTG
>9 dna:chromosome chromosome:NCBIM37:9:1:124076172:1 67557302 ID23408 U -
TATTACCAGAAACACGATTGGTGCTT
>9 dna:chromosome chromosome:NCBIM37:9:1:124076172:1 67557306 ID10347 U -
TAAGGTATATTACCAGAAACACGATTGGT
>9 dna:chromosome chromosome:NCBIM37:9:1:124076172:1 67557306 ID31285 U -
TCTAAGGTATATTACCAGAAACACGATTGGT
>9 dna:chromosome chromosome:NCBIM37:9:1:124076172:1 67557307 ID31284 U -
TCTAAGGTATATTACCAGAAACACGATTGG
>9 dna:chromosome chromosome:NCBIM37:9:1:124076172:1 67557322 ID55534 U -
TGGTATTTTTGGTTTTCTAAGGTATATTAC
>9 dna:chromosome chromosome:NCBIM37:9:1:124076172:1 67557323 ID55533 U -
TGGTATTTTTGGTTTTCTAAGGTATATTA
>9 dna:chromosome chromosome:NCBIM37:9:1:124076172:1 67557328 ID7700 U -
TAAAGATGGTATTTTTGGTTTTCTAAGGTA
>9 dna:chromosome chromosome:NCBIM37:9:1:124076172:1 67557328 ID57183 U -
TGTAAAGATGGTATTTTTGGTTTTCTAAGGTA
>9 dna:chromosome chromosome:NCBIM37:9:1:124076172:1 67557329 ID57182 U -
TGTAAAGATGGTATTTTTGGTTTTCTAAGGT
>9 dna:chromosome chromosome:NCBIM37:9:1:124076172:1 67557330 ID57181 U -
TGTAAAGATGGTATTTTTGGTTTTCTAAGG
>9 dna:chromosome chromosome:NCBIM37:9:1:124076172:1 67557331 ID57180 U -
TGTAAAGATGGTATTTTTGGTTTTCTAAG
>9 dna:chromosome chromosome:NCBIM37:9:1:124076172:1 67557333 ID57179 U -
TGTAAAGATGGTATTTTTGGTTTTCTA
>9 dna:chromosome chromosome:NCBIM37:9:1:124076172:1 67557359 ID4170 U -
GACATGAACACAGGTGCTCAGATAGCTTT
>9 dna:chromosome chromosome:NCBIM37:9:1:124076172:1 67557359 ID36945 U -
TGACATGAACACAGGTGCTCAGATAGCTTT
>9 dna:chromosome chromosome:NCBIM37:9:1:124076172:1 67557360 ID4169 U -
GACATGAACACAGGTGCTCAGATAGCTT
>9 dna:chromosome chromosome:NCBIM37:9:1:124076172:1 67557360 ID36944 U -
TGACATGAACACAGGTGCTCAGATAGCTT
>9 dna:chromosome chromosome:NCBIM37:9:1:124076172:1 67557361 ID36942 U -
TGACATGAACACAGGTGCTCAGATAGCT
>9 dna:chromosome chromosome:NCBIM37:9:1:124076172:1 67557362 ID36941 U -
TGACATGAACACAGGTGCTCAGATAGC
>9 dna:chromosome chromosome:NCBIM37:9:1:124076172:1 67557363 ID36940 U -
TGACATGAACACAGGTGCTCAGATAG
>9 dna:chromosome chromosome:NCBIM37:9:1:124076172:1 67557364 ID36938 U -
TGACATGAACACAGGTGCTCAGATA
>9 dna:chromosome chromosome:NCBIM37:9:1:124076172:1 67557369 ID36936 U -
TGACATGAACACAGGTGCTC
>9 dna:chromosome chromosome:NCBIM37:9:1:124076172:1 67557542 ID8027 U -
TAAATACAATTGCAACTATCAGAAAAAAAAA
>9 dna:chromosome chromosome:NCBIM37:9:1:124076172:1 67558081 ID18274 U -
TAGCCAATGATGGAGAGTGACTATGTCCCA
>9 dna:chromosome chromosome:NCBIM37:9:1:124076172:1 67558082 ID41831 U -
TGATGGAGAGTGACTATGTCCC
>9 dna:chromosome chromosome:NCBIM37:9:1:124076172:1 67558095 ID63995 U -
TTACCTGGCTACACTAGCCAATGATGGAGA
>9 dna:chromosome chromosome:NCBIM37:9:1:124076172:1 67558112 ID47744 U -
TGCTGAATTGTTTGAATTACCTGGCTACA
>9 dna:chromosome chromosome:NCBIM37:9:1:124076172:1 67558818 ID49113 U -
TGGAAATCCTTGGTGCTATTGGTCTCTGAGT
>9 dna:chromosome chromosome:NCBIM37:9:1:124076172:1 67558820 ID49112 U -
TGGAAATCCTTGGTGCTATTGGTCTCTGA
>9 dna:chromosome chromosome:NCBIM37:9:1:124076172:1 67558821 ID49111 U -
TGGAAATCCTTGGTGCTATTGGTCTCTG
>9 dna:chromosome chromosome:NCBIM37:9:1:124076172:1 67558823 ID49110 U -
TGGAAATCCTTGGTGCTATTGGTCTC
>9 dna:chromosome chromosome:NCBIM37:9:1:124076172:1 67558840 ID48866 U -
TGGAAACATAGAGGCTCTTATGGAAATCC
>9 dna:chromosome chromosome:NCBIM37:9:1:124076172:1 67558910 ID49633 U -
TGGAAGGTGTGTATGTATAAGTGCATGC
>9 dna:chromosome chromosome:NCBIM37:9:1:124076172:1 67558911 ID49632 U -
TGGAAGGTGTGTATGTATAAGTGCATG
>9 dna:chromosome chromosome:NCBIM37:9:1:124076172:1 67559127 ID41842 U -
TGATGGAGTGTGTTCTTTACCCGGGAAGT
>9 dna:chromosome chromosome:NCBIM37:9:1:124076172:1 67559134 ID64728 U -
TTCAATGATGGAGTGTGTTCTTTACCC
>9 dna:chromosome chromosome:NCBIM37:9:1:124076172:1 67559135 ID60283 U -
TGTGTTCAATGATGGAGTGTGTTCTTTACC
>9 dna:chromosome chromosome:NCBIM37:9:1:124076172:1 67559143 ID55490 U -
TGGTATGTGTGTTCAATGATGGAGTGTGT
>9 dna:chromosome chromosome:NCBIM37:9:1:124076172:1 67559201 ID7983 U -
TAAATAAACTGTGTGAAAGAGAAAAG
>9 dna:chromosome chromosome:NCBIM37:9:1:124076172:1 67559336 ID32600 U -
TCTGTAAAATCAGGGCTTGACCTCGTGGT
>9 dna:chromosome chromosome:NCBIM37:9:1:124076172:1 67559337 ID22582 U -
TATCTGTAAAATCAGGGCTTGACCTCGTGG
>9 dna:chromosome chromosome:NCBIM37:9:1:124076172:1 67559337 ID32599 U -
TCTGTAAAATCAGGGCTTGACCTCGTGG
>9 dna:chromosome chromosome:NCBIM37:9:1:124076172:1 67559338 ID64371 U -
TTATCTGTAAAATCAGGGCTTGACCTCGTG
>9 dna:chromosome chromosome:NCBIM37:9:1:124076172:1 67559479 ID38158 U -
TGAGAACCTGAGACAAGTGCCCACTGTTT
>9 dna:chromosome chromosome:NCBIM37:9:1:124076172:1 67559481 ID38157 U -
TGAGAACCTGAGACAAGTGCCCACTGT
>9 dna:chromosome chromosome:NCBIM37:9:1:124076172:1 67559582 ID66695 U -
TTGATTTCATCAACAGAAATCCTCTGCTAGA
>9 dna:chromosome chromosome:NCBIM37:9:1:124076172:1 67559620 ID38263 U -
TGAGAAGGTTTAGCACGAGAACTTGGGATC
>9 dna:chromosome chromosome:NCBIM37:9:1:124076172:1 67559700 ID28985 U -
TCCGACGTTGTATACAGTCAGATGTGTGTA
>9 dna:chromosome chromosome:NCBIM37:9:1:124076172:1 67559701 ID28984 U -
TCCGACGTTGTATACAGTCAGATGTGTGT
>9 dna:chromosome chromosome:NCBIM37:9:1:124076172:1 67559727 ID54232 U -
TGGGCTGTATTGTGATCTGTAAAACCTCC
>9 dna:chromosome chromosome:NCBIM37:9:1:124076172:1 67559743 ID23197 U -
TATGTAGATACTACTGGGCTGTATTGT
>9 dna:chromosome chromosome:NCBIM37:9:1:124076172:1 67559753 ID32131 U -
TCTGAAGCCATACTATGTAGATACTACTGG
>9 dna:chromosome chromosome:NCBIM37:9:1:124076172:1 67559754 ID35352 U -
TGAAGCCATACTATGTAGATACTACTG
>9 dna:chromosome chromosome:NCBIM37:9:1:124076172:1 67559765 ID17759 U -
TAGATTTGGGACTCTGAAGCCATACTATGT
>9 dna:chromosome chromosome:NCBIM37:9:1:124076172:1 67559783 ID6255 U -
GTTGCCAGCTAACTTTAGATTTGGGAC
>9 dna:chromosome chromosome:NCBIM37:9:1:124076172:1 67559833 ID4323 U -
GAGAAAAAAGTCATCTTCATGGTCCA
>9 dna:chromosome chromosome:NCBIM37:9:1:124076172:1 67559834 ID119 U -
AACACAGAGAAAAAAGTCATCTTCATGGTCC
>9 dna:chromosome chromosome:NCBIM37:9:1:124076172:1 67559834 ID2226 U -
CAGAGAAAAAAGTCATCTTCATGGTCC
>9 dna:chromosome chromosome:NCBIM37:9:1:124076172:1 67559841 ID26655 U -
TCCAAACACAGAGAAAAAAGTCATCTTC
>9 dna:chromosome chromosome:NCBIM37:9:1:124076172:1 67559912 ID52681 U -
TGGCTTTCTAACAGACAGGTCCCAG
>9 dna:chromosome chromosome:NCBIM37:9:1:124076172:1 67559974 ID52389 U -
TGGCTATGCGTTTTGTTTATATCACAAGG
>9 dna:chromosome chromosome:NCBIM37:9:1:124076172:1 67559989 ID58629 U -
TGTCTCCCCGGTGGCTATGCGTTTT
>9 dna:chromosome chromosome:NCBIM37:9:1:124076172:1 67560079 ID41064 U -
TGATATAAGTGGTGGAGCTGTTGATCTCA
>9 dna:chromosome chromosome:NCBIM37:9:1:124076172:1 67560083 ID33071 U -
TCTTGATATAAGTGGTGGAGCTGTTGAT
>9 dna:chromosome chromosome:NCBIM37:9:1:124076172:1 67560089 ID13617 U -
TACCAACTCTTGATATAAGTGGTGGAGCT
>9 dna:chromosome chromosome:NCBIM37:9:1:124076172:1 67560090 ID13616 U -
TACCAACTCTTGATATAAGTGGTGGAGC
>9 dna:chromosome chromosome:NCBIM37:9:1:124076172:1 67560098 ID55935 U -
TGGTGACCGTTACCAACTCTTGATATAAGT
>9 dna:chromosome chromosome:NCBIM37:9:1:124076172:1 67560103 ID18446 U -
TAGCCTGGTGACCGTTACCAACTCTTGATA
>9 dna:chromosome chromosome:NCBIM37:9:1:124076172:1 67560103 ID55934 U -
TGGTGACCGTTACCAACTCTTGATA
>9 dna:chromosome chromosome:NCBIM37:9:1:124076172:1 67560105 ID55933 U -
TGGTGACCGTTACCAACTCTTGA
>9 dna:chromosome chromosome:NCBIM37:9:1:124076172:1 67560109 ID25043 U -
TCACAGTAGCCTGGTGACCGTTACCAACTC
>9 dna:chromosome chromosome:NCBIM37:9:1:124076172:1 67560110 ID25042 U -
TCACAGTAGCCTGGTGACCGTTACCAACT
>9 dna:chromosome chromosome:NCBIM37:9:1:124076172:1 67560196 ID48039 U -
TGCTGTGAGTCATCAGGCGGGTTCTCTCTC
>9 dna:chromosome chromosome:NCBIM37:9:1:124076172:1 67560206 ID46767 U -
TGCGCCTTGCTGTGAGTCATCAGGCGG
>9 dna:chromosome chromosome:NCBIM37:9:1:124076172:1 67560263 ID4939 U -
GCCATGAAGAAAAATGAAGCAGGGAGATG
>9 dna:chromosome chromosome:NCBIM37:9:1:124076172:1 67560293 ID22574 U -
TATCTGGGATAGATGGTGGAAAG
>9 dna:chromosome chromosome:NCBIM37:9:1:124076172:1 67560295 ID14285 U -
TACCTATCTGGGATAGATGGTGGAA
>9 dna:chromosome chromosome:NCBIM37:9:1:124076172:1 67560300 ID4003 U -
GAAGGTTTACCTATCTGGGATAGATGG
>9 dna:chromosome chromosome:NCBIM37:9:1:124076172:1 67560336 ID4366 U -
GAGAAGGTTTACCTATCTGGGCC
>9 dna:chromosome chromosome:NCBIM37:9:1:124076172:1 67560336 ID35178 U -
TGAAGAGAGAAGGTTTACCTATCTGGGCC
>9 dna:chromosome chromosome:NCBIM37:9:1:124076172:1 67560337 ID35177 U -
TGAAGAGAGAAGGTTTACCTATCTGGGC
>9 dna:chromosome chromosome:NCBIM37:9:1:124076172:1 67560355 ID31972 U +
TCTCTCTTCAGGGTCAGGCAGCAAATATTT
>9 dna:chromosome chromosome:NCBIM37:9:1:124076172:1 67560364 ID33844 U -
TGAAACCCAAAATATTTGCTGCCTGACCCT
>9 dna:chromosome chromosome:NCBIM37:9:1:124076172:1 67560365 ID33843 U -
TGAAACCCAAAATATTTGCTGCCTGACCC
>9 dna:chromosome chromosome:NCBIM37:9:1:124076172:1 67560366 ID1473 U -
ATGAAACCCAAAATATTTGCTGCCTGACC
>9 dna:chromosome chromosome:NCBIM37:9:1:124076172:1 67560366 ID22651 U -
TATGAAACCCAAAATATTTGCTGCCTGACC
>9 dna:chromosome chromosome:NCBIM37:9:1:124076172:1 67560366 ID33842 U -
TGAAACCCAAAATATTTGCTGCCTGACC
>9 dna:chromosome chromosome:NCBIM37:9:1:124076172:1 67560367 ID33841 U -
TGAAACCCAAAATATTTGCTGCCTGAC
>9 dna:chromosome chromosome:NCBIM37:9:1:124076172:1 67560368 ID22650 U -
TATGAAACCCAAAATATTTGCTGCCTGA
>9 dna:chromosome chromosome:NCBIM37:9:1:124076172:1 67560368 ID64379 U -
TTATGAAACCCAAAATATTTGCTGCCTGA
>9 dna:chromosome chromosome:NCBIM37:9:1:124076172:1 67560369 ID22649 U -
TATGAAACCCAAAATATTTGCTGCCTG
>9 dna:chromosome chromosome:NCBIM37:9:1:124076172:1 67560370 ID22648 U -
TATGAAACCCAAAATATTTGCTGCCT
>9 dna:chromosome chromosome:NCBIM37:9:1:124076172:1 67560370 ID37834 U -
TGACTTATGAAACCCAAAATATTTGCTGCCT
>9 dna:chromosome chromosome:NCBIM37:9:1:124076172:1 67560371 ID37833 U -
TGACTTATGAAACCCAAAATATTTGCTGCC
>9 dna:chromosome chromosome:NCBIM37:9:1:124076172:1 67560372 ID3541 U -
CTGACTTATGAAACCCAAAATATTTGCTGC
>9 dna:chromosome chromosome:NCBIM37:9:1:124076172:1 67560372 ID33840 U -
TGAAACCCAAAATATTTGCTGC
>9 dna:chromosome chromosome:NCBIM37:9:1:124076172:1 67560372 ID37832 U -
TGACTTATGAAACCCAAAATATTTGCTGC
>9 dna:chromosome chromosome:NCBIM37:9:1:124076172:1 67560416 ID64213 U -
TTAGGTTGTTTGGGGATTCTGAGCAGTG
>9 dna:chromosome chromosome:NCBIM37:9:1:124076172:1 67560423 ID65085 U -
TTCATTAGGTTGTTTGGGGATTCTG
>9 dna:chromosome chromosome:NCBIM37:9:1:124076172:1 67560425 ID44672 U -
TGCATTTTCATTAGGTTGTTTGGGGATTC
>9 dna:chromosome chromosome:NCBIM37:9:1:124076172:1 67560428 ID44671 U -
TGCATTTTCATTAGGTTGTTTGGGGA
>9 dna:chromosome chromosome:NCBIM37:9:1:124076172:1 67560430 ID12660 U -
TACACATGCATTTTCATTAGGTTGTTTGGG
>9 dna:chromosome chromosome:NCBIM37:9:1:124076172:1 67560432 ID12659 U -
TACACATGCATTTTCATTAGGTTGTTTG
>9 dna:chromosome chromosome:NCBIM37:9:1:124076172:1 67560458 ID7968 U -
TAAAGTTTTATTGGAAGACAGTCTTA
>9 dna:chromosome chromosome:NCBIM37:9:1:124076172:1 67560459 ID29110 U -
TCCGTAAAGTTTTATTGGAAGACAGTCTT
>9 dna:chromosome chromosome:NCBIM37:9:1:124076172:1 67560478 ID15479 U -
TACTGCTTTTTTTCAGTTTCTCCGTAAAGT
>9 dna:chromosome chromosome:NCBIM37:9:1:124076172:1 67560490 ID14711 U -
TACGGATGCTTCTACTGCTTTTTTTCAGTT
>9 dna:chromosome chromosome:NCBIM37:9:1:124076172:1 67560495 ID45022 U -
TGCCAATACGGATGCTTCTACTGCTTTTTTT
>9 dna:chromosome chromosome:NCBIM37:9:1:124076172:1 67560496 ID45021 U -
TGCCAATACGGATGCTTCTACTGCTTTTTT
>9 dna:chromosome chromosome:NCBIM37:9:1:124076172:1 67560497 ID45020 U -
TGCCAATACGGATGCTTCTACTGCTTTTT
>9 dna:chromosome chromosome:NCBIM37:9:1:124076172:1 67560500 ID45019 U -
TGCCAATACGGATGCTTCTACTGCTT
>9 dna:chromosome chromosome:NCBIM37:9:1:124076172:1 67560504 ID28843 U -
TCCCTGCTGCCAATACGGATGCTTCTACT
>9 dna:chromosome chromosome:NCBIM37:9:1:124076172:1 67560511 ID8773 U -
TAACATCCCTGCTGCCAATACGGATGC
>9 dna:chromosome chromosome:NCBIM37:9:1:124076172:1 67560521 ID20645 U -
TAGTAGCTGACACTAACATCCCTGCTGCCA
>9 dna:chromosome chromosome:NCBIM37:9:1:124076172:1 67560526 ID61116 U -
TGTTTAGTAGCTGACACTAACATCCCTGC
>9 dna:chromosome chromosome:NCBIM37:9:1:124076172:1 67560535 ID30410 U -
TCCTTGCCCATGTTTAGTAGCTGACACTAA
>9 dna:chromosome chromosome:NCBIM37:9:1:124076172:1 67560536 ID30409 U -
TCCTTGCCCATGTTTAGTAGCTGACACTA
>9 dna:chromosome chromosome:NCBIM37:9:1:124076172:1 67560561 ID37914 U -
TGACTTGTCTAGCTTGCACCCGCACTCCT
>9 dna:chromosome chromosome:NCBIM37:9:1:124076172:1 67560595 ID2351 U -
CAGGAAGAGTCTTATTGTCCAGGT
>9 dna:chromosome chromosome:NCBIM37:9:1:124076172:1 67560637 ID13408 U -
TACATGGTCCCCGAGAGTAAAGCGGTCCC
>9 dna:chromosome chromosome:NCBIM37:9:1:124076172:1 67560639 ID9110 U -
TAACTACATGGTCCCCGAGAGTAAAGCGGTC
>9 dna:chromosome chromosome:NCBIM37:9:1:124076172:1 67560640 ID9109 U -
TAACTACATGGTCCCCGAGAGTAAAGCGGT
>9 dna:chromosome chromosome:NCBIM37:9:1:124076172:1 67560643 ID10744 U -
TAATAACTACATGGTCCCCGAGAGTAAAGC
>9 dna:chromosome chromosome:NCBIM37:9:1:124076172:1 67560647 ID10743 U -
TAATAACTACATGGTCCCCGAGAGTA
>9 dna:chromosome chromosome:NCBIM37:9:1:124076172:1 67560648 ID10742 U -
TAATAACTACATGGTCCCCGAGAGT
>9 dna:chromosome chromosome:NCBIM37:9:1:124076172:1 67560652 ID28724 U -
TCCCTAATAACTACATGGTCCCCGA
>9 dna:chromosome chromosome:NCBIM37:9:1:124076172:1 67560656 ID50661 U -
TGGAGTAGCTCCCTAATAACTACATGGTCC
>9 dna:chromosome chromosome:NCBIM37:9:1:124076172:1 67560657 ID50660 U -
TGGAGTAGCTCCCTAATAACTACATGGTC
>9 dna:chromosome chromosome:NCBIM37:9:1:124076172:1 67560657 ID67182 U -
TTGGAGTAGCTCCCTAATAACTACATGGTC
>9 dna:chromosome chromosome:NCBIM37:9:1:124076172:1 67560667 ID54003 U -
TGGGCAAGTTTGGAGTAGCTCCCTAATAA
>9 dna:chromosome chromosome:NCBIM37:9:1:124076172:1 67560691 ID41468 U -
TGATCTTCTGTTTGTTTTCTCATGGGC
>9 dna:chromosome chromosome:NCBIM37:9:1:124076172:1 67560692 ID41467 U -
TGATCTTCTGTTTGTTTTCTCATGGG
>9 dna:chromosome chromosome:NCBIM37:9:1:124076172:1 67560705 ID55745 U -
TGGTCTCCTAAACATTTTGATCTTCTGTTT
>9 dna:chromosome chromosome:NCBIM37:9:1:124076172:1 67560708 ID55744 U -
TGGTCTCCTAAACATTTTGATCTTCTG
>9 dna:chromosome chromosome:NCBIM37:9:1:124076172:1 67560741 ID30294 U -
TCCTTCAGGTTTTGCCACTTTGCAGGAAGA
>9 dna:chromosome chromosome:NCBIM37:9:1:124076172:1 67560742 ID30293 U -
TCCTTCAGGTTTTGCCACTTTGCAGGAAG
>9 dna:chromosome chromosome:NCBIM37:9:1:124076172:1 67560743 ID30292 U -
TCCTTCAGGTTTTGCCACTTTGCAGGAA
>9 dna:chromosome chromosome:NCBIM37:9:1:124076172:1 67560745 ID68923 U -
TTTTCCTTCAGGTTTTGCCACTTTGCAGG
>9 dna:chromosome chromosome:NCBIM37:9:1:124076172:1 67560748 ID33300 U -
TCTTTTCCTTCAGGTTTTGCCACTTTGC
>9 dna:chromosome chromosome:NCBIM37:9:1:124076172:1 67560764 ID19834 U -
TAGGCTTAGGACAAAGGTCTCTTTTCCTTCA
>9 dna:chromosome chromosome:NCBIM37:9:1:124076172:1 67560777 ID55057 U -
TGGTAAAGTGCTAGGCTTAGGACAAAGGT
>9 dna:chromosome chromosome:NCBIM37:9:1:124076172:1 67560782 ID67656 U -
TTGGTTGGTAAAGTGCTAGGCTTAGGACA
>9 dna:chromosome chromosome:NCBIM37:9:1:124076172:1 67560783 ID67655 U -
TTGGTTGGTAAAGTGCTAGGCTTAGGAC
>9 dna:chromosome chromosome:NCBIM37:9:1:124076172:1 67560785 ID44620 U -
TGCATTGGTTGGTAAAGTGCTAGGCTTAGG
>9 dna:chromosome chromosome:NCBIM37:9:1:124076172:1 67560788 ID59628 U -
TGTGCATTGGTTGGTAAAGTGCTAGGCTT
>9 dna:chromosome chromosome:NCBIM37:9:1:124076172:1 67560846 ID6488 U -
TAAAAAGGTTAGCTTTCCATTTACTCTGGTC
>9 dna:chromosome chromosome:NCBIM37:9:1:124076172:1 67560854 ID66 U -
AAATAAATAAAAAGGTTAGCTTTCCATTTA
>9 dna:chromosome chromosome:NCBIM37:9:1:124076172:1 67560857 ID68 U -
AAATAAATAAATAAAAAGGTTAGCTTTCCAT
>9 dna:chromosome chromosome:NCBIM37:9:1:124076172:1 67560859 ID7989 U -
TAAATAAATAAATAAAAAGGTTAGCTTTCC
>9 dna:chromosome chromosome:NCBIM37:9:1:124076172:1 67560863 ID7990 U -
TAAATAAATAAATAAATAAAAAGGTTAGCT
>9 dna:chromosome chromosome:NCBIM37:9:1:124076172:1 67560864 ID69 U -
AAATAAATAAATAAATAAAAAGGTTAGC
>9 dna:chromosome chromosome:NCBIM37:9:1:124076172:1 67560864 ID70 U -
AAATAAATAAATAAATAAATAAAAAGGTTAGC
>9 dna:chromosome chromosome:NCBIM37:9:1:124076172:1 67560917 ID6517 U -
TAAAAAGTTTTCCTAAAGCTCAAAGAGGTC
>9 dna:chromosome chromosome:NCBIM37:9:1:124076172:1 67560918 ID68161 U -
TTTAAAAAGTTTTCCTAAAGCTCAAAGAGGT
>9 dna:chromosome chromosome:NCBIM37:9:1:124076172:1 67561022 ID50667 U -
TGGAGTCAACATGTCTTTATATCCTAAGCT
>9 dna:chromosome chromosome:NCBIM37:9:1:124076172:1 67561051 ID33371 U -
TGAAAAAGATGAGAGCTTCCTCAGCCTGTT
>9 dna:chromosome chromosome:NCBIM37:9:1:124076172:1 67561054 ID33370 U -
TGAAAAAGATGAGAGCTTCCTCAGCCT
>9 dna:chromosome chromosome:NCBIM37:9:1:124076172:1 67561094 ID22847 U -
TATGAGTGTGGATCTAAGTCTTTGCCGTCT
>9 dna:chromosome chromosome:NCBIM37:9:1:124076172:1 67561144 ID10849 U -
TAATAATTGTGTGACACCATTGCCTGGGAT
>9 dna:chromosome chromosome:NCBIM37:9:1:124076172:1 67561144 ID11715 U -
TAATTGTGTGACACCATTGCCTGGGAT
>9 dna:chromosome chromosome:NCBIM37:9:1:124076172:1 67561145 ID10848 U -
TAATAATTGTGTGACACCATTGCCTGGGA
>9 dna:chromosome chromosome:NCBIM37:9:1:124076172:1 67561146 ID10847 U -
TAATAATTGTGTGACACCATTGCCTGGG
>9 dna:chromosome chromosome:NCBIM37:9:1:124076172:1 67561148 ID10846 U -
TAATAATTGTGTGACACCATTGCCTG
>9 dna:chromosome chromosome:NCBIM37:9:1:124076172:1 67561148 ID65788 U -
TTCTAATAATTGTGTGACACCATTGCCTG
>9 dna:chromosome chromosome:NCBIM37:9:1:124076172:1 67561157 ID19874 U -
TAGGGACATTCTAATAATTGTGTGACAC
>9 dna:chromosome chromosome:NCBIM37:9:1:124076172:1 67561345 ID15771 U -
TACTTGCTCTCTCAGCTCCGCAGCTGG
>9 dna:chromosome chromosome:NCBIM37:9:1:124076172:1 67561495 ID44531 U -
TGCATGTGACAAGACCCCACCATTATTGGTA
>9 dna:chromosome chromosome:NCBIM37:9:1:124076172:1 67561508 ID27252 U -
TCCACACTGGTGTGCATGTGACAAGACCCC
>9 dna:chromosome chromosome:NCBIM37:9:1:124076172:1 67561509 ID27251 U -
TCCACACTGGTGTGCATGTGACAAGACCC
>9 dna:chromosome chromosome:NCBIM37:9:1:124076172:1 67561578 ID45912 U -
TGCCCTAAAAGCTGACATTCATGTGGCAAGG
>9 dna:chromosome chromosome:NCBIM37:9:1:124076172:1 67561660 ID60784 U -
TGTTCGATTCTTTTTGGTACACAAAGACTC
>9 dna:chromosome chromosome:NCBIM37:9:1:124076172:1 67561698 ID15383 U -
TACTGAGCTACTTTCAAGTCTTCACTGCAGT
>9 dna:chromosome chromosome:NCBIM37:9:1:124076172:1 67561701 ID15382 U -
TACTGAGCTACTTTCAAGTCTTCACTGC
>9 dna:chromosome chromosome:NCBIM37:9:1:124076172:1 67561727 ID56601 U -
TGGTTCCTTAGACCTGACAGCTCACCATA
>9 dna:chromosome chromosome:NCBIM37:9:1:124076172:1 67561757 ID34322 U -
TGAAATAAGGAAGCTTGCAGGATTGTGT
>9 dna:chromosome chromosome:NCBIM37:9:1:124076172:1 67561759 ID11235 U -
TAATGAAATAAGGAAGCTTGCAGGATTGT
>9 dna:chromosome chromosome:NCBIM37:9:1:124076172:1 67561827 ID12262 U -
TACAAGGAGAGGAACTTGCAGGTTAACATGG
>9 dna:chromosome chromosome:NCBIM37:9:1:124076172:1 67561831 ID31343 U -
TCTACAAGGAGAGGAACTTGCAGGTTAAC
>9 dna:chromosome chromosome:NCBIM37:9:1:124076172:1 67561843 ID55454 U -
TGGTATCTGCCACTCTACAAGGAGAGGAAC
>9 dna:chromosome chromosome:NCBIM37:9:1:124076172:1 67561879 ID54677 U -
TGGGTGCAATCTTTCGTGTCCTGGTCCTTT
>9 dna:chromosome chromosome:NCBIM37:9:1:124076172:1 67561880 ID54675 U -
TGGGTGCAATCTTTCGTGTCCTGGTCCTT
>9 dna:chromosome chromosome:NCBIM37:9:1:124076172:1 67561882 ID54674 U -
TGGGTGCAATCTTTCGTGTCCTGGTCC
>9 dna:chromosome chromosome:NCBIM37:9:1:124076172:1 67561883 ID54673 U -
TGGGTGCAATCTTTCGTGTCCTGGTC
>9 dna:chromosome chromosome:NCBIM37:9:1:124076172:1 67561889 ID9144 U -
TAACTATGGGTGCAATCTTTCGTGTC
>9 dna:chromosome chromosome:NCBIM37:9:1:124076172:1 67561889 ID28717 U -
TCCCTAACTATGGGTGCAATCTTTCGTGTC
>9 dna:chromosome chromosome:NCBIM37:9:1:124076172:1 67561890 ID2872 U -
CCCTAACTATGGGTGCAATCTTTCGTGT
>9 dna:chromosome chromosome:NCBIM37:9:1:124076172:1 67561891 ID28716 U -
TCCCTAACTATGGGTGCAATCTTTCGTG
>9 dna:chromosome chromosome:NCBIM37:9:1:124076172:1 67561913 ID33713 U -
TGAAAATGACTTCACTTCTCAAATCCCTA
>9 dna:chromosome chromosome:NCBIM37:9:1:124076172:1 67561948 ID253 U -
AAGAGCCTGAGATTGGTGCTCTTGG
>9 dna:chromosome chromosome:NCBIM37:9:1:124076172:1 67561949 ID9711 U -
TAAGAGCCTGAGATTGGTGCTCTTG
>9 dna:chromosome chromosome:NCBIM37:9:1:124076172:1 67562135 ID47280 U -
TGCTATCTCATTCTTCAAAGCCACCTC
>9 dna:chromosome chromosome:NCBIM37:9:1:124076172:1 67562137 ID67893 U -
TTGTGATGCTATCTCATTCTTCAAAGCCACC
>9 dna:chromosome chromosome:NCBIM37:9:1:124076172:1 67562139 ID59395 U -
TGTGATGCTATCTCATTCTTCAAAGCCA
>9 dna:chromosome chromosome:NCBIM37:9:1:124076172:1 67562224 ID21428 U -
TAGTTTTGTTGGAGTGTTCCTAGAAGCC
>9 dna:chromosome chromosome:NCBIM37:9:1:124076172:1 67562235 ID33515 U -
TGAAAAGACAACCATAGTTTTGTTGGAGTGT
>9 dna:chromosome chromosome:NCBIM37:9:1:124076172:1 67562236 ID33514 U -
TGAAAAGACAACCATAGTTTTGTTGGAGTG
>9 dna:chromosome chromosome:NCBIM37:9:1:124076172:1 67562237 ID33513 U -
TGAAAAGACAACCATAGTTTTGTTGGAGT
>9 dna:chromosome chromosome:NCBIM37:9:1:124076172:1 67562238 ID68506 U -
TTTGAAAAGACAACCATAGTTTTGTTGGAG
>9 dna:chromosome chromosome:NCBIM37:9:1:124076172:1 67562246 ID4931 U -
GCCAGGTTCTTTGAAAAGACAACCATAGTTT
>9 dna:chromosome chromosome:NCBIM37:9:1:124076172:1 67562268 ID30665 U -
TCGAGCAAGCTTTAAGGTTCGGCCAGGTTC
>9 dna:chromosome chromosome:NCBIM37:9:1:124076172:1 67562303 ID22376 U -
TATCATTGAATTCACAAATACAAATCAGGA
>9 dna:chromosome chromosome:NCBIM37:9:1:124076172:1 67562369 ID11400 U -
TAATGGCCTGGGCCTATGGTTTTCCC
>9 dna:chromosome chromosome:NCBIM37:9:1:124076172:1 67562379 ID26411 U -
TCATGGGATGTGCTAATGGCCTGGGCCTA
>9 dna:chromosome chromosome:NCBIM37:9:1:124076172:1 67562396 ID39548 U -
TGAGCTGCTCTCATGGGATGTG
>9 dna:chromosome chromosome:NCBIM37:9:1:124076172:1 67562437 ID61052 U -
TGTTGTTTCTTTAGACTATGACCTGT
>9 dna:chromosome chromosome:NCBIM37:9:1:124076172:1 67562479 ID42169 U -
TGATTCAAGCGTTCTCTCAACCTGGC
>9 dna:chromosome chromosome:NCBIM37:9:1:124076172:1 67562484 ID37403 U -
TGACCTTCTGATTCAAGCGTTCTCTCAAC
>9 dna:chromosome chromosome:NCBIM37:9:1:124076172:1 67562497 ID15241 U -
TACTCCCTGTACACTGACCTTCTGATTCAA
>9 dna:chromosome chromosome:NCBIM37:9:1:124076172:1 67562499 ID31407 U -
TCTACTCCCTGTACACTGACCTTCTGATTC
>9 dna:chromosome chromosome:NCBIM37:9:1:124076172:1 67562599 ID16672 U -
TAGAATGCCCTCTCCACACACCCATACCCC
>9 dna:chromosome chromosome:NCBIM37:9:1:124076172:1 67562607 ID46105 U -
TGCCTAGAATGCCCTCTCCACACACC
>9 dna:chromosome chromosome:NCBIM37:9:1:124076172:1 67562608 ID46104 U -
TGCCTAGAATGCCCTCTCCACACAC
>9 dna:chromosome chromosome:NCBIM37:9:1:124076172:1 67562610 ID36993 U -
TGACATGCCTAGAATGCCCTCTCCACAC
>9 dna:chromosome chromosome:NCBIM37:9:1:124076172:1 67562612 ID36992 U -
TGACATGCCTAGAATGCCCTCTCCAC
>9 dna:chromosome chromosome:NCBIM37:9:1:124076172:1 67562613 ID36991 U -
TGACATGCCTAGAATGCCCTCTCCA
>9 dna:chromosome chromosome:NCBIM37:9:1:124076172:1 67562614 ID36990 U -
TGACATGCCTAGAATGCCCTCTCC
>9 dna:chromosome chromosome:NCBIM37:9:1:124076172:1 67562643 ID67388 U -
TTGGGACCTGCCACGGCTCACTGCAGAAGG
>9 dna:chromosome chromosome:NCBIM37:9:1:124076172:1 67562690 ID35790 U -
TGAATCACCAGTGTGGGCCTTGTGCACC
>9 dna:chromosome chromosome:NCBIM37:9:1:124076172:1 67562725 ID5290 U -
GGAAAAGATAGGTGATGTCACTTTGA
>9 dna:chromosome chromosome:NCBIM37:9:1:124076172:1 67562727 ID2698 U -
CCAGGGAAAAGATAGGTGATGTCACTTT
>9 dna:chromosome chromosome:NCBIM37:9:1:124076172:1 67562789 ID31921 U -
TCTCTAAGAAGTTCAGATTCTCAGGGGAC
>9 dna:chromosome chromosome:NCBIM37:9:1:124076172:1 67562791 ID9542 U -
TAAGAAGTTCAGATTCTCAGGGG
>9 dna:chromosome chromosome:NCBIM37:9:1:124076172:1 67562809 ID65177 U -
TTCCAAGCAACCCTCTGTGCCTCTCTAAGA
>9 dna:chromosome chromosome:NCBIM37:9:1:124076172:1 67562816 ID45624 U -
TGCCATGATTCCAAGCAACCCTCTGTGCCTC
>9 dna:chromosome chromosome:NCBIM37:9:1:124076172:1 67562893 ID30606 U -
TCGAAGACTTTTTAGGATGCAGAAAAAGCCT
>9 dna:chromosome chromosome:NCBIM37:9:1:124076172:1 67562900 ID6661 U -
TAAAACATCGAAGACTTTTTAGGATGCAGAA
>9 dna:chromosome chromosome:NCBIM37:9:1:124076172:1 67562901 ID6660 U -
TAAAACATCGAAGACTTTTTAGGATGCAGA
>9 dna:chromosome chromosome:NCBIM37:9:1:124076172:1 67562906 ID7975 U -
TAAATAAAACATCGAAGACTTTTTAGGAT
>9 dna:chromosome chromosome:NCBIM37:9:1:124076172:1 67562908 ID7056 U -
TAAAATAAATAAAACATCGAAGACTTTTTAGG
>9 dna:chromosome chromosome:NCBIM37:9:1:124076172:1 67562930 ID60479 U -
TGTTAATGTATTTTTTAATAATAAAATAAAT
>9 dna:chromosome chromosome:NCBIM37:9:1:124076172:1 67562987 ID9671 U -
TAAGAGAAAAAATATTGATGCAGCATGGCT
>9 dna:chromosome chromosome:NCBIM37:9:1:124076172:1 67562990 ID31251 U -
TCTAAGAGAAAAAATATTGATGCAGCATG
>9 dna:chromosome chromosome:NCBIM37:9:1:124076172:1 67562995 ID33690 U -
TGAAAATCTAAGAGAAAAAATATTGATGCA
>9 dna:chromosome chromosome:NCBIM37:9:1:124076172:1 67563007 ID65064 U -
TTCATGGGCAAATGAAAATCTAAGAGAAAA
>9 dna:chromosome chromosome:NCBIM37:9:1:124076172:1 67563046 ID40392 U -
TGAGTGTATTGAGATTCAATCTGGTTAGTCTC
>9 dna:chromosome chromosome:NCBIM37:9:1:124076172:1 67563047 ID40391 U -
TGAGTGTATTGAGATTCAATCTGGTTAGTCT
>9 dna:chromosome chromosome:NCBIM37:9:1:124076172:1 67563048 ID40390 U -
TGAGTGTATTGAGATTCAATCTGGTTAGTC
>9 dna:chromosome chromosome:NCBIM37:9:1:124076172:1 67563050 ID5188 U -
GCTGAGTGTATTGAGATTCAATCTGGTTAG
>9 dna:chromosome chromosome:NCBIM37:9:1:124076172:1 67563078 ID33055 U -
TCTTGACTCAGTCCAATTTCAGAAGTCAGC
>9 dna:chromosome chromosome:NCBIM37:9:1:124076172:1 67563119 ID48826 U -
TGGAAACAAAAAGATAAAGCAACAGGGTGT
>9 dna:chromosome chromosome:NCBIM37:9:1:124076172:1 67563119 ID66995 U -
TTGGAAACAAAAAGATAAAGCAACAGGGTGT
>9 dna:chromosome chromosome:NCBIM37:9:1:124076172:1 67563120 ID48825 U -
TGGAAACAAAAAGATAAAGCAACAGGGTG
>9 dna:chromosome chromosome:NCBIM37:9:1:124076172:1 67563121 ID66994 U -
TTGGAAACAAAAAGATAAAGCAACAGGGT
>9 dna:chromosome chromosome:NCBIM37:9:1:124076172:1 67563124 ID37118 U -
TGACATTTGGAAACAAAAAGATAAAGCAACAG
>9 dna:chromosome chromosome:NCBIM37:9:1:124076172:1 67563168 ID26894 U -
TCCAAGAAAAAAGAGCTGAGCAAGGAAAGG
>9 dna:chromosome chromosome:NCBIM37:9:1:124076172:1 67563218 ID57170 U -
TGTAAAGAGGAGATGACCCATCAAAACAGCAT
>9 dna:chromosome chromosome:NCBIM37:9:1:124076172:1 67563291 ID54592 U -
TGGGTCTCTCCTGCCTCTCTGGCTTCTTCC
>9 dna:chromosome chromosome:NCBIM37:9:1:124076172:1 67563466 ID9558 U -
TAAGAATCAAGATACTACATCCAGACCACT
>9 dna:chromosome chromosome:NCBIM37:9:1:124076172:1 67563467 ID9557 U -
TAAGAATCAAGATACTACATCCAGACCAC
>9 dna:chromosome chromosome:NCBIM37:9:1:124076172:1 67563468 ID31247 U -
TCTAAGAATCAAGATACTACATCCAGACCA
>9 dna:chromosome chromosome:NCBIM37:9:1:124076172:1 67563469 ID9556 U -
TAAGAATCAAGATACTACATCCAGACC
>9 dna:chromosome chromosome:NCBIM37:9:1:124076172:1 67563533 ID32472 U -
TCTGCCCTGTAGATTTACACACAGTGCAC
>9 dna:chromosome chromosome:NCBIM37:9:1:124076172:1 67563551 ID5964 U -
GTCACGCTTTGTGTTGTATCTGCCCTGTA
>9 dna:chromosome chromosome:NCBIM37:9:1:124076172:1 67563601 ID52892 U -
TGGGAACTGTGTGCAGGGTCTATTGAGA
>9 dna:chromosome chromosome:NCBIM37:9:1:124076172:1 67563609 ID8296 U -
TAAATTGGATGGGAACTGTGTGCAGGGTC
>9 dna:chromosome chromosome:NCBIM37:9:1:124076172:1 67563610 ID8295 U -
TAAATTGGATGGGAACTGTGTGCAGGGT
>9 dna:chromosome chromosome:NCBIM37:9:1:124076172:1 67563612 ID8294 U -
TAAATTGGATGGGAACTGTGTGCAGG
>9 dna:chromosome chromosome:NCBIM37:9:1:124076172:1 67563614 ID68396 U -
TTTCATAAATTGGATGGGAACTGTGTGCA
>9 dna:chromosome chromosome:NCBIM37:9:1:124076172:1 67563663 ID19131 U -
TAGGACACGGGCTATTGTGAGGC
>9 dna:chromosome chromosome:NCBIM37:9:1:124076172:1 67563723 ID23958 U -
TATTTGAGTGGAACTTTTTGTAGGAAATAA
>9 dna:chromosome chromosome:NCBIM37:9:1:124076172:1 67563724 ID23957 U -
TATTTGAGTGGAACTTTTTGTAGGAAATA
>9 dna:chromosome chromosome:NCBIM37:9:1:124076172:1 67563724 ID40363 U -
TGAGTGGAACTTTTTGTAGGAAATA
>9 dna:chromosome chromosome:NCBIM37:9:1:124076172:1 67563740 ID16549 U -
TAGAAGTAGACGTGTTCTATTTGAGTGGAA
>9 dna:chromosome chromosome:NCBIM37:9:1:124076172:1 67563741 ID16548 U -
TAGAAGTAGACGTGTTCTATTTGAGTGGA
>9 dna:chromosome chromosome:NCBIM37:9:1:124076172:1 67563753 ID49975 U -
TGGAATTCTGGCATAGAAGTAGACGTGTTC
>9 dna:chromosome chromosome:NCBIM37:9:1:124076172:1 67563755 ID67073 U -
TTGGAATTCTGGCATAGAAGTAGACGTGT
>9 dna:chromosome chromosome:NCBIM37:9:1:124076172:1 67563759 ID65623 U -
TTCCTTGGAATTCTGGCATAGAAGTAGAC
>9 dna:chromosome chromosome:NCBIM37:9:1:124076172:1 67563793 ID13250 U -
TACATATGGGCCCCTGGACAATGG
>9 dna:chromosome chromosome:NCBIM37:9:1:124076172:1 67563822 ID2612 U -
CCAAGCCTCTAGTGCACCA
>9 dna:chromosome chromosome:NCBIM37:9:1:124076172:1 67563862 ID43309 U -
TGCAATACAAAATGTTCTAAAAAGAAAATA
>9 dna:chromosome chromosome:NCBIM37:9:1:124076172:1 67564080 ID66270 U -
TTGAAAGAAACACTAGTGGCAGGTTC
>9 dna:chromosome chromosome:NCBIM37:9:1:124076172:1 67564243 ID41988 U -
TGATGTGTACTTTAAATGAGACTTCAACT
>9 dna:chromosome chromosome:NCBIM37:9:1:124076172:1 67564264 ID58899 U -
TGTGAAGGAAGAGGCCTAGTGATGATGTGT
>9 dna:chromosome chromosome:NCBIM37:9:1:124076172:1 67564401 ID20640 U -
TAGTAGCCTGACTTTTTCTATTGGA
>9 dna:chromosome chromosome:NCBIM37:9:1:124076172:1 67564401 ID55377 U -
TGGTAGTAGCCTGACTTTTTCTATTGGA
>9 dna:chromosome chromosome:NCBIM37:9:1:124076172:1 67564437 ID33004 U -
TCTTCTAAACTATTTCCCAAGAAAGGATGC
>9 dna:chromosome chromosome:NCBIM37:9:1:124076172:1 67564519 ID53366 U -
TGGGAGATGATCCTATGCTATTTCACTGA
>9 dna:chromosome chromosome:NCBIM37:9:1:124076172:1 67564522 ID33265 U -
TCTTTGGGAGATGATCCTATGCTATTTCAC
>9 dna:chromosome chromosome:NCBIM37:9:1:124076172:1 67564582 ID67778 U -
TTGTATTGCATTAGGTTAAATGTTGTAGC
>9 dna:chromosome chromosome:NCBIM37:9:1:124076172:1 67564727 ID44528 U -
TGCATGTCTCTATTAGCTCCACTGT
>9 dna:chromosome chromosome:NCBIM37:9:1:124076172:1 67564808 ID53216 U -
TGGGACATGCACCTTCTTTGGTTGATGGCA
>9 dna:chromosome chromosome:NCBIM37:9:1:124076172:1 67564809 ID5408 U -
GGACATGCACCTTCTTTGGTTGATGGC
>9 dna:chromosome chromosome:NCBIM37:9:1:124076172:1 67564890 ID33234 U -
TCTTTCTTGGAGAAGAAGAGCTGGTGTCT
>9 dna:chromosome chromosome:NCBIM37:9:1:124076172:1 67564891 ID66222 U -
TTCTTTCTTGGAGAAGAAGAGCTGGTGTC
>9 dna:chromosome chromosome:NCBIM37:9:1:124076172:1 67564940 ID29530 U -
TCCTAGGATGGTGCGGGTTGCCCAAGGT
>9 dna:chromosome chromosome:NCBIM37:9:1:124076172:1 67565021 ID66366 U -
TTGAAGCTTTCTTGGGAAGAGACCAGATGC
>9 dna:chromosome chromosome:NCBIM37:9:1:124076172:1 67565134 ID50361 U -
TGGACTTCTGTAATATTAAATGTGTACCAAG
>9 dna:chromosome chromosome:NCBIM37:9:1:124076172:1 67565135 ID50360 U -
TGGACTTCTGTAATATTAAATGTGTACCAA
>9 dna:chromosome chromosome:NCBIM37:9:1:124076172:1 67565137 ID50359 U -
TGGACTTCTGTAATATTAAATGTGTACC
>9 dna:chromosome chromosome:NCBIM37:9:1:124076172:1 67565138 ID50358 U -
TGGACTTCTGTAATATTAAATGTGTAC
>9 dna:chromosome chromosome:NCBIM37:9:1:124076172:1 67565139 ID50357 U -
TGGACTTCTGTAATATTAAATGTGTA
>9 dna:chromosome chromosome:NCBIM37:9:1:124076172:1 67565182 ID17199 U -
TAGAGCATGGTTTGGAGCCCACC
>9 dna:chromosome chromosome:NCBIM37:9:1:124076172:1 67565193 ID45009 U -
TGCCAAGTTCTATCCCTAGAGCATGGTT
>9 dna:chromosome chromosome:NCBIM37:9:1:124076172:1 67565272 ID23562 U -
TATTCAGTGTCTTTGTTCAGAAAGAAGGAA
>9 dna:chromosome chromosome:NCBIM37:9:1:124076172:1 67565283 ID32226 U -
TCTGAGAACTTATTCAGTGTCTTTGTTCA
>9 dna:chromosome chromosome:NCBIM37:9:1:124076172:1 67565294 ID66889 U -
TTGCCTGGGTCTCTGAGAACTTATTCAGT
>9 dna:chromosome chromosome:NCBIM37:9:1:124076172:1 67565342 ID37062 U -
TGACATTCAGCCTGCTGTCCAAGAAGAGC
>9 dna:chromosome chromosome:NCBIM37:9:1:124076172:1 67565453 ID39176 U -
TGAGCAAGTGCCTTCACGTTTTTCCTTG
>9 dna:chromosome chromosome:NCBIM37:9:1:124076172:1 67565455 ID15380 U -
TACTGAGCAAGTGCCTTCACGTTTTTCCT
>9 dna:chromosome chromosome:NCBIM37:9:1:124076172:1 67565458 ID15379 U -
TACTGAGCAAGTGCCTTCACGTTTTT
>9 dna:chromosome chromosome:NCBIM37:9:1:124076172:1 67565472 ID68420 U -
TTTCCAAGGCCTCCATTTACTGAGCAAGT
>9 dna:chromosome chromosome:NCBIM37:9:1:124076172:1 67565536 ID39600 U -
TGAGCTTCTATGAAGTGTGGTTTATTTCA
>9 dna:chromosome chromosome:NCBIM37:9:1:124076172:1 67565644 ID6071 U -
GTCTTGGATGACTCCAGAATCTTGGAGAGGGT
>9 dna:chromosome chromosome:NCBIM37:9:1:124076172:1 67565646 ID58712 U -
TGTCTTGGATGACTCCAGAATCTTGGAGAGG
>9 dna:chromosome chromosome:NCBIM37:9:1:124076172:1 67565657 ID1862 U -
CACAAGGGCATGTCTTGGATGACTCCAGAA
>9 dna:chromosome chromosome:NCBIM37:9:1:124076172:1 67565660 ID13714 U -
TACCACAAGGGCATGTCTTGGATGACTCCA
>9 dna:chromosome chromosome:NCBIM37:9:1:124076172:1 67565661 ID13713 U -
TACCACAAGGGCATGTCTTGGATGACTCC
>9 dna:chromosome chromosome:NCBIM37:9:1:124076172:1 67565704 ID30134 U -
TCCTGGTTGCCACCCAAGAGAGGATTAGGGTC
>9 dna:chromosome chromosome:NCBIM37:9:1:124076172:1 67565704 ID56645 U -
TGGTTGCCACCCAAGAGAGGATTAGGGTC
>9 dna:chromosome chromosome:NCBIM37:9:1:124076172:1 67565717 ID15770 U -
TACTTGCCTTTCCTGGTTGCCACCCAAGA
>9 dna:chromosome chromosome:NCBIM37:9:1:124076172:1 67565720 ID15769 U -
TACTTGCCTTTCCTGGTTGCCACCCA
>9 dna:chromosome chromosome:NCBIM37:9:1:124076172:1 67565721 ID15768 U -
TACTTGCCTTTCCTGGTTGCCACCC
>9 dna:chromosome chromosome:NCBIM37:9:1:124076172:1 67565747 ID20524 U -
TAGTAAATATGCAACAAGAAACCTTCCC
>9 dna:chromosome chromosome:NCBIM37:9:1:124076172:1 67565749 ID9139 U -
TAACTAGTAAATATGCAACAAGAAACCTTC
>9 dna:chromosome chromosome:NCBIM37:9:1:124076172:1 67565812 ID21314 U -
TAGTTGCCCTGACATAACTTCTCCTGACCCA
>9 dna:chromosome chromosome:NCBIM37:9:1:124076172:1 67565814 ID21313 U -
TAGTTGCCCTGACATAACTTCTCCTGACC
>9 dna:chromosome chromosome:NCBIM37:9:1:124076172:1 67565817 ID21312 U -
TAGTTGCCCTGACATAACTTCTCCTG
>9 dna:chromosome chromosome:NCBIM37:9:1:124076172:1 67565818 ID21311 U -
TAGTTGCCCTGACATAACTTCTCCT
>9 dna:chromosome chromosome:NCBIM37:9:1:124076172:1 67565821 ID47571 U -
TGCTCCGTTAGTTGCCCTGACATAACTTCT
>9 dna:chromosome chromosome:NCBIM37:9:1:124076172:1 67565822 ID47570 U -
TGCTCCGTTAGTTGCCCTGACATAACTTC
>9 dna:chromosome chromosome:NCBIM37:9:1:124076172:1 67565837 ID30462 U -
TCCTTTCAGGGACCCTGCTCCGTTAGTTG
>9 dna:chromosome chromosome:NCBIM37:9:1:124076172:1 67565940 ID52166 U -
TGGCCTCCATAGACAGTGTTTCCCACAACA
>9 dna:chromosome chromosome:NCBIM37:9:1:124076172:1 67565946 ID52165 U -
TGGCCTCCATAGACAGTGTTTCCC
>9 dna:chromosome chromosome:NCBIM37:9:1:124076172:1 67565971 ID49339 U -
TGGAACTTGTCCCCTTTGTTGATGGCATCTC
>9 dna:chromosome chromosome:NCBIM37:9:1:124076172:1 67565976 ID6147 U -
GTGGAACTTGTCCCCTTTGTTGATGGC
>9 dna:chromosome chromosome:NCBIM37:9:1:124076172:1 67565983 ID28465 U -
TCCCATCTTCTGTGGAACTTGTCCCCTTTGT
>9 dna:chromosome chromosome:NCBIM37:9:1:124076172:1 67565996 ID51707 U -
TGGCAGGTCCTGGTCCCATCTTCTGTGGAAC
>9 dna:chromosome chromosome:NCBIM37:9:1:124076172:1 67566017 ID48 U -
AAAGACATTTACCACCAAATGGCAGGTCC
>9 dna:chromosome chromosome:NCBIM37:9:1:124076172:1 67566082 ID18534 U -
TAGCGTCTAGTCAGAGAATTAACACA
>9 dna:chromosome chromosome:NCBIM37:9:1:124076172:1 67566190 ID13563 U -
TACCAAAAGTATAAGCTGGAAGTTTTTGG
>9 dna:chromosome chromosome:NCBIM37:9:1:124076172:1 67566229 ID52312 U -
TGGCTAAAGATTCAGACCCATGGTAAG
>9 dna:chromosome chromosome:NCBIM37:9:1:124076172:1 67566261 ID22692 U -
TATGAACTATTTTAGGAGTCTAGAGAGGTA
>9 dna:chromosome chromosome:NCBIM37:9:1:124076172:1 67566262 ID22691 U -
TATGAACTATTTTAGGAGTCTAGAGAGGT
>9 dna:chromosome chromosome:NCBIM37:9:1:124076172:1 67566264 ID22690 U -
TATGAACTATTTTAGGAGTCTAGAGAG
>9 dna:chromosome chromosome:NCBIM37:9:1:124076172:1 67566271 ID37569 U -
TGACTAGTCTATGAACTATTTTAGGAGTC
>9 dna:chromosome chromosome:NCBIM37:9:1:124076172:1 67566276 ID52574 U -
TGGCTGTGACTAGTCTATGAACTATTTTAG
>9 dna:chromosome chromosome:NCBIM37:9:1:124076172:1 67566282 ID45074 U -
TGCCAATTGGCTGTGACTAGTCTATGAACTA
>9 dna:chromosome chromosome:NCBIM37:9:1:124076172:1 67566283 ID45073 U -
TGCCAATTGGCTGTGACTAGTCTATGAACT
>9 dna:chromosome chromosome:NCBIM37:9:1:124076172:1 67566294 ID54582 U -
TGGGTCTACCGCTGCCAATTGGCTGTGACTA
>9 dna:chromosome chromosome:NCBIM37:9:1:124076172:1 67566296 ID54581 U -
TGGGTCTACCGCTGCCAATTGGCTGTGAC
>9 dna:chromosome chromosome:NCBIM37:9:1:124076172:1 67566305 ID12119 U -
TACAACATTTGGGTCTACCGCTGCCAATT
>9 dna:chromosome chromosome:NCBIM37:9:1:124076172:1 67566308 ID10852 U -
TAATACAACATTTGGGTCTACCGCTGCCA
>9 dna:chromosome chromosome:NCBIM37:9:1:124076172:1 67566309 ID12118 U -
TACAACATTTGGGTCTACCGCTGCC
>9 dna:chromosome chromosome:NCBIM37:9:1:124076172:1 67566310 ID2437 U -
CAGTAATACAACATTTGGGTCTACCGCTGC
>9 dna:chromosome chromosome:NCBIM37:9:1:124076172:1 67566310 ID10851 U -
TAATACAACATTTGGGTCTACCGCTGC
>9 dna:chromosome chromosome:NCBIM37:9:1:124076172:1 67566312 ID58298 U -
TGTCAGTAATACAACATTTGGGTCTACCGCT
>9 dna:chromosome chromosome:NCBIM37:9:1:124076172:1 67566332 ID26203 U -
TCATATCACAGAGGTTGATGTCAGTAATA
>9 dna:chromosome chromosome:NCBIM37:9:1:124076172:1 67566333 ID26202 U -
TCATATCACAGAGGTTGATGTCAGTAAT
>9 dna:chromosome chromosome:NCBIM37:9:1:124076172:1 67566375 ID44209 U -
TGCAGTTGTGTTGTCCTTTTCTCAGGCATGT
>9 dna:chromosome chromosome:NCBIM37:9:1:124076172:1 67566411 ID12666 U -
TACACATGGTGGGGATCACAACAAC
>9 dna:chromosome chromosome:NCBIM37:9:1:124076172:1 67566435 ID44076 U -
TGCAGGATTGTGAGTCTGAGGGTGTCCT
>9 dna:chromosome chromosome:NCBIM37:9:1:124076172:1 67566450 ID48147 U -
TGCTTAAGAAGTTTGCAGGATTGTGA
>9 dna:chromosome chromosome:NCBIM37:9:1:124076172:1 67566460 ID47810 U -
TGCTGAGTCTCCTGCTTAAGAAGTTTGC
>9 dna:chromosome chromosome:NCBIM37:9:1:124076172:1 67566555 ID48505 U -
TGCTTTAACGCTTGATCAAGCACACACTGA
>9 dna:chromosome chromosome:NCBIM37:9:1:124076172:1 67566558 ID48504 U -
TGCTTTAACGCTTGATCAAGCACACAC
>9 dna:chromosome chromosome:NCBIM37:9:1:124076172:1 67566626 ID4954 U -
GCCATTCAACAGGGAACAAGCCTCGCCCCC
>9 dna:chromosome chromosome:NCBIM37:9:1:124076172:1 67566627 ID4953 U -
GCCATTCAACAGGGAACAAGCCTCGCCCC
>9 dna:chromosome chromosome:NCBIM37:9:1:124076172:1 67566644 ID44937 U -
TGCCAAGCTCAGGAGAAGCCATTCAACAG
>9 dna:chromosome chromosome:NCBIM37:9:1:124076172:1 67566681 ID33959 U -
TGAAAGAAGGACAAAAGCAAGAATAAAGA
>9 dna:chromosome chromosome:NCBIM37:9:1:124076172:1 67566726 ID38929 U -
TGAGATGAACTGATGCAAAACCTGA
>9 dna:chromosome chromosome:NCBIM37:9:1:124076172:1 67566808 ID42694 U -
TGCAAAGAATGAGGAAGACACAGTCACTA
>9 dna:chromosome chromosome:NCBIM37:9:1:124076172:1 67566811 ID42693 U -
TGCAAAGAATGAGGAAGACACAGTCA
>9 dna:chromosome chromosome:NCBIM37:9:1:124076172:1 67566855 ID11847 U -
TACAAAATAATTGATCAAACCAGAAAACATT
>9 dna:chromosome chromosome:NCBIM37:9:1:124076172:1 67566961 ID52787 U -
TGGGAAAGTCTGTGCTTATCTTGGCTCC
>9 dna:chromosome chromosome:NCBIM37:9:1:124076172:1 67566962 ID52786 U -
TGGGAAAGTCTGTGCTTATCTTGGCTC
>9 dna:chromosome chromosome:NCBIM37:9:1:124076172:1 67567030 ID3127 U -
CGCACATGGTCACTTCTGATCCATGGG
>9 dna:chromosome chromosome:NCBIM37:9:1:124076172:1 67567081 ID55196 U -
TGGTACCAAAAGCATTTGGTTAGCTGAGC
>9 dna:chromosome chromosome:NCBIM37:9:1:124076172:1 67567083 ID60975 U -
TGTTGGTACCAAAAGCATTTGGTTAGCTGA
>9 dna:chromosome chromosome:NCBIM37:9:1:124076172:1 67567086 ID26441 U -
TCATGTTGGTACCAAAAGCATTTGGTTAGC
>9 dna:chromosome chromosome:NCBIM37:9:1:124076172:1 67567141 ID46932 U -
TGCTAACACCCAGCTTTCTATGTGGG
>9 dna:chromosome chromosome:NCBIM37:9:1:124076172:1 67567155 ID53252 U -
TGGGACTATAGGCACATCCTGCTAACACCCA
>9 dna:chromosome chromosome:NCBIM37:9:1:124076172:1 67567156 ID53251 U -
TGGGACTATAGGCACATCCTGCTAACACCC
>9 dna:chromosome chromosome:NCBIM37:9:1:124076172:1 67567157 ID53250 U -
TGGGACTATAGGCACATCCTGCTAACACC
>9 dna:chromosome chromosome:NCBIM37:9:1:124076172:1 67567209 ID7131 U -
TAAAATGACTGGCAAGCAAACTCCAGGGGTC
>9 dna:chromosome chromosome:NCBIM37:9:1:124076172:1 67567224 ID52316 U -
TGGCTAAATTAAAATGACTGGCAAG
>9 dna:chromosome chromosome:NCBIM37:9:1:124076172:1 67567251 ID13546 U -
TACATTTTGAGACAGAGTCTGGGACTCAACC
>9 dna:chromosome chromosome:NCBIM37:9:1:124076172:1 67567311 ID5449 U -
GGAGATCAGAAGTTGGTATCAGGGGT
>9 dna:chromosome chromosome:NCBIM37:9:1:124076172:1 67567420 ID17747 U -
TAGATTGTTTTCCAGTAGCCAGTAGACCTC
>9 dna:chromosome chromosome:NCBIM37:9:1:124076172:1 67567427 ID655 U -
ACGAGGTTAGATTGTTTTCCAGTAGCCAGT
>9 dna:chromosome chromosome:NCBIM37:9:1:124076172:1 67567429 ID14609 U -
TACGAGGTTAGATTGTTTTCCAGTAGCCA
>9 dna:chromosome chromosome:NCBIM37:9:1:124076172:1 67567434 ID16937 U -
TAGACCTACGAGGTTAGATTGTTTTCCAGT
>9 dna:chromosome chromosome:NCBIM37:9:1:124076172:1 67567438 ID16936 U -
TAGACCTACGAGGTTAGATTGTTTTC
>9 dna:chromosome chromosome:NCBIM37:9:1:124076172:1 67567438 ID50803 U -
TGGATAGACCTACGAGGTTAGATTGTTTTC
>9 dna:chromosome chromosome:NCBIM37:9:1:124076172:1 67567439 ID50802 U -
TGGATAGACCTACGAGGTTAGATTGTTTT
>9 dna:chromosome chromosome:NCBIM37:9:1:124076172:1 67567499 ID65526 U -
TTCCTCAATGATAAAGCCTGGGGATGCTGC
>9 dna:chromosome chromosome:NCBIM37:9:1:124076172:1 67567520 ID10188 U -
TAAGGAAAGATGTATTTTTGGTTCCTCAAT
>9 dna:chromosome chromosome:NCBIM37:9:1:124076172:1 67567602 ID8139 U -
TAAATGAAAGCTAGTTAGGGGCATTTGGTAC
>9 dna:chromosome chromosome:NCBIM37:9:1:124076172:1 67567607 ID8138 U -
TAAATGAAAGCTAGTTAGGGGCATTT
>9 dna:chromosome chromosome:NCBIM37:9:1:124076172:1 67567654 ID9234 U -
TAACTGATCTCAGAGTGAGGATGGACCTT
>9 dna:chromosome chromosome:NCBIM37:9:1:124076172:1 67567654 ID21617 U -
TATAACTGATCTCAGAGTGAGGATGGACCTT
>9 dna:chromosome chromosome:NCBIM37:9:1:124076172:1 67567655 ID21616 U -
TATAACTGATCTCAGAGTGAGGATGGACCT
>9 dna:chromosome chromosome:NCBIM37:9:1:124076172:1 67567656 ID9233 U -
TAACTGATCTCAGAGTGAGGATGGACC
>9 dna:chromosome chromosome:NCBIM37:9:1:124076172:1 67567657 ID21615 U -
TATAACTGATCTCAGAGTGAGGATGGAC
>9 dna:chromosome chromosome:NCBIM37:9:1:124076172:1 67567658 ID9232 U -
TAACTGATCTCAGAGTGAGGATGGA
>9 dna:chromosome chromosome:NCBIM37:9:1:124076172:1 67567659 ID9231 U -
TAACTGATCTCAGAGTGAGGATGG
>9 dna:chromosome chromosome:NCBIM37:9:1:124076172:1 67567664 ID35486 U -
TGAAGGTAATATAACTGATCTCAGAGTGAG
>9 dna:chromosome chromosome:NCBIM37:9:1:124076172:1 67567666 ID66377 U -
TTGAAGGTAATATAACTGATCTCAGAGTG
>9 dna:chromosome chromosome:NCBIM37:9:1:124076172:1 67567666 ID68551 U -
TTTGAAGGTAATATAACTGATCTCAGAGTG
>9 dna:chromosome chromosome:NCBIM37:9:1:124076172:1 67567679 ID45688 U -
TGCCATGTGAGCCCCTTTGAAGGTAATATAAC
>9 dna:chromosome chromosome:NCBIM37:9:1:124076172:1 67567684 ID45687 U -
TGCCATGTGAGCCCCTTTGAAGGTAAT
>9 dna:chromosome chromosome:NCBIM37:9:1:124076172:1 67567706 ID1415 U -
ATCAAAGATGAGGGAGACATGGCCCCTGCCA
>9 dna:chromosome chromosome:NCBIM37:9:1:124076172:1 67567707 ID24271 U -
TCAAAGATGAGGGAGACATGGCCCCTGCC
>9 dna:chromosome chromosome:NCBIM37:9:1:124076172:1 67567708 ID1414 U -
ATCAAAGATGAGGGAGACATGGCCCCTGC
>9 dna:chromosome chromosome:NCBIM37:9:1:124076172:1 67567724 ID29962 U -
TCCTGAGGCTGTGATCAAAGATGAGG
>9 dna:chromosome chromosome:NCBIM37:9:1:124076172:1 67567734 ID51417 U -
TGGCAAGGTATTTCCTGAGGCTGTGATC
>9 dna:chromosome chromosome:NCBIM37:9:1:124076172:1 67567754 ID15997 U -
TAGAAAATGAATGTCAACAGAGATGGCAAGG
>9 dna:chromosome chromosome:NCBIM37:9:1:124076172:1 67567755 ID15996 U -
TAGAAAATGAATGTCAACAGAGATGGCAAG
>9 dna:chromosome chromosome:NCBIM37:9:1:124076172:1 67567755 ID64054 U -
TTAGAAAATGAATGTCAACAGAGATGGCAAG
>9 dna:chromosome chromosome:NCBIM37:9:1:124076172:1 67567758 ID15995 U -
TAGAAAATGAATGTCAACAGAGATGGC
>9 dna:chromosome chromosome:NCBIM37:9:1:124076172:1 67567759 ID5278 U -
GCTTTAGAAAATGAATGTCAACAGAGATGG
>9 dna:chromosome chromosome:NCBIM37:9:1:124076172:1 67567759 ID15994 U -
TAGAAAATGAATGTCAACAGAGATGG
>9 dna:chromosome chromosome:NCBIM37:9:1:124076172:1 67567773 ID8524 U -
TAACACTTTGCAGTGCTTTAGAAAATGAAT
>9 dna:chromosome chromosome:NCBIM37:9:1:124076172:1 67567804 ID26306 U -
TCATCCTGTGCCCAAAGTAAGCATCCTTTTC
>9 dna:chromosome chromosome:NCBIM37:9:1:124076172:1 67567845 ID243 U -
AAGACCAGAGGCCACAAGTTCTGTC
>9 dna:chromosome chromosome:NCBIM37:9:1:124076172:1 67567861 ID22203 U -
TATCACAAAACCTCATTGCCTAAGACCAGA
>9 dna:chromosome chromosome:NCBIM37:9:1:124076172:1 67567862 ID24823 U -
TCACAAAACCTCATTGCCTAAGACCAG
>9 dna:chromosome chromosome:NCBIM37:9:1:124076172:1 67567869 ID27727 U -
TCCAGTATATCACAAAACCTCATTGCCTA
>9 dna:chromosome chromosome:NCBIM37:9:1:124076172:1 67567870 ID27726 U -
TCCAGTATATCACAAAACCTCATTGCCT
>9 dna:chromosome chromosome:NCBIM37:9:1:124076172:1 67567945 ID48377 U -
TGCTTCTTTTCCTTAGACTGTTCCCC
>9 dna:chromosome chromosome:NCBIM37:9:1:124076172:1 67567985 ID13797 U -
TACCACTTAGCTTTGGTGTTCTAAGAAGAG
>9 dna:chromosome chromosome:NCBIM37:9:1:124076172:1 67567986 ID13796 U -
TACCACTTAGCTTTGGTGTTCTAAGAAGA
>9 dna:chromosome chromosome:NCBIM37:9:1:124076172:1 67567986 ID63972 U -
TTACCACTTAGCTTTGGTGTTCTAAGAAGA
>9 dna:chromosome chromosome:NCBIM37:9:1:124076172:1 67567989 ID13795 U -
TACCACTTAGCTTTGGTGTTCTAAGA
>9 dna:chromosome chromosome:NCBIM37:9:1:124076172:1 67567992 ID13794 U -
TACCACTTAGCTTTGGTGTTCTA
>9 dna:chromosome chromosome:NCBIM37:9:1:124076172:1 67568032 ID35995 U -
TGAATGGCAGAAATCATCAGTCAAGCGACCC
>9 dna:chromosome chromosome:NCBIM37:9:1:124076172:1 67568032 ID51604 U -
TGGCAGAAATCATCAGTCAAGCGACCC
>9 dna:chromosome chromosome:NCBIM37:9:1:124076172:1 67568065 ID25408 U -
TCACTGTGTTAATTCCCTGGAAGGGGCCAAG
>9 dna:chromosome chromosome:NCBIM37:9:1:124076172:1 67568106 ID31327 U -
TCTAATGTTTCAGCTGAGAAGCTGGGGGAGTC
>9 dna:chromosome chromosome:NCBIM37:9:1:124076172:1 67568121 ID4384 U -
GAGACCAAATCTAATGTTTCAGCTGA
>9 dna:chromosome chromosome:NCBIM37:9:1:124076172:1 67568198 ID12019 U -
TACAAATAGCGGAGCCCACTGGGTGTGTGTG
>9 dna:chromosome chromosome:NCBIM37:9:1:124076172:1 67568199 ID12018 U -
TACAAATAGCGGAGCCCACTGGGTGTGTGT
>9 dna:chromosome chromosome:NCBIM37:9:1:124076172:1 67568200 ID12017 U -
TACAAATAGCGGAGCCCACTGGGTGTGTG
>9 dna:chromosome chromosome:NCBIM37:9:1:124076172:1 67568201 ID12016 U -
TACAAATAGCGGAGCCCACTGGGTGTGT
>9 dna:chromosome chromosome:NCBIM37:9:1:124076172:1 67568202 ID12015 U -
TACAAATAGCGGAGCCCACTGGGTGTG
>9 dna:chromosome chromosome:NCBIM37:9:1:124076172:1 67568203 ID12014 U -
TACAAATAGCGGAGCCCACTGGGTGT
>9 dna:chromosome chromosome:NCBIM37:9:1:124076172:1 67568210 ID12013 U -
TACAAATAGCGGAGCCCAC
>9 dna:chromosome chromosome:NCBIM37:9:1:124076172:1 67568212 ID887 U -
AGACCAAGTATACAAATAGCGGAGCCC
>9 dna:chromosome chromosome:NCBIM37:9:1:124076172:1 67568240 ID31199 U -
TCTAAATCTCCCCAAACAGCGTCACCAACTG
>9 dna:chromosome chromosome:NCBIM37:9:1:124076172:1 67568298 ID10639 U -
TAAGTTCTCAAAGCCTGCTCCCAGTGA
>9 dna:chromosome chromosome:NCBIM37:9:1:124076172:1 67568424 ID40427 U -
TGAGTGTTCACATCTTCAGTGGC
>9 dna:chromosome chromosome:NCBIM37:9:1:124076172:1 67568429 ID19000 U -
TAGGAAGCTGAGTGTTCACATCTTCA
>9 dna:chromosome chromosome:NCBIM37:9:1:124076172:1 67568475 ID51624 U -
TGGCAGACCGACATGGCAGTAGGTAG
>9 dna:chromosome chromosome:NCBIM37:9:1:124076172:1 67568494 ID40255 U -
TGAGTGACAGGAGTCCATCATGGCAGA
>9 dna:chromosome chromosome:NCBIM37:9:1:124076172:1 67568505 ID39580 U -
TGAGCTTATAGTTCCTGAGTGACAGGAGTCC
>9 dna:chromosome chromosome:NCBIM37:9:1:124076172:1 67568507 ID68598 U -
TTTGAGCTTATAGTTCCTGAGTGACAGGAGT
>9 dna:chromosome chromosome:NCBIM37:9:1:124076172:1 67568512 ID68597 U -
TTTGAGCTTATAGTTCCTGAGTGACA
>9 dna:chromosome chromosome:NCBIM37:9:1:124076172:1 67568514 ID23952 U -
TATTTGAGCTTATAGTTCCTGAGTGA
>9 dna:chromosome chromosome:NCBIM37:9:1:124076172:1 67568583 ID26421 U -
TCATGTATTAGTTCTGTTGCTGACATAA
>9 dna:chromosome chromosome:NCBIM37:9:1:124076172:1 67568591 ID2252 U -
CAGATAATCATGTATTAGTTCTGTTGC
>9 dna:chromosome chromosome:NCBIM37:9:1:124076172:1 67568597 ID12431 U -
TACAATGATACAGATAATCATGTATTAGTTC
>9 dna:chromosome chromosome:NCBIM37:9:1:124076172:1 67568604 ID43312 U -
TGCAATACAATGATACAGATAATCATGTA
>9 dna:chromosome chromosome:NCBIM37:9:1:124076172:1 67568605 ID43311 U -
TGCAATACAATGATACAGATAATCATGT
>9 dna:chromosome chromosome:NCBIM37:9:1:124076172:1 67568608 ID8699 U -
TAACAGTGCAATACAATGATACAGATAATCA
>9 dna:chromosome chromosome:NCBIM37:9:1:124076172:1 67568609 ID8698 U -
TAACAGTGCAATACAATGATACAGATAATC
>9 dna:chromosome chromosome:NCBIM37:9:1:124076172:1 67568610 ID21592 U -
TATAACAGTGCAATACAATGATACAGATAAT
>9 dna:chromosome chromosome:NCBIM37:9:1:124076172:1 67568612 ID8697 U -
TAACAGTGCAATACAATGATACAGATA
>9 dna:chromosome chromosome:NCBIM37:9:1:124076172:1 67568612 ID21591 U -
TATAACAGTGCAATACAATGATACAGATA
>9 dna:chromosome chromosome:NCBIM37:9:1:124076172:1 67568619 ID903 U -
AGAGACGTATAACAGTGCAATACAATGAT
>9 dna:chromosome chromosome:NCBIM37:9:1:124076172:1 67568624 ID58867 U -
TGTGAAGAGACGTATAACAGTGCAATACA
>9 dna:chromosome chromosome:NCBIM37:9:1:124076172:1 67568626 ID58866 U -
TGTGAAGAGACGTATAACAGTGCAATA
>9 dna:chromosome chromosome:NCBIM37:9:1:124076172:1 67568629 ID5504 U -
GGATGTGAAGAGACGTATAACAGTGCA
>9 dna:chromosome chromosome:NCBIM37:9:1:124076172:1 67568648 ID20998 U -
TAGTGAGTCAGTTCACCAAACCAGGATGTGA
>9 dna:chromosome chromosome:NCBIM37:9:1:124076172:1 67568653 ID20997 U -
TAGTGAGTCAGTTCACCAAACCAGGA
>9 dna:chromosome chromosome:NCBIM37:9:1:124076172:1 67568678 ID11834 U -
TACAAAAGAGAAAAAACAAACCCTCTGTGGCT
>9 dna:chromosome chromosome:NCBIM37:9:1:124076172:1 67568679 ID11833 U -
TACAAAAGAGAAAAAACAAACCCTCTGTGGC
>9 dna:chromosome chromosome:NCBIM37:9:1:124076172:1 67568680 ID1660 U -
CAAAAGAGAAAAAACAAACCCTCTGTGG
>9 dna:chromosome chromosome:NCBIM37:9:1:124076172:1 67568699 ID46732 U -
TGCGATTGAGTTAACCAATATACAAAAGAGA
>9 dna:chromosome chromosome:NCBIM37:9:1:124076172:1 67568709 ID13206 U -
TACATAAGTGCGATTGAGTTAACCAATAT
>9 dna:chromosome chromosome:NCBIM37:9:1:124076172:1 67568717 ID15753 U -
TACTTGAGTACATAAGTGCGATTGAGTTA
>9 dna:chromosome chromosome:NCBIM37:9:1:124076172:1 67568725 ID6203 U -
GTGGTTGTTTACTTGAGTACATAAGTGCGA
>9 dna:chromosome chromosome:NCBIM37:9:1:124076172:1 67568725 ID56734 U -
TGGTTGTTTACTTGAGTACATAAGTGCGA
>9 dna:chromosome chromosome:NCBIM37:9:1:124076172:1 67568725 ID59981 U -
TGTGGTTGTTTACTTGAGTACATAAGTGCGA
>9 dna:chromosome chromosome:NCBIM37:9:1:124076172:1 67568728 ID59980 U -
TGTGGTTGTTTACTTGAGTACATAAGTG
>9 dna:chromosome chromosome:NCBIM37:9:1:124076172:1 67568733 ID3440 U -
CTCCAACTGTGGTTGTTTACTTGAGTACAT
>9 dna:chromosome chromosome:NCBIM37:9:1:124076172:1 67568735 ID26882 U -
TCCAACTGTGGTTGTTTACTTGAGTAC
>9 dna:chromosome chromosome:NCBIM37:9:1:124076172:1 67568744 ID26952 M -
TCCAAGCTCTCCAACTGTGGTTGTTTA
>9 dna:chromosome chromosome:NCBIM37:9:1:124076172:1 67568747 ID46151 M -
TGCCTATCCAAGCTCTCCAACTGTGGTTGT
>9 dna:chromosome chromosome:NCBIM37:9:1:124076172:1 67568749 ID46150 M -
TGCCTATCCAAGCTCTCCAACTGTGGTT
>9 dna:chromosome chromosome:NCBIM37:9:1:124076172:1 67568802 ID27034 U -
TCCAAGTACCAGTGCCGAAGTGGCAGCTTG
>9 dna:chromosome chromosome:NCBIM37:9:1:124076172:1 67568809 ID56829 U -
TGGTTTTCCAAGTACCAGTGCCGAAGTGG
>9 dna:chromosome chromosome:NCBIM37:9:1:124076172:1 67568811 ID13423 U -
TACATGGTTTTCCAAGTACCAGTGCCGAAGT
>9 dna:chromosome chromosome:NCBIM37:9:1:124076172:1 67568811 ID56828 U -
TGGTTTTCCAAGTACCAGTGCCGAAGT
>9 dna:chromosome chromosome:NCBIM37:9:1:124076172:1 67568814 ID13422 U -
TACATGGTTTTCCAAGTACCAGTGCCGA
>9 dna:chromosome chromosome:NCBIM37:9:1:124076172:1 67568817 ID20697 U -
TAGTATACATGGTTTTCCAAGTACCAGTGC
>9 dna:chromosome chromosome:NCBIM37:9:1:124076172:1 67568821 ID29560 U -
TCCTAGTATACATGGTTTTCCAAGTACCA
>9 dna:chromosome chromosome:NCBIM37:9:1:124076172:1 67568821 ID65510 U -
TTCCTAGTATACATGGTTTTCCAAGTACCA
>9 dna:chromosome chromosome:NCBIM37:9:1:124076172:1 67568824 ID65509 U -
TTCCTAGTATACATGGTTTTCCAAGTA
>9 dna:chromosome chromosome:NCBIM37:9:1:124076172:1 67568847 ID48392 U -
TGCTTGCAAGAAATGCATGTACTGTTTCC
>9 dna:chromosome chromosome:NCBIM37:9:1:124076172:1 67568847 ID59769 U -
TGTGCTTGCAAGAAATGCATGTACTGTTTCC
>9 dna:chromosome chromosome:NCBIM37:9:1:124076172:1 67568856 ID32677 U -
TCTGTCTTGTGCTTGCAAGAAATGCATGT
>9 dna:chromosome chromosome:NCBIM37:9:1:124076172:1 67568918 ID21225 U -
TAGTTATCCTCTGCTGCATGAGGCCCATGG
>9 dna:chromosome chromosome:NCBIM37:9:1:124076172:1 67568927 ID6239 U -
GTTATCCTCTGCTGCATGA
>9 dna:chromosome chromosome:NCBIM37:9:1:124076172:1 67568931 ID55584 U -
TGGTCACCCTCATAGTTATCCTCTGCTGC
>9 dna:chromosome chromosome:NCBIM37:9:1:124076172:1 67568934 ID23994 U -
TATTTGGTCACCCTCATAGTTATCCTCTGC
>9 dna:chromosome chromosome:NCBIM37:9:1:124076172:1 67568949 ID34299 U -
TGAAAGTTTGATTTCATATTTGGTCACCCTC
>9 dna:chromosome chromosome:NCBIM37:9:1:124076172:1 67568950 ID34298 U -
TGAAAGTTTGATTTCATATTTGGTCACCCT
>9 dna:chromosome chromosome:NCBIM37:9:1:124076172:1 67568951 ID34297 U -
TGAAAGTTTGATTTCATATTTGGTCACCC
>9 dna:chromosome chromosome:NCBIM37:9:1:124076172:1 67568952 ID34296 U -
TGAAAGTTTGATTTCATATTTGGTCACC
>9 dna:chromosome chromosome:NCBIM37:9:1:124076172:1 67568953 ID32086 U -
TCTGAAAGTTTGATTTCATATTTGGTCAC
>9 dna:chromosome chromosome:NCBIM37:9:1:124076172:1 67568953 ID34295 U -
TGAAAGTTTGATTTCATATTTGGTCAC
>9 dna:chromosome chromosome:NCBIM37:9:1:124076172:1 67568954 ID34294 U -
TGAAAGTTTGATTTCATATTTGGTCA
>9 dna:chromosome chromosome:NCBIM37:9:1:124076172:1 67568955 ID34293 U -
TGAAAGTTTGATTTCATATTTGGTC
>9 dna:chromosome chromosome:NCBIM37:9:1:124076172:1 67568966 ID33414 U -
TGAAAACAAAAACCCTCTGAAAGTTTGATTT
>9 dna:chromosome chromosome:NCBIM37:9:1:124076172:1 67569043 ID821 U -
AGAAAGCTACTAAATTCCTTGCTACATCCAT
>9 dna:chromosome chromosome:NCBIM37:9:1:124076172:1 67569073 ID12271 U -
TACAAGGGCCAGAGAGTTGAAGTTGTGGA
>9 dna:chromosome chromosome:NCBIM37:9:1:124076172:1 67569103 ID44814 U -
TGCCAACAGTAATGACGGGGGCTGGA
>9 dna:chromosome chromosome:NCBIM37:9:1:124076172:1 67569109 ID14239 U -
TACCTAAATGCCAACAGTAATGACGGGG
>9 dna:chromosome chromosome:NCBIM37:9:1:124076172:1 67569124 ID41830 U -
TGATGGAGACGAAAGTGCTACCTAAATGCCA
>9 dna:chromosome chromosome:NCBIM37:9:1:124076172:1 67569124 ID50466 U -
TGGAGACGAAAGTGCTACCTAAATGCCA
>9 dna:chromosome chromosome:NCBIM37:9:1:124076172:1 67569125 ID41829 U -
TGATGGAGACGAAAGTGCTACCTAAATGCC
>9 dna:chromosome chromosome:NCBIM37:9:1:124076172:1 67569126 ID41828 U -
TGATGGAGACGAAAGTGCTACCTAAATGC
>9 dna:chromosome chromosome:NCBIM37:9:1:124076172:1 67569225 ID18880 U -
TAGGAAAGAGTTCCAGTGTGTCCAGATGC
>9 dna:chromosome chromosome:NCBIM37:9:1:124076172:1 67569232 ID40405 U -
TGAGTGTCTAGGAAAGAGTTCCAGTGTGTC
>9 dna:chromosome chromosome:NCBIM37:9:1:124076172:1 67569233 ID40404 U -
TGAGTGTCTAGGAAAGAGTTCCAGTGTGT
>9 dna:chromosome chromosome:NCBIM37:9:1:124076172:1 67569235 ID40402 U -
TGAGTGTCTAGGAAAGAGTTCCAGTGT
>9 dna:chromosome chromosome:NCBIM37:9:1:124076172:1 67569240 ID802 U -
AGAAAAATGAGTGTCTAGGAAAGAGTTCC
>9 dna:chromosome chromosome:NCBIM37:9:1:124076172:1 67569242 ID801 U -
AGAAAAATGAGTGTCTAGGAAAGAGTT
>9 dna:chromosome chromosome:NCBIM37:9:1:124076172:1 67569242 ID37979 U -
TGAGAAAAATGAGTGTCTAGGAAAGAGTT
>9 dna:chromosome chromosome:NCBIM37:9:1:124076172:1 67569245 ID37978 U -
TGAGAAAAATGAGTGTCTAGGAAAGA
>9 dna:chromosome chromosome:NCBIM37:9:1:124076172:1 67569245 ID66520 U -
TTGAGAAAAATGAGTGTCTAGGAAAGA
>9 dna:chromosome chromosome:NCBIM37:9:1:124076172:1 67569246 ID50364 U -
TGGACTTGAGAAAAATGAGTGTCTAGGAAAG
>9 dna:chromosome chromosome:NCBIM37:9:1:124076172:1 67569250 ID50363 U -
TGGACTTGAGAAAAATGAGTGTCTAGG
>9 dna:chromosome chromosome:NCBIM37:9:1:124076172:1 67569267 ID33617 U -
TGAAAAGGTTTTAGACTTTATGGACTTGAG
>9 dna:chromosome chromosome:NCBIM37:9:1:124076172:1 67569268 ID33616 U -
TGAAAAGGTTTTAGACTTTATGGACTTGA
>9 dna:chromosome chromosome:NCBIM37:9:1:124076172:1 67569269 ID33615 U -
TGAAAAGGTTTTAGACTTTATGGACTTG
>9 dna:chromosome chromosome:NCBIM37:9:1:124076172:1 67569270 ID33614 U -
TGAAAAGGTTTTAGACTTTATGGACTT
>9 dna:chromosome chromosome:NCBIM37:9:1:124076172:1 67569296 ID32204 U -
TCTGACTAGCCCAGGCTTAAGTAAAGGTCT
>9 dna:chromosome chromosome:NCBIM37:9:1:124076172:1 67569297 ID32203 U -
TCTGACTAGCCCAGGCTTAAGTAAAGGTC
>9 dna:chromosome chromosome:NCBIM37:9:1:124076172:1 67569313 ID28531 U -
TCCCCAAACTGAACAGGTTCTGACTAGCCCA
>9 dna:chromosome chromosome:NCBIM37:9:1:124076172:1 67569314 ID28530 U -
TCCCCAAACTGAACAGGTTCTGACTAGCCC
>9 dna:chromosome chromosome:NCBIM37:9:1:124076172:1 67569316 ID28529 U -
TCCCCAAACTGAACAGGTTCTGACTAGC
>9 dna:chromosome chromosome:NCBIM37:9:1:124076172:1 67569353 ID17495 U -
TAGATCATTATTGAGGTACATCCTTAC
>9 dna:chromosome chromosome:NCBIM37:9:1:124076172:1 67569354 ID40928 U -
TGATAGATCATTATTGAGGTACATCCTTA
>9 dna:chromosome chromosome:NCBIM37:9:1:124076172:1 67569362 ID66534 U -
TTGAGCCTCCTGATAGATCATTATTGAGGTA
>9 dna:chromosome chromosome:NCBIM37:9:1:124076172:1 67569366 ID60893 U -
TGTTGAGCCTCCTGATAGATCATTATTGA
>9 dna:chromosome chromosome:NCBIM37:9:1:124076172:1 67569367 ID68801 U -
TTTGTTGAGCCTCCTGATAGATCATTATTG
>9 dna:chromosome chromosome:NCBIM37:9:1:124076172:1 67569368 ID68800 U -
TTTGTTGAGCCTCCTGATAGATCATTATT
>9 dna:chromosome chromosome:NCBIM37:9:1:124076172:1 67569369 ID68799 U -
TTTGTTGAGCCTCCTGATAGATCATTAT
>9 dna:chromosome chromosome:NCBIM37:9:1:124076172:1 67569371 ID28070 U -
TCCATTTTGTTGAGCCTCCTGATAGATCATT
>9 dna:chromosome chromosome:NCBIM37:9:1:124076172:1 67569377 ID28069 U -
TCCATTTTGTTGAGCCTCCTGATAG
>9 dna:chromosome chromosome:NCBIM37:9:1:124076172:1 67569415 ID36021 U -
TGAATGTCAGTTGCAAGGATAACGTGTTG
>9 dna:chromosome chromosome:NCBIM37:9:1:124076172:1 67569416 ID36020 U -
TGAATGTCAGTTGCAAGGATAACGTGTT
>9 dna:chromosome chromosome:NCBIM37:9:1:124076172:1 67569417 ID4645 U -
GATGAATGTCAGTTGCAAGGATAACGTGT
>9 dna:chromosome chromosome:NCBIM37:9:1:124076172:1 67569417 ID5496 U -
GGATGAATGTCAGTTGCAAGGATAACGTGT
>9 dna:chromosome chromosome:NCBIM37:9:1:124076172:1 67569417 ID36019 U -
TGAATGTCAGTTGCAAGGATAACGTGT
>9 dna:chromosome chromosome:NCBIM37:9:1:124076172:1 67569418 ID36018 U -
TGAATGTCAGTTGCAAGGATAACGTG
>9 dna:chromosome chromosome:NCBIM37:9:1:124076172:1 67569669 ID35382 U -
TGAAGCGAATAGGGACAAGGCTGGC
>9 dna:chromosome chromosome:NCBIM37:9:1:124076172:1 67569677 ID10386 U -
TAAGGTTAAGACTGAAGCGAATAGGGACA
>9 dna:chromosome chromosome:NCBIM37:9:1:124076172:1 67569678 ID10385 U -
TAAGGTTAAGACTGAAGCGAATAGGGAC
>9 dna:chromosome chromosome:NCBIM37:9:1:124076172:1 67569799 ID27452 U -
TCCACTTCGGTAGAGCTCCAGTTGAGCACAC
>9 dna:chromosome chromosome:NCBIM37:9:1:124076172:1 67569835 ID14594 U -
TACGAGAAGCTTCTAAGGAGAGTCAGTTGTT
>9 dna:chromosome chromosome:NCBIM37:9:1:124076172:1 67569842 ID58579 U -
TGTCTACGAGAAGCTTCTAAGGAGAGTC
>9 dna:chromosome chromosome:NCBIM37:9:1:124076172:1 67569852 ID36760 U -
TGACAGGACAGTGTCTACGAGAAGCTTCT
>9 dna:chromosome chromosome:NCBIM37:9:1:124076172:1 67569853 ID36758 U -
TGACAGGACAGTGTCTACGAGAAGCTTC
>9 dna:chromosome chromosome:NCBIM37:9:1:124076172:1 67569952 ID34094 U -
TGAAAGGAAGTCAGAAAGCATCCATTA
>9 dna:chromosome chromosome:NCBIM37:9:1:124076172:1 67569981 ID53439 U -
TGGGAGCTTTGTGGTAGCTAAATGCTGTTC
>9 dna:chromosome chromosome:NCBIM37:9:1:124076172:1 67569982 ID53438 U -
TGGGAGCTTTGTGGTAGCTAAATGCTGTT
>9 dna:chromosome chromosome:NCBIM37:9:1:124076172:1 67569983 ID53437 U -
TGGGAGCTTTGTGGTAGCTAAATGCTGT
>9 dna:chromosome chromosome:NCBIM37:9:1:124076172:1 67569983 ID67394 U -
TTGGGAGCTTTGTGGTAGCTAAATGCTGT
>9 dna:chromosome chromosome:NCBIM37:9:1:124076172:1 67569984 ID53436 U -
TGGGAGCTTTGTGGTAGCTAAATGCTG
>9 dna:chromosome chromosome:NCBIM37:9:1:124076172:1 67570050 ID33833 U -
TGAAACCAGACTAGACGTTGGGTCTG
>9 dna:chromosome chromosome:NCBIM37:9:1:124076172:1 67570108 ID26152 U -
TCATAGATGTTGCCCTGGATCTGGGTGCGA
>9 dna:chromosome chromosome:NCBIM37:9:1:124076172:1 67570112 ID17682 U -
TAGATGTTGCCCTGGATCTGGGT
>9 dna:chromosome chromosome:NCBIM37:9:1:124076172:1 67570112 ID49812 U -
TGGAATCATAGATGTTGCCCTGGATCTGGGT
>9 dna:chromosome chromosome:NCBIM37:9:1:124076172:1 67570113 ID17681 U -
TAGATGTTGCCCTGGATCTGGG
>9 dna:chromosome chromosome:NCBIM37:9:1:124076172:1 67570113 ID49811 U -
TGGAATCATAGATGTTGCCCTGGATCTGGG
>9 dna:chromosome chromosome:NCBIM37:9:1:124076172:1 67570114 ID49810 U -
TGGAATCATAGATGTTGCCCTGGATCTGG
>9 dna:chromosome chromosome:NCBIM37:9:1:124076172:1 67570115 ID49809 U -
TGGAATCATAGATGTTGCCCTGGATCTG
>9 dna:chromosome chromosome:NCBIM37:9:1:124076172:1 67570117 ID49808 U -
TGGAATCATAGATGTTGCCCTGGATC
>9 dna:chromosome chromosome:NCBIM37:9:1:124076172:1 67570117 ID67060 U -
TTGGAATCATAGATGTTGCCCTGGATC
>9 dna:chromosome chromosome:NCBIM37:9:1:124076172:1 67570118 ID49807 U -
TGGAATCATAGATGTTGCCCTGGAT
>9 dna:chromosome chromosome:NCBIM37:9:1:124076172:1 67570119 ID37407 U -
TGACCTTGGAATCATAGATGTTGCCCTGGA
>9 dna:chromosome chromosome:NCBIM37:9:1:124076172:1 67570119 ID49806 U -
TGGAATCATAGATGTTGCCCTGGA
>9 dna:chromosome chromosome:NCBIM37:9:1:124076172:1 67570120 ID49805 U -
TGGAATCATAGATGTTGCCCTGG
>9 dna:chromosome chromosome:NCBIM37:9:1:124076172:1 67570120 ID67059 U -
TTGGAATCATAGATGTTGCCCTGG
>9 dna:chromosome chromosome:NCBIM37:9:1:124076172:1 67570124 ID37406 U -
TGACCTTGGAATCATAGATGTTGCC
>9 dna:chromosome chromosome:NCBIM37:9:1:124076172:1 67570124 ID61191 U -
TGTTTGACCTTGGAATCATAGATGTTGCC
>9 dna:chromosome chromosome:NCBIM37:9:1:124076172:1 67570149 ID11451 U -
TAATGTCTGACATGCCCTTCGTGTT
>9 dna:chromosome chromosome:NCBIM37:9:1:124076172:1 67570149 ID28439 U -
TCCCATAATGTCTGACATGCCCTTCGTGTT
>9 dna:chromosome chromosome:NCBIM37:9:1:124076172:1 67570150 ID11450 U -
TAATGTCTGACATGCCCTTCGTGT
>9 dna:chromosome chromosome:NCBIM37:9:1:124076172:1 67570150 ID28438 U -
TCCCATAATGTCTGACATGCCCTTCGTGT
>9 dna:chromosome chromosome:NCBIM37:9:1:124076172:1 67570152 ID28437 U -
TCCCATAATGTCTGACATGCCCTTCGT
>9 dna:chromosome chromosome:NCBIM37:9:1:124076172:1 67570172 ID35852 U -
TGAATCTCTGAGGACTATCCCATA
>9 dna:chromosome chromosome:NCBIM37:9:1:124076172:1 67570173 ID13343 U -
TACATGAATCTCTGAGGACTATCCCAT
>9 dna:chromosome chromosome:NCBIM37:9:1:124076172:1 67570177 ID9493 U -
TAAGAACTACATGAATCTCTGAGGACTATC
>9 dna:chromosome chromosome:NCBIM37:9:1:124076172:1 67570178 ID68211 U -
TTTAAGAACTACATGAATCTCTGAGGACTAT
>9 dna:chromosome chromosome:NCBIM37:9:1:124076172:1 67570179 ID9492 U -
TAAGAACTACATGAATCTCTGAGGACTA
>9 dna:chromosome chromosome:NCBIM37:9:1:124076172:1 67570179 ID63698 U -
TTAAGAACTACATGAATCTCTGAGGACTA
>9 dna:chromosome chromosome:NCBIM37:9:1:124076172:1 67570180 ID68210 U -
TTTAAGAACTACATGAATCTCTGAGGACT
>9 dna:chromosome chromosome:NCBIM37:9:1:124076172:1 67570180 ID68846 U -
TTTTAAGAACTACATGAATCTCTGAGGACT
>9 dna:chromosome chromosome:NCBIM37:9:1:124076172:1 67570212 ID40725 U -
TGATAAGAGAGTTTGACTTTGTAGTTCAAC
>9 dna:chromosome chromosome:NCBIM37:9:1:124076172:1 67570237 ID40800 U -
TGATACAAATAACTTCACTTTCAAATATGATA
>9 dna:chromosome chromosome:NCBIM37:9:1:124076172:1 67570242 ID4765 U -
GCAATGATACAAATAACTTCACTTTCAAATA
>9 dna:chromosome chromosome:NCBIM37:9:1:124076172:1 67570244 ID43399 U -
TGCAATGATACAAATAACTTCACTTTCAAA
>9 dna:chromosome chromosome:NCBIM37:9:1:124076172:1 67570245 ID4764 U -
GCAATGATACAAATAACTTCACTTTCAA
>9 dna:chromosome chromosome:NCBIM37:9:1:124076172:1 67570246 ID59543 U -
TGTGCAATGATACAAATAACTTCACTTTCA
>9 dna:chromosome chromosome:NCBIM37:9:1:124076172:1 67570259 ID37853 U -
TGACTTCAGTTTCTTGTGCAATGATACAAAT
>9 dna:chromosome chromosome:NCBIM37:9:1:124076172:1 67570260 ID37852 U -
TGACTTCAGTTTCTTGTGCAATGATACAAA
>9 dna:chromosome chromosome:NCBIM37:9:1:124076172:1 67570262 ID37851 U -
TGACTTCAGTTTCTTGTGCAATGATACA
>9 dna:chromosome chromosome:NCBIM37:9:1:124076172:1 67570263 ID32217 U -
TCTGACTTCAGTTTCTTGTGCAATGATAC
>9 dna:chromosome chromosome:NCBIM37:9:1:124076172:1 67570264 ID66032 U -
TTCTGACTTCAGTTTCTTGTGCAATGATA
>9 dna:chromosome chromosome:NCBIM37:9:1:124076172:1 67570275 ID41900 U -
TGATGGTTTGCTTCTGACTTCAGTTTCTT
>9 dna:chromosome chromosome:NCBIM37:9:1:124076172:1 67570277 ID41899 U -
TGATGGTTTGCTTCTGACTTCAGTTTC
>9 dna:chromosome chromosome:NCBIM37:9:1:124076172:1 67570325 ID30630 U -
TCGAATGCTGCGATGAAACAGCGCCCCCACC
>9 dna:chromosome chromosome:NCBIM37:9:1:124076172:1 67570331 ID35343 U -
TGAAGCATCGAATGCTGCGATGAAACAGCGCC
>9 dna:chromosome chromosome:NCBIM37:9:1:124076172:1 67570337 ID35342 U -
TGAAGCATCGAATGCTGCGATGAAAC
>9 dna:chromosome chromosome:NCBIM37:9:1:124076172:1 67570396 ID107 U -
AACAAGCCTTGTGGGTAGCTTGTG
>9 dna:chromosome chromosome:NCBIM37:9:1:124076172:1 67570398 ID66927 U -
TTGCTCAAACAAGCCTTGTGGGTAGCTTG
>9 dna:chromosome chromosome:NCBIM37:9:1:124076172:1 67570408 ID1318 U -
AGTCCTCTCATTGCTCAAACAAGCCTTGT
>9 dna:chromosome chromosome:NCBIM37:9:1:124076172:1 67570437 ID53411 U -
TGGGAGCGTCTTGTGTTCTGTCTCTTC
>9 dna:chromosome chromosome:NCBIM37:9:1:124076172:1 67570446 ID33800 U -
TGAAACACAGTCTGGGAGCGTCTTGTGTTC
>9 dna:chromosome chromosome:NCBIM37:9:1:124076172:1 67570447 ID33799 U -
TGAAACACAGTCTGGGAGCGTCTTGTGTT
>9 dna:chromosome chromosome:NCBIM37:9:1:124076172:1 67570478 ID4154 U -
GACAGCCTCGGTGTCCCAGCTGC
>9 dna:chromosome chromosome:NCBIM37:9:1:124076172:1 67570482 ID2727 U -
CCATCAGGAGACAGCCTCGGTGTCCCAG
>9 dna:chromosome chromosome:NCBIM37:9:1:124076172:1 67570487 ID4458 U -
GAGCCATCAGGAGACAGCCTCGGTGT
>9 dna:chromosome chromosome:NCBIM37:9:1:124076172:1 67570487 ID50564 U -
TGGAGCCATCAGGAGACAGCCTCGGTGT
>9 dna:chromosome chromosome:NCBIM37:9:1:124076172:1 67570489 ID50563 U -
TGGAGCCATCAGGAGACAGCCTCGGT
>9 dna:chromosome chromosome:NCBIM37:9:1:124076172:1 67570505 ID15107 U -
TACTATTCGCCAGTGCGGACTGGAGCCATC
>9 dna:chromosome chromosome:NCBIM37:9:1:124076172:1 67570507 ID15106 U -
TACTATTCGCCAGTGCGGACTGGAGCCA
>9 dna:chromosome chromosome:NCBIM37:9:1:124076172:1 67570512 ID13076 U -
TACAGGTCTACTATTCGCCAGTGCGGACTGG
>9 dna:chromosome chromosome:NCBIM37:9:1:124076172:1 67570515 ID13075 U -
TACAGGTCTACTATTCGCCAGTGCGGAC
>9 dna:chromosome chromosome:NCBIM37:9:1:124076172:1 67570516 ID5099 U -
GCTACAGGTCTACTATTCGCCAGTGCGGA
>9 dna:chromosome chromosome:NCBIM37:9:1:124076172:1 67570516 ID13074 U -
TACAGGTCTACTATTCGCCAGTGCGGA
>9 dna:chromosome chromosome:NCBIM37:9:1:124076172:1 67570517 ID13073 U -
TACAGGTCTACTATTCGCCAGTGCGG
>9 dna:chromosome chromosome:NCBIM37:9:1:124076172:1 67570519 ID5098 U -
GCTACAGGTCTACTATTCGCCAGTGC
>9 dna:chromosome chromosome:NCBIM37:9:1:124076172:1 67570521 ID65273 U -
TTCCAGCTACAGGTCTACTATTCGCCAGT
>9 dna:chromosome chromosome:NCBIM37:9:1:124076172:1 67570522 ID27631 U -
TCCAGCTACAGGTCTACTATTCGCCAG
>9 dna:chromosome chromosome:NCBIM37:9:1:124076172:1 67570522 ID32981 U -
TCTTCCAGCTACAGGTCTACTATTCGCCAG
>9 dna:chromosome chromosome:NCBIM37:9:1:124076172:1 67570523 ID65272 U -
TTCCAGCTACAGGTCTACTATTCGCCA
>9 dna:chromosome chromosome:NCBIM37:9:1:124076172:1 67570524 ID20943 U -
TAGTCTTCCAGCTACAGGTCTACTATTCGCC
>9 dna:chromosome chromosome:NCBIM37:9:1:124076172:1 67570524 ID65271 U -
TTCCAGCTACAGGTCTACTATTCGCC
>9 dna:chromosome chromosome:NCBIM37:9:1:124076172:1 67570525 ID6066 U -
GTCTTCCAGCTACAGGTCTACTATTCGC
>9 dna:chromosome chromosome:NCBIM37:9:1:124076172:1 67570527 ID20942 U -
TAGTCTTCCAGCTACAGGTCTACTATTC
>9 dna:chromosome chromosome:NCBIM37:9:1:124076172:1 67570548 ID60216 U -
TGTGTGTCTTCAGGGAACTCCTAGTCTT
>9 dna:chromosome chromosome:NCBIM37:9:1:124076172:1 67570550 ID60215 U -
TGTGTGTCTTCAGGGAACTCCTAGTC
>9 dna:chromosome chromosome:NCBIM37:9:1:124076172:1 67570551 ID60214 U -
TGTGTGTCTTCAGGGAACTCCTAGT
>9 dna:chromosome chromosome:NCBIM37:9:1:124076172:1 67570566 ID58635 U -
TGTCTCCGTCAAAGACAAGTCTGTGTGTCTT
>9 dna:chromosome chromosome:NCBIM37:9:1:124076172:1 67570567 ID58634 U -
TGTCTCCGTCAAAGACAAGTCTGTGTGTCT
>9 dna:chromosome chromosome:NCBIM37:9:1:124076172:1 67570568 ID23236 U -
TATGTCTCCGTCAAAGACAAGTCTGTGTGTC
>9 dna:chromosome chromosome:NCBIM37:9:1:124076172:1 67570568 ID58633 U -
TGTCTCCGTCAAAGACAAGTCTGTGTGTC
>9 dna:chromosome chromosome:NCBIM37:9:1:124076172:1 67570569 ID23235 U -
TATGTCTCCGTCAAAGACAAGTCTGTGTGT
>9 dna:chromosome chromosome:NCBIM37:9:1:124076172:1 67570583 ID26685 U -
TCCAAAGAAAAGTATGTCTCCGTCAAAG
>9 dna:chromosome chromosome:NCBIM37:9:1:124076172:1 67570584 ID26684 U -
TCCAAAGAAAAGTATGTCTCCGTCAAA
>9 dna:chromosome chromosome:NCBIM37:9:1:124076172:1 67570586 ID26683 U -
TCCAAAGAAAAGTATGTCTCCGTCA
>9 dna:chromosome chromosome:NCBIM37:9:1:124076172:1 67570586 ID57817 U -
TGTATCCAAAGAAAAGTATGTCTCCGTCA
>9 dna:chromosome chromosome:NCBIM37:9:1:124076172:1 67570587 ID57816 U -
TGTATCCAAAGAAAAGTATGTCTCCGTC
>9 dna:chromosome chromosome:NCBIM37:9:1:124076172:1 67570614 ID38568 U -
TGAGACTTCTTTTTACACGGAGTTAT
>9 dna:chromosome chromosome:NCBIM37:9:1:124076172:1 67570656 ID40106 U -
TGAGTAGACAAGAACTCTGTGAGAGGCATA
>9 dna:chromosome chromosome:NCBIM37:9:1:124076172:1 67570659 ID59254 U -
TGTGAGTAGACAAGAACTCTGTGAGAGGC
>9 dna:chromosome chromosome:NCBIM37:9:1:124076172:1 67570660 ID59253 U -
TGTGAGTAGACAAGAACTCTGTGAGAGG
>9 dna:chromosome chromosome:NCBIM37:9:1:124076172:1 67570691 ID6835 U -
TAAAAGATATGCTGACTGTAGAGTGAGCAGT
>9 dna:chromosome chromosome:NCBIM37:9:1:124076172:1 67570695 ID6834 U -
TAAAAGATATGCTGACTGTAGAGTGAG
>9 dna:chromosome chromosome:NCBIM37:9:1:124076172:1 67570706 ID17249 U -
TAGAGGATGTGGCTTAAAAGATATGCTGAC
>9 dna:chromosome chromosome:NCBIM37:9:1:124076172:1 67570707 ID17248 U -
TAGAGGATGTGGCTTAAAAGATATGCTGA
>9 dna:chromosome chromosome:NCBIM37:9:1:124076172:1 67570708 ID17247 U -
TAGAGGATGTGGCTTAAAAGATATGCTG
>9 dna:chromosome chromosome:NCBIM37:9:1:124076172:1 67570709 ID17246 U -
TAGAGGATGTGGCTTAAAAGATATGCT
>9 dna:chromosome chromosome:NCBIM37:9:1:124076172:1 67570711 ID27097 U -
TCCAATAGAGGATGTGGCTTAAAAGATATG
>9 dna:chromosome chromosome:NCBIM37:9:1:124076172:1 67570724 ID52229 U -
TGGCCTTCATCATCCAATAGAGGATGTGG
>9 dna:chromosome chromosome:NCBIM37:9:1:124076172:1 67570738 ID38194 U -
TGAGAACTTGAACTTGGCCTTCATCATCC
>9 dna:chromosome chromosome:NCBIM37:9:1:124076172:1 67570744 ID38193 U -
TGAGAACTTGAACTTGGCCTTCA
>9 dna:chromosome chromosome:NCBIM37:9:1:124076172:1 67570745 ID5927 U -
GTAGCTGAGAACTTGAACTTGGCCTTC
>9 dna:chromosome chromosome:NCBIM37:9:1:124076172:1 67570767 ID27197 U -
TCCAATTGACAGCTCAGAAGCCTTAGTAGC
>9 dna:chromosome chromosome:NCBIM37:9:1:124076172:1 67570770 ID22403 U -
TATCCAATTGACAGCTCAGAAGCCTTAGT
>9 dna:chromosome chromosome:NCBIM37:9:1:124076172:1 67570772 ID22402 U -
TATCCAATTGACAGCTCAGAAGCCTTA
>9 dna:chromosome chromosome:NCBIM37:9:1:124076172:1 67570779 ID15990 U -
TAGAAAATAATATCCAATTGACAGCTCAGA
>9 dna:chromosome chromosome:NCBIM37:9:1:124076172:1 67570819 ID20392 U -
TAGGTTCTTAAGGGGACCTCCTACCCAAAA
>9 dna:chromosome chromosome:NCBIM37:9:1:124076172:1 67570820 ID20391 U -
TAGGTTCTTAAGGGGACCTCCTACCCAAA
>9 dna:chromosome chromosome:NCBIM37:9:1:124076172:1 67570853 ID36859 U -
TGACAGTTGGTTCAAAGGGGTTAGCACAGG
>9 dna:chromosome chromosome:NCBIM37:9:1:124076172:1 67570859 ID23379 U -
TATTAATGACAGTTGGTTCAAAGGGGTTAG
>9 dna:chromosome chromosome:NCBIM37:9:1:124076172:1 67570860 ID23378 U -
TATTAATGACAGTTGGTTCAAAGGGGTTA
>9 dna:chromosome chromosome:NCBIM37:9:1:124076172:1 67570862 ID22067 U -
TATATTAATGACAGTTGGTTCAAAGGGGT
>9 dna:chromosome chromosome:NCBIM37:9:1:124076172:1 67570865 ID23472 U -
TATTATATTAATGACAGTTGGTTCAAAGG
>9 dna:chromosome chromosome:NCBIM37:9:1:124076172:1 67570872 ID16566 U -
TAGAAGTGTCTATTATATTAATGACAGTTGGT
>9 dna:chromosome chromosome:NCBIM37:9:1:124076172:1 67570874 ID4009 U -
GAAGTGTCTATTATATTAATGACAGTTG
>9 dna:chromosome chromosome:NCBIM37:9:1:124076172:1 67570874 ID16565 U -
TAGAAGTGTCTATTATATTAATGACAGTTG
>9 dna:chromosome chromosome:NCBIM37:9:1:124076172:1 67570875 ID16564 U -
TAGAAGTGTCTATTATATTAATGACAGTT
>9 dna:chromosome chromosome:NCBIM37:9:1:124076172:1 67570876 ID65830 U -
TTCTAGAAGTGTCTATTATATTAATGACAGT
>9 dna:chromosome chromosome:NCBIM37:9:1:124076172:1 67570880 ID32025 U -
TCTCTTCTAGAAGTGTCTATTATATTAATGA
>9 dna:chromosome chromosome:NCBIM37:9:1:124076172:1 67570889 ID5849 U -
GGTCTCTTCTAGAAGTGTCTATTA
>9 dna:chromosome chromosome:NCBIM37:9:1:124076172:1 67570894 ID24632 U -
TCAAGTAAGTGGTCTCTTCTAGAAGTGTC
>9 dna:chromosome chromosome:NCBIM37:9:1:124076172:1 67570918 ID36431 U -
TGACAATCTCTCAGACCCAGACCTCAAG
>9 dna:chromosome chromosome:NCBIM37:9:1:124076172:1 67570919 ID36430 U -
TGACAATCTCTCAGACCCAGACCTCAA
>9 dna:chromosome chromosome:NCBIM37:9:1:124076172:1 67570927 ID24508 U -
TCAACCTCTGACAATCTCTCAGACCCA
>9 dna:chromosome chromosome:NCBIM37:9:1:124076172:1 67570944 ID11110 U -
TAATCAGTGTACAGGTCCTCAACCTCTG
>9 dna:chromosome chromosome:NCBIM37:9:1:124076172:1 67570946 ID60467 U -
TGTTAATCAGTGTACAGGTCCTCAACCTC
>9 dna:chromosome chromosome:NCBIM37:9:1:124076172:1 67570946 ID67970 U -
TTGTTAATCAGTGTACAGGTCCTCAACCTC
>9 dna:chromosome chromosome:NCBIM37:9:1:124076172:1 67570947 ID67969 U -
TTGTTAATCAGTGTACAGGTCCTCAACCT
>9 dna:chromosome chromosome:NCBIM37:9:1:124076172:1 67570950 ID67968 U -
TTGTTAATCAGTGTACAGGTCCTCAA
>9 dna:chromosome chromosome:NCBIM37:9:1:124076172:1 67570954 ID1075 U -
AGCGCTTGTTAATCAGTGTACAGGTCC
>9 dna:chromosome chromosome:NCBIM37:9:1:124076172:1 67570957 ID18378 U -
TAGCCGAGCGCTTGTTAATCAGTGTACAGG
>9 dna:chromosome chromosome:NCBIM37:9:1:124076172:1 67570962 ID35215 U -
TGAAGATAGCCGAGCGCTTGTTAATCAGTGT
>9 dna:chromosome chromosome:NCBIM37:9:1:124076172:1 67570972 ID52451 U -
TGGCTCTTATGAAGATAGCCGAGCGCTTGT
>9 dna:chromosome chromosome:NCBIM37:9:1:124076172:1 67571030 ID39369 U -
TGAGCCATGCCCAGAACCACTGTCCA
>9 dna:chromosome chromosome:NCBIM37:9:1:124076172:1 67571032 ID47794 U -
TGCTGAGCCATGCCCAGAACCACTGTC
>9 dna:chromosome chromosome:NCBIM37:9:1:124076172:1 67571058 ID33977 U -
TGAAAGAATGAACTGCCAGACTGACTGCCCTT
>9 dna:chromosome chromosome:NCBIM37:9:1:124076172:1 67571059 ID33976 U -
TGAAAGAATGAACTGCCAGACTGACTGCCCT
>9 dna:chromosome chromosome:NCBIM37:9:1:124076172:1 67571060 ID33975 U -
TGAAAGAATGAACTGCCAGACTGACTGCCC
>9 dna:chromosome chromosome:NCBIM37:9:1:124076172:1 67571061 ID33974 U -
TGAAAGAATGAACTGCCAGACTGACTGCC
>9 dna:chromosome chromosome:NCBIM37:9:1:124076172:1 67571062 ID33973 U -
TGAAAGAATGAACTGCCAGACTGACTGC
>9 dna:chromosome chromosome:NCBIM37:9:1:124076172:1 67571063 ID33972 U -
TGAAAGAATGAACTGCCAGACTGACTG
>9 dna:chromosome chromosome:NCBIM37:9:1:124076172:1 67571065 ID6550 U -
TAAAAATGAAAGAATGAACTGCCAGACTGAC
>9 dna:chromosome chromosome:NCBIM37:9:1:124076172:1 67571066 ID6549 U -
TAAAAATGAAAGAATGAACTGCCAGACTGA
>9 dna:chromosome chromosome:NCBIM37:9:1:124076172:1 67571067 ID6548 U -
TAAAAATGAAAGAATGAACTGCCAGACTG
>9 dna:chromosome chromosome:NCBIM37:9:1:124076172:1 67571070 ID5863 U -
GGTTAAAAATGAAAGAATGAACTGCCAGA
>9 dna:chromosome chromosome:NCBIM37:9:1:124076172:1 67571074 ID2389 U -
CAGGCAGGTTAAAAATGAAAGAATGAACTGC
>9 dna:chromosome chromosome:NCBIM37:9:1:124076172:1 67571161 ID32344 U -
TCTGATCCTCTTGCTGCTCAACCCAGCC
>9 dna:chromosome chromosome:NCBIM37:9:1:124076172:1 67571191 ID42165 U -
TGATTCAAATCTCACGAGGAGTTTCAATCT
>9 dna:chromosome chromosome:NCBIM37:9:1:124076172:1 67571233 ID4289 U -
GACTGATTGATGCCAGCCACAGCTGCAAGC
>9 dna:chromosome chromosome:NCBIM37:9:1:124076172:1 67571274 ID49199 U -
TGGAACAATTTCTGTAAATTTCCTGGGTAAC
>9 dna:chromosome chromosome:NCBIM37:9:1:124076172:1 67571275 ID49198 U -
TGGAACAATTTCTGTAAATTTCCTGGGTAA
>9 dna:chromosome chromosome:NCBIM37:9:1:124076172:1 67571276 ID1532 U -
ATGGAACAATTTCTGTAAATTTCCTGGGTA
>9 dna:chromosome chromosome:NCBIM37:9:1:124076172:1 67571277 ID1531 U -
ATGGAACAATTTCTGTAAATTTCCTGGGT
>9 dna:chromosome chromosome:NCBIM37:9:1:124076172:1 67571277 ID49197 U -
TGGAACAATTTCTGTAAATTTCCTGGGT
>9 dna:chromosome chromosome:NCBIM37:9:1:124076172:1 67571279 ID49196 U -
TGGAACAATTTCTGTAAATTTCCTGG
>9 dna:chromosome chromosome:NCBIM37:9:1:124076172:1 67571286 ID12084 U -
TACAAATTGTGGATGGAACAATTTCTGTAAAT
>9 dna:chromosome chromosome:NCBIM37:9:1:124076172:1 67571288 ID12083 U -
TACAAATTGTGGATGGAACAATTTCTGTAA
>9 dna:chromosome chromosome:NCBIM37:9:1:124076172:1 67571289 ID12082 U -
TACAAATTGTGGATGGAACAATTTCTGTA
>9 dna:chromosome chromosome:NCBIM37:9:1:124076172:1 67571290 ID63812 U -
TTACAAATTGTGGATGGAACAATTTCTGT
>9 dna:chromosome chromosome:NCBIM37:9:1:124076172:1 67571323 ID60541 U -
TGTTAGAGGAAGGGAAAAAATATTGCA
>9 dna:chromosome chromosome:NCBIM37:9:1:124076172:1 67571351 ID18977 U -
TAGGAAGAGACAAGATGGAGACCTGAGT
>9 dna:chromosome chromosome:NCBIM37:9:1:124076172:1 67571357 ID15169 U -
TACTCAGAATAGGAAGAGACAAGATGGAGAC
>9 dna:chromosome chromosome:NCBIM37:9:1:124076172:1 67571358 ID15168 U -
TACTCAGAATAGGAAGAGACAAGATGGAGA
>9 dna:chromosome chromosome:NCBIM37:9:1:124076172:1 67571359 ID15167 U -
TACTCAGAATAGGAAGAGACAAGATGGAG
>9 dna:chromosome chromosome:NCBIM37:9:1:124076172:1 67571360 ID15166 U -
TACTCAGAATAGGAAGAGACAAGATGGA
>9 dna:chromosome chromosome:NCBIM37:9:1:124076172:1 67571392 ID67774 U -
TTGTATGTGCATTTTCCCTCTTTAAAAAA
>9 dna:chromosome chromosome:NCBIM37:9:1:124076172:1 67571393 ID67773 U -
TTGTATGTGCATTTTCCCTCTTTAAAAA
>9 dna:chromosome chromosome:NCBIM37:9:1:124076172:1 67571394 ID64470 U -
TTATTGTATGTGCATTTTCCCTCTTTAAAA
>9 dna:chromosome chromosome:NCBIM37:9:1:124076172:1 67571395 ID67772 U -
TTGTATGTGCATTTTCCCTCTTTAAA
>9 dna:chromosome chromosome:NCBIM37:9:1:124076172:1 67571400 ID37096 U -
TGACATTTATTGTATGTGCATTTTCCCTCT
>9 dna:chromosome chromosome:NCBIM37:9:1:124076172:1 67571401 ID37095 U -
TGACATTTATTGTATGTGCATTTTCCCTC
>9 dna:chromosome chromosome:NCBIM37:9:1:124076172:1 67571402 ID55916 U -
TGGTGACATTTATTGTATGTGCATTTTCCCT
>9 dna:chromosome chromosome:NCBIM37:9:1:124076172:1 67571403 ID55915 U -
TGGTGACATTTATTGTATGTGCATTTTCCC
>9 dna:chromosome chromosome:NCBIM37:9:1:124076172:1 67571404 ID55914 U -
TGGTGACATTTATTGTATGTGCATTTTCC
>9 dna:chromosome chromosome:NCBIM37:9:1:124076172:1 67571405 ID55913 U -
TGGTGACATTTATTGTATGTGCATTTTC
>9 dna:chromosome chromosome:NCBIM37:9:1:124076172:1 67571406 ID55912 U -
TGGTGACATTTATTGTATGTGCATTTT
>9 dna:chromosome chromosome:NCBIM37:9:1:124076172:1 67571434 ID47417 U -
TGCTCAAATTGAGAATATACCAAATGTCACA
>9 dna:chromosome chromosome:NCBIM37:9:1:124076172:1 67571435 ID47416 U -
TGCTCAAATTGAGAATATACCAAATGTCAC
>9 dna:chromosome chromosome:NCBIM37:9:1:124076172:1 67571436 ID47415 U -
TGCTCAAATTGAGAATATACCAAATGTCA
>9 dna:chromosome chromosome:NCBIM37:9:1:124076172:1 67571437 ID47414 U -
TGCTCAAATTGAGAATATACCAAATGTC
>9 dna:chromosome chromosome:NCBIM37:9:1:124076172:1 67571439 ID41781 U -
TGATGCTCAAATTGAGAATATACCAAATG
>9 dna:chromosome chromosome:NCBIM37:9:1:124076172:1 67571470 ID57470 U -
TGTAATGGTGAAGACAACCTGGAACTTGGAG
>9 dna:chromosome chromosome:NCBIM37:9:1:124076172:1 67571477 ID28948 U -
TCCCTTTGTAATGGTGAAGACAACCTGGAA
>9 dna:chromosome chromosome:NCBIM37:9:1:124076172:1 67571478 ID28947 U -
TCCCTTTGTAATGGTGAAGACAACCTGGA
>9 dna:chromosome chromosome:NCBIM37:9:1:124076172:1 67571489 ID47816 U -
TGCTGAGTTTCCCTTTGTAATGGTGAA
>9 dna:chromosome chromosome:NCBIM37:9:1:124076172:1 67571495 ID64666 U -
TTCAAGGTCTGCTGAGTTTCCCTTTGTAAT
>9 dna:chromosome chromosome:NCBIM37:9:1:124076172:1 67571585 ID34513 U -
TGAAATGTGTAACCTAGAAAAATCCATGGGC
>9 dna:chromosome chromosome:NCBIM37:9:1:124076172:1 67571586 ID34512 U -
TGAAATGTGTAACCTAGAAAAATCCATGGG
>9 dna:chromosome chromosome:NCBIM37:9:1:124076172:1 67571606 ID15608 U -
TACTGTTTGATTGGATTTTGTGAAATGTGT
>9 dna:chromosome chromosome:NCBIM37:9:1:124076172:1 67571607 ID15607 U -
TACTGTTTGATTGGATTTTGTGAAATGTG
>9 dna:chromosome chromosome:NCBIM37:9:1:124076172:1 67571611 ID15606 U -
TACTGTTTGATTGGATTTTGTGAAA
>9 dna:chromosome chromosome:NCBIM37:9:1:124076172:1 67571615 ID7822 U -
TAAAGGCTATACTGTTTGATTGGATTTTGT
>9 dna:chromosome chromosome:NCBIM37:9:1:124076172:1 67571619 ID34308 U -
TGAAATAAAGGCTATACTGTTTGATTGGATT
>9 dna:chromosome chromosome:NCBIM37:9:1:124076172:1 67571620 ID34307 U -
TGAAATAAAGGCTATACTGTTTGATTGGAT
>9 dna:chromosome chromosome:NCBIM37:9:1:124076172:1 67571621 ID34306 U -
TGAAATAAAGGCTATACTGTTTGATTGGA
>9 dna:chromosome chromosome:NCBIM37:9:1:124076172:1 67571671 ID36454 U -
TGACAATGGCTACATTGCGGGCAA
>9 dna:chromosome chromosome:NCBIM37:9:1:124076172:1 67571673 ID67991 U -
TTGTTGACAATGGCTACATTGCGGGC
>9 dna:chromosome chromosome:NCBIM37:9:1:124076172:1 67571674 ID48492 U -
TGCTTGTTGACAATGGCTACATTGCGGG
>9 dna:chromosome chromosome:NCBIM37:9:1:124076172:1 67571677 ID52294 U -
TGGCGTGCTTGTTGACAATGGCTACATTGC
>9 dna:chromosome chromosome:NCBIM37:9:1:124076172:1 67571684 ID2208 U -
CAGAATGGCGTGCTTGTTGACAATGGCT
>9 dna:chromosome chromosome:NCBIM37:9:1:124076172:1 67571685 ID4146 U -
GACAGAATGGCGTGCTTGTTGACAATGGC
>9 dna:chromosome chromosome:NCBIM37:9:1:124076172:1 67571689 ID27511 U -
TCCAGACAGAATGGCGTGCTTGTTGACAA
>9 dna:chromosome chromosome:NCBIM37:9:1:124076172:1 67571690 ID27510 U -
TCCAGACAGAATGGCGTGCTTGTTGACA
>9 dna:chromosome chromosome:NCBIM37:9:1:124076172:1 67571691 ID27509 U -
TCCAGACAGAATGGCGTGCTTGTTGAC
>9 dna:chromosome chromosome:NCBIM37:9:1:124076172:1 67571691 ID31831 U -
TCTCCAGACAGAATGGCGTGCTTGTTGAC
>9 dna:chromosome chromosome:NCBIM37:9:1:124076172:1 67571692 ID31830 U -
TCTCCAGACAGAATGGCGTGCTTGTTGA
>9 dna:chromosome chromosome:NCBIM37:9:1:124076172:1 67571734 ID25971 U -
TCAGTGAATGAGCAGGTGAACAAATGAGC
>9 dna:chromosome chromosome:NCBIM37:9:1:124076172:1 67571769 ID40163 U -
TGAGTCAAAAGGCAGAAGTGGCTCTGCTGC
>9 dna:chromosome chromosome:NCBIM37:9:1:124076172:1 67571795 ID58658 U -
TGTCTGAGCTCCAACATTGTTGGTGTGAG
>9 dna:chromosome chromosome:NCBIM37:9:1:124076172:1 67571796 ID60109 U -
TGTGTCTGAGCTCCAACATTGTTGGTGTGA
>9 dna:chromosome chromosome:NCBIM37:9:1:124076172:1 67571797 ID60108 U -
TGTGTCTGAGCTCCAACATTGTTGGTGTG
>9 dna:chromosome chromosome:NCBIM37:9:1:124076172:1 67571798 ID60107 U -
TGTGTCTGAGCTCCAACATTGTTGGTGT
>9 dna:chromosome chromosome:NCBIM37:9:1:124076172:1 67571800 ID24406 U -
TCAAATGTGTCTGAGCTCCAACATTGTTGGT
>9 dna:chromosome chromosome:NCBIM37:9:1:124076172:1 67571801 ID60106 U -
TGTGTCTGAGCTCCAACATTGTTGG
>9 dna:chromosome chromosome:NCBIM37:9:1:124076172:1 67571808 ID12605 U -
TACACACTCAAATGTGTCTGAGCTCCAACA
>9 dna:chromosome chromosome:NCBIM37:9:1:124076172:1 67571809 ID12604 U -
TACACACTCAAATGTGTCTGAGCTCCAAC
>9 dna:chromosome chromosome:NCBIM37:9:1:124076172:1 67571811 ID12603 U -
TACACACTCAAATGTGTCTGAGCTCCA
>9 dna:chromosome chromosome:NCBIM37:9:1:124076172:1 67571812 ID12602 U -
TACACACTCAAATGTGTCTGAGCTCC
>9 dna:chromosome chromosome:NCBIM37:9:1:124076172:1 67571813 ID12601 U -
TACACACTCAAATGTGTCTGAGCTC
>9 dna:chromosome chromosome:NCBIM37:9:1:124076172:1 67571834 ID6882 U -
TAAAAGCAGGCACCGGGAGGAGAATACA
>9 dna:chromosome chromosome:NCBIM37:9:1:124076172:1 67571844 ID28763 U -
TCCCTCAAAGCTAAAAGCAGGCACCGGGA
>9 dna:chromosome chromosome:NCBIM37:9:1:124076172:1 67571877 ID66655 U -
TTGATGGTTTGTGGACTTTTGTCCTTAGG
>9 dna:chromosome chromosome:NCBIM37:9:1:124076172:1 67571880 ID26521 U -
TCATTGATGGTTTGTGGACTTTTGTCCTT
>9 dna:chromosome chromosome:NCBIM37:9:1:124076172:1 67571880 ID66654 U -
TTGATGGTTTGTGGACTTTTGTCCTT
>9 dna:chromosome chromosome:NCBIM37:9:1:124076172:1 67571890 ID3988 U -
GAAGCATCATTGATGGTTTGTGGAC
>9 dna:chromosome chromosome:NCBIM37:9:1:124076172:1 67571890 ID44045 U -
TGCAGGAAGCATCATTGATGGTTTGTGGAC
>9 dna:chromosome chromosome:NCBIM37:9:1:124076172:1 67571899 ID24643 U -
TCAAGTGAGATGCAGGAAGCATCATTGATGG
>9 dna:chromosome chromosome:NCBIM37:9:1:124076172:1 67571902 ID31618 U -
TCTCAAGTGAGATGCAGGAAGCATCATTGA
>9 dna:chromosome chromosome:NCBIM37:9:1:124076172:1 67571915 ID19171 U -
TAGGACCAGTCTCAAGTGAGATGCAG
>9 dna:chromosome chromosome:NCBIM37:9:1:124076172:1 67571939 ID4074 U -
GACAAAACCGCAGCAAAGGTAACAGGGCTA
>9 dna:chromosome chromosome:NCBIM37:9:1:124076172:1 67571943 ID4073 U -
GACAAAACCGCAGCAAAGGTAACAGG
>9 dna:chromosome chromosome:NCBIM37:9:1:124076172:1 67571948 ID44064 U -
TGCAGGATAAAGACAAAACCGCAGCAAAGGTA
>9 dna:chromosome chromosome:NCBIM37:9:1:124076172:1 67571949 ID44063 U -
TGCAGGATAAAGACAAAACCGCAGCAAAGGT
>9 dna:chromosome chromosome:NCBIM37:9:1:124076172:1 67571952 ID44062 U -
TGCAGGATAAAGACAAAACCGCAGCAAA
>9 dna:chromosome chromosome:NCBIM37:9:1:124076172:1 67571953 ID44061 U -
TGCAGGATAAAGACAAAACCGCAGCAA
>9 dna:chromosome chromosome:NCBIM37:9:1:124076172:1 67571954 ID44060 U -
TGCAGGATAAAGACAAAACCGCAGCA
>9 dna:chromosome chromosome:NCBIM37:9:1:124076172:1 67571957 ID12768 U -
TACACTGCAGGATAAAGACAAAACCGCA
>9 dna:chromosome chromosome:NCBIM37:9:1:124076172:1 67571958 ID29381 U -
TCCTACACTGCAGGATAAAGACAAAACCGC
>9 dna:chromosome chromosome:NCBIM37:9:1:124076172:1 67572013 ID8346 U -
TAACAAAACCCAAAAATGACTGGTGCTTCT
>9 dna:chromosome chromosome:NCBIM37:9:1:124076172:1 67572014 ID8345 U -
TAACAAAACCCAAAAATGACTGGTGCTTC
>9 dna:chromosome chromosome:NCBIM37:9:1:124076172:1 67572015 ID8344 U -
TAACAAAACCCAAAAATGACTGGTGCTT
>9 dna:chromosome chromosome:NCBIM37:9:1:124076172:1 67572015 ID21579 U -
TATAACAAAACCCAAAAATGACTGGTGCTT
>9 dna:chromosome chromosome:NCBIM37:9:1:124076172:1 67572027 ID6642 U -
TAAAACAGCTATAACAAAACCCAAAAA
>9 dna:chromosome chromosome:NCBIM37:9:1:124076172:1 67572027 ID56463 U -
TGGTTAAAACAGCTATAACAAAACCCAAAAA
>9 dna:chromosome chromosome:NCBIM37:9:1:124076172:1 67572032 ID56462 U -
TGGTTAAAACAGCTATAACAAAACCC
>9 dna:chromosome chromosome:NCBIM37:9:1:124076172:1 67572036 ID22209 U -
TATCACACTGGTTAAAACAGCTATAACAAA
>9 dna:chromosome chromosome:NCBIM37:9:1:124076172:1 67572039 ID22208 U -
TATCACACTGGTTAAAACAGCTATAAC
>9 dna:chromosome chromosome:NCBIM37:9:1:124076172:1 67572043 ID26201 U -
TCATATCACACTGGTTAAAACAGCTA
>9 dna:chromosome chromosome:NCBIM37:9:1:124076172:1 67572070 ID5320 U -
GGAAATGCAAGTAAAAACCACAGGGGGATT
>9 dna:chromosome chromosome:NCBIM37:9:1:124076172:1 67572071 ID49137 U -
TGGAAATGCAAGTAAAAACCACAGGGGGAT
>9 dna:chromosome chromosome:NCBIM37:9:1:124076172:1 67572072 ID49136 U -
TGGAAATGCAAGTAAAAACCACAGGGGGA
>9 dna:chromosome chromosome:NCBIM37:9:1:124076172:1 67572073 ID49135 U -
TGGAAATGCAAGTAAAAACCACAGGGGG
>9 dna:chromosome chromosome:NCBIM37:9:1:124076172:1 67572091 ID28408 U -
TCCCAGTCTTTAGTCTTCGTGGAAATGCA
>9 dna:chromosome chromosome:NCBIM37:9:1:124076172:1 67572122 ID18587 U -
TAGCTAGGACCAAAAACCATGTGAAAACGT
>9 dna:chromosome chromosome:NCBIM37:9:1:124076172:1 67572139 ID49756 U -
TGGAATAAGACTTTGCTAGCTAGGACCAA
>9 dna:chromosome chromosome:NCBIM37:9:1:124076172:1 67572170 ID6611 U -
TAAAACAATCTTCTACAATTCAACAGGGGA
>9 dna:chromosome chromosome:NCBIM37:9:1:124076172:1 67572172 ID6610 U -
TAAAACAATCTTCTACAATTCAACAGGG
>9 dna:chromosome chromosome:NCBIM37:9:1:124076172:1 67572207 ID26233 U -
TCATATGTCTGATGAGTCTGGTTCCA
>9 dna:chromosome chromosome:NCBIM37:9:1:124076172:1 67572231 ID61127 U -
TGTTTATAGTTGAAATCTATTTTCTCATC
>9 dna:chromosome chromosome:NCBIM37:9:1:124076172:1 67572267 ID7573 U -
TAAACTTTGTATGCCTCTGGACACCCTGAA
>9 dna:chromosome chromosome:NCBIM37:9:1:124076172:1 67572268 ID7572 U -
TAAACTTTGTATGCCTCTGGACACCCTGA
>9 dna:chromosome chromosome:NCBIM37:9:1:124076172:1 67572269 ID7571 U -
TAAACTTTGTATGCCTCTGGACACCCTG
>9 dna:chromosome chromosome:NCBIM37:9:1:124076172:1 67572275 ID24234 U -
TCAAACTTTAAACTTTGTATGCCTCTGGAC
>9 dna:chromosome chromosome:NCBIM37:9:1:124076172:1 67572317 ID36888 U -
TGACATCAAAGCCTAAATGATGAGAAT
>9 dna:chromosome chromosome:NCBIM37:9:1:124076172:1 67572323 ID64246 U -
TTAGTTATGACATCAAAGCCTAAATGAT
>9 dna:chromosome chromosome:NCBIM37:9:1:124076172:1 67572336 ID52580 U -
TGGCTGTGGTTTCTTAGTTATGACATCA
>9 dna:chromosome chromosome:NCBIM37:9:1:124076172:1 67572347 ID10155 U -
TAAGCTTGAAGTTGGCTGTGGTTTCTTAG
>9 dna:chromosome chromosome:NCBIM37:9:1:124076172:1 67572360 ID49310 U -
TGGAACTCTTTATAAGCTTGAAGTTGGC
>9 dna:chromosome chromosome:NCBIM37:9:1:124076172:1 67572388 ID17366 U -
TAGATAAAGGTTAAAACCATTCCCAGGGTCC
>9 dna:chromosome chromosome:NCBIM37:9:1:124076172:1 67572389 ID17365 U -
TAGATAAAGGTTAAAACCATTCCCAGGGTC
>9 dna:chromosome chromosome:NCBIM37:9:1:124076172:1 67572395 ID60018 U -
TGTGTAGATAAAGGTTAAAACCATTCCC
>9 dna:chromosome chromosome:NCBIM37:9:1:124076172:1 67572418 ID11862 U -
TACAAAATTCGAGGTGCATCAGTTCTGTGT
>9 dna:chromosome chromosome:NCBIM37:9:1:124076172:1 67572418 ID21765 U -
TATACAAAATTCGAGGTGCATCAGTTCTGTGT
>9 dna:chromosome chromosome:NCBIM37:9:1:124076172:1 67572419 ID11859 U -
TACAAAATTCGAGGTGCATCAGTTCTGTG
>9 dna:chromosome chromosome:NCBIM37:9:1:124076172:1 67572420 ID21764 U -
TATACAAAATTCGAGGTGCATCAGTTCTGT
>9 dna:chromosome chromosome:NCBIM37:9:1:124076172:1 67572421 ID21763 U -
TATACAAAATTCGAGGTGCATCAGTTCTG
>9 dna:chromosome chromosome:NCBIM37:9:1:124076172:1 67572423 ID11858 U -
TACAAAATTCGAGGTGCATCAGTTC
>9 dna:chromosome chromosome:NCBIM37:9:1:124076172:1 67572423 ID21762 U -
TATACAAAATTCGAGGTGCATCAGTTC
>9 dna:chromosome chromosome:NCBIM37:9:1:124076172:1 67572427 ID21966 U -
TATATACAAAATTCGAGGTGCATCA
>9 dna:chromosome chromosome:NCBIM37:9:1:124076172:1 67572433 ID64244 U -
TTAGTGTTCATTATATACAAAATTCGAGGT
>9 dna:chromosome chromosome:NCBIM37:9:1:124076172:1 67572463 ID26217 U -
TCATATGGGAGAAGAAGGTACTGGACCTA
>9 dna:chromosome chromosome:NCBIM37:9:1:124076172:1 67572490 ID56269 U -
TGGTGTCACTCAGCTGGGCAGTC
>9 dna:chromosome chromosome:NCBIM37:9:1:124076172:1 67572494 ID1714 U -
CAAATGTTGTTGGTGTCACTCAGCTGGGC
>9 dna:chromosome chromosome:NCBIM37:9:1:124076172:1 67572497 ID1713 U -
CAAATGTTGTTGGTGTCACTCAGCTG
>9 dna:chromosome chromosome:NCBIM37:9:1:124076172:1 67572497 ID24844 U -
TCACAAATGTTGTTGGTGTCACTCAGCTG
>9 dna:chromosome chromosome:NCBIM37:9:1:124076172:1 67572499 ID68346 U -
TTTCACAAATGTTGTTGGTGTCACTCAGC
>9 dna:chromosome chromosome:NCBIM37:9:1:124076172:1 67572504 ID58748 U -
TGTCTTTTTCACAAATGTTGTTGGTGTCAC
>9 dna:chromosome chromosome:NCBIM37:9:1:124076172:1 67572506 ID33320 U -
TCTTTTTCACAAATGTTGTTGGTGTC
>9 dna:chromosome chromosome:NCBIM37:9:1:124076172:1 67572507 ID11709 U -
TAATTGTCTTTTTCACAAATGTTGTTGGTGT
>9 dna:chromosome chromosome:NCBIM37:9:1:124076172:1 67572509 ID11708 U -
TAATTGTCTTTTTCACAAATGTTGTTGGT
>9 dna:chromosome chromosome:NCBIM37:9:1:124076172:1 67572509 ID67866 U -
TTGTCTTTTTCACAAATGTTGTTGGT
>9 dna:chromosome chromosome:NCBIM37:9:1:124076172:1 67572547 ID26486 U -
TCATTCACTAAGGATATTTGGACCAATTA
>9 dna:chromosome chromosome:NCBIM37:9:1:124076172:1 67572569 ID48455 U -
TGCTTGTAAAGTTGGTTGATGTTCATTCA
>9 dna:chromosome chromosome:NCBIM37:9:1:124076172:1 67572574 ID1342 U -
AGTGTGCTTGTAAAGTTGGTTGATGTTC
>9 dna:chromosome chromosome:NCBIM37:9:1:124076172:1 67572574 ID21158 U -
TAGTGTGCTTGTAAAGTTGGTTGATGTTC
>9 dna:chromosome chromosome:NCBIM37:9:1:124076172:1 67572575 ID21157 U -
TAGTGTGCTTGTAAAGTTGGTTGATGTT
>9 dna:chromosome chromosome:NCBIM37:9:1:124076172:1 67572576 ID21156 U -
TAGTGTGCTTGTAAAGTTGGTTGATGT
>9 dna:chromosome chromosome:NCBIM37:9:1:124076172:1 67572581 ID4027 U -
GAATAGTGTGCTTGTAAAGTTGGTT
>9 dna:chromosome chromosome:NCBIM37:9:1:124076172:1 67572581 ID33966 U -
TGAAAGAATAGTGTGCTTGTAAAGTTGGTT
>9 dna:chromosome chromosome:NCBIM37:9:1:124076172:1 67572582 ID33965 U -
TGAAAGAATAGTGTGCTTGTAAAGTTGGT
>9 dna:chromosome chromosome:NCBIM37:9:1:124076172:1 67572582 ID66274 U -
TTGAAAGAATAGTGTGCTTGTAAAGTTGGT
>9 dna:chromosome chromosome:NCBIM37:9:1:124076172:1 67572583 ID33964 U -
TGAAAGAATAGTGTGCTTGTAAAGTTGG
>9 dna:chromosome chromosome:NCBIM37:9:1:124076172:1 67572583 ID66273 U -
TTGAAAGAATAGTGTGCTTGTAAAGTTGG
>9 dna:chromosome chromosome:NCBIM37:9:1:124076172:1 67572585 ID33963 U -
TGAAAGAATAGTGTGCTTGTAAAGTT
>9 dna:chromosome chromosome:NCBIM37:9:1:124076172:1 67572593 ID4007 U -
GAAGTCTTGAAAGAATAGTGTGCTT
>9 dna:chromosome chromosome:NCBIM37:9:1:124076172:1 67572595 ID1140 U -
AGGAAGAGAAGTCTTGAAAGAATAGTGTGC
>9 dna:chromosome chromosome:NCBIM37:9:1:124076172:1 67572616 ID53665 U -
TGGGATGGACATGTAGATTAAGGAAGAGA
>9 dna:chromosome chromosome:NCBIM37:9:1:124076172:1 67572621 ID31789 U -
TCTCATGGGATGGACATGTAGATTAAGGA
>9 dna:chromosome chromosome:NCBIM37:9:1:124076172:1 67572656 ID58772 U -
TGTGAAACTCGCCTAATTCCTTGGCA
>9 dna:chromosome chromosome:NCBIM37:9:1:124076172:1 67572663 ID25519 U -
TCAGAAATGTCCTGTGAAACTCGCCTAATTC
>9 dna:chromosome chromosome:NCBIM37:9:1:124076172:1 67572664 ID25518 U -
TCAGAAATGTCCTGTGAAACTCGCCTAATT
>9 dna:chromosome chromosome:NCBIM37:9:1:124076172:1 67572665 ID25517 U -
TCAGAAATGTCCTGTGAAACTCGCCTAAT
>9 dna:chromosome chromosome:NCBIM37:9:1:124076172:1 67572666 ID25516 U -
TCAGAAATGTCCTGTGAAACTCGCCTAA
>9 dna:chromosome chromosome:NCBIM37:9:1:124076172:1 67572667 ID5251 U -
GCTTCAGAAATGTCCTGTGAAACTCGCCTA
>9 dna:chromosome chromosome:NCBIM37:9:1:124076172:1 67572667 ID25515 U -
TCAGAAATGTCCTGTGAAACTCGCCTA
>9 dna:chromosome chromosome:NCBIM37:9:1:124076172:1 67572667 ID48294 U -
TGCTTCAGAAATGTCCTGTGAAACTCGCCTA
>9 dna:chromosome chromosome:NCBIM37:9:1:124076172:1 67572668 ID3707 U -
CTTCAGAAATGTCCTGTGAAACTCGCCT
>9 dna:chromosome chromosome:NCBIM37:9:1:124076172:1 67572668 ID48293 U -
TGCTTCAGAAATGTCCTGTGAAACTCGCCT
>9 dna:chromosome chromosome:NCBIM37:9:1:124076172:1 67572669 ID30065 U -
TCCTGCTTCAGAAATGTCCTGTGAAACTCGCC
>9 dna:chromosome chromosome:NCBIM37:9:1:124076172:1 67572669 ID48292 U -
TGCTTCAGAAATGTCCTGTGAAACTCGCC
>9 dna:chromosome chromosome:NCBIM37:9:1:124076172:1 67572670 ID30064 U -
TCCTGCTTCAGAAATGTCCTGTGAAACTCGC
>9 dna:chromosome chromosome:NCBIM37:9:1:124076172:1 67572670 ID48291 U -
TGCTTCAGAAATGTCCTGTGAAACTCGC
>9 dna:chromosome chromosome:NCBIM37:9:1:124076172:1 67572705 ID38094 U -
TGAGAAATGATCATAAAAGTGAAGGGCTAG
>9 dna:chromosome chromosome:NCBIM37:9:1:124076172:1 67572706 ID38093 U -
TGAGAAATGATCATAAAAGTGAAGGGCTA
>9 dna:chromosome chromosome:NCBIM37:9:1:124076172:1 67572707 ID38092 U -
TGAGAAATGATCATAAAAGTGAAGGGCT
>9 dna:chromosome chromosome:NCBIM37:9:1:124076172:1 67572708 ID38091 U -
TGAGAAATGATCATAAAAGTGAAGGGC
>9 dna:chromosome chromosome:NCBIM37:9:1:124076172:1 67572713 ID16919 U -
TAGACATTTTGAGAAATGATCATAAAAGTGA
>9 dna:chromosome chromosome:NCBIM37:9:1:124076172:1 67572714 ID16918 U -
TAGACATTTTGAGAAATGATCATAAAAGTG
>9 dna:chromosome chromosome:NCBIM37:9:1:124076172:1 67572715 ID16917 U -
TAGACATTTTGAGAAATGATCATAAAAGT
>9 dna:chromosome chromosome:NCBIM37:9:1:124076172:1 67572732 ID47283 U -
TGCTATCTTGAGAAATCTAGACATTTTGA
>9 dna:chromosome chromosome:NCBIM37:9:1:124076172:1 67572761 ID39139 U -
TGAGCAAAATGTAGAAGGTTTCTCCAAAT
>9 dna:chromosome chromosome:NCBIM37:9:1:124076172:1 67572785 ID5872 U -
GGTTGCTTGTAGTATTAGCACTGAGC
>9 dna:chromosome chromosome:NCBIM37:9:1:124076172:1 67572792 ID24783 U -
TCAATTCTGTGGTTGCTTGTAGTATTAGC
>9 dna:chromosome chromosome:NCBIM37:9:1:124076172:1 67572792 ID64748 U -
TTCAATTCTGTGGTTGCTTGTAGTATTAGC
>9 dna:chromosome chromosome:NCBIM37:9:1:124076172:1 67572793 ID64747 U -
TTCAATTCTGTGGTTGCTTGTAGTATTAG
>9 dna:chromosome chromosome:NCBIM37:9:1:124076172:1 67572794 ID64746 U -
TTCAATTCTGTGGTTGCTTGTAGTATTA
>9 dna:chromosome chromosome:NCBIM37:9:1:124076172:1 67572798 ID32948 U -
TCTTCAATTCTGTGGTTGCTTGTAGT
>9 dna:chromosome chromosome:NCBIM37:9:1:124076172:1 67572802 ID5789 U -
GGGGTTTCTCTTCAATTCTGTGGTTGCTTG
>9 dna:chromosome chromosome:NCBIM37:9:1:124076172:1 67572803 ID5788 U -
GGGGTTTCTCTTCAATTCTGTGGTTGCTT
>9 dna:chromosome chromosome:NCBIM37:9:1:124076172:1 67572840 ID50898 U -
TGGATCTCTGAATTGGAACAAAAGATC
>9 dna:chromosome chromosome:NCBIM37:9:1:124076172:1 67572871 ID8329 U -
TAAATTTGTTGACGGCCAAGGCTTAGGACCC
>9 dna:chromosome chromosome:NCBIM37:9:1:124076172:1 67572872 ID8328 U -
TAAATTTGTTGACGGCCAAGGCTTAGGACC
>9 dna:chromosome chromosome:NCBIM37:9:1:124076172:1 67572876 ID8327 U -
TAAATTTGTTGACGGCCAAGGCTTAG
>9 dna:chromosome chromosome:NCBIM37:9:1:124076172:1 67572877 ID8326 U -
TAAATTTGTTGACGGCCAAGGCTTA
>9 dna:chromosome chromosome:NCBIM37:9:1:124076172:1 67572877 ID16593 U -
TAGAATAAATTTGTTGACGGCCAAGGCTTA
>9 dna:chromosome chromosome:NCBIM37:9:1:124076172:1 67572878 ID64088 U -
TTAGAATAAATTTGTTGACGGCCAAGGCTT
>9 dna:chromosome chromosome:NCBIM37:9:1:124076172:1 67572879 ID16592 U -
TAGAATAAATTTGTTGACGGCCAAGGCT
>9 dna:chromosome chromosome:NCBIM37:9:1:124076172:1 67572880 ID16591 U -
TAGAATAAATTTGTTGACGGCCAAGGC
>9 dna:chromosome chromosome:NCBIM37:9:1:124076172:1 67572880 ID64087 U -
TTAGAATAAATTTGTTGACGGCCAAGGC
>9 dna:chromosome chromosome:NCBIM37:9:1:124076172:1 67572885 ID54153 U -
TGGGCCTTAGAATAAATTTGTTGACGGCC
>9 dna:chromosome chromosome:NCBIM37:9:1:124076172:1 67572890 ID29656 U -
TCCTATTGGGCCTTAGAATAAATTTGTTGA
>9 dna:chromosome chromosome:NCBIM37:9:1:124076172:1 67572913 ID65942 U -
TTCTCAGAATATGATCAAGGCCATCCTATT
>9 dna:chromosome chromosome:NCBIM37:9:1:124076172:1 67572918 ID19583 U -
TAGGATTCTCAGAATATGATCAAGGCCATC
>9 dna:chromosome chromosome:NCBIM37:9:1:124076172:1 67572920 ID19582 U -
TAGGATTCTCAGAATATGATCAAGGCCA
>9 dna:chromosome chromosome:NCBIM37:9:1:124076172:1 67572922 ID19581 U -
TAGGATTCTCAGAATATGATCAAGGC
>9 dna:chromosome chromosome:NCBIM37:9:1:124076172:1 67572931 ID31731 U -
TCTCAGGAGGATAGGATTCTCAGAATAT
>9 dna:chromosome chromosome:NCBIM37:9:1:124076172:1 67573000 ID22894 U -
TATGATGATGCTCAGCTACCACTTAGAGTT
>9 dna:chromosome chromosome:NCBIM37:9:1:124076172:1 67573003 ID47324 U -
TGCTATGATGATGCTCAGCTACCACTTAGA
>9 dna:chromosome chromosome:NCBIM37:9:1:124076172:1 67573005 ID47323 U -
TGCTATGATGATGCTCAGCTACCACTTA
>9 dna:chromosome chromosome:NCBIM37:9:1:124076172:1 67573010 ID30044 U -
TCCTGCTATGATGATGCTCAGCTACC
>9 dna:chromosome chromosome:NCBIM37:9:1:124076172:1 67573028 ID25567 U -
TCAGAATCCTAACACCAGTATCCTGCTA
>9 dna:chromosome chromosome:NCBIM37:9:1:124076172:1 67573070 ID48112 U -
TGCTGTTTACTGCAGCCTTCCCTGGGCC
>9 dna:chromosome chromosome:NCBIM37:9:1:124076172:1 67573119 ID39618 U -
TGAGCTTTCATTCATCTGTTGCCAAGGGG
>9 dna:chromosome chromosome:NCBIM37:9:1:124076172:1 67573120 ID39617 U -
TGAGCTTTCATTCATCTGTTGCCAAGGG
>9 dna:chromosome chromosome:NCBIM37:9:1:124076172:1 67573177 ID29856 U -
TCCTCTTAGGTAGAACTGGGTTCACTGGA
>9 dna:chromosome chromosome:NCBIM37:9:1:124076172:1 67573181 ID22466 U -
TATCCTCTTAGGTAGAACTGGGTTCAC
>9 dna:chromosome chromosome:NCBIM37:9:1:124076172:1 67573232 ID28488 U -
TCCCATGGTGAGTTCTGAAGGTGCAGGGGT
>9 dna:chromosome chromosome:NCBIM37:9:1:124076172:1 67573233 ID28487 U -
TCCCATGGTGAGTTCTGAAGGTGCAGGGG
>9 dna:chromosome chromosome:NCBIM37:9:1:124076172:1 67573234 ID28486 U -
TCCCATGGTGAGTTCTGAAGGTGCAGGG
>9 dna:chromosome chromosome:NCBIM37:9:1:124076172:1 67573240 ID4306 U -
GACTTCCCATGGTGAGTTCTGAAGGT
>9 dna:chromosome chromosome:NCBIM37:9:1:124076172:1 67573250 ID31730 U -
TCTCAGGACTGACTTCCCATGGTGAG
>9 dna:chromosome chromosome:NCBIM37:9:1:124076172:1 67573278 ID4926 U -
GCCAGCTGTATGGCTTCTGTTTCAGAGGCCCC
>9 dna:chromosome chromosome:NCBIM37:9:1:124076172:1 67573301 ID23300 U -
TATGTTCGCTCTGATTTGCCAGCTGT
>9 dna:chromosome chromosome:NCBIM37:9:1:124076172:1 67573305 ID4500 U -
GAGGATGTATGTTCGCTCTGATTTGCCAG
>9 dna:chromosome chromosome:NCBIM37:9:1:124076172:1 67573307 ID920 U -
AGAGGATGTATGTTCGCTCTGATTTGCC
>9 dna:chromosome chromosome:NCBIM37:9:1:124076172:1 67573308 ID38752 U -
TGAGAGGATGTATGTTCGCTCTGATTTGC
>9 dna:chromosome chromosome:NCBIM37:9:1:124076172:1 67573340 ID5153 U -
GCTCCTTCTGTATCTCCATTATCGGTC
>9 dna:chromosome chromosome:NCBIM37:9:1:124076172:1 67573363 ID1125 U -
AGCTTGGTGAGGTTTCAGGGCCACTGCTC
>9 dna:chromosome chromosome:NCBIM37:9:1:124076172:1 67573413 ID36751 U -
TGACAGGAAGCCAGTCTGTGAAATGGGAGC
>9 dna:chromosome chromosome:NCBIM37:9:1:124076172:1 67573442 ID766 U -
ACTGTTTACTTTACCCTTCCTGACAGCCT
>9 dna:chromosome chromosome:NCBIM37:9:1:124076172:1 67573443 ID57622 U -
TGTACTGTTTACTTTACCCTTCCTGACAGCC
>9 dna:chromosome chromosome:NCBIM37:9:1:124076172:1 67573444 ID15604 U -
TACTGTTTACTTTACCCTTCCTGACAGC
>9 dna:chromosome chromosome:NCBIM37:9:1:124076172:1 67573448 ID57621 U -
TGTACTGTTTACTTTACCCTTCCTGA
>9 dna:chromosome chromosome:NCBIM37:9:1:124076172:1 67573524 ID45595 U -
TGCCATGACCTGACTGCGACTGGAGCAGG
>9 dna:chromosome chromosome:NCBIM37:9:1:124076172:1 67573530 ID9001 U -
TAACCTTTGCCATGACCTGACTGCGACTGG
>9 dna:chromosome chromosome:NCBIM37:9:1:124076172:1 67573531 ID9000 U -
TAACCTTTGCCATGACCTGACTGCGACTG
>9 dna:chromosome chromosome:NCBIM37:9:1:124076172:1 67573532 ID8999 U -
TAACCTTTGCCATGACCTGACTGCGACT
>9 dna:chromosome chromosome:NCBIM37:9:1:124076172:1 67573533 ID8998 U -
TAACCTTTGCCATGACCTGACTGCGAC
>9 dna:chromosome chromosome:NCBIM37:9:1:124076172:1 67573541 ID45917 U -
TGCCCTACCCTAACCTTTGCCATGACCTG
>9 dna:chromosome chromosome:NCBIM37:9:1:124076172:1 67573563 ID48921 U -
TGGAAACTGACAGCCACTCTTCCCTGCCCTA
>9 dna:chromosome chromosome:NCBIM37:9:1:124076172:1 67573566 ID48919 U -
TGGAAACTGACAGCCACTCTTCCCTGCC
>9 dna:chromosome chromosome:NCBIM37:9:1:124076172:1 67573567 ID48918 U -
TGGAAACTGACAGCCACTCTTCCCTGC
>9 dna:chromosome chromosome:NCBIM37:9:1:124076172:1 67573570 ID48917 U -
TGGAAACTGACAGCCACTCTTCCC
>9 dna:chromosome chromosome:NCBIM37:9:1:124076172:1 67573571 ID48916 U -
TGGAAACTGACAGCCACTCTTCC
>9 dna:chromosome chromosome:NCBIM37:9:1:124076172:1 67573587 ID50385 U -
TGGAGAAAAGTCATGGTGTCAGTTTGGAAAC
>9 dna:chromosome chromosome:NCBIM37:9:1:124076172:1 67573594 ID11202 U -
TAATCTGGAGAAAAGTCATGGTGTCAGTT
>9 dna:chromosome chromosome:NCBIM37:9:1:124076172:1 67573595 ID11201 U -
TAATCTGGAGAAAAGTCATGGTGTCAGT
>9 dna:chromosome chromosome:NCBIM37:9:1:124076172:1 67573597 ID11200 U -
TAATCTGGAGAAAAGTCATGGTGTCA
>9 dna:chromosome chromosome:NCBIM37:9:1:124076172:1 67573598 ID4238 U -
GACCTAATCTGGAGAAAAGTCATGGTGTC
>9 dna:chromosome chromosome:NCBIM37:9:1:124076172:1 67573599 ID38495 U -
TGAGACCTAATCTGGAGAAAAGTCATGGTGT
>9 dna:chromosome chromosome:NCBIM37:9:1:124076172:1 67573601 ID38494 U -
TGAGACCTAATCTGGAGAAAAGTCATGGT
>9 dna:chromosome chromosome:NCBIM37:9:1:124076172:1 67573602 ID38493 U -
TGAGACCTAATCTGGAGAAAAGTCATGG
>9 dna:chromosome chromosome:NCBIM37:9:1:124076172:1 67573603 ID38492 U -
TGAGACCTAATCTGGAGAAAAGTCATG
>9 dna:chromosome chromosome:NCBIM37:9:1:124076172:1 67573606 ID28547 U -
TCCCCACTGAGACCTAATCTGGAGAAAAGTC
>9 dna:chromosome chromosome:NCBIM37:9:1:124076172:1 67573607 ID28546 U -
TCCCCACTGAGACCTAATCTGGAGAAAAGT
>9 dna:chromosome chromosome:NCBIM37:9:1:124076172:1 67573644 ID40122 U -
TGAGTAGTTCTGCTGTAGGAAAAGGCTC
>9 dna:chromosome chromosome:NCBIM37:9:1:124076172:1 67573645 ID40121 U -
TGAGTAGTTCTGCTGTAGGAAAAGGCT
>9 dna:chromosome chromosome:NCBIM37:9:1:124076172:1 67573649 ID47139 U -
TGCTACTGAGTAGTTCTGCTGTAGGAAAA
>9 dna:chromosome chromosome:NCBIM37:9:1:124076172:1 67573650 ID47138 U -
TGCTACTGAGTAGTTCTGCTGTAGGAAA
>9 dna:chromosome chromosome:NCBIM37:9:1:124076172:1 67573651 ID47137 U -
TGCTACTGAGTAGTTCTGCTGTAGGAA
>9 dna:chromosome chromosome:NCBIM37:9:1:124076172:1 67573652 ID47136 U -
TGCTACTGAGTAGTTCTGCTGTAGGA
>9 dna:chromosome chromosome:NCBIM37:9:1:124076172:1 67573655 ID47535 U -
TGCTCATGCTACTGAGTAGTTCTGCTGTA
>9 dna:chromosome chromosome:NCBIM37:9:1:124076172:1 67573656 ID47534 U -
TGCTCATGCTACTGAGTAGTTCTGCTGT
>9 dna:chromosome chromosome:NCBIM37:9:1:124076172:1 67573660 ID47135 U -
TGCTACTGAGTAGTTCTG
>9 dna:chromosome chromosome:NCBIM37:9:1:124076172:1 67573667 ID5413 U -
GGACCCAAATGCTCATGCTACTGAGT
>9 dna:chromosome chromosome:NCBIM37:9:1:124076172:1 67573667 ID28343 U -
TCCCAGGACCCAAATGCTCATGCTACTGAGT
>9 dna:chromosome chromosome:NCBIM37:9:1:124076172:1 67573668 ID28342 U -
TCCCAGGACCCAAATGCTCATGCTACTGAG
>9 dna:chromosome chromosome:NCBIM37:9:1:124076172:1 67573669 ID28341 U -
TCCCAGGACCCAAATGCTCATGCTACTGA
>9 dna:chromosome chromosome:NCBIM37:9:1:124076172:1 67573713 ID20767 U -
TAGTCAAGCTACAGAGCTGCCTTGGCACTT
>9 dna:chromosome chromosome:NCBIM37:9:1:124076172:1 67573714 ID20766 U -
TAGTCAAGCTACAGAGCTGCCTTGGCACT
>9 dna:chromosome chromosome:NCBIM37:9:1:124076172:1 67573715 ID20765 U -
TAGTCAAGCTACAGAGCTGCCTTGGCAC
>9 dna:chromosome chromosome:NCBIM37:9:1:124076172:1 67573717 ID20764 U -
TAGTCAAGCTACAGAGCTGCCTTGGC
>9 dna:chromosome chromosome:NCBIM37:9:1:124076172:1 67573718 ID29809 U -
TCCTCTAGTCAAGCTACAGAGCTGCCTTGG
>9 dna:chromosome chromosome:NCBIM37:9:1:124076172:1 67573757 ID5148 U -
GCTCAGGAGAGTGCTGCCTACTGTGGTCCC
>9 dna:chromosome chromosome:NCBIM37:9:1:124076172:1 67573757 ID5448 U -
GGAGAGTGCTGCCTACTGTGGTCCC
>9 dna:chromosome chromosome:NCBIM37:9:1:124076172:1 67573758 ID5147 U -
GCTCAGGAGAGTGCTGCCTACTGTGGTCC
>9 dna:chromosome chromosome:NCBIM37:9:1:124076172:1 67573758 ID25866 U -
TCAGGAGAGTGCTGCCTACTGTGGTCC
>9 dna:chromosome chromosome:NCBIM37:9:1:124076172:1 67573759 ID1174 U -
AGGAGAGTGCTGCCTACTGTGGTC
>9 dna:chromosome chromosome:NCBIM37:9:1:124076172:1 67573759 ID5146 U -
GCTCAGGAGAGTGCTGCCTACTGTGGTC
>9 dna:chromosome chromosome:NCBIM37:9:1:124076172:1 67573761 ID5145 U -
GCTCAGGAGAGTGCTGCCTACTGTGG
>9 dna:chromosome chromosome:NCBIM37:9:1:124076172:1 67573769 ID34961 U -
TGAACTGGATGCTCAGGAGAGTGCTGCC
>9 dna:chromosome chromosome:NCBIM37:9:1:124076172:1 67573770 ID32110 U -
TCTGAACTGGATGCTCAGGAGAGTGCTGC
>9 dna:chromosome chromosome:NCBIM37:9:1:124076172:1 67573770 ID34960 U -
TGAACTGGATGCTCAGGAGAGTGCTGC
>9 dna:chromosome chromosome:NCBIM37:9:1:124076172:1 67573770 ID66023 U -
TTCTGAACTGGATGCTCAGGAGAGTGCTGC
>9 dna:chromosome chromosome:NCBIM37:9:1:124076172:1 67573771 ID32109 U -
TCTGAACTGGATGCTCAGGAGAGTGCTG
>9 dna:chromosome chromosome:NCBIM37:9:1:124076172:1 67573771 ID34959 U -
TGAACTGGATGCTCAGGAGAGTGCTG
>9 dna:chromosome chromosome:NCBIM37:9:1:124076172:1 67573773 ID32108 U -
TCTGAACTGGATGCTCAGGAGAGTGC
>9 dna:chromosome chromosome:NCBIM37:9:1:124076172:1 67573783 ID49382 U -
TGGAAGAACTCTTTTCTGAACTGGATGCTC
>9 dna:chromosome chromosome:NCBIM37:9:1:124076172:1 67573784 ID49381 U -
TGGAAGAACTCTTTTCTGAACTGGATGCT
>9 dna:chromosome chromosome:NCBIM37:9:1:124076172:1 67573785 ID5350 U -
GGAAGAACTCTTTTCTGAACTGGATGC
>9 dna:chromosome chromosome:NCBIM37:9:1:124076172:1 67573785 ID49380 U -
TGGAAGAACTCTTTTCTGAACTGGATGC
>9 dna:chromosome chromosome:NCBIM37:9:1:124076172:1 67573785 ID59826 U -
TGTGGAAGAACTCTTTTCTGAACTGGATGC
>9 dna:chromosome chromosome:NCBIM37:9:1:124076172:1 67573793 ID24605 U -
TCAAGCCTGTGGAAGAACTCTTTTCTGAA
>9 dna:chromosome chromosome:NCBIM37:9:1:124076172:1 67573794 ID31611 U -
TCTCAAGCCTGTGGAAGAACTCTTTTCTGA
>9 dna:chromosome chromosome:NCBIM37:9:1:124076172:1 67573795 ID31610 U -
TCTCAAGCCTGTGGAAGAACTCTTTTCTG
>9 dna:chromosome chromosome:NCBIM37:9:1:124076172:1 67573798 ID31609 U -
TCTCAAGCCTGTGGAAGAACTCTTTT
>9 dna:chromosome chromosome:NCBIM37:9:1:124076172:1 67573807 ID34227 U -
TGAAAGTGAGCTATCTCAAGCCTGTGGAAG
>9 dna:chromosome chromosome:NCBIM37:9:1:124076172:1 67573809 ID34226 U -
TGAAAGTGAGCTATCTCAAGCCTGTGGA
>9 dna:chromosome chromosome:NCBIM37:9:1:124076172:1 67573809 ID66286 U -
TTGAAAGTGAGCTATCTCAAGCCTGTGGA
>9 dna:chromosome chromosome:NCBIM37:9:1:124076172:1 67573811 ID34225 U -
TGAAAGTGAGCTATCTCAAGCCTGTG
>9 dna:chromosome chromosome:NCBIM37:9:1:124076172:1 67573815 ID56852 U -
TGGTTTTTTGAAAGTGAGCTATCTCAAGCC
>9 dna:chromosome chromosome:NCBIM37:9:1:124076172:1 67573826 ID43661 U -
TGCACATGCTGGTTTTTTGAAAGTGAGC
>9 dna:chromosome chromosome:NCBIM37:9:1:124076172:1 67573841 ID29480 U -
TCCTAGAAGGGACAACAGTGCACATGCTGGT
>9 dna:chromosome chromosome:NCBIM37:9:1:124076172:1 67573842 ID16505 U -
TAGAAGGGACAACAGTGCACATGCTGG
>9 dna:chromosome chromosome:NCBIM37:9:1:124076172:1 67573844 ID29479 U -
TCCTAGAAGGGACAACAGTGCACATGCT
>9 dna:chromosome chromosome:NCBIM37:9:1:124076172:1 67573845 ID29478 U -
TCCTAGAAGGGACAACAGTGCACATGC
>9 dna:chromosome chromosome:NCBIM37:9:1:124076172:1 67573846 ID29477 U -
TCCTAGAAGGGACAACAGTGCACATG
>9 dna:chromosome chromosome:NCBIM37:9:1:124076172:1 67573847 ID13983 U -
TACCATCCTAGAAGGGACAACAGTGCACAT
>9 dna:chromosome chromosome:NCBIM37:9:1:124076172:1 67573848 ID13982 U -
TACCATCCTAGAAGGGACAACAGTGCACA
>9 dna:chromosome chromosome:NCBIM37:9:1:124076172:1 67573849 ID13981 U -
TACCATCCTAGAAGGGACAACAGTGCAC
>9 dna:chromosome chromosome:NCBIM37:9:1:124076172:1 67573849 ID29413 U -
TCCTACCATCCTAGAAGGGACAACAGTGCAC
>9 dna:chromosome chromosome:NCBIM37:9:1:124076172:1 67573850 ID13980 U -
TACCATCCTAGAAGGGACAACAGTGCA
>9 dna:chromosome chromosome:NCBIM37:9:1:124076172:1 67573850 ID29412 U -
TCCTACCATCCTAGAAGGGACAACAGTGCA
>9 dna:chromosome chromosome:NCBIM37:9:1:124076172:1 67573851 ID13979 U -
TACCATCCTAGAAGGGACAACAGTGC
>9 dna:chromosome chromosome:NCBIM37:9:1:124076172:1 67573881 ID20027 U -
TAGGTACTAGGGCGGTCTGAGCTTGCCTCC
>9 dna:chromosome chromosome:NCBIM37:9:1:124076172:1 67573886 ID20059 U -
TAGGTAGGTACTAGGGCGGTCTGAGCTTG
>9 dna:chromosome chromosome:NCBIM37:9:1:124076172:1 67573922 ID53288 U -
TGGGAGAAAAATCCTCAACAGTTGTTGACA
>9 dna:chromosome chromosome:NCBIM37:9:1:124076172:1 67573943 ID55998 U -
TGGTGATAACTTCTAGACACTGGGAGAAA
>9 dna:chromosome chromosome:NCBIM37:9:1:124076172:1 67573943 ID67515 U -
TTGGTGATAACTTCTAGACACTGGGAGAAA
>9 dna:chromosome chromosome:NCBIM37:9:1:124076172:1 67573945 ID55997 U -
TGGTGATAACTTCTAGACACTGGGAGA
>9 dna:chromosome chromosome:NCBIM37:9:1:124076172:1 67573952 ID18664 U -
TAGCTCCTTGGTGATAACTTCTAGACAC
>9 dna:chromosome chromosome:NCBIM37:9:1:124076172:1 67573954 ID18663 U -
TAGCTCCTTGGTGATAACTTCTAGAC
>9 dna:chromosome chromosome:NCBIM37:9:1:124076172:1 67573982 ID20782 U -
TAGTCACACAGGTAGACCATAGCTCC
>9 dna:chromosome chromosome:NCBIM37:9:1:124076172:1 67574062 ID40517 U -
TGAGTTCCAGTAATATCTGTAAGAGAGC
>9 dna:chromosome chromosome:NCBIM37:9:1:124076172:1 67574064 ID47650 U -
TGCTCTGAGTTCCAGTAATATCTGTAAGAGA
>9 dna:chromosome chromosome:NCBIM37:9:1:124076172:1 67574152 ID12897 U -
TACAGAGCAAAATCAGCCAAGGCTCAGG
>9 dna:chromosome chromosome:NCBIM37:9:1:124076172:1 67574158 ID25667 U -
TCAGAGGATACAGAGCAAAATCAGCCAAGG
>9 dna:chromosome chromosome:NCBIM37:9:1:124076172:1 67574160 ID25666 U -
TCAGAGGATACAGAGCAAAATCAGCCAA
>9 dna:chromosome chromosome:NCBIM37:9:1:124076172:1 67574161 ID2239 U -
CAGAGGATACAGAGCAAAATCAGCCA
>9 dna:chromosome chromosome:NCBIM37:9:1:124076172:1 67574161 ID25665 U -
TCAGAGGATACAGAGCAAAATCAGCCA
>9 dna:chromosome chromosome:NCBIM37:9:1:124076172:1 67574170 ID59503 U -
TGTGATTTCTCTCAGAGGATACAGAGCAA
>9 dna:chromosome chromosome:NCBIM37:9:1:124076172:1 67574172 ID59502 U -
TGTGATTTCTCTCAGAGGATACAGAGC
>9 dna:chromosome chromosome:NCBIM37:9:1:124076172:1 67574181 ID5959 U -
GTCACAACTGTGATTTCTCTCAGAGG
>9 dna:chromosome chromosome:NCBIM37:9:1:124076172:1 67574185 ID44139 U -
TGCAGTCACAACTGTGATTTCTCTCA
>9 dna:chromosome chromosome:NCBIM37:9:1:124076172:1 67574219 ID31455 U -
TCTAGCAGGACTCTCAGGACTCAG
>9 dna:chromosome chromosome:NCBIM37:9:1:124076172:1 67574234 ID535 U -
ACCACACCCTCAGGAGTCTCTAGCAGG
>9 dna:chromosome chromosome:NCBIM37:9:1:124076172:1 67574265 ID54659 U -
TGGGTGATGTGCTGGACCTCCCCCAA
>9 dna:chromosome chromosome:NCBIM37:9:1:124076172:1 67574293 ID31258 U -
TCTAAGATATAAAAAGAGAATGGGAGGGGA
>9 dna:chromosome chromosome:NCBIM37:9:1:124076172:1 67574298 ID41791 U -
TGATGCTCTAAGATATAAAAAGAGAATGGGA
>9 dna:chromosome chromosome:NCBIM37:9:1:124076172:1 67574299 ID41790 U -
TGATGCTCTAAGATATAAAAAGAGAATGGG
>9 dna:chromosome chromosome:NCBIM37:9:1:124076172:1 67574299 ID47607 U -
TGCTCTAAGATATAAAAAGAGAATGGG
>9 dna:chromosome chromosome:NCBIM37:9:1:124076172:1 67574300 ID41789 U -
TGATGCTCTAAGATATAAAAAGAGAATGG
>9 dna:chromosome chromosome:NCBIM37:9:1:124076172:1 67574301 ID41788 U -
TGATGCTCTAAGATATAAAAAGAGAATG
>9 dna:chromosome chromosome:NCBIM37:9:1:124076172:1 67574302 ID41787 U -
TGATGCTCTAAGATATAAAAAGAGAAT
>9 dna:chromosome chromosome:NCBIM37:9:1:124076172:1 67574319 ID5024 U -
GCCTGACACTCCCCAGCATGATGCTCTA
>9 dna:chromosome chromosome:NCBIM37:9:1:124076172:1 67574334 ID30565 U -
TCCTTTTTGGCCTGACACTCCC
>9 dna:chromosome chromosome:NCBIM37:9:1:124076172:1 67574347 ID54464 U -
TGGGTAGAACTTGTTGTTCCTCCTTTTTG
>9 dna:chromosome chromosome:NCBIM37:9:1:124076172:1 67574348 ID54463 U -
TGGGTAGAACTTGTTGTTCCTCCTTTTT
>9 dna:chromosome chromosome:NCBIM37:9:1:124076172:1 67574372 ID48750 U -
TGGAAAACGGAAAGGAACAGGTCAGATGGG
>9 dna:chromosome chromosome:NCBIM37:9:1:124076172:1 67574376 ID48749 U -
TGGAAAACGGAAAGGAACAGGTCAGA
>9 dna:chromosome chromosome:NCBIM37:9:1:124076172:1 67574377 ID51004 U -
TGGATGGAAAACGGAAAGGAACAGGTCAG
>9 dna:chromosome chromosome:NCBIM37:9:1:124076172:1 67574378 ID51003 U -
TGGATGGAAAACGGAAAGGAACAGGTCA
>9 dna:chromosome chromosome:NCBIM37:9:1:124076172:1 67574379 ID35992 U -
TGAATGGATGGAAAACGGAAAGGAACAGGTC
>9 dna:chromosome chromosome:NCBIM37:9:1:124076172:1 67574379 ID51002 U -
TGGATGGAAAACGGAAAGGAACAGGTC
>9 dna:chromosome chromosome:NCBIM37:9:1:124076172:1 67574386 ID35991 U -
TGAATGGATGGAAAACGGAAAGGA
>9 dna:chromosome chromosome:NCBIM37:9:1:124076172:1 67574394 ID21361 U -
TAGTTTAGTGTCTGAATGGATGGAAAAC
>9 dna:chromosome chromosome:NCBIM37:9:1:124076172:1 67574397 ID10452 U -
TAAGTAGTTTAGTGTCTGAATGGATGGAA
>9 dna:chromosome chromosome:NCBIM37:9:1:124076172:1 67574398 ID10451 U -
TAAGTAGTTTAGTGTCTGAATGGATGGA
>9 dna:chromosome chromosome:NCBIM37:9:1:124076172:1 67574399 ID10450 U -
TAAGTAGTTTAGTGTCTGAATGGATGG
>9 dna:chromosome chromosome:NCBIM37:9:1:124076172:1 67574402 ID4021 U -
GAATAAGTAGTTTAGTGTCTGAATGGA
>9 dna:chromosome chromosome:NCBIM37:9:1:124076172:1 67574402 ID10449 U -
TAAGTAGTTTAGTGTCTGAATGGA
>9 dna:chromosome chromosome:NCBIM37:9:1:124076172:1 67574402 ID19042 U -
TAGGAATAAGTAGTTTAGTGTCTGAATGGA
>9 dna:chromosome chromosome:NCBIM37:9:1:124076172:1 67574403 ID19041 U -
TAGGAATAAGTAGTTTAGTGTCTGAATGG
>9 dna:chromosome chromosome:NCBIM37:9:1:124076172:1 67574409 ID2546 U -
CATTAGGAATAAGTAGTTTAGTGTCT
>9 dna:chromosome chromosome:NCBIM37:9:1:124076172:1 67574447 ID42696 U -
TGCAAAGACCCTCGGATGGGAGAAGG
>9 dna:chromosome chromosome:NCBIM37:9:1:124076172:1 67574475 ID54048 U -
TGGGCAGCTCTAATGGACTCAGCAAGCAGC
>9 dna:chromosome chromosome:NCBIM37:9:1:124076172:1 67574492 ID17300 U -
TAGAGTACACCTGGGCAGCTCTAA
>9 dna:chromosome chromosome:NCBIM37:9:1:124076172:1 67574493 ID17299 U -
TAGAGTACACCTGGGCAGCTCTA
>9 dna:chromosome chromosome:NCBIM37:9:1:124076172:1 67574501 ID52186 U -
TGGCCTCTAGAGTACACCTGGG
>9 dna:chromosome chromosome:NCBIM37:9:1:124076172:1 67574558 ID52981 U -
TGGGAAGGCAAGGCTGACACTGTCCAAA
>9 dna:chromosome chromosome:NCBIM37:9:1:124076172:1 67574559 ID52980 U -
TGGGAAGGCAAGGCTGACACTGTCCAA
>9 dna:chromosome chromosome:NCBIM37:9:1:124076172:1 67574560 ID307 U -
AAGGCTGGGAAGGCAAGGCTGACACTGTCCA
>9 dna:chromosome chromosome:NCBIM37:9:1:124076172:1 67574587 ID60874 U -
TGTTGAAGTAACAGAAGCCAGCAAAGG
>9 dna:chromosome chromosome:NCBIM37:9:1:124076172:1 67574594 ID43090 U -
TGCAAGAAGGATGTTGAAGTAACAGAAGCCA
>9 dna:chromosome chromosome:NCBIM37:9:1:124076172:1 67574595 ID43089 U -
TGCAAGAAGGATGTTGAAGTAACAGAAGCC
>9 dna:chromosome chromosome:NCBIM37:9:1:124076172:1 67574596 ID43088 U -
TGCAAGAAGGATGTTGAAGTAACAGAAGC
>9 dna:chromosome chromosome:NCBIM37:9:1:124076172:1 67574598 ID68668 U -
TTTGCAAGAAGGATGTTGAAGTAACAGAA
>9 dna:chromosome chromosome:NCBIM37:9:1:124076172:1 67574599 ID43087 U -
TGCAAGAAGGATGTTGAAGTAACAGA
>9 dna:chromosome chromosome:NCBIM37:9:1:124076172:1 67574664 ID1682 U -
CAAACTCCTCAAATCAGAGTCTGGTC
>9 dna:chromosome chromosome:NCBIM37:9:1:124076172:1 67574683 ID25979 U -
TCAGTGCCAACCAGCCTCAGAGCAAACTC
>9 dna:chromosome chromosome:NCBIM37:9:1:124076172:1 67574691 ID16314 U -
TAGAACCACGTTCAGTGCCAACCAGCCTCAGA
>9 dna:chromosome chromosome:NCBIM37:9:1:124076172:1 67574693 ID16313 U -
TAGAACCACGTTCAGTGCCAACCAGCCTCA
>9 dna:chromosome chromosome:NCBIM37:9:1:124076172:1 67574694 ID16312 U -
TAGAACCACGTTCAGTGCCAACCAGCCTC
>9 dna:chromosome chromosome:NCBIM37:9:1:124076172:1 67574695 ID679 U -
ACGTTCAGTGCCAACCAGCCT
>9 dna:chromosome chromosome:NCBIM37:9:1:124076172:1 67574695 ID16311 U -
TAGAACCACGTTCAGTGCCAACCAGCCT
>9 dna:chromosome chromosome:NCBIM37:9:1:124076172:1 67574695 ID57644 U -
TGTAGAACCACGTTCAGTGCCAACCAGCCT
>9 dna:chromosome chromosome:NCBIM37:9:1:124076172:1 67574696 ID16310 U -
TAGAACCACGTTCAGTGCCAACCAGCC
>9 dna:chromosome chromosome:NCBIM37:9:1:124076172:1 67574697 ID8215 U -
TAAATGTAGAACCACGTTCAGTGCCAACCAGC
>9 dna:chromosome chromosome:NCBIM37:9:1:124076172:1 67574698 ID8214 U -
TAAATGTAGAACCACGTTCAGTGCCAACCAG
>9 dna:chromosome chromosome:NCBIM37:9:1:124076172:1 67574699 ID8213 U -
TAAATGTAGAACCACGTTCAGTGCCAACCA
>9 dna:chromosome chromosome:NCBIM37:9:1:124076172:1 67574703 ID8212 U -
TAAATGTAGAACCACGTTCAGTGCCA
>9 dna:chromosome chromosome:NCBIM37:9:1:124076172:1 67574708 ID44752 U -
TGCCAAAGATAAATGTAGAACCACGTTCAG
>9 dna:chromosome chromosome:NCBIM37:9:1:124076172:1 67574709 ID44750 U -
TGCCAAAGATAAATGTAGAACCACGTTCA
>9 dna:chromosome chromosome:NCBIM37:9:1:124076172:1 67574710 ID23020 U -
TATGCCAAAGATAAATGTAGAACCACGTTC
>9 dna:chromosome chromosome:NCBIM37:9:1:124076172:1 67574710 ID44749 U -
TGCCAAAGATAAATGTAGAACCACGTTC
>9 dna:chromosome chromosome:NCBIM37:9:1:124076172:1 67574711 ID44748 U -
TGCCAAAGATAAATGTAGAACCACGTT
>9 dna:chromosome chromosome:NCBIM37:9:1:124076172:1 67574714 ID17454 U -
TAGATATGCCAAAGATAAATGTAGAACCAC
>9 dna:chromosome chromosome:NCBIM37:9:1:124076172:1 67574714 ID57674 U -
TGTAGATATGCCAAAGATAAATGTAGAACCAC
>9 dna:chromosome chromosome:NCBIM37:9:1:124076172:1 67574715 ID17453 U -
TAGATATGCCAAAGATAAATGTAGAACCA
>9 dna:chromosome chromosome:NCBIM37:9:1:124076172:1 67574715 ID57673 U -
TGTAGATATGCCAAAGATAAATGTAGAACCA
>9 dna:chromosome chromosome:NCBIM37:9:1:124076172:1 67574716 ID17452 U -
TAGATATGCCAAAGATAAATGTAGAACC
>9 dna:chromosome chromosome:NCBIM37:9:1:124076172:1 67574717 ID57672 U -
TGTAGATATGCCAAAGATAAATGTAGAAC
>9 dna:chromosome chromosome:NCBIM37:9:1:124076172:1 67574717 ID67733 U -
TTGTAGATATGCCAAAGATAAATGTAGAAC
>9 dna:chromosome chromosome:NCBIM37:9:1:124076172:1 67574720 ID33128 U -
TCTTGTAGATATGCCAAAGATAAATGTAG
>9 dna:chromosome chromosome:NCBIM37:9:1:124076172:1 67574729 ID35576 U -
TGAAGTCTTGTAGATATGCCAAAGA
>9 dna:chromosome chromosome:NCBIM37:9:1:124076172:1 67574731 ID35575 U -
TGAAGTCTTGTAGATATGCCAAA
>9 dna:chromosome chromosome:NCBIM37:9:1:124076172:1 67574733 ID12 U -
AAAACAACACTGAAGTCTTGTAGATATGCCA
>9 dna:chromosome chromosome:NCBIM37:9:1:124076172:1 67574734 ID3769 U -
GAAAACAACACTGAAGTCTTGTAGATATGCC
>9 dna:chromosome chromosome:NCBIM37:9:1:124076172:1 67574735 ID3768 U -
GAAAACAACACTGAAGTCTTGTAGATATGC
>9 dna:chromosome chromosome:NCBIM37:9:1:124076172:1 67574753 ID67147 U -
TTGGAGAGAAGGAAGAAAACAACACT
>9 dna:chromosome chromosome:NCBIM37:9:1:124076172:1 67574800 ID14130 U -
TACCCCTGTCATCAGATGGGTCCTTTCCCTC
>9 dna:chromosome chromosome:NCBIM37:9:1:124076172:1 67574868 ID499 U -
ACATCTCAGATAGTGATTCCTCACCCAT
>9 dna:chromosome chromosome:NCBIM37:9:1:124076172:1 67574869 ID5402 U -
GGACATCTCAGATAGTGATTCCTCACCCA
>9 dna:chromosome chromosome:NCBIM37:9:1:124076172:1 67574870 ID5401 U -
GGACATCTCAGATAGTGATTCCTCACCC
>9 dna:chromosome chromosome:NCBIM37:9:1:124076172:1 67574948 ID42272 U -
TGATTGAATGTCAATAGGGGCAGGG
>9 dna:chromosome chromosome:NCBIM37:9:1:124076172:1 67574985 ID31544 U -
TCTATGTGGAGATTGCAGAAGGACA
>9 dna:chromosome chromosome:NCBIM37:9:1:124076172:1 67574986 ID43707 U -
TGCACCTCTATGTGGAGATTGCAGAAGGAC
>9 dna:chromosome chromosome:NCBIM37:9:1:124076172:1 67574991 ID37710 U -
TGACTGCACCTCTATGTGGAGATTGCAGA
>9 dna:chromosome chromosome:NCBIM37:9:1:124076172:1 67574996 ID54349 U -
TGGGGCTGACTGCACCTCTATGTGGAGATT
>9 dna:chromosome chromosome:NCBIM37:9:1:124076172:1 67575061 ID40635 U -
TGAGTTTTTCAGTCTGTGATCACTATGCCC
>9 dna:chromosome chromosome:NCBIM37:9:1:124076172:1 67575063 ID40634 U -
TGAGTTTTTCAGTCTGTGATCACTATGC
>9 dna:chromosome chromosome:NCBIM37:9:1:124076172:1 67575072 ID67643 U -
TTGGTTCCTTTGAGTTTTTCAGTCTGTGA
>9 dna:chromosome chromosome:NCBIM37:9:1:124076172:1 67575075 ID67642 U -
TTGGTTCCTTTGAGTTTTTCAGTCTG
>9 dna:chromosome chromosome:NCBIM37:9:1:124076172:1 67575209 ID41854 U -
TGATGGCCGGCTGCTGTGCCCACTGGGTCC
>9 dna:chromosome chromosome:NCBIM37:9:1:124076172:1 67575209 ID52103 U -
TGGCCGGCTGCTGTGCCCACTGGGTCC
>9 dna:chromosome chromosome:NCBIM37:9:1:124076172:1 67575221 ID4288 U -
GACTGATGGCCGGCTGCTGTG
>9 dna:chromosome chromosome:NCBIM37:9:1:124076172:1 67575239 ID16872 U -
TAGACAGTGTGGCCGACATCAACCGCAGAC
>9 dna:chromosome chromosome:NCBIM37:9:1:124076172:1 67575240 ID16871 U -
TAGACAGTGTGGCCGACATCAACCGCAGA
>9 dna:chromosome chromosome:NCBIM37:9:1:124076172:1 67575243 ID16870 U -
TAGACAGTGTGGCCGACATCAACCGC
>9 dna:chromosome chromosome:NCBIM37:9:1:124076172:1 67575243 ID65837 U -
TTCTAGACAGTGTGGCCGACATCAACCGC
>9 dna:chromosome chromosome:NCBIM37:9:1:124076172:1 67575245 ID16869 U -
TAGACAGTGTGGCCGACATCAACC
>9 dna:chromosome chromosome:NCBIM37:9:1:124076172:1 67575245 ID65836 U -
TTCTAGACAGTGTGGCCGACATCAACC
>9 dna:chromosome chromosome:NCBIM37:9:1:124076172:1 67575246 ID65835 U -
TTCTAGACAGTGTGGCCGACATCAAC
>9 dna:chromosome chromosome:NCBIM37:9:1:124076172:1 67575273 ID49258 U -
TGGAACGCATCCTGGAGAATGGGAGGACC
>9 dna:chromosome chromosome:NCBIM37:9:1:124076172:1 67575276 ID49257 U -
TGGAACGCATCCTGGAGAATGGGAGG
>9 dna:chromosome chromosome:NCBIM37:9:1:124076172:1 67575286 ID35876 U -
TGAATGAAATCTCTGGAACGCATCCTGGA
>9 dna:chromosome chromosome:NCBIM37:9:1:124076172:1 67575291 ID35875 U -
TGAATGAAATCTCTGGAACGCATC
>9 dna:chromosome chromosome:NCBIM37:9:1:124076172:1 67575325 ID6346 U -
TAAAAAATCCTCGACTTCAAGAAAGAAGAT
>9 dna:chromosome chromosome:NCBIM37:9:1:124076172:1 67575349 ID21447 U -
TATAAAAGCAGAAGAAAAACATTTGTAAAAA
>9 dna:chromosome chromosome:NCBIM37:9:1:124076172:1 67575372 ID10996 U -
TAATATATTTTTATCTATGATATATAAAAG
>9 dna:chromosome chromosome:NCBIM37:9:1:124076172:1 67575419 ID42575 U -
TGCAAAACTATTCTGTAATTCTTGTTTTA
>9 dna:chromosome chromosome:NCBIM37:9:1:124076172:1 67575430 ID13743 U -
TACCACCAATGTCTGCAAAACTATTCTGTAA
>9 dna:chromosome chromosome:NCBIM37:9:1:124076172:1 67575442 ID48796 U -
TGGAAAATCATTACCACCAATGTCTGCAAA
>9 dna:chromosome chromosome:NCBIM37:9:1:124076172:1 67575444 ID41812 U -
TGATGGAAAATCATTACCACCAATGTCTGCA
>9 dna:chromosome chromosome:NCBIM37:9:1:124076172:1 67575445 ID41811 U -
TGATGGAAAATCATTACCACCAATGTCTGC
>9 dna:chromosome chromosome:NCBIM37:9:1:124076172:1 67575454 ID48311 U -
TGCTTCATTCTGATGGAAAATCATTACCACC
>9 dna:chromosome chromosome:NCBIM37:9:1:124076172:1 67575465 ID33397 U -
TGAAAAAGTGATGCTTCATTCTGATGGAAAA
>9 dna:chromosome chromosome:NCBIM37:9:1:124076172:1 67575466 ID33396 U -
TGAAAAAGTGATGCTTCATTCTGATGGAAA
>9 dna:chromosome chromosome:NCBIM37:9:1:124076172:1 67575467 ID33395 U -
TGAAAAAGTGATGCTTCATTCTGATGGAA
>9 dna:chromosome chromosome:NCBIM37:9:1:124076172:1 67575468 ID33394 U -
TGAAAAAGTGATGCTTCATTCTGATGGA
>9 dna:chromosome chromosome:NCBIM37:9:1:124076172:1 67575469 ID33393 U -
TGAAAAAGTGATGCTTCATTCTGATGG
>9 dna:chromosome chromosome:NCBIM37:9:1:124076172:1 67575470 ID33392 U -
TGAAAAAGTGATGCTTCATTCTGATG
>9 dna:chromosome chromosome:NCBIM37:9:1:124076172:1 67575524 ID5027 U -
GCCTGCGTAGTAGATACTCATGGGAGAGC
>9 dna:chromosome chromosome:NCBIM37:9:1:124076172:1 67575567 ID52222 U -
TGGCCTTAAACTTGCATGAGTTAATACCCA
>9 dna:chromosome chromosome:NCBIM37:9:1:124076172:1 67575568 ID52221 U -
TGGCCTTAAACTTGCATGAGTTAATACCC
>9 dna:chromosome chromosome:NCBIM37:9:1:124076172:1 67575568 ID67315 U -
TTGGCCTTAAACTTGCATGAGTTAATACCC
>9 dna:chromosome chromosome:NCBIM37:9:1:124076172:1 67575569 ID52220 U -
TGGCCTTAAACTTGCATGAGTTAATACC
>9 dna:chromosome chromosome:NCBIM37:9:1:124076172:1 67575569 ID67314 U -
TTGGCCTTAAACTTGCATGAGTTAATACC
>9 dna:chromosome chromosome:NCBIM37:9:1:124076172:1 67575569 ID68722 U -
TTTGGCCTTAAACTTGCATGAGTTAATACC
>9 dna:chromosome chromosome:NCBIM37:9:1:124076172:1 67575570 ID52219 U -
TGGCCTTAAACTTGCATGAGTTAATAC
>9 dna:chromosome chromosome:NCBIM37:9:1:124076172:1 67575570 ID67313 U -
TTGGCCTTAAACTTGCATGAGTTAATAC
>9 dna:chromosome chromosome:NCBIM37:9:1:124076172:1 67575581 ID5519 U -
GGCAAACCTTTTGGCCTTAAACTTGCA
>9 dna:chromosome chromosome:NCBIM37:9:1:124076172:1 67575605 ID264 U -
AAGATTTCCTGAACGGAAAAGTGGC
>9 dna:chromosome chromosome:NCBIM37:9:1:124076172:1 67575605 ID14671 U -
TACGCAAAGATTTCCTGAACGGAAAAGTGGC
>9 dna:chromosome chromosome:NCBIM37:9:1:124076172:1 67575606 ID50 U -
AAAGATTTCCTGAACGGAAAAGTGG
>9 dna:chromosome chromosome:NCBIM37:9:1:124076172:1 67575613 ID18114 U -
TAGCAGTACGCAAAGATTTCCTGAACGGA
>9 dna:chromosome chromosome:NCBIM37:9:1:124076172:1 67575614 ID18113 U -
TAGCAGTACGCAAAGATTTCCTGAACGG
>9 dna:chromosome chromosome:NCBIM37:9:1:124076172:1 67575616 ID18112 U -
TAGCAGTACGCAAAGATTTCCTGAAC
>9 dna:chromosome chromosome:NCBIM37:9:1:124076172:1 67575618 ID24489 U -
TCAACCCTAGCAGTACGCAAAGATTTCCTGA
>9 dna:chromosome chromosome:NCBIM37:9:1:124076172:1 67575651 ID52158 U -
TGGCCTCATGGAAAAAATAGCAACCAGAAA
>9 dna:chromosome chromosome:NCBIM37:9:1:124076172:1 67575660 ID27427 U -
TCCACTGTCTGGCCTCATGGAAAAAATAGC
>9 dna:chromosome chromosome:NCBIM37:9:1:124076172:1 67575696 ID15500 U -
TACTGGAGGTGAAGTTCTAATATCCCC
>9 dna:chromosome chromosome:NCBIM37:9:1:124076172:1 67575706 ID30133 U -
TCCTGGTTGAAATACTGGAGGTGAAGTTC
>9 dna:chromosome chromosome:NCBIM37:9:1:124076172:1 67575724 ID2886 U -
CCCTCTTGTTGTTGTTGTTCCTGGTTGAA
>9 dna:chromosome chromosome:NCBIM37:9:1:124076172:1 67575725 ID33151 U -
TCTTGTTGTTGTTGTTCCTGGTTGA
>9 dna:chromosome chromosome:NCBIM37:9:1:124076172:1 67575756 ID8824 U -
TAACATTCACAGGGATTTCTTTCCTTGTC
>9 dna:chromosome chromosome:NCBIM37:9:1:124076172:1 67575804 ID37627 U -
TGACTCCTGGCTCCTTGCACACATGCCC
>9 dna:chromosome chromosome:NCBIM37:9:1:124076172:1 67575850 ID54311 U -
TGGGGACTATTGCTAATGCTACCAAGAGG
>9 dna:chromosome chromosome:NCBIM37:9:1:124076172:1 67575860 ID45822 U -
TGCCCAGATGATGGGGACTATTGCTAATGC
>9 dna:chromosome chromosome:NCBIM37:9:1:124076172:1 67575879 ID14644 U -
TACGATGACGGCCATGGTCTGCCCAGATGA
>9 dna:chromosome chromosome:NCBIM37:9:1:124076172:1 67575880 ID14643 U -
TACGATGACGGCCATGGTCTGCCCAGATG
>9 dna:chromosome chromosome:NCBIM37:9:1:124076172:1 67575880 ID37485 U -
TGACGGCCATGGTCTGCCCAGATG
>9 dna:chromosome chromosome:NCBIM37:9:1:124076172:1 67575881 ID14641 U -
TACGATGACGGCCATGGTCTGCCCAGAT
>9 dna:chromosome chromosome:NCBIM37:9:1:124076172:1 67575882 ID14640 U -
TACGATGACGGCCATGGTCTGCCCAGA
>9 dna:chromosome chromosome:NCBIM37:9:1:124076172:1 67575883 ID4730 U -
GCAAATACGATGACGGCCATGGTCTGCCCAG
>9 dna:chromosome chromosome:NCBIM37:9:1:124076172:1 67575884 ID968 U -
AGCAAATACGATGACGGCCATGGTCTGCCCA
>9 dna:chromosome chromosome:NCBIM37:9:1:124076172:1 67575884 ID14639 U -
TACGATGACGGCCATGGTCTGCCCA
>9 dna:chromosome chromosome:NCBIM37:9:1:124076172:1 67575885 ID967 U -
AGCAAATACGATGACGGCCATGGTCTGCCC
>9 dna:chromosome chromosome:NCBIM37:9:1:124076172:1 67575886 ID17814 U -
TAGCAAATACGATGACGGCCATGGTCTGCC
>9 dna:chromosome chromosome:NCBIM37:9:1:124076172:1 67575887 ID4729 U -
GCAAATACGATGACGGCCATGGTCTGC
>9 dna:chromosome chromosome:NCBIM37:9:1:124076172:1 67575887 ID17813 U -
TAGCAAATACGATGACGGCCATGGTCTGC
>9 dna:chromosome chromosome:NCBIM37:9:1:124076172:1 67575888 ID17812 U -
TAGCAAATACGATGACGGCCATGGTCTG
>9 dna:chromosome chromosome:NCBIM37:9:1:124076172:1 67575890 ID17811 U -
TAGCAAATACGATGACGGCCATGGTC
>9 dna:chromosome chromosome:NCBIM37:9:1:124076172:1 67575890 ID39900 U -
TGAGGTAGCAAATACGATGACGGCCATGGTC
>9 dna:chromosome chromosome:NCBIM37:9:1:124076172:1 67575891 ID2514 U -
CATGAGGTAGCAAATACGATGACGGCCATGGT
>9 dna:chromosome chromosome:NCBIM37:9:1:124076172:1 67575891 ID5924 U -
GTAGCAAATACGATGACGGCCATGGT
>9 dna:chromosome chromosome:NCBIM37:9:1:124076172:1 67575891 ID17810 U -
TAGCAAATACGATGACGGCCATGGT
>9 dna:chromosome chromosome:NCBIM37:9:1:124076172:1 67575891 ID39899 U -
TGAGGTAGCAAATACGATGACGGCCATGGT
>9 dna:chromosome chromosome:NCBIM37:9:1:124076172:1 67575892 ID39897 U -
TGAGGTAGCAAATACGATGACGGCCATGG
>9 dna:chromosome chromosome:NCBIM37:9:1:124076172:1 67575893 ID39896 U -
TGAGGTAGCAAATACGATGACGGCCATG
>9 dna:chromosome chromosome:NCBIM37:9:1:124076172:1 67575894 ID44461 U -
TGCATGAGGTAGCAAATACGATGACGGCCAT
>9 dna:chromosome chromosome:NCBIM37:9:1:124076172:1 67575895 ID39895 U -
TGAGGTAGCAAATACGATGACGGCCA
>9 dna:chromosome chromosome:NCBIM37:9:1:124076172:1 67575896 ID44460 U -
TGCATGAGGTAGCAAATACGATGACGGCC
>9 dna:chromosome chromosome:NCBIM37:9:1:124076172:1 67575897 ID44459 U -
TGCATGAGGTAGCAAATACGATGACGGC
>9 dna:chromosome chromosome:NCBIM37:9:1:124076172:1 67575900 ID53643 U -
TGGGATGCATGAGGTAGCAAATACGATGAC
>9 dna:chromosome chromosome:NCBIM37:9:1:124076172:1 67575901 ID53642 U -
TGGGATGCATGAGGTAGCAAATACGATGA
>9 dna:chromosome chromosome:NCBIM37:9:1:124076172:1 67575902 ID53641 U -
TGGGATGCATGAGGTAGCAAATACGATG
>9 dna:chromosome chromosome:NCBIM37:9:1:124076172:1 67575911 ID26735 U -
TCCAAAGGATGGGATGCATGAGGTAGCA
>9 dna:chromosome chromosome:NCBIM37:9:1:124076172:1 67575912 ID26734 U -
TCCAAAGGATGGGATGCATGAGGTAGC
>9 dna:chromosome chromosome:NCBIM37:9:1:124076172:1 67575916 ID5241 U -
GCTGTTCCAAAGGATGGGATGCATGAGG
>9 dna:chromosome chromosome:NCBIM37:9:1:124076172:1 67575918 ID5240 U -
GCTGTTCCAAAGGATGGGATGCATGA
>9 dna:chromosome chromosome:NCBIM37:9:1:124076172:1 67575919 ID26733 U -
TCCAAAGGATGGGATGCATG
>9 dna:chromosome chromosome:NCBIM37:9:1:124076172:1 67575934 ID58187 U -
TGTCACTTCAGATGCTTCTGCTGTTCCAA
>9 dna:chromosome chromosome:NCBIM37:9:1:124076172:1 67575936 ID51040 U -
TGGATGTCACTTCAGATGCTTCTGCTGTTCC
>9 dna:chromosome chromosome:NCBIM37:9:1:124076172:1 67575937 ID4678 U -
GATGTCACTTCAGATGCTTCTGCTGTTC
>9 dna:chromosome chromosome:NCBIM37:9:1:124076172:1 67575937 ID5502 U -
GGATGTCACTTCAGATGCTTCTGCTGTTC
>9 dna:chromosome chromosome:NCBIM37:9:1:124076172:1 67575937 ID5975 U -
GTCACTTCAGATGCTTCTGCTGTTC
>9 dna:chromosome chromosome:NCBIM37:9:1:124076172:1 67575937 ID51039 U -
TGGATGTCACTTCAGATGCTTCTGCTGTTC
>9 dna:chromosome chromosome:NCBIM37:9:1:124076172:1 67575938 ID51038 U -
TGGATGTCACTTCAGATGCTTCTGCTGTT
>9 dna:chromosome chromosome:NCBIM37:9:1:124076172:1 67575939 ID51036 U -
TGGATGTCACTTCAGATGCTTCTGCTGT
>9 dna:chromosome chromosome:NCBIM37:9:1:124076172:1 67575939 ID67245 U -
TTGGATGTCACTTCAGATGCTTCTGCTGT
>9 dna:chromosome chromosome:NCBIM37:9:1:124076172:1 67575942 ID14511 U -
TACCTTGGATGTCACTTCAGATGCTTCTGC
>9 dna:chromosome chromosome:NCBIM37:9:1:124076172:1 67575945 ID67720 U -
TTGTACCTTGGATGTCACTTCAGATGCTTC
>9 dna:chromosome chromosome:NCBIM37:9:1:124076172:1 67575946 ID57577 U -
TGTACCTTGGATGTCACTTCAGATGCTT
>9 dna:chromosome chromosome:NCBIM37:9:1:124076172:1 67575946 ID67719 U -
TTGTACCTTGGATGTCACTTCAGATGCTT
>9 dna:chromosome chromosome:NCBIM37:9:1:124076172:1 67575948 ID30436 U -
TCCTTGTACCTTGGATGTCACTTCAGATGC
>9 dna:chromosome chromosome:NCBIM37:9:1:124076172:1 67575960 ID45668 U -
TGCCATGGTGCCCTCCTTGTACCTTGGATGT
>9 dna:chromosome chromosome:NCBIM37:9:1:124076172:1 67575961 ID45667 U -
TGCCATGGTGCCCTCCTTGTACCTTGGATG
>9 dna:chromosome chromosome:NCBIM37:9:1:124076172:1 67575962 ID45666 U -
TGCCATGGTGCCCTCCTTGTACCTTGGAT
>9 dna:chromosome chromosome:NCBIM37:9:1:124076172:1 67575963 ID45665 U -
TGCCATGGTGCCCTCCTTGTACCTTGGA
>9 dna:chromosome chromosome:NCBIM37:9:1:124076172:1 67575984 ID55253 U -
TGGTAGAAAGTCACCTGGGATTTGCCATG
>9 dna:chromosome chromosome:NCBIM37:9:1:124076172:1 67575985 ID55252 U -
TGGTAGAAAGTCACCTGGGATTTGCCAT
>9 dna:chromosome chromosome:NCBIM37:9:1:124076172:1 67575999 ID15184 U -
TACTCAGGATAGATGGTAGAAAGTCAC
>9 dna:chromosome chromosome:NCBIM37:9:1:124076172:1 67576002 ID11783 U -
TAATTTTACTCAGGATAGATGGTAGAAAGT
>9 dna:chromosome chromosome:NCBIM37:9:1:124076172:1 67576008 ID63800 U -
TTAATTTTACTCAGGATAGATGGTA
>9 dna:chromosome chromosome:NCBIM37:9:1:124076172:1 67576009 ID22369 U -
TATCATTAATTTTACTCAGGATAGATGGT
>9 dna:chromosome chromosome:NCBIM37:9:1:124076172:1 67576010 ID23475 U -
TATTATCATTAATTTTACTCAGGATAGATGG
>9 dna:chromosome chromosome:NCBIM37:9:1:124076172:1 67576067 ID27031 U -
TCCAAGGTTGTCTTGTCTCTATCGATCCCC
>9 dna:chromosome chromosome:NCBIM37:9:1:124076172:1 67576068 ID27030 U -
TCCAAGGTTGTCTTGTCTCTATCGATCCC
>9 dna:chromosome chromosome:NCBIM37:9:1:124076172:1 67576069 ID27029 U -
TCCAAGGTTGTCTTGTCTCTATCGATCC
>9 dna:chromosome chromosome:NCBIM37:9:1:124076172:1 67576084 ID19645 U -
TAGGCACACCAGACACTCCAAGGTTGTCT
>9 dna:chromosome chromosome:NCBIM37:9:1:124076172:1 67576115 ID48897 U -
TGGAAACCTTGGGAAGATTTGGAGGTC
>9 dna:chromosome chromosome:NCBIM37:9:1:124076172:1 67576143 ID9662 U -
TAAGACTTCAGCCTTCCTGAGTTGGCAGCT
>9 dna:chromosome chromosome:NCBIM37:9:1:124076172:1 67576144 ID9661 U -
TAAGACTTCAGCCTTCCTGAGTTGGCAGC
>9 dna:chromosome chromosome:NCBIM37:9:1:124076172:1 67576144 ID31250 U -
TCTAAGACTTCAGCCTTCCTGAGTTGGCAGC
>9 dna:chromosome chromosome:NCBIM37:9:1:124076172:1 67576161 ID17132 U -
TAGAGACCCCAGAGTAATCTAAGACTTCAGC
>9 dna:chromosome chromosome:NCBIM37:9:1:124076172:1 67576172 ID33931 U -
TGAAACTTCTAGAGACCCCAGAGTAATCT
>9 dna:chromosome chromosome:NCBIM37:9:1:124076172:1 67576174 ID4243 U -
GACCTGAAACTTCTAGAGACCCCAGAGTAAT
>9 dna:chromosome chromosome:NCBIM37:9:1:124076172:1 67576182 ID28648 U -
TCCCGACCTGAAACTTCTAGAGACCCC
>9 dna:chromosome chromosome:NCBIM37:9:1:124076172:1 67576188 ID45207 U -
TGCCACTCCCGACCTGAAACTTCTAGA
>9 dna:chromosome chromosome:NCBIM37:9:1:124076172:1 67576202 ID24938 U -
TCACACCCACCCAGCTGCCACTCCCGAC
>9 dna:chromosome chromosome:NCBIM37:9:1:124076172:1 67576210 ID34972 U -
TGAACTGTTCACACCCACCCAGCTGCCA
>9 dna:chromosome chromosome:NCBIM37:9:1:124076172:1 67576211 ID34971 U -
TGAACTGTTCACACCCACCCAGCTGCC
>9 dna:chromosome chromosome:NCBIM37:9:1:124076172:1 67576228 ID42589 U -
TGCAAAAGGCACTTCAATGAACTGTTC
>9 dna:chromosome chromosome:NCBIM37:9:1:124076172:1 67576251 ID11529 U -
TAATTAAGTGTTCCTCCCTAGAGCCCTGCA
>9 dna:chromosome chromosome:NCBIM37:9:1:124076172:1 67576252 ID11528 U -
TAATTAAGTGTTCCTCCCTAGAGCCCTGC
>9 dna:chromosome chromosome:NCBIM37:9:1:124076172:1 67576255 ID10837 U -
TAATAATTAAGTGTTCCTCCCTAGAGCCC
>9 dna:chromosome chromosome:NCBIM37:9:1:124076172:1 67576264 ID45971 U -
TGCCCTTCATTTAATAATTAAGTGTTCCTCC
>9 dna:chromosome chromosome:NCBIM37:9:1:124076172:1 67576266 ID11339 U -
TAATGCCCTTCATTTAATAATTAAGTGTTCCT
>9 dna:chromosome chromosome:NCBIM37:9:1:124076172:1 67576317 ID35888 U -
TGAATGAATGGGGGTGTCTAATGAAAGCA
>9 dna:chromosome chromosome:NCBIM37:9:1:124076172:1 67576318 ID358 U -
AATGAATGAATGGGGGTGTCTAATGAAAGC
>9 dna:chromosome chromosome:NCBIM37:9:1:124076172:1 67576318 ID35887 U -
TGAATGAATGGGGGTGTCTAATGAAAGC
>9 dna:chromosome chromosome:NCBIM37:9:1:124076172:1 67576326 ID35885 U -
TGAATGAATGAATGAATGGGGGTGTCTA
>9 dna:chromosome chromosome:NCBIM37:9:1:124076172:1 67576328 ID357 U -
AATGAATGAATGAATGAATGGGGGTGTC
>9 dna:chromosome chromosome:NCBIM37:9:1:124076172:1 67576336 ID1489 M -
ATGAATGAATGAATGAATG
>9 dna:chromosome chromosome:NCBIM37:9:1:124076172:1 67576340 ID1489 M -
ATGAATGAATGAATGAATG
>9 dna:chromosome chromosome:NCBIM37:9:1:124076172:1 67576344 ID1489 M -
ATGAATGAATGAATGAATG
>9 dna:chromosome chromosome:NCBIM37:9:1:124076172:1 67576459 ID20643 U -
TAGTAGCTACAAGAATGGGGACCTCAG
>9 dna:chromosome chromosome:NCBIM37:9:1:124076172:1 67576461 ID20642 U -
TAGTAGCTACAAGAATGGGGACCTC
>9 dna:chromosome chromosome:NCBIM37:9:1:124076172:1 67576502 ID1435 U -
ATCATGCAAGAGGTCTAGTGAGGAGGAC
>9 dna:chromosome chromosome:NCBIM37:9:1:124076172:1 67576524 ID38654 U -
TGAGAGATGAATGCCTAAAGCTATATCATG
>9 dna:chromosome chromosome:NCBIM37:9:1:124076172:1 67576531 ID39686 U -
TGAGGAATGAGAGATGAATGCCTAAAGCTA
>9 dna:chromosome chromosome:NCBIM37:9:1:124076172:1 67576537 ID27293 U -
TCCACATGAGGAATGAGAGATGAATGCCTA
>9 dna:chromosome chromosome:NCBIM37:9:1:124076172:1 67576540 ID60754 U -
TGTTCCACATGAGGAATGAGAGATGAATGC
>9 dna:chromosome chromosome:NCBIM37:9:1:124076172:1 67576575 ID64122 U -
TTAGATAACTTTCAAGGAGTCTACAGTGA
>9 dna:chromosome chromosome:NCBIM37:9:1:124076172:1 67576618 ID51447 U -
TGGCAATACAGACTGAATCCACTCCAGGGA
>9 dna:chromosome chromosome:NCBIM37:9:1:124076172:1 67576619 ID51446 U -
TGGCAATACAGACTGAATCCACTCCAGGG
>9 dna:chromosome chromosome:NCBIM37:9:1:124076172:1 67576620 ID51445 U -
TGGCAATACAGACTGAATCCACTCCAGG
>9 dna:chromosome chromosome:NCBIM37:9:1:124076172:1 67576621 ID51444 U -
TGGCAATACAGACTGAATCCACTCCAG
>9 dna:chromosome chromosome:NCBIM37:9:1:124076172:1 67576622 ID33261 U -
TCTTTGGCAATACAGACTGAATCCACTCCA
>9 dna:chromosome chromosome:NCBIM37:9:1:124076172:1 67576623 ID67270 U -
TTGGCAATACAGACTGAATCCACTCC
>9 dna:chromosome chromosome:NCBIM37:9:1:124076172:1 67576674 ID25561 U -
TCAGAATATGTCCCAAAAAATTGGTAGAGGA
>9 dna:chromosome chromosome:NCBIM37:9:1:124076172:1 67576706 ID33156 U -
TCTTGTTTTTGGAAAAACCTCTACCTTTCC
>9 dna:chromosome chromosome:NCBIM37:9:1:124076172:1 67576709 ID24537 U -
TCAACTCTTGTTTTTGGAAAAACCTCTACCTT
>9 dna:chromosome chromosome:NCBIM37:9:1:124076172:1 67576713 ID58027 U -
TGTCAACTCTTGTTTTTGGAAAAACCTCTA
>9 dna:chromosome chromosome:NCBIM37:9:1:124076172:1 67576715 ID58026 U -
TGTCAACTCTTGTTTTTGGAAAAACCTC
>9 dna:chromosome chromosome:NCBIM37:9:1:124076172:1 67576722 ID59659 U -
TGTGCCTCTGTCAACTCTTGTTTTTGGAA
>9 dna:chromosome chromosome:NCBIM37:9:1:124076172:1 67576736 ID42518 U -
TGATTTTCTCACTCATGTGCCTCTGTCAAC
>9 dna:chromosome chromosome:NCBIM37:9:1:124076172:1 67576737 ID42517 U -
TGATTTTCTCACTCATGTGCCTCTGTCAA
>9 dna:chromosome chromosome:NCBIM37:9:1:124076172:1 67576740 ID17020 U -
TAGACTGATTTTCTCACTCATGTGCCTCTGT
>9 dna:chromosome chromosome:NCBIM37:9:1:124076172:1 67576745 ID54467 U -
TGGGTAGACTGATTTTCTCACTCATGTGCC
>9 dna:chromosome chromosome:NCBIM37:9:1:124076172:1 67576746 ID54466 U -
TGGGTAGACTGATTTTCTCACTCATGTGC
>9 dna:chromosome chromosome:NCBIM37:9:1:124076172:1 67576780 ID48954 U -
TGGAAAGACTCGTATCGAGGTCAAGGAGAA
>9 dna:chromosome chromosome:NCBIM37:9:1:124076172:1 67576782 ID48953 U -
TGGAAAGACTCGTATCGAGGTCAAGGAG
>9 dna:chromosome chromosome:NCBIM37:9:1:124076172:1 67576827 ID13172 U -
TACAGTTTGTCAGCTGTGGCGTGTGCTGTG
>9 dna:chromosome chromosome:NCBIM37:9:1:124076172:1 67576828 ID13171 U -
TACAGTTTGTCAGCTGTGGCGTGTGCTGT
>9 dna:chromosome chromosome:NCBIM37:9:1:124076172:1 67576831 ID13170 U -
TACAGTTTGTCAGCTGTGGCGTGTGC
>9 dna:chromosome chromosome:NCBIM37:9:1:124076172:1 67576840 ID11265 U -
TAATGAGACACAATACAGTTTGTCAGCTGT
>9 dna:chromosome chromosome:NCBIM37:9:1:124076172:1 67576851 ID14725 U -
TACGGGCATTTGTAATGAGACACAATACAGT
>9 dna:chromosome chromosome:NCBIM37:9:1:124076172:1 67576854 ID14724 U -
TACGGGCATTTGTAATGAGACACAATAC
>9 dna:chromosome chromosome:NCBIM37:9:1:124076172:1 67576855 ID14723 U -
TACGGGCATTTGTAATGAGACACAATA
>9 dna:chromosome chromosome:NCBIM37:9:1:124076172:1 67576863 ID5028 U -
GCCTGCTACGGGCATTTGTAATGAG
>9 dna:chromosome chromosome:NCBIM37:9:1:124076172:1 67576863 ID43158 U -
TGCAAGCCTGCTACGGGCATTTGTAATGAG
>9 dna:chromosome chromosome:NCBIM37:9:1:124076172:1 67576864 ID43157 U -
TGCAAGCCTGCTACGGGCATTTGTAATGA
>9 dna:chromosome chromosome:NCBIM37:9:1:124076172:1 67576941 ID35911 U -
TGAATGACTAGAGCTTCATTTGTGTGGCAGA
>9 dna:chromosome chromosome:NCBIM37:9:1:124076172:1 67576942 ID4045 U -
GAATGACTAGAGCTTCATTTGTGTGGCAG
>9 dna:chromosome chromosome:NCBIM37:9:1:124076172:1 67576942 ID35910 U -
TGAATGACTAGAGCTTCATTTGTGTGGCAG
>9 dna:chromosome chromosome:NCBIM37:9:1:124076172:1 67576942 ID37557 U -
TGACTAGAGCTTCATTTGTGTGGCAG
>9 dna:chromosome chromosome:NCBIM37:9:1:124076172:1 67576943 ID35909 U -
TGAATGACTAGAGCTTCATTTGTGTGGCA
>9 dna:chromosome chromosome:NCBIM37:9:1:124076172:1 67576943 ID37556 U -
TGACTAGAGCTTCATTTGTGTGGCA
>9 dna:chromosome chromosome:NCBIM37:9:1:124076172:1 67576944 ID35908 U -
TGAATGACTAGAGCTTCATTTGTGTGGC
>9 dna:chromosome chromosome:NCBIM37:9:1:124076172:1 67576945 ID35907 U -
TGAATGACTAGAGCTTCATTTGTGTGG
>9 dna:chromosome chromosome:NCBIM37:9:1:124076172:1 67576958 ID35179 U -
TGAAGAGAGCCCTGAATGACTAGAGC
>9 dna:chromosome chromosome:NCBIM37:9:1:124076172:1 67577015 ID36193 U -
TGAATTTGAAGTTGTTTCATTGATTCC
>9 dna:chromosome chromosome:NCBIM37:9:1:124076172:1 67577016 ID36192 U -
TGAATTTGAAGTTGTTTCATTGATTC
>9 dna:chromosome chromosome:NCBIM37:9:1:124076172:1 67577023 ID48789 U -
TGGAAAAGTCTGAATTTGAAGTTGTTTCA
>9 dna:chromosome chromosome:NCBIM37:9:1:124076172:1 67577031 ID24429 U -
TCAAATTTCTGGAAAAGTCTGAATTTGAAG
>9 dna:chromosome chromosome:NCBIM37:9:1:124076172:1 67577032 ID24428 U -
TCAAATTTCTGGAAAAGTCTGAATTTGAA
>9 dna:chromosome chromosome:NCBIM37:9:1:124076172:1 67577042 ID46808 U -
TGCGGGGTTCATATCAAATTTCTGGAAAAGTC
>9 dna:chromosome chromosome:NCBIM37:9:1:124076172:1 67577083 ID26797 U -
TCCAAATGTTAAAATCTTGCTTTTTTCCTCC
>9 dna:chromosome chromosome:NCBIM37:9:1:124076172:1 67577084 ID26796 U -
TCCAAATGTTAAAATCTTGCTTTTTTCCTC
>9 dna:chromosome chromosome:NCBIM37:9:1:124076172:1 67577089 ID46525 U -
TGCCTTCCAAATGTTAAAATCTTGCTTTTT
>9 dna:chromosome chromosome:NCBIM37:9:1:124076172:1 67577090 ID46524 U -
TGCCTTCCAAATGTTAAAATCTTGCTTTT
>9 dna:chromosome chromosome:NCBIM37:9:1:124076172:1 67577092 ID46523 U -
TGCCTTCCAAATGTTAAAATCTTGCTT
>9 dna:chromosome chromosome:NCBIM37:9:1:124076172:1 67577093 ID29838 U -
TCCTCTGCCTTCCAAATGTTAAAATCTTGCT
>9 dna:chromosome chromosome:NCBIM37:9:1:124076172:1 67577118 ID68991 U -
TTTTTAAAACCTGGGCCCTCCTCT
>9 dna:chromosome chromosome:NCBIM37:9:1:124076172:1 67577122 ID20266 U -
TAGGTGGTCACTTTTTAAAACCTGGGCCCTC
>9 dna:chromosome chromosome:NCBIM37:9:1:124076172:1 67577126 ID20265 U -
TAGGTGGTCACTTTTTAAAACCTGGGC
>9 dna:chromosome chromosome:NCBIM37:9:1:124076172:1 67577127 ID20264 U -
TAGGTGGTCACTTTTTAAAACCTGGG
>9 dna:chromosome chromosome:NCBIM37:9:1:124076172:1 67577127 ID67744 U -
TTGTAGGTGGTCACTTTTTAAAACCTGGG
>9 dna:chromosome chromosome:NCBIM37:9:1:124076172:1 67577129 ID48465 U -
TGCTTGTAGGTGGTCACTTTTTAAAACCTG
>9 dna:chromosome chromosome:NCBIM37:9:1:124076172:1 67577131 ID33093 U -
TCTTGCTTGTAGGTGGTCACTTTTTAAAACC
>9 dna:chromosome chromosome:NCBIM37:9:1:124076172:1 67577187 ID43320 U -
TGCAATAGGGAAGTCTATTTGGGGTGTTT
>9 dna:chromosome chromosome:NCBIM37:9:1:124076172:1 67577189 ID22993 U -
TATGCAATAGGGAAGTCTATTTGGGGTGT
>9 dna:chromosome chromosome:NCBIM37:9:1:124076172:1 67577191 ID43319 U -
TGCAATAGGGAAGTCTATTTGGGGT
>9 dna:chromosome chromosome:NCBIM37:9:1:124076172:1 67577213 ID26982 U -
TCCAAGGCTGTTCTAAAGGCCAGCTATGC
>9 dna:chromosome chromosome:NCBIM37:9:1:124076172:1 67577234 ID19230 U -
TAGGACTCACTTGGACCTTCTTTCCAAGGC
>9 dna:chromosome chromosome:NCBIM37:9:1:124076172:1 67577235 ID19229 U -
TAGGACTCACTTGGACCTTCTTTCCAAGG
>9 dna:chromosome chromosome:NCBIM37:9:1:124076172:1 67577247 ID56267 U -
TGGTGTCACCTGTAGGACTCACTTGGACC
>9 dna:chromosome chromosome:NCBIM37:9:1:124076172:1 67577247 ID67574 U -
TTGGTGTCACCTGTAGGACTCACTTGGACC
>9 dna:chromosome chromosome:NCBIM37:9:1:124076172:1 67577248 ID56266 U -
TGGTGTCACCTGTAGGACTCACTTGGAC
>9 dna:chromosome chromosome:NCBIM37:9:1:124076172:1 67577248 ID67573 U -
TTGGTGTCACCTGTAGGACTCACTTGGAC
>9 dna:chromosome chromosome:NCBIM37:9:1:124076172:1 67577269 ID54888 U -
TGGGTTATAGTGCACCAGAGCTGTTGGTGTC
>9 dna:chromosome chromosome:NCBIM37:9:1:124076172:1 67577270 ID54887 U -
TGGGTTATAGTGCACCAGAGCTGTTGGTGT
>9 dna:chromosome chromosome:NCBIM37:9:1:124076172:1 67577272 ID54886 U -
TGGGTTATAGTGCACCAGAGCTGTTGGT
>9 dna:chromosome chromosome:NCBIM37:9:1:124076172:1 67577284 ID15289 U -
TACTCTGGCTTCTCTGGGTTATAGTGCACC
>9 dna:chromosome chromosome:NCBIM37:9:1:124076172:1 67577286 ID15288 U -
TACTCTGGCTTCTCTGGGTTATAGTGCA
>9 dna:chromosome chromosome:NCBIM37:9:1:124076172:1 67577302 ID51683 U -
TGGCAGCTCGGCTCTACTCTGGCTTC
>9 dna:chromosome chromosome:NCBIM37:9:1:124076172:1 67577306 ID51682 U -
TGGCAGCTCGGCTCTACTCTGG
>9 dna:chromosome chromosome:NCBIM37:9:1:124076172:1 67577325 ID27898 U -
TCCATGAAGGGGCTCACCTTGG
>9 dna:chromosome chromosome:NCBIM37:9:1:124076172:1 67577363 ID58416 U -
TGTCATTGGGCTTGGGAGGTGCTTGT
>9 dna:chromosome chromosome:NCBIM37:9:1:124076172:1 67577436 ID15829 U -
TACTTTCAAAGGTCCCATTACAGCTTCTCT
>9 dna:chromosome chromosome:NCBIM37:9:1:124076172:1 67577437 ID15828 U -
TACTTTCAAAGGTCCCATTACAGCTTCTC
>9 dna:chromosome chromosome:NCBIM37:9:1:124076172:1 67577437 ID21857 U -
TATACTTTCAAAGGTCCCATTACAGCTTCTC
>9 dna:chromosome chromosome:NCBIM37:9:1:124076172:1 67577440 ID2493 U -
CATATACTTTCAAAGGTCCCATTACAGCTT
>9 dna:chromosome chromosome:NCBIM37:9:1:124076172:1 67577442 ID58341 U -
TGTCATATACTTTCAAAGGTCCCATTACAGC
>9 dna:chromosome chromosome:NCBIM37:9:1:124076172:1 67577445 ID4680 U -
GATGTCATATACTTTCAAAGGTCCCATTAC
>9 dna:chromosome chromosome:NCBIM37:9:1:124076172:1 67577447 ID41945 U -
TGATGTCATATACTTTCAAAGGTCCCATT
>9 dna:chromosome chromosome:NCBIM37:9:1:124076172:1 67577447 ID59427 U -
TGTGATGTCATATACTTTCAAAGGTCCCATT
>9 dna:chromosome chromosome:NCBIM37:9:1:124076172:1 67577448 ID4679 U -
GATGTCATATACTTTCAAAGGTCCCAT
>9 dna:chromosome chromosome:NCBIM37:9:1:124076172:1 67577448 ID59426 U -
TGTGATGTCATATACTTTCAAAGGTCCCAT
>9 dna:chromosome chromosome:NCBIM37:9:1:124076172:1 67577449 ID59425 U -
TGTGATGTCATATACTTTCAAAGGTCCCA
>9 dna:chromosome chromosome:NCBIM37:9:1:124076172:1 67577449 ID67900 U -
TTGTGATGTCATATACTTTCAAAGGTCCCA
>9 dna:chromosome chromosome:NCBIM37:9:1:124076172:1 67577450 ID41944 U -
TGATGTCATATACTTTCAAAGGTCCC
>9 dna:chromosome chromosome:NCBIM37:9:1:124076172:1 67577450 ID59424 U -
TGTGATGTCATATACTTTCAAAGGTCCC
>9 dna:chromosome chromosome:NCBIM37:9:1:124076172:1 67577450 ID67899 U -
TTGTGATGTCATATACTTTCAAAGGTCCC
>9 dna:chromosome chromosome:NCBIM37:9:1:124076172:1 67577451 ID59422 U -
TGTGATGTCATATACTTTCAAAGGTCC
>9 dna:chromosome chromosome:NCBIM37:9:1:124076172:1 67577451 ID67898 U -
TTGTGATGTCATATACTTTCAAAGGTCC
>9 dna:chromosome chromosome:NCBIM37:9:1:124076172:1 67577452 ID59421 U -
TGTGATGTCATATACTTTCAAAGGTC
>9 dna:chromosome chromosome:NCBIM37:9:1:124076172:1 67577452 ID67897 U -
TTGTGATGTCATATACTTTCAAAGGTC
>9 dna:chromosome chromosome:NCBIM37:9:1:124076172:1 67577455 ID3927 U -
GAACCATTGTGATGTCATATACTTTCAAAG
>9 dna:chromosome chromosome:NCBIM37:9:1:124076172:1 67577455 ID5340 U -
GGAACCATTGTGATGTCATATACTTTCAAAG
>9 dna:chromosome chromosome:NCBIM37:9:1:124076172:1 67577458 ID52853 U -
TGGGAACCATTGTGATGTCATATACTTTCA
>9 dna:chromosome chromosome:NCBIM37:9:1:124076172:1 67577459 ID52852 U -
TGGGAACCATTGTGATGTCATATACTTTC
>9 dna:chromosome chromosome:NCBIM37:9:1:124076172:1 67577461 ID52850 U -
TGGGAACCATTGTGATGTCATATACTT
>9 dna:chromosome chromosome:NCBIM37:9:1:124076172:1 67577495 ID4168 U -
GACATCGTTTCTCAATCCAGTCTCTCAGCC
>9 dna:chromosome chromosome:NCBIM37:9:1:124076172:1 67577496 ID36909 U -
TGACATCGTTTCTCAATCCAGTCTCTCAGC
>9 dna:chromosome chromosome:NCBIM37:9:1:124076172:1 67577497 ID36908 U -
TGACATCGTTTCTCAATCCAGTCTCTCAG
>9 dna:chromosome chromosome:NCBIM37:9:1:124076172:1 67577505 ID24767 U -
TCAATGTTGATGACATCGTTTCTCAATCCAG
>9 dna:chromosome chromosome:NCBIM37:9:1:124076172:1 67577506 ID24766 U -
TCAATGTTGATGACATCGTTTCTCAATCCA
>9 dna:chromosome chromosome:NCBIM37:9:1:124076172:1 67577506 ID60905 U -
TGTTGATGACATCGTTTCTCAATCCA
>9 dna:chromosome chromosome:NCBIM37:9:1:124076172:1 67577507 ID24765 U -
TCAATGTTGATGACATCGTTTCTCAATCC
>9 dna:chromosome chromosome:NCBIM37:9:1:124076172:1 67577524 ID18701 U -
TAGCTGATTCCTGGTTATCAATGTTGATG
>9 dna:chromosome chromosome:NCBIM37:9:1:124076172:1 67577532 ID43458 U -
TGCAATGTGATAGCTGATTCCTGGTTATCAA
>9 dna:chromosome chromosome:NCBIM37:9:1:124076172:1 67577533 ID43457 U -
TGCAATGTGATAGCTGATTCCTGGTTATCA
>9 dna:chromosome chromosome:NCBIM37:9:1:124076172:1 67577534 ID43456 U -
TGCAATGTGATAGCTGATTCCTGGTTATC
>9 dna:chromosome chromosome:NCBIM37:9:1:124076172:1 67577538 ID43455 U -
TGCAATGTGATAGCTGATTCCTGGT
>9 dna:chromosome chromosome:NCBIM37:9:1:124076172:1 67577539 ID43454 U -
TGCAATGTGATAGCTGATTCCTGG
>9 dna:chromosome chromosome:NCBIM37:9:1:124076172:1 67577544 ID19990 U -
TAGGTAAAGAATGCAATGTGATAGCTGATT
>9 dna:chromosome chromosome:NCBIM37:9:1:124076172:1 67577545 ID19989 U -
TAGGTAAAGAATGCAATGTGATAGCTGAT
>9 dna:chromosome chromosome:NCBIM37:9:1:124076172:1 67577546 ID19988 U -
TAGGTAAAGAATGCAATGTGATAGCTGA
>9 dna:chromosome chromosome:NCBIM37:9:1:124076172:1 67577549 ID27825 U -
TCCATAGGTAAAGAATGCAATGTGATAGC
>9 dna:chromosome chromosome:NCBIM37:9:1:124076172:1 67577549 ID65318 U -
TTCCATAGGTAAAGAATGCAATGTGATAGC
>9 dna:chromosome chromosome:NCBIM37:9:1:124076172:1 67577561 ID34093 U -
TGAAAGGAAGCGTTCCATAGGTAAAGAATG
>9 dna:chromosome chromosome:NCBIM37:9:1:124076172:1 67577572 ID37474 U -
TGACGGACAGGTGAAAGGAAGCGTTCCATA
>9 dna:chromosome chromosome:NCBIM37:9:1:124076172:1 67577573 ID37473 U -
TGACGGACAGGTGAAAGGAAGCGTTCCAT
>9 dna:chromosome chromosome:NCBIM37:9:1:124076172:1 67577574 ID37472 U -
TGACGGACAGGTGAAAGGAAGCGTTCCA
>9 dna:chromosome chromosome:NCBIM37:9:1:124076172:1 67577576 ID37471 U -
TGACGGACAGGTGAAAGGAAGCGTTC
>9 dna:chromosome chromosome:NCBIM37:9:1:124076172:1 67577578 ID17164 U -
TAGAGATGACGGACAGGTGAAAGGAAGCGT
>9 dna:chromosome chromosome:NCBIM37:9:1:124076172:1 67577579 ID17163 U -
TAGAGATGACGGACAGGTGAAAGGAAGCG
>9 dna:chromosome chromosome:NCBIM37:9:1:124076172:1 67577607 ID57079 U -
TGTAAAATGAATTAGCAATGCCAAGAGGCCCT
>9 dna:chromosome chromosome:NCBIM37:9:1:124076172:1 67577608 ID57078 U -
TGTAAAATGAATTAGCAATGCCAAGAGGCCC
>9 dna:chromosome chromosome:NCBIM37:9:1:124076172:1 67577609 ID57077 U -
TGTAAAATGAATTAGCAATGCCAAGAGGCC
>9 dna:chromosome chromosome:NCBIM37:9:1:124076172:1 67577610 ID57076 U -
TGTAAAATGAATTAGCAATGCCAAGAGGC
>9 dna:chromosome chromosome:NCBIM37:9:1:124076172:1 67577611 ID57075 U -
TGTAAAATGAATTAGCAATGCCAAGAGG
>9 dna:chromosome chromosome:NCBIM37:9:1:124076172:1 67577612 ID57074 U -
TGTAAAATGAATTAGCAATGCCAAGAG
>9 dna:chromosome chromosome:NCBIM37:9:1:124076172:1 67577613 ID57073 U -
TGTAAAATGAATTAGCAATGCCAAGA
>9 dna:chromosome chromosome:NCBIM37:9:1:124076172:1 67577617 ID57072 U -
TGTAAAATGAATTAGCAATGCC
>9 dna:chromosome chromosome:NCBIM37:9:1:124076172:1 67578017 ID43214 U -
TGCAAGGTGCAGTGTTGGG
>9 dna:chromosome chromosome:NCBIM37:9:1:124076172:1 67578018 ID49134 U -
TGGAAATGCAAGGTGCAGTGTTGG
>9 dna:chromosome chromosome:NCBIM37:9:1:124076172:1 67578100 ID13017 U -
TACAGGAAACTTTGTAAGCTGAGAGA
>9 dna:chromosome chromosome:NCBIM37:9:1:124076172:1 67578325 ID55449 U -
TGGTATCTAGTGACTAAAGCTCGAGGC
>9 dna:chromosome chromosome:NCBIM37:9:1:124076172:1 67578454 ID11247 U -
TAATGAATATAAGTCAGAAAAGTGGC
>9 dna:chromosome chromosome:NCBIM37:9:1:124076172:1 67578506 ID5782 U -
GGGGTGGAATCATGCGAAAGTTCAGGCATC
>9 dna:chromosome chromosome:NCBIM37:9:1:124076172:1 67578539 ID12555 U -
TACACAAGATGGTTTTTCTAAGTGTAGGAC
>9 dna:chromosome chromosome:NCBIM37:9:1:124076172:1 67578898 ID8749 U -
TAACATATATACAGGAAA
>9 dna:chromosome chromosome:NCBIM37:9:1:124076172:1 67579175 ID65143 U -
TTCCAAAGAGCCTGGGACTAGGTCATTGT
>9 dna:chromosome chromosome:NCBIM37:9:1:124076172:1 67579197 ID57135 U -
TGTAAACAGCTGGGTTTTCCTTTCCAAA
>9 dna:chromosome chromosome:NCBIM37:9:1:124076172:1 67579265 ID24417 U -
TCAAATTAAATGGTAAACAGAAGGCAG
>9 dna:chromosome chromosome:NCBIM37:9:1:124076172:1 67579267 ID24416 U -
TCAAATTAAATGGTAAACAGAAGGC
>9 dna:chromosome chromosome:NCBIM37:9:1:124076172:1 67579395 ID36110 U -
TGAATTCAGTCATTTCTATTTCAAGTGTCA
>9 dna:chromosome chromosome:NCBIM37:9:1:124076172:1 67579454 ID23760 U -
TATTGGTGGGTGAAAAGAAGTGATAACTAA
>9 dna:chromosome chromosome:NCBIM37:9:1:124076172:1 67579522 ID24718 U -
TCAATCTGTTTTTCCCAGTTGTGTGTGCTG
>9 dna:chromosome chromosome:NCBIM37:9:1:124076172:1 67579523 ID24717 U -
TCAATCTGTTTTTCCCAGTTGTGTGTGCT
>9 dna:chromosome chromosome:NCBIM37:9:1:124076172:1 67579660 ID20278 U -
TAGGTGTATTAAGTCTTTAGAATTAAGCTT
>9 dna:chromosome chromosome:NCBIM37:9:1:124076172:1 67579666 ID47893 U -
TGCTGCTAGGTGTATTAAGTCTTTAGAATT
>9 dna:chromosome chromosome:NCBIM37:9:1:124076172:1 67579787 ID53110 U -
TGGGAATGTTACTCGCAGTCAAATGTCACC
>9 dna:chromosome chromosome:NCBIM37:9:1:124076172:1 67579809 ID42563 U -
TGCAAAAAGGTGTTTTCTTTCCTGGGAATG
>9 dna:chromosome chromosome:NCBIM37:9:1:124076172:1 67579810 ID42562 U -
TGCAAAAAGGTGTTTTCTTTCCTGGGAAT
>9 dna:chromosome chromosome:NCBIM37:9:1:124076172:1 67579812 ID42561 U -
TGCAAAAAGGTGTTTTCTTTCCTGGGA
>9 dna:chromosome chromosome:NCBIM37:9:1:124076172:1 67580166 ID37570 U -
TGACTATAACTGTCCCTTCTGAAC
>9 dna:chromosome chromosome:NCBIM37:9:1:124076172:1 67580306 ID30191 U -
TCCTGTTGAGTGTGTAACCTTGGGTAAAT
>9 dna:chromosome chromosome:NCBIM37:9:1:124076172:1 67580307 ID30190 U -
TCCTGTTGAGTGTGTAACCTTGGGTAAA
>9 dna:chromosome chromosome:NCBIM37:9:1:124076172:1 67580359 ID58804 U -
TGTGAAATGTTTGGACATGTCTAGAGAG
>9 dna:chromosome chromosome:NCBIM37:9:1:124076172:1 67580364 ID7941 U -
TAAAGTGTGTGAAATGTTTGGACATGTCTA
>9 dna:chromosome chromosome:NCBIM37:9:1:124076172:1 67580368 ID14833 U -
TACTAAAGTGTGTGAAATGTTTGGACATG
>9 dna:chromosome chromosome:NCBIM37:9:1:124076172:1 67580380 ID17722 U -
TAGATTCTCAGCTTACTAAAGTGTGTGAAA
>9 dna:chromosome chromosome:NCBIM37:9:1:124076172:1 67580386 ID10287 U -
TAAGGCCTAGATTCTCAGCTTACTAAAGTGT
>9 dna:chromosome chromosome:NCBIM37:9:1:124076172:1 67580387 ID10286 U -
TAAGGCCTAGATTCTCAGCTTACTAAAGTG
>9 dna:chromosome chromosome:NCBIM37:9:1:124076172:1 67580438 ID37652 U -
TGACTCTGTTTGGTCTTTAGACTGTGT
>9 dna:chromosome chromosome:NCBIM37:9:1:124076172:1 67580473 ID67034 U -
TTGGAAGCAGATAGCCTTTGACTACAGT
>9 dna:chromosome chromosome:NCBIM37:9:1:124076172:1 67580525 ID25805 U -
TCAGCCAGCCCACCTTGCTCATTTGTGC
>9 dna:chromosome chromosome:NCBIM37:9:1:124076172:1 67580543 ID12377 U -
TACAAGTTTCCAGCCTAGGGTTCAGCCAGCC
>9 dna:chromosome chromosome:NCBIM37:9:1:124076172:1 67580666 ID12792 U -
TACACTGTGATTTCAGCAACACTTGGAAAGG
>9 dna:chromosome chromosome:NCBIM37:9:1:124076172:1 67580668 ID12791 U -
TACACTGTGATTTCAGCAACACTTGGAAA
>9 dna:chromosome chromosome:NCBIM37:9:1:124076172:1 67580707 ID42506 U -
TGATTTTAGAGAACCCTCTCTCTACCTTC
>9 dna:chromosome chromosome:NCBIM37:9:1:124076172:1 67580945 ID31332 U -
TCTAATTTGTGTTGCCCATATACTTATTG
>9 dna:chromosome chromosome:NCBIM37:9:1:124076172:1 67580957 ID6328 U -
TAAAAAACTCTAATTTGTGTTGCCC
>9 dna:chromosome chromosome:NCBIM37:9:1:124076172:1 67581061 ID6318 U -
TAAAAAACAAAAAACAAAAAACAAAACCGTTT
>9 dna:chromosome chromosome:NCBIM37:9:1:124076172:1 67581085 ID59989 U -
TGTGTAACGCTATTTCTTTTTAAAAAAC
>9 dna:chromosome chromosome:NCBIM37:9:1:124076172:1 67581108 ID9121 U -
TAACTACTGCTGTTTGTAGAGTTCTGTGT
>9 dna:chromosome chromosome:NCBIM37:9:1:124076172:1 67581206 ID23608 U -
TATTCTATGGTGTTCTGTCACCCGACAGTCTC
>9 dna:chromosome chromosome:NCBIM37:9:1:124076172:1 67581208 ID23607 U -
TATTCTATGGTGTTCTGTCACCCGACAGTC
>9 dna:chromosome chromosome:NCBIM37:9:1:124076172:1 67581211 ID65903 U -
TTCTATGGTGTTCTGTCACCCGACA
>9 dna:chromosome chromosome:NCBIM37:9:1:124076172:1 67581213 ID65514 U -
TTCCTATATTCTATGGTGTTCTGTCACCCGA
>9 dna:chromosome chromosome:NCBIM37:9:1:124076172:1 67581341 ID54682 U -
TGGGTGCCAAGTCTCACCATGGAGTCTTTC
>9 dna:chromosome chromosome:NCBIM37:9:1:124076172:1 67581372 ID50908 U -
TGGATCTGGGTGTTGGGGAAGTGGT
>9 dna:chromosome chromosome:NCBIM37:9:1:124076172:1 67581415 ID18419 U -
TAGCCTCGTACTCTTTGAAGGAGTGGAGCC
>9 dna:chromosome chromosome:NCBIM37:9:1:124076172:1 67581416 ID18418 U -
TAGCCTCGTACTCTTTGAAGGAGTGGAGC
>9 dna:chromosome chromosome:NCBIM37:9:1:124076172:1 67581417 ID18417 U -
TAGCCTCGTACTCTTTGAAGGAGTGGAG
>9 dna:chromosome chromosome:NCBIM37:9:1:124076172:1 67581419 ID18416 U -
TAGCCTCGTACTCTTTGAAGGAGTGG
>9 dna:chromosome chromosome:NCBIM37:9:1:124076172:1 67581474 ID9840 U -
TAAGATCAGGTCCTGAGTTTAAACGCACTTC
>9 dna:chromosome chromosome:NCBIM37:9:1:124076172:1 67581475 ID9839 U -
TAAGATCAGGTCCTGAGTTTAAACGCACTT
>9 dna:chromosome chromosome:NCBIM37:9:1:124076172:1 67581487 ID44093 U -
TGCAGGGTTTTAAGATCAGGTCCTGAGT
>9 dna:chromosome chromosome:NCBIM37:9:1:124076172:1 67581488 ID66782 U -
TTGCAGGGTTTTAAGATCAGGTCCTGAG
>9 dna:chromosome chromosome:NCBIM37:9:1:124076172:1 67581492 ID47689 U -
TGCTCTTGCAGGGTTTTAAGATCAGGTCC
>9 dna:chromosome chromosome:NCBIM37:9:1:124076172:1 67581495 ID47688 U -
TGCTCTTGCAGGGTTTTAAGATCAGG
>9 dna:chromosome chromosome:NCBIM37:9:1:124076172:1 67581709 ID663 U +
ACGGAACGGAAAACACCGTAGTGGCGGTT
>9 dna:chromosome chromosome:NCBIM37:9:1:124076172:1 67581786 ID13642 U +
TACCAAGAACGCAGTAGCTAGGCTCGACA
>9 dna:chromosome chromosome:NCBIM37:9:1:124076172:1 67581786 ID13643 U +
TACCAAGAACGCAGTAGCTAGGCTCGACAT
>9 dna:chromosome chromosome:NCBIM37:9:1:124076172:1 67581806 ID2596 U -
CCAAATGCCATGAAGATATATGTCGAGCC
>9 dna:chromosome chromosome:NCBIM37:9:1:124076172:1 67581885 ID7541 U +
TAAACTGTTGCCAAGACCTTGAACTGTT
>9 dna:chromosome chromosome:NCBIM37:9:1:124076172:1 67581885 ID7542 U +
TAAACTGTTGCCAAGACCTTGAACTGTTGT
>9 dna:chromosome chromosome:NCBIM37:9:1:124076172:1 67581885 ID7543 U +
TAAACTGTTGCCAAGACCTTGAACTGTTGTA
>9 dna:chromosome chromosome:NCBIM37:9:1:124076172:1 67581914 ID21886 U +
TATAGCAATCTAGTCTTGTTATGACAGTGG
>9 dna:chromosome chromosome:NCBIM37:9:1:124076172:1 67581916 ID17914 U +
TAGCAATCTAGTCTTGTTATGACAGTGG
>9 dna:chromosome chromosome:NCBIM37:9:1:124076172:1 67581916 ID17915 U +
TAGCAATCTAGTCTTGTTATGACAGTGGG
>9 dna:chromosome chromosome:NCBIM37:9:1:124076172:1 67581971 ID38723 U +
TGAGAGCTCTGTTAAATAATCCCACGG
>9 dna:chromosome chromosome:NCBIM37:9:1:124076172:1 67581971 ID38724 U +
TGAGAGCTCTGTTAAATAATCCCACGGACT
>9 dna:chromosome chromosome:NCBIM37:9:1:124076172:1 67581983 ID8020 U +
TAAATAATCCCACGGACTCACCTGGTAGCC
>9 dna:chromosome chromosome:NCBIM37:9:1:124076172:1 67581990 ID28257 U +
TCCCACGGACTCACCTGGTAGCCTTTTGT
>9 dna:chromosome chromosome:NCBIM37:9:1:124076172:1 67582005 ID55333 U +
TGGTAGCCTTTTGTTGCAACTTTTGGA
>9 dna:chromosome chromosome:NCBIM37:9:1:124076172:1 67582019 ID43076 U +
TGCAACTTTTGGAAAAAATTTAAAGCTGC
>9 dna:chromosome chromosome:NCBIM37:9:1:124076172:1 67582045 ID45126 U +
TGCCACAGGAAAGTGACATTAAATGGGGT
>9 dna:chromosome chromosome:NCBIM37:9:1:124076172:1 67582106 ID51369 U +
TGGCAACTCTGTAGATACCATCTCTGG
>9 dna:chromosome chromosome:NCBIM37:9:1:124076172:1 67582143 ID50516 U +
TGGAGATGTTTCGTCAGGTTTTTCTGACAA
>9 dna:chromosome chromosome:NCBIM37:9:1:124076172:1 67582143 ID50517 U +
TGGAGATGTTTCGTCAGGTTTTTCTGACAAGA
>9 dna:chromosome chromosome:NCBIM37:9:1:124076172:1 67582167 ID36350 U +
TGACAAGAGAGCTGGCATGCCTTCTGCCC
>9 dna:chromosome chromosome:NCBIM37:9:1:124076172:1 67582167 ID36351 U +
TGACAAGAGAGCTGGCATGCCTTCTGCCCC
>9 dna:chromosome chromosome:NCBIM37:9:1:124076172:1 67582214 ID58896 U +
TGTGAAGCTCAGAGACAATGTCGTAAGGCTT
>9 dna:chromosome chromosome:NCBIM37:9:1:124076172:1 67582268 ID12784 U +
TACACTGTCGTGCTCCTGTACC
>9 dna:chromosome chromosome:NCBIM37:9:1:124076172:1 67582268 ID12785 U +
TACACTGTCGTGCTCCTGTACCTA
>9 dna:chromosome chromosome:NCBIM37:9:1:124076172:1 67582268 ID12786 U +
TACACTGTCGTGCTCCTGTACCTAGTTC
>9 dna:chromosome chromosome:NCBIM37:9:1:124076172:1 67582268 ID12787 U +
TACACTGTCGTGCTCCTGTACCTAGTTCA
>9 dna:chromosome chromosome:NCBIM37:9:1:124076172:1 67582268 ID12788 U +
TACACTGTCGTGCTCCTGTACCTAGTTCAC
>9 dna:chromosome chromosome:NCBIM37:9:1:124076172:1 67582286 ID14279 U +
TACCTAGTTCACAGGGTTCTTGCCAAGC
>9 dna:chromosome chromosome:NCBIM37:9:1:124076172:1 67582305 ID66824 U +
TTGCCAAGCCCTAGGAAAGCGCCTA
>9 dna:chromosome chromosome:NCBIM37:9:1:124076172:1 67582305 ID66825 U +
TTGCCAAGCCCTAGGAAAGCGCCTAG
>9 dna:chromosome chromosome:NCBIM37:9:1:124076172:1 67582306 ID44926 U +
TGCCAAGCCCTAGGAAAGCGCCTAGA
>9 dna:chromosome chromosome:NCBIM37:9:1:124076172:1 67582306 ID44927 U +
TGCCAAGCCCTAGGAAAGCGCCTAGAGGT
>9 dna:chromosome chromosome:NCBIM37:9:1:124076172:1 67582316 ID18891 U +
TAGGAAAGCGCCTAGAGGTTTCTCCA
>9 dna:chromosome chromosome:NCBIM37:9:1:124076172:1 67582316 ID18892 U +
TAGGAAAGCGCCTAGAGGTTTCTCCATA
>9 dna:chromosome chromosome:NCBIM37:9:1:124076172:1 67582316 ID18893 U +
TAGGAAAGCGCCTAGAGGTTTCTCCATAA
>9 dna:chromosome chromosome:NCBIM37:9:1:124076172:1 67582316 ID18894 U +
TAGGAAAGCGCCTAGAGGTTTCTCCATAAC
>9 dna:chromosome chromosome:NCBIM37:9:1:124076172:1 67582383 ID66012 U +
TTCTCTTGTATAAGGGGTATCCTTTTTAGAC
>9 dna:chromosome chromosome:NCBIM37:9:1:124076172:1 67582402 ID30559 U +
TCCTTTTTAGACAGAAAAAAACTCCCCAAG
>9 dna:chromosome chromosome:NCBIM37:9:1:124076172:1 67582405 ID69002 U +
TTTTTAGACAGAAAAAAACTCCCCAAGTGAC
>9 dna:chromosome chromosome:NCBIM37:9:1:124076172:1 67582406 ID68878 U +
TTTTAGACAGAAAAAAACTCCCCAAGTGACT
>9 dna:chromosome chromosome:NCBIM37:9:1:124076172:1 67582438 ID63598 U +
TTAAAGTCACTTTGATGTCATTGGAGAAG
>9 dna:chromosome chromosome:NCBIM37:9:1:124076172:1 67582484 ID40016 U +
TGAGGTTCAAGGGATTAAAGAATATTATTGT
>9 dna:chromosome chromosome:NCBIM37:9:1:124076172:1 67582534 ID19260 U +
TAGGAGAAACTTCCCTTTGTTCTTCA
>9 dna:chromosome chromosome:NCBIM37:9:1:124076172:1 67582534 ID19261 U +
TAGGAGAAACTTCCCTTTGTTCTTCAGGGC
>9 dna:chromosome chromosome:NCBIM37:9:1:124076172:1 67582545 ID28949 U +
TCCCTTTGTTCTTCAGGGCTGGTACAGAG
>9 dna:chromosome chromosome:NCBIM37:9:1:124076172:1 67582551 ID60838 U +
TGTTCTTCAGGGCTGGTACAGAGCTTGC
>9 dna:chromosome chromosome:NCBIM37:9:1:124076172:1 67582567 ID12901 U +
TACAGAGCTTGCACAAAGTTCTGAAGC
>9 dna:chromosome chromosome:NCBIM37:9:1:124076172:1 67582586 ID32134 U +
TCTGAAGCTTGAGACGGTCATAACAGTCT
>9 dna:chromosome chromosome:NCBIM37:9:1:124076172:1 67582586 ID32135 U +
TCTGAAGCTTGAGACGGTCATAACAGTCTT
>9 dna:chromosome chromosome:NCBIM37:9:1:124076172:1 67582588 ID35406 U +
TGAAGCTTGAGACGGTCATAACAGTCT
>9 dna:chromosome chromosome:NCBIM37:9:1:124076172:1 67582628 ID55479 U +
TGGTATGGTTTTAGACTTTACTCTGGGTGT
>9 dna:chromosome chromosome:NCBIM37:9:1:124076172:1 67582631 ID23179 U +
TATGGTTTTAGACTTTACTCTGGGTGTGG
>9 dna:chromosome chromosome:NCBIM37:9:1:124076172:1 67582633 ID56821 U +
TGGTTTTAGACTTTACTCTGGGTGTGGA
>9 dna:chromosome chromosome:NCBIM37:9:1:124076172:1 67582639 ID17075 U +
TAGACTTTACTCTGGGTGTGGAAAC
>9 dna:chromosome chromosome:NCBIM37:9:1:124076172:1 67582657 ID48846 U +
TGGAAACACCGAGTTGACAGACACTGTGGG
>9 dna:chromosome chromosome:NCBIM37:9:1:124076172:1 67582713 ID35389 U +
TGAAGCTACAAACTGAGACAATGAGGTTC
>9 dna:chromosome chromosome:NCBIM37:9:1:124076172:1 67582716 ID1082 U +
AGCTACAAACTGAGACAATGAGGTTC
>9 dna:chromosome chromosome:NCBIM37:9:1:124076172:1 67582726 ID38441 U +
TGAGACAATGAGGTTCTCAATAAAAGTGTGT
>9 dna:chromosome chromosome:NCBIM37:9:1:124076172:1 67582746 ID7031 U +
TAAAAGTGTGTTAAGAAAGGCTATCTTTAT
>9 dna:chromosome chromosome:NCBIM37:9:1:124076172:1 67582752 ID60269 U +
TGTGTTAAGAAAGGCTATCTTTATCCTGT
>9 dna:chromosome chromosome:NCBIM37:9:1:124076172:1 67582807 ID7084 U +
TAAAATAGCTTAGACCTATAGACGGATAAC
>9 dna:chromosome chromosome:NCBIM37:9:1:124076172:1 67582825 ID16961 U +
TAGACGGATAACTACACTACACGTGTAGTGGT
>9 dna:chromosome chromosome:NCBIM37:9:1:124076172:1 67582850 ID21113 U +
TAGTGGTATTGGTTAGAGAAGACTTTCTGT
>9 dna:chromosome chromosome:NCBIM37:9:1:124076172:1 67582877 ID60320 U +
TGTGTTGAGTAAGTTGCTGGATATCCTGAC
>9 dna:chromosome chromosome:NCBIM37:9:1:124076172:1 67583017 ID14932 U +
TACTACACAGACGATGAAACAGCAGGTTA
>9 dna:chromosome chromosome:NCBIM37:9:1:124076172:1 67583020 ID12621 U +
TACACAGACGATGAAACAGCAGGTTAGGT
>9 dna:chromosome chromosome:NCBIM37:9:1:124076172:1 67583074 ID38554 U +
TGAGACTTAATCTTGTGAGAATTGAATTCC
>9 dna:chromosome chromosome:NCBIM37:9:1:124076172:1 67583084 ID33138 U +
TCTTGTGAGAATTGAATTCCCTTTAGGTGT
>9 dna:chromosome chromosome:NCBIM37:9:1:124076172:1 67583086 ID67882 U +
TTGTGAGAATTGAATTCCCTTTAGGTGT
>9 dna:chromosome chromosome:NCBIM37:9:1:124076172:1 67583087 ID59150 U +
TGTGAGAATTGAATTCCCTTTAGGTGT
>9 dna:chromosome chromosome:NCBIM37:9:1:124076172:1 67583087 ID59151 U +
TGTGAGAATTGAATTCCCTTTAGGTGTTG
>9 dna:chromosome chromosome:NCBIM37:9:1:124076172:1 67583087 ID59154 U +
TGTGAGAATTGAATTCCCTTTAGGTGTTGT
>9 dna:chromosome chromosome:NCBIM37:9:1:124076172:1 67583089 ID38395 U +
TGAGAATTGAATTCCCTTTAGGTGT
>9 dna:chromosome chromosome:NCBIM37:9:1:124076172:1 67583089 ID38396 U +
TGAGAATTGAATTCCCTTTAGGTGTT
>9 dna:chromosome chromosome:NCBIM37:9:1:124076172:1 67583089 ID38397 U +
TGAGAATTGAATTCCCTTTAGGTGTTGTG
>9 dna:chromosome chromosome:NCBIM37:9:1:124076172:1 67583089 ID38398 U +
TGAGAATTGAATTCCCTTTAGGTGTTGTGG
>9 dna:chromosome chromosome:NCBIM37:9:1:124076172:1 67583095 ID66456 U +
TTGAATTCCCTTTAGGTGTTGTGGTC
>9 dna:chromosome chromosome:NCBIM37:9:1:124076172:1 67583107 ID20350 U +
TAGGTGTTGTGGTCTAGAAGCAGAAGG
>9 dna:chromosome chromosome:NCBIM37:9:1:124076172:1 67583142 ID4825 U +
GCAGCTTACTTAAAATGGTCTTTGTTTGG
>9 dna:chromosome chromosome:NCBIM37:9:1:124076172:1 67583213 ID68253 U +
TTTAATGTCTGACCACTAACTACATTTCTGTC
>9 dna:chromosome chromosome:NCBIM37:9:1:124076172:1 67583218 ID58653 U +
TGTCTGACCACTAACTACATTTCTGTCAAT
>9 dna:chromosome chromosome:NCBIM37:9:1:124076172:1 67583339 ID54449 U +
TGGGTACCGCATTTCCTGTGCAGTCTGGA
>9 dna:chromosome chromosome:NCBIM37:9:1:124076172:1 67583401 ID31444 U +
TCTAGAGGTTGGAACCTGGGCTCATGGTC
>9 dna:chromosome chromosome:NCBIM37:9:1:124076172:1 67583425 ID55768 U +
TGGTCTGCCGTAGTCCATGCTAAGTCCTC
>9 dna:chromosome chromosome:NCBIM37:9:1:124076172:1 67583472 ID48972 U +
TGGAAAGCAGTAAGCGTCTGAGCCCA
>9 dna:chromosome chromosome:NCBIM37:9:1:124076172:1 67583518 ID26944 U +
TCCAAGCGGTGCACGGCTCTGTTGGAGGT
>9 dna:chromosome chromosome:NCBIM37:9:1:124076172:1 67583518 ID26945 U +
TCCAAGCGGTGCACGGCTCTGTTGGAGGTC
>9 dna:chromosome chromosome:NCBIM37:9:1:124076172:1 67583578 ID100 U +
AACAAAGAATGTGGCTTGTGGCACG
>9 dna:chromosome chromosome:NCBIM37:9:1:124076172:1 67583626 ID60516 U +
TGTTACGTGTTGTCTAGTGGCCCTTGCTGT
>9 dna:chromosome chromosome:NCBIM37:9:1:124076172:1 67583629 ID14803 U +
TACGTGTTGTCTAGTGGCCCTTGCTGT
>9 dna:chromosome chromosome:NCBIM37:9:1:124076172:1 67583659 ID24142 U +
TCAAAAGGATGTGGGGCTGACCTCTCTGA
>9 dna:chromosome chromosome:NCBIM37:9:1:124076172:1 67583670 ID54348 U +
TGGGGCTGACCTCTCTGAAGCAATAGGGC
>9 dna:chromosome chromosome:NCBIM37:9:1:124076172:1 67583730 ID41776 U +
TGATGCTACATAGACCCTTGAAAGAGACAGT
>9 dna:chromosome chromosome:NCBIM37:9:1:124076172:1 67583764 ID20405 U +
TAGGTTGATGGTAATTGGAAGAGCTTCTGG
>9 dna:chromosome chromosome:NCBIM37:9:1:124076172:1 67583768 ID66646 U +
TTGATGGTAATTGGAAGAGCTTCTG
>9 dna:chromosome chromosome:NCBIM37:9:1:124076172:1 67583768 ID66647 U +
TTGATGGTAATTGGAAGAGCTTCTGG
>9 dna:chromosome chromosome:NCBIM37:9:1:124076172:1 67583768 ID66648 U +
TTGATGGTAATTGGAAGAGCTTCTGGG
>9 dna:chromosome chromosome:NCBIM37:9:1:124076172:1 67583768 ID66649 U +
TTGATGGTAATTGGAAGAGCTTCTGGGT
>9 dna:chromosome chromosome:NCBIM37:9:1:124076172:1 67583768 ID66650 U +
TTGATGGTAATTGGAAGAGCTTCTGGGTG
>9 dna:chromosome chromosome:NCBIM37:9:1:124076172:1 67583768 ID66651 U +
TTGATGGTAATTGGAAGAGCTTCTGGGTGA
>9 dna:chromosome chromosome:NCBIM37:9:1:124076172:1 67583769 ID41870 U +
TGATGGTAATTGGAAGAGCTTCTGGGTGA
>9 dna:chromosome chromosome:NCBIM37:9:1:124076172:1 67583806 ID29481 U +
TCCTAGAAGGGAGTGAGTCACTTGTGGAGC
>9 dna:chromosome chromosome:NCBIM37:9:1:124076172:1 67583809 ID16507 U +
TAGAAGGGAGTGAGTCACTTGTGGAGC
>9 dna:chromosome chromosome:NCBIM37:9:1:124076172:1 67583846 ID46623 U +
TGCCTTTGTGAGCGGTTAGATGATGC
>9 dna:chromosome chromosome:NCBIM37:9:1:124076172:1 67583846 ID46624 U +
TGCCTTTGTGAGCGGTTAGATGATGCT
>9 dna:chromosome chromosome:NCBIM37:9:1:124076172:1 67583846 ID46625 U +
TGCCTTTGTGAGCGGTTAGATGATGCTC
>9 dna:chromosome chromosome:NCBIM37:9:1:124076172:1 67583846 ID46626 U +
TGCCTTTGTGAGCGGTTAGATGATGCTCGT
>9 dna:chromosome chromosome:NCBIM37:9:1:124076172:1 67583846 ID46627 U +
TGCCTTTGTGAGCGGTTAGATGATGCTCGTC
>9 dna:chromosome chromosome:NCBIM37:9:1:124076172:1 67583850 ID68770 U +
TTTGTGAGCGGTTAGATGATGCTCGTCCTA
>9 dna:chromosome chromosome:NCBIM37:9:1:124076172:1 67583851 ID67886 U +
TTGTGAGCGGTTAGATGATGCTCGTC
>9 dna:chromosome chromosome:NCBIM37:9:1:124076172:1 67583852 ID59204 U +
TGTGAGCGGTTAGATGATGCTCGTCCTAG
>9 dna:chromosome chromosome:NCBIM37:9:1:124076172:1 67583852 ID59205 U +
TGTGAGCGGTTAGATGATGCTCGTCCTAGC
>9 dna:chromosome chromosome:NCBIM37:9:1:124076172:1 67583852 ID59206 U +
TGTGAGCGGTTAGATGATGCTCGTCCTAGCTA
>9 dna:chromosome chromosome:NCBIM37:9:1:124076172:1 67583854 ID39470 U +
TGAGCGGTTAGATGATGCTCGTCCTAGCTA
>9 dna:chromosome chromosome:NCBIM37:9:1:124076172:1 67583854 ID39471 U +
TGAGCGGTTAGATGATGCTCGTCCTAGCTAT
>9 dna:chromosome chromosome:NCBIM37:9:1:124076172:1 67583861 ID64142 U +
TTAGATGATGCTCGTCCTAGCTATTGCTTT
>9 dna:chromosome chromosome:NCBIM37:9:1:124076172:1 67583866 ID41785 U +
TGATGCTCGTCCTAGCTATTGCTTTTTTT
>9 dna:chromosome chromosome:NCBIM37:9:1:124076172:1 67583866 ID41786 U +
TGATGCTCGTCCTAGCTATTGCTTTTTTTT
>9 dna:chromosome chromosome:NCBIM37:9:1:124076172:1 67583894 ID69035 U +
TTTTTTTACACAAACCTAAATTGGCCTGGTC
>9 dna:chromosome chromosome:NCBIM37:9:1:124076172:1 67583897 ID68863 U +
TTTTACACAAACCTAAATTGGCCTGGTC
>9 dna:chromosome chromosome:NCBIM37:9:1:124076172:1 67583897 ID68864 U +
TTTTACACAAACCTAAATTGGCCTGGTCC
>9 dna:chromosome chromosome:NCBIM37:9:1:124076172:1 67583897 ID68865 U +
TTTTACACAAACCTAAATTGGCCTGGTCCT
>9 dna:chromosome chromosome:NCBIM37:9:1:124076172:1 67583898 ID68271 U +
TTTACACAAACCTAAATTGGCCTGGTCC
>9 dna:chromosome chromosome:NCBIM37:9:1:124076172:1 67583899 ID63848 U +
TTACACAAACCTAAATTGGCCTGGTCCT
>9 dna:chromosome chromosome:NCBIM37:9:1:124076172:1 67583899 ID63849 U +
TTACACAAACCTAAATTGGCCTGGTCCTA
>9 dna:chromosome chromosome:NCBIM37:9:1:124076172:1 67583900 ID12536 U +
TACACAAACCTAAATTGGCCTGGTCC
>9 dna:chromosome chromosome:NCBIM37:9:1:124076172:1 67583900 ID12537 U +
TACACAAACCTAAATTGGCCTGGTCCTA
>9 dna:chromosome chromosome:NCBIM37:9:1:124076172:1 67583900 ID12538 U +
TACACAAACCTAAATTGGCCTGGTCCTAGC
>9 dna:chromosome chromosome:NCBIM37:9:1:124076172:1 67583900 ID12539 U +
TACACAAACCTAAATTGGCCTGGTCCTAGCC
>9 dna:chromosome chromosome:NCBIM37:9:1:124076172:1 67583901 ID417 U +
ACACAAACCTAAATTGGCCTGGTCC
>9 dna:chromosome chromosome:NCBIM37:9:1:124076172:1 67583902 ID1837 U +
CACAAACCTAAATTGGCCTGGTCCTA
>9 dna:chromosome chromosome:NCBIM37:9:1:124076172:1 67583910 ID8299 U +
TAAATTGGCCTGGTCCTAGCCATAAGGGA
>9 dna:chromosome chromosome:NCBIM37:9:1:124076172:1 67583910 ID8300 U +
TAAATTGGCCTGGTCCTAGCCATAAGGGAA
>9 dna:chromosome chromosome:NCBIM37:9:1:124076172:1 67584027 ID51837 U +
TGGCATTAAAATGGCAGAGAAGTTAGG
>9 dna:chromosome chromosome:NCBIM37:9:1:124076172:1 67584032 ID63529 U +
TTAAAATGGCAGAGAAGTTAGGCTCCAGAA
>9 dna:chromosome chromosome:NCBIM37:9:1:124076172:1 67584033 ID7175 U +
TAAAATGGCAGAGAAGTTAGGCTCCAGAAA
>9 dna:chromosome chromosome:NCBIM37:9:1:124076172:1 67584045 ID4011 U +
GAAGTTAGGCTCCAGAAACAGAGGTGT
>9 dna:chromosome chromosome:NCBIM37:9:1:124076172:1 67584050 ID19801 U +
TAGGCTCCAGAAACAGAGGTGTGGG
>9 dna:chromosome chromosome:NCBIM37:9:1:124076172:1 67584090 ID8259 U +
TAAATTAAGAAAATGTTTCCAAGCAAC
>9 dna:chromosome chromosome:NCBIM37:9:1:124076172:1 67584090 ID8260 U +
TAAATTAAGAAAATGTTTCCAAGCAACA
>9 dna:chromosome chromosome:NCBIM37:9:1:124076172:1 67584090 ID8261 U +
TAAATTAAGAAAATGTTTCCAAGCAACATGC
>9 dna:chromosome chromosome:NCBIM37:9:1:124076172:1 67584095 ID9413 U +
TAAGAAAATGTTTCCAAGCAACATGCTGAA
>9 dna:chromosome chromosome:NCBIM37:9:1:124076172:1 67584095 ID9414 U +
TAAGAAAATGTTTCCAAGCAACATGCTGAAA
>9 dna:chromosome chromosome:NCBIM37:9:1:124076172:1 67584147 ID4294 U +
GACTGCCTATGAAACCAGAGATGGAAC
>9 dna:chromosome chromosome:NCBIM37:9:1:124076172:1 67584150 ID46159 U +
TGCCTATGAAACCAGAGATGGAACCAAGA
>9 dna:chromosome chromosome:NCBIM37:9:1:124076172:1 67584150 ID46160 U +
TGCCTATGAAACCAGAGATGGAACCAAGAA
>9 dna:chromosome chromosome:NCBIM37:9:1:124076172:1 67584156 ID33835 U +
TGAAACCAGAGATGGAACCAAGAAAGA
>9 dna:chromosome chromosome:NCBIM37:9:1:124076172:1 67584156 ID33836 U +
TGAAACCAGAGATGGAACCAAGAAAGACGA
>9 dna:chromosome chromosome:NCBIM37:9:1:124076172:1 67584164 ID4423 U +
GAGATGGAACCAAGAAAGACGAGAGTCTTC
>9 dna:chromosome chromosome:NCBIM37:9:1:124076172:1 67584202 ID32525 U +
TCTGCTTTCTTCCTGCCCTC
>9 dna:chromosome chromosome:NCBIM37:9:1:124076172:1 67584231 ID49307 U +
TGGAACTCTTGCCAAGTGCTAGTTAG
>9 dna:chromosome chromosome:NCBIM37:9:1:124076172:1 67584231 ID49308 U +
TGGAACTCTTGCCAAGTGCTAGTTAGA
>9 dna:chromosome chromosome:NCBIM37:9:1:124076172:1 67584231 ID49309 U +
TGGAACTCTTGCCAAGTGCTAGTTAGAGATT
>9 dna:chromosome chromosome:NCBIM37:9:1:124076172:1 67584239 ID66828 U +
TTGCCAAGTGCTAGTTAGAGATTGAGGA
>9 dna:chromosome chromosome:NCBIM37:9:1:124076172:1 67584239 ID66829 U +
TTGCCAAGTGCTAGTTAGAGATTGAGGAC
>9 dna:chromosome chromosome:NCBIM37:9:1:124076172:1 67584240 ID44990 U +
TGCCAAGTGCTAGTTAGAGATTGAGGAC
>9 dna:chromosome chromosome:NCBIM37:9:1:124076172:1 67584240 ID44991 U +
TGCCAAGTGCTAGTTAGAGATTGAGGACAT
>9 dna:chromosome chromosome:NCBIM37:9:1:124076172:1 67584241 ID4901 U +
GCCAAGTGCTAGTTAGAGATTGAGG
>9 dna:chromosome chromosome:NCBIM37:9:1:124076172:1 67584247 ID47249 U +
TGCTAGTTAGAGATTGAGGACATTA
>9 dna:chromosome chromosome:NCBIM37:9:1:124076172:1 67584247 ID47250 U +
TGCTAGTTAGAGATTGAGGACATTATGTAG
>9 dna:chromosome chromosome:NCBIM37:9:1:124076172:1 67584247 ID47251 U +
TGCTAGTTAGAGATTGAGGACATTATGTAGC
>9 dna:chromosome chromosome:NCBIM37:9:1:124076172:1 67584250 ID21218 U +
TAGTTAGAGATTGAGGACATTATGTAGC
>9 dna:chromosome chromosome:NCBIM37:9:1:124076172:1 67584282 ID6078 U +
GTGAAAGGTGTGTCTCCACCGGCTGC
>9 dna:chromosome chromosome:NCBIM37:9:1:124076172:1 67584309 ID65384 U +
TTCCCAGGATATAGGGAAGGCCAACAGC
>9 dna:chromosome chromosome:NCBIM37:9:1:124076172:1 67584318 ID21911 U +
TATAGGGAAGGCCAACAGCAAAGACAG
>9 dna:chromosome chromosome:NCBIM37:9:1:124076172:1 67584433 ID13757 U +
TACCACCTTTATTTCTCTTTGGGCAGC
>9 dna:chromosome chromosome:NCBIM37:9:1:124076172:1 67584469 ID47068 U +
TGCTACAAGCACAGAACAGGCAAC
>9 dna:chromosome chromosome:NCBIM37:9:1:124076172:1 67584539 ID67090 U +
TTGGACACTGGCAGAGATAACTGTGCC
>9 dna:chromosome chromosome:NCBIM37:9:1:124076172:1 67584547 ID51629 U +
TGGCAGAGATAACTGTGCCGCCTCTC
>9 dna:chromosome chromosome:NCBIM37:9:1:124076172:1 67584615 ID20638 U +
TAGTAGCAGCTCACCTTGGCTTCGATC
>9 dna:chromosome chromosome:NCBIM37:9:1:124076172:1 67584633 ID5258 U +
GCTTCGATCATGGGCATCATACACAAATG
>9 dna:chromosome chromosome:NCBIM37:9:1:124076172:1 67584737 ID37981 U +
TGAGAAAACAACGATAAAGAATTTGGCATC
>9 dna:chromosome chromosome:NCBIM37:9:1:124076172:1 67584751 ID7623 U +
TAAAGAATTTGGCATCTAATTTATGGGTCC
>9 dna:chromosome chromosome:NCBIM37:9:1:124076172:1 67584774 ID54545 U +
TGGGTCCCATAAATTGTTTGAGAAAACAA
>9 dna:chromosome chromosome:NCBIM37:9:1:124076172:1 67584774 ID54546 U +
TGGGTCCCATAAATTGTTTGAGAAAACAAA
>9 dna:chromosome chromosome:NCBIM37:9:1:124076172:1 67584790 ID68582 U +
TTTGAGAAAACAAAGACTACTCTTAGAGGA
>9 dna:chromosome chromosome:NCBIM37:9:1:124076172:1 67584834 ID35092 U +
TGAAGAAGGTCATTCCTTAAGCTGAGAAC
>9 dna:chromosome chromosome:NCBIM37:9:1:124076172:1 67584856 ID38128 U +
TGAGAACAGGGCAGACAAAAGTTGC
>9 dna:chromosome chromosome:NCBIM37:9:1:124076172:1 67584878 ID47221 U +
TGCTAGGTTTTCATCCCTACTGTCTTTGG
>9 dna:chromosome chromosome:NCBIM37:9:1:124076172:1 67584878 ID47222 U +
TGCTAGGTTTTCATCCCTACTGTCTTTGGT
>9 dna:chromosome chromosome:NCBIM37:9:1:124076172:1 67584935 ID22818 U +
TATGAGCTTTGAAGACAACATAAAGAG
>9 dna:chromosome chromosome:NCBIM37:9:1:124076172:1 67584955 ID7666 U +
TAAAGAGCATTTCCAGGATATGGATCTT
>9 dna:chromosome chromosome:NCBIM37:9:1:124076172:1 67584997 ID23476 U +
TATTATCCATCGAGTTTGGTACTGCAAAGC
>9 dna:chromosome chromosome:NCBIM37:9:1:124076172:1 67585191 ID3362 U +
CTATTTTACACAAGGTTTTGATGAGTGTT
>9 dna:chromosome chromosome:NCBIM37:9:1:124076172:1 67585191 ID3363 U +
CTATTTTACACAAGGTTTTGATGAGTGTTT
>9 dna:chromosome chromosome:NCBIM37:9:1:124076172:1 67585192 ID24030 U +
TATTTTACACAAGGTTTTGATGAGTGTT
>9 dna:chromosome chromosome:NCBIM37:9:1:124076172:1 67585192 ID24031 U +
TATTTTACACAAGGTTTTGATGAGTGTTT
>9 dna:chromosome chromosome:NCBIM37:9:1:124076172:1 67585197 ID12568 U +
TACACAAGGTTTTGATGAGTGTTTGATGT
>9 dna:chromosome chromosome:NCBIM37:9:1:124076172:1 67585197 ID12569 U +
TACACAAGGTTTTGATGAGTGTTTGATGTT
>9 dna:chromosome chromosome:NCBIM37:9:1:124076172:1 67585207 ID68629 U +
TTTGATGAGTGTTTGATGTTCATGGT
>9 dna:chromosome chromosome:NCBIM37:9:1:124076172:1 67585209 ID41648 U +
TGATGAGTGTTTGATGTTCATGGTT
>9 dna:chromosome chromosome:NCBIM37:9:1:124076172:1 67585209 ID41649 U +
TGATGAGTGTTTGATGTTCATGGTTC
>9 dna:chromosome chromosome:NCBIM37:9:1:124076172:1 67585212 ID40455 U +
TGAGTGTTTGATGTTCATGGTTCTGTAATG
>9 dna:chromosome chromosome:NCBIM37:9:1:124076172:1 67585235 ID57427 U +
TGTAATGAGGGATGGTGTTCTAGGGAGGC
>9 dna:chromosome chromosome:NCBIM37:9:1:124076172:1 67585278 ID8767 U +
TAACATCACCATGTTTTTCTCGTTGGCC
>9 dna:chromosome chromosome:NCBIM37:9:1:124076172:1 67585278 ID8768 U +
TAACATCACCATGTTTTTCTCGTTGGCCA
>9 dna:chromosome chromosome:NCBIM37:9:1:124076172:1 67585278 ID8769 U +
TAACATCACCATGTTTTTCTCGTTGGCCAT
>9 dna:chromosome chromosome:NCBIM37:9:1:124076172:1 67585285 ID562 U +
ACCATGTTTTTCTCGTTGGCCATGG
>9 dna:chromosome chromosome:NCBIM37:9:1:124076172:1 67585306 ID1565 U +
ATGGGCCATTGAGACTTTTCATATTTCTACT
>9 dna:chromosome chromosome:NCBIM37:9:1:124076172:1 67585307 ID54115 U +
TGGGCCATTGAGACTTTTCATATTTCTAC
>9 dna:chromosome chromosome:NCBIM37:9:1:124076172:1 67585307 ID54116 U +
TGGGCCATTGAGACTTTTCATATTTCTACT
>9 dna:chromosome chromosome:NCBIM37:9:1:124076172:1 67585307 ID54117 U +
TGGGCCATTGAGACTTTTCATATTTCTACTG
>9 dna:chromosome chromosome:NCBIM37:9:1:124076172:1 67585307 ID54118 U +
TGGGCCATTGAGACTTTTCATATTTCTACTGT
>9 dna:chromosome chromosome:NCBIM37:9:1:124076172:1 67585315 ID38576 U +
TGAGACTTTTCATATTTCTACTGTTCTTGG
>9 dna:chromosome chromosome:NCBIM37:9:1:124076172:1 67585315 ID38577 U +
TGAGACTTTTCATATTTCTACTGTTCTTGGA
>9 dna:chromosome chromosome:NCBIM37:9:1:124076172:1 67585387 ID21014 U +
TAGTGATAATAATAAGCCATATGCCTAC
>9 dna:chromosome chromosome:NCBIM37:9:1:124076172:1 67585387 ID21015 U +
TAGTGATAATAATAAGCCATATGCCTACCC
>9 dna:chromosome chromosome:NCBIM37:9:1:124076172:1 67585393 ID10806 U +
TAATAATAAGCCATATGCCTACCCTATCTT
>9 dna:chromosome chromosome:NCBIM37:9:1:124076172:1 67585396 ID10773 U +
TAATAAGCCATATGCCTACCCTATCTTTGT
>9 dna:chromosome chromosome:NCBIM37:9:1:124076172:1 67585396 ID10774 U +
TAATAAGCCATATGCCTACCCTATCTTTGTT
>9 dna:chromosome chromosome:NCBIM37:9:1:124076172:1 67585399 ID10036 U +
TAAGCCATATGCCTACCCTATCTTTGTTTC
>9 dna:chromosome chromosome:NCBIM37:9:1:124076172:1 67585503 ID42539 U +
TGATTTTTCTCAGACTGGTTGTGT
>9 dna:chromosome chromosome:NCBIM37:9:1:124076172:1 67585574 ID53009 U +
TGGGAAGTTTGTTTTCTAGGTCTAGT
>9 dna:chromosome chromosome:NCBIM37:9:1:124076172:1 67585587 ID65865 U +
TTCTAGGTCTAGTATTTTCTCCTAGGGA
>9 dna:chromosome chromosome:NCBIM37:9:1:124076172:1 67585587 ID65866 U +
TTCTAGGTCTAGTATTTTCTCCTAGGGAA
>9 dna:chromosome chromosome:NCBIM37:9:1:124076172:1 67585587 ID65867 U +
TTCTAGGTCTAGTATTTTCTCCTAGGGAAA
>9 dna:chromosome chromosome:NCBIM37:9:1:124076172:1 67585617 ID47702 U +
TGCTCTTTTTTCTTAGGTTTGCCTCTACTC
>9 dna:chromosome chromosome:NCBIM37:9:1:124076172:1 67585617 ID47703 U +
TGCTCTTTTTTCTTAGGTTTGCCTCTACTCC
>9 dna:chromosome chromosome:NCBIM37:9:1:124076172:1 67585620 ID33325 U +
TCTTTTTTCTTAGGTTTGCCTCTACTCCC
>9 dna:chromosome chromosome:NCBIM37:9:1:124076172:1 67585622 ID69031 U +
TTTTTTCTTAGGTTTGCCTCTACTCCCAA
>9 dna:chromosome chromosome:NCBIM37:9:1:124076172:1 67585623 ID69012 U +
TTTTTCTTAGGTTTGCCTCTACTCCCAAC
>9 dna:chromosome chromosome:NCBIM37:9:1:124076172:1 67585626 ID66137 U +
TTCTTAGGTTTGCCTCTACTCCCAACAGC
>9 dna:chromosome chromosome:NCBIM37:9:1:124076172:1 67585626 ID66138 U +
TTCTTAGGTTTGCCTCTACTCCCAACAGCT
>9 dna:chromosome chromosome:NCBIM37:9:1:124076172:1 67585627 ID32878 U +
TCTTAGGTTTGCCTCTACTCCCAACAGCT
>9 dna:chromosome chromosome:NCBIM37:9:1:124076172:1 67585627 ID32879 U +
TCTTAGGTTTGCCTCTACTCCCAACAGCTGTC
>9 dna:chromosome chromosome:NCBIM37:9:1:124076172:1 67585630 ID20482 U +
TAGGTTTGCCTCTACTCCCAACAGCTGTC
>9 dna:chromosome chromosome:NCBIM37:9:1:124076172:1 67585662 ID58916 U +
TGTGAAGTGACTGAGTAGCTCATAGCTAT
>9 dna:chromosome chromosome:NCBIM37:9:1:124076172:1 67585662 ID58917 U +
TGTGAAGTGACTGAGTAGCTCATAGCTATG
>9 dna:chromosome chromosome:NCBIM37:9:1:124076172:1 67585684 ID18614 U +
TAGCTATGGTGAAAAGAGAAACCTCAAA
>9 dna:chromosome chromosome:NCBIM37:9:1:124076172:1 67585684 ID18615 U +
TAGCTATGGTGAAAAGAGAAACCTCAAAC
>9 dna:chromosome chromosome:NCBIM37:9:1:124076172:1 67585684 ID18616 U +
TAGCTATGGTGAAAAGAGAAACCTCAAACA
>9 dna:chromosome chromosome:NCBIM37:9:1:124076172:1 67585690 ID55833 U +
TGGTGAAAAGAGAAACCTCAAACACAAAGA
>9 dna:chromosome chromosome:NCBIM37:9:1:124076172:1 67585690 ID55834 U +
TGGTGAAAAGAGAAACCTCAAACACAAAGAC
>9 dna:chromosome chromosome:NCBIM37:9:1:124076172:1 67585707 ID24176 U +
TCAAACACAAAGACAAACCTGTGTGCC
>9 dna:chromosome chromosome:NCBIM37:9:1:124076172:1 67585707 ID24177 U +
TCAAACACAAAGACAAACCTGTGTGCCTTG
>9 dna:chromosome chromosome:NCBIM37:9:1:124076172:1 67585713 ID384 U +
ACAAAGACAAACCTGTGTGCCTTGCTGATA
>9 dna:chromosome chromosome:NCBIM37:9:1:124076172:1 67585718 ID4078 U +
GACAAACCTGTGTGCCTTGCTGATAGC
>9 dna:chromosome chromosome:NCBIM37:9:1:124076172:1 67585735 ID47825 U +
TGCTGATAGCAGGTTGGGTTTTGTGTGAAC
>9 dna:chromosome chromosome:NCBIM37:9:1:124076172:1 67585738 ID40949 U +
TGATAGCAGGTTGGGTTTTGTGTGAACTA
>9 dna:chromosome chromosome:NCBIM37:9:1:124076172:1 67585758 ID58834 U +
TGTGAACTAGGGTTTTGCATCTAGA
>9 dna:chromosome chromosome:NCBIM37:9:1:124076172:1 67585760 ID34893 U +
TGAACTAGGGTTTTGCATCTAGATTCCAAA
>9 dna:chromosome chromosome:NCBIM37:9:1:124076172:1 67585773 ID44388 U +
TGCATCTAGATTCCAAAGTCAGAAATGACA
>9 dna:chromosome chromosome:NCBIM37:9:1:124076172:1 67585798 ID36291 U +
TGACAAATGACAAGTTTTCTGGTGTCC
>9 dna:chromosome chromosome:NCBIM37:9:1:124076172:1 67585798 ID36292 U +
TGACAAATGACAAGTTTTCTGGTGTCCT
>9 dna:chromosome chromosome:NCBIM37:9:1:124076172:1 67585798 ID36294 U +
TGACAAATGACAAGTTTTCTGGTGTCCTT
>9 dna:chromosome chromosome:NCBIM37:9:1:124076172:1 67585798 ID36296 U +
TGACAAATGACAAGTTTTCTGGTGTCCTTG
>9 dna:chromosome chromosome:NCBIM37:9:1:124076172:1 67585798 ID36297 U +
TGACAAATGACAAGTTTTCTGGTGTCCTTGC
>9 dna:chromosome chromosome:NCBIM37:9:1:124076172:1 67585799 ID4085 U +
GACAAATGACAAGTTTTCTGGTGTCCTTG
>9 dna:chromosome chromosome:NCBIM37:9:1:124076172:1 67585805 ID36407 U +
TGACAAGTTTTCTGGTGTCCTTGCG
>9 dna:chromosome chromosome:NCBIM37:9:1:124076172:1 67585805 ID36408 U +
TGACAAGTTTTCTGGTGTCCTTGCGG
>9 dna:chromosome chromosome:NCBIM37:9:1:124076172:1 67585805 ID36409 U +
TGACAAGTTTTCTGGTGTCCTTGCGGTG
>9 dna:chromosome chromosome:NCBIM37:9:1:124076172:1 67585805 ID36410 U +
TGACAAGTTTTCTGGTGTCCTTGCGGTGG
>9 dna:chromosome chromosome:NCBIM37:9:1:124076172:1 67585805 ID36412 U +
TGACAAGTTTTCTGGTGTCCTTGCGGTGGT
>9 dna:chromosome chromosome:NCBIM37:9:1:124076172:1 67585848 ID49959 U +
TGGAATTAGAAATAATGTGATGGGTCT
>9 dna:chromosome chromosome:NCBIM37:9:1:124076172:1 67585848 ID49960 U +
TGGAATTAGAAATAATGTGATGGGTCTGAC
>9 dna:chromosome chromosome:NCBIM37:9:1:124076172:1 67585848 ID49961 U +
TGGAATTAGAAATAATGTGATGGGTCTGACC
>9 dna:chromosome chromosome:NCBIM37:9:1:124076172:1 67585853 ID64061 U +
TTAGAAATAATGTGATGGGTCTGACCTG
>9 dna:chromosome chromosome:NCBIM37:9:1:124076172:1 67585854 ID16180 U +
TAGAAATAATGTGATGGGTCTGACC
>9 dna:chromosome chromosome:NCBIM37:9:1:124076172:1 67585854 ID16181 U +
TAGAAATAATGTGATGGGTCTGACCTG
>9 dna:chromosome chromosome:NCBIM37:9:1:124076172:1 67585854 ID16182 U +
TAGAAATAATGTGATGGGTCTGACCTGTA
>9 dna:chromosome chromosome:NCBIM37:9:1:124076172:1 67585863 ID59410 U +
TGTGATGGGTCTGACCTGTAACTTTATGGA
>9 dna:chromosome chromosome:NCBIM37:9:1:124076172:1 67585863 ID59411 U +
TGTGATGGGTCTGACCTGTAACTTTATGGAG
>9 dna:chromosome chromosome:NCBIM37:9:1:124076172:1 67585867 ID1566 U +
ATGGGTCTGACCTGTAACTTTATGGAGTC
>9 dna:chromosome chromosome:NCBIM37:9:1:124076172:1 67585881 ID9374 U +
TAACTTTATGGAGTCCCTGGTGGCATT
>9 dna:chromosome chromosome:NCBIM37:9:1:124076172:1 67585881 ID9375 U +
TAACTTTATGGAGTCCCTGGTGGCATTCAC
>9 dna:chromosome chromosome:NCBIM37:9:1:124076172:1 67585991 ID33761 U +
TGAAAATTCTGCTCTCGAACAGAGTCC
>9 dna:chromosome chromosome:NCBIM37:9:1:124076172:1 67585991 ID33762 U +
TGAAAATTCTGCTCTCGAACAGAGTCCC
>9 dna:chromosome chromosome:NCBIM37:9:1:124076172:1 67586000 ID47636 U +
TGCTCTCGAACAGAGTCCCAAGTATGTGT
>9 dna:chromosome chromosome:NCBIM37:9:1:124076172:1 67586031 ID26504 U +
TCATTCTGATATTGTGTCTGTGAGCC
>9 dna:chromosome chromosome:NCBIM37:9:1:124076172:1 67586058 ID50158 U +
TGGACATGTTGGAAAGTCTCCAGACTTC
>9 dna:chromosome chromosome:NCBIM37:9:1:124076172:1 67586099 ID65533 U +
TTCCTCATGGGTAAAATTGGGATATCAA
>9 dna:chromosome chromosome:NCBIM37:9:1:124076172:1 67586099 ID65534 U +
TTCCTCATGGGTAAAATTGGGATATCAAGA
>9 dna:chromosome chromosome:NCBIM37:9:1:124076172:1 67586099 ID65535 U +
TTCCTCATGGGTAAAATTGGGATATCAAGAC
>9 dna:chromosome chromosome:NCBIM37:9:1:124076172:1 67586100 ID29728 U +
TCCTCATGGGTAAAATTGGGATATCAAGAC
>9 dna:chromosome chromosome:NCBIM37:9:1:124076172:1 67586106 ID54407 U +
TGGGTAAAATTGGGATATCAAGACCCCC
>9 dna:chromosome chromosome:NCBIM37:9:1:124076172:1 67586106 ID54408 U +
TGGGTAAAATTGGGATATCAAGACCCCCC
>9 dna:chromosome chromosome:NCBIM37:9:1:124076172:1 67586137 ID54928 U +
TGGGTTGGTGCACAGATTCAATAAGCTC
>9 dna:chromosome chromosome:NCBIM37:9:1:124076172:1 67586137 ID54929 U +
TGGGTTGGTGCACAGATTCAATAAGCTCT
>9 dna:chromosome chromosome:NCBIM37:9:1:124076172:1 67586137 ID54930 U +
TGGGTTGGTGCACAGATTCAATAAGCTCTG
>9 dna:chromosome chromosome:NCBIM37:9:1:124076172:1 67586137 ID54931 U +
TGGGTTGGTGCACAGATTCAATAAGCTCTGT
>9 dna:chromosome chromosome:NCBIM37:9:1:124076172:1 67586137 ID54932 U +
TGGGTTGGTGCACAGATTCAATAAGCTCTGTA
>9 dna:chromosome chromosome:NCBIM37:9:1:124076172:1 67586141 ID67534 U +
TTGGTGCACAGATTCAATAAGCTCTGT
>9 dna:chromosome chromosome:NCBIM37:9:1:124076172:1 67586141 ID67535 U +
TTGGTGCACAGATTCAATAAGCTCTGTAAC
>9 dna:chromosome chromosome:NCBIM37:9:1:124076172:1 67586141 ID67536 U +
TTGGTGCACAGATTCAATAAGCTCTGTAACC
>9 dna:chromosome chromosome:NCBIM37:9:1:124076172:1 67586142 ID56110 U +
TGGTGCACAGATTCAATAAGCTCTGTAACC
>9 dna:chromosome chromosome:NCBIM37:9:1:124076172:1 67586158 ID10127 U +
TAAGCTCTGTAACCTTCATGTTATGTAAA
>9 dna:chromosome chromosome:NCBIM37:9:1:124076172:1 67586176 ID60645 U +
TGTTATGTAAACCATTGTAATTGAAAAGCC
>9 dna:chromosome chromosome:NCBIM37:9:1:124076172:1 67586176 ID60646 U +
TGTTATGTAAACCATTGTAATTGAAAAGCCA
>9 dna:chromosome chromosome:NCBIM37:9:1:124076172:1 67586178 ID64410 U +
TTATGTAAACCATTGTAATTGAAAAGCCAG
>9 dna:chromosome chromosome:NCBIM37:9:1:124076172:1 67586179 ID23181 U +
TATGTAAACCATTGTAATTGAAAAGCCAGG
>9 dna:chromosome chromosome:NCBIM37:9:1:124076172:1 67586181 ID57141 U +
TGTAAACCATTGTAATTGAAAAGCCAGGT
>9 dna:chromosome chromosome:NCBIM37:9:1:124076172:1 67586230 ID50400 U +
TGGAGAACATGTATGTGGACATTTCTGCC
>9 dna:chromosome chromosome:NCBIM37:9:1:124076172:1 67586230 ID50401 U +
TGGAGAACATGTATGTGGACATTTCTGCCA
>9 dna:chromosome chromosome:NCBIM37:9:1:124076172:1 67586241 ID23273 U +
TATGTGGACATTTCTGCCATCTTACATGC
>9 dna:chromosome chromosome:NCBIM37:9:1:124076172:1 67586243 ID59838 U +
TGTGGACATTTCTGCCATCTTACATGC
>9 dna:chromosome chromosome:NCBIM37:9:1:124076172:1 67586243 ID59839 U +
TGTGGACATTTCTGCCATCTTACATGCTGT
>9 dna:chromosome chromosome:NCBIM37:9:1:124076172:1 67586255 ID45579 U +
TGCCATCTTACATGCTGTTGCATGCTACCTG
>9 dna:chromosome chromosome:NCBIM37:9:1:124076172:1 67586267 ID48108 U +
TGCTGTTGCATGCTACCTGGCTAATCT
>9 dna:chromosome chromosome:NCBIM37:9:1:124076172:1 67586291 ID31999 U +
TCTCTGTAGTTATATGAAAATGTGGGTGT
>9 dna:chromosome chromosome:NCBIM37:9:1:124076172:1 67586295 ID57733 U +
TGTAGTTATATGAAAATGTGGGTGTATTG
>9 dna:chromosome chromosome:NCBIM37:9:1:124076172:1 67586295 ID57734 U +
TGTAGTTATATGAAAATGTGGGTGTATTGAA
>9 dna:chromosome chromosome:NCBIM37:9:1:124076172:1 67586297 ID21224 U +
TAGTTATATGAAAATGTGGGTGTATTGAA
>9 dna:chromosome chromosome:NCBIM37:9:1:124076172:1 67586305 ID33745 U +
TGAAAATGTGGGTGTATTGAAAGGGTTTA
>9 dna:chromosome chromosome:NCBIM37:9:1:124076172:1 67586311 ID59926 U +
TGTGGGTGTATTGAAAGGGTTTATATATAGC
>9 dna:chromosome chromosome:NCBIM37:9:1:124076172:1 67586322 ID34143 U +
TGAAAGGGTTTATATATAGCTTTCATTGGC
>9 dna:chromosome chromosome:NCBIM37:9:1:124076172:1 67586322 ID34144 U +
TGAAAGGGTTTATATATAGCTTTCATTGGCGT
>9 dna:chromosome chromosome:NCBIM37:9:1:124076172:1 67586336 ID21899 U +
TATAGCTTTCATTGGCGTCCTAAAGTGGGC
>9 dna:chromosome chromosome:NCBIM37:9:1:124076172:1 67586410 ID51145 U +
TGGATTCAAAGATAGCGATTACTTCTAGAA
>9 dna:chromosome chromosome:NCBIM37:9:1:124076172:1 67586432 ID65831 U +
TTCTAGAAGTTTTCTCTGAACATGAGCAC
>9 dna:chromosome chromosome:NCBIM37:9:1:124076172:1 67586435 ID16582 U +
TAGAAGTTTTCTCTGAACATGAGCACAGTA
>9 dna:chromosome chromosome:NCBIM37:9:1:124076172:1 67586443 ID65996 U +
TTCTCTGAACATGAGCACAGTACTGAATGC
>9 dna:chromosome chromosome:NCBIM37:9:1:124076172:1 67586448 ID34717 U +
TGAACATGAGCACAGTACTGAATGCAGTGA
>9 dna:chromosome chromosome:NCBIM37:9:1:124076172:1 67586463 ID15354 U +
TACTGAATGCAGTGATATTACAGGCAGAT
>9 dna:chromosome chromosome:NCBIM37:9:1:124076172:1 67586466 ID35952 U +
TGAATGCAGTGATATTACAGGCAGATGGTT
>9 dna:chromosome chromosome:NCBIM37:9:1:124076172:1 67586470 ID44174 U +
TGCAGTGATATTACAGGCAGATGGTTG
>9 dna:chromosome chromosome:NCBIM37:9:1:124076172:1 67586470 ID44175 U +
TGCAGTGATATTACAGGCAGATGGTTGATGT
>9 dna:chromosome chromosome:NCBIM37:9:1:124076172:1 67586475 ID41160 U +
TGATATTACAGGCAGATGGTTGATGT
>9 dna:chromosome chromosome:NCBIM37:9:1:124076172:1 67586475 ID41161 U +
TGATATTACAGGCAGATGGTTGATGTAGC
>9 dna:chromosome chromosome:NCBIM37:9:1:124076172:1 67586512 ID40159 U +
TGAGTATTTTCTATGTTTTGTGGTT
>9 dna:chromosome chromosome:NCBIM37:9:1:124076172:1 67586512 ID40160 U +
TGAGTATTTTCTATGTTTTGTGGTTTG
>9 dna:chromosome chromosome:NCBIM37:9:1:124076172:1 67586512 ID40161 U +
TGAGTATTTTCTATGTTTTGTGGTTTGG
>9 dna:chromosome chromosome:NCBIM37:9:1:124076172:1 67586512 ID40162 U +
TGAGTATTTTCTATGTTTTGTGGTTTGGG
>9 dna:chromosome chromosome:NCBIM37:9:1:124076172:1 67586545 ID34786 U +
TGAACCCAAGGTTTTATGCATGCTAAT
>9 dna:chromosome chromosome:NCBIM37:9:1:124076172:1 67586559 ID23019 U +
TATGCATGCTAATAAGCACTCTACGACTGA
>9 dna:chromosome chromosome:NCBIM37:9:1:124076172:1 67586561 ID44487 U +
TGCATGCTAATAAGCACTCTACGACTGAGCC
>9 dna:chromosome chromosome:NCBIM37:9:1:124076172:1 67586565 ID47020 U +
TGCTAATAAGCACTCTACGACTGAGCCACAT
>9 dna:chromosome chromosome:NCBIM37:9:1:124076172:1 67586571 ID9981 U +
TAAGCACTCTACGACTGAGCCACATCC
>9 dna:chromosome chromosome:NCBIM37:9:1:124076172:1 67586571 ID9982 U +
TAAGCACTCTACGACTGAGCCACATCCC
>9 dna:chromosome chromosome:NCBIM37:9:1:124076172:1 67586571 ID9983 U +
TAAGCACTCTACGACTGAGCCACATCCCC
>9 dna:chromosome chromosome:NCBIM37:9:1:124076172:1 67586580 ID14586 U +
TACGACTGAGCCACATCCCCAGCTCCTTAC
>9 dna:chromosome chromosome:NCBIM37:9:1:124076172:1 67586610 ID39934 U +
TGAGGTCCGATGACAGAACATTTGAGTC
>9 dna:chromosome chromosome:NCBIM37:9:1:124076172:1 67586610 ID39935 U +
TGAGGTCCGATGACAGAACATTTGAGTCT
>9 dna:chromosome chromosome:NCBIM37:9:1:124076172:1 67586610 ID39936 U +
TGAGGTCCGATGACAGAACATTTGAGTCTA
>9 dna:chromosome chromosome:NCBIM37:9:1:124076172:1 67586614 ID6021 U +
GTCCGATGACAGAACATTTGAGTCTAAAAA
>9 dna:chromosome chromosome:NCBIM37:9:1:124076172:1 67586626 ID151 U +
AACATTTGAGTCTAAAAATGTTGGACAGGC
>9 dna:chromosome chromosome:NCBIM37:9:1:124076172:1 67586638 ID6569 U +
TAAAAATGTTGGACAGGCTCAGTGGA
>9 dna:chromosome chromosome:NCBIM37:9:1:124076172:1 67586670 ID25751 U +
TCAGATTATCCAATTGTTCTTTGAAGGC
>9 dna:chromosome chromosome:NCBIM37:9:1:124076172:1 67586670 ID25752 U +
TCAGATTATCCAATTGTTCTTTGAAGGCGA
>9 dna:chromosome chromosome:NCBIM37:9:1:124076172:1 67586678 ID27207 U +
TCCAATTGTTCTTTGAAGGCGAACCCAAA
>9 dna:chromosome chromosome:NCBIM37:9:1:124076172:1 67586678 ID27208 U +
TCCAATTGTTCTTTGAAGGCGAACCCAAAG
>9 dna:chromosome chromosome:NCBIM37:9:1:124076172:1 67586705 ID265 U +
AAGCAAATGATTTGGCTGAAAGAAAGT
>9 dna:chromosome chromosome:NCBIM37:9:1:124076172:1 67586748 ID14315 U +
TACCTCATTTGAAAAGAGAGATGTGACC
>9 dna:chromosome chromosome:NCBIM37:9:1:124076172:1 67586748 ID14316 U +
TACCTCATTTGAAAAGAGAGATGTGACCT
>9 dna:chromosome chromosome:NCBIM37:9:1:124076172:1 67586748 ID14317 U +
TACCTCATTTGAAAAGAGAGATGTGACCTG
>9 dna:chromosome chromosome:NCBIM37:9:1:124076172:1 67586786 ID25648 U +
TCAGAGATTCTCATTTTGGTCTACTGGGA
>9 dna:chromosome chromosome:NCBIM37:9:1:124076172:1 67586787 ID2229 U +
CAGAGATTCTCATTTTGGTCTACTGGGAA
>9 dna:chromosome chromosome:NCBIM37:9:1:124076172:1 67586839 ID16990 U +
TAGACTATCATGACTGAAATGAATGAGCA
>9 dna:chromosome chromosome:NCBIM37:9:1:124076172:1 67586839 ID16991 U +
TAGACTATCATGACTGAAATGAATGAGCATC
>9 dna:chromosome chromosome:NCBIM37:9:1:124076172:1 67586849 ID37668 U +
TGACTGAAATGAATGAGCATCAAATCGAGG
>9 dna:chromosome chromosome:NCBIM37:9:1:124076172:1 67586891 ID1211 U +
AGGCTTCAAAGATTTTCATCCTGGCCAAGA
>9 dna:chromosome chromosome:NCBIM37:9:1:124076172:1 67586912 ID51913 U +
TGGCCAAGAGAAACATGAGCCTGTTGGATGA
>9 dna:chromosome chromosome:NCBIM37:9:1:124076172:1 67586927 ID39417 U +
TGAGCCTGTTGGATGAGGAACGTAACT
>9 dna:chromosome chromosome:NCBIM37:9:1:124076172:1 67586927 ID39418 U +
TGAGCCTGTTGGATGAGGAACGTAACTG
>9 dna:chromosome chromosome:NCBIM37:9:1:124076172:1 67586933 ID60962 U +
TGTTGGATGAGGAACGTAACTGGAGC
>9 dna:chromosome chromosome:NCBIM37:9:1:124076172:1 67586976 ID13798 U +
TACCACTTAGTACCAAAGACTTGGATCC
>9 dna:chromosome chromosome:NCBIM37:9:1:124076172:1 67587004 ID39662 U +
TGAGGAACCAGATGCTCACGCTCC
>9 dna:chromosome chromosome:NCBIM37:9:1:124076172:1 67587004 ID39663 U +
TGAGGAACCAGATGCTCACGCTCCACATTC
>9 dna:chromosome chromosome:NCBIM37:9:1:124076172:1 67587032 ID32466 U +
TCTGCCCAGACTGACTCTTCAGAGCATGTA
>9 dna:chromosome chromosome:NCBIM37:9:1:124076172:1 67587043 ID37656 U +
TGACTCTTCAGAGCATGTAATCCTTCAGA
>9 dna:chromosome chromosome:NCBIM37:9:1:124076172:1 67587150 ID52728 U +
TGGGAAACAGCCATAAAGATGCCTGAA
>9 dna:chromosome chromosome:NCBIM37:9:1:124076172:1 67587150 ID52729 U +
TGGGAAACAGCCATAAAGATGCCTGAAC
>9 dna:chromosome chromosome:NCBIM37:9:1:124076172:1 67587150 ID52730 U +
TGGGAAACAGCCATAAAGATGCCTGAACTC
>9 dna:chromosome chromosome:NCBIM37:9:1:124076172:1 67587150 ID52731 U +
TGGGAAACAGCCATAAAGATGCCTGAACTCA
>9 dna:chromosome chromosome:NCBIM37:9:1:124076172:1 67587152 ID5297 U +
GGAAACAGCCATAAAGATGCCTGAACT
>9 dna:chromosome chromosome:NCBIM37:9:1:124076172:1 67587222 ID15818 U +
TACTTTAAGGGCACTGGGATCCCCATTC
>9 dna:chromosome chromosome:NCBIM37:9:1:124076172:1 67587271 ID6790 U +
TAAAACTTTTTTTTTAAATTTACCTGCAAAT
>9 dna:chromosome chromosome:NCBIM37:9:1:124076172:1 67587285 ID8310 U +
TAAATTTACCTGCAAATTTGATGAATTCTG
>9 dna:chromosome chromosome:NCBIM37:9:1:124076172:1 67587291 ID14382 U +
TACCTGCAAATTTGATGAATTCTGATGGC
>9 dna:chromosome chromosome:NCBIM37:9:1:124076172:1 67587291 ID14383 U +
TACCTGCAAATTTGATGAATTCTGATGGCTT
>9 dna:chromosome chromosome:NCBIM37:9:1:124076172:1 67587295 ID42873 U +
TGCAAATTTGATGAATTCTGATGGCTTTTT
>9 dna:chromosome chromosome:NCBIM37:9:1:124076172:1 67587301 ID68625 U +
TTTGATGAATTCTGATGGCTTTTTGGAA
>9 dna:chromosome chromosome:NCBIM37:9:1:124076172:1 67587302 ID66611 U +
TTGATGAATTCTGATGGCTTTTTGGAACATC
>9 dna:chromosome chromosome:NCBIM37:9:1:124076172:1 67587331 ID28240 U +
TCCCACATAGTTTTGTTTGGTTGAGGCAGC
>9 dna:chromosome chromosome:NCBIM37:9:1:124076172:1 67587362 ID31788 U +
TCTCATGGCATTCCATGCTGGTGTCAAACT
>9 dna:chromosome chromosome:NCBIM37:9:1:124076172:1 67587367 ID51852 U +
TGGCATTCCATGCTGGTGTCAAACTTACC
>9 dna:chromosome chromosome:NCBIM37:9:1:124076172:1 67587368 ID5583 U +
GGCATTCCATGCTGGTGTCAAACTTACCACA
>9 dna:chromosome chromosome:NCBIM37:9:1:124076172:1 67587380 ID56260 U +
TGGTGTCAAACTTACCACACAATCAAGGC
>9 dna:chromosome chromosome:NCBIM37:9:1:124076172:1 67587380 ID56261 U +
TGGTGTCAAACTTACCACACAATCAAGGCC
>9 dna:chromosome chromosome:NCBIM37:9:1:124076172:1 67587392 ID13719 U +
TACCACACAATCAAGGCCAGCCTGAAACTC
>9 dna:chromosome chromosome:NCBIM37:9:1:124076172:1 67587414 ID33897 U +
TGAAACTCATGAGTGCTTAGGTTAC
>9 dna:chromosome chromosome:NCBIM37:9:1:124076172:1 67587414 ID33898 U +
TGAAACTCATGAGTGCTTAGGTTACAAGC
>9 dna:chromosome chromosome:NCBIM37:9:1:124076172:1 67587414 ID33899 U +
TGAAACTCATGAGTGCTTAGGTTACAAGCAT
>9 dna:chromosome chromosome:NCBIM37:9:1:124076172:1 67587451 ID12691 U +
TACACCCAGCCCACATCAGACTGTCTTTGT
>9 dna:chromosome chromosome:NCBIM37:9:1:124076172:1 67587505 ID30472 U +
TCCTTTCTGATGTAAATTGCCCTTAGCC
>9 dna:chromosome chromosome:NCBIM37:9:1:124076172:1 67587505 ID30473 U +
TCCTTTCTGATGTAAATTGCCCTTAGCCC
>9 dna:chromosome chromosome:NCBIM37:9:1:124076172:1 67587505 ID30474 U +
TCCTTTCTGATGTAAATTGCCCTTAGCCCT
>9 dna:chromosome chromosome:NCBIM37:9:1:124076172:1 67587515 ID57239 U +
TGTAAATTGCCCTTAGCCCTTATTTTTGGCA
>9 dna:chromosome chromosome:NCBIM37:9:1:124076172:1 67587549 ID66787 U +
TTGCAGTGCTTAGAATCTCTACTGGAAGGT
>9 dna:chromosome chromosome:NCBIM37:9:1:124076172:1 67587644 ID21190 U +
TAGTTAAATAGTTTACTTCTTTCTGGACT
>9 dna:chromosome chromosome:NCBIM37:9:1:124076172:1 67587667 ID50347 U +
TGGACTTCGGGAGTCGTTCTTCTGCCTC
>9 dna:chromosome chromosome:NCBIM37:9:1:124076172:1 67587667 ID50348 U +
TGGACTTCGGGAGTCGTTCTTCTGCCTCTA
>9 dna:chromosome chromosome:NCBIM37:9:1:124076172:1 67587695 ID9069 U +
TAACTAAATACTATGCAAGCTGTAGGTC
>9 dna:chromosome chromosome:NCBIM37:9:1:124076172:1 67587695 ID9070 U +
TAACTAAATACTATGCAAGCTGTAGGTCC
>9 dna:chromosome chromosome:NCBIM37:9:1:124076172:1 67587699 ID8036 U +
TAAATACTATGCAAGCTGTAGGTCC
>9 dna:chromosome chromosome:NCBIM37:9:1:124076172:1 67587703 ID15080 U +
TACTATGCAAGCTGTAGGTCCTTGGCAGA
>9 dna:chromosome chromosome:NCBIM37:9:1:124076172:1 67587743 ID15751 U +
TACTTGAGAAAACTCTTCTCTAATTTGCTGC
>9 dna:chromosome chromosome:NCBIM37:9:1:124076172:1 67587747 ID37985 U +
TGAGAAAACTCTTCTCTAATTTGCTGCATGT
>9 dna:chromosome chromosome:NCBIM37:9:1:124076172:1 67587768 ID47869 U +
TGCTGCATGTTTTTAATTAGCAACTGAA
>9 dna:chromosome chromosome:NCBIM37:9:1:124076172:1 67587785 ID17847 U +
TAGCAACTGAATAACTGCTGAATTTTG
>9 dna:chromosome chromosome:NCBIM37:9:1:124076172:1 67587785 ID17848 U +
TAGCAACTGAATAACTGCTGAATTTTGTC
>9 dna:chromosome chromosome:NCBIM37:9:1:124076172:1 67587785 ID17849 U +
TAGCAACTGAATAACTGCTGAATTTTGTCA
>9 dna:chromosome chromosome:NCBIM37:9:1:124076172:1 67587785 ID17850 U +
TAGCAACTGAATAACTGCTGAATTTTGTCAA
>9 dna:chromosome chromosome:NCBIM37:9:1:124076172:1 67587835 ID30350 U +
TCCTTGAAAATCATCACTGTTACTTTTGAA
>9 dna:chromosome chromosome:NCBIM37:9:1:124076172:1 67587861 ID33619 U +
TGAAAAGTAACCAAACAAAATGGTAGAAGTT
>9 dna:chromosome chromosome:NCBIM37:9:1:124076172:1 67587881 ID55267 U +
TGGTAGAAGTTAGGTTCTTTTTCTTACAGCC
>9 dna:chromosome chromosome:NCBIM37:9:1:124076172:1 67587921 ID66254 U +
TTGAAAACTGGGCTTTTTAAGAACAACCC
>9 dna:chromosome chromosome:NCBIM37:9:1:124076172:1 67587972 ID10476 U +
TAAGTATTCCTAACTACTGAGCCATCTC
>9 dna:chromosome chromosome:NCBIM37:9:1:124076172:1 67588006 ID2900 U +
CCCTTTAAGTGACCTTTAGATTTTTCAGGTC
>9 dna:chromosome chromosome:NCBIM37:9:1:124076172:1 67588022 ID17770 U +
TAGATTTTTCAGGTCATGTAAAATATCTA
>9 dna:chromosome chromosome:NCBIM37:9:1:124076172:1 67588127 ID37322 U +
TGACCTACCTGTTTGGTTTTGATCTGGT
>9 dna:chromosome chromosome:NCBIM37:9:1:124076172:1 67588127 ID37323 U +
TGACCTACCTGTTTGGTTTTGATCTGGTT
>9 dna:chromosome chromosome:NCBIM37:9:1:124076172:1 67588132 ID14454 U +
TACCTGTTTGGTTTTGATCTGGT
>9 dna:chromosome chromosome:NCBIM37:9:1:124076172:1 67588132 ID14455 U +
TACCTGTTTGGTTTTGATCTGGTTTTATGGC
>9 dna:chromosome chromosome:NCBIM37:9:1:124076172:1 67588139 ID67678 U +
TTGGTTTTGATCTGGTTTTATGGCTTGCC
>9 dna:chromosome chromosome:NCBIM37:9:1:124076172:1 67588139 ID67679 U +
TTGGTTTTGATCTGGTTTTATGGCTTGCCA
>9 dna:chromosome chromosome:NCBIM37:9:1:124076172:1 67588140 ID56840 U +
TGGTTTTGATCTGGTTTTATGGCTTGCC
>9 dna:chromosome chromosome:NCBIM37:9:1:124076172:1 67588208 ID4870 U +
GCATTAATGAAAGGATATGCGCCTAGCAA
>9 dna:chromosome chromosome:NCBIM37:9:1:124076172:1 67588211 ID63752 U +
TTAATGAAAGGATATGCGCCTAGC
>9 dna:chromosome chromosome:NCBIM37:9:1:124076172:1 67588211 ID63753 U +
TTAATGAAAGGATATGCGCCTAGCAAAGTC
>9 dna:chromosome chromosome:NCBIM37:9:1:124076172:1 67588215 ID34114 U +
TGAAAGGATATGCGCCTAGCAAAGTCCAATT
>9 dna:chromosome chromosome:NCBIM37:9:1:124076172:1 67588225 ID46765 U +
TGCGCCTAGCAAAGTCCAATTACTCTTTCT
>9 dna:chromosome chromosome:NCBIM37:9:1:124076172:1 67588231 ID17800 U +
TAGCAAAGTCCAATTACTCTTTCTCTTTAC
>9 dna:chromosome chromosome:NCBIM37:9:1:124076172:1 67588262 ID7264 U +
TAAAATTTGCTAACTCTTAGTGTTTT
>9 dna:chromosome chromosome:NCBIM37:9:1:124076172:1 67588269 ID46949 U +
TGCTAACTCTTAGTGTTTTGATCTGG
>9 dna:chromosome chromosome:NCBIM37:9:1:124076172:1 67588272 ID9193 U +
TAACTCTTAGTGTTTTGATCTGGTTTTA
>9 dna:chromosome chromosome:NCBIM37:9:1:124076172:1 67588278 ID64245 U +
TTAGTGTTTTGATCTGGTTTTATGGCTTGC
>9 dna:chromosome chromosome:NCBIM37:9:1:124076172:1 67588279 ID21183 U +
TAGTGTTTTGATCTGGTTTTATGGCTTGC
>9 dna:chromosome chromosome:NCBIM37:9:1:124076172:1 67588279 ID21184 U +
TAGTGTTTTGATCTGGTTTTATGGCTTGCC
>9 dna:chromosome chromosome:NCBIM37:9:1:124076172:1 67588328 ID4822 U +
GCAGCATTAATGAAAGGATATGTGCCCAG
>9 dna:chromosome chromosome:NCBIM37:9:1:124076172:1 67588329 ID2301 U +
CAGCATTAATGAAAGGATATGTGCCCAGC
>9 dna:chromosome chromosome:NCBIM37:9:1:124076172:1 67588334 ID63754 U +
TTAATGAAAGGATATGTGCCCAGCAAAGT
>9 dna:chromosome chromosome:NCBIM37:9:1:124076172:1 67588334 ID63755 U +
TTAATGAAAGGATATGTGCCCAGCAAAGTC
>9 dna:chromosome chromosome:NCBIM37:9:1:124076172:1 67588338 ID34115 U +
TGAAAGGATATGTGCCCAGCAAAGTCCAATT
>9 dna:chromosome chromosome:NCBIM37:9:1:124076172:1 67588379 ID68277 U +
TTTACATAAAATTTGCTAACTCTTAGTCCT
>9 dna:chromosome chromosome:NCBIM37:9:1:124076172:1 67588380 ID63917 U +
TTACATAAAATTTGCTAACTCTTAGTCCTA
>9 dna:chromosome chromosome:NCBIM37:9:1:124076172:1 67588392 ID46948 U +
TGCTAACTCTTAGTCCTAAATATTGTTGCA
>9 dna:chromosome chromosome:NCBIM37:9:1:124076172:1 67588402 ID20861 U +
TAGTCCTAAATATTGTTGCAAATTACTTTA
>9 dna:chromosome chromosome:NCBIM37:9:1:124076172:1 67588414 ID67995 U +
TTGTTGCAAATTACTTTAAGAGAATATTAGT
>9 dna:chromosome chromosome:NCBIM37:9:1:124076172:1 67588416 ID6252 U +
GTTGCAAATTACTTTAAGAGAATATTAGT
>9 dna:chromosome chromosome:NCBIM37:9:1:124076172:1 67588464 ID42863 U +
TGCAAATTAAACATAACCAGGAGCTCTTA
>9 dna:chromosome chromosome:NCBIM37:9:1:124076172:1 67588464 ID42864 U +
TGCAAATTAAACATAACCAGGAGCTCTTAC
>9 dna:chromosome chromosome:NCBIM37:9:1:124076172:1 67588464 ID42865 U +
TGCAAATTAAACATAACCAGGAGCTCTTACT
>9 dna:chromosome chromosome:NCBIM37:9:1:124076172:1 67588469 ID1613 U +
ATTAAACATAACCAGGAGCTCTTAC
>9 dna:chromosome chromosome:NCBIM37:9:1:124076172:1 67588471 ID7366 U +
TAAACATAACCAGGAGCTCTTACTCC
>9 dna:chromosome chromosome:NCBIM37:9:1:124076172:1 67588471 ID7367 U +
TAAACATAACCAGGAGCTCTTACTCCA
>9 dna:chromosome chromosome:NCBIM37:9:1:124076172:1 67588471 ID7368 U +
TAAACATAACCAGGAGCTCTTACTCCATCTC
>9 dna:chromosome chromosome:NCBIM37:9:1:124076172:1 67588479 ID549 U +
ACCAGGAGCTCTTACTCCATCTCTCAAA
>9 dna:chromosome chromosome:NCBIM37:9:1:124076172:1 67588500 ID31595 U +
TCTCAAATTATTTTCTTCAAAGGGTGTGG
>9 dna:chromosome chromosome:NCBIM37:9:1:124076172:1 67588512 ID66146 U +
TTCTTCAAAGGGTGTGGGGA
>9 dna:chromosome chromosome:NCBIM37:9:1:124076172:1 67588609 ID39547 U +
TGAGCTGCGGCTGTGAGCTCCTGT
>9 dna:chromosome chromosome:NCBIM37:9:1:124076172:1 67588677 ID43847 U +
TGCAGAAACATACCACTGTTTCCTTAGG
>9 dna:chromosome chromosome:NCBIM37:9:1:124076172:1 67588717 ID64374 U +
TTATCTTTACACATGTGCCAACTTA
>9 dna:chromosome chromosome:NCBIM37:9:1:124076172:1 67588717 ID64375 U +
TTATCTTTACACATGTGCCAACTTAGATGA
>9 dna:chromosome chromosome:NCBIM37:9:1:124076172:1 67588718 ID22622 U +
TATCTTTACACATGTGCCAACTTAGA
>9 dna:chromosome chromosome:NCBIM37:9:1:124076172:1 67588718 ID22623 U +
TATCTTTACACATGTGCCAACTTAGATGA
>9 dna:chromosome chromosome:NCBIM37:9:1:124076172:1 67588718 ID22624 U +
TATCTTTACACATGTGCCAACTTAGATGAT
>9 dna:chromosome chromosome:NCBIM37:9:1:124076172:1 67588720 ID33168 U +
TCTTTACACATGTGCCAACTTAGATGATG
>9 dna:chromosome chromosome:NCBIM37:9:1:124076172:1 67588723 ID63856 U +
TTACACATGTGCCAACTTAGATGATGTAA
>9 dna:chromosome chromosome:NCBIM37:9:1:124076172:1 67588740 ID17569 U +
TAGATGATGTAAGGGCATTAAGGGAATGCAC
>9 dna:chromosome chromosome:NCBIM37:9:1:124076172:1 67588757 ID63718 U +
TTAAGGGAATGCACACTGTCACCAGGCTG
>9 dna:chromosome chromosome:NCBIM37:9:1:124076172:1 67588798 ID37083 U +
TGACATTGTCCTCTGCAAAGTTCATGCTTG
>9 dna:chromosome chromosome:NCBIM37:9:1:124076172:1 67588811 ID42793 U +
TGCAAAGTTCATGCTTGAAAACTGTGCAAT
>9 dna:chromosome chromosome:NCBIM37:9:1:124076172:1 67588826 ID33496 U +
TGAAAACTGTGCAATTGAATTGAGTTAACC
>9 dna:chromosome chromosome:NCBIM37:9:1:124076172:1 67588833 ID59545 U +
TGTGCAATTGAATTGAGTTAACCAATGTACA
>9 dna:chromosome chromosome:NCBIM37:9:1:124076172:1 67588835 ID43509 U +
TGCAATTGAATTGAGTTAACCAATGTACAA
>9 dna:chromosome chromosome:NCBIM37:9:1:124076172:1 67588858 ID57503 U +
TGTACAAGACAAAAGGAAAAACAAACCCTC
>9 dna:chromosome chromosome:NCBIM37:9:1:124076172:1 67588886 ID32068 U +
TCTGAAAATTTTATTTTATGTTTGGTCCC
>9 dna:chromosome chromosome:NCBIM37:9:1:124076172:1 67588886 ID32069 U +
TCTGAAAATTTTATTTTATGTTTGGTCCCT
>9 dna:chromosome chromosome:NCBIM37:9:1:124076172:1 67588888 ID33776 U +
TGAAAATTTTATTTTATGTTTGGTCCC
>9 dna:chromosome chromosome:NCBIM37:9:1:124076172:1 67588888 ID33777 U +
TGAAAATTTTATTTTATGTTTGGTCCCTT
>9 dna:chromosome chromosome:NCBIM37:9:1:124076172:1 67588888 ID33778 U +
TGAAAATTTTATTTTATGTTTGGTCCCTTC
>9 dna:chromosome chromosome:NCBIM37:9:1:124076172:1 67588888 ID33779 U +
TGAAAATTTTATTTTATGTTTGGTCCCTTCA
>9 dna:chromosome chromosome:NCBIM37:9:1:124076172:1 67588896 ID64501 U +
TTATTTTATGTTTGGTCCCTTCATAGCTAT
>9 dna:chromosome chromosome:NCBIM37:9:1:124076172:1 67588904 ID61230 U +
TGTTTGGTCCCTTCATAGCTATCCTCGG
>9 dna:chromosome chromosome:NCBIM37:9:1:124076172:1 67588907 ID67478 U +
TTGGTCCCTTCATAGCTATCCTCGGCTGC
>9 dna:chromosome chromosome:NCBIM37:9:1:124076172:1 67588908 ID55680 U +
TGGTCCCTTCATAGCTATCCTCGGCTGC
>9 dna:chromosome chromosome:NCBIM37:9:1:124076172:1 67588991 ID59781 U +
TGTGCTTGTAAGAAATGCATGTACTGTTTCC
>9 dna:chromosome chromosome:NCBIM37:9:1:124076172:1 67588993 ID48458 U +
TGCTTGTAAGAAATGCATGTACTGTTTCC
>9 dna:chromosome chromosome:NCBIM37:9:1:124076172:1 67588993 ID48459 U +
TGCTTGTAAGAAATGCATGTACTGTTTCCT
>9 dna:chromosome chromosome:NCBIM37:9:1:124076172:1 67589025 ID21799 U +
TATACATGACTTTCCAAGTATCGGTGCCGAA
>9 dna:chromosome chromosome:NCBIM37:9:1:124076172:1 67589031 ID37926 U +
TGACTTTCCAAGTATCGGTGCCGAAGTGG
>9 dna:chromosome chromosome:NCBIM37:9:1:124076172:1 67589035 ID68422 U +
TTTCCAAGTATCGGTGCCGAAGTGGTGGCTT
>9 dna:chromosome chromosome:NCBIM37:9:1:124076172:1 67589037 ID27035 U +
TCCAAGTATCGGTGCCGAAGTGGTGGCTT
>9 dna:chromosome chromosome:NCBIM37:9:1:124076172:1 67589037 ID27036 U +
TCCAAGTATCGGTGCCGAAGTGGTGGCTTG
>9 dna:chromosome chromosome:NCBIM37:9:1:124076172:1 67589037 ID27037 U +
TCCAAGTATCGGTGCCGAAGTGGTGGCTTGT
>9 dna:chromosome chromosome:NCBIM37:9:1:124076172:1 67589092 ID46150 M +
TGCCTATCCAAGCTCTCCAACTGTGGTT
>9 dna:chromosome chromosome:NCBIM37:9:1:124076172:1 67589092 ID46151 M +
TGCCTATCCAAGCTCTCCAACTGTGGTTGT
>9 dna:chromosome chromosome:NCBIM37:9:1:124076172:1 67589098 ID26952 M +
TCCAAGCTCTCCAACTGTGGTTGTTTA
>9 dna:chromosome chromosome:NCBIM37:9:1:124076172:1 67589123 ID15754 U +
TACTTGAGTTTCTTTATTGTCTGCCTAAGG
>9 dna:chromosome chromosome:NCBIM37:9:1:124076172:1 67589127 ID40595 U +
TGAGTTTCTTTATTGTCTGCCTAAGG
>9 dna:chromosome chromosome:NCBIM37:9:1:124076172:1 67589127 ID40596 U +
TGAGTTTCTTTATTGTCTGCCTAAGGAGG
>9 dna:chromosome chromosome:NCBIM37:9:1:124076172:1 67589127 ID40597 U +
TGAGTTTCTTTATTGTCTGCCTAAGGAGGC
>9 dna:chromosome chromosome:NCBIM37:9:1:124076172:1 67589173 ID49279 U +
TGGAACTATCATCTTGAGGCAGGAGTTCA
>9 dna:chromosome chromosome:NCBIM37:9:1:124076172:1 67589206 ID23310 U +
TATGTTTACCTCACCAACTACACTTGGA
>9 dna:chromosome chromosome:NCBIM37:9:1:124076172:1 67589224 ID12823 U +
TACACTTGGAAATTCAGGCAAGCAAATTAGT
>9 dna:chromosome chromosome:NCBIM37:9:1:124076172:1 67589291 ID47398 U +
TGCTATTTTAGTGTGTTTTTTGCAACCTT
>9 dna:chromosome chromosome:NCBIM37:9:1:124076172:1 67589294 ID24038 U +
TATTTTAGTGTGTTTTTTGCAACCTTGC
>9 dna:chromosome chromosome:NCBIM37:9:1:124076172:1 67589319 ID44653 U +
TGCATTTGCCCAACACAAATTTTCAGCCA
>9 dna:chromosome chromosome:NCBIM37:9:1:124076172:1 67589361 ID47291 U +
TGCTATCTTGTAGAATTTCAGTTTTTCCT
>9 dna:chromosome chromosome:NCBIM37:9:1:124076172:1 67589416 ID24950 U +
TCACACTGAAAGATGATGCCTTTGACAGGT
>9 dna:chromosome chromosome:NCBIM37:9:1:124076172:1 67589422 ID34021 U +
TGAAAGATGATGCCTTTGACAGGTGT
>9 dna:chromosome chromosome:NCBIM37:9:1:124076172:1 67589422 ID34022 U +
TGAAAGATGATGCCTTTGACAGGTGTT
>9 dna:chromosome chromosome:NCBIM37:9:1:124076172:1 67589422 ID34023 U +
TGAAAGATGATGCCTTTGACAGGTGTTTT
>9 dna:chromosome chromosome:NCBIM37:9:1:124076172:1 67589422 ID34024 U +
TGAAAGATGATGCCTTTGACAGGTGTTTTA
>9 dna:chromosome chromosome:NCBIM37:9:1:124076172:1 67589438 ID36798 U +
TGACAGGTGTTTTACTTCATATGTCCA
>9 dna:chromosome chromosome:NCBIM37:9:1:124076172:1 67589450 ID15700 U +
TACTTCATATGTCCACTTTTGCCCTCAGGTC
>9 dna:chromosome chromosome:NCBIM37:9:1:124076172:1 67589479 ID28517 U +
TCCCATTGCAGAAGATGAACTGCCACTAAC
>9 dna:chromosome chromosome:NCBIM37:9:1:124076172:1 67589540 ID14407 U +
TACCTGGAAGTTTTTTCTGGCATGGGC
>9 dna:chromosome chromosome:NCBIM37:9:1:124076172:1 67589656 ID3732 U +
CTTGCTTGTAGAAGACTGGGACCATCATC
>9 dna:chromosome chromosome:NCBIM37:9:1:124076172:1 67589711 ID43712 U +
TGCACCTTCTTGAGGTATCTGCCAACTCAC
>9 dna:chromosome chromosome:NCBIM37:9:1:124076172:1 67589730 ID44849 U +
TGCCAACTCACAATGTATTTCAAAGTGAT
>9 dna:chromosome chromosome:NCBIM37:9:1:124076172:1 67589730 ID44850 U +
TGCCAACTCACAATGTATTTCAAAGTGATA
>9 dna:chromosome chromosome:NCBIM37:9:1:124076172:1 67589749 ID24334 U +
TCAAAGTGATAATTAAAACATAATGTGTACC
>9 dna:chromosome chromosome:NCBIM37:9:1:124076172:1 67589761 ID63484 U +
TTAAAACATAATGTGTACCGTTGATGA
>9 dna:chromosome chromosome:NCBIM37:9:1:124076172:1 67589762 ID6659 U +
TAAAACATAATGTGTACCGTTGATGAC
>9 dna:chromosome chromosome:NCBIM37:9:1:124076172:1 67589776 ID14234 U +
TACCGTTGATGACACATGAACTGAAGTGT
>9 dna:chromosome chromosome:NCBIM37:9:1:124076172:1 67589846 ID21989 U +
TATATATAATTGATAAAGGTCTCCTCAAG
>9 dna:chromosome chromosome:NCBIM37:9:1:124076172:1 67589848 ID21962 U +
TATATAATTGATAAAGGTCTCCTCAAGCC
>9 dna:chromosome chromosome:NCBIM37:9:1:124076172:1 67589850 ID21749 U +
TATAATTGATAAAGGTCTCCTCAAGCCGGG
>9 dna:chromosome chromosome:NCBIM37:9:1:124076172:1 67589937 ID40508 M +
TGAGTTCAAGGACAGCCTGGTCTAAA
>9 dna:chromosome chromosome:NCBIM37:9:1:124076172:1 67590043 ID23992 U +
TATTTGGGTGCAAAGAGTCATATTTGAGCC
>9 dna:chromosome chromosome:NCBIM37:9:1:124076172:1 67590063 ID23951 U +
TATTTGAGCCCTTAACTCAAAGTAGTGA
>9 dna:chromosome chromosome:NCBIM37:9:1:124076172:1 67590079 ID24330 U +
TCAAAGTAGTGAGAACTAGTCTGTATAAA
>9 dna:chromosome chromosome:NCBIM37:9:1:124076172:1 67590095 ID20928 U +
TAGTCTGTATAAATCAATGGAGTCTTATTGC
>9 dna:chromosome chromosome:NCBIM37:9:1:124076172:1 67590104 ID8077 U +
TAAATCAATGGAGTCTTATTGCTGG
>9 dna:chromosome chromosome:NCBIM37:9:1:124076172:1 67590104 ID8078 U +
TAAATCAATGGAGTCTTATTGCTGGCTGT
>9 dna:chromosome chromosome:NCBIM37:9:1:124076172:1 67590112 ID50685 U +
TGGAGTCTTATTGCTGGCTGTGCCAGG
>9 dna:chromosome chromosome:NCBIM37:9:1:124076172:1 67590227 ID65900 U +
TTCTATGATGAAACACCATGACCAAGGCAA
>9 dna:chromosome chromosome:NCBIM37:9:1:124076172:1 67590230 ID22887 M +
TATGATGAAACACCATGACCAAGGCAACATA
>9 dna:chromosome chromosome:NCBIM37:9:1:124076172:1 67590261 ID6921 U +
TAAAAGGAAACATTTAATTGGGTCTTCATT
>9 dna:chromosome chromosome:NCBIM37:9:1:124076172:1 67590359 ID20189 U +
TAGGTGAGAGTTTAAATGTCAAGGCCTTA
>9 dna:chromosome chromosome:NCBIM37:9:1:124076172:1 67590395 ID36243 U +
TGACAAACCTTCAACAAGACCACACCATTC
>9 dna:chromosome chromosome:NCBIM37:9:1:124076172:1 67590425 ID8425 U +
TAACAAGGCCACACCTTTAATCCTTCC
>9 dna:chromosome chromosome:NCBIM37:9:1:124076172:1 67590560 ID25469 U +
TCACTTTGTTGTTGATCTTGGTAGCTAGG
>9 dna:chromosome chromosome:NCBIM37:9:1:124076172:1 67590625 ID31724 U +
TCTCAGGAATGCCAAATGTAAACAGAC
>9 dna:chromosome chromosome:NCBIM37:9:1:124076172:1 67590685 ID24721 U +
TCAATGACCTACTAAGCAAACATCCTGATGGC
>9 dna:chromosome chromosome:NCBIM37:9:1:124076172:1 67590689 ID37324 U +
TGACCTACTAAGCAAACATCCTGATGGCACC
>9 dna:chromosome chromosome:NCBIM37:9:1:124076172:1 67590782 ID56764 U +
TGGTTTCATAGGTTACTGTA
>9 dna:chromosome chromosome:NCBIM37:9:1:124076172:1 67590790 ID20371 U +
TAGGTTACTGTAGAGCTCATAGAAATTCTA
>9 dna:chromosome chromosome:NCBIM37:9:1:124076172:1 67591044 ID48978 U +
TGGAAAGCTGTCACAGAACCTAAGTCCGT
>9 dna:chromosome chromosome:NCBIM37:9:1:124076172:1 67591182 ID33815 U +
TGAAACATACAAATGGAGTAAAAAAATCTC
>9 dna:chromosome chromosome:NCBIM37:9:1:124076172:1 67591194 ID1548 U +
ATGGAGTAAAAAAATCTCAACTAAGGGC
>9 dna:chromosome chromosome:NCBIM37:9:1:124076172:1 67591383 ID69033 U +
TTTTTTCTTTTATGTTCCAAGAAGTAGCCT
>9 dna:chromosome chromosome:NCBIM37:9:1:124076172:1 67592021 ID36881 U +
TGACATATAACTTGCATCTTCTTGTGTC
>9 dna:chromosome chromosome:NCBIM37:9:1:124076172:1 67592799 ID31947 U +
TCTCTATGCATTTCCTCTTTTAGTCCAAT
>9 dna:chromosome chromosome:NCBIM37:9:1:124076172:1 67593159 ID26621 U +
TCCAAAAATTAAACAAAGGGCAGAGATAGC
>9 dna:chromosome chromosome:NCBIM37:9:1:124076172:1 67593374 ID57677 U +
TGTAGATGAAATTAGGACACTTCTTGCCTAT
>9 dna:chromosome chromosome:NCBIM37:9:1:124076172:1 67593424 ID40007 U +
TGAGGTTACTGATGCAATATTTTTTGAAGGG
>9 dna:chromosome chromosome:NCBIM37:9:1:124076172:1 67593771 ID10447 U +
TAAGTAGTACAGATGCAATGCCTATCTAAGA
>9 dna:chromosome chromosome:NCBIM37:9:1:124076172:1 67593999 ID9548 U +
TAAGAATAGATTCAATTATCTACACCTAGT
>9 dna:chromosome chromosome:NCBIM37:9:1:124076172:1 67594253 ID56083 U +
TGGTGATTTGAGGTAAAGAATTCCTGTTT
>9 dna:chromosome chromosome:NCBIM37:9:1:124076172:1 67594307 ID61193 U +
TGTTTGAGTCAAAAGAATTCTAGCTGGCAT
>9 dna:chromosome chromosome:NCBIM37:9:1:124076172:1 67594402 ID33985 U +
TGAAAGACTGGATGAACCAAAGTCATC
>9 dna:chromosome chromosome:NCBIM37:9:1:124076172:1 67594429 ID51842 U +
TGGCATTAGCAGTTCCTTTCTGAAGCTGT
>9 dna:chromosome chromosome:NCBIM37:9:1:124076172:1 67594460 ID49557 U +
TGGAAGGAAGCTGTCTCTGCAAACAGCATC
>9 dna:chromosome chromosome:NCBIM37:9:1:124076172:1 67594606 ID21266 U +
TAGTTCTCTAAAGACACGTATGAAATGTGC
>9 dna:chromosome chromosome:NCBIM37:9:1:124076172:1 67594670 ID48385 U +
TGCTTGAGCAGGTAGAAGACAACTGTCT
>9 dna:chromosome chromosome:NCBIM37:9:1:124076172:1 67594792 ID17535 U +
TAGATGACAAGATCCATTTGAAGTGGGAAT
>9 dna:chromosome chromosome:NCBIM37:9:1:124076172:1 67594830 ID48706 U +
TGCTTTTTGTTTGTTTTGAGACTCAATTG
>9 dna:chromosome chromosome:NCBIM37:9:1:124076172:1 67594846 ID38528 U +
TGAGACTCAATTGTGTCAAATAGGCACATG
>9 dna:chromosome chromosome:NCBIM37:9:1:124076172:1 67594846 ID38529 U +
TGAGACTCAATTGTGTCAAATAGGCACATGGT
>9 dna:chromosome chromosome:NCBIM37:9:1:124076172:1 67594866 ID19647 U +
TAGGCACATGGTGTTTTTCTGGAAGCTGC
>9 dna:chromosome chromosome:NCBIM37:9:1:124076172:1 67594892 ID46101 U +
TGCCTAGAAAAAAGGGTATGTGATGTTTT
>9 dna:chromosome chromosome:NCBIM37:9:1:124076172:1 67594896 ID15911 U +
TAGAAAAAAGGGTATGTGATGTTTTACTA
>9 dna:chromosome chromosome:NCBIM37:9:1:124076172:1 67594910 ID59458 U +
TGTGATGTTTTACTAGAACAGACTCTTGAG
>9 dna:chromosome chromosome:NCBIM37:9:1:124076172:1 67594910 ID59459 U +
TGTGATGTTTTACTAGAACAGACTCTTGAGA
>9 dna:chromosome chromosome:NCBIM37:9:1:124076172:1 67594912 ID42065 U +
TGATGTTTTACTAGAACAGACTCTTGAGA
>9 dna:chromosome chromosome:NCBIM37:9:1:124076172:1 67594923 ID16281 U +
TAGAACAGACTCTTGAGAGAACACATGATG
>9 dna:chromosome chromosome:NCBIM37:9:1:124076172:1 67594936 ID38584 M +
TGAGAGAACACATGATGTTTGAAAAGGGT
>9 dna:chromosome chromosome:NCBIM37:9:1:124076172:1 67594936 ID38585 U +
TGAGAGAACACATGATGTTTGAAAAGGGTA
>9 dna:chromosome chromosome:NCBIM37:9:1:124076172:1 67594991 ID40875 U +
TGATACTGTGGCGTTGGTTTGCTTTGCCAG
>9 dna:chromosome chromosome:NCBIM37:9:1:124076172:1 67595029 ID5852 M +
GGTCTTTGTTGGGCTTTGCTGACA
>9 dna:chromosome chromosome:NCBIM37:9:1:124076172:1 67595048 ID36570 U +
TGACACTCATCTTCTCTGACGACTCTGG
>9 dna:chromosome chromosome:NCBIM37:9:1:124076172:1 67595048 ID36571 U +
TGACACTCATCTTCTCTGACGACTCTGGGC
>9 dna:chromosome chromosome:NCBIM37:9:1:124076172:1 67595073 ID54084 U +
TGGGCATTGGTCCACCTTGACTTCTT
>9 dna:chromosome chromosome:NCBIM37:9:1:124076172:1 67595136 ID14839 U +
TACTAAATTCTACTGTGGGTCATTGACTGT
>9 dna:chromosome chromosome:NCBIM37:9:1:124076172:1 67595194 ID6467 U +
TAAAAAGCCTCCAGACTGAAATGGTACTCA
>9 dna:chromosome chromosome:NCBIM37:9:1:124076172:1 67595210 ID34490 M +
TGAAATGGTACTCAGAAATTCTGACTTTTT
>9 dna:chromosome chromosome:NCBIM37:9:1:124076172:1 67595248 ID8229 M +
TAAATGTCTCTGTGTGCTTCCTGTGCCCA
>9 dna:chromosome chromosome:NCBIM37:9:1:124076172:1 67595265 ID65576 U +
TTCCTGTGCCCAAGTTTGATTTTAAACA
>9 dna:chromosome chromosome:NCBIM37:9:1:124076172:1 67595265 ID65577 U +
TTCCTGTGCCCAAGTTTGATTTTAAACAAAG
>9 dna:chromosome chromosome:NCBIM37:9:1:124076172:1 67595265 ID65578 U +
TTCCTGTGCCCAAGTTTGATTTTAAACAAAGA
>9 dna:chromosome chromosome:NCBIM37:9:1:124076172:1 67595273 ID2783 U +
CCCAAGTTTGATTTTAAACAAAGAGCAG
>9 dna:chromosome chromosome:NCBIM37:9:1:124076172:1 67595273 ID2784 U +
CCCAAGTTTGATTTTAAACAAAGAGCAGGC
>9 dna:chromosome chromosome:NCBIM37:9:1:124076172:1 67595304 ID23467 M +
TATTATAAATATGACTGACTTGGGTCAAGC
>9 dna:chromosome chromosome:NCBIM37:9:1:124076172:1 67595421 ID10993 M +
TAATATATACATAGGCACACAGATGC
>9 dna:chromosome chromosome:NCBIM37:9:1:124076172:1 67595466 ID31446 U +
TCTAGATACATAATCTCTCAAAAAAGGCAG
>9 dna:chromosome chromosome:NCBIM37:9:1:124076172:1 67595529 ID2288 M +
CAGCAGAATAAGACAGTGTCAGAGTG
>9 dna:chromosome chromosome:NCBIM37:9:1:124076172:1 67595537 ID9614 U +
TAAGACAGTGTCAGAGTGAAGGAAAAATGG
>9 dna:chromosome chromosome:NCBIM37:9:1:124076172:1 67595568 ID12420 U +
TACAATCTATCCAGGTTTAAAAGACTATGA
>9 dna:chromosome chromosome:NCBIM37:9:1:124076172:1 67595575 ID22425 U +
TATCCAGGTTTAAAAGACTATGATACTAGC
>9 dna:chromosome chromosome:NCBIM37:9:1:124076172:1 67595585 ID6809 U +
TAAAAGACTATGATACTAGCTTAACTTTTA
>9 dna:chromosome chromosome:NCBIM37:9:1:124076172:1 67595598 ID15011 U +
TACTAGCTTAACTTTTACCACCTTGCTTGT
>9 dna:chromosome chromosome:NCBIM37:9:1:124076172:1 67595613 ID13756 U +
TACCACCTTGCTTGTAACCCCCAACAAAC
>9 dna:chromosome chromosome:NCBIM37:9:1:124076172:1 67595621 ID48457 U +
TGCTTGTAACCCCCAACAAACAGCCTTCTTGT
>9 dna:chromosome chromosome:NCBIM37:9:1:124076172:1 67595702 ID24995 M +
TCACAGATGCCTTGTGTTCGAATCAGTCT
>9 dna:chromosome chromosome:NCBIM37:9:1:124076172:1 67595709 ID46574 M +
TGCCTTGTGTTCGAATCAGTCTGCACTAT
>9 dna:chromosome chromosome:NCBIM37:9:1:124076172:1 67595709 ID46575 M +
TGCCTTGTGTTCGAATCAGTCTGCACTATT
>9 dna:chromosome chromosome:NCBIM37:9:1:124076172:1 67595730 ID43744 M +
TGCACTATTCAGAACAACACCAGCTCTGC
>9 dna:chromosome chromosome:NCBIM37:9:1:124076172:1 67595805 ID48969 U +
TGGAAAGCAATCAAGTCTTTATGTGTACA
>9 dna:chromosome chromosome:NCBIM37:9:1:124076172:1 67595805 ID48970 U +
TGGAAAGCAATCAAGTCTTTATGTGTACAA
>9 dna:chromosome chromosome:NCBIM37:9:1:124076172:1 67595815 ID24642 U +
TCAAGTCTTTATGTGTACAAATTATACAATTA
>9 dna:chromosome chromosome:NCBIM37:9:1:124076172:1 67595826 ID59992 U +
TGTGTACAAATTATACAATTAATAGTTCC
>9 dna:chromosome chromosome:NCBIM37:9:1:124076172:1 67595826 ID59993 U +
TGTGTACAAATTATACAATTAATAGTTCCA
>9 dna:chromosome chromosome:NCBIM37:9:1:124076172:1 67595862 ID51323 M +
TGGCAAAGTTTGTGATGACATCTAGGATGT
>9 dna:chromosome chromosome:NCBIM37:9:1:124076172:1 67595884 ID19561 U +
TAGGATGTTTTCACCAAATCATAGACGTA
>9 dna:chromosome chromosome:NCBIM37:9:1:124076172:1 67595905 ID16964 U +
TAGACGTAAATATGGAAGTCGTCATCAAGC
>9 dna:chromosome chromosome:NCBIM37:9:1:124076172:1 67595905 ID16965 U +
TAGACGTAAATATGGAAGTCGTCATCAAGCT
>9 dna:chromosome chromosome:NCBIM37:9:1:124076172:1 67595915 ID23091 U +
TATGGAAGTCGTCATCAAGCTTGATGA
>9 dna:chromosome chromosome:NCBIM37:9:1:124076172:1 67595917 ID49663 U +
TGGAAGTCGTCATCAAGCTTGATGAAATAGA
>9 dna:chromosome chromosome:NCBIM37:9:1:124076172:1 67595963 ID67453 U +
TTGGTAGATGACCATGCCAGTCCTTTTC
>9 dna:chromosome chromosome:NCBIM37:9:1:124076172:1 67595963 ID67454 U +
TTGGTAGATGACCATGCCAGTCCTTTTCAA
>9 dna:chromosome chromosome:NCBIM37:9:1:124076172:1 67595963 ID67455 U +
TTGGTAGATGACCATGCCAGTCCTTTTCAAG
>9 dna:chromosome chromosome:NCBIM37:9:1:124076172:1 67596005 ID44316 U +
TGCATATCCCACTTGCTTGCCTACCAGG
>9 dna:chromosome chromosome:NCBIM37:9:1:124076172:1 67596095 ID10973 U +
TAATATAAAACTGAAGTTGCCTTCTTGTA
>9 dna:chromosome chromosome:NCBIM37:9:1:124076172:1 67596095 ID10974 U +
TAATATAAAACTGAAGTTGCCTTCTTGTAAT
>9 dna:chromosome chromosome:NCBIM37:9:1:124076172:1 67596106 ID35653 U +
TGAAGTTGCCTTCTTGTAATCATCGA
>9 dna:chromosome chromosome:NCBIM37:9:1:124076172:1 67596146 ID12186 M +
TACAAGACAGGGTCTTTCTCATAGGTGAT
>9 dna:chromosome chromosome:NCBIM37:9:1:124076172:1 67596162 ID31767 M +
TCTCATAGGTGATGTAAAACCATGTGTTC
>9 dna:chromosome chromosome:NCBIM37:9:1:124076172:1 67596164 ID26176 M +
TCATAGGTGATGTAAAACCATGTGTTCATG
>9 dna:chromosome chromosome:NCBIM37:9:1:124076172:1 67596167 ID20210 M +
TAGGTGATGTAAAACCATGTGTTCATGACA
>9 dna:chromosome chromosome:NCBIM37:9:1:124076172:1 67596167 ID20211 M +
TAGGTGATGTAAAACCATGTGTTCATGACAGG
>9 dna:chromosome chromosome:NCBIM37:9:1:124076172:1 67596174 ID57048 M +
TGTAAAACCATGTGTTCATGACAGGCGC
>9 dna:chromosome chromosome:NCBIM37:9:1:124076172:1 67596174 ID57049 M +
TGTAAAACCATGTGTTCATGACAGGCGCC
>9 dna:chromosome chromosome:NCBIM37:9:1:124076172:1 67596174 ID57050 M +
TGTAAAACCATGTGTTCATGACAGGCGCCC
>9 dna:chromosome chromosome:NCBIM37:9:1:124076172:1 67596176 ID6683 M +
TAAAACCATGTGTTCATGACAGGCGCC
>9 dna:chromosome chromosome:NCBIM37:9:1:124076172:1 67596176 ID6684 M +
TAAAACCATGTGTTCATGACAGGCGCCC
>9 dna:chromosome chromosome:NCBIM37:9:1:124076172:1 67596176 ID6685 M +
TAAAACCATGTGTTCATGACAGGCGCCCGT
>9 dna:chromosome chromosome:NCBIM37:9:1:124076172:1 67596184 ID60291 M +
TGTGTTCATGACAGGCGCCCGTGCCAAGA
>9 dna:chromosome chromosome:NCBIM37:9:1:124076172:1 67596184 ID60292 M +
TGTGTTCATGACAGGCGCCCGTGCCAAGAC
>9 dna:chromosome chromosome:NCBIM37:9:1:124076172:1 67596184 ID60293 M +
TGTGTTCATGACAGGCGCCCGTGCCAAGACC
>9 dna:chromosome chromosome:NCBIM37:9:1:124076172:1 67596251 ID24202 M +
TCAAACATGTGTTCCACTGCTTTGCCAATT
>9 dna:chromosome chromosome:NCBIM37:9:1:124076172:1 67596251 ID24203 M +
TCAAACATGTGTTCCACTGCTTTGCCAATTA
>9 dna:chromosome chromosome:NCBIM37:9:1:124076172:1 67596258 ID60296 U +
TGTGTTCCACTGCTTTGCCAATTATCGTGT
>9 dna:chromosome chromosome:NCBIM37:9:1:124076172:1 67596258 ID60297 U +
TGTGTTCCACTGCTTTGCCAATTATCGTGTC
>9 dna:chromosome chromosome:NCBIM37:9:1:124076172:1 67596262 ID65227 U +
TTCCACTGCTTTGCCAATTATCGTGTCC
>9 dna:chromosome chromosome:NCBIM37:9:1:124076172:1 67596262 ID65228 U +
TTCCACTGCTTTGCCAATTATCGTGTCCG
>9 dna:chromosome chromosome:NCBIM37:9:1:124076172:1 67596262 ID65229 U +
TTCCACTGCTTTGCCAATTATCGTGTCCGC
>9 dna:chromosome chromosome:NCBIM37:9:1:124076172:1 67596268 ID48604 U +
TGCTTTGCCAATTATCGTGTCCGCTAAGT
>9 dna:chromosome chromosome:NCBIM37:9:1:124076172:1 67596273 ID45060 U +
TGCCAATTATCGTGTCCGCTAAGTGT
>9 dna:chromosome chromosome:NCBIM37:9:1:124076172:1 67596273 ID45061 U +
TGCCAATTATCGTGTCCGCTAAGTGTGC
>9 dna:chromosome chromosome:NCBIM37:9:1:124076172:1 67596273 ID45062 U +
TGCCAATTATCGTGTCCGCTAAGTGTGCA
>9 dna:chromosome chromosome:NCBIM37:9:1:124076172:1 67596273 ID45063 U +
TGCCAATTATCGTGTCCGCTAAGTGTGCAT
>9 dna:chromosome chromosome:NCBIM37:9:1:124076172:1 67596287 ID29070 U +
TCCGCTAAGTGTGCATAGCTGATCCGAG
>9 dna:chromosome chromosome:NCBIM37:9:1:124076172:1 67596292 ID10609 U +
TAAGTGTGCATAGCTGATCCGAGATGTTG
>9 dna:chromosome chromosome:NCBIM37:9:1:124076172:1 67596298 ID44284 U +
TGCATAGCTGATCCGAGATGTTGCAACTC
>9 dna:chromosome chromosome:NCBIM37:9:1:124076172:1 67596298 ID44285 U +
TGCATAGCTGATCCGAGATGTTGCAACTCTA
>9 dna:chromosome chromosome:NCBIM37:9:1:124076172:1 67596302 ID18696 U +
TAGCTGATCCGAGATGTTGCAACTC
>9 dna:chromosome chromosome:NCBIM37:9:1:124076172:1 67596302 ID18697 U +
TAGCTGATCCGAGATGTTGCAACTCTATC
>9 dna:chromosome chromosome:NCBIM37:9:1:124076172:1 67596309 ID28996 M +
TCCGAGATGTTGCAACTCTATCAGGGAGG
>9 dna:chromosome chromosome:NCBIM37:9:1:124076172:1 67596309 ID28997 M +
TCCGAGATGTTGCAACTCTATCAGGGAGGA
>9 dna:chromosome chromosome:NCBIM37:9:1:124076172:1 67596309 ID28998 M +
TCCGAGATGTTGCAACTCTATCAGGGAGGAC
>9 dna:chromosome chromosome:NCBIM37:9:1:124076172:1 67596393 ID27862 U +
TCCATCATACTTTATAAGATACAGGGAAGG
>9 dna:chromosome chromosome:NCBIM37:9:1:124076172:1 67596400 ID15824 M +
TACTTTATAAGATACAGGGAAGGATTCA
>9 dna:chromosome chromosome:NCBIM37:9:1:124076172:1 67596404 ID64274 M +
TTATAAGATACAGGGAAGGATTCACAGGC
>9 dna:chromosome chromosome:NCBIM37:9:1:124076172:1 67596405 ID21647 M +
TATAAGATACAGGGAAGGATTCACAGGC
>9 dna:chromosome chromosome:NCBIM37:9:1:124076172:1 67596493 ID47949 U +
TGCTGGATTCTGCAGCCTACGATGTTCCGCC
>9 dna:chromosome chromosome:NCBIM37:9:1:124076172:1 67596557 ID55645 U +
TGGTCCAATGTTTTTCGTCTTCACTGAT
>9 dna:chromosome chromosome:NCBIM37:9:1:124076172:1 67596560 ID27178 U +
TCCAATGTTTTTCGTCTTCACTGATTTTC
>9 dna:chromosome chromosome:NCBIM37:9:1:124076172:1 67596597 ID37857 M +
TGACTTCATAGAGAGAAATGCACCAAAGA
>9 dna:chromosome chromosome:NCBIM37:9:1:124076172:1 67596615 ID43681 U +
TGCACCAAAGAACTTCTGGTGGCTTCTGTGG
>9 dna:chromosome chromosome:NCBIM37:9:1:124076172:1 67596620 ID1689 U +
CAAAGAACTTCTGGTGGCTTCTGTGGACT
>9 dna:chromosome chromosome:NCBIM37:9:1:124076172:1 67596697 ID47860 U +
TGCTGATTTGTAAATGGTATTTGAGAG
>9 dna:chromosome chromosome:NCBIM37:9:1:124076172:1 67596704 ID67692 U +
TTGTAAATGGTATTTGAGAGTGGAT
>9 dna:chromosome chromosome:NCBIM37:9:1:124076172:1 67596743 ID42490 U +
TGATTTGTGTGAACTGAACTGTGGAT
>9 dna:chromosome chromosome:NCBIM37:9:1:124076172:1 67596757 ID34968 U +
TGAACTGTGGATATCCTGATAATGAAGACTG
>9 dna:chromosome chromosome:NCBIM37:9:1:124076172:1 67596773 ID40778 U +
TGATAATGAAGACTGAAATCTTCCTAAAAA
>9 dna:chromosome chromosome:NCBIM37:9:1:124076172:1 67596808 ID65755 U +
TTCTAACAGGGTCCATACCCTACTTTGCCTA
>9 dna:chromosome chromosome:NCBIM37:9:1:124076172:1 67596823 ID14149 U +
TACCCTACTTTGCCTATTAACCTTTCCTTC
>9 dna:chromosome chromosome:NCBIM37:9:1:124076172:1 67597186 ID60406 U +
TGTTAACACAAATACAAAGCCTTCC
>9 dna:chromosome chromosome:NCBIM37:9:1:124076172:1 67597186 ID60407 U +
TGTTAACACAAATACAAAGCCTTCCTC
>9 dna:chromosome chromosome:NCBIM37:9:1:124076172:1 67597186 ID60408 U +
TGTTAACACAAATACAAAGCCTTCCTCT
>9 dna:chromosome chromosome:NCBIM37:9:1:124076172:1 67597186 ID60409 U +
TGTTAACACAAATACAAAGCCTTCCTCTC
>9 dna:chromosome chromosome:NCBIM37:9:1:124076172:1 67597186 ID60410 U +
TGTTAACACAAATACAAAGCCTTCCTCTCA
>9 dna:chromosome chromosome:NCBIM37:9:1:124076172:1 67597186 ID60411 U +
TGTTAACACAAATACAAAGCCTTCCTCTCAA
>9 dna:chromosome chromosome:NCBIM37:9:1:124076172:1 67597191 ID419 U +
ACACAAATACAAAGCCTTCCTCTC
>9 dna:chromosome chromosome:NCBIM37:9:1:124076172:1 67597219 ID18212 U +
TAGCATGTCCTTGGTCCAGCAATCCAAAGT
>9 dna:chromosome chromosome:NCBIM37:9:1:124076172:1 67597230 ID55656 U +
TGGTCCAGCAATCCAAAGTTATCAAAAGTA
>9 dna:chromosome chromosome:NCBIM37:9:1:124076172:1 67597260 ID19819 U +
TAGGCTGATTTAATTTAGCAGTCCCTTTTAAT
>9 dna:chromosome chromosome:NCBIM37:9:1:124076172:1 67597288 ID11731 U +
TAATTTAGATGTGCTCTATTTTAACCTTT
>9 dna:chromosome chromosome:NCBIM37:9:1:124076172:1 67597293 ID17661 U +
TAGATGTGCTCTATTTTAACCTTTCTCATAGA
>9 dna:chromosome chromosome:NCBIM37:9:1:124076172:1 67597332 ID20702 U +
TAGTATCATGAAAACTACTGAACTTAAAACCA
>9 dna:chromosome chromosome:NCBIM37:9:1:124076172:1 67597340 ID33464 U +
TGAAAACTACTGAACTTAAAACCACCTTCA
>9 dna:chromosome chromosome:NCBIM37:9:1:124076172:1 67597421 ID32010 U +
TCTCTGTGTAGCCAGACTAACTTGGATTT
>9 dna:chromosome chromosome:NCBIM37:9:1:124076172:1 67597438 ID9358 U +
TAACTTGGATTTGCTCTGTAAATTAGCCTG
>9 dna:chromosome chromosome:NCBIM37:9:1:124076172:1 67597443 ID51241 U +
TGGATTTGCTCTGTAAATTAGCCTGGCC
>9 dna:chromosome chromosome:NCBIM37:9:1:124076172:1 67597480 ID9425 U +
TAAGAAACCTACCCGTCCTTGCCTTT
>9 dna:chromosome chromosome:NCBIM37:9:1:124076172:1 67597632 ID48671 U +
TGCTTTTGACATAAATAACTACCCTTCTT
>9 dna:chromosome chromosome:NCBIM37:9:1:124076172:1 67597697 ID21662 U +
TATAAGCATGTTCTGAGGTCACCATGTATT
>9 dna:chromosome chromosome:NCBIM37:9:1:124076172:1 67597764 ID15026 U +
TACTAGGCCGAGGAATTTTCTCTAATTCT
>9 dna:chromosome chromosome:NCBIM37:9:1:124076172:1 67597792 ID28482 U +
TCCCATGGAAGCCCACGGTTATAGAGAC
>9 dna:chromosome chromosome:NCBIM37:9:1:124076172:1 67597830 ID13861 U +
TACCAGCGTGACACCCATTTTGAAGTTAGC
>9 dna:chromosome chromosome:NCBIM37:9:1:124076172:1 67597838 ID36531 U +
TGACACCCATTTTGAAGTTAGCGCCTATG
>9 dna:chromosome chromosome:NCBIM37:9:1:124076172:1 67597933 ID33905 M +
TGAAACTCTACCCCATGTTAGCTCTCATG
>9 dna:chromosome chromosome:NCBIM37:9:1:124076172:1 67597933 ID33906 M +
TGAAACTCTACCCCATGTTAGCTCTCATGA
>9 dna:chromosome chromosome:NCBIM37:9:1:124076172:1 67597992 ID957 U +
AGCAAAACAATTCTGCCCCATCCCC
>9 dna:chromosome chromosome:NCBIM37:9:1:124076172:1 67598035 ID37573 U +
TGACTATCAGAAGATACCTTTCCTAGGGCA
>9 dna:chromosome chromosome:NCBIM37:9:1:124076172:1 67598085 ID51449 U +
TGGCAATAGACTTGAAACTCTGGCAAGC
>9 dna:chromosome chromosome:NCBIM37:9:1:124076172:1 67598153 ID53116 U +
TGGGAATTAATGCAAAAAGCTAGAGGAATT
>9 dna:chromosome chromosome:NCBIM37:9:1:124076172:1 67598344 ID26990 M +
TCCAAGGTCAATTTAGTCAAGGTCTCTTGT
>9 dna:chromosome chromosome:NCBIM37:9:1:124076172:1 67598421 ID43663 U +
TGCACATGGAGCTTTCAATTAGTCTC
>9 dna:chromosome chromosome:NCBIM37:9:1:124076172:1 67598435 ID24774 U +
TCAATTAGTCTCCAATATTTCTGCCAATCC
>9 dna:chromosome chromosome:NCBIM37:9:1:124076172:1 67598481 ID11835 U +
TACAAAAGCAGGACCGTTGTCCAATCC
>9 dna:chromosome chromosome:NCBIM37:9:1:124076172:1 67598500 ID27116 U +
TCCAATCCGATTACCTTGGGCCCACACTCT
>9 dna:chromosome chromosome:NCBIM37:9:1:124076172:1 67598622 ID22404 M +
TATCCACAAACACTAGAAGGTATTTGTAAC
>9 dna:chromosome chromosome:NCBIM37:9:1:124076172:1 67598635 ID16522 M +
TAGAAGGTATTTGTAACCATATTTTACT
>9 dna:chromosome chromosome:NCBIM37:9:1:124076172:1 67598715 ID20146 U +
TAGGTCTTTTGCCTTGTTTACTCTTGAC
>9 dna:chromosome chromosome:NCBIM37:9:1:124076172:1 67598715 ID20147 U +
TAGGTCTTTTGCCTTGTTTACTCTTGACGG
>9 dna:chromosome chromosome:NCBIM37:9:1:124076172:1 67598747 ID10014 U +
TAAGCATTCACTTACTGGCATAACTTACAC
>9 dna:chromosome chromosome:NCBIM37:9:1:124076172:1 67598762 ID51760 U +
TGGCATAACTTACACACTGTTCTACTATC
>9 dna:chromosome chromosome:NCBIM37:9:1:124076172:1 67598850 ID3698 U +
CTTAGTCCAATCCCATTTCTTGCAGGCCC
>9 dna:chromosome chromosome:NCBIM37:9:1:124076172:1 67598897 ID43934 U +
TGCAGAGTCACTTCTTGAGCCGCTTGATC
>9 dna:chromosome chromosome:NCBIM37:9:1:124076172:1 67598903 ID5976 U +
GTCACTTCTTGAGCCGCTTGATCTGTCTGG
>9 dna:chromosome chromosome:NCBIM37:9:1:124076172:1 67598912 ID39391 U +
TGAGCCGCTTGATCTGTCTGGTTATTGTCC
>9 dna:chromosome chromosome:NCBIM37:9:1:124076172:1 67598915 ID4999 U +
GCCGCTTGATCTGTCTGGTTATTGTCCTA
>9 dna:chromosome chromosome:NCBIM37:9:1:124076172:1 67598934 ID23790 U +
TATTGTCCTAGGCCACTGAGTCTCTTCTCT
>9 dna:chromosome chromosome:NCBIM37:9:1:124076172:1 67598974 ID54057 U +
TGGGCAGTAAATAATACTCACAGTTGCCA
>9 dna:chromosome chromosome:NCBIM37:9:1:124076172:1 67598974 ID54058 U +
TGGGCAGTAAATAATACTCACAGTTGCCAA
>9 dna:chromosome chromosome:NCBIM37:9:1:124076172:1 67598977 ID4832 M +
GCAGTAAATAATACTCACAGTTGCCA
>9 dna:chromosome chromosome:NCBIM37:9:1:124076172:1 67598985 ID10890 U +
TAATACTCACAGTTGCCAACTTCATTAGG
>9 dna:chromosome chromosome:NCBIM37:9:1:124076172:1 67598985 ID10891 U +
TAATACTCACAGTTGCCAACTTCATTAGGG
>9 dna:chromosome chromosome:NCBIM37:9:1:124076172:1 67599026 ID26652 U +
TCCAAAATTTCCTATTTGTTTCCTCTGATGT
>9 dna:chromosome chromosome:NCBIM37:9:1:124076172:1 67599102 ID5526 U +
GGCAAAGGCATACCTACTATCCACATGGA
>9 dna:chromosome chromosome:NCBIM37:9:1:124076172:1 67599120 ID1438 U +
ATCCACATGGATGTTAATTTTCTTGATGGC
>9 dna:chromosome chromosome:NCBIM37:9:1:124076172:1 67599127 ID51076 U +
TGGATGTTAATTTTCTTGATGGCTTCAAGT
>9 dna:chromosome chromosome:NCBIM37:9:1:124076172:1 67599134 ID11791 U +
TAATTTTCTTGATGGCTTCAAGTTCCAAG
>9 dna:chromosome chromosome:NCBIM37:9:1:124076172:1 67599179 ID63930 U +
TTACATCCACTTTCTGTGCCAACATGC
>9 dna:chromosome chromosome:NCBIM37:9:1:124076172:1 67599179 ID63931 U +
TTACATCCACTTTCTGTGCCAACATGCC
>9 dna:chromosome chromosome:NCBIM37:9:1:124076172:1 67599195 ID44822 U +
TGCCAACATGCCAAGGGGTAGAGG
>9 dna:chromosome chromosome:NCBIM37:9:1:124076172:1 67599252 ID51887 U +
TGGCATTTGTGCTTTCACCACAGCAGCA
>9 dna:chromosome chromosome:NCBIM37:9:1:124076172:1 67599321 ID57140 U +
TGTAAACCAGGTCACCATGGCTTTCAGCAG
>9 dna:chromosome chromosome:NCBIM37:9:1:124076172:1 67599486 ID28748 M +
TCCCTAGGTCCACTGTTCTTCGGGTAGTC
>9 dna:chromosome chromosome:NCBIM37:9:1:124076172:1 67599517 ID35711 M +
TGAATACATTTTGGTGCCAGTGGCTTCTA
>9 dna:chromosome chromosome:NCBIM37:9:1:124076172:1 67599518 ID4023 M +
GAATACATTTTGGTGCCAGTGGCTTCTAGG
>9 dna:chromosome chromosome:NCBIM37:9:1:124076172:1 67599599 ID39380 U +
TGAGCCCCTGTGTCTACCAAGAATTGAGTGG
>9 dna:chromosome chromosome:NCBIM37:9:1:124076172:1 67599613 ID13644 U +
TACCAAGAATTGAGTGGGTTTCACCTCCAC
>9 dna:chromosome chromosome:NCBIM37:9:1:124076172:1 67599823 ID39213 U +
TGAGCACTGGTCCTTTTCAAGGGGGT
>9 dna:chromosome chromosome:NCBIM37:9:1:124076172:1 67599990 ID55283 U +
TGGTAGACTTTGTGAGCAACCTGCACT
>9 dna:chromosome chromosome:NCBIM37:9:1:124076172:1 67599990 ID55284 U +
TGGTAGACTTTGTGAGCAACCTGCACTAA
>9 dna:chromosome chromosome:NCBIM37:9:1:124076172:1 67599990 ID55285 U +
TGGTAGACTTTGTGAGCAACCTGCACTAAA
>9 dna:chromosome chromosome:NCBIM37:9:1:124076172:1 67600100 ID1943 M +
CACAGTCACAGTAGCTTTGTGCTCC
>9 dna:chromosome chromosome:NCBIM37:9:1:124076172:1 67600140 ID19972 U +
TAGGGTGTATATTGGCGAAGTGCCTCCAT
>9 dna:chromosome chromosome:NCBIM37:9:1:124076172:1 67600140 ID19973 U +
TAGGGTGTATATTGGCGAAGTGCCTCCATG
>9 dna:chromosome chromosome:NCBIM37:9:1:124076172:1 67600182 ID16116 M +
TAGAAAGGCTGCGGGTGACTCATCTGGT
>9 dna:chromosome chromosome:NCBIM37:9:1:124076172:1 67600182 ID16117 U +
TAGAAAGGCTGCGGGTGACTCATCTGGTC
>9 dna:chromosome chromosome:NCBIM37:9:1:124076172:1 67600557 ID46651 U +
TGCCTTTTTCAGAGACCCATGTGCCTCTAGT
>9 dna:chromosome chromosome:NCBIM37:9:1:124076172:1 67600558 ID5056 U +
GCCTTTTTCAGAGACCCATGTGCCTCTAGTG
>9 dna:chromosome chromosome:NCBIM37:9:1:124076172:1 67600821 ID32988 M +
TCTTCCTGATGGTCAGAACCTGTGAGGT
>9 dna:chromosome chromosome:NCBIM37:9:1:124076172:1 67600824 ID29989 U +
TCCTGATGGTCAGAACCTGTGAGGTGGGT
>9 dna:chromosome chromosome:NCBIM37:9:1:124076172:1 67600924 ID19998 U +
TAGGTAACTATATAGGGCACTTGGACCGG
>9 dna:chromosome chromosome:NCBIM37:9:1:124076172:1 67600924 ID19999 U +
TAGGTAACTATATAGGGCACTTGGACCGGG
>9 dna:chromosome chromosome:NCBIM37:9:1:124076172:1 67601049 ID197 U +
AACTAACTTGTCTTTCAGTCTGTCCAATGT
>9 dna:chromosome chromosome:NCBIM37:9:1:124076172:1 67601052 ID9363 M +
TAACTTGTCTTTCAGTCTGTCCAATGTC
>9 dna:chromosome chromosome:NCBIM37:9:1:124076172:1 67601172 ID18381 U +
TAGCCGTACTGAAATAAACCAGGTGCCTCTGC
>9 dna:chromosome chromosome:NCBIM37:9:1:124076172:1 67601445 ID6916 U +
TAAAAGCTTGAGACCTCCGATTCACCGCGCC
>9 dna:chromosome chromosome:NCBIM37:9:1:124076172:1 67601996 ID30582 M -
TCGAACTCAGAAATCCACCTGCCTCTGCCT
>9 dna:chromosome chromosome:NCBIM37:9:1:124076172:1 67601997 ID30581 M -
TCGAACTCAGAAATCCACCTGCCTCTGCC
>9 dna:chromosome chromosome:NCBIM37:9:1:124076172:1 67602020 ID25335 M -
TCACTCTGTAGACCAGGCTGGCCTCGAAC
>9 dna:chromosome chromosome:NCBIM37:9:1:124076172:1 67602021 ID25334 M -
TCACTCTGTAGACCAGGCTGGCCTCGAA
>9 dna:chromosome chromosome:NCBIM37:9:1:124076172:1 67602022 ID25333 M -
TCACTCTGTAGACCAGGCTGGCCTCGA
>9 dna:chromosome chromosome:NCBIM37:9:1:124076172:1 67602027 ID49286 M -
TGGAACTCACTCTGTAGACCAGGCTGGC
>9 dna:chromosome chromosome:NCBIM37:9:1:124076172:1 67602039 ID12916 M +
TACAGAGTGAGTTCCAGGACAGCCATA
>9 dna:chromosome chromosome:NCBIM37:9:1:124076172:1 67602105 ID8744 U +
TAACATAGAAAAACTACTCATATTCCTTTT
>9 dna:chromosome chromosome:NCBIM37:9:1:124076172:1 67602110 ID15918 U +
TAGAAAAACTACTCATATTCCTTTTTATA
>9 dna:chromosome chromosome:NCBIM37:9:1:124076172:1 67602145 ID9919 U +
TAAGATTCATGAGTATTTTTTAAATTGCT
>9 dna:chromosome chromosome:NCBIM37:9:1:124076172:1 67602185 ID11566 U +
TAATTATTATTAAGCAAAAACCTACATAAAAC
>9 dna:chromosome chromosome:NCBIM37:9:1:124076172:1 67602192 ID23362 U +
TATTAAGCAAAAACCTACATAAAACTTA
>9 dna:chromosome chromosome:NCBIM37:9:1:124076172:1 67602368 ID11567 U +
TAATTATTATTAAGCAAAAACCTATATAAAA
>9 dna:chromosome chromosome:NCBIM37:9:1:124076172:1 67602429 ID32854 U +
TCTTAGATTGTTATTTGTAAACAGTTGCATC
>9 dna:chromosome chromosome:NCBIM37:9:1:124076172:1 67602504 ID55653 U +
TGGTCCAGAATTCACAGAGATTTGCCTT
>9 dna:chromosome chromosome:NCBIM37:9:1:124076172:1 67602504 ID55655 U +
TGGTCCAGAATTCACAGAGATTTGCCTTTCC
>9 dna:chromosome chromosome:NCBIM37:9:1:124076172:1 67602514 ID64791 U +
TTCACAGAGATTTGCCTTTCCTTACTTTC
>9 dna:chromosome chromosome:NCBIM37:9:1:124076172:1 67602515 ID24988 U +
TCACAGAGATTTGCCTTTCCTTACTTTCCC
>9 dna:chromosome chromosome:NCBIM37:9:1:124076172:1 67602575 ID60633 U +
TGTTATGATGCCTGGTCGTGCCCCTG
>9 dna:chromosome chromosome:NCBIM37:9:1:124076172:1 67602575 ID60634 U +
TGTTATGATGCCTGGTCGTGCCCCTGCC
>9 dna:chromosome chromosome:NCBIM37:9:1:124076172:1 67602575 ID60635 U +
TGTTATGATGCCTGGTCGTGCCCCTGCCC
>9 dna:chromosome chromosome:NCBIM37:9:1:124076172:1 67602575 ID60636 U +
TGTTATGATGCCTGGTCGTGCCCCTGCCCC
>9 dna:chromosome chromosome:NCBIM37:9:1:124076172:1 67602669 ID51404 U +
TGGCAAGCCACAAATGCAGAGCATGAATTC
>9 dna:chromosome chromosome:NCBIM37:9:1:124076172:1 67602677 ID1853 U +
CACAAATGCAGAGCATGAATTCCCATAGA
>9 dna:chromosome chromosome:NCBIM37:9:1:124076172:1 67602677 ID1854 U +
CACAAATGCAGAGCATGAATTCCCATAGAA
>9 dna:chromosome chromosome:NCBIM37:9:1:124076172:1 67602702 ID16291 U +
TAGAACATAATTGGGCCAACCTGCCAAGTT
>9 dna:chromosome chromosome:NCBIM37:9:1:124076172:1 67602807 ID64177 U +
TTAGCCTGTGTGTAAACAGATGGCCTGTC
>9 dna:chromosome chromosome:NCBIM37:9:1:124076172:1 67602808 ID18449 U +
TAGCCTGTGTGTAAACAGATGGCCTGTC
>9 dna:chromosome chromosome:NCBIM37:9:1:124076172:1 67602813 ID60200 U +
TGTGTGTAAACAGATGGCCTGTCTGTGGG
>9 dna:chromosome chromosome:NCBIM37:9:1:124076172:1 67602955 ID45723 U +
TGCCATTCATCTTGTGCTGTTTTGGGAA
>9 dna:chromosome chromosome:NCBIM37:9:1:124076172:1 67602955 ID45724 U +
TGCCATTCATCTTGTGCTGTTTTGGGAAGC
>9 dna:chromosome chromosome:NCBIM37:9:1:124076172:1 67602960 ID65035 U +
TTCATCTTGTGCTGTTTTGGGAAGCTTTG
>9 dna:chromosome chromosome:NCBIM37:9:1:124076172:1 67602961 ID26341 U +
TCATCTTGTGCTGTTTTGGGAAGCTTTGGT
>9 dna:chromosome chromosome:NCBIM37:9:1:124076172:1 67602964 ID33141 U +
TCTTGTGCTGTTTTGGGAAGCTTTGGTCTGT
>9 dna:chromosome chromosome:NCBIM37:9:1:124076172:1 67602972 ID61313 U +
TGTTTTGGGAAGCTTTGGTCTGTTTTTGT
>9 dna:chromosome chromosome:NCBIM37:9:1:124076172:1 67603026 ID60553 U +
TGTTAGCCCGACTTTTCCACAGGCCTTT
>9 dna:chromosome chromosome:NCBIM37:9:1:124076172:1 67603040 ID65207 U +
TTCCACAGGCCTTTTTGGATGTAAGCTTG
>9 dna:chromosome chromosome:NCBIM37:9:1:124076172:1 67603041 ID27268 U +
TCCACAGGCCTTTTTGGATGTAAGCTTGG
>9 dna:chromosome chromosome:NCBIM37:9:1:124076172:1 67603054 ID67244 U +
TTGGATGTAAGCTTGGGGTTTAACTGAC
>9 dna:chromosome chromosome:NCBIM37:9:1:124076172:1 67603074 ID9218 U +
TAACTGACATAAGTTAGGGACTGTTTTGT
>9 dna:chromosome chromosome:NCBIM37:9:1:124076172:1 67603160 ID24156 U +
TCAAAATATATTTATAAGTAACTTGGCCATA
>9 dna:chromosome chromosome:NCBIM37:9:1:124076172:1 67603189 ID22020 U +
TATATCTAGGCTCTATTCTGAGTAGATAA
>9 dna:chromosome chromosome:NCBIM37:9:1:124076172:1 67603207 ID40112 U +
TGAGTAGATAATAACCAAAATAACCCAA
>9 dna:chromosome chromosome:NCBIM37:9:1:124076172:1 67603224 ID72 M +
AAATAACCCAATTATTTTAACCTACATTCT
>9 dna:chromosome chromosome:NCBIM37:9:1:124076172:1 67603238 ID68844 M +
TTTTAACCTACATTCTGCCACATGGCTGGT
>9 dna:chromosome chromosome:NCBIM37:9:1:124076172:1 67603241 ID8953 M +
TAACCTACATTCTGCCACATGGCTGGTTAC
>9 dna:chromosome chromosome:NCBIM37:9:1:124076172:1 67603253 ID45139 M +
TGCCACATGGCTGGTTACCTGT
>9 dna:chromosome chromosome:NCBIM37:9:1:124076172:1 67603274 ID45840 U +
TGCCCAGTACCATGAGTCTGTCTCGTCAG
>9 dna:chromosome chromosome:NCBIM37:9:1:124076172:1 67603274 ID45841 U +
TGCCCAGTACCATGAGTCTGTCTCGTCAGT
>9 dna:chromosome chromosome:NCBIM37:9:1:124076172:1 67603351 ID26923 U +
TCCAAGATATCCCACCTCTATTTCATGCCT
>9 dna:chromosome chromosome:NCBIM37:9:1:124076172:1 67603394 ID19856 M +
TAGGCTTTTTAATTGACAGGTGATGAATCC
>9 dna:chromosome chromosome:NCBIM37:9:1:124076172:1 67603402 ID63787 U +
TTAATTGACAGGTGATGAATCCATACAACA
>9 dna:chromosome chromosome:NCBIM37:9:1:124076172:1 67603403 ID11627 U +
TAATTGACAGGTGATGAATCCATACAACA
>9 dna:chromosome chromosome:NCBIM37:9:1:124076172:1 67603428 ID125 U +
AACACTCAAGATATTCTCTCTACAATGTAT
>9 dna:chromosome chromosome:NCBIM37:9:1:124076172:1 67603474 ID57782 U +
TGTATACGTACAACATGCATGCTTGATA
>9 dna:chromosome chromosome:NCBIM37:9:1:124076172:1 67603474 ID57783 U +
TGTATACGTACAACATGCATGCTTGATACA
>9 dna:chromosome chromosome:NCBIM37:9:1:124076172:1 67603535 ID53856 U +
TGGGATTAACATTATAGATGGGTGTGAGC
>9 dna:chromosome chromosome:NCBIM37:9:1:124076172:1 67603549 ID17635 U +
TAGATGGGTGTGAGCTTCTATGTGGACGCT
>9 dna:chromosome chromosome:NCBIM37:9:1:124076172:1 67603565 ID31543 U +
TCTATGTGGACGCTATAAATAAAACT
>9 dna:chromosome chromosome:NCBIM37:9:1:124076172:1 67603684 ID52412 U +
TGGCTCAGCCCTGTATTCCTATATTGTTA
>9 dna:chromosome chromosome:NCBIM37:9:1:124076172:1 67603732 ID25816 U +
TCAGCCTGAGTATTAGATTTCCATTATTAT
>9 dna:chromosome chromosome:NCBIM37:9:1:124076172:1 67603738 ID40147 U +
TGAGTATTAGATTTCCATTATTATCTC
>9 dna:chromosome chromosome:NCBIM37:9:1:124076172:1 67603779 ID21736 U +
TATAATGTTTGCAAAAATGATTAAGGGTTC
>9 dna:chromosome chromosome:NCBIM37:9:1:124076172:1 67603781 ID11501 U +
TAATGTTTGCAAAAATGATTAAGGGTTCTA
>9 dna:chromosome chromosome:NCBIM37:9:1:124076172:1 67603811 ID57559 U +
TGTACATTGTACCAATGTGAAGGAGAAAA
>9 dna:chromosome chromosome:NCBIM37:9:1:124076172:1 67603841 ID22559 U +
TATCTGACATCAAAGGAGAATGTCTAATGG
>9 dna:chromosome chromosome:NCBIM37:9:1:124076172:1 67603841 ID22560 U +
TATCTGACATCAAAGGAGAATGTCTAATGGT
>9 dna:chromosome chromosome:NCBIM37:9:1:124076172:1 67603843 ID32182 U +
TCTGACATCAAAGGAGAATGTCTAATGGT
>9 dna:chromosome chromosome:NCBIM37:9:1:124076172:1 67603843 ID32183 U +
TCTGACATCAAAGGAGAATGTCTAATGGTT
>9 dna:chromosome chromosome:NCBIM37:9:1:124076172:1 67603845 ID36889 U +
TGACATCAAAGGAGAATGTCTAATGGTTGC
>9 dna:chromosome chromosome:NCBIM37:9:1:124076172:1 67603850 ID24305 U +
TCAAAGGAGAATGTCTAATGGTTGCTAAA
>9 dna:chromosome chromosome:NCBIM37:9:1:124076172:1 67603875 ID6721 U +
TAAAACGTAACCACAAATTAGTCTAGATA
>9 dna:chromosome chromosome:NCBIM37:9:1:124076172:1 67603893 ID20888 U +
TAGTCTAGATAGTTACTGTAAAGATGCTTT
>9 dna:chromosome chromosome:NCBIM37:9:1:124076172:1 67603923 ID9535 U +
TAAGAAGGTTAGGAACAATGTTGTACCTCC
>9 dna:chromosome chromosome:NCBIM37:9:1:124076172:1 67604353 ID9482 U +
TAAGAACAAACATTGTTCCAAAGCGTGGT
>9 dna:chromosome chromosome:NCBIM37:9:1:124076172:1 67604485 ID1479 U +
ATGAAATTCTGGGTTTCAGATAAGTCACA
>9 dna:chromosome chromosome:NCBIM37:9:1:124076172:1 67604519 ID14478 U +
TACCTTAGTTAGGAAGGAAATGATCAGA
>9 dna:chromosome chromosome:NCBIM37:9:1:124076172:1 67604572 ID59892 U +
TGTGGCCTAGTTCAGTCTGAATGACCCTAC
>9 dna:chromosome chromosome:NCBIM37:9:1:124076172:1 67604579 ID21239 U +
TAGTTCAGTCTGAATGACCCTACGAAAGGTC
>9 dna:chromosome chromosome:NCBIM37:9:1:124076172:1 67604629 ID28457 U +
TCCCATCAGGCAAACAGAGACATCTGCCTC
>9 dna:chromosome chromosome:NCBIM37:9:1:124076172:1 67604666 ID23483 U +
TATTATGAGAAATCAAATAATGTAGCTGGC
>9 dna:chromosome chromosome:NCBIM37:9:1:124076172:1 67604668 ID64384 U +
TTATGAGAAATCAAATAATGTAGCTGGCTA
>9 dna:chromosome chromosome:NCBIM37:9:1:124076172:1 67604669 ID22789 U +
TATGAGAAATCAAATAATGTAGCTGGC
>9 dna:chromosome chromosome:NCBIM37:9:1:124076172:1 67604669 ID22790 U +
TATGAGAAATCAAATAATGTAGCTGGCTAGT
>9 dna:chromosome chromosome:NCBIM37:9:1:124076172:1 67604722 ID36823 U +
TGACAGTCATAAGAACTGGATGGTAGATTA
>9 dna:chromosome chromosome:NCBIM37:9:1:124076172:1 67604798 ID20755 U +
TAGTATTTGCCGAAGATTGTATCCCTGGT
>9 dna:chromosome chromosome:NCBIM37:9:1:124076172:1 67604803 ID68691 U +
TTTGCCGAAGATTGTATCCCTGGTGCTGG
>9 dna:chromosome chromosome:NCBIM37:9:1:124076172:1 67604815 ID57823 U +
TGTATCCCTGGTGCTGGAATTGAAGGGT
>9 dna:chromosome chromosome:NCBIM37:9:1:124076172:1 67604852 ID40084 U +
TGAGTAAGATGGTAGGTTAATGACCTAGA
>9 dna:chromosome chromosome:NCBIM37:9:1:124076172:1 67604852 ID40085 U +
TGAGTAAGATGGTAGGTTAATGACCTAGAC
>9 dna:chromosome chromosome:NCBIM37:9:1:124076172:1 67604938 ID8028 U +
TAAATACACTCATAGCGGTGCCTTTGTTCTT
>9 dna:chromosome chromosome:NCBIM37:9:1:124076172:1 67604942 ID12751 U +
TACACTCATAGCGGTGCCTTTGTTCTTCTC
>9 dna:chromosome chromosome:NCBIM37:9:1:124076172:1 67605031 ID11424 U +
TAATGGTGTCTCAAGGAACTCTGTGACTTAT
>9 dna:chromosome chromosome:NCBIM37:9:1:124076172:1 67605034 ID56338 U +
TGGTGTCTCAAGGAACTCTGTGACTTATGT
>9 dna:chromosome chromosome:NCBIM37:9:1:124076172:1 67605115 ID22354 U +
TATCATGAGAAATATAACAGCGGTCT
>9 dna:chromosome chromosome:NCBIM37:9:1:124076172:1 67605212 ID48721 U +
TGGAAAAACCAGACTCCAAAGGATGATTACT
>9 dna:chromosome chromosome:NCBIM37:9:1:124076172:1 67605226 ID26732 U +
TCCAAAGGATGATTACTGATGCCTGGTC
>9 dna:chromosome chromosome:NCBIM37:9:1:124076172:1 67605434 ID17717 U +
TAGATTCCATCCTTAAGCCGAGTATACATCC
>9 dna:chromosome chromosome:NCBIM37:9:1:124076172:1 67605551 ID47205 U +
TGCTAGGGAGTTCCTATGTCACTATGCCTA
>9 dna:chromosome chromosome:NCBIM37:9:1:124076172:1 67605565 ID23220 U +
TATGTCACTATGCCTAAAGCTTTGTTCTA
>9 dna:chromosome chromosome:NCBIM37:9:1:124076172:1 67605575 ID46065 U +
TGCCTAAAGCTTTGTTCTAAATGTCACC
>9 dna:chromosome chromosome:NCBIM37:9:1:124076172:1 67605634 ID6722 U +
TAAAACGTAAGATAAAAATCAACCCTGGGGTC
>9 dna:chromosome chromosome:NCBIM37:9:1:124076172:1 67605673 ID27458 U +
TCCACTTTCAAAGGTGGTGCTGACTCAAGT
>9 dna:chromosome chromosome:NCBIM37:9:1:124076172:1 67605767 ID30154 U +
TCCTGTCAGGGCTGATGCATACAGAAAGTT
>9 dna:chromosome chromosome:NCBIM37:9:1:124076172:1 67605779 ID41714 U +
TGATGCATACAGAAAGTTAAAAGTCAGCTG
>9 dna:chromosome chromosome:NCBIM37:9:1:124076172:1 67605782 ID44236 U +
TGCATACAGAAAGTTAAAAGTCAGCTGTGTC
>9 dna:chromosome chromosome:NCBIM37:9:1:124076172:1 67605825 ID2931 U +
CCGGTATTTCCAGCACTCAGGAAGGACTGC
>9 dna:chromosome chromosome:NCBIM37:9:1:124076172:1 67605878 ID2098 U +
CACTGAATTCAAGGACAGCCTGGGC
>9 dna:chromosome chromosome:NCBIM37:9:1:124076172:1 67605953 ID64971 U +
TTCAGTAGCAGTATTTGTTTGCTGTGTGT
>9 dna:chromosome chromosome:NCBIM37:9:1:124076172:1 67606205 ID4987 M +
GCCCTGGCTGTCCTGGAACTCACTTTGTA
>9 dna:chromosome chromosome:NCBIM37:9:1:124076172:1 67606205 ID11980 M -
TACAAAGTGAGTTCCAGGACAGCCAGGGC
>9 dna:chromosome chromosome:NCBIM37:9:1:124076172:1 67606218 ID49287 M +
TGGAACTCACTTTGTAGACCAGGCTGGCCT
>9 dna:chromosome chromosome:NCBIM37:9:1:124076172:1 67606242 ID52239 M +
TGGCCTTGAACTCAGAAATCCACCTGCCTCT
>9 dna:chromosome chromosome:NCBIM37:9:1:124076172:1 67606247 ID66324 M +
TTGAACTCAGAAATCCACCTGCCTCTGCCTC
>9 dna:chromosome chromosome:NCBIM37:9:1:124076172:1 67606342 ID9789 U +
TAAGAGTGTCTTTGGATTAACTGTAAGG
>9 dna:chromosome chromosome:NCBIM37:9:1:124076172:1 67606342 ID9790 U +
TAAGAGTGTCTTTGGATTAACTGTAAGGTC
>9 dna:chromosome chromosome:NCBIM37:9:1:124076172:1 67606465 ID48794 U +
TGGAAAATCAAGTATTTTTAGGGATCTGC
>9 dna:chromosome chromosome:NCBIM37:9:1:124076172:1 67606465 ID48795 U +
TGGAAAATCAAGTATTTTTAGGGATCTGCC
>9 dna:chromosome chromosome:NCBIM37:9:1:124076172:1 67606742 ID7451 U +
TAAACGTAGGCGGACTAATGCGTTTTCAA
>9 dna:chromosome chromosome:NCBIM37:9:1:124076172:1 67606803 ID7450 U +
TAAACGGACATGCCAAGTTTAGTCTGTGCTT
>9 dna:chromosome chromosome:NCBIM37:9:1:124076172:1 67606894 ID49598 U +
TGGAAGGATCGGATTTACTTAGTTGCT
>9 dna:chromosome chromosome:NCBIM37:9:1:124076172:1 67608561 ID65427 U +
TTCCCTGGTGCTCTGGACATTTAAGGTTGA
>9 dna:chromosome chromosome:NCBIM37:9:1:124076172:1 67608681 ID52447 U +
TGGCTCTGGTGCACTTTCCCTTTTGTACAA
