# Supplementary material for: proTRAC - a software for probabilistic piRNA cluster detection, visualization and analysis
Source: BMC Bioinformatics. 2012 Jan 10;13:5. doi: 10.1186/1471-2105-13-5 (PMC3293768; doi:10.1186/1471-2105-13-5)
Supplement: Additional file 5 — proTRAC results folder containing a picture and a FASTA file for each detected mouse cluster. After decompression, the folder can be opened as former session in proTRAC. Alternatively, each file can be opened separately with any standard text-editor or graphic-viewer respectively. [file 1471-2105-13-5-S5.ZIP › proTRAC_results_mouse/bidirectional_clusters/Cluster_58.fas]

>9 dna:chromosome chromosome:NCBIM37:9:1:124076172:1 122709951 ID19969 U -
TAGGGTGCAAGAAGAAAATCAAATTCGTCTA
>9 dna:chromosome chromosome:NCBIM37:9:1:124076172:1 122711798 ID4987 M +
GCCCTGGCTGTCCTGGAACTCACTTTGTA
>9 dna:chromosome chromosome:NCBIM37:9:1:124076172:1 122711798 ID11980 M -
TACAAAGTGAGTTCCAGGACAGCCAGGGC
>9 dna:chromosome chromosome:NCBIM37:9:1:124076172:1 122711811 ID49287 M +
TGGAACTCACTTTGTAGACCAGGCTGGCCT
>9 dna:chromosome chromosome:NCBIM37:9:1:124076172:1 122711817 ID25463 M +
TCACTTTGTAGACCAGGCTGGCCTCGAAC
>9 dna:chromosome chromosome:NCBIM37:9:1:124076172:1 122711817 ID25464 M +
TCACTTTGTAGACCAGGCTGGCCTCGAACT
>9 dna:chromosome chromosome:NCBIM37:9:1:124076172:1 122711835 ID52173 M +
TGGCCTCGAACTCAGAAATCTGCCTGCCT
>9 dna:chromosome chromosome:NCBIM37:9:1:124076172:1 122711835 ID52174 M +
TGGCCTCGAACTCAGAAATCTGCCTGCCTC
>9 dna:chromosome chromosome:NCBIM37:9:1:124076172:1 122713190 ID3834 U -
GAAAGCATTTTCTTAGTGACTGATGTAAGA
>9 dna:chromosome chromosome:NCBIM37:9:1:124076172:1 122713306 ID50932 U -
TGGATCTTTGTGTTTTCAGTCTGTGCTGC
>9 dna:chromosome chromosome:NCBIM37:9:1:124076172:1 122713411 ID27295 U -
TCCACATGGATGTGTGCTCCTCCCACAAC
>9 dna:chromosome chromosome:NCBIM37:9:1:124076172:1 122713992 ID38547 U -
TGAGACTGTAGATTTAAGGACACTGCCTCT
>9 dna:chromosome chromosome:NCBIM37:9:1:124076172:1 122714184 ID55540 U -
TGGTCAACCAGCAAGAAGCCATCCCACCC
>9 dna:chromosome chromosome:NCBIM37:9:1:124076172:1 122714274 ID15476 U -
TACTGCTTTATTGGACGTCTGTAAC
>9 dna:chromosome chromosome:NCBIM37:9:1:124076172:1 122714316 ID15027 U -
TACTAGGCTGTTTTTAAACGTTCAGTGT
>9 dna:chromosome chromosome:NCBIM37:9:1:124076172:1 122714367 ID48301 U -
TGCTTCAGCCTCCTACGTGCTTTGATTAC
