# Supplementary material for: proTRAC - a software for probabilistic piRNA cluster detection, visualization and analysis
Source: BMC Bioinformatics. 2012 Jan 10;13:5. doi: 10.1186/1471-2105-13-5 (PMC3293768; doi:10.1186/1471-2105-13-5)
Supplement: Additional file 5 — proTRAC results folder containing a picture and a FASTA file for each detected mouse cluster. After decompression, the folder can be opened as former session in proTRAC. Alternatively, each file can be opened separately with any standard text-editor or graphic-viewer respectively. [file 1471-2105-13-5-S5.ZIP › proTRAC_results_mouse/bidirectional_clusters/Cluster_6.fas]

>17 dna:chromosome chromosome:NCBIM37:17:1:95272651:1 49251617 ID7858 U -
TAAAGGTCCTCGTACCACAGGATGTATGGG
>17 dna:chromosome chromosome:NCBIM37:17:1:95272651:1 49251668 ID35058 U -
TGAAGAAAGCCGATGGAATTCAGGGAGCCT
>17 dna:chromosome chromosome:NCBIM37:17:1:95272651:1 49251669 ID820 U -
AGAAAGCCGATGGAATTCAGGGAGCC
>17 dna:chromosome chromosome:NCBIM37:17:1:95272651:1 49251669 ID3836 U -
GAAAGCCGATGGAATTCAGGGAGCC
>17 dna:chromosome chromosome:NCBIM37:17:1:95272651:1 49251670 ID58851 U -
TGTGAAGAAAGCCGATGGAATTCAGGGAGC
>17 dna:chromosome chromosome:NCBIM37:17:1:95272651:1 49251671 ID58850 U -
TGTGAAGAAAGCCGATGGAATTCAGGGAG
>17 dna:chromosome chromosome:NCBIM37:17:1:95272651:1 49251672 ID819 U -
AGAAAGCCGATGGAATTCAGGGA
>17 dna:chromosome chromosome:NCBIM37:17:1:95272651:1 49251672 ID35057 U -
TGAAGAAAGCCGATGGAATTCAGGGA
>17 dna:chromosome chromosome:NCBIM37:17:1:95272651:1 49251672 ID58849 U -
TGTGAAGAAAGCCGATGGAATTCAGGGA
>17 dna:chromosome chromosome:NCBIM37:17:1:95272651:1 49251673 ID35056 U -
TGAAGAAAGCCGATGGAATTCAGGG
>17 dna:chromosome chromosome:NCBIM37:17:1:95272651:1 49251673 ID58848 U -
TGTGAAGAAAGCCGATGGAATTCAGGG
>17 dna:chromosome chromosome:NCBIM37:17:1:95272651:1 49251674 ID58847 U -
TGTGAAGAAAGCCGATGGAATTCAGG
>17 dna:chromosome chromosome:NCBIM37:17:1:95272651:1 49251677 ID31862 U -
TCTCCCTGTGAAGAAAGCCGATGGAATTC
>17 dna:chromosome chromosome:NCBIM37:17:1:95272651:1 49251681 ID58846 U -
TGTGAAGAAAGCCGATGGA
>17 dna:chromosome chromosome:NCBIM37:17:1:95272651:1 49251696 ID42203 U -
TGATTCCTCCAAACTGCTCTCCCTGTG
>17 dna:chromosome chromosome:NCBIM37:17:1:95272651:1 49251701 ID42202 U -
TGATTCCTCCAAACTGCTCTCC
>17 dna:chromosome chromosome:NCBIM37:17:1:95272651:1 49251709 ID60003 U -
TGTGTACAGTTTGATTCCTCCAAAC
>17 dna:chromosome chromosome:NCBIM37:17:1:95272651:1 49251713 ID28799 U -
TCCCTCTTTTGTGTACAGTTTGATTCCTCC
>17 dna:chromosome chromosome:NCBIM37:17:1:95272651:1 49251716 ID28798 U -
TCCCTCTTTTGTGTACAGTTTGATTCC
>17 dna:chromosome chromosome:NCBIM37:17:1:95272651:1 49251724 ID54738 U -
TGGGTGTATTCTCCCTCTTTTGTGTACAGT
>17 dna:chromosome chromosome:NCBIM37:17:1:95272651:1 49251727 ID54737 U -
TGGGTGTATTCTCCCTCTTTTGTGTAC
>17 dna:chromosome chromosome:NCBIM37:17:1:95272651:1 49251728 ID54736 U -
TGGGTGTATTCTCCCTCTTTTGTGTA
>17 dna:chromosome chromosome:NCBIM37:17:1:95272651:1 49251747 ID498 U -
ACATCGAAACTTGCCTCTTCCCCTGGGTGT
>17 dna:chromosome chromosome:NCBIM37:17:1:95272651:1 49251749 ID24473 U -
TCAACATCGAAACTTGCCTCTTCCCCTGGGT
>17 dna:chromosome chromosome:NCBIM37:17:1:95272651:1 49251750 ID24472 U -
TCAACATCGAAACTTGCCTCTTCCCCTGGG
>17 dna:chromosome chromosome:NCBIM37:17:1:95272651:1 49251751 ID24471 U -
TCAACATCGAAACTTGCCTCTTCCCCTGG
>17 dna:chromosome chromosome:NCBIM37:17:1:95272651:1 49251753 ID24469 U -
TCAACATCGAAACTTGCCTCTTCCCCT
>17 dna:chromosome chromosome:NCBIM37:17:1:95272651:1 49251754 ID1736 U -
CAACATCGAAACTTGCCTCTTCCCC
>17 dna:chromosome chromosome:NCBIM37:17:1:95272651:1 49251754 ID24468 U -
TCAACATCGAAACTTGCCTCTTCCCC
>17 dna:chromosome chromosome:NCBIM37:17:1:95272651:1 49251755 ID13972 U -
TACCATCAACATCGAAACTTGCCTCTTCCC
>17 dna:chromosome chromosome:NCBIM37:17:1:95272651:1 49251755 ID24467 U -
TCAACATCGAAACTTGCCTCTTCCC
>17 dna:chromosome chromosome:NCBIM37:17:1:95272651:1 49251756 ID24466 U -
TCAACATCGAAACTTGCCTCTTCC
>17 dna:chromosome chromosome:NCBIM37:17:1:95272651:1 49251756 ID63979 U -
TTACCATCAACATCGAAACTTGCCTCTTCC
>17 dna:chromosome chromosome:NCBIM37:17:1:95272651:1 49251757 ID13971 U -
TACCATCAACATCGAAACTTGCCTCTTC
>17 dna:chromosome chromosome:NCBIM37:17:1:95272651:1 49251758 ID48168 U -
TGCTTACCATCAACATCGAAACTTGCCTCTT
>17 dna:chromosome chromosome:NCBIM37:17:1:95272651:1 49251762 ID14396 U -
TACCTGCTTACCATCAACATCGAAACTTGCC
>17 dna:chromosome chromosome:NCBIM37:17:1:95272651:1 49251762 ID48167 U -
TGCTTACCATCAACATCGAAACTTGCC
>17 dna:chromosome chromosome:NCBIM37:17:1:95272651:1 49251763 ID14395 U -
TACCTGCTTACCATCAACATCGAAACTTGC
>17 dna:chromosome chromosome:NCBIM37:17:1:95272651:1 49251775 ID13770 U -
TACCACGGAGGTTACCTGCTTACCATCAAC
>17 dna:chromosome chromosome:NCBIM37:17:1:95272651:1 49251776 ID5463 U -
GGAGGTTACCTGCTTACCATCAA
>17 dna:chromosome chromosome:NCBIM37:17:1:95272651:1 49251776 ID13769 U -
TACCACGGAGGTTACCTGCTTACCATCAA
>17 dna:chromosome chromosome:NCBIM37:17:1:95272651:1 49251778 ID13768 U -
TACCACGGAGGTTACCTGCTTACCATC
>17 dna:chromosome chromosome:NCBIM37:17:1:95272651:1 49251784 ID13767 U -
TACCACGGAGGTTACCTGCTT
>17 dna:chromosome chromosome:NCBIM37:17:1:95272651:1 49251813 ID40320 U -
TGAGTGCCTTTGGCTCCTTGTCCAGAC
>17 dna:chromosome chromosome:NCBIM37:17:1:95272651:1 49251830 ID30055 U -
TCCTGCTGCTGGGAGCCTGAGTGCCTT
>17 dna:chromosome chromosome:NCBIM37:17:1:95272651:1 49251858 ID30766 U -
TCGGAAGGACTGACAGTGGGCTAGCT
>17 dna:chromosome chromosome:NCBIM37:17:1:95272651:1 49251903 ID16845 U -
TAGACAGCAGGAGAAAAGGAAACTTA
>17 dna:chromosome chromosome:NCBIM37:17:1:95272651:1 49251930 ID64848 U -
TTCACTCTTTTTTCTCTCCAGCCATCTGCC
>17 dna:chromosome chromosome:NCBIM37:17:1:95272651:1 49251955 ID67079 U -
TTGGAATTTTGGTTTTTCCGATTCAC
>17 dna:chromosome chromosome:NCBIM37:17:1:95272651:1 49251960 ID9870 U -
TAAGATGATTGGAATTTTGGTTTTTCCGA
>17 dna:chromosome chromosome:NCBIM37:17:1:95272651:1 49251962 ID9869 U -
TAAGATGATTGGAATTTTGGTTTTTCC
>17 dna:chromosome chromosome:NCBIM37:17:1:95272651:1 49251963 ID9868 U -
TAAGATGATTGGAATTTTGGTTTTTC
>17 dna:chromosome chromosome:NCBIM37:17:1:95272651:1 49251963 ID60427 U -
TGTTAAGATGATTGGAATTTTGGTTTTTC
>17 dna:chromosome chromosome:NCBIM37:17:1:95272651:1 49251976 ID26724 U -
TCCAAAGGAAGAGCTGTTAAGATGATTGGA
>17 dna:chromosome chromosome:NCBIM37:17:1:95272651:1 49251977 ID26723 U -
TCCAAAGGAAGAGCTGTTAAGATGATTGG
>17 dna:chromosome chromosome:NCBIM37:17:1:95272651:1 49251978 ID26722 U -
TCCAAAGGAAGAGCTGTTAAGATGATTG
>17 dna:chromosome chromosome:NCBIM37:17:1:95272651:1 49252011 ID32383 U -
TCTGATGTGTTTCTAGCCTGGTGGAGCCTC
>17 dna:chromosome chromosome:NCBIM37:17:1:95272651:1 49252011 ID42000 U -
TGATGTGTTTCTAGCCTGGTGGAGCCTC
>17 dna:chromosome chromosome:NCBIM37:17:1:95272651:1 49252013 ID41439 U -
TGATCTGATGTGTTTCTAGCCTGGTGGAGCC
>17 dna:chromosome chromosome:NCBIM37:17:1:95272651:1 49252014 ID41438 U -
TGATCTGATGTGTTTCTAGCCTGGTGGAGC
>17 dna:chromosome chromosome:NCBIM37:17:1:95272651:1 49252015 ID41437 U -
TGATCTGATGTGTTTCTAGCCTGGTGGAG
>17 dna:chromosome chromosome:NCBIM37:17:1:95272651:1 49252016 ID41436 U -
TGATCTGATGTGTTTCTAGCCTGGTGGA
>17 dna:chromosome chromosome:NCBIM37:17:1:95272651:1 49252019 ID41435 U -
TGATCTGATGTGTTTCTAGCCTGGT
>17 dna:chromosome chromosome:NCBIM37:17:1:95272651:1 49252020 ID32348 U -
TCTGATCTGATGTGTTTCTAGCCTGG
>17 dna:chromosome chromosome:NCBIM37:17:1:95272651:1 49252021 ID66041 U -
TTCTGATCTGATGTGTTTCTAGCCTG
>17 dna:chromosome chromosome:NCBIM37:17:1:95272651:1 49252023 ID67989 U -
TTGTTCTGATCTGATGTGTTTCTAGCC
>17 dna:chromosome chromosome:NCBIM37:17:1:95272651:1 49252027 ID3969 U -
GAAGACTTTGTTCTGATCTGATGTGTTTCT
>17 dna:chromosome chromosome:NCBIM37:17:1:95272651:1 49252028 ID3968 U -
GAAGACTTTGTTCTGATCTGATGTGTTTC
>17 dna:chromosome chromosome:NCBIM37:17:1:95272651:1 49252030 ID3967 U -
GAAGACTTTGTTCTGATCTGATGTGTT
>17 dna:chromosome chromosome:NCBIM37:17:1:95272651:1 49252031 ID248 U -
AAGACTTTGTTCTGATCTGATGTGT
>17 dna:chromosome chromosome:NCBIM37:17:1:95272651:1 49252031 ID3966 U -
GAAGACTTTGTTCTGATCTGATGTGT
>17 dna:chromosome chromosome:NCBIM37:17:1:95272651:1 49252061 ID9514 U -
TAAGAAGCCAACCTCAAGGAATCACTCGCC
>17 dna:chromosome chromosome:NCBIM37:17:1:95272651:1 49252068 ID18957 U -
TAGGAACTAAGAAGCCAACCTCAAGGAATC
>17 dna:chromosome chromosome:NCBIM37:17:1:95272651:1 49252089 ID33830 U -
TGAAACCACAGCGCCATTTTGTAGGAACTA
>17 dna:chromosome chromosome:NCBIM37:17:1:95272651:1 49252130 ID41281 U -
TGATCAGCTGTCAAGCTATAACGGAGTGTT
>17 dna:chromosome chromosome:NCBIM37:17:1:95272651:1 49252132 ID41280 U -
TGATCAGCTGTCAAGCTATAACGGAGTG
>17 dna:chromosome chromosome:NCBIM37:17:1:95272651:1 49252133 ID41279 U -
TGATCAGCTGTCAAGCTATAACGGAGT
>17 dna:chromosome chromosome:NCBIM37:17:1:95272651:1 49252508 ID23976 U -
TATTTGCGGAGAGCTATTGCCTATCGGCCT
>17 dna:chromosome chromosome:NCBIM37:17:1:95272651:1 49252513 ID23975 U -
TATTTGCGGAGAGCTATTGCCTATC
>17 dna:chromosome chromosome:NCBIM37:17:1:95272651:1 49252513 ID31579 U -
TCTATTTGCGGAGAGCTATTGCCTATC
>17 dna:chromosome chromosome:NCBIM37:17:1:95272651:1 49252515 ID14180 U -
TACCCTTCTATTTGCGGAGAGCTATTGCCTA
>17 dna:chromosome chromosome:NCBIM37:17:1:95272651:1 49252515 ID65923 U -
TTCTATTTGCGGAGAGCTATTGCCTA
>17 dna:chromosome chromosome:NCBIM37:17:1:95272651:1 49252516 ID14179 U -
TACCCTTCTATTTGCGGAGAGCTATTGCCT
>17 dna:chromosome chromosome:NCBIM37:17:1:95272651:1 49252517 ID14178 U -
TACCCTTCTATTTGCGGAGAGCTATTGCC
>17 dna:chromosome chromosome:NCBIM37:17:1:95272651:1 49252528 ID8886 U -
TAACCAGAAAGTTACCCTTCTATTTGCGGA
>17 dna:chromosome chromosome:NCBIM37:17:1:95272651:1 49252531 ID8885 U -
TAACCAGAAAGTTACCCTTCTATTTGC
>17 dna:chromosome chromosome:NCBIM37:17:1:95272651:1 49252533 ID58498 U -
TGTCCTAACCAGAAAGTTACCCTTCTATTT
>17 dna:chromosome chromosome:NCBIM37:17:1:95272651:1 49252717 ID58887 U -
TGTGAAGATGGAAGAATGCCCACAAAATCC
>17 dna:chromosome chromosome:NCBIM37:17:1:95272651:1 49252718 ID58886 U -
TGTGAAGATGGAAGAATGCCCACAAAATC
>17 dna:chromosome chromosome:NCBIM37:17:1:95272651:1 49252719 ID6082 U -
GTGAAGATGGAAGAATGCCCACAAAAT
>17 dna:chromosome chromosome:NCBIM37:17:1:95272651:1 49252720 ID35268 U -
TGAAGATGGAAGAATGCCCACAAAA
>17 dna:chromosome chromosome:NCBIM37:17:1:95272651:1 49254962 ID51012 M -
TGGATGGATGGATGGATGGATGGATGG
>17 dna:chromosome chromosome:NCBIM37:17:1:95272651:1 49254966 ID51012 M -
TGGATGGATGGATGGATGGATGGATGG
>17 dna:chromosome chromosome:NCBIM37:17:1:95272651:1 49254970 ID51012 M -
TGGATGGATGGATGGATGGATGGATGG
>17 dna:chromosome chromosome:NCBIM37:17:1:95272651:1 49254974 ID51012 M -
TGGATGGATGGATGGATGGATGGATGG
>17 dna:chromosome chromosome:NCBIM37:17:1:95272651:1 49254978 ID51012 M -
TGGATGGATGGATGGATGGATGGATGG
>17 dna:chromosome chromosome:NCBIM37:17:1:95272651:1 49254982 ID51012 M -
TGGATGGATGGATGGATGGATGGATGG
>17 dna:chromosome chromosome:NCBIM37:17:1:95272651:1 49256566 ID28962 M +
TCCGAAGGTCCAGAGTTC
>17 dna:chromosome chromosome:NCBIM37:17:1:95272651:1 49256589 ID67885 M -
TTGTGAGCCACCATGTGGTTGCTGG
>17 dna:chromosome chromosome:NCBIM37:17:1:95272651:1 49256617 ID29111 M +
TCCGTAACAAGATCTGACTCCCTCTTC
>17 dna:chromosome chromosome:NCBIM37:17:1:95272651:1 49256641 ID66074 M +
TTCTGGAGTGTCTGAAGACAGCTACAGTG
>17 dna:chromosome chromosome:NCBIM37:17:1:95272651:1 49256888 ID1489 M -
ATGAATGAATGAATGAATG
>17 dna:chromosome chromosome:NCBIM37:17:1:95272651:1 49256892 ID1489 M -
ATGAATGAATGAATGAATG
>17 dna:chromosome chromosome:NCBIM37:17:1:95272651:1 49256896 ID1489 M -
ATGAATGAATGAATGAATG
>17 dna:chromosome chromosome:NCBIM37:17:1:95272651:1 49256900 ID1489 M -
ATGAATGAATGAATGAATG
>17 dna:chromosome chromosome:NCBIM37:17:1:95272651:1 49256904 ID1489 M -
ATGAATGAATGAATGAATG
>17 dna:chromosome chromosome:NCBIM37:17:1:95272651:1 49256908 ID1489 M -
ATGAATGAATGAATGAATG
>17 dna:chromosome chromosome:NCBIM37:17:1:95272651:1 49278625 ID50985 M -
TGGATGCTCACAGTCAGCTATTGGATG
>17 dna:chromosome chromosome:NCBIM37:17:1:95272651:1 49278704 ID12744 M -
TACACTAGCAAGATTTTGCTGAAAGGACC
>17 dna:chromosome chromosome:NCBIM37:17:1:95272651:1 49278718 ID353 M +
AATCTTGCTAGTGTATGCAATGGTGTCA
>17 dna:chromosome chromosome:NCBIM37:17:1:95272651:1 49278723 ID47239 M +
TGCTAGTGTATGCAATGGTGT
>17 dna:chromosome chromosome:NCBIM37:17:1:95272651:1 49278723 ID47242 M +
TGCTAGTGTATGCAATGGTGTCATCGTT
>17 dna:chromosome chromosome:NCBIM37:17:1:95272651:1 49279023 ID14307 M +
TACCTCACTCAGGATGATGCC
>17 dna:chromosome chromosome:NCBIM37:17:1:95272651:1 49279164 ID21701 M -
TATAATAGCCAGAAGCTGGAAAGAACCC
>17 dna:chromosome chromosome:NCBIM37:17:1:95272651:1 49279200 ID47292 M +
TGCTATGAACATAGTGGAGCATGTGTCCT
>17 dna:chromosome chromosome:NCBIM37:17:1:95272651:1 49279211 ID21098 M +
TAGTGGAGCATGTGTCCTTCTTACCAGT
>17 dna:chromosome chromosome:NCBIM37:17:1:95272651:1 49279864 ID21686 M +
TATAAGTTTCAGTGTCTCTGGTTTTATGT
>17 dna:chromosome chromosome:NCBIM37:17:1:95272651:1 49280364 ID47536 M -
TGCTCATGGATTGGCAGGATCA
>17 dna:chromosome chromosome:NCBIM37:17:1:95272651:1 49281006 ID41313 M +
TGATCATGTGGTTTTTGTCTTTGAGTTTGT
>17 dna:chromosome chromosome:NCBIM37:17:1:95272651:1 49292581 ID25333 M +
TCACTCTGTAGACCAGGCTGGCCTCGA
>17 dna:chromosome chromosome:NCBIM37:17:1:95272651:1 49292581 ID25334 M +
TCACTCTGTAGACCAGGCTGGCCTCGAA
>17 dna:chromosome chromosome:NCBIM37:17:1:95272651:1 49292581 ID25335 M +
TCACTCTGTAGACCAGGCTGGCCTCGAAC
>17 dna:chromosome chromosome:NCBIM37:17:1:95272651:1 49292599 ID52172 M +
TGGCCTCGAACTCAGAAATCCGCCTGCCTC
>17 dna:chromosome chromosome:NCBIM37:17:1:95272651:1 49292604 ID30586 M +
TCGAACTCAGAAATCCGCCTGCCTCTG
>17 dna:chromosome chromosome:NCBIM37:17:1:95272651:1 49292604 ID30587 M +
TCGAACTCAGAAATCCGCCTGCCTCTGC
>17 dna:chromosome chromosome:NCBIM37:17:1:95272651:1 49292604 ID30588 M +
TCGAACTCAGAAATCCGCCTGCCTCTGCCT
>17 dna:chromosome chromosome:NCBIM37:17:1:95272651:1 49292604 ID30589 M +
TCGAACTCAGAAATCCGCCTGCCTCTGCCTC
>17 dna:chromosome chromosome:NCBIM37:17:1:95272651:1 49292608 ID714 M +
ACTCAGAAATCCGCCTGCCTCTGCCTCC
