# Supplementary material for: proTRAC - a software for probabilistic piRNA cluster detection, visualization and analysis
Source: BMC Bioinformatics. 2012 Jan 10;13:5. doi: 10.1186/1471-2105-13-5 (PMC3293768; doi:10.1186/1471-2105-13-5)
Supplement: Additional file 5 — proTRAC results folder containing a picture and a FASTA file for each detected mouse cluster. After decompression, the folder can be opened as former session in proTRAC. Alternatively, each file can be opened separately with any standard text-editor or graphic-viewer respectively. [file 1471-2105-13-5-S5.ZIP › proTRAC_results_mouse/bidirectional_clusters/Cluster_68.fas]

>10 dna:chromosome chromosome:NCBIM37:10:1:129993255:1 20029229 ID66325 M +
TTGAACTCAGAAATCTGCCTGCCTCTGCC
>10 dna:chromosome chromosome:NCBIM37:10:1:129993255:1 20029229 ID66326 M +
TTGAACTCAGAAATCTGCCTGCCTCTGCCTC
>10 dna:chromosome chromosome:NCBIM37:10:1:129993255:1 20030491 ID49204 U -
TGGAACACTCAGACAGCTAATATACTTTCCA
>10 dna:chromosome chromosome:NCBIM37:10:1:129993255:1 20030882 ID10572 U -
TAAGTGGATGTCTAACAAACAGGTTGA
>10 dna:chromosome chromosome:NCBIM37:10:1:129993255:1 20030933 ID37342 U -
TGACCTCAAATAAATCAATGTGTTACCAAAG
>10 dna:chromosome chromosome:NCBIM37:10:1:129993255:1 20030990 ID55220 U -
TGGTACGCGCTACACAATTGTTCAGCCAC
>10 dna:chromosome chromosome:NCBIM37:10:1:129993255:1 20030991 ID55219 U -
TGGTACGCGCTACACAATTGTTCAGCCA
>10 dna:chromosome chromosome:NCBIM37:10:1:129993255:1 20031213 ID63938 U -
TTACATGAAGCACAAAGACAGCACAACTGT
>10 dna:chromosome chromosome:NCBIM37:10:1:129993255:1 20031235 ID58060 U -
TGTCAAGTAGGTGAGCTGTATTTACATGA
>10 dna:chromosome chromosome:NCBIM37:10:1:129993255:1 20031274 ID41000 U -
TGATAGGTCTAAAGCATAAAGTAGGAGCTC
>10 dna:chromosome chromosome:NCBIM37:10:1:129993255:1 20031316 ID14005 U -
TACCATGGTGGAAGCTATGATCTGCGCTA
>10 dna:chromosome chromosome:NCBIM37:10:1:129993255:1 20031439 ID8994 U -
TAACCTTGTTCAGGGCAGCCTGTCCTCACA
>10 dna:chromosome chromosome:NCBIM37:10:1:129993255:1 20031527 ID19118 U -
TAGGACAACGTTAAATTCCTTGAAGGATTTC
>10 dna:chromosome chromosome:NCBIM37:10:1:129993255:1 20032033 ID65649 U -
TTCGAAGAACAGTCGAGACTGATGTCCCC
>10 dna:chromosome chromosome:NCBIM37:10:1:129993255:1 20033227 ID2246 M -
CAGAGTGAGTTCCAGGACAGCCAGGGC
>10 dna:chromosome chromosome:NCBIM37:10:1:129993255:1 20033227 ID12913 M -
TACAGAGTGAGTTCCAGGACAGCCAGGGC
>10 dna:chromosome chromosome:NCBIM37:10:1:129993255:1 20033240 ID49286 M +
TGGAACTCACTCTGTAGACCAGGCTGGC
>10 dna:chromosome chromosome:NCBIM37:10:1:129993255:1 20033246 ID25333 M +
TCACTCTGTAGACCAGGCTGGCCTCGA
>10 dna:chromosome chromosome:NCBIM37:10:1:129993255:1 20033246 ID25334 M +
TCACTCTGTAGACCAGGCTGGCCTCGAA
>10 dna:chromosome chromosome:NCBIM37:10:1:129993255:1 20033246 ID25335 M +
TCACTCTGTAGACCAGGCTGGCCTCGAAC
>10 dna:chromosome chromosome:NCBIM37:10:1:129993255:1 20033306 ID53797 M +
TGGGATTAAAGGCGTGCGCCACCACCGC
>10 dna:chromosome chromosome:NCBIM37:10:1:129993255:1 20035166 ID53825 M +
TGGGATTAAAGGTGTGCGCCAC
>10 dna:chromosome chromosome:NCBIM37:10:1:129993255:1 20035166 ID53827 M +
TGGGATTAAAGGTGTGCGCCACCACGCCCG
