# Supplementary material for: proTRAC - a software for probabilistic piRNA cluster detection, visualization and analysis
Source: BMC Bioinformatics. 2012 Jan 10;13:5. doi: 10.1186/1471-2105-13-5 (PMC3293768; doi:10.1186/1471-2105-13-5)
Supplement: Additional file 5 — proTRAC results folder containing a picture and a FASTA file for each detected mouse cluster. After decompression, the folder can be opened as former session in proTRAC. Alternatively, each file can be opened separately with any standard text-editor or graphic-viewer respectively. [file 1471-2105-13-5-S5.ZIP › proTRAC_results_mouse/bidirectional_clusters/Cluster_71.fas]

>10 dna:chromosome chromosome:NCBIM37:10:1:129993255:1 62115562 ID35602 U +
TGAAGTGCATTTTTACCTTCTTAGGATCC
>10 dna:chromosome chromosome:NCBIM37:10:1:129993255:1 62116846 ID207 M -
AACTCAGAAATCTGCCTGCCTCTGCCTCC
>10 dna:chromosome chromosome:NCBIM37:10:1:129993255:1 62116847 ID30595 M -
TCGAACTCAGAAATCTGCCTGCCTCTGCCTC
>10 dna:chromosome chromosome:NCBIM37:10:1:129993255:1 62116849 ID30594 M -
TCGAACTCAGAAATCTGCCTGCCTCTGCC
>10 dna:chromosome chromosome:NCBIM37:10:1:129993255:1 62116853 ID52174 M -
TGGCCTCGAACTCAGAAATCTGCCTGCCTC
>10 dna:chromosome chromosome:NCBIM37:10:1:129993255:1 62116854 ID52173 M -
TGGCCTCGAACTCAGAAATCTGCCTGCCT
>10 dna:chromosome chromosome:NCBIM37:10:1:129993255:1 62116891 ID12203 M +
TACAAGAGTGAGTTCCAGGACAGCCA
>10 dna:chromosome chromosome:NCBIM37:10:1:129993255:1 62117457 ID53852 U +
TGGGATTAAATTTGTGTGCCACCATGCCT
>10 dna:chromosome chromosome:NCBIM37:10:1:129993255:1 62117457 ID53853 U +
TGGGATTAAATTTGTGTGCCACCATGCCTG
>10 dna:chromosome chromosome:NCBIM37:10:1:129993255:1 62118066 ID19233 U +
TAGGACTCTTATTACCGAGCTGGTGTGATGT
>10 dna:chromosome chromosome:NCBIM37:10:1:129993255:1 62118357 ID12043 U +
TACAAATGCGTATGTGTGCTGGAAGTCTC
>10 dna:chromosome chromosome:NCBIM37:10:1:129993255:1 62119374 ID207 M -
AACTCAGAAATCTGCCTGCCTCTGCCTCC
>10 dna:chromosome chromosome:NCBIM37:10:1:129993255:1 62119375 ID30595 M -
TCGAACTCAGAAATCTGCCTGCCTCTGCCTC
>10 dna:chromosome chromosome:NCBIM37:10:1:129993255:1 62119377 ID30594 M -
TCGAACTCAGAAATCTGCCTGCCTCTGCC
>10 dna:chromosome chromosome:NCBIM37:10:1:129993255:1 62119381 ID52174 M -
TGGCCTCGAACTCAGAAATCTGCCTGCCTC
>10 dna:chromosome chromosome:NCBIM37:10:1:129993255:1 62119382 ID52173 M -
TGGCCTCGAACTCAGAAATCTGCCTGCCT
>10 dna:chromosome chromosome:NCBIM37:10:1:129993255:1 62119400 ID25335 M -
TCACTCTGTAGACCAGGCTGGCCTCGAAC
>10 dna:chromosome chromosome:NCBIM37:10:1:129993255:1 62119401 ID25334 M -
TCACTCTGTAGACCAGGCTGGCCTCGAA
>10 dna:chromosome chromosome:NCBIM37:10:1:129993255:1 62119402 ID25333 M -
TCACTCTGTAGACCAGGCTGGCCTCGA
>10 dna:chromosome chromosome:NCBIM37:10:1:129993255:1 62119407 ID49286 M -
TGGAACTCACTCTGTAGACCAGGCTGGC
>10 dna:chromosome chromosome:NCBIM37:10:1:129993255:1 62119419 ID12917 M +
TACAGAGTGAGTTCCAGGAGAGCCAGGG
>10 dna:chromosome chromosome:NCBIM37:10:1:129993255:1 62119419 ID12918 M +
TACAGAGTGAGTTCCAGGAGAGCCAGGGC
>10 dna:chromosome chromosome:NCBIM37:10:1:129993255:1 62119921 ID27646 U +
TCCAGGAATATTATATCTGCTACATCCTCC
>10 dna:chromosome chromosome:NCBIM37:10:1:129993255:1 62120235 ID31337 U +
TCTACAAATTAAACAGAATGCCTTACTAATA
>10 dna:chromosome chromosome:NCBIM37:10:1:129993255:1 62120237 ID12075 U +
TACAAATTAAACAGAATGCCTTACTAATA
>10 dna:chromosome chromosome:NCBIM37:10:1:129993255:1 62120622 ID14369 U +
TACCTGACTAGACCTTAGTCTTGGGACAGC
>10 dna:chromosome chromosome:NCBIM37:10:1:129993255:1 62120822 ID52227 U +
TGGCCTTCAGTGTTGGTTGCCTCTTGGA
>10 dna:chromosome chromosome:NCBIM37:10:1:129993255:1 62120822 ID52228 U +
TGGCCTTCAGTGTTGGTTGCCTCTTGGAT
>10 dna:chromosome chromosome:NCBIM37:10:1:129993255:1 62120975 ID36782 U +
TGACAGGCTAGAACGGTTGTTACAGTATGG
>10 dna:chromosome chromosome:NCBIM37:10:1:129993255:1 62121140 ID12836 U +
TACAGAAAATTGTCTTGAATGTTTCTAAAA
>10 dna:chromosome chromosome:NCBIM37:10:1:129993255:1 62121271 ID298 U +
AAGGAGGAACCACAAGTCTATGGACACA
>10 dna:chromosome chromosome:NCBIM37:10:1:129993255:1 62121272 ID1178 U +
AGGAGGAACCACAAGTCTATGGACACAAG
>10 dna:chromosome chromosome:NCBIM37:10:1:129993255:1 62121650 ID60188 U +
TGTGTGGAATCCTTAACCTGAGAACTTGA
>10 dna:chromosome chromosome:NCBIM37:10:1:129993255:1 62121891 ID9705 U -
TAAGAGCACTGCCTGCACTTCCAAAGGTCC
>10 dna:chromosome chromosome:NCBIM37:10:1:129993255:1 62121988 ID16257 U +
TAGAAATTGCTTTAAAATCGTAAAAGGGG
>10 dna:chromosome chromosome:NCBIM37:10:1:129993255:1 62122028 ID16596 U +
TAGAATACAATATGACGAGGTTAATAATAGC
>10 dna:chromosome chromosome:NCBIM37:10:1:129993255:1 62122566 ID28399 U +
TCCCAGTACCATTAGGATGTTAGTGTC
>10 dna:chromosome chromosome:NCBIM37:10:1:129993255:1 62122578 ID19558 U +
TAGGATGTTAGTGTCAGTGCATCCAGCCA
>10 dna:chromosome chromosome:NCBIM37:10:1:129993255:1 62122678 ID38048 U +
TGAGAAAGAACAACGTAGGTGTCTTCAGA
>10 dna:chromosome chromosome:NCBIM37:10:1:129993255:1 62122766 ID54020 U +
TGGGCACTGAACTCAAGACCCTTGGA
>10 dna:chromosome chromosome:NCBIM37:10:1:129993255:1 62122766 ID54021 U +
TGGGCACTGAACTCAAGACCCTTGGAAGAGC
>10 dna:chromosome chromosome:NCBIM37:10:1:129993255:1 62122789 ID25827 M -
TCAGCGGTTAAGAGCACTGACTGCTCTTCC
>10 dna:chromosome chromosome:NCBIM37:10:1:129993255:1 62122893 ID68495 U +
TTTCTTACTTTTTATACTGATAATGGCCTT
>10 dna:chromosome chromosome:NCBIM37:10:1:129993255:1 62123011 ID30829 U +
TCGGCTGCACCGGTATTTTGCCGGCTGGTT
>10 dna:chromosome chromosome:NCBIM37:10:1:129993255:1 62123166 ID36860 U +
TGACAGTTGTGAAGAATGCAGAATCGTGTGT
>10 dna:chromosome chromosome:NCBIM37:10:1:129993255:1 62123182 ID43883 U +
TGCAGAATCGTGTGTTCTTCAGTTC
>10 dna:chromosome chromosome:NCBIM37:10:1:129993255:1 62123182 ID43884 U +
TGCAGAATCGTGTGTTCTTCAGTTCAGCT
>10 dna:chromosome chromosome:NCBIM37:10:1:129993255:1 62123290 ID167 U +
AACCATCAGAAGCACAGGATAGAGTTG
>10 dna:chromosome chromosome:NCBIM37:10:1:129993255:1 62123600 ID21472 U +
TATAAACCTTAAACAAGAAGCTGGGCC
>10 dna:chromosome chromosome:NCBIM37:10:1:129993255:1 62123639 ID18239 U +
TAGCATTTAAAAGCGTGTGCTATGCAATAA
>10 dna:chromosome chromosome:NCBIM37:10:1:129993255:1 62124007 ID14651 U +
TACGATTATTTTTGCTGCTTCACATA
>10 dna:chromosome chromosome:NCBIM37:10:1:129993255:1 62124007 ID14652 U +
TACGATTATTTTTGCTGCTTCACATAACTG
>10 dna:chromosome chromosome:NCBIM37:10:1:129993255:1 62124052 ID22721 M +
TATGAATCACAATGTAAATATCTGTGCTTT
>10 dna:chromosome chromosome:NCBIM37:10:1:129993255:1 62124053 ID1488 U +
ATGAATCACAATGTAAATATCTGTGCTTTC
>10 dna:chromosome chromosome:NCBIM37:10:1:129993255:1 62124092 ID19620 U +
TAGGCAACCCCTTCGAAAGAGTTGTTTGAC
>10 dna:chromosome chromosome:NCBIM37:10:1:129993255:1 62124103 ID65645 U +
TTCGAAAGAGTTGTTTGACAACCCCTGCC
>10 dna:chromosome chromosome:NCBIM37:10:1:129993255:1 62124157 ID38142 U +
TGAGAACCAATGATAGATGGATCAGC
>10 dna:chromosome chromosome:NCBIM37:10:1:129993255:1 62124157 ID38143 U +
TGAGAACCAATGATAGATGGATCAGCTGC
>10 dna:chromosome chromosome:NCBIM37:10:1:129993255:1 62124232 ID57656 U -
TGTAGACCATGCTGCCTTCGAACTTGGAGA
>10 dna:chromosome chromosome:NCBIM37:10:1:129993255:1 62124302 ID58709 U +
TGTCTTGAAAAAACCAAAAACATAAACAAAC
>10 dna:chromosome chromosome:NCBIM37:10:1:129993255:1 62124405 ID6775 U +
TAAAACTTAAGGGGATCTGATGATA
>10 dna:chromosome chromosome:NCBIM37:10:1:129993255:1 62124521 ID63455 U +
TTAAAAAAGAAGAAACTAGAAAAAGAAA
>10 dna:chromosome chromosome:NCBIM37:10:1:129993255:1 62124558 ID6343 U +
TAAAAAATAAAAGTAGCTCGATGTGG
>10 dna:chromosome chromosome:NCBIM37:10:1:129993255:1 62124558 ID6344 U +
TAAAAAATAAAAGTAGCTCGATGTGGT
>10 dna:chromosome chromosome:NCBIM37:10:1:129993255:1 62125007 ID40380 U +
TGAGTGTAACAAAATAACAAAAAAACGAAA
>10 dna:chromosome chromosome:NCBIM37:10:1:129993255:1 62125098 ID34936 U +
TGAACTGAAGCAAGAGCTTGAGGCGGCCG
>10 dna:chromosome chromosome:NCBIM37:10:1:129993255:1 62125098 ID34937 U +
TGAACTGAAGCAAGAGCTTGAGGCGGCCGC
>10 dna:chromosome chromosome:NCBIM37:10:1:129993255:1 62125103 ID35308 U +
TGAAGCAAGAGCTTGAGGCGGCC
>10 dna:chromosome chromosome:NCBIM37:10:1:129993255:1 62125131 ID2108 U +
CACTGTACCCGGTAACGGTCGG
>10 dna:chromosome chromosome:NCBIM37:10:1:129993255:1 62125640 ID17460 U +
TAGATATGTCTTGCACACATAAGCAATAAA
>10 dna:chromosome chromosome:NCBIM37:10:1:129993255:1 62125830 ID32450 U +
TCTGCATGTACATTTGCACTCCAAAGGAGG
>10 dna:chromosome chromosome:NCBIM37:10:1:129993255:1 62125889 ID64297 U +
TTATAGATAGTTGGAAGCTATCAGGTAGGT
>10 dna:chromosome chromosome:NCBIM37:10:1:129993255:1 62125890 ID21877 U +
TATAGATAGTTGGAAGCTATCAGGTAGGT
>10 dna:chromosome chromosome:NCBIM37:10:1:129993255:1 62125892 ID17439 U +
TAGATAGTTGGAAGCTATCAGGTAGG
>10 dna:chromosome chromosome:NCBIM37:10:1:129993255:1 62125892 ID17440 U +
TAGATAGTTGGAAGCTATCAGGTAGGTAG
>10 dna:chromosome chromosome:NCBIM37:10:1:129993255:1 62125947 ID49417 U +
TGGAAGAGCAGCCAGTATTATCTACT
>10 dna:chromosome chromosome:NCBIM37:10:1:129993255:1 62125947 ID49418 U +
TGGAAGAGCAGCCAGTATTATCTACTAAG
>10 dna:chromosome chromosome:NCBIM37:10:1:129993255:1 62125964 ID64362 U +
TTATCTACTAAGCCGTGTCTCCAGTTCCCC
>10 dna:chromosome chromosome:NCBIM37:10:1:129993255:1 62125967 ID31398 U +
TCTACTAAGCCGTGTCTCCAGTTCCCCTGC
>10 dna:chromosome chromosome:NCBIM37:10:1:129993255:1 62125969 ID14871 U +
TACTAAGCCGTGTCTCCAGTTCCCCTGC
>10 dna:chromosome chromosome:NCBIM37:10:1:129993255:1 62125969 ID14872 U +
TACTAAGCCGTGTCTCCAGTTCCCCTGCC
>10 dna:chromosome chromosome:NCBIM37:10:1:129993255:1 62125969 ID14873 U +
TACTAAGCCGTGTCTCCAGTTCCCCTGCCC
>10 dna:chromosome chromosome:NCBIM37:10:1:129993255:1 62125969 ID14874 U +
TACTAAGCCGTGTCTCCAGTTCCCCTGCCCC
>10 dna:chromosome chromosome:NCBIM37:10:1:129993255:1 62125969 ID14875 U +
TACTAAGCCGTGTCTCCAGTTCCCCTGCCCCC
>10 dna:chromosome chromosome:NCBIM37:10:1:129993255:1 62125970 ID697 U +
ACTAAGCCGTGTCTCCAGTTCCCCTGCCCC
>10 dna:chromosome chromosome:NCBIM37:10:1:129993255:1 62126006 ID66201 U +
TTCTTGTTAGAATACTTGTATTTATGCTGA
>10 dna:chromosome chromosome:NCBIM37:10:1:129993255:1 62126009 ID67974 U +
TTGTTAGAATACTTGTATTTATGCTGAGC
>10 dna:chromosome chromosome:NCBIM37:10:1:129993255:1 62126010 ID60532 U +
TGTTAGAATACTTGTATTTATGCTGAGC
>10 dna:chromosome chromosome:NCBIM37:10:1:129993255:1 62126010 ID60533 U +
TGTTAGAATACTTGTATTTATGCTGAGCC
>10 dna:chromosome chromosome:NCBIM37:10:1:129993255:1 62126010 ID60534 U +
TGTTAGAATACTTGTATTTATGCTGAGCCA
>10 dna:chromosome chromosome:NCBIM37:10:1:129993255:1 62126013 ID16605 U +
TAGAATACTTGTATTTATGCTGAGCCA
>10 dna:chromosome chromosome:NCBIM37:10:1:129993255:1 62126013 ID16606 U +
TAGAATACTTGTATTTATGCTGAGCCATGG
>10 dna:chromosome chromosome:NCBIM37:10:1:129993255:1 62126018 ID15791 U +
TACTTGTATTTATGCTGAGCCATGGTGGCC
>10 dna:chromosome chromosome:NCBIM37:10:1:129993255:1 62126018 ID15792 U +
TACTTGTATTTATGCTGAGCCATGGTGGCCC
>10 dna:chromosome chromosome:NCBIM37:10:1:129993255:1 62126087 ID15400 U +
TACTGAGTGTATGGTGGAAGAGTAAAAAT
>10 dna:chromosome chromosome:NCBIM37:10:1:129993255:1 62126213 ID55404 U +
TGGTATAGAGTCGCCGCACTTTGTCGAAA
>10 dna:chromosome chromosome:NCBIM37:10:1:129993255:1 62126218 ID17318 U +
TAGAGTCGCCGCACTTTGTCGAAAAGACTT
>10 dna:chromosome chromosome:NCBIM37:10:1:129993255:1 62126218 ID17320 U +
TAGAGTCGCCGCACTTTGTCGAAAAGACTTT
>10 dna:chromosome chromosome:NCBIM37:10:1:129993255:1 62126259 ID28527 U +
TCCCATTTGAATCCCAACGGGCAGTCTGGC
>10 dna:chromosome chromosome:NCBIM37:10:1:129993255:1 62126294 ID67702 U +
TTGTAAGGTCGCTTTTCACAAAGTTCATCC
>10 dna:chromosome chromosome:NCBIM37:10:1:129993255:1 62126338 ID58773 U +
TGTGAAACTCTAATGCTGCTTTGAAGCC
>10 dna:chromosome chromosome:NCBIM37:10:1:129993255:1 62126338 ID58774 U +
TGTGAAACTCTAATGCTGCTTTGAAGCCC
>10 dna:chromosome chromosome:NCBIM37:10:1:129993255:1 62126340 ID33904 U +
TGAAACTCTAATGCTGCTTTGAAGCCC
>10 dna:chromosome chromosome:NCBIM37:10:1:129993255:1 62126367 ID27612 U +
TCCAGCAGGCATGTGATGAGACTGTTCAC
>10 dna:chromosome chromosome:NCBIM37:10:1:129993255:1 62126380 ID41617 U +
TGATGAGACTGTTCACGTTCAATTCCC
>10 dna:chromosome chromosome:NCBIM37:10:1:129993255:1 62126380 ID41618 U +
TGATGAGACTGTTCACGTTCAATTCCCTA
>10 dna:chromosome chromosome:NCBIM37:10:1:129993255:1 62126439 ID12003 U +
TACAAATAAATCCTTAGTGTATATATATGTA
>10 dna:chromosome chromosome:NCBIM37:10:1:129993255:1 62126470 ID21992 U +
TATATATATAAAGTATACATATATACTAAAT
>10 dna:chromosome chromosome:NCBIM37:10:1:129993255:1 62126525 ID6533 U +
TAAAAATATTTTTTAAAAAGTGACCTC
>10 dna:chromosome chromosome:NCBIM37:10:1:129993255:1 62126525 ID6534 U +
TAAAAATATTTTTTAAAAAGTGACCTCTGT
>10 dna:chromosome chromosome:NCBIM37:10:1:129993255:1 62126525 ID6535 U +
TAAAAATATTTTTTAAAAAGTGACCTCTGTC
>10 dna:chromosome chromosome:NCBIM37:10:1:129993255:1 62126531 ID24076 U +
TATTTTTTAAAAAGTGACCTCTGTCCTACCA
>10 dna:chromosome chromosome:NCBIM37:10:1:129993255:1 62126538 ID6508 U +
TAAAAAGTGACCTCTGTCCTACCATAAGC
>10 dna:chromosome chromosome:NCBIM37:10:1:129993255:1 62126538 ID6509 U +
TAAAAAGTGACCTCTGTCCTACCATAAGCA
>10 dna:chromosome chromosome:NCBIM37:10:1:129993255:1 62126562 ID9953 U +
TAAGCAACCACATAATTTGATAGGATTTA
>10 dna:chromosome chromosome:NCBIM37:10:1:129993255:1 62126562 ID9954 U +
TAAGCAACCACATAATTTGATAGGATTTATTC
>10 dna:chromosome chromosome:NCBIM37:10:1:129993255:1 62126574 ID11759 U +
TAATTTGATAGGATTTATTCCCCCAGGGC
>10 dna:chromosome chromosome:NCBIM37:10:1:129993255:1 62126574 ID11760 U +
TAATTTGATAGGATTTATTCCCCCAGGGCT
>10 dna:chromosome chromosome:NCBIM37:10:1:129993255:1 62126606 ID50004 U +
TGGAATTGTTAGACTTTTCTCTCTGGA
>10 dna:chromosome chromosome:NCBIM37:10:1:129993255:1 62126606 ID50005 U +
TGGAATTGTTAGACTTTTCTCTCTGGAGTC
>10 dna:chromosome chromosome:NCBIM37:10:1:129993255:1 62126606 ID50006 U +
TGGAATTGTTAGACTTTTCTCTCTGGAGTCC
>10 dna:chromosome chromosome:NCBIM37:10:1:129993255:1 62126739 ID11603 U +
TAATTCTCTGTCCCTTCAAGGTGTTCTCCC
>10 dna:chromosome chromosome:NCBIM37:10:1:129993255:1 62126747 ID58489 U +
TGTCCCTTCAAGGTGTTCTCCCTGTGG
>10 dna:chromosome chromosome:NCBIM37:10:1:129993255:1 62126796 ID59241 U +
TGTGAGGTCTTGACAAGTTGTAACTTGTCTGT
>10 dna:chromosome chromosome:NCBIM37:10:1:129993255:1 62126827 ID34463 U +
TGAAATGCTCTTTCATTTCCTGACTTGGAA
>10 dna:chromosome chromosome:NCBIM37:10:1:129993255:1 62126994 ID53990 U +
TGGGCAACAGTGGGCTCGCCTTCGTAGT
>10 dna:chromosome chromosome:NCBIM37:10:1:129993255:1 62127009 ID30742 U +
TCGCCTTCGTAGTTGAAACCCCATGGGATC
>10 dna:chromosome chromosome:NCBIM37:10:1:129993255:1 62127032 ID53601 U +
TGGGATCCTTGAATTTTGACCAGGGT
>10 dna:chromosome chromosome:NCBIM37:10:1:129993255:1 62127032 ID53602 U +
TGGGATCCTTGAATTTTGACCAGGGTTGTC
>10 dna:chromosome chromosome:NCBIM37:10:1:129993255:1 62127083 ID65410 U +
TTCCCCTGCGTTTGAAAACAACCCCGTGGC
>10 dna:chromosome chromosome:NCBIM37:10:1:129993255:1 62127089 ID46883 U +
TGCGTTTGAAAACAACCCCGTGGCCT
>10 dna:chromosome chromosome:NCBIM37:10:1:129993255:1 62127091 ID3216 U +
CGTTTGAAAACAACCCCGTGGCCTT
>10 dna:chromosome chromosome:NCBIM37:10:1:129993255:1 62127117 ID13657 U +
TACCAAGGATTCCTTTCAATGGCCAGAAGC
>10 dna:chromosome chromosome:NCBIM37:10:1:129993255:1 62127156 ID54278 U +
TGGGCTTTGCTATTACAGTCGGTCAGAGA
>10 dna:chromosome chromosome:NCBIM37:10:1:129993255:1 62127156 ID54279 U +
TGGGCTTTGCTATTACAGTCGGTCAGAGAC
>10 dna:chromosome chromosome:NCBIM37:10:1:129993255:1 62127193 ID26410 U +
TCATGGCTGGTGTTCCCAAATGATTCCACGT
>10 dna:chromosome chromosome:NCBIM37:10:1:129993255:1 62127196 ID52544 U +
TGGCTGGTGTTCCCAAATGATTCCACGTG
>10 dna:chromosome chromosome:NCBIM37:10:1:129993255:1 62127196 ID52545 U +
TGGCTGGTGTTCCCAAATGATTCCACGTGC
>10 dna:chromosome chromosome:NCBIM37:10:1:129993255:1 62127227 ID27332 U +
TCCACCTGCAAAGGAGTGCTGAGTGTGTC
>10 dna:chromosome chromosome:NCBIM37:10:1:129993255:1 62127233 ID42743 U +
TGCAAAGGAGTGCTGAGTGTGTCCC
>10 dna:chromosome chromosome:NCBIM37:10:1:129993255:1 62127233 ID42744 U +
TGCAAAGGAGTGCTGAGTGTGTCCCGGC
>10 dna:chromosome chromosome:NCBIM37:10:1:129993255:1 62127233 ID42745 U +
TGCAAAGGAGTGCTGAGTGTGTCCCGGCA
>10 dna:chromosome chromosome:NCBIM37:10:1:129993255:1 62127279 ID32666 U +
TCTGTCTCAGAGAAGTCATCGTCCTCTAAAC
>10 dna:chromosome chromosome:NCBIM37:10:1:129993255:1 62127305 ID7310 U +
TAAACACAGAGAACTGCAGCCCCCGTC
>10 dna:chromosome chromosome:NCBIM37:10:1:129993255:1 62127375 ID47460 U +
TGCTCACTGTCAGAAAGCCCTTCGTTCTCC
>10 dna:chromosome chromosome:NCBIM37:10:1:129993255:1 62127426 ID5751 U +
GGGATTTGTAATGCCTTTCTACTTAGTTC
>10 dna:chromosome chromosome:NCBIM37:10:1:129993255:1 62127430 ID68759 U +
TTTGTAATGCCTTTCTACTTAGTTCTTCTG
>10 dna:chromosome chromosome:NCBIM37:10:1:129993255:1 62127432 ID57450 U +
TGTAATGCCTTTCTACTTAGTTCTTCTGA
>10 dna:chromosome chromosome:NCBIM37:10:1:129993255:1 62127432 ID57451 U +
TGTAATGCCTTTCTACTTAGTTCTTCTGAG
>10 dna:chromosome chromosome:NCBIM37:10:1:129993255:1 62127432 ID57452 U +
TGTAATGCCTTTCTACTTAGTTCTTCTGAGT
>10 dna:chromosome chromosome:NCBIM37:10:1:129993255:1 62127434 ID11341 U +
TAATGCCTTTCTACTTAGTTCTTCTGAGTT
>10 dna:chromosome chromosome:NCBIM37:10:1:129993255:1 62127437 ID46590 U +
TGCCTTTCTACTTAGTTCTTCTGAGTTGC
>10 dna:chromosome chromosome:NCBIM37:10:1:129993255:1 62127442 ID65825 U +
TTCTACTTAGTTCTTCTGAGTTGCCATCT
>10 dna:chromosome chromosome:NCBIM37:10:1:129993255:1 62127445 ID15656 U +
TACTTAGTTCTTCTGAGTTGCCATCTTGT
>10 dna:chromosome chromosome:NCBIM37:10:1:129993255:1 62127445 ID15657 U +
TACTTAGTTCTTCTGAGTTGCCATCTTGTC
>10 dna:chromosome chromosome:NCBIM37:10:1:129993255:1 62127458 ID40560 U +
TGAGTTGCCATCTTGTCTTTCATGAGTCC
>10 dna:chromosome chromosome:NCBIM37:10:1:129993255:1 62127458 ID40561 U +
TGAGTTGCCATCTTGTCTTTCATGAGTCCT
>10 dna:chromosome chromosome:NCBIM37:10:1:129993255:1 62127470 ID67863 U +
TTGTCTTTCATGAGTCCTCAAACGATTTGC
>10 dna:chromosome chromosome:NCBIM37:10:1:129993255:1 62127471 ID58730 U +
TGTCTTTCATGAGTCCTCAAACGATTTGC
>10 dna:chromosome chromosome:NCBIM37:10:1:129993255:1 62127477 ID26376 U +
TCATGAGTCCTCAAACGATTTGCACCAGC
>10 dna:chromosome chromosome:NCBIM37:10:1:129993255:1 62127480 ID40199 U +
TGAGTCCTCAAACGATTTGCACCAGCTGG
>10 dna:chromosome chromosome:NCBIM37:10:1:129993255:1 62127512 ID1451 U +
ATCTAAGAGGCCGAGGTTTTGGAACT
>10 dna:chromosome chromosome:NCBIM37:10:1:129993255:1 62127515 ID9736 U +
TAAGAGGCCGAGGTTTTGGAACTGG
>10 dna:chromosome chromosome:NCBIM37:10:1:129993255:1 62127515 ID9737 U +
TAAGAGGCCGAGGTTTTGGAACTGGTGGA
>10 dna:chromosome chromosome:NCBIM37:10:1:129993255:1 62127573 ID43587 U +
TGCACAGAGGAGGAGTCTGGATCC
>10 dna:chromosome chromosome:NCBIM37:10:1:129993255:1 62127590 ID50882 U +
TGGATCCAAAGAGCAACGTTGTGCGGG
>10 dna:chromosome chromosome:NCBIM37:10:1:129993255:1 62127590 ID50883 U +
TGGATCCAAAGAGCAACGTTGTGCGGGCA
>10 dna:chromosome chromosome:NCBIM37:10:1:129993255:1 62127654 ID25036 U +
TCACAGGTGGACCAACTTTTCCGCAAGAC
>10 dna:chromosome chromosome:NCBIM37:10:1:129993255:1 62127708 ID40810 U +
TGATACACACCAGGTCGCAGCATACTTTCC
>10 dna:chromosome chromosome:NCBIM37:10:1:129993255:1 62127766 ID4713 U +
GCAAAACTCTACGTGGAGGATAATTTCCTG
>10 dna:chromosome chromosome:NCBIM37:10:1:129993255:1 62127775 ID14792 U +
TACGTGGAGGATAATTTCCTGGGCCACCT
>10 dna:chromosome chromosome:NCBIM37:10:1:129993255:1 62127805 ID34398 U +
TGAAATCGTCGCTGACTGGGTGGAC
>10 dna:chromosome chromosome:NCBIM37:10:1:129993255:1 62127805 ID34399 U +
TGAAATCGTCGCTGACTGGGTGGACAGGA
>10 dna:chromosome chromosome:NCBIM37:10:1:129993255:1 62127857 ID48351 U +
TGCTTCTAGTTTATCACGGCATTGTTC
>10 dna:chromosome chromosome:NCBIM37:10:1:129993255:1 62127857 ID48352 U +
TGCTTCTAGTTTATCACGGCATTGTTCC
>10 dna:chromosome chromosome:NCBIM37:10:1:129993255:1 62127868 ID22231 U +
TATCACGGCATTGTTCCGGATACGGCGGTT
>10 dna:chromosome chromosome:NCBIM37:10:1:129993255:1 62127979 ID6276 U +
GTTTCAGACCATGGGTCTTCTGAACGGCGT
>10 dna:chromosome chromosome:NCBIM37:10:1:129993255:1 62127979 ID6277 U +
GTTTCAGACCATGGGTCTTCTGAACGGCGTG
>10 dna:chromosome chromosome:NCBIM37:10:1:129993255:1 62127979 ID6278 U +
GTTTCAGACCATGGGTCTTCTGAACGGCGTGC
>10 dna:chromosome chromosome:NCBIM37:10:1:129993255:1 62127997 ID32098 U +
TCTGAACGGCGTGCCCTTTGGATACTGA
>10 dna:chromosome chromosome:NCBIM37:10:1:129993255:1 62127997 ID32099 U +
TCTGAACGGCGTGCCCTTTGGATACTGAG
>10 dna:chromosome chromosome:NCBIM37:10:1:129993255:1 62127999 ID34850 U +
TGAACGGCGTGCCCTTTGGATACTGAGTG
>10 dna:chromosome chromosome:NCBIM37:10:1:129993255:1 62127999 ID34851 U +
TGAACGGCGTGCCCTTTGGATACTGAGTGC
>10 dna:chromosome chromosome:NCBIM37:10:1:129993255:1 62128014 ID67213 U +
TTGGATACTGAGTGCTTTCGGAGAT
>10 dna:chromosome chromosome:NCBIM37:10:1:129993255:1 62128014 ID67214 U +
TTGGATACTGAGTGCTTTCGGAGATGCAT
>10 dna:chromosome chromosome:NCBIM37:10:1:129993255:1 62128015 ID50795 U +
TGGATACTGAGTGCTTTCGGAGA
>10 dna:chromosome chromosome:NCBIM37:10:1:129993255:1 62128015 ID50796 U +
TGGATACTGAGTGCTTTCGGAGATGCATG
>10 dna:chromosome chromosome:NCBIM37:10:1:129993255:1 62128015 ID50797 U +
TGGATACTGAGTGCTTTCGGAGATGCATGC
>10 dna:chromosome chromosome:NCBIM37:10:1:129993255:1 62128015 ID50798 U +
TGGATACTGAGTGCTTTCGGAGATGCATGCC
>10 dna:chromosome chromosome:NCBIM37:10:1:129993255:1 62128019 ID15396 U +
TACTGAGTGCTTTCGGAGATGCATGCCC
>10 dna:chromosome chromosome:NCBIM37:10:1:129993255:1 62128022 ID40359 U +
TGAGTGCTTTCGGAGATGCATGCCCT
>10 dna:chromosome chromosome:NCBIM37:10:1:129993255:1 62128022 ID40360 U +
TGAGTGCTTTCGGAGATGCATGCCCTGG
>10 dna:chromosome chromosome:NCBIM37:10:1:129993255:1 62128022 ID40361 U +
TGAGTGCTTTCGGAGATGCATGCCCTGGA
>10 dna:chromosome chromosome:NCBIM37:10:1:129993255:1 62128042 ID45962 U +
TGCCCTGGAACGGATTATTGATCTGCTTT
>10 dna:chromosome chromosome:NCBIM37:10:1:129993255:1 62128042 ID45963 U +
TGCCCTGGAACGGATTATTGATCTGCTTTT
>10 dna:chromosome chromosome:NCBIM37:10:1:129993255:1 62128074 ID22009 U +
TATATCAAGTGGGAGCCTAGCACAGCTG
>10 dna:chromosome chromosome:NCBIM37:10:1:129993255:1 62128074 ID22010 U +
TATATCAAGTGGGAGCCTAGCACAGCTGG
>10 dna:chromosome chromosome:NCBIM37:10:1:129993255:1 62128108 ID46551 U +
TGCCTTGCAAGTGATGAACTTGCTCAC
>10 dna:chromosome chromosome:NCBIM37:10:1:129993255:1 62128234 ID29136 U +
TCCGTGCTTTGTGTCTACCCTTATGAGAA
>10 dna:chromosome chromosome:NCBIM37:10:1:129993255:1 62128238 ID48647 U +
TGCTTTGTGTCTACCCTTATGAGAACTGCC
>10 dna:chromosome chromosome:NCBIM37:10:1:129993255:1 62128257 ID38185 U +
TGAGAACTGCCCCGCCTGCGGGACTTGGC
>10 dna:chromosome chromosome:NCBIM37:10:1:129993255:1 62128332 ID46433 U +
TGCCTGGTTGTCAGTATATCCATTGACGTG
>10 dna:chromosome chromosome:NCBIM37:10:1:129993255:1 62128332 ID46434 U +
TGCCTGGTTGTCAGTATATCCATTGACGTGC
>10 dna:chromosome chromosome:NCBIM37:10:1:129993255:1 62128339 ID67813 U +
TTGTCAGTATATCCATTGACGTGCCCTGG
>10 dna:chromosome chromosome:NCBIM37:10:1:129993255:1 62128339 ID67814 U +
TTGTCAGTATATCCATTGACGTGCCCTGGC
>10 dna:chromosome chromosome:NCBIM37:10:1:129993255:1 62128340 ID58301 U +
TGTCAGTATATCCATTGACGTGCCCTGGC
>10 dna:chromosome chromosome:NCBIM37:10:1:129993255:1 62128350 ID28028 U +
TCCATTGACGTGCCCTGGCTGTTATA
>10 dna:chromosome chromosome:NCBIM37:10:1:129993255:1 62128456 ID42119 U +
TGATTAGCGCATGTTCCACATCTCGGGG
>10 dna:chromosome chromosome:NCBIM37:10:1:129993255:1 62128624 ID58739 U +
TGTCTTTGGTGTATGGTAATGGTTTGG
>10 dna:chromosome chromosome:NCBIM37:10:1:129993255:1 62128773 ID4550 U +
GAGTCGCACATGCTTGTATCAGGGTAGC
>10 dna:chromosome chromosome:NCBIM37:10:1:129993255:1 62128787 ID57813 U +
TGTATCAGGGTAGCACTGACATGAAGGAC
>10 dna:chromosome chromosome:NCBIM37:10:1:129993255:1 62128938 ID44611 U +
TGCATTGGCGTATTTGTGATGAAGTATGT
>10 dna:chromosome chromosome:NCBIM37:10:1:129993255:1 62129119 ID42079 U +
TGATTAACAAACTTGGAGCCTATTTATGC
>10 dna:chromosome chromosome:NCBIM37:10:1:129993255:1 62129123 ID8366 U +
TAACAAACTTGGAGCCTATTTATGCAAA
>10 dna:chromosome chromosome:NCBIM37:10:1:129993255:1 62129187 ID10330 U +
TAAGGTAATGGTGCTGACTAACAGGTC
>10 dna:chromosome chromosome:NCBIM37:10:1:129993255:1 62129187 ID10331 U +
TAAGGTAATGGTGCTGACTAACAGGTCATGT
>10 dna:chromosome chromosome:NCBIM37:10:1:129993255:1 62129499 ID44173 U +
TGCAGTGAGCTATCTTAAGCAAAACCAAAC
>10 dna:chromosome chromosome:NCBIM37:10:1:129993255:1 62129918 ID42629 U +
TGCAAACACTACAGAGTCTG
>10 dna:chromosome chromosome:NCBIM37:10:1:129993255:1 62130830 ID27378 U +
TCCACTAACCTAGCATGCTCGATGGA
>10 dna:chromosome chromosome:NCBIM37:10:1:129993255:1 62131273 ID64665 U +
TTCAAGGTCGTCCTTGCCTACATAGTGAGT
>10 dna:chromosome chromosome:NCBIM37:10:1:129993255:1 62131935 ID9560 U +
TAAGAATCCCCTTTCACTGTGAGTGTC
>10 dna:chromosome chromosome:NCBIM37:10:1:129993255:1 62131970 ID33888 U +
TGAAACTACAACTCTAAAAGTTGTCATCT
>10 dna:chromosome chromosome:NCBIM37:10:1:129993255:1 62132011 ID48149 U +
TGCTTAAGACTGCGCCCCAACAAGTGAGT
>10 dna:chromosome chromosome:NCBIM37:10:1:129993255:1 62132061 ID30946 U +
TCGTTTTTGGTGTGTTTCCGACATCGGGG
>10 dna:chromosome chromosome:NCBIM37:10:1:129993255:1 62132077 ID28981 U +
TCCGACATCGGGGTGGAGACATTG
>10 dna:chromosome chromosome:NCBIM37:10:1:129993255:1 62132200 ID7471 U +
TAAACTAAACTCTGTGTCCAGAGAAGT
>10 dna:chromosome chromosome:NCBIM37:10:1:129993255:1 62132238 ID8928 U +
TAACCCCGGGAACTTTGTGACGACTGCC
>10 dna:chromosome chromosome:NCBIM37:10:1:129993255:1 62132238 ID8929 U +
TAACCCCGGGAACTTTGTGACGACTGCCAG
>10 dna:chromosome chromosome:NCBIM37:10:1:129993255:1 62132303 ID15470 U +
TACTGCTGCGCTCTGGGCTTGTGG
>10 dna:chromosome chromosome:NCBIM37:10:1:129993255:1 62132342 ID29626 U +
TCCTATGCAGAAGATCCCACGTGCTGACC
>10 dna:chromosome chromosome:NCBIM37:10:1:129993255:1 62133131 ID24518 U +
TCAACTAACCTGGACCCTGGGAAACTCCC
>10 dna:chromosome chromosome:NCBIM37:10:1:129993255:1 62133293 ID46367 U +
TGCCTGCCCTGTTTCCTAATTGGATCACC
>10 dna:chromosome chromosome:NCBIM37:10:1:129993255:1 62133714 ID4987 M +
GCCCTGGCTGTCCTGGAACTCACTTTGTA
>10 dna:chromosome chromosome:NCBIM37:10:1:129993255:1 62133714 ID11980 M -
TACAAAGTGAGTTCCAGGACAGCCAGGGC
>10 dna:chromosome chromosome:NCBIM37:10:1:129993255:1 62133727 ID49287 M +
TGGAACTCACTTTGTAGACCAGGCTGGCCT
>10 dna:chromosome chromosome:NCBIM37:10:1:129993255:1 62133947 ID19569 U +
TAGGATTAATGGTGTACATCACGACTAC
>10 dna:chromosome chromosome:NCBIM37:10:1:129993255:1 62135864 ID25464 M -
TCACTTTGTAGACCAGGCTGGCCTCGAACT
>10 dna:chromosome chromosome:NCBIM37:10:1:129993255:1 62135865 ID25463 M -
TCACTTTGTAGACCAGGCTGGCCTCGAAC
>10 dna:chromosome chromosome:NCBIM37:10:1:129993255:1 62135870 ID49287 M -
TGGAACTCACTTTGTAGACCAGGCTGGCCT
>10 dna:chromosome chromosome:NCBIM37:10:1:129993255:1 62135884 ID11980 M +
TACAAAGTGAGTTCCAGGACAGCCAGGGC
>10 dna:chromosome chromosome:NCBIM37:10:1:129993255:1 62135884 ID4987 M -
GCCCTGGCTGTCCTGGAACTCACTTTGTA
>10 dna:chromosome chromosome:NCBIM37:10:1:129993255:1 62136152 ID49286 M +
TGGAACTCACTCTGTAGACCAGGCTGGC
>10 dna:chromosome chromosome:NCBIM37:10:1:129993255:1 62136158 ID25333 M +
TCACTCTGTAGACCAGGCTGGCCTCGA
>10 dna:chromosome chromosome:NCBIM37:10:1:129993255:1 62136158 ID25334 M +
TCACTCTGTAGACCAGGCTGGCCTCGAA
>10 dna:chromosome chromosome:NCBIM37:10:1:129993255:1 62136158 ID25335 M +
TCACTCTGTAGACCAGGCTGGCCTCGAAC
>10 dna:chromosome chromosome:NCBIM37:10:1:129993255:1 62137643 ID34822 U +
TGAACCTTAAAATTAATCCTGACCTGGTT
>10 dna:chromosome chromosome:NCBIM37:10:1:129993255:1 62139110 ID52619 U +
TGGCTTCAATGTTTATACGTGGTCAAGGA
>10 dna:chromosome chromosome:NCBIM37:10:1:129993255:1 62139904 ID55288 U +
TGGTAGAGCCCCCGAGCATTTATATAC
>10 dna:chromosome chromosome:NCBIM37:10:1:129993255:1 62140140 ID24132 U +
TCAAAACTGTCACTACAGCTGATGTTGTCC
>10 dna:chromosome chromosome:NCBIM37:10:1:129993255:1 62140395 ID51939 U +
TGGCCAATGACAGATACTACACAGTTTGGT
>10 dna:chromosome chromosome:NCBIM37:10:1:129993255:1 62141013 ID2910 U +
CCGAGTGACAACTGAGGCCATACAGAGGA
>10 dna:chromosome chromosome:NCBIM37:10:1:129993255:1 62141141 ID40457 U +
TGAGTGTTTTAATTCGACTTGCTCTG
>10 dna:chromosome chromosome:NCBIM37:10:1:129993255:1 62141141 ID40458 U +
TGAGTGTTTTAATTCGACTTGCTCTGGGT
>10 dna:chromosome chromosome:NCBIM37:10:1:129993255:1 62141141 ID40459 U +
TGAGTGTTTTAATTCGACTTGCTCTGGGTC
>10 dna:chromosome chromosome:NCBIM37:10:1:129993255:1 62141150 ID11593 U +
TAATTCGACTTGCTCTGGGTCTCAAAGCC
>10 dna:chromosome chromosome:NCBIM37:10:1:129993255:1 62141165 ID54586 U +
TGGGTCTCAAAGCCATACTCAAAGTGTTGA
>10 dna:chromosome chromosome:NCBIM37:10:1:129993255:1 62141180 ID15129 U +
TACTCAAAGTGTTGATGAGACTAGATT
>10 dna:chromosome chromosome:NCBIM37:10:1:129993255:1 62141180 ID15130 U +
TACTCAAAGTGTTGATGAGACTAGATTT
>10 dna:chromosome chromosome:NCBIM37:10:1:129993255:1 62141180 ID15131 U +
TACTCAAAGTGTTGATGAGACTAGATTTTT
>10 dna:chromosome chromosome:NCBIM37:10:1:129993255:1 62141231 ID37999 U +
TGAGAAAAGGTCTTACATAGGCCATACTG
>10 dna:chromosome chromosome:NCBIM37:10:1:129993255:1 62141231 ID38000 U +
TGAGAAAAGGTCTTACATAGGCCATACTGCTC
>10 dna:chromosome chromosome:NCBIM37:10:1:129993255:1 62141263 ID24230 U +
TCAAACTTGCTACATAGCCAAGGCTGGCC
>10 dna:chromosome chromosome:NCBIM37:10:1:129993255:1 62141263 ID24231 U +
TCAAACTTGCTACATAGCCAAGGCTGGCCT
>10 dna:chromosome chromosome:NCBIM37:10:1:129993255:1 62141292 ID16336 U +
TAGAACGCTGATCTTCCTGTCTCCACC
>10 dna:chromosome chromosome:NCBIM37:10:1:129993255:1 62141326 ID29541 U +
TCCTAGGGTTCTAGGTATGTGCTGCCACGC
>10 dna:chromosome chromosome:NCBIM37:10:1:129993255:1 62141329 ID19977 U +
TAGGGTTCTAGGTATGTGCTGCCACGCAC
>10 dna:chromosome chromosome:NCBIM37:10:1:129993255:1 62141331 ID5814 U +
GGGTTCTAGGTATGTGCTGC
>10 dna:chromosome chromosome:NCBIM37:10:1:129993255:1 62141424 ID59474 U +
TGTGATTATAAAGCTGATGACTAAGATCCC
>10 dna:chromosome chromosome:NCBIM37:10:1:129993255:1 62141426 ID42134 U +
TGATTATAAAGCTGATGACTAAGATC
>10 dna:chromosome chromosome:NCBIM37:10:1:129993255:1 62141426 ID42135 U +
TGATTATAAAGCTGATGACTAAGATCCC
>10 dna:chromosome chromosome:NCBIM37:10:1:129993255:1 62141426 ID42136 U +
TGATTATAAAGCTGATGACTAAGATCCCTG
>10 dna:chromosome chromosome:NCBIM37:10:1:129993255:1 62141429 ID64258 U +
TTATAAAGCTGATGACTAAGATCCCTGAT
>10 dna:chromosome chromosome:NCBIM37:10:1:129993255:1 62141457 ID22229 U +
TATCACGGAGAGTGGTCCAAGATGAGCCTT
>10 dna:chromosome chromosome:NCBIM37:10:1:129993255:1 62141457 ID22230 U +
TATCACGGAGAGTGGTCCAAGATGAGCCTTT
>10 dna:chromosome chromosome:NCBIM37:10:1:129993255:1 62141472 ID26926 U +
TCCAAGATGAGCCTTTCTCTGAAGTTC
>10 dna:chromosome chromosome:NCBIM37:10:1:129993255:1 62141473 ID2610 U +
CCAAGATGAGCCTTTCTCTGAAGTTC
>10 dna:chromosome chromosome:NCBIM37:10:1:129993255:1 62141570 ID32403 U +
TCTGATTTGCTTTCAGTTTGCTTCTGCTGC
>10 dna:chromosome chromosome:NCBIM37:10:1:129993255:1 62141572 ID42467 U +
TGATTTGCTTTCAGTTTGCTTCTGCTGCTC
>10 dna:chromosome chromosome:NCBIM37:10:1:129993255:1 62142036 ID24756 U +
TCAATGTAAAATATTACTGGGGTTGGC
>10 dna:chromosome chromosome:NCBIM37:10:1:129993255:1 62142089 ID45146 U +
TGCCACCAAGCCTGAAAACCTGAGTTGGAC
>10 dna:chromosome chromosome:NCBIM37:10:1:129993255:1 62142185 ID52419 U +
TGGCTCATTCACACGTGTGCGTA
>10 dna:chromosome chromosome:NCBIM37:10:1:129993255:1 62142243 ID6370 U +
TAAAAACAGAATACTGTCTCAAAAACTA
>10 dna:chromosome chromosome:NCBIM37:10:1:129993255:1 62142243 ID6371 U +
TAAAAACAGAATACTGTCTCAAAAACTACATA
>10 dna:chromosome chromosome:NCBIM37:10:1:129993255:1 62142273 ID8909 U +
TAACCATGGAAGACAATCTAGTGCAAAACTGT
>10 dna:chromosome chromosome:NCBIM37:10:1:129993255:1 62142279 ID49400 U +
TGGAAGACAATCTAGTGCAAAACTGTTATC
>10 dna:chromosome chromosome:NCBIM37:10:1:129993255:1 62142291 ID21050 U +
TAGTGCAAAACTGTTATCTGAATAATAGT
>10 dna:chromosome chromosome:NCBIM37:10:1:129993255:1 62142307 ID32155 U +
TCTGAATAATAGTTCCATGTAACACTTACT
>10 dna:chromosome chromosome:NCBIM37:10:1:129993255:1 62142313 ID10969 U +
TAATAGTTCCATGTAACACTTACTAAGTGC
>10 dna:chromosome chromosome:NCBIM37:10:1:129993255:1 62142316 ID21246 U +
TAGTTCCATGTAACACTTACTAAGTGCTGTC
>10 dna:chromosome chromosome:NCBIM37:10:1:129993255:1 62142326 ID8519 U +
TAACACTTACTAAGTGCTGTCTTTTCTA
>10 dna:chromosome chromosome:NCBIM37:10:1:129993255:1 62142499 ID17373 U +
TAGATAAGCATTTTTCAAACTCTGTTTTAT
>10 dna:chromosome chromosome:NCBIM37:10:1:129993255:1 62142552 ID29112 U +
TCCGTAAGAAAAAGGTCCCTGGGGCTGGA
>10 dna:chromosome chromosome:NCBIM37:10:1:129993255:1 62142646 ID61330 U +
TGTTTTGTTTTATTGGCAAAGGTGAAGTAC
>10 dna:chromosome chromosome:NCBIM37:10:1:129993255:1 62142648 ID68983 U +
TTTTGTTTTATTGGCAAAGGTGAAGTACAG
>10 dna:chromosome chromosome:NCBIM37:10:1:129993255:1 62142656 ID23744 U +
TATTGGCAAAGGTGAAGTACAGAGGACCAAT
>10 dna:chromosome chromosome:NCBIM37:10:1:129993255:1 62142712 ID42981 U +
TGCAACTAAAGTTTCAAGGGATCTGCTGC
>10 dna:chromosome chromosome:NCBIM37:10:1:129993255:1 62142712 ID42982 U +
TGCAACTAAAGTTTCAAGGGATCTGCTGCC
>10 dna:chromosome chromosome:NCBIM37:10:1:129993255:1 62142745 ID30099 U +
TCCTGGCAATTCAATGCACTGCATGCATGTG
>10 dna:chromosome chromosome:NCBIM37:10:1:129993255:1 62142748 ID51498 U +
TGGCAATTCAATGCACTGCATGCATGTG
>10 dna:chromosome chromosome:NCBIM37:10:1:129993255:1 62142811 ID7049 U +
TAAAATAAAAATAAAAGTTAAGGGGCTGG
>10 dna:chromosome chromosome:NCBIM37:10:1:129993255:1 62142849 ID30872 U +
TCGGTGGTTAAGGGCACTGGCTGTTCTTC
>10 dna:chromosome chromosome:NCBIM37:10:1:129993255:1 62142976 ID7053 U +
TAAAATAAATAAAAATTTTTAAAAGGTGG
>10 dna:chromosome chromosome:NCBIM37:10:1:129993255:1 62142976 ID7054 U +
TAAAATAAATAAAAATTTTTAAAAGGTGGG
>10 dna:chromosome chromosome:NCBIM37:10:1:129993255:1 62142976 ID7055 U +
TAAAATAAATAAAAATTTTTAAAAGGTGGGT
>10 dna:chromosome chromosome:NCBIM37:10:1:129993255:1 62142985 ID6592 U +
TAAAAATTTTTAAAAGGTGGGTTTTTT
>10 dna:chromosome chromosome:NCBIM37:10:1:129993255:1 62143125 ID6216 U +
GTGTGTACTACCAATCCCACCAAGGCT
>10 dna:chromosome chromosome:NCBIM37:10:1:129993255:1 62143189 ID68182 U +
TTTAAAGAAAAAAGGTCCTGGTTCAGAAA
>10 dna:chromosome chromosome:NCBIM37:10:1:129993255:1 62143191 ID7578 U +
TAAAGAAAAAAGGTCCTGGTTCAGAAA
>10 dna:chromosome chromosome:NCBIM37:10:1:129993255:1 62143191 ID7579 U +
TAAAGAAAAAAGGTCCTGGTTCAGAAAGA
>10 dna:chromosome chromosome:NCBIM37:10:1:129993255:1 62143245 ID47412 U +
TGCTCAAATGTATTTGATGGGTTGAGT
>10 dna:chromosome chromosome:NCBIM37:10:1:129993255:1 62143245 ID47413 U +
TGCTCAAATGTATTTGATGGGTTGAGTTC
>10 dna:chromosome chromosome:NCBIM37:10:1:129993255:1 62143248 ID24401 U +
TCAAATGTATTTGATGGGTTGAGTTC
>10 dna:chromosome chromosome:NCBIM37:10:1:129993255:1 62143248 ID24402 U +
TCAAATGTATTTGATGGGTTGAGTTCAAGC
>10 dna:chromosome chromosome:NCBIM37:10:1:129993255:1 62143339 ID27247 U +
TCCACACGTACACCATGGCAAGTGCCTCTCC
>10 dna:chromosome chromosome:NCBIM37:10:1:129993255:1 62143371 ID28208 U +
TCCCAATAATATTAAGAAAAGGAAAATAGC
>10 dna:chromosome chromosome:NCBIM37:10:1:129993255:1 62143411 ID37137 U +
TGACCAAATGTTTGCAAAGGTGCTTCTTGG
>10 dna:chromosome chromosome:NCBIM37:10:1:129993255:1 62143411 ID37138 U +
TGACCAAATGTTTGCAAAGGTGCTTCTTGGA
>10 dna:chromosome chromosome:NCBIM37:10:1:129993255:1 62143413 ID521 U +
ACCAAATGTTTGCAAAGGTGCTTCTTGGA
>10 dna:chromosome chromosome:NCBIM37:10:1:129993255:1 62143414 ID2597 U +
CCAAATGTTTGCAAAGGTGCTTCTTGGA
>10 dna:chromosome chromosome:NCBIM37:10:1:129993255:1 62143414 ID2598 U +
CCAAATGTTTGCAAAGGTGCTTCTTGGAGT
>10 dna:chromosome chromosome:NCBIM37:10:1:129993255:1 62143419 ID61204 U +
TGTTTGCAAAGGTGCTTCTTGGAGTTGC
>10 dna:chromosome chromosome:NCBIM37:10:1:129993255:1 62143419 ID61205 U +
TGTTTGCAAAGGTGCTTCTTGGAGTTGCAA
>10 dna:chromosome chromosome:NCBIM37:10:1:129993255:1 62143422 ID66707 U +
TTGCAAAGGTGCTTCTTGGAGTTGCAATG
>10 dna:chromosome chromosome:NCBIM37:10:1:129993255:1 62143423 ID42759 U +
TGCAAAGGTGCTTCTTGGAGTTGCAA
>10 dna:chromosome chromosome:NCBIM37:10:1:129993255:1 62143423 ID42760 U +
TGCAAAGGTGCTTCTTGGAGTTGCAATGA
>10 dna:chromosome chromosome:NCBIM37:10:1:129993255:1 62143423 ID42761 U +
TGCAAAGGTGCTTCTTGGAGTTGCAATGAC
>10 dna:chromosome chromosome:NCBIM37:10:1:129993255:1 62143423 ID42762 U +
TGCAAAGGTGCTTCTTGGAGTTGCAATGACA
>10 dna:chromosome chromosome:NCBIM37:10:1:129993255:1 62143454 ID56464 U +
TGGTTAAAGAGTATCTGTAAAGAATGGC
>10 dna:chromosome chromosome:NCBIM37:10:1:129993255:1 62143454 ID56465 U +
TGGTTAAAGAGTATCTGTAAAGAATGGCCT
>10 dna:chromosome chromosome:NCBIM37:10:1:129993255:1 62143458 ID7673 U +
TAAAGAGTATCTGTAAAGAATGGCCTGGC
>10 dna:chromosome chromosome:NCBIM37:10:1:129993255:1 62143471 ID7620 U +
TAAAGAATGGCCTGGCTGGCG
>10 dna:chromosome chromosome:NCBIM37:10:1:129993255:1 62143611 ID27992 U +
TCCATTACACTGCATTCTGTTTATGATCCT
>10 dna:chromosome chromosome:NCBIM37:10:1:129993255:1 62143616 ID12769 U +
TACACTGCATTCTGTTTATGATCCTGTGCC
>10 dna:chromosome chromosome:NCBIM37:10:1:129993255:1 62143619 ID748 U +
ACTGCATTCTGTTTATGATCCTGTGCCT
>10 dna:chromosome chromosome:NCBIM37:10:1:129993255:1 62143620 ID3576 U +
CTGCATTCTGTTTATGATCCTGTGCCTC
>10 dna:chromosome chromosome:NCBIM37:10:1:129993255:1 62143621 ID44590 U +
TGCATTCTGTTTATGATCCTGTGCCT
>10 dna:chromosome chromosome:NCBIM37:10:1:129993255:1 62143621 ID44591 U +
TGCATTCTGTTTATGATCCTGTGCCTCTTT
>10 dna:chromosome chromosome:NCBIM37:10:1:129993255:1 62143621 ID44592 U +
TGCATTCTGTTTATGATCCTGTGCCTCTTTGC
>10 dna:chromosome chromosome:NCBIM37:10:1:129993255:1 62143623 ID2556 U +
CATTCTGTTTATGATCCTGTGCCTCTTTGC
>10 dna:chromosome chromosome:NCBIM37:10:1:129993255:1 62143626 ID32768 U +
TCTGTTTATGATCCTGTGCCTCTTTGCCAA
>10 dna:chromosome chromosome:NCBIM37:10:1:129993255:1 62143634 ID41362 U +
TGATCCTGTGCCTCTTTGCCAAAGCCTGGAC
>10 dna:chromosome chromosome:NCBIM37:10:1:129993255:1 62143672 ID29805 U +
TCCTCTACTCGTTCCTACAAGGCAGCCTTTG
>10 dna:chromosome chromosome:NCBIM37:10:1:129993255:1 62143675 ID31408 U +
TCTACTCGTTCCTACAAGGCAGCCTTTGC
>10 dna:chromosome chromosome:NCBIM37:10:1:129993255:1 62143677 ID15248 U +
TACTCGTTCCTACAAGGCAGCCTTTGCAC
>10 dna:chromosome chromosome:NCBIM37:10:1:129993255:1 62143713 ID31533 U +
TCTATGCCTACCCTAAATGCTGTTCAACCA
>10 dna:chromosome chromosome:NCBIM37:10:1:129993255:1 62143713 ID31534 U +
TCTATGCCTACCCTAAATGCTGTTCAACCATT
>10 dna:chromosome chromosome:NCBIM37:10:1:129993255:1 62143723 ID2870 U +
CCCTAAATGCTGTTCAACCATTTGAGCACC
>10 dna:chromosome chromosome:NCBIM37:10:1:129993255:1 62143755 ID48877 U +
TGGAAACCAGGAGCTGGGAATATTCTTCATG
>10 dna:chromosome chromosome:NCBIM37:10:1:129993255:1 62143780 ID65072 U +
TTCATGTACGTATTCGTGATGTAGGGAGG
>10 dna:chromosome chromosome:NCBIM37:10:1:129993255:1 62143863 ID64450 U +
TTATTGAGTATCTATTATATGCCAGTTGTC
>10 dna:chromosome chromosome:NCBIM37:10:1:129993255:1 62143866 ID66556 U +
TTGAGTATCTATTATATGCCAGTTGTCTAG
>10 dna:chromosome chromosome:NCBIM37:10:1:129993255:1 62143867 ID40129 U +
TGAGTATCTATTATATGCCAGTTGTCTA
>10 dna:chromosome chromosome:NCBIM37:10:1:129993255:1 62143867 ID40130 U +
TGAGTATCTATTATATGCCAGTTGTCTAGG
>10 dna:chromosome chromosome:NCBIM37:10:1:129993255:1 62143870 ID5941 U +
GTATCTATTATATGCCAGTTGTCTAGGAACT
>10 dna:chromosome chromosome:NCBIM37:10:1:129993255:1 62143889 ID58586 U +
TGTCTAGGAACTACAGCAAATGGGA
>10 dna:chromosome chromosome:NCBIM37:10:1:129993255:1 62143900 ID12975 U +
TACAGCAAATGGGACACAGTACTTGCC
>10 dna:chromosome chromosome:NCBIM37:10:1:129993255:1 62143900 ID12976 U +
TACAGCAAATGGGACACAGTACTTGCCCTC
>10 dna:chromosome chromosome:NCBIM37:10:1:129993255:1 62143974 ID8913 U +
TAACCCAAAGTAAAGACTACAGCACTCC
>10 dna:chromosome chromosome:NCBIM37:10:1:129993255:1 62143974 ID8914 U +
TAACCCAAAGTAAAGACTACAGCACTCCAC
>10 dna:chromosome chromosome:NCBIM37:10:1:129993255:1 62143991 ID12979 U +
TACAGCACTCCACTCAGCACTTCTTAGGAC
>10 dna:chromosome chromosome:NCBIM37:10:1:129993255:1 62144011 ID66135 U +
TTCTTAGGACATTAGGAGATGCCCAAGGC
>10 dna:chromosome chromosome:NCBIM37:10:1:129993255:1 62144118 ID49932 U +
TGGAATGTTAGGAAGCACCCTTC
>10 dna:chromosome chromosome:NCBIM37:10:1:129993255:1 62144118 ID49933 U +
TGGAATGTTAGGAAGCACCCTTCACTGCA
>10 dna:chromosome chromosome:NCBIM37:10:1:129993255:1 62144151 ID49772 U +
TGGAATACCCTCTTTATTGATTAGTTAC
>10 dna:chromosome chromosome:NCBIM37:10:1:129993255:1 62144151 ID49773 U +
TGGAATACCCTCTTTATTGATTAGTTACCT
>10 dna:chromosome chromosome:NCBIM37:10:1:129993255:1 62144185 ID60689 U +
TGTTCAACAAAAGGAGAACAATGTGCTTG
>10 dna:chromosome chromosome:NCBIM37:10:1:129993255:1 62144188 ID24432 U +
TCAACAAAAGGAGAACAATGTGCTTG
>10 dna:chromosome chromosome:NCBIM37:10:1:129993255:1 62144188 ID24433 U +
TCAACAAAAGGAGAACAATGTGCTTGAA
>10 dna:chromosome chromosome:NCBIM37:10:1:129993255:1 62144188 ID24434 U +
TCAACAAAAGGAGAACAATGTGCTTGAAGGC
>10 dna:chromosome chromosome:NCBIM37:10:1:129993255:1 62144195 ID296 U +
AAGGAGAACAATGTGCTTGAAGGCATG
>10 dna:chromosome chromosome:NCBIM37:10:1:129993255:1 62144246 ID67054 U +
TTGGAATAAAGCTGCCTAGAATCTTTTCT
>10 dna:chromosome chromosome:NCBIM37:10:1:129993255:1 62144247 ID49748 U +
TGGAATAAAGCTGCCTAGAATCTTTTCTCTT
>10 dna:chromosome chromosome:NCBIM37:10:1:129993255:1 62144279 ID32985 U +
TCTTCCCAAACCAAAGCCATCACGCCTG
>10 dna:chromosome chromosome:NCBIM37:10:1:129993255:1 62144369 ID55224 U +
TGGTACTAGAGGTACTTCTTGATCAGT
>10 dna:chromosome chromosome:NCBIM37:10:1:129993255:1 62144372 ID14996 U +
TACTAGAGGTACTTCTTGATCAGTCCTG
>10 dna:chromosome chromosome:NCBIM37:10:1:129993255:1 62144483 ID3642 U +
CTGGGCACACTCTATTTTTGAGAGATA
>10 dna:chromosome chromosome:NCBIM37:10:1:129993255:1 62144690 ID67264 U +
TTGGATTTTTGTTTTGTTTTCAGACAGGGTC
>10 dna:chromosome chromosome:NCBIM37:10:1:129993255:1 62144718 ID6049 U +
GTCTCATGTAGCCCAGGGTGACTCTGAGCCCC
>10 dna:chromosome chromosome:NCBIM37:10:1:129993255:1 62144808 ID29135 U +
TCCGTGCTTGAATCTTAGGTAGATGCAGC
>10 dna:chromosome chromosome:NCBIM37:10:1:129993255:1 62144812 ID48382 U +
TGCTTGAATCTTAGGTAGATGCAGC
>10 dna:chromosome chromosome:NCBIM37:10:1:129993255:1 62144815 ID66421 U +
TTGAATCTTAGGTAGATGCAGCTCTCATG
>10 dna:chromosome chromosome:NCBIM37:10:1:129993255:1 62144815 ID66422 U +
TTGAATCTTAGGTAGATGCAGCTCTCATGA
>10 dna:chromosome chromosome:NCBIM37:10:1:129993255:1 62144837 ID31783 U +
TCTCATGACCAGGAGAAAATAAATTGGAGGT
>10 dna:chromosome chromosome:NCBIM37:10:1:129993255:1 62144842 ID37213 U +
TGACCAGGAGAAAATAAATTGGAGGTC
>10 dna:chromosome chromosome:NCBIM37:10:1:129993255:1 62144842 ID37214 U +
TGACCAGGAGAAAATAAATTGGAGGTCAAA
>10 dna:chromosome chromosome:NCBIM37:10:1:129993255:1 62144856 ID8293 U +
TAAATTGGAGGTCAAACAACCACCTGGGTAC
>10 dna:chromosome chromosome:NCBIM37:10:1:129993255:1 62144860 ID67179 U +
TTGGAGGTCAAACAACCACCTGGGTACACA
>10 dna:chromosome chromosome:NCBIM37:10:1:129993255:1 62144918 ID44971 U +
TGCCAAGGTTTAGGACAGCCATGCTGAGC
>10 dna:chromosome chromosome:NCBIM37:10:1:129993255:1 62145063 ID68242 U +
TTTAATCCAAATCTTCCCACTCAAGGACCA
>10 dna:chromosome chromosome:NCBIM37:10:1:129993255:1 62145094 ID36971 U +
TGACATGAGTTGCCTCTTCATGGTTTCTG
>10 dna:chromosome chromosome:NCBIM37:10:1:129993255:1 62145094 ID36972 U +
TGACATGAGTTGCCTCTTCATGGTTTCTGC
>10 dna:chromosome chromosome:NCBIM37:10:1:129993255:1 62145094 ID36973 U +
TGACATGAGTTGCCTCTTCATGGTTTCTGCT
>10 dna:chromosome chromosome:NCBIM37:10:1:129993255:1 62145099 ID40562 U +
TGAGTTGCCTCTTCATGGTTTCTGCTGT
>10 dna:chromosome chromosome:NCBIM37:10:1:129993255:1 62145099 ID40563 U +
TGAGTTGCCTCTTCATGGTTTCTGCTGTA
>10 dna:chromosome chromosome:NCBIM37:10:1:129993255:1 62145110 ID65068 U +
TTCATGGTTTCTGCTGTAAGCCCTGTGTGT
>10 dna:chromosome chromosome:NCBIM37:10:1:129993255:1 62145237 ID32431 U +
TCTGCAGAAGAGGCCTTATGCTCTTTATG
>10 dna:chromosome chromosome:NCBIM37:10:1:129993255:1 62145384 ID55344 U +
TGGTAGCTCACAACCATCGTTATTGAGATCT
>10 dna:chromosome chromosome:NCBIM37:10:1:129993255:1 62145467 ID18215 U +
TAGCATTACAAATTGTTAAGTATTGATGAA
>10 dna:chromosome chromosome:NCBIM37:10:1:129993255:1 62145472 ID63813 U +
TTACAAATTGTTAAGTATTGATGAATAATA
>10 dna:chromosome chromosome:NCBIM37:10:1:129993255:1 62145473 ID12085 U +
TACAAATTGTTAAGTATTGATGAATAATA
>10 dna:chromosome chromosome:NCBIM37:10:1:129993255:1 62145497 ID10992 U +
TAATATAGTCTATCCTAAAACTTACAGG
>10 dna:chromosome chromosome:NCBIM37:10:1:129993255:1 62145536 ID49552 U +
TGGAAGGAAATTTCCTTACTGAATGTGGAAA
>10 dna:chromosome chromosome:NCBIM37:10:1:129993255:1 62145555 ID36052 U +
TGAATGTGGAAATCATGAGAAATGGGCGTC
>10 dna:chromosome chromosome:NCBIM37:10:1:129993255:1 62145561 ID49099 U +
TGGAAATCATGAGAAATGGGCGTCTAGTA
>10 dna:chromosome chromosome:NCBIM37:10:1:129993255:1 62145604 ID5540 U +
GGCAATGTAATAGCCCAGGAAACAAGCA
>10 dna:chromosome chromosome:NCBIM37:10:1:129993255:1 62145671 ID30365 U +
TCCTTGACATTTGTCAAAAGAAGTTGCCTTG
>10 dna:chromosome chromosome:NCBIM37:10:1:129993255:1 62145674 ID66480 U +
TTGACATTTGTCAAAAGAAGTTGCCTTGGT
>10 dna:chromosome chromosome:NCBIM37:10:1:129993255:1 62145675 ID37120 U +
TGACATTTGTCAAAAGAAGTTGCCTTGG
>10 dna:chromosome chromosome:NCBIM37:10:1:129993255:1 62145675 ID37121 U +
TGACATTTGTCAAAAGAAGTTGCCTTGGTC
>10 dna:chromosome chromosome:NCBIM37:10:1:129993255:1 62145675 ID37122 U +
TGACATTTGTCAAAAGAAGTTGCCTTGGTCC
>10 dna:chromosome chromosome:NCBIM37:10:1:129993255:1 62145681 ID67799 U +
TTGTCAAAAGAAGTTGCCTTGGTCC
>10 dna:chromosome chromosome:NCBIM37:10:1:129993255:1 62145682 ID57985 U +
TGTCAAAAGAAGTTGCCTTGGTCCTGAA
>10 dna:chromosome chromosome:NCBIM37:10:1:129993255:1 62145706 ID35451 U +
TGAAGGAGCCTGGATTCTCACCGACT
>10 dna:chromosome chromosome:NCBIM37:10:1:129993255:1 62145898 ID13562 U +
TACCAAAAGCCTTGCAGAGAGCACCTTGC
>10 dna:chromosome chromosome:NCBIM37:10:1:129993255:1 62146029 ID55585 U +
TGGTCACCGGTTCAATCTGAAAAGC
>10 dna:chromosome chromosome:NCBIM37:10:1:129993255:1 62146074 ID55572 U +
TGGTCACACATTGTCCAGACTGTCCGC
>10 dna:chromosome chromosome:NCBIM37:10:1:129993255:1 62146139 ID52634 U +
TGGCTTCCGAGAGCTTTAAAAGATAGAAGCC
>10 dna:chromosome chromosome:NCBIM37:10:1:129993255:1 62146367 ID29510 U +
TCCTAGCACATGTCAGCTCACAACTCCGTC
>10 dna:chromosome chromosome:NCBIM37:10:1:129993255:1 62146377 ID58242 U +
TGTCAGCTCACAACTCCGTCAGTCAGTTCC
>10 dna:chromosome chromosome:NCBIM37:10:1:129993255:1 62146524 ID23353 U +
TATTAAATTATATAAATCAGTACTGTGCCTT
>10 dna:chromosome chromosome:NCBIM37:10:1:129993255:1 62146526 ID63648 U +
TTAAATTATATAAATCAGTACTGTGCCTTC
>10 dna:chromosome chromosome:NCBIM37:10:1:129993255:1 62146526 ID63649 U +
TTAAATTATATAAATCAGTACTGTGCCTTCAG
>10 dna:chromosome chromosome:NCBIM37:10:1:129993255:1 62146565 ID4580 U +
GAGTTGAAGGGCAACCTACTTCTGGGGAT
>10 dna:chromosome chromosome:NCBIM37:10:1:129993255:1 62146587 ID54335 U +
TGGGGATGTTAATGTCTAGAACAGCCTGGA
>10 dna:chromosome chromosome:NCBIM37:10:1:129993255:1 62146635 ID35753 U +
TGAATATCTCTGGGTCCATCAGAATCTTGTT
>10 dna:chromosome chromosome:NCBIM37:10:1:129993255:1 62146639 ID22549 U +
TATCTCTGGGTCCATCAGAATCTTGTTC
>10 dna:chromosome chromosome:NCBIM37:10:1:129993255:1 62146645 ID54542 U +
TGGGTCCATCAGAATCTTGTTCTGACATTC
>10 dna:chromosome chromosome:NCBIM37:10:1:129993255:1 62146667 ID37063 U +
TGACATTCCTTTCTTCCTTCAATGGTGGT
>10 dna:chromosome chromosome:NCBIM37:10:1:129993255:1 62146667 ID37064 U +
TGACATTCCTTTCTTCCTTCAATGGTGGTT
>10 dna:chromosome chromosome:NCBIM37:10:1:129993255:1 62146678 ID32993 U +
TCTTCCTTCAATGGTGGTTGCTACAATGT
>10 dna:chromosome chromosome:NCBIM37:10:1:129993255:1 62146678 ID32994 U +
TCTTCCTTCAATGGTGGTTGCTACAATGTC
>10 dna:chromosome chromosome:NCBIM37:10:1:129993255:1 62146681 ID30278 U +
TCCTTCAATGGTGGTTGCTACAATGTCTC
>10 dna:chromosome chromosome:NCBIM37:10:1:129993255:1 62146681 ID30279 U +
TCCTTCAATGGTGGTTGCTACAATGTCTCC
>10 dna:chromosome chromosome:NCBIM37:10:1:129993255:1 62146684 ID64736 U +
TTCAATGGTGGTTGCTACAATGTCTCCCTGT
>10 dna:chromosome chromosome:NCBIM37:10:1:129993255:1 62146685 ID24754 U +
TCAATGGTGGTTGCTACAATGTCTCCCTGT
>10 dna:chromosome chromosome:NCBIM37:10:1:129993255:1 62146699 ID12481 U +
TACAATGTCTCCCTGTCTCCTTGTCAGAG
>10 dna:chromosome chromosome:NCBIM37:10:1:129993255:1 62146722 ID25634 U +
TCAGAGAGTGATTCCTTGTTAGCCCTAGT
>10 dna:chromosome chromosome:NCBIM37:10:1:129993255:1 62146747 ID20719 U +
TAGTATCTTTAAAGGTGCTATCTATCCATC
>10 dna:chromosome chromosome:NCBIM37:10:1:129993255:1 62146752 ID33159 U +
TCTTTAAAGGTGCTATCTATCCATCTTCCT
>10 dna:chromosome chromosome:NCBIM37:10:1:129993255:1 62146788 ID1671 U +
CAAAATTAGCTACTTTAAGTTTGGCAC
>10 dna:chromosome chromosome:NCBIM37:10:1:129993255:1 62146926 ID52585 U +
TGGCTGTTCTCAATAATCCATCCGTGATGAA
>10 dna:chromosome chromosome:NCBIM37:10:1:129993255:1 62146934 ID3378 U +
CTCAATAATCCATCCGTGATGAAGGGCC
>10 dna:chromosome chromosome:NCBIM37:10:1:129993255:1 62146934 ID3379 U +
CTCAATAATCCATCCGTGATGAAGGGCCT
>10 dna:chromosome chromosome:NCBIM37:10:1:129993255:1 62146934 ID3380 U +
CTCAATAATCCATCCGTGATGAAGGGCCTA
>10 dna:chromosome chromosome:NCBIM37:10:1:129993255:1 62146934 ID3381 U +
CTCAATAATCCATCCGTGATGAAGGGCCTAC
>10 dna:chromosome chromosome:NCBIM37:10:1:129993255:1 62146935 ID24688 U +
TCAATAATCCATCCGTGATGAAGGGCCTA
>10 dna:chromosome chromosome:NCBIM37:10:1:129993255:1 62147062 ID52109 U +
TGGCCGTGGAAAGCTAGCCACTGTGC
>10 dna:chromosome chromosome:NCBIM37:10:1:129993255:1 62147132 ID9768 U +
TAAGAGTATTTTGTGTTCCACTTTCA
>10 dna:chromosome chromosome:NCBIM37:10:1:129993255:1 62147132 ID9769 U +
TAAGAGTATTTTGTGTTCCACTTTCATGT
>10 dna:chromosome chromosome:NCBIM37:10:1:129993255:1 62147132 ID9770 U +
TAAGAGTATTTTGTGTTCCACTTTCATGTA
>10 dna:chromosome chromosome:NCBIM37:10:1:129993255:1 62147147 ID65241 U +
TTCCACTTTCATGTAAGCAGATACACCGA
>10 dna:chromosome chromosome:NCBIM37:10:1:129993255:1 62147273 ID26274 U +
TCATCACTTCAGAAGTATCAAGTTGGATGAGC
>10 dna:chromosome chromosome:NCBIM37:10:1:129993255:1 62147450 ID27851 U +
TCCATCAACAGTTTACACGACCTCTTTCTT
>10 dna:chromosome chromosome:NCBIM37:10:1:129993255:1 62147534 ID46593 U +
TGCCTTTCTTGCTGAGTTCTGGCCCAGCGG
>10 dna:chromosome chromosome:NCBIM37:10:1:129993255:1 62147570 ID50138 U +
TGGACATCTTTAAAAGTCCCCTTGCTT
>10 dna:chromosome chromosome:NCBIM37:10:1:129993255:1 62147570 ID50139 U +
TGGACATCTTTAAAAGTCCCCTTGCTTCAGA
>10 dna:chromosome chromosome:NCBIM37:10:1:129993255:1 62147580 ID6998 U +
TAAAAGTCCCCTTGCTTCAGACCTCATTCA
>10 dna:chromosome chromosome:NCBIM37:10:1:129993255:1 62147592 ID48296 U +
TGCTTCAGACCTCATTCATTCTCTTAGTCCC
>10 dna:chromosome chromosome:NCBIM37:10:1:129993255:1 62147652 ID59744 U +
TGTGCTTACTAAAGAACCAGCCCCTTCCC
>10 dna:chromosome chromosome:NCBIM37:10:1:129993255:1 62147697 ID4151 U +
GACAGATCCTCTCTTACACCGTGTC
>10 dna:chromosome chromosome:NCBIM37:10:1:129993255:1 62147711 ID12706 U +
TACACCGTGTCTGGATCCCTCCACCTCTTC
>10 dna:chromosome chromosome:NCBIM37:10:1:129993255:1 62147868 ID66356 U +
TTGAAGAGTTGCACTTTCTAGAATGTTCCA
>10 dna:chromosome chromosome:NCBIM37:10:1:129993255:1 62147923 ID63816 U +
TTACAACATCGATTGATACTCTCTGGTGA
>10 dna:chromosome chromosome:NCBIM37:10:1:129993255:1 62147924 ID12114 U +
TACAACATCGATTGATACTCTCTGGTGAG
>10 dna:chromosome chromosome:NCBIM37:10:1:129993255:1 62147924 ID12115 U +
TACAACATCGATTGATACTCTCTGGTGAGA
>10 dna:chromosome chromosome:NCBIM37:10:1:129993255:1 62147965 ID11 U +
AAAAATATGTCTTCACATGTCATGGGAAA
>10 dna:chromosome chromosome:NCBIM37:10:1:129993255:1 62147987 ID52788 U +
TGGGAAAGTGAGTCTCAGAGTCTTTTAGG
>10 dna:chromosome chromosome:NCBIM37:10:1:129993255:1 62147999 ID31688 U +
TCTCAGAGTCTTTTAGGGTCACCAAAGC
>10 dna:chromosome chromosome:NCBIM37:10:1:129993255:1 62148101 ID26616 U +
TCCAAAAAGCAAAGGTTTTTTCCTACCCCC
>10 dna:chromosome chromosome:NCBIM37:10:1:129993255:1 62148101 ID26617 U +
TCCAAAAAGCAAAGGTTTTTTCCTACCCCCC
>10 dna:chromosome chromosome:NCBIM37:10:1:129993255:1 62148109 ID4728 U +
GCAAAGGTTTTTTCCTACCCCCCTTCCGCC
>10 dna:chromosome chromosome:NCBIM37:10:1:129993255:1 62148141 ID30181 U +
TCCTGTTAAAACTGAAAGCAGTGGCCTCT
>10 dna:chromosome chromosome:NCBIM37:10:1:129993255:1 62148141 ID30182 U +
TCCTGTTAAAACTGAAAGCAGTGGCCTCTT
>10 dna:chromosome chromosome:NCBIM37:10:1:129993255:1 62148144 ID60370 U +
TGTTAAAACTGAAAGCAGTGGCCTC
>10 dna:chromosome chromosome:NCBIM37:10:1:129993255:1 62148144 ID60371 U +
TGTTAAAACTGAAAGCAGTGGCCTCTTT
>10 dna:chromosome chromosome:NCBIM37:10:1:129993255:1 62148144 ID60373 U +
TGTTAAAACTGAAAGCAGTGGCCTCTTTT
>10 dna:chromosome chromosome:NCBIM37:10:1:129993255:1 62148144 ID60374 U +
TGTTAAAACTGAAAGCAGTGGCCTCTTTTC
>10 dna:chromosome chromosome:NCBIM37:10:1:129993255:1 62148144 ID60375 U +
TGTTAAAACTGAAAGCAGTGGCCTCTTTTCT
>10 dna:chromosome chromosome:NCBIM37:10:1:129993255:1 62148147 ID6757 U +
TAAAACTGAAAGCAGTGGCCTCTTTTCTT
>10 dna:chromosome chromosome:NCBIM37:10:1:129993255:1 62148153 ID34054 U +
TGAAAGCAGTGGCCTCTTTTCTTCT
>10 dna:chromosome chromosome:NCBIM37:10:1:129993255:1 62148208 ID28706 U +
TCCCTAAAAGTAGGCCTGACTTCCCAAA
>10 dna:chromosome chromosome:NCBIM37:10:1:129993255:1 62148208 ID28707 U +
TCCCTAAAAGTAGGCCTGACTTCCCAAAC
>10 dna:chromosome chromosome:NCBIM37:10:1:129993255:1 62148212 ID6976 U +
TAAAAGTAGGCCTGACTTCCCAAAC
>10 dna:chromosome chromosome:NCBIM37:10:1:129993255:1 62148212 ID6977 U +
TAAAAGTAGGCCTGACTTCCCAAACTGG
>10 dna:chromosome chromosome:NCBIM37:10:1:129993255:1 62148212 ID6978 U +
TAAAAGTAGGCCTGACTTCCCAAACTGGA
>10 dna:chromosome chromosome:NCBIM37:10:1:129993255:1 62148212 ID6979 U +
TAAAAGTAGGCCTGACTTCCCAAACTGGAG
>10 dna:chromosome chromosome:NCBIM37:10:1:129993255:1 62148229 ID28095 U +
TCCCAAACTGGAGAGTTTTCTATCTGGGT
>10 dna:chromosome chromosome:NCBIM37:10:1:129993255:1 62148332 ID11181 U +
TAATCTCATGACATAAACCATAAGAAACCTGC
>10 dna:chromosome chromosome:NCBIM37:10:1:129993255:1 62148340 ID36864 U +
TGACATAAACCATAAGAAACCTGCCT
>10 dna:chromosome chromosome:NCBIM37:10:1:129993255:1 62148340 ID36865 U +
TGACATAAACCATAAGAAACCTGCCTC
>10 dna:chromosome chromosome:NCBIM37:10:1:129993255:1 62148340 ID36866 U +
TGACATAAACCATAAGAAACCTGCCTCTG
>10 dna:chromosome chromosome:NCBIM37:10:1:129993255:1 62148367 ID37292 U +
TGACCCTGCATAATTCGTGGGCATTC
>10 dna:chromosome chromosome:NCBIM37:10:1:129993255:1 62148367 ID37293 U +
TGACCCTGCATAATTCGTGGGCATTCAGA
>10 dna:chromosome chromosome:NCBIM37:10:1:129993255:1 62148373 ID44227 U +
TGCATAATTCGTGGGCATTCAGATC
>10 dna:chromosome chromosome:NCBIM37:10:1:129993255:1 62148373 ID44228 U +
TGCATAATTCGTGGGCATTCAGATCCAAA
>10 dna:chromosome chromosome:NCBIM37:10:1:129993255:1 62148373 ID44229 U +
TGCATAATTCGTGGGCATTCAGATCCAAAT
>10 dna:chromosome chromosome:NCBIM37:10:1:129993255:1 62148373 ID44230 U +
TGCATAATTCGTGGGCATTCAGATCCAAATGA
>10 dna:chromosome chromosome:NCBIM37:10:1:129993255:1 62148384 ID54083 U +
TGGGCATTCAGATCCAAATGAATGGAGGA
>10 dna:chromosome chromosome:NCBIM37:10:1:129993255:1 62148417 ID10642 U +
TAAGTTCTGCCAATTGGTTTATGGGA
>10 dna:chromosome chromosome:NCBIM37:10:1:129993255:1 62148424 ID45075 U +
TGCCAATTGGTTTATGGGAAAGGAGACCA
>10 dna:chromosome chromosome:NCBIM37:10:1:129993255:1 62148430 ID67666 U +
TTGGTTTATGGGAAAGGAGACCAAGCCCC
>10 dna:chromosome chromosome:NCBIM37:10:1:129993255:1 62148438 ID52777 U +
TGGGAAAGGAGACCAAGCCCCATGG
>10 dna:chromosome chromosome:NCBIM37:10:1:129993255:1 62148438 ID52778 U +
TGGGAAAGGAGACCAAGCCCCATGGCAGC
>10 dna:chromosome chromosome:NCBIM37:10:1:129993255:1 62148478 ID53986 U +
TGGGCAACACTCGTGGAACTGGTTC
>10 dna:chromosome chromosome:NCBIM37:10:1:129993255:1 62148478 ID53987 U +
TGGGCAACACTCGTGGAACTGGTTCGAC
>10 dna:chromosome chromosome:NCBIM37:10:1:129993255:1 62148478 ID53988 U +
TGGGCAACACTCGTGGAACTGGTTCGACC
>10 dna:chromosome chromosome:NCBIM37:10:1:129993255:1 62148478 ID53989 U +
TGGGCAACACTCGTGGAACTGGTTCGACCC
>10 dna:chromosome chromosome:NCBIM37:10:1:129993255:1 62148652 ID31952 U +
TCTCTCACAGTCCAGAGGGAACTAAGGT
>10 dna:chromosome chromosome:NCBIM37:10:1:129993255:1 62148697 ID17296 U +
TAGAGTAAGGACAAGATTGCAGAGC
>10 dna:chromosome chromosome:NCBIM37:10:1:129993255:1 62148714 ID43913 U +
TGCAGAGCCAAGATGGATGCCAAGCAC
>10 dna:chromosome chromosome:NCBIM37:10:1:129993255:1 62149084 ID8175 U +
TAAATGCTGAACTTAACTGCTAGAGGGTT
>10 dna:chromosome chromosome:NCBIM37:10:1:129993255:1 62149085 ID80 U +
AAATGCTGAACTTAACTGCTAGAGGGTTT
>10 dna:chromosome chromosome:NCBIM37:10:1:129993255:1 62149101 ID47164 U +
TGCTAGAGGGTTTGTACAAAACTTCACAAT
>10 dna:chromosome chromosome:NCBIM37:10:1:129993255:1 62149104 ID17264 U +
TAGAGGGTTTGTACAAAACTTCACAATGG
>10 dna:chromosome chromosome:NCBIM37:10:1:129993255:1 62149123 ID64767 U +
TTCACAATGGCAAAGTGAAGTTCACCTCTC
>10 dna:chromosome chromosome:NCBIM37:10:1:129993255:1 62149170 ID26424 U +
TCATGTCTCAACCATGCTGGCCTAGAATTC
>10 dna:chromosome chromosome:NCBIM37:10:1:129993255:1 62149187 ID52114 U +
TGGCCTAGAATTCATACTCTTGTCTTGGG
>10 dna:chromosome chromosome:NCBIM37:10:1:129993255:1 62149221 ID42978 U +
TGCAACTAAAGGGGTGCACCACTATA
>10 dna:chromosome chromosome:NCBIM37:10:1:129993255:1 62149221 ID42979 U +
TGCAACTAAAGGGGTGCACCACTATACCCCTC
>10 dna:chromosome chromosome:NCBIM37:10:1:129993255:1 62149270 ID599 U +
ACCGCTTTGTATTTTCCTCTGCTGTCCC
>10 dna:chromosome chromosome:NCBIM37:10:1:129993255:1 62149298 ID60111 U +
TGTGTCTGCACTGTAATGATGGGAAAGGGC
>10 dna:chromosome chromosome:NCBIM37:10:1:129993255:1 62149329 ID51071 U +
TGGATGTGGGTGTCTTGCTGGTGCTTTGCC
>10 dna:chromosome chromosome:NCBIM37:10:1:129993255:1 62149335 ID54764 U +
TGGGTGTCTTGCTGGTGCTTTGCCTTAA
>10 dna:chromosome chromosome:NCBIM37:10:1:129993255:1 62149335 ID54765 U +
TGGGTGTCTTGCTGGTGCTTTGCCTTAAG
>10 dna:chromosome chromosome:NCBIM37:10:1:129993255:1 62149343 ID66950 U +
TTGCTGGTGCTTTGCCTTAAGGGCCAGAAG
>10 dna:chromosome chromosome:NCBIM37:10:1:129993255:1 62149344 ID47982 U +
TGCTGGTGCTTTGCCTTAAGGGCCAGAAG
>10 dna:chromosome chromosome:NCBIM37:10:1:129993255:1 62149347 ID56163 U +
TGGTGCTTTGCCTTAAGGGCCAGAAGA
>10 dna:chromosome chromosome:NCBIM37:10:1:129993255:1 62149453 ID53670 U +
TGGGATGGCATGGATGCTTCCTAA
>10 dna:chromosome chromosome:NCBIM37:10:1:129993255:1 62149600 ID25329 U +
TCACTCTGAAGACCAGGCTGGCCTCGACCT
>10 dna:chromosome chromosome:NCBIM37:10:1:129993255:1 62149618 ID52179 U +
TGGCCTCGACCTCAAAAATCCACCTGCCT
>10 dna:chromosome chromosome:NCBIM37:10:1:129993255:1 62149662 ID53788 M +
TGGGATTAAAGGCATGTGCCACCACCA
>10 dna:chromosome chromosome:NCBIM37:10:1:129993255:1 62149662 ID53789 M +
TGGGATTAAAGGCATGTGCCACCACCACC
>10 dna:chromosome chromosome:NCBIM37:10:1:129993255:1 62149662 ID53790 M +
TGGGATTAAAGGCATGTGCCACCACCACCCA
>10 dna:chromosome chromosome:NCBIM37:10:1:129993255:1 62149662 ID53791 M +
TGGGATTAAAGGCATGTGCCACCACCACCCAG
>10 dna:chromosome chromosome:NCBIM37:10:1:129993255:1 62149706 ID66140 U +
TTCTTATCCGTGGAGATGGGGTCT
>10 dna:chromosome chromosome:NCBIM37:10:1:129993255:1 62149706 ID66141 U +
TTCTTATCCGTGGAGATGGGGTCTGGAAT
>10 dna:chromosome chromosome:NCBIM37:10:1:129993255:1 62149748 ID13824 U +
TACCAGAACATATTTGGCTTAGAGTTTATTT
>10 dna:chromosome chromosome:NCBIM37:10:1:129993255:1 62149859 ID47265 U +
TGCTATACTTCTGGGATACTGACTTTC
>10 dna:chromosome chromosome:NCBIM37:10:1:129993255:1 62149870 ID53543 U +
TGGGATACTGACTTTCCTGAAAAGCTGCCT
>10 dna:chromosome chromosome:NCBIM37:10:1:129993255:1 62149870 ID53544 U +
TGGGATACTGACTTTCCTGAAAAGCTGCCTT
>10 dna:chromosome chromosome:NCBIM37:10:1:129993255:1 62149887 ID33573 U +
TGAAAAGCTGCCTTTATGTTTGCTAATGAG
>10 dna:chromosome chromosome:NCBIM37:10:1:129993255:1 62149887 ID33574 U +
TGAAAAGCTGCCTTTATGTTTGCTAATGAGC
>10 dna:chromosome chromosome:NCBIM37:10:1:129993255:1 62149901 ID23313 U +
TATGTTTGCTAATGAGCTCAGCTCAAGTGT
>10 dna:chromosome chromosome:NCBIM37:10:1:129993255:1 62149951 ID64444 U +
TTATTCTGTGACTGACTTGAATGGAACTC
>10 dna:chromosome chromosome:NCBIM37:10:1:129993255:1 62149957 ID59105 U +
TGTGACTGACTTGAATGGAACTCCCAGA
>10 dna:chromosome chromosome:NCBIM37:10:1:129993255:1 62149959 ID37686 U +
TGACTGACTTGAATGGAACTCCCAGAGGCC
>10 dna:chromosome chromosome:NCBIM37:10:1:129993255:1 62149960 ID4285 U +
GACTGACTTGAATGGAACTCCCAGA
>10 dna:chromosome chromosome:NCBIM37:10:1:129993255:1 62149963 ID37885 U +
TGACTTGAATGGAACTCCCAGAGGCCC
>10 dna:chromosome chromosome:NCBIM37:10:1:129993255:1 62150034 ID47469 U +
TGCTCAGACCAGCAATTGAGGGAAACCT
>10 dna:chromosome chromosome:NCBIM37:10:1:129993255:1 62150037 ID25593 U +
TCAGACCAGCAATTGAGGGAAACCTTGT
>10 dna:chromosome chromosome:NCBIM37:10:1:129993255:1 62150039 ID888 U +
AGACCAGCAATTGAGGGAAACCTTGT
>10 dna:chromosome chromosome:NCBIM37:10:1:129993255:1 62150062 ID57144 U +
TGTAAACCTAACAGACACGCGCGCGC
>10 dna:chromosome chromosome:NCBIM37:10:1:129993255:1 62150062 ID57145 U +
TGTAAACCTAACAGACACGCGCGCGCGC
>10 dna:chromosome chromosome:NCBIM37:10:1:129993255:1 62150167 ID66723 U +
TTGCAACATAGGGGACAGCCACGTCTTA
>10 dna:chromosome chromosome:NCBIM37:10:1:129993255:1 62150168 ID42922 U +
TGCAACATAGGGGACAGCCACGTCT
>10 dna:chromosome chromosome:NCBIM37:10:1:129993255:1 62150326 ID55946 U +
TGGTGACTGAACAGGAATCCTTCCCTATT
>10 dna:chromosome chromosome:NCBIM37:10:1:129993255:1 62150326 ID55947 U +
TGGTGACTGAACAGGAATCCTTCCCTATTT
>10 dna:chromosome chromosome:NCBIM37:10:1:129993255:1 62150356 ID18816 U +
TAGCTTTGTAGAGCTAAAACCCACACAGGCT
>10 dna:chromosome chromosome:NCBIM37:10:1:129993255:1 62150361 ID67732 U +
TTGTAGAGCTAAAACCCACACAGGCTGC
>10 dna:chromosome chromosome:NCBIM37:10:1:129993255:1 62150505 ID54465 U +
TGGGTAGACTAAGATGGAACTGGGGTCTCC
>10 dna:chromosome chromosome:NCBIM37:10:1:129993255:1 62150566 ID54980 U +
TGGGTTTGGACTCTAACATGTGCGGTT
>10 dna:chromosome chromosome:NCBIM37:10:1:129993255:1 62150578 ID3314 U +
CTAACATGTGCGGTTTGGTAATTTGTGCC
>10 dna:chromosome chromosome:NCBIM37:10:1:129993255:1 62150579 ID8809 U +
TAACATGTGCGGTTTGGTAATTTGTGCCT
>10 dna:chromosome chromosome:NCBIM37:10:1:129993255:1 62150579 ID8810 U +
TAACATGTGCGGTTTGGTAATTTGTGCCTT
>10 dna:chromosome chromosome:NCBIM37:10:1:129993255:1 62150579 ID8811 U +
TAACATGTGCGGTTTGGTAATTTGTGCCTTG
>10 dna:chromosome chromosome:NCBIM37:10:1:129993255:1 62150580 ID146 U +
AACATGTGCGGTTTGGTAATTTGTGCCTTG
>10 dna:chromosome chromosome:NCBIM37:10:1:129993255:1 62150586 ID46828 U +
TGCGGTTTGGTAATTTGTGCCTTGGCTGG
>10 dna:chromosome chromosome:NCBIM37:10:1:129993255:1 62150593 ID55158 U +
TGGTAATTTGTGCCTTGGCTGGTTC
>10 dna:chromosome chromosome:NCBIM37:10:1:129993255:1 62150593 ID55159 U +
TGGTAATTTGTGCCTTGGCTGGTTCTGG
>10 dna:chromosome chromosome:NCBIM37:10:1:129993255:1 62150631 ID24457 U +
TCAACAGTCAGAGGCCATTTGTGGAGACTC
>10 dna:chromosome chromosome:NCBIM37:10:1:129993255:1 62150751 ID36471 U +
TGACAATTGTAGGCGGGCCAAGAGT
>10 dna:chromosome chromosome:NCBIM37:10:1:129993255:1 62150751 ID36472 U +
TGACAATTGTAGGCGGGCCAAGAGTAG
>10 dna:chromosome chromosome:NCBIM37:10:1:129993255:1 62150751 ID36473 U +
TGACAATTGTAGGCGGGCCAAGAGTAGTC
>10 dna:chromosome chromosome:NCBIM37:10:1:129993255:1 62150780 ID33877 U +
TGAAACGGAGAATTCTGCCCTAAAGAGCCAG
>10 dna:chromosome chromosome:NCBIM37:10:1:129993255:1 62150819 ID47779 U +
TGCTGAGAAAATGTTACCTGTGAGAATCA
>10 dna:chromosome chromosome:NCBIM37:10:1:129993255:1 62150839 ID38330 U +
TGAGAATCATTTGATCCACAAAAGCATGCA
>10 dna:chromosome chromosome:NCBIM37:10:1:129993255:1 62150889 ID60315 U +
TGTGTTCTTTTTACTAGCACTAAGGAAACAGC
>10 dna:chromosome chromosome:NCBIM37:10:1:129993255:1 62150938 ID44313 U +
TGCATATCCAAAAAGCCACCGAGTAT
>10 dna:chromosome chromosome:NCBIM37:10:1:129993255:1 62150938 ID44314 U +
TGCATATCCAAAAAGCCACCGAGTATTTG
>10 dna:chromosome chromosome:NCBIM37:10:1:129993255:1 62151022 ID51715 U +
TGGCAGGTGTGTCCAAAGGCATCTGTGT
>10 dna:chromosome chromosome:NCBIM37:10:1:129993255:1 62151096 ID43629 U +
TGCACAGTTTAAAGCACGGAGTG
>10 dna:chromosome chromosome:NCBIM37:10:1:129993255:1 62151243 ID32557 U +
TCTGGCCTCTATAGACACCAGGAATGC
>10 dna:chromosome chromosome:NCBIM37:10:1:129993255:1 62151245 ID52187 U +
TGGCCTCTATAGACACCAGGAATGC
>10 dna:chromosome chromosome:NCBIM37:10:1:129993255:1 62151245 ID52188 U +
TGGCCTCTATAGACACCAGGAATGCCATTA
>10 dna:chromosome chromosome:NCBIM37:10:1:129993255:1 62151251 ID3353 U +
CTATAGACACCAGGAATGCCATTATTGTG
>10 dna:chromosome chromosome:NCBIM37:10:1:129993255:1 62151254 ID16813 U +
TAGACACCAGGAATGCCATTATTGTGTAC
>10 dna:chromosome chromosome:NCBIM37:10:1:129993255:1 62151326 ID1826 U +
CAATTAAAAATACAAAGTACGGGCTGG
>10 dna:chromosome chromosome:NCBIM37:10:1:129993255:1 62151446 ID49286 M -
TGGAACTCACTCTGTAGACCAGGCTGGC
>10 dna:chromosome chromosome:NCBIM37:10:1:129993255:1 62151561 ID129 U +
AACAGACAAACAAAAAACCACTCTCTGC
>10 dna:chromosome chromosome:NCBIM37:10:1:129993255:1 62151627 ID55348 U +
TGGTAGCTTACTGGAGTCTGTAACTCCAAGT
>10 dna:chromosome chromosome:NCBIM37:10:1:129993255:1 62151680 ID11825 U +
TACAAAACATATGTGCAGGCAAGATGTCA
>10 dna:chromosome chromosome:NCBIM37:10:1:129993255:1 62151834 ID13242 U +
TACATAGTGAGTTCGAGAATAGTCAAACCT
>10 dna:chromosome chromosome:NCBIM37:10:1:129993255:1 62151838 ID21007 U +
TAGTGAGTTCGAGAATAGTCAAACCTATGGT
>10 dna:chromosome chromosome:NCBIM37:10:1:129993255:1 62151853 ID20757 U +
TAGTCAAACCTATGGTAACCCTGTCTCAAAA
>10 dna:chromosome chromosome:NCBIM37:10:1:129993255:1 62151950 ID34896 M +
TGAACTATATAATAATGAG
>10 dna:chromosome chromosome:NCBIM37:10:1:129993255:1 62152098 ID6773 U +
TAAAACTGTGTGAAAATGTTCTGAGAGCC
>10 dna:chromosome chromosome:NCBIM37:10:1:129993255:1 62152184 ID57434 U +
TGTAATGATGTCACACACTCATCTGGAG
>10 dna:chromosome chromosome:NCBIM37:10:1:129993255:1 62152688 ID6181 M +
GTGGTTAAGAGTGCCGACTGCTCTTCCAA
>10 dna:chromosome chromosome:NCBIM37:10:1:129993255:1 62152735 ID67885 M -
TTGTGAGCCACCATGTGGTTGCTGG
>10 dna:chromosome chromosome:NCBIM37:10:1:129993255:1 62152763 ID31924 M +
TCTCTAATGAAATCTGATGCCCTCTTCTG
>10 dna:chromosome chromosome:NCBIM37:10:1:129993255:1 62152765 ID31305 M +
TCTAATGAAATCTGATGCCCTCTTCTGGA
>10 dna:chromosome chromosome:NCBIM37:10:1:129993255:1 62154086 ID39064 U +
TGAGATTAAAGGCATGCACCAACACAATAT
>10 dna:chromosome chromosome:NCBIM37:10:1:129993255:1 62154302 ID4943 U +
GCCATGGAGAGGTGCAGCTTGCTGGCTTGCT
>10 dna:chromosome chromosome:NCBIM37:10:1:129993255:1 62154565 ID63709 U +
TTAAGATTTATTTAGCTGGGTGGTGGT
>10 dna:chromosome chromosome:NCBIM37:10:1:129993255:1 62154591 ID52287 M +
TGGCGCACGCCTTTAATCCCAGCACTTA
>10 dna:chromosome chromosome:NCBIM37:10:1:129993255:1 62154602 ID68244 M +
TTTAATCCCAGCACTTAGGAGGCAGA
>10 dna:chromosome chromosome:NCBIM37:10:1:129993255:1 62154619 ID714 M -
ACTCAGAAATCCGCCTGCCTCTGCCTCC
>10 dna:chromosome chromosome:NCBIM37:10:1:129993255:1 62154667 ID2246 M +
CAGAGTGAGTTCCAGGACAGCCAGGGC
>10 dna:chromosome chromosome:NCBIM37:10:1:129993255:1 62156491 ID5046 M -
GCCTTGGCTGTCCTGGAAC
>10 dna:chromosome chromosome:NCBIM37:10:1:129993255:1 62156627 ID207 M -
AACTCAGAAATCTGCCTGCCTCTGCCTCC
>10 dna:chromosome chromosome:NCBIM37:10:1:129993255:1 62156628 ID30595 M -
TCGAACTCAGAAATCTGCCTGCCTCTGCCTC
>10 dna:chromosome chromosome:NCBIM37:10:1:129993255:1 62156630 ID30594 M -
TCGAACTCAGAAATCTGCCTGCCTCTGCC
>10 dna:chromosome chromosome:NCBIM37:10:1:129993255:1 62156634 ID52174 M -
TGGCCTCGAACTCAGAAATCTGCCTGCCTC
>10 dna:chromosome chromosome:NCBIM37:10:1:129993255:1 62156635 ID52173 M -
TGGCCTCGAACTCAGAAATCTGCCTGCCT
>10 dna:chromosome chromosome:NCBIM37:10:1:129993255:1 62156653 ID25335 M -
TCACTCTGTAGACCAGGCTGGCCTCGAAC
>10 dna:chromosome chromosome:NCBIM37:10:1:129993255:1 62156654 ID25334 M -
TCACTCTGTAGACCAGGCTGGCCTCGAA
>10 dna:chromosome chromosome:NCBIM37:10:1:129993255:1 62156655 ID25333 M -
TCACTCTGTAGACCAGGCTGGCCTCGA
>10 dna:chromosome chromosome:NCBIM37:10:1:129993255:1 62156660 ID49286 M -
TGGAACTCACTCTGTAGACCAGGCTGGC
>10 dna:chromosome chromosome:NCBIM37:10:1:129993255:1 62156672 ID12913 M +
TACAGAGTGAGTTCCAGGACAGCCAGGGC
>10 dna:chromosome chromosome:NCBIM37:10:1:129993255:1 62156674 ID2246 M +
CAGAGTGAGTTCCAGGACAGCCAGGGC
>10 dna:chromosome chromosome:NCBIM37:10:1:129993255:1 62158846 ID67885 M -
TTGTGAGCCACCATGTGGTTGCTGG
>10 dna:chromosome chromosome:NCBIM37:10:1:129993255:1 62159004 ID28962 M +
TCCGAAGGTCCAGAGTTC
