# Supplementary material for: proTRAC - a software for probabilistic piRNA cluster detection, visualization and analysis
Source: BMC Bioinformatics. 2012 Jan 10;13:5. doi: 10.1186/1471-2105-13-5 (PMC3293768; doi:10.1186/1471-2105-13-5)
Supplement: Additional file 5 — proTRAC results folder containing a picture and a FASTA file for each detected mouse cluster. After decompression, the folder can be opened as former session in proTRAC. Alternatively, each file can be opened separately with any standard text-editor or graphic-viewer respectively. [file 1471-2105-13-5-S5.ZIP › proTRAC_results_mouse/bidirectional_clusters/Cluster_72.fas]

>10 dna:chromosome chromosome:NCBIM37:10:1:129993255:1 66144915 ID18707 M -
TAGCTGCATATGTATCAAAAGA
>10 dna:chromosome chromosome:NCBIM37:10:1:129993255:1 66146071 ID31271 U -
TCTAAGCGTGCAGGGATTGGTCACTTAGA
>10 dna:chromosome chromosome:NCBIM37:10:1:129993255:1 66146404 ID37996 U -
TGAGAAAAGCATAATTCTGCCAGATGC
>10 dna:chromosome chromosome:NCBIM37:10:1:129993255:1 66146701 ID17358 U -
TAGAGTTGATCTTATAAAAGACTTGCTAA
>10 dna:chromosome chromosome:NCBIM37:10:1:129993255:1 66146854 ID12868 U -
TACAGAAGTATCTGGCACACCCAGAAATGC
>10 dna:chromosome chromosome:NCBIM37:10:1:129993255:1 66146888 ID56348 M -
TGGTGTCTGTTCACAGCAGTAAAACCCTAA
>10 dna:chromosome chromosome:NCBIM37:10:1:129993255:1 66147085 ID54267 M -
TGGGCTTTAAGACCCTCATCCTAGCTGCCT
>10 dna:chromosome chromosome:NCBIM37:10:1:129993255:1 66147114 ID41837 U -
TGATGGAGTAAGTATGCCACTGTGGGTGT
>10 dna:chromosome chromosome:NCBIM37:10:1:129993255:1 66147589 ID49500 U -
TGGAAGCCGTGATATTGCCTGTCGCAAGTC
>10 dna:chromosome chromosome:NCBIM37:10:1:129993255:1 66147732 ID57493 U -
TGTAATTGTTATCTTCCAGAAAAATGTGACCT
>10 dna:chromosome chromosome:NCBIM37:10:1:129993255:1 66148136 ID17198 U -
TAGAGCATCATGAAGCTAACCATATCCTCAT
>10 dna:chromosome chromosome:NCBIM37:10:1:129993255:1 66148195 ID15101 U -
TACTATTAAGGTGTTATGGGAGTCTCCCTC
>10 dna:chromosome chromosome:NCBIM37:10:1:129993255:1 66148625 ID63466 U -
TTAAAAAGTAAACCACATCGAGATGTCCTC
>10 dna:chromosome chromosome:NCBIM37:10:1:129993255:1 66148785 ID41274 U -
TGATCAGAGTGCAGGATACATGAAGGT
>10 dna:chromosome chromosome:NCBIM37:10:1:129993255:1 66148878 ID58845 U -
TGTGAACTTTTAAGGTCAGCTTGGGCTAT
>10 dna:chromosome chromosome:NCBIM37:10:1:129993255:1 66148930 ID35651 U -
TGAAGTTGATTTGGTGGCCTCACTTACCCGC
>10 dna:chromosome chromosome:NCBIM37:10:1:129993255:1 66148934 ID32154 U -
TCTGAAGTTGATTTGGTGGCCTCACTTAC
>10 dna:chromosome chromosome:NCBIM37:10:1:129993255:1 66149908 ID10965 U -
TAATAGTCTGTGTGACGTGTTTGTTCTA
>10 dna:chromosome chromosome:NCBIM37:10:1:129993255:1 66150311 ID207 M -
AACTCAGAAATCTGCCTGCCTCTGCCTCC
>10 dna:chromosome chromosome:NCBIM37:10:1:129993255:1 66150312 ID30595 M -
TCGAACTCAGAAATCTGCCTGCCTCTGCCTC
>10 dna:chromosome chromosome:NCBIM37:10:1:129993255:1 66150314 ID30594 M -
TCGAACTCAGAAATCTGCCTGCCTCTGCC
>10 dna:chromosome chromosome:NCBIM37:10:1:129993255:1 66150318 ID52174 M -
TGGCCTCGAACTCAGAAATCTGCCTGCCTC
>10 dna:chromosome chromosome:NCBIM37:10:1:129993255:1 66150319 ID52173 M -
TGGCCTCGAACTCAGAAATCTGCCTGCCT
>10 dna:chromosome chromosome:NCBIM37:10:1:129993255:1 66150336 ID25464 M -
TCACTTTGTAGACCAGGCTGGCCTCGAACT
>10 dna:chromosome chromosome:NCBIM37:10:1:129993255:1 66150337 ID25463 M -
TCACTTTGTAGACCAGGCTGGCCTCGAAC
>10 dna:chromosome chromosome:NCBIM37:10:1:129993255:1 66150342 ID49287 M -
TGGAACTCACTTTGTAGACCAGGCTGGCCT
>10 dna:chromosome chromosome:NCBIM37:10:1:129993255:1 66150356 ID11980 M +
TACAAAGTGAGTTCCAGGACAGCCAGGGC
>10 dna:chromosome chromosome:NCBIM37:10:1:129993255:1 66150356 ID4987 M -
GCCCTGGCTGTCCTGGAACTCACTTTGTA
>10 dna:chromosome chromosome:NCBIM37:10:1:129993255:1 66150604 ID52854 U -
TGGGAACCCATGAGTGAATAACCCAACAGA
>10 dna:chromosome chromosome:NCBIM37:10:1:129993255:1 66150779 ID41209 U -
TGATCAAAGGCACCAGCAGGTTCAGTG
>10 dna:chromosome chromosome:NCBIM37:10:1:129993255:1 66150815 ID21704 U -
TATAATCAACAGAGACATGGAGGCTG
>10 dna:chromosome chromosome:NCBIM37:10:1:129993255:1 66150846 ID47305 U -
TGCTATGACGAAGTGCCTAAGACTGGG
>10 dna:chromosome chromosome:NCBIM37:10:1:129993255:1 66150847 ID47304 U -
TGCTATGACGAAGTGCCTAAGACTGG
>10 dna:chromosome chromosome:NCBIM37:10:1:129993255:1 66150849 ID47303 U -
TGCTATGACGAAGTGCCTAAGACT
>10 dna:chromosome chromosome:NCBIM37:10:1:129993255:1 66150871 ID49911 U -
TGGAATGTAAGCCTGCTTCAGTCTATGTTG
>10 dna:chromosome chromosome:NCBIM37:10:1:129993255:1 66150929 ID64043 U -
TTACTTGATGTTCCTTAAAATATTTCAATC
>10 dna:chromosome chromosome:NCBIM37:10:1:129993255:1 66151096 ID44867 U -
TGCCAACTTCAGAAGTAAGGAATGTCAGGC
>10 dna:chromosome chromosome:NCBIM37:10:1:129993255:1 66151097 ID44866 U -
TGCCAACTTCAGAAGTAAGGAATGTCAGG
>10 dna:chromosome chromosome:NCBIM37:10:1:129993255:1 66151154 ID59636 U -
TGTGCCATCTTGTAATGACGTTTGTGGC
>10 dna:chromosome chromosome:NCBIM37:10:1:129993255:1 66151168 ID30832 M -
TCGGCTTACTGGAACCTGTGCCATCTTGTA
>10 dna:chromosome chromosome:NCBIM37:10:1:129993255:1 66151204 ID46742 M -
TGCGCACATTGGTTGTTTACCCATATTCA
>10 dna:chromosome chromosome:NCBIM37:10:1:129993255:1 66151210 ID43656 M -
TGCACATGCGCACATTGGTTGTTTACCCA
>10 dna:chromosome chromosome:NCBIM37:10:1:129993255:1 66151211 ID23002 M -
TATGCACATGCGCACATTGGTTGTTTACCC
>10 dna:chromosome chromosome:NCBIM37:10:1:129993255:1 66151211 ID43655 M -
TGCACATGCGCACATTGGTTGTTTACCC
>10 dna:chromosome chromosome:NCBIM37:10:1:129993255:1 66151226 ID9936 U -
TAAGCAAAAAACTCTTATGCACATGCGCAC
>10 dna:chromosome chromosome:NCBIM37:10:1:129993255:1 66151287 ID3331 M -
CTACACCTGTTTGGTTATGCTTTCAGTAC
>10 dna:chromosome chromosome:NCBIM37:10:1:129993255:1 66151300 ID19288 M -
TAGGAGAGGCGTGTCTACACCTGTTTGGTT
>10 dna:chromosome chromosome:NCBIM37:10:1:129993255:1 66151314 ID48137 M -
TGCTTAAATAGGCCTAGGAGAGGCGTGTCT
>10 dna:chromosome chromosome:NCBIM37:10:1:129993255:1 66151378 ID1726 U -
CAACACGTTTATTAGGAGAGCATTGACTGC
>10 dna:chromosome chromosome:NCBIM37:10:1:129993255:1 66151404 ID9872 U -
TAAGATGCCACAACTGGATCCTTCTGCAAC
>10 dna:chromosome chromosome:NCBIM37:10:1:129993255:1 66151479 ID30756 U -
TCGCTTGTGCCTGAAGATGTTTCTTATC
>10 dna:chromosome chromosome:NCBIM37:10:1:129993255:1 66151810 ID41128 M -
TGATATGCCTTCCTGGTACTCCTGCAAAA
>10 dna:chromosome chromosome:NCBIM37:10:1:129993255:1 66152051 ID29874 M -
TCCTCTTTCCCTGAGAGCTATTTTTAAGCCT
>10 dna:chromosome chromosome:NCBIM37:10:1:129993255:1 66152143 ID31802 M -
TCTCATGTTCAGAGTCTACTTCCTTATCTCC
>10 dna:chromosome chromosome:NCBIM37:10:1:129993255:1 66152393 ID34633 U -
TGAACAATTCGGTGCACCAAAAACAGACAA
>10 dna:chromosome chromosome:NCBIM37:10:1:129993255:1 66152656 ID68934 U -
TTTTCTGTTACAAGCAAAAGGTTGCCTGCC
>10 dna:chromosome chromosome:NCBIM37:10:1:129993255:1 66152659 ID11790 U -
TAATTTTCTGTTACAAGCAAAAGGTTGCCT
>10 dna:chromosome chromosome:NCBIM37:10:1:129993255:1 66152873 ID58763 M -
TGTGAAACAAAAGAAGTGCCACACAAGCC
>10 dna:chromosome chromosome:NCBIM37:10:1:129993255:1 66153960 ID28903 M -
TCCCTTGAATAGGAGCCAGGTAATGATGTA
>10 dna:chromosome chromosome:NCBIM37:10:1:129993255:1 66154081 ID49601 U -
TGGAAGGCCAACGAAGCCCAAGCCTCTAAGC
>10 dna:chromosome chromosome:NCBIM37:10:1:129993255:1 66154252 ID37132 U -
TGACCAAAATTTATCATCCTAATGAAGACA
>10 dna:chromosome chromosome:NCBIM37:10:1:129993255:1 66154577 ID571 U -
ACCCAAAGTGTATTATCTTCAACCTGTGG
>10 dna:chromosome chromosome:NCBIM37:10:1:129993255:1 66154649 ID1428 M -
ATCAGGAGTAAGAATAACAGGATCATCTTG
>10 dna:chromosome chromosome:NCBIM37:10:1:129993255:1 66155088 ID18920 M -
TAGGAAATGCAAGGTCCGGATGGCACC
>10 dna:chromosome chromosome:NCBIM37:10:1:129993255:1 66155271 ID36252 M -
TGACAAACTGGTACTAGCACCTGCCTCA
>10 dna:chromosome chromosome:NCBIM37:10:1:129993255:1 66155310 ID2086 M -
CACTATCTCATGAAAGGTTCCAGTCAGC
>10 dna:chromosome chromosome:NCBIM37:10:1:129993255:1 66155311 ID2085 M -
CACTATCTCATGAAAGGTTCCAGTCAG
>10 dna:chromosome chromosome:NCBIM37:10:1:129993255:1 66155465 ID3528 M +
CTGAATTTCAAAATAATACAGAATGGTTA
>10 dna:chromosome chromosome:NCBIM37:10:1:129993255:1 66155465 ID3529 M +
CTGAATTTCAAAATAATACAGAATGGTTAGA
>10 dna:chromosome chromosome:NCBIM37:10:1:129993255:1 66155704 ID9354 M -
TAACTTGATTGGCCATAGCAATTCCTGCGG
>10 dna:chromosome chromosome:NCBIM37:10:1:129993255:1 66155705 ID9353 M -
TAACTTGATTGGCCATAGCAATTCCTGCG
>10 dna:chromosome chromosome:NCBIM37:10:1:129993255:1 66155719 ID56274 M -
TGGTGTCAGCAGTATTAACTTGATTGGCCA
>10 dna:chromosome chromosome:NCBIM37:10:1:129993255:1 66155726 ID37835 M -
TGACTTATGGTGTCAGCAGTATTAACTTGA
>10 dna:chromosome chromosome:NCBIM37:10:1:129993255:1 66155776 ID46638 U -
TGCCTTTTGCAGGGCAAGCAATGCCTCA
>10 dna:chromosome chromosome:NCBIM37:10:1:129993255:1 66155780 ID38344 U -
TGAGAATCTGCCTTTTGCAGGGCAAGCAATGC
>10 dna:chromosome chromosome:NCBIM37:10:1:129993255:1 66155792 ID39963 U -
TGAGGTGATATGAGAATCTGCCTTTTGCAG
>10 dna:chromosome chromosome:NCBIM37:10:1:129993255:1 66155839 ID1600 M -
ATGTTATGTTGTAAAATATCTACTCTTTGA
>10 dna:chromosome chromosome:NCBIM37:10:1:129993255:1 66155842 ID65912 U -
TTCTATGTTATGTTGTAAAATATCTACTCTT
>10 dna:chromosome chromosome:NCBIM37:10:1:129993255:1 66155857 ID36911 U -
TGACATCTATCTGTTCTATGTTATGTTGT
>10 dna:chromosome chromosome:NCBIM37:10:1:129993255:1 66156056 ID7913 U -
TAAAGTCTACAAGGGTCACTGGTTCC
>10 dna:chromosome chromosome:NCBIM37:10:1:129993255:1 66156092 ID65473 U -
TTCCTAAAAGTAAGAAAATGCAGAGGTA
>10 dna:chromosome chromosome:NCBIM37:10:1:129993255:1 66156125 ID23107 M -
TATGGCAGCACAAAACAAAATCACTCCC
>10 dna:chromosome chromosome:NCBIM37:10:1:129993255:1 66156205 ID66569 U -
TTGAGTTATAGTCACCTTGTCACATTTTTT
>10 dna:chromosome chromosome:NCBIM37:10:1:129993255:1 66156222 ID24749 U -
TCAATGGCTAAAAGTGCTTGAGTTATAGTC
>10 dna:chromosome chromosome:NCBIM37:10:1:129993255:1 66156309 ID17500 M -
TAGATCCGTGGTGTGCAAGAGCAGAGGAC
>10 dna:chromosome chromosome:NCBIM37:10:1:129993255:1 66156313 ID17499 M -
TAGATCCGTGGTGTGCAAGAGCAGA
>10 dna:chromosome chromosome:NCBIM37:10:1:129993255:1 66156384 ID46711 U -
TGCGATGAGGAAACCTCAGGTGTGCAAGGGC
>10 dna:chromosome chromosome:NCBIM37:10:1:129993255:1 66156386 ID46710 U -
TGCGATGAGGAAACCTCAGGTGTGCAAGG
>10 dna:chromosome chromosome:NCBIM37:10:1:129993255:1 66156397 ID15461 U -
TACTGCGTGCATGCGATGAGGAAACCTCA
>10 dna:chromosome chromosome:NCBIM37:10:1:129993255:1 66156398 ID29447 U -
TCCTACTGCGTGCATGCGATGAGGAAACCTC
>10 dna:chromosome chromosome:NCBIM37:10:1:129993255:1 66156400 ID29446 U -
TCCTACTGCGTGCATGCGATGAGGAAACC
>10 dna:chromosome chromosome:NCBIM37:10:1:129993255:1 66156419 ID16510 U -
TAGAAGGGCAAATCATGATCATCCTACTGCG
>10 dna:chromosome chromosome:NCBIM37:10:1:129993255:1 66156420 ID16509 U -
TAGAAGGGCAAATCATGATCATCCTACTGC
>10 dna:chromosome chromosome:NCBIM37:10:1:129993255:1 66156486 ID15972 U -
TAGAAAAGGCCTAATCTGACGATCTAGTC
>10 dna:chromosome chromosome:NCBIM37:10:1:129993255:1 66156488 ID10901 U -
TAATAGAAAAGGCCTAATCTGACGATCTAG
>10 dna:chromosome chromosome:NCBIM37:10:1:129993255:1 66156493 ID23838 U -
TATTTAATAGAAAAGGCCTAATCTGACGA
>10 dna:chromosome chromosome:NCBIM37:10:1:129993255:1 66156535 ID57468 U -
TGTAATGGCGTTTGTGGCTTCCCTCA
>10 dna:chromosome chromosome:NCBIM37:10:1:129993255:1 66156542 ID59637 U -
TGTGCCATCTTGTAATGGCGTTTGTGGCT
>10 dna:chromosome chromosome:NCBIM37:10:1:129993255:1 66156557 ID30832 M -
TCGGCTTACTGGAACCTGTGCCATCTTGTA
>10 dna:chromosome chromosome:NCBIM37:10:1:129993255:1 66156585 ID67663 U -
TTGGTTGTTTACCCATATTCAGGGGCATC
>10 dna:chromosome chromosome:NCBIM37:10:1:129993255:1 66156593 ID46742 M -
TGCGCACATTGGTTGTTTACCCATATTCA
>10 dna:chromosome chromosome:NCBIM37:10:1:129993255:1 66156599 ID43656 M -
TGCACATGCGCACATTGGTTGTTTACCCA
>10 dna:chromosome chromosome:NCBIM37:10:1:129993255:1 66156600 ID23002 M -
TATGCACATGCGCACATTGGTTGTTTACCC
>10 dna:chromosome chromosome:NCBIM37:10:1:129993255:1 66156600 ID43655 M -
TGCACATGCGCACATTGGTTGTTTACCC
>10 dna:chromosome chromosome:NCBIM37:10:1:129993255:1 66156653 ID48547 U -
TGCTTTCAGTACCCACATGCCTTGGGCCAG
>10 dna:chromosome chromosome:NCBIM37:10:1:129993255:1 66156654 ID5279 U -
GCTTTCAGTACCCACATGCCTTGGGCCA
>10 dna:chromosome chromosome:NCBIM37:10:1:129993255:1 66156660 ID67625 U -
TTGGTTATGCTTTCAGTACCCACATGCCTT
>10 dna:chromosome chromosome:NCBIM37:10:1:129993255:1 66156671 ID3331 M -
CTACACCTGTTTGGTTATGCTTTCAGTAC
>10 dna:chromosome chromosome:NCBIM37:10:1:129993255:1 66156684 ID19288 M -
TAGGAGAGGCGTGTCTACACCTGTTTGGTT
>10 dna:chromosome chromosome:NCBIM37:10:1:129993255:1 66156698 ID48137 M -
TGCTTAAATAGGCCTAGGAGAGGCGTGTCT
>10 dna:chromosome chromosome:NCBIM37:10:1:129993255:1 66156713 ID28281 U -
TCCCAGAACTGGCACTGCTTAAATAGGCCT
>10 dna:chromosome chromosome:NCBIM37:10:1:129993255:1 66156751 ID53347 M -
TGGGAGAGCATTGACTGCGTAGGTGAAAG
>10 dna:chromosome chromosome:NCBIM37:10:1:129993255:1 66156814 ID53646 M -
TGGGATGCCCGACTCGCCAGCAAGTAAG
>10 dna:chromosome chromosome:NCBIM37:10:1:129993255:1 66156824 ID219 U -
AACTTTACTGTGGGATGCCCGACTCGCC
>10 dna:chromosome chromosome:NCBIM37:10:1:129993255:1 66156834 ID5597 U -
GGCCAAACAAACTTTACTGTGGGATGC
>10 dna:chromosome chromosome:NCBIM37:10:1:129993255:1 66156858 ID35187 U -
TGAAGAGGATCAGTTTCACTTACTTGGGC
>10 dna:chromosome chromosome:NCBIM37:10:1:129993255:1 66156923 ID7606 U -
TAAAGAAGCAAAAGCTACCGTTTAAAAGCCA
>10 dna:chromosome chromosome:NCBIM37:10:1:129993255:1 66156930 ID42599 U -
TGCAAAATAAAGAAGCAAAAGCTACCGTTTA
>10 dna:chromosome chromosome:NCBIM37:10:1:129993255:1 66156931 ID42598 U -
TGCAAAATAAAGAAGCAAAAGCTACCGTTT
>10 dna:chromosome chromosome:NCBIM37:10:1:129993255:1 66156932 ID32409 U -
TCTGCAAAATAAAGAAGCAAAAGCTACCGTT
>10 dna:chromosome chromosome:NCBIM37:10:1:129993255:1 66156932 ID42597 U -
TGCAAAATAAAGAAGCAAAAGCTACCGTT
>10 dna:chromosome chromosome:NCBIM37:10:1:129993255:1 66156973 ID18936 U -
TAGGAACACCGACCCATCTTTGTTTCCCTG
>10 dna:chromosome chromosome:NCBIM37:10:1:129993255:1 66156976 ID18935 U -
TAGGAACACCGACCCATCTTTGTTTCC
>10 dna:chromosome chromosome:NCBIM37:10:1:129993255:1 66157031 ID43261 U -
TGCAAGTGCTGTATCTTTATCAAAACCCAGG
>10 dna:chromosome chromosome:NCBIM37:10:1:129993255:1 66157036 ID6287 U -
GTTTTGCAAGTGCTGTATCTTTATCAAAAC
>10 dna:chromosome chromosome:NCBIM37:10:1:129993255:1 66157037 ID61307 U -
TGTTTTGCAAGTGCTGTATCTTTATCAAAA
>10 dna:chromosome chromosome:NCBIM37:10:1:129993255:1 66157043 ID43671 U -
TGCACATGTTTTGCAAGTGCTGTATCTTTA
>10 dna:chromosome chromosome:NCBIM37:10:1:129993255:1 66157049 ID51806 U -
TGGCATGCACATGTTTTGCAAGTGCTGTA
>10 dna:chromosome chromosome:NCBIM37:10:1:129993255:1 66157087 ID6988 U -
TAAAAGTATCCAGAACTAAGGGGTTAAAATA
>10 dna:chromosome chromosome:NCBIM37:10:1:129993255:1 66157089 ID6987 U -
TAAAAGTATCCAGAACTAAGGGGTTAAAA
>10 dna:chromosome chromosome:NCBIM37:10:1:129993255:1 66157092 ID6986 U -
TAAAAGTATCCAGAACTAAGGGGTTA
>10 dna:chromosome chromosome:NCBIM37:10:1:129993255:1 66157152 ID12251 U -
TACAAGCTATGGTATCTCCTTCAACTTTT
>10 dna:chromosome chromosome:NCBIM37:10:1:129993255:1 66157157 ID55721 U -
TGGTCTACAAGCTATGGTATCTCCTTCAA
>10 dna:chromosome chromosome:NCBIM37:10:1:129993255:1 66157181 ID15121 U -
TACTATTTTTGCCTCAGTCAAAATACCTGGTC
>10 dna:chromosome chromosome:NCBIM37:10:1:129993255:1 66157181 ID24071 U -
TATTTTTGCCTCAGTCAAAATACCTGGTC
>10 dna:chromosome chromosome:NCBIM37:10:1:129993255:1 66157243 ID59879 U -
TGTGGCATAGCTTTATTTTATTTTA
>10 dna:chromosome chromosome:NCBIM37:10:1:129993255:1 66157268 ID20799 U -
TAGTCAGAGGGGCCAAGGCTATGCTTTTAA
>10 dna:chromosome chromosome:NCBIM37:10:1:129993255:1 66157291 ID57692 U -
TGTAGCCAAAATGCTTCTATTATAGTCAG
>10 dna:chromosome chromosome:NCBIM37:10:1:129993255:1 66157325 ID33196 U -
TCTTTATGCTGTCCTGAGCTCCTGGG
>10 dna:chromosome chromosome:NCBIM37:10:1:129993255:1 66157342 ID45456 U -
TGCCAGGTGCCGGAGTGTTTCTCTTTATGC
>10 dna:chromosome chromosome:NCBIM37:10:1:129993255:1 66157351 ID8489 U -
TAACACCCATGCCAGGTGCCGGAGTGTTTC
>10 dna:chromosome chromosome:NCBIM37:10:1:129993255:1 66157376 ID3771 U -
GAAAACATTATTTCAGGAGACACATAACA
>10 dna:chromosome chromosome:NCBIM37:10:1:129993255:1 66157376 ID33436 U -
TGAAAACATTATTTCAGGAGACACATAACA
>10 dna:chromosome chromosome:NCBIM37:10:1:129993255:1 66157377 ID3770 U -
GAAAACATTATTTCAGGAGACACATAAC
>10 dna:chromosome chromosome:NCBIM37:10:1:129993255:1 66157377 ID33435 U -
TGAAAACATTATTTCAGGAGACACATAAC
>10 dna:chromosome chromosome:NCBIM37:10:1:129993255:1 66157378 ID33434 U -
TGAAAACATTATTTCAGGAGACACATAA
>10 dna:chromosome chromosome:NCBIM37:10:1:129993255:1 66157379 ID33433 U -
TGAAAACATTATTTCAGGAGACACATA
>10 dna:chromosome chromosome:NCBIM37:10:1:129993255:1 66157382 ID59905 U -
TGTGGCTGAAAACATTATTTCAGGAGACAC
>10 dna:chromosome chromosome:NCBIM37:10:1:129993255:1 66157384 ID59904 U -
TGTGGCTGAAAACATTATTTCAGGAGAC
>10 dna:chromosome chromosome:NCBIM37:10:1:129993255:1 66157427 ID19807 U -
TAGGCTCTTATATTCTCACATACAGGCAC
>10 dna:chromosome chromosome:NCBIM37:10:1:129993255:1 66157448 ID2398 U -
CAGGCTCACGTTCTGTGCTTATAGGCTCT
>10 dna:chromosome chromosome:NCBIM37:10:1:129993255:1 66157521 ID36223 U -
TGAATTTTTCTCGTTTTCCGTCTGACCACC
>10 dna:chromosome chromosome:NCBIM37:10:1:129993255:1 66157524 ID36222 U -
TGAATTTTTCTCGTTTTCCGTCTGACC
>10 dna:chromosome chromosome:NCBIM37:10:1:129993255:1 66157524 ID41572 U -
TGATGAATTTTTCTCGTTTTCCGTCTGACC
>10 dna:chromosome chromosome:NCBIM37:10:1:129993255:1 66157524 ID66615 U -
TTGATGAATTTTTCTCGTTTTCCGTCTGACC
>10 dna:chromosome chromosome:NCBIM37:10:1:129993255:1 66157525 ID41571 U -
TGATGAATTTTTCTCGTTTTCCGTCTGAC
>10 dna:chromosome chromosome:NCBIM37:10:1:129993255:1 66157528 ID41570 U -
TGATGAATTTTTCTCGTTTTCCGTCT
>10 dna:chromosome chromosome:NCBIM37:10:1:129993255:1 66157529 ID28642 U -
TCCCCTTGATGAATTTTTCTCGTTTTCCGTC
>10 dna:chromosome chromosome:NCBIM37:10:1:129993255:1 66157564 ID37224 U -
TGACCAGTATGCTCTGGTGGAAGCAGAGGTC
>10 dna:chromosome chromosome:NCBIM37:10:1:129993255:1 66157681 ID8785 U -
TAACATGAGTGCATCCTGTGGTAGCAGCA
>10 dna:chromosome chromosome:NCBIM37:10:1:129993255:1 66157682 ID8784 U -
TAACATGAGTGCATCCTGTGGTAGCAGC
>10 dna:chromosome chromosome:NCBIM37:10:1:129993255:1 66157683 ID8783 U -
TAACATGAGTGCATCCTGTGGTAGCAG
>10 dna:chromosome chromosome:NCBIM37:10:1:129993255:1 66157684 ID65758 U -
TTCTAACATGAGTGCATCCTGTGGTAGCA
>10 dna:chromosome chromosome:NCBIM37:10:1:129993255:1 66157685 ID65757 U -
TTCTAACATGAGTGCATCCTGTGGTAGC
>10 dna:chromosome chromosome:NCBIM37:10:1:129993255:1 66157716 ID59589 U -
TGTGCAGTCAGATGACCCGGGTGGGAC
>10 dna:chromosome chromosome:NCBIM37:10:1:129993255:1 66157717 ID4836 U -
GCAGTCAGATGACCCGGGTGGGA
>10 dna:chromosome chromosome:NCBIM37:10:1:129993255:1 66157722 ID51481 U -
TGGCAATGTTGTGCAGTCAGATGACCCGGG
>10 dna:chromosome chromosome:NCBIM37:10:1:129993255:1 66157723 ID51480 U -
TGGCAATGTTGTGCAGTCAGATGACCCGG
>10 dna:chromosome chromosome:NCBIM37:10:1:129993255:1 66157725 ID51479 U -
TGGCAATGTTGTGCAGTCAGATGACCC
>10 dna:chromosome chromosome:NCBIM37:10:1:129993255:1 66157761 ID53405 U -
TGGGAGCCTGAGCATCACTGAGAAGATGGG
>10 dna:chromosome chromosome:NCBIM37:10:1:129993255:1 66157762 ID53404 U -
TGGGAGCCTGAGCATCACTGAGAAGATGG
>10 dna:chromosome chromosome:NCBIM37:10:1:129993255:1 66157767 ID60967 U -
TGTTGGGAGCCTGAGCATCACTGAGAA
>10 dna:chromosome chromosome:NCBIM37:10:1:129993255:1 66157770 ID15603 U -
TACTGTTGGGAGCCTGAGCATCACTGA
>10 dna:chromosome chromosome:NCBIM37:10:1:129993255:1 66157780 ID1157 U -
AGGACAGTCTGTTACTGTTGGGAGCCTGA
>10 dna:chromosome chromosome:NCBIM37:10:1:129993255:1 66157814 ID65056 U -
TTCATGCCTAGAGTCATAGCCAGCT
>10 dna:chromosome chromosome:NCBIM37:10:1:129993255:1 66157837 ID22595 U -
TATCTGTTCTTGGAGACAGGCATTCTCCTT
>10 dna:chromosome chromosome:NCBIM37:10:1:129993255:1 66157849 ID58869 U -
TGTGAAGAGCCTATCTGTTCTTGGAGACA
>10 dna:chromosome chromosome:NCBIM37:10:1:129993255:1 66157850 ID58868 U -
TGTGAAGAGCCTATCTGTTCTTGGAGAC
>10 dna:chromosome chromosome:NCBIM37:10:1:129993255:1 66157862 ID21501 U -
TATAAAGAGTATCTCTGTGAAGAGCCTATCT
>10 dna:chromosome chromosome:NCBIM37:10:1:129993255:1 66157873 ID52463 U -
TGGCTGAAATATAAAGAGTATCTCTGTGA
>10 dna:chromosome chromosome:NCBIM37:10:1:129993255:1 66157874 ID52462 U -
TGGCTGAAATATAAAGAGTATCTCTGTG
>10 dna:chromosome chromosome:NCBIM37:10:1:129993255:1 66157941 ID40568 U -
TGAGTTGCTGCTTTCCTGATGAGGGGACA
>10 dna:chromosome chromosome:NCBIM37:10:1:129993255:1 66157942 ID40567 U -
TGAGTTGCTGCTTTCCTGATGAGGGGAC
>10 dna:chromosome chromosome:NCBIM37:10:1:129993255:1 66157943 ID40566 U -
TGAGTTGCTGCTTTCCTGATGAGGGGA
>10 dna:chromosome chromosome:NCBIM37:10:1:129993255:1 66157999 ID16891 U -
TAGACATCTTGTAGCCACAGTGTCTACGGCTC
>10 dna:chromosome chromosome:NCBIM37:10:1:129993255:1 66157999 ID18287 U -
TAGCCACAGTGTCTACGGCTC
>10 dna:chromosome chromosome:NCBIM37:10:1:129993255:1 66158005 ID16890 U -
TAGACATCTTGTAGCCACAGTGTCTA
>10 dna:chromosome chromosome:NCBIM37:10:1:129993255:1 66158006 ID16889 U -
TAGACATCTTGTAGCCACAGTGTCT
>10 dna:chromosome chromosome:NCBIM37:10:1:129993255:1 66158026 ID30687 U -
TCGATCGAGTGCCCGCACTGCTGTTAGAC
>10 dna:chromosome chromosome:NCBIM37:10:1:129993255:1 66158029 ID11150 U -
TAATCGATCGAGTGCCCGCACTGCTGTTA
>10 dna:chromosome chromosome:NCBIM37:10:1:129993255:1 66158030 ID11149 U -
TAATCGATCGAGTGCCCGCACTGCTGTT
>10 dna:chromosome chromosome:NCBIM37:10:1:129993255:1 66158030 ID30686 U -
TCGATCGAGTGCCCGCACTGCTGTT
>10 dna:chromosome chromosome:NCBIM37:10:1:129993255:1 66158032 ID11148 U -
TAATCGATCGAGTGCCCGCACTGCTG
>10 dna:chromosome chromosome:NCBIM37:10:1:129993255:1 66158033 ID1298 U -
AGTAATCGATCGAGTGCCCGCACTGCT
>10 dna:chromosome chromosome:NCBIM37:10:1:129993255:1 66158037 ID5565 U -
GGCAGTAATCGATCGAGTGCCCGCAC
>10 dna:chromosome chromosome:NCBIM37:10:1:129993255:1 66158080 ID2042 U -
CACCGACAGAAATCTGTATGTGTGTGTGT
>10 dna:chromosome chromosome:NCBIM37:10:1:129993255:1 66158080 ID2164 U -
CAGAAATCTGTATGTGTGTGTGT
>10 dna:chromosome chromosome:NCBIM37:10:1:129993255:1 66158088 ID59668 U -
TGTGCGGGAGCCACCGACAGAAATCTGTATGT
>10 dna:chromosome chromosome:NCBIM37:10:1:129993255:1 66158115 ID27876 U -
TCCATCGACAAAGCTAAGATTTTCTGTGC
>10 dna:chromosome chromosome:NCBIM37:10:1:129993255:1 66158115 ID65325 U -
TTCCATCGACAAAGCTAAGATTTTCTGTGC
>10 dna:chromosome chromosome:NCBIM37:10:1:129993255:1 66158128 ID18642 U -
TAGCTCAGTAATTTTTCCATCGACAAAGCTA
>10 dna:chromosome chromosome:NCBIM37:10:1:129993255:1 66158129 ID18641 U -
TAGCTCAGTAATTTTTCCATCGACAAAGCT
>10 dna:chromosome chromosome:NCBIM37:10:1:129993255:1 66158130 ID57701 U -
TGTAGCTCAGTAATTTTTCCATCGACAAAGC
>10 dna:chromosome chromosome:NCBIM37:10:1:129993255:1 66158136 ID44516 U -
TGCATGTAGCTCAGTAATTTTTCCATCGA
>10 dna:chromosome chromosome:NCBIM37:10:1:129993255:1 66158138 ID44515 U -
TGCATGTAGCTCAGTAATTTTTCCATC
>10 dna:chromosome chromosome:NCBIM37:10:1:129993255:1 66158166 ID46402 U -
TGCCTGGCACGAACCTTCCATCTTGCCC
>10 dna:chromosome chromosome:NCBIM37:10:1:129993255:1 66158168 ID46401 U -
TGCCTGGCACGAACCTTCCATCTTGC
>10 dna:chromosome chromosome:NCBIM37:10:1:129993255:1 66158168 ID67765 U -
TTGTATGCCTGGCACGAACCTTCCATCTTGC
>10 dna:chromosome chromosome:NCBIM37:10:1:129993255:1 66158171 ID67764 U -
TTGTATGCCTGGCACGAACCTTCCATCT
>10 dna:chromosome chromosome:NCBIM37:10:1:129993255:1 66158172 ID67763 U -
TTGTATGCCTGGCACGAACCTTCCATC
>10 dna:chromosome chromosome:NCBIM37:10:1:129993255:1 66158193 ID51652 U -
TGGCAGCAAAACTCGGGTCAGCCTTGTAT
>10 dna:chromosome chromosome:NCBIM37:10:1:129993255:1 66158194 ID51651 U -
TGGCAGCAAAACTCGGGTCAGCCTTGTA
>10 dna:chromosome chromosome:NCBIM37:10:1:129993255:1 66158195 ID51650 U -
TGGCAGCAAAACTCGGGTCAGCCTTGT
>10 dna:chromosome chromosome:NCBIM37:10:1:129993255:1 66158198 ID68327 U -
TTTCAAATGGCAGCAAAACTCGGGTCAGCCT
>10 dna:chromosome chromosome:NCBIM37:10:1:129993255:1 66158204 ID18494 U -
TAGCCTTTCAAATGGCAGCAAAACTCGGGT
>10 dna:chromosome chromosome:NCBIM37:10:1:129993255:1 66158214 ID45137 U -
TGCCACATCCTAGCCTTTCAAATGGCAGCA
>10 dna:chromosome chromosome:NCBIM37:10:1:129993255:1 66158215 ID45136 U -
TGCCACATCCTAGCCTTTCAAATGGCAGC
>10 dna:chromosome chromosome:NCBIM37:10:1:129993255:1 66158229 ID11728 U -
TAATTTAACCTTTGCCACATCCTAGCC
>10 dna:chromosome chromosome:NCBIM37:10:1:129993255:1 66158229 ID65797 U -
TTCTAATTTAACCTTTGCCACATCCTAGCC
>10 dna:chromosome chromosome:NCBIM37:10:1:129993255:1 66158230 ID31330 U -
TCTAATTTAACCTTTGCCACATCCTAGC
>10 dna:chromosome chromosome:NCBIM37:10:1:129993255:1 66158232 ID68925 U -
TTTTCTAATTTAACCTTTGCCACATCCTA
>10 dna:chromosome chromosome:NCBIM37:10:1:129993255:1 66158234 ID30534 U -
TCCTTTTCTAATTTAACCTTTGCCACATCC
>10 dna:chromosome chromosome:NCBIM37:10:1:129993255:1 66158256 ID30323 U -
TCCTTCGTTGACAGCTCCAGCATCCTTTTC
>10 dna:chromosome chromosome:NCBIM37:10:1:129993255:1 66158269 ID29170 U -
TCCGTTTGGAGCTCCTTCGTTGACAGCTC
>10 dna:chromosome chromosome:NCBIM37:10:1:129993255:1 66158274 ID14156 U -
TACCCTCCGTTTGGAGCTCCTTCGTTGAC
>10 dna:chromosome chromosome:NCBIM37:10:1:129993255:1 66158299 ID58014 U -
TGTCAACACGGCAGGTGGGGCTCTTTACC
>10 dna:chromosome chromosome:NCBIM37:10:1:129993255:1 66158304 ID67570 U -
TTGGTGTCAACACGGCAGGTGGGGCTCT
>10 dna:chromosome chromosome:NCBIM37:10:1:129993255:1 66158312 ID3935 U -
GAACGTCCTTTGGTGTCAACACGGCAGGT
>10 dna:chromosome chromosome:NCBIM37:10:1:129993255:1 66158312 ID34861 U -
TGAACGTCCTTTGGTGTCAACACGGCAGGT
>10 dna:chromosome chromosome:NCBIM37:10:1:129993255:1 66158312 ID66320 U -
TTGAACGTCCTTTGGTGTCAACACGGCAGGT
>10 dna:chromosome chromosome:NCBIM37:10:1:129993255:1 66158313 ID34860 U -
TGAACGTCCTTTGGTGTCAACACGGCAGG
>10 dna:chromosome chromosome:NCBIM37:10:1:129993255:1 66158313 ID66319 U -
TTGAACGTCCTTTGGTGTCAACACGGCAGG
>10 dna:chromosome chromosome:NCBIM37:10:1:129993255:1 66158314 ID66317 U -
TTGAACGTCCTTTGGTGTCAACACGGCAG
>10 dna:chromosome chromosome:NCBIM37:10:1:129993255:1 66158315 ID66316 U -
TTGAACGTCCTTTGGTGTCAACACGGCA
>10 dna:chromosome chromosome:NCBIM37:10:1:129993255:1 66158343 ID43627 U -
TGCACAGTTGTTCTGCGGCCTAAACACCACCC
>10 dna:chromosome chromosome:NCBIM37:10:1:129993255:1 66158344 ID43626 U -
TGCACAGTTGTTCTGCGGCCTAAACACCACC
>10 dna:chromosome chromosome:NCBIM37:10:1:129993255:1 66158345 ID43625 U -
TGCACAGTTGTTCTGCGGCCTAAACACCAC
>10 dna:chromosome chromosome:NCBIM37:10:1:129993255:1 66158347 ID43624 U -
TGCACAGTTGTTCTGCGGCCTAAACACC
>10 dna:chromosome chromosome:NCBIM37:10:1:129993255:1 66158356 ID13805 U -
TACCACTTTGCCTGCACAGTTGTTCTGCGGC
>10 dna:chromosome chromosome:NCBIM37:10:1:129993255:1 66158357 ID13804 U -
TACCACTTTGCCTGCACAGTTGTTCTGCGG
>10 dna:chromosome chromosome:NCBIM37:10:1:129993255:1 66158358 ID21810 U -
TATACCACTTTGCCTGCACAGTTGTTCTGCG
>10 dna:chromosome chromosome:NCBIM37:10:1:129993255:1 66158359 ID21809 U -
TATACCACTTTGCCTGCACAGTTGTTCTGC
>10 dna:chromosome chromosome:NCBIM37:10:1:129993255:1 66158370 ID11415 U -
TAATGGTATCTCTATACCACTTTGCCTGCAC
>10 dna:chromosome chromosome:NCBIM37:10:1:129993255:1 66158372 ID11414 U -
TAATGGTATCTCTATACCACTTTGCCTGC
>10 dna:chromosome chromosome:NCBIM37:10:1:129993255:1 66158374 ID26118 U -
TCATAATGGTATCTCTATACCACTTTGCCT
>10 dna:chromosome chromosome:NCBIM37:10:1:129993255:1 66158374 ID55452 U -
TGGTATCTCTATACCACTTTGCCT
>10 dna:chromosome chromosome:NCBIM37:10:1:129993255:1 66158375 ID11413 U -
TAATGGTATCTCTATACCACTTTGCC
>10 dna:chromosome chromosome:NCBIM37:10:1:129993255:1 66158386 ID17124 U -
TAGAGACAACATCTCATAATGGTATCTCTAT
>10 dna:chromosome chromosome:NCBIM37:10:1:129993255:1 66158387 ID17123 U -
TAGAGACAACATCTCATAATGGTATCTCTA
>10 dna:chromosome chromosome:NCBIM37:10:1:129993255:1 66158388 ID17122 U -
TAGAGACAACATCTCATAATGGTATCTCT
>10 dna:chromosome chromosome:NCBIM37:10:1:129993255:1 66158391 ID17121 U -
TAGAGACAACATCTCATAATGGTATC
>10 dna:chromosome chromosome:NCBIM37:10:1:129993255:1 66158391 ID29486 U -
TCCTAGAGACAACATCTCATAATGGTATC
>10 dna:chromosome chromosome:NCBIM37:10:1:129993255:1 66158393 ID28781 U -
TCCCTCCTAGAGACAACATCTCATAATGGTA
>10 dna:chromosome chromosome:NCBIM37:10:1:129993255:1 66158420 ID10266 U -
TAAGGATCTGCTTGATGCTAAGGACACTCCC
>10 dna:chromosome chromosome:NCBIM37:10:1:129993255:1 66158426 ID61087 U -
TGTTTAAGGATCTGCTTGATGCTAAGGAC
>10 dna:chromosome chromosome:NCBIM37:10:1:129993255:1 66158432 ID24958 U -
TCACACTGTTTAAGGATCTGCTTGATGCT
>10 dna:chromosome chromosome:NCBIM37:10:1:129993255:1 66158433 ID24957 U -
TCACACTGTTTAAGGATCTGCTTGATGC
>10 dna:chromosome chromosome:NCBIM37:10:1:129993255:1 66158433 ID31641 U -
TCTCACACTGTTTAAGGATCTGCTTGATGC
>10 dna:chromosome chromosome:NCBIM37:10:1:129993255:1 66158434 ID31640 U -
TCTCACACTGTTTAAGGATCTGCTTGATG
>10 dna:chromosome chromosome:NCBIM37:10:1:129993255:1 66158471 ID41986 U -
TGATGTGGGTACAGTGACTCCTCTTC
>10 dna:chromosome chromosome:NCBIM37:10:1:129993255:1 66158496 ID22449 U -
TATCCGAGCCTTTGTTTGACTTTGATGGAGTT
>10 dna:chromosome chromosome:NCBIM37:10:1:129993255:1 66158496 ID29003 U -
TCCGAGCCTTTGTTTGACTTTGATGGAGTT
>10 dna:chromosome chromosome:NCBIM37:10:1:129993255:1 66158497 ID29002 U -
TCCGAGCCTTTGTTTGACTTTGATGGAGT
>10 dna:chromosome chromosome:NCBIM37:10:1:129993255:1 66158499 ID22447 U -
TATCCGAGCCTTTGTTTGACTTTGATGGA
>10 dna:chromosome chromosome:NCBIM37:10:1:129993255:1 66158499 ID29001 U -
TCCGAGCCTTTGTTTGACTTTGATGGA
>10 dna:chromosome chromosome:NCBIM37:10:1:129993255:1 66158500 ID22446 U -
TATCCGAGCCTTTGTTTGACTTTGATGG
>10 dna:chromosome chromosome:NCBIM37:10:1:129993255:1 66158500 ID29000 U -
TCCGAGCCTTTGTTTGACTTTGATGG
>10 dna:chromosome chromosome:NCBIM37:10:1:129993255:1 66158503 ID27840 U -
TCCATATCCGAGCCTTTGTTTGACTTTGA
>10 dna:chromosome chromosome:NCBIM37:10:1:129993255:1 66158504 ID3449 U -
CTCCATATCCGAGCCTTTGTTTGACTTTG
>10 dna:chromosome chromosome:NCBIM37:10:1:129993255:1 66158518 ID24342 U -
TCAAAGTTGCAGTCTCCATATCCGAGCC
>10 dna:chromosome chromosome:NCBIM37:10:1:129993255:1 66158519 ID24341 U -
TCAAAGTTGCAGTCTCCATATCCGAGC
>10 dna:chromosome chromosome:NCBIM37:10:1:129993255:1 66158606 ID50643 U -
TGGAGGTCTTAATGGGCAAGTGGGAGG
>10 dna:chromosome chromosome:NCBIM37:10:1:129993255:1 66158656 ID43522 U -
TGCAATTTTTTTTAAACCTTTCTTTGGGCCA
>10 dna:chromosome chromosome:NCBIM37:10:1:129993255:1 66158657 ID43521 U -
TGCAATTTTTTTTAAACCTTTCTTTGGGCC
>10 dna:chromosome chromosome:NCBIM37:10:1:129993255:1 66158711 ID59146 U -
TGTGAGAAGCACAATCCCTTGCAGGGGTCCCA
>10 dna:chromosome chromosome:NCBIM37:10:1:129993255:1 66158714 ID38228 U -
TGAGAAGCACAATCCCTTGCAGGGGTC
>10 dna:chromosome chromosome:NCBIM37:10:1:129993255:1 66158741 ID2980 U -
CCTCACATAAGCCCCTGGCCCACTGTG
>10 dna:chromosome chromosome:NCBIM37:10:1:129993255:1 66158746 ID15239 U -
TACTCCCTCACATAAGCCCCTGGCCCA
>10 dna:chromosome chromosome:NCBIM37:10:1:129993255:1 66158758 ID17054 U -
TAGACTTCAGCGTGTACTCCCTCACATAA
>10 dna:chromosome chromosome:NCBIM37:10:1:129993255:1 66158759 ID17053 U -
TAGACTTCAGCGTGTACTCCCTCACATA
>10 dna:chromosome chromosome:NCBIM37:10:1:129993255:1 66158762 ID31439 U -
TCTAGACTTCAGCGTGTACTCCCTCAC
>10 dna:chromosome chromosome:NCBIM37:10:1:129993255:1 66158763 ID6054 U -
GTCTCTAGACTTCAGCGTGTACTCCCTCA
>10 dna:chromosome chromosome:NCBIM37:10:1:129993255:1 66158763 ID58639 U -
TGTCTCTAGACTTCAGCGTGTACTCCCTCA
>10 dna:chromosome chromosome:NCBIM37:10:1:129993255:1 66158804 ID11043 U -
TAATATTGAGGAGCTAGCATGGATGTGGC
>10 dna:chromosome chromosome:NCBIM37:10:1:129993255:1 66158805 ID11042 U -
TAATATTGAGGAGCTAGCATGGATGTGG
>10 dna:chromosome chromosome:NCBIM37:10:1:129993255:1 66158832 ID6160 U -
GTGGCCTGCCTGTTTGAAGCAAACCTTT
>10 dna:chromosome chromosome:NCBIM37:10:1:129993255:1 66158838 ID44664 U -
TGCATTTGTGGCCTGCCTGTTTGAAGCAA
>10 dna:chromosome chromosome:NCBIM37:10:1:129993255:1 66158869 ID52726 U -
TGGGAAAATGTGTTTTCTGCATAAGGTC
>10 dna:chromosome chromosome:NCBIM37:10:1:129993255:1 66158869 ID67375 U -
TTGGGAAAATGTGTTTTCTGCATAAGGTC
>10 dna:chromosome chromosome:NCBIM37:10:1:129993255:1 66158877 ID34965 U -
TGAACTGTATTGGGAAAATGTGTTTTCTGC
>10 dna:chromosome chromosome:NCBIM37:10:1:129993255:1 66158877 ID66335 U -
TTGAACTGTATTGGGAAAATGTGTTTTCTGC
>10 dna:chromosome chromosome:NCBIM37:10:1:129993255:1 66158884 ID2210 U -
CAGAATTGAACTGTATTGGGAAAATGTGT
>10 dna:chromosome chromosome:NCBIM37:10:1:129993255:1 66158890 ID4361 U -
GAGAAGCCAGAATTGAACTGTATTGGGAAA
>10 dna:chromosome chromosome:NCBIM37:10:1:129993255:1 66159058 ID18242 U -
TAGCATTTCTGTGTTTGGAGATCTCAGCT
>10 dna:chromosome chromosome:NCBIM37:10:1:129993255:1 66159059 ID18241 U -
TAGCATTTCTGTGTTTGGAGATCTCAGC
>10 dna:chromosome chromosome:NCBIM37:10:1:129993255:1 66159121 ID46010 U -
TGCCGCACCAGAGAACCCAGGCCTACATGA
>10 dna:chromosome chromosome:NCBIM37:10:1:129993255:1 66159125 ID46009 U -
TGCCGCACCAGAGAACCCAGGCCTAC
>10 dna:chromosome chromosome:NCBIM37:10:1:129993255:1 66159177 ID25600 U -
TCAGACTTGTGTGTGTTGCATAGCTTG
>10 dna:chromosome chromosome:NCBIM37:10:1:129993255:1 66159182 ID4213 U -
GACCAGACTCAGACTTGTGTGTGTTGCATA
>10 dna:chromosome chromosome:NCBIM37:10:1:129993255:1 66159215 ID42416 U -
TGATTTCACCAGCATATGCTGTCAGCTGT
>10 dna:chromosome chromosome:NCBIM37:10:1:129993255:1 66159221 ID52053 U -
TGGCCATTGTGATTTCACCAGCATATGCTGTC
>10 dna:chromosome chromosome:NCBIM37:10:1:129993255:1 66159222 ID52052 U -
TGGCCATTGTGATTTCACCAGCATATGCTGT
>10 dna:chromosome chromosome:NCBIM37:10:1:129993255:1 66159231 ID11655 U -
TAATTGCCCTTGGCCATTGTGATTTCACCAGC
>10 dna:chromosome chromosome:NCBIM37:10:1:129993255:1 66159233 ID11654 U -
TAATTGCCCTTGGCCATTGTGATTTCACCA
>10 dna:chromosome chromosome:NCBIM37:10:1:129993255:1 66159236 ID40794 U -
TGATAATTGCCCTTGGCCATTGTGATTTCA
>10 dna:chromosome chromosome:NCBIM37:10:1:129993255:1 66159272 ID49693 U -
TGGAAGTGTCAGTACCACAATGAAGGGAGAA
>10 dna:chromosome chromosome:NCBIM37:10:1:129993255:1 66159273 ID49692 U -
TGGAAGTGTCAGTACCACAATGAAGGGAGA
>10 dna:chromosome chromosome:NCBIM37:10:1:129993255:1 66159275 ID67044 U -
TTGGAAGTGTCAGTACCACAATGAAGGGA
>10 dna:chromosome chromosome:NCBIM37:10:1:129993255:1 66159276 ID49691 U -
TGGAAGTGTCAGTACCACAATGAAGGG
>10 dna:chromosome chromosome:NCBIM37:10:1:129993255:1 66159321 ID59635 U -
TGTGCCAGAGAGGTGTACTTCTCTTGGGA
>10 dna:chromosome chromosome:NCBIM37:10:1:129993255:1 66159348 ID4321 U -
GACTTTGCGCTTGAAGCTCGGGCTATG
>10 dna:chromosome chromosome:NCBIM37:10:1:129993255:1 66159350 ID27528 U -
TCCAGACTTTGCGCTTGAAGCTCGGGCTA
>10 dna:chromosome chromosome:NCBIM37:10:1:129993255:1 66159376 ID1735 U -
CAACAGTTTCACTGATCTCTGTCTCC
>10 dna:chromosome chromosome:NCBIM37:10:1:129993255:1 66159377 ID53154 U -
TGGGACAACAGTTTCACTGATCTCTGTCTC
>10 dna:chromosome chromosome:NCBIM37:10:1:129993255:1 66159411 ID6220 U -
GTGTGTGTGCAAAGCCCATTTTCCCAGCCT
>10 dna:chromosome chromosome:NCBIM37:10:1:129993255:1 66159491 ID29806 U -
TCCTCTAGAGACTTTCCCCAGCGACCTAAC
>10 dna:chromosome chromosome:NCBIM37:10:1:129993255:1 66159495 ID27873 U -
TCCATCCTCTAGAGACTTTCCCCAGCGACC
>10 dna:chromosome chromosome:NCBIM37:10:1:129993255:1 66159528 ID1592 U -
ATGTGAATTCTCCCTTGCCTTTCATACTGAC
>10 dna:chromosome chromosome:NCBIM37:10:1:129993255:1 66159528 ID6084 U -
GTGAATTCTCCCTTGCCTTTCATACTGAC
>10 dna:chromosome chromosome:NCBIM37:10:1:129993255:1 66159528 ID58980 U -
TGTGAATTCTCCCTTGCCTTTCATACTGAC
>10 dna:chromosome chromosome:NCBIM37:10:1:129993255:1 66159529 ID58979 U -
TGTGAATTCTCCCTTGCCTTTCATACTGA
>10 dna:chromosome chromosome:NCBIM37:10:1:129993255:1 66159532 ID57898 U -
TGTATGTGAATTCTCCCTTGCCTTTCATAC
>10 dna:chromosome chromosome:NCBIM37:10:1:129993255:1 66159539 ID43697 U -
TGCACCCATGTATGTGAATTCTCCCTTGCCT
>10 dna:chromosome chromosome:NCBIM37:10:1:129993255:1 66159559 ID44226 U -
TGCATAATGCAGCCACCTGCACCCATGT
>10 dna:chromosome chromosome:NCBIM37:10:1:129993255:1 66159570 ID40972 U -
TGATAGCTTGCCTCCTGCATAATGCAGCCACC
>10 dna:chromosome chromosome:NCBIM37:10:1:129993255:1 66159571 ID40971 U -
TGATAGCTTGCCTCCTGCATAATGCAGCCAC
>10 dna:chromosome chromosome:NCBIM37:10:1:129993255:1 66159573 ID40970 U -
TGATAGCTTGCCTCCTGCATAATGCAGCC
>10 dna:chromosome chromosome:NCBIM37:10:1:129993255:1 66159574 ID40969 U -
TGATAGCTTGCCTCCTGCATAATGCAGC
>10 dna:chromosome chromosome:NCBIM37:10:1:129993255:1 66159580 ID33216 U -
TCTTTCCTGATAGCTTGCCTCCTGCATAA
>10 dna:chromosome chromosome:NCBIM37:10:1:129993255:1 66159586 ID587 U -
ACCCCAGTTCTTTCCTGATAGCTTGCCTCCT
>10 dna:chromosome chromosome:NCBIM37:10:1:129993255:1 66159587 ID586 U -
ACCCCAGTTCTTTCCTGATAGCTTGCCTCC
>10 dna:chromosome chromosome:NCBIM37:10:1:129993255:1 66159597 ID56587 U -
TGGTTCCAGCACCCCAGTTCTTTCCTGATA
>10 dna:chromosome chromosome:NCBIM37:10:1:129993255:1 66159627 ID12484 U -
TACAATGTCTCTTACTACTGACCCCCCTCA
>10 dna:chromosome chromosome:NCBIM37:10:1:129993255:1 66159628 ID12483 U -
TACAATGTCTCTTACTACTGACCCCCCTC
>10 dna:chromosome chromosome:NCBIM37:10:1:129993255:1 66159629 ID12482 U -
TACAATGTCTCTTACTACTGACCCCCCT
>10 dna:chromosome chromosome:NCBIM37:10:1:129993255:1 66159632 ID52593 U -
TGGCTTACAATGTCTCTTACTACTGACCCC
>10 dna:chromosome chromosome:NCBIM37:10:1:129993255:1 66159633 ID52592 U -
TGGCTTACAATGTCTCTTACTACTGACCC
>10 dna:chromosome chromosome:NCBIM37:10:1:129993255:1 66159634 ID1559 U -
ATGGCTTACAATGTCTCTTACTACTGACC
>10 dna:chromosome chromosome:NCBIM37:10:1:129993255:1 66159634 ID52591 U -
TGGCTTACAATGTCTCTTACTACTGACC
>10 dna:chromosome chromosome:NCBIM37:10:1:129993255:1 66159642 ID47481 U -
TGCTCAGCCATGGCTTACAATGTCTCTTAC
>10 dna:chromosome chromosome:NCBIM37:10:1:129993255:1 66159643 ID47480 U -
TGCTCAGCCATGGCTTACAATGTCTCTTA
>10 dna:chromosome chromosome:NCBIM37:10:1:129993255:1 66159644 ID47479 U -
TGCTCAGCCATGGCTTACAATGTCTCTT
>10 dna:chromosome chromosome:NCBIM37:10:1:129993255:1 66159646 ID2750 U -
CCATTGCTCAGCCATGGCTTACAATGTCTC
>10 dna:chromosome chromosome:NCBIM37:10:1:129993255:1 66159666 ID33864 U -
TGAAACCTGTGAATTTCCATTGCTCA
>10 dna:chromosome chromosome:NCBIM37:10:1:129993255:1 66159674 ID48884 U -
TGGAAACCTCTTGAAACCTGTGAATTTCC
>10 dna:chromosome chromosome:NCBIM37:10:1:129993255:1 66159679 ID65301 U -
TTCCAGTGGAAACCTCTTGAAACCTGTGAA
>10 dna:chromosome chromosome:NCBIM37:10:1:129993255:1 66159682 ID11578 U -
TAATTCCAGTGGAAACCTCTTGAAACCTGT
>10 dna:chromosome chromosome:NCBIM37:10:1:129993255:1 66159712 ID58610 U -
TGTCTATGTTTGGGGGGCTTACTCAG
>10 dna:chromosome chromosome:NCBIM37:10:1:129993255:1 66159723 ID56753 U -
TGGTTTAGATTTTATGTCTATGTTTGGGG
>10 dna:chromosome chromosome:NCBIM37:10:1:129993255:1 66159724 ID17765 U -
TAGATTTTATGTCTATGTTTGGG
>10 dna:chromosome chromosome:NCBIM37:10:1:129993255:1 66159744 ID68837 U -
TTTTAAATTTGAGCTGATCTTGGTTTAG
>10 dna:chromosome chromosome:NCBIM37:10:1:129993255:1 66159783 ID1321 U -
AGTGAAGTGCAGTTTTTAAATTAAAAAAAAAA
>10 dna:chromosome chromosome:NCBIM37:10:1:129993255:1 66159788 ID34224 U -
TGAAAGTGAAGTGCAGTTTTTAAATTAAAAA
>10 dna:chromosome chromosome:NCBIM37:10:1:129993255:1 66159789 ID34223 U -
TGAAAGTGAAGTGCAGTTTTTAAATTAAAA
>10 dna:chromosome chromosome:NCBIM37:10:1:129993255:1 66159790 ID34222 U -
TGAAAGTGAAGTGCAGTTTTTAAATTAAA
>10 dna:chromosome chromosome:NCBIM37:10:1:129993255:1 66159801 ID66488 U -
TTGACCCACACAATGAAAGTGAAGTGCAGTT
>10 dna:chromosome chromosome:NCBIM37:10:1:129993255:1 66159802 ID37272 U -
TGACCCACACAATGAAAGTGAAGTGCAGT
>10 dna:chromosome chromosome:NCBIM37:10:1:129993255:1 66159868 ID23309 U -
TATGTTGGTTACTGAAGTACTTTCAGTCAC
>10 dna:chromosome chromosome:NCBIM37:10:1:129993255:1 66159869 ID22063 U -
TATATGTTGGTTACTGAAGTACTTTCAGTCA
>10 dna:chromosome chromosome:NCBIM37:10:1:129993255:1 66159870 ID22062 U -
TATATGTTGGTTACTGAAGTACTTTCAGTC
>10 dna:chromosome chromosome:NCBIM37:10:1:129993255:1 66159870 ID64336 U -
TTATATGTTGGTTACTGAAGTACTTTCAGTC
>10 dna:chromosome chromosome:NCBIM37:10:1:129993255:1 66159871 ID22061 U -
TATATGTTGGTTACTGAAGTACTTTCAGT
>10 dna:chromosome chromosome:NCBIM37:10:1:129993255:1 66159871 ID64335 U -
TTATATGTTGGTTACTGAAGTACTTTCAGT
>10 dna:chromosome chromosome:NCBIM37:10:1:129993255:1 66159882 ID5490 U -
GGATCCTGTCTTATATGTTGGTTACTGAA
>10 dna:chromosome chromosome:NCBIM37:10:1:129993255:1 66159883 ID53600 U -
TGGGATCCTGTCTTATATGTTGGTTACTGA
>10 dna:chromosome chromosome:NCBIM37:10:1:129993255:1 66159885 ID53599 U -
TGGGATCCTGTCTTATATGTTGGTTACT
>10 dna:chromosome chromosome:NCBIM37:10:1:129993255:1 66159885 ID67397 U -
TTGGGATCCTGTCTTATATGTTGGTTACT
>10 dna:chromosome chromosome:NCBIM37:10:1:129993255:1 66159956 ID2589 U -
CCAAAGCTATGTCAGATGGCAGTGCCAACC
>10 dna:chromosome chromosome:NCBIM37:10:1:129993255:1 66159957 ID2588 U -
CCAAAGCTATGTCAGATGGCAGTGCCAAC
>10 dna:chromosome chromosome:NCBIM37:10:1:129993255:1 66159958 ID2587 U -
CCAAAGCTATGTCAGATGGCAGTGCCAA
>10 dna:chromosome chromosome:NCBIM37:10:1:129993255:1 66159959 ID2586 U -
CCAAAGCTATGTCAGATGGCAGTGCCA
>10 dna:chromosome chromosome:NCBIM37:10:1:129993255:1 66159960 ID2585 U -
CCAAAGCTATGTCAGATGGCAGTGCC
>10 dna:chromosome chromosome:NCBIM37:10:1:129993255:1 66159960 ID3962 U -
GAAGACCAAAGCTATGTCAGATGGCAGTGCC
>10 dna:chromosome chromosome:NCBIM37:10:1:129993255:1 66159960 ID4198 U -
GACCAAAGCTATGTCAGATGGCAGTGCC
>10 dna:chromosome chromosome:NCBIM37:10:1:129993255:1 66159962 ID16424 U -
TAGAAGACCAAAGCTATGTCAGATGGCAGTG
>10 dna:chromosome chromosome:NCBIM37:10:1:129993255:1 66159963 ID16423 U -
TAGAAGACCAAAGCTATGTCAGATGGCAGT
>10 dna:chromosome chromosome:NCBIM37:10:1:129993255:1 66159964 ID16422 U -
TAGAAGACCAAAGCTATGTCAGATGGCAG
>10 dna:chromosome chromosome:NCBIM37:10:1:129993255:1 66159966 ID16421 U -
TAGAAGACCAAAGCTATGTCAGATGGC
>10 dna:chromosome chromosome:NCBIM37:10:1:129993255:1 66159967 ID16420 U -
TAGAAGACCAAAGCTATGTCAGATGG
>10 dna:chromosome chromosome:NCBIM37:10:1:129993255:1 66159971 ID11454 U -
TAATGTCTTAGAAGACCAAAGCTATGTCAG
>10 dna:chromosome chromosome:NCBIM37:10:1:129993255:1 66159989 ID39192 U -
TGAGCACAAAACAACTCAGTAATGTCTTAGA
>10 dna:chromosome chromosome:NCBIM37:10:1:129993255:1 66159990 ID39191 U -
TGAGCACAAAACAACTCAGTAATGTCTTAG
>10 dna:chromosome chromosome:NCBIM37:10:1:129993255:1 66159999 ID17125 U -
TAGAGACAACTGAGCACAAAACAACTCAGTA
>10 dna:chromosome chromosome:NCBIM37:10:1:129993255:1 66160015 ID24610 U -
TCAAGGACCCGAGTTTAGAGACAACTGAGC
>10 dna:chromosome chromosome:NCBIM37:10:1:129993255:1 66160024 ID14654 U -
TACGATTCATCAAGGACCCGAGTTTAGAGA
>10 dna:chromosome chromosome:NCBIM37:10:1:129993255:1 66160026 ID21824 U -
TATACGATTCATCAAGGACCCGAGTTTAGA
>10 dna:chromosome chromosome:NCBIM37:10:1:129993255:1 66160030 ID21823 U -
TATACGATTCATCAAGGACCCGAGTT
>10 dna:chromosome chromosome:NCBIM37:10:1:129993255:1 66160031 ID25470 U -
TCACTTTTATACGATTCATCAAGGACCCGAGT
>10 dna:chromosome chromosome:NCBIM37:10:1:129993255:1 66160035 ID55597 U -
TGGTCACTTTTATACGATTCATCAAGGACCC
>10 dna:chromosome chromosome:NCBIM37:10:1:129993255:1 66160036 ID55596 U -
TGGTCACTTTTATACGATTCATCAAGGACC
>10 dna:chromosome chromosome:NCBIM37:10:1:129993255:1 66160036 ID67468 U -
TTGGTCACTTTTATACGATTCATCAAGGACC
>10 dna:chromosome chromosome:NCBIM37:10:1:129993255:1 66160037 ID55595 U -
TGGTCACTTTTATACGATTCATCAAGGAC
>10 dna:chromosome chromosome:NCBIM37:10:1:129993255:1 66160037 ID67467 U -
TTGGTCACTTTTATACGATTCATCAAGGAC
>10 dna:chromosome chromosome:NCBIM37:10:1:129993255:1 66160038 ID55594 U -
TGGTCACTTTTATACGATTCATCAAGGA
>10 dna:chromosome chromosome:NCBIM37:10:1:129993255:1 66160038 ID67466 U -
TTGGTCACTTTTATACGATTCATCAAGGA
>10 dna:chromosome chromosome:NCBIM37:10:1:129993255:1 66160039 ID33109 U -
TCTTGGTCACTTTTATACGATTCATCAAGG
>10 dna:chromosome chromosome:NCBIM37:10:1:129993255:1 66160040 ID33108 U -
TCTTGGTCACTTTTATACGATTCATCAAG
>10 dna:chromosome chromosome:NCBIM37:10:1:129993255:1 66160040 ID55593 U -
TGGTCACTTTTATACGATTCATCAAG
>10 dna:chromosome chromosome:NCBIM37:10:1:129993255:1 66160048 ID27242 U -
TCCACACCCTCTTGGTCACTTTTATACGAT
>10 dna:chromosome chromosome:NCBIM37:10:1:129993255:1 66160061 ID49673 U -
TGGAAGTGATCTCTCCACACCCTCTTGGTC
>10 dna:chromosome chromosome:NCBIM37:10:1:129993255:1 66160093 ID65116 U -
TTCATTGCTGATGCTCTAGTCACTGTTGCA
>10 dna:chromosome chromosome:NCBIM37:10:1:129993255:1 66160094 ID65115 U -
TTCATTGCTGATGCTCTAGTCACTGTTGC
>10 dna:chromosome chromosome:NCBIM37:10:1:129993255:1 66160110 ID26292 U -
TCATCATTGCTGAATCTTCATTGCTGATG
>10 dna:chromosome chromosome:NCBIM37:10:1:129993255:1 66160165 ID55176 U -
TGGTACAGGGAAGAGGCCTTCTTCAC
>10 dna:chromosome chromosome:NCBIM37:10:1:129993255:1 66160185 ID52975 U -
TGGGAAGGAATGCTTTTCCATGCTGGTAC
>10 dna:chromosome chromosome:NCBIM37:10:1:129993255:1 66160186 ID52974 U -
TGGGAAGGAATGCTTTTCCATGCTGGTA
>10 dna:chromosome chromosome:NCBIM37:10:1:129993255:1 66160217 ID43960 U -
TGCAGATCATTTTGCCCGGCTCTCTACTT
>10 dna:chromosome chromosome:NCBIM37:10:1:129993255:1 66160218 ID43959 U -
TGCAGATCATTTTGCCCGGCTCTCTACT
>10 dna:chromosome chromosome:NCBIM37:10:1:129993255:1 66160219 ID43958 U -
TGCAGATCATTTTGCCCGGCTCTCTAC
>10 dna:chromosome chromosome:NCBIM37:10:1:129993255:1 66160225 ID64876 U -
TTCACTTGATGCAGATCATTTTGCCCGGCT
>10 dna:chromosome chromosome:NCBIM37:10:1:129993255:1 66160264 ID64356 U -
TTATCCAGTTCTCTGCTGTCAGAGAGGGTA
>10 dna:chromosome chromosome:NCBIM37:10:1:129993255:1 66160367 ID9515 U -
TAAGAAGCCTTTGTTGGCCAATGCCTTGCCTT
>10 dna:chromosome chromosome:NCBIM37:10:1:129993255:1 66160392 ID20967 U -
TAGTGAAGTTGACTTGGATAAGAAG
>10 dna:chromosome chromosome:NCBIM37:10:1:129993255:1 66160396 ID67251 U -
TTGGATTAGTGAAGTTGACTTGGATAA
>10 dna:chromosome chromosome:NCBIM37:10:1:129993255:1 66160411 ID30162 U -
TCCTGTGATCAGTCTTGGATTAGTGA
>10 dna:chromosome chromosome:NCBIM37:10:1:129993255:1 66160468 ID49372 U -
TGGAAGAAAGGTCTATTCCACTGCGTTCCTA
>10 dna:chromosome chromosome:NCBIM37:10:1:129993255:1 66160470 ID49371 U -
TGGAAGAAAGGTCTATTCCACTGCGTTCC
>10 dna:chromosome chromosome:NCBIM37:10:1:129993255:1 66160475 ID49370 U -
TGGAAGAAAGGTCTATTCCACTGC
>10 dna:chromosome chromosome:NCBIM37:10:1:129993255:1 66160557 ID52081 U -
TGGCCCCTTGTATAATCTTGCTACCAGGA
>10 dna:chromosome chromosome:NCBIM37:10:1:129993255:1 66160579 ID22094 U -
TATATTTCAAAGCTGGTGACATTGGCCCC
>10 dna:chromosome chromosome:NCBIM37:10:1:129993255:1 66160580 ID64338 U -
TTATATTTCAAAGCTGGTGACATTGGCCC
>10 dna:chromosome chromosome:NCBIM37:10:1:129993255:1 66160598 ID27439 U -
TCCACTTAAGACAGTCAGTTATATTTCAA
>10 dna:chromosome chromosome:NCBIM37:10:1:129993255:1 66160647 ID16561 U -
TAGAAGTGTAAATATCCTTCCCCGAGGGAC
>10 dna:chromosome chromosome:NCBIM37:10:1:129993255:1 66160820 ID36535 U -
TGACACCTTAGAGCTTCCTAGCACTTCAGC
>10 dna:chromosome chromosome:NCBIM37:10:1:129993255:1 66161576 ID59311 U +
TGTGATAAACACCGTGACTAGAAACAACTT
>10 dna:chromosome chromosome:NCBIM37:10:1:129993255:1 66161742 ID3731 U +
CTTGCTCAGGTCTTTTATACAACCC
>10 dna:chromosome chromosome:NCBIM37:10:1:129993255:1 66162099 ID714 M -
ACTCAGAAATCCGCCTGCCTCTGCCTCC
>10 dna:chromosome chromosome:NCBIM37:10:1:129993255:1 66162100 ID30589 M -
TCGAACTCAGAAATCCGCCTGCCTCTGCCTC
>10 dna:chromosome chromosome:NCBIM37:10:1:129993255:1 66162101 ID30588 M -
TCGAACTCAGAAATCCGCCTGCCTCTGCCT
>10 dna:chromosome chromosome:NCBIM37:10:1:129993255:1 66162103 ID30587 M -
TCGAACTCAGAAATCCGCCTGCCTCTGC
>10 dna:chromosome chromosome:NCBIM37:10:1:129993255:1 66162104 ID30586 M -
TCGAACTCAGAAATCCGCCTGCCTCTG
>10 dna:chromosome chromosome:NCBIM37:10:1:129993255:1 66162106 ID52172 M -
TGGCCTCGAACTCAGAAATCCGCCTGCCTC
>10 dna:chromosome chromosome:NCBIM37:10:1:129993255:1 66162595 ID12960 U +
TACAGATTAATTGATGACAAAGCAGAGAC
>10 dna:chromosome chromosome:NCBIM37:10:1:129993255:1 66162804 ID9494 U +
TAAGAACTCGATCCTGAAAATTTACCA
>10 dna:chromosome chromosome:NCBIM37:10:1:129993255:1 66163563 ID67885 M +
TTGTGAGCCACCATGTGGTTGCTGG
>10 dna:chromosome chromosome:NCBIM37:10:1:129993255:1 66164053 ID13580 U +
TACCAAAGAAGGTGTTGCGAGCTTTTGG
>10 dna:chromosome chromosome:NCBIM37:10:1:129993255:1 66164053 ID13581 U +
TACCAAAGAAGGTGTTGCGAGCTTTTGGA
>10 dna:chromosome chromosome:NCBIM37:10:1:129993255:1 66165912 ID41201 U +
TGATATTTTGACATATGTAAGCAATGTA
>10 dna:chromosome chromosome:NCBIM37:10:1:129993255:1 66166508 ID41242 U +
TGATCACCAACTGAGAAAATGCCTTACCACT
>10 dna:chromosome chromosome:NCBIM37:10:1:129993255:1 66166677 ID19571 U +
TAGGATTATCCATATTGTAAAGTATCCATCC
>10 dna:chromosome chromosome:NCBIM37:10:1:129993255:1 66166870 ID55488 U +
TGGTATGTGCACACAATGTACACATGGCCAC
>10 dna:chromosome chromosome:NCBIM37:10:1:129993255:1 66166920 ID49655 U +
TGGAAGTCAAAGAACAACTTCGTGGA
>10 dna:chromosome chromosome:NCBIM37:10:1:129993255:1 66166920 ID49656 U +
TGGAAGTCAAAGAACAACTTCGTGGAGTC
>10 dna:chromosome chromosome:NCBIM37:10:1:129993255:1 66167762 ID60346 U +
TGTGTTTGAACATCTGGACCCAGCTAGC
>10 dna:chromosome chromosome:NCBIM37:10:1:129993255:1 66167762 ID60347 U +
TGTGTTTGAACATCTGGACCCAGCTAGCTGC
>10 dna:chromosome chromosome:NCBIM37:10:1:129993255:1 66167907 ID30908 U +
TCGTCCTATTGAGAGAGCAGCTATCTGTACT
>10 dna:chromosome chromosome:NCBIM37:10:1:129993255:1 66168043 ID59157 U +
TGTGAGACATTTTATTACTGATTGATGCT
>10 dna:chromosome chromosome:NCBIM37:10:1:129993255:1 66168057 ID64028 U +
TTACTGATTGATGCTTCGGCAGGTGGTGT
>10 dna:chromosome chromosome:NCBIM37:10:1:129993255:1 66168299 ID58962 M +
TGTGAATGGAAGTCCAAGGATCTAGCAGT
>10 dna:chromosome chromosome:NCBIM37:10:1:129993255:1 66168585 ID34878 M -
TGAACTACAATCCAGAATTGGAAGGCTCAC
>10 dna:chromosome chromosome:NCBIM37:10:1:129993255:1 66168624 ID20768 M +
TAGTCAAGTTGACAACCAGGAATAGC
>10 dna:chromosome chromosome:NCBIM37:10:1:129993255:1 66168624 ID20769 M +
TAGTCAAGTTGACAACCAGGAATAGCCA
>10 dna:chromosome chromosome:NCBIM37:10:1:129993255:1 66168624 ID20770 M +
TAGTCAAGTTGACAACCAGGAATAGCCAC
>10 dna:chromosome chromosome:NCBIM37:10:1:129993255:1 66168624 ID20771 M +
TAGTCAAGTTGACAACCAGGAATAGCCACT
>10 dna:chromosome chromosome:NCBIM37:10:1:129993255:1 66168624 ID20772 M +
TAGTCAAGTTGACAACCAGGAATAGCCACTA
>10 dna:chromosome chromosome:NCBIM37:10:1:129993255:1 66168885 ID43234 U +
TGCAAGTATACCTGATTGTCAGGAGCCATC
>10 dna:chromosome chromosome:NCBIM37:10:1:129993255:1 66169268 ID18707 M -
TAGCTGCATATGTATCAAAAGA
>10 dna:chromosome chromosome:NCBIM37:10:1:129993255:1 66169281 ID588 M -
ACCCCGGAGCTCTTGACTCTAGCTGCAT
>10 dna:chromosome chromosome:NCBIM37:10:1:129993255:1 66169300 ID22688 M -
TATGAACTAACCAGTACCCCGGAG
>10 dna:chromosome chromosome:NCBIM37:10:1:129993255:1 66169311 ID56520 M +
TGGTTAGTTCATAATGTTGTTCCACCTATA
>10 dna:chromosome chromosome:NCBIM37:10:1:129993255:1 66169330 ID65213 M +
TTCCACCTATAGGGTTGCAGTTCCCTTTA
>10 dna:chromosome chromosome:NCBIM37:10:1:129993255:1 66169339 ID19978 M +
TAGGGTTGCAGTTCCCTTTAGCTCCTTGG
>10 dna:chromosome chromosome:NCBIM37:10:1:129993255:1 66169423 ID39273 M +
TGAGCATCCACTTCTGTGTTTGCTAG
>10 dna:chromosome chromosome:NCBIM37:10:1:129993255:1 66169499 ID353 M +
AATCTTGCTAGTGTATGCAATGGTGTCA
>10 dna:chromosome chromosome:NCBIM37:10:1:129993255:1 66169504 ID47239 M +
TGCTAGTGTATGCAATGGTGT
>10 dna:chromosome chromosome:NCBIM37:10:1:129993255:1 66169504 ID47240 M +
TGCTAGTGTATGCAATGGTGTCAG
>10 dna:chromosome chromosome:NCBIM37:10:1:129993255:1 66169504 ID47241 M +
TGCTAGTGTATGCAATGGTGTCAGCGTT
>10 dna:chromosome chromosome:NCBIM37:10:1:129993255:1 66169565 ID34124 M -
TGAAAGGATGGACCATGTAGAGACTGCC
>10 dna:chromosome chromosome:NCBIM37:10:1:129993255:1 66169595 ID870 M -
AGACAAAGTTTGGAGCTGA
