# Supplementary material for: proTRAC - a software for probabilistic piRNA cluster detection, visualization and analysis
Source: BMC Bioinformatics. 2012 Jan 10;13:5. doi: 10.1186/1471-2105-13-5 (PMC3293768; doi:10.1186/1471-2105-13-5)
Supplement: Additional file 5 — proTRAC results folder containing a picture and a FASTA file for each detected mouse cluster. After decompression, the folder can be opened as former session in proTRAC. Alternatively, each file can be opened separately with any standard text-editor or graphic-viewer respectively. [file 1471-2105-13-5-S5.ZIP › proTRAC_results_mouse/bidirectional_clusters/Cluster_75.fas]

>10 dna:chromosome chromosome:NCBIM37:10:1:129993255:1 83944420 ID53797 M -
TGGGATTAAAGGCGTGCGCCACCACCGC
>10 dna:chromosome chromosome:NCBIM37:10:1:129993255:1 83944480 ID25464 M -
TCACTTTGTAGACCAGGCTGGCCTCGAACT
>10 dna:chromosome chromosome:NCBIM37:10:1:129993255:1 83944481 ID25463 M -
TCACTTTGTAGACCAGGCTGGCCTCGAAC
>10 dna:chromosome chromosome:NCBIM37:10:1:129993255:1 83944620 ID53122 M -
TGGGAATTGAACTCAGGACCTCTGGAAGAGC
>10 dna:chromosome chromosome:NCBIM37:10:1:129993255:1 83944622 ID53121 M -
TGGGAATTGAACTCAGGACCTCTGGAAGA
>10 dna:chromosome chromosome:NCBIM37:10:1:129993255:1 83944648 ID67885 M -
TTGTGAGCCACCATGTGGTTGCTGG
>10 dna:chromosome chromosome:NCBIM37:10:1:129993255:1 83945348 ID1730 M +
CAACAGGATCCTTCTGCACACGTTTATTGG
>10 dna:chromosome chromosome:NCBIM37:10:1:129993255:1 83945576 ID44527 M +
TGCATGTCTCACATCTGATTGGTTATACTC
>10 dna:chromosome chromosome:NCBIM37:10:1:129993255:1 83945664 ID23185 M +
TATGTACACATTGGTTGTTTGTCCA
>10 dna:chromosome chromosome:NCBIM37:10:1:129993255:1 83951108 ID22932 U +
TATGATGTTTGCTGCCTGATGTGAC
>10 dna:chromosome chromosome:NCBIM37:10:1:129993255:1 83951108 ID22933 U +
TATGATGTTTGCTGCCTGATGTGACTC
>10 dna:chromosome chromosome:NCBIM37:10:1:129993255:1 83951108 ID22934 U +
TATGATGTTTGCTGCCTGATGTGACTCTC
>10 dna:chromosome chromosome:NCBIM37:10:1:129993255:1 83951110 ID42063 U +
TGATGTTTGCTGCCTGATGTGACTCT
>10 dna:chromosome chromosome:NCBIM37:10:1:129993255:1 83951110 ID42064 U +
TGATGTTTGCTGCCTGATGTGACTCTCTC
>10 dna:chromosome chromosome:NCBIM37:10:1:129993255:1 83951161 ID35304 U +
TGAAGCAAAGAAGGGTAGATG
>10 dna:chromosome chromosome:NCBIM37:10:1:129993255:1 83951324 ID46997 U +
TGCTAAGGTTTCCTCTCAGAGTTGTG
>10 dna:chromosome chromosome:NCBIM37:10:1:129993255:1 83951324 ID46998 U +
TGCTAAGGTTTCCTCTCAGAGTTGTGTGGT
>10 dna:chromosome chromosome:NCBIM37:10:1:129993255:1 83951388 ID46677 U +
TGCGACATTGTCCCACCTCAGAGC
>10 dna:chromosome chromosome:NCBIM37:10:1:129993255:1 83951607 ID21968 U +
TATATACACGTGCATATTCATAGGC
>10 dna:chromosome chromosome:NCBIM37:10:1:129993255:1 83951913 ID43708 U +
TGCACCTGAGAAAGGTTGGTTATCAAGGA
