# Supplementary material for: proTRAC - a software for probabilistic piRNA cluster detection, visualization and analysis
Source: BMC Bioinformatics. 2012 Jan 10;13:5. doi: 10.1186/1471-2105-13-5 (PMC3293768; doi:10.1186/1471-2105-13-5)
Supplement: Additional file 5 — proTRAC results folder containing a picture and a FASTA file for each detected mouse cluster. After decompression, the folder can be opened as former session in proTRAC. Alternatively, each file can be opened separately with any standard text-editor or graphic-viewer respectively. [file 1471-2105-13-5-S5.ZIP › proTRAC_results_mouse/bidirectional_clusters/Cluster_86.fas]

>8 dna:chromosome chromosome:NCBIM37:8:1:131738871:1 94711525 ID714 M -
ACTCAGAAATCCGCCTGCCTCTGCCTCC
>8 dna:chromosome chromosome:NCBIM37:8:1:131738871:1 94711526 ID30589 M -
TCGAACTCAGAAATCCGCCTGCCTCTGCCTC
>8 dna:chromosome chromosome:NCBIM37:8:1:131738871:1 94711527 ID30588 M -
TCGAACTCAGAAATCCGCCTGCCTCTGCCT
>8 dna:chromosome chromosome:NCBIM37:8:1:131738871:1 94711529 ID30587 M -
TCGAACTCAGAAATCCGCCTGCCTCTGC
>8 dna:chromosome chromosome:NCBIM37:8:1:131738871:1 94711530 ID30586 M -
TCGAACTCAGAAATCCGCCTGCCTCTG
>8 dna:chromosome chromosome:NCBIM37:8:1:131738871:1 94711532 ID52172 M -
TGGCCTCGAACTCAGAAATCCGCCTGCCTC
>8 dna:chromosome chromosome:NCBIM37:8:1:131738871:1 94711550 ID25464 M -
TCACTTTGTAGACCAGGCTGGCCTCGAACT
>8 dna:chromosome chromosome:NCBIM37:8:1:131738871:1 94711551 ID25463 M -
TCACTTTGTAGACCAGGCTGGCCTCGAAC
>8 dna:chromosome chromosome:NCBIM37:8:1:131738871:1 94713437 ID15920 U +
TAGAAAAAGAAAGGGTGCCAGAGCCGGGGC
>8 dna:chromosome chromosome:NCBIM37:8:1:131738871:1 94713471 ID53373 U +
TGGGAGATGTTTCTAGGATCTT
>8 dna:chromosome chromosome:NCBIM37:8:1:131738871:1 94713471 ID53374 U +
TGGGAGATGTTTCTAGGATCTTCATAGTTC
>8 dna:chromosome chromosome:NCBIM37:8:1:131738871:1 94713484 ID19465 U +
TAGGATCTTCATAGTTCATGAACAGGT
>8 dna:chromosome chromosome:NCBIM37:8:1:131738871:1 94713484 ID19466 U +
TAGGATCTTCATAGTTCATGAACAGGTA
>8 dna:chromosome chromosome:NCBIM37:8:1:131738871:1 94713484 ID19467 U +
TAGGATCTTCATAGTTCATGAACAGGTATG
>8 dna:chromosome chromosome:NCBIM37:8:1:131738871:1 94713484 ID19469 U +
TAGGATCTTCATAGTTCATGAACAGGTATGT
>8 dna:chromosome chromosome:NCBIM37:8:1:131738871:1 94713485 ID1181 U +
AGGATCTTCATAGTTCATGAACAGGTA
>8 dna:chromosome chromosome:NCBIM37:8:1:131738871:1 94713485 ID1182 U +
AGGATCTTCATAGTTCATGAACAGGTATG
>8 dna:chromosome chromosome:NCBIM37:8:1:131738871:1 94713485 ID1183 U +
AGGATCTTCATAGTTCATGAACAGGTATGT
>8 dna:chromosome chromosome:NCBIM37:8:1:131738871:1 94713486 ID5495 U +
GGATCTTCATAGTTCATGAACAGGTATGT
>8 dna:chromosome chromosome:NCBIM37:8:1:131738871:1 94713489 ID32971 U +
TCTTCATAGTTCATGAACAGGTATGTGTT
>8 dna:chromosome chromosome:NCBIM37:8:1:131738871:1 94713520 ID27094 U +
TCCAATACCGAAGAATCAACGAGATT
>8 dna:chromosome chromosome:NCBIM37:8:1:131738871:1 94713520 ID27095 U +
TCCAATACCGAAGAATCAACGAGATTTACGA
>8 dna:chromosome chromosome:NCBIM37:8:1:131738871:1 94713520 ID27096 U +
TCCAATACCGAAGAATCAACGAGATTTACGAG
>8 dna:chromosome chromosome:NCBIM37:8:1:131738871:1 94713525 ID14192 U +
TACCGAAGAATCAACGAGATTTACGAGTT
>8 dna:chromosome chromosome:NCBIM37:8:1:131738871:1 94713525 ID14193 U +
TACCGAAGAATCAACGAGATTTACGAGTTC
>8 dna:chromosome chromosome:NCBIM37:8:1:131738871:1 94713557 ID51130 U +
TGGATTAGGATGCGGCAGAACTCAAA
>8 dna:chromosome chromosome:NCBIM37:8:1:131738871:1 94713557 ID51131 U +
TGGATTAGGATGCGGCAGAACTCAAAGC
>8 dna:chromosome chromosome:NCBIM37:8:1:131738871:1 94713557 ID51132 U +
TGGATTAGGATGCGGCAGAACTCAAAGCCT
>8 dna:chromosome chromosome:NCBIM37:8:1:131738871:1 94713557 ID51133 U +
TGGATTAGGATGCGGCAGAACTCAAAGCCTT
>8 dna:chromosome chromosome:NCBIM37:8:1:131738871:1 94713562 ID19497 U +
TAGGATGCGGCAGAACTCAAAGCCTTTT
>8 dna:chromosome chromosome:NCBIM37:8:1:131738871:1 94713562 ID19498 U +
TAGGATGCGGCAGAACTCAAAGCCTTTTT
>8 dna:chromosome chromosome:NCBIM37:8:1:131738871:1 94713562 ID19499 U +
TAGGATGCGGCAGAACTCAAAGCCTTTTTGA
>8 dna:chromosome chromosome:NCBIM37:8:1:131738871:1 94713578 ID24292 U +
TCAAAGCCTTTTTGAATTAACTCTTGCTT
>8 dna:chromosome chromosome:NCBIM37:8:1:131738871:1 94713590 ID36082 U +
TGAATTAACTCTTGCTTGCACACGGAC
>8 dna:chromosome chromosome:NCBIM37:8:1:131738871:1 94713590 ID36083 U +
TGAATTAACTCTTGCTTGCACACGGACA
>8 dna:chromosome chromosome:NCBIM37:8:1:131738871:1 94713595 ID9194 U +
TAACTCTTGCTTGCACACGGACAAATGG
>8 dna:chromosome chromosome:NCBIM37:8:1:131738871:1 94713595 ID9195 U +
TAACTCTTGCTTGCACACGGACAAATGGC
>8 dna:chromosome chromosome:NCBIM37:8:1:131738871:1 94713595 ID9196 U +
TAACTCTTGCTTGCACACGGACAAATGGCC
>8 dna:chromosome chromosome:NCBIM37:8:1:131738871:1 94713605 ID66746 U +
TTGCACACGGACAAATGGCCAATCTGC
>8 dna:chromosome chromosome:NCBIM37:8:1:131738871:1 94713605 ID66747 U +
TTGCACACGGACAAATGGCCAATCTGCATGC
>8 dna:chromosome chromosome:NCBIM37:8:1:131738871:1 94713606 ID43563 U +
TGCACACGGACAAATGGCCAATCTGCA
>8 dna:chromosome chromosome:NCBIM37:8:1:131738871:1 94713606 ID43564 U +
TGCACACGGACAAATGGCCAATCTGCATG
>8 dna:chromosome chromosome:NCBIM37:8:1:131738871:1 94713606 ID43565 U +
TGCACACGGACAAATGGCCAATCTGCATGC
>8 dna:chromosome chromosome:NCBIM37:8:1:131738871:1 94713606 ID43566 U +
TGCACACGGACAAATGGCCAATCTGCATGCA
>8 dna:chromosome chromosome:NCBIM37:8:1:131738871:1 94713654 ID31683 U +
TCTCAGAGATCGATGCTGACTTCAGGAG
>8 dna:chromosome chromosome:NCBIM37:8:1:131738871:1 94713654 ID31684 U +
TCTCAGAGATCGATGCTGACTTCAGGAGA
>8 dna:chromosome chromosome:NCBIM37:8:1:131738871:1 94713656 ID25638 U +
TCAGAGATCGATGCTGACTTCAGGAGAG
>8 dna:chromosome chromosome:NCBIM37:8:1:131738871:1 94713656 ID25639 U +
TCAGAGATCGATGCTGACTTCAGGAGAGC
>8 dna:chromosome chromosome:NCBIM37:8:1:131738871:1 94713667 ID47777 U +
TGCTGACTTCAGGAGAGCAACCGACT
>8 dna:chromosome chromosome:NCBIM37:8:1:131738871:1 94713667 ID47778 U +
TGCTGACTTCAGGAGAGCAACCGACTGC
>8 dna:chromosome chromosome:NCBIM37:8:1:131738871:1 94713692 ID44439 U +
TGCATGAAGGAACATTGCATACTTAAC
>8 dna:chromosome chromosome:NCBIM37:8:1:131738871:1 94713692 ID44440 U +
TGCATGAAGGAACATTGCATACTTAACGGT
>8 dna:chromosome chromosome:NCBIM37:8:1:131738871:1 94713696 ID35428 U +
TGAAGGAACATTGCATACTTAACGGTGAT
>8 dna:chromosome chromosome:NCBIM37:8:1:131738871:1 94713696 ID35429 U +
TGAAGGAACATTGCATACTTAACGGTGATG
>8 dna:chromosome chromosome:NCBIM37:8:1:131738871:1 94713698 ID288 U +
AAGGAACATTGCATACTTAACGGTGATGGT
>8 dna:chromosome chromosome:NCBIM37:8:1:131738871:1 94713701 ID3916 U +
GAACATTGCATACTTAACGGTGATGGT
>8 dna:chromosome chromosome:NCBIM37:8:1:131738871:1 94713706 ID66793 U +
TTGCATACTTAACGGTGATGGTACTCCAAC
>8 dna:chromosome chromosome:NCBIM37:8:1:131738871:1 94713707 ID44255 U +
TGCATACTTAACGGTGATGGTACTCC
>8 dna:chromosome chromosome:NCBIM37:8:1:131738871:1 94713707 ID44256 U +
TGCATACTTAACGGTGATGGTACTCCA
>8 dna:chromosome chromosome:NCBIM37:8:1:131738871:1 94713707 ID44257 U +
TGCATACTTAACGGTGATGGTACTCCAAC
>8 dna:chromosome chromosome:NCBIM37:8:1:131738871:1 94713707 ID44258 U +
TGCATACTTAACGGTGATGGTACTCCAACC
>8 dna:chromosome chromosome:NCBIM37:8:1:131738871:1 94713710 ID1392 U +
ATACTTAACGGTGATGGTACTCCAACCTGG
>8 dna:chromosome chromosome:NCBIM37:8:1:131738871:1 94713711 ID15615 U +
TACTTAACGGTGATGGTACTCCAACC
>8 dna:chromosome chromosome:NCBIM37:8:1:131738871:1 94713711 ID15616 U +
TACTTAACGGTGATGGTACTCCAACCT
>8 dna:chromosome chromosome:NCBIM37:8:1:131738871:1 94713711 ID15617 U +
TACTTAACGGTGATGGTACTCCAACCTGG
>8 dna:chromosome chromosome:NCBIM37:8:1:131738871:1 94713711 ID15618 U +
TACTTAACGGTGATGGTACTCCAACCTGGC
>8 dna:chromosome chromosome:NCBIM37:8:1:131738871:1 94713711 ID15619 U +
TACTTAACGGTGATGGTACTCCAACCTGGCA
>8 dna:chromosome chromosome:NCBIM37:8:1:131738871:1 94713739 ID4868 U +
GCATGTATGTGTGCTGACTGTCTC
>8 dna:chromosome chromosome:NCBIM37:8:1:131738871:1 94713746 ID60178 U +
TGTGTGCTGACTGTCTCCATCTTTATTTAA
>8 dna:chromosome chromosome:NCBIM37:8:1:131738871:1 94713753 ID37787 U +
TGACTGTCTCCATCTTTATTTAAAGAGAT
>8 dna:chromosome chromosome:NCBIM37:8:1:131738871:1 94713757 ID58628 U +
TGTCTCCATCTTTATTTAAAGAGATAAAAGC
>8 dna:chromosome chromosome:NCBIM37:8:1:131738871:1 94713793 ID42924 U +
TGCAACATGAACCTGTCTAACGTAACTAG
>8 dna:chromosome chromosome:NCBIM37:8:1:131738871:1 94713793 ID42925 U +
TGCAACATGAACCTGTCTAACGTAACTAGTA
>8 dna:chromosome chromosome:NCBIM37:8:1:131738871:1 94713800 ID34816 U +
TGAACCTGTCTAACGTAACTAGTATCGGC
>8 dna:chromosome chromosome:NCBIM37:8:1:131738871:1 94713806 ID58567 U +
TGTCTAACGTAACTAGTATCGGCACACC
>8 dna:chromosome chromosome:NCBIM37:8:1:131738871:1 94713806 ID58568 U +
TGTCTAACGTAACTAGTATCGGCACACCTC
>8 dna:chromosome chromosome:NCBIM37:8:1:131738871:1 94713810 ID9019 U +
TAACGTAACTAGTATCGGCACACCTCA
>8 dna:chromosome chromosome:NCBIM37:8:1:131738871:1 94713810 ID9020 U +
TAACGTAACTAGTATCGGCACACCTCAA
>8 dna:chromosome chromosome:NCBIM37:8:1:131738871:1 94713810 ID9021 U +
TAACGTAACTAGTATCGGCACACCTCAAA
>8 dna:chromosome chromosome:NCBIM37:8:1:131738871:1 94713815 ID9140 U +
TAACTAGTATCGGCACACCTCAAATCTACC
>8 dna:chromosome chromosome:NCBIM37:8:1:131738871:1 94713819 ID20706 U +
TAGTATCGGCACACCTCAAATCTACC
>8 dna:chromosome chromosome:NCBIM37:8:1:131738871:1 94713819 ID20707 U +
TAGTATCGGCACACCTCAAATCTACCGCAT
>8 dna:chromosome chromosome:NCBIM37:8:1:131738871:1 94713819 ID20708 U +
TAGTATCGGCACACCTCAAATCTACCGCATC
>8 dna:chromosome chromosome:NCBIM37:8:1:131738871:1 94713914 ID14714 U +
TACGGCACACCATTTTATGCCTTGTGGA
>8 dna:chromosome chromosome:NCBIM37:8:1:131738871:1 94713959 ID68429 U +
TTTCCAGCTGGCTGAGAATTTTCTGGATTGC
>8 dna:chromosome chromosome:NCBIM37:8:1:131738871:1 94713968 ID5683 U +
GGCTGAGAATTTTCTGGATTGCTTGAC
>8 dna:chromosome chromosome:NCBIM37:8:1:131738871:1 94713971 ID38419 U +
TGAGAATTTTCTGGATTGCTTGACTTTCT
>8 dna:chromosome chromosome:NCBIM37:8:1:131738871:1 94713982 ID51187 U +
TGGATTGCTTGACTTTCTCCCCTAGC
>8 dna:chromosome chromosome:NCBIM37:8:1:131738871:1 94713992 ID4318 U +
GACTTTCTCCCCTAGCAGATTCCTGACGGA
>8 dna:chromosome chromosome:NCBIM37:8:1:131738871:1 94714159 ID8713 U +
TAACAGTTATAACTGTTTCTGTTGCGCCTC
>8 dna:chromosome chromosome:NCBIM37:8:1:131738871:1 94714166 ID21619 U +
TATAACTGTTTCTGTTGCGCCTCTAAC
>8 dna:chromosome chromosome:NCBIM37:8:1:131738871:1 94714166 ID21620 U +
TATAACTGTTTCTGTTGCGCCTCTAACCA
>8 dna:chromosome chromosome:NCBIM37:8:1:131738871:1 94714168 ID9314 U +
TAACTGTTTCTGTTGCGCCTCTAACC
>8 dna:chromosome chromosome:NCBIM37:8:1:131738871:1 94714252 ID27855 U +
TCCATCACAGTGGGAGAGTCCGTTGGAGTC
>8 dna:chromosome chromosome:NCBIM37:8:1:131738871:1 94714256 ID25060 U +
TCACAGTGGGAGAGTCCGTTGGAGT
>8 dna:chromosome chromosome:NCBIM37:8:1:131738871:1 94714308 ID6159 U +
GTGGCCAGAACCAGAAATGTAACCTGGAA
>8 dna:chromosome chromosome:NCBIM37:8:1:131738871:1 94714332 ID49755 U +
TGGAATAACCTGGAAATTCCTGCCTCTGAT
>8 dna:chromosome chromosome:NCBIM37:8:1:131738871:1 94714342 ID49166 U +
TGGAAATTCCTGCCTCTGATGACCT
>8 dna:chromosome chromosome:NCBIM37:8:1:131738871:1 94714342 ID49167 U +
TGGAAATTCCTGCCTCTGATGACCTAAGT
>8 dna:chromosome chromosome:NCBIM37:8:1:131738871:1 94714438 ID64529 U +
TTCAAACACATGAGTCTATGGGGGCGTG
>8 dna:chromosome chromosome:NCBIM37:8:1:131738871:1 94714438 ID64530 U +
TTCAAACACATGAGTCTATGGGGGCGTGT
>8 dna:chromosome chromosome:NCBIM37:8:1:131738871:1 94714470 ID54359 U +
TGGGGGTATACTTGATACACATTCACGGA
>8 dna:chromosome chromosome:NCBIM37:8:1:131738871:1 94714472 ID5781 U +
GGGGTATACTTGATACACATTCACGGACTT
>8 dna:chromosome chromosome:NCBIM37:8:1:131738871:1 94714473 ID5794 U +
GGGTATACTTGATACACATTCACGGAC
>8 dna:chromosome chromosome:NCBIM37:8:1:131738871:1 94714473 ID5795 U +
GGGTATACTTGATACACATTCACGGACTT
>8 dna:chromosome chromosome:NCBIM37:8:1:131738871:1 94714473 ID5796 U +
GGGTATACTTGATACACATTCACGGACTTC
>8 dna:chromosome chromosome:NCBIM37:8:1:131738871:1 94714476 ID21854 U +
TATACTTGATACACATTCACGGACTTCAAAG
>8 dna:chromosome chromosome:NCBIM37:8:1:131738871:1 94714478 ID15756 U +
TACTTGATACACATTCACGGACTTCAA
>8 dna:chromosome chromosome:NCBIM37:8:1:131738871:1 94714478 ID15757 U +
TACTTGATACACATTCACGGACTTCAAA
>8 dna:chromosome chromosome:NCBIM37:8:1:131738871:1 94714478 ID15758 U +
TACTTGATACACATTCACGGACTTCAAAG
>8 dna:chromosome chromosome:NCBIM37:8:1:131738871:1 94714478 ID15759 U +
TACTTGATACACATTCACGGACTTCAAAGA
>8 dna:chromosome chromosome:NCBIM37:8:1:131738871:1 94714482 ID40814 U +
TGATACACATTCACGGACTTCAAAGAC
>8 dna:chromosome chromosome:NCBIM37:8:1:131738871:1 94714482 ID40815 U +
TGATACACATTCACGGACTTCAAAGACTA
>8 dna:chromosome chromosome:NCBIM37:8:1:131738871:1 94714482 ID40816 U +
TGATACACATTCACGGACTTCAAAGACTAT
>8 dna:chromosome chromosome:NCBIM37:8:1:131738871:1 94714485 ID12676 U +
TACACATTCACGGACTTCAAAGACTATTGT
>8 dna:chromosome chromosome:NCBIM37:8:1:131738871:1 94714491 ID64834 U +
TTCACGGACTTCAAAGACTATTGTAGACATG
>8 dna:chromosome chromosome:NCBIM37:8:1:131738871:1 94714500 ID64544 U +
TTCAAAGACTATTGTAGACATGAGGATGG
>8 dna:chromosome chromosome:NCBIM37:8:1:131738871:1 94714500 ID64545 U +
TTCAAAGACTATTGTAGACATGAGGATGGT
>8 dna:chromosome chromosome:NCBIM37:8:1:131738871:1 94714500 ID64546 U +
TTCAAAGACTATTGTAGACATGAGGATGGTTA
>8 dna:chromosome chromosome:NCBIM37:8:1:131738871:1 94714501 ID24252 U +
TCAAAGACTATTGTAGACATGAGGATGGTT
>8 dna:chromosome chromosome:NCBIM37:8:1:131738871:1 94714511 ID67729 U +
TTGTAGACATGAGGATGGTTATGATCTTC
>8 dna:chromosome chromosome:NCBIM37:8:1:131738871:1 94714512 ID57654 U +
TGTAGACATGAGGATGGTTATGATCTTCA
>8 dna:chromosome chromosome:NCBIM37:8:1:131738871:1 94714514 ID16895 U +
TAGACATGAGGATGGTTATGATCTTCAATT
>8 dna:chromosome chromosome:NCBIM37:8:1:131738871:1 94714514 ID16896 U +
TAGACATGAGGATGGTTATGATCTTCAATTT
>8 dna:chromosome chromosome:NCBIM37:8:1:131738871:1 94714520 ID39774 U +
TGAGGATGGTTATGATCTTCAATTTCTCCTC
>8 dna:chromosome chromosome:NCBIM37:8:1:131738871:1 94714532 ID41460 U +
TGATCTTCAATTTCTCCTCCTAAAGAAAA
>8 dna:chromosome chromosome:NCBIM37:8:1:131738871:1 94714549 ID29257 U +
TCCTAAAGAAAAGAGGCAGTGGAGAAATA
>8 dna:chromosome chromosome:NCBIM37:8:1:131738871:1 94714568 ID50393 U +
TGGAGAAATAACAGAGTGTGGTTGCC
>8 dna:chromosome chromosome:NCBIM37:8:1:131738871:1 94714570 ID4340 U +
GAGAAATAACAGAGTGTGGTTGCCATCTAC
>8 dna:chromosome chromosome:NCBIM37:8:1:131738871:1 94714571 ID826 U +
AGAAATAACAGAGTGTGGTTGCCATCTACC
>8 dna:chromosome chromosome:NCBIM37:8:1:131738871:1 94714573 ID71 U +
AAATAACAGAGTGTGGTTGCCATCTACCC
>8 dna:chromosome chromosome:NCBIM37:8:1:131738871:1 94714576 ID8561 U +
TAACAGAGTGTGGTTGCCATCTACCC
>8 dna:chromosome chromosome:NCBIM37:8:1:131738871:1 94714576 ID8562 U +
TAACAGAGTGTGGTTGCCATCTACCCC
>8 dna:chromosome chromosome:NCBIM37:8:1:131738871:1 94714576 ID8563 U +
TAACAGAGTGTGGTTGCCATCTACCCCG
>8 dna:chromosome chromosome:NCBIM37:8:1:131738871:1 94714576 ID8564 U +
TAACAGAGTGTGGTTGCCATCTACCCCGA
>8 dna:chromosome chromosome:NCBIM37:8:1:131738871:1 94714576 ID8565 U +
TAACAGAGTGTGGTTGCCATCTACCCCGAA
>8 dna:chromosome chromosome:NCBIM37:8:1:131738871:1 94714586 ID56647 U +
TGGTTGCCATCTACCCCGAAAATAACTGGTA
>8 dna:chromosome chromosome:NCBIM37:8:1:131738871:1 94714590 ID45566 U +
TGCCATCTACCCCGAAAATAACTGGTAA
>8 dna:chromosome chromosome:NCBIM37:8:1:131738871:1 94714595 ID31386 U +
TCTACCCCGAAAATAACTGGTAAATCAGT
>8 dna:chromosome chromosome:NCBIM37:8:1:131738871:1 94714595 ID31387 U +
TCTACCCCGAAAATAACTGGTAAATCAGTT
>8 dna:chromosome chromosome:NCBIM37:8:1:131738871:1 94714595 ID31388 U +
TCTACCCCGAAAATAACTGGTAAATCAGTTT
>8 dna:chromosome chromosome:NCBIM37:8:1:131738871:1 94714608 ID9279 U +
TAACTGGTAAATCAGTTTCCTACAGAGC
>8 dna:chromosome chromosome:NCBIM37:8:1:131738871:1 94714612 ID55068 U +
TGGTAAATCAGTTTCCTACAGAGCTC
>8 dna:chromosome chromosome:NCBIM37:8:1:131738871:1 94714612 ID55069 U +
TGGTAAATCAGTTTCCTACAGAGCTCC
>8 dna:chromosome chromosome:NCBIM37:8:1:131738871:1 94714612 ID55070 U +
TGGTAAATCAGTTTCCTACAGAGCTCCG
>8 dna:chromosome chromosome:NCBIM37:8:1:131738871:1 94714612 ID55071 U +
TGGTAAATCAGTTTCCTACAGAGCTCCGG
>8 dna:chromosome chromosome:NCBIM37:8:1:131738871:1 94714615 ID8092 U +
TAAATCAGTTTCCTACAGAGCTCCGGA
>8 dna:chromosome chromosome:NCBIM37:8:1:131738871:1 94714615 ID8093 U +
TAAATCAGTTTCCTACAGAGCTCCGGACA
>8 dna:chromosome chromosome:NCBIM37:8:1:131738871:1 94714652 ID54336 U +
TGGGGCAATGAGTCACCACCAGCCTTC
>8 dna:chromosome chromosome:NCBIM37:8:1:131738871:1 94714660 ID40170 U +
TGAGTCACCACCAGCCTTCAGCTCAGAGC
>8 dna:chromosome chromosome:NCBIM37:8:1:131738871:1 94714698 ID36676 U +
TGACAGAGGCATTCCCTACCAAACAAAG
>8 dna:chromosome chromosome:NCBIM37:8:1:131738871:1 94714698 ID36677 U +
TGACAGAGGCATTCCCTACCAAACAAAGG
>8 dna:chromosome chromosome:NCBIM37:8:1:131738871:1 94714698 ID36678 U +
TGACAGAGGCATTCCCTACCAAACAAAGGC
>8 dna:chromosome chromosome:NCBIM37:8:1:131738871:1 94714698 ID36679 U +
TGACAGAGGCATTCCCTACCAAACAAAGGCA
>8 dna:chromosome chromosome:NCBIM37:8:1:131738871:1 94714734 ID60710 U +
TGTTCACTTCTCAAAACCATGGCTGCTG
>8 dna:chromosome chromosome:NCBIM37:8:1:131738871:1 94714737 ID25441 U +
TCACTTCTCAAAACCATGGCTGCTGG
>8 dna:chromosome chromosome:NCBIM37:8:1:131738871:1 94714783 ID60299 U +
TGTGTTCCAGACTTGGAAACTCCGCTCGCC
>8 dna:chromosome chromosome:NCBIM37:8:1:131738871:1 94714783 ID60300 U +
TGTGTTCCAGACTTGGAAACTCCGCTCGCCT
>8 dna:chromosome chromosome:NCBIM37:8:1:131738871:1 94714788 ID27523 U +
TCCAGACTTGGAAACTCCGCTCGC
>8 dna:chromosome chromosome:NCBIM37:8:1:131738871:1 94714788 ID27524 U +
TCCAGACTTGGAAACTCCGCTCGCCT
>8 dna:chromosome chromosome:NCBIM37:8:1:131738871:1 94714788 ID27525 U +
TCCAGACTTGGAAACTCCGCTCGCCTGAC
>8 dna:chromosome chromosome:NCBIM37:8:1:131738871:1 94714788 ID27526 U +
TCCAGACTTGGAAACTCCGCTCGCCTGACT
>8 dna:chromosome chromosome:NCBIM37:8:1:131738871:1 94714793 ID783 U +
ACTTGGAAACTCCGCTCGCCTGACTGCAG
>8 dna:chromosome chromosome:NCBIM37:8:1:131738871:1 94714796 ID48910 U +
TGGAAACTCCGCTCGCCTGACTGCAG
>8 dna:chromosome chromosome:NCBIM37:8:1:131738871:1 94714848 ID13054 U +
TACAGGCTCGGAGACGGTTACCTGCTTTGA
>8 dna:chromosome chromosome:NCBIM37:8:1:131738871:1 94714866 ID14405 U +
TACCTGCTTTGACCACTTTTCTTCCA
>8 dna:chromosome chromosome:NCBIM37:8:1:131738871:1 94714873 ID68576 U +
TTTGACCACTTTTCTTCCATTTGGTTCAGG
>8 dna:chromosome chromosome:NCBIM37:8:1:131738871:1 94714874 ID66487 U +
TTGACCACTTTTCTTCCATTTGGTTCAGGTC
>8 dna:chromosome chromosome:NCBIM37:8:1:131738871:1 94714875 ID37193 U +
TGACCACTTTTCTTCCATTTGGTTCAGGTC
>8 dna:chromosome chromosome:NCBIM37:8:1:131738871:1 94714876 ID4208 U +
GACCACTTTTCTTCCATTTGGTTCAGGTC
>8 dna:chromosome chromosome:NCBIM37:8:1:131738871:1 94714885 ID32983 U +
TCTTCCATTTGGTTCAGGTCTTCATTTCC
>8 dna:chromosome chromosome:NCBIM37:8:1:131738871:1 94714885 ID32984 U +
TCTTCCATTTGGTTCAGGTCTTCATTTCCC
>8 dna:chromosome chromosome:NCBIM37:8:1:131738871:1 94714887 ID65362 U +
TTCCATTTGGTTCAGGTCTTCATTTCCCAA
>8 dna:chromosome chromosome:NCBIM37:8:1:131738871:1 94714911 ID28123 U +
TCCCAACCTTTTACTTCCATTGTAACTTTCC
>8 dna:chromosome chromosome:NCBIM37:8:1:131738871:1 94714925 ID65360 U +
TTCCATTGTAACTTTCCTTATAGGGA
>8 dna:chromosome chromosome:NCBIM37:8:1:131738871:1 94714930 ID67698 U +
TTGTAACTTTCCTTATAGGGATGCCTCCGC
>8 dna:chromosome chromosome:NCBIM37:8:1:131738871:1 94714931 ID57310 U +
TGTAACTTTCCTTATAGGGATGCCTCCGC
>8 dna:chromosome chromosome:NCBIM37:8:1:131738871:1 94714931 ID57311 U +
TGTAACTTTCCTTATAGGGATGCCTCCGCG
>8 dna:chromosome chromosome:NCBIM37:8:1:131738871:1 94714931 ID57312 U +
TGTAACTTTCCTTATAGGGATGCCTCCGCGG
>8 dna:chromosome chromosome:NCBIM37:8:1:131738871:1 94714933 ID9377 U +
TAACTTTCCTTATAGGGATGCCTCCGCGG
>8 dna:chromosome chromosome:NCBIM37:8:1:131738871:1 94714933 ID9378 U +
TAACTTTCCTTATAGGGATGCCTCCGCGGT
>8 dna:chromosome chromosome:NCBIM37:8:1:131738871:1 94714976 ID56431 U +
TGGTGTTGTATCCATTATCACCTGCA
>8 dna:chromosome chromosome:NCBIM37:8:1:131738871:1 94715037 ID52531 U +
TGGCTGGACCTAGTGTAGAGAGGGACCTCC
>8 dna:chromosome chromosome:NCBIM37:8:1:131738871:1 94715047 ID21128 U +
TAGTGTAGAGAGGGACCTCCCAGAA
>8 dna:chromosome chromosome:NCBIM37:8:1:131738871:1 94715092 ID48623 U +
TGCTTTGCTTGTTCAAGGTCAGGCC
>8 dna:chromosome chromosome:NCBIM37:8:1:131738871:1 94715092 ID48624 U +
TGCTTTGCTTGTTCAAGGTCAGGCCCAGA
>8 dna:chromosome chromosome:NCBIM37:8:1:131738871:1 94715127 ID59590 U +
TGTGCAGTTTCTGAGGGCATGAGAAGCTCC
>8 dna:chromosome chromosome:NCBIM37:8:1:131738871:1 94715155 ID2883 U +
CCCTCTATTTGAGCTTTGGGATTTGATGCT
>8 dna:chromosome chromosome:NCBIM37:8:1:131738871:1 94715160 ID23953 U +
TATTTGAGCTTTGGGATTTGATGCTA
>8 dna:chromosome chromosome:NCBIM37:8:1:131738871:1 94715164 ID39620 U +
TGAGCTTTGGGATTTGATGCTAGTTACAGG
>8 dna:chromosome chromosome:NCBIM37:8:1:131738871:1 94715171 ID53966 U +
TGGGATTTGATGCTAGTTACAGGAGGTGG
>8 dna:chromosome chromosome:NCBIM37:8:1:131738871:1 94715171 ID53967 U +
TGGGATTTGATGCTAGTTACAGGAGGTGGAA
>8 dna:chromosome chromosome:NCBIM37:8:1:131738871:1 94715217 ID32251 U +
TCTGAGCAACATCCATGTGTGG
>8 dna:chromosome chromosome:NCBIM37:8:1:131738871:1 94715217 ID32252 U +
TCTGAGCAACATCCATGTGTGGATTCAGGA
>8 dna:chromosome chromosome:NCBIM37:8:1:131738871:1 94715219 ID39159 U +
TGAGCAACATCCATGTGTGGATTCAGGA
>8 dna:chromosome chromosome:NCBIM37:8:1:131738871:1 94715219 ID39160 U +
TGAGCAACATCCATGTGTGGATTCAGGAA
>8 dna:chromosome chromosome:NCBIM37:8:1:131738871:1 94715222 ID4738 U +
GCAACATCCATGTGTGGATTCAGGAAGCC
>8 dna:chromosome chromosome:NCBIM37:8:1:131738871:1 94715232 ID60194 U +
TGTGTGGATTCAGGAAGCCCGGGGTTCAT
>8 dna:chromosome chromosome:NCBIM37:8:1:131738871:1 94715234 ID59863 U +
TGTGGATTCAGGAAGCCCGGGGTTCATTC
>8 dna:chromosome chromosome:NCBIM37:8:1:131738871:1 94715236 ID51151 U +
TGGATTCAGGAAGCCCGGGGTTC
>8 dna:chromosome chromosome:NCBIM37:8:1:131738871:1 94715236 ID51152 U +
TGGATTCAGGAAGCCCGGGGTTCATTCACTGC
>8 dna:chromosome chromosome:NCBIM37:8:1:131738871:1 94715302 ID5314 U +
GGAAAGGAACAGATGGCTGCCAGGCTC
>8 dna:chromosome chromosome:NCBIM37:8:1:131738871:1 94715329 ID52784 U +
TGGGAAAGGTGGATGCAAGTCCTTCCC
>8 dna:chromosome chromosome:NCBIM37:8:1:131738871:1 94715342 ID43242 U +
TGCAAGTCCTTCCCCCGATGGCTTGAGC
>8 dna:chromosome chromosome:NCBIM37:8:1:131738871:1 94715342 ID43243 U +
TGCAAGTCCTTCCCCCGATGGCTTGAGCC
>8 dna:chromosome chromosome:NCBIM37:8:1:131738871:1 94715360 ID52652 U +
TGGCTTGAGCCACGCAGGGAATA
>8 dna:chromosome chromosome:NCBIM37:8:1:131738871:1 94715375 ID1220 U +
AGGGAATACACGGGAGACCACTCACT
>8 dna:chromosome chromosome:NCBIM37:8:1:131738871:1 94715375 ID1221 U +
AGGGAATACACGGGAGACCACTCACTC
>8 dna:chromosome chromosome:NCBIM37:8:1:131738871:1 94715375 ID1222 U +
AGGGAATACACGGGAGACCACTCACTCT
>8 dna:chromosome chromosome:NCBIM37:8:1:131738871:1 94715375 ID1223 U +
AGGGAATACACGGGAGACCACTCACTCTG
>8 dna:chromosome chromosome:NCBIM37:8:1:131738871:1 94715375 ID1224 U +
AGGGAATACACGGGAGACCACTCACTCTGT
>8 dna:chromosome chromosome:NCBIM37:8:1:131738871:1 94715376 ID5727 U +
GGGAATACACGGGAGACCACTCACTCTG
>8 dna:chromosome chromosome:NCBIM37:8:1:131738871:1 94715376 ID5728 U +
GGGAATACACGGGAGACCACTCACTCTGTC
>8 dna:chromosome chromosome:NCBIM37:8:1:131738871:1 94715376 ID5729 U +
GGGAATACACGGGAGACCACTCACTCTGTCT
>8 dna:chromosome chromosome:NCBIM37:8:1:131738871:1 94715436 ID65545 U +
TTCCTCTTTGTGACATGGGTTCCTGCCTT
>8 dna:chromosome chromosome:NCBIM37:8:1:131738871:1 94715437 ID29878 U +
TCCTCTTTGTGACATGGGTTCCTGCCTTC
>8 dna:chromosome chromosome:NCBIM37:8:1:131738871:1 94715437 ID29879 U +
TCCTCTTTGTGACATGGGTTCCTGCCTTCC
>8 dna:chromosome chromosome:NCBIM37:8:1:131738871:1 94715444 ID59012 U +
TGTGACATGGGTTCCTGCCTTCCATGTGTGC
>8 dna:chromosome chromosome:NCBIM37:8:1:131738871:1 94715468 ID60181 U +
TGTGTGCTGTTCACACACAGGGA
>8 dna:chromosome chromosome:NCBIM37:8:1:131738871:1 94715468 ID60182 U +
TGTGTGCTGTTCACACACAGGGAT
>8 dna:chromosome chromosome:NCBIM37:8:1:131738871:1 94715475 ID60700 U +
TGTTCACACACAGGGATGGCTGATGGA
>8 dna:chromosome chromosome:NCBIM37:8:1:131738871:1 94715478 ID24917 U +
TCACACACAGGGATGGCTGATGGAACCCA
>8 dna:chromosome chromosome:NCBIM37:8:1:131738871:1 94715478 ID24918 U +
TCACACACAGGGATGGCTGATGGAACCCACA
>8 dna:chromosome chromosome:NCBIM37:8:1:131738871:1 94715479 ID1885 U +
CACACACAGGGATGGCTGATGGAACCC
>8 dna:chromosome chromosome:NCBIM37:8:1:131738871:1 94715516 ID30360 U +
TCCTTGAAGAGAACCACGACTGTGGGTCCGG
>8 dna:chromosome chromosome:NCBIM37:8:1:131738871:1 94715520 ID35165 U +
TGAAGAGAACCACGACTGTGGGTCCGGCCCCT
>8 dna:chromosome chromosome:NCBIM37:8:1:131738871:1 94715526 ID3924 U +
GAACCACGACTGTGGGTCCGGCCCCTCCTT
>8 dna:chromosome chromosome:NCBIM37:8:1:131738871:1 94715538 ID54548 U +
TGGGTCCGGCCCCTCCTTAAGCTAGTCACCC
>8 dna:chromosome chromosome:NCBIM37:8:1:131738871:1 94715572 ID48245 U +
TGCTTATGAGGTCTTGAGTTCCTTGGCAA
>8 dna:chromosome chromosome:NCBIM37:8:1:131738871:1 94715572 ID48246 U +
TGCTTATGAGGTCTTGAGTTCCTTGGCAAA
>8 dna:chromosome chromosome:NCBIM37:8:1:131738871:1 94715578 ID39954 U +
TGAGGTCTTGAGTTCCTTG
>8 dna:chromosome chromosome:NCBIM37:8:1:131738871:1 94715578 ID39955 U +
TGAGGTCTTGAGTTCCTTGGCAAATGAAGGT
>8 dna:chromosome chromosome:NCBIM37:8:1:131738871:1 94715595 ID51333 U +
TGGCAAATGAAGGTGGCACACACACGCTG
>8 dna:chromosome chromosome:NCBIM37:8:1:131738871:1 94715595 ID51334 U +
TGGCAAATGAAGGTGGCACACACACGCTGG
>8 dna:chromosome chromosome:NCBIM37:8:1:131738871:1 94715640 ID44805 U +
TGCCAACAATTCTTCCAGATATACCT
>8 dna:chromosome chromosome:NCBIM37:8:1:131738871:1 94715640 ID44806 U +
TGCCAACAATTCTTCCAGATATACCTC
>8 dna:chromosome chromosome:NCBIM37:8:1:131738871:1 94715640 ID44807 U +
TGCCAACAATTCTTCCAGATATACCTCC
>8 dna:chromosome chromosome:NCBIM37:8:1:131738871:1 94715640 ID44808 U +
TGCCAACAATTCTTCCAGATATACCTCCC
>8 dna:chromosome chromosome:NCBIM37:8:1:131738871:1 94715640 ID44809 U +
TGCCAACAATTCTTCCAGATATACCTCCCC
>8 dna:chromosome chromosome:NCBIM37:8:1:131738871:1 94715640 ID44810 U +
TGCCAACAATTCTTCCAGATATACCTCCCCC
>8 dna:chromosome chromosome:NCBIM37:8:1:131738871:1 94715685 ID49124 U +
TGGAAATCTTTCATTCTGCACAATGTTATT
>8 dna:chromosome chromosome:NCBIM37:8:1:131738871:1 94715685 ID49125 U +
TGGAAATCTTTCATTCTGCACAATGTTATTC
>8 dna:chromosome chromosome:NCBIM37:8:1:131738871:1 94715686 ID5319 U +
GGAAATCTTTCATTCTGCACAATGTT
>8 dna:chromosome chromosome:NCBIM37:8:1:131738871:1 94715694 ID65106 U +
TTCATTCTGCACAATGTTATTCCTGTGAG
>8 dna:chromosome chromosome:NCBIM37:8:1:131738871:1 94715694 ID65107 U +
TTCATTCTGCACAATGTTATTCCTGTGAGG
>8 dna:chromosome chromosome:NCBIM37:8:1:131738871:1 94715713 ID65575 U +
TTCCTGTGAGGGAACCTGAAGCCTCAAAGT
>8 dna:chromosome chromosome:NCBIM37:8:1:131738871:1 94715736 ID24339 U +
TCAAAGTTAAGGCCTTAAGAAATCAGTCTT
>8 dna:chromosome chromosome:NCBIM37:8:1:131738871:1 94715751 ID9460 U +
TAAGAAATCAGTCTTTAGGCATTACCCTC
>8 dna:chromosome chromosome:NCBIM37:8:1:131738871:1 94715751 ID9461 U +
TAAGAAATCAGTCTTTAGGCATTACCCTCT
>8 dna:chromosome chromosome:NCBIM37:8:1:131738871:1 94715766 ID19712 U +
TAGGCATTACCCTCTACATGCCCCC
>8 dna:chromosome chromosome:NCBIM37:8:1:131738871:1 94715778 ID31372 U +
TCTACATGCCCCCCACACCCCTGCAAGCCC
>8 dna:chromosome chromosome:NCBIM37:8:1:131738871:1 94715799 ID43155 U +
TGCAAGCCCTGCCATGCATTGGGGTAGATG
>8 dna:chromosome chromosome:NCBIM37:8:1:131738871:1 94715808 ID45631 U +
TGCCATGCATTGGGGTAGATGTCG
>8 dna:chromosome chromosome:NCBIM37:8:1:131738871:1 94715808 ID45632 U +
TGCCATGCATTGGGGTAGATGTCGGG
>8 dna:chromosome chromosome:NCBIM37:8:1:131738871:1 94715809 ID4941 U +
GCCATGCATTGGGGTAGATGTCGGGAAAC
>8 dna:chromosome chromosome:NCBIM37:8:1:131738871:1 94715813 ID44612 U +
TGCATTGGGGTAGATGTCGGGAAA
>8 dna:chromosome chromosome:NCBIM37:8:1:131738871:1 94715813 ID44613 U +
TGCATTGGGGTAGATGTCGGGAAAC
>8 dna:chromosome chromosome:NCBIM37:8:1:131738871:1 94715813 ID44614 U +
TGCATTGGGGTAGATGTCGGGAAACTTGGC
>8 dna:chromosome chromosome:NCBIM37:8:1:131738871:1 94715892 ID24622 U +
TCAAGGTCTGAGGTTGCCACCTGA
>8 dna:chromosome chromosome:NCBIM37:8:1:131738871:1 94715900 ID40037 U +
TGAGGTTGCCACCTGATCAGCCTGTCC
>8 dna:chromosome chromosome:NCBIM37:8:1:131738871:1 94715900 ID40038 U +
TGAGGTTGCCACCTGATCAGCCTGTCCCT
>8 dna:chromosome chromosome:NCBIM37:8:1:131738871:1 94715952 ID47966 U +
TGCTGGGTGCTGCTGTGAAGGGTTTTG
>8 dna:chromosome chromosome:NCBIM37:8:1:131738871:1 94716030 ID26373 U +
TCATGAGGGCAAGAGTTAAATTACAGCTG
>8 dna:chromosome chromosome:NCBIM37:8:1:131738871:1 94716033 ID39835 U +
TGAGGGCAAGAGTTAAATTACAGCTGT
>8 dna:chromosome chromosome:NCBIM37:8:1:131738871:1 94716033 ID39836 U +
TGAGGGCAAGAGTTAAATTACAGCTGTG
>8 dna:chromosome chromosome:NCBIM37:8:1:131738871:1 94716033 ID39837 U +
TGAGGGCAAGAGTTAAATTACAGCTGTGA
>8 dna:chromosome chromosome:NCBIM37:8:1:131738871:1 94716033 ID39838 U +
TGAGGGCAAGAGTTAAATTACAGCTGTGAC
>8 dna:chromosome chromosome:NCBIM37:8:1:131738871:1 94716077 ID53595 U +
TGGGATCCATGGTGATCTGAGAATAGGGA
>8 dna:chromosome chromosome:NCBIM37:8:1:131738871:1 94716086 ID56037 U +
TGGTGATCTGAGAATAGGGACCGGGG
>8 dna:chromosome chromosome:NCBIM37:8:1:131738871:1 94716086 ID56038 U +
TGGTGATCTGAGAATAGGGACCGGGGT
>8 dna:chromosome chromosome:NCBIM37:8:1:131738871:1 94716089 ID41430 U +
TGATCTGAGAATAGGGACCGGGGTGT
>8 dna:chromosome chromosome:NCBIM37:8:1:131738871:1 94716089 ID41431 U +
TGATCTGAGAATAGGGACCGGGGTGTCTGA
>8 dna:chromosome chromosome:NCBIM37:8:1:131738871:1 94716094 ID38309 U +
TGAGAATAGGGACCGGGGTGTCTGATTT
>8 dna:chromosome chromosome:NCBIM37:8:1:131738871:1 94716094 ID38310 U +
TGAGAATAGGGACCGGGGTGTCTGATTTG
>8 dna:chromosome chromosome:NCBIM37:8:1:131738871:1 94716094 ID38311 U +
TGAGAATAGGGACCGGGGTGTCTGATTTGT
>8 dna:chromosome chromosome:NCBIM37:8:1:131738871:1 94716116 ID42486 U +
TGATTTGTGAGAGTGAGGACAGCCTCAG
>8 dna:chromosome chromosome:NCBIM37:8:1:131738871:1 94716116 ID42487 U +
TGATTTGTGAGAGTGAGGACAGCCTCAGT
>8 dna:chromosome chromosome:NCBIM37:8:1:131738871:1 94716129 ID39710 U +
TGAGGACAGCCTCAGTGACAACAGAGC
>8 dna:chromosome chromosome:NCBIM37:8:1:131738871:1 94716181 ID14322 U +
TACCTCCACGAGGATGGTGATAC
>8 dna:chromosome chromosome:NCBIM37:8:1:131738871:1 94716181 ID14323 U +
TACCTCCACGAGGATGGTGATACAGTGC
>8 dna:chromosome chromosome:NCBIM37:8:1:131738871:1 94716198 ID40821 U +
TGATACAGTGCCACGGGCTTGTGCGA
>8 dna:chromosome chromosome:NCBIM37:8:1:131738871:1 94716219 ID46667 U +
TGCGAAGCCCCCGAGGATGGAAGTAGG
>8 dna:chromosome chromosome:NCBIM37:8:1:131738871:1 94716236 ID49648 U +
TGGAAGTAGGGAAGCCACATCTTTGTGTGGT
>8 dna:chromosome chromosome:NCBIM37:8:1:131738871:1 94716251 ID1972 U +
CACATCTTTGTGTGGTTGGAGTGGAGA
>8 dna:chromosome chromosome:NCBIM37:8:1:131738871:1 94716382 ID53030 U +
TGGGAATCCGCAGAGGAAATTAATGA
>8 dna:chromosome chromosome:NCBIM37:8:1:131738871:1 94716382 ID53031 U +
TGGGAATCCGCAGAGGAAATTAATGAAGG
>8 dna:chromosome chromosome:NCBIM37:8:1:131738871:1 94716382 ID53032 U +
TGGGAATCCGCAGAGGAAATTAATGAAGGC
>8 dna:chromosome chromosome:NCBIM37:8:1:131738871:1 94716382 ID53033 U +
TGGGAATCCGCAGAGGAAATTAATGAAGGCT
>8 dna:chromosome chromosome:NCBIM37:8:1:131738871:1 94716410 ID5144 U +
GCTCAGCTGGTTTGTGAGAAGAG
>8 dna:chromosome chromosome:NCBIM37:8:1:131738871:1 94716411 ID3416 U +
CTCAGCTGGTTTGTGAGAAGAGGCA
>8 dna:chromosome chromosome:NCBIM37:8:1:131738871:1 94716424 ID38213 U +
TGAGAAGAGGCAGAAGAAATCAGGCC
>8 dna:chromosome chromosome:NCBIM37:8:1:131738871:1 94716505 ID52746 U +
TGGGAAACTGGAAGACTTGGCCTGC
>8 dna:chromosome chromosome:NCBIM37:8:1:131738871:1 94716505 ID52747 U +
TGGGAAACTGGAAGACTTGGCCTGCTG
>8 dna:chromosome chromosome:NCBIM37:8:1:131738871:1 94716505 ID52748 U +
TGGGAAACTGGAAGACTTGGCCTGCTGTG
>8 dna:chromosome chromosome:NCBIM37:8:1:131738871:1 94716513 ID49409 U +
TGGAAGACTTGGCCTGCTGTGAATGC
>8 dna:chromosome chromosome:NCBIM37:8:1:131738871:1 94716513 ID49410 U +
TGGAAGACTTGGCCTGCTGTGAATGCAGTGT
>8 dna:chromosome chromosome:NCBIM37:8:1:131738871:1 94716530 ID58956 U +
TGTGAATGCAGTGTACCAGGATGGAGA
>8 dna:chromosome chromosome:NCBIM37:8:1:131738871:1 94716530 ID58957 U +
TGTGAATGCAGTGTACCAGGATGGAGAC
>8 dna:chromosome chromosome:NCBIM37:8:1:131738871:1 94716530 ID58958 U +
TGTGAATGCAGTGTACCAGGATGGAGACA
>8 dna:chromosome chromosome:NCBIM37:8:1:131738871:1 94716532 ID35953 U +
TGAATGCAGTGTACCAGGATGGAGA
>8 dna:chromosome chromosome:NCBIM37:8:1:131738871:1 94716532 ID35954 U +
TGAATGCAGTGTACCAGGATGGAGAC
>8 dna:chromosome chromosome:NCBIM37:8:1:131738871:1 94716532 ID35955 U +
TGAATGCAGTGTACCAGGATGGAGACA
>8 dna:chromosome chromosome:NCBIM37:8:1:131738871:1 94716532 ID35956 U +
TGAATGCAGTGTACCAGGATGGAGACAGA
>8 dna:chromosome chromosome:NCBIM37:8:1:131738871:1 94716533 ID4046 U +
GAATGCAGTGTACCAGGATGGAGAC
>8 dna:chromosome chromosome:NCBIM37:8:1:131738871:1 94716536 ID44188 U +
TGCAGTGTACCAGGATGGAGACAGAGGT
>8 dna:chromosome chromosome:NCBIM37:8:1:131738871:1 94716543 ID13877 U +
TACCAGGATGGAGACAGAGGTGCAG
>8 dna:chromosome chromosome:NCBIM37:8:1:131738871:1 94716543 ID13878 U +
TACCAGGATGGAGACAGAGGTGCAGG
>8 dna:chromosome chromosome:NCBIM37:8:1:131738871:1 94716597 ID53546 U +
TGGGATAGAAGGAAATGCAGATGAGGC
>8 dna:chromosome chromosome:NCBIM37:8:1:131738871:1 94716602 ID16477 U +
TAGAAGGAAATGCAGATGAGGCAGA
>8 dna:chromosome chromosome:NCBIM37:8:1:131738871:1 94716602 ID16478 U +
TAGAAGGAAATGCAGATGAGGCAGAGGG
>8 dna:chromosome chromosome:NCBIM37:8:1:131738871:1 94716646 ID54226 U +
TGGGCTGCTGATTTAGAAGCAGGCACT
>8 dna:chromosome chromosome:NCBIM37:8:1:131738871:1 94716712 ID32212 U +
TCTGACTGGTGGTTCCCTGATGAATAGCAA
>8 dna:chromosome chromosome:NCBIM37:8:1:131738871:1 94716718 ID56232 U +
TGGTGGTTCCCTGATGAATAGCAAAGC
>8 dna:chromosome chromosome:NCBIM37:8:1:131738871:1 94716718 ID56233 U +
TGGTGGTTCCCTGATGAATAGCAAAGCTAG
>8 dna:chromosome chromosome:NCBIM37:8:1:131738871:1 94716754 ID28435 U +
TCCCATAACCTTCCAGTGACTCCCATGGC
>8 dna:chromosome chromosome:NCBIM37:8:1:131738871:1 94716759 ID8989 U +
TAACCTTCCAGTGACTCCCATGGCTTCTG
>8 dna:chromosome chromosome:NCBIM37:8:1:131738871:1 94716836 ID40812 U +
TGATACACAGAGATTCTTAAAAGAGGAGGG
>8 dna:chromosome chromosome:NCBIM37:8:1:131738871:1 94716836 ID40813 U +
TGATACACAGAGATTCTTAAAAGAGGAGGGC
>8 dna:chromosome chromosome:NCBIM37:8:1:131738871:1 94716874 ID21189 U +
TAGTTAAAGGGCACATAGCAAGTTGTAAAC
>8 dna:chromosome chromosome:NCBIM37:8:1:131738871:1 94716877 ID63581 U +
TTAAAGGGCACATAGCAAGTTGTAAACAAG
>8 dna:chromosome chromosome:NCBIM37:8:1:131738871:1 94716878 ID7844 U +
TAAAGGGCACATAGCAAGTTGTAAACAAGT
>8 dna:chromosome chromosome:NCBIM37:8:1:131738871:1 94716889 ID17899 U +
TAGCAAGTTGTAAACAAGTTTCTGTCAAT
>8 dna:chromosome chromosome:NCBIM37:8:1:131738871:1 94716889 ID17900 U +
TAGCAAGTTGTAAACAAGTTTCTGTCAATA
>8 dna:chromosome chromosome:NCBIM37:8:1:131738871:1 94716889 ID17901 U +
TAGCAAGTTGTAAACAAGTTTCTGTCAATAG
>8 dna:chromosome chromosome:NCBIM37:8:1:131738871:1 94716949 ID58435 U +
TGTCATTTGCTCTATGGTGGATCATCA
>8 dna:chromosome chromosome:NCBIM37:8:1:131738871:1 94716956 ID47622 U +
TGCTCTATGGTGGATCATCATCATTGTCAAT
>8 dna:chromosome chromosome:NCBIM37:8:1:131738871:1 94716962 ID1582 U +
ATGGTGGATCATCATCATTGTCAATATCGCC
>8 dna:chromosome chromosome:NCBIM37:8:1:131738871:1 94716963 ID56188 U +
TGGTGGATCATCATCATTGTCAATATC
>8 dna:chromosome chromosome:NCBIM37:8:1:131738871:1 94716963 ID56189 U +
TGGTGGATCATCATCATTGTCAATATCGC
>8 dna:chromosome chromosome:NCBIM37:8:1:131738871:1 94716963 ID56190 U +
TGGTGGATCATCATCATTGTCAATATCGCC
>8 dna:chromosome chromosome:NCBIM37:8:1:131738871:1 94716965 ID6153 U +
GTGGATCATCATCATTGTCAATATCGCCTC
>8 dna:chromosome chromosome:NCBIM37:8:1:131738871:1 94716973 ID26293 U +
TCATCATTGTCAATATCGCCTCTCATTC
>8 dna:chromosome chromosome:NCBIM37:8:1:131738871:1 94716973 ID26294 U +
TCATCATTGTCAATATCGCCTCTCATTCT
>8 dna:chromosome chromosome:NCBIM37:8:1:131738871:1 94716973 ID26295 U +
TCATCATTGTCAATATCGCCTCTCATTCTC
>8 dna:chromosome chromosome:NCBIM37:8:1:131738871:1 94716976 ID26550 U +
TCATTGTCAATATCGCCTCTCATTCTCTGG
>8 dna:chromosome chromosome:NCBIM37:8:1:131738871:1 94716979 ID67805 U +
TTGTCAATATCGCCTCTCATTCTCTGGGA
>8 dna:chromosome chromosome:NCBIM37:8:1:131738871:1 94716980 ID58078 U +
TGTCAATATCGCCTCTCATTCT
>8 dna:chromosome chromosome:NCBIM37:8:1:131738871:1 94717003 ID52945 U +
TGGGAAGCCACAGTGATTCTATGAAAGC
>8 dna:chromosome chromosome:NCBIM37:8:1:131738871:1 94717012 ID486 U +
ACAGTGATTCTATGAAAGCAAAGTCTTA
>8 dna:chromosome chromosome:NCBIM37:8:1:131738871:1 94717024 ID34052 U +
TGAAAGCAAAGTCTTAGATTCCACAGAGG
>8 dna:chromosome chromosome:NCBIM37:8:1:131738871:1 94717038 ID17716 U +
TAGATTCCACAGAGGAGACCATGCGGTAC
>8 dna:chromosome chromosome:NCBIM37:8:1:131738871:1 94717059 ID46812 U +
TGCGGTACTTGTCTTTCTGTGTCTG
>8 dna:chromosome chromosome:NCBIM37:8:1:131738871:1 94717059 ID46813 U +
TGCGGTACTTGTCTTTCTGTGTCTGGCCT
>8 dna:chromosome chromosome:NCBIM37:8:1:131738871:1 94717059 ID46814 U +
TGCGGTACTTGTCTTTCTGTGTCTGGCCTG
>8 dna:chromosome chromosome:NCBIM37:8:1:131738871:1 94717064 ID15803 U +
TACTTGTCTTTCTGTGTCTGGCCTGCTTA
>8 dna:chromosome chromosome:NCBIM37:8:1:131738871:1 94717064 ID15804 U +
TACTTGTCTTTCTGTGTCTGGCCTGCTTACT
>8 dna:chromosome chromosome:NCBIM37:8:1:131738871:1 94717067 ID67864 U +
TTGTCTTTCTGTGTCTGGCCTGCTTACTT
>8 dna:chromosome chromosome:NCBIM37:8:1:131738871:1 94717070 ID33230 U +
TCTTTCTGTGTCTGGCCTGCTTACTTAAT
>8 dna:chromosome chromosome:NCBIM37:8:1:131738871:1 94717076 ID60114 U +
TGTGTCTGGCCTGCTTACTTAATATATC
>8 dna:chromosome chromosome:NCBIM37:8:1:131738871:1 94717079 ID6061 U +
GTCTGGCCTGCTTACTTAATATATCCTGT
>8 dna:chromosome chromosome:NCBIM37:8:1:131738871:1 94717082 ID52207 U +
TGGCCTGCTTACTTAATATATCCTGTCC
>8 dna:chromosome chromosome:NCBIM37:8:1:131738871:1 94717085 ID3039 U +
CCTGCTTACTTAATATATCCTGTCCTTTGG
>8 dna:chromosome chromosome:NCBIM37:8:1:131738871:1 94717172 ID65294 U +
TTCCAGTCTATGAACACATGTGCCACATTA
>8 dna:chromosome chromosome:NCBIM37:8:1:131738871:1 94717173 ID27747 U +
TCCAGTCTATGAACACATGTGCCACATTA
>8 dna:chromosome chromosome:NCBIM37:8:1:131738871:1 94717173 ID27748 U +
TCCAGTCTATGAACACATGTGCCACATTAT
>8 dna:chromosome chromosome:NCBIM37:8:1:131738871:1 94717173 ID27749 U +
TCCAGTCTATGAACACATGTGCCACATTATC
>8 dna:chromosome chromosome:NCBIM37:8:1:131738871:1 94717180 ID22673 U +
TATGAACACATGTGCCACATTATCCAT
>8 dna:chromosome chromosome:NCBIM37:8:1:131738871:1 94717180 ID22674 U +
TATGAACACATGTGCCACATTATCCATC
>8 dna:chromosome chromosome:NCBIM37:8:1:131738871:1 94717180 ID22675 U +
TATGAACACATGTGCCACATTATCCATCC
>8 dna:chromosome chromosome:NCBIM37:8:1:131738871:1 94717180 ID22676 U +
TATGAACACATGTGCCACATTATCCATCCA
>8 dna:chromosome chromosome:NCBIM37:8:1:131738871:1 94717182 ID34645 U +
TGAACACATGTGCCACATTATCCATCCATC
>8 dna:chromosome chromosome:NCBIM37:8:1:131738871:1 94717182 ID34646 U +
TGAACACATGTGCCACATTATCCATCCATCT
>8 dna:chromosome chromosome:NCBIM37:8:1:131738871:1 94717255 ID69039 U +
TTTTTTTTTAAACCTAGAGCGATTCAATTC
>8 dna:chromosome chromosome:NCBIM37:8:1:131738871:1 94717262 ID63544 U +
TTAAACCTAGAGCGATTCAATTCTGTCAA
>8 dna:chromosome chromosome:NCBIM37:8:1:131738871:1 94717337 ID28532 U +
TCCCCAAAGATGTCAAGATATTGTCTGTGT
>8 dna:chromosome chromosome:NCBIM37:8:1:131738871:1 94717347 ID58039 U +
TGTCAAGATATTGTCTGTGTCTTTTTTGA
>8 dna:chromosome chromosome:NCBIM37:8:1:131738871:1 94717492 ID56615 U +
TGGTTCTGTCTATCCCATGGTCAAGGAC
>8 dna:chromosome chromosome:NCBIM37:8:1:131738871:1 94717499 ID6045 U +
GTCTATCCCATGGTCAAGGACCTGGTGAC
>8 dna:chromosome chromosome:NCBIM37:8:1:131738871:1 94717546 ID65018 U +
TTCATCAGCAATATTCCATTAGTCAGGGGA
>8 dna:chromosome chromosome:NCBIM37:8:1:131738871:1 94717547 ID26277 U +
TCATCAGCAATATTCCATTAGTCAGGGGAGC
>8 dna:chromosome chromosome:NCBIM37:8:1:131738871:1 94717581 ID54109 U +
TGGGCCAGTCTTTCAGGTTCCTGGAGACA
>8 dna:chromosome chromosome:NCBIM37:8:1:131738871:1 94717630 ID57421 U +
TGTAATGACTTCTGGCACCAAGTGTGGT
>8 dna:chromosome chromosome:NCBIM37:8:1:131738871:1 94717652 ID59960 U +
TGTGGTGCTGGTGAGATCTTACTTGCGTT
>8 dna:chromosome chromosome:NCBIM37:8:1:131738871:1 94717664 ID4417 U +
GAGATCTTACTTGCGTTGTCTTCATAACA
>8 dna:chromosome chromosome:NCBIM37:8:1:131738871:1 94717704 ID63783 U +
TTAATTATAGGATCTGCTGAGATTCTGGCG
>8 dna:chromosome chromosome:NCBIM37:8:1:131738871:1 94717705 ID11553 U +
TAATTATAGGATCTGCTGAGATTCTGGCGC
>8 dna:chromosome chromosome:NCBIM37:8:1:131738871:1 94717708 ID64307 U +
TTATAGGATCTGCTGAGATTCTGGCGCGT
>8 dna:chromosome chromosome:NCBIM37:8:1:131738871:1 94717718 ID47790 U +
TGCTGAGATTCTGGCGCGTGCTCTAAC
>8 dna:chromosome chromosome:NCBIM37:8:1:131738871:1 94717718 ID47791 U +
TGCTGAGATTCTGGCGCGTGCTCTAACAA
>8 dna:chromosome chromosome:NCBIM37:8:1:131738871:1 94717741 ID8450 U +
TAACAATCTCTCCCACTGCCCGTAGCAC
>8 dna:chromosome chromosome:NCBIM37:8:1:131738871:1 94717822 ID4037 U +
GAATCATACTTAACTGCTTCCTATCTCCCA
>8 dna:chromosome chromosome:NCBIM37:8:1:131738871:1 94717864 ID45220 U +
TGCCACTCTGTTCAGTTAATTATACTTTCC
>8 dna:chromosome chromosome:NCBIM37:8:1:131738871:1 94717994 ID11127 U +
TAATCCAGGTTTGTGTCTCGGCTTGCACTT
>8 dna:chromosome chromosome:NCBIM37:8:1:131738871:1 94718149 ID1985 U +
CACATTCAATACATTTCTAACGGGCCCGTC
>8 dna:chromosome chromosome:NCBIM37:8:1:131738871:1 94718218 ID30608 U +
TCGAAGAGGTGAAGCTTTTAAAATGTGCAAC
>8 dna:chromosome chromosome:NCBIM37:8:1:131738871:1 94718909 ID28874 U +
TCCCTGTTTTCTGAGACCTAACACCAACAC
