# Supplementary material for: proTRAC - a software for probabilistic piRNA cluster detection, visualization and analysis
Source: BMC Bioinformatics. 2012 Jan 10;13:5. doi: 10.1186/1471-2105-13-5 (PMC3293768; doi:10.1186/1471-2105-13-5)
Supplement: Additional file 5 — proTRAC results folder containing a picture and a FASTA file for each detected mouse cluster. After decompression, the folder can be opened as former session in proTRAC. Alternatively, each file can be opened separately with any standard text-editor or graphic-viewer respectively. [file 1471-2105-13-5-S5.ZIP › proTRAC_results_mouse/bidirectional_clusters/Cluster_92.fas]

>8 dna:chromosome chromosome:NCBIM37:8:1:131738871:1 127417107 ID34575 U -
TGAAATTGTGTGGCTGCGATGCCGATTTGGT
>8 dna:chromosome chromosome:NCBIM37:8:1:131738871:1 127417111 ID41514 U -
TGATGAAATTGTGTGGCTGCGATGCCGATT
>8 dna:chromosome chromosome:NCBIM37:8:1:131738871:1 127417227 ID53850 U -
TGGGATTAAATTATGCTCCACTATGCCTTGC
>8 dna:chromosome chromosome:NCBIM37:8:1:131738871:1 127417228 ID53849 U -
TGGGATTAAATTATGCTCCACTATGCCTTG
>8 dna:chromosome chromosome:NCBIM37:8:1:131738871:1 127417229 ID53848 U -
TGGGATTAAATTATGCTCCACTATGCCTT
>8 dna:chromosome chromosome:NCBIM37:8:1:131738871:1 127417230 ID53847 U -
TGGGATTAAATTATGCTCCACTATGCCT
>8 dna:chromosome chromosome:NCBIM37:8:1:131738871:1 127417535 ID58475 U -
TGTCCATTGGGTCTAAAGGCTATTTCTTGT
>8 dna:chromosome chromosome:NCBIM37:8:1:131738871:1 127418181 ID33924 U -
TGAAACTTAGTAACTGAGTAGAGATGC
>8 dna:chromosome chromosome:NCBIM37:8:1:131738871:1 127418189 ID41902 U -
TGATGGTTTTTGAAACTTAGTAACTGAGT
>8 dna:chromosome chromosome:NCBIM37:8:1:131738871:1 127418202 ID12709 U -
TACACCTGCTGCCCTGATGGTTTTTGAAAC
>8 dna:chromosome chromosome:NCBIM37:8:1:131738871:1 127418296 ID53881 U -
TGGGATTACAGGAATGTGCCATAATGCTAT
>8 dna:chromosome chromosome:NCBIM37:8:1:131738871:1 127418297 ID53880 U -
TGGGATTACAGGAATGTGCCATAATGCTA
>8 dna:chromosome chromosome:NCBIM37:8:1:131738871:1 127418330 ID36187 U -
TGAATTTCTAATCCTGACTCCACATCCCAA
>8 dna:chromosome chromosome:NCBIM37:8:1:131738871:1 127423243 ID52172 M +
TGGCCTCGAACTCAGAAATCCGCCTGCCTC
>8 dna:chromosome chromosome:NCBIM37:8:1:131738871:1 127423248 ID30586 M +
TCGAACTCAGAAATCCGCCTGCCTCTG
>8 dna:chromosome chromosome:NCBIM37:8:1:131738871:1 127423248 ID30587 M +
TCGAACTCAGAAATCCGCCTGCCTCTGC
>8 dna:chromosome chromosome:NCBIM37:8:1:131738871:1 127423248 ID30588 M +
TCGAACTCAGAAATCCGCCTGCCTCTGCCT
>8 dna:chromosome chromosome:NCBIM37:8:1:131738871:1 127423248 ID30589 M +
TCGAACTCAGAAATCCGCCTGCCTCTGCCTC
>8 dna:chromosome chromosome:NCBIM37:8:1:131738871:1 127423252 ID714 M +
ACTCAGAAATCCGCCTGCCTCTGCCTCC
>8 dna:chromosome chromosome:NCBIM37:8:1:131738871:1 127423928 ID714 M -
ACTCAGAAATCCGCCTGCCTCTGCCTCC
>8 dna:chromosome chromosome:NCBIM37:8:1:131738871:1 127423961 ID49286 M -
TGGAACTCACTCTGTAGACCAGGCTGGC
