# Supplementary material for: proTRAC - a software for probabilistic piRNA cluster detection, visualization and analysis
Source: BMC Bioinformatics. 2012 Jan 10;13:5. doi: 10.1186/1471-2105-13-5 (PMC3293768; doi:10.1186/1471-2105-13-5)
Supplement: Additional file 5 — proTRAC results folder containing a picture and a FASTA file for each detected mouse cluster. After decompression, the folder can be opened as former session in proTRAC. Alternatively, each file can be opened separately with any standard text-editor or graphic-viewer respectively. [file 1471-2105-13-5-S5.ZIP › proTRAC_results_mouse/monodirectional_clusters/Cluster_1.fas]

>19 dna:chromosome chromosome:NCBIM37:19:1:61342430:1 37330562 ID13406 U -
TACATGGGTGACAAGGAGGTCAGGTGTTA
>19 dna:chromosome chromosome:NCBIM37:19:1:61342430:1 37330584 ID57999 U -
TGTCAAAGGAAGCCTTACTATACATGG
>19 dna:chromosome chromosome:NCBIM37:19:1:61342430:1 37330696 ID22298 U -
TATCAGGTGGAGGCAGAAGTGTCAGGC
>19 dna:chromosome chromosome:NCBIM37:19:1:61342430:1 37330861 ID50918 U -
TGGATCTTCCATATTTAACTTTGCATAGCCA
>19 dna:chromosome chromosome:NCBIM37:19:1:61342430:1 37331001 ID50171 U -
TGGACATTTTCAGCCTTGAGATCAGTGTCT
>19 dna:chromosome chromosome:NCBIM37:19:1:61342430:1 37331165 ID33733 U -
TGAAAATGGTTGTGTTAAGGTTTACAGTC
>19 dna:chromosome chromosome:NCBIM37:19:1:61342430:1 37331250 ID1776 U -
CAAGAGATAGCTTATTCTGAGCCAGATGTG
>19 dna:chromosome chromosome:NCBIM37:19:1:61342430:1 37331258 ID24389 U -
TCAAATGGAACAAGAGATAGCTTATTCTGAGC
>19 dna:chromosome chromosome:NCBIM37:19:1:61342430:1 37331736 ID59242 U -
TGTGAGGTGAAGTCAGATTGTTGACTGA
>19 dna:chromosome chromosome:NCBIM37:19:1:61342430:1 37331743 ID567 U -
ACCATTCCTGTGAGGTGAAGTCAGATTGT
>19 dna:chromosome chromosome:NCBIM37:19:1:61342430:1 37331789 ID50024 U -
TGGAATTTGCAGCTCTCCTGCTTCAGCCTC
>19 dna:chromosome chromosome:NCBIM37:19:1:61342430:1 37331790 ID50023 U -
TGGAATTTGCAGCTCTCCTGCTTCAGCCT
>19 dna:chromosome chromosome:NCBIM37:19:1:61342430:1 37331866 ID39252 U -
TGAGCAGTTGTCTTTAGATGATGTGTAGCC
>19 dna:chromosome chromosome:NCBIM37:19:1:61342430:1 37331867 ID39251 U -
TGAGCAGTTGTCTTTAGATGATGTGTAGC
>19 dna:chromosome chromosome:NCBIM37:19:1:61342430:1 37331869 ID39250 U -
TGAGCAGTTGTCTTTAGATGATGTGTA
>19 dna:chromosome chromosome:NCBIM37:19:1:61342430:1 37332079 ID44039 U -
TGCAGCTTTCGTTGCTTTGGTGCCCAGTGG
>19 dna:chromosome chromosome:NCBIM37:19:1:61342430:1 37332202 ID12050 U -
TACAAATGGTGGCGATTTGTGCCGATTGGC
>19 dna:chromosome chromosome:NCBIM37:19:1:61342430:1 37332212 ID21376 U -
TAGTTTCAGTACAAATGGTGGCGATTTGT
>19 dna:chromosome chromosome:NCBIM37:19:1:61342430:1 37332217 ID65878 U -
TTCTAGTTTCAGTACAAATGGTGGCGA
>19 dna:chromosome chromosome:NCBIM37:19:1:61342430:1 37332220 ID35767 U -
TGAATATTCTAGTTTCAGTACAAATGGTGG
>19 dna:chromosome chromosome:NCBIM37:19:1:61342430:1 37332285 ID13182 U -
TACATAAAAAGGCATCCTTGTTGAATATA
>19 dna:chromosome chromosome:NCBIM37:19:1:61342430:1 37332315 ID36056 U -
TGAATGTTAATCATAGCCCTAAACATTCTT
>19 dna:chromosome chromosome:NCBIM37:19:1:61342430:1 37332342 ID67301 U -
TTGGCCATTTAAGTCATTCTCACTTTCTGA
>19 dna:chromosome chromosome:NCBIM37:19:1:61342430:1 37332373 ID60488 U -
TGTTAATTGTGTGCCCCTTAAGTCTGACT
>19 dna:chromosome chromosome:NCBIM37:19:1:61342430:1 37332377 ID8250 U -
TAAATGTTAATTGTGTGCCCCTTAAGTCT
>19 dna:chromosome chromosome:NCBIM37:19:1:61342430:1 37332384 ID23518 U -
TATTATTCTAAATGTTAATTGTGTGCCCCT
>19 dna:chromosome chromosome:NCBIM37:19:1:61342430:1 37332384 ID64434 U -
TTATTATTCTAAATGTTAATTGTGTGCCCCT
>19 dna:chromosome chromosome:NCBIM37:19:1:61342430:1 37332385 ID23517 U -
TATTATTCTAAATGTTAATTGTGTGCCCC
>19 dna:chromosome chromosome:NCBIM37:19:1:61342430:1 37332385 ID64433 U -
TTATTATTCTAAATGTTAATTGTGTGCCCC
>19 dna:chromosome chromosome:NCBIM37:19:1:61342430:1 37332660 ID20926 U -
TAGTCTGGTGACTATTCACAAGTTGAGCTC
>19 dna:chromosome chromosome:NCBIM37:19:1:61342430:1 37332704 ID37512 U -
TGACGTTTAATATTGATGCTGGTTAGTAC
>19 dna:chromosome chromosome:NCBIM37:19:1:61342430:1 37332706 ID23659 U -
TATTGACGTTTAATATTGATGCTGGTTAGT
>19 dna:chromosome chromosome:NCBIM37:19:1:61342430:1 37332747 ID37626 U -
TGACTCCTCACCAGGGCCCTTGGCTACTCTC
>19 dna:chromosome chromosome:NCBIM37:19:1:61342430:1 37332748 ID37625 U -
TGACTCCTCACCAGGGCCCTTGGCTACTCT
>19 dna:chromosome chromosome:NCBIM37:19:1:61342430:1 37332750 ID37624 U -
TGACTCCTCACCAGGGCCCTTGGCTACT
>19 dna:chromosome chromosome:NCBIM37:19:1:61342430:1 37332798 ID60365 U -
TGTGTTTTGTTCCTATCTCTCACTCAAGGT
>19 dna:chromosome chromosome:NCBIM37:19:1:61342430:1 37332799 ID60364 U -
TGTGTTTTGTTCCTATCTCTCACTCAAGG
>19 dna:chromosome chromosome:NCBIM37:19:1:61342430:1 37332955 ID10528 U -
TAAGTGCAAAGGATGGAAATCTTGTTCCCTC
>19 dna:chromosome chromosome:NCBIM37:19:1:61342430:1 37332969 ID32947 U -
TCTTCAATTAAAGCTAAGTGCAAAGGATGGA
>19 dna:chromosome chromosome:NCBIM37:19:1:61342430:1 37333025 ID50659 U -
TGGAGTAGATTCTTGCTTCTGGAGAACTCT
>19 dna:chromosome chromosome:NCBIM37:19:1:61342430:1 37333082 ID25455 U -
TCACTTTAGTGTCAGCCTAAGCACGGAGA
>19 dna:chromosome chromosome:NCBIM37:19:1:61342430:1 37333147 ID31151 U -
TCTAAACTCGGGTTTCAGAGTGATGCCGCCAT
>19 dna:chromosome chromosome:NCBIM37:19:1:61342430:1 37333149 ID31150 U -
TCTAAACTCGGGTTTCAGAGTGATGCCGCC
>19 dna:chromosome chromosome:NCBIM37:19:1:61342430:1 37333150 ID31149 U -
TCTAAACTCGGGTTTCAGAGTGATGCCGC
>19 dna:chromosome chromosome:NCBIM37:19:1:61342430:1 37333155 ID9651 U -
TAAGACTCTAAACTCGGGTTTCAGAGTGAT
>19 dna:chromosome chromosome:NCBIM37:19:1:61342430:1 37333178 ID4475 U -
GAGCTTTATCAGAGCAACTTCGCTTAAGACT
>19 dna:chromosome chromosome:NCBIM37:19:1:61342430:1 37333221 ID31484 U -
TCTAGTTTGCACAGGGCTCGCAGTGTTTG
>19 dna:chromosome chromosome:NCBIM37:19:1:61342430:1 37333245 ID9920 U -
TAAGATTCTTCAATGGCCTTCTCATCTCTAG
>19 dna:chromosome chromosome:NCBIM37:19:1:61342430:1 37333303 ID68035 U -
TTGTTTTTATGTGGGTCCTGATTACCAAT
>19 dna:chromosome chromosome:NCBIM37:19:1:61342430:1 37333504 ID6853 U -
TAAAAGATTAAAACTAGGGAGAGCTAAGA
>19 dna:chromosome chromosome:NCBIM37:19:1:61342430:1 37333597 ID64310 U -
TTATAGTAGAAATAAACGCACTGCTGGACC
>19 dna:chromosome chromosome:NCBIM37:19:1:61342430:1 37333600 ID33186 U -
TCTTTATAGTAGAAATAAACGCACTGCTGG
>19 dna:chromosome chromosome:NCBIM37:19:1:61342430:1 37333603 ID22625 U -
TATCTTTATAGTAGAAATAAACGCACTGC
>19 dna:chromosome chromosome:NCBIM37:19:1:61342430:1 37333668 ID38073 U -
TGAGAAAGGTGTGCACTTGTTTCAAGTC
>19 dna:chromosome chromosome:NCBIM37:19:1:61342430:1 37333669 ID38072 U -
TGAGAAAGGTGTGCACTTGTTTCAAGT
>19 dna:chromosome chromosome:NCBIM37:19:1:61342430:1 37333851 ID54712 U -
TGGGTGGACATTGAGAATGCTGGGTTATC
>19 dna:chromosome chromosome:NCBIM37:19:1:61342430:1 37333855 ID43430 U -
TGCAATGGGTGGACATTGAGAATGCTGGGT
>19 dna:chromosome chromosome:NCBIM37:19:1:61342430:1 37333886 ID55291 U -
TGGTAGAGGCGTGCTTTGCATTGAGG
>19 dna:chromosome chromosome:NCBIM37:19:1:61342430:1 37333902 ID25017 U -
TCACAGGATGTTCTCTGGATGGTAGAGGC
>19 dna:chromosome chromosome:NCBIM37:19:1:61342430:1 37333903 ID25016 U -
TCACAGGATGTTCTCTGGATGGTAGAGG
>19 dna:chromosome chromosome:NCBIM37:19:1:61342430:1 37333907 ID18632 U -
TAGCTCACAGGATGTTCTCTGGATGGTA
>19 dna:chromosome chromosome:NCBIM37:19:1:61342430:1 37333908 ID64184 U -
TTAGCTCACAGGATGTTCTCTGGATGGT
>19 dna:chromosome chromosome:NCBIM37:19:1:61342430:1 37333910 ID30247 U -
TCCTTAGCTCACAGGATGTTCTCTGGATG
>19 dna:chromosome chromosome:NCBIM37:19:1:61342430:1 37333979 ID8428 U -
TAACAAGGCTGATTTCCCAGTGTCGATCA
>19 dna:chromosome chromosome:NCBIM37:19:1:61342430:1 37333991 ID18109 U -
TAGCAGGTTTCATAACAAGGCTGATTTCC
>19 dna:chromosome chromosome:NCBIM37:19:1:61342430:1 37334070 ID15602 U -
TACTGTTGGAATTTGCTTCAGGCCTCTGTT
>19 dna:chromosome chromosome:NCBIM37:19:1:61342430:1 37334071 ID15601 U -
TACTGTTGGAATTTGCTTCAGGCCTCTGT
>19 dna:chromosome chromosome:NCBIM37:19:1:61342430:1 37334075 ID4131 U -
GACACTACTGTTGGAATTTGCTTCAGGCCT
>19 dna:chromosome chromosome:NCBIM37:19:1:61342430:1 37334076 ID16825 U -
TAGACACTACTGTTGGAATTTGCTTCAGGCC
>19 dna:chromosome chromosome:NCBIM37:19:1:61342430:1 37334130 ID39874 U -
TGAGGGTTTGTCTGCCTTGAAGGCTGTCAGG
>19 dna:chromosome chromosome:NCBIM37:19:1:61342430:1 37334132 ID39873 U -
TGAGGGTTTGTCTGCCTTGAAGGCTGTCA
>19 dna:chromosome chromosome:NCBIM37:19:1:61342430:1 37334133 ID32288 U -
TCTGAGGGTTTGTCTGCCTTGAAGGCTGTC
>19 dna:chromosome chromosome:NCBIM37:19:1:61342430:1 37334133 ID39872 U -
TGAGGGTTTGTCTGCCTTGAAGGCTGTC
>19 dna:chromosome chromosome:NCBIM37:19:1:61342430:1 37334154 ID66662 U -
TTGATGTTCACGCCAGCCTCTGAGGGT
>19 dna:chromosome chromosome:NCBIM37:19:1:61342430:1 37334159 ID43361 U -
TGCAATCTTGATGTTCACGCCAGCCTCTG
>19 dna:chromosome chromosome:NCBIM37:19:1:61342430:1 37334161 ID43360 U -
TGCAATCTTGATGTTCACGCCAGCCTC
>19 dna:chromosome chromosome:NCBIM37:19:1:61342430:1 37334184 ID50026 U -
TGGAATTTGCTGTTGAAGTCACAGTTTGCA
>19 dna:chromosome chromosome:NCBIM37:19:1:61342430:1 37334185 ID50025 U -
TGGAATTTGCTGTTGAAGTCACAGTTTGC
>19 dna:chromosome chromosome:NCBIM37:19:1:61342430:1 37334190 ID6844 U -
TAAAAGATGGAATTTGCTGTTGAAGTCACAG
>19 dna:chromosome chromosome:NCBIM37:19:1:61342430:1 37334191 ID6843 U -
TAAAAGATGGAATTTGCTGTTGAAGTCACA
>19 dna:chromosome chromosome:NCBIM37:19:1:61342430:1 37334192 ID6842 U -
TAAAAGATGGAATTTGCTGTTGAAGTCAC
>19 dna:chromosome chromosome:NCBIM37:19:1:61342430:1 37334195 ID67686 U -
TTGTAAAAGATGGAATTTGCTGTTGAAGT
>19 dna:chromosome chromosome:NCBIM37:19:1:61342430:1 37334198 ID56693 U -
TGGTTGTAAAAGATGGAATTTGCTGTTGA
>19 dna:chromosome chromosome:NCBIM37:19:1:61342430:1 37334268 ID44542 U -
TGCATGTTAAGTACCAGGCTTTGTGCGTC
>19 dna:chromosome chromosome:NCBIM37:19:1:61342430:1 37334269 ID44541 U -
TGCATGTTAAGTACCAGGCTTTGTGCGT
>19 dna:chromosome chromosome:NCBIM37:19:1:61342430:1 37334273 ID45047 U -
TGCCAATGCATGTTAAGTACCAGGCTTTGT
>19 dna:chromosome chromosome:NCBIM37:19:1:61342430:1 37334347 ID3954 U -
GAAGAATGTCGCATCTGTTTGCCACCTCTC
>19 dna:chromosome chromosome:NCBIM37:19:1:61342430:1 37334351 ID18968 U -
TAGGAAGAATGTCGCATCTGTTTGCCACC
>19 dna:chromosome chromosome:NCBIM37:19:1:61342430:1 37334392 ID34012 U -
TGAAAGAGTTGGTCTTTGAATGTGTTCTC
>19 dna:chromosome chromosome:NCBIM37:19:1:61342430:1 37334404 ID53273 U -
TGGGACTGAGAATGAAAGAGTTGGTCTTT
>19 dna:chromosome chromosome:NCBIM37:19:1:61342430:1 37334407 ID25388 U -
TCACTGGGACTGAGAATGAAAGAGTTGGTC
>19 dna:chromosome chromosome:NCBIM37:19:1:61342430:1 37334453 ID41585 U -
TGATGACCCACATGAATCCATCACAGTGCT
>19 dna:chromosome chromosome:NCBIM37:19:1:61342430:1 37334454 ID41584 U -
TGATGACCCACATGAATCCATCACAGTGC
>19 dna:chromosome chromosome:NCBIM37:19:1:61342430:1 37334671 ID22460 U -
TATCCTATGGGATGGGAAAGGTGTGCTGTT
>19 dna:chromosome chromosome:NCBIM37:19:1:61342430:1 37334695 ID40014 U -
TGAGGTTATCCGACGGCCTAAGCTGTATCCT
>19 dna:chromosome chromosome:NCBIM37:19:1:61342430:1 37334712 ID33419 U -
TGAAAACACGCCCCCTTGAGGTTATCCGAC
>19 dna:chromosome chromosome:NCBIM37:19:1:61342430:1 37334713 ID33418 U -
TGAAAACACGCCCCCTTGAGGTTATCCGA
>19 dna:chromosome chromosome:NCBIM37:19:1:61342430:1 37334735 ID34160 U -
TGAAAGGTCAACCTCGGGCTGCTGAAAAC
>19 dna:chromosome chromosome:NCBIM37:19:1:61342430:1 37334894 ID8815 U -
TAACATGTGTTTGGTGGAAGGGCGATGT
>19 dna:chromosome chromosome:NCBIM37:19:1:61342430:1 37334902 ID64436 U -
TTATTATTGTAACATGTGTTTGGTGGAAG
>19 dna:chromosome chromosome:NCBIM37:19:1:61342430:1 37335068 ID47264 U -
TGCTATACTGCCTGGGCAGAGG
>19 dna:chromosome chromosome:NCBIM37:19:1:61342430:1 37335241 ID35004 U -
TGAACTTGCTAAAGCAGCTAGGATTGGTCCCC
>19 dna:chromosome chromosome:NCBIM37:19:1:61342430:1 37335242 ID35003 U -
TGAACTTGCTAAAGCAGCTAGGATTGGTCCC
>19 dna:chromosome chromosome:NCBIM37:19:1:61342430:1 37335513 ID2934 U -
CCGTCTTTGTCATGGCGCGTGTCCACTC
>19 dna:chromosome chromosome:NCBIM37:19:1:61342430:1 37335551 ID24785 U -
TCAATTGAAAGCTGAGCCCAGCAGGTGA
>19 dna:chromosome chromosome:NCBIM37:19:1:61342430:1 37336569 ID67885 M +
TTGTGAGCCACCATGTGGTTGCTGG
