# Supplementary material for: proTRAC - a software for probabilistic piRNA cluster detection, visualization and analysis
Source: BMC Bioinformatics. 2012 Jan 10;13:5. doi: 10.1186/1471-2105-13-5 (PMC3293768; doi:10.1186/1471-2105-13-5)
Supplement: Additional file 5 — proTRAC results folder containing a picture and a FASTA file for each detected mouse cluster. After decompression, the folder can be opened as former session in proTRAC. Alternatively, each file can be opened separately with any standard text-editor or graphic-viewer respectively. [file 1471-2105-13-5-S5.ZIP › proTRAC_results_mouse/monodirectional_clusters/Cluster_10.fas]

>17 dna:chromosome chromosome:NCBIM37:17:1:95272651:1 66553993 ID66074 M -
TTCTGGAGTGTCTGAAGACAGCTACAGTG
>17 dna:chromosome chromosome:NCBIM37:17:1:95272651:1 66554025 ID1859 M -
CACAACCACCCGTAATGAGATCTGATGCC
>17 dna:chromosome chromosome:NCBIM37:17:1:95272651:1 66554049 ID67885 M +
TTGTGAGCCACCATGTGGTTGCTGG
>17 dna:chromosome chromosome:NCBIM37:17:1:95272651:1 66555331 ID4581 U -
GAGTTGACAACTGTTTTTCTGTTTTGC
>17 dna:chromosome chromosome:NCBIM37:17:1:95272651:1 66555778 ID47775 M -
TGCTGACTGGCTTGCTGACCTGACT
>17 dna:chromosome chromosome:NCBIM37:17:1:95272651:1 66556207 ID27292 U +
TCCACATGACATTTTGACATTTCTCAC
>17 dna:chromosome chromosome:NCBIM37:17:1:95272651:1 66556214 ID4197 U +
GACATTTTGACATTTCTCACTTTGGGGCAG
>17 dna:chromosome chromosome:NCBIM37:17:1:95272651:1 66556288 ID58708 U -
TGTCTTCTTGAGGGAGTTC
>17 dna:chromosome chromosome:NCBIM37:17:1:95272651:1 66556353 ID5219 U +
GCTGGAATTAAAGGTGTACACCTCCACCC
>17 dna:chromosome chromosome:NCBIM37:17:1:95272651:1 66556354 ID3613 U +
CTGGAATTAAAGGTGTACACCTCCACCCCAG
>17 dna:chromosome chromosome:NCBIM37:17:1:95272651:1 66556355 ID49950 U +
TGGAATTAAAGGTGTACACCTCCACCCCA
>17 dna:chromosome chromosome:NCBIM37:17:1:95272651:1 66556355 ID49951 U +
TGGAATTAAAGGTGTACACCTCCACCCCAGG
>17 dna:chromosome chromosome:NCBIM37:17:1:95272651:1 66556401 ID65891 U +
TTCTATCTGTTCAATACCAAATGCGGAGAGC
>17 dna:chromosome chromosome:NCBIM37:17:1:95272651:1 66556404 ID22594 U +
TATCTGTTCAATACCAAATGCGGAGAGCCCA
>17 dna:chromosome chromosome:NCBIM37:17:1:95272651:1 66556406 ID32750 U +
TCTGTTCAATACCAAATGCGGAGAGCCC
>17 dna:chromosome chromosome:NCBIM37:17:1:95272651:1 66556461 ID277 U -
AAGCCTATTATTTCCTTTCTGCTGACATCCC
>17 dna:chromosome chromosome:NCBIM37:17:1:95272651:1 66556468 ID2287 U +
CAGCAGAAAGGAAATAATAGGCTTCT
>17 dna:chromosome chromosome:NCBIM37:17:1:95272651:1 66556576 ID31958 U +
TCTCTCCTAAGATGTTCAGAGCAACTGCC
>17 dna:chromosome chromosome:NCBIM37:17:1:95272651:1 66556580 ID29311 U +
TCCTAAGATGTTCAGAGCAACTGCCAGCTT
>17 dna:chromosome chromosome:NCBIM37:17:1:95272651:1 66556583 ID9910 M +
TAAGATGTTCAGAGCAACTGCCAGCTT
>17 dna:chromosome chromosome:NCBIM37:17:1:95272651:1 66556583 ID9911 M +
TAAGATGTTCAGAGCAACTGCCAGCTTC
>17 dna:chromosome chromosome:NCBIM37:17:1:95272651:1 66556583 ID9912 M +
TAAGATGTTCAGAGCAACTGCCAGCTTCCT
>17 dna:chromosome chromosome:NCBIM37:17:1:95272651:1 66556588 ID60719 U +
TGTTCAGAGCAACTGCCAGCTTCCTTTGC
>17 dna:chromosome chromosome:NCBIM37:17:1:95272651:1 66556683 ID25802 U +
TCAGCCAAGTTTGGATTCTTTCCAGAGTC
>17 dna:chromosome chromosome:NCBIM37:17:1:95272651:1 66556697 ID1630 U +
ATTCTTTCCAGAGTCAAATCTTAATGTCTT
>17 dna:chromosome chromosome:NCBIM37:17:1:95272651:1 66556718 ID11455 U +
TAATGTCTTCATATTCTGTGCCCAGG
>17 dna:chromosome chromosome:NCBIM37:17:1:95272651:1 66556983 ID11848 U +
TACAAAATACTGAAACTTTGCTAACAGCC
>17 dna:chromosome chromosome:NCBIM37:17:1:95272651:1 66556983 ID11849 U +
TACAAAATACTGAAACTTTGCTAACAGCCT
>17 dna:chromosome chromosome:NCBIM37:17:1:95272651:1 66557030 ID23043 U +
TATGCGAGATGTCACCACATCAGTCAAGGC
>17 dna:chromosome chromosome:NCBIM37:17:1:95272651:1 66557045 ID1960 U +
CACATCAGTCAAGGCATGCAGGGGAC
>17 dna:chromosome chromosome:NCBIM37:17:1:95272651:1 66557105 ID20127 U +
TAGGTCTAGTGAAAGAATGTTGGCATG
>17 dna:chromosome chromosome:NCBIM37:17:1:95272651:1 66557111 ID20954 U +
TAGTGAAAGAATGTTGGCATGGGT
>17 dna:chromosome chromosome:NCBIM37:17:1:95272651:1 66557118 ID857 U +
AGAATGTTGGCATGGGTGTACTGTTCTGC
>17 dna:chromosome chromosome:NCBIM37:17:1:95272651:1 66557130 ID54733 U +
TGGGTGTACTGTTCTGCCATGGGTGT
>17 dna:chromosome chromosome:NCBIM37:17:1:95272651:1 66557130 ID54734 U +
TGGGTGTACTGTTCTGCCATGGGTGTACT
>17 dna:chromosome chromosome:NCBIM37:17:1:95272651:1 66557136 ID15594 U +
TACTGTTCTGCCATGGGTGTACTGGAATG
>17 dna:chromosome chromosome:NCBIM37:17:1:95272651:1 66557142 ID32463 U +
TCTGCCATGGGTGTACTGGAATGACAGC
>17 dna:chromosome chromosome:NCBIM37:17:1:95272651:1 66557144 ID45654 U +
TGCCATGGGTGTACTGGAATGACAGCTG
>17 dna:chromosome chromosome:NCBIM37:17:1:95272651:1 66557144 ID45656 U +
TGCCATGGGTGTACTGGAATGACAGCTGT
>17 dna:chromosome chromosome:NCBIM37:17:1:95272651:1 66557149 ID54727 U +
TGGGTGTACTGGAATGACAGCTGTG
>17 dna:chromosome chromosome:NCBIM37:17:1:95272651:1 66557149 ID54728 U +
TGGGTGTACTGGAATGACAGCTGTGA
>17 dna:chromosome chromosome:NCBIM37:17:1:95272651:1 66557149 ID54729 U +
TGGGTGTACTGGAATGACAGCTGTGAGA
>17 dna:chromosome chromosome:NCBIM37:17:1:95272651:1 66557149 ID54730 U +
TGGGTGTACTGGAATGACAGCTGTGAGAG
>17 dna:chromosome chromosome:NCBIM37:17:1:95272651:1 66557158 ID49848 M +
TGGAATGACAGCTGTGAGAGAGACCTTCC
>17 dna:chromosome chromosome:NCBIM37:17:1:95272651:1 66557158 ID49849 M +
TGGAATGACAGCTGTGAGAGAGACCTTCCT
>17 dna:chromosome chromosome:NCBIM37:17:1:95272651:1 66557170 ID59167 U +
TGTGAGAGAGACCTTCCTAGTGTCCA
>17 dna:chromosome chromosome:NCBIM37:17:1:95272651:1 66557221 ID50967 M +
TGGATGCACCGCTCCATGCCTCTG
>17 dna:chromosome chromosome:NCBIM37:17:1:95272651:1 66557221 ID50968 M +
TGGATGCACCGCTCCATGCCTCTGA
>17 dna:chromosome chromosome:NCBIM37:17:1:95272651:1 66557221 ID50969 M +
TGGATGCACCGCTCCATGCCTCTGAGA
>17 dna:chromosome chromosome:NCBIM37:17:1:95272651:1 66557233 ID27919 M +
TCCATGCCTCTGAGAATGTGATACTGCTGT
>17 dna:chromosome chromosome:NCBIM37:17:1:95272651:1 66557237 ID46278 M +
TGCCTCTGAGAATGTGATACTGCTGTC
>17 dna:chromosome chromosome:NCBIM37:17:1:95272651:1 66557237 ID46279 M +
TGCCTCTGAGAATGTGATACTGCTGTCTGA
>17 dna:chromosome chromosome:NCBIM37:17:1:95272651:1 66557241 ID32235 M +
TCTGAGAATGTGATACTGCTGTCTGAGG
>17 dna:chromosome chromosome:NCBIM37:17:1:95272651:1 66557243 ID38372 M +
TGAGAATGTGATACTGCTGTCTGAG
>17 dna:chromosome chromosome:NCBIM37:17:1:95272651:1 66557243 ID38373 M +
TGAGAATGTGATACTGCTGTCTGAGG
>17 dna:chromosome chromosome:NCBIM37:17:1:95272651:1 66557243 ID38374 M +
TGAGAATGTGATACTGCTGTCTGAGGGA
>17 dna:chromosome chromosome:NCBIM37:17:1:95272651:1 66557244 ID4371 M +
GAGAATGTGATACTGCTGTCTGAGG
>17 dna:chromosome chromosome:NCBIM37:17:1:95272651:1 66557326 ID27060 U +
TCCAAGTGCAGAGCTAGAACAGTCAC
>17 dna:chromosome chromosome:NCBIM37:17:1:95272651:1 66557326 ID27061 U +
TCCAAGTGCAGAGCTAGAACAGTCACAGGG
>17 dna:chromosome chromosome:NCBIM37:17:1:95272651:1 66557359 ID29013 M +
TCCGAGGACTGATGAAACAAAGGGCAGTC
>17 dna:chromosome chromosome:NCBIM37:17:1:95272651:1 66557368 ID41499 M +
TGATGAAACAAAGGGCAGTCCTCAGC
>17 dna:chromosome chromosome:NCBIM37:17:1:95272651:1 66557371 ID33781 M +
TGAAACAAAGGGCAGTCCTCAGCA
>17 dna:chromosome chromosome:NCBIM37:17:1:95272651:1 66557371 ID33782 M +
TGAAACAAAGGGCAGTCCTCAGCACA
>17 dna:chromosome chromosome:NCBIM37:17:1:95272651:1 66557407 ID4610 M +
GATATCGCCAGGACCAAGGAAGCCCTC
>17 dna:chromosome chromosome:NCBIM37:17:1:95272651:1 66557445 ID30160 M +
TCCTGTGACTATGAAATTGATCCTGG
>17 dna:chromosome chromosome:NCBIM37:17:1:95272651:1 66557448 ID59092 M +
TGTGACTATGAAATTGATCCTGGCAGCTGG
>17 dna:chromosome chromosome:NCBIM37:17:1:95272651:1 66557450 ID37575 M +
TGACTATGAAATTGATCCTGGCAGCT
>17 dna:chromosome chromosome:NCBIM37:17:1:95272651:1 66557450 ID37576 M +
TGACTATGAAATTGATCCTGGCAGCTG
>17 dna:chromosome chromosome:NCBIM37:17:1:95272651:1 66557450 ID37577 M +
TGACTATGAAATTGATCCTGGCAGCTGGGT
>17 dna:chromosome chromosome:NCBIM37:17:1:95272651:1 66557451 ID4270 M +
GACTATGAAATTGATCCTGGCAGCTG
>17 dna:chromosome chromosome:NCBIM37:17:1:95272651:1 66557454 ID22667 M +
TATGAAATTGATCCTGGCAGCTGGGTAGG
>17 dna:chromosome chromosome:NCBIM37:17:1:95272651:1 66557479 ID18958 U +
TAGGAACTAATGAACTTAAAATTCTGGCT
>17 dna:chromosome chromosome:NCBIM37:17:1:95272651:1 66557486 ID11245 M +
TAATGAACTTAAAATTCTGGCTAGCTGGG
>17 dna:chromosome chromosome:NCBIM37:17:1:95272651:1 66557489 ID34982 M +
TGAACTTAAAATTCTGGCTAGCTGG
>17 dna:chromosome chromosome:NCBIM37:17:1:95272651:1 66557489 ID34983 M +
TGAACTTAAAATTCTGGCTAGCTGGGC
>17 dna:chromosome chromosome:NCBIM37:17:1:95272651:1 66557495 ID7239 M +
TAAAATTCTGGCTAGCTGGGCCCTCAC
>17 dna:chromosome chromosome:NCBIM37:17:1:95272651:1 66557528 ID27538 M +
TCCAGAGCTGCTGTTCACCCCA
>17 dna:chromosome chromosome:NCBIM37:17:1:95272651:1 66557566 ID34068 U +
TGAAAGCCCAGCCTTTCTTGTGAC
>17 dna:chromosome chromosome:NCBIM37:17:1:95272651:1 66557566 ID34069 U +
TGAAAGCCCAGCCTTTCTTGTGACAGAGGCT
>17 dna:chromosome chromosome:NCBIM37:17:1:95272651:1 66557699 ID31613 M +
TCTCAAGGACTGATAGGATGTGGGGTTTG
>17 dna:chromosome chromosome:NCBIM37:17:1:95272651:1 66557726 ID48158 M +
TGCTTAATTGGCCTCTGCCTCCAAAG
>17 dna:chromosome chromosome:NCBIM37:17:1:95272651:1 66557915 ID43075 M +
TGCAACTTTTGAAAAGTGCTTGCCATAAAGG
>17 dna:chromosome chromosome:NCBIM37:17:1:95272651:1 66558030 ID1489 M -
ATGAATGAATGAATGAATG
>17 dna:chromosome chromosome:NCBIM37:17:1:95272651:1 66558034 ID1489 M -
ATGAATGAATGAATGAATG
>17 dna:chromosome chromosome:NCBIM37:17:1:95272651:1 66558036 ID65101 U +
TTCATTCATTCATTCATTCATCCATACATTC
>17 dna:chromosome chromosome:NCBIM37:17:1:95272651:1 66558038 ID1489 M -
ATGAATGAATGAATGAATG
>17 dna:chromosome chromosome:NCBIM37:17:1:95272651:1 66558040 ID65100 M +
TTCATTCATTCATTCATCC
>17 dna:chromosome chromosome:NCBIM37:17:1:95272651:1 66558101 ID28793 U +
TCCCTCTGTCAGAGAAGAAGATTAATGGT
>17 dna:chromosome chromosome:NCBIM37:17:1:95272651:1 66558101 ID28794 U +
TCCCTCTGTCAGAGAAGAAGATTAATGGTC
>17 dna:chromosome chromosome:NCBIM37:17:1:95272651:1 66558101 ID28795 U +
TCCCTCTGTCAGAGAAGAAGATTAATGGTCCT
>17 dna:chromosome chromosome:NCBIM37:17:1:95272651:1 66558105 ID32643 U +
TCTGTCAGAGAAGAAGATTAATGGTCCT
>17 dna:chromosome chromosome:NCBIM37:17:1:95272651:1 66558105 ID32644 U +
TCTGTCAGAGAAGAAGATTAATGGTCCTA
>17 dna:chromosome chromosome:NCBIM37:17:1:95272651:1 66558107 ID58213 U +
TGTCAGAGAAGAAGATTAATGGTCC
>17 dna:chromosome chromosome:NCBIM37:17:1:95272651:1 66558107 ID58214 U +
TGTCAGAGAAGAAGATTAATGGTCCT
>17 dna:chromosome chromosome:NCBIM37:17:1:95272651:1 66558107 ID58215 U +
TGTCAGAGAAGAAGATTAATGGTCCTA
>17 dna:chromosome chromosome:NCBIM37:17:1:95272651:1 66558107 ID58216 U +
TGTCAGAGAAGAAGATTAATGGTCCTAG
>17 dna:chromosome chromosome:NCBIM37:17:1:95272651:1 66558107 ID58217 U +
TGTCAGAGAAGAAGATTAATGGTCCTAGA
>17 dna:chromosome chromosome:NCBIM37:17:1:95272651:1 66558107 ID58218 U +
TGTCAGAGAAGAAGATTAATGGTCCTAGAA
>17 dna:chromosome chromosome:NCBIM37:17:1:95272651:1 66558107 ID58219 U +
TGTCAGAGAAGAAGATTAATGGTCCTAGAAT
>17 dna:chromosome chromosome:NCBIM37:17:1:95272651:1 66558108 ID5979 U +
GTCAGAGAAGAAGATTAATGGTCCTA
>17 dna:chromosome chromosome:NCBIM37:17:1:95272651:1 66558109 ID25623 U +
TCAGAGAAGAAGATTAATGGTCCTAGAATG
>17 dna:chromosome chromosome:NCBIM37:17:1:95272651:1 66558114 ID3952 U +
GAAGAAGATTAATGGTCCTAGAATGTGAT
>17 dna:chromosome chromosome:NCBIM37:17:1:95272651:1 66558122 ID63770 M +
TTAATGGTCCTAGAATGTGATCAGGTTCTC
>17 dna:chromosome chromosome:NCBIM37:17:1:95272651:1 66558123 ID11419 M +
TAATGGTCCTAGAATGTGATCAGGTTCTC
>17 dna:chromosome chromosome:NCBIM37:17:1:95272651:1 66558123 ID11420 M +
TAATGGTCCTAGAATGTGATCAGGTTCTCC
>17 dna:chromosome chromosome:NCBIM37:17:1:95272651:1 66558123 ID11421 M +
TAATGGTCCTAGAATGTGATCAGGTTCTCCT
>17 dna:chromosome chromosome:NCBIM37:17:1:95272651:1 66558126 ID55684 M +
TGGTCCTAGAATGTGATCAGGTTCT
>17 dna:chromosome chromosome:NCBIM37:17:1:95272651:1 66558126 ID55685 M +
TGGTCCTAGAATGTGATCAGGTTCTCCTG
>17 dna:chromosome chromosome:NCBIM37:17:1:95272651:1 66558126 ID55686 M +
TGGTCCTAGAATGTGATCAGGTTCTCCTGC
>17 dna:chromosome chromosome:NCBIM37:17:1:95272651:1 66558126 ID55687 M +
TGGTCCTAGAATGTGATCAGGTTCTCCTGCC
>17 dna:chromosome chromosome:NCBIM37:17:1:95272651:1 66558132 ID16731 M +
TAGAATGTGATCAGGTTCTCCTGCCCGT
>17 dna:chromosome chromosome:NCBIM37:17:1:95272651:1 66558132 ID16732 M +
TAGAATGTGATCAGGTTCTCCTGCCCGTG
>17 dna:chromosome chromosome:NCBIM37:17:1:95272651:1 66558132 ID16733 M +
TAGAATGTGATCAGGTTCTCCTGCCCGTGT
>17 dna:chromosome chromosome:NCBIM37:17:1:95272651:1 66558132 ID16734 M +
TAGAATGTGATCAGGTTCTCCTGCCCGTGTT
>17 dna:chromosome chromosome:NCBIM37:17:1:95272651:1 66558135 ID368 M +
AATGTGATCAGGTTCTCCTGCCCGTGT
>17 dna:chromosome chromosome:NCBIM37:17:1:95272651:1 66558153 ID45906 M +
TGCCCGTGTTCCTGGTTTCCAAAGTC
>17 dna:chromosome chromosome:NCBIM37:17:1:95272651:1 66558153 ID45907 M +
TGCCCGTGTTCCTGGTTTCCAAAGTCATGA
>17 dna:chromosome chromosome:NCBIM37:17:1:95272651:1 66558169 ID65157 M +
TTCCAAAGTCATGAAATTTGTTGTTCTGC
>17 dna:chromosome chromosome:NCBIM37:17:1:95272651:1 66558170 ID26772 M +
TCCAAAGTCATGAAATTTGTTGTTCTGC
>17 dna:chromosome chromosome:NCBIM37:17:1:95272651:1 66558170 ID26773 M +
TCCAAAGTCATGAAATTTGTTGTTCTGCC
>17 dna:chromosome chromosome:NCBIM37:17:1:95272651:1 66558170 ID26774 M +
TCCAAAGTCATGAAATTTGTTGTTCTGCCT
>17 dna:chromosome chromosome:NCBIM37:17:1:95272651:1 66558177 ID26358 M +
TCATGAAATTTGTTGTTCTGCCTCCCA
>17 dna:chromosome chromosome:NCBIM37:17:1:95272651:1 66558180 ID34583 M +
TGAAATTTGTTGTTCTGCCTCCC
>17 dna:chromosome chromosome:NCBIM37:17:1:95272651:1 66558180 ID34584 M +
TGAAATTTGTTGTTCTGCCTCCCATA
>17 dna:chromosome chromosome:NCBIM37:17:1:95272651:1 66558180 ID34585 M +
TGAAATTTGTTGTTCTGCCTCCCATAG
>17 dna:chromosome chromosome:NCBIM37:17:1:95272651:1 66558180 ID34586 M +
TGAAATTTGTTGTTCTGCCTCCCATAGCAGG
>17 dna:chromosome chromosome:NCBIM37:17:1:95272651:1 66558195 ID46234 M +
TGCCTCCCATAGCAGGATGTTTTTGGATTC
>17 dna:chromosome chromosome:NCBIM37:17:1:95272651:1 66558199 ID28450 M +
TCCCATAGCAGGATGTTTTTGGATTCAGG
>17 dna:chromosome chromosome:NCBIM37:17:1:95272651:1 66558204 ID18073 M +
TAGCAGGATGTTTTTGGATTCA
>17 dna:chromosome chromosome:NCBIM37:17:1:95272651:1 66558204 ID18074 M +
TAGCAGGATGTTTTTGGATTCAG
>17 dna:chromosome chromosome:NCBIM37:17:1:95272651:1 66558204 ID18075 M +
TAGCAGGATGTTTTTGGATTCAGG
>17 dna:chromosome chromosome:NCBIM37:17:1:95272651:1 66558204 ID18076 M +
TAGCAGGATGTTTTTGGATTCAGGT
>17 dna:chromosome chromosome:NCBIM37:17:1:95272651:1 66558204 ID18077 M +
TAGCAGGATGTTTTTGGATTCAGGTC
>17 dna:chromosome chromosome:NCBIM37:17:1:95272651:1 66558204 ID18078 M +
TAGCAGGATGTTTTTGGATTCAGGTCTC
>17 dna:chromosome chromosome:NCBIM37:17:1:95272651:1 66558204 ID18079 M +
TAGCAGGATGTTTTTGGATTCAGGTCTCT
>17 dna:chromosome chromosome:NCBIM37:17:1:95272651:1 66558204 ID18080 M +
TAGCAGGATGTTTTTGGATTCAGGTCTCTG
>17 dna:chromosome chromosome:NCBIM37:17:1:95272651:1 66558204 ID18081 M +
TAGCAGGATGTTTTTGGATTCAGGTCTCTGA
>17 dna:chromosome chromosome:NCBIM37:17:1:95272651:1 66558207 ID2383 M +
CAGGATGTTTTTGGATTCAGGTCTCTG
>17 dna:chromosome chromosome:NCBIM37:17:1:95272651:1 66558215 ID68963 M +
TTTTGGATTCAGGTCTCTGAGCTCAATGC
>17 dna:chromosome chromosome:NCBIM37:17:1:95272651:1 66558217 ID67252 M +
TTGGATTCAGGTCTCTGAGCTCAATGCCC
>17 dna:chromosome chromosome:NCBIM37:17:1:95272651:1 66558217 ID67254 M +
TTGGATTCAGGTCTCTGAGCTCAATGCCCT
>17 dna:chromosome chromosome:NCBIM37:17:1:95272651:1 66558217 ID67255 M +
TTGGATTCAGGTCTCTGAGCTCAATGCCCTA
>17 dna:chromosome chromosome:NCBIM37:17:1:95272651:1 66558218 ID51155 M +
TGGATTCAGGTCTCTGAGCTCAATGC
>17 dna:chromosome chromosome:NCBIM37:17:1:95272651:1 66558218 ID51157 M +
TGGATTCAGGTCTCTGAGCTCAATGCCCT
>17 dna:chromosome chromosome:NCBIM37:17:1:95272651:1 66558218 ID51158 M +
TGGATTCAGGTCTCTGAGCTCAATGCCCTAT
>17 dna:chromosome chromosome:NCBIM37:17:1:95272651:1 66558232 ID39502 M +
TGAGCTCAATGCCCTATTTCCTGGCAGTC
>17 dna:chromosome chromosome:NCBIM37:17:1:95272651:1 66558232 ID39503 M +
TGAGCTCAATGCCCTATTTCCTGGCAGTCAC
>17 dna:chromosome chromosome:NCBIM37:17:1:95272651:1 66558260 ID1907 M +
CACAGAAACTTTGCCAGACTGCTGCCT
>17 dna:chromosome chromosome:NCBIM37:17:1:95272651:1 66558271 ID45289 M +
TGCCAGACTGCTGCCTCCCAG
>17 dna:chromosome chromosome:NCBIM37:17:1:95272651:1 66558271 ID45290 M +
TGCCAGACTGCTGCCTCCCAGAGCAC
>17 dna:chromosome chromosome:NCBIM37:17:1:95272651:1 66558271 ID45291 M +
TGCCAGACTGCTGCCTCCCAGAGCACCC
>17 dna:chromosome chromosome:NCBIM37:17:1:95272651:1 66558335 ID56225 M +
TGGTGGTCATGGGTTCTTTCCTTCGC
>17 dna:chromosome chromosome:NCBIM37:17:1:95272651:1 66558344 ID54914 M +
TGGGTTCTTTCCTTCGCTGGGATCC
>17 dna:chromosome chromosome:NCBIM37:17:1:95272651:1 66558344 ID54915 M +
TGGGTTCTTTCCTTCGCTGGGATCCC
>17 dna:chromosome chromosome:NCBIM37:17:1:95272651:1 66558375 ID44002 M +
TGCAGCAGGGCATTGCTTTCTCCTTATC
>17 dna:chromosome chromosome:NCBIM37:17:1:95272651:1 66558375 ID44003 M +
TGCAGCAGGGCATTGCTTTCTCCTTATCA
>17 dna:chromosome chromosome:NCBIM37:17:1:95272651:1 66558399 ID22151 M +
TATCAACTCCAACATCCAGATGATCCTGTC
>17 dna:chromosome chromosome:NCBIM37:17:1:95272651:1 66558413 ID27589 M +
TCCAGATGATCCTGTCTGAGTGATCCACA
>17 dna:chromosome chromosome:NCBIM37:17:1:95272651:1 66558419 ID41361 M +
TGATCCTGTCTGAGTGATCCACAGACTTCATT
>17 dna:chromosome chromosome:NCBIM37:17:1:95272651:1 66558425 ID58659 M +
TGTCTGAGTGATCCACAGACTT
>17 dna:chromosome chromosome:NCBIM37:17:1:95272651:1 66558429 ID40293 M +
TGAGTGATCCACAGACTTCATTAGATCCA
>17 dna:chromosome chromosome:NCBIM37:17:1:95272651:1 66558429 ID40294 M +
TGAGTGATCCACAGACTTCATTAGATCCACT
>17 dna:chromosome chromosome:NCBIM37:17:1:95272651:1 66558439 ID461 M +
ACAGACTTCATTAGATCCACTGGGGTCCCTC
>17 dna:chromosome chromosome:NCBIM37:17:1:95272651:1 66558440 ID2225 M +
CAGACTTCATTAGATCCACTGGGGTCCCTCTG
>17 dna:chromosome chromosome:NCBIM37:17:1:95272651:1 66558470 ID47696 M +
TGCTCTTTGGAAACACCCTGGAAGAAT
>17 dna:chromosome chromosome:NCBIM37:17:1:95272651:1 66558477 ID48844 M +
TGGAAACACCCTGGAAGAATTCCTAAG
>17 dna:chromosome chromosome:NCBIM37:17:1:95272651:1 66558477 ID48845 M +
TGGAAACACCCTGGAAGAATTCCTAAGTGA
>17 dna:chromosome chromosome:NCBIM37:17:1:95272651:1 66558488 ID49397 U +
TGGAAGAATTCCTAAGTGATCTTCGCAT
>17 dna:chromosome chromosome:NCBIM37:17:1:95272651:1 66558488 ID49398 U +
TGGAAGAATTCCTAAGTGATCTTCGCATA
>17 dna:chromosome chromosome:NCBIM37:17:1:95272651:1 66558496 ID65481 U +
TTCCTAAGTGATCTTCGCATATCACTGGA
>17 dna:chromosome chromosome:NCBIM37:17:1:95272651:1 66558497 ID29344 U +
TCCTAAGTGATCTTCGCATATCACTGGAAC
>17 dna:chromosome chromosome:NCBIM37:17:1:95272651:1 66558500 ID10525 U +
TAAGTGATCTTCGCATATCACTGGAAC
>17 dna:chromosome chromosome:NCBIM37:17:1:95272651:1 66558507 ID32997 U +
TCTTCGCATATCACTGGAACCTGAGA
>17 dna:chromosome chromosome:NCBIM37:17:1:95272651:1 66558513 ID2494 U +
CATATCACTGGAACCTGAGAGGTTGG
>17 dna:chromosome chromosome:NCBIM37:17:1:95272651:1 66558515 ID22238 M +
TATCACTGGAACCTGAGAGGTTGGAAAAGC
>17 dna:chromosome chromosome:NCBIM37:17:1:95272651:1 66558521 ID49248 M +
TGGAACCTGAGAGGTTGGAAAAGCTGGCA
>17 dna:chromosome chromosome:NCBIM37:17:1:95272651:1 66558528 ID38791 M +
TGAGAGGTTGGAAAAGCTGGCAGGCCT
>17 dna:chromosome chromosome:NCBIM37:17:1:95272651:1 66558591 ID31943 M +
TCTCTAGGCACGAGGAGTCTCCAGGTTT
>17 dna:chromosome chromosome:NCBIM37:17:1:95272651:1 66558596 ID47933 M -
TGCTGGAAACCTGGAGACTCCTCGTGCCT
>17 dna:chromosome chromosome:NCBIM37:17:1:95272651:1 66558654 ID59995 M +
TGTGTACACAGAGAAAGATATCCAGGCCA
>17 dna:chromosome chromosome:NCBIM37:17:1:95272651:1 66558656 ID57519 M +
TGTACACAGAGAAAGATATCCAGGCCAAGC
>17 dna:chromosome chromosome:NCBIM37:17:1:95272651:1 66558658 ID12623 M +
TACACAGAGAAAGATATCCAGGCCAAGCC
>17 dna:chromosome chromosome:NCBIM37:17:1:95272651:1 66558664 ID4337 M +
GAGAAAGATATCCAGGCCAAGCCTTC
>17 dna:chromosome chromosome:NCBIM37:17:1:95272651:1 66558734 ID53034 M +
TGGGAATCCTTTAACCTGGGTCCAGGTTGAG
>17 dna:chromosome chromosome:NCBIM37:17:1:95272651:1 66558771 ID17241 M +
TAGAGGACTACATAGAGCAACTTCAGG
>17 dna:chromosome chromosome:NCBIM37:17:1:95272651:1 66558771 ID17242 M +
TAGAGGACTACATAGAGCAACTTCAGGA
>17 dna:chromosome chromosome:NCBIM37:17:1:95272651:1 66558771 ID17243 M +
TAGAGGACTACATAGAGCAACTTCAGGAA
>17 dna:chromosome chromosome:NCBIM37:17:1:95272651:1 66558817 ID35213 M +
TGAAGATAAGGGGAGGAGCCCTGC
>17 dna:chromosome chromosome:NCBIM37:17:1:95272651:1 66558843 ID34464 M +
TGAAATGCTGTCTCCCAGCACTTGGCTGA
>17 dna:chromosome chromosome:NCBIM37:17:1:95272651:1 66558843 ID34465 M +
TGAAATGCTGTCTCCCAGCACTTGGCTGATC
>17 dna:chromosome chromosome:NCBIM37:17:1:95272651:1 66558994 ID37415 M +
TGACCTTTATGTTTTGGTATGAACACGGA
>17 dna:chromosome chromosome:NCBIM37:17:1:95272651:1 66558994 ID37416 M +
TGACCTTTATGTTTTGGTATGAACACGGAT
>17 dna:chromosome chromosome:NCBIM37:17:1:95272651:1 66559003 ID61314 U +
TGTTTTGGTATGAACACGGATACTCAGAC
>17 dna:chromosome chromosome:NCBIM37:17:1:95272651:1 66559013 ID34660 U +
TGAACACGGATACTCAGACACATACCCT
>17 dna:chromosome chromosome:NCBIM37:17:1:95272651:1 66559013 ID34661 U +
TGAACACGGATACTCAGACACATACCCTGGC
>17 dna:chromosome chromosome:NCBIM37:17:1:95272651:1 66559029 ID4124 M +
GACACATACCCTGGCTGTCATGTTAAAA
>17 dna:chromosome chromosome:NCBIM37:17:1:95272651:1 66559044 ID58402 M +
TGTCATGTTAAAAGAAGAGTTCTCCATGA
>17 dna:chromosome chromosome:NCBIM37:17:1:95272651:1 66559044 ID58403 M +
TGTCATGTTAAAAGAAGAGTTCTCCATGAA
>17 dna:chromosome chromosome:NCBIM37:17:1:95272651:1 66559146 ID14855 U +
TACTAAGAAGTCCAGGTTCAACTCAGTGGC
>17 dna:chromosome chromosome:NCBIM37:17:1:95272651:1 66559186 ID24904 M +
TCACACAACAAATGAGGTCTCTGGGTCC
>17 dna:chromosome chromosome:NCBIM37:17:1:95272651:1 66559186 ID24905 M +
TCACACAACAAATGAGGTCTCTGGGTCCC
>17 dna:chromosome chromosome:NCBIM37:17:1:95272651:1 66559186 ID24906 M +
TCACACAACAAATGAGGTCTCTGGGTCCCT
>17 dna:chromosome chromosome:NCBIM37:17:1:95272651:1 66559215 ID28025 U +
TCCATTCTGCATCTTGCCGCCCCCTTGGGTC
>17 dna:chromosome chromosome:NCBIM37:17:1:95272651:1 66559222 ID44407 U +
TGCATCTTGCCGCCCCCTTGGGTCCCCTGA
>17 dna:chromosome chromosome:NCBIM37:17:1:95272651:1 66559222 ID44408 U +
TGCATCTTGCCGCCCCCTTGGGTCCCCTGAA
>17 dna:chromosome chromosome:NCBIM37:17:1:95272651:1 66559249 ID35783 U +
TGAATCAATTGTTTCTCCCACTGCCT
>17 dna:chromosome chromosome:NCBIM37:17:1:95272651:1 66559249 ID35784 U +
TGAATCAATTGTTTCTCCCACTGCCTG
>17 dna:chromosome chromosome:NCBIM37:17:1:95272651:1 66559249 ID35785 U +
TGAATCAATTGTTTCTCCCACTGCCTGTC
>17 dna:chromosome chromosome:NCBIM37:17:1:95272651:1 66559249 ID35786 U +
TGAATCAATTGTTTCTCCCACTGCCTGTCC
>17 dna:chromosome chromosome:NCBIM37:17:1:95272651:1 66559249 ID35787 U +
TGAATCAATTGTTTCTCCCACTGCCTGTCCC
>17 dna:chromosome chromosome:NCBIM37:17:1:95272651:1 66559250 ID4034 U +
GAATCAATTGTTTCTCCCACTGCCTG
>17 dna:chromosome chromosome:NCBIM37:17:1:95272651:1 66559270 ID46445 U +
TGCCTGTCCCATTGATCTTTCATTACTGG
>17 dna:chromosome chromosome:NCBIM37:17:1:95272651:1 66559270 ID46446 U +
TGCCTGTCCCATTGATCTTTCATTACTGGC
>17 dna:chromosome chromosome:NCBIM37:17:1:95272651:1 66559282 ID41487 U +
TGATCTTTCATTACTGGCCATACATGCTG
>17 dna:chromosome chromosome:NCBIM37:17:1:95272651:1 66559282 ID41488 U +
TGATCTTTCATTACTGGCCATACATGCTGTC
>17 dna:chromosome chromosome:NCBIM37:17:1:95272651:1 66559296 ID52023 U +
TGGCCATACATGCTGTCTCTAGACATATGT
>17 dna:chromosome chromosome:NCBIM37:17:1:95272651:1 66559296 ID52024 U +
TGGCCATACATGCTGTCTCTAGACATATGTT
>17 dna:chromosome chromosome:NCBIM37:17:1:95272651:1 66559315 ID16886 U +
TAGACATATGTTTATTACCATGACATTGTC
>17 dna:chromosome chromosome:NCBIM37:17:1:95272651:1 66559315 ID16887 U +
TAGACATATGTTTATTACCATGACATTGTCAA
>17 dna:chromosome chromosome:NCBIM37:17:1:95272651:1 66559330 ID13985 U +
TACCATGACATTGTCAACTGTATTTAGTA
>17 dna:chromosome chromosome:NCBIM37:17:1:95272651:1 66559354 ID20572 U +
TAGTAATACTTTCATACTCCATAAGGATCC
>17 dna:chromosome chromosome:NCBIM37:17:1:95272651:1 66559384 ID26502 U +
TCATTCTCCATAATGAAATTAATGTGGC
>17 dna:chromosome chromosome:NCBIM37:17:1:95272651:1 66559431 ID8399 U +
TAACAAATGTATGATATTCCTAGGATACAA
>17 dna:chromosome chromosome:NCBIM37:17:1:95272651:1 66559451 ID19408 U +
TAGGATACAAGCCTGGGAACATAGCCATT
>17 dna:chromosome chromosome:NCBIM37:17:1:95272651:1 66559456 ID12243 U +
TACAAGCCTGGGAACATAGCCATTTCAAAG
>17 dna:chromosome chromosome:NCBIM37:17:1:95272651:1 66559456 ID12244 U +
TACAAGCCTGGGAACATAGCCATTTCAAAGA
>17 dna:chromosome chromosome:NCBIM37:17:1:95272651:1 66559479 ID64548 U +
TTCAAAGAGAATTATTTTCTCTCTCTGGA
>17 dna:chromosome chromosome:NCBIM37:17:1:95272651:1 66559481 ID1690 U +
CAAAGAGAATTATTTTCTCTCTCTGGAGTC
>17 dna:chromosome chromosome:NCBIM37:17:1:95272651:1 66559504 ID50678 U +
TGGAGTCTATTTGTGCACAGTAGAAT
>17 dna:chromosome chromosome:NCBIM37:17:1:95272651:1 66559509 ID31581 U +
TCTATTTGTGCACAGTAGAATGTCTGTCTG
>17 dna:chromosome chromosome:NCBIM37:17:1:95272651:1 66559509 ID31582 U +
TCTATTTGTGCACAGTAGAATGTCTGTCTGT
>17 dna:chromosome chromosome:NCBIM37:17:1:95272651:1 66559547 ID21422 U +
TAGTTTTGCAGACTCAGGCATGTTCTAATT
>17 dna:chromosome chromosome:NCBIM37:17:1:95272651:1 66559594 ID47471 U +
TGCTCAGAGACCCGAGGAAAATGCATTTG
>17 dna:chromosome chromosome:NCBIM37:17:1:95272651:1 66559597 ID25632 U +
TCAGAGACCCGAGGAAAATGCATTTGCAAT
>17 dna:chromosome chromosome:NCBIM37:17:1:95272651:1 66559615 ID44651 U +
TGCATTTGCAATTAGTACCCATCAGGTGA
>17 dna:chromosome chromosome:NCBIM37:17:1:95272651:1 66559621 ID43479 U +
TGCAATTAGTACCCATCAGGTGACAGATGA
>17 dna:chromosome chromosome:NCBIM37:17:1:95272651:1 66559663 ID36525 M +
TGACACCACTTCCTGGTTTACAGAGGCTGC
>17 dna:chromosome chromosome:NCBIM37:17:1:95272651:1 66559727 ID31514 U +
TCTATCTGCACTTCAGTGCATGCTAAACTCC
>17 dna:chromosome chromosome:NCBIM37:17:1:95272651:1 66559795 ID4506 U +
GAGGCCTGTCTCTAAACACTACTCCCC
>17 dna:chromosome chromosome:NCBIM37:17:1:95272651:1 66559797 ID5639 U +
GGCCTGTCTCTAAACACTACTCCC
>17 dna:chromosome chromosome:NCBIM37:17:1:95272651:1 66559803 ID31918 U +
TCTCTAAACACTACTCCCCAGCTGTTATT
>17 dna:chromosome chromosome:NCBIM37:17:1:95272651:1 66559807 ID7330 U +
TAAACACTACTCCCCAGCTGTTATTTTC
>17 dna:chromosome chromosome:NCBIM37:17:1:95272651:1 66559828 ID24049 U +
TATTTTCTTACCATTTCAATCTGGGGAAGA
>17 dna:chromosome chromosome:NCBIM37:17:1:95272651:1 66559841 ID68343 M +
TTTCAATCTGGGGAAGATTCAAGGATGGG
>17 dna:chromosome chromosome:NCBIM37:17:1:95272651:1 66559891 ID6799 U +
TAAAAGAACCCTGAAAAACAAGTCTTTATTCC
>17 dna:chromosome chromosome:NCBIM37:17:1:95272651:1 66559896 ID3930 U +
GAACCCTGAAAAACAAGTCTTTATTCCTGC
>17 dna:chromosome chromosome:NCBIM37:17:1:95272651:1 66559901 ID3514 U +
CTGAAAAACAAGTCTTTATTCCTGCGAGTT
>17 dna:chromosome chromosome:NCBIM37:17:1:95272651:1 66559902 ID33354 U +
TGAAAAACAAGTCTTTATTCCTGC
>17 dna:chromosome chromosome:NCBIM37:17:1:95272651:1 66559902 ID33355 U +
TGAAAAACAAGTCTTTATTCCTGCGA
>17 dna:chromosome chromosome:NCBIM37:17:1:95272651:1 66559902 ID33356 U +
TGAAAAACAAGTCTTTATTCCTGCGAGTT
>17 dna:chromosome chromosome:NCBIM37:17:1:95272651:1 66559903 ID3757 U +
GAAAAACAAGTCTTTATTCCTGCGAGTTTG
>17 dna:chromosome chromosome:NCBIM37:17:1:95272651:1 66559908 ID410 U +
ACAAGTCTTTATTCCTGCGAGTTTGCT
>17 dna:chromosome chromosome:NCBIM37:17:1:95272651:1 66559923 ID46705 U +
TGCGAGTTTGCTGAAGCTCACACAAGGGAC
>17 dna:chromosome chromosome:NCBIM37:17:1:95272651:1 66559934 ID35392 U +
TGAAGCTCACACAAGGGACAGCCACTG
>17 dna:chromosome chromosome:NCBIM37:17:1:95272651:1 66559935 ID3993 U +
GAAGCTCACACAAGGGACAGCCACTGAA
>17 dna:chromosome chromosome:NCBIM37:17:1:95272651:1 66559940 ID24911 U +
TCACACAAGGGACAGCCACTGAAGAACAC
>17 dna:chromosome chromosome:NCBIM37:17:1:95272651:1 66560056 ID37033 U +
TGACATGTCTTCAGCCAGGAGCGGTTCTA
>17 dna:chromosome chromosome:NCBIM37:17:1:95272651:1 66560097 ID34673 U +
TGAACAGACATGAACAAGGTCAATGCTTC
>17 dna:chromosome chromosome:NCBIM37:17:1:95272651:1 66560097 ID34674 U +
TGAACAGACATGAACAAGGTCAATGCTTCTC
>17 dna:chromosome chromosome:NCBIM37:17:1:95272651:1 66560107 ID34619 U +
TGAACAAGGTCAATGCTTCTCCCTTTATGG
>17 dna:chromosome chromosome:NCBIM37:17:1:95272651:1 66560177 ID26491 U +
TCATTCATGATCAGGGTCCAAGTCTT
>17 dna:chromosome chromosome:NCBIM37:17:1:95272651:1 66560177 ID26492 U +
TCATTCATGATCAGGGTCCAAGTCTTTGC
>17 dna:chromosome chromosome:NCBIM37:17:1:95272651:1 66560232 ID21581 U +
TATAACAAGGCTCTTAAGTGTGATCTA
>17 dna:chromosome chromosome:NCBIM37:17:1:95272651:1 66560234 ID8426 U +
TAACAAGGCTCTTAAGTGTGATCTATGTC
>17 dna:chromosome chromosome:NCBIM37:17:1:95272651:1 66560234 ID8427 U +
TAACAAGGCTCTTAAGTGTGATCTATGTCC
>17 dna:chromosome chromosome:NCBIM37:17:1:95272651:1 66560252 ID41399 U +
TGATCTATGTCCCATTTTTTCCCCTCAGAA
>17 dna:chromosome chromosome:NCBIM37:17:1:95272651:1 66560252 ID41400 U +
TGATCTATGTCCCATTTTTTCCCCTCAGAAT
>17 dna:chromosome chromosome:NCBIM37:17:1:95272651:1 66560276 ID25569 U +
TCAGAATCTCTCTTCTGCACAGATGCACAG
>17 dna:chromosome chromosome:NCBIM37:17:1:95272651:1 66560286 ID33023 U +
TCTTCTGCACAGATGCACAGATGATGTGTCA
>17 dna:chromosome chromosome:NCBIM37:17:1:95272651:1 66560288 ID66047 U +
TTCTGCACAGATGCACAGATGATGTGTCA
>17 dna:chromosome chromosome:NCBIM37:17:1:95272651:1 66560305 ID4655 U +
GATGATGTGTCATACCAAAGTCACAGAAC
>17 dna:chromosome chromosome:NCBIM37:17:1:95272651:1 66560372 ID67056 U +
TTGGAATAGTCTTGGAATTTTGCTTACTCA
>17 dna:chromosome chromosome:NCBIM37:17:1:95272651:1 66560373 ID49781 U +
TGGAATAGTCTTGGAATTTTGCTTACTCA
>17 dna:chromosome chromosome:NCBIM37:17:1:95272651:1 66560373 ID49782 U +
TGGAATAGTCTTGGAATTTTGCTTACTCAT
>17 dna:chromosome chromosome:NCBIM37:17:1:95272651:1 66560378 ID20946 U +
TAGTCTTGGAATTTTGCTTACTCATATTTG
>17 dna:chromosome chromosome:NCBIM37:17:1:95272651:1 66560378 ID20947 U +
TAGTCTTGGAATTTTGCTTACTCATATTTGG
>17 dna:chromosome chromosome:NCBIM37:17:1:95272651:1 66560383 ID67078 U +
TTGGAATTTTGCTTACTCATATTTGGTGAA
>17 dna:chromosome chromosome:NCBIM37:17:1:95272651:1 66560384 ID50033 U +
TGGAATTTTGCTTACTCATATTTGGTGAAC
>17 dna:chromosome chromosome:NCBIM37:17:1:95272651:1 66560384 ID50034 U +
TGGAATTTTGCTTACTCATATTTGGTGAACC
>17 dna:chromosome chromosome:NCBIM37:17:1:95272651:1 66560392 ID48185 U +
TGCTTACTCATATTTGGTGAACCATAGTGT
>17 dna:chromosome chromosome:NCBIM37:17:1:95272651:1 66560402 ID23997 U +
TATTTGGTGAACCATAGTGTTTCTGTGTA
>17 dna:chromosome chromosome:NCBIM37:17:1:95272651:1 66560402 ID23998 U +
TATTTGGTGAACCATAGTGTTTCTGTGTAT
>17 dna:chromosome chromosome:NCBIM37:17:1:95272651:1 66560402 ID23999 U +
TATTTGGTGAACCATAGTGTTTCTGTGTATC
>17 dna:chromosome chromosome:NCBIM37:17:1:95272651:1 66560416 ID21180 U +
TAGTGTTTCTGTGTATCTTCTAG
>17 dna:chromosome chromosome:NCBIM37:17:1:95272651:1 66560416 ID21181 U +
TAGTGTTTCTGTGTATCTTCTAGTG
>17 dna:chromosome chromosome:NCBIM37:17:1:95272651:1 66560416 ID21182 U +
TAGTGTTTCTGTGTATCTTCTAGTGGGT
>17 dna:chromosome chromosome:NCBIM37:17:1:95272651:1 66560456 ID39205 U +
TGAGCACCTGTTAAAAATTGGTACATATGG
>17 dna:chromosome chromosome:NCBIM37:17:1:95272651:1 66560464 ID60368 U +
TGTTAAAAATTGGTACATATGGGTTTTCA
>17 dna:chromosome chromosome:NCBIM37:17:1:95272651:1 66560467 ID6585 U +
TAAAAATTGGTACATATGGGTTTTCAGCTG
>17 dna:chromosome chromosome:NCBIM37:17:1:95272651:1 66560467 ID6586 U +
TAAAAATTGGTACATATGGGTTTTCAGCTGC
>17 dna:chromosome chromosome:NCBIM37:17:1:95272651:1 66560474 ID55184 U +
TGGTACATATGGGTTTTCAGCTGCC
>17 dna:chromosome chromosome:NCBIM37:17:1:95272651:1 66560512 ID51599 U +
TGGCACTTTGTCCCTGGATCCC
>17 dna:chromosome chromosome:NCBIM37:17:1:95272651:1 66560523 ID2894 U +
CCCTGGATCCCTGTTAGGATGTTGTCCTG
>17 dna:chromosome chromosome:NCBIM37:17:1:95272651:1 66560525 ID3621 U +
CTGGATCCCTGTTAGGATGTTGTCCTGC
>17 dna:chromosome chromosome:NCBIM37:17:1:95272651:1 66560526 ID50885 U +
TGGATCCCTGTTAGGATGTTGTCC
>17 dna:chromosome chromosome:NCBIM37:17:1:95272651:1 66560530 ID28865 U +
TCCCTGTTAGGATGTTGTCCTGCAGCTCACC
>17 dna:chromosome chromosome:NCBIM37:17:1:95272651:1 66560534 ID60571 U +
TGTTAGGATGTTGTCCTGCAGCTCACCTT
>17 dna:chromosome chromosome:NCBIM37:17:1:95272651:1 66560537 ID19560 U +
TAGGATGTTGTCCTGCAGCTCACC
>17 dna:chromosome chromosome:NCBIM37:17:1:95272651:1 66560637 ID14039 U +
TACCATTGTATGACTCCCTCCGAAC
>17 dna:chromosome chromosome:NCBIM37:17:1:95272651:1 66560637 ID14040 U +
TACCATTGTATGACTCCCTCCGAACAGGT
>17 dna:chromosome chromosome:NCBIM37:17:1:95272651:1 66560637 ID14041 U +
TACCATTGTATGACTCCCTCCGAACAGGTT
>17 dna:chromosome chromosome:NCBIM37:17:1:95272651:1 66560693 ID47350 U +
TGCTATGTCCTGCTCTAGGTTTGATTG
>17 dna:chromosome chromosome:NCBIM37:17:1:95272651:1 66560693 ID47351 U +
TGCTATGTCCTGCTCTAGGTTTGATTGC
>17 dna:chromosome chromosome:NCBIM37:17:1:95272651:1 66560693 ID47352 U +
TGCTATGTCCTGCTCTAGGTTTGATTGCA
>17 dna:chromosome chromosome:NCBIM37:17:1:95272651:1 66560708 ID20481 U +
TAGGTTTGATTGCAAGACCAAACTCAATGG
>17 dna:chromosome chromosome:NCBIM37:17:1:95272651:1 66560731 ID24744 U +
TCAATGGATTTCACATGGCTGTCTGCA
>17 dna:chromosome chromosome:NCBIM37:17:1:95272651:1 66560731 ID24745 U +
TCAATGGATTTCACATGGCTGTCTGCATC
>17 dna:chromosome chromosome:NCBIM37:17:1:95272651:1 66560731 ID24746 U +
TCAATGGATTTCACATGGCTGTCTGCATCT
>17 dna:chromosome chromosome:NCBIM37:17:1:95272651:1 66560735 ID51218 U +
TGGATTTCACATGGCTGTCTGCATC
>17 dna:chromosome chromosome:NCBIM37:17:1:95272651:1 66560735 ID51219 U +
TGGATTTCACATGGCTGTCTGCATCTA
>17 dna:chromosome chromosome:NCBIM37:17:1:95272651:1 66560735 ID51220 U +
TGGATTTCACATGGCTGTCTGCATCTAAG
>17 dna:chromosome chromosome:NCBIM37:17:1:95272651:1 66560735 ID51221 U +
TGGATTTCACATGGCTGTCTGCATCTAAGC
>17 dna:chromosome chromosome:NCBIM37:17:1:95272651:1 66560779 ID20856 U +
TAGTCCATGTGTTGGGATTGTCTGGTCTTG
>17 dna:chromosome chromosome:NCBIM37:17:1:95272651:1 66560782 ID27970 U +
TCCATGTGTTGGGATTGTCTGGT
>17 dna:chromosome chromosome:NCBIM37:17:1:95272651:1 66560782 ID27971 U +
TCCATGTGTTGGGATTGTCTGGTCTTGT
>17 dna:chromosome chromosome:NCBIM37:17:1:95272651:1 66560782 ID27973 U +
TCCATGTGTTGGGATTGTCTGGTCTTGTT
>17 dna:chromosome chromosome:NCBIM37:17:1:95272651:1 66560782 ID27974 U +
TCCATGTGTTGGGATTGTCTGGTCTTGTTT
>17 dna:chromosome chromosome:NCBIM37:17:1:95272651:1 66560784 ID2539 U +
CATGTGTTGGGATTGTCTGGTCTTGTT
>17 dna:chromosome chromosome:NCBIM37:17:1:95272651:1 66560820 ID23965 U +
TATTTGATTGCCGTTATGGTCTGTTCAGA
>17 dna:chromosome chromosome:NCBIM37:17:1:95272651:1 66560820 ID23966 U +
TATTTGATTGCCGTTATGGTCTGTTCAGAT
>17 dna:chromosome chromosome:NCBIM37:17:1:95272651:1 66560822 ID68656 U +
TTTGATTGCCGTTATGGTCTGTTCAGATTGT
>17 dna:chromosome chromosome:NCBIM37:17:1:95272651:1 66560823 ID66686 U +
TTGATTGCCGTTATGGTCTGTTCAGATTGT
>17 dna:chromosome chromosome:NCBIM37:17:1:95272651:1 66560824 ID42315 U +
TGATTGCCGTTATGGTCTGTTCAGATTGT
>17 dna:chromosome chromosome:NCBIM37:17:1:95272651:1 66560824 ID42316 U +
TGATTGCCGTTATGGTCTGTTCAGATTGTC
>17 dna:chromosome chromosome:NCBIM37:17:1:95272651:1 66560824 ID42317 U +
TGATTGCCGTTATGGTCTGTTCAGATTGTCT
>17 dna:chromosome chromosome:NCBIM37:17:1:95272651:1 66560828 ID46043 U +
TGCCGTTATGGTCTGTTCAGATTGTCTCA
>17 dna:chromosome chromosome:NCBIM37:17:1:95272651:1 66560828 ID46044 U +
TGCCGTTATGGTCTGTTCAGATTGTCTCAGG
>17 dna:chromosome chromosome:NCBIM37:17:1:95272651:1 66560836 ID55792 U +
TGGTCTGTTCAGATTGTCTCAGGGCATA
>17 dna:chromosome chromosome:NCBIM37:17:1:95272651:1 66560871 ID50493 M +
TGGAGATACCAAGATTCCTCTGC
>17 dna:chromosome chromosome:NCBIM37:17:1:95272651:1 66560889 ID32500 U +
TCTGCTAAGAGTAATATTCAGGTATTAAATA
>17 dna:chromosome chromosome:NCBIM37:17:1:95272651:1 66560891 ID46967 U +
TGCTAAGAGTAATATTCAGGTATTAAATA
>17 dna:chromosome chromosome:NCBIM37:17:1:95272651:1 66560894 ID9758 U +
TAAGAGTAATATTCAGGTATTAAATAAGTG
>17 dna:chromosome chromosome:NCBIM37:17:1:95272651:1 66560894 ID9759 U +
TAAGAGTAATATTCAGGTATTAAATAAGTGT
>17 dna:chromosome chromosome:NCBIM37:17:1:95272651:1 66560897 ID4540 U +
GAGTAATATTCAGGTATTAAATAAGTGTC
>17 dna:chromosome chromosome:NCBIM37:17:1:95272651:1 66560900 ID11039 U +
TAATATTCAGGTATTAAATAAGTGTCGATA
>17 dna:chromosome chromosome:NCBIM37:17:1:95272651:1 66560911 ID23346 U +
TATTAAATAAGTGTCGATATCATCATGGC
>17 dna:chromosome chromosome:NCBIM37:17:1:95272651:1 66560918 ID10596 U +
TAAGTGTCGATATCATCATGGCATGGAACTT
>17 dna:chromosome chromosome:NCBIM37:17:1:95272651:1 66560936 ID51816 U +
TGGCATGGAACTTGAAAGTTGAATTCAGA
>17 dna:chromosome chromosome:NCBIM37:17:1:95272651:1 66560941 ID49330 U +
TGGAACTTGAAAGTTGAATTCAGAAGCTG
>17 dna:chromosome chromosome:NCBIM37:17:1:95272651:1 66560941 ID49331 U +
TGGAACTTGAAAGTTGAATTCAGAAGCTGC
>17 dna:chromosome chromosome:NCBIM37:17:1:95272651:1 66560941 ID49332 U +
TGGAACTTGAAAGTTGAATTCAGAAGCTGCT
>17 dna:chromosome chromosome:NCBIM37:17:1:95272651:1 66560948 ID34278 U +
TGAAAGTTGAATTCAGAAGCTGCTGC
>17 dna:chromosome chromosome:NCBIM37:17:1:95272651:1 66560977 ID50477 U +
TGGAGAGCAGCGATATCAAACAAATGGA
>17 dna:chromosome chromosome:NCBIM37:17:1:95272651:1 66560977 ID50478 U +
TGGAGAGCAGCGATATCAAACAAATGGAGC
>17 dna:chromosome chromosome:NCBIM37:17:1:95272651:1 66560979 ID4409 U +
GAGAGCAGCGATATCAAACAAATGGAGCGC
>17 dna:chromosome chromosome:NCBIM37:17:1:95272651:1 66560992 ID24173 U +
TCAAACAAATGGAGCGCAGATGCTGTTCTGT
>17 dna:chromosome chromosome:NCBIM37:17:1:95272651:1 66561072 ID19787 U +
TAGGCTAATTTTACAGAGGCAAGCCCACAC
>17 dna:chromosome chromosome:NCBIM37:17:1:95272651:1 66561077 ID11781 U +
TAATTTTACAGAGGCAAGCCCACACAAGGA
>17 dna:chromosome chromosome:NCBIM37:17:1:95272651:1 66561124 ID48177 U +
TGCTTACGTAACCCTGAGGTAATCCTCTTT
>17 dna:chromosome chromosome:NCBIM37:17:1:95272651:1 66561124 ID48178 U +
TGCTTACGTAACCCTGAGGTAATCCTCTTTT
>17 dna:chromosome chromosome:NCBIM37:17:1:95272651:1 66561154 ID32122 U +
TCTGAAGAGGCTGGCCATGAAGTGAGGT
>17 dna:chromosome chromosome:NCBIM37:17:1:95272651:1 66561236 ID121 U +
AACACATGGACTAGAAATTAAACCAAAGTA
>17 dna:chromosome chromosome:NCBIM37:17:1:95272651:1 66561242 ID50240 U +
TGGACTAGAAATTAAACCAAAGTAGGTATA
>17 dna:chromosome chromosome:NCBIM37:17:1:95272651:1 66561246 ID3340 U +
CTAGAAATTAAACCAAAGTAGGTATATAGG
>17 dna:chromosome chromosome:NCBIM37:17:1:95272651:1 66561270 ID21903 U +
TATAGGAGTCCTTTGGTTGCAACAAAAGAA
>17 dna:chromosome chromosome:NCBIM37:17:1:95272651:1 66561272 ID19371 U +
TAGGAGTCCTTTGGTTGCAACAAAAGA
>17 dna:chromosome chromosome:NCBIM37:17:1:95272651:1 66561283 ID56638 U +
TGGTTGCAACAAAAGAAAAAGGAAGAAAAA
>17 dna:chromosome chromosome:NCBIM37:17:1:95272651:1 66561287 ID42874 U +
TGCAACAAAAGAAAAAGGAAGAAAAAACCAAT
>17 dna:chromosome chromosome:NCBIM37:17:1:95272651:1 66561318 ID8373 U +
TAACAAATAAAACCAGCACCCTGCACTATA
>17 dna:chromosome chromosome:NCBIM37:17:1:95272651:1 66561318 ID8374 U +
TAACAAATAAAACCAGCACCCTGCACTATAG
>17 dna:chromosome chromosome:NCBIM37:17:1:95272651:1 66561335 ID594 M +
ACCCTGCACTATAGGGACAATACCCCAACCA
>17 dna:chromosome chromosome:NCBIM37:17:1:95272651:1 66561339 ID43741 U +
TGCACTATAGGGACAATACCCCAACCAAAGC
>17 dna:chromosome chromosome:NCBIM37:17:1:95272651:1 66561339 ID43742 U +
TGCACTATAGGGACAATACCCCAACCAAAGCA
>17 dna:chromosome chromosome:NCBIM37:17:1:95272651:1 66561379 ID12598 U +
TACACACGGTGTTTCTTTTTCACTTACAGT
>17 dna:chromosome chromosome:NCBIM37:17:1:95272651:1 66561394 ID69008 U +
TTTTTCACTTACAGTTCCCTCACAA
>17 dna:chromosome chromosome:NCBIM37:17:1:95272651:1 66561394 ID69009 U +
TTTTTCACTTACAGTTCCCTCACAAA
>17 dna:chromosome chromosome:NCBIM37:17:1:95272651:1 66561395 ID68917 U +
TTTTCACTTACAGTTCCCTCACAA
>17 dna:chromosome chromosome:NCBIM37:17:1:95272651:1 66561413 ID24841 U +
TCACAAATGTTACATGTGAACAGGAAGCG
>17 dna:chromosome chromosome:NCBIM37:17:1:95272651:1 66561413 ID24842 U +
TCACAAATGTTACATGTGAACAGGAAGCGA
>17 dna:chromosome chromosome:NCBIM37:17:1:95272651:1 66561420 ID60505 U +
TGTTACATGTGAACAGGAAGCGAGAGTATC
>17 dna:chromosome chromosome:NCBIM37:17:1:95272651:1 66561429 ID34685 U +
TGAACAGGAAGCGAGAGTATCCCTCCCACC
>17 dna:chromosome chromosome:NCBIM37:17:1:95272651:1 66561462 ID32428 M +
TCTGCACTGTGGCTGTCT
>17 dna:chromosome chromosome:NCBIM37:17:1:95272651:1 66561462 ID32429 U +
TCTGCACTGTGGCTGTCTTTACTTTT
>17 dna:chromosome chromosome:NCBIM37:17:1:95272651:1 66561469 ID59907 U +
TGTGGCTGTCTTTACTTTTGCCTTCAGGGA
>17 dna:chromosome chromosome:NCBIM37:17:1:95272651:1 66561504 ID29766 U +
TCCTCCCTAGTGATAATGCCAAGCATGTATGT
>17 dna:chromosome chromosome:NCBIM37:17:1:95272651:1 66561507 ID28750 U +
TCCCTAGTGATAATGCCAAGCATGTATGT
>17 dna:chromosome chromosome:NCBIM37:17:1:95272651:1 66561507 ID28751 U +
TCCCTAGTGATAATGCCAAGCATGTATGTA
>17 dna:chromosome chromosome:NCBIM37:17:1:95272651:1 66561511 ID21016 U +
TAGTGATAATGCCAAGCATGTATGTAGGG
>17 dna:chromosome chromosome:NCBIM37:17:1:95272651:1 66561574 ID59785 U +
TGTGCTTTAACGCCTTGTCCTCTAGTTGG
>17 dna:chromosome chromosome:NCBIM37:17:1:95272651:1 66561574 ID59786 U +
TGTGCTTTAACGCCTTGTCCTCTAGTTGGT
>17 dna:chromosome chromosome:NCBIM37:17:1:95272651:1 66561725 ID50194 U +
TGGACCGAGTGAGCTCTCAGCTGTTC
>17 dna:chromosome chromosome:NCBIM37:17:1:95272651:1 66561754 ID28223 U +
TCCCAATGCCTTTCCTGTACCACAGTAGAC
>17 dna:chromosome chromosome:NCBIM37:17:1:95272651:1 66561755 ID2790 U +
CCCAATGCCTTTCCTGTACCACAGTAGACTC
>17 dna:chromosome chromosome:NCBIM37:17:1:95272651:1 66561798 ID19380 U +
TAGGAGTCTGAAGTACACATTCACTTTTA
>17 dna:chromosome chromosome:NCBIM37:17:1:95272651:1 66561824 ID64281 U +
TTATAAGTTTGCTGCCTTGGTCACAGTGT
>17 dna:chromosome chromosome:NCBIM37:17:1:95272651:1 66561825 ID21687 U +
TATAAGTTTGCTGCCTTGGTCACAGTGTC
>17 dna:chromosome chromosome:NCBIM37:17:1:95272651:1 66561886 ID64220 U +
TTAGTCACTACTGTTTTAGTGGATCAAATC
>17 dna:chromosome chromosome:NCBIM37:17:1:95272651:1 66561894 ID15611 U +
TACTGTTTTAGTGGATCAAATCCCCTGATA
>17 dna:chromosome chromosome:NCBIM37:17:1:95272651:1 66561919 ID41202 U +
TGATATTTTTACTCATTCCCAAGT
>17 dna:chromosome chromosome:NCBIM37:17:1:95272651:1 66561919 ID41203 U +
TGATATTTTTACTCATTCCCAAGTCAAAGC
>17 dna:chromosome chromosome:NCBIM37:17:1:95272651:1 66561928 ID15205 U +
TACTCATTCCCAAGTCAAAGCCAATAGAT
>17 dna:chromosome chromosome:NCBIM37:17:1:95272651:1 66561928 ID15206 U +
TACTCATTCCCAAGTCAAAGCCAATAGATA
>17 dna:chromosome chromosome:NCBIM37:17:1:95272651:1 66561935 ID28178 U +
TCCCAAGTCAAAGCCAATAGATACTTTAGT
>17 dna:chromosome chromosome:NCBIM37:17:1:95272651:1 66561935 ID28179 U +
TCCCAAGTCAAAGCCAATAGATACTTTAGTG
>17 dna:chromosome chromosome:NCBIM37:17:1:95272651:1 66561952 ID17414 U +
TAGATACTTTAGTGGCCTTTGCTGTTGA
>17 dna:chromosome chromosome:NCBIM37:17:1:95272651:1 66561952 ID17415 U +
TAGATACTTTAGTGGCCTTTGCTGTTGAG
>17 dna:chromosome chromosome:NCBIM37:17:1:95272651:1 66561952 ID17416 U +
TAGATACTTTAGTGGCCTTTGCTGTTGAGT
>17 dna:chromosome chromosome:NCBIM37:17:1:95272651:1 66561961 ID21110 U +
TAGTGGCCTTTGCTGTTGAGTATGT
>17 dna:chromosome chromosome:NCBIM37:17:1:95272651:1 66561977 ID40141 U +
TGAGTATGTAATAACCCTTGGGGCCGC
>17 dna:chromosome chromosome:NCBIM37:17:1:95272651:1 66561977 ID40142 U +
TGAGTATGTAATAACCCTTGGGGCCGCTAA
>17 dna:chromosome chromosome:NCBIM37:17:1:95272651:1 66562011 ID18767 U +
TAGCTTATTTAAGGGAGAGCCACTCCATAG
>17 dna:chromosome chromosome:NCBIM37:17:1:95272651:1 66562042 ID2951 U +
CCTAACCACTTGGGTTACTTATAACCCTCAA
>17 dna:chromosome chromosome:NCBIM37:17:1:95272651:1 66562063 ID8931 U +
TAACCCTCAAGAATGACTGCAAGGCCTG
>17 dna:chromosome chromosome:NCBIM37:17:1:95272651:1 66562076 ID37708 U +
TGACTGCAAGGCCTGATATCCAGT
>17 dna:chromosome chromosome:NCBIM37:17:1:95272651:1 66562176 ID41759 U +
TGATGCGGCACCCCTTCTTGTAAGTGA
>17 dna:chromosome chromosome:NCBIM37:17:1:95272651:1 66562176 ID41760 U +
TGATGCGGCACCCCTTCTTGTAAGTGACT
>17 dna:chromosome chromosome:NCBIM37:17:1:95272651:1 66562216 ID58835 U +
TGTGAACTCACTGGTTGAATCAGC
>17 dna:chromosome chromosome:NCBIM37:17:1:95272651:1 66562216 ID58836 U +
TGTGAACTCACTGGTTGAATCAGCTCGA
>17 dna:chromosome chromosome:NCBIM37:17:1:95272651:1 66562216 ID58837 U +
TGTGAACTCACTGGTTGAATCAGCTCGAC
>17 dna:chromosome chromosome:NCBIM37:17:1:95272651:1 66562216 ID58838 U +
TGTGAACTCACTGGTTGAATCAGCTCGACTC
>17 dna:chromosome chromosome:NCBIM37:17:1:95272651:1 66562218 ID34906 U +
TGAACTCACTGGTTGAATCAGCTCGACTC
>17 dna:chromosome chromosome:NCBIM37:17:1:95272651:1 66562250 ID16587 U +
TAGAATAAACCTGTAGTCTGTTGTTGGCAC
>17 dna:chromosome chromosome:NCBIM37:17:1:95272651:1 66562280 ID1965 U +
CACATCTCGGTTGCACAGATATTTGTTCA
>17 dna:chromosome chromosome:NCBIM37:17:1:95272651:1 66562280 ID1966 U +
CACATCTCGGTTGCACAGATATTTGTTCAT
>17 dna:chromosome chromosome:NCBIM37:17:1:95272651:1 66562280 ID1967 U +
CACATCTCGGTTGCACAGATATTTGTTCATAT
>17 dna:chromosome chromosome:NCBIM37:17:1:95272651:1 66562286 ID30879 U +
TCGGTTGCACAGATATTTGTTCATATCT
>17 dna:chromosome chromosome:NCBIM37:17:1:95272651:1 66562286 ID30880 U +
TCGGTTGCACAGATATTTGTTCATATCTAC
>17 dna:chromosome chromosome:NCBIM37:17:1:95272651:1 66562311 ID31404 U +
TCTACTCAAGGAATGCTGCCCAGCGCAC
>17 dna:chromosome chromosome:NCBIM37:17:1:95272651:1 66562360 ID2294 U +
CAGCAGTATTACTCCATACTCTGTGTTCC
>17 dna:chromosome chromosome:NCBIM37:17:1:95272651:1 66562372 ID27813 U +
TCCATACTCTGTGTTCCAGTTGGTCC
>17 dna:chromosome chromosome:NCBIM37:17:1:95272651:1 66562516 ID5601 U +
GGCCAAAGCACTTCTGGTGATCTCCTC
>17 dna:chromosome chromosome:NCBIM37:17:1:95272651:1 66562516 ID5602 U +
GGCCAAAGCACTTCTGGTGATCTCCTCTC
>17 dna:chromosome chromosome:NCBIM37:17:1:95272651:1 66562516 ID5603 U +
GGCCAAAGCACTTCTGGTGATCTCCTCTCC
>17 dna:chromosome chromosome:NCBIM37:17:1:95272651:1 66562552 ID4725 U +
GCAAAGCTGAACAAACTCTAAGAGAGTCTA
>17 dna:chromosome chromosome:NCBIM37:17:1:95272651:1 66562558 ID3519 U +
CTGAACAAACTCTAAGAGAGTCTATACCCTCT
>17 dna:chromosome chromosome:NCBIM37:17:1:95272651:1 66562755 ID21272 U +
TAGTTCTTTAGAATGCAGAAAGAAGGGTGT
>17 dna:chromosome chromosome:NCBIM37:17:1:95272651:1 66562763 ID16664 U +
TAGAATGCAGAAAGAAGGGTGTGTCA
>17 dna:chromosome chromosome:NCBIM37:17:1:95272651:1 66562792 ID54599 U +
TGGGTCTTGGAAGTATTCGTGCAGAGATA
>17 dna:chromosome chromosome:NCBIM37:17:1:95272651:1 66562798 ID67041 U +
TTGGAAGTATTCGTGCAGAGATAGG
>17 dna:chromosome chromosome:NCBIM37:17:1:95272651:1 66562853 ID36282 U +
TGACAAATCAGGAAAGTTCAATAATGAG
>17 dna:chromosome chromosome:NCBIM37:17:1:95272651:1 66562853 ID36283 U +
TGACAAATCAGGAAAGTTCAATAATGAGA
>17 dna:chromosome chromosome:NCBIM37:17:1:95272651:1 66562853 ID36284 U +
TGACAAATCAGGAAAGTTCAATAATGAGAA
>17 dna:chromosome chromosome:NCBIM37:17:1:95272651:1 66562856 ID1703 U +
CAAATCAGGAAAGTTCAATAATGAGAAGATGT
>17 dna:chromosome chromosome:NCBIM37:17:1:95272651:1 66562889 ID11624 U +
TAATTGAAAAAGCAATAAAGCATGATAGGG
>17 dna:chromosome chromosome:NCBIM37:17:1:95272651:1 66562889 ID11625 U +
TAATTGAAAAAGCAATAAAGCATGATAGGGT
>17 dna:chromosome chromosome:NCBIM37:17:1:95272651:1 66562892 ID66249 U +
TTGAAAAAGCAATAAAGCATGATAGGGTGG
>17 dna:chromosome chromosome:NCBIM37:17:1:95272651:1 66562893 ID33372 U +
TGAAAAAGCAATAAAGCATGATAGGGTGGG
>17 dna:chromosome chromosome:NCBIM37:17:1:95272651:1 66562893 ID33373 U +
TGAAAAAGCAATAAAGCATGATAGGGTGGGA
>17 dna:chromosome chromosome:NCBIM37:17:1:95272651:1 66562911 ID40994 U +
TGATAGGGTGGGAAGCAAGGACCAAGCTA
>17 dna:chromosome chromosome:NCBIM37:17:1:95272651:1 66562940 ID57206 U +
TGTAAAGTACTGCTGTGCATTAAATGTTGT
>17 dna:chromosome chromosome:NCBIM37:17:1:95272651:1 66562940 ID57207 U +
TGTAAAGTACTGCTGTGCATTAAATGTTGTA
>17 dna:chromosome chromosome:NCBIM37:17:1:95272651:1 66563036 ID50095 U +
TGGACACTGATGCTACAGATATTACATT
>17 dna:chromosome chromosome:NCBIM37:17:1:95272651:1 66563043 ID41774 U +
TGATGCTACAGATATTACATTAAGTAACT
>17 dna:chromosome chromosome:NCBIM37:17:1:95272651:1 66563043 ID41775 U +
TGATGCTACAGATATTACATTAAGTAACTG
>17 dna:chromosome chromosome:NCBIM37:17:1:95272651:1 66563046 ID47083 U +
TGCTACAGATATTACATTAAGTAACTGCTG
>17 dna:chromosome chromosome:NCBIM37:17:1:95272651:1 66563046 ID47084 U +
TGCTACAGATATTACATTAAGTAACTGCTGGC
>17 dna:chromosome chromosome:NCBIM37:17:1:95272651:1 66563098 ID29700 U +
TCCTCAGAATAGATTGAGGGCCACTCAGCTC
>17 dna:chromosome chromosome:NCBIM37:17:1:95272651:1 66563124 ID1106 U +
AGCTCTTTCTTGATAGACCAATGTGCCA
>17 dna:chromosome chromosome:NCBIM37:17:1:95272651:1 66563129 ID68500 U +
TTTCTTGATAGACCAATGTGCCAAGCAGACC
>17 dna:chromosome chromosome:NCBIM37:17:1:95272651:1 66563130 ID66173 U +
TTCTTGATAGACCAATGTGCCAAGCAGACC
>17 dna:chromosome chromosome:NCBIM37:17:1:95272651:1 66563133 ID66588 U +
TTGATAGACCAATGTGCCAAGCAGACCA
>17 dna:chromosome chromosome:NCBIM37:17:1:95272651:1 66563134 ID40900 U +
TGATAGACCAATGTGCCAAGCAGACCA
>17 dna:chromosome chromosome:NCBIM37:17:1:95272651:1 66563134 ID40901 U +
TGATAGACCAATGTGCCAAGCAGACCAGTC
>17 dna:chromosome chromosome:NCBIM37:17:1:95272651:1 66563137 ID16923 U +
TAGACCAATGTGCCAAGCAGACCAGTCTTG
>17 dna:chromosome chromosome:NCBIM37:17:1:95272651:1 66563164 ID67826 U +
TTGTCCAAGTGAGCATGTACCTAGCTCAG
>17 dna:chromosome chromosome:NCBIM37:17:1:95272651:1 66563165 ID58443 U +
TGTCCAAGTGAGCATGTACCTAGCTCAGGT
>17 dna:chromosome chromosome:NCBIM37:17:1:95272651:1 66563240 ID43536 U +
TGCACAAGGTACAGAGAGCGGGGAC
>17 dna:chromosome chromosome:NCBIM37:17:1:95272651:1 66563240 ID43537 U +
TGCACAAGGTACAGAGAGCGGGGACCTGTC
>17 dna:chromosome chromosome:NCBIM37:17:1:95272651:1 66563270 ID29813 U +
TCCTCTATCTTCAGAAGGCAAAGAGCCA
>17 dna:chromosome chromosome:NCBIM37:17:1:95272651:1 66563332 ID35345 U +
TGAAGCCAAACCTCCTGCCAGCAGTG
>17 dna:chromosome chromosome:NCBIM37:17:1:95272651:1 66563332 ID35346 U +
TGAAGCCAAACCTCCTGCCAGCAGTGAT
>17 dna:chromosome chromosome:NCBIM37:17:1:95272651:1 66563332 ID35347 U +
TGAAGCCAAACCTCCTGCCAGCAGTGATC
>17 dna:chromosome chromosome:NCBIM37:17:1:95272651:1 66563393 ID47882 U +
TGCTGCCTGGAACTGGATGGAAAAGA
>17 dna:chromosome chromosome:NCBIM37:17:1:95272651:1 66563453 ID38407 U +
TGAGAATTGGTGTCTGGGCATCCTGTCT
>17 dna:chromosome chromosome:NCBIM37:17:1:95272651:1 66563515 ID66060 U +
TTCTGCGAAACCCCATATTCTTGGGAGGAT
>17 dna:chromosome chromosome:NCBIM37:17:1:95272651:1 66563536 ID53444 U +
TGGGAGGATCTGATGACCATAGCCTGTCT
>17 dna:chromosome chromosome:NCBIM37:17:1:95272651:1 66563539 ID4498 U +
GAGGATCTGATGACCATAGCCTGTCTGCTCTC
>17 dna:chromosome chromosome:NCBIM37:17:1:95272651:1 66563609 ID52273 U +
TGGCGAAGCTGACGTTTACAGAATCGCATAT
>17 dna:chromosome chromosome:NCBIM37:17:1:95272651:1 66563618 ID37513 U +
TGACGTTTACAGAATCGCATATGAGGC
>17 dna:chromosome chromosome:NCBIM37:17:1:95272651:1 66563660 ID3027 U +
CCTGATAATGCATCAGTTGGGCGTTGTATA
>17 dna:chromosome chromosome:NCBIM37:17:1:95272651:1 66563883 ID56026 U +
TGGTGATCATTGACATAGTTCCACTAGGCAT
>17 dna:chromosome chromosome:NCBIM37:17:1:95272651:1 66564039 ID27832 U +
TCCATAGTCTCAAATCCTTTTAACTTTCGA
>17 dna:chromosome chromosome:NCBIM37:17:1:95272651:1 66564169 ID7991 U +
TAAATAAATAAATAAATAATTGTCCAGGGC
>17 dna:chromosome chromosome:NCBIM37:17:1:95272651:1 66564177 ID7993 U +
TAAATAAATAATTGTCCAGGGCCATTTGA
>17 dna:chromosome chromosome:NCBIM37:17:1:95272651:1 66564263 ID4408 U +
GAGAGATTCTCTGTTTGGGCTGCACTGT
>17 dna:chromosome chromosome:NCBIM37:17:1:95272651:1 66564514 ID15376 U +
TACTGAGATTAGTTGGGTAACACAACATGGA
>17 dna:chromosome chromosome:NCBIM37:17:1:95272651:1 66564517 ID39085 U +
TGAGATTAGTTGGGTAACACAACATGGAC
>17 dna:chromosome chromosome:NCBIM37:17:1:95272651:1 66564522 ID64253 U +
TTAGTTGGGTAACACAACATGGACCT
>17 dna:chromosome chromosome:NCBIM37:17:1:95272651:1 66564523 ID21330 U +
TAGTTGGGTAACACAACATGGACCTGATGG
>17 dna:chromosome chromosome:NCBIM37:17:1:95272651:1 66564526 ID67423 U +
TTGGGTAACACAACATGGACCTGATGGA
>17 dna:chromosome chromosome:NCBIM37:17:1:95272651:1 66564526 ID67424 U +
TTGGGTAACACAACATGGACCTGATGGAGA
>17 dna:chromosome chromosome:NCBIM37:17:1:95272651:1 66564743 ID33923 U +
TGAAACTTAGCAGATTCATTAGGTTCCTCCTT
>17 dna:chromosome chromosome:NCBIM37:17:1:95272651:1 66564750 ID18019 U +
TAGCAGATTCATTAGGTTCCTCCTTTC
>17 dna:chromosome chromosome:NCBIM37:17:1:95272651:1 66564750 ID18020 U +
TAGCAGATTCATTAGGTTCCTCCTTTCCAAG
>17 dna:chromosome chromosome:NCBIM37:17:1:95272651:1 66564770 ID30464 U +
TCCTTTCCAAGATGTAATCAAGCCGT
>17 dna:chromosome chromosome:NCBIM37:17:1:95272651:1 66564963 ID66706 U +
TTGCAAACTATGGTGACCTTGACAC
>17 dna:chromosome chromosome:NCBIM37:17:1:95272651:1 66564964 ID42664 U +
TGCAAACTATGGTGACCTTGACACCTGTGC
>17 dna:chromosome chromosome:NCBIM37:17:1:95272651:1 66564999 ID54280 U +
TGGGCTTTGGTGCATCTGTCTTTGAGTCA
>17 dna:chromosome chromosome:NCBIM37:17:1:95272651:1 66565006 ID56129 U +
TGGTGCATCTGTCTTTGAGTCATTTCT
>17 dna:chromosome chromosome:NCBIM37:17:1:95272651:1 66565019 ID68607 U +
TTTGAGTCATTTCTGTTCCTGTGATCCAC
>17 dna:chromosome chromosome:NCBIM37:17:1:95272651:1 66565059 ID23592 U +
TATTCCTGAAAATGATGGCCATAAAACCC
>17 dna:chromosome chromosome:NCBIM37:17:1:95272651:1 66565059 ID23593 U +
TATTCCTGAAAATGATGGCCATAAAACCCA
>17 dna:chromosome chromosome:NCBIM37:17:1:95272651:1 66565061 ID65546 U +
TTCCTGAAAATGATGGCCATAAAACCCATTG
>17 dna:chromosome chromosome:NCBIM37:17:1:95272651:1 66565071 ID41853 U +
TGATGGCCATAAAACCCATTGGATCGCCAAGC
>17 dna:chromosome chromosome:NCBIM37:17:1:95272651:1 66565089 ID67226 U +
TTGGATCGCCAAGCTGGATTGGGTGGG
>17 dna:chromosome chromosome:NCBIM37:17:1:95272651:1 66565236 ID23327 U +
TATTAAAAAGAGTGTTTTATTTAGATTGGG
>17 dna:chromosome chromosome:NCBIM37:17:1:95272651:1 66565367 ID50708 U +
TGGAGTTAATTCATATCCTGTCTGTGTGCA
>17 dna:chromosome chromosome:NCBIM37:17:1:95272651:1 66565430 ID48057 U +
TGCTGTGCTAGTCATGTTTTTGAGCAGAG
>17 dna:chromosome chromosome:NCBIM37:17:1:95272651:1 66565469 ID42088 U +
TGATTACAAAAGAAGAAATAGCAGCCT
>17 dna:chromosome chromosome:NCBIM37:17:1:95272651:1 66565473 ID11831 U +
TACAAAAGAAGAAATAGCAGCCTCATGAC
>17 dna:chromosome chromosome:NCBIM37:17:1:95272651:1 66565473 ID11832 U +
TACAAAAGAAGAAATAGCAGCCTCATGACC
>17 dna:chromosome chromosome:NCBIM37:17:1:95272651:1 66565805 ID42959 U +
TGCAACGAGTGCTGGCAAGGAGGT
>17 dna:chromosome chromosome:NCBIM37:17:1:95272651:1 66566071 ID16532 U +
TAGAAGGTGTGGTAAACATACAGGATGG
>17 dna:chromosome chromosome:NCBIM37:17:1:95272651:1 66566184 ID58959 U +
TGTGAATGCATTAAATCACTACACACGCA
>17 dna:chromosome chromosome:NCBIM37:17:1:95272651:1 66566343 ID64301 U +
TTATAGCAATGTTGCGACAAGGGGTCTA
>17 dna:chromosome chromosome:NCBIM37:17:1:95272651:1 66566346 ID17929 U +
TAGCAATGTTGCGACAAGGGGTCTAGAGG
>17 dna:chromosome chromosome:NCBIM37:17:1:95272651:1 66566496 ID460 U +
ACAGACATATATGTAGGTGAAACATCAA
>17 dna:chromosome chromosome:NCBIM37:17:1:95272651:1 66566677 ID54146 M +
TGGGCCTGAGGGTGTTTGATGCCCCAGT
>17 dna:chromosome chromosome:NCBIM37:17:1:95272651:1 66566980 ID64846 U +
TTCACTCTGAGTTTTTTGCTGCACGAG
>17 dna:chromosome chromosome:NCBIM37:17:1:95272651:1 66567531 ID13320 U +
TACATCTTTTAAAGGCAAACAAAAGGCTGG
>17 dna:chromosome chromosome:NCBIM37:17:1:95272651:1 66567531 ID13321 U +
TACATCTTTTAAAGGCAAACAAAAGGCTGGC
>17 dna:chromosome chromosome:NCBIM37:17:1:95272651:1 66567737 ID18136 U +
TAGCAGTTAAATGTACTGGGCACGC
>17 dna:chromosome chromosome:NCBIM37:17:1:95272651:1 66567795 ID56745 U +
TGGTTTACAACTGTCTGTGAATCCAC
>17 dna:chromosome chromosome:NCBIM37:17:1:95272651:1 66567800 ID12159 U +
TACAACTGTCTGTGAATCCACTTGCTGGGA
>17 dna:chromosome chromosome:NCBIM37:17:1:95272651:1 66567858 ID14947 U +
TACTACATTCACATGGACCACAGACATAC
>17 dna:chromosome chromosome:NCBIM37:17:1:95272651:1 66568067 ID36231 U +
TGACAAAACAGTTGGATGGGCTTAGG
>17 dna:chromosome chromosome:NCBIM37:17:1:95272651:1 66568198 ID42777 U +
TGCAAAGTAGAAATCCTGTGTATTGTCAGA
>17 dna:chromosome chromosome:NCBIM37:17:1:95272651:1 66568247 ID12039 U +
TACAAATGATAGAAGTTCACGCCTGCTC
>17 dna:chromosome chromosome:NCBIM37:17:1:95272651:1 66568339 ID67151 U +
TTGGAGATGGTCTGAATTTGGTTCC
>17 dna:chromosome chromosome:NCBIM37:17:1:95272651:1 66568389 ID52210 U +
TGGCCTGTAACTCTAGTTCCACGTTGACCT
>17 dna:chromosome chromosome:NCBIM37:17:1:95272651:1 66568394 ID57298 U +
TGTAACTCTAGTTCCACGTTGACCTAGGGC
>17 dna:chromosome chromosome:NCBIM37:17:1:95272651:1 66568400 ID31481 U +
TCTAGTTCCACGTTGACCTAGGGCCATCTA
>17 dna:chromosome chromosome:NCBIM37:17:1:95272651:1 66568619 ID39092 U +
TGAGATTCCTCGGAGAAAACTATGGGCTAC
>17 dna:chromosome chromosome:NCBIM37:17:1:95272651:1 66568619 ID39093 U +
TGAGATTCCTCGGAGAAAACTATGGGCTACT
>17 dna:chromosome chromosome:NCBIM37:17:1:95272651:1 66568674 ID58471 U +
TGTCCATGCCGAAGGAATATATTTAATCA
>17 dna:chromosome chromosome:NCBIM37:17:1:95272651:1 66568728 ID11204 U +
TAATCTGGCATTTGAGTTTATCCTTAATAAG
>17 dna:chromosome chromosome:NCBIM37:17:1:95272651:1 66568774 ID51414 U +
TGGCAAGGCAGTGCATTGGTTATGTGCCCT
>17 dna:chromosome chromosome:NCBIM37:17:1:95272651:1 66568784 ID6133 U +
GTGCATTGGTTATGTGCCCTGGCTGC
>17 dna:chromosome chromosome:NCBIM37:17:1:95272651:1 66568873 ID24446 U +
TCAACACATTCTTCTAGTTCCTCACTGC
>17 dna:chromosome chromosome:NCBIM37:17:1:95272651:1 66568910 ID20809 U +
TAGTCATACAAGCAGACAAAACACTCATACA
>17 dna:chromosome chromosome:NCBIM37:17:1:95272651:1 66569187 ID39543 M +
TGAGCTGCACATATTGGCCCCGCCTCC
>17 dna:chromosome chromosome:NCBIM37:17:1:95272651:1 66569219 ID39543 M +
TGAGCTGCACATATTGGCCCCGCCTCC
>17 dna:chromosome chromosome:NCBIM37:17:1:95272651:1 66569408 ID42847 U +
TGCAAATGACGGATTTTGTTGTCACCTGC
>17 dna:chromosome chromosome:NCBIM37:17:1:95272651:1 66569619 ID8382 U +
TAACAAATAGCTTGGTGTTCCTTC
>17 dna:chromosome chromosome:NCBIM37:17:1:95272651:1 66569619 ID8383 U +
TAACAAATAGCTTGGTGTTCCTTCCAG
>17 dna:chromosome chromosome:NCBIM37:17:1:95272651:1 66569619 ID8384 U +
TAACAAATAGCTTGGTGTTCCTTCCAGTT
>17 dna:chromosome chromosome:NCBIM37:17:1:95272651:1 66569871 ID17986 U +
TAGCAGAACACTTTTGGTTTCATGTTTGTC
>17 dna:chromosome chromosome:NCBIM37:17:1:95272651:1 66569874 ID2170 U +
CAGAACACTTTTGGTTTCATGTTTGTCA
>17 dna:chromosome chromosome:NCBIM37:17:1:95272651:1 66569874 ID2171 U +
CAGAACACTTTTGGTTTCATGTTTGTCAA
>17 dna:chromosome chromosome:NCBIM37:17:1:95272651:1 66569874 ID2172 U +
CAGAACACTTTTGGTTTCATGTTTGTCAAA
>17 dna:chromosome chromosome:NCBIM37:17:1:95272651:1 66569874 ID2173 U +
CAGAACACTTTTGGTTTCATGTTTGTCAAAC
>17 dna:chromosome chromosome:NCBIM37:17:1:95272651:1 66569905 ID10829 U +
TAATAATGTGTTTGCAAAATTCATGTGATG
>17 dna:chromosome chromosome:NCBIM37:17:1:95272651:1 66569908 ID11483 U +
TAATGTGTTTGCAAAATTCATGTGATGTA
>17 dna:chromosome chromosome:NCBIM37:17:1:95272651:1 66569917 ID42624 U +
TGCAAAATTCATGTGATGTAGAAATATCAGC
>17 dna:chromosome chromosome:NCBIM37:17:1:95272651:1 66569941 ID22268 U +
TATCAGCAGGAAATAAAAACAGGACC
>17 dna:chromosome chromosome:NCBIM37:17:1:95272651:1 66570008 ID42923 U +
TGCAACATATGCGGCTGGAGCCATGAATCC
>17 dna:chromosome chromosome:NCBIM37:17:1:95272651:1 66570131 ID51280 U +
TGGCAAACCCCTTCAGCTCCTTCAGTTCT
>17 dna:chromosome chromosome:NCBIM37:17:1:95272651:1 66570225 ID5948 M +
GTATTGGTCAGGTGCTGGCAAAGCCTCTC
>17 dna:chromosome chromosome:NCBIM37:17:1:95272651:1 66570266 ID13850 U +
TACCAGATCTCTGTCGGCAAGCACTTC
>17 dna:chromosome chromosome:NCBIM37:17:1:95272651:1 66570299 ID30805 U +
TCGGCAATAGTGTCTGCGGGTGGGCTG
>17 dna:chromosome chromosome:NCBIM37:17:1:95272651:1 66570376 ID48316 U +
TGCTTCATTTTTGTTGTTGTTGTTTCTGC
>17 dna:chromosome chromosome:NCBIM37:17:1:95272651:1 66570413 ID16962 U +
TAGACGGGAGCAATTCTGGGTTAACGTT
>17 dna:chromosome chromosome:NCBIM37:17:1:95272651:1 66570538 ID2326 M +
CAGCTAATGTCATTCCTGTTGGGTCCTG
>17 dna:chromosome chromosome:NCBIM37:17:1:95272651:1 66570838 ID58647 U +
TGTCTCTGATATGGTGGCATAAA
>17 dna:chromosome chromosome:NCBIM37:17:1:95272651:1 66570844 ID41142 U +
TGATATGGTGGCATAAACTCATGAGCGGTGT
>17 dna:chromosome chromosome:NCBIM37:17:1:95272651:1 66570847 ID23160 U +
TATGGTGGCATAAACTCATGAGCGGTGT
>17 dna:chromosome chromosome:NCBIM37:17:1:95272651:1 66570852 ID51757 U +
TGGCATAAACTCATGAGCGGTGTTGTGTC
>17 dna:chromosome chromosome:NCBIM37:17:1:95272651:1 66570922 ID14044 U +
TACCATTGTGAATGCGTTCAGTGAAGCAA
>17 dna:chromosome chromosome:NCBIM37:17:1:95272651:1 66570930 ID35972 U +
TGAATGCGTTCAGTGAAGCAAGCC
>17 dna:chromosome chromosome:NCBIM37:17:1:95272651:1 66571022 ID51459 U +
TGGCAATCATTTACAGTTCATAAGGATGGT
>17 dna:chromosome chromosome:NCBIM37:17:1:95272651:1 66571114 ID25827 M +
TCAGCGGTTAAGAGCACTGACTGCTCTTCC
>17 dna:chromosome chromosome:NCBIM37:17:1:95272651:1 66571156 ID64744 U +
TTCAATTCCTAGCAAACACATGATGGTTCA
>17 dna:chromosome chromosome:NCBIM37:17:1:95272651:1 66571157 ID24777 U +
TCAATTCCTAGCAAACACATGATGGTT
>17 dna:chromosome chromosome:NCBIM37:17:1:95272651:1 66571157 ID24778 U +
TCAATTCCTAGCAAACACATGATGGTTCA
>17 dna:chromosome chromosome:NCBIM37:17:1:95272651:1 66571188 ID556 U +
ACCATCTGTAATGAGATGTTTGCCTGTGA
>17 dna:chromosome chromosome:NCBIM37:17:1:95272651:1 66571190 ID2506 U +
CATCTGTAATGAGATGTTTGCCTGTGAGT
>17 dna:chromosome chromosome:NCBIM37:17:1:95272651:1 66571192 ID32606 U +
TCTGTAATGAGATGTTTGCCTGTGA
>17 dna:chromosome chromosome:NCBIM37:17:1:95272651:1 66571192 ID32607 U +
TCTGTAATGAGATGTTTGCCTGTGAGT
>17 dna:chromosome chromosome:NCBIM37:17:1:95272651:1 66571192 ID32608 U +
TCTGTAATGAGATGTTTGCCTGTGAGTA
>17 dna:chromosome chromosome:NCBIM37:17:1:95272651:1 66571192 ID32609 U +
TCTGTAATGAGATGTTTGCCTGTGAGTAC
>17 dna:chromosome chromosome:NCBIM37:17:1:95272651:1 66571192 ID32610 U +
TCTGTAATGAGATGTTTGCCTGTGAGTACC
>17 dna:chromosome chromosome:NCBIM37:17:1:95272651:1 66571194 ID57423 U +
TGTAATGAGATGTTTGCCTGTGAGTAC
>17 dna:chromosome chromosome:NCBIM37:17:1:95272651:1 66571194 ID57424 U +
TGTAATGAGATGTTTGCCTGTGAGTACC
>17 dna:chromosome chromosome:NCBIM37:17:1:95272651:1 66571194 ID57425 U +
TGTAATGAGATGTTTGCCTGTGAGTACCTG
>17 dna:chromosome chromosome:NCBIM37:17:1:95272651:1 66571194 ID57426 U +
TGTAATGAGATGTTTGCCTGTGAGTACCTGC
>17 dna:chromosome chromosome:NCBIM37:17:1:95272651:1 66571196 ID11268 U +
TAATGAGATGTTTGCCTGTGAGTACCTGC
>17 dna:chromosome chromosome:NCBIM37:17:1:95272651:1 66571199 ID39058 U +
TGAGATGTTTGCCTGTGAGTACCTGCA
>17 dna:chromosome chromosome:NCBIM37:17:1:95272651:1 66571228 ID57934 U +
TGTATTGATCAGGTGCTGGCATCAGCAAT
>17 dna:chromosome chromosome:NCBIM37:17:1:95272651:1 66571228 ID57935 U +
TGTATTGATCAGGTGCTGGCATCAGCAATA
>17 dna:chromosome chromosome:NCBIM37:17:1:95272651:1 66571317 ID63926 M +
TTACATATAATAATAAATAAATCTTTGGGC
>17 dna:chromosome chromosome:NCBIM37:17:1:95272651:1 66571318 ID13245 M +
TACATATAATAATAAATAAATCTTTGGGCT
>17 dna:chromosome chromosome:NCBIM37:17:1:95272651:1 66571514 ID27223 U +
TCCACAAGTCTTTAATATAATCTTTGG
>17 dna:chromosome chromosome:NCBIM37:17:1:95272651:1 66571542 ID29826 U +
TCCTCTCTTGCGGATTTTAAGGCAA
>17 dna:chromosome chromosome:NCBIM37:17:1:95272651:1 66571588 ID37771 U +
TGACTGTACAAGGGATATGATGGTAGAT
>17 dna:chromosome chromosome:NCBIM37:17:1:95272651:1 66571603 ID22916 U +
TATGATGGTAGATTCTGAAATCAATGGGT
>17 dna:chromosome chromosome:NCBIM37:17:1:95272651:1 66571730 ID41180 U +
TGATATTGGACACAGTCAAACCCAGAGAAGC
>17 dna:chromosome chromosome:NCBIM37:17:1:95272651:1 66571913 ID25409 U +
TCACTGTTCAGCGTTGAAGCATCAGGAC
>17 dna:chromosome chromosome:NCBIM37:17:1:95272651:1 66572019 ID23638 U +
TATTCTTGCATACGGCCTGATCTGATG
>17 dna:chromosome chromosome:NCBIM37:17:1:95272651:1 66572262 ID54587 U +
TGGGTCTCAAAGTATGTTACAGGACTTTC
>17 dna:chromosome chromosome:NCBIM37:17:1:95272651:1 66572279 ID13030 U +
TACAGGACTTTCCTGAAAAACCAACGTCATC
>17 dna:chromosome chromosome:NCBIM37:17:1:95272651:1 66572311 ID29103 U +
TCCGGTGTTTGTTTGAAGTGAGTTTA
>17 dna:chromosome chromosome:NCBIM37:17:1:95272651:1 66572311 ID29104 U +
TCCGGTGTTTGTTTGAAGTGAGTTTATCTC
>17 dna:chromosome chromosome:NCBIM37:17:1:95272651:1 66572356 ID12828 U +
TACAGAAAACAAGTATGTACAGGCCTTTCGT
>17 dna:chromosome chromosome:NCBIM37:17:1:95272651:1 66572429 ID13730 U +
TACCACAGGGCTAGGGATATAACTCCAC
>17 dna:chromosome chromosome:NCBIM37:17:1:95272651:1 66572472 ID55469 U +
TGGTATGCATGAAACCCAGGGTTC
>17 dna:chromosome chromosome:NCBIM37:17:1:95272651:1 66572624 ID7525 U +
TAAACTGAGGTCACCGTTGCAGGAAGC
>17 dna:chromosome chromosome:NCBIM37:17:1:95272651:1 66572836 ID937 U +
AGATAGATAAATTGCATTCTCTTGAAGC
>17 dna:chromosome chromosome:NCBIM37:17:1:95272651:1 66573029 ID23258 U +
TATGTGAGTATGTGCGCCATGCAGC
>17 dna:chromosome chromosome:NCBIM37:17:1:95272651:1 66573241 ID64352 U +
TTATCATCACAAAAGGATCAAAGGGAC
>17 dna:chromosome chromosome:NCBIM37:17:1:95272651:1 66573258 ID24314 U +
TCAAAGGGACAAAGGCCACGTGGG
>17 dna:chromosome chromosome:NCBIM37:17:1:95272651:1 66573324 ID36425 U +
TGACAATCAACCTGTACAGCTGTGATCCC
>17 dna:chromosome chromosome:NCBIM37:17:1:95272651:1 66573481 ID17923 U +
TAGCAATGAAGTTATTCAACAGTGATGT
>17 dna:chromosome chromosome:NCBIM37:17:1:95272651:1 66573481 ID17924 U +
TAGCAATGAAGTTATTCAACAGTGATGTC
>17 dna:chromosome chromosome:NCBIM37:17:1:95272651:1 66573487 ID35634 U +
TGAAGTTATTCAACAGTGATGTCAGCTACC
>17 dna:chromosome chromosome:NCBIM37:17:1:95272651:1 66573595 ID17312 U +
TAGAGTCACCAGAGAGGAGGGAAGCCTCGGC
>17 dna:chromosome chromosome:NCBIM37:17:1:95272651:1 66573676 ID65935 U +
TTCTCAATTAGTGATTGAGGTGGATAGG
>17 dna:chromosome chromosome:NCBIM37:17:1:95272651:1 66573676 ID65936 U +
TTCTCAATTAGTGATTGAGGTGGATAGGA
>17 dna:chromosome chromosome:NCBIM37:17:1:95272651:1 66573677 ID31630 U +
TCTCAATTAGTGATTGAGGTGGATAGGAAG
>17 dna:chromosome chromosome:NCBIM37:17:1:95272651:1 66573752 ID31489 U +
TCTATAAGAAAGTAGGCTAAGCAGGATGG
>17 dna:chromosome chromosome:NCBIM37:17:1:95272651:1 66573789 ID2627 U +
CCAATAAGCAGCATCCTCCATGGCCTCTGC
>17 dna:chromosome chromosome:NCBIM37:17:1:95272651:1 66573896 ID49678 U +
TGGAAGTGTAAGCCAAAGGAACCCTTTGC
>17 dna:chromosome chromosome:NCBIM37:17:1:95272651:1 66573896 ID49679 U +
TGGAAGTGTAAGCCAAAGGAACCCTTTGCC
>17 dna:chromosome chromosome:NCBIM37:17:1:95272651:1 66573896 ID49680 U +
TGGAAGTGTAAGCCAAAGGAACCCTTTGCCC
>17 dna:chromosome chromosome:NCBIM37:17:1:95272651:1 66573896 ID49681 U +
TGGAAGTGTAAGCCAAAGGAACCCTTTGCCCC
>17 dna:chromosome chromosome:NCBIM37:17:1:95272651:1 66573983 ID9610 U +
TAAGACAGATGTCATAGTCA
>17 dna:chromosome chromosome:NCBIM37:17:1:95272651:1 66574128 ID40707 U +
TGATAACTGCCCTGGCTTACAAAGCATG
>17 dna:chromosome chromosome:NCBIM37:17:1:95272651:1 66574128 ID40708 U +
TGATAACTGCCCTGGCTTACAAAGCATGC
>17 dna:chromosome chromosome:NCBIM37:17:1:95272651:1 66574189 ID3784 U +
GAAAAGTGCTTATGGGGAACAAGACCC
>17 dna:chromosome chromosome:NCBIM37:17:1:95272651:1 66574489 ID11836 U +
TACAAAAGCCAAATACAGCTGTCACGATTC
>17 dna:chromosome chromosome:NCBIM37:17:1:95272651:1 66574508 ID58158 U +
TGTCACGATTCAGCCTAACAACTAGTA
>17 dna:chromosome chromosome:NCBIM37:17:1:95272651:1 66574561 ID8881 U +
TAACCACTGCTACAGATGATGGACTCGGAC
>17 dna:chromosome chromosome:NCBIM37:17:1:95272651:1 66574568 ID47085 U +
TGCTACAGATGATGGACTCGGACATT
>17 dna:chromosome chromosome:NCBIM37:17:1:95272651:1 66574702 ID30490 U +
TCCTTTGCCATTAGTCTATTACAAATATATA
>17 dna:chromosome chromosome:NCBIM37:17:1:95272651:1 66574753 ID67021 M -
TTGGAAATGTAAATGAGG
>17 dna:chromosome chromosome:NCBIM37:17:1:95272651:1 66576102 ID2701 M +
CCAGGTGGGCATCTGGCTG
>17 dna:chromosome chromosome:NCBIM37:17:1:95272651:1 66576114 ID30677 M -
TCGAGTGGGGTCCAGTGGCTTCACACAGCCAG
>17 dna:chromosome chromosome:NCBIM37:17:1:95272651:1 66576282 ID39196 U +
TGAGCACAGGAAGGCCTTCTGATGGGAGA
>17 dna:chromosome chromosome:NCBIM37:17:1:95272651:1 66576383 ID12384 M -
TACAATAAAGCTCTAAAACC
>17 dna:chromosome chromosome:NCBIM37:17:1:95272651:1 66576620 ID8018 U +
TAAATAAGGGTGCCGCGGACCCCGCCTC
>17 dna:chromosome chromosome:NCBIM37:17:1:95272651:1 66576659 ID68378 U +
TTTCAGCCAAGTTATTTTCATCTGAATTC
>17 dna:chromosome chromosome:NCBIM37:17:1:95272651:1 66576820 ID7635 U +
TAAAGACTGGATGGACCTCTCTTTACCTCT
>17 dna:chromosome chromosome:NCBIM37:17:1:95272651:1 66576849 ID66211 U +
TTCTTTACTACGGGTGGAAGGAGTGTG
>17 dna:chromosome chromosome:NCBIM37:17:1:95272651:1 66576849 ID66212 U +
TTCTTTACTACGGGTGGAAGGAGTGTGT
>17 dna:chromosome chromosome:NCBIM37:17:1:95272651:1 66576849 ID66213 U +
TTCTTTACTACGGGTGGAAGGAGTGTGTC
>17 dna:chromosome chromosome:NCBIM37:17:1:95272651:1 66576906 ID47757 U +
TGCTGACACTGGTGCCGGATCTGCT
>17 dna:chromosome chromosome:NCBIM37:17:1:95272651:1 66576906 ID47758 U +
TGCTGACACTGGTGCCGGATCTGCTG
>17 dna:chromosome chromosome:NCBIM37:17:1:95272651:1 66576906 ID47759 U +
TGCTGACACTGGTGCCGGATCTGCTGT
>17 dna:chromosome chromosome:NCBIM37:17:1:95272651:1 66576909 ID36588 U +
TGACACTGGTGCCGGATCTGCTGTGT
>17 dna:chromosome chromosome:NCBIM37:17:1:95272651:1 66576909 ID36590 U +
TGACACTGGTGCCGGATCTGCTGTGTGG
>17 dna:chromosome chromosome:NCBIM37:17:1:95272651:1 66576909 ID36591 U +
TGACACTGGTGCCGGATCTGCTGTGTGGT
>17 dna:chromosome chromosome:NCBIM37:17:1:95272651:1 66577071 ID45401 U +
TGCCAGCTTGTGGAATGATCATCTCTTC
>17 dna:chromosome chromosome:NCBIM37:17:1:95272651:1 66577081 ID49863 U +
TGGAATGATCATCTCTTCTTCATCTGTAGC
>17 dna:chromosome chromosome:NCBIM37:17:1:95272651:1 66577081 ID49864 U +
TGGAATGATCATCTCTTCTTCATCTGTAGCC
>17 dna:chromosome chromosome:NCBIM37:17:1:95272651:1 66577128 ID39014 U +
TGAGATGGGTCACTTCTTCACTTATGA
>17 dna:chromosome chromosome:NCBIM37:17:1:95272651:1 66577144 ID64863 U +
TTCACTTATGAGAAAAACTGCAGCCCTCGT
>17 dna:chromosome chromosome:NCBIM37:17:1:95272651:1 66577188 ID24477 U +
TCAACATGACTATAATATCTGCTGTAGCCT
>17 dna:chromosome chromosome:NCBIM37:17:1:95272651:1 66577235 ID18007 U +
TAGCAGAGGCGGTCTCTTGTCTAGCAGA
>17 dna:chromosome chromosome:NCBIM37:17:1:95272651:1 66577256 ID18008 M +
TAGCAGAGGTGGTCTCTTTGGCACAAC
>17 dna:chromosome chromosome:NCBIM37:17:1:95272651:1 66577274 ID51517 U +
TGGCACAACATTAACTACTCTAGGGTAGCCA
>17 dna:chromosome chromosome:NCBIM37:17:1:95272651:1 66577285 ID9117 U +
TAACTACTCTAGGGTAGCCATCACTGGGA
>17 dna:chromosome chromosome:NCBIM37:17:1:95272651:1 66577328 ID32149 U +
TCTGAAGTCGTTTGTAGCCATAGCGTCCCT
>17 dna:chromosome chromosome:NCBIM37:17:1:95272651:1 66577330 ID35563 U +
TGAAGTCGTTTGTAGCCATAGCGTCCCTCA
>17 dna:chromosome chromosome:NCBIM37:17:1:95272651:1 66577400 ID46816 U +
TGCGGTGCTGCCAACGGTGAAACCCC
>17 dna:chromosome chromosome:NCBIM37:17:1:95272651:1 66577400 ID46817 U +
TGCGGTGCTGCCAACGGTGAAACCCCTGGA
>17 dna:chromosome chromosome:NCBIM37:17:1:95272651:1 66577438 ID32800 U +
TCTTAAGATGACAAAGTCCATGAAAGTGCC
>17 dna:chromosome chromosome:NCBIM37:17:1:95272651:1 66577440 ID63707 U +
TTAAGATGACAAAGTCCATGAAAGTGCCAC
>17 dna:chromosome chromosome:NCBIM37:17:1:95272651:1 66577441 ID9852 U +
TAAGATGACAAAGTCCATGAAAGTGCC
>17 dna:chromosome chromosome:NCBIM37:17:1:95272651:1 66577441 ID9853 U +
TAAGATGACAAAGTCCATGAAAGTGCCA
>17 dna:chromosome chromosome:NCBIM37:17:1:95272651:1 66577441 ID9854 U +
TAAGATGACAAAGTCCATGAAAGTGCCAC
>17 dna:chromosome chromosome:NCBIM37:17:1:95272651:1 66577441 ID9855 U +
TAAGATGACAAAGTCCATGAAAGTGCCACT
>17 dna:chromosome chromosome:NCBIM37:17:1:95272651:1 66577446 ID36273 U +
TGACAAAGTCCATGAAAGTGCCACTAGAG
>17 dna:chromosome chromosome:NCBIM37:17:1:95272651:1 66577485 ID6839 U +
TAAAAGATGACTGCTCATTCTGTCTTCCTC
>17 dna:chromosome chromosome:NCBIM37:17:1:95272651:1 66577569 ID28677 U +
TCCCGTGCTGAGATGTTTCCTGAGTA
>17 dna:chromosome chromosome:NCBIM37:17:1:95272651:1 66577569 ID28678 U +
TCCCGTGCTGAGATGTTTCCTGAGTAACC
>17 dna:chromosome chromosome:NCBIM37:17:1:95272651:1 66577569 ID28679 U +
TCCCGTGCTGAGATGTTTCCTGAGTAACCA
>17 dna:chromosome chromosome:NCBIM37:17:1:95272651:1 66577569 ID28680 U +
TCCCGTGCTGAGATGTTTCCTGAGTAACCAC
>17 dna:chromosome chromosome:NCBIM37:17:1:95272651:1 66577589 ID40075 U +
TGAGTAACCACAGTGGGTGCTGTAAATCGC
>17 dna:chromosome chromosome:NCBIM37:17:1:95272651:1 66577595 ID537 U +
ACCACAGTGGGTGCTGTAAATCGCGGTC
>17 dna:chromosome chromosome:NCBIM37:17:1:95272651:1 66577657 ID66550 U +
TTGAGGTCCAGGAAAAGTCGTTCGCAGT
>17 dna:chromosome chromosome:NCBIM37:17:1:95272651:1 66577971 ID30521 U +
TCCTTTTAGGTCAAAAGCTATTGATAGCAGC
>17 dna:chromosome chromosome:NCBIM37:17:1:95272651:1 66577995 ID18047 U +
TAGCAGCTTTAAAAGTACCTGGGTTGT
>17 dna:chromosome chromosome:NCBIM37:17:1:95272651:1 66578040 ID30147 U +
TCCTGTAGGCTAGCTTAGACCTGAGCAGAT
>17 dna:chromosome chromosome:NCBIM37:17:1:95272651:1 66578129 ID35755 U +
TGAATATGATTGTTCCTGGGACTTGAAGG
>17 dna:chromosome chromosome:NCBIM37:17:1:95272651:1 66578213 ID67885 M -
TTGTGAGCCACCATGTGGTTGCTGG
>17 dna:chromosome chromosome:NCBIM37:17:1:95272651:1 66578356 ID22608 M +
TATCTTCAGACACACCAGAAGAGGGCATCAG
>17 dna:chromosome chromosome:NCBIM37:17:1:95272651:1 66578557 ID64611 U +
TTCAACATGACTTGATCCCTTCTCTATGCCT
>17 dna:chromosome chromosome:NCBIM37:17:1:95272651:1 66578577 ID31948 U +
TCTCTATGCCTTATTTTCCTAAAGGGAGA
>17 dna:chromosome chromosome:NCBIM37:17:1:95272651:1 66579019 ID50715 U +
TGGAGTTACAGACTGTTGGAAGCCACCA
>17 dna:chromosome chromosome:NCBIM37:17:1:95272651:1 66579056 ID51507 U +
TGGCAATTGGAATGGGTCCTCTACAAGAGC
