# Supplementary material for: proTRAC - a software for probabilistic piRNA cluster detection, visualization and analysis
Source: BMC Bioinformatics. 2012 Jan 10;13:5. doi: 10.1186/1471-2105-13-5 (PMC3293768; doi:10.1186/1471-2105-13-5)
Supplement: Additional file 5 — proTRAC results folder containing a picture and a FASTA file for each detected mouse cluster. After decompression, the folder can be opened as former session in proTRAC. Alternatively, each file can be opened separately with any standard text-editor or graphic-viewer respectively. [file 1471-2105-13-5-S5.ZIP › proTRAC_results_mouse/monodirectional_clusters/Cluster_100.fas]

>6 dna:chromosome chromosome:NCBIM37:6:1:149517037:1 87911357 ID25768 M -
TCAGCAACTAAAGAAAGCATAGGCCTGATA
>6 dna:chromosome chromosome:NCBIM37:6:1:149517037:1 87911543 ID35597 M -
TGAAGTGATTGTCTCTCTTCATGAAGGAGA
>6 dna:chromosome chromosome:NCBIM37:6:1:149517037:1 87911738 ID4225 M -
GACCATTACAGTGCCTGGCAGACATATGGCC
>6 dna:chromosome chromosome:NCBIM37:6:1:149517037:1 87911858 ID1712 M -
CAAATGTCCAAAGTGATCTAAATTATAGAC
>6 dna:chromosome chromosome:NCBIM37:6:1:149517037:1 87912877 ID10917 U -
TAATAGAGCCAAGACTATTCCCTGTTAAA
>6 dna:chromosome chromosome:NCBIM37:6:1:149517037:1 87912986 ID3554 U -
CTGATCCATAAGTGTTGC
>6 dna:chromosome chromosome:NCBIM37:6:1:149517037:1 87912986 ID38730 U -
TGAGAGCTTAATCTGATCCATAAGTGTTGC
>6 dna:chromosome chromosome:NCBIM37:6:1:149517037:1 87913183 ID59935 U -
TGTGGTAGCATGTATACATATTTGGAGT
>6 dna:chromosome chromosome:NCBIM37:6:1:149517037:1 87913288 ID18183 U -
TAGCATCCTTTGGAAGTAAAGATTTATCTA
>6 dna:chromosome chromosome:NCBIM37:6:1:149517037:1 87913310 ID23540 U -
TATTCAAACTGTGCATGAATATAGCATCC
>6 dna:chromosome chromosome:NCBIM37:6:1:149517037:1 87913424 ID34740 U -
TGAACATTTGAAACCTCAAAGCCTAGCCGCAG
>6 dna:chromosome chromosome:NCBIM37:6:1:149517037:1 87913548 ID15565 U -
TACTGTCATCATGGTGGGAAACACTGT
>6 dna:chromosome chromosome:NCBIM37:6:1:149517037:1 87914381 ID37242 U -
TGACCATGATCAGCCACCACTGGAGAGGAAC
>6 dna:chromosome chromosome:NCBIM37:6:1:149517037:1 87914410 ID67437 U -
TTGGGTTTTAGTTCATTCCAGATGCAGATG
>6 dna:chromosome chromosome:NCBIM37:6:1:149517037:1 87914482 ID20332 U -
TAGGTGTGTCTTCTTGCTTCAAATAGCCT
>6 dna:chromosome chromosome:NCBIM37:6:1:149517037:1 87914706 ID60732 U -
TGTTCAGTTCATGACACTGGCTGTCGTAGC
>6 dna:chromosome chromosome:NCBIM37:6:1:149517037:1 87914979 ID5248 U -
GCTTATTCTTCAAGGTTTGCCCATCCTGC
>6 dna:chromosome chromosome:NCBIM37:6:1:149517037:1 87915078 ID11745 U -
TAATTTCATCTTCAAACTTAATAGTCCATC
>6 dna:chromosome chromosome:NCBIM37:6:1:149517037:1 87915328 ID46223 U +
TGCCTCAGTTAACTTCTCTTTTCTTGGTAC
>6 dna:chromosome chromosome:NCBIM37:6:1:149517037:1 87915422 ID6038 U -
GTCTAAGGGACCTAATGAGTTAATTCCATG
>6 dna:chromosome chromosome:NCBIM37:6:1:149517037:1 87915576 ID24228 U -
TCAAACTGAAAGCAAGCCTCCTGCCTC
>6 dna:chromosome chromosome:NCBIM37:6:1:149517037:1 87915604 ID67847 U -
TTGTCTAGAAGCCATGTAGACTAGGTTGAC
>6 dna:chromosome chromosome:NCBIM37:6:1:149517037:1 87916137 ID207 M -
AACTCAGAAATCTGCCTGCCTCTGCCTCC
>6 dna:chromosome chromosome:NCBIM37:6:1:149517037:1 87916138 ID30595 M -
TCGAACTCAGAAATCTGCCTGCCTCTGCCTC
>6 dna:chromosome chromosome:NCBIM37:6:1:149517037:1 87916140 ID30594 M -
TCGAACTCAGAAATCTGCCTGCCTCTGCC
>6 dna:chromosome chromosome:NCBIM37:6:1:149517037:1 87916144 ID52174 M -
TGGCCTCGAACTCAGAAATCTGCCTGCCTC
>6 dna:chromosome chromosome:NCBIM37:6:1:149517037:1 87916145 ID52173 M -
TGGCCTCGAACTCAGAAATCTGCCTGCCT
>6 dna:chromosome chromosome:NCBIM37:6:1:149517037:1 87916163 ID25335 M -
TCACTCTGTAGACCAGGCTGGCCTCGAAC
>6 dna:chromosome chromosome:NCBIM37:6:1:149517037:1 87916164 ID25334 M -
TCACTCTGTAGACCAGGCTGGCCTCGAA
>6 dna:chromosome chromosome:NCBIM37:6:1:149517037:1 87916165 ID25333 M -
TCACTCTGTAGACCAGGCTGGCCTCGA
>6 dna:chromosome chromosome:NCBIM37:6:1:149517037:1 87916170 ID49286 M -
TGGAACTCACTCTGTAGACCAGGCTGGC
>6 dna:chromosome chromosome:NCBIM37:6:1:149517037:1 87916182 ID12913 M +
TACAGAGTGAGTTCCAGGACAGCCAGGGC
>6 dna:chromosome chromosome:NCBIM37:6:1:149517037:1 87916184 ID2246 M +
CAGAGTGAGTTCCAGGACAGCCAGGGC
>6 dna:chromosome chromosome:NCBIM37:6:1:149517037:1 87916929 ID38695 U -
TGAGAGCATCGTGTAGAAATGGAGGCCTG
>6 dna:chromosome chromosome:NCBIM37:6:1:149517037:1 87916935 ID36436 U -
TGACAATGAGAGCATCGTGTAGAAATGGA
>6 dna:chromosome chromosome:NCBIM37:6:1:149517037:1 87916989 ID15010 U -
TACTAGCTGAGATGGCTCACCAGGACAGA
>6 dna:chromosome chromosome:NCBIM37:6:1:149517037:1 87917029 ID36858 U -
TGACAGTTGAAAGCCAAGGCCAGCGCA
>6 dna:chromosome chromosome:NCBIM37:6:1:149517037:1 87917082 ID25129 U -
TCACATTCGATGCAGGAGTCTGACGTGT
>6 dna:chromosome chromosome:NCBIM37:6:1:149517037:1 87917163 ID2292 U -
CAGCAGCCAGACGAGGTCAACAGAAGC
>6 dna:chromosome chromosome:NCBIM37:6:1:149517037:1 87917441 ID66381 U -
TTGAAGGTTAAAAACTGTAGATGATTCTGAT
>6 dna:chromosome chromosome:NCBIM37:6:1:149517037:1 87917445 ID66380 U -
TTGAAGGTTAAAAACTGTAGATGATTC
>6 dna:chromosome chromosome:NCBIM37:6:1:149517037:1 87917461 ID47559 U -
TGCTCCATGTTTCTCCTTGAAGGTTAA
>6 dna:chromosome chromosome:NCBIM37:6:1:149517037:1 87917848 ID23533 U -
TATTATTTGTGAAGCCTCAGATCCAGC
>6 dna:chromosome chromosome:NCBIM37:6:1:149517037:1 87918239 ID29470 U -
TCCTACTTTGGCTTCAAGACTGAAAAGGAC
>6 dna:chromosome chromosome:NCBIM37:6:1:149517037:1 87918276 ID67212 U -
TTGGATACTCTTTCAGGTAAAGGCGTTCGG
>6 dna:chromosome chromosome:NCBIM37:6:1:149517037:1 87918278 ID67211 U -
TTGGATACTCTTTCAGGTAAAGGCGTTC
>6 dna:chromosome chromosome:NCBIM37:6:1:149517037:1 87918358 ID63453 U -
TTAAAAAAAATACACAGATGTGCTTTTAGT
>6 dna:chromosome chromosome:NCBIM37:6:1:149517037:1 87918572 ID9122 U -
TAACTACTGTTGCTGCTTCATGTGGCGC
>6 dna:chromosome chromosome:NCBIM37:6:1:149517037:1 87918621 ID10004 U -
TAAGCATCAAGCAAAACAAAATCCATGGTC
>6 dna:chromosome chromosome:NCBIM37:6:1:149517037:1 87918622 ID10003 U -
TAAGCATCAAGCAAAACAAAATCCATGGT
>6 dna:chromosome chromosome:NCBIM37:6:1:149517037:1 87918673 ID18301 U -
TAGCCAGCCAAAAGGGAACAGG
>6 dna:chromosome chromosome:NCBIM37:6:1:149517037:1 87918710 ID15414 U -
TACTGATGTGGCCCATGCGGATAGGG
>6 dna:chromosome chromosome:NCBIM37:6:1:149517037:1 87918711 ID15413 U -
TACTGATGTGGCCCATGCGGATAGG
>6 dna:chromosome chromosome:NCBIM37:6:1:149517037:1 87918905 ID52691 U -
TGGCTTTTGTGCTATGTCCAGTATT
>6 dna:chromosome chromosome:NCBIM37:6:1:149517037:1 87918947 ID33364 U -
TGAAAAACGAAGACCCCAAATAGGGTTTAAA
>6 dna:chromosome chromosome:NCBIM37:6:1:149517037:1 87918975 ID25952 U +
TCAGTCCACATGTGTGGTTGAGTGTTTGA
>6 dna:chromosome chromosome:NCBIM37:6:1:149517037:1 87919211 ID19149 M -
TAGGACATATCTTGCACACAAAAGTGCTTC
>6 dna:chromosome chromosome:NCBIM37:6:1:149517037:1 87919479 ID38485 U -
TGAGACCAGTGTCTATAACCAGCAC
>6 dna:chromosome chromosome:NCBIM37:6:1:149517037:1 87919748 ID65402 U -
TTCCCATTTTTTCATGGAATCTAGGGA
>6 dna:chromosome chromosome:NCBIM37:6:1:149517037:1 87920024 ID16862 M -
TAGACAGTAATGTTTATATGAGTCTGCAGA
>6 dna:chromosome chromosome:NCBIM37:6:1:149517037:1 87920027 ID16861 M -
TAGACAGTAATGTTTATATGAGTCTGC
>6 dna:chromosome chromosome:NCBIM37:6:1:149517037:1 87920699 ID4987 M +
GCCCTGGCTGTCCTGGAACTCACTTTGTA
>6 dna:chromosome chromosome:NCBIM37:6:1:149517037:1 87920699 ID11980 M -
TACAAAGTGAGTTCCAGGACAGCCAGGGC
>6 dna:chromosome chromosome:NCBIM37:6:1:149517037:1 87921118 ID55983 M -
TGGTGAGCCTTCCAATTCCGGATTGTAGT
>6 dna:chromosome chromosome:NCBIM37:6:1:149517037:1 87921182 ID52403 M -
TGGCTCAAGATCTTCAAACCAAGATCC
>6 dna:chromosome chromosome:NCBIM37:6:1:149517037:1 87921212 ID52390 M +
TGGCTATGGATTCCAGAAGATTGAATCTC
>6 dna:chromosome chromosome:NCBIM37:6:1:149517037:1 87921404 ID5491 M -
GGATCTAGCAGTTACTCAGTCTCACGC
>6 dna:chromosome chromosome:NCBIM37:6:1:149517037:1 87921419 ID58962 M -
TGTGAATGGAAGTCCAAGGATCTAGCAGT
>6 dna:chromosome chromosome:NCBIM37:6:1:149517037:1 87921429 ID2447 M -
CAGTCGCAGCTGTGAATGGAAGTCCAAGG
>6 dna:chromosome chromosome:NCBIM37:6:1:149517037:1 87921438 ID28009 M +
TCCATTCACAGCTGCGACTGAACAATTGT
>6 dna:chromosome chromosome:NCBIM37:6:1:149517037:1 87921463 ID68000 M +
TTGTTGGGAATTGGGCTGCCGACTGTAA
>6 dna:chromosome chromosome:NCBIM37:6:1:149517037:1 87921473 ID67413 M +
TTGGGCTGCCGACTGTAAGTCATCAAT
>6 dna:chromosome chromosome:NCBIM37:6:1:149517037:1 87921474 ID54225 M +
TGGGCTGCCGACTGTAAGTCATCAATAAA
>6 dna:chromosome chromosome:NCBIM37:6:1:149517037:1 87921480 ID293 M -
AAGGAATTTATTGATGACTTACAGTCGGC
>6 dna:chromosome chromosome:NCBIM37:6:1:149517037:1 87921916 ID17859 M -
TAGCAACTTTTAGATCGTTTACTTGTGTCT
>6 dna:chromosome chromosome:NCBIM37:6:1:149517037:1 87921996 ID12428 M -
TACAATGAGAGTTTCTGTTTGATTTTCTGC
>6 dna:chromosome chromosome:NCBIM37:6:1:149517037:1 87922100 ID51314 M +
TGGCAAAGAATGGGATCCTACAACATGG
>6 dna:chromosome chromosome:NCBIM37:6:1:149517037:1 87922100 ID51315 M +
TGGCAAAGAATGGGATCCTACAACATGGGA
>6 dna:chromosome chromosome:NCBIM37:6:1:149517037:1 87922380 ID12742 M +
TACACTACTAAGGAGCTTAATGAGTTTGC
>6 dna:chromosome chromosome:NCBIM37:6:1:149517037:1 87922726 ID7737 M +
TAAAGCATAATTGTCCACAATGGGAAG
>6 dna:chromosome chromosome:NCBIM37:6:1:149517037:1 87923036 ID45714 M -
TGCCATTATAAATTTCACCTCTCCTGTGC
>6 dna:chromosome chromosome:NCBIM37:6:1:149517037:1 87923057 ID11392 M +
TAATGGCATGACTCGGTTGGACCTTTGGT
>6 dna:chromosome chromosome:NCBIM37:6:1:149517037:1 87924133 ID5516 M -
GGCAAAACTGTGAAGGTATACTGTTGGC
>6 dna:chromosome chromosome:NCBIM37:6:1:149517037:1 87924194 ID11738 M +
TAATTTAGTTAGAAGGGATCTTGAT
>6 dna:chromosome chromosome:NCBIM37:6:1:149517037:1 87924292 ID40190 M -
TGAGTCCAAAGTGGTTGCTACTTCCT
>6 dna:chromosome chromosome:NCBIM37:6:1:149517037:1 87924312 ID40849 M -
TGATACGCATATGTGTTACCAATGAGTC
>6 dna:chromosome chromosome:NCBIM37:6:1:149517037:1 87924851 ID58208 M -
TGTCAGACGTTCAGTTTCCACTAAGGCC
>6 dna:chromosome chromosome:NCBIM37:6:1:149517037:1 87925465 ID59851 M +
TGTGGATAGATCTCTCCAAATGGGCAA
>6 dna:chromosome chromosome:NCBIM37:6:1:149517037:1 87925842 ID58534 M -
TGTCCTTTCCACGAAGGAAGTGGTCC
>6 dna:chromosome chromosome:NCBIM37:6:1:149517037:1 87926009 ID52573 M -
TGGCTGTGAAATGAGTTCCTTGGTCA
>6 dna:chromosome chromosome:NCBIM37:6:1:149517037:1 87926063 ID49966 M +
TGGAATTCACTGGTCTTACCACATTCCCCA
>6 dna:chromosome chromosome:NCBIM37:6:1:149517037:1 87926092 ID22270 M -
TATCAGCCCAGCTGCTTCAGGATGAT
>6 dna:chromosome chromosome:NCBIM37:6:1:149517037:1 87926129 ID3581 M -
CTGCGTCTTCAAAAGGCCA
>6 dna:chromosome chromosome:NCBIM37:6:1:149517037:1 87926644 ID21377 M -
TAGTTTCCCATTGACTTTAATCACAGGAC
>6 dna:chromosome chromosome:NCBIM37:6:1:149517037:1 87926663 ID52742 M +
TGGGAAACTACAACAGCCTAATCCAAGCA
>6 dna:chromosome chromosome:NCBIM37:6:1:149517037:1 87926731 ID52459 M -
TGGCTCTTTTCCTGGAGGATTGACCC
>6 dna:chromosome chromosome:NCBIM37:6:1:149517037:1 87926922 ID8034 M -
TAAATACGCCTAACATGATATAACTATCCC
>6 dna:chromosome chromosome:NCBIM37:6:1:149517037:1 87926923 ID8033 M -
TAAATACGCCTAACATGATATAACTATCC
>6 dna:chromosome chromosome:NCBIM37:6:1:149517037:1 87927013 ID36326 M -
TGACAACCAGGAATAGCCACTACAATC
>6 dna:chromosome chromosome:NCBIM37:6:1:149517037:1 87927061 ID55983 M -
TGGTGAGCCTTCCAATTCCGGATTGTAGT
>6 dna:chromosome chromosome:NCBIM37:6:1:149517037:1 87927125 ID52403 M -
TGGCTCAAGATCTTCAAACCAAGATCC
>6 dna:chromosome chromosome:NCBIM37:6:1:149517037:1 87927155 ID52390 M +
TGGCTATGGATTCCAGAAGATTGAATCTC
>6 dna:chromosome chromosome:NCBIM37:6:1:149517037:1 87927347 ID5491 M -
GGATCTAGCAGTTACTCAGTCTCACGC
>6 dna:chromosome chromosome:NCBIM37:6:1:149517037:1 87927362 ID58962 M -
TGTGAATGGAAGTCCAAGGATCTAGCAGT
>6 dna:chromosome chromosome:NCBIM37:6:1:149517037:1 87927372 ID2447 M -
CAGTCGCAGCTGTGAATGGAAGTCCAAGG
>6 dna:chromosome chromosome:NCBIM37:6:1:149517037:1 87927381 ID28009 M +
TCCATTCACAGCTGCGACTGAACAATTGT
>6 dna:chromosome chromosome:NCBIM37:6:1:149517037:1 87927406 ID68000 M +
TTGTTGGGAATTGGGCTGCCGACTGTAA
>6 dna:chromosome chromosome:NCBIM37:6:1:149517037:1 87927416 ID67413 M +
TTGGGCTGCCGACTGTAAGTCATCAAT
>6 dna:chromosome chromosome:NCBIM37:6:1:149517037:1 87927417 ID54225 M +
TGGGCTGCCGACTGTAAGTCATCAATAAA
>6 dna:chromosome chromosome:NCBIM37:6:1:149517037:1 87927423 ID293 M -
AAGGAATTTATTGATGACTTACAGTCGGC
>6 dna:chromosome chromosome:NCBIM37:6:1:149517037:1 87927840 ID58665 U -
TGTCTGCAAGAACCTGTCCTGAACTTGTC
>6 dna:chromosome chromosome:NCBIM37:6:1:149517037:1 87928182 ID57449 U -
TGTAATGCAGTCCAGGCCCAAGTGCTGC
>6 dna:chromosome chromosome:NCBIM37:6:1:149517037:1 87928190 ID778 U -
ACTTCTCTGTAATGCAGTCCAGGCCCA
>6 dna:chromosome chromosome:NCBIM37:6:1:149517037:1 87928346 ID49242 U -
TGGAACCCTTGTGCCTCCTGACATTATGTT
>6 dna:chromosome chromosome:NCBIM37:6:1:149517037:1 87928402 ID15410 U -
TACTGATGCAACTGTTGAGTCCCTAGGAT
>6 dna:chromosome chromosome:NCBIM37:6:1:149517037:1 87928403 ID15409 U -
TACTGATGCAACTGTTGAGTCCCTAGGA
>6 dna:chromosome chromosome:NCBIM37:6:1:149517037:1 87928404 ID15408 U -
TACTGATGCAACTGTTGAGTCCCTAGG
>6 dna:chromosome chromosome:NCBIM37:6:1:149517037:1 87928421 ID42591 U -
TGCAAAAGGGTTACTTTACTGATGCA
>6 dna:chromosome chromosome:NCBIM37:6:1:149517037:1 87928435 ID29770 U -
TCCTCCGAGAGGAATGTGTGCAAAAGGGTT
>6 dna:chromosome chromosome:NCBIM37:6:1:149517037:1 87928436 ID29769 U -
TCCTCCGAGAGGAATGTGTGCAAAAGGGT
>6 dna:chromosome chromosome:NCBIM37:6:1:149517037:1 87928522 ID29345 U -
TCCTAAGTTAAAGCTATATGACCCTAGCC
>6 dna:chromosome chromosome:NCBIM37:6:1:149517037:1 87928565 ID40609 U -
TGAGTTTGTTACCTCCTTGCCGAGTTTAC
>6 dna:chromosome chromosome:NCBIM37:6:1:149517037:1 87928568 ID47819 U -
TGCTGAGTTTGTTACCTCCTTGCCGAGTT
>6 dna:chromosome chromosome:NCBIM37:6:1:149517037:1 87928576 ID10383 U -
TAAGGTGTTTGCTGAGTTTGTTACCTCCTT
>6 dna:chromosome chromosome:NCBIM37:6:1:149517037:1 87928579 ID10382 U -
TAAGGTGTTTGCTGAGTTTGTTACCTC
>6 dna:chromosome chromosome:NCBIM37:6:1:149517037:1 87928581 ID45502 U -
TGCCATAAGGTGTTTGCTGAGTTTGTTACC
>6 dna:chromosome chromosome:NCBIM37:6:1:149517037:1 87928583 ID45501 U -
TGCCATAAGGTGTTTGCTGAGTTTGTTA
>6 dna:chromosome chromosome:NCBIM37:6:1:149517037:1 87928672 ID65640 U -
TTCCTTTGTCATTTCTTCAAATGGTTGTTC
>6 dna:chromosome chromosome:NCBIM37:6:1:149517037:1 87928811 ID24281 U -
TCAAAGATTTCTGAATGGAGCTCATGGGC
>6 dna:chromosome chromosome:NCBIM37:6:1:149517037:1 87928812 ID60684 U -
TGTTCAAAGATTTCTGAATGGAGCTCATGGG
>6 dna:chromosome chromosome:NCBIM37:6:1:149517037:1 87928812 ID64564 U -
TTCAAAGATTTCTGAATGGAGCTCATGGG
>6 dna:chromosome chromosome:NCBIM37:6:1:149517037:1 87928813 ID64563 U -
TTCAAAGATTTCTGAATGGAGCTCATGG
>6 dna:chromosome chromosome:NCBIM37:6:1:149517037:1 87928814 ID24280 U -
TCAAAGATTTCTGAATGGAGCTCATG
>6 dna:chromosome chromosome:NCBIM37:6:1:149517037:1 87928865 ID34097 U -
TGAAAGGAATCAAGATTGGGGAG
>6 dna:chromosome chromosome:NCBIM37:6:1:149517037:1 87928899 ID19044 U -
TAGGAATATGAGGGCAGAGTTGGTAGTGG
>6 dna:chromosome chromosome:NCBIM37:6:1:149517037:1 87929011 ID25967 U -
TCAGTGAAACAGACTGGTTCCTGCTGCC
>6 dna:chromosome chromosome:NCBIM37:6:1:149517037:1 87929278 ID53784 U -
TGGGATTAAAGGCACCACAGCAGGATCTTAT
>6 dna:chromosome chromosome:NCBIM37:6:1:149517037:1 87929316 ID207 M -
AACTCAGAAATCTGCCTGCCTCTGCCTCC
>6 dna:chromosome chromosome:NCBIM37:6:1:149517037:1 87929317 ID30595 M -
TCGAACTCAGAAATCTGCCTGCCTCTGCCTC
>6 dna:chromosome chromosome:NCBIM37:6:1:149517037:1 87929319 ID30594 M -
TCGAACTCAGAAATCTGCCTGCCTCTGCC
>6 dna:chromosome chromosome:NCBIM37:6:1:149517037:1 87929323 ID52174 M -
TGGCCTCGAACTCAGAAATCTGCCTGCCTC
>6 dna:chromosome chromosome:NCBIM37:6:1:149517037:1 87929324 ID52173 M -
TGGCCTCGAACTCAGAAATCTGCCTGCCT
>6 dna:chromosome chromosome:NCBIM37:6:1:149517037:1 87929342 ID25335 M -
TCACTCTGTAGACCAGGCTGGCCTCGAAC
>6 dna:chromosome chromosome:NCBIM37:6:1:149517037:1 87929343 ID25334 M -
TCACTCTGTAGACCAGGCTGGCCTCGAA
>6 dna:chromosome chromosome:NCBIM37:6:1:149517037:1 87929344 ID25333 M -
TCACTCTGTAGACCAGGCTGGCCTCGA
>6 dna:chromosome chromosome:NCBIM37:6:1:149517037:1 87929349 ID49286 M -
TGGAACTCACTCTGTAGACCAGGCTGGC
>6 dna:chromosome chromosome:NCBIM37:6:1:149517037:1 87929361 ID12913 M +
TACAGAGTGAGTTCCAGGACAGCCAGGGC
>6 dna:chromosome chromosome:NCBIM37:6:1:149517037:1 87929363 ID2246 M +
CAGAGTGAGTTCCAGGACAGCCAGGGC
>6 dna:chromosome chromosome:NCBIM37:6:1:149517037:1 87929369 ID67941 M -
TTGTGTAGCCCTGGCTGTCCTGGAACTC
>6 dna:chromosome chromosome:NCBIM37:6:1:149517037:1 87929920 ID46301 U -
TGCCTCTTGGATGTCTGGTACCTGGC
>6 dna:chromosome chromosome:NCBIM37:6:1:149517037:1 87929962 ID6214 U -
GTGTGATCATGAAGCAGACTGAGCTGCCC
>6 dna:chromosome chromosome:NCBIM37:6:1:149517037:1 87930092 ID57520 U -
TGTACACATACAAGTAGGGTGAGATGGA
>6 dna:chromosome chromosome:NCBIM37:6:1:149517037:1 87930100 ID34696 U -
TGAACAGTATGTACACATACAAGTAGGGT
>6 dna:chromosome chromosome:NCBIM37:6:1:149517037:1 87930197 ID21446 U -
TATAAAAGATAAAAGATTTCTACATGTTG
>6 dna:chromosome chromosome:NCBIM37:6:1:149517037:1 87930392 ID37257 U -
TGACCATTGTCGTTGTCTTGTGGGCG
>6 dna:chromosome chromosome:NCBIM37:6:1:149517037:1 87930485 ID756 U -
ACTGTGCCCGCTGATGGCCACCAGG
