# Supplementary material for: proTRAC - a software for probabilistic piRNA cluster detection, visualization and analysis
Source: BMC Bioinformatics. 2012 Jan 10;13:5. doi: 10.1186/1471-2105-13-5 (PMC3293768; doi:10.1186/1471-2105-13-5)
Supplement: Additional file 5 — proTRAC results folder containing a picture and a FASTA file for each detected mouse cluster. After decompression, the folder can be opened as former session in proTRAC. Alternatively, each file can be opened separately with any standard text-editor or graphic-viewer respectively. [file 1471-2105-13-5-S5.ZIP › proTRAC_results_mouse/monodirectional_clusters/Cluster_101.fas]

>6 dna:chromosome chromosome:NCBIM37:6:1:149517037:1 87935042 ID57826 U -
TGTATCCTCATACACTGTATACATGGCGGA
>6 dna:chromosome chromosome:NCBIM37:6:1:149517037:1 87935319 ID50701 U -
TGGAGTGTCATCGGCCAGCTGGTCTGCC
>6 dna:chromosome chromosome:NCBIM37:6:1:149517037:1 87935627 ID714 M -
ACTCAGAAATCCGCCTGCCTCTGCCTCC
>6 dna:chromosome chromosome:NCBIM37:6:1:149517037:1 87935628 ID30589 M -
TCGAACTCAGAAATCCGCCTGCCTCTGCCTC
>6 dna:chromosome chromosome:NCBIM37:6:1:149517037:1 87935629 ID30588 M -
TCGAACTCAGAAATCCGCCTGCCTCTGCCT
>6 dna:chromosome chromosome:NCBIM37:6:1:149517037:1 87935631 ID30587 M -
TCGAACTCAGAAATCCGCCTGCCTCTGC
>6 dna:chromosome chromosome:NCBIM37:6:1:149517037:1 87935632 ID30586 M -
TCGAACTCAGAAATCCGCCTGCCTCTG
>6 dna:chromosome chromosome:NCBIM37:6:1:149517037:1 87935634 ID52172 M -
TGGCCTCGAACTCAGAAATCCGCCTGCCTC
>6 dna:chromosome chromosome:NCBIM37:6:1:149517037:1 87935652 ID25464 M -
TCACTTTGTAGACCAGGCTGGCCTCGAACT
>6 dna:chromosome chromosome:NCBIM37:6:1:149517037:1 87935653 ID25463 M -
TCACTTTGTAGACCAGGCTGGCCTCGAAC
>6 dna:chromosome chromosome:NCBIM37:6:1:149517037:1 87935658 ID49287 M -
TGGAACTCACTTTGTAGACCAGGCTGGCCT
>6 dna:chromosome chromosome:NCBIM37:6:1:149517037:1 87935672 ID11980 M +
TACAAAGTGAGTTCCAGGACAGCCAGGGC
>6 dna:chromosome chromosome:NCBIM37:6:1:149517037:1 87935672 ID4987 M -
GCCCTGGCTGTCCTGGAACTCACTTTGTA
>6 dna:chromosome chromosome:NCBIM37:6:1:149517037:1 87936143 ID5046 M +
GCCTTGGCTGTCCTGGAAC
>6 dna:chromosome chromosome:NCBIM37:6:1:149517037:1 87936261 ID348 U -
AATCATTTCAAGATGAGTCAGAAGTGAAGC
>6 dna:chromosome chromosome:NCBIM37:6:1:149517037:1 87936267 ID25499 U -
TCAGAAATCATTTCAAGATGAGTCAGAAG
>6 dna:chromosome chromosome:NCBIM37:6:1:149517037:1 87936299 ID2120 U -
CACTTATGTGACGTAAGGTCCTTGCCTGC
>6 dna:chromosome chromosome:NCBIM37:6:1:149517037:1 87936691 ID22699 U -
TATGAAGGAAATAATACTGGGAGCCAGCC
>6 dna:chromosome chromosome:NCBIM37:6:1:149517037:1 87936742 ID54406 U -
TGGGTAAAATGCTGCTGCAGTAGC
>6 dna:chromosome chromosome:NCBIM37:6:1:149517037:1 87937071 ID26027 U -
TCAGTTACGAGATTGCCAAGGAGAAGGGTC
>6 dna:chromosome chromosome:NCBIM37:6:1:149517037:1 87937394 ID38817 U -
TGAGAGTGCCATGGGTCTAAGTGGGC
>6 dna:chromosome chromosome:NCBIM37:6:1:149517037:1 87937579 ID39743 U -
TGAGGAGCTAATCAGGATGTGCCCACC
>6 dna:chromosome chromosome:NCBIM37:6:1:149517037:1 87937604 ID45449 U -
TGCCAGGTCAACAGTATTAGGCTTCTGATG
>6 dna:chromosome chromosome:NCBIM37:6:1:149517037:1 87937627 ID319 U -
AAGGTTGCGAACGTCTTCATTCTTGCCAGG
>6 dna:chromosome chromosome:NCBIM37:6:1:149517037:1 87937629 ID46658 U -
TGCGAACGTCTTCATTCTTGCCA
>6 dna:chromosome chromosome:NCBIM37:6:1:149517037:1 87937631 ID19017 U -
TAGGAAGGTTGCGAACGTCTTCATTCTTGC
>6 dna:chromosome chromosome:NCBIM37:6:1:149517037:1 87937717 ID14653 M -
TACGATTCAGTTATGAAGTAGCAACAAAAA
>6 dna:chromosome chromosome:NCBIM37:6:1:149517037:1 87937759 ID30460 U -
TCCTTTCACAGGGGTCACCAGCGGATAAC
>6 dna:chromosome chromosome:NCBIM37:6:1:149517037:1 87937967 ID26820 U -
TCCAACAAGGTGGTCAGACAAACTGTCAGAA
>6 dna:chromosome chromosome:NCBIM37:6:1:149517037:1 87937968 ID26819 U -
TCCAACAAGGTGGTCAGACAAACTGTCAGA
>6 dna:chromosome chromosome:NCBIM37:6:1:149517037:1 87938104 ID46067 U -
TGCCTAAATTTGGCTGCCAATCCTC
>6 dna:chromosome chromosome:NCBIM37:6:1:149517037:1 87938280 ID39375 U -
TGAGCCCCACTATTCAAGACCTTTCGGATT
>6 dna:chromosome chromosome:NCBIM37:6:1:149517037:1 87938538 ID30245 U -
TCCTTAGCTAATAGACTTCCAAGTGCCC
>6 dna:chromosome chromosome:NCBIM37:6:1:149517037:1 87938640 ID19417 U -
TAGGATAGAATCCAAACCAGACTGCTGCTC
>6 dna:chromosome chromosome:NCBIM37:6:1:149517037:1 87938781 ID45243 U -
TGCCACTTAAAGCCACTTGATGTTCCT
>6 dna:chromosome chromosome:NCBIM37:6:1:149517037:1 87938782 ID66629 U -
TTGATGCCACTTAAAGCCACTTGATGTTCC
>6 dna:chromosome chromosome:NCBIM37:6:1:149517037:1 87939135 ID14275 U -
TACCTAGGGTTCAAGATCTCCAGGGT
>6 dna:chromosome chromosome:NCBIM37:6:1:149517037:1 87939283 ID58531 U -
TGTCCTTGAATCTCTGCATGGTCC
>6 dna:chromosome chromosome:NCBIM37:6:1:149517037:1 87939438 ID49174 U -
TGGAAATTTGAGCAGGTGCTCTCCAAA
>6 dna:chromosome chromosome:NCBIM37:6:1:149517037:1 87939554 ID66680 U -
TTGATTCCAGGGTCCGATCTGTCTGCTGC
>6 dna:chromosome chromosome:NCBIM37:6:1:149517037:1 87939602 ID10623 U -
TAAGTTATGGACAAGATCGTTTCTGCGGG
>6 dna:chromosome chromosome:NCBIM37:6:1:149517037:1 87939603 ID10622 U -
TAAGTTATGGACAAGATCGTTTCTGCGG
>6 dna:chromosome chromosome:NCBIM37:6:1:149517037:1 87939693 ID65032 U -
TTCATCTGGTGCTGAAACCCAGGAGTGGC
>6 dna:chromosome chromosome:NCBIM37:6:1:149517037:1 87939802 ID46978 U -
TGCTAAGCCTGGCCTCCTCCCTCTGC
>6 dna:chromosome chromosome:NCBIM37:6:1:149517037:1 87939896 ID12811 U -
TACACTTATCTCTTGGTCTCCTG
>6 dna:chromosome chromosome:NCBIM37:6:1:149517037:1 87940043 ID8752 U -
TAACATATCCAAGCCTATGCTG
>6 dna:chromosome chromosome:NCBIM37:6:1:149517037:1 87940050 ID37696 U -
TGACTGAGGTACCTATTAACATATCCAAGCC
>6 dna:chromosome chromosome:NCBIM37:6:1:149517037:1 87940066 ID22235 U -
TATCACTATTTGTGTGACTGAGGTACCTA
>6 dna:chromosome chromosome:NCBIM37:6:1:149517037:1 87940169 ID12289 U -
TACAAGGTTAGGGATCTGAGGTGCCAGTT
>6 dna:chromosome chromosome:NCBIM37:6:1:149517037:1 87940331 ID6636 U -
TAAAACAGAAAGTGAAATTACATGGAGGG
>6 dna:chromosome chromosome:NCBIM37:6:1:149517037:1 87940453 ID39357 U -
TGAGCCAGAATATAGAAAACAATTCCAAACT
>6 dna:chromosome chromosome:NCBIM37:6:1:149517037:1 87940608 ID7338 U -
TAAACAGAGACCAAGTGAAAAGGGACCCT
>6 dna:chromosome chromosome:NCBIM37:6:1:149517037:1 87940647 ID43121 U -
TGCAAGAGTTCAAACAGGGCCAACAGCCTCCC
>6 dna:chromosome chromosome:NCBIM37:6:1:149517037:1 87940648 ID43120 U -
TGCAAGAGTTCAAACAGGGCCAACAGCCTCC
>6 dna:chromosome chromosome:NCBIM37:6:1:149517037:1 87940653 ID43119 U -
TGCAAGAGTTCAAACAGGGCCAACAG
>6 dna:chromosome chromosome:NCBIM37:6:1:149517037:1 87940741 ID55756 U -
TGGTCTCTTATCTCATCCCAGCTC
>6 dna:chromosome chromosome:NCBIM37:6:1:149517037:1 87940775 ID23804 U -
TATTGTGTCGTTCTGATACCTAGGCC
>6 dna:chromosome chromosome:NCBIM37:6:1:149517037:1 87940930 ID3490 U -
CTCTCAAGCCGGAGTCCCCTCTCAGC
>6 dna:chromosome chromosome:NCBIM37:6:1:149517037:1 87940935 ID18309 U -
TAGCCAGTCTCTCAAGCCGGAGTCCCCTC
>6 dna:chromosome chromosome:NCBIM37:6:1:149517037:1 87940948 ID47276 U -
TGCTATCAGACACTAGCCAGTCTCTCAAG
>6 dna:chromosome chromosome:NCBIM37:6:1:149517037:1 87940970 ID63632 U -
TTAAATGGATCCAACAGTAAAGATTTGCTATC
>6 dna:chromosome chromosome:NCBIM37:6:1:149517037:1 87940971 ID63631 U -
TTAAATGGATCCAACAGTAAAGATTTGCTAT
>6 dna:chromosome chromosome:NCBIM37:6:1:149517037:1 87940972 ID8189 U -
TAAATGGATCCAACAGTAAAGATTTGCTA
>6 dna:chromosome chromosome:NCBIM37:6:1:149517037:1 87940974 ID8188 U -
TAAATGGATCCAACAGTAAAGATTTGC
>6 dna:chromosome chromosome:NCBIM37:6:1:149517037:1 87940974 ID48140 U -
TGCTTAAATGGATCCAACAGTAAAGATTTGC
>6 dna:chromosome chromosome:NCBIM37:6:1:149517037:1 87940974 ID63630 U -
TTAAATGGATCCAACAGTAAAGATTTGC
>6 dna:chromosome chromosome:NCBIM37:6:1:149517037:1 87940979 ID48139 U -
TGCTTAAATGGATCCAACAGTAAAGA
>6 dna:chromosome chromosome:NCBIM37:6:1:149517037:1 87941021 ID31460 U -
TCTAGCTAATGACAGGATCCCAGAAAGTGGT
>6 dna:chromosome chromosome:NCBIM37:6:1:149517037:1 87941022 ID31459 U -
TCTAGCTAATGACAGGATCCCAGAAAGTGG
>6 dna:chromosome chromosome:NCBIM37:6:1:149517037:1 87941026 ID29808 U -
TCCTCTAGCTAATGACAGGATCCCAGAAA
>6 dna:chromosome chromosome:NCBIM37:6:1:149517037:1 87941048 ID18127 U -
TAGCAGTGAACTACAGGGTCTTCCTCTA
>6 dna:chromosome chromosome:NCBIM37:6:1:149517037:1 87941048 ID57690 U -
TGTAGCAGTGAACTACAGGGTCTTCCTCTA
>6 dna:chromosome chromosome:NCBIM37:6:1:149517037:1 87941049 ID18126 U -
TAGCAGTGAACTACAGGGTCTTCCTCT
>6 dna:chromosome chromosome:NCBIM37:6:1:149517037:1 87941050 ID18125 U -
TAGCAGTGAACTACAGGGTCTTCCTC
>6 dna:chromosome chromosome:NCBIM37:6:1:149517037:1 87941075 ID39842 U -
TGAGGGCCTACTATGTGCCGGGCTATGT
>6 dna:chromosome chromosome:NCBIM37:6:1:149517037:1 87941079 ID23894 U -
TATTTATTGAGGGCCTACTATGTGCCGGGCT
>6 dna:chromosome chromosome:NCBIM37:6:1:149517037:1 87941080 ID23893 U -
TATTTATTGAGGGCCTACTATGTGCCGGGC
>6 dna:chromosome chromosome:NCBIM37:6:1:149517037:1 87941081 ID23891 U -
TATTTATTGAGGGCCTACTATGTGCCGGG
>6 dna:chromosome chromosome:NCBIM37:6:1:149517037:1 87941082 ID23889 U -
TATTTATTGAGGGCCTACTATGTGCCGG
>6 dna:chromosome chromosome:NCBIM37:6:1:149517037:1 87941084 ID23888 U -
TATTTATTGAGGGCCTACTATGTGCC
>6 dna:chromosome chromosome:NCBIM37:6:1:149517037:1 87941191 ID17718 U -
TAGATTCCATGAAGCTCTTGGAGCTGGGTC
>6 dna:chromosome chromosome:NCBIM37:6:1:149517037:1 87941243 ID67721 U -
TTGTACTAGGGTTTAAGGCGAGGTCC
>6 dna:chromosome chromosome:NCBIM37:6:1:149517037:1 87941289 ID37441 U -
TGACGAAGAACTAAAGGAAGTTCTATGCCTC
>6 dna:chromosome chromosome:NCBIM37:6:1:149517037:1 87941290 ID37440 U -
TGACGAAGAACTAAAGGAAGTTCTATGCCT
>6 dna:chromosome chromosome:NCBIM37:6:1:149517037:1 87941522 ID60438 U -
TGTTAAGGAATGGCAAAGGAGAGGTGTGG
>6 dna:chromosome chromosome:NCBIM37:6:1:149517037:1 87941532 ID32551 U -
TCTGGATGGCCTGTTAAGGAATGGCAAAGG
>6 dna:chromosome chromosome:NCBIM37:6:1:149517037:1 87941549 ID20909 U -
TAGTCTGAAAAGGAATCTGGATGGCCTG
>6 dna:chromosome chromosome:NCBIM37:6:1:149517037:1 87941553 ID20908 U -
TAGTCTGAAAAGGAATCTGGATGG
>6 dna:chromosome chromosome:NCBIM37:6:1:149517037:1 87941587 ID8424 U -
TAACAAGGAGATTGATATTGTAATCAATA
>6 dna:chromosome chromosome:NCBIM37:6:1:149517037:1 87941616 ID13777 U -
TACCACTCAGTGTTATCAAGACCAAGTCGC
>6 dna:chromosome chromosome:NCBIM37:6:1:149517037:1 87941966 ID28339 U -
TCCCAGGAAGCTGAGTGAACTCACTCACTC
>6 dna:chromosome chromosome:NCBIM37:6:1:149517037:1 87941987 ID39166 U -
TGAGCAACTTTAATGGTTATCCCAGGAA
>6 dna:chromosome chromosome:NCBIM37:6:1:149517037:1 87941994 ID56534 U -
TGGTTATCTTTGAGCAACTTTAATGGTTATC
>6 dna:chromosome chromosome:NCBIM37:6:1:149517037:1 87941998 ID41892 U -
TGATGGTTATCTTTGAGCAACTTTAATGGT
>6 dna:chromosome chromosome:NCBIM37:6:1:149517037:1 87941998 ID56533 U -
TGGTTATCTTTGAGCAACTTTAATGGT
>6 dna:chromosome chromosome:NCBIM37:6:1:149517037:1 87942007 ID51528 U -
TGGCACACCTGATGGTTATCTTTGAGCAAC
>6 dna:chromosome chromosome:NCBIM37:6:1:149517037:1 87942010 ID51527 U -
TGGCACACCTGATGGTTATCTTTGAGC
>6 dna:chromosome chromosome:NCBIM37:6:1:149517037:1 87942020 ID43914 U -
TGCAGAGCCCCTTTGGCACACCTGATGGTT
>6 dna:chromosome chromosome:NCBIM37:6:1:149517037:1 87942096 ID18041 U -
TAGCAGCTATCCCTTCCCTGGGGAGGTCT
>6 dna:chromosome chromosome:NCBIM37:6:1:149517037:1 87942123 ID25771 U -
TCAGCAAGCATGCTGCTTAAGCAACAAATA
>6 dna:chromosome chromosome:NCBIM37:6:1:149517037:1 87942124 ID25770 U -
TCAGCAAGCATGCTGCTTAAGCAACAAAT
>6 dna:chromosome chromosome:NCBIM37:6:1:149517037:1 87942290 ID49997 U -
TGGAATTGTACAAAGTATTTGATAGGTTTTA
>6 dna:chromosome chromosome:NCBIM37:6:1:149517037:1 87942353 ID26793 U -
TCCAAATGTCGATTATTCCTTCTGTGGCAC
>6 dna:chromosome chromosome:NCBIM37:6:1:149517037:1 87942400 ID464 U -
ACAGAGGAATTCAAAATTTTTGAAAAATGA
>6 dna:chromosome chromosome:NCBIM37:6:1:149517037:1 87942442 ID12108 U -
TACAACAGGGCCTGAAACTTCTTGG
>6 dna:chromosome chromosome:NCBIM37:6:1:149517037:1 87942442 ID58572 U -
TGTCTACAACAGGGCCTGAAACTTCTTGG
>6 dna:chromosome chromosome:NCBIM37:6:1:149517037:1 87942446 ID30512 U -
TCCTTTGTCTACAACAGGGCCTGAAACTTC
>6 dna:chromosome chromosome:NCBIM37:6:1:149517037:1 87942500 ID7479 U -
TAAACTACCATTTTTTTAGAGTAAAAAGTA
>6 dna:chromosome chromosome:NCBIM37:6:1:149517037:1 87942508 ID35678 U -
TGAATAAATATAAACTACCATTTTTTTAGAGT
>6 dna:chromosome chromosome:NCBIM37:6:1:149517037:1 87942522 ID31703 U -
TCTCAGCCTGCTTTGAATAAATATAAACTAC
>6 dna:chromosome chromosome:NCBIM37:6:1:149517037:1 87942643 ID47058 U -
TGCTAATTATGGAGCTGATAAAGAATATTT
>6 dna:chromosome chromosome:NCBIM37:6:1:149517037:1 87942960 ID35031 U -
TGAACTTTGACCCTTGCTTCCAGATG
>6 dna:chromosome chromosome:NCBIM37:6:1:149517037:1 87942986 ID67907 U -
TTGTGCAATTTACCCCAGACA
>6 dna:chromosome chromosome:NCBIM37:6:1:149517037:1 87943024 ID8692 U -
TAACAGTGAAAAACTGTACTGCCTAAGGC
>6 dna:chromosome chromosome:NCBIM37:6:1:149517037:1 87943026 ID8691 U -
TAACAGTGAAAAACTGTACTGCCTAAG
>6 dna:chromosome chromosome:NCBIM37:6:1:149517037:1 87943027 ID58566 U -
TGTCTAACAGTGAAAAACTGTACTGCCTAA
>6 dna:chromosome chromosome:NCBIM37:6:1:149517037:1 87943028 ID58565 U -
TGTCTAACAGTGAAAAACTGTACTGCCTA
>6 dna:chromosome chromosome:NCBIM37:6:1:149517037:1 87943029 ID58564 U -
TGTCTAACAGTGAAAAACTGTACTGCCT
>6 dna:chromosome chromosome:NCBIM37:6:1:149517037:1 87943158 ID36584 U -
TGACACTCTTCTACTTTAGCTATGGCACA
>6 dna:chromosome chromosome:NCBIM37:6:1:149517037:1 87943170 ID37935 U -
TGACTTTCTGTGCCCTGACACTCTTCTACTTT
>6 dna:chromosome chromosome:NCBIM37:6:1:149517037:1 87943217 ID3857 U -
GAAATGAAAGGAGCCACTGCCC
>6 dna:chromosome chromosome:NCBIM37:6:1:149517037:1 87943263 ID11984 U -
TACAAAGTGCCCAAAGTCCTGGCCCATGGT
>6 dna:chromosome chromosome:NCBIM37:6:1:149517037:1 87943280 ID35546 U -
TGAAGTATTTTGAAGGCTTACAAAGTGCCCA
>6 dna:chromosome chromosome:NCBIM37:6:1:149517037:1 87943281 ID35545 U -
TGAAGTATTTTGAAGGCTTACAAAGTGCCC
>6 dna:chromosome chromosome:NCBIM37:6:1:149517037:1 87943281 ID66388 U -
TTGAAGTATTTTGAAGGCTTACAAAGTGCCC
>6 dna:chromosome chromosome:NCBIM37:6:1:149517037:1 87943283 ID35544 U -
TGAAGTATTTTGAAGGCTTACAAAGTGC
>6 dna:chromosome chromosome:NCBIM37:6:1:149517037:1 87943285 ID22618 U -
TATCTTGAAGTATTTTGAAGGCTTACAAAGT
>6 dna:chromosome chromosome:NCBIM37:6:1:149517037:1 87943286 ID22617 U -
TATCTTGAAGTATTTTGAAGGCTTACAAAG
>6 dna:chromosome chromosome:NCBIM37:6:1:149517037:1 87943324 ID38518 U -
TGAGACTAAAGGCATGTACCCCCGACTCT
>6 dna:chromosome chromosome:NCBIM37:6:1:149517037:1 87943325 ID38517 U -
TGAGACTAAAGGCATGTACCCCCGACTC
>6 dna:chromosome chromosome:NCBIM37:6:1:149517037:1 87943326 ID38516 U -
TGAGACTAAAGGCATGTACCCCCGACT
>6 dna:chromosome chromosome:NCBIM37:6:1:149517037:1 87943384 ID25288 U -
TCACTATATAGACCAGGATCTCTCCAACTC
>6 dna:chromosome chromosome:NCBIM37:6:1:149517037:1 87943543 ID20534 U -
TAGTAACAGAAGACCAACCTGGATGGGCGA
>6 dna:chromosome chromosome:NCBIM37:6:1:149517037:1 87943556 ID5635 U -
GGCCTCGGTATTTAGTAACAGAAGACCAA
>6 dna:chromosome chromosome:NCBIM37:6:1:149517037:1 87943571 ID7098 U -
TAAAATCAAAGCCCAAGGCCTCGGTATTTA
>6 dna:chromosome chromosome:NCBIM37:6:1:149517037:1 87943574 ID10684 U -
TAATAAAATCAAAGCCCAAGGCCTCGGTAT
>6 dna:chromosome chromosome:NCBIM37:6:1:149517037:1 87943690 ID60430 U -
TGTTAAGCTGAAATCACAGAAGGGCCC
>6 dna:chromosome chromosome:NCBIM37:6:1:149517037:1 87943691 ID21166 U -
TAGTGTTAAGCTGAAATCACAGAAGGGCC
>6 dna:chromosome chromosome:NCBIM37:6:1:149517037:1 87943699 ID53375 U -
TGGGAGATTAGTGTTAAGCTGAAATCACA
>6 dna:chromosome chromosome:NCBIM37:6:1:149517037:1 87943884 ID39281 U -
TGAGCATGAGTGCCAGTTACACGGAACTT
>6 dna:chromosome chromosome:NCBIM37:6:1:149517037:1 87945361 ID67885 M +
TTGTGAGCCACCATGTGGTTGCTGG
