# Supplementary material for: proTRAC - a software for probabilistic piRNA cluster detection, visualization and analysis
Source: BMC Bioinformatics. 2012 Jan 10;13:5. doi: 10.1186/1471-2105-13-5 (PMC3293768; doi:10.1186/1471-2105-13-5)
Supplement: Additional file 5 — proTRAC results folder containing a picture and a FASTA file for each detected mouse cluster. After decompression, the folder can be opened as former session in proTRAC. Alternatively, each file can be opened separately with any standard text-editor or graphic-viewer respectively. [file 1471-2105-13-5-S5.ZIP › proTRAC_results_mouse/monodirectional_clusters/Cluster_102.fas]

>6 dna:chromosome chromosome:NCBIM37:6:1:149517037:1 92117051 ID25333 M +
TCACTCTGTAGACCAGGCTGGCCTCGA
>6 dna:chromosome chromosome:NCBIM37:6:1:149517037:1 92117051 ID25334 M +
TCACTCTGTAGACCAGGCTGGCCTCGAA
>6 dna:chromosome chromosome:NCBIM37:6:1:149517037:1 92117051 ID25335 M +
TCACTCTGTAGACCAGGCTGGCCTCGAAC
>6 dna:chromosome chromosome:NCBIM37:6:1:149517037:1 92117074 ID30581 M +
TCGAACTCAGAAATCCACCTGCCTCTGCC
>6 dna:chromosome chromosome:NCBIM37:6:1:149517037:1 92117074 ID30582 M +
TCGAACTCAGAAATCCACCTGCCTCTGCCT
>6 dna:chromosome chromosome:NCBIM37:6:1:149517037:1 92117764 ID17844 U +
TAGCAACTAAAGATGAACTCTTCCCTGCCC
>6 dna:chromosome chromosome:NCBIM37:6:1:149517037:1 92118706 ID3556 U +
CTGATCTTTTAAGTATTAGTGATTTTAGTG
>6 dna:chromosome chromosome:NCBIM37:6:1:149517037:1 92118706 ID3557 U +
CTGATCTTTTAAGTATTAGTGATTTTAGTGT
>6 dna:chromosome chromosome:NCBIM37:6:1:149517037:1 92119094 ID28876 U +
TCCCTTACGTTATAATGACTATAGTTTCC
>6 dna:chromosome chromosome:NCBIM37:6:1:149517037:1 92119165 ID37806 U +
TGACTTAAAGCTCTTTGCATTCCTATGGAC
>6 dna:chromosome chromosome:NCBIM37:6:1:149517037:1 92119170 ID7768 U +
TAAAGCTCTTTGCATTCCTATGGACAG
>6 dna:chromosome chromosome:NCBIM37:6:1:149517037:1 92119273 ID57369 U +
TGTAAGGTTAAGTTTGTACCTGTTTATGGGC
>6 dna:chromosome chromosome:NCBIM37:6:1:149517037:1 92119347 ID39752 U +
TGAGGAGTTAATGACACTTTATTCACTGC
>6 dna:chromosome chromosome:NCBIM37:6:1:149517037:1 92119465 ID21452 U +
TATAAAATGATGGAAAGGACATAATTTTGC
>6 dna:chromosome chromosome:NCBIM37:6:1:149517037:1 92119467 ID7144 U +
TAAAATGATGGAAAGGACATAATTTTGCC
>6 dna:chromosome chromosome:NCBIM37:6:1:149517037:1 92119467 ID7145 U +
TAAAATGATGGAAAGGACATAATTTTGCCAG
>6 dna:chromosome chromosome:NCBIM37:6:1:149517037:1 92119467 ID7146 U +
TAAAATGATGGAAAGGACATAATTTTGCCAGC
>6 dna:chromosome chromosome:NCBIM37:6:1:149517037:1 92119472 ID41815 U +
TGATGGAAAGGACATAATTTTGCCAGC
>6 dna:chromosome chromosome:NCBIM37:6:1:149517037:1 92119560 ID21945 U +
TATAGTTCGAGTCTATTTTAATCTCTGTAG
>6 dna:chromosome chromosome:NCBIM37:6:1:149517037:1 92119607 ID11108 U +
TAATCAGTACACCTTACAGTGCTGGCTTTG
>6 dna:chromosome chromosome:NCBIM37:6:1:149517037:1 92119638 ID65431 U +
TTCCCTTAGGGTTTTAGAATGTGAGCCACTC
>6 dna:chromosome chromosome:NCBIM37:6:1:149517037:1 92119872 ID64859 U +
TTCACTGGTTGTCCAGATCGTTGTGGCCTT
>6 dna:chromosome chromosome:NCBIM37:6:1:149517037:1 92119877 ID56709 U +
TGGTTGTCCAGATCGTTGTGGCCTTA
>6 dna:chromosome chromosome:NCBIM37:6:1:149517037:1 92120049 ID42405 U +
TGATTTATGAGTCTGTGATACTCCAAGCCTT
>6 dna:chromosome chromosome:NCBIM37:6:1:149517037:1 92120225 ID41053 U +
TGATAGTTCCATGTTAAAATTTGGGATAAA
>6 dna:chromosome chromosome:NCBIM37:6:1:149517037:1 92120276 ID4385 U +
GAGACCAAATTCCTTAAGCAAGTCATCC
>6 dna:chromosome chromosome:NCBIM37:6:1:149517037:1 92120304 ID21213 U +
TAGTTACTCCTCAAATGTTACAATGTGTCGC
>6 dna:chromosome chromosome:NCBIM37:6:1:149517037:1 92120314 ID24408 U +
TCAAATGTTACAATGTGTCGCTGTCCTTC
>6 dna:chromosome chromosome:NCBIM37:6:1:149517037:1 92120314 ID24409 U +
TCAAATGTTACAATGTGTCGCTGTCCTTCC
>6 dna:chromosome chromosome:NCBIM37:6:1:149517037:1 92120322 ID12493 U +
TACAATGTGTCGCTGTCCTTCCAGTTTG
>6 dna:chromosome chromosome:NCBIM37:6:1:149517037:1 92120322 ID12494 U +
TACAATGTGTCGCTGTCCTTCCAGTTTGC
>6 dna:chromosome chromosome:NCBIM37:6:1:149517037:1 92120427 ID21709 U +
TATAATGAAATTCAAGTGAGTCACTTATGC
>6 dna:chromosome chromosome:NCBIM37:6:1:149517037:1 92120427 ID21710 U +
TATAATGAAATTCAAGTGAGTCACTTATGCC
>6 dna:chromosome chromosome:NCBIM37:6:1:149517037:1 92120429 ID11237 U +
TAATGAAATTCAAGTGAGTCACTTATGCCC
>6 dna:chromosome chromosome:NCBIM37:6:1:149517037:1 92120579 ID21459 U +
TATAAAATTGTTTTGAAGGGTAGTACTGC
>6 dna:chromosome chromosome:NCBIM37:6:1:149517037:1 92120630 ID28722 U +
TCCCTAAGAGCTGGACCTATTGTCTGGGA
>6 dna:chromosome chromosome:NCBIM37:6:1:149517037:1 92120772 ID5218 U +
GCTGCTTTTTTTTCCCAGGGGGAAGGTCC
>6 dna:chromosome chromosome:NCBIM37:6:1:149517037:1 92120836 ID31824 U +
TCTCCAATTACGGAGAACCAATCTCCAG
>6 dna:chromosome chromosome:NCBIM37:6:1:149517037:1 92120940 ID20365 U +
TAGGTGTTTTGTACAAGGTTCTGGACCTC
>6 dna:chromosome chromosome:NCBIM37:6:1:149517037:1 92120940 ID20366 U +
TAGGTGTTTTGTACAAGGTTCTGGACCTCCTC
>6 dna:chromosome chromosome:NCBIM37:6:1:149517037:1 92121149 ID18290 U +
TAGCCACATATTCAAACTTCTATGTTGTC
>6 dna:chromosome chromosome:NCBIM37:6:1:149517037:1 92121171 ID61005 U +
TGTTGTCAAGAGTTGATGCTAGCGTTGC
>6 dna:chromosome chromosome:NCBIM37:6:1:149517037:1 92121404 ID18385 U +
TAGCCTAATATCCTAAACTAAGGATAAACTT
>6 dna:chromosome chromosome:NCBIM37:6:1:149517037:1 92122249 ID25591 M +
TCAGACATTTCTAATGCTCAGCAATATG
