# Supplementary material for: proTRAC - a software for probabilistic piRNA cluster detection, visualization and analysis
Source: BMC Bioinformatics. 2012 Jan 10;13:5. doi: 10.1186/1471-2105-13-5 (PMC3293768; doi:10.1186/1471-2105-13-5)
Supplement: Additional file 5 — proTRAC results folder containing a picture and a FASTA file for each detected mouse cluster. After decompression, the folder can be opened as former session in proTRAC. Alternatively, each file can be opened separately with any standard text-editor or graphic-viewer respectively. [file 1471-2105-13-5-S5.ZIP › proTRAC_results_mouse/monodirectional_clusters/Cluster_104.fas]

>6 dna:chromosome chromosome:NCBIM37:6:1:149517037:1 120840366 ID23150 U +
TATGGTCTGTTGTTACCCTAACATGAGGAA
>6 dna:chromosome chromosome:NCBIM37:6:1:149517037:1 120840395 ID754 U +
ACTGTATTCAAAGGGCGCATCATTAGGAA
>6 dna:chromosome chromosome:NCBIM37:6:1:149517037:1 120840534 ID4287 U +
GACTGAGTAGAGTGAAGGTCCTCGGAGC
>6 dna:chromosome chromosome:NCBIM37:6:1:149517037:1 120840578 ID45159 U +
TGCCACCGTTTGTGAGCCTATGTGCT
>6 dna:chromosome chromosome:NCBIM37:6:1:149517037:1 120840688 ID23095 U +
TATGGACACTACACTGTCTAGTGAAGAA
>6 dna:chromosome chromosome:NCBIM37:6:1:149517037:1 120840697 ID12789 U +
TACACTGTCTAGTGAAGAAAGAAGTTCTC
>6 dna:chromosome chromosome:NCBIM37:6:1:149517037:1 120840754 ID39436 U +
TGAGCCTTGACCTCTTGCCTCACACACACC
>6 dna:chromosome chromosome:NCBIM37:6:1:149517037:1 120841067 ID21186 U +
TAGTGTTTTTCTTAGTGACCCTCTGTGTGT
>6 dna:chromosome chromosome:NCBIM37:6:1:149517037:1 120841437 ID43424 U +
TGCAATGGCCATCGGTCTAGGGTAGG
>6 dna:chromosome chromosome:NCBIM37:6:1:149517037:1 120842111 ID45185 U +
TGCCACGTTTTGTCATTGTGAGATGACAGG
>6 dna:chromosome chromosome:NCBIM37:6:1:149517037:1 120842419 ID18604 U +
TAGCTATCAATGTCTGCCCGGGGTGCAT
