# Supplementary material for: proTRAC - a software for probabilistic piRNA cluster detection, visualization and analysis
Source: BMC Bioinformatics. 2012 Jan 10;13:5. doi: 10.1186/1471-2105-13-5 (PMC3293768; doi:10.1186/1471-2105-13-5)
Supplement: Additional file 5 — proTRAC results folder containing a picture and a FASTA file for each detected mouse cluster. After decompression, the folder can be opened as former session in proTRAC. Alternatively, each file can be opened separately with any standard text-editor or graphic-viewer respectively. [file 1471-2105-13-5-S5.ZIP › proTRAC_results_mouse/monodirectional_clusters/Cluster_106.fas]

>6 dna:chromosome chromosome:NCBIM37:6:1:149517037:1 127773653 ID65020 U +
TTCATCATATGTGCAACGTTCTGCAAATTC
>6 dna:chromosome chromosome:NCBIM37:6:1:149517037:1 127773933 ID41862 U +
TGATGGGATAAACACTGAGTAAGAGTG
>6 dna:chromosome chromosome:NCBIM37:6:1:149517037:1 127774037 ID35413 U +
TGAAGCTTTTGGTAACCTGATGGAGTAGGC
>6 dna:chromosome chromosome:NCBIM37:6:1:149517037:1 127774542 ID31499 U +
TCTATAGTAACCATAGAAAGCTGTGTGCAA
>6 dna:chromosome chromosome:NCBIM37:6:1:149517037:1 127775253 ID63497 U +
TTAAAAGAGAGATCTATTTCGTTGCC
>6 dna:chromosome chromosome:NCBIM37:6:1:149517037:1 127775254 ID6816 U +
TAAAAGAGAGATCTATTTCGTTGCCTTTA
>6 dna:chromosome chromosome:NCBIM37:6:1:149517037:1 127775396 ID17345 U +
TAGAGTGTTAGAATATTGTTACTGTAA
>6 dna:chromosome chromosome:NCBIM37:6:1:149517037:1 127775790 ID1307 U +
AGTAGTCTAATGATAACCCTTTC
>6 dna:chromosome chromosome:NCBIM37:6:1:149517037:1 127775790 ID1308 U +
AGTAGTCTAATGATAACCCTTTCCCC
>6 dna:chromosome chromosome:NCBIM37:6:1:149517037:1 127775790 ID1309 U +
AGTAGTCTAATGATAACCCTTTCCCCAC
>6 dna:chromosome chromosome:NCBIM37:6:1:149517037:1 127775823 ID30563 U +
TCCTTTTTCTGGACTATGTCGAGTTAGG
>6 dna:chromosome chromosome:NCBIM37:6:1:149517037:1 127775823 ID30564 U +
TCCTTTTTCTGGACTATGTCGAGTTAGGG
>6 dna:chromosome chromosome:NCBIM37:6:1:149517037:1 127775829 ID66071 U +
TTCTGGACTATGTCGAGTTAGGGTGGAAA
>6 dna:chromosome chromosome:NCBIM37:6:1:149517037:1 127775832 ID50250 U +
TGGACTATGTCGAGTTAGGGTGGAA
>6 dna:chromosome chromosome:NCBIM37:6:1:149517037:1 127775832 ID50251 U +
TGGACTATGTCGAGTTAGGGTGGAAAGGG
>6 dna:chromosome chromosome:NCBIM37:6:1:149517037:1 127775873 ID49343 M +
TGGAAGAAAAAAGAACCCACAAAGTAGCCA
>6 dna:chromosome chromosome:NCBIM37:6:1:149517037:1 127775918 ID52761 U +
TGGGAAAGAAGTAAAGCCATACTTGAAGGT
>6 dna:chromosome chromosome:NCBIM37:6:1:149517037:1 127775918 ID52762 U +
TGGGAAAGAAGTAAAGCCATACTTGAAGGTC
>6 dna:chromosome chromosome:NCBIM37:6:1:149517037:1 127775923 ID237 U +
AAGAAGTAAAGCCATACTTGAAGGTC
>6 dna:chromosome chromosome:NCBIM37:6:1:149517037:1 127775958 ID6656 U +
TAAAACATAAGGAATGGCAGCCGCTGT
>6 dna:chromosome chromosome:NCBIM37:6:1:149517037:1 127775958 ID6657 U +
TAAAACATAAGGAATGGCAGCCGCTGTGC
>6 dna:chromosome chromosome:NCBIM37:6:1:149517037:1 127775958 ID6658 U +
TAAAACATAAGGAATGGCAGCCGCTGTGCTC
>6 dna:chromosome chromosome:NCBIM37:6:1:149517037:1 127775982 ID59711 U +
TGTGCTCGTAGCCTTTATAGGAAATGTTC
>6 dna:chromosome chromosome:NCBIM37:6:1:149517037:1 127775982 ID59712 U +
TGTGCTCGTAGCCTTTATAGGAAATGTTCC
>6 dna:chromosome chromosome:NCBIM37:6:1:149517037:1 127775982 ID59713 U +
TGTGCTCGTAGCCTTTATAGGAAATGTTCCT
>6 dna:chromosome chromosome:NCBIM37:6:1:149517037:1 127775985 ID5156 U +
GCTCGTAGCCTTTATAGGAAATGTTCCTTG
>6 dna:chromosome chromosome:NCBIM37:6:1:149517037:1 127775987 ID30895 U +
TCGTAGCCTTTATAGGAAATGTTCCTTGTGC
>6 dna:chromosome chromosome:NCBIM37:6:1:149517037:1 127775990 ID18491 U +
TAGCCTTTATAGGAAATGTTCCTTGTG
>6 dna:chromosome chromosome:NCBIM37:6:1:149517037:1 127775990 ID18492 U +
TAGCCTTTATAGGAAATGTTCCTTGTGCT
>6 dna:chromosome chromosome:NCBIM37:6:1:149517037:1 127775990 ID18493 U +
TAGCCTTTATAGGAAATGTTCCTTGTGCTG
>6 dna:chromosome chromosome:NCBIM37:6:1:149517037:1 127775996 ID64304 U +
TTATAGGAAATGTTCCTTGTGCTGGAATT
>6 dna:chromosome chromosome:NCBIM37:6:1:149517037:1 127775996 ID64305 U +
TTATAGGAAATGTTCCTTGTGCTGGAATTC
>6 dna:chromosome chromosome:NCBIM37:6:1:149517037:1 127775999 ID18923 U +
TAGGAAATGTTCCTTGTGCTGGAAT
>6 dna:chromosome chromosome:NCBIM37:6:1:149517037:1 127775999 ID18924 U +
TAGGAAATGTTCCTTGTGCTGGAATTCTT
>6 dna:chromosome chromosome:NCBIM37:6:1:149517037:1 127775999 ID18925 U +
TAGGAAATGTTCCTTGTGCTGGAATTCTTG
>6 dna:chromosome chromosome:NCBIM37:6:1:149517037:1 127776120 ID29420 U +
TCCTACCTTATCGTGGGATATGACCTCCAG
>6 dna:chromosome chromosome:NCBIM37:6:1:149517037:1 127776120 ID29421 U +
TCCTACCTTATCGTGGGATATGACCTCCAGT
>6 dna:chromosome chromosome:NCBIM37:6:1:149517037:1 127776123 ID14481 U +
TACCTTATCGTGGGATATGACCTCCAG
>6 dna:chromosome chromosome:NCBIM37:6:1:149517037:1 127776123 ID14482 U +
TACCTTATCGTGGGATATGACCTCCAGTT
>6 dna:chromosome chromosome:NCBIM37:6:1:149517037:1 127776133 ID53571 U +
TGGGATATGACCTCCAGTTTTTGTGGAGCTT
>6 dna:chromosome chromosome:NCBIM37:6:1:149517037:1 127776156 ID50610 U +
TGGAGCTTGAATATGGTAAACACGATTTC
>6 dna:chromosome chromosome:NCBIM37:6:1:149517037:1 127776156 ID50611 U +
TGGAGCTTGAATATGGTAAACACGATTTCC
>6 dna:chromosome chromosome:NCBIM37:6:1:149517037:1 127776162 ID66417 U +
TTGAATATGGTAAACACGATTTCCTCCTCA
>6 dna:chromosome chromosome:NCBIM37:6:1:149517037:1 127776162 ID66418 U +
TTGAATATGGTAAACACGATTTCCTCCTCAT
>6 dna:chromosome chromosome:NCBIM37:6:1:149517037:1 127776163 ID35759 U +
TGAATATGGTAAACACGATTTCCTCCTCATT
>6 dna:chromosome chromosome:NCBIM37:6:1:149517037:1 127776169 ID55047 U +
TGGTAAACACGATTTCCTCC
>6 dna:chromosome chromosome:NCBIM37:6:1:149517037:1 127776169 ID55048 U +
TGGTAAACACGATTTCCTCCTCATTCAGAC
>6 dna:chromosome chromosome:NCBIM37:6:1:149517037:1 127776169 ID55049 U +
TGGTAAACACGATTTCCTCCTCATTCAGACT
>6 dna:chromosome chromosome:NCBIM37:6:1:149517037:1 127776186 ID29731 U +
TCCTCATTCAGACTTGTAATGAACCCGTGA
>6 dna:chromosome chromosome:NCBIM37:6:1:149517037:1 127776189 ID26487 U +
TCATTCAGACTTGTAATGAACCCGTGAGC
>6 dna:chromosome chromosome:NCBIM37:6:1:149517037:1 127776192 ID64909 U +
TTCAGACTTGTAATGAACCCGTGAGC
>6 dna:chromosome chromosome:NCBIM37:6:1:149517037:1 127776192 ID64910 U +
TTCAGACTTGTAATGAACCCGTGAGCCTA
>6 dna:chromosome chromosome:NCBIM37:6:1:149517037:1 127776200 ID57416 U +
TGTAATGAACCCGTGAGCCTATCCA
>6 dna:chromosome chromosome:NCBIM37:6:1:149517037:1 127776200 ID57417 U +
TGTAATGAACCCGTGAGCCTATCCAAC
>6 dna:chromosome chromosome:NCBIM37:6:1:149517037:1 127776200 ID57418 U +
TGTAATGAACCCGTGAGCCTATCCAACAC
>6 dna:chromosome chromosome:NCBIM37:6:1:149517037:1 127776200 ID57419 U +
TGTAATGAACCCGTGAGCCTATCCAACACA
>6 dna:chromosome chromosome:NCBIM37:6:1:149517037:1 127776200 ID57420 U +
TGTAATGAACCCGTGAGCCTATCCAACACAG
>6 dna:chromosome chromosome:NCBIM37:6:1:149517037:1 127776244 ID6157 U +
GTGGCACTTTACTGGTTGGGAAGCCTTTC
>6 dna:chromosome chromosome:NCBIM37:6:1:149517037:1 127776253 ID15547 U +
TACTGGTTGGGAAGCCTTTCTATTCCGTG
>6 dna:chromosome chromosome:NCBIM37:6:1:149517037:1 127776256 ID56674 U +
TGGTTGGGAAGCCTTTCTATTCCGTGCTC
>6 dna:chromosome chromosome:NCBIM37:6:1:149517037:1 127776264 ID279 U +
AAGCCTTTCTATTCCGTGCTCTGGGTGA
>6 dna:chromosome chromosome:NCBIM37:6:1:149517037:1 127776276 ID29130 U +
TCCGTGCTCTGGGTGACAATGACAAAATGC
>6 dna:chromosome chromosome:NCBIM37:6:1:149517037:1 127776295 ID36236 U +
TGACAAAATGCCCTCTTCCCTGGAAC
>6 dna:chromosome chromosome:NCBIM37:6:1:149517037:1 127776315 ID49181 U +
TGGAACAACAGGCAGCTGTGGTGTCATGAT
>6 dna:chromosome chromosome:NCBIM37:6:1:149517037:1 127776331 ID59965 U +
TGTGGTGTCATGATGCCTGTTTGATACACA
>6 dna:chromosome chromosome:NCBIM37:6:1:149517037:1 127776333 ID56283 U +
TGGTGTCATGATGCCTGTTTGATACA
>6 dna:chromosome chromosome:NCBIM37:6:1:149517037:1 127776333 ID56284 U +
TGGTGTCATGATGCCTGTTTGATACACA
>6 dna:chromosome chromosome:NCBIM37:6:1:149517037:1 127776429 ID17218 U +
TAGAGCTCCTTCTATTTCCCAATCCAGTGT
>6 dna:chromosome chromosome:NCBIM37:6:1:149517037:1 127776462 ID29580 U +
TCCTATCACACAGAAGGAGCAGGACCATG
>6 dna:chromosome chromosome:NCBIM37:6:1:149517037:1 127776489 ID43900 U +
TGCAGACTTCTCCAAGGGTGCACCCAGC
>6 dna:chromosome chromosome:NCBIM37:6:1:149517037:1 127776492 ID893 U +
AGACTTCTCCAAGGGTGCACCCAGC
>6 dna:chromosome chromosome:NCBIM37:6:1:149517037:1 127776525 ID36605 U +
TGACACTTCGGTCTGGCCTGCACGAGGGC
>6 dna:chromosome chromosome:NCBIM37:6:1:149517037:1 127776596 ID38163 U +
TGAGAACGGCCATTCCCACTCCTGTCC
>6 dna:chromosome chromosome:NCBIM37:6:1:149517037:1 127776618 ID58508 U +
TGTCCTATTGAACCTCAGACCCCAATTTCC
>6 dna:chromosome chromosome:NCBIM37:6:1:149517037:1 127776839 ID32827 U +
TCTTACAGATTTGGGGTTTTACTTTGGGG
>6 dna:chromosome chromosome:NCBIM37:6:1:149517037:1 127776965 ID54711 U +
TGGGTGGAAACATGGAACTCTAAGCTGCC
>6 dna:chromosome chromosome:NCBIM37:6:1:149517037:1 127776969 ID48868 U +
TGGAAACATGGAACTCTAAGCTGCCC
>6 dna:chromosome chromosome:NCBIM37:6:1:149517037:1 127776985 ID10135 U +
TAAGCTGCCCAAAAGGTTTTAAGATGACAA
>6 dna:chromosome chromosome:NCBIM37:6:1:149517037:1 127776990 ID45780 U +
TGCCCAAAAGGTTTTAAGATGACAAAAGAC
>6 dna:chromosome chromosome:NCBIM37:6:1:149517037:1 127777004 ID9850 U +
TAAGATGACAAAAGACATTGCTTCTGC
>6 dna:chromosome chromosome:NCBIM37:6:1:149517037:1 127777004 ID9851 U +
TAAGATGACAAAAGACATTGCTTCTGCCCC
>6 dna:chromosome chromosome:NCBIM37:6:1:149517037:1 127777084 ID1527 U +
ATGCTGCACAGAAAGCCGAATTTTGAG
>6 dna:chromosome chromosome:NCBIM37:6:1:149517037:1 127777130 ID1016 U +
AGCAGTTAGGATGCTTGCAATCATGAAGAC
>6 dna:chromosome chromosome:NCBIM37:6:1:149517037:1 127777136 ID19502 U +
TAGGATGCTTGCAATCATGAAGACAAGGATTT
>6 dna:chromosome chromosome:NCBIM37:6:1:149517037:1 127777238 ID4167 U +
GACATCAGTATTTTTTTCTTGTTTTCTTT
>6 dna:chromosome chromosome:NCBIM37:6:1:149517037:1 127777292 ID11166 U +
TAATCTAGCTGAAAACGTGTTAAAGAAGGT
>6 dna:chromosome chromosome:NCBIM37:6:1:149517037:1 127777297 ID18681 U +
TAGCTGAAAACGTGTTAAAGAAGGTGGA
>6 dna:chromosome chromosome:NCBIM37:6:1:149517037:1 127777301 ID33460 U +
TGAAAACGTGTTAAAGAAGGTGGAA
>6 dna:chromosome chromosome:NCBIM37:6:1:149517037:1 127777337 ID30305 U +
TCCTTCATGAGTTGGGTACATACGCTC
>6 dna:chromosome chromosome:NCBIM37:6:1:149517037:1 127777337 ID30306 U +
TCCTTCATGAGTTGGGTACATACGCTCCC
>6 dna:chromosome chromosome:NCBIM37:6:1:149517037:1 127777337 ID30307 U +
TCCTTCATGAGTTGGGTACATACGCTCCCA
>6 dna:chromosome chromosome:NCBIM37:6:1:149517037:1 127777344 ID40572 U +
TGAGTTGGGTACATACGCTCCCAGAAGCTCC
>6 dna:chromosome chromosome:NCBIM37:6:1:149517037:1 127777407 ID46937 U +
TGCTAACCCTACCCAATTTCCTAGTTC
>6 dna:chromosome chromosome:NCBIM37:6:1:149517037:1 127777407 ID46938 U +
TGCTAACCCTACCCAATTTCCTAGTTCAG
>6 dna:chromosome chromosome:NCBIM37:6:1:149517037:1 127777407 ID46939 U +
TGCTAACCCTACCCAATTTCCTAGTTCAGA
>6 dna:chromosome chromosome:NCBIM37:6:1:149517037:1 127777460 ID66104 U +
TTCTGTCTCTTTTTTCCAGACACCAGTAGA
>6 dna:chromosome chromosome:NCBIM37:6:1:149517037:1 127777461 ID32667 U +
TCTGTCTCTTTTTTCCAGACACCAGTAGA
>6 dna:chromosome chromosome:NCBIM37:6:1:149517037:1 127777486 ID16224 U +
TAGAAATGCTAAGCCTGCTTGCCCTAAC
>6 dna:chromosome chromosome:NCBIM37:6:1:149517037:1 127777486 ID16225 U +
TAGAAATGCTAAGCCTGCTTGCCCTAACA
>6 dna:chromosome chromosome:NCBIM37:6:1:149517037:1 127777492 ID46976 U +
TGCTAAGCCTGCTTGCCCTAACATTCTGC
>6 dna:chromosome chromosome:NCBIM37:6:1:149517037:1 127777501 ID48408 U +
TGCTTGCCCTAACATTCTGCGCATCCTCAC
>6 dna:chromosome chromosome:NCBIM37:6:1:149517037:1 127777533 ID26694 U +
TCCAAAGACTCTGCATGCAGAGGCTCAA
>6 dna:chromosome chromosome:NCBIM37:6:1:149517037:1 127777578 ID2714 U +
CCAGTGTTATAATCTGTTTGTCACTCA
>6 dna:chromosome chromosome:NCBIM37:6:1:149517037:1 127777582 ID60604 U +
TGTTATAATCTGTTTGTCACTCAAGGAGCC
>6 dna:chromosome chromosome:NCBIM37:6:1:149517037:1 127777585 ID21708 U +
TATAATCTGTTTGTCACTCAAGGAGCCACC
>6 dna:chromosome chromosome:NCBIM37:6:1:149517037:1 127777587 ID11215 U +
TAATCTGTTTGTCACTCAAGGAGCCACCCAGC
>6 dna:chromosome chromosome:NCBIM37:6:1:149517037:1 127777631 ID53028 U +
TGGGAATCAGGTCTCCCTCCTACCTCAACTC
>6 dna:chromosome chromosome:NCBIM37:6:1:149517037:1 127777669 ID31596 U +
TCTCAACAAAAGGAGTGGTTCTGGGGACA
>6 dna:chromosome chromosome:NCBIM37:6:1:149517037:1 127777753 ID68685 U +
TTTGCCATCAACTACGTGTCTATGATTTCT
>6 dna:chromosome chromosome:NCBIM37:6:1:149517037:1 127777755 ID45529 U +
TGCCATCAACTACGTGTCTATGATTTC
>6 dna:chromosome chromosome:NCBIM37:6:1:149517037:1 127777755 ID45530 U +
TGCCATCAACTACGTGTCTATGATTTCTCC
>6 dna:chromosome chromosome:NCBIM37:6:1:149517037:1 127777756 ID4936 U +
GCCATCAACTACGTGTCTATGATTTCTCCG
>6 dna:chromosome chromosome:NCBIM37:6:1:149517037:1 127777760 ID24530 U +
TCAACTACGTGTCTATGATTTCTCCGTTG
>6 dna:chromosome chromosome:NCBIM37:6:1:149517037:1 127777765 ID14797 U +
TACGTGTCTATGATTTCTCCGTTGTT
>6 dna:chromosome chromosome:NCBIM37:6:1:149517037:1 127777765 ID14798 U +
TACGTGTCTATGATTTCTCCGTTGTTAAA
>6 dna:chromosome chromosome:NCBIM37:6:1:149517037:1 127777790 ID6995 U +
TAAAAGTCACCAGAGCACACAGTAACACAGC
>6 dna:chromosome chromosome:NCBIM37:6:1:149517037:1 127777975 ID26779 U +
TCCAAATATTAGATAGCAATATAGGCTTTGC
>6 dna:chromosome chromosome:NCBIM37:6:1:149517037:1 127777984 ID17426 U +
TAGATAGCAATATAGGCTTTGCC
>6 dna:chromosome chromosome:NCBIM37:6:1:149517037:1 127778070 ID7158 U +
TAAAATGGAAAAAGAAAAGTATTGCTTGC
>6 dna:chromosome chromosome:NCBIM37:6:1:149517037:1 127778205 ID17015 U +
TAGACTGAGATCAGAAACTCCGTTCATTGC
>6 dna:chromosome chromosome:NCBIM37:6:1:149517037:1 127778210 ID38898 U +
TGAGATCAGAAACTCCGTTCATTGCC
>6 dna:chromosome chromosome:NCBIM37:6:1:149517037:1 127778326 ID4201 U +
GACCAAGACAAAGATACTGACCTAGGCCC
>6 dna:chromosome chromosome:NCBIM37:6:1:149517037:1 127778327 ID525 U +
ACCAAGACAAAGATACTGACCTAGGCCCAAA
>6 dna:chromosome chromosome:NCBIM37:6:1:149517037:1 127778361 ID15402 U +
TACTGAGTGTGAACTTATAAATGGAG
>6 dna:chromosome chromosome:NCBIM37:6:1:149517037:1 127778424 ID58540 U +
TGTCGCCAGGCTCTTGTCACTCTGTCC
>6 dna:chromosome chromosome:NCBIM37:6:1:149517037:1 127778722 ID28087 U +
TCCCAAACACGAGTGACTCTCAAGAAGTA
>6 dna:chromosome chromosome:NCBIM37:6:1:149517037:1 127778759 ID19599 U +
TAGGATTTACGGCTGGCTAAGTCTTTTGG
>6 dna:chromosome chromosome:NCBIM37:6:1:149517037:1 127778759 ID19600 U +
TAGGATTTACGGCTGGCTAAGTCTTTTGGA
>6 dna:chromosome chromosome:NCBIM37:6:1:149517037:1 127778766 ID14720 U +
TACGGCTGGCTAAGTCTTTTGGACCT
>6 dna:chromosome chromosome:NCBIM37:6:1:149517037:1 127778791 ID51336 U +
TGGCAAATGAGTTCTTCCTACGCTGA
>6 dna:chromosome chromosome:NCBIM37:6:1:149517037:1 127778791 ID51337 U +
TGGCAAATGAGTTCTTCCTACGCTGAGGC
>6 dna:chromosome chromosome:NCBIM37:6:1:149517037:1 127778791 ID51338 U +
TGGCAAATGAGTTCTTCCTACGCTGAGGCA
>6 dna:chromosome chromosome:NCBIM37:6:1:149517037:1 127778824 ID60733 U +
TGTTCAGTTCTTTTGGAGTTGAGGTTGT
>6 dna:chromosome chromosome:NCBIM37:6:1:149517037:1 127778863 ID25421 U +
TCACTTAAATGTTTTTGTTGAGGGAGAG
>6 dna:chromosome chromosome:NCBIM37:6:1:149517037:1 127778962 ID13025 U +
TACAGGAATTGGTTCTCTCTTCTGTC
>6 dna:chromosome chromosome:NCBIM37:6:1:149517037:1 127779022 ID59243 U -
TGTGAGGTGAGCAAAGTTGCTGCCAAGCC
>6 dna:chromosome chromosome:NCBIM37:6:1:149517037:1 127779057 ID39798 U +
TGAGGCCCCTGACTCAACCTGTCATT
>6 dna:chromosome chromosome:NCBIM37:6:1:149517037:1 127779078 ID26526 U +
TCATTGCTATCTATTATAAGAGCCACCTGG
>6 dna:chromosome chromosome:NCBIM37:6:1:149517037:1 127779154 ID36226 U +
TGACAAAAAAGTTTATTTAGCAGAGGCTTAA
>6 dna:chromosome chromosome:NCBIM37:6:1:149517037:1 127779222 ID32327 U +
TCTGAGTTGAGTAGGGATGCTCTTGTGG
>6 dna:chromosome chromosome:NCBIM37:6:1:149517037:1 127779222 ID32328 U +
TCTGAGTTGAGTAGGGATGCTCTTGTGGA
>6 dna:chromosome chromosome:NCBIM37:6:1:149517037:1 127779224 ID40550 U +
TGAGTTGAGTAGGGATGCTCTTGT
>6 dna:chromosome chromosome:NCBIM37:6:1:149517037:1 127779224 ID40551 U +
TGAGTTGAGTAGGGATGCTCTTGTGGAT
>6 dna:chromosome chromosome:NCBIM37:6:1:149517037:1 127779224 ID40552 U +
TGAGTTGAGTAGGGATGCTCTTGTGGATA
>6 dna:chromosome chromosome:NCBIM37:6:1:149517037:1 127779229 ID40117 U +
TGAGTAGGGATGCTCTTGTGGATATTTAT
>6 dna:chromosome chromosome:NCBIM37:6:1:149517037:1 127779255 ID22837 U +
TATGAGGTGGGTGCCATATTCAAGGGT
>6 dna:chromosome chromosome:NCBIM37:6:1:149517037:1 127779308 ID30898 U +
TCGTAGTTGACAAGATGTTCTTTTGGGAG
>6 dna:chromosome chromosome:NCBIM37:6:1:149517037:1 127779311 ID21287 U +
TAGTTGACAAGATGTTCTTTTGGGAGTGT
>6 dna:chromosome chromosome:NCBIM37:6:1:149517037:1 127779390 ID49639 U +
TGGAAGTAACAGAGTGATATCAGGTCC
>6 dna:chromosome chromosome:NCBIM37:6:1:149517037:1 127779407 ID22297 U +
TATCAGGTCCTTTGAGGACTCTATCCTCTGC
>6 dna:chromosome chromosome:NCBIM37:6:1:149517037:1 127779511 ID36845 U +
TGACAGTGGGAAGACACAGTCACCTGGGTGT
>6 dna:chromosome chromosome:NCBIM37:6:1:149517037:1 127779517 ID52915 U +
TGGGAAGACACAGTCACCTGGGTGTGTAAC
>6 dna:chromosome chromosome:NCBIM37:6:1:149517037:1 127779535 ID54776 U +
TGGGTGTGTAACAGCAGCTCTCCC
>6 dna:chromosome chromosome:NCBIM37:6:1:149517037:1 127779599 ID65563 U +
TTCCTGGACGAGGTAGAGGCCTTCTGAGA
>6 dna:chromosome chromosome:NCBIM37:6:1:149517037:1 127779644 ID20937 U +
TAGTCTGTTGCAATTAGATACATTACTCTGT
>6 dna:chromosome chromosome:NCBIM37:6:1:149517037:1 127779667 ID15293 U +
TACTCTGTGAAAGGACAACAGTGTCTTGTA
>6 dna:chromosome chromosome:NCBIM37:6:1:149517037:1 127779688 ID58719 U +
TGTCTTGTATATATTCTTCAGGTAGAAGC
>6 dna:chromosome chromosome:NCBIM37:6:1:149517037:1 127779688 ID58720 U +
TGTCTTGTATATATTCTTCAGGTAGAAGCC
>6 dna:chromosome chromosome:NCBIM37:6:1:149517037:1 127779693 ID57798 U +
TGTATATATTCTTCAGGTAGAAGCCTGCCAA
>6 dna:chromosome chromosome:NCBIM37:6:1:149517037:1 127779693 ID57799 U +
TGTATATATTCTTCAGGTAGAAGCCTGCCAAA
>6 dna:chromosome chromosome:NCBIM37:6:1:149517037:1 127779695 ID22004 U +
TATATATTCTTCAGGTAGAAGCCTGCCAAA
>6 dna:chromosome chromosome:NCBIM37:6:1:149517037:1 127779695 ID22005 U +
TATATATTCTTCAGGTAGAAGCCTGCCAAAA
>6 dna:chromosome chromosome:NCBIM37:6:1:149517037:1 127779697 ID22077 U +
TATATTCTTCAGGTAGAAGCCTGCCAAA
>6 dna:chromosome chromosome:NCBIM37:6:1:149517037:1 127779697 ID22078 U +
TATATTCTTCAGGTAGAAGCCTGCCAAAAC
>6 dna:chromosome chromosome:NCBIM37:6:1:149517037:1 127779718 ID44700 U +
TGCCAAAACTAATTGTGATTTTCTCGGAAC
>6 dna:chromosome chromosome:NCBIM37:6:1:149517037:1 127779724 ID200 U +
AACTAATTGTGATTTTCTCGGAACCCTGTC
>6 dna:chromosome chromosome:NCBIM37:6:1:149517037:1 127779727 ID11710 U +
TAATTGTGATTTTCTCGGAACCCTGTC
>6 dna:chromosome chromosome:NCBIM37:6:1:149517037:1 127779727 ID11711 U +
TAATTGTGATTTTCTCGGAACCCTGTCTT
>6 dna:chromosome chromosome:NCBIM37:6:1:149517037:1 127779727 ID11712 U +
TAATTGTGATTTTCTCGGAACCCTGTCTTT
>6 dna:chromosome chromosome:NCBIM37:6:1:149517037:1 127779741 ID30760 U +
TCGGAACCCTGTCTTTACTTTGGTCTGATC
>6 dna:chromosome chromosome:NCBIM37:6:1:149517037:1 127779750 ID58725 U +
TGTCTTTACTTTGGTCTGATCAGCTTGGC
>6 dna:chromosome chromosome:NCBIM37:6:1:149517037:1 127779752 ID33174 U +
TCTTTACTTTGGTCTGATCAGCTTGGCT
>6 dna:chromosome chromosome:NCBIM37:6:1:149517037:1 127779756 ID15870 U +
TACTTTGGTCTGATCAGCTTGGCTATCTCA
>6 dna:chromosome chromosome:NCBIM37:6:1:149517037:1 127779781 ID31764 U +
TCTCATACCCAGATGCTAGCCTTCTTATTT
>6 dna:chromosome chromosome:NCBIM37:6:1:149517037:1 127779803 ID32928 U +
TCTTATTTACCTTTTTGAGTGCTTGTGACT
>6 dna:chromosome chromosome:NCBIM37:6:1:149517037:1 127779805 ID64483 U +
TTATTTACCTTTTTGAGTGCTTGTGAC
>6 dna:chromosome chromosome:NCBIM37:6:1:149517037:1 127779805 ID64484 U +
TTATTTACCTTTTTGAGTGCTTGTGACTG
>6 dna:chromosome chromosome:NCBIM37:6:1:149517037:1 127779805 ID64485 U +
TTATTTACCTTTTTGAGTGCTTGTGACTGG
>6 dna:chromosome chromosome:NCBIM37:6:1:149517037:1 127779806 ID23848 U +
TATTTACCTTTTTGAGTGCTTGTGACTGG
>6 dna:chromosome chromosome:NCBIM37:6:1:149517037:1 127779806 ID23849 U +
TATTTACCTTTTTGAGTGCTTGTGACTGGC
>6 dna:chromosome chromosome:NCBIM37:6:1:149517037:1 127779806 ID23850 U +
TATTTACCTTTTTGAGTGCTTGTGACTGGCC
>6 dna:chromosome chromosome:NCBIM37:6:1:149517037:1 127779811 ID647 U +
ACCTTTTTGAGTGCTTGTGACTGGCC
>6 dna:chromosome chromosome:NCBIM37:6:1:149517037:1 127779828 ID37754 U +
TGACTGGCCGTTTGACTCTGGATATCTT
>6 dna:chromosome chromosome:NCBIM37:6:1:149517037:1 127779834 ID5001 U +
GCCGTTTGACTCTGGATATCTTAGCATTC
>6 dna:chromosome chromosome:NCBIM37:6:1:149517037:1 127779836 ID3217 U +
CGTTTGACTCTGGATATCTTAGCATTC
>6 dna:chromosome chromosome:NCBIM37:6:1:149517037:1 127779840 ID37648 U +
TGACTCTGGATATCTTAGCATTCATGTTAATC
>6 dna:chromosome chromosome:NCBIM37:6:1:149517037:1 127779846 ID50854 U +
TGGATATCTTAGCATTCATGTTAATCCA
>6 dna:chromosome chromosome:NCBIM37:6:1:149517037:1 127779846 ID50855 U +
TGGATATCTTAGCATTCATGTTAATCCACAC
>6 dna:chromosome chromosome:NCBIM37:6:1:149517037:1 127779855 ID18230 U +
TAGCATTCATGTTAATCCACACATTTGTT
>6 dna:chromosome chromosome:NCBIM37:6:1:149517037:1 127779864 ID60468 U +
TGTTAATCCACACATTTGTTTGTGCTATA
>6 dna:chromosome chromosome:NCBIM37:6:1:149517037:1 127779864 ID60469 U +
TGTTAATCCACACATTTGTTTGTGCTATAA
>6 dna:chromosome chromosome:NCBIM37:6:1:149517037:1 127779911 ID32205 U +
TCTGACTATCTTAAGGAATGGCACCGG
>6 dna:chromosome chromosome:NCBIM37:6:1:149517037:1 127779913 ID37574 U +
TGACTATCTTAAGGAATGGCACCGGGAG
>6 dna:chromosome chromosome:NCBIM37:6:1:149517037:1 127779914 ID4269 U +
GACTATCTTAAGGAATGGCACCGGGAGG
>6 dna:chromosome chromosome:NCBIM37:6:1:149517037:1 127779965 ID57516 U +
TGTACACACCCAGGGATGTCCCACCTGGA
>6 dna:chromosome chromosome:NCBIM37:6:1:149517037:1 127779965 ID57517 U +
TGTACACACCCAGGGATGTCCCACCTGGAA
>6 dna:chromosome chromosome:NCBIM37:6:1:149517037:1 127779990 ID49185 U +
TGGAACAAGAAACGAGTAATGGGGAAACTT
>6 dna:chromosome chromosome:NCBIM37:6:1:149517037:1 127780019 ID27560 U +
TCCAGATAAGATTGGAGACTCCCAACTA
>6 dna:chromosome chromosome:NCBIM37:6:1:149517037:1 127780045 ID9687 U +
TAAGAGAGATTCCAAAGAGGGGAGCC
>6 dna:chromosome chromosome:NCBIM37:6:1:149517037:1 127780073 ID51788 U +
TGGCATCTTCAGTATGACCTGCTT
>6 dna:chromosome chromosome:NCBIM37:6:1:149517037:1 127780073 ID51789 U +
TGGCATCTTCAGTATGACCTGCTTCC
>6 dna:chromosome chromosome:NCBIM37:6:1:149517037:1 127780073 ID51790 U +
TGGCATCTTCAGTATGACCTGCTTCCC
>6 dna:chromosome chromosome:NCBIM37:6:1:149517037:1 127780073 ID51792 U +
TGGCATCTTCAGTATGACCTGCTTCCCC
>6 dna:chromosome chromosome:NCBIM37:6:1:149517037:1 127780116 ID52698 U +
TGGGAAAAAGGCCTCCAAATGTCCATTCT
>6 dna:chromosome chromosome:NCBIM37:6:1:149517037:1 127780168 ID27321 U +
TCCACCCTCAGGTTTCTCCTTAGCCACTGG
>6 dna:chromosome chromosome:NCBIM37:6:1:149517037:1 127780195 ID52270 U +
TGGCGAAATTGTGTTTTACTACAATACT
>6 dna:chromosome chromosome:NCBIM37:6:1:149517037:1 127780195 ID52271 U +
TGGCGAAATTGTGTTTTACTACAATACTG
>6 dna:chromosome chromosome:NCBIM37:6:1:149517037:1 127780195 ID52272 U +
TGGCGAAATTGTGTTTTACTACAATACTGTC
>6 dna:chromosome chromosome:NCBIM37:6:1:149517037:1 127780204 ID60355 U +
TGTGTTTTACTACAATACTGTCTTGCTTCC
>6 dna:chromosome chromosome:NCBIM37:6:1:149517037:1 127780211 ID14931 U +
TACTACAATACTGTCTTGCTTCCAAACAA
>6 dna:chromosome chromosome:NCBIM37:6:1:149517037:1 127780249 ID48934 U +
TGGAAAGAAAAGGCCTCAACAAAACAG
>6 dna:chromosome chromosome:NCBIM37:6:1:149517037:1 127780249 ID48935 U +
TGGAAAGAAAAGGCCTCAACAAAACAGT
>6 dna:chromosome chromosome:NCBIM37:6:1:149517037:1 127780249 ID48936 U +
TGGAAAGAAAAGGCCTCAACAAAACAGTCTC
>6 dna:chromosome chromosome:NCBIM37:6:1:149517037:1 127780260 ID5633 U +
GGCCTCAACAAAACAGTCTCAGTGAGAAT
>6 dna:chromosome chromosome:NCBIM37:6:1:149517037:1 127780304 ID4637 U +
GATCTATTTCATTAGGAGGTGA
>6 dna:chromosome chromosome:NCBIM37:6:1:149517037:1 127780323 ID39640 U +
TGAGGAAAATGGTCTGAGACTCTGTG
>6 dna:chromosome chromosome:NCBIM37:6:1:149517037:1 127780361 ID42228 U +
TGATTCTCTATCAGGATCCATTGGTCTGT
>6 dna:chromosome chromosome:NCBIM37:6:1:149517037:1 127780361 ID42229 U +
TGATTCTCTATCAGGATCCATTGGTCTGTC
>6 dna:chromosome chromosome:NCBIM37:6:1:149517037:1 127780457 ID65236 U +
TTCCACTTAAGAGTCTGTCAAGGGGAA
>6 dna:chromosome chromosome:NCBIM37:6:1:149517037:1 127780457 ID65237 U +
TTCCACTTAAGAGTCTGTCAAGGGGAACTCC
>6 dna:chromosome chromosome:NCBIM37:6:1:149517037:1 127780533 ID37283 U +
TGACCCCCGATGTCTCTTTTCAAGTTC
>6 dna:chromosome chromosome:NCBIM37:6:1:149517037:1 127780572 ID20621 U +
TAGTAGAACCCCACATTCACAGG
>6 dna:chromosome chromosome:NCBIM37:6:1:149517037:1 127780572 ID20622 U +
TAGTAGAACCCCACATTCACAGGCATGAAC
>6 dna:chromosome chromosome:NCBIM37:6:1:149517037:1 127780705 ID46478 U +
TGCCTTAAGAACCCAGAGACGTTTCCCAGT
>6 dna:chromosome chromosome:NCBIM37:6:1:149517037:1 127780705 ID46479 U +
TGCCTTAAGAACCCAGAGACGTTTCCCAGTG
>6 dna:chromosome chromosome:NCBIM37:6:1:149517037:1 127780710 ID9490 U +
TAAGAACCCAGAGACGTTTCCCAGTGGC
>6 dna:chromosome chromosome:NCBIM37:6:1:149517037:1 127780739 ID12940 U +
TACAGATCCGTTTATGCTGGAAAATGATCC
>6 dna:chromosome chromosome:NCBIM37:6:1:149517037:1 127780789 ID19241 U +
TAGGACTGTTTAGACTTTACTATTCCCACC
>6 dna:chromosome chromosome:NCBIM37:6:1:149517037:1 127780789 ID19242 U +
TAGGACTGTTTAGACTTTACTATTCCCACCCC
>6 dna:chromosome chromosome:NCBIM37:6:1:149517037:1 127780855 ID1883 U +
CACACACACTGGTTTACTTGTTGCTTGC
>6 dna:chromosome chromosome:NCBIM37:6:1:149517037:1 127780859 ID1905 U +
CACACTGGTTTACTTGTTGCTTGCTTGTT
>6 dna:chromosome chromosome:NCBIM37:6:1:149517037:1 127780864 ID56750 U +
TGGTTTACTTGTTGCTTGCTTGTTAC
>6 dna:chromosome chromosome:NCBIM37:6:1:149517037:1 127780868 ID64045 U +
TTACTTGTTGCTTGCTTGTTACTTTTGTT
>6 dna:chromosome chromosome:NCBIM37:6:1:149517037:1 127780876 ID48422 U +
TGCTTGCTTGTTACTTTTGTTTGTGAAAGC
>6 dna:chromosome chromosome:NCBIM37:6:1:149517037:1 127780897 ID58782 U +
TGTGAAAGCTTTATTGACTTTAGCAGCCA
>6 dna:chromosome chromosome:NCBIM37:6:1:149517037:1 127780899 ID34089 U +
TGAAAGCTTTATTGACTTTAGCAGCCAAGCC
>6 dna:chromosome chromosome:NCBIM37:6:1:149517037:1 127780949 ID41653 U +
TGATGATAAAATTCAAGGTAATTTTACAAAT
>6 dna:chromosome chromosome:NCBIM37:6:1:149517037:1 127780973 ID12086 U +
TACAAATTTAAACGGTCCCGGGGGAG
>6 dna:chromosome chromosome:NCBIM37:6:1:149517037:1 127781114 ID7311 U +
TAAACACAGCCACGTCCATTCAGATCTCCTT
>6 dna:chromosome chromosome:NCBIM37:6:1:149517037:1 127781140 ID30396 U +
TCCTTGCAAGACCTCTTCCATTATCCTGCCA
>6 dna:chromosome chromosome:NCBIM37:6:1:149517037:1 127781144 ID43105 U +
TGCAAGACCTCTTCCATTATCCTGCC
>6 dna:chromosome chromosome:NCBIM37:6:1:149517037:1 127781261 ID29819 U +
TCCTCTCCTGGCCGTGAGACTATCAGTTGTT
>6 dna:chromosome chromosome:NCBIM37:6:1:149517037:1 127781266 ID30104 U +
TCCTGGCCGTGAGACTATCAGTTGTTCCA
>6 dna:chromosome chromosome:NCBIM37:6:1:149517037:1 127781275 ID38525 U +
TGAGACTATCAGTTGTTCCAAGAGCTGCGC
>6 dna:chromosome chromosome:NCBIM37:6:1:149517037:1 127781275 ID38526 U +
TGAGACTATCAGTTGTTCCAAGAGCTGCGCA
>6 dna:chromosome chromosome:NCBIM37:6:1:149517037:1 127781298 ID5207 U +
GCTGCGCATAATGAGTTGAAGCCATGGTC
>6 dna:chromosome chromosome:NCBIM37:6:1:149517037:1 127781300 ID46760 U +
TGCGCATAATGAGTTGAAGCCATGGTCC
>6 dna:chromosome chromosome:NCBIM37:6:1:149517037:1 127781309 ID40536 U +
TGAGTTGAAGCCATGGTCCCTACCCACCTCC
>6 dna:chromosome chromosome:NCBIM37:6:1:149517037:1 127781340 ID32360 U +
TCTGATGATCTTCATATACTCCTAAGGCA
>6 dna:chromosome chromosome:NCBIM37:6:1:149517037:1 127781410 ID15959 U +
TAGAAAAGATGCCTTTTTATTTCTCTACTC
>6 dna:chromosome chromosome:NCBIM37:6:1:149517037:1 127781461 ID29449 U +
TCCTACTGGCTTTTGAATGAGAAGCTCCA
>6 dna:chromosome chromosome:NCBIM37:6:1:149517037:1 127781461 ID29450 U +
TCCTACTGGCTTTTGAATGAGAAGCTCCAC
>6 dna:chromosome chromosome:NCBIM37:6:1:149517037:1 127781472 ID68566 U +
TTTGAATGAGAAGCTCCACTGACTATGGAAA
>6 dna:chromosome chromosome:NCBIM37:6:1:149517037:1 127781491 ID37583 U +
TGACTATGGAAAAACAAACAAACAAACCC
>6 dna:chromosome chromosome:NCBIM37:6:1:149517037:1 127781507 ID97 U +
AACAAACAAACCCAAAGACGAACCATAATA
>6 dna:chromosome chromosome:NCBIM37:6:1:149517037:1 127781532 ID10892 U +
TAATACTCATGTGCAGTAAGTACTTCCTTG
>6 dna:chromosome chromosome:NCBIM37:6:1:149517037:1 127781535 ID15202 U +
TACTCATGTGCAGTAAGTACTTCCTTGGGT
>6 dna:chromosome chromosome:NCBIM37:6:1:149517037:1 127781535 ID15203 U +
TACTCATGTGCAGTAAGTACTTCCTTGGGTC
>6 dna:chromosome chromosome:NCBIM37:6:1:149517037:1 127781541 ID59586 U +
TGTGCAGTAAGTACTTCCTTGGGTCTT
>6 dna:chromosome chromosome:NCBIM37:6:1:149517037:1 127781543 ID44117 U +
TGCAGTAAGTACTTCCTTGGGTC
>6 dna:chromosome chromosome:NCBIM37:6:1:149517037:1 127781560 ID54604 U +
TGGGTCTTTGAGGATATCCCCCCC
>6 dna:chromosome chromosome:NCBIM37:6:1:149517037:1 127781620 ID426 U +
ACACACTTTTGTGTCAGGGGATAAGGA
>6 dna:chromosome chromosome:NCBIM37:6:1:149517037:1 127781641 ID10209 U +
TAAGGAAGAAATTTCAGAGACTTGAGATGC
>6 dna:chromosome chromosome:NCBIM37:6:1:149517037:1 127781688 ID63886 U +
TTACAGGATGCAGGTGGTCTGATGATCTCATA
>6 dna:chromosome chromosome:NCBIM37:6:1:149517037:1 127781689 ID13038 U +
TACAGGATGCAGGTGGTCTGATGATCTCAT
>6 dna:chromosome chromosome:NCBIM37:6:1:149517037:1 127781691 ID2377 U +
CAGGATGCAGGTGGTCTGATGATCTCATA
>6 dna:chromosome chromosome:NCBIM37:6:1:149517037:1 127781702 ID55761 U +
TGGTCTGATGATCTCATATTATTAAGAGCCC
>6 dna:chromosome chromosome:NCBIM37:6:1:149517037:1 127781707 ID41661 U +
TGATGATCTCATATTATTAAGAGCCCAAA
>6 dna:chromosome chromosome:NCBIM37:6:1:149517037:1 127781710 ID41410 U +
TGATCTCATATTATTAAGAGCCCAAATTT
>6 dna:chromosome chromosome:NCBIM37:6:1:149517037:1 127781720 ID64419 U +
TTATTAAGAGCCCAAATTTCTTGGCAGAG
>6 dna:chromosome chromosome:NCBIM37:6:1:149517037:1 127781769 ID68992 U +
TTTTTAAAGGCATAAATCTCAAAAAGGTA
>6 dna:chromosome chromosome:NCBIM37:6:1:149517037:1 127781787 ID24096 U +
TCAAAAAGGTAACAAACCTGGGACACACC
>6 dna:chromosome chromosome:NCBIM37:6:1:149517037:1 127781796 ID8362 U +
TAACAAACCTGGGACACACCTTTGCCCTGC
>6 dna:chromosome chromosome:NCBIM37:6:1:149517037:1 127781823 ID45942 U +
TGCCCTGAGAACCAGGCAGCTTATACCTGAC
>6 dna:chromosome chromosome:NCBIM37:6:1:149517037:1 127781844 ID21817 U +
TATACCTGACTATAAGCAGCTTATACCTGAC
>6 dna:chromosome chromosome:NCBIM37:6:1:149517037:1 127781846 ID14370 U +
TACCTGACTATAAGCAGCTTATACCTGACA
>6 dna:chromosome chromosome:NCBIM37:6:1:149517037:1 127781846 ID14371 U +
TACCTGACTATAAGCAGCTTATACCTGACAC
>6 dna:chromosome chromosome:NCBIM37:6:1:149517037:1 127781850 ID37571 U +
TGACTATAAGCAGCTTATACCTGACA
>6 dna:chromosome chromosome:NCBIM37:6:1:149517037:1 127781916 ID43520 U +
TGCAATTTTCTAATTTTGGTGTCCCAGC
>6 dna:chromosome chromosome:NCBIM37:6:1:149517037:1 127781952 ID21924 U +
TATAGTAGAGCCCTATCTGAGGTTACTAA
>6 dna:chromosome chromosome:NCBIM37:6:1:149517037:1 127781957 ID17202 U +
TAGAGCCCTATCTGAGGTTACTAAAGGAC
>6 dna:chromosome chromosome:NCBIM37:6:1:149517037:1 127781967 ID32304 U +
TCTGAGGTTACTAAAGGACAAGAAATTAACCC
>6 dna:chromosome chromosome:NCBIM37:6:1:149517037:1 127781978 ID7801 U +
TAAAGGACAAGAAATTAACCCACTTGTACTA
>6 dna:chromosome chromosome:NCBIM37:6:1:149517037:1 127782034 ID27485 U +
TCCAGAAATTCAAGGCCCTAGAGCAGATTT
>6 dna:chromosome chromosome:NCBIM37:6:1:149517037:1 127782052 ID17194 U +
TAGAGCAGATTTTGTTTGGGTTAGGAC
>6 dna:chromosome chromosome:NCBIM37:6:1:149517037:1 127782073 ID19189 U +
TAGGACCTTGTTCAGGGAAATACCTGG
>6 dna:chromosome chromosome:NCBIM37:6:1:149517037:1 127782073 ID19190 U +
TAGGACCTTGTTCAGGGAAATACCTGGCCCA
>6 dna:chromosome chromosome:NCBIM37:6:1:149517037:1 127782077 ID640 U +
ACCTTGTTCAGGGAAATACCTGGCCCAAC
>6 dna:chromosome chromosome:NCBIM37:6:1:149517037:1 127782195 ID16780 U +
TAGACAAAATCTAGGCAGAGATGGTTT
>6 dna:chromosome chromosome:NCBIM37:6:1:149517037:1 127782206 ID19661 U +
TAGGCAGAGATGGTTTAACTGCCCAAGG
>6 dna:chromosome chromosome:NCBIM37:6:1:149517037:1 127782216 ID56743 U +
TGGTTTAACTGCCCAAGGGTGACAGTGCC
>6 dna:chromosome chromosome:NCBIM37:6:1:149517037:1 127782263 ID13650 U +
TACCAAGATATTTCCAAGACAACCACTGG
>6 dna:chromosome chromosome:NCBIM37:6:1:149517037:1 127782289 ID49712 U +
TGGAAGTTCAAAGCTCCGTTAGTTCAGAGG
>6 dna:chromosome chromosome:NCBIM37:6:1:149517037:1 127782289 ID49713 U +
TGGAAGTTCAAAGCTCCGTTAGTTCAGAGGC
>6 dna:chromosome chromosome:NCBIM37:6:1:149517037:1 127782499 ID36506 U +
TGACACAGGAGAGCAACTCTGGTCCACTC
>6 dna:chromosome chromosome:NCBIM37:6:1:149517037:1 127782601 ID37277 U +
TGACCCAGTCATGAGCTCTATCCTCTTGC
>6 dna:chromosome chromosome:NCBIM37:6:1:149517037:1 127782636 ID50320 U +
TGGACTTCAGCTCAAGTGGCTGAATTGATCA
>6 dna:chromosome chromosome:NCBIM37:6:1:149517037:1 127782704 ID8841 U +
TAACATTTATACTGACTCCAAATATGCCT
>6 dna:chromosome chromosome:NCBIM37:6:1:149517037:1 127782711 ID21843 U +
TATACTGACTCCAAATATGCCTTTATGGTGT
>6 dna:chromosome chromosome:NCBIM37:6:1:149517037:1 127782711 ID21844 U +
TATACTGACTCCAAATATGCCTTTATGGTGTT
>6 dna:chromosome chromosome:NCBIM37:6:1:149517037:1 127782728 ID46585 U +
TGCCTTTATGGTGTTACCCACCCATACACCCA
>6 dna:chromosome chromosome:NCBIM37:6:1:149517037:1 127782752 ID12694 U +
TACACCCATATGGAAGGAACGAGGGTT
>6 dna:chromosome chromosome:NCBIM37:6:1:149517037:1 127782752 ID12696 U +
TACACCCATATGGAAGGAACGAGGGTTG
>6 dna:chromosome chromosome:NCBIM37:6:1:149517037:1 127782752 ID12697 U +
TACACCCATATGGAAGGAACGAGGGTTGC
>6 dna:chromosome chromosome:NCBIM37:6:1:149517037:1 127782752 ID12698 U +
TACACCCATATGGAAGGAACGAGGGTTGCT
>6 dna:chromosome chromosome:NCBIM37:6:1:149517037:1 127782753 ID438 U +
ACACCCATATGGAAGGAACGAGGGTTGC
>6 dna:chromosome chromosome:NCBIM37:6:1:149517037:1 127782795 ID27359 U +
TCCACGCTAAAACACCACAAAGAGATTCT
>6 dna:chromosome chromosome:NCBIM37:6:1:149517037:1 127782795 ID27360 U +
TCCACGCTAAAACACCACAAAGAGATTCTTCA
>6 dna:chromosome chromosome:NCBIM37:6:1:149517037:1 127782802 ID6625 U +
TAAAACACCACAAAGAGATTCTTCAGTTG
>6 dna:chromosome chromosome:NCBIM37:6:1:149517037:1 127782802 ID6626 U +
TAAAACACCACAAAGAGATTCTTCAGTTGC
>6 dna:chromosome chromosome:NCBIM37:6:1:149517037:1 127782802 ID6627 U +
TAAAACACCACAAAGAGATTCTTCAGTTGCT
>6 dna:chromosome chromosome:NCBIM37:6:1:149517037:1 127782802 ID6628 U +
TAAAACACCACAAAGAGATTCTTCAGTTGCTG
>6 dna:chromosome chromosome:NCBIM37:6:1:149517037:1 127782805 ID122 U +
AACACCACAAAGAGATTCTTCAGTTGCT
>6 dna:chromosome chromosome:NCBIM37:6:1:149517037:1 127782806 ID435 U +
ACACCACAAAGAGATTCTTCAGTTGCTGG
>6 dna:chromosome chromosome:NCBIM37:6:1:149517037:1 127782806 ID436 U +
ACACCACAAAGAGATTCTTCAGTTGCTGGA
>6 dna:chromosome chromosome:NCBIM37:6:1:149517037:1 127782807 ID2004 U +
CACCACAAAGAGATTCTTCAGTTGCTGG
>6 dna:chromosome chromosome:NCBIM37:6:1:149517037:1 127782807 ID2005 U +
CACCACAAAGAGATTCTTCAGTTGCTGGA
>6 dna:chromosome chromosome:NCBIM37:6:1:149517037:1 127782807 ID2006 U +
CACCACAAAGAGATTCTTCAGTTGCTGGAA
>6 dna:chromosome chromosome:NCBIM37:6:1:149517037:1 127782832 ID49531 U +
TGGAAGCTGTTAATCTCTCAGAGAAGGT
>6 dna:chromosome chromosome:NCBIM37:6:1:149517037:1 127782839 ID60470 U +
TGTTAATCTCTCAGAGAAGGTGACAGTG
>6 dna:chromosome chromosome:NCBIM37:6:1:149517037:1 127782839 ID60471 U +
TGTTAATCTCTCAGAGAAGGTGACAGTGA
>6 dna:chromosome chromosome:NCBIM37:6:1:149517037:1 127782839 ID60472 U +
TGTTAATCTCTCAGAGAAGGTGACAGTGAT
>6 dna:chromosome chromosome:NCBIM37:6:1:149517037:1 127782842 ID11182 U +
TAATCTCTCAGAGAAGGTGACAGTGA
>6 dna:chromosome chromosome:NCBIM37:6:1:149517037:1 127782842 ID11183 U +
TAATCTCTCAGAGAAGGTGACAGTGATC
>6 dna:chromosome chromosome:NCBIM37:6:1:149517037:1 127782842 ID11184 U +
TAATCTCTCAGAGAAGGTGACAGTGATCC
>6 dna:chromosome chromosome:NCBIM37:6:1:149517037:1 127782842 ID11185 U +
TAATCTCTCAGAGAAGGTGACAGTGATCCA
>6 dna:chromosome chromosome:NCBIM37:6:1:149517037:1 127782842 ID11186 U +
TAATCTCTCAGAGAAGGTGACAGTGATCCAC
>6 dna:chromosome chromosome:NCBIM37:6:1:149517037:1 127782842 ID11187 U +
TAATCTCTCAGAGAAGGTGACAGTGATCCACT
>6 dna:chromosome chromosome:NCBIM37:6:1:149517037:1 127782845 ID31953 U +
TCTCTCAGAGAAGGTGACAGTGATCCACT
>6 dna:chromosome chromosome:NCBIM37:6:1:149517037:1 127782849 ID25626 U +
TCAGAGAAGGTGACAGTGATCCACT
>6 dna:chromosome chromosome:NCBIM37:6:1:149517037:1 127782884 ID25548 U +
TCAGAAGGACCACAGCTCAACCTCTGAGA
>6 dna:chromosome chromosome:NCBIM37:6:1:149517037:1 127782884 ID25549 U +
TCAGAAGGACCACAGCTCAACCTCTGAGAGA
>6 dna:chromosome chromosome:NCBIM37:6:1:149517037:1 127782906 ID32239 U +
TCTGAGAGAAATCAAAAAGGATGGCAGAG
>6 dna:chromosome chromosome:NCBIM37:6:1:149517037:1 127782973 ID46447 U +
TGCCTGTCCCTGTTACCTTTCAATAAGACA
>6 dna:chromosome chromosome:NCBIM37:6:1:149517037:1 127782983 ID60510 U +
TGTTACCTTTCAATAAGACACGACTCGATGC
>6 dna:chromosome chromosome:NCBIM37:6:1:149517037:1 127782986 ID14527 U +
TACCTTTCAATAAGACACGACTCGATGC
>6 dna:chromosome chromosome:NCBIM37:6:1:149517037:1 127782986 ID14528 U +
TACCTTTCAATAAGACACGACTCGATGCA
>6 dna:chromosome chromosome:NCBIM37:6:1:149517037:1 127782995 ID1378 U +
ATAAGACACGACTCGATGCACTGTGA
>6 dna:chromosome chromosome:NCBIM37:6:1:149517037:1 127783024 ID52168 U +
TGGCCTCCCAAGTTAATGTGTATGTTGC
>6 dna:chromosome chromosome:NCBIM37:6:1:149517037:1 127783024 ID52169 U +
TGGCCTCCCAAGTTAATGTGTATGTTGCA
>6 dna:chromosome chromosome:NCBIM37:6:1:149517037:1 127783037 ID11473 U +
TAATGTGTATGTTGCATTGCATTTTTGTGT
>6 dna:chromosome chromosome:NCBIM37:6:1:149517037:1 127783040 ID60049 U +
TGTGTATGTTGCATTGCATTTTTGTGTG
>6 dna:chromosome chromosome:NCBIM37:6:1:149517037:1 127783040 ID60050 U +
TGTGTATGTTGCATTGCATTTTTGTGTGT
>6 dna:chromosome chromosome:NCBIM37:6:1:149517037:1 127783042 ID57904 U +
TGTATGTTGCATTGCATTTTTGTGTGTGT
>6 dna:chromosome chromosome:NCBIM37:6:1:149517037:1 127783049 ID44603 U +
TGCATTGCATTTTTGTGTGTGTTCAGG
>6 dna:chromosome chromosome:NCBIM37:6:1:149517037:1 127783049 ID44604 U +
TGCATTGCATTTTTGTGTGTGTTCAGGG
>6 dna:chromosome chromosome:NCBIM37:6:1:149517037:1 127783049 ID44605 U +
TGCATTGCATTTTTGTGTGTGTTCAGGGA
>6 dna:chromosome chromosome:NCBIM37:6:1:149517037:1 127783053 ID66814 U +
TTGCATTTTTGTGTGTGTTCAGGGATGC
>6 dna:chromosome chromosome:NCBIM37:6:1:149517037:1 127783053 ID66815 U +
TTGCATTTTTGTGTGTGTTCAGGGATGCTC
>6 dna:chromosome chromosome:NCBIM37:6:1:149517037:1 127783054 ID44689 U +
TGCATTTTTGTGTGTGTTCAGGGATGCTC
>6 dna:chromosome chromosome:NCBIM37:6:1:149517037:1 127783059 ID68980 U +
TTTTGTGTGTGTTCAGGGATGCTCACCTGT
>6 dna:chromosome chromosome:NCBIM37:6:1:149517037:1 127783062 ID60240 U +
TGTGTGTGTTCAGGGATGCTCACCTGTGT
>6 dna:chromosome chromosome:NCBIM37:6:1:149517037:1 127783064 ID60245 U +
TGTGTGTTCAGGGATGCTCACCTGTGTG
>6 dna:chromosome chromosome:NCBIM37:6:1:149517037:1 127783066 ID60289 U +
TGTGTTCAGGGATGCTCACCTGTGTGCAC
>6 dna:chromosome chromosome:NCBIM37:6:1:149517037:1 127783074 ID5744 U +
GGGATGCTCACCTGTGTG
>6 dna:chromosome chromosome:NCBIM37:6:1:149517037:1 127783074 ID5745 U +
GGGATGCTCACCTGTGTGCACATATAC
>6 dna:chromosome chromosome:NCBIM37:6:1:149517037:1 127783090 ID43639 U +
TGCACATATACAGAGACCACAGCAGGACA
>6 dna:chromosome chromosome:NCBIM37:6:1:149517037:1 127783134 ID47680 U +
TGCTCTTCGCCTTATTGCCTTGATGGT
>6 dna:chromosome chromosome:NCBIM37:6:1:149517037:1 127783134 ID47681 U +
TGCTCTTCGCCTTATTGCCTTGATGGTCT
>6 dna:chromosome chromosome:NCBIM37:6:1:149517037:1 127783134 ID47682 U +
TGCTCTTCGCCTTATTGCCTTGATGGTCTC
>6 dna:chromosome chromosome:NCBIM37:6:1:149517037:1 127783134 ID47683 U +
TGCTCTTCGCCTTATTGCCTTGATGGTCTCT
>6 dna:chromosome chromosome:NCBIM37:6:1:149517037:1 127783135 ID5166 U +
GCTCTTCGCCTTATTGCCTTGATGGTCTC
>6 dna:chromosome chromosome:NCBIM37:6:1:149517037:1 127783137 ID32998 U +
TCTTCGCCTTATTGCCTTGATGGTCTCTC
>6 dna:chromosome chromosome:NCBIM37:6:1:149517037:1 127783139 ID65688 U +
TTCGCCTTATTGCCTTGATGGTCTCTCAC
>6 dna:chromosome chromosome:NCBIM37:6:1:149517037:1 127783140 ID30739 U +
TCGCCTTATTGCCTTGATGGTCTCTCACTG
>6 dna:chromosome chromosome:NCBIM37:6:1:149517037:1 127783145 ID64464 U +
TTATTGCCTTGATGGTCTCTCACTGATCC
>6 dna:chromosome chromosome:NCBIM37:6:1:149517037:1 127783145 ID64465 U +
TTATTGCCTTGATGGTCTCTCACTGATCCAA
>6 dna:chromosome chromosome:NCBIM37:6:1:149517037:1 127783146 ID23725 U +
TATTGCCTTGATGGTCTCTCACTGATCCA
>6 dna:chromosome chromosome:NCBIM37:6:1:149517037:1 127783146 ID23726 U +
TATTGCCTTGATGGTCTCTCACTGATCCAA
>6 dna:chromosome chromosome:NCBIM37:6:1:149517037:1 127783148 ID66898 U +
TTGCCTTGATGGTCTCTCACTGATCCAACA
>6 dna:chromosome chromosome:NCBIM37:6:1:149517037:1 127783149 ID46547 U +
TGCCTTGATGGTCTCTCACTGATCCAACAGC
>6 dna:chromosome chromosome:NCBIM37:6:1:149517037:1 127783154 ID41887 U +
TGATGGTCTCTCACTGATCCAACAGCAC
>6 dna:chromosome chromosome:NCBIM37:6:1:149517037:1 127783158 ID5848 U +
GGTCTCTCACTGATCCAACAGCACACT
>6 dna:chromosome chromosome:NCBIM37:6:1:149517037:1 127783168 ID41320 U +
TGATCCAACAGCACACTGGTTTGTCTAGG
>6 dna:chromosome chromosome:NCBIM37:6:1:149517037:1 127783198 ID52351 U +
TGGCTACCCAGCAAACTCTCAGGATCTGC
>6 dna:chromosome chromosome:NCBIM37:6:1:149517037:1 127783271 ID14411 U +
TACCTGGCTTTTAATGTGGATATTAGG
>6 dna:chromosome chromosome:NCBIM37:6:1:149517037:1 127783271 ID14412 U +
TACCTGGCTTTTAATGTGGATATTAGGTA
>6 dna:chromosome chromosome:NCBIM37:6:1:149517037:1 127783271 ID14413 U +
TACCTGGCTTTTAATGTGGATATTAGGTAT
>6 dna:chromosome chromosome:NCBIM37:6:1:149517037:1 127783285 ID59854 U +
TGTGGATATTAGGTATTCAAACCCGGGTC
>6 dna:chromosome chromosome:NCBIM37:6:1:149517037:1 127783291 ID23454 U +
TATTAGGTATTCAAACCCGGGTCCTCCAGC
>6 dna:chromosome chromosome:NCBIM37:6:1:149517037:1 127783342 ID14254 U +
TACCTACCAAGTCCATTTCCCGAGCCC
>6 dna:chromosome chromosome:NCBIM37:6:1:149517037:1 127783342 ID14255 U +
TACCTACCAAGTCCATTTCCCGAGCCCA
>6 dna:chromosome chromosome:NCBIM37:6:1:149517037:1 127783342 ID14256 U +
TACCTACCAAGTCCATTTCCCGAGCCCACC
>6 dna:chromosome chromosome:NCBIM37:6:1:149517037:1 127783346 ID13668 U +
TACCAAGTCCATTTCCCGAGCCCACCTCC
>6 dna:chromosome chromosome:NCBIM37:6:1:149517037:1 127783382 ID40995 U +
TGATAGGTATCAGCTTAATGACAACCA
>6 dna:chromosome chromosome:NCBIM37:6:1:149517037:1 127783391 ID25845 U +
TCAGCTTAATGACAACCACAAGCTCATGTGTC
>6 dna:chromosome chromosome:NCBIM37:6:1:149517037:1 127783439 ID35625 U +
TGAAGTTAACAGCCCAAGACCAAGAAT
>6 dna:chromosome chromosome:NCBIM37:6:1:149517037:1 127783530 ID19653 U +
TAGGCACTACAAGCAATTCCTAGTATCAGC
>6 dna:chromosome chromosome:NCBIM37:6:1:149517037:1 127783563 ID15061 U +
TACTATATGGATGGAAAGGCTAGA
>6 dna:chromosome chromosome:NCBIM37:6:1:149517037:1 127783566 ID22047 U +
TATATGGATGGAAAGGCTAGAAGGTGGTT
>6 dna:chromosome chromosome:NCBIM37:6:1:149517037:1 127783583 ID16524 U +
TAGAAGGTGGTTAATGGATTCCTCAGAAC
>6 dna:chromosome chromosome:NCBIM37:6:1:149517037:1 127783594 ID11389 U +
TAATGGATTCCTCAGAACAATCATTTTCAGA
>6 dna:chromosome chromosome:NCBIM37:6:1:149517037:1 127783597 ID51163 U +
TGGATTCCTCAGAACAATCATTTTCAGATT
>6 dna:chromosome chromosome:NCBIM37:6:1:149517037:1 127783605 ID25521 U +
TCAGAACAATCATTTTCAGATTCAGCCTC
>6 dna:chromosome chromosome:NCBIM37:6:1:149517037:1 127783609 ID113 U +
AACAATCATTTTCAGATTCAGCCTCCCAC
>6 dna:chromosome chromosome:NCBIM37:6:1:149517037:1 127783611 ID1820 U +
CAATCATTTTCAGATTCAGCCTCCCACGAT
>6 dna:chromosome chromosome:NCBIM37:6:1:149517037:1 127783614 ID26597 U +
TCATTTTCAGATTCAGCCTCCCACGATCAC
>6 dna:chromosome chromosome:NCBIM37:6:1:149517037:1 127783761 ID1819 U +
CAATCAGACTTTTAATTGTTGGTTGGCTAGC
>6 dna:chromosome chromosome:NCBIM37:6:1:149517037:1 127783773 ID11724 U +
TAATTGTTGGTTGGCTAGCTTGTGCCAGG
>6 dna:chromosome chromosome:NCBIM37:6:1:149517037:1 127783773 ID11725 U +
TAATTGTTGGTTGGCTAGCTTGTGCCAGGA
>6 dna:chromosome chromosome:NCBIM37:6:1:149517037:1 127783808 ID16003 U +
TAGAAAATGGTTCACCTATTTTCCACAGCCT
>6 dna:chromosome chromosome:NCBIM37:6:1:149517037:1 127783814 ID1584 U +
ATGGTTCACCTATTTTCCACAGCCTCAATG
>6 dna:chromosome chromosome:NCBIM37:6:1:149517037:1 127783815 ID56549 U +
TGGTTCACCTATTTTCCACAGCCTC
>6 dna:chromosome chromosome:NCBIM37:6:1:149517037:1 127783815 ID56550 U +
TGGTTCACCTATTTTCCACAGCCTCAAT
>6 dna:chromosome chromosome:NCBIM37:6:1:149517037:1 127783815 ID56551 U +
TGGTTCACCTATTTTCCACAGCCTCAATG
>6 dna:chromosome chromosome:NCBIM37:6:1:149517037:1 127783815 ID56552 U +
TGGTTCACCTATTTTCCACAGCCTCAATGA
>6 dna:chromosome chromosome:NCBIM37:6:1:149517037:1 127783816 ID5869 U +
GGTTCACCTATTTTCCACAGCCTCAATG
>6 dna:chromosome chromosome:NCBIM37:6:1:149517037:1 127783818 ID64823 U +
TTCACCTATTTTCCACAGCCTCAATGAAGA
>6 dna:chromosome chromosome:NCBIM37:6:1:149517037:1 127783818 ID64824 U +
TTCACCTATTTTCCACAGCCTCAATGAAGAT
>6 dna:chromosome chromosome:NCBIM37:6:1:149517037:1 127783842 ID35259 U +
TGAAGATGAGAAACACACAGCATGAGCTTA
>6 dna:chromosome chromosome:NCBIM37:6:1:149517037:1 127783844 ID260 U +
AAGATGAGAAACACACAGCATGAGCTTA
>6 dna:chromosome chromosome:NCBIM37:6:1:149517037:1 127783848 ID38016 U +
TGAGAAACACACAGCATGAGCTT
>6 dna:chromosome chromosome:NCBIM37:6:1:149517037:1 127783848 ID38017 U +
TGAGAAACACACAGCATGAGCTTAAGG
>6 dna:chromosome chromosome:NCBIM37:6:1:149517037:1 127783848 ID38018 U +
TGAGAAACACACAGCATGAGCTTAAGGTT
>6 dna:chromosome chromosome:NCBIM37:6:1:149517037:1 127783864 ID39572 U +
TGAGCTTAAGGTTGACCCCTCTGAAATGC
>6 dna:chromosome chromosome:NCBIM37:6:1:149517037:1 127783864 ID39573 U +
TGAGCTTAAGGTTGACCCCTCTGAAATGCT
>6 dna:chromosome chromosome:NCBIM37:6:1:149517037:1 127783870 ID10399 U +
TAAGGTTGACCCCTCTGAAATGCTGTGCA
>6 dna:chromosome chromosome:NCBIM37:6:1:149517037:1 127783885 ID34467 U +
TGAAATGCTGTGCAGGGGGCTCTCTCTTT
>6 dna:chromosome chromosome:NCBIM37:6:1:149517037:1 127783953 ID10334 U +
TAAGGTACCTTATTGACTTCGGT
>6 dna:chromosome chromosome:NCBIM37:6:1:149517037:1 127783953 ID10335 U +
TAAGGTACCTTATTGACTTCGGTC
>6 dna:chromosome chromosome:NCBIM37:6:1:149517037:1 127783953 ID10336 U +
TAAGGTACCTTATTGACTTCGGTCA
>6 dna:chromosome chromosome:NCBIM37:6:1:149517037:1 127783953 ID10337 U +
TAAGGTACCTTATTGACTTCGGTCAGT
>6 dna:chromosome chromosome:NCBIM37:6:1:149517037:1 127783953 ID10338 U +
TAAGGTACCTTATTGACTTCGGTCAGTGA
>6 dna:chromosome chromosome:NCBIM37:6:1:149517037:1 127783953 ID10340 U +
TAAGGTACCTTATTGACTTCGGTCAGTGAG
>6 dna:chromosome chromosome:NCBIM37:6:1:149517037:1 127783953 ID10341 U +
TAAGGTACCTTATTGACTTCGGTCAGTGAGT
>6 dna:chromosome chromosome:NCBIM37:6:1:149517037:1 127783965 ID66509 U +
TTGACTTCGGTCAGTGAGTACAGGACCCCAA
>6 dna:chromosome chromosome:NCBIM37:6:1:149517037:1 127784066 ID52713 U +
TGGGAAAAGGGTTCTCTAGCTGTTTGTGG
>6 dna:chromosome chromosome:NCBIM37:6:1:149517037:1 127784101 ID51660 U +
TGGCAGCCATGTAAATTGCTGAAGTGCTC
>6 dna:chromosome chromosome:NCBIM37:6:1:149517037:1 127784102 ID5556 U +
GGCAGCCATGTAAATTGCTGAAGTGCT
>6 dna:chromosome chromosome:NCBIM37:6:1:149517037:1 127784110 ID57240 U +
TGTAAATTGCTGAAGTGCTCAGCTGGATTC
>6 dna:chromosome chromosome:NCBIM37:6:1:149517037:1 127784112 ID8292 U +
TAAATTGCTGAAGTGCTCAGCTGGATTCAC
>6 dna:chromosome chromosome:NCBIM37:6:1:149517037:1 127784165 ID28305 U +
TCCCAGATGCTTCTGTGCTGGAGGAGCCTA
>6 dna:chromosome chromosome:NCBIM37:6:1:149517037:1 127784240 ID7559 U +
TAAACTTCTTCCTTACATGGCACAGTGACC
>6 dna:chromosome chromosome:NCBIM37:6:1:149517037:1 127784256 ID1552 U +
ATGGCACAGTGACCAAACAGATGAATGACGG
>6 dna:chromosome chromosome:NCBIM37:6:1:149517037:1 127784273 ID2259 U +
CAGATGAATGACGGTTGGTCAGTGTGCTC
>6 dna:chromosome chromosome:NCBIM37:6:1:149517037:1 127784277 ID35896 U +
TGAATGACGGTTGGTCAGTGTGCTCT
>6 dna:chromosome chromosome:NCBIM37:6:1:149517037:1 127784277 ID35897 U +
TGAATGACGGTTGGTCAGTGTGCTCTGA
>6 dna:chromosome chromosome:NCBIM37:6:1:149517037:1 127784277 ID35898 U +
TGAATGACGGTTGGTCAGTGTGCTCTGAG
>6 dna:chromosome chromosome:NCBIM37:6:1:149517037:1 127784277 ID35899 U +
TGAATGACGGTTGGTCAGTGTGCTCTGAGA
>6 dna:chromosome chromosome:NCBIM37:6:1:149517037:1 127784281 ID37500 U +
TGACGGTTGGTCAGTGTGCTCTGAGATGGC
>6 dna:chromosome chromosome:NCBIM37:6:1:149517037:1 127784283 ID676 U +
ACGGTTGGTCAGTGTGCTCTGAGATGGC
>6 dna:chromosome chromosome:NCBIM37:6:1:149517037:1 127784314 ID23600 U +
TATTCGGGGCAGAAGTGTCACTGGGATTGTC
>6 dna:chromosome chromosome:NCBIM37:6:1:149517037:1 127784350 ID65219 U +
TTCCACTAGATTTGATTGTGAGTTCCTGC
>6 dna:chromosome chromosome:NCBIM37:6:1:149517037:1 127784350 ID65220 U +
TTCCACTAGATTTGATTGTGAGTTCCTGCT
>6 dna:chromosome chromosome:NCBIM37:6:1:149517037:1 127784351 ID27384 U +
TCCACTAGATTTGATTGTGAGTTCCTGC
>6 dna:chromosome chromosome:NCBIM37:6:1:149517037:1 127784351 ID27385 U +
TCCACTAGATTTGATTGTGAGTTCCTGCT
>6 dna:chromosome chromosome:NCBIM37:6:1:149517037:1 127784351 ID27386 U +
TCCACTAGATTTGATTGTGAGTTCCTGCTC
>6 dna:chromosome chromosome:NCBIM37:6:1:149517037:1 127784356 ID17753 U +
TAGATTTGATTGTGAGTTCCTGCT
>6 dna:chromosome chromosome:NCBIM37:6:1:149517037:1 127784395 ID36170 U +
TGAATTGTTTTTTAACACACCAGGCTTCCC
>6 dna:chromosome chromosome:NCBIM37:6:1:149517037:1 127784442 ID46650 U +
TGCCTTTTGTAATCACAAACACCCTAAGAA
>6 dna:chromosome chromosome:NCBIM37:6:1:149517037:1 127784525 ID48254 U +
TGCTTATGGCCTAGACAGTCAAACTGCTTC
>6 dna:chromosome chromosome:NCBIM37:6:1:149517037:1 127784528 ID64401 U +
TTATGGCCTAGACAGTCAAACTGCTTCCC
>6 dna:chromosome chromosome:NCBIM37:6:1:149517037:1 127784531 ID52115 U +
TGGCCTAGACAGTCAAACTGCTTCCCT
>6 dna:chromosome chromosome:NCBIM37:6:1:149517037:1 127784531 ID52116 U +
TGGCCTAGACAGTCAAACTGCTTCCCTTT
>6 dna:chromosome chromosome:NCBIM37:6:1:149517037:1 127784590 ID16343 U +
TAGAACTACATACAGCCAGCGTCAGCCCA
>6 dna:chromosome chromosome:NCBIM37:6:1:149517037:1 127784590 ID16344 U +
TAGAACTACATACAGCCAGCGTCAGCCCAA
>6 dna:chromosome chromosome:NCBIM37:6:1:149517037:1 127784763 ID28790 U +
TCCCTCTCTACAGGACTGTTGTTCATATA
>6 dna:chromosome chromosome:NCBIM37:6:1:149517037:1 127784779 ID61036 U +
TGTTGTTCATATATCTAACCTGGGAAGCAA
>6 dna:chromosome chromosome:NCBIM37:6:1:149517037:1 127784822 ID65513 U +
TTCCTATATATGTGATATGGTGAAGGTGG
>6 dna:chromosome chromosome:NCBIM37:6:1:149517037:1 127784823 ID29575 U +
TCCTATATATGTGATATGGTGAAGGTGG
>6 dna:chromosome chromosome:NCBIM37:6:1:149517037:1 127784828 ID22057 U +
TATATGTGATATGGTGAAGGTGGGACTGG
>6 dna:chromosome chromosome:NCBIM37:6:1:149517037:1 127784865 ID53274 U +
TGGGACTGCCTTTCTTTGCTAAGCTAGTTT
>6 dna:chromosome chromosome:NCBIM37:6:1:149517037:1 127784876 ID66229 U +
TTCTTTGCTAAGCTAGTTTCCTGCTGAG
>6 dna:chromosome chromosome:NCBIM37:6:1:149517037:1 127784900 ID39777 U +
TGAGGATTCCACAGCTATGTAATCATTCCA
>6 dna:chromosome chromosome:NCBIM37:6:1:149517037:1 127785030 ID33382 U +
TGAAAAAGGCCTACCTTGAGGTTATCCTA
>6 dna:chromosome chromosome:NCBIM37:6:1:149517037:1 127785177 ID33006 U +
TCTTCTAATGCTGTACTTATCAGCCAAGACC
>6 dna:chromosome chromosome:NCBIM37:6:1:149517037:1 127785179 ID65792 U +
TTCTAATGCTGTACTTATCAGCCAAGAC
>6 dna:chromosome chromosome:NCBIM37:6:1:149517037:1 127785246 ID22679 U +
TATGAACATTGTCCTTGCAACTTCTCAGC
>6 dna:chromosome chromosome:NCBIM37:6:1:149517037:1 127785248 ID34736 U +
TGAACATTGTCCTTGCAACTTCTCAGCAAC
>6 dna:chromosome chromosome:NCBIM37:6:1:149517037:1 127785293 ID26399 U +
TCATGGACCTTCATACACACTCCACTCTGA
>6 dna:chromosome chromosome:NCBIM37:6:1:149517037:1 127785320 ID34628 U +
TGAACAATGGGGTAAGTTTCTCTTCCCACC
>6 dna:chromosome chromosome:NCBIM37:6:1:149517037:1 127785368 ID17089 U +
TAGACTTTGTTTAATCATATTCTTCTTGTGTC
>6 dna:chromosome chromosome:NCBIM37:6:1:149517037:1 127785482 ID11263 U +
TAATGAGAATCCCCAATTTACCATTTTATGC
>6 dna:chromosome chromosome:NCBIM37:6:1:149517037:1 127785512 ID2971 U +
CCTATGCATTAATTGCACCTGCATACAATT
>6 dna:chromosome chromosome:NCBIM37:6:1:149517037:1 127785610 ID24137 U +
TCAAAAGAGAGAACTGCCCAAACTGTGCC
>6 dna:chromosome chromosome:NCBIM37:6:1:149517037:1 127785610 ID24138 U +
TCAAAAGAGAGAACTGCCCAAACTGTGCCC
>6 dna:chromosome chromosome:NCBIM37:6:1:149517037:1 127785682 ID6923 U +
TAAAAGGAAAGTCTCCATAGTAACCAGGGC
>6 dna:chromosome chromosome:NCBIM37:6:1:149517037:1 127785789 ID15862 U +
TACTTTGCAGTCTGTGTTCTCCTTTATTC
>6 dna:chromosome chromosome:NCBIM37:6:1:149517037:1 127785789 ID15863 U +
TACTTTGCAGTCTGTGTTCTCCTTTATTCA
>6 dna:chromosome chromosome:NCBIM37:6:1:149517037:1 127785823 ID35690 U +
TGAATAAGATACCAAGGACCCGGAAG
>6 dna:chromosome chromosome:NCBIM37:6:1:149517037:1 127785823 ID35691 U +
TGAATAAGATACCAAGGACCCGGAAGC
>6 dna:chromosome chromosome:NCBIM37:6:1:149517037:1 127785823 ID35692 U +
TGAATAAGATACCAAGGACCCGGAAGCAC
>6 dna:chromosome chromosome:NCBIM37:6:1:149517037:1 127785872 ID46792 U +
TGCGGCAGCTATGACTTAGGTTCC
>6 dna:chromosome chromosome:NCBIM37:6:1:149517037:1 127785872 ID46793 U +
TGCGGCAGCTATGACTTAGGTTCCTC
>6 dna:chromosome chromosome:NCBIM37:6:1:149517037:1 127785872 ID46794 U +
TGCGGCAGCTATGACTTAGGTTCCTCCC
>6 dna:chromosome chromosome:NCBIM37:6:1:149517037:1 127785872 ID46795 U +
TGCGGCAGCTATGACTTAGGTTCCTCCCA
>6 dna:chromosome chromosome:NCBIM37:6:1:149517037:1 127785916 ID34004 U +
TGAAAGAGGTACTTTGCATTTCTAA
>6 dna:chromosome chromosome:NCBIM37:6:1:149517037:1 127785916 ID34005 U +
TGAAAGAGGTACTTTGCATTTCTAAAGAC
>6 dna:chromosome chromosome:NCBIM37:6:1:149517037:1 127785916 ID34006 U +
TGAAAGAGGTACTTTGCATTTCTAAAGACTA
>6 dna:chromosome chromosome:NCBIM37:6:1:149517037:1 127785938 ID7632 M +
TAAAGACTAGAAAACCAA
>6 dna:chromosome chromosome:NCBIM37:6:1:149517037:1 127785956 ID28322 U +
TCCCAGCCACCACTCCTAGAGACATTTT
>6 dna:chromosome chromosome:NCBIM37:6:1:149517037:1 127785969 ID29487 U +
TCCTAGAGACATTTTTCCCCTTGGTGGA
>6 dna:chromosome chromosome:NCBIM37:6:1:149517037:1 127785969 ID29488 U +
TCCTAGAGACATTTTTCCCCTTGGTGGAG
>6 dna:chromosome chromosome:NCBIM37:6:1:149517037:1 127785984 ID28643 U +
TCCCCTTGGTGGAGTCCAATTTGACAGC
>6 dna:chromosome chromosome:NCBIM37:6:1:149517037:1 127785989 ID67559 U +
TTGGTGGAGTCCAATTTGACAGCTCACAGA
>6 dna:chromosome chromosome:NCBIM37:6:1:149517037:1 127786019 ID63786 U +
TTAATTCTACGGGGCCAAACTTGGGACAGT
>6 dna:chromosome chromosome:NCBIM37:6:1:149517037:1 127786118 ID13271 U +
TACATCATTTCCACTCTTTATATGTGTA
>6 dna:chromosome chromosome:NCBIM37:6:1:149517037:1 127786132 ID33189 U +
TCTTTATATGTGTATATAAATACGGACTG
>6 dna:chromosome chromosome:NCBIM37:6:1:149517037:1 127786135 ID64333 U +
TTATATGTGTATATAAATACGGACTGATGC
>6 dna:chromosome chromosome:NCBIM37:6:1:149517037:1 127786135 ID64334 U +
TTATATGTGTATATAAATACGGACTGATGCA
>6 dna:chromosome chromosome:NCBIM37:6:1:149517037:1 127786175 ID47894 U +
TGCTGCTAGTATATGTTTATGTTTGGGGA
>6 dna:chromosome chromosome:NCBIM37:6:1:149517037:1 127786194 ID61228 U +
TGTTTGGGGATGACGAGTTGAAACCGGTGA
>6 dna:chromosome chromosome:NCBIM37:6:1:149517037:1 127786204 ID37450 U +
TGACGAGTTGAAACCGGTGAACCTATCAGG
>6 dna:chromosome chromosome:NCBIM37:6:1:149517037:1 127786212 ID33850 U +
TGAAACCGGTGAACCTATCAGGTGCTCATC
>6 dna:chromosome chromosome:NCBIM37:6:1:149517037:1 127786212 ID33851 U +
TGAAACCGGTGAACCTATCAGGTGCTCATCCT
>6 dna:chromosome chromosome:NCBIM37:6:1:149517037:1 127786263 ID30461 U +
TCCTTTCAGGATCTACTATCTACTCACTGC
>6 dna:chromosome chromosome:NCBIM37:6:1:149517037:1 127786279 ID22502 U +
TATCTACTCACTGCCTGAGGCTCTTCATC
>6 dna:chromosome chromosome:NCBIM37:6:1:149517037:1 127786322 ID23922 U +
TATTTCGCCCATGTTAACTGGTGGTGTCA
>6 dna:chromosome chromosome:NCBIM37:6:1:149517037:1 127786377 ID24069 U +
TATTTTTGAGATTTCATGGGTGCCGTTT
>6 dna:chromosome chromosome:NCBIM37:6:1:149517037:1 127786377 ID24070 U +
TATTTTTGAGATTTCATGGGTGCCGTTTC
>6 dna:chromosome chromosome:NCBIM37:6:1:149517037:1 127786436 ID43955 U +
TGCAGATATTCTGGTCCTCTGGCTCT
>6 dna:chromosome chromosome:NCBIM37:6:1:149517037:1 127786436 ID43956 U +
TGCAGATATTCTGGTCCTCTGGCTCTT
>6 dna:chromosome chromosome:NCBIM37:6:1:149517037:1 127786462 ID16656 U +
TAGAATCTTTCCACGTCCTTTTCTATAGA
>6 dna:chromosome chromosome:NCBIM37:6:1:149517037:1 127786524 ID22201 U +
TATCAATTGGGCTTGGGTACCCCATAGTC
>6 dna:chromosome chromosome:NCBIM37:6:1:149517037:1 127786650 ID13652 U +
TACCAAGCATGTATTCCCTCCTACTGAGC
>6 dna:chromosome chromosome:NCBIM37:6:1:149517037:1 127786694 ID25772 U +
TCAGCAAGCCGTTGGTTGTCCTCTAGAT
>6 dna:chromosome chromosome:NCBIM37:6:1:149517037:1 127786694 ID25773 U +
TCAGCAAGCCGTTGGTTGTCCTCTAGATGT
>6 dna:chromosome chromosome:NCBIM37:6:1:149517037:1 127786717 ID17646 U +
TAGATGTACATACCACTACTGCACCATTCT
>6 dna:chromosome chromosome:NCBIM37:6:1:149517037:1 127786733 ID15434 U +
TACTGCACCATTCTGGCCATTGCTGT
>6 dna:chromosome chromosome:NCBIM37:6:1:149517037:1 127786774 ID52336 U +
TGGCTACAATGAGAGCTAGTTCTCAGGGA
>6 dna:chromosome chromosome:NCBIM37:6:1:149517037:1 127786778 ID12427 U +
TACAATGAGAGCTAGTTCTCAGGGAAGAA
>6 dna:chromosome chromosome:NCBIM37:6:1:149517037:1 127786790 ID21263 U +
TAGTTCTCAGGGAAGAAGCTCTCAAACCAGC
>6 dna:chromosome chromosome:NCBIM37:6:1:149517037:1 127786800 ID5351 U +
GGAAGAAGCTCTCAAACCAGCTCCACCT
>6 dna:chromosome chromosome:NCBIM37:6:1:149517037:1 127786836 ID3337 U +
CTACATTCTGTGTCCAAAGTGTGTGGTGT
>6 dna:chromosome chromosome:NCBIM37:6:1:149517037:1 127786836 ID3338 U +
CTACATTCTGTGTCCAAAGTGTGTGGTGTC
>6 dna:chromosome chromosome:NCBIM37:6:1:149517037:1 127786837 ID13482 U +
TACATTCTGTGTCCAAAGTGTGTGGTGTC
>6 dna:chromosome chromosome:NCBIM37:6:1:149517037:1 127786837 ID13483 U +
TACATTCTGTGTCCAAAGTGTGTGGTGTCT
>6 dna:chromosome chromosome:NCBIM37:6:1:149517037:1 127786932 ID16192 U +
TAGAAATAGCCCACGTTTTCTTGGGAGTCC
>6 dna:chromosome chromosome:NCBIM37:6:1:149517037:1 127787040 ID50809 U +
TGGATAGCATTCTCACCCTACATGAAAC
>6 dna:chromosome chromosome:NCBIM37:6:1:149517037:1 127787073 ID23539 U +
TATTCAAACTATGTCTATATGCCTATATAT
>6 dna:chromosome chromosome:NCBIM37:6:1:149517037:1 127787125 ID50920 U +
TGGATCTTTAAATGACTAGAATTTCACGTG
>6 dna:chromosome chromosome:NCBIM37:6:1:149517037:1 127787132 ID63622 U +
TTAAATGACTAGAATTTCACGTGTACA
>6 dna:chromosome chromosome:NCBIM37:6:1:149517037:1 127787155 ID12072 U +
TACAAATGTTTTGCCTGCATTTAAGTACGC
>6 dna:chromosome chromosome:NCBIM37:6:1:149517037:1 127787155 ID12073 U +
TACAAATGTTTTGCCTGCATTTAAGTACGCC
>6 dna:chromosome chromosome:NCBIM37:6:1:149517037:1 127787164 ID68696 U +
TTTGCCTGCATTTAAGTACGCCATGTGATA
>6 dna:chromosome chromosome:NCBIM37:6:1:149517037:1 127787166 ID46359 U +
TGCCTGCATTTAAGTACGCCATGTGA
>6 dna:chromosome chromosome:NCBIM37:6:1:149517037:1 127787166 ID46360 U +
TGCCTGCATTTAAGTACGCCATGTGATA
>6 dna:chromosome chromosome:NCBIM37:6:1:149517037:1 127787176 ID10439 U +
TAAGTACGCCATGTGATAGATACAGTGCC
>6 dna:chromosome chromosome:NCBIM37:6:1:149517037:1 127787304 ID7397 U +
TAAACCATCCTCTGTAAGACTGCAAGTGCCC
>6 dna:chromosome chromosome:NCBIM37:6:1:149517037:1 127787526 ID14115 U +
TACCCATGGTTCTTGCTTGCTTTCCTGGT
>6 dna:chromosome chromosome:NCBIM37:6:1:149517037:1 127788204 ID14207 U +
TACCGGAAATATCAGACACCTCTAGCC
>6 dna:chromosome chromosome:NCBIM37:6:1:149517037:1 127788379 ID19359 U +
TAGGAGGACATGAGGTGACCTATTAATCCCC
>6 dna:chromosome chromosome:NCBIM37:6:1:149517037:1 127788528 ID41634 U +
TGATGAGTCACATTTTACAGAGGCTTAC
