# Supplementary material for: proTRAC - a software for probabilistic piRNA cluster detection, visualization and analysis
Source: BMC Bioinformatics. 2012 Jan 10;13:5. doi: 10.1186/1471-2105-13-5 (PMC3293768; doi:10.1186/1471-2105-13-5)
Supplement: Additional file 5 — proTRAC results folder containing a picture and a FASTA file for each detected mouse cluster. After decompression, the folder can be opened as former session in proTRAC. Alternatively, each file can be opened separately with any standard text-editor or graphic-viewer respectively. [file 1471-2105-13-5-S5.ZIP › proTRAC_results_mouse/monodirectional_clusters/Cluster_107.fas]

>6 dna:chromosome chromosome:NCBIM37:6:1:149517037:1 128119715 ID20515 U -
TAGTAAAGGCTGCTACAGACATGAAGGC
>6 dna:chromosome chromosome:NCBIM37:6:1:149517037:1 128120031 ID58885 M -
TGTGAAGATCATGCAGAACCATGCCAGAAG
>6 dna:chromosome chromosome:NCBIM37:6:1:149517037:1 128120032 ID58884 M -
TGTGAAGATCATGCAGAACCATGCCAGAA
>6 dna:chromosome chromosome:NCBIM37:6:1:149517037:1 128120033 ID58883 M -
TGTGAAGATCATGCAGAACCATGCCAGA
>6 dna:chromosome chromosome:NCBIM37:6:1:149517037:1 128120101 ID52924 M -
TGGGAAGAGGAACGGAAAGCCATCAAGGTC
>6 dna:chromosome chromosome:NCBIM37:6:1:149517037:1 128120336 ID46608 U -
TGCCTTTGCTTTTCAAGAAGTTAGGACTC
>6 dna:chromosome chromosome:NCBIM37:6:1:149517037:1 128120372 ID6144 U -
GTGCTGATCTTTAGCTTCTGGGTTTCTGT
>6 dna:chromosome chromosome:NCBIM37:6:1:149517037:1 128120375 ID32714 U -
TCTGTGCTGATCTTTAGCTTCTGGGTTTC
>6 dna:chromosome chromosome:NCBIM37:6:1:149517037:1 128120411 ID36850 U -
TGACAGTGTCACTGATAGAGGTCTCGC
>6 dna:chromosome chromosome:NCBIM37:6:1:149517037:1 128120415 ID49313 U -
TGGAACTGACAGTGTCACTGATAGAGGTC
>6 dna:chromosome chromosome:NCBIM37:6:1:149517037:1 128120494 ID45133 U -
TGCCACAGTTTTGGTCATGCCTGCTTTGT
>6 dna:chromosome chromosome:NCBIM37:6:1:149517037:1 128120499 ID3509 U -
CTCTTGTGCCACAGTTTTGGTCATGCCTGC
>6 dna:chromosome chromosome:NCBIM37:6:1:149517037:1 128120500 ID67913 U -
TTGTGCCACAGTTTTGGTCATGCCTG
>6 dna:chromosome chromosome:NCBIM37:6:1:149517037:1 128120584 ID18478 U -
TAGCCTTCTGTAACTAATAATGTCCTTCCT
>6 dna:chromosome chromosome:NCBIM37:6:1:149517037:1 128120632 ID48327 U -
TGCTTCCCATAGACCTGAGTCTAGCCTTCC
>6 dna:chromosome chromosome:NCBIM37:6:1:149517037:1 128120733 ID58438 U -
TGTCCAAAGAGTTGCCATAGAAGACAGCAGC
>6 dna:chromosome chromosome:NCBIM37:6:1:149517037:1 128120754 ID15642 M -
TACTTACTTAGAGGCCTATTGTCCAAAGA
>6 dna:chromosome chromosome:NCBIM37:6:1:149517037:1 128120763 ID40080 U -
TGAGTAACTTTACTTACTTAGAGGCCTATT
>6 dna:chromosome chromosome:NCBIM37:6:1:149517037:1 128120765 ID40079 U -
TGAGTAACTTTACTTACTTAGAGGCCTA
>6 dna:chromosome chromosome:NCBIM37:6:1:149517037:1 128120766 ID40078 U -
TGAGTAACTTTACTTACTTAGAGGCCT
>6 dna:chromosome chromosome:NCBIM37:6:1:149517037:1 128120773 ID37364 U -
TGACCTGACCTGAGTAACTTTACTTACTTA
>6 dna:chromosome chromosome:NCBIM37:6:1:149517037:1 128120775 ID32195 U -
TCTGACCTGACCTGAGTAACTTTACTTACT
>6 dna:chromosome chromosome:NCBIM37:6:1:149517037:1 128120816 ID42030 U -
TGATGTTGACTCTTAGTGTTGTTGAGCA
>6 dna:chromosome chromosome:NCBIM37:6:1:149517037:1 128120822 ID55147 U -
TGGTAATGATGTTGACTCTTAGTGTTGT
>6 dna:chromosome chromosome:NCBIM37:6:1:149517037:1 128120824 ID55146 U -
TGGTAATGATGTTGACTCTTAGTGTT
>6 dna:chromosome chromosome:NCBIM37:6:1:149517037:1 128120827 ID20437 U -
TAGGTTGGTAATGATGTTGACTCTTAGT
>6 dna:chromosome chromosome:NCBIM37:6:1:149517037:1 128120829 ID20436 U -
TAGGTTGGTAATGATGTTGACTCTTA
>6 dna:chromosome chromosome:NCBIM37:6:1:149517037:1 128120869 ID15929 U -
TAGAAAAATGGTAGACACAACCCTTTCC
>6 dna:chromosome chromosome:NCBIM37:6:1:149517037:1 128120985 ID57174 U -
TGTAAAGATAGGAGCCTCTGTTTGCAATTC
>6 dna:chromosome chromosome:NCBIM37:6:1:149517037:1 128120987 ID57173 U -
TGTAAAGATAGGAGCCTCTGTTTGCAAT
>6 dna:chromosome chromosome:NCBIM37:6:1:149517037:1 128120988 ID57172 U -
TGTAAAGATAGGAGCCTCTGTTTGCAA
>6 dna:chromosome chromosome:NCBIM37:6:1:149517037:1 128120992 ID46435 U -
TGCCTGTAAAGATAGGAGCCTCTGTTT
>6 dna:chromosome chromosome:NCBIM37:6:1:149517037:1 128121073 ID20696 U -
TAGTATACAAGGAAATCTGCTGTCAAGGA
>6 dna:chromosome chromosome:NCBIM37:6:1:149517037:1 128121078 ID1499 U -
ATGACTGTAGTATACAAGGAAATCTGCTGTC
>6 dna:chromosome chromosome:NCBIM37:6:1:149517037:1 128121082 ID44454 M -
TGCATGACTGTAGTATACAAGGAAATCTGC
>6 dna:chromosome chromosome:NCBIM37:6:1:149517037:1 128121136 ID14125 U -
TACCCCCACTGTGATCACTTTAATGA
>6 dna:chromosome chromosome:NCBIM37:6:1:149517037:1 128121419 ID44116 U -
TGCAGTAAGGTTGTGAGGTCCCCACAAC
>6 dna:chromosome chromosome:NCBIM37:6:1:149517037:1 128121477 ID28105 M -
TCCCAAATACATGCATTGGCATGAACTGA
>6 dna:chromosome chromosome:NCBIM37:6:1:149517037:1 128121721 ID60227 M -
TGTGTGTGCCCAGCTCGAACGAGGTAT
>6 dna:chromosome chromosome:NCBIM37:6:1:149517037:1 128121886 ID38250 U -
TGAGAAGGATGCACCCGAGTGCCCAGTGGAC
>6 dna:chromosome chromosome:NCBIM37:6:1:149517037:1 128121932 ID44686 U -
TGCATTTTTCAAATGAACTGAAGTGTCTGA
