# Supplementary material for: proTRAC - a software for probabilistic piRNA cluster detection, visualization and analysis
Source: BMC Bioinformatics. 2012 Jan 10;13:5. doi: 10.1186/1471-2105-13-5 (PMC3293768; doi:10.1186/1471-2105-13-5)
Supplement: Additional file 5 — proTRAC results folder containing a picture and a FASTA file for each detected mouse cluster. After decompression, the folder can be opened as former session in proTRAC. Alternatively, each file can be opened separately with any standard text-editor or graphic-viewer respectively. [file 1471-2105-13-5-S5.ZIP › proTRAC_results_mouse/monodirectional_clusters/Cluster_108.fas]

>6 dna:chromosome chromosome:NCBIM37:6:1:149517037:1 128131939 ID39113 U -
TGAGATTTGCCAATGATTTGATCTTCATGA
>6 dna:chromosome chromosome:NCBIM37:6:1:149517037:1 128132055 ID57186 U -
TGTAAAGCATATCAGCCAATCAAGCCCAAGC
>6 dna:chromosome chromosome:NCBIM37:6:1:149517037:1 128132895 ID53262 U -
TGGGACTCCAGATGCCAAGTGCTTGTCTCA
>6 dna:chromosome chromosome:NCBIM37:6:1:149517037:1 128133002 ID66432 U -
TTGAATGATGGTGTGAGCACTTGTCACTACA
>6 dna:chromosome chromosome:NCBIM37:6:1:149517037:1 128133060 ID27650 U -
TCCAGGACAGGTGACCTGAGACCCTGCAG
>6 dna:chromosome chromosome:NCBIM37:6:1:149517037:1 128133266 ID15387 U -
TACTGAGGATCCGCTTCGTCAGCATTGGC
>6 dna:chromosome chromosome:NCBIM37:6:1:149517037:1 128133269 ID57611 U -
TGTACTGAGGATCCGCTTCGTCAGCATT
>6 dna:chromosome chromosome:NCBIM37:6:1:149517037:1 128133322 ID48542 U -
TGCTTTCAAGTCTCACCTTCCTGACGAGCC
>6 dna:chromosome chromosome:NCBIM37:6:1:149517037:1 128133585 ID14930 U -
TACTACAAGTTCATAAAATCAACAAATGAGT
>6 dna:chromosome chromosome:NCBIM37:6:1:149517037:1 128133614 ID44960 U -
TGCCAAGGCCTTGGGTTCCATCCCTGATA
>6 dna:chromosome chromosome:NCBIM37:6:1:149517037:1 128133668 ID42596 U -
TGCAAAAGTAGCCTGGTGATGACCCA
>6 dna:chromosome chromosome:NCBIM37:6:1:149517037:1 128133708 ID5912 U -
GTAATGTGCTGTATCCCAAACGAGGGCA
>6 dna:chromosome chromosome:NCBIM37:6:1:149517037:1 128133787 ID33408 U -
TGAAAAATGTGTCTTTTCATTTCCTCTTT
>6 dna:chromosome chromosome:NCBIM37:6:1:149517037:1 128133916 ID3007 U -
CCTCTGCCTTTTATTTACCCTGGGCTG
>6 dna:chromosome chromosome:NCBIM37:6:1:149517037:1 128133933 ID50315 M -
TGGACTGTTCTTTCTTGGTCTCCTCTGCCTT
>6 dna:chromosome chromosome:NCBIM37:6:1:149517037:1 128134053 ID54905 U -
TGGGTTCTCACACTCTGCACACCTTC
>6 dna:chromosome chromosome:NCBIM37:6:1:149517037:1 128134116 ID58585 M -
TGTCTAGCCGAGGTAGTCTTCTTTGCCGTT
>6 dna:chromosome chromosome:NCBIM37:6:1:149517037:1 128134119 ID58584 M -
TGTCTAGCCGAGGTAGTCTTCTTTGCC
>6 dna:chromosome chromosome:NCBIM37:6:1:149517037:1 128134194 ID50886 M -
TGGATCCTCTCACCTGCCCCCA
>6 dna:chromosome chromosome:NCBIM37:6:1:149517037:1 128134197 ID54113 M -
TGGGCCATGGATCCTCTCACCTGCCC
>6 dna:chromosome chromosome:NCBIM37:6:1:149517037:1 128134308 ID19666 M -
TAGGCAGCGTGGTTCCTGTTGGTGAGCT
>6 dna:chromosome chromosome:NCBIM37:6:1:149517037:1 128134313 ID48349 M -
TGCTTCTAGGCAGCGTGGTTCCTGTTGGT
>6 dna:chromosome chromosome:NCBIM37:6:1:149517037:1 128134315 ID48348 M -
TGCTTCTAGGCAGCGTGGTTCCTGTTG
>6 dna:chromosome chromosome:NCBIM37:6:1:149517037:1 128134317 ID9883 M -
TAAGATGCTTCTAGGCAGCGTGGTTCCTGT
>6 dna:chromosome chromosome:NCBIM37:6:1:149517037:1 128134321 ID9882 M -
TAAGATGCTTCTAGGCAGCGTGGTTC
>6 dna:chromosome chromosome:NCBIM37:6:1:149517037:1 128134326 ID65383 U -
TTCCCAGCCTTAAGATGCTTCTAGGCAGCGT
>6 dna:chromosome chromosome:NCBIM37:6:1:149517037:1 128134359 ID65367 M -
TTCCCAAAGCTATGCTTCTCTGGCCATGC
>6 dna:chromosome chromosome:NCBIM37:6:1:149517037:1 128134363 ID59478 M -
TGTGATTCCCAAAGCTATGCTTCTCTGGCC
>6 dna:chromosome chromosome:NCBIM37:6:1:149517037:1 128134364 ID59477 M -
TGTGATTCCCAAAGCTATGCTTCTCTGGC
>6 dna:chromosome chromosome:NCBIM37:6:1:149517037:1 128134395 ID49775 M -
TGGAATACTGCAGTCTCCTCTTCACTGGCTC
>6 dna:chromosome chromosome:NCBIM37:6:1:149517037:1 128134408 ID11616 U -
TAATTCTTGCCTGGAATACTGCAGTCTCC
>6 dna:chromosome chromosome:NCBIM37:6:1:149517037:1 128134414 ID2655 U -
CCACCTAATTCTTGCCTGGAATACTGCA
>6 dna:chromosome chromosome:NCBIM37:6:1:149517037:1 128134414 ID27330 U -
TCCACCTAATTCTTGCCTGGAATACTGCA
>6 dna:chromosome chromosome:NCBIM37:6:1:149517037:1 128134648 ID26329 U -
TCATCTCTTTCCACGCTGCAGTCCA
>6 dna:chromosome chromosome:NCBIM37:6:1:149517037:1 128134657 ID31732 U -
TCTCAGGAGGCTTCCTCATCTCTTTCCACGC
>6 dna:chromosome chromosome:NCBIM37:6:1:149517037:1 128134697 ID50085 U -
TGGACACATTCAGAAGGACTGGCTCTGT
>6 dna:chromosome chromosome:NCBIM37:6:1:149517037:1 128134708 ID44472 U -
TGCATGCACGCATGGACACATTCAGAAGG
>6 dna:chromosome chromosome:NCBIM37:6:1:149517037:1 128134710 ID44471 U -
TGCATGCACGCATGGACACATTCAGAA
>6 dna:chromosome chromosome:NCBIM37:6:1:149517037:1 128134720 ID44121 U -
TGCAGTACATTGCATGCACGCATGGAC
>6 dna:chromosome chromosome:NCBIM37:6:1:149517037:1 128134730 ID35434 U -
TGAAGGAAGCCTTGCAGTACATTGCATGC
>6 dna:chromosome chromosome:NCBIM37:6:1:149517037:1 128134777 ID34590 U -
TGAAATTTGTTTACCCCTGTTCCACCTGCA
>6 dna:chromosome chromosome:NCBIM37:6:1:149517037:1 128134783 ID34589 U -
TGAAATTTGTTTACCCCTGTTCCA
>6 dna:chromosome chromosome:NCBIM37:6:1:149517037:1 128134820 ID20635 U -
TAGTAGATAGAAGCACTAGGCCTCAGAACAT
>6 dna:chromosome chromosome:NCBIM37:6:1:149517037:1 128134825 ID20634 U -
TAGTAGATAGAAGCACTAGGCCTCAG
>6 dna:chromosome chromosome:NCBIM37:6:1:149517037:1 128134900 ID26625 U -
TCCAAAACATTGCTTCCTTGAAGAATATCTT
>6 dna:chromosome chromosome:NCBIM37:6:1:149517037:1 128134928 ID45242 U -
TGCCACTGTTCTCAGTACCTCTCAGGATCC
>6 dna:chromosome chromosome:NCBIM37:6:1:149517037:1 128134945 ID47627 U -
TGCTCTCAGGATCTTGCCACTGTTCTC
>6 dna:chromosome chromosome:NCBIM37:6:1:149517037:1 128135000 ID43727 U -
TGCACGTTGGCCTAAGGACTATGGTGGT
>6 dna:chromosome chromosome:NCBIM37:6:1:149517037:1 128135073 ID49100 U -
TGGAAATCCCTGTATGGTTCACATGGCCAGT
>6 dna:chromosome chromosome:NCBIM37:6:1:149517037:1 128135137 ID40494 U -
TGAGTTATTGAGAATTACCTGGGCTG
>6 dna:chromosome chromosome:NCBIM37:6:1:149517037:1 128135143 ID13712 U -
TACCACAAAGCTGAGTTATTGAGAATTACCT
>6 dna:chromosome chromosome:NCBIM37:6:1:149517037:1 128135144 ID13711 U -
TACCACAAAGCTGAGTTATTGAGAATTACC
>6 dna:chromosome chromosome:NCBIM37:6:1:149517037:1 128135150 ID42813 U -
TGCAAATACCACAAAGCTGAGTTATTGAGA
>6 dna:chromosome chromosome:NCBIM37:6:1:149517037:1 128135165 ID21849 U -
TATACTGGTTAGGAATGCAAATACCACAAA
>6 dna:chromosome chromosome:NCBIM37:6:1:149517037:1 128135219 ID67653 U -
TTGGTTGGGAATCTAGTGATAGCTAGAAATG
>6 dna:chromosome chromosome:NCBIM37:6:1:149517037:1 128135290 ID53341 U -
TGGGAGACCTATGTGATCAGGGGAA
>6 dna:chromosome chromosome:NCBIM37:6:1:149517037:1 128135299 ID13658 U -
TACCAAGGCCATCTTGGGAGACCTATGTGA
>6 dna:chromosome chromosome:NCBIM37:6:1:149517037:1 128135307 ID553 U -
ACCATACCAAGGCCATCTTGGGAGAC
>6 dna:chromosome chromosome:NCBIM37:6:1:149517037:1 128135382 ID24415 U -
TCAAATGTTTTCATTTTCTTCATCAGTTGC
>6 dna:chromosome chromosome:NCBIM37:6:1:149517037:1 128135412 ID17699 U -
TAGATTAGAGGGTATTCTTCCTGTTTTCC
>6 dna:chromosome chromosome:NCBIM37:6:1:149517037:1 128135451 ID56782 U -
TGGTTTCTCCTACTCAGCAGTTTTTGT
>6 dna:chromosome chromosome:NCBIM37:6:1:149517037:1 128135460 ID3947 U -
GAACTTTCTCTGGTTTCTCCTACTCAGC
>6 dna:chromosome chromosome:NCBIM37:6:1:149517037:1 128135466 ID16407 U -
TAGAAGAACTTTCTCTGGTTTCTCCTA
>6 dna:chromosome chromosome:NCBIM37:6:1:149517037:1 128135466 ID31436 U -
TCTAGAAGAACTTTCTCTGGTTTCTCCTA
>6 dna:chromosome chromosome:NCBIM37:6:1:149517037:1 128135474 ID2341 U -
CAGGAAAACTCTAGAAGAACTTTCTCTGGT
>6 dna:chromosome chromosome:NCBIM37:6:1:149517037:1 128135524 ID14972 U -
TACTACTTAGCTGTCCTATTGCAGCAGATA
>6 dna:chromosome chromosome:NCBIM37:6:1:149517037:1 128135526 ID20611 U -
TAGTACTACTTAGCTGTCCTATTGCAGCAGA
>6 dna:chromosome chromosome:NCBIM37:6:1:149517037:1 128135527 ID20610 U -
TAGTACTACTTAGCTGTCCTATTGCAGCAG
>6 dna:chromosome chromosome:NCBIM37:6:1:149517037:1 128135563 ID52782 U -
TGGGAAAGGTGCCATCTGCCTCTACAGGAC
>6 dna:chromosome chromosome:NCBIM37:6:1:149517037:1 128135571 ID25352 U -
TCACTGAATGGGAAAGGTGCCATCTGCCTC
>6 dna:chromosome chromosome:NCBIM37:6:1:149517037:1 128135572 ID25351 U -
TCACTGAATGGGAAAGGTGCCATCTGCCT
>6 dna:chromosome chromosome:NCBIM37:6:1:149517037:1 128135573 ID25350 U -
TCACTGAATGGGAAAGGTGCCATCTGCC
>6 dna:chromosome chromosome:NCBIM37:6:1:149517037:1 128135573 ID35997 U -
TGAATGGGAAAGGTGCCATCTGCC
>6 dna:chromosome chromosome:NCBIM37:6:1:149517037:1 128135601 ID10478 U -
TAAGTATTTTATTTTGACCACAGCCAACAGA
>6 dna:chromosome chromosome:NCBIM37:6:1:149517037:1 128135621 ID27836 U -
TCCATATAGCTTGCTGCCTAAGTATTTTA
>6 dna:chromosome chromosome:NCBIM37:6:1:149517037:1 128135630 ID29466 U -
TCCTACTTTATCCATATAGCTTGCTGCCTA
>6 dna:chromosome chromosome:NCBIM37:6:1:149517037:1 128135707 ID50439 U -
TGGAGAATTATAAGTGGCCTGCCATGCACA
>6 dna:chromosome chromosome:NCBIM37:6:1:149517037:1 128135710 ID32546 U -
TCTGGAGAATTATAAGTGGCCTGCCATGC
>6 dna:chromosome chromosome:NCBIM37:6:1:149517037:1 128135716 ID65917 M -
TTCTATTCTGGAGAATTATAAGTGGCCTG
>6 dna:chromosome chromosome:NCBIM37:6:1:149517037:1 128135733 ID38036 U -
TGAGAAACCATTGGTCCTTCTATTCTGGA
>6 dna:chromosome chromosome:NCBIM37:6:1:149517037:1 128135805 ID57211 U -
TGTAAATAACATGAACCAAGATAATTAGGGA
>6 dna:chromosome chromosome:NCBIM37:6:1:149517037:1 128136020 ID5095 U -
GCTAAGTGTCAGGATGGTGGAGTAG
>6 dna:chromosome chromosome:NCBIM37:6:1:149517037:1 128136057 ID9281 U -
TAACTGGTTATGTTCTTCAAAACGGGTC
>6 dna:chromosome chromosome:NCBIM37:6:1:149517037:1 128136057 ID56539 U -
TGGTTATGTTCTTCAAAACGGGTC
>6 dna:chromosome chromosome:NCBIM37:6:1:149517037:1 128136084 ID56147 M -
TGGTGCTGCAATTTCCAGGATTAATCCAT
>6 dna:chromosome chromosome:NCBIM37:6:1:149517037:1 128136100 ID25056 U -
TCACAGTGAGTGGCTATGGTGCTGCAATT
>6 dna:chromosome chromosome:NCBIM37:6:1:149517037:1 128136104 ID64802 U -
TTCACAGTGAGTGGCTATGGTGCTGC
>6 dna:chromosome chromosome:NCBIM37:6:1:149517037:1 128136138 ID43425 M -
TGCAATGGCTTGTTTGGATTCCATAG
>6 dna:chromosome chromosome:NCBIM37:6:1:149517037:1 128136177 ID49822 U -
TGGAATCCTTTGATTCTCATGGCAG
>6 dna:chromosome chromosome:NCBIM37:6:1:149517037:1 128136248 ID25873 U -
TCAGGATGATCTGGCACTGCCTCTCTTG
>6 dna:chromosome chromosome:NCBIM37:6:1:149517037:1 128136261 ID56356 U -
TGGTGTGATCTTCAGGATGATCTGGC
>6 dna:chromosome chromosome:NCBIM37:6:1:149517037:1 128136264 ID26188 U -
TCATAGTGGTGTGATCTTCAGGATGATCT
>6 dna:chromosome chromosome:NCBIM37:6:1:149517037:1 128136265 ID58336 U -
TGTCATAGTGGTGTGATCTTCAGGATGATC
>6 dna:chromosome chromosome:NCBIM37:6:1:149517037:1 128136267 ID21117 U -
TAGTGGTGTGATCTTCAGGATGA
>6 dna:chromosome chromosome:NCBIM37:6:1:149517037:1 128136270 ID54234 U -
TGGGCTGTCATAGTGGTGTGATCTTCAGGA
>6 dna:chromosome chromosome:NCBIM37:6:1:149517037:1 128136271 ID54233 U -
TGGGCTGTCATAGTGGTGTGATCTTCAGG
>6 dna:chromosome chromosome:NCBIM37:6:1:149517037:1 128136298 ID33137 U -
TCTTGTGACCTGCATTTGTCTGGTGATG
>6 dna:chromosome chromosome:NCBIM37:6:1:149517037:1 128136304 ID7331 U -
TAAACACTCTTGTGACCTGCATTTGTCTG
>6 dna:chromosome chromosome:NCBIM37:6:1:149517037:1 128136305 ID31141 U -
TCTAAACACTCTTGTGACCTGCATTTGTCT
>6 dna:chromosome chromosome:NCBIM37:6:1:149517037:1 128136432 ID22130 U -
TATCAAATAGGTTTGGACACATGTCATTCT
>6 dna:chromosome chromosome:NCBIM37:6:1:149517037:1 128136451 ID7233 U -
TAAAATTCAGACATCCAAACATATCAAATAGG
>6 dna:chromosome chromosome:NCBIM37:6:1:149517037:1 128136453 ID7232 U -
TAAAATTCAGACATCCAAACATATCAAATA
>6 dna:chromosome chromosome:NCBIM37:6:1:149517037:1 128136508 ID64809 U -
TTCACATTGGCCAACGGCCTGAATTGCCTT
>6 dna:chromosome chromosome:NCBIM37:6:1:149517037:1 128136580 ID21408 U -
TAGTTTTAAGGTTCATAGTCTAGGTGTACT
>6 dna:chromosome chromosome:NCBIM37:6:1:149517037:1 128136581 ID21407 U -
TAGTTTTAAGGTTCATAGTCTAGGTGTAC
>6 dna:chromosome chromosome:NCBIM37:6:1:149517037:1 128136695 ID45427 U -
TGCCAGGATTTAACATTGGTTTTGGGAAGC
>6 dna:chromosome chromosome:NCBIM37:6:1:149517037:1 128136758 ID16956 U -
TAGACGCAGTCATCTGACTGGATGAAGAAT
>6 dna:chromosome chromosome:NCBIM37:6:1:149517037:1 128136780 ID39981 U -
TGAGGTGCTTAGTGCTAAGTTTAGACGCA
>6 dna:chromosome chromosome:NCBIM37:6:1:149517037:1 128136858 ID12349 U -
TACAAGTGTCAAAAACATATTTTGTGAG
>6 dna:chromosome chromosome:NCBIM37:6:1:149517037:1 128136890 ID8058 U -
TAAATATCCTACAGCAAGTTTTGGTCAGAA
>6 dna:chromosome chromosome:NCBIM37:6:1:149517037:1 128136890 ID21546 U -
TATAAATATCCTACAGCAAGTTTTGGTCAGAA
>6 dna:chromosome chromosome:NCBIM37:6:1:149517037:1 128136891 ID8057 U -
TAAATATCCTACAGCAAGTTTTGGTCAGA
>6 dna:chromosome chromosome:NCBIM37:6:1:149517037:1 128136892 ID21545 U -
TATAAATATCCTACAGCAAGTTTTGGTCAG
>6 dna:chromosome chromosome:NCBIM37:6:1:149517037:1 128136906 ID35636 U -
TGAAGTTATTTGTTCTATAAATATCCTACAG
>6 dna:chromosome chromosome:NCBIM37:6:1:149517037:1 128136907 ID35635 U -
TGAAGTTATTTGTTCTATAAATATCCTACA
>6 dna:chromosome chromosome:NCBIM37:6:1:149517037:1 128136944 ID29535 U -
TCCTAGGGCCACATTTAGCTGATAACTTTC
>6 dna:chromosome chromosome:NCBIM37:6:1:149517037:1 128136945 ID29534 U -
TCCTAGGGCCACATTTAGCTGATAACTTT
>6 dna:chromosome chromosome:NCBIM37:6:1:149517037:1 128136996 ID13943 U -
TACCATACAGGAATCATTCATTTGGAAGCA
>6 dna:chromosome chromosome:NCBIM37:6:1:149517037:1 128136997 ID13942 U -
TACCATACAGGAATCATTCATTTGGAAGC
>6 dna:chromosome chromosome:NCBIM37:6:1:149517037:1 128137003 ID27125 U -
TCCAATCTACCATACAGGAATCATTCATTT
>6 dna:chromosome chromosome:NCBIM37:6:1:149517037:1 128137158 ID1315 U -
AGTCAGTATTGCTCAGGGTTAAAAGGCCTTC
>6 dna:chromosome chromosome:NCBIM37:6:1:149517037:1 128137172 ID16595 U -
TAGAATAATTGGAGTCAGTATTGCTCAGG
>6 dna:chromosome chromosome:NCBIM37:6:1:149517037:1 128137182 ID32444 U -
TCTGCATCTTTAGAATAATTGGAGTCAGT
>6 dna:chromosome chromosome:NCBIM37:6:1:149517037:1 128137201 ID52560 M -
TGGCTGTCTCATTTGATTGTCTGCATCTT
>6 dna:chromosome chromosome:NCBIM37:6:1:149517037:1 128137209 ID50270 M -
TGGACTCAGGTGGCTGTCTCATTTGATTGTC
>6 dna:chromosome chromosome:NCBIM37:6:1:149517037:1 128137210 ID50269 M -
TGGACTCAGGTGGCTGTCTCATTTGATTGT
>6 dna:chromosome chromosome:NCBIM37:6:1:149517037:1 128137265 ID39015 U -
TGAGATGGTCCTCCCTTGACACTTGTCTT
>6 dna:chromosome chromosome:NCBIM37:6:1:149517037:1 128137370 ID60096 M -
TGTGTCTACTGTACAGCTGATGCTGGGCTC
>6 dna:chromosome chromosome:NCBIM37:6:1:149517037:1 128137424 ID44609 U -
TGCATTGCTTCTACAGCCCTCAGTGGTA
>6 dna:chromosome chromosome:NCBIM37:6:1:149517037:1 128137456 ID15720 U -
TACTTCTGATAATCTCCGTGTTTTGGGAGG
>6 dna:chromosome chromosome:NCBIM37:6:1:149517037:1 128137470 ID10561 M -
TAAGTGCTGGTTCTACTTCTGATAATCTC
>6 dna:chromosome chromosome:NCBIM37:6:1:149517037:1 128137498 ID26471 U -
TCATTAGTGACATTTTTCTTGCTGGTGT
>6 dna:chromosome chromosome:NCBIM37:6:1:149517037:1 128137507 ID30241 U -
TCCTTACTGCTTCATTAGTGACATTTTTCT
>6 dna:chromosome chromosome:NCBIM37:6:1:149517037:1 128137523 ID17140 M -
TAGAGAGACCTTTGTCCTTACTGCTTCA
>6 dna:chromosome chromosome:NCBIM37:6:1:149517037:1 128137540 ID41955 M -
TGATGTCCTTTACCTGTAGAGAGACCT
>6 dna:chromosome chromosome:NCBIM37:6:1:149517037:1 128137559 ID50133 U -
TGGACATAGGGAAAGGTGTCTTTGATGTCC
>6 dna:chromosome chromosome:NCBIM37:6:1:149517037:1 128137577 ID34423 U -
TGAAATGACCACTGGCTTGGACATAGGGA
>6 dna:chromosome chromosome:NCBIM37:6:1:149517037:1 128137583 ID2030 U -
CACCATTGAAATGACCACTGGCTTGGACA
>6 dna:chromosome chromosome:NCBIM37:6:1:149517037:1 128137584 ID25194 U -
TCACCATTGAAATGACCACTGGCTTGGAC
>6 dna:chromosome chromosome:NCBIM37:6:1:149517037:1 128137607 ID53440 U -
TGGGAGGACAAATGGCTGGTAAATCACCA
>6 dna:chromosome chromosome:NCBIM37:6:1:149517037:1 128137617 ID42237 U -
TGATTCTGGGAGGACAAATGGCTGG
>6 dna:chromosome chromosome:NCBIM37:6:1:149517037:1 128137642 ID18601 U -
TAGCTATATCAAGGTTTAGTGCATGGAA
>6 dna:chromosome chromosome:NCBIM37:6:1:149517037:1 128137647 ID19369 U -
TAGGAGTAGCTATATCAAGGTTTAGTGCA
>6 dna:chromosome chromosome:NCBIM37:6:1:149517037:1 128137671 ID7845 M -
TAAAGGGCATCTTTTCTCTGCATTGTAGGA
>6 dna:chromosome chromosome:NCBIM37:6:1:149517037:1 128137673 ID57203 M -
TGTAAAGGGCATCTTTTCTCTGCATTGTAG
>6 dna:chromosome chromosome:NCBIM37:6:1:149517037:1 128137721 ID2260 M +
CAGATGATCAGACCTGCACCCAAATGGTC
>6 dna:chromosome chromosome:NCBIM37:6:1:149517037:1 128137721 ID2261 M +
CAGATGATCAGACCTGCACCCAAATGGTCC
>6 dna:chromosome chromosome:NCBIM37:6:1:149517037:1 128137732 ID1470 U -
ATCTTGAAGTAGGACCATTTGGGTGCAGGT
>6 dna:chromosome chromosome:NCBIM37:6:1:149517037:1 128137732 ID33047 U -
TCTTGAAGTAGGACCATTTGGGTGCAGGT
>6 dna:chromosome chromosome:NCBIM37:6:1:149517037:1 128137733 ID33046 U -
TCTTGAAGTAGGACCATTTGGGTGCAGG
>6 dna:chromosome chromosome:NCBIM37:6:1:149517037:1 128137735 ID33045 U -
TCTTGAAGTAGGACCATTTGGGTGCA
>6 dna:chromosome chromosome:NCBIM37:6:1:149517037:1 128137764 ID5102 U -
GCTACATTTTGTTGTTCCTCTGAAC
>6 dna:chromosome chromosome:NCBIM37:6:1:149517037:1 128137764 ID10942 U -
TAATAGCTACATTTTGTTGTTCCTCTGAAC
>6 dna:chromosome chromosome:NCBIM37:6:1:149517037:1 128137766 ID10941 U -
TAATAGCTACATTTTGTTGTTCCTCTGA
>6 dna:chromosome chromosome:NCBIM37:6:1:149517037:1 128137772 ID18018 U -
TAGCAGATTAATAGCTACATTTTGTTGTTC
>6 dna:chromosome chromosome:NCBIM37:6:1:149517037:1 128137887 ID59485 U -
TGTGATTGATTGTGCTCAGTTTTCTTCTC
>6 dna:chromosome chromosome:NCBIM37:6:1:149517037:1 128137887 ID60146 U -
TGTGTGATTGATTGTGCTCAGTTTTCTTCTC
>6 dna:chromosome chromosome:NCBIM37:6:1:149517037:1 128137888 ID60145 U -
TGTGTGATTGATTGTGCTCAGTTTTCTTCT
>6 dna:chromosome chromosome:NCBIM37:6:1:149517037:1 128137999 ID55112 U -
TGGTAACTCAGATGGACTGCGTGTGGGAA
>6 dna:chromosome chromosome:NCBIM37:6:1:149517037:1 128138000 ID9163 U -
TAACTCAGATGGACTGCGTGTGGGA
>6 dna:chromosome chromosome:NCBIM37:6:1:149517037:1 128138000 ID55111 U -
TGGTAACTCAGATGGACTGCGTGTGGGA
>6 dna:chromosome chromosome:NCBIM37:6:1:149517037:1 128138001 ID55110 U -
TGGTAACTCAGATGGACTGCGTGTGGG
>6 dna:chromosome chromosome:NCBIM37:6:1:149517037:1 128138002 ID55108 U -
TGGTAACTCAGATGGACTGCGTGTGG
>6 dna:chromosome chromosome:NCBIM37:6:1:149517037:1 128138003 ID55107 U -
TGGTAACTCAGATGGACTGCGTGTG
>6 dna:chromosome chromosome:NCBIM37:6:1:149517037:1 128138012 ID26179 U -
TCATAGGTGCTGGCTGGTAACTCAGATGGA
>6 dna:chromosome chromosome:NCBIM37:6:1:149517037:1 128138022 ID48548 U -
TGCTTTCATAGGTGCTGGCTGGTAA
>6 dna:chromosome chromosome:NCBIM37:6:1:149517037:1 128138035 ID2163 U -
CAGAAATCTGAGAAAAGGTGCTTTCATAGG
>6 dna:chromosome chromosome:NCBIM37:6:1:149517037:1 128138036 ID25506 U -
TCAGAAATCTGAGAAAAGGTGCTTTCATAG
>6 dna:chromosome chromosome:NCBIM37:6:1:149517037:1 128138037 ID25505 U -
TCAGAAATCTGAGAAAAGGTGCTTTCATA
>6 dna:chromosome chromosome:NCBIM37:6:1:149517037:1 128138038 ID827 U -
AGAAATCTGAGAAAAGGTGCTTTCAT
>6 dna:chromosome chromosome:NCBIM37:6:1:149517037:1 128138038 ID25504 U -
TCAGAAATCTGAGAAAAGGTGCTTTCAT
>6 dna:chromosome chromosome:NCBIM37:6:1:149517037:1 128138039 ID25503 U -
TCAGAAATCTGAGAAAAGGTGCTTTCA
>6 dna:chromosome chromosome:NCBIM37:6:1:149517037:1 128138040 ID25502 U -
TCAGAAATCTGAGAAAAGGTGCTTTC
>6 dna:chromosome chromosome:NCBIM37:6:1:149517037:1 128138066 ID23739 U -
TATTGGAGAGAAAGTTTCAGTTGCCCAACGA
>6 dna:chromosome chromosome:NCBIM37:6:1:149517037:1 128138066 ID67146 U -
TTGGAGAGAAAGTTTCAGTTGCCCAACGA
>6 dna:chromosome chromosome:NCBIM37:6:1:149517037:1 128138072 ID43356 M -
TGCAATCTATTGGAGAGAAAGTTTCAGTTGCC
>6 dna:chromosome chromosome:NCBIM37:6:1:149517037:1 128138073 ID43355 M -
TGCAATCTATTGGAGAGAAAGTTTCAGTTGC
>6 dna:chromosome chromosome:NCBIM37:6:1:149517037:1 128138074 ID43354 M -
TGCAATCTATTGGAGAGAAAGTTTCAGTTG
>6 dna:chromosome chromosome:NCBIM37:6:1:149517037:1 128138075 ID43352 M -
TGCAATCTATTGGAGAGAAAGTTTCAGTT
>6 dna:chromosome chromosome:NCBIM37:6:1:149517037:1 128138092 ID61338 M -
TGTTTTTAGTCTGAGAAGTGCAATCTATTG
>6 dna:chromosome chromosome:NCBIM37:6:1:149517037:1 128138106 ID4659 M -
GATGCTCTTTTGTTTTTAGTCTGAGA
>6 dna:chromosome chromosome:NCBIM37:6:1:149517037:1 128138106 ID53656 M -
TGGGATGCTCTTTTGTTTTTAGTCTGAGA
>6 dna:chromosome chromosome:NCBIM37:6:1:149517037:1 128138171 ID67512 U -
TTGGTGAGAAACCTATGCAGAGAAGCCAG
>6 dna:chromosome chromosome:NCBIM37:6:1:149517037:1 128138248 ID1913 M -
CACAGAATGCATTGGTCAATGCCACTCTG
>6 dna:chromosome chromosome:NCBIM37:6:1:149517037:1 128138257 ID58876 M -
TGTGAAGAGTCACAGAATGCATTGGTCAAT
>6 dna:chromosome chromosome:NCBIM37:6:1:149517037:1 128138259 ID58875 M -
TGTGAAGAGTCACAGAATGCATTGGTCA
>6 dna:chromosome chromosome:NCBIM37:6:1:149517037:1 128138260 ID58874 M -
TGTGAAGAGTCACAGAATGCATTGGTC
>6 dna:chromosome chromosome:NCBIM37:6:1:149517037:1 128138260 ID67956 M -
TTGTGTGAAGAGTCACAGAATGCATTGGTC
>6 dna:chromosome chromosome:NCBIM37:6:1:149517037:1 128138267 ID13390 M -
TACATGCTTGTGTGAAGAGTCACAGAATGC
>6 dna:chromosome chromosome:NCBIM37:6:1:149517037:1 128138284 ID64592 M -
TTCAAATTGGCCCAGTTACATGCTTGTGT
>6 dna:chromosome chromosome:NCBIM37:6:1:149517037:1 128138341 ID13705 U -
TACCAATTGAGCTATATCCCAACCTCCA
>6 dna:chromosome chromosome:NCBIM37:6:1:149517037:1 128138381 ID46431 U -
TGCCTGGTGTTTGGGTTTGTGCATGCT
>6 dna:chromosome chromosome:NCBIM37:6:1:149517037:1 128138417 ID30177 U -
TCCTGTGTGACCAAGTTGCATGTGT
>6 dna:chromosome chromosome:NCBIM37:6:1:149517037:1 128138439 ID16381 U -
TAGAACTTATCATCCTGTGGCCACTGCCTCC
>6 dna:chromosome chromosome:NCBIM37:6:1:149517037:1 128138440 ID16380 U -
TAGAACTTATCATCCTGTGGCCACTGCCTC
>6 dna:chromosome chromosome:NCBIM37:6:1:149517037:1 128138443 ID26144 U -
TCATAGAACTTATCATCCTGTGGCCACTGC
>6 dna:chromosome chromosome:NCBIM37:6:1:149517037:1 128138451 ID3185 U -
CGGGCTGTCATAGAACTTATCATCCTGTG
>6 dna:chromosome chromosome:NCBIM37:6:1:149517037:1 128138593 ID4611 U -
GATATGTCTGCTTCTTTCCCGCCACAGGTC
>6 dna:chromosome chromosome:NCBIM37:6:1:149517037:1 128138598 ID17156 M -
TAGAGATATGTCTGCTTCTTTCCCGCCAC
>6 dna:chromosome chromosome:NCBIM37:6:1:149517037:1 128138599 ID64111 M -
TTAGAGATATGTCTGCTTCTTTCCCGCCA
>6 dna:chromosome chromosome:NCBIM37:6:1:149517037:1 128138609 ID59650 M -
TGTGCCCTTAGAGATATGTCTGCTTC
>6 dna:chromosome chromosome:NCBIM37:6:1:149517037:1 128138655 ID19479 U -
TAGGATGAGAACTATATCCTTGCATAGTCC
>6 dna:chromosome chromosome:NCBIM37:6:1:149517037:1 128138697 ID23988 M -
TATTTGGCTGAATAAAGAGCAGGATGGTTTC
>6 dna:chromosome chromosome:NCBIM37:6:1:149517037:1 128138700 ID31580 M -
TCTATTTGGCTGAATAAAGAGCAGGATGGT
>6 dna:chromosome chromosome:NCBIM37:6:1:149517037:1 128138730 ID49325 M -
TGGAACTTCATGAAAAGCTTGGCTCTTCTT
>6 dna:chromosome chromosome:NCBIM37:6:1:149517037:1 128138852 ID25314 U -
TCACTCATCATTGTAGGCCTTGCATCTGT
>6 dna:chromosome chromosome:NCBIM37:6:1:149517037:1 128138855 ID41254 M -
TGATCACTCATCATTGTAGGCCTTGCATC
>6 dna:chromosome chromosome:NCBIM37:6:1:149517037:1 128138856 ID41253 M -
TGATCACTCATCATTGTAGGCCTTGCAT
>6 dna:chromosome chromosome:NCBIM37:6:1:149517037:1 128138857 ID41252 M -
TGATCACTCATCATTGTAGGCCTTGCA
>6 dna:chromosome chromosome:NCBIM37:6:1:149517037:1 128138858 ID25313 M -
TCACTCATCATTGTAGGCCTTGC
>6 dna:chromosome chromosome:NCBIM37:6:1:149517037:1 128138867 ID46441 U -
TGCCTGTCCACATGATCACTCATCATTGT
>6 dna:chromosome chromosome:NCBIM37:6:1:149517037:1 128138877 ID33268 U -
TCTTTGGGTAAATGCCTGTCCACATGATCAC
>6 dna:chromosome chromosome:NCBIM37:6:1:149517037:1 128138890 ID59743 M -
TGTGCTTAAATGTCTTTGGGTAAATGCCTG
>6 dna:chromosome chromosome:NCBIM37:6:1:149517037:1 128138893 ID23797 M -
TATTGTGCTTAAATGTCTTTGGGTAAATGC
>6 dna:chromosome chromosome:NCBIM37:6:1:149517037:1 128138893 ID57945 U -
TGTATTGTGCTTAAATGTCTTTGGGTAAATGC
>6 dna:chromosome chromosome:NCBIM37:6:1:149517037:1 128138894 ID23796 M -
TATTGTGCTTAAATGTCTTTGGGTAAATG
>6 dna:chromosome chromosome:NCBIM37:6:1:149517037:1 128138930 ID39396 U -
TGAGCCTAGTTCTGTTTCCTAGCACAGTAC
>6 dna:chromosome chromosome:NCBIM37:6:1:149517037:1 128138931 ID39395 U -
TGAGCCTAGTTCTGTTTCCTAGCACAGTA
>6 dna:chromosome chromosome:NCBIM37:6:1:149517037:1 128138932 ID22810 U -
TATGAGCCTAGTTCTGTTTCCTAGCACAGT
>6 dna:chromosome chromosome:NCBIM37:6:1:149517037:1 128138935 ID15079 U -
TACTATGAGCCTAGTTCTGTTTCCTAGCAC
>6 dna:chromosome chromosome:NCBIM37:6:1:149517037:1 128138936 ID15078 U -
TACTATGAGCCTAGTTCTGTTTCCTAGCA
>6 dna:chromosome chromosome:NCBIM37:6:1:149517037:1 128138945 ID33289 U -
TCTTTGTGTTACTATGAGCCTAGTTCTGT
>6 dna:chromosome chromosome:NCBIM37:6:1:149517037:1 128138948 ID6224 U -
GTGTTACTATGAGCCTAGTTC
>6 dna:chromosome chromosome:NCBIM37:6:1:149517037:1 128138955 ID1317 U -
AGTCATTATTTTCTTTGTGTTACTATGAGC
>6 dna:chromosome chromosome:NCBIM37:6:1:149517037:1 128138955 ID20829 U -
TAGTCATTATTTTCTTTGTGTTACTATGAGC
>6 dna:chromosome chromosome:NCBIM37:6:1:149517037:1 128138958 ID26186 U -
TCATAGTCATTATTTTCTTTGTGTTACTATG
>6 dna:chromosome chromosome:NCBIM37:6:1:149517037:1 128138973 ID32868 U -
TCTTAGGAAAGGGATCATAGTCATTATTTT
>6 dna:chromosome chromosome:NCBIM37:6:1:149517037:1 128139010 ID9010 U -
TAACGATGATATTCCTTCCATTGCCTATC
>6 dna:chromosome chromosome:NCBIM37:6:1:149517037:1 128139012 ID20540 U -
TAGTAACGATGATATTCCTTCCATTGCCTA
>6 dna:chromosome chromosome:NCBIM37:6:1:149517037:1 128139045 ID11170 M -
TAATCTCAATAAAGAGAATCGTTGTCCC
>6 dna:chromosome chromosome:NCBIM37:6:1:149517037:1 128139048 ID58003 M -
TGTCAAATAATCTCAATAAAGAGAATCGTTGT
>6 dna:chromosome chromosome:NCBIM37:6:1:149517037:1 128139127 ID18363 U -
TAGCCCGAGTGTTGCCAAGGCTTTTTTAGG
>6 dna:chromosome chromosome:NCBIM37:6:1:149517037:1 128139155 ID17351 U -
TAGAGTTCATCTGTAGAAGATCCTTTCCCTA
>6 dna:chromosome chromosome:NCBIM37:6:1:149517037:1 128139172 ID45322 U -
TGCCAGAGTGTTGACATTAGAGTTCATCTGT
>6 dna:chromosome chromosome:NCBIM37:6:1:149517037:1 128139173 ID45321 U -
TGCCAGAGTGTTGACATTAGAGTTCATCTG
>6 dna:chromosome chromosome:NCBIM37:6:1:149517037:1 128139174 ID45320 U -
TGCCAGAGTGTTGACATTAGAGTTCATCT
>6 dna:chromosome chromosome:NCBIM37:6:1:149517037:1 128139175 ID45319 U -
TGCCAGAGTGTTGACATTAGAGTTCATC
>6 dna:chromosome chromosome:NCBIM37:6:1:149517037:1 128139215 ID21244 U -
TAGTTCCACATTTGATGTCGCTATCTTC
>6 dna:chromosome chromosome:NCBIM37:6:1:149517037:1 128139224 ID25322 U -
TCACTCGGTCTAGTTCCACATTTGATGTC
>6 dna:chromosome chromosome:NCBIM37:6:1:149517037:1 128139224 ID31659 U -
TCTCACTCGGTCTAGTTCCACATTTGATGTC
>6 dna:chromosome chromosome:NCBIM37:6:1:149517037:1 128139239 ID32620 U -
TCTGTACTGTCTATTCTCACTCGGTCTAGT
>6 dna:chromosome chromosome:NCBIM37:6:1:149517037:1 128139249 ID48569 M -
TGCTTTCTCTGTACTGTCTATTCTCAC
>6 dna:chromosome chromosome:NCBIM37:6:1:149517037:1 128139329 ID42450 U -
TGATTTCTTTCATGGCTGCACATGCTTCTC
>6 dna:chromosome chromosome:NCBIM37:6:1:149517037:1 128139332 ID44468 U -
TGCATGATTTCTTTCATGGCTGCACATGCTT
>6 dna:chromosome chromosome:NCBIM37:6:1:149517037:1 128139348 ID5802 U -
GGGTCGAGGTTTTGCATGATTTCTTTC
>6 dna:chromosome chromosome:NCBIM37:6:1:149517037:1 128139370 ID52360 U -
TGGCTACTGTCTGGGATCCGGGTC
>6 dna:chromosome chromosome:NCBIM37:6:1:149517037:1 128139375 ID52359 U -
TGGCTACTGTCTGGGATCC
>6 dna:chromosome chromosome:NCBIM37:6:1:149517037:1 128139387 ID59132 U -
TGTGACTTGCAGATGCCCCAGAAATGGCTAC
>6 dna:chromosome chromosome:NCBIM37:6:1:149517037:1 128139388 ID59131 U -
TGTGACTTGCAGATGCCCCAGAAATGGCTA
>6 dna:chromosome chromosome:NCBIM37:6:1:149517037:1 128139399 ID59897 U -
TGTGGCGATGTGACTTGCAGATGCCCC
>6 dna:chromosome chromosome:NCBIM37:6:1:149517037:1 128139400 ID59896 U -
TGTGGCGATGTGACTTGCAGATGCCC
>6 dna:chromosome chromosome:NCBIM37:6:1:149517037:1 128139413 ID65601 U -
TTCCTTAGAATCACCATGTGGCGATGTGA
>6 dna:chromosome chromosome:NCBIM37:6:1:149517037:1 128139415 ID11592 U -
TAATTCCTTAGAATCACCATGTGGCGATGT
>6 dna:chromosome chromosome:NCBIM37:6:1:149517037:1 128139415 ID65600 U -
TTCCTTAGAATCACCATGTGGCGATGT
>6 dna:chromosome chromosome:NCBIM37:6:1:149517037:1 128139469 ID58317 M -
TGTCAGTGGCTCTTGGATCACTCTAGTTTTC
>6 dna:chromosome chromosome:NCBIM37:6:1:149517037:1 128139475 ID56277 M -
TGGTGTCAGTGGCTCTTGGATCACTCTA
>6 dna:chromosome chromosome:NCBIM37:6:1:149517037:1 128139476 ID30123 M -
TCCTGGTGTCAGTGGCTCTTGGATCACTCT
>6 dna:chromosome chromosome:NCBIM37:6:1:149517037:1 128139477 ID58522 M -
TGTCCTGGTGTCAGTGGCTCTTGGATCACTC
>6 dna:chromosome chromosome:NCBIM37:6:1:149517037:1 128139486 ID8501 U -
TAACACGATGTCCTGGTGTCAGTGGCTCTT
>6 dna:chromosome chromosome:NCBIM37:6:1:149517037:1 128139487 ID8500 U -
TAACACGATGTCCTGGTGTCAGTGGCTCT
>6 dna:chromosome chromosome:NCBIM37:6:1:149517037:1 128139488 ID8499 U -
TAACACGATGTCCTGGTGTCAGTGGCTC
>6 dna:chromosome chromosome:NCBIM37:6:1:149517037:1 128139489 ID8498 U -
TAACACGATGTCCTGGTGTCAGTGGCT
>6 dna:chromosome chromosome:NCBIM37:6:1:149517037:1 128139490 ID4018 U -
GAATAACACGATGTCCTGGTGTCAGTGGC
>6 dna:chromosome chromosome:NCBIM37:6:1:149517037:1 128139495 ID3761 U -
GAAAAAGAATAACACGATGTCCTGGTGTCA
>6 dna:chromosome chromosome:NCBIM37:6:1:149517037:1 128139496 ID797 U -
AGAAAAAGAATAACACGATGTCCTGGTGTC
>6 dna:chromosome chromosome:NCBIM37:6:1:149517037:1 128139496 ID3760 U -
GAAAAAGAATAACACGATGTCCTGGTGTC
>6 dna:chromosome chromosome:NCBIM37:6:1:149517037:1 128139497 ID220 U -
AAGAAAAAGAATAACACGATGTCCTGGTGT
>6 dna:chromosome chromosome:NCBIM37:6:1:149517037:1 128139563 ID54182 U -
TGGGCTACAAGTGAGACTGTCTCAAAAAA
>6 dna:chromosome chromosome:NCBIM37:6:1:149517037:1 128139564 ID54181 U -
TGGGCTACAAGTGAGACTGTCTCAAAAA
>6 dna:chromosome chromosome:NCBIM37:6:1:149517037:1 128139587 ID34217 U -
TGAAAGTCTGAGACCAGCCTGGGC
>6 dna:chromosome chromosome:NCBIM37:6:1:149517037:1 128139640 ID6912 U -
TAAAAGCTGGATACAATGTCTCATACCTG
>6 dna:chromosome chromosome:NCBIM37:6:1:149517037:1 128139648 ID49876 U -
TGGAATGCTTTAAAAGCTGGATACAATGTCT
>6 dna:chromosome chromosome:NCBIM37:6:1:149517037:1 128139649 ID48498 U -
TGCTTTAAAAGCTGGATACAATGTC
>6 dna:chromosome chromosome:NCBIM37:6:1:149517037:1 128139649 ID49875 U -
TGGAATGCTTTAAAAGCTGGATACAATGTC
>6 dna:chromosome chromosome:NCBIM37:6:1:149517037:1 128140108 ID67137 M -
TTGGAGAAATGAGGTACCACTGAAATGGCC
>6 dna:chromosome chromosome:NCBIM37:6:1:149517037:1 128140516 ID38635 U -
TGAGAGAGGAATTCTATTTTTTGCCTGAAA
>6 dna:chromosome chromosome:NCBIM37:6:1:149517037:1 128140607 ID3763 U -
GAAAAAGGATGACTTGGAAGCAGGGCTGC
>6 dna:chromosome chromosome:NCBIM37:6:1:149517037:1 128140638 ID38496 U -
TGAGACCTCAAGTGCCGGCCCTGAAAAGG
>6 dna:chromosome chromosome:NCBIM37:6:1:149517037:1 128140643 ID34942 U -
TGAACTGAGACCTCAAGTGCCGGCCCTGA
>6 dna:chromosome chromosome:NCBIM37:6:1:149517037:1 128140645 ID34941 U -
TGAACTGAGACCTCAAGTGCCGGCCCT
>6 dna:chromosome chromosome:NCBIM37:6:1:149517037:1 128140646 ID34940 U -
TGAACTGAGACCTCAAGTGCCGGCCC
>6 dna:chromosome chromosome:NCBIM37:6:1:149517037:1 128140647 ID34938 U -
TGAACTGAGACCTCAAGTGCCGGCC
>6 dna:chromosome chromosome:NCBIM37:6:1:149517037:1 128140648 ID14159 U -
TACCCTCTGAACTGAGACCTCAAGTGCCGGC
>6 dna:chromosome chromosome:NCBIM37:6:1:149517037:1 128140679 ID37587 U -
TGACTATTATGCTATGAGTCTCTAACCTGC
>6 dna:chromosome chromosome:NCBIM37:6:1:149517037:1 128140734 ID34206 U -
TGAAAGTCAAAATTCCCAAGCCGGTGACCAT
>6 dna:chromosome chromosome:NCBIM37:6:1:149517037:1 128140735 ID34205 U -
TGAAAGTCAAAATTCCCAAGCCGGTGACCA
>6 dna:chromosome chromosome:NCBIM37:6:1:149517037:1 128140736 ID34204 U -
TGAAAGTCAAAATTCCCAAGCCGGTGACC
>6 dna:chromosome chromosome:NCBIM37:6:1:149517037:1 128140736 ID66285 U -
TTGAAAGTCAAAATTCCCAAGCCGGTGACC
>6 dna:chromosome chromosome:NCBIM37:6:1:149517037:1 128140737 ID34203 U -
TGAAAGTCAAAATTCCCAAGCCGGTGAC
>6 dna:chromosome chromosome:NCBIM37:6:1:149517037:1 128140738 ID68517 U -
TTTGAAAGTCAAAATTCCCAAGCCGGTGA
>6 dna:chromosome chromosome:NCBIM37:6:1:149517037:1 128140746 ID36269 U -
TGACAAAGCTTTTGAAAGTCAAAATTCCCAA
>6 dna:chromosome chromosome:NCBIM37:6:1:149517037:1 128140755 ID42583 U -
TGCAAAAGATGACAAAGCTTTTGAAAGTCAA
>6 dna:chromosome chromosome:NCBIM37:6:1:149517037:1 128140774 ID6405 U -
TAAAAACTAATGTTACTTTGCAAAAGATGA
>6 dna:chromosome chromosome:NCBIM37:6:1:149517037:1 128140775 ID6404 U -
TAAAAACTAATGTTACTTTGCAAAAGATG
>6 dna:chromosome chromosome:NCBIM37:6:1:149517037:1 128140782 ID1310 U -
AGTCAAAATAAAAACTAATGTTACTTTGCA
>6 dna:chromosome chromosome:NCBIM37:6:1:149517037:1 128142385 ID29783 U -
TCCTCCTTCAGTGTGTCAAGAAGCTGGGCAC
