# Supplementary material for: proTRAC - a software for probabilistic piRNA cluster detection, visualization and analysis
Source: BMC Bioinformatics. 2012 Jan 10;13:5. doi: 10.1186/1471-2105-13-5 (PMC3293768; doi:10.1186/1471-2105-13-5)
Supplement: Additional file 5 — proTRAC results folder containing a picture and a FASTA file for each detected mouse cluster. After decompression, the folder can be opened as former session in proTRAC. Alternatively, each file can be opened separately with any standard text-editor or graphic-viewer respectively. [file 1471-2105-13-5-S5.ZIP › proTRAC_results_mouse/monodirectional_clusters/Cluster_109.fas]

>6 dna:chromosome chromosome:NCBIM37:6:1:149517037:1 128149662 ID108 U -
AACAAGGTGACTAGCCATCGGCCAGG
>6 dna:chromosome chromosome:NCBIM37:6:1:149517037:1 128149668 ID57542 U -
TGTACAGCCAAACAAGGTGACTAGCCATCG
>6 dna:chromosome chromosome:NCBIM37:6:1:149517037:1 128149677 ID17245 M -
TAGAGGATGTACAGCCAAACAAGGTGAC
>6 dna:chromosome chromosome:NCBIM37:6:1:149517037:1 128150236 ID53948 U -
TGGGATTGTCCGCTAAAGTGGCCTTAGGCA
>6 dna:chromosome chromosome:NCBIM37:6:1:149517037:1 128150237 ID53947 U -
TGGGATTGTCCGCTAAAGTGGCCTTAGGC
>6 dna:chromosome chromosome:NCBIM37:6:1:149517037:1 128150238 ID53946 U -
TGGGATTGTCCGCTAAAGTGGCCTTAGG
>6 dna:chromosome chromosome:NCBIM37:6:1:149517037:1 128150262 ID15534 U -
TACTGGTCGCCTCCTGAAGGATCAATCTGGG
>6 dna:chromosome chromosome:NCBIM37:6:1:149517037:1 128150263 ID15533 U -
TACTGGTCGCCTCCTGAAGGATCAATCTGG
>6 dna:chromosome chromosome:NCBIM37:6:1:149517037:1 128150266 ID15532 U -
TACTGGTCGCCTCCTGAAGGATCAATC
>6 dna:chromosome chromosome:NCBIM37:6:1:149517037:1 128150370 ID30818 U -
TCGGCCGTAGAGACCCCGTCGGACTC
>6 dna:chromosome chromosome:NCBIM37:6:1:149517037:1 128150380 ID20225 U -
TAGGTGCAGCGGATCGGCCGTAGAGACCC
>6 dna:chromosome chromosome:NCBIM37:6:1:149517037:1 128150381 ID20224 U -
TAGGTGCAGCGGATCGGCCGTAGAGACC
>6 dna:chromosome chromosome:NCBIM37:6:1:149517037:1 128150386 ID20223 U -
TAGGTGCAGCGGATCGGCCGTAG
>6 dna:chromosome chromosome:NCBIM37:6:1:149517037:1 128150386 ID67743 U -
TTGTAGGTGCAGCGGATCGGCCGTAG
>6 dna:chromosome chromosome:NCBIM37:6:1:149517037:1 128150452 ID9013 U -
TAACGCGGCCTCTCGCACACGGAGCTC
>6 dna:chromosome chromosome:NCBIM37:6:1:149517037:1 128150454 ID9012 U -
TAACGCGGCCTCTCGCACACGGAGC
>6 dna:chromosome chromosome:NCBIM37:6:1:149517037:1 128150456 ID30883 U -
TCGTAACGCGGCCTCTCGCACACGGA
