# Supplementary material for: proTRAC - a software for probabilistic piRNA cluster detection, visualization and analysis
Source: BMC Bioinformatics. 2012 Jan 10;13:5. doi: 10.1186/1471-2105-13-5 (PMC3293768; doi:10.1186/1471-2105-13-5)
Supplement: Additional file 5 — proTRAC results folder containing a picture and a FASTA file for each detected mouse cluster. After decompression, the folder can be opened as former session in proTRAC. Alternatively, each file can be opened separately with any standard text-editor or graphic-viewer respectively. [file 1471-2105-13-5-S5.ZIP › proTRAC_results_mouse/monodirectional_clusters/Cluster_11.fas]

>17 dna:chromosome chromosome:NCBIM37:17:1:95272651:1 79734355 ID49413 U -
TGGAAGAGAAAGTTCAGGAGCAAAGTAGTC
>17 dna:chromosome chromosome:NCBIM37:17:1:95272651:1 79734873 ID49685 U -
TGGAAGTGTAGGATACCCGTGCAGAAGGTC
>17 dna:chromosome chromosome:NCBIM37:17:1:95272651:1 79734905 ID41970 U -
TGATGTGACAATTCTTATGAAAAAGGACGT
>17 dna:chromosome chromosome:NCBIM37:17:1:95272651:1 79734916 ID38200 U -
TGAGAAGAAATGATGTGACAATTCTTATG
>17 dna:chromosome chromosome:NCBIM37:17:1:95272651:1 79734926 ID64114 U -
TTAGAGCCACTTGAGAAGAAATGATGTGAC
>17 dna:chromosome chromosome:NCBIM37:17:1:95272651:1 79734962 ID46777 U -
TGCGCTGAGCAAGATCTCCAAGACCCTGTC
>17 dna:chromosome chromosome:NCBIM37:17:1:95272651:1 79734984 ID29075 U -
TCCGGAAAGACCCGCGTGGCCCTGCGCTGA
>17 dna:chromosome chromosome:NCBIM37:17:1:95272651:1 79734997 ID57303 U -
TGTAACTGGCTCTCCGGAAAGACCCGCGT
>17 dna:chromosome chromosome:NCBIM37:17:1:95272651:1 79735002 ID11430 U -
TAATGTAACTGGCTCTCCGGAAAGACC
>17 dna:chromosome chromosome:NCBIM37:17:1:95272651:1 79735013 ID49609 U -
TGGAAGGGACTCGATAATGTAACTGGCTCT
