# Supplementary material for: proTRAC - a software for probabilistic piRNA cluster detection, visualization and analysis
Source: BMC Bioinformatics. 2012 Jan 10;13:5. doi: 10.1186/1471-2105-13-5 (PMC3293768; doi:10.1186/1471-2105-13-5)
Supplement: Additional file 5 — proTRAC results folder containing a picture and a FASTA file for each detected mouse cluster. After decompression, the folder can be opened as former session in proTRAC. Alternatively, each file can be opened separately with any standard text-editor or graphic-viewer respectively. [file 1471-2105-13-5-S5.ZIP › proTRAC_results_mouse/monodirectional_clusters/Cluster_110.fas]

>6 dna:chromosome chromosome:NCBIM37:6:1:149517037:1 128195189 ID50315 M -
TGGACTGTTCTTTCTTGGTCTCCTCTGCCTT
>6 dna:chromosome chromosome:NCBIM37:6:1:149517037:1 128195374 ID58585 M -
TGTCTAGCCGAGGTAGTCTTCTTTGCCGTT
>6 dna:chromosome chromosome:NCBIM37:6:1:149517037:1 128195377 ID58584 M -
TGTCTAGCCGAGGTAGTCTTCTTTGCC
>6 dna:chromosome chromosome:NCBIM37:6:1:149517037:1 128195452 ID50886 M -
TGGATCCTCTCACCTGCCCCCA
>6 dna:chromosome chromosome:NCBIM37:6:1:149517037:1 128195455 ID54113 M -
TGGGCCATGGATCCTCTCACCTGCCC
>6 dna:chromosome chromosome:NCBIM37:6:1:149517037:1 128195566 ID19666 M -
TAGGCAGCGTGGTTCCTGTTGGTGAGCT
>6 dna:chromosome chromosome:NCBIM37:6:1:149517037:1 128195571 ID48349 M -
TGCTTCTAGGCAGCGTGGTTCCTGTTGGT
>6 dna:chromosome chromosome:NCBIM37:6:1:149517037:1 128195573 ID48348 M -
TGCTTCTAGGCAGCGTGGTTCCTGTTG
>6 dna:chromosome chromosome:NCBIM37:6:1:149517037:1 128195575 ID9883 M -
TAAGATGCTTCTAGGCAGCGTGGTTCCTGT
>6 dna:chromosome chromosome:NCBIM37:6:1:149517037:1 128195579 ID9882 M -
TAAGATGCTTCTAGGCAGCGTGGTTC
>6 dna:chromosome chromosome:NCBIM37:6:1:149517037:1 128195618 ID65367 M -
TTCCCAAAGCTATGCTTCTCTGGCCATGC
>6 dna:chromosome chromosome:NCBIM37:6:1:149517037:1 128195622 ID59478 M -
TGTGATTCCCAAAGCTATGCTTCTCTGGCC
>6 dna:chromosome chromosome:NCBIM37:6:1:149517037:1 128195623 ID59477 M -
TGTGATTCCCAAAGCTATGCTTCTCTGGC
>6 dna:chromosome chromosome:NCBIM37:6:1:149517037:1 128195654 ID49775 M -
TGGAATACTGCAGTCTCCTCTTCACTGGCTC
