# Supplementary material for: proTRAC - a software for probabilistic piRNA cluster detection, visualization and analysis
Source: BMC Bioinformatics. 2012 Jan 10;13:5. doi: 10.1186/1471-2105-13-5 (PMC3293768; doi:10.1186/1471-2105-13-5)
Supplement: Additional file 5 — proTRAC results folder containing a picture and a FASTA file for each detected mouse cluster. After decompression, the folder can be opened as former session in proTRAC. Alternatively, each file can be opened separately with any standard text-editor or graphic-viewer respectively. [file 1471-2105-13-5-S5.ZIP › proTRAC_results_mouse/monodirectional_clusters/Cluster_111.fas]

>6 dna:chromosome chromosome:NCBIM37:6:1:149517037:1 128392913 ID714 M -
ACTCAGAAATCCGCCTGCCTCTGCCTCC
>6 dna:chromosome chromosome:NCBIM37:6:1:149517037:1 128392914 ID30589 M -
TCGAACTCAGAAATCCGCCTGCCTCTGCCTC
>6 dna:chromosome chromosome:NCBIM37:6:1:149517037:1 128392915 ID30588 M -
TCGAACTCAGAAATCCGCCTGCCTCTGCCT
>6 dna:chromosome chromosome:NCBIM37:6:1:149517037:1 128392917 ID30587 M -
TCGAACTCAGAAATCCGCCTGCCTCTGC
>6 dna:chromosome chromosome:NCBIM37:6:1:149517037:1 128392918 ID30586 M -
TCGAACTCAGAAATCCGCCTGCCTCTG
>6 dna:chromosome chromosome:NCBIM37:6:1:149517037:1 128392958 ID12913 M +
TACAGAGTGAGTTCCAGGACAGCCAGGGC
>6 dna:chromosome chromosome:NCBIM37:6:1:149517037:1 128392960 ID2246 M +
CAGAGTGAGTTCCAGGACAGCCAGGGC
>6 dna:chromosome chromosome:NCBIM37:6:1:149517037:1 128393082 ID48906 U +
TGGAAACTAGAACATGTGGGACAGATTTTCC
>6 dna:chromosome chromosome:NCBIM37:6:1:149517037:1 128393449 ID13259 U +
TACATATTTGATGCATTTAGATCCCACAC
>6 dna:chromosome chromosome:NCBIM37:6:1:149517037:1 128393924 ID12913 M +
TACAGAGTGAGTTCCAGGACAGCCAGGGC
>6 dna:chromosome chromosome:NCBIM37:6:1:149517037:1 128393926 ID2246 M +
CAGAGTGAGTTCCAGGACAGCCAGGGC
>6 dna:chromosome chromosome:NCBIM37:6:1:149517037:1 128394075 ID65175 U +
TTCCAACTGGGCAGTTCAGTGGCTTTAAAT
>6 dna:chromosome chromosome:NCBIM37:6:1:149517037:1 128394135 ID42535 U +
TGATTTTGTGTTTGTTCTTGTTACAGTCT
>6 dna:chromosome chromosome:NCBIM37:6:1:149517037:1 128394184 ID37722 U +
TGACTGCTATGTGGCCAAGGGTGAC
>6 dna:chromosome chromosome:NCBIM37:6:1:149517037:1 128394211 ID34993 U +
TGAACTTCTGATTCCCCTGCTGCTACCTC
>6 dna:chromosome chromosome:NCBIM37:6:1:149517037:1 128394211 ID34994 U +
TGAACTTCTGATTCCCCTGCTGCTACCTCCC
>6 dna:chromosome chromosome:NCBIM37:6:1:149517037:1 128394248 ID53918 U +
TGGGATTATGATGGATTCTGCACCATC
>6 dna:chromosome chromosome:NCBIM37:6:1:149517037:1 128394259 ID51172 U +
TGGATTCTGCACCATCATAGTTGGCTTCTT
>6 dna:chromosome chromosome:NCBIM37:6:1:149517037:1 128394266 ID43692 U +
TGCACCATCATAGTTGGCTTCTTGTTGTTT
>6 dna:chromosome chromosome:NCBIM37:6:1:149517037:1 128394284 ID66203 U +
TTCTTGTTGTTTTGCCATCGAGTCTTGTTG
>6 dna:chromosome chromosome:NCBIM37:6:1:149517037:1 128394287 ID68008 U +
TTGTTGTTTTGCCATCGAGTCTTGTTGATC
>6 dna:chromosome chromosome:NCBIM37:6:1:149517037:1 128394288 ID61065 U +
TGTTGTTTTGCCATCGAGTCTTGTTGATCT
>6 dna:chromosome chromosome:NCBIM37:6:1:149517037:1 128394290 ID68030 U +
TTGTTTTGCCATCGAGTCTTGTTGATCTC
>6 dna:chromosome chromosome:NCBIM37:6:1:149517037:1 128394291 ID61308 U +
TGTTTTGCCATCGAGTCTTGTTGATCTCA
>6 dna:chromosome chromosome:NCBIM37:6:1:149517037:1 128394296 ID45546 U +
TGCCATCGAGTCTTGTTGATCTCAAA
>6 dna:chromosome chromosome:NCBIM37:6:1:149517037:1 128394296 ID45547 U +
TGCCATCGAGTCTTGTTGATCTCAAACTC
>6 dna:chromosome chromosome:NCBIM37:6:1:149517037:1 128394296 ID45548 U +
TGCCATCGAGTCTTGTTGATCTCAAACTCA
>6 dna:chromosome chromosome:NCBIM37:6:1:149517037:1 128394390 ID9950 U +
TAAGCAACAAGTTTGTCCTAATTTGCTGTA
>6 dna:chromosome chromosome:NCBIM37:6:1:149517037:1 128394405 ID29372 U +
TCCTAATTTGCTGTACCTGTTGTATGTCC
>6 dna:chromosome chromosome:NCBIM37:6:1:149517037:1 128394422 ID61002 U +
TGTTGTATGTCCAGTGCTTAGTGTTCAGCA
>6 dna:chromosome chromosome:NCBIM37:6:1:149517037:1 128394486 ID60913 U +
TGTTGATTAGTTCTACCATAGAGTCTGCA
>6 dna:chromosome chromosome:NCBIM37:6:1:149517037:1 128394819 ID65333 U +
TTCCATGAGCCACACTGATGCTGTCAGCA
>6 dna:chromosome chromosome:NCBIM37:6:1:149517037:1 128394820 ID27909 U +
TCCATGAGCCACACTGATGCTGTCAGCAA
>6 dna:chromosome chromosome:NCBIM37:6:1:149517037:1 128394894 ID27633 U +
TCCAGCTCATTTGATTGCTCAGTGTGTTC
>6 dna:chromosome chromosome:NCBIM37:6:1:149517037:1 128394946 ID25392 U +
TCACTGGTACTATAGGAAGATGGCGTGGGT
>6 dna:chromosome chromosome:NCBIM37:6:1:149517037:1 128394953 ID15057 U +
TACTATAGGAAGATGGCGTGGGTAAGCCTGT
>6 dna:chromosome chromosome:NCBIM37:6:1:149517037:1 128394958 ID18983 U +
TAGGAAGATGGCGTGGGTAAGCCTGTGA
>6 dna:chromosome chromosome:NCBIM37:6:1:149517037:1 128394958 ID18984 U +
TAGGAAGATGGCGTGGGTAAGCCTGTGACT
>6 dna:chromosome chromosome:NCBIM37:6:1:149517037:1 128394971 ID54421 U +
TGGGTAAGCCTGTGACTTAGTCTTATCAA
>6 dna:chromosome chromosome:NCBIM37:6:1:149517037:1 128394994 ID22181 U +
TATCAATATTTTACCTTATGCTGTATCCTG
>6 dna:chromosome chromosome:NCBIM37:6:1:149517037:1 128395022 ID33518 U +
TGAAAAGACAGGGACCTAGTGTTGGAGTG
>6 dna:chromosome chromosome:NCBIM37:6:1:149517037:1 128395080 ID27499 U +
TCCAGAATACACTGCTGTGCAGAACCTGG
>6 dna:chromosome chromosome:NCBIM37:6:1:149517037:1 128395156 ID14061 U +
TACCCAACAGTAGGACTATGGGCTACGTG
>6 dna:chromosome chromosome:NCBIM37:6:1:149517037:1 128395201 ID48298 U +
TGCTTCAGCACCAGGACTTCAAGATGCCT
>6 dna:chromosome chromosome:NCBIM37:6:1:149517037:1 128395275 ID54475 U +
TGGGTAGCTCAGAATCAAGTCTTGGAGGA
>6 dna:chromosome chromosome:NCBIM37:6:1:149517037:1 128395275 ID54476 U +
TGGGTAGCTCAGAATCAAGTCTTGGAGGAC
>6 dna:chromosome chromosome:NCBIM37:6:1:149517037:1 128395320 ID29777 U +
TCCTCCTGAGTAAGAGTTCTTTTCTTCATT
>6 dna:chromosome chromosome:NCBIM37:6:1:149517037:1 128395328 ID1296 U +
AGTAAGAGTTCTTTTCTTCATTGCATATGTC
>6 dna:chromosome chromosome:NCBIM37:6:1:149517037:1 128395330 ID9797 U +
TAAGAGTTCTTTTCTTCATTGCATATGTCT
>6 dna:chromosome chromosome:NCBIM37:6:1:149517037:1 128395344 ID65114 U +
TTCATTGCATATGTCTGGTGTTCAGTGA
>6 dna:chromosome chromosome:NCBIM37:6:1:149517037:1 128395349 ID44327 U +
TGCATATGTCTGGTGTTCAGTGACTGTC
>6 dna:chromosome chromosome:NCBIM37:6:1:149517037:1 128395350 ID4855 U +
GCATATGTCTGGTGTTCAGTGACTGTCAT
>6 dna:chromosome chromosome:NCBIM37:6:1:149517037:1 128395353 ID23240 U +
TATGTCTGGTGTTCAGTGACTGTCATTGC
>6 dna:chromosome chromosome:NCBIM37:6:1:149517037:1 128395359 ID56399 U +
TGGTGTTCAGTGACTGTCATTGCATTTC
>6 dna:chromosome chromosome:NCBIM37:6:1:149517037:1 128395383 ID68390 U +
TTTCAGTTTATCCTGGGGACCGGTCTCAC
>6 dna:chromosome chromosome:NCBIM37:6:1:149517037:1 128395396 ID54308 U +
TGGGGACCGGTCTCACAGTTCTTCAGTTGTC
>6 dna:chromosome chromosome:NCBIM37:6:1:149517037:1 128395458 ID35693 U +
TGAATAAGATTACCAACTTCTGGGCTCAAAT
>6 dna:chromosome chromosome:NCBIM37:6:1:149517037:1 128395478 ID54191 U +
TGGGCTCAAATCGGAGATGCCTGGGGCTT
>6 dna:chromosome chromosome:NCBIM37:6:1:149517037:1 128395506 ID53202 U +
TGGGACAGTTAGGATCCTCTGCTAAGTGG
>6 dna:chromosome chromosome:NCBIM37:6:1:149517037:1 128395716 ID26419 U +
TCATGGTTGTCCTGAGCATTTAGTTGTGCA
>6 dna:chromosome chromosome:NCBIM37:6:1:149517037:1 128395786 ID64638 U +
TTCAAGCCAAACTCATTAGGCTAACTGAGA
>6 dna:chromosome chromosome:NCBIM37:6:1:149517037:1 128395822 ID63665 U +
TTAACATAACAAAGCGGAAGCTGGCGGCC
>6 dna:chromosome chromosome:NCBIM37:6:1:149517037:1 128395869 ID25953 U +
TCAGTCCCTACCTGTTTGAGGTCCTCCTG
>6 dna:chromosome chromosome:NCBIM37:6:1:149517037:1 128395877 ID14453 U +
TACCTGTTTGAGGTCCTCCTGGCTGGCATA
>6 dna:chromosome chromosome:NCBIM37:6:1:149517037:1 128395975 ID6020 U +
GTCCCTGTATAAATCACCAAGTTTGGTTAC
>6 dna:chromosome chromosome:NCBIM37:6:1:149517037:1 128396110 ID50284 U +
TGGACTCTCACAGATGTCTCATCTCTACCT
>6 dna:chromosome chromosome:NCBIM37:6:1:149517037:1 128396115 ID31645 U +
TCTCACAGATGTCTCATCTCTACCTGTTT
>6 dna:chromosome chromosome:NCBIM37:6:1:149517037:1 128396153 ID22519 U +
TATCTATAATAAAAACCTCAGCCCCT
>6 dna:chromosome chromosome:NCBIM37:6:1:149517037:1 128396215 ID2554 U +
CATTCAGTTTACAGATGCGCCTCCAATCA
>6 dna:chromosome chromosome:NCBIM37:6:1:149517037:1 128396218 ID26070 U +
TCAGTTTACAGATGCGCCTCCAATC
>6 dna:chromosome chromosome:NCBIM37:6:1:149517037:1 128396269 ID20337 U +
TAGGTGTTAGGCAAATTTCTTACAGTTAGC
>6 dna:chromosome chromosome:NCBIM37:6:1:149517037:1 128396540 ID60383 U +
TGTTAAAGCAGTAGAGGCAGTAACAGTGTC
>6 dna:chromosome chromosome:NCBIM37:6:1:149517037:1 128396647 ID7312 U +
TAAACACAGGAACAGTGATCTGACA
>6 dna:chromosome chromosome:NCBIM37:6:1:149517037:1 128396704 ID28534 U +
TCCCCAACACCGATGTCACAAGCCGA
>6 dna:chromosome chromosome:NCBIM37:6:1:149517037:1 128396890 ID68609 U +
TTTGAGTTAGTTGCTTAGTGTGATAGGTT
>6 dna:chromosome chromosome:NCBIM37:6:1:149517037:1 128396891 ID66567 U +
TTGAGTTAGTTGCTTAGTGTGATAGGTTT
>6 dna:chromosome chromosome:NCBIM37:6:1:149517037:1 128396891 ID66568 U +
TTGAGTTAGTTGCTTAGTGTGATAGGTTTC
>6 dna:chromosome chromosome:NCBIM37:6:1:149517037:1 128396892 ID40477 U +
TGAGTTAGTTGCTTAGTGTGATAGG
>6 dna:chromosome chromosome:NCBIM37:6:1:149517037:1 128396892 ID40478 U +
TGAGTTAGTTGCTTAGTGTGATAGGTT
>6 dna:chromosome chromosome:NCBIM37:6:1:149517037:1 128396892 ID40481 U +
TGAGTTAGTTGCTTAGTGTGATAGGTTT
>6 dna:chromosome chromosome:NCBIM37:6:1:149517037:1 128396892 ID40482 U +
TGAGTTAGTTGCTTAGTGTGATAGGTTTC
>6 dna:chromosome chromosome:NCBIM37:6:1:149517037:1 128396892 ID40483 U +
TGAGTTAGTTGCTTAGTGTGATAGGTTTCC
>6 dna:chromosome chromosome:NCBIM37:6:1:149517037:1 128396892 ID40484 U +
TGAGTTAGTTGCTTAGTGTGATAGGTTTCCT
>6 dna:chromosome chromosome:NCBIM37:6:1:149517037:1 128396984 ID23559 U +
TATTCAGTCTTTCTTTGCCATTGATACTCC
>6 dna:chromosome chromosome:NCBIM37:6:1:149517037:1 128396999 ID45733 U +
TGCCATTGATACTCCTATTTGTTGTCTCC
>6 dna:chromosome chromosome:NCBIM37:6:1:149517037:1 128396999 ID45734 U +
TGCCATTGATACTCCTATTTGTTGTCTCCA
>6 dna:chromosome chromosome:NCBIM37:6:1:149517037:1 128397014 ID24022 U +
TATTTGTTGTCTCCAAATCTTCTTGGAAAGC
>6 dna:chromosome chromosome:NCBIM37:6:1:149517037:1 128397031 ID33033 U +
TCTTCTTGGAAAGCTTAAATTTAAGTGCAA
>6 dna:chromosome chromosome:NCBIM37:6:1:149517037:1 128397037 ID48981 U +
TGGAAAGCTTAAATTTAAGTGCAATAGTAA
>6 dna:chromosome chromosome:NCBIM37:6:1:149517037:1 128397046 ID8308 U +
TAAATTTAAGTGCAATAGTAAACTGACTA
>6 dna:chromosome chromosome:NCBIM37:6:1:149517037:1 128397046 ID8309 U +
TAAATTTAAGTGCAATAGTAAACTGACTAG
>6 dna:chromosome chromosome:NCBIM37:6:1:149517037:1 128397050 ID68231 U +
TTTAAGTGCAATAGTAAACTGACTAGGGTT
>6 dna:chromosome chromosome:NCBIM37:6:1:149517037:1 128397052 ID10532 U +
TAAGTGCAATAGTAAACTGACTAGGGTTT
>6 dna:chromosome chromosome:NCBIM37:6:1:149517037:1 128397086 ID32870 U +
TCTTAGGAGGTTGAGACTCATTTATGGTAGT
>6 dna:chromosome chromosome:NCBIM37:6:1:149517037:1 128397089 ID19367 U +
TAGGAGGTTGAGACTCATTTATGGTAGTC
>6 dna:chromosome chromosome:NCBIM37:6:1:149517037:1 128397097 ID38535 U +
TGAGACTCATTTATGGTAGTCACTGCCT
>6 dna:chromosome chromosome:NCBIM37:6:1:149517037:1 128397097 ID38536 U +
TGAGACTCATTTATGGTAGTCACTGCCTA
>6 dna:chromosome chromosome:NCBIM37:6:1:149517037:1 128397097 ID38537 U +
TGAGACTCATTTATGGTAGTCACTGCCTAG
>6 dna:chromosome chromosome:NCBIM37:6:1:149517037:1 128397097 ID38538 U +
TGAGACTCATTTATGGTAGTCACTGCCTAGT
>6 dna:chromosome chromosome:NCBIM37:6:1:149517037:1 128397097 ID38539 U +
TGAGACTCATTTATGGTAGTCACTGCCTAGTC
>6 dna:chromosome chromosome:NCBIM37:6:1:149517037:1 128397115 ID5968 U +
GTCACTGCCTAGTCCTTAACAGTCAC
>6 dna:chromosome chromosome:NCBIM37:6:1:149517037:1 128397120 ID46128 U +
TGCCTAGTCCTTAACAGTCACATGACCACA
>6 dna:chromosome chromosome:NCBIM37:6:1:149517037:1 128397127 ID30212 U +
TCCTTAACAGTCACATGACCACAGTATGC
>6 dna:chromosome chromosome:NCBIM37:6:1:149517037:1 128397216 ID56752 U +
TGGTTTAGATGGCTTTGTTTCCTTGA
>6 dna:chromosome chromosome:NCBIM37:6:1:149517037:1 128397273 ID37657 U +
TGACTCTTGTCGACATCATCTGCTAAGAGC
>6 dna:chromosome chromosome:NCBIM37:6:1:149517037:1 128397293 ID46964 U +
TGCTAAGAGCAGTGAATGTCTACACTAGA
>6 dna:chromosome chromosome:NCBIM37:6:1:149517037:1 128397385 ID52906 U +
TGGGAAGAAATTCATTCTCTATGTTGCAAT
>6 dna:chromosome chromosome:NCBIM37:6:1:149517037:1 128397441 ID8804 U +
TAACATGTATGATGGTAACGTCTTCGCTCA
>6 dna:chromosome chromosome:NCBIM37:6:1:149517037:1 128397468 ID26286 U +
TCATCAGTTTCCTACAGAGTACTGCACGTA
>6 dna:chromosome chromosome:NCBIM37:6:1:149517037:1 128397487 ID15435 U +
TACTGCACGTATGTCACAGGTGGTATTATT
>6 dna:chromosome chromosome:NCBIM37:6:1:149517037:1 128397490 ID43722 U +
TGCACGTATGTCACAGGTGGTATTATTGTC
>6 dna:chromosome chromosome:NCBIM37:6:1:149517037:1 128397498 ID58114 U +
TGTCACAGGTGGTATTATTGTCAGTGAAC
>6 dna:chromosome chromosome:NCBIM37:6:1:149517037:1 128397522 ID34962 U +
TGAACTGGGAAAACTCGGTGTAGATCAAGGT
>6 dna:chromosome chromosome:NCBIM37:6:1:149517037:1 128397542 ID17486 U +
TAGATCAAGGTACCATACACTGAGTGTGATC
>6 dna:chromosome chromosome:NCBIM37:6:1:149517037:1 128397600 ID24313 U +
TCAAAGGCCTGTCCGCCATTGCTGACTTAGC
>6 dna:chromosome chromosome:NCBIM37:6:1:149517037:1 128397648 ID12994 U +
TACAGCCTGAAGCCGGTAGATAACACATGG
>6 dna:chromosome chromosome:NCBIM37:6:1:149517037:1 128397654 ID3522 U +
CTGAAGCCGGTAGATAACACATGGGTT
>6 dna:chromosome chromosome:NCBIM37:6:1:149517037:1 128397664 ID17367 U +
TAGATAACACATGGGTTGTGAATACTCATT
>6 dna:chromosome chromosome:NCBIM37:6:1:149517037:1 128397801 ID31875 U +
TCTCCTCAAAGGCATAGAACTGTTTCTGTT
>6 dna:chromosome chromosome:NCBIM37:6:1:149517037:1 128397851 ID32002 U +
TCTCTGTCCCTGGTGCTTGCAGGATGGC
>6 dna:chromosome chromosome:NCBIM37:6:1:149517037:1 128397959 ID54189 M +
TGGGCTAGTTTCGTTCTTTCATATGTTCTC
>6 dna:chromosome chromosome:NCBIM37:6:1:149517037:1 128397964 ID21381 M +
TAGTTTCGTTCTTTCATATGTTCTCTAAAC
>6 dna:chromosome chromosome:NCBIM37:6:1:149517037:1 128398000 ID54189 M +
TGGGCTAGTTTCGTTCTTTCATATGTTCTC
>6 dna:chromosome chromosome:NCBIM37:6:1:149517037:1 128398005 ID21381 M +
TAGTTTCGTTCTTTCATATGTTCTCTAAAC
>6 dna:chromosome chromosome:NCBIM37:6:1:149517037:1 128398041 ID54189 M +
TGGGCTAGTTTCGTTCTTTCATATGTTCTC
>6 dna:chromosome chromosome:NCBIM37:6:1:149517037:1 128398046 ID21381 M +
TAGTTTCGTTCTTTCATATGTTCTCTAAAC
>6 dna:chromosome chromosome:NCBIM37:6:1:149517037:1 128398082 ID54189 M +
TGGGCTAGTTTCGTTCTTTCATATGTTCTC
>6 dna:chromosome chromosome:NCBIM37:6:1:149517037:1 128398087 ID21381 M +
TAGTTTCGTTCTTTCATATGTTCTCTAAAC
>6 dna:chromosome chromosome:NCBIM37:6:1:149517037:1 128398163 ID37801 U +
TGACTGTTGGGAGCGACGGCTACTTTTGA
>6 dna:chromosome chromosome:NCBIM37:6:1:149517037:1 128398209 ID67334 U +
TTGGCTCATGAAGGGCTTGACGTACTTGC
>6 dna:chromosome chromosome:NCBIM37:6:1:149517037:1 128398479 ID61010 U +
TGTTGTCCTGAGATCCATCTTGTTT
>6 dna:chromosome chromosome:NCBIM37:6:1:149517037:1 128398536 ID10828 U +
TAATAATGTCAGTCACAGTTACAGGGGAT
>6 dna:chromosome chromosome:NCBIM37:6:1:149517037:1 128398555 ID13060 U +
TACAGGGGATTAAGGATGCAGTAATATGGT
>6 dna:chromosome chromosome:NCBIM37:6:1:149517037:1 128398655 ID65202 U +
TTCCAATTTATTTATGGATGATTCCGTGG
>6 dna:chromosome chromosome:NCBIM37:6:1:149517037:1 128398688 ID28127 U +
TCCCAACGTTCTAATGGGTGCTGATAGATT
>6 dna:chromosome chromosome:NCBIM37:6:1:149517037:1 128398712 ID17754 U +
TAGATTTGGAGGGAGAATGGTGTCATAAAG
>6 dna:chromosome chromosome:NCBIM37:6:1:149517037:1 128398907 ID31750 U +
TCTCAGTGTGTCTTATAAGTGTTCATTAA
>6 dna:chromosome chromosome:NCBIM37:6:1:149517037:1 128398907 ID31751 U +
TCTCAGTGTGTCTTATAAGTGTTCATTAAC
>6 dna:chromosome chromosome:NCBIM37:6:1:149517037:1 128398907 ID31752 U +
TCTCAGTGTGTCTTATAAGTGTTCATTAACA
>6 dna:chromosome chromosome:NCBIM37:6:1:149517037:1 128398907 ID31753 U +
TCTCAGTGTGTCTTATAAGTGTTCATTAACAA
>6 dna:chromosome chromosome:NCBIM37:6:1:149517037:1 128398912 ID6217 U +
GTGTGTCTTATAAGTGTTCATTAACAAC
>6 dna:chromosome chromosome:NCBIM37:6:1:149517037:1 128398912 ID6218 U +
GTGTGTCTTATAAGTGTTCATTAACAACGT
>6 dna:chromosome chromosome:NCBIM37:6:1:149517037:1 128398942 ID15658 U +
TACTTATAATTTGCAGGTGATATTTTCAT
>6 dna:chromosome chromosome:NCBIM37:6:1:149517037:1 128398942 ID15659 U +
TACTTATAATTTGCAGGTGATATTTTCATG
>6 dna:chromosome chromosome:NCBIM37:6:1:149517037:1 128398942 ID15660 U +
TACTTATAATTTGCAGGTGATATTTTCATGT
>6 dna:chromosome chromosome:NCBIM37:6:1:149517037:1 128398948 ID11770 U +
TAATTTGCAGGTGATATTTTCATGTGGGT
>6 dna:chromosome chromosome:NCBIM37:6:1:149517037:1 128398959 ID41200 U +
TGATATTTTCATGTGGGTTCCCAAATAG
>6 dna:chromosome chromosome:NCBIM37:6:1:149517037:1 128399118 ID67033 U +
TTGGAAGATGATAGGTGTTTCCCAGTGC
>6 dna:chromosome chromosome:NCBIM37:6:1:149517037:1 128399119 ID49443 U +
TGGAAGATGATAGGTGTTTCCCAGTGCACA
>6 dna:chromosome chromosome:NCBIM37:6:1:149517037:1 128399198 ID67331 U +
TTGGCTATTTAAAGAAACAGGAAAGTTTGTC
>6 dna:chromosome chromosome:NCBIM37:6:1:149517037:1 128399263 ID31902 U +
TCTCCTTTGAATCAGATTCTCTTTATTTT
>6 dna:chromosome chromosome:NCBIM37:6:1:149517037:1 128399806 ID12534 U +
TACACAAAACCAGTGTAAGATTTGGCTCACC
