# Supplementary material for: proTRAC - a software for probabilistic piRNA cluster detection, visualization and analysis
Source: BMC Bioinformatics. 2012 Jan 10;13:5. doi: 10.1186/1471-2105-13-5 (PMC3293768; doi:10.1186/1471-2105-13-5)
Supplement: Additional file 5 — proTRAC results folder containing a picture and a FASTA file for each detected mouse cluster. After decompression, the folder can be opened as former session in proTRAC. Alternatively, each file can be opened separately with any standard text-editor or graphic-viewer respectively. [file 1471-2105-13-5-S5.ZIP › proTRAC_results_mouse/monodirectional_clusters/Cluster_112.fas]

>7 dna:chromosome chromosome:NCBIM37:7:1:152524553:1 30750152 ID54068 M +
TGGGCATCGCTACCGGTGGATAAACACAGA
>7 dna:chromosome chromosome:NCBIM37:7:1:152524553:1 30750162 ID14210 M +
TACCGGTGGATAAACACAGAACACTACGT
>7 dna:chromosome chromosome:NCBIM37:7:1:152524553:1 30750162 ID14211 M +
TACCGGTGGATAAACACAGAACACTACGTGG
>7 dna:chromosome chromosome:NCBIM37:7:1:152524553:1 30750172 ID7309 M +
TAAACACAGAACACTACGTGGAGCGAG
>7 dna:chromosome chromosome:NCBIM37:7:1:152524553:1 30750198 ID5672 M +
GGCTCAAAGAACAGCGGTGCAGGTAAG
>7 dna:chromosome chromosome:NCBIM37:7:1:152524553:1 30750269 ID51674 M +
TGGCAGCGTTCATGTCGTAATAGTTGATGTA
>7 dna:chromosome chromosome:NCBIM37:7:1:152524553:1 30750272 ID2323 M +
CAGCGTTCATGTCGTAATAGTTG
>7 dna:chromosome chromosome:NCBIM37:7:1:152524553:1 30750370 ID54017 M +
TGGGCACCACCGATCTTGCCGATGC
>7 dna:chromosome chromosome:NCBIM37:7:1:152524553:1 30750371 ID5752 M +
GGGCACCACCGATCTTGCCGATGCTGTGC
>7 dna:chromosome chromosome:NCBIM37:7:1:152524553:1 30750422 ID3215 M +
CGTTCGTGCCGCTAAAAGTCATGAGCTGGTC
>7 dna:chromosome chromosome:NCBIM37:7:1:152524553:1 30750425 ID30915 M +
TCGTGCCGCTAAAAGTCATGAGCTGGTCC
>7 dna:chromosome chromosome:NCBIM37:7:1:152524553:1 30750434 ID6997 M +
TAAAAGTCATGAGCTGGTCCGGGAC
>7 dna:chromosome chromosome:NCBIM37:7:1:152524553:1 30750552 ID5713 M +
GGGAACATTGGTGTTCACGATGAACATAGG
>7 dna:chromosome chromosome:NCBIM37:7:1:152524553:1 30750552 ID5714 M +
GGGAACATTGGTGTTCACGATGAACATAGGC
>7 dna:chromosome chromosome:NCBIM37:7:1:152524553:1 30750554 ID3917 M +
GAACATTGGTGTTCACGATGAACATAGGCA
>7 dna:chromosome chromosome:NCBIM37:7:1:152524553:1 30750554 ID3918 M +
GAACATTGGTGTTCACGATGAACATAGGCATG
>7 dna:chromosome chromosome:NCBIM37:7:1:152524553:1 30750560 ID56391 M +
TGGTGTTCACGATGAACATAGGCATGGT
>7 dna:chromosome chromosome:NCBIM37:7:1:152524553:1 30750622 ID11949 M +
TACAAAGCGCGGTGTGACCCAAGCCAGGGAC
