# Supplementary material for: proTRAC - a software for probabilistic piRNA cluster detection, visualization and analysis
Source: BMC Bioinformatics. 2012 Jan 10;13:5. doi: 10.1186/1471-2105-13-5 (PMC3293768; doi:10.1186/1471-2105-13-5)
Supplement: Additional file 5 — proTRAC results folder containing a picture and a FASTA file for each detected mouse cluster. After decompression, the folder can be opened as former session in proTRAC. Alternatively, each file can be opened separately with any standard text-editor or graphic-viewer respectively. [file 1471-2105-13-5-S5.ZIP › proTRAC_results_mouse/monodirectional_clusters/Cluster_113.fas]

>7 dna:chromosome chromosome:NCBIM37:7:1:152524553:1 30919823 ID53814 U +
TGGGATTAAAGGTCTATGCCACCACAAC
>7 dna:chromosome chromosome:NCBIM37:7:1:152524553:1 30919823 ID53815 U +
TGGGATTAAAGGTCTATGCCACCACAACT
>7 dna:chromosome chromosome:NCBIM37:7:1:152524553:1 30920284 ID5332 U +
GGAACAGTCATGAGTGCATGGGTAGA
>7 dna:chromosome chromosome:NCBIM37:7:1:152524553:1 30921494 ID22436 U +
TATCCCAACTTTGTATAAAGTGAAACGAGA
>7 dna:chromosome chromosome:NCBIM37:7:1:152524553:1 30921503 ID68760 U +
TTTGTATAAAGTGAAACGAGATACTAAA
>7 dna:chromosome chromosome:NCBIM37:7:1:152524553:1 30921505 ID57750 U +
TGTATAAAGTGAAACGAGATACTAAAGACA
>7 dna:chromosome chromosome:NCBIM37:7:1:152524553:1 30921505 ID57751 U +
TGTATAAAGTGAAACGAGATACTAAAGACAT
>7 dna:chromosome chromosome:NCBIM37:7:1:152524553:1 30921544 ID10858 U +
TAATACAGAGGGAACCAGTCTATTGTGGA
>7 dna:chromosome chromosome:NCBIM37:7:1:152524553:1 30921579 ID34756 U +
TGAACCAATGAGAAGACAGATGAAATGATAG
>7 dna:chromosome chromosome:NCBIM37:7:1:152524553:1 30921587 ID38204 U +
TGAGAAGACAGATGAAATGATAGGATCCC
>7 dna:chromosome chromosome:NCBIM37:7:1:152524553:1 30921604 ID40986 U +
TGATAGGATCCCGTGGCAGGGACACAAAC
>7 dna:chromosome chromosome:NCBIM37:7:1:152524553:1 30921637 ID61309 U +
TGTTTTGCTTTTGAATTTTATTGAGGAT
>7 dna:chromosome chromosome:NCBIM37:7:1:152524553:1 30921642 ID48670 U +
TGCTTTTGAATTTTATTGAGGATAGTCTA
>7 dna:chromosome chromosome:NCBIM37:7:1:152524553:1 30921669 ID10568 U +
TAAGTGGACTTTGATGCTTTTGTAACTGT
>7 dna:chromosome chromosome:NCBIM37:7:1:152524553:1 30921683 ID48694 U +
TGCTTTTGTAACTGTTAACATGTAAGCCGC
>7 dna:chromosome chromosome:NCBIM37:7:1:152524553:1 30921689 ID57305 U +
TGTAACTGTTAACATGTAAGCCGCTGCTTG
>7 dna:chromosome chromosome:NCBIM37:7:1:152524553:1 30921689 ID57306 U +
TGTAACTGTTAACATGTAAGCCGCTGCTTGG
>7 dna:chromosome chromosome:NCBIM37:7:1:152524553:1 30921739 ID8312 U +
TAAATTTCAGCGTGAGACGATGCTGTGGTT
>7 dna:chromosome chromosome:NCBIM37:7:1:152524553:1 30921871 ID36638 U +
TGACAGAACGATCAAGACAGAGATGGA
>7 dna:chromosome chromosome:NCBIM37:7:1:152524553:1 30921871 ID36639 U +
TGACAGAACGATCAAGACAGAGATGGAGG
>7 dna:chromosome chromosome:NCBIM37:7:1:152524553:1 30921871 ID36640 U +
TGACAGAACGATCAAGACAGAGATGGAGGG
>7 dna:chromosome chromosome:NCBIM37:7:1:152524553:1 30921934 ID54723 U +
TGGGTGGTGAGTGATGACATAAGCTGTTGC
>7 dna:chromosome chromosome:NCBIM37:7:1:152524553:1 30921945 ID41577 M +
TGATGACATAAGCTGTTGCTAGGTCC
>7 dna:chromosome chromosome:NCBIM37:7:1:152524553:1 30921946 ID4646 U +
GATGACATAAGCTGTTGCTAGGTCCCGGAG
>7 dna:chromosome chromosome:NCBIM37:7:1:152524553:1 30921948 ID36867 U +
TGACATAAGCTGTTGCTAGGTCCCGGAG
>7 dna:chromosome chromosome:NCBIM37:7:1:152524553:1 30922021 ID28939 U +
TCCCTTTCCACTGTGTGATGAGCAGCTC
>7 dna:chromosome chromosome:NCBIM37:7:1:152524553:1 30922021 ID28940 U +
TCCCTTTCCACTGTGTGATGAGCAGCTCA
>7 dna:chromosome chromosome:NCBIM37:7:1:152524553:1 30922021 ID28941 U +
TCCCTTTCCACTGTGTGATGAGCAGCTCAA
>7 dna:chromosome chromosome:NCBIM37:7:1:152524553:1 30922026 ID65234 U +
TTCCACTGTGTGATGAGCAGCTCAAGG
>7 dna:chromosome chromosome:NCBIM37:7:1:152524553:1 30922026 ID65235 U +
TTCCACTGTGTGATGAGCAGCTCAAGGGTC
>7 dna:chromosome chromosome:NCBIM37:7:1:152524553:1 30922027 ID27433 U +
TCCACTGTGTGATGAGCAGCTCAAGGG
>7 dna:chromosome chromosome:NCBIM37:7:1:152524553:1 30922116 ID29752 U +
TCCTCCAGAGTGTTTCTTTGTGCAAGTTC
>7 dna:chromosome chromosome:NCBIM37:7:1:152524553:1 30922133 ID67906 U +
TTGTGCAAGTTCTTATTAAAATTAGATGT
>7 dna:chromosome chromosome:NCBIM37:7:1:152524553:1 30922136 ID43284 U +
TGCAAGTTCTTATTAAAATTAGATGTGTC
>7 dna:chromosome chromosome:NCBIM37:7:1:152524553:1 30922149 ID7224 U +
TAAAATTAGATGTGTCTAAATGATTAAAAAT
>7 dna:chromosome chromosome:NCBIM37:7:1:152524553:1 30922161 ID58563 U +
TGTCTAAATGATTAAAAATATCTCAGAGTG
>7 dna:chromosome chromosome:NCBIM37:7:1:152524553:1 30922163 ID31200 U +
TCTAAATGATTAAAAATATCTCAGAGTGTA
>7 dna:chromosome chromosome:NCBIM37:7:1:152524553:1 30922165 ID8156 U +
TAAATGATTAAAAATATCTCAGAGTGTACC
>7 dna:chromosome chromosome:NCBIM37:7:1:152524553:1 30922165 ID8157 U +
TAAATGATTAAAAATATCTCAGAGTGTACCC
>7 dna:chromosome chromosome:NCBIM37:7:1:152524553:1 30922169 ID42073 U +
TGATTAAAAATATCTCAGAGTGTACCCGGCT
>7 dna:chromosome chromosome:NCBIM37:7:1:152524553:1 30922173 ID6528 U +
TAAAAATATCTCAGAGTGTACCCGGCTGTG
>7 dna:chromosome chromosome:NCBIM37:7:1:152524553:1 30922179 ID22539 U +
TATCTCAGAGTGTACCCGGCTGTGTGC
>7 dna:chromosome chromosome:NCBIM37:7:1:152524553:1 30922218 ID60811 U +
TGTTCTCTGCCAGGGTGTTTCCTATGA
>7 dna:chromosome chromosome:NCBIM37:7:1:152524553:1 30922223 ID32459 U +
TCTGCCAGGGTGTTTCCTATGAAGTTGAG
>7 dna:chromosome chromosome:NCBIM37:7:1:152524553:1 30922225 ID45445 U +
TGCCAGGGTGTTTCCTATGAAGTTGAGAGA
>7 dna:chromosome chromosome:NCBIM37:7:1:152524553:1 30922267 ID66810 U +
TTGCATTGATTTTTAGAGATTTTCACCT
>7 dna:chromosome chromosome:NCBIM37:7:1:152524553:1 30922303 ID10417 U +
TAAGTAAAAGGAGTTTTGAACTTGGA
>7 dna:chromosome chromosome:NCBIM37:7:1:152524553:1 30922361 ID39687 U +
TGAGGAATGAGGATGGTTCTAGAACCCATGC
>7 dna:chromosome chromosome:NCBIM37:7:1:152524553:1 30922382 ID3928 U +
GAACCCATGCCGACTTACCCTACAGTCTTT
>7 dna:chromosome chromosome:NCBIM37:7:1:152524553:1 30922457 ID19127 U +
TAGGACAATGAGCAGGGAATGAGATGGCC
>7 dna:chromosome chromosome:NCBIM37:7:1:152524553:1 30922560 ID4987 M +
GCCCTGGCTGTCCTGGAACTCACTTTGTA
>7 dna:chromosome chromosome:NCBIM37:7:1:152524553:1 30922560 ID11980 M -
TACAAAGTGAGTTCCAGGACAGCCAGGGC
>7 dna:chromosome chromosome:NCBIM37:7:1:152524553:1 30922573 ID49287 M +
TGGAACTCACTTTGTAGACCAGGCTGGCCT
>7 dna:chromosome chromosome:NCBIM37:7:1:152524553:1 30922579 ID25465 U +
TCACTTTGTAGACCAGGCTGGCCTCGGTA
>7 dna:chromosome chromosome:NCBIM37:7:1:152524553:1 30922617 ID39127 U +
TGAGATTTTTATACGTTTTTGGCTTTCGTG
>7 dna:chromosome chromosome:NCBIM37:7:1:152524553:1 30922628 ID14816 U +
TACGTTTTTGGCTTTCGTGCTGTATGTTT
>7 dna:chromosome chromosome:NCBIM37:7:1:152524553:1 30922642 ID30918 U +
TCGTGCTGTATGTTTGGATACATACATTGT
>7 dna:chromosome chromosome:NCBIM37:7:1:152524553:1 30922660 ID13222 U +
TACATACATTGTGCTTGAGTATGTATAA
>7 dna:chromosome chromosome:NCBIM37:7:1:152524553:1 30922664 ID13521 U +
TACATTGTGCTTGAGTATGTATAACTACTG
>7 dna:chromosome chromosome:NCBIM37:7:1:152524553:1 30922668 ID67922 U +
TTGTGCTTGAGTATGTATAACTACTGATC
>7 dna:chromosome chromosome:NCBIM37:7:1:152524553:1 30922668 ID67923 U +
TTGTGCTTGAGTATGTATAACTACTGATCAGT
>7 dna:chromosome chromosome:NCBIM37:7:1:152524553:1 30922669 ID59766 U +
TGTGCTTGAGTATGTATAACTACTGATCAG
>7 dna:chromosome chromosome:NCBIM37:7:1:152524553:1 30922671 ID48386 U +
TGCTTGAGTATGTATAACTACTGATCAGTG
>7 dna:chromosome chromosome:NCBIM37:7:1:152524553:1 30922674 ID66558 U +
TTGAGTATGTATAACTACTGATCAGTGATG
>7 dna:chromosome chromosome:NCBIM37:7:1:152524553:1 30922675 ID40143 U +
TGAGTATGTATAACTACTGATCAGTGATG
>7 dna:chromosome chromosome:NCBIM37:7:1:152524553:1 30922675 ID40144 U +
TGAGTATGTATAACTACTGATCAGTGATGG
>7 dna:chromosome chromosome:NCBIM37:7:1:152524553:1 30922681 ID57757 U +
TGTATAACTACTGATCAGTGATGGCTC
>7 dna:chromosome chromosome:NCBIM37:7:1:152524553:1 30922681 ID57758 U +
TGTATAACTACTGATCAGTGATGGCTCC
>7 dna:chromosome chromosome:NCBIM37:7:1:152524553:1 30922681 ID57759 U +
TGTATAACTACTGATCAGTGATGGCTCCC
>7 dna:chromosome chromosome:NCBIM37:7:1:152524553:1 30922681 ID57760 U +
TGTATAACTACTGATCAGTGATGGCTCCCA
>7 dna:chromosome chromosome:NCBIM37:7:1:152524553:1 30922685 ID9118 U +
TAACTACTGATCAGTGATGGCTCCC
>7 dna:chromosome chromosome:NCBIM37:7:1:152524553:1 30922685 ID9119 U +
TAACTACTGATCAGTGATGGCTCCCA
>7 dna:chromosome chromosome:NCBIM37:7:1:152524553:1 30922685 ID9120 U +
TAACTACTGATCAGTGATGGCTCCCAGGA
>7 dna:chromosome chromosome:NCBIM37:7:1:152524553:1 30922758 ID24930 U +
TCACACATGAAGGCATGTAGCTTGTGTC
>7 dna:chromosome chromosome:NCBIM37:7:1:152524553:1 30922858 ID26870 U +
TCCAACGTGCTTGTTTCAAACAGGGTGTC
>7 dna:chromosome chromosome:NCBIM37:7:1:152524553:1 30922858 ID26871 U +
TCCAACGTGCTTGTTTCAAACAGGGTGTCA
>7 dna:chromosome chromosome:NCBIM37:7:1:152524553:1 30922873 ID24197 U +
TCAAACAGGGTGTCATATAGCCCAGGATGG
>7 dna:chromosome chromosome:NCBIM37:7:1:152524553:1 30922883 ID58342 M +
TGTCATATAGCCCAGGATGGCTTCCATCT
>7 dna:chromosome chromosome:NCBIM37:7:1:152524553:1 30922912 ID58342 M +
TGTCATATAGCCCAGGATGGCTTCCATCT
>7 dna:chromosome chromosome:NCBIM37:7:1:152524553:1 30922969 ID25295 U +
TCACTATGTCATATAGTTCAGGGTGTA
>7 dna:chromosome chromosome:NCBIM37:7:1:152524553:1 30922969 ID25296 U +
TCACTATGTCATATAGTTCAGGGTGTAC
>7 dna:chromosome chromosome:NCBIM37:7:1:152524553:1 30922969 ID25297 U +
TCACTATGTCATATAGTTCAGGGTGTACT
>7 dna:chromosome chromosome:NCBIM37:7:1:152524553:1 30922969 ID25298 U +
TCACTATGTCATATAGTTCAGGGTGTACTT
>7 dna:chromosome chromosome:NCBIM37:7:1:152524553:1 30923012 ID30058 U +
TCCTGCTGTCTCTCCCAAGTCTTGTG
>7 dna:chromosome chromosome:NCBIM37:7:1:152524553:1 30923023 ID3459 U +
CTCCCAAGTCTTGTGATTACAGATGTGTC
>7 dna:chromosome chromosome:NCBIM37:7:1:152524553:1 30923024 ID28187 U +
TCCCAAGTCTTGTGATTACAGATGTGTCA
>7 dna:chromosome chromosome:NCBIM37:7:1:152524553:1 30923024 ID28188 U +
TCCCAAGTCTTGTGATTACAGATGTGTCACT
>7 dna:chromosome chromosome:NCBIM37:7:1:152524553:1 30923033 ID67904 U +
TTGTGATTACAGATGTGTCACTATACTCAC
>7 dna:chromosome chromosome:NCBIM37:7:1:152524553:1 30923034 ID59471 U +
TGTGATTACAGATGTGTCACTATACTCAC
>7 dna:chromosome chromosome:NCBIM37:7:1:152524553:1 30923034 ID59472 U +
TGTGATTACAGATGTGTCACTATACTCACC
>7 dna:chromosome chromosome:NCBIM37:7:1:152524553:1 30923040 ID12953 U +
TACAGATGTGTCACTATACTCACCT
>7 dna:chromosome chromosome:NCBIM37:7:1:152524553:1 30923040 ID12954 U +
TACAGATGTGTCACTATACTCACCTTA
>7 dna:chromosome chromosome:NCBIM37:7:1:152524553:1 30923056 ID15155 U +
TACTCACCTTATAAGGTCATTCAGCCTTTG
>7 dna:chromosome chromosome:NCBIM37:7:1:152524553:1 30923127 ID35979 M +
TGAATGCTTGGCCATAGGGAGTGG
>7 dna:chromosome chromosome:NCBIM37:7:1:152524553:1 30923154 ID12200 U +
TACAAGAGGCCTTGTTGGAGGAAGT
>7 dna:chromosome chromosome:NCBIM37:7:1:152524553:1 30923154 ID12201 U +
TACAAGAGGCCTTGTTGGAGGAAGTGTGTC
>7 dna:chromosome chromosome:NCBIM37:7:1:152524553:1 30923200 ID39932 U +
TGAGGTCCCTTATGCTCAAGCTATGCCT
>7 dna:chromosome chromosome:NCBIM37:7:1:152524553:1 30923200 ID39933 U +
TGAGGTCCCTTATGCTCAAGCTATGCCTG
>7 dna:chromosome chromosome:NCBIM37:7:1:152524553:1 30923212 ID47425 U +
TGCTCAAGCTATGCCTGTTGTAGGACAC
>7 dna:chromosome chromosome:NCBIM37:7:1:152524553:1 30923223 ID46468 U +
TGCCTGTTGTAGGACACAGTCTCCTG
>7 dna:chromosome chromosome:NCBIM37:7:1:152524553:1 30923223 ID46469 U +
TGCCTGTTGTAGGACACAGTCTCCTGCT
>7 dna:chromosome chromosome:NCBIM37:7:1:152524553:1 30923244 ID30053 U +
TCCTGCTGCCTGCAGATTGAGATATAGTA
>7 dna:chromosome chromosome:NCBIM37:7:1:152524553:1 30923250 ID46354 U +
TGCCTGCAGATTGAGATATAGTACTC
>7 dna:chromosome chromosome:NCBIM37:7:1:152524553:1 30923317 ID48551 M +
TGCTTTCCACCATGACAATAATGGACTAA
>7 dna:chromosome chromosome:NCBIM37:7:1:152524553:1 30923322 ID27310 U +
TCCACCATGACAATAATGGACTAAAGTGC
>7 dna:chromosome chromosome:NCBIM37:7:1:152524553:1 30923322 ID27311 U +
TCCACCATGACAATAATGGACTAAAGTGCT
>7 dna:chromosome chromosome:NCBIM37:7:1:152524553:1 30923329 ID36418 U +
TGACAATAATGGACTAAAGTGCTGAACCTG
>7 dna:chromosome chromosome:NCBIM37:7:1:152524553:1 30923329 ID36419 U +
TGACAATAATGGACTAAAGTGCTGAACCTGT
>7 dna:chromosome chromosome:NCBIM37:7:1:152524553:1 30923338 ID50228 U +
TGGACTAAAGTGCTGAACCTGTAAGCCAGCC
>7 dna:chromosome chromosome:NCBIM37:7:1:152524553:1 30923373 ID27182 U +
TCCAATGTTTTTCTTTGTAAGAGTCATGGTGT
>7 dna:chromosome chromosome:NCBIM37:7:1:152524553:1 30923377 ID1606 U +
ATGTTTTTCTTTGTAAGAGTCATGGTGTC
>7 dna:chromosome chromosome:NCBIM37:7:1:152524553:1 30923378 ID61355 U +
TGTTTTTCTTTGTAAGAGTCATGGTGTCTC
>7 dna:chromosome chromosome:NCBIM37:7:1:152524553:1 30923399 ID56342 M +
TGGTGTCTCTTTACAACAATAAAACCCT
>7 dna:chromosome chromosome:NCBIM37:7:1:152524553:1 30923410 ID12094 U +
TACAACAATAAAACCCTAAGGCACTATCATT
>7 dna:chromosome chromosome:NCBIM37:7:1:152524553:1 30923418 ID6692 U +
TAAAACCCTAAGGCACTATCATTTCAAAAG
>7 dna:chromosome chromosome:NCBIM37:7:1:152524553:1 30923426 ID10279 U +
TAAGGCACTATCATTTCAAAAGACTCATAATC
>7 dna:chromosome chromosome:NCBIM37:7:1:152524553:1 30923831 ID42155 U +
TGATTATGGGTTTCCTGGTGATATGTGT
>7 dna:chromosome chromosome:NCBIM37:7:1:152524553:1 30923947 ID30221 U +
TCCTTACAATTTGAAGTAGCCAGGCTTCC
>7 dna:chromosome chromosome:NCBIM37:7:1:152524553:1 30923951 ID12523 U +
TACAATTTGAAGTAGCCAGGCTTCCAGTGT
>7 dna:chromosome chromosome:NCBIM37:7:1:152524553:1 30924229 ID34544 M +
TGAAATTATTGTATTGGCATCTTGTAAATT
>7 dna:chromosome chromosome:NCBIM37:7:1:152524553:1 30924329 ID20351 M +
TAGGTGTTGTGGTGGCTGACCGTGG
>7 dna:chromosome chromosome:NCBIM37:7:1:152524553:1 30924329 ID20352 M +
TAGGTGTTGTGGTGGCTGACCGTGGG
>7 dna:chromosome chromosome:NCBIM37:7:1:152524553:1 30924523 ID3032 U +
CCTGCAACAAGCTTTTCTCTCCAACATCTA
>7 dna:chromosome chromosome:NCBIM37:7:1:152524553:1 30924525 ID42878 U +
TGCAACAAGCTTTTCTCTCCAACATCTA
>7 dna:chromosome chromosome:NCBIM37:7:1:152524553:1 30924525 ID42879 U +
TGCAACAAGCTTTTCTCTCCAACATCTACC
>7 dna:chromosome chromosome:NCBIM37:7:1:152524553:1 30924557 ID53729 U +
TGGGATGTTCAACCATTTGAAATAGTTA
>7 dna:chromosome chromosome:NCBIM37:7:1:152524553:1 30924557 ID53730 U +
TGGGATGTTCAACCATTTGAAATAGTTAACC
>7 dna:chromosome chromosome:NCBIM37:7:1:152524553:1 30924651 ID51535 U +
TGGCACAGGTCCTCCGTATTGCTAAACGAA
>7 dna:chromosome chromosome:NCBIM37:7:1:152524553:1 30924754 ID54086 U +
TGGGCATTGTAGAGACATGGCAGGTTCTA
>7 dna:chromosome chromosome:NCBIM37:7:1:152524553:1 30925662 ID31811 U +
TCTCATTGTGGTCAGATACAAAAATGTA
>7 dna:chromosome chromosome:NCBIM37:7:1:152524553:1 30926717 ID4987 M +
GCCCTGGCTGTCCTGGAACTCACTTTGTA
>7 dna:chromosome chromosome:NCBIM37:7:1:152524553:1 30926717 ID11980 M -
TACAAAGTGAGTTCCAGGACAGCCAGGGC
>7 dna:chromosome chromosome:NCBIM37:7:1:152524553:1 30926730 ID49287 M +
TGGAACTCACTTTGTAGACCAGGCTGGCCT
>7 dna:chromosome chromosome:NCBIM37:7:1:152524553:1 30926736 ID25463 M +
TCACTTTGTAGACCAGGCTGGCCTCGAAC
>7 dna:chromosome chromosome:NCBIM37:7:1:152524553:1 30926736 ID25464 M +
TCACTTTGTAGACCAGGCTGGCCTCGAACT
