# Supplementary material for: proTRAC - a software for probabilistic piRNA cluster detection, visualization and analysis
Source: BMC Bioinformatics. 2012 Jan 10;13:5. doi: 10.1186/1471-2105-13-5 (PMC3293768; doi:10.1186/1471-2105-13-5)
Supplement: Additional file 5 — proTRAC results folder containing a picture and a FASTA file for each detected mouse cluster. After decompression, the folder can be opened as former session in proTRAC. Alternatively, each file can be opened separately with any standard text-editor or graphic-viewer respectively. [file 1471-2105-13-5-S5.ZIP › proTRAC_results_mouse/monodirectional_clusters/Cluster_114.fas]

>7 dna:chromosome chromosome:NCBIM37:7:1:152524553:1 48295023 ID9717 M +
TAAGAGCTTGTTCTTCAGGTGACTCTGTT
>7 dna:chromosome chromosome:NCBIM37:7:1:152524553:1 48296729 ID55526 M -
TGGTATTTGGATATTCCTTGGCTGAATC
>7 dna:chromosome chromosome:NCBIM37:7:1:152524553:1 48296861 ID14817 M -
TACTAAAAGGTAGAGGTCAATTTCTTTGG
>7 dna:chromosome chromosome:NCBIM37:7:1:152524553:1 48297082 ID28504 U -
TCCCATGTTGCCAAAACAATTCCTCAGTGT
>7 dna:chromosome chromosome:NCBIM37:7:1:152524553:1 48297197 ID12495 U -
TACAATGTTAAGTGTAAGAAAACTCCAGAA
>7 dna:chromosome chromosome:NCBIM37:7:1:152524553:1 48297272 ID714 M -
ACTCAGAAATCCGCCTGCCTCTGCCTCC
>7 dna:chromosome chromosome:NCBIM37:7:1:152524553:1 48297273 ID30589 M -
TCGAACTCAGAAATCCGCCTGCCTCTGCCTC
>7 dna:chromosome chromosome:NCBIM37:7:1:152524553:1 48297274 ID30588 M -
TCGAACTCAGAAATCCGCCTGCCTCTGCCT
>7 dna:chromosome chromosome:NCBIM37:7:1:152524553:1 48297276 ID30587 M -
TCGAACTCAGAAATCCGCCTGCCTCTGC
>7 dna:chromosome chromosome:NCBIM37:7:1:152524553:1 48297277 ID30586 M -
TCGAACTCAGAAATCCGCCTGCCTCTG
>7 dna:chromosome chromosome:NCBIM37:7:1:152524553:1 48297279 ID52172 M -
TGGCCTCGAACTCAGAAATCCGCCTGCCTC
>7 dna:chromosome chromosome:NCBIM37:7:1:152524553:1 48298165 ID2821 M -
CCCAGGGATGTCTCCATTTGAACCACTGG
>7 dna:chromosome chromosome:NCBIM37:7:1:152524553:1 48298243 ID22573 M -
TATCTGGGAAACCTGGACACAGGTGTTGCA
