# Supplementary material for: proTRAC - a software for probabilistic piRNA cluster detection, visualization and analysis
Source: BMC Bioinformatics. 2012 Jan 10;13:5. doi: 10.1186/1471-2105-13-5 (PMC3293768; doi:10.1186/1471-2105-13-5)
Supplement: Additional file 5 — proTRAC results folder containing a picture and a FASTA file for each detected mouse cluster. After decompression, the folder can be opened as former session in proTRAC. Alternatively, each file can be opened separately with any standard text-editor or graphic-viewer respectively. [file 1471-2105-13-5-S5.ZIP › proTRAC_results_mouse/monodirectional_clusters/Cluster_116.fas]

>7 dna:chromosome chromosome:NCBIM37:7:1:152524553:1 53089817 ID34057 U +
TGAAAGCCACAGCCGCTCCAGCATCTCAATC
>7 dna:chromosome chromosome:NCBIM37:7:1:152524553:1 53090266 ID64816 U +
TTCACCCAGAACCTGCAACTGCCCAGGATC
>7 dna:chromosome chromosome:NCBIM37:7:1:152524553:1 53090408 ID47867 M +
TGCTGCAGAAATGACAGCCATTGTAACTGTC
>7 dna:chromosome chromosome:NCBIM37:7:1:152524553:1 53090826 ID4987 M +
GCCCTGGCTGTCCTGGAACTCACTTTGTA
>7 dna:chromosome chromosome:NCBIM37:7:1:152524553:1 53090826 ID11980 M -
TACAAAGTGAGTTCCAGGACAGCCAGGGC
>7 dna:chromosome chromosome:NCBIM37:7:1:152524553:1 53090839 ID49287 M +
TGGAACTCACTTTGTAGACCAGGCTGGCCT
>7 dna:chromosome chromosome:NCBIM37:7:1:152524553:1 53090868 ID66325 M +
TTGAACTCAGAAATCTGCCTGCCTCTGCC
>7 dna:chromosome chromosome:NCBIM37:7:1:152524553:1 53090868 ID66326 M +
TTGAACTCAGAAATCTGCCTGCCTCTGCCTC
>7 dna:chromosome chromosome:NCBIM37:7:1:152524553:1 53090871 ID207 M +
AACTCAGAAATCTGCCTGCCTCTGCCTCC
>7 dna:chromosome chromosome:NCBIM37:7:1:152524553:1 53093186 ID47770 U +
TGCTGACTAGAAAGCTTCAGAGACCTGCCT
>7 dna:chromosome chromosome:NCBIM37:7:1:152524553:1 53093685 ID4987 M +
GCCCTGGCTGTCCTGGAACTCACTTTGTA
>7 dna:chromosome chromosome:NCBIM37:7:1:152524553:1 53093685 ID11980 M -
TACAAAGTGAGTTCCAGGACAGCCAGGGC
>7 dna:chromosome chromosome:NCBIM37:7:1:152524553:1 53093698 ID49287 M +
TGGAACTCACTTTGTAGACCAGGCTGGCCT
>7 dna:chromosome chromosome:NCBIM37:7:1:152524553:1 53093704 ID25463 M +
TCACTTTGTAGACCAGGCTGGCCTCGAAC
>7 dna:chromosome chromosome:NCBIM37:7:1:152524553:1 53093704 ID25464 M +
TCACTTTGTAGACCAGGCTGGCCTCGAACT
>7 dna:chromosome chromosome:NCBIM37:7:1:152524553:1 53093766 ID53798 M +
TGGGATTAAAGGCGTGCGCCACCACGCCCA
>7 dna:chromosome chromosome:NCBIM37:7:1:152524553:1 53093766 ID53799 M +
TGGGATTAAAGGCGTGCGCCACCACGCCCAG
