# Supplementary material for: proTRAC - a software for probabilistic piRNA cluster detection, visualization and analysis
Source: BMC Bioinformatics. 2012 Jan 10;13:5. doi: 10.1186/1471-2105-13-5 (PMC3293768; doi:10.1186/1471-2105-13-5)
Supplement: Additional file 5 — proTRAC results folder containing a picture and a FASTA file for each detected mouse cluster. After decompression, the folder can be opened as former session in proTRAC. Alternatively, each file can be opened separately with any standard text-editor or graphic-viewer respectively. [file 1471-2105-13-5-S5.ZIP › proTRAC_results_mouse/monodirectional_clusters/Cluster_117.fas]

>7 dna:chromosome chromosome:NCBIM37:7:1:152524553:1 60162163 ID15020 U +
TACTAGGAAATGTTCCTTTGACTCAAACTGC
>7 dna:chromosome chromosome:NCBIM37:7:1:152524553:1 60162166 ID18926 U +
TAGGAAATGTTCCTTTGACTCAAACTGCAC
>7 dna:chromosome chromosome:NCBIM37:7:1:152524553:1 60162201 ID37735 U +
TGACTGGATATGCTCAGAGATGACCTGGAA
>7 dna:chromosome chromosome:NCBIM37:7:1:152524553:1 60162293 ID44654 U +
TGCATTTGCTTATATGAATCCAGCCTAATG
>7 dna:chromosome chromosome:NCBIM37:7:1:152524553:1 60162302 ID64329 U +
TTATATGAATCCAGCCTAATGGAAGAGGA
>7 dna:chromosome chromosome:NCBIM37:7:1:152524553:1 60162376 ID8343 M +
TAACAAAAATCCGGGCCTCCTTTCTGGAG
>7 dna:chromosome chromosome:NCBIM37:7:1:152524553:1 60162405 ID829 U +
AGAAATGATGATATGAGTTACGTGATGCTCC
>7 dna:chromosome chromosome:NCBIM37:7:1:152524553:1 60162597 ID55520 U +
TGGTATTTCAAAACTGCTGGTGCTATTCTT
>7 dna:chromosome chromosome:NCBIM37:7:1:152524553:1 60162604 ID24131 U +
TCAAAACTGCTGGTGCTATTCTTTTTTGC
>7 dna:chromosome chromosome:NCBIM37:7:1:152524553:1 60162832 ID12139 U +
TACAACTATTCAGCATGTCTGTTTCCCTGCC
>7 dna:chromosome chromosome:NCBIM37:7:1:152524553:1 60162980 ID67881 U +
TTGTGACTGGAATTAGTGGCAGTAGCCCC
>7 dna:chromosome chromosome:NCBIM37:7:1:152524553:1 60162981 ID59109 U +
TGTGACTGGAATTAGTGGCAGTAGCCCCAAA
>7 dna:chromosome chromosome:NCBIM37:7:1:152524553:1 60163028 ID9141 U +
TAACTATAGCAATGAACCAAATTATTCAATT
>7 dna:chromosome chromosome:NCBIM37:7:1:152524553:1 60163146 ID59618 U +
TGTGCATGGATATACACCATAGATATGGTCC
>7 dna:chromosome chromosome:NCBIM37:7:1:152524553:1 60163359 ID31156 U +
TCTAAACTGAGGTGACAGAGCCTGGTGTC
>7 dna:chromosome chromosome:NCBIM37:7:1:152524553:1 60163390 ID39233 U +
TGAGCAGAATTCAGTCTGGCAGCCTGGGA
>7 dna:chromosome chromosome:NCBIM37:7:1:152524553:1 60163503 ID53363 U +
TGGGAGATGAGGCCATGGATTTGACTGC
>7 dna:chromosome chromosome:NCBIM37:7:1:152524553:1 60163503 ID53364 U +
TGGGAGATGAGGCCATGGATTTGACTGCT
>7 dna:chromosome chromosome:NCBIM37:7:1:152524553:1 60163544 ID49263 U +
TGGAACGCTATTTCTGGATTTGACTGTCAGC
>7 dna:chromosome chromosome:NCBIM37:7:1:152524553:1 60163552 ID23935 U +
TATTTCTGGATTTGACTGTCAGCTTGAGT
>7 dna:chromosome chromosome:NCBIM37:7:1:152524553:1 60163554 ID68484 U +
TTTCTGGATTTGACTGTCAGCTTGAGTGG
>7 dna:chromosome chromosome:NCBIM37:7:1:152524553:1 60163554 ID68485 U +
TTTCTGGATTTGACTGTCAGCTTGAGTGGA
>7 dna:chromosome chromosome:NCBIM37:7:1:152524553:1 60163555 ID66078 U +
TTCTGGATTTGACTGTCAGCTTGAGTGGA
>7 dna:chromosome chromosome:NCBIM37:7:1:152524553:1 60163608 ID59208 U +
TGTGAGCTGATTATAAAAGTTCCCTGTGTGT
>7 dna:chromosome chromosome:NCBIM37:7:1:152524553:1 60163610 ID39540 U +
TGAGCTGATTATAAAAGTTCCCTGTGTGT
>7 dna:chromosome chromosome:NCBIM37:7:1:152524553:1 60163650 ID66981 U +
TTGGAAAAAGTTCTTTCCTACCTCAGATG
>7 dna:chromosome chromosome:NCBIM37:7:1:152524553:1 60163651 ID48735 U +
TGGAAAAAGTTCTTTCCTACCTCAGATGAGC
>7 dna:chromosome chromosome:NCBIM37:7:1:152524553:1 60163677 ID39202 U +
TGAGCACCGTAAGCTTCCTGGG
>7 dna:chromosome chromosome:NCBIM37:7:1:152524553:1 60163711 ID39639 U +
TGAGGAAAAGGGAAAATTCTGCTGGG
>7 dna:chromosome chromosome:NCBIM37:7:1:152524553:1 60163805 ID32295 U +
TCTGAGGTCTGGACTTGTGTTTTTCTGTGT
>7 dna:chromosome chromosome:NCBIM37:7:1:152524553:1 60163901 ID23365 U +
TATTAAGCCAAACTACAAATATTCTATAGT
>7 dna:chromosome chromosome:NCBIM37:7:1:152524553:1 60163903 ID63710 U +
TTAAGCCAAACTACAAATATTCTATAGTGT
>7 dna:chromosome chromosome:NCBIM37:7:1:152524553:1 60163903 ID63711 U +
TTAAGCCAAACTACAAATATTCTATAGTGTC
>7 dna:chromosome chromosome:NCBIM37:7:1:152524553:1 60163914 ID12028 U +
TACAAATATTCTATAGTGTCTACCTT
>7 dna:chromosome chromosome:NCBIM37:7:1:152524553:1 60163914 ID12029 U +
TACAAATATTCTATAGTGTCTACCTTGAA
>7 dna:chromosome chromosome:NCBIM37:7:1:152524553:1 60163948 ID16217 U +
TAGAAATGCAATTGGTATATCATATGGAGC
>7 dna:chromosome chromosome:NCBIM37:7:1:152524553:1 60163954 ID43513 U +
TGCAATTGGTATATCATATGGAGCATTTTC
>7 dna:chromosome chromosome:NCBIM37:7:1:152524553:1 60163960 ID55415 U +
TGGTATATCATATGGAGCATTTTCACCAG
>7 dna:chromosome chromosome:NCBIM37:7:1:152524553:1 60164014 ID25902 U +
TCAGGTATTAAGAGGTTGCAGACAATGGA
>7 dna:chromosome chromosome:NCBIM37:7:1:152524553:1 60164022 ID9754 U +
TAAGAGGTTGCAGACAATGGATGAGGGA
>7 dna:chromosome chromosome:NCBIM37:7:1:152524553:1 60164113 ID1409 U +
ATATCCAGAAATATTGCTCTGTCTACACAA
>7 dna:chromosome chromosome:NCBIM37:7:1:152524553:1 60164114 ID22412 U +
TATCCAGAAATATTGCTCTGTCTACACAA
>7 dna:chromosome chromosome:NCBIM37:7:1:152524553:1 60164114 ID22413 U +
TATCCAGAAATATTGCTCTGTCTACACAAG
>7 dna:chromosome chromosome:NCBIM37:7:1:152524553:1 60164114 ID22414 U +
TATCCAGAAATATTGCTCTGTCTACACAAGC
>7 dna:chromosome chromosome:NCBIM37:7:1:152524553:1 60164115 ID1439 U +
ATCCAGAAATATTGCTCTGTCTACACAAG
>7 dna:chromosome chromosome:NCBIM37:7:1:152524553:1 60164115 ID1440 U +
ATCCAGAAATATTGCTCTGTCTACACAAGC
>7 dna:chromosome chromosome:NCBIM37:7:1:152524553:1 60164116 ID27480 U +
TCCAGAAATATTGCTCTGTCTACACAAG
>7 dna:chromosome chromosome:NCBIM37:7:1:152524553:1 60164116 ID27481 U +
TCCAGAAATATTGCTCTGTCTACACAAGC
>7 dna:chromosome chromosome:NCBIM37:7:1:152524553:1 60164116 ID27482 U +
TCCAGAAATATTGCTCTGTCTACACAAGCT
>7 dna:chromosome chromosome:NCBIM37:7:1:152524553:1 60164125 ID1636 U +
ATTGCTCTGTCTACACAAG
>7 dna:chromosome chromosome:NCBIM37:7:1:152524553:1 60164148 ID1771 U +
CAAGACAGTCAGGTTGGCAAAACAGTAAA
>7 dna:chromosome chromosome:NCBIM37:7:1:152524553:1 60164162 ID51258 U +
TGGCAAAACAGTAAAAGATAGAACTCTTC
>7 dna:chromosome chromosome:NCBIM37:7:1:152524553:1 60164173 ID6830 U +
TAAAAGATAGAACTCTTCACACGAGGTGC
>7 dna:chromosome chromosome:NCBIM37:7:1:152524553:1 60164173 ID6831 U +
TAAAAGATAGAACTCTTCACACGAGGTGCT
>7 dna:chromosome chromosome:NCBIM37:7:1:152524553:1 60164173 ID6832 U +
TAAAAGATAGAACTCTTCACACGAGGTGCTG
>7 dna:chromosome chromosome:NCBIM37:7:1:152524553:1 60164173 ID6833 U +
TAAAAGATAGAACTCTTCACACGAGGTGCTGT
>7 dna:chromosome chromosome:NCBIM37:7:1:152524553:1 60164180 ID16367 U +
TAGAACTCTTCACACGAGGTGCTGTTAC
>7 dna:chromosome chromosome:NCBIM37:7:1:152524553:1 60164180 ID16368 U +
TAGAACTCTTCACACGAGGTGCTGTTACTA
>7 dna:chromosome chromosome:NCBIM37:7:1:152524553:1 60164188 ID64778 U +
TTCACACGAGGTGCTGTTACTACAGCAGAGT
>7 dna:chromosome chromosome:NCBIM37:7:1:152524553:1 60164205 ID14938 U +
TACTACAGCAGAGTAAGTGGATCCATGGA
>7 dna:chromosome chromosome:NCBIM37:7:1:152524553:1 60164205 ID14939 U +
TACTACAGCAGAGTAAGTGGATCCATGGAC
>7 dna:chromosome chromosome:NCBIM37:7:1:152524553:1 60164208 ID12982 U +
TACAGCAGAGTAAGTGGATCCATGGACGC
>7 dna:chromosome chromosome:NCBIM37:7:1:152524553:1 60164255 ID19279 U +
TAGGAGACTCGGTATTCCCTGTGTGGTT
>7 dna:chromosome chromosome:NCBIM37:7:1:152524553:1 60164255 ID19280 U +
TAGGAGACTCGGTATTCCCTGTGTGGTTC
>7 dna:chromosome chromosome:NCBIM37:7:1:152524553:1 60164306 ID51425 U +
TGGCAAGTAACTCTTCCTGGTGAGCTTCA
>7 dna:chromosome chromosome:NCBIM37:7:1:152524553:1 60164306 ID51426 U +
TGGCAAGTAACTCTTCCTGGTGAGCTTCAA
>7 dna:chromosome chromosome:NCBIM37:7:1:152524553:1 60164390 ID20838 U +
TAGTCCAAATCAGATTTGGGGACCTCTGG
>7 dna:chromosome chromosome:NCBIM37:7:1:152524553:1 60164390 ID20839 U +
TAGTCCAAATCAGATTTGGGGACCTCTGGG
>7 dna:chromosome chromosome:NCBIM37:7:1:152524553:1 60164434 ID65233 U +
TTCCACTGTGACAGTTTCTGCAGCCTCCTT
>7 dna:chromosome chromosome:NCBIM37:7:1:152524553:1 60164476 ID59779 U +
TGTGCTTGGGGCTGCTTCATCCCA
>7 dna:chromosome chromosome:NCBIM37:7:1:152524553:1 60164512 ID34639 U +
TGAACACACCTCTGGTGTGCTGAAGGT
>7 dna:chromosome chromosome:NCBIM37:7:1:152524553:1 60164524 ID56358 U +
TGGTGTGCTGAAGGTTCTTTTGGTACTGA
>7 dna:chromosome chromosome:NCBIM37:7:1:152524553:1 60164565 ID65635 U +
TTCCTTTGATATTAATGGTGCTCCAGGGC
>7 dna:chromosome chromosome:NCBIM37:7:1:152524553:1 60164623 ID2580 U +
CCAAACAGTTTTGTAAATAAAAAGGAAAGGCC
>7 dna:chromosome chromosome:NCBIM37:7:1:152524553:1 60164634 ID57210 U +
TGTAAATAAAAAGGAAAGGCCATTTGGAAA
>7 dna:chromosome chromosome:NCBIM37:7:1:152524553:1 60164650 ID3000 U -
CCTCGTAACAGCAGGATTTTCCAAATGGCCT
>7 dna:chromosome chromosome:NCBIM37:7:1:152524553:1 60164652 ID4963 U +
GCCATTTGGAAAATCCTGCTGTTACGAG
>7 dna:chromosome chromosome:NCBIM37:7:1:152524553:1 60164668 ID48092 U +
TGCTGTTACGAGGATGTTTTTTATGTCCT
>7 dna:chromosome chromosome:NCBIM37:7:1:152524553:1 60164674 ID14607 U +
TACGAGGATGTTTTTTATGTCCTCCCAGA
>7 dna:chromosome chromosome:NCBIM37:7:1:152524553:1 60164696 ID845 M -
AGAAGGCAGCCTTCTGGGA
>7 dna:chromosome chromosome:NCBIM37:7:1:152524553:1 60164922 ID4357 U +
GAGAAGACAGGAAACATCAAAATGCTT
>7 dna:chromosome chromosome:NCBIM37:7:1:152524553:1 60164938 ID24167 U +
TCAAAATGCTTTGTCTGGCATATGCCATT
>7 dna:chromosome chromosome:NCBIM37:7:1:152524553:1 60164938 ID24168 U +
TCAAAATGCTTTGTCTGGCATATGCCATTCC
>7 dna:chromosome chromosome:NCBIM37:7:1:152524553:1 60165003 ID2443 U +
CAGTATGTTTGCAGTGTGCATTTGT
>7 dna:chromosome chromosome:NCBIM37:7:1:152524553:1 60165003 ID2444 U +
CAGTATGTTTGCAGTGTGCATTTGTGTGT
>7 dna:chromosome chromosome:NCBIM37:7:1:152524553:1 60165006 ID23312 U +
TATGTTTGCAGTGTGCATTTGTGTGTGTT
>7 dna:chromosome chromosome:NCBIM37:7:1:152524553:1 60165008 ID61209 U +
TGTTTGCAGTGTGCATTTGTGTGTGTTT
>7 dna:chromosome chromosome:NCBIM37:7:1:152524553:1 60165035 ID58222 U +
TGTCAGATTCACAGACCTCGCTCCCTAAA
>7 dna:chromosome chromosome:NCBIM37:7:1:152524553:1 60165056 ID28708 U +
TCCCTAAAGAAATGAGTGAATAGAGCACC
>7 dna:chromosome chromosome:NCBIM37:7:1:152524553:1 60165123 ID23844 M +
TATTTACATATCAAATGTTATCCACTTTC
>7 dna:chromosome chromosome:NCBIM37:7:1:152524553:1 60165133 ID24412 U +
TCAAATGTTATCCACTTTCTAGGTTTCCC
>7 dna:chromosome chromosome:NCBIM37:7:1:152524553:1 60165163 ID22639 U +
TATGAAAACCCTCTATTCACTCCACCTGT
>7 dna:chromosome chromosome:NCBIM37:7:1:152524553:1 60165165 ID33445 U +
TGAAAACCCTCTATTCACTCCACCTGTTCACC
>7 dna:chromosome chromosome:NCBIM37:7:1:152524553:1 60165277 ID65226 U +
TTCCACTGATGCCTCTGCTACATATGCAGCA
>7 dna:chromosome chromosome:NCBIM37:7:1:152524553:1 60165315 ID54590 U +
TGGGTCTCGCTATATGTATTGTTTGG
>7 dna:chromosome chromosome:NCBIM37:7:1:152524553:1 60165315 ID54591 U +
TGGGTCTCGCTATATGTATTGTTTGGTTGG
>7 dna:chromosome chromosome:NCBIM37:7:1:152524553:1 60165379 ID26251 U +
TCATATTGTGATTCCTTCTATGAGGCTGC
>7 dna:chromosome chromosome:NCBIM37:7:1:152524553:1 60165495 ID27849 U +
TCCATATTTGATGGACATTGGCAGAGCCTC
>7 dna:chromosome chromosome:NCBIM37:7:1:152524553:1 60165499 ID23959 U +
TATTTGATGGACATTGGCAGAGCCTCTC
>7 dna:chromosome chromosome:NCBIM37:7:1:152524553:1 60165572 ID27913 U +
TCCATGATAATGTCTGGATTTGGTGATTG
>7 dna:chromosome chromosome:NCBIM37:7:1:152524553:1 60165572 ID27914 U +
TCCATGATAATGTCTGGATTTGGTGATTGT
>7 dna:chromosome chromosome:NCBIM37:7:1:152524553:1 60165576 ID40790 U +
TGATAATGTCTGGATTTGGTGATTGTATA
>7 dna:chromosome chromosome:NCBIM37:7:1:152524553:1 60165643 ID65605 U +
TTCCTTCAGTCTGTGCTGCACATTTTGT
>7 dna:chromosome chromosome:NCBIM37:7:1:152524553:1 60165740 ID66160 U +
TTCTTCTGAGTTTCATGTGGTTTGTAAAT
>7 dna:chromosome chromosome:NCBIM37:7:1:152524553:1 60165776 ID54497 U +
TGGGTATCCCGAGTTCCGGGGCTAATA
>7 dna:chromosome chromosome:NCBIM37:7:1:152524553:1 60166030 ID34707 U +
TGAACATACTGGTGCATGTGTTCTTAATATC
>7 dna:chromosome chromosome:NCBIM37:7:1:152524553:1 60166103 ID56594 U +
TGGTTCCTCATTGCTGTACTATTACACATT
>7 dna:chromosome chromosome:NCBIM37:7:1:152524553:1 60166113 ID66951 U +
TTGCTGTACTATTACACATTGCTGTACTATG
>7 dna:chromosome chromosome:NCBIM37:7:1:152524553:1 60166114 ID47994 U +
TGCTGTACTATTACACATTGCTGTACTA
>7 dna:chromosome chromosome:NCBIM37:7:1:152524553:1 60166114 ID47995 U +
TGCTGTACTATTACACATTGCTGTACTATGT
>7 dna:chromosome chromosome:NCBIM37:7:1:152524553:1 60166142 ID59546 U +
TGTGCAATTTTCTAAAAAACTATCAAACTGA
>7 dna:chromosome chromosome:NCBIM37:7:1:152524553:1 60166152 ID31131 U +
TCTAAAAAACTATCAAACTGATTTCCA
>7 dna:chromosome chromosome:NCBIM37:7:1:152524553:1 60166358 ID33182 U +
TCTTTAGGTGATTCTCAGCCACTTGGTATTC
>7 dna:chromosome chromosome:NCBIM37:7:1:152524553:1 60166362 ID20215 U +
TAGGTGATTCTCAGCCACTTGGTATTCCTC
>7 dna:chromosome chromosome:NCBIM37:7:1:152524553:1 60166362 ID20216 U +
TAGGTGATTCTCAGCCACTTGGTATTCCTCA
>7 dna:chromosome chromosome:NCBIM37:7:1:152524553:1 60166371 ID3415 M +
CTCAGCCACTTGGTATTCCTCAGTTGAGAA
>7 dna:chromosome chromosome:NCBIM37:7:1:152524553:1 60166431 ID10961 U +
TAATAGGTTAATTTCTTTCTCCAGAGTCTA
>7 dna:chromosome chromosome:NCBIM37:7:1:152524553:1 60166485 ID50864 U +
TGGATATTAGCGCTTTGTCAGATGTAGGA
>7 dna:chromosome chromosome:NCBIM37:7:1:152524553:1 60166509 ID19593 M +
TAGGATTGGTAAAGATCATTCC
>7 dna:chromosome chromosome:NCBIM37:7:1:152524553:1 60166544 ID48121 U +
TGCTGTTTTGTCCTATTACAGAAGCTTTGC
>7 dna:chromosome chromosome:NCBIM37:7:1:152524553:1 60166544 ID48122 U +
TGCTGTTTTGTCCTATTACAGAAGCTTTGCA
>7 dna:chromosome chromosome:NCBIM37:7:1:152524553:1 60166545 ID5242 U +
GCTGTTTTGTCCTATTACAGAAGCTTTGC
>7 dna:chromosome chromosome:NCBIM37:7:1:152524553:1 60166547 ID61318 U +
TGTTTTGTCCTATTACAGAAGCTTTGCAAT
>7 dna:chromosome chromosome:NCBIM37:7:1:152524553:1 60166576 ID68901 M +
TTTTATGAGGTCCCATTTGTCAATTCTTGA
>7 dna:chromosome chromosome:NCBIM37:7:1:152524553:1 60166616 ID10118 U +
TAAGCTATTAGTGCTCTGTTACGGAAAGT
>7 dna:chromosome chromosome:NCBIM37:7:1:152524553:1 60166621 ID23465 U +
TATTAGTGCTCTGTTACGGAAAGTTCGCT
>7 dna:chromosome chromosome:NCBIM37:7:1:152524553:1 60166624 ID21080 U +
TAGTGCTCTGTTACGGAAAGTTCGCTGT
>7 dna:chromosome chromosome:NCBIM37:7:1:152524553:1 60166624 ID21081 U +
TAGTGCTCTGTTACGGAAAGTTCGCTGTG
>7 dna:chromosome chromosome:NCBIM37:7:1:152524553:1 60166632 ID60514 U +
TGTTACGGAAAGTTCGCTGTGCCCACATGC
>7 dna:chromosome chromosome:NCBIM37:7:1:152524553:1 60166632 ID60515 U +
TGTTACGGAAAGTTCGCTGTGCCCACATGCTC
>7 dna:chromosome chromosome:NCBIM37:7:1:152524553:1 60166635 ID14707 U +
TACGGAAAGTTCGCTGTGCCCACATGCTC
>7 dna:chromosome chromosome:NCBIM37:7:1:152524553:1 60166642 ID2535 U -
CATGTGGGCACAGCGAACT
>7 dna:chromosome chromosome:NCBIM37:7:1:152524553:1 60166800 ID33008 U +
TCTTCTACAAGCTAAGTGCCAATTGATCTG
>7 dna:chromosome chromosome:NCBIM37:7:1:152524553:1 60166805 ID12249 U +
TACAAGCTAAGTGCCAATTGATCTGGCACCA
>7 dna:chromosome chromosome:NCBIM37:7:1:152524553:1 60166839 ID6250 U +
GTTGAAAATGATGTCTTTTGTCCACTG
>7 dna:chromosome chromosome:NCBIM37:7:1:152524553:1 60166841 ID33717 U +
TGAAAATGATGTCTTTTGTCCACTGGATTG
>7 dna:chromosome chromosome:NCBIM37:7:1:152524553:1 60167273 ID25704 U +
TCAGATACAGATATAAGAACTTCATACTTGC
>7 dna:chromosome chromosome:NCBIM37:7:1:152524553:1 60167305 ID11548 U +
TAATTAGAGTCACACTACGGTGTTTTATATTA
>7 dna:chromosome chromosome:NCBIM37:7:1:152524553:1 60167330 ID22072 U +
TATATTATTTGTGGACTATTGTGAAGGG
>7 dna:chromosome chromosome:NCBIM37:7:1:152524553:1 60167348 ID67872 U +
TTGTGAAGGGTGTTGTTTACCTAATTCCT
>7 dna:chromosome chromosome:NCBIM37:7:1:152524553:1 60167378 ID31704 U +
TCTCAGCCTGTTTATTCTTTATGTTGAGGA
>7 dna:chromosome chromosome:NCBIM37:7:1:152524553:1 60167392 ID66218 U +
TTCTTTATGTTGAGGAAGCCCATTTGGA
>7 dna:chromosome chromosome:NCBIM37:7:1:152524553:1 60167392 ID66219 U +
TTCTTTATGTTGAGGAAGCCCATTTGGACA
>7 dna:chromosome chromosome:NCBIM37:7:1:152524553:1 60167423 ID30059 U +
TCCTGCTGTTACAAGGATGTTTCATATGTC
>7 dna:chromosome chromosome:NCBIM37:7:1:152524553:1 60167454 ID845 M -
AGAAGGCAGCCTTCTGGGA
>7 dna:chromosome chromosome:NCBIM37:7:1:152524553:1 60167530 ID65164 U +
TTCCAAATTGAATGAAAAATCTTGTCAGC
>7 dna:chromosome chromosome:NCBIM37:7:1:152524553:1 60167576 ID15885 U +
TACTTTTATTCAGGTGTGTCTTCTTAGC
>7 dna:chromosome chromosome:NCBIM37:7:1:152524553:1 60167576 ID15886 U +
TACTTTTATTCAGGTGTGTCTTCTTAGCC
>7 dna:chromosome chromosome:NCBIM37:7:1:152524553:1 60167597 ID32866 U +
TCTTAGCCTGGTGTGGTAGGAAACCCATACT
>7 dna:chromosome chromosome:NCBIM37:7:1:152524553:1 60168013 ID21243 U +
TAGTTCCAATGTCAAGAAAGAGATGAG
>7 dna:chromosome chromosome:NCBIM37:7:1:152524553:1 60168074 ID36957 U +
TGACATGAAGCCCAATCCC
>7 dna:chromosome chromosome:NCBIM37:7:1:152524553:1 60168401 ID52672 U +
TGGCTTTAAAATTCCTGGTGTTTGACAA
>7 dna:chromosome chromosome:NCBIM37:7:1:152524553:1 60168407 ID7235 U +
TAAAATTCCTGGTGTTTGACAATGCACACC
>7 dna:chromosome chromosome:NCBIM37:7:1:152524553:1 60168601 ID16331 U +
TAGAACCTTGAAGAAATTGGTCCTATTCCT
>7 dna:chromosome chromosome:NCBIM37:7:1:152524553:1 60168719 ID23420 U +
TATTACTTACCAGGAGTGCACATCTTCAC
