# Supplementary material for: proTRAC - a software for probabilistic piRNA cluster detection, visualization and analysis
Source: BMC Bioinformatics. 2012 Jan 10;13:5. doi: 10.1186/1471-2105-13-5 (PMC3293768; doi:10.1186/1471-2105-13-5)
Supplement: Additional file 5 — proTRAC results folder containing a picture and a FASTA file for each detected mouse cluster. After decompression, the folder can be opened as former session in proTRAC. Alternatively, each file can be opened separately with any standard text-editor or graphic-viewer respectively. [file 1471-2105-13-5-S5.ZIP › proTRAC_results_mouse/monodirectional_clusters/Cluster_120.fas]

>7 dna:chromosome chromosome:NCBIM37:7:1:152524553:1 80275758 ID49131 U +
TGGAAATGACCTGGGGTCAAAGAATTTAGTT
>7 dna:chromosome chromosome:NCBIM37:7:1:152524553:1 80276122 ID46521 U +
TGCCTTCATGTGACCACCTTGTGTTT
>7 dna:chromosome chromosome:NCBIM37:7:1:152524553:1 80277098 ID29727 U +
TCCTCATCTTTCTGTGTCTAGATCTCTTG
>7 dna:chromosome chromosome:NCBIM37:7:1:152524553:1 80277416 ID13121 U +
TACAGTGAGCATTTTACACCTCTTTAG
>7 dna:chromosome chromosome:NCBIM37:7:1:152524553:1 80277615 ID32369 U +
TCTGATGGTAGTCTGCAAAACTCAGGAGA
>7 dna:chromosome chromosome:NCBIM37:7:1:152524553:1 80277879 ID13363 U +
TACATGAGTTTGAGGACTGTGAACCCCTC
>7 dna:chromosome chromosome:NCBIM37:7:1:152524553:1 80277932 ID7458 U +
TAAACGTGGTTTGCCTTTTCGTTTATTTAG
>7 dna:chromosome chromosome:NCBIM37:7:1:152524553:1 80277969 ID63509 U +
TTAAAAGTCTAAATGATGAAGCTAGAGTGA
>7 dna:chromosome chromosome:NCBIM37:7:1:152524553:1 80278135 ID2486 U +
CATAGACATATAGAAATATAAACACCC
>7 dna:chromosome chromosome:NCBIM37:7:1:152524553:1 80278137 ID16884 U +
TAGACATATAGAAATATAAACACCCATGTAC
>7 dna:chromosome chromosome:NCBIM37:7:1:152524553:1 80278232 ID58502 U +
TGTCCTAATGGTTGCATATAAACACAG
>7 dna:chromosome chromosome:NCBIM37:7:1:152524553:1 80278329 ID30643 U +
TCGACACAGATCTCCGTGTCCAAGCTGTGA
>7 dna:chromosome chromosome:NCBIM37:7:1:152524553:1 80278412 ID6966 U +
TAAAAGGTGTTGCCAGGGCAAGCAATCTTGT
>7 dna:chromosome chromosome:NCBIM37:7:1:152524553:1 80278449 ID3686 U +
CTGTTAAACAGTTCTAATGGGTTTTC
>7 dna:chromosome chromosome:NCBIM37:7:1:152524553:1 80278578 ID23867 U +
TATTTAGGTTCGCACCAGATCCTCTGTGTTT
>7 dna:chromosome chromosome:NCBIM37:7:1:152524553:1 80278686 ID64426 U +
TTATTAGGAATCTCCTTCTGTTGGGATGT
>7 dna:chromosome chromosome:NCBIM37:7:1:152524553:1 80278947 ID65614 U +
TTCCTTCTGGTGAAATCTTTTAGTTCAGG
>7 dna:chromosome chromosome:NCBIM37:7:1:152524553:1 80279023 ID19642 U +
TAGGCAATTTATTTGTAAAATTGTGTTTTG
>7 dna:chromosome chromosome:NCBIM37:7:1:152524553:1 80279051 ID45175 U +
TGCCACGTGCCTTCAAGCGTTCTGTGCAC
>7 dna:chromosome chromosome:NCBIM37:7:1:152524553:1 80279451 ID59192 M +
TGTGAGCATCCACTTCTGTATTTGCCAGG
>7 dna:chromosome chromosome:NCBIM37:7:1:152524553:1 80279453 ID39272 M +
TGAGCATCCACTTCTGTATTTGCCAGGC
>7 dna:chromosome chromosome:NCBIM37:7:1:152524553:1 80279681 ID6462 U +
TAAAAAGCCCTGATGATGCTCCACGG
>7 dna:chromosome chromosome:NCBIM37:7:1:152524553:1 80279681 ID6463 U +
TAAAAAGCCCTGATGATGCTCCACGGT
>7 dna:chromosome chromosome:NCBIM37:7:1:152524553:1 80279681 ID6464 U +
TAAAAAGCCCTGATGATGCTCCACGGTA
>7 dna:chromosome chromosome:NCBIM37:7:1:152524553:1 80279681 ID6465 U +
TAAAAAGCCCTGATGATGCTCCACGGTAA
>7 dna:chromosome chromosome:NCBIM37:7:1:152524553:1 80279691 ID41666 U +
TGATGATGCTCCACGGTAATATCTACAC
>7 dna:chromosome chromosome:NCBIM37:7:1:152524553:1 80279700 ID27367 U +
TCCACGGTAATATCTACACTGGGAAGGTA
>7 dna:chromosome chromosome:NCBIM37:7:1:152524553:1 80279700 ID27368 U +
TCCACGGTAATATCTACACTGGGAAGGTAG
>7 dna:chromosome chromosome:NCBIM37:7:1:152524553:1 80279869 ID65486 U +
TTCCTACAGAGGAGCCAGGTTTAGTACC
>7 dna:chromosome chromosome:NCBIM37:7:1:152524553:1 80279917 ID30325 U +
TCCTTCTAGTTTAGGAATCTGATACTTTC
>7 dna:chromosome chromosome:NCBIM37:7:1:152524553:1 80279928 ID19057 U +
TAGGAATCTGATACTTTCTTCCAGGAGCC
>7 dna:chromosome chromosome:NCBIM37:7:1:152524553:1 80279928 ID19058 U +
TAGGAATCTGATACTTTCTTCCAGGAGCCT
>7 dna:chromosome chromosome:NCBIM37:7:1:152524553:1 80279968 ID19700 U +
TAGGCATCATGTATACGCAGACATTATAGT
>7 dna:chromosome chromosome:NCBIM37:7:1:152524553:1 80279994 ID20698 U +
TAGTATACTCATGAGGTTTGAAATAGATA
>7 dna:chromosome chromosome:NCBIM37:7:1:152524553:1 80280028 ID11317 U +
TAATGATTGACGTACTACATATGTGCC
>7 dna:chromosome chromosome:NCBIM37:7:1:152524553:1 80280028 ID11318 U +
TAATGATTGACGTACTACATATGTGCCCC
>7 dna:chromosome chromosome:NCBIM37:7:1:152524553:1 80280031 ID42278 U +
TGATTGACGTACTACATATGTGCCCC
>7 dna:chromosome chromosome:NCBIM37:7:1:152524553:1 80280035 ID37503 U +
TGACGTACTACATATGTGCCCCTGCACGCTT
>7 dna:chromosome chromosome:NCBIM37:7:1:152524553:1 80280038 ID3201 U +
CGTACTACATATGTGCCCCTGCACGC
>7 dna:chromosome chromosome:NCBIM37:7:1:152524553:1 80280065 ID40094 U +
TGAGTACACGTGCACACAAAACAGTTCTC
>7 dna:chromosome chromosome:NCBIM37:7:1:152524553:1 80280071 ID2074 U +
CACGTGCACACAAAACAGTTCTCCAGA
>7 dna:chromosome chromosome:NCBIM37:7:1:152524553:1 80280131 ID16059 U +
TAGAAACTTCTGCTGTGGATGGCTGTTC
>7 dna:chromosome chromosome:NCBIM37:7:1:152524553:1 80280131 ID16060 U +
TAGAAACTTCTGCTGTGGATGGCTGTTCC
>7 dna:chromosome chromosome:NCBIM37:7:1:152524553:1 80280131 ID16061 U +
TAGAAACTTCTGCTGTGGATGGCTGTTCCT
>7 dna:chromosome chromosome:NCBIM37:7:1:152524553:1 80280173 ID30260 U +
TCCTTAGTCCCATCACGACCCATCTCTT
>7 dna:chromosome chromosome:NCBIM37:7:1:152524553:1 80280352 ID6406 U +
TAAAAACTCACTCAAGCTAGGATTGGGTA
>7 dna:chromosome chromosome:NCBIM37:7:1:152524553:1 80280589 ID60083 U +
TGTGTCCACACCTCCATCTAGATGGATT
>7 dna:chromosome chromosome:NCBIM37:7:1:152524553:1 80280607 ID17626 U +
TAGATGGATTTCCAGCCTCCAGAGCTGTGA
>7 dna:chromosome chromosome:NCBIM37:7:1:152524553:1 80280607 ID17627 U +
TAGATGGATTTCCAGCCTCCAGAGCTGTGAGA
>7 dna:chromosome chromosome:NCBIM37:7:1:152524553:1 80280651 ID33278 U +
TCTTTGTCTAGGGCCATCCTGCTTGTGGA
>7 dna:chromosome chromosome:NCBIM37:7:1:152524553:1 80280683 ID45125 U +
TGCCACAGCGGAACGATGCCAGAGATCACT
>7 dna:chromosome chromosome:NCBIM37:7:1:152524553:1 80280715 ID47917 U +
TGCTGCTTGTGTTCTTGCAAAATGAATGGC
>7 dna:chromosome chromosome:NCBIM37:7:1:152524553:1 80280715 ID47918 U +
TGCTGCTTGTGTTCTTGCAAAATGAATGGCT
>7 dna:chromosome chromosome:NCBIM37:7:1:152524553:1 80280759 ID8750 U +
TAACATATATGCCTAACATTGCACCACCA
>7 dna:chromosome chromosome:NCBIM37:7:1:152524553:1 80280759 ID8751 U +
TAACATATATGCCTAACATTGCACCACCAA
>7 dna:chromosome chromosome:NCBIM37:7:1:152524553:1 80280817 ID8505 U +
TAACACGTTCTTTGTGACTCATCCATAGA
>7 dna:chromosome chromosome:NCBIM37:7:1:152524553:1 80280938 ID68805 U +
TTTGTTTACTTATTGAAAGGTGGGGCGGC
>7 dna:chromosome chromosome:NCBIM37:7:1:152524553:1 80281016 ID8355 U +
TAACAAAATAACTGTACTTGCCTCGCCCC
>7 dna:chromosome chromosome:NCBIM37:7:1:152524553:1 80281050 ID596 U +
ACCCTTGAATGTTTCTCTAGCCTTACAGT
>7 dna:chromosome chromosome:NCBIM37:7:1:152524553:1 80281050 ID597 U +
ACCCTTGAATGTTTCTCTAGCCTTACAGTC
>7 dna:chromosome chromosome:NCBIM37:7:1:152524553:1 80281090 ID45224 U +
TGCCACTCTTTGACTGTCTACATTGTGCT
>7 dna:chromosome chromosome:NCBIM37:7:1:152524553:1 80281090 ID45225 U +
TGCCACTCTTTGACTGTCTACATTGTGCTA
>7 dna:chromosome chromosome:NCBIM37:7:1:152524553:1 80281130 ID51225 U +
TGGATTTCTAAGATGCTACTTGCCTATTT
>7 dna:chromosome chromosome:NCBIM37:7:1:152524553:1 80281136 ID31260 U +
TCTAAGATGCTACTTGCCTATTTTGGATT
>7 dna:chromosome chromosome:NCBIM37:7:1:152524553:1 80281149 ID66873 U +
TTGCCTATTTTGGATTAACAGTTCAGAGC
>7 dna:chromosome chromosome:NCBIM37:7:1:152524553:1 80281272 ID14353 U +
TACCTCTGTGGAAAACAACCTTGAAGG
>7 dna:chromosome chromosome:NCBIM37:7:1:152524553:1 80281278 ID59808 U +
TGTGGAAAACAACCTTGAAGGTGCTT
>7 dna:chromosome chromosome:NCBIM37:7:1:152524553:1 80281278 ID59809 U +
TGTGGAAAACAACCTTGAAGGTGCTTG
>7 dna:chromosome chromosome:NCBIM37:7:1:152524553:1 80281278 ID59810 U +
TGTGGAAAACAACCTTGAAGGTGCTTGC
>7 dna:chromosome chromosome:NCBIM37:7:1:152524553:1 80281278 ID59811 U +
TGTGGAAAACAACCTTGAAGGTGCTTGCA
>7 dna:chromosome chromosome:NCBIM37:7:1:152524553:1 80281278 ID59812 U +
TGTGGAAAACAACCTTGAAGGTGCTTGCAG
>7 dna:chromosome chromosome:NCBIM37:7:1:152524553:1 80281278 ID59813 U +
TGTGGAAAACAACCTTGAAGGTGCTTGCAGT
>7 dna:chromosome chromosome:NCBIM37:7:1:152524553:1 80281325 ID57787 U +
TGTATAGCATTCTCAGCTCTAGGCCA
>7 dna:chromosome chromosome:NCBIM37:7:1:152524553:1 80281477 ID14810 U +
TACGTTGCTTAGAAATAACCATTTTTGTAAC
>7 dna:chromosome chromosome:NCBIM37:7:1:152524553:1 80281482 ID48192 U +
TGCTTAGAAATAACCATTTTTGTAACTGTG
>7 dna:chromosome chromosome:NCBIM37:7:1:152524553:1 80281599 ID55841 U +
TGGTGAAAGATAGCTGGTTTCTAGCCTT
>7 dna:chromosome chromosome:NCBIM37:7:1:152524553:1 80281688 ID51263 U +
TGGCAAAAGTCACCATTCTGGATCCTC
>7 dna:chromosome chromosome:NCBIM37:7:1:152524553:1 80281775 ID68879 U +
TTTTAGACAGAGTCAATCTAGCCTAGGTGG
>7 dna:chromosome chromosome:NCBIM37:7:1:152524553:1 80281778 ID16839 U +
TAGACAGAGTCAATCTAGCCTAGGTGGG
>7 dna:chromosome chromosome:NCBIM37:7:1:152524553:1 80281941 ID11194 U +
TAATCTGACTTCCAGAGAAGTCGGGAGAGA
>7 dna:chromosome chromosome:NCBIM37:7:1:152524553:1 80281996 ID32515 U +
TCTGCTTCAAATAGGTCTAATGTGGGATCC
>7 dna:chromosome chromosome:NCBIM37:7:1:152524553:1 80282001 ID64581 U +
TTCAAATAGGTCTAATGTGGGATCCCCTGC
>7 dna:chromosome chromosome:NCBIM37:7:1:152524553:1 80282007 ID20121 U +
TAGGTCTAATGTGGGATCCCCTGCTT
>7 dna:chromosome chromosome:NCBIM37:7:1:152524553:1 80282079 ID58578 U +
TGTCTACCTATAGAGACTTACTTTGCTCG
>7 dna:chromosome chromosome:NCBIM37:7:1:152524553:1 80282083 ID14282 U +
TACCTATAGAGACTTACTTTGCTCGCTCC
>7 dna:chromosome chromosome:NCBIM37:7:1:152524553:1 80282144 ID14660 U +
TACGATTTCAAGTAGAACAATTATGAGCC
>7 dna:chromosome chromosome:NCBIM37:7:1:152524553:1 80282144 ID14661 U +
TACGATTTCAAGTAGAACAATTATGAGCCTT
>7 dna:chromosome chromosome:NCBIM37:7:1:152524553:1 80282233 ID32201 U +
TCTGACTACTGTGTAGCCCTACAGCCT
>7 dna:chromosome chromosome:NCBIM37:7:1:152524553:1 80282233 ID32202 U +
TCTGACTACTGTGTAGCCCTACAGCCTGA
>7 dna:chromosome chromosome:NCBIM37:7:1:152524553:1 80282235 ID37547 U +
TGACTACTGTGTAGCCCTACAGCCTGATA
>7 dna:chromosome chromosome:NCBIM37:7:1:152524553:1 80282252 ID12996 U +
TACAGCCTGATAGGTTATTTCTCTACCTGT
>7 dna:chromosome chromosome:NCBIM37:7:1:152524553:1 80282259 ID41012 U +
TGATAGGTTATTTCTCTACCTGTGAGATGA
>7 dna:chromosome chromosome:NCBIM37:7:1:152524553:1 80282262 ID20373 U +
TAGGTTATTTCTCTACCTGTGAGATGAGC
>7 dna:chromosome chromosome:NCBIM37:7:1:152524553:1 80282281 ID38939 U +
TGAGATGAGCCAGTTCAAATCAGATTA
>7 dna:chromosome chromosome:NCBIM37:7:1:152524553:1 80282358 ID1437 U +
ATCCAAGCATGGAAACCAGGGAAATTGCCA
>7 dna:chromosome chromosome:NCBIM37:7:1:152524553:1 80282459 ID4342 U +
GAGAACAAAATGTTTGAATTATATAGGGAA
>7 dna:chromosome chromosome:NCBIM37:7:1:152524553:1 80282473 ID36096 U +
TGAATTATATAGGGAAGAGCCTCTGTAGG
>7 dna:chromosome chromosome:NCBIM37:7:1:152524553:1 80282604 ID48587 U +
TGCTTTGACAAGTAAAATGGGCACCTCA
>7 dna:chromosome chromosome:NCBIM37:7:1:152524553:1 80282604 ID48588 U +
TGCTTTGACAAGTAAAATGGGCACCTCAGT
>7 dna:chromosome chromosome:NCBIM37:7:1:152524553:1 80282609 ID36391 U +
TGACAAGTAAAATGGGCACCTCAGTCCC
>7 dna:chromosome chromosome:NCBIM37:7:1:152524553:1 80282609 ID36392 U +
TGACAAGTAAAATGGGCACCTCAGTCCCATG
>7 dna:chromosome chromosome:NCBIM37:7:1:152524553:1 80282649 ID33828 U +
TGAAACCAAACACAGGCTTCTGAATTCCATT
>7 dna:chromosome chromosome:NCBIM37:7:1:152524553:1 80282669 ID36124 U +
TGAATTCCATTCTTTTGGTTGACAAAC
>7 dna:chromosome chromosome:NCBIM37:7:1:152524553:1 80282678 ID66241 U +
TTCTTTTGGTTGACAAACAAAGATAGGTGA
>7 dna:chromosome chromosome:NCBIM37:7:1:152524553:1 80282717 ID9376 U +
TAACTTTATTTTGTATTTTGTTAGTGTGT
>7 dna:chromosome chromosome:NCBIM37:7:1:152524553:1 80282728 ID57977 U +
TGTATTTTGTTAGTGTGTTGT
>7 dna:chromosome chromosome:NCBIM37:7:1:152524553:1 80282814 ID3367 U +
CTCAAACGCAAGAGATCTGCCTGCCTGGG
>7 dna:chromosome chromosome:NCBIM37:7:1:152524553:1 80282815 ID24218 U +
TCAAACGCAAGAGATCTGCCTGCCTGGGA
>7 dna:chromosome chromosome:NCBIM37:7:1:152524553:1 80282815 ID24219 U +
TCAAACGCAAGAGATCTGCCTGCCTGGGAC
>7 dna:chromosome chromosome:NCBIM37:7:1:152524553:1 80282845 ID6826 U +
TAAAAGAGTATGTCCACATACATGGCTAC
>7 dna:chromosome chromosome:NCBIM37:7:1:152524553:1 80282845 ID6827 U +
TAAAAGAGTATGTCCACATACATGGCTACA
>7 dna:chromosome chromosome:NCBIM37:7:1:152524553:1 80282845 ID6828 U +
TAAAAGAGTATGTCCACATACATGGCTACAG
>7 dna:chromosome chromosome:NCBIM37:7:1:152524553:1 80282863 ID13402 U +
TACATGGCTACAGATAGTTTTAGATGTCC
>7 dna:chromosome chromosome:NCBIM37:7:1:152524553:1 80282863 ID13403 U +
TACATGGCTACAGATAGTTTTAGATGTCCCC
>7 dna:chromosome chromosome:NCBIM37:7:1:152524553:1 80282947 ID67426 U +
TTGGGTGACCTTTTTGTGCACTGTTGTGG
>7 dna:chromosome chromosome:NCBIM37:7:1:152524553:1 80282996 ID22016 U +
TATATCCTACGCTCTGAATAGGTCTTTGGCC
>7 dna:chromosome chromosome:NCBIM37:7:1:152524553:1 80283030 ID27417 U +
TCCACTGCTTATTGATGGACCTTTGAGAT
>7 dna:chromosome chromosome:NCBIM37:7:1:152524553:1 80283035 ID48260 U +
TGCTTATTGATGGACCTTTGAGATAATCG
>7 dna:chromosome chromosome:NCBIM37:7:1:152524553:1 80283038 ID64454 U +
TTATTGATGGACCTTTGAGATAATCG
>7 dna:chromosome chromosome:NCBIM37:7:1:152524553:1 80283038 ID64455 U +
TTATTGATGGACCTTTGAGATAATCGGC
>7 dna:chromosome chromosome:NCBIM37:7:1:152524553:1 80283038 ID64456 U +
TTATTGATGGACCTTTGAGATAATCGGCATGT
>7 dna:chromosome chromosome:NCBIM37:7:1:152524553:1 80283039 ID23692 U +
TATTGATGGACCTTTGAGATAATCGGCATGT
>7 dna:chromosome chromosome:NCBIM37:7:1:152524553:1 80283041 ID66637 U +
TTGATGGACCTTTGAGATAATCGGCATGTGT
>7 dna:chromosome chromosome:NCBIM37:7:1:152524553:1 80283088 ID13853 U +
TACCAGCACACATAATGTTGCTACTACCAATC
>7 dna:chromosome chromosome:NCBIM37:7:1:152524553:1 80283112 ID13688 U +
TACCAATCGCATTAGAAAAGTATGGGCCA
>7 dna:chromosome chromosome:NCBIM37:7:1:152524553:1 80283112 ID13689 U +
TACCAATCGCATTAGAAAAGTATGGGCCAA
>7 dna:chromosome chromosome:NCBIM37:7:1:152524553:1 80283112 ID13690 U +
TACCAATCGCATTAGAAAAGTATGGGCCAAG
>7 dna:chromosome chromosome:NCBIM37:7:1:152524553:1 80283168 ID1687 U +
CAAACTTCTCACTTTGCCACCAAAGCCCT
>7 dna:chromosome chromosome:NCBIM37:7:1:152524553:1 80283380 ID4485 U +
GAGGAAGCCTCCAGAACCCAGCCCGCCTG
>7 dna:chromosome chromosome:NCBIM37:7:1:152524553:1 80283413 ID11670 U +
TAATTGGACCAGAGGCGAACACCTCCCAGT
>7 dna:chromosome chromosome:NCBIM37:7:1:152524553:1 80283496 ID23668 U +
TATTGAGCATTTGTTATCTTCCAGATGG
>7 dna:chromosome chromosome:NCBIM37:7:1:152524553:1 80283510 ID22609 U +
TATCTTCCAGATGGAGAGACCAGCAAC
>7 dna:chromosome chromosome:NCBIM37:7:1:152524553:1 80283527 ID4216 U +
GACCAGCAACAAAAGCATGAAACCAGCCA
>7 dna:chromosome chromosome:NCBIM37:7:1:152524553:1 80283556 ID4266 U +
GACTAGTCTCAGATGGTGTTTCTGCTTTGG
>7 dna:chromosome chromosome:NCBIM37:7:1:152524553:1 80283564 ID25727 U +
TCAGATGGTGTTTCTGCTTTGGTGTTGA
>7 dna:chromosome chromosome:NCBIM37:7:1:152524553:1 80283564 ID25728 U +
TCAGATGGTGTTTCTGCTTTGGTGTTGAGC
>7 dna:chromosome chromosome:NCBIM37:7:1:152524553:1 80283645 ID50458 U +
TGGAGACCAAGAGCCAAGGGTGGTA
>7 dna:chromosome chromosome:NCBIM37:7:1:152524553:1 80283707 ID52435 U +
TGGCTCCTTCACTCATTATATTCCACTCC
>7 dna:chromosome chromosome:NCBIM37:7:1:152524553:1 80283736 ID16647 U +
TAGAATCTCAAGTGTCATCCAAAGGCAG
>7 dna:chromosome chromosome:NCBIM37:7:1:152524553:1 80283795 ID12194 U +
TACAAGAGAATTAATTATTGTGATTGAAAT
>7 dna:chromosome chromosome:NCBIM37:7:1:152524553:1 80283805 ID63785 U +
TTAATTATTGTGATTGAAATGTTGGGTCCC
>7 dna:chromosome chromosome:NCBIM37:7:1:152524553:1 80283806 ID11569 U +
TAATTATTGTGATTGAAATGTTGGGTC
>7 dna:chromosome chromosome:NCBIM37:7:1:152524553:1 80283851 ID56622 U +
TGGTTGAAAAGTTGAATGAGTCATACAGC
>7 dna:chromosome chromosome:NCBIM37:7:1:152524553:1 80283851 ID56623 U +
TGGTTGAAAAGTTGAATGAGTCATACAGCC
>7 dna:chromosome chromosome:NCBIM37:7:1:152524553:1 80283855 ID33646 U +
TGAAAAGTTGAATGAGTCATACAGCCTGTA
>7 dna:chromosome chromosome:NCBIM37:7:1:152524553:1 80283855 ID33647 U +
TGAAAAGTTGAATGAGTCATACAGCCTGTAC
>7 dna:chromosome chromosome:NCBIM37:7:1:152524553:1 80283916 ID9816 U +
TAAGATAGGATGGATTTTAAATAAAGTAATC
>7 dna:chromosome chromosome:NCBIM37:7:1:152524553:1 80283921 ID19509 U +
TAGGATGGATTTTAAATAAAGTAATCTCCCC
>7 dna:chromosome chromosome:NCBIM37:7:1:152524553:1 80284044 ID68333 U +
TTTCAAGGGTCTTCTAAAGAATTCTGGTCTC
>7 dna:chromosome chromosome:NCBIM37:7:1:152524553:1 80284056 ID31166 U +
TCTAAAGAATTCTGGTCTCCTAGGAGTGC
>7 dna:chromosome chromosome:NCBIM37:7:1:152524553:1 80284056 ID31167 U +
TCTAAAGAATTCTGGTCTCCTAGGAGTGCA
>7 dna:chromosome chromosome:NCBIM37:7:1:152524553:1 80284058 ID7621 U +
TAAAGAATTCTGGTCTCCTAGGAGTGCAT
>7 dna:chromosome chromosome:NCBIM37:7:1:152524553:1 80284058 ID7622 U +
TAAAGAATTCTGGTCTCCTAGGAGTGCATT
>7 dna:chromosome chromosome:NCBIM37:7:1:152524553:1 80284087 ID21453 U +
TATAAAATGCAAATAACCCAGCAGGAGGC
>7 dna:chromosome chromosome:NCBIM37:7:1:152524553:1 80284087 ID21454 U +
TATAAAATGCAAATAACCCAGCAGGAGGCCA
>7 dna:chromosome chromosome:NCBIM37:7:1:152524553:1 80284089 ID7150 U +
TAAAATGCAAATAACCCAGCAGGAGGCCA
>7 dna:chromosome chromosome:NCBIM37:7:1:152524553:1 80284173 ID31631 U +
TCTCAATTGCCCAGATGAGCTCAACCGCCT
>7 dna:chromosome chromosome:NCBIM37:7:1:152524553:1 80284173 ID31632 U +
TCTCAATTGCCCAGATGAGCTCAACCGCCTA
>7 dna:chromosome chromosome:NCBIM37:7:1:152524553:1 80284188 ID39500 U +
TGAGCTCAACCGCCTACTGGCTCACCC
>7 dna:chromosome chromosome:NCBIM37:7:1:152524553:1 80284215 ID47035 U +
TGCTAATGAAAAGCCCAACAAGCGAAAGCCC
>7 dna:chromosome chromosome:NCBIM37:7:1:152524553:1 80284215 ID47036 U +
TGCTAATGAAAAGCCCAACAAGCGAAAGCCCT
>7 dna:chromosome chromosome:NCBIM37:7:1:152524553:1 80284221 ID33554 U +
TGAAAAGCCCAACAAGCGAAAGCCCTC
>7 dna:chromosome chromosome:NCBIM37:7:1:152524553:1 80284221 ID33555 U +
TGAAAAGCCCAACAAGCGAAAGCCCTCT
>7 dna:chromosome chromosome:NCBIM37:7:1:152524553:1 80284221 ID33556 U +
TGAAAAGCCCAACAAGCGAAAGCCCTCTG
>7 dna:chromosome chromosome:NCBIM37:7:1:152524553:1 80284221 ID33557 U +
TGAAAAGCCCAACAAGCGAAAGCCCTCTGGT
>7 dna:chromosome chromosome:NCBIM37:7:1:152524553:1 80284272 ID51063 U +
TGGATGTGAGCGCCTGGACGAGAAAGC
>7 dna:chromosome chromosome:NCBIM37:7:1:152524553:1 80284272 ID51064 U +
TGGATGTGAGCGCCTGGACGAGAAAGCCAG
>7 dna:chromosome chromosome:NCBIM37:7:1:152524553:1 80284314 ID14242 U +
TACCTAACTCCGATACTAGCCCTCTAAAG
>7 dna:chromosome chromosome:NCBIM37:7:1:152524553:1 80284375 ID31977 U +
TCTCTGAGCTACTGACTGGAAGGACCTG
>7 dna:chromosome chromosome:NCBIM37:7:1:152524553:1 80284377 ID32265 U +
TCTGAGCTACTGACTGGAAGGACCTGGG
>7 dna:chromosome chromosome:NCBIM37:7:1:152524553:1 80284401 ID53385 U +
TGGGAGCCAGACTTTGAGATGCCCTGAGC
>7 dna:chromosome chromosome:NCBIM37:7:1:152524553:1 80284410 ID4320 U +
GACTTTGAGATGCCCTGAGCCCTGTCC
>7 dna:chromosome chromosome:NCBIM37:7:1:152524553:1 80284532 ID65194 U +
TTCCAAGTTATCAAGCGCCTCCCTGCCTGC
>7 dna:chromosome chromosome:NCBIM37:7:1:152524553:1 80284533 ID27079 U +
TCCAAGTTATCAAGCGCCTCCCTGCCTGC
>7 dna:chromosome chromosome:NCBIM37:7:1:152524553:1 80284629 ID14128 U +
TACCCCTATGCCTACTTTTTATCTGTCAGC
>7 dna:chromosome chromosome:NCBIM37:7:1:152524553:1 80284684 ID18870 U +
TAGGAAACCAGGAAGAGTGTGCTGGGAG
>7 dna:chromosome chromosome:NCBIM37:7:1:152524553:1 80284896 ID68528 U +
TTTGAAATGGCTACTTATATGCAAAACTGA
>7 dna:chromosome chromosome:NCBIM37:7:1:152524553:1 80284923 ID33421 U +
TGAAAACACTCGGACAGTGAACAGTGTTGT
>7 dna:chromosome chromosome:NCBIM37:7:1:152524553:1 80284952 ID21657 U +
TATAAGCAGAAACCAATGCTTGTGAGCTAGC
>7 dna:chromosome chromosome:NCBIM37:7:1:152524553:1 80284954 ID9990 U +
TAAGCAGAAACCAATGCTTGTGAGCTAGC
>7 dna:chromosome chromosome:NCBIM37:7:1:152524553:1 80284974 ID39492 U +
TGAGCTAGCACTCAGCATTATGGTAGGTCGT
>7 dna:chromosome chromosome:NCBIM37:7:1:152524553:1 80285016 ID66475 U +
TTGACATACGCTGTCTCTTTGAAGACAAAGGT
>7 dna:chromosome chromosome:NCBIM37:7:1:152524553:1 80285033 ID68541 U +
TTTGAAGACAAAGGTTGTCCGGGCAGAGC
>7 dna:chromosome chromosome:NCBIM37:7:1:152524553:1 80285148 ID8434 U +
TAACAAGTCTCATCAACAAACACCCTCTAGC
>7 dna:chromosome chromosome:NCBIM37:7:1:152524553:1 80285148 ID8435 U +
TAACAAGTCTCATCAACAAACACCCTCTAGCT
>7 dna:chromosome chromosome:NCBIM37:7:1:152524553:1 80285222 ID21339 U +
TAGTTGGTTGACTGAGAACTTGTTACTTT
>7 dna:chromosome chromosome:NCBIM37:7:1:152524553:1 80285222 ID21340 U +
TAGTTGGTTGACTGAGAACTTGTTACTTTCT
>7 dna:chromosome chromosome:NCBIM37:7:1:152524553:1 80285234 ID38196 U +
TGAGAACTTGTTACTTTCTGCCTGTCC
>7 dna:chromosome chromosome:NCBIM37:7:1:152524553:1 80285234 ID38197 U +
TGAGAACTTGTTACTTTCTGCCTGTCCTG
>7 dna:chromosome chromosome:NCBIM37:7:1:152524553:1 80285291 ID46368 U +
TGCCTGCCTTAGGATTCCCCAGTC
>7 dna:chromosome chromosome:NCBIM37:7:1:152524553:1 80285295 ID46495 U +
TGCCTTAGGATTCCCCAGTCTTGCAC
>7 dna:chromosome chromosome:NCBIM37:7:1:152524553:1 80285449 ID63909 U +
TTACAGTTCGTGACAAGTGCCACAAGCC
>7 dna:chromosome chromosome:NCBIM37:7:1:152524553:1 80285449 ID63910 U +
TTACAGTTCGTGACAAGTGCCACAAGCCC
>7 dna:chromosome chromosome:NCBIM37:7:1:152524553:1 80285449 ID63911 U +
TTACAGTTCGTGACAAGTGCCACAAGCCCA
>7 dna:chromosome chromosome:NCBIM37:7:1:152524553:1 80285449 ID63912 U +
TTACAGTTCGTGACAAGTGCCACAAGCCCAG
>7 dna:chromosome chromosome:NCBIM37:7:1:152524553:1 80285450 ID13148 U +
TACAGTTCGTGACAAGTGCCACAAGCC
>7 dna:chromosome chromosome:NCBIM37:7:1:152524553:1 80285450 ID13149 U +
TACAGTTCGTGACAAGTGCCACAAGCCC
>7 dna:chromosome chromosome:NCBIM37:7:1:152524553:1 80285450 ID13150 U +
TACAGTTCGTGACAAGTGCCACAAGCCCA
>7 dna:chromosome chromosome:NCBIM37:7:1:152524553:1 80285450 ID13151 U +
TACAGTTCGTGACAAGTGCCACAAGCCCAG
>7 dna:chromosome chromosome:NCBIM37:7:1:152524553:1 80285450 ID13152 U +
TACAGTTCGTGACAAGTGCCACAAGCCCAGG
>7 dna:chromosome chromosome:NCBIM37:7:1:152524553:1 80285488 ID15661 U +
TACTTATATTTGAGGGTACTGCCA
>7 dna:chromosome chromosome:NCBIM37:7:1:152524553:1 80285488 ID15662 U +
TACTTATATTTGAGGGTACTGCCACAAT
>7 dna:chromosome chromosome:NCBIM37:7:1:152524553:1 80285488 ID15663 U +
TACTTATATTTGAGGGTACTGCCACAATA
>7 dna:chromosome chromosome:NCBIM37:7:1:152524553:1 80285488 ID15664 U +
TACTTATATTTGAGGGTACTGCCACAATAC
>7 dna:chromosome chromosome:NCBIM37:7:1:152524553:1 80285491 ID64339 U +
TTATATTTGAGGGTACTGCCACAATACTA
>7 dna:chromosome chromosome:NCBIM37:7:1:152524553:1 80285492 ID22097 U +
TATATTTGAGGGTACTGCCACAATAC
>7 dna:chromosome chromosome:NCBIM37:7:1:152524553:1 80285494 ID23954 U +
TATTTGAGGGTACTGCCACAATACTAAGGA
>7 dna:chromosome chromosome:NCBIM37:7:1:152524553:1 80285494 ID23955 U +
TATTTGAGGGTACTGCCACAATACTAAGGAT
>7 dna:chromosome chromosome:NCBIM37:7:1:152524553:1 80285494 ID23956 U +
TATTTGAGGGTACTGCCACAATACTAAGGATC
>7 dna:chromosome chromosome:NCBIM37:7:1:152524553:1 80285567 ID5950 U +
GTCAAAACCAAAGGTTTACTGTTCCA
>7 dna:chromosome chromosome:NCBIM37:7:1:152524553:1 80285589 ID27256 U +
TCCACAGAGCCGCACAACCCCAGCACGATA
>7 dna:chromosome chromosome:NCBIM37:7:1:152524553:1 80285654 ID27731 U +
TCCAGTCACAGTGAAGTCTAGATTTAGGGT
>7 dna:chromosome chromosome:NCBIM37:7:1:152524553:1 80285666 ID4006 U +
GAAGTCTAGATTTAGGGTCTGTGGT
>7 dna:chromosome chromosome:NCBIM37:7:1:152524553:1 80285669 ID6042 U +
GTCTAGATTTAGGGTCTGTGGTTAAGATA
>7 dna:chromosome chromosome:NCBIM37:7:1:152524553:1 80285713 ID60575 U +
TGTTAGGCATGGATGACAACATGCATTTCC
>7 dna:chromosome chromosome:NCBIM37:7:1:152524553:1 80285726 ID36323 U +
TGACAACATGCATTTCCCTTCCCCTTGTCCT
>7 dna:chromosome chromosome:NCBIM37:7:1:152524553:1 80285751 ID58513 U +
TGTCCTCTCAGCTACACGGAGACCCAA
>7 dna:chromosome chromosome:NCBIM37:7:1:152524553:1 80285756 ID31709 U +
TCTCAGCTACACGGAGACCCAATGGGAA
>7 dna:chromosome chromosome:NCBIM37:7:1:152524553:1 80285788 ID67138 U +
TTGGAGAACCAATAGGAAGCCATTCTTAGC
>7 dna:chromosome chromosome:NCBIM37:7:1:152524553:1 80285789 ID50402 U +
TGGAGAACCAATAGGAAGCCATTCTTAGC
>7 dna:chromosome chromosome:NCBIM37:7:1:152524553:1 80285800 ID18996 U +
TAGGAAGCCATTCTTAGCATCTAGGTAG
>7 dna:chromosome chromosome:NCBIM37:7:1:152524553:1 80285800 ID18997 U +
TAGGAAGCCATTCTTAGCATCTAGGTAGC
>7 dna:chromosome chromosome:NCBIM37:7:1:152524553:1 80285800 ID18998 U +
TAGGAAGCCATTCTTAGCATCTAGGTAGCA
>7 dna:chromosome chromosome:NCBIM37:7:1:152524553:1 80285850 ID50165 U +
TGGACATTTCTGCCTGCTGGCTTCAGGAT
>7 dna:chromosome chromosome:NCBIM37:7:1:152524553:1 80285900 ID574 U +
ACCCACTCTGATTTTAAACTAGTTGGATT
>7 dna:chromosome chromosome:NCBIM37:7:1:152524553:1 80285952 ID26624 U +
TCCAAAACATCTTATCGCGGACTACTATA
>7 dna:chromosome chromosome:NCBIM37:7:1:152524553:1 80285979 ID8099 U +
TAAATCCAGAAGGGCTCTTGGATTG
>7 dna:chromosome chromosome:NCBIM37:7:1:152524553:1 80286016 ID20161 U +
TAGGTGACATCTAAGAAAGGCCACAGATCC
>7 dna:chromosome chromosome:NCBIM37:7:1:152524553:1 80286027 ID9438 U +
TAAGAAAGGCCACAGATCCTGAAGTTC
>7 dna:chromosome chromosome:NCBIM37:7:1:152524553:1 80286046 ID35638 U +
TGAAGTTCAAATTTTGTTTCTGGGAAG
>7 dna:chromosome chromosome:NCBIM37:7:1:152524553:1 80286046 ID35639 U +
TGAAGTTCAAATTTTGTTTCTGGGAAGC
>7 dna:chromosome chromosome:NCBIM37:7:1:152524553:1 80286066 ID52956 U +
TGGGAAGCTGATCCCTCAGGAGCCCGGCC
>7 dna:chromosome chromosome:NCBIM37:7:1:152524553:1 80286178 ID8555 U +
TAACAGAGCAAGCCCAGGATGCTGTTTGG
>7 dna:chromosome chromosome:NCBIM37:7:1:152524553:1 80286468 ID55058 U +
TGGTAAAGTTATTTAAGCCACCAGGTGGGA
>7 dna:chromosome chromosome:NCBIM37:7:1:152524553:1 80286784 ID246 U +
AAGACTGTAATATGTTCATGCTCTTTGAC
>7 dna:chromosome chromosome:NCBIM37:7:1:152524553:1 80286784 ID247 U +
AAGACTGTAATATGTTCATGCTCTTTGACAC
>7 dna:chromosome chromosome:NCBIM37:7:1:152524553:1 80286948 ID17706 U +
TAGATTATTGCACATCAGTGTGAGAGG
>7 dna:chromosome chromosome:NCBIM37:7:1:152524553:1 80287131 ID49814 U +
TGGAATCATGGGATCTCTTCAGCCTTTGC
>7 dna:chromosome chromosome:NCBIM37:7:1:152524553:1 80287568 ID55606 U +
TGGTCAGTCCTAAGAGATCGTTGGTAGT
>7 dna:chromosome chromosome:NCBIM37:7:1:152524553:1 80287568 ID55607 U +
TGGTCAGTCCTAAGAGATCGTTGGTAGTGGG
>7 dna:chromosome chromosome:NCBIM37:7:1:152524553:1 80287758 ID19259 U +
TAGGACTTTTTGGACCCCTGGAACTTTCCATC
>7 dna:chromosome chromosome:NCBIM37:7:1:152524553:1 80287802 ID24317 U +
TCAAAGGTCTTCAAGTGTCCCACCTTC
>7 dna:chromosome chromosome:NCBIM37:7:1:152524553:1 80288535 ID54389 U +
TGGGGTTTTGAATACTGTCTCCAGGATTCC
>7 dna:chromosome chromosome:NCBIM37:7:1:152524553:1 80288567 ID2128 U +
CACTTTCACATCACTTACGTTACCAGAAG
>7 dna:chromosome chromosome:NCBIM37:7:1:152524553:1 80288656 ID29944 U +
TCCTGACATACAGCGGTATAATGGCAAC
>7 dna:chromosome chromosome:NCBIM37:7:1:152524553:1 80289020 ID48432 U +
TGCTTGGATTTAATGGTACAGCACGTCGGC
>7 dna:chromosome chromosome:NCBIM37:7:1:152524553:1 80289272 ID9366 U +
TAACTTGTGCTGTGGCAGAGTTTCACAA
>7 dna:chromosome chromosome:NCBIM37:7:1:152524553:1 80289514 ID8503 U +
TAACACGTGAAGGTAAACCAGACCGTTGG
>7 dna:chromosome chromosome:NCBIM37:7:1:152524553:1 80289514 ID8504 U +
TAACACGTGAAGGTAAACCAGACCGTTGGC
>7 dna:chromosome chromosome:NCBIM37:7:1:152524553:1 80289685 ID58501 U +
TGTCCTAAGCTTGGTTCTCACATGCTGC
>7 dna:chromosome chromosome:NCBIM37:7:1:152524553:1 80289695 ID67645 U +
TTGGTTCTCACATGCTGCATCTTGCTGC
>7 dna:chromosome chromosome:NCBIM37:7:1:152524553:1 80289710 ID44409 U +
TGCATCTTGCTGCCTCTTCTTCCCTATGCC
>7 dna:chromosome chromosome:NCBIM37:7:1:152524553:1 80289777 ID28431 U +
TCCCATAAAGAGAAGGAACAAGGTTGCTG
>7 dna:chromosome chromosome:NCBIM37:7:1:152524553:1 80289777 ID28432 U +
TCCCATAAAGAGAAGGAACAAGGTTGCTGG
>7 dna:chromosome chromosome:NCBIM37:7:1:152524553:1 80289777 ID28433 U +
TCCCATAAAGAGAAGGAACAAGGTTGCTGGT
>7 dna:chromosome chromosome:NCBIM37:7:1:152524553:1 80289782 ID7648 U +
TAAAGAGAAGGAACAAGGTTGCTGGTATC
>7 dna:chromosome chromosome:NCBIM37:7:1:152524553:1 80289862 ID64627 U +
TTCAAGACCAAGGTCTGAAATGTGCTAACCC
>7 dna:chromosome chromosome:NCBIM37:7:1:152524553:1 80289875 ID32092 U +
TCTGAAATGTGCTAACCCTCCCTTACC
>7 dna:chromosome chromosome:NCBIM37:7:1:152524553:1 80289898 ID13837 U +
TACCAGACTGGGGTGACACCCCGTGAATGCC
>7 dna:chromosome chromosome:NCBIM37:7:1:152524553:1 80290016 ID912 U +
AGAGCAACTTCAAAGGGAACTGAAGGCCTC
>7 dna:chromosome chromosome:NCBIM37:7:1:152524553:1 80290094 ID60785 U +
TGTTCGCAACTCCCTTCAGCATTTCAAAAA
>7 dna:chromosome chromosome:NCBIM37:7:1:152524553:1 80290197 ID55028 U +
TGGTAAAATGCTAGAGTGATCTCAACTAAA
>7 dna:chromosome chromosome:NCBIM37:7:1:152524553:1 80290200 ID7155 U +
TAAAATGCTAGAGTGATCTCAACTAAATGG
>7 dna:chromosome chromosome:NCBIM37:7:1:152524553:1 80290229 ID3794 U +
GAAAATGCACAAAGACTCAGACCCCTGAGGA
>7 dna:chromosome chromosome:NCBIM37:7:1:152524553:1 80290229 ID3795 U +
GAAAATGCACAAAGACTCAGACCCCTGAGGAG
>7 dna:chromosome chromosome:NCBIM37:7:1:152524553:1 80290254 ID39730 U +
TGAGGAGAACAAATGCATCTGTCATTAAAC
>7 dna:chromosome chromosome:NCBIM37:7:1:152524553:1 80290279 ID7549 U +
TAAACTTAAAAGTGAAGAAAAAAGAAAGTT
>7 dna:chromosome chromosome:NCBIM37:7:1:152524553:1 80290316 ID32855 U +
TCTTAGCAAACTGGTATGTTAAGTGCGCCA
>7 dna:chromosome chromosome:NCBIM37:7:1:152524553:1 80290318 ID64158 U +
TTAGCAAACTGGTATGTTAAGTGCGCC
>7 dna:chromosome chromosome:NCBIM37:7:1:152524553:1 80290318 ID64159 U +
TTAGCAAACTGGTATGTTAAGTGCGCCA
>7 dna:chromosome chromosome:NCBIM37:7:1:152524553:1 80290318 ID64160 U +
TTAGCAAACTGGTATGTTAAGTGCGCCAA
>7 dna:chromosome chromosome:NCBIM37:7:1:152524553:1 80290319 ID17788 U +
TAGCAAACTGGTATGTTAAGTGCGCC
>7 dna:chromosome chromosome:NCBIM37:7:1:152524553:1 80290319 ID17789 U +
TAGCAAACTGGTATGTTAAGTGCGCCAAG
>7 dna:chromosome chromosome:NCBIM37:7:1:152524553:1 80290327 ID55491 U +
TGGTATGTTAAGTGCGCCAAGGTCTCCC
>7 dna:chromosome chromosome:NCBIM37:7:1:152524553:1 80290330 ID23294 U +
TATGTTAAGTGCGCCAAGGTCTCCCTG
>7 dna:chromosome chromosome:NCBIM37:7:1:152524553:1 80290330 ID23295 U +
TATGTTAAGTGCGCCAAGGTCTCCCTGA
>7 dna:chromosome chromosome:NCBIM37:7:1:152524553:1 80290330 ID23296 U +
TATGTTAAGTGCGCCAAGGTCTCCCTGAG
>7 dna:chromosome chromosome:NCBIM37:7:1:152524553:1 80290332 ID60458 U +
TGTTAAGTGCGCCAAGGTCTCCC
>7 dna:chromosome chromosome:NCBIM37:7:1:152524553:1 80290332 ID60459 U +
TGTTAAGTGCGCCAAGGTCTCCCTG
>7 dna:chromosome chromosome:NCBIM37:7:1:152524553:1 80290332 ID60460 U +
TGTTAAGTGCGCCAAGGTCTCCCTGA
>7 dna:chromosome chromosome:NCBIM37:7:1:152524553:1 80290332 ID60461 U +
TGTTAAGTGCGCCAAGGTCTCCCTGAG
>7 dna:chromosome chromosome:NCBIM37:7:1:152524553:1 80290332 ID60462 U +
TGTTAAGTGCGCCAAGGTCTCCCTGAGC
>7 dna:chromosome chromosome:NCBIM37:7:1:152524553:1 80290332 ID60463 U +
TGTTAAGTGCGCCAAGGTCTCCCTGAGCT
>7 dna:chromosome chromosome:NCBIM37:7:1:152524553:1 80290381 ID30007 U +
TCCTGCACAAAATGCTCACTAATAAGGA
>7 dna:chromosome chromosome:NCBIM37:7:1:152524553:1 80290381 ID30008 U +
TCCTGCACAAAATGCTCACTAATAAGGAA
>7 dna:chromosome chromosome:NCBIM37:7:1:152524553:1 80290381 ID30009 U +
TCCTGCACAAAATGCTCACTAATAAGGAAA
>7 dna:chromosome chromosome:NCBIM37:7:1:152524553:1 80290384 ID43525 U +
TGCACAAAATGCTCACTAATAAGGAAATAGTC
>7 dna:chromosome chromosome:NCBIM37:7:1:152524553:1 80290393 ID47452 U +
TGCTCACTAATAAGGAAATAGTCAAAAAAG
>7 dna:chromosome chromosome:NCBIM37:7:1:152524553:1 80290428 ID63663 U +
TTAACAGGTGACTGCCAAGGCCAAGGT
>7 dna:chromosome chromosome:NCBIM37:7:1:152524553:1 80290429 ID8664 U +
TAACAGGTGACTGCCAAGGCCAA
>7 dna:chromosome chromosome:NCBIM37:7:1:152524553:1 80290429 ID8665 U +
TAACAGGTGACTGCCAAGGCCAAGGT
>7 dna:chromosome chromosome:NCBIM37:7:1:152524553:1 80290429 ID8666 U +
TAACAGGTGACTGCCAAGGCCAAGGTA
>7 dna:chromosome chromosome:NCBIM37:7:1:152524553:1 80290429 ID8667 U +
TAACAGGTGACTGCCAAGGCCAAGGTAC
>7 dna:chromosome chromosome:NCBIM37:7:1:152524553:1 80290429 ID8668 U +
TAACAGGTGACTGCCAAGGCCAAGGTACA
>7 dna:chromosome chromosome:NCBIM37:7:1:152524553:1 80290429 ID8669 U +
TAACAGGTGACTGCCAAGGCCAAGGTACAA
>7 dna:chromosome chromosome:NCBIM37:7:1:152524553:1 80290466 ID59873 U +
TGTGGCAACAGAACTCCTCCACAGGGTC
>7 dna:chromosome chromosome:NCBIM37:7:1:152524553:1 80290466 ID59874 U +
TGTGGCAACAGAACTCCTCCACAGGGTCC
>7 dna:chromosome chromosome:NCBIM37:7:1:152524553:1 80290531 ID52890 U +
TGGGAACTGGAATCTCAGGAACTAGTGAA
>7 dna:chromosome chromosome:NCBIM37:7:1:152524553:1 80290544 ID3418 U +
CTCAGGAACTAGTGAACTTCTGACCCCAGA
>7 dna:chromosome chromosome:NCBIM37:7:1:152524553:1 80290544 ID3419 U +
CTCAGGAACTAGTGAACTTCTGACCCCAGAT
>7 dna:chromosome chromosome:NCBIM37:7:1:152524553:1 80290608 ID54453 U +
TGGGTACTCGTTAATCTCCTACAGA
>7 dna:chromosome chromosome:NCBIM37:7:1:152524553:1 80290608 ID54454 U +
TGGGTACTCGTTAATCTCCTACAGAGGT
>7 dna:chromosome chromosome:NCBIM37:7:1:152524553:1 80290608 ID54455 U +
TGGGTACTCGTTAATCTCCTACAGAGGTA
>7 dna:chromosome chromosome:NCBIM37:7:1:152524553:1 80290608 ID54456 U +
TGGGTACTCGTTAATCTCCTACAGAGGTAC
>7 dna:chromosome chromosome:NCBIM37:7:1:152524553:1 80290686 ID49616 U +
TGGAAGGTCGTTATCTAATTAAAATTAGATG
>7 dna:chromosome chromosome:NCBIM37:7:1:152524553:1 80290686 ID49617 U +
TGGAAGGTCGTTATCTAATTAAAATTAGATGA
>7 dna:chromosome chromosome:NCBIM37:7:1:152524553:1 80290699 ID31328 U +
TCTAATTAAAATTAGATGAGGGGAGAGCTC
>7 dna:chromosome chromosome:NCBIM37:7:1:152524553:1 80290729 ID40795 U +
TGATAATTGCTAAGCAGTCAAAAGAACACA
>7 dna:chromosome chromosome:NCBIM37:7:1:152524553:1 80290729 ID40796 U +
TGATAATTGCTAAGCAGTCAAAAGAACACATG
>7 dna:chromosome chromosome:NCBIM37:7:1:152524553:1 80290920 ID50666 U +
TGGAGTATGCAATTACAGTCACAAAGTGTGT
>7 dna:chromosome chromosome:NCBIM37:7:1:152524553:1 80290927 ID43476 U +
TGCAATTACAGTCACAAAGTGTGTGGGGAG
>7 dna:chromosome chromosome:NCBIM37:7:1:152524553:1 80291139 ID26975 U +
TCCAAGGCCCGGATTAGTGATGTTCATGG
>7 dna:chromosome chromosome:NCBIM37:7:1:152524553:1 80291237 ID8642 U +
TAACAGGCCGTGGTGTGTATGCCAGA
>7 dna:chromosome chromosome:NCBIM37:7:1:152524553:1 80291603 ID55324 U +
TGGTAGCCCATCAAAGCCGTAAACGCATG
>7 dna:chromosome chromosome:NCBIM37:7:1:152524553:1 80292979 ID568 U +
ACCATTTCCAGCCAGTTCTACATTTTGCAC
>7 dna:chromosome chromosome:NCBIM37:7:1:152524553:1 80293043 ID33758 U +
TGAAAATTCATTGGTGAGAGACAGCGCCTA
>7 dna:chromosome chromosome:NCBIM37:7:1:152524553:1 80293169 ID30845 U +
TCGGGTCTACGTCAGACAGTAGGTGTTTC
>7 dna:chromosome chromosome:NCBIM37:7:1:152524553:1 80293277 ID57510 U +
TGTACAATGGTGAGCAGACGTCACTGTCCCT
>7 dna:chromosome chromosome:NCBIM37:7:1:152524553:1 80293471 ID55161 U +
TGGTACACATATGAACATACATGCAGGTA
>7 dna:chromosome chromosome:NCBIM37:7:1:152524553:1 80293538 ID6555 U +
TAAAAATGATATGAGCAATTTATAGCAATAT
>7 dna:chromosome chromosome:NCBIM37:7:1:152524553:1 80293995 ID18745 U +
TAGCTTAAAAACAAAATCCAGAAGGAGGG
>7 dna:chromosome chromosome:NCBIM37:7:1:152524553:1 80294179 ID43867 U +
TGCAGAACTCTTTTCTACCTTCCC
>7 dna:chromosome chromosome:NCBIM37:7:1:152524553:1 80294686 ID3753 U +
CTTTTGGTCAGAGTGTTTGAACTCAGTAA
>7 dna:chromosome chromosome:NCBIM37:7:1:152524553:1 80294689 ID67470 U +
TTGGTCAGAGTGTTTGAACTCAGTAACAGA
>7 dna:chromosome chromosome:NCBIM37:7:1:152524553:1 80294823 ID16778 U +
TAGACAAAACACCCCATGTTGCTTGTTAA
>7 dna:chromosome chromosome:NCBIM37:7:1:152524553:1 80294874 ID33367 U +
TGAAAAACTCAGCTGTACTGTAGAAGCCTT
>7 dna:chromosome chromosome:NCBIM37:7:1:152524553:1 80295164 ID45583 U +
TGCCATGAAAATGATAGGTGTCTAACCAGG
>7 dna:chromosome chromosome:NCBIM37:7:1:152524553:1 80295207 ID54164 U +
TGGGCGAATCTCGGAACAGGATAAATGCA
>7 dna:chromosome chromosome:NCBIM37:7:1:152524553:1 80295717 ID6101 U +
GTGAGGATAAAGGAATGTGTCAGAGAA
>7 dna:chromosome chromosome:NCBIM37:7:1:152524553:1 80295774 ID11870 U +
TACAAACACACATCTGTCTAAATCTAGAGA
>7 dna:chromosome chromosome:NCBIM37:7:1:152524553:1 80295934 ID16754 U +
TAGAATTCGTGGTAAAGAAAGCCTGGTGTG
>7 dna:chromosome chromosome:NCBIM37:7:1:152524553:1 80296079 ID67701 U +
TTGTAAGACACACTGGGTTAGCACACCAT
>7 dna:chromosome chromosome:NCBIM37:7:1:152524553:1 80296221 ID26688 U +
TCCAAAGAAATAATTAAGGCTTTCACGCGC
>7 dna:chromosome chromosome:NCBIM37:7:1:152524553:1 80296273 ID8385 U +
TAACAAATATATTTTGACCTCATTCATCCT
>7 dna:chromosome chromosome:NCBIM37:7:1:152524553:1 80305304 ID30595 M -
TCGAACTCAGAAATCTGCCTGCCTCTGCCTC
>7 dna:chromosome chromosome:NCBIM37:7:1:152524553:1 80305306 ID30594 M -
TCGAACTCAGAAATCTGCCTGCCTCTGCC
>7 dna:chromosome chromosome:NCBIM37:7:1:152524553:1 80305310 ID52174 M -
TGGCCTCGAACTCAGAAATCTGCCTGCCTC
>7 dna:chromosome chromosome:NCBIM37:7:1:152524553:1 80305311 ID52173 M -
TGGCCTCGAACTCAGAAATCTGCCTGCCT
>7 dna:chromosome chromosome:NCBIM37:7:1:152524553:1 80305329 ID25335 M -
TCACTCTGTAGACCAGGCTGGCCTCGAAC
>7 dna:chromosome chromosome:NCBIM37:7:1:152524553:1 80305330 ID25334 M -
TCACTCTGTAGACCAGGCTGGCCTCGAA
>7 dna:chromosome chromosome:NCBIM37:7:1:152524553:1 80305331 ID25333 M -
TCACTCTGTAGACCAGGCTGGCCTCGA
>7 dna:chromosome chromosome:NCBIM37:7:1:152524553:1 80305336 ID49286 M -
TGGAACTCACTCTGTAGACCAGGCTGGC
>7 dna:chromosome chromosome:NCBIM37:7:1:152524553:1 80305348 ID12913 M +
TACAGAGTGAGTTCCAGGACAGCCAGGGC
>7 dna:chromosome chromosome:NCBIM37:7:1:152524553:1 80305350 ID2246 M +
CAGAGTGAGTTCCAGGACAGCCAGGGC
>7 dna:chromosome chromosome:NCBIM37:7:1:152524553:1 80320109 ID19210 M +
TAGGACGTGTCACTCCCTGATTGGCTGC
>7 dna:chromosome chromosome:NCBIM37:7:1:152524553:1 80320188 ID11197 M -
TAATCTGCGCATATGCCGAGGGTGGTTC
>7 dna:chromosome chromosome:NCBIM37:7:1:152524553:1 80320205 ID46746 M +
TGCGCAGATTATTTGTTTACCACTTAGAA
>7 dna:chromosome chromosome:NCBIM37:7:1:152524553:1 80320205 ID46747 M +
TGCGCAGATTATTTGTTTACCACTTAGAAC
>7 dna:chromosome chromosome:NCBIM37:7:1:152524553:1 80320223 ID543 M +
ACCACTTAGAACACAGCTGTCAGCGCCA
>7 dna:chromosome chromosome:NCBIM37:7:1:152524553:1 80320233 ID12220 M -
TACAAGATGGCGCTGACAGCTGTGT
>7 dna:chromosome chromosome:NCBIM37:7:1:152524553:1 80320240 ID65687 M -
TTCGCCGTTACAAGATGGCGCTGACA
>7 dna:chromosome chromosome:NCBIM37:7:1:152524553:1 80320307 ID3435 M -
CTCATTAATATGGGTGGCCTATTTGCTCT
>7 dna:chromosome chromosome:NCBIM37:7:1:152524553:1 80320359 ID57551 M -
TGTACATGGCTCCTTTACCTACACACTG
>7 dna:chromosome chromosome:NCBIM37:7:1:152524553:1 80320362 ID60025 M +
TGTGTAGGTAAAGGAGCCATGTACAGGATT
>7 dna:chromosome chromosome:NCBIM37:7:1:152524553:1 80320464 ID26349 M -
TCATCTTTCATGAAGGTTCAGTGTCCTAGTTC
>7 dna:chromosome chromosome:NCBIM37:7:1:152524553:1 80320465 ID26348 M -
TCATCTTTCATGAAGGTTCAGTGTCCTAGTT
>7 dna:chromosome chromosome:NCBIM37:7:1:152524553:1 80320466 ID26347 M -
TCATCTTTCATGAAGGTTCAGTGTCCTAGT
>7 dna:chromosome chromosome:NCBIM37:7:1:152524553:1 80320486 ID34019 M +
TGAAAGATGACATGTCTCCCTAGA
>7 dna:chromosome chromosome:NCBIM37:7:1:152524553:1 80320486 ID34020 M +
TGAAAGATGACATGTCTCCCTAGAAT
>7 dna:chromosome chromosome:NCBIM37:7:1:152524553:1 80320567 ID4603 M -
GATAGAGTGAGTGTGCTTCAGCAGCCCGA
>7 dna:chromosome chromosome:NCBIM37:7:1:152524553:1 80320569 ID5484 M -
GGATAGAGTGAGTGTGCTTCAGCAGCCC
>7 dna:chromosome chromosome:NCBIM37:7:1:152524553:1 80320574 ID66756 M -
TTGCACGGGATAGAGTGAGTGTGCTTCAGC
>7 dna:chromosome chromosome:NCBIM37:7:1:152524553:1 80320575 ID66755 M -
TTGCACGGGATAGAGTGAGTGTGCTTCAG
>7 dna:chromosome chromosome:NCBIM37:7:1:152524553:1 80320577 ID66754 M -
TTGCACGGGATAGAGTGAGTGTGCTTC
>7 dna:chromosome chromosome:NCBIM37:7:1:152524553:1 80320718 ID8876 M +
TAACCACCTTGTCTCTCCTAGTTTGGGC
>7 dna:chromosome chromosome:NCBIM37:7:1:152524553:1 80320735 ID3351 M +
CTAGTTTGGGCCTTAAGCT
>7 dna:chromosome chromosome:NCBIM37:7:1:152524553:1 80320757 ID51137 M -
TGGATTAGTGTTGCTTCTTTGATTGGTCT
>7 dna:chromosome chromosome:NCBIM37:7:1:152524553:1 80320766 ID2135 M -
CACTTTGCTGTGGATTAGTGTTGCTTCTTT
>7 dna:chromosome chromosome:NCBIM37:7:1:152524553:1 80320886 ID38556 M -
TGAGACTTCAGGTCAACTCCACGCGCTTGG
>7 dna:chromosome chromosome:NCBIM37:7:1:152524553:1 80320890 ID38555 M -
TGAGACTTCAGGTCAACTCCACGCGC
>7 dna:chromosome chromosome:NCBIM37:7:1:152524553:1 80321106 ID22849 M +
TATGAGTTGATTAACCAGCATGAGACCTCCC
>7 dna:chromosome chromosome:NCBIM37:7:1:152524553:1 80321196 ID1344 M +
AGTGTTAATGGTGTCAGTCGTCTGGACC
>7 dna:chromosome chromosome:NCBIM37:7:1:152524553:1 80321282 ID11351 M -
TAATGCTCAAGTATTCTCCTGCTTTTTTA
>7 dna:chromosome chromosome:NCBIM37:7:1:152524553:1 80321303 ID2789 M -
CCCAATGACGGTGATGTATAATGCTC
>7 dna:chromosome chromosome:NCBIM37:7:1:152524553:1 80321457 ID26641 M +
TCCAAAATGGGTTGTCTTCATTCTGTGGG
>7 dna:chromosome chromosome:NCBIM37:7:1:152524553:1 80321726 ID46763 M -
TGCGCATCGCACCCTCAAAGCCTATCTTAT
>7 dna:chromosome chromosome:NCBIM37:7:1:152524553:1 80321732 ID19853 M +
TAGGCTTTGAGGGTGCGATGCGCACGCT
>7 dna:chromosome chromosome:NCBIM37:7:1:152524553:1 80321855 ID2581 M -
CCAAACTCCTTAAGACTGATAATGGACCAGC
>7 dna:chromosome chromosome:NCBIM37:7:1:152524553:1 80321970 ID45261 M +
TGCCAGAACATGTGTCAATGGACA
>7 dna:chromosome chromosome:NCBIM37:7:1:152524553:1 80322097 ID51377 M +
TGGCAAGAACTCACAGCAGCTTTGACATT
>7 dna:chromosome chromosome:NCBIM37:7:1:152524553:1 80322250 ID2017 M +
CACCACTTTAGTGGCCTTATCTGCCAAATC
>7 dna:chromosome chromosome:NCBIM37:7:1:152524553:1 80322445 ID23803 M -
TATTGTGTCAGATTCCTGTTATGTGGTT
>7 dna:chromosome chromosome:NCBIM37:7:1:152524553:1 80322486 ID64242 M -
TTAGTGGTCTTAGAAGTTTTAAAAACCTTTT
>7 dna:chromosome chromosome:NCBIM37:7:1:152524553:1 80322588 ID3357 M +
CTATGCCAGTTTTTGATCCATCAGTATA
>7 dna:chromosome chromosome:NCBIM37:7:1:152524553:1 80322601 ID41327 M +
TGATCCATCAGTATATACCACAATCCC
>7 dna:chromosome chromosome:NCBIM37:7:1:152524553:1 80322800 ID10333 M +
TAAGGTACAATTAAAAGATATGGACTTTGCC
>7 dna:chromosome chromosome:NCBIM37:7:1:152524553:1 80322861 ID10308 M +
TAAGGGCAAGCTGTGCAATTGCATCAGGAT
>7 dna:chromosome chromosome:NCBIM37:7:1:152524553:1 80322870 ID17740 M -
TAGATTGGTATCCTGATGCAATTGCACAGC
>7 dna:chromosome chromosome:NCBIM37:7:1:152524553:1 80323185 ID11004 M +
TAATATCTCCCAACAGCTTTTGAAAATC
>7 dna:chromosome chromosome:NCBIM37:7:1:152524553:1 80323287 ID26809 M -
TCCAAATTTCTGATACAGGACAATTCTTGG
>7 dna:chromosome chromosome:NCBIM37:7:1:152524553:1 80323594 ID14546 M -
TACCTTTGTGTCCAAGGGATAGGCCCAGA
>7 dna:chromosome chromosome:NCBIM37:7:1:152524553:1 80324241 ID22185 M -
TATCAATCATGTCCCACTATAAGCTCC
>7 dna:chromosome chromosome:NCBIM37:7:1:152524553:1 80324256 ID502 M +
ACATGATTGATATCCTAGGCCCTGT
>7 dna:chromosome chromosome:NCBIM37:7:1:152524553:1 80324283 ID35920 M +
TGAATGAGATGACTCTGTGGTGGGCCATGC
>7 dna:chromosome chromosome:NCBIM37:7:1:152524553:1 80324287 ID38937 M +
TGAGATGACTCTGTGGTGGGCCATGC
>7 dna:chromosome chromosome:NCBIM37:7:1:152524553:1 80324330 ID17182 M +
TAGAGATTATACTTTTATCTGCTCCGGTA
>7 dna:chromosome chromosome:NCBIM37:7:1:152524553:1 80324347 ID32504 M +
TCTGCTCCGGTATCAAGGATGCCTTCAAACT
>7 dna:chromosome chromosome:NCBIM37:7:1:152524553:1 80324349 ID47565 M +
TGCTCCGGTATCAAGGATGCCTTCAAACTCT
>7 dna:chromosome chromosome:NCBIM37:7:1:152524553:1 80324349 ID47566 M +
TGCTCCGGTATCAAGGATGCCTTCAAACTCTT
>7 dna:chromosome chromosome:NCBIM37:7:1:152524553:1 80324352 ID29098 M +
TCCGGTATCAAGGATGCCTTCAAACTCTT
>7 dna:chromosome chromosome:NCBIM37:7:1:152524553:1 80324424 ID12125 M +
TACAACCAAATAGGCAGAATCATTTCC
>7 dna:chromosome chromosome:NCBIM37:7:1:152524553:1 80324428 ID518 M +
ACCAAATAGGCAGAATCATTTCC
>7 dna:chromosome chromosome:NCBIM37:7:1:152524553:1 80324451 ID5416 M -
GGACCTGAGATAAAGAAAATGGGCTCCTCA
>7 dna:chromosome chromosome:NCBIM37:7:1:152524553:1 80324652 ID2926 M +
CCGGCCGAGAATAAGGCCCATGGTTCC
>7 dna:chromosome chromosome:NCBIM37:7:1:152524553:1 80324697 ID40148 M -
TGAGTATTCAGCCGGTGCCAGTGGAGCCT
>7 dna:chromosome chromosome:NCBIM37:7:1:152524553:1 80324720 ID15218 M +
TACTCATTTGAGGCATTAGTAGGAA
>7 dna:chromosome chromosome:NCBIM37:7:1:152524553:1 80324851 ID44691 M -
TGCCAAAAAACGGGTCATCGGGCCCTCGGT
>7 dna:chromosome chromosome:NCBIM37:7:1:152524553:1 80324874 ID41026 M -
TGATAGTCAATCAGCTTATGTGCCAAA
>7 dna:chromosome chromosome:NCBIM37:7:1:152524553:1 80325045 ID25664 M -
TCAGAGGACATGTTTTAATTGCGGAAA
>7 dna:chromosome chromosome:NCBIM37:7:1:152524553:1 80325409 ID5770 M -
GGGGAGCTTATGCCCAGATTTCTTCCACGG
>7 dna:chromosome chromosome:NCBIM37:7:1:152524553:1 80325460 ID37919 M -
TGACTTGTTAACGGGTCAGGGAGCTTATTCTG
>7 dna:chromosome chromosome:NCBIM37:7:1:152524553:1 80326482 ID63987 M +
TTACCTCGTAAAGCTGTACTCACTGGTA
>7 dna:chromosome chromosome:NCBIM37:7:1:152524553:1 80326657 ID31300 M -
TCTAATAACAATTGGTGCCGAATTCCGGG
>7 dna:chromosome chromosome:NCBIM37:7:1:152524553:1 80326836 ID19210 M +
TAGGACGTGTCACTCCCTGATTGGCTGC
>7 dna:chromosome chromosome:NCBIM37:7:1:152524553:1 80326915 ID11197 M -
TAATCTGCGCATATGCCGAGGGTGGTTC
>7 dna:chromosome chromosome:NCBIM37:7:1:152524553:1 80326932 ID46746 M +
TGCGCAGATTATTTGTTTACCACTTAGAA
>7 dna:chromosome chromosome:NCBIM37:7:1:152524553:1 80326932 ID46747 M +
TGCGCAGATTATTTGTTTACCACTTAGAAC
>7 dna:chromosome chromosome:NCBIM37:7:1:152524553:1 80326950 ID543 M +
ACCACTTAGAACACAGCTGTCAGCGCCA
>7 dna:chromosome chromosome:NCBIM37:7:1:152524553:1 80326960 ID12220 M -
TACAAGATGGCGCTGACAGCTGTGT
>7 dna:chromosome chromosome:NCBIM37:7:1:152524553:1 80326967 ID65687 M -
TTCGCCGTTACAAGATGGCGCTGACA
