# Supplementary material for: proTRAC - a software for probabilistic piRNA cluster detection, visualization and analysis
Source: BMC Bioinformatics. 2012 Jan 10;13:5. doi: 10.1186/1471-2105-13-5 (PMC3293768; doi:10.1186/1471-2105-13-5)
Supplement: Additional file 5 — proTRAC results folder containing a picture and a FASTA file for each detected mouse cluster. After decompression, the folder can be opened as former session in proTRAC. Alternatively, each file can be opened separately with any standard text-editor or graphic-viewer respectively. [file 1471-2105-13-5-S5.ZIP › proTRAC_results_mouse/monodirectional_clusters/Cluster_122.fas]

>7 dna:chromosome chromosome:NCBIM37:7:1:152524553:1 80980150 ID31702 U +
TCTCAGCCTGCTACGAACCCCATCCTCTGC
>7 dna:chromosome chromosome:NCBIM37:7:1:152524553:1 80980209 ID28316 U +
TCCCAGCATCAGCCTACACCGAACCCTGT
>7 dna:chromosome chromosome:NCBIM37:7:1:152524553:1 80980325 ID29336 U +
TCCTAAGTACAATCTATCATAGGGTCTCTCC
>7 dna:chromosome chromosome:NCBIM37:7:1:152524553:1 80980420 ID53669 U +
TGGGATGGCATAATGTTTCTAGCAACCTCC
>7 dna:chromosome chromosome:NCBIM37:7:1:152524553:1 80980481 ID1475 U +
ATGAAAGGACCTGGATTGTGCTTTGCATAC
>7 dna:chromosome chromosome:NCBIM37:7:1:152524553:1 80980482 ID34102 U +
TGAAAGGACCTGGATTGTGCTTTGCATACC
>7 dna:chromosome chromosome:NCBIM37:7:1:152524553:1 80980482 ID34103 U +
TGAAAGGACCTGGATTGTGCTTTGCATACCC
>7 dna:chromosome chromosome:NCBIM37:7:1:152524553:1 80980756 ID18866 U +
TAGGAAACATCTTCAGGACACGTTGGAGAC
>7 dna:chromosome chromosome:NCBIM37:7:1:152524553:1 80981054 ID3532 U +
CTGACACTACTGATATGCTATGCTTAC
>7 dna:chromosome chromosome:NCBIM37:7:1:152524553:1 80981064 ID41129 U +
TGATATGCTATGCTTACAGACTGGAGCCTA
>7 dna:chromosome chromosome:NCBIM37:7:1:152524553:1 80981138 ID43857 U +
TGCAGAAATCCACAGCCAAAGATTGGATGG
>7 dna:chromosome chromosome:NCBIM37:7:1:152524553:1 80981172 ID49311 U +
TGGAACTCTTTTATGGAAGAGTTGGAGGAA
>7 dna:chromosome chromosome:NCBIM37:7:1:152524553:1 80981250 ID24519 M +
TCAACTAACCTGGACCCTTGGGGGCTCT
>7 dna:chromosome chromosome:NCBIM37:7:1:152524553:1 80981250 ID24520 M +
TCAACTAACCTGGACCCTTGGGGGCTCTC
>7 dna:chromosome chromosome:NCBIM37:7:1:152524553:1 80981250 ID24521 M +
TCAACTAACCTGGACCCTTGGGGGCTCTCA
>7 dna:chromosome chromosome:NCBIM37:7:1:152524553:1 80981250 ID24522 M +
TCAACTAACCTGGACCCTTGGGGGCTCTCAGA
>7 dna:chromosome chromosome:NCBIM37:7:1:152524553:1 80981290 ID1992 U +
CACCAACAAAAGAGCATTCAGTGGCTGGATC
>7 dna:chromosome chromosome:NCBIM37:7:1:152524553:1 80981295 ID380 U +
ACAAAAGAGCATTCAGTGGCTGGATCTAA
>7 dna:chromosome chromosome:NCBIM37:7:1:152524553:1 80981301 ID4453 U +
GAGCATTCAGTGGCTGGATCTAACTGCCC
>7 dna:chromosome chromosome:NCBIM37:7:1:152524553:1 80981335 ID46439 U +
TGCCTGTACTATGGACAGCTCTCAACCCAC
>7 dna:chromosome chromosome:NCBIM37:7:1:152524553:1 80981422 ID589 U +
ACCCCTGGTAACAGGTGAGAAATGCTGC
>7 dna:chromosome chromosome:NCBIM37:7:1:152524553:1 80981598 ID20110 M +
TAGGTCCTCCTGCAGGAATGCTGGTGTC
>7 dna:chromosome chromosome:NCBIM37:7:1:152524553:1 80981619 ID56281 U +
TGGTGTCATAGACAGTCCTCAATTAGGTC
>7 dna:chromosome chromosome:NCBIM37:7:1:152524553:1 80981619 ID56282 U +
TGGTGTCATAGACAGTCCTCAATTAGGTCC
>7 dna:chromosome chromosome:NCBIM37:7:1:152524553:1 80981642 ID20111 U +
TAGGTCCTCCTGCGGGAGATGCTTCTGCAGC
>7 dna:chromosome chromosome:NCBIM37:7:1:152524553:1 80981743 ID14751 U +
TACGTAGCAGATGTGCAGCTAGGTCTTC
>7 dna:chromosome chromosome:NCBIM37:7:1:152524553:1 80981743 ID14752 U +
TACGTAGCAGATGTGCAGCTAGGTCTTCAT
>7 dna:chromosome chromosome:NCBIM37:7:1:152524553:1 80981802 ID28709 M +
TCCCTAAAGCTGTTGCCTGTTTGTGGAAT
>7 dna:chromosome chromosome:NCBIM37:7:1:152524553:1 80981802 ID28710 M +
TCCCTAAAGCTGTTGCCTGTTTGTGGAATC
>7 dna:chromosome chromosome:NCBIM37:7:1:152524553:1 80981803 ID2868 M +
CCCTAAAGCTGTTGCCTGTTTGTGGAATC
>7 dna:chromosome chromosome:NCBIM37:7:1:152524553:1 80981806 ID7774 U +
TAAAGCTGTTGCCTGTTTGTGGAATCTGC
>7 dna:chromosome chromosome:NCBIM37:7:1:152524553:1 80981806 ID7775 U +
TAAAGCTGTTGCCTGTTTGTGGAATCTGCTT
>7 dna:chromosome chromosome:NCBIM37:7:1:152524553:1 80981869 ID5437 U +
GGAGAAGAAGTGCCTAGCCCAGCAGGAC
>7 dna:chromosome chromosome:NCBIM37:7:1:152524553:1 80981935 ID21214 U +
TAGTTACTCTTCTCGGTGGTGTGAC
>7 dna:chromosome chromosome:NCBIM37:7:1:152524553:1 80981947 ID30870 U +
TCGGTGGTGTGACAAAAAACCTGGTGGAAA
>7 dna:chromosome chromosome:NCBIM37:7:1:152524553:1 80981978 ID9500 U +
TAAGAAGAAAGGATCTTTTTCATTCACAG
>7 dna:chromosome chromosome:NCBIM37:7:1:152524553:1 80981978 ID9501 U +
TAAGAAGAAAGGATCTTTTTCATTCACAGT
>7 dna:chromosome chromosome:NCBIM37:7:1:152524553:1 80982026 ID18043 U +
TAGCAGCTGCTCACATTTTGTCCAGTCAGG
>7 dna:chromosome chromosome:NCBIM37:7:1:152524553:1 80982044 ID58462 U +
TGTCCAGTCAGGAAACAGATGGACGCTC
>7 dna:chromosome chromosome:NCBIM37:7:1:152524553:1 80982088 ID64012 U +
TTACTAAACAGAAACAGCTTAAGAGAGAAA
>7 dna:chromosome chromosome:NCBIM37:7:1:152524553:1 80982089 ID14824 U +
TACTAAACAGAAACAGCTTAAGAGAGAAAG
>7 dna:chromosome chromosome:NCBIM37:7:1:152524553:1 80982133 ID36176 U +
TGAATTTCAAGGATACAGGTAATTAC
>7 dna:chromosome chromosome:NCBIM37:7:1:152524553:1 80982133 ID36177 U +
TGAATTTCAAGGATACAGGTAATTACA
>7 dna:chromosome chromosome:NCBIM37:7:1:152524553:1 80982133 ID36178 U +
TGAATTTCAAGGATACAGGTAATTACAAC
>7 dna:chromosome chromosome:NCBIM37:7:1:152524553:1 80982133 ID36179 U +
TGAATTTCAAGGATACAGGTAATTACAACAGG
>7 dna:chromosome chromosome:NCBIM37:7:1:152524553:1 80982139 ID24611 U +
TCAAGGATACAGGTAATTACAACAGGGAAGT
>7 dna:chromosome chromosome:NCBIM37:7:1:152524553:1 80982146 ID13070 U +
TACAGGTAATTACAACAGGGAAGTCCTGG
>7 dna:chromosome chromosome:NCBIM37:7:1:152524553:1 80982234 ID26914 U +
TCCAAGACCATGGAATAGTGAGCGCTACT
>7 dna:chromosome chromosome:NCBIM37:7:1:152524553:1 80982234 ID26915 U +
TCCAAGACCATGGAATAGTGAGCGCTACTC
>7 dna:chromosome chromosome:NCBIM37:7:1:152524553:1 80982266 ID68252 U +
TTTAATGTAGAGTTAGGCTTCTCACCTAA
>7 dna:chromosome chromosome:NCBIM37:7:1:152524553:1 80982279 ID19839 U +
TAGGCTTCTCACCTAAGTAAACCCATTAAG
>7 dna:chromosome chromosome:NCBIM37:7:1:152524553:1 80982341 ID29552 U +
TCCTAGGTGTTTGAGAATCTGTCCAGTT
>7 dna:chromosome chromosome:NCBIM37:7:1:152524553:1 80982341 ID29553 U +
TCCTAGGTGTTTGAGAATCTGTCCAGTTT
>7 dna:chromosome chromosome:NCBIM37:7:1:152524553:1 80982344 ID20358 U +
TAGGTGTTTGAGAATCTGTCCAGTTTAC
>7 dna:chromosome chromosome:NCBIM37:7:1:152524553:1 80982344 ID20359 U +
TAGGTGTTTGAGAATCTGTCCAGTTTACA
>7 dna:chromosome chromosome:NCBIM37:7:1:152524553:1 80982344 ID20360 U +
TAGGTGTTTGAGAATCTGTCCAGTTTACAA
>7 dna:chromosome chromosome:NCBIM37:7:1:152524553:1 80982344 ID20361 U +
TAGGTGTTTGAGAATCTGTCCAGTTTACAAT
>7 dna:chromosome chromosome:NCBIM37:7:1:152524553:1 80982374 ID21122 U +
TAGTGTAAACTTAGCTTGGTTCCTCCCTTT
>7 dna:chromosome chromosome:NCBIM37:7:1:152524553:1 80982426 ID2406 U +
CAGGGAATGGTGCTGTTTGCTTTTAGGG
>7 dna:chromosome chromosome:NCBIM37:7:1:152524553:1 80982513 ID31969 U +
TCTCTCTGATGACCTTAGACCATATCAAGT
>7 dna:chromosome chromosome:NCBIM37:7:1:152524553:1 80982513 ID31970 U +
TCTCTCTGATGACCTTAGACCATATCAAGTT
>7 dna:chromosome chromosome:NCBIM37:7:1:152524553:1 80982519 ID41589 U +
TGATGACCTTAGACCATATCAAGTTG
>7 dna:chromosome chromosome:NCBIM37:7:1:152524553:1 80982597 ID8333 U +
TAAATTTTACTTTTATGTTATATGCATTGG
>7 dna:chromosome chromosome:NCBIM37:7:1:152524553:1 80982612 ID60613 U +
TGTTATATGCATTGGTGGTTTTGCCTC
>7 dna:chromosome chromosome:NCBIM37:7:1:152524553:1 80982612 ID60614 U +
TGTTATATGCATTGGTGGTTTTGCCTCTAG
>7 dna:chromosome chromosome:NCBIM37:7:1:152524553:1 80982643 ID23230 U +
TATGTCTATGAGGGTGTCAATGCCCT
>7 dna:chromosome chromosome:NCBIM37:7:1:152524553:1 80982643 ID23231 U +
TATGTCTATGAGGGTGTCAATGCCCTGG
>7 dna:chromosome chromosome:NCBIM37:7:1:152524553:1 80982712 ID49948 U +
TGGAATTAAACTCCAGTCCTCCGGAAGAACA
>7 dna:chromosome chromosome:NCBIM37:7:1:152524553:1 80982745 ID20748 U +
TAGTATTCTTTTCTTTTCCCAACAGAGTA
>7 dna:chromosome chromosome:NCBIM37:7:1:152524553:1 80982763 ID2602 U +
CCAACAGAGTAGTTTTATTGCTTATTTGGG
>7 dna:chromosome chromosome:NCBIM37:7:1:152524553:1 80983464 ID5534 U +
GGCAAGCATGACAGGATAAAGACTTTTTAC
