# Supplementary material for: proTRAC - a software for probabilistic piRNA cluster detection, visualization and analysis
Source: BMC Bioinformatics. 2012 Jan 10;13:5. doi: 10.1186/1471-2105-13-5 (PMC3293768; doi:10.1186/1471-2105-13-5)
Supplement: Additional file 5 — proTRAC results folder containing a picture and a FASTA file for each detected mouse cluster. After decompression, the folder can be opened as former session in proTRAC. Alternatively, each file can be opened separately with any standard text-editor or graphic-viewer respectively. [file 1471-2105-13-5-S5.ZIP › proTRAC_results_mouse/monodirectional_clusters/Cluster_123.fas]

>7 dna:chromosome chromosome:NCBIM37:7:1:152524553:1 132436629 ID53827 M -
TGGGATTAAAGGTGTGCGCCACCACGCCCG
>7 dna:chromosome chromosome:NCBIM37:7:1:152524553:1 132436637 ID53825 M -
TGGGATTAAAGGTGTGCGCCAC
>7 dna:chromosome chromosome:NCBIM37:7:1:152524553:1 132436666 ID714 M -
ACTCAGAAATCCGCCTGCCTCTGCCTCC
>7 dna:chromosome chromosome:NCBIM37:7:1:152524553:1 132436667 ID30589 M -
TCGAACTCAGAAATCCGCCTGCCTCTGCCTC
>7 dna:chromosome chromosome:NCBIM37:7:1:152524553:1 132436668 ID30588 M -
TCGAACTCAGAAATCCGCCTGCCTCTGCCT
>7 dna:chromosome chromosome:NCBIM37:7:1:152524553:1 132436670 ID30587 M -
TCGAACTCAGAAATCCGCCTGCCTCTGC
>7 dna:chromosome chromosome:NCBIM37:7:1:152524553:1 132436671 ID30586 M -
TCGAACTCAGAAATCCGCCTGCCTCTG
>7 dna:chromosome chromosome:NCBIM37:7:1:152524553:1 132436673 ID52172 M -
TGGCCTCGAACTCAGAAATCCGCCTGCCTC
>7 dna:chromosome chromosome:NCBIM37:7:1:152524553:1 132436691 ID25464 M -
TCACTTTGTAGACCAGGCTGGCCTCGAACT
>7 dna:chromosome chromosome:NCBIM37:7:1:152524553:1 132436692 ID25463 M -
TCACTTTGTAGACCAGGCTGGCCTCGAAC
>7 dna:chromosome chromosome:NCBIM37:7:1:152524553:1 132436697 ID49287 M -
TGGAACTCACTTTGTAGACCAGGCTGGCCT
>7 dna:chromosome chromosome:NCBIM37:7:1:152524553:1 132436711 ID11979 M +
TACAAAGTGAGTTCCAGGACAGCCAGGC
>7 dna:chromosome chromosome:NCBIM37:7:1:152524553:1 132441941 ID293 M +
AAGGAATTTATTGATGACTTACAGTCGGC
>7 dna:chromosome chromosome:NCBIM37:7:1:152524553:1 132441983 ID28009 M -
TCCATTCACAGCTGCGACTGAACAATTGT
>7 dna:chromosome chromosome:NCBIM37:7:1:152524553:1 132441992 ID2447 M +
CAGTCGCAGCTGTGAATGGAAGTCCAAGG
>7 dna:chromosome chromosome:NCBIM37:7:1:152524553:1 132442002 ID58962 M +
TGTGAATGGAAGTCCAAGGATCTAGCAGT
>7 dna:chromosome chromosome:NCBIM37:7:1:152524553:1 132442019 ID5491 M +
GGATCTAGCAGTTACTCAGTCTCACGC
>7 dna:chromosome chromosome:NCBIM37:7:1:152524553:1 132442215 ID52390 M -
TGGCTATGGATTCCAGAAGATTGAATCTC
>7 dna:chromosome chromosome:NCBIM37:7:1:152524553:1 132442247 ID52403 M +
TGGCTCAAGATCTTCAAACCAAGATCC
>7 dna:chromosome chromosome:NCBIM37:7:1:152524553:1 132442359 ID36326 M +
TGACAACCAGGAATAGCCACTACAATC
>7 dna:chromosome chromosome:NCBIM37:7:1:152524553:1 132442447 ID8033 M +
TAAATACGCCTAACATGATATAACTATCC
>7 dna:chromosome chromosome:NCBIM37:7:1:152524553:1 132442447 ID8034 M +
TAAATACGCCTAACATGATATAACTATCCC
>7 dna:chromosome chromosome:NCBIM37:7:1:152524553:1 132442642 ID52459 M +
TGGCTCTTTTCCTGGAGGATTGACCC
>7 dna:chromosome chromosome:NCBIM37:7:1:152524553:1 132442707 ID52742 M -
TGGGAAACTACAACAGCCTAATCCAAGCA
>7 dna:chromosome chromosome:NCBIM37:7:1:152524553:1 132442726 ID21377 M +
TAGTTTCCCATTGACTTTAATCACAGGAC
>7 dna:chromosome chromosome:NCBIM37:7:1:152524553:1 132442949 ID65307 M +
TTCCAGTTCAATGGAATGTTTGTTGTAGC
>7 dna:chromosome chromosome:NCBIM37:7:1:152524553:1 132442960 ID49943 M +
TGGAATGTTTGTTGTAGCTCCTGGT
>7 dna:chromosome chromosome:NCBIM37:7:1:152524553:1 132443251 ID3581 M +
CTGCGTCTTCAAAAGGCCA
>7 dna:chromosome chromosome:NCBIM37:7:1:152524553:1 132443281 ID22270 M +
TATCAGCCCAGCTGCTTCAGGATGAT
>7 dna:chromosome chromosome:NCBIM37:7:1:152524553:1 132443364 ID52573 M +
TGGCTGTGAAATGAGTTCCTTGGTCA
>7 dna:chromosome chromosome:NCBIM37:7:1:152524553:1 132443531 ID58534 M +
TGTCCTTTCCACGAAGGAAGTGGTCC
>7 dna:chromosome chromosome:NCBIM37:7:1:152524553:1 132443846 ID5143 M -
GCTCACCAAAAGGTGACTTCAGCCGAGGA
>7 dna:chromosome chromosome:NCBIM37:7:1:152524553:1 132443907 ID59851 M -
TGTGGATAGATCTCTCCAAATGGGCAA
>7 dna:chromosome chromosome:NCBIM37:7:1:152524553:1 132444290 ID63841 M -
TTACAATGCCATCTGCTGCCAAGCA
>7 dna:chromosome chromosome:NCBIM37:7:1:152524553:1 132444520 ID58208 M +
TGTCAGACGTTCAGTTTCCACTAAGGCC
>7 dna:chromosome chromosome:NCBIM37:7:1:152524553:1 132445059 ID40849 M +
TGATACGCATATGTGTTACCAATGAGTC
>7 dna:chromosome chromosome:NCBIM37:7:1:152524553:1 132445081 ID40190 M +
TGAGTCCAAAGTGGTTGCTACTTCCT
>7 dna:chromosome chromosome:NCBIM37:7:1:152524553:1 132445094 ID42331 M -
TGATTGGACCAAGTGAGCAGGAAGTAGCAAC
>7 dna:chromosome chromosome:NCBIM37:7:1:152524553:1 132445180 ID11738 M -
TAATTTAGTTAGAAGGGATCTTGAT
>7 dna:chromosome chromosome:NCBIM37:7:1:152524553:1 132445238 ID5516 M +
GGCAAAACTGTGAAGGTATACTGTTGGC
>7 dna:chromosome chromosome:NCBIM37:7:1:152524553:1 132446258 ID42293 M +
TGATTGATTAGCCAGTACCAAAGGTCC
>7 dna:chromosome chromosome:NCBIM37:7:1:152524553:1 132446258 ID42294 M +
TGATTGATTAGCCAGTACCAAAGGTCCAAGC
>7 dna:chromosome chromosome:NCBIM37:7:1:152524553:1 132446295 ID45714 M +
TGCCATTATAAATTTCACCTCTCCTGTGC
>7 dna:chromosome chromosome:NCBIM37:7:1:152524553:1 132446607 ID7737 M -
TAAAGCATAATTGTCCACAATGGGAAG
>7 dna:chromosome chromosome:NCBIM37:7:1:152524553:1 132446951 ID12742 M -
TACACTACTAAGGAGCTTAATGAGTTTGC
>7 dna:chromosome chromosome:NCBIM37:7:1:152524553:1 132447230 ID51315 M -
TGGCAAAGAATGGGATCCTACAACATGGGA
>7 dna:chromosome chromosome:NCBIM37:7:1:152524553:1 132447232 ID51314 M -
TGGCAAAGAATGGGATCCTACAACATGG
>7 dna:chromosome chromosome:NCBIM37:7:1:152524553:1 132447334 ID12428 M +
TACAATGAGAGTTTCTGTTTGATTTTCTGC
>7 dna:chromosome chromosome:NCBIM37:7:1:152524553:1 132447414 ID17859 M +
TAGCAACTTTTAGATCGTTTACTTGTGTCT
>7 dna:chromosome chromosome:NCBIM37:7:1:152524553:1 132447851 ID293 M +
AAGGAATTTATTGATGACTTACAGTCGGC
>7 dna:chromosome chromosome:NCBIM37:7:1:152524553:1 132447893 ID28009 M -
TCCATTCACAGCTGCGACTGAACAATTGT
>7 dna:chromosome chromosome:NCBIM37:7:1:152524553:1 132447902 ID2447 M +
CAGTCGCAGCTGTGAATGGAAGTCCAAGG
>7 dna:chromosome chromosome:NCBIM37:7:1:152524553:1 132447912 ID58962 M +
TGTGAATGGAAGTCCAAGGATCTAGCAGT
>7 dna:chromosome chromosome:NCBIM37:7:1:152524553:1 132447929 ID5491 M +
GGATCTAGCAGTTACTCAGTCTCACGC
>7 dna:chromosome chromosome:NCBIM37:7:1:152524553:1 132448125 ID52390 M -
TGGCTATGGATTCCAGAAGATTGAATCTC
>7 dna:chromosome chromosome:NCBIM37:7:1:152524553:1 132448157 ID52403 M +
TGGCTCAAGATCTTCAAACCAAGATCC
>7 dna:chromosome chromosome:NCBIM37:7:1:152524553:1 132468467 ID49533 U -
TGGAAGCTTAACATGGCCTTCTCTGGTAC
>7 dna:chromosome chromosome:NCBIM37:7:1:152524553:1 132468917 ID53750 U -
TGGGATTAAAAGAGTGAGCCACCAAGCCTG
>7 dna:chromosome chromosome:NCBIM37:7:1:152524553:1 132468955 ID66324 M -
TTGAACTCAGAAATCCACCTGCCTCTGCCTC
>7 dna:chromosome chromosome:NCBIM37:7:1:152524553:1 132468960 ID52239 M -
TGGCCTTGAACTCAGAAATCCACCTGCCTCT
>7 dna:chromosome chromosome:NCBIM37:7:1:152524553:1 132468985 ID49287 M -
TGGAACTCACTTTGTAGACCAGGCTGGCCT
>7 dna:chromosome chromosome:NCBIM37:7:1:152524553:1 132468999 ID11980 M +
TACAAAGTGAGTTCCAGGACAGCCAGGGC
>7 dna:chromosome chromosome:NCBIM37:7:1:152524553:1 132468999 ID4987 M -
GCCCTGGCTGTCCTGGAACTCACTTTGTA
>7 dna:chromosome chromosome:NCBIM37:7:1:152524553:1 132469636 ID20159 U -
TAGGTGACAGCGATAAAGGATAGGTGGAC
>7 dna:chromosome chromosome:NCBIM37:7:1:152524553:1 132469919 ID54243 U -
TGGGCTGTGTTCACCAGGTGTCTACAACCTC
>7 dna:chromosome chromosome:NCBIM37:7:1:152524553:1 132470098 ID5462 U -
GGAGGGAAAAAGTCCTATGAGGCAAAAGGC
>7 dna:chromosome chromosome:NCBIM37:7:1:152524553:1 132470468 ID55053 U -
TGGTAAAGGCTGCCTCAATGCTCACTGGA
>7 dna:chromosome chromosome:NCBIM37:7:1:152524553:1 132470859 ID16750 U -
TAGAATTATTTTTCTCATGCCTGTGACCA
>7 dna:chromosome chromosome:NCBIM37:7:1:152524553:1 132470860 ID16749 U -
TAGAATTATTTTTCTCATGCCTGTGACC
>7 dna:chromosome chromosome:NCBIM37:7:1:152524553:1 132470936 ID6181 M +
GTGGTTAAGAGTGCCGACTGCTCTTCCAA
>7 dna:chromosome chromosome:NCBIM37:7:1:152524553:1 132470983 ID67885 M -
TTGTGAGCCACCATGTGGTTGCTGG
>7 dna:chromosome chromosome:NCBIM37:7:1:152524553:1 132471700 ID16144 U -
TAGAAAGTCCACAGAAACTTGTGTC
>7 dna:chromosome chromosome:NCBIM37:7:1:152524553:1 132471990 ID34344 U -
TGAAATAGAAATAAATAATCTGACAAGG
>7 dna:chromosome chromosome:NCBIM37:7:1:152524553:1 132472151 ID48207 U -
TGCTTAGCTCAAGTAACAATGAAAGGTAC
>7 dna:chromosome chromosome:NCBIM37:7:1:152524553:1 132472367 ID182 U -
AACCTAATGATACTTTTCAAGTTTGTAGAC
>7 dna:chromosome chromosome:NCBIM37:7:1:152524553:1 132472370 ID103 U -
AACAACCTAATGATACTTTTCAAGTTTGTA
>7 dna:chromosome chromosome:NCBIM37:7:1:152524553:1 132472371 ID102 U -
AACAACCTAATGATACTTTTCAAGTTTGT
>7 dna:chromosome chromosome:NCBIM37:7:1:152524553:1 132472371 ID181 U -
AACCTAATGATACTTTTCAAGTTTGT
>7 dna:chromosome chromosome:NCBIM37:7:1:152524553:1 132472445 ID6360 U -
TAAAAAATTAGAGCAAATCTAAGAGGGAA
>7 dna:chromosome chromosome:NCBIM37:7:1:152524553:1 132472471 ID48731 U -
TGGAAAAAGGTACCACTATAAAATGCTTTTAA
>7 dna:chromosome chromosome:NCBIM37:7:1:152524553:1 132472472 ID48730 U -
TGGAAAAAGGTACCACTATAAAATGCTTTTA
>7 dna:chromosome chromosome:NCBIM37:7:1:152524553:1 132472477 ID468 U -
ACAGATGGAAAAAGGTACCACTATAAAATGC
>7 dna:chromosome chromosome:NCBIM37:7:1:152524553:1 132472484 ID14036 U -
TACCATTACAGATGGAAAAAGGTACCACTAT
>7 dna:chromosome chromosome:NCBIM37:7:1:152524553:1 132472499 ID28004 U -
TCCATTATCTTTGCTACCATTACAGATGGA
>7 dna:chromosome chromosome:NCBIM37:7:1:152524553:1 132472634 ID64797 U -
TTCACAGCTACTCTGGTGTTGGTGGG
>7 dna:chromosome chromosome:NCBIM37:7:1:152524553:1 132472690 ID49456 U -
TGGAAGATTTTACAGTGTTAGAACTGTTCTC
>7 dna:chromosome chromosome:NCBIM37:7:1:152524553:1 132472742 ID45083 U -
TGCCACAAATTCCATGATCGAATCTGTTG
>7 dna:chromosome chromosome:NCBIM37:7:1:152524553:1 132472750 ID58642 U -
TGTCTCTCCCTGCCACAAATTCCATGATCGA
>7 dna:chromosome chromosome:NCBIM37:7:1:152524553:1 132472764 ID22840 U -
TATGAGGTTGACCATGTCTCTCCCTGCCACA
>7 dna:chromosome chromosome:NCBIM37:7:1:152524553:1 132472765 ID22839 U -
TATGAGGTTGACCATGTCTCTCCCTGCCAC
>7 dna:chromosome chromosome:NCBIM37:7:1:152524553:1 132472823 ID50649 U -
TGGAGGTTCTGAACTGCAGGTGCCACCATCT
>7 dna:chromosome chromosome:NCBIM37:7:1:152524553:1 132472824 ID50648 U -
TGGAGGTTCTGAACTGCAGGTGCCACCATC
>7 dna:chromosome chromosome:NCBIM37:7:1:152524553:1 132472837 ID48374 U -
TGCTTCTTTCATGGAGGTTCTGAACTGC
>7 dna:chromosome chromosome:NCBIM37:7:1:152524553:1 132472843 ID54009 U -
TGGGCAATGCTTCTTTCATGGAGGTTCTG
>7 dna:chromosome chromosome:NCBIM37:7:1:152524553:1 132472846 ID26222 U -
TCATATGGGCAATGCTTCTTTCATGGAGGTT
>7 dna:chromosome chromosome:NCBIM37:7:1:152524553:1 132472847 ID26221 U -
TCATATGGGCAATGCTTCTTTCATGGAGGT
>7 dna:chromosome chromosome:NCBIM37:7:1:152524553:1 132472848 ID26219 U -
TCATATGGGCAATGCTTCTTTCATGGAGG
>7 dna:chromosome chromosome:NCBIM37:7:1:152524553:1 132472850 ID26218 U -
TCATATGGGCAATGCTTCTTTCATGGA
>7 dna:chromosome chromosome:NCBIM37:7:1:152524553:1 132472850 ID58344 U -
TGTCATATGGGCAATGCTTCTTTCATGGA
>7 dna:chromosome chromosome:NCBIM37:7:1:152524553:1 132472854 ID30924 U -
TCGTGTCATATGGGCAATGCTTCTTTCA
>7 dna:chromosome chromosome:NCBIM37:7:1:152524553:1 132472854 ID65712 U -
TTCGTGTCATATGGGCAATGCTTCTTTCA
>7 dna:chromosome chromosome:NCBIM37:7:1:152524553:1 132472855 ID68453 U -
TTTCGTGTCATATGGGCAATGCTTCTTTC
>7 dna:chromosome chromosome:NCBIM37:7:1:152524553:1 132472860 ID58543 U -
TGTCGCTTTCGTGTCATATGGGCAATGCTT
>7 dna:chromosome chromosome:NCBIM37:7:1:152524553:1 132472861 ID58542 U -
TGTCGCTTTCGTGTCATATGGGCAATGCT
>7 dna:chromosome chromosome:NCBIM37:7:1:152524553:1 132472872 ID7665 U -
TAAAGAGCACACTGTCGCTTTCGTGTCATA
>7 dna:chromosome chromosome:NCBIM37:7:1:152524553:1 132472875 ID7664 U -
TAAAGAGCACACTGTCGCTTTCGTGTC
>7 dna:chromosome chromosome:NCBIM37:7:1:152524553:1 132472875 ID12732 U -
TACACTAAAGAGCACACTGTCGCTTTCGTGTC
>7 dna:chromosome chromosome:NCBIM37:7:1:152524553:1 132472876 ID7663 U -
TAAAGAGCACACTGTCGCTTTCGTGT
>7 dna:chromosome chromosome:NCBIM37:7:1:152524553:1 132472889 ID23822 U -
TATTGTTTCTGTCTACACTAAAGAGCACACT
>7 dna:chromosome chromosome:NCBIM37:7:1:152524553:1 132472914 ID52349 U -
TGGCTACCAGGACTTCACGGAGTCTATTGT
>7 dna:chromosome chromosome:NCBIM37:7:1:152524553:1 132472915 ID52348 U -
TGGCTACCAGGACTTCACGGAGTCTATTG
>7 dna:chromosome chromosome:NCBIM37:7:1:152524553:1 132472917 ID23117 U -
TATGGCTACCAGGACTTCACGGAGTCTAT
>7 dna:chromosome chromosome:NCBIM37:7:1:152524553:1 132472918 ID52347 U -
TGGCTACCAGGACTTCACGGAGTCTA
>7 dna:chromosome chromosome:NCBIM37:7:1:152524553:1 132472957 ID222 U -
AAGAAAATGTGCCAGTGACAATGTCTAGCCA
>7 dna:chromosome chromosome:NCBIM37:7:1:152524553:1 132472958 ID3797 U -
GAAAATGTGCCAGTGACAATGTCTAGCC
>7 dna:chromosome chromosome:NCBIM37:7:1:152524553:1 132472959 ID9412 U -
TAAGAAAATGTGCCAGTGACAATGTCTAGC
>7 dna:chromosome chromosome:NCBIM37:7:1:152524553:1 132472961 ID9411 U -
TAAGAAAATGTGCCAGTGACAATGTCTA
>7 dna:chromosome chromosome:NCBIM37:7:1:152524553:1 132472963 ID10422 U -
TAAGTAAGAAAATGTGCCAGTGACAATGTC
>7 dna:chromosome chromosome:NCBIM37:7:1:152524553:1 132472964 ID5094 U -
GCTAAGTAAGAAAATGTGCCAGTGACAATGT
>7 dna:chromosome chromosome:NCBIM37:7:1:152524553:1 132472964 ID47003 U -
TGCTAAGTAAGAAAATGTGCCAGTGACAATGT
>7 dna:chromosome chromosome:NCBIM37:7:1:152524553:1 132472965 ID47002 U -
TGCTAAGTAAGAAAATGTGCCAGTGACAATG
>7 dna:chromosome chromosome:NCBIM37:7:1:152524553:1 132472966 ID6138 U -
GTGCTAAGTAAGAAAATGTGCCAGTGACAAT
>7 dna:chromosome chromosome:NCBIM37:7:1:152524553:1 132472966 ID47001 U -
TGCTAAGTAAGAAAATGTGCCAGTGACAAT
>7 dna:chromosome chromosome:NCBIM37:7:1:152524553:1 132472967 ID47000 U -
TGCTAAGTAAGAAAATGTGCCAGTGACAA
>7 dna:chromosome chromosome:NCBIM37:7:1:152524553:1 132472968 ID6137 U -
GTGCTAAGTAAGAAAATGTGCCAGTGACA
>7 dna:chromosome chromosome:NCBIM37:7:1:152524553:1 132472968 ID46999 U -
TGCTAAGTAAGAAAATGTGCCAGTGACA
>7 dna:chromosome chromosome:NCBIM37:7:1:152524553:1 132472969 ID6136 U -
GTGCTAAGTAAGAAAATGTGCCAGTGAC
>7 dna:chromosome chromosome:NCBIM37:7:1:152524553:1 132472972 ID31847 U -
TCTCCAGTGCTAAGTAAGAAAATGTGCCAGT
>7 dna:chromosome chromosome:NCBIM37:7:1:152524553:1 132472999 ID55134 U -
TGGTAAGTTCCTGATGGTCTCCATCATCTC
>7 dna:chromosome chromosome:NCBIM37:7:1:152524553:1 132473008 ID22527 U -
TATCTATGGTAAGTTCCTGATGGTCTC
>7 dna:chromosome chromosome:NCBIM37:7:1:152524553:1 132473010 ID13249 U -
TACATATCTATGGTAAGTTCCTGATGGTC
>7 dna:chromosome chromosome:NCBIM37:7:1:152524553:1 132473011 ID31370 U -
TCTACATATCTATGGTAAGTTCCTGATGGT
>7 dna:chromosome chromosome:NCBIM37:7:1:152524553:1 132473016 ID55447 U -
TGGTATCTACATATCTATGGTAAGTTCCTG
>7 dna:chromosome chromosome:NCBIM37:7:1:152524553:1 132473023 ID9146 U -
TAACTATGGTATCTACATATCTATGGTAA
>7 dna:chromosome chromosome:NCBIM37:7:1:152524553:1 132473031 ID8091 U -
TAAATCAGTGTAACTATGGTATCTACATATC
>7 dna:chromosome chromosome:NCBIM37:7:1:152524553:1 132473037 ID21125 U -
TAGTGTAAATCAGTGTAACTATGGTATCTA
>7 dna:chromosome chromosome:NCBIM37:7:1:152524553:1 132473038 ID21124 U -
TAGTGTAAATCAGTGTAACTATGGTATCT
>7 dna:chromosome chromosome:NCBIM37:7:1:152524553:1 132473039 ID21123 U -
TAGTGTAAATCAGTGTAACTATGGTATC
>7 dna:chromosome chromosome:NCBIM37:7:1:152524553:1 132473051 ID54121 U -
TGGGCCCAGTGACCATAGTGTAAATCAGTGT
>7 dna:chromosome chromosome:NCBIM37:7:1:152524553:1 132473057 ID56365 U -
TGGTGTGGGCCCAGTGACCATAGTGTAAAT
>7 dna:chromosome chromosome:NCBIM37:7:1:152524553:1 132473079 ID35191 U -
TGAAGAGGTTGAAGTCTTGTATGGTGTGG
>7 dna:chromosome chromosome:NCBIM37:7:1:152524553:1 132473081 ID32124 U -
TCTGAAGAGGTTGAAGTCTTGTATGGTGT
>7 dna:chromosome chromosome:NCBIM37:7:1:152524553:1 132473142 ID40056 U -
TGAGGTTTTTGGTAGGTTTCATCGACTC
>7 dna:chromosome chromosome:NCBIM37:7:1:152524553:1 132473144 ID40055 U -
TGAGGTTTTTGGTAGGTTTCATCGAC
>7 dna:chromosome chromosome:NCBIM37:7:1:152524553:1 132473155 ID34312 U -
TGAAATAAATTTTTCTGAGGTTTTTGGTAG
>7 dna:chromosome chromosome:NCBIM37:7:1:152524553:1 132473156 ID34311 U -
TGAAATAAATTTTTCTGAGGTTTTTGGTA
>7 dna:chromosome chromosome:NCBIM37:7:1:152524553:1 132473157 ID34310 U -
TGAAATAAATTTTTCTGAGGTTTTTGGT
>7 dna:chromosome chromosome:NCBIM37:7:1:152524553:1 132473178 ID20387 U -
TAGGTTCTATAATGTATAGGTATGAAATA
>7 dna:chromosome chromosome:NCBIM37:7:1:152524553:1 132473198 ID48391 U -
TGCTTGATGGTCACCTGGACCTAGGTTCTA
>7 dna:chromosome chromosome:NCBIM37:7:1:152524553:1 132473200 ID59768 U -
TGTGCTTGATGGTCACCTGGACCTAGGTTC
>7 dna:chromosome chromosome:NCBIM37:7:1:152524553:1 132473200 ID67924 U -
TTGTGCTTGATGGTCACCTGGACCTAGGTTC
>7 dna:chromosome chromosome:NCBIM37:7:1:152524553:1 132473201 ID59767 U -
TGTGCTTGATGGTCACCTGGACCTAGGTT
>7 dna:chromosome chromosome:NCBIM37:7:1:152524553:1 132473203 ID6073 U -
GTCTTGTGCTTGATGGTCACCTGGACCTAGG
>7 dna:chromosome chromosome:NCBIM37:7:1:152524553:1 132473210 ID67591 U -
TTGGTGTCTTGTGCTTGATGGTCACCTGG
>7 dna:chromosome chromosome:NCBIM37:7:1:152524553:1 132473211 ID67590 U -
TTGGTGTCTTGTGCTTGATGGTCACCTG
>7 dna:chromosome chromosome:NCBIM37:7:1:152524553:1 132473212 ID26541 U -
TCATTGGTGTCTTGTGCTTGATGGTCACCT
>7 dna:chromosome chromosome:NCBIM37:7:1:152524553:1 132473213 ID26540 U -
TCATTGGTGTCTTGTGCTTGATGGTCACC
>7 dna:chromosome chromosome:NCBIM37:7:1:152524553:1 132473216 ID31809 U -
TCTCATTGGTGTCTTGTGCTTGATGGTC
>7 dna:chromosome chromosome:NCBIM37:7:1:152524553:1 132473220 ID20078 U -
TAGGTATCTCATTGGTGTCTTGTGCTTGAT
>7 dna:chromosome chromosome:NCBIM37:7:1:152524553:1 132473221 ID20077 U -
TAGGTATCTCATTGGTGTCTTGTGCTTGA
>7 dna:chromosome chromosome:NCBIM37:7:1:152524553:1 132473222 ID20076 U -
TAGGTATCTCATTGGTGTCTTGTGCTTG
>7 dna:chromosome chromosome:NCBIM37:7:1:152524553:1 132473223 ID20074 U -
TAGGTATCTCATTGGTGTCTTGTGCTT
>7 dna:chromosome chromosome:NCBIM37:7:1:152524553:1 132473224 ID26175 U -
TCATAGGTATCTCATTGGTGTCTTGTGCT
>7 dna:chromosome chromosome:NCBIM37:7:1:152524553:1 132473229 ID38807 U -
TGAGAGTCATAGGTATCTCATTGGTGTCTT
>7 dna:chromosome chromosome:NCBIM37:7:1:152524553:1 132473230 ID38806 U -
TGAGAGTCATAGGTATCTCATTGGTGTCT
>7 dna:chromosome chromosome:NCBIM37:7:1:152524553:1 132473231 ID38805 U -
TGAGAGTCATAGGTATCTCATTGGTGTC
>7 dna:chromosome chromosome:NCBIM37:7:1:152524553:1 132473277 ID30825 U -
TCGGCGACTAGGATTTTCTGGAGGTTCGT
>7 dna:chromosome chromosome:NCBIM37:7:1:152524553:1 132473296 ID8746 U -
TAACATAGTGTCCACAGTCTCGGCGACTA
>7 dna:chromosome chromosome:NCBIM37:7:1:152524553:1 132473299 ID21191 U -
TAGTTAACATAGTGTCCACAGTCTCGGCGA
>7 dna:chromosome chromosome:NCBIM37:7:1:152524553:1 132473304 ID8747 U -
TAACATAGTTAACATAGTGTCCACAGTCTC
>7 dna:chromosome chromosome:NCBIM37:7:1:152524553:1 132473306 ID10726 U -
TAATAACATAGTTAACATAGTGTCCACAGTC
>7 dna:chromosome chromosome:NCBIM37:7:1:152524553:1 132473308 ID10725 U -
TAATAACATAGTTAACATAGTGTCCACAG
>7 dna:chromosome chromosome:NCBIM37:7:1:152524553:1 132473313 ID869 U -
AGACAAAGTAATAACATAGTTAACATAGTGTC
>7 dna:chromosome chromosome:NCBIM37:7:1:152524553:1 132473314 ID868 U -
AGACAAAGTAATAACATAGTTAACATAGTGT
>7 dna:chromosome chromosome:NCBIM37:7:1:152524553:1 132473316 ID16783 U -
TAGACAAAGTAATAACATAGTTAACATAGT
>7 dna:chromosome chromosome:NCBIM37:7:1:152524553:1 132473333 ID42446 U -
TGATTTCTTGAATCTTGTAGACAAAGTAAT
>7 dna:chromosome chromosome:NCBIM37:7:1:152524553:1 132473345 ID12962 U -
TACAGATTCTATGATTTCTTGAATCTTGT
>7 dna:chromosome chromosome:NCBIM37:7:1:152524553:1 132473364 ID26478 U -
TCATTATGCCTTTTCTTCCCTACAGATTCT
>7 dna:chromosome chromosome:NCBIM37:7:1:152524553:1 132473367 ID22374 U -
TATCATTATGCCTTTTCTTCCCTACAGAT
>7 dna:chromosome chromosome:NCBIM37:7:1:152524553:1 132473381 ID57378 U -
TGTAAGTAGCCACGATATCATTATGCCTTT
>7 dna:chromosome chromosome:NCBIM37:7:1:152524553:1 132473382 ID67704 U -
TTGTAAGTAGCCACGATATCATTATGCCTT
>7 dna:chromosome chromosome:NCBIM37:7:1:152524553:1 132473383 ID23768 U -
TATTGTAAGTAGCCACGATATCATTATGCCT
>7 dna:chromosome chromosome:NCBIM37:7:1:152524553:1 132473384 ID23767 U -
TATTGTAAGTAGCCACGATATCATTATGCC
>7 dna:chromosome chromosome:NCBIM37:7:1:152524553:1 132473387 ID22084 U -
TATATTGTAAGTAGCCACGATATCATTAT
>7 dna:chromosome chromosome:NCBIM37:7:1:152524553:1 132473387 ID23766 U -
TATTGTAAGTAGCCACGATATCATTAT
>7 dna:chromosome chromosome:NCBIM37:7:1:152524553:1 132473394 ID55303 U -
TGGTAGATTATATTGTAAGTAGCCACGATA
>7 dna:chromosome chromosome:NCBIM37:7:1:152524553:1 132473395 ID55302 U -
TGGTAGATTATATTGTAAGTAGCCACGAT
>7 dna:chromosome chromosome:NCBIM37:7:1:152524553:1 132473401 ID36150 U -
TGAATTGATGGTAGATTATATTGTAAGTAGC
>7 dna:chromosome chromosome:NCBIM37:7:1:152524553:1 132473403 ID36149 U -
TGAATTGATGGTAGATTATATTGTAAGTA
>7 dna:chromosome chromosome:NCBIM37:7:1:152524553:1 132473403 ID66460 U -
TTGAATTGATGGTAGATTATATTGTAAGTA
>7 dna:chromosome chromosome:NCBIM37:7:1:152524553:1 132473407 ID64448 U -
TTATTGAATTGATGGTAGATTATATTGTA
>7 dna:chromosome chromosome:NCBIM37:7:1:152524553:1 132473408 ID23519 U -
TATTATTGAATTGATGGTAGATTATATTGT
>7 dna:chromosome chromosome:NCBIM37:7:1:152524553:1 132473417 ID17267 U -
TAGAGGTACCTATTATTGAATTGATGGTAGA
>7 dna:chromosome chromosome:NCBIM37:7:1:152524553:1 132473420 ID40912 U -
TGATAGAGGTACCTATTATTGAATTGATGGT
>7 dna:chromosome chromosome:NCBIM37:7:1:152524553:1 132473421 ID40911 U -
TGATAGAGGTACCTATTATTGAATTGATGG
>7 dna:chromosome chromosome:NCBIM37:7:1:152524553:1 132473433 ID27850 U -
TCCATATTTGCTGATAGAGGTACCTATTA
>7 dna:chromosome chromosome:NCBIM37:7:1:152524553:1 132473440 ID43296 U -
TGCAAGTTTCCATATTTGCTGATAGAGGTA
>7 dna:chromosome chromosome:NCBIM37:7:1:152524553:1 132473447 ID51252 U -
TGGATTTTTGCAAGTTTCCATATTTGCTGAT
>7 dna:chromosome chromosome:NCBIM37:7:1:152524553:1 132473451 ID51251 U -
TGGATTTTTGCAAGTTTCCATATTTGC
>7 dna:chromosome chromosome:NCBIM37:7:1:152524553:1 132473459 ID60352 U -
TGTGTTTGAATGGATTTTTGCAAGTTTCC
>7 dna:chromosome chromosome:NCBIM37:7:1:152524553:1 132473460 ID60351 U -
TGTGTTTGAATGGATTTTTGCAAGTTTC
>7 dna:chromosome chromosome:NCBIM37:7:1:152524553:1 132473463 ID5644 U -
GGCCTTGTGTTTGAATGGATTTTTGCAAGT
>7 dna:chromosome chromosome:NCBIM37:7:1:152524553:1 132473547 ID44213 U -
TGCAGTTTTCTAGATGAGATAGTGGTAGG
>7 dna:chromosome chromosome:NCBIM37:7:1:152524553:1 132473549 ID66791 U -
TTGCAGTTTTCTAGATGAGATAGTGGTA
>7 dna:chromosome chromosome:NCBIM37:7:1:152524553:1 132473559 ID64597 U -
TTCAACAACTTCTTGCAGTTTTCTAGATGA
>7 dna:chromosome chromosome:NCBIM37:7:1:152524553:1 132473576 ID58494 U -
TGTCCGTGTTCCTTTTTCAACAACTTCT
>7 dna:chromosome chromosome:NCBIM37:7:1:152524553:1 132473622 ID34116 U -
TGAAAGGATCGGGTGATAGCAGGCAA
>7 dna:chromosome chromosome:NCBIM37:7:1:152524553:1 132473636 ID15471 U -
TACTGCTGCTGAAAGGATCGG
>7 dna:chromosome chromosome:NCBIM37:7:1:152524553:1 132473648 ID13731 U -
TACCACAGGGCTGGCTACTGCTGC
>7 dna:chromosome chromosome:NCBIM37:7:1:152524553:1 132473653 ID51197 U -
TGGATTGTGGATGTACCACAGGGCTGGCTACT
>7 dna:chromosome chromosome:NCBIM37:7:1:152524553:1 132473656 ID51196 U -
TGGATTGTGGATGTACCACAGGGCTGGCT
>7 dna:chromosome chromosome:NCBIM37:7:1:152524553:1 132473660 ID51195 U -
TGGATTGTGGATGTACCACAGGGCT
>7 dna:chromosome chromosome:NCBIM37:7:1:152524553:1 132473663 ID42532 U -
TGATTTTGGATTGTGGATGTACCACAGG
>7 dna:chromosome chromosome:NCBIM37:7:1:152524553:1 132473668 ID64986 U -
TTCAGTTGATTTTGGATTGTGGATGTACC
>7 dna:chromosome chromosome:NCBIM37:7:1:152524553:1 132473669 ID2471 U -
CAGTTGATTTTGGATTGTGGATGTAC
>7 dna:chromosome chromosome:NCBIM37:7:1:152524553:1 132473669 ID32969 U -
TCTTCAGTTGATTTTGGATTGTGGATGTAC
>7 dna:chromosome chromosome:NCBIM37:7:1:152524553:1 132473670 ID26055 U -
TCAGTTGATTTTGGATTGTGGATGTA
>7 dna:chromosome chromosome:NCBIM37:7:1:152524553:1 132473677 ID29859 U -
TCCTCTTCAGTTGATTTTGGATTGT
>7 dna:chromosome chromosome:NCBIM37:7:1:152524553:1 132473685 ID15159 U -
TACTCACTTCTACCTCCTCTTCAGTTGATTT
>7 dna:chromosome chromosome:NCBIM37:7:1:152524553:1 132473718 ID7533 U -
TAAACTGCGAAACAGGTGAAGAATCAACCCC
>7 dna:chromosome chromosome:NCBIM37:7:1:152524553:1 132473719 ID7532 U -
TAAACTGCGAAACAGGTGAAGAATCAACCC
>7 dna:chromosome chromosome:NCBIM37:7:1:152524553:1 132473727 ID977 U -
AGCAACAACATAAACTGCGAAACAGGTGAAGA
>7 dna:chromosome chromosome:NCBIM37:7:1:152524553:1 132473727 ID4736 U -
GCAACAACATAAACTGCGAAACAGGTGAAGA
>7 dna:chromosome chromosome:NCBIM37:7:1:152524553:1 132473728 ID976 U -
AGCAACAACATAAACTGCGAAACAGGTGAAG
>7 dna:chromosome chromosome:NCBIM37:7:1:152524553:1 132473728 ID1717 U -
CAACAACATAAACTGCGAAACAGGTGAAG
>7 dna:chromosome chromosome:NCBIM37:7:1:152524553:1 132473729 ID975 U -
AGCAACAACATAAACTGCGAAACAGGTGAA
>7 dna:chromosome chromosome:NCBIM37:7:1:152524553:1 132473729 ID4735 U -
GCAACAACATAAACTGCGAAACAGGTGAA
>7 dna:chromosome chromosome:NCBIM37:7:1:152524553:1 132473730 ID974 U -
AGCAACAACATAAACTGCGAAACAGGTGA
>7 dna:chromosome chromosome:NCBIM37:7:1:152524553:1 132473730 ID4734 U -
GCAACAACATAAACTGCGAAACAGGTGA
>7 dna:chromosome chromosome:NCBIM37:7:1:152524553:1 132473731 ID973 U -
AGCAACAACATAAACTGCGAAACAGGTG
>7 dna:chromosome chromosome:NCBIM37:7:1:152524553:1 132473791 ID26081 U -
TCAGTTTTTTTTTGGTGGCCCCTCCCCC
>7 dna:chromosome chromosome:NCBIM37:7:1:152524553:1 132473860 ID6453 U -
TAAAAAGCAAAGGGAATTACAACACAGAA
>7 dna:chromosome chromosome:NCBIM37:7:1:152524553:1 132473874 ID51612 U -
TGGCAGAATACATTTAAAAAGCAAAGGGA
>7 dna:chromosome chromosome:NCBIM37:7:1:152524553:1 132473904 ID25135 U -
TCACATTCTATAAATGAATGCAATCTGCCA
>7 dna:chromosome chromosome:NCBIM37:7:1:152524553:1 132473904 ID64808 U -
TTCACATTCTATAAATGAATGCAATCTGCCA
>7 dna:chromosome chromosome:NCBIM37:7:1:152524553:1 132473966 ID46000 U -
TGCCGACTGTTTCTGGCTCAAGTTTCCCAGA
>7 dna:chromosome chromosome:NCBIM37:7:1:152524553:1 132473978 ID55570 U -
TGGTCACAACTGCCGACTGTTTCTGGCTC
>7 dna:chromosome chromosome:NCBIM37:7:1:152524553:1 132473979 ID55569 U -
TGGTCACAACTGCCGACTGTTTCTGGCT
>7 dna:chromosome chromosome:NCBIM37:7:1:152524553:1 132473987 ID24986 U -
TCACAGACTCTGGTCACAACTGCCGACTGT
>7 dna:chromosome chromosome:NCBIM37:7:1:152524553:1 132474026 ID32157 U -
TCTGAATCCTTGTATCTCATACCAAACCCTC
>7 dna:chromosome chromosome:NCBIM37:7:1:152524553:1 132474049 ID14003 U -
TACCATGGCTCACTCCCTTCTGAATC
>7 dna:chromosome chromosome:NCBIM37:7:1:152524553:1 132474090 ID59001 U -
TGTGACAGAGATCAGAGTAATCTCAACGTC
>7 dna:chromosome chromosome:NCBIM37:7:1:152524553:1 132474110 ID33633 U -
TGAAAAGTGCAGTCAGTGATTGTGACAGAG
>7 dna:chromosome chromosome:NCBIM37:7:1:152524553:1 132474111 ID33632 U -
TGAAAAGTGCAGTCAGTGATTGTGACAGA
>7 dna:chromosome chromosome:NCBIM37:7:1:152524553:1 132474121 ID34835 U -
TGAACGAAGATGAAAAGTGCAGTCAGTGA
>7 dna:chromosome chromosome:NCBIM37:7:1:152524553:1 132474123 ID30358 U -
TCCTTGAACGAAGATGAAAAGTGCAGTCAGT
>7 dna:chromosome chromosome:NCBIM37:7:1:152524553:1 132474124 ID30357 U -
TCCTTGAACGAAGATGAAAAGTGCAGTCAG
>7 dna:chromosome chromosome:NCBIM37:7:1:152524553:1 132474142 ID53486 U -
TGGGAGTCTGTTCTTCAGTCCTTGAACGAA
>7 dna:chromosome chromosome:NCBIM37:7:1:152524553:1 132474143 ID53485 U -
TGGGAGTCTGTTCTTCAGTCCTTGAACGA
>7 dna:chromosome chromosome:NCBIM37:7:1:152524553:1 132474156 ID8658 U -
TAACAGGTAGATATGGGAGTCTGTTCTTC
>7 dna:chromosome chromosome:NCBIM37:7:1:152524553:1 132474161 ID68201 U -
TTTAACAGGTAGATATGGGAGTCTGT
>7 dna:chromosome chromosome:NCBIM37:7:1:152524553:1 132474164 ID27173 U -
TCCAATGTTTAACAGGTAGATATGGGAGTC
>7 dna:chromosome chromosome:NCBIM37:7:1:152524553:1 132474186 ID6023 U -
GTCCGTACCAGGTAGAGACCAGATCCAATGT
>7 dna:chromosome chromosome:NCBIM37:7:1:152524553:1 132474188 ID6022 U -
GTCCGTACCAGGTAGAGACCAGATCCAAT
>7 dna:chromosome chromosome:NCBIM37:7:1:152524553:1 132474192 ID31743 U -
TCTCAGTCCGTACCAGGTAGAGACCAGATC
>7 dna:chromosome chromosome:NCBIM37:7:1:152524553:1 132474224 ID7041 U -
TAAAAGTTCTAGACTGTGTTCCTCCTGTG
>7 dna:chromosome chromosome:NCBIM37:7:1:152524553:1 132474231 ID2105 U -
CACTGCCTTAAAAGTTCTAGACTGTGTTCC
>7 dna:chromosome chromosome:NCBIM37:7:1:152524553:1 132474289 ID67174 U -
TTGGAGCTTGTGTCATGTTTCTTGTTGG
>7 dna:chromosome chromosome:NCBIM37:7:1:152524553:1 132474399 ID10375 U -
TAAGGTGGGAGCCATGCGGACCATATCTCT
>7 dna:chromosome chromosome:NCBIM37:7:1:152524553:1 132474475 ID32104 U -
TCTGAACTCTGTGGGACACTCATCTCTGT
>7 dna:chromosome chromosome:NCBIM37:7:1:152524553:1 132474528 ID405 U -
ACAACTCTTCAGGGACACTGGTGGTGTGG
>7 dna:chromosome chromosome:NCBIM37:7:1:152524553:1 132474528 ID12150 U -
TACAACTCTTCAGGGACACTGGTGGTGTGG
>7 dna:chromosome chromosome:NCBIM37:7:1:152524553:1 132474532 ID21775 U -
TATACAACTCTTCAGGGACACTGGTGGT
>7 dna:chromosome chromosome:NCBIM37:7:1:152524553:1 132474538 ID13163 U -
TACAGTTTCTATACAACTCTTCAGGGACACT
>7 dna:chromosome chromosome:NCBIM37:7:1:152524553:1 132474539 ID13162 U -
TACAGTTTCTATACAACTCTTCAGGGACAC
>7 dna:chromosome chromosome:NCBIM37:7:1:152524553:1 132474644 ID14508 U -
TACCTTGCTTGATGCCTTTCTCTCCCCTTC
>7 dna:chromosome chromosome:NCBIM37:7:1:152524553:1 132474656 ID30340 U -
TCCTTCTGGCTTTACCTTGCTTGATGCCTT
>7 dna:chromosome chromosome:NCBIM37:7:1:152524553:1 132474850 ID13545 U -
TACATTTTCTCTTTGGTATAAGCTGGGCTTC
>7 dna:chromosome chromosome:NCBIM37:7:1:152524553:1 132474855 ID29406 U -
TCCTACATTTTCTCTTTGGTATAAGCTGG
>7 dna:chromosome chromosome:NCBIM37:7:1:152524553:1 132475004 ID4515 U -
GAGGCTGTGGAGACAATCACAAATGACAGA
>7 dna:chromosome chromosome:NCBIM37:7:1:152524553:1 132475164 ID5643 U -
GGCCTTGCAAAGAGCCTACTGGCTGCCAG
>7 dna:chromosome chromosome:NCBIM37:7:1:152524553:1 132475174 ID28297 U -
TCCCAGAGTAGGGCCTTGCAAAGAGCCTAC
>7 dna:chromosome chromosome:NCBIM37:7:1:152524553:1 132475175 ID28296 U -
TCCCAGAGTAGGGCCTTGCAAAGAGCCTA
>7 dna:chromosome chromosome:NCBIM37:7:1:152524553:1 132475207 ID44477 U -
TGCATGCCACCCAGGAAACCTGCAAGC
>7 dna:chromosome chromosome:NCBIM37:7:1:152524553:1 132475250 ID58234 U -
TGTCAGCCAAAGTTGTAACTCCGCTCATTCC
>7 dna:chromosome chromosome:NCBIM37:7:1:152524553:1 132475255 ID58233 U -
TGTCAGCCAAAGTTGTAACTCCGCTC
>7 dna:chromosome chromosome:NCBIM37:7:1:152524553:1 132475290 ID58231 U -
TGTCAGCAGTGTGGCCACAGAGATTA
>7 dna:chromosome chromosome:NCBIM37:7:1:152524553:1 132475319 ID13760 U -
TACCACGAGCCAGTACTGAAGTCAATAAATA
>7 dna:chromosome chromosome:NCBIM37:7:1:152524553:1 132475321 ID13759 U -
TACCACGAGCCAGTACTGAAGTCAATAAA
>7 dna:chromosome chromosome:NCBIM37:7:1:152524553:1 132475322 ID31385 U -
TCTACCACGAGCCAGTACTGAAGTCAATAA
>7 dna:chromosome chromosome:NCBIM37:7:1:152524553:1 132475337 ID25525 U -
TCAGAACCTTGTCTTCTACCACGAGCCAG
>7 dna:chromosome chromosome:NCBIM37:7:1:152524553:1 132475383 ID61163 U -
TGTTTCCCTACTCTAAACTCAGACCATTGT
>7 dna:chromosome chromosome:NCBIM37:7:1:152524553:1 132475441 ID24687 U -
TCAATAAGGAAATACCAATGGTACCTGGCT
>7 dna:chromosome chromosome:NCBIM37:7:1:152524553:1 132475446 ID55802 U -
TGGTCTTCAATAAGGAAATACCAATGGTACC
>7 dna:chromosome chromosome:NCBIM37:7:1:152524553:1 132475447 ID55801 U -
TGGTCTTCAATAAGGAAATACCAATGGTAC
>7 dna:chromosome chromosome:NCBIM37:7:1:152524553:1 132475448 ID55800 U -
TGGTCTTCAATAAGGAAATACCAATGGTA
>7 dna:chromosome chromosome:NCBIM37:7:1:152524553:1 132475448 ID67494 U -
TTGGTCTTCAATAAGGAAATACCAATGGTA
>7 dna:chromosome chromosome:NCBIM37:7:1:152524553:1 132475532 ID37900 U -
TGACTTGGTGCTCAACCACATTCTGGGCCA
>7 dna:chromosome chromosome:NCBIM37:7:1:152524553:1 132475533 ID22787 U -
TATGACTTGGTGCTCAACCACATTCTGGGCC
>7 dna:chromosome chromosome:NCBIM37:7:1:152524553:1 132475534 ID22786 U -
TATGACTTGGTGCTCAACCACATTCTGGGC
>7 dna:chromosome chromosome:NCBIM37:7:1:152524553:1 132475539 ID64719 U -
TTCAATATGACTTGGTGCTCAACCACATTC
>7 dna:chromosome chromosome:NCBIM37:7:1:152524553:1 132475553 ID53427 U -
TGGGAGCTTCCTTCAATATGACTTGGT
>7 dna:chromosome chromosome:NCBIM37:7:1:152524553:1 132475554 ID1976 U -
CACATGGGAGCTTCCTTCAATATGACTTGG
>7 dna:chromosome chromosome:NCBIM37:7:1:152524553:1 132475557 ID45141 U -
TGCCACATGGGAGCTTCCTTCAATATGACT
>7 dna:chromosome chromosome:NCBIM37:7:1:152524553:1 132475567 ID25823 U -
TCAGCCTTCTTGCCACATGGGAGCTTCCTT
>7 dna:chromosome chromosome:NCBIM37:7:1:152524553:1 132475614 ID2523 U -
CATGATTGTAGATCGTGATGCACAGTGCAGT
>7 dna:chromosome chromosome:NCBIM37:7:1:152524553:1 132475614 ID42355 U -
TGATTGTAGATCGTGATGCACAGTGCAGT
>7 dna:chromosome chromosome:NCBIM37:7:1:152524553:1 132475616 ID2522 U -
CATGATTGTAGATCGTGATGCACAGTGCA
>7 dna:chromosome chromosome:NCBIM37:7:1:152524553:1 132475617 ID26382 U -
TCATGATTGTAGATCGTGATGCACAGTGC
>7 dna:chromosome chromosome:NCBIM37:7:1:152524553:1 132475619 ID55622 U -
TGGTCATGATTGTAGATCGTGATGCACAGT
>7 dna:chromosome chromosome:NCBIM37:7:1:152524553:1 132475628 ID25446 U -
TCACTTGATGGTCATGATTGTAGATCGTG
>7 dna:chromosome chromosome:NCBIM37:7:1:152524553:1 132475633 ID53257 U -
TGGGACTCACTTGATGGTCATGATTGTAGA
>7 dna:chromosome chromosome:NCBIM37:7:1:152524553:1 132475634 ID53256 U -
TGGGACTCACTTGATGGTCATGATTGTAG
>7 dna:chromosome chromosome:NCBIM37:7:1:152524553:1 132475635 ID53255 U -
TGGGACTCACTTGATGGTCATGATTGTA
>7 dna:chromosome chromosome:NCBIM37:7:1:152524553:1 132475753 ID12642 U -
TACACAGTGAAAATGAGCACATGCCTTCCC
>7 dna:chromosome chromosome:NCBIM37:7:1:152524553:1 132475754 ID12641 U -
TACACAGTGAAAATGAGCACATGCCTTCC
>7 dna:chromosome chromosome:NCBIM37:7:1:152524553:1 132475797 ID13489 U -
TACATTGACTGATTCACTTGGTTTGTCCC
>7 dna:chromosome chromosome:NCBIM37:7:1:152524553:1 132475857 ID45082 U -
TGCCACAAAGTCATACAGCCTCTTGGTGCACT
>7 dna:chromosome chromosome:NCBIM37:7:1:152524553:1 132475927 ID26305 U -
TCATCCTCTTGGGTGAAAGGCCAAAG
>7 dna:chromosome chromosome:NCBIM37:7:1:152524553:1 132475956 ID20893 U -
TAGTCTATGAGCTGGCTAGGTTTGTGTGT
>7 dna:chromosome chromosome:NCBIM37:7:1:152524553:1 132475965 ID25878 U -
TCAGGCAAATAGTCTATGAGCTGGCTAGG
>7 dna:chromosome chromosome:NCBIM37:7:1:152524553:1 132475991 ID48790 U -
TGGAAAAGTGAGGAACAGAAGAAAAGTCA
>7 dna:chromosome chromosome:NCBIM37:7:1:152524553:1 132476016 ID28413 U -
TCCCAGTGACTGAATCTTCGCCCATTGGA
>7 dna:chromosome chromosome:NCBIM37:7:1:152524553:1 132476022 ID55381 U -
TGGTAGTTCCCAGTGACTGAATCTTCGCCC
>7 dna:chromosome chromosome:NCBIM37:7:1:152524553:1 132476042 ID44710 U -
TGCCAAAAGCCTGGGTACGTGGTAGTTCC
>7 dna:chromosome chromosome:NCBIM37:7:1:152524553:1 132476043 ID44709 U -
TGCCAAAAGCCTGGGTACGTGGTAGTTC
>7 dna:chromosome chromosome:NCBIM37:7:1:152524553:1 132476047 ID44708 U -
TGCCAAAAGCCTGGGTACGTGGTA
>7 dna:chromosome chromosome:NCBIM37:7:1:152524553:1 132476058 ID27216 U -
TCCACAAAGGGCATGCATGCCAAAAGCCTG
>7 dna:chromosome chromosome:NCBIM37:7:1:152524553:1 132476072 ID13311 U -
TACATCTGTGGGCTCCACAAAGGGCATGC
>7 dna:chromosome chromosome:NCBIM37:7:1:152524553:1 132476091 ID57922 U -
TGTATTCTCTCTGTGAGCTTACATCTGTG
>7 dna:chromosome chromosome:NCBIM37:7:1:152524553:1 132476104 ID12287 U -
TACAAGGTGTACAGTGTATTCTCTCTGTGA
>7 dna:chromosome chromosome:NCBIM37:7:1:152524553:1 132476105 ID12286 U -
TACAAGGTGTACAGTGTATTCTCTCTGTG
>7 dna:chromosome chromosome:NCBIM37:7:1:152524553:1 132476109 ID12285 U -
TACAAGGTGTACAGTGTATTCTCTC
>7 dna:chromosome chromosome:NCBIM37:7:1:152524553:1 132476114 ID9775 U -
TAAGAGTCTGTTACAAGGTGTACAGTGTATT
>7 dna:chromosome chromosome:NCBIM37:7:1:152524553:1 132476116 ID9774 U -
TAAGAGTCTGTTACAAGGTGTACAGTGTA
>7 dna:chromosome chromosome:NCBIM37:7:1:152524553:1 132476117 ID63702 U -
TTAAGAGTCTGTTACAAGGTGTACAGTGT
>7 dna:chromosome chromosome:NCBIM37:7:1:152524553:1 132476124 ID980 U -
AGCAACTACTTAAGAGTCTGTTACAAGGTGT
>7 dna:chromosome chromosome:NCBIM37:7:1:152524553:1 132476124 ID4742 U -
GCAACTACTTAAGAGTCTGTTACAAGGTGT
>7 dna:chromosome chromosome:NCBIM37:7:1:152524553:1 132476151 ID32196 U -
TCTGACGAAACTCTTTGTGACCCAGAGCA
>7 dna:chromosome chromosome:NCBIM37:7:1:152524553:1 132476157 ID14658 U -
TACGATTCTCTGACGAAACTCTTTGTGACCC
>7 dna:chromosome chromosome:NCBIM37:7:1:152524553:1 132476158 ID14657 U -
TACGATTCTCTGACGAAACTCTTTGTGACC
>7 dna:chromosome chromosome:NCBIM37:7:1:152524553:1 132476159 ID14656 U -
TACGATTCTCTGACGAAACTCTTTGTGAC
>7 dna:chromosome chromosome:NCBIM37:7:1:152524553:1 132476169 ID11987 U -
TACAAAGTTATACGATTCTCTGACGAAAC
>7 dna:chromosome chromosome:NCBIM37:7:1:152524553:1 132476174 ID52590 U -
TGGCTTACAAAGTTATACGATTCTCTGAC
>7 dna:chromosome chromosome:NCBIM37:7:1:152524553:1 132476190 ID11910 U -
TACAAAGAGCATTGTGACTGGCTTACAAAGT
>7 dna:chromosome chromosome:NCBIM37:7:1:152524553:1 132476192 ID11909 U -
TACAAAGAGCATTGTGACTGGCTTACAAA
>7 dna:chromosome chromosome:NCBIM37:7:1:152524553:1 132476195 ID52333 U -
TGGCTACAAAGAGCATTGTGACTGGCTTAC
>7 dna:chromosome chromosome:NCBIM37:7:1:152524553:1 132476196 ID52332 U -
TGGCTACAAAGAGCATTGTGACTGGCTTA
>7 dna:chromosome chromosome:NCBIM37:7:1:152524553:1 132476237 ID1688 U -
CAAAGAAAGAAAAAATTGCCCTAAGAGTTCC
>7 dna:chromosome chromosome:NCBIM37:7:1:152524553:1 132476240 ID157 U -
AACCAAAGAAAGAAAAAATTGCCCTAAGAGT
>7 dna:chromosome chromosome:NCBIM37:7:1:152524553:1 132476241 ID156 U -
AACCAAAGAAAGAAAAAATTGCCCTAAGAG
>7 dna:chromosome chromosome:NCBIM37:7:1:152524553:1 132476242 ID155 U -
AACCAAAGAAAGAAAAAATTGCCCTAAGA
>7 dna:chromosome chromosome:NCBIM37:7:1:152524553:1 132476243 ID154 U -
AACCAAAGAAAGAAAAAATTGCCCTAAG
>7 dna:chromosome chromosome:NCBIM37:7:1:152524553:1 132476256 ID8743 U -
TAACATACTTCAAGAAAACCAAAGAAAGAAA
>7 dna:chromosome chromosome:NCBIM37:7:1:152524553:1 132476444 ID52530 U -
TGGCTGGAAGTACACCACCTGGTCCCCT
>7 dna:chromosome chromosome:NCBIM37:7:1:152524553:1 132476461 ID25617 U -
TCAGAGAACAAGTTCACTCTGGCTGGAAGT
>7 dna:chromosome chromosome:NCBIM37:7:1:152524553:1 132476461 ID64911 U -
TTCAGAGAACAAGTTCACTCTGGCTGGAAGT
>7 dna:chromosome chromosome:NCBIM37:7:1:152524553:1 132476523 ID38426 U -
TGAGACAAATGGATAGCTGGCATGAAGTTT
>7 dna:chromosome chromosome:NCBIM37:7:1:152524553:1 132476526 ID38425 U -
TGAGACAAATGGATAGCTGGCATGAAG
>7 dna:chromosome chromosome:NCBIM37:7:1:152524553:1 132476567 ID21879 U -
TATAGATGAACTATCTGGATAAGGAAA
>7 dna:chromosome chromosome:NCBIM37:7:1:152524553:1 132476599 ID4487 U -
GAGGAAGTTCTTCAGGCAGAATGAGGA
>7 dna:chromosome chromosome:NCBIM37:7:1:152524553:1 132477965 ID15879 U -
TACTTTGTTGACTGGATCTGGCTCA
>7 dna:chromosome chromosome:NCBIM37:7:1:152524553:1 132477978 ID32952 U -
TCTTCACCTGAGCATTCTACTTTGTTGAC
