# Supplementary material for: proTRAC - a software for probabilistic piRNA cluster detection, visualization and analysis
Source: BMC Bioinformatics. 2012 Jan 10;13:5. doi: 10.1186/1471-2105-13-5 (PMC3293768; doi:10.1186/1471-2105-13-5)
Supplement: Additional file 5 — proTRAC results folder containing a picture and a FASTA file for each detected mouse cluster. After decompression, the folder can be opened as former session in proTRAC. Alternatively, each file can be opened separately with any standard text-editor or graphic-viewer respectively. [file 1471-2105-13-5-S5.ZIP › proTRAC_results_mouse/monodirectional_clusters/Cluster_128.fas]

>5 dna:chromosome chromosome:NCBIM37:5:1:152537259:1 115265042 ID49287 M +
TGGAACTCACTTTGTAGACCAGGCTGGCCT
>5 dna:chromosome chromosome:NCBIM37:5:1:152537259:1 115265428 ID30581 M +
TCGAACTCAGAAATCCACCTGCCTCTGCC
>5 dna:chromosome chromosome:NCBIM37:5:1:152537259:1 115265428 ID30582 M +
TCGAACTCAGAAATCCACCTGCCTCTGCCT
>5 dna:chromosome chromosome:NCBIM37:5:1:152537259:1 115265719 ID52355 M -
TGGCTACGTTAGCCACAGATGGCTTTAATTC
>5 dna:chromosome chromosome:NCBIM37:5:1:152537259:1 115266411 ID27834 M -
TCCATATAATGATACATTTTAGAATGAGC
>5 dna:chromosome chromosome:NCBIM37:5:1:152537259:1 115266415 ID22347 M -
TATCATCCATATAATGATACATTTTAGAAT
>5 dna:chromosome chromosome:NCBIM37:5:1:152537259:1 115266956 ID10421 M -
TAAGTAAATGCTGCTCTCTGCTCTC
>5 dna:chromosome chromosome:NCBIM37:5:1:152537259:1 115266974 ID59703 M -
TGTGCTCAGGCAGTTCAGGGAATAAGTAA
>5 dna:chromosome chromosome:NCBIM37:5:1:152537259:1 115267055 ID32281 M -
TCTGAGGATGCTCTAGTTCCATTATCTCTT
>5 dna:chromosome chromosome:NCBIM37:5:1:152537259:1 115267086 ID17922 M -
TAGCAATGAAGCCCTGTGCTCTCACAGAACT
>5 dna:chromosome chromosome:NCBIM37:5:1:152537259:1 115267103 ID28831 M -
TCCCTGCCTAGGTGTCTAGCAATGAAGCCC
>5 dna:chromosome chromosome:NCBIM37:5:1:152537259:1 115267104 ID28830 M -
TCCCTGCCTAGGTGTCTAGCAATGAAGCC
>5 dna:chromosome chromosome:NCBIM37:5:1:152537259:1 115267508 ID50691 M -
TGGAGTGCTCAAAGGCTGCAGATCTTCC
>5 dna:chromosome chromosome:NCBIM37:5:1:152537259:1 115267610 ID57254 M -
TGTAACAGATGCCCGAGGAACCACAAGTGC
>5 dna:chromosome chromosome:NCBIM37:5:1:152537259:1 115267612 ID8574 M -
TAACAGATGCCCGAGGAACCACAAGT
>5 dna:chromosome chromosome:NCBIM37:5:1:152537259:1 115267612 ID57253 M -
TGTAACAGATGCCCGAGGAACCACAAGT
>5 dna:chromosome chromosome:NCBIM37:5:1:152537259:1 115267679 ID51514 M -
TGGCACAAATATTTGGAACCTGTGAGTAAA
>5 dna:chromosome chromosome:NCBIM37:5:1:152537259:1 115267680 ID51513 M -
TGGCACAAATATTTGGAACCTGTGAGTAA
>5 dna:chromosome chromosome:NCBIM37:5:1:152537259:1 115267681 ID51512 M -
TGGCACAAATATTTGGAACCTGTGAGTA
>5 dna:chromosome chromosome:NCBIM37:5:1:152537259:1 115267682 ID51511 M -
TGGCACAAATATTTGGAACCTGTGAGT
>5 dna:chromosome chromosome:NCBIM37:5:1:152537259:1 115267753 ID67565 M -
TTGGTGTAAAGAAGCAACATCTACCTTCTC
>5 dna:chromosome chromosome:NCBIM37:5:1:152537259:1 115267760 ID49740 M -
TGGAAGTTTGGTGTAAAGAAGCAACATCTA
>5 dna:chromosome chromosome:NCBIM37:5:1:152537259:1 115267763 ID49739 M -
TGGAAGTTTGGTGTAAAGAAGCAACAT
>5 dna:chromosome chromosome:NCBIM37:5:1:152537259:1 115267765 ID49738 M -
TGGAAGTTTGGTGTAAAGAAGCAAC
>5 dna:chromosome chromosome:NCBIM37:5:1:152537259:1 115267955 ID54561 M -
TGGGTCCTTGAGATGTCCTGC
>5 dna:chromosome chromosome:NCBIM37:5:1:152537259:1 115267957 ID43446 M -
TGCAATGTCACTGGGTCCTTGAGATGTCCT
>5 dna:chromosome chromosome:NCBIM37:5:1:152537259:1 115267958 ID43445 M -
TGCAATGTCACTGGGTCCTTGAGATGTCC
>5 dna:chromosome chromosome:NCBIM37:5:1:152537259:1 115267959 ID43444 M -
TGCAATGTCACTGGGTCCTTGAGATGTC
>5 dna:chromosome chromosome:NCBIM37:5:1:152537259:1 115267960 ID43443 M -
TGCAATGTCACTGGGTCCTTGAGATGT
>5 dna:chromosome chromosome:NCBIM37:5:1:152537259:1 115267961 ID43442 M -
TGCAATGTCACTGGGTCCTTGAGATG
>5 dna:chromosome chromosome:NCBIM37:5:1:152537259:1 115267984 ID15936 M -
TAGAAAACACACTAACCAACCACCCATGC
>5 dna:chromosome chromosome:NCBIM37:5:1:152537259:1 115267993 ID55448 M -
TGGTATCTAGAAAACACACTAACCAAC
>5 dna:chromosome chromosome:NCBIM37:5:1:152537259:1 115268108 ID13845 M -
TACCAGAGATAATAAGGTCAGTAAACAGCAA
>5 dna:chromosome chromosome:NCBIM37:5:1:152537259:1 115268109 ID13844 M -
TACCAGAGATAATAAGGTCAGTAAACAGCA
>5 dna:chromosome chromosome:NCBIM37:5:1:152537259:1 115268110 ID13843 M -
TACCAGAGATAATAAGGTCAGTAAACAGC
>5 dna:chromosome chromosome:NCBIM37:5:1:152537259:1 115268116 ID25236 M -
TCACCTCTACCAGAGATAATAAGGTCAGTA
>5 dna:chromosome chromosome:NCBIM37:5:1:152537259:1 115268182 ID2451 M -
CAGTCTTTTTTATGCAAGGATCTTGGACA
>5 dna:chromosome chromosome:NCBIM37:5:1:152537259:1 115268191 ID5157 M -
GCTCTGAATGCAGTCTTTTTTATGCAAGGA
>5 dna:chromosome chromosome:NCBIM37:5:1:152537259:1 115268264 ID30049 M -
TCCTGCTCCTTCTCCATTAGCAGCGGTGTCT
>5 dna:chromosome chromosome:NCBIM37:5:1:152537259:1 115268265 ID30048 M -
TCCTGCTCCTTCTCCATTAGCAGCGGTGTC
>5 dna:chromosome chromosome:NCBIM37:5:1:152537259:1 115268266 ID30047 M -
TCCTGCTCCTTCTCCATTAGCAGCGGTGT
>5 dna:chromosome chromosome:NCBIM37:5:1:152537259:1 115268410 ID3111 M -
CGAGGTCTGGAACTCTGGTTGGAGC
>5 dna:chromosome chromosome:NCBIM37:5:1:152537259:1 115268462 ID54565 M -
TGGGTCGAGTTTTTTACTCTGGATGGT
>5 dna:chromosome chromosome:NCBIM37:5:1:152537259:1 115268561 ID36526 M -
TGACACCAGAGAAACCAACAACAGGGTGTC
>5 dna:chromosome chromosome:NCBIM37:5:1:152537259:1 115268587 ID14583 M -
TACGACGGTGTCTGCTGGTGTCTGAC
>5 dna:chromosome chromosome:NCBIM37:5:1:152537259:1 115268588 ID14582 M -
TACGACGGTGTCTGCTGGTGTCTGA
>5 dna:chromosome chromosome:NCBIM37:5:1:152537259:1 115268591 ID41722 M -
TGATGCATACGACGGTGTCTGCTGGTGTC
>5 dna:chromosome chromosome:NCBIM37:5:1:152537259:1 115268591 ID44248 M -
TGCATACGACGGTGTCTGCTGGTGTC
>5 dna:chromosome chromosome:NCBIM37:5:1:152537259:1 115268591 ID59388 M -
TGTGATGCATACGACGGTGTCTGCTGGTGTC
>5 dna:chromosome chromosome:NCBIM37:5:1:152537259:1 115268592 ID41721 M -
TGATGCATACGACGGTGTCTGCTGGTGT
>5 dna:chromosome chromosome:NCBIM37:5:1:152537259:1 115268592 ID44247 M -
TGCATACGACGGTGTCTGCTGGTGT
>5 dna:chromosome chromosome:NCBIM37:5:1:152537259:1 115268592 ID59387 M -
TGTGATGCATACGACGGTGTCTGCTGGTGT
>5 dna:chromosome chromosome:NCBIM37:5:1:152537259:1 115268594 ID6114 M -
GTGATGCATACGACGGTGTCTGCTGGT
>5 dna:chromosome chromosome:NCBIM37:5:1:152537259:1 115268594 ID41718 M -
TGATGCATACGACGGTGTCTGCTGGT
>5 dna:chromosome chromosome:NCBIM37:5:1:152537259:1 115268594 ID59385 M -
TGTGATGCATACGACGGTGTCTGCTGGT
>5 dna:chromosome chromosome:NCBIM37:5:1:152537259:1 115268594 ID60143 M -
TGTGTGATGCATACGACGGTGTCTGCTGGT
>5 dna:chromosome chromosome:NCBIM37:5:1:152537259:1 115268595 ID41717 M -
TGATGCATACGACGGTGTCTGCTGG
>5 dna:chromosome chromosome:NCBIM37:5:1:152537259:1 115268595 ID59384 M -
TGTGATGCATACGACGGTGTCTGCTGG
>5 dna:chromosome chromosome:NCBIM37:5:1:152537259:1 115268595 ID60142 M -
TGTGTGATGCATACGACGGTGTCTGCTGG
>5 dna:chromosome chromosome:NCBIM37:5:1:152537259:1 115268596 ID59382 M -
TGTGATGCATACGACGGTGTCTGCTG
>5 dna:chromosome chromosome:NCBIM37:5:1:152537259:1 115268597 ID59381 M -
TGTGATGCATACGACGGTGTCTGCT
>5 dna:chromosome chromosome:NCBIM37:5:1:152537259:1 115268598 ID2747 M -
CCATGTGTGATGCATACGACGGTGTCTGC
>5 dna:chromosome chromosome:NCBIM37:5:1:152537259:1 115268598 ID2842 M -
CCCATGTGTGATGCATACGACGGTGTCTGC
>5 dna:chromosome chromosome:NCBIM37:5:1:152537259:1 115268598 ID59380 M -
TGTGATGCATACGACGGTGTCTGC
>5 dna:chromosome chromosome:NCBIM37:5:1:152537259:1 115268598 ID60141 M -
TGTGTGATGCATACGACGGTGTCTGC
>5 dna:chromosome chromosome:NCBIM37:5:1:152537259:1 115268599 ID60140 M -
TGTGTGATGCATACGACGGTGTCTG
>5 dna:chromosome chromosome:NCBIM37:5:1:152537259:1 115268600 ID2746 M -
CCATGTGTGATGCATACGACGGTGTCT
>5 dna:chromosome chromosome:NCBIM37:5:1:152537259:1 115268600 ID28595 M -
TCCCCCATGTGTGATGCATACGACGGTGTCT
>5 dna:chromosome chromosome:NCBIM37:5:1:152537259:1 115268600 ID60139 M -
TGTGTGATGCATACGACGGTGTCT
>5 dna:chromosome chromosome:NCBIM37:5:1:152537259:1 115268601 ID2854 M -
CCCCCATGTGTGATGCATACGACGGTGTC
>5 dna:chromosome chromosome:NCBIM37:5:1:152537259:1 115268601 ID28594 M -
TCCCCCATGTGTGATGCATACGACGGTGTC
>5 dna:chromosome chromosome:NCBIM37:5:1:152537259:1 115268601 ID60138 M -
TGTGTGATGCATACGACGGTGTC
>5 dna:chromosome chromosome:NCBIM37:5:1:152537259:1 115268602 ID28593 M -
TCCCCCATGTGTGATGCATACGACGGTGT
>5 dna:chromosome chromosome:NCBIM37:5:1:152537259:1 115268643 ID60173 U -
TGTGTGCTCATAGGAATCTCCCATTCTCC
>5 dna:chromosome chromosome:NCBIM37:5:1:152537259:1 115268646 ID27969 U -
TCCATGTGTGCTCATAGGAATCTCCCATTC
>5 dna:chromosome chromosome:NCBIM37:5:1:152537259:1 115268646 ID60172 U -
TGTGTGCTCATAGGAATCTCCCATTC
>5 dna:chromosome chromosome:NCBIM37:5:1:152537259:1 115268647 ID60171 U -
TGTGTGCTCATAGGAATCTCCCATT
>5 dna:chromosome chromosome:NCBIM37:5:1:152537259:1 115268652 ID32974 U -
TCTTCATCCATGTGTGCTCATAGGAATCTC
>5 dna:chromosome chromosome:NCBIM37:5:1:152537259:1 115268663 ID53181 U -
TGGGACAGAATCTCTTCATCCATGTGTGCTC
>5 dna:chromosome chromosome:NCBIM37:5:1:152537259:1 115268796 ID48247 M -
TGCTTATGATGGCATTGGAGAGGGA
>5 dna:chromosome chromosome:NCBIM37:5:1:152537259:1 115268798 ID47334 M -
TGCTATGCTTATGATGGCATTGGAGAGG
>5 dna:chromosome chromosome:NCBIM37:5:1:152537259:1 115268800 ID47333 M -
TGCTATGCTTATGATGGCATTGGAGA
>5 dna:chromosome chromosome:NCBIM37:5:1:152537259:1 115268801 ID29839 M -
TCCTCTGCTATGCTTATGATGGCATTGGAG
>5 dna:chromosome chromosome:NCBIM37:5:1:152537259:1 115268810 ID26951 M -
TCCAAGCTCCTCTGCTATGCTTATGATG
>5 dna:chromosome chromosome:NCBIM37:5:1:152537259:1 115268876 ID48418 M -
TGCTTGCTTCCAGACATGGGATGCAG
>5 dna:chromosome chromosome:NCBIM37:5:1:152537259:1 115268936 ID40136 M -
TGAGTATGCAGATGGGCTGGA
>5 dna:chromosome chromosome:NCBIM37:5:1:152537259:1 115268980 ID22902 M -
TATGATGCAGGCCTTACTAGGTGCAGTT
>5 dna:chromosome chromosome:NCBIM37:5:1:152537259:1 115268980 ID29614 M -
TCCTATGATGCAGGCCTTACTAGGTGCAGTT
>5 dna:chromosome chromosome:NCBIM37:5:1:152537259:1 115268981 ID1509 M -
ATGATGCAGGCCTTACTAGGTGCAGT
>5 dna:chromosome chromosome:NCBIM37:5:1:152537259:1 115268981 ID2970 M -
CCTATGATGCAGGCCTTACTAGGTGCAGT
>5 dna:chromosome chromosome:NCBIM37:5:1:152537259:1 115268981 ID22901 M -
TATGATGCAGGCCTTACTAGGTGCAGT
>5 dna:chromosome chromosome:NCBIM37:5:1:152537259:1 115268981 ID29613 M -
TCCTATGATGCAGGCCTTACTAGGTGCAGT
>5 dna:chromosome chromosome:NCBIM37:5:1:152537259:1 115268981 ID41710 M -
TGATGCAGGCCTTACTAGGTGCAGT
>5 dna:chromosome chromosome:NCBIM37:5:1:152537259:1 115268982 ID22900 M -
TATGATGCAGGCCTTACTAGGTGCAG
>5 dna:chromosome chromosome:NCBIM37:5:1:152537259:1 115268982 ID29612 M -
TCCTATGATGCAGGCCTTACTAGGTGCAG
>5 dna:chromosome chromosome:NCBIM37:5:1:152537259:1 115268983 ID6027 M -
GTCCTATGATGCAGGCCTTACTAGGTGCA
>5 dna:chromosome chromosome:NCBIM37:5:1:152537259:1 115268983 ID29611 M -
TCCTATGATGCAGGCCTTACTAGGTGCA
>5 dna:chromosome chromosome:NCBIM37:5:1:152537259:1 115269078 ID44998 M -
TGCCAAGTGTCTTTGTCTTTCCCAGCAGA
>5 dna:chromosome chromosome:NCBIM37:5:1:152537259:1 115269081 ID38980 M -
TGAGATGCCAAGTGTCTTTGTCTTTCCCAGC
>5 dna:chromosome chromosome:NCBIM37:5:1:152537259:1 115269081 ID44997 M -
TGCCAAGTGTCTTTGTCTTTCCCAGC
>5 dna:chromosome chromosome:NCBIM37:5:1:152537259:1 115269082 ID38979 M -
TGAGATGCCAAGTGTCTTTGTCTTTCCCAG
>5 dna:chromosome chromosome:NCBIM37:5:1:152537259:1 115269082 ID44996 M -
TGCCAAGTGTCTTTGTCTTTCCCAG
>5 dna:chromosome chromosome:NCBIM37:5:1:152537259:1 115269083 ID38977 M -
TGAGATGCCAAGTGTCTTTGTCTTTCCCA
>5 dna:chromosome chromosome:NCBIM37:5:1:152537259:1 115269084 ID38976 M -
TGAGATGCCAAGTGTCTTTGTCTTTCCC
>5 dna:chromosome chromosome:NCBIM37:5:1:152537259:1 115269084 ID44995 M -
TGCCAAGTGTCTTTGTCTTTCCC
>5 dna:chromosome chromosome:NCBIM37:5:1:152537259:1 115269085 ID38974 M -
TGAGATGCCAAGTGTCTTTGTCTTTCC
>5 dna:chromosome chromosome:NCBIM37:5:1:152537259:1 115269086 ID38973 M -
TGAGATGCCAAGTGTCTTTGTCTTTC
>5 dna:chromosome chromosome:NCBIM37:5:1:152537259:1 115269091 ID38970 M -
TGAGATGCCAAGTGTCTTTGT
>5 dna:chromosome chromosome:NCBIM37:5:1:152537259:1 115269274 ID61323 M -
TGTTTTGTGGTGTTTGCCTGTGCCTG
>5 dna:chromosome chromosome:NCBIM37:5:1:152537259:1 115269277 ID67788 M -
TTGTATTGTTTTGTGGTGTTTGCCTGTGC
>5 dna:chromosome chromosome:NCBIM37:5:1:152537259:1 115269278 ID67787 M -
TTGTATTGTTTTGTGGTGTTTGCCTGTG
>5 dna:chromosome chromosome:NCBIM37:5:1:152537259:1 115269279 ID23784 M -
TATTGTATTGTTTTGTGGTGTTTGCCTGT
>5 dna:chromosome chromosome:NCBIM37:5:1:152537259:1 115269279 ID23826 M -
TATTGTTTTGTGGTGTTTGCCTGT
>5 dna:chromosome chromosome:NCBIM37:5:1:152537259:1 115269279 ID67786 M -
TTGTATTGTTTTGTGGTGTTTGCCTGT
>5 dna:chromosome chromosome:NCBIM37:5:1:152537259:1 115269280 ID23783 M -
TATTGTATTGTTTTGTGGTGTTTGCCTG
>5 dna:chromosome chromosome:NCBIM37:5:1:152537259:1 115269280 ID67785 M -
TTGTATTGTTTTGTGGTGTTTGCCTG
>5 dna:chromosome chromosome:NCBIM37:5:1:152537259:1 115269282 ID23782 M -
TATTGTATTGTTTTGTGGTGTTTGCC
>5 dna:chromosome chromosome:NCBIM37:5:1:152537259:1 115269286 ID40610 M -
TGAGTTTTATTGTATTGTTTTGTGGTGTT
>5 dna:chromosome chromosome:NCBIM37:5:1:152537259:1 115269287 ID59290 M -
TGTGAGTTTTATTGTATTGTTTTGTGGTGT
>5 dna:chromosome chromosome:NCBIM37:5:1:152537259:1 115269289 ID59289 M -
TGTGAGTTTTATTGTATTGTTTTGTGGT
>5 dna:chromosome chromosome:NCBIM37:5:1:152537259:1 115269291 ID59288 M -
TGTGAGTTTTATTGTATTGTTTTGTG
>5 dna:chromosome chromosome:NCBIM37:5:1:152537259:1 115269306 ID13807 M -
TACCACTTTTATGTTGTTTTGTGAGTTTTA
>5 dna:chromosome chromosome:NCBIM37:5:1:152537259:1 115269313 ID37760 M -
TGACTGGTACCACTTTTATGTTGTTTTGTG
>5 dna:chromosome chromosome:NCBIM37:5:1:152537259:1 115269313 ID55199 M -
TGGTACCACTTTTATGTTGTTTTGTG
>5 dna:chromosome chromosome:NCBIM37:5:1:152537259:1 115269314 ID59114 M -
TGTGACTGGTACCACTTTTATGTTGTTTTGT
>5 dna:chromosome chromosome:NCBIM37:5:1:152537259:1 115269316 ID59113 M -
TGTGACTGGTACCACTTTTATGTTGTTTT
>5 dna:chromosome chromosome:NCBIM37:5:1:152537259:1 115269317 ID59111 M -
TGTGACTGGTACCACTTTTATGTTGTTT
>5 dna:chromosome chromosome:NCBIM37:5:1:152537259:1 115269321 ID43667 M -
TGCACATGTGACTGGTACCACTTTTATGTT
>5 dna:chromosome chromosome:NCBIM37:5:1:152537259:1 115269322 ID43666 M -
TGCACATGTGACTGGTACCACTTTTATGT
>5 dna:chromosome chromosome:NCBIM37:5:1:152537259:1 115269333 ID5761 M -
GGGCTGCACATGTGACTGGTAC
>5 dna:chromosome chromosome:NCBIM37:5:1:152537259:1 115269342 ID60504 U -
TGTTACATGAAGGAAAGGGCTGCACATGT
>5 dna:chromosome chromosome:NCBIM37:5:1:152537259:1 115269343 ID60503 U -
TGTTACATGAAGGAAAGGGCTGCACATG
>5 dna:chromosome chromosome:NCBIM37:5:1:152537259:1 115269347 ID31550 U -
TCTATGTTACATGAAGGAAAGGGCTGCA
>5 dna:chromosome chromosome:NCBIM37:5:1:152537259:1 115269348 ID31549 U -
TCTATGTTACATGAAGGAAAGGGCTGC
>5 dna:chromosome chromosome:NCBIM37:5:1:152537259:1 115269411 ID37438 M -
TGACGAACCCTTACTGCTGAGTGAACCACA
>5 dna:chromosome chromosome:NCBIM37:5:1:152537259:1 115269427 ID4477 M -
GAGCTTTGAAGGCTCTGACGAACCCTTAC
>5 dna:chromosome chromosome:NCBIM37:5:1:152537259:1 115269429 ID4476 M -
GAGCTTTGAAGGCTCTGACGAACCCTT
>5 dna:chromosome chromosome:NCBIM37:5:1:152537259:1 115269434 ID68831 M -
TTTTAAACTGAGCTTTGAAGGCTCTGACGAA
>5 dna:chromosome chromosome:NCBIM37:5:1:152537259:1 115269472 ID2155 M -
CAGAAAGACTCACAGGGACCCCTTGGAGGA
>5 dna:chromosome chromosome:NCBIM37:5:1:152537259:1 115269475 ID4142 M -
GACAGAAAGACTCACAGGGACCCCTTGGA
>5 dna:chromosome chromosome:NCBIM37:5:1:152537259:1 115269639 ID61091 M -
TGTTTAATCCATGGTGCTAGTCTCTGACCTC
>5 dna:chromosome chromosome:NCBIM37:5:1:152537259:1 115269640 ID63748 M -
TTAATCCATGGTGCTAGTCTCTGACCT
>5 dna:chromosome chromosome:NCBIM37:5:1:152537259:1 115269641 ID61090 M -
TGTTTAATCCATGGTGCTAGTCTCTGACC
>5 dna:chromosome chromosome:NCBIM37:5:1:152537259:1 115269667 ID12547 M -
TACACAACATGTGGTTAGGTCTCACTGCTGT
>5 dna:chromosome chromosome:NCBIM37:5:1:152537259:1 115269669 ID12546 M -
TACACAACATGTGGTTAGGTCTCACTGCT
>5 dna:chromosome chromosome:NCBIM37:5:1:152537259:1 115269670 ID12545 M -
TACACAACATGTGGTTAGGTCTCACTGC
>5 dna:chromosome chromosome:NCBIM37:5:1:152537259:1 115269670 ID57515 M -
TGTACACAACATGTGGTTAGGTCTCACTGC
>5 dna:chromosome chromosome:NCBIM37:5:1:152537259:1 115269674 ID57514 M -
TGTACACAACATGTGGTTAGGTCTCA
>5 dna:chromosome chromosome:NCBIM37:5:1:152537259:1 115269710 ID14524 M -
TACCTTTAGCTTGTGTTTCCGTATTGAAAG
>5 dna:chromosome chromosome:NCBIM37:5:1:152537259:1 115269763 ID67353 M -
TTGGCTTACTTTTTGATTTGTGTGAGCAAA
>5 dna:chromosome chromosome:NCBIM37:5:1:152537259:1 115269764 ID52605 M -
TGGCTTACTTTTTGATTTGTGTGAGCAA
>5 dna:chromosome chromosome:NCBIM37:5:1:152537259:1 115269767 ID48437 M -
TGCTTGGCTTACTTTTTGATTTGTGTGAG
>5 dna:chromosome chromosome:NCBIM37:5:1:152537259:1 115269768 ID48436 M -
TGCTTGGCTTACTTTTTGATTTGTGTGA
>5 dna:chromosome chromosome:NCBIM37:5:1:152537259:1 115269785 ID48390 M -
TGCTTGATGGATCTGCAGCTGCTTGGCTTA
>5 dna:chromosome chromosome:NCBIM37:5:1:152537259:1 115269786 ID48389 M -
TGCTTGATGGATCTGCAGCTGCTTGGCTT
>5 dna:chromosome chromosome:NCBIM37:5:1:152537259:1 115269790 ID66970 M -
TTGCTTGATGGATCTGCAGCTGCTTG
>5 dna:chromosome chromosome:NCBIM37:5:1:152537259:1 115269936 ID56778 M -
TGGTTTCGCCTCCTCCGATATGAGACCC
>5 dna:chromosome chromosome:NCBIM37:5:1:152537259:1 115269945 ID42835 M -
TGCAAATCTACCTGGTTTCGCCTCCTCCGAT
>5 dna:chromosome chromosome:NCBIM37:5:1:152537259:1 115269946 ID4731 M -
GCAAATCTACCTGGTTTCGCCTCCTCCGA
>5 dna:chromosome chromosome:NCBIM37:5:1:152537259:1 115269946 ID42834 M -
TGCAAATCTACCTGGTTTCGCCTCCTCCGA
>5 dna:chromosome chromosome:NCBIM37:5:1:152537259:1 115269947 ID42833 M -
TGCAAATCTACCTGGTTTCGCCTCCTCCG
>5 dna:chromosome chromosome:NCBIM37:5:1:152537259:1 115269948 ID42832 M -
TGCAAATCTACCTGGTTTCGCCTCCTCC
>5 dna:chromosome chromosome:NCBIM37:5:1:152537259:1 115269949 ID42831 M -
TGCAAATCTACCTGGTTTCGCCTCCTC
>5 dna:chromosome chromosome:NCBIM37:5:1:152537259:1 115269950 ID42830 M -
TGCAAATCTACCTGGTTTCGCCTCCT
>5 dna:chromosome chromosome:NCBIM37:5:1:152537259:1 115269951 ID42829 M -
TGCAAATCTACCTGGTTTCGCCTCC
>5 dna:chromosome chromosome:NCBIM37:5:1:152537259:1 115270123 ID41922 M -
TGATGTAGATTCTCCTGTTGCTCACTGC
>5 dna:chromosome chromosome:NCBIM37:5:1:152537259:1 115270123 ID66658 M -
TTGATGTAGATTCTCCTGTTGCTCACTGC
>5 dna:chromosome chromosome:NCBIM37:5:1:152537259:1 115270128 ID47687 M -
TGCTCTTGATGTAGATTCTCCTGTTGCTC
>5 dna:chromosome chromosome:NCBIM37:5:1:152537259:1 115270130 ID23062 M -
TATGCTCTTGATGTAGATTCTCCTGTTGC
>5 dna:chromosome chromosome:NCBIM37:5:1:152537259:1 115270131 ID47686 M -
TGCTCTTGATGTAGATTCTCCTGTTG
>5 dna:chromosome chromosome:NCBIM37:5:1:152537259:1 115270133 ID23061 M -
TATGCTCTTGATGTAGATTCTCCTGT
>5 dna:chromosome chromosome:NCBIM37:5:1:152537259:1 115270133 ID26212 M -
TCATATGCTCTTGATGTAGATTCTCCTGT
>5 dna:chromosome chromosome:NCBIM37:5:1:152537259:1 115270134 ID23060 M -
TATGCTCTTGATGTAGATTCTCCTG
>5 dna:chromosome chromosome:NCBIM37:5:1:152537259:1 115270134 ID65004 M -
TTCATATGCTCTTGATGTAGATTCTCCTG
>5 dna:chromosome chromosome:NCBIM37:5:1:152537259:1 115270139 ID11499 M -
TAATGTTTCATATGCTCTTGATGTAGATTC
>5 dna:chromosome chromosome:NCBIM37:5:1:152537259:1 115271955 ID43118 M +
TGCAAGAGGATTTTTATTCAAGAGCGCTC
