# Supplementary material for: proTRAC - a software for probabilistic piRNA cluster detection, visualization and analysis
Source: BMC Bioinformatics. 2012 Jan 10;13:5. doi: 10.1186/1471-2105-13-5 (PMC3293768; doi:10.1186/1471-2105-13-5)
Supplement: Additional file 5 — proTRAC results folder containing a picture and a FASTA file for each detected mouse cluster. After decompression, the folder can be opened as former session in proTRAC. Alternatively, each file can be opened separately with any standard text-editor or graphic-viewer respectively. [file 1471-2105-13-5-S5.ZIP › proTRAC_results_mouse/monodirectional_clusters/Cluster_129.fas]

>5 dna:chromosome chromosome:NCBIM37:5:1:152537259:1 115281203 ID49286 M -
TGGAACTCACTCTGTAGACCAGGCTGGC
>5 dna:chromosome chromosome:NCBIM37:5:1:152537259:1 115281225 ID5046 M -
GCCTTGGCTGTCCTGGAAC
>5 dna:chromosome chromosome:NCBIM37:5:1:152537259:1 115282287 ID53121 M +
TGGGAATTGAACTCAGGACCTCTGGAAGA
>5 dna:chromosome chromosome:NCBIM37:5:1:152537259:1 115282287 ID53122 M +
TGGGAATTGAACTCAGGACCTCTGGAAGAGC
>5 dna:chromosome chromosome:NCBIM37:5:1:152537259:1 115282310 ID25827 M -
TCAGCGGTTAAGAGCACTGACTGCTCTTCC
>5 dna:chromosome chromosome:NCBIM37:5:1:152537259:1 115283242 ID59089 M -
TGTGACTAAAGGTGTGTGCCACCACTGCC
>5 dna:chromosome chromosome:NCBIM37:5:1:152537259:1 115283323 ID12913 M +
TACAGAGTGAGTTCCAGGACAGCCAGGGC
>5 dna:chromosome chromosome:NCBIM37:5:1:152537259:1 115283325 ID2246 M +
CAGAGTGAGTTCCAGGACAGCCAGGGC
>5 dna:chromosome chromosome:NCBIM37:5:1:152537259:1 115283750 ID66074 M -
TTCTGGAGTGTCTGAAGACAGCTACAGTG
>5 dna:chromosome chromosome:NCBIM37:5:1:152537259:1 115283785 ID2730 M -
CCATCTGTAACAAGATCTGAC
>5 dna:chromosome chromosome:NCBIM37:5:1:152537259:1 115283806 ID67885 M +
TTGTGAGCCACCATGTGGTTGCTGG
>5 dna:chromosome chromosome:NCBIM37:5:1:152537259:1 115283836 ID28962 M -
TCCGAAGGTCCAGAGTTC
>5 dna:chromosome chromosome:NCBIM37:5:1:152537259:1 115284300 ID60681 U -
TGTTATTTTAAGGGATGATTAACAAATAA
>5 dna:chromosome chromosome:NCBIM37:5:1:152537259:1 115284864 ID50584 U -
TGGAGCCTTATATACGATCAAACTAACTTCC
>5 dna:chromosome chromosome:NCBIM37:5:1:152537259:1 115284865 ID50583 U -
TGGAGCCTTATATACGATCAAACTAACTTC
>5 dna:chromosome chromosome:NCBIM37:5:1:152537259:1 115284883 ID33202 U -
TCTTTCATATGGTGTGAATGGAGCCTTATA
>5 dna:chromosome chromosome:NCBIM37:5:1:152537259:1 115285033 ID43786 U -
TGCACTGGTAAAGTATATTGCTAACCCC
>5 dna:chromosome chromosome:NCBIM37:5:1:152537259:1 115285141 ID10701 U -
TAATAAAGGTCAGATTTGGTAGATGGAG
>5 dna:chromosome chromosome:NCBIM37:5:1:152537259:1 115285146 ID26759 U -
TCCAAAGTAATAAAGGTCAGATTTGGTAGA
>5 dna:chromosome chromosome:NCBIM37:5:1:152537259:1 115285147 ID26758 U -
TCCAAAGTAATAAAGGTCAGATTTGGTAG
>5 dna:chromosome chromosome:NCBIM37:5:1:152537259:1 115285179 ID60268 U -
TGTGTTAACAGGAAAGAAGGCTTTGGGCT
>5 dna:chromosome chromosome:NCBIM37:5:1:152537259:1 115285575 ID23352 U -
TATTAAATTAAGGAAGAAAAGGTACA
>5 dna:chromosome chromosome:NCBIM37:5:1:152537259:1 115285765 ID48903 U -
TGGAAACGGTGTCATGCCATTCTGAGCAAC
>5 dna:chromosome chromosome:NCBIM37:5:1:152537259:1 115285770 ID9260 U -
TAACTGGAAACGGTGTCATGCCATTCTGA
>5 dna:chromosome chromosome:NCBIM37:5:1:152537259:1 115285997 ID60935 U -
TGTTGCTAGAAAGCATTTTGCCCTGGGAA
>5 dna:chromosome chromosome:NCBIM37:5:1:152537259:1 115286015 ID16083 U -
TAGAAAGATAATGCTTTTCTGTTGCTAGAA
>5 dna:chromosome chromosome:NCBIM37:5:1:152537259:1 115286018 ID16082 U -
TAGAAAGATAATGCTTTTCTGTTGCTA
>5 dna:chromosome chromosome:NCBIM37:5:1:152537259:1 115286104 ID33019 M +
TCTTCTGAAGGTCCTGAGTTCAAATCCC
>5 dna:chromosome chromosome:NCBIM37:5:1:152537259:1 115286324 ID25463 M +
TCACTTTGTAGACCAGGCTGGCCTCGAAC
>5 dna:chromosome chromosome:NCBIM37:5:1:152537259:1 115286324 ID25464 M +
TCACTTTGTAGACCAGGCTGGCCTCGAACT
>5 dna:chromosome chromosome:NCBIM37:5:1:152537259:1 115286342 ID52172 M +
TGGCCTCGAACTCAGAAATCCGCCTGCCTC
>5 dna:chromosome chromosome:NCBIM37:5:1:152537259:1 115286347 ID30586 M +
TCGAACTCAGAAATCCGCCTGCCTCTG
>5 dna:chromosome chromosome:NCBIM37:5:1:152537259:1 115286347 ID30587 M +
TCGAACTCAGAAATCCGCCTGCCTCTGC
>5 dna:chromosome chromosome:NCBIM37:5:1:152537259:1 115286347 ID30588 M +
TCGAACTCAGAAATCCGCCTGCCTCTGCCT
>5 dna:chromosome chromosome:NCBIM37:5:1:152537259:1 115286347 ID30589 M +
TCGAACTCAGAAATCCGCCTGCCTCTGCCTC
>5 dna:chromosome chromosome:NCBIM37:5:1:152537259:1 115286351 ID714 M +
ACTCAGAAATCCGCCTGCCTCTGCCTCC
>5 dna:chromosome chromosome:NCBIM37:5:1:152537259:1 115286534 ID48152 U -
TGCTTAATAATAGTTGAGAATGTCCCTAGT
>5 dna:chromosome chromosome:NCBIM37:5:1:152537259:1 115286651 ID49286 M +
TGGAACTCACTCTGTAGACCAGGCTGGC
>5 dna:chromosome chromosome:NCBIM37:5:1:152537259:1 115286801 ID40923 U -
TGATAGATACAGCCGCTTGCAAACAACAGT
>5 dna:chromosome chromosome:NCBIM37:5:1:152537259:1 115286856 ID38393 U -
TGAGAATTCTGGACCAGCCTGGTGTGCACA
>5 dna:chromosome chromosome:NCBIM37:5:1:152537259:1 115286857 ID38392 U -
TGAGAATTCTGGACCAGCCTGGTGTGCAC
>5 dna:chromosome chromosome:NCBIM37:5:1:152537259:1 115286858 ID38391 U -
TGAGAATTCTGGACCAGCCTGGTGTGCA
>5 dna:chromosome chromosome:NCBIM37:5:1:152537259:1 115287146 ID47253 U -
TGCTAGTTCGGTGCCCGTGATTTGAGAGC
>5 dna:chromosome chromosome:NCBIM37:5:1:152537259:1 115287335 ID39079 U -
TGAGATTAAATATTTACTACAACATATTGGT
>5 dna:chromosome chromosome:NCBIM37:5:1:152537259:1 115287614 ID23763 U -
TATTGGTTGAATAAAGAGGCCTAAATCCAGC
>5 dna:chromosome chromosome:NCBIM37:5:1:152537259:1 115287887 ID12180 U -
TACAAGAAGGTTTTGCTAGCAGCCGGTGGT
>5 dna:chromosome chromosome:NCBIM37:5:1:152537259:1 115287923 ID15262 U -
TACTCTCCGTAAAGTGGTCCTATGATGTGT
>5 dna:chromosome chromosome:NCBIM37:5:1:152537259:1 115288324 ID14611 U -
TACGAGTGGTGAACTATAGCGTGCGTACC
>5 dna:chromosome chromosome:NCBIM37:5:1:152537259:1 115288372 ID24421 U -
TCAAATTGAATGTCCCTCCCCGA
>5 dna:chromosome chromosome:NCBIM37:5:1:152537259:1 115288566 ID45143 U -
TGCCACATGTTAGAGCGCCAAATCCTCTTGT
>5 dna:chromosome chromosome:NCBIM37:5:1:152537259:1 115289418 ID36875 U -
TGACATAGCACTAAGGTGTGATCACAAAAT
>5 dna:chromosome chromosome:NCBIM37:5:1:152537259:1 115289686 ID28018 U -
TCCATTCATTTATTGGTGCCAATCTTGCCTT
>5 dna:chromosome chromosome:NCBIM37:5:1:152537259:1 115289689 ID11130 U -
TAATCCATTCATTTATTGGTGCCAATCTTGC
>5 dna:chromosome chromosome:NCBIM37:5:1:152537259:1 115289702 ID25797 U -
TCAGCCAAATTTCTAATCCATTCATTTATTG
>5 dna:chromosome chromosome:NCBIM37:5:1:152537259:1 115289851 ID16397 U -
TAGAAGAAAAATTGTTTCTAGGTATGTCT
>5 dna:chromosome chromosome:NCBIM37:5:1:152537259:1 115290191 ID14827 U -
TACTAAACTGCTTGTTTTCTGGTCTCACC
>5 dna:chromosome chromosome:NCBIM37:5:1:152537259:1 115290239 ID24719 U -
TCAATCTTCAATGCCGTTTAGCTTTGGTACC
>5 dna:chromosome chromosome:NCBIM37:5:1:152537259:1 115290429 ID52355 M -
TGGCTACGTTAGCCACAGATGGCTTTAATTC
>5 dna:chromosome chromosome:NCBIM37:5:1:152537259:1 115290615 ID5569 U -
GGCAGTTCGTGTCTTTGAAAGTCCAACAGC
>5 dna:chromosome chromosome:NCBIM37:5:1:152537259:1 115290685 ID10613 U -
TAAGTGTTCTGATGTCAAAGGCCAATGTT
>5 dna:chromosome chromosome:NCBIM37:5:1:152537259:1 115290743 ID42349 U -
TGATTGGTTGTCCACTATGTTGGACGTTTTGC
>5 dna:chromosome chromosome:NCBIM37:5:1:152537259:1 115291121 ID27834 M -
TCCATATAATGATACATTTTAGAATGAGC
>5 dna:chromosome chromosome:NCBIM37:5:1:152537259:1 115291125 ID22347 M -
TATCATCCATATAATGATACATTTTAGAAT
>5 dna:chromosome chromosome:NCBIM37:5:1:152537259:1 115291272 ID57143 U -
TGTAAACCGGTTTAATATCCTAGATAATTG
>5 dna:chromosome chromosome:NCBIM37:5:1:152537259:1 115291296 ID15896 U -
TACTTTTGTGTGATCAAGTTTTCTGTAAA
>5 dna:chromosome chromosome:NCBIM37:5:1:152537259:1 115291433 ID147 U -
AACATGTGTTCAAAAACTGTGTAGGTTGGA
>5 dna:chromosome chromosome:NCBIM37:5:1:152537259:1 115291437 ID33432 U -
TGAAAACATGTGTTCAAAAACTGTGTAGGT
>5 dna:chromosome chromosome:NCBIM37:5:1:152537259:1 115291479 ID17776 U -
TAGCAAAATGGTAAGTGCTCTTAAGGCTAT
>5 dna:chromosome chromosome:NCBIM37:5:1:152537259:1 115291480 ID17775 U -
TAGCAAAATGGTAAGTGCTCTTAAGGCTA
>5 dna:chromosome chromosome:NCBIM37:5:1:152537259:1 115291489 ID17774 U -
TAGCAAAATGGTAAGTGCTC
>5 dna:chromosome chromosome:NCBIM37:5:1:152537259:1 115291491 ID58571 U -
TGTCTAATGGCCTTAGCAAAATGGTAAGTGC
>5 dna:chromosome chromosome:NCBIM37:5:1:152537259:1 115291505 ID53466 U -
TGGGAGGTGAGTGTCTAATGGCCTTAGC
>5 dna:chromosome chromosome:NCBIM37:5:1:152537259:1 115291571 ID2998 U -
CCTCCTTTGAGAAAATGCTCTCCCTGCCAA
>5 dna:chromosome chromosome:NCBIM37:5:1:152537259:1 115291732 ID35199 U -
TGAAGAGTTAATGGAGCACTGTGGA
>5 dna:chromosome chromosome:NCBIM37:5:1:152537259:1 115291735 ID50559 U -
TGGAGCATGAAGAGTTAATGGAGCACTGT
>5 dna:chromosome chromosome:NCBIM37:5:1:152537259:1 115291737 ID50558 U -
TGGAGCATGAAGAGTTAATGGAGCACT
>5 dna:chromosome chromosome:NCBIM37:5:1:152537259:1 115291740 ID50557 U -
TGGAGCATGAAGAGTTAATGGAGC
>5 dna:chromosome chromosome:NCBIM37:5:1:152537259:1 115291764 ID39587 U -
TGAGCTTCAAATTTCCACTTCACATCCTTC
>5 dna:chromosome chromosome:NCBIM37:5:1:152537259:1 115291790 ID46399 U -
TGCCTGGAGGTGCCGCTGAAGAAGTGAG
>5 dna:chromosome chromosome:NCBIM37:5:1:152537259:1 115291841 ID29697 U -
TCCTCACTGGAGAGGTGGGCTGGTGTGAA
>5 dna:chromosome chromosome:NCBIM37:5:1:152537259:1 115291851 ID54772 U -
TGGGTGTGGATTCCTCACTGGAGAGGTGGG
>5 dna:chromosome chromosome:NCBIM37:5:1:152537259:1 115291852 ID54771 U -
TGGGTGTGGATTCCTCACTGGAGAGGTGG
>5 dna:chromosome chromosome:NCBIM37:5:1:152537259:1 115291891 ID26046 U -
TCAGTTCTCTCTAAAGATGTAGTTGTCCTGA
>5 dna:chromosome chromosome:NCBIM37:5:1:152537259:1 115291892 ID26045 U -
TCAGTTCTCTCTAAAGATGTAGTTGTCCTG
>5 dna:chromosome chromosome:NCBIM37:5:1:152537259:1 115291894 ID26044 U -
TCAGTTCTCTCTAAAGATGTAGTTGTCC
>5 dna:chromosome chromosome:NCBIM37:5:1:152537259:1 115291895 ID26043 U -
TCAGTTCTCTCTAAAGATGTAGTTGTC
>5 dna:chromosome chromosome:NCBIM37:5:1:152537259:1 115292055 ID60597 U -
TGTTAGTTGTGGGTACCGTCTTGTGGAC
>5 dna:chromosome chromosome:NCBIM37:5:1:152537259:1 115292056 ID48094 U -
TGCTGTTAGTTGTGGGTACCGTCTTGTGGA
>5 dna:chromosome chromosome:NCBIM37:5:1:152537259:1 115292056 ID60596 U -
TGTTAGTTGTGGGTACCGTCTTGTGGA
>5 dna:chromosome chromosome:NCBIM37:5:1:152537259:1 115292057 ID48093 U -
TGCTGTTAGTTGTGGGTACCGTCTTGTGG
>5 dna:chromosome chromosome:NCBIM37:5:1:152537259:1 115292150 ID50291 U -
TGGACTCTTAAGTTTAAGAGTTGGACTCTGT
>5 dna:chromosome chromosome:NCBIM37:5:1:152537259:1 115292259 ID54104 U -
TGGGCCACTAAATACCTTAATGTCATTT
>5 dna:chromosome chromosome:NCBIM37:5:1:152537259:1 115292425 ID50546 M -
TGGAGCACGAAGAGTTAATGGAGCACACAT
>5 dna:chromosome chromosome:NCBIM37:5:1:152537259:1 115292428 ID50545 M -
TGGAGCACGAAGAGTTAATGGAGCACA
>5 dna:chromosome chromosome:NCBIM37:5:1:152537259:1 115292429 ID50544 M -
TGGAGCACGAAGAGTTAATGGAGCAC
>5 dna:chromosome chromosome:NCBIM37:5:1:152537259:1 115292484 ID31700 M -
TCTCAGCCGATGCCCCTGGTGGGAAAGAAGT
>5 dna:chromosome chromosome:NCBIM37:5:1:152537259:1 115292511 ID10421 M -
TAAGTAAATGCTGCTCTCTGCTCTC
>5 dna:chromosome chromosome:NCBIM37:5:1:152537259:1 115292529 ID59703 M -
TGTGCTCAGGCAGTTCAGGGAATAAGTAA
>5 dna:chromosome chromosome:NCBIM37:5:1:152537259:1 115292539 ID39613 U -
TGAGCTTGTTGCTGTGCTCAGGCAGTTCAGG
>5 dna:chromosome chromosome:NCBIM37:5:1:152537259:1 115292610 ID32281 M -
TCTGAGGATGCTCTAGTTCCATTATCTCTT
>5 dna:chromosome chromosome:NCBIM37:5:1:152537259:1 115292641 ID17922 M -
TAGCAATGAAGCCCTGTGCTCTCACAGAACT
>5 dna:chromosome chromosome:NCBIM37:5:1:152537259:1 115292658 ID28831 M -
TCCCTGCCTAGGTGTCTAGCAATGAAGCCC
>5 dna:chromosome chromosome:NCBIM37:5:1:152537259:1 115292659 ID28830 M -
TCCCTGCCTAGGTGTCTAGCAATGAAGCC
>5 dna:chromosome chromosome:NCBIM37:5:1:152537259:1 115292744 ID4392 U -
GAGACTAAGACCACTCAGAGATGCAACTGAA
>5 dna:chromosome chromosome:NCBIM37:5:1:152537259:1 115292745 ID4391 U -
GAGACTAAGACCACTCAGAGATGCAACTGA
>5 dna:chromosome chromosome:NCBIM37:5:1:152537259:1 115292751 ID3546 U -
CTGAGACTAAGACCACTCAGAGATGC
>5 dna:chromosome chromosome:NCBIM37:5:1:152537259:1 115292818 ID52843 M -
TGGGAACAGTGCCTGGGTGTCCTCCTGC
>5 dna:chromosome chromosome:NCBIM37:5:1:152537259:1 115292820 ID52842 M -
TGGGAACAGTGCCTGGGTGTCCTCCT
>5 dna:chromosome chromosome:NCBIM37:5:1:152537259:1 115293002 ID50691 M -
TGGAGTGCTCAAAGGCTGCAGATCTTCC
>5 dna:chromosome chromosome:NCBIM37:5:1:152537259:1 115293067 ID45886 U -
TGCCCGAGGAACCACAAGTGCGCGTGTGCA
>5 dna:chromosome chromosome:NCBIM37:5:1:152537259:1 115293074 ID8575 U -
TAACAGATGCCCGAGGAACCACAAGTGCGC
>5 dna:chromosome chromosome:NCBIM37:5:1:152537259:1 115293076 ID57254 M -
TGTAACAGATGCCCGAGGAACCACAAGTGC
>5 dna:chromosome chromosome:NCBIM37:5:1:152537259:1 115293078 ID8574 M -
TAACAGATGCCCGAGGAACCACAAGT
>5 dna:chromosome chromosome:NCBIM37:5:1:152537259:1 115293078 ID57253 M -
TGTAACAGATGCCCGAGGAACCACAAGT
>5 dna:chromosome chromosome:NCBIM37:5:1:152537259:1 115293145 ID51514 M -
TGGCACAAATATTTGGAACCTGTGAGTAAA
>5 dna:chromosome chromosome:NCBIM37:5:1:152537259:1 115293146 ID51513 M -
TGGCACAAATATTTGGAACCTGTGAGTAA
>5 dna:chromosome chromosome:NCBIM37:5:1:152537259:1 115293147 ID51512 M -
TGGCACAAATATTTGGAACCTGTGAGTA
>5 dna:chromosome chromosome:NCBIM37:5:1:152537259:1 115293148 ID51511 M -
TGGCACAAATATTTGGAACCTGTGAGT
>5 dna:chromosome chromosome:NCBIM37:5:1:152537259:1 115293199 ID14500 U -
TACCTTCTCTTTCAACTGTGTGCCATTGG
>5 dna:chromosome chromosome:NCBIM37:5:1:152537259:1 115293219 ID67565 M -
TTGGTGTAAAGAAGCAACATCTACCTTCTC
>5 dna:chromosome chromosome:NCBIM37:5:1:152537259:1 115293226 ID49740 M -
TGGAAGTTTGGTGTAAAGAAGCAACATCTA
>5 dna:chromosome chromosome:NCBIM37:5:1:152537259:1 115293229 ID49739 M -
TGGAAGTTTGGTGTAAAGAAGCAACAT
>5 dna:chromosome chromosome:NCBIM37:5:1:152537259:1 115293231 ID49738 M -
TGGAAGTTTGGTGTAAAGAAGCAAC
>5 dna:chromosome chromosome:NCBIM37:5:1:152537259:1 115293270 ID4081 M -
GACAAAGGGTGCCCGGGAC
>5 dna:chromosome chromosome:NCBIM37:5:1:152537259:1 115293308 ID30758 M -
TCGCTTTTTACAGGTCTTTTATACCCTAG
>5 dna:chromosome chromosome:NCBIM37:5:1:152537259:1 115293371 ID53938 U -
TGGGATTGCAGTCGTCTAAGGGAAGCCAGT
>5 dna:chromosome chromosome:NCBIM37:5:1:152537259:1 115293422 ID54561 M -
TGGGTCCTTGAGATGTCCTGC
>5 dna:chromosome chromosome:NCBIM37:5:1:152537259:1 115293424 ID43446 M -
TGCAATGTCACTGGGTCCTTGAGATGTCCT
>5 dna:chromosome chromosome:NCBIM37:5:1:152537259:1 115293425 ID43445 M -
TGCAATGTCACTGGGTCCTTGAGATGTCC
>5 dna:chromosome chromosome:NCBIM37:5:1:152537259:1 115293426 ID43444 M -
TGCAATGTCACTGGGTCCTTGAGATGTC
>5 dna:chromosome chromosome:NCBIM37:5:1:152537259:1 115293427 ID43443 M -
TGCAATGTCACTGGGTCCTTGAGATGT
>5 dna:chromosome chromosome:NCBIM37:5:1:152537259:1 115293428 ID43442 M -
TGCAATGTCACTGGGTCCTTGAGATG
>5 dna:chromosome chromosome:NCBIM37:5:1:152537259:1 115293451 ID27466 U -
TCCAGAAAACACACTAACCAACCACCCATGC
>5 dna:chromosome chromosome:NCBIM37:5:1:152537259:1 115293515 ID43890 U -
TGCAGAATTCAGCAGGGACGCAGA
>5 dna:chromosome chromosome:NCBIM37:5:1:152537259:1 115293575 ID13845 M -
TACCAGAGATAATAAGGTCAGTAAACAGCAA
>5 dna:chromosome chromosome:NCBIM37:5:1:152537259:1 115293576 ID13844 M -
TACCAGAGATAATAAGGTCAGTAAACAGCA
>5 dna:chromosome chromosome:NCBIM37:5:1:152537259:1 115293577 ID13843 M -
TACCAGAGATAATAAGGTCAGTAAACAGC
>5 dna:chromosome chromosome:NCBIM37:5:1:152537259:1 115293583 ID25236 M -
TCACCTCTACCAGAGATAATAAGGTCAGTA
>5 dna:chromosome chromosome:NCBIM37:5:1:152537259:1 115293638 ID22988 U -
TATGCAAGGATCTTGGACACGCAAGGGTGT
>5 dna:chromosome chromosome:NCBIM37:5:1:152537259:1 115293638 ID43175 U -
TGCAAGGATCTTGGACACGCAAGGGTGT
>5 dna:chromosome chromosome:NCBIM37:5:1:152537259:1 115293649 ID2451 M -
CAGTCTTTTTTATGCAAGGATCTTGGACA
>5 dna:chromosome chromosome:NCBIM37:5:1:152537259:1 115293658 ID5157 M -
GCTCTGAATGCAGTCTTTTTTATGCAAGGA
>5 dna:chromosome chromosome:NCBIM37:5:1:152537259:1 115293754 ID22434 U -
TATCCATTGGACTGGAACTCCTGCTC
>5 dna:chromosome chromosome:NCBIM37:5:1:152537259:1 115293785 ID17655 U -
TAGATGTGAGCACGTGACTGCTGAGTCTGG
>5 dna:chromosome chromosome:NCBIM37:5:1:152537259:1 115293791 ID10924 U -
TAATAGATGTGAGCACGTGACTGCTGA
>5 dna:chromosome chromosome:NCBIM37:5:1:152537259:1 115293798 ID17997 U -
TAGCAGACGTAATAGATGTGAGCACGTGA
>5 dna:chromosome chromosome:NCBIM37:5:1:152537259:1 115293799 ID17996 U -
TAGCAGACGTAATAGATGTGAGCACGTG
>5 dna:chromosome chromosome:NCBIM37:5:1:152537259:1 115293799 ID64163 U -
TTAGCAGACGTAATAGATGTGAGCACGTG
>5 dna:chromosome chromosome:NCBIM37:5:1:152537259:1 115293833 ID23497 M -
TATTATGGAGCCCCAGCCCTGGGCAGGAAA
>5 dna:chromosome chromosome:NCBIM37:5:1:152537259:1 115293929 ID54565 M -
TGGGTCGAGTTTTTTACTCTGGATGGT
>5 dna:chromosome chromosome:NCBIM37:5:1:152537259:1 115294028 ID36526 M -
TGACACCAGAGAAACCAACAACAGGGTGTC
>5 dna:chromosome chromosome:NCBIM37:5:1:152537259:1 115294054 ID14583 M -
TACGACGGTGTCTGCTGGTGTCTGAC
>5 dna:chromosome chromosome:NCBIM37:5:1:152537259:1 115294055 ID14582 M -
TACGACGGTGTCTGCTGGTGTCTGA
>5 dna:chromosome chromosome:NCBIM37:5:1:152537259:1 115294058 ID41722 M -
TGATGCATACGACGGTGTCTGCTGGTGTC
>5 dna:chromosome chromosome:NCBIM37:5:1:152537259:1 115294058 ID44248 M -
TGCATACGACGGTGTCTGCTGGTGTC
>5 dna:chromosome chromosome:NCBIM37:5:1:152537259:1 115294058 ID59388 M -
TGTGATGCATACGACGGTGTCTGCTGGTGTC
>5 dna:chromosome chromosome:NCBIM37:5:1:152537259:1 115294059 ID41721 M -
TGATGCATACGACGGTGTCTGCTGGTGT
>5 dna:chromosome chromosome:NCBIM37:5:1:152537259:1 115294059 ID44247 M -
TGCATACGACGGTGTCTGCTGGTGT
>5 dna:chromosome chromosome:NCBIM37:5:1:152537259:1 115294059 ID59387 M -
TGTGATGCATACGACGGTGTCTGCTGGTGT
>5 dna:chromosome chromosome:NCBIM37:5:1:152537259:1 115294061 ID6114 M -
GTGATGCATACGACGGTGTCTGCTGGT
>5 dna:chromosome chromosome:NCBIM37:5:1:152537259:1 115294061 ID41718 M -
TGATGCATACGACGGTGTCTGCTGGT
>5 dna:chromosome chromosome:NCBIM37:5:1:152537259:1 115294061 ID59385 M -
TGTGATGCATACGACGGTGTCTGCTGGT
>5 dna:chromosome chromosome:NCBIM37:5:1:152537259:1 115294061 ID60143 M -
TGTGTGATGCATACGACGGTGTCTGCTGGT
>5 dna:chromosome chromosome:NCBIM37:5:1:152537259:1 115294062 ID41717 M -
TGATGCATACGACGGTGTCTGCTGG
>5 dna:chromosome chromosome:NCBIM37:5:1:152537259:1 115294062 ID59384 M -
TGTGATGCATACGACGGTGTCTGCTGG
>5 dna:chromosome chromosome:NCBIM37:5:1:152537259:1 115294062 ID60142 M -
TGTGTGATGCATACGACGGTGTCTGCTGG
>5 dna:chromosome chromosome:NCBIM37:5:1:152537259:1 115294063 ID59382 M -
TGTGATGCATACGACGGTGTCTGCTG
>5 dna:chromosome chromosome:NCBIM37:5:1:152537259:1 115294064 ID59381 M -
TGTGATGCATACGACGGTGTCTGCT
>5 dna:chromosome chromosome:NCBIM37:5:1:152537259:1 115294065 ID2747 M -
CCATGTGTGATGCATACGACGGTGTCTGC
>5 dna:chromosome chromosome:NCBIM37:5:1:152537259:1 115294065 ID2842 M -
CCCATGTGTGATGCATACGACGGTGTCTGC
>5 dna:chromosome chromosome:NCBIM37:5:1:152537259:1 115294065 ID59380 M -
TGTGATGCATACGACGGTGTCTGC
>5 dna:chromosome chromosome:NCBIM37:5:1:152537259:1 115294065 ID60141 M -
TGTGTGATGCATACGACGGTGTCTGC
>5 dna:chromosome chromosome:NCBIM37:5:1:152537259:1 115294066 ID60140 M -
TGTGTGATGCATACGACGGTGTCTG
>5 dna:chromosome chromosome:NCBIM37:5:1:152537259:1 115294067 ID2746 M -
CCATGTGTGATGCATACGACGGTGTCT
>5 dna:chromosome chromosome:NCBIM37:5:1:152537259:1 115294067 ID28595 M -
TCCCCCATGTGTGATGCATACGACGGTGTCT
>5 dna:chromosome chromosome:NCBIM37:5:1:152537259:1 115294067 ID60139 M -
TGTGTGATGCATACGACGGTGTCT
>5 dna:chromosome chromosome:NCBIM37:5:1:152537259:1 115294068 ID2854 M -
CCCCCATGTGTGATGCATACGACGGTGTC
>5 dna:chromosome chromosome:NCBIM37:5:1:152537259:1 115294068 ID28594 M -
TCCCCCATGTGTGATGCATACGACGGTGTC
>5 dna:chromosome chromosome:NCBIM37:5:1:152537259:1 115294068 ID60138 M -
TGTGTGATGCATACGACGGTGTC
>5 dna:chromosome chromosome:NCBIM37:5:1:152537259:1 115294069 ID28593 M -
TCCCCCATGTGTGATGCATACGACGGTGT
>5 dna:chromosome chromosome:NCBIM37:5:1:152537259:1 115294105 ID46762 M -
TGCGCATAGGAATCTCCCATTCTCCTCCCC
>5 dna:chromosome chromosome:NCBIM37:5:1:152537259:1 115294108 ID46761 M -
TGCGCATAGGAATCTCCCATTCTCCTC
>5 dna:chromosome chromosome:NCBIM37:5:1:152537259:1 115294109 ID60166 M -
TGTGTGCGCATAGGAATCTCCCATTCTCCT
>5 dna:chromosome chromosome:NCBIM37:5:1:152537259:1 115294111 ID59665 M -
TGTGCGCATAGGAATCTCCCATTCTC
>5 dna:chromosome chromosome:NCBIM37:5:1:152537259:1 115294113 ID27968 M -
TCCATGTGTGCGCATAGGAATCTCCCATTC
>5 dna:chromosome chromosome:NCBIM37:5:1:152537259:1 115294113 ID60165 M -
TGTGTGCGCATAGGAATCTCCCATTC
>5 dna:chromosome chromosome:NCBIM37:5:1:152537259:1 115294127 ID2206 M -
CAGAATCTCTTCATCCATGTGTGCGCATA
>5 dna:chromosome chromosome:NCBIM37:5:1:152537259:1 115294130 ID53180 M -
TGGGACAGAATCTCTTCATCCATGTGTGCGC
>5 dna:chromosome chromosome:NCBIM37:5:1:152537259:1 115294250 ID18237 U -
TAGCATTGGAGAGGGAGCCCGAGAGCCTG
>5 dna:chromosome chromosome:NCBIM37:5:1:152537259:1 115294253 ID40953 U -
TGATAGCATTGGAGAGGGAGCCCGAGAGC
>5 dna:chromosome chromosome:NCBIM37:5:1:152537259:1 115294255 ID22863 U -
TATGATAGCATTGGAGAGGGAGCCCGAGA
>5 dna:chromosome chromosome:NCBIM37:5:1:152537259:1 115294322 ID53699 U -
TGGGATGTAGCAGCTTTACAAGGCCCCAGAA
>5 dna:chromosome chromosome:NCBIM37:5:1:152537259:1 115294323 ID53698 U -
TGGGATGTAGCAGCTTTACAAGGCCCCAGA
>5 dna:chromosome chromosome:NCBIM37:5:1:152537259:1 115294326 ID53697 U -
TGGGATGTAGCAGCTTTACAAGGCCCC
>5 dna:chromosome chromosome:NCBIM37:5:1:152537259:1 115294327 ID53696 U -
TGGGATGTAGCAGCTTTACAAGGCCC
>5 dna:chromosome chromosome:NCBIM37:5:1:152537259:1 115294342 ID48419 U -
TGCTTGCTTCCAGACATGGGATGTAGC
>5 dna:chromosome chromosome:NCBIM37:5:1:152537259:1 115294393 ID43973 M -
TGCAGATGGGCTGGAAGGGGGTGTGG
>5 dna:chromosome chromosome:NCBIM37:5:1:152537259:1 115294395 ID43972 M -
TGCAGATGGGCTGGAAGGGGGTGT
>5 dna:chromosome chromosome:NCBIM37:5:1:152537259:1 115294399 ID40137 M -
TGAGTATGCAGATGGGCTGGAAGGGG
>5 dna:chromosome chromosome:NCBIM37:5:1:152537259:1 115294404 ID40136 M -
TGAGTATGCAGATGGGCTGGA
>5 dna:chromosome chromosome:NCBIM37:5:1:152537259:1 115294444 ID5038 U -
GCCTTACAAGGAGCAGTTTGAGCCTA
>5 dna:chromosome chromosome:NCBIM37:5:1:152537259:1 115294452 ID29610 U -
TCCTATGATGCAGGCCTTACAAGGAGCAGTT
>5 dna:chromosome chromosome:NCBIM37:5:1:152537259:1 115294453 ID29609 U -
TCCTATGATGCAGGCCTTACAAGGAGCAGT
>5 dna:chromosome chromosome:NCBIM37:5:1:152537259:1 115294454 ID29608 U -
TCCTATGATGCAGGCCTTACAAGGAGCAG
>5 dna:chromosome chromosome:NCBIM37:5:1:152537259:1 115294455 ID29607 U -
TCCTATGATGCAGGCCTTACAAGGAGCA
>5 dna:chromosome chromosome:NCBIM37:5:1:152537259:1 115294456 ID6026 U -
GTCCTATGATGCAGGCCTTACAAGGAGC
>5 dna:chromosome chromosome:NCBIM37:5:1:152537259:1 115294456 ID22899 U -
TATGATGCAGGCCTTACAAGGAGC
>5 dna:chromosome chromosome:NCBIM37:5:1:152537259:1 115294456 ID29606 U -
TCCTATGATGCAGGCCTTACAAGGAGC
>5 dna:chromosome chromosome:NCBIM37:5:1:152537259:1 115294458 ID22898 U -
TATGATGCAGGCCTTACAAGGA
>5 dna:chromosome chromosome:NCBIM37:5:1:152537259:1 115294458 ID54551 U -
TGGGTCCTATGATGCAGGCCTTACAAGGA
>5 dna:chromosome chromosome:NCBIM37:5:1:152537259:1 115294461 ID56366 U -
TGGTGTGGGTCCTATGATGCAGGCCTTACAA
>5 dna:chromosome chromosome:NCBIM37:5:1:152537259:1 115294550 ID44998 M -
TGCCAAGTGTCTTTGTCTTTCCCAGCAGA
>5 dna:chromosome chromosome:NCBIM37:5:1:152537259:1 115294553 ID38980 M -
TGAGATGCCAAGTGTCTTTGTCTTTCCCAGC
>5 dna:chromosome chromosome:NCBIM37:5:1:152537259:1 115294553 ID44997 M -
TGCCAAGTGTCTTTGTCTTTCCCAGC
>5 dna:chromosome chromosome:NCBIM37:5:1:152537259:1 115294554 ID38979 M -
TGAGATGCCAAGTGTCTTTGTCTTTCCCAG
>5 dna:chromosome chromosome:NCBIM37:5:1:152537259:1 115294554 ID44996 M -
TGCCAAGTGTCTTTGTCTTTCCCAG
>5 dna:chromosome chromosome:NCBIM37:5:1:152537259:1 115294555 ID38977 M -
TGAGATGCCAAGTGTCTTTGTCTTTCCCA
>5 dna:chromosome chromosome:NCBIM37:5:1:152537259:1 115294556 ID38976 M -
TGAGATGCCAAGTGTCTTTGTCTTTCCC
>5 dna:chromosome chromosome:NCBIM37:5:1:152537259:1 115294556 ID44995 M -
TGCCAAGTGTCTTTGTCTTTCCC
>5 dna:chromosome chromosome:NCBIM37:5:1:152537259:1 115294557 ID38974 M -
TGAGATGCCAAGTGTCTTTGTCTTTCC
>5 dna:chromosome chromosome:NCBIM37:5:1:152537259:1 115294558 ID38973 M -
TGAGATGCCAAGTGTCTTTGTCTTTC
>5 dna:chromosome chromosome:NCBIM37:5:1:152537259:1 115294563 ID38970 M -
TGAGATGCCAAGTGTCTTTGT
>5 dna:chromosome chromosome:NCBIM37:5:1:152537259:1 115294612 ID45142 M -
TGCCACATGGGAGGGAGAC
>5 dna:chromosome chromosome:NCBIM37:5:1:152537259:1 115294635 ID44141 U -
TGCAGTCCACAGAAGTGGGTCAGTTG
>5 dna:chromosome chromosome:NCBIM37:5:1:152537259:1 115294674 ID23166 U -
TATGGTGTGAGTTGGAGAACTCTGG
>5 dna:chromosome chromosome:NCBIM37:5:1:152537259:1 115294674 ID30750 U -
TCGCTATGGTGTGAGTTGGAGAACTCTGG
>5 dna:chromosome chromosome:NCBIM37:5:1:152537259:1 115294674 ID56355 U -
TGGTGTGAGTTGGAGAACTCTGG
>5 dna:chromosome chromosome:NCBIM37:5:1:152537259:1 115294733 ID61323 M -
TGTTTTGTGGTGTTTGCCTGTGCCTG
>5 dna:chromosome chromosome:NCBIM37:5:1:152537259:1 115294736 ID67788 M -
TTGTATTGTTTTGTGGTGTTTGCCTGTGC
>5 dna:chromosome chromosome:NCBIM37:5:1:152537259:1 115294737 ID67787 M -
TTGTATTGTTTTGTGGTGTTTGCCTGTG
>5 dna:chromosome chromosome:NCBIM37:5:1:152537259:1 115294738 ID23784 M -
TATTGTATTGTTTTGTGGTGTTTGCCTGT
>5 dna:chromosome chromosome:NCBIM37:5:1:152537259:1 115294738 ID23826 M -
TATTGTTTTGTGGTGTTTGCCTGT
>5 dna:chromosome chromosome:NCBIM37:5:1:152537259:1 115294738 ID67786 M -
TTGTATTGTTTTGTGGTGTTTGCCTGT
>5 dna:chromosome chromosome:NCBIM37:5:1:152537259:1 115294739 ID23783 M -
TATTGTATTGTTTTGTGGTGTTTGCCTG
>5 dna:chromosome chromosome:NCBIM37:5:1:152537259:1 115294739 ID67785 M -
TTGTATTGTTTTGTGGTGTTTGCCTG
>5 dna:chromosome chromosome:NCBIM37:5:1:152537259:1 115294741 ID23782 M -
TATTGTATTGTTTTGTGGTGTTTGCC
>5 dna:chromosome chromosome:NCBIM37:5:1:152537259:1 115294745 ID40610 M -
TGAGTTTTATTGTATTGTTTTGTGGTGTT
>5 dna:chromosome chromosome:NCBIM37:5:1:152537259:1 115294746 ID59290 M -
TGTGAGTTTTATTGTATTGTTTTGTGGTGT
>5 dna:chromosome chromosome:NCBIM37:5:1:152537259:1 115294748 ID59289 M -
TGTGAGTTTTATTGTATTGTTTTGTGGT
>5 dna:chromosome chromosome:NCBIM37:5:1:152537259:1 115294750 ID59288 M -
TGTGAGTTTTATTGTATTGTTTTGTG
>5 dna:chromosome chromosome:NCBIM37:5:1:152537259:1 115294765 ID13807 M -
TACCACTTTTATGTTGTTTTGTGAGTTTTA
>5 dna:chromosome chromosome:NCBIM37:5:1:152537259:1 115294772 ID37760 M -
TGACTGGTACCACTTTTATGTTGTTTTGTG
>5 dna:chromosome chromosome:NCBIM37:5:1:152537259:1 115294772 ID55199 M -
TGGTACCACTTTTATGTTGTTTTGTG
>5 dna:chromosome chromosome:NCBIM37:5:1:152537259:1 115294773 ID59114 M -
TGTGACTGGTACCACTTTTATGTTGTTTTGT
>5 dna:chromosome chromosome:NCBIM37:5:1:152537259:1 115294775 ID59113 M -
TGTGACTGGTACCACTTTTATGTTGTTTT
>5 dna:chromosome chromosome:NCBIM37:5:1:152537259:1 115294776 ID59111 M -
TGTGACTGGTACCACTTTTATGTTGTTT
>5 dna:chromosome chromosome:NCBIM37:5:1:152537259:1 115294780 ID43667 M -
TGCACATGTGACTGGTACCACTTTTATGTT
>5 dna:chromosome chromosome:NCBIM37:5:1:152537259:1 115294781 ID43666 M -
TGCACATGTGACTGGTACCACTTTTATGT
>5 dna:chromosome chromosome:NCBIM37:5:1:152537259:1 115294792 ID5761 M -
GGGCTGCACATGTGACTGGTAC
>5 dna:chromosome chromosome:NCBIM37:5:1:152537259:1 115294794 ID35426 M -
TGAAGGAAAAGGGCTGCACATGTGACTGGT
>5 dna:chromosome chromosome:NCBIM37:5:1:152537259:1 115294797 ID13331 M -
TACATGAAGGAAAAGGGCTGCACATGTGACT
>5 dna:chromosome chromosome:NCBIM37:5:1:152537259:1 115294798 ID13330 M -
TACATGAAGGAAAAGGGCTGCACATGTGAC
>5 dna:chromosome chromosome:NCBIM37:5:1:152537259:1 115294799 ID13329 M -
TACATGAAGGAAAAGGGCTGCACATGTGA
>5 dna:chromosome chromosome:NCBIM37:5:1:152537259:1 115294801 ID13328 M -
TACATGAAGGAAAAGGGCTGCACATGT
>5 dna:chromosome chromosome:NCBIM37:5:1:152537259:1 115294801 ID60502 M -
TGTTACATGAAGGAAAAGGGCTGCACATGT
>5 dna:chromosome chromosome:NCBIM37:5:1:152537259:1 115294802 ID60501 M -
TGTTACATGAAGGAAAAGGGCTGCACATG
>5 dna:chromosome chromosome:NCBIM37:5:1:152537259:1 115294803 ID23297 M -
TATGTTACATGAAGGAAAAGGGCTGCACAT
>5 dna:chromosome chromosome:NCBIM37:5:1:152537259:1 115294803 ID60500 M -
TGTTACATGAAGGAAAAGGGCTGCACAT
>5 dna:chromosome chromosome:NCBIM37:5:1:152537259:1 115294804 ID63939 M -
TTACATGAAGGAAAAGGGCTGCACA
>5 dna:chromosome chromosome:NCBIM37:5:1:152537259:1 115294805 ID31548 M -
TCTATGTTACATGAAGGAAAAGGGCTGCAC
>5 dna:chromosome chromosome:NCBIM37:5:1:152537259:1 115294806 ID31547 M -
TCTATGTTACATGAAGGAAAAGGGCTGCA
>5 dna:chromosome chromosome:NCBIM37:5:1:152537259:1 115294807 ID31546 M -
TCTATGTTACATGAAGGAAAAGGGCTGC
>5 dna:chromosome chromosome:NCBIM37:5:1:152537259:1 115294807 ID60499 M -
TGTTACATGAAGGAAAAGGGCTGC
>5 dna:chromosome chromosome:NCBIM37:5:1:152537259:1 115294811 ID10062 U -
TAAGCCTCTATGTTACATGAAGGAAAAGGG
>5 dna:chromosome chromosome:NCBIM37:5:1:152537259:1 115294840 ID9491 U -
TAAGAACCTGGAAGGGCCGTGGGGACCGTCT
>5 dna:chromosome chromosome:NCBIM37:5:1:152537259:1 115294844 ID31246 U -
TCTAAGAACCTGGAAGGGCCGTGGGGACC
>5 dna:chromosome chromosome:NCBIM37:5:1:152537259:1 115294876 ID37438 M -
TGACGAACCCTTACTGCTGAGTGAACCACA
>5 dna:chromosome chromosome:NCBIM37:5:1:152537259:1 115294892 ID4477 M -
GAGCTTTGAAGGCTCTGACGAACCCTTAC
>5 dna:chromosome chromosome:NCBIM37:5:1:152537259:1 115294894 ID4476 M -
GAGCTTTGAAGGCTCTGACGAACCCTT
>5 dna:chromosome chromosome:NCBIM37:5:1:152537259:1 115294899 ID68831 M -
TTTTAAACTGAGCTTTGAAGGCTCTGACGAA
>5 dna:chromosome chromosome:NCBIM37:5:1:152537259:1 115294937 ID2154 U -
CAGAAAGACGCACAGGGACCCCTTGGAGGA
>5 dna:chromosome chromosome:NCBIM37:5:1:152537259:1 115294940 ID4141 U -
GACAGAAAGACGCACAGGGACCCCTTGGA
>5 dna:chromosome chromosome:NCBIM37:5:1:152537259:1 115294941 ID2153 U -
CAGAAAGACGCACAGGGACCCCTTGG
>5 dna:chromosome chromosome:NCBIM37:5:1:152537259:1 115295080 ID3496 U -
CTCTGACTAGTACATTTAGGCCACTCC
>5 dna:chromosome chromosome:NCBIM37:5:1:152537259:1 115295108 ID48111 U -
TGCTGTTTAATTCATGGAGCTAGTCTCTGA
>5 dna:chromosome chromosome:NCBIM37:5:1:152537259:1 115295112 ID48110 U -
TGCTGTTTAATTCATGGAGCTAGTCT
>5 dna:chromosome chromosome:NCBIM37:5:1:152537259:1 115295132 ID12547 M -
TACACAACATGTGGTTAGGTCTCACTGCTGT
>5 dna:chromosome chromosome:NCBIM37:5:1:152537259:1 115295134 ID12546 M -
TACACAACATGTGGTTAGGTCTCACTGCT
>5 dna:chromosome chromosome:NCBIM37:5:1:152537259:1 115295135 ID12545 M -
TACACAACATGTGGTTAGGTCTCACTGC
>5 dna:chromosome chromosome:NCBIM37:5:1:152537259:1 115295135 ID57515 M -
TGTACACAACATGTGGTTAGGTCTCACTGC
>5 dna:chromosome chromosome:NCBIM37:5:1:152537259:1 115295139 ID57514 M -
TGTACACAACATGTGGTTAGGTCTCA
>5 dna:chromosome chromosome:NCBIM37:5:1:152537259:1 115295175 ID14524 M -
TACCTTTAGCTTGTGTTTCCGTATTGAAAG
>5 dna:chromosome chromosome:NCBIM37:5:1:152537259:1 115295210 ID39128 U -
TGAGCAAAACCGGCACCTTTCTCCAC
>5 dna:chromosome chromosome:NCBIM37:5:1:152537259:1 115295228 ID67353 M -
TTGGCTTACTTTTTGATTTGTGTGAGCAAA
>5 dna:chromosome chromosome:NCBIM37:5:1:152537259:1 115295229 ID52605 M -
TGGCTTACTTTTTGATTTGTGTGAGCAA
>5 dna:chromosome chromosome:NCBIM37:5:1:152537259:1 115295232 ID48437 M -
TGCTTGGCTTACTTTTTGATTTGTGTGAG
>5 dna:chromosome chromosome:NCBIM37:5:1:152537259:1 115295233 ID48436 M -
TGCTTGGCTTACTTTTTGATTTGTGTGA
>5 dna:chromosome chromosome:NCBIM37:5:1:152537259:1 115295250 ID48390 M -
TGCTTGATGGATCTGCAGCTGCTTGGCTTA
>5 dna:chromosome chromosome:NCBIM37:5:1:152537259:1 115295251 ID48389 M -
TGCTTGATGGATCTGCAGCTGCTTGGCTT
>5 dna:chromosome chromosome:NCBIM37:5:1:152537259:1 115295255 ID66970 M -
TTGCTTGATGGATCTGCAGCTGCTTG
>5 dna:chromosome chromosome:NCBIM37:5:1:152537259:1 115295269 ID25221 M -
TCACCGTGATGGCTGCTTTGCTTGATGGA
>5 dna:chromosome chromosome:NCBIM37:5:1:152537259:1 115295281 ID392 M -
ACAAATCCTTTTCCTCACCGTGATGGCTGCT
>5 dna:chromosome chromosome:NCBIM37:5:1:152537259:1 115295282 ID391 M -
ACAAATCCTTTTCCTCACCGTGATGGCTGC
>5 dna:chromosome chromosome:NCBIM37:5:1:152537259:1 115295386 ID29029 U -
TCCGATATGAGACCCTCTCATCAGGGAGCC
>5 dna:chromosome chromosome:NCBIM37:5:1:152537259:1 115295401 ID56778 M -
TGGTTTCGCCTCCTCCGATATGAGACCC
>5 dna:chromosome chromosome:NCBIM37:5:1:152537259:1 115295410 ID42835 M -
TGCAAATCTACCTGGTTTCGCCTCCTCCGAT
>5 dna:chromosome chromosome:NCBIM37:5:1:152537259:1 115295411 ID4731 M -
GCAAATCTACCTGGTTTCGCCTCCTCCGA
>5 dna:chromosome chromosome:NCBIM37:5:1:152537259:1 115295411 ID42834 M -
TGCAAATCTACCTGGTTTCGCCTCCTCCGA
>5 dna:chromosome chromosome:NCBIM37:5:1:152537259:1 115295412 ID42833 M -
TGCAAATCTACCTGGTTTCGCCTCCTCCG
>5 dna:chromosome chromosome:NCBIM37:5:1:152537259:1 115295413 ID42832 M -
TGCAAATCTACCTGGTTTCGCCTCCTCC
>5 dna:chromosome chromosome:NCBIM37:5:1:152537259:1 115295414 ID42831 M -
TGCAAATCTACCTGGTTTCGCCTCCTC
>5 dna:chromosome chromosome:NCBIM37:5:1:152537259:1 115295415 ID42830 M -
TGCAAATCTACCTGGTTTCGCCTCCT
>5 dna:chromosome chromosome:NCBIM37:5:1:152537259:1 115295416 ID42829 M -
TGCAAATCTACCTGGTTTCGCCTCC
>5 dna:chromosome chromosome:NCBIM37:5:1:152537259:1 115295417 ID42233 U -
TGATTCTGCAAATCTACCTGGTTTCGCCTC
>5 dna:chromosome chromosome:NCBIM37:5:1:152537259:1 115295420 ID15423 U -
TACTGATTCTGCAAATCTACCTGGTTTCGC
>5 dna:chromosome chromosome:NCBIM37:5:1:152537259:1 115295422 ID15422 U -
TACTGATTCTGCAAATCTACCTGGTTTC
>5 dna:chromosome chromosome:NCBIM37:5:1:152537259:1 115295586 ID41922 M -
TGATGTAGATTCTCCTGTTGCTCACTGC
>5 dna:chromosome chromosome:NCBIM37:5:1:152537259:1 115295586 ID66658 M -
TTGATGTAGATTCTCCTGTTGCTCACTGC
>5 dna:chromosome chromosome:NCBIM37:5:1:152537259:1 115295591 ID47687 M -
TGCTCTTGATGTAGATTCTCCTGTTGCTC
>5 dna:chromosome chromosome:NCBIM37:5:1:152537259:1 115295593 ID23062 M -
TATGCTCTTGATGTAGATTCTCCTGTTGC
>5 dna:chromosome chromosome:NCBIM37:5:1:152537259:1 115295594 ID47686 M -
TGCTCTTGATGTAGATTCTCCTGTTG
>5 dna:chromosome chromosome:NCBIM37:5:1:152537259:1 115295596 ID23061 M -
TATGCTCTTGATGTAGATTCTCCTGT
>5 dna:chromosome chromosome:NCBIM37:5:1:152537259:1 115295596 ID26212 M -
TCATATGCTCTTGATGTAGATTCTCCTGT
>5 dna:chromosome chromosome:NCBIM37:5:1:152537259:1 115295597 ID23060 M -
TATGCTCTTGATGTAGATTCTCCTG
>5 dna:chromosome chromosome:NCBIM37:5:1:152537259:1 115295597 ID65004 M -
TTCATATGCTCTTGATGTAGATTCTCCTG
>5 dna:chromosome chromosome:NCBIM37:5:1:152537259:1 115295602 ID11499 M -
TAATGTTTCATATGCTCTTGATGTAGATTC
>5 dna:chromosome chromosome:NCBIM37:5:1:152537259:1 115295608 ID29028 U -
TCCGATAATGTTTCATATGCTCTTGATGT
>5 dna:chromosome chromosome:NCBIM37:5:1:152537259:1 115295615 ID46472 U -
TGCCTGTTTTCCGATAATGTTTCATATGCTC
>5 dna:chromosome chromosome:NCBIM37:5:1:152537259:1 115295630 ID46769 U -
TGCGCGCATGCGAGGTGCCTGTTTTCCGATA
>5 dna:chromosome chromosome:NCBIM37:5:1:152537259:1 115295634 ID46768 U -
TGCGCGCATGCGAGGTGCCTGTTTTCC
>5 dna:chromosome chromosome:NCBIM37:5:1:152537259:1 115295658 ID56091 U -
TGGTGATTTGAGTCTCGCATTTCCAGCTGC
>5 dna:chromosome chromosome:NCBIM37:5:1:152537259:1 115295659 ID56090 U -
TGGTGATTTGAGTCTCGCATTTCCAGCTG
>5 dna:chromosome chromosome:NCBIM37:5:1:152537259:1 115295661 ID595 U -
ACCCTGGTGATTTGAGTCTCGCATTTCCAGC
>5 dna:chromosome chromosome:NCBIM37:5:1:152537259:1 115295661 ID56089 U -
TGGTGATTTGAGTCTCGCATTTCCAGC
>5 dna:chromosome chromosome:NCBIM37:5:1:152537259:1 115295794 ID45582 M -
TGCCATCTTCCTCCAGGAATCCTGGC
>5 dna:chromosome chromosome:NCBIM37:5:1:152537259:1 115295925 ID4274 M -
GACTCAGTGAGCTTGTCGGTGGCTAGAGCC
>5 dna:chromosome chromosome:NCBIM37:5:1:152537259:1 115295925 ID37611 M -
TGACTCAGTGAGCTTGTCGGTGGCTAGAGCC
>5 dna:chromosome chromosome:NCBIM37:5:1:152537259:1 115295933 ID27757 M -
TCCAGTGACTCAGTGAGCTTGTCGGTGG
>5 dna:chromosome chromosome:NCBIM37:5:1:152537259:1 115296002 ID59697 U -
TGTGCTAGAGAGAGAACTCAAGACTTGGG
>5 dna:chromosome chromosome:NCBIM37:5:1:152537259:1 115296026 ID2156 M -
CAGAAAGGGTCGCAGGCGCACTGTGC
>5 dna:chromosome chromosome:NCBIM37:5:1:152537259:1 115296051 ID12662 U -
TACACATGGGACAGTGGCCCCAACAC
>5 dna:chromosome chromosome:NCBIM37:5:1:152537259:1 115296088 ID68335 U -
TTTCAAGTGACCTTAGCCACAAGTGTGTCT
>5 dna:chromosome chromosome:NCBIM37:5:1:152537259:1 115296094 ID22381 U -
TATCATTTCAAGTGACCTTAGCCACAAGT
>5 dna:chromosome chromosome:NCBIM37:5:1:152537259:1 115296131 ID21362 U -
TAGTTTAGTTCCTCAGCCCCTCCACG
>5 dna:chromosome chromosome:NCBIM37:5:1:152537259:1 115296138 ID5792 U -
GGGTAAACCTATAGTTTAGTTCCTCAGCCC
>5 dna:chromosome chromosome:NCBIM37:5:1:152537259:1 115296198 ID28863 U -
TCCCTGTGTTTGTGTGTGTAATGATGG
>5 dna:chromosome chromosome:NCBIM37:5:1:152537259:1 115296227 ID59000 U -
TGTGACACTTTTCAATTGTTCAGTCTCTTGC
>5 dna:chromosome chromosome:NCBIM37:5:1:152537259:1 115296233 ID12487 U -
TACAATGTGACACTTTTCAATTGTTCAGTC
>5 dna:chromosome chromosome:NCBIM37:5:1:152537259:1 115296234 ID12486 U -
TACAATGTGACACTTTTCAATTGTTCAGT
>5 dna:chromosome chromosome:NCBIM37:5:1:152537259:1 115296238 ID50712 U -
TGGAGTTACAATGTGACACTTTTCAATTGTT
>5 dna:chromosome chromosome:NCBIM37:5:1:152537259:1 115296239 ID50711 U -
TGGAGTTACAATGTGACACTTTTCAATTGT
>5 dna:chromosome chromosome:NCBIM37:5:1:152537259:1 115296240 ID50710 U -
TGGAGTTACAATGTGACACTTTTCAATTG
>5 dna:chromosome chromosome:NCBIM37:5:1:152537259:1 115296242 ID50709 U -
TGGAGTTACAATGTGACACTTTTCAAT
>5 dna:chromosome chromosome:NCBIM37:5:1:152537259:1 115296273 ID54536 U -
TGGGTCAGTCTATGACAAGCTTGCTCCTGG
>5 dna:chromosome chromosome:NCBIM37:5:1:152537259:1 115296302 ID53983 U -
TGGGCAAATGTCCTCAAGCTCGGGGATGCGT
>5 dna:chromosome chromosome:NCBIM37:5:1:152537259:1 115296307 ID53982 U -
TGGGCAAATGTCCTCAAGCTCGGGGA
>5 dna:chromosome chromosome:NCBIM37:5:1:152537259:1 115296362 ID55811 M -
TGGTCTTGTAGCTGGTTCTCACTAGCATTTT
>5 dna:chromosome chromosome:NCBIM37:5:1:152537259:1 115296363 ID55810 M -
TGGTCTTGTAGCTGGTTCTCACTAGCATTT
>5 dna:chromosome chromosome:NCBIM37:5:1:152537259:1 115296364 ID67501 M -
TTGGTCTTGTAGCTGGTTCTCACTAGCATT
>5 dna:chromosome chromosome:NCBIM37:5:1:152537259:1 115296423 ID31274 U -
TCTAAGCTCTGCCCCTCTGAGGAAT
>5 dna:chromosome chromosome:NCBIM37:5:1:152537259:1 115296520 ID18715 U -
TAGCTGCTGATGTGACCCTCTTTC
>5 dna:chromosome chromosome:NCBIM37:5:1:152537259:1 115296665 ID50090 U -
TGGACACCTGTGTTCCACTTGCTCCC
>5 dna:chromosome chromosome:NCBIM37:5:1:152537259:1 115296684 ID14011 U -
TACCATGTAGGACTCATTTCAGCCTGGACAC
>5 dna:chromosome chromosome:NCBIM37:5:1:152537259:1 115296686 ID14010 U -
TACCATGTAGGACTCATTTCAGCCTGGAC
>5 dna:chromosome chromosome:NCBIM37:5:1:152537259:1 115296689 ID14009 U -
TACCATGTAGGACTCATTTCAGCCTG
>5 dna:chromosome chromosome:NCBIM37:5:1:152537259:1 115296689 ID32617 U -
TCTGTACCATGTAGGACTCATTTCAGCCTG
>5 dna:chromosome chromosome:NCBIM37:5:1:152537259:1 115296690 ID32616 U -
TCTGTACCATGTAGGACTCATTTCAGCCT
>5 dna:chromosome chromosome:NCBIM37:5:1:152537259:1 115296691 ID58683 U -
TGTCTGTACCATGTAGGACTCATTTCAGCC
>5 dna:chromosome chromosome:NCBIM37:5:1:152537259:1 115296700 ID50346 M -
TGGACTTCGGATGTCTGTACCATGTAGGACTC
>5 dna:chromosome chromosome:NCBIM37:5:1:152537259:1 115296705 ID67129 M -
TTGGACTTCGGATGTCTGTACCATGTAG
>5 dna:chromosome chromosome:NCBIM37:5:1:152537259:1 115296706 ID50345 M -
TGGACTTCGGATGTCTGTACCATGTA
>5 dna:chromosome chromosome:NCBIM37:5:1:152537259:1 115296776 ID17803 U -
TAGCAAAGTGTCTAGCATGGTGCGGT
>5 dna:chromosome chromosome:NCBIM37:5:1:152537259:1 115296782 ID26844 M -
TCCAACATAGCAAAGTGTCTAGCATGG
>5 dna:chromosome chromosome:NCBIM37:5:1:152537259:1 115296845 ID37379 M -
TGACCTGTGACTTCCAGTCTGAAGACAAGA
>5 dna:chromosome chromosome:NCBIM37:5:1:152537259:1 115296854 ID47767 M -
TGCTGACCTGTGACTTCCAGTCTG
>5 dna:chromosome chromosome:NCBIM37:5:1:152537259:1 115296919 ID28544 M -
TCCCCACCGCACTTGTGTGGATTCCTCGC
>5 dna:chromosome chromosome:NCBIM37:5:1:152537259:1 115296941 ID16456 M -
TAGAAGCATAGGAAGGGATCCCTATCCCCAC
>5 dna:chromosome chromosome:NCBIM37:5:1:152537259:1 115296950 ID16455 M -
TAGAAGCATAGGAAGGGATCCC
>5 dna:chromosome chromosome:NCBIM37:5:1:152537259:1 115296950 ID37952 M -
TGACTTTTAGAAGCATAGGAAGGGATCCC
>5 dna:chromosome chromosome:NCBIM37:5:1:152537259:1 115296979 ID5078 U -
GCGTGCAACCCACCAAAGGCTGACTGTCAGT
>5 dna:chromosome chromosome:NCBIM37:5:1:152537259:1 115297010 ID7428 M -
TAAACCTGTTTCTAGACCAGACAAGATGTGG
>5 dna:chromosome chromosome:NCBIM37:5:1:152537259:1 115297099 ID4710 U -
GCAAAAAGAATGACCACGGGGGCGG
>5 dna:chromosome chromosome:NCBIM37:5:1:152537259:1 115297103 ID28310 M -
TCCCAGCAAAAAGAATGACCACGGGG
>5 dna:chromosome chromosome:NCBIM37:5:1:152537259:1 115297104 ID28309 M -
TCCCAGCAAAAAGAATGACCACGGG
>5 dna:chromosome chromosome:NCBIM37:5:1:152537259:1 115297135 ID22313 U -
TATCAGTGATGATCTCACCATGCCCATGCCCT
>5 dna:chromosome chromosome:NCBIM37:5:1:152537259:1 115297137 ID22312 U -
TATCAGTGATGATCTCACCATGCCCATGCC
>5 dna:chromosome chromosome:NCBIM37:5:1:152537259:1 115297144 ID25812 U -
TCAGCCGCTATCAGTGATGATCTCACCATGC
>5 dna:chromosome chromosome:NCBIM37:5:1:152537259:1 115297146 ID22275 U -
TATCAGCCGCTATCAGTGATGATCTCACCAT
>5 dna:chromosome chromosome:NCBIM37:5:1:152537259:1 115297148 ID22274 U -
TATCAGCCGCTATCAGTGATGATCTCACC
>5 dna:chromosome chromosome:NCBIM37:5:1:152537259:1 115297181 ID437 M -
ACACCATGTTGTCTGGATCACACAAGA
>5 dna:chromosome chromosome:NCBIM37:5:1:152537259:1 115297181 ID560 M -
ACCATGTTGTCTGGATCACACAAGA
>5 dna:chromosome chromosome:NCBIM37:5:1:152537259:1 115297181 ID8486 M -
TAACACCATGTTGTCTGGATCACACAAGA
>5 dna:chromosome chromosome:NCBIM37:5:1:152537259:1 115297187 ID4766 M -
GCAATGCTAACACCATGTTGTCTGGATCAC
>5 dna:chromosome chromosome:NCBIM37:5:1:152537259:1 115297187 ID46931 M -
TGCTAACACCATGTTGTCTGGATCAC
>5 dna:chromosome chromosome:NCBIM37:5:1:152537259:1 115297192 ID2677 M +
CCAGACAACATGGTGTTAGCATTGCCTCT
>5 dna:chromosome chromosome:NCBIM37:5:1:152537259:1 115297211 ID56033 M -
TGGTGATCCGAAGCATTCCAGAGGCAATG
>5 dna:chromosome chromosome:NCBIM37:5:1:152537259:1 115297212 ID56032 M -
TGGTGATCCGAAGCATTCCAGAGGCAAT
>5 dna:chromosome chromosome:NCBIM37:5:1:152537259:1 115297218 ID67383 M -
TTGGGAATGGTGATCCGAAGCATTCCAGA
>5 dna:chromosome chromosome:NCBIM37:5:1:152537259:1 115297236 ID40115 M -
TGAGTAGGACACGGGATTGGGAATGGT
>5 dna:chromosome chromosome:NCBIM37:5:1:152537259:1 115297296 ID39672 U -
TGAGGAAGAGATAGGACCTGCACAGC
>5 dna:chromosome chromosome:NCBIM37:5:1:152537259:1 115297301 ID40182 M -
TGAGTCATGAGGAAGAGATAGGACCTGC
>5 dna:chromosome chromosome:NCBIM37:5:1:152537259:1 115297351 ID15209 U -
TACTCATTGGACCTAAGCAGGCTGCCCCC
>5 dna:chromosome chromosome:NCBIM37:5:1:152537259:1 115297352 ID15208 U -
TACTCATTGGACCTAAGCAGGCTGCCCC
>5 dna:chromosome chromosome:NCBIM37:5:1:152537259:1 115297365 ID39311 M -
TGAGCATTTGGCAGATACTCATTGGACCTA
>5 dna:chromosome chromosome:NCBIM37:5:1:152537259:1 115297367 ID59198 M -
TGTGAGCATTTGGCAGATACTCATTGGACC
>5 dna:chromosome chromosome:NCBIM37:5:1:152537259:1 115297368 ID59197 M -
TGTGAGCATTTGGCAGATACTCATTGGAC
>5 dna:chromosome chromosome:NCBIM37:5:1:152537259:1 115297369 ID59196 M -
TGTGAGCATTTGGCAGATACTCATTGGA
>5 dna:chromosome chromosome:NCBIM37:5:1:152537259:1 115297370 ID59195 M -
TGTGAGCATTTGGCAGATACTCATTGG
>5 dna:chromosome chromosome:NCBIM37:5:1:152537259:1 115297420 ID1337 M -
AGTGTCCCTCTGAGTAAGAACTCTTCC
>5 dna:chromosome chromosome:NCBIM37:5:1:152537259:1 115297451 ID9387 U -
TAACTTTTACGGTGTGGGTGCCAAGGGG
>5 dna:chromosome chromosome:NCBIM37:5:1:152537259:1 115297453 ID9386 U -
TAACTTTTACGGTGTGGGTGCCAAGG
>5 dna:chromosome chromosome:NCBIM37:5:1:152537259:1 115297454 ID9385 U -
TAACTTTTACGGTGTGGGTGCCAAG
>5 dna:chromosome chromosome:NCBIM37:5:1:152537259:1 115297482 ID43998 M -
TGCAGCAGAGCCCCAGCAGTTAC
>5 dna:chromosome chromosome:NCBIM37:5:1:152537259:1 115297559 ID58591 U -
TGTCTAGGTGTGACCAGGAGCTGGTGGG
>5 dna:chromosome chromosome:NCBIM37:5:1:152537259:1 115297646 ID20995 U -
TAGTGAGGTGTCAGCATCCAGGCCTG
>5 dna:chromosome chromosome:NCBIM37:5:1:152537259:1 115297647 ID53561 U -
TGGGATAGTGAGGTGTCAGCATCCAGGCCT
>5 dna:chromosome chromosome:NCBIM37:5:1:152537259:1 115297649 ID53560 U -
TGGGATAGTGAGGTGTCAGCATCCAGGC
>5 dna:chromosome chromosome:NCBIM37:5:1:152537259:1 115297652 ID53559 U -
TGGGATAGTGAGGTGTCAGCATCCA
>5 dna:chromosome chromosome:NCBIM37:5:1:152537259:1 115297660 ID47927 U -
TGCTGCTTTGGGATAGTGAGGTGTC
>5 dna:chromosome chromosome:NCBIM37:5:1:152537259:1 115297664 ID12726 U -
TACACGTGTGCTGCTTTGGGATAGTGAGG
>5 dna:chromosome chromosome:NCBIM37:5:1:152537259:1 115297691 ID60287 U -
TGTGTTCACTAGTGCTCCTGAGGCACATA
>5 dna:chromosome chromosome:NCBIM37:5:1:152537259:1 115297702 ID41257 U -
TGATCACTCTTGTGTTCACTAGTGCTCC
>5 dna:chromosome chromosome:NCBIM37:5:1:152537259:1 115297704 ID18695 U -
TAGCTGATCACTCTTGTGTTCACTAGTGCT
>5 dna:chromosome chromosome:NCBIM37:5:1:152537259:1 115297718 ID28825 U -
TCCCTGCAGAGAACTAGCTGATCACTCTTG
>5 dna:chromosome chromosome:NCBIM37:5:1:152537259:1 115297723 ID47562 U -
TGCTCCCTGCAGAGAACTAGCTGATCAC
>5 dna:chromosome chromosome:NCBIM37:5:1:152537259:1 115297745 ID16249 U -
TAGAAATGTGGCCCCTCTCCCCGTGCTCC
>5 dna:chromosome chromosome:NCBIM37:5:1:152537259:1 115297752 ID7493 U -
TAAACTAGAAATGTGGCCCCTCTCCCC
>5 dna:chromosome chromosome:NCBIM37:5:1:152537259:1 115297760 ID64653 U -
TTCAAGGATAAACTAGAAATGTGGCCC
>5 dna:chromosome chromosome:NCBIM37:5:1:152537259:1 115297806 ID39450 U -
TGAGCGATAGAAGGGTAGCGATTGCCAAGC
>5 dna:chromosome chromosome:NCBIM37:5:1:152537259:1 115297807 ID39449 U -
TGAGCGATAGAAGGGTAGCGATTGCCAAG
>5 dna:chromosome chromosome:NCBIM37:5:1:152537259:1 115297808 ID39448 U -
TGAGCGATAGAAGGGTAGCGATTGCCAA
>5 dna:chromosome chromosome:NCBIM37:5:1:152537259:1 115297843 ID51110 U -
TGGATTAACTGAAAACTGAGTAATGACTGAA
>5 dna:chromosome chromosome:NCBIM37:5:1:152537259:1 115297844 ID51109 U -
TGGATTAACTGAAAACTGAGTAATGACTGA
>5 dna:chromosome chromosome:NCBIM37:5:1:152537259:1 115297846 ID51108 U -
TGGATTAACTGAAAACTGAGTAATGACT
>5 dna:chromosome chromosome:NCBIM37:5:1:152537259:1 115297851 ID52646 U -
TGGCTTCTGGATTAACTGAAAACTGAGTAA
>5 dna:chromosome chromosome:NCBIM37:5:1:152537259:1 115297858 ID58449 U -
TGTCCACTGGCTTCTGGATTAACTGAAAAC
>5 dna:chromosome chromosome:NCBIM37:5:1:152537259:1 115297970 ID30640 U -
TCGAATTGTGGATCTAGACACCGACGGCATC
>5 dna:chromosome chromosome:NCBIM37:5:1:152537259:1 115297971 ID30639 U -
TCGAATTGTGGATCTAGACACCGACGGCAT
>5 dna:chromosome chromosome:NCBIM37:5:1:152537259:1 115297972 ID30638 U -
TCGAATTGTGGATCTAGACACCGACGGCA
>5 dna:chromosome chromosome:NCBIM37:5:1:152537259:1 115297978 ID60358 U -
TGTGTTTTCGAATTGTGGATCTAGACACCG
>5 dna:chromosome chromosome:NCBIM37:5:1:152537259:1 115297979 ID60357 U -
TGTGTTTTCGAATTGTGGATCTAGACACC
>5 dna:chromosome chromosome:NCBIM37:5:1:152537259:1 115297989 ID34858 M -
TGAACGTCCTCTGTGTTTTCGAATTGTGGA
>5 dna:chromosome chromosome:NCBIM37:5:1:152537259:1 115297990 ID34857 M -
TGAACGTCCTCTGTGTTTTCGAATTGTGG
>5 dna:chromosome chromosome:NCBIM37:5:1:152537259:1 115297991 ID22685 M -
TATGAACGTCCTCTGTGTTTTCGAATTGTG
>5 dna:chromosome chromosome:NCBIM37:5:1:152537259:1 115298005 ID38699 M -
TGAGAGCCCTCTATGAACGTCCTCTGT
>5 dna:chromosome chromosome:NCBIM37:5:1:152537259:1 115298010 ID16472 M -
TAGAAGCTTGAGAGCCCTCTATGAACGTCC
>5 dna:chromosome chromosome:NCBIM37:5:1:152537259:1 115298012 ID16471 M -
TAGAAGCTTGAGAGCCCTCTATGAACGT
>5 dna:chromosome chromosome:NCBIM37:5:1:152537259:1 115298016 ID39083 M -
TGAGATTAGAAGCTTGAGAGCCCTCTATGA
>5 dna:chromosome chromosome:NCBIM37:5:1:152537259:1 115298093 ID18040 M -
TAGCAGCGTTGAATTCCAACTGTGGC
>5 dna:chromosome chromosome:NCBIM37:5:1:152537259:1 115298094 ID18039 M -
TAGCAGCGTTGAATTCCAACTGTGG
>5 dna:chromosome chromosome:NCBIM37:5:1:152537259:1 115298097 ID65848 M -
TTCTAGCAGCGTTGAATTCCAACTG
>5 dna:chromosome chromosome:NCBIM37:5:1:152537259:1 115298102 ID27837 U -
TCCATATCAATTCTAGCAGCGTTGAATTCC
>5 dna:chromosome chromosome:NCBIM37:5:1:152537259:1 115298156 ID43993 U -
TGCAGCAATCGCCCCTCAAACCTACCCTCCT
>5 dna:chromosome chromosome:NCBIM37:5:1:152537259:1 115298160 ID43992 U -
TGCAGCAATCGCCCCTCAAACCTACCC
>5 dna:chromosome chromosome:NCBIM37:5:1:152537259:1 115298161 ID43991 U -
TGCAGCAATCGCCCCTCAAACCTACC
>5 dna:chromosome chromosome:NCBIM37:5:1:152537259:1 115298187 ID53471 U -
TGGGAGTCAGAAACCCGCAAACACAAGGGC
>5 dna:chromosome chromosome:NCBIM37:5:1:152537259:1 115298195 ID47632 U -
TGCTCTCATTGGGAGTCAGAAACCCGCAAAC
>5 dna:chromosome chromosome:NCBIM37:5:1:152537259:1 115298199 ID47631 U -
TGCTCTCATTGGGAGTCAGAAACCCGC
>5 dna:chromosome chromosome:NCBIM37:5:1:152537259:1 115298205 ID48174 U -
TGCTTACCTTGCTCTCATTGGGAGTCAGAA
>5 dna:chromosome chromosome:NCBIM37:5:1:152537259:1 115298206 ID48173 U -
TGCTTACCTTGCTCTCATTGGGAGTCAGA
>5 dna:chromosome chromosome:NCBIM37:5:1:152537259:1 115298207 ID48172 U -
TGCTTACCTTGCTCTCATTGGGAGTCAG
>5 dna:chromosome chromosome:NCBIM37:5:1:152537259:1 115298208 ID48171 U -
TGCTTACCTTGCTCTCATTGGGAGTCA
>5 dna:chromosome chromosome:NCBIM37:5:1:152537259:1 115298224 ID34080 U -
TGAAAGCCTTCAGCAAGACATTGCTTACCTTG
>5 dna:chromosome chromosome:NCBIM37:5:1:152537259:1 115298226 ID34079 U -
TGAAAGCCTTCAGCAAGACATTGCTTACCT
>5 dna:chromosome chromosome:NCBIM37:5:1:152537259:1 115298227 ID34078 U -
TGAAAGCCTTCAGCAAGACATTGCTTACC
>5 dna:chromosome chromosome:NCBIM37:5:1:152537259:1 115298240 ID66073 U -
TTCTGGAGTCAGAGTTGAAAGCCTTCAGCAA
>5 dna:chromosome chromosome:NCBIM37:5:1:152537259:1 115298242 ID50668 U -
TGGAGTCAGAGTTGAAAGCCTTCAGC
>5 dna:chromosome chromosome:NCBIM37:5:1:152537259:1 115298261 ID28627 U -
TCCCCTAGGTTCTCAGACCCTTCTGGAGTC
>5 dna:chromosome chromosome:NCBIM37:5:1:152537259:1 115298327 ID19033 U -
TAGGAAGTTCTAGACCTTTGGGTTCCAACC
>5 dna:chromosome chromosome:NCBIM37:5:1:152537259:1 115298328 ID19032 U -
TAGGAAGTTCTAGACCTTTGGGTTCCAAC
>5 dna:chromosome chromosome:NCBIM37:5:1:152537259:1 115298345 ID49800 U -
TGGAATCACAGGCACAAGTAGGAAGTTCTA
>5 dna:chromosome chromosome:NCBIM37:5:1:152537259:1 115298403 ID6094 U -
GTGACGACGCCCACTGTTTCTGGAAATC
>5 dna:chromosome chromosome:NCBIM37:5:1:152537259:1 115298414 ID23714 U -
TATTGCACCTGAGTGACGACGCCCACTGT
>5 dna:chromosome chromosome:NCBIM37:5:1:152537259:1 115298417 ID20749 U -
TAGTATTGCACCTGAGTGACGACGCCCAC
>5 dna:chromosome chromosome:NCBIM37:5:1:152537259:1 115298418 ID66753 U -
TTGCACCTGAGTGACGACGCCCA
>5 dna:chromosome chromosome:NCBIM37:5:1:152537259:1 115298421 ID28749 U -
TCCCTAGTATTGCACCTGAGTGACGACGC
>5 dna:chromosome chromosome:NCBIM37:5:1:152537259:1 115298553 ID32129 U -
TCTGAAGCAGTGTAAAAGCCGGACTTCTGC
>5 dna:chromosome chromosome:NCBIM37:5:1:152537259:1 115298556 ID35337 U -
TGAAGCAGTGTAAAAGCCGGACTTC
>5 dna:chromosome chromosome:NCBIM37:5:1:152537259:1 115298595 ID38121 M -
TGAGAACACAAGCCTAAGGCACACAAGCCC
>5 dna:chromosome chromosome:NCBIM37:5:1:152537259:1 115298597 ID32225 M -
TCTGAGAACACAAGCCTAAGGCACACAAGC
>5 dna:chromosome chromosome:NCBIM37:5:1:152537259:1 115298598 ID32224 M -
TCTGAGAACACAAGCCTAAGGCACACAAG
>5 dna:chromosome chromosome:NCBIM37:5:1:152537259:1 115298716 ID11811 U -
TACAAAAAGATGGCTGCCAAACATGACCTG
>5 dna:chromosome chromosome:NCBIM37:5:1:152537259:1 115298717 ID11810 U -
TACAAAAAGATGGCTGCCAAACATGACCT
>5 dna:chromosome chromosome:NCBIM37:5:1:152537259:1 115298718 ID11809 U -
TACAAAAAGATGGCTGCCAAACATGACC
>5 dna:chromosome chromosome:NCBIM37:5:1:152537259:1 115298718 ID57500 U -
TGTACAAAAAGATGGCTGCCAAACATGACC
>5 dna:chromosome chromosome:NCBIM37:5:1:152537259:1 115298727 ID46856 U -
TGCGTGCTGTACAAAAAGATGGCTGCCA
>5 dna:chromosome chromosome:NCBIM37:5:1:152537259:1 115298728 ID46855 U -
TGCGTGCTGTACAAAAAGATGGCTGCC
>5 dna:chromosome chromosome:NCBIM37:5:1:152537259:1 115298730 ID30042 U -
TCCTGCGTGCTGTACAAAAAGATGGCTG
>5 dna:chromosome chromosome:NCBIM37:5:1:152537259:1 115298732 ID35826 U -
TGAATCCTGCGTGCTGTACAAAAAGATGGC
>5 dna:chromosome chromosome:NCBIM37:5:1:152537259:1 115298733 ID35825 U -
TGAATCCTGCGTGCTGTACAAAAAGATGG
>5 dna:chromosome chromosome:NCBIM37:5:1:152537259:1 115298745 ID160 U -
AACCAAGACCTGAATCCTGCGTGCTGT
>5 dna:chromosome chromosome:NCBIM37:5:1:152537259:1 115298745 ID2575 U -
CCAAAACCAAGACCTGAATCCTGCGTGCTGT
>5 dna:chromosome chromosome:NCBIM37:5:1:152537259:1 115298747 ID26628 U -
TCCAAAACCAAGACCTGAATCCTGCGTGCT
>5 dna:chromosome chromosome:NCBIM37:5:1:152537259:1 115298748 ID26627 U -
TCCAAAACCAAGACCTGAATCCTGCGTGC
>5 dna:chromosome chromosome:NCBIM37:5:1:152537259:1 115298761 ID65225 U -
TTCCACTGAGTCACATCCAAAACCAAGACCT
>5 dna:chromosome chromosome:NCBIM37:5:1:152537259:1 115298771 ID38809 U -
TGAGAGTCCTTCCACTGAGTCACATCCAAA
>5 dna:chromosome chromosome:NCBIM37:5:1:152537259:1 115298824 ID47152 M -
TGCTAGAACACTGTCCCCATGTTCAAGGC
>5 dna:chromosome chromosome:NCBIM37:5:1:152537259:1 115298830 ID36924 U -
TGACATCTGCTAGAACACTGTCCCCATGTT
>5 dna:chromosome chromosome:NCBIM37:5:1:152537259:1 115298894 ID24949 U -
TCACACTCTGAATCCTGGAGCCAGCAGACC
>5 dna:chromosome chromosome:NCBIM37:5:1:152537259:1 115299117 ID25629 U -
TCAGAGAATGGAATGGGCGTACTTGG
>5 dna:chromosome chromosome:NCBIM37:5:1:152537259:1 115299122 ID1958 U -
CACATCAGAGAATGGAATGGGCGTA
>5 dna:chromosome chromosome:NCBIM37:5:1:152537259:1 115299122 ID25097 U -
TCACATCAGAGAATGGAATGGGCGTA
>5 dna:chromosome chromosome:NCBIM37:5:1:152537259:1 115299122 ID31648 U -
TCTCACATCAGAGAATGGAATGGGCGTA
>5 dna:chromosome chromosome:NCBIM37:5:1:152537259:1 115299153 ID30622 U -
TCGAATCAAACGGGAAGAGAGTGGGA
>5 dna:chromosome chromosome:NCBIM37:5:1:152537259:1 115299156 ID50852 U -
TGGATATCGAATCAAACGGGAAGAGAGTG
>5 dna:chromosome chromosome:NCBIM37:5:1:152537259:1 115299160 ID43783 U -
TGCACTGGATATCGAATCAAACGGGAAGAG
>5 dna:chromosome chromosome:NCBIM37:5:1:152537259:1 115299160 ID66758 U -
TTGCACTGGATATCGAATCAAACGGGAAGAG
>5 dna:chromosome chromosome:NCBIM37:5:1:152537259:1 115299233 ID26615 U -
TCCAAAAACCTCTCAAGTCTGTGGTTAGGA
>5 dna:chromosome chromosome:NCBIM37:5:1:152537259:1 115299234 ID26614 U -
TCCAAAAACCTCTCAAGTCTGTGGTTAGG
>5 dna:chromosome chromosome:NCBIM37:5:1:152537259:1 115299260 ID57384 U -
TGTAAGTGTAGCAGTGAAGACAACTTCTCC
>5 dna:chromosome chromosome:NCBIM37:5:1:152537259:1 115299268 ID46924 U -
TGCTAAATGTAAGTGTAGCAGTGAAGACA
>5 dna:chromosome chromosome:NCBIM37:5:1:152537259:1 115299272 ID9878 U -
TAAGATGCTAAATGTAAGTGTAGCAGTGAA
>5 dna:chromosome chromosome:NCBIM37:5:1:152537259:1 115299273 ID9877 U -
TAAGATGCTAAATGTAAGTGTAGCAGTGA
>5 dna:chromosome chromosome:NCBIM37:5:1:152537259:1 115299278 ID14031 U -
TACCATTAAGATGCTAAATGTAAGTGTAGC
>5 dna:chromosome chromosome:NCBIM37:5:1:152537259:1 115299279 ID14030 U -
TACCATTAAGATGCTAAATGTAAGTGTAG
>5 dna:chromosome chromosome:NCBIM37:5:1:152537259:1 115299287 ID45829 U -
TGCCCAGCCTACCATTAAGATGCTAAATGT
>5 dna:chromosome chromosome:NCBIM37:5:1:152537259:1 115299288 ID45828 U -
TGCCCAGCCTACCATTAAGATGCTAAATG
>5 dna:chromosome chromosome:NCBIM37:5:1:152537259:1 115299299 ID51250 U -
TGGATTTTTCATGCCCAGCCTACCATTAA
>5 dna:chromosome chromosome:NCBIM37:5:1:152537259:1 115299308 ID3767 U -
GAAAAATTTGGATTTTTCATGCCCAGCC
>5 dna:chromosome chromosome:NCBIM37:5:1:152537259:1 115299321 ID20665 U -
TAGTAGGTACTCAGAAAAATTTGGATTT
>5 dna:chromosome chromosome:NCBIM37:5:1:152537259:1 115299337 ID17846 U -
TAGCAACTAGCATGATGTTAGTAGGTACTC
>5 dna:chromosome chromosome:NCBIM37:5:1:152537259:1 115299341 ID17845 U -
TAGCAACTAGCATGATGTTAGTAGGT
>5 dna:chromosome chromosome:NCBIM37:5:1:152537259:1 115299374 ID43382 U -
TGCAATGAATCCCACGCTGAGCAACCTGAGT
>5 dna:chromosome chromosome:NCBIM37:5:1:152537259:1 115299375 ID43381 U -
TGCAATGAATCCCACGCTGAGCAACCTGAG
>5 dna:chromosome chromosome:NCBIM37:5:1:152537259:1 115299380 ID19486 U -
TAGGATGCAATGAATCCCACGCTGAGCAAC
>5 dna:chromosome chromosome:NCBIM37:5:1:152537259:1 115299383 ID19485 M -
TAGGATGCAATGAATCCCACGCTGAGC
>5 dna:chromosome chromosome:NCBIM37:5:1:152537259:1 115299383 ID43379 M -
TGCAATGAATCCCACGCTGAGC
>5 dna:chromosome chromosome:NCBIM37:5:1:152537259:1 115299418 ID10610 U -
TAAGTGTGGACCCCTTGCTGTGC
>5 dna:chromosome chromosome:NCBIM37:5:1:152537259:1 115299418 ID65541 U -
TTCCTCTAAGTGTGGACCCCTTGCTGTGC
>5 dna:chromosome chromosome:NCBIM37:5:1:152537259:1 115299466 ID50615 U -
TGGAGGAATATAGACACCCTCCTCTC
>5 dna:chromosome chromosome:NCBIM37:5:1:152537259:1 115299471 ID9485 U -
TAAGAACATGGAGGAATATAGACACCCTC
>5 dna:chromosome chromosome:NCBIM37:5:1:152537259:1 115299471 ID31241 U -
TCTAAGAACATGGAGGAATATAGACACCCTC
>5 dna:chromosome chromosome:NCBIM37:5:1:152537259:1 115299496 ID22075 U -
TATATTCCGTCACAGACATCTCTAAG
>5 dna:chromosome chromosome:NCBIM37:5:1:152537259:1 115299511 ID52255 U -
TGGCCTTTCTACTTGTCTTCTATATTCCGTC
>5 dna:chromosome chromosome:NCBIM37:5:1:152537259:1 115299526 ID44600 U -
TGCATTGCACCCATGGCCTTTCTACTTGT
>5 dna:chromosome chromosome:NCBIM37:5:1:152537259:1 115299538 ID36585 U -
TGACACTGACTGCATTGCACCCATGGC
>5 dna:chromosome chromosome:NCBIM37:5:1:152537259:1 115299551 ID16393 M -
TAGAACTTTCTGTCCATGACACTGACTGCA
>5 dna:chromosome chromosome:NCBIM37:5:1:152537259:1 115299558 ID25964 M -
TCAGTCTCTAGAACTTTCTGTCCATGACACT
>5 dna:chromosome chromosome:NCBIM37:5:1:152537259:1 115299568 ID43104 U -
TGCAAGACCATCAGTCTCTAGAACTTTCTGT
>5 dna:chromosome chromosome:NCBIM37:5:1:152537259:1 115299770 ID50222 M -
TGGACGGTGTTATTCCACACTATTC
>5 dna:chromosome chromosome:NCBIM37:5:1:152537259:1 115299836 ID41623 U -
TGATGAGGTGGCCACAGGGACCAAGAG
>5 dna:chromosome chromosome:NCBIM37:5:1:152537259:1 115299855 ID36206 U -
TGAATTTTCAGAGTAGTAGTGTTGATGAGG
>5 dna:chromosome chromosome:NCBIM37:5:1:152537259:1 115299864 ID41384 U -
TGATCTACTGAATTTTCAGAGTAGTAGTG
>5 dna:chromosome chromosome:NCBIM37:5:1:152537259:1 115299868 ID44977 U -
TGCCAAGTGATCTACTGAATTTTCAGAGTAGT
>5 dna:chromosome chromosome:NCBIM37:5:1:152537259:1 115299870 ID44976 U -
TGCCAAGTGATCTACTGAATTTTCAGAGTA
>5 dna:chromosome chromosome:NCBIM37:5:1:152537259:1 115299871 ID44975 U -
TGCCAAGTGATCTACTGAATTTTCAGAGT
>5 dna:chromosome chromosome:NCBIM37:5:1:152537259:1 115299874 ID44974 U -
TGCCAAGTGATCTACTGAATTTTCAG
>5 dna:chromosome chromosome:NCBIM37:5:1:152537259:1 115299875 ID4898 U -
GCCAAGTGATCTACTGAATTTTCA
>5 dna:chromosome chromosome:NCBIM37:5:1:152537259:1 115299877 ID25412 U -
TCACTGTTGCCAAGTGATCTACTGAATTTT
>5 dna:chromosome chromosome:NCBIM37:5:1:152537259:1 115299887 ID40237 U -
TGAGTCTTCACTGTTGCCAAGTGATCT
>5 dna:chromosome chromosome:NCBIM37:5:1:152537259:1 115299888 ID33244 U -
TCTTTGAGTCTTCACTGTTGCCAAGTGATC
>5 dna:chromosome chromosome:NCBIM37:5:1:152537259:1 115299908 ID36543 U -
TGACACGCAGACGGGTTCTTTGAGTC
>5 dna:chromosome chromosome:NCBIM37:5:1:152537259:1 115300009 ID28352 U -
TCCCAGGAGGTCAAGTGTCTGGATGGACCA
>5 dna:chromosome chromosome:NCBIM37:5:1:152537259:1 115300039 ID43893 M -
TGCAGACACAGTGAACCTGCTGCCT
>5 dna:chromosome chromosome:NCBIM37:5:1:152537259:1 115300158 ID8203 U -
TAAATGGTGACACCTCACAGCTGTCCTGCCC
>5 dna:chromosome chromosome:NCBIM37:5:1:152537259:1 115300160 ID8202 U -
TAAATGGTGACACCTCACAGCTGTCCTGC
>5 dna:chromosome chromosome:NCBIM37:5:1:152537259:1 115300162 ID8201 U -
TAAATGGTGACACCTCACAGCTGTCCT
>5 dna:chromosome chromosome:NCBIM37:5:1:152537259:1 115300163 ID8200 U -
TAAATGGTGACACCTCACAGCTGTCC
>5 dna:chromosome chromosome:NCBIM37:5:1:152537259:1 115300163 ID13200 U -
TACATAAATGGTGACACCTCACAGCTGTCC
>5 dna:chromosome chromosome:NCBIM37:5:1:152537259:1 115300164 ID13199 U -
TACATAAATGGTGACACCTCACAGCTGTC
>5 dna:chromosome chromosome:NCBIM37:5:1:152537259:1 115300164 ID63920 U -
TTACATAAATGGTGACACCTCACAGCTGTC
>5 dna:chromosome chromosome:NCBIM37:5:1:152537259:1 115300165 ID13198 U -
TACATAAATGGTGACACCTCACAGCTGT
>5 dna:chromosome chromosome:NCBIM37:5:1:152537259:1 115300165 ID63919 U -
TTACATAAATGGTGACACCTCACAGCTGT
>5 dna:chromosome chromosome:NCBIM37:5:1:152537259:1 115300168 ID13197 U -
TACATAAATGGTGACACCTCACAGC
>5 dna:chromosome chromosome:NCBIM37:5:1:152537259:1 115300168 ID63918 U -
TTACATAAATGGTGACACCTCACAGC
>5 dna:chromosome chromosome:NCBIM37:5:1:152537259:1 115300168 ID68278 U -
TTTACATAAATGGTGACACCTCACAGC
>5 dna:chromosome chromosome:NCBIM37:5:1:152537259:1 115300169 ID13196 U -
TACATAAATGGTGACACCTCACAG
>5 dna:chromosome chromosome:NCBIM37:5:1:152537259:1 115300170 ID34827 U -
TGAACCTTTACATAAATGGTGACACCTCACA
>5 dna:chromosome chromosome:NCBIM37:5:1:152537259:1 115300171 ID34826 U -
TGAACCTTTACATAAATGGTGACACCTCAC
>5 dna:chromosome chromosome:NCBIM37:5:1:152537259:1 115300172 ID34825 U -
TGAACCTTTACATAAATGGTGACACCTCA
>5 dna:chromosome chromosome:NCBIM37:5:1:152537259:1 115300218 ID118 U -
AACACACTTGCGCTTATGCTGAGCACCCGG
>5 dna:chromosome chromosome:NCBIM37:5:1:152537259:1 115300227 ID5361 M -
GGAAGGTTGAACACACTTGCGCTTATGCTG
>5 dna:chromosome chromosome:NCBIM37:5:1:152537259:1 115300227 ID49637 M -
TGGAAGGTTGAACACACTTGCGCTTATGCTG
>5 dna:chromosome chromosome:NCBIM37:5:1:152537259:1 115300228 ID49636 M -
TGGAAGGTTGAACACACTTGCGCTTATGCT
>5 dna:chromosome chromosome:NCBIM37:5:1:152537259:1 115300232 ID49635 M -
TGGAAGGTTGAACACACTTGCGCTTA
>5 dna:chromosome chromosome:NCBIM37:5:1:152537259:1 115300234 ID49634 M -
TGGAAGGTTGAACACACTTGCGCT
>5 dna:chromosome chromosome:NCBIM37:5:1:152537259:1 115300237 ID28757 M -
TCCCTATCTGGAAGGTTGAACACACTTGC
>5 dna:chromosome chromosome:NCBIM37:5:1:152537259:1 115300270 ID2279 U -
CAGCAAGAGGTGGCCGAGACTCACGAT
>5 dna:chromosome chromosome:NCBIM37:5:1:152537259:1 115300270 ID27604 U -
TCCAGCAAGAGGTGGCCGAGACTCACGAT
>5 dna:chromosome chromosome:NCBIM37:5:1:152537259:1 115300284 ID33251 M -
TCTTTGCCGTCTCCAGCAAGAGGTGG
>5 dna:chromosome chromosome:NCBIM37:5:1:152537259:1 115300311 ID14529 U -
TACCTTTCACCACTCCTCACCTCCCA
>5 dna:chromosome chromosome:NCBIM37:5:1:152537259:1 115300312 ID29424 U -
TCCTACCTTTCACCACTCCTCACCTCCC
>5 dna:chromosome chromosome:NCBIM37:5:1:152537259:1 115300313 ID29423 M -
TCCTACCTTTCACCACTCCTCACCTCC
>5 dna:chromosome chromosome:NCBIM37:5:1:152537259:1 115300324 ID26268 M -
TCATCACACTTTCTTCCTACCTTTCACCAC
>5 dna:chromosome chromosome:NCBIM37:5:1:152537259:1 115300326 ID26267 M -
TCATCACACTTTCTTCCTACCTTTCACC
>5 dna:chromosome chromosome:NCBIM37:5:1:152537259:1 115300340 ID47443 M -
TGCTCACCACACCCTCATCACACTTTCT
>5 dna:chromosome chromosome:NCBIM37:5:1:152537259:1 115300341 ID47442 M -
TGCTCACCACACCCTCATCACACTTTC
>5 dna:chromosome chromosome:NCBIM37:5:1:152537259:1 115300345 ID46280 M -
TGCCTCTGCTCACCACACCCTCATCACAC
>5 dna:chromosome chromosome:NCBIM37:5:1:152537259:1 115300347 ID68695 M -
TTTGCCTCTGCTCACCACACCCTCATCAC
>5 dna:chromosome chromosome:NCBIM37:5:1:152537259:1 115300357 ID68694 M -
TTTGCCTCTGCTCACCACA
>5 dna:chromosome chromosome:NCBIM37:5:1:152537259:1 115300359 ID55332 M -
TGGTAGCCTTTTGCCTCTGCTCACCA
>5 dna:chromosome chromosome:NCBIM37:5:1:152537259:1 115300360 ID18507 M -
TAGCCTTTTGCCTCTGCTCACC
>5 dna:chromosome chromosome:NCBIM37:5:1:152537259:1 115300390 ID24420 M -
TCAAATTGAAAGCCAAGGAAGAGGTGGG
>5 dna:chromosome chromosome:NCBIM37:5:1:152537259:1 115300396 ID56301 M -
TGGTGTCCTCAAATTGAAAGCCAAGGAAGA
>5 dna:chromosome chromosome:NCBIM37:5:1:152537259:1 115300398 ID56300 M -
TGGTGTCCTCAAATTGAAAGCCAAGGAA
>5 dna:chromosome chromosome:NCBIM37:5:1:152537259:1 115300399 ID33117 M -
TCTTGGTGTCCTCAAATTGAAAGCCAAGGA
>5 dna:chromosome chromosome:NCBIM37:5:1:152537259:1 115300399 ID56299 M -
TGGTGTCCTCAAATTGAAAGCCAAGGA
>5 dna:chromosome chromosome:NCBIM37:5:1:152537259:1 115300400 ID56298 M -
TGGTGTCCTCAAATTGAAAGCCAAGG
>5 dna:chromosome chromosome:NCBIM37:5:1:152537259:1 115300400 ID67577 M -
TTGGTGTCCTCAAATTGAAAGCCAAGG
>5 dna:chromosome chromosome:NCBIM37:5:1:152537259:1 115300401 ID33116 M -
TCTTGGTGTCCTCAAATTGAAAGCCAAG
>5 dna:chromosome chromosome:NCBIM37:5:1:152537259:1 115300401 ID41478 M -
TGATCTTGGTGTCCTCAAATTGAAAGCCAAG
>5 dna:chromosome chromosome:NCBIM37:5:1:152537259:1 115300403 ID41477 M -
TGATCTTGGTGTCCTCAAATTGAAAGCCA
>5 dna:chromosome chromosome:NCBIM37:5:1:152537259:1 115300404 ID41476 M -
TGATCTTGGTGTCCTCAAATTGAAAGCC
>5 dna:chromosome chromosome:NCBIM37:5:1:152537259:1 115300404 ID66606 M -
TTGATCTTGGTGTCCTCAAATTGAAAGCC
>5 dna:chromosome chromosome:NCBIM37:5:1:152537259:1 115300405 ID26516 M -
TCATTGATCTTGGTGTCCTCAAATTGAAAGC
>5 dna:chromosome chromosome:NCBIM37:5:1:152537259:1 115300405 ID41475 M -
TGATCTTGGTGTCCTCAAATTGAAAGC
>5 dna:chromosome chromosome:NCBIM37:5:1:152537259:1 115300405 ID66605 M -
TTGATCTTGGTGTCCTCAAATTGAAAGC
>5 dna:chromosome chromosome:NCBIM37:5:1:152537259:1 115300406 ID26515 M -
TCATTGATCTTGGTGTCCTCAAATTGAAAG
>5 dna:chromosome chromosome:NCBIM37:5:1:152537259:1 115300408 ID65113 M -
TTCATTGATCTTGGTGTCCTCAAATTGAA
>5 dna:chromosome chromosome:NCBIM37:5:1:152537259:1 115300409 ID65112 M -
TTCATTGATCTTGGTGTCCTCAAATTGA
>5 dna:chromosome chromosome:NCBIM37:5:1:152537259:1 115300409 ID68410 M -
TTTCATTGATCTTGGTGTCCTCAAATTGA
>5 dna:chromosome chromosome:NCBIM37:5:1:152537259:1 115300410 ID33206 M -
TCTTTCATTGATCTTGGTGTCCTCAAATTG
>5 dna:chromosome chromosome:NCBIM37:5:1:152537259:1 115300411 ID33205 M -
TCTTTCATTGATCTTGGTGTCCTCAAATT
>5 dna:chromosome chromosome:NCBIM37:5:1:152537259:1 115300415 ID46307 M -
TGCCTCTTTCATTGATCTTGGTGTCCTCA
>5 dna:chromosome chromosome:NCBIM37:5:1:152537259:1 115300433 ID37261 U -
TGACCCAAAAGCAGCCACGGTGCCTCTTTCA
>5 dna:chromosome chromosome:NCBIM37:5:1:152537259:1 115300452 ID30911 M -
TCGTGACCTTTCCCGCCTTGACCCAAAAGC
>5 dna:chromosome chromosome:NCBIM37:5:1:152537259:1 115300452 ID37417 M -
TGACCTTTCCCGCCTTGACCCAAAAGC
>5 dna:chromosome chromosome:NCBIM37:5:1:152537259:1 115300456 ID41379 M -
TGATCGTGACCTTTCCCGCCTTGACCCAA
>5 dna:chromosome chromosome:NCBIM37:5:1:152537259:1 115300457 ID22879 M -
TATGATCGTGACCTTTCCCGCCTTGACCCA
>5 dna:chromosome chromosome:NCBIM37:5:1:152537259:1 115300458 ID22878 M -
TATGATCGTGACCTTTCCCGCCTTGACCC
>5 dna:chromosome chromosome:NCBIM37:5:1:152537259:1 115300458 ID41378 M -
TGATCGTGACCTTTCCCGCCTTGACCC
>5 dna:chromosome chromosome:NCBIM37:5:1:152537259:1 115300459 ID22876 M -
TATGATCGTGACCTTTCCCGCCTTGACC
>5 dna:chromosome chromosome:NCBIM37:5:1:152537259:1 115300459 ID41376 M -
TGATCGTGACCTTTCCCGCCTTGACC
>5 dna:chromosome chromosome:NCBIM37:5:1:152537259:1 115300460 ID22875 M -
TATGATCGTGACCTTTCCCGCCTTGAC
>5 dna:chromosome chromosome:NCBIM37:5:1:152537259:1 115300462 ID28758 M -
TCCCTATGATCGTGACCTTTCCCGCCTTG
>5 dna:chromosome chromosome:NCBIM37:5:1:152537259:1 115300464 ID22874 M -
TATGATCGTGACCTTTCCCGCCT
>5 dna:chromosome chromosome:NCBIM37:5:1:152537259:1 115300465 ID50332 M -
TGGACTTCCCTATGATCGTGACCTTTCCCGCC
>5 dna:chromosome chromosome:NCBIM37:5:1:152537259:1 115300466 ID50331 M -
TGGACTTCCCTATGATCGTGACCTTTCCCGC
>5 dna:chromosome chromosome:NCBIM37:5:1:152537259:1 115300467 ID50330 M -
TGGACTTCCCTATGATCGTGACCTTTCCCG
>5 dna:chromosome chromosome:NCBIM37:5:1:152537259:1 115300468 ID50328 M -
TGGACTTCCCTATGATCGTGACCTTTCCC
>5 dna:chromosome chromosome:NCBIM37:5:1:152537259:1 115300469 ID50327 M -
TGGACTTCCCTATGATCGTGACCTTTCC
>5 dna:chromosome chromosome:NCBIM37:5:1:152537259:1 115300470 ID50326 M -
TGGACTTCCCTATGATCGTGACCTTTC
>5 dna:chromosome chromosome:NCBIM37:5:1:152537259:1 115300471 ID50325 M -
TGGACTTCCCTATGATCGTGACCTTT
>5 dna:chromosome chromosome:NCBIM37:5:1:152537259:1 115300471 ID65061 M -
TTCATGGACTTCCCTATGATCGTGACCTTT
>5 dna:chromosome chromosome:NCBIM37:5:1:152537259:1 115300472 ID65060 M -
TTCATGGACTTCCCTATGATCGTGACCTT
>5 dna:chromosome chromosome:NCBIM37:5:1:152537259:1 115300475 ID64870 M -
TTCACTTCATGGACTTCCCTATGATCGTGAC
>5 dna:chromosome chromosome:NCBIM37:5:1:152537259:1 115300476 ID64869 M -
TTCACTTCATGGACTTCCCTATGATCGTGA
>5 dna:chromosome chromosome:NCBIM37:5:1:152537259:1 115300477 ID64868 M -
TTCACTTCATGGACTTCCCTATGATCGTG
>5 dna:chromosome chromosome:NCBIM37:5:1:152537259:1 115300480 ID5582 M -
GGCATTCACTTCATGGACTTCCCTATGATC
>5 dna:chromosome chromosome:NCBIM37:5:1:152537259:1 115300488 ID2363 M -
CAGGACAGGCATTCACTTCATGGACTTCC
>5 dna:chromosome chromosome:NCBIM37:5:1:152537259:1 115300489 ID31725 M -
TCTCAGGACAGGCATTCACTTCATGGACTTC
>5 dna:chromosome chromosome:NCBIM37:5:1:152537259:1 115300524 ID8883 M -
TAACCAGAAACAAGTCTCTGTGCTGGAGGGG
>5 dna:chromosome chromosome:NCBIM37:5:1:152537259:1 115300525 ID8882 M -
TAACCAGAAACAAGTCTCTGTGCTGGAGGG
>5 dna:chromosome chromosome:NCBIM37:5:1:152537259:1 115300527 ID31222 M -
TCTAACCAGAAACAAGTCTCTGTGCTGGAG
>5 dna:chromosome chromosome:NCBIM37:5:1:152537259:1 115300528 ID31221 M -
TCTAACCAGAAACAAGTCTCTGTGCTGGA
>5 dna:chromosome chromosome:NCBIM37:5:1:152537259:1 115300531 ID31220 M -
TCTAACCAGAAACAAGTCTCTGTGCT
>5 dna:chromosome chromosome:NCBIM37:5:1:152537259:1 115300545 ID28461 U -
TCCCATCCCGCCTGTCTCTCTAACCAGAAA
>5 dna:chromosome chromosome:NCBIM37:5:1:152537259:1 115300577 ID2776 M -
CCCAAGGACGCATTTTATTTCTGATCCCCGCT
>5 dna:chromosome chromosome:NCBIM37:5:1:152537259:1 115300611 ID43805 M -
TGCACTTAAATAGGGGCCAGCTCTTTGTGTT
>5 dna:chromosome chromosome:NCBIM37:5:1:152537259:1 115300611 ID63613 M -
TTAAATAGGGGCCAGCTCTTTGTGTT
>5 dna:chromosome chromosome:NCBIM37:5:1:152537259:1 115300612 ID43804 M -
TGCACTTAAATAGGGGCCAGCTCTTTGTGT
>5 dna:chromosome chromosome:NCBIM37:5:1:152537259:1 115300613 ID43803 M -
TGCACTTAAATAGGGGCCAGCTCTTTGTG
>5 dna:chromosome chromosome:NCBIM37:5:1:152537259:1 115300614 ID3568 M -
CTGCACTTAAATAGGGGCCAGCTCTTTGT
>5 dna:chromosome chromosome:NCBIM37:5:1:152537259:1 115300614 ID43802 M -
TGCACTTAAATAGGGGCCAGCTCTTTGT
>5 dna:chromosome chromosome:NCBIM37:5:1:152537259:1 115300622 ID35373 M -
TGAAGCCTGCACTTAAATAGGGGCCAG
>5 dna:chromosome chromosome:NCBIM37:5:1:152537259:1 115300645 ID44192 M -
TGCAGTGTCCTCCACAGGGGCCATCCTGAA
>5 dna:chromosome chromosome:NCBIM37:5:1:152537259:1 115300660 ID54165 M -
TGGGCGACGCCATGCAGTGTCCTCCAC
>5 dna:chromosome chromosome:NCBIM37:5:1:152537259:1 115300682 ID32569 U -
TCTGGGGCAGGAGGCCGAACGATACTGGGC
>5 dna:chromosome chromosome:NCBIM37:5:1:152537259:1 115300728 ID57432 U -
TGTAATGATGCTGGGGTGGGGAAGCCGAGT
>5 dna:chromosome chromosome:NCBIM37:5:1:152537259:1 115300738 ID57431 U -
TGTAATGATGCTGGGGTGGG
>5 dna:chromosome chromosome:NCBIM37:5:1:152537259:1 115300765 ID58308 M -
TGTCAGTGAACCTGAAGCAGTGGAAG
>5 dna:chromosome chromosome:NCBIM37:5:1:152537259:1 115300766 ID58307 M -
TGTCAGTGAACCTGAAGCAGTGGAA
>5 dna:chromosome chromosome:NCBIM37:5:1:152537259:1 115300767 ID58306 M -
TGTCAGTGAACCTGAAGCAGTGGA
>5 dna:chromosome chromosome:NCBIM37:5:1:152537259:1 115300768 ID58305 M -
TGTCAGTGAACCTGAAGCAGTGG
>5 dna:chromosome chromosome:NCBIM37:5:1:152537259:1 115300800 ID26842 M -
TCCAACAGTGCGGTTGCCTGGGCTCTCCTG
>5 dna:chromosome chromosome:NCBIM37:5:1:152537259:1 115300801 ID26841 M -
TCCAACAGTGCGGTTGCCTGGGCTCTCCT
>5 dna:chromosome chromosome:NCBIM37:5:1:152537259:1 115300802 ID26840 M -
TCCAACAGTGCGGTTGCCTGGGCTCTCC
>5 dna:chromosome chromosome:NCBIM37:5:1:152537259:1 115300803 ID26839 M -
TCCAACAGTGCGGTTGCCTGGGCTCTC
>5 dna:chromosome chromosome:NCBIM37:5:1:152537259:1 115300804 ID26838 M -
TCCAACAGTGCGGTTGCCTGGGCTCT
>5 dna:chromosome chromosome:NCBIM37:5:1:152537259:1 115300804 ID29737 M -
TCCTCCAACAGTGCGGTTGCCTGGGCTCT
>5 dna:chromosome chromosome:NCBIM37:5:1:152537259:1 115300807 ID26837 M -
TCCAACAGTGCGGTTGCCTGGGC
>5 dna:chromosome chromosome:NCBIM37:5:1:152537259:1 115300808 ID26836 M -
TCCAACAGTGCGGTTGCCTGGG
>5 dna:chromosome chromosome:NCBIM37:5:1:152537259:1 115300808 ID37782 M -
TGACTGTCCTCCAACAGTGCGGTTGCCTGGG
>5 dna:chromosome chromosome:NCBIM37:5:1:152537259:1 115300809 ID37781 M -
TGACTGTCCTCCAACAGTGCGGTTGCCTGG
>5 dna:chromosome chromosome:NCBIM37:5:1:152537259:1 115300810 ID37780 M -
TGACTGTCCTCCAACAGTGCGGTTGCCTG
>5 dna:chromosome chromosome:NCBIM37:5:1:152537259:1 115300811 ID37779 M -
TGACTGTCCTCCAACAGTGCGGTTGCCT
>5 dna:chromosome chromosome:NCBIM37:5:1:152537259:1 115300812 ID37778 M -
TGACTGTCCTCCAACAGTGCGGTTGCC
>5 dna:chromosome chromosome:NCBIM37:5:1:152537259:1 115300813 ID2513 M -
CATGACTGTCCTCCAACAGTGCGGTTGC
>5 dna:chromosome chromosome:NCBIM37:5:1:152537259:1 115300813 ID37777 M -
TGACTGTCCTCCAACAGTGCGGTTGC
>5 dna:chromosome chromosome:NCBIM37:5:1:152537259:1 115300831 ID67960 M -
TTGTGTGTGGGAAGAGCATGACTGTC
>5 dna:chromosome chromosome:NCBIM37:5:1:152537259:1 115300838 ID46992 M -
TGCTAAGGTATTGTGTGTGGGAAGAGCAT
>5 dna:chromosome chromosome:NCBIM37:5:1:152537259:1 115300840 ID46991 M -
TGCTAAGGTATTGTGTGTGGGAAGAGC
>5 dna:chromosome chromosome:NCBIM37:5:1:152537259:1 115300842 ID46990 M -
TGCTAAGGTATTGTGTGTGGGAAGA
>5 dna:chromosome chromosome:NCBIM37:5:1:152537259:1 115300844 ID4627 M -
GATCCTTTGCTAAGGTATTGTGTGTGGGAA
>5 dna:chromosome chromosome:NCBIM37:5:1:152537259:1 115300845 ID4626 M -
GATCCTTTGCTAAGGTATTGTGTGTGGGA
>5 dna:chromosome chromosome:NCBIM37:5:1:152537259:1 115300845 ID30496 M -
TCCTTTGCTAAGGTATTGTGTGTGGGA
>5 dna:chromosome chromosome:NCBIM37:5:1:152537259:1 115300845 ID41366 M -
TGATCCTTTGCTAAGGTATTGTGTGTGGGA
>5 dna:chromosome chromosome:NCBIM37:5:1:152537259:1 115300846 ID41365 M -
TGATCCTTTGCTAAGGTATTGTGTGTGGG
>5 dna:chromosome chromosome:NCBIM37:5:1:152537259:1 115300847 ID30495 M -
TCCTTTGCTAAGGTATTGTGTGTGG
>5 dna:chromosome chromosome:NCBIM37:5:1:152537259:1 115300848 ID41364 M -
TGATCCTTTGCTAAGGTATTGTGTGTG
>5 dna:chromosome chromosome:NCBIM37:5:1:152537259:1 115300849 ID4625 M -
GATCCTTTGCTAAGGTATTGTGTGT
>5 dna:chromosome chromosome:NCBIM37:5:1:152537259:1 115300849 ID41363 M -
TGATCCTTTGCTAAGGTATTGTGTGT
>5 dna:chromosome chromosome:NCBIM37:5:1:152537259:1 115300849 ID59345 M -
TGTGATCCTTTGCTAAGGTATTGTGTGT
>5 dna:chromosome chromosome:NCBIM37:5:1:152537259:1 115300851 ID4624 M -
GATCCTTTGCTAAGGTATTGTGT
>5 dna:chromosome chromosome:NCBIM37:5:1:152537259:1 115300851 ID58721 M -
TGTCTTGTGATCCTTTGCTAAGGTATTGTGT
>5 dna:chromosome chromosome:NCBIM37:5:1:152537259:1 115300851 ID59344 M -
TGTGATCCTTTGCTAAGGTATTGTGT
>5 dna:chromosome chromosome:NCBIM37:5:1:152537259:1 115300853 ID32676 M -
TCTGTCTTGTGATCCTTTGCTAAGGTATTGT
>5 dna:chromosome chromosome:NCBIM37:5:1:152537259:1 115300853 ID59343 M -
TGTGATCCTTTGCTAAGGTATTGT
>5 dna:chromosome chromosome:NCBIM37:5:1:152537259:1 115300854 ID4623 M -
GATCCTTTGCTAAGGTATTG
>5 dna:chromosome chromosome:NCBIM37:5:1:152537259:1 115300854 ID32675 M -
TCTGTCTTGTGATCCTTTGCTAAGGTATTG
>5 dna:chromosome chromosome:NCBIM37:5:1:152537259:1 115300856 ID3679 M -
CTGTCTTGTGATCCTTTGCTAAGGTAT
>5 dna:chromosome chromosome:NCBIM37:5:1:152537259:1 115300861 ID528 M -
ACCAAGTTCTGTCTTGTGATCCTTTGCTAA
>5 dna:chromosome chromosome:NCBIM37:5:1:152537259:1 115300863 ID1810 M -
CAAGTTCTGTCTTGTGATCCTTTGCT
>5 dna:chromosome chromosome:NCBIM37:5:1:152537259:1 115300881 ID15133 M -
TACTCAACATCCAGCAGCCACCAAGTTCT
>5 dna:chromosome chromosome:NCBIM37:5:1:152537259:1 115300893 ID25682 M -
TCAGAGGTCCTTTTACTCAACATCCAGCAG
>5 dna:chromosome chromosome:NCBIM37:5:1:152537259:1 115300897 ID25681 M -
TCAGAGGTCCTTTTACTCAACATCCA
>5 dna:chromosome chromosome:NCBIM37:5:1:152537259:1 115301004 ID44170 U -
TGCAGTGACCAGGGAGGAGGGAGGAG
>5 dna:chromosome chromosome:NCBIM37:5:1:152537259:1 115301048 ID64306 M -
TTATAGGAGTTTGCAGCAGCACAGACAGTT
>5 dna:chromosome chromosome:NCBIM37:5:1:152537259:1 115301052 ID26472 M -
TCATTATAGGAGTTTGCAGCAGCACAGAC
>5 dna:chromosome chromosome:NCBIM37:5:1:152537259:1 115301057 ID37351 U -
TGACCTCATTATAGGAGTTTGCAGCAGCA
>5 dna:chromosome chromosome:NCBIM37:5:1:152537259:1 115301058 ID37350 U -
TGACCTCATTATAGGAGTTTGCAGCAGC
>5 dna:chromosome chromosome:NCBIM37:5:1:152537259:1 115301068 ID50971 U -
TGGATGCAGGTCATTGACCTCATTATAGGAGT
>5 dna:chromosome chromosome:NCBIM37:5:1:152537259:1 115301069 ID50970 U -
TGGATGCAGGTCATTGACCTCATTATAGGAG
>5 dna:chromosome chromosome:NCBIM37:5:1:152537259:1 115301084 ID39447 U -
TGAGCGAGCGCCATGGATGCAGGTCATTG
>5 dna:chromosome chromosome:NCBIM37:5:1:152537259:1 115301104 ID15815 U -
TACTTTAAAGCCAAGTGGCTGTGAGCGAGC
>5 dna:chromosome chromosome:NCBIM37:5:1:152537259:1 115301106 ID15814 M -
TACTTTAAAGCCAAGTGGCTGTGAGCGA
>5 dna:chromosome chromosome:NCBIM37:5:1:152537259:1 115301118 ID8893 M -
TAACCAGTGCAAACCTTACTTTAAAGCCAAGT
>5 dna:chromosome chromosome:NCBIM37:5:1:152537259:1 115301119 ID8892 M -
TAACCAGTGCAAACCTTACTTTAAAGCCAAG
>5 dna:chromosome chromosome:NCBIM37:5:1:152537259:1 115301121 ID31223 M -
TCTAACCAGTGCAAACCTTACTTTAAAGCCA
>5 dna:chromosome chromosome:NCBIM37:5:1:152537259:1 115301122 ID8891 M -
TAACCAGTGCAAACCTTACTTTAAAGCC
>5 dna:chromosome chromosome:NCBIM37:5:1:152537259:1 115301148 ID8224 M -
TAAATGTCCACTCAGTGTGGCCAGTCTA
>5 dna:chromosome chromosome:NCBIM37:5:1:152537259:1 115301149 ID14141 M -
TACCCTAAATGTCCACTCAGTGTGGCCAGTCT
>5 dna:chromosome chromosome:NCBIM37:5:1:152537259:1 115301150 ID14140 M -
TACCCTAAATGTCCACTCAGTGTGGCCAGTC
>5 dna:chromosome chromosome:NCBIM37:5:1:152537259:1 115301151 ID14139 M -
TACCCTAAATGTCCACTCAGTGTGGCCAGT
>5 dna:chromosome chromosome:NCBIM37:5:1:152537259:1 115301152 ID14138 M -
TACCCTAAATGTCCACTCAGTGTGGCCAG
>5 dna:chromosome chromosome:NCBIM37:5:1:152537259:1 115301153 ID14137 M -
TACCCTAAATGTCCACTCAGTGTGGCCA
>5 dna:chromosome chromosome:NCBIM37:5:1:152537259:1 115301165 ID33874 M -
TGAAACGCAACATTATACCCTAAATGTCCAC
>5 dna:chromosome chromosome:NCBIM37:5:1:152537259:1 115301166 ID33873 M -
TGAAACGCAACATTATACCCTAAATGTCCA
>5 dna:chromosome chromosome:NCBIM37:5:1:152537259:1 115301168 ID33872 M -
TGAAACGCAACATTATACCCTAAATGTC
>5 dna:chromosome chromosome:NCBIM37:5:1:152537259:1 115301172 ID34122 M -
TGAAAGGATGAAACGCAACATTATACCCTAAA
>5 dna:chromosome chromosome:NCBIM37:5:1:152537259:1 115301173 ID34121 M -
TGAAAGGATGAAACGCAACATTATACCCTAA
>5 dna:chromosome chromosome:NCBIM37:5:1:152537259:1 115301174 ID34120 M -
TGAAAGGATGAAACGCAACATTATACCCTA
>5 dna:chromosome chromosome:NCBIM37:5:1:152537259:1 115301175 ID34119 M -
TGAAAGGATGAAACGCAACATTATACCCT
>5 dna:chromosome chromosome:NCBIM37:5:1:152537259:1 115301176 ID34118 M -
TGAAAGGATGAAACGCAACATTATACCC
>5 dna:chromosome chromosome:NCBIM37:5:1:152537259:1 115301177 ID34117 M -
TGAAAGGATGAAACGCAACATTATACC
>5 dna:chromosome chromosome:NCBIM37:5:1:152537259:1 115301178 ID22659 M -
TATGAAAGGATGAAACGCAACATTATAC
>5 dna:chromosome chromosome:NCBIM37:5:1:152537259:1 115301183 ID2435 M -
CAGTAAATATGAAAGGATGAAACGCAACAT
>5 dna:chromosome chromosome:NCBIM37:5:1:152537259:1 115301188 ID39158 M -
TGAGCAACAGTAAATATGAAAGGATGAAACGC
>5 dna:chromosome chromosome:NCBIM37:5:1:152537259:1 115301192 ID59189 U -
TGTGAGCAACAGTAAATATGAAAGGATGAA
>5 dna:chromosome chromosome:NCBIM37:5:1:152537259:1 115301197 ID16900 U -
TAGACATGTGAGCAACAGTAAATATGAAAGG
>5 dna:chromosome chromosome:NCBIM37:5:1:152537259:1 115301280 ID56776 U -
TGGTTTCGAAATGAAACTGGTGGACCTC
>5 dna:chromosome chromosome:NCBIM37:5:1:152537259:1 115301284 ID27307 U +
TCCACCAGTTTCATTTCGA
>5 dna:chromosome chromosome:NCBIM37:5:1:152537259:1 115301284 ID58396 U -
TGTCATGGTTTCGAAATGAAACTGGTGGA
>5 dna:chromosome chromosome:NCBIM37:5:1:152537259:1 115301285 ID58395 U -
TGTCATGGTTTCGAAATGAAACTGGTGG
>5 dna:chromosome chromosome:NCBIM37:5:1:152537259:1 115301380 ID56430 U -
TGGTGTTGGTGTTGGTTGCTGTCGTG
>5 dna:chromosome chromosome:NCBIM37:5:1:152537259:1 115301394 ID30037 U -
TCCTGCGGTGTTGGTGTTGGTGTTGGTGT
>5 dna:chromosome chromosome:NCBIM37:5:1:152537259:1 115301396 ID30036 U -
TCCTGCGGTGTTGGTGTTGGTGTTGGT
>5 dna:chromosome chromosome:NCBIM37:5:1:152537259:1 115301402 ID25849 U -
TCAGCTTTCCTGCGGTGTTGGTGTTGGT
>5 dna:chromosome chromosome:NCBIM37:5:1:152537259:1 115301402 ID64956 U -
TTCAGCTTTCCTGCGGTGTTGGTGTTGGT
>5 dna:chromosome chromosome:NCBIM37:5:1:152537259:1 115301403 ID64955 U -
TTCAGCTTTCCTGCGGTGTTGGTGTTGG
>5 dna:chromosome chromosome:NCBIM37:5:1:152537259:1 115301404 ID25848 U -
TCAGCTTTCCTGCGGTGTTGGTGTTG
>5 dna:chromosome chromosome:NCBIM37:5:1:152537259:1 115301405 ID43496 U -
TGCAATTCAGCTTTCCTGCGGTGTTGGTGTT
>5 dna:chromosome chromosome:NCBIM37:5:1:152537259:1 115301406 ID43494 U -
TGCAATTCAGCTTTCCTGCGGTGTTGGTGT
>5 dna:chromosome chromosome:NCBIM37:5:1:152537259:1 115301406 ID64954 U -
TTCAGCTTTCCTGCGGTGTTGGTGT
>5 dna:chromosome chromosome:NCBIM37:5:1:152537259:1 115301407 ID43493 U -
TGCAATTCAGCTTTCCTGCGGTGTTGGTG
>5 dna:chromosome chromosome:NCBIM37:5:1:152537259:1 115301408 ID43492 M -
TGCAATTCAGCTTTCCTGCGGTGTTGGT
>5 dna:chromosome chromosome:NCBIM37:5:1:152537259:1 115301410 ID43491 M -
TGCAATTCAGCTTTCCTGCGGTGTTG
>5 dna:chromosome chromosome:NCBIM37:5:1:152537259:1 115301411 ID43490 M -
TGCAATTCAGCTTTCCTGCGGTGTT
>5 dna:chromosome chromosome:NCBIM37:5:1:152537259:1 115301412 ID19928 M -
TAGGGCTGCAATTCAGCTTTCCTGCGGTGT
>5 dna:chromosome chromosome:NCBIM37:5:1:152537259:1 115301414 ID5760 M -
GGGCTGCAATTCAGCTTTCCTGCGGT
>5 dna:chromosome chromosome:NCBIM37:5:1:152537259:1 115301433 ID335 M -
AAGTGTTTTCAGCTGTGTTAGGGCTGC
>5 dna:chromosome chromosome:NCBIM37:5:1:152537259:1 115301433 ID4095 M -
GACAAGTGTTTTCAGCTGTGTTAGGGCTGC
>5 dna:chromosome chromosome:NCBIM37:5:1:152537259:1 115301435 ID65657 M -
TTCGACAAGTGTTTTCAGCTGTGTTAGGGCT
>5 dna:chromosome chromosome:NCBIM37:5:1:152537259:1 115301436 ID4094 M -
GACAAGTGTTTTCAGCTGTGTTAGGGC
>5 dna:chromosome chromosome:NCBIM37:5:1:152537259:1 115301436 ID65656 M -
TTCGACAAGTGTTTTCAGCTGTGTTAGGGC
>5 dna:chromosome chromosome:NCBIM37:5:1:152537259:1 115301437 ID65655 M -
TTCGACAAGTGTTTTCAGCTGTGTTAGGG
>5 dna:chromosome chromosome:NCBIM37:5:1:152537259:1 115301438 ID65653 M -
TTCGACAAGTGTTTTCAGCTGTGTTAGG
>5 dna:chromosome chromosome:NCBIM37:5:1:152537259:1 115301442 ID58296 M -
TGTCAGGTTTCGACAAGTGTTTTCAGCTGTGT
>5 dna:chromosome chromosome:NCBIM37:5:1:152537259:1 115301443 ID58295 M -
TGTCAGGTTTCGACAAGTGTTTTCAGCTGTG
>5 dna:chromosome chromosome:NCBIM37:5:1:152537259:1 115301444 ID58294 M -
TGTCAGGTTTCGACAAGTGTTTTCAGCTGT
>5 dna:chromosome chromosome:NCBIM37:5:1:152537259:1 115301447 ID6117 M -
GTGATGTCAGGTTTCGACAAGTGTTTTCAGC
>5 dna:chromosome chromosome:NCBIM37:5:1:152537259:1 115301452 ID21038 M -
TAGTGATGTCAGGTTTCGACAAGTGTTT
>5 dna:chromosome chromosome:NCBIM37:5:1:152537259:1 115301453 ID21037 M -
TAGTGATGTCAGGTTTCGACAAGTGTT
>5 dna:chromosome chromosome:NCBIM37:5:1:152537259:1 115301454 ID32884 M -
TCTTAGTGATGTCAGGTTTCGACAAGTGT
>5 dna:chromosome chromosome:NCBIM37:5:1:152537259:1 115301460 ID8110 M -
TAAATCGCTCTTAGTGATGTCAGGTTTCGAC
>5 dna:chromosome chromosome:NCBIM37:5:1:152537259:1 115301461 ID8109 M -
TAAATCGCTCTTAGTGATGTCAGGTTTCGA
>5 dna:chromosome chromosome:NCBIM37:5:1:152537259:1 115301462 ID3308 M -
CTAAATCGCTCTTAGTGATGTCAGGTTTCG
>5 dna:chromosome chromosome:NCBIM37:5:1:152537259:1 115301462 ID8108 M -
TAAATCGCTCTTAGTGATGTCAGGTTTCG
>5 dna:chromosome chromosome:NCBIM37:5:1:152537259:1 115301463 ID3307 M -
CTAAATCGCTCTTAGTGATGTCAGGTTTC
>5 dna:chromosome chromosome:NCBIM37:5:1:152537259:1 115301463 ID8107 M -
TAAATCGCTCTTAGTGATGTCAGGTTTC
>5 dna:chromosome chromosome:NCBIM37:5:1:152537259:1 115301463 ID31195 M -
TCTAAATCGCTCTTAGTGATGTCAGGTTTC
>5 dna:chromosome chromosome:NCBIM37:5:1:152537259:1 115301466 ID4551 M -
GAGTCTAAATCGCTCTTAGTGATGTCAGGT
>5 dna:chromosome chromosome:NCBIM37:5:1:152537259:1 115301467 ID31193 M -
TCTAAATCGCTCTTAGTGATGTCAGG
>5 dna:chromosome chromosome:NCBIM37:5:1:152537259:1 115301469 ID29021 M -
TCCGAGTCTAAATCGCTCTTAGTGATGTCA
>5 dna:chromosome chromosome:NCBIM37:5:1:152537259:1 115301470 ID3113 M -
CGAGTCTAAATCGCTCTTAGTGATGTC
>5 dna:chromosome chromosome:NCBIM37:5:1:152537259:1 115301470 ID29020 M -
TCCGAGTCTAAATCGCTCTTAGTGATGTC
>5 dna:chromosome chromosome:NCBIM37:5:1:152537259:1 115301491 ID2270 U -
CAGATTCTCTCTTCGGAACGCCTCCGAGTC
>5 dna:chromosome chromosome:NCBIM37:5:1:152537259:1 115301498 ID36918 U -
TGACATCTCAGATTCTCTCTTCGGAACGCCT
>5 dna:chromosome chromosome:NCBIM37:5:1:152537259:1 115301499 ID36917 U -
TGACATCTCAGATTCTCTCTTCGGAACGCC
>5 dna:chromosome chromosome:NCBIM37:5:1:152537259:1 115301500 ID36916 U -
TGACATCTCAGATTCTCTCTTCGGAACGC
>5 dna:chromosome chromosome:NCBIM37:5:1:152537259:1 115301501 ID36915 U -
TGACATCTCAGATTCTCTCTTCGGAACG
>5 dna:chromosome chromosome:NCBIM37:5:1:152537259:1 115301513 ID52105 M -
TGGCCGTCCCACTCTGACATCTCAGATTCT
>5 dna:chromosome chromosome:NCBIM37:5:1:152537259:1 115301514 ID52104 M -
TGGCCGTCCCACTCTGACATCTCAGATTC
>5 dna:chromosome chromosome:NCBIM37:5:1:152537259:1 115301574 ID14850 U -
TACTAACTTGATGGCGATGACTCTCCAGCA
>5 dna:chromosome chromosome:NCBIM37:5:1:152537259:1 115301575 ID14849 U -
TACTAACTTGATGGCGATGACTCTCCAGC
>5 dna:chromosome chromosome:NCBIM37:5:1:152537259:1 115301576 ID14848 U -
TACTAACTTGATGGCGATGACTCTCCAG
>5 dna:chromosome chromosome:NCBIM37:5:1:152537259:1 115301578 ID14847 U -
TACTAACTTGATGGCGATGACTCTCC
>5 dna:chromosome chromosome:NCBIM37:5:1:152537259:1 115301579 ID6017 M -
GTCCCTACTAACTTGATGGCGATGACTCTC
>5 dna:chromosome chromosome:NCBIM37:5:1:152537259:1 115301579 ID14846 M -
TACTAACTTGATGGCGATGACTCTC
>5 dna:chromosome chromosome:NCBIM37:5:1:152537259:1 115301580 ID58486 M -
TGTCCCTACTAACTTGATGGCGATGACTCT
>5 dna:chromosome chromosome:NCBIM37:5:1:152537259:1 115301581 ID58485 M -
TGTCCCTACTAACTTGATGGCGATGACTC
>5 dna:chromosome chromosome:NCBIM37:5:1:152537259:1 115301584 ID25740 M -
TCAGATGTCCCTACTAACTTGATGGCGATGA
>5 dna:chromosome chromosome:NCBIM37:5:1:152537259:1 115301585 ID25739 M -
TCAGATGTCCCTACTAACTTGATGGCGATG
>5 dna:chromosome chromosome:NCBIM37:5:1:152537259:1 115301586 ID25738 M -
TCAGATGTCCCTACTAACTTGATGGCGAT
>5 dna:chromosome chromosome:NCBIM37:5:1:152537259:1 115301587 ID25737 M -
TCAGATGTCCCTACTAACTTGATGGCGA
>5 dna:chromosome chromosome:NCBIM37:5:1:152537259:1 115301589 ID25736 M -
TCAGATGTCCCTACTAACTTGATGGC
>5 dna:chromosome chromosome:NCBIM37:5:1:152537259:1 115301592 ID30813 M -
TCGGCCATCAGATGTCCCTACTAACTTGAT
>5 dna:chromosome chromosome:NCBIM37:5:1:152537259:1 115301593 ID30812 M -
TCGGCCATCAGATGTCCCTACTAACTTGA
>5 dna:chromosome chromosome:NCBIM37:5:1:152537259:1 115301604 ID58124 M -
TGTCACATCCCTCGGCCATCAGATGTCCC
>5 dna:chromosome chromosome:NCBIM37:5:1:152537259:1 115301617 ID34813 U -
TGAACCTGCTCCTGTCACATCCCTCGGC
>5 dna:chromosome chromosome:NCBIM37:5:1:152537259:1 115301714 ID52881 U -
TGGGAACTCTCAACCAAACTCTGCCCTGCA
>5 dna:chromosome chromosome:NCBIM37:5:1:152537259:1 115301718 ID52880 U -
TGGGAACTCTCAACCAAACTCTGCCC
>5 dna:chromosome chromosome:NCBIM37:5:1:152537259:1 115301719 ID52879 U -
TGGGAACTCTCAACCAAACTCTGCC
>5 dna:chromosome chromosome:NCBIM37:5:1:152537259:1 115301784 ID10482 U -
TAAGTCAGCAGCTGGGTGAGGT
>5 dna:chromosome chromosome:NCBIM37:5:1:152537259:1 115301819 ID6285 U -
GTTTTAATTACACAGTCGGATTCCCCTGG
>5 dna:chromosome chromosome:NCBIM37:5:1:152537259:1 115301865 ID49289 M -
TGGAACTCAGAAATCCGCCTGCCTCTGCTT
>5 dna:chromosome chromosome:NCBIM37:5:1:152537259:1 115301895 ID16365 M -
TAGAACTCTCTGTGTAGACCAGGCTGGCC
>5 dna:chromosome chromosome:NCBIM37:5:1:152537259:1 115301954 ID5791 U -
GGGGTTTTTTGGTTTTGTTTTTCTCAAGAC
>5 dna:chromosome chromosome:NCBIM37:5:1:152537259:1 115302006 ID54028 U -
TGGGCAGAAATCACATCGAGTCAACACCCG
>5 dna:chromosome chromosome:NCBIM37:5:1:152537259:1 115302038 ID5962 U -
GTCACATTTCTTCACATTGACCTTCAGAGC
>5 dna:chromosome chromosome:NCBIM37:5:1:152537259:1 115302355 ID2193 U -
CAGAAGGTCAGAAGGATCGTGAGGTCCCGATT
>5 dna:chromosome chromosome:NCBIM37:5:1:152537259:1 115302356 ID2192 U -
CAGAAGGTCAGAAGGATCGTGAGGTCCCGAT
>5 dna:chromosome chromosome:NCBIM37:5:1:152537259:1 115302365 ID6390 U -
TAAAAACCAGAAGGTCAGAAGGATCGTGA
>5 dna:chromosome chromosome:NCBIM37:5:1:152537259:1 115302371 ID48707 U -
TGCTTTTTTAAAAACCAGAAGGTCAGAAGGA
>5 dna:chromosome chromosome:NCBIM37:5:1:152537259:1 115302434 ID29109 U -
TCCGTAAAGGTTTGGTGGCCACAAGCCAGT
>5 dna:chromosome chromosome:NCBIM37:5:1:152537259:1 115302439 ID30531 U -
TCCTTTTCCGTAAAGGTTTGGTGGCCACAAG
>5 dna:chromosome chromosome:NCBIM37:5:1:152537259:1 115302441 ID30530 U -
TCCTTTTCCGTAAAGGTTTGGTGGCCACA
>5 dna:chromosome chromosome:NCBIM37:5:1:152537259:1 115302442 ID30529 U -
TCCTTTTCCGTAAAGGTTTGGTGGCCAC
>5 dna:chromosome chromosome:NCBIM37:5:1:152537259:1 115302499 ID41680 M -
TGATGATGTTGTGGACTCCCCCACCCC
>5 dna:chromosome chromosome:NCBIM37:5:1:152537259:1 115302500 ID41679 M -
TGATGATGTTGTGGACTCCCCCACCC
>5 dna:chromosome chromosome:NCBIM37:5:1:152537259:1 115302504 ID41678 M -
TGATGATGTTGTGGACTCCCCC
>5 dna:chromosome chromosome:NCBIM37:5:1:152537259:1 115302505 ID41677 M -
TGATGATGTTGTGGACTCCCC
>5 dna:chromosome chromosome:NCBIM37:5:1:152537259:1 115302511 ID7395 M -
TAAACCAGAGTCCATGATGATGTTGTGGA
>5 dna:chromosome chromosome:NCBIM37:5:1:152537259:1 115302556 ID50177 M -
TGGACCAGATAGAAGACATGTCCTTGGCTCC
>5 dna:chromosome chromosome:NCBIM37:5:1:152537259:1 115302590 ID35584 M -
TGAAGTGACGTGCCCAGAGTCACACAGGTC
>5 dna:chromosome chromosome:NCBIM37:5:1:152537259:1 115302591 ID35583 M -
TGAAGTGACGTGCCCAGAGTCACACAGGT
>5 dna:chromosome chromosome:NCBIM37:5:1:152537259:1 115302606 ID57830 U -
TGTATCTGACAGTCCATGAAGTGACGTGCC
>5 dna:chromosome chromosome:NCBIM37:5:1:152537259:1 115302620 ID16300 U -
TAGAACATTATGTATCTGACAGTCCA
>5 dna:chromosome chromosome:NCBIM37:5:1:152537259:1 115302645 ID37282 M -
TGACCCCCACATCAGCCCTGTGCGGCAAGT
>5 dna:chromosome chromosome:NCBIM37:5:1:152537259:1 115302685 ID55434 U -
TGGTATCGTGGAGTTCCCCAGGAGGAATTGTC
>5 dna:chromosome chromosome:NCBIM37:5:1:152537259:1 115302695 ID39288 U -
TGAGCATGGTATCGTGGAGTTCCCCAGG
>5 dna:chromosome chromosome:NCBIM37:5:1:152537259:1 115302710 ID20375 M -
TAGGTTCAGAGTTCACATGAGCATGGTATC
>5 dna:chromosome chromosome:NCBIM37:5:1:152537259:1 115302711 ID20374 M -
TAGGTTCAGAGTTCACATGAGCATGGTAT
>5 dna:chromosome chromosome:NCBIM37:5:1:152537259:1 115302712 ID55375 M -
TGGTAGGTTCAGAGTTCACATGAGCATGGTA
>5 dna:chromosome chromosome:NCBIM37:5:1:152537259:1 115302713 ID55374 M -
TGGTAGGTTCAGAGTTCACATGAGCATGGT
>5 dna:chromosome chromosome:NCBIM37:5:1:152537259:1 115302713 ID67458 M -
TTGGTAGGTTCAGAGTTCACATGAGCATGGT
>5 dna:chromosome chromosome:NCBIM37:5:1:152537259:1 115302713 ID68733 M -
TTTGGTAGGTTCAGAGTTCACATGAGCATGGT
>5 dna:chromosome chromosome:NCBIM37:5:1:152537259:1 115302715 ID67457 M -
TTGGTAGGTTCAGAGTTCACATGAGCATG
>5 dna:chromosome chromosome:NCBIM37:5:1:152537259:1 115302716 ID55373 M -
TGGTAGGTTCAGAGTTCACATGAGCAT
>5 dna:chromosome chromosome:NCBIM37:5:1:152537259:1 115302763 ID5812 M -
GGGTGTTTCCTGTAGCCAGAAAACTCGGG
>5 dna:chromosome chromosome:NCBIM37:5:1:152537259:1 115302796 ID59694 M -
TGTGCTACATGTCTGGAGAGAGCCAGATAT
>5 dna:chromosome chromosome:NCBIM37:5:1:152537259:1 115302814 ID46327 M -
TGCCTGAGCAGCCTGTGCTACATGT
>5 dna:chromosome chromosome:NCBIM37:5:1:152537259:1 115302823 ID65558 M -
TTCCTGCCTGTGCCTGAGCAGCCTGT
>5 dna:chromosome chromosome:NCBIM37:5:1:152537259:1 115302838 ID284 M -
AAGGAAAACGGAACGGTGCTTCCTGCCTGT
>5 dna:chromosome chromosome:NCBIM37:5:1:152537259:1 115302840 ID5285 M -
GGAAAACGGAACGGTGCTTCCTGCCT
>5 dna:chromosome chromosome:NCBIM37:5:1:152537259:1 115302840 ID35422 M -
TGAAGGAAAACGGAACGGTGCTTCCTGCCT
>5 dna:chromosome chromosome:NCBIM37:5:1:152537259:1 115302841 ID32137 M -
TCTGAAGGAAAACGGAACGGTGCTTCCTGCC
>5 dna:chromosome chromosome:NCBIM37:5:1:152537259:1 115302841 ID35419 M -
TGAAGGAAAACGGAACGGTGCTTCCTGCC
>5 dna:chromosome chromosome:NCBIM37:5:1:152537259:1 115302842 ID35418 M -
TGAAGGAAAACGGAACGGTGCTTCCTGC
>5 dna:chromosome chromosome:NCBIM37:5:1:152537259:1 115302843 ID20914 M -
TAGTCTGAAGGAAAACGGAACGGTGCTTCCTG
>5 dna:chromosome chromosome:NCBIM37:5:1:152537259:1 115302843 ID32136 M -
TCTGAAGGAAAACGGAACGGTGCTTCCTG
>5 dna:chromosome chromosome:NCBIM37:5:1:152537259:1 115302845 ID20913 M -
TAGTCTGAAGGAAAACGGAACGGTGCTTCC
>5 dna:chromosome chromosome:NCBIM37:5:1:152537259:1 115302845 ID35416 M -
TGAAGGAAAACGGAACGGTGCTTCC
>5 dna:chromosome chromosome:NCBIM37:5:1:152537259:1 115302846 ID20912 M -
TAGTCTGAAGGAAAACGGAACGGTGCTTC
>5 dna:chromosome chromosome:NCBIM37:5:1:152537259:1 115302847 ID20911 M -
TAGTCTGAAGGAAAACGGAACGGTGCTT
>5 dna:chromosome chromosome:NCBIM37:5:1:152537259:1 115302848 ID20910 M -
TAGTCTGAAGGAAAACGGAACGGTGCT
>5 dna:chromosome chromosome:NCBIM37:5:1:152537259:1 115302848 ID35415 M -
TGAAGGAAAACGGAACGGTGCT
>5 dna:chromosome chromosome:NCBIM37:5:1:152537259:1 115302863 ID23709 U -
TATTGATTGCACATAGTCTGAAGGA
>5 dna:chromosome chromosome:NCBIM37:5:1:152537259:1 115302894 ID56499 M -
TGGTTACCTACTATTCTCAGGGTATAAAGC
>5 dna:chromosome chromosome:NCBIM37:5:1:152537259:1 115302895 ID67622 M -
TTGGTTACCTACTATTCTCAGGGTATAAAG
>5 dna:chromosome chromosome:NCBIM37:5:1:152537259:1 115302901 ID30508 M -
TCCTTTGGTTACCTACTATTCTCAGGGT
>5 dna:chromosome chromosome:NCBIM37:5:1:152537259:1 115302903 ID30507 M -
TCCTTTGGTTACCTACTATTCTCAGG
>5 dna:chromosome chromosome:NCBIM37:5:1:152537259:1 115302911 ID13826 M -
TACCAGAACGCTCCTTTGGTTACCTACTA
>5 dna:chromosome chromosome:NCBIM37:5:1:152537259:1 115302912 ID13825 M -
TACCAGAACGCTCCTTTGGTTACCTACT
>5 dna:chromosome chromosome:NCBIM37:5:1:152537259:1 115302919 ID30738 M -
TCGCCTTACTTACCAGAACGCTCCTTTGGTT
>5 dna:chromosome chromosome:NCBIM37:5:1:152537259:1 115302926 ID21265 M -
TAGTTCTCGCCTTACTTACCAGAACGCTCC
>5 dna:chromosome chromosome:NCBIM37:5:1:152537259:1 115302928 ID21264 M -
TAGTTCTCGCCTTACTTACCAGAACGCT
>5 dna:chromosome chromosome:NCBIM37:5:1:152537259:1 115302933 ID17438 M -
TAGATAGTTCTCGCCTTACTTACCAGA
>5 dna:chromosome chromosome:NCBIM37:5:1:152537259:1 115302933 ID32850 M -
TCTTAGATAGTTCTCGCCTTACTTACCAGA
>5 dna:chromosome chromosome:NCBIM37:5:1:152537259:1 115302935 ID17437 M -
TAGATAGTTCTCGCCTTACTTACCA
>5 dna:chromosome chromosome:NCBIM37:5:1:152537259:1 115302936 ID26336 M -
TCATCTTAGATAGTTCTCGCCTTACTTACC
>5 dna:chromosome chromosome:NCBIM37:5:1:152537259:1 115302937 ID26335 M -
TCATCTTAGATAGTTCTCGCCTTACTTAC
>5 dna:chromosome chromosome:NCBIM37:5:1:152537259:1 115302938 ID31776 M -
TCTCATCTTAGATAGTTCTCGCCTTACTTA
>5 dna:chromosome chromosome:NCBIM37:5:1:152537259:1 115302944 ID56414 M -
TGGTGTTCTCATCTTAGATAGTTCTCGCCT
>5 dna:chromosome chromosome:NCBIM37:5:1:152537259:1 115302945 ID56413 M -
TGGTGTTCTCATCTTAGATAGTTCTCGCC
>5 dna:chromosome chromosome:NCBIM37:5:1:152537259:1 115302946 ID56412 M -
TGGTGTTCTCATCTTAGATAGTTCTCGC
>5 dna:chromosome chromosome:NCBIM37:5:1:152537259:1 115302948 ID56411 M -
TGGTGTTCTCATCTTAGATAGTTCTC
>5 dna:chromosome chromosome:NCBIM37:5:1:152537259:1 115303078 ID51307 M -
TGGCAAACTTAAACCACTCAAGGGGCAGA
>5 dna:chromosome chromosome:NCBIM37:5:1:152537259:1 115303079 ID51306 M -
TGGCAAACTTAAACCACTCAAGGGGCAG
>5 dna:chromosome chromosome:NCBIM37:5:1:152537259:1 115303080 ID51305 M -
TGGCAAACTTAAACCACTCAAGGGGCA
>5 dna:chromosome chromosome:NCBIM37:5:1:152537259:1 115303081 ID57883 M -
TGTATGGCAAACTTAAACCACTCAAGGGGC
>5 dna:chromosome chromosome:NCBIM37:5:1:152537259:1 115303199 ID65139 M -
TTCCAAACAGGAGCACGGATGTCCAGGGG
>5 dna:chromosome chromosome:NCBIM37:5:1:152537259:1 115303201 ID65138 M -
TTCCAAACAGGAGCACGGATGTCCAGG
>5 dna:chromosome chromosome:NCBIM37:5:1:152537259:1 115303224 ID39397 M -
TGAGCCTCAACGCTTAGACAGCATATTCC
>5 dna:chromosome chromosome:NCBIM37:5:1:152537259:1 115303242 ID33247 M -
TCTTTGCATCTTGTGCCCCTGAGCCTCAAC
>5 dna:chromosome chromosome:NCBIM37:5:1:152537259:1 115303248 ID18190 M -
TAGCATCTTTGCATCTTGTGCCCCTGAGC
>5 dna:chromosome chromosome:NCBIM37:5:1:152537259:1 115303249 ID18189 M -
TAGCATCTTTGCATCTTGTGCCCCTGAG
>5 dna:chromosome chromosome:NCBIM37:5:1:152537259:1 115303249 ID64169 M -
TTAGCATCTTTGCATCTTGTGCCCCTGAG
>5 dna:chromosome chromosome:NCBIM37:5:1:152537259:1 115303250 ID18188 M -
TAGCATCTTTGCATCTTGTGCCCCTGA
>5 dna:chromosome chromosome:NCBIM37:5:1:152537259:1 115303252 ID58698 M -
TGTCTTAGCATCTTTGCATCTTGTGCCCCT
>5 dna:chromosome chromosome:NCBIM37:5:1:152537259:1 115303253 ID58697 M -
TGTCTTAGCATCTTTGCATCTTGTGCCCC
>5 dna:chromosome chromosome:NCBIM37:5:1:152537259:1 115303254 ID58696 M -
TGTCTTAGCATCTTTGCATCTTGTGCCC
>5 dna:chromosome chromosome:NCBIM37:5:1:152537259:1 115303255 ID4054 M -
GAATGTCTTAGCATCTTTGCATCTTGTGCC
>5 dna:chromosome chromosome:NCBIM37:5:1:152537259:1 115303255 ID58695 M -
TGTCTTAGCATCTTTGCATCTTGTGCC
>5 dna:chromosome chromosome:NCBIM37:5:1:152537259:1 115303257 ID16729 M -
TAGAATGTCTTAGCATCTTTGCATCTTGTG
>5 dna:chromosome chromosome:NCBIM37:5:1:152537259:1 115303311 ID36387 M -
TGACAAGGATGCAGAGCCTCTTGCGGCACTA
>5 dna:chromosome chromosome:NCBIM37:5:1:152537259:1 115303312 ID36386 M -
TGACAAGGATGCAGAGCCTCTTGCGGCACT
>5 dna:chromosome chromosome:NCBIM37:5:1:152537259:1 115303313 ID36385 M -
TGACAAGGATGCAGAGCCTCTTGCGGCAC
>5 dna:chromosome chromosome:NCBIM37:5:1:152537259:1 115303318 ID2887 M -
CCCTGACAAGGATGCAGAGCCTCTTGC
>5 dna:chromosome chromosome:NCBIM37:5:1:152537259:1 115303339 ID55785 M -
TGGTCTGTCTTGGATTCCCCTGA
>5 dna:chromosome chromosome:NCBIM37:5:1:152537259:1 115303415 ID1229 M -
AGGGACTCGGCTGCTACTGTGCCA
>5 dna:chromosome chromosome:NCBIM37:5:1:152537259:1 115303450 ID2096 M -
CACTCTGCATGTGGAGCCTGCTGCTCGAGT
>5 dna:chromosome chromosome:NCBIM37:5:1:152537259:1 115303456 ID12687 M -
TACACCACTCTGCATGTGGAGCCTGCTGC
>5 dna:chromosome chromosome:NCBIM37:5:1:152537259:1 115303464 ID52339 M -
TGGCTACACCACTCTGCATGTGGAG
>5 dna:chromosome chromosome:NCBIM37:5:1:152537259:1 115303658 ID56318 U -
TGGTGTCGCCCAACTGGCTTGGAACCCAGG
>5 dna:chromosome chromosome:NCBIM37:5:1:152537259:1 115304476 ID24533 U -
TCAACTCTAAATTGTAAACACGTGAAGCTT
>5 dna:chromosome chromosome:NCBIM37:5:1:152537259:1 115304908 ID23945 U -
TATTTGAATGACCATCACTCAGAGGAC
>5 dna:chromosome chromosome:NCBIM37:5:1:152537259:1 115304949 ID65436 U -
TTCCCTTTTATTGTGGTGAGCTTCTCCTGC
