# Supplementary material for: proTRAC - a software for probabilistic piRNA cluster detection, visualization and analysis
Source: BMC Bioinformatics. 2012 Jan 10;13:5. doi: 10.1186/1471-2105-13-5 (PMC3293768; doi:10.1186/1471-2105-13-5)
Supplement: Additional file 5 — proTRAC results folder containing a picture and a FASTA file for each detected mouse cluster. After decompression, the folder can be opened as former session in proTRAC. Alternatively, each file can be opened separately with any standard text-editor or graphic-viewer respectively. [file 1471-2105-13-5-S5.ZIP › proTRAC_results_mouse/monodirectional_clusters/Cluster_13.fas]

>15 dna:chromosome chromosome:NCBIM37:15:1:103494974:1 72926760 ID54748 U -
TGGGTGTCCACTGAGGAAGTAGTATGAGCC
>15 dna:chromosome chromosome:NCBIM37:15:1:103494974:1 72927065 ID15625 U -
TACTTAATTTTGTTCTGGTGTTATGCTTT
>15 dna:chromosome chromosome:NCBIM37:15:1:103494974:1 72927159 ID34580 U -
TGAAATTTACACAGGTACCTCAAGTCAAGAC
>15 dna:chromosome chromosome:NCBIM37:15:1:103494974:1 72927160 ID34579 U -
TGAAATTTACACAGGTACCTCAAGTCAAGA
>15 dna:chromosome chromosome:NCBIM37:15:1:103494974:1 72927190 ID8951 U -
TAACCTAATGTGTACTTTGGGCAGGTGA
>15 dna:chromosome chromosome:NCBIM37:15:1:103494974:1 72928616 ID64590 U -
TTCAAATGTCTGGTTTCTCTCCTCTGGTC
>15 dna:chromosome chromosome:NCBIM37:15:1:103494974:1 72928619 ID24403 U -
TCAAATGTCTGGTTTCTCTCCTCTG
>15 dna:chromosome chromosome:NCBIM37:15:1:103494974:1 72928889 ID11092 U -
TAATCAGACAGTGAATTTGTGCATTTCAGA
>15 dna:chromosome chromosome:NCBIM37:15:1:103494974:1 72928914 ID21039 U -
TAGTGATGTTACTTAAAGTTAAGCCTTAATC
>15 dna:chromosome chromosome:NCBIM37:15:1:103494974:1 72928919 ID13920 U -
TACCAGTAGTGATGTTACTTAAAGTTAAGCCT
>15 dna:chromosome chromosome:NCBIM37:15:1:103494974:1 72928920 ID13919 U -
TACCAGTAGTGATGTTACTTAAAGTTAAGCC
>15 dna:chromosome chromosome:NCBIM37:15:1:103494974:1 72928921 ID13918 U -
TACCAGTAGTGATGTTACTTAAAGTTAAGC
>15 dna:chromosome chromosome:NCBIM37:15:1:103494974:1 72928989 ID39826 U -
TGAGGCTTCATGTCATTGTCTTTGGTTTGA
>15 dna:chromosome chromosome:NCBIM37:15:1:103494974:1 72928990 ID39825 U -
TGAGGCTTCATGTCATTGTCTTTGGTTTG
>15 dna:chromosome chromosome:NCBIM37:15:1:103494974:1 72929094 ID57149 U -
TGTAAACTATTATTTATATCCCTTGGCCC
>15 dna:chromosome chromosome:NCBIM37:15:1:103494974:1 72929161 ID59050 U -
TGTGACGACGTCTTGTGCTTGCGGTTTAG
>15 dna:chromosome chromosome:NCBIM37:15:1:103494974:1 72929162 ID59049 U -
TGTGACGACGTCTTGTGCTTGCGGTTTA
>15 dna:chromosome chromosome:NCBIM37:15:1:103494974:1 72929170 ID50909 U -
TGGATCTGTGTGACGACGTCTTGTGCTT
>15 dna:chromosome chromosome:NCBIM37:15:1:103494974:1 72929192 ID50159 U -
TGGACATGTTTGTACCTGTACAGTGGATC
>15 dna:chromosome chromosome:NCBIM37:15:1:103494974:1 72929242 ID38279 U -
TGAGAAGTGGAGTGGCTACGAGGGCCTGTTT
>15 dna:chromosome chromosome:NCBIM37:15:1:103494974:1 72929244 ID38278 U -
TGAGAAGTGGAGTGGCTACGAGGGCCTGT
>15 dna:chromosome chromosome:NCBIM37:15:1:103494974:1 72929375 ID27498 U -
TCCAGAAGTTCCCCAGTGGCTCCTCCCC
>15 dna:chromosome chromosome:NCBIM37:15:1:103494974:1 72929466 ID11032 U -
TAATATGTATTTGAGGGGGTTTAACCCTTGGT
>15 dna:chromosome chromosome:NCBIM37:15:1:103494974:1 72929712 ID16941 U -
TAGACCTATGTTGATTAAACTCCAAGAGGGTA
>15 dna:chromosome chromosome:NCBIM37:15:1:103494974:1 72929719 ID2593 U -
CCAAATAGACCTATGTTGATTAAACTCCAA
>15 dna:chromosome chromosome:NCBIM37:15:1:103494974:1 72929753 ID8484 U -
TAACACATTTAACAATTTTGGTTCCTCTTC
>15 dna:chromosome chromosome:NCBIM37:15:1:103494974:1 72929973 ID25088 U -
TCACATAGGACTCCAGCTTTGATGTGCTGT
>15 dna:chromosome chromosome:NCBIM37:15:1:103494974:1 72930068 ID55682 U -
TGGTCCTAATGTTTTGGAATGCTTTTCCGTC
>15 dna:chromosome chromosome:NCBIM37:15:1:103494974:1 72930069 ID67479 U -
TTGGTCCTAATGTTTTGGAATGCTTTTCCGT
>15 dna:chromosome chromosome:NCBIM37:15:1:103494974:1 72930108 ID35831 U -
TGAATCGAGTGTGACGTCATCAGGGGTAC
>15 dna:chromosome chromosome:NCBIM37:15:1:103494974:1 72930312 ID42676 U -
TGCAAACTGTGATGCCACCTTGTAGCC
>15 dna:chromosome chromosome:NCBIM37:15:1:103494974:1 72930399 ID34218 U -
TGAAAGTCTGTTCTTGGTGTCCTTTTAGAAT
>15 dna:chromosome chromosome:NCBIM37:15:1:103494974:1 72930409 ID38714 U -
TGAGAGCCTTGAAAGTCTGTTCTTGGTGTC
>15 dna:chromosome chromosome:NCBIM37:15:1:103494974:1 72930710 ID40191 U -
TGAGTCCATTTAAAGGTGAAGCACGGGAC
>15 dna:chromosome chromosome:NCBIM37:15:1:103494974:1 72930829 ID28671 U -
TCCCGGTTGAAAGGAGAACACTATTTGAA
>15 dna:chromosome chromosome:NCBIM37:15:1:103494974:1 72930895 ID37119 U -
TGACATTTGGGAAGGATACTAAACAAGCCAGA
>15 dna:chromosome chromosome:NCBIM37:15:1:103494974:1 72930980 ID12810 U -
TACACTTAGGGTCACACCCAGGTGCCGTGGT
>15 dna:chromosome chromosome:NCBIM37:15:1:103494974:1 72931249 ID5167 U -
GCTCTTCTAAAGGTTGTCTCTGCGCCCTC
>15 dna:chromosome chromosome:NCBIM37:15:1:103494974:1 72931599 ID55842 U -
TGGTGAAAGTGAAGGACTGAAAGCCCTGC
>15 dna:chromosome chromosome:NCBIM37:15:1:103494974:1 72931663 ID43950 U -
TGCAGATAATGTAGTTAAGCAGTTGCATGGA
>15 dna:chromosome chromosome:NCBIM37:15:1:103494974:1 72931665 ID43949 U -
TGCAGATAATGTAGTTAAGCAGTTGCATG
>15 dna:chromosome chromosome:NCBIM37:15:1:103494974:1 72931690 ID7870 U -
TAAAGGTGCTTCAACACCGACTCTTGTGCA
>15 dna:chromosome chromosome:NCBIM37:15:1:103494974:1 72931691 ID7869 U -
TAAAGGTGCTTCAACACCGACTCTTGTGC
>15 dna:chromosome chromosome:NCBIM37:15:1:103494974:1 72932016 ID33746 U -
TGAAAATGTGTGAGTGCCATACTGTGATC
>15 dna:chromosome chromosome:NCBIM37:15:1:103494974:1 72932059 ID30734 U -
TCGCCTGAATAAACCGAGTTACGAACTCCTCT
>15 dna:chromosome chromosome:NCBIM37:15:1:103494974:1 72932060 ID30733 U -
TCGCCTGAATAAACCGAGTTACGAACTCCTC
>15 dna:chromosome chromosome:NCBIM37:15:1:103494974:1 72932072 ID18253 U -
TAGCCAAAATATCGCCTGAATAAACCGAGT
>15 dna:chromosome chromosome:NCBIM37:15:1:103494974:1 72932598 ID22718 U -
TATGAATAGCCCAGTCAGTGTTAACAGGCC
>15 dna:chromosome chromosome:NCBIM37:15:1:103494974:1 72932638 ID3068 U -
CCTTCTAGTTCCGTGTGGCCTTTGTCAGC
>15 dna:chromosome chromosome:NCBIM37:15:1:103494974:1 72932717 ID8594 U -
TAACAGATTAGTTAGGAGTCTTTGTGGCGC
>15 dna:chromosome chromosome:NCBIM37:15:1:103494974:1 72932779 ID36348 U -
TGACAAGAAGTTCTCCCTCTCTATACAGGAC
>15 dna:chromosome chromosome:NCBIM37:15:1:103494974:1 72932827 ID32839 U -
TCTTACTCTCTCGAGCATTGTGGGCTA
>15 dna:chromosome chromosome:NCBIM37:15:1:103494974:1 72932871 ID28114 U -
TCCCAACACACATTTCAGTATTACATGCTC
>15 dna:chromosome chromosome:NCBIM37:15:1:103494974:1 72932930 ID35596 U -
TGAAGTGATTGTAAACAGATTCACAGTGGC
>15 dna:chromosome chromosome:NCBIM37:15:1:103494974:1 72933059 ID25090 U -
TCACATAGGCAGAGCACACGTGACTCTTGT
>15 dna:chromosome chromosome:NCBIM37:15:1:103494974:1 72933150 ID12816 U -
TACACTTCCTTGGTGTTCATCTGCCTCACTT
>15 dna:chromosome chromosome:NCBIM37:15:1:103494974:1 72933163 ID40105 U -
TGAGTAGAAGCTACACTTCCTTGGTGTTC
>15 dna:chromosome chromosome:NCBIM37:15:1:103494974:1 72933181 ID37998 U -
TGAGAAAAGGAATGTGCCCTGAGTAGAAGC
>15 dna:chromosome chromosome:NCBIM37:15:1:103494974:1 72933227 ID9956 U -
TAAGCAACCTTTCTGTGACCTCCCCCTGAC
>15 dna:chromosome chromosome:NCBIM37:15:1:103494974:1 72933382 ID55378 U -
TGGTAGTCCCTGTGGTGGTAGCACTGG
>15 dna:chromosome chromosome:NCBIM37:15:1:103494974:1 72933548 ID5075 U -
GCGGTATGCTTTTGCATTGATCTGCAGGGT
>15 dna:chromosome chromosome:NCBIM37:15:1:103494974:1 72933594 ID1930 U -
CACAGATGTAGTTTTTCTGGATGAATTGC
>15 dna:chromosome chromosome:NCBIM37:15:1:103494974:1 72933595 ID1929 U -
CACAGATGTAGTTTTTCTGGATGAATTG
>15 dna:chromosome chromosome:NCBIM37:15:1:103494974:1 72934055 ID13806 U -
TACCACTTTGGGTCTGCTCTGCCTTCTC
>15 dna:chromosome chromosome:NCBIM37:15:1:103494974:1 72934233 ID27822 U -
TCCATAGATTTAGCCCTTAGTGATACTAGC
>15 dna:chromosome chromosome:NCBIM37:15:1:103494974:1 72934265 ID42576 U -
TGCAAAACTCTAGAGAGACATCGAGGCCCC
>15 dna:chromosome chromosome:NCBIM37:15:1:103494974:1 72934279 ID41541 U -
TGATGAAGCAATGCAAAACTCTAGAGA
>15 dna:chromosome chromosome:NCBIM37:15:1:103494974:1 72934401 ID64179 U -
TTAGCCTTTCATGGTGGGACTCTCCTAGT
>15 dna:chromosome chromosome:NCBIM37:15:1:103494974:1 72934490 ID9944 U -
TAAGCAAACTGAATGTGATTGTGTTGTGC
>15 dna:chromosome chromosome:NCBIM37:15:1:103494974:1 72934495 ID48506 U -
TGCTTTAAGCAAACTGAATGTGATTGTGT
>15 dna:chromosome chromosome:NCBIM37:15:1:103494974:1 72934514 ID60454 U -
TGTTAAGTAAGGTGTGCCTTGCTTTAAGC
>15 dna:chromosome chromosome:NCBIM37:15:1:103494974:1 72934787 ID13433 U -
TACATGTCTGATGGTGCAGAGCTCATAAAT
>15 dna:chromosome chromosome:NCBIM37:15:1:103494974:1 72935168 ID64221 U -
TTAGTCATGCAAGTGAGTTTTTTAGAATGC
>15 dna:chromosome chromosome:NCBIM37:15:1:103494974:1 72935217 ID16324 U -
TAGAACCGCGTGTTTCTAAGGTGTGTCTTC
>15 dna:chromosome chromosome:NCBIM37:15:1:103494974:1 72935470 ID6166 U -
GTGGGTGTCTTACTAATGACAATAGTCTC
>15 dna:chromosome chromosome:NCBIM37:15:1:103494974:1 72935470 ID59927 U -
TGTGGGTGTCTTACTAATGACAATAGTCTC
>15 dna:chromosome chromosome:NCBIM37:15:1:103494974:1 72935472 ID2536 U -
CATGTGGGTGTCTTACTAATGACAATAGTC
>15 dna:chromosome chromosome:NCBIM37:15:1:103494974:1 72935473 ID44533 U -
TGCATGTGGGTGTCTTACTAATGACAATAGT
>15 dna:chromosome chromosome:NCBIM37:15:1:103494974:1 72935482 ID29145 U -
TCCGTGTATGCATGTGGGTGTCTTACTAAT
>15 dna:chromosome chromosome:NCBIM37:15:1:103494974:1 72935700 ID54998 U -
TGGGTTTTTTCTACCCCTGCTGATGGGCCTC
>15 dna:chromosome chromosome:NCBIM37:15:1:103494974:1 72935752 ID3211 U -
CGTGCGTTCCCAGAAGGAGACGAGCCTTCTCT
>15 dna:chromosome chromosome:NCBIM37:15:1:103494974:1 72935758 ID14693 U -
TACGCGTGCGTTCCCAGAAGGAGACGAGCC
>15 dna:chromosome chromosome:NCBIM37:15:1:103494974:1 72935765 ID27285 U -
TCCACATACGCGTGCGTTCCCAGAAGGAG
>15 dna:chromosome chromosome:NCBIM37:15:1:103494974:1 72935791 ID1793 U -
CAAGCATCGGGCTCGCTCCGTTCC
>15 dna:chromosome chromosome:NCBIM37:15:1:103494974:1 72935938 ID54809 U -
TGGGTGTTGTTTGCTTCTGGGCCCCAGTG
>15 dna:chromosome chromosome:NCBIM37:15:1:103494974:1 72936087 ID49628 U -
TGGAAGGTGGGTTTCATAGGATCTATGCA
>15 dna:chromosome chromosome:NCBIM37:15:1:103494974:1 72936228 ID46780 U -
TGCGCTTGCCAGTAACCTGCCGTCCTCCC
>15 dna:chromosome chromosome:NCBIM37:15:1:103494974:1 72936263 ID50314 U -
TGGACTGTGTAGCCTGTACCTCTGGAA
>15 dna:chromosome chromosome:NCBIM37:15:1:103494974:1 72936314 ID43040 U -
TGCAACTGGCTTCATGTACCAGCGATGCCC
>15 dna:chromosome chromosome:NCBIM37:15:1:103494974:1 72936315 ID43039 U -
TGCAACTGGCTTCATGTACCAGCGATGCC
>15 dna:chromosome chromosome:NCBIM37:15:1:103494974:1 72936316 ID43038 U -
TGCAACTGGCTTCATGTACCAGCGATGC
>15 dna:chromosome chromosome:NCBIM37:15:1:103494974:1 72936318 ID43037 U -
TGCAACTGGCTTCATGTACCAGCGAT
>15 dna:chromosome chromosome:NCBIM37:15:1:103494974:1 72936362 ID50447 U -
TGGAGACAGTCCACCTCTTGTGGCTTTTAG
>15 dna:chromosome chromosome:NCBIM37:15:1:103494974:1 72936441 ID17605 U -
TAGATGCTGTTTCCCTTTCGTTGACG
>15 dna:chromosome chromosome:NCBIM37:15:1:103494974:1 72936453 ID23383 U -
TATTAATGTGGTAGGTAGATGCTGTTTCC
>15 dna:chromosome chromosome:NCBIM37:15:1:103494974:1 72936483 ID9673 U -
TAAGAGAAGAATATATGTATCTGGTTTGCA
>15 dna:chromosome chromosome:NCBIM37:15:1:103494974:1 72936490 ID68251 U -
TTTAATGTAAGAGAAGAATATATGTATCTG
>15 dna:chromosome chromosome:NCBIM37:15:1:103494974:1 72936581 ID19239 U -
TAGGACTGTGACATTTATTTTCCAAAGT
>15 dna:chromosome chromosome:NCBIM37:15:1:103494974:1 72936837 ID11494 M -
TAATGTTGAGTTCTAAGGGATGCCATGC
>15 dna:chromosome chromosome:NCBIM37:15:1:103494974:1 72936934 ID33849 U -
TGAAACCGATGGGCTCCATCTAGCTGTG
>15 dna:chromosome chromosome:NCBIM37:15:1:103494974:1 72937646 ID39264 M +
TGAGCATAGTAAGCTGGCGCGGGTA
>15 dna:chromosome chromosome:NCBIM37:15:1:103494974:1 72937736 ID25535 M +
TCAGAAGAAAAACGATTGTCATCCCAAAGC
