# Supplementary material for: proTRAC - a software for probabilistic piRNA cluster detection, visualization and analysis
Source: BMC Bioinformatics. 2012 Jan 10;13:5. doi: 10.1186/1471-2105-13-5 (PMC3293768; doi:10.1186/1471-2105-13-5)
Supplement: Additional file 5 — proTRAC results folder containing a picture and a FASTA file for each detected mouse cluster. After decompression, the folder can be opened as former session in proTRAC. Alternatively, each file can be opened separately with any standard text-editor or graphic-viewer respectively. [file 1471-2105-13-5-S5.ZIP › proTRAC_results_mouse/monodirectional_clusters/Cluster_131.fas]

>5 dna:chromosome chromosome:NCBIM37:5:1:152537259:1 130627086 ID4987 M +
GCCCTGGCTGTCCTGGAACTCACTTTGTA
>5 dna:chromosome chromosome:NCBIM37:5:1:152537259:1 130627086 ID11980 M -
TACAAAGTGAGTTCCAGGACAGCCAGGGC
>5 dna:chromosome chromosome:NCBIM37:5:1:152537259:1 130627099 ID49287 M +
TGGAACTCACTTTGTAGACCAGGCTGGCCT
>5 dna:chromosome chromosome:NCBIM37:5:1:152537259:1 130627540 ID4428 U +
GAGATGTGCTGAACTTCCTGCGTTC
>5 dna:chromosome chromosome:NCBIM37:5:1:152537259:1 130628321 ID5685 U +
GGCTGATGTATACGACCTCTTGCACTGCC
>5 dna:chromosome chromosome:NCBIM37:5:1:152537259:1 130628525 ID54638 U +
TGGGTGACTCTGGGAGTCTGATCCCCACAG
>5 dna:chromosome chromosome:NCBIM37:5:1:152537259:1 130628851 ID65397 U +
TTCCCATGTGTGTCCGGCGGGATAAAGAGT
>5 dna:chromosome chromosome:NCBIM37:5:1:152537259:1 130628992 ID14650 U +
TACGATGTAGAAAGATATGTCCCATGT
>5 dna:chromosome chromosome:NCBIM37:5:1:152537259:1 130629045 ID67158 U +
TTGGAGATTAACCATAGCTGCCAAAGCCGT
>5 dna:chromosome chromosome:NCBIM37:5:1:152537259:1 130629081 ID60970 U +
TGTTGGGCCTTAGAAAAACCACATTGTT
>5 dna:chromosome chromosome:NCBIM37:5:1:152537259:1 130629081 ID60971 U +
TGTTGGGCCTTAGAAAAACCACATTGTTTAC
>5 dna:chromosome chromosome:NCBIM37:5:1:152537259:1 130629084 ID54151 U +
TGGGCCTTAGAAAAACCACATTGTTTACAG
>5 dna:chromosome chromosome:NCBIM37:5:1:152537259:1 130629084 ID54152 U +
TGGGCCTTAGAAAAACCACATTGTTTACAGCC
>5 dna:chromosome chromosome:NCBIM37:5:1:152537259:1 130629090 ID64051 U +
TTAGAAAAACCACATTGTTTACAGCCCTGC
>5 dna:chromosome chromosome:NCBIM37:5:1:152537259:1 130629091 ID15913 U +
TAGAAAAACCACATTGTTTACAGCCCTGC
>5 dna:chromosome chromosome:NCBIM37:5:1:152537259:1 130629091 ID15914 U +
TAGAAAAACCACATTGTTTACAGCCCTGCC
>5 dna:chromosome chromosome:NCBIM37:5:1:152537259:1 130629091 ID15915 U +
TAGAAAAACCACATTGTTTACAGCCCTGCCC
>5 dna:chromosome chromosome:NCBIM37:5:1:152537259:1 130629141 ID66228 U +
TTCTTTGCAGGGTTACCCTTTCACAGGGC
>5 dna:chromosome chromosome:NCBIM37:5:1:152537259:1 130629241 ID41144 U +
TGATATGTAGGATCCCTCTCAGATGTC
>5 dna:chromosome chromosome:NCBIM37:5:1:152537259:1 130629241 ID41145 U +
TGATATGTAGGATCCCTCTCAGATGTCA
>5 dna:chromosome chromosome:NCBIM37:5:1:152537259:1 130629241 ID41146 U +
TGATATGTAGGATCCCTCTCAGATGTCAA
>5 dna:chromosome chromosome:NCBIM37:5:1:152537259:1 130629241 ID41147 U +
TGATATGTAGGATCCCTCTCAGATGTCAAG
>5 dna:chromosome chromosome:NCBIM37:5:1:152537259:1 130629441 ID32240 U +
TCTGAGAGCATTGCATGTCCAGGCTGCAC
>5 dna:chromosome chromosome:NCBIM37:5:1:152537259:1 130629471 ID1560 U +
ATGGCTTCTATGTAGTCATGGGTGTCCT
>5 dna:chromosome chromosome:NCBIM37:5:1:152537259:1 130629471 ID1561 U +
ATGGCTTCTATGTAGTCATGGGTGTCCTT
>5 dna:chromosome chromosome:NCBIM37:5:1:152537259:1 130629472 ID52642 U +
TGGCTTCTATGTAGTCATGGGTGTCCTTG
>5 dna:chromosome chromosome:NCBIM37:5:1:152537259:1 130629476 ID65906 U +
TTCTATGTAGTCATGGGTGTCCTTGAATGA
>5 dna:chromosome chromosome:NCBIM37:5:1:152537259:1 130629479 ID23199 U +
TATGTAGTCATGGGTGTCCTTGAATGATA
>5 dna:chromosome chromosome:NCBIM37:5:1:152537259:1 130629481 ID57727 U +
TGTAGTCATGGGTGTCCTTGAATGATAATT
>5 dna:chromosome chromosome:NCBIM37:5:1:152537259:1 130629489 ID54752 U +
TGGGTGTCCTTGAATGATAATTTTTTTAATG
>5 dna:chromosome chromosome:NCBIM37:5:1:152537259:1 130629528 ID68820 U +
TTTTAAAAAAATGTAAGGAATTGTTAAGG
>5 dna:chromosome chromosome:NCBIM37:5:1:152537259:1 130629564 ID44938 U +
TGCCAAGCTCAGTCCTGTAGGATCAGAGT
>5 dna:chromosome chromosome:NCBIM37:5:1:152537259:1 130629633 ID39478 U +
TGAGCTAAATTCCTCTGGGCAGCTGGAGGGC
>5 dna:chromosome chromosome:NCBIM37:5:1:152537259:1 130629675 ID54202 U +
TGGGCTCTCGTGGAAACACGCAATTTTGA
>5 dna:chromosome chromosome:NCBIM37:5:1:152537259:1 130629677 ID5680 U +
GGCTCTCGTGGAAACACGCAATTTTGA
>5 dna:chromosome chromosome:NCBIM37:5:1:152537259:1 130629685 ID48847 U +
TGGAAACACGCAATTTTGAACATGTGTCTC
>5 dna:chromosome chromosome:NCBIM37:5:1:152537259:1 130629699 ID68531 U +
TTTGAACATGTGTCTCACTCTGAGTGTAA
>5 dna:chromosome chromosome:NCBIM37:5:1:152537259:1 130629701 ID34728 U +
TGAACATGTGTCTCACTCTGAGTGTAACAGA
>5 dna:chromosome chromosome:NCBIM37:5:1:152537259:1 130629884 ID25763 M +
TCAGCAAAGATGTTCCTTATTTCAACCGA
>5 dna:chromosome chromosome:NCBIM37:5:1:152537259:1 130629969 ID52160 U +
TGGCCTCATGTTAGCCGTAGTGCTAAGGGTA
>5 dna:chromosome chromosome:NCBIM37:5:1:152537259:1 130629974 ID26437 U +
TCATGTTAGCCGTAGTGCTAAGGGTAACC
>5 dna:chromosome chromosome:NCBIM37:5:1:152537259:1 130630100 ID35534 U +
TGAAGTACACTGTTCAGGATGATGC
>5 dna:chromosome chromosome:NCBIM37:5:1:152537259:1 130630921 ID34453 U +
TGAAATGCACTGTTGAATGTGGTGGCTGGG
>5 dna:chromosome chromosome:NCBIM37:5:1:152537259:1 130632955 ID67885 M -
TTGTGAGCCACCATGTGGTTGCTGG
>5 dna:chromosome chromosome:NCBIM37:5:1:152537259:1 130632980 ID2730 M +
CCATCTGTAACAAGATCTGAC
>5 dna:chromosome chromosome:NCBIM37:5:1:152537259:1 130633007 ID66074 M +
TTCTGGAGTGTCTGAAGACAGCTACAGTG
>5 dna:chromosome chromosome:NCBIM37:5:1:152537259:1 130633875 ID306 M -
AAGGCTGCTAGCAGAATACTGGCTTCC
>5 dna:chromosome chromosome:NCBIM37:5:1:152537259:1 130634121 ID49286 M -
TGGAACTCACTCTGTAGACCAGGCTGGC
>5 dna:chromosome chromosome:NCBIM37:5:1:152537259:1 130634133 ID12913 M +
TACAGAGTGAGTTCCAGGACAGCCAGGGC
>5 dna:chromosome chromosome:NCBIM37:5:1:152537259:1 130634135 ID2246 M +
CAGAGTGAGTTCCAGGACAGCCAGGGC
>5 dna:chromosome chromosome:NCBIM37:5:1:152537259:1 130635251 ID66074 M -
TTCTGGAGTGTCTGAAGACAGCTACAGTG
>5 dna:chromosome chromosome:NCBIM37:5:1:152537259:1 130635309 ID67885 M +
TTGTGAGCCACCATGTGGTTGCTGG
