# Supplementary material for: proTRAC - a software for probabilistic piRNA cluster detection, visualization and analysis
Source: BMC Bioinformatics. 2012 Jan 10;13:5. doi: 10.1186/1471-2105-13-5 (PMC3293768; doi:10.1186/1471-2105-13-5)
Supplement: Additional file 5 — proTRAC results folder containing a picture and a FASTA file for each detected mouse cluster. After decompression, the folder can be opened as former session in proTRAC. Alternatively, each file can be opened separately with any standard text-editor or graphic-viewer respectively. [file 1471-2105-13-5-S5.ZIP › proTRAC_results_mouse/monodirectional_clusters/Cluster_132.fas]

>5 dna:chromosome chromosome:NCBIM37:5:1:152537259:1 135634353 ID49286 M -
TGGAACTCACTCTGTAGACCAGGCTGGC
>5 dna:chromosome chromosome:NCBIM37:5:1:152537259:1 135636098 ID13241 U +
TACATAGTGAATTCTAAGTCCTCCTGGG
>5 dna:chromosome chromosome:NCBIM37:5:1:152537259:1 135636169 ID54257 U +
TGGGCTTCAGTTTTCTTATTTGTAAAATGG
>5 dna:chromosome chromosome:NCBIM37:5:1:152537259:1 135636189 ID57107 U +
TGTAAAATGGGGAACGATGCTCTCTGTGG
>5 dna:chromosome chromosome:NCBIM37:5:1:152537259:1 135636189 ID57108 U +
TGTAAAATGGGGAACGATGCTCTCTGTGGC
>5 dna:chromosome chromosome:NCBIM37:5:1:152537259:1 135636189 ID57109 U +
TGTAAAATGGGGAACGATGCTCTCTGTGGCC
>5 dna:chromosome chromosome:NCBIM37:5:1:152537259:1 135636189 ID57110 U +
TGTAAAATGGGGAACGATGCTCTCTGTGGCCT
>5 dna:chromosome chromosome:NCBIM37:5:1:152537259:1 135636224 ID42707 U +
TGCAAAGATGCTGTGAGGCTAGGAG
>5 dna:chromosome chromosome:NCBIM37:5:1:152537259:1 135636235 ID59234 U +
TGTGAGGCTAGGAGTGTTATAATGCTCCCA
>5 dna:chromosome chromosome:NCBIM37:5:1:152537259:1 135636269 ID50552 U +
TGGAGCATAACAGGTCTGTCCAGTGT
>5 dna:chromosome chromosome:NCBIM37:5:1:152537259:1 135636276 ID8663 U +
TAACAGGTCTGTCCAGTGTCATTACCTAC
>5 dna:chromosome chromosome:NCBIM37:5:1:152537259:1 135636294 ID26462 U +
TCATTACCTACCAGGTAAACACAGGATGCA
>5 dna:chromosome chromosome:NCBIM37:5:1:152537259:1 135636302 ID13894 U +
TACCAGGTAAACACAGGATGCAGACGGT
>5 dna:chromosome chromosome:NCBIM37:5:1:152537259:1 135636302 ID13895 U +
TACCAGGTAAACACAGGATGCAGACGGTG
>5 dna:chromosome chromosome:NCBIM37:5:1:152537259:1 135636302 ID13897 U +
TACCAGGTAAACACAGGATGCAGACGGTGT
>5 dna:chromosome chromosome:NCBIM37:5:1:152537259:1 135636309 ID7315 U +
TAAACACAGGATGCAGACGGTGTTCTGCAAGC
>5 dna:chromosome chromosome:NCBIM37:5:1:152537259:1 135636334 ID43142 U +
TGCAAGCAAACTAGGAAAAAACCACAG
>5 dna:chromosome chromosome:NCBIM37:5:1:152537259:1 135636334 ID43143 U +
TGCAAGCAAACTAGGAAAAAACCACAGC
>5 dna:chromosome chromosome:NCBIM37:5:1:152537259:1 135636345 ID18839 U +
TAGGAAAAAACCACAGCCCTTGTGAAGCC
>5 dna:chromosome chromosome:NCBIM37:5:1:152537259:1 135636345 ID18840 U +
TAGGAAAAAACCACAGCCCTTGTGAAGCCA
>5 dna:chromosome chromosome:NCBIM37:5:1:152537259:1 135636397 ID26490 U +
TCATTCATCTTGGATAAACATGGTGGTT
>5 dna:chromosome chromosome:NCBIM37:5:1:152537259:1 135636400 ID65033 U +
TTCATCTTGGATAAACATGGTGGTTTGGT
>5 dna:chromosome chromosome:NCBIM37:5:1:152537259:1 135636400 ID65034 U +
TTCATCTTGGATAAACATGGTGGTTTGGTTC
>5 dna:chromosome chromosome:NCBIM37:5:1:152537259:1 135636407 ID50748 U +
TGGATAAACATGGTGGTTTGGTTCCCGTGC
>5 dna:chromosome chromosome:NCBIM37:5:1:152537259:1 135636425 ID56591 U +
TGGTTCCCGTGCCTTGAGAAGTAATGC
>5 dna:chromosome chromosome:NCBIM37:5:1:152537259:1 135636439 ID38268 U +
TGAGAAGTAATGCCATCGCAAAAGGGTGT
>5 dna:chromosome chromosome:NCBIM37:5:1:152537259:1 135636439 ID38269 U +
TGAGAAGTAATGCCATCGCAAAAGGGTGTT
>5 dna:chromosome chromosome:NCBIM37:5:1:152537259:1 135636444 ID1299 U +
AGTAATGCCATCGCAAAAGGGTGTTCCTC
>5 dna:chromosome chromosome:NCBIM37:5:1:152537259:1 135636449 ID45550 U +
TGCCATCGCAAAAGGGTGTTCCTCTCTC
>5 dna:chromosome chromosome:NCBIM37:5:1:152537259:1 135636449 ID45551 U +
TGCCATCGCAAAAGGGTGTTCCTCTCTCA
>5 dna:chromosome chromosome:NCBIM37:5:1:152537259:1 135636511 ID65063 U +
TTCATGGGACCAGCTAGTGATGCTGGCTAAC
>5 dna:chromosome chromosome:NCBIM37:5:1:152537259:1 135636609 ID59442 U +
TGTGATGTGCTTTTTGTTCATTTACAGCTG
>5 dna:chromosome chromosome:NCBIM37:5:1:152537259:1 135636609 ID59443 U +
TGTGATGTGCTTTTTGTTCATTTACAGCTGC
>5 dna:chromosome chromosome:NCBIM37:5:1:152537259:1 135636611 ID41984 U +
TGATGTGCTTTTTGTTCATTTACAGCTG
>5 dna:chromosome chromosome:NCBIM37:5:1:152537259:1 135636611 ID41985 U +
TGATGTGCTTTTTGTTCATTTACAGCTGC
>5 dna:chromosome chromosome:NCBIM37:5:1:152537259:1 135636690 ID54292 U +
TGGGGAAAGAATGGAATCCACCCACTA
>5 dna:chromosome chromosome:NCBIM37:5:1:152537259:1 135636730 ID2306 U +
CAGCCATGTACATTTGAAGACTGCTTGGAC
>5 dna:chromosome chromosome:NCBIM37:5:1:152537259:1 135636754 ID67124 U +
TTGGACTGGTCTTTGTTGGTGAGGAA
>5 dna:chromosome chromosome:NCBIM37:5:1:152537259:1 135636793 ID19011 U +
TAGGAAGGCTTGAATCTAGCAAAAGGTTC
>5 dna:chromosome chromosome:NCBIM37:5:1:152537259:1 135636793 ID19012 U +
TAGGAAGGCTTGAATCTAGCAAAAGGTTCC
>5 dna:chromosome chromosome:NCBIM37:5:1:152537259:1 135636867 ID45154 U +
TGCCACCCTCAATGCTACAGGATGTTTATA
>5 dna:chromosome chromosome:NCBIM37:5:1:152537259:1 135636879 ID47087 U +
TGCTACAGGATGTTTATAACAAGGCACAA
>5 dna:chromosome chromosome:NCBIM37:5:1:152537259:1 135636882 ID13040 U +
TACAGGATGTTTATAACAAGGCACAACCCTG
>5 dna:chromosome chromosome:NCBIM37:5:1:152537259:1 135636884 ID2382 U +
CAGGATGTTTATAACAAGGCACAACCCTGA
>5 dna:chromosome chromosome:NCBIM37:5:1:152537259:1 135636911 ID35647 U +
TGAAGTTGACCTTGATGGCTCCCTTGTC
>5 dna:chromosome chromosome:NCBIM37:5:1:152537259:1 135636911 ID35648 U +
TGAAGTTGACCTTGATGGCTCCCTTGTCA
>5 dna:chromosome chromosome:NCBIM37:5:1:152537259:1 135636911 ID35649 U +
TGAAGTTGACCTTGATGGCTCCCTTGTCAC
>5 dna:chromosome chromosome:NCBIM37:5:1:152537259:1 135637009 ID13978 U +
TACCATCCCGGTCTTAGCCACTGTCCCGTA
>5 dna:chromosome chromosome:NCBIM37:5:1:152537259:1 135637037 ID20700 U +
TAGTATATGGATAGTACCTCTGTTTCCAAC
>5 dna:chromosome chromosome:NCBIM37:5:1:152537259:1 135637042 ID23101 U +
TATGGATAGTACCTCTGTTTCCAACC
>5 dna:chromosome chromosome:NCBIM37:5:1:152537259:1 135637087 ID65812 U +
TTCTACATAGTTTAGCCTGCTTTGGGAA
>5 dna:chromosome chromosome:NCBIM37:5:1:152537259:1 135637088 ID31369 U +
TCTACATAGTTTAGCCTGCTTTGGGAAAAC
>5 dna:chromosome chromosome:NCBIM37:5:1:152537259:1 135637107 ID68723 U +
TTTGGGAAAACAAAAATGGTATTTTGGATC
>5 dna:chromosome chromosome:NCBIM37:5:1:152537259:1 135637109 ID52700 U +
TGGGAAAACAAAAATGGTATTTTGGATC
>5 dna:chromosome chromosome:NCBIM37:5:1:152537259:1 135637109 ID52701 U +
TGGGAAAACAAAAATGGTATTTTGGATCA
>5 dna:chromosome chromosome:NCBIM37:5:1:152537259:1 135637162 ID31927 U +
TCTCTACACTTGGAATTAAACCACAAA
>5 dna:chromosome chromosome:NCBIM37:5:1:152537259:1 135637198 ID52203 U +
TGGCCTGCGTAGTGTTGTGAAATTTAGC
>5 dna:chromosome chromosome:NCBIM37:5:1:152537259:1 135637198 ID52204 U +
TGGCCTGCGTAGTGTTGTGAAATTTAGCC
>5 dna:chromosome chromosome:NCBIM37:5:1:152537259:1 135637198 ID52205 U +
TGGCCTGCGTAGTGTTGTGAAATTTAGCCA
>5 dna:chromosome chromosome:NCBIM37:5:1:152537259:1 135637198 ID52206 U +
TGGCCTGCGTAGTGTTGTGAAATTTAGCCAC
>5 dna:chromosome chromosome:NCBIM37:5:1:152537259:1 135637324 ID59726 U +
TGTGCTGCAAGCATTTTTCCTTTCTGTTGG
>5 dna:chromosome chromosome:NCBIM37:5:1:152537259:1 135637329 ID43149 U +
TGCAAGCATTTTTCCTTTCTGTTGGCAGAC
>5 dna:chromosome chromosome:NCBIM37:5:1:152537259:1 135637379 ID67705 U +
TTGTAAGTTTCACTGGAAAACAGTTGCC
>5 dna:chromosome chromosome:NCBIM37:5:1:152537259:1 135637379 ID67706 U +
TTGTAAGTTTCACTGGAAAACAGTTGCCA
>5 dna:chromosome chromosome:NCBIM37:5:1:152537259:1 135637380 ID57394 U +
TGTAAGTTTCACTGGAAAACAGTTGCCACC
>5 dna:chromosome chromosome:NCBIM37:5:1:152537259:1 135637392 ID48739 U +
TGGAAAACAGTTGCCACCTCACCAACTCC
>5 dna:chromosome chromosome:NCBIM37:5:1:152537259:1 135637422 ID28965 U +
TCCGAAGTAGCCATTTCCACCAATCCTGTC
>5 dna:chromosome chromosome:NCBIM37:5:1:152537259:1 135637474 ID30554 U +
TCCTTTTGTATGAATTGGTGCTTTCTGA
>5 dna:chromosome chromosome:NCBIM37:5:1:152537259:1 135637474 ID30555 U +
TCCTTTTGTATGAATTGGTGCTTTCTGAA
>5 dna:chromosome chromosome:NCBIM37:5:1:152537259:1 135637474 ID30556 U +
TCCTTTTGTATGAATTGGTGCTTTCTGAAG
>5 dna:chromosome chromosome:NCBIM37:5:1:152537259:1 135637480 ID57849 U +
TGTATGAATTGGTGCTTTCTGAAGCCATCT
>5 dna:chromosome chromosome:NCBIM37:5:1:152537259:1 135637482 ID22740 U +
TATGAATTGGTGCTTTCTGAAGCCATCTTGT
>5 dna:chromosome chromosome:NCBIM37:5:1:152537259:1 135637484 ID36160 U +
TGAATTGGTGCTTTCTGAAGCCATCTTGTC
>5 dna:chromosome chromosome:NCBIM37:5:1:152537259:1 135637576 ID5626 U +
GGCCCGTCACCTGGTTGTGCTATGGAAGG
>5 dna:chromosome chromosome:NCBIM37:5:1:152537259:1 135637593 ID47336 U +
TGCTATGGAAGGAAACGGTAGAGACTGCA
>5 dna:chromosome chromosome:NCBIM37:5:1:152537259:1 135637672 ID37697 U +
TGACTGATAAGCCGCAGAAGTTGCCAG
>5 dna:chromosome chromosome:NCBIM37:5:1:152537259:1 135637672 ID37698 U +
TGACTGATAAGCCGCAGAAGTTGCCAGTT
>5 dna:chromosome chromosome:NCBIM37:5:1:152537259:1 135637676 ID40739 U +
TGATAAGCCGCAGAAGTTGCCAGTTGC
>5 dna:chromosome chromosome:NCBIM37:5:1:152537259:1 135637676 ID40740 U +
TGATAAGCCGCAGAAGTTGCCAGTTGCAG
>5 dna:chromosome chromosome:NCBIM37:5:1:152537259:1 135637788 ID25963 U +
TCAGTCTCATTGGTGCTGAAGGATTCTTCC
>5 dna:chromosome chromosome:NCBIM37:5:1:152537259:1 135637824 ID65643 U +
TTCCTTTTGCAGTCCTGGGAATGGAAGCCA
>5 dna:chromosome chromosome:NCBIM37:5:1:152537259:1 135637825 ID30545 U +
TCCTTTTGCAGTCCTGGGAATGGAAGCC
>5 dna:chromosome chromosome:NCBIM37:5:1:152537259:1 135637825 ID30546 U +
TCCTTTTGCAGTCCTGGGAATGGAAGCCA
>5 dna:chromosome chromosome:NCBIM37:5:1:152537259:1 135637912 ID47160 U +
TGCTAGACGAAGACTCTCCTCAGCCACAGC
>5 dna:chromosome chromosome:NCBIM37:5:1:152537259:1 135638085 ID24678 U +
TCAATAAATGGGACTCTGACTAG
>5 dna:chromosome chromosome:NCBIM37:5:1:152537259:1 135638085 ID24679 U +
TCAATAAATGGGACTCTGACTAGAAGT
>5 dna:chromosome chromosome:NCBIM37:5:1:152537259:1 135638085 ID24680 U +
TCAATAAATGGGACTCTGACTAGAAGTA
>5 dna:chromosome chromosome:NCBIM37:5:1:152537259:1 135638085 ID24681 U +
TCAATAAATGGGACTCTGACTAGAAGTAAT
>5 dna:chromosome chromosome:NCBIM37:5:1:152537259:1 135638114 ID37154 U +
TGACCAAGCTTTTGATATACTTTGTTTTC
>5 dna:chromosome chromosome:NCBIM37:5:1:152537259:1 135638126 ID41073 U +
TGATATACTTTGTTTTCTGCACTCCG
>5 dna:chromosome chromosome:NCBIM37:5:1:152537259:1 135638126 ID41074 U +
TGATATACTTTGTTTTCTGCACTCCGCT
>5 dna:chromosome chromosome:NCBIM37:5:1:152537259:1 135638126 ID41075 U +
TGATATACTTTGTTTTCTGCACTCCGCTC
>5 dna:chromosome chromosome:NCBIM37:5:1:152537259:1 135638155 ID31574 U +
TCTATTGTGGATTCAGGTTTCTGATAAGA
>5 dna:chromosome chromosome:NCBIM37:5:1:152537259:1 135638155 ID31575 U +
TCTATTGTGGATTCAGGTTTCTGATAAGAT
>5 dna:chromosome chromosome:NCBIM37:5:1:152537259:1 135638160 ID59864 U +
TGTGGATTCAGGTTTCTGATAAGATCAGC
>5 dna:chromosome chromosome:NCBIM37:5:1:152537259:1 135638160 ID59865 U +
TGTGGATTCAGGTTTCTGATAAGATCAGCC
>5 dna:chromosome chromosome:NCBIM37:5:1:152537259:1 135638162 ID51159 U +
TGGATTCAGGTTTCTGATAAGATCAGCCATA
>5 dna:chromosome chromosome:NCBIM37:5:1:152537259:1 135638176 ID40730 U +
TGATAAGATCAGCCATATTGAAGACCATGT
>5 dna:chromosome chromosome:NCBIM37:5:1:152537259:1 135638203 ID59885 U +
TGTGGCCACACACGGATTTGGGCTTCTGA
>5 dna:chromosome chromosome:NCBIM37:5:1:152537259:1 135638229 ID37537 U +
TGACTACACAGCTGTGCCTCAGGCTT
>5 dna:chromosome chromosome:NCBIM37:5:1:152537259:1 135638233 ID12637 U +
TACACAGCTGTGCCTCAGGCTTGTGTGTGCGT
>5 dna:chromosome chromosome:NCBIM37:5:1:152537259:1 135638289 ID3659 U +
CTGGTTGTCGGAAAGCATCTGAAAATGCGTT
>5 dna:chromosome chromosome:NCBIM37:5:1:152537259:1 135638290 ID56711 U +
TGGTTGTCGGAAAGCATCTGAAAATGCGT
>5 dna:chromosome chromosome:NCBIM37:5:1:152537259:1 135638290 ID56712 U +
TGGTTGTCGGAAAGCATCTGAAAATGCGTT
>5 dna:chromosome chromosome:NCBIM37:5:1:152537259:1 135638343 ID38264 U +
TGAGAAGTAACTGGTGCCGTGGCTGC
>5 dna:chromosome chromosome:NCBIM37:5:1:152537259:1 135638343 ID38265 U +
TGAGAAGTAACTGGTGCCGTGGCTGCA
>5 dna:chromosome chromosome:NCBIM37:5:1:152537259:1 135638343 ID38266 U +
TGAGAAGTAACTGGTGCCGTGGCTGCAC
>5 dna:chromosome chromosome:NCBIM37:5:1:152537259:1 135638343 ID38267 U +
TGAGAAGTAACTGGTGCCGTGGCTGCACA
>5 dna:chromosome chromosome:NCBIM37:5:1:152537259:1 135638389 ID17866 U +
TAGCAAGAATGCTGAGCTGCTGAAGTCA
>5 dna:chromosome chromosome:NCBIM37:5:1:152537259:1 135638389 ID17867 U +
TAGCAAGAATGCTGAGCTGCTGAAGTCAGA
>5 dna:chromosome chromosome:NCBIM37:5:1:152537259:1 135638468 ID11080 U +
TAATCACAGAGGCTGCCAGAGTTCGTCTCC
>5 dna:chromosome chromosome:NCBIM37:5:1:152537259:1 135638471 ID24989 U +
TCACAGAGGCTGCCAGAGTTCGTCTC
>5 dna:chromosome chromosome:NCBIM37:5:1:152537259:1 135638505 ID49882 U +
TGGAATGGGAATAAATGTTGTTCTGTTACC
>5 dna:chromosome chromosome:NCBIM37:5:1:152537259:1 135638694 ID52638 U +
TGGCTTCCTGAGTGCTTGGTTTTAAGGC
>5 dna:chromosome chromosome:NCBIM37:5:1:152537259:1 135638758 ID39481 U +
TGAGCTAATGTTTCACTAAGTTGCTT
>5 dna:chromosome chromosome:NCBIM37:5:1:152537259:1 135638900 ID17220 U +
TAGAGCTGTTCGTGTTGCCCTAG
>5 dna:chromosome chromosome:NCBIM37:5:1:152537259:1 135638900 ID17221 U +
TAGAGCTGTTCGTGTTGCCCTAGGA
>5 dna:chromosome chromosome:NCBIM37:5:1:152537259:1 135639233 ID46731 U +
TGCGATTAAAGGCATGTGCCACCACCATTC
>5 dna:chromosome chromosome:NCBIM37:5:1:152537259:1 135639719 ID6898 U +
TAAAAGCCCATATGTGTTTACATCAGA
>5 dna:chromosome chromosome:NCBIM37:5:1:152537259:1 135640244 ID67885 M -
TTGTGAGCCACCATGTGGTTGCTGG
>5 dna:chromosome chromosome:NCBIM37:5:1:152537259:1 135640836 ID52239 M -
TGGCCTTGAACTCAGAAATCCACCTGCCTCT
>5 dna:chromosome chromosome:NCBIM37:5:1:152537259:1 135642053 ID2246 M -
CAGAGTGAGTTCCAGGACAGCCAGGGC
>5 dna:chromosome chromosome:NCBIM37:5:1:152537259:1 135642053 ID12913 M -
TACAGAGTGAGTTCCAGGACAGCCAGGGC
>5 dna:chromosome chromosome:NCBIM37:5:1:152537259:1 135642066 ID49286 M +
TGGAACTCACTCTGTAGACCAGGCTGGC
>5 dna:chromosome chromosome:NCBIM37:5:1:152537259:1 135642072 ID25333 M +
TCACTCTGTAGACCAGGCTGGCCTCGA
>5 dna:chromosome chromosome:NCBIM37:5:1:152537259:1 135642072 ID25334 M +
TCACTCTGTAGACCAGGCTGGCCTCGAA
>5 dna:chromosome chromosome:NCBIM37:5:1:152537259:1 135642072 ID25335 M +
TCACTCTGTAGACCAGGCTGGCCTCGAAC
>5 dna:chromosome chromosome:NCBIM37:5:1:152537259:1 135642090 ID52172 M +
TGGCCTCGAACTCAGAAATCCGCCTGCCTC
>5 dna:chromosome chromosome:NCBIM37:5:1:152537259:1 135642095 ID30586 M +
TCGAACTCAGAAATCCGCCTGCCTCTG
>5 dna:chromosome chromosome:NCBIM37:5:1:152537259:1 135642095 ID30587 M +
TCGAACTCAGAAATCCGCCTGCCTCTGC
>5 dna:chromosome chromosome:NCBIM37:5:1:152537259:1 135642095 ID30588 M +
TCGAACTCAGAAATCCGCCTGCCTCTGCCT
>5 dna:chromosome chromosome:NCBIM37:5:1:152537259:1 135642095 ID30589 M +
TCGAACTCAGAAATCCGCCTGCCTCTGCCTC
>5 dna:chromosome chromosome:NCBIM37:5:1:152537259:1 135642099 ID714 M +
ACTCAGAAATCCGCCTGCCTCTGCCTCC
>5 dna:chromosome chromosome:NCBIM37:5:1:152537259:1 135642134 ID53798 M +
TGGGATTAAAGGCGTGCGCCACCACGCCCA
>5 dna:chromosome chromosome:NCBIM37:5:1:152537259:1 135642134 ID53799 M +
TGGGATTAAAGGCGTGCGCCACCACGCCCAG
>5 dna:chromosome chromosome:NCBIM37:5:1:152537259:1 135643193 ID52239 M +
TGGCCTTGAACTCAGAAATCCACCTGCCTCT
>5 dna:chromosome chromosome:NCBIM37:5:1:152537259:1 135643560 ID44543 U -
TGCATGTTCACCTAAAAGGAGATCTGTGTC
