# Supplementary material for: proTRAC - a software for probabilistic piRNA cluster detection, visualization and analysis
Source: BMC Bioinformatics. 2012 Jan 10;13:5. doi: 10.1186/1471-2105-13-5 (PMC3293768; doi:10.1186/1471-2105-13-5)
Supplement: Additional file 5 — proTRAC results folder containing a picture and a FASTA file for each detected mouse cluster. After decompression, the folder can be opened as former session in proTRAC. Alternatively, each file can be opened separately with any standard text-editor or graphic-viewer respectively. [file 1471-2105-13-5-S5.ZIP › proTRAC_results_mouse/monodirectional_clusters/Cluster_134.fas]

>5 dna:chromosome chromosome:NCBIM37:5:1:152537259:1 144511836 ID2246 M -
CAGAGTGAGTTCCAGGACAGCCAGGGC
>5 dna:chromosome chromosome:NCBIM37:5:1:152537259:1 144511836 ID12913 M -
TACAGAGTGAGTTCCAGGACAGCCAGGGC
>5 dna:chromosome chromosome:NCBIM37:5:1:152537259:1 144511849 ID49286 M +
TGGAACTCACTCTGTAGACCAGGCTGGC
>5 dna:chromosome chromosome:NCBIM37:5:1:152537259:1 144511855 ID25333 M +
TCACTCTGTAGACCAGGCTGGCCTCGA
>5 dna:chromosome chromosome:NCBIM37:5:1:152537259:1 144511855 ID25334 M +
TCACTCTGTAGACCAGGCTGGCCTCGAA
>5 dna:chromosome chromosome:NCBIM37:5:1:152537259:1 144511855 ID25335 M +
TCACTCTGTAGACCAGGCTGGCCTCGAAC
>5 dna:chromosome chromosome:NCBIM37:5:1:152537259:1 144511873 ID52172 M +
TGGCCTCGAACTCAGAAATCCGCCTGCCTC
>5 dna:chromosome chromosome:NCBIM37:5:1:152537259:1 144511878 ID30586 M +
TCGAACTCAGAAATCCGCCTGCCTCTG
>5 dna:chromosome chromosome:NCBIM37:5:1:152537259:1 144519239 ID53499 U +
TGGGAGTTCAGATACAGTGATGCTTCAGA
>5 dna:chromosome chromosome:NCBIM37:5:1:152537259:1 144519251 ID13122 U +
TACAGTGATGCTTCAGAAACTGTGGACCCT
>5 dna:chromosome chromosome:NCBIM37:5:1:152537259:1 144519256 ID41801 U +
TGATGCTTCAGAAACTGTGGACCCTCGG
>5 dna:chromosome chromosome:NCBIM37:5:1:152537259:1 144519294 ID60482 U +
TGTTAATGTTGAAGGACCAGGAA
>5 dna:chromosome chromosome:NCBIM37:5:1:152537259:1 144519297 ID11491 U +
TAATGTTGAAGGACCAGGAAATATGAAT
>5 dna:chromosome chromosome:NCBIM37:5:1:152537259:1 144519297 ID11492 U +
TAATGTTGAAGGACCAGGAAATATGAATC
>5 dna:chromosome chromosome:NCBIM37:5:1:152537259:1 144519306 ID1161 U +
AGGACCAGGAAATATGAATCTAGGTA
>5 dna:chromosome chromosome:NCBIM37:5:1:152537259:1 144519306 ID1162 U +
AGGACCAGGAAATATGAATCTAGGTAGCAGC
>5 dna:chromosome chromosome:NCBIM37:5:1:152537259:1 144519318 ID22723 U +
TATGAATCTAGGTAGCAGCTGAGGCTCTA
>5 dna:chromosome chromosome:NCBIM37:5:1:152537259:1 144519345 ID18545 U +
TAGCTAAGGACCATGCAAAGCGTGTTGGA
>5 dna:chromosome chromosome:NCBIM37:5:1:152537259:1 144519345 ID18546 U +
TAGCTAAGGACCATGCAAAGCGTGTTGGAG
>5 dna:chromosome chromosome:NCBIM37:5:1:152537259:1 144519345 ID18547 U +
TAGCTAAGGACCATGCAAAGCGTGTTGGAGA
>5 dna:chromosome chromosome:NCBIM37:5:1:152537259:1 144519349 ID10242 U +
TAAGGACCATGCAAAGCGTGTTGGAGAAT
>5 dna:chromosome chromosome:NCBIM37:5:1:152537259:1 144519358 ID42727 U +
TGCAAAGCGTGTTGGAGAATGTGTTTCC
>5 dna:chromosome chromosome:NCBIM37:5:1:152537259:1 144519358 ID42728 U +
TGCAAAGCGTGTTGGAGAATGTGTTTCCA
>5 dna:chromosome chromosome:NCBIM37:5:1:152537259:1 144519358 ID42729 U +
TGCAAAGCGTGTTGGAGAATGTGTTTCCAG
>5 dna:chromosome chromosome:NCBIM37:5:1:152537259:1 144519358 ID42730 U +
TGCAAAGCGTGTTGGAGAATGTGTTTCCAGC
>5 dna:chromosome chromosome:NCBIM37:5:1:152537259:1 144519369 ID67143 U +
TTGGAGAATGTGTTTCCAGCTCACCTAAGT
>5 dna:chromosome chromosome:NCBIM37:5:1:152537259:1 144519394 ID10416 U +
TAAGTAAAAAAAAAAAGACTACCCGACCC
>5 dna:chromosome chromosome:NCBIM37:5:1:152537259:1 144519397 ID5893 U +
GTAAAAAAAAAAAGACTACCCGACCCGACC
>5 dna:chromosome chromosome:NCBIM37:5:1:152537259:1 144519434 ID65683 U +
TTCGCAGTCGAGTTGAAATCGATCTGAAAA
>5 dna:chromosome chromosome:NCBIM37:5:1:152537259:1 144519447 ID34397 U +
TGAAATCGATCTGAAAAAAAGAATTGGTGCGC
>5 dna:chromosome chromosome:NCBIM37:5:1:152537259:1 144519458 ID33331 U +
TGAAAAAAAGAATTGGTGCGCGTTA
>5 dna:chromosome chromosome:NCBIM37:5:1:152537259:1 144519458 ID33332 U +
TGAAAAAAAGAATTGGTGCGCGTTAA
>5 dna:chromosome chromosome:NCBIM37:5:1:152537259:1 144519458 ID33333 U +
TGAAAAAAAGAATTGGTGCGCGTTAATTTA
>5 dna:chromosome chromosome:NCBIM37:5:1:152537259:1 144519470 ID67540 U +
TTGGTGCGCGTTAATTTAAACAAATCTCCTA
>5 dna:chromosome chromosome:NCBIM37:5:1:152537259:1 144519485 ID63536 U +
TTAAACAAATCTCCTAAGATCCAAGGCTAC
>5 dna:chromosome chromosome:NCBIM37:5:1:152537259:1 144519486 ID7280 U +
TAAACAAATCTCCTAAGATCCAAGGCTACA
>5 dna:chromosome chromosome:NCBIM37:5:1:152537259:1 144519496 ID29310 U +
TCCTAAGATCCAAGGCTACAGGATCCGAGC
>5 dna:chromosome chromosome:NCBIM37:5:1:152537259:1 144519519 ID29010 U +
TCCGAGCTCACCAAAGATCACAACACGGG
>5 dna:chromosome chromosome:NCBIM37:5:1:152537259:1 144519519 ID29011 U +
TCCGAGCTCACCAAAGATCACAACACGGGG
>5 dna:chromosome chromosome:NCBIM37:5:1:152537259:1 144519551 ID40520 U +
TGAGTTCCCGAGAGCCTGCTGTA
>5 dna:chromosome chromosome:NCBIM37:5:1:152537259:1 144519556 ID28649 U +
TCCCGAGAGCCTGCTGTAAATACGCCAGC
>5 dna:chromosome chromosome:NCBIM37:5:1:152537259:1 144519557 ID2861 U +
CCCGAGAGCCTGCTGTAAATACGCCA
>5 dna:chromosome chromosome:NCBIM37:5:1:152537259:1 144519570 ID57213 U +
TGTAAATACGCCAGCTATTTAATCTCACTT
>5 dna:chromosome chromosome:NCBIM37:5:1:152537259:1 144519576 ID14691 U +
TACGCCAGCTATTTAATCTCACTTGGAAC
>5 dna:chromosome chromosome:NCBIM37:5:1:152537259:1 144519576 ID14692 U +
TACGCCAGCTATTTAATCTCACTTGGAACC
>5 dna:chromosome chromosome:NCBIM37:5:1:152537259:1 144519589 ID11176 U +
TAATCTCACTTGGAACCTGCAAGTTAGGTA
>5 dna:chromosome chromosome:NCBIM37:5:1:152537259:1 144519634 ID28107 U +
TCCCAAATGAAGGGCCGTGGC
>5 dna:chromosome chromosome:NCBIM37:5:1:152537259:1 144522900 ID4987 M +
GCCCTGGCTGTCCTGGAACTCACTTTGTA
>5 dna:chromosome chromosome:NCBIM37:5:1:152537259:1 144522900 ID11980 M -
TACAAAGTGAGTTCCAGGACAGCCAGGGC
>5 dna:chromosome chromosome:NCBIM37:5:1:152537259:1 144522913 ID49287 M +
TGGAACTCACTTTGTAGACCAGGCTGGCCT
>5 dna:chromosome chromosome:NCBIM37:5:1:152537259:1 144524549 ID67235 U +
TTGGATGACCTGAAACTCACATGGACAGG
>5 dna:chromosome chromosome:NCBIM37:5:1:152537259:1 144524550 ID50947 U +
TGGATGACCTGAAACTCACATGGACAGG
>5 dna:chromosome chromosome:NCBIM37:5:1:152537259:1 144524559 ID33894 U +
TGAAACTCACATGGACAGGCCTGGCTTT
>5 dna:chromosome chromosome:NCBIM37:5:1:152537259:1 144524586 ID50278 U +
TGGACTCCTGGACAGACAGACATA
>5 dna:chromosome chromosome:NCBIM37:5:1:152537259:1 144524594 ID50106 U +
TGGACAGACAGACATACTGCCTCAGCTTCC
>5 dna:chromosome chromosome:NCBIM37:5:1:152537259:1 144524631 ID53632 U +
TGGGATGATAGGCATGTGCTACCATG
>5 dna:chromosome chromosome:NCBIM37:5:1:152537259:1 144524631 ID53633 U +
TGGGATGATAGGCATGTGCTACCATGCAG
>5 dna:chromosome chromosome:NCBIM37:5:1:152537259:1 144524631 ID53634 U +
TGGGATGATAGGCATGTGCTACCATGCAGA
>5 dna:chromosome chromosome:NCBIM37:5:1:152537259:1 144524631 ID53635 U +
TGGGATGATAGGCATGTGCTACCATGCAGAG
>5 dna:chromosome chromosome:NCBIM37:5:1:152537259:1 144524631 ID53636 U +
TGGGATGATAGGCATGTGCTACCATGCAGAGC
>5 dna:chromosome chromosome:NCBIM37:5:1:152537259:1 144524636 ID40987 U +
TGATAGGCATGTGCTACCATGCAGAGC
>5 dna:chromosome chromosome:NCBIM37:5:1:152537259:1 144524639 ID19711 U +
TAGGCATGTGCTACCATGCAGAGCTCTGC
>5 dna:chromosome chromosome:NCBIM37:5:1:152537259:1 144524645 ID59695 U +
TGTGCTACCATGCAGAGCTCTGCTTTGTATT
>5 dna:chromosome chromosome:NCBIM37:5:1:152537259:1 144524646 ID6139 U +
GTGCTACCATGCAGAGCTCTGCTTTGTATTTT
>5 dna:chromosome chromosome:NCBIM37:5:1:152537259:1 144524669 ID67798 U +
TTGTATTTTGAGACAGGGTCTCACTTTGTAAC
>5 dna:chromosome chromosome:NCBIM37:5:1:152537259:1 144524707 ID40471 U +
TGAGTTACAGCAAGCCTCCTGCCCT
>5 dna:chromosome chromosome:NCBIM37:5:1:152537259:1 144524707 ID40472 U +
TGAGTTACAGCAAGCCTCCTGCCCTGGC
>5 dna:chromosome chromosome:NCBIM37:5:1:152537259:1 144524738 ID17333 U +
TAGAGTGCTGGGTTTTCAGGTGTATATAACC
>5 dna:chromosome chromosome:NCBIM37:5:1:152537259:1 144524746 ID54989 U +
TGGGTTTTCAGGTGTATATAACCACACTCA
>5 dna:chromosome chromosome:NCBIM37:5:1:152537259:1 144524773 ID26071 U +
TCAGTTTACTTTCTGTATGTTAGGATGG
>5 dna:chromosome chromosome:NCBIM37:5:1:152537259:1 144524779 ID15847 U +
TACTTTCTGTATGTTAGGATGGTTTGGT
>5 dna:chromosome chromosome:NCBIM37:5:1:152537259:1 144524779 ID15848 U +
TACTTTCTGTATGTTAGGATGGTTTGGTA
>5 dna:chromosome chromosome:NCBIM37:5:1:152537259:1 144524790 ID60568 U +
TGTTAGGATGGTTTGGTATTTCCCAA
>5 dna:chromosome chromosome:NCBIM37:5:1:152537259:1 144524790 ID60569 U +
TGTTAGGATGGTTTGGTATTTCCCAAAGT
>5 dna:chromosome chromosome:NCBIM37:5:1:152537259:1 144524793 ID19535 U +
TAGGATGGTTTGGTATTTCCCAAAGTT
>5 dna:chromosome chromosome:NCBIM37:5:1:152537259:1 144524793 ID19536 U +
TAGGATGGTTTGGTATTTCCCAAAGTTTG
>5 dna:chromosome chromosome:NCBIM37:5:1:152537259:1 144524798 ID56807 U +
TGGTTTGGTATTTCCCAAAGTTTGAAGGCT
>5 dna:chromosome chromosome:NCBIM37:5:1:152537259:1 144524841 ID47673 U +
TGCTCTTAGGGTAAGTCATTGTTTGG
>5 dna:chromosome chromosome:NCBIM37:5:1:152537259:1 144524841 ID47674 U +
TGCTCTTAGGGTAAGTCATTGTTTGGAGCC
>5 dna:chromosome chromosome:NCBIM37:5:1:152537259:1 144524841 ID47675 U +
TGCTCTTAGGGTAAGTCATTGTTTGGAGCCT
>5 dna:chromosome chromosome:NCBIM37:5:1:152537259:1 144524844 ID32873 U +
TCTTAGGGTAAGTCATTGTTTGGAGCCTCA
>5 dna:chromosome chromosome:NCBIM37:5:1:152537259:1 144524847 ID19946 U +
TAGGGTAAGTCATTGTTTGGAGCC
>5 dna:chromosome chromosome:NCBIM37:5:1:152537259:1 144524859 ID68022 U +
TTGTTTGGAGCCTCAAAACGTTCTCTACCA
>5 dna:chromosome chromosome:NCBIM37:5:1:152537259:1 144524860 ID61223 U +
TGTTTGGAGCCTCAAAACGTTCTCTACCAGG
>5 dna:chromosome chromosome:NCBIM37:5:1:152537259:1 144524863 ID67164 U +
TTGGAGCCTCAAAACGTTCTCTACCAGGG
>5 dna:chromosome chromosome:NCBIM37:5:1:152537259:1 144524863 ID67165 U +
TTGGAGCCTCAAAACGTTCTCTACCAGGGG
>5 dna:chromosome chromosome:NCBIM37:5:1:152537259:1 144524901 ID33042 U +
TCTTGAACAAACTAACCAGTCCTGAGTCTGT
>5 dna:chromosome chromosome:NCBIM37:5:1:152537259:1 144524985 ID29287 U +
TCCTAACTCACCCAGAGCCAGGTATCAGG
>5 dna:chromosome chromosome:NCBIM37:5:1:152537259:1 144524988 ID9160 U +
TAACTCACCCAGAGCCAGGTATCAGGCGAC
>5 dna:chromosome chromosome:NCBIM37:5:1:152537259:1 144525035 ID26670 U +
TCCAAACCCTCTGAACTGTTCCAGTTTGC
>5 dna:chromosome chromosome:NCBIM37:5:1:152537259:1 144525035 ID26671 U +
TCCAAACCCTCTGAACTGTTCCAGTTTGCC
>5 dna:chromosome chromosome:NCBIM37:5:1:152537259:1 144525044 ID32111 U +
TCTGAACTGTTCCAGTTTGCCATTGTTTGC
>5 dna:chromosome chromosome:NCBIM37:5:1:152537259:1 144525046 ID34977 U +
TGAACTGTTCCAGTTTGCCATTGTTTGC
>5 dna:chromosome chromosome:NCBIM37:5:1:152537259:1 144525046 ID34978 U +
TGAACTGTTCCAGTTTGCCATTGTTTGCC
>5 dna:chromosome chromosome:NCBIM37:5:1:152537259:1 144525046 ID34979 U +
TGAACTGTTCCAGTTTGCCATTGTTTGCCT
>5 dna:chromosome chromosome:NCBIM37:5:1:152537259:1 144525046 ID34980 U +
TGAACTGTTCCAGTTTGCCATTGTTTGCCTG
>5 dna:chromosome chromosome:NCBIM37:5:1:152537259:1 144525053 ID65309 U +
TTCCAGTTTGCCATTGTTTGCCTGCCCAAG
>5 dna:chromosome chromosome:NCBIM37:5:1:152537259:1 144525054 ID27794 U +
TCCAGTTTGCCATTGTTTGCCTGCC
>5 dna:chromosome chromosome:NCBIM37:5:1:152537259:1 144525170 ID32416 U +
TCTGCAACTTTCCACGTAGCCTACTGACCTT
>5 dna:chromosome chromosome:NCBIM37:5:1:152537259:1 144525172 ID43062 U +
TGCAACTTTCCACGTAGCCTACTGAC
>5 dna:chromosome chromosome:NCBIM37:5:1:152537259:1 144525172 ID43063 U +
TGCAACTTTCCACGTAGCCTACTGACC
>5 dna:chromosome chromosome:NCBIM37:5:1:152537259:1 144525172 ID43064 U +
TGCAACTTTCCACGTAGCCTACTGACCT
>5 dna:chromosome chromosome:NCBIM37:5:1:152537259:1 144525172 ID43065 U +
TGCAACTTTCCACGTAGCCTACTGACCTT
>5 dna:chromosome chromosome:NCBIM37:5:1:152537259:1 144525172 ID43066 U +
TGCAACTTTCCACGTAGCCTACTGACCTTG
>5 dna:chromosome chromosome:NCBIM37:5:1:152537259:1 144525172 ID43067 U +
TGCAACTTTCCACGTAGCCTACTGACCTTGA
>5 dna:chromosome chromosome:NCBIM37:5:1:152537259:1 144525186 ID18392 U +
TAGCCTACTGACCTTGAACTTGTGATTCTCC
>5 dna:chromosome chromosome:NCBIM37:5:1:152537259:1 144525191 ID15365 U +
TACTGACCTTGAACTTGTGATTCTCCTGC
>5 dna:chromosome chromosome:NCBIM37:5:1:152537259:1 144525194 ID37404 U +
TGACCTTGAACTTGTGATTCTCCTGCGTC
>5 dna:chromosome chromosome:NCBIM37:5:1:152537259:1 144525199 ID66340 U +
TTGAACTTGTGATTCTCCTGCGTCAG
>5 dna:chromosome chromosome:NCBIM37:5:1:152537259:1 144525200 ID35014 U +
TGAACTTGTGATTCTCCTGCGTCAGGCTCC
>5 dna:chromosome chromosome:NCBIM37:5:1:152537259:1 144525200 ID35015 U +
TGAACTTGTGATTCTCCTGCGTCAGGCTCCT
>5 dna:chromosome chromosome:NCBIM37:5:1:152537259:1 144525227 ID29969 U +
TCCTGAGTGCTGAGATTGCACGTGCACATC
>5 dna:chromosome chromosome:NCBIM37:5:1:152537259:1 144525230 ID40328 U +
TGAGTGCTGAGATTGCACGTGCACATCTGC
>5 dna:chromosome chromosome:NCBIM37:5:1:152537259:1 144525273 ID28453 U +
TCCCATCAACCTGTGTTCTACTGCATCA
>5 dna:chromosome chromosome:NCBIM37:5:1:152537259:1 144525294 ID44350 U +
TGCATCAGACAGACTTGGTGCTCACCCT
>5 dna:chromosome chromosome:NCBIM37:5:1:152537259:1 144525328 ID46112 U +
TGCCTAGCCATGGGGCACCCCCTTCTC
>5 dna:chromosome chromosome:NCBIM37:5:1:152537259:1 144525489 ID40737 U +
TGATAAGCCAAAAGTCTTAACTCACCTCA
>5 dna:chromosome chromosome:NCBIM37:5:1:152537259:1 144525489 ID40738 U +
TGATAAGCCAAAAGTCTTAACTCACCTCAAG
>5 dna:chromosome chromosome:NCBIM37:5:1:152537259:1 144525492 ID10020 U +
TAAGCCAAAAGTCTTAACTCACCTCAAGA
>5 dna:chromosome chromosome:NCBIM37:5:1:152537259:1 144525492 ID10021 U +
TAAGCCAAAAGTCTTAACTCACCTCAAGAA
>5 dna:chromosome chromosome:NCBIM37:5:1:152537259:1 144525523 ID17520 U +
TAGATGAAAGAAACTCGGAGACTATTGG
>5 dna:chromosome chromosome:NCBIM37:5:1:152537259:1 144525548 ID53118 U +
TGGGAATTCTCCTCTTTGAGTTATGATCC
>5 dna:chromosome chromosome:NCBIM37:5:1:152537259:1 144525660 ID22586 U +
TATCTGTCACACCAATAGGCCTTCTAGA
>5 dna:chromosome chromosome:NCBIM37:5:1:152537259:1 144525675 ID19764 U +
TAGGCCTTCTAGAAAAAAAGATAAGG
>5 dna:chromosome chromosome:NCBIM37:5:1:152537259:1 144525706 ID64478 U +
TTATTTAAAAAGGATACAAGGGGCCAGA
>5 dna:chromosome chromosome:NCBIM37:5:1:152537259:1 144525750 ID7537 U +
TAAACTGTGATGACTCAAGTTCTGTCCCC
>5 dna:chromosome chromosome:NCBIM37:5:1:152537259:1 144525831 ID59562 U +
TGTGCACTGAGGCTTGCACACCCTC
>5 dna:chromosome chromosome:NCBIM37:5:1:152537259:1 144525856 ID45367 U +
TGCCAGCACACAGAAAAGAACGTGATA
>5 dna:chromosome chromosome:NCBIM37:5:1:152537259:1 144525856 ID45368 U +
TGCCAGCACACAGAAAAGAACGTGATAAA
>5 dna:chromosome chromosome:NCBIM37:5:1:152537259:1 144525881 ID6666 U +
TAAAACATTCATAGAAAAGGCATTAGGACC
>5 dna:chromosome chromosome:NCBIM37:5:1:152537259:1 144525881 ID6667 U +
TAAAACATTCATAGAAAAGGCATTAGGACCGA
>5 dna:chromosome chromosome:NCBIM37:5:1:152537259:1 144525888 ID64997 U +
TTCATAGAAAAGGCATTAGGACCGAGGA
>5 dna:chromosome chromosome:NCBIM37:5:1:152537259:1 144525904 ID19174 U +
TAGGACCGAGGAACAAAAAGCAACTGCAGA
>5 dna:chromosome chromosome:NCBIM37:5:1:152537259:1 144525974 ID45260 U +
TGCCAGAACACATAAAGGCAGCCCAGG
>5 dna:chromosome chromosome:NCBIM37:5:1:152537259:1 144526147 ID49285 M +
TGGAACTCACTCCGTAGACCAGGCTGGCCTC
>5 dna:chromosome chromosome:NCBIM37:5:1:152537259:1 144526171 ID52172 M +
TGGCCTCGAACTCAGAAATCCGCCTGCCTC
>5 dna:chromosome chromosome:NCBIM37:5:1:152537259:1 144526176 ID30586 M +
TCGAACTCAGAAATCCGCCTGCCTCTG
>5 dna:chromosome chromosome:NCBIM37:5:1:152537259:1 144526176 ID30587 M +
TCGAACTCAGAAATCCGCCTGCCTCTGC
>5 dna:chromosome chromosome:NCBIM37:5:1:152537259:1 144526176 ID30588 M +
TCGAACTCAGAAATCCGCCTGCCTCTGCCT
>5 dna:chromosome chromosome:NCBIM37:5:1:152537259:1 144526176 ID30589 M +
TCGAACTCAGAAATCCGCCTGCCTCTGCCTC
>5 dna:chromosome chromosome:NCBIM37:5:1:152537259:1 144526180 ID714 M +
ACTCAGAAATCCGCCTGCCTCTGCCTCC
>5 dna:chromosome chromosome:NCBIM37:5:1:152537259:1 144526215 ID53825 M +
TGGGATTAAAGGTGTGCGCCAC
>5 dna:chromosome chromosome:NCBIM37:5:1:152537259:1 144526215 ID53826 M +
TGGGATTAAAGGTGTGCGCCACCACACCTGG
>5 dna:chromosome chromosome:NCBIM37:5:1:152537259:1 144526253 ID40204 U +
TGAGTCCTTTGTTATATCCTACATGGTTAC
>5 dna:chromosome chromosome:NCBIM37:5:1:152537259:1 144526267 ID22457 U +
TATCCTACATGGTTACATGGGACCACGAA
>5 dna:chromosome chromosome:NCBIM37:5:1:152537259:1 144526269 ID29402 U +
TCCTACATGGTTACATGGGACCACGAAAT
>5 dna:chromosome chromosome:NCBIM37:5:1:152537259:1 144526269 ID29403 U +
TCCTACATGGTTACATGGGACCACGAAATG
>5 dna:chromosome chromosome:NCBIM37:5:1:152537259:1 144526272 ID13416 U +
TACATGGTTACATGGGACCACGAAATGCA
>5 dna:chromosome chromosome:NCBIM37:5:1:152537259:1 144526272 ID13417 U +
TACATGGTTACATGGGACCACGAAATGCAA
>5 dna:chromosome chromosome:NCBIM37:5:1:152537259:1 144526312 ID35854 U +
TGAATCTGAATGTCTGCTCATTCTCATTC
>5 dna:chromosome chromosome:NCBIM37:5:1:152537259:1 144526454 ID14366 U +
TACCTGACATGGTGGATAGATGGTAG
>5 dna:chromosome chromosome:NCBIM37:5:1:152537259:1 144526454 ID14367 U +
TACCTGACATGGTGGATAGATGGTAGGCC
>5 dna:chromosome chromosome:NCBIM37:5:1:152537259:1 144526454 ID14368 U +
TACCTGACATGGTGGATAGATGGTAGGCCA
>5 dna:chromosome chromosome:NCBIM37:5:1:152537259:1 144526458 ID37018 U +
TGACATGGTGGATAGATGGTAGGCCACAGG
>5 dna:chromosome chromosome:NCBIM37:5:1:152537259:1 144526554 ID23025 U +
TATGCCAGGCTAGCTGATCCATGAACTCC
>5 dna:chromosome chromosome:NCBIM37:5:1:152537259:1 144526904 ID46365 U +
TGCCTGCCATGAATTAACTCTTCTCTGG
>5 dna:chromosome chromosome:NCBIM37:5:1:152537259:1 144526904 ID46366 U +
TGCCTGCCATGAATTAACTCTTCTCTGGG
>5 dna:chromosome chromosome:NCBIM37:5:1:152537259:1 144526908 ID45590 U +
TGCCATGAATTAACTCTTCTCTGGGTGGGA
>5 dna:chromosome chromosome:NCBIM37:5:1:152537259:1 144526943 ID4300 U +
GACTGTATCGCCATCTTCCTTGCTTCAGGTC
>5 dna:chromosome chromosome:NCBIM37:5:1:152537259:1 144527018 ID43091 U +
TGCAAGAATAGTATACACTGCAGGTGT
>5 dna:chromosome chromosome:NCBIM37:5:1:152537259:1 144527018 ID43092 U +
TGCAAGAATAGTATACACTGCAGGTGTT
>5 dna:chromosome chromosome:NCBIM37:5:1:152537259:1 144527018 ID43093 U +
TGCAAGAATAGTATACACTGCAGGTGTTG
>5 dna:chromosome chromosome:NCBIM37:5:1:152537259:1 144527018 ID43094 U +
TGCAAGAATAGTATACACTGCAGGTGTTGG
>5 dna:chromosome chromosome:NCBIM37:5:1:152537259:1 144527078 ID44922 U +
TGCCAAGCCAGGGATGTAATTAACCTC
>5 dna:chromosome chromosome:NCBIM37:5:1:152537259:1 144527078 ID44923 U +
TGCCAAGCCAGGGATGTAATTAACCTCA
>5 dna:chromosome chromosome:NCBIM37:5:1:152537259:1 144527078 ID44924 U +
TGCCAAGCCAGGGATGTAATTAACCTCAAG
>5 dna:chromosome chromosome:NCBIM37:5:1:152537259:1 144527156 ID5853 U +
GGTGAAAGGTAGTGAAGGGAAACGACCAC
>5 dna:chromosome chromosome:NCBIM37:5:1:152537259:1 144527244 ID30073 M +
TCCTGGAAGCAAAGGTTCGAGACCATTC
>5 dna:chromosome chromosome:NCBIM37:5:1:152537259:1 144527291 ID54384 M +
TGGGGTTGTAACTCAGTAGTAGTGTGCTTG
>5 dna:chromosome chromosome:NCBIM37:5:1:152537259:1 144527302 ID3421 M +
CTCAGTAGTAGTGTGCTTGCTTAACT
>5 dna:chromosome chromosome:NCBIM37:5:1:152537259:1 144527302 ID3422 M +
CTCAGTAGTAGTGTGCTTGCTTAACTTGC
>5 dna:chromosome chromosome:NCBIM37:5:1:152537259:1 144527305 ID1305 M +
AGTAGTAGTGTGCTTGCTTAACTTGCCTG
>5 dna:chromosome chromosome:NCBIM37:5:1:152537259:1 144527305 ID1306 M +
AGTAGTAGTGTGCTTGCTTAACTTGCCTGA
>5 dna:chromosome chromosome:NCBIM37:5:1:152537259:1 144527307 ID20683 M +
TAGTAGTGTGCTTGCTTAACTTGCCTGAA
>5 dna:chromosome chromosome:NCBIM37:5:1:152537259:1 144527311 ID1339 M +
AGTGTGCTTGCTTAACTTGCCTGAAG
>5 dna:chromosome chromosome:NCBIM37:5:1:152537259:1 144527311 ID1340 M +
AGTGTGCTTGCTTAACTTGCCTGAAGC
>5 dna:chromosome chromosome:NCBIM37:5:1:152537259:1 144527311 ID1341 M +
AGTGTGCTTGCTTAACTTGCCTGAAGCC
>5 dna:chromosome chromosome:NCBIM37:5:1:152537259:1 144527316 ID5273 U +
GCTTGCTTAACTTGCCTGAAGCCCTGGGT
>5 dna:chromosome chromosome:NCBIM37:5:1:152537259:1 144527364 ID57388 M +
TGTAAGTGTGGTGCCCATGCCTGT
>5 dna:chromosome chromosome:NCBIM37:5:1:152537259:1 144527364 ID57389 M +
TGTAAGTGTGGTGCCCATGCCTGTA
>5 dna:chromosome chromosome:NCBIM37:5:1:152537259:1 144527364 ID57390 M +
TGTAAGTGTGGTGCCCATGCCTGTAATGC
>5 dna:chromosome chromosome:NCBIM37:5:1:152537259:1 144527364 ID57391 M +
TGTAAGTGTGGTGCCCATGCCTGTAATGCC
>5 dna:chromosome chromosome:NCBIM37:5:1:152537259:1 144527366 ID10611 M +
TAAGTGTGGTGCCCATGCCTGTAATGCC
>5 dna:chromosome chromosome:NCBIM37:5:1:152537259:1 144527433 ID59727 M +
TGTGCTGCACTGCAAGGTCGCAAGG
>5 dna:chromosome chromosome:NCBIM37:5:1:152537259:1 144527438 ID43769 M +
TGCACTGCAAGGTCGCAAGGTCGCAA
>5 dna:chromosome chromosome:NCBIM37:5:1:152537259:1 144527438 ID43770 M +
TGCACTGCAAGGTCGCAAGGTCGCAAG
>5 dna:chromosome chromosome:NCBIM37:5:1:152537259:1 144527438 ID43771 M +
TGCACTGCAAGGTCGCAAGGTCGCAAGGT
>5 dna:chromosome chromosome:NCBIM37:5:1:152537259:1 144527438 ID43772 M +
TGCACTGCAAGGTCGCAAGGTCGCAAGGTC
>5 dna:chromosome chromosome:NCBIM37:5:1:152537259:1 144527443 ID43206 U +
TGCAAGGTCGCAAGGTCGCAAGGTCGAGG
>5 dna:chromosome chromosome:NCBIM37:5:1:152537259:1 144527443 ID43207 U +
TGCAAGGTCGCAAGGTCGCAAGGTCGAGGC
>5 dna:chromosome chromosome:NCBIM37:5:1:152537259:1 144527443 ID43208 U +
TGCAAGGTCGCAAGGTCGCAAGGTCGAGGCC
>5 dna:chromosome chromosome:NCBIM37:5:1:152537259:1 144527539 ID42706 U +
TGCAAAGAGTGCTCAGAGGGCAGTGGC
>5 dna:chromosome chromosome:NCBIM37:5:1:152537259:1 144527683 ID65990 U +
TTCTCTCTAAGCCCCCTACAGTGCCAAG
>5 dna:chromosome chromosome:NCBIM37:5:1:152537259:1 144527792 ID19788 U +
TAGGCTAGCTAGGTCAAGTGATATGGATC
>5 dna:chromosome chromosome:NCBIM37:5:1:152537259:1 144527896 ID14423 U +
TACCTGGTGGCTCTCTTTCCTTATGCTC
>5 dna:chromosome chromosome:NCBIM37:5:1:152537259:1 144527900 ID56206 U +
TGGTGGCTCTCTTTCCTTATGCTCTC
>5 dna:chromosome chromosome:NCBIM37:5:1:152537259:1 144527989 ID22701 U +
TATGAAGGGTGATTCGCTTCAGCCTGTGT
>5 dna:chromosome chromosome:NCBIM37:5:1:152537259:1 144527989 ID22702 U +
TATGAAGGGTGATTCGCTTCAGCCTGTGTT
>5 dna:chromosome chromosome:NCBIM37:5:1:152537259:1 144528443 ID29351 U +
TCCTAATAGCCAACCTATGATTGATGT
>5 dna:chromosome chromosome:NCBIM37:5:1:152537259:1 144528446 ID10936 U +
TAATAGCCAACCTATGATTGATGTAACCCT
>5 dna:chromosome chromosome:NCBIM37:5:1:152537259:1 144528460 ID42291 U +
TGATTGATGTAACCCTGATCCTTGAGTGA
>5 dna:chromosome chromosome:NCBIM37:5:1:152537259:1 144528460 ID42292 U +
TGATTGATGTAACCCTGATCCTTGAGTGACA
>5 dna:chromosome chromosome:NCBIM37:5:1:152537259:1 144529415 ID60493 U +
TGTTACACAAAGTAAACTGACTTAAGAGGC
>5 dna:chromosome chromosome:NCBIM37:5:1:152537259:1 144529484 ID24531 U +
TCAACTAGTTAACCAACAACTCAGGTCAGACC
