# Supplementary material for: proTRAC - a software for probabilistic piRNA cluster detection, visualization and analysis
Source: BMC Bioinformatics. 2012 Jan 10;13:5. doi: 10.1186/1471-2105-13-5 (PMC3293768; doi:10.1186/1471-2105-13-5)
Supplement: Additional file 5 — proTRAC results folder containing a picture and a FASTA file for each detected mouse cluster. After decompression, the folder can be opened as former session in proTRAC. Alternatively, each file can be opened separately with any standard text-editor or graphic-viewer respectively. [file 1471-2105-13-5-S5.ZIP › proTRAC_results_mouse/monodirectional_clusters/Cluster_135.fas]

>5 dna:chromosome chromosome:NCBIM37:5:1:152537259:1 150592789 ID47796 U -
TGCTGAGCTGCCTGCAGGCTGTGCCGT
>5 dna:chromosome chromosome:NCBIM37:5:1:152537259:1 150592875 ID36345 U -
TGACAAGAAACCCAGCTGCCTCGGAGACGC
>5 dna:chromosome chromosome:NCBIM37:5:1:152537259:1 150592878 ID36344 U -
TGACAAGAAACCCAGCTGCCTCGGAGA
>5 dna:chromosome chromosome:NCBIM37:5:1:152537259:1 150592951 ID51955 U -
TGGCCACATTCACTATGTCTCCTGCC
>5 dna:chromosome chromosome:NCBIM37:5:1:152537259:1 150593018 ID49228 U -
TGGAACATTTCATCCTGCGGGGAAAC
>5 dna:chromosome chromosome:NCBIM37:5:1:152537259:1 150593019 ID49227 U -
TGGAACATTTCATCCTGCGGGGAAA
>5 dna:chromosome chromosome:NCBIM37:5:1:152537259:1 150593097 ID65956 U -
TTCTCAGTATGACCATTTGTCCAAGTTAGC
>5 dna:chromosome chromosome:NCBIM37:5:1:152537259:1 150593104 ID5700 U -
GGCTTTCTCAGTATGACCATTTGTCCA
>5 dna:chromosome chromosome:NCBIM37:5:1:152537259:1 150593170 ID7647 U -
TAAAGACTTTCTATTGGCTTAAACCTATTGT
>5 dna:chromosome chromosome:NCBIM37:5:1:152537259:1 150593241 ID64568 U -
TTCAAAGCTCACCCTGTCACAGGTGCTACC
>5 dna:chromosome chromosome:NCBIM37:5:1:152537259:1 150593294 ID9308 U -
TAACTGTTCTTGTTAACTGATGTATGTCA
>5 dna:chromosome chromosome:NCBIM37:5:1:152537259:1 150593298 ID52318 U -
TGGCTAACTGTTCTTGTTAACTGATGTAT
>5 dna:chromosome chromosome:NCBIM37:5:1:152537259:1 150593299 ID32560 U -
TCTGGCTAACTGTTCTTGTTAACTGATGTA
>5 dna:chromosome chromosome:NCBIM37:5:1:152537259:1 150593366 ID24331 U -
TCAAAGTCCATGTAGTTCTGAGAAAGTCTC
>5 dna:chromosome chromosome:NCBIM37:5:1:152537259:1 150593393 ID44735 U -
TGCCAAACTAAAACAAAGGCCTAATCCATCA
>5 dna:chromosome chromosome:NCBIM37:5:1:152537259:1 150593507 ID30217 U -
TCCTTAATGGCTTACTACATGGGGTTGTA
>5 dna:chromosome chromosome:NCBIM37:5:1:152537259:1 150593767 ID35859 U -
TGAATCTGTACTGTGGATTGCCA
>5 dna:chromosome chromosome:NCBIM37:5:1:152537259:1 150593797 ID34923 U -
TGAACTCGCCTCCCATTTGCTGGAGACATC
>5 dna:chromosome chromosome:NCBIM37:5:1:152537259:1 150593801 ID12762 U -
TACACTGAACTCGCCTCCCATTTGCTGGAGA
>5 dna:chromosome chromosome:NCBIM37:5:1:152537259:1 150593849 ID7083 U -
TAAAATACTCTCACTTAAAATATGCTGC
>5 dna:chromosome chromosome:NCBIM37:5:1:152537259:1 150593870 ID41171 U -
TGATATTCTATAAGTCAGCCCTTTAAAATA
>5 dna:chromosome chromosome:NCBIM37:5:1:152537259:1 150593928 ID52202 U -
TGGCCTGCCTGTTTGTTTTAGCCATTTTT
>5 dna:chromosome chromosome:NCBIM37:5:1:152537259:1 150594033 ID31689 U -
TCTCAGAGTGTGTGAAATATTTTTCAAAG
>5 dna:chromosome chromosome:NCBIM37:5:1:152537259:1 150594080 ID42600 U -
TGCAAAATCCAGATGCTGGTGTGGGT
>5 dna:chromosome chromosome:NCBIM37:5:1:152537259:1 150594124 ID39257 U -
TGAGCATACGGATGTGATAAACCTTTATT
>5 dna:chromosome chromosome:NCBIM37:5:1:152537259:1 150594125 ID11270 U -
TAATGAGCATACGGATGTGATAAACCTTTAT
>5 dna:chromosome chromosome:NCBIM37:5:1:152537259:1 150594156 ID36393 U -
TGACAAGTCACTAGTGATGCCCAGAC
>5 dna:chromosome chromosome:NCBIM37:5:1:152537259:1 150594174 ID12034 U -
TACAAATCGGCGTGTTCTATCTTGACAAGT
>5 dna:chromosome chromosome:NCBIM37:5:1:152537259:1 150594175 ID12033 U -
TACAAATCGGCGTGTTCTATCTTGACAAG
>5 dna:chromosome chromosome:NCBIM37:5:1:152537259:1 150594186 ID66547 U -
TTGAGGCTCTACAAATCGGCGTGTTCT
>5 dna:chromosome chromosome:NCBIM37:5:1:152537259:1 150594193 ID18122 U -
TAGCAGTCACTTGAGGCTCTACAAATCGGC
>5 dna:chromosome chromosome:NCBIM37:5:1:152537259:1 150594207 ID57154 U -
TGTAAAGAAACAGATAGCAGTCACTTGAGG
>5 dna:chromosome chromosome:NCBIM37:5:1:152537259:1 150594399 ID9716 U -
TAAGAGCTGTAAGGTGTGTTGCCCAA
>5 dna:chromosome chromosome:NCBIM37:5:1:152537259:1 150594404 ID66011 U -
TTCTCTTGTAAGAGCTGTAAGGTGTGTTG
>5 dna:chromosome chromosome:NCBIM37:5:1:152537259:1 150594451 ID47487 U -
TGCTCAGCTGTGAGAACTATGAACTCCTG
>5 dna:chromosome chromosome:NCBIM37:5:1:152537259:1 150594552 ID68811 U -
TTTGTTTTTGTGATTGTGGCTTATACAGAC
>5 dna:chromosome chromosome:NCBIM37:5:1:152537259:1 150594654 ID67017 U -
TTGGAAATGAACATAAATTAAGATGTCAA
>5 dna:chromosome chromosome:NCBIM37:5:1:152537259:1 150594756 ID24640 U -
TCAAGTCTTCTTTAATTTGCTAGACATAGA
>5 dna:chromosome chromosome:NCBIM37:5:1:152537259:1 150594828 ID26089 U -
TCATAAATGAGTCTCATCCCACAGAATGC
>5 dna:chromosome chromosome:NCBIM37:5:1:152537259:1 150594895 ID32139 U -
TCTGAAGGAAACCTCGAGAGTGTCTTTGT
>5 dna:chromosome chromosome:NCBIM37:5:1:152537259:1 150594949 ID63458 U -
TTAAAAACTAGGGGAAACATTGAAG
>5 dna:chromosome chromosome:NCBIM37:5:1:152537259:1 150595049 ID59004 U -
TGTGACAGCTGCATTTGTCCATACCAGGGG
>5 dna:chromosome chromosome:NCBIM37:5:1:152537259:1 150595054 ID59003 U -
TGTGACAGCTGCATTTGTCCATACC
>5 dna:chromosome chromosome:NCBIM37:5:1:152537259:1 150595082 ID15943 U -
TAGAAAACTCCAGAATAATTGTCACCTCAC
>5 dna:chromosome chromosome:NCBIM37:5:1:152537259:1 150595140 ID59009 U -
TGTGACATCCCATAGCTAAAGGCAAGAAGT
>5 dna:chromosome chromosome:NCBIM37:5:1:152537259:1 150595154 ID51884 U -
TGGCATTTCTTTATGTGACATCCCATAGC
>5 dna:chromosome chromosome:NCBIM37:5:1:152537259:1 150595160 ID51475 U -
TGGCAATGGCATTTCTTTATGTGACATCC
>5 dna:chromosome chromosome:NCBIM37:5:1:152537259:1 150595215 ID64499 U -
TTATTTCTCAGACGTCTGGAGACTTAA
>5 dna:chromosome chromosome:NCBIM37:5:1:152537259:1 150595216 ID64498 U -
TTATTTCTCAGACGTCTGGAGACTTA
>5 dna:chromosome chromosome:NCBIM37:5:1:152537259:1 150595343 ID50679 U -
TGGAGTCTCACAAGTTTACATAATTGTAAT
>5 dna:chromosome chromosome:NCBIM37:5:1:152537259:1 150595445 ID27470 U -
TCCAGAAAAGAAGAATGAGAGCCTAGCT
>5 dna:chromosome chromosome:NCBIM37:5:1:152537259:1 150595446 ID55652 U -
TGGTCCAGAAAAGAAGAATGAGAGCCTAGC
>5 dna:chromosome chromosome:NCBIM37:5:1:152537259:1 150595447 ID55651 U -
TGGTCCAGAAAAGAAGAATGAGAGCCTAG
>5 dna:chromosome chromosome:NCBIM37:5:1:152537259:1 150595782 ID28295 U -
TCCCAGAGGATTTGTCAGCTGACGTGGG
>5 dna:chromosome chromosome:NCBIM37:5:1:152537259:1 150595785 ID56589 U -
TGGTTCCCAGAGGATTTGTCAGCTGACGT
>5 dna:chromosome chromosome:NCBIM37:5:1:152537259:1 150595835 ID33114 U -
TCTTGGTGCTTGTTGGCTCTGCTGGG
>5 dna:chromosome chromosome:NCBIM37:5:1:152537259:1 150595839 ID65409 U -
TTCCCCGTCTTGGTGCTTGTTGGCTCTGC
>5 dna:chromosome chromosome:NCBIM37:5:1:152537259:1 150595892 ID32808 U -
TCTTAAGTTATGAAGTGGGTGCCTTTGTGC
>5 dna:chromosome chromosome:NCBIM37:5:1:152537259:1 150596185 ID43548 U -
TGCACACACACATTCCCTCAGTATGGCCC
>5 dna:chromosome chromosome:NCBIM37:5:1:152537259:1 150596438 ID58163 U -
TGTCACGTGTGTGAAATCTTTTCACTTGC
>5 dna:chromosome chromosome:NCBIM37:5:1:152537259:1 150596519 ID25645 U -
TCAGAGATGTCCTCTTCCCGGTGGGAAACAC
>5 dna:chromosome chromosome:NCBIM37:5:1:152537259:1 150596522 ID25644 U -
TCAGAGATGTCCTCTTCCCGGTGGGAAA
>5 dna:chromosome chromosome:NCBIM37:5:1:152537259:1 150596590 ID18875 U -
TAGGAAACTTTGGTCAAAGACATGAATTC
>5 dna:chromosome chromosome:NCBIM37:5:1:152537259:1 150596682 ID54214 U -
TGGGCTCTTCGGATTTATTTCCCTCTGTC
>5 dna:chromosome chromosome:NCBIM37:5:1:152537259:1 150596685 ID54213 U -
TGGGCTCTTCGGATTTATTTCCCTCT
>5 dna:chromosome chromosome:NCBIM37:5:1:152537259:1 150596788 ID57430 U -
TGTAATGATCAGACTACCTTAACTGTGAC
>5 dna:chromosome chromosome:NCBIM37:5:1:152537259:1 150596822 ID16268 U -
TAGAACAACCCTTTAAAATGTGTGAGCATGC
>5 dna:chromosome chromosome:NCBIM37:5:1:152537259:1 150596823 ID16267 U -
TAGAACAACCCTTTAAAATGTGTGAGCATG
>5 dna:chromosome chromosome:NCBIM37:5:1:152537259:1 150596858 ID1074 U -
AGCGCGTGTATAGAAGATAAGAAATTGCTTC
>5 dna:chromosome chromosome:NCBIM37:5:1:152537259:1 150596858 ID5068 U -
GCGCGTGTATAGAAGATAAGAAATTGCTTC
>5 dna:chromosome chromosome:NCBIM37:5:1:152537259:1 150596859 ID1073 U -
AGCGCGTGTATAGAAGATAAGAAATTGCTT
>5 dna:chromosome chromosome:NCBIM37:5:1:152537259:1 150597083 ID42565 U -
TGCAAAAATACATAAGCACAGATGGATG
>5 dna:chromosome chromosome:NCBIM37:5:1:152537259:1 150597260 ID37871 U -
TGACTTCTACAGGAGCACATAAAGAAA
>5 dna:chromosome chromosome:NCBIM37:5:1:152537259:1 150597559 ID16912 U -
TAGACATTGTATACGTGTGTATGTGTATGT
>5 dna:chromosome chromosome:NCBIM37:5:1:152537259:1 150597600 ID51244 U -
TGGATTTGTAGTATATACGTGGTTAGAAAT
>5 dna:chromosome chromosome:NCBIM37:5:1:152537259:1 150597695 ID12155 U -
TACAACTGATCTAAATTAGATGCACTGCACC
>5 dna:chromosome chromosome:NCBIM37:5:1:152537259:1 150597698 ID12154 U -
TACAACTGATCTAAATTAGATGCACTGC
>5 dna:chromosome chromosome:NCBIM37:5:1:152537259:1 150598044 ID63578 U -
TTAAAGGATAAGAAACTTCACTCCATTGGT
>5 dna:chromosome chromosome:NCBIM37:5:1:152537259:1 150598191 ID60056 U -
TGTGTCAAGAGCAGAACAGCTGGACAC
>5 dna:chromosome chromosome:NCBIM37:5:1:152537259:1 150598673 ID16467 U -
TAGAAGCTGATATTAAATAATGAAG
>5 dna:chromosome chromosome:NCBIM37:5:1:152537259:1 150598744 ID21729 U -
TATAATGTGACAGAAAACACACAGTGTGATA
>5 dna:chromosome chromosome:NCBIM37:5:1:152537259:1 150598746 ID21728 U -
TATAATGTGACAGAAAACACACAGTGTGA
>5 dna:chromosome chromosome:NCBIM37:5:1:152537259:1 150598764 ID50654 U -
TGGAGTAAGTATTACTTTATATAATGTGAC
>5 dna:chromosome chromosome:NCBIM37:5:1:152537259:1 150598842 ID24413 U -
TCAAATGTTGGTGACAAAAACAGTCACATA
>5 dna:chromosome chromosome:NCBIM37:5:1:152537259:1 150598857 ID61118 U -
TGTTTAGTGACACAAATCAAATGTTGGTGAC
>5 dna:chromosome chromosome:NCBIM37:5:1:152537259:1 150599060 ID44429 U -
TGCATGAACCTGGTAACAACGTCCTTCTGTA
>5 dna:chromosome chromosome:NCBIM37:5:1:152537259:1 150599299 ID53088 U -
TGGGAATGGGTGCAAAGAATTCTTTGTCAGG
>5 dna:chromosome chromosome:NCBIM37:5:1:152537259:1 150599783 ID50731 U -
TGGAGTTCTGCCTAAAGTAAAAGGATTGAT
>5 dna:chromosome chromosome:NCBIM37:5:1:152537259:1 150599905 ID61297 U -
TGTTTTCTTGTTTTGTATTGTTGAGAGCCA
>5 dna:chromosome chromosome:NCBIM37:5:1:152537259:1 150599923 ID19516 U -
TAGGATGGTAAACTGCCTGTTTTCTTGTT
>5 dna:chromosome chromosome:NCBIM37:5:1:152537259:1 150599959 ID30312 U -
TCCTTCATTTATTGGGTTCACAATAGACAA
>5 dna:chromosome chromosome:NCBIM37:5:1:152537259:1 150599972 ID18817 U -
TAGCTTTGTCCCTCCTTCATTTATTGGGT
>5 dna:chromosome chromosome:NCBIM37:5:1:152537259:1 150600006 ID67621 U -
TTGGTTACCCCTCTCTCTGAGCCCTTCTG
>5 dna:chromosome chromosome:NCBIM37:5:1:152537259:1 150600051 ID3808 U -
GAAACAGGTGTTTCAAATGTGACCTT
>5 dna:chromosome chromosome:NCBIM37:5:1:152537259:1 150600051 ID12841 U -
TACAGAAACAGGTGTTTCAAATGTGACCTT
>5 dna:chromosome chromosome:NCBIM37:5:1:152537259:1 150600052 ID12840 U -
TACAGAAACAGGTGTTTCAAATGTGACCT
>5 dna:chromosome chromosome:NCBIM37:5:1:152537259:1 150600054 ID12839 U -
TACAGAAACAGGTGTTTCAAATGTGAC
>5 dna:chromosome chromosome:NCBIM37:5:1:152537259:1 150600055 ID5749 U -
GGGATTACAGAAACAGGTGTTTCAAATGTGA
>5 dna:chromosome chromosome:NCBIM37:5:1:152537259:1 150600056 ID53878 U -
TGGGATTACAGAAACAGGTGTTTCAAATGTG
>5 dna:chromosome chromosome:NCBIM37:5:1:152537259:1 150600057 ID53877 U -
TGGGATTACAGAAACAGGTGTTTCAAATGT
>5 dna:chromosome chromosome:NCBIM37:5:1:152537259:1 150600058 ID53876 U -
TGGGATTACAGAAACAGGTGTTTCAAATG
>5 dna:chromosome chromosome:NCBIM37:5:1:152537259:1 150600060 ID53875 U -
TGGGATTACAGAAACAGGTGTTTCAAA
>5 dna:chromosome chromosome:NCBIM37:5:1:152537259:1 150600098 ID3479 U -
CTCGAACTCTTGACAGGTCCTCAACCTAAGA
>5 dna:chromosome chromosome:NCBIM37:5:1:152537259:1 150600099 ID3091 U -
CGAACTCTTGACAGGTCCTCAACCTAAG
>5 dna:chromosome chromosome:NCBIM37:5:1:152537259:1 150600099 ID3478 U -
CTCGAACTCTTGACAGGTCCTCAACCTAAG
>5 dna:chromosome chromosome:NCBIM37:5:1:152537259:1 150600106 ID52178 U -
TGGCCTCGAACTCTTGACAGGTCCTCA
>5 dna:chromosome chromosome:NCBIM37:5:1:152537259:1 150600121 ID26473 U -
TCATTATATAGACCAGACTGGCCTCGAACT
>5 dna:chromosome chromosome:NCBIM37:5:1:152537259:1 150600270 ID4502 U -
GAGGATTCTAGGAAACTTGGGCTCC
>5 dna:chromosome chromosome:NCBIM37:5:1:152537259:1 150600318 ID46867 U -
TGCGTGTGTCTAGTTGTTACTTGGTTCTA
>5 dna:chromosome chromosome:NCBIM37:5:1:152537259:1 150600328 ID14324 U -
TACCTCCACTTGCGTGTGTCTAGTTGTTA
>5 dna:chromosome chromosome:NCBIM37:5:1:152537259:1 150600487 ID14216 U -
TACCGTATAGTCAGACCACTCGGGCT
>5 dna:chromosome chromosome:NCBIM37:5:1:152537259:1 150600507 ID46664 U -
TGCGAAGAAGCTTGCCAGGCATCCTACCGT
>5 dna:chromosome chromosome:NCBIM37:5:1:152537259:1 150600516 ID46663 U -
TGCGAAGAAGCTTGCCAGGCA
>5 dna:chromosome chromosome:NCBIM37:5:1:152537259:1 150600521 ID29383 U -
TCCTACACTGGTGTGCGAAGAAGCTTGCC
>5 dna:chromosome chromosome:NCBIM37:5:1:152537259:1 150600522 ID29382 U -
TCCTACACTGGTGTGCGAAGAAGCTTGC
>5 dna:chromosome chromosome:NCBIM37:5:1:152537259:1 150600558 ID3414 U -
CTCAGCAGCTTGAGGCCACACGCATT
>5 dna:chromosome chromosome:NCBIM37:5:1:152537259:1 150600695 ID38115 U -
TGAGAAATTTGCTGTGCTGAGAAATTTGC
>5 dna:chromosome chromosome:NCBIM37:5:1:152537259:1 150600760 ID57643 U -
TGTAGAAATGATACTCACTGGCGAA
>5 dna:chromosome chromosome:NCBIM37:5:1:152537259:1 150600791 ID38438 U -
TGAGACAATGAATAAAACACCTTGACCTGATT
>5 dna:chromosome chromosome:NCBIM37:5:1:152537259:1 150600795 ID38437 U -
TGAGACAATGAATAAAACACCTTGACCT
>5 dna:chromosome chromosome:NCBIM37:5:1:152537259:1 150600899 ID26623 U -
TCCAAAACAGTGTGTGAAGAGCCGGG
>5 dna:chromosome chromosome:NCBIM37:5:1:152537259:1 150601066 ID30778 U -
TCGGAGAAAATGTTTCTGTTGGAGCTAGC
>5 dna:chromosome chromosome:NCBIM37:5:1:152537259:1 150601233 ID60455 U -
TGTTAAGTCCAGTGGCTCAAATTAGCCTCT
>5 dna:chromosome chromosome:NCBIM37:5:1:152537259:1 150601283 ID14374 U -
TACCTGACTTAGCTGGAAGCTCTCTGG
>5 dna:chromosome chromosome:NCBIM37:5:1:152537259:1 150601317 ID37066 U -
TGACATTCTTTTGTCCTAAGGACTAGTGCCC
>5 dna:chromosome chromosome:NCBIM37:5:1:152537259:1 150601319 ID37065 U -
TGACATTCTTTTGTCCTAAGGACTAGTGC
>5 dna:chromosome chromosome:NCBIM37:5:1:152537259:1 150601407 ID19606 U -
TAGGATTTCTCCAGTTCGTCATAGTGTAGCC
>5 dna:chromosome chromosome:NCBIM37:5:1:152537259:1 150601411 ID47199 U -
TGCTAGGATTTCTCCAGTTCGTCATAGTGT
>5 dna:chromosome chromosome:NCBIM37:5:1:152537259:1 150601546 ID6564 U -
TAAAAATGGCAACCCAATCTTCTGAGAGGC
>5 dna:chromosome chromosome:NCBIM37:5:1:152537259:1 150601548 ID6563 U -
TAAAAATGGCAACCCAATCTTCTGAGAG
>5 dna:chromosome chromosome:NCBIM37:5:1:152537259:1 150601588 ID16282 U -
TAGAACAGATGCCTCAGTATCAACCTTAAC
>5 dna:chromosome chromosome:NCBIM37:5:1:152537259:1 150601590 ID64066 U -
TTAGAACAGATGCCTCAGTATCAACCTTA
>5 dna:chromosome chromosome:NCBIM37:5:1:152537259:1 150601593 ID25427 U -
TCACTTAGAACAGATGCCTCAGTATCAACC
>5 dna:chromosome chromosome:NCBIM37:5:1:152537259:1 150601602 ID42601 U -
TGCAAAATCTTCACTTAGAACAGATGCCTCA
>5 dna:chromosome chromosome:NCBIM37:5:1:152537259:1 150601629 ID340 U -
AATAAATTTAGTTCTAAAAAGACTAGTGCA
>5 dna:chromosome chromosome:NCBIM37:5:1:152537259:1 150601662 ID11408 U -
TAATGGGACCCATTATTTTGTATGCTAACT
>5 dna:chromosome chromosome:NCBIM37:5:1:152537259:1 150601667 ID5993 U -
GTCATAATGGGACCCATTATTTTGTATGC
>5 dna:chromosome chromosome:NCBIM37:5:1:152537259:1 150601673 ID33742 U -
TGAAAATGTCATAATGGGACCCATTATTTT
>5 dna:chromosome chromosome:NCBIM37:5:1:152537259:1 150602538 ID42871 U -
TGCAAATTTGAAGGTCACCCTACCTCC
>5 dna:chromosome chromosome:NCBIM37:5:1:152537259:1 150602699 ID38541 U -
TGAGACTCCAGCTCTGTTCC
>5 dna:chromosome chromosome:NCBIM37:5:1:152537259:1 150602797 ID50379 U -
TGGACTTTGTATAGTTGGTCCATGGAATGA
>5 dna:chromosome chromosome:NCBIM37:5:1:152537259:1 150602839 ID65675 U -
TTCGATAGCTGCCTTGGAAGGGGTCA
>5 dna:chromosome chromosome:NCBIM37:5:1:152537259:1 150602877 ID54484 U -
TGGGTAGTCCCTTGAGTGGTTATTGTT
>5 dna:chromosome chromosome:NCBIM37:5:1:152537259:1 150602884 ID3873 U -
GAAATTGGGTAGTCCCTTGAGTGGT
>5 dna:chromosome chromosome:NCBIM37:5:1:152537259:1 150602990 ID10029 U -
TAAGCCAATGTAGTGCTTCAGGGAAAGTGAT
>5 dna:chromosome chromosome:NCBIM37:5:1:152537259:1 150603019 ID58463 U -
TGTCCAGTCATTAGGACTTTGGAGTCATA
>5 dna:chromosome chromosome:NCBIM37:5:1:152537259:1 150603023 ID8205 U -
TAAATGGTGTCCAGTCATTAGGACTTTGGAGT
>5 dna:chromosome chromosome:NCBIM37:5:1:152537259:1 150603025 ID63639 U -
TTAAATGGTGTCCAGTCATTAGGACTTTGGA
>5 dna:chromosome chromosome:NCBIM37:5:1:152537259:1 150603026 ID63638 U -
TTAAATGGTGTCCAGTCATTAGGACTTTGG
>5 dna:chromosome chromosome:NCBIM37:5:1:152537259:1 150603027 ID63637 U -
TTAAATGGTGTCCAGTCATTAGGACTTTG
>5 dna:chromosome chromosome:NCBIM37:5:1:152537259:1 150603044 ID17330 U -
TAGAGTGATGGCATACTTAAATGGTGTC
>5 dna:chromosome chromosome:NCBIM37:5:1:152537259:1 150603044 ID40921 U -
TGATAGAGTGATGGCATACTTAAATGGTGTC
>5 dna:chromosome chromosome:NCBIM37:5:1:152537259:1 150603045 ID17329 U -
TAGAGTGATGGCATACTTAAATGGTGT
>5 dna:chromosome chromosome:NCBIM37:5:1:152537259:1 150603050 ID64975 U -
TTCAGTGATAGAGTGATGGCATACTTAAAT
>5 dna:chromosome chromosome:NCBIM37:5:1:152537259:1 150603053 ID23560 U -
TATTCAGTGATAGAGTGATGGCATACTTA
>5 dna:chromosome chromosome:NCBIM37:5:1:152537259:1 150603057 ID18174 U -
TAGCATATTCAGTGATAGAGTGATGGCATA
>5 dna:chromosome chromosome:NCBIM37:5:1:152537259:1 150603061 ID13230 U -
TACATAGCATATTCAGTGATAGAGTGATGG
>5 dna:chromosome chromosome:NCBIM37:5:1:152537259:1 150603068 ID60270 U -
TGTGTTACATAGCATATTCAGTGATAGA
>5 dna:chromosome chromosome:NCBIM37:5:1:152537259:1 150603083 ID13427 U -
TACATGTCAATGACACGTCTGTGTTACATAGC
>5 dna:chromosome chromosome:NCBIM37:5:1:152537259:1 150603087 ID21804 U -
TATACATGTCAATGACACGTCTGTGTTACA
>5 dna:chromosome chromosome:NCBIM37:5:1:152537259:1 150603121 ID60824 U -
TGTTCTGGTCAGGTGACATTTTATGTGACA
>5 dna:chromosome chromosome:NCBIM37:5:1:152537259:1 150603128 ID31189 U -
TCTAAAGTGTTCTGGTCAGGTGACATTTTA
>5 dna:chromosome chromosome:NCBIM37:5:1:152537259:1 150603142 ID18182 U -
TAGCATCCTTTCTAAAGTGTTCTGGT
>5 dna:chromosome chromosome:NCBIM37:5:1:152537259:1 150603189 ID11740 U -
TAATTTATTATGAAGGATGTTGTTGCAAGG
>5 dna:chromosome chromosome:NCBIM37:5:1:152537259:1 150603192 ID57498 U -
TGTAATTTATTATGAAGGATGTTGTTGCA
>5 dna:chromosome chromosome:NCBIM37:5:1:152537259:1 150603193 ID11739 U -
TAATTTATTATGAAGGATGTTGTTGC
>5 dna:chromosome chromosome:NCBIM37:5:1:152537259:1 150603193 ID57497 U -
TGTAATTTATTATGAAGGATGTTGTTGC
>5 dna:chromosome chromosome:NCBIM37:5:1:152537259:1 150603197 ID15872 U -
TACTTTGTAATTTATTATGAAGGATGTTG
>5 dna:chromosome chromosome:NCBIM37:5:1:152537259:1 150603246 ID13485 U -
TACATTGAAAGAGTAATAAAATAAATCAA
>5 dna:chromosome chromosome:NCBIM37:5:1:152537259:1 150603335 ID9105 U -
TAACTACAGCTTCAGGAGATCCAACACCC
>5 dna:chromosome chromosome:NCBIM37:5:1:152537259:1 150603335 ID57291 U -
TGTAACTACAGCTTCAGGAGATCCAACACCC
>5 dna:chromosome chromosome:NCBIM37:5:1:152537259:1 150603336 ID57290 U -
TGTAACTACAGCTTCAGGAGATCCAACACC
>5 dna:chromosome chromosome:NCBIM37:5:1:152537259:1 150603337 ID57289 U -
TGTAACTACAGCTTCAGGAGATCCAACAC
>5 dna:chromosome chromosome:NCBIM37:5:1:152537259:1 150603341 ID46437 U -
TGCCTGTAACTACAGCTTCAGGAGATCCA
>5 dna:chromosome chromosome:NCBIM37:5:1:152537259:1 150603342 ID46436 U -
TGCCTGTAACTACAGCTTCAGGAGATCC
>5 dna:chromosome chromosome:NCBIM37:5:1:152537259:1 150603395 ID65249 M -
TTCCAGAGGACTCAGGTTCAGTTCCCA
>5 dna:chromosome chromosome:NCBIM37:5:1:152537259:1 150603430 ID50476 M -
TGGAGAGATGGCTCAGTTGTTAAGAGCACT
>5 dna:chromosome chromosome:NCBIM37:5:1:152537259:1 150603498 ID10307 U -
TAAGGGATAGATAGCAATCTACCTTTCAGGG
>5 dna:chromosome chromosome:NCBIM37:5:1:152537259:1 150603544 ID46739 U -
TGCGCAAGTCACTGACTCTGTTAGGCA
>5 dna:chromosome chromosome:NCBIM37:5:1:152537259:1 150603545 ID46738 U -
TGCGCAAGTCACTGACTCTGTTAGGC
>5 dna:chromosome chromosome:NCBIM37:5:1:152537259:1 150603561 ID153 U -
AACCAAACTGTGTGACCTTGCGCAAGTC
>5 dna:chromosome chromosome:NCBIM37:5:1:152537259:1 150603564 ID7385 U -
TAAACCAAACTGTGTGACCTTGCGCAA
>5 dna:chromosome chromosome:NCBIM37:5:1:152537259:1 150603565 ID66496 U -
TTGACTAAACCAAACTGTGTGACCTTGCGCA
>5 dna:chromosome chromosome:NCBIM37:5:1:152537259:1 150603566 ID37515 U -
TGACTAAACCAAACTGTGTGACCTTGCGC
>5 dna:chromosome chromosome:NCBIM37:5:1:152537259:1 150603566 ID66495 U -
TTGACTAAACCAAACTGTGTGACCTTGCGC
>5 dna:chromosome chromosome:NCBIM37:5:1:152537259:1 150603571 ID47371 U -
TGCTATTGACTAAACCAAACTGTGTGACCT
>5 dna:chromosome chromosome:NCBIM37:5:1:152537259:1 150603572 ID47370 U -
TGCTATTGACTAAACCAAACTGTGTGACC
>5 dna:chromosome chromosome:NCBIM37:5:1:152537259:1 150603607 ID4375 U -
GAGACACAAAGACCTACCTGAGGCTGGACCT
>5 dna:chromosome chromosome:NCBIM37:5:1:152537259:1 150603674 ID58384 U -
TGTCATGCCAATACATGCTTGGGTCTTGTA
>5 dna:chromosome chromosome:NCBIM37:5:1:152537259:1 150603675 ID58383 U -
TGTCATGCCAATACATGCTTGGGTCTTGT
>5 dna:chromosome chromosome:NCBIM37:5:1:152537259:1 150603701 ID51192 U -
TGGATTGTACAAAGAGTCAAACCAAATGTGT
>5 dna:chromosome chromosome:NCBIM37:5:1:152537259:1 150603767 ID29596 U -
TCCTATGACCTGACTGAAGTTTACCATAA
>5 dna:chromosome chromosome:NCBIM37:5:1:152537259:1 150603783 ID59559 U -
TGTGCACGGGTGCTTTTCCTATGACCTGA
>5 dna:chromosome chromosome:NCBIM37:5:1:152537259:1 150604052 ID18770 U -
TAGCTTCCAAAACAAAAACAAAAAACAAC
>5 dna:chromosome chromosome:NCBIM37:5:1:152537259:1 150604140 ID43983 U -
TGCAGATTTGCCAGCATCTGGGTC
>5 dna:chromosome chromosome:NCBIM37:5:1:152537259:1 150604161 ID37153 U -
TGACCAAGATCCACATCACTGCAGACATGC
>5 dna:chromosome chromosome:NCBIM37:5:1:152537259:1 150604168 ID60882 U -
TGTTGACCAAGATCCACATCACTGCA
>5 dna:chromosome chromosome:NCBIM37:5:1:152537259:1 150604174 ID24549 U -
TCAACTTCTTTGTTGACCAAGATCCACATC
>5 dna:chromosome chromosome:NCBIM37:5:1:152537259:1 150604178 ID47419 U -
TGCTCAACTTCTTTGTTGACCAAGATCCA
>5 dna:chromosome chromosome:NCBIM37:5:1:152537259:1 150604190 ID56779 U -
TGGTTTCGGTGCTGCTCAACTTCTTTGTT
>5 dna:chromosome chromosome:NCBIM37:5:1:152537259:1 150604196 ID29128 U -
TCCGTGATGGTTTCGGTGCTGCTCAACTTC
>5 dna:chromosome chromosome:NCBIM37:5:1:152537259:1 150604197 ID22454 U -
TATCCGTGATGGTTTCGGTGCTGCTCAACTT
>5 dna:chromosome chromosome:NCBIM37:5:1:152537259:1 150604197 ID29127 U -
TCCGTGATGGTTTCGGTGCTGCTCAACTT
>5 dna:chromosome chromosome:NCBIM37:5:1:152537259:1 150604199 ID22453 U -
TATCCGTGATGGTTTCGGTGCTGCTCAAC
>5 dna:chromosome chromosome:NCBIM37:5:1:152537259:1 150604202 ID22452 U -
TATCCGTGATGGTTTCGGTGCTGCTC
>5 dna:chromosome chromosome:NCBIM37:5:1:152537259:1 150604202 ID29126 U -
TCCGTGATGGTTTCGGTGCTGCTC
>5 dna:chromosome chromosome:NCBIM37:5:1:152537259:1 150604212 ID8268 U -
TAAATTCACAACGATATCCGTGATGGTTTC
>5 dna:chromosome chromosome:NCBIM37:5:1:152537259:1 150604214 ID57235 U -
TGTAAATTCACAACGATATCCGTGATGGTT
>5 dna:chromosome chromosome:NCBIM37:5:1:152537259:1 150604218 ID58523 U -
TGTCCTGTAAATTCACAACGATATCCGTGAT
>5 dna:chromosome chromosome:NCBIM37:5:1:152537259:1 150604220 ID30157 U -
TCCTGTCCTGTAAATTCACAACGATATCCGTG
>5 dna:chromosome chromosome:NCBIM37:5:1:152537259:1 150604233 ID41994 U -
TGATGTGTCCTGTCCTGTAAATTCAC
>5 dna:chromosome chromosome:NCBIM37:5:1:152537259:1 150604237 ID10037 U -
TAAGCCATGATGTGTCCTGTCCTGTAAAT
>5 dna:chromosome chromosome:NCBIM37:5:1:152537259:1 150604241 ID8737 U -
TAACATAAGCCATGATGTGTCCTGTCCTGT
>5 dna:chromosome chromosome:NCBIM37:5:1:152537259:1 150604242 ID8736 U -
TAACATAAGCCATGATGTGTCCTGTCCTG
>5 dna:chromosome chromosome:NCBIM37:5:1:152537259:1 150604244 ID8735 U -
TAACATAAGCCATGATGTGTCCTGTCC
>5 dna:chromosome chromosome:NCBIM37:5:1:152537259:1 150604244 ID65756 U -
TTCTAACATAAGCCATGATGTGTCCTGTCC
>5 dna:chromosome chromosome:NCBIM37:5:1:152537259:1 150604249 ID16578 U -
TAGAAGTTCTAACATAAGCCATGATGTGTCC
>5 dna:chromosome chromosome:NCBIM37:5:1:152537259:1 150604250 ID16577 U -
TAGAAGTTCTAACATAAGCCATGATGTGTC
>5 dna:chromosome chromosome:NCBIM37:5:1:152537259:1 150604258 ID37825 U -
TGACTTAGAAGTTCTAACATAAGCCAT
>5 dna:chromosome chromosome:NCBIM37:5:1:152537259:1 150604264 ID35664 U -
TGAAGTTTGACTTAGAAGTTCTAACATA
>5 dna:chromosome chromosome:NCBIM37:5:1:152537259:1 150604297 ID48907 U -
TGGAAACTATTTCTGAGAATTTCTAAGAAG
>5 dna:chromosome chromosome:NCBIM37:5:1:152537259:1 150604303 ID42468 U -
TGATTTGGAAACTATTTCTGAGAATTTCT
>5 dna:chromosome chromosome:NCBIM37:5:1:152537259:1 150604355 ID37677 U -
TGACTGACATTCATCCTGCAATCCTGAGG
>5 dna:chromosome chromosome:NCBIM37:5:1:152537259:1 150604385 ID9688 U -
TAAGAGAGCAATGTCAGAATGTCCCAAGG
>5 dna:chromosome chromosome:NCBIM37:5:1:152537259:1 150604431 ID57978 U -
TGTCAAAAACACGAAGTTTTCTGTC
>5 dna:chromosome chromosome:NCBIM37:5:1:152537259:1 150604464 ID10987 U -
TAATATAGACTTCGCCGCTACACACCTCC
>5 dna:chromosome chromosome:NCBIM37:5:1:152537259:1 150604524 ID26954 U -
TCCAAGCTGTCTTTATCAATCCCCACTGAA
>5 dna:chromosome chromosome:NCBIM37:5:1:152537259:1 150604645 ID6593 U -
TAAAACAAAAACCTTCTTATATTTCTGTGTTT
>5 dna:chromosome chromosome:NCBIM37:5:1:152537259:1 150604736 ID51262 U -
TGGCAAAAGCACACCCCTGCTAG
>5 dna:chromosome chromosome:NCBIM37:5:1:152537259:1 150604737 ID51261 U -
TGGCAAAAGCACACCCCTGCTA
>5 dna:chromosome chromosome:NCBIM37:5:1:152537259:1 150604767 ID8208 U -
TAAATGTAACACATTTGCAGAAACCACGCA
>5 dna:chromosome chromosome:NCBIM37:5:1:152537259:1 150604768 ID8207 U -
TAAATGTAACACATTTGCAGAAACCACGC
>5 dna:chromosome chromosome:NCBIM37:5:1:152537259:1 150604772 ID350 U -
AATCCTAAATGTAACACATTTGCAGAAACC
>5 dna:chromosome chromosome:NCBIM37:5:1:152537259:1 150604775 ID2204 U -
CAGAATCCTAAATGTAACACATTTGCAGAA
>5 dna:chromosome chromosome:NCBIM37:5:1:152537259:1 150604789 ID32230 U -
TCTGAGAAGTCCCCAGAATCCTAAATGTA
>5 dna:chromosome chromosome:NCBIM37:5:1:152537259:1 150604816 ID22292 U -
TATCAGGGCTCTCGAATTTATCCATCCTC
>5 dna:chromosome chromosome:NCBIM37:5:1:152537259:1 150604881 ID15743 U -
TACTTGACAGACCGCAGCAAACCGCAACC
>5 dna:chromosome chromosome:NCBIM37:5:1:152537259:1 150604882 ID15742 U -
TACTTGACAGACCGCAGCAAACCGCAAC
>5 dna:chromosome chromosome:NCBIM37:5:1:152537259:1 150604891 ID46737 U -
TGCGCAAGAATACTTGACAGACCGCAGCA
>5 dna:chromosome chromosome:NCBIM37:5:1:152537259:1 150604893 ID66908 U -
TTGCGCAAGAATACTTGACAGACCGCAG
>5 dna:chromosome chromosome:NCBIM37:5:1:152537259:1 150604931 ID45740 U -
TGCCATTGGGATATCTAATTTCTTCTTTTA
>5 dna:chromosome chromosome:NCBIM37:5:1:152537259:1 150604934 ID2104 U -
CACTGCCATTGGGATATCTAATTTCTTCTT
>5 dna:chromosome chromosome:NCBIM37:5:1:152537259:1 150604936 ID25374 U -
TCACTGCCATTGGGATATCTAATTTCTTC
>5 dna:chromosome chromosome:NCBIM37:5:1:152537259:1 150604936 ID64850 U -
TTCACTGCCATTGGGATATCTAATTTCTTC
>5 dna:chromosome chromosome:NCBIM37:5:1:152537259:1 150604991 ID64106 U -
TTAGACTACTTCCTGTTGACTAGGGGTACC
>5 dna:chromosome chromosome:NCBIM37:5:1:152537259:1 150604993 ID889 U -
AGACTACTTCCTGTTGACTAGGGGTA
>5 dna:chromosome chromosome:NCBIM37:5:1:152537259:1 150604996 ID64105 M -
TTAGACTACTTCCTGTTGACTAGGG
>5 dna:chromosome chromosome:NCBIM37:5:1:152537259:1 150605003 ID5548 U -
GGCACTATCATTAGACTACTTCCTGTTG
>5 dna:chromosome chromosome:NCBIM37:5:1:152537259:1 150605150 ID22784 U -
TATGACTTGACTTTTGGCTACTTGGG
>5 dna:chromosome chromosome:NCBIM37:5:1:152537259:1 150605151 ID14286 U -
TACCTATGACTTGACTTTTGGCTACTTGG
>5 dna:chromosome chromosome:NCBIM37:5:1:152537259:1 150605154 ID56501 U -
TGGTTACCTATGACTTGACTTTTGGCTACT
>5 dna:chromosome chromosome:NCBIM37:5:1:152537259:1 150605155 ID56500 U -
TGGTTACCTATGACTTGACTTTTGGCTAC
>5 dna:chromosome chromosome:NCBIM37:5:1:152537259:1 150605179 ID7461 U -
TAAACGTTGAGTCTTGCCAGGGGAAATGGTT
>5 dna:chromosome chromosome:NCBIM37:5:1:152537259:1 150605180 ID3303 U -
CTAAACGTTGAGTCTTGCCAGGGGAAATGGT
>5 dna:chromosome chromosome:NCBIM37:5:1:152537259:1 150605220 ID565 U -
ACCATTATGAACGGCGATGCCTGCCACTAG
>5 dna:chromosome chromosome:NCBIM37:5:1:152537259:1 150605221 ID564 U -
ACCATTATGAACGGCGATGCCTGCCACTA
>5 dna:chromosome chromosome:NCBIM37:5:1:152537259:1 150605226 ID4542 U -
GAGTACCATTATGAACGGCGATGCCTGC
>5 dna:chromosome chromosome:NCBIM37:5:1:152537259:1 150605226 ID17304 U -
TAGAGTACCATTATGAACGGCGATGCCTGC
>5 dna:chromosome chromosome:NCBIM37:5:1:152537259:1 150605227 ID17303 U -
TAGAGTACCATTATGAACGGCGATGCCTG
>5 dna:chromosome chromosome:NCBIM37:5:1:152537259:1 150605228 ID17302 U -
TAGAGTACCATTATGAACGGCGATGCCT
>5 dna:chromosome chromosome:NCBIM37:5:1:152537259:1 150605260 ID6793 U -
TAAAAGAAAAATTGGCTGTCTAGTGTGGGC
>5 dna:chromosome chromosome:NCBIM37:5:1:152537259:1 150605261 ID6792 U -
TAAAAGAAAAATTGGCTGTCTAGTGTGGG
>5 dna:chromosome chromosome:NCBIM37:5:1:152537259:1 150605262 ID63496 U -
TTAAAAGAAAAATTGGCTGTCTAGTGTGG
>5 dna:chromosome chromosome:NCBIM37:5:1:152537259:1 150605264 ID6791 U -
TAAAAGAAAAATTGGCTGTCTAGTGT
>5 dna:chromosome chromosome:NCBIM37:5:1:152537259:1 150605307 ID60002 U -
TGTGTACAGCCCTGCTTCATAAGTGG
>5 dna:chromosome chromosome:NCBIM37:5:1:152537259:1 150605362 ID24088 U -
TCAAAAAAGAACCTCCCACTATGGTCTGC
>5 dna:chromosome chromosome:NCBIM37:5:1:152537259:1 150605414 ID3987 U -
GAAGCAATGTGTCTATGTTACAAAATTCCA
>5 dna:chromosome chromosome:NCBIM37:5:1:152537259:1 150605415 ID842 U -
AGAAGCAATGTGTCTATGTTACAAAATTCC
>5 dna:chromosome chromosome:NCBIM37:5:1:152537259:1 150605419 ID44872 U -
TGCCAAGAAGCAATGTGTCTATGTTACAAAA
>5 dna:chromosome chromosome:NCBIM37:5:1:152537259:1 150605420 ID44871 U -
TGCCAAGAAGCAATGTGTCTATGTTACAAA
>5 dna:chromosome chromosome:NCBIM37:5:1:152537259:1 150605421 ID44870 U -
TGCCAAGAAGCAATGTGTCTATGTTACAA
>5 dna:chromosome chromosome:NCBIM37:5:1:152537259:1 150605439 ID21232 U -
TAGTTCAAATACAGAGCACTTGCCAAGAAGC
>5 dna:chromosome chromosome:NCBIM37:5:1:152537259:1 150605442 ID21231 U -
TAGTTCAAATACAGAGCACTTGCCAAGA
>5 dna:chromosome chromosome:NCBIM37:5:1:152537259:1 150605443 ID21230 U -
TAGTTCAAATACAGAGCACTTGCCAAG
>5 dna:chromosome chromosome:NCBIM37:5:1:152537259:1 150605443 ID21942 U -
TATAGTTCAAATACAGAGCACTTGCCAAG
>5 dna:chromosome chromosome:NCBIM37:5:1:152537259:1 150605445 ID1319 U -
AGTCTATAGTTCAAATACAGAGCACTTGCCA
>5 dna:chromosome chromosome:NCBIM37:5:1:152537259:1 150605445 ID21941 U -
TATAGTTCAAATACAGAGCACTTGCCA
>5 dna:chromosome chromosome:NCBIM37:5:1:152537259:1 150605450 ID40215 U -
TGAGTCTATAGTTCAAATACAGAGCACT
>5 dna:chromosome chromosome:NCBIM37:5:1:152537259:1 150605451 ID40214 U -
TGAGTCTATAGTTCAAATACAGAGCAC
>5 dna:chromosome chromosome:NCBIM37:5:1:152537259:1 150605504 ID60942 U -
TGTTGCTTCATACCAAGCCAGTGGAT
>5 dna:chromosome chromosome:NCBIM37:5:1:152537259:1 150605511 ID5842 U -
GGTCAAGTTGTTGCTTCATACCAAGCC
>5 dna:chromosome chromosome:NCBIM37:5:1:152537259:1 150605512 ID25032 U -
TCACAGGTCAAGTTGTTGCTTCATACCAAGC
>5 dna:chromosome chromosome:NCBIM37:5:1:152537259:1 150605513 ID25031 U -
TCACAGGTCAAGTTGTTGCTTCATACCAAG
>5 dna:chromosome chromosome:NCBIM37:5:1:152537259:1 150605514 ID25030 U -
TCACAGGTCAAGTTGTTGCTTCATACCAA
>5 dna:chromosome chromosome:NCBIM37:5:1:152537259:1 150605515 ID22216 U -
TATCACAGGTCAAGTTGTTGCTTCATACCA
>5 dna:chromosome chromosome:NCBIM37:5:1:152537259:1 150605516 ID22215 U -
TATCACAGGTCAAGTTGTTGCTTCATACC
>5 dna:chromosome chromosome:NCBIM37:5:1:152537259:1 150605516 ID25029 U -
TCACAGGTCAAGTTGTTGCTTCATACC
>5 dna:chromosome chromosome:NCBIM37:5:1:152537259:1 150605517 ID22214 U -
TATCACAGGTCAAGTTGTTGCTTCATAC
>5 dna:chromosome chromosome:NCBIM37:5:1:152537259:1 150605517 ID25028 U -
TCACAGGTCAAGTTGTTGCTTCATAC
>5 dna:chromosome chromosome:NCBIM37:5:1:152537259:1 150605518 ID25027 U -
TCACAGGTCAAGTTGTTGCTTCATA
>5 dna:chromosome chromosome:NCBIM37:5:1:152537259:1 150605520 ID39495 U -
TGAGCTATCACAGGTCAAGTTGTTGCTTCA
>5 dna:chromosome chromosome:NCBIM37:5:1:152537259:1 150605557 ID2984 U -
CCTCAGAGAAAACAAGGGATGTTTAAGGGG
>5 dna:chromosome chromosome:NCBIM37:5:1:152537259:1 150605558 ID2983 U -
CCTCAGAGAAAACAAGGGATGTTTAAGGG
>5 dna:chromosome chromosome:NCBIM37:5:1:152537259:1 150605559 ID620 U -
ACCTCAGAGAAAACAAGGGATGTTTAAGG
>5 dna:chromosome chromosome:NCBIM37:5:1:152537259:1 150605560 ID619 U -
ACCTCAGAGAAAACAAGGGATGTTTAAG
>5 dna:chromosome chromosome:NCBIM37:5:1:152537259:1 150605560 ID2982 U -
CCTCAGAGAAAACAAGGGATGTTTAAG
>5 dna:chromosome chromosome:NCBIM37:5:1:152537259:1 150605561 ID2981 U -
CCTCAGAGAAAACAAGGGATGTTTAA
>5 dna:chromosome chromosome:NCBIM37:5:1:152537259:1 150605562 ID4241 U -
GACCTCAGAGAAAACAAGGGATGTTTA
>5 dna:chromosome chromosome:NCBIM37:5:1:152537259:1 150605565 ID8654 U -
TAACAGGGACCTCAGAGAAAACAAGGGATGT
>5 dna:chromosome chromosome:NCBIM37:5:1:152537259:1 150605568 ID8653 U -
TAACAGGGACCTCAGAGAAAACAAGGGA
>5 dna:chromosome chromosome:NCBIM37:5:1:152537259:1 150605586 ID39195 U -
TGAGCACAGATAGACCTAACAGGGAC
>5 dna:chromosome chromosome:NCBIM37:5:1:152537259:1 150605634 ID55104 U -
TGGTAACGGGGATATCCTGTCCAAGCCA
>5 dna:chromosome chromosome:NCBIM37:5:1:152537259:1 150605657 ID15713 U -
TACTTCGGGTCATTTTCCCTGACTTTGGTA
>5 dna:chromosome chromosome:NCBIM37:5:1:152537259:1 150605662 ID15712 U -
TACTTCGGGTCATTTTCCCTGACTT
>5 dna:chromosome chromosome:NCBIM37:5:1:152537259:1 150605710 ID49324 U -
TGGAACTTCACAAGCAACAGGCAGGCACC
>5 dna:chromosome chromosome:NCBIM37:5:1:152537259:1 150605721 ID39229 U -
TGAGCAGAATGGAACTTCACAAGCAAC
>5 dna:chromosome chromosome:NCBIM37:5:1:152537259:1 150605722 ID39228 U -
TGAGCAGAATGGAACTTCACAAGCAA
>5 dna:chromosome chromosome:NCBIM37:5:1:152537259:1 150605787 ID42721 U -
TGCAAAGCCATCTCTGCAGTAATGCTGGA
>5 dna:chromosome chromosome:NCBIM37:5:1:152537259:1 150605788 ID42720 U -
TGCAAAGCCATCTCTGCAGTAATGCTGG
>5 dna:chromosome chromosome:NCBIM37:5:1:152537259:1 150605789 ID42719 U -
TGCAAAGCCATCTCTGCAGTAATGCTG
>5 dna:chromosome chromosome:NCBIM37:5:1:152537259:1 150605804 ID67718 U -
TTGTACCAATGTGCCTCTGCAAAGCCATC
>5 dna:chromosome chromosome:NCBIM37:5:1:152537259:1 150605806 ID23770 U -
TATTGTACCAATGTGCCTCTGCAAAGCCA
>5 dna:chromosome chromosome:NCBIM37:5:1:152537259:1 150605810 ID23901 U -
TATTTATTGTACCAATGTGCCTCTGCAAA
>5 dna:chromosome chromosome:NCBIM37:5:1:152537259:1 150605811 ID55518 U -
TGGTATTTATTGTACCAATGTGCCTCTGCAA
>5 dna:chromosome chromosome:NCBIM37:5:1:152537259:1 150605812 ID55517 U -
TGGTATTTATTGTACCAATGTGCCTCTGCA
>5 dna:chromosome chromosome:NCBIM37:5:1:152537259:1 150605813 ID55516 U -
TGGTATTTATTGTACCAATGTGCCTCTGC
>5 dna:chromosome chromosome:NCBIM37:5:1:152537259:1 150605902 ID50188 U -
TGGACCCAGAAGGCACTTGTCAGTCA
>5 dna:chromosome chromosome:NCBIM37:5:1:152537259:1 150605992 ID44499 U -
TGCATGGCACGTGCCTTAGAGGGTGAAGG
>5 dna:chromosome chromosome:NCBIM37:5:1:152537259:1 150605999 ID9211 U -
TAACTGAACTGCATGGCACGTGCCTTAGAGG
>5 dna:chromosome chromosome:NCBIM37:5:1:152537259:1 150606000 ID9210 U -
TAACTGAACTGCATGGCACGTGCCTTAGAG
>5 dna:chromosome chromosome:NCBIM37:5:1:152537259:1 150606001 ID209 U -
AACTGAACTGCATGGCACGTGCCTTAGA
>5 dna:chromosome chromosome:NCBIM37:5:1:152537259:1 150606003 ID9209 U -
TAACTGAACTGCATGGCACGTGCCTTA
>5 dna:chromosome chromosome:NCBIM37:5:1:152537259:1 150606012 ID18094 U -
TAGCAGGGAATTTAACTGAACTGCATGGCA
>5 dna:chromosome chromosome:NCBIM37:5:1:152537259:1 150606013 ID18093 U -
TAGCAGGGAATTTAACTGAACTGCATGGC
>5 dna:chromosome chromosome:NCBIM37:5:1:152537259:1 150606038 ID871 U -
AGACAAGCAGTCATGGGTCCTACCATAGC
>5 dna:chromosome chromosome:NCBIM37:5:1:152537259:1 150606048 ID5077 U -
GCGTCCGGAGAAGACAAGCAGTCATGGGTC
>5 dna:chromosome chromosome:NCBIM37:5:1:152537259:1 150606054 ID46838 U -
TGCGTCCGGAGAAGACAAGCAGTCA
>5 dna:chromosome chromosome:NCBIM37:5:1:152537259:1 150606055 ID30676 U -
TCGAGTGCGTCCGGAGAAGACAAGCAGTC
>5 dna:chromosome chromosome:NCBIM37:5:1:152537259:1 150606059 ID31961 U -
TCTCTCGAGTGCGTCCGGAGAAGACAAGC
>5 dna:chromosome chromosome:NCBIM37:5:1:152537259:1 150606062 ID31960 U -
TCTCTCGAGTGCGTCCGGAGAAGACA
>5 dna:chromosome chromosome:NCBIM37:5:1:152537259:1 150606062 ID31965 U -
TCTCTCTCGAGTGCGTCCGGAGAAGACA
>5 dna:chromosome chromosome:NCBIM37:5:1:152537259:1 150606063 ID31964 U -
TCTCTCTCGAGTGCGTCCGGAGAAGAC
>5 dna:chromosome chromosome:NCBIM37:5:1:152537259:1 150606093 ID3979 U -
GAAGATGACCGGGAAAGCTCACACACA
>5 dna:chromosome chromosome:NCBIM37:5:1:152537259:1 150606120 ID15369 U -
TACTGAGAAAAACCTTTTTTATCCAAGAGA
>5 dna:chromosome chromosome:NCBIM37:5:1:152537259:1 150606121 ID15368 U -
TACTGAGAAAAACCTTTTTTATCCAAGAG
>5 dna:chromosome chromosome:NCBIM37:5:1:152537259:1 150606125 ID17511 U -
TAGATCTACTGAGAAAAACCTTTTTTATCCA
>5 dna:chromosome chromosome:NCBIM37:5:1:152537259:1 150606143 ID41374 U -
TGATCGTCTGTGAAGATGCTAGATCTACTGAG
>5 dna:chromosome chromosome:NCBIM37:5:1:152537259:1 150606144 ID41373 U -
TGATCGTCTGTGAAGATGCTAGATCTACTGA
>5 dna:chromosome chromosome:NCBIM37:5:1:152537259:1 150606164 ID7901 U -
TAAAGTCATGCCTTCTTCTGATCGTCTGT
>5 dna:chromosome chromosome:NCBIM37:5:1:152537259:1 150606167 ID2869 U -
CCCTAAAGTCATGCCTTCTTCTGATCGTC
>5 dna:chromosome chromosome:NCBIM37:5:1:152537259:1 150606213 ID232 U -
AAGAAGACACTGTTACACAGTGAGGCTCTTC
>5 dna:chromosome chromosome:NCBIM37:5:1:152537259:1 150606216 ID43085 U -
TGCAAGAAGACACTGTTACACAGTGAGGCTC
>5 dna:chromosome chromosome:NCBIM37:5:1:152537259:1 150606301 ID40531 U -
TGAGTTCTTATGATGGGATAATAGCGGAGG
>5 dna:chromosome chromosome:NCBIM37:5:1:152537259:1 150606304 ID32324 U -
TCTGAGTTCTTATGATGGGATAATAGCGG
>5 dna:chromosome chromosome:NCBIM37:5:1:152537259:1 150606304 ID40530 U -
TGAGTTCTTATGATGGGATAATAGCGG
>5 dna:chromosome chromosome:NCBIM37:5:1:152537259:1 150606309 ID64985 U -
TTCAGTTCTGAGTTCTTATGATGGGATAAT
>5 dna:chromosome chromosome:NCBIM37:5:1:152537259:1 150606310 ID26048 U -
TCAGTTCTGAGTTCTTATGATGGGATAA
>5 dna:chromosome chromosome:NCBIM37:5:1:152537259:1 150606311 ID32968 U -
TCTTCAGTTCTGAGTTCTTATGATGGGATA
>5 dna:chromosome chromosome:NCBIM37:5:1:152537259:1 150606312 ID32967 U -
TCTTCAGTTCTGAGTTCTTATGATGGGAT
>5 dna:chromosome chromosome:NCBIM37:5:1:152537259:1 150606318 ID46157 U -
TGCCTATCTTCAGTTCTGAGTTCTTATGA
>5 dna:chromosome chromosome:NCBIM37:5:1:152537259:1 150606409 ID67042 U -
TTGGAAGTCGTGAGTTTGGATGTGGGGA
>5 dna:chromosome chromosome:NCBIM37:5:1:152537259:1 150606505 ID15153 U -
TACTCACAGTTAGATGCAGTATGGAGACTA
>5 dna:chromosome chromosome:NCBIM37:5:1:152537259:1 150606596 ID18518 U -
TAGCGCACATAAATGTCTATTTAGCCACATG
>5 dna:chromosome chromosome:NCBIM37:5:1:152537259:1 150606598 ID18517 U -
TAGCGCACATAAATGTCTATTTAGCCACA
>5 dna:chromosome chromosome:NCBIM37:5:1:152537259:1 150606599 ID18516 U -
TAGCGCACATAAATGTCTATTTAGCCAC
>5 dna:chromosome chromosome:NCBIM37:5:1:152537259:1 150606600 ID18515 U -
TAGCGCACATAAATGTCTATTTAGCCA
>5 dna:chromosome chromosome:NCBIM37:5:1:152537259:1 150606601 ID18514 U -
TAGCGCACATAAATGTCTATTTAGCC
>5 dna:chromosome chromosome:NCBIM37:5:1:152537259:1 150606612 ID48335 U -
TGCTTCCTTTGGCTTCTAGCGCACATAAATG
>5 dna:chromosome chromosome:NCBIM37:5:1:152537259:1 150606627 ID58085 U -
TGTCAATCCTACCTCTGCTTCCTTTGGCTTC
>5 dna:chromosome chromosome:NCBIM37:5:1:152537259:1 150606629 ID58084 U -
TGTCAATCCTACCTCTGCTTCCTTTGGCT
>5 dna:chromosome chromosome:NCBIM37:5:1:152537259:1 150606630 ID58083 U -
TGTCAATCCTACCTCTGCTTCCTTTGGC
>5 dna:chromosome chromosome:NCBIM37:5:1:152537259:1 150606632 ID16721 U -
TAGAATGTCAATCCTACCTCTGCTTCCTTTG
>5 dna:chromosome chromosome:NCBIM37:5:1:152537259:1 150606633 ID16720 U -
TAGAATGTCAATCCTACCTCTGCTTCCTTT
>5 dna:chromosome chromosome:NCBIM37:5:1:152537259:1 150606667 ID30891 U -
TCGTAGATGTGGACATTTCTTGAGCTTC
>5 dna:chromosome chromosome:NCBIM37:5:1:152537259:1 150606681 ID11649 U -
TAATTGCAGGAGAATCGTAGATGTGGAC
>5 dna:chromosome chromosome:NCBIM37:5:1:152537259:1 150606682 ID23387 U -
TATTAATTGCAGGAGAATCGTAGATGTGGA
>5 dna:chromosome chromosome:NCBIM37:5:1:152537259:1 150606683 ID23386 U -
TATTAATTGCAGGAGAATCGTAGATGTGG
>5 dna:chromosome chromosome:NCBIM37:5:1:152537259:1 150606683 ID63790 U -
TTAATTGCAGGAGAATCGTAGATGTGG
>5 dna:chromosome chromosome:NCBIM37:5:1:152537259:1 150606684 ID23385 U -
TATTAATTGCAGGAGAATCGTAGATGTG
>5 dna:chromosome chromosome:NCBIM37:5:1:152537259:1 150606701 ID17552 U -
TAGATGAGGTGGCCTCCCCTATTAATTGCA
>5 dna:chromosome chromosome:NCBIM37:5:1:152537259:1 150606705 ID31495 U -
TCTATAGATGAGGTGGCCTCCCCTATTAAT
>5 dna:chromosome chromosome:NCBIM37:5:1:152537259:1 150606707 ID31494 U -
TCTATAGATGAGGTGGCCTCCCCTATTA
>5 dna:chromosome chromosome:NCBIM37:5:1:152537259:1 150606707 ID65885 U -
TTCTATAGATGAGGTGGCCTCCCCTATTA
>5 dna:chromosome chromosome:NCBIM37:5:1:152537259:1 150606712 ID21880 U -
TATAGATGAGGTGGCCTCCCC
>5 dna:chromosome chromosome:NCBIM37:5:1:152537259:1 150606714 ID21174 U -
TAGTGTTCTTCTATAGATGAGGTGGCCTCC
>5 dna:chromosome chromosome:NCBIM37:5:1:152537259:1 150606715 ID21173 U -
TAGTGTTCTTCTATAGATGAGGTGGCCTC
>5 dna:chromosome chromosome:NCBIM37:5:1:152537259:1 150606717 ID21172 U -
TAGTGTTCTTCTATAGATGAGGTGGCC
>5 dna:chromosome chromosome:NCBIM37:5:1:152537259:1 150606717 ID26189 U -
TCATAGTGTTCTTCTATAGATGAGGTGGCC
>5 dna:chromosome chromosome:NCBIM37:5:1:152537259:1 150606724 ID46516 U -
TGCCTTCATAGTGTTCTTCTATAGATGA
>5 dna:chromosome chromosome:NCBIM37:5:1:152537259:1 150606733 ID23743 U -
TATTGGATGAATGCCTTCATAGTGTTCTTC
>5 dna:chromosome chromosome:NCBIM37:5:1:152537259:1 150606735 ID60671 U -
TGTTATTGGATGAATGCCTTCATAGTGTTCT
>5 dna:chromosome chromosome:NCBIM37:5:1:152537259:1 150606736 ID60670 U -
TGTTATTGGATGAATGCCTTCATAGTGTTC
>5 dna:chromosome chromosome:NCBIM37:5:1:152537259:1 150606737 ID60669 U -
TGTTATTGGATGAATGCCTTCATAGTGTT
>5 dna:chromosome chromosome:NCBIM37:5:1:152537259:1 150606740 ID26439 U -
TCATGTTATTGGATGAATGCCTTCATAGT
>5 dna:chromosome chromosome:NCBIM37:5:1:152537259:1 150606740 ID60668 U -
TGTTATTGGATGAATGCCTTCATAGT
>5 dna:chromosome chromosome:NCBIM37:5:1:152537259:1 150606741 ID26438 U -
TCATGTTATTGGATGAATGCCTTCATAG
>5 dna:chromosome chromosome:NCBIM37:5:1:152537259:1 150606741 ID60667 U -
TGTTATTGGATGAATGCCTTCATAG
>5 dna:chromosome chromosome:NCBIM37:5:1:152537259:1 150606742 ID60666 U -
TGTTATTGGATGAATGCCTTCATA
>5 dna:chromosome chromosome:NCBIM37:5:1:152537259:1 150606745 ID36576 U -
TGACACTCATGTTATTGGATGAATGCCTTC
>5 dna:chromosome chromosome:NCBIM37:5:1:152537259:1 150606746 ID36575 U -
TGACACTCATGTTATTGGATGAATGCCTT
>5 dna:chromosome chromosome:NCBIM37:5:1:152537259:1 150606747 ID2888 U -
CCCTGACACTCATGTTATTGGATGAATGCCT
>5 dna:chromosome chromosome:NCBIM37:5:1:152537259:1 150606747 ID36574 U -
TGACACTCATGTTATTGGATGAATGCCT
>5 dna:chromosome chromosome:NCBIM37:5:1:152537259:1 150606748 ID36573 U -
TGACACTCATGTTATTGGATGAATGCC
>5 dna:chromosome chromosome:NCBIM37:5:1:152537259:1 150606774 ID42695 U -
TGCAAAGACAGCCACTACCCAGTCTGGCCCT
>5 dna:chromosome chromosome:NCBIM37:5:1:152537259:1 150606825 ID16470 U -
TAGAAGCTGTATACAGCTCTCGCTCT
>5 dna:chromosome chromosome:NCBIM37:5:1:152537259:1 150606829 ID47147 U -
TGCTACTTCTTAGAAGCTGTATACAGCTCTCG
>5 dna:chromosome chromosome:NCBIM37:5:1:152537259:1 150606830 ID47146 U -
TGCTACTTCTTAGAAGCTGTATACAGCTCTC
>5 dna:chromosome chromosome:NCBIM37:5:1:152537259:1 150606832 ID47145 U -
TGCTACTTCTTAGAAGCTGTATACAGCTC
>5 dna:chromosome chromosome:NCBIM37:5:1:152537259:1 150606846 ID58699 U -
TGTCTTCAACCTCCTGCTACTTCTTAGAA
>5 dna:chromosome chromosome:NCBIM37:5:1:152537259:1 150606911 ID9706 U -
TAAGAGCAGAGGCGGCCAGACTTTTGTTGA
>5 dna:chromosome chromosome:NCBIM37:5:1:152537259:1 150606948 ID22136 U -
TATCAAATTCCTTCTTTTACAACTTCTTT
>5 dna:chromosome chromosome:NCBIM37:5:1:152537259:1 150606958 ID42702 U -
TGCAAAGACTTTATCAAATTCCTTCTTTTA
>5 dna:chromosome chromosome:NCBIM37:5:1:152537259:1 150606979 ID26404 U -
TCATGGATTCAACTATTTCCTTTGCAAAGAC
>5 dna:chromosome chromosome:NCBIM37:5:1:152537259:1 150606980 ID26403 U -
TCATGGATTCAACTATTTCCTTTGCAAAGA
>5 dna:chromosome chromosome:NCBIM37:5:1:152537259:1 150606997 ID68294 U -
TTTAGATGGAAGAAAGACTCATGGATTCAAC
>5 dna:chromosome chromosome:NCBIM37:5:1:152537259:1 150607018 ID68891 U -
TTTTAGTTCTAGATGACAGCTTTAGATGGA
>5 dna:chromosome chromosome:NCBIM37:5:1:152537259:1 150607062 ID29833 U -
TCCTCTGAGAGGCATTCTGTTAGTGGG
>5 dna:chromosome chromosome:NCBIM37:5:1:152537259:1 150607098 ID40518 U -
TGAGTTCCATCTCTTCTGTGCAAGCCTGC
>5 dna:chromosome chromosome:NCBIM37:5:1:152537259:1 150607118 ID15851 U -
TACTTTGAAAGCTACTTTCTTGAGTTCCA
>5 dna:chromosome chromosome:NCBIM37:5:1:152537259:1 150607127 ID45194 U -
TGCCACTATTACTTTGAAAGCTACTTTCT
>5 dna:chromosome chromosome:NCBIM37:5:1:152537259:1 150607135 ID32103 U -
TCTGAACTCTGCCACTATTACTTTGAAAGC
>5 dna:chromosome chromosome:NCBIM37:5:1:152537259:1 150607135 ID34928 U -
TGAACTCTGCCACTATTACTTTGAAAGC
>5 dna:chromosome chromosome:NCBIM37:5:1:152537259:1 150607165 ID55855 U -
TGGTGAACGGACTCATGGCCGCAGGAGCAG
>5 dna:chromosome chromosome:NCBIM37:5:1:152537259:1 150607166 ID55854 U -
TGGTGAACGGACTCATGGCCGCAGGAGCA
>5 dna:chromosome chromosome:NCBIM37:5:1:152537259:1 150607170 ID47979 U -
TGCTGGTGAACGGACTCATGGCCGCAGG
>5 dna:chromosome chromosome:NCBIM37:5:1:152537259:1 150607173 ID55853 U -
TGGTGAACGGACTCATGGCCGC
>5 dna:chromosome chromosome:NCBIM37:5:1:152537259:1 150607184 ID14269 U -
TACCTAGATCACTGCTGGTGAACGGA
>5 dna:chromosome chromosome:NCBIM37:5:1:152537259:1 150607199 ID26084 U -
TCATAAAACTCTCAAGTTCCTACCTAGATCA
>5 dna:chromosome chromosome:NCBIM37:5:1:152537259:1 150607200 ID6756 U -
TAAAACTCTCAAGTTCCTACCTAGATC
>5 dna:chromosome chromosome:NCBIM37:5:1:152537259:1 150607200 ID26083 U -
TCATAAAACTCTCAAGTTCCTACCTAGATC
>5 dna:chromosome chromosome:NCBIM37:5:1:152537259:1 150607202 ID68395 U -
TTTCATAAAACTCTCAAGTTCCTACCTAGA
>5 dna:chromosome chromosome:NCBIM37:5:1:152537259:1 150607203 ID68394 U -
TTTCATAAAACTCTCAAGTTCCTACCTAG
>5 dna:chromosome chromosome:NCBIM37:5:1:152537259:1 150607272 ID44582 U -
TGCATTCAGTAAATCCACTAGCCACTCGGA
>5 dna:chromosome chromosome:NCBIM37:5:1:152537259:1 150607278 ID66808 U -
TTGCATTCAGTAAATCCACTAGCCA
>5 dna:chromosome chromosome:NCBIM37:5:1:152537259:1 150607331 ID29114 U -
TCCGTAATTGCCCTCTTAGCAGAGGACTGTTG
>5 dna:chromosome chromosome:NCBIM37:5:1:152537259:1 150607343 ID26781 U -
TCCAAATCCGTAATTGCCCTCTTAGC
>5 dna:chromosome chromosome:NCBIM37:5:1:152537259:1 150607347 ID41397 U -
TGATCTATCCAAATCCGTAATTGCCCTCT
>5 dna:chromosome chromosome:NCBIM37:5:1:152537259:1 150607350 ID59346 U -
TGTGATCTATCCAAATCCGTAATTGCCC
>5 dna:chromosome chromosome:NCBIM37:5:1:152537259:1 150607393 ID42939 U -
TGCAACCACTCATTTCTTCAGCTCCTGTTCC
>5 dna:chromosome chromosome:NCBIM37:5:1:152537259:1 150607416 ID44650 U -
TGCATTTGAGAGAGGCACGTGCTTGCAACCA
>5 dna:chromosome chromosome:NCBIM37:5:1:152537259:1 150607417 ID44649 U -
TGCATTTGAGAGAGGCACGTGCTTGCAACC
>5 dna:chromosome chromosome:NCBIM37:5:1:152537259:1 150607419 ID44648 U -
TGCATTTGAGAGAGGCACGTGCTTGCAA
>5 dna:chromosome chromosome:NCBIM37:5:1:152537259:1 150607421 ID44647 U -
TGCATTTGAGAGAGGCACGTGCTTGC
>5 dna:chromosome chromosome:NCBIM37:5:1:152537259:1 150607443 ID11945 U -
TACAAAGCATTCTCTGTGGGTTTTCATGCA
>5 dna:chromosome chromosome:NCBIM37:5:1:152537259:1 150607444 ID11944 U -
TACAAAGCATTCTCTGTGGGTTTTCATGC
>5 dna:chromosome chromosome:NCBIM37:5:1:152537259:1 150607448 ID11943 U -
TACAAAGCATTCTCTGTGGGTTTTC
>5 dna:chromosome chromosome:NCBIM37:5:1:152537259:1 150607467 ID31628 U -
TCTCAATGGAGGTGCCTTGTATCTTACAAA
>5 dna:chromosome chromosome:NCBIM37:5:1:152537259:1 150607469 ID31627 U -
TCTCAATGGAGGTGCCTTGTATCTTACA
>5 dna:chromosome chromosome:NCBIM37:5:1:152537259:1 150607472 ID33226 U -
TCTTTCTCAATGGAGGTGCCTTGTATCTT
>5 dna:chromosome chromosome:NCBIM37:5:1:152537259:1 150607474 ID33225 U -
TCTTTCTCAATGGAGGTGCCTTGTATC
>5 dna:chromosome chromosome:NCBIM37:5:1:152537259:1 150607539 ID58982 U -
TGTGAATTGCCAGAGCAGCCAAGGACCTGA
>5 dna:chromosome chromosome:NCBIM37:5:1:152537259:1 150607540 ID58981 U -
TGTGAATTGCCAGAGCAGCCAAGGACCTG
>5 dna:chromosome chromosome:NCBIM37:5:1:152537259:1 150607550 ID26284 U -
TCATCAGTTCTGTGAATTGCCAGAGCAGC
>5 dna:chromosome chromosome:NCBIM37:5:1:152537259:1 150607553 ID31771 U -
TCTCATCAGTTCTGTGAATTGCCAGAGC
>5 dna:chromosome chromosome:NCBIM37:5:1:152537259:1 150607555 ID65957 U -
TTCTCATCAGTTCTGTGAATTGCCAGA
>5 dna:chromosome chromosome:NCBIM37:5:1:152537259:1 150607558 ID33012 U -
TCTTCTCATCAGTTCTGTGAATTGCC
>5 dna:chromosome chromosome:NCBIM37:5:1:152537259:1 150607635 ID14826 U -
TACTAAACTAAGATGCAAGCACCAGGGTT
>5 dna:chromosome chromosome:NCBIM37:5:1:152537259:1 150607648 ID48002 U -
TGCTGTATTTACAGTTACTAAACTAAGATGC
>5 dna:chromosome chromosome:NCBIM37:5:1:152537259:1 150607650 ID48001 U -
TGCTGTATTTACAGTTACTAAACTAAGAT
>5 dna:chromosome chromosome:NCBIM37:5:1:152537259:1 150607808 ID9138 U -
TAACTAGGTGTGTGTGTATCTGTTACACAA
>5 dna:chromosome chromosome:NCBIM37:5:1:152537259:1 150607809 ID9137 U -
TAACTAGGTGTGTGTGTATCTGTTACACA
>5 dna:chromosome chromosome:NCBIM37:5:1:152537259:1 150607811 ID9136 U -
TAACTAGGTGTGTGTGTATCTGTTACA
>5 dna:chromosome chromosome:NCBIM37:5:1:152537259:1 150607825 ID14809 U -
TACGTTGAAAACAGACTAACTAGGTGTGT
>5 dna:chromosome chromosome:NCBIM37:5:1:152537259:1 150607911 ID12208 U -
TACAAGAGTGATTTGTGCTGCCTGCCCAGG
>5 dna:chromosome chromosome:NCBIM37:5:1:152537259:1 150607912 ID12207 U -
TACAAGAGTGATTTGTGCTGCCTGCCCAG
>5 dna:chromosome chromosome:NCBIM37:5:1:152537259:1 150607913 ID12206 U -
TACAAGAGTGATTTGTGCTGCCTGCCCA
>5 dna:chromosome chromosome:NCBIM37:5:1:152537259:1 150607914 ID1782 U -
CAAGAGTGATTTGTGCTGCCTGCCC
>5 dna:chromosome chromosome:NCBIM37:5:1:152537259:1 150607914 ID12205 U -
TACAAGAGTGATTTGTGCTGCCTGCCC
>5 dna:chromosome chromosome:NCBIM37:5:1:152537259:1 150607914 ID31342 U -
TCTACAAGAGTGATTTGTGCTGCCTGCCC
>5 dna:chromosome chromosome:NCBIM37:5:1:152537259:1 150607914 ID65804 U -
TTCTACAAGAGTGATTTGTGCTGCCTGCCC
>5 dna:chromosome chromosome:NCBIM37:5:1:152537259:1 150607915 ID31341 U -
TCTACAAGAGTGATTTGTGCTGCCTGCC
>5 dna:chromosome chromosome:NCBIM37:5:1:152537259:1 150607915 ID65803 U -
TTCTACAAGAGTGATTTGTGCTGCCTGCC
>5 dna:chromosome chromosome:NCBIM37:5:1:152537259:1 150607916 ID12204 U -
TACAAGAGTGATTTGTGCTGCCTGC
>5 dna:chromosome chromosome:NCBIM37:5:1:152537259:1 150607916 ID65802 U -
TTCTACAAGAGTGATTTGTGCTGCCTGC
>5 dna:chromosome chromosome:NCBIM37:5:1:152537259:1 150607920 ID56835 U -
TGGTTTTCTACAAGAGTGATTTGTGCTGC
>5 dna:chromosome chromosome:NCBIM37:5:1:152537259:1 150607920 ID67676 U -
TTGGTTTTCTACAAGAGTGATTTGTGCTGC
>5 dna:chromosome chromosome:NCBIM37:5:1:152537259:1 150607921 ID56834 U -
TGGTTTTCTACAAGAGTGATTTGTGCTG
>5 dna:chromosome chromosome:NCBIM37:5:1:152537259:1 150607922 ID56833 U -
TGGTTTTCTACAAGAGTGATTTGTGCT
>5 dna:chromosome chromosome:NCBIM37:5:1:152537259:1 150607936 ID8217 U -
TAAATGTAGCTTTTGGTTTTCTACAA
>5 dna:chromosome chromosome:NCBIM37:5:1:152537259:1 150607939 ID55385 U -
TGGTATAAATGTAGCTTTTGGTTTTCTA
>5 dna:chromosome chromosome:NCBIM37:5:1:152537259:1 150607957 ID375 U -
ACAAAAAACCTCGGGGTGTCTGGTATAAAT
>5 dna:chromosome chromosome:NCBIM37:5:1:152537259:1 150607959 ID374 U -
ACAAAAAACCTCGGGGTGTCTGGTATAA
>5 dna:chromosome chromosome:NCBIM37:5:1:152537259:1 150607960 ID25 U -
AAACAAAAAACCTCGGGGTGTCTGGTATA
>5 dna:chromosome chromosome:NCBIM37:5:1:152537259:1 150607960 ID92 U -
AACAAAAAACCTCGGGGTGTCTGGTATA
>5 dna:chromosome chromosome:NCBIM37:5:1:152537259:1 150607962 ID24 U -
AAACAAAAAACCTCGGGGTGTCTGGTA
>5 dna:chromosome chromosome:NCBIM37:5:1:152537259:1 150607964 ID1673 U -
CAAACAAACAAAAAACCTCGGGGTGTCTGG
>5 dna:chromosome chromosome:NCBIM37:5:1:152537259:1 150607965 ID383 U -
ACAAACAAAAAACCTCGGGGTGTCTG
>5 dna:chromosome chromosome:NCBIM37:5:1:152537259:1 150608054 ID32738 U -
TCTGTGTGTCTTGATGAGTTTTGCTGAAGCA
>5 dna:chromosome chromosome:NCBIM37:5:1:152537259:1 150608055 ID32737 U -
TCTGTGTGTCTTGATGAGTTTTGCTGAAGC
>5 dna:chromosome chromosome:NCBIM37:5:1:152537259:1 150608056 ID32736 U -
TCTGTGTGTCTTGATGAGTTTTGCTGAAG
>5 dna:chromosome chromosome:NCBIM37:5:1:152537259:1 150608057 ID60217 U -
TGTGTGTCTTGATGAGTTTTGCTGAA
>5 dna:chromosome chromosome:NCBIM37:5:1:152537259:1 150608065 ID24815 U -
TCAATTTCTGTGTGTCTTGATGAGTT
>5 dna:chromosome chromosome:NCBIM37:5:1:152537259:1 150608073 ID30198 U -
TCCTGTTTATCAATTTCTGTGTGTCTT
>5 dna:chromosome chromosome:NCBIM37:5:1:152537259:1 150608162 ID6909 U -
TAAAAGCTGACAGTTGCAAGCACTGT
>5 dna:chromosome chromosome:NCBIM37:5:1:152537259:1 150608191 ID38085 U -
TGAGAAATGAAAAACTTCCAGTCTCACGGGC
>5 dna:chromosome chromosome:NCBIM37:5:1:152537259:1 150608455 ID42875 U -
TGCAACAAAGGCTTTCCTGGAAGGACTG
>5 dna:chromosome chromosome:NCBIM37:5:1:152537259:1 150608477 ID24453 U -
TCAACAGATGTTGGCCTCTTGTCTGCAAC
>5 dna:chromosome chromosome:NCBIM37:5:1:152537259:1 150608478 ID24452 U -
TCAACAGATGTTGGCCTCTTGTCTGCAA
>5 dna:chromosome chromosome:NCBIM37:5:1:152537259:1 150608578 ID50086 U -
TGGACACCAAATGTTGCTTTTAAGTAGC
>5 dna:chromosome chromosome:NCBIM37:5:1:152537259:1 150608581 ID15827 U -
TACTTTATGGACACCAAATGTTGCTTTTAAGT
>5 dna:chromosome chromosome:NCBIM37:5:1:152537259:1 150608582 ID15826 U -
TACTTTATGGACACCAAATGTTGCTTTTAAG
>5 dna:chromosome chromosome:NCBIM37:5:1:152537259:1 150608602 ID21663 U -
TATAAGCCCACAGAGCATTACTTTATGGA
>5 dna:chromosome chromosome:NCBIM37:5:1:152537259:1 150608620 ID4934 U -
GCCAGTTTTCAACCTTGGTATATAAGCCCAC
>5 dna:chromosome chromosome:NCBIM37:5:1:152537259:1 150608621 ID4933 U -
GCCAGTTTTCAACCTTGGTATATAAGCCCA
>5 dna:chromosome chromosome:NCBIM37:5:1:152537259:1 150608635 ID7489 U -
TAAACTACTTTGTGCCAGTTTTCAACCTT
>5 dna:chromosome chromosome:NCBIM37:5:1:152537259:1 150608648 ID40033 U -
TGAGGTTGAACGGTTAAACTACTTTGTGCC
>5 dna:chromosome chromosome:NCBIM37:5:1:152537259:1 150608649 ID32309 U -
TCTGAGGTTGAACGGTTAAACTACTTTGTGC
>5 dna:chromosome chromosome:NCBIM37:5:1:152537259:1 150608649 ID40032 U -
TGAGGTTGAACGGTTAAACTACTTTGTGC
>5 dna:chromosome chromosome:NCBIM37:5:1:152537259:1 150608650 ID32308 U -
TCTGAGGTTGAACGGTTAAACTACTTTGTG
>5 dna:chromosome chromosome:NCBIM37:5:1:152537259:1 150608650 ID40031 U -
TGAGGTTGAACGGTTAAACTACTTTGTG
>5 dna:chromosome chromosome:NCBIM37:5:1:152537259:1 150608664 ID14523 U -
TACCTTTACCTCCAATCTGAGGTTGAACGGT
>5 dna:chromosome chromosome:NCBIM37:5:1:152537259:1 150608681 ID51756 U -
TGGCAGTTTGAGCAAATTACCTTTACCTCCA
>5 dna:chromosome chromosome:NCBIM37:5:1:152537259:1 150608731 ID8358 U -
TAACAAACAAACTTAGCTGGTAAATATTCT
>5 dna:chromosome chromosome:NCBIM37:5:1:152537259:1 150608786 ID17420 U -
TAGATAGATAAATCTACAAAAAGGGAAAGA
>5 dna:chromosome chromosome:NCBIM37:5:1:152537259:1 150608806 ID23345 M -
TATTAAATAAATAAATAGATAGATAGATA
>5 dna:chromosome chromosome:NCBIM37:5:1:152537259:1 150608854 ID44782 U -
TGCCAAATCTTCTCCTAACATTGCACAAT
>5 dna:chromosome chromosome:NCBIM37:5:1:152537259:1 150608868 ID16785 U -
TAGACAAATCAAATCTGCCAAATCTTCTCC
>5 dna:chromosome chromosome:NCBIM37:5:1:152537259:1 150608937 ID24338 U -
TCAAAGTGGTCTTCCTCTACCGAATCATTT
>5 dna:chromosome chromosome:NCBIM37:5:1:152537259:1 150609018 ID16995 U -
TAGACTATTCTGGTTTTAAACTTGGTCCA
>5 dna:chromosome chromosome:NCBIM37:5:1:152537259:1 150609080 ID39098 U -
TGAGATTCTGTTAAGAATGCTTGATCTGAGG
>5 dna:chromosome chromosome:NCBIM37:5:1:152537259:1 150609314 ID47047 U -
TGCTAATGGGTCCTGTCAGAAAGACACACT
>5 dna:chromosome chromosome:NCBIM37:5:1:152537259:1 150609359 ID16122 U -
TAGAAAGGTCAACTTTGTTCCAGAAAGCA
>5 dna:chromosome chromosome:NCBIM37:5:1:152537259:1 150609437 ID47012 U -
TGCTAAGTCTTGGGTTTCAGATCATCCCCTT
>5 dna:chromosome chromosome:NCBIM37:5:1:152537259:1 150609439 ID47011 U -
TGCTAAGTCTTGGGTTTCAGATCATCCCC
>5 dna:chromosome chromosome:NCBIM37:5:1:152537259:1 150609440 ID47010 U -
TGCTAAGTCTTGGGTTTCAGATCATCCC
>5 dna:chromosome chromosome:NCBIM37:5:1:152537259:1 150609473 ID45743 U -
TGCCATTGGTGCTCATGTCCTGTGATGCCCT
>5 dna:chromosome chromosome:NCBIM37:5:1:152537259:1 150609475 ID45742 U -
TGCCATTGGTGCTCATGTCCTGTGATGCC
>5 dna:chromosome chromosome:NCBIM37:5:1:152537259:1 150609476 ID45741 U -
TGCCATTGGTGCTCATGTCCTGTGATGC
>5 dna:chromosome chromosome:NCBIM37:5:1:152537259:1 150609517 ID7270 U -
TAAAATTTTGGCCAAATTTGAGTCTGAGCT
>5 dna:chromosome chromosome:NCBIM37:5:1:152537259:1 150609533 ID9890 U -
TAAGATGGAATTTAGTCCTAAAATTTTGGCCA
>5 dna:chromosome chromosome:NCBIM37:5:1:152537259:1 150609534 ID9889 U -
TAAGATGGAATTTAGTCCTAAAATTTTGGCC
>5 dna:chromosome chromosome:NCBIM37:5:1:152537259:1 150609535 ID9888 U -
TAAGATGGAATTTAGTCCTAAAATTTTGGC
>5 dna:chromosome chromosome:NCBIM37:5:1:152537259:1 150609545 ID44584 U -
TGCATTCCATTAAGATGGAATTTAGTCCTA
>5 dna:chromosome chromosome:NCBIM37:5:1:152537259:1 150609619 ID6607 U -
TAAAACAAGCCAGGTAGCTAGTGCAATGTC
>5 dna:chromosome chromosome:NCBIM37:5:1:152537259:1 150609624 ID27090 U -
TCCAATAAAACAAGCCAGGTAGCTAGTGCA
>5 dna:chromosome chromosome:NCBIM37:5:1:152537259:1 150609625 ID27089 U -
TCCAATAAAACAAGCCAGGTAGCTAGTGC
>5 dna:chromosome chromosome:NCBIM37:5:1:152537259:1 150609694 ID23244 U -
TATGTCTTTTTAAGATGCATAGCAGTGTTC
>5 dna:chromosome chromosome:NCBIM37:5:1:152537259:1 150609811 ID16770 U -
TAGAATTTTGCTGTTACTTAAACACA
>5 dna:chromosome chromosome:NCBIM37:5:1:152537259:1 150609829 ID47075 U -
TGCTACAATTTCCCTAAGAAACCCTAGAATTT
>5 dna:chromosome chromosome:NCBIM37:5:1:152537259:1 150609842 ID11594 U -
TAATTCGTCCATGCTACAATTTCCCTAAGA
>5 dna:chromosome chromosome:NCBIM37:5:1:152537259:1 150609884 ID61048 U -
TGTTGTTGACCTTGAAAATTAAAGATTGTT
>5 dna:chromosome chromosome:NCBIM37:5:1:152537259:1 150609893 ID36842 U -
TGACAGTGCTGTTGTTGACCTTGAAAATTA
>5 dna:chromosome chromosome:NCBIM37:5:1:152537259:1 150609894 ID36841 U -
TGACAGTGCTGTTGTTGACCTTGAAAATT
>5 dna:chromosome chromosome:NCBIM37:5:1:152537259:1 150609911 ID33720 U -
TGAAAATGCATCCAGGCCGTGACAGTGCTGT
>5 dna:chromosome chromosome:NCBIM37:5:1:152537259:1 150609912 ID33719 U -
TGAAAATGCATCCAGGCCGTGACAGTGCTG
>5 dna:chromosome chromosome:NCBIM37:5:1:152537259:1 150609938 ID45975 U -
TGCCCTTGAATTCTTAGCAAGTATTGTGAA
>5 dna:chromosome chromosome:NCBIM37:5:1:152537259:1 150609939 ID45974 U -
TGCCCTTGAATTCTTAGCAAGTATTGTGA
>5 dna:chromosome chromosome:NCBIM37:5:1:152537259:1 150609965 ID61004 U -
TGTTGTCAAATAATTACATCATTACCCTGC
>5 dna:chromosome chromosome:NCBIM37:5:1:152537259:1 150609982 ID32932 U -
TCTTATTTGGGCTTTTATTGTTGTCAAATAA
>5 dna:chromosome chromosome:NCBIM37:5:1:152537259:1 150610004 ID22528 U -
TATCTATGTAGTTATACAGTCTCTTATTTG
>5 dna:chromosome chromosome:NCBIM37:5:1:152537259:1 150610027 ID32516 U -
TCTGCTTCATAAATATGTACCGTATATCTAT
>5 dna:chromosome chromosome:NCBIM37:5:1:152537259:1 150610030 ID22571 U -
TATCTGCTTCATAAATATGTACCGTATATC
>5 dna:chromosome chromosome:NCBIM37:5:1:152537259:1 150610095 ID16290 U -
TAGAACATAAAACGTGTATAAAACATGCCT
>5 dna:chromosome chromosome:NCBIM37:5:1:152537259:1 150610096 ID16289 U -
TAGAACATAAAACGTGTATAAAACATGCC
>5 dna:chromosome chromosome:NCBIM37:5:1:152537259:1 150610113 ID33669 U -
TGAAAATATTAAAGCACCTAGAACATAAAA
>5 dna:chromosome chromosome:NCBIM37:5:1:152537259:1 150610335 ID50819 U -
TGGATAGGTTTCATGTCTCATTTAGGAGAGC
>5 dna:chromosome chromosome:NCBIM37:5:1:152537259:1 150610339 ID23099 U -
TATGGATAGGTTTCATGTCTCATTTAGGA
>5 dna:chromosome chromosome:NCBIM37:5:1:152537259:1 150610378 ID36996 U -
TGACATGCGCCAAGCAGAGCCCAGCTGA
>5 dna:chromosome chromosome:NCBIM37:5:1:152537259:1 150610421 ID19974 U -
TAGGGTGTTCAGCGAGAAGGCCTGCCT
>5 dna:chromosome chromosome:NCBIM37:5:1:152537259:1 150610433 ID41282 U -
TGATCAGGCAGGCTTAGGGTGTTCAGCGA
>5 dna:chromosome chromosome:NCBIM37:5:1:152537259:1 150610440 ID48989 U -
TGGAAAGGATGATCAGGCAGGCTTAGGGTGT
>5 dna:chromosome chromosome:NCBIM37:5:1:152537259:1 150610442 ID48988 U -
TGGAAAGGATGATCAGGCAGGCTTAGGGT
>5 dna:chromosome chromosome:NCBIM37:5:1:152537259:1 150610453 ID7795 U -
TAAAGGAACATGGAAAGGATGATCAGGC
>5 dna:chromosome chromosome:NCBIM37:5:1:152537259:1 150610486 ID7727 U -
TAAAGCACTTTGGAGTGATGATGGCTGTG
>5 dna:chromosome chromosome:NCBIM37:5:1:152537259:1 150610487 ID7726 U -
TAAAGCACTTTGGAGTGATGATGGCTGT
>5 dna:chromosome chromosome:NCBIM37:5:1:152537259:1 150610490 ID7725 U -
TAAAGCACTTTGGAGTGATGATGGC
>5 dna:chromosome chromosome:NCBIM37:5:1:152537259:1 150610523 ID9967 U -
TAAGCAATGGGGAACCACAGGAAG
>5 dna:chromosome chromosome:NCBIM37:5:1:152537259:1 150610578 ID51822 U -
TGGCATGGCACACCATTCACAGGGCATC
>5 dna:chromosome chromosome:NCBIM37:5:1:152537259:1 150610579 ID51821 U -
TGGCATGGCACACCATTCACAGGGCAT
>5 dna:chromosome chromosome:NCBIM37:5:1:152537259:1 150610580 ID51820 U -
TGGCATGGCACACCATTCACAGGGCA
>5 dna:chromosome chromosome:NCBIM37:5:1:152537259:1 150610645 ID18058 U -
TAGCAGGAAGAAAAGATGCCCCAAGGT
>5 dna:chromosome chromosome:NCBIM37:5:1:152537259:1 150610649 ID19769 U -
TAGGCGAGTAGCAGGAAGAAAAGATGCCCCA
>5 dna:chromosome chromosome:NCBIM37:5:1:152537259:1 150610689 ID22537 U -
TATCTCAATGCCCGAGGAGAAGCACCAG
>5 dna:chromosome chromosome:NCBIM37:5:1:152537259:1 150610697 ID23915 U -
TATTTCATATATCTCAATGCCCGAGGAGA
>5 dna:chromosome chromosome:NCBIM37:5:1:152537259:1 150610700 ID4609 U -
GATATATTTCATATATCTCAATGCCCGAGG
>5 dna:chromosome chromosome:NCBIM37:5:1:152537259:1 150610701 ID17449 U -
TAGATATATTTCATATATCTCAATGCCCGAG
>5 dna:chromosome chromosome:NCBIM37:5:1:152537259:1 150610702 ID17448 U -
TAGATATATTTCATATATCTCAATGCCCGA
>5 dna:chromosome chromosome:NCBIM37:5:1:152537259:1 150610703 ID17447 U -
TAGATATATTTCATATATCTCAATGCCCG
>5 dna:chromosome chromosome:NCBIM37:5:1:152537259:1 150610705 ID17446 U -
TAGATATATTTCATATATCTCAATGCC
>5 dna:chromosome chromosome:NCBIM37:5:1:152537259:1 150610709 ID66575 U -
TTGAGTTTAGATATATTTCATATATCTCAA
>5 dna:chromosome chromosome:NCBIM37:5:1:152537259:1 150610712 ID66574 U -
TTGAGTTTAGATATATTTCATATATCT
>5 dna:chromosome chromosome:NCBIM37:5:1:152537259:1 150610762 ID21734 U -
TATAATGTGCCAGGTACTGTTTTTAATTAA
>5 dna:chromosome chromosome:NCBIM37:5:1:152537259:1 150610763 ID64284 U -
TTATAATGTGCCAGGTACTGTTTTTAATTA
>5 dna:chromosome chromosome:NCBIM37:5:1:152537259:1 150610767 ID64283 U -
TTATAATGTGCCAGGTACTGTTTTTA
>5 dna:chromosome chromosome:NCBIM37:5:1:152537259:1 150610769 ID40349 U -
TGAGTGCTTATAATGTGCCAGGTACTGTTTT
>5 dna:chromosome chromosome:NCBIM37:5:1:152537259:1 150610770 ID40348 U -
TGAGTGCTTATAATGTGCCAGGTACTGTTT
>5 dna:chromosome chromosome:NCBIM37:5:1:152537259:1 150610771 ID40347 U -
TGAGTGCTTATAATGTGCCAGGTACTGTT
>5 dna:chromosome chromosome:NCBIM37:5:1:152537259:1 150610772 ID40346 U -
TGAGTGCTTATAATGTGCCAGGTACTGT
>5 dna:chromosome chromosome:NCBIM37:5:1:152537259:1 150610773 ID40345 U -
TGAGTGCTTATAATGTGCCAGGTACTG
>5 dna:chromosome chromosome:NCBIM37:5:1:152537259:1 150610774 ID40344 U -
TGAGTGCTTATAATGTGCCAGGTACT
>5 dna:chromosome chromosome:NCBIM37:5:1:152537259:1 150610775 ID40342 U -
TGAGTGCTTATAATGTGCCAGGTAC
>5 dna:chromosome chromosome:NCBIM37:5:1:152537259:1 150610858 ID22819 U -
TATGAGGAAACAGATTCCAGTGAGGAAACA
>5 dna:chromosome chromosome:NCBIM37:5:1:152537259:1 150610865 ID41881 U -
TGATGGTATGAGGAAACAGATTCCAGTGA
>5 dna:chromosome chromosome:NCBIM37:5:1:152537259:1 150610867 ID41880 U -
TGATGGTATGAGGAAACAGATTCCAGT
>5 dna:chromosome chromosome:NCBIM37:5:1:152537259:1 150610879 ID64652 U -
TTCAAGGACCTCATGATGGTATGAGGAA
>5 dna:chromosome chromosome:NCBIM37:5:1:152537259:1 150610883 ID36600 U -
TGACACTTCAAGGACCTCATGATGGTATGA
>5 dna:chromosome chromosome:NCBIM37:5:1:152537259:1 150610884 ID36599 U -
TGACACTTCAAGGACCTCATGATGGTATG
>5 dna:chromosome chromosome:NCBIM37:5:1:152537259:1 150610885 ID66471 U -
TTGACACTTCAAGGACCTCATGATGGTAT
>5 dna:chromosome chromosome:NCBIM37:5:1:152537259:1 150610886 ID36598 U -
TGACACTTCAAGGACCTCATGATGGTA
>5 dna:chromosome chromosome:NCBIM37:5:1:152537259:1 150610887 ID66470 U -
TTGACACTTCAAGGACCTCATGATGGT
>5 dna:chromosome chromosome:NCBIM37:5:1:152537259:1 150610891 ID45248 U -
TGCCACTTGACACTTCAAGGACCTCATGA
>5 dna:chromosome chromosome:NCBIM37:5:1:152537259:1 150610904 ID50012 U -
TGGAATTTAGACACCCTGCCACTTGACACTTC
>5 dna:chromosome chromosome:NCBIM37:5:1:152537259:1 150610906 ID50011 U -
TGGAATTTAGACACCCTGCCACTTGACACT
>5 dna:chromosome chromosome:NCBIM37:5:1:152537259:1 150610909 ID50010 U -
TGGAATTTAGACACCCTGCCACTTGAC
>5 dna:chromosome chromosome:NCBIM37:5:1:152537259:1 150610948 ID45549 U -
TGCCATCGATCTCATAGGG
>5 dna:chromosome chromosome:NCBIM37:5:1:152537259:1 150611038 ID7172 U -
TAAAATGGAGATGATAGCACACATTTGGCA
>5 dna:chromosome chromosome:NCBIM37:5:1:152537259:1 150611038 ID57095 U -
TGTAAAATGGAGATGATAGCACACATTTGGCA
>5 dna:chromosome chromosome:NCBIM37:5:1:152537259:1 150611039 ID57094 U -
TGTAAAATGGAGATGATAGCACACATTTGGC
>5 dna:chromosome chromosome:NCBIM37:5:1:152537259:1 150611040 ID57093 U -
TGTAAAATGGAGATGATAGCACACATTTGG
>5 dna:chromosome chromosome:NCBIM37:5:1:152537259:1 150611041 ID57092 U -
TGTAAAATGGAGATGATAGCACACATTTG
>5 dna:chromosome chromosome:NCBIM37:5:1:152537259:1 150611045 ID57091 U -
TGTAAAATGGAGATGATAGCACACA
>5 dna:chromosome chromosome:NCBIM37:5:1:152537259:1 150611047 ID57090 U -
TGTAAAATGGAGATGATAGCACA
>5 dna:chromosome chromosome:NCBIM37:5:1:152537259:1 150611224 ID2663 U -
CCACTCATTTGTTCAGTTCACAGAAACTTGC
>5 dna:chromosome chromosome:NCBIM37:5:1:152537259:1 150611310 ID25625 U -
TCAGAGAAGATGTCTTTATGCCCAAAC
>5 dna:chromosome chromosome:NCBIM37:5:1:152537259:1 150611314 ID51084 U -
TGGATGTTCAGAGAAGATGTCTTTATGCCC
>5 dna:chromosome chromosome:NCBIM37:5:1:152537259:1 150611315 ID51083 U -
TGGATGTTCAGAGAAGATGTCTTTATGCC
>5 dna:chromosome chromosome:NCBIM37:5:1:152537259:1 150611316 ID51082 U -
TGGATGTTCAGAGAAGATGTCTTTATGC
>5 dna:chromosome chromosome:NCBIM37:5:1:152537259:1 150611365 ID36158 U -
TGAATTGGCTGTGGACTCCT
>5 dna:chromosome chromosome:NCBIM37:5:1:152537259:1 150611403 ID6506 U -
TAAAAAGTCTGGTGCACATATGCTCAAGGG
>5 dna:chromosome chromosome:NCBIM37:5:1:152537259:1 150611404 ID6505 U -
TAAAAAGTCTGGTGCACATATGCTCAAGG
>5 dna:chromosome chromosome:NCBIM37:5:1:152537259:1 150611406 ID6504 U -
TAAAAAGTCTGGTGCACATATGCTCAA
>5 dna:chromosome chromosome:NCBIM37:5:1:152537259:1 150611407 ID6503 U -
TAAAAAGTCTGGTGCACATATGCTCA
>5 dna:chromosome chromosome:NCBIM37:5:1:152537259:1 150611425 ID51266 U -
TGGCAAAATACAGGACTGACCTAAAAAGT
>5 dna:chromosome chromosome:NCBIM37:5:1:152537259:1 150611425 ID67265 U -
TTGGCAAAATACAGGACTGACCTAAAAAGT
>5 dna:chromosome chromosome:NCBIM37:5:1:152537259:1 150611436 ID36136 U -
TGAATTCTTGGCAAAATACAGGACTG
>5 dna:chromosome chromosome:NCBIM37:5:1:152537259:1 150611469 ID2 U -
AAAAAAAAACACAAGGATTTGATTGCCAAG
>5 dna:chromosome chromosome:NCBIM37:5:1:152537259:1 150611560 ID33039 U -
TCTTGAAACTTTGGAATTGTGGAGGGCAA
>5 dna:chromosome chromosome:NCBIM37:5:1:152537259:1 150611574 ID65183 U -
TTCCAAGGAATGAATCTTGAAACTTTGGA
>5 dna:chromosome chromosome:NCBIM37:5:1:152537259:1 150611587 ID66770 U -
TTGCAGCTGATTGTTTCCAAGGAATGAATC
>5 dna:chromosome chromosome:NCBIM37:5:1:152537259:1 150611634 ID5923 U -
GTAGCAAAGAAGAAAGTCAGCAGTGGCC
>5 dna:chromosome chromosome:NCBIM37:5:1:152537259:1 150611673 ID27497 U -
TCCAGAAGGATGTGTTTCAAGTTGGGAAC
>5 dna:chromosome chromosome:NCBIM37:5:1:152537259:1 150611716 ID15063 U -
TACTATCAAAATGGGAACAGGCAGGCTTTTC
>5 dna:chromosome chromosome:NCBIM37:5:1:152537259:1 150611730 ID32843 U -
TCTTACTTCAGCCTACTATCAAAATGGGAA
>5 dna:chromosome chromosome:NCBIM37:5:1:152537259:1 150611745 ID31278 U -
TCTAAGGAGGTAGACTCTTACTTCAGCCTA
>5 dna:chromosome chromosome:NCBIM37:5:1:152537259:1 150611768 ID45130 U -
TGCCACAGTGGAACAGGGTTTCTCTAAGG
>5 dna:chromosome chromosome:NCBIM37:5:1:152537259:1 150611775 ID25726 U -
TCAGATGCCACAGTGGAACAGGGTTTC
>5 dna:chromosome chromosome:NCBIM37:5:1:152537259:1 150611847 ID50537 U -
TGGAGCAAGCTAATATGACAGCCA
>5 dna:chromosome chromosome:NCBIM37:5:1:152537259:1 150611865 ID7609 U -
TAAAGAAGTGTTCTTGTAGCCATGGAGC
>5 dna:chromosome chromosome:NCBIM37:5:1:152537259:1 150611865 ID57158 U -
TGTAAAGAAGTGTTCTTGTAGCCATGGAGC
>5 dna:chromosome chromosome:NCBIM37:5:1:152537259:1 150611867 ID7608 U -
TAAAGAAGTGTTCTTGTAGCCATGGA
>5 dna:chromosome chromosome:NCBIM37:5:1:152537259:1 150611867 ID57157 U -
TGTAAAGAAGTGTTCTTGTAGCCATGGA
>5 dna:chromosome chromosome:NCBIM37:5:1:152537259:1 150611871 ID4322 U -
GACTTTGTAAAGAAGTGTTCTTGTAGCCA
>5 dna:chromosome chromosome:NCBIM37:5:1:152537259:1 150611884 ID36861 U -
TGACAGTTTAAAGAGACTTTGTAAAGAAGT
>5 dna:chromosome chromosome:NCBIM37:5:1:152537259:1 150611915 ID7850 U -
TAAAGGGTTGAAAGCACACAGCCATGTT
>5 dna:chromosome chromosome:NCBIM37:5:1:152537259:1 150611921 ID51438 U -
TGGCAATAAAGGGTTGAAAGCACACAGC
>5 dna:chromosome chromosome:NCBIM37:5:1:152537259:1 150611928 ID41849 U -
TGATGGCAATAAAGGGTTGAAAGC
>5 dna:chromosome chromosome:NCBIM37:5:1:152537259:1 150611938 ID30890 U -
TCGTAGAGCTAGCCTTCTGATGGCAATAAAG
>5 dna:chromosome chromosome:NCBIM37:5:1:152537259:1 150611942 ID29825 U -
TCCTCTCGTAGAGCTAGCCTTCTGATGGCAAT
>5 dna:chromosome chromosome:NCBIM37:5:1:152537259:1 150611943 ID29824 U -
TCCTCTCGTAGAGCTAGCCTTCTGATGGCAA
>5 dna:chromosome chromosome:NCBIM37:5:1:152537259:1 150611945 ID29823 U -
TCCTCTCGTAGAGCTAGCCTTCTGATGGC
>5 dna:chromosome chromosome:NCBIM37:5:1:152537259:1 150611948 ID29822 U -
TCCTCTCGTAGAGCTAGCCTTCTGAT
>5 dna:chromosome chromosome:NCBIM37:5:1:152537259:1 150611949 ID29821 U -
TCCTCTCGTAGAGCTAGCCTTCTGA
>5 dna:chromosome chromosome:NCBIM37:5:1:152537259:1 150611986 ID5407 U -
GGACATGCACCTGTGCGGGACGGGC
>5 dna:chromosome chromosome:NCBIM37:5:1:152537259:1 150611996 ID38041 U -
TGAGAAACTTTAGGACATGCACCTGTG
>5 dna:chromosome chromosome:NCBIM37:5:1:152537259:1 150612007 ID24438 U -
TCAACAAGCACACACTGAGAAACTTTAGGAC
>5 dna:chromosome chromosome:NCBIM37:5:1:152537259:1 150612125 ID32386 U -
TCTGATTACCGAAATCCTGGTTCCCCACA
>5 dna:chromosome chromosome:NCBIM37:5:1:152537259:1 150612130 ID47529 U -
TGCTCATCTGATTACCGAAATCCTGGTTCC
>5 dna:chromosome chromosome:NCBIM37:5:1:152537259:1 150612132 ID47528 U -
TGCTCATCTGATTACCGAAATCCTGGTT
>5 dna:chromosome chromosome:NCBIM37:5:1:152537259:1 150612161 ID3657 U -
CTGGTGTCCGTTTGTCATCCCGCCGACTCC
>5 dna:chromosome chromosome:NCBIM37:5:1:152537259:1 150612162 ID56296 U -
TGGTGTCCGTTTGTCATCCCGCCGACTC
>5 dna:chromosome chromosome:NCBIM37:5:1:152537259:1 150612165 ID58682 U -
TGTCTGGTGTCCGTTTGTCATCCCGCCGA
>5 dna:chromosome chromosome:NCBIM37:5:1:152537259:1 150612174 ID57970 U -
TGTATTTGTCTGGTGTCCGTTTGTCA
>5 dna:chromosome chromosome:NCBIM37:5:1:152537259:1 150612177 ID56367 U -
TGGTGTGTATTTGTCTGGTGTCCGTTTG
>5 dna:chromosome chromosome:NCBIM37:5:1:152537259:1 150612206 ID38412 U -
TGAGAATTTACATCCAGATACAGCACACT
>5 dna:chromosome chromosome:NCBIM37:5:1:152537259:1 150612267 ID18700 M -
TAGCTGATGTGTCACCTAACTTCTTTGTTT
>5 dna:chromosome chromosome:NCBIM37:5:1:152537259:1 150612268 ID18699 M -
TAGCTGATGTGTCACCTAACTTCTTTGTT
>5 dna:chromosome chromosome:NCBIM37:5:1:152537259:1 150612282 ID9334 U -
TAACTTCAATGTACCTTAGCTGATGTGTCAC
>5 dna:chromosome chromosome:NCBIM37:5:1:152537259:1 150612286 ID4595 U -
GATAACTTCAATGTACCTTAGCTGATGTG
>5 dna:chromosome chromosome:NCBIM37:5:1:152537259:1 150612290 ID58221 U -
TGTCAGATAACTTCAATGTACCTTAGCTGA
>5 dna:chromosome chromosome:NCBIM37:5:1:152537259:1 150612295 ID68979 U -
TTTTGTGTCAGATAACTTCAATGTACCTTA
>5 dna:chromosome chromosome:NCBIM37:5:1:152537259:1 150612297 ID61325 M -
TGTTTTGTGTCAGATAACTTCAATGTACCT
>5 dna:chromosome chromosome:NCBIM37:5:1:152537259:1 150612386 ID58077 M -
TGTCAATAGCTGACTTTAGATAGGGCT
>5 dna:chromosome chromosome:NCBIM37:5:1:152537259:1 150612387 ID5957 M -
GTCAATAGCTGACTTTAGATAGGGC
>5 dna:chromosome chromosome:NCBIM37:5:1:152537259:1 150612423 ID8304 M -
TAAATTGTGACTAGGGTGTGAAATCCTC
>5 dna:chromosome chromosome:NCBIM37:5:1:152537259:1 150612427 ID18154 M -
TAGCATAAATTGTGACTAGGGTGTGAAAT
>5 dna:chromosome chromosome:NCBIM37:5:1:152537259:1 150612428 ID18153 M -
TAGCATAAATTGTGACTAGGGTGTGAAA
>5 dna:chromosome chromosome:NCBIM37:5:1:152537259:1 150612429 ID18152 M -
TAGCATAAATTGTGACTAGGGTGTGAA
>5 dna:chromosome chromosome:NCBIM37:5:1:152537259:1 150612430 ID18151 M -
TAGCATAAATTGTGACTAGGGTGTGA
>5 dna:chromosome chromosome:NCBIM37:5:1:152537259:1 150612614 ID36303 M -
TGACAAATGGAGATTCCCTACAGACACT
>5 dna:chromosome chromosome:NCBIM37:5:1:152537259:1 150612644 ID13252 M -
TACATATTAGAAGAAAGTTGGTGAGTTCT
>5 dna:chromosome chromosome:NCBIM37:5:1:152537259:1 150612749 ID11109 U -
TAATCAGTCATCTCACAGTTTGCCAGATA
>5 dna:chromosome chromosome:NCBIM37:5:1:152537259:1 150612754 ID66473 U -
TTGACAGTAATCAGTCATCTCACAGTTTGCC
>5 dna:chromosome chromosome:NCBIM37:5:1:152537259:1 150612755 ID36809 U -
TGACAGTAATCAGTCATCTCACAGTTTGC
>5 dna:chromosome chromosome:NCBIM37:5:1:152537259:1 150612790 ID9580 M -
TAAGAATGTTACTCATTCAGAGGAAATGCCC
>5 dna:chromosome chromosome:NCBIM37:5:1:152537259:1 150612791 ID9579 M -
TAAGAATGTTACTCATTCAGAGGAAATGCC
>5 dna:chromosome chromosome:NCBIM37:5:1:152537259:1 150612792 ID2479 M -
CATAAGAATGTTACTCATTCAGAGGAAATGC
>5 dna:chromosome chromosome:NCBIM37:5:1:152537259:1 150612792 ID9578 M -
TAAGAATGTTACTCATTCAGAGGAAATGC
>5 dna:chromosome chromosome:NCBIM37:5:1:152537259:1 150612931 ID39806 U -
TGAGGCCTAGCACTCTGGAG
>5 dna:chromosome chromosome:NCBIM37:5:1:152537259:1 150612937 ID13559 U -
TACCAAAAAGGATACAATGAGGCCTAGCACT
>5 dna:chromosome chromosome:NCBIM37:5:1:152537259:1 150612940 ID13558 U -
TACCAAAAAGGATACAATGAGGCCTAGC
>5 dna:chromosome chromosome:NCBIM37:5:1:152537259:1 150612942 ID13557 U -
TACCAAAAAGGATACAATGAGGCCTA
>5 dna:chromosome chromosome:NCBIM37:5:1:152537259:1 150612944 ID5539 U -
GGCAATGATACCAAAAAGGATACAATGAGGCC
>5 dna:chromosome chromosome:NCBIM37:5:1:152537259:1 150612944 ID13556 U -
TACCAAAAAGGATACAATGAGGCC
>5 dna:chromosome chromosome:NCBIM37:5:1:152537259:1 150612944 ID40838 U -
TGATACCAAAAAGGATACAATGAGGCC
>5 dna:chromosome chromosome:NCBIM37:5:1:152537259:1 150613007 ID9478 U -
TAAGAAATTAAGCATTATGAAACTCTTGGC
>5 dna:chromosome chromosome:NCBIM37:5:1:152537259:1 150613292 ID30930 U -
TCGTTAAAATGCAGGCAGCCTCCTGTCAAC
>5 dna:chromosome chromosome:NCBIM37:5:1:152537259:1 150613320 ID7733 U -
TAAAGCAGGGAAATAAAAAGCTACTTGGCCTC
>5 dna:chromosome chromosome:NCBIM37:5:1:152537259:1 150613431 ID29253 U -
TCCTAAACGATGCCAAGTCCTTTAAACCAGA
>5 dna:chromosome chromosome:NCBIM37:5:1:152537259:1 150613432 ID29252 U -
TCCTAAACGATGCCAAGTCCTTTAAACCAG
>5 dna:chromosome chromosome:NCBIM37:5:1:152537259:1 150613486 ID32145 U -
TCTGAAGGGATGACTGATTTTGTAGAAGA
>5 dna:chromosome chromosome:NCBIM37:5:1:152537259:1 150613534 ID11222 U -
TAATCTTCAAAATCGTCGCCGGCTATCTGGA
>5 dna:chromosome chromosome:NCBIM37:5:1:152537259:1 150613541 ID11221 U -
TAATCTTCAAAATCGTCGCCGGCT
>5 dna:chromosome chromosome:NCBIM37:5:1:152537259:1 150613541 ID40123 U -
TGAGTATAATCTTCAAAATCGTCGCCGGCT
>5 dna:chromosome chromosome:NCBIM37:5:1:152537259:1 150613678 ID7811 U -
TAAAGGATGAGTTTGGATGACCAG
>5 dna:chromosome chromosome:NCBIM37:5:1:152537259:1 150613795 ID22486 U -
TATCGGAGAGGATATTTGTTCATTGCTGC
>5 dna:chromosome chromosome:NCBIM37:5:1:152537259:1 150613827 ID35713 U -
TGAATACGATAAGGAAACTCTGTGGAGAC
>5 dna:chromosome chromosome:NCBIM37:5:1:152537259:1 150613831 ID46843 U -
TGCGTGAATACGATAAGGAAACTCTGTGG
>5 dna:chromosome chromosome:NCBIM37:5:1:152537259:1 150613909 ID2010 U -
CACCACAGTGCTCGGGGATGCGG
>5 dna:chromosome chromosome:NCBIM37:5:1:152537259:1 150613997 ID34634 U -
TGAACAATTCTCTTTTTTAGTCTGACAC
>5 dna:chromosome chromosome:NCBIM37:5:1:152537259:1 150614055 ID65692 U -
TTCGGAAAAAACGATCACACACTATGTAAGC
>5 dna:chromosome chromosome:NCBIM37:5:1:152537259:1 150614065 ID26648 U -
TCCAAAATTATTCGGAAAAAACGATCACACA
>5 dna:chromosome chromosome:NCBIM37:5:1:152537259:1 150614100 ID13376 U -
TACATGCAATCAAAGATAGCGATCTCTCA
>5 dna:chromosome chromosome:NCBIM37:5:1:152537259:1 150614102 ID8952 U -
TAACCTACATGCAATCAAAGATAGCGATCTCT
>5 dna:chromosome chromosome:NCBIM37:5:1:152537259:1 150614282 ID40975 U -
TGATAGGAAAGATTCAGAACTCCTCGTACTGG
>5 dna:chromosome chromosome:NCBIM37:5:1:152537259:1 150614284 ID40974 U -
TGATAGGAAAGATTCAGAACTCCTCGTACT
>5 dna:chromosome chromosome:NCBIM37:5:1:152537259:1 150614285 ID40973 U -
TGATAGGAAAGATTCAGAACTCCTCGTAC
>5 dna:chromosome chromosome:NCBIM37:5:1:152537259:1 150614394 ID7758 U -
TAAAGCGATGAAAGTCCAGGATGCTC
>5 dna:chromosome chromosome:NCBIM37:5:1:152537259:1 150614438 ID1650 U -
CAAAAAGACAAGGAGCATGTGTTTCATCTC
>5 dna:chromosome chromosome:NCBIM37:5:1:152537259:1 150614473 ID15098 U -
TACTATGTTAAGCAAAAAATAAACCACAC
>5 dna:chromosome chromosome:NCBIM37:5:1:152537259:1 150614550 ID37181 U -
TGACCACGAAACCCTAGCAACAGAGCTAAAC
>5 dna:chromosome chromosome:NCBIM37:5:1:152537259:1 150614567 ID58031 U -
TGTCAACTTACCCTTTGACCACGAAACCC
>5 dna:chromosome chromosome:NCBIM37:5:1:152537259:1 150614610 ID25014 U -
TCACAGGATGTCTATGGCTTTCTGGCAGT
>5 dna:chromosome chromosome:NCBIM37:5:1:152537259:1 150614700 ID42965 U -
TGCAACGCTCTTCAGCCTGC
>5 dna:chromosome chromosome:NCBIM37:5:1:152537259:1 150614701 ID377 U -
ACAAAAACCATGCAACGCTCTTCAGCCTG
>5 dna:chromosome chromosome:NCBIM37:5:1:152537259:1 150614742 ID23003 U -
TATGCACATGCGCTATACATACCCTTAAAA
>5 dna:chromosome chromosome:NCBIM37:5:1:152537259:1 150614747 ID43658 U -
TGCACATGCGCTATACATACCCT
>5 dna:chromosome chromosome:NCBIM37:5:1:152537259:1 150614756 ID16712 U -
TAGAATGGTCTTCCTATGCACATGCGCTAT
>5 dna:chromosome chromosome:NCBIM37:5:1:152537259:1 150614757 ID16711 U -
TAGAATGGTCTTCCTATGCACATGCGCTA
>5 dna:chromosome chromosome:NCBIM37:5:1:152537259:1 150614759 ID16710 U -
TAGAATGGTCTTCCTATGCACATGCGC
>5 dna:chromosome chromosome:NCBIM37:5:1:152537259:1 150614767 ID8871 U -
TAACCACCAATAGAATGGTCTTCCTATGC
>5 dna:chromosome chromosome:NCBIM37:5:1:152537259:1 150614780 ID12670 U -
TACACATGTCCACTGTAACCACCAATAGAAT
>5 dna:chromosome chromosome:NCBIM37:5:1:152537259:1 150614784 ID47081 U -
TGCTACACATGTCCACTGTAACCACCAATA
>5 dna:chromosome chromosome:NCBIM37:5:1:152537259:1 150614791 ID44785 U -
TGCCAAATGCTACACATGTCCACTGTAACC
>5 dna:chromosome chromosome:NCBIM37:5:1:152537259:1 150614792 ID44784 U -
TGCCAAATGCTACACATGTCCACTGTAAC
>5 dna:chromosome chromosome:NCBIM37:5:1:152537259:1 150614810 ID45679 U -
TGCCATGTCATCACCAGCTGCCAAATGCT
>5 dna:chromosome chromosome:NCBIM37:5:1:152537259:1 150614811 ID45678 U -
TGCCATGTCATCACCAGCTGCCAAATGC
>5 dna:chromosome chromosome:NCBIM37:5:1:152537259:1 150614835 ID27323 U -
TCCACCCTCAGTACCTCAGTATCACCTGCC
>5 dna:chromosome chromosome:NCBIM37:5:1:152537259:1 150614867 ID20191 U -
TAGGTGATACAGTGTTGGAAACACCCC
>5 dna:chromosome chromosome:NCBIM37:5:1:152537259:1 150614876 ID16882 U -
TAGACATAAGGATAGGTGATACAGTGTTGG
>5 dna:chromosome chromosome:NCBIM37:5:1:152537259:1 150614877 ID16881 U -
TAGACATAAGGATAGGTGATACAGTGTTG
>5 dna:chromosome chromosome:NCBIM37:5:1:152537259:1 150614879 ID4024 U -
GAATAGACATAAGGATAGGTGATACAGTGT
>5 dna:chromosome chromosome:NCBIM37:5:1:152537259:1 150614879 ID16880 U -
TAGACATAAGGATAGGTGATACAGTGT
>5 dna:chromosome chromosome:NCBIM37:5:1:152537259:1 150614880 ID16879 U -
TAGACATAAGGATAGGTGATACAGTG
>5 dna:chromosome chromosome:NCBIM37:5:1:152537259:1 150614881 ID4369 U -
GAGAATAGACATAAGGATAGGTGATACAGT
>5 dna:chromosome chromosome:NCBIM37:5:1:152537259:1 150614881 ID38307 U -
TGAGAATAGACATAAGGATAGGTGATACAGT
>5 dna:chromosome chromosome:NCBIM37:5:1:152537259:1 150614882 ID4368 U -
GAGAATAGACATAAGGATAGGTGATACAG
>5 dna:chromosome chromosome:NCBIM37:5:1:152537259:1 150614883 ID38306 U -
TGAGAATAGACATAAGGATAGGTGATACA
>5 dna:chromosome chromosome:NCBIM37:5:1:152537259:1 150614884 ID849 U -
AGAATAGACATAAGGATAGGTGATAC
>5 dna:chromosome chromosome:NCBIM37:5:1:152537259:1 150614885 ID38305 U -
TGAGAATAGACATAAGGATAGGTGATA
>5 dna:chromosome chromosome:NCBIM37:5:1:152537259:1 150614886 ID32233 U -
TCTGAGAATAGACATAAGGATAGGTGAT
>5 dna:chromosome chromosome:NCBIM37:5:1:152537259:1 150614889 ID58656 U -
TGTCTGAGAATAGACATAAGGATAGGT
>5 dna:chromosome chromosome:NCBIM37:5:1:152537259:1 150614908 ID52620 U -
TGGCTTCACAATGTAGGCATGTCTGAG
>5 dna:chromosome chromosome:NCBIM37:5:1:152537259:1 150614909 ID33263 U -
TCTTTGGCTTCACAATGTAGGCATGTCTGA
>5 dna:chromosome chromosome:NCBIM37:5:1:152537259:1 150614923 ID40063 U -
TGAGTAAAGCATAGTCTTTGGCTTCACAAT
>5 dna:chromosome chromosome:NCBIM37:5:1:152537259:1 150614927 ID43398 U -
TGCAATGAGTAAAGCATAGTCTTTGGCTTCA
>5 dna:chromosome chromosome:NCBIM37:5:1:152537259:1 150614928 ID43397 U -
TGCAATGAGTAAAGCATAGTCTTTGGCTTC
>5 dna:chromosome chromosome:NCBIM37:5:1:152537259:1 150614934 ID38955 U -
TGAGATGCAATGAGTAAAGCATAGTCTTT
>5 dna:chromosome chromosome:NCBIM37:5:1:152537259:1 150614963 ID1620 U -
ATTCAACAAATACTTTTTTTGCCAGGTAC
>5 dna:chromosome chromosome:NCBIM37:5:1:152537259:1 150615094 ID24226 U -
TCAAACTCACAAAAAGTCTCCCTGTCCTA
>5 dna:chromosome chromosome:NCBIM37:5:1:152537259:1 150615121 ID15746 U -
TACTTGACGAGAGTGGAAACTCTGTCCAATC
>5 dna:chromosome chromosome:NCBIM37:5:1:152537259:1 150615334 ID20669 U -
TAGTAGTCTCCCAAGACCTCGGTCCTGA
>5 dna:chromosome chromosome:NCBIM37:5:1:152537259:1 150615357 ID44266 U -
TGCATAGAGATTGTGTAGTCCTTCTAGTA
>5 dna:chromosome chromosome:NCBIM37:5:1:152537259:1 150615365 ID45810 U -
TGCCCACCATGCATAGAGATTGTGTAGTCC
>5 dna:chromosome chromosome:NCBIM37:5:1:152537259:1 150615417 ID4056 U -
GAATGTTGGAGAGCTGACCTTCAGTTGAA
>5 dna:chromosome chromosome:NCBIM37:5:1:152537259:1 150615437 ID36785 U -
TGACAGGGACCACCGGAGAATGTTGG
>5 dna:chromosome chromosome:NCBIM37:5:1:152537259:1 150615463 ID56781 U -
TGGTTTCTAGACCTGTGTCAATTTCACCCC
>5 dna:chromosome chromosome:NCBIM37:5:1:152537259:1 150615464 ID68977 U -
TTTTGGTTTCTAGACCTGTGTCAATTTCACCC
>5 dna:chromosome chromosome:NCBIM37:5:1:152537259:1 150615475 ID9335 U -
TAACTTCATTTTGGTTTCTAGACCTGTGT
>5 dna:chromosome chromosome:NCBIM37:5:1:152537259:1 150615481 ID51584 U -
TGGCACTAACTTCATTTTGGTTTCTAGAC
>5 dna:chromosome chromosome:NCBIM37:5:1:152537259:1 150615537 ID17513 U -
TAGATCTATGCCCTTTGAACTGTTCCATAGC
>5 dna:chromosome chromosome:NCBIM37:5:1:152537259:1 150615566 ID21872 U -
TATAGACCCCTCCCGAAGGATAACAAATA
>5 dna:chromosome chromosome:NCBIM37:5:1:152537259:1 150615597 ID47634 U -
TGCTCTCCCTGGAGCTGTATTAGGGTCCTTT
>5 dna:chromosome chromosome:NCBIM37:5:1:152537259:1 150615653 ID26644 U -
TCCAAAATGTGCTCCAGAAGCAGGCCATGGA
>5 dna:chromosome chromosome:NCBIM37:5:1:152537259:1 150615654 ID26643 U -
TCCAAAATGTGCTCCAGAAGCAGGCCATGG
>5 dna:chromosome chromosome:NCBIM37:5:1:152537259:1 150615674 ID9846 U -
TAAGATCTCTTATTGGTGTCTCCAAAATGT
>5 dna:chromosome chromosome:NCBIM37:5:1:152537259:1 150615681 ID41763 U -
TGATGCTAAGATCTCTTATTGGTGTCTCC
>5 dna:chromosome chromosome:NCBIM37:5:1:152537259:1 150615684 ID2262 U -
CAGATGATGCTAAGATCTCTTATTGGTGTC
>5 dna:chromosome chromosome:NCBIM37:5:1:152537259:1 150615685 ID1927 U -
CACAGATGATGCTAAGATCTCTTATTGGTGT
>5 dna:chromosome chromosome:NCBIM37:5:1:152537259:1 150615695 ID39350 U -
TGAGCCACAGATGATGCTAAGATCTC
>5 dna:chromosome chromosome:NCBIM37:5:1:152537259:1 150615713 ID28073 U -
TCCATTTTTACAGGAATGTCCCTGAGCCAC
>5 dna:chromosome chromosome:NCBIM37:5:1:152537259:1 150615777 ID4670 U -
GATGGCAACTCCAGGCTCCTGGATGCA
>5 dna:chromosome chromosome:NCBIM37:5:1:152537259:1 150615788 ID42756 U -
TGCAAAGGGTATGTGATGGCAACTCCAGGC
>5 dna:chromosome chromosome:NCBIM37:5:1:152537259:1 150615864 ID43989 U -
TGCAGCAAGAGGTCATCTTCTACTC
>5 dna:chromosome chromosome:NCBIM37:5:1:152537259:1 150615869 ID34782 U -
TGAACCATGCAGCAAGAGGTCATCTTC
>5 dna:chromosome chromosome:NCBIM37:5:1:152537259:1 150615914 ID1300 U -
AGTACATGACTCTTAGTAAGAGATCAAGGT
>5 dna:chromosome chromosome:NCBIM37:5:1:152537259:1 150615971 ID45386 U -
TGCCAGCCGACGACATCACAAGCCCCGAGT
>5 dna:chromosome chromosome:NCBIM37:5:1:152537259:1 150615973 ID45385 U -
TGCCAGCCGACGACATCACAAGCCCCGA
>5 dna:chromosome chromosome:NCBIM37:5:1:152537259:1 150615976 ID45384 U -
TGCCAGCCGACGACATCACAAGCCC
>5 dna:chromosome chromosome:NCBIM37:5:1:152537259:1 150615978 ID45383 U -
TGCCAGCCGACGACATCACAAGC
>5 dna:chromosome chromosome:NCBIM37:5:1:152537259:1 150616042 ID33497 U -
TGAAAACTGTGTCTGTTTCCAGAGCA
>5 dna:chromosome chromosome:NCBIM37:5:1:152537259:1 150616054 ID31606 U -
TCTCAAGAAACTGAAAACTGTGTCT
>5 dna:chromosome chromosome:NCBIM37:5:1:152537259:1 150616071 ID9410 U -
TAAGAAAATGGAGGGTCTCAAGA
>5 dna:chromosome chromosome:NCBIM37:5:1:152537259:1 150616074 ID21518 U -
TATAAAGGTCTAAGAAAATGGAGGGTCTCA
>5 dna:chromosome chromosome:NCBIM37:5:1:152537259:1 150616090 ID14072 U -
TACCCACCAGGAGATATAAAGGTCTAAG
>5 dna:chromosome chromosome:NCBIM37:5:1:152537259:1 150616104 ID64406 U -
TTATGGTTATAAGTGATACCCACCAGGAGA
>5 dna:chromosome chromosome:NCBIM37:5:1:152537259:1 150616105 ID56522 U -
TGGTTATAAGTGATACCCACCAGGAG
>5 dna:chromosome chromosome:NCBIM37:5:1:152537259:1 150616142 ID18902 U -
TAGGAAAGGTGGACATTGTGCAGGACAC
>5 dna:chromosome chromosome:NCBIM37:5:1:152537259:1 150616144 ID23443 U -
TATTAGGAAAGGTGGACATTGTGCAGGAC
>5 dna:chromosome chromosome:NCBIM37:5:1:152537259:1 150616146 ID23442 U -
TATTAGGAAAGGTGGACATTGTGCAGG
>5 dna:chromosome chromosome:NCBIM37:5:1:152537259:1 150616181 ID7920 U -
TAAAGTGAAAGACATAAAGGGCTGAGG
>5 dna:chromosome chromosome:NCBIM37:5:1:152537259:1 150616181 ID33981 U -
TGAAAGACATAAAGGGCTGAGG
>5 dna:chromosome chromosome:NCBIM37:5:1:152537259:1 150616182 ID7919 U -
TAAAGTGAAAGACATAAAGGGCTGAG
>5 dna:chromosome chromosome:NCBIM37:5:1:152537259:1 150616194 ID13601 U -
TACCAACAGACAAACCATAAAGTGAAAGACA
>5 dna:chromosome chromosome:NCBIM37:5:1:152537259:1 150616197 ID13600 U -
TACCAACAGACAAACCATAAAGTGAAAG
>5 dna:chromosome chromosome:NCBIM37:5:1:152537259:1 150616199 ID47105 U -
TGCTACCAACAGACAAACCATAAAGTGAA
>5 dna:chromosome chromosome:NCBIM37:5:1:152537259:1 150616212 ID55150 U -
TGGTAATGGAAGTCATGCTACCAACAGACAA
>5 dna:chromosome chromosome:NCBIM37:5:1:152537259:1 150616213 ID55149 U -
TGGTAATGGAAGTCATGCTACCAACAGACA
>5 dna:chromosome chromosome:NCBIM37:5:1:152537259:1 150616214 ID55148 U -
TGGTAATGGAAGTCATGCTACCAACAGAC
>5 dna:chromosome chromosome:NCBIM37:5:1:152537259:1 150616225 ID24441 U -
TCAACACACAGATGGTAATGGAAGTCATGC
>5 dna:chromosome chromosome:NCBIM37:5:1:152537259:1 150616257 ID68824 U -
TTTTAAAAAGTTACATATGTTTGAGAGT
>5 dna:chromosome chromosome:NCBIM37:5:1:152537259:1 150616302 ID3583 U -
CTGCTAGCTAGGAATCCAGAGTAGAAAT
>5 dna:chromosome chromosome:NCBIM37:5:1:152537259:1 150616402 ID1008 U -
AGCACACTCGTAGGGTGCCATCCAAGAAAAGC
>5 dna:chromosome chromosome:NCBIM37:5:1:152537259:1 150616406 ID1007 U -
AGCACACTCGTAGGGTGCCATCCAAGAA
>5 dna:chromosome chromosome:NCBIM37:5:1:152537259:1 150616456 ID9068 U -
TAACTAAAGAGAGCTCCAAGAGTTCAAAGAGC
>5 dna:chromosome chromosome:NCBIM37:5:1:152537259:1 150616497 ID51432 U +
TGGCAAGTGCTCTTGCTTTGGGCTTCCT
>5 dna:chromosome chromosome:NCBIM37:5:1:152537259:1 150616544 ID51260 U -
TGGCAAAAGAATTCCCAAGGAGGAAGAGGA
>5 dna:chromosome chromosome:NCBIM37:5:1:152537259:1 150616551 ID30692 U -
TCGATGGCAAAAGAATTCCCAAGGAGG
>5 dna:chromosome chromosome:NCBIM37:5:1:152537259:1 150616558 ID9289 U -
TAACTGTCGATGGCAAAAGAATTCCC
>5 dna:chromosome chromosome:NCBIM37:5:1:152537259:1 150616587 ID40178 U -
TGAGTCATAGGAGCCACAAAGAAAGCT
>5 dna:chromosome chromosome:NCBIM37:5:1:152537259:1 150616761 ID57663 U -
TGTAGACTTGGAATCTGCGCCCACGA
>5 dna:chromosome chromosome:NCBIM37:5:1:152537259:1 150616765 ID57662 U -
TGTAGACTTGGAATCTGCGCCC
>5 dna:chromosome chromosome:NCBIM37:5:1:152537259:1 150616791 ID57492 U -
TGTAATTGGTGGTGACAGCAACGGAGC
>5 dna:chromosome chromosome:NCBIM37:5:1:152537259:1 150616802 ID55304 U -
TGGTAGATTTGTAATTGGTGGTGAC
>5 dna:chromosome chromosome:NCBIM37:5:1:152537259:1 150616822 ID25358 U -
TCACTGAATTCAGTTCACACTGGCTTGGTA
>5 dna:chromosome chromosome:NCBIM37:5:1:152537259:1 150616824 ID25357 U -
TCACTGAATTCAGTTCACACTGGCTTGG
>5 dna:chromosome chromosome:NCBIM37:5:1:152537259:1 150616852 ID33656 U -
TGAAAATAATGCCATTTGTCCTCACTTTGTTC
>5 dna:chromosome chromosome:NCBIM37:5:1:152537259:1 150616856 ID68511 U -
TTTGAAAATAATGCCATTTGTCCTCACTTT
>5 dna:chromosome chromosome:NCBIM37:5:1:152537259:1 150617329 ID39164 U -
TGAGCAACTCAAAGTCTCTGGTGAGCAACAC
>5 dna:chromosome chromosome:NCBIM37:5:1:152537259:1 150617331 ID39163 U -
TGAGCAACTCAAAGTCTCTGGTGAGCAAC
>5 dna:chromosome chromosome:NCBIM37:5:1:152537259:1 150617332 ID39162 U -
TGAGCAACTCAAAGTCTCTGGTGAGCAA
>5 dna:chromosome chromosome:NCBIM37:5:1:152537259:1 150617353 ID10174 U -
TAAGCTTGGACAGAACTGAGCAA
>5 dna:chromosome chromosome:NCBIM37:5:1:152537259:1 150617381 ID8597 U -
TAACAGCAAGTATTGAAAGGACCAAGTCAT
>5 dna:chromosome chromosome:NCBIM37:5:1:152537259:1 150617384 ID8596 U -
TAACAGCAAGTATTGAAAGGACCAAGT
>5 dna:chromosome chromosome:NCBIM37:5:1:152537259:1 150617608 ID8240 U -
TAAATGTGCCTCACCCCCCAAATTCTCGT
>5 dna:chromosome chromosome:NCBIM37:5:1:152537259:1 150617614 ID26094 U -
TCATAAATGTGCCTCACCCCCCAAAT
>5 dna:chromosome chromosome:NCBIM37:5:1:152537259:1 150617616 ID26093 U -
TCATAAATGTGCCTCACCCCCCAA
>5 dna:chromosome chromosome:NCBIM37:5:1:152537259:1 150617620 ID26091 U -
TCATAAATGTGCCTCACCCC
>5 dna:chromosome chromosome:NCBIM37:5:1:152537259:1 150617621 ID35184 U -
TGAAGAGGACCCTCATAAATGTGCCTCACCC
>5 dna:chromosome chromosome:NCBIM37:5:1:152537259:1 150617627 ID5174 U -
GCTGAAGAGGACCCTCATAAATGTGCC
>5 dna:chromosome chromosome:NCBIM37:5:1:152537259:1 150617676 ID7246 U -
TAAAATTGAGTGTGTGGCTGCCCAAGTA
>5 dna:chromosome chromosome:NCBIM37:5:1:152537259:1 150617689 ID10562 U -
TAAGTGCTTTTGCCCTAAAATTGAGTGTGT
>5 dna:chromosome chromosome:NCBIM37:5:1:152537259:1 150617691 ID31292 U -
TCTAAGTGCTTTTGCCCTAAAATTGAGTGT
>5 dna:chromosome chromosome:NCBIM37:5:1:152537259:1 150617691 ID65787 U -
TTCTAAGTGCTTTTGCCCTAAAATTGAGTGT
>5 dna:chromosome chromosome:NCBIM37:5:1:152537259:1 150617692 ID65786 U -
TTCTAAGTGCTTTTGCCCTAAAATTGAGTG
>5 dna:chromosome chromosome:NCBIM37:5:1:152537259:1 150617706 ID38837 U -
TGAGAGTTGGCTCTTCTAAGTGCTTTTGC
>5 dna:chromosome chromosome:NCBIM37:5:1:152537259:1 150617714 ID1915 U -
CACAGAATTTGAGAGTTGGCTCTTCTAAGT
>5 dna:chromosome chromosome:NCBIM37:5:1:152537259:1 150617741 ID10912 U -
TAATAGAGACGGTGGAAGGAGTCAC
>5 dna:chromosome chromosome:NCBIM37:5:1:152537259:1 150617750 ID24705 U -
TCAATCAGATGCTTAATAGAGACGGTGGA
>5 dna:chromosome chromosome:NCBIM37:5:1:152537259:1 150617750 ID64723 U -
TTCAATCAGATGCTTAATAGAGACGGTGGA
>5 dna:chromosome chromosome:NCBIM37:5:1:152537259:1 150617751 ID64722 U -
TTCAATCAGATGCTTAATAGAGACGGTGG
>5 dna:chromosome chromosome:NCBIM37:5:1:152537259:1 150617763 ID47722 U -
TGCTGAAGATAGCTCTTCAATCAGATGCTTAA
>5 dna:chromosome chromosome:NCBIM37:5:1:152537259:1 150617775 ID1545 U -
ATGGAGATCAATGCTGAAGATAGCTCTTCAA
>5 dna:chromosome chromosome:NCBIM37:5:1:152537259:1 150617775 ID50501 U -
TGGAGATCAATGCTGAAGATAGCTCTTCAA
>5 dna:chromosome chromosome:NCBIM37:5:1:152537259:1 150617776 ID1544 U -
ATGGAGATCAATGCTGAAGATAGCTCTTCA
>5 dna:chromosome chromosome:NCBIM37:5:1:152537259:1 150617776 ID50500 U -
TGGAGATCAATGCTGAAGATAGCTCTTCA
>5 dna:chromosome chromosome:NCBIM37:5:1:152537259:1 150617777 ID1543 U -
ATGGAGATCAATGCTGAAGATAGCTCTTC
>5 dna:chromosome chromosome:NCBIM37:5:1:152537259:1 150617778 ID1542 U -
ATGGAGATCAATGCTGAAGATAGCTCTT
>5 dna:chromosome chromosome:NCBIM37:5:1:152537259:1 150617778 ID57879 U -
TGTATGGAGATCAATGCTGAAGATAGCTCTT
>5 dna:chromosome chromosome:NCBIM37:5:1:152537259:1 150617780 ID57878 U -
TGTATGGAGATCAATGCTGAAGATAGCTC
>5 dna:chromosome chromosome:NCBIM37:5:1:152537259:1 150617781 ID57877 U -
TGTATGGAGATCAATGCTGAAGATAGCT
>5 dna:chromosome chromosome:NCBIM37:5:1:152537259:1 150617787 ID47999 U -
TGCTGTATGGAGATCAATGCTGAAG
>5 dna:chromosome chromosome:NCBIM37:5:1:152537259:1 150617815 ID37087 U -
TGACATTGTGCAAACCCTGAACGGCAGGAGGA
>5 dna:chromosome chromosome:NCBIM37:5:1:152537259:1 150617816 ID37086 U -
TGACATTGTGCAAACCCTGAACGGCAGGAGG
>5 dna:chromosome chromosome:NCBIM37:5:1:152537259:1 150617817 ID37085 U -
TGACATTGTGCAAACCCTGAACGGCAGGAG
>5 dna:chromosome chromosome:NCBIM37:5:1:152537259:1 150617818 ID37084 U -
TGACATTGTGCAAACCCTGAACGGCAGGA
>5 dna:chromosome chromosome:NCBIM37:5:1:152537259:1 150617890 ID4590 U -
GATAAAGTGAGCTTTATATTTTTGG
>5 dna:chromosome chromosome:NCBIM37:5:1:152537259:1 150618080 ID53569 U -
TGGGATATCCAGCTGTGGGCCATGGCAAC
>5 dna:chromosome chromosome:NCBIM37:5:1:152537259:1 150618144 ID49265 U -
TGGAACGGAAAGGTCCCTGTGCAGGCGG
>5 dna:chromosome chromosome:NCBIM37:5:1:152537259:1 150618163 ID48083 U -
TGCTGTGTGCCTTGGACTCAATGGAACGGA
>5 dna:chromosome chromosome:NCBIM37:5:1:152537259:1 150618164 ID48082 U -
TGCTGTGTGCCTTGGACTCAATGGAACGG
>5 dna:chromosome chromosome:NCBIM37:5:1:152537259:1 150618169 ID32909 U -
TCTTATGCTGTGTGCCTTGGACTCAATGG
>5 dna:chromosome chromosome:NCBIM37:5:1:152537259:1 150618173 ID56617 U -
TGGTTCTTATGCTGTGTGCCTTGGACTCA
>5 dna:chromosome chromosome:NCBIM37:5:1:152537259:1 150618174 ID56616 U -
TGGTTCTTATGCTGTGTGCCTTGGACTC
>5 dna:chromosome chromosome:NCBIM37:5:1:152537259:1 150618183 ID48923 U -
TGGAAACTGGTTCTTATGCTGTGTGC
>5 dna:chromosome chromosome:NCBIM37:5:1:152537259:1 150618191 ID54529 U -
TGGGTCAGAACTGGAAACTGGTTCTTATG
>5 dna:chromosome chromosome:NCBIM37:5:1:152537259:1 150618226 ID42943 U -
TGCAACCCCCAGAAATGTCCACACGAC
>5 dna:chromosome chromosome:NCBIM37:5:1:152537259:1 150618244 ID27472 U -
TCCAGAAAGAAAGATCCTTATGCAACCCC
>5 dna:chromosome chromosome:NCBIM37:5:1:152537259:1 150618254 ID3909 U -
GAACAGGAGCGTCCAGAAAGAAAGATCCTT
>5 dna:chromosome chromosome:NCBIM37:5:1:152537259:1 150618262 ID17616 U -
TAGATGGAGAACAGGAGCGTCCAGAAAGAA
>5 dna:chromosome chromosome:NCBIM37:5:1:152537259:1 150618262 ID50399 U -
TGGAGAACAGGAGCGTCCAGAAAGAA
>5 dna:chromosome chromosome:NCBIM37:5:1:152537259:1 150618283 ID66342 U -
TTGAAGAAAAAGAAAGCTAGATAGATGGAG
>5 dna:chromosome chromosome:NCBIM37:5:1:152537259:1 150618315 ID28294 U -
TCCCAGAGGAGTCTGTAAAGAAGTAAAAG
>5 dna:chromosome chromosome:NCBIM37:5:1:152537259:1 150618352 ID31376 U -
TCTACATGTGCCACGTCCAGTGAGGTTGGT
>5 dna:chromosome chromosome:NCBIM37:5:1:152537259:1 150618356 ID1508 U -
ATGATCTACATGTGCCACGTCCAGTGAGGT
>5 dna:chromosome chromosome:NCBIM37:5:1:152537259:1 150618356 ID41383 U -
TGATCTACATGTGCCACGTCCAGTGAGGT
>5 dna:chromosome chromosome:NCBIM37:5:1:152537259:1 150618361 ID38663 U -
TGAGAGATGATCTACATGTGCCACGTCCAGT
>5 dna:chromosome chromosome:NCBIM37:5:1:152537259:1 150618363 ID38660 U -
TGAGAGATGATCTACATGTGCCACGTCCA
>5 dna:chromosome chromosome:NCBIM37:5:1:152537259:1 150618364 ID4421 U -
GAGATGATCTACATGTGCCACGTCC
>5 dna:chromosome chromosome:NCBIM37:5:1:152537259:1 150618364 ID38659 U -
TGAGAGATGATCTACATGTGCCACGTCC
>5 dna:chromosome chromosome:NCBIM37:5:1:152537259:1 150618365 ID38657 U -
TGAGAGATGATCTACATGTGCCACGTC
>5 dna:chromosome chromosome:NCBIM37:5:1:152537259:1 150618371 ID33521 U -
TGAAAAGACTGAGAGATGATCTACATGTGC
>5 dna:chromosome chromosome:NCBIM37:5:1:152537259:1 150618372 ID33520 U -
TGAAAAGACTGAGAGATGATCTACATGTG
>5 dna:chromosome chromosome:NCBIM37:5:1:152537259:1 150618373 ID33519 U -
TGAAAAGACTGAGAGATGATCTACATGT
>5 dna:chromosome chromosome:NCBIM37:5:1:152537259:1 150618380 ID37766 U -
TGACTGGTGAAAAGACTGAGAGATGATC
>5 dna:chromosome chromosome:NCBIM37:5:1:152537259:1 150618383 ID35914 U -
TGAATGACTGGTGAAAAGACTGAGAGATG
>5 dna:chromosome chromosome:NCBIM37:5:1:152537259:1 150618392 ID55979 U -
TGGTGAGATTGAATGACTGGTGAAAAGAC
>5 dna:chromosome chromosome:NCBIM37:5:1:152537259:1 150618395 ID55978 U -
TGGTGAGATTGAATGACTGGTGAAAA
>5 dna:chromosome chromosome:NCBIM37:5:1:152537259:1 150618398 ID66007 U -
TTCTCTGGTGAGATTGAATGACTGGTGA
>5 dna:chromosome chromosome:NCBIM37:5:1:152537259:1 150618400 ID66006 U -
TTCTCTGGTGAGATTGAATGACTGGT
>5 dna:chromosome chromosome:NCBIM37:5:1:152537259:1 150618409 ID8351 U -
TAACAAAAGTCTTTCTCTGGTGAGATTGA
>5 dna:chromosome chromosome:NCBIM37:5:1:152537259:1 150618412 ID8350 U -
TAACAAAAGTCTTTCTCTGGTGAGAT
>5 dna:chromosome chromosome:NCBIM37:5:1:152537259:1 150618419 ID15143 U -
TACTCACACCGATAACAAAAGTCTTTCTCTG
>5 dna:chromosome chromosome:NCBIM37:5:1:152537259:1 150618437 ID47560 U -
TGCTCCATTGCTGTACTCACACCGAT
>5 dna:chromosome chromosome:NCBIM37:5:1:152537259:1 150618485 ID63712 U -
TTAAGCCACTGAAGCTCAATGCTTCGAT
>5 dna:chromosome chromosome:NCBIM37:5:1:152537259:1 150618505 ID56612 U -
TGGTTCTGACTCAGCCTTACCATTAAGCCA
>5 dna:chromosome chromosome:NCBIM37:5:1:152537259:1 150618514 ID19442 U -
TAGGATCATGTGGTTCTGACTCAGCCTTACC
>5 dna:chromosome chromosome:NCBIM37:5:1:152537259:1 150618516 ID19441 U -
TAGGATCATGTGGTTCTGACTCAGCCTTA
>5 dna:chromosome chromosome:NCBIM37:5:1:152537259:1 150618517 ID19440 U -
TAGGATCATGTGGTTCTGACTCAGCCTT
>5 dna:chromosome chromosome:NCBIM37:5:1:152537259:1 150618519 ID19439 U -
TAGGATCATGTGGTTCTGACTCAGCC
>5 dna:chromosome chromosome:NCBIM37:5:1:152537259:1 150618533 ID12313 U -
TACAAGTCCTCCTCAGACTAGGATCATGTG
>5 dna:chromosome chromosome:NCBIM37:5:1:152537259:1 150618534 ID63830 U -
TTACAAGTCCTCCTCAGACTAGGATCATGT
>5 dna:chromosome chromosome:NCBIM37:5:1:152537259:1 150618542 ID67225 U -
TTGGATCCTTACAAGTCCTCCTCAGACTAG
>5 dna:chromosome chromosome:NCBIM37:5:1:152537259:1 150618584 ID20978 U -
TAGTGAATTCCTAAGGATGAGATCCCAAAC
>5 dna:chromosome chromosome:NCBIM37:5:1:152537259:1 150618585 ID20977 U -
TAGTGAATTCCTAAGGATGAGATCCCAAA
>5 dna:chromosome chromosome:NCBIM37:5:1:152537259:1 150618586 ID20976 U -
TAGTGAATTCCTAAGGATGAGATCCCAA
>5 dna:chromosome chromosome:NCBIM37:5:1:152537259:1 150618587 ID20975 U -
TAGTGAATTCCTAAGGATGAGATCCCA
>5 dna:chromosome chromosome:NCBIM37:5:1:152537259:1 150618591 ID25122 U -
TCACATTAGTGAATTCCTAAGGATGAGAT
>5 dna:chromosome chromosome:NCBIM37:5:1:152537259:1 150618634 ID45240 U -
TGCCACTGTGTTCTCTCTCAGAGGATGGTAC
>5 dna:chromosome chromosome:NCBIM37:5:1:152537259:1 150618636 ID45239 U -
TGCCACTGTGTTCTCTCTCAGAGGATGGT
>5 dna:chromosome chromosome:NCBIM37:5:1:152537259:1 150618656 ID45160 U -
TGCCACCTGCTGTCAGCTGCCACTGT
>5 dna:chromosome chromosome:NCBIM37:5:1:152537259:1 150618667 ID47639 U -
TGCTCTCTACTGCCACCTGCTGTCA
>5 dna:chromosome chromosome:NCBIM37:5:1:152537259:1 150618752 ID68843 U -
TTTTAACCACGTTCTTTAAGGTTTGTAGA
>5 dna:chromosome chromosome:NCBIM37:5:1:152537259:1 150618761 ID54307 U -
TGGGGACCCATTTTAACCACGTTCTTTAAG
>5 dna:chromosome chromosome:NCBIM37:5:1:152537259:1 150618774 ID24568 U -
TCAAGACAGATGGGGACCCATTTTAAC
>5 dna:chromosome chromosome:NCBIM37:5:1:152537259:1 150618794 ID45701 U -
TGCCATGTTGCAGAGAGTTCTCAAGAC
>5 dna:chromosome chromosome:NCBIM37:5:1:152537259:1 150618799 ID8102 U -
TAAATCCATGCCATGTTGCAGAGAGTTCTC
>5 dna:chromosome chromosome:NCBIM37:5:1:152537259:1 150618800 ID8101 U -
TAAATCCATGCCATGTTGCAGAGAGTTCT
>5 dna:chromosome chromosome:NCBIM37:5:1:152537259:1 150618810 ID22293 U -
TATCAGGGTTCTAAATCCATGCCATGTTGC
>5 dna:chromosome chromosome:NCBIM37:5:1:152537259:1 150618817 ID39423 U -
TGAGCCTTATCAGGGTTCTAAATCCATGCC
>5 dna:chromosome chromosome:NCBIM37:5:1:152537259:1 150618818 ID39422 U -
TGAGCCTTATCAGGGTTCTAAATCCATGC
>5 dna:chromosome chromosome:NCBIM37:5:1:152537259:1 150618825 ID57625 U -
TGTACTTACTGAGCCTTATCAGGGTTCTAAA
>5 dna:chromosome chromosome:NCBIM37:5:1:152537259:1 150618826 ID57624 U -
TGTACTTACTGAGCCTTATCAGGGTTCTAA
>5 dna:chromosome chromosome:NCBIM37:5:1:152537259:1 150618836 ID23854 U -
TATTTACTTATGTACTTACTGAGCCTTATC
>5 dna:chromosome chromosome:NCBIM37:5:1:152537259:1 150618836 ID64487 U -
TTATTTACTTATGTACTTACTGAGCCTTATC
>5 dna:chromosome chromosome:NCBIM37:5:1:152537259:1 150618839 ID32929 U -
TCTTATTTACTTATGTACTTACTGAGCCTT
>5 dna:chromosome chromosome:NCBIM37:5:1:152537259:1 150618840 ID41459 U -
TGATCTTATTTACTTATGTACTTACTGAGCCT
>5 dna:chromosome chromosome:NCBIM37:5:1:152537259:1 150618905 ID29837 U -
TCCTCTGCAGACATCTATCTCAGCCTGGC
>5 dna:chromosome chromosome:NCBIM37:5:1:152537259:1 150618924 ID39536 U -
TGAGCTGAGCAAAAGTAGCCATCCTCTGCAG
>5 dna:chromosome chromosome:NCBIM37:5:1:152537259:1 150618993 ID47953 U -
TGCTGGCCAGCAGCAGGAGGTGGACCCACC
>5 dna:chromosome chromosome:NCBIM37:5:1:152537259:1 150619013 ID445 U -
ACACTCAGTGAATGCTGGCCAG
>5 dna:chromosome chromosome:NCBIM37:5:1:152537259:1 150619015 ID7939 U -
TAAAGTGTACACTCAGTGAATGCTGGCC
>5 dna:chromosome chromosome:NCBIM37:5:1:152537259:1 150619017 ID7938 U -
TAAAGTGTACACTCAGTGAATGCTGG
>5 dna:chromosome chromosome:NCBIM37:5:1:152537259:1 150619020 ID51758 U -
TGGCATAAAGTGTACACTCAGTGAATGC
>5 dna:chromosome chromosome:NCBIM37:5:1:152537259:1 150619026 ID740 U +
ACTGAGTGTACACTTTATGCCAACCACTG
>5 dna:chromosome chromosome:NCBIM37:5:1:152537259:1 150619071 ID68004 U -
TTGTTGTGAAGATTAAATGGGTTAGCTC
>5 dna:chromosome chromosome:NCBIM37:5:1:152537259:1 150619075 ID17360 U -
TAGAGTTGTTGTGAAGATTAAATGGGTTA
>5 dna:chromosome chromosome:NCBIM37:5:1:152537259:1 150619077 ID26150 U -
TCATAGAGTTGTTGTGAAGATTAAATGGGT
>5 dna:chromosome chromosome:NCBIM37:5:1:152537259:1 150619091 ID14276 U -
TACCTAGGTCTACCTCATAGAGTTGTTGTG
>5 dna:chromosome chromosome:NCBIM37:5:1:152537259:1 150619111 ID10011 U -
TAAGCATGCGGAAGATTTTATACCTAGGTC
>5 dna:chromosome chromosome:NCBIM37:5:1:152537259:1 150619113 ID10010 U -
TAAGCATGCGGAAGATTTTATACCTAGG
>5 dna:chromosome chromosome:NCBIM37:5:1:152537259:1 150619115 ID10009 U -
TAAGCATGCGGAAGATTTTATACCTA
>5 dna:chromosome chromosome:NCBIM37:5:1:152537259:1 150619193 ID68875 U -
TTTTACGTGGTGCTATGTCCCAGCTCTTGA
>5 dna:chromosome chromosome:NCBIM37:5:1:152537259:1 150619194 ID68874 U -
TTTTACGTGGTGCTATGTCCCAGCTCTTG
>5 dna:chromosome chromosome:NCBIM37:5:1:152537259:1 150619197 ID26595 U -
TCATTTTACGTGGTGCTATGTCCCAGCTC
>5 dna:chromosome chromosome:NCBIM37:5:1:152537259:1 150619199 ID26594 U -
TCATTTTACGTGGTGCTATGTCCCAGC
>5 dna:chromosome chromosome:NCBIM37:5:1:152537259:1 150619204 ID1939 U -
CACAGGCTCATTTTACGTGGTGCTATGTC
>5 dna:chromosome chromosome:NCBIM37:5:1:152537259:1 150619212 ID11253 U -
TAATGACACAGGCTCATTTTACGTGGT
>5 dna:chromosome chromosome:NCBIM37:5:1:152537259:1 150619329 ID8407 U -
TAACAACACGTGAAGCTATGTCTCTCC
>5 dna:chromosome chromosome:NCBIM37:5:1:152537259:1 150619329 ID55086 U -
TGGTAACAACACGTGAAGCTATGTCTCTCC
>5 dna:chromosome chromosome:NCBIM37:5:1:152537259:1 150619349 ID56715 U -
TGGTTGTCTTAACGCTTTGGTAACAAC
>5 dna:chromosome chromosome:NCBIM37:5:1:152537259:1 150619353 ID36119 U -
TGAATTCATGGTTGTCTTAACGCTTTGGTAA
>5 dna:chromosome chromosome:NCBIM37:5:1:152537259:1 150619354 ID36118 U -
TGAATTCATGGTTGTCTTAACGCTTTGGTA
>5 dna:chromosome chromosome:NCBIM37:5:1:152537259:1 150619355 ID36117 U -
TGAATTCATGGTTGTCTTAACGCTTTGGT
>5 dna:chromosome chromosome:NCBIM37:5:1:152537259:1 150619356 ID22735 U -
TATGAATTCATGGTTGTCTTAACGCTTTGG
>5 dna:chromosome chromosome:NCBIM37:5:1:152537259:1 150619356 ID36116 U -
TGAATTCATGGTTGTCTTAACGCTTTGG
>5 dna:chromosome chromosome:NCBIM37:5:1:152537259:1 150619357 ID22734 U -
TATGAATTCATGGTTGTCTTAACGCTTTG
>5 dna:chromosome chromosome:NCBIM37:5:1:152537259:1 150619358 ID36115 U -
TGAATTCATGGTTGTCTTAACGCTTT
>5 dna:chromosome chromosome:NCBIM37:5:1:152537259:1 150619361 ID4444 U -
GAGCAATATGAATTCATGGTTGTCTTAACGC
>5 dna:chromosome chromosome:NCBIM37:5:1:152537259:1 150619368 ID3970 U -
GAAGAGAGAGCAATATGAATTCATGGTTGTC
>5 dna:chromosome chromosome:NCBIM37:5:1:152537259:1 150619371 ID4403 U -
GAGAGAGCAATATGAATTCATGGTT
>5 dna:chromosome chromosome:NCBIM37:5:1:152537259:1 150619475 ID34233 U -
TGAAAGTGCAAACCTGCTCATAATATGGA
>5 dna:chromosome chromosome:NCBIM37:5:1:152537259:1 150619476 ID58789 U -
TGTGAAAGTGCAAACCTGCTCATAATATGG
>5 dna:chromosome chromosome:NCBIM37:5:1:152537259:1 150619507 ID14107 U -
TACCCATATCTCTGGTTGCCACCAGCCAACC
>5 dna:chromosome chromosome:NCBIM37:5:1:152537259:1 150619508 ID14106 U -
TACCCATATCTCTGGTTGCCACCAGCCAAC
>5 dna:chromosome chromosome:NCBIM37:5:1:152537259:1 150619531 ID22179 U -
TATCAATAGGCCTGGGACCAATCTACCCAT
>5 dna:chromosome chromosome:NCBIM37:5:1:152537259:1 150619533 ID22178 U -
TATCAATAGGCCTGGGACCAATCTACCC
>5 dna:chromosome chromosome:NCBIM37:5:1:152537259:1 150619539 ID47386 U -
TGCTATTTATCAATAGGCCTGGGACCAAT
>5 dna:chromosome chromosome:NCBIM37:5:1:152537259:1 150619543 ID4658 U -
GATGCTATTTATCAATAGGCCTGGGAC
>5 dna:chromosome chromosome:NCBIM37:5:1:152537259:1 150619565 ID33035 U -
TCTTCTTTAACCTTCAGAGAAGTAGATGC
>5 dna:chromosome chromosome:NCBIM37:5:1:152537259:1 150619565 ID68206 U -
TTTAACCTTCAGAGAAGTAGATGC
>5 dna:chromosome chromosome:NCBIM37:5:1:152537259:1 150619615 ID49631 U -
TGGAAGGTGTAGCTCTTTTCTCTCTCCCA
>5 dna:chromosome chromosome:NCBIM37:5:1:152537259:1 150619618 ID24740 U -
TCAATGGAAGGTGTAGCTCTTTTCTCTCTC
>5 dna:chromosome chromosome:NCBIM37:5:1:152537259:1 150619619 ID49630 U -
TGGAAGGTGTAGCTCTTTTCTCTCT
>5 dna:chromosome chromosome:NCBIM37:5:1:152537259:1 150619620 ID22194 U -
TATCAATGGAAGGTGTAGCTCTTTTCTCTC
>5 dna:chromosome chromosome:NCBIM37:5:1:152537259:1 150619620 ID24739 U -
TCAATGGAAGGTGTAGCTCTTTTCTCTC
>5 dna:chromosome chromosome:NCBIM37:5:1:152537259:1 150619625 ID22193 U -
TATCAATGGAAGGTGTAGCTCTTTT
>5 dna:chromosome chromosome:NCBIM37:5:1:152537259:1 150619657 ID12765 U -
TACACTGAAGTCCTAGAAGTGAGGCCTGC
>5 dna:chromosome chromosome:NCBIM37:5:1:152537259:1 150619659 ID12764 U -
TACACTGAAGTCCTAGAAGTGAGGCCT
>5 dna:chromosome chromosome:NCBIM37:5:1:152537259:1 150619672 ID44695 U -
TGCCAAAAAGCATACACTGAAGTCCT
>5 dna:chromosome chromosome:NCBIM37:5:1:152537259:1 150619672 ID66816 U -
TTGCCAAAAAGCATACACTGAAGTCCT
>5 dna:chromosome chromosome:NCBIM37:5:1:152537259:1 150619695 ID21170 U -
TAGTGTTCAAGGGCTGTGAATTTGTTGC
>5 dna:chromosome chromosome:NCBIM37:5:1:152537259:1 150619702 ID39227 U -
TGAGCAGAATAGTGTTCAAGGGCTGTGAAT
>5 dna:chromosome chromosome:NCBIM37:5:1:152537259:1 150619703 ID39226 U -
TGAGCAGAATAGTGTTCAAGGGCTGTGAA
>5 dna:chromosome chromosome:NCBIM37:5:1:152537259:1 150619704 ID39225 U -
TGAGCAGAATAGTGTTCAAGGGCTGTGA
>5 dna:chromosome chromosome:NCBIM37:5:1:152537259:1 150619704 ID66532 U -
TTGAGCAGAATAGTGTTCAAGGGCTGTGA
>5 dna:chromosome chromosome:NCBIM37:5:1:152537259:1 150619706 ID39224 U -
TGAGCAGAATAGTGTTCAAGGGCTGT
>5 dna:chromosome chromosome:NCBIM37:5:1:152537259:1 150619769 ID9116 U -
TAACTACTAGCTCAGGGAAAGAGCGCCAG
>5 dna:chromosome chromosome:NCBIM37:5:1:152537259:1 150619772 ID18157 U -
TAGCATAACTACTAGCTCAGGGAAAGAGCGC
>5 dna:chromosome chromosome:NCBIM37:5:1:152537259:1 150619776 ID18156 U -
TAGCATAACTACTAGCTCAGGGAAAGA
>5 dna:chromosome chromosome:NCBIM37:5:1:152537259:1 150619779 ID44390 U -
TGCATCTAGCATAACTACTAGCTCAGGGAA
>5 dna:chromosome chromosome:NCBIM37:5:1:152537259:1 150619780 ID44389 U -
TGCATCTAGCATAACTACTAGCTCAGGGA
>5 dna:chromosome chromosome:NCBIM37:5:1:152537259:1 150619780 ID66800 U -
TTGCATCTAGCATAACTACTAGCTCAGGGA
>5 dna:chromosome chromosome:NCBIM37:5:1:152537259:1 150619784 ID66799 U -
TTGCATCTAGCATAACTACTAGCTCA
>5 dna:chromosome chromosome:NCBIM37:5:1:152537259:1 150619815 ID45391 U -
TGCCAGCGTGTGTCCTGCTAGCCC
>5 dna:chromosome chromosome:NCBIM37:5:1:152537259:1 150619818 ID45390 U -
TGCCAGCGTGTGTCCTGCTAG
>5 dna:chromosome chromosome:NCBIM37:5:1:152537259:1 150619820 ID46736 U -
TGCGATTTTCATGCCAGCGTGTGTCCTGCT
>5 dna:chromosome chromosome:NCBIM37:5:1:152537259:1 150619821 ID46735 U -
TGCGATTTTCATGCCAGCGTGTGTCCTGC
>5 dna:chromosome chromosome:NCBIM37:5:1:152537259:1 150619823 ID21074 U -
TAGTGCGATTTTCATGCCAGCGTGTGTCCT
>5 dna:chromosome chromosome:NCBIM37:5:1:152537259:1 150619823 ID46734 U -
TGCGATTTTCATGCCAGCGTGTGTCCT
>5 dna:chromosome chromosome:NCBIM37:5:1:152537259:1 150619824 ID21073 U -
TAGTGCGATTTTCATGCCAGCGTGTGTCC
>5 dna:chromosome chromosome:NCBIM37:5:1:152537259:1 150619824 ID64238 U -
TTAGTGCGATTTTCATGCCAGCGTGTGTCC
>5 dna:chromosome chromosome:NCBIM37:5:1:152537259:1 150619825 ID21072 U -
TAGTGCGATTTTCATGCCAGCGTGTGTC
>5 dna:chromosome chromosome:NCBIM37:5:1:152537259:1 150619825 ID64237 U -
TTAGTGCGATTTTCATGCCAGCGTGTGTC
>5 dna:chromosome chromosome:NCBIM37:5:1:152537259:1 150619906 ID30136 U -
TCCTGGTTGTCATATCCTAGTGGGAGTT
>5 dna:chromosome chromosome:NCBIM37:5:1:152537259:1 150619913 ID49820 U -
TGGAATCCTGGTTGTCATATCCTAGT
>5 dna:chromosome chromosome:NCBIM37:5:1:152537259:1 150619914 ID49819 U -
TGGAATCCTGGTTGTCATATCCTAG
>5 dna:chromosome chromosome:NCBIM37:5:1:152537259:1 150619915 ID27148 U -
TCCAATGGAATCCTGGTTGTCATATCCTA
>5 dna:chromosome chromosome:NCBIM37:5:1:152537259:1 150619915 ID65199 U -
TTCCAATGGAATCCTGGTTGTCATATCCTA
>5 dna:chromosome chromosome:NCBIM37:5:1:152537259:1 150619927 ID11470 U -
TAATGTGCTTCCAATGGAATCCTGGT
>5 dna:chromosome chromosome:NCBIM37:5:1:152537259:1 150619930 ID28440 U -
TCCCATAATGTGCTTCCAATGGAATCCT
>5 dna:chromosome chromosome:NCBIM37:5:1:152537259:1 150619938 ID59941 U -
TGTGGTATTGTTCCCATAATGTGCTTCCAAT
>5 dna:chromosome chromosome:NCBIM37:5:1:152537259:1 150619940 ID32727 U -
TCTGTGGTATTGTTCCCATAATGTGCTTCCA
>5 dna:chromosome chromosome:NCBIM37:5:1:152537259:1 150619955 ID68819 U -
TTTTAAAAAAAATCTGTGGTATTGTTCC
>5 dna:chromosome chromosome:NCBIM37:5:1:152537259:1 150620015 ID20543 U -
TAGTAACTGGATCATAGGAAAAACTATAT
>5 dna:chromosome chromosome:NCBIM37:5:1:152537259:1 150620054 ID52697 U -
TGGGAAAAAGGATTGTCCCACAGGCCTGGAA
>5 dna:chromosome chromosome:NCBIM37:5:1:152537259:1 150620055 ID52696 U -
TGGGAAAAAGGATTGTCCCACAGGCCTGGA
>5 dna:chromosome chromosome:NCBIM37:5:1:152537259:1 150620056 ID52695 U -
TGGGAAAAAGGATTGTCCCACAGGCCTGG
>5 dna:chromosome chromosome:NCBIM37:5:1:152537259:1 150620057 ID52694 U -
TGGGAAAAAGGATTGTCCCACAGGCCTG
>5 dna:chromosome chromosome:NCBIM37:5:1:152537259:1 150620059 ID52693 U -
TGGGAAAAAGGATTGTCCCACAGGCC
>5 dna:chromosome chromosome:NCBIM37:5:1:152537259:1 150620067 ID52692 U -
TGGGAAAAAGGATTGTCC
>5 dna:chromosome chromosome:NCBIM37:5:1:152537259:1 150620088 ID55233 U -
TGGTACTCTCGGGCAATCTTCCAGGC
>5 dna:chromosome chromosome:NCBIM37:5:1:152537259:1 150620099 ID47521 U -
TGCTCATAACCCTGGTACTCTCGGGCA
>5 dna:chromosome chromosome:NCBIM37:5:1:152537259:1 150620123 ID53142 U -
TGGGAATTGTTACCCCAAGTATCCCTTATGC
>5 dna:chromosome chromosome:NCBIM37:5:1:152537259:1 150620135 ID27371 U -
TCCACGGTCACTATGGGAATTGTTACCCCAAG
>5 dna:chromosome chromosome:NCBIM37:5:1:152537259:1 150620138 ID27370 U -
TCCACGGTCACTATGGGAATTGTTACCCC
>5 dna:chromosome chromosome:NCBIM37:5:1:152537259:1 150620140 ID27369 U -
TCCACGGTCACTATGGGAATTGTTACC
>5 dna:chromosome chromosome:NCBIM37:5:1:152537259:1 150620149 ID39348 U -
TGAGCCAAGTCCACGGTCACTATGGGA
>5 dna:chromosome chromosome:NCBIM37:5:1:152537259:1 150620158 ID37640 U -
TGACTCTATCCTTGAGCCAAGTCCACGGTC
>5 dna:chromosome chromosome:NCBIM37:5:1:152537259:1 150620166 ID55407 U -
TGGTATAGATGACTCTATCCTTGAGCCAAGT
>5 dna:chromosome chromosome:NCBIM37:5:1:152537259:1 150620167 ID55406 U -
TGGTATAGATGACTCTATCCTTGAGCCAAG
>5 dna:chromosome chromosome:NCBIM37:5:1:152537259:1 150620170 ID4050 U -
GAATGGTATAGATGACTCTATCCTTGAGCC
>5 dna:chromosome chromosome:NCBIM37:5:1:152537259:1 150620170 ID36006 U -
TGAATGGTATAGATGACTCTATCCTTGAGCC
>5 dna:chromosome chromosome:NCBIM37:5:1:152537259:1 150620170 ID55405 U -
TGGTATAGATGACTCTATCCTTGAGCC
>5 dna:chromosome chromosome:NCBIM37:5:1:152537259:1 150620239 ID8044 U -
TAAATAGCCTGGACCATAGTCATGCCC
>5 dna:chromosome chromosome:NCBIM37:5:1:152537259:1 150620252 ID61240 U -
TGTTTGTGCACATGGGCTTAAATAGCCTGGAC
>5 dna:chromosome chromosome:NCBIM37:5:1:152537259:1 150620253 ID61239 U -
TGTTTGTGCACATGGGCTTAAATAGCCTGGA
>5 dna:chromosome chromosome:NCBIM37:5:1:152537259:1 150620261 ID42246 U -
TGATTCTGTTTGTGCACATGGGCTTAAAT
>5 dna:chromosome chromosome:NCBIM37:5:1:152537259:1 150620262 ID68655 U -
TTTGATTCTGTTTGTGCACATGGGCTTAAA
>5 dna:chromosome chromosome:NCBIM37:5:1:152537259:1 150620267 ID34291 U -
TGAAAGTTTGATTCTGTTTGTGCACATGGGC
>5 dna:chromosome chromosome:NCBIM37:5:1:152537259:1 150620268 ID34290 U -
TGAAAGTTTGATTCTGTTTGTGCACATGGG
>5 dna:chromosome chromosome:NCBIM37:5:1:152537259:1 150620269 ID34288 U -
TGAAAGTTTGATTCTGTTTGTGCACATGG
>5 dna:chromosome chromosome:NCBIM37:5:1:152537259:1 150620271 ID34287 U -
TGAAAGTTTGATTCTGTTTGTGCACAT
>5 dna:chromosome chromosome:NCBIM37:5:1:152537259:1 150620272 ID34286 U -
TGAAAGTTTGATTCTGTTTGTGCACA
>5 dna:chromosome chromosome:NCBIM37:5:1:152537259:1 150620273 ID32085 U -
TCTGAAAGTTTGATTCTGTTTGTGCAC
>5 dna:chromosome chromosome:NCBIM37:5:1:152537259:1 150620273 ID33018 U -
TCTTCTGAAAGTTTGATTCTGTTTGTGCAC
>5 dna:chromosome chromosome:NCBIM37:5:1:152537259:1 150620273 ID34285 U -
TGAAAGTTTGATTCTGTTTGTGCAC
>5 dna:chromosome chromosome:NCBIM37:5:1:152537259:1 150620274 ID29864 U -
TCCTCTTCTGAAAGTTTGATTCTGTTTGTGCA
>5 dna:chromosome chromosome:NCBIM37:5:1:152537259:1 150620274 ID34284 U -
TGAAAGTTTGATTCTGTTTGTGCA
>5 dna:chromosome chromosome:NCBIM37:5:1:152537259:1 150620276 ID29863 U -
TCCTCTTCTGAAAGTTTGATTCTGTTTGTG
>5 dna:chromosome chromosome:NCBIM37:5:1:152537259:1 150620306 ID50519 U -
TGGAGATTAACAGCTGATCTGATTCAGTTTC
>5 dna:chromosome chromosome:NCBIM37:5:1:152537259:1 150620307 ID50518 U -
TGGAGATTAACAGCTGATCTGATTCAGTTT
>5 dna:chromosome chromosome:NCBIM37:5:1:152537259:1 150620316 ID38161 U -
TGAGAACCTTGGAGATTAACAGCTGATCTG
>5 dna:chromosome chromosome:NCBIM37:5:1:152537259:1 150620357 ID25364 U -
TCACTGAGAAGCAGTAACTTGGGCA
>5 dna:chromosome chromosome:NCBIM37:5:1:152537259:1 150620358 ID58182 U -
TGTCACTGAGAAGCAGTAACTTGGGC
>5 dna:chromosome chromosome:NCBIM37:5:1:152537259:1 150620378 ID32743 U -
TCTGTGTTCATCTGTGTCCATCTGTCAC
>5 dna:chromosome chromosome:NCBIM37:5:1:152537259:1 150620379 ID60290 U -
TGTGTTCATCTGTGTCCATCTGTCA
>5 dna:chromosome chromosome:NCBIM37:5:1:152537259:1 150620381 ID31516 U -
TCTATCTGTGTTCATCTGTGTCCATCTGT
>5 dna:chromosome chromosome:NCBIM37:5:1:152537259:1 150620384 ID60099 U -
TGTGTCTATCTGTGTTCATCTGTGTCCATC
>5 dna:chromosome chromosome:NCBIM37:5:1:152537259:1 150620399 ID15277 U -
TACTCTGAAGTCCCTGTGTCTATCTGTGT
>5 dna:chromosome chromosome:NCBIM37:5:1:152537259:1 150620408 ID22570 U -
TATCTGCCAATACTCTGAAGTCCCTGTGTC
>5 dna:chromosome chromosome:NCBIM37:5:1:152537259:1 150620415 ID38887 U -
TGAGATATATCTGCCAATACTCTGAAGTCC
>5 dna:chromosome chromosome:NCBIM37:5:1:152537259:1 150620416 ID38886 U -
TGAGATATATCTGCCAATACTCTGAAGTC
>5 dna:chromosome chromosome:NCBIM37:5:1:152537259:1 150620436 ID54720 U -
TGGGTGGCTTTCTGTCTCCACATGAGATATA
>5 dna:chromosome chromosome:NCBIM37:5:1:152537259:1 150620459 ID35709 U -
TGAATACAGAGTTCCCTCTTCCTGGGTGGC
>5 dna:chromosome chromosome:NCBIM37:5:1:152537259:1 150620462 ID22715 U -
TATGAATACAGAGTTCCCTCTTCCTGGGT
>5 dna:chromosome chromosome:NCBIM37:5:1:152537259:1 150620463 ID22714 U -
TATGAATACAGAGTTCCCTCTTCCTGGG
>5 dna:chromosome chromosome:NCBIM37:5:1:152537259:1 150620467 ID25938 U -
TCAGTATATGAATACAGAGTTCCCTCTTCC
>5 dna:chromosome chromosome:NCBIM37:5:1:152537259:1 150620468 ID25937 U -
TCAGTATATGAATACAGAGTTCCCTCTTC
>5 dna:chromosome chromosome:NCBIM37:5:1:152537259:1 150620499 ID54722 U -
TGGGTGGTCTTTATTTTGGTTGAAGGGTA
>5 dna:chromosome chromosome:NCBIM37:5:1:152537259:1 150620528 ID9263 U -
TAACTGGAATGGTAACAAGGGCTC
>5 dna:chromosome chromosome:NCBIM37:5:1:152537259:1 150620530 ID23315 U -
TATGTTTTAACTGGAATGGTAACAAGGGC
>5 dna:chromosome chromosome:NCBIM37:5:1:152537259:1 150620530 ID61259 U -
TGTTTTAACTGGAATGGTAACAAGGGC
>5 dna:chromosome chromosome:NCBIM37:5:1:152537259:1 150620536 ID24110 U -
TCAAAAATATGTTTTAACTGGAATGGTAAC
>5 dna:chromosome chromosome:NCBIM37:5:1:152537259:1 150620537 ID24109 U -
TCAAAAATATGTTTTAACTGGAATGGTAA
>5 dna:chromosome chromosome:NCBIM37:5:1:152537259:1 150620538 ID57983 U -
TGTCAAAAATATGTTTTAACTGGAATGGTA
>5 dna:chromosome chromosome:NCBIM37:5:1:152537259:1 150620539 ID3671 U -
CTGTCAAAAATATGTTTTAACTGGAATGGT
>5 dna:chromosome chromosome:NCBIM37:5:1:152537259:1 150620539 ID57982 U -
TGTCAAAAATATGTTTTAACTGGAATGGT
>5 dna:chromosome chromosome:NCBIM37:5:1:152537259:1 150620540 ID57981 U -
TGTCAAAAATATGTTTTAACTGGAATGG
>5 dna:chromosome chromosome:NCBIM37:5:1:152537259:1 150620541 ID57980 U -
TGTCAAAAATATGTTTTAACTGGAATG
>5 dna:chromosome chromosome:NCBIM37:5:1:152537259:1 150620545 ID25398 U -
TCACTGTCAAAAATATGTTTTAACTGG
>5 dna:chromosome chromosome:NCBIM37:5:1:152537259:1 150620563 ID33450 U -
TGAAAACGCGTTGCTGGGTTCACTGTCA
>5 dna:chromosome chromosome:NCBIM37:5:1:152537259:1 150620567 ID19960 U -
TAGGGTGAAAACGCGTTGCTGGGTTCACT
>5 dna:chromosome chromosome:NCBIM37:5:1:152537259:1 150620570 ID50817 U -
TGGATAGGGTGAAAACGCGTTGCTGGGTTC
>5 dna:chromosome chromosome:NCBIM37:5:1:152537259:1 150620573 ID50816 U -
TGGATAGGGTGAAAACGCGTTGCTGGG
>5 dna:chromosome chromosome:NCBIM37:5:1:152537259:1 150620578 ID13066 U -
TACAGGGTTGGATAGGGTGAAAACGCGTTG
>5 dna:chromosome chromosome:NCBIM37:5:1:152537259:1 150620579 ID13065 U -
TACAGGGTTGGATAGGGTGAAAACGCGTT
>5 dna:chromosome chromosome:NCBIM37:5:1:152537259:1 150620592 ID64188 U -
TTAGCTGTTTCTACAGGGTTGGATAGG
>5 dna:chromosome chromosome:NCBIM37:5:1:152537259:1 150620596 ID18741 U -
TAGCTGTTTCTACAGGGTTGGA
>5 dna:chromosome chromosome:NCBIM37:5:1:152537259:1 150620597 ID25431 U -
TCACTTAGCTGTTTCTACAGGGTTGG
>5 dna:chromosome chromosome:NCBIM37:5:1:152537259:1 150620603 ID23913 U -
TATTTCAGGTTCACTTAGCTGTTTCTACAG
>5 dna:chromosome chromosome:NCBIM37:5:1:152537259:1 150620619 ID1369 U -
ATAAAAGCATGCAAAATGTATTTCAGGTTCAC
>5 dna:chromosome chromosome:NCBIM37:5:1:152537259:1 150620619 ID6891 U -
TAAAAGCATGCAAAATGTATTTCAGGTTCAC
>5 dna:chromosome chromosome:NCBIM37:5:1:152537259:1 150620620 ID6890 U -
TAAAAGCATGCAAAATGTATTTCAGGTTCA
>5 dna:chromosome chromosome:NCBIM37:5:1:152537259:1 150620621 ID6889 U -
TAAAAGCATGCAAAATGTATTTCAGGTTC
>5 dna:chromosome chromosome:NCBIM37:5:1:152537259:1 150620622 ID6888 U -
TAAAAGCATGCAAAATGTATTTCAGGTT
>5 dna:chromosome chromosome:NCBIM37:5:1:152537259:1 150620624 ID6887 U -
TAAAAGCATGCAAAATGTATTTCAGG
>5 dna:chromosome chromosome:NCBIM37:5:1:152537259:1 150620624 ID37232 U -
TGACCATAAAAGCATGCAAAATGTATTTCAGG
>5 dna:chromosome chromosome:NCBIM37:5:1:152537259:1 150620626 ID37231 U -
TGACCATAAAAGCATGCAAAATGTATTTCA
>5 dna:chromosome chromosome:NCBIM37:5:1:152537259:1 150620644 ID16372 U -
TAGAACTGGTGGCCAACCATGACCATAAAAG
>5 dna:chromosome chromosome:NCBIM37:5:1:152537259:1 150620662 ID24248 U -
TCAAAGAATGCACTGGCTAGAACTGGTGGC
>5 dna:chromosome chromosome:NCBIM37:5:1:152537259:1 150620662 ID64542 U -
TTCAAAGAATGCACTGGCTAGAACTGGTGGC
>5 dna:chromosome chromosome:NCBIM37:5:1:152537259:1 150620701 ID38524 U -
TGAGACTATAGCCTTAAGGCTGGCTTGA
>5 dna:chromosome chromosome:NCBIM37:5:1:152537259:1 150620746 ID2387 U -
CAGGCACTTGTAACTCCCAGGGGATGAATCC
>5 dna:chromosome chromosome:NCBIM37:5:1:152537259:1 150620764 ID37765 U -
TGACTGGTATGCCTACAGGCACTTGTAA
>5 dna:chromosome chromosome:NCBIM37:5:1:152537259:1 150620843 ID19888 U -
TAGGGACTTGAAGGACCCTAAGCCT
>5 dna:chromosome chromosome:NCBIM37:5:1:152537259:1 150620846 ID19887 U -
TAGGGACTTGAAGGACCCTAAG
>5 dna:chromosome chromosome:NCBIM37:5:1:152537259:1 150620858 ID10370 U -
TAAGGTCTGGGACCTTAGGGACTTG
>5 dna:chromosome chromosome:NCBIM37:5:1:152537259:1 150620919 ID48715 U -
TGGAAAAAAATGTGTCAGCAGGCAAAGGCA
>5 dna:chromosome chromosome:NCBIM37:5:1:152537259:1 150620920 ID48714 U -
TGGAAAAAAATGTGTCAGCAGGCAAAGGC
>5 dna:chromosome chromosome:NCBIM37:5:1:152537259:1 150620921 ID48713 U -
TGGAAAAAAATGTGTCAGCAGGCAAAGG
>5 dna:chromosome chromosome:NCBIM37:5:1:152537259:1 150620922 ID48712 U -
TGGAAAAAAATGTGTCAGCAGGCAAAG
>5 dna:chromosome chromosome:NCBIM37:5:1:152537259:1 150620923 ID48711 U -
TGGAAAAAAATGTGTCAGCAGGCAAA
>5 dna:chromosome chromosome:NCBIM37:5:1:152537259:1 150620924 ID48710 U -
TGGAAAAAAATGTGTCAGCAGGCAA
>5 dna:chromosome chromosome:NCBIM37:5:1:152537259:1 150620926 ID1855 U -
CACAAATGGAAAAAAATGTGTCAGCAGGC
>5 dna:chromosome chromosome:NCBIM37:5:1:152537259:1 150620932 ID3153 U -
CGGACACAAATGGAAAAAAATGTGTCA
>5 dna:chromosome chromosome:NCBIM37:5:1:152537259:1 150620949 ID26389 U -
TCATGCGGTGCCCGGACACAAA
>5 dna:chromosome chromosome:NCBIM37:5:1:152537259:1 150620950 ID59071 U -
TGTGACGGAGATCATGCGGTGCCCGGACACAA
>5 dna:chromosome chromosome:NCBIM37:5:1:152537259:1 150620951 ID37479 U -
TGACGGAGATCATGCGGTGCCCGGACACA
>5 dna:chromosome chromosome:NCBIM37:5:1:152537259:1 150620951 ID59070 U -
TGTGACGGAGATCATGCGGTGCCCGGACACA
>5 dna:chromosome chromosome:NCBIM37:5:1:152537259:1 150620952 ID37478 U -
TGACGGAGATCATGCGGTGCCCGGACAC
>5 dna:chromosome chromosome:NCBIM37:5:1:152537259:1 150620952 ID59069 U -
TGTGACGGAGATCATGCGGTGCCCGGACAC
>5 dna:chromosome chromosome:NCBIM37:5:1:152537259:1 150620953 ID59068 U -
TGTGACGGAGATCATGCGGTGCCCGGACA
>5 dna:chromosome chromosome:NCBIM37:5:1:152537259:1 150620954 ID32696 U -
TCTGTGACGGAGATCATGCGGTGCCCGGAC
>5 dna:chromosome chromosome:NCBIM37:5:1:152537259:1 150620954 ID59067 U -
TGTGACGGAGATCATGCGGTGCCCGGAC
>5 dna:chromosome chromosome:NCBIM37:5:1:152537259:1 150620955 ID59065 U -
TGTGACGGAGATCATGCGGTGCCCGGA
>5 dna:chromosome chromosome:NCBIM37:5:1:152537259:1 150620956 ID32695 U -
TCTGTGACGGAGATCATGCGGTGCCCGG
>5 dna:chromosome chromosome:NCBIM37:5:1:152537259:1 150620956 ID59064 U -
TGTGACGGAGATCATGCGGTGCCCGG
>5 dna:chromosome chromosome:NCBIM37:5:1:152537259:1 150620959 ID59063 U -
TGTGACGGAGATCATGCGGTGCC
>5 dna:chromosome chromosome:NCBIM37:5:1:152537259:1 150620965 ID1734 U -
CAACAGTTCTGTGACGGAGATCATGC
>5 dna:chromosome chromosome:NCBIM37:5:1:152537259:1 150620971 ID36429 U -
TGACAATCTACAACAGTTCTGTGACGGAGA
>5 dna:chromosome chromosome:NCBIM37:5:1:152537259:1 150620973 ID36428 U -
TGACAATCTACAACAGTTCTGTGACGGA
>5 dna:chromosome chromosome:NCBIM37:5:1:152537259:1 150620976 ID7521 U -
TAAACTGACAATCTACAACAGTTCTGTGAC
>5 dna:chromosome chromosome:NCBIM37:5:1:152537259:1 150620978 ID29256 U -
TCCTAAACTGACAATCTACAACAGTTCTGTG
>5 dna:chromosome chromosome:NCBIM37:5:1:152537259:1 150620989 ID63730 U -
TTAAGTTCTTGTCCTAAACTGACAATCTACA
>5 dna:chromosome chromosome:NCBIM37:5:1:152537259:1 150620991 ID63729 U -
TTAAGTTCTTGTCCTAAACTGACAATCTA
>5 dna:chromosome chromosome:NCBIM37:5:1:152537259:1 150620998 ID67247 U -
TTGGATGTTAAGTTCTTGTCCTAAACTGA
>5 dna:chromosome chromosome:NCBIM37:5:1:152537259:1 150621002 ID4958 U -
GCCATTGGATGTTAAGTTCTTGTCCTAAA
>5 dna:chromosome chromosome:NCBIM37:5:1:152537259:1 150621020 ID20625 U -
TAGTAGAAGTTGAGACAAAGGCCATTGGATG
>5 dna:chromosome chromosome:NCBIM37:5:1:152537259:1 150621023 ID20624 U -
TAGTAGAAGTTGAGACAAAGGCCATTGG
>5 dna:chromosome chromosome:NCBIM37:5:1:152537259:1 150621089 ID7135 U -
TAAAATGAGACAGCACAAGGGTGTAAAAGA
>5 dna:chromosome chromosome:NCBIM37:5:1:152537259:1 150621090 ID63524 U -
TTAAAATGAGACAGCACAAGGGTGTAAAAG
>5 dna:chromosome chromosome:NCBIM37:5:1:152537259:1 150621171 ID51168 U -
TGGATTCGAACGCTCTGTTTTCTCCAGACT
>5 dna:chromosome chromosome:NCBIM37:5:1:152537259:1 150621176 ID29137 U -
TCCGTGGATTCGAACGCTCTGTTTTCTCC
>5 dna:chromosome chromosome:NCBIM37:5:1:152537259:1 150621199 ID1846 U -
CACAAAGGGAAAAAACGCATTCCACTCCGTG
>5 dna:chromosome chromosome:NCBIM37:5:1:152537259:1 150621200 ID1845 U -
CACAAAGGGAAAAAACGCATTCCACTCCGT
>5 dna:chromosome chromosome:NCBIM37:5:1:152537259:1 150621207 ID423 U -
ACACACACAAAGGGAAAAAACGCATTCC
>5 dna:chromosome chromosome:NCBIM37:5:1:152537259:1 150621235 ID37344 U -
TGACCTCAGCAGTTATACACAACACACAGAC
>5 dna:chromosome chromosome:NCBIM37:5:1:152537259:1 150621253 ID23359 U -
TATTAACGTCCTTTCTTTGACCTCAGCAGT
>5 dna:chromosome chromosome:NCBIM37:5:1:152537259:1 150621256 ID23358 U -
TATTAACGTCCTTTCTTTGACCTCAGC
>5 dna:chromosome chromosome:NCBIM37:5:1:152537259:1 150621295 ID53378 U -
TGGGAGATTGGTAGAACGCTCAAGTAGTTCC
>5 dna:chromosome chromosome:NCBIM37:5:1:152537259:1 150621296 ID53377 U -
TGGGAGATTGGTAGAACGCTCAAGTAGTTC
>5 dna:chromosome chromosome:NCBIM37:5:1:152537259:1 150621297 ID53376 U -
TGGGAGATTGGTAGAACGCTCAAGTAGTT
>5 dna:chromosome chromosome:NCBIM37:5:1:152537259:1 150621346 ID1860 U -
CACAAGACCTCTTGTCAGGCAGGGAAGGG
>5 dna:chromosome chromosome:NCBIM37:5:1:152537259:1 150621352 ID22205 U -
TATCACAAGACCTCTTGTCAGGCAGG
>5 dna:chromosome chromosome:NCBIM37:5:1:152537259:1 150621352 ID60618 U -
TGTTATCACAAGACCTCTTGTCAGGCAGG
>5 dna:chromosome chromosome:NCBIM37:5:1:152537259:1 150621393 ID2256 U -
CAGATCATTTACAAGCTGTGTGGAAG
>5 dna:chromosome chromosome:NCBIM37:5:1:152537259:1 150621403 ID63583 U -
TTAAAGGGTCCACGCCAGATCATTTACAAGC
>5 dna:chromosome chromosome:NCBIM37:5:1:152537259:1 150621433 ID1362 U -
AGTTGCACACTGCCAGATGGAAGTCCTT
>5 dna:chromosome chromosome:NCBIM37:5:1:152537259:1 150621433 ID3848 U -
GAAAGTTGCACACTGCCAGATGGAAGTCCTT
>5 dna:chromosome chromosome:NCBIM37:5:1:152537259:1 150621434 ID3847 U -
GAAAGTTGCACACTGCCAGATGGAAGTCCT
>5 dna:chromosome chromosome:NCBIM37:5:1:152537259:1 150621435 ID3846 U -
GAAAGTTGCACACTGCCAGATGGAAGTCC
>5 dna:chromosome chromosome:NCBIM37:5:1:152537259:1 150621435 ID49070 U -
TGGAAAGTTGCACACTGCCAGATGGAAGTCC
>5 dna:chromosome chromosome:NCBIM37:5:1:152537259:1 150621436 ID3845 U -
GAAAGTTGCACACTGCCAGATGGAAGTC
>5 dna:chromosome chromosome:NCBIM37:5:1:152537259:1 150621437 ID3844 U -
GAAAGTTGCACACTGCCAGATGGAAGT
>5 dna:chromosome chromosome:NCBIM37:5:1:152537259:1 150621437 ID49069 U -
TGGAAAGTTGCACACTGCCAGATGGAAGT
>5 dna:chromosome chromosome:NCBIM37:5:1:152537259:1 150621440 ID49068 U -
TGGAAAGTTGCACACTGCCAGATGGA
>5 dna:chromosome chromosome:NCBIM37:5:1:152537259:1 150621644 ID57491 U -
TGTAATTGGGACCAAGTTAGTGGGAA
>5 dna:chromosome chromosome:NCBIM37:5:1:152537259:1 150621660 ID93 U -
AACAAAAAATTGGGACTTTGTAATTGGG
>5 dna:chromosome chromosome:NCBIM37:5:1:152537259:1 150621858 ID34409 U -
TGAAATGAAATAAACTCAAGCACTCATTCA
>5 dna:chromosome chromosome:NCBIM37:5:1:152537259:1 150621862 ID34410 U -
TGAAATGAAATGAAATAAACTCAAGCACTCA
>5 dna:chromosome chromosome:NCBIM37:5:1:152537259:1 150621909 ID46947 U -
TGCTAACTAACCCAACCGACCATTTTATGAT
>5 dna:chromosome chromosome:NCBIM37:5:1:152537259:1 150621935 ID50442 U -
TGGAGAATTTCTCAAGATCCGTTCATGCTA
>5 dna:chromosome chromosome:NCBIM37:5:1:152537259:1 150621984 ID3549 U -
CTGAGCGTTCACGGAGGCAATTCAACAGG
>5 dna:chromosome chromosome:NCBIM37:5:1:152537259:1 150622042 ID48745 U -
TGGAAAACCCTACTCCGGATGGCAGG
>5 dna:chromosome chromosome:NCBIM37:5:1:152537259:1 150622108 ID41669 U -
TGATGATGGTACCAGACAGGGGATG
>5 dna:chromosome chromosome:NCBIM37:5:1:152537259:1 150622110 ID42286 U -
TGATTGATGATGATGGTACCAGACAGGGGA
>5 dna:chromosome chromosome:NCBIM37:5:1:152537259:1 150622113 ID42285 U -
TGATTGATGATGATGGTACCAGACAGG
>5 dna:chromosome chromosome:NCBIM37:5:1:152537259:1 150622116 ID66684 U -
TTGATTGATGATGATGGTACCAGAC
>5 dna:chromosome chromosome:NCBIM37:5:1:152537259:1 150622118 ID8288 U -
TAAATTGATTGATGATGATGGTACCAG
>5 dna:chromosome chromosome:NCBIM37:5:1:152537259:1 150622119 ID8287 U -
TAAATTGATTGATGATGATGGTACCA
>5 dna:chromosome chromosome:NCBIM37:5:1:152537259:1 150622120 ID25922 U -
TCAGTAAATTGATTGATGATGATGGTACC
>5 dna:chromosome chromosome:NCBIM37:5:1:152537259:1 150622123 ID25921 U -
TCAGTAAATTGATTGATGATGATGGT
>5 dna:chromosome chromosome:NCBIM37:5:1:152537259:1 150622131 ID39542 U -
TGAGCTGATTTCAATCAGTAAATTGATTGATG
>5 dna:chromosome chromosome:NCBIM37:5:1:152537259:1 150622132 ID39541 U -
TGAGCTGATTTCAATCAGTAAATTGATTGAT
>5 dna:chromosome chromosome:NCBIM37:5:1:152537259:1 150622210 ID17441 U -
TAGATATAATTTAGCTATCCGATCCACAC
>5 dna:chromosome chromosome:NCBIM37:5:1:152537259:1 150622255 ID4112 U -
GACACAAAGTCCAAAAGATAACTGCTTATAGA
>5 dna:chromosome chromosome:NCBIM37:5:1:152537259:1 150622257 ID4111 U -
GACACAAAGTCCAAAAGATAACTGCTTATA
>5 dna:chromosome chromosome:NCBIM37:5:1:152537259:1 150622329 ID28563 U -
TCCCCAGGTTGCTTGACACACAGTCTGGAG
>5 dna:chromosome chromosome:NCBIM37:5:1:152537259:1 150622330 ID28562 U -
TCCCCAGGTTGCTTGACACACAGTCTGGA
>5 dna:chromosome chromosome:NCBIM37:5:1:152537259:1 150622331 ID28561 U -
TCCCCAGGTTGCTTGACACACAGTCTGG
>5 dna:chromosome chromosome:NCBIM37:5:1:152537259:1 150622347 ID67547 U -
TTGGTGCTTCATGTTCCCCAGGTTGC
>5 dna:chromosome chromosome:NCBIM37:5:1:152537259:1 150622400 ID25471 U -
TCACTTTTATAGGTGTCAAATCTCCCCCA
>5 dna:chromosome chromosome:NCBIM37:5:1:152537259:1 150622529 ID29561 U -
TCCTAGTCATCATGTGTGGCGTTCCCTGC
>5 dna:chromosome chromosome:NCBIM37:5:1:152537259:1 150622632 ID45795 U -
TGCCCAAGCCGTAACTGAGTGAGTGT
>5 dna:chromosome chromosome:NCBIM37:5:1:152537259:1 150622638 ID63669 U -
TTAACCGATGTGCCCAAGCCGTAACTGAGT
>5 dna:chromosome chromosome:NCBIM37:5:1:152537259:1 150622642 ID6124 U -
GTGATTAACCGATGTGCCCAAGCCGTAACT
>5 dna:chromosome chromosome:NCBIM37:5:1:152537259:1 150622643 ID6123 U -
GTGATTAACCGATGTGCCCAAGCCGTAAC
>5 dna:chromosome chromosome:NCBIM37:5:1:152537259:1 150622643 ID42081 U -
TGATTAACCGATGTGCCCAAGCCGTAAC
>5 dna:chromosome chromosome:NCBIM37:5:1:152537259:1 150622645 ID54661 U -
TGGGTGATTAACCGATGTGCCCAAGCCGTA
>5 dna:chromosome chromosome:NCBIM37:5:1:152537259:1 150622646 ID6122 U -
GTGATTAACCGATGTGCCCAAGCCGT
>5 dna:chromosome chromosome:NCBIM37:5:1:152537259:1 150622646 ID32574 U -
TCTGGGTGATTAACCGATGTGCCCAAGCCGT
>5 dna:chromosome chromosome:NCBIM37:5:1:152537259:1 150622646 ID54660 U -
TGGGTGATTAACCGATGTGCCCAAGCCGT
>5 dna:chromosome chromosome:NCBIM37:5:1:152537259:1 150622670 ID33067 U -
TCTTGAGTGCCTGCACTTCTCTGGGT
>5 dna:chromosome chromosome:NCBIM37:5:1:152537259:1 150622671 ID40318 U -
TGAGTGCCTGCACTTCTCTGGG
>5 dna:chromosome chromosome:NCBIM37:5:1:152537259:1 150622714 ID27379 U -
TCCACTAAGAGTCTGTTGCATTCCCAAGGC
>5 dna:chromosome chromosome:NCBIM37:5:1:152537259:1 150622809 ID15685 U -
TACTTCAAAATACCTGGGTAGTGAC
>5 dna:chromosome chromosome:NCBIM37:5:1:152537259:1 150622814 ID67360 U -
TTGGCTTCATTACTTCAAAATACCTGGGTA
>5 dna:chromosome chromosome:NCBIM37:5:1:152537259:1 150622827 ID31140 U -
TCTAAAATTTTCATTGGCTTCATTACTTCA
>5 dna:chromosome chromosome:NCBIM37:5:1:152537259:1 150622869 ID65492 U -
TTCCTACTATTAAGAGCTAGGCTCACAT
>5 dna:chromosome chromosome:NCBIM37:5:1:152537259:1 150622883 ID14175 U -
TACCCTGTGGCTTTTATTCCTACTATTAAG
>5 dna:chromosome chromosome:NCBIM37:5:1:152537259:1 150622925 ID47466 U -
TGCTCAGAAAGATAATTTTGCATTCCAATG
>5 dna:chromosome chromosome:NCBIM37:5:1:152537259:1 150622952 ID5438 U -
GGAGAAGTATCATTGCGCTTCTGTGATTGC
>5 dna:chromosome chromosome:NCBIM37:5:1:152537259:1 150622989 ID37915 U -
TGACTTGTGAAAAAGGTGACAATTTCCATGG
>5 dna:chromosome chromosome:NCBIM37:5:1:152537259:1 150622989 ID67868 U -
TTGTGAAAAAGGTGACAATTTCCATGG
>5 dna:chromosome chromosome:NCBIM37:5:1:152537259:1 150622999 ID28598 U -
TCCCCCTACTGACTTGTGAAAAAGGTGACA
>5 dna:chromosome chromosome:NCBIM37:5:1:152537259:1 150623042 ID8334 U -
TAAATTTTATAAGAAAATAATGTAGGAAAAC
>5 dna:chromosome chromosome:NCBIM37:5:1:152537259:1 150623085 ID44224 U -
TGCATAACTCGCCAAAAGAGATGACTTGGT
>5 dna:chromosome chromosome:NCBIM37:5:1:152537259:1 150623220 ID64586 U -
TTCAAATGAAATGCCAGCTCTCCCGGAGC
>5 dna:chromosome chromosome:NCBIM37:5:1:152537259:1 150623226 ID42412 U -
TGATTTCAAATGAAATGCCAGCTCTCC
>5 dna:chromosome chromosome:NCBIM37:5:1:152537259:1 150623328 ID37692 U -
TGACTGAGATTCTACTGACTACCCTGTGC
>5 dna:chromosome chromosome:NCBIM37:5:1:152537259:1 150623330 ID15367 U -
TACTGACTGAGATTCTACTGACTACCCTGT
>5 dna:chromosome chromosome:NCBIM37:5:1:152537259:1 150623330 ID37691 U -
TGACTGAGATTCTACTGACTACCCTGT
>5 dna:chromosome chromosome:NCBIM37:5:1:152537259:1 150623369 ID46846 U -
TGCGTGCACGAAAAATGTCGAAGTGAGGTC
>5 dna:chromosome chromosome:NCBIM37:5:1:152537259:1 150623370 ID46845 U -
TGCGTGCACGAAAAATGTCGAAGTGAGGT
>5 dna:chromosome chromosome:NCBIM37:5:1:152537259:1 150623478 ID37815 U -
TGACTTAAGTTACAAGTGTGTGTGTGTGT
>5 dna:chromosome chromosome:NCBIM37:5:1:152537259:1 150623480 ID37814 U -
TGACTTAAGTTACAAGTGTGTGTGTGT
>5 dna:chromosome chromosome:NCBIM37:5:1:152537259:1 150623480 ID66506 U -
TTGACTTAAGTTACAAGTGTGTGTGTGT
>5 dna:chromosome chromosome:NCBIM37:5:1:152537259:1 150623480 ID68580 U -
TTTGACTTAAGTTACAAGTGTGTGTGTGT
>5 dna:chromosome chromosome:NCBIM37:5:1:152537259:1 150623481 ID37813 U -
TGACTTAAGTTACAAGTGTGTGTGTG
>5 dna:chromosome chromosome:NCBIM37:5:1:152537259:1 150623482 ID37812 U -
TGACTTAAGTTACAAGTGTGTGTGT
>5 dna:chromosome chromosome:NCBIM37:5:1:152537259:1 150623531 ID67767 U -
TTGTATGCGCTCTCATCTCTGCC
>5 dna:chromosome chromosome:NCBIM37:5:1:152537259:1 150623546 ID14993 U -
TACTAGAGACTCCTCAGTCAGCTTGTATGC
>5 dna:chromosome chromosome:NCBIM37:5:1:152537259:1 150623587 ID14257 U -
TACCTACCAGTGTCAACTATCTCTTCTA
>5 dna:chromosome chromosome:NCBIM37:5:1:152537259:1 150623632 ID17665 U -
TAGATGTGTCCCTCTCTGATTTAGTTAGCCC
>5 dna:chromosome chromosome:NCBIM37:5:1:152537259:1 150623644 ID44065 U -
TGCAGGATCTATAGATGTGTCCCTCTCTGA
>5 dna:chromosome chromosome:NCBIM37:5:1:152537259:1 150623654 ID22844 U -
TATGAGTCCCTGCAGGATCTATAGATGTGT
>5 dna:chromosome chromosome:NCBIM37:5:1:152537259:1 150623667 ID29734 U -
TCCTCATTTTGGCTTATGAGTCCCTGCAGGA
>5 dna:chromosome chromosome:NCBIM37:5:1:152537259:1 150623715 ID16017 U -
TAGAAACACTCAAAGGTCCTCCATCGCTCC
>5 dna:chromosome chromosome:NCBIM37:5:1:152537259:1 150623716 ID16016 U -
TAGAAACACTCAAAGGTCCTCCATCGCTC
>5 dna:chromosome chromosome:NCBIM37:5:1:152537259:1 150623719 ID48189 U -
TGCTTAGAAACACTCAAAGGTCCTCCATCG
>5 dna:chromosome chromosome:NCBIM37:5:1:152537259:1 150623720 ID48188 U -
TGCTTAGAAACACTCAAAGGTCCTCCATC
>5 dna:chromosome chromosome:NCBIM37:5:1:152537259:1 150623773 ID58685 U -
TGTCTGTCTGGCAAACCTGAACATGCCCT
>5 dna:chromosome chromosome:NCBIM37:5:1:152537259:1 150623774 ID32669 U -
TCTGTCTGTCTGGCAAACCTGAACATGCCC
>5 dna:chromosome chromosome:NCBIM37:5:1:152537259:1 150623824 ID26775 U -
TCCAAAGTCTCTCCCAGCTCCTGATGTC
>5 dna:chromosome chromosome:NCBIM37:5:1:152537259:1 150623878 ID31142 U -
TCTAAACAGGTGACTACTGAAGAGTGTT
>5 dna:chromosome chromosome:NCBIM37:5:1:152537259:1 150623878 ID65747 U -
TTCTAAACAGGTGACTACTGAAGAGTGTT
>5 dna:chromosome chromosome:NCBIM37:5:1:152537259:1 150623882 ID60361 U -
TGTGTTTTCTAAACAGGTGACTACTGAAGAG
>5 dna:chromosome chromosome:NCBIM37:5:1:152537259:1 150623883 ID60360 U -
TGTGTTTTCTAAACAGGTGACTACTGAAGA
>5 dna:chromosome chromosome:NCBIM37:5:1:152537259:1 150623885 ID60359 U -
TGTGTTTTCTAAACAGGTGACTACTGAA
>5 dna:chromosome chromosome:NCBIM37:5:1:152537259:1 150623936 ID13554 U -
TACCAAAAAGCCTTTTGATTGATCTTC
>5 dna:chromosome chromosome:NCBIM37:5:1:152537259:1 150623965 ID14843 U -
TACTAACGTCTGAATCTGCTGGGTATGG
>5 dna:chromosome chromosome:NCBIM37:5:1:152537259:1 150623966 ID40856 U -
TGATACTAACGTCTGAATCTGCTGGGTATG
>5 dna:chromosome chromosome:NCBIM37:5:1:152537259:1 150623967 ID40855 U -
TGATACTAACGTCTGAATCTGCTGGGTAT
>5 dna:chromosome chromosome:NCBIM37:5:1:152537259:1 150623967 ID66584 U -
TTGATACTAACGTCTGAATCTGCTGGGTAT
>5 dna:chromosome chromosome:NCBIM37:5:1:152537259:1 150623974 ID56795 U -
TGGTTTGATACTAACGTCTGAATCTGC
>5 dna:chromosome chromosome:NCBIM37:5:1:152537259:1 150623983 ID39962 U -
TGAGGTGAGATGGTTTGATACTAACGTC
>5 dna:chromosome chromosome:NCBIM37:5:1:152537259:1 150624003 ID13810 U -
TACCAGAAAACCTAAAGAGACTGAGGTGA
>5 dna:chromosome chromosome:NCBIM37:5:1:152537259:1 150624020 ID68399 U -
TTTCATCCTAAAACAAGTACCAGAAAACC
>5 dna:chromosome chromosome:NCBIM37:5:1:152537259:1 150624112 ID24697 U -
TCAATAGATATCAGTGTTTGCTTTCCTTA
>5 dna:chromosome chromosome:NCBIM37:5:1:152537259:1 150624120 ID25256 U -
TCACGATTATCAATAGATATCAGTGTTTGC
>5 dna:chromosome chromosome:NCBIM37:5:1:152537259:1 150624197 ID40469 U -
TGAGTTACAAATTCAACCCCTCATGAGGCC
>5 dna:chromosome chromosome:NCBIM37:5:1:152537259:1 150624209 ID26706 U -
TCCAAAGCCAAAATGAGTTACAAATTCAACC
>5 dna:chromosome chromosome:NCBIM37:5:1:152537259:1 150624212 ID65147 U -
TTCCAAAGCCAAAATGAGTTACAAATTCA
>5 dna:chromosome chromosome:NCBIM37:5:1:152537259:1 150624226 ID37995 U -
TGAGAAAAGCAAATTTTTCCAAAGCCAAAAT
>5 dna:chromosome chromosome:NCBIM37:5:1:152537259:1 150624230 ID37994 U -
TGAGAAAAGCAAATTTTTCCAAAGCCA
>5 dna:chromosome chromosome:NCBIM37:5:1:152537259:1 150624257 ID37898 U -
TGACTTGGGACTAATAATAAGTTCACGCTGT
>5 dna:chromosome chromosome:NCBIM37:5:1:152537259:1 150624270 ID12241 U -
TACAAGCCATCTGACTTGGGACTAATAAT
>5 dna:chromosome chromosome:NCBIM37:5:1:152537259:1 150624338 ID8516 U -
TAACACTGTACTGGAGTGACGTTCTCATA
>5 dna:chromosome chromosome:NCBIM37:5:1:152537259:1 150624358 ID12501 U -
TACAATTCTCAGGAGACCATATAACACTGT
>5 dna:chromosome chromosome:NCBIM37:5:1:152537259:1 150624360 ID3352 U -
CTATACAATTCTCAGGAGACCATATAACACT
>5 dna:chromosome chromosome:NCBIM37:5:1:152537259:1 150624361 ID21780 U -
TATACAATTCTCAGGAGACCATATAACAC
>5 dna:chromosome chromosome:NCBIM37:5:1:152537259:1 150624459 ID48064 U -
TGCTGTGGAATTACGGGTGGGTTGTGG
>5 dna:chromosome chromosome:NCBIM37:5:1:152537259:1 150624470 ID3584 U -
CTGCTCCACTATGCTGTGGAATTACGG
>5 dna:chromosome chromosome:NCBIM37:5:1:152537259:1 150624470 ID17021 U -
TAGACTGCTCCACTATGCTGTGGAATTACGG
>5 dna:chromosome chromosome:NCBIM37:5:1:152537259:1 150624509 ID24884 U -
TCACAAGTCGTGTACTTCAAAACACAAAC
>5 dna:chromosome chromosome:NCBIM37:5:1:152537259:1 150624524 ID10680 U -
TAATAAAAGTTCTGCATCACAAGTCGTGTA
>5 dna:chromosome chromosome:NCBIM37:5:1:152537259:1 150624525 ID10679 U -
TAATAAAAGTTCTGCATCACAAGTCGTGT
>5 dna:chromosome chromosome:NCBIM37:5:1:152537259:1 150624557 ID19504 U -
TAGGATGCTTTTACTAGCAATTCACAGGAC
>5 dna:chromosome chromosome:NCBIM37:5:1:152537259:1 150624557 ID21904 U -
TATAGGATGCTTTTACTAGCAATTCACAGGAC
>5 dna:chromosome chromosome:NCBIM37:5:1:152537259:1 150624559 ID19503 U -
TAGGATGCTTTTACTAGCAATTCACAGG
>5 dna:chromosome chromosome:NCBIM37:5:1:152537259:1 150624575 ID47089 U -
TGCTACAGGTGGCGTTATAGGATGCTTTT
>5 dna:chromosome chromosome:NCBIM37:5:1:152537259:1 150624577 ID47088 U -
TGCTACAGGTGGCGTTATAGGATGCTT
>5 dna:chromosome chromosome:NCBIM37:5:1:152537259:1 150624589 ID63558 U -
TTAAAGAGAAGGGAATGCTACAGGTGGCGT
>5 dna:chromosome chromosome:NCBIM37:5:1:152537259:1 150624592 ID68183 U -
TTTAAAGAGAAGGGAATGCTACAGGTGG
>5 dna:chromosome chromosome:NCBIM37:5:1:152537259:1 150624662 ID42227 U -
TGATTCTCTAGTGATTTCCCCCAAGGAAC
>5 dna:chromosome chromosome:NCBIM37:5:1:152537259:1 150624722 ID332 U -
AAGTGCCAAATTGTATAGTAAGTCTTGAT
>5 dna:chromosome chromosome:NCBIM37:5:1:152537259:1 150624722 ID10541 U -
TAAGTGCCAAATTGTATAGTAAGTCTTGAT
>5 dna:chromosome chromosome:NCBIM37:5:1:152537259:1 150624723 ID331 U -
AAGTGCCAAATTGTATAGTAAGTCTTGA
>5 dna:chromosome chromosome:NCBIM37:5:1:152537259:1 150624723 ID10540 U -
TAAGTGCCAAATTGTATAGTAAGTCTTGA
>5 dna:chromosome chromosome:NCBIM37:5:1:152537259:1 150624724 ID10539 U -
TAAGTGCCAAATTGTATAGTAAGTCTTG
>5 dna:chromosome chromosome:NCBIM37:5:1:152537259:1 150624732 ID50792 U -
TGGATACCTCCTAAGTGCCAAATTGTATAGT
>5 dna:chromosome chromosome:NCBIM37:5:1:152537259:1 150624742 ID15838 U -
TACTTTCCTGGATACCTCCTAAGTGCCAA
>5 dna:chromosome chromosome:NCBIM37:5:1:152537259:1 150624759 ID22536 U -
TATCTCAATGCAGATTTTTACTTTCCTGGA
>5 dna:chromosome chromosome:NCBIM37:5:1:152537259:1 150624771 ID9740 U -
TAAGAGGGTAGATATCTCAATGCAGATTTT
>5 dna:chromosome chromosome:NCBIM37:5:1:152537259:1 150624781 ID14684 U -
TACGCCAAGATTAAGAGGGTAGATATCTCAA
>5 dna:chromosome chromosome:NCBIM37:5:1:152537259:1 150624782 ID14683 U -
TACGCCAAGATTAAGAGGGTAGATATCTCA
>5 dna:chromosome chromosome:NCBIM37:5:1:152537259:1 150624783 ID14682 U -
TACGCCAAGATTAAGAGGGTAGATATCTC
>5 dna:chromosome chromosome:NCBIM37:5:1:152537259:1 150624854 ID12524 U -
TACAATTTGTAGGGTGCATCTTTACACAA
>5 dna:chromosome chromosome:NCBIM37:5:1:152537259:1 150624855 ID5097 U -
GCTACAATTTGTAGGGTGCATCTTTACACA
>5 dna:chromosome chromosome:NCBIM37:5:1:152537259:1 150624859 ID24573 U -
TCAAGAGCTACAATTTGTAGGGTGCATCTTTA
>5 dna:chromosome chromosome:NCBIM37:5:1:152537259:1 150624900 ID4324 U -
GAGAAAAAGACTGCCCTGGGCCACACA
>5 dna:chromosome chromosome:NCBIM37:5:1:152537259:1 150624936 ID17310 U -
TAGAGTCAAATGACGACATCCTCTCGCTC
>5 dna:chromosome chromosome:NCBIM37:5:1:152537259:1 150624943 ID29317 U -
TCCTAAGCTAGAGTCAAATGACGACATCCT
>5 dna:chromosome chromosome:NCBIM37:5:1:152537259:1 150624949 ID26782 U -
TCCAAATCCTAAGCTAGAGTCAAATGACGA
>5 dna:chromosome chromosome:NCBIM37:5:1:152537259:1 150624969 ID22322 U -
TATCAGTTGTGTTACTACATGTCCAAATCCT
>5 dna:chromosome chromosome:NCBIM37:5:1:152537259:1 150624969 ID26066 U -
TCAGTTGTGTTACTACATGTCCAAATCCT
>5 dna:chromosome chromosome:NCBIM37:5:1:152537259:1 150624970 ID22321 U -
TATCAGTTGTGTTACTACATGTCCAAATCC
>5 dna:chromosome chromosome:NCBIM37:5:1:152537259:1 150624971 ID22320 U -
TATCAGTTGTGTTACTACATGTCCAAATC
>5 dna:chromosome chromosome:NCBIM37:5:1:152537259:1 150624971 ID26065 U -
TCAGTTGTGTTACTACATGTCCAAATC
>5 dna:chromosome chromosome:NCBIM37:5:1:152537259:1 150624972 ID346 U -
AATATCAGTTGTGTTACTACATGTCCAAAT
>5 dna:chromosome chromosome:NCBIM37:5:1:152537259:1 150624972 ID11001 U -
TAATATCAGTTGTGTTACTACATGTCCAAAT
>5 dna:chromosome chromosome:NCBIM37:5:1:152537259:1 150624972 ID22319 U -
TATCAGTTGTGTTACTACATGTCCAAAT
>5 dna:chromosome chromosome:NCBIM37:5:1:152537259:1 150624976 ID199 U -
AACTAATATCAGTTGTGTTACTACATGTCC
>5 dna:chromosome chromosome:NCBIM37:5:1:152537259:1 150624977 ID9092 U -
TAACTAATATCAGTTGTGTTACTACATGTC
>5 dna:chromosome chromosome:NCBIM37:5:1:152537259:1 150625120 ID32127 U -
TCTGAAGATGCTTCAACCCTCACTCTT
>5 dna:chromosome chromosome:NCBIM37:5:1:152537259:1 150625153 ID7154 U -
TAAAATGCCGAAATAGATAACATGTGAAGC
>5 dna:chromosome chromosome:NCBIM37:5:1:152537259:1 150625171 ID2217 U -
CAGACAGTACCTGTCGAATAAAATGCCGAA
>5 dna:chromosome chromosome:NCBIM37:5:1:152537259:1 150625205 ID28261 U -
TCCCACGTTGCCCAACAGTGCACACACAGG
>5 dna:chromosome chromosome:NCBIM37:5:1:152537259:1 150625245 ID7021 U -
TAAAAGTGATAGGGATGGATGGCCCTTGT
>5 dna:chromosome chromosome:NCBIM37:5:1:152537259:1 150625245 ID63512 U -
TTAAAAGTGATAGGGATGGATGGCCCTTGT
>5 dna:chromosome chromosome:NCBIM37:5:1:152537259:1 150625252 ID18791 U -
TAGCTTTAAAAGTGATAGGGATGGATGG
>5 dna:chromosome chromosome:NCBIM37:5:1:152537259:1 150625254 ID67738 U -
TTGTAGCTTTAAAAGTGATAGGGATGGAT
>5 dna:chromosome chromosome:NCBIM37:5:1:152537259:1 150625327 ID45869 U -
TGCCCCACTCCGCTAAATTGGCTTCAT
>5 dna:chromosome chromosome:NCBIM37:5:1:152537259:1 150625344 ID15687 U -
TACTTCAAAGATGCCTGCCTTGCCCCACTC
>5 dna:chromosome chromosome:NCBIM37:5:1:152537259:1 150625345 ID15686 U -
TACTTCAAAGATGCCTGCCTTGCCCCACT
>5 dna:chromosome chromosome:NCBIM37:5:1:152537259:1 150625348 ID32842 U -
TCTTACTTCAAAGATGCCTGCCTTGCCCC
>5 dna:chromosome chromosome:NCBIM37:5:1:152537259:1 150625348 ID66130 U -
TTCTTACTTCAAAGATGCCTGCCTTGCCCC
>5 dna:chromosome chromosome:NCBIM37:5:1:152537259:1 150625350 ID60832 U -
TGTTCTTACTTCAAAGATGCCTGCCTTGCC
>5 dna:chromosome chromosome:NCBIM37:5:1:152537259:1 150625352 ID60831 U -
TGTTCTTACTTCAAAGATGCCTGCCTTG
>5 dna:chromosome chromosome:NCBIM37:5:1:152537259:1 150625355 ID18451 U -
TAGCCTGTTCTTACTTCAAAGATGCCTGCC
>5 dna:chromosome chromosome:NCBIM37:5:1:152537259:1 150625356 ID18450 U -
TAGCCTGTTCTTACTTCAAAGATGCCTGC
>5 dna:chromosome chromosome:NCBIM37:5:1:152537259:1 150625358 ID65850 U -
TTCTAGCCTGTTCTTACTTCAAAGATGCCT
>5 dna:chromosome chromosome:NCBIM37:5:1:152537259:1 150625384 ID18259 U -
TAGCCAACACCGACTACTCTGTGGTCCTTCT
>5 dna:chromosome chromosome:NCBIM37:5:1:152537259:1 150625385 ID4892 U -
GCCAACACCGACTACTCTGTGGTCCTTC
>5 dna:chromosome chromosome:NCBIM37:5:1:152537259:1 150625385 ID18258 U -
TAGCCAACACCGACTACTCTGTGGTCCTTC
>5 dna:chromosome chromosome:NCBIM37:5:1:152537259:1 150625387 ID18257 U -
TAGCCAACACCGACTACTCTGTGGTCCT
>5 dna:chromosome chromosome:NCBIM37:5:1:152537259:1 150625393 ID45263 U -
TGCCAGAACTAGCCAACACCGACTACTCTGT
>5 dna:chromosome chromosome:NCBIM37:5:1:152537259:1 150625425 ID5613 U -
GGCCAATACCTTCTGCCTATAAGGCAGGTCC
>5 dna:chromosome chromosome:NCBIM37:5:1:152537259:1 150625458 ID46771 U -
TGCGCTACAGTTCCTGGTCTCTCCT
>5 dna:chromosome chromosome:NCBIM37:5:1:152537259:1 150625460 ID67123 U -
TTGGACTGCGCTACAGTTCCTGGTCTCTC
>5 dna:chromosome chromosome:NCBIM37:5:1:152537259:1 150625464 ID32526 U -
TCTGCTTTGGACTGCGCTACAGTTCCTGGTC
>5 dna:chromosome chromosome:NCBIM37:5:1:152537259:1 150625464 ID67122 U -
TTGGACTGCGCTACAGTTCCTGGTC
>5 dna:chromosome chromosome:NCBIM37:5:1:152537259:1 150625478 ID25182 U -
TCACCATGCCTCTCTGCTTTGGACTGCGC
>5 dna:chromosome chromosome:NCBIM37:5:1:152537259:1 150625483 ID7374 U -
TAAACATCACCATGCCTCTCTGCTTTGGAC
>5 dna:chromosome chromosome:NCBIM37:5:1:152537259:1 150625506 ID11117 U -
TAATCATTCAAGCTGCATCAGACTAAACAT
>5 dna:chromosome chromosome:NCBIM37:5:1:152537259:1 150625507 ID11116 U -
TAATCATTCAAGCTGCATCAGACTAAACA
>5 dna:chromosome chromosome:NCBIM37:5:1:152537259:1 150625519 ID44367 U -
TGCATCATTCCTCTAATCATTCAAGCTGCA
>5 dna:chromosome chromosome:NCBIM37:5:1:152537259:1 150625546 ID37460 U -
TGACGCGGCCTCCTAACCCTCTCTCCTGC
>5 dna:chromosome chromosome:NCBIM37:5:1:152537259:1 150625549 ID37459 U -
TGACGCGGCCTCCTAACCCTCTCTCC
>5 dna:chromosome chromosome:NCBIM37:5:1:152537259:1 150625590 ID7272 U -
TAAAATTTTTGATTCTTCACAGCCTGGCCC
>5 dna:chromosome chromosome:NCBIM37:5:1:152537259:1 150625591 ID7271 U -
TAAAATTTTTGATTCTTCACAGCCTGGCC
>5 dna:chromosome chromosome:NCBIM37:5:1:152537259:1 150625665 ID3915 U -
GAACATGGTGTGATGAGCTACTGTTTT
>5 dna:chromosome chromosome:NCBIM37:5:1:152537259:1 150625665 ID16299 U -
TAGAACATGGTGTGATGAGCTACTGTTTT
>5 dna:chromosome chromosome:NCBIM37:5:1:152537259:1 150625666 ID3914 U -
GAACATGGTGTGATGAGCTACTGTTT
>5 dna:chromosome chromosome:NCBIM37:5:1:152537259:1 150625666 ID16298 U -
TAGAACATGGTGTGATGAGCTACTGTTT
>5 dna:chromosome chromosome:NCBIM37:5:1:152537259:1 150625667 ID64068 U -
TTAGAACATGGTGTGATGAGCTACTGTT
>5 dna:chromosome chromosome:NCBIM37:5:1:152537259:1 150625671 ID32766 U -
TCTGTTTAGAACATGGTGTGATGAGCTAC
>5 dna:chromosome chromosome:NCBIM37:5:1:152537259:1 150625679 ID35402 U -
TGAAGCTGTCTGTTTAGAACATGGTGTGA
>5 dna:chromosome chromosome:NCBIM37:5:1:152537259:1 150625740 ID1155 U -
AGGAATGGTGGATCTTTCTGACGTGCTAAA
>5 dna:chromosome chromosome:NCBIM37:5:1:152537259:1 150625742 ID19094 U -
TAGGAATGGTGGATCTTTCTGACGTGCTA
>5 dna:chromosome chromosome:NCBIM37:5:1:152537259:1 150625743 ID4051 U -
GAATGGTGGATCTTTCTGACGTGCT
>5 dna:chromosome chromosome:NCBIM37:5:1:152537259:1 150625743 ID19093 U -
TAGGAATGGTGGATCTTTCTGACGTGCT
>5 dna:chromosome chromosome:NCBIM37:5:1:152537259:1 150625744 ID19092 U -
TAGGAATGGTGGATCTTTCTGACGTGC
>5 dna:chromosome chromosome:NCBIM37:5:1:152537259:1 150625745 ID19091 U -
TAGGAATGGTGGATCTTTCTGACGTG
>5 dna:chromosome chromosome:NCBIM37:5:1:152537259:1 150625800 ID38920 U -
TGAGATCTCTGTGGATATTCAGACTTAGA
>5 dna:chromosome chromosome:NCBIM37:5:1:152537259:1 150625896 ID58364 U -
TGTCATCTGTTGGATGAGTTTGGCCACAAC
>5 dna:chromosome chromosome:NCBIM37:5:1:152537259:1 150625897 ID58363 U -
TGTCATCTGTTGGATGAGTTTGGCCACAA
>5 dna:chromosome chromosome:NCBIM37:5:1:152537259:1 150625898 ID58362 U -
TGTCATCTGTTGGATGAGTTTGGCCACA
>5 dna:chromosome chromosome:NCBIM37:5:1:152537259:1 150625901 ID58361 U -
TGTCATCTGTTGGATGAGTTTGGCC
>5 dna:chromosome chromosome:NCBIM37:5:1:152537259:1 150625933 ID36513 U -
TGACACAGTGACATTAAGGGTCTGGGTAGT
>5 dna:chromosome chromosome:NCBIM37:5:1:152537259:1 150625994 ID33472 U -
TGAAAACTCCGGGTTCCTATACATGTCCCAC
>5 dna:chromosome chromosome:NCBIM37:5:1:152537259:1 150625995 ID33471 U -
TGAAAACTCCGGGTTCCTATACATGTCCCA
>5 dna:chromosome chromosome:NCBIM37:5:1:152537259:1 150625996 ID33470 U -
TGAAAACTCCGGGTTCCTATACATGTCCC
>5 dna:chromosome chromosome:NCBIM37:5:1:152537259:1 150625996 ID66253 U -
TTGAAAACTCCGGGTTCCTATACATGTCCC
>5 dna:chromosome chromosome:NCBIM37:5:1:152537259:1 150625997 ID33468 U -
TGAAAACTCCGGGTTCCTATACATGTCC
>5 dna:chromosome chromosome:NCBIM37:5:1:152537259:1 150625997 ID66252 U -
TTGAAAACTCCGGGTTCCTATACATGTCC
>5 dna:chromosome chromosome:NCBIM37:5:1:152537259:1 150625998 ID33467 U -
TGAAAACTCCGGGTTCCTATACATGTC
>5 dna:chromosome chromosome:NCBIM37:5:1:152537259:1 150625998 ID66251 U -
TTGAAAACTCCGGGTTCCTATACATGTC
>5 dna:chromosome chromosome:NCBIM37:5:1:152537259:1 150626008 ID51570 U -
TGGCACGAAGTTTGAAAACTCCGGGTTCC
>5 dna:chromosome chromosome:NCBIM37:5:1:152537259:1 150626026 ID36520 U -
TGACACATTGCCTAGTGACTGGCACGAAGT
>5 dna:chromosome chromosome:NCBIM37:5:1:152537259:1 150626037 ID21567 U -
TATAAATGTTGACACATTGCCTAGTGAC
>5 dna:chromosome chromosome:NCBIM37:5:1:152537259:1 150626039 ID21566 U -
TATAAATGTTGACACATTGCCTAGTG
>5 dna:chromosome chromosome:NCBIM37:5:1:152537259:1 150626040 ID38883 U -
TGAGATATAAATGTTGACACATTGCCTAGT
>5 dna:chromosome chromosome:NCBIM37:5:1:152537259:1 150626042 ID4415 U -
GAGATATAAATGTTGACACATTGCCTA
>5 dna:chromosome chromosome:NCBIM37:5:1:152537259:1 150626042 ID20993 U -
TAGTGAGATATAAATGTTGACACATTGCCTA
>5 dna:chromosome chromosome:NCBIM37:5:1:152537259:1 150626042 ID38882 U -
TGAGATATAAATGTTGACACATTGCCTA
>5 dna:chromosome chromosome:NCBIM37:5:1:152537259:1 150626043 ID20992 U -
TAGTGAGATATAAATGTTGACACATTGCCT
>5 dna:chromosome chromosome:NCBIM37:5:1:152537259:1 150626044 ID20991 U -
TAGTGAGATATAAATGTTGACACATTGCC
>5 dna:chromosome chromosome:NCBIM37:5:1:152537259:1 150626044 ID21933 U -
TATAGTGAGATATAAATGTTGACACATTGCC
>5 dna:chromosome chromosome:NCBIM37:5:1:152537259:1 150626045 ID20990 U -
TAGTGAGATATAAATGTTGACACATTGC
>5 dna:chromosome chromosome:NCBIM37:5:1:152537259:1 150626052 ID5226 U -
GCTGGTTATAGTGAGATATAAATGTTGAC
>5 dna:chromosome chromosome:NCBIM37:5:1:152537259:1 150626069 ID51046 U -
TGGATGTCGAACTCCTGAGCTGGTTATAGT
>5 dna:chromosome chromosome:NCBIM37:5:1:152537259:1 150626082 ID7940 U -
TAAAGTGTGGTCTGGATGTCGAACTCCTG
>5 dna:chromosome chromosome:NCBIM37:5:1:152537259:1 150626082 ID21529 U -
TATAAAGTGTGGTCTGGATGTCGAACTCCTG
>5 dna:chromosome chromosome:NCBIM37:5:1:152537259:1 150626083 ID21528 U -
TATAAAGTGTGGTCTGGATGTCGAACTCCT
>5 dna:chromosome chromosome:NCBIM37:5:1:152537259:1 150626084 ID21526 U -
TATAAAGTGTGGTCTGGATGTCGAACTCC
>5 dna:chromosome chromosome:NCBIM37:5:1:152537259:1 150626085 ID21525 U -
TATAAAGTGTGGTCTGGATGTCGAACTC
>5 dna:chromosome chromosome:NCBIM37:5:1:152537259:1 150626086 ID31488 U -
TCTATAAAGTGTGGTCTGGATGTCGAACT
>5 dna:chromosome chromosome:NCBIM37:5:1:152537259:1 150626087 ID21524 U -
TATAAAGTGTGGTCTGGATGTCGAAC
>5 dna:chromosome chromosome:NCBIM37:5:1:152537259:1 150626087 ID31487 U -
TCTATAAAGTGTGGTCTGGATGTCGAAC
>5 dna:chromosome chromosome:NCBIM37:5:1:152537259:1 150626094 ID18909 U -
TAGGAAAGTTCTATAAAGTGTGGTCTGGAT
>5 dna:chromosome chromosome:NCBIM37:5:1:152537259:1 150626097 ID20654 U -
TAGTAGGAAAGTTCTATAAAGTGTGGTCTG
>5 dna:chromosome chromosome:NCBIM37:5:1:152537259:1 150626098 ID20653 U -
TAGTAGGAAAGTTCTATAAAGTGTGGTCT
>5 dna:chromosome chromosome:NCBIM37:5:1:152537259:1 150626099 ID26185 U -
TCATAGTAGGAAAGTTCTATAAAGTGTGGTC
>5 dna:chromosome chromosome:NCBIM37:5:1:152537259:1 150626118 ID6981 U -
TAAAAGTAGGTAGTTATCTCATAGTAGGAA
>5 dna:chromosome chromosome:NCBIM37:5:1:152537259:1 150626119 ID6980 U -
TAAAAGTAGGTAGTTATCTCATAGTAGGA
>5 dna:chromosome chromosome:NCBIM37:5:1:152537259:1 150626123 ID42498 U -
TGATTTTAAAAGTAGGTAGTTATCTCATAGT
>5 dna:chromosome chromosome:NCBIM37:5:1:152537259:1 150626125 ID42497 U -
TGATTTTAAAAGTAGGTAGTTATCTCATA
>5 dna:chromosome chromosome:NCBIM37:5:1:152537259:1 150626127 ID42496 U -
TGATTTTAAAAGTAGGTAGTTATCTCA
>5 dna:chromosome chromosome:NCBIM37:5:1:152537259:1 150626146 ID46038 U -
TGCCGTCGGTGCTAGCAGGACCCTGATTTTA
>5 dna:chromosome chromosome:NCBIM37:5:1:152537259:1 150626161 ID28395 U -
TCCCAGGTGTGACACTGCCGTCGGTGCTAGC
>5 dna:chromosome chromosome:NCBIM37:5:1:152537259:1 150626163 ID28394 U -
TCCCAGGTGTGACACTGCCGTCGGTGCTA
>5 dna:chromosome chromosome:NCBIM37:5:1:152537259:1 150626165 ID28393 U -
TCCCAGGTGTGACACTGCCGTCGGTGC
>5 dna:chromosome chromosome:NCBIM37:5:1:152537259:1 150626167 ID32654 U -
TCTGTCCCAGGTGTGACACTGCCGTCGGT
>5 dna:chromosome chromosome:NCBIM37:5:1:152537259:1 150626169 ID22587 U -
TATCTGTCCCAGGTGTGACACTGCCGTCG
>5 dna:chromosome chromosome:NCBIM37:5:1:152537259:1 150626173 ID21226 U -
TAGTTATCTGTCCCAGGTGTGACACTGCC
>5 dna:chromosome chromosome:NCBIM37:5:1:152537259:1 150626174 ID5118 U -
GCTAGTTATCTGTCCCAGGTGTGACACTGC
>5 dna:chromosome chromosome:NCBIM37:5:1:152537259:1 150626182 ID2987 U -
CCTCAGCTAGTTATCTGTCCCAGGTGT
>5 dna:chromosome chromosome:NCBIM37:5:1:152537259:1 150626197 ID41149 U -
TGATATGTTAAATAGGTACCTCAGCTAGTT
>5 dna:chromosome chromosome:NCBIM37:5:1:152537259:1 150626200 ID59337 U -
TGTGATATGTTAAATAGGTACCTCAGCTA
>5 dna:chromosome chromosome:NCBIM37:5:1:152537259:1 150626224 ID38589 U -
TGAGAGAACCTGGCTGCCAGGTCAGCTGTGA
>5 dna:chromosome chromosome:NCBIM37:5:1:152537259:1 150626227 ID38588 U -
TGAGAGAACCTGGCTGCCAGGTCAGCTG
>5 dna:chromosome chromosome:NCBIM37:5:1:152537259:1 150626296 ID8817 U -
TAACATGTTTAGGGTAGTGGGT
>5 dna:chromosome chromosome:NCBIM37:5:1:152537259:1 150626300 ID5391 U -
GGACAAAGTTAACATGTTTAGGGTAGT
>5 dna:chromosome chromosome:NCBIM37:5:1:152537259:1 150626321 ID49120 U -
TGGAAATCTGTCGAAACACACGAAGGACAA
>5 dna:chromosome chromosome:NCBIM37:5:1:152537259:1 150626324 ID49119 U -
TGGAAATCTGTCGAAACACACGAAGGA
>5 dna:chromosome chromosome:NCBIM37:5:1:152537259:1 150626325 ID37731 U -
TGACTGGAAATCTGTCGAAACACACGAAGG
>5 dna:chromosome chromosome:NCBIM37:5:1:152537259:1 150626325 ID49118 U -
TGGAAATCTGTCGAAACACACGAAGG
>5 dna:chromosome chromosome:NCBIM37:5:1:152537259:1 150626327 ID37730 U -
TGACTGGAAATCTGTCGAAACACACGAA
>5 dna:chromosome chromosome:NCBIM37:5:1:152537259:1 150626327 ID66504 U -
TTGACTGGAAATCTGTCGAAACACACGAA
>5 dna:chromosome chromosome:NCBIM37:5:1:152537259:1 150626328 ID15750 U -
TACTTGACTGGAAATCTGTCGAAACACACGA
>5 dna:chromosome chromosome:NCBIM37:5:1:152537259:1 150626328 ID37729 U -
TGACTGGAAATCTGTCGAAACACACGA
>5 dna:chromosome chromosome:NCBIM37:5:1:152537259:1 150626330 ID15749 U -
TACTTGACTGGAAATCTGTCGAAACACAC
>5 dna:chromosome chromosome:NCBIM37:5:1:152537259:1 150626331 ID15748 U -
TACTTGACTGGAAATCTGTCGAAACACA
>5 dna:chromosome chromosome:NCBIM37:5:1:152537259:1 150626334 ID15747 U -
TACTTGACTGGAAATCTGTCGAAAC
>5 dna:chromosome chromosome:NCBIM37:5:1:152537259:1 150626376 ID58198 U -
TGTCAGAAGGACTAGTGTCATTGAGTTTG
>5 dna:chromosome chromosome:NCBIM37:5:1:152537259:1 150626377 ID66101 U -
TTCTGTCAGAAGGACTAGTGTCATTGAGTTT
>5 dna:chromosome chromosome:NCBIM37:5:1:152537259:1 150626378 ID66100 U -
TTCTGTCAGAAGGACTAGTGTCATTGAGTT
>5 dna:chromosome chromosome:NCBIM37:5:1:152537259:1 150626379 ID66099 U -
TTCTGTCAGAAGGACTAGTGTCATTGAGT
>5 dna:chromosome chromosome:NCBIM37:5:1:152537259:1 150626380 ID66098 U -
TTCTGTCAGAAGGACTAGTGTCATTGAG
>5 dna:chromosome chromosome:NCBIM37:5:1:152537259:1 150626381 ID66097 U -
TTCTGTCAGAAGGACTAGTGTCATTGA
>5 dna:chromosome chromosome:NCBIM37:5:1:152537259:1 150626383 ID66096 U -
TTCTGTCAGAAGGACTAGTGTCATT
>5 dna:chromosome chromosome:NCBIM37:5:1:152537259:1 150626384 ID55506 U -
TGGTATTCTGTCAGAAGGACTAGTGTCAT
>5 dna:chromosome chromosome:NCBIM37:5:1:152537259:1 150626438 ID53941 U -
TGGGATTGGATCATTAGCGGGGCTAGCTGC
>5 dna:chromosome chromosome:NCBIM37:5:1:152537259:1 150626459 ID21059 U -
TAGTGCATCGAAGCAATCTTATGGGATTGG
>5 dna:chromosome chromosome:NCBIM37:5:1:152537259:1 150626463 ID21058 U -
TAGTGCATCGAAGCAATCTTATGGGA
>5 dna:chromosome chromosome:NCBIM37:5:1:152537259:1 150626464 ID21057 U -
TAGTGCATCGAAGCAATCTTATGGG
>5 dna:chromosome chromosome:NCBIM37:5:1:152537259:1 150626596 ID41187 U -
TGATATTTAATCTGTTGTTGGGACTGGGC
>5 dna:chromosome chromosome:NCBIM37:5:1:152537259:1 150626597 ID41186 U -
TGATATTTAATCTGTTGTTGGGACTGGG
>5 dna:chromosome chromosome:NCBIM37:5:1:152537259:1 150626598 ID41185 U -
TGATATTTAATCTGTTGTTGGGACTGG
>5 dna:chromosome chromosome:NCBIM37:5:1:152537259:1 150626601 ID41184 U -
TGATATTTAATCTGTTGTTGGGAC
>5 dna:chromosome chromosome:NCBIM37:5:1:152537259:1 150626648 ID55165 U -
TGGTACACGGTTCATCGCTTCGCTTGTTTC
>5 dna:chromosome chromosome:NCBIM37:5:1:152537259:1 150626696 ID43902 U -
TGCAGAGAAGATCTTCAAGGCCAGTC
>5 dna:chromosome chromosome:NCBIM37:5:1:152537259:1 150626800 ID19626 U -
TAGGCAACTGAACCTTGTCTGGGCTATAGTC
>5 dna:chromosome chromosome:NCBIM37:5:1:152537259:1 150626802 ID19625 U -
TAGGCAACTGAACCTTGTCTGGGCTATAG
>5 dna:chromosome chromosome:NCBIM37:5:1:152537259:1 150626803 ID19624 U -
TAGGCAACTGAACCTTGTCTGGGCTATA
>5 dna:chromosome chromosome:NCBIM37:5:1:152537259:1 150626805 ID19623 U -
TAGGCAACTGAACCTTGTCTGGGCTA
>5 dna:chromosome chromosome:NCBIM37:5:1:152537259:1 150626805 ID64200 U -
TTAGGCAACTGAACCTTGTCTGGGCTA
>5 dna:chromosome chromosome:NCBIM37:5:1:152537259:1 150626807 ID64199 U -
TTAGGCAACTGAACCTTGTCTGGGC
>5 dna:chromosome chromosome:NCBIM37:5:1:152537259:1 150626875 ID47808 U -
TGCTGAGGTTTGCAAAAGGGCTGCTGT
>5 dna:chromosome chromosome:NCBIM37:5:1:152537259:1 150626878 ID47331 U -
TGCTATGCTGAGGTTTGCAAAAGGGCTGC
>5 dna:chromosome chromosome:NCBIM37:5:1:152537259:1 150626881 ID47330 U -
TGCTATGCTGAGGTTTGCAAAAGGGC
>5 dna:chromosome chromosome:NCBIM37:5:1:152537259:1 150626886 ID31649 U -
TCTCACATCTGCTATGCTGAGGTTTGCAAA
>5 dna:chromosome chromosome:NCBIM37:5:1:152537259:1 150626888 ID25105 U -
TCACATCTGCTATGCTGAGGTTTGCA
>5 dna:chromosome chromosome:NCBIM37:5:1:152537259:1 150626889 ID65937 U -
TTCTCACATCTGCTATGCTGAGGTTTGC
>5 dna:chromosome chromosome:NCBIM37:5:1:152537259:1 150626904 ID21852 U -
TATACTTCAGAACCCTCTTCTCACATCTGC
>5 dna:chromosome chromosome:NCBIM37:5:1:152537259:1 150626926 ID49921 U -
TGGAATGTCTTTGAGGTTAGTTTATACTTC
>5 dna:chromosome chromosome:NCBIM37:5:1:152537259:1 150626927 ID49920 U -
TGGAATGTCTTTGAGGTTAGTTTATACTT
>5 dna:chromosome chromosome:NCBIM37:5:1:152537259:1 150626928 ID49919 U -
TGGAATGTCTTTGAGGTTAGTTTATACT
>5 dna:chromosome chromosome:NCBIM37:5:1:152537259:1 150626930 ID10566 U -
TAAGTGGAATGTCTTTGAGGTTAGTTTATA
>5 dna:chromosome chromosome:NCBIM37:5:1:152537259:1 150626930 ID49918 U -
TGGAATGTCTTTGAGGTTAGTTTATA
>5 dna:chromosome chromosome:NCBIM37:5:1:152537259:1 150626931 ID10565 U -
TAAGTGGAATGTCTTTGAGGTTAGTTTAT
>5 dna:chromosome chromosome:NCBIM37:5:1:152537259:1 150626935 ID10564 U -
TAAGTGGAATGTCTTTGAGGTTAGT
>5 dna:chromosome chromosome:NCBIM37:5:1:152537259:1 150626937 ID31293 U -
TCTAAGTGGAATGTCTTTGAGGTTA
>5 dna:chromosome chromosome:NCBIM37:5:1:152537259:1 150626985 ID63586 U -
TTAAAGGTCAGAAGCTAGGCACAGCCTC
>5 dna:chromosome chromosome:NCBIM37:5:1:152537259:1 150626998 ID47258 U -
TGCTATAAAGGCCTTTAAAGGTCAGAAGC
>5 dna:chromosome chromosome:NCBIM37:5:1:152537259:1 150627000 ID1525 U -
ATGCTATAAAGGCCTTTAAAGGTCAGAA
>5 dna:chromosome chromosome:NCBIM37:5:1:152537259:1 150627000 ID27143 U -
TCCAATGCTATAAAGGCCTTTAAAGGTCAGAA
>5 dna:chromosome chromosome:NCBIM37:5:1:152537259:1 150627009 ID24227 U -
TCAAACTCCAATGCTATAAAGGCCTTTAA
>5 dna:chromosome chromosome:NCBIM37:5:1:152537259:1 150627024 ID3756 U -
GAAAAAATCAATGTCTTCAAACTCCAATGC
>5 dna:chromosome chromosome:NCBIM37:5:1:152537259:1 150627027 ID18841 U -
TAGGAAAAAATCAATGTCTTCAAACTCCAA
>5 dna:chromosome chromosome:NCBIM37:5:1:152537259:1 150627032 ID15056 U -
TACTATAGGAAAAAATCAATGTCTTCAAAC
>5 dna:chromosome chromosome:NCBIM37:5:1:152537259:1 150627034 ID6041 U -
GTCTACTATAGGAAAAAATCAATGTCTTCAA
>5 dna:chromosome chromosome:NCBIM37:5:1:152537259:1 150627037 ID11448 U -
TAATGTCTACTATAGGAAAAAATCAATGTCTT
>5 dna:chromosome chromosome:NCBIM37:5:1:152537259:1 150627039 ID11447 U -
TAATGTCTACTATAGGAAAAAATCAATGTC
>5 dna:chromosome chromosome:NCBIM37:5:1:152537259:1 150627039 ID21727 U -
TATAATGTCTACTATAGGAAAAAATCAATGTC
>5 dna:chromosome chromosome:NCBIM37:5:1:152537259:1 150627054 ID9149 U -
TAACTATTGAATCTATAATGTCTACTATAG
>5 dna:chromosome chromosome:NCBIM37:5:1:152537259:1 150627058 ID11517 U -
TAATTAACTATTGAATCTATAATGTCTACT
>5 dna:chromosome chromosome:NCBIM37:5:1:152537259:1 150627059 ID11516 U -
TAATTAACTATTGAATCTATAATGTCTAC
>5 dna:chromosome chromosome:NCBIM37:5:1:152537259:1 150627098 ID48539 U -
TGCTTTCAAAAGAAAACAGTAGGATCA
>5 dna:chromosome chromosome:NCBIM37:5:1:152537259:1 150627113 ID26072 U -
TCAGTTTCCGCCCGTGTGCTTTCAAAAG
>5 dna:chromosome chromosome:NCBIM37:5:1:152537259:1 150627124 ID34679 U -
TGAACAGACGAGTTCAGTTTCCGCCCGTGT
>5 dna:chromosome chromosome:NCBIM37:5:1:152537259:1 150627127 ID2509 U -
CATGAACAGACGAGTTCAGTTTCCGCCCG
>5 dna:chromosome chromosome:NCBIM37:5:1:152537259:1 150627128 ID34677 U -
TGAACAGACGAGTTCAGTTTCCGCCC
>5 dna:chromosome chromosome:NCBIM37:5:1:152537259:1 150627128 ID65329 U -
TTCCATGAACAGACGAGTTCAGTTTCCGCCC
>5 dna:chromosome chromosome:NCBIM37:5:1:152537259:1 150627129 ID27894 U -
TCCATGAACAGACGAGTTCAGTTTCCGCC
>5 dna:chromosome chromosome:NCBIM37:5:1:152537259:1 150627129 ID65328 U -
TTCCATGAACAGACGAGTTCAGTTTCCGCC
>5 dna:chromosome chromosome:NCBIM37:5:1:152537259:1 150627131 ID34676 U -
TGAACAGACGAGTTCAGTTTCCG
>5 dna:chromosome chromosome:NCBIM37:5:1:152537259:1 150627174 ID4273 U -
GACTCAGCAGGTGTATTCCAGGGA
>5 dna:chromosome chromosome:NCBIM37:5:1:152537259:1 150627188 ID42630 U -
TGCAAACACTCACTCAGACTCAGCAG
>5 dna:chromosome chromosome:NCBIM37:5:1:152537259:1 150627240 ID65174 U -
TTCCAACGCTGGGCACTTTCTGAGAGGG
>5 dna:chromosome chromosome:NCBIM37:5:1:152537259:1 150627242 ID65173 U -
TTCCAACGCTGGGCACTTTCTGAGAG
>5 dna:chromosome chromosome:NCBIM37:5:1:152537259:1 150627252 ID53266 U -
TGGGACTCCTCTTCCAACGCTGGGCAC
>5 dna:chromosome chromosome:NCBIM37:5:1:152537259:1 150627254 ID53265 U -
TGGGACTCCTCTTCCAACGCTGGGC
>5 dna:chromosome chromosome:NCBIM37:5:1:152537259:1 150627286 ID1920 U -
CACAGACCCCTTTTCTCGTAGATCTGC
>5 dna:chromosome chromosome:NCBIM37:5:1:152537259:1 150627304 ID52434 U -
TGGCTCCTCTCACGTCTCACAGACCC
>5 dna:chromosome chromosome:NCBIM37:5:1:152537259:1 150627335 ID19680 U -
TAGGCAGTGTGAAGAAAGGAACCGTTCCGGCT
>5 dna:chromosome chromosome:NCBIM37:5:1:152537259:1 150627337 ID19679 U -
TAGGCAGTGTGAAGAAAGGAACCGTTCCGG
>5 dna:chromosome chromosome:NCBIM37:5:1:152537259:1 150627338 ID19678 U -
TAGGCAGTGTGAAGAAAGGAACCGTTCCG
>5 dna:chromosome chromosome:NCBIM37:5:1:152537259:1 150627339 ID19677 U -
TAGGCAGTGTGAAGAAAGGAACCGTTCC
>5 dna:chromosome chromosome:NCBIM37:5:1:152537259:1 150627340 ID19676 U -
TAGGCAGTGTGAAGAAAGGAACCGTTC
>5 dna:chromosome chromosome:NCBIM37:5:1:152537259:1 150627357 ID39832 U -
TGAGGGATTGATGGTACCATAGGCAGTGT
>5 dna:chromosome chromosome:NCBIM37:5:1:152537259:1 150627359 ID32285 U -
TCTGAGGGATTGATGGTACCATAGGCAGT
>5 dna:chromosome chromosome:NCBIM37:5:1:152537259:1 150627372 ID49976 U -
TGGAATTCTTCTGAGGGATTGATGG
>5 dna:chromosome chromosome:NCBIM37:5:1:152537259:1 150627411 ID46583 U -
TGCCTTTATAATCGCCATCCCCACAACC
>5 dna:chromosome chromosome:NCBIM37:5:1:152537259:1 150627432 ID41850 U -
TGATGGCACTGGCGCTCATTGCCTTT
>5 dna:chromosome chromosome:NCBIM37:5:1:152537259:1 150627446 ID54318 U -
TGGGGAGGCCCTGATGGCACTGG
>5 dna:chromosome chromosome:NCBIM37:5:1:152537259:1 150627521 ID44307 U -
TGCATATAGAGCAGTGGTCCAGTCAAGCA
>5 dna:chromosome chromosome:NCBIM37:5:1:152537259:1 150627523 ID44306 U -
TGCATATAGAGCAGTGGTCCAGTCAAG
>5 dna:chromosome chromosome:NCBIM37:5:1:152537259:1 150627524 ID44305 U -
TGCATATAGAGCAGTGGTCCAGTCAA
>5 dna:chromosome chromosome:NCBIM37:5:1:152537259:1 150627525 ID44304 U -
TGCATATAGAGCAGTGGTCCAGTCA
>5 dna:chromosome chromosome:NCBIM37:5:1:152537259:1 150627526 ID11607 U -
TAATTCTGCATATAGAGCAGTGGTCCAGTC
>5 dna:chromosome chromosome:NCBIM37:5:1:152537259:1 150627528 ID44303 U -
TGCATATAGAGCAGTGGTCCAG
>5 dna:chromosome chromosome:NCBIM37:5:1:152537259:1 150627530 ID11606 U -
TAATTCTGCATATAGAGCAGTGGTCC
>5 dna:chromosome chromosome:NCBIM37:5:1:152537259:1 150627530 ID66051 U -
TTCTGCATATAGAGCAGTGGTCC
>5 dna:chromosome chromosome:NCBIM37:5:1:152537259:1 150627531 ID12648 U -
TACACATAATTCTGCATATAGAGCAGTGGTC
>5 dna:chromosome chromosome:NCBIM37:5:1:152537259:1 150627538 ID58330 U -
TGTCATACACATAATTCTGCATATAGAGC
>5 dna:chromosome chromosome:NCBIM37:5:1:152537259:1 150627552 ID9009 U -
TAACGAGGCAAACCCTGTCATACACATAAT
>5 dna:chromosome chromosome:NCBIM37:5:1:152537259:1 150627553 ID21600 U -
TATAACGAGGCAAACCCTGTCATACACATAA
>5 dna:chromosome chromosome:NCBIM37:5:1:152537259:1 150627600 ID4214 U -
GACCAGAGGAGGAATGTGTTCAGA
>5 dna:chromosome chromosome:NCBIM37:5:1:152537259:1 150627688 ID24736 U -
TCAATGCCTGTCCGCCAAGCAGCGGGACT
>5 dna:chromosome chromosome:NCBIM37:5:1:152537259:1 150627695 ID50555 U -
TGGAGCATCAATGCCTGTCCGCCAAGCAG
>5 dna:chromosome chromosome:NCBIM37:5:1:152537259:1 150627699 ID50554 U -
TGGAGCATCAATGCCTGTCCGCCAA
>5 dna:chromosome chromosome:NCBIM37:5:1:152537259:1 150627699 ID59405 U -
TGTGATGGAGCATCAATGCCTGTCCGCCAA
>5 dna:chromosome chromosome:NCBIM37:5:1:152537259:1 150627700 ID50553 U -
TGGAGCATCAATGCCTGTCCGCCA
>5 dna:chromosome chromosome:NCBIM37:5:1:152537259:1 150627701 ID41832 U -
TGATGGAGCATCAATGCCTGTCCGCC
>5 dna:chromosome chromosome:NCBIM37:5:1:152537259:1 150627701 ID59404 U -
TGTGATGGAGCATCAATGCCTGTCCGCC
>5 dna:chromosome chromosome:NCBIM37:5:1:152537259:1 150627704 ID59403 U -
TGTGATGGAGCATCAATGCCTGTCC
>5 dna:chromosome chromosome:NCBIM37:5:1:152537259:1 150627705 ID59402 U -
TGTGATGGAGCATCAATGCCTGTC
>5 dna:chromosome chromosome:NCBIM37:5:1:152537259:1 150627706 ID36046 U -
TGAATGTGATGGAGCATCAATGCCTGT
>5 dna:chromosome chromosome:NCBIM37:5:1:152537259:1 150627706 ID66447 U -
TTGAATGTGATGGAGCATCAATGCCTGT
>5 dna:chromosome chromosome:NCBIM37:5:1:152537259:1 150627707 ID36045 U -
TGAATGTGATGGAGCATCAATGCCTG
>5 dna:chromosome chromosome:NCBIM37:5:1:152537259:1 150627707 ID66446 U -
TTGAATGTGATGGAGCATCAATGCCTG
>5 dna:chromosome chromosome:NCBIM37:5:1:152537259:1 150627711 ID18315 U -
TAGCCAGTTGAATGTGATGGAGCATCAATG
>5 dna:chromosome chromosome:NCBIM37:5:1:152537259:1 150627712 ID18314 U -
TAGCCAGTTGAATGTGATGGAGCATCAAT
>5 dna:chromosome chromosome:NCBIM37:5:1:152537259:1 150627713 ID18313 U -
TAGCCAGTTGAATGTGATGGAGCATCAA
>5 dna:chromosome chromosome:NCBIM37:5:1:152537259:1 150627715 ID18312 U -
TAGCCAGTTGAATGTGATGGAGCATC
>5 dna:chromosome chromosome:NCBIM37:5:1:152537259:1 150627721 ID45 U -
AAAGAAATTTAGCCAGTTGAATGTGATGG
>5 dna:chromosome chromosome:NCBIM37:5:1:152537259:1 150627721 ID7591 U -
TAAAGAAATTTAGCCAGTTGAATGTGATGG
>5 dna:chromosome chromosome:NCBIM37:5:1:152537259:1 150627722 ID7590 U -
TAAAGAAATTTAGCCAGTTGAATGTGATG
>5 dna:chromosome chromosome:NCBIM37:5:1:152537259:1 150627726 ID7589 U -
TAAAGAAATTTAGCCAGTTGAATGT
>5 dna:chromosome chromosome:NCBIM37:5:1:152537259:1 150627726 ID58072 U -
TGTCAATAAAGAAATTTAGCCAGTTGAATGT
>5 dna:chromosome chromosome:NCBIM37:5:1:152537259:1 150627729 ID58071 U -
TGTCAATAAAGAAATTTAGCCAGTTGAA
>5 dna:chromosome chromosome:NCBIM37:5:1:152537259:1 150627730 ID58070 U -
TGTCAATAAAGAAATTTAGCCAGTTGA
>5 dna:chromosome chromosome:NCBIM37:5:1:152537259:1 150627740 ID7582 U -
TAAAGAAAACTGCTGTCAATAAAGAAATTT
>5 dna:chromosome chromosome:NCBIM37:5:1:152537259:1 150627745 ID63553 U -
TTAAAGAAAACTGCTGTCAATAAAGA
>5 dna:chromosome chromosome:NCBIM37:5:1:152537259:1 150627797 ID7831 U -
TAAAGGGAAACAGACGGAAGGAAGAGG
>5 dna:chromosome chromosome:NCBIM37:5:1:152537259:1 150627824 ID4186 U -
GACATTTCTGCTATACCATGTGATCC
>5 dna:chromosome chromosome:NCBIM37:5:1:152537259:1 150627839 ID33845 U -
TGAAACCCAAGTATGCTCAGACATTTCTGC
>5 dna:chromosome chromosome:NCBIM37:5:1:152537259:1 150627839 ID66268 U -
TTGAAACCCAAGTATGCTCAGACATTTCTGC
>5 dna:chromosome chromosome:NCBIM37:5:1:152537259:1 150627851 ID34259 U -
TGAAAGTGTCCCTTGAAACCCAAGTATGCTC
>5 dna:chromosome chromosome:NCBIM37:5:1:152537259:1 150627856 ID34258 U -
TGAAAGTGTCCCTTGAAACCCAAGTA
>5 dna:chromosome chromosome:NCBIM37:5:1:152537259:1 150627857 ID34257 U -
TGAAAGTGTCCCTTGAAACCCAAGT
>5 dna:chromosome chromosome:NCBIM37:5:1:152537259:1 150627981 ID39921 U -
TGAGGTCAGCTTCAATTGCATCAGGCAGC
>5 dna:chromosome chromosome:NCBIM37:5:1:152537259:1 150628101 ID36553 U -
TGACACGTTTTGACATGAAAACTGTACCTAAG
>5 dna:chromosome chromosome:NCBIM37:5:1:152537259:1 150628136 ID3605 U -
CTGGAAATTATTTATTAGCACTTTACAGGA
>5 dna:chromosome chromosome:NCBIM37:5:1:152537259:1 150628180 ID38156 U -
TGAGAACCTAGTCTTTAATGTAAGTGTG
>5 dna:chromosome chromosome:NCBIM37:5:1:152537259:1 150628208 ID33040 U -
TCTTGAAAGCCGTTTGGGTCAATAAAGTC
>5 dna:chromosome chromosome:NCBIM37:5:1:152537259:1 150628227 ID43909 U -
TGCAGAGATCGGGTTTTAAATCTTGAAAGC
>5 dna:chromosome chromosome:NCBIM37:5:1:152537259:1 150628314 ID36125 U -
TGAATTCCTCTTGCCTAAATTTATTGG
>5 dna:chromosome chromosome:NCBIM37:5:1:152537259:1 150628324 ID37975 U -
TGAGAAAAAAAATGAATTCCTCTTGCCTA
>5 dna:chromosome chromosome:NCBIM37:5:1:152537259:1 150628358 ID64327 U -
TTATATCTTTTAGAAAGTAAACATGAATTTA
>5 dna:chromosome chromosome:NCBIM37:5:1:152537259:1 150628436 ID23198 U -
TATGTAGATTGTCATGGCGCTCTGCTCAG
>5 dna:chromosome chromosome:NCBIM37:5:1:152537259:1 150628469 ID24259 U -
TCAAAGATAAGCAAGATTCTCCGTTGACAC
>5 dna:chromosome chromosome:NCBIM37:5:1:152537259:1 150628471 ID24258 U -
TCAAAGATAAGCAAGATTCTCCGTTGAC
>5 dna:chromosome chromosome:NCBIM37:5:1:152537259:1 150628472 ID15126 U -
TACTCAAAGATAAGCAAGATTCTCCGTTGA
>5 dna:chromosome chromosome:NCBIM37:5:1:152537259:1 150628473 ID15125 U -
TACTCAAAGATAAGCAAGATTCTCCGTTG
>5 dna:chromosome chromosome:NCBIM37:5:1:152537259:1 150628535 ID31799 U -
TCTCATGTCACTGCACACTTAATTCTAGGGA
>5 dna:chromosome chromosome:NCBIM37:5:1:152537259:1 150628744 ID8191 U -
TAAATGGCAGATGGAGTGATTGGGGCTTC
>5 dna:chromosome chromosome:NCBIM37:5:1:152537259:1 150628813 ID40464 U -
TGAGTTAATGGTTTGTCTTTAGGCACAGC
>5 dna:chromosome chromosome:NCBIM37:5:1:152537259:1 150628824 ID64541 U -
TTCAAAGAACTTGAGTTAATGGTTTGTCT
>5 dna:chromosome chromosome:NCBIM37:5:1:152537259:1 150628829 ID64967 U -
TTCAGGTTTCAAAGAACTTGAGTTAATGGTT
>5 dna:chromosome chromosome:NCBIM37:5:1:152537259:1 150628837 ID713 U +
ACTCAAGTTCTTTGAAACCTGAATGGTAA
>5 dna:chromosome chromosome:NCBIM37:5:1:152537259:1 150628852 ID35657 U -
TGAAGTTTAAATCGGTTACCATTCAGGTT
>5 dna:chromosome chromosome:NCBIM37:5:1:152537259:1 150628852 ID58927 U -
TGTGAAGTTTAAATCGGTTACCATTCAGGTT
>5 dna:chromosome chromosome:NCBIM37:5:1:152537259:1 150628883 ID12737 U -
TACACTACACAATTTGAAAACAGAAGCGAAC
>5 dna:chromosome chromosome:NCBIM37:5:1:152537259:1 150628884 ID12736 U -
TACACTACACAATTTGAAAACAGAAGCGAA
>5 dna:chromosome chromosome:NCBIM37:5:1:152537259:1 150628908 ID339 U -
AATAAAAATAAGGAGAGACTACATTTACACT
>5 dna:chromosome chromosome:NCBIM37:5:1:152537259:1 150628910 ID10674 U -
TAATAAAAATAAGGAGAGACTACATTTACA
>5 dna:chromosome chromosome:NCBIM37:5:1:152537259:1 150628911 ID6520 U -
TAAAAATAAGGAGAGACTACATTTAC
>5 dna:chromosome chromosome:NCBIM37:5:1:152537259:1 150628911 ID10673 U -
TAATAAAAATAAGGAGAGACTACATTTAC
>5 dna:chromosome chromosome:NCBIM37:5:1:152537259:1 150628912 ID57396 U -
TGTAATAAAAATAAGGAGAGACTACATTTA
>5 dna:chromosome chromosome:NCBIM37:5:1:152537259:1 150628924 ID11535 U -
TAATTACAGAATTTGTAATAAAAATAAGGAG
>5 dna:chromosome chromosome:NCBIM37:5:1:152537259:1 150628925 ID11534 U -
TAATTACAGAATTTGTAATAAAAATAAGGA
>5 dna:chromosome chromosome:NCBIM37:5:1:152537259:1 150628933 ID27666 U -
TCCAGGCCCTAATTACAGAATTTGTAATAAA
>5 dna:chromosome chromosome:NCBIM37:5:1:152537259:1 150628935 ID23397 U +
TATTACAAATTCTGTAATTAGGGCCTGGA
>5 dna:chromosome chromosome:NCBIM37:5:1:152537259:1 150628935 ID27665 U -
TCCAGGCCCTAATTACAGAATTTGTAATA
>5 dna:chromosome chromosome:NCBIM37:5:1:152537259:1 150628973 ID43100 U -
TGCAAGACAAGTCCGTATTCTTAACCACTC
>5 dna:chromosome chromosome:NCBIM37:5:1:152537259:1 150629089 ID28788 U -
TCCCTCGTCATGTGCTTGAAGTGTCTGC
>5 dna:chromosome chromosome:NCBIM37:5:1:152537259:1 150629091 ID27869 U -
TCCATCCCTCGTCATGTGCTTGAAGTGTCT
>5 dna:chromosome chromosome:NCBIM37:5:1:152537259:1 150629092 ID27868 U -
TCCATCCCTCGTCATGTGCTTGAAGTGTC
>5 dna:chromosome chromosome:NCBIM37:5:1:152537259:1 150629093 ID22432 U -
TATCCATCCCTCGTCATGTGCTTGAAGTGT
>5 dna:chromosome chromosome:NCBIM37:5:1:152537259:1 150629104 ID47465 U -
TGCTCACTTTTATATCCATCCCTCGTCATGT
>5 dna:chromosome chromosome:NCBIM37:5:1:152537259:1 150629135 ID35299 U -
TGAAGATTTATTGTAAATCCATGAGTGTTT
>5 dna:chromosome chromosome:NCBIM37:5:1:152537259:1 150629136 ID35298 U -
TGAAGATTTATTGTAAATCCATGAGTGTT
>5 dna:chromosome chromosome:NCBIM37:5:1:152537259:1 150629137 ID35297 U -
TGAAGATTTATTGTAAATCCATGAGTGT
>5 dna:chromosome chromosome:NCBIM37:5:1:152537259:1 150629137 ID66359 U -
TTGAAGATTTATTGTAAATCCATGAGTGT
>5 dna:chromosome chromosome:NCBIM37:5:1:152537259:1 150629137 ID68544 U -
TTTGAAGATTTATTGTAAATCCATGAGTGT
>5 dna:chromosome chromosome:NCBIM37:5:1:152537259:1 150629149 ID56838 U -
TGGTTTTGAAGATTTATTGTAA
>5 dna:chromosome chromosome:NCBIM37:5:1:152537259:1 150629176 ID39067 M -
TGAGATTAAAGGCATGCGCCACCACCACCTG
>5 dna:chromosome chromosome:NCBIM37:5:1:152537259:1 150629177 ID39066 M -
TGAGATTAAAGGCATGCGCCACCACCACCT
>5 dna:chromosome chromosome:NCBIM37:5:1:152537259:1 150629179 ID39065 M -
TGAGATTAAAGGCATGCGCCACCACCAC
>5 dna:chromosome chromosome:NCBIM37:5:1:152537259:1 150629214 ID207 M -
AACTCAGAAATCTGCCTGCCTCTGCCTCC
>5 dna:chromosome chromosome:NCBIM37:5:1:152537259:1 150629215 ID66326 M -
TTGAACTCAGAAATCTGCCTGCCTCTGCCTC
>5 dna:chromosome chromosome:NCBIM37:5:1:152537259:1 150629217 ID66325 M -
TTGAACTCAGAAATCTGCCTGCCTCTGCC
>5 dna:chromosome chromosome:NCBIM37:5:1:152537259:1 150629247 ID49286 M -
TGGAACTCACTCTGTAGACCAGGCTGGC
>5 dna:chromosome chromosome:NCBIM37:5:1:152537259:1 150629357 ID28050 U -
TCCATTGGTTTCTGTTTGGTGATAGGT
>5 dna:chromosome chromosome:NCBIM37:5:1:152537259:1 150629503 ID642 U -
ACCTTTAACCATGCTCTGCCTCACATC
>5 dna:chromosome chromosome:NCBIM37:5:1:152537259:1 150629559 ID23048 U -
TATGCGTTTGGTTACACACTGAAAATT
>5 dna:chromosome chromosome:NCBIM37:5:1:152537259:1 150629619 ID47782 U -
TGCTGAGAACTTGGTCTTAGGGTGTCCTG
>5 dna:chromosome chromosome:NCBIM37:5:1:152537259:1 150629807 ID64264 U -
TTATAAATTGCCATTTGCCTATGTGCTAAG
>5 dna:chromosome chromosome:NCBIM37:5:1:152537259:1 150630045 ID39199 U -
TGAGCACATCAAGCACACCTCTGGC
>5 dna:chromosome chromosome:NCBIM37:5:1:152537259:1 150630145 ID17720 U -
TAGATTCTAAAACAAATAATAAAATCTGGTC
>5 dna:chromosome chromosome:NCBIM37:5:1:152537259:1 150630292 ID36734 U +
TGACAGCCTCCATTTAAAAGCCACCTC
>5 dna:chromosome chromosome:NCBIM37:5:1:152537259:1 150630604 ID26069 U -
TCAGTTTAACAAGTGTATCCCAAGGGTGT
>5 dna:chromosome chromosome:NCBIM37:5:1:152537259:1 150630778 ID16286 U -
TAGAACAGTGACCAAGCCATTCCCCACACAC
>5 dna:chromosome chromosome:NCBIM37:5:1:152537259:1 150630817 ID9800 U -
TAAGAGTTGCTTTGGTCGTTGTGTCTCCT
>5 dna:chromosome chromosome:NCBIM37:5:1:152537259:1 150630836 ID49910 U -
TGGAATGGTTTCTTTTATAAGAGTTGC
>5 dna:chromosome chromosome:NCBIM37:5:1:152537259:1 150630977 ID27606 U -
TCCAGCACCATGCCTGCCCTTGTGCAC
>5 dna:chromosome chromosome:NCBIM37:5:1:152537259:1 150631398 ID28655 U -
TCCCGATGTGACCACATGTCCTGCTC
>5 dna:chromosome chromosome:NCBIM37:5:1:152537259:1 150631453 ID28017 U -
TCCATTCATTCATGTGGTTAAGGGAGATC
>5 dna:chromosome chromosome:NCBIM37:5:1:152537259:1 150631561 ID58050 U -
TGTCAAGGATAGCCTTTCTCTTTGGTTTA
>5 dna:chromosome chromosome:NCBIM37:5:1:152537259:1 150631568 ID22239 U -
TATCACTTTGTCAAGGATAGCCTTTCTCTT
>5 dna:chromosome chromosome:NCBIM37:5:1:152537259:1 150631582 ID40000 U -
TGAGGTGTGCATGTATCACTTTGTCAAGG
>5 dna:chromosome chromosome:NCBIM37:5:1:152537259:1 150631603 ID60133 U -
TGTGTGACCTGCTCTTTGCTGAGGTGT
>5 dna:chromosome chromosome:NCBIM37:5:1:152537259:1 150631606 ID60132 U -
TGTGTGACCTGCTCTTTGCTGAGG
>5 dna:chromosome chromosome:NCBIM37:5:1:152537259:1 150631863 ID3677 U -
CTGTCTCATGGTGCATGTACGCTGGC
>5 dna:chromosome chromosome:NCBIM37:5:1:152537259:1 150631863 ID56130 U -
TGGTGCATGTACGCTGGC
>5 dna:chromosome chromosome:NCBIM37:5:1:152537259:1 150631869 ID47776 U -
TGCTGACTGTCTCATGGTGCATGTAC
>5 dna:chromosome chromosome:NCBIM37:5:1:152537259:1 150631951 ID54405 U -
TGGGTAAAAATTAATTCCAACGCTCTGAAA
>5 dna:chromosome chromosome:NCBIM37:5:1:152537259:1 150631996 ID42321 U -
TGATTGCTAAAGATGCGTATTAATGGAAAT
>5 dna:chromosome chromosome:NCBIM37:5:1:152537259:1 150632010 ID64596 U -
TTCAACAACAACAGTGATTGCTAAAGATGC
>5 dna:chromosome chromosome:NCBIM37:5:1:152537259:1 150632144 ID18103 U -
TAGCAGGTATTCGTTTCACTGAGTGAGTA
>5 dna:chromosome chromosome:NCBIM37:5:1:152537259:1 150632151 ID18102 U -
TAGCAGGTATTCGTTTCACTGA
>5 dna:chromosome chromosome:NCBIM37:5:1:152537259:1 150632227 ID34431 U -
TGAAATGATACAAAGATCTTTTAATGCTTCA
>5 dna:chromosome chromosome:NCBIM37:5:1:152537259:1 150632231 ID41513 U -
TGATGAAATGATACAAAGATCTTTTAATGC
>5 dna:chromosome chromosome:NCBIM37:5:1:152537259:1 150632279 ID33516 U -
TGAAAAGACAATGCAGGGCCAAAAAAAGA
>5 dna:chromosome chromosome:NCBIM37:5:1:152537259:1 150632283 ID7125 U -
TAAAATGAAAAGACAATGCAGGGCCAAAAA
>5 dna:chromosome chromosome:NCBIM37:5:1:152537259:1 150632284 ID7124 U -
TAAAATGAAAAGACAATGCAGGGCCAAAA
>5 dna:chromosome chromosome:NCBIM37:5:1:152537259:1 150632454 ID17879 U -
TAGCAAGATGTACACCTGACTAAACAGTGC
>5 dna:chromosome chromosome:NCBIM37:5:1:152537259:1 150632477 ID18921 U -
TAGGAAATGGGTGAAACTTAGCAAG
>5 dna:chromosome chromosome:NCBIM37:5:1:152537259:1 150632512 ID57052 U -
TGTAAAACTATACAGATGAAATGCACAC
>5 dna:chromosome chromosome:NCBIM37:5:1:152537259:1 150632571 ID47716 U +
TGCTGAACTAAAGCGCACATTTCATAGG
>5 dna:chromosome chromosome:NCBIM37:5:1:152537259:1 150632576 ID23590 U -
TATTCCTATGAAATGTGCGCTTTAGTT
>5 dna:chromosome chromosome:NCBIM37:5:1:152537259:1 150632617 ID34638 U -
TGAACACACACACATGCGTGCATATG
>5 dna:chromosome chromosome:NCBIM37:5:1:152537259:1 150632658 ID38095 U -
TGAGAAATGATGTCTGAGGCTCTCCTCCA
>5 dna:chromosome chromosome:NCBIM37:5:1:152537259:1 150632673 ID10376 U -
TAAGGTGGGCTATGTCTGAGAAATGATGTC
>5 dna:chromosome chromosome:NCBIM37:5:1:152537259:1 150632693 ID513 U -
ACCAAAAACAAAACATTTTTTAAGGTGGGC
>5 dna:chromosome chromosome:NCBIM37:5:1:152537259:1 150632799 ID49287 M +
TGGAACTCACTTTGTAGACCAGGCTGGCCT
>5 dna:chromosome chromosome:NCBIM37:5:1:152537259:1 150632805 ID25463 M +
TCACTTTGTAGACCAGGCTGGCCTCGAAC
>5 dna:chromosome chromosome:NCBIM37:5:1:152537259:1 150632805 ID25464 M +
TCACTTTGTAGACCAGGCTGGCCTCGAACT
>5 dna:chromosome chromosome:NCBIM37:5:1:152537259:1 150632823 ID52173 M +
TGGCCTCGAACTCAGAAATCTGCCTGCCT
>5 dna:chromosome chromosome:NCBIM37:5:1:152537259:1 150632823 ID52174 M +
TGGCCTCGAACTCAGAAATCTGCCTGCCTC
>5 dna:chromosome chromosome:NCBIM37:5:1:152537259:1 150632828 ID30594 M +
TCGAACTCAGAAATCTGCCTGCCTCTGCC
>5 dna:chromosome chromosome:NCBIM37:5:1:152537259:1 150632828 ID30595 M +
TCGAACTCAGAAATCTGCCTGCCTCTGCCTC
>5 dna:chromosome chromosome:NCBIM37:5:1:152537259:1 150632831 ID207 M +
AACTCAGAAATCTGCCTGCCTCTGCCTCC
>5 dna:chromosome chromosome:NCBIM37:5:1:152537259:1 150632934 ID41387 U -
TGATCTAGTCACCTTTAGGACAGTTCCA
>5 dna:chromosome chromosome:NCBIM37:5:1:152537259:1 150633061 ID40433 U -
TGAGTGTTCCAGTTCATATCTCTTTCAGG
>5 dna:chromosome chromosome:NCBIM37:5:1:152537259:1 150633177 ID39590 U -
TGAGCTTCAATTTGAATGTCAGATTCTCA
>5 dna:chromosome chromosome:NCBIM37:5:1:152537259:1 150633397 ID18222 U -
TAGCATTCAGATTCAGAGCCTATGGGA
>5 dna:chromosome chromosome:NCBIM37:5:1:152537259:1 150633770 ID33825 U -
TGAAACATTTAAGACATCTTGGGTGCC
>5 dna:chromosome chromosome:NCBIM37:5:1:152537259:1 150634323 ID27737 U -
TCCAGTCATTCGTAAAGAGGCCTCTACAC
>5 dna:chromosome chromosome:NCBIM37:5:1:152537259:1 150634525 ID9502 U -
TAAGAAGAACGACCTTCTGTAGAAGC
