# Supplementary material for: proTRAC - a software for probabilistic piRNA cluster detection, visualization and analysis
Source: BMC Bioinformatics. 2012 Jan 10;13:5. doi: 10.1186/1471-2105-13-5 (PMC3293768; doi:10.1186/1471-2105-13-5)
Supplement: Additional file 5 — proTRAC results folder containing a picture and a FASTA file for each detected mouse cluster. After decompression, the folder can be opened as former session in proTRAC. Alternatively, each file can be opened separately with any standard text-editor or graphic-viewer respectively. [file 1471-2105-13-5-S5.ZIP › proTRAC_results_mouse/monodirectional_clusters/Cluster_138.fas]

>4 dna:chromosome chromosome:NCBIM37:4:1:155630120:1 56819356 ID49340 U +
TGGAACTTTGCCAGATAGCTCATGTACTTCC
>4 dna:chromosome chromosome:NCBIM37:4:1:155630120:1 56819803 ID64580 U +
TTCAAATACCTAAGTCTAAAGGGGTCATTT
>4 dna:chromosome chromosome:NCBIM37:4:1:155630120:1 56820031 ID51531 U +
TGGCACAGAATATACATTCCCATTCCAAAA
>4 dna:chromosome chromosome:NCBIM37:4:1:155630120:1 56820267 ID27784 U +
TCCAGTGTCTTGGGATTTGTGCCACAACC
>4 dna:chromosome chromosome:NCBIM37:4:1:155630120:1 56820283 ID67912 U +
TTGTGCCACAACCCAAATTTTACCTTGAC
>4 dna:chromosome chromosome:NCBIM37:4:1:155630120:1 56821100 ID28422 U +
TCCCAGTTATTCTGTTGTTGCTCTGTGTC
>4 dna:chromosome chromosome:NCBIM37:4:1:155630120:1 56821201 ID64921 U +
TTCAGAGTCCTAGACCTGAGCCTGGCG
>4 dna:chromosome chromosome:NCBIM37:4:1:155630120:1 56821315 ID32449 U +
TCTGCATGTACATTCGCATACTAGAAGAGG
>4 dna:chromosome chromosome:NCBIM37:4:1:155630120:1 56821353 ID65629 U +
TTCCTTTACAGATAGTCATGAGCCATCAT
>4 dna:chromosome chromosome:NCBIM37:4:1:155630120:1 56821353 ID65630 U +
TTCCTTTACAGATAGTCATGAGCCATCATG
>4 dna:chromosome chromosome:NCBIM37:4:1:155630120:1 56821662 ID64046 U +
TTACTTTTTAATTCAGCGTCATGCCAAATC
>4 dna:chromosome chromosome:NCBIM37:4:1:155630120:1 56821758 ID46933 U +
TGCTAACAGAGACTGTTTGCCTCTAAAGCC
>4 dna:chromosome chromosome:NCBIM37:4:1:155630120:1 56821906 ID27557 U +
TCCAGAGTTCCACATTTAAAAAAAAATGCC
>4 dna:chromosome chromosome:NCBIM37:4:1:155630120:1 56822009 ID53521 U +
TGGGATAAAACAACGTGACCAAAAGCTTAC
>4 dna:chromosome chromosome:NCBIM37:4:1:155630120:1 56822132 ID52546 U +
TGGCTGTAAACACAAAGCCTGCC
