# Supplementary material for: proTRAC - a software for probabilistic piRNA cluster detection, visualization and analysis
Source: BMC Bioinformatics. 2012 Jan 10;13:5. doi: 10.1186/1471-2105-13-5 (PMC3293768; doi:10.1186/1471-2105-13-5)
Supplement: Additional file 5 — proTRAC results folder containing a picture and a FASTA file for each detected mouse cluster. After decompression, the folder can be opened as former session in proTRAC. Alternatively, each file can be opened separately with any standard text-editor or graphic-viewer respectively. [file 1471-2105-13-5-S5.ZIP › proTRAC_results_mouse/monodirectional_clusters/Cluster_139.fas]

>4 dna:chromosome chromosome:NCBIM37:4:1:155630120:1 57370005 ID68320 U -
TTTATTTACAGTTTGGACAAAATGGGAAGA
>4 dna:chromosome chromosome:NCBIM37:4:1:155630120:1 57370008 ID51217 U -
TGGATTTATTTACAGTTTGGACAAAATGGGA
>4 dna:chromosome chromosome:NCBIM37:4:1:155630120:1 57370009 ID51216 U -
TGGATTTATTTACAGTTTGGACAAAATGGG
>4 dna:chromosome chromosome:NCBIM37:4:1:155630120:1 57370010 ID51215 U -
TGGATTTATTTACAGTTTGGACAAAATGG
>4 dna:chromosome chromosome:NCBIM37:4:1:155630120:1 57370011 ID51214 U -
TGGATTTATTTACAGTTTGGACAAAATG
>4 dna:chromosome chromosome:NCBIM37:4:1:155630120:1 57370082 ID13755 U -
TACCACCTTAGTTTCTCTGCATTCCAAAAT
>4 dna:chromosome chromosome:NCBIM37:4:1:155630120:1 57370134 ID18214 U -
TAGCATGTTTATGTGATACTCTAGTGTGA
>4 dna:chromosome chromosome:NCBIM37:4:1:155630120:1 57370194 ID64409 U -
TTATGGTTTGCTTCTGTTCTGTTCTCCAGAC
>4 dna:chromosome chromosome:NCBIM37:4:1:155630120:1 57370330 ID6825 U -
TAAAAGAGTATCCGAAAGATGGGGCTG
>4 dna:chromosome chromosome:NCBIM37:4:1:155630120:1 57370334 ID33366 U -
TGAAAAACTAAAAGAGTATCCGAAAGATGGG
>4 dna:chromosome chromosome:NCBIM37:4:1:155630120:1 57370335 ID33365 U -
TGAAAAACTAAAAGAGTATCCGAAAGATGG
>4 dna:chromosome chromosome:NCBIM37:4:1:155630120:1 57370366 ID28256 U -
TCCCACGATGTCAGGTGGCAGAAATGCCTTG
>4 dna:chromosome chromosome:NCBIM37:4:1:155630120:1 57370382 ID20793 U -
TAGTCAGACAATGTGTCCCACGATGTCAGG
>4 dna:chromosome chromosome:NCBIM37:4:1:155630120:1 57370424 ID13859 U -
TACCAGCGAAGTTGCTCTCCAGTTGCAAGG
>4 dna:chromosome chromosome:NCBIM37:4:1:155630120:1 57370459 ID28148 U -
TCCCAAGCATAGTTGCAGGGCAGCAGC
>4 dna:chromosome chromosome:NCBIM37:4:1:155630120:1 57370467 ID15561 U -
TACTGTATTCTTCCCAAGCATAGTTGCAGG
>4 dna:chromosome chromosome:NCBIM37:4:1:155630120:1 57370584 ID60436 U -
TGTTAAGGAAGAAACTGCCTCTGTGAGTG
>4 dna:chromosome chromosome:NCBIM37:4:1:155630120:1 57370587 ID60435 U -
TGTTAAGGAAGAAACTGCCTCTGTGA
>4 dna:chromosome chromosome:NCBIM37:4:1:155630120:1 57370603 ID3105 U -
CGAGAAGTCCGTGAGTTTATGTTAAGGAA
>4 dna:chromosome chromosome:NCBIM37:4:1:155630120:1 57370689 ID5414 U -
GGACCCAGCAATGTGGCCTTTGGAAGAGTGT
>4 dna:chromosome chromosome:NCBIM37:4:1:155630120:1 57370736 ID52266 U -
TGGCCTTTTCAGAAAATGACAATTCACGGC
>4 dna:chromosome chromosome:NCBIM37:4:1:155630120:1 57370780 ID5508 U -
GGATTTCTGATTGGTCAGTTGCTACAGAGT
>4 dna:chromosome chromosome:NCBIM37:4:1:155630120:1 57370785 ID51230 U -
TGGATTTCTGATTGGTCAGTTGCTAC
>4 dna:chromosome chromosome:NCBIM37:4:1:155630120:1 57370831 ID17158 U -
TAGAGATCATTTTAGCATTTGCCGTACA
>4 dna:chromosome chromosome:NCBIM37:4:1:155630120:1 57370916 ID42594 U -
TGCAAAAGGTTTGCCTGATGGTAATAATGCC
>4 dna:chromosome chromosome:NCBIM37:4:1:155630120:1 57370917 ID42593 U -
TGCAAAAGGTTTGCCTGATGGTAATAATGC
>4 dna:chromosome chromosome:NCBIM37:4:1:155630120:1 57370924 ID34647 U -
TGAACACATTGCAAAAGGTTTGCCTGATGGTA
>4 dna:chromosome chromosome:NCBIM37:4:1:155630120:1 57370934 ID36547 U -
TGACACGGTGAACACATTGCAAAAGGTTTG
>4 dna:chromosome chromosome:NCBIM37:4:1:155630120:1 57370935 ID36546 U -
TGACACGGTGAACACATTGCAAAAGGTTT
>4 dna:chromosome chromosome:NCBIM37:4:1:155630120:1 57370936 ID36545 U -
TGACACGGTGAACACATTGCAAAAGGTT
>4 dna:chromosome chromosome:NCBIM37:4:1:155630120:1 57371004 ID453 U -
ACAGAAAAGAAAGGAGCCCTCTTCAAAAG
>4 dna:chromosome chromosome:NCBIM37:4:1:155630120:1 57371005 ID8526 U -
TAACAGAAAAGAAAGGAGCCCTCTTCAAAA
>4 dna:chromosome chromosome:NCBIM37:4:1:155630120:1 57371006 ID8525 U -
TAACAGAAAAGAAAGGAGCCCTCTTCAAA
>4 dna:chromosome chromosome:NCBIM37:4:1:155630120:1 57371034 ID14807 U -
TACGTTAGTGAGGACATTAGGAGCACAGT
>4 dna:chromosome chromosome:NCBIM37:4:1:155630120:1 57371038 ID2787 U -
CCCAATACGTTAGTGAGGACATTAGGAGCA
>4 dna:chromosome chromosome:NCBIM37:4:1:155630120:1 57371039 ID2786 U -
CCCAATACGTTAGTGAGGACATTAGGAGC
>4 dna:chromosome chromosome:NCBIM37:4:1:155630120:1 57371040 ID45797 U -
TGCCCAATACGTTAGTGAGGACATTAGGAG
>4 dna:chromosome chromosome:NCBIM37:4:1:155630120:1 57371048 ID7318 U -
TAAACACATTTGCCCAATACGTTAGTGAGGAC
>4 dna:chromosome chromosome:NCBIM37:4:1:155630120:1 57371104 ID29771 U -
TCCTCCGAGGAAGAGATTACAGGAACGTTC
>4 dna:chromosome chromosome:NCBIM37:4:1:155630120:1 57371123 ID26845 U -
TCCAACATGACAGTGTTCTCCTCCGAGGA
>4 dna:chromosome chromosome:NCBIM37:4:1:155630120:1 57371132 ID49722 U -
TGGAAGTTGCCTCCAACATGACAGTGTTCTC
>4 dna:chromosome chromosome:NCBIM37:4:1:155630120:1 57371134 ID49721 U -
TGGAAGTTGCCTCCAACATGACAGTGTTC
>4 dna:chromosome chromosome:NCBIM37:4:1:155630120:1 57371168 ID24357 U -
TCAAATATGAAAGAGCAATGCACAGAAAC
>4 dna:chromosome chromosome:NCBIM37:4:1:155630120:1 57371171 ID35777 U -
TGAATCAAATATGAAAGAGCAATGCACAGA
>4 dna:chromosome chromosome:NCBIM37:4:1:155630120:1 57371361 ID30655 U -
TCGAGAATGTGTCTAGGAACAGACCCGA
>4 dna:chromosome chromosome:NCBIM37:4:1:155630120:1 57371371 ID27799 U -
TCCAGTTTTCCTTCGAGAATGTGTCTAGGA
>4 dna:chromosome chromosome:NCBIM37:4:1:155630120:1 57371374 ID27798 U -
TCCAGTTTTCCTTCGAGAATGTGTCTA
>4 dna:chromosome chromosome:NCBIM37:4:1:155630120:1 57371506 ID2577 U -
CCAAAAGCTACAACCGGAGTTTCCCGG
>4 dna:chromosome chromosome:NCBIM37:4:1:155630120:1 57371568 ID226 U -
AAGAAAGCAATGCAGCAGAGGTCTCAGAG
>4 dna:chromosome chromosome:NCBIM37:4:1:155630120:1 57371574 ID12173 U -
TACAAGAAAGAAAGCAATGCAGCAGAGGTC
>4 dna:chromosome chromosome:NCBIM37:4:1:155630120:1 57371660 ID26379 U -
TCATGATGAAGATGAAGCATGAGGTCAAG
>4 dna:chromosome chromosome:NCBIM37:4:1:155630120:1 57371697 ID36536 U -
TGACACGACTCTGACTCCAGAAATTCCACT
>4 dna:chromosome chromosome:NCBIM37:4:1:155630120:1 57371766 ID5316 U -
GGAAATACACATCCTTAGGATTGTCTGGG
>4 dna:chromosome chromosome:NCBIM37:4:1:155630120:1 57371779 ID19586 U -
TAGGATTCTGCAGACGGAAATACACATCCTT
>4 dna:chromosome chromosome:NCBIM37:4:1:155630120:1 57371802 ID64849 U -
TTCACTGAGTTGCACAGTGTAGTTAGGATTC
>4 dna:chromosome chromosome:NCBIM37:4:1:155630120:1 57371850 ID49492 U -
TGGAAGCCATAATGTATATGCAGAGGAAGT
>4 dna:chromosome chromosome:NCBIM37:4:1:155630120:1 57371864 ID33652 U -
TGAAAATAAGAAAACCTGGAAGCCATAATGTA
>4 dna:chromosome chromosome:NCBIM37:4:1:155630120:1 57372021 ID9607 U -
TAAGACACTCTAAAGCGCTTTGGTTTAC
>4 dna:chromosome chromosome:NCBIM37:4:1:155630120:1 57372028 ID2907 U -
CCGAAGTATTAAGACACTCTAAAGCGCTTT
>4 dna:chromosome chromosome:NCBIM37:4:1:155630120:1 57372136 ID7087 U -
TAAAATATAGTAAATGTATGGGGTAAAAAA
>4 dna:chromosome chromosome:NCBIM37:4:1:155630120:1 57372144 ID25616 U -
TCAGAGAAATAAAATATAGTAAATGTATGGG
>4 dna:chromosome chromosome:NCBIM37:4:1:155630120:1 57372199 ID9123 U -
TAACTACTTGGTCCTCTTAGGGAGTTAAC
>4 dna:chromosome chromosome:NCBIM37:4:1:155630120:1 57372199 ID63688 U -
TTAACTACTTGGTCCTCTTAGGGAGTTAAC
>4 dna:chromosome chromosome:NCBIM37:4:1:155630120:1 57372235 ID32795 U -
TCTTAAGAACTTCACCTGAGATGCTAGCC
>4 dna:chromosome chromosome:NCBIM37:4:1:155630120:1 57372285 ID16340 U -
TAGAACGGAAATACCCGGGAGGTGTGGAAG
>4 dna:chromosome chromosome:NCBIM37:4:1:155630120:1 57372286 ID16339 U -
TAGAACGGAAATACCCGGGAGGTGTGGAA
>4 dna:chromosome chromosome:NCBIM37:4:1:155630120:1 57372289 ID16338 U -
TAGAACGGAAATACCCGGGAGGTGTG
>4 dna:chromosome chromosome:NCBIM37:4:1:155630120:1 57372290 ID16337 U -
TAGAACGGAAATACCCGGGAGGTGT
>4 dna:chromosome chromosome:NCBIM37:4:1:155630120:1 57372292 ID27018 U -
TCCAAGGTGTAGAACGGAAATACCCGGGAGGT
>4 dna:chromosome chromosome:NCBIM37:4:1:155630120:1 57372293 ID27017 U -
TCCAAGGTGTAGAACGGAAATACCCGGGAGG
>4 dna:chromosome chromosome:NCBIM37:4:1:155630120:1 57372294 ID27016 U -
TCCAAGGTGTAGAACGGAAATACCCGGGAG
>4 dna:chromosome chromosome:NCBIM37:4:1:155630120:1 57372295 ID27014 U -
TCCAAGGTGTAGAACGGAAATACCCGGGA
>4 dna:chromosome chromosome:NCBIM37:4:1:155630120:1 57372296 ID27013 U -
TCCAAGGTGTAGAACGGAAATACCCGGG
>4 dna:chromosome chromosome:NCBIM37:4:1:155630120:1 57372358 ID49787 U -
TGGAATATAATAAGCCTCTCTCCAAAAGCTGT
>4 dna:chromosome chromosome:NCBIM37:4:1:155630120:1 57372360 ID49786 U -
TGGAATATAATAAGCCTCTCTCCAAAAGCT
>4 dna:chromosome chromosome:NCBIM37:4:1:155630120:1 57372361 ID49785 U -
TGGAATATAATAAGCCTCTCTCCAAAAGC
>4 dna:chromosome chromosome:NCBIM37:4:1:155630120:1 57372361 ID67057 U -
TTGGAATATAATAAGCCTCTCTCCAAAAGC
>4 dna:chromosome chromosome:NCBIM37:4:1:155630120:1 57372363 ID49784 U -
TGGAATATAATAAGCCTCTCTCCAAAA
>4 dna:chromosome chromosome:NCBIM37:4:1:155630120:1 57372554 ID27738 U -
TCCAGTCCCATAGACCTCAAGCAGGCCTGG
>4 dna:chromosome chromosome:NCBIM37:4:1:155630120:1 57372603 ID5764 U -
GGGGAAAAAAAACCAGATACAGGACACACA
>4 dna:chromosome chromosome:NCBIM37:4:1:155630120:1 57372641 ID38869 U -
TGAGATACTTGGGTCCTGGGTGAGG
>4 dna:chromosome chromosome:NCBIM37:4:1:155630120:1 57372653 ID36064 U -
TGAATGTTGCAAAAATATGAGATACTTGGG
>4 dna:chromosome chromosome:NCBIM37:4:1:155630120:1 57372666 ID22093 U -
TATATTTATGAATGAATGTTGCAAAAATA
>4 dna:chromosome chromosome:NCBIM37:4:1:155630120:1 57372696 ID45978 U -
TGCCCTTGCCTTGTGCAATTAGACACATT
>4 dna:chromosome chromosome:NCBIM37:4:1:155630120:1 57372713 ID66357 U -
TTGAAGAGTTTAGGGACTTGCCCTTGCCTT
>4 dna:chromosome chromosome:NCBIM37:4:1:155630120:1 57372732 ID9114 U -
TAACTACGTCCCCAAGAAATTGAAGAGTTT
>4 dna:chromosome chromosome:NCBIM37:4:1:155630120:1 57372763 ID33585 U -
TGAAAAGGACCTGGTCACTTCCGGTAGTGG
>4 dna:chromosome chromosome:NCBIM37:4:1:155630120:1 57372764 ID33584 U -
TGAAAAGGACCTGGTCACTTCCGGTAGTG
>4 dna:chromosome chromosome:NCBIM37:4:1:155630120:1 57372775 ID51401 U -
TGGCAAGATTTGAAAAGGACCTGGTCAC
>4 dna:chromosome chromosome:NCBIM37:4:1:155630120:1 57372777 ID51400 U -
TGGCAAGATTTGAAAAGGACCTGGTC
>4 dna:chromosome chromosome:NCBIM37:4:1:155630120:1 57372781 ID13788 U -
TACCACTGGCAAGATTTGAAAAGGACCT
>4 dna:chromosome chromosome:NCBIM37:4:1:155630120:1 57372851 ID7164 U -
TAAAATGGACCTGTGTTCAATTTCACAGAC
>4 dna:chromosome chromosome:NCBIM37:4:1:155630120:1 57372861 ID49701 U -
TGGAAGTGTCTAAAATGGACCTGTGTTCAA
>4 dna:chromosome chromosome:NCBIM37:4:1:155630120:1 57372862 ID49700 U -
TGGAAGTGTCTAAAATGGACCTGTGTTCA
>4 dna:chromosome chromosome:NCBIM37:4:1:155630120:1 57372863 ID49699 U -
TGGAAGTGTCTAAAATGGACCTGTGTTC
>4 dna:chromosome chromosome:NCBIM37:4:1:155630120:1 57372863 ID67046 U -
TTGGAAGTGTCTAAAATGGACCTGTGTTC
>4 dna:chromosome chromosome:NCBIM37:4:1:155630120:1 57372894 ID34129 U -
TGAAAGGCAATGCTCACGAGGAGACAAGA
>4 dna:chromosome chromosome:NCBIM37:4:1:155630120:1 57372906 ID6391 U -
TAAAAACCAGACATGAAAGGCAATGCTCAC
>4 dna:chromosome chromosome:NCBIM37:4:1:155630120:1 57372916 ID53062 U -
TGGGAATGGATTAAAAACCAGACATGAAAGG
>4 dna:chromosome chromosome:NCBIM37:4:1:155630120:1 57372932 ID10694 U -
TAATAAAGAGTTCATGGGAATGGATTAAA
>4 dna:chromosome chromosome:NCBIM37:4:1:155630120:1 57372942 ID15477 U -
TACTGCTTTGTTTAATAAAGAGTTCATGGGA
>4 dna:chromosome chromosome:NCBIM37:4:1:155630120:1 57372945 ID5107 U -
GCTACTGCTTTGTTTAATAAAGAGTTCATG
>4 dna:chromosome chromosome:NCBIM37:4:1:155630120:1 57372948 ID32502 U -
TCTGCTACTGCTTTGTTTAATAAAGAGTTC
>4 dna:chromosome chromosome:NCBIM37:4:1:155630120:1 57372962 ID55780 U -
TGGTCTGTATCTATTCTGCTACTGCTTTGT
>4 dna:chromosome chromosome:NCBIM37:4:1:155630120:1 57373007 ID1577 U -
ATGGTGAGAAAGAATTGACATGCATTTCCTTT
>4 dna:chromosome chromosome:NCBIM37:4:1:155630120:1 57373008 ID55970 U -
TGGTGAGAAAGAATTGACATGCATTTCCTT
>4 dna:chromosome chromosome:NCBIM37:4:1:155630120:1 57373150 ID68438 U -
TTTCCCTTTCAGATCTGCCACAAAAAAAAA
>4 dna:chromosome chromosome:NCBIM37:4:1:155630120:1 57373257 ID58204 U -
TGTCAGACAGGATGTTTCTAGTGGGCACAT
>4 dna:chromosome chromosome:NCBIM37:4:1:155630120:1 57373258 ID58203 U -
TGTCAGACAGGATGTTTCTAGTGGGCACA
>4 dna:chromosome chromosome:NCBIM37:4:1:155630120:1 57373261 ID1590 U -
ATGTCAGACAGGATGTTTCTAGTGGGC
>4 dna:chromosome chromosome:NCBIM37:4:1:155630120:1 57373261 ID24758 U -
TCAATGTCAGACAGGATGTTTCTAGTGGGC
>4 dna:chromosome chromosome:NCBIM37:4:1:155630120:1 57373261 ID58202 U -
TGTCAGACAGGATGTTTCTAGTGGGC
>4 dna:chromosome chromosome:NCBIM37:4:1:155630120:1 57373275 ID20484 U -
TAGGTTTGTCCCCTCAATGTCAGACAGGA
>4 dna:chromosome chromosome:NCBIM37:4:1:155630120:1 57373284 ID28952 U -
TCCCTTTTTGTAGGTTTGTCCCCTCAATGT
>4 dna:chromosome chromosome:NCBIM37:4:1:155630120:1 57373320 ID14746 U -
TACGTAGAATCTGCACAAGAGGAGCCA
>4 dna:chromosome chromosome:NCBIM37:4:1:155630120:1 57373320 ID30240 U -
TCCTTACGTAGAATCTGCACAAGAGGAGCCA
>4 dna:chromosome chromosome:NCBIM37:4:1:155630120:1 57373321 ID30239 U -
TCCTTACGTAGAATCTGCACAAGAGGAGCC
>4 dna:chromosome chromosome:NCBIM37:4:1:155630120:1 57373321 ID65597 U -
TTCCTTACGTAGAATCTGCACAAGAGGAGCC
>4 dna:chromosome chromosome:NCBIM37:4:1:155630120:1 57373322 ID30238 U -
TCCTTACGTAGAATCTGCACAAGAGGAGC
>4 dna:chromosome chromosome:NCBIM37:4:1:155630120:1 57373325 ID30237 U -
TCCTTACGTAGAATCTGCACAAGAGG
>4 dna:chromosome chromosome:NCBIM37:4:1:155630120:1 57373383 ID26995 U -
TCCAAGGTCCATGCTGTAGAGACCAGC
>4 dna:chromosome chromosome:NCBIM37:4:1:155630120:1 57373392 ID66557 U -
TTGAGTATGCATTCCAAGGTCCATGCTGTA
>4 dna:chromosome chromosome:NCBIM37:4:1:155630120:1 57373394 ID40138 U -
TGAGTATGCATTCCAAGGTCCATGCTG
>4 dna:chromosome chromosome:NCBIM37:4:1:155630120:1 57373399 ID65521 U -
TTCCTATTGAGTATGCATTCCAAGGTCCA
>4 dna:chromosome chromosome:NCBIM37:4:1:155630120:1 57373404 ID18371 U -
TAGCCCTTCCTATTGAGTATGCATTCCAAG
>4 dna:chromosome chromosome:NCBIM37:4:1:155630120:1 57373427 ID41553 U -
TGATGAAGTGGGAGCCAAGTCCTCATAGCCCT
>4 dna:chromosome chromosome:NCBIM37:4:1:155630120:1 57373430 ID41552 U -
TGATGAAGTGGGAGCCAAGTCCTCATAGC
>4 dna:chromosome chromosome:NCBIM37:4:1:155630120:1 57373431 ID41551 U -
TGATGAAGTGGGAGCCAAGTCCTCATAG
>4 dna:chromosome chromosome:NCBIM37:4:1:155630120:1 57373433 ID41550 U -
TGATGAAGTGGGAGCCAAGTCCTCAT
>4 dna:chromosome chromosome:NCBIM37:4:1:155630120:1 57373465 ID30535 U -
TCCTTTTCTGGGCTGCTTTTGCCACAGCT
>4 dna:chromosome chromosome:NCBIM37:4:1:155630120:1 57373469 ID42224 U -
TGATTCTCCTTTTCTGGGCTGCTTTTGCCAC
>4 dna:chromosome chromosome:NCBIM37:4:1:155630120:1 57373477 ID32209 U -
TCTGACTGATTCTCCTTTTCTGGGCTGCT
>4 dna:chromosome chromosome:NCBIM37:4:1:155630120:1 57373478 ID37705 U -
TGACTGATTCTCCTTTTCTGGGCTGC
>4 dna:chromosome chromosome:NCBIM37:4:1:155630120:1 57373550 ID30475 U -
TCCTTTCTTCTGACTGTGTGTAGGTGCTG
>4 dna:chromosome chromosome:NCBIM37:4:1:155630120:1 57373551 ID68497 U -
TTTCTTCTGACTGTGTGTAGGTGCT
>4 dna:chromosome chromosome:NCBIM37:4:1:155630120:1 57373557 ID14174 U -
TACCCTGTCCTTTCTTCTGACTGTGTGTA
>4 dna:chromosome chromosome:NCBIM37:4:1:155630120:1 57373559 ID14173 U -
TACCCTGTCCTTTCTTCTGACTGTGTG
>4 dna:chromosome chromosome:NCBIM37:4:1:155630120:1 57373562 ID27574 U -
TCCAGATACCCTGTCCTTTCTTCTGACTGT
>4 dna:chromosome chromosome:NCBIM37:4:1:155630120:1 57373580 ID4940 U -
GCCATGCACACACAGCTTCCAGATACCCT
>4 dna:chromosome chromosome:NCBIM37:4:1:155630120:1 57373581 ID45628 U -
TGCCATGCACACACAGCTTCCAGATACCC
>4 dna:chromosome chromosome:NCBIM37:4:1:155630120:1 57373584 ID45627 U -
TGCCATGCACACACAGCTTCCAGATA
>4 dna:chromosome chromosome:NCBIM37:4:1:155630120:1 57373586 ID65130 U -
TTCATTTGCCATGCACACACAGCTTCCAGA
>4 dna:chromosome chromosome:NCBIM37:4:1:155630120:1 57373596 ID8615 U -
TAACAGCTGGTTCATTTGCCATGCACACAC
>4 dna:chromosome chromosome:NCBIM37:4:1:155630120:1 57373597 ID8614 U -
TAACAGCTGGTTCATTTGCCATGCACACA
>4 dna:chromosome chromosome:NCBIM37:4:1:155630120:1 57373598 ID63662 U -
TTAACAGCTGGTTCATTTGCCATGCACAC
>4 dna:chromosome chromosome:NCBIM37:4:1:155630120:1 57373605 ID28549 U -
TCCCCACTTAACAGCTGGTTCATTTGCCA
>4 dna:chromosome chromosome:NCBIM37:4:1:155630120:1 57373606 ID28548 U -
TCCCCACTTAACAGCTGGTTCATTTGCC
>4 dna:chromosome chromosome:NCBIM37:4:1:155630120:1 57373626 ID27204 U -
TCCAATTGCCTTGGTCTCTGCCTCCCCACT
>4 dna:chromosome chromosome:NCBIM37:4:1:155630120:1 57373627 ID27203 U -
TCCAATTGCCTTGGTCTCTGCCTCCCCAC
>4 dna:chromosome chromosome:NCBIM37:4:1:155630120:1 57373628 ID27202 U -
TCCAATTGCCTTGGTCTCTGCCTCCCCA
>4 dna:chromosome chromosome:NCBIM37:4:1:155630120:1 57373629 ID15222 U -
TACTCCAATTGCCTTGGTCTCTGCCTCCCC
>4 dna:chromosome chromosome:NCBIM37:4:1:155630120:1 57373629 ID27201 U -
TCCAATTGCCTTGGTCTCTGCCTCCCC
>4 dna:chromosome chromosome:NCBIM37:4:1:155630120:1 57373630 ID3443 U -
CTCCAATTGCCTTGGTCTCTGCCTCCC
>4 dna:chromosome chromosome:NCBIM37:4:1:155630120:1 57373630 ID15221 U -
TACTCCAATTGCCTTGGTCTCTGCCTCCC
>4 dna:chromosome chromosome:NCBIM37:4:1:155630120:1 57373630 ID27199 U -
TCCAATTGCCTTGGTCTCTGCCTCCC
>4 dna:chromosome chromosome:NCBIM37:4:1:155630120:1 57373632 ID27198 U -
TCCAATTGCCTTGGTCTCTGCCTC
>4 dna:chromosome chromosome:NCBIM37:4:1:155630120:1 57373646 ID29325 U -
TCCTAAGGCTGGGGTGTACTCCAATTGCC
>4 dna:chromosome chromosome:NCBIM37:4:1:155630120:1 57373647 ID65478 U -
TTCCTAAGGCTGGGGTGTACTCCAATTGC
>4 dna:chromosome chromosome:NCBIM37:4:1:155630120:1 57373663 ID23072 U -
TATGCTGTCTGTCCTTATTCCTAAGGCTGG
>4 dna:chromosome chromosome:NCBIM37:4:1:155630120:1 57373670 ID8131 U -
TAAATCTTATGCTGTCTGTCCTTATTCCTA
>4 dna:chromosome chromosome:NCBIM37:4:1:155630120:1 57373671 ID63618 U -
TTAAATCTTATGCTGTCTGTCCTTATTCCT
>4 dna:chromosome chromosome:NCBIM37:4:1:155630120:1 57373700 ID58456 U -
TGTCCAGATGTGGCCTCTATCCTCCTTT
>4 dna:chromosome chromosome:NCBIM37:4:1:155630120:1 57373704 ID6012 U -
GTCCAGATGTGGCCTCTATCCTC
>4 dna:chromosome chromosome:NCBIM37:4:1:155630120:1 57373704 ID29781 U -
TCCTCCTGTCCAGATGTGGCCTCTATCCTC
>4 dna:chromosome chromosome:NCBIM37:4:1:155630120:1 57373731 ID25166 U -
TCACCAGACATGACATCTGGAGCCAGATCC
>4 dna:chromosome chromosome:NCBIM37:4:1:155630120:1 57373757 ID10345 U -
TAAGGTAGAACATGGCTCAGCTCAC
>4 dna:chromosome chromosome:NCBIM37:4:1:155630120:1 57373763 ID33272 U -
TCTTTGGTCTCTTAAGGTAGAACATGGCTCA
>4 dna:chromosome chromosome:NCBIM37:4:1:155630120:1 57373764 ID33271 U -
TCTTTGGTCTCTTAAGGTAGAACATGGCTC
>4 dna:chromosome chromosome:NCBIM37:4:1:155630120:1 57373765 ID33270 U -
TCTTTGGTCTCTTAAGGTAGAACATGGCT
>4 dna:chromosome chromosome:NCBIM37:4:1:155630120:1 57373775 ID25713 U -
TCAGATCTCTGTCTTTGGTCTCTTAAGGTA
>4 dna:chromosome chromosome:NCBIM37:4:1:155630120:1 57373798 ID37414 U -
TGACCTTTAGAGCCATACCCTCAGATC
>4 dna:chromosome chromosome:NCBIM37:4:1:155630120:1 57373830 ID55805 U -
TGGTCTTCCATGGAGGGACCGAGGCTGCGT
>4 dna:chromosome chromosome:NCBIM37:4:1:155630120:1 57373841 ID46952 U -
TGCTAACTGGTCTTCCATGGAGGGAC
>4 dna:chromosome chromosome:NCBIM37:4:1:155630120:1 57373842 ID46951 U -
TGCTAACTGGTCTTCCATGGAGGGA
>4 dna:chromosome chromosome:NCBIM37:4:1:155630120:1 57373869 ID47654 U -
TGCTCTGCTGAAGCAGTCTGCCCACTGTGG
>4 dna:chromosome chromosome:NCBIM37:4:1:155630120:1 57373874 ID56536 U -
TGGTTATGCTCTGCTGAAGCAGTCTGCCCAC
>4 dna:chromosome chromosome:NCBIM37:4:1:155630120:1 57373878 ID56535 U -
TGGTTATGCTCTGCTGAAGCAGTCTGC
>4 dna:chromosome chromosome:NCBIM37:4:1:155630120:1 57373934 ID25698 U -
TCAGAGTTTACATTGGAGAGCCCTCGTTCT
>4 dna:chromosome chromosome:NCBIM37:4:1:155630120:1 57373940 ID12749 U -
TACACTCAGAGTTTACATTGGAGAGCCCT
>4 dna:chromosome chromosome:NCBIM37:4:1:155630120:1 57373941 ID31357 U -
TCTACACTCAGAGTTTACATTGGAGAGCCC
>4 dna:chromosome chromosome:NCBIM37:4:1:155630120:1 57373942 ID12748 U -
TACACTCAGAGTTTACATTGGAGAGCC
>4 dna:chromosome chromosome:NCBIM37:4:1:155630120:1 57373943 ID6053 U -
GTCTCTACACTCAGAGTTTACATTGGAGAGC
>4 dna:chromosome chromosome:NCBIM37:4:1:155630120:1 57373943 ID12747 U -
TACACTCAGAGTTTACATTGGAGAGC
>4 dna:chromosome chromosome:NCBIM37:4:1:155630120:1 57373944 ID6052 U -
GTCTCTACACTCAGAGTTTACATTGGAGAG
>4 dna:chromosome chromosome:NCBIM37:4:1:155630120:1 57373961 ID65845 U -
TTCTAGATTCCTCTGGTGTCTCTACACTCA
>4 dna:chromosome chromosome:NCBIM37:4:1:155630120:1 57373966 ID35521 U -
TGAAGGTTCTAGATTCCTCTGGTGTCTCTAC
>4 dna:chromosome chromosome:NCBIM37:4:1:155630120:1 57373970 ID47737 U -
TGCTGAAGGTTCTAGATTCCTCTGGTGTCT
>4 dna:chromosome chromosome:NCBIM37:4:1:155630120:1 57373971 ID47735 U -
TGCTGAAGGTTCTAGATTCCTCTGGTGTC
>4 dna:chromosome chromosome:NCBIM37:4:1:155630120:1 57373971 ID66939 U -
TTGCTGAAGGTTCTAGATTCCTCTGGTGTC
>4 dna:chromosome chromosome:NCBIM37:4:1:155630120:1 57373972 ID35520 U -
TGAAGGTTCTAGATTCCTCTGGTGT
>4 dna:chromosome chromosome:NCBIM37:4:1:155630120:1 57373972 ID47734 U -
TGCTGAAGGTTCTAGATTCCTCTGGTGT
>4 dna:chromosome chromosome:NCBIM37:4:1:155630120:1 57374001 ID52299 U -
TGGCGTTTCAGAGACCAAGGAAGGTCAAGT
>4 dna:chromosome chromosome:NCBIM37:4:1:155630120:1 57374011 ID20650 U -
TAGTAGCTTCTGGCGTTTCAGAGACCAAGG
>4 dna:chromosome chromosome:NCBIM37:4:1:155630120:1 57374012 ID20649 U -
TAGTAGCTTCTGGCGTTTCAGAGACCAAG
>4 dna:chromosome chromosome:NCBIM37:4:1:155630120:1 57374049 ID26571 U -
TCATTTCCCAACCAACTTGCCATCAGACA
>4 dna:chromosome chromosome:NCBIM37:4:1:155630120:1 57374091 ID36766 U -
TGACAGGACATTGCTGATGGGAACCAGAGT
>4 dna:chromosome chromosome:NCBIM37:4:1:155630120:1 57374092 ID36765 U -
TGACAGGACATTGCTGATGGGAACCAGAG
>4 dna:chromosome chromosome:NCBIM37:4:1:155630120:1 57374093 ID36764 U -
TGACAGGACATTGCTGATGGGAACCAGA
>4 dna:chromosome chromosome:NCBIM37:4:1:155630120:1 57374095 ID36763 U -
TGACAGGACATTGCTGATGGGAACCA
>4 dna:chromosome chromosome:NCBIM37:4:1:155630120:1 57374096 ID1871 U -
CACAATGACAGGACATTGCTGATGGGAACC
>4 dna:chromosome chromosome:NCBIM37:4:1:155630120:1 57374097 ID1870 U -
CACAATGACAGGACATTGCTGATGGGAAC
>4 dna:chromosome chromosome:NCBIM37:4:1:155630120:1 57374098 ID1869 U -
CACAATGACAGGACATTGCTGATGGGAA
>4 dna:chromosome chromosome:NCBIM37:4:1:155630120:1 57374099 ID1868 U -
CACAATGACAGGACATTGCTGATGGGA
>4 dna:chromosome chromosome:NCBIM37:4:1:155630120:1 57374151 ID15483 U -
TACTGGACACCCAGCAGGAGACTTTGCCT
>4 dna:chromosome chromosome:NCBIM37:4:1:155630120:1 57374151 ID21848 U -
TATACTGGACACCCAGCAGGAGACTTTGCCT
>4 dna:chromosome chromosome:NCBIM37:4:1:155630120:1 57374152 ID21847 U -
TATACTGGACACCCAGCAGGAGACTTTGCC
>4 dna:chromosome chromosome:NCBIM37:4:1:155630120:1 57374153 ID21846 U -
TATACTGGACACCCAGCAGGAGACTTTGC
>4 dna:chromosome chromosome:NCBIM37:4:1:155630120:1 57374161 ID25262 U -
TCACGGACATATACTGGACACCCAGCAGGA
>4 dna:chromosome chromosome:NCBIM37:4:1:155630120:1 57374172 ID28629 U -
TCCCCTCACGGACATATACTGGAC
>4 dna:chromosome chromosome:NCBIM37:4:1:155630120:1 57374192 ID9575 U -
TAAGAATGTGGTTGACTGGGCTTGCATCCC
>4 dna:chromosome chromosome:NCBIM37:4:1:155630120:1 57374193 ID9574 U -
TAAGAATGTGGTTGACTGGGCTTGCATCC
>4 dna:chromosome chromosome:NCBIM37:4:1:155630120:1 57374203 ID38858 U -
TGAGATAAGTCCTAAGAATGTGGTTGACTGG
>4 dna:chromosome chromosome:NCBIM37:4:1:155630120:1 57374204 ID38857 U -
TGAGATAAGTCCTAAGAATGTGGTTGACTG
>4 dna:chromosome chromosome:NCBIM37:4:1:155630120:1 57374207 ID38856 U -
TGAGATAAGTCCTAAGAATGTGGTTGA
>4 dna:chromosome chromosome:NCBIM37:4:1:155630120:1 57374209 ID851 U -
AGAATGAGATAAGTCCTAAGAATGTGGTT
>4 dna:chromosome chromosome:NCBIM37:4:1:155630120:1 57374210 ID35112 U -
TGAAGAATGAGATAAGTCCTAAGAATGTGGT
>4 dna:chromosome chromosome:NCBIM37:4:1:155630120:1 57374211 ID35111 U -
TGAAGAATGAGATAAGTCCTAAGAATGTGG
>4 dna:chromosome chromosome:NCBIM37:4:1:155630120:1 57374212 ID35110 U -
TGAAGAATGAGATAAGTCCTAAGAATGTG
>4 dna:chromosome chromosome:NCBIM37:4:1:155630120:1 57374217 ID65669 U -
TTCGAGTGAAGAATGAGATAAGTCCTAAGA
>4 dna:chromosome chromosome:NCBIM37:4:1:155630120:1 57374218 ID65668 U -
TTCGAGTGAAGAATGAGATAAGTCCTAAG
>4 dna:chromosome chromosome:NCBIM37:4:1:155630120:1 57374229 ID45155 U -
TGCCACCGAGATTCGAGTGAAGAATGAGA
>4 dna:chromosome chromosome:NCBIM37:4:1:155630120:1 57374229 ID66835 U -
TTGCCACCGAGATTCGAGTGAAGAATGAGA
>4 dna:chromosome chromosome:NCBIM37:4:1:155630120:1 57374238 ID49241 U -
TGGAACCCTTGCCACCGAGATTCGAGTGA
>4 dna:chromosome chromosome:NCBIM37:4:1:155630120:1 57374950 ID45940 U -
TGCCCTGAAGACAGACTTTGTGCTCCTTGC
>4 dna:chromosome chromosome:NCBIM37:4:1:155630120:1 57374954 ID50977 M -
TGGATGCCCTGAAGACAGACTTTGTGCTCC
>4 dna:chromosome chromosome:NCBIM37:4:1:155630120:1 57374958 ID17733 U -
TAGATTGGATGCCCTGAAGACAGACTTTGTG
>4 dna:chromosome chromosome:NCBIM37:4:1:155630120:1 57374958 ID50976 M -
TGGATGCCCTGAAGACAGACTTTGTG
>4 dna:chromosome chromosome:NCBIM37:4:1:155630120:1 57374958 ID67236 U -
TTGGATGCCCTGAAGACAGACTTTGTG
>4 dna:chromosome chromosome:NCBIM37:4:1:155630120:1 57374959 ID17732 U -
TAGATTGGATGCCCTGAAGACAGACTTTGT
>4 dna:chromosome chromosome:NCBIM37:4:1:155630120:1 57374960 ID17731 U -
TAGATTGGATGCCCTGAAGACAGACTTTG
>4 dna:chromosome chromosome:NCBIM37:4:1:155630120:1 57374962 ID17730 U -
TAGATTGGATGCCCTGAAGACAGACTT
>4 dna:chromosome chromosome:NCBIM37:4:1:155630120:1 57374963 ID14271 U -
TACCTAGATTGGATGCCCTGAAGACAGACT
>4 dna:chromosome chromosome:NCBIM37:4:1:155630120:1 57374964 ID14270 U -
TACCTAGATTGGATGCCCTGAAGACAGAC
>4 dna:chromosome chromosome:NCBIM37:4:1:155630120:1 57374970 ID43197 U -
TGCAAGGTACCTAGATTGGATGCCCTGAAG
>4 dna:chromosome chromosome:NCBIM37:4:1:155630120:1 57374971 ID43196 U -
TGCAAGGTACCTAGATTGGATGCCCTGAA
>4 dna:chromosome chromosome:NCBIM37:4:1:155630120:1 57374972 ID43195 U -
TGCAAGGTACCTAGATTGGATGCCCTGA
>4 dna:chromosome chromosome:NCBIM37:4:1:155630120:1 57374973 ID28820 U -
TCCCTGCAAGGTACCTAGATTGGATGCCCTG
>4 dna:chromosome chromosome:NCBIM37:4:1:155630120:1 57374973 ID43194 U -
TGCAAGGTACCTAGATTGGATGCCCTG
>4 dna:chromosome chromosome:NCBIM37:4:1:155630120:1 57374974 ID28818 U -
TCCCTGCAAGGTACCTAGATTGGATGCCCT
>4 dna:chromosome chromosome:NCBIM37:4:1:155630120:1 57374975 ID28817 U -
TCCCTGCAAGGTACCTAGATTGGATGCCC
>4 dna:chromosome chromosome:NCBIM37:4:1:155630120:1 57374976 ID28816 U -
TCCCTGCAAGGTACCTAGATTGGATGCC
>4 dna:chromosome chromosome:NCBIM37:4:1:155630120:1 57374977 ID47561 U -
TGCTCCCTGCAAGGTACCTAGATTGGATGC
>4 dna:chromosome chromosome:NCBIM37:4:1:155630120:1 57374995 ID35134 U -
TGAAGACAGACTTTGTGCTCCCTGCAA
>4 dna:chromosome chromosome:NCBIM37:4:1:155630120:1 57374997 ID45939 U -
TGCCCTGAAGACAGACTTTGTGCTCCCTGC
>4 dna:chromosome chromosome:NCBIM37:4:1:155630120:1 57375000 ID35133 U -
TGAAGACAGACTTTGTGCTCCC
>4 dna:chromosome chromosome:NCBIM37:4:1:155630120:1 57375000 ID50978 U -
TGGATGCCCTGAAGACAGACTTTGTGCTCCC
>4 dna:chromosome chromosome:NCBIM37:4:1:155630120:1 57375001 ID50977 M -
TGGATGCCCTGAAGACAGACTTTGTGCTCC
>4 dna:chromosome chromosome:NCBIM37:4:1:155630120:1 57375005 ID50976 M -
TGGATGCCCTGAAGACAGACTTTGTG
>4 dna:chromosome chromosome:NCBIM37:4:1:155630120:1 57375006 ID17023 U -
TAGACTGGATGCCCTGAAGACAGACTTTGT
>4 dna:chromosome chromosome:NCBIM37:4:1:155630120:1 57375009 ID17022 U -
TAGACTGGATGCCCTGAAGACAGACTT
>4 dna:chromosome chromosome:NCBIM37:4:1:155630120:1 57375038 ID36927 U -
TGACATCTGGAGCCGGATCCTCCTGGCGTCA
>4 dna:chromosome chromosome:NCBIM37:4:1:155630120:1 57375039 ID36926 U -
TGACATCTGGAGCCGGATCCTCCTGGCGTC
>4 dna:chromosome chromosome:NCBIM37:4:1:155630120:1 57375046 ID36925 U -
TGACATCTGGAGCCGGATCCTCC
>4 dna:chromosome chromosome:NCBIM37:4:1:155630120:1 57375050 ID25167 U -
TCACCAGACATGACATCTGGAGCCGGATC
>4 dna:chromosome chromosome:NCBIM37:4:1:155630120:1 57376913 ID45664 U -
TGCCATGGTGACAGATATGAAAAGGATGG
>4 dna:chromosome chromosome:NCBIM37:4:1:155630120:1 57376933 ID16047 U -
TAGAAACTGCCTGGTGCAGATGCCATGGT
>4 dna:chromosome chromosome:NCBIM37:4:1:155630120:1 57376934 ID16046 U -
TAGAAACTGCCTGGTGCAGATGCCATGG
>4 dna:chromosome chromosome:NCBIM37:4:1:155630120:1 57376935 ID16045 U -
TAGAAACTGCCTGGTGCAGATGCCATG
>4 dna:chromosome chromosome:NCBIM37:4:1:155630120:1 57376947 ID35551 U -
TGAAGTCACTCTTCTAGAAACTGCCTGGT
>4 dna:chromosome chromosome:NCBIM37:4:1:155630120:1 57376985 ID16426 U -
TAGAAGACCGAGATGTGCCCGACTGCACAGA
>4 dna:chromosome chromosome:NCBIM37:4:1:155630120:1 57376987 ID16425 U -
TAGAAGACCGAGATGTGCCCGACTGCACA
>4 dna:chromosome chromosome:NCBIM37:4:1:155630120:1 57376987 ID64078 U -
TTAGAAGACCGAGATGTGCCCGACTGCACA
>4 dna:chromosome chromosome:NCBIM37:4:1:155630120:1 57376988 ID64077 U -
TTAGAAGACCGAGATGTGCCCGACTGCAC
>4 dna:chromosome chromosome:NCBIM37:4:1:155630120:1 57376991 ID64076 U -
TTAGAAGACCGAGATGTGCCCGACTG
>4 dna:chromosome chromosome:NCBIM37:4:1:155630120:1 57377120 ID1731 U -
CAACAGTCATACTGGTGGCAGGAGCAC
