# Supplementary material for: proTRAC - a software for probabilistic piRNA cluster detection, visualization and analysis
Source: BMC Bioinformatics. 2012 Jan 10;13:5. doi: 10.1186/1471-2105-13-5 (PMC3293768; doi:10.1186/1471-2105-13-5)
Supplement: Additional file 5 — proTRAC results folder containing a picture and a FASTA file for each detected mouse cluster. After decompression, the folder can be opened as former session in proTRAC. Alternatively, each file can be opened separately with any standard text-editor or graphic-viewer respectively. [file 1471-2105-13-5-S5.ZIP › proTRAC_results_mouse/monodirectional_clusters/Cluster_14.fas]

>15 dna:chromosome chromosome:NCBIM37:15:1:103494974:1 74464645 ID23611 U -
TATTCTCTGCAAGCCTCTTGTTATAGAC
>15 dna:chromosome chromosome:NCBIM37:15:1:103494974:1 74464997 ID64540 U -
TTCAAAGAACTAAAGAGGGTCGTGGC
>15 dna:chromosome chromosome:NCBIM37:15:1:103494974:1 74465218 ID41098 U -
TGATATCCTGGTGGCCCTCAGAAGT
>15 dna:chromosome chromosome:NCBIM37:15:1:103494974:1 74465449 ID36718 U -
TGACAGCAAATGACCTACACAGGTGCAAGT
>15 dna:chromosome chromosome:NCBIM37:15:1:103494974:1 74466456 ID64718 U -
TTCAATAGTAGATGGCAGGATCCTGAGTG
>15 dna:chromosome chromosome:NCBIM37:15:1:103494974:1 74466568 ID20869 U -
TAGTCGAGATTTTGTCATCTCAGGGAACC
>15 dna:chromosome chromosome:NCBIM37:15:1:103494974:1 74466794 ID29278 U +
TCCTAACCGACACTGAGGGCAGTTGAGGA
>15 dna:chromosome chromosome:NCBIM37:15:1:103494974:1 74466863 ID2463 U +
CAGTGTCATCTGAAAAACAGTAAGGGCTACT
>15 dna:chromosome chromosome:NCBIM37:15:1:103494974:1 74467009 ID36672 U +
TGACAGAGCCTGCTTCATGGTTTAGATGG
>15 dna:chromosome chromosome:NCBIM37:15:1:103494974:1 74467195 ID20887 U +
TAGTCTACTCTTCGGTCTGCAATGCCCCT
>15 dna:chromosome chromosome:NCBIM37:15:1:103494974:1 74467200 ID15303 U +
TACTCTTCGGTCTGCAATGCCCCTC
>15 dna:chromosome chromosome:NCBIM37:15:1:103494974:1 74467217 ID45875 U +
TGCCCCTCAGAATGACAGTTGGAAGG
>15 dna:chromosome chromosome:NCBIM37:15:1:103494974:1 74467260 ID45209 U +
TGCCACTCGAAGATCTGAAAGATCACCA
>15 dna:chromosome chromosome:NCBIM37:15:1:103494974:1 74467260 ID45210 U +
TGCCACTCGAAGATCTGAAAGATCACCAGTA
>15 dna:chromosome chromosome:NCBIM37:15:1:103494974:1 74467304 ID57537 U +
TGTACAGACAACAGCTATGCAGGCTGATGGA
>15 dna:chromosome chromosome:NCBIM37:15:1:103494974:1 74467306 ID12873 U +
TACAGACAACAGCTATGCAGGCTGATGGA
>15 dna:chromosome chromosome:NCBIM37:15:1:103494974:1 74467331 ID49373 U +
TGGAAGAAAGGTTAGCTGTCTTCGA
>15 dna:chromosome chromosome:NCBIM37:15:1:103494974:1 74467331 ID49374 U +
TGGAAGAAAGGTTAGCTGTCTTCGAGAA
>15 dna:chromosome chromosome:NCBIM37:15:1:103494974:1 74467334 ID227 U +
AAGAAAGGTTAGCTGTCTTCGAGAAAAAC
>15 dna:chromosome chromosome:NCBIM37:15:1:103494974:1 74467394 ID54142 U +
TGGGCCTCGGGATCAATCTGTGATCTGGA
>15 dna:chromosome chromosome:NCBIM37:15:1:103494974:1 74467394 ID54143 U +
TGGGCCTCGGGATCAATCTGTGATCTGGAGC
>15 dna:chromosome chromosome:NCBIM37:15:1:103494974:1 74467462 ID48280 U +
TGCTTCAATAGGTGTGATAGAGAAC
>15 dna:chromosome chromosome:NCBIM37:15:1:103494974:1 74467465 ID64717 U +
TTCAATAGGTGTGATAGAGAACCCATCAG
>15 dna:chromosome chromosome:NCBIM37:15:1:103494974:1 74467470 ID20319 U +
TAGGTGTGATAGAGAACCCATCAGTGG
>15 dna:chromosome chromosome:NCBIM37:15:1:103494974:1 74467470 ID20320 U +
TAGGTGTGATAGAGAACCCATCAGTGGCG
>15 dna:chromosome chromosome:NCBIM37:15:1:103494974:1 74467470 ID20321 U +
TAGGTGTGATAGAGAACCCATCAGTGGCGA
>15 dna:chromosome chromosome:NCBIM37:15:1:103494974:1 74467470 ID20322 U +
TAGGTGTGATAGAGAACCCATCAGTGGCGAG
>15 dna:chromosome chromosome:NCBIM37:15:1:103494974:1 74467505 ID66687 U +
TTGATTGCTTATTTTTCGTTTCTTTAATGA
>15 dna:chromosome chromosome:NCBIM37:15:1:103494974:1 74467506 ID42327 U +
TGATTGCTTATTTTTCGTTTCTTTAA
>15 dna:chromosome chromosome:NCBIM37:15:1:103494974:1 74467506 ID42328 U +
TGATTGCTTATTTTTCGTTTCTTTAATGA
>15 dna:chromosome chromosome:NCBIM37:15:1:103494974:1 74467506 ID42329 U +
TGATTGCTTATTTTTCGTTTCTTTAATGAG
>15 dna:chromosome chromosome:NCBIM37:15:1:103494974:1 74467509 ID66963 U +
TTGCTTATTTTTCGTTTCTTTAATGAG
>15 dna:chromosome chromosome:NCBIM37:15:1:103494974:1 74467519 ID65717 U +
TTCGTTTCTTTAATGAGGGATACTGAGTC
>15 dna:chromosome chromosome:NCBIM37:15:1:103494974:1 74467562 ID49292 U +
TGGAACTCAGGGCCCGTTCACAG
>15 dna:chromosome chromosome:NCBIM37:15:1:103494974:1 74467562 ID49293 U +
TGGAACTCAGGGCCCGTTCACAGCTAGG
>15 dna:chromosome chromosome:NCBIM37:15:1:103494974:1 74467602 ID51690 U +
TGGCAGGAATCCTGATGAACAAGTTTGA
>15 dna:chromosome chromosome:NCBIM37:15:1:103494974:1 74467602 ID51691 U +
TGGCAGGAATCCTGATGAACAAGTTTGAC
>15 dna:chromosome chromosome:NCBIM37:15:1:103494974:1 74467602 ID51692 U +
TGGCAGGAATCCTGATGAACAAGTTTGACT
>15 dna:chromosome chromosome:NCBIM37:15:1:103494974:1 74467611 ID29986 U +
TCCTGATGAACAAGTTTGACTCTCCATGA
>15 dna:chromosome chromosome:NCBIM37:15:1:103494974:1 74467614 ID41517 U +
TGATGAACAAGTTTGACTCTCCATG
>15 dna:chromosome chromosome:NCBIM37:15:1:103494974:1 74467614 ID41518 U +
TGATGAACAAGTTTGACTCTCCATGA
>15 dna:chromosome chromosome:NCBIM37:15:1:103494974:1 74467614 ID41519 U +
TGATGAACAAGTTTGACTCTCCATGAGTT
>15 dna:chromosome chromosome:NCBIM37:15:1:103494974:1 74467633 ID27910 U +
TCCATGAGTTGAGATAGACAAAAGCTGGC
>15 dna:chromosome chromosome:NCBIM37:15:1:103494974:1 74467633 ID27911 U +
TCCATGAGTTGAGATAGACAAAAGCTGGCA
>15 dna:chromosome chromosome:NCBIM37:15:1:103494974:1 74467636 ID1506 U +
ATGAGTTGAGATAGACAAAAGCTGGCA
>15 dna:chromosome chromosome:NCBIM37:15:1:103494974:1 74467637 ID40542 U +
TGAGTTGAGATAGACAAAAGCTGGC
>15 dna:chromosome chromosome:NCBIM37:15:1:103494974:1 74467637 ID40543 U +
TGAGTTGAGATAGACAAAAGCTGGCA
>15 dna:chromosome chromosome:NCBIM37:15:1:103494974:1 74467637 ID40544 U +
TGAGTTGAGATAGACAAAAGCTGGCAG
>15 dna:chromosome chromosome:NCBIM37:15:1:103494974:1 74467647 ID16779 U +
TAGACAAAAGCTGGCAGGTGGAAGCCTTGT
>15 dna:chromosome chromosome:NCBIM37:15:1:103494974:1 74467648 ID864 U +
AGACAAAAGCTGGCAGGTGGAAGCCTT
>15 dna:chromosome chromosome:NCBIM37:15:1:103494974:1 74467648 ID865 U +
AGACAAAAGCTGGCAGGTGGAAGCCTTG
>15 dna:chromosome chromosome:NCBIM37:15:1:103494974:1 74467658 ID51710 U +
TGGCAGGTGGAAGCCTTGTAGGAAGGAAG
>15 dna:chromosome chromosome:NCBIM37:15:1:103494974:1 74467696 ID66077 U +
TTCTGGATGCAAAGCTACCTACCCCTG
>15 dna:chromosome chromosome:NCBIM37:15:1:103494974:1 74467699 ID50960 U +
TGGATGCAAAGCTACCTACCCC
>15 dna:chromosome chromosome:NCBIM37:15:1:103494974:1 74467699 ID50961 U +
TGGATGCAAAGCTACCTACCCCTGGGAGAA
>15 dna:chromosome chromosome:NCBIM37:15:1:103494974:1 74467721 ID53293 U +
TGGGAGAACAAGAGGCAGGCC
>15 dna:chromosome chromosome:NCBIM37:15:1:103494974:1 74467721 ID53294 U +
TGGGAGAACAAGAGGCAGGCCCCACTCT
>15 dna:chromosome chromosome:NCBIM37:15:1:103494974:1 74467748 ID47723 U +
TGCTGAAGCAGGTCAAGCTACCATTGT
>15 dna:chromosome chromosome:NCBIM37:15:1:103494974:1 74467748 ID47724 U +
TGCTGAAGCAGGTCAAGCTACCATTGTG
>15 dna:chromosome chromosome:NCBIM37:15:1:103494974:1 74467748 ID47725 U +
TGCTGAAGCAGGTCAAGCTACCATTGTGA
>15 dna:chromosome chromosome:NCBIM37:15:1:103494974:1 74467751 ID35324 U +
TGAAGCAGGTCAAGCTACCATTGTGA
>15 dna:chromosome chromosome:NCBIM37:15:1:103494974:1 74467751 ID35325 U +
TGAAGCAGGTCAAGCTACCATTGTGAA
>15 dna:chromosome chromosome:NCBIM37:15:1:103494974:1 74467751 ID35326 U +
TGAAGCAGGTCAAGCTACCATTGTGAAG
>15 dna:chromosome chromosome:NCBIM37:15:1:103494974:1 74467751 ID35327 U +
TGAAGCAGGTCAAGCTACCATTGTGAAGG
>15 dna:chromosome chromosome:NCBIM37:15:1:103494974:1 74467751 ID35329 U +
TGAAGCAGGTCAAGCTACCATTGTGAAGGG
>15 dna:chromosome chromosome:NCBIM37:15:1:103494974:1 74467751 ID35330 U +
TGAAGCAGGTCAAGCTACCATTGTGAAGGGC
>15 dna:chromosome chromosome:NCBIM37:15:1:103494974:1 74467766 ID14042 U +
TACCATTGTGAAGGGCTGAGGTAC
>15 dna:chromosome chromosome:NCBIM37:15:1:103494974:1 74467766 ID14043 U +
TACCATTGTGAAGGGCTGAGGTACAGCCATC
>15 dna:chromosome chromosome:NCBIM37:15:1:103494974:1 74467898 ID32162 U +
TCTGAATGAGAAACTCCAGGGTAGTTGCT
>15 dna:chromosome chromosome:NCBIM37:15:1:103494974:1 74467900 ID35917 U +
TGAATGAGAAACTCCAGGGTAGTTGC
>15 dna:chromosome chromosome:NCBIM37:15:1:103494974:1 74467900 ID35918 U +
TGAATGAGAAACTCCAGGGTAGTTGCT
>15 dna:chromosome chromosome:NCBIM37:15:1:103494974:1 74467923 ID47306 U +
TGCTATGACTGCCTTAGGCCCTCTTG
>15 dna:chromosome chromosome:NCBIM37:15:1:103494974:1 74467923 ID47307 U +
TGCTATGACTGCCTTAGGCCCTCTTGAC
>15 dna:chromosome chromosome:NCBIM37:15:1:103494974:1 74467937 ID19744 U +
TAGGCCCTCTTGACTTACTTCCTCTG
>15 dna:chromosome chromosome:NCBIM37:15:1:103494974:1 74467937 ID19745 U +
TAGGCCCTCTTGACTTACTTCCTCTGC
>15 dna:chromosome chromosome:NCBIM37:15:1:103494974:1 74467988 ID43577 U +
TGCACACTGCACACTGTCCCTTCC
>15 dna:chromosome chromosome:NCBIM37:15:1:103494974:1 74467988 ID43578 U +
TGCACACTGCACACTGTCCCTTCCC
>15 dna:chromosome chromosome:NCBIM37:15:1:103494974:1 74467988 ID43579 U +
TGCACACTGCACACTGTCCCTTCCCTGAGA
>15 dna:chromosome chromosome:NCBIM37:15:1:103494974:1 74468013 ID38478 U +
TGAGACATTTTGGGCTTTCCTTCCTGAGG
>15 dna:chromosome chromosome:NCBIM37:15:1:103494974:1 74468022 ID67417 U +
TTGGGCTTTCCTTCCTGAGGGATATAGAC
>15 dna:chromosome chromosome:NCBIM37:15:1:103494974:1 74468023 ID54274 U +
TGGGCTTTCCTTCCTGAGGGATATAGAC
>15 dna:chromosome chromosome:NCBIM37:15:1:103494974:1 74468046 ID16947 U +
TAGACCTTCCTTCCGAACCTACTTCCTGT
>15 dna:chromosome chromosome:NCBIM37:15:1:103494974:1 74468065 ID15707 U +
TACTTCCTGTGGTGCAAGGGAACTGCTCGG
>15 dna:chromosome chromosome:NCBIM37:15:1:103494974:1 74468068 ID65582 U +
TTCCTGTGGTGCAAGGGAACTGCTCGG
>15 dna:chromosome chromosome:NCBIM37:15:1:103494974:1 74468127 ID18192 U +
TAGCATGAGATAAGTTTGATTTTTAGG
>15 dna:chromosome chromosome:NCBIM37:15:1:103494974:1 74468127 ID18193 U +
TAGCATGAGATAAGTTTGATTTTTAGGG
>15 dna:chromosome chromosome:NCBIM37:15:1:103494974:1 74468127 ID18194 U +
TAGCATGAGATAAGTTTGATTTTTAGGGAA
>15 dna:chromosome chromosome:NCBIM37:15:1:103494974:1 74468132 ID38859 U +
TGAGATAAGTTTGATTTTTAGGGAAC
>15 dna:chromosome chromosome:NCBIM37:15:1:103494974:1 74468132 ID38860 U +
TGAGATAAGTTTGATTTTTAGGGAACATG
>15 dna:chromosome chromosome:NCBIM37:15:1:103494974:1 74468132 ID38861 U +
TGAGATAAGTTTGATTTTTAGGGAACATGC
>15 dna:chromosome chromosome:NCBIM37:15:1:103494974:1 74468137 ID10665 U +
TAAGTTTGATTTTTAGGGAACATGCCAGT
>15 dna:chromosome chromosome:NCBIM37:15:1:103494974:1 74468142 ID66702 U +
TTGATTTTTAGGGAACATGCCAGTTTGTA
>15 dna:chromosome chromosome:NCBIM37:15:1:103494974:1 74468143 ID42537 U +
TGATTTTTAGGGAACATGCCAGTTT
>15 dna:chromosome chromosome:NCBIM37:15:1:103494974:1 74468143 ID42538 U +
TGATTTTTAGGGAACATGCCAGTTTGTACC
>15 dna:chromosome chromosome:NCBIM37:15:1:103494974:1 74468191 ID31851 U +
TCTCCATCTAAGAAAAGTAGTAGGCAGCA
>15 dna:chromosome chromosome:NCBIM37:15:1:103494974:1 74468199 ID9407 U +
TAAGAAAAGTAGTAGGCAGCAAAGGGC
>15 dna:chromosome chromosome:NCBIM37:15:1:103494974:1 74468236 ID17987 U +
TAGCAGAACTTTTACAAGAGTTACTG
>15 dna:chromosome chromosome:NCBIM37:15:1:103494974:1 74468320 ID58615 U +
TGTCTCAAATCTCCATGGAGAGTAGAGTC
>15 dna:chromosome chromosome:NCBIM37:15:1:103494974:1 74468349 ID29577 U +
TCCTATATCGCAGATCCAAATTGCCTCCCGT
>15 dna:chromosome chromosome:NCBIM37:15:1:103494974:1 74468363 ID26802 U +
TCCAAATTGCCTCCCGTAAAACTTCTATGA
>15 dna:chromosome chromosome:NCBIM37:15:1:103494974:1 74468369 ID66875 U +
TTGCCTCCCGTAAAACTTCTATGATGCC
>15 dna:chromosome chromosome:NCBIM37:15:1:103494974:1 74468370 ID46236 U +
TGCCTCCCGTAAAACTTCTATGATGCCAG
>15 dna:chromosome chromosome:NCBIM37:15:1:103494974:1 74468379 ID6778 U +
TAAAACTTCTATGATGCCAGTCAGGAT
>15 dna:chromosome chromosome:NCBIM37:15:1:103494974:1 74468385 ID65901 U +
TTCTATGATGCCAGTCAGGATTTGACCTG
>15 dna:chromosome chromosome:NCBIM37:15:1:103494974:1 74468388 ID22903 U +
TATGATGCCAGTCAGGATTTGACCTGACACA
>15 dna:chromosome chromosome:NCBIM37:15:1:103494974:1 74468388 ID22905 U +
TATGATGCCAGTCAGGATTTGACCTGACACAC
>15 dna:chromosome chromosome:NCBIM37:15:1:103494974:1 74468389 ID1510 U +
ATGATGCCAGTCAGGATTTGACCTGACACA
>15 dna:chromosome chromosome:NCBIM37:15:1:103494974:1 74468425 ID33671 U +
TGAAAATATTGTGGTGTATTTTCTGG
>15 dna:chromosome chromosome:NCBIM37:15:1:103494974:1 74468425 ID33672 U +
TGAAAATATTGTGGTGTATTTTCTGGC
>15 dna:chromosome chromosome:NCBIM37:15:1:103494974:1 74468425 ID33673 U +
TGAAAATATTGTGGTGTATTTTCTGGCA
>15 dna:chromosome chromosome:NCBIM37:15:1:103494974:1 74468425 ID33674 U +
TGAAAATATTGTGGTGTATTTTCTGGCAC
>15 dna:chromosome chromosome:NCBIM37:15:1:103494974:1 74468425 ID33675 U +
TGAAAATATTGTGGTGTATTTTCTGGCACA
>15 dna:chromosome chromosome:NCBIM37:15:1:103494974:1 74468425 ID33676 U +
TGAAAATATTGTGGTGTATTTTCTGGCACAC
>15 dna:chromosome chromosome:NCBIM37:15:1:103494974:1 74468425 ID33677 U +
TGAAAATATTGTGGTGTATTTTCTGGCACACC
>15 dna:chromosome chromosome:NCBIM37:15:1:103494974:1 74468427 ID21 U +
AAAATATTGTGGTGTATTTTCTGGCA
>15 dna:chromosome chromosome:NCBIM37:15:1:103494974:1 74468503 ID8852 U +
TAACCAAAACTTCGGGAGACCTGGGGTC
>15 dna:chromosome chromosome:NCBIM37:15:1:103494974:1 74468543 ID34345 U +
TGAAATAGAACCTCATTTTACTTGTG
>15 dna:chromosome chromosome:NCBIM37:15:1:103494974:1 74468543 ID34346 U +
TGAAATAGAACCTCATTTTACTTGTGA
>15 dna:chromosome chromosome:NCBIM37:15:1:103494974:1 74468558 ID68876 U +
TTTTACTTGTGAGACCATAACAGTGGCTGC
>15 dna:chromosome chromosome:NCBIM37:15:1:103494974:1 74468567 ID38486 U +
TGAGACCATAACAGTGGCTGCAACCTTT
>15 dna:chromosome chromosome:NCBIM37:15:1:103494974:1 74468575 ID8703 U +
TAACAGTGGCTGCAACCTTTTAATGAGGG
>15 dna:chromosome chromosome:NCBIM37:15:1:103494974:1 74468575 ID8704 U +
TAACAGTGGCTGCAACCTTTTAATGAGGGG
>15 dna:chromosome chromosome:NCBIM37:15:1:103494974:1 74468575 ID8705 U +
TAACAGTGGCTGCAACCTTTTAATGAGGGGT
>15 dna:chromosome chromosome:NCBIM37:15:1:103494974:1 74468608 ID60420 U +
TGTTAAGAATATTCCTCCTGTCCGGACAGAC
>15 dna:chromosome chromosome:NCBIM37:15:1:103494974:1 74468611 ID9555 U +
TAAGAATATTCCTCCTGTCCGGACAGACA
>15 dna:chromosome chromosome:NCBIM37:15:1:103494974:1 74468651 ID17047 U +
TAGACTGTTTAGTCACTGCACCTTCTTTGA
>15 dna:chromosome chromosome:NCBIM37:15:1:103494974:1 74468651 ID17048 U +
TAGACTGTTTAGTCACTGCACCTTCTTTGAGC
>15 dna:chromosome chromosome:NCBIM37:15:1:103494974:1 74468656 ID61117 U +
TGTTTAGTCACTGCACCTTCTTTGAGCCC
>15 dna:chromosome chromosome:NCBIM37:15:1:103494974:1 74468660 ID20788 U +
TAGTCACTGCACCTTCTTTGAGCC
>15 dna:chromosome chromosome:NCBIM37:15:1:103494974:1 74468691 ID38180 U +
TGAGAACTGACATTAACACATCCT
>15 dna:chromosome chromosome:NCBIM37:15:1:103494974:1 74468691 ID38181 U +
TGAGAACTGACATTAACACATCCTTAGAGC
>15 dna:chromosome chromosome:NCBIM37:15:1:103494974:1 74468691 ID38182 U +
TGAGAACTGACATTAACACATCCTTAGAGCC
>15 dna:chromosome chromosome:NCBIM37:15:1:103494974:1 74468692 ID4354 U +
GAGAACTGACATTAACACATCCTTAGAGCC
>15 dna:chromosome chromosome:NCBIM37:15:1:103494974:1 74468717 ID4454 U +
GAGCCACAGTAGCATTGAGCATATGGGT
>15 dna:chromosome chromosome:NCBIM37:15:1:103494974:1 74468726 ID18232 U +
TAGCATTGAGCATATGGGTAGCTAGC
>15 dna:chromosome chromosome:NCBIM37:15:1:103494974:1 74468726 ID18233 U +
TAGCATTGAGCATATGGGTAGCTAGCT
>15 dna:chromosome chromosome:NCBIM37:15:1:103494974:1 74468732 ID39265 U +
TGAGCATATGGGTAGCTAGCTTGGGTATC
>15 dna:chromosome chromosome:NCBIM37:15:1:103494974:1 74468805 ID7560 U +
TAAACTTGAAACTTTATTTGTCTACCAC
>15 dna:chromosome chromosome:NCBIM37:15:1:103494974:1 74468805 ID7561 U +
TAAACTTGAAACTTTATTTGTCTACCACAG
>15 dna:chromosome chromosome:NCBIM37:15:1:103494974:1 74468811 ID33934 U +
TGAAACTTTATTTGTCTACCACAGAGGGTC
>15 dna:chromosome chromosome:NCBIM37:15:1:103494974:1 74468851 ID61335 U +
TGTTTTTAATGGAGAGTCACCTAGGC
>15 dna:chromosome chromosome:NCBIM37:15:1:103494974:1 74468857 ID11373 U +
TAATGGAGAGTCACCTAGGCTCAGGTC
>15 dna:chromosome chromosome:NCBIM37:15:1:103494974:1 74468929 ID32823 U +
TCTTAATTTTGTTTTGAGCACCTAGGA
>15 dna:chromosome chromosome:NCBIM37:15:1:103494974:1 74468932 ID11799 U +
TAATTTTGTTTTGAGCACCTAGGAAT
>15 dna:chromosome chromosome:NCBIM37:15:1:103494974:1 74468932 ID11800 U +
TAATTTTGTTTTGAGCACCTAGGAATTAGC
>15 dna:chromosome chromosome:NCBIM37:15:1:103494974:1 74468977 ID60338 U +
TGTGTTTACTAGAAAAGACTTATGCCTTCC
>15 dna:chromosome chromosome:NCBIM37:15:1:103494974:1 74468979 ID61104 U +
TGTTTACTAGAAAAGACTTATGCCTTCCC
>15 dna:chromosome chromosome:NCBIM37:15:1:103494974:1 74468979 ID61105 U +
TGTTTACTAGAAAAGACTTATGCCTTCCCCTC
>15 dna:chromosome chromosome:NCBIM37:15:1:103494974:1 74468983 ID14976 U +
TACTAGAAAAGACTTATGCCTTCCC
>15 dna:chromosome chromosome:NCBIM37:15:1:103494974:1 74468983 ID14977 U +
TACTAGAAAAGACTTATGCCTTCCCCTCT
>15 dna:chromosome chromosome:NCBIM37:15:1:103494974:1 74469030 ID3749 U +
CTTTTATTTTCTTCTTGTGCCTTTCAAACT
>15 dna:chromosome chromosome:NCBIM37:15:1:103494974:1 74469032 ID68321 U +
TTTATTTTCTTCTTGTGCCTTTCAAACT
>15 dna:chromosome chromosome:NCBIM37:15:1:103494974:1 74469059 ID50540 U +
TGGAGCACATGTCAGCCTATTGCTGTCC
>15 dna:chromosome chromosome:NCBIM37:15:1:103494974:1 74469059 ID50541 U +
TGGAGCACATGTCAGCCTATTGCTGTCCT
>15 dna:chromosome chromosome:NCBIM37:15:1:103494974:1 74469059 ID50542 U +
TGGAGCACATGTCAGCCTATTGCTGTCCTA
>15 dna:chromosome chromosome:NCBIM37:15:1:103494974:1 74469104 ID20980 U +
TAGTGACAACCTGAGACATGTACATGTT
>15 dna:chromosome chromosome:NCBIM37:15:1:103494974:1 74469107 ID36334 U +
TGACAACCTGAGACATGTACATGTTTTACT
>15 dna:chromosome chromosome:NCBIM37:15:1:103494974:1 74469133 ID15123 U +
TACTCAAAAGACCTAATTATTGAAGTTGTC
>15 dna:chromosome chromosome:NCBIM37:15:1:103494974:1 74469136 ID24134 U +
TCAAAAGACCTAATTATTGAAGTTGTCGA
>15 dna:chromosome chromosome:NCBIM37:15:1:103494974:1 74469136 ID24135 U +
TCAAAAGACCTAATTATTGAAGTTGTCGATA
>15 dna:chromosome chromosome:NCBIM37:15:1:103494974:1 74469146 ID11568 U +
TAATTATTGAAGTTGTCGATACATCCAGT
>15 dna:chromosome chromosome:NCBIM37:15:1:103494974:1 74469165 ID13273 U +
TACATCCAGTACCAACAACTGAGCACAC
>15 dna:chromosome chromosome:NCBIM37:15:1:103494974:1 74469180 ID1749 U +
CAACTGAGCACACAGAACTACCATGGA
>15 dna:chromosome chromosome:NCBIM37:15:1:103494974:1 74469184 ID39194 U +
TGAGCACACAGAACTACCATGGAGACT
>15 dna:chromosome chromosome:NCBIM37:15:1:103494974:1 74469210 ID48869 U +
TGGAAACATGTTCCTCAGAGGCCGGGAGTC
>15 dna:chromosome chromosome:NCBIM37:15:1:103494974:1 74469257 ID40636 U +
TGAGTTTTTCTAGTTAGATCTTTTGGCCCC
>15 dna:chromosome chromosome:NCBIM37:15:1:103494974:1 74469350 ID60478 U +
TGTTAATGTAGCAATGGATTGTTTTTTAA
>15 dna:chromosome chromosome:NCBIM37:15:1:103494974:1 74469353 ID11435 U +
TAATGTAGCAATGGATTGTTTTTTAAACAC
>15 dna:chromosome chromosome:NCBIM37:15:1:103494974:1 74469397 ID38565 U +
TGAGACTTCTTAATCTTGGACCATGC
>15 dna:chromosome chromosome:NCBIM37:15:1:103494974:1 74469397 ID38566 U +
TGAGACTTCTTAATCTTGGACCATGCC
>15 dna:chromosome chromosome:NCBIM37:15:1:103494974:1 74469397 ID38567 U +
TGAGACTTCTTAATCTTGGACCATGCCTTTT
>15 dna:chromosome chromosome:NCBIM37:15:1:103494974:1 74469406 ID63751 U +
TTAATCTTGGACCATGCCTTTTCTCT
>15 dna:chromosome chromosome:NCBIM37:15:1:103494974:1 74469429 ID33235 U +
TCTTTCTTTCAAAACTGAAGTCAAAGATAGC
>15 dna:chromosome chromosome:NCBIM37:15:1:103494974:1 74469444 ID35547 U +
TGAAGTCAAAGATAGCTTTGAGCCT
>15 dna:chromosome chromosome:NCBIM37:15:1:103494974:1 74469468 ID37700 U +
TGACTGATCAGTTGGCCATATAGATC
>15 dna:chromosome chromosome:NCBIM37:15:1:103494974:1 74469472 ID41293 U +
TGATCAGTTGGCCATATAGATCATACTGGA
>15 dna:chromosome chromosome:NCBIM37:15:1:103494974:1 74469498 ID48787 U +
TGGAAAAGGAAGCAGGCTTTGCGAA
>15 dna:chromosome chromosome:NCBIM37:15:1:103494974:1 74469543 ID5691 U +
GGCTTACACTTAACAGATACAGGATGCC
>15 dna:chromosome chromosome:NCBIM37:15:1:103494974:1 74469547 ID12800 U +
TACACTTAACAGATACAGGATGCCTC
>15 dna:chromosome chromosome:NCBIM37:15:1:103494974:1 74469547 ID12801 U +
TACACTTAACAGATACAGGATGCCTCTTT
>15 dna:chromosome chromosome:NCBIM37:15:1:103494974:1 74469549 ID2114 U +
CACTTAACAGATACAGGATGCCTCTTTGT
>15 dna:chromosome chromosome:NCBIM37:15:1:103494974:1 74469552 ID63659 U +
TTAACAGATACAGGATGCCTCTTTGTCAGG
>15 dna:chromosome chromosome:NCBIM37:15:1:103494974:1 74469552 ID63660 U +
TTAACAGATACAGGATGCCTCTTTGTCAGGC
>15 dna:chromosome chromosome:NCBIM37:15:1:103494974:1 74469553 ID8568 U +
TAACAGATACAGGATGCCTCTTTGTC
>15 dna:chromosome chromosome:NCBIM37:15:1:103494974:1 74469553 ID8569 U +
TAACAGATACAGGATGCCTCTTTGTCAGG
>15 dna:chromosome chromosome:NCBIM37:15:1:103494974:1 74469588 ID7335 U +
TAAACAGACAAACAGACTTGAGTCAGACC
>15 dna:chromosome chromosome:NCBIM37:15:1:103494974:1 74469588 ID7336 U +
TAAACAGACAAACAGACTTGAGTCAGACCA
>15 dna:chromosome chromosome:NCBIM37:15:1:103494974:1 74469613 ID4223 U +
GACCAGTCGGTGTGCTGACCGGGTA
>15 dna:chromosome chromosome:NCBIM37:15:1:103494974:1 74469654 ID5598 U +
GGCCAAACCAGCAAGCATTGCCAGGGC
>15 dna:chromosome chromosome:NCBIM37:15:1:103494974:1 74469798 ID15802 U +
TACTTGTCTTACAGGCATCCCCAAGC
>15 dna:chromosome chromosome:NCBIM37:15:1:103494974:1 74469870 ID14343 U +
TACCTCTCAGACAGGGAAAAGATGATGCGC
>15 dna:chromosome chromosome:NCBIM37:15:1:103494974:1 74469870 ID14344 U +
TACCTCTCAGACAGGGAAAAGATGATGCGCT
>15 dna:chromosome chromosome:NCBIM37:15:1:103494974:1 74469883 ID5704 U +
GGGAAAAGATGATGCGCTCTCAGATGAAA
>15 dna:chromosome chromosome:NCBIM37:15:1:103494974:1 74469902 ID25716 U +
TCAGATGAAAGGTCCCATCTGGGCCATTAG
>15 dna:chromosome chromosome:NCBIM37:15:1:103494974:1 74469921 ID54114 U +
TGGGCCATTAGTGATTTGTAATAAGG
>15 dna:chromosome chromosome:NCBIM37:15:1:103494974:1 74469928 ID64234 U +
TTAGTGATTTGTAATAAGGACTCAAGGA
>15 dna:chromosome chromosome:NCBIM37:15:1:103494974:1 74470000 ID45642 U +
TGCCATGGAAAGATGATCAGCAGAAAG
>15 dna:chromosome chromosome:NCBIM37:15:1:103494974:1 74470013 ID41276 U +
TGATCAGCAGAAAGTGATAACCAGAGGT
>15 dna:chromosome chromosome:NCBIM37:15:1:103494974:1 74470064 ID24212 U +
TCAAACCTATTTGATTCTCTGTACCTGCC
>15 dna:chromosome chromosome:NCBIM37:15:1:103494974:1 74470073 ID68653 U +
TTTGATTCTCTGTACCTGCCATGTT
>15 dna:chromosome chromosome:NCBIM37:15:1:103494974:1 74470073 ID68654 U +
TTTGATTCTCTGTACCTGCCATGTTG
>15 dna:chromosome chromosome:NCBIM37:15:1:103494974:1 74470145 ID16657 U +
TAGAATGAAATTCGCTTGTGGTATTATC
>15 dna:chromosome chromosome:NCBIM37:15:1:103494974:1 74470145 ID16658 U +
TAGAATGAAATTCGCTTGTGGTATTATCT
>15 dna:chromosome chromosome:NCBIM37:15:1:103494974:1 74470145 ID16659 U +
TAGAATGAAATTCGCTTGTGGTATTATCTA
>15 dna:chromosome chromosome:NCBIM37:15:1:103494974:1 74470150 ID34552 U +
TGAAATTCGCTTGTGGTATTATCTAAT
>15 dna:chromosome chromosome:NCBIM37:15:1:103494974:1 74470150 ID34553 U +
TGAAATTCGCTTGTGGTATTATCTAATGGA
>15 dna:chromosome chromosome:NCBIM37:15:1:103494974:1 74470150 ID34554 U +
TGAAATTCGCTTGTGGTATTATCTAATGGAC
>15 dna:chromosome chromosome:NCBIM37:15:1:103494974:1 74470192 ID49176 U +
TGGAAATTTTGTTGAAAAAAAATGAGC
>15 dna:chromosome chromosome:NCBIM37:15:1:103494974:1 74470306 ID25551 U +
TCAGAAGGTCTTCTGCTGGC
>15 dna:chromosome chromosome:NCBIM37:15:1:103494974:1 74470306 ID25552 U +
TCAGAAGGTCTTCTGCTGGCTGCC
>15 dna:chromosome chromosome:NCBIM37:15:1:103494974:1 74470463 ID68966 U +
TTTTGGCTCATAGATTCAATTGTTTTATCC
>15 dna:chromosome chromosome:NCBIM37:15:1:103494974:1 74470463 ID68967 U +
TTTTGGCTCATAGATTCAATTGTTTTATCCC
>15 dna:chromosome chromosome:NCBIM37:15:1:103494974:1 74470463 ID68968 U +
TTTTGGCTCATAGATTCAATTGTTTTATCCCA
>15 dna:chromosome chromosome:NCBIM37:15:1:103494974:1 74470494 ID1538 U +
ATGGACAACCGACTCCATTGCTTAGCGTGG
>15 dna:chromosome chromosome:NCBIM37:15:1:103494974:1 74470495 ID50045 U +
TGGACAACCGACTCCATTGCTTAGC
>15 dna:chromosome chromosome:NCBIM37:15:1:103494974:1 74470495 ID50046 U +
TGGACAACCGACTCCATTGCTTAGCG
>15 dna:chromosome chromosome:NCBIM37:15:1:103494974:1 74470495 ID50047 U +
TGGACAACCGACTCCATTGCTTAGCGT
>15 dna:chromosome chromosome:NCBIM37:15:1:103494974:1 74470495 ID50048 U +
TGGACAACCGACTCCATTGCTTAGCGTG
>15 dna:chromosome chromosome:NCBIM37:15:1:103494974:1 74470495 ID50049 U +
TGGACAACCGACTCCATTGCTTAGCGTGG
>15 dna:chromosome chromosome:NCBIM37:15:1:103494974:1 74470495 ID50050 U +
TGGACAACCGACTCCATTGCTTAGCGTGGG
>15 dna:chromosome chromosome:NCBIM37:15:1:103494974:1 74470495 ID50051 U +
TGGACAACCGACTCCATTGCTTAGCGTGGGA
>15 dna:chromosome chromosome:NCBIM37:15:1:103494974:1 74470507 ID28039 U +
TCCATTGCTTAGCGTGGGAGATGGATGA
>15 dna:chromosome chromosome:NCBIM37:15:1:103494974:1 74470507 ID28040 U +
TCCATTGCTTAGCGTGGGAGATGGATGAA
>15 dna:chromosome chromosome:NCBIM37:15:1:103494974:1 74470528 ID50935 U +
TGGATGAAGCTACTTACTCCCTAATG
>15 dna:chromosome chromosome:NCBIM37:15:1:103494974:1 74470528 ID50936 U +
TGGATGAAGCTACTTACTCCCTAATGGC
>15 dna:chromosome chromosome:NCBIM37:15:1:103494974:1 74470528 ID50937 U +
TGGATGAAGCTACTTACTCCCTAATGGCC
>15 dna:chromosome chromosome:NCBIM37:15:1:103494974:1 74470528 ID50938 U +
TGGATGAAGCTACTTACTCCCTAATGGCCA
>15 dna:chromosome chromosome:NCBIM37:15:1:103494974:1 74470530 ID4644 U +
GATGAAGCTACTTACTCCCTAATGGCCA
>15 dna:chromosome chromosome:NCBIM37:15:1:103494974:1 74470538 ID15641 U +
TACTTACTCCCTAATGGCCAGGAAGCA
>15 dna:chromosome chromosome:NCBIM37:15:1:103494974:1 74470549 ID11398 U +
TAATGGCCAGGAAGCAGAACAATA
>15 dna:chromosome chromosome:NCBIM37:15:1:103494974:1 74470560 ID268 U +
AAGCAGAACAATAATATATTTTCCCAATA
>15 dna:chromosome chromosome:NCBIM37:15:1:103494974:1 74470562 ID4807 U +
GCAGAACAATAATATATTTTCCCAAT
>15 dna:chromosome chromosome:NCBIM37:15:1:103494974:1 74470571 ID10994 U +
TAATATATTTTCCCAATAAACTACTTTGAG
>15 dna:chromosome chromosome:NCBIM37:15:1:103494974:1 74470571 ID10995 U +
TAATATATTTTCCCAATAAACTACTTTGAGC
>15 dna:chromosome chromosome:NCBIM37:15:1:103494974:1 74470576 ID24044 U +
TATTTTCCCAATAAACTACTTTGAGCAAGA
>15 dna:chromosome chromosome:NCBIM37:15:1:103494974:1 74470581 ID28206 U +
TCCCAATAAACTACTTTGAGCAAGATTCC
>15 dna:chromosome chromosome:NCBIM37:15:1:103494974:1 74470587 ID7484 U +
TAAACTACTTTGAGCAAGATTCCCAC
>15 dna:chromosome chromosome:NCBIM37:15:1:103494974:1 74470587 ID7485 U +
TAAACTACTTTGAGCAAGATTCCCACCTC
>15 dna:chromosome chromosome:NCBIM37:15:1:103494974:1 74470587 ID7486 U +
TAAACTACTTTGAGCAAGATTCCCACCTCC
>15 dna:chromosome chromosome:NCBIM37:15:1:103494974:1 74470587 ID7487 U +
TAAACTACTTTGAGCAAGATTCCCACCTCCT
>15 dna:chromosome chromosome:NCBIM37:15:1:103494974:1 74470614 ID29248 U +
TCCTAAAATCCACCAATTTATGGCTCC
>15 dna:chromosome chromosome:NCBIM37:15:1:103494974:1 74470614 ID29249 U +
TCCTAAAATCCACCAATTTATGGCTCCAGC
>15 dna:chromosome chromosome:NCBIM37:15:1:103494974:1 74470617 ID7112 U +
TAAAATCCACCAATTTATGGCTCCAGC
>15 dna:chromosome chromosome:NCBIM37:15:1:103494974:1 74470617 ID7113 U +
TAAAATCCACCAATTTATGGCTCCAGCAAC
>15 dna:chromosome chromosome:NCBIM37:15:1:103494974:1 74470632 ID23118 U +
TATGGCTCCAGCAACAGATTAACCCATTGG
>15 dna:chromosome chromosome:NCBIM37:15:1:103494974:1 74470634 ID52420 U +
TGGCTCCAGCAACAGATTAACCCA
>15 dna:chromosome chromosome:NCBIM37:15:1:103494974:1 74470634 ID52421 U +
TGGCTCCAGCAACAGATTAACCCATTG
>15 dna:chromosome chromosome:NCBIM37:15:1:103494974:1 74470634 ID52422 U +
TGGCTCCAGCAACAGATTAACCCATTGG
>15 dna:chromosome chromosome:NCBIM37:15:1:103494974:1 74470634 ID52423 U +
TGGCTCCAGCAACAGATTAACCCATTGGT
>15 dna:chromosome chromosome:NCBIM37:15:1:103494974:1 74470651 ID8925 U +
TAACCCATTGGTGAGGTTCAAGTCCAGT
>15 dna:chromosome chromosome:NCBIM37:15:1:103494974:1 74470651 ID8926 U +
TAACCCATTGGTGAGGTTCAAGTCCAGTC
>15 dna:chromosome chromosome:NCBIM37:15:1:103494974:1 74470685 ID24724 U +
TCAATGACTGGATCCATCAGTTGG
>15 dna:chromosome chromosome:NCBIM37:15:1:103494974:1 74470685 ID24725 U +
TCAATGACTGGATCCATCAGTTGGGC
>15 dna:chromosome chromosome:NCBIM37:15:1:103494974:1 74470685 ID24726 U +
TCAATGACTGGATCCATCAGTTGGGCA
>15 dna:chromosome chromosome:NCBIM37:15:1:103494974:1 74470685 ID24727 U +
TCAATGACTGGATCCATCAGTTGGGCAC
>15 dna:chromosome chromosome:NCBIM37:15:1:103494974:1 74470685 ID24728 U +
TCAATGACTGGATCCATCAGTTGGGCACGA
>15 dna:chromosome chromosome:NCBIM37:15:1:103494974:1 74470685 ID24729 U +
TCAATGACTGGATCCATCAGTTGGGCACGAA
>15 dna:chromosome chromosome:NCBIM37:15:1:103494974:1 74470686 ID1823 U +
CAATGACTGGATCCATCAGTTGGGC
>15 dna:chromosome chromosome:NCBIM37:15:1:103494974:1 74470689 ID37736 U +
TGACTGGATCCATCAGTTGGGCAC
>15 dna:chromosome chromosome:NCBIM37:15:1:103494974:1 74470689 ID37737 U +
TGACTGGATCCATCAGTTGGGCACG
>15 dna:chromosome chromosome:NCBIM37:15:1:103494974:1 74470689 ID37738 U +
TGACTGGATCCATCAGTTGGGCACGA
>15 dna:chromosome chromosome:NCBIM37:15:1:103494974:1 74470689 ID37739 U +
TGACTGGATCCATCAGTTGGGCACGAAG
>15 dna:chromosome chromosome:NCBIM37:15:1:103494974:1 74470689 ID37740 U +
TGACTGGATCCATCAGTTGGGCACGAAGA
>15 dna:chromosome chromosome:NCBIM37:15:1:103494974:1 74470689 ID37741 U +
TGACTGGATCCATCAGTTGGGCACGAAGAC
>15 dna:chromosome chromosome:NCBIM37:15:1:103494974:1 74470746 ID64805 U +
TTCACATCCAAACCACACGGGGTCACCCTCA
>15 dna:chromosome chromosome:NCBIM37:15:1:103494974:1 74470752 ID26663 U +
TCCAAACCACACGGGGTCACCCTCATC
>15 dna:chromosome chromosome:NCBIM37:15:1:103494974:1 74470752 ID26664 U +
TCCAAACCACACGGGGTCACCCTCATCC
>15 dna:chromosome chromosome:NCBIM37:15:1:103494974:1 74470792 ID35414 U +
TGAAGGAAAAAAGCCCTATCCCAAGGCCTGA
>15 dna:chromosome chromosome:NCBIM37:15:1:103494974:1 74470810 ID28166 U +
TCCCAAGGCCTGAGCTGTGTAAAACTTTGT
>15 dna:chromosome chromosome:NCBIM37:15:1:103494974:1 74470820 ID39564 U +
TGAGCTGTGTAAAACTTTGTGGGGCA
>15 dna:chromosome chromosome:NCBIM37:15:1:103494974:1 74470829 ID6785 U +
TAAAACTTTGTGGGGCATTTGATATT
>15 dna:chromosome chromosome:NCBIM37:15:1:103494974:1 74470829 ID6786 U +
TAAAACTTTGTGGGGCATTTGATATTGTT
>15 dna:chromosome chromosome:NCBIM37:15:1:103494974:1 74470899 ID48662 U +
TGCTTTTCCAGACGCTTTATATTGTATTGT
>15 dna:chromosome chromosome:NCBIM37:15:1:103494974:1 74470918 ID23778 U +
TATTGTATTGTTCTATGTTTTGTT
>15 dna:chromosome chromosome:NCBIM37:15:1:103494974:1 74470918 ID23779 U +
TATTGTATTGTTCTATGTTTTGTTGACTTG
>15 dna:chromosome chromosome:NCBIM37:15:1:103494974:1 74470921 ID57953 U +
TGTATTGTTCTATGTTTTGTTGACTTGC
>15 dna:chromosome chromosome:NCBIM37:15:1:103494974:1 74470926 ID60804 U +
TGTTCTATGTTTTGTTGACTTGCGTTTGC
>15 dna:chromosome chromosome:NCBIM37:15:1:103494974:1 74470928 ID65913 U +
TTCTATGTTTTGTTGACTTGCGTTTG
>15 dna:chromosome chromosome:NCBIM37:15:1:103494974:1 74470928 ID65914 U +
TTCTATGTTTTGTTGACTTGCGTTTGCCTC
>15 dna:chromosome chromosome:NCBIM37:15:1:103494974:1 74470931 ID23321 U +
TATGTTTTGTTGACTTGCGTTTGCCT
>15 dna:chromosome chromosome:NCBIM37:15:1:103494974:1 74470931 ID23322 U +
TATGTTTTGTTGACTTGCGTTTGCCTC
>15 dna:chromosome chromosome:NCBIM37:15:1:103494974:1 74470931 ID23323 U +
TATGTTTTGTTGACTTGCGTTTGCCTCC
>15 dna:chromosome chromosome:NCBIM37:15:1:103494974:1 74470931 ID23324 U +
TATGTTTTGTTGACTTGCGTTTGCCTCCA
>15 dna:chromosome chromosome:NCBIM37:15:1:103494974:1 74470931 ID23325 U +
TATGTTTTGTTGACTTGCGTTTGCCTCCAT
>15 dna:chromosome chromosome:NCBIM37:15:1:103494974:1 74470933 ID61326 U +
TGTTTTGTTGACTTGCGTTTGCCTCC
>15 dna:chromosome chromosome:NCBIM37:15:1:103494974:1 74470933 ID61327 U +
TGTTTTGTTGACTTGCGTTTGCCTCCA
>15 dna:chromosome chromosome:NCBIM37:15:1:103494974:1 74470933 ID61328 U +
TGTTTTGTTGACTTGCGTTTGCCTCCATT
>15 dna:chromosome chromosome:NCBIM37:15:1:103494974:1 74470933 ID61329 U +
TGTTTTGTTGACTTGCGTTTGCCTCCATTA
>15 dna:chromosome chromosome:NCBIM37:15:1:103494974:1 74470936 ID68798 U +
TTTGTTGACTTGCGTTTGCCTCCATTACC
>15 dna:chromosome chromosome:NCBIM37:15:1:103494974:1 74470941 ID37895 U +
TGACTTGCGTTTGCCTCCATTACCTTTGG
>15 dna:chromosome chromosome:NCBIM37:15:1:103494974:1 74471024 ID54108 U +
TGGGCCAGTACTGGAAGATAGCTCCCATGC
>15 dna:chromosome chromosome:NCBIM37:15:1:103494974:1 74471112 ID51985 U +
TGGCCACTGTTACCTTAACCCTCAGGCTTC
>15 dna:chromosome chromosome:NCBIM37:15:1:103494974:1 74471160 ID20923 U +
TAGTCTGCACAAAATAATTGAGAGCACAGGC
>15 dna:chromosome chromosome:NCBIM37:15:1:103494974:1 74471196 ID58152 U +
TGTCACCCATCGCATGGGAAAGGAGA
>15 dna:chromosome chromosome:NCBIM37:15:1:103494974:1 74471210 ID52779 U +
TGGGAAAGGAGAGAGGCAAAGCCC
>15 dna:chromosome chromosome:NCBIM37:15:1:103494974:1 74471289 ID16691 U +
TAGAATGGATGCAGGCCT
>15 dna:chromosome chromosome:NCBIM37:15:1:103494974:1 74471289 ID16692 U +
TAGAATGGATGCAGGCCTC
>15 dna:chromosome chromosome:NCBIM37:15:1:103494974:1 74471289 ID16693 U +
TAGAATGGATGCAGGCCTCACCC
>15 dna:chromosome chromosome:NCBIM37:15:1:103494974:1 74471289 ID16694 U +
TAGAATGGATGCAGGCCTCACCCG
>15 dna:chromosome chromosome:NCBIM37:15:1:103494974:1 74471289 ID16695 U +
TAGAATGGATGCAGGCCTCACCCGG
>15 dna:chromosome chromosome:NCBIM37:15:1:103494974:1 74471289 ID16696 U +
TAGAATGGATGCAGGCCTCACCCGGG
>15 dna:chromosome chromosome:NCBIM37:15:1:103494974:1 74471289 ID16697 U +
TAGAATGGATGCAGGCCTCACCCGGGCC
>15 dna:chromosome chromosome:NCBIM37:15:1:103494974:1 74471337 ID67161 U +
TTGGAGCACGTATAGACATTTGCTGGGTGG
>15 dna:chromosome chromosome:NCBIM37:15:1:103494974:1 74471338 ID50547 U +
TGGAGCACGTATAGACATTTGCTG
>15 dna:chromosome chromosome:NCBIM37:15:1:103494974:1 74471338 ID50548 U +
TGGAGCACGTATAGACATTTGCTGG
>15 dna:chromosome chromosome:NCBIM37:15:1:103494974:1 74471340 ID4446 U +
GAGCACGTATAGACATTTGCTGG
>15 dna:chromosome chromosome:NCBIM37:15:1:103494974:1 74471349 ID16913 U +
TAGACATTTGCTGGGTGGCTGG
>15 dna:chromosome chromosome:NCBIM37:15:1:103494974:1 74471349 ID16914 U +
TAGACATTTGCTGGGTGGCTGGGAG
>15 dna:chromosome chromosome:NCBIM37:15:1:103494974:1 74471349 ID16915 U +
TAGACATTTGCTGGGTGGCTGGGAGGA
>15 dna:chromosome chromosome:NCBIM37:15:1:103494974:1 74471416 ID51385 U +
TGGCAAGACGGATGTGGCAAGCTGG
>15 dna:chromosome chromosome:NCBIM37:15:1:103494974:1 74471416 ID51386 U +
TGGCAAGACGGATGTGGCAAGCTGGAG
>15 dna:chromosome chromosome:NCBIM37:15:1:103494974:1 74471527 ID42797 U +
TGCAAAGTTGTTTGAAAGTGCAAGG
>15 dna:chromosome chromosome:NCBIM37:15:1:103494974:1 74471527 ID42798 U +
TGCAAAGTTGTTTGAAAGTGCAAGGT
>15 dna:chromosome chromosome:NCBIM37:15:1:103494974:1 74471527 ID42799 U +
TGCAAAGTTGTTTGAAAGTGCAAGGTG
>15 dna:chromosome chromosome:NCBIM37:15:1:103494974:1 74471527 ID42800 U +
TGCAAAGTTGTTTGAAAGTGCAAGGTGT
>15 dna:chromosome chromosome:NCBIM37:15:1:103494974:1 74471527 ID42801 U +
TGCAAAGTTGTTTGAAAGTGCAAGGTGTC
>15 dna:chromosome chromosome:NCBIM37:15:1:103494974:1 74471527 ID42802 U +
TGCAAAGTTGTTTGAAAGTGCAAGGTGTCT
>15 dna:chromosome chromosome:NCBIM37:15:1:103494974:1 74471527 ID42803 U +
TGCAAAGTTGTTTGAAAGTGCAAGGTGTCTT
>15 dna:chromosome chromosome:NCBIM37:15:1:103494974:1 74471527 ID42804 U +
TGCAAAGTTGTTTGAAAGTGCAAGGTGTCTTA
>15 dna:chromosome chromosome:NCBIM37:15:1:103494974:1 74471535 ID61189 U +
TGTTTGAAAGTGCAAGGTGTCTTATGGGA
>15 dna:chromosome chromosome:NCBIM37:15:1:103494974:1 74471539 ID34235 U +
TGAAAGTGCAAGGTGTCTTATGGGATT
>15 dna:chromosome chromosome:NCBIM37:15:1:103494974:1 74471539 ID34236 U +
TGAAAGTGCAAGGTGTCTTATGGGATTTG
>15 dna:chromosome chromosome:NCBIM37:15:1:103494974:1 74471539 ID34237 U +
TGAAAGTGCAAGGTGTCTTATGGGATTTGA
>15 dna:chromosome chromosome:NCBIM37:15:1:103494974:1 74471545 ID43220 U +
TGCAAGGTGTCTTATGGGATTTGA
>15 dna:chromosome chromosome:NCBIM37:15:1:103494974:1 74471545 ID43221 U +
TGCAAGGTGTCTTATGGGATTTGAAGT
>15 dna:chromosome chromosome:NCBIM37:15:1:103494974:1 74471545 ID43222 U +
TGCAAGGTGTCTTATGGGATTTGAAGTGT
>15 dna:chromosome chromosome:NCBIM37:15:1:103494974:1 74471545 ID43223 U +
TGCAAGGTGTCTTATGGGATTTGAAGTGTGA
>15 dna:chromosome chromosome:NCBIM37:15:1:103494974:1 74471559 ID53963 U +
TGGGATTTGAAGTGTGAGAAGTGGAG
>15 dna:chromosome chromosome:NCBIM37:15:1:103494974:1 74471607 ID64629 U +
TTCAAGAGGAAAGGCCCATTGAGGAA
>15 dna:chromosome chromosome:NCBIM37:15:1:103494974:1 74471608 ID24574 U +
TCAAGAGGAAAGGCCCATTGAGGAAG
>15 dna:chromosome chromosome:NCBIM37:15:1:103494974:1 74471609 ID1780 U +
CAAGAGGAAAGGCCCATTGAGGAA
>15 dna:chromosome chromosome:NCBIM37:15:1:103494974:1 74471658 ID65608 U +
TTCCTTCCACCCAATTGAGCTGTCACTC
>15 dna:chromosome chromosome:NCBIM37:15:1:103494974:1 74471684 ID25787 U +
TCAGCAGGGACCAGTCAATGTCCAGTAGCC
>15 dna:chromosome chromosome:NCBIM37:15:1:103494974:1 74471803 ID38617 U +
TGAGAGACTCCCATGATTGCCCC
>15 dna:chromosome chromosome:NCBIM37:15:1:103494974:1 74471803 ID38618 U +
TGAGAGACTCCCATGATTGCCCCC
>15 dna:chromosome chromosome:NCBIM37:15:1:103494974:1 74471816 ID42313 U +
TGATTGCCCCCTTAGTTGCCCCAAGAGA
>15 dna:chromosome chromosome:NCBIM37:15:1:103494974:1 74471901 ID32231 U +
TCTGAGAAGTTCTTGTGGTGGTCTG
>15 dna:chromosome chromosome:NCBIM37:15:1:103494974:1 74471903 ID38285 U +
TGAGAAGTTCTTGTGGTGGTCTGAAG
>15 dna:chromosome chromosome:NCBIM37:15:1:103494974:1 74472011 ID10297 U +
TAAGGCTGGACCTGTGGAAACTG
>15 dna:chromosome chromosome:NCBIM37:15:1:103494974:1 74472011 ID10298 U +
TAAGGCTGGACCTGTGGAAACTGC
>15 dna:chromosome chromosome:NCBIM37:15:1:103494974:1 74472011 ID10299 U +
TAAGGCTGGACCTGTGGAAACTGCA
>15 dna:chromosome chromosome:NCBIM37:15:1:103494974:1 74472023 ID59820 U +
TGTGGAAACTGCACACCTCCACAAGTGT
>15 dna:chromosome chromosome:NCBIM37:15:1:103494974:1 74472061 ID58179 U +
TGTCACTGAACCTACAAGTCCTCTTC
>15 dna:chromosome chromosome:NCBIM37:15:1:103494974:1 74472061 ID58180 U +
TGTCACTGAACCTACAAGTCCTCTTCCTC
>15 dna:chromosome chromosome:NCBIM37:15:1:103494974:1 74472061 ID58181 U +
TGTCACTGAACCTACAAGTCCTCTTCCTCC
>15 dna:chromosome chromosome:NCBIM37:15:1:103494974:1 74472067 ID34798 U +
TGAACCTACAAGTCCTCTTCCTCCTCGTA
>15 dna:chromosome chromosome:NCBIM37:15:1:103494974:1 74472067 ID34799 U +
TGAACCTACAAGTCCTCTTCCTCCTCGTACC
>15 dna:chromosome chromosome:NCBIM37:15:1:103494974:1 74472246 ID6178 U +
GTGGTGTGCACACTGTCTGTCATTGTC
>15 dna:chromosome chromosome:NCBIM37:15:1:103494974:1 74472246 ID6179 U +
GTGGTGTGCACACTGTCTGTCATTGTCA
>15 dna:chromosome chromosome:NCBIM37:15:1:103494974:1 74472246 ID6180 U +
GTGGTGTGCACACTGTCTGTCATTGTCAGA
>15 dna:chromosome chromosome:NCBIM37:15:1:103494974:1 74472263 ID58418 U +
TGTCATTGTCAGAGTTTTTCACAGAAA
>15 dna:chromosome chromosome:NCBIM37:15:1:103494974:1 74472280 ID64786 U +
TTCACAGAAAGGGAACCTTCAGGGACCAGG
>15 dna:chromosome chromosome:NCBIM37:15:1:103494974:1 74472281 ID24965 U +
TCACAGAAAGGGAACCTTCAGGGAC
>15 dna:chromosome chromosome:NCBIM37:15:1:103494974:1 74472281 ID24966 U +
TCACAGAAAGGGAACCTTCAGGGACCAGG
>15 dna:chromosome chromosome:NCBIM37:15:1:103494974:1 74472281 ID24967 U +
TCACAGAAAGGGAACCTTCAGGGACCAGGC
>15 dna:chromosome chromosome:NCBIM37:15:1:103494974:1 74472325 ID29835 U +
TCCTCTGATTTGGTTGACTCTGTTATGG
>15 dna:chromosome chromosome:NCBIM37:15:1:103494974:1 74472325 ID29836 U +
TCCTCTGATTTGGTTGACTCTGTTATGGA
>15 dna:chromosome chromosome:NCBIM37:15:1:103494974:1 74472328 ID32405 U +
TCTGATTTGGTTGACTCTGTTATGG
>15 dna:chromosome chromosome:NCBIM37:15:1:103494974:1 74472328 ID32406 U +
TCTGATTTGGTTGACTCTGTTATGGAGAT
>15 dna:chromosome chromosome:NCBIM37:15:1:103494974:1 74472328 ID32407 U +
TCTGATTTGGTTGACTCTGTTATGGAGATG
>15 dna:chromosome chromosome:NCBIM37:15:1:103494974:1 74472328 ID32408 U +
TCTGATTTGGTTGACTCTGTTATGGAGATGGT
>15 dna:chromosome chromosome:NCBIM37:15:1:103494974:1 74472330 ID42474 U +
TGATTTGGTTGACTCTGTTATGGAGA
>15 dna:chromosome chromosome:NCBIM37:15:1:103494974:1 74472330 ID42475 U +
TGATTTGGTTGACTCTGTTATGGAGAT
>15 dna:chromosome chromosome:NCBIM37:15:1:103494974:1 74472330 ID42476 U +
TGATTTGGTTGACTCTGTTATGGAGATGG
>15 dna:chromosome chromosome:NCBIM37:15:1:103494974:1 74472330 ID42477 U +
TGATTTGGTTGACTCTGTTATGGAGATGGT
>15 dna:chromosome chromosome:NCBIM37:15:1:103494974:1 74472335 ID56629 U +
TGGTTGACTCTGTTATGGAGATGGT
>15 dna:chromosome chromosome:NCBIM37:15:1:103494974:1 74472367 ID68915 U +
TTTTCACGATGCAATGGTAATGAGCCGGA
>15 dna:chromosome chromosome:NCBIM37:15:1:103494974:1 74472370 ID25254 U +
TCACGATGCAATGGTAATGAGCCGGAGA
>15 dna:chromosome chromosome:NCBIM37:15:1:103494974:1 74472376 ID43431 U +
TGCAATGGTAATGAGCCGGAGATAGTC
>15 dna:chromosome chromosome:NCBIM37:15:1:103494974:1 74472381 ID55140 U +
TGGTAATGAGCCGGAGATAGTCTGG
>15 dna:chromosome chromosome:NCBIM37:15:1:103494974:1 74472381 ID55141 U +
TGGTAATGAGCCGGAGATAGTCTGGAG
>15 dna:chromosome chromosome:NCBIM37:15:1:103494974:1 74472381 ID55142 U +
TGGTAATGAGCCGGAGATAGTCTGGAGT
>15 dna:chromosome chromosome:NCBIM37:15:1:103494974:1 74472381 ID55143 U +
TGGTAATGAGCCGGAGATAGTCTGGAGTGT
>15 dna:chromosome chromosome:NCBIM37:15:1:103494974:1 74472472 ID49687 U +
TGGAAGTGTATGGTCAGCAATATCTGGC
>15 dna:chromosome chromosome:NCBIM37:15:1:103494974:1 74472472 ID49688 U +
TGGAAGTGTATGGTCAGCAATATCTGGCTG
>15 dna:chromosome chromosome:NCBIM37:15:1:103494974:1 74472472 ID49689 U +
TGGAAGTGTATGGTCAGCAATATCTGGCTGA
>15 dna:chromosome chromosome:NCBIM37:15:1:103494974:1 74472472 ID49690 U +
TGGAAGTGTATGGTCAGCAATATCTGGCTGAT
>15 dna:chromosome chromosome:NCBIM37:15:1:103494974:1 74472482 ID55601 U +
TGGTCAGCAATATCTGGCTGATAGTCCAAC
>15 dna:chromosome chromosome:NCBIM37:15:1:103494974:1 74472482 ID55602 U +
TGGTCAGCAATATCTGGCTGATAGTCCAACA
>15 dna:chromosome chromosome:NCBIM37:15:1:103494974:1 74472503 ID20840 U +
TAGTCCAACAAGCAAGCAGCATCTGGGA
>15 dna:chromosome chromosome:NCBIM37:15:1:103494974:1 74472568 ID49564 U +
TGGAAGGACCCCTGAGCTACTTTTCCTG
>15 dna:chromosome chromosome:NCBIM37:15:1:103494974:1 74472568 ID49565 U +
TGGAAGGACCCCTGAGCTACTTTTCCTGC
>15 dna:chromosome chromosome:NCBIM37:15:1:103494974:1 74472568 ID49566 U +
TGGAAGGACCCCTGAGCTACTTTTCCTGCA
>15 dna:chromosome chromosome:NCBIM37:15:1:103494974:1 74472580 ID39483 U +
TGAGCTACTTTTCCTGCATAGTGCTT
>15 dna:chromosome chromosome:NCBIM37:15:1:103494974:1 74472580 ID39484 U +
TGAGCTACTTTTCCTGCATAGTGCTTA
>15 dna:chromosome chromosome:NCBIM37:15:1:103494974:1 74472591 ID30013 U +
TCCTGCATAGTGCTTACTGCATGAGG
>15 dna:chromosome chromosome:NCBIM37:15:1:103494974:1 74472594 ID44292 U +
TGCATAGTGCTTACTGCATGAGGCTGTGA
>15 dna:chromosome chromosome:NCBIM37:15:1:103494974:1 74472612 ID39823 U +
TGAGGCTGTGATGAAGGTTGATAAGTGC
>15 dna:chromosome chromosome:NCBIM37:15:1:103494974:1 74472613 ID4511 U +
GAGGCTGTGATGAAGGTTGATAAGTGC
>15 dna:chromosome chromosome:NCBIM37:15:1:103494974:1 74472613 ID4512 U +
GAGGCTGTGATGAAGGTTGATAAGTGCTT
>15 dna:chromosome chromosome:NCBIM37:15:1:103494974:1 74472613 ID4513 U +
GAGGCTGTGATGAAGGTTGATAAGTGCTTG
>15 dna:chromosome chromosome:NCBIM37:15:1:103494974:1 74472615 ID5690 U +
GGCTGTGATGAAGGTTGATAAGTGCTT
>15 dna:chromosome chromosome:NCBIM37:15:1:103494974:1 74472616 ID5229 U +
GCTGTGATGAAGGTTGATAAGTGCTTGGTC
>15 dna:chromosome chromosome:NCBIM37:15:1:103494974:1 74472618 ID59360 U +
TGTGATGAAGGTTGATAAGTGCT
>15 dna:chromosome chromosome:NCBIM37:15:1:103494974:1 74472618 ID59361 U +
TGTGATGAAGGTTGATAAGTGCTTGG
>15 dna:chromosome chromosome:NCBIM37:15:1:103494974:1 74472618 ID59362 U +
TGTGATGAAGGTTGATAAGTGCTTGGTC
>15 dna:chromosome chromosome:NCBIM37:15:1:103494974:1 74472619 ID6107 U +
GTGATGAAGGTTGATAAGTGCTTG
>15 dna:chromosome chromosome:NCBIM37:15:1:103494974:1 74472619 ID6108 U +
GTGATGAAGGTTGATAAGTGCTTGGTC
>15 dna:chromosome chromosome:NCBIM37:15:1:103494974:1 74472619 ID6109 U +
GTGATGAAGGTTGATAAGTGCTTGGTCA
>15 dna:chromosome chromosome:NCBIM37:15:1:103494974:1 74472619 ID6110 U +
GTGATGAAGGTTGATAAGTGCTTGGTCAGG
>15 dna:chromosome chromosome:NCBIM37:15:1:103494974:1 74472623 ID35523 U +
TGAAGGTTGATAAGTGCTTGGTCAGGCT
>15 dna:chromosome chromosome:NCBIM37:15:1:103494974:1 74472623 ID35524 U +
TGAAGGTTGATAAGTGCTTGGTCAGGCTT
>15 dna:chromosome chromosome:NCBIM37:15:1:103494974:1 74472623 ID35525 U +
TGAAGGTTGATAAGTGCTTGGTCAGGCTTG
>15 dna:chromosome chromosome:NCBIM37:15:1:103494974:1 74472665 ID2708 U +
CCAGTCCCCAAAAGACTGCATCATAGGTGTC
>15 dna:chromosome chromosome:NCBIM37:15:1:103494974:1 74472676 ID245 U +
AAGACTGCATCATAGGTGTCATGTTGATGG
>15 dna:chromosome chromosome:NCBIM37:15:1:103494974:1 74472678 ID4292 U +
GACTGCATCATAGGTGTCATGTTGATGG
>15 dna:chromosome chromosome:NCBIM37:15:1:103494974:1 74472681 ID44355 U +
TGCATCATAGGTGTCATGTTGATGG
>15 dna:chromosome chromosome:NCBIM37:15:1:103494974:1 74472681 ID44356 U +
TGCATCATAGGTGTCATGTTGATGGGA
>15 dna:chromosome chromosome:NCBIM37:15:1:103494974:1 74472681 ID44357 U +
TGCATCATAGGTGTCATGTTGATGGGAG
>15 dna:chromosome chromosome:NCBIM37:15:1:103494974:1 74472681 ID44359 U +
TGCATCATAGGTGTCATGTTGATGGGAGG
>15 dna:chromosome chromosome:NCBIM37:15:1:103494974:1 74472681 ID44360 U +
TGCATCATAGGTGTCATGTTGATGGGAGGC
>15 dna:chromosome chromosome:NCBIM37:15:1:103494974:1 74472685 ID26181 U +
TCATAGGTGTCATGTTGATGGGAGGC
>15 dna:chromosome chromosome:NCBIM37:15:1:103494974:1 74472685 ID26182 U +
TCATAGGTGTCATGTTGATGGGAGGCA
>15 dna:chromosome chromosome:NCBIM37:15:1:103494974:1 74472688 ID20291 U +
TAGGTGTCATGTTGATGGGAGGC
>15 dna:chromosome chromosome:NCBIM37:15:1:103494974:1 74472688 ID20292 U +
TAGGTGTCATGTTGATGGGAGGCA
>15 dna:chromosome chromosome:NCBIM37:15:1:103494974:1 74472688 ID20293 U +
TAGGTGTCATGTTGATGGGAGGCAT
>15 dna:chromosome chromosome:NCBIM37:15:1:103494974:1 74472688 ID20294 U +
TAGGTGTCATGTTGATGGGAGGCATT
>15 dna:chromosome chromosome:NCBIM37:15:1:103494974:1 74472688 ID20295 U +
TAGGTGTCATGTTGATGGGAGGCATTA
>15 dna:chromosome chromosome:NCBIM37:15:1:103494974:1 74472688 ID20296 U +
TAGGTGTCATGTTGATGGGAGGCATTAC
>15 dna:chromosome chromosome:NCBIM37:15:1:103494974:1 74472688 ID20297 U +
TAGGTGTCATGTTGATGGGAGGCATTACA
>15 dna:chromosome chromosome:NCBIM37:15:1:103494974:1 74472692 ID58405 U +
TGTCATGTTGATGGGAGGCATTACATA
>15 dna:chromosome chromosome:NCBIM37:15:1:103494974:1 74472700 ID41861 U +
TGATGGGAGGCATTACATAATGCAGG
>15 dna:chromosome chromosome:NCBIM37:15:1:103494974:1 74472712 ID63924 U +
TTACATAATGCAGGGTGGATAGTGAC
>15 dna:chromosome chromosome:NCBIM37:15:1:103494974:1 74472778 ID52669 U +
TGGCTTGGGGCCTGGGGAGAGAGGGTGTT
>15 dna:chromosome chromosome:NCBIM37:15:1:103494974:1 74472827 ID17115 U +
TAGAGAATGGGACAGAGGCCTGGGA
>15 dna:chromosome chromosome:NCBIM37:15:1:103494974:1 74472847 ID53352 U +
TGGGAGAGTAGATCTATGTCCAAGGAAGA
>15 dna:chromosome chromosome:NCBIM37:15:1:103494974:1 74472863 ID58442 U +
TGTCCAAGGAAGAGCCAGGAGTGCTGG
>15 dna:chromosome chromosome:NCBIM37:15:1:103494974:1 74472865 ID26959 U +
TCCAAGGAAGAGCCAGGAGTGCTG
>15 dna:chromosome chromosome:NCBIM37:15:1:103494974:1 74472912 ID2665 U +
CCACTCTGTACATGGTGTCTACCCTGT
>15 dna:chromosome chromosome:NCBIM37:15:1:103494974:1 74472912 ID2666 U +
CCACTCTGTACATGGTGTCTACCCTGTC
>15 dna:chromosome chromosome:NCBIM37:15:1:103494974:1 74472912 ID2667 U +
CCACTCTGTACATGGTGTCTACCCTGTCT
>15 dna:chromosome chromosome:NCBIM37:15:1:103494974:1 74472916 ID32615 U +
TCTGTACATGGTGTCTACCCTGTCTG
>15 dna:chromosome chromosome:NCBIM37:15:1:103494974:1 74472918 ID57553 U +
TGTACATGGTGTCTACCCTGTCTGCC
>15 dna:chromosome chromosome:NCBIM37:15:1:103494974:1 74472918 ID57554 U +
TGTACATGGTGTCTACCCTGTCTGCCT
>15 dna:chromosome chromosome:NCBIM37:15:1:103494974:1 74472918 ID57555 U +
TGTACATGGTGTCTACCCTGTCTGCCTC
>15 dna:chromosome chromosome:NCBIM37:15:1:103494974:1 74472920 ID13410 U +
TACATGGTGTCTACCCTGTCTGCCTC
>15 dna:chromosome chromosome:NCBIM37:15:1:103494974:1 74472920 ID13411 U +
TACATGGTGTCTACCCTGTCTGCCTCTGTCC
>15 dna:chromosome chromosome:NCBIM37:15:1:103494974:1 74472952 ID32184 U +
TCTGACATGCAGCATAAGTAGAGGCTGA
>15 dna:chromosome chromosome:NCBIM37:15:1:103494974:1 74472984 ID54019 U +
TGGGCACTAGGTTGGAAGAGTACAGTGGAC
>15 dna:chromosome chromosome:NCBIM37:15:1:103494974:1 74472991 ID20421 U +
TAGGTTGGAAGAGTACAGTGGACAAC
>15 dna:chromosome chromosome:NCBIM37:15:1:103494974:1 74472991 ID20422 U +
TAGGTTGGAAGAGTACAGTGGACAACGGG
>15 dna:chromosome chromosome:NCBIM37:15:1:103494974:1 74473028 ID44277 U +
TGCATAGCCCTTGTCATATTGTGCCTTG
>15 dna:chromosome chromosome:NCBIM37:15:1:103494974:1 74473028 ID44278 U +
TGCATAGCCCTTGTCATATTGTGCCTTGA
>15 dna:chromosome chromosome:NCBIM37:15:1:103494974:1 74473032 ID18372 U +
TAGCCCTTGTCATATTGTGCCTTGAGGGA
>15 dna:chromosome chromosome:NCBIM37:15:1:103494974:1 74473032 ID18373 U +
TAGCCCTTGTCATATTGTGCCTTGAGGGAC
>15 dna:chromosome chromosome:NCBIM37:15:1:103494974:1 74473039 ID58356 U +
TGTCATATTGTGCCTTGAGGGACGCAG
>15 dna:chromosome chromosome:NCBIM37:15:1:103494974:1 74473039 ID58357 U +
TGTCATATTGTGCCTTGAGGGACGCAGAGT
>15 dna:chromosome chromosome:NCBIM37:15:1:103494974:1 74473049 ID46541 U +
TGCCTTGAGGGACGCAGAGTTATGATAAAGG
>15 dna:chromosome chromosome:NCBIM37:15:1:103494974:1 74473071 ID40656 U +
TGATAAAGGCTGTGTTGCACACGGT
>15 dna:chromosome chromosome:NCBIM37:15:1:103494974:1 74473071 ID40657 U +
TGATAAAGGCTGTGTTGCACACGGTGGA
>15 dna:chromosome chromosome:NCBIM37:15:1:103494974:1 74473071 ID40658 U +
TGATAAAGGCTGTGTTGCACACGGTGGAT
>15 dna:chromosome chromosome:NCBIM37:15:1:103494974:1 74473183 ID9664 U +
TAAGACTTCTTCCAGCACAGAATGCCT
>15 dna:chromosome chromosome:NCBIM37:15:1:103494974:1 74473183 ID9665 U +
TAAGACTTCTTCCAGCACAGAATGCCTT
>15 dna:chromosome chromosome:NCBIM37:15:1:103494974:1 74473183 ID9666 U +
TAAGACTTCTTCCAGCACAGAATGCCTTCC
>15 dna:chromosome chromosome:NCBIM37:15:1:103494974:1 74473183 ID9667 U +
TAAGACTTCTTCCAGCACAGAATGCCTTCCC
>15 dna:chromosome chromosome:NCBIM37:15:1:103494974:1 74473186 ID4307 U +
GACTTCTTCCAGCACAGAATGCCTTCCC
>15 dna:chromosome chromosome:NCBIM37:15:1:103494974:1 74473192 ID65263 U +
TTCCAGCACAGAATGCCTTCCCATGGCCCA
>15 dna:chromosome chromosome:NCBIM37:15:1:103494974:1 74473193 ID27605 U +
TCCAGCACAGAATGCCTTCCCATGGCC
>15 dna:chromosome chromosome:NCBIM37:15:1:103494974:1 74473243 ID32297 U +
TCTGAGGTGCTGAGACCCTACTTGTCCC
>15 dna:chromosome chromosome:NCBIM37:15:1:103494974:1 74473243 ID32298 U +
TCTGAGGTGCTGAGACCCTACTTGTCCCC
>15 dna:chromosome chromosome:NCBIM37:15:1:103494974:1 74473245 ID39972 U +
TGAGGTGCTGAGACCCTACTTGTC
>15 dna:chromosome chromosome:NCBIM37:15:1:103494974:1 74473245 ID39973 U +
TGAGGTGCTGAGACCCTACTTGTCC
>15 dna:chromosome chromosome:NCBIM37:15:1:103494974:1 74473245 ID39974 U +
TGAGGTGCTGAGACCCTACTTGTCCC
>15 dna:chromosome chromosome:NCBIM37:15:1:103494974:1 74473245 ID39975 U +
TGAGGTGCTGAGACCCTACTTGTCCCC
>15 dna:chromosome chromosome:NCBIM37:15:1:103494974:1 74473245 ID39978 U +
TGAGGTGCTGAGACCCTACTTGTCCCCCAAT
>15 dna:chromosome chromosome:NCBIM37:15:1:103494974:1 74473277 ID58703 U +
TGTCTTCAGTCTAGACTTCATCCTCCAAG
>15 dna:chromosome chromosome:NCBIM37:15:1:103494974:1 74473321 ID10185 U +
TAAGGAAAATGGAATTCGTAGCAGGTTAGC
>15 dna:chromosome chromosome:NCBIM37:15:1:103494974:1 74473322 ID285 U +
AAGGAAAATGGAATTCGTAGCAGGTTAGC
>15 dna:chromosome chromosome:NCBIM37:15:1:103494974:1 74473324 ID5294 U +
GGAAAATGGAATTCGTAGCAGGTTA
>15 dna:chromosome chromosome:NCBIM37:15:1:103494974:1 74473330 ID49971 U +
TGGAATTCGTAGCAGGTTAGCCCACTG
>15 dna:chromosome chromosome:NCBIM37:15:1:103494974:1 74473330 ID49972 U +
TGGAATTCGTAGCAGGTTAGCCCACTGCC
>15 dna:chromosome chromosome:NCBIM37:15:1:103494974:1 74473330 ID49973 U +
TGGAATTCGTAGCAGGTTAGCCCACTGCCA
>15 dna:chromosome chromosome:NCBIM37:15:1:103494974:1 74473330 ID49974 U +
TGGAATTCGTAGCAGGTTAGCCCACTGCCAC
>15 dna:chromosome chromosome:NCBIM37:15:1:103494974:1 74473347 ID18350 U +
TAGCCCACTGCCACACCCATACACCAAACTC
>15 dna:chromosome chromosome:NCBIM37:15:1:103494974:1 74473355 ID45113 U +
TGCCACACCCATACACCAAACTCTTCCC
>15 dna:chromosome chromosome:NCBIM37:15:1:103494974:1 74473366 ID12679 U +
TACACCAAACTCTTCCCTTCTCAAAGGCC
>15 dna:chromosome chromosome:NCBIM37:15:1:103494974:1 74473366 ID12680 U +
TACACCAAACTCTTCCCTTCTCAAAGGCCC
>15 dna:chromosome chromosome:NCBIM37:15:1:103494974:1 74473366 ID12681 U +
TACACCAAACTCTTCCCTTCTCAAAGGCCCT
>15 dna:chromosome chromosome:NCBIM37:15:1:103494974:1 74473400 ID15147 U +
TACTCACAGGGATTCAGTGTTCTTAACAGG
>15 dna:chromosome chromosome:NCBIM37:15:1:103494974:1 74473473 ID46376 U +
TGCCTGCTGAAGGATTAATCTTGTGTG
>15 dna:chromosome chromosome:NCBIM37:15:1:103494974:1 74473473 ID46377 U +
TGCCTGCTGAAGGATTAATCTTGTGTGC
>15 dna:chromosome chromosome:NCBIM37:15:1:103494974:1 74473473 ID46378 U +
TGCCTGCTGAAGGATTAATCTTGTGTGCA
>15 dna:chromosome chromosome:NCBIM37:15:1:103494974:1 74473473 ID46379 U +
TGCCTGCTGAAGGATTAATCTTGTGTGCAGA
>15 dna:chromosome chromosome:NCBIM37:15:1:103494974:1 74473477 ID47733 U +
TGCTGAAGGATTAATCTTGTGTGCAG
>15 dna:chromosome chromosome:NCBIM37:15:1:103494974:1 74473480 ID35457 U +
TGAAGGATTAATCTTGTGTGCAGAA
>15 dna:chromosome chromosome:NCBIM37:15:1:103494974:1 74473480 ID35458 U +
TGAAGGATTAATCTTGTGTGCAGAAAGTA
>15 dna:chromosome chromosome:NCBIM37:15:1:103494974:1 74473488 ID11226 U +
TAATCTTGTGTGCAGAAAGTACCCGTGC
>15 dna:chromosome chromosome:NCBIM37:15:1:103494974:1 74473488 ID11227 U +
TAATCTTGTGTGCAGAAAGTACCCGTGCA
>15 dna:chromosome chromosome:NCBIM37:15:1:103494974:1 74473491 ID33146 U +
TCTTGTGTGCAGAAAGTACCCGTGC
>15 dna:chromosome chromosome:NCBIM37:15:1:103494974:1 74473520 ID56490 U +
TGGTTACAATGTAAGGTTTCCCCCA
>15 dna:chromosome chromosome:NCBIM37:15:1:103494974:1 74473520 ID56491 U +
TGGTTACAATGTAAGGTTTCCCCCAA
>15 dna:chromosome chromosome:NCBIM37:15:1:103494974:1 74473520 ID56492 U +
TGGTTACAATGTAAGGTTTCCCCCAAA
>15 dna:chromosome chromosome:NCBIM37:15:1:103494974:1 74473524 ID12463 U +
TACAATGTAAGGTTTCCCCCAAACAAAAGA
>15 dna:chromosome chromosome:NCBIM37:15:1:103494974:1 74473529 ID57374 U +
TGTAAGGTTTCCCCCAAACAAAAGATGTGAA
>15 dna:chromosome chromosome:NCBIM37:15:1:103494974:1 74473529 ID57375 U +
TGTAAGGTTTCCCCCAAACAAAAGATGTGAAA
>15 dna:chromosome chromosome:NCBIM37:15:1:103494974:1 74473587 ID36923 U +
TGACATCTCTTGCTGAAGGAAACAAGCACT
>15 dna:chromosome chromosome:NCBIM37:15:1:103494974:1 74473594 ID33091 U +
TCTTGCTGAAGGAAACAAGCACTCTGCTGC
>15 dna:chromosome chromosome:NCBIM37:15:1:103494974:1 74473597 ID47731 U +
TGCTGAAGGAAACAAGCACTCTGCTGCC
>15 dna:chromosome chromosome:NCBIM37:15:1:103494974:1 74473621 ID46017 U +
TGCCGCCTTCTGCACAGGAGCTGCAGGC
>15 dna:chromosome chromosome:NCBIM37:15:1:103494974:1 74473654 ID45826 U +
TGCCCAGCATCAGCCTGCCTTACATCC
>15 dna:chromosome chromosome:NCBIM37:15:1:103494974:1 74473669 ID46483 U +
TGCCTTACATCCCTGAGATAAAATGATC
>15 dna:chromosome chromosome:NCBIM37:15:1:103494974:1 74473669 ID46484 U +
TGCCTTACATCCCTGAGATAAAATGATCTT
>15 dna:chromosome chromosome:NCBIM37:15:1:103494974:1 74473674 ID13281 U +
TACATCCCTGAGATAAAATGATCTTGC
>15 dna:chromosome chromosome:NCBIM37:15:1:103494974:1 74473674 ID13282 U +
TACATCCCTGAGATAAAATGATCTTGCC
>15 dna:chromosome chromosome:NCBIM37:15:1:103494974:1 74473674 ID13283 U +
TACATCCCTGAGATAAAATGATCTTGCCT
>15 dna:chromosome chromosome:NCBIM37:15:1:103494974:1 74473674 ID13284 U +
TACATCCCTGAGATAAAATGATCTTGCCTA
>15 dna:chromosome chromosome:NCBIM37:15:1:103494974:1 74473674 ID13285 U +
TACATCCCTGAGATAAAATGATCTTGCCTAA
>15 dna:chromosome chromosome:NCBIM37:15:1:103494974:1 74473674 ID13286 U +
TACATCCCTGAGATAAAATGATCTTGCCTAAC
>15 dna:chromosome chromosome:NCBIM37:15:1:103494974:1 74473682 ID38841 U +
TGAGATAAAATGATCTTGCCTAACTTT
>15 dna:chromosome chromosome:NCBIM37:15:1:103494974:1 74473682 ID38842 U +
TGAGATAAAATGATCTTGCCTAACTTTC
>15 dna:chromosome chromosome:NCBIM37:15:1:103494974:1 74473682 ID38843 U +
TGAGATAAAATGATCTTGCCTAACTTTCT
>15 dna:chromosome chromosome:NCBIM37:15:1:103494974:1 74473682 ID38844 U +
TGAGATAAAATGATCTTGCCTAACTTTCTC
>15 dna:chromosome chromosome:NCBIM37:15:1:103494974:1 74473687 ID7139 U +
TAAAATGATCTTGCCTAACTTTC
>15 dna:chromosome chromosome:NCBIM37:15:1:103494974:1 74473687 ID7140 U +
TAAAATGATCTTGCCTAACTTTCTCT
>15 dna:chromosome chromosome:NCBIM37:15:1:103494974:1 74473687 ID7141 U +
TAAAATGATCTTGCCTAACTTTCTCTG
>15 dna:chromosome chromosome:NCBIM37:15:1:103494974:1 74473687 ID7142 U +
TAAAATGATCTTGCCTAACTTTCTCTGG
>15 dna:chromosome chromosome:NCBIM37:15:1:103494974:1 74473687 ID7143 U +
TAAAATGATCTTGCCTAACTTTCTCTGGCAC
>15 dna:chromosome chromosome:NCBIM37:15:1:103494974:1 74473712 ID51600 U +
TGGCACTTTGTGATGTTCTATGCCAAGTGT
>15 dna:chromosome chromosome:NCBIM37:15:1:103494974:1 74473718 ID68771 U +
TTTGTGATGTTCTATGCCAAGTGTATGAGT
>15 dna:chromosome chromosome:NCBIM37:15:1:103494974:1 74473720 ID59452 U +
TGTGATGTTCTATGCCAAGTGTATG
>15 dna:chromosome chromosome:NCBIM37:15:1:103494974:1 74473720 ID59453 U +
TGTGATGTTCTATGCCAAGTGTATGA
>15 dna:chromosome chromosome:NCBIM37:15:1:103494974:1 74473720 ID59454 U +
TGTGATGTTCTATGCCAAGTGTATGAGT
>15 dna:chromosome chromosome:NCBIM37:15:1:103494974:1 74473720 ID59455 U +
TGTGATGTTCTATGCCAAGTGTATGAGTG
>15 dna:chromosome chromosome:NCBIM37:15:1:103494974:1 74473720 ID59456 U +
TGTGATGTTCTATGCCAAGTGTATGAGTGA
>15 dna:chromosome chromosome:NCBIM37:15:1:103494974:1 74473720 ID59457 U +
TGTGATGTTCTATGCCAAGTGTATGAGTGAG
>15 dna:chromosome chromosome:NCBIM37:15:1:103494974:1 74473722 ID42021 U +
TGATGTTCTATGCCAAGTGTAT
>15 dna:chromosome chromosome:NCBIM37:15:1:103494974:1 74473722 ID42022 U +
TGATGTTCTATGCCAAGTGTATGAGTGA
>15 dna:chromosome chromosome:NCBIM37:15:1:103494974:1 74473722 ID42023 U +
TGATGTTCTATGCCAAGTGTATGAGTGAG
>15 dna:chromosome chromosome:NCBIM37:15:1:103494974:1 74473732 ID44992 U +
TGCCAAGTGTATGAGTGAGAATAGAG
>15 dna:chromosome chromosome:NCBIM37:15:1:103494974:1 74473741 ID22845 U +
TATGAGTGAGAATAGAGAAGGAGGCCCAGGG
>15 dna:chromosome chromosome:NCBIM37:15:1:103494974:1 74473776 ID32259 U +
TCTGAGCCGATGTTGAACCAGCTG
>15 dna:chromosome chromosome:NCBIM37:15:1:103494974:1 74473776 ID32260 U +
TCTGAGCCGATGTTGAACCAGCTGA
>15 dna:chromosome chromosome:NCBIM37:15:1:103494974:1 74473776 ID32261 U +
TCTGAGCCGATGTTGAACCAGCTGAGGATA
>15 dna:chromosome chromosome:NCBIM37:15:1:103494974:1 74473778 ID39386 U +
TGAGCCGATGTTGAACCAGCTGAGG
>15 dna:chromosome chromosome:NCBIM37:15:1:103494974:1 74473778 ID39387 U +
TGAGCCGATGTTGAACCAGCTGAGGAT
>15 dna:chromosome chromosome:NCBIM37:15:1:103494974:1 74473778 ID39388 U +
TGAGCCGATGTTGAACCAGCTGAGGATA
>15 dna:chromosome chromosome:NCBIM37:15:1:103494974:1 74473778 ID39389 U +
TGAGCCGATGTTGAACCAGCTGAGGATAGGC
>15 dna:chromosome chromosome:NCBIM37:15:1:103494974:1 74473804 ID19701 U +
TAGGCATCCCTTGGAGGCTTCAGCTGC
>15 dna:chromosome chromosome:NCBIM37:15:1:103494974:1 74473804 ID19702 U +
TAGGCATCCCTTGGAGGCTTCAGCTGCA
>15 dna:chromosome chromosome:NCBIM37:15:1:103494974:1 74473814 ID67178 U +
TTGGAGGCTTCAGCTGCAGATTGTTTGC
>15 dna:chromosome chromosome:NCBIM37:15:1:103494974:1 74473815 ID50637 U +
TGGAGGCTTCAGCTGCAGATTGTTTG
>15 dna:chromosome chromosome:NCBIM37:15:1:103494974:1 74473828 ID43982 U +
TGCAGATTGTTTGCCTGGGAGCAGA
>15 dna:chromosome chromosome:NCBIM37:15:1:103494974:1 74473920 ID40218 U +
TGAGTCTCCAGAGAAGGGACCTGAGTGT
>15 dna:chromosome chromosome:NCBIM37:15:1:103494974:1 74473945 ID59572 U +
TGTGCAGAGGAGGCCAAGATAGCCTATA
>15 dna:chromosome chromosome:NCBIM37:15:1:103494974:1 74473955 ID1198 U +
AGGCCAAGATAGCCTATATGATTCAGGCTT
>15 dna:chromosome chromosome:NCBIM37:15:1:103494974:1 74473967 ID2968 U +
CCTATATGATTCAGGCTTACCCGTAGAGGT
>15 dna:chromosome chromosome:NCBIM37:15:1:103494974:1 74473969 ID22037 U +
TATATGATTCAGGCTTACCCGTA
>15 dna:chromosome chromosome:NCBIM37:15:1:103494974:1 74473969 ID22038 U +
TATATGATTCAGGCTTACCCGTAGAGGTGG
>15 dna:chromosome chromosome:NCBIM37:15:1:103494974:1 74473971 ID22942 U +
TATGATTCAGGCTTACCCGTAGAGGTGG
>15 dna:chromosome chromosome:NCBIM37:15:1:103494974:1 74473971 ID22943 U +
TATGATTCAGGCTTACCCGTAGAGGTGGA
>15 dna:chromosome chromosome:NCBIM37:15:1:103494974:1 74473971 ID22944 U +
TATGATTCAGGCTTACCCGTAGAGGTGGAC
>15 dna:chromosome chromosome:NCBIM37:15:1:103494974:1 74473973 ID42177 U +
TGATTCAGGCTTACCCGTAGAGGTGG
>15 dna:chromosome chromosome:NCBIM37:15:1:103494974:1 74473973 ID42178 U +
TGATTCAGGCTTACCCGTAGAGGTGGACA
>15 dna:chromosome chromosome:NCBIM37:15:1:103494974:1 74474007 ID54585 U +
TGGGTCTATTCAGTACTGACAGCAAGGACA
>15 dna:chromosome chromosome:NCBIM37:15:1:103494974:1 74474009 ID5846 U +
GGTCTATTCAGTACTGACAGCAAGGAC
>15 dna:chromosome chromosome:NCBIM37:15:1:103494974:1 74474015 ID64970 U +
TTCAGTACTGACAGCAAGGACACGA
>15 dna:chromosome chromosome:NCBIM37:15:1:103494974:1 74474026 ID2281 U +
CAGCAAGGACACGAAGGGATAAGGCCCA
>15 dna:chromosome chromosome:NCBIM37:15:1:103494974:1 74474045 ID10283 U +
TAAGGCCCACAGCTCCAACAC
>15 dna:chromosome chromosome:NCBIM37:15:1:103494974:1 74474069 ID25190 U +
TCACCATTCAGGGCGCTCATGAATGGG
>15 dna:chromosome chromosome:NCBIM37:15:1:103494974:1 74474069 ID25191 U +
TCACCATTCAGGGCGCTCATGAATGGGCTGT
>15 dna:chromosome chromosome:NCBIM37:15:1:103494974:1 74474088 ID36001 U +
TGAATGGGCTGTCTACCCTTGCCGTCC
>15 dna:chromosome chromosome:NCBIM37:15:1:103494974:1 74474088 ID36002 U +
TGAATGGGCTGTCTACCCTTGCCGTCCTC
>15 dna:chromosome chromosome:NCBIM37:15:1:103494974:1 74474092 ID54239 U +
TGGGCTGTCTACCCTTGCCGTCCTCCA
>15 dna:chromosome chromosome:NCBIM37:15:1:103494974:1 74474209 ID52040 U +
TGGCCATGCATTTCTGTGTTATCTGTTT
>15 dna:chromosome chromosome:NCBIM37:15:1:103494974:1 74474215 ID44645 U +
TGCATTTCTGTGTTATCTGTTTTATTCTCTG
>15 dna:chromosome chromosome:NCBIM37:15:1:103494974:1 74474223 ID60275 U +
TGTGTTATCTGTTTTATTCTCTGTGCACA
>15 dna:chromosome chromosome:NCBIM37:15:1:103494974:1 74474228 ID22598 U +
TATCTGTTTTATTCTCTGTGCACATCTATCC
>15 dna:chromosome chromosome:NCBIM37:15:1:103494974:1 74474254 ID22440 U +
TATCCCCTGTGTCACATCAACTAGCCTCT
>15 dna:chromosome chromosome:NCBIM37:15:1:103494974:1 74474256 ID28638 U +
TCCCCTGTGTCACATCAACTAGCCTCTGT
>15 dna:chromosome chromosome:NCBIM37:15:1:103494974:1 74474256 ID28639 U +
TCCCCTGTGTCACATCAACTAGCCTCTGTC
>15 dna:chromosome chromosome:NCBIM37:15:1:103494974:1 74474261 ID60071 U +
TGTGTCACATCAACTAGCCTCTGTCACT
>15 dna:chromosome chromosome:NCBIM37:15:1:103494974:1 74474263 ID58123 U +
TGTCACATCAACTAGCCTCTGTCAC
>15 dna:chromosome chromosome:NCBIM37:15:1:103494974:1 74474282 ID58167 U +
TGTCACTACAGCTGTCCGGTAAACCCTGA
>15 dna:chromosome chromosome:NCBIM37:15:1:103494974:1 74474338 ID45779 U +
TGCCATTTTTTTTTTCAAAATATCAAATC
>15 dna:chromosome chromosome:NCBIM37:15:1:103494974:1 74474352 ID24157 U +
TCAAAATATCAAATCCCTTTCCTTCCA
>15 dna:chromosome chromosome:NCBIM37:15:1:103494974:1 74474375 ID27663 U +
TCCAGGCAAGTTTTAGGGTGACCTTGTCTTT
>15 dna:chromosome chromosome:NCBIM37:15:1:103494974:1 74474385 ID68887 U +
TTTTAGGGTGACCTTGTCTTTCATGCTGTC
>15 dna:chromosome chromosome:NCBIM37:15:1:103494974:1 74474388 ID19963 U +
TAGGGTGACCTTGTCTTTCATGCTGTCTC
>15 dna:chromosome chromosome:NCBIM37:15:1:103494974:1 74474393 ID37411 U +
TGACCTTGTCTTTCATGCTGTCTCTGGTTC
>15 dna:chromosome chromosome:NCBIM37:15:1:103494974:1 74474399 ID58731 U +
TGTCTTTCATGCTGTCTCTGGTTC
>15 dna:chromosome chromosome:NCBIM37:15:1:103494974:1 74474399 ID58732 U +
TGTCTTTCATGCTGTCTCTGGTTCGGGT
>15 dna:chromosome chromosome:NCBIM37:15:1:103494974:1 74474493 ID31447 U +
TCTAGATACGGGAGGGAGCATCTCTAGC
>15 dna:chromosome chromosome:NCBIM37:15:1:103494974:1 74474517 ID17772 U +
TAGCAAAAAGAGTTCTTTCATGGGGCCTG
>15 dna:chromosome chromosome:NCBIM37:15:1:103494974:1 74474544 ID53610 U +
TGGGATCTCTGAACTGAGAGTCAGTCTGTC
>15 dna:chromosome chromosome:NCBIM37:15:1:103494974:1 74474602 ID7978 U +
TAAATAAAAGTTTTGACACACTCATTCGCGT
>15 dna:chromosome chromosome:NCBIM37:15:1:103494974:1 74474606 ID7044 U +
TAAAAGTTTTGACACACTCATTCGCGT
>15 dna:chromosome chromosome:NCBIM37:15:1:103494974:1 74474606 ID7045 U +
TAAAAGTTTTGACACACTCATTCGCGTGAT
>15 dna:chromosome chromosome:NCBIM37:15:1:103494974:1 74474606 ID7046 U +
TAAAAGTTTTGACACACTCATTCGCGTGATC
>15 dna:chromosome chromosome:NCBIM37:15:1:103494974:1 74474615 ID36496 U +
TGACACACTCATTCGCGTGATCTTTGAA
>15 dna:chromosome chromosome:NCBIM37:15:1:103494974:1 74474615 ID36497 U +
TGACACACTCATTCGCGTGATCTTTGAATG
>15 dna:chromosome chromosome:NCBIM37:15:1:103494974:1 74474626 ID65691 U +
TTCGCGTGATCTTTGAATGAACCAATTCT
>15 dna:chromosome chromosome:NCBIM37:15:1:103494974:1 74474638 ID66425 U +
TTGAATGAACCAATTCTAATTTTGAA
>15 dna:chromosome chromosome:NCBIM37:15:1:103494974:1 74474638 ID66426 U +
TTGAATGAACCAATTCTAATTTTGAAACC
>15 dna:chromosome chromosome:NCBIM37:15:1:103494974:1 74474639 ID35879 U +
TGAATGAACCAATTCTAATTTTGAAACCTT
>15 dna:chromosome chromosome:NCBIM37:15:1:103494974:1 74474639 ID35880 U +
TGAATGAACCAATTCTAATTTTGAAACCTTT
>15 dna:chromosome chromosome:NCBIM37:15:1:103494974:1 74474671 ID32934 U +
TCTTCAAATATCTCTTCTTCAGCCGGTGAA
>15 dna:chromosome chromosome:NCBIM37:15:1:103494974:1 74474673 ID64582 U +
TTCAAATATCTCTTCTTCAGCCGGTGAAGC
>15 dna:chromosome chromosome:NCBIM37:15:1:103494974:1 74474688 ID64945 U +
TTCAGCCGGTGAAGCCAGAGATTGGATTC
>15 dna:chromosome chromosome:NCBIM37:15:1:103494974:1 74474701 ID4921 U +
GCCAGAGATTGGATTCTGGTCTGTGTGCTT
>15 dna:chromosome chromosome:NCBIM37:15:1:103494974:1 74474702 ID2680 U +
CCAGAGATTGGATTCTGGTCTGTGTGCTT
>15 dna:chromosome chromosome:NCBIM37:15:1:103494974:1 74474703 ID2230 U +
CAGAGATTGGATTCTGGTCTGTGTGCTT
>15 dna:chromosome chromosome:NCBIM37:15:1:103494974:1 74474703 ID2231 U +
CAGAGATTGGATTCTGGTCTGTGTGCTTA
>15 dna:chromosome chromosome:NCBIM37:15:1:103494974:1 74474705 ID4437 U +
GAGATTGGATTCTGGTCTGTGTGCTTAGA
>15 dna:chromosome chromosome:NCBIM37:15:1:103494974:1 74474710 ID51174 U +
TGGATTCTGGTCTGTGTGCTTAGAAAGACT
>15 dna:chromosome chromosome:NCBIM37:15:1:103494974:1 74474710 ID51175 U +
TGGATTCTGGTCTGTGTGCTTAGAAAGACTC
>15 dna:chromosome chromosome:NCBIM37:15:1:103494974:1 74474717 ID55788 U +
TGGTCTGTGTGCTTAGAAAGACTCTA
>15 dna:chromosome chromosome:NCBIM37:15:1:103494974:1 74474717 ID55789 U +
TGGTCTGTGTGCTTAGAAAGACTCTAGG
>15 dna:chromosome chromosome:NCBIM37:15:1:103494974:1 74474717 ID55790 U +
TGGTCTGTGTGCTTAGAAAGACTCTAGGA
>15 dna:chromosome chromosome:NCBIM37:15:1:103494974:1 74474717 ID55791 U +
TGGTCTGTGTGCTTAGAAAGACTCTAGGAGA
>15 dna:chromosome chromosome:NCBIM37:15:1:103494974:1 74474720 ID32734 U +
TCTGTGTGCTTAGAAAGACTCTAGGAGAGC
>15 dna:chromosome chromosome:NCBIM37:15:1:103494974:1 74474722 ID60183 U +
TGTGTGCTTAGAAAGACTCTAGGAGAGCAAGA
>15 dna:chromosome chromosome:NCBIM37:15:1:103494974:1 74474724 ID59745 U +
TGTGCTTAGAAAGACTCTAGGAGAGCAAG
>15 dna:chromosome chromosome:NCBIM37:15:1:103494974:1 74474726 ID48190 U +
TGCTTAGAAAGACTCTAGGAGAGCAAGA
>15 dna:chromosome chromosome:NCBIM37:15:1:103494974:1 74474730 ID16075 U +
TAGAAAGACTCTAGGAGAGCAAGAATGCCC
>15 dna:chromosome chromosome:NCBIM37:15:1:103494974:1 74474741 ID19284 U +
TAGGAGAGCAAGAATGCCCTAACTGAGAT
>15 dna:chromosome chromosome:NCBIM37:15:1:103494974:1 74474741 ID19285 U +
TAGGAGAGCAAGAATGCCCTAACTGAGATG
>15 dna:chromosome chromosome:NCBIM37:15:1:103494974:1 74474741 ID19286 U +
TAGGAGAGCAAGAATGCCCTAACTGAGATGC
>15 dna:chromosome chromosome:NCBIM37:15:1:103494974:1 74474752 ID4047 U +
GAATGCCCTAACTGAGATGCTGAGACCAT
>15 dna:chromosome chromosome:NCBIM37:15:1:103494974:1 74474755 ID45914 U +
TGCCCTAACTGAGATGCTGAGACCATGG
>15 dna:chromosome chromosome:NCBIM37:15:1:103494974:1 74474760 ID9221 U +
TAACTGAGATGCTGAGACCATGGAGT
>15 dna:chromosome chromosome:NCBIM37:15:1:103494974:1 74474764 ID38993 U +
TGAGATGCTGAGACCATGGAGTAGGC
>15 dna:chromosome chromosome:NCBIM37:15:1:103494974:1 74474846 ID31693 U +
TCTCAGATGTGACCATACCTTCAGCTGC
>15 dna:chromosome chromosome:NCBIM37:15:1:103494974:1 74474846 ID31694 U +
TCTCAGATGTGACCATACCTTCAGCTGCTG
>15 dna:chromosome chromosome:NCBIM37:15:1:103494974:1 74474848 ID25746 U +
TCAGATGTGACCATACCTTCAGCTGCTGC
>15 dna:chromosome chromosome:NCBIM37:15:1:103494974:1 74474848 ID25747 U +
TCAGATGTGACCATACCTTCAGCTGCTGCC
>15 dna:chromosome chromosome:NCBIM37:15:1:103494974:1 74474861 ID14487 U +
TACCTTCAGCTGCTGCCTCTCAATATC
>15 dna:chromosome chromosome:NCBIM37:15:1:103494974:1 74474874 ID46265 U +
TGCCTCTCAATATCTTATCCAGGTGGAC
>15 dna:chromosome chromosome:NCBIM37:15:1:103494974:1 74474878 ID31623 U +
TCTCAATATCTTATCCAGGTGGACATC
>15 dna:chromosome chromosome:NCBIM37:15:1:103494974:1 74474880 ID24702 U +
TCAATATCTTATCCAGGTGGACATCCAC
>15 dna:chromosome chromosome:NCBIM37:15:1:103494974:1 74474903 ID27328 U +
TCCACCGTTCCTCCCAGCTGCAGAAG
>15 dna:chromosome chromosome:NCBIM37:15:1:103494974:1 74474946 ID36654 U +
TGACAGAATTGCTGGGTGCTATGACAGG
>15 dna:chromosome chromosome:NCBIM37:15:1:103494974:1 74474946 ID36655 U +
TGACAGAATTGCTGGGTGCTATGACAGGT
>15 dna:chromosome chromosome:NCBIM37:15:1:103494974:1 74474946 ID36656 U +
TGACAGAATTGCTGGGTGCTATGACAGGTT
>15 dna:chromosome chromosome:NCBIM37:15:1:103494974:1 74474948 ID457 U +
ACAGAATTGCTGGGTGCTATGACAGG
>15 dna:chromosome chromosome:NCBIM37:15:1:103494974:1 74474948 ID458 U +
ACAGAATTGCTGGGTGCTATGACAGGT
>15 dna:chromosome chromosome:NCBIM37:15:1:103494974:1 74474949 ID2211 U +
CAGAATTGCTGGGTGCTATGACAGGTTAT
>15 dna:chromosome chromosome:NCBIM37:15:1:103494974:1 74474951 ID4061 U +
GAATTGCTGGGTGCTATGACAGGTTATT
>15 dna:chromosome chromosome:NCBIM37:15:1:103494974:1 74474951 ID4062 U +
GAATTGCTGGGTGCTATGACAGGTTATTTCC
>15 dna:chromosome chromosome:NCBIM37:15:1:103494974:1 74474955 ID47965 U +
TGCTGGGTGCTATGACAGGTTATTTCCCAA
>15 dna:chromosome chromosome:NCBIM37:15:1:103494974:1 74474958 ID54692 U +
TGGGTGCTATGACAGGTTATTTCCC
>15 dna:chromosome chromosome:NCBIM37:15:1:103494974:1 74474958 ID54693 U +
TGGGTGCTATGACAGGTTATTTCCCAAAGT
>15 dna:chromosome chromosome:NCBIM37:15:1:103494974:1 74474958 ID54694 U +
TGGGTGCTATGACAGGTTATTTCCCAAAGTG
>15 dna:chromosome chromosome:NCBIM37:15:1:103494974:1 74474961 ID6140 U +
GTGCTATGACAGGTTATTTCCCAAAGTGC
>15 dna:chromosome chromosome:NCBIM37:15:1:103494974:1 74474962 ID47302 U +
TGCTATGACAGGTTATTTCCCAAAGTGCA
>15 dna:chromosome chromosome:NCBIM37:15:1:103494974:1 74474965 ID22750 U +
TATGACAGGTTATTTCCCAAAGTGC
>15 dna:chromosome chromosome:NCBIM37:15:1:103494974:1 74474965 ID22751 U +
TATGACAGGTTATTTCCCAAAGTGCA
>15 dna:chromosome chromosome:NCBIM37:15:1:103494974:1 74474965 ID22752 U +
TATGACAGGTTATTTCCCAAAGTGCAA
>15 dna:chromosome chromosome:NCBIM37:15:1:103494974:1 74474965 ID22753 U +
TATGACAGGTTATTTCCCAAAGTGCAAAGC
>15 dna:chromosome chromosome:NCBIM37:15:1:103494974:1 74474965 ID22754 U +
TATGACAGGTTATTTCCCAAAGTGCAAAGCA
>15 dna:chromosome chromosome:NCBIM37:15:1:103494974:1 74474967 ID36799 U +
TGACAGGTTATTTCCCAAAGTGCAAAG
>15 dna:chromosome chromosome:NCBIM37:15:1:103494974:1 74474967 ID36800 U +
TGACAGGTTATTTCCCAAAGTGCAAAGC
>15 dna:chromosome chromosome:NCBIM37:15:1:103494974:1 74474967 ID36801 U +
TGACAGGTTATTTCCCAAAGTGCAAAGCA
>15 dna:chromosome chromosome:NCBIM37:15:1:103494974:1 74474967 ID36802 U +
TGACAGGTTATTTCCCAAAGTGCAAAGCAG
>15 dna:chromosome chromosome:NCBIM37:15:1:103494974:1 74474967 ID36803 U +
TGACAGGTTATTTCCCAAAGTGCAAAGCAGA
>15 dna:chromosome chromosome:NCBIM37:15:1:103494974:1 74475002 ID19292 U +
TAGGAGAGTGGGGTAGTCTGCTGGGT
>15 dna:chromosome chromosome:NCBIM37:15:1:103494974:1 74475102 ID59919 U +
TGTGGGCCTGGGATCTACCTCCTG
>15 dna:chromosome chromosome:NCBIM37:15:1:103494974:1 74475110 ID53604 U +
TGGGATCTACCTCCTGGAAAGTTCTC
>15 dna:chromosome chromosome:NCBIM37:15:1:103494974:1 74475117 ID14327 U +
TACCTCCTGGAAAGTTCTCCCTAAT
>15 dna:chromosome chromosome:NCBIM37:15:1:103494974:1 74475124 ID49054 U +
TGGAAAGTTCTCCCTAATGTTTC
>15 dna:chromosome chromosome:NCBIM37:15:1:103494974:1 74475124 ID49055 U +
TGGAAAGTTCTCCCTAATGTTTCCCTAAGGC
>15 dna:chromosome chromosome:NCBIM37:15:1:103494974:1 74475124 ID49056 U +
TGGAAAGTTCTCCCTAATGTTTCCCTAAGGCC
>15 dna:chromosome chromosome:NCBIM37:15:1:103494974:1 74475149 ID10284 U +
TAAGGCCCATCTGATGAGAGTTAGG
>15 dna:chromosome chromosome:NCBIM37:15:1:103494974:1 74475158 ID32359 U +
TCTGATGAGAGTTAGGCAGCATGGGG
>15 dna:chromosome chromosome:NCBIM37:15:1:103494974:1 74475220 ID51348 U +
TGGCAACACCTCAGTGTGGCAGG
>15 dna:chromosome chromosome:NCBIM37:15:1:103494974:1 74475289 ID52200 U +
TGGCCTGCAAACTGTGAAGCTGACTACTT
>15 dna:chromosome chromosome:NCBIM37:15:1:103494974:1 74475294 ID42671 U +
TGCAAACTGTGAAGCTGACTACTTATG
>15 dna:chromosome chromosome:NCBIM37:15:1:103494974:1 74475294 ID42672 U +
TGCAAACTGTGAAGCTGACTACTTATGC
>15 dna:chromosome chromosome:NCBIM37:15:1:103494974:1 74475294 ID42673 U +
TGCAAACTGTGAAGCTGACTACTTATGCC
>15 dna:chromosome chromosome:NCBIM37:15:1:103494974:1 74475294 ID42674 U +
TGCAAACTGTGAAGCTGACTACTTATGCCC
>15 dna:chromosome chromosome:NCBIM37:15:1:103494974:1 74475294 ID42675 U +
TGCAAACTGTGAAGCTGACTACTTATGCCCC
>15 dna:chromosome chromosome:NCBIM37:15:1:103494974:1 74475301 ID58897 U +
TGTGAAGCTGACTACTTATGCCCCTCA
>15 dna:chromosome chromosome:NCBIM37:15:1:103494974:1 74475340 ID38866 U +
TGAGATACTGCTGAACCTCTGG
>15 dna:chromosome chromosome:NCBIM37:15:1:103494974:1 74475340 ID38867 U +
TGAGATACTGCTGAACCTCTGGG
>15 dna:chromosome chromosome:NCBIM37:15:1:103494974:1 74475340 ID38868 U +
TGAGATACTGCTGAACCTCTGGGGCTA
>15 dna:chromosome chromosome:NCBIM37:15:1:103494974:1 74475388 ID29439 U +
TCCTACTCCTGTGCCTTTTTAGGAAGGTTC
>15 dna:chromosome chromosome:NCBIM37:15:1:103494974:1 74475454 ID6334 U +
TAAAAAAGCCTCTGGCCTTGTTCTGC
>15 dna:chromosome chromosome:NCBIM37:15:1:103494974:1 74475454 ID6335 U +
TAAAAAAGCCTCTGGCCTTGTTCTGCC
>15 dna:chromosome chromosome:NCBIM37:15:1:103494974:1 74475454 ID6336 U +
TAAAAAAGCCTCTGGCCTTGTTCTGCCTA
>15 dna:chromosome chromosome:NCBIM37:15:1:103494974:1 74475454 ID6337 U +
TAAAAAAGCCTCTGGCCTTGTTCTGCCTAG
>15 dna:chromosome chromosome:NCBIM37:15:1:103494974:1 74475573 ID52029 U +
TGGCCATATACCATCCCTACTTTTGTC
>15 dna:chromosome chromosome:NCBIM37:15:1:103494974:1 74475627 ID48016 U +
TGCTGTCCTGAGATATCTGTCC
>15 dna:chromosome chromosome:NCBIM37:15:1:103494974:1 74475627 ID48017 U +
TGCTGTCCTGAGATATCTGTCCAGT
>15 dna:chromosome chromosome:NCBIM37:15:1:103494974:1 74475635 ID38891 U +
TGAGATATCTGTCCAGTGGAGGGAA
>15 dna:chromosome chromosome:NCBIM37:15:1:103494974:1 74475673 ID23260 U +
TATGTGCAGATGTGGACTCAG
>15 dna:chromosome chromosome:NCBIM37:15:1:103494974:1 74475673 ID23261 U +
TATGTGCAGATGTGGACTCAGAG
>15 dna:chromosome chromosome:NCBIM37:15:1:103494974:1 74475675 ID59573 U +
TGTGCAGATGTGGACTCAGAGCTGA
>15 dna:chromosome chromosome:NCBIM37:15:1:103494974:1 74475677 ID43976 U +
TGCAGATGTGGACTCAGAGCTGAAGG
>15 dna:chromosome chromosome:NCBIM37:15:1:103494974:1 74475795 ID11391 U +
TAATGGCATCTCCTCTACCATTTTGGACCCC
>15 dna:chromosome chromosome:NCBIM37:15:1:103494974:1 74475798 ID51786 U +
TGGCATCTCCTCTACCATTTTGGACCC
>15 dna:chromosome chromosome:NCBIM37:15:1:103494974:1 74475862 ID50846 U +
TGGATATCAGGTTGTGTCCTGCTCTAAGT
>15 dna:chromosome chromosome:NCBIM37:15:1:103494974:1 74475877 ID6031 U +
GTCCTGCTCTAAGTCATTTCATATTGTGTGA
>15 dna:chromosome chromosome:NCBIM37:15:1:103494974:1 74475893 ID68398 U +
TTTCATATTGTGTGAACTCTAGCTTTCAG
>15 dna:chromosome chromosome:NCBIM37:15:1:103494974:1 74475895 ID26252 U +
TCATATTGTGTGAACTCTAGCTTTCA
>15 dna:chromosome chromosome:NCBIM37:15:1:103494974:1 74475895 ID26253 U +
TCATATTGTGTGAACTCTAGCTTTCAGGC
>15 dna:chromosome chromosome:NCBIM37:15:1:103494974:1 74475903 ID58840 U +
TGTGAACTCTAGCTTTCAGGCTGAGCCT
>15 dna:chromosome chromosome:NCBIM37:15:1:103494974:1 74475936 ID54641 U +
TGGGTGACTGCATTTTACAAGAAGCACTTG
>15 dna:chromosome chromosome:NCBIM37:15:1:103494974:1 74475936 ID54642 U +
TGGGTGACTGCATTTTACAAGAAGCACTTGG
>15 dna:chromosome chromosome:NCBIM37:15:1:103494974:1 74475944 ID44667 U +
TGCATTTTACAAGAAGCACTTGGAC
>15 dna:chromosome chromosome:NCBIM37:15:1:103494974:1 74475944 ID44668 U +
TGCATTTTACAAGAAGCACTTGGACCCTTT
>15 dna:chromosome chromosome:NCBIM37:15:1:103494974:1 74476012 ID23188 U +
TATGTACATAGATACAACATGG
>15 dna:chromosome chromosome:NCBIM37:15:1:103494974:1 74476012 ID23189 U +
TATGTACATAGATACAACATGGCCA
>15 dna:chromosome chromosome:NCBIM37:15:1:103494974:1 74476012 ID23190 U +
TATGTACATAGATACAACATGGCCAGC
>15 dna:chromosome chromosome:NCBIM37:15:1:103494974:1 74476012 ID23191 U +
TATGTACATAGATACAACATGGCCAGCA
>15 dna:chromosome chromosome:NCBIM37:15:1:103494974:1 74476012 ID23192 U +
TATGTACATAGATACAACATGGCCAGCAC
>15 dna:chromosome chromosome:NCBIM37:15:1:103494974:1 74476012 ID23193 U +
TATGTACATAGATACAACATGGCCAGCACT
>15 dna:chromosome chromosome:NCBIM37:15:1:103494974:1 74476012 ID23194 U +
TATGTACATAGATACAACATGGCCAGCACTA
>15 dna:chromosome chromosome:NCBIM37:15:1:103494974:1 74476014 ID57547 U +
TGTACATAGATACAACATGGCCAGCACTAC
>15 dna:chromosome chromosome:NCBIM37:15:1:103494974:1 74476014 ID57548 U +
TGTACATAGATACAACATGGCCAGCACTACC
>15 dna:chromosome chromosome:NCBIM37:15:1:103494974:1 74476052 ID12887 U +
TACAGACTGATAAACGATTTAAAGTAAAA
>15 dna:chromosome chromosome:NCBIM37:15:1:103494974:1 74476052 ID12888 U +
TACAGACTGATAAACGATTTAAAGTAAAAA
>15 dna:chromosome chromosome:NCBIM37:15:1:103494974:1 74476052 ID12889 U +
TACAGACTGATAAACGATTTAAAGTAAAAAG
>15 dna:chromosome chromosome:NCBIM37:15:1:103494974:1 74476052 ID12890 U +
TACAGACTGATAAACGATTTAAAGTAAAAAGT
>15 dna:chromosome chromosome:NCBIM37:15:1:103494974:1 74476059 ID40648 U +
TGATAAACGATTTAAAGTAAAAAGTTACC
>15 dna:chromosome chromosome:NCBIM37:15:1:103494974:1 74476059 ID40649 U +
TGATAAACGATTTAAAGTAAAAAGTTACCA
>15 dna:chromosome chromosome:NCBIM37:15:1:103494974:1 74476084 ID13849 U +
TACCAGATATAAACACACCAAAGATGCTGGA
>15 dna:chromosome chromosome:NCBIM37:15:1:103494974:1 74476111 ID48841 U +
TGGAAACACATGGGTATTGCACAAGG
>15 dna:chromosome chromosome:NCBIM37:15:1:103494974:1 74476111 ID48842 U +
TGGAAACACATGGGTATTGCACAAGGGCTT
>15 dna:chromosome chromosome:NCBIM37:15:1:103494974:1 74476121 ID54509 U +
TGGGTATTGCACAAGGGCTTACTGAA
>15 dna:chromosome chromosome:NCBIM37:15:1:103494974:1 74476127 ID66740 U +
TTGCACAAGGGCTTACTGAAACTGGAGC
>15 dna:chromosome chromosome:NCBIM37:15:1:103494974:1 74476127 ID66741 U +
TTGCACAAGGGCTTACTGAAACTGGAGCA
>15 dna:chromosome chromosome:NCBIM37:15:1:103494974:1 74476140 ID15325 U +
TACTGAAACTGGAGCAGAAAGATAGGACCT
>15 dna:chromosome chromosome:NCBIM37:15:1:103494974:1 74476143 ID33914 U +
TGAAACTGGAGCAGAAAGATAGGACCTGAGA
>15 dna:chromosome chromosome:NCBIM37:15:1:103494974:1 74476162 ID19181 U +
TAGGACCTGAGAACTTAACCTTGTTA
>15 dna:chromosome chromosome:NCBIM37:15:1:103494974:1 74476162 ID19182 U +
TAGGACCTGAGAACTTAACCTTGTTATGGG
>15 dna:chromosome chromosome:NCBIM37:15:1:103494974:1 74476169 ID38187 U +
TGAGAACTTAACCTTGTTATGGGGGTC
>15 dna:chromosome chromosome:NCBIM37:15:1:103494974:1 74476169 ID38188 U +
TGAGAACTTAACCTTGTTATGGGGGTCT
>15 dna:chromosome chromosome:NCBIM37:15:1:103494974:1 74476177 ID8993 U +
TAACCTTGTTATGGGGGTCTGGGG
>15 dna:chromosome chromosome:NCBIM37:15:1:103494974:1 74476225 ID13680 U +
TACCAAGTTTATTCTGTGAGATAGACACAA
>15 dna:chromosome chromosome:NCBIM37:15:1:103494974:1 74476234 ID23628 U +
TATTCTGTGAGATAGACACAAAGAACTGT
>15 dna:chromosome chromosome:NCBIM37:15:1:103494974:1 74476246 ID16810 U +
TAGACACAAAGAACTGTATATTCTGGAAGA
>15 dna:chromosome chromosome:NCBIM37:15:1:103494974:1 74476250 ID1841 U +
CACAAAGAACTGTATATTCTGGAAGAAGGA
>15 dna:chromosome chromosome:NCBIM37:15:1:103494974:1 74476264 ID23615 U +
TATTCTGGAAGAAGGACCTGCATAGTGAA
>15 dna:chromosome chromosome:NCBIM37:15:1:103494974:1 74476264 ID23616 U +
TATTCTGGAAGAAGGACCTGCATAGTGAAA
>15 dna:chromosome chromosome:NCBIM37:15:1:103494974:1 74476269 ID49388 U +
TGGAAGAAGGACCTGCATAGTGA
>15 dna:chromosome chromosome:NCBIM37:15:1:103494974:1 74476269 ID49389 U +
TGGAAGAAGGACCTGCATAGTGAAAGTGA
>15 dna:chromosome chromosome:NCBIM37:15:1:103494974:1 74476269 ID49390 U +
TGGAAGAAGGACCTGCATAGTGAAAGTGAC
>15 dna:chromosome chromosome:NCBIM37:15:1:103494974:1 74476276 ID1163 U +
AGGACCTGCATAGTGAAAGTGACTGG
>15 dna:chromosome chromosome:NCBIM37:15:1:103494974:1 74476355 ID58223 U +
TGTCAGATTTTCATCCAATCATAATGACCT
>15 dna:chromosome chromosome:NCBIM37:15:1:103494974:1 74476355 ID58224 U +
TGTCAGATTTTCATCCAATCATAATGACCTT
>15 dna:chromosome chromosome:NCBIM37:15:1:103494974:1 74476426 ID63614 U +
TTAAATCCTGGACAAGCCCCAGCAGC
>15 dna:chromosome chromosome:NCBIM37:15:1:103494974:1 74476479 ID26321 U +
TCATCTAGAGGGTACTGCCAAGTTCATT
>15 dna:chromosome chromosome:NCBIM37:15:1:103494974:1 74476479 ID26322 U +
TCATCTAGAGGGTACTGCCAAGTTCATTC
>15 dna:chromosome chromosome:NCBIM37:15:1:103494974:1 74476479 ID26323 U +
TCATCTAGAGGGTACTGCCAAGTTCATTCT
>15 dna:chromosome chromosome:NCBIM37:15:1:103494974:1 74476491 ID15451 U +
TACTGCCAAGTTCATTCTACAGGATG
>15 dna:chromosome chromosome:NCBIM37:15:1:103494974:1 74476491 ID15452 U +
TACTGCCAAGTTCATTCTACAGGATGG
>15 dna:chromosome chromosome:NCBIM37:15:1:103494974:1 74476494 ID45005 U +
TGCCAAGTTCATTCTACAGGATGGA
>15 dna:chromosome chromosome:NCBIM37:15:1:103494974:1 74476494 ID45006 U +
TGCCAAGTTCATTCTACAGGATGGAC
>15 dna:chromosome chromosome:NCBIM37:15:1:103494974:1 74476494 ID45007 U +
TGCCAAGTTCATTCTACAGGATGGACAA
>15 dna:chromosome chromosome:NCBIM37:15:1:103494974:1 74476494 ID45008 U +
TGCCAAGTTCATTCTACAGGATGGACAAA
>15 dna:chromosome chromosome:NCBIM37:15:1:103494974:1 74476531 ID30014 U +
TCCTGCATCCCCTGGAGAGAAGACCAGTG
>15 dna:chromosome chromosome:NCBIM37:15:1:103494974:1 74476558 ID57664 U +
TGTAGAGACAACAAAAGTGACAGCCTCAAA
>15 dna:chromosome chromosome:NCBIM37:15:1:103494974:1 74476560 ID17119 U +
TAGAGACAACAAAAGTGACAGCCTCAA
>15 dna:chromosome chromosome:NCBIM37:15:1:103494974:1 74476560 ID17120 U +
TAGAGACAACAAAAGTGACAGCCTCAAA
>15 dna:chromosome chromosome:NCBIM37:15:1:103494974:1 74476575 ID36733 U +
TGACAGCCTCAAAGGATGTTGTGA
>15 dna:chromosome chromosome:NCBIM37:15:1:103494974:1 74476578 ID2311 U +
CAGCCTCAAAGGATGTTGTGACAGGTGAAGT
>15 dna:chromosome chromosome:NCBIM37:15:1:103494974:1 74476580 ID5018 U +
GCCTCAAAGGATGTTGTGACAGGTGAAGT
>15 dna:chromosome chromosome:NCBIM37:15:1:103494974:1 74476583 ID24309 U +
TCAAAGGATGTTGTGACAGGTGAAGTGGG
>15 dna:chromosome chromosome:NCBIM37:15:1:103494974:1 74476710 ID31672 U +
TCTCAGAAATTGGCATGACTTCCCTT
>15 dna:chromosome chromosome:NCBIM37:15:1:103494974:1 74476710 ID31673 U +
TCTCAGAAATTGGCATGACTTCCCTTGG
>15 dna:chromosome chromosome:NCBIM37:15:1:103494974:1 74476750 ID37799 U +
TGACTGTTCTCACTGTTTCCTGCTATGGT
>15 dna:chromosome chromosome:NCBIM37:15:1:103494974:1 74476759 ID25414 U +
TCACTGTTTCCTGCTATGGTGGGTAG
>15 dna:chromosome chromosome:NCBIM37:15:1:103494974:1 74476759 ID25415 U +
TCACTGTTTCCTGCTATGGTGGGTAGTG
>15 dna:chromosome chromosome:NCBIM37:15:1:103494974:1 74476788 ID64404 U +
TTATGGTGCAGACGAGAAAAGGGAGTC
>15 dna:chromosome chromosome:NCBIM37:15:1:103494974:1 74476788 ID64405 U +
TTATGGTGCAGACGAGAAAAGGGAGTCC
>15 dna:chromosome chromosome:NCBIM37:15:1:103494974:1 74476789 ID23159 U +
TATGGTGCAGACGAGAAAAGGGAGTCC
>15 dna:chromosome chromosome:NCBIM37:15:1:103494974:1 74476791 ID56119 U +
TGGTGCAGACGAGAAAAGGGAGTCCCTC
>15 dna:chromosome chromosome:NCBIM37:15:1:103494974:1 74476871 ID2487 U +
CATAGAGTCATAGAGCGAAGGATAGC
>15 dna:chromosome chromosome:NCBIM37:15:1:103494974:1 74476893 ID18585 U +
TAGCTAGCTGATGACAGTGTCTTC
>15 dna:chromosome chromosome:NCBIM37:15:1:103494974:1 74476904 ID36851 U +
TGACAGTGTCTTCCTTACAGTGTAC
>15 dna:chromosome chromosome:NCBIM37:15:1:103494974:1 74476915 ID30225 U +
TCCTTACAGTGTACAAGTGAGGCACCATC
>15 dna:chromosome chromosome:NCBIM37:15:1:103494974:1 74476918 ID63905 U +
TTACAGTGTACAAGTGAGGCACCATCTGTA
>15 dna:chromosome chromosome:NCBIM37:15:1:103494974:1 74476919 ID13126 U +
TACAGTGTACAAGTGAGGCACCATCTGTA
>15 dna:chromosome chromosome:NCBIM37:15:1:103494974:1 74476926 ID12317 U +
TACAAGTGAGGCACCATCTGTAACACAGAA
>15 dna:chromosome chromosome:NCBIM37:15:1:103494974:1 74476935 ID5546 U +
GGCACCATCTGTAACACAGAAGATATCAAACT
>15 dna:chromosome chromosome:NCBIM37:15:1:103494974:1 74476958 ID22119 U +
TATCAAACTGAATAACCATAACTGCCATC
>15 dna:chromosome chromosome:NCBIM37:15:1:103494974:1 74476958 ID22120 U +
TATCAAACTGAATAACCATAACTGCCATCG
>15 dna:chromosome chromosome:NCBIM37:15:1:103494974:1 74476958 ID22121 U +
TATCAAACTGAATAACCATAACTGCCATCGA
>15 dna:chromosome chromosome:NCBIM37:15:1:103494974:1 74476964 ID732 U +
ACTGAATAACCATAACTGCCATCGAAAA
>15 dna:chromosome chromosome:NCBIM37:15:1:103494974:1 74476966 ID35683 U +
TGAATAACCATAACTGCCATCGAAAATGTG
>15 dna:chromosome chromosome:NCBIM37:15:1:103494974:1 74476976 ID9242 U +
TAACTGCCATCGAAAATGTGGTGAA
>15 dna:chromosome chromosome:NCBIM37:15:1:103494974:1 74476976 ID9243 U +
TAACTGCCATCGAAAATGTGGTGAAAAGC
>15 dna:chromosome chromosome:NCBIM37:15:1:103494974:1 74476976 ID9244 U +
TAACTGCCATCGAAAATGTGGTGAAAAGCAGT
>15 dna:chromosome chromosome:NCBIM37:15:1:103494974:1 74476985 ID30567 U +
TCGAAAATGTGGTGAAAAGCAGTTGAATC
>15 dna:chromosome chromosome:NCBIM37:15:1:103494974:1 74476990 ID369 U +
AATGTGGTGAAAAGCAGTTGAATCAGCTTT
>15 dna:chromosome chromosome:NCBIM37:15:1:103494974:1 74476992 ID59954 U +
TGTGGTGAAAAGCAGTTGAATCAGCTTT
>15 dna:chromosome chromosome:NCBIM37:15:1:103494974:1 74476994 ID55835 U +
TGGTGAAAAGCAGTTGAATCAGCTTT
>15 dna:chromosome chromosome:NCBIM37:15:1:103494974:1 74477012 ID25853 U +
TCAGCTTTGCCCTTCTTAGGGGAGGAGAAC
>15 dna:chromosome chromosome:NCBIM37:15:1:103494974:1 74477108 ID30383 U +
TCCTTGATGACCCGGTCCTTTGGGAGGTGT
>15 dna:chromosome chromosome:NCBIM37:15:1:103494974:1 74477181 ID3376 U +
CTCAAGTTCAGAGGTCAATTATGGTGTCTC
>15 dna:chromosome chromosome:NCBIM37:15:1:103494974:1 74477189 ID2240 U +
CAGAGGTCAATTATGGTGTCTCTACCACCTC
>15 dna:chromosome chromosome:NCBIM37:15:1:103494974:1 74477211 ID13752 U +
TACCACCTCATGAGGAACACTAGGAGC
>15 dna:chromosome chromosome:NCBIM37:15:1:103494974:1 74477211 ID13753 U +
TACCACCTCATGAGGAACACTAGGAGCC
>15 dna:chromosome chromosome:NCBIM37:15:1:103494974:1 74477211 ID13754 U +
TACCACCTCATGAGGAACACTAGGAGCCAC
>15 dna:chromosome chromosome:NCBIM37:15:1:103494974:1 74477231 ID19315 U +
TAGGAGCCACGGTTAATGAAGAGGACTCT
>15 dna:chromosome chromosome:NCBIM37:15:1:103494974:1 74477231 ID19316 U +
TAGGAGCCACGGTTAATGAAGAGGACTCTT
>15 dna:chromosome chromosome:NCBIM37:15:1:103494974:1 74477259 ID65658 U +
TTCGACATCGTAGTTAATAGGTCTCATTC
>15 dna:chromosome chromosome:NCBIM37:15:1:103494974:1 74477280 ID31805 U +
TCTCATTCAATGAGATGAGCTGCAACCAGG
>15 dna:chromosome chromosome:NCBIM37:15:1:103494974:1 74477285 ID64727 U +
TTCAATGAGATGAGCTGCAACCAGGCAAC
>15 dna:chromosome chromosome:NCBIM37:15:1:103494974:1 74477290 ID38940 U +
TGAGATGAGCTGCAACCAGGCAACAGACT
>15 dna:chromosome chromosome:NCBIM37:15:1:103494974:1 74477300 ID42941 U +
TGCAACCAGGCAACAGACTTGAA
>15 dna:chromosome chromosome:NCBIM37:15:1:103494974:1 74477318 ID66414 U +
TTGAATAACACACCAGTGCCCTGAAGGTGGA
>15 dna:chromosome chromosome:NCBIM37:15:1:103494974:1 74477323 ID8466 U +
TAACACACCAGTGCCCTGAAGGTGGAGA
>15 dna:chromosome chromosome:NCBIM37:15:1:103494974:1 74477385 ID8545 U +
TAACAGACCTAAGTGCAATCAGCTTG
>15 dna:chromosome chromosome:NCBIM37:15:1:103494974:1 74477385 ID8546 U +
TAACAGACCTAAGTGCAATCAGCTTGCACATC
>15 dna:chromosome chromosome:NCBIM37:15:1:103494974:1 74477455 ID10593 U +
TAAGTGTATTCTGTTAAAGTAACTGTCTGA
>15 dna:chromosome chromosome:NCBIM37:15:1:103494974:1 74477461 ID23630 U +
TATTCTGTTAAAGTAACTGTCTGATTGGC
>15 dna:chromosome chromosome:NCBIM37:15:1:103494974:1 74477466 ID60385 U +
TGTTAAAGTAACTGTCTGATTGGC
>15 dna:chromosome chromosome:NCBIM37:15:1:103494974:1 74477466 ID60386 U +
TGTTAAAGTAACTGTCTGATTGGCAGTGCC
>15 dna:chromosome chromosome:NCBIM37:15:1:103494974:1 74477469 ID7888 U +
TAAAGTAACTGTCTGATTGGCAGTGCCTTG
>15 dna:chromosome chromosome:NCBIM37:15:1:103494974:1 74477507 ID40958 U +
TGATAGCCCCGGATGTAATTCCTGGT
>15 dna:chromosome chromosome:NCBIM37:15:1:103494974:1 74477547 ID54091 U +
TGGGCCAAACCTGAATAAAATCTGGATTC
>15 dna:chromosome chromosome:NCBIM37:15:1:103494974:1 74477547 ID54092 U +
TGGGCCAAACCTGAATAAAATCTGGATTCTA
>15 dna:chromosome chromosome:NCBIM37:15:1:103494974:1 74477549 ID5599 U +
GGCCAAACCTGAATAAAATCTGGATTCT
>15 dna:chromosome chromosome:NCBIM37:15:1:103494974:1 74477558 ID35672 U +
TGAATAAAATCTGGATTCTATTCTTGTTG
>15 dna:chromosome chromosome:NCBIM37:15:1:103494974:1 74477562 ID7120 U +
TAAAATCTGGATTCTATTCTTGTTGAAAGC
>15 dna:chromosome chromosome:NCBIM37:15:1:103494974:1 74477608 ID40777 U +
TGATAATCTAAGAGAGAAAGATAATTCC
>15 dna:chromosome chromosome:NCBIM37:15:1:103494974:1 74477638 ID20140 U +
TAGGTCTTGTTAAATTGACTTGCGATGTCC
>15 dna:chromosome chromosome:NCBIM37:15:1:103494974:1 74477638 ID20141 U +
TAGGTCTTGTTAAATTGACTTGCGATGTCCC
>15 dna:chromosome chromosome:NCBIM37:15:1:103494974:1 74477645 ID60395 U +
TGTTAAATTGACTTGCGATGTCCCA
>15 dna:chromosome chromosome:NCBIM37:15:1:103494974:1 74477645 ID60396 U +
TGTTAAATTGACTTGCGATGTCCCAATGG
>15 dna:chromosome chromosome:NCBIM37:15:1:103494974:1 74477645 ID60397 U +
TGTTAAATTGACTTGCGATGTCCCAATGGA
>15 dna:chromosome chromosome:NCBIM37:15:1:103494974:1 74477648 ID8284 U +
TAAATTGACTTGCGATGTCCCAATGGACATG
>15 dna:chromosome chromosome:NCBIM37:15:1:103494974:1 74477658 ID46716 U +
TGCGATGTCCCAATGGACATGTTCTCCTGT
>15 dna:chromosome chromosome:NCBIM37:15:1:103494974:1 74477682 ID30156 U +
TCCTGTCCTGGATGATTCACCCCAAGTC
>15 dna:chromosome chromosome:NCBIM37:15:1:103494974:1 74477702 ID2780 U +
CCCAAGTCTGTAATGTTGTAAAGATGGTTTC
>15 dna:chromosome chromosome:NCBIM37:15:1:103494974:1 74477710 ID57480 U +
TGTAATGTTGTAAAGATGGTTTCTGTG
>15 dna:chromosome chromosome:NCBIM37:15:1:103494974:1 74477710 ID57481 U +
TGTAATGTTGTAAAGATGGTTTCTGTGGT
>15 dna:chromosome chromosome:NCBIM37:15:1:103494974:1 74477710 ID57482 U +
TGTAATGTTGTAAAGATGGTTTCTGTGGTA
>15 dna:chromosome chromosome:NCBIM37:15:1:103494974:1 74477710 ID57483 U +
TGTAATGTTGTAAAGATGGTTTCTGTGGTAGT
>15 dna:chromosome chromosome:NCBIM37:15:1:103494974:1 74477718 ID57184 U +
TGTAAAGATGGTTTCTGTGGTAGTCTC
>15 dna:chromosome chromosome:NCBIM37:15:1:103494974:1 74477733 ID59936 U +
TGTGGTAGTCTCTTTTAATCAGGGAA
>15 dna:chromosome chromosome:NCBIM37:15:1:103494974:1 74477761 ID54690 U +
TGGGTGCTAAGGTTGCAGAAGGTAC
>15 dna:chromosome chromosome:NCBIM37:15:1:103494974:1 74477768 ID10403 U +
TAAGGTTGCAGAAGGTACAAGTTTAC
>15 dna:chromosome chromosome:NCBIM37:15:1:103494974:1 74477790 ID63818 U +
TTACAACTGTGAAAACTAGTCTCCCAGGA
>15 dna:chromosome chromosome:NCBIM37:15:1:103494974:1 74477799 ID33465 U +
TGAAAACTAGTCTCCCAGGAAAGAGTTTCC
>15 dna:chromosome chromosome:NCBIM37:15:1:103494974:1 74477811 ID28337 U +
TCCCAGGAAAGAGTTTCCTATAGTTGGTA
>15 dna:chromosome chromosome:NCBIM37:15:1:103494974:1 74477829 ID21947 U +
TATAGTTGGTAAATGTATTCTTAAATC
>15 dna:chromosome chromosome:NCBIM37:15:1:103494974:1 74477831 ID21331 U +
TAGTTGGTAAATGTATTCTTAAATCTAGC
>15 dna:chromosome chromosome:NCBIM37:15:1:103494974:1 74477831 ID21332 U +
TAGTTGGTAAATGTATTCTTAAATCTAGCC
>15 dna:chromosome chromosome:NCBIM37:15:1:103494974:1 74477831 ID21333 U +
TAGTTGGTAAATGTATTCTTAAATCTAGCCTC
>15 dna:chromosome chromosome:NCBIM37:15:1:103494974:1 74477847 ID32790 U +
TCTTAAATCTAGCCTCAACCCCTT
>15 dna:chromosome chromosome:NCBIM37:15:1:103494974:1 74477850 ID8122 U +
TAAATCTAGCCTCAACCCCTTAGAAGATGG
>15 dna:chromosome chromosome:NCBIM37:15:1:103494974:1 74477928 ID10023 U +
TAAGCCAAGAGAATTTTCCTTATCAAG
>15 dna:chromosome chromosome:NCBIM37:15:1:103494974:1 74477928 ID10024 U +
TAAGCCAAGAGAATTTTCCTTATCAAGAA
>15 dna:chromosome chromosome:NCBIM37:15:1:103494974:1 74477928 ID10025 U +
TAAGCCAAGAGAATTTTCCTTATCAAGAAG
>15 dna:chromosome chromosome:NCBIM37:15:1:103494974:1 74477944 ID30265 U +
TCCTTATCAAGAAGAAAATCCTTAGTGTG
>15 dna:chromosome chromosome:NCBIM37:15:1:103494974:1 74477948 ID22156 U +
TATCAAGAAGAAAATCCTTAGTGTGAAATA
>15 dna:chromosome chromosome:NCBIM37:15:1:103494974:1 74477951 ID1765 U +
CAAGAAGAAAATCCTTAGTGTGAAATAATTA
>15 dna:chromosome chromosome:NCBIM37:15:1:103494974:1 74477976 ID11556 U +
TAATTATCTAAATAATCTCTCATATGGTT
>15 dna:chromosome chromosome:NCBIM37:15:1:103494974:1 74478000 ID56484 U +
TGGTTAATGAGATATTACTAACCCCCGC
>15 dna:chromosome chromosome:NCBIM37:15:1:103494974:1 74478000 ID56485 U +
TGGTTAATGAGATATTACTAACCCCCGCC
>15 dna:chromosome chromosome:NCBIM37:15:1:103494974:1 74478000 ID56486 U +
TGGTTAATGAGATATTACTAACCCCCGCCT
>15 dna:chromosome chromosome:NCBIM37:15:1:103494974:1 74478007 ID38896 U +
TGAGATATTACTAACCCCCGCCTACTCTCT
>15 dna:chromosome chromosome:NCBIM37:15:1:103494974:1 74478007 ID38897 U +
TGAGATATTACTAACCCCCGCCTACTCTCTA
>15 dna:chromosome chromosome:NCBIM37:15:1:103494974:1 74478029 ID15269 U +
TACTCTCTAGGGATTTTAATGGT
>15 dna:chromosome chromosome:NCBIM37:15:1:103494974:1 74478029 ID15270 U +
TACTCTCTAGGGATTTTAATGGTC
>15 dna:chromosome chromosome:NCBIM37:15:1:103494974:1 74478029 ID15271 U +
TACTCTCTAGGGATTTTAATGGTCC
>15 dna:chromosome chromosome:NCBIM37:15:1:103494974:1 74478070 ID6424 U +
TAAAAAGACATACTAATCATTGGGCTCTAC
>15 dna:chromosome chromosome:NCBIM37:15:1:103494974:1 74478070 ID6425 U +
TAAAAAGACATACTAATCATTGGGCTCTACT
>15 dna:chromosome chromosome:NCBIM37:15:1:103494974:1 74478083 ID11119 U +
TAATCATTGGGCTCTACTTTGCTTTTGGGT
>15 dna:chromosome chromosome:NCBIM37:15:1:103494974:1 74478097 ID15865 U +
TACTTTGCTTTTGGGTGTTTAAGAACAT
>15 dna:chromosome chromosome:NCBIM37:15:1:103494974:1 74478102 ID48682 U +
TGCTTTTGGGTGTTTAAGAACATATGAGC
>15 dna:chromosome chromosome:NCBIM37:15:1:103494974:1 74478108 ID54813 U +
TGGGTGTTTAAGAACATATGAGCTGG
>15 dna:chromosome chromosome:NCBIM37:15:1:103494974:1 74478108 ID54814 U +
TGGGTGTTTAAGAACATATGAGCTGGC
>15 dna:chromosome chromosome:NCBIM37:15:1:103494974:1 74478108 ID54815 U +
TGGGTGTTTAAGAACATATGAGCTGGCA
>15 dna:chromosome chromosome:NCBIM37:15:1:103494974:1 74478108 ID54816 U +
TGGGTGTTTAAGAACATATGAGCTGGCAG
>15 dna:chromosome chromosome:NCBIM37:15:1:103494974:1 74478108 ID54817 U +
TGGGTGTTTAAGAACATATGAGCTGGCAGG
>15 dna:chromosome chromosome:NCBIM37:15:1:103494974:1 74478160 ID13800 U +
TACCACTTGTTACATCTGTGTGAGAATGG
>15 dna:chromosome chromosome:NCBIM37:15:1:103494974:1 74478183 ID4049 U +
GAATGGGGCAAAGGCCTTGCTTGAC
>15 dna:chromosome chromosome:NCBIM37:15:1:103494974:1 74478204 ID37239 U +
TGACCATGACTTTGCTTGAACATATGGAG
>15 dna:chromosome chromosome:NCBIM37:15:1:103494974:1 74478210 ID37940 U +
TGACTTTGCTTGAACATATGGAGGG
>15 dna:chromosome chromosome:NCBIM37:15:1:103494974:1 74478210 ID37941 U +
TGACTTTGCTTGAACATATGGAGGGAG
>15 dna:chromosome chromosome:NCBIM37:15:1:103494974:1 74478210 ID37942 U +
TGACTTTGCTTGAACATATGGAGGGAGT
>15 dna:chromosome chromosome:NCBIM37:15:1:103494974:1 74478210 ID37943 U +
TGACTTTGCTTGAACATATGGAGGGAGTT
>15 dna:chromosome chromosome:NCBIM37:15:1:103494974:1 74478248 ID23681 U +
TATTGATCTTCCTCTTTATAGATTGGGCAC
>15 dna:chromosome chromosome:NCBIM37:15:1:103494974:1 74478263 ID64300 U +
TTATAGATTGGGCACTGGTTAGAGATC
>15 dna:chromosome chromosome:NCBIM37:15:1:103494974:1 74478266 ID17736 U +
TAGATTGGGCACTGGTTAGAGATC
>15 dna:chromosome chromosome:NCBIM37:15:1:103494974:1 74478266 ID17737 U +
TAGATTGGGCACTGGTTAGAGATCC
>15 dna:chromosome chromosome:NCBIM37:15:1:103494974:1 74478266 ID17738 U +
TAGATTGGGCACTGGTTAGAGATCCCC
>15 dna:chromosome chromosome:NCBIM37:15:1:103494974:1 74478318 ID20904 U +
TAGTCTCCTTGAACAAGAGAACAGATGG
>15 dna:chromosome chromosome:NCBIM37:15:1:103494974:1 74478318 ID20905 U +
TAGTCTCCTTGAACAAGAGAACAGATGGCTTC
>15 dna:chromosome chromosome:NCBIM37:15:1:103494974:1 74478323 ID30352 U +
TCCTTGAACAAGAGAACAGATGGCTTC
>15 dna:chromosome chromosome:NCBIM37:15:1:103494974:1 74478323 ID30353 U +
TCCTTGAACAAGAGAACAGATGGCTTCC
>15 dna:chromosome chromosome:NCBIM37:15:1:103494974:1 74478323 ID30354 U +
TCCTTGAACAAGAGAACAGATGGCTTCCC
>15 dna:chromosome chromosome:NCBIM37:15:1:103494974:1 74478323 ID30355 U +
TCCTTGAACAAGAGAACAGATGGCTTCCCA
>15 dna:chromosome chromosome:NCBIM37:15:1:103494974:1 74478323 ID30356 U +
TCCTTGAACAAGAGAACAGATGGCTTCCCAC
>15 dna:chromosome chromosome:NCBIM37:15:1:103494974:1 74478326 ID66309 U +
TTGAACAAGAGAACAGATGGCTTCCC
>15 dna:chromosome chromosome:NCBIM37:15:1:103494974:1 74478327 ID34612 U +
TGAACAAGAGAACAGATGGCTTCCCACA
>15 dna:chromosome chromosome:NCBIM37:15:1:103494974:1 74478327 ID34613 U +
TGAACAAGAGAACAGATGGCTTCCCACAT
>15 dna:chromosome chromosome:NCBIM37:15:1:103494974:1 74478327 ID34614 U +
TGAACAAGAGAACAGATGGCTTCCCACATG
>15 dna:chromosome chromosome:NCBIM37:15:1:103494974:1 74478355 ID57533 U +
TGTACAGAACATTTTGGGAGATGTTCCATA
>15 dna:chromosome chromosome:NCBIM37:15:1:103494974:1 74478357 ID12858 U +
TACAGAACATTTTGGGAGATGTTCCATAGT
>15 dna:chromosome chromosome:NCBIM37:15:1:103494974:1 74478369 ID53369 U +
TGGGAGATGTTCCATAGTCCCCTTGGACC
>15 dna:chromosome chromosome:NCBIM37:15:1:103494974:1 74478369 ID53370 U +
TGGGAGATGTTCCATAGTCCCCTTGGACCT
>15 dna:chromosome chromosome:NCBIM37:15:1:103494974:1 74478369 ID53371 U +
TGGGAGATGTTCCATAGTCCCCTTGGACCTA
>15 dna:chromosome chromosome:NCBIM37:15:1:103494974:1 74478372 ID4430 U +
GAGATGTTCCATAGTCCCCTTGGACCTA
>15 dna:chromosome chromosome:NCBIM37:15:1:103494974:1 74478383 ID20857 U +
TAGTCCCCTTGGACCTAGTTGACCTTGC
>15 dna:chromosome chromosome:NCBIM37:15:1:103494974:1 74478392 ID50202 U +
TGGACCTAGTTGACCTTGCAGGGCC
>15 dna:chromosome chromosome:NCBIM37:15:1:103494974:1 74478394 ID4239 U +
GACCTAGTTGACCTTGCAGGGCCGAGGG
>15 dna:chromosome chromosome:NCBIM37:15:1:103494974:1 74478441 ID30407 U +
TCCTTGCCCACGTTAATGTAGCCTCC
>15 dna:chromosome chromosome:NCBIM37:15:1:103494974:1 74478441 ID30408 U +
TCCTTGCCCACGTTAATGTAGCCTCCAGGT
>15 dna:chromosome chromosome:NCBIM37:15:1:103494974:1 74478445 ID45812 U +
TGCCCACGTTAATGTAGCCTCCAGGTA
>15 dna:chromosome chromosome:NCBIM37:15:1:103494974:1 74478468 ID5836 U +
GGTATGGTTCTTAAGCACCCAGAAGGCC
>15 dna:chromosome chromosome:NCBIM37:15:1:103494974:1 74478468 ID5837 U +
GGTATGGTTCTTAAGCACCCAGAAGGCCAGT
>15 dna:chromosome chromosome:NCBIM37:15:1:103494974:1 74478501 ID13921 U +
TACCAGTCTGGTACTTTTAATTACTGTGTA
>15 dna:chromosome chromosome:NCBIM37:15:1:103494974:1 74478529 ID11056 U +
TAATATTTATATAAGGCTTGTTTAA
>15 dna:chromosome chromosome:NCBIM37:15:1:103494974:1 74478540 ID10302 U +
TAAGGCTTGTTTAAAAACAAAACAAAACAAA
>15 dna:chromosome chromosome:NCBIM37:15:1:103494974:1 74478603 ID67035 U +
TTGGAAGCTGGTCCCTGCAATGGTTA
>15 dna:chromosome chromosome:NCBIM37:15:1:103494974:1 74478618 ID43438 U +
TGCAATGGTTAAGAGGAGCAGCCCAAT
>15 dna:chromosome chromosome:NCBIM37:15:1:103494974:1 74478644 ID9185 U +
TAACTCTACTGGTGTAAACAGGAGATTGAC
>15 dna:chromosome chromosome:NCBIM37:15:1:103494974:1 74478650 ID15539 U +
TACTGGTGTAAACAGGAGATTGACATCAA
>15 dna:chromosome chromosome:NCBIM37:15:1:103494974:1 74478670 ID36890 U +
TGACATCAACAAATTGGACTGTTTGGC
>15 dna:chromosome chromosome:NCBIM37:15:1:103494974:1 74478670 ID36891 U +
TGACATCAACAAATTGGACTGTTTGGCCTT
>15 dna:chromosome chromosome:NCBIM37:15:1:103494974:1 74478740 ID9483 U +
TAAGAACAAAGGTTTGATTCCCAGC
>15 dna:chromosome chromosome:NCBIM37:15:1:103494974:1 74478851 ID1916 M +
CACAGACATACAGGCAAAA
>15 dna:chromosome chromosome:NCBIM37:15:1:103494974:1 74478851 ID1917 U +
CACAGACATACAGGCAAAATACCCACATA
>15 dna:chromosome chromosome:NCBIM37:15:1:103494974:1 74479001 ID49316 M +
TGGAACTGGAGTTATAGACAGCTGTG
>15 dna:chromosome chromosome:NCBIM37:15:1:103494974:1 74479001 ID49317 M +
TGGAACTGGAGTTATAGACAGCTGTGAGCTG
>15 dna:chromosome chromosome:NCBIM37:15:1:103494974:1 74479030 ID45692 M +
TGCCATGTGGGTTCTGAGAATTGAACCTGGG
>15 dna:chromosome chromosome:NCBIM37:15:1:103494974:1 74479959 ID4987 M +
GCCCTGGCTGTCCTGGAACTCACTTTGTA
>15 dna:chromosome chromosome:NCBIM37:15:1:103494974:1 74479959 ID11980 M -
TACAAAGTGAGTTCCAGGACAGCCAGGGC
>15 dna:chromosome chromosome:NCBIM37:15:1:103494974:1 74479972 ID49287 M +
TGGAACTCACTTTGTAGACCAGGCTGGCCT
>15 dna:chromosome chromosome:NCBIM37:15:1:103494974:1 74479978 ID25463 M +
TCACTTTGTAGACCAGGCTGGCCTCGAAC
>15 dna:chromosome chromosome:NCBIM37:15:1:103494974:1 74479978 ID25464 M +
TCACTTTGTAGACCAGGCTGGCCTCGAACT
>15 dna:chromosome chromosome:NCBIM37:15:1:103494974:1 74480001 ID30592 M +
TCGAACTCAGAAATCTGCCTGCCACT
>15 dna:chromosome chromosome:NCBIM37:15:1:103494974:1 74483542 ID20747 U +
TAGTATTCTTAAGATGTTATCAGGACT
>15 dna:chromosome chromosome:NCBIM37:15:1:103494974:1 74483889 ID12415 U +
TACAATCATGGTTATAAGGATGGCCAGAAC
>15 dna:chromosome chromosome:NCBIM37:15:1:103494974:1 74483921 ID12374 U +
TACAAGTTGGTCTGATATGATGGGAGCTTG
>15 dna:chromosome chromosome:NCBIM37:15:1:103494974:1 74484065 ID5843 U +
GGTCAGAACATTTTTCTCATAGCTTTTTCC
>15 dna:chromosome chromosome:NCBIM37:15:1:103494974:1 74484164 ID26941 M +
TCCAAGCCCCGGCCTAACAATGTGA
>15 dna:chromosome chromosome:NCBIM37:15:1:103494974:1 74484589 ID27689 U +
TCCAGGTCTTGTTCGAAATGGTTCCTTGGA
>15 dna:chromosome chromosome:NCBIM37:15:1:103494974:1 74484744 ID20739 U +
TAGTATGTTTCCTGACTATCTCCCTAGATC
>15 dna:chromosome chromosome:NCBIM37:15:1:103494974:1 74484877 ID46707 U +
TGCGATAGATATTGCTTCCTATCCTGGGCT
>15 dna:chromosome chromosome:NCBIM37:15:1:103494974:1 74484957 ID64015 U +
TTACTACATTAGAACCATTGCCATGGGAC
>15 dna:chromosome chromosome:NCBIM37:15:1:103494974:1 74484958 ID14946 U +
TACTACATTAGAACCATTGCCATGGGACATA
>15 dna:chromosome chromosome:NCBIM37:15:1:103494974:1 74485107 ID50865 U +
TGGATATTCAGCAAAGCACCTAGCATG
>15 dna:chromosome chromosome:NCBIM37:15:1:103494974:1 74486081 ID23756 U +
TATTGGTCTTGGATGCTATAGGAAAGCAC
>15 dna:chromosome chromosome:NCBIM37:15:1:103494974:1 74486099 ID18883 U +
TAGGAAAGCACACTGAACAAGCCTGGAGGT
>15 dna:chromosome chromosome:NCBIM37:15:1:103494974:1 74486130 ID10098 U +
TAAGCTAATAAGAAGCACTCCCCCATGGTC
>15 dna:chromosome chromosome:NCBIM37:15:1:103494974:1 74486219 ID24660 U +
TCAATAAAGGAGTGTGACCTGGAAGTTGT
>15 dna:chromosome chromosome:NCBIM37:15:1:103494974:1 74486247 ID10322 U +
TAAGGTAAAATACATCCTTTCCTCT
>15 dna:chromosome chromosome:NCBIM37:15:1:103494974:1 74486247 ID10323 U +
TAAGGTAAAATACATCCTTTCCTCTTCC
>15 dna:chromosome chromosome:NCBIM37:15:1:103494974:1 74486247 ID10324 U +
TAAGGTAAAATACATCCTTTCCTCTTCCAA
>15 dna:chromosome chromosome:NCBIM37:15:1:103494974:1 74486283 ID1571 U +
ATGGTCAGGATGTTTTACCACAGCAC
>15 dna:chromosome chromosome:NCBIM37:15:1:103494974:1 74486293 ID61265 U +
TGTTTTACCACAGCACTAAAAATCCTAAT
>15 dna:chromosome chromosome:NCBIM37:15:1:103494974:1 74486298 ID13724 U +
TACCACAGCACTAAAAATCCTAATAAAAC
>15 dna:chromosome chromosome:NCBIM37:15:1:103494974:1 74486298 ID13725 U +
TACCACAGCACTAAAAATCCTAATAAAACA
>15 dna:chromosome chromosome:NCBIM37:15:1:103494974:1 74486465 ID58260 U +
TGTCAGGCAGCCCAGTAGAAATATCTAA
>15 dna:chromosome chromosome:NCBIM37:15:1:103494974:1 74486553 ID54461 U +
TGGGTAGAAATTGTCCTTCCCC
>15 dna:chromosome chromosome:NCBIM37:15:1:103494974:1 74486553 ID54462 U +
TGGGTAGAAATTGTCCTTCCCCAC
>15 dna:chromosome chromosome:NCBIM37:15:1:103494974:1 74486778 ID32338 U +
TCTGATAGTACCATGCCTCAAAACATTAG
>15 dna:chromosome chromosome:NCBIM37:15:1:103494974:1 74486791 ID46183 U +
TGCCTCAAAACATTAGATTTGCTATTGGA
>15 dna:chromosome chromosome:NCBIM37:15:1:103494974:1 74486941 ID39653 U +
TGAGGAAATGGCTCCATTATATTGGCC
>15 dna:chromosome chromosome:NCBIM37:15:1:103494974:1 74487176 ID32803 U +
TCTTAAGCTGTAAAGGTAAAAGAAGCCCTTT
>15 dna:chromosome chromosome:NCBIM37:15:1:103494974:1 74487693 ID68238 M +
TTTAATCACAGCACTAGGGAA
>15 dna:chromosome chromosome:NCBIM37:15:1:103494974:1 74487693 ID68239 U +
TTTAATCACAGCACTAGGGAAACAGAAGC
>15 dna:chromosome chromosome:NCBIM37:15:1:103494974:1 74487733 ID40602 U +
TGAGTTTGACGCCAGGCTAGTCTTCT
>15 dna:chromosome chromosome:NCBIM37:15:1:103494974:1 74487750 ID20944 U +
TAGTCTTCTGCTTGAGTTCCAGGACAGCCA
>15 dna:chromosome chromosome:NCBIM37:15:1:103494974:1 74487756 ID32521 U +
TCTGCTTGAGTTCCAGGACAGCCAAGGC
>15 dna:chromosome chromosome:NCBIM37:15:1:103494974:1 74487765 ID5046 M -
GCCTTGGCTGTCCTGGAAC
>15 dna:chromosome chromosome:NCBIM37:15:1:103494974:1 74487784 ID11899 U +
TACAAAGAAACCTTGTCTCAAAATAAAATA
>15 dna:chromosome chromosome:NCBIM37:15:1:103494974:1 74487923 ID48797 U +
TGGAAAATCCCGTAAATAGGTGACAGC
>15 dna:chromosome chromosome:NCBIM37:15:1:103494974:1 74487923 ID48798 U +
TGGAAAATCCCGTAAATAGGTGACAGCT
>15 dna:chromosome chromosome:NCBIM37:15:1:103494974:1 74487923 ID48799 U +
TGGAAAATCCCGTAAATAGGTGACAGCTAC
>15 dna:chromosome chromosome:NCBIM37:15:1:103494974:1 74487930 ID28673 U +
TCCCGTAAATAGGTGACAGCTACACTAAGG
>15 dna:chromosome chromosome:NCBIM37:15:1:103494974:1 74487939 ID20160 U +
TAGGTGACAGCTACACTAAGGACAGTGCAT
>15 dna:chromosome chromosome:NCBIM37:15:1:103494974:1 74487950 ID12734 U +
TACACTAAGGACAGTGCATGCCTCGAGC
>15 dna:chromosome chromosome:NCBIM37:15:1:103494974:1 74487968 ID46251 U +
TGCCTCGAGCCTTAATTCTTAATTTAGCTGT
>15 dna:chromosome chromosome:NCBIM37:15:1:103494974:1 74487980 ID11612 U +
TAATTCTTAATTTAGCTGTATGAGGTGAGA
>15 dna:chromosome chromosome:NCBIM37:15:1:103494974:1 74488094 ID50298 U +
TGGACTGATTACGATGGAAGGAATGTCCCTC
>15 dna:chromosome chromosome:NCBIM37:15:1:103494974:1 74488099 ID42099 U +
TGATTACGATGGAAGGAATGTCCCTCC
>15 dna:chromosome chromosome:NCBIM37:15:1:103494974:1 74488099 ID42100 U +
TGATTACGATGGAAGGAATGTCCCTCCTTT
>15 dna:chromosome chromosome:NCBIM37:15:1:103494974:1 74488108 ID49559 U +
TGGAAGGAATGTCCCTCCTTTGGTGA
>15 dna:chromosome chromosome:NCBIM37:15:1:103494974:1 74488108 ID49560 U +
TGGAAGGAATGTCCCTCCTTTGGTGAGGTT
>15 dna:chromosome chromosome:NCBIM37:15:1:103494974:1 74488158 ID1498 U +
ATGACCATCACTGAATCCTCTTGACAT
>15 dna:chromosome chromosome:NCBIM37:15:1:103494974:1 74488220 ID28347 U +
TCCCAGGAGAATAACTAATACTGTGGTGG
>15 dna:chromosome chromosome:NCBIM37:15:1:103494974:1 74488220 ID28348 U +
TCCCAGGAGAATAACTAATACTGTGGTGGC
>15 dna:chromosome chromosome:NCBIM37:15:1:103494974:1 74488231 ID9091 U +
TAACTAATACTGTGGTGGCTATGGTC
>15 dna:chromosome chromosome:NCBIM37:15:1:103494974:1 74488285 ID4199 U +
GACCAACGAGGCAGAGAATTCTGGACT
>15 dna:chromosome chromosome:NCBIM37:15:1:103494974:1 74488322 ID2456 U +
CAGTGCTTGACAATACCCTCTCCACATG
>15 dna:chromosome chromosome:NCBIM37:15:1:103494974:1 74488340 ID31826 U +
TCTCCACATGCTGTCCATCCATCCAGGCCT
>15 dna:chromosome chromosome:NCBIM37:15:1:103494974:1 74488357 ID27864 U +
TCCATCCAGGCCTCGCCTTATGCCTT
>15 dna:chromosome chromosome:NCBIM37:15:1:103494974:1 74488496 ID720 U +
ACTCGAGACTGTGTAGAACCTTCATAGGC
>15 dna:chromosome chromosome:NCBIM37:15:1:103494974:1 74488526 ID6894 U +
TAAAAGCCATCTTTGTAGGTTCATTCCTGCT
>15 dna:chromosome chromosome:NCBIM37:15:1:103494974:1 74488553 ID48253 U +
TGCTTATGGCAAACCTCTGTTTCT
>15 dna:chromosome chromosome:NCBIM37:15:1:103494974:1 74488751 ID43344 U +
TGCAATCATGTTGTTTTGTTTCAGGAGGTC
>15 dna:chromosome chromosome:NCBIM37:15:1:103494974:1 74489168 ID13439 U +
TACATGTGTGTGTTTCACAGTCTGATGTA
>15 dna:chromosome chromosome:NCBIM37:15:1:103494974:1 74489212 ID38288 U +
TGAGAATAAAAGAACCTGTTTGCTTTCACC
>15 dna:chromosome chromosome:NCBIM37:15:1:103494974:1 74489380 ID40728 U +
TGATAAGAGCCTGTGGAACATTCCATC
>15 dna:chromosome chromosome:NCBIM37:15:1:103494974:1 74489380 ID40729 U +
TGATAAGAGCCTGTGGAACATTCCATCC
>15 dna:chromosome chromosome:NCBIM37:15:1:103494974:1 74489413 ID4456 U +
GAGCCACTCAGTACACCAGAACC
