# Supplementary material for: proTRAC - a software for probabilistic piRNA cluster detection, visualization and analysis
Source: BMC Bioinformatics. 2012 Jan 10;13:5. doi: 10.1186/1471-2105-13-5 (PMC3293768; doi:10.1186/1471-2105-13-5)
Supplement: Additional file 5 — proTRAC results folder containing a picture and a FASTA file for each detected mouse cluster. After decompression, the folder can be opened as former session in proTRAC. Alternatively, each file can be opened separately with any standard text-editor or graphic-viewer respectively. [file 1471-2105-13-5-S5.ZIP › proTRAC_results_mouse/monodirectional_clusters/Cluster_141.fas]

>4 dna:chromosome chromosome:NCBIM37:4:1:155630120:1 93945680 ID64215 U -
TTAGTAAGAGTCTTAATGTGCCAAATG
>4 dna:chromosome chromosome:NCBIM37:4:1:155630120:1 93946973 ID35987 U -
TGAATGGAGGTATTGCACCTACTCTGTTT
>4 dna:chromosome chromosome:NCBIM37:4:1:155630120:1 93947080 ID19403 U -
TAGGATAAGCAATATAAATCTGAGATAGCC
>4 dna:chromosome chromosome:NCBIM37:4:1:155630120:1 93947310 ID4503 U -
GAGGCAACTAACCTGGAACTTTGGGTGCTC
>4 dna:chromosome chromosome:NCBIM37:4:1:155630120:1 93947406 ID44730 U -
TGCCAAACATTAGAAGGTGGTTTCAGACCTT
>4 dna:chromosome chromosome:NCBIM37:4:1:155630120:1 93947536 ID19632 U -
TAGGCAAGCACCAATCCCTGGCATTATTGA
>4 dna:chromosome chromosome:NCBIM37:4:1:155630120:1 93947564 ID9274 U -
TAACTGGGCCAACTTGAGACCTATCTCATA
>4 dna:chromosome chromosome:NCBIM37:4:1:155630120:1 93947646 ID60318 U -
TGTGTTGACTCAAAATATGTCTTGTCTA
>4 dna:chromosome chromosome:NCBIM37:4:1:155630120:1 93947784 ID59451 U -
TGTGATGTGTGCTTTTAACTGCTGAGCCAT
>4 dna:chromosome chromosome:NCBIM37:4:1:155630120:1 93947790 ID58969 U -
TGTGAATGTGATGTGTGCTTTTAACTGCTG
>4 dna:chromosome chromosome:NCBIM37:4:1:155630120:1 93947793 ID36047 U -
TGAATGTGATGTGTGCTTTTAACTG
>4 dna:chromosome chromosome:NCBIM37:4:1:155630120:1 93948092 ID17766 U -
TAGATTTTCTTTTTAAGAATGTTATCCGCCA
>4 dna:chromosome chromosome:NCBIM37:4:1:155630120:1 93948315 ID57282 U -
TGTAACGGCCTAGCAAAACATTTTAGCCTC
>4 dna:chromosome chromosome:NCBIM37:4:1:155630120:1 93948345 ID60605 U -
TGTTATACAGAACTTGGCCAAACTCACC
>4 dna:chromosome chromosome:NCBIM37:4:1:155630120:1 93948375 ID58512 U -
TGTCCTCTACATTTCTTGGTTATTCAGG
>4 dna:chromosome chromosome:NCBIM37:4:1:155630120:1 93948429 ID9085 U -
TAACTAAGGAAGGCTGTTGATTCTGGTCA
>4 dna:chromosome chromosome:NCBIM37:4:1:155630120:1 93948430 ID9084 U -
TAACTAAGGAAGGCTGTTGATTCTGGTC
>4 dna:chromosome chromosome:NCBIM37:4:1:155630120:1 93948490 ID26142 U -
TCATAGAAAATATTGTTTTCTCAGCTTGC
>4 dna:chromosome chromosome:NCBIM37:4:1:155630120:1 93948490 ID64998 U -
TTCATAGAAAATATTGTTTTCTCAGCTTGC
>4 dna:chromosome chromosome:NCBIM37:4:1:155630120:1 93948491 ID26141 U -
TCATAGAAAATATTGTTTTCTCAGCTTG
>4 dna:chromosome chromosome:NCBIM37:4:1:155630120:1 93948537 ID9644 U -
TAAGACTCAAAAAAAGAGTTAAAGCAAGGGA
>4 dna:chromosome chromosome:NCBIM37:4:1:155630120:1 93948577 ID17650 U -
TAGATGTCACATGGTGAACAAGGCACTTTC
>4 dna:chromosome chromosome:NCBIM37:4:1:155630120:1 93948661 ID13889 U -
TACCAGGGACTGAGTTTTATATATGTTAGC
>4 dna:chromosome chromosome:NCBIM37:4:1:155630120:1 93948708 ID7201 U -
TAAAATGTATCTGAAGATAGAAGCAAAGGC
>4 dna:chromosome chromosome:NCBIM37:4:1:155630120:1 93948864 ID18556 U -
TAGCTACAGATCTTCAGTTAGTATGG
>4 dna:chromosome chromosome:NCBIM37:4:1:155630120:1 93948906 ID49140 U -
TGGAAATGCATCTCAGAACTGTTGGGGTCC
>4 dna:chromosome chromosome:NCBIM37:4:1:155630120:1 93948940 ID37634 U -
TGACTCGTGCACACTATGATGGGCAATGGC
>4 dna:chromosome chromosome:NCBIM37:4:1:155630120:1 93948977 ID52810 U -
TGGGAAATTAAGACTCATCACAAAGGGCTG
>4 dna:chromosome chromosome:NCBIM37:4:1:155630120:1 93948979 ID52808 U -
TGGGAAATTAAGACTCATCACAAAGGGC
>4 dna:chromosome chromosome:NCBIM37:4:1:155630120:1 93949027 ID9648 U -
TAAGACTCACCAGAGGGTTGCCATGGC
>4 dna:chromosome chromosome:NCBIM37:4:1:155630120:1 93949041 ID26612 U -
TCATTTTTACAGTGCCTTAAGACTCACCAG
>4 dna:chromosome chromosome:NCBIM37:4:1:155630120:1 93949043 ID22392 U -
TATCATTTTTACAGTGCCTTAAGACTCACC
>4 dna:chromosome chromosome:NCBIM37:4:1:155630120:1 93949043 ID26611 U -
TCATTTTTACAGTGCCTTAAGACTCACC
>4 dna:chromosome chromosome:NCBIM37:4:1:155630120:1 93949044 ID22391 U -
TATCATTTTTACAGTGCCTTAAGACTCAC
>4 dna:chromosome chromosome:NCBIM37:4:1:155630120:1 93949069 ID32015 U -
TCTCTTACCTTCCTCATGTGGGCAGCTATC
>4 dna:chromosome chromosome:NCBIM37:4:1:155630120:1 93949155 ID67520 U -
TTGGTGATATGTGTCAAGACTAGATGCTAC
>4 dna:chromosome chromosome:NCBIM37:4:1:155630120:1 93949156 ID56015 U -
TGGTGATATGTGTCAAGACTAGATGCTA
>4 dna:chromosome chromosome:NCBIM37:4:1:155630120:1 93949180 ID23245 U -
TATGTGAAAAGAAGAGAGATGACTGTTGGT
>4 dna:chromosome chromosome:NCBIM37:4:1:155630120:1 93949198 ID54922 U -
TGGGTTGCATGTGGGATATGTGAAAAGA
>4 dna:chromosome chromosome:NCBIM37:4:1:155630120:1 93949206 ID58040 U -
TGTCAAGATTGGGTTGCATGTGGGATATG
>4 dna:chromosome chromosome:NCBIM37:4:1:155630120:1 93949247 ID13128 U -
TACAGTGTTCCTGACGGGTGATCTTTGGC
>4 dna:chromosome chromosome:NCBIM37:4:1:155630120:1 93949248 ID13127 U -
TACAGTGTTCCTGACGGGTGATCTTTGG
>4 dna:chromosome chromosome:NCBIM37:4:1:155630120:1 93949248 ID63906 U -
TTACAGTGTTCCTGACGGGTGATCTTTGG
>4 dna:chromosome chromosome:NCBIM37:4:1:155630120:1 93949253 ID10149 U -
TAAGCTTACAGTGTTCCTGACGGGTGATC
>4 dna:chromosome chromosome:NCBIM37:4:1:155630120:1 93949294 ID60855 U -
TGTTCTTTCATGATAATAGAGTGTCTTCCT
>4 dna:chromosome chromosome:NCBIM37:4:1:155630120:1 93949298 ID58691 U -
TGTCTGTTCTTTCATGATAATAGAGTGTCT
>4 dna:chromosome chromosome:NCBIM37:4:1:155630120:1 93949299 ID58690 U -
TGTCTGTTCTTTCATGATAATAGAGTGTC
>4 dna:chromosome chromosome:NCBIM37:4:1:155630120:1 93949310 ID21179 U -
TAGTGTTTCGATGTCTGTTCTTTCATGAT
>4 dna:chromosome chromosome:NCBIM37:4:1:155630120:1 93949314 ID34358 U -
TGAAATAGTGTTTCGATGTCTGTTCTTTCA
>4 dna:chromosome chromosome:NCBIM37:4:1:155630120:1 93949315 ID34357 U -
TGAAATAGTGTTTCGATGTCTGTTCTTTC
>4 dna:chromosome chromosome:NCBIM37:4:1:155630120:1 93949317 ID22662 U -
TATGAAATAGTGTTTCGATGTCTGTTCTT
>4 dna:chromosome chromosome:NCBIM37:4:1:155630120:1 93949319 ID22028 U -
TATATGAAATAGTGTTTCGATGTCTGTTC
>4 dna:chromosome chromosome:NCBIM37:4:1:155630120:1 93949320 ID22002 U -
TATATATGAAATAGTGTTTCGATGTCTGTT
>4 dna:chromosome chromosome:NCBIM37:4:1:155630120:1 93949333 ID33597 U -
TGAAAAGGGACAGTATATATGAAATAGTGT
>4 dna:chromosome chromosome:NCBIM37:4:1:155630120:1 93949397 ID36671 U -
TGACAGAGCCAGTGCATTTAAGAAGTGGGC
>4 dna:chromosome chromosome:NCBIM37:4:1:155630120:1 93949412 ID38281 U -
TGAGAAGTGTCCGTGACAGAGCCAGTGC
>4 dna:chromosome chromosome:NCBIM37:4:1:155630120:1 93949413 ID68585 U -
TTTGAGAAGTGTCCGTGACAGAGCCAGTG
>4 dna:chromosome chromosome:NCBIM37:4:1:155630120:1 93949414 ID38280 U -
TGAGAAGTGTCCGTGACAGAGCCAGT
>4 dna:chromosome chromosome:NCBIM37:4:1:155630120:1 93949473 ID45316 U -
TGCCAGAGTCTTCTTGAAAGGGGAA
>4 dna:chromosome chromosome:NCBIM37:4:1:155630120:1 93949477 ID29440 U -
TCCTACTCTGCCAGAGTCTTCTTGAAAGG
>4 dna:chromosome chromosome:NCBIM37:4:1:155630120:1 93949488 ID2141 U -
CAGAAAAGGACATTCCTACTCTGCCAGAGTC
>4 dna:chromosome chromosome:NCBIM37:4:1:155630120:1 93949490 ID2140 U -
CAGAAAAGGACATTCCTACTCTGCCAGAG
>4 dna:chromosome chromosome:NCBIM37:4:1:155630120:1 93949493 ID2139 U -
CAGAAAAGGACATTCCTACTCTGCCA
>4 dna:chromosome chromosome:NCBIM37:4:1:155630120:1 93949522 ID5376 U -
GGAATTAACCCTGACTGGTGAAAGGA
>4 dna:chromosome chromosome:NCBIM37:4:1:155630120:1 93949527 ID14598 U -
TACGAGAGAGGAATTAACCCTGACTGGTGA
>4 dna:chromosome chromosome:NCBIM37:4:1:155630120:1 93949535 ID13052 U -
TACAGGCATACGAGAGAGGAATTAACCCTG
>4 dna:chromosome chromosome:NCBIM37:4:1:155630120:1 93949537 ID29395 U -
TCCTACAGGCATACGAGAGAGGAATTAACCC
>4 dna:chromosome chromosome:NCBIM37:4:1:155630120:1 93949554 ID54343 U -
TGGGGCCTGCCGTTTGTCCTACAGGCATAC
>4 dna:chromosome chromosome:NCBIM37:4:1:155630120:1 93949554 ID67422 U -
TTGGGGCCTGCCGTTTGTCCTACAGGCATAC
>4 dna:chromosome chromosome:NCBIM37:4:1:155630120:1 93949582 ID49733 U -
TGGAAGTTTATGTGGAGGCAACCTTTTG
>4 dna:chromosome chromosome:NCBIM37:4:1:155630120:1 93949601 ID48559 U -
TGCTTTCGGGGCTGTGCGGCTGGAAGTTT
>4 dna:chromosome chromosome:NCBIM37:4:1:155630120:1 93949610 ID35101 U -
TGAAGAAGTTGCTTTCGGGGCTGTGCGGC
>4 dna:chromosome chromosome:NCBIM37:4:1:155630120:1 93949613 ID35100 U -
TGAAGAAGTTGCTTTCGGGGCTGTGC
>4 dna:chromosome chromosome:NCBIM37:4:1:155630120:1 93949620 ID20107 U -
TAGGTCCTCATGAAGAAGTTGCTTTCGGG
>4 dna:chromosome chromosome:NCBIM37:4:1:155630120:1 93949642 ID3574 U -
CTGCATCCTTTAGTATGCAATTAGGTCC
>4 dna:chromosome chromosome:NCBIM37:4:1:155630120:1 93949701 ID28519 U -
TCCCATTGGTTCCAAGTAAGCATCTCTTC
>4 dna:chromosome chromosome:NCBIM37:4:1:155630120:1 93949762 ID42574 U -
TGCAAAACGCCTCAAGCTCCTTTACTAATC
>4 dna:chromosome chromosome:NCBIM37:4:1:155630120:1 93949882 ID56832 U -
TGGTTTTCGCTGGACCTCCTGCCAACCGG
>4 dna:chromosome chromosome:NCBIM37:4:1:155630120:1 93949885 ID56831 U -
TGGTTTTCGCTGGACCTCCTGCCAAC
>4 dna:chromosome chromosome:NCBIM37:4:1:155630120:1 93949987 ID11262 U -
TAATGAGAAAACACTGAGGTTGCCTGGG
>4 dna:chromosome chromosome:NCBIM37:4:1:155630120:1 93949989 ID48509 U -
TGCTTTAATGAGAAAACACTGAGGTTGCCTG
>4 dna:chromosome chromosome:NCBIM37:4:1:155630120:1 93949992 ID48508 U -
TGCTTTAATGAGAAAACACTGAGGTTGC
>4 dna:chromosome chromosome:NCBIM37:4:1:155630120:1 93950026 ID43310 U -
TGCAATACAAAGTTAAGTATTTGGACTGA
>4 dna:chromosome chromosome:NCBIM37:4:1:155630120:1 93950032 ID47864 U -
TGCTGCAATACAAAGTTAAGTATTTG
>4 dna:chromosome chromosome:NCBIM37:4:1:155630120:1 93950162 ID49116 U -
TGGAAATCGGGATCATCAGACCGTTTGCCA
>4 dna:chromosome chromosome:NCBIM37:4:1:155630120:1 93950500 ID9384 U -
TAACTTTGTTTCAATTTGAGAAAGATTA
>4 dna:chromosome chromosome:NCBIM37:4:1:155630120:1 93950575 ID23918 U -
TATTTCCAAGTTGGGTCGTAAGAGTGTA
>4 dna:chromosome chromosome:NCBIM37:4:1:155630120:1 93950586 ID34096 U -
TGAAAGGAAGTTATGTATTTCCAAGTTGGGTC
>4 dna:chromosome chromosome:NCBIM37:4:1:155630120:1 93950587 ID34095 U -
TGAAAGGAAGTTATGTATTTCCAAGTTGGGT
>4 dna:chromosome chromosome:NCBIM37:4:1:155630120:1 93950629 ID18628 U -
TAGCTCAAATGTGTGATTGCTCTTCTGGA
>4 dna:chromosome chromosome:NCBIM37:4:1:155630120:1 93950695 ID53950 U -
TGGGATTGTGGTGTCACTTAGTGGTGTGGC
>4 dna:chromosome chromosome:NCBIM37:4:1:155630120:1 93950696 ID53949 U -
TGGGATTGTGGTGTCACTTAGTGGTGTGG
>4 dna:chromosome chromosome:NCBIM37:4:1:155630120:1 93950700 ID33266 U -
TCTTTGGGATTGTGGTGTCACTTAGTGGT
>4 dna:chromosome chromosome:NCBIM37:4:1:155630120:1 93950721 ID20685 U -
TAGTAGTTCTATCTTGGATCTTTCTTTGGG
>4 dna:chromosome chromosome:NCBIM37:4:1:155630120:1 93950733 ID16491 U -
TAGAAGGATACATAGTAGTTCTATCTTGGA
>4 dna:chromosome chromosome:NCBIM37:4:1:155630120:1 93950734 ID16490 U -
TAGAAGGATACATAGTAGTTCTATCTTGG
>4 dna:chromosome chromosome:NCBIM37:4:1:155630120:1 93950803 ID49093 U -
TGGAAATAGTCCTTTTCATGTGTTCTACCA
>4 dna:chromosome chromosome:NCBIM37:4:1:155630120:1 93950896 ID24068 U -
TATTTTTGAAGGGCTTCTGAGGTTAGTA
>4 dna:chromosome chromosome:NCBIM37:4:1:155630120:1 93950937 ID20039 U -
TAGGTAGAATCTTCCTTTAGGGGAGTCTGG
>4 dna:chromosome chromosome:NCBIM37:4:1:155630120:1 93950940 ID29543 U -
TCCTAGGTAGAATCTTCCTTTAGGGGAGTC
>4 dna:chromosome chromosome:NCBIM37:4:1:155630120:1 93950961 ID37757 U -
TGACTGGGAGACAAAGTGCATTCCTAGGTA
>4 dna:chromosome chromosome:NCBIM37:4:1:155630120:1 93950962 ID37756 U -
TGACTGGGAGACAAAGTGCATTCCTAGGT
>4 dna:chromosome chromosome:NCBIM37:4:1:155630120:1 93950993 ID6289 U -
GTTTTTCACAATTTTTATCTGATACCTGGT
>4 dna:chromosome chromosome:NCBIM37:4:1:155630120:1 93951051 ID10130 U -
TAAGCTGAAAGGACAGGTCTTATGAGTTT
>4 dna:chromosome chromosome:NCBIM37:4:1:155630120:1 93951066 ID59556 U -
TGTGCACCCAAGTTGTTAAGCTGAAAGGAC
>4 dna:chromosome chromosome:NCBIM37:4:1:155630120:1 93951151 ID49243 U -
TGGAACCTAAAGAACTCCAGAGATAGACCTG
>4 dna:chromosome chromosome:NCBIM37:4:1:155630120:1 93951186 ID3877 U -
GAACAAAGGTGATTTTTGTCTGTTAGGGT
>4 dna:chromosome chromosome:NCBIM37:4:1:155630120:1 93951206 ID16542 U -
TAGAAGGTTTTTGTGATTGAACAAAGG
>4 dna:chromosome chromosome:NCBIM37:4:1:155630120:1 93951455 ID50528 U -
TGGAGATTGTTATGACCCTGTGGTATGTC
>4 dna:chromosome chromosome:NCBIM37:4:1:155630120:1 93951636 ID57200 U -
TGTAAAGGATAAGAGAGGATGCCATGC
>4 dna:chromosome chromosome:NCBIM37:4:1:155630120:1 93951640 ID14545 U -
TACCTTTGTAAAGGATAAGAGAGGATGCC
>4 dna:chromosome chromosome:NCBIM37:4:1:155630120:1 93951710 ID54049 U -
TGGGCAGGAAGGCATGATTGGATAGGAAT
>4 dna:chromosome chromosome:NCBIM37:4:1:155630120:1 93951776 ID38954 U -
TGAGATGATTTAGTGCCCCAATGTAGTCTGG
>4 dna:chromosome chromosome:NCBIM37:4:1:155630120:1 93951783 ID40604 U -
TGAGTTTGAGATGATTTAGTGCCCCAATGT
>4 dna:chromosome chromosome:NCBIM37:4:1:155630120:1 93951799 ID18088 U -
TAGCAGGCCACAGAAATGAGTTTGAGATGA
>4 dna:chromosome chromosome:NCBIM37:4:1:155630120:1 93951818 ID41833 U -
TGATGGAGCATTGTTAGCAGGCCAC
>4 dna:chromosome chromosome:NCBIM37:4:1:155630120:1 93951821 ID20388 U -
TAGGTTCTGATGGAGCATTGTTAGCAGGC
>4 dna:chromosome chromosome:NCBIM37:4:1:155630120:1 93951833 ID5071 U -
GCGGAGAGAATGTTAGGTTCTGATGGAGCA
>4 dna:chromosome chromosome:NCBIM37:4:1:155630120:1 93951912 ID10656 U -
TAAGTTGTTTTGACTGTTTTTGACGAGTGC
>4 dna:chromosome chromosome:NCBIM37:4:1:155630120:1 93951914 ID21685 U -
TATAAGTTGTTTTGACTGTTTTTGACGAGT
>4 dna:chromosome chromosome:NCBIM37:4:1:155630120:1 93951945 ID9701 U -
TAAGAGATTTTTAATTTGGTGGAAATTGA
>4 dna:chromosome chromosome:NCBIM37:4:1:155630120:1 93951951 ID12929 U -
TACAGATAAGAGATTTTTAATTTGGTGGA
>4 dna:chromosome chromosome:NCBIM37:4:1:155630120:1 93952198 ID22767 U -
TATGACGTGTTACATAGATTAGAACTGA
>4 dna:chromosome chromosome:NCBIM37:4:1:155630120:1 93952237 ID1575 U -
ATGGTGAACAAAGCATGGTTAATTAAGGTCT
>4 dna:chromosome chromosome:NCBIM37:4:1:155630120:1 93952238 ID1574 U -
ATGGTGAACAAAGCATGGTTAATTAAGGTC
>4 dna:chromosome chromosome:NCBIM37:4:1:155630120:1 93952238 ID55845 U -
TGGTGAACAAAGCATGGTTAATTAAGGTC
>4 dna:chromosome chromosome:NCBIM37:4:1:155630120:1 93952241 ID1573 U -
ATGGTGAACAAAGCATGGTTAATTAAG
>4 dna:chromosome chromosome:NCBIM37:4:1:155630120:1 93952280 ID6173 U -
GTGGTGAAAAAAAGTGACCCTAAGACCCA
>4 dna:chromosome chromosome:NCBIM37:4:1:155630120:1 93952301 ID8223 U -
TAAATGTCAGGGTTAAGTCTGGTGGTGAA
>4 dna:chromosome chromosome:NCBIM37:4:1:155630120:1 93952304 ID40674 U -
TGATAAATGTCAGGGTTAAGTCTGGTGGT
>4 dna:chromosome chromosome:NCBIM37:4:1:155630120:1 93952315 ID48117 U -
TGCTGTTTGGGTGATAAATGTCAGGGTTA
>4 dna:chromosome chromosome:NCBIM37:4:1:155630120:1 93952339 ID30419 U -
TCCTTGGAAAGAACTGCCCAAGTGTGCTG
>4 dna:chromosome chromosome:NCBIM37:4:1:155630120:1 93952440 ID35450 U -
TGAAGGAGCAGGTCATCTACACAGTCCT
>4 dna:chromosome chromosome:NCBIM37:4:1:155630120:1 93952472 ID55097 U -
TGGTAACCTGGAGAGACACTTGAGGGAAGA
>4 dna:chromosome chromosome:NCBIM37:4:1:155630120:1 93952485 ID19334 U -
TAGGAGCGTGATGGTAACCTGGAGAGAC
>4 dna:chromosome chromosome:NCBIM37:4:1:155630120:1 93952499 ID54094 U -
TGGGCCAAGGAAATTTAGGAGCGTGATGG
>4 dna:chromosome chromosome:NCBIM37:4:1:155630120:1 93952521 ID35686 U -
TGAATAACTGTGTATCCCTATGGGCCA
>4 dna:chromosome chromosome:NCBIM37:4:1:155630120:1 93952563 ID20001 U -
TAGGTAAGTCAATGTTGATTGAGTTGAAGC
>4 dna:chromosome chromosome:NCBIM37:4:1:155630120:1 93952578 ID58870 U -
TGTGAAGAGGAAGCCTAGGTAAGTCAATGT
>4 dna:chromosome chromosome:NCBIM37:4:1:155630120:1 93952583 ID32376 U -
TCTGATGTGAAGAGGAAGCCTAGGTAAGTC
>4 dna:chromosome chromosome:NCBIM37:4:1:155630120:1 93952588 ID41432 U -
TGATCTGATGTGAAGAGGAAGCCTAGGT
>4 dna:chromosome chromosome:NCBIM37:4:1:155630120:1 93952594 ID8937 U -
TAACCCTTTGATCTGATGTGAAGAGGAAGC
>4 dna:chromosome chromosome:NCBIM37:4:1:155630120:1 93952603 ID60603 U -
TGTTATAATAACCCTTTGATCTGATGTGA
>4 dna:chromosome chromosome:NCBIM37:4:1:155630120:1 93952629 ID1797 U -
CAAGCTGTTTAGAAGGAAATGTGTTCATGTGT
>4 dna:chromosome chromosome:NCBIM37:4:1:155630120:1 93952630 ID1796 U -
CAAGCTGTTTAGAAGGAAATGTGTTCATGTG
>4 dna:chromosome chromosome:NCBIM37:4:1:155630120:1 93952814 ID6777 U -
TAAAACTTCCAGGTAGACATATGCAATGGGT
>4 dna:chromosome chromosome:NCBIM37:4:1:155630120:1 93952815 ID6776 U -
TAAAACTTCCAGGTAGACATATGCAATGGG
>4 dna:chromosome chromosome:NCBIM37:4:1:155630120:1 93952830 ID65555 U -
TTCCTGCAGAAATCCTAAAACTTCCAGGTA
>4 dna:chromosome chromosome:NCBIM37:4:1:155630120:1 93952857 ID50686 U -
TGGAGTCTTTTAAGCCTATGCAGTCTTC
>4 dna:chromosome chromosome:NCBIM37:4:1:155630120:1 93952906 ID16585 U -
TAGAATAAAAACTGTTGCCATCTATGTACCC
>4 dna:chromosome chromosome:NCBIM37:4:1:155630120:1 93952907 ID16584 U -
TAGAATAAAAACTGTTGCCATCTATGTACC
>4 dna:chromosome chromosome:NCBIM37:4:1:155630120:1 93952913 ID65922 U -
TTCTATTTAGAATAAAAACTGTTGCCATCTA
>4 dna:chromosome chromosome:NCBIM37:4:1:155630120:1 93952979 ID54038 U -
TGGGCAGATGTGTTCAAGGGCTTTCTATA
>4 dna:chromosome chromosome:NCBIM37:4:1:155630120:1 93953011 ID17160 U -
TAGAGATCTTAAGGGTAATCAGTTATGCC
>4 dna:chromosome chromosome:NCBIM37:4:1:155630120:1 93953049 ID5990 U -
GTCAGTATAAATGTTAAATCTTTTATCTTT
>4 dna:chromosome chromosome:NCBIM37:4:1:155630120:1 93953197 ID652 U -
ACGACTGAAACTTAGGTTGTTGGGACACAGC
>4 dna:chromosome chromosome:NCBIM37:4:1:155630120:1 93953224 ID67418 U -
TTGGGCTTTTGTTGACTCTTAGTGGACGA
>4 dna:chromosome chromosome:NCBIM37:4:1:155630120:1 93953323 ID17386 U -
TAGATAATCAACAAAGTATCAAGGGCCTCG
>4 dna:chromosome chromosome:NCBIM37:4:1:155630120:1 93953324 ID10922 U -
TAATAGATAATCAACAAAGTATCAAGGGCCTC
>4 dna:chromosome chromosome:NCBIM37:4:1:155630120:1 93953326 ID63739 U -
TTAATAGATAATCAACAAAGTATCAAGGGCC
>4 dna:chromosome chromosome:NCBIM37:4:1:155630120:1 93953519 ID3083 U -
CCTTTTTGATGAGATTTGGAAATTTCACT
>4 dna:chromosome chromosome:NCBIM37:4:1:155630120:1 93953592 ID725 U -
ACTCTCAACTCATGAGTGGGAAAGGAAGTA
>4 dna:chromosome chromosome:NCBIM37:4:1:155630120:1 93953635 ID51768 U -
TGGCATAGAGGTGAAATCCATTTGTCTGGCC
>4 dna:chromosome chromosome:NCBIM37:4:1:155630120:1 93953636 ID51767 U -
TGGCATAGAGGTGAAATCCATTTGTCTGGC
>4 dna:chromosome chromosome:NCBIM37:4:1:155630120:1 93953721 ID48648 U -
TGCTTTGTTAGACATTTATATTGCTCTCTAA
>4 dna:chromosome chromosome:NCBIM37:4:1:155630120:1 93953729 ID7091 U -
TAAAATATGCTTTGTTAGACATTTATATTG
>4 dna:chromosome chromosome:NCBIM37:4:1:155630120:1 93953822 ID33375 U -
TGAAAAAGGAAAAGAGATGGGGCAGC
>4 dna:chromosome chromosome:NCBIM37:4:1:155630120:1 93953848 ID33609 U -
TGAAAAGGTGTCAGTAGGTACACATGGAGA
>4 dna:chromosome chromosome:NCBIM37:4:1:155630120:1 93953850 ID33608 U -
TGAAAAGGTGTCAGTAGGTACACATGGA
>4 dna:chromosome chromosome:NCBIM37:4:1:155630120:1 93953958 ID20144 U -
TAGGTCTTTGGAGGAAGTATAGACTCCAAAT
>4 dna:chromosome chromosome:NCBIM37:4:1:155630120:1 93954015 ID40844 U -
TGATACCTAAAGCTTGTGAGACTTGTTGAGT
>4 dna:chromosome chromosome:NCBIM37:4:1:155630120:1 93954024 ID68849 U -
TTTTAAGGTGATACCTAAAGCTTGTGAGAC
>4 dna:chromosome chromosome:NCBIM37:4:1:155630120:1 93954026 ID24026 U -
TATTTTAAGGTGATACCTAAAGCTTGTGAG
>4 dna:chromosome chromosome:NCBIM37:4:1:155630120:1 93954112 ID4789 U -
GCACTAATGTGGTGAGGAGTTGCTTTGG
>4 dna:chromosome chromosome:NCBIM37:4:1:155630120:1 93954199 ID26744 U -
TCCAAAGGGCATACGTATATAGACCTTGG
>4 dna:chromosome chromosome:NCBIM37:4:1:155630120:1 93954308 ID41199 U -
TGATATTTGTAGGCATGTTCCTGAGCGGTT
>4 dna:chromosome chromosome:NCBIM37:4:1:155630120:1 93954320 ID42122 U -
TGATTAGGGTCCTGATATTTGTAGGCATGT
>4 dna:chromosome chromosome:NCBIM37:4:1:155630120:1 93954362 ID55274 U -
TGGTAGACCTAACCCTCAGGTTTGAGAAT
>4 dna:chromosome chromosome:NCBIM37:4:1:155630120:1 93954400 ID43190 U -
TGCAAGGGTCCCTTTTGTATTTGTCCTGGT
>4 dna:chromosome chromosome:NCBIM37:4:1:155630120:1 93954473 ID67431 U -
TTGGGTTAAGAGGCATGCGTCTAAAATGG
>4 dna:chromosome chromosome:NCBIM37:4:1:155630120:1 93954665 ID7289 U -
TAAACAAGCTGGTTATCATTTCTGATGAA
>4 dna:chromosome chromosome:NCBIM37:4:1:155630120:1 93954755 ID49109 U -
TGGAAATCCTGCTGAAGATATTTGTCCCA
>4 dna:chromosome chromosome:NCBIM37:4:1:155630120:1 93954756 ID49108 U -
TGGAAATCCTGCTGAAGATATTTGTCCC
>4 dna:chromosome chromosome:NCBIM37:4:1:155630120:1 93954759 ID11225 U -
TAATCTTGGAAATCCTGCTGAAGATATTTGT
>4 dna:chromosome chromosome:NCBIM37:4:1:155630120:1 93954770 ID39868 U -
TGAGGGTGATAATCTTGGAAATCCTGCTG
>4 dna:chromosome chromosome:NCBIM37:4:1:155630120:1 93954772 ID32287 U -
TCTGAGGGTGATAATCTTGGAAATCCTGC
>4 dna:chromosome chromosome:NCBIM37:4:1:155630120:1 93954785 ID12466 U -
TACAATGTAAGTTTCTGAGGGTGATAATC
>4 dna:chromosome chromosome:NCBIM37:4:1:155630120:1 93954786 ID12465 U -
TACAATGTAAGTTTCTGAGGGTGATAAT
>4 dna:chromosome chromosome:NCBIM37:4:1:155630120:1 93954788 ID8026 U -
TAAATACAATGTAAGTTTCTGAGGGTGATA
>4 dna:chromosome chromosome:NCBIM37:4:1:155630120:1 93954789 ID8025 U -
TAAATACAATGTAAGTTTCTGAGGGTGAT
>4 dna:chromosome chromosome:NCBIM37:4:1:155630120:1 93954811 ID26130 U -
TCATACCAAATTGTGTTGATTTCTAAATAC
>4 dna:chromosome chromosome:NCBIM37:4:1:155630120:1 93954818 ID15233 U -
TACTCCATCATACCAAATTGTGTTGATTTC
>4 dna:chromosome chromosome:NCBIM37:4:1:155630120:1 93954825 ID35338 U -
TGAAGCATACTCCATCATACCAAATTGTGT
>4 dna:chromosome chromosome:NCBIM37:4:1:155630120:1 93954843 ID6925 U -
TAAAAGGAAGCATTGCTCTGAAGCATACTC
>4 dna:chromosome chromosome:NCBIM37:4:1:155630120:1 93954860 ID64117 U -
TTAGAGGGCCAAAATAAGCTAAAAGGAAGCAT
>4 dna:chromosome chromosome:NCBIM37:4:1:155630120:1 93954862 ID64116 U -
TTAGAGGGCCAAAATAAGCTAAAAGGAAGC
>4 dna:chromosome chromosome:NCBIM37:4:1:155630120:1 93954866 ID12807 U -
TACACTTAGAGGGCCAAAATAAGCTAAAAGG
>4 dna:chromosome chromosome:NCBIM37:4:1:155630120:1 93954873 ID12806 U -
TACACTTAGAGGGCCAAAATAAGC
>4 dna:chromosome chromosome:NCBIM37:4:1:155630120:1 93954913 ID39135 U -
TGAGCAAAAGAAGTGATTCACATGGCTAGA
>4 dna:chromosome chromosome:NCBIM37:4:1:155630120:1 93954964 ID35874 U -
TGAATGAAAGGCAAAGGTCAAGTGAGAGGG
>4 dna:chromosome chromosome:NCBIM37:4:1:155630120:1 93955018 ID19550 U -
TAGGATGTATAGACCCAAAATCTGGGAATAAT
>4 dna:chromosome chromosome:NCBIM37:4:1:155630120:1 93955036 ID36422 U -
TGACAATAGTGTGTATAGGATGTATAGAC
>4 dna:chromosome chromosome:NCBIM37:4:1:155630120:1 93955055 ID17542 U -
TAGATGACCTCTCAGATGGTATGACAATAGT
>4 dna:chromosome chromosome:NCBIM37:4:1:155630120:1 93955056 ID17541 U -
TAGATGACCTCTCAGATGGTATGACAATAG
>4 dna:chromosome chromosome:NCBIM37:4:1:155630120:1 93955061 ID48201 U -
TGCTTAGATGACCTCTCAGATGGTATGAC
>4 dna:chromosome chromosome:NCBIM37:4:1:155630120:1 93955227 ID11817 U -
TACAAAAATACCACTGACACCATCTATGA
>4 dna:chromosome chromosome:NCBIM37:4:1:155630120:1 93955266 ID10921 U -
TAATAGAGTTTATTGAAGAAAGCAATGGTT
>4 dna:chromosome chromosome:NCBIM37:4:1:155630120:1 93955480 ID66406 U -
TTGAAGTTGTGGAATATTTACTAATCTGGTA
>4 dna:chromosome chromosome:NCBIM37:4:1:155630120:1 93955499 ID6971 U -
TAAAAGTAAGATAGACCTTGAAGTTGTGG
>4 dna:chromosome chromosome:NCBIM37:4:1:155630120:1 93955666 ID45055 U -
TGCCAATGGAGGGCCATAGATTGGTGCTA
>4 dna:chromosome chromosome:NCBIM37:4:1:155630120:1 93955699 ID10697 U -
TAATAAAGGATATAGCACCACTTCGGATG
>4 dna:chromosome chromosome:NCBIM37:4:1:155630120:1 93955754 ID23588 U -
TATTCCTACACAGATGGTGAAGCCATGCTTC
>4 dna:chromosome chromosome:NCBIM37:4:1:155630120:1 93955818 ID38082 U -
TGAGAAATAGAATTAAGAAGGTGTGTAGAA
>4 dna:chromosome chromosome:NCBIM37:4:1:155630120:1 93955850 ID16112 U -
TAGAAAGGCATGGCAGTGCCCTAGTTCCA
>4 dna:chromosome chromosome:NCBIM37:4:1:155630120:1 93955930 ID33606 U -
TGAAAAGGTAGTTAAATAAGTACATGGCAAG
>4 dna:chromosome chromosome:NCBIM37:4:1:155630120:1 93956000 ID19370 U -
TAGGAGTATTGCAACTGGTTCAGCCCATT
>4 dna:chromosome chromosome:NCBIM37:4:1:155630120:1 93956045 ID44381 U -
TGCATCCCCAGAACTGAGTTTCAAGCTAG
>4 dna:chromosome chromosome:NCBIM37:4:1:155630120:1 93956126 ID57814 U -
TGTATCATGTGCATGGAGAAGACAAGCTCTC
>4 dna:chromosome chromosome:NCBIM37:4:1:155630120:1 93956153 ID19728 U -
TAGGCCACGGAAATTAGTTGTCCTTGTA
>4 dna:chromosome chromosome:NCBIM37:4:1:155630120:1 93956170 ID56791 U -
TGGTTTGAAGTACTTCTCCTAGGCCACGGA
>4 dna:chromosome chromosome:NCBIM37:4:1:155630120:1 93956196 ID17584 U -
TAGATGCTAACCAACCAAGGGCCTCTCTGGT
>4 dna:chromosome chromosome:NCBIM37:4:1:155630120:1 93956202 ID50806 U -
TGGATAGATGCTAACCAACCAAGGGCCTC
>4 dna:chromosome chromosome:NCBIM37:4:1:155630120:1 93956203 ID27926 U -
TCCATGGATAGATGCTAACCAACCAAGGGCCT
>4 dna:chromosome chromosome:NCBIM37:4:1:155630120:1 93956205 ID27925 U -
TCCATGGATAGATGCTAACCAACCAAGGGC
>4 dna:chromosome chromosome:NCBIM37:4:1:155630120:1 93956247 ID54072 U -
TGGGCATGACAACACAGAACTGCAGAGC
>4 dna:chromosome chromosome:NCBIM37:4:1:155630120:1 93956294 ID29871 U -
TCCTCTTTCAATATGGTATTGAGGGCCTTT
>4 dna:chromosome chromosome:NCBIM37:4:1:155630120:1 93956295 ID29870 U -
TCCTCTTTCAATATGGTATTGAGGGCCTT
>4 dna:chromosome chromosome:NCBIM37:4:1:155630120:1 93956505 ID4585 U -
GAGTTTTCCTTTTTACTGTTAAAGTGCA
>4 dna:chromosome chromosome:NCBIM37:4:1:155630120:1 93956680 ID58580 U -
TGTCTACTATGTGTACACTGTGGCACACGT
>4 dna:chromosome chromosome:NCBIM37:4:1:155630120:1 93956715 ID23144 U -
TATGGTAAAAAGAACTGACTCCTTCAGGTTC
>4 dna:chromosome chromosome:NCBIM37:4:1:155630120:1 93956736 ID60912 U -
TGTTGATGTTTTGTACCAGTATGGTAAAA
>4 dna:chromosome chromosome:NCBIM37:4:1:155630120:1 93956789 ID41681 U -
TGATGATTCAGTGAGTAAAGATGC
>4 dna:chromosome chromosome:NCBIM37:4:1:155630120:1 93956806 ID6402 U -
TAAAAACTAACTTTAGGACAAGTATGATGAT
>4 dna:chromosome chromosome:NCBIM37:4:1:155630120:1 93956905 ID305 U -
AAGGCTCAAAAAAAGATAGGGTTAAAGCAA
>4 dna:chromosome chromosome:NCBIM37:4:1:155630120:1 93956906 ID10291 U -
TAAGGCTCAAAAAAAGATAGGGTTAAAGCA
>4 dna:chromosome chromosome:NCBIM37:4:1:155630120:1 93957208 ID21502 U -
TATAAAGATGCTGTCCATTTGAATGCTGTG
>4 dna:chromosome chromosome:NCBIM37:4:1:155630120:1 93957209 ID21954 U -
TATATAAAGATGCTGTCCATTTGAATGCTGT
>4 dna:chromosome chromosome:NCBIM37:4:1:155630120:1 93957212 ID64315 U -
TTATATAAAGATGCTGTCCATTTGAATGC
>4 dna:chromosome chromosome:NCBIM37:4:1:155630120:1 93957217 ID31397 U -
TCTACGTTTATATAAAGATGCTGTCCATTTG
>4 dna:chromosome chromosome:NCBIM37:4:1:155630120:1 93957234 ID47508 U -
TGCTCAGTCAGCTTTCTCTACGTTTATATA
>4 dna:chromosome chromosome:NCBIM37:4:1:155630120:1 93957313 ID23406 U -
TATTACATGGAAGTCAAACAGAAACTTGAAGC
>4 dna:chromosome chromosome:NCBIM37:4:1:155630120:1 93957332 ID22299 U -
TATCAGGTTATATTCCATTATTACATGGAAG
>4 dna:chromosome chromosome:NCBIM37:4:1:155630120:1 93957390 ID59308 U -
TGTGATAAAATGCTCTGACCAGAAACACC
>4 dna:chromosome chromosome:NCBIM37:4:1:155630120:1 93957393 ID15575 U -
TACTGTGATAAAATGCTCTGACCAGAAAC
>4 dna:chromosome chromosome:NCBIM37:4:1:155630120:1 93957563 ID44795 U -
TGCCAAATTTCTACATGCCAGTCAAGGAC
>4 dna:chromosome chromosome:NCBIM37:4:1:155630120:1 93957774 ID3445 U -
CTCCACTCTAAGTTTCTTTGCAAATCAGGA
>4 dna:chromosome chromosome:NCBIM37:4:1:155630120:1 93957922 ID628 U -
ACCTGGAACTCACTGATTCAGCTACAATGGC
>4 dna:chromosome chromosome:NCBIM37:4:1:155630120:1 93958607 ID56094 U -
TGGTGATTTTAGGGATACTCAAGGCCACAC
>4 dna:chromosome chromosome:NCBIM37:4:1:155630120:1 93958874 ID18550 U -
TAGCTAATATGGTCCAAAGAAACAGT
>4 dna:chromosome chromosome:NCBIM37:4:1:155630120:1 93959045 ID53563 U -
TGGGATATAAAGAAGTTGGCATGTTGGCCTT
>4 dna:chromosome chromosome:NCBIM37:4:1:155630120:1 93959092 ID25793 U -
TCAGCATTTACAGGGTTAAGGTTACAGC
>4 dna:chromosome chromosome:NCBIM37:4:1:155630120:1 93959122 ID53739 U -
TGGGATGTTTTGCTTCATCCTTAGCAGTGA
>4 dna:chromosome chromosome:NCBIM37:4:1:155630120:1 93959123 ID53738 U -
TGGGATGTTTTGCTTCATCCTTAGCAGTG
>4 dna:chromosome chromosome:NCBIM37:4:1:155630120:1 93959165 ID22364 U -
TATCATGTGTGCATAAAATAGATACAAAGCC
>4 dna:chromosome chromosome:NCBIM37:4:1:155630120:1 93959267 ID51259 U -
TGGCAAAACGCAAAGGGACTTGTA
>4 dna:chromosome chromosome:NCBIM37:4:1:155630120:1 93959424 ID23944 U -
TATTTGAACATGAACTCATTTGTAGGCTG
>4 dna:chromosome chromosome:NCBIM37:4:1:155630120:1 93959457 ID18917 U -
TAGGAAATCATTAGCCTTTAAGGGTCAGAC
>4 dna:chromosome chromosome:NCBIM37:4:1:155630120:1 93959458 ID18916 U -
TAGGAAATCATTAGCCTTTAAGGGTCAGA
>4 dna:chromosome chromosome:NCBIM37:4:1:155630120:1 93959466 ID11016 U -
TAATATGGTAGGAAATCATTAGCCTTTAA
>4 dna:chromosome chromosome:NCBIM37:4:1:155630120:1 93959469 ID65882 U -
TTCTATAATATGGTAGGAAATCATTAGCCTT
>4 dna:chromosome chromosome:NCBIM37:4:1:155630120:1 93959471 ID65881 U -
TTCTATAATATGGTAGGAAATCATTAGCC
>4 dna:chromosome chromosome:NCBIM37:4:1:155630120:1 93959571 ID47169 U -
TGCTAGATAGCTACATTGAAAGTCAGAGTAA
>4 dna:chromosome chromosome:NCBIM37:4:1:155630120:1 93959728 ID39271 U -
TGAGCATCATTAATGTTAAGGTTGAAGCA
>4 dna:chromosome chromosome:NCBIM37:4:1:155630120:1 93959899 ID67141 U -
TTGGAGAATAAATCCATTTCCATAGGCAGC
>4 dna:chromosome chromosome:NCBIM37:4:1:155630120:1 93959925 ID49475 U -
TGGAAGCACGATTAAAGATTTTCTCATTGG
>4 dna:chromosome chromosome:NCBIM37:4:1:155630120:1 93959984 ID51007 U -
TGGATGGAACCTCCAGTTTTGAATGACCTT
>4 dna:chromosome chromosome:NCBIM37:4:1:155630120:1 93960012 ID27161 U -
TCCAATGTCTTGCCAAGAGGTGGCACTTTTG
>4 dna:chromosome chromosome:NCBIM37:4:1:155630120:1 93960040 ID21519 U -
TATAAAGGTGTCTCAGCAAAGGAGCTTCTCC
>4 dna:chromosome chromosome:NCBIM37:4:1:155630120:1 93960049 ID46953 U -
TGCTAACTGTATAAAGGTGTCTCAGCAAAGG
>4 dna:chromosome chromosome:NCBIM37:4:1:155630120:1 93960057 ID11610 U -
TAATTCTGCTAACTGTATAAAGGTGTCTC
>4 dna:chromosome chromosome:NCBIM37:4:1:155630120:1 93960146 ID19445 U -
TAGGATCCCATTGTACATGGACTAACGTGT
>4 dna:chromosome chromosome:NCBIM37:4:1:155630120:1 93960263 ID45107 U -
TGCCACACAAACACTCTCCTTTGCAAGTA
>4 dna:chromosome chromosome:NCBIM37:4:1:155630120:1 93960271 ID21851 U -
TATACTTATTGCCACACAAACACTCTCCTT
>4 dna:chromosome chromosome:NCBIM37:4:1:155630120:1 93960281 ID36025 U -
TGAATGTCATATACTTATTGCCACACAAA
>4 dna:chromosome chromosome:NCBIM37:4:1:155630120:1 93960284 ID36024 U -
TGAATGTCATATACTTATTGCCACAC
>4 dna:chromosome chromosome:NCBIM37:4:1:155630120:1 93960297 ID21198 U -
TAGTTAAGGGCCTGTCTGAATGTCATATA
>4 dna:chromosome chromosome:NCBIM37:4:1:155630120:1 93960301 ID15044 U -
TACTAGTTAAGGGCCTGTCTGAATGTCA
>4 dna:chromosome chromosome:NCBIM37:4:1:155630120:1 93960364 ID807 U -
AGAAAAGCCATTGTTCACTATAAATTACAGC
>4 dna:chromosome chromosome:NCBIM37:4:1:155630120:1 93960375 ID12753 U -
TACACTCCCAGAAGAAAAGCCATTGTTCACTA
>4 dna:chromosome chromosome:NCBIM37:4:1:155630120:1 93960408 ID28416 U -
TCCCAGTGATTTGTTATGTACCAAACCT
>4 dna:chromosome chromosome:NCBIM37:4:1:155630120:1 93960412 ID54066 U -
TGGGCATCCCAGTGATTTGTTATGTACCAA
>4 dna:chromosome chromosome:NCBIM37:4:1:155630120:1 93960413 ID54065 U -
TGGGCATCCCAGTGATTTGTTATGTACCA
>4 dna:chromosome chromosome:NCBIM37:4:1:155630120:1 93960454 ID66958 U -
TTGCTTATAGTGTTGAAGGTGTTTACTGG
>4 dna:chromosome chromosome:NCBIM37:4:1:155630120:1 93960458 ID64879 U -
TTCACTTGCTTATAGTGTTGAAGGTGTTTA
>4 dna:chromosome chromosome:NCBIM37:4:1:155630120:1 93960459 ID64878 U -
TTCACTTGCTTATAGTGTTGAAGGTGTTT
>4 dna:chromosome chromosome:NCBIM37:4:1:155630120:1 93960492 ID19390 U -
TAGGAGTTGAACATGGATTTTCAGGGCCCA
>4 dna:chromosome chromosome:NCBIM37:4:1:155630120:1 93960494 ID19389 U -
TAGGAGTTGAACATGGATTTTCAGGGCC
>4 dna:chromosome chromosome:NCBIM37:4:1:155630120:1 93960522 ID8081 U -
TAAATCACACTCACGTGAGTTTTAGGAAGT
>4 dna:chromosome chromosome:NCBIM37:4:1:155630120:1 93960591 ID11737 U -
TAATTTAGGGTGATTTCATGCCAAGATGC
>4 dna:chromosome chromosome:NCBIM37:4:1:155630120:1 93960636 ID34593 U -
TGAAATTTTATTTTACTTTCCTTTTGCAAT
>4 dna:chromosome chromosome:NCBIM37:4:1:155630120:1 93960687 ID66763 U -
TTGCAGACAAATCAATCCCTGCCTCTCTC
>4 dna:chromosome chromosome:NCBIM37:4:1:155630120:1 93960712 ID56197 U -
TGGTGGCCAGCAATTTTGAATCTTATTGC
>4 dna:chromosome chromosome:NCBIM37:4:1:155630120:1 93960719 ID27636 U -
TCCAGCTTCTGGTGGCCAGCAATTTTGAATC
>4 dna:chromosome chromosome:NCBIM37:4:1:155630120:1 93960751 ID14882 U -
TACTAAGGAACCATTTGTGGAGACATGCTC
>4 dna:chromosome chromosome:NCBIM37:4:1:155630120:1 93960753 ID64014 U -
TTACTAAGGAACCATTTGTGGAGACATGC
>4 dna:chromosome chromosome:NCBIM37:4:1:155630120:1 93960760 ID2641 U -
CCACACAGTTTACTAAGGAACCATTTGTGGA
>4 dna:chromosome chromosome:NCBIM37:4:1:155630120:1 93960835 ID7245 U -
TAAAATTGACGTCAAGAAGCAGAAGAAAGC
>4 dna:chromosome chromosome:NCBIM37:4:1:155630120:1 93960842 ID47990 U -
TGCTGTAAAATTGACGTCAAGAAGCAGA
>4 dna:chromosome chromosome:NCBIM37:4:1:155630120:1 93960845 ID36065 U -
TGAATGTTGCTGTAAAATTGACGTCAAGAAGC
>4 dna:chromosome chromosome:NCBIM37:4:1:155630120:1 93960859 ID17171 U -
TAGAGATGCTTTGAATGTTGCTGTAAAAT
>4 dna:chromosome chromosome:NCBIM37:4:1:155630120:1 93960860 ID17170 U -
TAGAGATGCTTTGAATGTTGCTGTAAAA
>4 dna:chromosome chromosome:NCBIM37:4:1:155630120:1 93960869 ID52323 U -
TGGCTAAGGGTCCTAGAGATGCTTTGAATGTT
>4 dna:chromosome chromosome:NCBIM37:4:1:155630120:1 93960879 ID54969 U -
TGGGTTTCTGGCTAAGGGTCCTAGAGATGC
>4 dna:chromosome chromosome:NCBIM37:4:1:155630120:1 93960918 ID22358 U -
TATCATGGATATTGCTGCCAAGGGAAACCC
>4 dna:chromosome chromosome:NCBIM37:4:1:155630120:1 93960926 ID11839 U -
TACAAAAGCTATCATGGATATTGCTGCCAAG
>4 dna:chromosome chromosome:NCBIM37:4:1:155630120:1 93960928 ID11838 U -
TACAAAAGCTATCATGGATATTGCTGCCA
>4 dna:chromosome chromosome:NCBIM37:4:1:155630120:1 93960929 ID11837 U -
TACAAAAGCTATCATGGATATTGCTGCC
>4 dna:chromosome chromosome:NCBIM37:4:1:155630120:1 93960929 ID14928 U -
TACTACAAAAGCTATCATGGATATTGCTGCC
>4 dna:chromosome chromosome:NCBIM37:4:1:155630120:1 93960930 ID3329 U -
CTACAAAAGCTATCATGGATATTGCTGC
>4 dna:chromosome chromosome:NCBIM37:4:1:155630120:1 93960930 ID14927 U -
TACTACAAAAGCTATCATGGATATTGCTGC
>4 dna:chromosome chromosome:NCBIM37:4:1:155630120:1 93960931 ID14926 U -
TACTACAAAAGCTATCATGGATATTGCTG
>4 dna:chromosome chromosome:NCBIM37:4:1:155630120:1 93960939 ID4837 U -
GCAGTGAAATACTACAAAAGCTATCATGGA
>4 dna:chromosome chromosome:NCBIM37:4:1:155630120:1 93960944 ID27263 U -
TCCACAGCAGTGAAATACTACAAAAGCTATC
>4 dna:chromosome chromosome:NCBIM37:4:1:155630120:1 93960967 ID66217 U -
TTCTTTATGTATTTCTTTCCACAGC
>4 dna:chromosome chromosome:NCBIM37:4:1:155630120:1 93960993 ID23228 U -
TATGTCCTATTTCTTCTGCAAGGAGACACA
>4 dna:chromosome chromosome:NCBIM37:4:1:155630120:1 93960995 ID64412 U -
TTATGTCCTATTTCTTCTGCAAGGAGACA
>4 dna:chromosome chromosome:NCBIM37:4:1:155630120:1 93961100 ID16502 U -
TAGAAGGCCTAAGGTGTGTATAACTGTCAAG
>4 dna:chromosome chromosome:NCBIM37:4:1:155630120:1 93961101 ID16501 U -
TAGAAGGCCTAAGGTGTGTATAACTGTCAA
>4 dna:chromosome chromosome:NCBIM37:4:1:155630120:1 93961102 ID16500 U -
TAGAAGGCCTAAGGTGTGTATAACTGTCA
>4 dna:chromosome chromosome:NCBIM37:4:1:155630120:1 93961103 ID16499 U -
TAGAAGGCCTAAGGTGTGTATAACTGTC
>4 dna:chromosome chromosome:NCBIM37:4:1:155630120:1 93961112 ID19905 U -
TAGGGATTTTCTAGAAGGCCTAAGGTGTGT
>4 dna:chromosome chromosome:NCBIM37:4:1:155630120:1 93961113 ID19904 U -
TAGGGATTTTCTAGAAGGCCTAAGGTGTG
>4 dna:chromosome chromosome:NCBIM37:4:1:155630120:1 93961114 ID19903 U -
TAGGGATTTTCTAGAAGGCCTAAGGTGT
>4 dna:chromosome chromosome:NCBIM37:4:1:155630120:1 93961114 ID31467 U -
TCTAGGGATTTTCTAGAAGGCCTAAGGTGT
>4 dna:chromosome chromosome:NCBIM37:4:1:155630120:1 93961118 ID16645 U -
TAGAATCTAGGGATTTTCTAGAAGGCCTAAG
>4 dna:chromosome chromosome:NCBIM37:4:1:155630120:1 93961119 ID16644 U -
TAGAATCTAGGGATTTTCTAGAAGGCCTAA
>4 dna:chromosome chromosome:NCBIM37:4:1:155630120:1 93961120 ID16643 U -
TAGAATCTAGGGATTTTCTAGAAGGCCTA
>4 dna:chromosome chromosome:NCBIM37:4:1:155630120:1 93961121 ID16642 U -
TAGAATCTAGGGATTTTCTAGAAGGCCT
>4 dna:chromosome chromosome:NCBIM37:4:1:155630120:1 93961122 ID16641 U -
TAGAATCTAGGGATTTTCTAGAAGGCC
>4 dna:chromosome chromosome:NCBIM37:4:1:155630120:1 93961138 ID20753 U -
TAGTATTTAGGGATTTTCTAGAATCTAGG
>4 dna:chromosome chromosome:NCBIM37:4:1:155630120:1 93961149 ID54909 U -
TGGGTTCTTAGTATTTAGGGATTTTC
>4 dna:chromosome chromosome:NCBIM37:4:1:155630120:1 93961158 ID20886 U -
TAGTCTACTCTATGGGTTCTTAGTATTTA
>4 dna:chromosome chromosome:NCBIM37:4:1:155630120:1 93961182 ID33822 U -
TGAAACATTAAGGATGTTAGCCTTCTAGTC
>4 dna:chromosome chromosome:NCBIM37:4:1:155630120:1 93961184 ID66267 U -
TTGAAACATTAAGGATGTTAGCCTTCTAG
>4 dna:chromosome chromosome:NCBIM37:4:1:155630120:1 93961185 ID23649 U -
TATTGAAACATTAAGGATGTTAGCCTTCTA
>4 dna:chromosome chromosome:NCBIM37:4:1:155630120:1 93961186 ID23648 U -
TATTGAAACATTAAGGATGTTAGCCTTCT
>4 dna:chromosome chromosome:NCBIM37:4:1:155630120:1 93961188 ID48536 U -
TGCTTTATTGAAACATTAAGGATGTTAGCCTT
>4 dna:chromosome chromosome:NCBIM37:4:1:155630120:1 93961189 ID48535 U -
TGCTTTATTGAAACATTAAGGATGTTAGCCT
>4 dna:chromosome chromosome:NCBIM37:4:1:155630120:1 93961190 ID48534 U -
TGCTTTATTGAAACATTAAGGATGTTAGCC
>4 dna:chromosome chromosome:NCBIM37:4:1:155630120:1 93961191 ID48533 U -
TGCTTTATTGAAACATTAAGGATGTTAGC
>4 dna:chromosome chromosome:NCBIM37:4:1:155630120:1 93961194 ID55774 U -
TGGTCTGCTTTATTGAAACATTAAGGATGTT
>4 dna:chromosome chromosome:NCBIM37:4:1:155630120:1 93961195 ID55773 U -
TGGTCTGCTTTATTGAAACATTAAGGATGT
>4 dna:chromosome chromosome:NCBIM37:4:1:155630120:1 93961221 ID1991 U -
CACCAAATATTGGAGTGATGGCTCAGTGGT
>4 dna:chromosome chromosome:NCBIM37:4:1:155630120:1 93961224 ID20848 U -
TAGTCCACCAAATATTGGAGTGATGGCTCAGT
>4 dna:chromosome chromosome:NCBIM37:4:1:155630120:1 93961227 ID20847 U -
TAGTCCACCAAATATTGGAGTGATGGCTC
>4 dna:chromosome chromosome:NCBIM37:4:1:155630120:1 93961229 ID20846 U -
TAGTCCACCAAATATTGGAGTGATGGC
>4 dna:chromosome chromosome:NCBIM37:4:1:155630120:1 93961252 ID30406 U -
TCCTTGCCAGATAGCATGGAGGACTCTAGT
>4 dna:chromosome chromosome:NCBIM37:4:1:155630120:1 93961286 ID32035 U -
TCTCTTGGTATTGTCATTGCTGTTTTCAAAG
>4 dna:chromosome chromosome:NCBIM37:4:1:155630120:1 93961350 ID19110 U -
TAGGAATTTTTTTATTCAATGTGAATTTACT
>4 dna:chromosome chromosome:NCBIM37:4:1:155630120:1 93961386 ID57743 U -
TGTAGTTTCTTATTATTGTTTAGGGGT
>4 dna:chromosome chromosome:NCBIM37:4:1:155630120:1 93961405 ID43589 U -
TGCACAGATATGCACTTGTATCTGTAGTTT
>4 dna:chromosome chromosome:NCBIM37:4:1:155630120:1 93961425 ID57790 U -
TGTATAGGCAGGTGTGTGCATGCACAGATA
>4 dna:chromosome chromosome:NCBIM37:4:1:155630120:1 93961484 ID34460 U -
TGAAATGCCTTTGGCATGTATGTGTGCAAC
>4 dna:chromosome chromosome:NCBIM37:4:1:155630120:1 93961485 ID34459 U -
TGAAATGCCTTTGGCATGTATGTGTGCAA
>4 dna:chromosome chromosome:NCBIM37:4:1:155630120:1 93961518 ID4525 U -
GAGGTAAAGGTAGCCTGGAAAATGG
>4 dna:chromosome chromosome:NCBIM37:4:1:155630120:1 93961518 ID25673 U -
TCAGAGGTAAAGGTAGCCTGGAAAATGG
>4 dna:chromosome chromosome:NCBIM37:4:1:155630120:1 93961525 ID52065 U -
TGGCCCAGATCAGAGGTAAAGGTAGCCTGG
>4 dna:chromosome chromosome:NCBIM37:4:1:155630120:1 93961526 ID52064 U -
TGGCCCAGATCAGAGGTAAAGGTAGCCTG
>4 dna:chromosome chromosome:NCBIM37:4:1:155630120:1 93961567 ID20884 U -
TAGTCTAACTTCCTTGATGAGTTCCAAGTC
>4 dna:chromosome chromosome:NCBIM37:4:1:155630120:1 93961572 ID18595 U -
TAGCTAGTCTAACTTCCTTGATGAGTTCC
>4 dna:chromosome chromosome:NCBIM37:4:1:155630120:1 93961572 ID64183 U -
TTAGCTAGTCTAACTTCCTTGATGAGTTCC
>4 dna:chromosome chromosome:NCBIM37:4:1:155630120:1 93961638 ID56641 U -
TGGTTGCACATGCTTTTAACACAGCACTGA
>4 dna:chromosome chromosome:NCBIM37:4:1:155630120:1 93961641 ID56640 U -
TGGTTGCACATGCTTTTAACACAGCAC
>4 dna:chromosome chromosome:NCBIM37:4:1:155630120:1 93961687 ID39727 U -
TGAGGACCTGAGTTTGAACCCCAGAACGCA
>4 dna:chromosome chromosome:NCBIM37:4:1:155630120:1 93961688 ID22822 U -
TATGAGGACCTGAGTTTGAACCCCAGAACGC
>4 dna:chromosome chromosome:NCBIM37:4:1:155630120:1 93961710 ID21531 U -
TATAAAGTTCTTGCATTGCAAGTATGAGGAC
>4 dna:chromosome chromosome:NCBIM37:4:1:155630120:1 93961817 ID53271 U -
TGGGACTCTGATTCTCCCACAGAGGGGCCGA
>4 dna:chromosome chromosome:NCBIM37:4:1:155630120:1 93961868 ID60787 U -
TGTTCGTGTCTGTTTGTCACCCTTTTTGCC
>4 dna:chromosome chromosome:NCBIM37:4:1:155630120:1 93961902 ID38107 M -
TGAGAAATTACATTCAGATACAACACTCC
>4 dna:chromosome chromosome:NCBIM37:4:1:155630120:1 93961910 ID47595 U -
TGCTCCTTTTGAGAAATTACATTCAGATAC
>4 dna:chromosome chromosome:NCBIM37:4:1:155630120:1 93961915 ID3655 U -
CTGGTGCTCCTTTTGAGAAATTACATTCA
>4 dna:chromosome chromosome:NCBIM37:4:1:155630120:1 93961932 ID66159 U -
TTCTTCTATCTTATAAGTCTGGTGCTCCTT
>4 dna:chromosome chromosome:NCBIM37:4:1:155630120:1 93961980 ID13303 U -
TACATCTCAATGTACCTTGGCTGGTGTATT
>4 dna:chromosome chromosome:NCBIM37:4:1:155630120:1 93962062 ID29588 M -
TCCTATCTCAGTTGTAAACACTGCCTGGCT
>4 dna:chromosome chromosome:NCBIM37:4:1:155630120:1 93962088 ID61124 U -
TGTTTAGTTGATCTTAGATAGGGCTGTTCCT
>4 dna:chromosome chromosome:NCBIM37:4:1:155630120:1 93962089 ID21296 U -
TAGTTGATCTTAGATAGGGCTGTTCC
>4 dna:chromosome chromosome:NCBIM37:4:1:155630120:1 93962089 ID61123 U -
TGTTTAGTTGATCTTAGATAGGGCTGTTCC
>4 dna:chromosome chromosome:NCBIM37:4:1:155630120:1 93962090 ID61122 U -
TGTTTAGTTGATCTTAGATAGGGCTGTTC
>4 dna:chromosome chromosome:NCBIM37:4:1:155630120:1 93962116 ID63929 U -
TTACATCAGACCATTTACCTGGCTCCCATGT
>4 dna:chromosome chromosome:NCBIM37:4:1:155630120:1 93962123 ID18216 U -
TAGCATTACATCAGACCATTTACCTGGCT
>4 dna:chromosome chromosome:NCBIM37:4:1:155630120:1 93962126 ID17700 U -
TAGATTAGCATTACATCAGACCATTTACCTG
>4 dna:chromosome chromosome:NCBIM37:4:1:155630120:1 93962195 ID48658 M -
TGCTTTTCACTAGGCCCAGAGGAATAGCA
>4 dna:chromosome chromosome:NCBIM37:4:1:155630120:1 93962216 ID10907 U -
TAATAGAATTCCCCTGGTGCATGCTTTTC
>4 dna:chromosome chromosome:NCBIM37:4:1:155630120:1 93962220 ID20691 U -
TAGTATAATAGAATTCCCCTGGTGCATGCT
>4 dna:chromosome chromosome:NCBIM37:4:1:155630120:1 93962283 ID16139 U -
TAGAAAGTAGGTGGATTGTGGTTTTAGGA
>4 dna:chromosome chromosome:NCBIM37:4:1:155630120:1 93962293 ID13211 U -
TACATAATAGTAGAAAGTAGGTGGATTGT
>4 dna:chromosome chromosome:NCBIM37:4:1:155630120:1 93962325 ID26459 M -
TCATTACAGACATGAATGGCAGCCTA
>4 dna:chromosome chromosome:NCBIM37:4:1:155630120:1 93962325 ID31803 M -
TCTCATTACAGACATGAATGGCAGCCTA
>4 dna:chromosome chromosome:NCBIM37:4:1:155630120:1 93962328 ID16756 M -
TAGAATTCTCATTACAGACATGAATGGCAGC
>4 dna:chromosome chromosome:NCBIM37:4:1:155630120:1 93962329 ID16755 M -
TAGAATTCTCATTACAGACATGAATGGCAG
>4 dna:chromosome chromosome:NCBIM37:4:1:155630120:1 93962349 ID54188 U -
TGGGCTAGTTCAATAGTAAACTTAGAATTCTC
>4 dna:chromosome chromosome:NCBIM37:4:1:155630120:1 93962396 ID20587 U -
TAGTAATTTGGCATCACAGATTGCTGGGTA
>4 dna:chromosome chromosome:NCBIM37:4:1:155630120:1 93962397 ID20586 U -
TAGTAATTTGGCATCACAGATTGCTGGGT
>4 dna:chromosome chromosome:NCBIM37:4:1:155630120:1 93962413 ID46220 U -
TGCCTCAGTATTGACAGTTAGTAATTTGGCA
>4 dna:chromosome chromosome:NCBIM37:4:1:155630120:1 93962414 ID46219 U -
TGCCTCAGTATTGACAGTTAGTAATTTGGC
>4 dna:chromosome chromosome:NCBIM37:4:1:155630120:1 93962415 ID46218 U -
TGCCTCAGTATTGACAGTTAGTAATTTGG
>4 dna:chromosome chromosome:NCBIM37:4:1:155630120:1 93962431 ID65027 U -
TTCATCCAGACAAAAATGCCTCAGTATTG
>4 dna:chromosome chromosome:NCBIM37:4:1:155630120:1 93962440 ID19386 U -
TAGGAGTGTTATTCATCCAGACAAAAATGCC
>4 dna:chromosome chromosome:NCBIM37:4:1:155630120:1 93962441 ID19385 U -
TAGGAGTGTTATTCATCCAGACAAAAATGC
>4 dna:chromosome chromosome:NCBIM37:4:1:155630120:1 93962450 ID50018 U -
TGGAATTTCATAGGAGTGTTATTCATCCAGA
>4 dna:chromosome chromosome:NCBIM37:4:1:155630120:1 93962452 ID50017 U -
TGGAATTTCATAGGAGTGTTATTCATCCA
>4 dna:chromosome chromosome:NCBIM37:4:1:155630120:1 93962457 ID54261 U -
TGGGCTTGGAATTTCATAGGAGTGTTATTC
>4 dna:chromosome chromosome:NCBIM37:4:1:155630120:1 93962537 ID42504 M -
TGATTTTACAGATACCTAAATCAGGTTGAA
>4 dna:chromosome chromosome:NCBIM37:4:1:155630120:1 93962591 ID50910 M -
TGGATCTGTGTGCTTTCTTTCAGTATTGT
>4 dna:chromosome chromosome:NCBIM37:4:1:155630120:1 93962750 ID13220 U -
TACATACATGCCACATCCACTCCAGTGAA
>4 dna:chromosome chromosome:NCBIM37:4:1:155630120:1 93962796 ID58023 U -
TGTCAACCTTTGGTTTGCATATGCATGCTT
>4 dna:chromosome chromosome:NCBIM37:4:1:155630120:1 93962798 ID58022 U -
TGTCAACCTTTGGTTTGCATATGCATGC
>4 dna:chromosome chromosome:NCBIM37:4:1:155630120:1 93962828 ID19657 U -
TAGGCAGAAAGAAATTGAGGAAGACACTT
>4 dna:chromosome chromosome:NCBIM37:4:1:155630120:1 93962928 ID14281 U -
TACCTATAATTCCATTGTTGGAGAGGCAAC
>4 dna:chromosome chromosome:NCBIM37:4:1:155630120:1 93962986 ID18862 U -
TAGGAAAATGCTTGCTGCTATCCCAGTGG
>4 dna:chromosome chromosome:NCBIM37:4:1:155630120:1 93962987 ID18861 U -
TAGGAAAATGCTTGCTGCTATCCCAGTG
>4 dna:chromosome chromosome:NCBIM37:4:1:155630120:1 93963000 ID6962 U -
TAAAAGGTGGAACAGTTAGGAAAATGCTTGC
>4 dna:chromosome chromosome:NCBIM37:4:1:155630120:1 93963018 ID21437 U -
TATAAAACAGAAGGCTAAAAGGTGGAAC
>4 dna:chromosome chromosome:NCBIM37:4:1:155630120:1 93963088 ID3427 U -
CTCATCTTTGGTGTGTTTCATGCATGTTTT
>4 dna:chromosome chromosome:NCBIM37:4:1:155630120:1 93963089 ID3426 U -
CTCATCTTTGGTGTGTTTCATGCATGTTT
>4 dna:chromosome chromosome:NCBIM37:4:1:155630120:1 93963090 ID65958 U -
TTCTCATCTTTGGTGTGTTTCATGCATGTT
>4 dna:chromosome chromosome:NCBIM37:4:1:155630120:1 93963131 ID27294 U -
TCCACATGCTATGATTCTAGTCATGAA
>4 dna:chromosome chromosome:NCBIM37:4:1:155630120:1 93963156 ID45930 U -
TGCCCTCATGTCAGTTCTTAAGCCTTAGCATC
>4 dna:chromosome chromosome:NCBIM37:4:1:155630120:1 93963211 ID64760 U -
TTCACAACATTTTTGTTTTGAGACAAGACCT
>4 dna:chromosome chromosome:NCBIM37:4:1:155630120:1 93963212 ID64759 U -
TTCACAACATTTTTGTTTTGAGACAAGACC
>4 dna:chromosome chromosome:NCBIM37:4:1:155630120:1 93963248 ID53855 U -
TGGGATTAACATCAAATACTATTAGCCCCA
>4 dna:chromosome chromosome:NCBIM37:4:1:155630120:1 93963260 ID25168 U -
TCACCAGAGAATGGGATTAACATCAAATA
>4 dna:chromosome chromosome:NCBIM37:4:1:155630120:1 93963534 ID11006 U -
TAATATGAAGACATGTTGTGAGCCTAGAT
>4 dna:chromosome chromosome:NCBIM37:4:1:155630120:1 93963539 ID1874 U -
CACAATTAATATGAAGACATGTTGTGAGCC
>4 dna:chromosome chromosome:NCBIM37:4:1:155630120:1 93963730 ID10573 U -
TAAGTGGATTTCTTTCTATATTCTTTTCT
>4 dna:chromosome chromosome:NCBIM37:4:1:155630120:1 93963770 ID23574 U -
TATTCATTCACATTTTGATGTCCTTTTGGTC
>4 dna:chromosome chromosome:NCBIM37:4:1:155630120:1 93963770 ID65093 U -
TTCATTCACATTTTGATGTCCTTTTGGTC
>4 dna:chromosome chromosome:NCBIM37:4:1:155630120:1 93963779 ID5017 U -
GCCTATTCTATTCATTCACATTTTGATGTC
>4 dna:chromosome chromosome:NCBIM37:4:1:155630120:1 93963790 ID24358 U -
TCAAATATGTGCCTATTCTATTCATTCAC
>4 dna:chromosome chromosome:NCBIM37:4:1:155630120:1 93963792 ID47411 U -
TGCTCAAATATGTGCCTATTCTATTCATTC
>4 dna:chromosome chromosome:NCBIM37:4:1:155630120:1 93963828 ID11228 U -
TAATCTTTCAGGGTTATTTGTCTGCTACTT
>4 dna:chromosome chromosome:NCBIM37:4:1:155630120:1 93963906 ID17387 U -
TAGATAATCCATATACTTGCCTATGAATCC
>4 dna:chromosome chromosome:NCBIM37:4:1:155630120:1 93963937 ID42380 U -
TGATTGTTCATAACACCACATTAGGTAGCA
>4 dna:chromosome chromosome:NCBIM37:4:1:155630120:1 93964068 ID21722 U -
TATAATGGCACACTAGAGATGCACTCAATG
>4 dna:chromosome chromosome:NCBIM37:4:1:155630120:1 93964230 ID30179 U -
TCCTGTGTTGTGGCGATTGCAAGTTTCAGT
>4 dna:chromosome chromosome:NCBIM37:4:1:155630120:1 93964265 ID53613 U -
TGGGATCTTGCCAATGCCTGATGGGAGCGAT
>4 dna:chromosome chromosome:NCBIM37:4:1:155630120:1 93964266 ID53612 U -
TGGGATCTTGCCAATGCCTGATGGGAGCGA
>4 dna:chromosome chromosome:NCBIM37:4:1:155630120:1 93964399 ID42569 U -
TGCAAAACAACACTAGGTACTGGCTCCACAGT
>4 dna:chromosome chromosome:NCBIM37:4:1:155630120:1 93964402 ID42568 U -
TGCAAAACAACACTAGGTACTGGCTCCAC
>4 dna:chromosome chromosome:NCBIM37:4:1:155630120:1 93964551 ID9347 U -
TAACTTCTTAGATTAGAACTTGGGGTATGGG
>4 dna:chromosome chromosome:NCBIM37:4:1:155630120:1 93964552 ID9346 U -
TAACTTCTTAGATTAGAACTTGGGGTATGG
>4 dna:chromosome chromosome:NCBIM37:4:1:155630120:1 93964553 ID9345 U -
TAACTTCTTAGATTAGAACTTGGGGTATG
>4 dna:chromosome chromosome:NCBIM37:4:1:155630120:1 93964652 ID2524 U -
CATGCATTTTTCTCTGGCTGACAGGGCATG
>4 dna:chromosome chromosome:NCBIM37:4:1:155630120:1 93964709 ID14050 U -
TACCATTTGCCTTCATGTCCTTGTTGGTCTT
>4 dna:chromosome chromosome:NCBIM37:4:1:155630120:1 93964710 ID14049 U -
TACCATTTGCCTTCATGTCCTTGTTGGTCT
>4 dna:chromosome chromosome:NCBIM37:4:1:155630120:1 93964736 ID17973 U -
TAGCACTGAATGGCCTCCCTACC
>4 dna:chromosome chromosome:NCBIM37:4:1:155630120:1 93964776 ID41159 U -
TGATATTAATATCTTGGAAACTGTTGTGGG
>4 dna:chromosome chromosome:NCBIM37:4:1:155630120:1 93964785 ID32596 U -
TCTGGTTGTTTGATATTAATATCTTGGAAAC
>4 dna:chromosome chromosome:NCBIM37:4:1:155630120:1 93964790 ID3746 U -
CTTTCTGGTTGTTTGATATTAATATCTTG
>4 dna:chromosome chromosome:NCBIM37:4:1:155630120:1 93965716 ID5120 U -
GCTATCTAGGAGTTGTTAGATGTTATCTCAA
>4 dna:chromosome chromosome:NCBIM37:4:1:155630120:1 93969645 ID67757 U -
TTGTATATGAACGCTTAAGGACTGAACCA
>4 dna:chromosome chromosome:NCBIM37:4:1:155630120:1 93971128 ID7724 U -
TAAAGCACAAGACCAAGGTGACTGACTGG
>4 dna:chromosome chromosome:NCBIM37:4:1:155630120:1 93971128 ID21503 U -
TATAAAGCACAAGACCAAGGTGACTGACTGG
>4 dna:chromosome chromosome:NCBIM37:4:1:155630120:1 93971341 ID15036 U -
TACTAGGTCAGAATGTATCAATGTTAAGGC
>4 dna:chromosome chromosome:NCBIM37:4:1:155630120:1 93971342 ID15035 U -
TACTAGGTCAGAATGTATCAATGTTAAGG
>4 dna:chromosome chromosome:NCBIM37:4:1:155630120:1 93971390 ID6281 U -
GTTTGTAGATGATGCTAGCTTATGTCAAGT
>4 dna:chromosome chromosome:NCBIM37:4:1:155630120:1 93971398 ID68935 U -
TTTTCTGTTTGTAGATGATGCTAGCTTA
>4 dna:chromosome chromosome:NCBIM37:4:1:155630120:1 93971468 ID10850 U -
TAATAATTTATCAAGAAAATGCCCACAGGC
>4 dna:chromosome chromosome:NCBIM37:4:1:155630120:1 93971500 ID50021 U -
TGGAATTTCCCACAATGGACACCCACCCAC
>4 dna:chromosome chromosome:NCBIM37:4:1:155630120:1 93971536 ID48579 U -
TGCTTTCTTAAGTATCTCAGGACCATCTGCC
>4 dna:chromosome chromosome:NCBIM37:4:1:155630120:1 93971537 ID48578 U -
TGCTTTCTTAAGTATCTCAGGACCATCTGC
>4 dna:chromosome chromosome:NCBIM37:4:1:155630120:1 93971538 ID48577 U -
TGCTTTCTTAAGTATCTCAGGACCATCTG
>4 dna:chromosome chromosome:NCBIM37:4:1:155630120:1 93971543 ID21897 U -
TATAGCTTGCTTTCTTAAGTATCTCAGGACC
>4 dna:chromosome chromosome:NCBIM37:4:1:155630120:1 93971615 ID15629 U -
TACTTACATTTCACAGTCAGTAATTGAAGGA
>4 dna:chromosome chromosome:NCBIM37:4:1:155630120:1 93971782 ID29846 U -
TCCTCTGGTTTTACATATATTGCAAATAAAC
>4 dna:chromosome chromosome:NCBIM37:4:1:155630120:1 93971832 ID32754 U -
TCTGTTGCAAAGAGAAGGTTCCTCGATGG
>4 dna:chromosome chromosome:NCBIM37:4:1:155630120:1 93971859 ID32731 U -
TCTGTGTATTGATTGGTTGGGCTTTCCATC
>4 dna:chromosome chromosome:NCBIM37:4:1:155630120:1 93971867 ID25076 U -
TCACAGTTCTGTGTATTGATTGGTTGGGC
>4 dna:chromosome chromosome:NCBIM37:4:1:155630120:1 93971903 ID56763 U -
TGGTTTATTGATGGATGAATCTATTGTGA
>4 dna:chromosome chromosome:NCBIM37:4:1:155630120:1 93971928 ID28293 U -
TCCCAGAGCCTTATGTGTGTGGTTGTGGT
>4 dna:chromosome chromosome:NCBIM37:4:1:155630120:1 93972143 ID24025 U -
TATTTGTTTTTGTGTAGGGTTGAGGCCCC
>4 dna:chromosome chromosome:NCBIM37:4:1:155630120:1 93972407 ID66247 U -
TTCTTTTTAAATTTCTGAGATTATAATA
>4 dna:chromosome chromosome:NCBIM37:4:1:155630120:1 93972456 ID49141 U -
TGGAAATGCATTTATTAGCAAGGTTTATTTT
>4 dna:chromosome chromosome:NCBIM37:4:1:155630120:1 93972558 ID46476 U -
TGCCTGTTTTTGAGAAGGACTTCACTTTGTAA
>4 dna:chromosome chromosome:NCBIM37:4:1:155630120:1 93972560 ID46475 U -
TGCCTGTTTTTGAGAAGGACTTCACTTTGT
>4 dna:chromosome chromosome:NCBIM37:4:1:155630120:1 93972561 ID46474 U -
TGCCTGTTTTTGAGAAGGACTTCACTTTG
>4 dna:chromosome chromosome:NCBIM37:4:1:155630120:1 93972562 ID46473 U -
TGCCTGTTTTTGAGAAGGACTTCACTTT
>4 dna:chromosome chromosome:NCBIM37:4:1:155630120:1 93972598 ID6682 U -
TAAAACCATCACAATGGGGGTGCCCTCTC
>4 dna:chromosome chromosome:NCBIM37:4:1:155630120:1 93972634 ID67791 U -
TTGTATTTGATGTGTTCTTTGATTAGCATT
>4 dna:chromosome chromosome:NCBIM37:4:1:155630120:1 93972642 ID6227 U -
GTGTTCTTTGTATTTGATGTGTTCTTTGA
>4 dna:chromosome chromosome:NCBIM37:4:1:155630120:1 93972643 ID6226 U -
GTGTTCTTTGTATTTGATGTGTTCTTTG
>4 dna:chromosome chromosome:NCBIM37:4:1:155630120:1 93972702 ID19406 U -
TAGGATAAGTATATGCTGTGATGGTCCCCC
>4 dna:chromosome chromosome:NCBIM37:4:1:155630120:1 93972704 ID19405 U -
TAGGATAAGTATATGCTGTGATGGTCCC
>4 dna:chromosome chromosome:NCBIM37:4:1:155630120:1 93972919 ID30299 U -
TCCTTCAGTGTCTTTCCTAAAGGTCCAAGG
>4 dna:chromosome chromosome:NCBIM37:4:1:155630120:1 93972969 ID4325 U -
GAGAAAAAGGTTTGCTGATTAGAGTTAGG
>4 dna:chromosome chromosome:NCBIM37:4:1:155630120:1 93973009 ID12869 U -
TACAGAAGTCATTCAGGTGGAGAGAGTGT
>4 dna:chromosome chromosome:NCBIM37:4:1:155630120:1 93973016 ID61183 U -
TGTTTCTGTTACAGAAGTCATTCAGGTGGAG
>4 dna:chromosome chromosome:NCBIM37:4:1:155630120:1 93973053 ID22323 U -
TATCAGTTTTAGCTTAAGTAGTCAGA
>4 dna:chromosome chromosome:NCBIM37:4:1:155630120:1 93973292 ID64942 U -
TTCAGCATTATGGATATACAGGCTCTATTCT
>4 dna:chromosome chromosome:NCBIM37:4:1:155630120:1 93973401 ID43740 U -
TGCACTAGTTTGTTCATCTTGCATGGCAGT
>4 dna:chromosome chromosome:NCBIM37:4:1:155630120:1 93973482 ID50381 U -
TGGACTTTTAACCATTTGTATGGTATCAGAA
>4 dna:chromosome chromosome:NCBIM37:4:1:155630120:1 93973486 ID26401 U -
TCATGGACTTTTAACCATTTGTATGGTATC
>4 dna:chromosome chromosome:NCBIM37:4:1:155630120:1 93973533 ID13491 U -
TACATTGATCAGGTATCTTGTCTCTGTAGG
>4 dna:chromosome chromosome:NCBIM37:4:1:155630120:1 93973535 ID63959 U -
TTACATTGATCAGGTATCTTGTCTCTGTA
>4 dna:chromosome chromosome:NCBIM37:4:1:155630120:1 93973537 ID30227 U -
TCCTTACATTGATCAGGTATCTTGTCTCTG
>4 dna:chromosome chromosome:NCBIM37:4:1:155630120:1 93973547 ID66621 U -
TTGATGAGCATCCTTACATTGATCAGGTAT
>4 dna:chromosome chromosome:NCBIM37:4:1:155630120:1 93973556 ID24116 U -
TCAAAACAACTTGATGAGCATCCTTACATTG
>4 dna:chromosome chromosome:NCBIM37:4:1:155630120:1 93973566 ID10477 U -
TAAGTATTTCAAAACAACTTGATGAGCAT
>4 dna:chromosome chromosome:NCBIM37:4:1:155630120:1 93973659 ID59351 U -
TGTGATCTTTATGTGGTGATTGCTGTCC
>4 dna:chromosome chromosome:NCBIM37:4:1:155630120:1 93973701 ID5171 U -
GCTGAACACTTAATGGTTGCTTATTTTCAGC
>4 dna:chromosome chromosome:NCBIM37:4:1:155630120:1 93973702 ID5170 U -
GCTGAACACTTAATGGTTGCTTATTTTCAG
>4 dna:chromosome chromosome:NCBIM37:4:1:155630120:1 93973726 ID58766 U -
TGTGAAACAGAAGTTCCGTTTATGGCTGAA
>4 dna:chromosome chromosome:NCBIM37:4:1:155630120:1 93973851 ID28505 U -
TCCCATGTTGCCATGTTCCTGTTCTTAGTC
>4 dna:chromosome chromosome:NCBIM37:4:1:155630120:1 93973930 ID43475 U -
TGCAATTAATCACAGGTGCTGCAAGTTCACG
>4 dna:chromosome chromosome:NCBIM37:4:1:155630120:1 93973931 ID43474 U -
TGCAATTAATCACAGGTGCTGCAAGTTCAC
>4 dna:chromosome chromosome:NCBIM37:4:1:155630120:1 93973932 ID43473 U -
TGCAATTAATCACAGGTGCTGCAAGTTCA
>4 dna:chromosome chromosome:NCBIM37:4:1:155630120:1 93973933 ID43472 U -
TGCAATTAATCACAGGTGCTGCAAGTTC
>4 dna:chromosome chromosome:NCBIM37:4:1:155630120:1 93973934 ID22994 U -
TATGCAATTAATCACAGGTGCTGCAAGTT
>4 dna:chromosome chromosome:NCBIM37:4:1:155630120:1 93973935 ID43471 U -
TGCAATTAATCACAGGTGCTGCAAGT
>4 dna:chromosome chromosome:NCBIM37:4:1:155630120:1 93973966 ID47822 U -
TGCTGATAGAGCCAATCCTGTGCAGA
>4 dna:chromosome chromosome:NCBIM37:4:1:155630120:1 93973975 ID13892 U -
TACCAGGGCAGAATGCTGATAGAGCCAATC
>4 dna:chromosome chromosome:NCBIM37:4:1:155630120:1 93973976 ID13891 U -
TACCAGGGCAGAATGCTGATAGAGCCAAT
>4 dna:chromosome chromosome:NCBIM37:4:1:155630120:1 93974027 ID31423 U -
TCTACTTCCCGAAGCTCCTCAAGGAGGGTT
>4 dna:chromosome chromosome:NCBIM37:4:1:155630120:1 93974127 ID27099 U -
TCCAATAGCTGACTGTGGAGCCTCTCTTA
>4 dna:chromosome chromosome:NCBIM37:4:1:155630120:1 93974128 ID27098 U -
TCCAATAGCTGACTGTGGAGCCTCTCTT
>4 dna:chromosome chromosome:NCBIM37:4:1:155630120:1 93974196 ID19978 M -
TAGGGTTGCAGTTCCCTTTAGCTCCTTGG
>4 dna:chromosome chromosome:NCBIM37:4:1:155630120:1 93974205 ID65213 M -
TTCCACCTATAGGGTTGCAGTTCCCTTTA
>4 dna:chromosome chromosome:NCBIM37:4:1:155630120:1 93974240 ID22688 M +
TATGAACTAACCAGTACCCCGGAG
>4 dna:chromosome chromosome:NCBIM37:4:1:155630120:1 93974274 ID18707 M +
TAGCTGCATATGTATCAAAAGA
>4 dna:chromosome chromosome:NCBIM37:4:1:155630120:1 93974569 ID21480 U -
TATAAACTGAATGTAAATTTATTACTGGAG
>4 dna:chromosome chromosome:NCBIM37:4:1:155630120:1 93974579 ID7329 U -
TAAACACGTTTTATAAACTGAATGTAAATTT
>4 dna:chromosome chromosome:NCBIM37:4:1:155630120:1 93974640 ID17714 U -
TAGATTCAGGATACACTGACCAGATTGAGTT
>4 dna:chromosome chromosome:NCBIM37:4:1:155630120:1 93974646 ID22509 U -
TATCTAGATTCAGGATACACTGACCAGAT
>4 dna:chromosome chromosome:NCBIM37:4:1:155630120:1 93974693 ID43678 U -
TGCACATTCTATAGATTATATATGTGAAAG
>4 dna:chromosome chromosome:NCBIM37:4:1:155630120:1 93974789 ID57545 U -
TGTACATAAATGTCAGTAAGCCCATACTAA
>4 dna:chromosome chromosome:NCBIM37:4:1:155630120:1 93974793 ID56248 U -
TGGTGTACATAAATGTCAGTAAGCCCATA
>4 dna:chromosome chromosome:NCBIM37:4:1:155630120:1 93974801 ID41267 U -
TGATCAGAATGGTGTACATAAATGTCAGTA
>4 dna:chromosome chromosome:NCBIM37:4:1:155630120:1 93974802 ID41266 U -
TGATCAGAATGGTGTACATAAATGTCAGT
>4 dna:chromosome chromosome:NCBIM37:4:1:155630120:1 93974815 ID60711 U -
TGTTCAGAAAAACCATGATCAGAATGGTGTA
>4 dna:chromosome chromosome:NCBIM37:4:1:155630120:1 93974858 ID13262 U -
TACATCAATGTAACAAGGAAAGCAGTGATC
>4 dna:chromosome chromosome:NCBIM37:4:1:155630120:1 93974982 ID22154 U -
TATCAACTTTTGCTGACCTATGTAGAT
>4 dna:chromosome chromosome:NCBIM37:4:1:155630120:1 93975125 ID57806 U -
TGTATATGTGTGCGATACTGAATTCAGTTA
>4 dna:chromosome chromosome:NCBIM37:4:1:155630120:1 93975127 ID60033 U -
TGTGTATATGTGTGCGATACTGAATTCAGT
>4 dna:chromosome chromosome:NCBIM37:4:1:155630120:1 93975227 ID21890 U -
TATAGCGTATTTGGATCCTATTTTTCTCCC
>4 dna:chromosome chromosome:NCBIM37:4:1:155630120:1 93975297 ID43634 U -
TGCACATAACACATGGAGAAGCCTTATTCT
>4 dna:chromosome chromosome:NCBIM37:4:1:155630120:1 93975301 ID8161 U -
TAAATGCACATAACACATGGAGAAGCCTTA
>4 dna:chromosome chromosome:NCBIM37:4:1:155630120:1 93975303 ID57223 U -
TGTAAATGCACATAACACATGGAGAAGCCT
>4 dna:chromosome chromosome:NCBIM37:4:1:155630120:1 93975471 ID52485 U -
TGGCTGATCAGCTTAAATGAGAAAGGCAG
>4 dna:chromosome chromosome:NCBIM37:4:1:155630120:1 93975560 ID16326 U -
TAGAACCTATTTGGTATTAGTAAAGGTTGGT
>4 dna:chromosome chromosome:NCBIM37:4:1:155630120:1 93975563 ID64070 U -
TTAGAACCTATTTGGTATTAGTAAAGGTT
>4 dna:chromosome chromosome:NCBIM37:4:1:155630120:1 93975657 ID38587 U -
TGAGAGAACAGGAGTCCCTCAGATCTTTTT
>4 dna:chromosome chromosome:NCBIM37:4:1:155630120:1 93975697 ID10280 U -
TAAGGCACTGTTGAAACTGCAATGAAC
>4 dna:chromosome chromosome:NCBIM37:4:1:155630120:1 93975704 ID43247 U -
TGCAAGTGACTGTAAGGCACTGTTGAAACTGC
>4 dna:chromosome chromosome:NCBIM37:4:1:155630120:1 93975769 ID22492 U -
TATCGTGAAAGATAGTCTTGAGGGAGGAA
>4 dna:chromosome chromosome:NCBIM37:4:1:155630120:1 93975773 ID55432 U -
TGGTATCGTGAAAGATAGTCTTGAGGGA
>4 dna:chromosome chromosome:NCBIM37:4:1:155630120:1 93975774 ID2897 U -
CCCTGGTATCGTGAAAGATAGTCTTGAGGG
>4 dna:chromosome chromosome:NCBIM37:4:1:155630120:1 93975792 ID49536 U -
TGGAAGCTTATATGTTGCCCCCTGGTATCGT
>4 dna:chromosome chromosome:NCBIM37:4:1:155630120:1 93975794 ID49535 U -
TGGAAGCTTATATGTTGCCCCCTGGTATC
>4 dna:chromosome chromosome:NCBIM37:4:1:155630120:1 93975794 ID67037 U -
TTGGAAGCTTATATGTTGCCCCCTGGTATC
>4 dna:chromosome chromosome:NCBIM37:4:1:155630120:1 93975796 ID60950 U -
TGTTGGAAGCTTATATGTTGCCCCCTGGTA
>4 dna:chromosome chromosome:NCBIM37:4:1:155630120:1 93975796 ID67036 U -
TTGGAAGCTTATATGTTGCCCCCTGGTA
>4 dna:chromosome chromosome:NCBIM37:4:1:155630120:1 93975797 ID49534 U -
TGGAAGCTTATATGTTGCCCCCTGGT
>4 dna:chromosome chromosome:NCBIM37:4:1:155630120:1 93975797 ID60949 U -
TGTTGGAAGCTTATATGTTGCCCCCTGGT
>4 dna:chromosome chromosome:NCBIM37:4:1:155630120:1 93975803 ID68499 U -
TTTCTTCTGTTGGAAGCTTATATGTTGCCC
>4 dna:chromosome chromosome:NCBIM37:4:1:155630120:1 93975847 ID32820 U -
TCTTAATGAATGGCATCATAGCTGGGTA
>4 dna:chromosome chromosome:NCBIM37:4:1:155630120:1 93975848 ID58694 U -
TGTCTTAATGAATGGCATCATAGCTGGGT
>4 dna:chromosome chromosome:NCBIM37:4:1:155630120:1 93975854 ID55562 U -
TGGTCAATGTCTTAATGAATGGCATCATAG
>4 dna:chromosome chromosome:NCBIM37:4:1:155630120:1 93975857 ID47974 U -
TGCTGGTCAATGTCTTAATGAATGGCATCA
>4 dna:chromosome chromosome:NCBIM37:4:1:155630120:1 93975880 ID23771 U -
TATTGTACCCTTAAGATCATTGTGCTGGT
>4 dna:chromosome chromosome:NCBIM37:4:1:155630120:1 93975886 ID45196 U -
TGCCACTATTGTACCCTTAAGATCATTGT
>4 dna:chromosome chromosome:NCBIM37:4:1:155630120:1 93975893 ID6131 U -
GTGCATGCCACTATTGTACCCTTAAGA
>4 dna:chromosome chromosome:NCBIM37:4:1:155630120:1 93975899 ID18906 U -
TAGGAAAGTGTGCATGCCACTATTGTACCC
>4 dna:chromosome chromosome:NCBIM37:4:1:155630120:1 93975900 ID18905 U -
TAGGAAAGTGTGCATGCCACTATTGTACC
>4 dna:chromosome chromosome:NCBIM37:4:1:155630120:1 93975902 ID15019 U -
TACTAGGAAAGTGTGCATGCCACTATTGTA
>4 dna:chromosome chromosome:NCBIM37:4:1:155630120:1 93975903 ID15018 U -
TACTAGGAAAGTGTGCATGCCACTATTGT
>4 dna:chromosome chromosome:NCBIM37:4:1:155630120:1 93975939 ID22823 U -
TATGAGGCACCAGTAAATTCTATTAGAGATC
>4 dna:chromosome chromosome:NCBIM37:4:1:155630120:1 93975944 ID11008 U -
TAATATGAGGCACCAGTAAATTCTATTAG
>4 dna:chromosome chromosome:NCBIM37:4:1:155630120:1 93975988 ID26925 U -
TCCAAGATCTATGACTTCACTATACCTGGGT
>4 dna:chromosome chromosome:NCBIM37:4:1:155630120:1 93975990 ID26924 U -
TCCAAGATCTATGACTTCACTATACCTGG
>4 dna:chromosome chromosome:NCBIM37:4:1:155630120:1 93976016 ID20517 U -
TAGTAAAGTGGAAGTTATAGATTCTCCTCC
>4 dna:chromosome chromosome:NCBIM37:4:1:155630120:1 93976056 ID54487 U -
TGGGTATAAGGATTCAGTTTAGCTAGGAAT
>4 dna:chromosome chromosome:NCBIM37:4:1:155630120:1 93976061 ID13696 U -
TACCAATGGGTATAAGGATTCAGTTTAGCTA
>4 dna:chromosome chromosome:NCBIM37:4:1:155630120:1 93976063 ID13695 U -
TACCAATGGGTATAAGGATTCAGTTTAGC
>4 dna:chromosome chromosome:NCBIM37:4:1:155630120:1 93976064 ID13694 U -
TACCAATGGGTATAAGGATTCAGTTTAG
>4 dna:chromosome chromosome:NCBIM37:4:1:155630120:1 93976068 ID31577 U -
TCTATTTACCAATGGGTATAAGGATTCAGT
>4 dna:chromosome chromosome:NCBIM37:4:1:155630120:1 93976073 ID38499 U -
TGAGACCTCTATTTACCAATGGGTATAAGGAT
>4 dna:chromosome chromosome:NCBIM37:4:1:155630120:1 93976074 ID38498 U -
TGAGACCTCTATTTACCAATGGGTATAAGGA
>4 dna:chromosome chromosome:NCBIM37:4:1:155630120:1 93976075 ID38497 U -
TGAGACCTCTATTTACCAATGGGTATAAGG
>4 dna:chromosome chromosome:NCBIM37:4:1:155630120:1 93976103 ID24146 U -
TCAAAAGGTTGTTTCTTTGATGAGGGATG
>4 dna:chromosome chromosome:NCBIM37:4:1:155630120:1 93976104 ID64516 U -
TTCAAAAGGTTGTTTCTTTGATGAGGGAT
>4 dna:chromosome chromosome:NCBIM37:4:1:155630120:1 93976105 ID24145 U -
TCAAAAGGTTGTTTCTTTGATGAGGGA
>4 dna:chromosome chromosome:NCBIM37:4:1:155630120:1 93976107 ID61140 U -
TGTTTCAAAAGGTTGTTTCTTTGATGAGG
>4 dna:chromosome chromosome:NCBIM37:4:1:155630120:1 93976112 ID26078 U -
TCAGTTTGTTTCAAAAGGTTGTTTCTTTGA
>4 dna:chromosome chromosome:NCBIM37:4:1:155630120:1 93976124 ID13256 U -
TACATATTGGTCTCAGTTTGTTTCAAAAGG
>4 dna:chromosome chromosome:NCBIM37:4:1:155630120:1 93976125 ID13255 U -
TACATATTGGTCTCAGTTTGTTTCAAAAG
>4 dna:chromosome chromosome:NCBIM37:4:1:155630120:1 93976132 ID52673 U -
TGGCTTTACATATTGGTCTCAGTTTGTT
>4 dna:chromosome chromosome:NCBIM37:4:1:155630120:1 93976140 ID41295 U -
TGATCAGTTGTGGCTTTACATATTGGTCTC
>4 dna:chromosome chromosome:NCBIM37:4:1:155630120:1 93976142 ID41294 U -
TGATCAGTTGTGGCTTTACATATTGGTC
>4 dna:chromosome chromosome:NCBIM37:4:1:155630120:1 93976142 ID66598 U -
TTGATCAGTTGTGGCTTTACATATTGGTC
>4 dna:chromosome chromosome:NCBIM37:4:1:155630120:1 93976150 ID32455 U -
TCTGCATTTTGATCAGTTGTGGCTTTACA
>4 dna:chromosome chromosome:NCBIM37:4:1:155630120:1 93976155 ID58668 U -
TGTCTGCATTTTGATCAGTTGTGGCT
>4 dna:chromosome chromosome:NCBIM37:4:1:155630120:1 93976165 ID13720 U -
TACCACACAGTCACTTGTCTGCATTTTGATC
>4 dna:chromosome chromosome:NCBIM37:4:1:155630120:1 93976208 ID39616 U -
TGAGCTTTAGATGTAGGAATTTGTAGAC
>4 dna:chromosome chromosome:NCBIM37:4:1:155630120:1 93976209 ID30378 U -
TCCTTGAGCTTTAGATGTAGGAATTTGTAGA
>4 dna:chromosome chromosome:NCBIM37:4:1:155630120:1 93976251 ID28129 U -
TCCCAACTCCTACAATCTTTTACTCTCCTC
>4 dna:chromosome chromosome:NCBIM37:4:1:155630120:1 93976283 ID19942 U -
TAGGGGATAGTCTCATAGGGAACTTTCTAT
>4 dna:chromosome chromosome:NCBIM37:4:1:155630120:1 93976317 ID66315 U -
TTGAACGTAAATGGATGAAGCTACTCTGACA
>4 dna:chromosome chromosome:NCBIM37:4:1:155630120:1 93976322 ID48105 U -
TGCTGTTGAACGTAAATGGATGAAGCTACTC
>4 dna:chromosome chromosome:NCBIM37:4:1:155630120:1 93976324 ID48104 U -
TGCTGTTGAACGTAAATGGATGAAGCTAC
>4 dna:chromosome chromosome:NCBIM37:4:1:155630120:1 93976325 ID48103 U -
TGCTGTTGAACGTAAATGGATGAAGCTA
>4 dna:chromosome chromosome:NCBIM37:4:1:155630120:1 93976330 ID979 U -
AGCAACCATGCTGTTGAACGTAAATGGATGA
>4 dna:chromosome chromosome:NCBIM37:4:1:155630120:1 93976332 ID17841 U -
TAGCAACCATGCTGTTGAACGTAAATGGAT
>4 dna:chromosome chromosome:NCBIM37:4:1:155630120:1 93976333 ID17840 U -
TAGCAACCATGCTGTTGAACGTAAATGGA
>4 dna:chromosome chromosome:NCBIM37:4:1:155630120:1 93976334 ID17839 U -
TAGCAACCATGCTGTTGAACGTAAATGG
>4 dna:chromosome chromosome:NCBIM37:4:1:155630120:1 93976358 ID26296 U -
TCATCATTGTTCAGGTCTTCCTTTAGC
>4 dna:chromosome chromosome:NCBIM37:4:1:155630120:1 93976360 ID20099 U -
TAGGTCATCATTGTTCAGGTCTTCCTTTA
>4 dna:chromosome chromosome:NCBIM37:4:1:155630120:1 93976499 ID59513 U -
TGTGATTTTAGGGCTGATTATTTGGTAC
>4 dna:chromosome chromosome:NCBIM37:4:1:155630120:1 93976509 ID15787 U -
TACTTGTACGTATGTGATTTTAGGGCTGAT
>4 dna:chromosome chromosome:NCBIM37:4:1:155630120:1 93976510 ID15786 U -
TACTTGTACGTATGTGATTTTAGGGCTGA
>4 dna:chromosome chromosome:NCBIM37:4:1:155630120:1 93976516 ID11220 U -
TAATCTTACTTGTACGTATGTGATTTTAG
>4 dna:chromosome chromosome:NCBIM37:4:1:155630120:1 93976675 ID24696 U -
TCAATACTCCCAATGAAACAGACCTTCATT
>4 dna:chromosome chromosome:NCBIM37:4:1:155630120:1 93976694 ID7354 U -
TAAACAGTCTCAGCTTATTCTCAATACTCCC
>4 dna:chromosome chromosome:NCBIM37:4:1:155630120:1 93976803 ID10880 U -
TAATACCTCTGGATTTTGGAACCTGACT
>4 dna:chromosome chromosome:NCBIM37:4:1:155630120:1 93976902 ID10151 U -
TAAGCTTCTAAAGTTAAGGCCTTCTGCCCC
>4 dna:chromosome chromosome:NCBIM37:4:1:155630120:1 93976934 ID61302 U -
TGTTTTGAGGCTGTCTATGAACACTTTCTGGA
>4 dna:chromosome chromosome:NCBIM37:4:1:155630120:1 93976939 ID42067 U -
TGATGTTTTGAGGCTGTCTATGAACACTTT
>4 dna:chromosome chromosome:NCBIM37:4:1:155630120:1 93976940 ID42066 U -
TGATGTTTTGAGGCTGTCTATGAACACTT
>4 dna:chromosome chromosome:NCBIM37:4:1:155630120:1 93976945 ID1746 U -
CAACCTGATGTTTTGAGGCTGTCTATGAA
>4 dna:chromosome chromosome:NCBIM37:4:1:155630120:1 93976951 ID51554 U -
TGGCACCAACCTGATGTTTTGAGGCTGTC
>4 dna:chromosome chromosome:NCBIM37:4:1:155630120:1 93976952 ID51553 U -
TGGCACCAACCTGATGTTTTGAGGCTGT
>4 dna:chromosome chromosome:NCBIM37:4:1:155630120:1 93976955 ID32759 U -
TCTGTTGGCACCAACCTGATGTTTTGAGGC
>4 dna:chromosome chromosome:NCBIM37:4:1:155630120:1 93976974 ID38779 U -
TGAGAGGTCTTGAGCTCCTTCTGTTGGCAC
>4 dna:chromosome chromosome:NCBIM37:4:1:155630120:1 93976976 ID38778 U -
TGAGAGGTCTTGAGCTCCTTCTGTTGGC
>4 dna:chromosome chromosome:NCBIM37:4:1:155630120:1 93976999 ID6089 U -
GTGACATCTCCAGATTGGGAGAATGAGA
>4 dna:chromosome chromosome:NCBIM37:4:1:155630120:1 93977052 ID30361 U -
TCCTTGAAGGGATTTCTTGGGTAGATGC
>4 dna:chromosome chromosome:NCBIM37:4:1:155630120:1 93977076 ID48308 U -
TGCTTCAGTGCTTTTTATTCTTTGGCATCCT
>4 dna:chromosome chromosome:NCBIM37:4:1:155630120:1 93977077 ID48307 U -
TGCTTCAGTGCTTTTTATTCTTTGGCATCC
>4 dna:chromosome chromosome:NCBIM37:4:1:155630120:1 93977094 ID34374 U -
TGAAATCAACAAATGTTGCTTCAGTGCTT
>4 dna:chromosome chromosome:NCBIM37:4:1:155630120:1 93977096 ID49836 U -
TGGAATGAAATCAACAAATGTTGCTTCAGTGC
>4 dna:chromosome chromosome:NCBIM37:4:1:155630120:1 93977097 ID49835 U -
TGGAATGAAATCAACAAATGTTGCTTCAGTG
>4 dna:chromosome chromosome:NCBIM37:4:1:155630120:1 93977102 ID49152 U -
TGGAAATGGAATGAAATCAACAAATGTTGCTT
>4 dna:chromosome chromosome:NCBIM37:4:1:155630120:1 93977103 ID49151 U -
TGGAAATGGAATGAAATCAACAAATGTTGCT
>4 dna:chromosome chromosome:NCBIM37:4:1:155630120:1 93977105 ID49150 U -
TGGAAATGGAATGAAATCAACAAATGTTG
>4 dna:chromosome chromosome:NCBIM37:4:1:155630120:1 93977178 ID54755 U -
TGGGTGTCTCCTTTCTCTCTTGGCTCCGAGC
>4 dna:chromosome chromosome:NCBIM37:4:1:155630120:1 93977191 ID44756 U -
TGCCAAAGCTCTGGGTGTCTCCTTTCTCT
>4 dna:chromosome chromosome:NCBIM37:4:1:155630120:1 93977198 ID21668 U -
TATAAGCTTGCCAAAGCTCTGGGTGTCTCC
>4 dna:chromosome chromosome:NCBIM37:4:1:155630120:1 93977201 ID10979 U -
TAATATAAGCTTGCCAAAGCTCTGGGTGTC
>4 dna:chromosome chromosome:NCBIM37:4:1:155630120:1 93977202 ID10978 U -
TAATATAAGCTTGCCAAAGCTCTGGGTGT
>4 dna:chromosome chromosome:NCBIM37:4:1:155630120:1 93977202 ID31302 U -
TCTAATATAAGCTTGCCAAAGCTCTGGGTGT
>4 dna:chromosome chromosome:NCBIM37:4:1:155630120:1 93977214 ID16354 U -
TAGAACTCAGTTCTAATATAAGCTTGCCAA
>4 dna:chromosome chromosome:NCBIM37:4:1:155630120:1 93977233 ID63977 U -
TTACCATAATCTTTTTCAGTAGAACTCAGT
>4 dna:chromosome chromosome:NCBIM37:4:1:155630120:1 93977268 ID45865 U -
TGCCCATTGCTACTGACAAACCAAAGGGTC
>4 dna:chromosome chromosome:NCBIM37:4:1:155630120:1 93977269 ID45864 U -
TGCCCATTGCTACTGACAAACCAAAGGGT
>4 dna:chromosome chromosome:NCBIM37:4:1:155630120:1 93977271 ID45863 U -
TGCCCATTGCTACTGACAAACCAAAGG
>4 dna:chromosome chromosome:NCBIM37:4:1:155630120:1 93977281 ID25943 U -
TCAGTATGTGGTTTGCCCATTGCTACTGAC
>4 dna:chromosome chromosome:NCBIM37:4:1:155630120:1 93977282 ID25942 U -
TCAGTATGTGGTTTGCCCATTGCTACTGA
>4 dna:chromosome chromosome:NCBIM37:4:1:155630120:1 93977294 ID23421 U -
TATTACTTACCCATCAGTATGTGGTTTGCC
>4 dna:chromosome chromosome:NCBIM37:4:1:155630120:1 93977294 ID64424 U -
TTATTACTTACCCATCAGTATGTGGTTTGCC
>4 dna:chromosome chromosome:NCBIM37:4:1:155630120:1 93977295 ID64423 U -
TTATTACTTACCCATCAGTATGTGGTTTGC
>4 dna:chromosome chromosome:NCBIM37:4:1:155630120:1 93977305 ID18240 U -
TAGCATTTATTATTACTTACCCATCAGTA
>4 dna:chromosome chromosome:NCBIM37:4:1:155630120:1 93977315 ID15105 U -
TACTATTATGTAATAGCATTTATTATTACTTA
>4 dna:chromosome chromosome:NCBIM37:4:1:155630120:1 93977336 ID63769 U -
TTAATGGGACTTCTCTGCTTACTATTATGT
>4 dna:chromosome chromosome:NCBIM37:4:1:155630120:1 93977351 ID13113 U -
TACAGTATTGAACTATTAATGGGACTTCTC
>4 dna:chromosome chromosome:NCBIM37:4:1:155630120:1 93977353 ID6039 U -
GTCTACAGTATTGAACTATTAATGGGACTTC
>4 dna:chromosome chromosome:NCBIM37:4:1:155630120:1 93977356 ID3676 U -
CTGTCTACAGTATTGAACTATTAATGGGAC
>4 dna:chromosome chromosome:NCBIM37:4:1:155630120:1 93977356 ID32663 U -
TCTGTCTACAGTATTGAACTATTAATGGGAC
>4 dna:chromosome chromosome:NCBIM37:4:1:155630120:1 93977356 ID58574 U -
TGTCTACAGTATTGAACTATTAATGGGAC
>4 dna:chromosome chromosome:NCBIM37:4:1:155630120:1 93977357 ID32662 U -
TCTGTCTACAGTATTGAACTATTAATGGGA
>4 dna:chromosome chromosome:NCBIM37:4:1:155630120:1 93977358 ID32661 U -
TCTGTCTACAGTATTGAACTATTAATGGG
>4 dna:chromosome chromosome:NCBIM37:4:1:155630120:1 93977366 ID54968 U -
TGGGTTTCTCTCTGTCTACAGTATTGAACTA
>4 dna:chromosome chromosome:NCBIM37:4:1:155630120:1 93977389 ID66383 U -
TTGAAGGTTTTGGAAGCTCTCTGGGTTTC
>4 dna:chromosome chromosome:NCBIM37:4:1:155630120:1 93977410 ID68397 U -
TTTCATAGTTCATTCTTGGGGAATTGAAGGT
>4 dna:chromosome chromosome:NCBIM37:4:1:155630120:1 93977421 ID39844 U -
TGAGGGCCTTTTTCATAGTTCATTCTTGGG
>4 dna:chromosome chromosome:NCBIM37:4:1:155630120:1 93977469 ID54836 U -
TGGGTGTTTTTGGAGGACTGGACTACAAT
>4 dna:chromosome chromosome:NCBIM37:4:1:155630120:1 93977472 ID33106 U -
TCTTGGGTGTTTTTGGAGGACTGGACTAC
>4 dna:chromosome chromosome:NCBIM37:4:1:155630120:1 93977480 ID46684 U -
TGCGACTCATCTTGGGTGTTTTTGGAGGAC
>4 dna:chromosome chromosome:NCBIM37:4:1:155630120:1 93977485 ID35399 U -
TGAAGCTGCGACTCATCTTGGGTGTTTTTGG
>4 dna:chromosome chromosome:NCBIM37:4:1:155630120:1 93977490 ID2453 U -
CAGTGAAGCTGCGACTCATCTTGGGTGTT
>4 dna:chromosome chromosome:NCBIM37:4:1:155630120:1 93977493 ID12643 U -
TACACAGTGAAGCTGCGACTCATCTTGGGT
>4 dna:chromosome chromosome:NCBIM37:4:1:155630120:1 93977497 ID29378 U -
TCCTACACAGTGAAGCTGCGACTCATCTT
>4 dna:chromosome chromosome:NCBIM37:4:1:155630120:1 93977507 ID65142 U -
TTCCAAACTGCTATCCTACACAGTGAAGCTGC
>4 dna:chromosome chromosome:NCBIM37:4:1:155630120:1 93977510 ID65141 U -
TTCCAAACTGCTATCCTACACAGTGAAGC
>4 dna:chromosome chromosome:NCBIM37:4:1:155630120:1 93977515 ID37254 U -
TGACCATTCCAAACTGCTATCCTACACAGT
>4 dna:chromosome chromosome:NCBIM37:4:1:155630120:1 93977517 ID37253 U -
TGACCATTCCAAACTGCTATCCTACACA
>4 dna:chromosome chromosome:NCBIM37:4:1:155630120:1 93977528 ID67364 U -
TTGGCTTGTGTCCTGACCATTCCAAACTGC
>4 dna:chromosome chromosome:NCBIM37:4:1:155630120:1 93977541 ID47679 U -
TGCTCTTCCTTGGCTTGTGTCCTGAC
>4 dna:chromosome chromosome:NCBIM37:4:1:155630120:1 93977564 ID21383 U -
TAGTTTCTTGGAAGGTGCTCTACTGC
>4 dna:chromosome chromosome:NCBIM37:4:1:155630120:1 93977569 ID2350 U -
CAGGAACTAGTTTCTTGGAAGGTGCTCT
>4 dna:chromosome chromosome:NCBIM37:4:1:155630120:1 93977569 ID25859 U -
TCAGGAACTAGTTTCTTGGAAGGTGCTCT
>4 dna:chromosome chromosome:NCBIM37:4:1:155630120:1 93977581 ID66860 U -
TTGCCGAAAACCTTCAGGAACTAGTTTCTT
>4 dna:chromosome chromosome:NCBIM37:4:1:155630120:1 93977604 ID5136 U -
GCTCAAATGTGTAGCAGTGGCGCTTGCCGA
>4 dna:chromosome chromosome:NCBIM37:4:1:155630120:1 93977609 ID69019 U -
TTTTTGGCTCAAATGTGTAGCAGTGGCGCTT
>4 dna:chromosome chromosome:NCBIM37:4:1:155630120:1 93977611 ID24073 U -
TATTTTTGGCTCAAATGTGTAGCAGTGGCGC
>4 dna:chromosome chromosome:NCBIM37:4:1:155630120:1 93977613 ID24072 U -
TATTTTTGGCTCAAATGTGTAGCAGTGGC
>4 dna:chromosome chromosome:NCBIM37:4:1:155630120:1 93977622 ID1230 U -
AGGGAGATCTATTTTTGGCTCAAATGTGT
>4 dna:chromosome chromosome:NCBIM37:4:1:155630120:1 93977642 ID24329 U -
TCAAAGTACTTTTCCTTGCTTAGGGAGATC
>4 dna:chromosome chromosome:NCBIM37:4:1:155630120:1 93977650 ID28776 U -
TCCCTCATTTCAAAGTACTTTTCCTTGCTTA
>4 dna:chromosome chromosome:NCBIM37:4:1:155630120:1 93977671 ID38764 U -
TGAGAGGCTGAAGAGAATCATCCCTCATTT
>4 dna:chromosome chromosome:NCBIM37:4:1:155630120:1 93977693 ID4527 U -
GAGGTATTTCAGGACTGGGATGAGAGGC
>4 dna:chromosome chromosome:NCBIM37:4:1:155630120:1 93977696 ID55295 U -
TGGTAGAGGTATTTCAGGACTGGGATGAGA
>4 dna:chromosome chromosome:NCBIM37:4:1:155630120:1 93977697 ID55294 U -
TGGTAGAGGTATTTCAGGACTGGGATGAG
>4 dna:chromosome chromosome:NCBIM37:4:1:155630120:1 93977698 ID55293 U -
TGGTAGAGGTATTTCAGGACTGGGATGA
>4 dna:chromosome chromosome:NCBIM37:4:1:155630120:1 93977698 ID67451 U -
TTGGTAGAGGTATTTCAGGACTGGGATGA
>4 dna:chromosome chromosome:NCBIM37:4:1:155630120:1 93977700 ID23753 U -
TATTGGTAGAGGTATTTCAGGACTGGGAT
>4 dna:chromosome chromosome:NCBIM37:4:1:155630120:1 93977703 ID17479 U -
TAGATATTGGTAGAGGTATTTCAGGACTGG
>4 dna:chromosome chromosome:NCBIM37:4:1:155630120:1 93977704 ID17478 U -
TAGATATTGGTAGAGGTATTTCAGGACTG
>4 dna:chromosome chromosome:NCBIM37:4:1:155630120:1 93977706 ID60544 U -
TGTTAGATATTGGTAGAGGTATTTCAGGAC
>4 dna:chromosome chromosome:NCBIM37:4:1:155630120:1 93977719 ID41261 U -
TGATCACTGTGGTTGTTAGATATTGGTAGA
>4 dna:chromosome chromosome:NCBIM37:4:1:155630120:1 93977741 ID1541 U -
ATGGAGATATTTCAATCTTGGCATGATCACT
>4 dna:chromosome chromosome:NCBIM37:4:1:155630120:1 93977744 ID11376 U -
TAATGGAGATATTTCAATCTTGGCATGATC
>4 dna:chromosome chromosome:NCBIM37:4:1:155630120:1 93977744 ID63766 U -
TTAATGGAGATATTTCAATCTTGGCATGATC
>4 dna:chromosome chromosome:NCBIM37:4:1:155630120:1 93977745 ID11375 U -
TAATGGAGATATTTCAATCTTGGCATGAT
>4 dna:chromosome chromosome:NCBIM37:4:1:155630120:1 93977750 ID11374 U -
TAATGGAGATATTTCAATCTTGGC
>4 dna:chromosome chromosome:NCBIM37:4:1:155630120:1 93977750 ID55793 U -
TGGTCTTAATGGAGATATTTCAATCTTGGC
>4 dna:chromosome chromosome:NCBIM37:4:1:155630120:1 93977780 ID4633 U -
GATCGTCCATTTCAATATCAGAGCCATGGGA
>4 dna:chromosome chromosome:NCBIM37:4:1:155630120:1 93977781 ID4632 U -
GATCGTCCATTTCAATATCAGAGCCATGGG
>4 dna:chromosome chromosome:NCBIM37:4:1:155630120:1 93977782 ID4631 U -
GATCGTCCATTTCAATATCAGAGCCATGG
>4 dna:chromosome chromosome:NCBIM37:4:1:155630120:1 93977785 ID4630 U -
GATCGTCCATTTCAATATCAGAGCCA
>4 dna:chromosome chromosome:NCBIM37:4:1:155630120:1 93977826 ID32904 U -
TCTTATGCGAAGTCCTTATTGAGGTTTTGC
>4 dna:chromosome chromosome:NCBIM37:4:1:155630120:1 93977891 ID65538 U -
TTCCTCATTTGCATTTCAAATGCTAACCC
>4 dna:chromosome chromosome:NCBIM37:4:1:155630120:1 93978122 ID53713 U -
TGGGATGTGAATTTACTGCACTTCAAGGTA
>4 dna:chromosome chromosome:NCBIM37:4:1:155630120:1 93978133 ID28286 U -
TCCCAGACTTGGGATGTGAATTTACTGC
>4 dna:chromosome chromosome:NCBIM37:4:1:155630120:1 93978197 ID5334 U -
GGAACATTCCCTCTTGGGCTTATGTGCATC
>4 dna:chromosome chromosome:NCBIM37:4:1:155630120:1 93978540 ID13922 U -
TACCAGTGACCAAAGAAGACAAGCATAATG
>4 dna:chromosome chromosome:NCBIM37:4:1:155630120:1 93979104 ID29352 U -
TCCTAATAGTGACTTTAGATGGCTTTGAGG
>4 dna:chromosome chromosome:NCBIM37:4:1:155630120:1 93979229 ID19102 U -
TAGGAATTCCAGGGTGGAAGAGTATTCTGC
>4 dna:chromosome chromosome:NCBIM37:4:1:155630120:1 93979270 ID33399 U -
TGAAAAATAGTTTTATTAGAGAACACAA
>4 dna:chromosome chromosome:NCBIM37:4:1:155630120:1 93979404 ID39404 U -
TGAGCCTCAGGATGGATATTGCCAATTAA
>4 dna:chromosome chromosome:NCBIM37:4:1:155630120:1 93981038 ID60084 U -
TGTGTCCACCGAGTTTCATCAATTATGTGCT
>4 dna:chromosome chromosome:NCBIM37:4:1:155630120:1 93981067 ID1218 U -
AGGGAAAGATTAATGCCTACCTTATCAATG
>4 dna:chromosome chromosome:NCBIM37:4:1:155630120:1 93981982 ID68664 U -
TTTGCAAAATGAAGGGCTGAGCTTTGG
>4 dna:chromosome chromosome:NCBIM37:4:1:155630120:1 93982010 ID22225 U -
TATCACCGAAGACTTGGTTTATGCTTATT
>4 dna:chromosome chromosome:NCBIM37:4:1:155630120:1 93982052 ID7651 U -
TAAAGAGAATTGGTTGAACTCTCTACTCCT
>4 dna:chromosome chromosome:NCBIM37:4:1:155630120:1 93982099 ID63843 U -
TTACAATGGTGCCCATAGAATTCCCCAGA
>4 dna:chromosome chromosome:NCBIM37:4:1:155630120:1 93982109 ID27999 U -
TCCATTAGGTATTACAATGGTGCCCATAGA
>4 dna:chromosome chromosome:NCBIM37:4:1:155630120:1 93982190 ID67167 U -
TTGGAGCTAGAATATCATGTCCATGTCTGC
>4 dna:chromosome chromosome:NCBIM37:4:1:155630120:1 93982271 ID44778 U -
TGCCAAATCATCATTGAGTGATGGTATGA
>4 dna:chromosome chromosome:NCBIM37:4:1:155630120:1 93982281 ID9931 U -
TAAGATTTCACTCTGCCAAATCATCATTGAGT
>4 dna:chromosome chromosome:NCBIM37:4:1:155630120:1 93982288 ID13938 U -
TACCATAAGATTTCACTCTGCCAAATCATC
>4 dna:chromosome chromosome:NCBIM37:4:1:155630120:1 93982304 ID65211 U -
TTCCACATTGGTGTCTACCATAAGATTTC
>4 dna:chromosome chromosome:NCBIM37:4:1:155630120:1 93982318 ID28355 U -
TCCCAGGAGTTTTTTTCCACATTGGTGTC
>4 dna:chromosome chromosome:NCBIM37:4:1:155630120:1 93982382 ID26524 U -
TCATTGCCAATTGCAGCTTATTCTTTCTGTC
>4 dna:chromosome chromosome:NCBIM37:4:1:155630120:1 93982573 ID57765 U -
TGTATAATTTCAGTAGTTCCACAGATGGAC
>4 dna:chromosome chromosome:NCBIM37:4:1:155630120:1 93982575 ID23206 U -
TATGTATAATTTCAGTAGTTCCACAGATGG
>4 dna:chromosome chromosome:NCBIM37:4:1:155630120:1 93982575 ID57764 U -
TGTATAATTTCAGTAGTTCCACAGATGG
>4 dna:chromosome chromosome:NCBIM37:4:1:155630120:1 93982588 ID45540 U -
TGCCATCAGTGTTATGTATAATTTCAGTA
>4 dna:chromosome chromosome:NCBIM37:4:1:155630120:1 93982626 ID63840 U -
TTACAATCTCAAAGCCTGGAGCACCACCCT
>4 dna:chromosome chromosome:NCBIM37:4:1:155630120:1 93982680 ID17293 U -
TAGAGGTTGTGCATTCTCTTCTACACCCTA
>4 dna:chromosome chromosome:NCBIM37:4:1:155630120:1 93982689 ID16260 U -
TAGAAATTTAGAGGTTGTGCATTCTCTTC
>4 dna:chromosome chromosome:NCBIM37:4:1:155630120:1 93982694 ID46489 U -
TGCCTTAGAAATTTAGAGGTTGTGCATTC
>4 dna:chromosome chromosome:NCBIM37:4:1:155630120:1 93982768 ID44676 U -
TGCATTTTGAGTCTTGACTATGAAACATGTA
>4 dna:chromosome chromosome:NCBIM37:4:1:155630120:1 93982774 ID68404 U -
TTTCATGCATTTTGAGTCTTGACTATGAAA
>4 dna:chromosome chromosome:NCBIM37:4:1:155630120:1 93982809 ID21199 U -
TAGTTAATCTTTGAACACCACCTGCATCCA
>4 dna:chromosome chromosome:NCBIM37:4:1:155630120:1 93982918 ID15912 U -
TAGAAAAACAAATTTCCCTTCTATTGTAGA
>4 dna:chromosome chromosome:NCBIM37:4:1:155630120:1 93982918 ID64050 U -
TTAGAAAAACAAATTTCCCTTCTATTGTAGA
>4 dna:chromosome chromosome:NCBIM37:4:1:155630120:1 93982960 ID21485 U -
TATAAAGAACTTGAAGGGACAGTACCCAACC
>4 dna:chromosome chromosome:NCBIM37:4:1:155630120:1 93982961 ID21484 U -
TATAAAGAACTTGAAGGGACAGTACCCAAC
>4 dna:chromosome chromosome:NCBIM37:4:1:155630120:1 93982973 ID53095 U -
TGGGAATGTAACTATAAAGAACTTGAAGGG
>4 dna:chromosome chromosome:NCBIM37:4:1:155630120:1 93983001 ID40671 U -
TGATAAATAGAGCTGTGTCTGTCTCCCTG
>4 dna:chromosome chromosome:NCBIM37:4:1:155630120:1 93983006 ID37339 U -
TGACCTATGATAAATAGAGCTGTGTCTGTCT
>4 dna:chromosome chromosome:NCBIM37:4:1:155630120:1 93983064 ID53144 U -
TGGGAATTTCAATGTAAAGTGTCTAGTGCA
>4 dna:chromosome chromosome:NCBIM37:4:1:155630120:1 93983104 ID19018 U -
TAGGAAGGTTTTGATGGCAATTTCCCTAG
>4 dna:chromosome chromosome:NCBIM37:4:1:155630120:1 93983122 ID10351 U -
TAAGGTCCACTGCTTTTAGGAAGGTTT
>4 dna:chromosome chromosome:NCBIM37:4:1:155630120:1 93983140 ID24761 U -
TCAATGTCTTTCTCTTCCTTGTAAGGTCCA
>4 dna:chromosome chromosome:NCBIM37:4:1:155630120:1 93983141 ID24760 U -
TCAATGTCTTTCTCTTCCTTGTAAGGTCC
>4 dna:chromosome chromosome:NCBIM37:4:1:155630120:1 93983283 ID12898 U -
TACAGAGCAAGGAAAGTTTCCATTCACTA
>4 dna:chromosome chromosome:NCBIM37:4:1:155630120:1 93983317 ID33037 U -
TCTTCTTTCTGATCTATCTGGTCTGCACTT
>4 dna:chromosome chromosome:NCBIM37:4:1:155630120:1 93983428 ID16629 U -
TAGAATCACAATCTTATGAACTACCCTGA
>4 dna:chromosome chromosome:NCBIM37:4:1:155630120:1 93983481 ID53429 U -
TGGGAGCTTCTTGTTCTTTGGTGACTGGA
>4 dna:chromosome chromosome:NCBIM37:4:1:155630120:1 93983520 ID57495 U -
TGTAATTGTTGTATTCTCAGTGTCATTGGTC
>4 dna:chromosome chromosome:NCBIM37:4:1:155630120:1 93983551 ID11285 U -
TAATGATAGGTGTCATGTGGCCTGGATT
>4 dna:chromosome chromosome:NCBIM37:4:1:155630120:1 93983884 ID37805 U -
TGACTTAAACACATTGTCTAGGTACCTAA
>4 dna:chromosome chromosome:NCBIM37:4:1:155630120:1 93984205 ID26191 U -
TCATAGTTGCATTTTTATATGGCCAAGCA
>4 dna:chromosome chromosome:NCBIM37:4:1:155630120:1 93984241 ID13117 U -
TACAGTCCTCATCTTGATTTCCAACAGCT
>4 dna:chromosome chromosome:NCBIM37:4:1:155630120:1 93984274 ID3503 U -
CTCTTCATGTAAGCAAAGATGGTTCCTATGG
>4 dna:chromosome chromosome:NCBIM37:4:1:155630120:1 93984278 ID3502 U -
CTCTTCATGTAAGCAAAGATGGTTCCT
>4 dna:chromosome chromosome:NCBIM37:4:1:155630120:1 93984575 ID18842 U -
TAGGAAAAACAAATTTCTTCTTTGGCCTA
>4 dna:chromosome chromosome:NCBIM37:4:1:155630120:1 93984885 ID39089 U -
TGAGATTATGTGGTTCTCGGATGAATAGC
>4 dna:chromosome chromosome:NCBIM37:4:1:155630120:1 93984941 ID38749 U -
TGAGAGGATCCAAAGCTTATCTGCAAACAGT
>4 dna:chromosome chromosome:NCBIM37:4:1:155630120:1 93985057 ID26205 U -
TCATATCATTCTGGTCATACGTATCTCCCC
>4 dna:chromosome chromosome:NCBIM37:4:1:155630120:1 93985058 ID26204 U -
TCATATCATTCTGGTCATACGTATCTCCC
>4 dna:chromosome chromosome:NCBIM37:4:1:155630120:1 93985059 ID31769 U -
TCTCATATCATTCTGGTCATACGTATCTCC
>4 dna:chromosome chromosome:NCBIM37:4:1:155630120:1 93985060 ID6048 U -
GTCTCATATCATTCTGGTCATACGTATCTC
>4 dna:chromosome chromosome:NCBIM37:4:1:155630120:1 93985063 ID20901 U -
TAGTCTCATATCATTCTGGTCATACGTAT
>4 dna:chromosome chromosome:NCBIM37:4:1:155630120:1 93985071 ID23106 U -
TATGGCACTAGTCTCATATCATTCTGGTC
>4 dna:chromosome chromosome:NCBIM37:4:1:155630120:1 93985143 ID16201 U -
TAGAAATCCAGGTTTCCAATCTCTTGCCTCC
>4 dna:chromosome chromosome:NCBIM37:4:1:155630120:1 93985144 ID16200 U -
TAGAAATCCAGGTTTCCAATCTCTTGCCTC
>4 dna:chromosome chromosome:NCBIM37:4:1:155630120:1 93985160 ID7954 U -
TAAAGTTCGTAGAAACTAGAAATCCAGGTT
>4 dna:chromosome chromosome:NCBIM37:4:1:155630120:1 93985186 ID49273 U -
TGGAACGTTCCTGCTCTTTGGTGGCTTAAA
>4 dna:chromosome chromosome:NCBIM37:4:1:155630120:1 93985187 ID49272 U -
TGGAACGTTCCTGCTCTTTGGTGGCTTAA
>4 dna:chromosome chromosome:NCBIM37:4:1:155630120:1 93985189 ID49271 U -
TGGAACGTTCCTGCTCTTTGGTGGCTT
>4 dna:chromosome chromosome:NCBIM37:4:1:155630120:1 93985191 ID41134 U -
TGATATGGAACGTTCCTGCTCTTTGGTGGC
>4 dna:chromosome chromosome:NCBIM37:4:1:155630120:1 93985199 ID34742 U -
TGAACATTTGATATGGAACGTTCCTGCTCT
>4 dna:chromosome chromosome:NCBIM37:4:1:155630120:1 93985200 ID32097 U -
TCTGAACATTTGATATGGAACGTTCCTGCTC
>4 dna:chromosome chromosome:NCBIM37:4:1:155630120:1 93985202 ID32096 U -
TCTGAACATTTGATATGGAACGTTCCTGC
>4 dna:chromosome chromosome:NCBIM37:4:1:155630120:1 93985202 ID34741 U -
TGAACATTTGATATGGAACGTTCCTGC
>4 dna:chromosome chromosome:NCBIM37:4:1:155630120:1 93985229 ID16763 U -
TAGAATTGTTTCTGTCTCACTGTGGTTGTTC
>4 dna:chromosome chromosome:NCBIM37:4:1:155630120:1 93985231 ID16762 U -
TAGAATTGTTTCTGTCTCACTGTGGTTGT
>4 dna:chromosome chromosome:NCBIM37:4:1:155630120:1 93985236 ID20067 U -
TAGGTATAGAATTGTTTCTGTCTCACTGTG
>4 dna:chromosome chromosome:NCBIM37:4:1:155630120:1 93985242 ID54187 U -
TGGGCTAGGTATAGAATTGTTTCTGTCTC
>4 dna:chromosome chromosome:NCBIM37:4:1:155630120:1 93985260 ID25124 U -
TCACATTCAGAAGTACTGTGGGCTAGGTA
>4 dna:chromosome chromosome:NCBIM37:4:1:155630120:1 93985266 ID26210 U -
TCATATCTTCACATTCAGAAGTACTGTGGGC
>4 dna:chromosome chromosome:NCBIM37:4:1:155630120:1 93985267 ID25123 U -
TCACATTCAGAAGTACTGTGGG
>4 dna:chromosome chromosome:NCBIM37:4:1:155630120:1 93985352 ID51888 U -
TGGCATTTTCATCTATCTGCCCTAGTGAG
>4 dna:chromosome chromosome:NCBIM37:4:1:155630120:1 93985434 ID17547 U -
TAGATGACTGGATGTCTAACACATATGAGGA
>4 dna:chromosome chromosome:NCBIM37:4:1:155630120:1 93985439 ID35725 U -
TGAATAGATGACTGGATGTCTAACACATAT
>4 dna:chromosome chromosome:NCBIM37:4:1:155630120:1 93985440 ID35724 U -
TGAATAGATGACTGGATGTCTAACACATA
>4 dna:chromosome chromosome:NCBIM37:4:1:155630120:1 93985447 ID25157 U -
TCACCAATGAATAGATGACTGGATGTCTA
>4 dna:chromosome chromosome:NCBIM37:4:1:155630120:1 93985447 ID64810 U -
TTCACCAATGAATAGATGACTGGATGTCTA
>4 dna:chromosome chromosome:NCBIM37:4:1:155630120:1 93985456 ID40370 U -
TGAGTGGCTTTCACCAATGAATAGATGACT
>4 dna:chromosome chromosome:NCBIM37:4:1:155630120:1 93985474 ID67027 U -
TTGGAACCAGAAGCAGTATGAGTGGCTTTC
>4 dna:chromosome chromosome:NCBIM37:4:1:155630120:1 93985502 ID7607 U -
TAAAGAAGGTGGTGATAGGGAGGGTCCCTT
>4 dna:chromosome chromosome:NCBIM37:4:1:155630120:1 93985565 ID27601 U -
TCCAGATTCATTTCCGAAATAACTCACCAAC
>4 dna:chromosome chromosome:NCBIM37:4:1:155630120:1 93985610 ID2251 U -
CAGATAAGCACATACTATTTCCTCTCTTGGA
>4 dna:chromosome chromosome:NCBIM37:4:1:155630120:1 93985831 ID11744 U -
TAATTTCAGTGTTAAGTCTGTCATCTATGC
>4 dna:chromosome chromosome:NCBIM37:4:1:155630120:1 93985929 ID7710 U -
TAAAGATTTAGCATCAATGTTGCAAGAGG
>4 dna:chromosome chromosome:NCBIM37:4:1:155630120:1 93985933 ID20689 U -
TAGTATAAAGATTTAGCATCAATGTTGCAA
>4 dna:chromosome chromosome:NCBIM37:4:1:155630120:1 93985934 ID20688 U -
TAGTATAAAGATTTAGCATCAATGTTGCA
>4 dna:chromosome chromosome:NCBIM37:4:1:155630120:1 93986051 ID7584 U -
TAAAGAAAATGTGGAGAGTTGATTGC
>4 dna:chromosome chromosome:NCBIM37:4:1:155630120:1 93986091 ID43343 U -
TGCAATCATACGGACAGCCCAACCTACAT
>4 dna:chromosome chromosome:NCBIM37:4:1:155630120:1 93986158 ID63451 U -
TTAAAAAAAAAGAAAAAGAAAAAGCGATGGG
>4 dna:chromosome chromosome:NCBIM37:4:1:155630120:1 93986209 ID9773 U -
TAAGAGTCTGAAGATAGCTACAGTGTGTTC
>4 dna:chromosome chromosome:NCBIM37:4:1:155630120:1 93986213 ID65768 U -
TTCTAAGAGTCTGAAGATAGCTACAGTGT
>4 dna:chromosome chromosome:NCBIM37:4:1:155630120:1 93986255 ID33319 U -
TCTTTTTACAGTTGAAAAAGTGATAACAAG
>4 dna:chromosome chromosome:NCBIM37:4:1:155630120:1 93986357 ID41583 U -
TGATGACCATTATTTATATCACTACCTC
>4 dna:chromosome chromosome:NCBIM37:4:1:155630120:1 93986539 ID68027 U -
TTGTTTGTGCTCCACAATGATAAGGTCCC
>4 dna:chromosome chromosome:NCBIM37:4:1:155630120:1 93986603 ID52584 U -
TGGCTGTTCTACATTCCATTGGATCCTCTTC
>4 dna:chromosome chromosome:NCBIM37:4:1:155630120:1 93986746 ID55953 U -
TGGTGACTGTCTGGGATGACGATG
>4 dna:chromosome chromosome:NCBIM37:4:1:155630120:1 93986777 ID49603 U -
TGGAAGGCCACTAAGCATAGACAGGCAT
>4 dna:chromosome chromosome:NCBIM37:4:1:155630120:1 93986803 ID38754 U -
TGAGAGGATTCAAAGTATGTCTGCCACGTG
>4 dna:chromosome chromosome:NCBIM37:4:1:155630120:1 93986804 ID38753 U -
TGAGAGGATTCAAAGTATGTCTGCCACGT
>4 dna:chromosome chromosome:NCBIM37:4:1:155630120:1 93986930 ID48912 U -
TGGAAACTCTGCCTGGATAAATGCTCC
>4 dna:chromosome chromosome:NCBIM37:4:1:155630120:1 93986945 ID51581 U -
TGGCACGTTTGTGGTTTTGGAAACTCTGC
>4 dna:chromosome chromosome:NCBIM37:4:1:155630120:1 93986948 ID59876 U -
TGTGGCACGTTTGTGGTTTTGGAAACTC
>4 dna:chromosome chromosome:NCBIM37:4:1:155630120:1 93986968 ID64296 U -
TTATAGAATATTTTCAGAGTCCTGTGGCAC
>4 dna:chromosome chromosome:NCBIM37:4:1:155630120:1 93986970 ID60611 U -
TGTTATAGAATATTTTCAGAGTCCTGTGGC
>4 dna:chromosome chromosome:NCBIM37:4:1:155630120:1 93986971 ID60610 U -
TGTTATAGAATATTTTCAGAGTCCTGTGG
>4 dna:chromosome chromosome:NCBIM37:4:1:155630120:1 93986982 ID10618 U -
TAAGTTACAGTGTTATAGAATATTTTCA
>4 dna:chromosome chromosome:NCBIM37:4:1:155630120:1 93987059 ID21507 U -
TATAAAGCCTGTGTTCAAAACTTATGTTCTG
>4 dna:chromosome chromosome:NCBIM37:4:1:155630120:1 93987060 ID21506 U -
TATAAAGCCTGTGTTCAAAACTTATGTTCT
>4 dna:chromosome chromosome:NCBIM37:4:1:155630120:1 93987061 ID21505 U -
TATAAAGCCTGTGTTCAAAACTTATGTTC
>4 dna:chromosome chromosome:NCBIM37:4:1:155630120:1 93987224 ID42217 U -
TGATTCTACTGGCTCATTCTAGTTGAGGGC
>4 dna:chromosome chromosome:NCBIM37:4:1:155630120:1 93987237 ID10960 U -
TAATAGGTGTGCTGATTCTACTGGCTCAT
>4 dna:chromosome chromosome:NCBIM37:4:1:155630120:1 93987241 ID32814 U -
TCTTAATAGGTGTGCTGATTCTACTGGC
>4 dna:chromosome chromosome:NCBIM37:4:1:155630120:1 93987244 ID24160 U -
TCAAAATCTTAATAGGTGTGCTGATTCTACT
>4 dna:chromosome chromosome:NCBIM37:4:1:155630120:1 93987245 ID24159 U -
TCAAAATCTTAATAGGTGTGCTGATTCTAC
>4 dna:chromosome chromosome:NCBIM37:4:1:155630120:1 93987248 ID22108 U -
TATCAAAATCTTAATAGGTGTGCTGATTC
>4 dna:chromosome chromosome:NCBIM37:4:1:155630120:1 93987292 ID11908 U -
TACAAAGAGCATTCCAGAATCTCATTGCTATC
>4 dna:chromosome chromosome:NCBIM37:4:1:155630120:1 93987335 ID23900 U -
TATTTATTGCCTTATCCTGGAGGGAAGGAT
>4 dna:chromosome chromosome:NCBIM37:4:1:155630120:1 93987346 ID28011 U -
TCCATTCACTACTATTTATTGCCTTATCCTG
>4 dna:chromosome chromosome:NCBIM37:4:1:155630120:1 93987347 ID28010 U -
TCCATTCACTACTATTTATTGCCTTATCCT
>4 dna:chromosome chromosome:NCBIM37:4:1:155630120:1 93987352 ID9287 U -
TAACTGTCCATTCACTACTATTTATTGCCTT
>4 dna:chromosome chromosome:NCBIM37:4:1:155630120:1 93987353 ID9286 U -
TAACTGTCCATTCACTACTATTTATTGCCT
>4 dna:chromosome chromosome:NCBIM37:4:1:155630120:1 93987390 ID68379 U -
TTTCAGCCTTGTCACTCATGGAACTTGGGA
>4 dna:chromosome chromosome:NCBIM37:4:1:155630120:1 93987437 ID22627 U -
TATCTTTCCTCTGTCCTGCTTTGCTGCC
>4 dna:chromosome chromosome:NCBIM37:4:1:155630120:1 93987476 ID49221 U -
TGGAACATCCCAGTGGCCTGCATCTGCCTC
>4 dna:chromosome chromosome:NCBIM37:4:1:155630120:1 93987477 ID49220 U -
TGGAACATCCCAGTGGCCTGCATCTGCCT
>4 dna:chromosome chromosome:NCBIM37:4:1:155630120:1 93987501 ID40699 U -
TGATAACCTGCGCCTAGACAACCATCTGGAA
>4 dna:chromosome chromosome:NCBIM37:4:1:155630120:1 93987502 ID40698 U -
TGATAACCTGCGCCTAGACAACCATCTGGA
>4 dna:chromosome chromosome:NCBIM37:4:1:155630120:1 93987506 ID40697 U -
TGATAACCTGCGCCTAGACAACCATC
>4 dna:chromosome chromosome:NCBIM37:4:1:155630120:1 93987609 ID22683 U -
TATGAACCTGCAGAAGTGATAATATGCACTC
>4 dna:chromosome chromosome:NCBIM37:4:1:155630120:1 93987611 ID22682 U -
TATGAACCTGCAGAAGTGATAATATGCAC
>4 dna:chromosome chromosome:NCBIM37:4:1:155630120:1 93987618 ID2283 U -
CAGCAATTATGAACCTGCAGAAGTGATAA
>4 dna:chromosome chromosome:NCBIM37:4:1:155630120:1 93987641 ID25875 U -
TCAGGATGGAACGGGTTTCGTGCAGCAA
>4 dna:chromosome chromosome:NCBIM37:4:1:155630120:1 93987645 ID28630 U -
TCCCCTCAGGATGGAACGGGTTTCGTGCA
>4 dna:chromosome chromosome:NCBIM37:4:1:155630120:1 93987646 ID25874 U -
TCAGGATGGAACGGGTTTCGTGC
>4 dna:chromosome chromosome:NCBIM37:4:1:155630120:1 93987746 ID52418 U -
TGGCTCATACTCTGAGGACAGTATTGA
>4 dna:chromosome chromosome:NCBIM37:4:1:155630120:1 93987800 ID58375 U -
TGTCATGACCTTGAATGACCCCTTCTT
>4 dna:chromosome chromosome:NCBIM37:4:1:155630120:1 93987804 ID44523 U -
TGCATGTCATGACCTTGAATGACCCCT
>4 dna:chromosome chromosome:NCBIM37:4:1:155630120:1 93987818 ID4818 U -
GCAGCAATGGATCCCTGCATGTCATGAC
>4 dna:chromosome chromosome:NCBIM37:4:1:155630120:1 93987824 ID15128 U -
TACTCAAAGCAGCAATGGATCCCTGCATGT
>4 dna:chromosome chromosome:NCBIM37:4:1:155630120:1 93987825 ID15127 U -
TACTCAAAGCAGCAATGGATCCCTGCATG
>4 dna:chromosome chromosome:NCBIM37:4:1:155630120:1 93987856 ID28667 U -
TCCCGGATGTGAGTTTAGGCCAGGTGCTGT
>4 dna:chromosome chromosome:NCBIM37:4:1:155630120:1 93987872 ID6014 U -
GTCCATCATGAAGGTTCCCGGATGTGAGT
>4 dna:chromosome chromosome:NCBIM37:4:1:155630120:1 93987878 ID61235 U -
TGTTTGTCCATCATGAAGGTTCCCGGAT
>4 dna:chromosome chromosome:NCBIM37:4:1:155630120:1 93987887 ID45537 U -
TGCCATCACCTGTTTGTCCATCATGAAGG
>4 dna:chromosome chromosome:NCBIM37:4:1:155630120:1 93987888 ID45536 U -
TGCCATCACCTGTTTGTCCATCATGAAG
>4 dna:chromosome chromosome:NCBIM37:4:1:155630120:1 93987924 ID1261 U -
AGGTCAATGCAATCCTCTCTGATGTTG
>4 dna:chromosome chromosome:NCBIM37:4:1:155630120:1 93987948 ID29756 U -
TCCTCCATACTCCTGACCCCGTTGAGG
>4 dna:chromosome chromosome:NCBIM37:4:1:155630120:1 93987963 ID18357 U -
TAGCCCAGTCACATTCACTTCCTCCATACTC
>4 dna:chromosome chromosome:NCBIM37:4:1:155630120:1 93987964 ID18356 U -
TAGCCCAGTCACATTCACTTCCTCCATACT
>4 dna:chromosome chromosome:NCBIM37:4:1:155630120:1 93987965 ID18355 U -
TAGCCCAGTCACATTCACTTCCTCCATAC
>4 dna:chromosome chromosome:NCBIM37:4:1:155630120:1 93987995 ID13866 U -
TACCAGGAATTTTTGAGGCCATAGTGCTT
>4 dna:chromosome chromosome:NCBIM37:4:1:155630120:1 93988016 ID8972 U -
TAACCTCATGAACTGGCTGTACCAGGA
>4 dna:chromosome chromosome:NCBIM37:4:1:155630120:1 93988016 ID10740 U -
TAATAACCTCATGAACTGGCTGTACCAGGA
>4 dna:chromosome chromosome:NCBIM37:4:1:155630120:1 93988020 ID10739 U -
TAATAACCTCATGAACTGGCTGTACC
>4 dna:chromosome chromosome:NCBIM37:4:1:155630120:1 93988092 ID6154 U -
GTGGATCCTTGTCCAGGAGTAGGGTGG
>4 dna:chromosome chromosome:NCBIM37:4:1:155630120:1 93988102 ID27698 U -
TCCAGGTGGATTGGTGGATCCTTGTCCAGG
>4 dna:chromosome chromosome:NCBIM37:4:1:155630120:1 93988121 ID54217 U -
TGGGCTGAAGTTGTACCCCTCCAGGTGGAT
>4 dna:chromosome chromosome:NCBIM37:4:1:155630120:1 93988177 ID33907 U -
TGAAACTCTCCATCTGCATCTGCCTCAGC
>4 dna:chromosome chromosome:NCBIM37:4:1:155630120:1 93988210 ID41917 U -
TGATGTACACACCAGGTGCCCA
>4 dna:chromosome chromosome:NCBIM37:4:1:155630120:1 93988211 ID22282 U -
TATCAGGAATGATGTACACACCAGGTGCCC
>4 dna:chromosome chromosome:NCBIM37:4:1:155630120:1 93988211 ID25863 U -
TCAGGAATGATGTACACACCAGGTGCCC
>4 dna:chromosome chromosome:NCBIM37:4:1:155630120:1 93988212 ID22281 U -
TATCAGGAATGATGTACACACCAGGTGCC
>4 dna:chromosome chromosome:NCBIM37:4:1:155630120:1 93988248 ID54541 U -
TGGGTCCAGGAATGCCACCAGGCTGCCCA
>4 dna:chromosome chromosome:NCBIM37:4:1:155630120:1 93988256 ID39371 U -
TGAGCCATGGGTCCAGGAATGCCACCAG
>4 dna:chromosome chromosome:NCBIM37:4:1:155630120:1 93988283 ID8675 U -
TAACAGTAAGGCAAGCACCGCATCATTTT
>4 dna:chromosome chromosome:NCBIM37:4:1:155630120:1 93988297 ID38687 U -
TGAGAGCAGCACTAACAGTAAGGCAAG
>4 dna:chromosome chromosome:NCBIM37:4:1:155630120:1 93988314 ID49473 U -
TGGAAGCACCTTGAGTTCTTGAGAGCAGC
>4 dna:chromosome chromosome:NCBIM37:4:1:155630120:1 93988321 ID43154 U -
TGCAAGCCATGGAAGCACCTTGAGTTCTTGA
>4 dna:chromosome chromosome:NCBIM37:4:1:155630120:1 93988328 ID7956 U -
TAAAGTTGCAAGCCATGGAAGCACCTTGAG
>4 dna:chromosome chromosome:NCBIM37:4:1:155630120:1 93988340 ID39120 U -
TGAGATTTGTTATAAAGTTGCAAGCCATGG
>4 dna:chromosome chromosome:NCBIM37:4:1:155630120:1 93988343 ID39119 U -
TGAGATTTGTTATAAAGTTGCAAGCCA
>4 dna:chromosome chromosome:NCBIM37:4:1:155630120:1 93988378 ID40702 U -
TGATAACCTTGGCTGGTTATTACAGCAACAGC
>4 dna:chromosome chromosome:NCBIM37:4:1:155630120:1 93988391 ID22082 U -
TATATTGGCATGATAACCTTGGCTGGTTA
>4 dna:chromosome chromosome:NCBIM37:4:1:155630120:1 93988398 ID51762 U -
TGGCATAATATATTGGCATGATAACCTTGG
>4 dna:chromosome chromosome:NCBIM37:4:1:155630120:1 93988445 ID55739 U -
TGGTCTCACGAGATGCTGTGAC
>4 dna:chromosome chromosome:NCBIM37:4:1:155630120:1 93988459 ID11360 U -
TAATGCTTAACGTATCTCCCATGGTCTCA
>4 dna:chromosome chromosome:NCBIM37:4:1:155630120:1 93988460 ID57458 U -
TGTAATGCTTAACGTATCTCCCATGGTCTC
>4 dna:chromosome chromosome:NCBIM37:4:1:155630120:1 93988462 ID57457 U -
TGTAATGCTTAACGTATCTCCCATGGTC
>4 dna:chromosome chromosome:NCBIM37:4:1:155630120:1 93988469 ID41241 U -
TGATCACATGTAATGCTTAACGTATCTCC
>4 dna:chromosome chromosome:NCBIM37:4:1:155630120:1 93988474 ID862 U -
AGAATTTGATCACATGTAATGCTTAACGTA
>4 dna:chromosome chromosome:NCBIM37:4:1:155630120:1 93988474 ID4066 U -
GAATTTGATCACATGTAATGCTTAACGTA
>4 dna:chromosome chromosome:NCBIM37:4:1:155630120:1 93988480 ID18969 U -
TAGGAAGAATTTGATCACATGTAATGCTT
>4 dna:chromosome chromosome:NCBIM37:4:1:155630120:1 93988558 ID17519 U -
TAGATGAAAACATCTGCTCAAAGTCAGCCA
>4 dna:chromosome chromosome:NCBIM37:4:1:155630120:1 93988617 ID30855 U -
TCGGTATTCTGTCTGTTGACATAACAGTCC
>4 dna:chromosome chromosome:NCBIM37:4:1:155630120:1 93988623 ID8449 U -
TAACAATCGGTATTCTGTCTGTTGACATAA
>4 dna:chromosome chromosome:NCBIM37:4:1:155630120:1 93988627 ID8448 U -
TAACAATCGGTATTCTGTCTGTTGAC
>4 dna:chromosome chromosome:NCBIM37:4:1:155630120:1 93988635 ID36451 U -
TGACAATGCTTGCTAACAATCGGTATTCTGT
>4 dna:chromosome chromosome:NCBIM37:4:1:155630120:1 93988636 ID36450 U -
TGACAATGCTTGCTAACAATCGGTATTCTG
>4 dna:chromosome chromosome:NCBIM37:4:1:155630120:1 93988657 ID68567 U -
TTTGAATGGCTCGAAATGTTGTGACAATGC
>4 dna:chromosome chromosome:NCBIM37:4:1:155630120:1 93988663 ID7435 U -
TAAACCTTTGAATGGCTCGAAATGTTGTGA
>4 dna:chromosome chromosome:NCBIM37:4:1:155630120:1 93988703 ID34869 U -
TGAACTAAATCAAAAAGTGCAGTCCAAA
>4 dna:chromosome chromosome:NCBIM37:4:1:155630120:1 93988724 ID15795 U -
TACTTGTCAAGACCTGTCTAGGCATGAACTA
>4 dna:chromosome chromosome:NCBIM37:4:1:155630120:1 93988763 ID51476 U -
TGGCAATGTATTGTCCGAAGGCTAGCA
>4 dna:chromosome chromosome:NCBIM37:4:1:155630120:1 93988764 ID32554 U -
TCTGGCAATGTATTGTCCGAAGGCTAGC
>4 dna:chromosome chromosome:NCBIM37:4:1:155630120:1 93988820 ID4398 U -
GAGACTGTTCTTGGAATGCAAGCTATTGCC
>4 dna:chromosome chromosome:NCBIM37:4:1:155630120:1 93988865 ID12195 U -
TACAAGAGATTGACACTGTGCGA
>4 dna:chromosome chromosome:NCBIM37:4:1:155630120:1 93988874 ID9216 U -
TAACTGAAGTGCAGCATACAAGAGATTGAC
>4 dna:chromosome chromosome:NCBIM37:4:1:155630120:1 93988881 ID41485 U -
TGATCTTTAACTGAAGTGCAGCATACAAGA
>4 dna:chromosome chromosome:NCBIM37:4:1:155630120:1 93988883 ID41484 U -
TGATCTTTAACTGAAGTGCAGCATACAA
>4 dna:chromosome chromosome:NCBIM37:4:1:155630120:1 93988889 ID41483 U -
TGATCTTTAACTGAAGTGCAGC
>4 dna:chromosome chromosome:NCBIM37:4:1:155630120:1 93988917 ID3029 U -
CCTGATACTGTTGTGTGGATAAGTTTCTCC
>4 dna:chromosome chromosome:NCBIM37:4:1:155630120:1 93988918 ID3028 U -
CCTGATACTGTTGTGTGGATAAGTTTCTC
>4 dna:chromosome chromosome:NCBIM37:4:1:155630120:1 93988924 ID26856 U -
TCCAACCCCTGATACTGTTGTGTGGATAAG
>4 dna:chromosome chromosome:NCBIM37:4:1:155630120:1 93988956 ID12513 U -
TACAATTGGCTTTAGCTCGACAGTGTGAC
>4 dna:chromosome chromosome:NCBIM37:4:1:155630120:1 93988967 ID49232 U -
TGGAACCATAGATCTACAATTGGCTTTAGCTC
>4 dna:chromosome chromosome:NCBIM37:4:1:155630120:1 93988975 ID57924 U -
TGTATTCTTGGAACCATAGATCTACAATTGGC
>4 dna:chromosome chromosome:NCBIM37:4:1:155630120:1 93989003 ID59583 U -
TGTGCAGGGAAAGTTCTTCGTGTCATGTA
>4 dna:chromosome chromosome:NCBIM37:4:1:155630120:1 93989029 ID51712 U -
TGGCAGGTGGCTTGTATAAGTGGAACTGT
>4 dna:chromosome chromosome:NCBIM37:4:1:155630120:1 93989042 ID54515 U -
TGGGTCAATTTTAGTGGCAGGTGGCTTGTA
>4 dna:chromosome chromosome:NCBIM37:4:1:155630120:1 93989085 ID30917 U -
TCGTGCTACAACAGGAGGTCATCAA
>4 dna:chromosome chromosome:NCBIM37:4:1:155630120:1 93989087 ID1659 U -
CAAAACTCGTGCTACAACAGGAGGTCATC
>4 dna:chromosome chromosome:NCBIM37:4:1:155630120:1 93989119 ID45046 U -
TGCCAATGCATCAAGGTAAGACCCTGTA
>4 dna:chromosome chromosome:NCBIM37:4:1:155630120:1 93989129 ID41821 U -
TGATGGACAATGCCAATGCATCAAGGTA
>4 dna:chromosome chromosome:NCBIM37:4:1:155630120:1 93989130 ID3309 U -
CTAAATGATGGACAATGCCAATGCATCAAGGT
>4 dna:chromosome chromosome:NCBIM37:4:1:155630120:1 93989130 ID8152 U -
TAAATGATGGACAATGCCAATGCATCAAGGT
>4 dna:chromosome chromosome:NCBIM37:4:1:155630120:1 93989133 ID8151 U -
TAAATGATGGACAATGCCAATGCATCAA
>4 dna:chromosome chromosome:NCBIM37:4:1:155630120:1 93989134 ID65754 U -
TTCTAAATGATGGACAATGCCAATGCATCA
>4 dna:chromosome chromosome:NCBIM37:4:1:155630120:1 93989135 ID65753 U -
TTCTAAATGATGGACAATGCCAATGCATC
>4 dna:chromosome chromosome:NCBIM37:4:1:155630120:1 93989135 ID68460 U -
TTTCTAAATGATGGACAATGCCAATGCATC
>4 dna:chromosome chromosome:NCBIM37:4:1:155630120:1 93989136 ID68459 U -
TTTCTAAATGATGGACAATGCCAATGCAT
>4 dna:chromosome chromosome:NCBIM37:4:1:155630120:1 93989137 ID68458 U -
TTTCTAAATGATGGACAATGCCAATGCA
>4 dna:chromosome chromosome:NCBIM37:4:1:155630120:1 93989149 ID38824 U -
TGAGAGTGGTTGCTTTCTAAATGATGGAC
>4 dna:chromosome chromosome:NCBIM37:4:1:155630120:1 93989313 ID68357 U -
TTTCACAGTCGAGGTAAAGTTTATAACC
>4 dna:chromosome chromosome:NCBIM37:4:1:155630120:1 93989451 ID9341 U -
TAACTTCTGGTGTTGATACGTGGAGAGGG
>4 dna:chromosome chromosome:NCBIM37:4:1:155630120:1 93989452 ID9340 U -
TAACTTCTGGTGTTGATACGTGGAGAGG
>4 dna:chromosome chromosome:NCBIM37:4:1:155630120:1 93989454 ID9339 U -
TAACTTCTGGTGTTGATACGTGGAGA
>4 dna:chromosome chromosome:NCBIM37:4:1:155630120:1 93989512 ID29729 U -
TCCTCATGTGGTTCCAAGTTAGATTTATTC
>4 dna:chromosome chromosome:NCBIM37:4:1:155630120:1 93989599 ID31778 U -
TCTCATCTTGTGTTTGTATGTATTGCCAA
>4 dna:chromosome chromosome:NCBIM37:4:1:155630120:1 93989602 ID47630 U -
TGCTCTCATCTTGTGTTTGTATGTATTGC
>4 dna:chromosome chromosome:NCBIM37:4:1:155630120:1 93989626 ID64614 U -
TTCAACATTGAGTCTCTGGACCGCCACTGCTC
>4 dna:chromosome chromosome:NCBIM37:4:1:155630120:1 93989631 ID23543 U -
TATTCAACATTGAGTCTCTGGACCGCCAC
>4 dna:chromosome chromosome:NCBIM37:4:1:155630120:1 93989675 ID21471 U -
TATAAACCAATTCAGAGCATCTATCAGAACT
>4 dna:chromosome chromosome:NCBIM37:4:1:155630120:1 93989929 ID67051 U -
TTGGAAGTTATTGTACATGCTAGCTGGTT
>4 dna:chromosome chromosome:NCBIM37:4:1:155630120:1 93989938 ID49747 U -
TGGAATAAACTTGGAAGTTATTGTACATGC
>4 dna:chromosome chromosome:NCBIM37:4:1:155630120:1 93990011 ID913 U -
AGAGCAATCACGAGGATGGCTGTCAA
>4 dna:chromosome chromosome:NCBIM37:4:1:155630120:1 93990123 ID63936 U -
TTACATCTTTCTGTTGTAGAATCAAATCTC
>4 dna:chromosome chromosome:NCBIM37:4:1:155630120:1 93990142 ID36310 U -
TGACAAATTTGCTCCCTTGTTACATCTTTC
>4 dna:chromosome chromosome:NCBIM37:4:1:155630120:1 93990250 ID64241 U -
TTAGTGCTTTGGGTCTCAGCAAATCCAGC
>4 dna:chromosome chromosome:NCBIM37:4:1:155630120:1 93990253 ID21089 U -
TAGTGCTTTGGGTCTCAGCAAATCC
>4 dna:chromosome chromosome:NCBIM37:4:1:155630120:1 93990268 ID48284 U -
TGCTTCACAGAGACTTTAGTGCTTTG
>4 dna:chromosome chromosome:NCBIM37:4:1:155630120:1 93990283 ID34610 U -
TGAACAAGACACGGTCCATGCTTCACAGA
>4 dna:chromosome chromosome:NCBIM37:4:1:155630120:1 93990330 ID23395 U -
TATTAATTTGGAACCATGAGCAGGTTAAA
>4 dna:chromosome chromosome:NCBIM37:4:1:155630120:1 93990364 ID53671 U -
TGGGATGGCTAATCACTCGTGGGTGCAGC
>4 dna:chromosome chromosome:NCBIM37:4:1:155630120:1 93990442 ID13659 U -
TACCAAGGCTTCAAGAATCATACACATCTCT
>4 dna:chromosome chromosome:NCBIM37:4:1:155630120:1 93990529 ID28265 U -
TCCCACTATCAGTGTACTATTATAATGGGT
>4 dna:chromosome chromosome:NCBIM37:4:1:155630120:1 93990542 ID48600 U -
TGCTTTGATTCTTCCCACTATCAGTGTAC
>4 dna:chromosome chromosome:NCBIM37:4:1:155630120:1 93990543 ID30070 U -
TCCTGCTTTGATTCTTCCCACTATCAGTGTA
>4 dna:chromosome chromosome:NCBIM37:4:1:155630120:1 93990643 ID64686 U -
TTCAAGTAATGCCACTCATTTGGGAGTCTA
>4 dna:chromosome chromosome:NCBIM37:4:1:155630120:1 93990645 ID48274 U -
TGCTTCAAGTAATGCCACTCATTTGGGAGTC
>4 dna:chromosome chromosome:NCBIM37:4:1:155630120:1 93990646 ID45205 U -
TGCCACTCATTTGGGAGT
>4 dna:chromosome chromosome:NCBIM37:4:1:155630120:1 93990647 ID30063 U -
TCCTGCTTCAAGTAATGCCACTCATTTGGGAG
>4 dna:chromosome chromosome:NCBIM37:4:1:155630120:1 93990650 ID30062 U -
TCCTGCTTCAAGTAATGCCACTCATTTGG
>4 dna:chromosome chromosome:NCBIM37:4:1:155630120:1 93990665 ID16615 U -
TAGAATAGTAAGCCTTATCCTGCTTCAAGTA
>4 dna:chromosome chromosome:NCBIM37:4:1:155630120:1 93990711 ID48503 U -
TGCTTTAACAGAGGACCAGCTGCCC
>4 dna:chromosome chromosome:NCBIM37:4:1:155630120:1 93990812 ID65887 U -
TTCTATATTCTCTTTTCAGGTGGGTC
>4 dna:chromosome chromosome:NCBIM37:4:1:155630120:1 93990922 ID34045 U -
TGAAAGATTCAACCTTTGTGTGTGTGTGTG
>4 dna:chromosome chromosome:NCBIM37:4:1:155630120:1 93990923 ID34044 U -
TGAAAGATTCAACCTTTGTGTGTGTGTGT
>4 dna:chromosome chromosome:NCBIM37:4:1:155630120:1 93990925 ID34043 U -
TGAAAGATTCAACCTTTGTGTGTGTGT
>4 dna:chromosome chromosome:NCBIM37:4:1:155630120:1 93990926 ID34042 U -
TGAAAGATTCAACCTTTGTGTGTGTG
>4 dna:chromosome chromosome:NCBIM37:4:1:155630120:1 93990932 ID43886 U -
TGCAGAATGTTGAAAGATTCAACCTTTGTG
>4 dna:chromosome chromosome:NCBIM37:4:1:155630120:1 93990939 ID33051 U -
TCTTGAATGCAGAATGTTGAAAGATTCAAC
>4 dna:chromosome chromosome:NCBIM37:4:1:155630120:1 93990959 ID54435 U -
TGGGTAATATATATCCCCAAATCTTGAATGC
>4 dna:chromosome chromosome:NCBIM37:4:1:155630120:1 93990971 ID57704 U -
TGTAGCTTGATAATGGGTAATATATATCCCCA
>4 dna:chromosome chromosome:NCBIM37:4:1:155630120:1 93991005 ID19311 U -
TAGGAGCAAGAAAACAATGGATTCCACTAC
>4 dna:chromosome chromosome:NCBIM37:4:1:155630120:1 93991008 ID40983 U -
TGATAGGAGCAAGAAAACAATGGATTCCAC
>4 dna:chromosome chromosome:NCBIM37:4:1:155630120:1 93991011 ID40982 U -
TGATAGGAGCAAGAAAACAATGGATTC
>4 dna:chromosome chromosome:NCBIM37:4:1:155630120:1 93991060 ID21669 U -
TATAAGGAAAAGAGAGATGATGGGGAAGCG
>4 dna:chromosome chromosome:NCBIM37:4:1:155630120:1 93991096 ID16713 U -
TAGAATGGTGTATATCAAAGGCTGG
>4 dna:chromosome chromosome:NCBIM37:4:1:155630120:1 93991103 ID65248 U -
TTCCAGAGAAGTAGAATGGTGTATATCAA
>4 dna:chromosome chromosome:NCBIM37:4:1:155630120:1 93991148 ID7294 U -
TAAACAAGTGTCACATGATCACATTCATATA
>4 dna:chromosome chromosome:NCBIM37:4:1:155630120:1 93991150 ID7293 U -
TAAACAAGTGTCACATGATCACATTCATA
>4 dna:chromosome chromosome:NCBIM37:4:1:155630120:1 93991171 ID1320 U -
AGTGAAATAAGTCAGGCACAGCTAAACAAG
>4 dna:chromosome chromosome:NCBIM37:4:1:155630120:1 93991258 ID12651 U -
TACACATAGTCTATCATTCAGCCATTAGA
>4 dna:chromosome chromosome:NCBIM37:4:1:155630120:1 93991285 ID27861 U -
TCCATCAGTGAGTGAAAATGAGGTCCATA
>4 dna:chromosome chromosome:NCBIM37:4:1:155630120:1 93991287 ID22431 U -
TATCCATCAGTGAGTGAAAATGAGGTCCA
>4 dna:chromosome chromosome:NCBIM37:4:1:155630120:1 93991335 ID6245 U -
GTTCATGTCAGCACTATTTGAAATAGCCAA
>4 dna:chromosome chromosome:NCBIM37:4:1:155630120:1 93991336 ID6244 U -
GTTCATGTCAGCACTATTTGAAATAGCCA
>4 dna:chromosome chromosome:NCBIM37:4:1:155630120:1 93991444 ID63456 U -
TTAAAAAATTAAAAATAGCATGGTCA
>4 dna:chromosome chromosome:NCBIM37:4:1:155630120:1 93991467 ID20512 U -
TAGTAAAGCCTTTATGGGAAGGACCCTTA
>4 dna:chromosome chromosome:NCBIM37:4:1:155630120:1 93991530 ID17894 U -
TAGCAAGTGCTGACAAAAATGTGGTGACAC
>4 dna:chromosome chromosome:NCBIM37:4:1:155630120:1 93991744 ID57034 U -
TGTAAAAAACTTAGAAAAAACTACTTCCTGC
>4 dna:chromosome chromosome:NCBIM37:4:1:155630120:1 93991824 ID12584 M -
TACACACACACACATACACACACACACA
>4 dna:chromosome chromosome:NCBIM37:4:1:155630120:1 93991929 ID10612 U -
TAAGTGTTAGAACCATGAAAAGTTGTAAGA
>4 dna:chromosome chromosome:NCBIM37:4:1:155630120:1 93991980 ID33968 U -
TGAAAGAATATGAGGCCAAAGTCAAA
>4 dna:chromosome chromosome:NCBIM37:4:1:155630120:1 93992035 ID15438 U -
TACTGCAGTGAGATAAAGATGTGCTAGAG
>4 dna:chromosome chromosome:NCBIM37:4:1:155630120:1 93992038 ID68706 U -
TTTGCTACTGCAGTGAGATAAAGATGTGCTA
>4 dna:chromosome chromosome:NCBIM37:4:1:155630120:1 93992137 ID53199 U -
TGGGACAGTCCAAAATGATCTGGAGA
>4 dna:chromosome chromosome:NCBIM37:4:1:155630120:1 93992144 ID15626 U -
TACTTACACTTGGGACAGTCCAAAATGAT
>4 dna:chromosome chromosome:NCBIM37:4:1:155630120:1 93992157 ID36643 U -
TGACAGAAGCATTTTACTTACACTTGGGAC
>4 dna:chromosome chromosome:NCBIM37:4:1:155630120:1 93992177 ID18511 U -
TAGCGAAAAATGAGGACAATGACAGAAGC
>4 dna:chromosome chromosome:NCBIM37:4:1:155630120:1 93992188 ID18558 U -
TAGCTACAGTATTTAGCGAAAAATGAGGACA
>4 dna:chromosome chromosome:NCBIM37:4:1:155630120:1 93992189 ID18557 U -
TAGCTACAGTATTTAGCGAAAAATGAGGAC
>4 dna:chromosome chromosome:NCBIM37:4:1:155630120:1 93992190 ID68298 U -
TTTAGCTACAGTATTTAGCGAAAAATGAGGA
>4 dna:chromosome chromosome:NCBIM37:4:1:155630120:1 93992191 ID68297 U -
TTTAGCTACAGTATTTAGCGAAAAATGAGG
>4 dna:chromosome chromosome:NCBIM37:4:1:155630120:1 93992194 ID68296 U -
TTTAGCTACAGTATTTAGCGAAAAATG
>4 dna:chromosome chromosome:NCBIM37:4:1:155630120:1 93992207 ID56319 U -
TGGTGTCGGTACAGTATTTAGCTACAGTAT
>4 dna:chromosome chromosome:NCBIM37:4:1:155630120:1 93992233 ID14705 U -
TACGGAAAGCAAGTCCTGAGCTTGGTGGT
>4 dna:chromosome chromosome:NCBIM37:4:1:155630120:1 93992265 ID5142 U -
GCTCAATCTTCTCAATATAACACTACAGCCGG
>4 dna:chromosome chromosome:NCBIM37:4:1:155630120:1 93992267 ID5141 U -
GCTCAATCTTCTCAATATAACACTACAGCC
>4 dna:chromosome chromosome:NCBIM37:4:1:155630120:1 93992268 ID5140 U -
GCTCAATCTTCTCAATATAACACTACAGC
>4 dna:chromosome chromosome:NCBIM37:4:1:155630120:1 93992390 ID25116 U -
TCACATGTCATAAGGAAGTACAAAGGTGTG
>4 dna:chromosome chromosome:NCBIM37:4:1:155630120:1 93992391 ID25115 U -
TCACATGTCATAAGGAAGTACAAAGGTGT
>4 dna:chromosome chromosome:NCBIM37:4:1:155630120:1 93992459 ID55487 U -
TGGTATGTCTGCTCTAAAAGTGGAGTGATC
>4 dna:chromosome chromosome:NCBIM37:4:1:155630120:1 93992581 ID21049 U -
TAGTGATTTTATTTACCTGTTTTACCT
>4 dna:chromosome chromosome:NCBIM37:4:1:155630120:1 93992628 ID38381 U -
TGAGAATGTGTAGCACCAAACATTAGTCTGC
>4 dna:chromosome chromosome:NCBIM37:4:1:155630120:1 93992719 ID35949 U -
TGAATGCAATGTGTCTCAAACTCTCCAAGTC
>4 dna:chromosome chromosome:NCBIM37:4:1:155630120:1 93992903 ID59802 U -
TGTGCTTTGGTTAACATTCTGGTTTA
>4 dna:chromosome chromosome:NCBIM37:4:1:155630120:1 93993006 ID42808 U -
TGCAAAGTTTAAGGTTGTCTTTTGCACACAG
>4 dna:chromosome chromosome:NCBIM37:4:1:155630120:1 93993007 ID42807 U -
TGCAAAGTTTAAGGTTGTCTTTTGCACACA
>4 dna:chromosome chromosome:NCBIM37:4:1:155630120:1 93993010 ID68666 U -
TTTGCAAAGTTTAAGGTTGTCTTTTGCAC
>4 dna:chromosome chromosome:NCBIM37:4:1:155630120:1 93993043 ID3193 U -
CGGTAATCCAATTACTGAACACAAAGTAGC
>4 dna:chromosome chromosome:NCBIM37:4:1:155630120:1 93993083 ID16788 U -
TAGACAAATGGCTCCATGTGTTATCTGTG
>4 dna:chromosome chromosome:NCBIM37:4:1:155630120:1 93993207 ID28936 U -
TCCCTTTCACTCTAGCTTTGCAAATG
>4 dna:chromosome chromosome:NCBIM37:4:1:155630120:1 93993267 ID11283 U -
TAATGATAGAGGTCTACTGCTAAGTGTAC
>4 dna:chromosome chromosome:NCBIM37:4:1:155630120:1 93993471 ID40985 U -
TGATAGGAGCACAGAAGTCAAGTCCATGTC
>4 dna:chromosome chromosome:NCBIM37:4:1:155630120:1 93993472 ID40984 U -
TGATAGGAGCACAGAAGTCAAGTCCATGT
>4 dna:chromosome chromosome:NCBIM37:4:1:155630120:1 93993526 ID22139 U -
TATCAACAGAAGATGGTGACAGTGTCTGA
>4 dna:chromosome chromosome:NCBIM37:4:1:155630120:1 93993528 ID57812 U -
TGTATCAACAGAAGATGGTGACAGTGTCT
>4 dna:chromosome chromosome:NCBIM37:4:1:155630120:1 93993529 ID57811 U -
TGTATCAACAGAAGATGGTGACAGTGTC
>4 dna:chromosome chromosome:NCBIM37:4:1:155630120:1 93993530 ID3747 U -
CTTTCTGTATCAACAGAAGATGGTGACAGTGT
>4 dna:chromosome chromosome:NCBIM37:4:1:155630120:1 93993530 ID57810 U -
TGTATCAACAGAAGATGGTGACAGTGT
>4 dna:chromosome chromosome:NCBIM37:4:1:155630120:1 93993561 ID6396 U -
TAAAAACCTTGAATTGGAACTTCTTGTCTCC
>4 dna:chromosome chromosome:NCBIM37:4:1:155630120:1 93993670 ID51694 U -
TGGCAGGAGCATGCTTTTTTGTGTCTGTGC
>4 dna:chromosome chromosome:NCBIM37:4:1:155630120:1 93993692 ID52286 U -
TGGCGATGCTTACATCATATCTGGCAGGA
>4 dna:chromosome chromosome:NCBIM37:4:1:155630120:1 93993694 ID52285 U -
TGGCGATGCTTACATCATATCTGGCAG
>4 dna:chromosome chromosome:NCBIM37:4:1:155630120:1 93993717 ID6974 U -
TAAAAGTAGGAGAGAGTTTATAACTCCTGGC
>4 dna:chromosome chromosome:NCBIM37:4:1:155630120:1 93993730 ID18358 U -
TAGCCCATATAAAAGTAGGAGAGAGTT
>4 dna:chromosome chromosome:NCBIM37:4:1:155630120:1 93993756 ID1624 U -
ATTCACTTCATACCTAAGGAAAAGGGAAAT
>4 dna:chromosome chromosome:NCBIM37:4:1:155630120:1 93993796 ID66437 U -
TTGAATGGAGGAATGACACTTAATTGCTTT
>4 dna:chromosome chromosome:NCBIM37:4:1:155630120:1 93993846 ID51237 U -
TGGATTTCTTTTCTCCTGTGAATAATTTTC
>4 dna:chromosome chromosome:NCBIM37:4:1:155630120:1 93993860 ID45596 U -
TGCCATGACCTTTTTGGATTTCTTTTCTCC
>4 dna:chromosome chromosome:NCBIM37:4:1:155630120:1 93993879 ID21023 U -
TAGTGATACGAACATTACTTTGCCATGACCT
>4 dna:chromosome chromosome:NCBIM37:4:1:155630120:1 93993880 ID21022 U -
TAGTGATACGAACATTACTTTGCCATGACC
>4 dna:chromosome chromosome:NCBIM37:4:1:155630120:1 93993880 ID40847 U -
TGATACGAACATTACTTTGCCATGACC
>4 dna:chromosome chromosome:NCBIM37:4:1:155630120:1 93993881 ID21021 U -
TAGTGATACGAACATTACTTTGCCATGAC
>4 dna:chromosome chromosome:NCBIM37:4:1:155630120:1 93993882 ID21020 U -
TAGTGATACGAACATTACTTTGCCATGA
>4 dna:chromosome chromosome:NCBIM37:4:1:155630120:1 93993886 ID7612 U -
TAAAGAATAGTGATACGAACATTACTTTGCC
>4 dna:chromosome chromosome:NCBIM37:4:1:155630120:1 93993987 ID53362 U -
TGGGAGATGAAATTTTAAAACATCATTGATA
>4 dna:chromosome chromosome:NCBIM37:4:1:155630120:1 93993988 ID53361 U -
TGGGAGATGAAATTTTAAAACATCATTGAT
>4 dna:chromosome chromosome:NCBIM37:4:1:155630120:1 93994049 ID40745 U -
TGATAAGCTTCATATTTACACAGAAATTGG
>4 dna:chromosome chromosome:NCBIM37:4:1:155630120:1 93994092 ID32350 U -
TCTGATGAAGCCTCCAACTGCATGATCGA
>4 dna:chromosome chromosome:NCBIM37:4:1:155630120:1 93994097 ID19706 U -
TAGGCATCTGATGAAGCCTCCAACTGCATG
>4 dna:chromosome chromosome:NCBIM37:4:1:155630120:1 93994151 ID9277 U -
TAACTGGGTGAAACTTAGCAGAAGCAAAACC
>4 dna:chromosome chromosome:NCBIM37:4:1:155630120:1 93994288 ID18553 U -
TAGCTAATGTTTACTGAGTTACCTATTTT
>4 dna:chromosome chromosome:NCBIM37:4:1:155630120:1 93994346 ID54050 U -
TGGGCAGGAATAAGATCAGTCTTTTGGTGG
>4 dna:chromosome chromosome:NCBIM37:4:1:155630120:1 93994406 ID59530 U -
TGTGCAACACAGAGAAGCACCTCTCTTTTG
>4 dna:chromosome chromosome:NCBIM37:4:1:155630120:1 93994407 ID59529 U -
TGTGCAACACAGAGAAGCACCTCTCTTTT
>4 dna:chromosome chromosome:NCBIM37:4:1:155630120:1 93994428 ID23807 U -
TATTGTGTTCATTTTGTGCTTATGTGCAAC
>4 dna:chromosome chromosome:NCBIM37:4:1:155630120:1 93994444 ID50845 U -
TGGATATCACATGTTCTATTGTGTTCATTT
>4 dna:chromosome chromosome:NCBIM37:4:1:155630120:1 93994473 ID34113 U -
TGAAAGGATATATGGCTGTGTACACCTTTGT
>4 dna:chromosome chromosome:NCBIM37:4:1:155630120:1 93994474 ID34112 U -
TGAAAGGATATATGGCTGTGTACACCTTTG
>4 dna:chromosome chromosome:NCBIM37:4:1:155630120:1 93994476 ID34111 U -
TGAAAGGATATATGGCTGTGTACACCTT
>4 dna:chromosome chromosome:NCBIM37:4:1:155630120:1 93994486 ID34323 U -
TGAAATAAGTTTGAAAGGATATATGGCTG
>4 dna:chromosome chromosome:NCBIM37:4:1:155630120:1 93994488 ID32087 U -
TCTGAAATAAGTTTGAAAGGATATATGGC
>4 dna:chromosome chromosome:NCBIM37:4:1:155630120:1 93994488 ID66021 U -
TTCTGAAATAAGTTTGAAAGGATATATGGC
>4 dna:chromosome chromosome:NCBIM37:4:1:155630120:1 93994518 ID9685 U -
TAAGAGACCAATTCTAAGTCAGAGAGGAAGT
>4 dna:chromosome chromosome:NCBIM37:4:1:155630120:1 93994521 ID68216 U -
TTTAAGAGACCAATTCTAAGTCAGAGAGGA
>4 dna:chromosome chromosome:NCBIM37:4:1:155630120:1 93994575 ID37947 U -
TGACTTTGGGCCATGATGTTGTTGTTGTTGT
>4 dna:chromosome chromosome:NCBIM37:4:1:155630120:1 93994577 ID37946 U -
TGACTTTGGGCCATGATGTTGTTGTTGTT
>4 dna:chromosome chromosome:NCBIM37:4:1:155630120:1 93994577 ID66519 U -
TTGACTTTGGGCCATGATGTTGTTGTTGTT
>4 dna:chromosome chromosome:NCBIM37:4:1:155630120:1 93994578 ID37945 U -
TGACTTTGGGCCATGATGTTGTTGTTGT
>4 dna:chromosome chromosome:NCBIM37:4:1:155630120:1 93994578 ID66518 U -
TTGACTTTGGGCCATGATGTTGTTGTTGT
>4 dna:chromosome chromosome:NCBIM37:4:1:155630120:1 93994583 ID14181 U -
TACCCTTGACTTTGGGCCATGATGTTGTT
>4 dna:chromosome chromosome:NCBIM37:4:1:155630120:1 93994594 ID64706 U -
TTCAAGTTGGTTTTACCCTTGACTTTGGGCC
>4 dna:chromosome chromosome:NCBIM37:4:1:155630120:1 93994595 ID68341 U -
TTTCAAGTTGGTTTTACCCTTGACTTTGGGC
>4 dna:chromosome chromosome:NCBIM37:4:1:155630120:1 93994617 ID46292 U -
TGCCTCTTCATACATTTAATTTTTCAAGTT
>4 dna:chromosome chromosome:NCBIM37:4:1:155630120:1 93994618 ID3577 U -
CTGCCTCTTCATACATTTAATTTTTCAAGT
>4 dna:chromosome chromosome:NCBIM37:4:1:155630120:1 93994684 ID32223 U -
TCTGAGAAAACATATTTACCCTGCCCTCTG
>4 dna:chromosome chromosome:NCBIM37:4:1:155630120:1 93994685 ID37983 U -
TGAGAAAACATATTTACCCTGCCCTCT
>4 dna:chromosome chromosome:NCBIM37:4:1:155630120:1 93994688 ID28057 U -
TCCATTTCTGAGAAAACATATTTACCCTGCCC
>4 dna:chromosome chromosome:NCBIM37:4:1:155630120:1 93994689 ID28056 U -
TCCATTTCTGAGAAAACATATTTACCCTGCC
>4 dna:chromosome chromosome:NCBIM37:4:1:155630120:1 93994717 ID2412 U -
CAGGGTTATCGTGCTGCTGCTGAAGTTCC
>4 dna:chromosome chromosome:NCBIM37:4:1:155630120:1 93994718 ID2411 U -
CAGGGTTATCGTGCTGCTGCTGAAGTTC
>4 dna:chromosome chromosome:NCBIM37:4:1:155630120:1 93994729 ID56408 U -
TGGTGTTCCTGTCAGGGTTATCGTGCTGC
>4 dna:chromosome chromosome:NCBIM37:4:1:155630120:1 93994752 ID52331 U -
TGGCTAATTTGGTCCCCACATTCTGGTGT
>4 dna:chromosome chromosome:NCBIM37:4:1:155630120:1 93994782 ID50441 U -
TGGAGAATTCTTACAGTGTACTTTCCTCCC
>4 dna:chromosome chromosome:NCBIM37:4:1:155630120:1 93994793 ID46338 U -
TGCCTGATACTGGAGAATTCTTACAGTGT
>4 dna:chromosome chromosome:NCBIM37:4:1:155630120:1 93994793 ID66882 U -
TTGCCTGATACTGGAGAATTCTTACAGTGT
>4 dna:chromosome chromosome:NCBIM37:4:1:155630120:1 93994794 ID66881 U -
TTGCCTGATACTGGAGAATTCTTACAGTG
>4 dna:chromosome chromosome:NCBIM37:4:1:155630120:1 93994810 ID53568 U -
TGGGATATATCTGTCCATTGCCTGATACTG
>4 dna:chromosome chromosome:NCBIM37:4:1:155630120:1 93994811 ID53567 U -
TGGGATATATCTGTCCATTGCCTGATACT
>4 dna:chromosome chromosome:NCBIM37:4:1:155630120:1 93994812 ID53566 U -
TGGGATATATCTGTCCATTGCCTGATAC
>4 dna:chromosome chromosome:NCBIM37:4:1:155630120:1 93994925 ID20180 U -
TAGGTGACTCTACTGCCAAGTGCTTTCC
>4 dna:chromosome chromosome:NCBIM37:4:1:155630120:1 93994953 ID63501 U -
TTAAAAGCTGGATGTTTACCCCTTGCTGC
>4 dna:chromosome chromosome:NCBIM37:4:1:155630120:1 93994956 ID6913 U -
TAAAAGCTGGATGTTTACCCCTTGC
>4 dna:chromosome chromosome:NCBIM37:4:1:155630120:1 93994956 ID32782 U -
TCTTAAAAGCTGGATGTTTACCCCTTGC
>4 dna:chromosome chromosome:NCBIM37:4:1:155630120:1 93994961 ID5020 U -
GCCTCAATCTTAAAAGCTGGATGTTTACCC
>4 dna:chromosome chromosome:NCBIM37:4:1:155630120:1 93994963 ID54135 U -
TGGGCCTCAATCTTAAAAGCTGGATGTTTAC
>4 dna:chromosome chromosome:NCBIM37:4:1:155630120:1 93994964 ID54134 U -
TGGGCCTCAATCTTAAAAGCTGGATGTTTA
>4 dna:chromosome chromosome:NCBIM37:4:1:155630120:1 93994965 ID54133 U -
TGGGCCTCAATCTTAAAAGCTGGATGTTT
>4 dna:chromosome chromosome:NCBIM37:4:1:155630120:1 93995019 ID65079 U -
TTCATGTTTCCTATTAGCACAAGATCTGCCA
>4 dna:chromosome chromosome:NCBIM37:4:1:155630120:1 93995031 ID57697 U -
TGTAGCCTTCATGTTTCCTATTAGCA
>4 dna:chromosome chromosome:NCBIM37:4:1:155630120:1 93995061 ID10823 U -
TAATAATGGACTGGGGTCTTGCTCCCGTGC
>4 dna:chromosome chromosome:NCBIM37:4:1:155630120:1 93995062 ID10822 U -
TAATAATGGACTGGGGTCTTGCTCCCGTG
>4 dna:chromosome chromosome:NCBIM37:4:1:155630120:1 93995064 ID10821 U -
TAATAATGGACTGGGGTCTTGCTCCCG
>4 dna:chromosome chromosome:NCBIM37:4:1:155630120:1 93995065 ID10820 U -
TAATAATGGACTGGGGTCTTGCTCCC
>4 dna:chromosome chromosome:NCBIM37:4:1:155630120:1 93995067 ID60795 U -
TGTTCTAATAATGGACTGGGGTCTTGCTC
>4 dna:chromosome chromosome:NCBIM37:4:1:155630120:1 93995070 ID60794 U -
TGTTCTAATAATGGACTGGGGTCTTG
>4 dna:chromosome chromosome:NCBIM37:4:1:155630120:1 93995088 ID24012 U -
TATTTGTGCTTGTGGCTATGTTCTAA
>4 dna:chromosome chromosome:NCBIM37:4:1:155630120:1 93995091 ID65357 U -
TTCCATTATTTGTGCTTGTGGCTATGTTC
>4 dna:chromosome chromosome:NCBIM37:4:1:155630120:1 93995097 ID68795 U -
TTTGTTCCTTCCATTATTTGTGCTTGTGGCT
>4 dna:chromosome chromosome:NCBIM37:4:1:155630120:1 93995098 ID68794 U -
TTTGTTCCTTCCATTATTTGTGCTTGTGGC
>4 dna:chromosome chromosome:NCBIM37:4:1:155630120:1 93995120 ID42815 U -
TGCAAATAGCAGGTGGCTGCTTTTGTTCC
>4 dna:chromosome chromosome:NCBIM37:4:1:155630120:1 93995122 ID42814 U -
TGCAAATAGCAGGTGGCTGCTTTTGTT
>4 dna:chromosome chromosome:NCBIM37:4:1:155630120:1 93995177 ID34245 U -
TGAAAGTGCACCGATTTATTGGAGTCCGTG
>4 dna:chromosome chromosome:NCBIM37:4:1:155630120:1 93995178 ID34243 U -
TGAAAGTGCACCGATTTATTGGAGTCCGT
>4 dna:chromosome chromosome:NCBIM37:4:1:155630120:1 93995180 ID34242 U -
TGAAAGTGCACCGATTTATTGGAGTCC
>4 dna:chromosome chromosome:NCBIM37:4:1:155630120:1 93995181 ID34241 U -
TGAAAGTGCACCGATTTATTGGAGTC
>4 dna:chromosome chromosome:NCBIM37:4:1:155630120:1 93995190 ID29095 U -
TCCGGGTGAGCCTGAAAGTGCACCGATTT
>4 dna:chromosome chromosome:NCBIM37:4:1:155630120:1 93995235 ID44204 U -
TGCAGTTATTAGTCAAGTAATCCCTTCATTGC
>4 dna:chromosome chromosome:NCBIM37:4:1:155630120:1 93995236 ID44203 U -
TGCAGTTATTAGTCAAGTAATCCCTTCATTG
>4 dna:chromosome chromosome:NCBIM37:4:1:155630120:1 93995256 ID57558 U -
TGTACATTACTGTTAATTATGCAGTTATTA
>4 dna:chromosome chromosome:NCBIM37:4:1:155630120:1 93995259 ID2460 U -
CAGTGTACATTACTGTTAATTATGCAGTTA
>4 dna:chromosome chromosome:NCBIM37:4:1:155630120:1 93995260 ID25998 U -
TCAGTGTACATTACTGTTAATTATGCAGTT
>4 dna:chromosome chromosome:NCBIM37:4:1:155630120:1 93995272 ID54077 U -
TGGGCATGTTTTTCAGTGTACATTACTGTT
>4 dna:chromosome chromosome:NCBIM37:4:1:155630120:1 93995273 ID54076 U -
TGGGCATGTTTTTCAGTGTACATTACTGT
>4 dna:chromosome chromosome:NCBIM37:4:1:155630120:1 93995292 ID65875 U -
TTCTAGTGGTCATTATGCCCTGGGCATGTT
>4 dna:chromosome chromosome:NCBIM37:4:1:155630120:1 93995304 ID58024 U -
TGTCAACTATTCTAGTGGTCATTATGC
>4 dna:chromosome chromosome:NCBIM37:4:1:155630120:1 93995311 ID39866 U -
TGAGGGTGAATTGTCAACTATTCTAGTGGTC
>4 dna:chromosome chromosome:NCBIM37:4:1:155630120:1 93995312 ID39865 U -
TGAGGGTGAATTGTCAACTATTCTAGTGGT
>4 dna:chromosome chromosome:NCBIM37:4:1:155630120:1 93995332 ID65053 U -
TTCATGATTAAGATAGTTGCTGAGGGTGAA
>4 dna:chromosome chromosome:NCBIM37:4:1:155630120:1 93995341 ID41446 U -
TGATCTGCTTCATGATTAAGATAGTTGCT
>4 dna:chromosome chromosome:NCBIM37:4:1:155630120:1 93995342 ID68621 U -
TTTGATCTGCTTCATGATTAAGATAGTTGC
>4 dna:chromosome chromosome:NCBIM37:4:1:155630120:1 93995353 ID64649 U -
TTCAAGGAATATTTGATCTGCTTCATGATT
>4 dna:chromosome chromosome:NCBIM37:4:1:155630120:1 93995354 ID64648 U -
TTCAAGGAATATTTGATCTGCTTCATGAT
>4 dna:chromosome chromosome:NCBIM37:4:1:155630120:1 93995362 ID52539 U -
TGGCTGGCTTTCAAGGAATATTTGATCTGC
>4 dna:chromosome chromosome:NCBIM37:4:1:155630120:1 93995502 ID7739 U -
TAAAGCATCATCAGGACTGCACATCCCACC
>4 dna:chromosome chromosome:NCBIM37:4:1:155630120:1 93995503 ID7738 U -
TAAAGCATCATCAGGACTGCACATCCCAC
>4 dna:chromosome chromosome:NCBIM37:4:1:155630120:1 93995505 ID65474 U -
TTCCTAAAGCATCATCAGGACTGCACATCCC
>4 dna:chromosome chromosome:NCBIM37:4:1:155630120:1 93995512 ID30345 U -
TCCTTCTTCCTAAAGCATCATCAGGACTGC
>4 dna:chromosome chromosome:NCBIM37:4:1:155630120:1 93995629 ID56728 U -
TGGTTGTGTGAAGGCTGCCTGAGC
>4 dna:chromosome chromosome:NCBIM37:4:1:155630120:1 93995667 ID58291 U -
TGTCAGGTTGTCAGGCTGTTGAGTTGCTC
>4 dna:chromosome chromosome:NCBIM37:4:1:155630120:1 93995669 ID58290 U -
TGTCAGGTTGTCAGGCTGTTGAGTTGC
>4 dna:chromosome chromosome:NCBIM37:4:1:155630120:1 93995673 ID49728 U -
TGGAAGTTGTCAGGTTGTCAGGCTGTTGAG
>4 dna:chromosome chromosome:NCBIM37:4:1:155630120:1 93995674 ID49727 U -
TGGAAGTTGTCAGGTTGTCAGGCTGTTGA
>4 dna:chromosome chromosome:NCBIM37:4:1:155630120:1 93995678 ID37001 U -
TGACATGGAAGTTGTCAGGTTGTCAGGCTG
>4 dna:chromosome chromosome:NCBIM37:4:1:155630120:1 93995679 ID37000 U -
TGACATGGAAGTTGTCAGGTTGTCAGGCT
>4 dna:chromosome chromosome:NCBIM37:4:1:155630120:1 93995680 ID36999 U -
TGACATGGAAGTTGTCAGGTTGTCAGGC
>4 dna:chromosome chromosome:NCBIM37:4:1:155630120:1 93995681 ID49726 U -
TGGAAGTTGTCAGGTTGTCAGG
>4 dna:chromosome chromosome:NCBIM37:4:1:155630120:1 93995708 ID15182 U -
TACTCAGGAGATCAATTGAGGCATGCTTCC
>4 dna:chromosome chromosome:NCBIM37:4:1:155630120:1 93995709 ID15181 U -
TACTCAGGAGATCAATTGAGGCATGCTTC
>4 dna:chromosome chromosome:NCBIM37:4:1:155630120:1 93995710 ID15180 U -
TACTCAGGAGATCAATTGAGGCATGCTT
>4 dna:chromosome chromosome:NCBIM37:4:1:155630120:1 93995746 ID12550 U -
TACACAACTGACTTCTTGGGCAACCTATAC
>4 dna:chromosome chromosome:NCBIM37:4:1:155630120:1 93995747 ID12549 U -
TACACAACTGACTTCTTGGGCAACCTATA
>4 dna:chromosome chromosome:NCBIM37:4:1:155630120:1 93995824 ID59912 U -
TGTGGCTTGTCTTGTACTTTGGGCCTAGTC
>4 dna:chromosome chromosome:NCBIM37:4:1:155630120:1 93995825 ID59911 U -
TGTGGCTTGTCTTGTACTTTGGGCCTAGT
>4 dna:chromosome chromosome:NCBIM37:4:1:155630120:1 93995830 ID25187 U -
TCACCATGTGGCTTGTCTTGTACTTTGGGC
>4 dna:chromosome chromosome:NCBIM37:4:1:155630120:1 93995839 ID41243 U -
TGATCACCATGTGGCTTGTCTTGT
>4 dna:chromosome chromosome:NCBIM37:4:1:155630120:1 93995887 ID30523 U -
TCCTTTTCAACTCTTCTTGCCTCTCAGCC
>4 dna:chromosome chromosome:NCBIM37:4:1:155630120:1 93995888 ID41367 U -
TGATCCTTTTCAACTCTTCTTGCCTCTCAGC
>4 dna:chromosome chromosome:NCBIM37:4:1:155630120:1 93995908 ID8961 U -
TAACCTATTTGAAGAAGCTGATCCTTTTC
>4 dna:chromosome chromosome:NCBIM37:4:1:155630120:1 93995912 ID1159 U -
AGGACATAACCTATTTGAAGAAGCTGATCCT
>4 dna:chromosome chromosome:NCBIM37:4:1:155630120:1 93995918 ID29709 U -
TCCTCAGGACATAACCTATTTGAAGAAGCT
>4 dna:chromosome chromosome:NCBIM37:4:1:155630120:1 93995919 ID29708 U -
TCCTCAGGACATAACCTATTTGAAGAAGC
>4 dna:chromosome chromosome:NCBIM37:4:1:155630120:1 93995925 ID177 U -
AACCCTCCTCAGGACATAACCTATTTGA
>4 dna:chromosome chromosome:NCBIM37:4:1:155630120:1 93995980 ID7036 U -
TAAAAGTGTTAGGAGGTTCCCCTGGAGGCA
>4 dna:chromosome chromosome:NCBIM37:4:1:155630120:1 93995981 ID7035 U -
TAAAAGTGTTAGGAGGTTCCCCTGGAGGC
>4 dna:chromosome chromosome:NCBIM37:4:1:155630120:1 93995981 ID63516 U -
TTAAAAGTGTTAGGAGGTTCCCCTGGAGGC
>4 dna:chromosome chromosome:NCBIM37:4:1:155630120:1 93995984 ID63515 U -
TTAAAAGTGTTAGGAGGTTCCCCTGGA
>4 dna:chromosome chromosome:NCBIM37:4:1:155630120:1 93995985 ID7034 U -
TAAAAGTGTTAGGAGGTTCCCCTGG
>4 dna:chromosome chromosome:NCBIM37:4:1:155630120:1 93995988 ID7033 U -
TAAAAGTGTTAGGAGGTTCCCC
>4 dna:chromosome chromosome:NCBIM37:4:1:155630120:1 93995989 ID7032 U -
TAAAAGTGTTAGGAGGTTCCC
>4 dna:chromosome chromosome:NCBIM37:4:1:155630120:1 93996039 ID37054 U -
TGACATTAGAGGCTGCCAGTTGCAGGGTTT
>4 dna:chromosome chromosome:NCBIM37:4:1:155630120:1 93996046 ID737 U -
ACTGACATTAGAGGCTGCCAGTTGC
>4 dna:chromosome chromosome:NCBIM37:4:1:155630120:1 93996049 ID25999 U -
TCAGTGTACTGACATTAGAGGCTGCCAGT
>4 dna:chromosome chromosome:NCBIM37:4:1:155630120:1 93996051 ID26283 U -
TCATCAGTGTACTGACATTAGAGGCTGCCA
>4 dna:chromosome chromosome:NCBIM37:4:1:155630120:1 93996052 ID26282 U -
TCATCAGTGTACTGACATTAGAGGCTGCC
>4 dna:chromosome chromosome:NCBIM37:4:1:155630120:1 93996070 ID7500 U -
TAAACTCAAATGAGGATCCCTCATCAGTGTA
>4 dna:chromosome chromosome:NCBIM37:4:1:155630120:1 93996082 ID13105 U -
TACAGTAGCAAATAAACTCAAATGAGGATCC
>4 dna:chromosome chromosome:NCBIM37:4:1:155630120:1 93996083 ID13104 U -
TACAGTAGCAAATAAACTCAAATGAGGATC
>4 dna:chromosome chromosome:NCBIM37:4:1:155630120:1 93996089 ID14495 U -
TACCTTCTACAGTAGCAAATAAACTCAAATG
>4 dna:chromosome chromosome:NCBIM37:4:1:155630120:1 93996147 ID32528 U -
TCTGCTTTTCAGCTTGAAGCCTCAGAAGAA
>4 dna:chromosome chromosome:NCBIM37:4:1:155630120:1 93996154 ID55456 U -
TGGTATCTGCTTTTCAGCTTGAAGCCTC
>4 dna:chromosome chromosome:NCBIM37:4:1:155630120:1 93996157 ID12664 U -
TACACATGGTATCTGCTTTTCAGCTTGAAGC
>4 dna:chromosome chromosome:NCBIM37:4:1:155630120:1 93996157 ID55455 U -
TGGTATCTGCTTTTCAGCTTGAAGC
>4 dna:chromosome chromosome:NCBIM37:4:1:155630120:1 93996159 ID12663 U -
TACACATGGTATCTGCTTTTCAGCTTGAA
>4 dna:chromosome chromosome:NCBIM37:4:1:155630120:1 93996187 ID35609 U -
TGAAGTGTCAACACAGGCTGAAAGCAGAAT
>4 dna:chromosome chromosome:NCBIM37:4:1:155630120:1 93996189 ID32152 U -
TCTGAAGTGTCAACACAGGCTGAAAGCAGA
>4 dna:chromosome chromosome:NCBIM37:4:1:155630120:1 93996234 ID1090 U -
AGCTAGCAGCTATACAATTTACTCCAGGAGT
>4 dna:chromosome chromosome:NCBIM37:4:1:155630120:1 93996235 ID1089 U -
AGCTAGCAGCTATACAATTTACTCCAGGAG
>4 dna:chromosome chromosome:NCBIM37:4:1:155630120:1 93996236 ID1088 U -
AGCTAGCAGCTATACAATTTACTCCAGGA
>4 dna:chromosome chromosome:NCBIM37:4:1:155630120:1 93996239 ID1087 U -
AGCTAGCAGCTATACAATTTACTCCA
>4 dna:chromosome chromosome:NCBIM37:4:1:155630120:1 93996240 ID28333 U -
TCCCAGCTAGCAGCTATACAATTTACTCC
>4 dna:chromosome chromosome:NCBIM37:4:1:155630120:1 93996258 ID16631 U -
TAGAATCACTGCCCTGGGATCCCAGCTAGC
>4 dna:chromosome chromosome:NCBIM37:4:1:155630120:1 93996259 ID16630 U -
TAGAATCACTGCCCTGGGATCCCAGCTAG
>4 dna:chromosome chromosome:NCBIM37:4:1:155630120:1 93996436 ID30899 U -
TCGTATCAATGATGTTGGCTTTTAAACTA
>4 dna:chromosome chromosome:NCBIM37:4:1:155630120:1 93996486 ID60075 U -
TGTGTCAGTAAATGAAAGTCATTTGAACAA
>4 dna:chromosome chromosome:NCBIM37:4:1:155630120:1 93996537 ID34670 U -
TGAACAGAAAGTATTCGGTAAATTTAAAGT
>4 dna:chromosome chromosome:NCBIM37:4:1:155630120:1 93996561 ID55563 U -
TGGTCAATTGATGTCACACAATGAACA
>4 dna:chromosome chromosome:NCBIM37:4:1:155630120:1 93996563 ID37016 U -
TGACATGGTCAATTGATGTCACACAATGAA
>4 dna:chromosome chromosome:NCBIM37:4:1:155630120:1 93996610 ID51614 U -
TGGCAGAATAGATGTTTGAAACCCATAACCC
>4 dna:chromosome chromosome:NCBIM37:4:1:155630120:1 93996613 ID51613 U -
TGGCAGAATAGATGTTTGAAACCCATAA
>4 dna:chromosome chromosome:NCBIM37:4:1:155630120:1 93996626 ID59325 U -
TGTGATAGATAGCAAATGGCAGAATAGATGT
>4 dna:chromosome chromosome:NCBIM37:4:1:155630120:1 93996657 ID22768 U -
TATGACTAAAGGTATGTTGAGGAAGAGGA
>4 dna:chromosome chromosome:NCBIM37:4:1:155630120:1 93996662 ID15825 U -
TACTTTATGACTAAAGGTATGTTGAGGAA
>4 dna:chromosome chromosome:NCBIM37:4:1:155630120:1 93996687 ID16118 U -
TAGAAAGGGAATGTGTTTCCTGAATAATACT
>4 dna:chromosome chromosome:NCBIM37:4:1:155630120:1 93996730 ID11869 U -
TACAAACACAAAGTGGATTGGGAGGA
>4 dna:chromosome chromosome:NCBIM37:4:1:155630120:1 93996770 ID9078 U -
TAACTAACTCAAGGTACACTTTGGCCTCA
>4 dna:chromosome chromosome:NCBIM37:4:1:155630120:1 93996775 ID12733 U -
TACACTAACTAACTCAAGGTACACTTTGG
>4 dna:chromosome chromosome:NCBIM37:4:1:155630120:1 93996780 ID5819 U -
GGGTTTTACACTAACTAACTCAAGGTACAC
>4 dna:chromosome chromosome:NCBIM37:4:1:155630120:1 93996780 ID54987 U -
TGGGTTTTACACTAACTAACTCAAGGTACAC
>4 dna:chromosome chromosome:NCBIM37:4:1:155630120:1 93996781 ID5818 U -
GGGTTTTACACTAACTAACTCAAGGTACA
>4 dna:chromosome chromosome:NCBIM37:4:1:155630120:1 93996781 ID54986 U -
TGGGTTTTACACTAACTAACTCAAGGTACA
>4 dna:chromosome chromosome:NCBIM37:4:1:155630120:1 93996782 ID5817 U -
GGGTTTTACACTAACTAACTCAAGGTAC
>4 dna:chromosome chromosome:NCBIM37:4:1:155630120:1 93996782 ID54985 U -
TGGGTTTTACACTAACTAACTCAAGGTAC
>4 dna:chromosome chromosome:NCBIM37:4:1:155630120:1 93996782 ID67436 U -
TTGGGTTTTACACTAACTAACTCAAGGTAC
>4 dna:chromosome chromosome:NCBIM37:4:1:155630120:1 93997085 ID26309 U -
TCATCCTTTGCAGCAATGGTTCCAGTATT
>4 dna:chromosome chromosome:NCBIM37:4:1:155630120:1 93997149 ID64712 U -
TTCAATAATGAAGAGATGGGTCTGACTGTA
>4 dna:chromosome chromosome:NCBIM37:4:1:155630120:1 93997150 ID24689 U -
TCAATAATGAAGAGATGGGTCTGACTGT
>4 dna:chromosome chromosome:NCBIM37:4:1:155630120:1 93997164 ID54035 U -
TGGGCAGATAGCATTTTCAATAATGAAGAG
>4 dna:chromosome chromosome:NCBIM37:4:1:155630120:1 93997251 ID13565 U -
TACCAAAATAGGATTTGGCCAGCAGGAGA
>4 dna:chromosome chromosome:NCBIM37:4:1:155630120:1 93997256 ID21208 U -
TAGTTACCAAAATAGGATTTGGCCAGCA
>4 dna:chromosome chromosome:NCBIM37:4:1:155630120:1 93997268 ID10106 U -
TAAGCTAGTCCTTAGTTACCAAAATAGG
>4 dna:chromosome chromosome:NCBIM37:4:1:155630120:1 93997334 ID64278 U -
TTATAAGGGGGACCACTGATTGAATGA
>4 dna:chromosome chromosome:NCBIM37:4:1:155630120:1 93997335 ID60602 U -
TGTTATAAGGGGGACCACTGATTGAATG
>4 dna:chromosome chromosome:NCBIM37:4:1:155630120:1 93997353 ID68545 U -
TTTGAAGATTTTTGGGAATGTTATAAGG
>4 dna:chromosome chromosome:NCBIM37:4:1:155630120:1 93997364 ID57335 U -
TGTAAGCGACCTATTTGAAGATTTTTGGGA
>4 dna:chromosome chromosome:NCBIM37:4:1:155630120:1 93997396 ID31382 U -
TCTACATTTTTGTGCCATTGTATGTCACTT
>4 dna:chromosome chromosome:NCBIM37:4:1:155630120:1 93997404 ID57640 U -
TGTACTTTTCTACATTTTTGTGCCATTGTA
>4 dna:chromosome chromosome:NCBIM37:4:1:155630120:1 93997428 ID63636 U -
TTAAATGGTCTCAAAGTGTCTTCTTGTACT
>4 dna:chromosome chromosome:NCBIM37:4:1:155630120:1 93997447 ID19897 U -
TAGGGATGAGAGCCTCAAAATTAAATGGTCT
>4 dna:chromosome chromosome:NCBIM37:4:1:155630120:1 93997457 ID27833 U -
TCCATAGTTAGGGATGAGAGCCTCAAAAT
>4 dna:chromosome chromosome:NCBIM37:4:1:155630120:1 93997470 ID554 U -
ACCATACTACCTCTCCATAGTTAGGGATG
>4 dna:chromosome chromosome:NCBIM37:4:1:155630120:1 93997512 ID27522 U -
TCCAGACTTAGGTTCCCTTCAATTACACGG
>4 dna:chromosome chromosome:NCBIM37:4:1:155630120:1 93997543 ID19235 U -
TAGGACTGCGTAGATAGTATCAGGGCTGTG
>4 dna:chromosome chromosome:NCBIM37:4:1:155630120:1 93997544 ID19234 U -
TAGGACTGCGTAGATAGTATCAGGGCTGT
>4 dna:chromosome chromosome:NCBIM37:4:1:155630120:1 93997569 ID9447 U -
TAAGAAAGTGACTGCCAATCTGTGGCTAGG
>4 dna:chromosome chromosome:NCBIM37:4:1:155630120:1 93997575 ID1346 U -
AGTGTTTAAGAAAGTGACTGCCAATCTGTG
>4 dna:chromosome chromosome:NCBIM37:4:1:155630120:1 93997585 ID18660 U -
TAGCTCCAGTGTTTAAGAAAGTGACTG
>4 dna:chromosome chromosome:NCBIM37:4:1:155630120:1 93997610 ID27052 U -
TCCAAGTCTAGGGCTTCATCATACCTTGTA
>4 dna:chromosome chromosome:NCBIM37:4:1:155630120:1 93997624 ID17509 U -
TAGATCGTGAACTTTTCCAAGTCTAGGGCTT
>4 dna:chromosome chromosome:NCBIM37:4:1:155630120:1 93997647 ID35130 U -
TGAAGACACGTAAAGAAAACCCATAGATCGT
>4 dna:chromosome chromosome:NCBIM37:4:1:155630120:1 93997649 ID35129 U -
TGAAGACACGTAAAGAAAACCCATAGATC
>4 dna:chromosome chromosome:NCBIM37:4:1:155630120:1 93997686 ID45149 U -
TGCCACCCAACTTCTATTTCCAATTGTTTC
>4 dna:chromosome chromosome:NCBIM37:4:1:155630120:1 93997723 ID67827 U -
TTGTCCACAATTCTGGTAGCTTTGGCCTC
>4 dna:chromosome chromosome:NCBIM37:4:1:155630120:1 93997728 ID20139 U -
TAGGTCTTGTCCACAATTCTGGTAGCTTTG
>4 dna:chromosome chromosome:NCBIM37:4:1:155630120:1 93997730 ID20138 U -
TAGGTCTTGTCCACAATTCTGGTAGCTT
>4 dna:chromosome chromosome:NCBIM37:4:1:155630120:1 93997761 ID49917 U -
TGGAATGTCTTTCAAATCCCATTTCCCCAGG
>4 dna:chromosome chromosome:NCBIM37:4:1:155630120:1 93997774 ID24079 U -
TATTTTTTCTCTTTGGAATGTCTTTCAAATC
>4 dna:chromosome chromosome:NCBIM37:4:1:155630120:1 93997779 ID41207 U -
TGATATTTTTTCTCTTTGGAATGTCTTTC
>4 dna:chromosome chromosome:NCBIM37:4:1:155630120:1 93997794 ID17010 U -
TAGACTGAAGCAAATCCTGATATTTTTTCTC
>4 dna:chromosome chromosome:NCBIM37:4:1:155630120:1 93997801 ID17512 U -
TAGATCTAGACTGAAGCAAATCCTGATATT
>4 dna:chromosome chromosome:NCBIM37:4:1:155630120:1 93997816 ID22380 U -
TATCATTTATCTCTTAGATCTAGACTGAA
>4 dna:chromosome chromosome:NCBIM37:4:1:155630120:1 93997845 ID67268 U -
TTGGCAAGAAATCCAAGATACTTTGACCA
>4 dna:chromosome chromosome:NCBIM37:4:1:155630120:1 93997883 ID21212 U -
TAGTTACTCCATTTTTATCTGTCCTGCACCT
>4 dna:chromosome chromosome:NCBIM37:4:1:155630120:1 93997934 ID57668 U -
TGTAGAGGCAGATCTCTGGTACCACA
>4 dna:chromosome chromosome:NCBIM37:4:1:155630120:1 93997976 ID38451 U -
TGAGACAGGAATCAATCGCTTTTGTGAC
>4 dna:chromosome chromosome:NCBIM37:4:1:155630120:1 93997998 ID49385 U -
TGGAAGAAGAAGCTGTTGGGGCTTTGAGAC
>4 dna:chromosome chromosome:NCBIM37:4:1:155630120:1 93997999 ID49384 U -
TGGAAGAAGAAGCTGTTGGGGCTTTGAGA
>4 dna:chromosome chromosome:NCBIM37:4:1:155630120:1 93998035 ID22642 U -
TATGAAAAGGACAGAAAGGAAAAGACCTCAGT
>4 dna:chromosome chromosome:NCBIM37:4:1:155630120:1 93998035 ID33582 U -
TGAAAAGGACAGAAAGGAAAAGACCTCAGT
>4 dna:chromosome chromosome:NCBIM37:4:1:155630120:1 93998072 ID35025 U -
TGAACTTTCTGTTGGTCAAGTCAAATTGTC
>4 dna:chromosome chromosome:NCBIM37:4:1:155630120:1 93998073 ID35024 U -
TGAACTTTCTGTTGGTCAAGTCAAATTGT
>4 dna:chromosome chromosome:NCBIM37:4:1:155630120:1 93998075 ID35023 U -
TGAACTTTCTGTTGGTCAAGTCAAATT
>4 dna:chromosome chromosome:NCBIM37:4:1:155630120:1 93998085 ID25712 U -
TCAGATCGCCAATGAACTTTCTGTTGGTC
>4 dna:chromosome chromosome:NCBIM37:4:1:155630120:1 93998085 ID64927 U -
TTCAGATCGCCAATGAACTTTCTGTTGGTC
>4 dna:chromosome chromosome:NCBIM37:4:1:155630120:1 93998086 ID64926 U -
TTCAGATCGCCAATGAACTTTCTGTTGGT
>4 dna:chromosome chromosome:NCBIM37:4:1:155630120:1 93998096 ID48384 U -
TGCTTGACTGTTCAGATCGCCAATGAACT
>4 dna:chromosome chromosome:NCBIM37:4:1:155630120:1 93998109 ID17529 U -
TAGATGAAGCAAGCCTGCTTGACTGTTCAGA
>4 dna:chromosome chromosome:NCBIM37:4:1:155630120:1 93998114 ID29498 U -
TCCTAGATGAAGCAAGCCTGCTTGACTGT
>4 dna:chromosome chromosome:NCBIM37:4:1:155630120:1 93998114 ID65499 U -
TTCCTAGATGAAGCAAGCCTGCTTGACTGT
>4 dna:chromosome chromosome:NCBIM37:4:1:155630120:1 93998115 ID65498 U -
TTCCTAGATGAAGCAAGCCTGCTTGACTG
>4 dna:chromosome chromosome:NCBIM37:4:1:155630120:1 93998117 ID65497 U -
TTCCTAGATGAAGCAAGCCTGCTTGAC
>4 dna:chromosome chromosome:NCBIM37:4:1:155630120:1 93998125 ID5614 U -
GGCCACACACATTCCTAGATGAAGCAAGCC
>4 dna:chromosome chromosome:NCBIM37:4:1:155630120:1 93998126 ID19723 U -
TAGGCCACACACATTCCTAGATGAAGCAAGC
>4 dna:chromosome chromosome:NCBIM37:4:1:155630120:1 93998129 ID11552 U -
TAATTAGGCCACACACATTCCTAGATGAAGCA
>4 dna:chromosome chromosome:NCBIM37:4:1:155630120:1 93998130 ID11551 U -
TAATTAGGCCACACACATTCCTAGATGAAGC
>4 dna:chromosome chromosome:NCBIM37:4:1:155630120:1 93998133 ID68264 U -
TTTAATTAGGCCACACACATTCCTAGATGA
>4 dna:chromosome chromosome:NCBIM37:4:1:155630120:1 93998134 ID68861 U -
TTTTAATTAGGCCACACACATTCCTAGATG
>4 dna:chromosome chromosome:NCBIM37:4:1:155630120:1 93998140 ID24029 U -
TATTTTAATTAGGCCACACACATTCC
>4 dna:chromosome chromosome:NCBIM37:4:1:155630120:1 93998178 ID6994 U -
TAAAAGTCAAGTAGGACTAATAAATAAGATG
>4 dna:chromosome chromosome:NCBIM37:4:1:155630120:1 93998221 ID9729 U -
TAAGAGGATGATAAGCTATTTTAGGGCAAAC
>4 dna:chromosome chromosome:NCBIM37:4:1:155630120:1 93998225 ID42083 U -
TGATTAAGAGGATGATAAGCTATTTTAGGGC
>4 dna:chromosome chromosome:NCBIM37:4:1:155630120:1 93998252 ID66597 U -
TTGATATTTGTGATCTTGGAGGAATGAT
>4 dna:chromosome chromosome:NCBIM37:4:1:155630120:1 93998284 ID33917 U -
TGAAACTGGTTCAGGCAGCTTCAGAGGA
>4 dna:chromosome chromosome:NCBIM37:4:1:155630120:1 93999277 ID67021 M -
TTGGAAATGTAAATGAGG
>4 dna:chromosome chromosome:NCBIM37:4:1:155630120:1 93999453 ID588 M -
ACCCCGGAGCTCTTGACTCTAGCTGCAT
>4 dna:chromosome chromosome:NCBIM37:4:1:155630120:1 93999472 ID22688 M -
TATGAACTAACCAGTACCCCGGAG
>4 dna:chromosome chromosome:NCBIM37:4:1:155630120:1 93999961 ID1433 M -
ATCATCCTGAGTGAGGTAACCCAATCACAA
>4 dna:chromosome chromosome:NCBIM37:4:1:155630120:1 94000054 ID86 M -
AAATGTGGTACATTTACACAATGGAGTAC
>4 dna:chromosome chromosome:NCBIM37:4:1:155630120:1 94000114 ID21701 M -
TATAATAGCCAGAAGCTGGAAAGAACCC
