# Supplementary material for: proTRAC - a software for probabilistic piRNA cluster detection, visualization and analysis
Source: BMC Bioinformatics. 2012 Jan 10;13:5. doi: 10.1186/1471-2105-13-5 (PMC3293768; doi:10.1186/1471-2105-13-5)
Supplement: Additional file 5 — proTRAC results folder containing a picture and a FASTA file for each detected mouse cluster. After decompression, the folder can be opened as former session in proTRAC. Alternatively, each file can be opened separately with any standard text-editor or graphic-viewer respectively. [file 1471-2105-13-5-S5.ZIP › proTRAC_results_mouse/monodirectional_clusters/Cluster_142.fas]

>4 dna:chromosome chromosome:NCBIM37:4:1:155630120:1 123511133 ID15998 U -
TAGAAAATGAGAATTAAGATTGCTAAGGCA
>4 dna:chromosome chromosome:NCBIM37:4:1:155630120:1 123511238 ID67885 M +
TTGTGAGCCACCATGTGGTTGCTGG
>4 dna:chromosome chromosome:NCBIM37:4:1:155630120:1 123511698 ID47043 U -
TGCTAATGCCTGTCTTCTGTCTACCCAAC
>4 dna:chromosome chromosome:NCBIM37:4:1:155630120:1 123511769 ID15809 U -
TACTTGTTACCAAGGAAACATCACCCAAAG
>4 dna:chromosome chromosome:NCBIM37:4:1:155630120:1 123511804 ID35860 U -
TGAATCTTAAGGATGGACAGTTGTTACAAT
>4 dna:chromosome chromosome:NCBIM37:4:1:155630120:1 123511817 ID26174 U -
TCATAGGGTATTTTGAATCTTAAGGATGGA
>4 dna:chromosome chromosome:NCBIM37:4:1:155630120:1 123511818 ID26173 U -
TCATAGGGTATTTTGAATCTTAAGGATGG
>4 dna:chromosome chromosome:NCBIM37:4:1:155630120:1 123512270 ID4230 M -
GACCATTTTATTGCAGTTTTGAAAGAAAAA
>4 dna:chromosome chromosome:NCBIM37:4:1:155630120:1 123512355 ID60413 U -
TGTTAACAGAAGAGCAGCATTATTGGTTC
>4 dna:chromosome chromosome:NCBIM37:4:1:155630120:1 123512438 ID53819 U -
TGGGATTAAAGGTGTACACCACCACGTCTGA
>4 dna:chromosome chromosome:NCBIM37:4:1:155630120:1 123512439 ID53818 U -
TGGGATTAAAGGTGTACACCACCACGTCTG
>4 dna:chromosome chromosome:NCBIM37:4:1:155630120:1 123512531 ID25292 U -
TCACTATGTAGCCCTGACTAGCCTGGAAAC
>4 dna:chromosome chromosome:NCBIM37:4:1:155630120:1 123512618 ID49287 M -
TGGAACTCACTTTGTAGACCAGGCTGGCCT
>4 dna:chromosome chromosome:NCBIM37:4:1:155630120:1 123512790 ID7682 U -
TAAAGATACTTTTGCATGAATTCTGGGTC
>4 dna:chromosome chromosome:NCBIM37:4:1:155630120:1 123512809 ID68885 U -
TTTTAGGATTGTCCTATGGTAAAGATACT
>4 dna:chromosome chromosome:NCBIM37:4:1:155630120:1 123512894 ID9315 U -
TAACTGTTTGAAAGAGTGCTTTTATGAGG
>4 dna:chromosome chromosome:NCBIM37:4:1:155630120:1 123513025 ID66848 U -
TTGCCATTCAGTAAATTTTATCCTTGGGGA
>4 dna:chromosome chromosome:NCBIM37:4:1:155630120:1 123513050 ID46900 U -
TGCTAAACCTTGTGGCTTTATTGCC
>4 dna:chromosome chromosome:NCBIM37:4:1:155630120:1 123513058 ID57193 U -
TGTAAAGGAAAACTGCTAAACCTTGTGGCT
>4 dna:chromosome chromosome:NCBIM37:4:1:155630120:1 123513059 ID67690 U -
TTGTAAAGGAAAACTGCTAAACCTTGTGGC
>4 dna:chromosome chromosome:NCBIM37:4:1:155630120:1 123513082 ID22064 U -
TATATGTTTAAATGGAAAAGAAATTGTAAA
>4 dna:chromosome chromosome:NCBIM37:4:1:155630120:1 123513221 ID37329 U -
TGACCTAGAACCGGAGAGACGGATCCCGAG
>4 dna:chromosome chromosome:NCBIM37:4:1:155630120:1 123513242 ID16842 U -
TAGACAGATGACAGAAACTGCTGACCTAGA
>4 dna:chromosome chromosome:NCBIM37:4:1:155630120:1 123513248 ID5661 U -
GGCTAGACAGATGACAGAAACTGCTGA
>4 dna:chromosome chromosome:NCBIM37:4:1:155630120:1 123513273 ID34010 U -
TGAAAGAGTGTGCACTCACCTGGGCCAGG
>4 dna:chromosome chromosome:NCBIM37:4:1:155630120:1 123513290 ID20583 U -
TAGTAATTAAGGTCAGAATGAAAGAGTGTG
>4 dna:chromosome chromosome:NCBIM37:4:1:155630120:1 123513291 ID20582 U -
TAGTAATTAAGGTCAGAATGAAAGAGTGT
>4 dna:chromosome chromosome:NCBIM37:4:1:155630120:1 123513509 ID30069 U -
TCCTGCTTTCACCTCACAGCTAAACTTTTG
>4 dna:chromosome chromosome:NCBIM37:4:1:155630120:1 123513645 ID19543 U -
TAGGATGTACATCAAGGACCAAGGATTCCC
>4 dna:chromosome chromosome:NCBIM37:4:1:155630120:1 123513646 ID19542 U -
TAGGATGTACATCAAGGACCAAGGATTCC
>4 dna:chromosome chromosome:NCBIM37:4:1:155630120:1 123513650 ID5501 U -
GGATGTACATCAAGGACCAAGGA
>4 dna:chromosome chromosome:NCBIM37:4:1:155630120:1 123513693 ID10878 U -
TAATACCAAGATGGTATGGTCCCACCTC
>4 dna:chromosome chromosome:NCBIM37:4:1:155630120:1 123513744 ID10184 U -
TAAGGAAAAGGTGCAATTCCTCCACTTGA
>4 dna:chromosome chromosome:NCBIM37:4:1:155630120:1 123514098 ID13371 U -
TACATGATGTCTTTCCTGTGGTGGCTATAG
>4 dna:chromosome chromosome:NCBIM37:4:1:155630120:1 123514099 ID13370 U -
TACATGATGTCTTTCCTGTGGTGGCTATA
>4 dna:chromosome chromosome:NCBIM37:4:1:155630120:1 123514103 ID7077 U -
TAAAATACATGATGTCTTTCCTGTGGTGGC
>4 dna:chromosome chromosome:NCBIM37:4:1:155630120:1 123514104 ID7076 U -
TAAAATACATGATGTCTTTCCTGTGGTGG
>4 dna:chromosome chromosome:NCBIM37:4:1:155630120:1 123514115 ID57264 U -
TGTAACATGACCATAAAATACATGATGTCTT
>4 dna:chromosome chromosome:NCBIM37:4:1:155630120:1 123514176 ID54940 U -
TGGGTTGTGCCCCATAGAACCTTTGAGTTA
>4 dna:chromosome chromosome:NCBIM37:4:1:155630120:1 123514230 ID52450 U -
TGGCTCTTAAACCATGCCTGTGACAGTATC
>4 dna:chromosome chromosome:NCBIM37:4:1:155630120:1 123514243 ID23027 U -
TATGCCATTTGTATGGCTCTTAAACCATGC
>4 dna:chromosome chromosome:NCBIM37:4:1:155630120:1 123514318 ID24060 U -
TATTTTGTGATTGGCTTTGTCTTTCTTGGT
>4 dna:chromosome chromosome:NCBIM37:4:1:155630120:1 123514326 ID55968 U -
TGGTGACTTTATTTTGTGATTGGCTTTGTCT
>4 dna:chromosome chromosome:NCBIM37:4:1:155630120:1 123514327 ID55967 U -
TGGTGACTTTATTTTGTGATTGGCTTTGTC
>4 dna:chromosome chromosome:NCBIM37:4:1:155630120:1 123514327 ID67511 U -
TTGGTGACTTTATTTTGTGATTGGCTTTGTC
>4 dna:chromosome chromosome:NCBIM37:4:1:155630120:1 123514328 ID67510 U -
TTGGTGACTTTATTTTGTGATTGGCTTTGT
>4 dna:chromosome chromosome:NCBIM37:4:1:155630120:1 123514328 ID68746 U -
TTTGGTGACTTTATTTTGTGATTGGCTTTGT
>4 dna:chromosome chromosome:NCBIM37:4:1:155630120:1 123514358 ID39218 U -
TGAGCACTTTGGGTTCCTTTGGAGCCATTT
>4 dna:chromosome chromosome:NCBIM37:4:1:155630120:1 123514394 ID24929 U -
TCACACATCGCCTTCCATTTTGTTTGGGG
>4 dna:chromosome chromosome:NCBIM37:4:1:155630120:1 123514414 ID28215 U -
TCCCAATCACTGTGCCTCACTCACACATC
>4 dna:chromosome chromosome:NCBIM37:4:1:155630120:1 123514482 ID46181 U -
TGCCTATTTGGTGAAACAAGGGAGGTTGT
>4 dna:chromosome chromosome:NCBIM37:4:1:155630120:1 123514487 ID54991 U -
TGGGTTTTGCCTATTTGGTGAAACAAGGGAG
>4 dna:chromosome chromosome:NCBIM37:4:1:155630120:1 123514488 ID54990 U -
TGGGTTTTGCCTATTTGGTGAAACAAGGGA
>4 dna:chromosome chromosome:NCBIM37:4:1:155630120:1 123514526 ID23902 U -
TATTTATTTAACTGTTTCTACTTCAGCCA
>4 dna:chromosome chromosome:NCBIM37:4:1:155630120:1 123514671 ID18111 U -
TAGCAGTAACTGTTTTGGTCACCCAGCCA
>4 dna:chromosome chromosome:NCBIM37:4:1:155630120:1 123514672 ID18110 U -
TAGCAGTAACTGTTTTGGTCACCCAGCC
>4 dna:chromosome chromosome:NCBIM37:4:1:155630120:1 123514677 ID10934 U -
TAATAGCAGTAACTGTTTTGGTCACC
>4 dna:chromosome chromosome:NCBIM37:4:1:155630120:1 123514851 ID58446 U -
TGTCCACCTGTCTATGAAGGGGCACCGA
>4 dna:chromosome chromosome:NCBIM37:4:1:155630120:1 123515005 ID55769 U -
TGGTCTGCGAACTGATGAAACCCCCAA
>4 dna:chromosome chromosome:NCBIM37:4:1:155630120:1 123515094 ID6754 U -
TAAAACTCGCTCTCGTGTTTTTGGAGTGT
>4 dna:chromosome chromosome:NCBIM37:4:1:155630120:1 123515272 ID17323 U -
TAGAGTCTACAATCAGGAGATTCTGTTC
>4 dna:chromosome chromosome:NCBIM37:4:1:155630120:1 123515272 ID21874 U -
TATAGAGTCTACAATCAGGAGATTCTGTTC
>4 dna:chromosome chromosome:NCBIM37:4:1:155630120:1 123515277 ID25231 U -
TCACCTATAGAGTCTACAATCAGGAGATTC
>4 dna:chromosome chromosome:NCBIM37:4:1:155630120:1 123515283 ID51587 U -
TGGCACTCACCTATAGAGTCTACAATCAGG
>4 dna:chromosome chromosome:NCBIM37:4:1:155630120:1 123515338 ID27918 U -
TCCATGCCCGTGTAGAACTGCTCTGAAGA
>4 dna:chromosome chromosome:NCBIM37:4:1:155630120:1 123515403 ID4312 U -
GACTTGAGATGGACTTCTGTACAGTGGCCC
>4 dna:chromosome chromosome:NCBIM37:4:1:155630120:1 123515404 ID4311 U -
GACTTGAGATGGACTTCTGTACAGTGGCC
>4 dna:chromosome chromosome:NCBIM37:4:1:155630120:1 123515405 ID4310 U -
GACTTGAGATGGACTTCTGTACAGTGGC
>4 dna:chromosome chromosome:NCBIM37:4:1:155630120:1 123515584 ID12618 U -
TACACAGAAGTTTTTGCCAGACAGGATGACC
>4 dna:chromosome chromosome:NCBIM37:4:1:155630120:1 123515596 ID66508 U -
TTGACTTCCGCATACACAGAAGTTTTTGCCA
>4 dna:chromosome chromosome:NCBIM37:4:1:155630120:1 123515597 ID66507 U -
TTGACTTCCGCATACACAGAAGTTTTTGCC
>4 dna:chromosome chromosome:NCBIM37:4:1:155630120:1 123515657 ID43285 U -
TGCAAGTTCTTCATCTAGACGCACTGTGTG
>4 dna:chromosome chromosome:NCBIM37:4:1:155630120:1 123515660 ID32419 U -
TCTGCAAGTTCTTCATCTAGACGCACTGT
>4 dna:chromosome chromosome:NCBIM37:4:1:155630120:1 123515728 ID61049 U -
TGTTGTTGACGCCTCCCAGTTTGACACTGA
>4 dna:chromosome chromosome:NCBIM37:4:1:155630120:1 123515840 ID51653 U -
TGGCAGCAATCGAAGGTTTCTTCCCATCC
>4 dna:chromosome chromosome:NCBIM37:4:1:155630120:1 123515875 ID17913 U -
TAGCAATCGGGGTGTGCGTCCATACAGC
>4 dna:chromosome chromosome:NCBIM37:4:1:155630120:1 123515932 ID18035 U -
TAGCAGCCAGGTCCTGGATGATCTCCTGTC
>4 dna:chromosome chromosome:NCBIM37:4:1:155630120:1 123515937 ID18034 U -
TAGCAGCCAGGTCCTGGATGATCTC
>4 dna:chromosome chromosome:NCBIM37:4:1:155630120:1 123515958 ID16369 U -
TAGAACTGAATAAGCAGCTCTCACACCATAGC
>4 dna:chromosome chromosome:NCBIM37:4:1:155630120:1 123515977 ID35358 U -
TGAAGCCGGTAGATTTATAGAACTGAATAA
>4 dna:chromosome chromosome:NCBIM37:4:1:155630120:1 123515978 ID35357 U -
TGAAGCCGGTAGATTTATAGAACTGAATA
>4 dna:chromosome chromosome:NCBIM37:4:1:155630120:1 123516161 ID26858 U -
TCCAACCCGCTAGTTTTTGCATGTGCAGA
>4 dna:chromosome chromosome:NCBIM37:4:1:155630120:1 123516161 ID65171 U -
TTCCAACCCGCTAGTTTTTGCATGTGCAGA
>4 dna:chromosome chromosome:NCBIM37:4:1:155630120:1 123516163 ID26857 U -
TCCAACCCGCTAGTTTTTGCATGTGCA
>4 dna:chromosome chromosome:NCBIM37:4:1:155630120:1 123516178 ID49934 U -
TGGAATGTTCCCACTCTTTCCAACCCGCTA
>4 dna:chromosome chromosome:NCBIM37:4:1:155630120:1 123516194 ID14735 U -
TACGGTTGTGCCTGCTGGAATGTTCCCAC
>4 dna:chromosome chromosome:NCBIM37:4:1:155630120:1 123516200 ID30927 U -
TCGTGTCTACGGTTGTGCCTGCTGGAATGT
>4 dna:chromosome chromosome:NCBIM37:4:1:155630120:1 123516201 ID30926 U -
TCGTGTCTACGGTTGTGCCTGCTGGAATG
>4 dna:chromosome chromosome:NCBIM37:4:1:155630120:1 123516204 ID33002 U -
TCTTCGTGTCTACGGTTGTGCCTGCTGGA
>4 dna:chromosome chromosome:NCBIM37:4:1:155630120:1 123516208 ID41465 U -
TGATCTTCGTGTCTACGGTTGTGCCTGC
>4 dna:chromosome chromosome:NCBIM37:4:1:155630120:1 123516277 ID52976 U -
TGGGAAGGACGGCTTGTCCCCTGGATGCC
>4 dna:chromosome chromosome:NCBIM37:4:1:155630120:1 123516315 ID25535 M -
TCAGAAGAAAAACGATTGTCATCCCAAAGC
>4 dna:chromosome chromosome:NCBIM37:4:1:155630120:1 123516351 ID40254 U -
TGAGTGACACAGCTTGTACTTCAGATCTGC
>4 dna:chromosome chromosome:NCBIM37:4:1:155630120:1 123516409 ID39264 M -
TGAGCATAGTAAGCTGGCGCGGGTA
>4 dna:chromosome chromosome:NCBIM37:4:1:155630120:1 123516533 ID23084 U -
TATGGAAAGCAACCATCGCAGCCCC
>4 dna:chromosome chromosome:NCBIM37:4:1:155630120:1 123516536 ID57805 U -
TGTATATGGAAAGCAACCATCGCAGC
>4 dna:chromosome chromosome:NCBIM37:4:1:155630120:1 123516656 ID41663 U -
TGATGATCTCATCTGTCGCTCTGCCCAGA
>4 dna:chromosome chromosome:NCBIM37:4:1:155630120:1 123516657 ID41662 U -
TGATGATCTCATCTGTCGCTCTGCCCAG
>4 dna:chromosome chromosome:NCBIM37:4:1:155630120:1 123516737 ID30748 U -
TCGCTAAACAGTACAACGTGTCAAGCAAA
>4 dna:chromosome chromosome:NCBIM37:4:1:155630120:1 123516738 ID30747 U -
TCGCTAAACAGTACAACGTGTCAAGCAA
>4 dna:chromosome chromosome:NCBIM37:4:1:155630120:1 123516739 ID30746 U -
TCGCTAAACAGTACAACGTGTCAAGCA
>4 dna:chromosome chromosome:NCBIM37:4:1:155630120:1 123516846 ID17755 U -
TAGATTTGGCAAAACATGTTTCCTACACTG
>4 dna:chromosome chromosome:NCBIM37:4:1:155630120:1 123517309 ID2013 U -
CACCACGTGCGCGCTGATTTTGACTTACCC
>4 dna:chromosome chromosome:NCBIM37:4:1:155630120:1 123517477 ID37716 U -
TGACTGCCCGACACTTGGTTTCCATGGA
>4 dna:chromosome chromosome:NCBIM37:4:1:155630120:1 123517884 ID41731 U -
TGATGCATGCGTTGAAAATTCCCTCTGGTT
>4 dna:chromosome chromosome:NCBIM37:4:1:155630120:1 123518128 ID54015 U -
TGGGCACACCCAGAGTTCAGGAGTCCAGC
>4 dna:chromosome chromosome:NCBIM37:4:1:155630120:1 123518141 ID68957 U -
TTTTGCATGGTGCTATGGGCACACCCAGAGT
>4 dna:chromosome chromosome:NCBIM37:4:1:155630120:1 123518144 ID30547 U -
TCCTTTTGCATGGTGCTATGGGCACACCCAG
>4 dna:chromosome chromosome:NCBIM37:4:1:155630120:1 123518399 ID17397 U -
TAGATACATAGATTTGCCAGTGTGATGCT
>4 dna:chromosome chromosome:NCBIM37:4:1:155630120:1 123518434 ID16458 U -
TAGAAGCCAACGGTTATGTTTGGACCCCAGG
>4 dna:chromosome chromosome:NCBIM37:4:1:155630120:1 123518665 ID43106 U -
TGCAAGACGTTCACCCTCAAAAGAGGTTA
>4 dna:chromosome chromosome:NCBIM37:4:1:155630120:1 123518833 ID26307 U -
TCATCCTTCAGCGACTTGAGGTTGTAACA
>4 dna:chromosome chromosome:NCBIM37:4:1:155630120:1 123518872 ID6945 U -
TAAAAGGGACCTCTCCTCAAAAGGAACTGGA
>4 dna:chromosome chromosome:NCBIM37:4:1:155630120:1 123518936 ID65002 U -
TTCATAGGCATAATTCTTATTGGGGGTCC
>4 dna:chromosome chromosome:NCBIM37:4:1:155630120:1 123518988 ID32038 U -
TCTCTTGTTGAGATGGATGGTCAAAGA
>4 dna:chromosome chromosome:NCBIM37:4:1:155630120:1 123518993 ID52256 U -
TGGCCTTTCTCTTGTTGAGATGGATGGTC
>4 dna:chromosome chromosome:NCBIM37:4:1:155630120:1 123519032 ID64093 U -
TTAGAATTAACCAAAGTGGTAAAGCCGAA
