# Supplementary material for: proTRAC - a software for probabilistic piRNA cluster detection, visualization and analysis
Source: BMC Bioinformatics. 2012 Jan 10;13:5. doi: 10.1186/1471-2105-13-5 (PMC3293768; doi:10.1186/1471-2105-13-5)
Supplement: Additional file 5 — proTRAC results folder containing a picture and a FASTA file for each detected mouse cluster. After decompression, the folder can be opened as former session in proTRAC. Alternatively, each file can be opened separately with any standard text-editor or graphic-viewer respectively. [file 1471-2105-13-5-S5.ZIP › proTRAC_results_mouse/monodirectional_clusters/Cluster_144.fas]

>4 dna:chromosome chromosome:NCBIM37:4:1:155630120:1 135181984 ID9223 U -
TAACTGAGCCTCACATTCAGGTCTGGTGT
>4 dna:chromosome chromosome:NCBIM37:4:1:155630120:1 135182634 ID2958 U +
CCTACCAATCTGAAAGAGACCGTTTTCCC
>4 dna:chromosome chromosome:NCBIM37:4:1:155630120:1 135182685 ID9016 U +
TAACGGTTTGAGCGAACTCTCTCGCTGAA
>4 dna:chromosome chromosome:NCBIM37:4:1:155630120:1 135182814 ID49266 U +
TGGAACGGAAATCAGGTTGGGCAGCGT
>4 dna:chromosome chromosome:NCBIM37:4:1:155630120:1 135182814 ID49267 U +
TGGAACGGAAATCAGGTTGGGCAGCGTGA
>4 dna:chromosome chromosome:NCBIM37:4:1:155630120:1 135182870 ID37558 U +
TGACTAGATAGGATTTAAGGATGGCTC
>4 dna:chromosome chromosome:NCBIM37:4:1:155630120:1 135182870 ID37559 U +
TGACTAGATAGGATTTAAGGATGGCTCCC
>4 dna:chromosome chromosome:NCBIM37:4:1:155630120:1 135182874 ID17428 U +
TAGATAGGATTTAAGGATGGCTCCCGGGA
>4 dna:chromosome chromosome:NCBIM37:4:1:155630120:1 135182878 ID19597 U +
TAGGATTTAAGGATGGCTCCCGGGACCGC
>4 dna:chromosome chromosome:NCBIM37:4:1:155630120:1 135182915 ID1138 U +
AGGAACGTCAAGAACACACCTTAAGGGAGA
>4 dna:chromosome chromosome:NCBIM37:4:1:155630120:1 135183691 ID21842 U +
TATACTCTCTTGGCAACTTTCCTCGATGTC
>4 dna:chromosome chromosome:NCBIM37:4:1:155630120:1 135183701 ID51373 U +
TGGCAACTTTCCTCGATGTCCAGTGTCC
>4 dna:chromosome chromosome:NCBIM37:4:1:155630120:1 135183701 ID51374 U +
TGGCAACTTTCCTCGATGTCCAGTGTCCA
>4 dna:chromosome chromosome:NCBIM37:4:1:155630120:1 135183710 ID29787 U +
TCCTCGATGTCCAGTGTCCACGCACCTCC
>4 dna:chromosome chromosome:NCBIM37:4:1:155630120:1 135183713 ID30693 U +
TCGATGTCCAGTGTCCACGCACCTCCTAGC
>4 dna:chromosome chromosome:NCBIM37:4:1:155630120:1 135183736 ID29519 U +
TCCTAGCTTTGAGCATCGCTGTCTACTCG
>4 dna:chromosome chromosome:NCBIM37:4:1:155630120:1 135183736 ID29520 U +
TCCTAGCTTTGAGCATCGCTGTCTACTCGT
>4 dna:chromosome chromosome:NCBIM37:4:1:155630120:1 135183739 ID18804 U +
TAGCTTTGAGCATCGCTGTCTACTCGT
>4 dna:chromosome chromosome:NCBIM37:4:1:155630120:1 135183739 ID18805 U +
TAGCTTTGAGCATCGCTGTCTACTCGTC
>4 dna:chromosome chromosome:NCBIM37:4:1:155630120:1 135183739 ID18806 U +
TAGCTTTGAGCATCGCTGTCTACTCGTCC
>4 dna:chromosome chromosome:NCBIM37:4:1:155630120:1 135183739 ID18807 U +
TAGCTTTGAGCATCGCTGTCTACTCGTCCT
>4 dna:chromosome chromosome:NCBIM37:4:1:155630120:1 135183739 ID18808 U +
TAGCTTTGAGCATCGCTGTCTACTCGTCCTT
>4 dna:chromosome chromosome:NCBIM37:4:1:155630120:1 135183745 ID39277 U +
TGAGCATCGCTGTCTACTCGTCCTTGAGA
>4 dna:chromosome chromosome:NCBIM37:4:1:155630120:1 135183755 ID58581 U +
TGTCTACTCGTCCTTGAGAGCGTCAGC
>4 dna:chromosome chromosome:NCBIM37:4:1:155630120:1 135183787 ID5324 U +
GGAAATTACTCTGCCATTTTCAACCACCC
>4 dna:chromosome chromosome:NCBIM37:4:1:155630120:1 135183817 ID26301 U +
TCATCCCAATCTTACCATACTTATCCTAGAC
>4 dna:chromosome chromosome:NCBIM37:4:1:155630120:1 135183829 ID13944 U +
TACCATACTTATCCTAGACTGGCTCTTCC
>4 dna:chromosome chromosome:NCBIM37:4:1:155630120:1 135183829 ID13945 U +
TACCATACTTATCCTAGACTGGCTCTTCCA
>4 dna:chromosome chromosome:NCBIM37:4:1:155630120:1 135183834 ID15665 U +
TACTTATCCTAGACTGGCTCTTCCAGGA
>4 dna:chromosome chromosome:NCBIM37:4:1:155630120:1 135183837 ID64358 U +
TTATCCTAGACTGGCTCTTCCAGGACCAGA
>4 dna:chromosome chromosome:NCBIM37:4:1:155630120:1 135183886 ID60302 U +
TGTGTTCCCAAAATTGAGTACCGGCT
>4 dna:chromosome chromosome:NCBIM37:4:1:155630120:1 135183886 ID60303 U +
TGTGTTCCCAAAATTGAGTACCGGCTG
>4 dna:chromosome chromosome:NCBIM37:4:1:155630120:1 135183886 ID60304 U +
TGTGTTCCCAAAATTGAGTACCGGCTGGTC
>4 dna:chromosome chromosome:NCBIM37:4:1:155630120:1 135183891 ID28084 U +
TCCCAAAATTGAGTACCGGCTGGTCCAAG
>4 dna:chromosome chromosome:NCBIM37:4:1:155630120:1 135183896 ID89 U +
AAATTGAGTACCGGCTGGTCCAAGAGTG
>4 dna:chromosome chromosome:NCBIM37:4:1:155630120:1 135183911 ID55644 U +
TGGTCCAAGAGTGGTTTCCTACCTATATC
>4 dna:chromosome chromosome:NCBIM37:4:1:155630120:1 135183936 ID22554 U +
TATCTGAAGAGTTGAGTATATGTGG
>4 dna:chromosome chromosome:NCBIM37:4:1:155630120:1 135183982 ID31465 U +
TCTAGGCCCTAGGGTGTTTTTCATCCTAA
>4 dna:chromosome chromosome:NCBIM37:4:1:155630120:1 135183984 ID19742 U +
TAGGCCCTAGGGTGTTTTTCATCCT
>4 dna:chromosome chromosome:NCBIM37:4:1:155630120:1 135183984 ID19743 U +
TAGGCCCTAGGGTGTTTTTCATCCTAACAG
>4 dna:chromosome chromosome:NCBIM37:4:1:155630120:1 135184002 ID26304 U +
TCATCCTAACAGGAAACTGATCTGGCCTA
>4 dna:chromosome chromosome:NCBIM37:4:1:155630120:1 135184005 ID29272 U +
TCCTAACAGGAAACTGATCTGGCCTA
>4 dna:chromosome chromosome:NCBIM37:4:1:155630120:1 135184005 ID29273 U +
TCCTAACAGGAAACTGATCTGGCCTAGGG
>4 dna:chromosome chromosome:NCBIM37:4:1:155630120:1 135184005 ID29274 U +
TCCTAACAGGAAACTGATCTGGCCTAGGGT
>4 dna:chromosome chromosome:NCBIM37:4:1:155630120:1 135184008 ID8631 U +
TAACAGGAAACTGATCTGGCCTAGGGTG
>4 dna:chromosome chromosome:NCBIM37:4:1:155630120:1 135184008 ID8633 U +
TAACAGGAAACTGATCTGGCCTAGGGTGT
>4 dna:chromosome chromosome:NCBIM37:4:1:155630120:1 135184014 ID3817 U +
GAAACTGATCTGGCCTAGGGTGTTGTCTGC
>4 dna:chromosome chromosome:NCBIM37:4:1:155630120:1 135184054 ID54018 U +
TGGGCACCATTGCCTTCGCCAGGCCGCGGT
>4 dna:chromosome chromosome:NCBIM37:4:1:155630120:1 135184099 ID49714 U +
TGGAAGTTCATGTATTTTTCCCAAAAGGGT
>4 dna:chromosome chromosome:NCBIM37:4:1:155630120:1 135184099 ID49715 U +
TGGAAGTTCATGTATTTTTCCCAAAAGGGTA
>4 dna:chromosome chromosome:NCBIM37:4:1:155630120:1 135184160 ID66082 U +
TTCTGGGAGGGAGGATCAGCAACAGT
>4 dna:chromosome chromosome:NCBIM37:4:1:155630120:1 135184185 ID31848 U +
TCTCCATCAGAATTCAGCGGGGTTGTGAGA
>4 dna:chromosome chromosome:NCBIM37:4:1:155630120:1 135184187 ID27857 U +
TCCATCAGAATTCAGCGGGGTTGTGAGA
>4 dna:chromosome chromosome:NCBIM37:4:1:155630120:1 135184191 ID25579 U +
TCAGAATTCAGCGGGGTTGTGAGAA
>4 dna:chromosome chromosome:NCBIM37:4:1:155630120:1 135184246 ID21248 U +
TAGTTCCCGGAAACATTTGCC
>4 dna:chromosome chromosome:NCBIM37:4:1:155630120:1 135184246 ID21249 U +
TAGTTCCCGGAAACATTTGCCC
>4 dna:chromosome chromosome:NCBIM37:4:1:155630120:1 135184246 ID21250 U +
TAGTTCCCGGAAACATTTGCCCAGATC
>4 dna:chromosome chromosome:NCBIM37:4:1:155630120:1 135184246 ID21251 U +
TAGTTCCCGGAAACATTTGCCCAGATCC
>4 dna:chromosome chromosome:NCBIM37:4:1:155630120:1 135184363 ID53000 U +
TGGGAAGTTCTATAAACTGGGATGTGT
>4 dna:chromosome chromosome:NCBIM37:4:1:155630120:1 135184363 ID53001 U +
TGGGAAGTTCTATAAACTGGGATGTGTC
>4 dna:chromosome chromosome:NCBIM37:4:1:155630120:1 135184363 ID53002 U +
TGGGAAGTTCTATAAACTGGGATGTGTCC
>4 dna:chromosome chromosome:NCBIM37:4:1:155630120:1 135184373 ID21481 U +
TATAAACTGGGATGTGTCCCCTGC
>4 dna:chromosome chromosome:NCBIM37:4:1:155630120:1 135184375 ID7536 U +
TAAACTGGGATGTGTCCCCTGCAAGCACAC
>4 dna:chromosome chromosome:NCBIM37:4:1:155630120:1 135184425 ID24312 U +
TCAAAGGCATTTGCTGGCTTTCACAGG
>4 dna:chromosome chromosome:NCBIM37:4:1:155630120:1 135184456 ID50933 U +
TGGATCTTTTCGAGGCAAGTTTAGA
>4 dna:chromosome chromosome:NCBIM37:4:1:155630120:1 135184550 ID5525 U +
GGCAAAGCTCTCCACCTCTCCAGC
>4 dna:chromosome chromosome:NCBIM37:4:1:155630120:1 135184585 ID40535 U +
TGAGTTGAACTCAGCTCTGTTTTTCCCTA
>4 dna:chromosome chromosome:NCBIM37:4:1:155630120:1 135184645 ID48663 U +
TGCTTTTCCTTCAGGCCTCTGCTGTC
>4 dna:chromosome chromosome:NCBIM37:4:1:155630120:1 135184729 ID8495 U +
TAACACCTGTTTCAGCACATGACTGGGCC
>4 dna:chromosome chromosome:NCBIM37:4:1:155630120:1 135184729 ID8496 U +
TAACACCTGTTTCAGCACATGACTGGGCCA
>4 dna:chromosome chromosome:NCBIM37:4:1:155630120:1 135184748 ID37758 U +
TGACTGGGCCAATCCTGATTTTCAAGACAC
>4 dna:chromosome chromosome:NCBIM37:4:1:155630120:1 135184760 ID30001 U +
TCCTGATTTTCAAGACACATTTCTGTGGTC
>4 dna:chromosome chromosome:NCBIM37:4:1:155630120:1 135184769 ID24567 U +
TCAAGACACATTTCTGTGGTCCTTCAACTGT
>4 dna:chromosome chromosome:NCBIM37:4:1:155630120:1 135184785 ID55708 U +
TGGTCCTTCAACTGTCAGGGCTATTGAT
>4 dna:chromosome chromosome:NCBIM37:4:1:155630120:1 135184792 ID24546 U +
TCAACTGTCAGGGCTATTGATGAATTGTGGT
>4 dna:chromosome chromosome:NCBIM37:4:1:155630120:1 135184797 ID58266 U +
TGTCAGGGCTATTGATGAATTGTGGTC
>4 dna:chromosome chromosome:NCBIM37:4:1:155630120:1 135184797 ID58267 U +
TGTCAGGGCTATTGATGAATTGTGGTCTC
>4 dna:chromosome chromosome:NCBIM37:4:1:155630120:1 135184797 ID58268 U +
TGTCAGGGCTATTGATGAATTGTGGTCTCC
>4 dna:chromosome chromosome:NCBIM37:4:1:155630120:1 135184800 ID2409 U +
CAGGGCTATTGATGAATTGTGGTCT
>4 dna:chromosome chromosome:NCBIM37:4:1:155630120:1 135184806 ID23684 U +
TATTGATGAATTGTGGTCTCCCAAGA
>4 dna:chromosome chromosome:NCBIM37:4:1:155630120:1 135184806 ID23685 U +
TATTGATGAATTGTGGTCTCCCAAGAAGAC
>4 dna:chromosome chromosome:NCBIM37:4:1:155630120:1 135184808 ID66612 U +
TTGATGAATTGTGGTCTCCCAAGA
>4 dna:chromosome chromosome:NCBIM37:4:1:155630120:1 135184808 ID66613 U +
TTGATGAATTGTGGTCTCCCAAGAAGAC
>4 dna:chromosome chromosome:NCBIM37:4:1:155630120:1 135184808 ID66614 U +
TTGATGAATTGTGGTCTCCCAAGAAGACGGG
>4 dna:chromosome chromosome:NCBIM37:4:1:155630120:1 135184809 ID41568 U +
TGATGAATTGTGGTCTCCCAAGAA
>4 dna:chromosome chromosome:NCBIM37:4:1:155630120:1 135184809 ID41569 U +
TGATGAATTGTGGTCTCCCAAGAAGACGGG
>4 dna:chromosome chromosome:NCBIM37:4:1:155630120:1 135184812 ID36164 U +
TGAATTGTGGTCTCCCAAGAAGA
>4 dna:chromosome chromosome:NCBIM37:4:1:155630120:1 135184812 ID36165 U +
TGAATTGTGGTCTCCCAAGAAGACGGGCTCC
>4 dna:chromosome chromosome:NCBIM37:4:1:155630120:1 135184812 ID36166 U +
TGAATTGTGGTCTCCCAAGAAGACGGGCTCCT
>4 dna:chromosome chromosome:NCBIM37:4:1:155630120:1 135184843 ID25444 U +
TCACTTGACGCCTCTCTGTTCTGTTC
>4 dna:chromosome chromosome:NCBIM37:4:1:155630120:1 135184887 ID22996 U +
TATGCACACCATAGGTGCTAAATAAATGTGC
>4 dna:chromosome chromosome:NCBIM37:4:1:155630120:1 135184898 ID20228 U +
TAGGTGCTAAATAAATGTGCAGT
>4 dna:chromosome chromosome:NCBIM37:4:1:155630120:1 135184898 ID20229 U +
TAGGTGCTAAATAAATGTGCAGTATC
>4 dna:chromosome chromosome:NCBIM37:4:1:155630120:1 135184898 ID20230 U +
TAGGTGCTAAATAAATGTGCAGTATCA
>4 dna:chromosome chromosome:NCBIM37:4:1:155630120:1 135184898 ID20231 U +
TAGGTGCTAAATAAATGTGCAGTATCAAGA
>4 dna:chromosome chromosome:NCBIM37:4:1:155630120:1 135184898 ID20232 U +
TAGGTGCTAAATAAATGTGCAGTATCAAGAA
>4 dna:chromosome chromosome:NCBIM37:4:1:155630120:1 135184902 ID46916 U +
TGCTAAATAAATGTGCAGTATCAAGAA
>4 dna:chromosome chromosome:NCBIM37:4:1:155630120:1 135184902 ID46917 U +
TGCTAAATAAATGTGCAGTATCAAGAAA
>4 dna:chromosome chromosome:NCBIM37:4:1:155630120:1 135184902 ID46918 U +
TGCTAAATAAATGTGCAGTATCAAGAAAA
>4 dna:chromosome chromosome:NCBIM37:4:1:155630120:1 135184905 ID7995 U +
TAAATAAATGTGCAGTATCAAGAAAAC
>4 dna:chromosome chromosome:NCBIM37:4:1:155630120:1 135184905 ID7996 U +
TAAATAAATGTGCAGTATCAAGAAAACA
>4 dna:chromosome chromosome:NCBIM37:4:1:155630120:1 135184905 ID7997 U +
TAAATAAATGTGCAGTATCAAGAAAACAG
>4 dna:chromosome chromosome:NCBIM37:4:1:155630120:1 135184905 ID7998 U +
TAAATAAATGTGCAGTATCAAGAAAACAGT
>4 dna:chromosome chromosome:NCBIM37:4:1:155630120:1 135184905 ID7999 U +
TAAATAAATGTGCAGTATCAAGAAAACAGTC
>4 dna:chromosome chromosome:NCBIM37:4:1:155630120:1 135184909 ID8236 U +
TAAATGTGCAGTATCAAGAAAACAGTC
>4 dna:chromosome chromosome:NCBIM37:4:1:155630120:1 135184909 ID8237 U +
TAAATGTGCAGTATCAAGAAAACAGTCTTG
>4 dna:chromosome chromosome:NCBIM37:4:1:155630120:1 135184909 ID8238 U +
TAAATGTGCAGTATCAAGAAAACAGTCTTGT
>4 dna:chromosome chromosome:NCBIM37:4:1:155630120:1 135184913 ID59587 U +
TGTGCAGTATCAAGAAAACAGTCTTG
>4 dna:chromosome chromosome:NCBIM37:4:1:155630120:1 135184913 ID59588 U +
TGTGCAGTATCAAGAAAACAGTCTTGTTTT
>4 dna:chromosome chromosome:NCBIM37:4:1:155630120:1 135184937 ID61282 U +
TGTTTTCACAGACTGGATCGGCCA
>4 dna:chromosome chromosome:NCBIM37:4:1:155630120:1 135184937 ID61283 U +
TGTTTTCACAGACTGGATCGGCCATAGC
>4 dna:chromosome chromosome:NCBIM37:4:1:155630120:1 135184961 ID18682 U +
TAGCTGAACCAGTTTCTTGGATGCTC
>4 dna:chromosome chromosome:NCBIM37:4:1:155630120:1 135184965 ID34770 U +
TGAACCAGTTTCTTGGATGCTCTCTAACGG
>4 dna:chromosome chromosome:NCBIM37:4:1:155630120:1 135184998 ID44067 U +
TGCAGGATGCCTTGTTTTCTTATGCGGTA
>4 dna:chromosome chromosome:NCBIM37:4:1:155630120:1 135185005 ID46577 U +
TGCCTTGTTTTCTTATGCGGTATAGAG
>4 dna:chromosome chromosome:NCBIM37:4:1:155630120:1 135185005 ID46578 U +
TGCCTTGTTTTCTTATGCGGTATAGAGTGG
>4 dna:chromosome chromosome:NCBIM37:4:1:155630120:1 135185005 ID46579 U +
TGCCTTGTTTTCTTATGCGGTATAGAGTGGC
>4 dna:chromosome chromosome:NCBIM37:4:1:155630120:1 135185014 ID66144 U +
TTCTTATGCGGTATAGAGTGGCCATTCT
>4 dna:chromosome chromosome:NCBIM37:4:1:155630120:1 135185015 ID32905 U +
TCTTATGCGGTATAGAGTGGCCATTCTGGG
>4 dna:chromosome chromosome:NCBIM37:4:1:155630120:1 135185016 ID3699 U +
CTTATGCGGTATAGAGTGGCCATTCT
>4 dna:chromosome chromosome:NCBIM37:4:1:155630120:1 135185150 ID45944 U +
TGCCCTGAGCATGTTGATCTCTTTGTG
>4 dna:chromosome chromosome:NCBIM37:4:1:155630120:1 135185150 ID45945 U +
TGCCCTGAGCATGTTGATCTCTTTGTGC
>4 dna:chromosome chromosome:NCBIM37:4:1:155630120:1 135185150 ID45946 U +
TGCCCTGAGCATGTTGATCTCTTTGTGCC
>4 dna:chromosome chromosome:NCBIM37:4:1:155630120:1 135185150 ID45948 U +
TGCCCTGAGCATGTTGATCTCTTTGTGCCC
>4 dna:chromosome chromosome:NCBIM37:4:1:155630120:1 135185151 ID4984 U +
GCCCTGAGCATGTTGATCTCTTTGTGCCC
>4 dna:chromosome chromosome:NCBIM37:4:1:155630120:1 135185155 ID39293 U +
TGAGCATGTTGATCTCTTTGTGCC
>4 dna:chromosome chromosome:NCBIM37:4:1:155630120:1 135185155 ID39294 U +
TGAGCATGTTGATCTCTTTGTGCCC
>4 dna:chromosome chromosome:NCBIM37:4:1:155630120:1 135185155 ID39295 U +
TGAGCATGTTGATCTCTTTGTGCCCACGT
>4 dna:chromosome chromosome:NCBIM37:4:1:155630120:1 135185155 ID39296 U +
TGAGCATGTTGATCTCTTTGTGCCCACGTG
>4 dna:chromosome chromosome:NCBIM37:4:1:155630120:1 135185155 ID39297 U +
TGAGCATGTTGATCTCTTTGTGCCCACGTGT
>4 dna:chromosome chromosome:NCBIM37:4:1:155630120:1 135185161 ID60903 U +
TGTTGATCTCTTTGTGCCCACGTGTC
>4 dna:chromosome chromosome:NCBIM37:4:1:155630120:1 135185164 ID41422 U +
TGATCTCTTTGTGCCCACGTGTCCC
>4 dna:chromosome chromosome:NCBIM37:4:1:155630120:1 135185164 ID41423 U +
TGATCTCTTTGTGCCCACGTGTCCCTTATC
>4 dna:chromosome chromosome:NCBIM37:4:1:155630120:1 135185192 ID32893 U +
TCTTATACAGGGATGTTAACATCCTAGGCC
>4 dna:chromosome chromosome:NCBIM37:4:1:155630120:1 135185192 ID32894 U +
TCTTATACAGGGATGTTAACATCCTAGGCCA
>4 dna:chromosome chromosome:NCBIM37:4:1:155630120:1 135185195 ID21791 U +
TATACAGGGATGTTAACATCCTAGGCC
>4 dna:chromosome chromosome:NCBIM37:4:1:155630120:1 135185229 ID5425 U +
GGACTCTTGAGAGAATTCAAGCATTTGTAA
>4 dna:chromosome chromosome:NCBIM37:4:1:155630120:1 135185236 ID38608 U +
TGAGAGAATTCAAGCATTTGTAATCTAGA
>4 dna:chromosome chromosome:NCBIM37:4:1:155630120:1 135185236 ID38609 U +
TGAGAGAATTCAAGCATTTGTAATCTAGAG
>4 dna:chromosome chromosome:NCBIM37:4:1:155630120:1 135185244 ID64637 U +
TTCAAGCATTTGTAATCTAGAGTGGGACA
>4 dna:chromosome chromosome:NCBIM37:4:1:155630120:1 135185261 ID17334 U +
TAGAGTGGGACATTGCCAGTGCATGGCTGT
>4 dna:chromosome chromosome:NCBIM37:4:1:155630120:1 135185274 ID45477 U +
TGCCAGTGCATGGCTGTCATTAATGGCCACA
>4 dna:chromosome chromosome:NCBIM37:4:1:155630120:1 135185293 ID63767 U +
TTAATGGCCACACAATTCAAGTCCCTTCTGC
>4 dna:chromosome chromosome:NCBIM37:4:1:155630120:1 135185294 ID11395 U +
TAATGGCCACACAATTCAAGTCCCTTCTGC
>4 dna:chromosome chromosome:NCBIM37:4:1:155630120:1 135185294 ID11396 U +
TAATGGCCACACAATTCAAGTCCCTTCTGCC
>4 dna:chromosome chromosome:NCBIM37:4:1:155630120:1 135185321 ID45988 U +
TGCCCTTTGCCTTTCAATAATATGTCTAA
>4 dna:chromosome chromosome:NCBIM37:4:1:155630120:1 135185326 ID68703 U +
TTTGCCTTTCAATAATATGTCTAAAGCCTA
>4 dna:chromosome chromosome:NCBIM37:4:1:155630120:1 135185327 ID66902 U +
TTGCCTTTCAATAATATGTCTAAAGCCTA
>4 dna:chromosome chromosome:NCBIM37:4:1:155630120:1 135185328 ID46586 U +
TGCCTTTCAATAATATGTCTAAAGCCTAGA
>4 dna:chromosome chromosome:NCBIM37:4:1:155630120:1 135185333 ID64711 U +
TTCAATAATATGTCTAAAGCCTAGAGCCTTC
>4 dna:chromosome chromosome:NCBIM37:4:1:155630120:1 135185338 ID11034 U +
TAATATGTCTAAAGCCTAGAGCCTTCAC
>4 dna:chromosome chromosome:NCBIM37:4:1:155630120:1 135185338 ID11035 U +
TAATATGTCTAAAGCCTAGAGCCTTCACTTC
>4 dna:chromosome chromosome:NCBIM37:4:1:155630120:1 135185366 ID64753 U +
TTCAATTTCTTGGCTCCCATTTAACCAGCCC
>4 dna:chromosome chromosome:NCBIM37:4:1:155630120:1 135185375 ID67335 U +
TTGGCTCCCATTTAACCAGCCCAAGTAAC
>4 dna:chromosome chromosome:NCBIM37:4:1:155630120:1 135185387 ID8887 U +
TAACCAGCCCAAGTAACGGGATCATCCAAGGT
>4 dna:chromosome chromosome:NCBIM37:4:1:155630120:1 135185408 ID26300 U +
TCATCCAAGGTCATTTCCAACCTGTGGA
>4 dna:chromosome chromosome:NCBIM37:4:1:155630120:1 135185411 ID26994 U +
TCCAAGGTCATTTCCAACCTGTGGACACTGG
>4 dna:chromosome chromosome:NCBIM37:4:1:155630120:1 135185451 ID49563 U +
TGGAAGGACCCATGTGTGCCCTGGT
>4 dna:chromosome chromosome:NCBIM37:4:1:155630120:1 135185495 ID32891 U +
TCTTAGTTTCAGCAGAATAGTCATAGTTA
>4 dna:chromosome chromosome:NCBIM37:4:1:155630120:1 135185535 ID50919 U +
TGGATCTTGGAGTTTTCTTATTTATG
>4 dna:chromosome chromosome:NCBIM37:4:1:155630120:1 135185590 ID3991 U +
GAAGCCTGATGGGAGAATTCATTAATGCCC
>4 dna:chromosome chromosome:NCBIM37:4:1:155630120:1 135185592 ID1061 U +
AGCCTGATGGGAGAATTCATTAATGCCC
>4 dna:chromosome chromosome:NCBIM37:4:1:155630120:1 135185596 ID41859 U +
TGATGGGAGAATTCATTAATGCCCTTGCCT
>4 dna:chromosome chromosome:NCBIM37:4:1:155630120:1 135185596 ID41860 U +
TGATGGGAGAATTCATTAATGCCCTTGCCTG
>4 dna:chromosome chromosome:NCBIM37:4:1:155630120:1 135185599 ID53330 U +
TGGGAGAATTCATTAATGCCCTTGCC
>4 dna:chromosome chromosome:NCBIM37:4:1:155630120:1 135185599 ID53331 U +
TGGGAGAATTCATTAATGCCCTTGCCT
>4 dna:chromosome chromosome:NCBIM37:4:1:155630120:1 135185599 ID53332 U +
TGGGAGAATTCATTAATGCCCTTGCCTG
>4 dna:chromosome chromosome:NCBIM37:4:1:155630120:1 135185599 ID53333 U +
TGGGAGAATTCATTAATGCCCTTGCCTGA
>4 dna:chromosome chromosome:NCBIM37:4:1:155630120:1 135185599 ID53334 U +
TGGGAGAATTCATTAATGCCCTTGCCTGAC
>4 dna:chromosome chromosome:NCBIM37:4:1:155630120:1 135185599 ID53335 U +
TGGGAGAATTCATTAATGCCCTTGCCTGACC
>4 dna:chromosome chromosome:NCBIM37:4:1:155630120:1 135185599 ID53336 U +
TGGGAGAATTCATTAATGCCCTTGCCTGACCC
>4 dna:chromosome chromosome:NCBIM37:4:1:155630120:1 135185638 ID33384 U +
TGAAAAAGGGTCAGGGAAAGTTGGACTTGC
>4 dna:chromosome chromosome:NCBIM37:4:1:155630120:1 135185710 ID39424 U +
TGAGCCTTCACATTAGCCCGAGGAACC
>4 dna:chromosome chromosome:NCBIM37:4:1:155630120:1 135185752 ID37590 U +
TGACTCAAGAATTATCGGCCAACATG
>4 dna:chromosome chromosome:NCBIM37:4:1:155630120:1 135185752 ID37591 U +
TGACTCAAGAATTATCGGCCAACATGTGG
>4 dna:chromosome chromosome:NCBIM37:4:1:155630120:1 135185752 ID37592 U +
TGACTCAAGAATTATCGGCCAACATGTGGAC
>4 dna:chromosome chromosome:NCBIM37:4:1:155630120:1 135185849 ID32629 U +
TCTGTATCTTGATTGTGGTGATGATTATA
>4 dna:chromosome chromosome:NCBIM37:4:1:155630120:1 135185851 ID57836 U +
TGTATCTTGATTGTGGTGATGATTA
>4 dna:chromosome chromosome:NCBIM37:4:1:155630120:1 135185851 ID57837 U +
TGTATCTTGATTGTGGTGATGATTAT
>4 dna:chromosome chromosome:NCBIM37:4:1:155630120:1 135185851 ID57838 U +
TGTATCTTGATTGTGGTGATGATTATA
>4 dna:chromosome chromosome:NCBIM37:4:1:155630120:1 135185851 ID57839 U +
TGTATCTTGATTGTGGTGATGATTATATG
>4 dna:chromosome chromosome:NCBIM37:4:1:155630120:1 135185851 ID57840 U +
TGTATCTTGATTGTGGTGATGATTATATGG
>4 dna:chromosome chromosome:NCBIM37:4:1:155630120:1 135185855 ID33081 U +
TCTTGATTGTGGTGATGATTATATGGGATC
>4 dna:chromosome chromosome:NCBIM37:4:1:155630120:1 135185870 ID42140 U +
TGATTATATGGGATCAAATCTCACAGGAGC
>4 dna:chromosome chromosome:NCBIM37:4:1:155630120:1 135185876 ID23132 U +
TATGGGATCAAATCTCACAGGAGC
>4 dna:chromosome chromosome:NCBIM37:4:1:155630120:1 135185876 ID23133 U +
TATGGGATCAAATCTCACAGGAGCAAATGGC
>4 dna:chromosome chromosome:NCBIM37:4:1:155630120:1 135185890 ID25009 U +
TCACAGGAGCAAATGGCACAGGCTGC
>4 dna:chromosome chromosome:NCBIM37:4:1:155630120:1 135185932 ID32545 U +
TCTGGACTCTTAAAGAAGGCTTCTGAG
>4 dna:chromosome chromosome:NCBIM37:4:1:155630120:1 135185934 ID50289 U +
TGGACTCTTAAAGAAGGCTTCTGAGT
>4 dna:chromosome chromosome:NCBIM37:4:1:155630120:1 135185934 ID50290 U +
TGGACTCTTAAAGAAGGCTTCTGAGTT
>4 dna:chromosome chromosome:NCBIM37:4:1:155630120:1 135186001 ID59943 U +
TGTGGTCACATTAGATGTTGCTACTG
>4 dna:chromosome chromosome:NCBIM37:4:1:155630120:1 135186003 ID55578 U +
TGGTCACATTAGATGTTGCTACTGGGG
>4 dna:chromosome chromosome:NCBIM37:4:1:155630120:1 135186006 ID25121 U +
TCACATTAGATGTTGCTACTGGGGGAA
>4 dna:chromosome chromosome:NCBIM37:4:1:155630120:1 135187509 ID53825 M +
TGGGATTAAAGGTGTGCGCCAC
