# Supplementary material for: proTRAC - a software for probabilistic piRNA cluster detection, visualization and analysis
Source: BMC Bioinformatics. 2012 Jan 10;13:5. doi: 10.1186/1471-2105-13-5 (PMC3293768; doi:10.1186/1471-2105-13-5)
Supplement: Additional file 5 — proTRAC results folder containing a picture and a FASTA file for each detected mouse cluster. After decompression, the folder can be opened as former session in proTRAC. Alternatively, each file can be opened separately with any standard text-editor or graphic-viewer respectively. [file 1471-2105-13-5-S5.ZIP › proTRAC_results_mouse/monodirectional_clusters/Cluster_146.fas]

>3 dna:chromosome chromosome:NCBIM37:3:1:159599783:1 20361854 ID58873 U -
TGTGAAGAGGAGCATTTGGACTTCTGGGC
>3 dna:chromosome chromosome:NCBIM37:3:1:159599783:1 20362081 ID53954 U -
TGGGATTTACCTCATACATAAACTCAGGAC
>3 dna:chromosome chromosome:NCBIM37:3:1:159599783:1 20362432 ID6617 U -
TAAAACACAACTTGCCTTTCTATGACAGCC
>3 dna:chromosome chromosome:NCBIM37:3:1:159599783:1 20362588 ID49761 U -
TGGAATAATCAGGAAATTTTTGGTTTTGC
>3 dna:chromosome chromosome:NCBIM37:3:1:159599783:1 20362857 ID1989 U -
CACATTGTCTTGGCTAGTATCGGTGCTACA
>3 dna:chromosome chromosome:NCBIM37:3:1:159599783:1 20362858 ID1988 U -
CACATTGTCTTGGCTAGTATCGGTGCTAC
>3 dna:chromosome chromosome:NCBIM37:3:1:159599783:1 20363067 ID64063 U -
TTAGAACAAAGGTTCCTAGAAATTGCACA
>3 dna:chromosome chromosome:NCBIM37:3:1:159599783:1 20363526 ID17485 U -
TAGATCAAGGAATATTAGGTGGCTTTTAAA
>3 dna:chromosome chromosome:NCBIM37:3:1:159599783:1 20363641 ID8786 M -
TAACATGATAAACTTGTTCACATGCAGC
>3 dna:chromosome chromosome:NCBIM37:3:1:159599783:1 20363645 ID2537 M -
CATGTGTCTAACATGATAAACTTGTTCACATG
>3 dna:chromosome chromosome:NCBIM37:3:1:159599783:1 20363829 ID58561 U -
TGTCTAAAGATGCTGTTAGAACCTAAGCAA
>3 dna:chromosome chromosome:NCBIM37:3:1:159599783:1 20363854 ID17090 U -
TAGACTTTTATTTTCATCTATCTATGTCT
>3 dna:chromosome chromosome:NCBIM37:3:1:159599783:1 20364323 ID998 U -
AGCAATGATACATAACATATCCTATCCGAGA
>3 dna:chromosome chromosome:NCBIM37:3:1:159599783:1 20364503 ID16497 U -
TAGAAGGATGTTGAATGTTTGGGATGAAA
>3 dna:chromosome chromosome:NCBIM37:3:1:159599783:1 20365184 ID14548 U -
TACCTTTTCCTAATGTTAAAAAGCATGCCT
>3 dna:chromosome chromosome:NCBIM37:3:1:159599783:1 20365337 ID27023 U -
TCCAAGGTGTTCCTGTCCCTTTAGAGTGC
>3 dna:chromosome chromosome:NCBIM37:3:1:159599783:1 20365466 ID8066 U -
TAAATATTCAAATATTAAAATTAATTGTAAAC
>3 dna:chromosome chromosome:NCBIM37:3:1:159599783:1 20365723 ID7728 U -
TAAAGCAGACAAACAAACAAAAACCAGTGTT
>3 dna:chromosome chromosome:NCBIM37:3:1:159599783:1 20365781 ID1489 M -
ATGAATGAATGAATGAATG
>3 dna:chromosome chromosome:NCBIM37:3:1:159599783:1 20365783 ID65100 M +
TTCATTCATTCATTCATCC
>3 dna:chromosome chromosome:NCBIM37:3:1:159599783:1 20366057 ID60519 U -
TGTTACTCGTGAAATTCTACTAAATACAAAGA
>3 dna:chromosome chromosome:NCBIM37:3:1:159599783:1 20366159 ID4017 U -
GAATAACACATGAATGAGCTTTTTTAATAG
