# Supplementary material for: proTRAC - a software for probabilistic piRNA cluster detection, visualization and analysis
Source: BMC Bioinformatics. 2012 Jan 10;13:5. doi: 10.1186/1471-2105-13-5 (PMC3293768; doi:10.1186/1471-2105-13-5)
Supplement: Additional file 5 — proTRAC results folder containing a picture and a FASTA file for each detected mouse cluster. After decompression, the folder can be opened as former session in proTRAC. Alternatively, each file can be opened separately with any standard text-editor or graphic-viewer respectively. [file 1471-2105-13-5-S5.ZIP › proTRAC_results_mouse/monodirectional_clusters/Cluster_147.fas]

>3 dna:chromosome chromosome:NCBIM37:3:1:159599783:1 22110942 ID30586 M +
TCGAACTCAGAAATCCGCCTGCCTCTG
>3 dna:chromosome chromosome:NCBIM37:3:1:159599783:1 22110942 ID30587 M +
TCGAACTCAGAAATCCGCCTGCCTCTGC
>3 dna:chromosome chromosome:NCBIM37:3:1:159599783:1 22110942 ID30588 M +
TCGAACTCAGAAATCCGCCTGCCTCTGCCT
>3 dna:chromosome chromosome:NCBIM37:3:1:159599783:1 22110942 ID30589 M +
TCGAACTCAGAAATCCGCCTGCCTCTGCCTC
>3 dna:chromosome chromosome:NCBIM37:3:1:159599783:1 22110946 ID714 M +
ACTCAGAAATCCGCCTGCCTCTGCCTCC
>3 dna:chromosome chromosome:NCBIM37:3:1:159599783:1 22110981 ID53825 M +
TGGGATTAAAGGTGTGCGCCAC
>3 dna:chromosome chromosome:NCBIM37:3:1:159599783:1 22111258 ID2040 U +
CACCCTGTGTTCTACGAAACTGCTCTAACC
>3 dna:chromosome chromosome:NCBIM37:3:1:159599783:1 22111258 ID2041 U +
CACCCTGTGTTCTACGAAACTGCTCTAACCC
>3 dna:chromosome chromosome:NCBIM37:3:1:159599783:1 22111270 ID14557 U +
TACGAAACTGCTCTAACCCAGCCCCG
>3 dna:chromosome chromosome:NCBIM37:3:1:159599783:1 22112061 ID40938 U +
TGATAGATTGTCTGATAGAAGAGAAGTGC
