# Supplementary material for: proTRAC - a software for probabilistic piRNA cluster detection, visualization and analysis
Source: BMC Bioinformatics. 2012 Jan 10;13:5. doi: 10.1186/1471-2105-13-5 (PMC3293768; doi:10.1186/1471-2105-13-5)
Supplement: Additional file 5 — proTRAC results folder containing a picture and a FASTA file for each detected mouse cluster. After decompression, the folder can be opened as former session in proTRAC. Alternatively, each file can be opened separately with any standard text-editor or graphic-viewer respectively. [file 1471-2105-13-5-S5.ZIP › proTRAC_results_mouse/monodirectional_clusters/Cluster_148.fas]

>3 dna:chromosome chromosome:NCBIM37:3:1:159599783:1 22424494 ID28998 M -
TCCGAGATGTTGCAACTCTATCAGGGAGGAC
>3 dna:chromosome chromosome:NCBIM37:3:1:159599783:1 22424495 ID28997 M -
TCCGAGATGTTGCAACTCTATCAGGGAGGA
>3 dna:chromosome chromosome:NCBIM37:3:1:159599783:1 22424496 ID28996 M -
TCCGAGATGTTGCAACTCTATCAGGGAGG
>3 dna:chromosome chromosome:NCBIM37:3:1:159599783:1 22424924 ID51323 M -
TGGCAAAGTTTGTGATGACATCTAGGATGT
>3 dna:chromosome chromosome:NCBIM37:3:1:159599783:1 22425057 ID43744 M -
TGCACTATTCAGAACAACACCAGCTCTGC
>3 dna:chromosome chromosome:NCBIM37:3:1:159599783:1 22425297 ID2288 M -
CAGCAGAATAAGACAGTGTCAGAGTG
>3 dna:chromosome chromosome:NCBIM37:3:1:159599783:1 22425575 ID8229 M -
TAAATGTCTCTGTGTGCTTCCTGTGCCCA
>3 dna:chromosome chromosome:NCBIM37:3:1:159599783:1 22425612 ID34490 M -
TGAAATGGTACTCAGAAATTCTGACTTTTT
