# Supplementary material for: proTRAC - a software for probabilistic piRNA cluster detection, visualization and analysis
Source: BMC Bioinformatics. 2012 Jan 10;13:5. doi: 10.1186/1471-2105-13-5 (PMC3293768; doi:10.1186/1471-2105-13-5)
Supplement: Additional file 5 — proTRAC results folder containing a picture and a FASTA file for each detected mouse cluster. After decompression, the folder can be opened as former session in proTRAC. Alternatively, each file can be opened separately with any standard text-editor or graphic-viewer respectively. [file 1471-2105-13-5-S5.ZIP › proTRAC_results_mouse/monodirectional_clusters/Cluster_149.fas]

>3 dna:chromosome chromosome:NCBIM37:3:1:159599783:1 34770188 ID59124 U +
TGTGACTTAGTGTGCCCCTCATGTCACAGA
>3 dna:chromosome chromosome:NCBIM37:3:1:159599783:1 34771845 ID22797 U +
TATGAGACAACACTTTCTCTTGGAGTC
>3 dna:chromosome chromosome:NCBIM37:3:1:159599783:1 34771845 ID22798 U +
TATGAGACAACACTTTCTCTTGGAGTCCCA
>3 dna:chromosome chromosome:NCBIM37:3:1:159599783:1 34771847 ID38427 U +
TGAGACAACACTTTCTCTTGGAGTCCC
>3 dna:chromosome chromosome:NCBIM37:3:1:159599783:1 34771847 ID38428 U +
TGAGACAACACTTTCTCTTGGAGTCCCAGC
>3 dna:chromosome chromosome:NCBIM37:3:1:159599783:1 34771944 ID32957 U +
TCTTCAGCCACACATTTGTGAAGACGAG
>3 dna:chromosome chromosome:NCBIM37:3:1:159599783:1 34771960 ID58859 U +
TGTGAAGACGAGTGTTTGAGAAAACCA
>3 dna:chromosome chromosome:NCBIM37:3:1:159599783:1 34771960 ID58860 U +
TGTGAAGACGAGTGTTTGAGAAAACCACC
>3 dna:chromosome chromosome:NCBIM37:3:1:159599783:1 34772027 ID19443 U +
TAGGATCCAGAGAGATTCTTTGCTGAATGG
>3 dna:chromosome chromosome:NCBIM37:3:1:159599783:1 34772032 ID27531 U +
TCCAGAGAGATTCTTTGCTGAATGGCTG
>3 dna:chromosome chromosome:NCBIM37:3:1:159599783:1 34772032 ID27532 U +
TCCAGAGAGATTCTTTGCTGAATGGCTGC
>3 dna:chromosome chromosome:NCBIM37:3:1:159599783:1 34772114 ID14052 U +
TACCATTTTTGATCTCTGATGGGCATGAG
>3 dna:chromosome chromosome:NCBIM37:3:1:159599783:1 34772114 ID14053 U +
TACCATTTTTGATCTCTGATGGGCATGAGG
>3 dna:chromosome chromosome:NCBIM37:3:1:159599783:1 34772155 ID39629 U +
TGAGGAAAAAGTTGAGATTTTTGTCTTCTC
>3 dna:chromosome chromosome:NCBIM37:3:1:159599783:1 34772276 ID12038 U +
TACAAATGAGCTGACTGAAGTACCAAGAC
>3 dna:chromosome chromosome:NCBIM37:3:1:159599783:1 34772287 ID37674 U +
TGACTGAAGTACCAAGACATTCCTCATGGAC
>3 dna:chromosome chromosome:NCBIM37:3:1:159599783:1 34772313 ID50305 U +
TGGACTGGACATTGTAGCGCTCAGGGCTTC
>3 dna:chromosome chromosome:NCBIM37:3:1:159599783:1 34772352 ID67756 U +
TTGTATAATGCTTGTATTTCGTGTC
>3 dna:chromosome chromosome:NCBIM37:3:1:159599783:1 34772355 ID21719 U +
TATAATGCTTGTATTTCGTGTCTTCAAGGA
>3 dna:chromosome chromosome:NCBIM37:3:1:159599783:1 34772386 ID20935 U +
TAGTCTGTGCTTTGGTGTATTCCCTTGCT
>3 dna:chromosome chromosome:NCBIM37:3:1:159599783:1 34772391 ID59801 U +
TGTGCTTTGGTGTATTCCCTTGCTGAATAC
>3 dna:chromosome chromosome:NCBIM37:3:1:159599783:1 34772406 ID28914 U +
TCCCTTGCTGAATACAGTGACCCTACACC
>3 dna:chromosome chromosome:NCBIM37:3:1:159599783:1 34772406 ID28915 U +
TCCCTTGCTGAATACAGTGACCCTACACCC
>3 dna:chromosome chromosome:NCBIM37:3:1:159599783:1 34772406 ID28916 U +
TCCCTTGCTGAATACAGTGACCCTACACCCC
>3 dna:chromosome chromosome:NCBIM37:3:1:159599783:1 34772483 ID2068 U +
CACGGCCCTGTATGTTCCAAGGAACCAC
>3 dna:chromosome chromosome:NCBIM37:3:1:159599783:1 34772491 ID57903 U +
TGTATGTTCCAAGGAACCACGTACCTATGT
>3 dna:chromosome chromosome:NCBIM37:3:1:159599783:1 34772501 ID289 U +
AAGGAACCACGTACCTATGTCTGTCTC
>3 dna:chromosome chromosome:NCBIM37:3:1:159599783:1 34772528 ID27334 U +
TCCACCTTGAACTCTAAGATTTCTTGGACAT
>3 dna:chromosome chromosome:NCBIM37:3:1:159599783:1 34772564 ID66785 U +
TTGCAGTCCAAATGCTAGGTCACATGTGC
>3 dna:chromosome chromosome:NCBIM37:3:1:159599783:1 34772690 ID48337 U +
TGCTTCGAGATATTCCTGAAGTTCCAGAGT
>3 dna:chromosome chromosome:NCBIM37:3:1:159599783:1 34772724 ID59133 U +
TGTGACTTGCCAGTTTTGTTGTGCAATG
>3 dna:chromosome chromosome:NCBIM37:3:1:159599783:1 34772724 ID59134 U +
TGTGACTTGCCAGTTTTGTTGTGCAATGGG
>3 dna:chromosome chromosome:NCBIM37:3:1:159599783:1 34772761 ID4804 U +
GCAGAAAATCTTAAGCTTGATAATGGGCA
>3 dna:chromosome chromosome:NCBIM37:3:1:159599783:1 34772761 ID4805 U +
GCAGAAAATCTTAAGCTTGATAATGGGCAC
>3 dna:chromosome chromosome:NCBIM37:3:1:159599783:1 34772769 ID32804 U +
TCTTAAGCTTGATAATGGGCACGGTCCTG
>3 dna:chromosome chromosome:NCBIM37:3:1:159599783:1 34772771 ID63714 U +
TTAAGCTTGATAATGGGCACGGTCCTGTGA
>3 dna:chromosome chromosome:NCBIM37:3:1:159599783:1 34772772 ID10166 U +
TAAGCTTGATAATGGGCACGGTCCTGTGA
>3 dna:chromosome chromosome:NCBIM37:3:1:159599783:1 34772772 ID10167 U +
TAAGCTTGATAATGGGCACGGTCCTGTGAA
>3 dna:chromosome chromosome:NCBIM37:3:1:159599783:1 34772825 ID38828 U +
TGAGAGTTAGCGCTCATGGGATGCTTCA
>3 dna:chromosome chromosome:NCBIM37:3:1:159599783:1 34772841 ID53661 U +
TGGGATGCTTCAGGTATAGCACAATGTCC
>3 dna:chromosome chromosome:NCBIM37:3:1:159599783:1 34772878 ID64008 U +
TTACGTCTTTCTAGTGAGCCGTTGGATTGC
>3 dna:chromosome chromosome:NCBIM37:3:1:159599783:1 34772879 ID14768 U +
TACGTCTTTCTAGTGAGCCGTTGGATTGC
>3 dna:chromosome chromosome:NCBIM37:3:1:159599783:1 34772881 ID3204 U +
CGTCTTTCTAGTGAGCCGTTGGATTGCTGC
>3 dna:chromosome chromosome:NCBIM37:3:1:159599783:1 34773006 ID6229 U +
GTGTTGTTTTCTGATCATCAAGAATAGAA
>3 dna:chromosome chromosome:NCBIM37:3:1:159599783:1 34773041 ID25711 U +
TCAGATCACCCTCCAAAGGGAAGGTTAAGA
>3 dna:chromosome chromosome:NCBIM37:3:1:159599783:1 34773052 ID26741 U +
TCCAAAGGGAAGGTTAAGATGATTCACCCA
>3 dna:chromosome chromosome:NCBIM37:3:1:159599783:1 34773066 ID9866 U +
TAAGATGATTCACCCAAATCAGGCTCC
>3 dna:chromosome chromosome:NCBIM37:3:1:159599783:1 34773066 ID9867 U +
TAAGATGATTCACCCAAATCAGGCTCCCA
>3 dna:chromosome chromosome:NCBIM37:3:1:159599783:1 34773136 ID12707 U +
TACACCTCTCTGAAGATGTGCTGTGCTCTGT
>3 dna:chromosome chromosome:NCBIM37:3:1:159599783:1 34773144 ID32128 U +
TCTGAAGATGTGCTGTGCTCTGTGGGGA
>3 dna:chromosome chromosome:NCBIM37:3:1:159599783:1 34773209 ID31663 U +
TCTCACTGTTTGGGTGTTCTTGCTGTGT
>3 dna:chromosome chromosome:NCBIM37:3:1:159599783:1 34773209 ID31664 U +
TCTCACTGTTTGGGTGTTCTTGCTGTGTA
>3 dna:chromosome chromosome:NCBIM37:3:1:159599783:1 34773211 ID25416 U +
TCACTGTTTGGGTGTTCTTGCTGTGTATG
>3 dna:chromosome chromosome:NCBIM37:3:1:159599783:1 34773314 ID46907 U +
TGCTAAAGGTAAAGACATGACCCATTTGAC
>3 dna:chromosome chromosome:NCBIM37:3:1:159599783:1 34773317 ID7852 U +
TAAAGGTAAAGACATGACCCATTTGACCAAGT
>3 dna:chromosome chromosome:NCBIM37:3:1:159599783:1 34773348 ID10035 U +
TAAGCCATACAAGAGGATATACAGGGGA
>3 dna:chromosome chromosome:NCBIM37:3:1:159599783:1 34773355 ID12197 U +
TACAAGAGGATATACAGGGGACCCCCTC
>3 dna:chromosome chromosome:NCBIM37:3:1:159599783:1 34773355 ID12198 U +
TACAAGAGGATATACAGGGGACCCCCTCC
>3 dna:chromosome chromosome:NCBIM37:3:1:159599783:1 34773385 ID45833 U +
TGCCCAGGAACGTGCAAAGACTTTATAGGG
>3 dna:chromosome chromosome:NCBIM37:3:1:159599783:1 34773397 ID42701 U +
TGCAAAGACTTTATAGGGACACGAGGGGA
>3 dna:chromosome chromosome:NCBIM37:3:1:159599783:1 34773446 ID16109 U +
TAGAAAGGAAAACTGTGGATGCAGAAGAC
>3 dna:chromosome chromosome:NCBIM37:3:1:159599783:1 34773530 ID8162 U +
TAAATGCACCAAGGAAATGAAGCCA
>3 dna:chromosome chromosome:NCBIM37:3:1:159599783:1 34773651 ID3545 U +
CTGAGACTAAAGTTGGAGGCCCAGG
>3 dna:chromosome chromosome:NCBIM37:3:1:159599783:1 34773652 ID38519 U +
TGAGACTAAAGTTGGAGGCCCAGGAGAC
>3 dna:chromosome chromosome:NCBIM37:3:1:159599783:1 34773682 ID65642 U +
TTCCTTTTCATAAGACATTTTAGGTGCAGG
>3 dna:chromosome chromosome:NCBIM37:3:1:159599783:1 34773683 ID30525 U +
TCCTTTTCATAAGACATTTTAGGTGCAGG
>3 dna:chromosome chromosome:NCBIM37:3:1:159599783:1 34773683 ID30526 U +
TCCTTTTCATAAGACATTTTAGGTGCAGGC
>3 dna:chromosome chromosome:NCBIM37:3:1:159599783:1 34773683 ID30527 U +
TCCTTTTCATAAGACATTTTAGGTGCAGGCC
>3 dna:chromosome chromosome:NCBIM37:3:1:159599783:1 34773692 ID9626 U +
TAAGACATTTTAGGTGCAGGCCCTGAAGCC
>3 dna:chromosome chromosome:NCBIM37:3:1:159599783:1 34773733 ID28258 U +
TCCCACGTGATATCAGTCTTCCTGGAAGTG
>3 dna:chromosome chromosome:NCBIM37:3:1:159599783:1 34773740 ID41093 U +
TGATATCAGTCTTCCTGGAAGTGCCA
>3 dna:chromosome chromosome:NCBIM37:3:1:159599783:1 34773743 ID22307 U +
TATCAGTCTTCCTGGAAGTGCCATTTC
>3 dna:chromosome chromosome:NCBIM37:3:1:159599783:1 34773743 ID22308 U +
TATCAGTCTTCCTGGAAGTGCCATTTCTG
>3 dna:chromosome chromosome:NCBIM37:3:1:159599783:1 34773743 ID22309 U +
TATCAGTCTTCCTGGAAGTGCCATTTCTGC
>3 dna:chromosome chromosome:NCBIM37:3:1:159599783:1 34773789 ID55581 U +
TGGTCACCAAGTTTTGTCCCTCTTCCTTC
>3 dna:chromosome chromosome:NCBIM37:3:1:159599783:1 34773883 ID2553 U +
CATTCAGTACATTCTGATGGTGGAAT
>3 dna:chromosome chromosome:NCBIM37:3:1:159599783:1 34773919 ID18225 U +
TAGCATTCATGTGTTTTTCAGGCAGT
>3 dna:chromosome chromosome:NCBIM37:3:1:159599783:1 34773919 ID18226 U +
TAGCATTCATGTGTTTTTCAGGCAGTGA
>3 dna:chromosome chromosome:NCBIM37:3:1:159599783:1 34773919 ID18227 U +
TAGCATTCATGTGTTTTTCAGGCAGTGAA
>3 dna:chromosome chromosome:NCBIM37:3:1:159599783:1 34773919 ID18228 U +
TAGCATTCATGTGTTTTTCAGGCAGTGAAGA
>3 dna:chromosome chromosome:NCBIM37:3:1:159599783:1 34773930 ID61342 U +
TGTTTTTCAGGCAGTGAAGAGTTAGAGGA
>3 dna:chromosome chromosome:NCBIM37:3:1:159599783:1 34773962 ID58573 U +
TGTCTACAGCAGATAATTCTCCTGATTGT
>3 dna:chromosome chromosome:NCBIM37:3:1:159599783:1 34773968 ID2289 U +
CAGCAGATAATTCTCCTGATTGTGTTTTTAA
>3 dna:chromosome chromosome:NCBIM37:3:1:159599783:1 34773975 ID11601 U +
TAATTCTCCTGATTGTGTTTTTAAGGCTTG
>3 dna:chromosome chromosome:NCBIM37:3:1:159599783:1 34773981 ID29997 U +
TCCTGATTGTGTTTTTAAGGCTTGATTC
>3 dna:chromosome chromosome:NCBIM37:3:1:159599783:1 34773981 ID29998 U +
TCCTGATTGTGTTTTTAAGGCTTGATTCGG
>3 dna:chromosome chromosome:NCBIM37:3:1:159599783:1 34773996 ID10301 U +
TAAGGCTTGATTCGGGTTTAAGAACATG
>3 dna:chromosome chromosome:NCBIM37:3:1:159599783:1 34774003 ID42214 U +
TGATTCGGGTTTAAGAACATGGGATGG
>3 dna:chromosome chromosome:NCBIM37:3:1:159599783:1 34774014 ID9486 U +
TAAGAACATGGGATGGGCTAAACGTTTA
>3 dna:chromosome chromosome:NCBIM37:3:1:159599783:1 34774025 ID4671 U +
GATGGGCTAAACGTTTACCGTGGTGT
>3 dna:chromosome chromosome:NCBIM37:3:1:159599783:1 34774032 ID7462 U +
TAAACGTTTACCGTGGTGTTCAGCTC
>3 dna:chromosome chromosome:NCBIM37:3:1:159599783:1 34774032 ID7463 U +
TAAACGTTTACCGTGGTGTTCAGCTCT
>3 dna:chromosome chromosome:NCBIM37:3:1:159599783:1 34774032 ID7464 U +
TAAACGTTTACCGTGGTGTTCAGCTCTGC
>3 dna:chromosome chromosome:NCBIM37:3:1:159599783:1 34774032 ID7465 U +
TAAACGTTTACCGTGGTGTTCAGCTCTGCA
>3 dna:chromosome chromosome:NCBIM37:3:1:159599783:1 34774032 ID7466 U +
TAAACGTTTACCGTGGTGTTCAGCTCTGCAG
>3 dna:chromosome chromosome:NCBIM37:3:1:159599783:1 34774033 ID35 U +
AAACGTTTACCGTGGTGTTCAGCTCTGC
>3 dna:chromosome chromosome:NCBIM37:3:1:159599783:1 34774039 ID63983 U +
TTACCGTGGTGTTCAGCTCTGCAGCCC
>3 dna:chromosome chromosome:NCBIM37:3:1:159599783:1 34774040 ID14232 U +
TACCGTGGTGTTCAGCTCTGCAGCCC
>3 dna:chromosome chromosome:NCBIM37:3:1:159599783:1 34774087 ID28400 U +
TCCCAGTACTGTATTTTCTCCCTTCACCA
>3 dna:chromosome chromosome:NCBIM37:3:1:159599783:1 34774146 ID17868 U +
TAGCAAGACGGATAGAGTATGTGACTGG
>3 dna:chromosome chromosome:NCBIM37:3:1:159599783:1 34774182 ID24863 U +
TCACAACCTTAGTGAACTTGTTGACGCTA
>3 dna:chromosome chromosome:NCBIM37:3:1:159599783:1 34774182 ID24864 U +
TCACAACCTTAGTGAACTTGTTGACGCTAC
>3 dna:chromosome chromosome:NCBIM37:3:1:159599783:1 34774182 ID24865 U +
TCACAACCTTAGTGAACTTGTTGACGCTACC
>3 dna:chromosome chromosome:NCBIM37:3:1:159599783:1 34774191 ID20964 U +
TAGTGAACTTGTTGACGCTACCACACTA
>3 dna:chromosome chromosome:NCBIM37:3:1:159599783:1 34774209 ID13721 U +
TACCACACTACACATCAGCTAATTTTCAGA
>3 dna:chromosome chromosome:NCBIM37:3:1:159599783:1 34774209 ID13722 U +
TACCACACTACACATCAGCTAATTTTCAGAA
>3 dna:chromosome chromosome:NCBIM37:3:1:159599783:1 34774250 ID39411 U +
TGAGCCTGAATGAATAAGGTGTTGCTGA
>3 dna:chromosome chromosome:NCBIM37:3:1:159599783:1 34774256 ID35882 U +
TGAATGAATAAGGTGTTGCTGAAGTTGT
>3 dna:chromosome chromosome:NCBIM37:3:1:159599783:1 34774256 ID35883 U +
TGAATGAATAAGGTGTTGCTGAAGTTGTC
>3 dna:chromosome chromosome:NCBIM37:3:1:159599783:1 34774260 ID35697 U +
TGAATAAGGTGTTGCTGAAGTTGTC
>3 dna:chromosome chromosome:NCBIM37:3:1:159599783:1 34774260 ID35700 U +
TGAATAAGGTGTTGCTGAAGTTGTCGGGC
>3 dna:chromosome chromosome:NCBIM37:3:1:159599783:1 34774260 ID35701 U +
TGAATAAGGTGTTGCTGAAGTTGTCGGGCC
>3 dna:chromosome chromosome:NCBIM37:3:1:159599783:1 34774264 ID10381 U +
TAAGGTGTTGCTGAAGTTGTCGGGCCCAG
>3 dna:chromosome chromosome:NCBIM37:3:1:159599783:1 34774306 ID57890 U +
TGTATGTATATTCTACATCTTTTGTATCTG
>3 dna:chromosome chromosome:NCBIM37:3:1:159599783:1 34774306 ID57891 U +
TGTATGTATATTCTACATCTTTTGTATCTGC
>3 dna:chromosome chromosome:NCBIM37:3:1:159599783:1 34774310 ID57807 U +
TGTATATTCTACATCTTTTGTATCTGCCC
>3 dna:chromosome chromosome:NCBIM37:3:1:159599783:1 34774310 ID57808 U +
TGTATATTCTACATCTTTTGTATCTGCCCA
>3 dna:chromosome chromosome:NCBIM37:3:1:159599783:1 34774319 ID13322 U +
TACATCTTTTGTATCTGCCCACTCATTTGA
>3 dna:chromosome chromosome:NCBIM37:3:1:159599783:1 34774354 ID45121 U +
TGCCACAGCCGCATGTATTTCCAGGATGA
>3 dna:chromosome chromosome:NCBIM37:3:1:159599783:1 34774444 ID46751 U +
TGCGCAGTACAGACGACTGCATGGAGCCC
>3 dna:chromosome chromosome:NCBIM37:3:1:159599783:1 34774444 ID46752 U +
TGCGCAGTACAGACGACTGCATGGAGCCCC
>3 dna:chromosome chromosome:NCBIM37:3:1:159599783:1 34774478 ID431 U +
ACACAGTGTTAAGAGCAGAGAGCTTCAGTA
>3 dna:chromosome chromosome:NCBIM37:3:1:159599783:1 34774548 ID68358 U +
TTTCACAGTTCCCTTTGAAGAGTGCGGGT
>3 dna:chromosome chromosome:NCBIM37:3:1:159599783:1 34774548 ID68359 U +
TTTCACAGTTCCCTTTGAAGAGTGCGGGTC
>3 dna:chromosome chromosome:NCBIM37:3:1:159599783:1 34774551 ID1949 U +
CACAGTTCCCTTTGAAGAGTGCGGGTC
>3 dna:chromosome chromosome:NCBIM37:3:1:159599783:1 34774598 ID41743 U +
TGATGCCGTGGTGCATATATATGCGG
>3 dna:chromosome chromosome:NCBIM37:3:1:159599783:1 34774598 ID41744 U +
TGATGCCGTGGTGCATATATATGCGGTGG
>3 dna:chromosome chromosome:NCBIM37:3:1:159599783:1 34774653 ID18187 U +
TAGCATCTGTGCATCTTAGAGCTGAGC
>3 dna:chromosome chromosome:NCBIM37:3:1:159599783:1 34774746 ID60881 U +
TGTTGACATGAACACAAGGGTGCACCCAAA
>3 dna:chromosome chromosome:NCBIM37:3:1:159599783:1 34774749 ID36935 U +
TGACATGAACACAAGGGTGCACCCAAAGC
>3 dna:chromosome chromosome:NCBIM37:3:1:159599783:1 34774841 ID64057 U +
TTAGAAACCATTCCCACTGGACAAGGCGCC
>3 dna:chromosome chromosome:NCBIM37:3:1:159599783:1 34774842 ID16028 U +
TAGAAACCATTCCCACTGGACAAGGCGCC
>3 dna:chromosome chromosome:NCBIM37:3:1:159599783:1 34774842 ID16029 U +
TAGAAACCATTCCCACTGGACAAGGCGCCC
>3 dna:chromosome chromosome:NCBIM37:3:1:159599783:1 34774851 ID65377 U +
TTCCCACTGGACAAGGCGCCCACCCACATC
>3 dna:chromosome chromosome:NCBIM37:3:1:159599783:1 34774885 ID11969 U +
TACAAAGTATCTGCACTGCAGGAGGG
>3 dna:chromosome chromosome:NCBIM37:3:1:159599783:1 34774885 ID11970 U +
TACAAAGTATCTGCACTGCAGGAGGGGT
>3 dna:chromosome chromosome:NCBIM37:3:1:159599783:1 34774927 ID5447 U +
GGAGAGTATTGTGTCATTCAGTGCTTCT
>3 dna:chromosome chromosome:NCBIM37:3:1:159599783:1 34775010 ID25045 U +
TCACAGTCTAGTGCAGTTGACAGGTGT
>3 dna:chromosome chromosome:NCBIM37:3:1:159599783:1 34775010 ID25046 U +
TCACAGTCTAGTGCAGTTGACAGGTGTG
>3 dna:chromosome chromosome:NCBIM37:3:1:159599783:1 34775010 ID25047 U +
TCACAGTCTAGTGCAGTTGACAGGTGTGC
>3 dna:chromosome chromosome:NCBIM37:3:1:159599783:1 34775010 ID25048 U +
TCACAGTCTAGTGCAGTTGACAGGTGTGCT
>3 dna:chromosome chromosome:NCBIM37:3:1:159599783:1 34775045 ID1956 U +
CACATCAAACAGAGGTGTATTTGACAAATTC
>3 dna:chromosome chromosome:NCBIM37:3:1:159599783:1 34775049 ID24184 U +
TCAAACAGAGGTGTATTTGACAAATTCTG
>3 dna:chromosome chromosome:NCBIM37:3:1:159599783:1 34775049 ID24185 U +
TCAAACAGAGGTGTATTTGACAAATTCTGC
>3 dna:chromosome chromosome:NCBIM37:3:1:159599783:1 34775049 ID24186 U +
TCAAACAGAGGTGTATTTGACAAATTCTGCA
>3 dna:chromosome chromosome:NCBIM37:3:1:159599783:1 34775101 ID25434 U +
TCACTTCAATGGAGCATAGTGGATGAATG
>3 dna:chromosome chromosome:NCBIM37:3:1:159599783:1 34775101 ID25435 U +
TCACTTCAATGGAGCATAGTGGATGAATGC
>3 dna:chromosome chromosome:NCBIM37:3:1:159599783:1 34775117 ID21102 U +
TAGTGGATGAATGCAAGTCGGAGTAGA
>3 dna:chromosome chromosome:NCBIM37:3:1:159599783:1 34775128 ID43244 U +
TGCAAGTCGGAGTAGACAGTTGAGGAGTGG
>3 dna:chromosome chromosome:NCBIM37:3:1:159599783:1 34775184 ID21744 U +
TATAATTATGGACAGGAAACAGCTGAAATG
>3 dna:chromosome chromosome:NCBIM37:3:1:159599783:1 34775184 ID21745 U +
TATAATTATGGACAGGAAACAGCTGAAATGA
>3 dna:chromosome chromosome:NCBIM37:3:1:159599783:1 34775186 ID11562 U +
TAATTATGGACAGGAAACAGCTGAA
>3 dna:chromosome chromosome:NCBIM37:3:1:159599783:1 34775186 ID11563 U +
TAATTATGGACAGGAAACAGCTGAAATGA
>3 dna:chromosome chromosome:NCBIM37:3:1:159599783:1 34775207 ID34427 U +
TGAAATGAGAAAGCTGTATATGCCAATAG
>3 dna:chromosome chromosome:NCBIM37:3:1:159599783:1 34775450 ID7743 U +
TAAAGCATGCATGAGATACTCTTAGGATC
>3 dna:chromosome chromosome:NCBIM37:3:1:159599783:1 34775457 ID44456 U +
TGCATGAGATACTCTTAGGATCATTTCCCTC
>3 dna:chromosome chromosome:NCBIM37:3:1:159599783:1 34775461 ID38864 U +
TGAGATACTCTTAGGATCATTTCCCTCACT
>3 dna:chromosome chromosome:NCBIM37:3:1:159599783:1 34775493 ID5310 U +
GGAAAGCCTTTAAGAAACCTGACACC
>3 dna:chromosome chromosome:NCBIM37:3:1:159599783:1 34775588 ID582 U +
ACCCATCACGTCTCAGCCTTTGGGTTGATGC
>3 dna:chromosome chromosome:NCBIM37:3:1:159599783:1 34775598 ID31705 U +
TCTCAGCCTTTGGGTTGATGCCTAGGATGT
>3 dna:chromosome chromosome:NCBIM37:3:1:159599783:1 34775606 ID68731 U +
TTTGGGTTGATGCCTAGGATGTACAGGCCTGT
>3 dna:chromosome chromosome:NCBIM37:3:1:159599783:1 34775608 ID54921 U +
TGGGTTGATGCCTAGGATGTACAGGCCTGT
>3 dna:chromosome chromosome:NCBIM37:3:1:159599783:1 34775738 ID58399 U +
TGTCATGTCAAAAGAAAACGCCCCATTGG
>3 dna:chromosome chromosome:NCBIM37:3:1:159599783:1 34775785 ID59256 U +
TGTGAGTCAAGCTGGAAACAAATGGTGTC
>3 dna:chromosome chromosome:NCBIM37:3:1:159599783:1 34775787 ID40166 U +
TGAGTCAAGCTGGAAACAAATGGTGT
>3 dna:chromosome chromosome:NCBIM37:3:1:159599783:1 34775787 ID40167 U +
TGAGTCAAGCTGGAAACAAATGGTGTCA
>3 dna:chromosome chromosome:NCBIM37:3:1:159599783:1 34775807 ID56279 U +
TGGTGTCATAAGAACTTAAGCATCCTCA
>3 dna:chromosome chromosome:NCBIM37:3:1:159599783:1 34776089 ID4482 U +
GAGGAAATGGGACCCAGACAGTTGGGATGGC
>3 dna:chromosome chromosome:NCBIM37:3:1:159599783:1 34776168 ID59957 U +
TGTGGTGAGTGCTCAAGTGGTCCCCA
>3 dna:chromosome chromosome:NCBIM37:3:1:159599783:1 34776359 ID33867 U +
TGAAACCTTCGGGACATGGGGTAC
>3 dna:chromosome chromosome:NCBIM37:3:1:159599783:1 34776507 ID26971 U +
TCCAAGGCAAAGACGACTCCTATTTAGGCA
>3 dna:chromosome chromosome:NCBIM37:3:1:159599783:1 34776581 ID38626 U +
TGAGAGAGATTCTCTTGGTACATTTGT
>3 dna:chromosome chromosome:NCBIM37:3:1:159599783:1 34776596 ID55195 U +
TGGTACATTTGTCTTGATGTGTTATGCTT
>3 dna:chromosome chromosome:NCBIM37:3:1:159599783:1 34776688 ID19697 U +
TAGGCATATTATAGCATGTGAATGGAGCCC
>3 dna:chromosome chromosome:NCBIM37:3:1:159599783:1 34776710 ID50567 U +
TGGAGCCCCGACAACTTGCCTTTGTAGA
>3 dna:chromosome chromosome:NCBIM37:3:1:159599783:1 34776839 ID58798 U +
TGTGAAATCACCCCAAATCTCCTTATTTCA
>3 dna:chromosome chromosome:NCBIM37:3:1:159599783:1 34777340 ID7764 U +
TAAAGCTATTAATGCTGCGTGCAGAA
>3 dna:chromosome chromosome:NCBIM37:3:1:159599783:1 34777472 ID43550 U +
TGCACACACAGGTATGTCTGTCTCTGT
