# Supplementary material for: proTRAC - a software for probabilistic piRNA cluster detection, visualization and analysis
Source: BMC Bioinformatics. 2012 Jan 10;13:5. doi: 10.1186/1471-2105-13-5 (PMC3293768; doi:10.1186/1471-2105-13-5)
Supplement: Additional file 5 — proTRAC results folder containing a picture and a FASTA file for each detected mouse cluster. After decompression, the folder can be opened as former session in proTRAC. Alternatively, each file can be opened separately with any standard text-editor or graphic-viewer respectively. [file 1471-2105-13-5-S5.ZIP › proTRAC_results_mouse/monodirectional_clusters/Cluster_15.fas]

>15 dna:chromosome chromosome:NCBIM37:15:1:103494974:1 78473425 ID46848 U -
TGCGTGCATAGTACTACTCAGGACGG
>15 dna:chromosome chromosome:NCBIM37:15:1:103494974:1 78473468 ID21901 U -
TATAGGACAAAAAGAGCCTCACGGTGCTG
>15 dna:chromosome chromosome:NCBIM37:15:1:103494974:1 78473624 ID54889 U -
TGGGTTATCCTTAGTAAAACTATCAGAGACA
>15 dna:chromosome chromosome:NCBIM37:15:1:103494974:1 78474608 ID10179 U -
TAAGCTTTTGTGATGAATCCTGAGATCCC
>15 dna:chromosome chromosome:NCBIM37:15:1:103494974:1 78474613 ID48507 U -
TGCTTTAAGCTTTTGTGATGAATCCTGAG
>15 dna:chromosome chromosome:NCBIM37:15:1:103494974:1 78474819 ID36797 M -
TGACAGGTGTGACAGGTTCTTAGGGCTGA
>15 dna:chromosome chromosome:NCBIM37:15:1:103494974:1 78474821 ID59006 M -
TGTGACAGGTGTGACAGGTTCTTAGGGCT
>15 dna:chromosome chromosome:NCBIM37:15:1:103494974:1 78474874 ID36797 M -
TGACAGGTGTGACAGGTTCTTAGGGCTGA
>15 dna:chromosome chromosome:NCBIM37:15:1:103494974:1 78474876 ID59006 M -
TGTGACAGGTGTGACAGGTTCTTAGGGCT
>15 dna:chromosome chromosome:NCBIM37:15:1:103494974:1 78476210 ID13384 U -
TACATGCATGTGGATGTGTGGTGTGTACA
>15 dna:chromosome chromosome:NCBIM37:15:1:103494974:1 78476211 ID13383 U -
TACATGCATGTGGATGTGTGGTGTGTAC
>15 dna:chromosome chromosome:NCBIM37:15:1:103494974:1 78476469 ID56524 U -
TGGTTATATATGATTTGTAGTATAGATAC
>15 dna:chromosome chromosome:NCBIM37:15:1:103494974:1 78476921 ID40313 U -
TGAGTGCATATTCATTGGAAGGCCATGGT
>15 dna:chromosome chromosome:NCBIM37:15:1:103494974:1 78476925 ID40312 U -
TGAGTGCATATTCATTGGAAGGCCA
>15 dna:chromosome chromosome:NCBIM37:15:1:103494974:1 78477197 ID43768 U -
TGCACTGAGTTGGCTTTAGGGTCCCTTGTG
>15 dna:chromosome chromosome:NCBIM37:15:1:103494974:1 78478715 ID30095 U -
TCCTGGATCTGAAGGCAATGCGTTGG
>15 dna:chromosome chromosome:NCBIM37:15:1:103494974:1 78478834 ID43559 U -
TGCACACCGCCTAGGGCCCAGCCCTTAA
>15 dna:chromosome chromosome:NCBIM37:15:1:103494974:1 78479078 ID53505 U -
TGGGAGTTTTGAATGAGTTCTTTGTGATGC
>15 dna:chromosome chromosome:NCBIM37:15:1:103494974:1 78479241 ID51664 U -
TGGCAGCCTCCTTATTTCTCTAAGTACCA
>15 dna:chromosome chromosome:NCBIM37:15:1:103494974:1 78479447 ID58052 U -
TGTCAAGGGTACCTCTAGATGCATCTGTC
>15 dna:chromosome chromosome:NCBIM37:15:1:103494974:1 78479850 ID17965 U -
TAGCACTAATGATAGGATTGGGGGCT
>15 dna:chromosome chromosome:NCBIM37:15:1:103494974:1 78479944 ID45759 U -
TGCCATTTCTGATACTCTCTGTGAGGGT
>15 dna:chromosome chromosome:NCBIM37:15:1:103494974:1 78480111 ID2661 U -
CCACTAATTGGCTGAGCACTGGCTGA
>15 dna:chromosome chromosome:NCBIM37:15:1:103494974:1 78480128 ID25345 U -
TCACTGAATCTGGAGCCCACTAATT
>15 dna:chromosome chromosome:NCBIM37:15:1:103494974:1 78480212 ID1100 U -
AGCTCAGGTCTTCTAACGAACAGTGTA
>15 dna:chromosome chromosome:NCBIM37:15:1:103494974:1 78480251 ID7942 U -
TAAAGTTACAGTGAGACACTCAGCATGGC
>15 dna:chromosome chromosome:NCBIM37:15:1:103494974:1 78480605 ID48497 M -
TGCTTGTTTGTTGGGTGCTTGTTTG
>15 dna:chromosome chromosome:NCBIM37:15:1:103494974:1 78480620 ID48497 M -
TGCTTGTTTGTTGGGTGCTTGTTTG
>15 dna:chromosome chromosome:NCBIM37:15:1:103494974:1 78480635 ID48497 M -
TGCTTGTTTGTTGGGTGCTTGTTTG
>15 dna:chromosome chromosome:NCBIM37:15:1:103494974:1 78480966 ID21517 M -
TATAAAGGGATCTAATGCCCTCTTCTGGTGT
>15 dna:chromosome chromosome:NCBIM37:15:1:103494974:1 78482349 ID3851 U -
GAAATAGAAATCATACCAAGATGCCCC
>15 dna:chromosome chromosome:NCBIM37:15:1:103494974:1 78482553 ID9431 U -
TAAGAAAGCAAGCAGAACAAGCTATGGGGA
>15 dna:chromosome chromosome:NCBIM37:15:1:103494974:1 78482939 ID67312 U -
TTGGCCTGCTCTGGACTCTTGAAGTG
>15 dna:chromosome chromosome:NCBIM37:15:1:103494974:1 78483398 ID65295 U -
TTCCAGTCTCATGGCCTTTCCAAGCGTGA
>15 dna:chromosome chromosome:NCBIM37:15:1:103494974:1 78483545 ID5757 U -
GGGCTACTTGGTGATATTGTCAGAT
>15 dna:chromosome chromosome:NCBIM37:15:1:103494974:1 78483934 ID2719 U -
CCATACTTCCCAGAACCTCACTCTTGCT
>15 dna:chromosome chromosome:NCBIM37:15:1:103494974:1 78484493 ID31587 U -
TCTCAAACAGGTCAGGGTGCCCCGCCCCAC
>15 dna:chromosome chromosome:NCBIM37:15:1:103494974:1 78484600 ID21237 U -
TAGTTCACAGTTTTGTGTAGAGGAGATGC
>15 dna:chromosome chromosome:NCBIM37:15:1:103494974:1 78484818 ID43250 U -
TGCAAGTGAGTGCCTGTGATGGCCCTTGTC
>15 dna:chromosome chromosome:NCBIM37:15:1:103494974:1 78485057 ID25391 U -
TCACTGGGTGACCAGCGTGTGGATGTGGTC
>15 dna:chromosome chromosome:NCBIM37:15:1:103494974:1 78485105 ID33359 U -
TGAAAAACAGAGGCGAGATGACCCAGAGTG
>15 dna:chromosome chromosome:NCBIM37:15:1:103494974:1 78485109 ID33358 U -
TGAAAAACAGAGGCGAGATGACCCAG
>15 dna:chromosome chromosome:NCBIM37:15:1:103494974:1 78485111 ID33357 U -
TGAAAAACAGAGGCGAGATGACCC
>15 dna:chromosome chromosome:NCBIM37:15:1:103494974:1 78485182 ID43416 U -
TGCAATGCTGGTGCCTCGGTCTTCCT
>15 dna:chromosome chromosome:NCBIM37:15:1:103494974:1 78485183 ID43415 U -
TGCAATGCTGGTGCCTCGGTCTTCC
>15 dna:chromosome chromosome:NCBIM37:15:1:103494974:1 78485252 ID6709 U -
TAAAACGACTGTATCTGTGAA
>15 dna:chromosome chromosome:NCBIM37:15:1:103494974:1 78485268 ID68207 U -
TTTAACGAATGAGATTGGCAGAAATTAAAA
>15 dna:chromosome chromosome:NCBIM37:15:1:103494974:1 78485295 ID24570 U -
TCAAGAGACCCATGAGATGCCATTTTT
>15 dna:chromosome chromosome:NCBIM37:15:1:103494974:1 78485393 ID40705 U -
TGATAACGAAGATCAGAGCAATGGAACC
>15 dna:chromosome chromosome:NCBIM37:15:1:103494974:1 78485530 ID9935 U -
TAAGATTTTTATTCTGCTTGGTACCTTGGC
>15 dna:chromosome chromosome:NCBIM37:15:1:103494974:1 78485673 ID36240 U -
TGACAAAATGTGACAAGATACAAGAGGGA
>15 dna:chromosome chromosome:NCBIM37:15:1:103494974:1 78485675 ID36239 U -
TGACAAAATGTGACAAGATACAAGAGG
>15 dna:chromosome chromosome:NCBIM37:15:1:103494974:1 78485709 ID49798 U -
TGGAATCAATTTCCTGGGTCACTTTTCTC
>15 dna:chromosome chromosome:NCBIM37:15:1:103494974:1 78485710 ID67058 U -
TTGGAATCAATTTCCTGGGTCACTTTTCT
>15 dna:chromosome chromosome:NCBIM37:15:1:103494974:1 78485830 ID53247 U -
TGGGACTAAAGGTGCCTTGGTGCAGTTATT
>15 dna:chromosome chromosome:NCBIM37:15:1:103494974:1 78485831 ID53246 U -
TGGGACTAAAGGTGCCTTGGTGCAGTTAT
>15 dna:chromosome chromosome:NCBIM37:15:1:103494974:1 78485848 ID46016 U -
TGCCGCCCTAGTTGCTGGGACTAAAGG
>15 dna:chromosome chromosome:NCBIM37:15:1:103494974:1 78485868 ID715 U -
ACTCAGAGATCCACCTGCCTTTGCCGCC
>15 dna:chromosome chromosome:NCBIM37:15:1:103494974:1 78485909 ID5631 U -
GGCCGTACTAGAGCTCATTTTGCAGACC
>15 dna:chromosome chromosome:NCBIM37:15:1:103494974:1 78486048 ID58986 U -
TGTGAATTGCGTGAACCTCTGATGCCCAGA
>15 dna:chromosome chromosome:NCBIM37:15:1:103494974:1 78486049 ID58985 U -
TGTGAATTGCGTGAACCTCTGATGCCCAG
>15 dna:chromosome chromosome:NCBIM37:15:1:103494974:1 78486051 ID58984 U -
TGTGAATTGCGTGAACCTCTGATGCCC
>15 dna:chromosome chromosome:NCBIM37:15:1:103494974:1 78486053 ID58983 U -
TGTGAATTGCGTGAACCTCTGATGC
>15 dna:chromosome chromosome:NCBIM37:15:1:103494974:1 78486079 ID6829 U -
TAAAAGAGTGTATGTTTTCTGCAGGTATGT
>15 dna:chromosome chromosome:NCBIM37:15:1:103494974:1 78486350 ID52611 U -
TGGCTTATGGATCCAGAGGGATAAGAGT
>15 dna:chromosome chromosome:NCBIM37:15:1:103494974:1 78486449 ID42404 U -
TGATTTATCACAGAAGCTCCACCCC
>15 dna:chromosome chromosome:NCBIM37:15:1:103494974:1 78486580 ID3036 U -
CCTGCATTTCTCTTGGAGTTCTACTCTTCGG
>15 dna:chromosome chromosome:NCBIM37:15:1:103494974:1 78486673 ID35774 U -
TGAATATTTCCCGGAATGGTCCCATTTGA
>15 dna:chromosome chromosome:NCBIM37:15:1:103494974:1 78486675 ID35773 U -
TGAATATTTCCCGGAATGGTCCCATTT
>15 dna:chromosome chromosome:NCBIM37:15:1:103494974:1 78486682 ID8779 U -
TAACATCTGCCTGAATATTTCCCGGAATGGT
>15 dna:chromosome chromosome:NCBIM37:15:1:103494974:1 78486683 ID8778 U -
TAACATCTGCCTGAATATTTCCCGGAATGG
>15 dna:chromosome chromosome:NCBIM37:15:1:103494974:1 78486684 ID8777 U -
TAACATCTGCCTGAATATTTCCCGGAATG
>15 dna:chromosome chromosome:NCBIM37:15:1:103494974:1 78486686 ID21595 U -
TATAACATCTGCCTGAATATTTCCCGGAA
>15 dna:chromosome chromosome:NCBIM37:15:1:103494974:1 78486736 ID48283 U -
TGCTTCAATTCAACTTCATTCAGGGTTTC
>15 dna:chromosome chromosome:NCBIM37:15:1:103494974:1 78486850 ID14260 U -
TACCTACCTCTGGCTTCGGTGAGCA
>15 dna:chromosome chromosome:NCBIM37:15:1:103494974:1 78486987 ID50674 U -
TGGAGTCCACTAGCTTTAAATTCAACTC
>15 dna:chromosome chromosome:NCBIM37:15:1:103494974:1 78487023 ID64938 U -
TTCAGCACAGGGTAATCTGTTGAGAA
>15 dna:chromosome chromosome:NCBIM37:15:1:103494974:1 78487045 ID51551 U -
TGGCACCAAATCCTCAAGGGGTTCATTCA
>15 dna:chromosome chromosome:NCBIM37:15:1:103494974:1 78487046 ID51550 U -
TGGCACCAAATCCTCAAGGGGTTCATTC
>15 dna:chromosome chromosome:NCBIM37:15:1:103494974:1 78487057 ID5436 U -
GGAGAAGAACCCTGGCACCAAATCCTCAA
>15 dna:chromosome chromosome:NCBIM37:15:1:103494974:1 78487093 ID21076 U -
TAGTGCGGATACGTGAGATGGGTGGTCA
>15 dna:chromosome chromosome:NCBIM37:15:1:103494974:1 78487098 ID14617 U -
TACGATAGTGCGGATACGTGAGATGGGT
>15 dna:chromosome chromosome:NCBIM37:15:1:103494974:1 78487100 ID14616 U -
TACGATAGTGCGGATACGTGAGATGG
>15 dna:chromosome chromosome:NCBIM37:15:1:103494974:1 78487101 ID14615 U -
TACGATAGTGCGGATACGTGAGATG
>15 dna:chromosome chromosome:NCBIM37:15:1:103494974:1 78487106 ID14580 U -
TACGACGCCGATACGATAGTGCGGATACGTG
>15 dna:chromosome chromosome:NCBIM37:15:1:103494974:1 78487107 ID14579 U -
TACGACGCCGATACGATAGTGCGGATACGT
>15 dna:chromosome chromosome:NCBIM37:15:1:103494974:1 78487115 ID39856 U -
TGAGGGTATACGACGCCGATACGATAGTGC
>15 dna:chromosome chromosome:NCBIM37:15:1:103494974:1 78487116 ID39855 U -
TGAGGGTATACGACGCCGATACGATAGTG
>15 dna:chromosome chromosome:NCBIM37:15:1:103494974:1 78487117 ID39854 U -
TGAGGGTATACGACGCCGATACGATAGT
>15 dna:chromosome chromosome:NCBIM37:15:1:103494974:1 78487119 ID39853 U -
TGAGGGTATACGACGCCGATACGATA
>15 dna:chromosome chromosome:NCBIM37:15:1:103494974:1 78487119 ID47799 U -
TGCTGAGGGTATACGACGCCGATACGATA
>15 dna:chromosome chromosome:NCBIM37:15:1:103494974:1 78487123 ID47798 U -
TGCTGAGGGTATACGACGCCGATAC
>15 dna:chromosome chromosome:NCBIM37:15:1:103494974:1 78487160 ID4821 U -
GCAGCAGGAAGGAGTAAAACTTTGAAGGC
>15 dna:chromosome chromosome:NCBIM37:15:1:103494974:1 78487206 ID43055 U -
TGCAACTTCCTGGACAGAAACACTCTCAC
>15 dna:chromosome chromosome:NCBIM37:15:1:103494974:1 78487208 ID43054 U -
TGCAACTTCCTGGACAGAAACACTCTC
>15 dna:chromosome chromosome:NCBIM37:15:1:103494974:1 78487221 ID3136 U -
CGCCACTTGTAAAATACTGCAACTTCCTGGA
>15 dna:chromosome chromosome:NCBIM37:15:1:103494974:1 78487224 ID25260 U -
TCACGCCACTTGTAAAATACTGCAACTTCCT
>15 dna:chromosome chromosome:NCBIM37:15:1:103494974:1 78487225 ID25259 U -
TCACGCCACTTGTAAAATACTGCAACTTCC
>15 dna:chromosome chromosome:NCBIM37:15:1:103494974:1 78487226 ID25258 U -
TCACGCCACTTGTAAAATACTGCAACTTC
>15 dna:chromosome chromosome:NCBIM37:15:1:103494974:1 78487236 ID17263 U -
TAGAGGGTCCCTCACGCCACTTGTAAAATA
>15 dna:chromosome chromosome:NCBIM37:15:1:103494974:1 78487246 ID10630 U -
TAAGTTCACTAGAGGGTCCCTCACGCCAC
>15 dna:chromosome chromosome:NCBIM37:15:1:103494974:1 78487251 ID63728 U -
TTAAGTTCACTAGAGGGTCCCTCAC
>15 dna:chromosome chromosome:NCBIM37:15:1:103494974:1 78487300 ID6450 U -
TAAAAAGATTGCCATCAGTGACATTT
>15 dna:chromosome chromosome:NCBIM37:15:1:103494974:1 78487304 ID46914 U -
TGCTAAATAAAAAGATTGCCATCAGTGAC
>15 dna:chromosome chromosome:NCBIM37:15:1:103494974:1 78487314 ID34766 U -
TGAACCAGATCCTGCTAAATAAAAAGATTGC
>15 dna:chromosome chromosome:NCBIM37:15:1:103494974:1 78487372 ID57336 U -
TGTAAGCTGTCATGGTTTCTCCTGC
>15 dna:chromosome chromosome:NCBIM37:15:1:103494974:1 78487378 ID26049 U -
TCAGTTCTGTAAGCTGTCATGGTTTC
>15 dna:chromosome chromosome:NCBIM37:15:1:103494974:1 78487378 ID67472 U -
TTGGTCAGTTCTGTAAGCTGTCATGGTTTC
>15 dna:chromosome chromosome:NCBIM37:15:1:103494974:1 78487457 ID1274 U -
AGGTGAAGTCTAGAGCACGTGGGAGC
>15 dna:chromosome chromosome:NCBIM37:15:1:103494974:1 78487465 ID40684 U -
TGATAACACAGAGGTGAAGTCTAGAGCAC
>15 dna:chromosome chromosome:NCBIM37:15:1:103494974:1 78487467 ID40683 U -
TGATAACACAGAGGTGAAGTCTAGAGC
>15 dna:chromosome chromosome:NCBIM37:15:1:103494974:1 78487477 ID65924 U -
TTCTATTTTGATAACACAGAGGTGA
>15 dna:chromosome chromosome:NCBIM37:15:1:103494974:1 78487522 ID18690 U -
TAGCTGAGGTGGAGAAGAATTGCCTCTGG
>15 dna:chromosome chromosome:NCBIM37:15:1:103494974:1 78487587 ID44758 U -
TGCCAAAGGAATCTACCACCCACCCCAA
>15 dna:chromosome chromosome:NCBIM37:15:1:103494974:1 78487589 ID44757 U -
TGCCAAAGGAATCTACCACCCACCCC
>15 dna:chromosome chromosome:NCBIM37:15:1:103494974:1 78487591 ID14349 U -
TACCTCTGCCAAAGGAATCTACCACCCACC
>15 dna:chromosome chromosome:NCBIM37:15:1:103494974:1 78487598 ID58017 U -
TGTCAACATTACCTCTGCCAAAGGAATCTACC
>15 dna:chromosome chromosome:NCBIM37:15:1:103494974:1 78487602 ID58016 U -
TGTCAACATTACCTCTGCCAAAGGAATC
>15 dna:chromosome chromosome:NCBIM37:15:1:103494974:1 78487612 ID60314 U -
TGTGTTCTTCTGTCAACATTACCTCTGC
>15 dna:chromosome chromosome:NCBIM37:15:1:103494974:1 78487626 ID27957 U -
TCCATGTCGAATCCCGTGTGTTCTTCTGTC
>15 dna:chromosome chromosome:NCBIM37:15:1:103494974:1 78487627 ID27956 U -
TCCATGTCGAATCCCGTGTGTTCTTCTGT
>15 dna:chromosome chromosome:NCBIM37:15:1:103494974:1 78487645 ID46701 U -
TGCGAGCAGTGAGCAGAATCCATGTCGAA
>15 dna:chromosome chromosome:NCBIM37:15:1:103494974:1 78487676 ID26098 U -
TCATAACCTTTTCTTTCCGGCCACTG
>15 dna:chromosome chromosome:NCBIM37:15:1:103494974:1 78487705 ID48905 U -
TGGAAACTACAAATTTAGGGGTCCAGCTTT
>15 dna:chromosome chromosome:NCBIM37:15:1:103494974:1 78487710 ID6146 U -
GTGGAAACTACAAATTTAGGGGTCCA
>15 dna:chromosome chromosome:NCBIM37:15:1:103494974:1 78487712 ID59819 U -
TGTGGAAACTACAAATTTAGGGGTC
>15 dna:chromosome chromosome:NCBIM37:15:1:103494974:1 78487730 ID15873 U -
TACTTTGTCATTTGCTCCCCCCTTGTGGAA
>15 dna:chromosome chromosome:NCBIM37:15:1:103494974:1 78487742 ID8457 U -
TAACAATTACAGATACTTTGTCATTTGCTCC
>15 dna:chromosome chromosome:NCBIM37:15:1:103494974:1 78487745 ID31212 U -
TCTAACAATTACAGATACTTTGTCATTTGC
>15 dna:chromosome chromosome:NCBIM37:15:1:103494974:1 78487763 ID31229 U -
TCTAACGATGCTTGGCTCTCTAACAATTAC
>15 dna:chromosome chromosome:NCBIM37:15:1:103494974:1 78487764 ID31228 U -
TCTAACGATGCTTGGCTCTCTAACAATTA
>15 dna:chromosome chromosome:NCBIM37:15:1:103494974:1 78487814 ID39642 U -
TGAGGAAACATGCACCCTGTTGTTGAGGA
>15 dna:chromosome chromosome:NCBIM37:15:1:103494974:1 78487815 ID39641 U -
TGAGGAAACATGCACCCTGTTGTTGAGG
>15 dna:chromosome chromosome:NCBIM37:15:1:103494974:1 78487817 ID29960 U -
TCCTGAGGAAACATGCACCCTGTTGTTGA
>15 dna:chromosome chromosome:NCBIM37:15:1:103494974:1 78487892 ID4952 U -
GCCATGTTCTAATGCCAGTTTTGGAGGGAG
>15 dna:chromosome chromosome:NCBIM37:15:1:103494974:1 78487893 ID4951 U -
GCCATGTTCTAATGCCAGTTTTGGAGGGA
>15 dna:chromosome chromosome:NCBIM37:15:1:103494974:1 78487893 ID45700 U -
TGCCATGTTCTAATGCCAGTTTTGGAGGGA
>15 dna:chromosome chromosome:NCBIM37:15:1:103494974:1 78487893 ID60796 U -
TGTTCTAATGCCAGTTTTGGAGGGA
>15 dna:chromosome chromosome:NCBIM37:15:1:103494974:1 78487895 ID45699 U -
TGCCATGTTCTAATGCCAGTTTTGGAGG
>15 dna:chromosome chromosome:NCBIM37:15:1:103494974:1 78487903 ID53105 U -
TGGGAATGTGCTGCCATGTTCTAATGCCAGT
>15 dna:chromosome chromosome:NCBIM37:15:1:103494974:1 78487904 ID53104 U -
TGGGAATGTGCTGCCATGTTCTAATGCCAG
>15 dna:chromosome chromosome:NCBIM37:15:1:103494974:1 78487905 ID53103 U -
TGGGAATGTGCTGCCATGTTCTAATGCCA
>15 dna:chromosome chromosome:NCBIM37:15:1:103494974:1 78487906 ID53102 U -
TGGGAATGTGCTGCCATGTTCTAATGCC
>15 dna:chromosome chromosome:NCBIM37:15:1:103494974:1 78487907 ID53101 U -
TGGGAATGTGCTGCCATGTTCTAATGC
>15 dna:chromosome chromosome:NCBIM37:15:1:103494974:1 78487919 ID7352 U -
TAAACAGGTATCCTGTGGGAATGTGCTGCC
>15 dna:chromosome chromosome:NCBIM37:15:1:103494974:1 78487920 ID7351 U -
TAAACAGGTATCCTGTGGGAATGTGCTGC
>15 dna:chromosome chromosome:NCBIM37:15:1:103494974:1 78487922 ID46899 U -
TGCTAAACAGGTATCCTGTGGGAATGTGCT
>15 dna:chromosome chromosome:NCBIM37:15:1:103494974:1 78487923 ID46898 U -
TGCTAAACAGGTATCCTGTGGGAATGTGC
>15 dna:chromosome chromosome:NCBIM37:15:1:103494974:1 78487924 ID46897 U -
TGCTAAACAGGTATCCTGTGGGAATGTG
>15 dna:chromosome chromosome:NCBIM37:15:1:103494974:1 78487947 ID27907 U -
TCCATGACTTTCTCAACCTCAAATGCTA
>15 dna:chromosome chromosome:NCBIM37:15:1:103494974:1 78487947 ID65330 U -
TTCCATGACTTTCTCAACCTCAAATGCTA
>15 dna:chromosome chromosome:NCBIM37:15:1:103494974:1 78487951 ID4695 U -
GATTCCATGACTTTCTCAACCTCAAAT
>15 dna:chromosome chromosome:NCBIM37:15:1:103494974:1 78488011 ID44049 U -
TGCAGGAATTCTGATCCCTTGCCACATGT
>15 dna:chromosome chromosome:NCBIM37:15:1:103494974:1 78488012 ID44048 U -
TGCAGGAATTCTGATCCCTTGCCACATG
>15 dna:chromosome chromosome:NCBIM37:15:1:103494974:1 78488072 ID44198 U -
TGCAGTGTTCATTTGGGCTTCACCTTCA
>15 dna:chromosome chromosome:NCBIM37:15:1:103494974:1 78488074 ID44197 U -
TGCAGTGTTCATTTGGGCTTCACCTT
>15 dna:chromosome chromosome:NCBIM37:15:1:103494974:1 78488113 ID46829 U -
TGCGGTTTGTCTCATGGTCCTGGCA
>15 dna:chromosome chromosome:NCBIM37:15:1:103494974:1 78488120 ID13005 U -
TACAGCTGCGGTTTGTCTCATGGT
>15 dna:chromosome chromosome:NCBIM37:15:1:103494974:1 78488135 ID67411 U -
TTGGGCTAGCACCGCTCTACAGCTGC
>15 dna:chromosome chromosome:NCBIM37:15:1:103494974:1 78488150 ID42635 U -
TGCAAACATGGCTTCTCTCTTGGGCTAGCA
>15 dna:chromosome chromosome:NCBIM37:15:1:103494974:1 78488155 ID42634 U -
TGCAAACATGGCTTCTCTCTTGGGC
>15 dna:chromosome chromosome:NCBIM37:15:1:103494974:1 78488181 ID18661 U -
TAGCTCCGCCTCTTCGGCACACCTGCGT
>15 dna:chromosome chromosome:NCBIM37:15:1:103494974:1 78488221 ID49284 U -
TGGAACTCACATGGAATCATCTGGGCTGC
>15 dna:chromosome chromosome:NCBIM37:15:1:103494974:1 78488232 ID58458 U -
TGTCCAGCATCTGGAACTCACATGGAATC
>15 dna:chromosome chromosome:NCBIM37:15:1:103494974:1 78488309 ID8199 U -
TAAATGGGGCACAGCAAGGTATAATTAGATA
>15 dna:chromosome chromosome:NCBIM37:15:1:103494974:1 78488431 ID15138 U -
TACTCAATGGCACACACACACACACA
>15 dna:chromosome chromosome:NCBIM37:15:1:103494974:1 78488457 ID67689 U -
TTGTAAAATACGAGTTACATGTATCTGC
>15 dna:chromosome chromosome:NCBIM37:15:1:103494974:1 78488463 ID19306 U -
TAGGAGATTTGTAAAATACGAGTTACATGT
>15 dna:chromosome chromosome:NCBIM37:15:1:103494974:1 78488502 ID49291 U -
TGGAACTCAGGGCAATCTTTTAATTA
>15 dna:chromosome chromosome:NCBIM37:15:1:103494974:1 78488533 ID8838 U -
TAACATTGTTGAAAAGAGCAAAGTCCAGGTC
>15 dna:chromosome chromosome:NCBIM37:15:1:103494974:1 78488534 ID31218 U -
TCTAACATTGTTGAAAAGAGCAAAGTCCAGGT
>15 dna:chromosome chromosome:NCBIM37:15:1:103494974:1 78488543 ID8717 U -
TAACAGTTCTAACATTGTTGAAAAGAGCAA
>15 dna:chromosome chromosome:NCBIM37:15:1:103494974:1 78488545 ID8716 U -
TAACAGTTCTAACATTGTTGAAAAGAGC
>15 dna:chromosome chromosome:NCBIM37:15:1:103494974:1 78488545 ID68202 U -
TTTAACAGTTCTAACATTGTTGAAAAGAGC
>15 dna:chromosome chromosome:NCBIM37:15:1:103494974:1 78488691 ID11595 U -
TAATTCTAAGTCCATTAAGTAGACAAGAGC
>15 dna:chromosome chromosome:NCBIM37:15:1:103494974:1 78488725 ID25019 U -
TCACAGGCATGCCCAGAAGGTCTCCTCCAT
>15 dna:chromosome chromosome:NCBIM37:15:1:103494974:1 78488737 ID16040 U -
TAGAAACTCCCTCACAGGCATGCCCAGAA
>15 dna:chromosome chromosome:NCBIM37:15:1:103494974:1 78488757 ID31234 U -
TCTAACGTCAGTTAACCCCACTTAGAAACTC
>15 dna:chromosome chromosome:NCBIM37:15:1:103494974:1 78488760 ID31233 U -
TCTAACGTCAGTTAACCCCACTTAGAAA
>15 dna:chromosome chromosome:NCBIM37:15:1:103494974:1 78488775 ID47677 U -
TGCTCTTCAGTTCCCGTTTCTAACGTCAGTT
>15 dna:chromosome chromosome:NCBIM37:15:1:103494974:1 78488830 ID22577 U -
TATCTGGTCACATTGTATCCACAGTCGGGA
>15 dna:chromosome chromosome:NCBIM37:15:1:103494974:1 78488850 ID39867 U -
TGAGGGTGAGGCACCTATCTGGTCA
>15 dna:chromosome chromosome:NCBIM37:15:1:103494974:1 78488929 ID14561 U -
TACGAAAGGAAGAATGTGTCTGGTACAGT
>15 dna:chromosome chromosome:NCBIM37:15:1:103494974:1 78488932 ID14560 U -
TACGAAAGGAAGAATGTGTCTGGTAC
>15 dna:chromosome chromosome:NCBIM37:15:1:103494974:1 78488936 ID982 U -
AGCAACTTACGAAAGGAAGAATGTGTCTG
>15 dna:chromosome chromosome:NCBIM37:15:1:103494974:1 78488936 ID4746 U -
GCAACTTACGAAAGGAAGAATGTGTCTG
>15 dna:chromosome chromosome:NCBIM37:15:1:103494974:1 78489125 ID23719 U -
TATTGCCAAGAGTTTGTGGTCAGCATGG
>15 dna:chromosome chromosome:NCBIM37:15:1:103494974:1 78489129 ID28214 U -
TCCCAATATTGCCAAGAGTTTGTGGTCAGC
>15 dna:chromosome chromosome:NCBIM37:15:1:103494974:1 78489132 ID28213 U -
TCCCAATATTGCCAAGAGTTTGTGGTC
>15 dna:chromosome chromosome:NCBIM37:15:1:103494974:1 78489132 ID41331 U -
TGATCCCAATATTGCCAAGAGTTTGTGGTC
>15 dna:chromosome chromosome:NCBIM37:15:1:103494974:1 78489177 ID30375 U -
TCCTTGAGAGTACATTTCTGGCCAGGCGT
>15 dna:chromosome chromosome:NCBIM37:15:1:103494974:1 78489177 ID38795 U -
TGAGAGTACATTTCTGGCCAGGCGT
>15 dna:chromosome chromosome:NCBIM37:15:1:103494974:1 78489180 ID66529 U -
TTGAGAGTACATTTCTGGCCAGG
>15 dna:chromosome chromosome:NCBIM37:15:1:103494974:1 78489221 ID9264 U -
TAACTGGCACCATGAAGTCAGCACTGACTG
>15 dna:chromosome chromosome:NCBIM37:15:1:103494974:1 78489314 ID3978 U -
GAAGATAAAGTGTGATGGTTTGATTCTCAG
>15 dna:chromosome chromosome:NCBIM37:15:1:103494974:1 78489315 ID258 U -
AAGATAAAGTGTGATGGTTTGATTCTCA
>15 dna:chromosome chromosome:NCBIM37:15:1:103494974:1 78489315 ID3977 U -
GAAGATAAAGTGTGATGGTTTGATTCTCA
>15 dna:chromosome chromosome:NCBIM37:15:1:103494974:1 78489316 ID840 U -
AGAAGATAAAGTGTGATGGTTTGATTCTC
>15 dna:chromosome chromosome:NCBIM37:15:1:103494974:1 78489316 ID3976 U -
GAAGATAAAGTGTGATGGTTTGATTCTC
>15 dna:chromosome chromosome:NCBIM37:15:1:103494974:1 78489316 ID16437 U -
TAGAAGATAAAGTGTGATGGTTTGATTCTC
>15 dna:chromosome chromosome:NCBIM37:15:1:103494974:1 78489317 ID16436 U -
TAGAAGATAAAGTGTGATGGTTTGATTCT
>15 dna:chromosome chromosome:NCBIM37:15:1:103494974:1 78489319 ID839 U -
AGAAGATAAAGTGTGATGGTTTGATT
>15 dna:chromosome chromosome:NCBIM37:15:1:103494974:1 78489319 ID16435 U -
TAGAAGATAAAGTGTGATGGTTTGATT
>15 dna:chromosome chromosome:NCBIM37:15:1:103494974:1 78489325 ID28346 U -
TCCCAGGACTAGAAGATAAAGTGTGATGGT
>15 dna:chromosome chromosome:NCBIM37:15:1:103494974:1 78489326 ID28345 U -
TCCCAGGACTAGAAGATAAAGTGTGATGG
>15 dna:chromosome chromosome:NCBIM37:15:1:103494974:1 78489329 ID29762 U -
TCCTCCCAGGACTAGAAGATAAAGTGTGA
>15 dna:chromosome chromosome:NCBIM37:15:1:103494974:1 78489363 ID14675 U -
TACGCACCATGTTTTCTTCAACTTTATCCC
>15 dna:chromosome chromosome:NCBIM37:15:1:103494974:1 78489414 ID10641 U -
TAAGTTCTCTGATCATTGGGAAGCTTCCA
>15 dna:chromosome chromosome:NCBIM37:15:1:103494974:1 78489415 ID10640 U -
TAAGTTCTCTGATCATTGGGAAGCTTCC
>15 dna:chromosome chromosome:NCBIM37:15:1:103494974:1 78489417 ID46083 U -
TGCCTAAGTTCTCTGATCATTGGGAAGCTT
>15 dna:chromosome chromosome:NCBIM37:15:1:103494974:1 78489418 ID23033 U -
TATGCCTAAGTTCTCTGATCATTGGGAAGCT
>15 dna:chromosome chromosome:NCBIM37:15:1:103494974:1 78489419 ID23032 U -
TATGCCTAAGTTCTCTGATCATTGGGAAGC
>15 dna:chromosome chromosome:NCBIM37:15:1:103494974:1 78489420 ID46082 U -
TGCCTAAGTTCTCTGATCATTGGGAAG
>15 dna:chromosome chromosome:NCBIM37:15:1:103494974:1 78489438 ID27126 U -
TCCAATCTAGGTGGGACCCTATGCCTAAGT
>15 dna:chromosome chromosome:NCBIM37:15:1:103494974:1 78489466 ID3146 U -
CGCCTAGAATTAAAGCGATTTTTAGCCTC
>15 dna:chromosome chromosome:NCBIM37:15:1:103494974:1 78489500 ID64764 U -
TTCACAATAGGAAAACCTTTTGAGTTTTGC
>15 dna:chromosome chromosome:NCBIM37:15:1:103494974:1 78489577 ID6565 U -
TAAAAATGGCCAAGAAACCCATTGTTTCTCC
>15 dna:chromosome chromosome:NCBIM37:15:1:103494974:1 78489608 ID17230 U -
TAGAGGAAAGAATTCTTAGGCAACAA
>15 dna:chromosome chromosome:NCBIM37:15:1:103494974:1 78489661 ID24872 U -
TCACAAGAAACATTGTTGGAAATGCAGAG
>15 dna:chromosome chromosome:NCBIM37:15:1:103494974:1 78489662 ID24871 U -
TCACAAGAAACATTGTTGGAAATGCAGA
>15 dna:chromosome chromosome:NCBIM37:15:1:103494974:1 78489664 ID24870 U -
TCACAAGAAACATTGTTGGAAATGCA
>15 dna:chromosome chromosome:NCBIM37:15:1:103494974:1 78489729 ID68570 U -
TTTGACACAGATGCTCAGAGCCAAGGAC
>15 dna:chromosome chromosome:NCBIM37:15:1:103494974:1 78489742 ID40519 U -
TGAGTTCCCATTGATTTGACACAGATGCT
>15 dna:chromosome chromosome:NCBIM37:15:1:103494974:1 78489757 ID13239 U -
TACATAGGTCCTAAGCTGAGTTCCCATTGA
>15 dna:chromosome chromosome:NCBIM37:15:1:103494974:1 78489758 ID13238 U -
TACATAGGTCCTAAGCTGAGTTCCCATTG
>15 dna:chromosome chromosome:NCBIM37:15:1:103494974:1 78489778 ID37607 U -
TGACTCAGCCCACACAAAGGATACATAGGT
>15 dna:chromosome chromosome:NCBIM37:15:1:103494974:1 78489945 ID50461 U -
TGGAGACCACGGATGGATGGATGCATGAT
>15 dna:chromosome chromosome:NCBIM37:15:1:103494974:1 78489946 ID50460 U -
TGGAGACCACGGATGGATGGATGCATGA
>15 dna:chromosome chromosome:NCBIM37:15:1:103494974:1 78489947 ID50459 U -
TGGAGACCACGGATGGATGGATGCATG
>15 dna:chromosome chromosome:NCBIM37:15:1:103494974:1 78489949 ID18196 U -
TAGCATGGAGACCACGGATGGATGGATGCA
>15 dna:chromosome chromosome:NCBIM37:15:1:103494974:1 78489952 ID18195 U -
TAGCATGGAGACCACGGATGGATGGAT
>15 dna:chromosome chromosome:NCBIM37:15:1:103494974:1 78489994 ID36596 U -
TGACACTGTGGTTGCAAGGAGATGG
>15 dna:chromosome chromosome:NCBIM37:15:1:103494974:1 78490024 ID22780 U -
TATGACTGCTGAATGGAGAGATGAGTGGTC
>15 dna:chromosome chromosome:NCBIM37:15:1:103494974:1 78490036 ID35630 U -
TGAAGTTACATGTATGACTGCTGAATGGAG
>15 dna:chromosome chromosome:NCBIM37:15:1:103494974:1 78490037 ID35629 U -
TGAAGTTACATGTATGACTGCTGAATGGA
>15 dna:chromosome chromosome:NCBIM37:15:1:103494974:1 78490037 ID66400 U -
TTGAAGTTACATGTATGACTGCTGAATGGA
>15 dna:chromosome chromosome:NCBIM37:15:1:103494974:1 78490038 ID68560 U -
TTTGAAGTTACATGTATGACTGCTGAATGG
>15 dna:chromosome chromosome:NCBIM37:15:1:103494974:1 78490112 ID3618 U -
CTGGAGCACAAAGGATTCAGGAAAATGGG
>15 dna:chromosome chromosome:NCBIM37:15:1:103494974:1 78490114 ID28847 U -
TCCCTGGAGCACAAAGGATTCAGGAAAATG
>15 dna:chromosome chromosome:NCBIM37:15:1:103494974:1 78490199 ID34506 U -
TGAAATGTCCAGACTCCACTTGGAGTGACGTC
>15 dna:chromosome chromosome:NCBIM37:15:1:103494974:1 78490200 ID34505 U -
TGAAATGTCCAGACTCCACTTGGAGTGACGT
>15 dna:chromosome chromosome:NCBIM37:15:1:103494974:1 78490201 ID34504 U -
TGAAATGTCCAGACTCCACTTGGAGTGACG
>15 dna:chromosome chromosome:NCBIM37:15:1:103494974:1 78490263 ID41713 U -
TGATGCAGTGACAAATCACATCAATAGAAGCA
>15 dna:chromosome chromosome:NCBIM37:15:1:103494974:1 78490264 ID41712 U -
TGATGCAGTGACAAATCACATCAATAGAAGC
>15 dna:chromosome chromosome:NCBIM37:15:1:103494974:1 78490300 ID35138 U -
TGAAGACAGTGGAGACTGAGCTCAGGT
>15 dna:chromosome chromosome:NCBIM37:15:1:103494974:1 78490321 ID2726 U -
CCATCAACATATCATCTCCACTCCTGAAGA
>15 dna:chromosome chromosome:NCBIM37:15:1:103494974:1 78490324 ID45528 U -
TGCCATCAACATATCATCTCCACTCCTGA
>15 dna:chromosome chromosome:NCBIM37:15:1:103494974:1 78490330 ID41251 U -
TGATCACTATGCCATCAACATATCATCTCCAC
>15 dna:chromosome chromosome:NCBIM37:15:1:103494974:1 78490375 ID33896 U -
TGAAACTCACTTAGTGGCTCTTGTGTGAC
>15 dna:chromosome chromosome:NCBIM37:15:1:103494974:1 78490376 ID33895 U -
TGAAACTCACTTAGTGGCTCTTGTGTGA
>15 dna:chromosome chromosome:NCBIM37:15:1:103494974:1 78490562 ID67665 U -
TTGGTTTAGAAATAGCTGCATGACCCAGGC
>15 dna:chromosome chromosome:NCBIM37:15:1:103494974:1 78490572 ID56230 U -
TGGTGGTGATTGGTTTAGAAATAGCTGCA
>15 dna:chromosome chromosome:NCBIM37:15:1:103494974:1 78490573 ID56229 U -
TGGTGGTGATTGGTTTAGAAATAGCTGC
>15 dna:chromosome chromosome:NCBIM37:15:1:103494974:1 78490735 ID10028 U -
TAAGCCAATGAGCAGTACTGGGCATA
>15 dna:chromosome chromosome:NCBIM37:15:1:103494974:1 78490735 ID57331 U -
TGTAAGCCAATGAGCAGTACTGGGCATA
>15 dna:chromosome chromosome:NCBIM37:15:1:103494974:1 78490741 ID2448 U -
CAGTCTCTGTAAGCCAATGAGCAGTACTG
>15 dna:chromosome chromosome:NCBIM37:15:1:103494974:1 78490748 ID2080 U -
CACTACATCAGTCTCTGTAAGCCAATGAGC
>15 dna:chromosome chromosome:NCBIM37:15:1:103494974:1 78490752 ID34664 U -
TGAACACTACATCAGTCTCTGTAAGCCAAT
>15 dna:chromosome chromosome:NCBIM37:15:1:103494974:1 78490754 ID29902 U -
TCCTGAACACTACATCAGTCTCTGTAAGCCA
>15 dna:chromosome chromosome:NCBIM37:15:1:103494974:1 78490758 ID29901 U -
TCCTGAACACTACATCAGTCTCTGTAA
>15 dna:chromosome chromosome:NCBIM37:15:1:103494974:1 78490762 ID54130 U -
TGGGCCGTCCTGAACACTACATCAGTCTCT
>15 dna:chromosome chromosome:NCBIM37:15:1:103494974:1 78490764 ID54129 U -
TGGGCCGTCCTGAACACTACATCAGTCT
>15 dna:chromosome chromosome:NCBIM37:15:1:103494974:1 78490782 ID2767 U -
CCCAAACTGTCTTCTGGGCCGTCC
>15 dna:chromosome chromosome:NCBIM37:15:1:103494974:1 78490958 ID2969 U -
CCTATCAGAAGCTCCAGCAGTTGTTGAGGG
>15 dna:chromosome chromosome:NCBIM37:15:1:103494974:1 78490961 ID6025 U -
GTCCTATCAGAAGCTCCAGCAGTTGTTGA
>15 dna:chromosome chromosome:NCBIM37:15:1:103494974:1 78491039 ID13762 U -
TACCACGCGTAGGCTGACAGAGCTCA
>15 dna:chromosome chromosome:NCBIM37:15:1:103494974:1 78491040 ID8031 U -
TAAATACCACGCGTAGGCTGACAGAGCTC
>15 dna:chromosome chromosome:NCBIM37:15:1:103494974:1 78491046 ID16946 U -
TAGACCTTAAATACCACGCGTAGGCTGACA
>15 dna:chromosome chromosome:NCBIM37:15:1:103494974:1 78491054 ID9171 U -
TAACTCCCTAGACCTTAAATACCACGCGTA
>15 dna:chromosome chromosome:NCBIM37:15:1:103494974:1 78491106 ID17117 U -
TAGAGACAAACAGGTTGCTCAGCTGC
>15 dna:chromosome chromosome:NCBIM37:15:1:103494974:1 78491126 ID55505 U -
TGGTATTCGGATGCCTGCTGGAGTTAGAGA
>15 dna:chromosome chromosome:NCBIM37:15:1:103494974:1 78491128 ID55504 U -
TGGTATTCGGATGCCTGCTGGAGTTAGA
>15 dna:chromosome chromosome:NCBIM37:15:1:103494974:1 78491194 ID60322 U -
TGTGTTGATCTATGCATCTCTGAGCATCCC
>15 dna:chromosome chromosome:NCBIM37:15:1:103494974:1 78491196 ID60321 U -
TGTGTTGATCTATGCATCTCTGAGCATC
>15 dna:chromosome chromosome:NCBIM37:15:1:103494974:1 78491236 ID48423 U -
TGCTTGCTTTCATTGCCCCTGTGCAGC
>15 dna:chromosome chromosome:NCBIM37:15:1:103494974:1 78491403 ID60382 U -
TGTTAAAGAGAAGCAGACTCCACAAA
>15 dna:chromosome chromosome:NCBIM37:15:1:103494974:1 78491406 ID44112 U -
TGCAGGTTTGTTAAAGAGAAGCAGACTCCAC
>15 dna:chromosome chromosome:NCBIM37:15:1:103494974:1 78491422 ID27245 U -
TCCACACGAGAGTTATGCAGGTTTGTTAAA
>15 dna:chromosome chromosome:NCBIM37:15:1:103494974:1 78491427 ID55648 U -
TGGTCCACACGAGAGTTATGCAGGTTTG
>15 dna:chromosome chromosome:NCBIM37:15:1:103494974:1 78491509 ID2600 U -
CCAAATTGTAGTGCGGGGTTGAAGACCTG
>15 dna:chromosome chromosome:NCBIM37:15:1:103494974:1 78491541 ID1468 U -
ATCTGTGAAATGGAGCCAGCTACGTCCTC
>15 dna:chromosome chromosome:NCBIM37:15:1:103494974:1 78491541 ID32683 U -
TCTGTGAAATGGAGCCAGCTACGTCCTC
>15 dna:chromosome chromosome:NCBIM37:15:1:103494974:1 78491542 ID1467 U -
ATCTGTGAAATGGAGCCAGCTACGTCCT
>15 dna:chromosome chromosome:NCBIM37:15:1:103494974:1 78491542 ID32682 U -
TCTGTGAAATGGAGCCAGCTACGTCCT
>15 dna:chromosome chromosome:NCBIM37:15:1:103494974:1 78491544 ID1466 U -
ATCTGTGAAATGGAGCCAGCTACGTC
>15 dna:chromosome chromosome:NCBIM37:15:1:103494974:1 78491545 ID43652 U -
TGCACATCTGTGAAATGGAGCCAGCTACGT
>15 dna:chromosome chromosome:NCBIM37:15:1:103494974:1 78491590 ID50651 U -
TGGAGGTTTGAGATTGCCCATCTTAGC
>15 dna:chromosome chromosome:NCBIM37:15:1:103494974:1 78491613 ID19477 U -
TAGGATGACCTACAAAGGGAAGTGTGGA
>15 dna:chromosome chromosome:NCBIM37:15:1:103494974:1 78491622 ID2884 U -
CCCTCTTGCACTAGGATGACCTACAAAGGG
>15 dna:chromosome chromosome:NCBIM37:15:1:103494974:1 78491846 ID64202 U -
TTAGGCCTAATGCTGATTGCTTGGAC
>15 dna:chromosome chromosome:NCBIM37:15:1:103494974:1 78491847 ID27444 U -
TCCACTTAGGCCTAATGCTGATTGCTTGGA
>15 dna:chromosome chromosome:NCBIM37:15:1:103494974:1 78491862 ID49667 U -
TGGAAGTCTCTCCACTTAGGCCTAA
>15 dna:chromosome chromosome:NCBIM37:15:1:103494974:1 78491919 ID12445 U -
TACAATGGCCTCTCAGCTTCTCTGGT
>15 dna:chromosome chromosome:NCBIM37:15:1:103494974:1 78491924 ID45148 U -
TGCCACCATTACAATGGCCTCTCAGCTTCT
>15 dna:chromosome chromosome:NCBIM37:15:1:103494974:1 78491992 ID42967 M -
TGCAACGGCACATGTGGCTTCCCACAT
>15 dna:chromosome chromosome:NCBIM37:15:1:103494974:1 78491993 ID42966 M -
TGCAACGGCACATGTGGCTTCCCACA
>15 dna:chromosome chromosome:NCBIM37:15:1:103494974:1 78492034 ID14056 U -
TACCCAAACTTATGCATGGTAGCCAGCGG
>15 dna:chromosome chromosome:NCBIM37:15:1:103494974:1 78492036 ID14055 U -
TACCCAAACTTATGCATGGTAGCCAGC
>15 dna:chromosome chromosome:NCBIM37:15:1:103494974:1 78492036 ID61101 U -
TGTTTACCCAAACTTATGCATGGTAGCCAGC
>15 dna:chromosome chromosome:NCBIM37:15:1:103494974:1 78492041 ID56733 U -
TGGTTGTTTACCCAAACTTATGCATGGTAG
>15 dna:chromosome chromosome:NCBIM37:15:1:103494974:1 78492049 ID57527 M -
TGTACACATTGGTTGTTTACCCAAACTTATG
>15 dna:chromosome chromosome:NCBIM37:15:1:103494974:1 78492059 ID15440 M -
TACTGCATATGTACACATTGGTTGTTTACC
>15 dna:chromosome chromosome:NCBIM37:15:1:103494974:1 78492073 ID51253 M -
TGGCAAAAAACTTTACTGCATATGTACAC
>15 dna:chromosome chromosome:NCBIM37:15:1:103494974:1 78492113 ID32779 U -
TCTTAAAACCTCATTATCATGCCTGGACC
>15 dna:chromosome chromosome:NCBIM37:15:1:103494974:1 78492119 ID56523 U -
TGGTTATACTCTTAAAACCTCATTATCATGCC
>15 dna:chromosome chromosome:NCBIM37:15:1:103494974:1 78492123 ID42346 U -
TGATTGGTTATACTCTTAAAACCTCATTATCA
>15 dna:chromosome chromosome:NCBIM37:15:1:103494974:1 78492140 ID44527 M -
TGCATGTCTCACATCTGATTGGTTATACTC
>15 dna:chromosome chromosome:NCBIM37:15:1:103494974:1 78492186 ID15272 M -
TACTCTCTCTCAGTACCTCACAAAACCTC
>15 dna:chromosome chromosome:NCBIM37:15:1:103494974:1 78492186 ID64292 U -
TTATACTCTCTCTCAGTACCTCACAAAACCTC
>15 dna:chromosome chromosome:NCBIM37:15:1:103494974:1 78492203 ID25100 U -
TCACATCCGATTGGTTATACTCTCTCTCA
>15 dna:chromosome chromosome:NCBIM37:15:1:103494974:1 78492210 ID44526 M -
TGCATGTCTCACATCCGATTGGTTATACTC
>15 dna:chromosome chromosome:NCBIM37:15:1:103494974:1 78492225 ID48181 M -
TGCTTACTACCTCATTTGCATGTCTCACATC
>15 dna:chromosome chromosome:NCBIM37:15:1:103494974:1 78492237 ID51191 M -
TGGATTGGTTATGCTTACTACCTCATTTGC
>15 dna:chromosome chromosome:NCBIM37:15:1:103494974:1 78492242 ID1895 M -
CACACCTGGATTGGTTATGCTTACTACCTCA
>15 dna:chromosome chromosome:NCBIM37:15:1:103494974:1 78492245 ID24941 M -
TCACACCTGGATTGGTTATGCTTACTACC
>15 dna:chromosome chromosome:NCBIM37:15:1:103494974:1 78492246 ID24940 M -
TCACACCTGGATTGGTTATGCTTACTAC
>15 dna:chromosome chromosome:NCBIM37:15:1:103494974:1 78492335 ID1901 M -
CACACGTTTATTGGGAAAGCTTGATTGCAG
>15 dna:chromosome chromosome:NCBIM37:15:1:103494974:1 78492336 ID1900 M -
CACACGTTTATTGGGAAAGCTTGATTGCA
>15 dna:chromosome chromosome:NCBIM37:15:1:103494974:1 78492337 ID1899 M -
CACACGTTTATTGGGAAAGCTTGATTGC
>15 dna:chromosome chromosome:NCBIM37:15:1:103494974:1 78492337 ID43573 M -
TGCACACGTTTATTGGGAAAGCTTGATTGC
>15 dna:chromosome chromosome:NCBIM37:15:1:103494974:1 78492339 ID43572 M -
TGCACACGTTTATTGGGAAAGCTTGATT
>15 dna:chromosome chromosome:NCBIM37:15:1:103494974:1 78492351 ID1730 M -
CAACAGGATCCTTCTGCACACGTTTATTGG
>15 dna:chromosome chromosome:NCBIM37:15:1:103494974:1 78492394 ID31903 U -
TCTCCTTTTCTTGTGAGCAACTCGCCAGC
>15 dna:chromosome chromosome:NCBIM37:15:1:103494974:1 78492514 ID46786 U -
TGCGGAGAATGCCATCAGGGTAACATGGTC
>15 dna:chromosome chromosome:NCBIM37:15:1:103494974:1 78492576 ID68215 U -
TTTAAGACTGGTGCCCGGAGCCTGGAGCCC
>15 dna:chromosome chromosome:NCBIM37:15:1:103494974:1 78492637 ID45652 U -
TGCCATGGGGAAAGCATTTCTGTGGCCACC
>15 dna:chromosome chromosome:NCBIM37:15:1:103494974:1 78492639 ID68687 U -
TTTGCCATGGGGAAAGCATTTCTGTGGCCA
>15 dna:chromosome chromosome:NCBIM37:15:1:103494974:1 78492658 ID7794 U -
TAAAGGAAATTGGCAAGACTTTTGCCATGGG
>15 dna:chromosome chromosome:NCBIM37:15:1:103494974:1 78492659 ID287 U -
AAGGAAATTGGCAAGACTTTTGCCATGG
>15 dna:chromosome chromosome:NCBIM37:15:1:103494974:1 78492659 ID7793 U -
TAAAGGAAATTGGCAAGACTTTTGCCATGG
>15 dna:chromosome chromosome:NCBIM37:15:1:103494974:1 78492673 ID57465 U -
TGTAATGGAGAAACCTAAAGGAAATTGGCAA
>15 dna:chromosome chromosome:NCBIM37:15:1:103494974:1 78492674 ID11372 U -
TAATGGAGAAACCTAAAGGAAATTGGCA
>15 dna:chromosome chromosome:NCBIM37:15:1:103494974:1 78492674 ID57464 U -
TGTAATGGAGAAACCTAAAGGAAATTGGCA
>15 dna:chromosome chromosome:NCBIM37:15:1:103494974:1 78492675 ID57463 U -
TGTAATGGAGAAACCTAAAGGAAATTGGC
>15 dna:chromosome chromosome:NCBIM37:15:1:103494974:1 78492698 ID20006 U -
TAGGTACACATTCTAGCTTACCTCTGTAAT
>15 dna:chromosome chromosome:NCBIM37:15:1:103494974:1 78492721 ID12712 U -
TACACCTTATTCTGTGTGCTTCCTAGGTAC
>15 dna:chromosome chromosome:NCBIM37:15:1:103494974:1 78492722 ID12711 U -
TACACCTTATTCTGTGTGCTTCCTAGGTA
>15 dna:chromosome chromosome:NCBIM37:15:1:103494974:1 78492723 ID12710 U -
TACACCTTATTCTGTGTGCTTCCTAGGT
>15 dna:chromosome chromosome:NCBIM37:15:1:103494974:1 78492732 ID38431 U -
TGAGACAAGACTACACCTTATTCTGTGTGC
>15 dna:chromosome chromosome:NCBIM37:15:1:103494974:1 78492733 ID38430 U -
TGAGACAAGACTACACCTTATTCTGTGTG
>15 dna:chromosome chromosome:NCBIM37:15:1:103494974:1 78492734 ID38429 U -
TGAGACAAGACTACACCTTATTCTGTGT
>15 dna:chromosome chromosome:NCBIM37:15:1:103494974:1 78492739 ID18799 U -
TAGCTTTCTGAGACAAGACTACACCTTATTC
>15 dna:chromosome chromosome:NCBIM37:15:1:103494974:1 78492740 ID18798 U -
TAGCTTTCTGAGACAAGACTACACCTTATT
>15 dna:chromosome chromosome:NCBIM37:15:1:103494974:1 78492741 ID18797 U -
TAGCTTTCTGAGACAAGACTACACCTTAT
>15 dna:chromosome chromosome:NCBIM37:15:1:103494974:1 78492772 ID1137 U -
AGGAACGTACACAGATCAGGGGCTC
>15 dna:chromosome chromosome:NCBIM37:15:1:103494974:1 78492780 ID48373 U -
TGCTTCTTTAGGAACGTACACAGATC
>15 dna:chromosome chromosome:NCBIM37:15:1:103494974:1 78492801 ID24349 U -
TCAAATAAAGGGCGTGACCCCTGCTT
>15 dna:chromosome chromosome:NCBIM37:15:1:103494974:1 78492808 ID58733 U -
TGTCTTTCCAATCAAATAAAGGGCGTGACC
>15 dna:chromosome chromosome:NCBIM37:15:1:103494974:1 78492835 ID52216 U -
TGGCCTGTGGGACACCTTCCCTCTGT
>15 dna:chromosome chromosome:NCBIM37:15:1:103494974:1 78492909 ID51018 U -
TGGATGGGACCAGCTTGTGGGTCT
>15 dna:chromosome chromosome:NCBIM37:15:1:103494974:1 78492926 ID20612 U -
TAGTACTAGAACTCAGGAGCTGGATGG
>15 dna:chromosome chromosome:NCBIM37:15:1:103494974:1 78492954 ID9451 U -
TAAGAAAGTGTGTTCCCAGGAGAGAAGA
>15 dna:chromosome chromosome:NCBIM37:15:1:103494974:1 78492961 ID17269 U -
TAGAGGTATAAGAAAGTGTGTTCCCAGGA
>15 dna:chromosome chromosome:NCBIM37:15:1:103494974:1 78492967 ID40914 U -
TGATAGAGGTATAAGAAAGTGTGTTC
>15 dna:chromosome chromosome:NCBIM37:15:1:103494974:1 78492969 ID25208 U -
TCACCCTGATAGAGGTATAAGAAAGTGTGT
>15 dna:chromosome chromosome:NCBIM37:15:1:103494974:1 78492970 ID25207 U -
TCACCCTGATAGAGGTATAAGAAAGTGTG
>15 dna:chromosome chromosome:NCBIM37:15:1:103494974:1 78492977 ID35148 U -
TGAAGACCATCACCCTGATAGAGGTATAAGA
>15 dna:chromosome chromosome:NCBIM37:15:1:103494974:1 78492978 ID35147 U -
TGAAGACCATCACCCTGATAGAGGTATAAG
>15 dna:chromosome chromosome:NCBIM37:15:1:103494974:1 78492981 ID35146 U -
TGAAGACCATCACCCTGATAGAGGTAT
>15 dna:chromosome chromosome:NCBIM37:15:1:103494974:1 78493013 ID44681 U -
TGCATTTTGGTGTCTGGTCAGGAGCGGGT
>15 dna:chromosome chromosome:NCBIM37:15:1:103494974:1 78493014 ID44680 U -
TGCATTTTGGTGTCTGGTCAGGAGCGGG
>15 dna:chromosome chromosome:NCBIM37:15:1:103494974:1 78493017 ID44679 U -
TGCATTTTGGTGTCTGGTCAGGAGC
>15 dna:chromosome chromosome:NCBIM37:15:1:103494974:1 78493019 ID30548 U -
TCCTTTTGCATTTTGGTGTCTGGTCAGGA
>15 dna:chromosome chromosome:NCBIM37:15:1:103494974:1 78493020 ID66813 U -
TTGCATTTTGGTGTCTGGTCAGG
>15 dna:chromosome chromosome:NCBIM37:15:1:103494974:1 78493026 ID53402 U -
TGGGAGCCTCCTTTTGCATTTTGGTGTCTG
>15 dna:chromosome chromosome:NCBIM37:15:1:103494974:1 78493027 ID53401 U -
TGGGAGCCTCCTTTTGCATTTTGGTGTCT
>15 dna:chromosome chromosome:NCBIM37:15:1:103494974:1 78493036 ID52028 U -
TGGCCATAGGCTGGGAGCCTCCTTTTGCATT
>15 dna:chromosome chromosome:NCBIM37:15:1:103494974:1 78493074 ID9863 U -
TAAGATGATGTGGGTGACCCCCATTGGGA
>15 dna:chromosome chromosome:NCBIM37:15:1:103494974:1 78493076 ID5906 U -
GTAAGATGATGTGGGTGACCCCCATTGG
>15 dna:chromosome chromosome:NCBIM37:15:1:103494974:1 78493122 ID47328 U -
TGCTATGCAGTCACCTTGGGGCTAGACC
>15 dna:chromosome chromosome:NCBIM37:15:1:103494974:1 78493129 ID47132 U -
TGCTACTATGCTATGCAGTCACCTTGGGG
>15 dna:chromosome chromosome:NCBIM37:15:1:103494974:1 78493147 ID37873 U -
TGACTTCTCAATATTTGCTACTATGC
>15 dna:chromosome chromosome:NCBIM37:15:1:103494974:1 78493153 ID1124 U -
AGCTTGATTTCTGACTTCTCAATATTTGCTA
>15 dna:chromosome chromosome:NCBIM37:15:1:103494974:1 78493154 ID1123 U -
AGCTTGATTTCTGACTTCTCAATATTTGCT
>15 dna:chromosome chromosome:NCBIM37:15:1:103494974:1 78493155 ID18783 U -
TAGCTTGATTTCTGACTTCTCAATATTTGC
>15 dna:chromosome chromosome:NCBIM37:15:1:103494974:1 78493157 ID60565 U -
TGTTAGCTTGATTTCTGACTTCTCAATATTT
>15 dna:chromosome chromosome:NCBIM37:15:1:103494974:1 78493161 ID6264 U -
GTTGTTAGCTTGATTTCTGACTTCTCAAT
>15 dna:chromosome chromosome:NCBIM37:15:1:103494974:1 78493162 ID60564 U -
TGTTAGCTTGATTTCTGACTTCTCAA
>15 dna:chromosome chromosome:NCBIM37:15:1:103494974:1 78493166 ID8674 U -
TAACAGGTTGTTAGCTTGATTTCTGACTTC
>15 dna:chromosome chromosome:NCBIM37:15:1:103494974:1 78493168 ID21590 U -
TATAACAGGTTGTTAGCTTGATTTCTGACT
>15 dna:chromosome chromosome:NCBIM37:15:1:103494974:1 78493169 ID8673 U -
TAACAGGTTGTTAGCTTGATTTCTGAC
>15 dna:chromosome chromosome:NCBIM37:15:1:103494974:1 78493176 ID5666 U -
GGCTATAACAGGTTGTTAGCTTGAT
>15 dna:chromosome chromosome:NCBIM37:15:1:103494974:1 78493211 ID47805 U -
TGCTGAGGTCTATTTACTGAAAAGGGCGG
>15 dna:chromosome chromosome:NCBIM37:15:1:103494974:1 78493213 ID47804 U -
TGCTGAGGTCTATTTACTGAAAAGGGC
>15 dna:chromosome chromosome:NCBIM37:15:1:103494974:1 78493274 ID59522 U -
TGTGCAAACACTTGTCCCCTAAGTTGTAG
>15 dna:chromosome chromosome:NCBIM37:15:1:103494974:1 78493275 ID60148 U -
TGTGTGCAAACACTTGTCCCCTAAGTTGTA
>15 dna:chromosome chromosome:NCBIM37:15:1:103494974:1 78493276 ID60147 U -
TGTGTGCAAACACTTGTCCCCTAAGTTGT
>15 dna:chromosome chromosome:NCBIM37:15:1:103494974:1 78493343 ID40300 U -
TGAGTGCAAGTGGTTCAGGGCAGATGC
>15 dna:chromosome chromosome:NCBIM37:15:1:103494974:1 78493343 ID59274 U -
TGTGAGTGCAAGTGGTTCAGGGCAGATGC
>15 dna:chromosome chromosome:NCBIM37:15:1:103494974:1 78493345 ID40299 U -
TGAGTGCAAGTGGTTCAGGGCAGAT
>15 dna:chromosome chromosome:NCBIM37:15:1:103494974:1 78493356 ID23140 U -
TATGGGTGACCTCTTGTGAGTGCAAGTGGT
>15 dna:chromosome chromosome:NCBIM37:15:1:103494974:1 78493356 ID54636 U -
TGGGTGACCTCTTGTGAGTGCAAGTGGT
>15 dna:chromosome chromosome:NCBIM37:15:1:103494974:1 78493372 ID52214 U -
TGGCCTGTGCCCACCTATATGGGTGACCTCT
>15 dna:chromosome chromosome:NCBIM37:15:1:103494974:1 78493462 ID57632 U -
TGTACTTGACCCTTCTTGAAAGACCCGGGA
>15 dna:chromosome chromosome:NCBIM37:15:1:103494974:1 78493473 ID4461 U -
GAGCCTCTGTACTTGACCCTTCTTGA
>15 dna:chromosome chromosome:NCBIM37:15:1:103494974:1 78493477 ID60760 U -
TGTTCCCAGAGCCTCTGTACTTGACCCTTC
>15 dna:chromosome chromosome:NCBIM37:15:1:103494974:1 78493478 ID60759 U -
TGTTCCCAGAGCCTCTGTACTTGACCCTT
>15 dna:chromosome chromosome:NCBIM37:15:1:103494974:1 78493482 ID44549 U -
TGCATGTTCCCAGAGCCTCTGTACTTGAC
>15 dna:chromosome chromosome:NCBIM37:15:1:103494974:1 78493492 ID1994 U -
CACCAACATGCATGTTCCCAGAGCCTC
>15 dna:chromosome chromosome:NCBIM37:15:1:103494974:1 78493556 ID25197 U -
TCACCCAGGCTGTGTACACAAGAAGGGAT
>15 dna:chromosome chromosome:NCBIM37:15:1:103494974:1 78493557 ID25196 U -
TCACCCAGGCTGTGTACACAAGAAGGGA
>15 dna:chromosome chromosome:NCBIM37:15:1:103494974:1 78493558 ID25195 U -
TCACCCAGGCTGTGTACACAAGAAGGG
>15 dna:chromosome chromosome:NCBIM37:15:1:103494974:1 78493574 ID27674 U -
TCCAGGGCTAAGCATGGCCTTCACCCAGGCT
>15 dna:chromosome chromosome:NCBIM37:15:1:103494974:1 78493585 ID20132 U -
TAGGTCTCCAGGGCTAAGCATGGCCT
>15 dna:chromosome chromosome:NCBIM37:15:1:103494974:1 78493609 ID29956 U -
TCCTGAGATGGGAAAAGGAGGTAGCGTTA
>15 dna:chromosome chromosome:NCBIM37:15:1:103494974:1 78493609 ID39013 U -
TGAGATGGGAAAAGGAGGTAGCGTTA
>15 dna:chromosome chromosome:NCBIM37:15:1:103494974:1 78493615 ID41357 U -
TGATCCTGAGATGGGAAAAGGAGGTA
>15 dna:chromosome chromosome:NCBIM37:15:1:103494974:1 78493618 ID36529 U -
TGACACCATGATCCTGAGATGGGAAAAGGAG
>15 dna:chromosome chromosome:NCBIM37:15:1:103494974:1 78493619 ID36528 U -
TGACACCATGATCCTGAGATGGGAAAAGGA
>15 dna:chromosome chromosome:NCBIM37:15:1:103494974:1 78493623 ID22745 U -
TATGACACCATGATCCTGAGATGGGAAA
>15 dna:chromosome chromosome:NCBIM37:15:1:103494974:1 78493644 ID61281 U -
TGTTTTCAATGCGTCCCAGATATGACA
>15 dna:chromosome chromosome:NCBIM37:15:1:103494974:1 78493646 ID61280 U -
TGTTTTCAATGCGTCCCAGATATGA
>15 dna:chromosome chromosome:NCBIM37:15:1:103494974:1 78493656 ID17670 U -
TAGATGTTACCACCACTGTTTTCAATGCGTC
>15 dna:chromosome chromosome:NCBIM37:15:1:103494974:1 78493657 ID17669 U -
TAGATGTTACCACCACTGTTTTCAATGCGT
>15 dna:chromosome chromosome:NCBIM37:15:1:103494974:1 78493659 ID64151 U -
TTAGATGTTACCACCACTGTTTTCAATGC
>15 dna:chromosome chromosome:NCBIM37:15:1:103494974:1 78493667 ID17259 U -
TAGAGGGAATTAGATGTTACCACCACTGTT
>15 dna:chromosome chromosome:NCBIM37:15:1:103494974:1 78493676 ID16090 U -
TAGAAAGCACTAGAGGGAATTAGATGTTACC
>15 dna:chromosome chromosome:NCBIM37:15:1:103494974:1 78493677 ID16089 U -
TAGAAAGCACTAGAGGGAATTAGATGTTAC
>15 dna:chromosome chromosome:NCBIM37:15:1:103494974:1 78493680 ID60799 U -
TGTTCTAGAAAGCACTAGAGGGAATTAGATGT
>15 dna:chromosome chromosome:NCBIM37:15:1:103494974:1 78493741 ID10758 U -
TAATAAGAATGAGACCAAAAAAAAA
>15 dna:chromosome chromosome:NCBIM37:15:1:103494974:1 78493742 ID26760 U -
TCCAAAGTAATAAGAATGAGACCAAAAAAAA
>15 dna:chromosome chromosome:NCBIM37:15:1:103494974:1 78493750 ID65023 U -
TTCATCCAAAGTAATAAGAATGAGACC
>15 dna:chromosome chromosome:NCBIM37:15:1:103494974:1 78493765 ID8278 U -
TAAATTCTTAGGATAAATTCTTCATCCAAAGT
>15 dna:chromosome chromosome:NCBIM37:15:1:103494974:1 78493771 ID9804 U -
TAAGATAAATTCTTAGGATAAATTCTTCATC
>15 dna:chromosome chromosome:NCBIM37:15:1:103494974:1 78493794 ID48134 U -
TGCTTAAACTTCTTGTTCTTTCTAAGATAA
>15 dna:chromosome chromosome:NCBIM37:15:1:103494974:1 78493821 ID51173 U -
TGGATTCTGCCCCTTGACTGAAGCTGC
>15 dna:chromosome chromosome:NCBIM37:15:1:103494974:1 78493835 ID40990 U -
TGATAGGCCCAGGTCTTGGATTCTGCCCC
>15 dna:chromosome chromosome:NCBIM37:15:1:103494974:1 78493836 ID40989 U -
TGATAGGCCCAGGTCTTGGATTCTGCCC
>15 dna:chromosome chromosome:NCBIM37:15:1:103494974:1 78493838 ID40988 U -
TGATAGGCCCAGGTCTTGGATTCTGC
>15 dna:chromosome chromosome:NCBIM37:15:1:103494974:1 78493888 ID7596 U -
TAAAGAACACACCAGTCTGGAGGCCATC
>15 dna:chromosome chromosome:NCBIM37:15:1:103494974:1 78493888 ID63555 U -
TTAAAGAACACACCAGTCTGGAGGCCATC
>15 dna:chromosome chromosome:NCBIM37:15:1:103494974:1 78493890 ID7595 U -
TAAAGAACACACCAGTCTGGAGGCCA
>15 dna:chromosome chromosome:NCBIM37:15:1:103494974:1 78493890 ID63554 U -
TTAAAGAACACACCAGTCTGGAGGCCA
>15 dna:chromosome chromosome:NCBIM37:15:1:103494974:1 78493891 ID7594 U -
TAAAGAACACACCAGTCTGGAGGCC
>15 dna:chromosome chromosome:NCBIM37:15:1:103494974:1 78493891 ID50318 U -
TGGACTTAAAGAACACACCAGTCTGGAGGCC
>15 dna:chromosome chromosome:NCBIM37:15:1:103494974:1 78493892 ID7593 U -
TAAAGAACACACCAGTCTGGAGGC
>15 dna:chromosome chromosome:NCBIM37:15:1:103494974:1 78493892 ID50317 U -
TGGACTTAAAGAACACACCAGTCTGGAGGC
>15 dna:chromosome chromosome:NCBIM37:15:1:103494974:1 78493905 ID54333 U -
TGGGGATGGACTTAAAGAACACA
>15 dna:chromosome chromosome:NCBIM37:15:1:103494974:1 78493978 ID29674 U -
TCCTCAAGCTAGCCCACCTCATCTGATCC
>15 dna:chromosome chromosome:NCBIM37:15:1:103494974:1 78493997 ID12292 U -
TACAAGGTTAGTGGTTGCTTCCTCAAGCT
>15 dna:chromosome chromosome:NCBIM37:15:1:103494974:1 78493998 ID12291 U -
TACAAGGTTAGTGGTTGCTTCCTCAAGC
>15 dna:chromosome chromosome:NCBIM37:15:1:103494974:1 78494011 ID38767 U -
TGAGAGGGAGTCAATACAAGGTTAGTGGT
>15 dna:chromosome chromosome:NCBIM37:15:1:103494974:1 78494028 ID26041 U -
TCAGTTCTACTGTGCCTTGAGAGGGAGTC
>15 dna:chromosome chromosome:NCBIM37:15:1:103494974:1 78494039 ID14326 U -
TACCTCCTATCGTTCAGTTCTACTGTGCCTT
>15 dna:chromosome chromosome:NCBIM37:15:1:103494974:1 78494048 ID2290 U -
CAGCAGATACCTCCTATCGTTCAGTTCTA
>15 dna:chromosome chromosome:NCBIM37:15:1:103494974:1 78494146 ID31359 U -
TCTACAGACATGAAACCCCAGCCCTGGGCC
>15 dna:chromosome chromosome:NCBIM37:15:1:103494974:1 78494152 ID46341 U -
TGCCTGATCTACAGACATGAAACCCCAGCCC
>15 dna:chromosome chromosome:NCBIM37:15:1:103494974:1 78494153 ID46340 U -
TGCCTGATCTACAGACATGAAACCCCAGCC
>15 dna:chromosome chromosome:NCBIM37:15:1:103494974:1 78494154 ID46339 U -
TGCCTGATCTACAGACATGAAACCCCAGC
>15 dna:chromosome chromosome:NCBIM37:15:1:103494974:1 78494158 ID7771 U -
TAAAGCTGCCTGATCTACAGACATGAAACCC
>15 dna:chromosome chromosome:NCBIM37:15:1:103494974:1 78494159 ID7770 U -
TAAAGCTGCCTGATCTACAGACATGAAACC
>15 dna:chromosome chromosome:NCBIM37:15:1:103494974:1 78494161 ID7769 U -
TAAAGCTGCCTGATCTACAGACATGAAA
>15 dna:chromosome chromosome:NCBIM37:15:1:103494974:1 78494176 ID21056 U -
TAGTGCAGGTCTTTCTAAAGCTGCCTGA
>15 dna:chromosome chromosome:NCBIM37:15:1:103494974:1 78494183 ID3921 U -
GAACCAAATAGTGCAGGTCTTTCTAAAGC
>15 dna:chromosome chromosome:NCBIM37:15:1:103494974:1 78494183 ID16304 U -
TAGAACCAAATAGTGCAGGTCTTTCTAAAGC
>15 dna:chromosome chromosome:NCBIM37:15:1:103494974:1 78494184 ID3920 U -
GAACCAAATAGTGCAGGTCTTTCTAAAG
>15 dna:chromosome chromosome:NCBIM37:15:1:103494974:1 78494184 ID16303 U -
TAGAACCAAATAGTGCAGGTCTTTCTAAAG
>15 dna:chromosome chromosome:NCBIM37:15:1:103494974:1 78494186 ID5919 U -
GTAGAACCAAATAGTGCAGGTCTTTCTAA
>15 dna:chromosome chromosome:NCBIM37:15:1:103494974:1 78494186 ID16302 U -
TAGAACCAAATAGTGCAGGTCTTTCTAA
>15 dna:chromosome chromosome:NCBIM37:15:1:103494974:1 78494193 ID19951 U -
TAGGGTAGAACCAAATAGTGCAGGTC
>15 dna:chromosome chromosome:NCBIM37:15:1:103494974:1 78494194 ID19950 U -
TAGGGTAGAACCAAATAGTGCAGGT
>15 dna:chromosome chromosome:NCBIM37:15:1:103494974:1 78494220 ID25565 U -
TCAGAATCCAGAAACTGAATGGCTTAGAGAC
>15 dna:chromosome chromosome:NCBIM37:15:1:103494974:1 78494221 ID25564 U -
TCAGAATCCAGAAACTGAATGGCTTAGAGA
>15 dna:chromosome chromosome:NCBIM37:15:1:103494974:1 78494222 ID25563 U -
TCAGAATCCAGAAACTGAATGGCTTAGAG
>15 dna:chromosome chromosome:NCBIM37:15:1:103494974:1 78494223 ID25562 U -
TCAGAATCCAGAAACTGAATGGCTTAGA
>15 dna:chromosome chromosome:NCBIM37:15:1:103494974:1 78494232 ID6100 U -
GTGAGCCTCAGAATCCAGAAACTGAA
>15 dna:chromosome chromosome:NCBIM37:15:1:103494974:1 78494249 ID64803 M -
TTCACAGTGTCCCTCGTGTGAGCCTC
>15 dna:chromosome chromosome:NCBIM37:15:1:103494974:1 78494263 ID46428 U -
TGCCTGGTGCTGTGGCTTCACAGTGTCC
>15 dna:chromosome chromosome:NCBIM37:15:1:103494974:1 78494513 ID19379 U -
TAGGAGTCTCACAAAAACCCCAAGCCGAACA
>15 dna:chromosome chromosome:NCBIM37:15:1:103494974:1 78494514 ID19378 U -
TAGGAGTCTCACAAAAACCCCAAGCCGAAC
>15 dna:chromosome chromosome:NCBIM37:15:1:103494974:1 78494515 ID19377 U -
TAGGAGTCTCACAAAAACCCCAAGCCGAA
>15 dna:chromosome chromosome:NCBIM37:15:1:103494974:1 78494518 ID19376 U -
TAGGAGTCTCACAAAAACCCCAAGCC
>15 dna:chromosome chromosome:NCBIM37:15:1:103494974:1 78494520 ID19375 U -
TAGGAGTCTCACAAAAACCCCAAG
>15 dna:chromosome chromosome:NCBIM37:15:1:103494974:1 78494522 ID19374 U -
TAGGAGTCTCACAAAAACCCCA
>15 dna:chromosome chromosome:NCBIM37:15:1:103494974:1 78494525 ID12690 U -
TACACCCACCATTAGGAGTCTCACAAAAACC
>15 dna:chromosome chromosome:NCBIM37:15:1:103494974:1 78494607 ID54012 U -
TGGGCACAATCCTCAAATCAGGGCTGGATG
>15 dna:chromosome chromosome:NCBIM37:15:1:103494974:1 78494608 ID67406 U -
TTGGGCACAATCCTCAAATCAGGGCTGGAT
>15 dna:chromosome chromosome:NCBIM37:15:1:103494974:1 78494609 ID54011 U -
TGGGCACAATCCTCAAATCAGGGCTGGA
>15 dna:chromosome chromosome:NCBIM37:15:1:103494974:1 78494610 ID67405 U -
TTGGGCACAATCCTCAAATCAGGGCTGG
>15 dna:chromosome chromosome:NCBIM37:15:1:103494974:1 78494611 ID67404 U -
TTGGGCACAATCCTCAAATCAGGGCTG
>15 dna:chromosome chromosome:NCBIM37:15:1:103494974:1 78494612 ID11049 U -
TAATATTGGGCACAATCCTCAAATCAGGGCT
>15 dna:chromosome chromosome:NCBIM37:15:1:103494974:1 78494613 ID11048 U -
TAATATTGGGCACAATCCTCAAATCAGGGC
>15 dna:chromosome chromosome:NCBIM37:15:1:103494974:1 78494643 ID22144 U -
TATCAACCAAACACGACATAAACAAGTTGCAA
>15 dna:chromosome chromosome:NCBIM37:15:1:103494974:1 78494643 ID24485 U -
TCAACCAAACACGACATAAACAAGTTGCAA
>15 dna:chromosome chromosome:NCBIM37:15:1:103494974:1 78494645 ID22143 U -
TATCAACCAAACACGACATAAACAAGTTGC
>15 dna:chromosome chromosome:NCBIM37:15:1:103494974:1 78494777 ID47207 U -
TGCTAGGGTATCCATCCAGACCTAAGC
>15 dna:chromosome chromosome:NCBIM37:15:1:103494974:1 78494782 ID48056 U -
TGCTGTGCTAGGGTATCCATCCAGACC
>15 dna:chromosome chromosome:NCBIM37:15:1:103494974:1 78494787 ID26966 U -
TCCAAGGACTGCTGTGCTAGGGTATCCATCC
>15 dna:chromosome chromosome:NCBIM37:15:1:103494974:1 78494788 ID26965 U -
TCCAAGGACTGCTGTGCTAGGGTATCCATC
>15 dna:chromosome chromosome:NCBIM37:15:1:103494974:1 78494903 ID2688 U -
CCAGAGGTTGCACTTGCACATGACATG
>15 dna:chromosome chromosome:NCBIM37:15:1:103494974:1 78494908 ID25804 U -
TCAGCCAGAGGTTGCACTTGCACATG
>15 dna:chromosome chromosome:NCBIM37:15:1:103494974:1 78494969 ID51574 U -
TGGCACGAGAAGACTCAGAAGAGACTGG
>15 dna:chromosome chromosome:NCBIM37:15:1:103494974:1 78494970 ID51573 U -
TGGCACGAGAAGACTCAGAAGAGACTG
>15 dna:chromosome chromosome:NCBIM37:15:1:103494974:1 78494978 ID18705 U -
TAGCTGATTTTGGCACGAGAAGACTCAGA
>15 dna:chromosome chromosome:NCBIM37:15:1:103494974:1 78494979 ID18704 U -
TAGCTGATTTTGGCACGAGAAGACTCAG
>15 dna:chromosome chromosome:NCBIM37:15:1:103494974:1 78494991 ID2280 U -
CAGCAAGCGTCTCTAGCTGATTTTGGCAC
>15 dna:chromosome chromosome:NCBIM37:15:1:103494974:1 78495000 ID32511 U -
TCTGCTGTAGACAGCAAGCGTCTCTAGCTGA
>15 dna:chromosome chromosome:NCBIM37:15:1:103494974:1 78495003 ID47655 U -
TGCTCTGCTGTAGACAGCAAGCGTCTCTAGC
>15 dna:chromosome chromosome:NCBIM37:15:1:103494974:1 78495014 ID53117 U -
TGGGAATTCCTGCTCTGCTGTAGACAGCAA
>15 dna:chromosome chromosome:NCBIM37:15:1:103494974:1 78495067 ID23969 U -
TATTTGCATGGAGGCTTTACAGTTTGCCC
>15 dna:chromosome chromosome:NCBIM37:15:1:103494974:1 78495068 ID22099 U -
TATATTTGCATGGAGGCTTTACAGTTTGCC
>15 dna:chromosome chromosome:NCBIM37:15:1:103494974:1 78495069 ID22098 U -
TATATTTGCATGGAGGCTTTACAGTTTGC
>15 dna:chromosome chromosome:NCBIM37:15:1:103494974:1 78495204 ID52607 U -
TGGCTTAGCGGGGTTCCATAATGCCC
>15 dna:chromosome chromosome:NCBIM37:15:1:103494974:1 78495205 ID48068 U -
TGCTGTGGCTTAGCGGGGTTCCATAATGCC
>15 dna:chromosome chromosome:NCBIM37:15:1:103494974:1 78495213 ID48067 U -
TGCTGTGGCTTAGCGGGGTTCC
>15 dna:chromosome chromosome:NCBIM37:15:1:103494974:1 78495244 ID43945 U -
TGCAGAGTTTCACAGTGACAGCAAACACAGA
>15 dna:chromosome chromosome:NCBIM37:15:1:103494974:1 78495245 ID43944 U -
TGCAGAGTTTCACAGTGACAGCAAACACAG
>15 dna:chromosome chromosome:NCBIM37:15:1:103494974:1 78495248 ID43943 U -
TGCAGAGTTTCACAGTGACAGCAAACA
>15 dna:chromosome chromosome:NCBIM37:15:1:103494974:1 78495252 ID43942 U -
TGCAGAGTTTCACAGTGACAGCA
>15 dna:chromosome chromosome:NCBIM37:15:1:103494974:1 78495253 ID28477 U -
TCCCATGCAGAGTTTCACAGTGACAGC
>15 dna:chromosome chromosome:NCBIM37:15:1:103494974:1 78495288 ID40963 U -
TGATAGCCTGTCTTTGATTCCAGGGCCCC
>15 dna:chromosome chromosome:NCBIM37:15:1:103494974:1 78495293 ID40962 U -
TGATAGCCTGTCTTTGATTCCAGG
>15 dna:chromosome chromosome:NCBIM37:15:1:103494974:1 78495296 ID738 U -
ACTGACTCTGATAGCCTGTCTTTGATTCC
>15 dna:chromosome chromosome:NCBIM37:15:1:103494974:1 78495304 ID28290 U -
TCCCAGAGAACTGACTCTGATAGCCTGTCT
>15 dna:chromosome chromosome:NCBIM37:15:1:103494974:1 78495320 ID13478 U -
TACATTCTGCTCTGACTCCCAGAGAACTGA
>15 dna:chromosome chromosome:NCBIM37:15:1:103494974:1 78495323 ID6040 U -
GTCTACATTCTGCTCTGACTCCCAGAGAAC
>15 dna:chromosome chromosome:NCBIM37:15:1:103494974:1 78495330 ID52013 U -
TGGCCAGTCTACATTCTGCTCTGACTCCC
>15 dna:chromosome chromosome:NCBIM37:15:1:103494974:1 78495333 ID8298 U -
TAAATTGGCCAGTCTACATTCTGCTCTGACT
>15 dna:chromosome chromosome:NCBIM37:15:1:103494974:1 78495334 ID8297 U -
TAAATTGGCCAGTCTACATTCTGCTCTGAC
>15 dna:chromosome chromosome:NCBIM37:15:1:103494974:1 78495366 ID49453 U -
TGGAAGATTAGCAGTGGTCTGTCTCTTCAGC
>15 dna:chromosome chromosome:NCBIM37:15:1:103494974:1 78495367 ID49452 U -
TGGAAGATTAGCAGTGGTCTGTCTCTTCAG
>15 dna:chromosome chromosome:NCBIM37:15:1:103494974:1 78495368 ID49451 U -
TGGAAGATTAGCAGTGGTCTGTCTCTTCA
>15 dna:chromosome chromosome:NCBIM37:15:1:103494974:1 78495378 ID18436 U -
TAGCCTGCATTGGAAGATTAGCAGTGGTC
>15 dna:chromosome chromosome:NCBIM37:15:1:103494974:1 78495379 ID18435 U -
TAGCCTGCATTGGAAGATTAGCAGTGGT
>15 dna:chromosome chromosome:NCBIM37:15:1:103494974:1 78495381 ID18434 U -
TAGCCTGCATTGGAAGATTAGCAGTG
>15 dna:chromosome chromosome:NCBIM37:15:1:103494974:1 78495468 ID45479 U -
TGCCAGTGGATTTCCCTCTACTCCCACCT
>15 dna:chromosome chromosome:NCBIM37:15:1:103494974:1 78495470 ID45478 U -
TGCCAGTGGATTTCCCTCTACTCCCAC
>15 dna:chromosome chromosome:NCBIM37:15:1:103494974:1 78495474 ID45880 U -
TGCCCCTGCCAGTGGATTTCCCTCTACTC
>15 dna:chromosome chromosome:NCBIM37:15:1:103494974:1 78495475 ID45879 U -
TGCCCCTGCCAGTGGATTTCCCTCTACT
>15 dna:chromosome chromosome:NCBIM37:15:1:103494974:1 78495536 ID63687 U -
TTAACTACGGGAAGGTGAGCCTGGAC
>15 dna:chromosome chromosome:NCBIM37:15:1:103494974:1 78495541 ID63686 U -
TTAACTACGGGAAGGTGAGCC
>15 dna:chromosome chromosome:NCBIM37:15:1:103494974:1 78495561 ID55207 U -
TGGTACCTAGTCCCTCACAGGGCCTT
>15 dna:chromosome chromosome:NCBIM37:15:1:103494974:1 78495562 ID67994 U -
TTGTTGATGGTACCTAGTCCCTCACAGGGCCT
>15 dna:chromosome chromosome:NCBIM37:15:1:103494974:1 78495569 ID14190 U -
TACCCTTTGTTGATGGTACCTAGTCCCTCAC
>15 dna:chromosome chromosome:NCBIM37:15:1:103494974:1 78495571 ID14189 U -
TACCCTTTGTTGATGGTACCTAGTCCCTC
>15 dna:chromosome chromosome:NCBIM37:15:1:103494974:1 78495587 ID3570 U -
CTGCAGCTCCGGACACCTACCCTTTGTTGA
>15 dna:chromosome chromosome:NCBIM37:15:1:103494974:1 78495682 ID67804 U -
TTGTCAAATTCTTCCTCACTGTGAGGTCTGGC
>15 dna:chromosome chromosome:NCBIM37:15:1:103494974:1 78495683 ID58010 U -
TGTCAAATTCTTCCTCACTGTGAGGTCTGG
>15 dna:chromosome chromosome:NCBIM37:15:1:103494974:1 78495686 ID58009 U -
TGTCAAATTCTTCCTCACTGTGAGGTC
>15 dna:chromosome chromosome:NCBIM37:15:1:103494974:1 78495699 ID52018 U -
TGGCCAGTTCAAATTTTTGTCAAATTCTTCC
>15 dna:chromosome chromosome:NCBIM37:15:1:103494974:1 78495700 ID52017 U -
TGGCCAGTTCAAATTTTTGTCAAATTCTTC
>15 dna:chromosome chromosome:NCBIM37:15:1:103494974:1 78495752 ID31721 U -
TCTCAGGAAAGGGCCTAACATTTTGCTCCC
>15 dna:chromosome chromosome:NCBIM37:15:1:103494974:1 78495753 ID31719 U -
TCTCAGGAAAGGGCCTAACATTTTGCTCC
>15 dna:chromosome chromosome:NCBIM37:15:1:103494974:1 78495757 ID31963 U -
TCTCTCTCAGGAAAGGGCCTAACATTTTG
>15 dna:chromosome chromosome:NCBIM37:15:1:103494974:1 78495816 ID53936 U -
TGGGATTCTTTCAGGCCCAAAGGTTCTCTC
>15 dna:chromosome chromosome:NCBIM37:15:1:103494974:1 78495851 ID45924 U -
TGCCCTATTGGCCTTCTGCCTTCCC
>15 dna:chromosome chromosome:NCBIM37:15:1:103494974:1 78495915 ID28100 U -
TCCCAAAGTCCATGGTCCTGG
>15 dna:chromosome chromosome:NCBIM37:15:1:103494974:1 78495958 ID3074 U -
CCTTGGTCTGAGCATTTCTGCCTCCG
>15 dna:chromosome chromosome:NCBIM37:15:1:103494974:1 78495961 ID20631 U -
TAGTAGACCTTGGTCTGAGCATTTCTGCCT
>15 dna:chromosome chromosome:NCBIM37:15:1:103494974:1 78495962 ID20630 U -
TAGTAGACCTTGGTCTGAGCATTTCTGCC
>15 dna:chromosome chromosome:NCBIM37:15:1:103494974:1 78495964 ID20629 U -
TAGTAGACCTTGGTCTGAGCATTTCTG
>15 dna:chromosome chromosome:NCBIM37:15:1:103494974:1 78496036 ID26887 U -
TCCAACTTGCCATCCTGCCTCGGGGTCTGA
>15 dna:chromosome chromosome:NCBIM37:15:1:103494974:1 78496039 ID26886 U -
TCCAACTTGCCATCCTGCCTCGGGGTC
>15 dna:chromosome chromosome:NCBIM37:15:1:103494974:1 78496040 ID65176 U -
TTCCAACTTGCCATCCTGCCTCGGGGT
>15 dna:chromosome chromosome:NCBIM37:15:1:103494974:1 78496043 ID11133 U -
TAATCCATTCCAACTTGCCATCCTGCCTCGG
>15 dna:chromosome chromosome:NCBIM37:15:1:103494974:1 78496044 ID11132 U -
TAATCCATTCCAACTTGCCATCCTGCCTCG
>15 dna:chromosome chromosome:NCBIM37:15:1:103494974:1 78496047 ID11131 U -
TAATCCATTCCAACTTGCCATCCTGCC
>15 dna:chromosome chromosome:NCBIM37:15:1:103494974:1 78496063 ID30543 U -
TCCTTTTGAGTATCACCCTAATCCATTCC
>15 dna:chromosome chromosome:NCBIM37:15:1:103494974:1 78496064 ID30542 U -
TCCTTTTGAGTATCACCCTAATCCATTC
>15 dna:chromosome chromosome:NCBIM37:15:1:103494974:1 78496090 ID55984 U -
TGGTGAGCGACTTGACCCCCTTCTC
>15 dna:chromosome chromosome:NCBIM37:15:1:103494974:1 78496097 ID28943 U -
TCCCTTTCTCAGCTGGTGAGCGACTTGACCC
>15 dna:chromosome chromosome:NCBIM37:15:1:103494974:1 78496097 ID31713 U -
TCTCAGCTGGTGAGCGACTTGACCC
>15 dna:chromosome chromosome:NCBIM37:15:1:103494974:1 78496098 ID28942 U -
TCCCTTTCTCAGCTGGTGAGCGACTTGACC
>15 dna:chromosome chromosome:NCBIM37:15:1:103494974:1 78496111 ID23802 U -
TATTGTGTCAAAATCCCTTTCTCAGCTGGT
>15 dna:chromosome chromosome:NCBIM37:15:1:103494974:1 78496111 ID64474 U -
TTATTGTGTCAAAATCCCTTTCTCAGCTGGT
>15 dna:chromosome chromosome:NCBIM37:15:1:103494974:1 78496112 ID64473 U -
TTATTGTGTCAAAATCCCTTTCTCAGCTGG
>15 dna:chromosome chromosome:NCBIM37:15:1:103494974:1 78496118 ID8335 U -
TAAATTTTATTGTGTCAAAATCCCTTTCTC
>15 dna:chromosome chromosome:NCBIM37:15:1:103494974:1 78496124 ID25039 U -
TCACAGTAAATTTTATTGTGTCAAAATCCC
>15 dna:chromosome chromosome:NCBIM37:15:1:103494974:1 78496126 ID32950 U -
TCTTCACAGTAAATTTTATTGTGTCAAAATC
>15 dna:chromosome chromosome:NCBIM37:15:1:103494974:1 78496133 ID54537 U -
TGGGTCATCTTCACAGTAAATTTTATTGTGT
>15 dna:chromosome chromosome:NCBIM37:15:1:103494974:1 78496157 ID5336 U -
GGAACATTGTCTCCACATGGGTCA
>15 dna:chromosome chromosome:NCBIM37:15:1:103494974:1 78496157 ID38737 U -
TGAGAGGAACATTGTCTCCACATGGGTCA
>15 dna:chromosome chromosome:NCBIM37:15:1:103494974:1 78496158 ID919 U -
AGAGGAACATTGTCTCCACATGGGTC
>15 dna:chromosome chromosome:NCBIM37:15:1:103494974:1 78496158 ID38736 U -
TGAGAGGAACATTGTCTCCACATGGGTC
>15 dna:chromosome chromosome:NCBIM37:15:1:103494974:1 78496159 ID14773 U -
TACGTGAGAGGAACATTGTCTCCACATGGGT
>15 dna:chromosome chromosome:NCBIM37:15:1:103494974:1 78496160 ID14772 U -
TACGTGAGAGGAACATTGTCTCCACATGGG
>15 dna:chromosome chromosome:NCBIM37:15:1:103494974:1 78496161 ID14771 U -
TACGTGAGAGGAACATTGTCTCCACATGG
>15 dna:chromosome chromosome:NCBIM37:15:1:103494974:1 78496167 ID34771 U -
TGAACCATACGTGAGAGGAACATTGTCTCC
>15 dna:chromosome chromosome:NCBIM37:15:1:103494974:1 78496213 ID23242 U -
TATGTCTGTGCACCACGTGCGTGCCTG
>15 dna:chromosome chromosome:NCBIM37:15:1:103494974:1 78496218 ID3034 U -
CCTGCATATATGTCTGTGCACCACGTGCGT
>15 dna:chromosome chromosome:NCBIM37:15:1:103494974:1 78496253 ID61315 U -
TGTTTTGTAGTGCTGTTTTGTGTATGGGT
>15 dna:chromosome chromosome:NCBIM37:15:1:103494974:1 78496277 ID20135 U -
TAGGTCTTAAGCGTGGCTCGTTGCTGTTT
>15 dna:chromosome chromosome:NCBIM37:15:1:103494974:1 78496306 ID50636 U -
TGGAGGCTTACCTCTGTGGTCACAGAGCTC
>15 dna:chromosome chromosome:NCBIM37:15:1:103494974:1 78496313 ID24607 U -
TCAAGCTATGGAGGCTTACCTCTGTGGTCAC
>15 dna:chromosome chromosome:NCBIM37:15:1:103494974:1 78496338 ID64804 U -
TTCACAGTGTCCCTCGTGTGAGCCTCAAGC
>15 dna:chromosome chromosome:NCBIM37:15:1:103494974:1 78496342 ID64803 M -
TTCACAGTGTCCCTCGTGTGAGCCTC
>15 dna:chromosome chromosome:NCBIM37:15:1:103494974:1 78496362 ID2674 U -
CCAGAAAGCTGAGACACAGTCTTCACA
>15 dna:chromosome chromosome:NCBIM37:15:1:103494974:1 78496369 ID29544 U -
TCCTAGGTCACCAGAAAGCTGAGACACAGT
>15 dna:chromosome chromosome:NCBIM37:15:1:103494974:1 78496429 ID17729 U -
TAGATTGGATATGGTGAAGCCATAGGTC
>15 dna:chromosome chromosome:NCBIM37:15:1:103494974:1 78496474 ID20505 U -
TAGTAAACAAGGTCCTCTGGTTTCTTAGG
>15 dna:chromosome chromosome:NCBIM37:15:1:103494974:1 78496521 ID56379 U -
TGGTGTTACATTGTTCAAGGGGTTTC
>15 dna:chromosome chromosome:NCBIM37:15:1:103494974:1 78496535 ID13175 U -
TACAGTTTTGATGGCTTCTGGTGTTACATT
>15 dna:chromosome chromosome:NCBIM37:15:1:103494974:1 78496536 ID13174 U -
TACAGTTTTGATGGCTTCTGGTGTTACAT
>15 dna:chromosome chromosome:NCBIM37:15:1:103494974:1 78496547 ID8640 U -
TAACAGGCACAACTACAGTTTTGATGGCTTC
>15 dna:chromosome chromosome:NCBIM37:15:1:103494974:1 78496550 ID1377 U -
ATAACAGGCACAACTACAGTTTTGATGGC
>15 dna:chromosome chromosome:NCBIM37:15:1:103494974:1 78496550 ID8639 U -
TAACAGGCACAACTACAGTTTTGATGGC
>15 dna:chromosome chromosome:NCBIM37:15:1:103494974:1 78496550 ID10723 U -
TAATAACAGGCACAACTACAGTTTTGATGGC
>15 dna:chromosome chromosome:NCBIM37:15:1:103494974:1 78496551 ID8638 U -
TAACAGGCACAACTACAGTTTTGATGG
>15 dna:chromosome chromosome:NCBIM37:15:1:103494974:1 78496551 ID10722 U -
TAATAACAGGCACAACTACAGTTTTGATGG
>15 dna:chromosome chromosome:NCBIM37:15:1:103494974:1 78496569 ID6212 U -
GTGTCTCATTTAAAGTCTTAATAACAGGCA
>15 dna:chromosome chromosome:NCBIM37:15:1:103494974:1 78496578 ID55974 U -
TGGTGAGAGTGTCTCATTTAAAGTCTTAA
>15 dna:chromosome chromosome:NCBIM37:15:1:103494974:1 78496604 ID2440 U -
CAGTAGACATATCCTGGGCTTCTGG
>15 dna:chromosome chromosome:NCBIM37:15:1:103494974:1 78496651 ID8307 U -
TAAATTTAAGTATGGGCATTGAGGG
>15 dna:chromosome chromosome:NCBIM37:15:1:103494974:1 78496652 ID20690 U -
TAGTATAAATTTAAGTATGGGCATTGAGG
>15 dna:chromosome chromosome:NCBIM37:15:1:103494974:1 78496653 ID21576 U -
TATAAATTTAAGTATGGGCATTGAG
>15 dna:chromosome chromosome:NCBIM37:15:1:103494974:1 78496699 ID8148 U -
TAAATGAGATCTTGTCTCTAAAAAATAAA
>15 dna:chromosome chromosome:NCBIM37:15:1:103494974:1 78496707 ID2316 U -
CAGCCTGGAATAAATGAGATCTTGTCTCTAA
>15 dna:chromosome chromosome:NCBIM37:15:1:103494974:1 78496778 ID12403 U -
TACAATAGCGCATGCCTATGATCCCAGCAC
>15 dna:chromosome chromosome:NCBIM37:15:1:103494974:1 78496780 ID12402 U -
TACAATAGCGCATGCCTATGATCCCAGC
>15 dna:chromosome chromosome:NCBIM37:15:1:103494974:1 78496783 ID12401 U -
TACAATAGCGCATGCCTATGATCCC
>15 dna:chromosome chromosome:NCBIM37:15:1:103494974:1 78496791 ID28557 U -
TCCCCAGCCCAGGTACAATAGCGCATGCCT
>15 dna:chromosome chromosome:NCBIM37:15:1:103494974:1 78496792 ID28556 U -
TCCCCAGCCCAGGTACAATAGCGCATGCC
>15 dna:chromosome chromosome:NCBIM37:15:1:103494974:1 78496837 ID26059 U -
TCAGTTGGTAGAGTGCTTGCCTAGCACGAAT
>15 dna:chromosome chromosome:NCBIM37:15:1:103494974:1 78496838 ID26058 U -
TCAGTTGGTAGAGTGCTTGCCTAGCACGAA
>15 dna:chromosome chromosome:NCBIM37:15:1:103494974:1 78497011 ID3454 U -
CTCCATTTGAGTATAGTCTGGATTCCTGGC
>15 dna:chromosome chromosome:NCBIM37:15:1:103494974:1 78497276 ID54901 U -
TGGGTTCCTATGACCAGGCAGAATGCAGTT
>15 dna:chromosome chromosome:NCBIM37:15:1:103494974:1 78497573 ID4088 U -
GACAACCTGGTGTCTACCTGTGGTCCT
>15 dna:chromosome chromosome:NCBIM37:15:1:103494974:1 78497573 ID36335 U -
TGACAACCTGGTGTCTACCTGTGGTCCT
>15 dna:chromosome chromosome:NCBIM37:15:1:103494974:1 78497583 ID32381 U -
TCTGATGTGCTGACAACCTGGTGTCTAC
>15 dna:chromosome chromosome:NCBIM37:15:1:103494974:1 78497586 ID41434 U -
TGATCTGATGTGCTGACAACCTGGTGTC
>15 dna:chromosome chromosome:NCBIM37:15:1:103494974:1 78497589 ID41433 U -
TGATCTGATGTGCTGACAACCTGGT
>15 dna:chromosome chromosome:NCBIM37:15:1:103494974:1 78497592 ID46041 U -
TGCCGTGTGATCTGATGTGCTGACAACCT
>15 dna:chromosome chromosome:NCBIM37:15:1:103494974:1 78497598 ID30830 U -
TCGGCTGCCGTGTGATCTGATGTGCTGA
>15 dna:chromosome chromosome:NCBIM37:15:1:103494974:1 78497667 ID36674 U -
TGACAGAGCTGAGTGGCAGTACCATC
>15 dna:chromosome chromosome:NCBIM37:15:1:103494974:1 78497754 ID8318 U -
TAAATTTCTTATTTAAAACAAGAGGGCCGA
>15 dna:chromosome chromosome:NCBIM37:15:1:103494974:1 78497840 ID30205 U -
TCCTGTTTTAAACCGAATGGCACGAAAT
>15 dna:chromosome chromosome:NCBIM37:15:1:103494974:1 78498299 ID47525 U -
TGCTCATATCATGTGACCTACACCCACCTC
>15 dna:chromosome chromosome:NCBIM37:15:1:103494974:1 78498302 ID2740 U -
CCATGCTCATATCATGTGACCTACACCCAC
>15 dna:chromosome chromosome:NCBIM37:15:1:103494974:1 78498302 ID2836 U -
CCCATGCTCATATCATGTGACCTACACCCAC
>15 dna:chromosome chromosome:NCBIM37:15:1:103494974:1 78498860 ID16202 U -
TAGAAATCGCATTTGCTCACAATCCAGAAA
>15 dna:chromosome chromosome:NCBIM37:15:1:103494974:1 78499151 ID28646 U -
TCCCGAAATAAGCTTAAGTCAGATGGGA
>15 dna:chromosome chromosome:NCBIM37:15:1:103494974:1 78499152 ID28645 U -
TCCCGAAATAAGCTTAAGTCAGATGGG
>15 dna:chromosome chromosome:NCBIM37:15:1:103494974:1 78499348 ID50560 U -
TGGAGCCAAGTGAAACCCCCTGACA
>15 dna:chromosome chromosome:NCBIM37:15:1:103494974:1 78499373 ID24827 U -
TCACAAAATGCCAAATGGATTCTTATACCC
>15 dna:chromosome chromosome:NCBIM37:15:1:103494974:1 78499376 ID67806 U -
TTGTCACAAAATGCCAAATGGATTCTTATA
>15 dna:chromosome chromosome:NCBIM37:15:1:103494974:1 78499378 ID58097 U -
TGTCACAAAATGCCAAATGGATTCTTA
>15 dna:chromosome chromosome:NCBIM37:15:1:103494974:1 78499415 ID15071 U -
TACTATCTAAAATGGCTTGTCCCTGGGCA
>15 dna:chromosome chromosome:NCBIM37:15:1:103494974:1 78499637 ID4937 U -
GCCATCATTCTTGGTTGAAGGTGACTTA
>15 dna:chromosome chromosome:NCBIM37:15:1:103494974:1 78499768 ID58103 U -
TGTCACACTGAGTACAGGAGGCTAG
>15 dna:chromosome chromosome:NCBIM37:15:1:103494974:1 78500090 ID43873 U -
TGCAGAAGACCAAAACAGGTGCCGCCAACC
>15 dna:chromosome chromosome:NCBIM37:15:1:103494974:1 78500092 ID43872 U -
TGCAGAAGACCAAAACAGGTGCCGCCAA
>15 dna:chromosome chromosome:NCBIM37:15:1:103494974:1 78500093 ID43871 U -
TGCAGAAGACCAAAACAGGTGCCGCCA
>15 dna:chromosome chromosome:NCBIM37:15:1:103494974:1 78500182 ID23262 U -
TATGTGCCAGTTTGTCCAGACTCCCC
>15 dna:chromosome chromosome:NCBIM37:15:1:103494974:1 78500629 ID9700 U -
TAAGAGATTTGTGACTCTTGAGTGAGGAG
>15 dna:chromosome chromosome:NCBIM37:15:1:103494974:1 78500630 ID9699 U -
TAAGAGATTTGTGACTCTTGAGTGAGGA
>15 dna:chromosome chromosome:NCBIM37:15:1:103494974:1 78500633 ID9698 U -
TAAGAGATTTGTGACTCTTGAGTGA
>15 dna:chromosome chromosome:NCBIM37:15:1:103494974:1 78500634 ID38855 U -
TGAGATAAGAGATTTGTGACTCTTGAGTG
>15 dna:chromosome chromosome:NCBIM37:15:1:103494974:1 78500637 ID13359 U -
TACATGAGATAAGAGATTTGTGACTCTTGA
>15 dna:chromosome chromosome:NCBIM37:15:1:103494974:1 78501015 ID18594 U -
TAGCTAGTCCGTTGCCATGGCAACCCAGA
>15 dna:chromosome chromosome:NCBIM37:15:1:103494974:1 78501996 ID15577 U -
TACTGTGCTGCCCAAGGGACTTCTTGC
>15 dna:chromosome chromosome:NCBIM37:15:1:103494974:1 78502455 ID28303 U +
TCCCAGATCTTATGTGTGCTCTCAG
>15 dna:chromosome chromosome:NCBIM37:15:1:103494974:1 78502533 ID46670 U +
TGCGAATAGGTGGAGTCTCGCTTAGAGCG
>15 dna:chromosome chromosome:NCBIM37:15:1:103494974:1 78502879 ID44098 U +
TGCAGGTCTTACGGCTCACTGCGGCGTC
