# Supplementary material for: proTRAC - a software for probabilistic piRNA cluster detection, visualization and analysis
Source: BMC Bioinformatics. 2012 Jan 10;13:5. doi: 10.1186/1471-2105-13-5 (PMC3293768; doi:10.1186/1471-2105-13-5)
Supplement: Additional file 5 — proTRAC results folder containing a picture and a FASTA file for each detected mouse cluster. After decompression, the folder can be opened as former session in proTRAC. Alternatively, each file can be opened separately with any standard text-editor or graphic-viewer respectively. [file 1471-2105-13-5-S5.ZIP › proTRAC_results_mouse/monodirectional_clusters/Cluster_150.fas]

>3 dna:chromosome chromosome:NCBIM37:3:1:159599783:1 124103447 ID33572 U -
TGAAAAGCTACCTTAGCATATTATTTACAGG
>3 dna:chromosome chromosome:NCBIM37:3:1:159599783:1 124103774 ID48202 U -
TGCTTAGATGTCAATGTGCCTTATTCATG
>3 dna:chromosome chromosome:NCBIM37:3:1:159599783:1 124103959 ID66025 U -
TTCTGAATGTGTCATGTCCCCTCCCA
>3 dna:chromosome chromosome:NCBIM37:3:1:159599783:1 124103996 ID39420 U -
TGAGCCTTAAGTAAGCACTTCTCAGGTCC
>3 dna:chromosome chromosome:NCBIM37:3:1:159599783:1 124104037 ID17253 U -
TAGAGGCATCGGGTTGATTCTCTT
>3 dna:chromosome chromosome:NCBIM37:3:1:159599783:1 124104041 ID58018 U -
TGTCAACCAATAGAGGCATCGGGTTGATTC
>3 dna:chromosome chromosome:NCBIM37:3:1:159599783:1 124104072 ID38332 U -
TGAGAATCCCACCCCCAAATAACATGCCT
>3 dna:chromosome chromosome:NCBIM37:3:1:159599783:1 124104081 ID58450 U -
TGTCCAGAAATGAGAATCCCACCCCCAAAT
>3 dna:chromosome chromosome:NCBIM37:3:1:159599783:1 124104088 ID66103 U -
TTCTGTCCAGAAATGAGAATCCCACC
>3 dna:chromosome chromosome:NCBIM37:3:1:159599783:1 124104088 ID66966 U -
TTGCTTCTGTCCAGAAATGAGAATCCCACC
>3 dna:chromosome chromosome:NCBIM37:3:1:159599783:1 124104097 ID67263 U -
TTGGATTTTTGCTTCTGTCCAGAAATGAG
>3 dna:chromosome chromosome:NCBIM37:3:1:159599783:1 124104111 ID295 U -
AAGGAATTTGTTTGGATTTTTGCTTC
>3 dna:chromosome chromosome:NCBIM37:3:1:159599783:1 124104112 ID35437 U -
TGAAGGAATTTGTTTGGATTTTTGCTT
>3 dna:chromosome chromosome:NCBIM37:3:1:159599783:1 124104219 ID35719 U -
TGAATACTTGAATCCCCAGGACTACATTGA
>3 dna:chromosome chromosome:NCBIM37:3:1:159599783:1 124104280 ID36378 U -
TGACAAGCAGCAACCGGATTGGCCAAATAGC
>3 dna:chromosome chromosome:NCBIM37:3:1:159599783:1 124105230 ID7130 U -
TAAAATGACGAATGCCAGAGGTGACAGTA
>3 dna:chromosome chromosome:NCBIM37:3:1:159599783:1 124105233 ID10686 U -
TAATAAAATGACGAATGCCAGAGGTGACA
>3 dna:chromosome chromosome:NCBIM37:3:1:159599783:1 124105270 ID1127 U -
AGCTTTAGCTTCCTTGAATAATGGT
>3 dna:chromosome chromosome:NCBIM37:3:1:159599783:1 124105296 ID65366 U -
TTCCCAAAGAGTTGCAGTGACATAGAAA
>3 dna:chromosome chromosome:NCBIM37:3:1:159599783:1 124105329 ID23984 U -
TATTTGGAGAAGATGCCATCGTGTTTTATG
>3 dna:chromosome chromosome:NCBIM37:3:1:159599783:1 124105335 ID50498 U -
TGGAGATATTTGGAGAAGATGCCATCGTGT
>3 dna:chromosome chromosome:NCBIM37:3:1:159599783:1 124105336 ID50497 U -
TGGAGATATTTGGAGAAGATGCCATCGTG
>3 dna:chromosome chromosome:NCBIM37:3:1:159599783:1 124106411 ID47171 U -
TGCTAGATCCAATCAAATGGTGTCAAAAAC
>3 dna:chromosome chromosome:NCBIM37:3:1:159599783:1 124109272 ID49821 U -
TGGAATCCTTCTCTCTCCAACTCAGGGT
>3 dna:chromosome chromosome:NCBIM37:3:1:159599783:1 124109283 ID327 U -
AAGTATGCTTTGGAATCCTTCTCTCTC
>3 dna:chromosome chromosome:NCBIM37:3:1:159599783:1 124109299 ID22318 U -
TATCAGTTCGCATAGCTCCAAGTATGCTTT
>3 dna:chromosome chromosome:NCBIM37:3:1:159599783:1 124109320 ID25108 U -
TCACATGACTGCTTACGCTTTATCAGTTC
>3 dna:chromosome chromosome:NCBIM37:3:1:159599783:1 124109322 ID64018 U -
TTACTCACATGACTGCTTACGCTTTATCAGT
>3 dna:chromosome chromosome:NCBIM37:3:1:159599783:1 124109326 ID23416 U -
TATTACTCACATGACTGCTTACGCTTTAT
>3 dna:chromosome chromosome:NCBIM37:3:1:159599783:1 124109328 ID31565 U -
TCTATTACTCACATGACTGCTTACGCTTT
>3 dna:chromosome chromosome:NCBIM37:3:1:159599783:1 124109328 ID65915 U -
TTCTATTACTCACATGACTGCTTACGCTTT
>3 dna:chromosome chromosome:NCBIM37:3:1:159599783:1 124109350 ID12558 U -
TACACAAGATTAAAGGTCGCTCTTCTATTA
>3 dna:chromosome chromosome:NCBIM37:3:1:159599783:1 124109351 ID12557 U -
TACACAAGATTAAAGGTCGCTCTTCTATT
>3 dna:chromosome chromosome:NCBIM37:3:1:159599783:1 124109352 ID47079 U -
TGCTACACAAGATTAAAGGTCGCTCTTCTAT
>3 dna:chromosome chromosome:NCBIM37:3:1:159599783:1 124109353 ID47078 U -
TGCTACACAAGATTAAAGGTCGCTCTTCTA
>3 dna:chromosome chromosome:NCBIM37:3:1:159599783:1 124109355 ID59692 U -
TGTGCTACACAAGATTAAAGGTCGCTCTTC
>3 dna:chromosome chromosome:NCBIM37:3:1:159599783:1 124109356 ID12556 U -
TACACAAGATTAAAGGTCGCTCTT
>3 dna:chromosome chromosome:NCBIM37:3:1:159599783:1 124109356 ID59691 U -
TGTGCTACACAAGATTAAAGGTCGCTCTT
>3 dna:chromosome chromosome:NCBIM37:3:1:159599783:1 124109357 ID59690 U -
TGTGCTACACAAGATTAAAGGTCGCTCT
>3 dna:chromosome chromosome:NCBIM37:3:1:159599783:1 124109358 ID32008 U -
TCTCTGTGCTACACAAGATTAAAGGTCGCTC
>3 dna:chromosome chromosome:NCBIM37:3:1:159599783:1 124109358 ID32712 U -
TCTGTGCTACACAAGATTAAAGGTCGCTC
>3 dna:chromosome chromosome:NCBIM37:3:1:159599783:1 124109359 ID32007 U -
TCTCTGTGCTACACAAGATTAAAGGTCGCT
>3 dna:chromosome chromosome:NCBIM37:3:1:159599783:1 124109360 ID31971 U -
TCTCTCTGTGCTACACAAGATTAAAGGTCGC
>3 dna:chromosome chromosome:NCBIM37:3:1:159599783:1 124109360 ID32006 U -
TCTCTGTGCTACACAAGATTAAAGGTCGC
>3 dna:chromosome chromosome:NCBIM37:3:1:159599783:1 124109362 ID65994 U -
TTCTCTCTGTGCTACACAAGATTAAAGGTC
>3 dna:chromosome chromosome:NCBIM37:3:1:159599783:1 124109372 ID38446 U -
TGAGACACCTTCTCTCTGTGCTACACAAG
>3 dna:chromosome chromosome:NCBIM37:3:1:159599783:1 124109379 ID30540 U -
TCCTTTTGAGACACCTTCTCTCTGTGCT
>3 dna:chromosome chromosome:NCBIM37:3:1:159599783:1 124109389 ID13594 U -
TACCAAATGTTCTCCTTTTGAGACACCTTC
>3 dna:chromosome chromosome:NCBIM37:3:1:159599783:1 124109394 ID45711 U -
TGCCATTACCAAATGTTCTCCTTTTGAGACA
>3 dna:chromosome chromosome:NCBIM37:3:1:159599783:1 124109395 ID45710 U -
TGCCATTACCAAATGTTCTCCTTTTGAGAC
>3 dna:chromosome chromosome:NCBIM37:3:1:159599783:1 124109401 ID12945 U -
TACAGATGCCATTACCAAATGTTCTCCTTT
>3 dna:chromosome chromosome:NCBIM37:3:1:159599783:1 124109403 ID10860 U -
TAATACAGATGCCATTACCAAATGTTCTCCT
>3 dna:chromosome chromosome:NCBIM37:3:1:159599783:1 124109404 ID10859 U -
TAATACAGATGCCATTACCAAATGTTCTCC
>3 dna:chromosome chromosome:NCBIM37:3:1:159599783:1 124110512 ID65334 U -
TTCCATGATCAAAAGATTTCTGCTATCCAA
>3 dna:chromosome chromosome:NCBIM37:3:1:159599783:1 124110543 ID48814 U -
TGGAAAATGGCTTGCTGTCCTTGATCAAGA
>3 dna:chromosome chromosome:NCBIM37:3:1:159599783:1 124110547 ID48813 U -
TGGAAAATGGCTTGCTGTCCTTGATC
>3 dna:chromosome chromosome:NCBIM37:3:1:159599783:1 124110548 ID48812 U -
TGGAAAATGGCTTGCTGTCCTTGAT
>3 dna:chromosome chromosome:NCBIM37:3:1:159599783:1 124110549 ID57874 U -
TGTATGGAAAATGGCTTGCTGTCCTTGA
>3 dna:chromosome chromosome:NCBIM37:3:1:159599783:1 124110552 ID11209 U -
TAATCTGTATGGAAAATGGCTTGCTGTCCT
>3 dna:chromosome chromosome:NCBIM37:3:1:159599783:1 124110553 ID11208 U -
TAATCTGTATGGAAAATGGCTTGCTGTCC
>3 dna:chromosome chromosome:NCBIM37:3:1:159599783:1 124110554 ID3326 U -
CTAATCTGTATGGAAAATGGCTTGCTGTC
>3 dna:chromosome chromosome:NCBIM37:3:1:159599783:1 124110554 ID11207 U -
TAATCTGTATGGAAAATGGCTTGCTGTC
>3 dna:chromosome chromosome:NCBIM37:3:1:159599783:1 124110558 ID47608 U -
TGCTCTAATCTGTATGGAAAATGGCTTGC
>3 dna:chromosome chromosome:NCBIM37:3:1:159599783:1 124110574 ID65275 U -
TTCCAGGAAGCTTACTTTGCTCTAATCTGT
>3 dna:chromosome chromosome:NCBIM37:3:1:159599783:1 124110582 ID19046 U -
TAGGAATATTCCAGGAAGCTTACTTTGCTC
>3 dna:chromosome chromosome:NCBIM37:3:1:159599783:1 124110584 ID19045 U -
TAGGAATATTCCAGGAAGCTTACTTTGC
>3 dna:chromosome chromosome:NCBIM37:3:1:159599783:1 124110584 ID23447 U -
TATTAGGAATATTCCAGGAAGCTTACTTTGC
>3 dna:chromosome chromosome:NCBIM37:3:1:159599783:1 124110584 ID64195 U -
TTAGGAATATTCCAGGAAGCTTACTTTGC
>3 dna:chromosome chromosome:NCBIM37:3:1:159599783:1 124110585 ID23446 U -
TATTAGGAATATTCCAGGAAGCTTACTTTG
>3 dna:chromosome chromosome:NCBIM37:3:1:159599783:1 124110593 ID292 U -
AAGGAATTTATTAGGAATATTCCAGGAAGC
>3 dna:chromosome chromosome:NCBIM37:3:1:159599783:1 124112653 ID22349 U -
TATCATCGATGCAAAAGGACCAGACACAG
>3 dna:chromosome chromosome:NCBIM37:3:1:159599783:1 124112655 ID22348 U -
TATCATCGATGCAAAAGGACCAGACAC
>3 dna:chromosome chromosome:NCBIM37:3:1:159599783:1 124113978 ID1641 M -
ATTGTTTTTAATAGCTGAG
>3 dna:chromosome chromosome:NCBIM37:3:1:159599783:1 124115311 ID22584 U -
TATCTGTAAGGATGGTAATCTGCCTGCTCC
>3 dna:chromosome chromosome:NCBIM37:3:1:159599783:1 124115312 ID22583 U -
TATCTGTAAGGATGGTAATCTGCCTGCTC
>3 dna:chromosome chromosome:NCBIM37:3:1:159599783:1 124115312 ID64372 U -
TTATCTGTAAGGATGGTAATCTGCCTGCTC
>3 dna:chromosome chromosome:NCBIM37:3:1:159599783:1 124115315 ID57349 U -
TGTAAGGATGGTAATCTGCCTG
>3 dna:chromosome chromosome:NCBIM37:3:1:159599783:1 124115329 ID49030 U -
TGGAAAGTCTCTCACCATTATCTGTAAGGA
>3 dna:chromosome chromosome:NCBIM37:3:1:159599783:1 124115330 ID49029 U -
TGGAAAGTCTCTCACCATTATCTGTAAGG
>3 dna:chromosome chromosome:NCBIM37:3:1:159599783:1 124115333 ID49028 U -
TGGAAAGTCTCTCACCATTATCTGTA
>3 dna:chromosome chromosome:NCBIM37:3:1:159599783:1 124115383 ID4108 U -
GACAATGTGTGTATAACCCCATCCCCATC
>3 dna:chromosome chromosome:NCBIM37:3:1:159599783:1 124115383 ID36464 U -
TGACAATGTGTGTATAACCCCATCCCCATC
>3 dna:chromosome chromosome:NCBIM37:3:1:159599783:1 124115391 ID13857 U -
TACCAGCCATGACAATGTGTGTATAACCCCA
>3 dna:chromosome chromosome:NCBIM37:3:1:159599783:1 124115392 ID13856 U -
TACCAGCCATGACAATGTGTGTATAACCCC
>3 dna:chromosome chromosome:NCBIM37:3:1:159599783:1 124115393 ID13855 U -
TACCAGCCATGACAATGTGTGTATAACCC
>3 dna:chromosome chromosome:NCBIM37:3:1:159599783:1 124115394 ID13854 U -
TACCAGCCATGACAATGTGTGTATAACC
>3 dna:chromosome chromosome:NCBIM37:3:1:159599783:1 124115411 ID42093 U -
TGATTACCTGTGGCTCAACTACCAGCCATG
>3 dna:chromosome chromosome:NCBIM37:3:1:159599783:1 124115413 ID42092 U -
TGATTACCTGTGGCTCAACTACCAGCCA
>3 dna:chromosome chromosome:NCBIM37:3:1:159599783:1 124115422 ID21504 U -
TATAAAGCCAATGATTACCTGTGGCTCAAC
>3 dna:chromosome chromosome:NCBIM37:3:1:159599783:1 124115436 ID24140 U -
TCAAAAGATCTTTTATAAAGCCAATGATT
>3 dna:chromosome chromosome:NCBIM37:3:1:159599783:1 124115437 ID57988 U -
TGTCAAAAGATCTTTTATAAAGCCAATGAT
>3 dna:chromosome chromosome:NCBIM37:3:1:159599783:1 124115438 ID57987 U -
TGTCAAAAGATCTTTTATAAAGCCAATGA
>3 dna:chromosome chromosome:NCBIM37:3:1:159599783:1 124115440 ID57986 U -
TGTCAAAAGATCTTTTATAAAGCCAAT
>3 dna:chromosome chromosome:NCBIM37:3:1:159599783:1 124115442 ID3814 U -
GAAACCTGTCAAAAGATCTTTTATAAAGCCA
>3 dna:chromosome chromosome:NCBIM37:3:1:159599783:1 124116588 ID21607 U -
TATAACTAACTTTGATGAGATGAAGGATA
>3 dna:chromosome chromosome:NCBIM37:3:1:159599783:1 124116594 ID7300 U -
TAAACAATATAACTAACTTTGATGAGATGA
>3 dna:chromosome chromosome:NCBIM37:3:1:159599783:1 124116682 ID33678 U -
TGAAAATATTTGGAGAAAGCACGGTT
>3 dna:chromosome chromosome:NCBIM37:3:1:159599783:1 124117236 ID43026 U -
TGCAACTCGGGATTAGCAAATGATATCTCC
>3 dna:chromosome chromosome:NCBIM37:3:1:159599783:1 124117246 ID43025 U -
TGCAACTCGGGATTAGCAAA
>3 dna:chromosome chromosome:NCBIM37:3:1:159599783:1 124117255 ID29636 U -
TCCTATGTCTGCCTCGTTCCTGCAACTCGGG
>3 dna:chromosome chromosome:NCBIM37:3:1:159599783:1 124117256 ID29635 U -
TCCTATGTCTGCCTCGTTCCTGCAACTCGG
>3 dna:chromosome chromosome:NCBIM37:3:1:159599783:1 124117258 ID29634 U -
TCCTATGTCTGCCTCGTTCCTGCAACTC
>3 dna:chromosome chromosome:NCBIM37:3:1:159599783:1 124117260 ID58671 U -
TGTCTGCCTCGTTCCTGCAAC
>3 dna:chromosome chromosome:NCBIM37:3:1:159599783:1 124117288 ID64312 U -
TTATAGTTTATCTGTTTGCATGGCCCCATG
>3 dna:chromosome chromosome:NCBIM37:3:1:159599783:1 124117291 ID21948 U -
TATAGTTTATCTGTTTGCATGGCCCC
>3 dna:chromosome chromosome:NCBIM37:3:1:159599783:1 124117291 ID48229 U -
TGCTTATAGTTTATCTGTTTGCATGGCCCC
>3 dna:chromosome chromosome:NCBIM37:3:1:159599783:1 124117292 ID48228 U -
TGCTTATAGTTTATCTGTTTGCATGGCCC
>3 dna:chromosome chromosome:NCBIM37:3:1:159599783:1 124117303 ID8356 U -
TAACAAAATGACTGCTTATAGTTTATCTGT
>3 dna:chromosome chromosome:NCBIM37:3:1:159599783:1 124117322 ID16065 U -
TAGAAAGAAATTCTGCAGTTAACAAAATGA
>3 dna:chromosome chromosome:NCBIM37:3:1:159599783:1 124117324 ID16064 U -
TAGAAAGAAATTCTGCAGTTAACAAAAT
>3 dna:chromosome chromosome:NCBIM37:3:1:159599783:1 124117335 ID47077 U -
TGCTACACAACATAGAAAGAAATTCTGCA
>3 dna:chromosome chromosome:NCBIM37:3:1:159599783:1 124117336 ID47076 U -
TGCTACACAACATAGAAAGAAATTCTGC
>3 dna:chromosome chromosome:NCBIM37:3:1:159599783:1 124117351 ID38592 U -
TGAGAGAACTTTTCAGAATGCTACACAACAT
>3 dna:chromosome chromosome:NCBIM37:3:1:159599783:1 124117353 ID38591 U -
TGAGAGAACTTTTCAGAATGCTACACAAC
>3 dna:chromosome chromosome:NCBIM37:3:1:159599783:1 124117355 ID38590 U -
TGAGAGAACTTTTCAGAATGCTACACA
>3 dna:chromosome chromosome:NCBIM37:3:1:159599783:1 124117362 ID2314 U -
CAGCCTCTTGAGAGAACTTTTCAGAATG
>3 dna:chromosome chromosome:NCBIM37:3:1:159599783:1 124119678 ID41954 U -
TGATGTCCTTGACCAAGAAAATGAAG
>3 dna:chromosome chromosome:NCBIM37:3:1:159599783:1 124119685 ID41087 U -
TGATATATGGCTTGATGTCCTTGACCAAGAA
>3 dna:chromosome chromosome:NCBIM37:3:1:159599783:1 124119687 ID41086 U -
TGATATATGGCTTGATGTCCTTGACCAAG
>3 dna:chromosome chromosome:NCBIM37:3:1:159599783:1 124119694 ID17037 U -
TAGACTGTATGATATATGGCTTGATGTCCTT
>3 dna:chromosome chromosome:NCBIM37:3:1:159599783:1 124119696 ID17036 U -
TAGACTGTATGATATATGGCTTGATGTCC
>3 dna:chromosome chromosome:NCBIM37:3:1:159599783:1 124119697 ID17035 U -
TAGACTGTATGATATATGGCTTGATGTC
>3 dna:chromosome chromosome:NCBIM37:3:1:159599783:1 124119717 ID12259 U -
TACAAGGAAGTGTGCTGACTTCTAGACTGT
>3 dna:chromosome chromosome:NCBIM37:3:1:159599783:1 124120044 ID86 M +
AAATGTGGTACATTTACACAATGGAGTAC
>3 dna:chromosome chromosome:NCBIM37:3:1:159599783:1 124120489 ID39272 M -
TGAGCATCCACTTCTGTATTTGCCAGGC
>3 dna:chromosome chromosome:NCBIM37:3:1:159599783:1 124120490 ID59192 M -
TGTGAGCATCCACTTCTGTATTTGCCAGG
>3 dna:chromosome chromosome:NCBIM37:3:1:159599783:1 124122158 ID33376 U -
TGAAAAAGGAATGTGTTCTCGCTGT
>3 dna:chromosome chromosome:NCBIM37:3:1:159599783:1 124122171 ID48718 U -
TGGAAAAAAGGTGAATCTGAAAAAGGAAT
>3 dna:chromosome chromosome:NCBIM37:3:1:159599783:1 124122175 ID48717 U -
TGGAAAAAAGGTGAATCTGAAAAAG
>3 dna:chromosome chromosome:NCBIM37:3:1:159599783:1 124122272 ID47633 U -
TGCTCTCCATTCTCAACGAAAAAGGAGC
>3 dna:chromosome chromosome:NCBIM37:3:1:159599783:1 124122787 ID9156 U -
TAACTCAAGTATTCCACAAGGCCTCGG
>3 dna:chromosome chromosome:NCBIM37:3:1:159599783:1 124124296 ID17 U -
AAAACTTCGTGGATGTTCTCAACCTGCCA
>3 dna:chromosome chromosome:NCBIM37:3:1:159599783:1 124124296 ID3778 U -
GAAAACTTCGTGGATGTTCTCAACCTGCCA
>3 dna:chromosome chromosome:NCBIM37:3:1:159599783:1 124124297 ID804 U -
AGAAAACTTCGTGGATGTTCTCAACCTGCC
>3 dna:chromosome chromosome:NCBIM37:3:1:159599783:1 124124297 ID3777 U -
GAAAACTTCGTGGATGTTCTCAACCTGCC
>3 dna:chromosome chromosome:NCBIM37:3:1:159599783:1 124124302 ID40174 U -
TGAGTCAGAAAACTTCGTGGATGTTCTCAAC
>3 dna:chromosome chromosome:NCBIM37:3:1:159599783:1 124124307 ID40173 U -
TGAGTCAGAAAACTTCGTGGATGTTC
>3 dna:chromosome chromosome:NCBIM37:3:1:159599783:1 124124345 ID64330 U -
TTATATGATAATGAGCAACCATCAAGGAAC
