# Supplementary material for: proTRAC - a software for probabilistic piRNA cluster detection, visualization and analysis
Source: BMC Bioinformatics. 2012 Jan 10;13:5. doi: 10.1186/1471-2105-13-5 (PMC3293768; doi:10.1186/1471-2105-13-5)
Supplement: Additional file 5 — proTRAC results folder containing a picture and a FASTA file for each detected mouse cluster. After decompression, the folder can be opened as former session in proTRAC. Alternatively, each file can be opened separately with any standard text-editor or graphic-viewer respectively. [file 1471-2105-13-5-S5.ZIP › proTRAC_results_mouse/monodirectional_clusters/Cluster_152.fas]

>X dna:chromosome chromosome:NCBIM37:X:1:166650296:1 83266906 ID59942 M -
TGTGGTATTTCAATATTAAATATTGGTTC
>X dna:chromosome chromosome:NCBIM37:X:1:166650296:1 83266957 ID26878 M -
TCCAACTCTAAATACTATTTATAAGCTATGT
>X dna:chromosome chromosome:NCBIM37:X:1:166650296:1 83266996 ID42124 M -
TGATTAGTAAGCCCTCGAAGGATGCTTTT
>X dna:chromosome chromosome:NCBIM37:X:1:166650296:1 83267053 ID22113 M -
TATCAAACAGGTGTATGTATTATATTCAAC
>X dna:chromosome chromosome:NCBIM37:X:1:166650296:1 83267068 ID36054 M -
TGAATGTGTATATAACTATCAAACAGGTGTA
>X dna:chromosome chromosome:NCBIM37:X:1:166650296:1 83267069 ID36053 M -
TGAATGTGTATATAACTATCAAACAGGTGT
>X dna:chromosome chromosome:NCBIM37:X:1:166650296:1 83267108 ID7229 M -
TAAAATTCAATATAGCAAATAAAATTGGAAA
>X dna:chromosome chromosome:NCBIM37:X:1:166650296:1 83267230 ID41051 M -
TGATAGTGTTCTTGGGATTAAGTATGGTCT
>X dna:chromosome chromosome:NCBIM37:X:1:166650296:1 83267231 ID41050 M -
TGATAGTGTTCTTGGGATTAAGTATGGTC
>X dna:chromosome chromosome:NCBIM37:X:1:166650296:1 83267295 ID11641 M -
TAATTGATACCCAGATAATTTAAGCCTTATT
>X dna:chromosome chromosome:NCBIM37:X:1:166650296:1 83267314 ID33099 M -
TCTTGGACTTCAGCATTGTAATTGATACCC
>X dna:chromosome chromosome:NCBIM37:X:1:166650296:1 83267406 ID54680 M -
TGGGTGCATAGTTATTATTTATTCAATAGT
>X dna:chromosome chromosome:NCBIM37:X:1:166650296:1 83267408 ID54679 M -
TGGGTGCATAGTTATTATTTATTCAATA
