# Supplementary material for: proTRAC - a software for probabilistic piRNA cluster detection, visualization and analysis
Source: BMC Bioinformatics. 2012 Jan 10;13:5. doi: 10.1186/1471-2105-13-5 (PMC3293768; doi:10.1186/1471-2105-13-5)
Supplement: Additional file 5 — proTRAC results folder containing a picture and a FASTA file for each detected mouse cluster. After decompression, the folder can be opened as former session in proTRAC. Alternatively, each file can be opened separately with any standard text-editor or graphic-viewer respectively. [file 1471-2105-13-5-S5.ZIP › proTRAC_results_mouse/monodirectional_clusters/Cluster_153.fas]

>2 dna:chromosome chromosome:NCBIM37:2:1:181748087:1 37426758 ID40890 U -
TGATAGAACTTTGCCTGTTGACTGTGTCA
>2 dna:chromosome chromosome:NCBIM37:2:1:181748087:1 37426828 ID23993 U -
TATTTGGTAGCCAAGTTCTGAAAAGTGCTCT
>2 dna:chromosome chromosome:NCBIM37:2:1:181748087:1 37427218 ID38329 U -
TGAGAATCAATGTTCTTATACAGATATGC
>2 dna:chromosome chromosome:NCBIM37:2:1:181748087:1 37427380 ID21054 M -
TAGTGCAATGGTTCTCAACCTTCCT
>2 dna:chromosome chromosome:NCBIM37:2:1:181748087:1 37427635 ID42665 U -
TGCAAACTCACTTAAAGCCAGGCC
>2 dna:chromosome chromosome:NCBIM37:2:1:181748087:1 37427816 ID40332 U -
TGAGTGCTGTTACATGACAATTTCACT
>2 dna:chromosome chromosome:NCBIM37:2:1:181748087:1 37427875 ID41496 U -
TGATGAAAAGTGCAGTTGGAATGTTGGA
>2 dna:chromosome chromosome:NCBIM37:2:1:181748087:1 37427882 ID16757 U -
TAGAATTCTGATGAAAAGTGCAGTTGGAA
>2 dna:chromosome chromosome:NCBIM37:2:1:181748087:1 37428096 ID12381 U -
TACAAGTTTTTGTTTTCAGAGGCACTTGG
>2 dna:chromosome chromosome:NCBIM37:2:1:181748087:1 37428601 ID49007 U -
TGGAAAGGTTAAAGGTATTTGGGACACCAA
>2 dna:chromosome chromosome:NCBIM37:2:1:181748087:1 37429757 ID46084 U -
TGCCTAATAGACCTGTTTTCAGTTTTGCAG
>2 dna:chromosome chromosome:NCBIM37:2:1:181748087:1 37429927 ID53099 U -
TGGGAATGTCACAAGTTTTTCAGCTTAGGAG
>2 dna:chromosome chromosome:NCBIM37:2:1:181748087:1 37429928 ID53098 U -
TGGGAATGTCACAAGTTTTTCAGCTTAGGA
>2 dna:chromosome chromosome:NCBIM37:2:1:181748087:1 37430777 ID11980 M +
TACAAAGTGAGTTCCAGGACAGCCAGGGC
>2 dna:chromosome chromosome:NCBIM37:2:1:181748087:1 37430777 ID4987 M -
GCCCTGGCTGTCCTGGAACTCACTTTGTA
>2 dna:chromosome chromosome:NCBIM37:2:1:181748087:1 37431216 ID35761 U -
TGAATATGTTCTGCTTACCTGGTC
>2 dna:chromosome chromosome:NCBIM37:2:1:181748087:1 37431284 ID18901 U -
TAGGAAAGGGCCTTAAGTAAAGTGAC
>2 dna:chromosome chromosome:NCBIM37:2:1:181748087:1 37431316 ID30142 U -
TCCTGTAACTGAAGGACTTAGAAGTTTGC
