# Supplementary material for: proTRAC - a software for probabilistic piRNA cluster detection, visualization and analysis
Source: BMC Bioinformatics. 2012 Jan 10;13:5. doi: 10.1186/1471-2105-13-5 (PMC3293768; doi:10.1186/1471-2105-13-5)
Supplement: Additional file 5 — proTRAC results folder containing a picture and a FASTA file for each detected mouse cluster. After decompression, the folder can be opened as former session in proTRAC. Alternatively, each file can be opened separately with any standard text-editor or graphic-viewer respectively. [file 1471-2105-13-5-S5.ZIP › proTRAC_results_mouse/monodirectional_clusters/Cluster_154.fas]

>2 dna:chromosome chromosome:NCBIM37:2:1:181748087:1 92380122 ID17256 U -
TAGAGGCTAAAGATTAATCTAGGTGTATTC
>2 dna:chromosome chromosome:NCBIM37:2:1:181748087:1 92381522 ID34926 U +
TGAACTCTCTTAAGAGATTACAGGATGTC
>2 dna:chromosome chromosome:NCBIM37:2:1:181748087:1 92381522 ID34927 U +
TGAACTCTCTTAAGAGATTACAGGATGTCGT
>2 dna:chromosome chromosome:NCBIM37:2:1:181748087:1 92381532 ID9696 U +
TAAGAGATTACAGGATGTCGTATTGAATG
>2 dna:chromosome chromosome:NCBIM37:2:1:181748087:1 92381532 ID9697 U +
TAAGAGATTACAGGATGTCGTATTGAATGA
>2 dna:chromosome chromosome:NCBIM37:2:1:181748087:1 92381540 ID13039 U +
TACAGGATGTCGTATTGAATGAGCTACCT
>2 dna:chromosome chromosome:NCBIM37:2:1:181748087:1 92381542 ID2378 U +
CAGGATGTCGTATTGAATGAGCTACC
>2 dna:chromosome chromosome:NCBIM37:2:1:181748087:1 92381542 ID2379 U +
CAGGATGTCGTATTGAATGAGCTACCTCAC
>2 dna:chromosome chromosome:NCBIM37:2:1:181748087:1 92381544 ID5503 U +
GGATGTCGTATTGAATGAGCTACCTCA
>2 dna:chromosome chromosome:NCBIM37:2:1:181748087:1 92381583 ID44178 U +
TGCAGTGCTAATGTATTGGTAGGCC
>2 dna:chromosome chromosome:NCBIM37:2:1:181748087:1 92381583 ID44179 U +
TGCAGTGCTAATGTATTGGTAGGCCA
>2 dna:chromosome chromosome:NCBIM37:2:1:181748087:1 92381583 ID44180 U +
TGCAGTGCTAATGTATTGGTAGGCCAA
>2 dna:chromosome chromosome:NCBIM37:2:1:181748087:1 92381583 ID44181 U +
TGCAGTGCTAATGTATTGGTAGGCCAAAT
>2 dna:chromosome chromosome:NCBIM37:2:1:181748087:1 92381594 ID57941 U +
TGTATTGGTAGGCCAAATGAAGATGTA
>2 dna:chromosome chromosome:NCBIM37:2:1:181748087:1 92381594 ID57942 U +
TGTATTGGTAGGCCAAATGAAGATGTAGAT
>2 dna:chromosome chromosome:NCBIM37:2:1:181748087:1 92381604 ID5606 U +
GGCCAAATGAAGATGTAGATGGCTGG
>2 dna:chromosome chromosome:NCBIM37:2:1:181748087:1 92381605 ID4890 U +
GCCAAATGAAGATGTAGATGGCTGGTGACCT
>2 dna:chromosome chromosome:NCBIM37:2:1:181748087:1 92381611 ID35272 U +
TGAAGATGTAGATGGCTGGTGACCTG
>2 dna:chromosome chromosome:NCBIM37:2:1:181748087:1 92381611 ID35273 U +
TGAAGATGTAGATGGCTGGTGACCTGTGT
>2 dna:chromosome chromosome:NCBIM37:2:1:181748087:1 92381613 ID261 U +
AAGATGTAGATGGCTGGTGACCTGTGT
>2 dna:chromosome chromosome:NCBIM37:2:1:181748087:1 92381637 ID59277 U +
TGTGAGTGGCAACAGAAGATTTAACAGCC
>2 dna:chromosome chromosome:NCBIM37:2:1:181748087:1 92381682 ID35276 U +
TGAAGATGTTCATTACTCCTTCTTGG
>2 dna:chromosome chromosome:NCBIM37:2:1:181748087:1 92381682 ID35277 U +
TGAAGATGTTCATTACTCCTTCTTGGG
>2 dna:chromosome chromosome:NCBIM37:2:1:181748087:1 92381712 ID41001 U +
TGATAGGTCTGGGGCTGGAGG
>2 dna:chromosome chromosome:NCBIM37:2:1:181748087:1 92381754 ID46703 U +
TGCGAGTTTGAACACTAGGGTGATACT
>2 dna:chromosome chromosome:NCBIM37:2:1:181748087:1 92381754 ID46704 U +
TGCGAGTTTGAACACTAGGGTGATACTA
>2 dna:chromosome chromosome:NCBIM37:2:1:181748087:1 92381769 ID19964 U +
TAGGGTGATACTAATACCAAATTGAAG
>2 dna:chromosome chromosome:NCBIM37:2:1:181748087:1 92381769 ID19965 U +
TAGGGTGATACTAATACCAAATTGAAGC
>2 dna:chromosome chromosome:NCBIM37:2:1:181748087:1 92381769 ID19966 U +
TAGGGTGATACTAATACCAAATTGAAGCCA
>2 dna:chromosome chromosome:NCBIM37:2:1:181748087:1 92381780 ID10877 U +
TAATACCAAATTGAAGCCATGTAGGGTA
>2 dna:chromosome chromosome:NCBIM37:2:1:181748087:1 92381783 ID13599 U +
TACCAAATTGAAGCCATGTAGGGTAGT
>2 dna:chromosome chromosome:NCBIM37:2:1:181748087:1 92381861 ID36872 U +
TGACATAATTGGACAGAAATGGATTGTC
>2 dna:chromosome chromosome:NCBIM37:2:1:181748087:1 92381869 ID67092 U +
TTGGACAGAAATGGATTGTCTCAGGTCTC
>2 dna:chromosome chromosome:NCBIM37:2:1:181748087:1 92381907 ID18252 U +
TAGCCAAAAAGATGAGGCCTTTGA
>2 dna:chromosome chromosome:NCBIM37:2:1:181748087:1 92381958 ID15884 U +
TACTTTTAGAAGATGGAACTAGAGATGAAG
>2 dna:chromosome chromosome:NCBIM37:2:1:181748087:1 92381964 ID16445 U +
TAGAAGATGGAACTAGAGATGAAGGG
>2 dna:chromosome chromosome:NCBIM37:2:1:181748087:1 92382024 ID64060 U +
TTAGAAAGGAAGGATTGGTTACAATAGG
>2 dna:chromosome chromosome:NCBIM37:2:1:181748087:1 92382038 ID67620 U +
TTGGTTACAATAGGAGCTGAGAGCTGGGT
>2 dna:chromosome chromosome:NCBIM37:2:1:181748087:1 92382080 ID52268 U +
TGGCGAAAACCCGTGCTTGGC
>2 dna:chromosome chromosome:NCBIM37:2:1:181748087:1 92382110 ID25311 U +
TCACTCAGTAAGTGCTAGCTATTATCAGT
>2 dna:chromosome chromosome:NCBIM37:2:1:181748087:1 92382110 ID25312 U +
TCACTCAGTAAGTGCTAGCTATTATCAGTC
>2 dna:chromosome chromosome:NCBIM37:2:1:181748087:1 92382111 ID2090 U +
CACTCAGTAAGTGCTAGCTATTATCAGTCC
>2 dna:chromosome chromosome:NCBIM37:2:1:181748087:1 92382114 ID25927 U +
TCAGTAAGTGCTAGCTATTATCAGTCC
>2 dna:chromosome chromosome:NCBIM37:2:1:181748087:1 92382125 ID18619 U +
TAGCTATTATCAGTCCTCTGGGAGA
>2 dna:chromosome chromosome:NCBIM37:2:1:181748087:1 92382157 ID2410 U +
CAGGGTCTACTTGTGTCCTGTGGTTTG
>2 dna:chromosome chromosome:NCBIM37:2:1:181748087:1 92382164 ID15808 U +
TACTTGTGTCCTGTGGTTTGGATAAAAAA
>2 dna:chromosome chromosome:NCBIM37:2:1:181748087:1 92382198 ID18962 U +
TAGGAACTGAGTGGAGATGTTAAAAGAGA
>2 dna:chromosome chromosome:NCBIM37:2:1:181748087:1 92382215 ID60376 U +
TGTTAAAAGAGAGAGTCAGGAAAACAGGC
>2 dna:chromosome chromosome:NCBIM37:2:1:181748087:1 92382273 ID54263 U +
TGGGCTTGTTAGAGTTTCAGAGGCTAAGTC
>2 dna:chromosome chromosome:NCBIM37:2:1:181748087:1 92382279 ID60543 U +
TGTTAGAGTTTCAGAGGCTAAGTCCCATTA
>2 dna:chromosome chromosome:NCBIM37:2:1:181748087:1 92382327 ID50601 U +
TGGAGCTGAAGAGTAAGGATGTTGGTGTGT
>2 dna:chromosome chromosome:NCBIM37:2:1:181748087:1 92382333 ID35194 U +
TGAAGAGTAAGGATGTTGGTGTGTGCCAC
>2 dna:chromosome chromosome:NCBIM37:2:1:181748087:1 92382336 ID923 U +
AGAGTAAGGATGTTGGTGTGTGCCACGGCT
>2 dna:chromosome chromosome:NCBIM37:2:1:181748087:1 92382340 ID10273 U +
TAAGGATGTTGGTGTGTGCCACGG
>2 dna:chromosome chromosome:NCBIM37:2:1:181748087:1 92382409 ID37518 U +
TGACTAACCGTCCAAATAGGGCCTTTTAG
>2 dna:chromosome chromosome:NCBIM37:2:1:181748087:1 92382409 ID37519 U +
TGACTAACCGTCCAAATAGGGCCTTTTAGC
>2 dna:chromosome chromosome:NCBIM37:2:1:181748087:1 92382413 ID8940 U +
TAACCGTCCAAATAGGGCCTTTTAGCAGTG
>2 dna:chromosome chromosome:NCBIM37:2:1:181748087:1 92382463 ID30401 U +
TCCTTGCAGAGCCGGAGAACGGGATGCGTC
>2 dna:chromosome chromosome:NCBIM37:2:1:181748087:1 92382515 ID47185 U +
TGCTAGCCTCTAATAATGGATGTGGTTGC
>2 dna:chromosome chromosome:NCBIM37:2:1:181748087:1 92382518 ID18421 U +
TAGCCTCTAATAATGGATGTGGTTGCT
>2 dna:chromosome chromosome:NCBIM37:2:1:181748087:1 92382518 ID18422 U +
TAGCCTCTAATAATGGATGTGGTTGCTG
>2 dna:chromosome chromosome:NCBIM37:2:1:181748087:1 92382518 ID18423 U +
TAGCCTCTAATAATGGATGTGGTTGCTGG
>2 dna:chromosome chromosome:NCBIM37:2:1:181748087:1 92382525 ID10824 U +
TAATAATGGATGTGGTTGCTGGG
>2 dna:chromosome chromosome:NCBIM37:2:1:181748087:1 92382566 ID15216 U +
TACTCATTTCTTCTGGTCAAAAGAACTAGC
>2 dna:chromosome chromosome:NCBIM37:2:1:181748087:1 92382566 ID15217 U +
TACTCATTTCTTCTGGTCAAAAGAACTAGCA
>2 dna:chromosome chromosome:NCBIM37:2:1:181748087:1 92382592 ID18231 U +
TAGCATTGAGAATGTTTACTGGGAGACGTC
>2 dna:chromosome chromosome:NCBIM37:2:1:181748087:1 92382635 ID31187 U +
TCTAAAGTGACAACTTACTCGGGGGC
>2 dna:chromosome chromosome:NCBIM37:2:1:181748087:1 92382635 ID31188 U +
TCTAAAGTGACAACTTACTCGGGGGCC
>2 dna:chromosome chromosome:NCBIM37:2:1:181748087:1 92382664 ID42379 U +
TGATTGTTATGGTCTGACAGGAAAATTCCCC
>2 dna:chromosome chromosome:NCBIM37:2:1:181748087:1 92382667 ID67977 U +
TTGTTATGGTCTGACAGGAAAATTCCCCC
>2 dna:chromosome chromosome:NCBIM37:2:1:181748087:1 92382668 ID60644 U +
TGTTATGGTCTGACAGGAAAATTCCCCCTA
>2 dna:chromosome chromosome:NCBIM37:2:1:181748087:1 92382733 ID51247 U +
TGGATTTTCACATCTGTTTGACAGGAATGC
>2 dna:chromosome chromosome:NCBIM37:2:1:181748087:1 92382751 ID36755 U +
TGACAGGAATGCTCTGAAATACAGAGGAAAT
>2 dna:chromosome chromosome:NCBIM37:2:1:181748087:1 92382781 ID20845 U +
TAGTCCAATCCATCCACTAAGGATGAGGTCC
>2 dna:chromosome chromosome:NCBIM37:2:1:181748087:1 92382815 ID58400 U +
TGTCATGTCTATTTCTCTTGGCCTTTCCTA
>2 dna:chromosome chromosome:NCBIM37:2:1:181748087:1 92382820 ID58613 U +
TGTCTATTTCTCTTGGCCTTTCCTACGC
>2 dna:chromosome chromosome:NCBIM37:2:1:181748087:1 92382867 ID41228 U +
TGATCAAGTCATTGGATCTGAGGCAC
>2 dna:chromosome chromosome:NCBIM37:2:1:181748087:1 92382867 ID41229 U +
TGATCAAGTCATTGGATCTGAGGCACC
>2 dna:chromosome chromosome:NCBIM37:2:1:181748087:1 92382867 ID41230 U +
TGATCAAGTCATTGGATCTGAGGCACCTG
>2 dna:chromosome chromosome:NCBIM37:2:1:181748087:1 92382867 ID41231 U +
TGATCAAGTCATTGGATCTGAGGCACCTGT
>2 dna:chromosome chromosome:NCBIM37:2:1:181748087:1 92382963 ID33937 U +
TGAAAGAAAAAGATGTTGAACTTCAAAA
>2 dna:chromosome chromosome:NCBIM37:2:1:181748087:1 92382963 ID33938 U +
TGAAAGAAAAAGATGTTGAACTTCAAAAG
>2 dna:chromosome chromosome:NCBIM37:2:1:181748087:1 92382963 ID33939 U +
TGAAAGAAAAAGATGTTGAACTTCAAAAGT
>2 dna:chromosome chromosome:NCBIM37:2:1:181748087:1 92383021 ID66720 U +
TTGCAACAATTGAAGTGAAAAGCCACTT
>2 dna:chromosome chromosome:NCBIM37:2:1:181748087:1 92383022 ID42881 U +
TGCAACAATTGAAGTGAAA
>2 dna:chromosome chromosome:NCBIM37:2:1:181748087:1 92383022 ID42882 U +
TGCAACAATTGAAGTGAAAAGCCACTTGGGT
>2 dna:chromosome chromosome:NCBIM37:2:1:181748087:1 92383030 ID66391 U +
TTGAAGTGAAAAGCCACTTGGGTTAGCCT
>2 dna:chromosome chromosome:NCBIM37:2:1:181748087:1 92383030 ID66392 U +
TTGAAGTGAAAAGCCACTTGGGTTAGCCTA
>2 dna:chromosome chromosome:NCBIM37:2:1:181748087:1 92383036 ID33552 U +
TGAAAAGCCACTTGGGTTAGCCTACACAA
>2 dna:chromosome chromosome:NCBIM37:2:1:181748087:1 92383036 ID33553 U +
TGAAAAGCCACTTGGGTTAGCCTACACAAG
>2 dna:chromosome chromosome:NCBIM37:2:1:181748087:1 92383058 ID12560 U +
TACACAAGCTAAGGAACTCTGGTC
>2 dna:chromosome chromosome:NCBIM37:2:1:181748087:1 92383058 ID12561 U +
TACACAAGCTAAGGAACTCTGGTCTGTGA
>2 dna:chromosome chromosome:NCBIM37:2:1:181748087:1 92383196 ID9505 U +
TAAGAAGAGACAGACTAGAAAAAGATGACT
>2 dna:chromosome chromosome:NCBIM37:2:1:181748087:1 92383227 ID43393 U +
TGCAATGAGCCAGCACATATATTTGCTAAGC
>2 dna:chromosome chromosome:NCBIM37:2:1:181748087:1 92383253 ID10177 U +
TAAGCTTTCTAAGTCTTTATTCTCATTCC
>2 dna:chromosome chromosome:NCBIM37:2:1:181748087:1 92383285 ID37796 U +
TGACTGTGTTTCTAACCCATTTTTACAGAG
>2 dna:chromosome chromosome:NCBIM37:2:1:181748087:1 92383304 ID68996 U +
TTTTTACAGAGATGTATGAAGTTGTGTC
>2 dna:chromosome chromosome:NCBIM37:2:1:181748087:1 92383304 ID68997 U +
TTTTTACAGAGATGTATGAAGTTGTGTCTT
>2 dna:chromosome chromosome:NCBIM37:2:1:181748087:1 92383308 ID12895 U +
TACAGAGATGTATGAAGTTGTGTCTTTAGC
>2 dna:chromosome chromosome:NCBIM37:2:1:181748087:1 92383318 ID22711 U +
TATGAAGTTGTGTCTTTAGCATTTCTAGG
>2 dna:chromosome chromosome:NCBIM37:2:1:181748087:1 92383320 ID35655 U +
TGAAGTTGTGTCTTTAGCATTTCTAGGA
>2 dna:chromosome chromosome:NCBIM37:2:1:181748087:1 92383320 ID35656 U +
TGAAGTTGTGTCTTTAGCATTTCTAGGAAGT
>2 dna:chromosome chromosome:NCBIM37:2:1:181748087:1 92383326 ID60126 U +
TGTGTCTTTAGCATTTCTAGGAAGTGTTGC
>2 dna:chromosome chromosome:NCBIM37:2:1:181748087:1 92383343 ID19031 U +
TAGGAAGTGTTGCATTTATTATTTCCATTT
>2 dna:chromosome chromosome:NCBIM37:2:1:181748087:1 92383384 ID34833 U +
TGAACCTTTCCCAAAATTTCACCAATGTGTC
>2 dna:chromosome chromosome:NCBIM37:2:1:181748087:1 92383392 ID28085 U +
TCCCAAAATTTCACCAATGTGTCAGAGCA
>2 dna:chromosome chromosome:NCBIM37:2:1:181748087:1 92383392 ID28086 U +
TCCCAAAATTTCACCAATGTGTCAGAGCAGT
>2 dna:chromosome chromosome:NCBIM37:2:1:181748087:1 92383402 ID25158 U +
TCACCAATGTGTCAGAGCAGTGTCTCAGC
>2 dna:chromosome chromosome:NCBIM37:2:1:181748087:1 92383424 ID31706 U +
TCTCAGCGATTGTGTTCTCATGGGGTC
>2 dna:chromosome chromosome:NCBIM37:2:1:181748087:1 92383426 ID25825 U +
TCAGCGATTGTGTTCTCATGGGGTCC
>2 dna:chromosome chromosome:NCBIM37:2:1:181748087:1 92383505 ID18941 U +
TAGGAACAGAGCTAAGAAGTCAGCTTCTGG
>2 dna:chromosome chromosome:NCBIM37:2:1:181748087:1 92383505 ID18942 U +
TAGGAACAGAGCTAAGAAGTCAGCTTCTGGA
>2 dna:chromosome chromosome:NCBIM37:2:1:181748087:1 92383559 ID56627 U +
TGGTTGAAGCACCGACCAAGTACCTGGGAT
>2 dna:chromosome chromosome:NCBIM37:2:1:181748087:1 92383696 ID49048 U +
TGGAAAGTGTGTTGGCCATGGAGGT
>2 dna:chromosome chromosome:NCBIM37:2:1:181748087:1 92383749 ID58892 U +
TGTGAAGCCTGGTTTAGGTTAACCCTGAGT
>2 dna:chromosome chromosome:NCBIM37:2:1:181748087:1 92383751 ID35375 U +
TGAAGCCTGGTTTAGGTTAACCCTGAGTTGC
>2 dna:chromosome chromosome:NCBIM37:2:1:181748087:1 92383758 ID56755 U +
TGGTTTAGGTTAACCCTGAGTTGCTGATTT
>2 dna:chromosome chromosome:NCBIM37:2:1:181748087:1 92383768 ID8935 U +
TAACCCTGAGTTGCTGATTTTACTCACAGC
>2 dna:chromosome chromosome:NCBIM37:2:1:181748087:1 92383774 ID40565 U +
TGAGTTGCTGATTTTACTCACAGCTGGTGAC
>2 dna:chromosome chromosome:NCBIM37:2:1:181748087:1 92383779 ID47862 U +
TGCTGATTTTACTCACAGCTGGTGACTGGA
>2 dna:chromosome chromosome:NCBIM37:2:1:181748087:1 92383798 ID55951 U +
TGGTGACTGGAATTTCTCCCCATCA
>2 dna:chromosome chromosome:NCBIM37:2:1:181748087:1 92383820 ID24172 U +
TCAAACAAAAAGCCAGGGAATTAGGGTCC
>2 dna:chromosome chromosome:NCBIM37:2:1:181748087:1 92383869 ID34694 U +
TGAACAGGTCCTGGAAGCCAAATGTTGC
>2 dna:chromosome chromosome:NCBIM37:2:1:181748087:1 92383880 ID49489 U +
TGGAAGCCAAATGTTGCTAGAAATGCTC
>2 dna:chromosome chromosome:NCBIM37:2:1:181748087:1 92384096 ID46975 U +
TGCTAAGCCAATTTCCTCCATCCCCAC
>2 dna:chromosome chromosome:NCBIM37:2:1:181748087:1 92384126 ID48973 U +
TGGAAAGCAGTGATAAGCATCCCA
>2 dna:chromosome chromosome:NCBIM37:2:1:181748087:1 92384126 ID48974 U +
TGGAAAGCAGTGATAAGCATCCCATAGCCA
>2 dna:chromosome chromosome:NCBIM37:2:1:181748087:1 92384136 ID40735 U +
TGATAAGCATCCCATAGCCATGAGCCAA
>2 dna:chromosome chromosome:NCBIM37:2:1:181748087:1 92384252 ID20299 U +
TAGGTGTCCCCTGTCTCTCCTAGGCCATGT
>2 dna:chromosome chromosome:NCBIM37:2:1:181748087:1 92384284 ID59148 U +
TGTGAGAATCCACCTTACCCTCTTCGGTCC
>2 dna:chromosome chromosome:NCBIM37:2:1:181748087:1 92384377 ID43931 U +
TGCAGAGGTGACCCTACCTAACTCTGT
>2 dna:chromosome chromosome:NCBIM37:2:1:181748087:1 92384406 ID32441 U +
TCTGCATCTTGTCATATTCTGTGGTTC
>2 dna:chromosome chromosome:NCBIM37:2:1:181748087:1 92384406 ID32442 U +
TCTGCATCTTGTCATATTCTGTGGTTCC
>2 dna:chromosome chromosome:NCBIM37:2:1:181748087:1 92384406 ID32443 U +
TCTGCATCTTGTCATATTCTGTGGTTCCA
>2 dna:chromosome chromosome:NCBIM37:2:1:181748087:1 92384408 ID44410 U +
TGCATCTTGTCATATTCTGTGGTTCC
>2 dna:chromosome chromosome:NCBIM37:2:1:181748087:1 92384451 ID25232 U +
TCACCTATTCCATAAAGGATTCAGAGCC
>2 dna:chromosome chromosome:NCBIM37:2:1:181748087:1 92384458 ID65312 U +
TTCCATAAAGGATTCAGAGCCCTCTGC
>2 dna:chromosome chromosome:NCBIM37:2:1:181748087:1 92384459 ID27803 U +
TCCATAAAGGATTCAGAGCCCTCTGCTCCA
>2 dna:chromosome chromosome:NCBIM37:2:1:181748087:1 92384495 ID37869 U +
TGACTTCCTGATTTTGCTCAGCTGA
>2 dna:chromosome chromosome:NCBIM37:2:1:181748087:1 92384580 ID4380 U +
GAGACAGTCCCTAAGAGTTACCCACTTC
>2 dna:chromosome chromosome:NCBIM37:2:1:181748087:1 92384580 ID4381 U +
GAGACAGTCCCTAAGAGTTACCCACTTCT
>2 dna:chromosome chromosome:NCBIM37:2:1:181748087:1 92384580 ID4382 U +
GAGACAGTCCCTAAGAGTTACCCACTTCTT
>2 dna:chromosome chromosome:NCBIM37:2:1:181748087:1 92384591 ID9793 U +
TAAGAGTTACCCACTTCTTTTCCACATGGGC
>2 dna:chromosome chromosome:NCBIM37:2:1:181748087:1 92384617 ID53994 U +
TGGGCAACTGTGGAGCAATGAAGGCCGA
>2 dna:chromosome chromosome:NCBIM37:2:1:181748087:1 92384617 ID53995 U +
TGGGCAACTGTGGAGCAATGAAGGCCGAG
>2 dna:chromosome chromosome:NCBIM37:2:1:181748087:1 92384617 ID53996 U +
TGGGCAACTGTGGAGCAATGAAGGCCGAGT
>2 dna:chromosome chromosome:NCBIM37:2:1:181748087:1 92384620 ID4745 U +
GCAACTGTGGAGCAATGAAGGCCGAGT
>2 dna:chromosome chromosome:NCBIM37:2:1:181748087:1 92384635 ID35468 U +
TGAAGGCCGAGTCAAACTAACAGG
>2 dna:chromosome chromosome:NCBIM37:2:1:181748087:1 92384652 ID8672 U +
TAACAGGTGGCAGGACAGACTTGTGC
>2 dna:chromosome chromosome:NCBIM37:2:1:181748087:1 92384715 ID1047 U +
AGCCGCTTCAGTTTGAAATGGTCTGGTTG
>2 dna:chromosome chromosome:NCBIM37:2:1:181748087:1 92384767 ID27931 U +
TCCATGGTAACGACACAAGGCAAAG
>2 dna:chromosome chromosome:NCBIM37:2:1:181748087:1 92384767 ID27932 U +
TCCATGGTAACGACACAAGGCAAAGCTG
>2 dna:chromosome chromosome:NCBIM37:2:1:181748087:1 92384767 ID27933 U +
TCCATGGTAACGACACAAGGCAAAGCTGG
>2 dna:chromosome chromosome:NCBIM37:2:1:181748087:1 92384767 ID27934 U +
TCCATGGTAACGACACAAGGCAAAGCTGGG
>2 dna:chromosome chromosome:NCBIM37:2:1:181748087:1 92384771 ID55101 U +
TGGTAACGACACAAGGCAAAGCTGG
>2 dna:chromosome chromosome:NCBIM37:2:1:181748087:1 92384771 ID55102 U +
TGGTAACGACACAAGGCAAAGCTGGG
>2 dna:chromosome chromosome:NCBIM37:2:1:181748087:1 92384862 ID29122 U +
TCCGTCTGAGTACACCCCTGATCACCCCC
>2 dna:chromosome chromosome:NCBIM37:2:1:181748087:1 92384905 ID9228 U +
TAACTGATACTTTGGTGCTATTTAAGATT
>2 dna:chromosome chromosome:NCBIM37:2:1:181748087:1 92384905 ID9229 U +
TAACTGATACTTTGGTGCTATTTAAGATTC
>2 dna:chromosome chromosome:NCBIM37:2:1:181748087:1 92384909 ID40886 U +
TGATACTTTGGTGCTATTTAAGATTCAGG
>2 dna:chromosome chromosome:NCBIM37:2:1:181748087:1 92384909 ID40887 U +
TGATACTTTGGTGCTATTTAAGATTCAGGA
>2 dna:chromosome chromosome:NCBIM37:2:1:181748087:1 92384912 ID15871 U +
TACTTTGGTGCTATTTAAGATTCAGGAGT
>2 dna:chromosome chromosome:NCBIM37:2:1:181748087:1 92384917 ID56138 U +
TGGTGCTATTTAAGATTCAGGAGTGATGT
>2 dna:chromosome chromosome:NCBIM37:2:1:181748087:1 92384920 ID47384 U +
TGCTATTTAAGATTCAGGAGTGATGTTTC
>2 dna:chromosome chromosome:NCBIM37:2:1:181748087:1 92384965 ID24042 U +
TATTTTCAAGGGATGAATGGCATTGTCT
>2 dna:chromosome chromosome:NCBIM37:2:1:181748087:1 92384982 ID51870 U +
TGGCATTGTCTTAAGTACTACTCAAAC
>2 dna:chromosome chromosome:NCBIM37:2:1:181748087:1 92385026 ID665 U +
ACGGCACAGACACTTGGCCCTTTCTTGGCTC
>2 dna:chromosome chromosome:NCBIM37:2:1:181748087:1 92385156 ID37037 U +
TGACATGTGATAAGAGCACCTTCCCGTT
>2 dna:chromosome chromosome:NCBIM37:2:1:181748087:1 92385156 ID37038 U +
TGACATGTGATAAGAGCACCTTCCCGTTT
>2 dna:chromosome chromosome:NCBIM37:2:1:181748087:1 92385159 ID2534 U +
CATGTGATAAGAGCACCTTCCCGTTTAAC
>2 dna:chromosome chromosome:NCBIM37:2:1:181748087:1 92385163 ID40726 U +
TGATAAGAGCACCTTCCCGTTTAACCACAGC
>2 dna:chromosome chromosome:NCBIM37:2:1:181748087:1 92385215 ID15124 U +
TACTCAAACAGCACCTTTATAAAAAACGAAA
>2 dna:chromosome chromosome:NCBIM37:2:1:181748087:1 92385234 ID6323 U +
TAAAAAACGAAAGTAGTTGTTGTTGTTTT
>2 dna:chromosome chromosome:NCBIM37:2:1:181748087:1 92385262 ID6798 U +
TAAAAGAACATGTGCAAGACAGGAGTGTA
>2 dna:chromosome chromosome:NCBIM37:2:1:181748087:1 92385264 ID46 U +
AAAGAACATGTGCAAGACAGGAGTGTA
>2 dna:chromosome chromosome:NCBIM37:2:1:181748087:1 92385347 ID55770 U +
TGGTCTGCTAAATGGATTCCTCCCT
>2 dna:chromosome chromosome:NCBIM37:2:1:181748087:1 92385347 ID55771 U +
TGGTCTGCTAAATGGATTCCTCCCTCA
>2 dna:chromosome chromosome:NCBIM37:2:1:181748087:1 92385347 ID55772 U +
TGGTCTGCTAAATGGATTCCTCCCTCAC
>2 dna:chromosome chromosome:NCBIM37:2:1:181748087:1 92385352 ID46923 U +
TGCTAAATGGATTCCTCCCTCACCCTGGCA
>2 dna:chromosome chromosome:NCBIM37:2:1:181748087:1 92385493 ID58713 U +
TGTCTTGGCCACACACACACTA
>2 dna:chromosome chromosome:NCBIM37:2:1:181748087:1 92385510 ID2082 U +
CACTACTGTAGGCCTATTTACTGGGTTAAC
>2 dna:chromosome chromosome:NCBIM37:2:1:181748087:1 92385513 ID15560 U +
TACTGTAGGCCTATTTACTGGGTTAACTGA
>2 dna:chromosome chromosome:NCBIM37:2:1:181748087:1 92385518 ID19749 U +
TAGGCCTATTTACTGGGTTAACTGAGGGA
>2 dna:chromosome chromosome:NCBIM37:2:1:181748087:1 92385518 ID19750 U +
TAGGCCTATTTACTGGGTTAACTGAGGGAC
>2 dna:chromosome chromosome:NCBIM37:2:1:181748087:1 92385518 ID19751 U +
TAGGCCTATTTACTGGGTTAACTGAGGGACC
>2 dna:chromosome chromosome:NCBIM37:2:1:181748087:1 92385528 ID15525 U +
TACTGGGTTAACTGAGGGACCTTGAGC
>2 dna:chromosome chromosome:NCBIM37:2:1:181748087:1 92385531 ID54872 U +
TGGGTTAACTGAGGGACCTTGAGCCATG
>2 dna:chromosome chromosome:NCBIM37:2:1:181748087:1 92385577 ID57863 U +
TGTATGCCGGCCATTTAGGACTCAC
>2 dna:chromosome chromosome:NCBIM37:2:1:181748087:1 92385577 ID57865 U +
TGTATGCCGGCCATTTAGGACTCACGAAG
>2 dna:chromosome chromosome:NCBIM37:2:1:181748087:1 92385577 ID57866 U +
TGTATGCCGGCCATTTAGGACTCACGAAGA
>2 dna:chromosome chromosome:NCBIM37:2:1:181748087:1 92385579 ID23031 U +
TATGCCGGCCATTTAGGACTCACGAAGAGGC
>2 dna:chromosome chromosome:NCBIM37:2:1:181748087:1 92385581 ID46026 U +
TGCCGGCCATTTAGGACTCACGAAGA
>2 dna:chromosome chromosome:NCBIM37:2:1:181748087:1 92385581 ID46027 U +
TGCCGGCCATTTAGGACTCACGAAGAGGC
>2 dna:chromosome chromosome:NCBIM37:2:1:181748087:1 92385592 ID19225 U +
TAGGACTCACGAAGAGGCATTAAGCTGC
>2 dna:chromosome chromosome:NCBIM37:2:1:181748087:1 92385592 ID19226 U +
TAGGACTCACGAAGAGGCATTAAGCTGCA
>2 dna:chromosome chromosome:NCBIM37:2:1:181748087:1 92385673 ID64466 U +
TTATTGCGCATCTTCTTTGAAAGGTTCTA
>2 dna:chromosome chromosome:NCBIM37:2:1:181748087:1 92385721 ID28858 U +
TCCCTGTCTTCATGGTTACAGAATCCAGTC
>2 dna:chromosome chromosome:NCBIM37:2:1:181748087:1 92385725 ID58705 U +
TGTCTTCATGGTTACAGAATCCAGTCTACA
>2 dna:chromosome chromosome:NCBIM37:2:1:181748087:1 92385727 ID32976 U +
TCTTCATGGTTACAGAATCCAGTCTACACA
>2 dna:chromosome chromosome:NCBIM37:2:1:181748087:1 92385729 ID65067 U +
TTCATGGTTACAGAATCCAGTCTACACAGT
>2 dna:chromosome chromosome:NCBIM37:2:1:181748087:1 92385733 ID56493 U +
TGGTTACAGAATCCAGTCTACACAGTTTT
>2 dna:chromosome chromosome:NCBIM37:2:1:181748087:1 92385733 ID56494 U +
TGGTTACAGAATCCAGTCTACACAGTTTTC
>2 dna:chromosome chromosome:NCBIM37:2:1:181748087:1 92385768 ID63743 U +
TTAATATTGTGAGACAAATCTGGTGTGGA
>2 dna:chromosome chromosome:NCBIM37:2:1:181748087:1 92385769 ID11051 U +
TAATATTGTGAGACAAATCTGGTGTG
>2 dna:chromosome chromosome:NCBIM37:2:1:181748087:1 92385769 ID11052 U +
TAATATTGTGAGACAAATCTGGTGTGGAA
>2 dna:chromosome chromosome:NCBIM37:2:1:181748087:1 92385769 ID11053 U +
TAATATTGTGAGACAAATCTGGTGTGGAAA
>2 dna:chromosome chromosome:NCBIM37:2:1:181748087:1 92385788 ID56359 U +
TGGTGTGGAAAAGGTTCATTTCTTTAC
>2 dna:chromosome chromosome:NCBIM37:2:1:181748087:1 92385788 ID56360 U +
TGGTGTGGAAAAGGTTCATTTCTTTACAG
>2 dna:chromosome chromosome:NCBIM37:2:1:181748087:1 92385827 ID5161 U +
GCTCTGTAAACAACTGTTGTTTAGGCAGCGA
>2 dna:chromosome chromosome:NCBIM37:2:1:181748087:1 92385829 ID32602 U +
TCTGTAAACAACTGTTGTTTAGGCAGC
>2 dna:chromosome chromosome:NCBIM37:2:1:181748087:1 92385829 ID32603 U +
TCTGTAAACAACTGTTGTTTAGGCAGCGA
>2 dna:chromosome chromosome:NCBIM37:2:1:181748087:1 92385831 ID57131 U +
TGTAAACAACTGTTGTTTAGGCAGCGAATG
>2 dna:chromosome chromosome:NCBIM37:2:1:181748087:1 92385859 ID39579 U +
TGAGCTTAGGCCTGTACTGAAGTGTT
>2 dna:chromosome chromosome:NCBIM37:2:1:181748087:1 92385871 ID57608 U +
TGTACTGAAGTGTTAGGCAGGTGGGCCAGG
>2 dna:chromosome chromosome:NCBIM37:2:1:181748087:1 92385876 ID35618 U +
TGAAGTGTTAGGCAGGTGGGCCA
>2 dna:chromosome chromosome:NCBIM37:2:1:181748087:1 92385876 ID35619 U +
TGAAGTGTTAGGCAGGTGGGCCAGGAG
>2 dna:chromosome chromosome:NCBIM37:2:1:181748087:1 92385876 ID35620 U +
TGAAGTGTTAGGCAGGTGGGCCAGGAGGA
>2 dna:chromosome chromosome:NCBIM37:2:1:181748087:1 92385973 ID50464 U +
TGGAGACCCTTGGCAGCCTTGCAGCCCAT
>2 dna:chromosome chromosome:NCBIM37:2:1:181748087:1 92386008 ID52647 U +
TGGCTTCTGGGTGTTTATTACTGAAG
>2 dna:chromosome chromosome:NCBIM37:2:1:181748087:1 92386008 ID52648 U +
TGGCTTCTGGGTGTTTATTACTGAAGTA
>2 dna:chromosome chromosome:NCBIM37:2:1:181748087:1 92386015 ID54821 U +
TGGGTGTTTATTACTGAAGTAGGTGAAGA
>2 dna:chromosome chromosome:NCBIM37:2:1:181748087:1 92386016 ID5811 U +
GGGTGTTTATTACTGAAGTAGGTGAA
>2 dna:chromosome chromosome:NCBIM37:2:1:181748087:1 92386023 ID23418 U +
TATTACTGAAGTAGGTGAAGACTGTGTGGT
>2 dna:chromosome chromosome:NCBIM37:2:1:181748087:1 92386025 ID64027 U +
TTACTGAAGTAGGTGAAGACTGTGTGGT
>2 dna:chromosome chromosome:NCBIM37:2:1:181748087:1 92386043 ID761 U +
ACTGTGTGGTAGAGCTCATGTGAGCTGGGT
>2 dna:chromosome chromosome:NCBIM37:2:1:181748087:1 92386045 ID60196 U +
TGTGTGGTAGAGCTCATGTGAGCTGGG
>2 dna:chromosome chromosome:NCBIM37:2:1:181748087:1 92386045 ID60197 U +
TGTGTGGTAGAGCTCATGTGAGCTGGGT
>2 dna:chromosome chromosome:NCBIM37:2:1:181748087:1 92386101 ID19125 U +
TAGGACAATCAGCCTGAGAGAGACTTCAGA
>2 dna:chromosome chromosome:NCBIM37:2:1:181748087:1 92386205 ID22545 U +
TATCTCCTAAGTATCTTGTTTGTGCCAAGC
>2 dna:chromosome chromosome:NCBIM37:2:1:181748087:1 92386209 ID29337 U +
TCCTAAGTATCTTGTTTGTGCCAAGCTG
>2 dna:chromosome chromosome:NCBIM37:2:1:181748087:1 92386209 ID29338 U +
TCCTAAGTATCTTGTTTGTGCCAAGCTGG
>2 dna:chromosome chromosome:NCBIM37:2:1:181748087:1 92386209 ID29339 U +
TCCTAAGTATCTTGTTTGTGCCAAGCTGGT
>2 dna:chromosome chromosome:NCBIM37:2:1:181748087:1 92386212 ID10465 U +
TAAGTATCTTGTTTGTGCCAAGCTGGT
>2 dna:chromosome chromosome:NCBIM37:2:1:181748087:1 92386212 ID10466 U +
TAAGTATCTTGTTTGTGCCAAGCTGGTGG
>2 dna:chromosome chromosome:NCBIM37:2:1:181748087:1 92386212 ID10467 U +
TAAGTATCTTGTTTGTGCCAAGCTGGTGGC
>2 dna:chromosome chromosome:NCBIM37:2:1:181748087:1 92386292 ID44119 U +
TGCAGTACAGAGGTGAATGGCTTGGCCAAA
>2 dna:chromosome chromosome:NCBIM37:2:1:181748087:1 92386375 ID5221 U +
GCTGGAGTCATTTTCTAAAGCAGTGCA
>2 dna:chromosome chromosome:NCBIM37:2:1:181748087:1 92386383 ID2573 U +
CATTTTCTAAAGCAGTGCACCGAGTT
>2 dna:chromosome chromosome:NCBIM37:2:1:181748087:1 92386387 ID65750 U +
TTCTAAAGCAGTGCACCGAGTTCCGCAC
>2 dna:chromosome chromosome:NCBIM37:2:1:181748087:1 92386388 ID31172 U +
TCTAAAGCAGTGCACCGAGTTCCGCACAACC
>2 dna:chromosome chromosome:NCBIM37:2:1:181748087:1 92386420 ID33179 U +
TCTTTAGGGTGACCGAGTAAGAAAACCTG
>2 dna:chromosome chromosome:NCBIM37:2:1:181748087:1 92386420 ID33180 U +
TCTTTAGGGTGACCGAGTAAGAAAACCTGC
>2 dna:chromosome chromosome:NCBIM37:2:1:181748087:1 92386424 ID19961 U +
TAGGGTGACCGAGTAAGAAAACCTGCT
>2 dna:chromosome chromosome:NCBIM37:2:1:181748087:1 92386424 ID19962 U +
TAGGGTGACCGAGTAAGAAAACCTGCTGTCT
>2 dna:chromosome chromosome:NCBIM37:2:1:181748087:1 92386593 ID40780 U +
TGATAATGATGAAGAAAAGGATGCTT
>2 dna:chromosome chromosome:NCBIM37:2:1:181748087:1 92386593 ID40781 U +
TGATAATGATGAAGAAAAGGATGCTTTGT
>2 dna:chromosome chromosome:NCBIM37:2:1:181748087:1 92386632 ID15988 U +
TAGAAAATAAAACCAACGTTGAGTCTGGAA
>2 dna:chromosome chromosome:NCBIM37:2:1:181748087:1 92386639 ID6670 U +
TAAAACCAACGTTGAGTCTGGAATT
>2 dna:chromosome chromosome:NCBIM37:2:1:181748087:1 92386639 ID6671 U +
TAAAACCAACGTTGAGTCTGGAATTGTGGA
>2 dna:chromosome chromosome:NCBIM37:2:1:181748087:1 92386657 ID50002 U +
TGGAATTGTGGATGGAAGCTTTGCTGCAGC
>2 dna:chromosome chromosome:NCBIM37:2:1:181748087:1 92386657 ID50003 U +
TGGAATTGTGGATGGAAGCTTTGCTGCAGCA
>2 dna:chromosome chromosome:NCBIM37:2:1:181748087:1 92386691 ID54216 U +
TGGGCTGAAGTCTAAAAACAGGTGTTTTGC
>2 dna:chromosome chromosome:NCBIM37:2:1:181748087:1 92386696 ID35564 U +
TGAAGTCTAAAAACAGGTGTTTTGCTG
>2 dna:chromosome chromosome:NCBIM37:2:1:181748087:1 92386696 ID35565 U +
TGAAGTCTAAAAACAGGTGTTTTGCTGC
>2 dna:chromosome chromosome:NCBIM37:2:1:181748087:1 92386696 ID35566 U +
TGAAGTCTAAAAACAGGTGTTTTGCTGCTG
>2 dna:chromosome chromosome:NCBIM37:2:1:181748087:1 92386698 ID328 U +
AAGTCTAAAAACAGGTGTTTTGCTGC
>2 dna:chromosome chromosome:NCBIM37:2:1:181748087:1 92386701 ID31134 U +
TCTAAAAACAGGTGTTTTGCTGCTGGCTC
>2 dna:chromosome chromosome:NCBIM37:2:1:181748087:1 92386703 ID6382 U +
TAAAAACAGGTGTTTTGCTGCTGGC
>2 dna:chromosome chromosome:NCBIM37:2:1:181748087:1 92386703 ID6383 U +
TAAAAACAGGTGTTTTGCTGCTGGCT
>2 dna:chromosome chromosome:NCBIM37:2:1:181748087:1 92386703 ID6384 U +
TAAAAACAGGTGTTTTGCTGCTGGCTC
>2 dna:chromosome chromosome:NCBIM37:2:1:181748087:1 92386703 ID6385 U +
TAAAAACAGGTGTTTTGCTGCTGGCTCAG
>2 dna:chromosome chromosome:NCBIM37:2:1:181748087:1 92386703 ID6386 U +
TAAAAACAGGTGTTTTGCTGCTGGCTCAGG
>2 dna:chromosome chromosome:NCBIM37:2:1:181748087:1 92386807 ID51826 U +
TGGCATGGCTCTGAGTGGTATATGTGGTC
>2 dna:chromosome chromosome:NCBIM37:2:1:181748087:1 92386812 ID52446 U +
TGGCTCTGAGTGGTATATGTGGTC
>2 dna:chromosome chromosome:NCBIM37:2:1:181748087:1 92386910 ID23656 U +
TATTGACAATCTGTAGGGCCTGGTGTGG
>2 dna:chromosome chromosome:NCBIM37:2:1:181748087:1 92386944 ID67412 U +
TTGGGCTCTTCAGAATTCCCGGTGTC
>2 dna:chromosome chromosome:NCBIM37:2:1:181748087:1 92386945 ID54208 U +
TGGGCTCTTCAGAATTCCCGGTGT
>2 dna:chromosome chromosome:NCBIM37:2:1:181748087:1 92386945 ID54209 U +
TGGGCTCTTCAGAATTCCCGGTGTC
>2 dna:chromosome chromosome:NCBIM37:2:1:181748087:1 92386945 ID54210 U +
TGGGCTCTTCAGAATTCCCGGTGTCA
>2 dna:chromosome chromosome:NCBIM37:2:1:181748087:1 92386945 ID54212 U +
TGGGCTCTTCAGAATTCCCGGTGTCATTTC
>2 dna:chromosome chromosome:NCBIM37:2:1:181748087:1 92386952 ID64902 U +
TTCAGAATTCCCGGTGTCATTTCCATTTC
>2 dna:chromosome chromosome:NCBIM37:2:1:181748087:1 92386953 ID25581 U +
TCAGAATTCCCGGTGTCATTTCCATTTCC
>2 dna:chromosome chromosome:NCBIM37:2:1:181748087:1 92386989 ID26905 U +
TCCAAGAACTCTGGGAGTGGGCGG
>2 dna:chromosome chromosome:NCBIM37:2:1:181748087:1 92387103 ID19871 U +
TAGGGAATGTAAGAAAAGGTAACATCCTCTC
>2 dna:chromosome chromosome:NCBIM37:2:1:181748087:1 92387139 ID12148 U +
TACAACTCTCTTGTGTGCCATTAGACATAGT
>2 dna:chromosome chromosome:NCBIM37:2:1:181748087:1 92387185 ID15647 U +
TACTTAGAGCATTCCGTAAAGACGACATA
>2 dna:chromosome chromosome:NCBIM37:2:1:181748087:1 92387212 ID15113 U +
TACTATTGATACTGTGCGTGTCAGATGA
>2 dna:chromosome chromosome:NCBIM37:2:1:181748087:1 92387212 ID15114 U +
TACTATTGATACTGTGCGTGTCAGATGACT
>2 dna:chromosome chromosome:NCBIM37:2:1:181748087:1 92387217 ID66585 U +
TTGATACTGTGCGTGTCAGATGACT
>2 dna:chromosome chromosome:NCBIM37:2:1:181748087:1 92387218 ID40874 U +
TGATACTGTGCGTGTCAGATGACTCT
>2 dna:chromosome chromosome:NCBIM37:2:1:181748087:1 92387221 ID15576 U +
TACTGTGCGTGTCAGATGACTCTCCTGAGC
>2 dna:chromosome chromosome:NCBIM37:2:1:181748087:1 92387243 ID29959 U +
TCCTGAGCTTGTAACCTGCACAGGAGC
>2 dna:chromosome chromosome:NCBIM37:2:1:181748087:1 92387316 ID18922 U +
TAGGAAATGTGGAGAGCTCATTGGGGT
>2 dna:chromosome chromosome:NCBIM37:2:1:181748087:1 92387357 ID65557 U +
TTCCTGCCAGATGCCTTCTTCTCCTCTTCT
>2 dna:chromosome chromosome:NCBIM37:2:1:181748087:1 92387361 ID45342 U +
TGCCAGATGCCTTCTTCTCCTCTTCTTGG
>2 dna:chromosome chromosome:NCBIM37:2:1:181748087:1 92387361 ID45343 U +
TGCCAGATGCCTTCTTCTCCTCTTCTTGGT
>2 dna:chromosome chromosome:NCBIM37:2:1:181748087:1 92387386 ID67597 U +
TTGGTGTGCTGTTTAGCAGAGGAACATTGT
>2 dna:chromosome chromosome:NCBIM37:2:1:181748087:1 92387515 ID18974 U +
TAGGAAGACAGGAAACGTTCATATCCAC
>2 dna:chromosome chromosome:NCBIM37:2:1:181748087:1 92387631 ID4786 U +
GCACCACTTAAAACTCATTCTTTATATGTG
>2 dna:chromosome chromosome:NCBIM37:2:1:181748087:1 92387678 ID50805 U +
TGGATAGATACATAGACAGTAGACAGTA
>2 dna:chromosome chromosome:NCBIM37:2:1:181748087:1 92387690 ID16863 U +
TAGACAGTAGACAGTAGGGAATCATGCC
>2 dna:chromosome chromosome:NCBIM37:2:1:181748087:1 92387690 ID16864 U +
TAGACAGTAGACAGTAGGGAATCATGCCATC
>2 dna:chromosome chromosome:NCBIM37:2:1:181748087:1 92387714 ID45560 U +
TGCCATCGCTGGTGAAACAGGTACC
>2 dna:chromosome chromosome:NCBIM37:2:1:181748087:1 92387714 ID45561 U +
TGCCATCGCTGGTGAAACAGGTACCC
>2 dna:chromosome chromosome:NCBIM37:2:1:181748087:1 92387714 ID45562 U +
TGCCATCGCTGGTGAAACAGGTACCCTA
>2 dna:chromosome chromosome:NCBIM37:2:1:181748087:1 92387714 ID45563 U +
TGCCATCGCTGGTGAAACAGGTACCCTAA
>2 dna:chromosome chromosome:NCBIM37:2:1:181748087:1 92387714 ID45564 U +
TGCCATCGCTGGTGAAACAGGTACCCTAAC
>2 dna:chromosome chromosome:NCBIM37:2:1:181748087:1 92387723 ID55838 U +
TGGTGAAACAGGTACCCTAACCACAA
>2 dna:chromosome chromosome:NCBIM37:2:1:181748087:1 92387815 ID37225 U +
TGACCAGTCCTCCTTTTTGAGCTCCCTC
>2 dna:chromosome chromosome:NCBIM37:2:1:181748087:1 92387948 ID52916 U +
TGGGAAGACAGGTGCTTTTTCTTGAGGGC
>2 dna:chromosome chromosome:NCBIM37:2:1:181748087:1 92387989 ID5835 U +
GGTATGCATCTTTGGACTTTACTTAAGTT
>2 dna:chromosome chromosome:NCBIM37:2:1:181748087:1 92388008 ID15620 U +
TACTTAAGTTTGACTCCATAACACTAGTA
>2 dna:chromosome chromosome:NCBIM37:2:1:181748087:1 92388102 ID43227 U +
TGCAAGGTTACTTTTCAGGGTGTGTCGG
>2 dna:chromosome chromosome:NCBIM37:2:1:181748087:1 92388102 ID43228 U +
TGCAAGGTTACTTTTCAGGGTGTGTCGGG
>2 dna:chromosome chromosome:NCBIM37:2:1:181748087:1 92388102 ID43229 U +
TGCAAGGTTACTTTTCAGGGTGTGTCGGGT
>2 dna:chromosome chromosome:NCBIM37:2:1:181748087:1 92388202 ID57685 U +
TGTAGATTTTCCATGCACTTTTGAGGC
>2 dna:chromosome chromosome:NCBIM37:2:1:181748087:1 92388215 ID43836 U +
TGCACTTTTGAGGCACTGGGGCTGGCCA
>2 dna:chromosome chromosome:NCBIM37:2:1:181748087:1 92388289 ID5932 U +
GTAGTCAAGGTGGTGCTCCTGTTTCATTC
>2 dna:chromosome chromosome:NCBIM37:2:1:181748087:1 92388513 ID4200 U +
GACCAACTTTTTTTTGTCTTTTAGGCTTG
>2 dna:chromosome chromosome:NCBIM37:2:1:181748087:1 92388598 ID63689 M +
TTAACTAGGCCAAAATAGAAGAGG
>2 dna:chromosome chromosome:NCBIM37:2:1:181748087:1 92388599 ID9135 M +
TAACTAGGCCAAAATAGAAGAGGATAGACCTT
>2 dna:chromosome chromosome:NCBIM37:2:1:181748087:1 92388603 ID19719 M +
TAGGCCAAAATAGAAGAGGATAGACCTTCG
>2 dna:chromosome chromosome:NCBIM37:2:1:181748087:1 92388605 ID5595 M +
GGCCAAAATAGAAGAGGATAGACCTTCGA
>2 dna:chromosome chromosome:NCBIM37:2:1:181748087:1 92388613 ID16433 M +
TAGAAGAGGATAGACCTTCGAAAAGTGATTC
>2 dna:chromosome chromosome:NCBIM37:2:1:181748087:1 92388673 ID4758 M +
GCAAGTCCTAGATCTCAGAGCATACAGCAC
>2 dna:chromosome chromosome:NCBIM37:2:1:181748087:1 92388678 ID29497 M +
TCCTAGATCTCAGAGCATACAGCACTTT
>2 dna:chromosome chromosome:NCBIM37:2:1:181748087:1 92388681 ID17514 M +
TAGATCTCAGAGCATACAGCACTTTCAGGT
>2 dna:chromosome chromosome:NCBIM37:2:1:181748087:1 92388685 ID31686 M +
TCTCAGAGCATACAGCACTTTCAGGTTTC
>2 dna:chromosome chromosome:NCBIM37:2:1:181748087:1 92388695 ID12981 M +
TACAGCACTTTCAGGTTTCATTTTGGGGTC
>2 dna:chromosome chromosome:NCBIM37:2:1:181748087:1 92388767 ID28124 U +
TCCCAACGAGCTTATCCTGATG
>2 dna:chromosome chromosome:NCBIM37:2:1:181748087:1 92388812 ID26788 U +
TCCAAATGACAGAAAAGGGAGCTGTACA
>2 dna:chromosome chromosome:NCBIM37:2:1:181748087:1 92388812 ID26789 U +
TCCAAATGACAGAAAAGGGAGCTGTACACA
>2 dna:chromosome chromosome:NCBIM37:2:1:181748087:1 92389005 ID24669 U +
TCAATAAATAGGGAGTGATG
>2 dna:chromosome chromosome:NCBIM37:2:1:181748087:1 92389005 ID24670 U +
TCAATAAATAGGGAGTGATGGTATA
>2 dna:chromosome chromosome:NCBIM37:2:1:181748087:1 92389005 ID24671 U +
TCAATAAATAGGGAGTGATGGTATAGA
>2 dna:chromosome chromosome:NCBIM37:2:1:181748087:1 92389005 ID24672 U +
TCAATAAATAGGGAGTGATGGTATAGAA
>2 dna:chromosome chromosome:NCBIM37:2:1:181748087:1 92389005 ID24673 U +
TCAATAAATAGGGAGTGATGGTATAGAAC
>2 dna:chromosome chromosome:NCBIM37:2:1:181748087:1 92389209 ID33983 U +
TGAAAGACCAAGGCAGCCTAGGACAATAGC
>2 dna:chromosome chromosome:NCBIM37:2:1:181748087:1 92389227 ID19120 U +
TAGGACAATAGCTGTGACACCTCAGA
>2 dna:chromosome chromosome:NCBIM37:2:1:181748087:1 92389227 ID19121 U +
TAGGACAATAGCTGTGACACCTCAGAAC
>2 dna:chromosome chromosome:NCBIM37:2:1:181748087:1 92389227 ID19122 U +
TAGGACAATAGCTGTGACACCTCAGAACC
>2 dna:chromosome chromosome:NCBIM37:2:1:181748087:1 92389227 ID19123 U +
TAGGACAATAGCTGTGACACCTCAGAACCC
>2 dna:chromosome chromosome:NCBIM37:2:1:181748087:1 92389344 ID44819 U +
TGCCAACATACAGCATGGTCAGAGATCAC
>2 dna:chromosome chromosome:NCBIM37:2:1:181748087:1 92389344 ID44820 U +
TGCCAACATACAGCATGGTCAGAGATCACC
>2 dna:chromosome chromosome:NCBIM37:2:1:181748087:1 92389455 ID7685 U +
TAAAGATGAATCTCCACATGATGTGGGAGC
>2 dna:chromosome chromosome:NCBIM37:2:1:181748087:1 92389511 ID58587 U +
TGTCTAGGAGGAAATCAGAATTTCAGTGG
>2 dna:chromosome chromosome:NCBIM37:2:1:181748087:1 92389515 ID19353 U +
TAGGAGGAAATCAGAATTTCAGTGGAACTGT
>2 dna:chromosome chromosome:NCBIM37:2:1:181748087:1 92389556 ID37267 U +
TGACCCAAATACAAGTCAGAAGTGCTTGTG
>2 dna:chromosome chromosome:NCBIM37:2:1:181748087:1 92389565 ID12309 U +
TACAAGTCAGAAGTGCTTGTGAGTTC
>2 dna:chromosome chromosome:NCBIM37:2:1:181748087:1 92389565 ID12310 U +
TACAAGTCAGAAGTGCTTGTGAGTTCCAG
>2 dna:chromosome chromosome:NCBIM37:2:1:181748087:1 92389565 ID12311 U +
TACAAGTCAGAAGTGCTTGTGAGTTCCAGT
>2 dna:chromosome chromosome:NCBIM37:2:1:181748087:1 92389637 ID14761 U +
TACGTCATATTCTGTGTGTTCATGTGTGA
>2 dna:chromosome chromosome:NCBIM37:2:1:181748087:1 92389644 ID23629 U +
TATTCTGTGTGTTCATGTGTGAGTGTGTC
>2 dna:chromosome chromosome:NCBIM37:2:1:181748087:1 92389724 ID56719 U +
TGGTTGTGACATAGCCTCCACGACAG
>2 dna:chromosome chromosome:NCBIM37:2:1:181748087:1 92389767 ID4221 U +
GACCAGTAAGTTCTTGATCTGGCCTC
>2 dna:chromosome chromosome:NCBIM37:2:1:181748087:1 92389953 ID63689 M +
TTAACTAGGCCAAAATAGAAGAGG
>2 dna:chromosome chromosome:NCBIM37:2:1:181748087:1 92389954 ID9135 M +
TAACTAGGCCAAAATAGAAGAGGATAGACCTT
>2 dna:chromosome chromosome:NCBIM37:2:1:181748087:1 92389958 ID19719 M +
TAGGCCAAAATAGAAGAGGATAGACCTTCG
>2 dna:chromosome chromosome:NCBIM37:2:1:181748087:1 92389960 ID5595 M +
GGCCAAAATAGAAGAGGATAGACCTTCGA
>2 dna:chromosome chromosome:NCBIM37:2:1:181748087:1 92389968 ID16433 M +
TAGAAGAGGATAGACCTTCGAAAAGTGATTC
>2 dna:chromosome chromosome:NCBIM37:2:1:181748087:1 92390028 ID4758 M +
GCAAGTCCTAGATCTCAGAGCATACAGCAC
>2 dna:chromosome chromosome:NCBIM37:2:1:181748087:1 92390033 ID29497 M +
TCCTAGATCTCAGAGCATACAGCACTTT
>2 dna:chromosome chromosome:NCBIM37:2:1:181748087:1 92390036 ID17514 M +
TAGATCTCAGAGCATACAGCACTTTCAGGT
>2 dna:chromosome chromosome:NCBIM37:2:1:181748087:1 92390040 ID31686 M +
TCTCAGAGCATACAGCACTTTCAGGTTTC
>2 dna:chromosome chromosome:NCBIM37:2:1:181748087:1 92390050 ID12981 M +
TACAGCACTTTCAGGTTTCATTTTGGGGTC
>2 dna:chromosome chromosome:NCBIM37:2:1:181748087:1 92390099 ID60926 U +
TGTTGCCTTGCCTCTGTGTTGACAACAGC
>2 dna:chromosome chromosome:NCBIM37:2:1:181748087:1 92390231 ID45920 U +
TGCCCTAGAGTCAAATGCCTATTGCTGG
>2 dna:chromosome chromosome:NCBIM37:2:1:181748087:1 92390236 ID17311 U +
TAGAGTCAAATGCCTATTGCTGGTTTAAA
>2 dna:chromosome chromosome:NCBIM37:2:1:181748087:1 92390241 ID24388 U +
TCAAATGCCTATTGCTGGTTTAAAAACCAAAC
>2 dna:chromosome chromosome:NCBIM37:2:1:181748087:1 92390357 ID15193 U +
TACTCATCCTTCAAAACCCAGCTCACGTGC
>2 dna:chromosome chromosome:NCBIM37:2:1:181748087:1 92390357 ID15194 U +
TACTCATCCTTCAAAACCCAGCTCACGTGCC
>2 dna:chromosome chromosome:NCBIM37:2:1:181748087:1 92390391 ID5004 U +
GCCTAATGTTCACTTTGAGACTCTCATATC
>2 dna:chromosome chromosome:NCBIM37:2:1:181748087:1 92390394 ID11486 U +
TAATGTTCACTTTGAGACTCTCATATCTTC
>2 dna:chromosome chromosome:NCBIM37:2:1:181748087:1 92390479 ID57917 U +
TGTATTCTAAATTCTTGCTTACACACTTG
>2 dna:chromosome chromosome:NCBIM37:2:1:181748087:1 92390479 ID57919 U +
TGTATTCTAAATTCTTGCTTACACACTTGG
>2 dna:chromosome chromosome:NCBIM37:2:1:181748087:1 92390479 ID57920 U +
TGTATTCTAAATTCTTGCTTACACACTTGGA
>2 dna:chromosome chromosome:NCBIM37:2:1:181748087:1 92390484 ID31209 U +
TCTAAATTCTTGCTTACACACTTGGAGTGG
>2 dna:chromosome chromosome:NCBIM37:2:1:181748087:1 92390511 ID56250 U +
TGGTGTACTGATGTGGTGACTTCTCTGC
>2 dna:chromosome chromosome:NCBIM37:2:1:181748087:1 92390514 ID57614 U +
TGTACTGATGTGGTGACTTCTCTGCTAAACT
>2 dna:chromosome chromosome:NCBIM37:2:1:181748087:1 92390516 ID15415 U +
TACTGATGTGGTGACTTCTCTGCTA
>2 dna:chromosome chromosome:NCBIM37:2:1:181748087:1 92390516 ID15416 U +
TACTGATGTGGTGACTTCTCTGCTAAA
>2 dna:chromosome chromosome:NCBIM37:2:1:181748087:1 92390516 ID15417 U +
TACTGATGTGGTGACTTCTCTGCTAAACTG
>2 dna:chromosome chromosome:NCBIM37:2:1:181748087:1 92390524 ID55964 U +
TGGTGACTTCTCTGCTAAACTGGGAGCT
>2 dna:chromosome chromosome:NCBIM37:2:1:181748087:1 92390536 ID46902 U +
TGCTAAACTGGGAGCTCTTTGGGGGTCAGG
>2 dna:chromosome chromosome:NCBIM37:2:1:181748087:1 92390571 ID60230 U +
TGTGTGTGCCCTCCACTCACCCACAGTGGC
>2 dna:chromosome chromosome:NCBIM37:2:1:181748087:1 92390594 ID2458 U +
CAGTGGCTAATATGCAGGAATTATGCAA
>2 dna:chromosome chromosome:NCBIM37:2:1:181748087:1 92390598 ID5658 U +
GGCTAATATGCAGGAATTATGCAAAGTCTA
>2 dna:chromosome chromosome:NCBIM37:2:1:181748087:1 92390601 ID11010 U +
TAATATGCAGGAATTATGCAAAGTCTA
>2 dna:chromosome chromosome:NCBIM37:2:1:181748087:1 92390601 ID11011 U +
TAATATGCAGGAATTATGCAAAGTCTAACCC
>2 dna:chromosome chromosome:NCBIM37:2:1:181748087:1 92390601 ID11012 U +
TAATATGCAGGAATTATGCAAAGTCTAACCCA
>2 dna:chromosome chromosome:NCBIM37:2:1:181748087:1 92390604 ID23008 U +
TATGCAGGAATTATGCAAAGTCTAACCCACC
>2 dna:chromosome chromosome:NCBIM37:2:1:181748087:1 92390617 ID42784 U +
TGCAAAGTCTAACCCACCAGGAGTTGATGG
>2 dna:chromosome chromosome:NCBIM37:2:1:181748087:1 92390617 ID42785 U +
TGCAAAGTCTAACCCACCAGGAGTTGATGGC
>2 dna:chromosome chromosome:NCBIM37:2:1:181748087:1 92390624 ID31224 U +
TCTAACCCACCAGGAGTTGATGGCAAAGT
>2 dna:chromosome chromosome:NCBIM37:2:1:181748087:1 92390657 ID58011 U +
TGTCAAATTGCTTTAAAGTTAGTGGGT
>2 dna:chromosome chromosome:NCBIM37:2:1:181748087:1 92390657 ID58012 U +
TGTCAAATTGCTTTAAAGTTAGTGGGTAAGC
>2 dna:chromosome chromosome:NCBIM37:2:1:181748087:1 92390659 ID24424 U +
TCAAATTGCTTTAAAGTTAGTGGGTAAGCCT
>2 dna:chromosome chromosome:NCBIM37:2:1:181748087:1 92390664 ID66972 U +
TTGCTTTAAAGTTAGTGGGTAAGCCTGGCC
>2 dna:chromosome chromosome:NCBIM37:2:1:181748087:1 92390665 ID48500 U +
TGCTTTAAAGTTAGTGGGTAAGCCTGGCCTC
>2 dna:chromosome chromosome:NCBIM37:2:1:181748087:1 92390668 ID68194 U +
TTTAAAGTTAGTGGGTAAGCCTGGCCTC
>2 dna:chromosome chromosome:NCBIM37:2:1:181748087:1 92390670 ID7945 U +
TAAAGTTAGTGGGTAAGCCTGGCCTCAGG
>2 dna:chromosome chromosome:NCBIM37:2:1:181748087:1 92390704 ID51320 U +
TGGCAAAGTGCAAGAGACAGTGATTCAGGG
>2 dna:chromosome chromosome:NCBIM37:2:1:181748087:1 92390704 ID51321 U +
TGGCAAAGTGCAAGAGACAGTGATTCAGGGT
>2 dna:chromosome chromosome:NCBIM37:2:1:181748087:1 92390712 ID43110 U +
TGCAAGAGACAGTGATTCAGGGTGGCATC
>2 dna:chromosome chromosome:NCBIM37:2:1:181748087:1 92390734 ID51787 U +
TGGCATCTGTTTGATGTTTGTGAGTTGGGA
>2 dna:chromosome chromosome:NCBIM37:2:1:181748087:1 92390739 ID32774 U +
TCTGTTTGATGTTTGTGAGTTGGGAAGT
>2 dna:chromosome chromosome:NCBIM37:2:1:181748087:1 92390739 ID32775 U +
TCTGTTTGATGTTTGTGAGTTGGGAAGTC
>2 dna:chromosome chromosome:NCBIM37:2:1:181748087:1 92390754 ID40570 U +
TGAGTTGGGAAGTCTTACTCATGAG
>2 dna:chromosome chromosome:NCBIM37:2:1:181748087:1 92390759 ID52993 U +
TGGGAAGTCTTACTCATGAGGGTTGAC
>2 dna:chromosome chromosome:NCBIM37:2:1:181748087:1 92390769 ID15196 U +
TACTCATGAGGGTTGACCCTGAAGACCTG
>2 dna:chromosome chromosome:NCBIM37:2:1:181748087:1 92390769 ID15197 U +
TACTCATGAGGGTTGACCCTGAAGACCTGC
>2 dna:chromosome chromosome:NCBIM37:2:1:181748087:1 92390788 ID35151 U +
TGAAGACCTGCTTGAATACATTGGAGTGTA
>2 dna:chromosome chromosome:NCBIM37:2:1:181748087:1 92390853 ID35188 U +
TGAAGAGGTAATCAGCTCACACTTGAGCATGA
>2 dna:chromosome chromosome:NCBIM37:2:1:181748087:1 92390876 ID39279 U +
TGAGCATGACTTCACCCT
>2 dna:chromosome chromosome:NCBIM37:2:1:181748087:1 92390876 ID39280 U +
TGAGCATGACTTCACCCTTAGAAATCTGT
>2 dna:chromosome chromosome:NCBIM37:2:1:181748087:1 92390893 ID64062 U +
TTAGAAATCTGTCATTATGGAAGTAAC
>2 dna:chromosome chromosome:NCBIM37:2:1:181748087:1 92390910 ID49641 U +
TGGAAGTAACTGTTGGGAACAATGCCCATG
>2 dna:chromosome chromosome:NCBIM37:2:1:181748087:1 92390910 ID49642 U +
TGGAAGTAACTGTTGGGAACAATGCCCATGG
>2 dna:chromosome chromosome:NCBIM37:2:1:181748087:1 92390916 ID9311 U +
TAACTGTTGGGAACAATGCCCATGGCTCAGG
>2 dna:chromosome chromosome:NCBIM37:2:1:181748087:1 92390948 ID50590 U +
TGGAGCTCACATTCCCGTACCACAGC
>2 dna:chromosome chromosome:NCBIM37:2:1:181748087:1 92390965 ID13726 U +
TACCACAGCAGACCCCACTTCCAC
>2 dna:chromosome chromosome:NCBIM37:2:1:181748087:1 92391014 ID67921 U +
TTGTGCTGGACAGTTCTTAGAATTGGT
>2 dna:chromosome chromosome:NCBIM37:2:1:181748087:1 92391015 ID59731 U +
TGTGCTGGACAGTTCTTAGAATTGGTAAGA
>2 dna:chromosome chromosome:NCBIM37:2:1:181748087:1 92391028 ID32847 U +
TCTTAGAATTGGTAAGAAACATGCTGGCTTC
>2 dna:chromosome chromosome:NCBIM37:2:1:181748087:1 92391031 ID16758 U +
TAGAATTGGTAAGAAACATGCTGGCTTCTC
>2 dna:chromosome chromosome:NCBIM37:2:1:181748087:1 92391037 ID55121 U +
TGGTAAGAAACATGCTGGCTTCTCTC
>2 dna:chromosome chromosome:NCBIM37:2:1:181748087:1 92391079 ID5775 U +
GGGGATTTTCATATTGCCACTTGGCAGGAAGC
>2 dna:chromosome chromosome:NCBIM37:2:1:181748087:1 92391132 ID67822 U +
TTGTCATTGAAAGTTCTTGATATTTTTGGT
>2 dna:chromosome chromosome:NCBIM37:2:1:181748087:1 92391133 ID58412 U +
TGTCATTGAAAGTTCTTGATATTTTTGGT
>2 dna:chromosome chromosome:NCBIM37:2:1:181748087:1 92391135 ID26508 U +
TCATTGAAAGTTCTTGATATTTTTGGTGTC
>2 dna:chromosome chromosome:NCBIM37:2:1:181748087:1 92391138 ID66292 U +
TTGAAAGTTCTTGATATTTTTGGTGTCTT
>2 dna:chromosome chromosome:NCBIM37:2:1:181748087:1 92391139 ID34275 U +
TGAAAGTTCTTGATATTTTTGGTGTC
>2 dna:chromosome chromosome:NCBIM37:2:1:181748087:1 92391139 ID34276 U +
TGAAAGTTCTTGATATTTTTGGTGTCTTT
>2 dna:chromosome chromosome:NCBIM37:2:1:181748087:1 92391141 ID63 U +
AAAGTTCTTGATATTTTTGGTGTCTT
>2 dna:chromosome chromosome:NCBIM37:2:1:181748087:1 92391146 ID33072 U +
TCTTGATATTTTTGGTGTCTTTTACAGAAC
>2 dna:chromosome chromosome:NCBIM37:2:1:181748087:1 92391149 ID41204 U +
TGATATTTTTGGTGTCTTTTACAGAA
>2 dna:chromosome chromosome:NCBIM37:2:1:181748087:1 92391149 ID41205 U +
TGATATTTTTGGTGTCTTTTACAGAAC
>2 dna:chromosome chromosome:NCBIM37:2:1:181748087:1 92391149 ID41206 U +
TGATATTTTTGGTGTCTTTTACAGAACTG
>2 dna:chromosome chromosome:NCBIM37:2:1:181748087:1 92391152 ID24074 U +
TATTTTTGGTGTCTTTTACAGAACTGAAG
>2 dna:chromosome chromosome:NCBIM37:2:1:181748087:1 92391168 ID12859 U +
TACAGAACTGAAGCCTAGCTTCCTTA
>2 dna:chromosome chromosome:NCBIM37:2:1:181748087:1 92391262 ID64757 U +
TTCACAAAGCAAGCCAGCAGCTCCTGCAA
>2 dna:chromosome chromosome:NCBIM37:2:1:181748087:1 92391286 ID43384 U +
TGCAATGACTGTATCCCTCCTTCGTTCC
>2 dna:chromosome chromosome:NCBIM37:2:1:181748087:1 92391286 ID43385 U +
TGCAATGACTGTATCCCTCCTTCGTTCCTCC
>2 dna:chromosome chromosome:NCBIM37:2:1:181748087:1 92391376 ID46277 U +
TGCCTCTCTTTGGGCTTGCAAGAAGTCATC
>2 dna:chromosome chromosome:NCBIM37:2:1:181748087:1 92391412 ID32181 U +
TCTGACAGTATGTAGAATTAAATCACTCA
>2 dna:chromosome chromosome:NCBIM37:2:1:181748087:1 92391414 ID36817 U +
TGACAGTATGTAGAATTAAATCACTCATTTC
>2 dna:chromosome chromosome:NCBIM37:2:1:181748087:1 92391446 ID50164 U +
TGGACATTGTAATTTAGTTATGAACACAGTC
>2 dna:chromosome chromosome:NCBIM37:2:1:181748087:1 92391478 ID19002 U +
TAGGAAGCTGTAGACAGAGAAAATCTCAGT
>2 dna:chromosome chromosome:NCBIM37:2:1:181748087:1 92391488 ID16837 U +
TAGACAGAGAAAATCTCAGTCATCTGGTAT
>2 dna:chromosome chromosome:NCBIM37:2:1:181748087:1 92391501 ID31742 U +
TCTCAGTCATCTGGTATTTTTGTTTCT
>2 dna:chromosome chromosome:NCBIM37:2:1:181748087:1 92391512 ID55535 U +
TGGTATTTTTGTTTCTAGAAATCTGCC
>2 dna:chromosome chromosome:NCBIM37:2:1:181748087:1 92391515 ID24075 U +
TATTTTTGTTTCTAGAAATCTGCCCTGTT
>2 dna:chromosome chromosome:NCBIM37:2:1:181748087:1 92391631 ID1429 U +
ATCAGTCTTTTTAGATGCATTCTGAGTCCT
>2 dna:chromosome chromosome:NCBIM37:2:1:181748087:1 92391641 ID64144 U +
TTAGATGCATTCTGAGTCCTGATCCTGACC
>2 dna:chromosome chromosome:NCBIM37:2:1:181748087:1 92391642 ID17577 U +
TAGATGCATTCTGAGTCCTGATCCTGACC
>2 dna:chromosome chromosome:NCBIM37:2:1:181748087:1 92391666 ID37216 U +
TGACCAGGCTATATGAATTGACTTTCTCT
>2 dna:chromosome chromosome:NCBIM37:2:1:181748087:1 92391677 ID22739 U +
TATGAATTGACTTTCTCTATTTTCTGC
>2 dna:chromosome chromosome:NCBIM37:2:1:181748087:1 92391679 ID36146 U +
TGAATTGACTTTCTCTATTTTCTGCTATTA
>2 dna:chromosome chromosome:NCBIM37:2:1:181748087:1 92391694 ID24048 U +
TATTTTCTGCTATTAGTGTCCATCAA
>2 dna:chromosome chromosome:NCBIM37:2:1:181748087:1 92391743 ID28250 U +
TCCCACCATTTAAACAGGGATGAATGACA
>2 dna:chromosome chromosome:NCBIM37:2:1:181748087:1 92391753 ID7349 U +
TAAACAGGGATGAATGACATGGAGCCTGT
>2 dna:chromosome chromosome:NCBIM37:2:1:181748087:1 92391753 ID7350 U +
TAAACAGGGATGAATGACATGGAGCCTGTT
>2 dna:chromosome chromosome:NCBIM37:2:1:181748087:1 92391767 ID37007 U +
TGACATGGAGCCTGTTGGAATAGGGCC
>2 dna:chromosome chromosome:NCBIM37:2:1:181748087:1 92391818 ID22152 U +
TATCAACTGTCCCACCAGCCTGCACAC
>2 dna:chromosome chromosome:NCBIM37:2:1:181748087:1 92391852 ID67099 U +
TTGGACATGAGTGTTATGAGGCCCATCA
>2 dna:chromosome chromosome:NCBIM37:2:1:181748087:1 92391852 ID67100 U +
TTGGACATGAGTGTTATGAGGCCCATCAT
>2 dna:chromosome chromosome:NCBIM37:2:1:181748087:1 92391853 ID50147 U +
TGGACATGAGTGTTATGAGGCCC
>2 dna:chromosome chromosome:NCBIM37:2:1:181748087:1 92391868 ID39795 U +
TGAGGCCCATCATATCGACAAAATTTGC
>2 dna:chromosome chromosome:NCBIM37:2:1:181748087:1 92391868 ID39796 U +
TGAGGCCCATCATATCGACAAAATTTGCC
>2 dna:chromosome chromosome:NCBIM37:2:1:181748087:1 92391868 ID39797 U +
TGAGGCCCATCATATCGACAAAATTTGCCT
>2 dna:chromosome chromosome:NCBIM37:2:1:181748087:1 92391877 ID26209 U +
TCATATCGACAAAATTTGCCTGGGGCTTC
>2 dna:chromosome chromosome:NCBIM37:2:1:181748087:1 92391880 ID22478 U +
TATCGACAAAATTTGCCTGGGGCTTC
>2 dna:chromosome chromosome:NCBIM37:2:1:181748087:1 92391915 ID6008 U +
GTCATTCAATCAAAACAGGTGACTTGAGTG
>2 dna:chromosome chromosome:NCBIM37:2:1:181748087:1 92391916 ID26484 U +
TCATTCAATCAAAACAGGTGACTTGAGTGT
>2 dna:chromosome chromosome:NCBIM37:2:1:181748087:1 92391919 ID64721 U +
TTCAATCAAAACAGGTGACTTGAGTGTGG
>2 dna:chromosome chromosome:NCBIM37:2:1:181748087:1 92391920 ID24703 U +
TCAATCAAAACAGGTGACTTGAGTGTGG
>2 dna:chromosome chromosome:NCBIM37:2:1:181748087:1 92391924 ID24121 U +
TCAAAACAGGTGACTTGAGTGTGGGA
>2 dna:chromosome chromosome:NCBIM37:2:1:181748087:1 92391924 ID24122 U +
TCAAAACAGGTGACTTGAGTGTGGGATGA
>2 dna:chromosome chromosome:NCBIM37:2:1:181748087:1 92391924 ID24123 U +
TCAAAACAGGTGACTTGAGTGTGGGATGAC
>2 dna:chromosome chromosome:NCBIM37:2:1:181748087:1 92391924 ID24124 U +
TCAAAACAGGTGACTTGAGTGTGGGATGACC
>2 dna:chromosome chromosome:NCBIM37:2:1:181748087:1 92391925 ID1657 U +
CAAAACAGGTGACTTGAGTGTGGGATGACCC
>2 dna:chromosome chromosome:NCBIM37:2:1:181748087:1 92391961 ID53529 U +
TGGGATAACCAACCACCTGGACAGATGT
>2 dna:chromosome chromosome:NCBIM37:2:1:181748087:1 92391961 ID53530 U +
TGGGATAACCAACCACCTGGACAGATGTC
>2 dna:chromosome chromosome:NCBIM37:2:1:181748087:1 92392022 ID52774 U +
TGGGAAAGCCACTACTTTCTCTTTTCTGAT
>2 dna:chromosome chromosome:NCBIM37:2:1:181748087:1 92392048 ID42244 U +
TGATTCTGTGTTTACCGAGCAATGTTGTA
>2 dna:chromosome chromosome:NCBIM37:2:1:181748087:1 92392054 ID60337 U +
TGTGTTTACCGAGCAATGTTGTATTCTGTT
>2 dna:chromosome chromosome:NCBIM37:2:1:181748087:1 92392060 ID14198 U +
TACCGAGCAATGTTGTATTCTGTTGTC
>2 dna:chromosome chromosome:NCBIM37:2:1:181748087:1 92392073 ID57923 U +
TGTATTCTGTTGTCTTCATCAAATTGTTTGG
>2 dna:chromosome chromosome:NCBIM37:2:1:181748087:1 92392077 ID66116 U +
TTCTGTTGTCTTCATCAAATTGTTTGGCCA
>2 dna:chromosome chromosome:NCBIM37:2:1:181748087:1 92392091 ID24425 U +
TCAAATTGTTTGGCCAAGATGAATGTGCC
>2 dna:chromosome chromosome:NCBIM37:2:1:181748087:1 92392091 ID24426 U +
TCAAATTGTTTGGCCAAGATGAATGTGCCC
>2 dna:chromosome chromosome:NCBIM37:2:1:181748087:1 92392101 ID51914 U +
TGGCCAAGATGAATGTGCCCTGTGGA
>2 dna:chromosome chromosome:NCBIM37:2:1:181748087:1 92392148 ID44855 U +
TGCCAACTGAAAAGGAATTAAGTTGTCGA
>2 dna:chromosome chromosome:NCBIM37:2:1:181748087:1 92392154 ID3515 U +
CTGAAAAGGAATTAAGTTGTCGATGAGCCA
>2 dna:chromosome chromosome:NCBIM37:2:1:181748087:1 92392155 ID33579 U +
TGAAAAGGAATTAAGTTGTCGATGAGCC
>2 dna:chromosome chromosome:NCBIM37:2:1:181748087:1 92392155 ID33580 U +
TGAAAAGGAATTAAGTTGTCGATGAGCCA
>2 dna:chromosome chromosome:NCBIM37:2:1:181748087:1 92392155 ID33581 U +
TGAAAAGGAATTAAGTTGTCGATGAGCCAT
>2 dna:chromosome chromosome:NCBIM37:2:1:181748087:1 92392204 ID19987 U +
TAGGTAAACTGGAACCTTGAGGACATG
>2 dna:chromosome chromosome:NCBIM37:2:1:181748087:1 92392213 ID49250 U +
TGGAACCTTGAGGACATGGACAAAC
>2 dna:chromosome chromosome:NCBIM37:2:1:181748087:1 92392244 ID47981 U +
TGCTGGTGCACTCTTGGGATGTCATGGC
>2 dna:chromosome chromosome:NCBIM37:2:1:181748087:1 92392247 ID56117 U +
TGGTGCACTCTTGGGATGTCATG
>2 dna:chromosome chromosome:NCBIM37:2:1:181748087:1 92392258 ID53706 U +
TGGGATGTCATGGCTTAGGGTTAATGTGG
>2 dna:chromosome chromosome:NCBIM37:2:1:181748087:1 92392295 ID25393 U +
TCACTGGTAGAGCTTAAGGTGAAGATGGA
>2 dna:chromosome chromosome:NCBIM37:2:1:181748087:1 92392314 ID35267 U +
TGAAGATGGAAAGGTGATAATACTGGAGT
>2 dna:chromosome chromosome:NCBIM37:2:1:181748087:1 92392381 ID8482 U +
TAACACATTCATTTCCCCTCCAAGGTTC
>2 dna:chromosome chromosome:NCBIM37:2:1:181748087:1 92392410 ID15922 U +
TAGAAAAAGATAAGAAAGGCTCAATCTATT
>2 dna:chromosome chromosome:NCBIM37:2:1:181748087:1 92392454 ID60547 U +
TGTTAGATGCTCTATGAAAGCAACGAAGC
>2 dna:chromosome chromosome:NCBIM37:2:1:181748087:1 92392502 ID67671 U +
TTGGTTTGTAAAGACTAGTGGGAGTCCTC
>2 dna:chromosome chromosome:NCBIM37:2:1:181748087:1 92392508 ID57166 U +
TGTAAAGACTAGTGGGAGTCCTCTCTCATC
>2 dna:chromosome chromosome:NCBIM37:2:1:181748087:1 92392534 ID2501 U +
CATCATGATGTTCCATGCTGGGTCA
>2 dna:chromosome chromosome:NCBIM37:2:1:181748087:1 92392615 ID57735 U +
TGTAGTTCCTGCTTGTGCCCAGGTCC
>2 dna:chromosome chromosome:NCBIM37:2:1:181748087:1 92392624 ID48479 U +
TGCTTGTGCCCAGGTCCCAGTGGTGGT
>2 dna:chromosome chromosome:NCBIM37:2:1:181748087:1 92392693 ID4852 U +
GCATAGGATCAGGAACTGGCTTATGGTTC
>2 dna:chromosome chromosome:NCBIM37:2:1:181748087:1 92392696 ID19437 U +
TAGGATCAGGAACTGGCTTATGGTTC
>2 dna:chromosome chromosome:NCBIM37:2:1:181748087:1 92392816 ID27464 U +
TCCACTTTTGATACTTTCCTAGTGTCTTCCC
>2 dna:chromosome chromosome:NCBIM37:2:1:181748087:1 92392824 ID40883 U +
TGATACTTTCCTAGTGTCTTCCCGGAG
>2 dna:chromosome chromosome:NCBIM37:2:1:181748087:1 92392824 ID40884 U +
TGATACTTTCCTAGTGTCTTCCCGGAGA
>2 dna:chromosome chromosome:NCBIM37:2:1:181748087:1 92392824 ID40885 U +
TGATACTTTCCTAGTGTCTTCCCGGAGAGC
>2 dna:chromosome chromosome:NCBIM37:2:1:181748087:1 92392929 ID31427 U +
TCTACTTTGAAGCAAGAAGATGGTCTTAATA
>2 dna:chromosome chromosome:NCBIM37:2:1:181748087:1 92392931 ID15852 U +
TACTTTGAAGCAAGAAGATGGTCTTAATA
>2 dna:chromosome chromosome:NCBIM37:2:1:181748087:1 92392934 ID68546 U +
TTTGAAGCAAGAAGATGGTCTTAATAGAT
>2 dna:chromosome chromosome:NCBIM37:2:1:181748087:1 92392955 ID10929 U +
TAATAGATTTGTTTTTCCAACCCTGCTCCC
>2 dna:chromosome chromosome:NCBIM37:2:1:181748087:1 92392986 ID7729 U +
TAAAGCAGGAATTCCTTTTAGGTGG
>2 dna:chromosome chromosome:NCBIM37:2:1:181748087:1 92392986 ID7730 U +
TAAAGCAGGAATTCCTTTTAGGTGGC
>2 dna:chromosome chromosome:NCBIM37:2:1:181748087:1 92392986 ID7731 U +
TAAAGCAGGAATTCCTTTTAGGTGGCTGCC
>2 dna:chromosome chromosome:NCBIM37:2:1:181748087:1 92392989 ID1013 U +
AGCAGGAATTCCTTTTAGGTGGC
>2 dna:chromosome chromosome:NCBIM37:2:1:181748087:1 92393093 ID16241 U +
TAGAAATGTAGAAAGCCTCGAGACAAAGC
>2 dna:chromosome chromosome:NCBIM37:2:1:181748087:1 92393093 ID16242 U +
TAGAAATGTAGAAAGCCTCGAGACAAAGCA
>2 dna:chromosome chromosome:NCBIM37:2:1:181748087:1 92393101 ID16103 U +
TAGAAAGCCTCGAGACAAAGCAATCTCTTA
>2 dna:chromosome chromosome:NCBIM37:2:1:181748087:1 92393174 ID44 U +
AAAGAAAGAAAGAAAGAAACTTTTAGGGTAA
>2 dna:chromosome chromosome:NCBIM37:2:1:181748087:1 92393197 ID19945 U +
TAGGGTAAAAGCATGTTCCTAAATATAAT
>2 dna:chromosome chromosome:NCBIM37:2:1:181748087:1 92393222 ID11726 U +
TAATTGTTTGTCTTCCTTCCTGC
>2 dna:chromosome chromosome:NCBIM37:2:1:181748087:1 92393331 ID51427 U +
TGGCAAGTATATTGAATATGGCAGCA
>2 dna:chromosome chromosome:NCBIM37:2:1:181748087:1 92393377 ID1110 U +
AGCTGCTTCTCGCTTCCCTTGTTTGTGGTC
>2 dna:chromosome chromosome:NCBIM37:2:1:181748087:1 92393402 ID55681 U +
TGGTCCGAGAGTGATTTTCTCACTTCT
>2 dna:chromosome chromosome:NCBIM37:2:1:181748087:1 92393428 ID58714 U +
TGTCTTGGTGAGATGCTACTTTC
>2 dna:chromosome chromosome:NCBIM37:2:1:181748087:1 92393428 ID58715 U +
TGTCTTGGTGAGATGCTACTTTCAGAATTG
>2 dna:chromosome chromosome:NCBIM37:2:1:181748087:1 92393433 ID55977 U +
TGGTGAGATGCTACTTTCAGAATTGGA
>2 dna:chromosome chromosome:NCBIM37:2:1:181748087:1 92393444 ID15832 U +
TACTTTCAGAATTGGAGTGCAGAACA
>2 dna:chromosome chromosome:NCBIM37:2:1:181748087:1 92393474 ID17659 U +
TAGATGTGCACTTCATGTTTGCTCTTAATGA
>2 dna:chromosome chromosome:NCBIM37:2:1:181748087:1 92393480 ID43813 U +
TGCACTTCATGTTTGCTCTTAATGATGCCT
>2 dna:chromosome chromosome:NCBIM37:2:1:181748087:1 92393489 ID61216 U +
TGTTTGCTCTTAATGATGCCTCCTTGCCA
>2 dna:chromosome chromosome:NCBIM37:2:1:181748087:1 92393493 ID47672 U +
TGCTCTTAATGATGCCTCCTTGCC
>2 dna:chromosome chromosome:NCBIM37:2:1:181748087:1 92393541 ID54831 U +
TGGGTGTTTTCTATAGGTCTTTTGGTC
>2 dna:chromosome chromosome:NCBIM37:2:1:181748087:1 92393541 ID54832 U +
TGGGTGTTTTCTATAGGTCTTTTGGTCTC
>2 dna:chromosome chromosome:NCBIM37:2:1:181748087:1 92393541 ID54833 U +
TGGGTGTTTTCTATAGGTCTTTTGGTCTCC
>2 dna:chromosome chromosome:NCBIM37:2:1:181748087:1 92393541 ID54834 U +
TGGGTGTTTTCTATAGGTCTTTTGGTCTCCT
>2 dna:chromosome chromosome:NCBIM37:2:1:181748087:1 92393550 ID31497 U +
TCTATAGGTCTTTTGGTCTCCTGGTGTGA
>2 dna:chromosome chromosome:NCBIM37:2:1:181748087:1 92393554 ID20148 U +
TAGGTCTTTTGGTCTCCTGGTGTGAGGAT
>2 dna:chromosome chromosome:NCBIM37:2:1:181748087:1 92393568 ID30128 U +
TCCTGGTGTGAGGATGGTGTGGCTTCTG
>2 dna:chromosome chromosome:NCBIM37:2:1:181748087:1 92393657 ID68199 U +
TTTAAATGGTTTTAGAAATACACCCATGTGA
>2 dna:chromosome chromosome:NCBIM37:2:1:181748087:1 92393659 ID8206 U +
TAAATGGTTTTAGAAATACACCCATGTGAC
>2 dna:chromosome chromosome:NCBIM37:2:1:181748087:1 92393663 ID56819 U +
TGGTTTTAGAAATACACCCATGTGAC
>2 dna:chromosome chromosome:NCBIM37:2:1:181748087:1 92393669 ID16189 U +
TAGAAATACACCCATGTGACACCGTTCTCT
>2 dna:chromosome chromosome:NCBIM37:2:1:181748087:1 92393733 ID48243 U +
TGCTTATCTTCATTCGATCCTAGTGAGCC
>2 dna:chromosome chromosome:NCBIM37:2:1:181748087:1 92393733 ID48244 U +
TGCTTATCTTCATTCGATCCTAGTGAGCCT
>2 dna:chromosome chromosome:NCBIM37:2:1:181748087:1 92393739 ID32977 U +
TCTTCATTCGATCCTAGTGAGCCTCAGAG
>2 dna:chromosome chromosome:NCBIM37:2:1:181748087:1 92393788 ID60920 U +
TGTTGCCACAAGATGTTCATCTACTTG
>2 dna:chromosome chromosome:NCBIM37:2:1:181748087:1 92393788 ID60921 U +
TGTTGCCACAAGATGTTCATCTACTTGT
>2 dna:chromosome chromosome:NCBIM37:2:1:181748087:1 92393788 ID60922 U +
TGTTGCCACAAGATGTTCATCTACTTGTT
>2 dna:chromosome chromosome:NCBIM37:2:1:181748087:1 92393815 ID66124 U +
TTCTTAATAGCATTTGATAGAGGGACGC
>2 dna:chromosome chromosome:NCBIM37:2:1:181748087:1 92393815 ID66125 U +
TTCTTAATAGCATTTGATAGAGGGACGCC
>2 dna:chromosome chromosome:NCBIM37:2:1:181748087:1 92393816 ID32811 U +
TCTTAATAGCATTTGATAGAGGGAC
>2 dna:chromosome chromosome:NCBIM37:2:1:181748087:1 92393816 ID32812 U +
TCTTAATAGCATTTGATAGAGGGACGCCA
>2 dna:chromosome chromosome:NCBIM37:2:1:181748087:1 92393819 ID10935 U +
TAATAGCATTTGATAGAGGGACGCCAGTG
>2 dna:chromosome chromosome:NCBIM37:2:1:181748087:1 92393822 ID18244 U +
TAGCATTTGATAGAGGGACGCCAGTGTGT
>2 dna:chromosome chromosome:NCBIM37:2:1:181748087:1 92393850 ID11002 U +
TAATATCATAGGTGATTCATTACATCCTCCT
>2 dna:chromosome chromosome:NCBIM37:2:1:181748087:1 92393853 ID22338 U +
TATCATAGGTGATTCATTACATCCTCCTC
>2 dna:chromosome chromosome:NCBIM37:2:1:181748087:1 92393853 ID22339 U +
TATCATAGGTGATTCATTACATCCTCCTCC
>2 dna:chromosome chromosome:NCBIM37:2:1:181748087:1 92393853 ID22340 U +
TATCATAGGTGATTCATTACATCCTCCTCCT
>2 dna:chromosome chromosome:NCBIM37:2:1:181748087:1 92393855 ID26178 U +
TCATAGGTGATTCATTACATCCTCCTCCTC
>2 dna:chromosome chromosome:NCBIM37:2:1:181748087:1 92393888 ID14342 U +
TACCTCTCAACATTCAGGGTGGTTTACACGG
>2 dna:chromosome chromosome:NCBIM37:2:1:181748087:1 92393894 ID24480 U +
TCAACATTCAGGGTGGTTTACACGGG
>2 dna:chromosome chromosome:NCBIM37:2:1:181748087:1 92393894 ID24481 U +
TCAACATTCAGGGTGGTTTACACGGGGC
>2 dna:chromosome chromosome:NCBIM37:2:1:181748087:1 92393894 ID24482 U +
TCAACATTCAGGGTGGTTTACACGGGGCT
>2 dna:chromosome chromosome:NCBIM37:2:1:181748087:1 92393920 ID5237 U +
GCTGTTAAATGTCACTGGACAAATGATAAC
>2 dna:chromosome chromosome:NCBIM37:2:1:181748087:1 92393920 ID5238 U +
GCTGTTAAATGTCACTGGACAAATGATAACC
>2 dna:chromosome chromosome:NCBIM37:2:1:181748087:1 92393925 ID8222 U +
TAAATGTCACTGGACAAATGATAACCCCTT
>2 dna:chromosome chromosome:NCBIM37:2:1:181748087:1 92393954 ID49408 U +
TGGAAGACTTGGAGACTCTCAGAAGTTGAT
>2 dna:chromosome chromosome:NCBIM37:2:1:181748087:1 92393972 ID25558 U +
TCAGAAGTTGATTAGGATACACATTC
>2 dna:chromosome chromosome:NCBIM37:2:1:181748087:1 92393972 ID25559 U +
TCAGAAGTTGATTAGGATACACATTCAATA
>2 dna:chromosome chromosome:NCBIM37:2:1:181748087:1 92394035 ID57557 U +
TGTACATTAAAGATCCACTGATCTTCACATA
>2 dna:chromosome chromosome:NCBIM37:2:1:181748087:1 92394064 ID16981 U +
TAGACTACTAGTTTATACATACATACATA
>2 dna:chromosome chromosome:NCBIM37:2:1:181748087:1 92394091 ID22000 U +
TATATATATGTGGTTTTTTTTCCTGGTGTC
>2 dna:chromosome chromosome:NCBIM37:2:1:181748087:1 92394093 ID22003 U +
TATATATGTGGTTTTTTTTCCTGGTGTCGT
>2 dna:chromosome chromosome:NCBIM37:2:1:181748087:1 92394095 ID22059 U +
TATATGTGGTTTTTTTTCCTGGTGTC
>2 dna:chromosome chromosome:NCBIM37:2:1:181748087:1 92394111 ID30125 U +
TCCTGGTGTCGTTAGTTTTTATCAG
>2 dna:chromosome chromosome:NCBIM37:2:1:181748087:1 92394111 ID30126 U +
TCCTGGTGTCGTTAGTTTTTATCAGCGGT
>2 dna:chromosome chromosome:NCBIM37:2:1:181748087:1 92394111 ID30127 U +
TCCTGGTGTCGTTAGTTTTTATCAGCGGTT
>2 dna:chromosome chromosome:NCBIM37:2:1:181748087:1 92394114 ID56322 U +
TGGTGTCGTTAGTTTTTATCAGCGGTTTGT
>2 dna:chromosome chromosome:NCBIM37:2:1:181748087:1 92394152 ID32512 U +
TCTGCTGTGCTGCCGTGAGTGGATGGAT
>2 dna:chromosome chromosome:NCBIM37:2:1:181748087:1 92394154 ID48058 U +
TGCTGTGCTGCCGTGAGTGGATGGATGT
>2 dna:chromosome chromosome:NCBIM37:2:1:181748087:1 92394154 ID48059 U +
TGCTGTGCTGCCGTGAGTGGATGGATGTC
>2 dna:chromosome chromosome:NCBIM37:2:1:181748087:1 92394175 ID51044 U +
TGGATGTCCTCACGGCTGAGAGGTGGAGC
>2 dna:chromosome chromosome:NCBIM37:2:1:181748087:1 92394204 ID36180 U +
TGAATTTCAAGTGTTCCATTTTTCTGGGA
>2 dna:chromosome chromosome:NCBIM37:2:1:181748087:1 92394228 ID53473 U +
TGGGAGTCATGTCTTAGTTCCCTTAG
>2 dna:chromosome chromosome:NCBIM37:2:1:181748087:1 92394315 ID39425 U +
TGAGCCTTCAGTTGTTGTTGTGTAGA
>2 dna:chromosome chromosome:NCBIM37:2:1:181748087:1 92394321 ID64989 U +
TTCAGTTGTTGTTGTGTAGAACAGGATGTT
>2 dna:chromosome chromosome:NCBIM37:2:1:181748087:1 92394383 ID46831 U +
TGCGTACTATATATCCCATTCGTCATGTC
>2 dna:chromosome chromosome:NCBIM37:2:1:181748087:1 92394396 ID28513 U +
TCCCATTCGTCATGTCTCGGTGACCTCTGC
>2 dna:chromosome chromosome:NCBIM37:2:1:181748087:1 92394402 ID30904 U +
TCGTCATGTCTCGGTGACCTCTGCAGGAC
>2 dna:chromosome chromosome:NCBIM37:2:1:181748087:1 92394442 ID19931 U +
TAGGGCTTTTTACTTTGCATCTCCACC
>2 dna:chromosome chromosome:NCBIM37:2:1:181748087:1 92394516 ID28511 U +
TCCCATTCAGTTCAGTTTGGTGTCTCTAACC
>2 dna:chromosome chromosome:NCBIM37:2:1:181748087:1 92394517 ID2843 U +
CCCATTCAGTTCAGTTTGGTGTCTCTAACCTC
>2 dna:chromosome chromosome:NCBIM37:2:1:181748087:1 92394521 ID64983 U +
TTCAGTTCAGTTTGGTGTCTCTAACCTCA
>2 dna:chromosome chromosome:NCBIM37:2:1:181748087:1 92394533 ID56341 U +
TGGTGTCTCTAACCTCAGGTCTCT
>2 dna:chromosome chromosome:NCBIM37:2:1:181748087:1 92394592 ID36776 U +
TGACAGGCATTTCACAGGCTCTCTGCTGTA
>2 dna:chromosome chromosome:NCBIM37:2:1:181748087:1 92394606 ID2399 U +
CAGGCTCTCTGCTGTAAAACACTGCCC
>2 dna:chromosome chromosome:NCBIM37:2:1:181748087:1 92394696 ID50173 U +
TGGACCACCATTTGTTCCTAGTGTC
>2 dna:chromosome chromosome:NCBIM37:2:1:181748087:1 92394696 ID50174 U +
TGGACCACCATTTGTTCCTAGTGTCTGA
>2 dna:chromosome chromosome:NCBIM37:2:1:181748087:1 92394696 ID50175 U +
TGGACCACCATTTGTTCCTAGTGTCTGAA
>2 dna:chromosome chromosome:NCBIM37:2:1:181748087:1 92394727 ID34699 U +
TGAACAGTCCTTGATTTGGGTCCCTCCT
>2 dna:chromosome chromosome:NCBIM37:2:1:181748087:1 92394738 ID42472 U +
TGATTTGGGTCCCTCCTGGTTTGCCTT
>2 dna:chromosome chromosome:NCBIM37:2:1:181748087:1 92394748 ID2881 U +
CCCTCCTGGTTTGCCTTTCTTTACACCC
>2 dna:chromosome chromosome:NCBIM37:2:1:181748087:1 92394800 ID66922 U +
TTGCTAGTGTTGCCTCTGAATACATTCTC
>2 dna:chromosome chromosome:NCBIM37:2:1:181748087:1 92394801 ID47248 U +
TGCTAGTGTTGCCTCTGAATACATTCTCCA
>2 dna:chromosome chromosome:NCBIM37:2:1:181748087:1 92394804 ID21175 U +
TAGTGTTGCCTCTGAATACATTCTCCACC
>2 dna:chromosome chromosome:NCBIM37:2:1:181748087:1 92394987 ID3704 U +
CTTCAAAGCATTTCCTGGTGACTCCCTGGG
>2 dna:chromosome chromosome:NCBIM37:2:1:181748087:1 92395049 ID6848 U +
TAAAAGATGGTTAGTGCTTTCAGCCT
>2 dna:chromosome chromosome:NCBIM37:2:1:181748087:1 92395049 ID6849 U +
TAAAAGATGGTTAGTGCTTTCAGCCTATCTC
>2 dna:chromosome chromosome:NCBIM37:2:1:181748087:1 92395067 ID64947 U +
TTCAGCCTATCTCTTTGCCTTCACTATTTG
>2 dna:chromosome chromosome:NCBIM37:2:1:181748087:1 92395160 ID46117 U +
TGCCTAGCTATTTTCTTCTTTCTGGAATGT
>2 dna:chromosome chromosome:NCBIM37:2:1:181748087:1 92395228 ID9669 U +
TAAGACTTTGGTTTAAATGTCGCTGTTTC
>2 dna:chromosome chromosome:NCBIM37:2:1:181748087:1 92395228 ID9670 U +
TAAGACTTTGGTTTAAATGTCGCTGTTTCA
>2 dna:chromosome chromosome:NCBIM37:2:1:181748087:1 92395344 ID2901 U +
CCCTTTCTTTGACAGAGTGTAGGCTCCACGA
>2 dna:chromosome chromosome:NCBIM37:2:1:181748087:1 92395382 ID12723 U +
TACACGGAATTTCATATACTCATGGTATCC
>2 dna:chromosome chromosome:NCBIM37:2:1:181748087:1 92395398 ID15200 U +
TACTCATGGTATCCCAGGCATCTGGTATGTGT
>2 dna:chromosome chromosome:NCBIM37:2:1:181748087:1 92395420 ID55489 U +
TGGTATGTGTGCTGTACACAGTTAGTGCTC
>2 dna:chromosome chromosome:NCBIM37:2:1:181748087:1 92395442 ID21078 U +
TAGTGCTCAACCAATTGTTTGATGCATGC
>2 dna:chromosome chromosome:NCBIM37:2:1:181748087:1 92395456 ID68021 U +
TTGTTTGATGCATGCATTAAATTTGCCAAG
>2 dna:chromosome chromosome:NCBIM37:2:1:181748087:1 92395457 ID61199 U +
TGTTTGATGCATGCATTAAATTTGCCAA
>2 dna:chromosome chromosome:NCBIM37:2:1:181748087:1 92395459 ID68632 U +
TTTGATGCATGCATTAAATTTGCCAAGGGA
>2 dna:chromosome chromosome:NCBIM37:2:1:181748087:1 92395464 ID44476 U +
TGCATGCATTAAATTTGCCAAGGGAATGCCA
>2 dna:chromosome chromosome:NCBIM37:2:1:181748087:1 92395468 ID44558 U +
TGCATTAAATTTGCCAAGGGAATGCCAAAT
>2 dna:chromosome chromosome:NCBIM37:2:1:181748087:1 92395479 ID44963 U +
TGCCAAGGGAATGCCAAATATATTGGAAA
>2 dna:chromosome chromosome:NCBIM37:2:1:181748087:1 92395490 ID44776 U +
TGCCAAATATATTGGAAACAAAGGTAGAA
>2 dna:chromosome chromosome:NCBIM37:2:1:181748087:1 92395550 ID68376 U +
TTTCAGATCTTATGGTAACAGAATGTCCTGG
>2 dna:chromosome chromosome:NCBIM37:2:1:181748087:1 92395557 ID32915 U +
TCTTATGGTAACAGAATGTCCTGGTTC
>2 dna:chromosome chromosome:NCBIM37:2:1:181748087:1 92395638 ID25130 U +
TCACATTCTAAAAATGGAGACACTAGCCCT
>2 dna:chromosome chromosome:NCBIM37:2:1:181748087:1 92395644 ID31135 U +
TCTAAAAATGGAGACACTAGCCCTGTCAAA
>2 dna:chromosome chromosome:NCBIM37:2:1:181748087:1 92395646 ID6560 U +
TAAAAATGGAGACACTAGCCCTGTCAAACTC
>2 dna:chromosome chromosome:NCBIM37:2:1:181748087:1 92395681 ID1599 U +
ATGTTAAGTGTGAAACGGCT
>2 dna:chromosome chromosome:NCBIM37:2:1:181748087:1 92395715 ID28854 U +
TCCCTGGTTATATTGTTTCTAACGATACTC
>2 dna:chromosome chromosome:NCBIM37:2:1:181748087:1 92395725 ID23821 U +
TATTGTTTCTAACGATACTCATATTCACCAC
>2 dna:chromosome chromosome:NCBIM37:2:1:181748087:1 92395756 ID64835 U +
TTCACGGCCTAAATGGTGCTGCCGAAAAAC
>2 dna:chromosome chromosome:NCBIM37:2:1:181748087:1 92395841 ID8462 U +
TAACACACAAAGCAAACCTTTGAGTCCGCGT
>2 dna:chromosome chromosome:NCBIM37:2:1:181748087:1 92395861 ID40193 U +
TGAGTCCGCGTCATTGACTTAAGGAGCAC
>2 dna:chromosome chromosome:NCBIM37:2:1:181748087:1 92395861 ID40194 U +
TGAGTCCGCGTCATTGACTTAAGGAGCACA
>2 dna:chromosome chromosome:NCBIM37:2:1:181748087:1 92395912 ID40323 U +
TGAGTGCTACTGACGAAGCGTGCACAC
>2 dna:chromosome chromosome:NCBIM37:2:1:181748087:1 92395922 ID37443 U +
TGACGAAGCGTGCACACTAGGCCATGGA
>2 dna:chromosome chromosome:NCBIM37:2:1:181748087:1 92395968 ID39852 U +
TGAGGGTAGCTCCAGAGCTTGATTCTTCCA
>2 dna:chromosome chromosome:NCBIM37:2:1:181748087:1 92396010 ID32674 U +
TCTGTCTTACTTTGGGCCCGACACCTC
>2 dna:chromosome chromosome:NCBIM37:2:1:181748087:1 92396037 ID38831 U +
TGAGAGTTCTTTTGAGAACATAAGTGCAC
>2 dna:chromosome chromosome:NCBIM37:2:1:181748087:1 92396037 ID38832 U +
TGAGAGTTCTTTTGAGAACATAAGTGCACC
>2 dna:chromosome chromosome:NCBIM37:2:1:181748087:1 92396037 ID38833 U +
TGAGAGTTCTTTTGAGAACATAAGTGCACCC
>2 dna:chromosome chromosome:NCBIM37:2:1:181748087:1 92396044 ID33308 U +
TCTTTTGAGAACATAAGTGCACCCATGAG
>2 dna:chromosome chromosome:NCBIM37:2:1:181748087:1 92396069 ID40625 U +
TGAGTTTTGGGGATGTAACTCTCATGGTA
>2 dna:chromosome chromosome:NCBIM37:2:1:181748087:1 92396069 ID40626 U +
TGAGTTTTGGGGATGTAACTCTCATGGTAC
>2 dna:chromosome chromosome:NCBIM37:2:1:181748087:1 92396084 ID9188 U +
TAACTCTCATGGTACTGTGTTCTTCTGTCC
>2 dna:chromosome chromosome:NCBIM37:2:1:181748087:1 92396093 ID55240 U +
TGGTACTGTGTTCTTCTGTCCTTGTGTGT
>2 dna:chromosome chromosome:NCBIM37:2:1:181748087:1 92396125 ID37012 U +
TGACATGGCAAGTCATTTTCAAGAGA
>2 dna:chromosome chromosome:NCBIM37:2:1:181748087:1 92396219 ID46982 U +
TGCTAAGCTGTAGCTTCACATCTGTTTGCC
>2 dna:chromosome chromosome:NCBIM37:2:1:181748087:1 92396269 ID9702 U +
TAAGAGCAAATCTGCCTCCTATTTGTGT
>2 dna:chromosome chromosome:NCBIM37:2:1:181748087:1 92396269 ID9703 U +
TAAGAGCAAATCTGCCTCCTATTTGTGTA
>2 dna:chromosome chromosome:NCBIM37:2:1:181748087:1 92396471 ID37031 U +
TGACATGTCTCAGCCAGAGAGTTCTTGCC
>2 dna:chromosome chromosome:NCBIM37:2:1:181748087:1 92396471 ID37032 U +
TGACATGTCTCAGCCAGAGAGTTCTTGCCT
>2 dna:chromosome chromosome:NCBIM37:2:1:181748087:1 92396610 ID64150 U +
TTAGATGTAAGTTCTGCACTCAGTGAAGC
>2 dna:chromosome chromosome:NCBIM37:2:1:181748087:1 92396611 ID17643 U +
TAGATGTAAGTTCTGCACTCAGTGAA
>2 dna:chromosome chromosome:NCBIM37:2:1:181748087:1 92396666 ID398 U +
ACAACAAACAACGGTGTCACCTTCAAGG
>2 dna:chromosome chromosome:NCBIM37:2:1:181748087:1 92396701 ID47151 U +
TGCTAGAAAGTTCAGCAAATGACAGAAAGGT
>2 dna:chromosome chromosome:NCBIM37:2:1:181748087:1 92396831 ID30842 U +
TCGGGGTAAGTGGACTGGAATGGTCCAGCTC
>2 dna:chromosome chromosome:NCBIM37:2:1:181748087:1 92396888 ID9995 U +
TAAGCAGCAAGACAAAGAGAAGCTTGGATGA
>2 dna:chromosome chromosome:NCBIM37:2:1:181748087:1 92396947 ID65602 U +
TTCCTTATAGACTGGGAGCTCGCTC
>2 dna:chromosome chromosome:NCBIM37:2:1:181748087:1 92396979 ID4754 U +
GCAAGGCCTACGTCTAACCTAGAGGAAC
>2 dna:chromosome chromosome:NCBIM37:2:1:181748087:1 92396987 ID14766 U +
TACGTCTAACCTAGAGGAACTTCAGCTA
>2 dna:chromosome chromosome:NCBIM37:2:1:181748087:1 92397286 ID21397 U +
TAGTTTGATTGATATGGATCAGAATCTTA
>2 dna:chromosome chromosome:NCBIM37:2:1:181748087:1 92397447 ID59631 U +
TGTGCCAACCGTCGTTGAAAGCGTCAAGTG
>2 dna:chromosome chromosome:NCBIM37:2:1:181748087:1 92397449 ID44835 U +
TGCCAACCGTCGTTGAAAGCGTCAAGTGC
>2 dna:chromosome chromosome:NCBIM37:2:1:181748087:1 92397492 ID6056 U +
GTCTCTTCCATATGATGCAGATGGCATCGAGC
>2 dna:chromosome chromosome:NCBIM37:2:1:181748087:1 92397494 ID3504 U +
CTCTTCCATATGATGCAGATGGCATCGAGC
>2 dna:chromosome chromosome:NCBIM37:2:1:181748087:1 92397560 ID65993 U +
TTCTCTCTGTCGAGGTGCATTTGGCTCTA
>2 dna:chromosome chromosome:NCBIM37:2:1:181748087:1 92397563 ID32003 U +
TCTCTGTCGAGGTGCATTTGGCTCTAACC
>2 dna:chromosome chromosome:NCBIM37:2:1:181748087:1 92397594 ID66275 U +
TTGAAAGACTTCTGAGTGCATAGTCTCC
>2 dna:chromosome chromosome:NCBIM37:2:1:181748087:1 92397595 ID33988 U +
TGAAAGACTTCTGAGTGCATAGTCTCCATG
>2 dna:chromosome chromosome:NCBIM37:2:1:181748087:1 92397652 ID53291 U +
TGGGAGAAAGAGCTGCTTATAGCTTCGTT
>2 dna:chromosome chromosome:NCBIM37:2:1:181748087:1 92397652 ID53292 U +
TGGGAGAAAGAGCTGCTTATAGCTTCGTTG
>2 dna:chromosome chromosome:NCBIM37:2:1:181748087:1 92397739 ID42091 U +
TGATTACCTCTTCATGCCGTTTTCTCTCA
>2 dna:chromosome chromosome:NCBIM37:2:1:181748087:1 92397753 ID46059 U +
TGCCGTTTTCTCTCAGTTGTCTGCTGACCT
>2 dna:chromosome chromosome:NCBIM37:2:1:181748087:1 92397972 ID26678 U +
TCCAAACTGAAAATCAGGGTAAACTGATGA
>2 dna:chromosome chromosome:NCBIM37:2:1:181748087:1 92397996 ID41497 U +
TGATGAAAAGTTTCGGATTCTTGATAACA
>2 dna:chromosome chromosome:NCBIM37:2:1:181748087:1 92397996 ID41498 U +
TGATGAAAAGTTTCGGATTCTTGATAACAGC
>2 dna:chromosome chromosome:NCBIM37:2:1:181748087:1 92397999 ID33650 U +
TGAAAAGTTTCGGATTCTTGATAACAGCAC
>2 dna:chromosome chromosome:NCBIM37:2:1:181748087:1 92398043 ID54087 U +
TGGGCATTTATGCTTTAAATACAAAAAAAG
>2 dna:chromosome chromosome:NCBIM37:2:1:181748087:1 92398053 ID48502 U +
TGCTTTAAATACAAAAAAAGGTCGTGTGTGT
>2 dna:chromosome chromosome:NCBIM37:2:1:181748087:1 92398093 ID43027 U +
TGCAACTCTCAAGGTTTTGTCTTATTCA
>2 dna:chromosome chromosome:NCBIM37:2:1:181748087:1 92398093 ID43028 U +
TGCAACTCTCAAGGTTTTGTCTTATTCAA
>2 dna:chromosome chromosome:NCBIM37:2:1:181748087:1 92398093 ID43029 U +
TGCAACTCTCAAGGTTTTGTCTTATTCAAGC
>2 dna:chromosome chromosome:NCBIM37:2:1:181748087:1 92398218 ID12265 U +
TACAAGGATAAATGTTTACAGACGAGTTG
>2 dna:chromosome chromosome:NCBIM37:2:1:181748087:1 92398300 ID38853 U +
TGAGATAACTGTGCCTTCTGAGGTGTGT
>2 dna:chromosome chromosome:NCBIM37:2:1:181748087:1 92398343 ID59480 U +
TGTGATTCTACAGGCTCACACCTATCAAA
>2 dna:chromosome chromosome:NCBIM37:2:1:181748087:1 92398367 ID24262 U +
TCAAAGATCCTACTGCCTATCATGACTGA
>2 dna:chromosome chromosome:NCBIM37:2:1:181748087:1 92398367 ID24263 U +
TCAAAGATCCTACTGCCTATCATGACTGAA
>2 dna:chromosome chromosome:NCBIM37:2:1:181748087:1 92398380 ID46148 U +
TGCCTATCATGACTGAAGCCCCTGGACTCC
>2 dna:chromosome chromosome:NCBIM37:2:1:181748087:1 92398474 ID64817 U +
TTCACCCTAGTTTCTTCCTGTCAATGGAAA
>2 dna:chromosome chromosome:NCBIM37:2:1:181748087:1 92398522 ID31426 U +
TCTACTTTCTTCCACTGTGATGTTTCCC
>2 dna:chromosome chromosome:NCBIM37:2:1:181748087:1 92398565 ID56375 U +
TGGTGTGTTCTAACATTATCTATTGATTC
>2 dna:chromosome chromosome:NCBIM37:2:1:181748087:1 92398693 ID7424 U +
TAAACCTGGAGTTTGTTTCTGTGATATTGC
>2 dna:chromosome chromosome:NCBIM37:2:1:181748087:1 92399044 ID66728 M +
TTGCAAGTCCAATGGGCCTCTCTTTGCGG
>2 dna:chromosome chromosome:NCBIM37:2:1:181748087:1 92399045 ID43240 M +
TGCAAGTCCAATGGGCCTCTCTTTGCGGT
>2 dna:chromosome chromosome:NCBIM37:2:1:181748087:1 92399091 ID18707 M -
TAGCTGCATATGTATCAAAAGA
>2 dna:chromosome chromosome:NCBIM37:2:1:181748087:1 92399153 ID65213 M +
TTCCACCTATAGGGTTGCAGTTCCCTTTA
>2 dna:chromosome chromosome:NCBIM37:2:1:181748087:1 92399162 ID19978 M +
TAGGGTTGCAGTTCCCTTTAGCTCCTTGG
>2 dna:chromosome chromosome:NCBIM37:2:1:181748087:1 92399308 ID12744 M -
TACACTAGCAAGATTTTGCTGAAAGGACC
>2 dna:chromosome chromosome:NCBIM37:2:1:181748087:1 92399322 ID353 M +
AATCTTGCTAGTGTATGCAATGGTGTCA
>2 dna:chromosome chromosome:NCBIM37:2:1:181748087:1 92399327 ID47239 M +
TGCTAGTGTATGCAATGGTGT
>2 dna:chromosome chromosome:NCBIM37:2:1:181748087:1 92399327 ID47240 M +
TGCTAGTGTATGCAATGGTGTCAG
>2 dna:chromosome chromosome:NCBIM37:2:1:181748087:1 92399331 ID1336 M +
AGTGTATGCAATGGTGTCAGCATTTG
>2 dna:chromosome chromosome:NCBIM37:2:1:181748087:1 92399380 ID3572 M +
CTGCATATGGCAATCACTAGATGGTCCA
>2 dna:chromosome chromosome:NCBIM37:2:1:181748087:1 92399464 ID28524 U +
TCCCATTTCTAAGAAAGGGTAAAGTGTGAC
>2 dna:chromosome chromosome:NCBIM37:2:1:181748087:1 92399465 ID2845 U +
CCCATTTCTAAGAAAGGGTAAAGTGTGAC
>2 dna:chromosome chromosome:NCBIM37:2:1:181748087:1 92399489 ID6086 U +
GTGACACACAAATTCGTGAAGCGTGCCTCCTC
>2 dna:chromosome chromosome:NCBIM37:2:1:181748087:1 92399490 ID36487 U +
TGACACACAAATTCGTGAAGCGTGCCTCC
>2 dna:chromosome chromosome:NCBIM37:2:1:181748087:1 92399490 ID36488 U +
TGACACACAAATTCGTGAAGCGTGCCTCCT
>2 dna:chromosome chromosome:NCBIM37:2:1:181748087:1 92399530 ID5645 U +
GGCCTTTCCATCACCAGCACAAAACACCA
>2 dna:chromosome chromosome:NCBIM37:2:1:181748087:1 92399571 ID28621 U +
TCCCCTAACTGAGAGCCTCATTAGCGTGC
>2 dna:chromosome chromosome:NCBIM37:2:1:181748087:1 92399576 ID9220 U +
TAACTGAGAGCCTCATTAGCGTGCA
>2 dna:chromosome chromosome:NCBIM37:2:1:181748087:1 92399580 ID38700 U +
TGAGAGCCTCATTAGCGTGCAAGTAGACA
>2 dna:chromosome chromosome:NCBIM37:2:1:181748087:1 92399603 ID16799 U +
TAGACAAGTAGCTGTTCTCTCTCAATTTCA
>2 dna:chromosome chromosome:NCBIM37:2:1:181748087:1 92399713 ID46245 U +
TGCCTCCTTAGCTTTAGGGATAACGTGGT
>2 dna:chromosome chromosome:NCBIM37:2:1:181748087:1 92399755 ID23514 U +
TATTATTATTACGAATGAGAACAGTTACC
>2 dna:chromosome chromosome:NCBIM37:2:1:181748087:1 92399854 ID28587 U +
TCCCCATTTTACACATGAGGAAATAGAGGC
>2 dna:chromosome chromosome:NCBIM37:2:1:181748087:1 92399915 ID19925 U +
TAGGGCTGAAAATCTTTACCCTCAGTGAC
>2 dna:chromosome chromosome:NCBIM37:2:1:181748087:1 92399915 ID19926 U +
TAGGGCTGAAAATCTTTACCCTCAGTGACC
>2 dna:chromosome chromosome:NCBIM37:2:1:181748087:1 92399915 ID19927 U +
TAGGGCTGAAAATCTTTACCCTCAGTGACCA
>2 dna:chromosome chromosome:NCBIM37:2:1:181748087:1 92399921 ID33701 U +
TGAAAATCTTTACCCTCAGTGACCATTTTC
>2 dna:chromosome chromosome:NCBIM37:2:1:181748087:1 92399921 ID33702 U +
TGAAAATCTTTACCCTCAGTGACCATTTTCC
>2 dna:chromosome chromosome:NCBIM37:2:1:181748087:1 92399921 ID33703 U +
TGAAAATCTTTACCCTCAGTGACCATTTTCCT
>2 dna:chromosome chromosome:NCBIM37:2:1:181748087:1 92400003 ID61212 U +
TGTTTGCATGGAACTGCTCCACTAT
>2 dna:chromosome chromosome:NCBIM37:2:1:181748087:1 92400003 ID61213 U +
TGTTTGCATGGAACTGCTCCACTATCTAAGC
>2 dna:chromosome chromosome:NCBIM37:2:1:181748087:1 92400005 ID68672 U +
TTTGCATGGAACTGCTCCACTATCTAAGCA
>2 dna:chromosome chromosome:NCBIM37:2:1:181748087:1 92400017 ID47547 U +
TGCTCCACTATCTAAGCATGCAGTCT
>2 dna:chromosome chromosome:NCBIM37:2:1:181748087:1 92400017 ID47548 U +
TGCTCCACTATCTAAGCATGCAGTCTGGAA
>2 dna:chromosome chromosome:NCBIM37:2:1:181748087:1 92400042 ID49302 U +
TGGAACTCTAGTGCCCCAACCCGCTG
>2 dna:chromosome chromosome:NCBIM37:2:1:181748087:1 92400042 ID49303 U +
TGGAACTCTAGTGCCCCAACCCGCTGC
>2 dna:chromosome chromosome:NCBIM37:2:1:181748087:1 92400042 ID49304 U +
TGGAACTCTAGTGCCCCAACCCGCTGCACATC
>2 dna:chromosome chromosome:NCBIM37:2:1:181748087:1 92400066 ID43653 U +
TGCACATCTTCCTGAAGGCACAACAAATGT
>2 dna:chromosome chromosome:NCBIM37:2:1:181748087:1 92400078 ID35462 U +
TGAAGGCACAACAAATGTTTAATGGTC
>2 dna:chromosome chromosome:NCBIM37:2:1:181748087:1 92400078 ID35463 U +
TGAAGGCACAACAAATGTTTAATGGTCC
>2 dna:chromosome chromosome:NCBIM37:2:1:181748087:1 92400078 ID35464 U +
TGAAGGCACAACAAATGTTTAATGGTCCA
>2 dna:chromosome chromosome:NCBIM37:2:1:181748087:1 92400093 ID61094 U +
TGTTTAATGGTCCAGGTTGAAATGCTACCT
>2 dna:chromosome chromosome:NCBIM37:2:1:181748087:1 92400095 ID68249 U +
TTTAATGGTCCAGGTTGAAATGCTACCTGT
>2 dna:chromosome chromosome:NCBIM37:2:1:181748087:1 92400115 ID47116 U +
TGCTACCTGTTGGGACTGGAGAGCA
>2 dna:chromosome chromosome:NCBIM37:2:1:181748087:1 92400147 ID9632 U +
TAAGACCTGGTGAAAACTCACAGATTTTT
>2 dna:chromosome chromosome:NCBIM37:2:1:181748087:1 92400212 ID41090 U +
TGATATCAAAGCACTTTTATGTCTGAGCTC
>2 dna:chromosome chromosome:NCBIM37:2:1:181748087:1 92400235 ID39518 U +
TGAGCTCTCAGTGGACCTTGAGAATAATC
>2 dna:chromosome chromosome:NCBIM37:2:1:181748087:1 92400246 ID50207 U +
TGGACCTTGAGAATAATCTAAAAAGCGGGGC
>2 dna:chromosome chromosome:NCBIM37:2:1:181748087:1 92400253 ID38293 U +
TGAGAATAATCTAAAAAGCGGGGCTGA
>2 dna:chromosome chromosome:NCBIM37:2:1:181748087:1 92400253 ID38294 U +
TGAGAATAATCTAAAAAGCGGGGCTGAGA
>2 dna:chromosome chromosome:NCBIM37:2:1:181748087:1 92400253 ID38295 U +
TGAGAATAATCTAAAAAGCGGGGCTGAGAT
>2 dna:chromosome chromosome:NCBIM37:2:1:181748087:1 92400264 ID6469 U +
TAAAAAGCGGGGCTGAGATGATTATTGTC
>2 dna:chromosome chromosome:NCBIM37:2:1:181748087:1 92400277 ID38952 U +
TGAGATGATTATTGTCAGTGGACAGA
>2 dna:chromosome chromosome:NCBIM37:2:1:181748087:1 92400410 ID66147 U +
TTCTTCAAGGGAAGCCTGGCTAC
>2 dna:chromosome chromosome:NCBIM37:2:1:181748087:1 92400411 ID32938 U +
TCTTCAAGGGAAGCCTGGCTACTCGGAGC
>2 dna:chromosome chromosome:NCBIM37:2:1:181748087:1 92400426 ID52356 U +
TGGCTACTCGGAGCATTCAGCTCAGTT
>2 dna:chromosome chromosome:NCBIM37:2:1:181748087:1 92400513 ID68368 U +
TTTCACGTGTGTCATTGGGTCTAATTGTC
>2 dna:chromosome chromosome:NCBIM37:2:1:181748087:1 92400522 ID58417 U +
TGTCATTGGGTCTAATTGTCTATTTTCGAAT
>2 dna:chromosome chromosome:NCBIM37:2:1:181748087:1 92400528 ID54580 U +
TGGGTCTAATTGTCTATTTTCGAATGCAGGT
>2 dna:chromosome chromosome:NCBIM37:2:1:181748087:1 92400547 ID30628 U +
TCGAATGCAGGTGAAGCCACTGCCACAATGC
>2 dna:chromosome chromosome:NCBIM37:2:1:181748087:1 92400567 ID45100 M +
TGCCACAATGCAGATTTTTGTGAAGACC
>2 dna:chromosome chromosome:NCBIM37:2:1:181748087:1 92400614 ID12620 U +
TACACAGACAGTCTGGCCTCCAGTCAAGT
>2 dna:chromosome chromosome:NCBIM37:2:1:181748087:1 92400632 ID27730 U +
TCCAGTCAAGTTGAGGTCTGAAATCCGGT
>2 dna:chromosome chromosome:NCBIM37:2:1:181748087:1 92400644 ID4529 U +
GAGGTCTGAAATCCGGTGGAACCGGAGG
>2 dna:chromosome chromosome:NCBIM37:2:1:181748087:1 92400650 ID34395 U +
TGAAATCCGGTGGAACCGGAGGTGA
>2 dna:chromosome chromosome:NCBIM37:2:1:181748087:1 92400651 ID3856 U +
GAAATCCGGTGGAACCGGAGGTGATA
>2 dna:chromosome chromosome:NCBIM37:2:1:181748087:1 92400800 ID2774 M +
CCCAAGCTTCTGACCTTCAGGCTAGACT
>2 dna:chromosome chromosome:NCBIM37:2:1:181748087:1 92400818 ID1208 M +
AGGCTAGACTCCTCCCAGT
>2 dna:chromosome chromosome:NCBIM37:2:1:181748087:1 92400837 ID14274 U +
TACCTAGCAACAGCAAGTTAACAATCC
>2 dna:chromosome chromosome:NCBIM37:2:1:181748087:1 92400841 ID17838 M +
TAGCAACAGCAAGTTAAC
>2 dna:chromosome chromosome:NCBIM37:2:1:181748087:1 92401033 ID46589 M +
TGCCTTTCTACAATAAAACTCTAAAACCA
>2 dna:chromosome chromosome:NCBIM37:2:1:181748087:1 92401037 ID68465 M +
TTTCTACAATAAAACTCTAAAACCATAGA
>2 dna:chromosome chromosome:NCBIM37:2:1:181748087:1 92401037 ID68466 M +
TTTCTACAATAAAACTCTAAAACCATAGAT
>2 dna:chromosome chromosome:NCBIM37:2:1:181748087:1 92401038 ID65807 U +
TTCTACAATAAAACTCTAAAACCATAGATGG
>2 dna:chromosome chromosome:NCBIM37:2:1:181748087:1 92401039 ID31345 U +
TCTACAATAAAACTCTAAAACCATAGATGGT
>2 dna:chromosome chromosome:NCBIM37:2:1:181748087:1 92401039 ID31346 U +
TCTACAATAAAACTCTAAAACCATAGATGGTC
>2 dna:chromosome chromosome:NCBIM37:2:1:181748087:1 92401041 ID12382 U +
TACAATAAAACTCTAAAACCATAGATGGTC
>2 dna:chromosome chromosome:NCBIM37:2:1:181748087:1 92401046 ID6755 U +
TAAAACTCTAAAACCATAGATGGTCTCTGTT
>2 dna:chromosome chromosome:NCBIM37:2:1:181748087:1 92401054 ID6681 M +
TAAAACCATAGATGGTCTCTGTTCATCAAG
>2 dna:chromosome chromosome:NCBIM37:2:1:181748087:1 92401073 ID60739 U +
TGTTCATCAAGGACCGGACTAAAGACTC
>2 dna:chromosome chromosome:NCBIM37:2:1:181748087:1 92401073 ID60740 U +
TGTTCATCAAGGACCGGACTAAAGACTCTC
>2 dna:chromosome chromosome:NCBIM37:2:1:181748087:1 92401076 ID26261 U +
TCATCAAGGACCGGACTAAAGACTCTCGC
>2 dna:chromosome chromosome:NCBIM37:2:1:181748087:1 92401076 ID26262 U +
TCATCAAGGACCGGACTAAAGACTCTCGCC
>2 dna:chromosome chromosome:NCBIM37:2:1:181748087:1 92401134 ID33228 U +
TCTTTCTGTATCTCCAGGGCCTGGTGCTGC
>2 dna:chromosome chromosome:NCBIM37:2:1:181748087:1 92401140 ID57829 U +
TGTATCTCCAGGGCCTGGTGCTGCTCCGG
>2 dna:chromosome chromosome:NCBIM37:2:1:181748087:1 92401164 ID29094 U +
TCCGGGGCCCTTATTCTGTTTCTCATCTCC
>2 dna:chromosome chromosome:NCBIM37:2:1:181748087:1 92401297 ID58576 U +
TGTCTACCCGGGGCCGAGTGGAAAGC
>2 dna:chromosome chromosome:NCBIM37:2:1:181748087:1 92401315 ID48975 U +
TGGAAAGCGCCTGGCAGTCCTCTCATGTC
>2 dna:chromosome chromosome:NCBIM37:2:1:181748087:1 92401422 ID39603 U +
TGAGCTTGAGATTGAACCCTCAGACACTATA
>2 dna:chromosome chromosome:NCBIM37:2:1:181748087:1 92401449 ID21863 U +
TATAGAAAATGTAAAGGCCAAGATCCAGA
>2 dna:chromosome chromosome:NCBIM37:2:1:181748087:1 92401451 ID16004 U +
TAGAAAATGTAAAGGCCAAGATCCAGAAT
>2 dna:chromosome chromosome:NCBIM37:2:1:181748087:1 92401479 ID9436 U +
TAAGAAAGGAATTCCTCCTGATCAGCAGA
>2 dna:chromosome chromosome:NCBIM37:2:1:181748087:1 92401539 ID52025 U +
TGGCCATACTTTGACTACAACATTCAAAAG
>2 dna:chromosome chromosome:NCBIM37:2:1:181748087:1 92401550 ID37536 U +
TGACTACAACATTCAAAAGGAGTCTACCCT
>2 dna:chromosome chromosome:NCBIM37:2:1:181748087:1 92401579 ID65036 M +
TTCATCTTGTGTTGAGACTTCGTGGTGG
>2 dna:chromosome chromosome:NCBIM37:2:1:181748087:1 92401579 ID65037 M +
TTCATCTTGTGTTGAGACTTCGTGGTGGT
>2 dna:chromosome chromosome:NCBIM37:2:1:181748087:1 92401579 ID65038 M +
TTCATCTTGTGTTGAGACTTCGTGGTGGTA
>2 dna:chromosome chromosome:NCBIM37:2:1:181748087:1 92401580 ID26342 M +
TCATCTTGTGTTGAGACTTCGTGGTGGT
>2 dna:chromosome chromosome:NCBIM37:2:1:181748087:1 92401580 ID26343 M +
TCATCTTGTGTTGAGACTTCGTGGTGGTA
>2 dna:chromosome chromosome:NCBIM37:2:1:181748087:1 92401582 ID1471 M +
ATCTTGTGTTGAGACTTCGTGGTGGTAGGA
>2 dna:chromosome chromosome:NCBIM37:2:1:181748087:1 92401591 ID38560 M +
TGAGACTTCGTGGTGGTAGGAAA
>2 dna:chromosome chromosome:NCBIM37:2:1:181748087:1 92401591 ID38561 M +
TGAGACTTCGTGGTGGTAGGAAAAGG
>2 dna:chromosome chromosome:NCBIM37:2:1:181748087:1 92401591 ID38564 U +
TGAGACTTCGTGGTGGTAGGAAAAGGGAG
>2 dna:chromosome chromosome:NCBIM37:2:1:181748087:1 92401634 ID28130 U +
TCCCAAGAAAAATAAGCATATGAGGAAGA
>2 dna:chromosome chromosome:NCBIM37:2:1:181748087:1 92401634 ID28131 U +
TCCCAAGAAAAATAAGCATATGAGGAAGAA
>2 dna:chromosome chromosome:NCBIM37:2:1:181748087:1 92401646 ID10001 U +
TAAGCATATGAGGAAGAAGGTTAAGTTGG
>2 dna:chromosome chromosome:NCBIM37:2:1:181748087:1 92401652 ID22820 U +
TATGAGGAAGAAGGTTAAGTTGGCTGTGC
>2 dna:chromosome chromosome:NCBIM37:2:1:181748087:1 92401678 ID47708 M +
TGCTGAAATACTATAAGGTGGATGAA
>2 dna:chromosome chromosome:NCBIM37:2:1:181748087:1 92401678 ID47709 M +
TGCTGAAATACTATAAGGTGGATGAAAATG
>2 dna:chromosome chromosome:NCBIM37:2:1:181748087:1 92401681 ID34337 M +
TGAAATACTATAAGGTGGATGAAAAT
>2 dna:chromosome chromosome:NCBIM37:2:1:181748087:1 92401681 ID34338 M +
TGAAATACTATAAGGTGGATGAAAATG
>2 dna:chromosome chromosome:NCBIM37:2:1:181748087:1 92401681 ID34339 U +
TGAAATACTATAAGGTGGATGAAAATGA
>2 dna:chromosome chromosome:NCBIM37:2:1:181748087:1 92401681 ID34340 U +
TGAAATACTATAAGGTGGATGAAAATGAC
>2 dna:chromosome chromosome:NCBIM37:2:1:181748087:1 92401681 ID34341 U +
TGAAATACTATAAGGTGGATGAAAATGACA
>2 dna:chromosome chromosome:NCBIM37:2:1:181748087:1 92401686 ID15052 U +
TACTATAAGGTGGATGAAAATGACAAAATT
>2 dna:chromosome chromosome:NCBIM37:2:1:181748087:1 92401689 ID21680 U +
TATAAGGTGGATGAAAATGACAAAATTAGCC
>2 dna:chromosome chromosome:NCBIM37:2:1:181748087:1 92401691 ID10374 U +
TAAGGTGGATGAAAATGACAAAATTAGC
>2 dna:chromosome chromosome:NCBIM37:2:1:181748087:1 92401727 ID30656 M +
TCGAGAGTGTCCTTCTGATGAATGTGG
>2 dna:chromosome chromosome:NCBIM37:2:1:181748087:1 92401727 ID30657 M +
TCGAGAGTGTCCTTCTGATGAATGTGGT
>2 dna:chromosome chromosome:NCBIM37:2:1:181748087:1 92401727 ID30658 U +
TCGAGAGTGTCCTTCTGATGAATGTGGTC
>2 dna:chromosome chromosome:NCBIM37:2:1:181748087:1 92401727 ID30659 U +
TCGAGAGTGTCCTTCTGATGAATGTGGTCC
>2 dna:chromosome chromosome:NCBIM37:2:1:181748087:1 92401740 ID32351 U +
TCTGATGAATGTGGTCCTGGAGTTTTC
>2 dna:chromosome chromosome:NCBIM37:2:1:181748087:1 92401740 ID32352 U +
TCTGATGAATGTGGTCCTGGAGTTTTCA
>2 dna:chromosome chromosome:NCBIM37:2:1:181748087:1 92401742 ID41566 U +
TGATGAATGTGGTCCTGGAGTTTTC
>2 dna:chromosome chromosome:NCBIM37:2:1:181748087:1 92401742 ID41567 U +
TGATGAATGTGGTCCTGGAGTTTTCATGG
>2 dna:chromosome chromosome:NCBIM37:2:1:181748087:1 92401757 ID50740 U +
TGGAGTTTTCATGGGTAGCCACTTT
>2 dna:chromosome chromosome:NCBIM37:2:1:181748087:1 92401768 ID54473 U +
TGGGTAGCCACTTTGACAGGCATTACTG
>2 dna:chromosome chromosome:NCBIM37:2:1:181748087:1 92401768 ID54474 U +
TGGGTAGCCACTTTGACAGGCATTACTGT
>2 dna:chromosome chromosome:NCBIM37:2:1:181748087:1 92401796 ID51434 M +
TGGCAAGTGTTGTCTGACTTACTGCTTCA
>2 dna:chromosome chromosome:NCBIM37:2:1:181748087:1 92401806 ID58655 M +
TGTCTGACTTACTGCTTCAACAAACCAGAA
>2 dna:chromosome chromosome:NCBIM37:2:1:181748087:1 92401828 ID163 U +
AACCAGAAGACAAGTAGTTGTGTATGAGTTA
>2 dna:chromosome chromosome:NCBIM37:2:1:181748087:1 92401842 ID21348 U +
TAGTTGTGTATGAGTTAATAAAAAGAAGG
>2 dna:chromosome chromosome:NCBIM37:2:1:181748087:1 92401842 ID21349 U +
TAGTTGTGTATGAGTTAATAAAAAGAAGGA
>2 dna:chromosome chromosome:NCBIM37:2:1:181748087:1 92401857 ID10672 U +
TAATAAAAAGAAGGAACTCAGGGGGAGA
>2 dna:chromosome chromosome:NCBIM37:2:1:181748087:1 92401962 ID21426 U +
TAGTTTTGGCAAACTGGGGTCCTGA
>2 dna:chromosome chromosome:NCBIM37:2:1:181748087:1 92401968 ID51304 U +
TGGCAAACTGGGGTCCTGAGAATAGAG
>2 dna:chromosome chromosome:NCBIM37:2:1:181748087:1 92402024 ID12847 U +
TACAGAAATCTTTTGGGGTTAAAGGTGAT
>2 dna:chromosome chromosome:NCBIM37:2:1:181748087:1 92402024 ID12848 U +
TACAGAAATCTTTTGGGGTTAAAGGTGATGA
>2 dna:chromosome chromosome:NCBIM37:2:1:181748087:1 92402076 ID11617 U +
TAATTCTTGTTACTTGGATAACAGTCTT
>2 dna:chromosome chromosome:NCBIM37:2:1:181748087:1 92402076 ID11618 U +
TAATTCTTGTTACTTGGATAACAGTCTTT
>2 dna:chromosome chromosome:NCBIM37:2:1:181748087:1 92402076 ID11619 U +
TAATTCTTGTTACTTGGATAACAGTCTTTT
>2 dna:chromosome chromosome:NCBIM37:2:1:181748087:1 92402076 ID11620 U +
TAATTCTTGTTACTTGGATAACAGTCTTTTC
>2 dna:chromosome chromosome:NCBIM37:2:1:181748087:1 92402094 ID8687 U +
TAACAGTCTTTTCTCCACTGCCAGGGTGA
>2 dna:chromosome chromosome:NCBIM37:2:1:181748087:1 92402094 ID8688 U +
TAACAGTCTTTTCTCCACTGCCAGGGTGAT
>2 dna:chromosome chromosome:NCBIM37:2:1:181748087:1 92402094 ID8689 U +
TAACAGTCTTTTCTCCACTGCCAGGGTGATA
>2 dna:chromosome chromosome:NCBIM37:2:1:181748087:1 92402112 ID45440 U +
TGCCAGGGTGATAGAGTTAACTCTTG
>2 dna:chromosome chromosome:NCBIM37:2:1:181748087:1 92402112 ID45441 U +
TGCCAGGGTGATAGAGTTAACTCTTGA
>2 dna:chromosome chromosome:NCBIM37:2:1:181748087:1 92402112 ID45442 U +
TGCCAGGGTGATAGAGTTAACTCTTGAGAG
>2 dna:chromosome chromosome:NCBIM37:2:1:181748087:1 92402112 ID45443 U +
TGCCAGGGTGATAGAGTTAACTCTTGAGAGA
>2 dna:chromosome chromosome:NCBIM37:2:1:181748087:1 92402133 ID33060 U +
TCTTGAGAGAAAATCATTGTCAGGAGAAC
>2 dna:chromosome chromosome:NCBIM37:2:1:181748087:1 92402141 ID3789 U +
GAAAATCATTGTCAGGAGAACAAACT
>2 dna:chromosome chromosome:NCBIM37:2:1:181748087:1 92402174 ID25869 U +
TCAGGATAAGAGGAGACTAATGACC
>2 dna:chromosome chromosome:NCBIM37:2:1:181748087:1 92402177 ID5478 U +
GGATAAGAGGAGACTAATGACCTGCC
>2 dna:chromosome chromosome:NCBIM37:2:1:181748087:1 92402177 ID5479 U +
GGATAAGAGGAGACTAATGACCTGCCAGA
>2 dna:chromosome chromosome:NCBIM37:2:1:181748087:1 92402180 ID9721 U +
TAAGAGGAGACTAATGACCTGCCAG
>2 dna:chromosome chromosome:NCBIM37:2:1:181748087:1 92402180 ID9722 U +
TAAGAGGAGACTAATGACCTGCCAGAA
>2 dna:chromosome chromosome:NCBIM37:2:1:181748087:1 92402319 ID5780 U +
GGGGGTTTTCAGAATCTATCAAGTCCA
>2 dna:chromosome chromosome:NCBIM37:2:1:181748087:1 92402342 ID27793 U +
TCCAGTTGGTAGACGATGCTGGACGTGAC
>2 dna:chromosome chromosome:NCBIM37:2:1:181748087:1 92402348 ID55276 U +
TGGTAGACGATGCTGGACGTGACATGGGA
>2 dna:chromosome chromosome:NCBIM37:2:1:181748087:1 92402372 ID53380 U +
TGGGAGCAAAGACTTGGTTTCACAATG
>2 dna:chromosome chromosome:NCBIM37:2:1:181748087:1 92402391 ID24895 U +
TCACAATGGGGTATCTTCTAAAGTGAGGC
>2 dna:chromosome chromosome:NCBIM37:2:1:181748087:1 92402429 ID14532 U +
TACCTTTCATCTTGTGTTGAGACTTCGTG
>2 dna:chromosome chromosome:NCBIM37:2:1:181748087:1 92402429 ID14533 U +
TACCTTTCATCTTGTGTTGAGACTTCGTGG
>2 dna:chromosome chromosome:NCBIM37:2:1:181748087:1 92402429 ID14534 U +
TACCTTTCATCTTGTGTTGAGACTTCGTGGT
>2 dna:chromosome chromosome:NCBIM37:2:1:181748087:1 92402434 ID65036 M +
TTCATCTTGTGTTGAGACTTCGTGGTGG
>2 dna:chromosome chromosome:NCBIM37:2:1:181748087:1 92402434 ID65037 M +
TTCATCTTGTGTTGAGACTTCGTGGTGGT
>2 dna:chromosome chromosome:NCBIM37:2:1:181748087:1 92402434 ID65038 M +
TTCATCTTGTGTTGAGACTTCGTGGTGGTA
>2 dna:chromosome chromosome:NCBIM37:2:1:181748087:1 92402435 ID26342 M +
TCATCTTGTGTTGAGACTTCGTGGTGGT
>2 dna:chromosome chromosome:NCBIM37:2:1:181748087:1 92402435 ID26343 M +
TCATCTTGTGTTGAGACTTCGTGGTGGTA
>2 dna:chromosome chromosome:NCBIM37:2:1:181748087:1 92402437 ID1471 M +
ATCTTGTGTTGAGACTTCGTGGTGGTAGGA
>2 dna:chromosome chromosome:NCBIM37:2:1:181748087:1 92402446 ID38560 M +
TGAGACTTCGTGGTGGTAGGAAA
>2 dna:chromosome chromosome:NCBIM37:2:1:181748087:1 92402446 ID38561 M +
TGAGACTTCGTGGTGGTAGGAAAAGG
>2 dna:chromosome chromosome:NCBIM37:2:1:181748087:1 92402446 ID38562 U +
TGAGACTTCGTGGTGGTAGGAAAAGGA
>2 dna:chromosome chromosome:NCBIM37:2:1:181748087:1 92402446 ID38563 U +
TGAGACTTCGTGGTGGTAGGAAAAGGAAG
>2 dna:chromosome chromosome:NCBIM37:2:1:181748087:1 92402489 ID29305 U +
TCCTAAGAAGAATAAGCATAAGAGGAAGA
>2 dna:chromosome chromosome:NCBIM37:2:1:181748087:1 92402489 ID29306 U +
TCCTAAGAAGAATAAGCATAAGAGGAAGAA
>2 dna:chromosome chromosome:NCBIM37:2:1:181748087:1 92402504 ID4846 U +
GCATAAGAGGAAGAAGGTTAAATTG
>2 dna:chromosome chromosome:NCBIM37:2:1:181748087:1 92402540 ID50066 U +
TGGACAATCTTTTGGCATCTGGTGGC
>2 dna:chromosome chromosome:NCBIM37:2:1:181748087:1 92402540 ID50067 U +
TGGACAATCTTTTGGCATCTGGTGGCTA
>2 dna:chromosome chromosome:NCBIM37:2:1:181748087:1 92402551 ID67280 U +
TTGGCATCTGGTGGCTATCCAAGAGCAGC
>2 dna:chromosome chromosome:NCBIM37:2:1:181748087:1 92402692 ID30616 U +
TCGAAGGTATCTATTAACTAGAGAACTGGTC
>2 dna:chromosome chromosome:NCBIM37:2:1:181748087:1 92402701 ID31559 U +
TCTATTAACTAGAGAACTGGTCAGGTCTG
>2 dna:chromosome chromosome:NCBIM37:2:1:181748087:1 92402701 ID31560 U +
TCTATTAACTAGAGAACTGGTCAGGTCTGA
>2 dna:chromosome chromosome:NCBIM37:2:1:181748087:1 92402706 ID9125 U +
TAACTAGAGAACTGGTCAGGTCTGA
>2 dna:chromosome chromosome:NCBIM37:2:1:181748087:1 92402706 ID9126 U +
TAACTAGAGAACTGGTCAGGTCTGAGGT
>2 dna:chromosome chromosome:NCBIM37:2:1:181748087:1 92402733 ID53657 U +
TGGGATGCTGAGGACTGTGATGTATCAC
>2 dna:chromosome chromosome:NCBIM37:2:1:181748087:1 92402733 ID53658 U +
TGGGATGCTGAGGACTGTGATGTATCACT
>2 dna:chromosome chromosome:NCBIM37:2:1:181748087:1 92402748 ID59415 U +
TGTGATGTATCACTGGACAGTCATTTCATGT
>2 dna:chromosome chromosome:NCBIM37:2:1:181748087:1 92402750 ID41931 U +
TGATGTATCACTGGACAGTCATTTCATGTC
>2 dna:chromosome chromosome:NCBIM37:2:1:181748087:1 92402757 ID25383 U +
TCACTGGACAGTCATTTCATGTCTCTGAGC
>2 dna:chromosome chromosome:NCBIM37:2:1:181748087:1 92402780 ID32255 U +
TCTGAGCATGCTTCTTCATAGTAAAGATAG
>2 dna:chromosome chromosome:NCBIM37:2:1:181748087:1 92402822 ID14676 U +
TACGCAGAAGAGGATGGTCTTTGCC
>2 dna:chromosome chromosome:NCBIM37:2:1:181748087:1 92402822 ID14677 U +
TACGCAGAAGAGGATGGTCTTTGCCAGC
>2 dna:chromosome chromosome:NCBIM37:2:1:181748087:1 92402822 ID14678 U +
TACGCAGAAGAGGATGGTCTTTGCCAGCT
>2 dna:chromosome chromosome:NCBIM37:2:1:181748087:1 92402822 ID14679 U +
TACGCAGAAGAGGATGGTCTTTGCCAGCTG
>2 dna:chromosome chromosome:NCBIM37:2:1:181748087:1 92402843 ID45394 U +
TGCCAGCTGAGGTTTTAGATGCTCGGTAA
>2 dna:chromosome chromosome:NCBIM37:2:1:181748087:1 92402843 ID45395 U +
TGCCAGCTGAGGTTTTAGATGCTCGGTAAC
>2 dna:chromosome chromosome:NCBIM37:2:1:181748087:1 92402857 ID64146 U +
TTAGATGCTCGGTAACTGGAGCTGTGAGAGT
>2 dna:chromosome chromosome:NCBIM37:2:1:181748087:1 92402888 ID2390 U +
CAGGCAGTGTTTGAATTCTTGGGCTTAACT
>2 dna:chromosome chromosome:NCBIM37:2:1:181748087:1 92402899 ID36138 U +
TGAATTCTTGGGCTTAACTTGTGGTC
>2 dna:chromosome chromosome:NCBIM37:2:1:181748087:1 92402899 ID36139 U +
TGAATTCTTGGGCTTAACTTGTGGTCAA
>2 dna:chromosome chromosome:NCBIM37:2:1:181748087:1 92402899 ID36140 U +
TGAATTCTTGGGCTTAACTTGTGGTCAAA
>2 dna:chromosome chromosome:NCBIM37:2:1:181748087:1 92402899 ID36141 U +
TGAATTCTTGGGCTTAACTTGTGGTCAAAACT
>2 dna:chromosome chromosome:NCBIM37:2:1:181748087:1 92402906 ID67414 U +
TTGGGCTTAACTTGTGGTCAAAACTTGGA
>2 dna:chromosome chromosome:NCBIM37:2:1:181748087:1 92402907 ID54248 U +
TGGGCTTAACTTGTGGTCAAAACTTGGAG
>2 dna:chromosome chromosome:NCBIM37:2:1:181748087:1 92402907 ID54249 U +
TGGGCTTAACTTGTGGTCAAAACTTGGAGA
>2 dna:chromosome chromosome:NCBIM37:2:1:181748087:1 92402913 ID9367 U +
TAACTTGTGGTCAAAACTTGGAGAAAGGTA
>2 dna:chromosome chromosome:NCBIM37:2:1:181748087:1 92402948 ID38761 U +
TGAGAGGCCTCAACTTACCTGGCACTTGT
>2 dna:chromosome chromosome:NCBIM37:2:1:181748087:1 92402948 ID38762 U +
TGAGAGGCCTCAACTTACCTGGCACTTGTGT
>2 dna:chromosome chromosome:NCBIM37:2:1:181748087:1 92403001 ID9857 U +
TAAGATGAGTGGGAAATTTCATGCAG
>2 dna:chromosome chromosome:NCBIM37:2:1:181748087:1 92403001 ID9858 U +
TAAGATGAGTGGGAAATTTCATGCAGTG
>2 dna:chromosome chromosome:NCBIM37:2:1:181748087:1 92403001 ID9859 U +
TAAGATGAGTGGGAAATTTCATGCAGTGT
>2 dna:chromosome chromosome:NCBIM37:2:1:181748087:1 92403022 ID44195 U +
TGCAGTGTTAGTGATCGGAAGTCTTGTA
>2 dna:chromosome chromosome:NCBIM37:2:1:181748087:1 92403030 ID21033 U +
TAGTGATCGGAAGTCTTGTAATCAGG
>2 dna:chromosome chromosome:NCBIM37:2:1:181748087:1 92403030 ID21034 U +
TAGTGATCGGAAGTCTTGTAATCAGGCCT
>2 dna:chromosome chromosome:NCBIM37:2:1:181748087:1 92403030 ID21035 U +
TAGTGATCGGAAGTCTTGTAATCAGGCCTT
>2 dna:chromosome chromosome:NCBIM37:2:1:181748087:1 92403036 ID30768 U +
TCGGAAGTCTTGTAATCAGGCCTTGCACA
>2 dna:chromosome chromosome:NCBIM37:2:1:181748087:1 92403069 ID32787 U +
TCTTAAAGGAAGGAATGATACTGGTAAT
>2 dna:chromosome chromosome:NCBIM37:2:1:181748087:1 92403079 ID1152 U +
AGGAATGATACTGGTAATGAGGACAACCTC
>2 dna:chromosome chromosome:NCBIM37:2:1:181748087:1 92403084 ID40863 U +
TGATACTGGTAATGAGGACAACCTCA
>2 dna:chromosome chromosome:NCBIM37:2:1:181748087:1 92403084 ID40864 U +
TGATACTGGTAATGAGGACAACCTCAG
>2 dna:chromosome chromosome:NCBIM37:2:1:181748087:1 92403084 ID40865 U +
TGATACTGGTAATGAGGACAACCTCAGA
>2 dna:chromosome chromosome:NCBIM37:2:1:181748087:1 92403084 ID40866 U +
TGATACTGGTAATGAGGACAACCTCAGAGT
>2 dna:chromosome chromosome:NCBIM37:2:1:181748087:1 92403084 ID40867 U +
TGATACTGGTAATGAGGACAACCTCAGAGTGC
>2 dna:chromosome chromosome:NCBIM37:2:1:181748087:1 92403090 ID55145 U +
TGGTAATGAGGACAACCTCAGAGTGCTTA
>2 dna:chromosome chromosome:NCBIM37:2:1:181748087:1 92403093 ID11273 U +
TAATGAGGACAACCTCAGAGTGCTTAGGT
>2 dna:chromosome chromosome:NCBIM37:2:1:181748087:1 92403093 ID11274 U +
TAATGAGGACAACCTCAGAGTGCTTAGGTC
>2 dna:chromosome chromosome:NCBIM37:2:1:181748087:1 92403093 ID11275 U +
TAATGAGGACAACCTCAGAGTGCTTAGGTCC
>2 dna:chromosome chromosome:NCBIM37:2:1:181748087:1 92403107 ID25696 U +
TCAGAGTGCTTAGGTCCAGCATCCCTTG
>2 dna:chromosome chromosome:NCBIM37:2:1:181748087:1 92403128 ID28927 U +
TCCCTTGGATCTAGATGCTATTTCATCCC
>2 dna:chromosome chromosome:NCBIM37:2:1:181748087:1 92403133 ID50891 U +
TGGATCTAGATGCTATTTCATCCCTTT
>2 dna:chromosome chromosome:NCBIM37:2:1:181748087:1 92403133 ID50892 U +
TGGATCTAGATGCTATTTCATCCCTTTGAGC
>2 dna:chromosome chromosome:NCBIM37:2:1:181748087:1 92403139 ID17588 U +
TAGATGCTATTTCATCCCTTTGAGCTAAGA
>2 dna:chromosome chromosome:NCBIM37:2:1:181748087:1 92403178 ID54145 U +
TGGGCCTGACCCGCTTTGGCTTTCAAAGCATC
>2 dna:chromosome chromosome:NCBIM37:2:1:181748087:1 92403184 ID37289 U +
TGACCCGCTTTGGCTTTCAAAGCATCTACAT
>2 dna:chromosome chromosome:NCBIM37:2:1:181748087:1 92403200 ID24287 U +
TCAAAGCATCTACATAGCTGACACTTCCCCA
>2 dna:chromosome chromosome:NCBIM37:2:1:181748087:1 92403208 ID31367 U +
TCTACATAGCTGACACTTCCCCATGTGACC
>2 dna:chromosome chromosome:NCBIM37:2:1:181748087:1 92403208 ID31368 U +
TCTACATAGCTGACACTTCCCCATGTGACCC
>2 dna:chromosome chromosome:NCBIM37:2:1:181748087:1 92403224 ID65406 U +
TTCCCCATGTGACCCAGAGACTTGCTCCTC
>2 dna:chromosome chromosome:NCBIM37:2:1:181748087:1 92403249 ID29675 U +
TCCTCAAGGCTTACTTCTAAGGTTACCAGT
>2 dna:chromosome chromosome:NCBIM37:2:1:181748087:1 92403256 ID5693 U +
GGCTTACTTCTAAGGTTACCAGTTACACAC
>2 dna:chromosome chromosome:NCBIM37:2:1:181748087:1 92403263 ID65779 U +
TTCTAAGGTTACCAGTTACACACTTCCTCAT
>2 dna:chromosome chromosome:NCBIM37:2:1:181748087:1 92403266 ID10387 U +
TAAGGTTACCAGTTACACACTTCCTCATTC
>2 dna:chromosome chromosome:NCBIM37:2:1:181748087:1 92403266 ID10388 U +
TAAGGTTACCAGTTACACACTTCCTCATTCT
>2 dna:chromosome chromosome:NCBIM37:2:1:181748087:1 92403272 ID13927 U +
TACCAGTTACACACTTCCTCATTCTCAAGGC
>2 dna:chromosome chromosome:NCBIM37:2:1:181748087:1 92403287 ID29732 U +
TCCTCATTCTCAAGGCACTGTTTCTGCATC
>2 dna:chromosome chromosome:NCBIM37:2:1:181748087:1 92403300 ID5550 U +
GGCACTGTTTCTGCATCTGAGTCTGGCTGC
>2 dna:chromosome chromosome:NCBIM37:2:1:181748087:1 92403353 ID10126 U +
TAAGCTCTGCGTTGCACCTGCTGTAC
>2 dna:chromosome chromosome:NCBIM37:2:1:181748087:1 92403444 ID30203 U +
TCCTGTTTGTACTTTCCTGAGATGAAGCAG
>2 dna:chromosome chromosome:NCBIM37:2:1:181748087:1 92403447 ID61233 U +
TGTTTGTACTTTCCTGAGATGAAGCAGCA
>2 dna:chromosome chromosome:NCBIM37:2:1:181748087:1 92403494 ID31269 U +
TCTAAGCCACTTTGGGAGTCTTTTGGATGA
>2 dna:chromosome chromosome:NCBIM37:2:1:181748087:1 92403496 ID10031 U +
TAAGCCACTTTGGGAGTCTTTTGGATGA
>2 dna:chromosome chromosome:NCBIM37:2:1:181748087:1 92403496 ID10032 U +
TAAGCCACTTTGGGAGTCTTTTGGATGAGT
>2 dna:chromosome chromosome:NCBIM37:2:1:181748087:1 92403506 ID53488 U +
TGGGAGTCTTTTGGATGAGTTTTGTGGGA
>2 dna:chromosome chromosome:NCBIM37:2:1:181748087:1 92403517 ID50950 U +
TGGATGAGTTTTGTGGGATTTCTCT
>2 dna:chromosome chromosome:NCBIM37:2:1:181748087:1 92403519 ID4653 U +
GATGAGTTTTGTGGGATTTCTCTGCTGG
>2 dna:chromosome chromosome:NCBIM37:2:1:181748087:1 92403521 ID40628 U +
TGAGTTTTGTGGGATTTCTCTGCTGGAT
>2 dna:chromosome chromosome:NCBIM37:2:1:181748087:1 92403521 ID40629 U +
TGAGTTTTGTGGGATTTCTCTGCTGGATC
>2 dna:chromosome chromosome:NCBIM37:2:1:181748087:1 92403534 ID2478 U -
CATAAAGTGTCTGAAGATCCAGCAGAGAAAT
>2 dna:chromosome chromosome:NCBIM37:2:1:181748087:1 92403555 ID450 U +
ACACTTTATGAAATCCTCCATTTGGGGTGAT
>2 dna:chromosome chromosome:NCBIM37:2:1:181748087:1 92403682 ID64574 U +
TTCAAAGGTGCCTTATTCCCTCATTGTTCCC
>2 dna:chromosome chromosome:NCBIM37:2:1:181748087:1 92403821 ID65218 U +
TTCCACTACACTAATATCTTGACCATGGA
>2 dna:chromosome chromosome:NCBIM37:2:1:181748087:1 92403827 ID12735 U +
TACACTAATATCTTGACCATGGACCCTTGA
>2 dna:chromosome chromosome:NCBIM37:2:1:181748087:1 92403846 ID50193 U +
TGGACCCTTGATCTCATTTTCATGTCTTGTGT
>2 dna:chromosome chromosome:NCBIM37:2:1:181748087:1 92403854 ID41413 U +
TGATCTCATTTTCATGTCTTGTGTTCCAGA
>2 dna:chromosome chromosome:NCBIM37:2:1:181748087:1 92403870 ID33147 U +
TCTTGTGTTCCAGACACTTGGTTCCAGGA
>2 dna:chromosome chromosome:NCBIM37:2:1:181748087:1 92403919 ID14415 U +
TACCTGGGATCTTTTCTGTTCAGGGCTT
>2 dna:chromosome chromosome:NCBIM37:2:1:181748087:1 92403923 ID53620 U +
TGGGATCTTTTCTGTTCAGGGCTTTC
>2 dna:chromosome chromosome:NCBIM37:2:1:181748087:1 92403923 ID53621 U +
TGGGATCTTTTCTGTTCAGGGCTTTCTTGG
>2 dna:chromosome chromosome:NCBIM37:2:1:181748087:1 92404030 ID52090 U +
TGGCCCTCACTCTCCAATCTGCTCAGTTT
>2 dna:chromosome chromosome:NCBIM37:2:1:181748087:1 92404076 ID33129 U +
TCTTGTATCTTTATACTTCTGCCTAGGA
>2 dna:chromosome chromosome:NCBIM37:2:1:181748087:1 92404085 ID68308 U +
TTTATACTTCTGCCTAGGAAGCTTTTCCTC
>2 dna:chromosome chromosome:NCBIM37:2:1:181748087:1 92404087 ID21853 U +
TATACTTCTGCCTAGGAAGCTTTTCCTCATC
>2 dna:chromosome chromosome:NCBIM37:2:1:181748087:1 92404089 ID15723 U +
TACTTCTGCCTAGGAAGCTTTTCCTCAT
>2 dna:chromosome chromosome:NCBIM37:2:1:181748087:1 92404089 ID15724 U +
TACTTCTGCCTAGGAAGCTTTTCCTCATC
>2 dna:chromosome chromosome:NCBIM37:2:1:181748087:1 92404095 ID46123 U +
TGCCTAGGAAGCTTTTCCTCATCTTGCCT
>2 dna:chromosome chromosome:NCBIM37:2:1:181748087:1 92404099 ID19004 U +
TAGGAAGCTTTTCCTCATCTTGCCTGCCTG
>2 dna:chromosome chromosome:NCBIM37:2:1:181748087:1 92404110 ID29726 U +
TCCTCATCTTGCCTGCCTGGAAAGTCACTG
>2 dna:chromosome chromosome:NCBIM37:2:1:181748087:1 92404127 ID49016 U +
TGGAAAGTCACTGTGCCTCCCTCCAGGTC
>2 dna:chromosome chromosome:NCBIM37:2:1:181748087:1 92404192 ID66134 U +
TTCTTAGCTACCTTTGCCACTCTTTGACTC
>2 dna:chromosome chromosome:NCBIM37:2:1:181748087:1 92404206 ID45221 U +
TGCCACTCTTTGACTCTCTGCTTTCTGA
>2 dna:chromosome chromosome:NCBIM37:2:1:181748087:1 92404206 ID45222 U +
TGCCACTCTTTGACTCTCTGCTTTCTGATG
>2 dna:chromosome chromosome:NCBIM37:2:1:181748087:1 92404206 ID45223 U +
TGCCACTCTTTGACTCTCTGCTTTCTGATGG
>2 dna:chromosome chromosome:NCBIM37:2:1:181748087:1 92404234 ID52317 U +
TGGCTAACAAACCTTCTGAGACAGAAAGG
>2 dna:chromosome chromosome:NCBIM37:2:1:181748087:1 92404269 ID33279 U +
TCTTTGTCTCTTTAGTGCCTAATAGCTTC
>2 dna:chromosome chromosome:NCBIM37:2:1:181748087:1 92404382 ID65634 U +
TTCCTTTCAGCTTTGTCTAGGTGTTTGACA
>2 dna:chromosome chromosome:NCBIM37:2:1:181748087:1 92404399 ID20357 U +
TAGGTGTTTGACATTTGCTTGCACAAATCA
>2 dna:chromosome chromosome:NCBIM37:2:1:181748087:1 92404419 ID4774 U +
GCACAAATCAGAAGGAAGTTTAGGTTGA
>2 dna:chromosome chromosome:NCBIM37:2:1:181748087:1 92404420 ID1850 U +
CACAAATCAGAAGGAAGTTTAGGTTGACTGC
>2 dna:chromosome chromosome:NCBIM37:2:1:181748087:1 92404429 ID3997 U +
GAAGGAAGTTTAGGTTGACTGCCTCATC
>2 dna:chromosome chromosome:NCBIM37:2:1:181748087:1 92404630 ID18967 U +
TAGGAAGAATCAGCCTGCCTCTGTTTTAG
>2 dna:chromosome chromosome:NCBIM37:2:1:181748087:1 92404651 ID61271 U +
TGTTTTAGGCTTAAAGCTATCTTATAGTA
>2 dna:chromosome chromosome:NCBIM37:2:1:181748087:1 92404749 ID21757 U +
TATAATTTTAACTACAAATGGTTCTGTAAT
>2 dna:chromosome chromosome:NCBIM37:2:1:181748087:1 92404756 ID63684 U +
TTAACTACAAATGGTTCTGTAATGCTTGC
>2 dna:chromosome chromosome:NCBIM37:2:1:181748087:1 92404757 ID9103 U +
TAACTACAAATGGTTCTGTAATGCTTGC
>2 dna:chromosome chromosome:NCBIM37:2:1:181748087:1 92404761 ID12055 U +
TACAAATGGTTCTGTAATGCTTGCTCC
>2 dna:chromosome chromosome:NCBIM37:2:1:181748087:1 92404896 ID22777 U +
TATGACTACCTGGTTATGACTCTGACTACC
>2 dna:chromosome chromosome:NCBIM37:2:1:181748087:1 92404898 ID37540 U +
TGACTACCTGGTTATGACTCTGACTACC
>2 dna:chromosome chromosome:NCBIM37:2:1:181748087:1 92404916 ID32200 U +
TCTGACTACCTTGTTATGACTATGACTAC
>2 dna:chromosome chromosome:NCBIM37:2:1:181748087:1 92404932 ID37579 U +
TGACTATGACTACTTTGTTATGACTATGT
>2 dna:chromosome chromosome:NCBIM37:2:1:181748087:1 92404932 ID37580 U +
TGACTATGACTACTTTGTTATGACTATGTGT
>2 dna:chromosome chromosome:NCBIM37:2:1:181748087:1 92404947 ID60632 U +
TGTTATGACTATGTGTAGCTGTCCAGC
>2 dna:chromosome chromosome:NCBIM37:2:1:181748087:1 92404979 ID8145 U +
TAAATGAACTGGGTATACCTGAAAGG
>2 dna:chromosome chromosome:NCBIM37:2:1:181748087:1 92404983 ID34964 M +
TGAACTGGGTATACCTGAAAGGGAGGCT
>2 dna:chromosome chromosome:NCBIM37:2:1:181748087:1 92405134 ID2246 M -
CAGAGTGAGTTCCAGGACAGCCAGGGC
>2 dna:chromosome chromosome:NCBIM37:2:1:181748087:1 92405134 ID12913 M -
TACAGAGTGAGTTCCAGGACAGCCAGGGC
>2 dna:chromosome chromosome:NCBIM37:2:1:181748087:1 92405147 ID49286 M +
TGGAACTCACTCTGTAGACCAGGCTGGC
>2 dna:chromosome chromosome:NCBIM37:2:1:181748087:1 92405215 ID53801 M +
TGGGATTAAAGGCGTGTGCCACCATGCCTGG
>2 dna:chromosome chromosome:NCBIM37:2:1:181748087:1 92405239 ID46407 U +
TGCCTGGCTCAAAGTTTAATTTTTAGCTC
>2 dna:chromosome chromosome:NCBIM37:2:1:181748087:1 92405255 ID11802 U +
TAATTTTTAGCTCTGTGTTTATATAGAGGA
>2 dna:chromosome chromosome:NCBIM37:2:1:181748087:1 92405299 ID30516 M +
TCCTTTGTTTTAGCTGGATTGAGTTGCA
>2 dna:chromosome chromosome:NCBIM37:2:1:181748087:1 92405299 ID30517 M +
TCCTTTGTTTTAGCTGGATTGAGTTGCAA
>2 dna:chromosome chromosome:NCBIM37:2:1:181748087:1 92405349 ID31874 U +
TCTCCTCAAAGCGTAGGGAATTGCGAATT
>2 dna:chromosome chromosome:NCBIM37:2:1:181748087:1 92405351 ID29664 U +
TCCTCAAAGCGTAGGGAATTGCGAATTTGG
>2 dna:chromosome chromosome:NCBIM37:2:1:181748087:1 92405362 ID19872 U +
TAGGGAATTGCGAATTTGGTTAGTCCAGG
>2 dna:chromosome chromosome:NCBIM37:2:1:181748087:1 92405370 ID46675 U +
TGCGAATTTGGTTAGTCCAGGCACGGGCTC
>2 dna:chromosome chromosome:NCBIM37:2:1:181748087:1 92405408 ID67685 M +
TTGTAAAACCATCAGGGGTTTGTTTAGCCTA
>2 dna:chromosome chromosome:NCBIM37:2:1:181748087:1 92405409 ID57047 M +
TGTAAAACCATCAGGGGTTTGTTTAGCCTA
>2 dna:chromosome chromosome:NCBIM37:2:1:181748087:1 92405483 ID63563 U +
TTAAAGATGACCTGGACAGAATTTACTTGT
>2 dna:chromosome chromosome:NCBIM37:2:1:181748087:1 92405545 ID20184 U +
TAGGTGACTGTGCCTGTCTTAGGCCCATCTCT
>2 dna:chromosome chromosome:NCBIM37:2:1:181748087:1 92405564 ID19740 U +
TAGGCCCATCTCTATATTGCTTCTTCTTACC
>2 dna:chromosome chromosome:NCBIM37:2:1:181748087:1 92405600 ID17105 U +
TAGAGAACAAACACAACTATGACTACCTGGT
>2 dna:chromosome chromosome:NCBIM37:2:1:181748087:1 92405617 ID22775 U +
TATGACTACCTGGTATGACTC
>2 dna:chromosome chromosome:NCBIM37:2:1:181748087:1 92405617 ID22776 U +
TATGACTACCTGGTATGACTCTGACTACC
>2 dna:chromosome chromosome:NCBIM37:2:1:181748087:1 92405642 ID14425 U +
TACCTGGTTATGACTCTGACTATCTGGT
>2 dna:chromosome chromosome:NCBIM37:2:1:181748087:1 92405698 ID37586 U +
TGACTATGTGATTTGACTCTATCTGGTTA
>2 dna:chromosome chromosome:NCBIM37:2:1:181748087:1 92405781 ID711 U +
ACTATGACTACCTGGTTATGTCTATGAC
>2 dna:chromosome chromosome:NCBIM37:2:1:181748087:1 92405783 ID22778 U +
TATGACTACCTGGTTATGTCTATGACTACC
>2 dna:chromosome chromosome:NCBIM37:2:1:181748087:1 92405835 ID60999 U +
TGTTGTACCCACCTTGCAACTATTACTTTGT
>2 dna:chromosome chromosome:NCBIM37:2:1:181748087:1 92405875 ID4257 U +
GACTAACTTGTTATGGTACTGTTCTGCTC
>2 dna:chromosome chromosome:NCBIM37:2:1:181748087:1 92405875 ID4258 U +
GACTAACTTGTTATGGTACTGTTCTGCTCC
>2 dna:chromosome chromosome:NCBIM37:2:1:181748087:1 92405875 ID4259 U +
GACTAACTTGTTATGGTACTGTTCTGCTCCT
>2 dna:chromosome chromosome:NCBIM37:2:1:181748087:1 92405878 ID9368 U +
TAACTTGTTATGGTACTGTTCTGCTCCT
>2 dna:chromosome chromosome:NCBIM37:2:1:181748087:1 92405878 ID9369 U +
TAACTTGTTATGGTACTGTTCTGCTCCTGT
>2 dna:chromosome chromosome:NCBIM37:2:1:181748087:1 92405914 ID29590 U +
TCCTATCTTGCCCACCTAATTCTCGTTTGG
>2 dna:chromosome chromosome:NCBIM37:2:1:181748087:1 92405930 ID11602 U +
TAATTCTCGTTTGGAAACCCCCTACCCCT
>2 dna:chromosome chromosome:NCBIM37:2:1:181748087:1 92405963 ID15963 U +
TAGAAAAGCCTTGTCTTCCTTATGTCCAA
>2 dna:chromosome chromosome:NCBIM37:2:1:181748087:1 92405979 ID30268 U +
TCCTTATGTCCAATGCTGACTTCTGGAACC
>2 dna:chromosome chromosome:NCBIM37:2:1:181748087:1 92405987 ID27145 U +
TCCAATGCTGACTTCTGGAACCCTGCCTTAG
>2 dna:chromosome chromosome:NCBIM37:2:1:181748087:1 92406083 ID41120 U +
TGATATGATGTTTTGGGTCAATGGTCTATCT
>2 dna:chromosome chromosome:NCBIM37:2:1:181748087:1 92406088 ID42068 U +
TGATGTTTTGGGTCAATGGTCTATCTT
>2 dna:chromosome chromosome:NCBIM37:2:1:181748087:1 92406104 ID55731 U +
TGGTCTATCTTTGGGATTAACAATTAGG
>2 dna:chromosome chromosome:NCBIM37:2:1:181748087:1 92406104 ID55732 U +
TGGTCTATCTTTGGGATTAACAATTAGGG
>2 dna:chromosome chromosome:NCBIM37:2:1:181748087:1 92406104 ID55733 U +
TGGTCTATCTTTGGGATTAACAATTAGGGT
>2 dna:chromosome chromosome:NCBIM37:2:1:181748087:1 92406104 ID55734 U +
TGGTCTATCTTTGGGATTAACAATTAGGGTAT
>2 dna:chromosome chromosome:NCBIM37:2:1:181748087:1 92406127 ID64206 U +
TTAGGGTATTAACCATCACTTGTGGTGCTC
>2 dna:chromosome chromosome:NCBIM37:2:1:181748087:1 92406142 ID25452 U +
TCACTTGTGGTGCTCTTCAGAATTGTGAG
>2 dna:chromosome chromosome:NCBIM37:2:1:181748087:1 92406147 ID59959 U +
TGTGGTGCTCTTCAGAATTGTGAGAGT
>2 dna:chromosome chromosome:NCBIM37:2:1:181748087:1 92406157 ID64904 U +
TTCAGAATTGTGAGAGTGCTTGGTGGCC
>2 dna:chromosome chromosome:NCBIM37:2:1:181748087:1 92406232 ID50100 U +
TGGACAGAATCCCTAGGAGTGGT
>2 dna:chromosome chromosome:NCBIM37:2:1:181748087:1 92406232 ID50101 U +
TGGACAGAATCCCTAGGAGTGGTGCTTGAG
>2 dna:chromosome chromosome:NCBIM37:2:1:181748087:1 92406232 ID50102 U +
TGGACAGAATCCCTAGGAGTGGTGCTTGAGT
>2 dna:chromosome chromosome:NCBIM37:2:1:181748087:1 92406241 ID28744 U +
TCCCTAGGAGTGGTGCTTGAGTGTGGGT
>2 dna:chromosome chromosome:NCBIM37:2:1:181748087:1 92406245 ID19384 U +
TAGGAGTGGTGCTTGAGTGTGGGTGGT
>2 dna:chromosome chromosome:NCBIM37:2:1:181748087:1 92406346 ID40747 U +
TGATAAGGCCTGCACCTGGTGGGGA
>2 dna:chromosome chromosome:NCBIM37:2:1:181748087:1 92406429 ID20836 U +
TAGTCATTTTCTACTCTGTACATAGTGCTA
>2 dna:chromosome chromosome:NCBIM37:2:1:181748087:1 92406445 ID57549 U +
TGTACATAGTGCTACCAAAGCCTTTGGGAG
>2 dna:chromosome chromosome:NCBIM37:2:1:181748087:1 92406574 ID46950 U +
TGCTAACTGGTAGTGTGGCATTGGCTAGA
>2 dna:chromosome chromosome:NCBIM37:2:1:181748087:1 92406694 ID22200 U +
TATCAATGTCTATTCTTTGTGAACCTTTCA
>2 dna:chromosome chromosome:NCBIM37:2:1:181748087:1 92406775 ID45982 U +
TGCCCTTGTTAGAACATGCTGTCTGTCAC
>2 dna:chromosome chromosome:NCBIM37:2:1:181748087:1 92406784 ID16292 U +
TAGAACATGCTGTCTGTCACCCAGGTCC
>2 dna:chromosome chromosome:NCBIM37:2:1:181748087:1 92406784 ID16293 U +
TAGAACATGCTGTCTGTCACCCAGGTCCTT
>2 dna:chromosome chromosome:NCBIM37:2:1:181748087:1 92406911 ID48759 U +
TGGAAAAGACATTCTCACCAGGGTTC
>2 dna:chromosome chromosome:NCBIM37:2:1:181748087:1 92406976 ID6482 U +
TAAAAAGGTCTTTACGGAAACTTTAAGCA
>2 dna:chromosome chromosome:NCBIM37:2:1:181748087:1 92407163 ID5552 U +
GGCACTTGATGGTACTGCAATTGATAAGGCC
>2 dna:chromosome chromosome:NCBIM37:2:1:181748087:1 92407169 ID41872 U +
TGATGGTACTGCAATTGATAAGGCC
>2 dna:chromosome chromosome:NCBIM37:2:1:181748087:1 92407225 ID57339 U +
TGTAAGGAAAATTAATAGTCTTGTTTGAGAT
>2 dna:chromosome chromosome:NCBIM37:2:1:181748087:1 92407377 ID5123 U +
GCTATGGCTTATGTTGTTAGTTGTGCTAG
>2 dna:chromosome chromosome:NCBIM37:2:1:181748087:1 92407377 ID5124 U +
GCTATGGCTTATGTTGTTAGTTGTGCTAGG
>2 dna:chromosome chromosome:NCBIM37:2:1:181748087:1 92407388 ID61031 U +
TGTTGTTAGTTGTGCTAGGATTCTC
>2 dna:chromosome chromosome:NCBIM37:2:1:181748087:1 92407513 ID38553 U +
TGAGACTGTTTGTTTAATCTTAGGGGT
>2 dna:chromosome chromosome:NCBIM37:2:1:181748087:1 92407543 ID35493 U +
TGAAGGTCAAAGTTGTGTCTTCTGCA
>2 dna:chromosome chromosome:NCBIM37:2:1:181748087:1 92407575 ID27250 U +
TCCACACTGGATGGTGACTTATCCATGGAC
>2 dna:chromosome chromosome:NCBIM37:2:1:181748087:1 92407674 ID1226 U +
AGGGAATCTGGAAGATAGAATATTGTG
>2 dna:chromosome chromosome:NCBIM37:2:1:181748087:1 92407761 ID14054 U +
TACCCAAAATAGCAGGGCCTTTGCTGATAA
>2 dna:chromosome chromosome:NCBIM37:2:1:181748087:1 92407770 ID18095 U +
TAGCAGGGCCTTTGCTGATAATCATGAT
>2 dna:chromosome chromosome:NCBIM37:2:1:181748087:1 92407770 ID18096 U +
TAGCAGGGCCTTTGCTGATAATCATGATG
>2 dna:chromosome chromosome:NCBIM37:2:1:181748087:1 92407782 ID47821 U +
TGCTGATAATCATGATGTACATTGTTAAT
>2 dna:chromosome chromosome:NCBIM37:2:1:181748087:1 92407799 ID13532 U +
TACATTGTTAATTGTTAAGGCAGGAACTA
>2 dna:chromosome chromosome:NCBIM37:2:1:181748087:1 92407843 ID21798 U +
TATACATCTTAGTTGGCCACGATATAC
>2 dna:chromosome chromosome:NCBIM37:2:1:181748087:1 92407845 ID13312 U +
TACATCTTAGTTGGCCACGATATACTGTTC
>2 dna:chromosome chromosome:NCBIM37:2:1:181748087:1 92407852 ID21328 U +
TAGTTGGCCACGATATACTGTTCCAGTTGT
>2 dna:chromosome chromosome:NCBIM37:2:1:181748087:1 92407988 ID32114 U +
TCTGAACTTCCCAAGTTTAAGAGTGAGAT
>2 dna:chromosome chromosome:NCBIM37:2:1:181748087:1 92407996 ID28204 U +
TCCCAAGTTTAAGAGTGAGATCTGGTTGTC
>2 dna:chromosome chromosome:NCBIM37:2:1:181748087:1 92408137 ID36519 U +
TGACACATGGAGACCTCAAAGAACGAACAAA
>2 dna:chromosome chromosome:NCBIM37:2:1:181748087:1 92408140 ID1973 U +
CACATGGAGACCTCAAAGAACGAACAA
>2 dna:chromosome chromosome:NCBIM37:2:1:181748087:1 92408171 ID1489 M +
ATGAATGAATGAATGAATG
>2 dna:chromosome chromosome:NCBIM37:2:1:181748087:1 92408175 ID1489 M +
ATGAATGAATGAATGAATG
>2 dna:chromosome chromosome:NCBIM37:2:1:181748087:1 92408263 ID61088 U +
TGTTTAAGGGAGCAATTGACTAAAGAG
>2 dna:chromosome chromosome:NCBIM37:2:1:181748087:1 92408317 ID38523 U +
TGAGACTAGAGGGAAGCTATGTACTTTT
>2 dna:chromosome chromosome:NCBIM37:2:1:181748087:1 92408394 ID3623 U +
CTGGATGTCCTGGAACTCATTGTGTA
>2 dna:chromosome chromosome:NCBIM37:2:1:181748087:1 92408395 ID51045 M +
TGGATGTCCTGGAACTCATTGTGTAGACC
>2 dna:chromosome chromosome:NCBIM37:2:1:181748087:1 92408414 ID60013 U +
TGTGTAGACCAGGTTCTCCTCGAACCCAGA
>2 dna:chromosome chromosome:NCBIM37:2:1:181748087:1 92408433 ID30578 U +
TCGAACCCAGAGATTCACCTGCCTCTGCCT
>2 dna:chromosome chromosome:NCBIM37:2:1:181748087:1 92408458 ID46533 M +
TGCCTTCTGAGTGCTGGGATTAAAGGCGTG
>2 dna:chromosome chromosome:NCBIM37:2:1:181748087:1 92408458 ID46534 M +
TGCCTTCTGAGTGCTGGGATTAAAGGCGTGT
>2 dna:chromosome chromosome:NCBIM37:2:1:181748087:1 92408463 ID32321 M +
TCTGAGTGCTGGGATTAAAGGCGTGTGCC
>2 dna:chromosome chromosome:NCBIM37:2:1:181748087:1 92408472 ID53803 U +
TGGGATTAAAGGCGTGTGCCATCACTATC
>2 dna:chromosome chromosome:NCBIM37:2:1:181748087:1 92408472 ID53804 U +
TGGGATTAAAGGCGTGTGCCATCACTATCC
>2 dna:chromosome chromosome:NCBIM37:2:1:181748087:1 92408472 ID53805 U +
TGGGATTAAAGGCGTGTGCCATCACTATCCA
>2 dna:chromosome chromosome:NCBIM37:2:1:181748087:1 92408472 ID53806 U +
TGGGATTAAAGGCGTGTGCCATCACTATCCAG
>2 dna:chromosome chromosome:NCBIM37:2:1:181748087:1 92408518 ID31308 U +
TCTAATGAGACATTCGTCACAGGCCAGAA
>2 dna:chromosome chromosome:NCBIM37:2:1:181748087:1 92408518 ID31309 U +
TCTAATGAGACATTCGTCACAGGCCAGAAA
>2 dna:chromosome chromosome:NCBIM37:2:1:181748087:1 92408520 ID11266 U +
TAATGAGACATTCGTCACAGGCCAGAAAGT
>2 dna:chromosome chromosome:NCBIM37:2:1:181748087:1 92408523 ID38468 U +
TGAGACATTCGTCACAGGCCAGAAAGTAC
>2 dna:chromosome chromosome:NCBIM37:2:1:181748087:1 92408523 ID38469 U +
TGAGACATTCGTCACAGGCCAGAAAGTACT
>2 dna:chromosome chromosome:NCBIM37:2:1:181748087:1 92408552 ID66299 U +
TTGAAATCTTTCCATGTTGTCTCACCTG
>2 dna:chromosome chromosome:NCBIM37:2:1:181748087:1 92408552 ID66300 U +
TTGAAATCTTTCCATGTTGTCTCACCTGGC
>2 dna:chromosome chromosome:NCBIM37:2:1:181748087:1 92408553 ID34406 U +
TGAAATCTTTCCATGTTGTCTCACCTGGC
>2 dna:chromosome chromosome:NCBIM37:2:1:181748087:1 92408553 ID34407 U +
TGAAATCTTTCCATGTTGTCTCACCTGGCC
>2 dna:chromosome chromosome:NCBIM37:2:1:181748087:1 92408553 ID34408 U +
TGAAATCTTTCCATGTTGTCTCACCTGGCCT
>2 dna:chromosome chromosome:NCBIM37:2:1:181748087:1 92408561 ID65355 U +
TTCCATGTTGTCTCACCTGGCCTTCATGA
>2 dna:chromosome chromosome:NCBIM37:2:1:181748087:1 92408561 ID65356 U +
TTCCATGTTGTCTCACCTGGCCTTCATGAA
>2 dna:chromosome chromosome:NCBIM37:2:1:181748087:1 92408578 ID52230 U +
TGGCCTTCATGAAATACTTTGAGATGCTG
>2 dna:chromosome chromosome:NCBIM37:2:1:181748087:1 92408584 ID26352 U +
TCATGAAATACTTTGAGATGCTGA
>2 dna:chromosome chromosome:NCBIM37:2:1:181748087:1 92408584 ID26353 U +
TCATGAAATACTTTGAGATGCTGATAT
>2 dna:chromosome chromosome:NCBIM37:2:1:181748087:1 92408584 ID26354 U +
TCATGAAATACTTTGAGATGCTGATATT
>2 dna:chromosome chromosome:NCBIM37:2:1:181748087:1 92408584 ID26355 U +
TCATGAAATACTTTGAGATGCTGATATTC
>2 dna:chromosome chromosome:NCBIM37:2:1:181748087:1 92408584 ID26356 U +
TCATGAAATACTTTGAGATGCTGATATTCT
>2 dna:chromosome chromosome:NCBIM37:2:1:181748087:1 92408592 ID15856 U +
TACTTTGAGATGCTGATATTCTCATTTGT
>2 dna:chromosome chromosome:NCBIM37:2:1:181748087:1 92408597 ID38994 U +
TGAGATGCTGATATTCTCATTTGTAG
>2 dna:chromosome chromosome:NCBIM37:2:1:181748087:1 92408597 ID38995 U +
TGAGATGCTGATATTCTCATTTGTAGATGG
>2 dna:chromosome chromosome:NCBIM37:2:1:181748087:1 92408597 ID38996 U +
TGAGATGCTGATATTCTCATTTGTAGATGGC
>2 dna:chromosome chromosome:NCBIM37:2:1:181748087:1 92408598 ID4422 U +
GAGATGCTGATATTCTCATTTGTAGATGGCA
>2 dna:chromosome chromosome:NCBIM37:2:1:181748087:1 92408611 ID31815 U +
TCTCATTTGTAGATGGCAAAACTGAGGTCC
>2 dna:chromosome chromosome:NCBIM37:2:1:181748087:1 92408613 ID26586 U +
TCATTTGTAGATGGCAAAACTGAGGTCC
>2 dna:chromosome chromosome:NCBIM37:2:1:181748087:1 92408620 ID17628 U +
TAGATGGCAAAACTGAGGTCCAGAGAATGT
>2 dna:chromosome chromosome:NCBIM37:2:1:181748087:1 92408633 ID39925 U +
TGAGGTCCAGAGAATGTGGTTTTCCAGG
>2 dna:chromosome chromosome:NCBIM37:2:1:181748087:1 92408653 ID68430 U +
TTTCCAGGCCTCACTTTTGTCGGCATAGCTA
>2 dna:chromosome chromosome:NCBIM37:2:1:181748087:1 92408655 ID27668 U +
TCCAGGCCTCACTTTTGTCGGCATAGC
>2 dna:chromosome chromosome:NCBIM37:2:1:181748087:1 92408678 ID18586 U +
TAGCTAGGAAGCAATGGAG
>2 dna:chromosome chromosome:NCBIM37:2:1:181748087:1 92408703 ID52827 U +
TGGGAACACGGTTTTGCCTAAAGTGCCTT
>2 dna:chromosome chromosome:NCBIM37:2:1:181748087:1 92408703 ID52829 U +
TGGGAACACGGTTTTGCCTAAAGTGCCTTT
>2 dna:chromosome chromosome:NCBIM37:2:1:181748087:1 92408703 ID52830 U +
TGGGAACACGGTTTTGCCTAAAGTGCCTTTT
>2 dna:chromosome chromosome:NCBIM37:2:1:181748087:1 92408704 ID5710 U +
GGGAACACGGTTTTGCCTAAAGTGCCTTTTC
>2 dna:chromosome chromosome:NCBIM37:2:1:181748087:1 92408705 ID5327 U +
GGAACACGGTTTTGCCTAAAGTGCCTT
>2 dna:chromosome chromosome:NCBIM37:2:1:181748087:1 92408721 ID7924 U +
TAAAGTGCCTTTTCATTTCCTTTCTG
>2 dna:chromosome chromosome:NCBIM37:2:1:181748087:1 92408721 ID7925 U +
TAAAGTGCCTTTTCATTTCCTTTCTGCTGC
>2 dna:chromosome chromosome:NCBIM37:2:1:181748087:1 92408791 ID39412 U +
TGAGCCTGAGGCAGAAACTCTGTGCACT
>2 dna:chromosome chromosome:NCBIM37:2:1:181748087:1 92408905 ID29671 U +
TCCTCAAGACCAGAGCCTTCCCTCGTG
>2 dna:chromosome chromosome:NCBIM37:2:1:181748087:1 92408943 ID39817 U +
TGAGGCTAATCATTTCCAATTGCAGTTGATG
>2 dna:chromosome chromosome:NCBIM37:2:1:181748087:1 92408946 ID5659 U +
GGCTAATCATTTCCAATTGCAGTTGATGG
>2 dna:chromosome chromosome:NCBIM37:2:1:181748087:1 92408946 ID5660 U +
GGCTAATCATTTCCAATTGCAGTTGATGGA
>2 dna:chromosome chromosome:NCBIM37:2:1:181748087:1 92408949 ID11120 U +
TAATCATTTCCAATTGCAGTTGATGGACTC
>2 dna:chromosome chromosome:NCBIM37:2:1:181748087:1 92408962 ID66790 U +
TTGCAGTTGATGGACTCACGGCCC
>2 dna:chromosome chromosome:NCBIM37:2:1:181748087:1 92408986 ID28390 U +
TCCCAGGTCCGTCCTTCTCAGTCATCTAGC
>2 dna:chromosome chromosome:NCBIM37:2:1:181748087:1 92409195 ID41219 U +
TGATCAAGAGGGTCCACACCTCCTTGGAGAT
>2 dna:chromosome chromosome:NCBIM37:2:1:181748087:1 92409278 ID65627 U +
TTCCTTGTCTTTTGGAACGCTCACTCTGG
>2 dna:chromosome chromosome:NCBIM37:2:1:181748087:1 92409314 ID12297 U +
TACAAGTAATCTCTTGAGTAAAAAAGC
>2 dna:chromosome chromosome:NCBIM37:2:1:181748087:1 92409314 ID12298 U +
TACAAGTAATCTCTTGAGTAAAAAAGCCTA
>2 dna:chromosome chromosome:NCBIM37:2:1:181748087:1 92409319 ID5909 U +
GTAATCTCTTGAGTAAAAAAGCCTAAGGGTC
>2 dna:chromosome chromosome:NCBIM37:2:1:181748087:1 92409370 ID7179 U +
TAAAATGGCTTAGTTGTATCATTTGTGATG
>2 dna:chromosome chromosome:NCBIM37:2:1:181748087:1 92409370 ID7180 U +
TAAAATGGCTTAGTTGTATCATTTGTGATGG
>2 dna:chromosome chromosome:NCBIM37:2:1:181748087:1 92409386 ID22390 U +
TATCATTTGTGATGGTTATGAGTTTGGGGT
>2 dna:chromosome chromosome:NCBIM37:2:1:181748087:1 92409450 ID2433 U +
CAGTAAACTGGGAAGCTTGTTGAGTTA
>2 dna:chromosome chromosome:NCBIM37:2:1:181748087:1 92409458 ID52962 U +
TGGGAAGCTTGTTGAGTTAGAGTGTCT
>2 dna:chromosome chromosome:NCBIM37:2:1:181748087:1 92409458 ID52963 U +
TGGGAAGCTTGTTGAGTTAGAGTGTCTC
>2 dna:chromosome chromosome:NCBIM37:2:1:181748087:1 92409458 ID52964 U +
TGGGAAGCTTGTTGAGTTAGAGTGTCTCT
>2 dna:chromosome chromosome:NCBIM37:2:1:181748087:1 92409458 ID52965 U +
TGGGAAGCTTGTTGAGTTAGAGTGTCTCTC
>2 dna:chromosome chromosome:NCBIM37:2:1:181748087:1 92409458 ID52966 U +
TGGGAAGCTTGTTGAGTTAGAGTGTCTCTCA
>2 dna:chromosome chromosome:NCBIM37:2:1:181748087:1 92409459 ID5724 U +
GGGAAGCTTGTTGAGTTAGAGTGT
>2 dna:chromosome chromosome:NCBIM37:2:1:181748087:1 92409459 ID5725 U +
GGGAAGCTTGTTGAGTTAGAGTGTC
>2 dna:chromosome chromosome:NCBIM37:2:1:181748087:1 92409459 ID5726 U +
GGGAAGCTTGTTGAGTTAGAGTGTCTCTCAT
>2 dna:chromosome chromosome:NCBIM37:2:1:181748087:1 92409460 ID5356 U +
GGAAGCTTGTTGAGTTAGAGTGTCTCTCATC
>2 dna:chromosome chromosome:NCBIM37:2:1:181748087:1 92409513 ID4481 U +
GAGGAAAGAGCTTCCAGGTGGCCCCAAAG
>2 dna:chromosome chromosome:NCBIM37:2:1:181748087:1 92409564 ID35455 U +
TGAAGGATGTCTTAAGCATTAATTACACTCT
>2 dna:chromosome chromosome:NCBIM37:2:1:181748087:1 92409571 ID58693 U +
TGTCTTAAGCATTAATTACACTCTTGA
>2 dna:chromosome chromosome:NCBIM37:2:1:181748087:1 92409576 ID10012 U +
TAAGCATTAATTACACTCTTGATTCCTG
>2 dna:chromosome chromosome:NCBIM37:2:1:181748087:1 92409602 ID50145 U +
TGGACATCTTTTTGGTCTCTGAGA
>2 dna:chromosome chromosome:NCBIM37:2:1:181748087:1 92409602 ID50146 U +
TGGACATCTTTTTGGTCTCTGAGACACTGC
>2 dna:chromosome chromosome:NCBIM37:2:1:181748087:1 92409621 ID38448 U +
TGAGACACTGCTTATATAGATTTGAGCACA
>2 dna:chromosome chromosome:NCBIM37:2:1:181748087:1 92409636 ID1397 U +
ATAGATTTGAGCACAGTAGGTCTTTTCCAGCC
>2 dna:chromosome chromosome:NCBIM37:2:1:181748087:1 92409677 ID31995 M +
TCTCTGGGCCTTGGATCTGATGGAGA
>2 dna:chromosome chromosome:NCBIM37:2:1:181748087:1 92409681 ID54157 U +
TGGGCCTTGGATCTGATGGAGAGGAGGTT
>2 dna:chromosome chromosome:NCBIM37:2:1:181748087:1 92409726 ID17636 U +
TAGATGGTACAGGTCTTGTTTTAGTTGG
>2 dna:chromosome chromosome:NCBIM37:2:1:181748087:1 92409726 ID17637 U +
TAGATGGTACAGGTCTTGTTTTAGTTGGA
>2 dna:chromosome chromosome:NCBIM37:2:1:181748087:1 92409726 ID17638 U +
TAGATGGTACAGGTCTTGTTTTAGTTGGACGA
>2 dna:chromosome chromosome:NCBIM37:2:1:181748087:1 92409730 ID55177 U +
TGGTACAGGTCTTGTTTTAGTTGGA
>2 dna:chromosome chromosome:NCBIM37:2:1:181748087:1 92409730 ID55178 U +
TGGTACAGGTCTTGTTTTAGTTGGACGAG
>2 dna:chromosome chromosome:NCBIM37:2:1:181748087:1 92409735 ID2423 U +
CAGGTCTTGTTTTAGTTGGACGAGGA
>2 dna:chromosome chromosome:NCBIM37:2:1:181748087:1 92409742 ID61274 U +
TGTTTTAGTTGGACGAGGAGGTTGTGGT
>2 dna:chromosome chromosome:NCBIM37:2:1:181748087:1 92409764 ID59978 U +
TGTGGTTGCTTTCTTTGCCTTGGGGT
>2 dna:chromosome chromosome:NCBIM37:2:1:181748087:1 92409764 ID59979 U +
TGTGGTTGCTTTCTTTGCCTTGGGGTC
>2 dna:chromosome chromosome:NCBIM37:2:1:181748087:1 92409820 ID25847 U +
TCAGCTTTAAGTGTCTTTGGAGTTCTTT
>2 dna:chromosome chromosome:NCBIM37:2:1:181748087:1 92409826 ID63727 U +
TTAAGTGTCTTTGGAGTTCTTTTCCGG
>2 dna:chromosome chromosome:NCBIM37:2:1:181748087:1 92409827 ID10602 U +
TAAGTGTCTTTGGAGTTCTTTTCCGG
>2 dna:chromosome chromosome:NCBIM37:2:1:181748087:1 92409827 ID10603 U +
TAAGTGTCTTTGGAGTTCTTTTCCGGTT
>2 dna:chromosome chromosome:NCBIM37:2:1:181748087:1 92409827 ID10604 U +
TAAGTGTCTTTGGAGTTCTTTTCCGGTTT
>2 dna:chromosome chromosome:NCBIM37:2:1:181748087:1 92409833 ID33259 U +
TCTTTGGAGTTCTTTTCCGGTTTTTGCCTT
>2 dna:chromosome chromosome:NCBIM37:2:1:181748087:1 92409836 ID67202 U +
TTGGAGTTCTTTTCCGGTTTTTGCCTTCTGT
>2 dna:chromosome chromosome:NCBIM37:2:1:181748087:1 92409848 ID29107 U +
TCCGGTTTTTGCCTTCTGTGGGTTTTATAG
>2 dna:chromosome chromosome:NCBIM37:2:1:181748087:1 92409856 ID66896 U +
TTGCCTTCTGTGGGTTTTATAGAGAGAT
>2 dna:chromosome chromosome:NCBIM37:2:1:181748087:1 92409917 ID31329 U +
TCTAATTCTTTCCACAAGACACACGATGG
>2 dna:chromosome chromosome:NCBIM37:2:1:181748087:1 92409954 ID58997 U +
TGTGACACAGAGTCAGGTCCAGGGCAC
>2 dna:chromosome chromosome:NCBIM37:2:1:181748087:1 92410093 ID236 U +
AAGAAGGACCCCTGGAAGCCTTACTCCTGC
>2 dna:chromosome chromosome:NCBIM37:2:1:181748087:1 92410105 ID49516 U +
TGGAAGCCTTACTCCTGCCTCCTGAG
>2 dna:chromosome chromosome:NCBIM37:2:1:181748087:1 92410386 ID10442 U +
TAAGTAGATATATTATAAGGTTTCTGCAC
>2 dna:chromosome chromosome:NCBIM37:2:1:181748087:1 92410386 ID10443 U +
TAAGTAGATATATTATAAGGTTTCTGCACT
>2 dna:chromosome chromosome:NCBIM37:2:1:181748087:1 92410386 ID10444 U +
TAAGTAGATATATTATAAGGTTTCTGCACTG
>2 dna:chromosome chromosome:NCBIM37:2:1:181748087:1 92410387 ID323 U +
AAGTAGATATATTATAAGGTTTCTGCACTGT
>2 dna:chromosome chromosome:NCBIM37:2:1:181748087:1 92410389 ID5921 U +
GTAGATATATTATAAGGTTTCTGCACTGTGT
>2 dna:chromosome chromosome:NCBIM37:2:1:181748087:1 92410396 ID23469 U +
TATTATAAGGTTTCTGCACTGTGTTCTACC
>2 dna:chromosome chromosome:NCBIM37:2:1:181748087:1 92410419 ID65819 U +
TTCTACCTGTGCATCTATACCTGTATGCC
>2 dna:chromosome chromosome:NCBIM37:2:1:181748087:1 92410422 ID14437 U +
TACCTGTGCATCTATACCTGTATGCCTGA
>2 dna:chromosome chromosome:NCBIM37:2:1:181748087:1 92410422 ID14438 U +
TACCTGTGCATCTATACCTGTATGCCTGAA
>2 dna:chromosome chromosome:NCBIM37:2:1:181748087:1 92410426 ID59605 U +
TGTGCATCTATACCTGTATGCCTGAAGAGC
>2 dna:chromosome chromosome:NCBIM37:2:1:181748087:1 92410428 ID44391 U +
TGCATCTATACCTGTATGCCTGAAGA
>2 dna:chromosome chromosome:NCBIM37:2:1:181748087:1 92410466 ID45756 U +
TGCCATTTCAGGACATGTTCTGTGCAGC
>2 dna:chromosome chromosome:NCBIM37:2:1:181748087:1 92410467 ID4961 U +
GCCATTTCAGGACATGTTCTGTGCAGCTGG
>2 dna:chromosome chromosome:NCBIM37:2:1:181748087:1 92410471 ID68380 U +
TTTCAGGACATGTTCTGTGCAGCTGGC
>2 dna:chromosome chromosome:NCBIM37:2:1:181748087:1 92410471 ID68381 U +
TTTCAGGACATGTTCTGTGCAGCTGGCA
>2 dna:chromosome chromosome:NCBIM37:2:1:181748087:1 92410471 ID68382 U +
TTTCAGGACATGTTCTGTGCAGCTGGCAAC
>2 dna:chromosome chromosome:NCBIM37:2:1:181748087:1 92410472 ID64961 U +
TTCAGGACATGTTCTGTGCAGCTGGCAAC
>2 dna:chromosome chromosome:NCBIM37:2:1:181748087:1 92410494 ID51370 U +
TGGCAACTGGCTGCAGGCGACAAGGT
>2 dna:chromosome chromosome:NCBIM37:2:1:181748087:1 92410528 ID58729 U +
TGTCTTTATATAGAACAGAAAGTATATGGTA
>2 dna:chromosome chromosome:NCBIM37:2:1:181748087:1 92410530 ID33187 U +
TCTTTATATAGAACAGAAAGTATATGGTA
>2 dna:chromosome chromosome:NCBIM37:2:1:181748087:1 92410533 ID64317 U +
TTATATAGAACAGAAAGTATATGGTAATG
>2 dna:chromosome chromosome:NCBIM37:2:1:181748087:1 92410533 ID64318 U +
TTATATAGAACAGAAAGTATATGGTAATGG
>2 dna:chromosome chromosome:NCBIM37:2:1:181748087:1 92410534 ID21977 U +
TATATAGAACAGAAAGTATATGGTAATGGA
>2 dna:chromosome chromosome:NCBIM37:2:1:181748087:1 92410536 ID21868 U +
TATAGAACAGAAAGTATATGGTAATGG
>2 dna:chromosome chromosome:NCBIM37:2:1:181748087:1 92410536 ID21869 U +
TATAGAACAGAAAGTATATGGTAATGGAGA
>2 dna:chromosome chromosome:NCBIM37:2:1:181748087:1 92410538 ID16279 U +
TAGAACAGAAAGTATATGGTAATGGAGAC
>2 dna:chromosome chromosome:NCBIM37:2:1:181748087:1 92410538 ID16280 U +
TAGAACAGAAAGTATATGGTAATGGAGACC
>2 dna:chromosome chromosome:NCBIM37:2:1:181748087:1 92410582 ID19733 U +
TAGGCCAGCTTTCTTCCTTCCCTCTCTAA
>2 dna:chromosome chromosome:NCBIM37:2:1:181748087:1 92410604 ID31922 U +
TCTCTAAGCGTGGGGATGGACACCTAGG
>2 dna:chromosome chromosome:NCBIM37:2:1:181748087:1 92410608 ID10093 U +
TAAGCGTGGGGATGGACACCTAGGTCACAC
>2 dna:chromosome chromosome:NCBIM37:2:1:181748087:1 92410628 ID20089 U +
TAGGTCACACATTCCAGGCTCTGACACAAC
>2 dna:chromosome chromosome:NCBIM37:2:1:181748087:1 92410649 ID36484 U +
TGACACAACTTGGAATCCCTGTTCCCTGC
>2 dna:chromosome chromosome:NCBIM37:2:1:181748087:1 92410787 ID48355 U +
TGCTTCTCACCTTTGCCTCCTTTTGACATG
>2 dna:chromosome chromosome:NCBIM37:2:1:181748087:1 92410793 ID25244 U +
TCACCTTTGCCTCCTTTTGACATGATATG
>2 dna:chromosome chromosome:NCBIM37:2:1:181748087:1 92410800 ID46250 U +
TGCCTCCTTTTGACATGATATGGTGAG
>2 dna:chromosome chromosome:NCBIM37:2:1:181748087:1 92410804 ID30538 U +
TCCTTTTGACATGATATGGTGAGAAAGG
>2 dna:chromosome chromosome:NCBIM37:2:1:181748087:1 92410804 ID30539 U +
TCCTTTTGACATGATATGGTGAGAAAGGA
>2 dna:chromosome chromosome:NCBIM37:2:1:181748087:1 92410810 ID36977 U +
TGACATGATATGGTGAGAAAGGACATAT
>2 dna:chromosome chromosome:NCBIM37:2:1:181748087:1 92410810 ID36978 U +
TGACATGATATGGTGAGAAAGGACATATGC
>2 dna:chromosome chromosome:NCBIM37:2:1:181748087:1 92410810 ID36979 U +
TGACATGATATGGTGAGAAAGGACATATGCC
>2 dna:chromosome chromosome:NCBIM37:2:1:181748087:1 92410815 ID41139 U +
TGATATGGTGAGAAAGGACATATGCCC
>2 dna:chromosome chromosome:NCBIM37:2:1:181748087:1 92410815 ID41140 U +
TGATATGGTGAGAAAGGACATATGCCCAGT
>2 dna:chromosome chromosome:NCBIM37:2:1:181748087:1 92410815 ID41141 U +
TGATATGGTGAGAAAGGACATATGCCCAGTC
>2 dna:chromosome chromosome:NCBIM37:2:1:181748087:1 92410837 ID45843 U +
TGCCCAGTCCAGAAAACTTGGAGATGTGC
>2 dna:chromosome chromosome:NCBIM37:2:1:181748087:1 92410837 ID45844 U +
TGCCCAGTCCAGAAAACTTGGAGATGTGCA
>2 dna:chromosome chromosome:NCBIM37:2:1:181748087:1 92410844 ID27467 U +
TCCAGAAAACTTGGAGATGTGCACTC
>2 dna:chromosome chromosome:NCBIM37:2:1:181748087:1 92410844 ID27468 U +
TCCAGAAAACTTGGAGATGTGCACTCAGA
>2 dna:chromosome chromosome:NCBIM37:2:1:181748087:1 92410844 ID27469 U +
TCCAGAAAACTTGGAGATGTGCACTCAGAC
>2 dna:chromosome chromosome:NCBIM37:2:1:181748087:1 92410848 ID3779 U +
GAAAACTTGGAGATGTGCACTCAGAC
>2 dna:chromosome chromosome:NCBIM37:2:1:181748087:1 92410854 ID67153 U +
TTGGAGATGTGCACTCAGACAAGAATCCA
>2 dna:chromosome chromosome:NCBIM37:2:1:181748087:1 92410855 ID50512 U +
TGGAGATGTGCACTCAGACAAGAATCC
>2 dna:chromosome chromosome:NCBIM37:2:1:181748087:1 92410857 ID4427 U +
GAGATGTGCACTCAGACAAGAATCCAGAAG
>2 dna:chromosome chromosome:NCBIM37:2:1:181748087:1 92410879 ID27491 U +
TCCAGAAGAGAATAGATTGAAAA
>2 dna:chromosome chromosome:NCBIM37:2:1:181748087:1 92410879 ID27492 U +
TCCAGAAGAGAATAGATTGAAAACCTCGCT
>2 dna:chromosome chromosome:NCBIM37:2:1:181748087:1 92410891 ID17728 U +
TAGATTGAAAACCTCGCTGTGCAGCGAC
>2 dna:chromosome chromosome:NCBIM37:2:1:181748087:1 92410896 ID33447 U +
TGAAAACCTCGCTGTGCAGCGACGGACGGC
>2 dna:chromosome chromosome:NCBIM37:2:1:181748087:1 92410908 ID59576 U +
TGTGCAGCGACGGACGGCGCAGTGCTCA
>2 dna:chromosome chromosome:NCBIM37:2:1:181748087:1 92410977 ID9974 U +
TAAGCACACAGATGGCTTGCATATGAAACC
>2 dna:chromosome chromosome:NCBIM37:2:1:181748087:1 92410994 ID44319 U +
TGCATATGAAACCCCAAGCCTTTCC
>2 dna:chromosome chromosome:NCBIM37:2:1:181748087:1 92410994 ID44320 U +
TGCATATGAAACCCCAAGCCTTTCCTCAGGA
>2 dna:chromosome chromosome:NCBIM37:2:1:181748087:1 92410998 ID22652 U +
TATGAAACCCCAAGCCTTTCCTCAGG
>2 dna:chromosome chromosome:NCBIM37:2:1:181748087:1 92411036 ID30226 U +
TCCTTACATCATTACAGTTCCTCGAGGTA
>2 dna:chromosome chromosome:NCBIM37:2:1:181748087:1 92411040 ID13269 U +
TACATCATTACAGTTCCTCGAGGTAGCA
>2 dna:chromosome chromosome:NCBIM37:2:1:181748087:1 92411063 ID18219 U +
TAGCATTATAAATACACTCTCCTGTCTGC
>2 dna:chromosome chromosome:NCBIM37:2:1:181748087:1 92411068 ID64261 U +
TTATAAATACACTCTCCTGTCTGCATTGA
>2 dna:chromosome chromosome:NCBIM37:2:1:181748087:1 92411075 ID12757 U +
TACACTCTCCTGTCTGCATTGAATGAATTGT
>2 dna:chromosome chromosome:NCBIM37:2:1:181748087:1 92411085 ID58667 U +
TGTCTGCATTGAATGAATTGTTATTT
>2 dna:chromosome chromosome:NCBIM37:2:1:181748087:1 92411089 ID44595 U +
TGCATTGAATGAATTGTTATTTATGTGGCCA
>2 dna:chromosome chromosome:NCBIM37:2:1:181748087:1 92411093 ID66427 U +
TTGAATGAATTGTTATTTATGTGGCCA
>2 dna:chromosome chromosome:NCBIM37:2:1:181748087:1 92411093 ID66428 U +
TTGAATGAATTGTTATTTATGTGGCCATTG
>2 dna:chromosome chromosome:NCBIM37:2:1:181748087:1 92411094 ID35890 U +
TGAATGAATTGTTATTTATGTGGCCA
>2 dna:chromosome chromosome:NCBIM37:2:1:181748087:1 92411094 ID35891 U +
TGAATGAATTGTTATTTATGTGGCCATTGGA
>2 dna:chromosome chromosome:NCBIM37:2:1:181748087:1 92411098 ID36169 U +
TGAATTGTTATTTATGTGGCCATTGGA
>2 dna:chromosome chromosome:NCBIM37:2:1:181748087:1 92411112 ID59889 U +
TGTGGCCATTGGACATTTTGGTGACATTT
>2 dna:chromosome chromosome:NCBIM37:2:1:181748087:1 92411114 ID52051 U +
TGGCCATTGGACATTTTGGTGACATTTTGT
>2 dna:chromosome chromosome:NCBIM37:2:1:181748087:1 92411231 ID29258 U +
TCCTAAAGACCCAAAGAGCTCGGGATCA
>2 dna:chromosome chromosome:NCBIM37:2:1:181748087:1 92411262 ID43534 U +
TGCACAAGACTCTCACTTTTCCCTT
>2 dna:chromosome chromosome:NCBIM37:2:1:181748087:1 92411317 ID18786 U +
TAGCTTGTCTGTTAATAAGTGGCC
>2 dna:chromosome chromosome:NCBIM37:2:1:181748087:1 92411317 ID18787 U +
TAGCTTGTCTGTTAATAAGTGGCCA
>2 dna:chromosome chromosome:NCBIM37:2:1:181748087:1 92411329 ID10796 U +
TAATAAGTGGCCAGGGGAGACTCT
>2 dna:chromosome chromosome:NCBIM37:2:1:181748087:1 92411329 ID10797 U +
TAATAAGTGGCCAGGGGAGACTCTC
>2 dna:chromosome chromosome:NCBIM37:2:1:181748087:1 92411329 ID10798 U +
TAATAAGTGGCCAGGGGAGACTCTCAG
>2 dna:chromosome chromosome:NCBIM37:2:1:181748087:1 92411350 ID31714 U +
TCTCAGGAAAGCACCAACTATCATCTACCC
>2 dna:chromosome chromosome:NCBIM37:2:1:181748087:1 92411353 ID2344 U +
CAGGAAAGCACCAACTATCATCTACCCACTC
>2 dna:chromosome chromosome:NCBIM37:2:1:181748087:1 92411361 ID1997 U +
CACCAACTATCATCTACCCACTCACAT
>2 dna:chromosome chromosome:NCBIM37:2:1:181748087:1 92411382 ID25087 U +
TCACATACAACACAGCCAAATCAAAGGATC
>2 dna:chromosome chromosome:NCBIM37:2:1:181748087:1 92411387 ID12102 U +
TACAACACAGCCAAATCAAAGGATCATGGG
>2 dna:chromosome chromosome:NCBIM37:2:1:181748087:1 92411387 ID12103 U +
TACAACACAGCCAAATCAAAGGATCATGGGT
>2 dna:chromosome chromosome:NCBIM37:2:1:181748087:1 92411389 ID1723 U +
CAACACAGCCAAATCAAAGGATCATGGGT
>2 dna:chromosome chromosome:NCBIM37:2:1:181748087:1 92411413 ID54653 U +
TGGGTGAGGTGGCTTCTCTCAATACTTC
>2 dna:chromosome chromosome:NCBIM37:2:1:181748087:1 92411445 ID9301 U +
TAACTGTGGGAAGATGTCTACATCCCA
>2 dna:chromosome chromosome:NCBIM37:2:1:181748087:1 92411445 ID9302 U +
TAACTGTGGGAAGATGTCTACATCCCAGGA
>2 dna:chromosome chromosome:NCBIM37:2:1:181748087:1 92411445 ID9303 U +
TAACTGTGGGAAGATGTCTACATCCCAGGAC
>2 dna:chromosome chromosome:NCBIM37:2:1:181748087:1 92411451 ID52932 U +
TGGGAAGATGTCTACATCCCAGGACCTAG
>2 dna:chromosome chromosome:NCBIM37:2:1:181748087:1 92411451 ID52933 U +
TGGGAAGATGTCTACATCCCAGGACCTAGC
>2 dna:chromosome chromosome:NCBIM37:2:1:181748087:1 92411500 ID6150 U +
GTGGACATGATAGATTTATGCTGAGAAGA
>2 dna:chromosome chromosome:NCBIM37:2:1:181748087:1 92411502 ID5404 U +
GGACATGATAGATTTATGCTGAGAAGAG
>2 dna:chromosome chromosome:NCBIM37:2:1:181748087:1 92411502 ID5405 U +
GGACATGATAGATTTATGCTGAGAAGAGA
>2 dna:chromosome chromosome:NCBIM37:2:1:181748087:1 92411502 ID5406 U +
GGACATGATAGATTTATGCTGAGAAGAGAG
>2 dna:chromosome chromosome:NCBIM37:2:1:181748087:1 92411507 ID40940 U +
TGATAGATTTATGCTGAGAAGAGAGAGCAC
>2 dna:chromosome chromosome:NCBIM37:2:1:181748087:1 92411563 ID41328 U +
TGATCCATGTCACATGGGGTGTCTTCCAGTT
>2 dna:chromosome chromosome:NCBIM37:2:1:181748087:1 92411601 ID6158 U +
GTGGCATGCATTGAAGGAGCCACACCCTAC
>2 dna:chromosome chromosome:NCBIM37:2:1:181748087:1 92411607 ID44593 U +
TGCATTGAAGGAGCCACACCCTACCCTCGT
>2 dna:chromosome chromosome:NCBIM37:2:1:181748087:1 92411607 ID44594 U +
TGCATTGAAGGAGCCACACCCTACCCTCGTC
>2 dna:chromosome chromosome:NCBIM37:2:1:181748087:1 92411611 ID66371 U +
TTGAAGGAGCCACACCCTACCCTCGTC
>2 dna:chromosome chromosome:NCBIM37:2:1:181748087:1 92411628 ID14157 U +
TACCCTCGTCTCTAAGTATACTATTTATAT
>2 dna:chromosome chromosome:NCBIM37:2:1:181748087:1 92411633 ID30909 U +
TCGTCTCTAAGTATACTATTTATATGGGTC
>2 dna:chromosome chromosome:NCBIM37:2:1:181748087:1 92411640 ID10457 U +
TAAGTATACTATTTATATGGGTCCATCTT
>2 dna:chromosome chromosome:NCBIM37:2:1:181748087:1 92411646 ID15117 U +
TACTATTTATATGGGTCCATCTTTAGAAA
>2 dna:chromosome chromosome:NCBIM37:2:1:181748087:1 92411649 ID23870 U +
TATTTATATGGGTCCATCTTTAGAAA
>2 dna:chromosome chromosome:NCBIM37:2:1:181748087:1 92411669 ID16019 U +
TAGAAACAGACTTAGAGACCAGTCATGGCA
>2 dna:chromosome chromosome:NCBIM37:2:1:181748087:1 92411669 ID16020 U +
TAGAAACAGACTTAGAGACCAGTCATGGCAA
>2 dna:chromosome chromosome:NCBIM37:2:1:181748087:1 92411675 ID2224 U +
CAGACTTAGAGACCAGTCATGGCAACACT
>2 dna:chromosome chromosome:NCBIM37:2:1:181748087:1 92411694 ID51351 U +
TGGCAACACTCAAGTGGTATCCACAGT
>2 dna:chromosome chromosome:NCBIM37:2:1:181748087:1 92411703 ID24647 U +
TCAAGTGGTATCCACAGTGTCCAAGAGT
>2 dna:chromosome chromosome:NCBIM37:2:1:181748087:1 92411711 ID22405 U +
TATCCACAGTGTCCAAGAGTCCTTACTG
>2 dna:chromosome chromosome:NCBIM37:2:1:181748087:1 92411711 ID22406 U +
TATCCACAGTGTCCAAGAGTCCTTACTGT
>2 dna:chromosome chromosome:NCBIM37:2:1:181748087:1 92411713 ID27281 U +
TCCACAGTGTCCAAGAGTCCTTACTGTAGG
>2 dna:chromosome chromosome:NCBIM37:2:1:181748087:1 92411722 ID26922 U +
TCCAAGAGTCCTTACTGTAGGGAAATGTCC
>2 dna:chromosome chromosome:NCBIM37:2:1:181748087:1 92411757 ID56768 U +
TGGTTTCCCAGCTGATTGCTAACTTGTTC
>2 dna:chromosome chromosome:NCBIM37:2:1:181748087:1 92411773 ID46960 U +
TGCTAACTTGTTCATGTGGCAATAGCACATC
>2 dna:chromosome chromosome:NCBIM37:2:1:181748087:1 92411776 ID9370 U +
TAACTTGTTCATGTGGCAATAGCACATCAGT
>2 dna:chromosome chromosome:NCBIM37:2:1:181748087:1 92411783 ID65077 U +
TTCATGTGGCAATAGCACATCAGTAGATATA
>2 dna:chromosome chromosome:NCBIM37:2:1:181748087:1 92411795 ID17951 U +
TAGCACATCAGTAGATATATCCTATCCC
>2 dna:chromosome chromosome:NCBIM37:2:1:181748087:1 92411795 ID17952 U +
TAGCACATCAGTAGATATATCCTATCCCT
>2 dna:chromosome chromosome:NCBIM37:2:1:181748087:1 92411829 ID65123 U +
TTCATTTATCAAGTGTGAATTGGGTAGG
>2 dna:chromosome chromosome:NCBIM37:2:1:181748087:1 92411829 ID65124 U +
TTCATTTATCAAGTGTGAATTGGGTAGGC
>2 dna:chromosome chromosome:NCBIM37:2:1:181748087:1 92411829 ID65125 U +
TTCATTTATCAAGTGTGAATTGGGTAGGCC
>2 dna:chromosome chromosome:NCBIM37:2:1:181748087:1 92411830 ID26562 U +
TCATTTATCAAGTGTGAATTGGGTAGGCC
>2 dna:chromosome chromosome:NCBIM37:2:1:181748087:1 92411834 ID64344 U +
TTATCAAGTGTGAATTGGGTAGGCCATGT
>2 dna:chromosome chromosome:NCBIM37:2:1:181748087:1 92411835 ID22166 U +
TATCAAGTGTGAATTGGGTAGGCCATG
>2 dna:chromosome chromosome:NCBIM37:2:1:181748087:1 92411835 ID22167 U +
TATCAAGTGTGAATTGGGTAGGCCATGT
>2 dna:chromosome chromosome:NCBIM37:2:1:181748087:1 92411835 ID22168 U +
TATCAAGTGTGAATTGGGTAGGCCATGTG
>2 dna:chromosome chromosome:NCBIM37:2:1:181748087:1 92411835 ID22169 U +
TATCAAGTGTGAATTGGGTAGGCCATGTGT
>2 dna:chromosome chromosome:NCBIM37:2:1:181748087:1 92411837 ID24649 U +
TCAAGTGTGAATTGGGTAGGCCATGTGT
>2 dna:chromosome chromosome:NCBIM37:2:1:181748087:1 92411837 ID24650 U +
TCAAGTGTGAATTGGGTAGGCCATGTGTC
>2 dna:chromosome chromosome:NCBIM37:2:1:181748087:1 92411842 ID58988 U +
TGTGAATTGGGTAGGCCATGTGTCATGGCTT
>2 dna:chromosome chromosome:NCBIM37:2:1:181748087:1 92411880 ID17745 U +
TAGATTGTTGGTAGGTTTGGGGAAGGAT
>2 dna:chromosome chromosome:NCBIM37:2:1:181748087:1 92411904 ID5492 U +
GGATCTGATGTGGTTTCAAGAAGCCCA
>2 dna:chromosome chromosome:NCBIM37:2:1:181748087:1 92411949 ID58261 U +
TGTCAGGCATCCAGATAACCAAGACGGA
>2 dna:chromosome chromosome:NCBIM37:2:1:181748087:1 92411949 ID58262 U +
TGTCAGGCATCCAGATAACCAAGACGGACT
>2 dna:chromosome chromosome:NCBIM37:2:1:181748087:1 92411958 ID27558 U +
TCCAGATAACCAAGACGGACTTCACGATA
>2 dna:chromosome chromosome:NCBIM37:2:1:181748087:1 92411964 ID8857 U +
TAACCAAGACGGACTTCACGATAGTGGC
>2 dna:chromosome chromosome:NCBIM37:2:1:181748087:1 92411964 ID8858 U +
TAACCAAGACGGACTTCACGATAGTGGCTC
>2 dna:chromosome chromosome:NCBIM37:2:1:181748087:1 92411980 ID2062 U +
CACGATAGTGGCTCCAAGGAGTGGGCAGA
>2 dna:chromosome chromosome:NCBIM37:2:1:181748087:1 92412001 ID54036 U +
TGGGCAGATCTAGTTAATGCTGTGGACTA
>2 dna:chromosome chromosome:NCBIM37:2:1:181748087:1 92412011 ID21201 U +
TAGTTAATGCTGTGGACTAAAGGGGTAT
>2 dna:chromosome chromosome:NCBIM37:2:1:181748087:1 92412011 ID21202 U +
TAGTTAATGCTGTGGACTAAAGGGGTATC
>2 dna:chromosome chromosome:NCBIM37:2:1:181748087:1 92412011 ID21203 U +
TAGTTAATGCTGTGGACTAAAGGGGTATCT
>2 dna:chromosome chromosome:NCBIM37:2:1:181748087:1 92412019 ID5231 U +
GCTGTGGACTAAAGGGGTATCTTTGATT
>2 dna:chromosome chromosome:NCBIM37:2:1:181748087:1 92412042 ID42279 U +
TGATTGAGAAAGCAGTATAATTATAGTAGGA
>2 dna:chromosome chromosome:NCBIM37:2:1:181748087:1 92412046 ID38066 U +
TGAGAAAGCAGTATAATTATAGTAGGAC
>2 dna:chromosome chromosome:NCBIM37:2:1:181748087:1 92412094 ID36154 U +
TGAATTGGAGATATGCAAATAAGCCTTAC
>2 dna:chromosome chromosome:NCBIM37:2:1:181748087:1 92412094 ID36155 U +
TGAATTGGAGATATGCAAATAAGCCTTACA
>2 dna:chromosome chromosome:NCBIM37:2:1:181748087:1 92412105 ID22985 U +
TATGCAAATAAGCCTTACAGGTATGGTGGG
>2 dna:chromosome chromosome:NCBIM37:2:1:181748087:1 92412107 ID42809 U +
TGCAAATAAGCCTTACAGGTATGGT
>2 dna:chromosome chromosome:NCBIM37:2:1:181748087:1 92412107 ID42810 U +
TGCAAATAAGCCTTACAGGTATGGTGG
>2 dna:chromosome chromosome:NCBIM37:2:1:181748087:1 92412107 ID42811 U +
TGCAAATAAGCCTTACAGGTATGGTGGGCA
>2 dna:chromosome chromosome:NCBIM37:2:1:181748087:1 92412113 ID10069 U +
TAAGCCTTACAGGTATGGTGGGCAGAGA
>2 dna:chromosome chromosome:NCBIM37:2:1:181748087:1 92412170 ID17043 U +
TAGACTGTGTCCCCGAGTGTGATTTCCAGT
>2 dna:chromosome chromosome:NCBIM37:2:1:181748087:1 92412170 ID17044 U +
TAGACTGTGTCCCCGAGTGTGATTTCCAGTT
>2 dna:chromosome chromosome:NCBIM37:2:1:181748087:1 92412230 ID28469 U +
TCCCATGAGATCAGGAATAAGCAACCAGA
>2 dna:chromosome chromosome:NCBIM37:2:1:181748087:1 92412235 ID38899 U +
TGAGATCAGGAATAAGCAACCAGAAA
>2 dna:chromosome chromosome:NCBIM37:2:1:181748087:1 92412235 ID38900 U +
TGAGATCAGGAATAAGCAACCAGAAAGGTGA
>2 dna:chromosome chromosome:NCBIM37:2:1:181748087:1 92412247 ID9955 U +
TAAGCAACCAGAAAGGTGAGGCCAGA
>2 dna:chromosome chromosome:NCBIM37:2:1:181748087:1 92412298 ID54589 U +
TGGGTCTCAGTCCAGATGAGGGACTCC
>2 dna:chromosome chromosome:NCBIM37:2:1:181748087:1 92412338 ID46426 U +
TGCCTGGTGCTGCTCAGGGAAAGCTTTC
>2 dna:chromosome chromosome:NCBIM37:2:1:181748087:1 92412379 ID56792 U +
TGGTTTGACGATTGCTCTTTGAGTCTC
>2 dna:chromosome chromosome:NCBIM37:2:1:181748087:1 92412394 ID33243 U +
TCTTTGAGTCTCACTTAAGGAGGAGGTGGC
>2 dna:chromosome chromosome:NCBIM37:2:1:181748087:1 92412424 ID65022 U +
TTCATCATGGGACCTGTGATGGCAGGTGGTA
>2 dna:chromosome chromosome:NCBIM37:2:1:181748087:1 92412450 ID55243 U +
TGGTACTTTACACACTTCTGTGAAACAC
>2 dna:chromosome chromosome:NCBIM37:2:1:181748087:1 92412458 ID12614 U +
TACACACTTCTGTGAAACACAACGTAGGA
>2 dna:chromosome chromosome:NCBIM37:2:1:181748087:1 92412468 ID58765 U +
TGTGAAACACAACGTAGGAGGTTTCTCA
>2 dna:chromosome chromosome:NCBIM37:2:1:181748087:1 92412514 ID30024 U +
TCCTGCCAGTCTAATAGGACCTCAT
>2 dna:chromosome chromosome:NCBIM37:2:1:181748087:1 92412580 ID59778 U +
TGTGCTTGGCTTTGGTGTCTCGAGACTCATC
>2 dna:chromosome chromosome:NCBIM37:2:1:181748087:1 92412582 ID48440 U +
TGCTTGGCTTTGGTGTCTCGAGACTCATC
>2 dna:chromosome chromosome:NCBIM37:2:1:181748087:1 92412592 ID56339 U +
TGGTGTCTCGAGACTCATCAGGCTC
>2 dna:chromosome chromosome:NCBIM37:2:1:181748087:1 92412592 ID56340 U +
TGGTGTCTCGAGACTCATCAGGCTCAGGC
>2 dna:chromosome chromosome:NCBIM37:2:1:181748087:1 92412621 ID29335 U +
TCCTAAGTAATTAGGTTGCATGGCATCTT
>2 dna:chromosome chromosome:NCBIM37:2:1:181748087:1 92412654 ID54766 U +
TGGGTGTGAAGAAACAAGTCTCAGAGAGGCC
>2 dna:chromosome chromosome:NCBIM37:2:1:181748087:1 92412660 ID35054 U +
TGAAGAAACAAGTCTCAGAGAGGCCCAAAGA
>2 dna:chromosome chromosome:NCBIM37:2:1:181748087:1 92412683 ID2768 U +
CCCAAAGAATGGAATGCCTCTCTACC
>2 dna:chromosome chromosome:NCBIM37:2:1:181748087:1 92412692 ID49869 U +
TGGAATGCCTCTCTACCCAATGACACTCA
>2 dna:chromosome chromosome:NCBIM37:2:1:181748087:1 92412692 ID49871 U +
TGGAATGCCTCTCTACCCAATGACACTCAC
>2 dna:chromosome chromosome:NCBIM37:2:1:181748087:1 92412692 ID49872 U +
TGGAATGCCTCTCTACCCAATGACACTCACT
>2 dna:chromosome chromosome:NCBIM37:2:1:181748087:1 92412959 ID24748 U +
TCAATGGCATGGATCAAATACTTCTCACTCT
>2 dna:chromosome chromosome:NCBIM37:2:1:181748087:1 92412963 ID51818 U +
TGGCATGGATCAAATACTTCTCACTCTCGA
>2 dna:chromosome chromosome:NCBIM37:2:1:181748087:1 92412978 ID776 U +
ACTTCTCACTCTCGATGGCATGGAGACGA
>2 dna:chromosome chromosome:NCBIM37:2:1:181748087:1 92412983 ID25326 U +
TCACTCTCGATGGCATGGAGACGAA
>2 dna:chromosome chromosome:NCBIM37:2:1:181748087:1 92413024 ID66226 U +
TTCTTTGATACGAAGGGCACTGTCTGAGA
>2 dna:chromosome chromosome:NCBIM37:2:1:181748087:1 92413029 ID40848 U +
TGATACGAAGGGCACTGTCTGAGAGTTT
>2 dna:chromosome chromosome:NCBIM37:2:1:181748087:1 92413108 ID54578 U +
TGGGTCTAAATACTGTCTCTTGTCCTTGCC
>2 dna:chromosome chromosome:NCBIM37:2:1:181748087:1 92413109 ID5803 U +
GGGTCTAAATACTGTCTCTTGTCCTTGC
>2 dna:chromosome chromosome:NCBIM37:2:1:181748087:1 92413191 ID57111 U +
TGTAAAATGGGGATAATAATAAGCCTGC
>2 dna:chromosome chromosome:NCBIM37:2:1:181748087:1 92413191 ID57112 U +
TGTAAAATGGGGATAATAATAAGCCTGCC
>2 dna:chromosome chromosome:NCBIM37:2:1:181748087:1 92413191 ID57114 U +
TGTAAAATGGGGATAATAATAAGCCTGCCT
>2 dna:chromosome chromosome:NCBIM37:2:1:181748087:1 92413191 ID57115 U +
TGTAAAATGGGGATAATAATAAGCCTGCCTG
>2 dna:chromosome chromosome:NCBIM37:2:1:181748087:1 92413191 ID57116 U +
TGTAAAATGGGGATAATAATAAGCCTGCCTGC
>2 dna:chromosome chromosome:NCBIM37:2:1:181748087:1 92413226 ID60179 U +
TGTGTGCTGCAGACAGGGATGGGATA
>2 dna:chromosome chromosome:NCBIM37:2:1:181748087:1 92413226 ID60180 U +
TGTGTGCTGCAGACAGGGATGGGATAG
>2 dna:chromosome chromosome:NCBIM37:2:1:181748087:1 92413230 ID47868 U +
TGCTGCAGACAGGGATGGGATAGAGGGA
>2 dna:chromosome chromosome:NCBIM37:2:1:181748087:1 92413260 ID60986 U +
TGTTGGTGGCGAGCCTCTGAGTGTTGC
>2 dna:chromosome chromosome:NCBIM37:2:1:181748087:1 92413277 ID40446 U +
TGAGTGTTGCTTGTTCCATTAAAAAGTGT
>2 dna:chromosome chromosome:NCBIM37:2:1:181748087:1 92413277 ID40447 U +
TGAGTGTTGCTTGTTCCATTAAAAAGTGTC
>2 dna:chromosome chromosome:NCBIM37:2:1:181748087:1 92413284 ID48488 U +
TGCTTGTTCCATTAAAAAGTGTCCCT
>2 dna:chromosome chromosome:NCBIM37:2:1:181748087:1 92413284 ID48489 U +
TGCTTGTTCCATTAAAAAGTGTCCCTTG
>2 dna:chromosome chromosome:NCBIM37:2:1:181748087:1 92413284 ID48490 U +
TGCTTGTTCCATTAAAAAGTGTCCCTTGC
>2 dna:chromosome chromosome:NCBIM37:2:1:181748087:1 92413291 ID27990 U +
TCCATTAAAAAGTGTCCCTTGCTATGTTTC
>2 dna:chromosome chromosome:NCBIM37:2:1:181748087:1 92413295 ID63468 U +
TTAAAAAGTGTCCCTTGCTATGTTTCTCTC
>2 dna:chromosome chromosome:NCBIM37:2:1:181748087:1 92413310 ID47361 U +
TGCTATGTTTCTCTCACTCCGACATGC
>2 dna:chromosome chromosome:NCBIM37:2:1:181748087:1 92413310 ID47362 U +
TGCTATGTTTCTCTCACTCCGACATGCTAC
>2 dna:chromosome chromosome:NCBIM37:2:1:181748087:1 92413337 ID15675 U +
TACTTATGTCTCCTGGCAAAAGCACCTCT
>2 dna:chromosome chromosome:NCBIM37:2:1:181748087:1 92413365 ID54574 U +
TGGGTCGTTTCCAGTGCTGTGATTTGCC
>2 dna:chromosome chromosome:NCBIM37:2:1:181748087:1 92413365 ID54575 U +
TGGGTCGTTTCCAGTGCTGTGATTTGCCC
>2 dna:chromosome chromosome:NCBIM37:2:1:181748087:1 92413365 ID54576 U +
TGGGTCGTTTCCAGTGCTGTGATTTGCCCC
>2 dna:chromosome chromosome:NCBIM37:2:1:181748087:1 92413365 ID54577 U +
TGGGTCGTTTCCAGTGCTGTGATTTGCCCCC
>2 dna:chromosome chromosome:NCBIM37:2:1:181748087:1 92413400 ID58898 U +
TGTGAAGCTTATGGGACTTTGGGTTCTGA
>2 dna:chromosome chromosome:NCBIM37:2:1:181748087:1 92413441 ID50170 U +
TGGACATTTGCCTCTCTCTCTCTCTGGT
>2 dna:chromosome chromosome:NCBIM37:2:1:181748087:1 92413465 ID55828 U +
TGGTCTTTTCTTGAATCTAGGACTAATTGA
>2 dna:chromosome chromosome:NCBIM37:2:1:181748087:1 92413482 ID19222 U +
TAGGACTAATTGAGTCATTATTAAGGTCC
>2 dna:chromosome chromosome:NCBIM37:2:1:181748087:1 92413488 ID11640 U +
TAATTGAGTCATTATTAAGGTCCCCTAATC
>2 dna:chromosome chromosome:NCBIM37:2:1:181748087:1 92413551 ID24418 U +
TCAAATTCTTGTTTGTGCTTCAGTCTGAC
>2 dna:chromosome chromosome:NCBIM37:2:1:181748087:1 92413551 ID24419 U +
TCAAATTCTTGTTTGTGCTTCAGTCTGACT
>2 dna:chromosome chromosome:NCBIM37:2:1:181748087:1 92413559 ID68028 U +
TTGTTTGTGCTTCAGTCTGACTGCAG
>2 dna:chromosome chromosome:NCBIM37:2:1:181748087:1 92413560 ID61241 U +
TGTTTGTGCTTCAGTCTGACTGCAGATT
>2 dna:chromosome chromosome:NCBIM37:2:1:181748087:1 92413589 ID41414 U +
TGATCTCCCACTAAGAGCTAACACTGCTGG
>2 dna:chromosome chromosome:NCBIM37:2:1:181748087:1 92413603 ID4467 U +
GAGCTAACACTGCTGGTCCTAGTCC
>2 dna:chromosome chromosome:NCBIM37:2:1:181748087:1 92413605 ID5081 U +
GCTAACACTGCTGGTCCTAGTCC
>2 dna:chromosome chromosome:NCBIM37:2:1:181748087:1 92413712 ID53045 U +
TGGGAATGAAAGGCCTCCTGGGCAGTTGT
>2 dna:chromosome chromosome:NCBIM37:2:1:181748087:1 92413712 ID53046 U +
TGGGAATGAAAGGCCTCCTGGGCAGTTGTG
>2 dna:chromosome chromosome:NCBIM37:2:1:181748087:1 92413740 ID39827 U +
TGAGGCTTCTTTCAAAGTCAATGCTGAA
>2 dna:chromosome chromosome:NCBIM37:2:1:181748087:1 92413741 ID4518 U +
GAGGCTTCTTTCAAAGTCAATGCTGAAAAAA
>2 dna:chromosome chromosome:NCBIM37:2:1:181748087:1 92413764 ID33341 U +
TGAAAAAAGCTCCTTAGGATCAGACAATT
>2 dna:chromosome chromosome:NCBIM37:2:1:181748087:1 92413778 ID19436 U +
TAGGATCAGACAATTTGGAAAAACACACTAGC
>2 dna:chromosome chromosome:NCBIM37:2:1:181748087:1 92413793 ID48720 U +
TGGAAAAACACACTAGCACACTCCTGGGC
>2 dna:chromosome chromosome:NCBIM37:2:1:181748087:1 92413926 ID18975 U +
TAGGAAGACCCAGACTCACTGGACAGATGG
>2 dna:chromosome chromosome:NCBIM37:2:1:181748087:1 92413941 ID25382 U +
TCACTGGACAGATGGTGTGGAGCGG
>2 dna:chromosome chromosome:NCBIM37:2:1:181748087:1 92414045 ID40877 U +
TGATACTTAGCAGGTGCAGCATCCCACA
>2 dna:chromosome chromosome:NCBIM37:2:1:181748087:1 92414045 ID40878 U +
TGATACTTAGCAGGTGCAGCATCCCACAG
>2 dna:chromosome chromosome:NCBIM37:2:1:181748087:1 92414045 ID40879 U +
TGATACTTAGCAGGTGCAGCATCCCACAGT
>2 dna:chromosome chromosome:NCBIM37:2:1:181748087:1 92414095 ID53381 U +
TGGGAGCATTAATAATTCCTTCCTTGC
>2 dna:chromosome chromosome:NCBIM37:2:1:181748087:1 92414095 ID53382 U +
TGGGAGCATTAATAATTCCTTCCTTGCTTG
>2 dna:chromosome chromosome:NCBIM37:2:1:181748087:1 92414095 ID53383 U +
TGGGAGCATTAATAATTCCTTCCTTGCTTGC
>2 dna:chromosome chromosome:NCBIM37:2:1:181748087:1 92414134 ID54906 U +
TGGGTTCTGATCCACTGTTGCCAGGG
>2 dna:chromosome chromosome:NCBIM37:2:1:181748087:1 92414134 ID54907 U +
TGGGTTCTGATCCACTGTTGCCAGGGAGC
>2 dna:chromosome chromosome:NCBIM37:2:1:181748087:1 92414134 ID54908 U +
TGGGTTCTGATCCACTGTTGCCAGGGAGCC
>2 dna:chromosome chromosome:NCBIM37:2:1:181748087:1 92414144 ID27435 U +
TCCACTGTTGCCAGGGAGCCTCTTAGAGC
>2 dna:chromosome chromosome:NCBIM37:2:1:181748087:1 92414247 ID3538 U +
CTGACTATTGGGGCTCCCCAAGATC
>2 dna:chromosome chromosome:NCBIM37:2:1:181748087:1 92414270 ID30106 U +
TCCTGGCGACTATGGAATAGAGGCACACT
>2 dna:chromosome chromosome:NCBIM37:2:1:181748087:1 92414273 ID52278 U +
TGGCGACTATGGAATAGAGGCACACTATTT
>2 dna:chromosome chromosome:NCBIM37:2:1:181748087:1 92414282 ID49778 U +
TGGAATAGAGGCACACTATTTTAGGGAG
>2 dna:chromosome chromosome:NCBIM37:2:1:181748087:1 92414347 ID64447 U +
TTATTGAACTTGGTATTCATGGTCTATGGT
>2 dna:chromosome chromosome:NCBIM37:2:1:181748087:1 92414351 ID35010 U +
TGAACTTGGTATTCATGGTCTATGGTGCAC
>2 dna:chromosome chromosome:NCBIM37:2:1:181748087:1 92414366 ID55735 U +
TGGTCTATGGTGCACACCTGCTGGGTT
>2 dna:chromosome chromosome:NCBIM37:2:1:181748087:1 92414410 ID54172 U +
TGGGCGTTCTGCCTCCAAGGCACTAGAG
>2 dna:chromosome chromosome:NCBIM37:2:1:181748087:1 92414505 ID799 U +
AGAAAAAGATTGGCAGGTGACTTGAGT
>2 dna:chromosome chromosome:NCBIM37:2:1:181748087:1 92414555 ID1271 U +
AGGTCGCACAGCTAGTTAGCAGCAAGA
>2 dna:chromosome chromosome:NCBIM37:2:1:181748087:1 92414555 ID1272 U +
AGGTCGCACAGCTAGTTAGCAGCAAGACCA
>2 dna:chromosome chromosome:NCBIM37:2:1:181748087:1 92414558 ID30710 U +
TCGCACAGCTAGTTAGCAGCAAGACCATAC
>2 dna:chromosome chromosome:NCBIM37:2:1:181748087:1 92414617 ID57581 U +
TGTACGATATGATTGAACGTGCTTTTGGGT
>2 dna:chromosome chromosome:NCBIM37:2:1:181748087:1 92414617 ID57582 U +
TGTACGATATGATTGAACGTGCTTTTGGGTC
>2 dna:chromosome chromosome:NCBIM37:2:1:181748087:1 92414619 ID14623 U +
TACGATATGATTGAACGTGCTTTTGGG
>2 dna:chromosome chromosome:NCBIM37:2:1:181748087:1 92414619 ID14626 U +
TACGATATGATTGAACGTGCTTTTGGGT
>2 dna:chromosome chromosome:NCBIM37:2:1:181748087:1 92414619 ID14627 U +
TACGATATGATTGAACGTGCTTTTGGGTC
>2 dna:chromosome chromosome:NCBIM37:2:1:181748087:1 92414619 ID14628 U +
TACGATATGATTGAACGTGCTTTTGGGTCC
>2 dna:chromosome chromosome:NCBIM37:2:1:181748087:1 92414619 ID14629 U +
TACGATATGATTGAACGTGCTTTTGGGTCCT
>2 dna:chromosome chromosome:NCBIM37:2:1:181748087:1 92414624 ID22951 U +
TATGATTGAACGTGCTTTTGGGTCC
>2 dna:chromosome chromosome:NCBIM37:2:1:181748087:1 92414624 ID22952 U +
TATGATTGAACGTGCTTTTGGGTCCTC
>2 dna:chromosome chromosome:NCBIM37:2:1:181748087:1 92414624 ID22953 U +
TATGATTGAACGTGCTTTTGGGTCCTCC
>2 dna:chromosome chromosome:NCBIM37:2:1:181748087:1 92414624 ID22954 U +
TATGATTGAACGTGCTTTTGGGTCCTCCC
>2 dna:chromosome chromosome:NCBIM37:2:1:181748087:1 92414624 ID22955 U +
TATGATTGAACGTGCTTTTGGGTCCTCCCT
>2 dna:chromosome chromosome:NCBIM37:2:1:181748087:1 92414624 ID22956 U +
TATGATTGAACGTGCTTTTGGGTCCTCCCTT
>2 dna:chromosome chromosome:NCBIM37:2:1:181748087:1 92414626 ID42264 U +
TGATTGAACGTGCTTTTGGGTCCTC
>2 dna:chromosome chromosome:NCBIM37:2:1:181748087:1 92414626 ID42265 U +
TGATTGAACGTGCTTTTGGGTCCTCC
>2 dna:chromosome chromosome:NCBIM37:2:1:181748087:1 92414626 ID42266 U +
TGATTGAACGTGCTTTTGGGTCCTCCCT
>2 dna:chromosome chromosome:NCBIM37:2:1:181748087:1 92414626 ID42267 U +
TGATTGAACGTGCTTTTGGGTCCTCCCTT
>2 dna:chromosome chromosome:NCBIM37:2:1:181748087:1 92414626 ID42268 U +
TGATTGAACGTGCTTTTGGGTCCTCCCTTG
>2 dna:chromosome chromosome:NCBIM37:2:1:181748087:1 92414626 ID42269 U +
TGATTGAACGTGCTTTTGGGTCCTCCCTTGT
>2 dna:chromosome chromosome:NCBIM37:2:1:181748087:1 92414630 ID34864 U +
TGAACGTGCTTTTGGGTCCTCCCTTGTGT
>2 dna:chromosome chromosome:NCBIM37:2:1:181748087:1 92414649 ID28933 U +
TCCCTTGTGTATAAAATGGACCAGGTGTG
>2 dna:chromosome chromosome:NCBIM37:2:1:181748087:1 92414653 ID67943 U +
TTGTGTATAAAATGGACCAGGTGTG
>2 dna:chromosome chromosome:NCBIM37:2:1:181748087:1 92414656 ID57747 U +
TGTATAAAATGGACCAGGTGTGAGCAGTGC
>2 dna:chromosome chromosome:NCBIM37:2:1:181748087:1 92414658 ID21455 U +
TATAAAATGGACCAGGTGTGAGCAGTGC
>2 dna:chromosome chromosome:NCBIM37:2:1:181748087:1 92414658 ID21456 U +
TATAAAATGGACCAGGTGTGAGCAGTGCTC
>2 dna:chromosome chromosome:NCBIM37:2:1:181748087:1 92414660 ID7160 U +
TAAAATGGACCAGGTGTGAGCAGTGC
>2 dna:chromosome chromosome:NCBIM37:2:1:181748087:1 92414660 ID7161 U +
TAAAATGGACCAGGTGTGAGCAGTGCTC
>2 dna:chromosome chromosome:NCBIM37:2:1:181748087:1 92414660 ID7162 U +
TAAAATGGACCAGGTGTGAGCAGTGCTCA
>2 dna:chromosome chromosome:NCBIM37:2:1:181748087:1 92414660 ID7163 U +
TAAAATGGACCAGGTGTGAGCAGTGCTCAGA
>2 dna:chromosome chromosome:NCBIM37:2:1:181748087:1 92414683 ID47474 U +
TGCTCAGAGTCGTTGTAATGGTCAGGGAGG
>2 dna:chromosome chromosome:NCBIM37:2:1:181748087:1 92414723 ID19132 U +
TAGGACACTACTGTTAGTCCATCTACTGG
>2 dna:chromosome chromosome:NCBIM37:2:1:181748087:1 92414728 ID2083 U +
CACTACTGTTAGTCCATCTACTGGGGT
>2 dna:chromosome chromosome:NCBIM37:2:1:181748087:1 92414729 ID706 U +
ACTACTGTTAGTCCATCTACTGGGGTGTA
>2 dna:chromosome chromosome:NCBIM37:2:1:181748087:1 92414734 ID60584 U +
TGTTAGTCCATCTACTGGGGTGTACTTGC
>2 dna:chromosome chromosome:NCBIM37:2:1:181748087:1 92414910 ID36721 U +
TGACAGCAGAGCAATCAGGTACCCTAG
>2 dna:chromosome chromosome:NCBIM37:2:1:181748087:1 92414956 ID54034 U +
TGGGCAGAGTTGCTTCCAGGTCTGTCTCCC
>2 dna:chromosome chromosome:NCBIM37:2:1:181748087:1 92415006 ID42398 U +
TGATTTACTGAGGACTGTAAGAAACGAGT
>2 dna:chromosome chromosome:NCBIM37:2:1:181748087:1 92415011 ID15386 U +
TACTGAGGACTGTAAGAAACGAGTGGTT
>2 dna:chromosome chromosome:NCBIM37:2:1:181748087:1 92415122 ID5162 U +
GCTCTGTGATCCCAGACGAATGTCCTGTG
>2 dna:chromosome chromosome:NCBIM37:2:1:181748087:1 92415122 ID5163 U +
GCTCTGTGATCCCAGACGAATGTCCTGTGT
>2 dna:chromosome chromosome:NCBIM37:2:1:181748087:1 92415124 ID32700 U +
TCTGTGATCCCAGACGAATGTCCTGTGT
>2 dna:chromosome chromosome:NCBIM37:2:1:181748087:1 92415178 ID58088 U +
TGTCAATCTGTCATTTTAAGACTTCTCAAA
>2 dna:chromosome chromosome:NCBIM37:2:1:181748087:1 92415186 ID58436 U +
TGTCATTTTAAGACTTCTCAAACAGGCAC
>2 dna:chromosome chromosome:NCBIM37:2:1:181748087:1 92415217 ID65853 U +
TTCTAGGAACCACTGTGGAAACCCAGTCAG
>2 dna:chromosome chromosome:NCBIM37:2:1:181748087:1 92415220 ID18954 U +
TAGGAACCACTGTGGAAACCCAGTCAGGA
>2 dna:chromosome chromosome:NCBIM37:2:1:181748087:1 92415220 ID18955 U +
TAGGAACCACTGTGGAAACCCAGTCAGGAA
>2 dna:chromosome chromosome:NCBIM37:2:1:181748087:1 92415273 ID32174 U +
TCTGACACTAATCTGAGAAGGGCCTAAGC
>2 dna:chromosome chromosome:NCBIM37:2:1:181748087:1 92415273 ID32175 U +
TCTGACACTAATCTGAGAAGGGCCTAAGCAT
>2 dna:chromosome chromosome:NCBIM37:2:1:181748087:1 92415275 ID36554 U +
TGACACTAATCTGAGAAGGGCCTAAG
>2 dna:chromosome chromosome:NCBIM37:2:1:181748087:1 92415275 ID36555 U +
TGACACTAATCTGAGAAGGGCCTAAGC
>2 dna:chromosome chromosome:NCBIM37:2:1:181748087:1 92415275 ID36556 U +
TGACACTAATCTGAGAAGGGCCTAAGCATC
>2 dna:chromosome chromosome:NCBIM37:2:1:181748087:1 92415395 ID3588 U +
CTGGAAACACTAATTGAACACTTCAGTCTA
>2 dna:chromosome chromosome:NCBIM37:2:1:181748087:1 92415450 ID644 U +
ACCTTTGACCATCCCGGTGAGACCAGGCCTGT
>2 dna:chromosome chromosome:NCBIM37:2:1:181748087:1 92415579 ID3069 U +
CCTTCTGACACACTCACCTGAGTGAAAGCCC
>2 dna:chromosome chromosome:NCBIM37:2:1:181748087:1 92415587 ID1903 U +
CACACTCACCTGAGTGAAAGCCCACTGATT
>2 dna:chromosome chromosome:NCBIM37:2:1:181748087:1 92415607 ID2807 U +
CCCACTGATTAGCATAAGCCCTACCCGTTC
>2 dna:chromosome chromosome:NCBIM37:2:1:181748087:1 92415612 ID42116 U +
TGATTAGCATAAGCCCTACCCGTTCTGCCC
>2 dna:chromosome chromosome:NCBIM37:2:1:181748087:1 92415958 ID32091 U +
TCTGAAATGCTATCTGTGGGTCCAACACT
>2 dna:chromosome chromosome:NCBIM37:2:1:181748087:1 92415986 ID32013 U +
TCTCTTACCCTGTAATGAAGAAAAGGTTTCC
>2 dna:chromosome chromosome:NCBIM37:2:1:181748087:1 92416043 ID26530 U +
TCATTGGAGTCAAGATTGAGTGCCA
>2 dna:chromosome chromosome:NCBIM37:2:1:181748087:1 92416076 ID15841 U +
TACTTTCGTGGCCTCTGGGAGTGTGT
>2 dna:chromosome chromosome:NCBIM37:2:1:181748087:1 92416091 ID53495 U +
TGGGAGTGTGTCTCATCTAGAGAGA
>2 dna:chromosome chromosome:NCBIM37:2:1:181748087:1 92416208 ID32862 U +
TCTTAGCCAAAAAGCTGAGAAGCAACGAGGT
>2 dna:chromosome chromosome:NCBIM37:2:1:181748087:1 92416249 ID9521 U +
TAAGAAGGGTCCTTTTGACTTATAGGGTTG
>2 dna:chromosome chromosome:NCBIM37:2:1:181748087:1 92416249 ID9523 U +
TAAGAAGGGTCCTTTTGACTTATAGGGTTGG
>2 dna:chromosome chromosome:NCBIM37:2:1:181748087:1 92416264 ID37829 U +
TGACTTATAGGGTTGGAGAAGCAGCCAGGG
>2 dna:chromosome chromosome:NCBIM37:2:1:181748087:1 92416298 ID64231 U +
TTAGTGATTGGAGGATTCAAAGCCTG
>2 dna:chromosome chromosome:NCBIM37:2:1:181748087:1 92416298 ID64232 U +
TTAGTGATTGGAGGATTCAAAGCCTGGG
>2 dna:chromosome chromosome:NCBIM37:2:1:181748087:1 92416298 ID64233 U +
TTAGTGATTGGAGGATTCAAAGCCTGGGGT
>2 dna:chromosome chromosome:NCBIM37:2:1:181748087:1 92416299 ID21044 U +
TAGTGATTGGAGGATTCAAAGCCTG
>2 dna:chromosome chromosome:NCBIM37:2:1:181748087:1 92416299 ID21045 U +
TAGTGATTGGAGGATTCAAAGCCTGGG
>2 dna:chromosome chromosome:NCBIM37:2:1:181748087:1 92416299 ID21046 U +
TAGTGATTGGAGGATTCAAAGCCTGGGGT
>2 dna:chromosome chromosome:NCBIM37:2:1:181748087:1 92416299 ID21047 U +
TAGTGATTGGAGGATTCAAAGCCTGGGGTA
>2 dna:chromosome chromosome:NCBIM37:2:1:181748087:1 92416392 ID20711 U +
TAGTATCTGAATTGAGTCCTTTCTAT
>2 dna:chromosome chromosome:NCBIM37:2:1:181748087:1 92416392 ID20712 U +
TAGTATCTGAATTGAGTCCTTTCTATGGGA
>2 dna:chromosome chromosome:NCBIM37:2:1:181748087:1 92416397 ID32169 U +
TCTGAATTGAGTCCTTTCTATGGGAGC
>2 dna:chromosome chromosome:NCBIM37:2:1:181748087:1 92416397 ID32170 U +
TCTGAATTGAGTCCTTTCTATGGGAGCCC
>2 dna:chromosome chromosome:NCBIM37:2:1:181748087:1 92416399 ID36147 U +
TGAATTGAGTCCTTTCTATGGGA
>2 dna:chromosome chromosome:NCBIM37:2:1:181748087:1 92416472 ID32234 U +
TCTGAGAATCCATGTTCTGAAAAGAGAGG
>2 dna:chromosome chromosome:NCBIM37:2:1:181748087:1 92416474 ID38331 U +
TGAGAATCCATGTTCTGAAAAGAGAG
>2 dna:chromosome chromosome:NCBIM37:2:1:181748087:1 92416480 ID27977 U +
TCCATGTTCTGAAAAGAGAGGGACCTCCA
>2 dna:chromosome chromosome:NCBIM37:2:1:181748087:1 92416480 ID27978 U +
TCCATGTTCTGAAAAGAGAGGGACCTCCAG
>2 dna:chromosome chromosome:NCBIM37:2:1:181748087:1 92416480 ID27979 U +
TCCATGTTCTGAAAAGAGAGGGACCTCCAGA
>2 dna:chromosome chromosome:NCBIM37:2:1:181748087:1 92416484 ID60814 U +
TGTTCTGAAAAGAGAGGGACCTCCAGAGT
>2 dna:chromosome chromosome:NCBIM37:2:1:181748087:1 92416505 ID27546 U +
TCCAGAGTAGCCTTTTCAGAATGGATAGTG
>2 dna:chromosome chromosome:NCBIM37:2:1:181748087:1 92416512 ID18505 U +
TAGCCTTTTCAGAATGGATAGTGGCT
>2 dna:chromosome chromosome:NCBIM37:2:1:181748087:1 92416517 ID68918 U +
TTTTCAGAATGGATAGTGGCTTTCATGAT
>2 dna:chromosome chromosome:NCBIM37:2:1:181748087:1 92416519 ID64901 U +
TTCAGAATGGATAGTGGCTTTCATGATGA
>2 dna:chromosome chromosome:NCBIM37:2:1:181748087:1 92416520 ID25576 U +
TCAGAATGGATAGTGGCTTTCATGATGA
>2 dna:chromosome chromosome:NCBIM37:2:1:181748087:1 92416526 ID50831 U +
TGGATAGTGGCTTTCATGATGATGGA
>2 dna:chromosome chromosome:NCBIM37:2:1:181748087:1 92416526 ID50832 U +
TGGATAGTGGCTTTCATGATGATGGAGGGA
>2 dna:chromosome chromosome:NCBIM37:2:1:181748087:1 92416530 ID21112 U +
TAGTGGCTTTCATGATGATGGAGGGA
>2 dna:chromosome chromosome:NCBIM37:2:1:181748087:1 92416572 ID6161 U +
GTGGCTGAAAAGGGTTCATATGGCTTAAGC
>2 dna:chromosome chromosome:NCBIM37:2:1:181748087:1 92416592 ID52586 U +
TGGCTTAAGCACCTGAGAAGACCCTTGC
>2 dna:chromosome chromosome:NCBIM37:2:1:181748087:1 92416592 ID52587 U +
TGGCTTAAGCACCTGAGAAGACCCTTGCA
>2 dna:chromosome chromosome:NCBIM37:2:1:181748087:1 92416605 ID38209 U +
TGAGAAGACCCTTGCAGGAATATGTCGA
>2 dna:chromosome chromosome:NCBIM37:2:1:181748087:1 92416616 ID66773 U +
TTGCAGGAATATGTCGAGGACTGATGG
>2 dna:chromosome chromosome:NCBIM37:2:1:181748087:1 92416616 ID66774 U +
TTGCAGGAATATGTCGAGGACTGATGGGT
>2 dna:chromosome chromosome:NCBIM37:2:1:181748087:1 92416682 ID4714 U +
GCAAAAGCAAAGAGTGCCTGATGACAGG
>2 dna:chromosome chromosome:NCBIM37:2:1:181748087:1 92416703 ID36786 U +
TGACAGGGGCTTCCGACTGCTCAGTGCC
>2 dna:chromosome chromosome:NCBIM37:2:1:181748087:1 92416703 ID36787 U +
TGACAGGGGCTTCCGACTGCTCAGTGCCTT
>2 dna:chromosome chromosome:NCBIM37:2:1:181748087:1 92416720 ID47519 U +
TGCTCAGTGCCTTTTATCTCAGTTGTCCAA
>2 dna:chromosome chromosome:NCBIM37:2:1:181748087:1 92416754 ID20626 U +
TAGTAGAATCAAACAGCAAGAGAACCTTAG
>2 dna:chromosome chromosome:NCBIM37:2:1:181748087:1 92416757 ID16628 U +
TAGAATCAAACAGCAAGAGAACCTTAGGTC
>2 dna:chromosome chromosome:NCBIM37:2:1:181748087:1 92416762 ID24194 U +
TCAAACAGCAAGAGAACCTTAGGTCATAG
>2 dna:chromosome chromosome:NCBIM37:2:1:181748087:1 92416762 ID24195 U +
TCAAACAGCAAGAGAACCTTAGGTCATAGG
>2 dna:chromosome chromosome:NCBIM37:2:1:181748087:1 92416805 ID27995 U +
TCCATTAGATAGATGGGAAAAGCTGC
>2 dna:chromosome chromosome:NCBIM37:2:1:181748087:1 92416805 ID27996 U +
TCCATTAGATAGATGGGAAAAGCTGCGGC
>2 dna:chromosome chromosome:NCBIM37:2:1:181748087:1 92416809 ID64124 U +
TTAGATAGATGGGAAAAGCTGCGGCTT
>2 dna:chromosome chromosome:NCBIM37:2:1:181748087:1 92416809 ID64125 U +
TTAGATAGATGGGAAAAGCTGCGGCTTGG
>2 dna:chromosome chromosome:NCBIM37:2:1:181748087:1 92416810 ID17424 U +
TAGATAGATGGGAAAAGCTGCGGCTTGG
>2 dna:chromosome chromosome:NCBIM37:2:1:181748087:1 92416810 ID17425 U +
TAGATAGATGGGAAAAGCTGCGGCTTGGC
>2 dna:chromosome chromosome:NCBIM37:2:1:181748087:1 92416900 ID14347 U +
TACCTCTCTTTGAAAAACAGTGAGCATCCC
>2 dna:chromosome chromosome:NCBIM37:2:1:181748087:1 92416906 ID33237 U +
TCTTTGAAAAACAGTGAGCATCCCAACCT
>2 dna:chromosome chromosome:NCBIM37:2:1:181748087:1 92416906 ID33238 U +
TCTTTGAAAAACAGTGAGCATCCCAACCTA
>2 dna:chromosome chromosome:NCBIM37:2:1:181748087:1 92416910 ID33361 U +
TGAAAAACAGTGAGCATCCCAACCTACTA
>2 dna:chromosome chromosome:NCBIM37:2:1:181748087:1 92416934 ID15032 U +
TACTAGGTAGCTAAGAGGAGCATCCAGC
>2 dna:chromosome chromosome:NCBIM37:2:1:181748087:1 92416934 ID15033 U +
TACTAGGTAGCTAAGAGGAGCATCCAGCT
>2 dna:chromosome chromosome:NCBIM37:2:1:181748087:1 92417000 ID32197 U +
TCTGACGGCACTGTATTGATGCCTATTTA
>2 dna:chromosome chromosome:NCBIM37:2:1:181748087:1 92417002 ID37483 U +
TGACGGCACTGTATTGATGCCTATTTAAGGA
>2 dna:chromosome chromosome:NCBIM37:2:1:181748087:1 92417011 ID57937 U +
TGTATTGATGCCTATTTAAGGAGGAGGCCA
>2 dna:chromosome chromosome:NCBIM37:2:1:181748087:1 92417044 ID44214 U +
TGCAGTTTTGAAGGTGGTTTTTGCTAGATA
>2 dna:chromosome chromosome:NCBIM37:2:1:181748087:1 92417044 ID44215 U +
TGCAGTTTTGAAGGTGGTTTTTGCTAGATAA
>2 dna:chromosome chromosome:NCBIM37:2:1:181748087:1 92417050 ID68552 U +
TTTGAAGGTGGTTTTTGCTAGATAAGGCAT
>2 dna:chromosome chromosome:NCBIM37:2:1:181748087:1 92417050 ID68553 U +
TTTGAAGGTGGTTTTTGCTAGATAAGGCATG
>2 dna:chromosome chromosome:NCBIM37:2:1:181748087:1 92417052 ID35509 U +
TGAAGGTGGTTTTTGCTAGATAAGGCATGTC
>2 dna:chromosome chromosome:NCBIM37:2:1:181748087:1 92417054 ID316 U +
AAGGTGGTTTTTGCTAGATAAGGCATGTC
>2 dna:chromosome chromosome:NCBIM37:2:1:181748087:1 92417064 ID66921 U +
TTGCTAGATAAGGCATGTCTGCCTAACATTG
>2 dna:chromosome chromosome:NCBIM37:2:1:181748087:1 92417065 ID47167 U +
TGCTAGATAAGGCATGTCTGCCTAACATTG
>2 dna:chromosome chromosome:NCBIM37:2:1:181748087:1 92417065 ID47168 U +
TGCTAGATAAGGCATGTCTGCCTAACATTGG
>2 dna:chromosome chromosome:NCBIM37:2:1:181748087:1 92417068 ID17375 U +
TAGATAAGGCATGTCTGCCTAACATTGGGCC
>2 dna:chromosome chromosome:NCBIM37:2:1:181748087:1 92417068 ID17376 U +
TAGATAAGGCATGTCTGCCTAACATTGGGCCT
>2 dna:chromosome chromosome:NCBIM37:2:1:181748087:1 92417083 ID46068 U +
TGCCTAACATTGGGCCTGTTGGTTCTGTA
>2 dna:chromosome chromosome:NCBIM37:2:1:181748087:1 92417083 ID46069 U +
TGCCTAACATTGGGCCTGTTGGTTCTGTAT
>2 dna:chromosome chromosome:NCBIM37:2:1:181748087:1 92417087 ID8833 U +
TAACATTGGGCCTGTTGGTTCTGTATAATA
>2 dna:chromosome chromosome:NCBIM37:2:1:181748087:1 92417138 ID7223 U +
TAAAATTACCACCCAGAAATGCAAATTAAGC
>2 dna:chromosome chromosome:NCBIM37:2:1:181748087:1 92417157 ID42866 U +
TGCAAATTAAGCTGTTGAAAACTTCCTGA
>2 dna:chromosome chromosome:NCBIM37:2:1:181748087:1 92417157 ID42867 U +
TGCAAATTAAGCTGTTGAAAACTTCCTGAA
>2 dna:chromosome chromosome:NCBIM37:2:1:181748087:1 92417183 ID33410 U +
TGAAAAATTGTCAGGGAATTAGTGTGTG
>2 dna:chromosome chromosome:NCBIM37:2:1:181748087:1 92417213 ID31845 U +
TCTCCAGTGACCACGAAACTATAAGGAGC
>2 dna:chromosome chromosome:NCBIM37:2:1:181748087:1 92417215 ID27753 U +
TCCAGTGACCACGAAACTATAAGGAGCAA
>2 dna:chromosome chromosome:NCBIM37:2:1:181748087:1 92417215 ID27754 U +
TCCAGTGACCACGAAACTATAAGGAGCAAG
>2 dna:chromosome chromosome:NCBIM37:2:1:181748087:1 92417215 ID27755 U +
TCCAGTGACCACGAAACTATAAGGAGCAAGA
>2 dna:chromosome chromosome:NCBIM37:2:1:181748087:1 92417248 ID65148 U +
TTCCAAAGCCTGCCCTAGCATCTGCATCACC
>2 dna:chromosome chromosome:NCBIM37:2:1:181748087:1 92417300 ID38165 U +
TGAGAACTAAGTCTTGGTCATAGAAAGTA
>2 dna:chromosome chromosome:NCBIM37:2:1:181748087:1 92417311 ID33110 U +
TCTTGGTCATAGAAAGTATCTGAAATAGTTC
>2 dna:chromosome chromosome:NCBIM37:2:1:181748087:1 92417314 ID55614 U +
TGGTCATAGAAAGTATCTGAAATAGTTCTT
>2 dna:chromosome chromosome:NCBIM37:2:1:181748087:1 92417320 ID16141 U +
TAGAAAGTATCTGAAATAGTTCTTGTTCTT
>2 dna:chromosome chromosome:NCBIM37:2:1:181748087:1 92417329 ID32088 U +
TCTGAAATAGTTCTTGTTCTTTAAAAAGA
>2 dna:chromosome chromosome:NCBIM37:2:1:181748087:1 92417329 ID32089 U +
TCTGAAATAGTTCTTGTTCTTTAAAAAGAG
>2 dna:chromosome chromosome:NCBIM37:2:1:181748087:1 92417378 ID59893 U +
TGTGGCCTGTGATGATTTCAAGGG
>2 dna:chromosome chromosome:NCBIM37:2:1:181748087:1 92417378 ID59894 U +
TGTGGCCTGTGATGATTTCAAGGGCTATA
>2 dna:chromosome chromosome:NCBIM37:2:1:181748087:1 92417385 ID59374 U +
TGTGATGATTTCAAGGGCTATAAAACGT
>2 dna:chromosome chromosome:NCBIM37:2:1:181748087:1 92417385 ID59375 U +
TGTGATGATTTCAAGGGCTATAAAACGTG
>2 dna:chromosome chromosome:NCBIM37:2:1:181748087:1 92417385 ID59376 U +
TGTGATGATTTCAAGGGCTATAAAACGTGA
>2 dna:chromosome chromosome:NCBIM37:2:1:181748087:1 92417387 ID41690 U +
TGATGATTTCAAGGGCTATAAAACGTGAG
>2 dna:chromosome chromosome:NCBIM37:2:1:181748087:1 92417387 ID41691 U +
TGATGATTTCAAGGGCTATAAAACGTGAGT
>2 dna:chromosome chromosome:NCBIM37:2:1:181748087:1 92417390 ID42414 U +
TGATTTCAAGGGCTATAAAACGTGAGTGG
>2 dna:chromosome chromosome:NCBIM37:2:1:181748087:1 92417390 ID42415 U +
TGATTTCAAGGGCTATAAAACGTGAGTGGTT
>2 dna:chromosome chromosome:NCBIM37:2:1:181748087:1 92417393 ID68332 U +
TTTCAAGGGCTATAAAACGTGAGTGGTTC
>2 dna:chromosome chromosome:NCBIM37:2:1:181748087:1 92417405 ID6724 U +
TAAAACGTGAGTGGTTCTAACTCCTAGAA
>2 dna:chromosome chromosome:NCBIM37:2:1:181748087:1 92417406 ID15 U +
AAAACGTGAGTGGTTCTAACTCCTAGAA
>2 dna:chromosome chromosome:NCBIM37:2:1:181748087:1 92417476 ID42162 U +
TGATTATTGTAATTATGTCTCCATAATGCA
>2 dna:chromosome chromosome:NCBIM37:2:1:181748087:1 92417485 ID11565 U +
TAATTATGTCTCCATAATGCATGTTACAGGC
>2 dna:chromosome chromosome:NCBIM37:2:1:181748087:1 92417539 ID10113 U +
TAAGCTATAATACTCTAGGAGCTTGTGCG
>2 dna:chromosome chromosome:NCBIM37:2:1:181748087:1 92417539 ID10114 U +
TAAGCTATAATACTCTAGGAGCTTGTGCGG
>2 dna:chromosome chromosome:NCBIM37:2:1:181748087:1 92417544 ID21700 U +
TATAATACTCTAGGAGCTTGTGCGGCCTCA
>2 dna:chromosome chromosome:NCBIM37:2:1:181748087:1 92417608 ID68833 U +
TTTTAAATAACTAAGGGCTTGGATGTGCT
>2 dna:chromosome chromosome:NCBIM37:2:1:181748087:1 92417610 ID63610 U +
TTAAATAACTAAGGGCTTGGATGTGCTGC
>2 dna:chromosome chromosome:NCBIM37:2:1:181748087:1 92417611 ID8005 U +
TAAATAACTAAGGGCTTGGATGTGCTG
>2 dna:chromosome chromosome:NCBIM37:2:1:181748087:1 92417611 ID8006 U +
TAAATAACTAAGGGCTTGGATGTGCTGC
>2 dna:chromosome chromosome:NCBIM37:2:1:181748087:1 92417615 ID9086 U +
TAACTAAGGGCTTGGATGTGCTGCAATC
>2 dna:chromosome chromosome:NCBIM37:2:1:181748087:1 92417643 ID12007 U +
TACAAATAAGTAGATTTTCTGCAAGGCTA
>2 dna:chromosome chromosome:NCBIM37:2:1:181748087:1 92417649 ID10445 U +
TAAGTAGATTTTCTGCAAGGCTATATCGA
>2 dna:chromosome chromosome:NCBIM37:2:1:181748087:1 92417702 ID60022 U +
TGTGTAGGATAATGCAGATTTTAGTTGC
>2 dna:chromosome chromosome:NCBIM37:2:1:181748087:1 92417714 ID43985 U +
TGCAGATTTTAGTTGCAAACTTTGGTTGCG
>2 dna:chromosome chromosome:NCBIM37:2:1:181748087:1 92417714 ID43986 U +
TGCAGATTTTAGTTGCAAACTTTGGTTGCGT
>2 dna:chromosome chromosome:NCBIM37:2:1:181748087:1 92417727 ID42684 U +
TGCAAACTTTGGTTGCGTTGCTGTTGTAC
>2 dna:chromosome chromosome:NCBIM37:2:1:181748087:1 92417736 ID56652 U +
TGGTTGCGTTGCTGTTGTACAAACA
>2 dna:chromosome chromosome:NCBIM37:2:1:181748087:1 92417736 ID56653 U +
TGGTTGCGTTGCTGTTGTACAAACAAAACA
>2 dna:chromosome chromosome:NCBIM37:2:1:181748087:1 92417745 ID48109 U +
TGCTGTTGTACAAACAAAACATTTCCAGTC
>2 dna:chromosome chromosome:NCBIM37:2:1:181748087:1 92417809 ID25448 U +
TCACTTGTAAAATAAGACATTTGTAGGCTGG
>2 dna:chromosome chromosome:NCBIM37:2:1:181748087:1 92417810 ID2123 U +
CACTTGTAAAATAAGACATTTGTAGGCTG
>2 dna:chromosome chromosome:NCBIM37:2:1:181748087:1 92417810 ID2124 U +
CACTTGTAAAATAAGACATTTGTAGGCTGG
>2 dna:chromosome chromosome:NCBIM37:2:1:181748087:1 92417810 ID2125 U +
CACTTGTAAAATAAGACATTTGTAGGCTGGT
>2 dna:chromosome chromosome:NCBIM37:2:1:181748087:1 92417811 ID787 U +
ACTTGTAAAATAAGACATTTGTAGGCTG
>2 dna:chromosome chromosome:NCBIM37:2:1:181748087:1 92417811 ID788 U +
ACTTGTAAAATAAGACATTTGTAGGCTGG
>2 dna:chromosome chromosome:NCBIM37:2:1:181748087:1 92417811 ID789 U +
ACTTGTAAAATAAGACATTTGTAGGCTGGT
>2 dna:chromosome chromosome:NCBIM37:2:1:181748087:1 92417813 ID67687 U +
TTGTAAAATAAGACATTTGTAGGCTGG
>2 dna:chromosome chromosome:NCBIM37:2:1:181748087:1 92417814 ID57067 U +
TGTAAAATAAGACATTTGTAGGCTG
>2 dna:chromosome chromosome:NCBIM37:2:1:181748087:1 92417814 ID57068 U +
TGTAAAATAAGACATTTGTAGGCTGGTGT
>2 dna:chromosome chromosome:NCBIM37:2:1:181748087:1 92417816 ID7058 U +
TAAAATAAGACATTTGTAGGCTGGTGTGGC
>2 dna:chromosome chromosome:NCBIM37:2:1:181748087:1 92417844 ID4820 U +
GCAGCACAGATGTGTAATCCTCTCCC
>2 dna:chromosome chromosome:NCBIM37:2:1:181748087:1 92417962 ID69034 U +
TTTTTTTAAAAAGATGATTTACAAATGGCC
>2 dna:chromosome chromosome:NCBIM37:2:1:181748087:1 92417964 ID68990 U +
TTTTTAAAAAGATGATTTACAAATGGCCA
>2 dna:chromosome chromosome:NCBIM37:2:1:181748087:1 92417965 ID68821 U +
TTTTAAAAAGATGATTTACAAATGGCCA
>2 dna:chromosome chromosome:NCBIM37:2:1:181748087:1 92417965 ID68822 U +
TTTTAAAAAGATGATTTACAAATGGCCAA
>2 dna:chromosome chromosome:NCBIM37:2:1:181748087:1 92417965 ID68823 U +
TTTTAAAAAGATGATTTACAAATGGCCAAG
>2 dna:chromosome chromosome:NCBIM37:2:1:181748087:1 92417966 ID68160 U +
TTTAAAAAGATGATTTACAAATGGCCAAGC
>2 dna:chromosome chromosome:NCBIM37:2:1:181748087:1 92417967 ID63462 U +
TTAAAAAGATGATTTACAAATGGCCAAGC
>2 dna:chromosome chromosome:NCBIM37:2:1:181748087:1 92417968 ID6442 U +
TAAAAAGATGATTTACAAATGGCCA
>2 dna:chromosome chromosome:NCBIM37:2:1:181748087:1 92417968 ID6443 U +
TAAAAAGATGATTTACAAATGGCCAAGCC
>2 dna:chromosome chromosome:NCBIM37:2:1:181748087:1 92417968 ID6444 U +
TAAAAAGATGATTTACAAATGGCCAAGCCA
>2 dna:chromosome chromosome:NCBIM37:2:1:181748087:1 92417968 ID6445 U +
TAAAAAGATGATTTACAAATGGCCAAGCCAA
>2 dna:chromosome chromosome:NCBIM37:2:1:181748087:1 92417968 ID6446 U +
TAAAAAGATGATTTACAAATGGCCAAGCCAAT
>2 dna:chromosome chromosome:NCBIM37:2:1:181748087:1 92417981 ID12045 U +
TACAAATGGCCAAGCCAATTGCTTCTTCTG
>2 dna:chromosome chromosome:NCBIM37:2:1:181748087:1 92417981 ID12046 U +
TACAAATGGCCAAGCCAATTGCTTCTTCTGC
>2 dna:chromosome chromosome:NCBIM37:2:1:181748087:1 92418002 ID3716 U +
CTTCTTCTGCAAGAACTCTTCTTGGT
>2 dna:chromosome chromosome:NCBIM37:2:1:181748087:1 92418007 ID32417 U +
TCTGCAAGAACTCTTCTTGGTTATGATGC
>2 dna:chromosome chromosome:NCBIM37:2:1:181748087:1 92418009 ID43081 U +
TGCAAGAACTCTTCTTGGTTATGATGC
>2 dna:chromosome chromosome:NCBIM37:2:1:181748087:1 92418009 ID43082 U +
TGCAAGAACTCTTCTTGGTTATGATGCTT
>2 dna:chromosome chromosome:NCBIM37:2:1:181748087:1 92418009 ID43083 U +
TGCAAGAACTCTTCTTGGTTATGATGCTTT
>2 dna:chromosome chromosome:NCBIM37:2:1:181748087:1 92418009 ID43084 U +
TGCAAGAACTCTTCTTGGTTATGATGCTTTT
>2 dna:chromosome chromosome:NCBIM37:2:1:181748087:1 92418028 ID22912 U +
TATGATGCTTTTATTGGGTATGAGGTGA
>2 dna:chromosome chromosome:NCBIM37:2:1:181748087:1 92418030 ID41810 U +
TGATGCTTTTATTGGGTATGAGGTGA
>2 dna:chromosome chromosome:NCBIM37:2:1:181748087:1 92418039 ID23751 U +
TATTGGGTATGAGGTGAGGTAAAGGAG
>2 dna:chromosome chromosome:NCBIM37:2:1:181748087:1 92418071 ID25536 U +
TCAGAAGAAACACTGGGTAAGGGACTGG
>2 dna:chromosome chromosome:NCBIM37:2:1:181748087:1 92418130 ID67193 U +
TTGGAGTGGTGCCCGTTTGATGAGCTGT
>2 dna:chromosome chromosome:NCBIM37:2:1:181748087:1 92418130 ID67194 U +
TTGGAGTGGTGCCCGTTTGATGAGCTGTG
>2 dna:chromosome chromosome:NCBIM37:2:1:181748087:1 92418139 ID45910 U +
TGCCCGTTTGATGAGCTGTGCTTTGCGTC
>2 dna:chromosome chromosome:NCBIM37:2:1:181748087:1 92418150 ID39560 U +
TGAGCTGTGCTTTGCGTCTGATTTTGAC
>2 dna:chromosome chromosome:NCBIM37:2:1:181748087:1 92418150 ID39561 U +
TGAGCTGTGCTTTGCGTCTGATTTTGACTT
>2 dna:chromosome chromosome:NCBIM37:2:1:181748087:1 92418153 ID5230 U +
GCTGTGCTTTGCGTCTGATTTTGACTTGC
>2 dna:chromosome chromosome:NCBIM37:2:1:181748087:1 92418155 ID59800 U +
TGTGCTTTGCGTCTGATTTTGACTTGCACT
>2 dna:chromosome chromosome:NCBIM37:2:1:181748087:1 92418162 ID46842 U +
TGCGTCTGATTTTGACTTGCACTCTAGAT
>2 dna:chromosome chromosome:NCBIM37:2:1:181748087:1 92418179 ID43761 U +
TGCACTCTAGATTCTGTGAGAGGCATCGTGT
>2 dna:chromosome chromosome:NCBIM37:2:1:181748087:1 92418186 ID17726 U +
TAGATTCTGTGAGAGGCATCGTGTCTCACT
>2 dna:chromosome chromosome:NCBIM37:2:1:181748087:1 92418209 ID31666 U +
TCTCACTTGTATCAAACATTTGTTTGCTGAC
>2 dna:chromosome chromosome:NCBIM37:2:1:181748087:1 92418210 ID3404 U +
CTCACTTGTATCAAACATTTGTTTGCTGAC
>2 dna:chromosome chromosome:NCBIM37:2:1:181748087:1 92418216 ID57809 U +
TGTATCAAACATTTGTTTGCTGACACGAG
>2 dna:chromosome chromosome:NCBIM37:2:1:181748087:1 92418218 ID22115 U +
TATCAAACATTTGTTTGCTGACACGAGA
>2 dna:chromosome chromosome:NCBIM37:2:1:181748087:1 92418218 ID22116 U +
TATCAAACATTTGTTTGCTGACACGAGAG
>2 dna:chromosome chromosome:NCBIM37:2:1:181748087:1 92418218 ID22117 U +
TATCAAACATTTGTTTGCTGACACGAGAGA
>2 dna:chromosome chromosome:NCBIM37:2:1:181748087:1 92418220 ID24208 U +
TCAAACATTTGTTTGCTGACACGAGAGAAC
>2 dna:chromosome chromosome:NCBIM37:2:1:181748087:1 92418232 ID66942 U +
TTGCTGACACGAGAGAACATTGTGGACCTG
>2 dna:chromosome chromosome:NCBIM37:2:1:181748087:1 92418233 ID47755 U +
TGCTGACACGAGAGAACATTGTGGACCTGC
>2 dna:chromosome chromosome:NCBIM37:2:1:181748087:1 92418236 ID36541 U +
TGACACGAGAGAACATTGTGGACCTGCTC
>2 dna:chromosome chromosome:NCBIM37:2:1:181748087:1 92418236 ID36542 U +
TGACACGAGAGAACATTGTGGACCTGCTCTGT
>2 dna:chromosome chromosome:NCBIM37:2:1:181748087:1 92418247 ID149 U +
AACATTGTGGACCTGCTCTGTGCTTCTGC
>2 dna:chromosome chromosome:NCBIM37:2:1:181748087:1 92418252 ID59842 U +
TGTGGACCTGCTCTGTGCTTCTGCGCTCTC
>2 dna:chromosome chromosome:NCBIM37:2:1:181748087:1 92418273 ID46775 U +
TGCGCTCTCTTGATGGTACCTCGTAGC
>2 dna:chromosome chromosome:NCBIM37:2:1:181748087:1 92418278 ID32028 U +
TCTCTTGATGGTACCTCGTAGCCTGT
>2 dna:chromosome chromosome:NCBIM37:2:1:181748087:1 92418278 ID32029 U +
TCTCTTGATGGTACCTCGTAGCCTGTCGT
>2 dna:chromosome chromosome:NCBIM37:2:1:181748087:1 92418283 ID41871 U +
TGATGGTACCTCGTAGCCTGTCGT
>2 dna:chromosome chromosome:NCBIM37:2:1:181748087:1 92418293 ID30894 U +
TCGTAGCCTGTCGTGCTATGCTGCTGATGT
>2 dna:chromosome chromosome:NCBIM37:2:1:181748087:1 92418346 ID15373 U +
TACTGAGAGAAGAAACCTCGAGGGAGC
>2 dna:chromosome chromosome:NCBIM37:2:1:181748087:1 92418346 ID15374 U +
TACTGAGAGAAGAAACCTCGAGGGAGCAT
>2 dna:chromosome chromosome:NCBIM37:2:1:181748087:1 92418349 ID38593 U +
TGAGAGAAGAAACCTCGAGGGAGCATC
>2 dna:chromosome chromosome:NCBIM37:2:1:181748087:1 92418351 ID895 U +
AGAGAAGAAACCTCGAGGGAGCATCACT
>2 dna:chromosome chromosome:NCBIM37:2:1:181748087:1 92418452 ID44218 U +
TGCATAAATCCTTCACAGGTCTGAGGCCA
>2 dna:chromosome chromosome:NCBIM37:2:1:181748087:1 92418473 ID39790 U +
TGAGGCCAACTTTGATTTCTTTCATTGT
>2 dna:chromosome chromosome:NCBIM37:2:1:181748087:1 92418473 ID39791 U +
TGAGGCCAACTTTGATTTCTTTCATTGTA
>2 dna:chromosome chromosome:NCBIM37:2:1:181748087:1 92418484 ID66696 U +
TTGATTTCTTTCATTGTAGGTCTTGGA
>2 dna:chromosome chromosome:NCBIM37:2:1:181748087:1 92418485 ID42451 U +
TGATTTCTTTCATTGTAGGTCTTGGAC
>2 dna:chromosome chromosome:NCBIM37:2:1:181748087:1 92418499 ID61008 U -
TGTTGTCAGTATTGACAGTCCAAGACCTAC
>2 dna:chromosome chromosome:NCBIM37:2:1:181748087:1 92418500 ID20137 U +
TAGGTCTTGGACTGTCAATACTGACAACATC
>2 dna:chromosome chromosome:NCBIM37:2:1:181748087:1 92418537 ID66162 U +
TTCTTCTTCATTTCTAGATCCCTGGCTACC
>2 dna:chromosome chromosome:NCBIM37:2:1:181748087:1 92418538 ID33029 U +
TCTTCTTCATTTCTAGATCCCTGGCTACCTT
>2 dna:chromosome chromosome:NCBIM37:2:1:181748087:1 92418556 ID2895 U +
CCCTGGCTACCTTATTGATGAAGACAGATATT
>2 dna:chromosome chromosome:NCBIM37:2:1:181748087:1 92418563 ID14484 U +
TACCTTATTGATGAAGACAGATATTCCTGG
>2 dna:chromosome chromosome:NCBIM37:2:1:181748087:1 92418568 ID23682 U +
TATTGATGAAGACAGATATTCCTGGCTTA
>2 dna:chromosome chromosome:NCBIM37:2:1:181748087:1 92418568 ID23683 U +
TATTGATGAAGACAGATATTCCTGGCTTAGT
>2 dna:chromosome chromosome:NCBIM37:2:1:181748087:1 92418570 ID66609 U +
TTGATGAAGACAGATATTCCTGGCTTAGT
>2 dna:chromosome chromosome:NCBIM37:2:1:181748087:1 92418612 ID29569 U +
TCCTAGTTCTAAAAAGAAAAAAACAAAGGC
>2 dna:chromosome chromosome:NCBIM37:2:1:181748087:1 92418612 ID29570 U +
TCCTAGTTCTAAAAAGAAAAAAACAAAGGCA
>2 dna:chromosome chromosome:NCBIM37:2:1:181748087:1 92418682 ID14464 U +
TACCTTAAATCACGATTGGTAATATCC
>2 dna:chromosome chromosome:NCBIM37:2:1:181748087:1 92418682 ID14465 U +
TACCTTAAATCACGATTGGTAATATCCAG
>2 dna:chromosome chromosome:NCBIM37:2:1:181748087:1 92418687 ID8085 U +
TAAATCACGATTGGTAATATCCAGG
>2 dna:chromosome chromosome:NCBIM37:2:1:181748087:1 92418687 ID8086 U +
TAAATCACGATTGGTAATATCCAGGAA
>2 dna:chromosome chromosome:NCBIM37:2:1:181748087:1 92418687 ID8087 U +
TAAATCACGATTGGTAATATCCAGGAAGGC
>2 dna:chromosome chromosome:NCBIM37:2:1:181748087:1 92418725 ID9348 U +
TAACTTCTTCTTATTCAGTTACTAGACAGC
>2 dna:chromosome chromosome:NCBIM37:2:1:181748087:1 92418787 ID37699 U +
TGACTGATACTGTGTCTCAGCTCTCACC
>2 dna:chromosome chromosome:NCBIM37:2:1:181748087:1 92418825 ID58464 U +
TGTCCAGTTGCGTCTTATGTGGCCATGC
>2 dna:chromosome chromosome:NCBIM37:2:1:181748087:1 92418859 ID21197 U +
TAGTTAAGGCCACCAGAAACATACCTTTGG
>2 dna:chromosome chromosome:NCBIM37:2:1:181748087:1 92418916 ID2583 U +
CCAAAGAGATACATACACTACTCATGGGA
>2 dna:chromosome chromosome:NCBIM37:2:1:181748087:1 92418923 ID4598 U +
GATACATACACTACTCATGGGATTTTGGGA
>2 dna:chromosome chromosome:NCBIM37:2:1:181748087:1 92418955 ID66554 U +
TTGAGTAAGACTTGAGAAAAAAACTTAAGG
>2 dna:chromosome chromosome:NCBIM37:2:1:181748087:1 92418980 ID10277 U +
TAAGGATTTGGGCTTGCTTTAGGTGATC
>2 dna:chromosome chromosome:NCBIM37:2:1:181748087:1 92418987 ID67415 U +
TTGGGCTTGCTTTAGGTGATCTGGATACT
>2 dna:chromosome chromosome:NCBIM37:2:1:181748087:1 92418987 ID67416 U +
TTGGGCTTGCTTTAGGTGATCTGGATACTC
>2 dna:chromosome chromosome:NCBIM37:2:1:181748087:1 92418988 ID54259 U +
TGGGCTTGCTTTAGGTGATCTGGATACTC
>2 dna:chromosome chromosome:NCBIM37:2:1:181748087:1 92418988 ID54260 U +
TGGGCTTGCTTTAGGTGATCTGGATACTCA
>2 dna:chromosome chromosome:NCBIM37:2:1:181748087:1 92418990 ID5697 U +
GGCTTGCTTTAGGTGATCTGGATACTCA
>2 dna:chromosome chromosome:NCBIM37:2:1:181748087:1 92418994 ID48522 U +
TGCTTTAGGTGATCTGGATACTCAAGGA
>2 dna:chromosome chromosome:NCBIM37:2:1:181748087:1 92418994 ID48523 U +
TGCTTTAGGTGATCTGGATACTCAAGGAC
>2 dna:chromosome chromosome:NCBIM37:2:1:181748087:1 92418999 ID20202 U +
TAGGTGATCTGGATACTCAAGGACTTGG
>2 dna:chromosome chromosome:NCBIM37:2:1:181748087:1 92418999 ID20204 U +
TAGGTGATCTGGATACTCAAGGACTTGGG
>2 dna:chromosome chromosome:NCBIM37:2:1:181748087:1 92418999 ID20205 U +
TAGGTGATCTGGATACTCAAGGACTTGGGA
>2 dna:chromosome chromosome:NCBIM37:2:1:181748087:1 92419024 ID53957 U +
TGGGATTTCTTTGAACCTGATACTGAG
>2 dna:chromosome chromosome:NCBIM37:2:1:181748087:1 92419024 ID53958 U +
TGGGATTTCTTTGAACCTGATACTGAGA
>2 dna:chromosome chromosome:NCBIM37:2:1:181748087:1 92419024 ID53959 U +
TGGGATTTCTTTGAACCTGATACTGAGAG
>2 dna:chromosome chromosome:NCBIM37:2:1:181748087:1 92419024 ID53960 U +
TGGGATTTCTTTGAACCTGATACTGAGAGG
>2 dna:chromosome chromosome:NCBIM37:2:1:181748087:1 92419024 ID53961 U +
TGGGATTTCTTTGAACCTGATACTGAGAGGT
>2 dna:chromosome chromosome:NCBIM37:2:1:181748087:1 92419079 ID29367 U +
TCCTAATTCATGTTTGTTATGTAGTAATGG
>2 dna:chromosome chromosome:NCBIM37:2:1:181748087:1 92419085 ID65080 U +
TTCATGTTTGTTATGTAGTAATGGTGTGT
>2 dna:chromosome chromosome:NCBIM37:2:1:181748087:1 92419085 ID65081 U +
TTCATGTTTGTTATGTAGTAATGGTGTGTA
>2 dna:chromosome chromosome:NCBIM37:2:1:181748087:1 92419089 ID61243 U +
TGTTTGTTATGTAGTAATGGTGTGTATGA
>2 dna:chromosome chromosome:NCBIM37:2:1:181748087:1 92419089 ID61244 U +
TGTTTGTTATGTAGTAATGGTGTGTATGAC
>2 dna:chromosome chromosome:NCBIM37:2:1:181748087:1 92419098 ID57716 U +
TGTAGTAATGGTGTGTATGACACTTGGTTA
>2 dna:chromosome chromosome:NCBIM37:2:1:181748087:1 92419100 ID20580 U +
TAGTAATGGTGTGTATGACACTTGGT
>2 dna:chromosome chromosome:NCBIM37:2:1:181748087:1 92419115 ID36611 U +
TGACACTTGGTTATATGTACATGGGT
>2 dna:chromosome chromosome:NCBIM37:2:1:181748087:1 92419115 ID36612 U +
TGACACTTGGTTATATGTACATGGGTA
>2 dna:chromosome chromosome:NCBIM37:2:1:181748087:1 92419115 ID36613 U +
TGACACTTGGTTATATGTACATGGGTAGGT
>2 dna:chromosome chromosome:NCBIM37:2:1:181748087:1 92419122 ID56525 U +
TGGTTATATGTACATGGGTAGGTGCAGA
>2 dna:chromosome chromosome:NCBIM37:2:1:181748087:1 92419130 ID57552 U +
TGTACATGGGTAGGTGCAGATTCATGTGT
>2 dna:chromosome chromosome:NCBIM37:2:1:181748087:1 92419136 ID54481 U +
TGGGTAGGTGCAGATTCATGTGTGCATGC
>2 dna:chromosome chromosome:NCBIM37:2:1:181748087:1 92419140 ID20221 U +
TAGGTGCAGATTCATGTGTGCATGCATGAGT
>2 dna:chromosome chromosome:NCBIM37:2:1:181748087:1 92419144 ID43978 U +
TGCAGATTCATGTGTGCATGCATGAGTGG
>2 dna:chromosome chromosome:NCBIM37:2:1:181748087:1 92419144 ID43979 U +
TGCAGATTCATGTGTGCATGCATGAGTGGA
>2 dna:chromosome chromosome:NCBIM37:2:1:181748087:1 92419189 ID43239 U +
TGCAAGTCAGGTGTCTTCCTCTATTGTCC
>2 dna:chromosome chromosome:NCBIM37:2:1:181748087:1 92419224 ID54995 U +
TGGGTTTTTGAGACAGAGTCTCTCATTGA
>2 dna:chromosome chromosome:NCBIM37:2:1:181748087:1 92419250 ID34802 U +
TGAACCTAGAGCTCATGGACTGGCTA
>2 dna:chromosome chromosome:NCBIM37:2:1:181748087:1 92419274 ID13511 U +
TACATTGGCGACTGAGCTTCAGGCTT
>2 dna:chromosome chromosome:NCBIM37:2:1:181748087:1 92419333 ID40822 U +
TGATACAGTTGTGTATTGCCACACCCA
>2 dna:chromosome chromosome:NCBIM37:2:1:181748087:1 92419419 ID12978 U +
TACAGCACTAAACATTAAAACCACCGACCTGT
>2 dna:chromosome chromosome:NCBIM37:2:1:181748087:1 92419427 ID7382 U +
TAAACATTAAAACCACCGACCTGTCTCCCCA
>2 dna:chromosome chromosome:NCBIM37:2:1:181748087:1 92419474 ID8911 U +
TAACCCAAAGGAAATGTTATGGGGTGA
>2 dna:chromosome chromosome:NCBIM37:2:1:181748087:1 92419474 ID8912 U +
TAACCCAAAGGAAATGTTATGGGGTGAAT
>2 dna:chromosome chromosome:NCBIM37:2:1:181748087:1 92419535 ID22237 U +
TATCACTGCTTTTAGCTAGACCTGGTTGA
>2 dna:chromosome chromosome:NCBIM37:2:1:181748087:1 92419568 ID47543 U +
TGCTCATTTTTCTGTGACTTGGAGGACACC
>2 dna:chromosome chromosome:NCBIM37:2:1:181748087:1 92419752 ID12658 U +
TACACATGAGTCTGTGACACAGAGTGGGTC
>2 dna:chromosome chromosome:NCBIM37:2:1:181748087:1 92419833 ID57301 U +
TGTAACTGGATAAGAGTCCATTTTATGCC
>2 dna:chromosome chromosome:NCBIM37:2:1:181748087:1 92419833 ID57302 U +
TGTAACTGGATAAGAGTCCATTTTATGCCTT
>2 dna:chromosome chromosome:NCBIM37:2:1:181748087:1 92419839 ID50763 U +
TGGATAAGAGTCCATTTTATGCCTTTTGG
>2 dna:chromosome chromosome:NCBIM37:2:1:181748087:1 92419843 ID9771 U +
TAAGAGTCCATTTTATGCCTTTTGGGAAGA
>2 dna:chromosome chromosome:NCBIM37:2:1:181748087:1 92419879 ID8787 U +
TAACATGATGAGACAAGGGCTGCACCAAGA
>2 dna:chromosome chromosome:NCBIM37:2:1:181748087:1 92419921 ID7649 U +
TAAAGAGAAGGCTCCAGCAGCCACGCAATA
>2 dna:chromosome chromosome:NCBIM37:2:1:181748087:1 92419935 ID2291 U +
CAGCAGCCACGCAATATAGTGCAAATA
>2 dna:chromosome chromosome:NCBIM37:2:1:181748087:1 92419949 ID21934 U +
TATAGTGCAAATAGACCCAAAGATGATGTG
>2 dna:chromosome chromosome:NCBIM37:2:1:181748087:1 92419949 ID21935 U +
TATAGTGCAAATAGACCCAAAGATGATGTGT
>2 dna:chromosome chromosome:NCBIM37:2:1:181748087:1 92419951 ID21051 U +
TAGTGCAAATAGACCCAAAGATGATGT
>2 dna:chromosome chromosome:NCBIM37:2:1:181748087:1 92419951 ID21052 U +
TAGTGCAAATAGACCCAAAGATGATGTG
>2 dna:chromosome chromosome:NCBIM37:2:1:181748087:1 92419985 ID26876 U +
TCCAACTCCAGGCCAGGCAATCACGTCT
>2 dna:chromosome chromosome:NCBIM37:2:1:181748087:1 92420052 ID66208 U +
TTCTTTAATTGAGAATATGGGCTGTTCTA
>2 dna:chromosome chromosome:NCBIM37:2:1:181748087:1 92420052 ID66209 U +
TTCTTTAATTGAGAATATGGGCTGTTCTAT
>2 dna:chromosome chromosome:NCBIM37:2:1:181748087:1 92420057 ID11635 U +
TAATTGAGAATATGGGCTGTTCTATG
>2 dna:chromosome chromosome:NCBIM37:2:1:181748087:1 92420057 ID11636 U +
TAATTGAGAATATGGGCTGTTCTATGTGA
>2 dna:chromosome chromosome:NCBIM37:2:1:181748087:1 92420081 ID59266 U +
TGTGAGTCTGAGGTGTTTATATGTATGTA
>2 dna:chromosome chromosome:NCBIM37:2:1:181748087:1 92420100 ID23214 U +
TATGTATGTAGCAGGTGTTTGCCTGGTCC
>2 dna:chromosome chromosome:NCBIM37:2:1:181748087:1 92420119 ID46423 U +
TGCCTGGTCCTTCTAGACTAAGTAGGACATC
>2 dna:chromosome chromosome:NCBIM37:2:1:181748087:1 92420129 ID65841 U +
TTCTAGACTAAGTAGGACATCAAGTGCC
>2 dna:chromosome chromosome:NCBIM37:2:1:181748087:1 92420130 ID31438 U +
TCTAGACTAAGTAGGACATCAAGTGCCAC
>2 dna:chromosome chromosome:NCBIM37:2:1:181748087:1 92420171 ID6454 U +
TAAAAAGCAGCCACGTCTGGCCTGTACACGT
>2 dna:chromosome chromosome:NCBIM37:2:1:181748087:1 92420188 ID52211 U +
TGGCCTGTACACGTTCATGTAAACTGGC
>2 dna:chromosome chromosome:NCBIM37:2:1:181748087:1 92420195 ID12728 U +
TACACGTTCATGTAAACTGGCTGCTTGGG
>2 dna:chromosome chromosome:NCBIM37:2:1:181748087:1 92420195 ID12729 U +
TACACGTTCATGTAAACTGGCTGCTTGGGT
>2 dna:chromosome chromosome:NCBIM37:2:1:181748087:1 92420205 ID57153 U +
TGTAAACTGGCTGCTTGGGTTTCC
>2 dna:chromosome chromosome:NCBIM37:2:1:181748087:1 92420226 ID27548 U +
TCCAGAGTCAGAAGCTTGTGTGAGTTAAAT
>2 dna:chromosome chromosome:NCBIM37:2:1:181748087:1 92420244 ID59282 U +
TGTGAGTTAAATGAGCCCAATAGGGTAAGG
>2 dna:chromosome chromosome:NCBIM37:2:1:181748087:1 92420285 ID5057 U +
GCCTTTTTGGGATGGTCTCGATTACTGCAG
>2 dna:chromosome chromosome:NCBIM37:2:1:181748087:1 92420291 ID67399 U +
TTGGGATGGTCTCGATTACTGCAGTGTGC
>2 dna:chromosome chromosome:NCBIM37:2:1:181748087:1 92420292 ID53679 U +
TGGGATGGTCTCGATTACTGCAGTGT
>2 dna:chromosome chromosome:NCBIM37:2:1:181748087:1 92420292 ID53680 U +
TGGGATGGTCTCGATTACTGCAGTGTGC
>2 dna:chromosome chromosome:NCBIM37:2:1:181748087:1 92420292 ID53681 U +
TGGGATGGTCTCGATTACTGCAGTGTGCA
>2 dna:chromosome chromosome:NCBIM37:2:1:181748087:1 92420292 ID53682 U +
TGGGATGGTCTCGATTACTGCAGTGTGCAC
>2 dna:chromosome chromosome:NCBIM37:2:1:181748087:1 92420326 ID43552 U +
TGCACACAGAGTTAGTGGTCGCCTAGCC
>2 dna:chromosome chromosome:NCBIM37:2:1:181748087:1 92420398 ID49342 U +
TGGAACTTTTTGGGGAATGTCATTCTCTAA
>2 dna:chromosome chromosome:NCBIM37:2:1:181748087:1 92420483 ID57859 U +
TGTATGCATGAGCCTAGTGTCCA
>2 dna:chromosome chromosome:NCBIM37:2:1:181748087:1 92420559 ID46839 U +
TGCGTCCTTTGACCTTTGATGTCCCT
>2 dna:chromosome chromosome:NCBIM37:2:1:181748087:1 92420620 ID7969 U +
TAAAGTTTTCGCTCACCAAGTGGGAAGCTTC
>2 dna:chromosome chromosome:NCBIM37:2:1:181748087:1 92420852 ID38454 M +
TGAGACAGGGTTTCTCTGTGTTGCCTTGAC
>2 dna:chromosome chromosome:NCBIM37:2:1:181748087:1 92420873 ID46540 U +
TGCCTTGACTGTCCTGGAATTTACTCTGT
>2 dna:chromosome chromosome:NCBIM37:2:1:181748087:1 92420899 ID57655 U +
TGTAGACCAGGCTGGCCTTGAACTTACCAA
>2 dna:chromosome chromosome:NCBIM37:2:1:181748087:1 92420916 ID66336 U +
TTGAACTTACCAAGACAGAGATCCACCT
>2 dna:chromosome chromosome:NCBIM37:2:1:181748087:1 92420917 ID34986 U +
TGAACTTACCAAGACAGAGATCCACCTGCC
>2 dna:chromosome chromosome:NCBIM37:2:1:181748087:1 92420963 ID53777 U +
TGGGATTAAAGCCAAACTCTAAATTTAAA
>2 dna:chromosome chromosome:NCBIM37:2:1:181748087:1 92420963 ID53778 U +
TGGGATTAAAGCCAAACTCTAAATTTAAAA
>2 dna:chromosome chromosome:NCBIM37:2:1:181748087:1 92420963 ID53779 U +
TGGGATTAAAGCCAAACTCTAAATTTAAAAA
>2 dna:chromosome chromosome:NCBIM37:2:1:181748087:1 92420963 ID53780 U +
TGGGATTAAAGCCAAACTCTAAATTTAAAAAG
>2 dna:chromosome chromosome:NCBIM37:2:1:181748087:1 92420988 ID6410 U +
TAAAAAGAAAATGTTTGGAATTAATCAGA
>2 dna:chromosome chromosome:NCBIM37:2:1:181748087:1 92421002 ID67071 U +
TTGGAATTAATCAGAGCTGATAAATGTAT
>2 dna:chromosome chromosome:NCBIM37:2:1:181748087:1 92421003 ID49956 U +
TGGAATTAATCAGAGCTGATAAATGTATG
>2 dna:chromosome chromosome:NCBIM37:2:1:181748087:1 92421022 ID8219 U +
TAAATGTATGTATCCAAACACTTAGACGGAAA
>2 dna:chromosome chromosome:NCBIM37:2:1:181748087:1 92421028 ID23210 U +
TATGTATCCAAACACTTAGACGGAAAGCT
>2 dna:chromosome chromosome:NCBIM37:2:1:181748087:1 92421028 ID23211 U +
TATGTATCCAAACACTTAGACGGAAAGCTA
>2 dna:chromosome chromosome:NCBIM37:2:1:181748087:1 92421030 ID57815 U +
TGTATCCAAACACTTAGACGGAAAGCTAGC
>2 dna:chromosome chromosome:NCBIM37:2:1:181748087:1 92421034 ID26658 U +
TCCAAACACTTAGACGGAAAGCTAGC
>2 dna:chromosome chromosome:NCBIM37:2:1:181748087:1 92421034 ID26659 U +
TCCAAACACTTAGACGGAAAGCTAGCTTCC
>2 dna:chromosome chromosome:NCBIM37:2:1:181748087:1 92421043 ID64103 U +
TTAGACGGAAAGCTAGCTTCCGATGGATTT
>2 dna:chromosome chromosome:NCBIM37:2:1:181748087:1 92421056 ID18772 U +
TAGCTTCCGATGGATTTAAAGAATGAAAC
>2 dna:chromosome chromosome:NCBIM37:2:1:181748087:1 92421056 ID18773 U +
TAGCTTCCGATGGATTTAAAGAATGAAACA
>2 dna:chromosome chromosome:NCBIM37:2:1:181748087:1 92421061 ID29041 U +
TCCGATGGATTTAAAGAATGAAACACTTG
>2 dna:chromosome chromosome:NCBIM37:2:1:181748087:1 92421066 ID51203 U +
TGGATTTAAAGAATGAAACACTTGCCATCA
>2 dna:chromosome chromosome:NCBIM37:2:1:181748087:1 92421071 ID63556 U +
TTAAAGAATGAAACACTTGCCATCATCCA
>2 dna:chromosome chromosome:NCBIM37:2:1:181748087:1 92421072 ID7614 U +
TAAAGAATGAAACACTTGCCATCATCCAA
>2 dna:chromosome chromosome:NCBIM37:2:1:181748087:1 92421072 ID7615 U +
TAAAGAATGAAACACTTGCCATCATCCAAA
>2 dna:chromosome chromosome:NCBIM37:2:1:181748087:1 92421072 ID7616 U +
TAAAGAATGAAACACTTGCCATCATCCAAAT
>2 dna:chromosome chromosome:NCBIM37:2:1:181748087:1 92421072 ID7617 U +
TAAAGAATGAAACACTTGCCATCATCCAAATT
>2 dna:chromosome chromosome:NCBIM37:2:1:181748087:1 92421079 ID33802 U +
TGAAACACTTGCCATCATCCAAATTCCTTC
>2 dna:chromosome chromosome:NCBIM37:2:1:181748087:1 92421096 ID26798 U +
TCCAAATTCCTTCTGATTTCACTATGAG
>2 dna:chromosome chromosome:NCBIM37:2:1:181748087:1 92421096 ID26799 U +
TCCAAATTCCTTCTGATTTCACTATGAGC
>2 dna:chromosome chromosome:NCBIM37:2:1:181748087:1 92421096 ID26800 U +
TCCAAATTCCTTCTGATTTCACTATGAGCT
>2 dna:chromosome chromosome:NCBIM37:2:1:181748087:1 92421109 ID42418 U +
TGATTTCACTATGAGCTGACACAACACAGG
>2 dna:chromosome chromosome:NCBIM37:2:1:181748087:1 92421136 ID1243 U +
AGGGCAGTTATTTTATTCTTTAGGGATAG
>2 dna:chromosome chromosome:NCBIM37:2:1:181748087:1 92421146 ID68905 U +
TTTTATTCTTTAGGGATAGAAGGGCCTT
>2 dna:chromosome chromosome:NCBIM37:2:1:181748087:1 92421146 ID68906 U +
TTTTATTCTTTAGGGATAGAAGGGCCTTG
>2 dna:chromosome chromosome:NCBIM37:2:1:181748087:1 92421146 ID68907 U +
TTTTATTCTTTAGGGATAGAAGGGCCTTGG
>2 dna:chromosome chromosome:NCBIM37:2:1:181748087:1 92421146 ID68908 U +
TTTTATTCTTTAGGGATAGAAGGGCCTTGGT
>2 dna:chromosome chromosome:NCBIM37:2:1:181748087:1 92421148 ID64446 U +
TTATTCTTTAGGGATAGAAGGGCCTTGGT
>2 dna:chromosome chromosome:NCBIM37:2:1:181748087:1 92421162 ID16515 U +
TAGAAGGGCCTTGGTGGGTGTGTTAG
>2 dna:chromosome chromosome:NCBIM37:2:1:181748087:1 92421193 ID6537 U +
TAAAAATCCATAGAATTAAGATAAGTGAC
>2 dna:chromosome chromosome:NCBIM37:2:1:181748087:1 92421199 ID27819 U +
TCCATAGAATTAAGATAAGTGACAGTTGTG
>2 dna:chromosome chromosome:NCBIM37:2:1:181748087:1 92421199 ID27820 U +
TCCATAGAATTAAGATAAGTGACAGTTGTGT
>2 dna:chromosome chromosome:NCBIM37:2:1:181748087:1 92421203 ID16743 U +
TAGAATTAAGATAAGTGACAGTTGTG
>2 dna:chromosome chromosome:NCBIM37:2:1:181748087:1 92421203 ID16744 U +
TAGAATTAAGATAAGTGACAGTTGTGT
>2 dna:chromosome chromosome:NCBIM37:2:1:181748087:1 92421203 ID16745 U +
TAGAATTAAGATAAGTGACAGTTGTGTTGA
>2 dna:chromosome chromosome:NCBIM37:2:1:181748087:1 92421239 ID68610 U +
TTTGAGTTGAGGGTTTAATTACAATAAGAC
>2 dna:chromosome chromosome:NCBIM37:2:1:181748087:1 92421241 ID40548 U +
TGAGTTGAGGGTTTAATTACAATAAG
>2 dna:chromosome chromosome:NCBIM37:2:1:181748087:1 92421241 ID40549 U +
TGAGTTGAGGGTTTAATTACAATAAGAC
>2 dna:chromosome chromosome:NCBIM37:2:1:181748087:1 92421257 ID63833 U +
TTACAATAAGACAGACAGTAGTGTGTGGC
>2 dna:chromosome chromosome:NCBIM37:2:1:181748087:1 92421282 ID51610 U +
TGGCAGAAGAAGCATCATGGGCCTTGG
>2 dna:chromosome chromosome:NCBIM37:2:1:181748087:1 92421357 ID23069 U +
TATGCTGGCTTCTTTGTGGTTATCTATTC
>2 dna:chromosome chromosome:NCBIM37:2:1:181748087:1 92421359 ID47956 U +
TGCTGGCTTCTTTGTGGTTATCTATTCCC
>2 dna:chromosome chromosome:NCBIM37:2:1:181748087:1 92421362 ID52649 U +
TGGCTTCTTTGTGGTTATCTATTCCCTAA
>2 dna:chromosome chromosome:NCBIM37:2:1:181748087:1 92421423 ID53666 U +
TGGGATGGATGGCATGCCATTGTGTAC
>2 dna:chromosome chromosome:NCBIM37:2:1:181748087:1 92421423 ID53667 U +
TGGGATGGATGGCATGCCATTGTGTACTC
>2 dna:chromosome chromosome:NCBIM37:2:1:181748087:1 92421423 ID53668 U +
TGGGATGGATGGCATGCCATTGTGTACTCTC
>2 dna:chromosome chromosome:NCBIM37:2:1:181748087:1 92421428 ID51016 U +
TGGATGGCATGCCATTGTGTACTCTCTGC
>2 dna:chromosome chromosome:NCBIM37:2:1:181748087:1 92421428 ID51017 U +
TGGATGGCATGCCATTGTGTACTCTCTGCTT
>2 dna:chromosome chromosome:NCBIM37:2:1:181748087:1 92421432 ID51807 U +
TGGCATGCCATTGTGTACTCTCTGCT
>2 dna:chromosome chromosome:NCBIM37:2:1:181748087:1 92421437 ID45750 U +
TGCCATTGTGTACTCTCTGCTTTAGGGAGGCA
>2 dna:chromosome chromosome:NCBIM37:2:1:181748087:1 92421488 ID59953 U +
TGTGGTCTTCTCTAGTGAGTTGTTAGC
>2 dna:chromosome chromosome:NCBIM37:2:1:181748087:1 92421496 ID31945 U +
TCTCTAGTGAGTTGTTAGCAGTCTTTGTT
>2 dna:chromosome chromosome:NCBIM37:2:1:181748087:1 92421508 ID60549 U +
TGTTAGCAGTCTTTGTTAATGGTTTTCAAG
>2 dna:chromosome chromosome:NCBIM37:2:1:181748087:1 92421511 ID18124 U +
TAGCAGTCTTTGTTAATGGTTTTCAAGGC
>2 dna:chromosome chromosome:NCBIM37:2:1:181748087:1 92421521 ID60477 U +
TGTTAATGGTTTTCAAGGCTCAAGGCAGTC
>2 dna:chromosome chromosome:NCBIM37:2:1:181748087:1 92421522 ID6232 U +
GTTAATGGTTTTCAAGGCTCAAGGCAGTC
>2 dna:chromosome chromosome:NCBIM37:2:1:181748087:1 92421553 ID55618 U +
TGGTCATCTCTACAGCTTGAGAACGCCAA
>2 dna:chromosome chromosome:NCBIM37:2:1:181748087:1 92421563 ID13012 U +
TACAGCTTGAGAACGCCAAGCCAGCTCAGA
>2 dna:chromosome chromosome:NCBIM37:2:1:181748087:1 92421608 ID37330 U +
TGACCTAGACTGAGGCGCAGCTTCC
>2 dna:chromosome chromosome:NCBIM37:2:1:181748087:1 92421608 ID37331 U +
TGACCTAGACTGAGGCGCAGCTTCCTT
>2 dna:chromosome chromosome:NCBIM37:2:1:181748087:1 92421608 ID37332 U +
TGACCTAGACTGAGGCGCAGCTTCCTTA
>2 dna:chromosome chromosome:NCBIM37:2:1:181748087:1 92421608 ID37333 U +
TGACCTAGACTGAGGCGCAGCTTCCTTAAC
>2 dna:chromosome chromosome:NCBIM37:2:1:181748087:1 92421613 ID17016 U +
TAGACTGAGGCGCAGCTTCCTTAACTGCATGC
>2 dna:chromosome chromosome:NCBIM37:2:1:181748087:1 92421654 ID15228 U +
TACTCCAGTTCCGAGGCCTGGAGCGTGC
>2 dna:chromosome chromosome:NCBIM37:2:1:181748087:1 92421654 ID15229 U +
TACTCCAGTTCCGAGGCCTGGAGCGTGCCA
>2 dna:chromosome chromosome:NCBIM37:2:1:181748087:1 92421654 ID15230 U +
TACTCCAGTTCCGAGGCCTGGAGCGTGCCAC
>2 dna:chromosome chromosome:NCBIM37:2:1:181748087:1 92421657 ID27789 U +
TCCAGTTCCGAGGCCTGGAGCGTGCCACGC
>2 dna:chromosome chromosome:NCBIM37:2:1:181748087:1 92421705 ID39875 U +
TGAGGTAAACACAGTTGGATTTGTGG
>2 dna:chromosome chromosome:NCBIM37:2:1:181748087:1 92421705 ID39876 U +
TGAGGTAAACACAGTTGGATTTGTGGAGC
>2 dna:chromosome chromosome:NCBIM37:2:1:181748087:1 92421874 ID31157 U +
TCTAAACTGTTAGCTGTGTAAGTTCTGCA
>2 dna:chromosome chromosome:NCBIM37:2:1:181748087:1 92421876 ID7539 U +
TAAACTGTTAGCTGTGTAAGTTCTGC
>2 dna:chromosome chromosome:NCBIM37:2:1:181748087:1 92421876 ID7540 U +
TAAACTGTTAGCTGTGTAAGTTCTGCAGG
>2 dna:chromosome chromosome:NCBIM37:2:1:181748087:1 92421884 ID18732 U +
TAGCTGTGTAAGTTCTGCAGGGACTCAGA
>2 dna:chromosome chromosome:NCBIM37:2:1:181748087:1 92421899 ID44083 U +
TGCAGGGACTCAGACCATTCAAAGG
>2 dna:chromosome chromosome:NCBIM37:2:1:181748087:1 92421931 ID26338 U +
TCATCTTCAGAAGGAGGATCGGACA
>2 dna:chromosome chromosome:NCBIM37:2:1:181748087:1 92421934 ID32954 U +
TCTTCAGAAGGAGGATCGGACACGCTTGC
>2 dna:chromosome chromosome:NCBIM37:2:1:181748087:1 92421949 ID30770 U +
TCGGACACGCTTGCTTTTGTCTAGAGGT
>2 dna:chromosome chromosome:NCBIM37:2:1:181748087:1 92421949 ID30771 U +
TCGGACACGCTTGCTTTTGTCTAGAGGTA
>2 dna:chromosome chromosome:NCBIM37:2:1:181748087:1 92421960 ID48695 U +
TGCTTTTGTCTAGAGGTAGAGAGATG
>2 dna:chromosome chromosome:NCBIM37:2:1:181748087:1 92421960 ID48696 U +
TGCTTTTGTCTAGAGGTAGAGAGATGT
>2 dna:chromosome chromosome:NCBIM37:2:1:181748087:1 92421960 ID48697 U +
TGCTTTTGTCTAGAGGTAGAGAGATGTGG
>2 dna:chromosome chromosome:NCBIM37:2:1:181748087:1 92421960 ID48698 U +
TGCTTTTGTCTAGAGGTAGAGAGATGTGGA
>2 dna:chromosome chromosome:NCBIM37:2:1:181748087:1 92422025 ID30649 U +
TCGACTGAGAGGTCTCTTTACTACTCCCCT
>2 dna:chromosome chromosome:NCBIM37:2:1:181748087:1 92422025 ID30650 U +
TCGACTGAGAGGTCTCTTTACTACTCCCCTA
>2 dna:chromosome chromosome:NCBIM37:2:1:181748087:1 92422030 ID38776 U +
TGAGAGGTCTCTTTACTACTCCCCTAGG
>2 dna:chromosome chromosome:NCBIM37:2:1:181748087:1 92422030 ID38777 U +
TGAGAGGTCTCTTTACTACTCCCCTAGGC
>2 dna:chromosome chromosome:NCBIM37:2:1:181748087:1 92422061 ID34963 U +
TGAACTGGGACCATGGGCCTGTAGGAGGTTC
>2 dna:chromosome chromosome:NCBIM37:2:1:181748087:1 92422066 ID53221 U +
TGGGACCATGGGCCTGTAGGAGGTTCACAAA
>2 dna:chromosome chromosome:NCBIM37:2:1:181748087:1 92422074 ID54150 U +
TGGGCCTGTAGGAGGTTCACAAAGGTGAGA
>2 dna:chromosome chromosome:NCBIM37:2:1:181748087:1 92422082 ID19366 U +
TAGGAGGTTCACAAAGGTGAGAAGAAAGTC
>2 dna:chromosome chromosome:NCBIM37:2:1:181748087:1 92422147 ID56134 U +
TGGTGCGCTCTCCTGTTCTACGGAGG
>2 dna:chromosome chromosome:NCBIM37:2:1:181748087:1 92422202 ID32953 U +
TCTTCACTCTACCCCGAAAGAGAAGGATCGC
>2 dna:chromosome chromosome:NCBIM37:2:1:181748087:1 92422204 ID64845 U +
TTCACTCTACCCCGAAAGAGAAGGATCGC
>2 dna:chromosome chromosome:NCBIM37:2:1:181748087:1 92422211 ID14126 U +
TACCCCGAAAGAGAAGGATCGCCACAG
>2 dna:chromosome chromosome:NCBIM37:2:1:181748087:1 92422280 ID19148 U +
TAGGACATAGCAAATGGAGCAGGAAG
>2 dna:chromosome chromosome:NCBIM37:2:1:181748087:1 92422389 ID34946 U +
TGAACTGAGGAGCACAGTCCCCTGGACTGACC
>2 dna:chromosome chromosome:NCBIM37:2:1:181748087:1 92422518 ID27887 U +
TCCATCTTCATTAGTAACAATAAACATC
>2 dna:chromosome chromosome:NCBIM37:2:1:181748087:1 92422524 ID65086 U +
TTCATTAGTAACAATAAACATCAGAGCCTG
>2 dna:chromosome chromosome:NCBIM37:2:1:181748087:1 92422528 ID64214 U +
TTAGTAACAATAAACATCAGAGCCTGAGT
>2 dna:chromosome chromosome:NCBIM37:2:1:181748087:1 92422529 ID20530 U +
TAGTAACAATAAACATCAGAGCCTGAGTC
>2 dna:chromosome chromosome:NCBIM37:2:1:181748087:1 92422529 ID20531 U +
TAGTAACAATAAACATCAGAGCCTGAGTCC
>2 dna:chromosome chromosome:NCBIM37:2:1:181748087:1 92422591 ID26256 U +
TCATATTTAATTTATGAGTGCCCTCTTTGG
>2 dna:chromosome chromosome:NCBIM37:2:1:181748087:1 92422594 ID23841 U +
TATTTAATTTATGAGTGCCCTCTTTGGGGT
>2 dna:chromosome chromosome:NCBIM37:2:1:181748087:1 92422594 ID23842 U +
TATTTAATTTATGAGTGCCCTCTTTGGGGTGT
>2 dna:chromosome chromosome:NCBIM37:2:1:181748087:1 92422633 ID11518 U +
TAATTAAGAGATGAATTAGATGGAACT
>2 dna:chromosome chromosome:NCBIM37:2:1:181748087:1 92422633 ID11519 U +
TAATTAAGAGATGAATTAGATGGAACTG
>2 dna:chromosome chromosome:NCBIM37:2:1:181748087:1 92422633 ID11520 U +
TAATTAAGAGATGAATTAGATGGAACTGC
>2 dna:chromosome chromosome:NCBIM37:2:1:181748087:1 92422637 ID9692 U +
TAAGAGATGAATTAGATGGAACTGCATGTC
>2 dna:chromosome chromosome:NCBIM37:2:1:181748087:1 92422639 ID906 U +
AGAGATGAATTAGATGGAACTGCATGTC
>2 dna:chromosome chromosome:NCBIM37:2:1:181748087:1 92422648 ID64148 U +
TTAGATGGAACTGCATGTCCCCAAGGATGT
>2 dna:chromosome chromosome:NCBIM37:2:1:181748087:1 92422740 ID20467 U +
TAGGTTTAAGAGGAAGGCCTGGTGGAAGT
>2 dna:chromosome chromosome:NCBIM37:2:1:181748087:1 92422931 ID54874 U +
TGGGTTAATGATTCCCAGCTGGGCAGCTTC
>2 dna:chromosome chromosome:NCBIM37:2:1:181748087:1 92423022 ID67258 U +
TTGGATTGCTCTCTGACATGCCAATCCCA
>2 dna:chromosome chromosome:NCBIM37:2:1:181748087:1 92423064 ID20897 U +
TAGTCTCAGACTTAAACTCTTCGCG
>2 dna:chromosome chromosome:NCBIM37:2:1:181748087:1 92423098 ID17664 U +
TAGATGTGGTTTCTCGACATCTGTGCAGCTT
>2 dna:chromosome chromosome:NCBIM37:2:1:181748087:1 92423152 ID9489 U +
TAAGAACCATCTTCTCCTGAGAGAACATT
>2 dna:chromosome chromosome:NCBIM37:2:1:181748087:1 92423336 ID55646 U +
TGGTCCAATTGCTTGCCTATACATAACTG
>2 dna:chromosome chromosome:NCBIM37:2:1:181748087:1 92423339 ID27206 U +
TCCAATTGCTTGCCTATACATAACTGAGGAG
>2 dna:chromosome chromosome:NCBIM37:2:1:181748087:1 92423398 ID52503 U +
TGGCTGCCCTTGAGTGAGTTAGTCTAGA
>2 dna:chromosome chromosome:NCBIM37:2:1:181748087:1 92423408 ID40285 U +
TGAGTGAGTTAGTCTAGAGATGG
>2 dna:chromosome chromosome:NCBIM37:2:1:181748087:1 92423408 ID40286 U +
TGAGTGAGTTAGTCTAGAGATGGGGCAAGG
>2 dna:chromosome chromosome:NCBIM37:2:1:181748087:1 92423500 ID40493 U +
TGAGTTATTGAATCAATGGGATCTTTAGAA
>2 dna:chromosome chromosome:NCBIM37:2:1:181748087:1 92423516 ID53618 U +
TGGGATCTTTAGAAACCCTGCTGATATGGGC
>2 dna:chromosome chromosome:NCBIM37:2:1:181748087:1 92423525 ID16030 U +
TAGAAACCCTGCTGATATGGGCATACTCCCGT
>2 dna:chromosome chromosome:NCBIM37:2:1:181748087:1 92423534 ID47827 U +
TGCTGATATGGGCATACTCCCGTCCAAC
>2 dna:chromosome chromosome:NCBIM37:2:1:181748087:1 92423657 ID28884 U +
TCCCTTCACACCTGAAGATACTATGACACA
>2 dna:chromosome chromosome:NCBIM37:2:1:181748087:1 92423675 ID15075 U +
TACTATGACACACTTGGTTGTCCATGGT
>2 dna:chromosome chromosome:NCBIM37:2:1:181748087:1 92423675 ID15076 U +
TACTATGACACACTTGGTTGTCCATGGTC
>2 dna:chromosome chromosome:NCBIM37:2:1:181748087:1 92423675 ID15077 U +
TACTATGACACACTTGGTTGTCCATGGTCTG
>2 dna:chromosome chromosome:NCBIM37:2:1:181748087:1 92423678 ID22744 U +
TATGACACACTTGGTTGTCCATGGTCTGC
>2 dna:chromosome chromosome:NCBIM37:2:1:181748087:1 92423680 ID36498 U +
TGACACACTTGGTTGTCCATGGTCTGCAC
>2 dna:chromosome chromosome:NCBIM37:2:1:181748087:1 92423680 ID36499 U +
TGACACACTTGGTTGTCCATGGTCTGCACA
>2 dna:chromosome chromosome:NCBIM37:2:1:181748087:1 92423689 ID56710 U +
TGGTTGTCCATGGTCTGCACACTTTCAGAGT
>2 dna:chromosome chromosome:NCBIM37:2:1:181748087:1 92423699 ID55765 U +
TGGTCTGCACACTTTCAGAGTAACAAAAACT
>2 dna:chromosome chromosome:NCBIM37:2:1:181748087:1 92423707 ID451 U +
ACACTTTCAGAGTAACAAAAACTGTTGGCAC
>2 dna:chromosome chromosome:NCBIM37:2:1:181748087:1 92423711 ID68375 U +
TTTCAGAGTAACAAAAACTGTTGGCACC
>2 dna:chromosome chromosome:NCBIM37:2:1:181748087:1 92423742 ID60902 U +
TGTTGATATGCAGAGTCACTAAATGCCAGAC
>2 dna:chromosome chromosome:NCBIM37:2:1:181748087:1 92423745 ID41123 U +
TGATATGCAGAGTCACTAAATGCCAGA
>2 dna:chromosome chromosome:NCBIM37:2:1:181748087:1 92423745 ID41124 U +
TGATATGCAGAGTCACTAAATGCCAGACA
>2 dna:chromosome chromosome:NCBIM37:2:1:181748087:1 92423844 ID69005 U +
TTTTTATTGTACTAAGCACAGACATCTCCGT
>2 dna:chromosome chromosome:NCBIM37:2:1:181748087:1 92423916 ID17895 U +
TAGCAAGTGGAAGACAAACATTCTTGGGAA
>2 dna:chromosome chromosome:NCBIM37:2:1:181748087:1 92423916 ID17896 U +
TAGCAAGTGGAAGACAAACATTCTTGGGAAA
>2 dna:chromosome chromosome:NCBIM37:2:1:181748087:1 92423916 ID17897 U +
TAGCAAGTGGAAGACAAACATTCTTGGGAAAA
>2 dna:chromosome chromosome:NCBIM37:2:1:181748087:1 92424061 ID51591 U +
TGGCACTCCGAGGGTCCGTTTCTCTCT
>2 dna:chromosome chromosome:NCBIM37:2:1:181748087:1 92424096 ID3444 U +
CTCCACATTCAGCAAGTCACATGATCTCC
>2 dna:chromosome chromosome:NCBIM37:2:1:181748087:1 92424133 ID43068 U +
TGCAACTTTGACAAGATCTACAGCCTG
>2 dna:chromosome chromosome:NCBIM37:2:1:181748087:1 92424133 ID43069 U +
TGCAACTTTGACAAGATCTACAGCCTGACT
>2 dna:chromosome chromosome:NCBIM37:2:1:181748087:1 92424133 ID43070 U +
TGCAACTTTGACAAGATCTACAGCCTGACTC
>2 dna:chromosome chromosome:NCBIM37:2:1:181748087:1 92424133 ID43071 U +
TGCAACTTTGACAAGATCTACAGCCTGACTCT
>2 dna:chromosome chromosome:NCBIM37:2:1:181748087:1 92424151 ID12995 U +
TACAGCCTGACTCTCCGTGGGAGAGAT
>2 dna:chromosome chromosome:NCBIM37:2:1:181748087:1 92424179 ID33172 U +
TCTTTACGTTCTACACTTAGCTGGTTTC
>2 dna:chromosome chromosome:NCBIM37:2:1:181748087:1 92424190 ID12808 U +
TACACTTAGCTGGTTTCTGATTTGGGGCT
>2 dna:chromosome chromosome:NCBIM37:2:1:181748087:1 92424223 ID27750 U +
TCCAGTCTATTTATACTTGGGGATGGATGT
>2 dna:chromosome chromosome:NCBIM37:2:1:181748087:1 92424271 ID59202 U +
TGTGAGCCTCCCATTTTTGACAATGCTGC
>2 dna:chromosome chromosome:NCBIM37:2:1:181748087:1 92424273 ID39407 U +
TGAGCCTCCCATTTTTGACAATGCTGCT
>2 dna:chromosome chromosome:NCBIM37:2:1:181748087:1 92424294 ID47896 U +
TGCTGCTCAAGATAGCCATTCATTCGCCT
>2 dna:chromosome chromosome:NCBIM37:2:1:181748087:1 92424294 ID47897 U +
TGCTGCTCAAGATAGCCATTCATTCGCCTT
>2 dna:chromosome chromosome:NCBIM37:2:1:181748087:1 92424297 ID47423 U +
TGCTCAAGATAGCCATTCATTCGCCTTGG
>2 dna:chromosome chromosome:NCBIM37:2:1:181748087:1 92424297 ID47424 U +
TGCTCAAGATAGCCATTCATTCGCCTTGGA
>2 dna:chromosome chromosome:NCBIM37:2:1:181748087:1 92424350 ID66031 U +
TTCTGACTTCAGGAAGCACCTCAGAGATC
>2 dna:chromosome chromosome:NCBIM37:2:1:181748087:1 92424351 ID32216 U +
TCTGACTTCAGGAAGCACCTCAGAGATCACC
>2 dna:chromosome chromosome:NCBIM37:2:1:181748087:1 92424353 ID37848 U +
TGACTTCAGGAAGCACCTCAGAGATCACCC
>2 dna:chromosome chromosome:NCBIM37:2:1:181748087:1 92424353 ID37849 U +
TGACTTCAGGAAGCACCTCAGAGATCACCCC
>2 dna:chromosome chromosome:NCBIM37:2:1:181748087:1 92424482 ID51229 U +
TGGATTTCTCTTTCTTGCCACCATCTCTTT
>2 dna:chromosome chromosome:NCBIM37:2:1:181748087:1 92424545 ID6546 U +
TAAAAATCTTGTTCTAGTGTATCTTGCTT
>2 dna:chromosome chromosome:NCBIM37:2:1:181748087:1 92424569 ID48570 U +
TGCTTTCTGTGACATTTATGTTCTTTGCC
>2 dna:chromosome chromosome:NCBIM37:2:1:181748087:1 92424576 ID59017 U +
TGTGACATTTATGTTCTTTGCCACGTTAGC
>2 dna:chromosome chromosome:NCBIM37:2:1:181748087:1 92424577 ID6090 U +
GTGACATTTATGTTCTTTGCCACGTTAGC
>2 dna:chromosome chromosome:NCBIM37:2:1:181748087:1 92424578 ID37092 U +
TGACATTTATGTTCTTTGCCACGTTAGCT
>2 dna:chromosome chromosome:NCBIM37:2:1:181748087:1 92424578 ID37093 U +
TGACATTTATGTTCTTTGCCACGTTAGCTT
>2 dna:chromosome chromosome:NCBIM37:2:1:181748087:1 92424587 ID60859 U +
TGTTCTTTGCCACGTTAGCTTATCGTTAG
>2 dna:chromosome chromosome:NCBIM37:2:1:181748087:1 92424587 ID60860 U +
TGTTCTTTGCCACGTTAGCTTATCGTTAGC
>2 dna:chromosome chromosome:NCBIM37:2:1:181748087:1 92424592 ID68679 U +
TTTGCCACGTTAGCTTATCGTTAGCTTATC
>2 dna:chromosome chromosome:NCBIM37:2:1:181748087:1 92424594 ID45176 U +
TGCCACGTTAGCTTATCGTTAGCTTATC
>2 dna:chromosome chromosome:NCBIM37:2:1:181748087:1 92424594 ID45177 U +
TGCCACGTTAGCTTATCGTTAGCTTATCATG
>2 dna:chromosome chromosome:NCBIM37:2:1:181748087:1 92424602 ID18757 U +
TAGCTTATCGTTAGCTTATCATGGTC
>2 dna:chromosome chromosome:NCBIM37:2:1:181748087:1 92424602 ID18758 U +
TAGCTTATCGTTAGCTTATCATGGTCAA
>2 dna:chromosome chromosome:NCBIM37:2:1:181748087:1 92424602 ID18759 U +
TAGCTTATCGTTAGCTTATCATGGTCAAG
>2 dna:chromosome chromosome:NCBIM37:2:1:181748087:1 92424602 ID18760 U +
TAGCTTATCGTTAGCTTATCATGGTCAAGC
>2 dna:chromosome chromosome:NCBIM37:2:1:181748087:1 92424602 ID18761 U +
TAGCTTATCGTTAGCTTATCATGGTCAAGCC
>2 dna:chromosome chromosome:NCBIM37:2:1:181748087:1 92424607 ID22493 U +
TATCGTTAGCTTATCATGGTCAAGCCTG
>2 dna:chromosome chromosome:NCBIM37:2:1:181748087:1 92424607 ID22494 U +
TATCGTTAGCTTATCATGGTCAAGCCTGTG
>2 dna:chromosome chromosome:NCBIM37:2:1:181748087:1 92424609 ID30934 U +
TCGTTAGCTTATCATGGTCAAGCCTGTGC
>2 dna:chromosome chromosome:NCBIM37:2:1:181748087:1 92424609 ID30935 U +
TCGTTAGCTTATCATGGTCAAGCCTGTGCC
>2 dna:chromosome chromosome:NCBIM37:2:1:181748087:1 92424612 ID64189 U +
TTAGCTTATCATGGTCAAGCCTGTGCCTTT
>2 dna:chromosome chromosome:NCBIM37:2:1:181748087:1 92424613 ID18755 U +
TAGCTTATCATGGTCAAGCCTGTGCCTTT
>2 dna:chromosome chromosome:NCBIM37:2:1:181748087:1 92424613 ID18756 U +
TAGCTTATCATGGTCAAGCCTGTGCCTTTT
>2 dna:chromosome chromosome:NCBIM37:2:1:181748087:1 92424671 ID33111 U +
TCTTGGTCGTGCCATTACTTGTAGAGG
>2 dna:chromosome chromosome:NCBIM37:2:1:181748087:1 92424671 ID33112 U +
TCTTGGTCGTGCCATTACTTGTAGAGGGCC
>2 dna:chromosome chromosome:NCBIM37:2:1:181748087:1 92424673 ID67482 U +
TTGGTCGTGCCATTACTTGTAGAGGGCC
>2 dna:chromosome chromosome:NCBIM37:2:1:181748087:1 92424673 ID67483 U +
TTGGTCGTGCCATTACTTGTAGAGGGCCCT
>2 dna:chromosome chromosome:NCBIM37:2:1:181748087:1 92424674 ID55717 U +
TGGTCGTGCCATTACTTGTAGAGGGCCCTG
>2 dna:chromosome chromosome:NCBIM37:2:1:181748087:1 92424712 ID68976 U +
TTTTGGTTGCTGCAGAGTCCTGGGAAGC
>2 dna:chromosome chromosome:NCBIM37:2:1:181748087:1 92424754 ID19933 U +
TAGGGGACGTAACTCTATGATTCAGGC
>2 dna:chromosome chromosome:NCBIM37:2:1:181748087:1 92424754 ID19934 U +
TAGGGGACGTAACTCTATGATTCAGGCA
>2 dna:chromosome chromosome:NCBIM37:2:1:181748087:1 92424754 ID19935 U +
TAGGGGACGTAACTCTATGATTCAGGCAA
>2 dna:chromosome chromosome:NCBIM37:2:1:181748087:1 92424754 ID19936 U +
TAGGGGACGTAACTCTATGATTCAGGCAAG
>2 dna:chromosome chromosome:NCBIM37:2:1:181748087:1 92424754 ID19937 U +
TAGGGGACGTAACTCTATGATTCAGGCAAGG
>2 dna:chromosome chromosome:NCBIM37:2:1:181748087:1 92424769 ID22939 U +
TATGATTCAGGCAAGGATGCTGAGACC
>2 dna:chromosome chromosome:NCBIM37:2:1:181748087:1 92424769 ID22940 U +
TATGATTCAGGCAAGGATGCTGAGACCCA
>2 dna:chromosome chromosome:NCBIM37:2:1:181748087:1 92424769 ID22941 U +
TATGATTCAGGCAAGGATGCTGAGACCCAA
>2 dna:chromosome chromosome:NCBIM37:2:1:181748087:1 92424789 ID38488 U +
TGAGACCCAATGAAAGGGAAGGTAAACCTTTA
>2 dna:chromosome chromosome:NCBIM37:2:1:181748087:1 92424819 ID18508 U +
TAGCCTTTTTTTGGAAAGTGCCTGAC
>2 dna:chromosome chromosome:NCBIM37:2:1:181748087:1 92424819 ID18509 U +
TAGCCTTTTTTTGGAAAGTGCCTGACTAC
>2 dna:chromosome chromosome:NCBIM37:2:1:181748087:1 92424819 ID18510 U +
TAGCCTTTTTTTGGAAAGTGCCTGACTACT
>2 dna:chromosome chromosome:NCBIM37:2:1:181748087:1 92424821 ID5058 U +
GCCTTTTTTTGGAAAGTGCCTGACTACTT
>2 dna:chromosome chromosome:NCBIM37:2:1:181748087:1 92424829 ID67011 U +
TTGGAAAGTGCCTGACTACTTGCCTATCC
>2 dna:chromosome chromosome:NCBIM37:2:1:181748087:1 92424830 ID49040 U +
TGGAAAGTGCCTGACTACTTGCCTA
>2 dna:chromosome chromosome:NCBIM37:2:1:181748087:1 92424830 ID49041 U +
TGGAAAGTGCCTGACTACTTGCCTATCC
>2 dna:chromosome chromosome:NCBIM37:2:1:181748087:1 92424830 ID49042 U +
TGGAAAGTGCCTGACTACTTGCCTATCCT
>2 dna:chromosome chromosome:NCBIM37:2:1:181748087:1 92424830 ID49043 U +
TGGAAAGTGCCTGACTACTTGCCTATCCTG
>2 dna:chromosome chromosome:NCBIM37:2:1:181748087:1 92424830 ID49044 U +
TGGAAAGTGCCTGACTACTTGCCTATCCTGT
>2 dna:chromosome chromosome:NCBIM37:2:1:181748087:1 92424841 ID37548 U +
TGACTACTTGCCTATCCTGTTGCTGAATTC
>2 dna:chromosome chromosome:NCBIM37:2:1:181748087:1 92424845 ID15767 U +
TACTTGCCTATCCTGTTGCTGAATTCCATG
>2 dna:chromosome chromosome:NCBIM37:2:1:181748087:1 92424868 ID65349 U +
TTCCATGTCAGAAAAAATACTTCACCTGGA
>2 dna:chromosome chromosome:NCBIM37:2:1:181748087:1 92424904 ID46832 U +
TGCGTAGGGCTAGTGCTGTGTTATTCAA
>2 dna:chromosome chromosome:NCBIM37:2:1:181748087:1 92424925 ID23541 U +
TATTCAAAGCACATTGTATAGAAAGTTGGT
>2 dna:chromosome chromosome:NCBIM37:2:1:181748087:1 92424927 ID64565 U +
TTCAAAGCACATTGTATAGAAAGTTGGTA
>2 dna:chromosome chromosome:NCBIM37:2:1:181748087:1 92424927 ID64566 U +
TTCAAAGCACATTGTATAGAAAGTTGGTAC
>2 dna:chromosome chromosome:NCBIM37:2:1:181748087:1 92424927 ID64567 U +
TTCAAAGCACATTGTATAGAAAGTTGGTACT
>2 dna:chromosome chromosome:NCBIM37:2:1:181748087:1 92424943 ID16174 U +
TAGAAAGTTGGTACTGAGAAATCCTTG
>2 dna:chromosome chromosome:NCBIM37:2:1:181748087:1 92424943 ID16175 U +
TAGAAAGTTGGTACTGAGAAATCCTTGCT
>2 dna:chromosome chromosome:NCBIM37:2:1:181748087:1 92424943 ID16176 U +
TAGAAAGTTGGTACTGAGAAATCCTTGCTGGT
>2 dna:chromosome chromosome:NCBIM37:2:1:181748087:1 92424944 ID825 U +
AGAAAGTTGGTACTGAGAAATCCTTGCTGGT
>2 dna:chromosome chromosome:NCBIM37:2:1:181748087:1 92424945 ID3849 U +
GAAAGTTGGTACTGAGAAATCCTTGC
>2 dna:chromosome chromosome:NCBIM37:2:1:181748087:1 92424968 ID47973 U +
TGCTGGTATTAGGGTTCCTCCATCAAGGTT
>2 dna:chromosome chromosome:NCBIM37:2:1:181748087:1 92425008 ID20860 U +
TAGTCCCTGTTGGTTTTTCTCCAAAGTTC
>2 dna:chromosome chromosome:NCBIM37:2:1:181748087:1 92425045 ID49517 U +
TGGAAGCCTTCATTCCTGGAGATAACCACC
>2 dna:chromosome chromosome:NCBIM37:2:1:181748087:1 92425092 ID52935 U +
TGGGAAGCACCAATCTAGTTCAGTTTTTGTG
>2 dna:chromosome chromosome:NCBIM37:2:1:181748087:1 92425233 ID30248 U +
TCCTTAGCTTTCTACCTTTAGCCTCCAAG
>2 dna:chromosome chromosome:NCBIM37:2:1:181748087:1 92425242 ID65820 U +
TTCTACCTTTAGCCTCCAAGGCCATGGGACAC
>2 dna:chromosome chromosome:NCBIM37:2:1:181748087:1 92425266 ID53174 U +
TGGGACACTGTTCCATGGTTGTTTTCTCTG
>2 dna:chromosome chromosome:NCBIM37:2:1:181748087:1 92425281 ID56737 U +
TGGTTGTTTTCTCTGACTCCTTGAGTAGA
>2 dna:chromosome chromosome:NCBIM37:2:1:181748087:1 92425332 ID67741 U +
TTGTAGGGCAAAGAGAGTGACTGGGAAGA
>2 dna:chromosome chromosome:NCBIM37:2:1:181748087:1 92425335 ID19906 U +
TAGGGCAAAGAGAGTGACTGGGAAG
>2 dna:chromosome chromosome:NCBIM37:2:1:181748087:1 92425417 ID39515 U +
TGAGCTCGCAGGACCAGCAGAAACAGT
>2 dna:chromosome chromosome:NCBIM37:2:1:181748087:1 92425481 ID17328 U +
TAGAGTCTGTTCTGTGGGGGTCTCTGT
>2 dna:chromosome chromosome:NCBIM37:2:1:181748087:1 92425505 ID60508 U +
TGTTACCACTGATTGTGGCCTCTGCCCAT
>2 dna:chromosome chromosome:NCBIM37:2:1:181748087:1 92425505 ID60509 U +
TGTTACCACTGATTGTGGCCTCTGCCCATT
>2 dna:chromosome chromosome:NCBIM37:2:1:181748087:1 92425507 ID63967 U +
TTACCACTGATTGTGGCCTCTGCCCATTGT
>2 dna:chromosome chromosome:NCBIM37:2:1:181748087:1 92425508 ID13783 U +
TACCACTGATTGTGGCCTCTGCCCATTGT
>2 dna:chromosome chromosome:NCBIM37:2:1:181748087:1 92425508 ID13784 U +
TACCACTGATTGTGGCCTCTGCCCATTGTC
>2 dna:chromosome chromosome:NCBIM37:2:1:181748087:1 92425606 ID15684 U +
TACTTATTGTTTTACCTGGGGGACC
>2 dna:chromosome chromosome:NCBIM37:2:1:181748087:1 92425655 ID42968 U +
TGCAACGGCCTTTCTCTTCTTCCAGGCT
>2 dna:chromosome chromosome:NCBIM37:2:1:181748087:1 92425715 ID34611 U +
TGAACAAGACTTCCACAGGTAGCTGTTGGG
>2 dna:chromosome chromosome:NCBIM37:2:1:181748087:1 92425762 ID25049 U +
TCACAGTGAACTGATGCTTGTGATGCTCGC
>2 dna:chromosome chromosome:NCBIM37:2:1:181748087:1 92425773 ID41803 U +
TGATGCTTGTGATGCTCGCTTGTTTTCAGAC
>2 dna:chromosome chromosome:NCBIM37:2:1:181748087:1 92425780 ID59396 U +
TGTGATGCTCGCTTGTTTTCAGACAGGAA
>2 dna:chromosome chromosome:NCBIM37:2:1:181748087:1 92425782 ID41782 U +
TGATGCTCGCTTGTTTTCAGACAGGAA
>2 dna:chromosome chromosome:NCBIM37:2:1:181748087:1 92425856 ID66721 U +
TTGCAACACAAACATCCTCTGCCATACATA
>2 dna:chromosome chromosome:NCBIM37:2:1:181748087:1 92425873 ID32462 U +
TCTGCCATACATAGCTCTATTACTGAGTCTT
>2 dna:chromosome chromosome:NCBIM37:2:1:181748087:1 92425875 ID45507 U +
TGCCATACATAGCTCTATTACTGAGTCTTC
>2 dna:chromosome chromosome:NCBIM37:2:1:181748087:1 92425875 ID45508 U +
TGCCATACATAGCTCTATTACTGAGTCTTCC
>2 dna:chromosome chromosome:NCBIM37:2:1:181748087:1 92425885 ID1105 U +
AGCTCTATTACTGAGTCTTCCATTTATGGTC
>2 dna:chromosome chromosome:NCBIM37:2:1:181748087:1 92425997 ID42856 U +
TGCAAATGGTGGTGCCCTTACTTGTA
>2 dna:chromosome chromosome:NCBIM37:2:1:181748087:1 92425997 ID42857 U +
TGCAAATGGTGGTGCCCTTACTTGTAATG
>2 dna:chromosome chromosome:NCBIM37:2:1:181748087:1 92426021 ID11252 U +
TAATGACAATATTGGCCCAGCAGCCTACC
>2 dna:chromosome chromosome:NCBIM37:2:1:181748087:1 92426081 ID64860 U +
TTCACTGTACAAGTATTCTGGATGTGAGG
>2 dna:chromosome chromosome:NCBIM37:2:1:181748087:1 92426082 ID25397 U +
TCACTGTACAAGTATTCTGGATGTGAGG
>2 dna:chromosome chromosome:NCBIM37:2:1:181748087:1 92426088 ID12304 U +
TACAAGTATTCTGGATGTGAGGTTGGAC
>2 dna:chromosome chromosome:NCBIM37:2:1:181748087:1 92426154 ID12005 U +
TACAAATAAGGGAACTAAGTGCCTTCTGC
>2 dna:chromosome chromosome:NCBIM37:2:1:181748087:1 92426154 ID12006 U +
TACAAATAAGGGAACTAAGTGCCTTCTGCAC
>2 dna:chromosome chromosome:NCBIM37:2:1:181748087:1 92426206 ID49816 U +
TGGAATCCATATGAAGGTGTTCTGTCAACTTG
>2 dna:chromosome chromosome:NCBIM37:2:1:181748087:1 92426211 ID27843 U +
TCCATATGAAGGTGTTCTGTCAACTTGA
>2 dna:chromosome chromosome:NCBIM37:2:1:181748087:1 92426211 ID27844 U +
TCCATATGAAGGTGTTCTGTCAACTTGAA
>2 dna:chromosome chromosome:NCBIM37:2:1:181748087:1 92426211 ID27845 U +
TCCATATGAAGGTGTTCTGTCAACTTGAAT
>2 dna:chromosome chromosome:NCBIM37:2:1:181748087:1 92426217 ID35517 U +
TGAAGGTGTTCTGTCAACTTGAATAAACTA
>2 dna:chromosome chromosome:NCBIM37:2:1:181748087:1 92426245 ID9765 U +
TAAGAGTAGCATGTCAATCTCCTGTTTGA
>2 dna:chromosome chromosome:NCBIM37:2:1:181748087:1 92426289 ID29676 U +
TCCTCAAGGTTCCAATGGAAGATGCAATG
>2 dna:chromosome chromosome:NCBIM37:2:1:181748087:1 92426292 ID24629 U +
TCAAGGTTCCAATGGAAGATGCAATG
>2 dna:chromosome chromosome:NCBIM37:2:1:181748087:1 92426304 ID49444 U +
TGGAAGATGCAATGAGAGTTATCAGCGTA
>2 dna:chromosome chromosome:NCBIM37:2:1:181748087:1 92426304 ID49445 U +
TGGAAGATGCAATGAGAGTTATCAGCGTAAC
>2 dna:chromosome chromosome:NCBIM37:2:1:181748087:1 92426311 ID43392 U +
TGCAATGAGAGTTATCAGCGTAACCACAGG
>2 dna:chromosome chromosome:NCBIM37:2:1:181748087:1 92426323 ID22277 U +
TATCAGCGTAACCACAGGATTTTAGCAAAG
>2 dna:chromosome chromosome:NCBIM37:2:1:181748087:1 92426370 ID47873 U +
TGCTGCCAGCATCCTGACTCTCAGGCCAT
>2 dna:chromosome chromosome:NCBIM37:2:1:181748087:1 92426384 ID37642 U +
TGACTCTCAGGCCATCAGTGCCACCCCAGG
>2 dna:chromosome chromosome:NCBIM37:2:1:181748087:1 92426477 ID58120 U +
TGTCACATAGATTATGTTCTGGGACCT
>2 dna:chromosome chromosome:NCBIM37:2:1:181748087:1 92426740 ID43723 U +
TGCACGTCTAAGCAGCCTGGTCAAG
>2 dna:chromosome chromosome:NCBIM37:2:1:181748087:1 92426757 ID55543 U +
TGGTCAAGATGTGGTCCTACTCATTGT
>2 dna:chromosome chromosome:NCBIM37:2:1:181748087:1 92426757 ID55544 U +
TGGTCAAGATGTGGTCCTACTCATTGTTA
>2 dna:chromosome chromosome:NCBIM37:2:1:181748087:1 92426771 ID29436 U +
TCCTACTCATTGTTAGTGTCTAGGCTGCA
>2 dna:chromosome chromosome:NCBIM37:2:1:181748087:1 92426890 ID42160 U +
TGATTATTCCTGGGGGAATTCCAATTT
>2 dna:chromosome chromosome:NCBIM37:2:1:181748087:1 92426890 ID42161 U +
TGATTATTCCTGGGGGAATTCCAATTTC
>2 dna:chromosome chromosome:NCBIM37:2:1:181748087:1 92426929 ID61150 U +
TGTTTCAATAGTCTGATAACCCAAGTGA
>2 dna:chromosome chromosome:NCBIM37:2:1:181748087:1 92426929 ID61151 U +
TGTTTCAATAGTCTGATAACCCAAGTGAG
>2 dna:chromosome chromosome:NCBIM37:2:1:181748087:1 92426929 ID61152 U +
TGTTTCAATAGTCTGATAACCCAAGTGAGT
>2 dna:chromosome chromosome:NCBIM37:2:1:181748087:1 92426929 ID61153 U +
TGTTTCAATAGTCTGATAACCCAAGTGAGTA
>2 dna:chromosome chromosome:NCBIM37:2:1:181748087:1 92426961 ID14901 U +
TACTAAGTGTCTCTTCAGAATATCAGAGG
>2 dna:chromosome chromosome:NCBIM37:2:1:181748087:1 92426961 ID14902 U +
TACTAAGTGTCTCTTCAGAATATCAGAGGG
>2 dna:chromosome chromosome:NCBIM37:2:1:181748087:1 92427023 ID46231 U +
TGCCTCCCAAGCCCGATGACCCAAGT
>2 dna:chromosome chromosome:NCBIM37:2:1:181748087:1 92427069 ID48853 U +
TGGAAACAGAGGACAGGACATCCTCA
>2 dna:chromosome chromosome:NCBIM37:2:1:181748087:1 92427123 ID50814 U +
TGGATAGGATCTGATTGTGCCCTAAGTGGT
>2 dna:chromosome chromosome:NCBIM37:2:1:181748087:1 92427123 ID50815 U +
TGGATAGGATCTGATTGTGCCCTAAGTGGTGT
>2 dna:chromosome chromosome:NCBIM37:2:1:181748087:1 92427127 ID19454 U +
TAGGATCTGATTGTGCCCTAAGTGGTGT
>2 dna:chromosome chromosome:NCBIM37:2:1:181748087:1 92427127 ID19455 U +
TAGGATCTGATTGTGCCCTAAGTGGTGTA
>2 dna:chromosome chromosome:NCBIM37:2:1:181748087:1 92427127 ID19456 U +
TAGGATCTGATTGTGCCCTAAGTGGTGTAC
>2 dna:chromosome chromosome:NCBIM37:2:1:181748087:1 92427127 ID19457 U +
TAGGATCTGATTGTGCCCTAAGTGGTGTACT
>2 dna:chromosome chromosome:NCBIM37:2:1:181748087:1 92427127 ID19458 U +
TAGGATCTGATTGTGCCCTAAGTGGTGTACTT
>2 dna:chromosome chromosome:NCBIM37:2:1:181748087:1 92427132 ID32398 U +
TCTGATTGTGCCCTAAGTGGTGTACTTCCT
>2 dna:chromosome chromosome:NCBIM37:2:1:181748087:1 92427134 ID42366 U +
TGATTGTGCCCTAAGTGGTGTACTTCCTCTG
>2 dna:chromosome chromosome:NCBIM37:2:1:181748087:1 92427145 ID10580 U +
TAAGTGGTGTACTTCCTCTGTGTTGAATGA
>2 dna:chromosome chromosome:NCBIM37:2:1:181748087:1 92427163 ID60317 U +
TGTGTTGAATGAATGACTGAATGATTCTTT
>2 dna:chromosome chromosome:NCBIM37:2:1:181748087:1 92427176 ID37675 U +
TGACTGAATGATTCTTTTGGAGAAAATAGT
>2 dna:chromosome chromosome:NCBIM37:2:1:181748087:1 92427178 ID733 U +
ACTGAATGATTCTTTTGGAGAAAATAGT
>2 dna:chromosome chromosome:NCBIM37:2:1:181748087:1 92427178 ID734 U +
ACTGAATGATTCTTTTGGAGAAAATAGTC
>2 dna:chromosome chromosome:NCBIM37:2:1:181748087:1 92427178 ID735 U +
ACTGAATGATTCTTTTGGAGAAAATAGTCT
>2 dna:chromosome chromosome:NCBIM37:2:1:181748087:1 92427184 ID42252 U +
TGATTCTTTTGGAGAAAATAGTCTGC
>2 dna:chromosome chromosome:NCBIM37:2:1:181748087:1 92427233 ID31696 U +
TCTCAGATTGTCATTTGGAGACTCCC
>2 dna:chromosome chromosome:NCBIM37:2:1:181748087:1 92427233 ID31697 U +
TCTCAGATTGTCATTTGGAGACTCCCC
>2 dna:chromosome chromosome:NCBIM37:2:1:181748087:1 92427233 ID31698 U +
TCTCAGATTGTCATTTGGAGACTCCCCAGT
>2 dna:chromosome chromosome:NCBIM37:2:1:181748087:1 92427235 ID25756 U +
TCAGATTGTCATTTGGAGACTCCCC
>2 dna:chromosome chromosome:NCBIM37:2:1:181748087:1 92427235 ID25757 U +
TCAGATTGTCATTTGGAGACTCCCCAGT
>2 dna:chromosome chromosome:NCBIM37:2:1:181748087:1 92427235 ID25758 U +
TCAGATTGTCATTTGGAGACTCCCCAGTGT
>2 dna:chromosome chromosome:NCBIM37:2:1:181748087:1 92427240 ID67825 U +
TTGTCATTTGGAGACTCCCCAGT
>2 dna:chromosome chromosome:NCBIM37:2:1:181748087:1 92427276 ID22195 U +
TATCAATGGATCTGCAGGTTGCAAGGG
>2 dna:chromosome chromosome:NCBIM37:2:1:181748087:1 92427276 ID22196 U +
TATCAATGGATCTGCAGGTTGCAAGGGA
>2 dna:chromosome chromosome:NCBIM37:2:1:181748087:1 92427276 ID22197 U +
TATCAATGGATCTGCAGGTTGCAAGGGAC
>2 dna:chromosome chromosome:NCBIM37:2:1:181748087:1 92427278 ID24742 U +
TCAATGGATCTGCAGGTTGCAAGGGA
>2 dna:chromosome chromosome:NCBIM37:2:1:181748087:1 92427308 ID54742 U +
TGGGTGTCACTTGGACTTGTTCCAGGAA
>2 dna:chromosome chromosome:NCBIM37:2:1:181748087:1 92427308 ID54743 U +
TGGGTGTCACTTGGACTTGTTCCAGGAAT
>2 dna:chromosome chromosome:NCBIM37:2:1:181748087:1 92427318 ID67135 U +
TTGGACTTGTTCCAGGAATACTACCAGATT
>2 dna:chromosome chromosome:NCBIM37:2:1:181748087:1 92427325 ID60758 U +
TGTTCCAGGAATACTACCAGATTATGCTTCC
>2 dna:chromosome chromosome:NCBIM37:2:1:181748087:1 92427382 ID59293 U +
TGTGATAAAACCTCATGACCAGAAGCTTAT
>2 dna:chromosome chromosome:NCBIM37:2:1:181748087:1 92427384 ID40642 U +
TGATAAAACCTCATGACCAGAAGCTTATTTT
>2 dna:chromosome chromosome:NCBIM37:2:1:181748087:1 92427419 ID23177 U +
TATGGTTGTAGAGGGTTAGAGTCCGCTAT
>2 dna:chromosome chromosome:NCBIM37:2:1:181748087:1 92427421 ID56696 U +
TGGTTGTAGAGGGTTAGAGTCCGC
>2 dna:chromosome chromosome:NCBIM37:2:1:181748087:1 92427489 ID30810 U +
TCGGCAGGAAGGTGAGAACTCACAAGTTC
>2 dna:chromosome chromosome:NCBIM37:2:1:181748087:1 92427617 ID15258 U +
TACTCTCAGTGTCTGCCCCA
>2 dna:chromosome chromosome:NCBIM37:2:1:181748087:1 92427646 ID45878 U +
TGCCCCTGCACAGTGACATACTTCCTCC
>2 dna:chromosome chromosome:NCBIM37:2:1:181748087:1 92427652 ID43619 M +
TGCACAGTGACATACTTCCTCCAACAAGG
>2 dna:chromosome chromosome:NCBIM37:2:1:181748087:1 92427652 ID43620 M +
TGCACAGTGACATACTTCCTCCAACAAGGCC
>2 dna:chromosome chromosome:NCBIM37:2:1:181748087:1 92427668 ID29736 U +
TCCTCCAACAAGGCCAGAACTCACTAACA
>2 dna:chromosome chromosome:NCBIM37:2:1:181748087:1 92427735 ID9258 U +
TAACTGCTTGTGCCTATAGGGGACATTTTTC
>2 dna:chromosome chromosome:NCBIM37:2:1:181748087:1 92427838 ID21192 U +
TAGTTAACCACTCTGCAGTGTAGAGTAACT
>2 dna:chromosome chromosome:NCBIM37:2:1:181748087:1 92427858 ID17295 U +
TAGAGTAACTCTGGATTTTCCCGGGA
>2 dna:chromosome chromosome:NCBIM37:2:1:181748087:1 92427977 ID43150 U +
TGCAAGCCAAGCTGACTGGTGGTC
>2 dna:chromosome chromosome:NCBIM37:2:1:181748087:1 92427977 ID43151 U +
TGCAAGCCAAGCTGACTGGTGGTCTGCC
>2 dna:chromosome chromosome:NCBIM37:2:1:181748087:1 92428026 ID49178 U +
TGGAACAAAGGAGTCTCTTTCCCATCC
>2 dna:chromosome chromosome:NCBIM37:2:1:181748087:1 92428026 ID49179 U +
TGGAACAAAGGAGTCTCTTTCCCATCCAAGG
>2 dna:chromosome chromosome:NCBIM37:2:1:181748087:1 92428154 ID10645 U +
TAAGTTCTTTGTATCAACTCACTTGTTGGT
>2 dna:chromosome chromosome:NCBIM37:2:1:181748087:1 92428165 ID22149 U +
TATCAACTCACTTGTTGGTCGCCTTGA
>2 dna:chromosome chromosome:NCBIM37:2:1:181748087:1 92428165 ID22150 U +
TATCAACTCACTTGTTGGTCGCCTTGAC
>2 dna:chromosome chromosome:NCBIM37:2:1:181748087:1 92428180 ID55711 U +
TGGTCGCCTTGACCTTACTTTGTGTGATCA
>2 dna:chromosome chromosome:NCBIM37:2:1:181748087:1 92428189 ID37384 U +
TGACCTTACTTTGTGTGATCACTTCCATG
>2 dna:chromosome chromosome:NCBIM37:2:1:181748087:1 92428189 ID37385 U +
TGACCTTACTTTGTGTGATCACTTCCATGA
>2 dna:chromosome chromosome:NCBIM37:2:1:181748087:1 92428202 ID59339 U +
TGTGATCACTTCCATGATTCATTTGTAGGC
>2 dna:chromosome chromosome:NCBIM37:2:1:181748087:1 92428204 ID41263 U +
TGATCACTTCCATGATTCATTTGTAGGCAAC
>2 dna:chromosome chromosome:NCBIM37:2:1:181748087:1 92428211 ID65337 U +
TTCCATGATTCATTTGTAGGCAACTTAATA
>2 dna:chromosome chromosome:NCBIM37:2:1:181748087:1 92428227 ID19627 U +
TAGGCAACTTAATAACCACTAGCTATGA
>2 dna:chromosome chromosome:NCBIM37:2:1:181748087:1 92428236 ID10733 U +
TAATAACCACTAGCTATGATAGAGGTTTCCT
>2 dna:chromosome chromosome:NCBIM37:2:1:181748087:1 92428246 ID18608 U +
TAGCTATGATAGAGGTTTCCTGGATGC
>2 dna:chromosome chromosome:NCBIM37:2:1:181748087:1 92428246 ID18609 U +
TAGCTATGATAGAGGTTTCCTGGATGCC
>2 dna:chromosome chromosome:NCBIM37:2:1:181748087:1 92428246 ID18610 U +
TAGCTATGATAGAGGTTTCCTGGATGCCA
>2 dna:chromosome chromosome:NCBIM37:2:1:181748087:1 92428246 ID18611 U +
TAGCTATGATAGAGGTTTCCTGGATGCCAC
>2 dna:chromosome chromosome:NCBIM37:2:1:181748087:1 92428246 ID18612 U +
TAGCTATGATAGAGGTTTCCTGGATGCCACT
>2 dna:chromosome chromosome:NCBIM37:2:1:181748087:1 92428250 ID22860 U +
TATGATAGAGGTTTCCTGGATGCCA
>2 dna:chromosome chromosome:NCBIM37:2:1:181748087:1 92428250 ID22861 U +
TATGATAGAGGTTTCCTGGATGCCACTGG
>2 dna:chromosome chromosome:NCBIM37:2:1:181748087:1 92428250 ID22862 U +
TATGATAGAGGTTTCCTGGATGCCACTGGT
>2 dna:chromosome chromosome:NCBIM37:2:1:181748087:1 92428252 ID40916 U +
TGATAGAGGTTTCCTGGATGCCACTGG
>2 dna:chromosome chromosome:NCBIM37:2:1:181748087:1 92428252 ID40917 U +
TGATAGAGGTTTCCTGGATGCCACTGGT
>2 dna:chromosome chromosome:NCBIM37:2:1:181748087:1 92428276 ID56676 U +
TGGTTGGGCAATCAAGAGAGATGGTTCAGG
>2 dna:chromosome chromosome:NCBIM37:2:1:181748087:1 92428280 ID54005 U +
TGGGCAATCAAGAGAGATGGTTCAGGGTC
>2 dna:chromosome chromosome:NCBIM37:2:1:181748087:1 92428330 ID34081 U +
TGAAAGCTAGGGGCCACAGGTGATG
>2 dna:chromosome chromosome:NCBIM37:2:1:181748087:1 92428405 ID23053 U +
TATGCTACAGAGCATATTAAATGGGACTTTG
>2 dna:chromosome chromosome:NCBIM37:2:1:181748087:1 92428419 ID23349 U +
TATTAAATGGGACTTTGTCTGGATATGGT
>2 dna:chromosome chromosome:NCBIM37:2:1:181748087:1 92428419 ID23350 U +
TATTAAATGGGACTTTGTCTGGATATGGTC
>2 dna:chromosome chromosome:NCBIM37:2:1:181748087:1 92428421 ID63633 U +
TTAAATGGGACTTTGTCTGGATATGGTC
>2 dna:chromosome chromosome:NCBIM37:2:1:181748087:1 92428422 ID8196 U +
TAAATGGGACTTTGTCTGGATATGGTCTCC
>2 dna:chromosome chromosome:NCBIM37:2:1:181748087:1 92428444 ID55746 U +
TGGTCTCCTGCAGAACTGCTGGCCC
>2 dna:chromosome chromosome:NCBIM37:2:1:181748087:1 92428545 ID46480 U +
TGCCTTAAGGAGTGTGACCTGAGAGCCCGT
>2 dna:chromosome chromosome:NCBIM37:2:1:181748087:1 92428713 ID34636 U +
TGAACACAACCACCTCCGCCAGTGATGGA
>2 dna:chromosome chromosome:NCBIM37:2:1:181748087:1 92428727 ID29066 U +
TCCGCCAGTGATGGAGTGCTTACCTTCGT
>2 dna:chromosome chromosome:NCBIM37:2:1:181748087:1 92428735 ID41839 U +
TGATGGAGTGCTTACCTTCGTGTGTTCC
>2 dna:chromosome chromosome:NCBIM37:2:1:181748087:1 92428735 ID41840 U +
TGATGGAGTGCTTACCTTCGTGTGTTCCC
>2 dna:chromosome chromosome:NCBIM37:2:1:181748087:1 92428738 ID50692 U +
TGGAGTGCTTACCTTCGTGTGTTCC
>2 dna:chromosome chromosome:NCBIM37:2:1:181748087:1 92428738 ID50693 U +
TGGAGTGCTTACCTTCGTGTGTTCCC
>2 dna:chromosome chromosome:NCBIM37:2:1:181748087:1 92428738 ID50694 U +
TGGAGTGCTTACCTTCGTGTGTTCCCAC
>2 dna:chromosome chromosome:NCBIM37:2:1:181748087:1 92428738 ID50695 U +
TGGAGTGCTTACCTTCGTGTGTTCCCACA
>2 dna:chromosome chromosome:NCBIM37:2:1:181748087:1 92428738 ID50696 U +
TGGAGTGCTTACCTTCGTGTGTTCCCACAA
>2 dna:chromosome chromosome:NCBIM37:2:1:181748087:1 92428738 ID50697 U +
TGGAGTGCTTACCTTCGTGTGTTCCCACAAT
>2 dna:chromosome chromosome:NCBIM37:2:1:181748087:1 92428831 ID64166 U +
TTAGCAGTAGCGTCTTGCAGTCTGCAA
>2 dna:chromosome chromosome:NCBIM37:2:1:181748087:1 92428913 ID18650 U +
TAGCTCCAAAAGCTCTTCTATTTGTGGTC
>2 dna:chromosome chromosome:NCBIM37:2:1:181748087:1 92428917 ID26631 U +
TCCAAAAGCTCTTCTATTTGTGGTCAAAGT
>2 dna:chromosome chromosome:NCBIM37:2:1:181748087:1 92428931 ID24014 U +
TATTTGTGGTCAAAGTCCCCTCCAGGGAGTC
>2 dna:chromosome chromosome:NCBIM37:2:1:181748087:1 92428967 ID32927 U +
TCTTATTGTTTTACAAGGTTGAGGAGA
>2 dna:chromosome chromosome:NCBIM37:2:1:181748087:1 92428978 ID12293 U +
TACAAGGTTGAGGAGATATGTCACTGGTGA
>2 dna:chromosome chromosome:NCBIM37:2:1:181748087:1 92429016 ID19318 U +
TAGGAGCCAGCGGAAGGATGTTTCTTAGG
>2 dna:chromosome chromosome:NCBIM37:2:1:181748087:1 92429062 ID14915 U +
TACTAATGATAGCACTAATAATAATAGCGCC
>2 dna:chromosome chromosome:NCBIM37:2:1:181748087:1 92429068 ID40944 U +
TGATAGCACTAATAATAATAGCGCCTGACG
>2 dna:chromosome chromosome:NCBIM37:2:1:181748087:1 92429077 ID10808 U +
TAATAATAATAGCGCCTGACGTTTAGT
>2 dna:chromosome chromosome:NCBIM37:2:1:181748087:1 92429077 ID10809 U +
TAATAATAATAGCGCCTGACGTTTAGTGA
>2 dna:chromosome chromosome:NCBIM37:2:1:181748087:1 92429080 ID10812 U +
TAATAATAGCGCCTGACGTTTAGTGAGT
>2 dna:chromosome chromosome:NCBIM37:2:1:181748087:1 92429080 ID10813 U +
TAATAATAGCGCCTGACGTTTAGTGAGTA
>2 dna:chromosome chromosome:NCBIM37:2:1:181748087:1 92429080 ID10814 U +
TAATAATAGCGCCTGACGTTTAGTGAGTATC
>2 dna:chromosome chromosome:NCBIM37:2:1:181748087:1 92429083 ID10940 U +
TAATAGCGCCTGACGTTTAGTGAGTATC
>2 dna:chromosome chromosome:NCBIM37:2:1:181748087:1 92429111 ID15578 U +
TACTGTGCTTGCTACTACTGTTACATGCT
>2 dna:chromosome chromosome:NCBIM37:2:1:181748087:1 92429120 ID47130 U +
TGCTACTACTGTTACATGCTTTAGCTCATGT
>2 dna:chromosome chromosome:NCBIM37:2:1:181748087:1 92429206 ID3403 U +
CTCACTTAGAATGGAGGCCGAGGG
>2 dna:chromosome chromosome:NCBIM37:2:1:181748087:1 92429240 ID4399 U +
GAGACTGTTGTTTCACCGTACTCTTATCAGG
>2 dna:chromosome chromosome:NCBIM37:2:1:181748087:1 92429248 ID61156 U +
TGTTTCACCGTACTCTTATCAGGAGACC
>2 dna:chromosome chromosome:NCBIM37:2:1:181748087:1 92429258 ID15300 U +
TACTCTTATCAGGAGACCTTCATCTTCAA
>2 dna:chromosome chromosome:NCBIM37:2:1:181748087:1 92429258 ID15301 U +
TACTCTTATCAGGAGACCTTCATCTTCAAG
>2 dna:chromosome chromosome:NCBIM37:2:1:181748087:1 92429258 ID15302 U +
TACTCTTATCAGGAGACCTTCATCTTCAAGT
>2 dna:chromosome chromosome:NCBIM37:2:1:181748087:1 92429280 ID32940 U +
TCTTCAAGTGAAGAGCTCGCTAAAGGTC
>2 dna:chromosome chromosome:NCBIM37:2:1:181748087:1 92429280 ID32941 U +
TCTTCAAGTGAAGAGCTCGCTAAAGGTCA
>2 dna:chromosome chromosome:NCBIM37:2:1:181748087:1 92429310 ID41921 U +
TGATGTAGAGGTGGCCTTGGTGGGCAAACC
>2 dna:chromosome chromosome:NCBIM37:2:1:181748087:1 92429411 ID64756 U +
TTCACAAACAGAAGGTCGCTCCTGTGGTC
>2 dna:chromosome chromosome:NCBIM37:2:1:181748087:1 92429412 ID24830 U +
TCACAAACAGAAGGTCGCTCCTGTGGTC
>2 dna:chromosome chromosome:NCBIM37:2:1:181748087:1 92429412 ID24831 U +
TCACAAACAGAAGGTCGCTCCTGTGGTCC
>2 dna:chromosome chromosome:NCBIM37:2:1:181748087:1 92429446 ID8753 U +
TAACATATCCCTGGATGAGAGGTGG
>2 dna:chromosome chromosome:NCBIM37:2:1:181748087:1 92429446 ID8754 U +
TAACATATCCCTGGATGAGAGGTGGT
>2 dna:chromosome chromosome:NCBIM37:2:1:181748087:1 92429446 ID8755 U +
TAACATATCCCTGGATGAGAGGTGGTGTC
>2 dna:chromosome chromosome:NCBIM37:2:1:181748087:1 92429453 ID28849 U +
TCCCTGGATGAGAGGTGGTGTCCGTCCTAC
>2 dna:chromosome chromosome:NCBIM37:2:1:181748087:1 92429500 ID47325 U +
TGCTATGCAATAAAACTGTAGGGCTGC
>2 dna:chromosome chromosome:NCBIM37:2:1:181748087:1 92429500 ID47326 U +
TGCTATGCAATAAAACTGTAGGGCTGCA
>2 dna:chromosome chromosome:NCBIM37:2:1:181748087:1 92429500 ID47327 U +
TGCTATGCAATAAAACTGTAGGGCTGCAA
>2 dna:chromosome chromosome:NCBIM37:2:1:181748087:1 92429534 ID68013 U +
TTGTTTCCAAGTTGTTGACTTAGGATGTA
>2 dna:chromosome chromosome:NCBIM37:2:1:181748087:1 92429540 ID2626 U +
CCAAGTTGTTGACTTAGGATGTATCTTTGT
>2 dna:chromosome chromosome:NCBIM37:2:1:181748087:1 92429569 ID52436 U +
TGGCTCGAGGCAAGTGTCTATACTTGATA
>2 dna:chromosome chromosome:NCBIM37:2:1:181748087:1 92429570 ID5679 U +
GGCTCGAGGCAAGTGTCTATACTTGATAA
>2 dna:chromosome chromosome:NCBIM37:2:1:181748087:1 92429589 ID15755 U +
TACTTGATAAAACCCTTTCTAGGGATCCTCCA
>2 dna:chromosome chromosome:NCBIM37:2:1:181748087:1 92429605 ID65858 U +
TTCTAGGGATCCTCCATACTTCTTTTG
>2 dna:chromosome chromosome:NCBIM37:2:1:181748087:1 92429605 ID65859 U +
TTCTAGGGATCCTCCATACTTCTTTTGGCCC
>2 dna:chromosome chromosome:NCBIM37:2:1:181748087:1 92429637 ID30787 U +
TCGGAGCTAAACTGTTTCCCTGTGCTCCA
>2 dna:chromosome chromosome:NCBIM37:2:1:181748087:1 92429689 ID27402 U +
TCCACTCTCAGTTGGGATTAACAGCTCCT
>2 dna:chromosome chromosome:NCBIM37:2:1:181748087:1 92429689 ID27403 U +
TCCACTCTCAGTTGGGATTAACAGCTCCTA
>2 dna:chromosome chromosome:NCBIM37:2:1:181748087:1 92429694 ID31758 U +
TCTCAGTTGGGATTAACAGCTCCTA
>2 dna:chromosome chromosome:NCBIM37:2:1:181748087:1 92429701 ID53854 U +
TGGGATTAACAGCTCCTACTCTCTGACAGA
>2 dna:chromosome chromosome:NCBIM37:2:1:181748087:1 92429724 ID36712 U +
TGACAGATGTGAAGAACAGGTTAGGAGAT
>2 dna:chromosome chromosome:NCBIM37:2:1:181748087:1 92429731 ID58854 U +
TGTGAAGAACAGGTTAGGAGATGTTTGG
>2 dna:chromosome chromosome:NCBIM37:2:1:181748087:1 92429731 ID58855 U +
TGTGAAGAACAGGTTAGGAGATGTTTGGT
>2 dna:chromosome chromosome:NCBIM37:2:1:181748087:1 92429733 ID35072 U +
TGAAGAACAGGTTAGGAGATGTTTGGTACCT
>2 dna:chromosome chromosome:NCBIM37:2:1:181748087:1 92429756 ID55211 U +
TGGTACCTGGCTGCCTTGGAATGTGTTGT
>2 dna:chromosome chromosome:NCBIM37:2:1:181748087:1 92429763 ID52506 U +
TGGCTGCCTTGGAATGTGTTGTCTTGC
>2 dna:chromosome chromosome:NCBIM37:2:1:181748087:1 92429763 ID52509 U +
TGGCTGCCTTGGAATGTGTTGTCTTGCTGT
>2 dna:chromosome chromosome:NCBIM37:2:1:181748087:1 92429772 ID49929 U +
TGGAATGTGTTGTCTTGCTGTTCCC
>2 dna:chromosome chromosome:NCBIM37:2:1:181748087:1 92429772 ID49930 U +
TGGAATGTGTTGTCTTGCTGTTCCCACAGC
>2 dna:chromosome chromosome:NCBIM37:2:1:181748087:1 92429772 ID49931 U +
TGGAATGTGTTGTCTTGCTGTTCCCACAGCC
>2 dna:chromosome chromosome:NCBIM37:2:1:181748087:1 92429821 ID53351 U +
TGGGAGAGGTTGTCCTCTTAAAAGATGTC
>2 dna:chromosome chromosome:NCBIM37:2:1:181748087:1 92429836 ID32781 U +
TCTTAAAAGATGTCTTTTCTTTAGAGAGTT
>2 dna:chromosome chromosome:NCBIM37:2:1:181748087:1 92429839 ID6850 U +
TAAAAGATGTCTTTTCTTTAGAGAGTTTGG
>2 dna:chromosome chromosome:NCBIM37:2:1:181748087:1 92429850 ID68938 U +
TTTTCTTTAGAGAGTTTGGAGTCAGCATCT
>2 dna:chromosome chromosome:NCBIM37:2:1:181748087:1 92429870 ID5982 U +
GTCAGCATCTAGAGTGGGGAGACACCACC
>2 dna:chromosome chromosome:NCBIM37:2:1:181748087:1 92429877 ID31445 U +
TCTAGAGTGGGGAGACACCACCAGAA
>2 dna:chromosome chromosome:NCBIM37:2:1:181748087:1 92429920 ID57576 U +
TGTACCTTGGAAAACAGCCGAGCCACA
>2 dna:chromosome chromosome:NCBIM37:2:1:181748087:1 92429927 ID48738 U +
TGGAAAACAGCCGAGCCACACAAGAGCTTA
>2 dna:chromosome chromosome:NCBIM37:2:1:181748087:1 92429999 ID50949 U +
TGGATGAGCTGTCCACAATAACCCTGTGA
>2 dna:chromosome chromosome:NCBIM37:2:1:181748087:1 92430254 ID7613 U +
TAAAGAATATTAAGTGGGAAGCTTCTTGGC
>2 dna:chromosome chromosome:NCBIM37:2:1:181748087:1 92430380 ID46465 U +
TGCCTGTTGGAACTTTGGTGTGCTCAATTG
>2 dna:chromosome chromosome:NCBIM37:2:1:181748087:1 92430380 ID46466 U +
TGCCTGTTGGAACTTTGGTGTGCTCAATTGT
>2 dna:chromosome chromosome:NCBIM37:2:1:181748087:1 92430394 ID67596 U +
TTGGTGTGCTCAATTGTAAAATGAAGGTATC
>2 dna:chromosome chromosome:NCBIM37:2:1:181748087:1 92430560 ID56827 U +
TGGTTTTCAGCTCCCCCTTAGATCC
>2 dna:chromosome chromosome:NCBIM37:2:1:181748087:1 92430578 ID17497 U +
TAGATCCAGTACTTGCCATCATCTTATACT
>2 dna:chromosome chromosome:NCBIM37:2:1:181748087:1 92430607 ID60085 U +
TGTGTCCACTCCCAACCCAGCAACACCCCGT
>2 dna:chromosome chromosome:NCBIM37:2:1:181748087:1 92430695 ID32218 U +
TCTGACTTCTTCTGTGCCTGTTCGTGGCCT
>2 dna:chromosome chromosome:NCBIM37:2:1:181748087:1 92430697 ID37879 U +
TGACTTCTTCTGTGCCTGTTCGTGGCCTC
>2 dna:chromosome chromosome:NCBIM37:2:1:181748087:1 92430726 ID39528 U +
TGAGCTGAACTGATGATCCTATGTATT
>2 dna:chromosome chromosome:NCBIM37:2:1:181748087:1 92430812 ID35081 U +
TGAAGAAGAGGATGAGGGTGTCTGCTGG
>2 dna:chromosome chromosome:NCBIM37:2:1:181748087:1 92430849 ID25694 U +
TCAGAGTCTTTGAAGAATCCACATTCA
>2 dna:chromosome chromosome:NCBIM37:2:1:181748087:1 92430866 ID27302 U +
TCCACATTCAGATCCATCTCTGTGTGAAGC
>2 dna:chromosome chromosome:NCBIM37:2:1:181748087:1 92431005 ID59172 U +
TGTGAGATAAAGATGATTAGGGGAACTTA
>2 dna:chromosome chromosome:NCBIM37:2:1:181748087:1 92431097 ID17606 U +
TAGATGCTTAGAGATAGGTTTTTGATGTA
>2 dna:chromosome chromosome:NCBIM37:2:1:181748087:1 92431097 ID17607 U +
TAGATGCTTAGAGATAGGTTTTTGATGTAC
>2 dna:chromosome chromosome:NCBIM37:2:1:181748087:1 92431101 ID48200 U +
TGCTTAGAGATAGGTTTTTGATGTAC
>2 dna:chromosome chromosome:NCBIM37:2:1:181748087:1 92431143 ID59127 U +
TGTGACTTGCACTTTTCTGACAACTC
>2 dna:chromosome chromosome:NCBIM37:2:1:181748087:1 92431143 ID59128 U +
TGTGACTTGCACTTTTCTGACAACTCTTGT
>2 dna:chromosome chromosome:NCBIM37:2:1:181748087:1 92431143 ID59129 U +
TGTGACTTGCACTTTTCTGACAACTCTTGTGT
>2 dna:chromosome chromosome:NCBIM37:2:1:181748087:1 92431158 ID32172 U +
TCTGACAACTCTTGTGTGTGTGTGT
>2 dna:chromosome chromosome:NCBIM37:2:1:181748087:1 92431347 ID45845 U +
TGCCCAGTCCTTGTTTAACAAAGGCTCT
>2 dna:chromosome chromosome:NCBIM37:2:1:181748087:1 92431475 ID56584 U +
TGGTTCCAGAGGGCTAGAAGCCCACCGTG
>2 dna:chromosome chromosome:NCBIM37:2:1:181748087:1 92431524 ID51695 U +
TGGCAGGATCAGGAAGATGGTTGATCACA
>2 dna:chromosome chromosome:NCBIM37:2:1:181748087:1 92431554 ID8084 U +
TAAATCACCTTATAAGGGAGTAACAATGGC
>2 dna:chromosome chromosome:NCBIM37:2:1:181748087:1 92431597 ID25886 U +
TCAGGCTGATACATAAAATGCTCAGGAC
>2 dna:chromosome chromosome:NCBIM37:2:1:181748087:1 92431603 ID40823 U +
TGATACATAAAATGCTCAGGACCATAAA
>2 dna:chromosome chromosome:NCBIM37:2:1:181748087:1 92431603 ID40824 U +
TGATACATAAAATGCTCAGGACCATAAAT
>2 dna:chromosome chromosome:NCBIM37:2:1:181748087:1 92431603 ID40825 U +
TGATACATAAAATGCTCAGGACCATAAATGG
>2 dna:chromosome chromosome:NCBIM37:2:1:181748087:1 92431610 ID7156 U +
TAAAATGCTCAGGACCATAAATGGCTGG
>2 dna:chromosome chromosome:NCBIM37:2:1:181748087:1 92431627 ID8193 U +
TAAATGGCTGGCAAGGTTCCCTACACCCCT
>2 dna:chromosome chromosome:NCBIM37:2:1:181748087:1 92431635 ID51422 U +
TGGCAAGGTTCCCTACACCCCTAAACTTTA
>2 dna:chromosome chromosome:NCBIM37:2:1:181748087:1 92431635 ID51423 U +
TGGCAAGGTTCCCTACACCCCTAAACTTTAC
>2 dna:chromosome chromosome:NCBIM37:2:1:181748087:1 92431656 ID7568 U +
TAAACTTTACAGGCTCTTGGTTACTCTCT
>2 dna:chromosome chromosome:NCBIM37:2:1:181748087:1 92431662 ID63897 U +
TTACAGGCTCTTGGTTACTCTCTAGA
>2 dna:chromosome chromosome:NCBIM37:2:1:181748087:1 92431672 ID67623 U +
TTGGTTACTCTCTAGAACTTGATGGTAAGA
>2 dna:chromosome chromosome:NCBIM37:2:1:181748087:1 92431673 ID56507 U +
TGGTTACTCTCTAGAACTTGATGGTAA
>2 dna:chromosome chromosome:NCBIM37:2:1:181748087:1 92431673 ID56508 U +
TGGTTACTCTCTAGAACTTGATGGTAAGA
>2 dna:chromosome chromosome:NCBIM37:2:1:181748087:1 92431673 ID56509 U +
TGGTTACTCTCTAGAACTTGATGGTAAGAC
>2 dna:chromosome chromosome:NCBIM37:2:1:181748087:1 92431677 ID15266 U +
TACTCTCTAGAACTTGATGGTAAGACC
>2 dna:chromosome chromosome:NCBIM37:2:1:181748087:1 92431677 ID15267 U +
TACTCTCTAGAACTTGATGGTAAGACCC
>2 dna:chromosome chromosome:NCBIM37:2:1:181748087:1 92431677 ID15268 U +
TACTCTCTAGAACTTGATGGTAAGACCCTA
>2 dna:chromosome chromosome:NCBIM37:2:1:181748087:1 92431684 ID16386 U +
TAGAACTTGATGGTAAGACCCTATTGTT
>2 dna:chromosome chromosome:NCBIM37:2:1:181748087:1 92431684 ID16387 U +
TAGAACTTGATGGTAAGACCCTATTGTTG
>2 dna:chromosome chromosome:NCBIM37:2:1:181748087:1 92431684 ID16388 U +
TAGAACTTGATGGTAAGACCCTATTGTTGA
>2 dna:chromosome chromosome:NCBIM37:2:1:181748087:1 92431684 ID16389 U +
TAGAACTTGATGGTAAGACCCTATTGTTGAC
>2 dna:chromosome chromosome:NCBIM37:2:1:181748087:1 92431744 ID48519 U +
TGCTTTAGGCTCTGTGACATCCAC
>2 dna:chromosome chromosome:NCBIM37:2:1:181748087:1 92431744 ID48520 U +
TGCTTTAGGCTCTGTGACATCCACACCAGT
>2 dna:chromosome chromosome:NCBIM37:2:1:181748087:1 92431758 ID36901 U +
TGACATCCACACCAGTGAAGTCTGCTTTGA
>2 dna:chromosome chromosome:NCBIM37:2:1:181748087:1 92431794 ID16031 U +
TAGAAACCTGGGAACAGTCATGAGGCAGA
>2 dna:chromosome chromosome:NCBIM37:2:1:181748087:1 92431844 ID25891 U +
TCAGGGATTAGGTAACCGTTGACTCAGGT
>2 dna:chromosome chromosome:NCBIM37:2:1:181748087:1 92431852 ID19994 U +
TAGGTAACCGTTGACTCAGGTGTCCTCAT
>2 dna:chromosome chromosome:NCBIM37:2:1:181748087:1 92431852 ID19995 U +
TAGGTAACCGTTGACTCAGGTGTCCTCATG
>2 dna:chromosome chromosome:NCBIM37:2:1:181748087:1 92431856 ID8943 U +
TAACCGTTGACTCAGGTGTCCTCATGGT
>2 dna:chromosome chromosome:NCBIM37:2:1:181748087:1 92431856 ID8944 U +
TAACCGTTGACTCAGGTGTCCTCATGGTA
>2 dna:chromosome chromosome:NCBIM37:2:1:181748087:1 92431856 ID8945 U +
TAACCGTTGACTCAGGTGTCCTCATGGTAGG
>2 dna:chromosome chromosome:NCBIM37:2:1:181748087:1 92431880 ID55362 U +
TGGTAGGTCATCATTTTCT
>2 dna:chromosome chromosome:NCBIM37:2:1:181748087:1 92431883 ID20100 U +
TAGGTCATCATTTTCTTACAAAAAATAAGA
>2 dna:chromosome chromosome:NCBIM37:2:1:181748087:1 92431899 ID11807 U +
TACAAAAAATAAGAAAGCAGGTGCAAGG
>2 dna:chromosome chromosome:NCBIM37:2:1:181748087:1 92431899 ID11808 U +
TACAAAAAATAAGAAAGCAGGTGCAAGGGA
>2 dna:chromosome chromosome:NCBIM37:2:1:181748087:1 92431920 ID43183 U +
TGCAAGGGAATGGACATGCTTGTCTAAGG
>2 dna:chromosome chromosome:NCBIM37:2:1:181748087:1 92431920 ID43184 U +
TGCAAGGGAATGGACATGCTTGTCTAAGGT
>2 dna:chromosome chromosome:NCBIM37:2:1:181748087:1 92431920 ID43185 U +
TGCAAGGGAATGGACATGCTTGTCTAAGGTC
>2 dna:chromosome chromosome:NCBIM37:2:1:181748087:1 92431942 ID31286 U +
TCTAAGGTCTGAAGGCCAGAACATTGGTGG
>2 dna:chromosome chromosome:NCBIM37:2:1:181748087:1 92432000 ID24959 U +
TCACACTTGATCGTTTCAAGAAGCCTTGT
>2 dna:chromosome chromosome:NCBIM37:2:1:181748087:1 92432000 ID24960 U +
TCACACTTGATCGTTTCAAGAAGCCTTGTT
>2 dna:chromosome chromosome:NCBIM37:2:1:181748087:1 92432014 ID64626 U +
TTCAAGAAGCCTTGTTGCTTAGCTGTTGGTC
>2 dna:chromosome chromosome:NCBIM37:2:1:181748087:1 92432037 ID60977 U +
TGTTGGTCAGTATAAGCTTCCCTGC
>2 dna:chromosome chromosome:NCBIM37:2:1:181748087:1 92432082 ID32794 U +
TCTTAACTTAGGTGACAATTTTCTAT
>2 dna:chromosome chromosome:NCBIM37:2:1:181748087:1 92432085 ID9329 U +
TAACTTAGGTGACAATTTTCTATAAGCCTT
>2 dna:chromosome chromosome:NCBIM37:2:1:181748087:1 92432090 ID20158 U +
TAGGTGACAATTTTCTATAAGCCTTTCAGCCT
>2 dna:chromosome chromosome:NCBIM37:2:1:181748087:1 92432121 ID51232 U +
TGGATTTCTGGAATGTCCTTAGGCCT
>2 dna:chromosome chromosome:NCBIM37:2:1:181748087:1 92432121 ID51233 U +
TGGATTTCTGGAATGTCCTTAGGCCTAGG
>2 dna:chromosome chromosome:NCBIM37:2:1:181748087:1 92432121 ID51234 U +
TGGATTTCTGGAATGTCCTTAGGCCTAGGC
>2 dna:chromosome chromosome:NCBIM37:2:1:181748087:1 92432126 ID66068 U +
TTCTGGAATGTCCTTAGGCCTAGGCCACTGT
>2 dna:chromosome chromosome:NCBIM37:2:1:181748087:1 92432129 ID49915 U +
TGGAATGTCCTTAGGCCTAGGCCACTGTT
>2 dna:chromosome chromosome:NCBIM37:2:1:181748087:1 92432154 ID60563 U +
TGTTAGCTCAGGTTTATCTGAAGACACCA
>2 dna:chromosome chromosome:NCBIM37:2:1:181748087:1 92432156 ID64185 U +
TTAGCTCAGGTTTATCTGAAGACACCAGGGA
>2 dna:chromosome chromosome:NCBIM37:2:1:181748087:1 92432157 ID18639 U +
TAGCTCAGGTTTATCTGAAGACACCAGGGA
>2 dna:chromosome chromosome:NCBIM37:2:1:181748087:1 92432212 ID13059 U +
TACAGGGCTTTGCAGTAACCTGGAGAG
>2 dna:chromosome chromosome:NCBIM37:2:1:181748087:1 92432222 ID44115 U +
TGCAGTAACCTGGAGAGTCCACCATCAGCTG
>2 dna:chromosome chromosome:NCBIM37:2:1:181748087:1 92432251 ID52704 U +
TGGGAAAACAGTATGAAAATATCAACATCC
>2 dna:chromosome chromosome:NCBIM37:2:1:181748087:1 92432262 ID22645 U +
TATGAAAATATCAACATCCTACAGCTCACA
>2 dna:chromosome chromosome:NCBIM37:2:1:181748087:1 92432264 ID33663 U +
TGAAAATATCAACATCCTACAGCTCAC
>2 dna:chromosome chromosome:NCBIM37:2:1:181748087:1 92432264 ID33664 U +
TGAAAATATCAACATCCTACAGCTCACATC
>2 dna:chromosome chromosome:NCBIM37:2:1:181748087:1 92432264 ID33665 U +
TGAAAATATCAACATCCTACAGCTCACATCT
>2 dna:chromosome chromosome:NCBIM37:2:1:181748087:1 92432270 ID22140 U +
TATCAACATCCTACAGCTCACATCTCA
>2 dna:chromosome chromosome:NCBIM37:2:1:181748087:1 92432270 ID22141 U +
TATCAACATCCTACAGCTCACATCTCACTC
>2 dna:chromosome chromosome:NCBIM37:2:1:181748087:1 92432271 ID1416 U +
ATCAACATCCTACAGCTCA
>2 dna:chromosome chromosome:NCBIM37:2:1:181748087:1 92432324 ID22831 U +
TATGAGGTCTGTAGCTGCCCTGGTGCTTT
>2 dna:chromosome chromosome:NCBIM37:2:1:181748087:1 92432476 ID22317 U +
TATCAGTTACAAAAACCACTGGAAATAATAGC
>2 dna:chromosome chromosome:NCBIM37:2:1:181748087:1 92432490 ID541 U +
ACCACTGGAAATAATAGCTGGAAACTTGC
>2 dna:chromosome chromosome:NCBIM37:2:1:181748087:1 92432495 ID49086 U +
TGGAAATAATAGCTGGAAACTTGCAGCCCA
>2 dna:chromosome chromosome:NCBIM37:2:1:181748087:1 92432540 ID60363 U +
TGTGTTTTGAGTAAGTGATTTGTTCCCGT
>2 dna:chromosome chromosome:NCBIM37:2:1:181748087:1 92432547 ID40086 U +
TGAGTAAGTGATTTGTTCCCGTGGGTGAA
>2 dna:chromosome chromosome:NCBIM37:2:1:181748087:1 92432568 ID54615 U +
TGGGTGAAGCAAAAGCTGGTCCTGTGGA
>2 dna:chromosome chromosome:NCBIM37:2:1:181748087:1 92432584 ID55705 U +
TGGTCCTGTGGAAACGTTTCCTC
>2 dna:chromosome chromosome:NCBIM37:2:1:181748087:1 92432584 ID55706 U +
TGGTCCTGTGGAAACGTTTCCTCCTG
>2 dna:chromosome chromosome:NCBIM37:2:1:181748087:1 92432584 ID55707 U +
TGGTCCTGTGGAAACGTTTCCTCCTGCCT
>2 dna:chromosome chromosome:NCBIM37:2:1:181748087:1 92432701 ID4178 U +
GACATGTATAGATGGCACTTTAGAATA
>2 dna:chromosome chromosome:NCBIM37:2:1:181748087:1 92432719 ID68290 U +
TTTAGAATATGTGCCTGAATATTTCTCTG
>2 dna:chromosome chromosome:NCBIM37:2:1:181748087:1 92432721 ID16625 U +
TAGAATATGTGCCTGAATATTTCTCTG
>2 dna:chromosome chromosome:NCBIM37:2:1:181748087:1 92432721 ID16626 U +
TAGAATATGTGCCTGAATATTTCTCTGCA
>2 dna:chromosome chromosome:NCBIM37:2:1:181748087:1 92432721 ID16627 U +
TAGAATATGTGCCTGAATATTTCTCTGCAA
>2 dna:chromosome chromosome:NCBIM37:2:1:181748087:1 92432726 ID23263 U +
TATGTGCCTGAATATTTCTCTGCAACATA
>2 dna:chromosome chromosome:NCBIM37:2:1:181748087:1 92432726 ID23264 U +
TATGTGCCTGAATATTTCTCTGCAACATAA
>2 dna:chromosome chromosome:NCBIM37:2:1:181748087:1 92432726 ID23265 U +
TATGTGCCTGAATATTTCTCTGCAACATAAC
>2 dna:chromosome chromosome:NCBIM37:2:1:181748087:1 92432753 ID8772 U +
TAACATCATAATATCTTGCATGCTGTTCTT
>2 dna:chromosome chromosome:NCBIM37:2:1:181748087:1 92432784 ID27440 U +
TCCACTTAATGAACTATTTTGGGAGACCTA
>2 dna:chromosome chromosome:NCBIM37:2:1:181748087:1 92432789 ID63757 U +
TTAATGAACTATTTTGGGAGACCTATGTGA
>2 dna:chromosome chromosome:NCBIM37:2:1:181748087:1 92432790 ID11242 U +
TAATGAACTATTTTGGGAGACCTATGTG
>2 dna:chromosome chromosome:NCBIM37:2:1:181748087:1 92432790 ID11243 U +
TAATGAACTATTTTGGGAGACCTATGTGA
>2 dna:chromosome chromosome:NCBIM37:2:1:181748087:1 92432812 ID23257 U +
TATGTGAGGATCCAAAGCACTTCTTTGT
>2 dna:chromosome chromosome:NCBIM37:2:1:181748087:1 92432814 ID59229 U +
TGTGAGGATCCAAAGCACTTCTTTGTTGGA
>2 dna:chromosome chromosome:NCBIM37:2:1:181748087:1 92432832 ID66234 U +
TTCTTTGTTGGAAATTTAATTTTGCGCCTG
>2 dna:chromosome chromosome:NCBIM37:2:1:181748087:1 92432839 ID67023 U +
TTGGAAATTTAATTTTGCGCCTGGAAAAAG
>2 dna:chromosome chromosome:NCBIM37:2:1:181748087:1 92432839 ID67024 U +
TTGGAAATTTAATTTTGCGCCTGGAAAAAGT
>2 dna:chromosome chromosome:NCBIM37:2:1:181748087:1 92432847 ID63801 U +
TTAATTTTGCGCCTGGAAAAAGTTCCATCTC
>2 dna:chromosome chromosome:NCBIM37:2:1:181748087:1 92432854 ID46766 U +
TGCGCCTGGAAAAAGTTCCATCTCATGGCTGC
>2 dna:chromosome chromosome:NCBIM37:2:1:181748087:1 92432860 ID48733 U +
TGGAAAAAGTTCCATCTCATGGCTGC
>2 dna:chromosome chromosome:NCBIM37:2:1:181748087:1 92432860 ID48734 U +
TGGAAAAAGTTCCATCTCATGGCTGCAACC
>2 dna:chromosome chromosome:NCBIM37:2:1:181748087:1 92432913 ID4930 U +
GCCAGGTTCTTCAGTGGACCTCTTCAGTCAC
>2 dna:chromosome chromosome:NCBIM37:2:1:181748087:1 92432949 ID32210 U +
TCTGACTGCAACCCTTAAGAATGGGGTCTC
>2 dna:chromosome chromosome:NCBIM37:2:1:181748087:1 92432995 ID68709 U +
TTTGCTTCTTCCTAGTTAAGCCTGCGGTGT
>2 dna:chromosome chromosome:NCBIM37:2:1:181748087:1 92432996 ID66967 U +
TTGCTTCTTCCTAGTTAAGCCTGCGGTGT
>2 dna:chromosome chromosome:NCBIM37:2:1:181748087:1 92433003 ID65512 U +
TTCCTAGTTAAGCCTGCGGTGTAGAAGTC
>2 dna:chromosome chromosome:NCBIM37:2:1:181748087:1 92433004 ID29568 U +
TCCTAGTTAAGCCTGCGGTGTAGAAGTC
>2 dna:chromosome chromosome:NCBIM37:2:1:181748087:1 92433007 ID21196 U +
TAGTTAAGCCTGCGGTGTAGAAGTCACTA
>2 dna:chromosome chromosome:NCBIM37:2:1:181748087:1 92433057 ID7211 U +
TAAAATGTGGTATAAGGGCTGGAGATGTA
>2 dna:chromosome chromosome:NCBIM37:2:1:181748087:1 92433119 ID2785 U -
CCCAATAATATTTGTTGTTGCCAGGGCCT
>2 dna:chromosome chromosome:NCBIM37:2:1:181748087:1 92433138 ID23522 U +
TATTATTGGGGTGTTTTGCTGGAACTGC
>2 dna:chromosome chromosome:NCBIM37:2:1:181748087:1 92433138 ID23523 U +
TATTATTGGGGTGTTTTGCTGGAACTGCAT
>2 dna:chromosome chromosome:NCBIM37:2:1:181748087:1 92433163 ID44348 U +
TGCATCACAGGGTGTTGTGAGGATAATGC
>2 dna:chromosome chromosome:NCBIM37:2:1:181748087:1 92433167 ID25025 U +
TCACAGGGTGTTGTGAGGATAATGCATGT
>2 dna:chromosome chromosome:NCBIM37:2:1:181748087:1 92433167 ID25026 U +
TCACAGGGTGTTGTGAGGATAATGCATGTA
>2 dna:chromosome chromosome:NCBIM37:2:1:181748087:1 92433178 ID59226 U +
TGTGAGGATAATGCATGTATACAGTAATT
>2 dna:chromosome chromosome:NCBIM37:2:1:181748087:1 92433186 ID11328 U +
TAATGCATGTATACAGTAATTGCTCAATAA
>2 dna:chromosome chromosome:NCBIM37:2:1:181748087:1 92433189 ID44517 U +
TGCATGTATACAGTAATTGCTCAATAAAGGT
>2 dna:chromosome chromosome:NCBIM37:2:1:181748087:1 92433193 ID57767 U +
TGTATACAGTAATTGCTCAATAAAGGTGGC
>2 dna:chromosome chromosome:NCBIM37:2:1:181748087:1 92433193 ID57768 U +
TGTATACAGTAATTGCTCAATAAAGGTGGCT
>2 dna:chromosome chromosome:NCBIM37:2:1:181748087:1 92433197 ID13100 U +
TACAGTAATTGCTCAATAAAGGTGGC
>2 dna:chromosome chromosome:NCBIM37:2:1:181748087:1 92433197 ID13101 U +
TACAGTAATTGCTCAATAAAGGTGGCTGC
>2 dna:chromosome chromosome:NCBIM37:2:1:181748087:1 92433197 ID13102 U +
TACAGTAATTGCTCAATAAAGGTGGCTGCT
>2 dna:chromosome chromosome:NCBIM37:2:1:181748087:1 92433202 ID11663 U +
TAATTGCTCAATAAAGGTGGCTGCTGTTGT
>2 dna:chromosome chromosome:NCBIM37:2:1:181748087:1 92433226 ID61032 U +
TGTTGTTATAAATCCCTGCCTG
>2 dna:chromosome chromosome:NCBIM37:2:1:181748087:1 92433226 ID61033 U +
TGTTGTTATAAATCCCTGCCTGGTGCTCC
>2 dna:chromosome chromosome:NCBIM37:2:1:181748087:1 92433229 ID60599 U +
TGTTATAAATCCCTGCCTGGTGCTC
>2 dna:chromosome chromosome:NCBIM37:2:1:181748087:1 92433229 ID60600 U +
TGTTATAAATCCCTGCCTGGTGCTCCA
>2 dna:chromosome chromosome:NCBIM37:2:1:181748087:1 92433232 ID21553 U +
TATAAATCCCTGCCTGGTGCTCCATC
>2 dna:chromosome chromosome:NCBIM37:2:1:181748087:1 92433234 ID8103 U +
TAAATCCCTGCCTGGTGCTCCATCTGCTGT
>2 dna:chromosome chromosome:NCBIM37:2:1:181748087:1 92433234 ID8104 U +
TAAATCCCTGCCTGGTGCTCCATCTGCTGTC
>2 dna:chromosome chromosome:NCBIM37:2:1:181748087:1 92433306 ID24762 U +
TCAATGTGAACACACTTAACATACTGTCTC
>2 dna:chromosome chromosome:NCBIM37:2:1:181748087:1 92433310 ID58810 U +
TGTGAACACACTTAACATACTGTCTCGACA
>2 dna:chromosome chromosome:NCBIM37:2:1:181748087:1 92433363 ID23000 U +
TATGCACAGGTCAGGTGGAGTGGATGGCC
>2 dna:chromosome chromosome:NCBIM37:2:1:181748087:1 92433365 ID43603 U +
TGCACAGGTCAGGTGGAGTGGATGG
>2 dna:chromosome chromosome:NCBIM37:2:1:181748087:1 92433365 ID43604 U +
TGCACAGGTCAGGTGGAGTGGATGGC
>2 dna:chromosome chromosome:NCBIM37:2:1:181748087:1 92433365 ID43605 U +
TGCACAGGTCAGGTGGAGTGGATGGCC
>2 dna:chromosome chromosome:NCBIM37:2:1:181748087:1 92433365 ID43606 U +
TGCACAGGTCAGGTGGAGTGGATGGCCC
>2 dna:chromosome chromosome:NCBIM37:2:1:181748087:1 92433456 ID59917 U +
TGTGGGAGAAGTGACCGCAGTCTTCTGCC
>2 dna:chromosome chromosome:NCBIM37:2:1:181748087:1 92433580 ID29364 U +
TCCTAATGTAACCATTATTGCAGCTGTGG
>2 dna:chromosome chromosome:NCBIM37:2:1:181748087:1 92433625 ID55508 U +
TGGTATTGATGTTGTAATCTGAG
>2 dna:chromosome chromosome:NCBIM37:2:1:181748087:1 92433625 ID55509 U +
TGGTATTGATGTTGTAATCTGAGTTCA
>2 dna:chromosome chromosome:NCBIM37:2:1:181748087:1 92433625 ID55510 U +
TGGTATTGATGTTGTAATCTGAGTTCAGC
>2 dna:chromosome chromosome:NCBIM37:2:1:181748087:1 92433628 ID23699 U +
TATTGATGTTGTAATCTGAGTTCAGCGA
>2 dna:chromosome chromosome:NCBIM37:2:1:181748087:1 92433628 ID23700 U +
TATTGATGTTGTAATCTGAGTTCAGCGAT
>2 dna:chromosome chromosome:NCBIM37:2:1:181748087:1 92433673 ID27691 U +
TCCAGGTGACCCTAACGACTCAGGAATG
>2 dna:chromosome chromosome:NCBIM37:2:1:181748087:1 92433673 ID27692 U +
TCCAGGTGACCCTAACGACTCAGGAATGGG
>2 dna:chromosome chromosome:NCBIM37:2:1:181748087:1 92433673 ID27693 U +
TCCAGGTGACCCTAACGACTCAGGAATGGGA
>2 dna:chromosome chromosome:NCBIM37:2:1:181748087:1 92433699 ID53358 U +
TGGGAGATATCCTTGATGGGTGACTTAAGC
>2 dna:chromosome chromosome:NCBIM37:2:1:181748087:1 92433702 ID4416 U +
GAGATATCCTTGATGGGTGACTTAAGCGTT
>2 dna:chromosome chromosome:NCBIM37:2:1:181748087:1 92433712 ID41868 U +
TGATGGGTGACTTAAGCGTTACACTCTGGATT
>2 dna:chromosome chromosome:NCBIM37:2:1:181748087:1 92433715 ID54644 U +
TGGGTGACTTAAGCGTTACACTCTGGATTC
>2 dna:chromosome chromosome:NCBIM37:2:1:181748087:1 92433724 ID10095 U +
TAAGCGTTACACTCTGGATTCCTGGACATC
>2 dna:chromosome chromosome:NCBIM37:2:1:181748087:1 92433731 ID12759 U +
TACACTCTGGATTCCTGGACATCTTTTTA
>2 dna:chromosome chromosome:NCBIM37:2:1:181748087:1 92433743 ID30082 U +
TCCTGGACATCTTTTTAGTCTCTGTGGTA
>2 dna:chromosome chromosome:NCBIM37:2:1:181748087:1 92433745 ID3615 U +
CTGGACATCTTTTTAGTCTCTGTGGTA
>2 dna:chromosome chromosome:NCBIM37:2:1:181748087:1 92433746 ID50143 U +
TGGACATCTTTTTAGTCTCTGTGGTACT
>2 dna:chromosome chromosome:NCBIM37:2:1:181748087:1 92433746 ID50144 U +
TGGACATCTTTTTAGTCTCTGTGGTACTGC
>2 dna:chromosome chromosome:NCBIM37:2:1:181748087:1 92433755 ID68890 U +
TTTTAGTCTCTGTGGTACTGCTTATA
>2 dna:chromosome chromosome:NCBIM37:2:1:181748087:1 92433796 ID20145 U +
TAGGTCTTTTCCAGCCTTCCAGGCATCTCTG
>2 dna:chromosome chromosome:NCBIM37:2:1:181748087:1 92433821 ID31995 M +
TCTCTGGGCCTTGGATCTGATGGAGA
>2 dna:chromosome chromosome:NCBIM37:2:1:181748087:1 92433821 ID31996 U +
TCTCTGGGCCTTGGATCTGATGGAGAGGAA
>2 dna:chromosome chromosome:NCBIM37:2:1:181748087:1 92433825 ID54156 U +
TGGGCCTTGGATCTGATGGAGAGGAAGTT
>2 dna:chromosome chromosome:NCBIM37:2:1:181748087:1 92433832 ID50901 U +
TGGATCTGATGGAGAGGAAGTTTGCACCCC
>2 dna:chromosome chromosome:NCBIM37:2:1:181748087:1 92433845 ID4488 U +
GAGGAAGTTTGCACCCCGAGGGAGCTAGA
>2 dna:chromosome chromosome:NCBIM37:2:1:181748087:1 92433870 ID16438 U +
TAGAAGATATGATATGGGTCTTGTTTTTGT
>2 dna:chromosome chromosome:NCBIM37:2:1:181748087:1 92433877 ID22868 U +
TATGATATGGGTCTTGTTTTTGTTGGATG
>2 dna:chromosome chromosome:NCBIM37:2:1:181748087:1 92433879 ID41137 U +
TGATATGGGTCTTGTTTTTG
>2 dna:chromosome chromosome:NCBIM37:2:1:181748087:1 92433974 ID40021 U +
TGAGGTTCCCACCATACTCTGCACTGC
>2 dna:chromosome chromosome:NCBIM37:2:1:181748087:1 92434074 ID17129 U +
TAGAGACATTTGCTCTGGACATCTGC
>2 dna:chromosome chromosome:NCBIM37:2:1:181748087:1 92434084 ID47657 U +
TGCTCTGGACATCTGCTTTCGACATCTGTC
>2 dna:chromosome chromosome:NCBIM37:2:1:181748087:1 92434089 ID50137 U +
TGGACATCTGCTTTCGACATCTGTCTCCTG
>2 dna:chromosome chromosome:NCBIM37:2:1:181748087:1 92434117 ID53630 U +
TGGGATGAGTGAATGTGGGCAGCCCAGT
>2 dna:chromosome chromosome:NCBIM37:2:1:181748087:1 92434182 ID30731 U +
TCGCCATGTCTTCTCTTCTTCAGGACTCTC
>2 dna:chromosome chromosome:NCBIM37:2:1:181748087:1 92434189 ID6067 U +
GTCTTCTCTTCTTCAGGACTCTCTTGGT
>2 dna:chromosome chromosome:NCBIM37:2:1:181748087:1 92434189 ID6068 U +
GTCTTCTCTTCTTCAGGACTCTCTTGGTGT
>2 dna:chromosome chromosome:NCBIM37:2:1:181748087:1 92434208 ID32036 U +
TCTCTTGGTGTTACTTTGATGAAAAAATCC
>2 dna:chromosome chromosome:NCBIM37:2:1:181748087:1 92434210 ID33120 U +
TCTTGGTGTTACTTTGATGAAAAAATCCTA
>2 dna:chromosome chromosome:NCBIM37:2:1:181748087:1 92434213 ID56381 U +
TGGTGTTACTTTGATGAAAAAATCCTA
>2 dna:chromosome chromosome:NCBIM37:2:1:181748087:1 92434213 ID56382 U +
TGGTGTTACTTTGATGAAAAAATCCTAA
>2 dna:chromosome chromosome:NCBIM37:2:1:181748087:1 92434213 ID56383 U +
TGGTGTTACTTTGATGAAAAAATCCTAAGC
>2 dna:chromosome chromosome:NCBIM37:2:1:181748087:1 92434219 ID15859 U +
TACTTTGATGAAAAAATCCTAAGCAAGATT
>2 dna:chromosome chromosome:NCBIM37:2:1:181748087:1 92434224 ID41494 U +
TGATGAAAAAATCCTAAGCAAGATTTCCAAAA
>2 dna:chromosome chromosome:NCBIM37:2:1:181748087:1 92434235 ID29313 U +
TCCTAAGCAAGATTTCCAAAATGGCCTTCC
>2 dna:chromosome chromosome:NCBIM37:2:1:181748087:1 92434235 ID29314 U +
TCCTAAGCAAGATTTCCAAAATGGCCTTCCC
>2 dna:chromosome chromosome:NCBIM37:2:1:181748087:1 92434235 ID29315 U +
TCCTAAGCAAGATTTCCAAAATGGCCTTCCCT
>2 dna:chromosome chromosome:NCBIM37:2:1:181748087:1 92434238 ID9960 U +
TAAGCAAGATTTCCAAAATGGCCT
>2 dna:chromosome chromosome:NCBIM37:2:1:181748087:1 92434238 ID9961 U +
TAAGCAAGATTTCCAAAATGGCCTTCCC
>2 dna:chromosome chromosome:NCBIM37:2:1:181748087:1 92434240 ID986 U +
AGCAAGATTTCCAAAATGGCCTTCCC
>2 dna:chromosome chromosome:NCBIM37:2:1:181748087:1 92434275 ID52232 U +
TGGCCTTCCCCTTTGGACTCCTGCCTGTT
>2 dna:chromosome chromosome:NCBIM37:2:1:181748087:1 92434303 ID17251 U +
TAGAGGCAATACCTGTTCCTGCCCT
>2 dna:chromosome chromosome:NCBIM37:2:1:181748087:1 92434303 ID17252 U +
TAGAGGCAATACCTGTTCCTGCCCTA
>2 dna:chromosome chromosome:NCBIM37:2:1:181748087:1 92434312 ID14451 U +
TACCTGTTCCTGCCCTACCTGTTGCC
>2 dna:chromosome chromosome:NCBIM37:2:1:181748087:1 92434340 ID46352 U +
TGCCTGCAGAGAATGTTCCAGAAGTGCCTC
>2 dna:chromosome chromosome:NCBIM37:2:1:181748087:1 92434340 ID46353 U +
TGCCTGCAGAGAATGTTCCAGAAGTGCCTCC
>2 dna:chromosome chromosome:NCBIM37:2:1:181748087:1 92434344 ID43904 U +
TGCAGAGAATGTTCCAGAAGTGCCTCCAAC
>2 dna:chromosome chromosome:NCBIM37:2:1:181748087:1 92434344 ID43905 U +
TGCAGAGAATGTTCCAGAAGTGCCTCCAACC
>2 dna:chromosome chromosome:NCBIM37:2:1:181748087:1 92434346 ID2228 U +
CAGAGAATGTTCCAGAAGTGCCTCCAACC
>2 dna:chromosome chromosome:NCBIM37:2:1:181748087:1 92434347 ID902 U +
AGAGAATGTTCCAGAAGTGCCTCCAAC
>2 dna:chromosome chromosome:NCBIM37:2:1:181748087:1 92434348 ID4372 U +
GAGAATGTTCCAGAAGTGCCTCC
>2 dna:chromosome chromosome:NCBIM37:2:1:181748087:1 92434395 ID66945 U +
TTGCTGCAAGGTGGAATTGGGGACC
>2 dna:chromosome chromosome:NCBIM37:2:1:181748087:1 92434598 ID37800 U +
TGACTGTTCTGGATGGCTCTTGTTCCTA
>2 dna:chromosome chromosome:NCBIM37:2:1:181748087:1 92434624 ID17309 U +
TAGAGTATGGCACTAAGATCTTGAACTACTC
>2 dna:chromosome chromosome:NCBIM37:2:1:181748087:1 92434631 ID51585 U +
TGGCACTAAGATCTTGAACTACTCCCTGGA
>2 dna:chromosome chromosome:NCBIM37:2:1:181748087:1 92434631 ID51586 U +
TGGCACTAAGATCTTGAACTACTCCCTGGAC
>2 dna:chromosome chromosome:NCBIM37:2:1:181748087:1 92434637 ID9847 U +
TAAGATCTTGAACTACTCCCTGGAC
>2 dna:chromosome chromosome:NCBIM37:2:1:181748087:1 92434637 ID9848 U +
TAAGATCTTGAACTACTCCCTGGACCTAGA
>2 dna:chromosome chromosome:NCBIM37:2:1:181748087:1 92434645 ID34888 U +
TGAACTACTCCCTGGACCTAGATAC
>2 dna:chromosome chromosome:NCBIM37:2:1:181748087:1 92434645 ID34889 U +
TGAACTACTCCCTGGACCTAGATACCGCAC
>2 dna:chromosome chromosome:NCBIM37:2:1:181748087:1 92434663 ID17402 U +
TAGATACCGCACCTCCCTTTCTGTCTGTGC
>2 dna:chromosome chromosome:NCBIM37:2:1:181748087:1 92434682 ID32671 U +
TCTGTCTGTGCCACTTTTTTGAGGCCTTG
>2 dna:chromosome chromosome:NCBIM37:2:1:181748087:1 92434701 ID39812 U +
TGAGGCCTTGTCCACAGGTCTTGTGGATGG
>2 dna:chromosome chromosome:NCBIM37:2:1:181748087:1 92434701 ID39813 U +
TGAGGCCTTGTCCACAGGTCTTGTGGATGGTA
>2 dna:chromosome chromosome:NCBIM37:2:1:181748087:1 92434724 ID51019 U +
TGGATGGTATTTATTGCCCACAGTC
>2 dna:chromosome chromosome:NCBIM37:2:1:181748087:1 92434731 ID23899 U +
TATTTATTGCCCACAGTCTCCTCTCTC
>2 dna:chromosome chromosome:NCBIM37:2:1:181748087:1 92434775 ID39549 U +
TGAGCTGGACTACATACTCTGTGCTG
>2 dna:chromosome chromosome:NCBIM37:2:1:181748087:1 92434775 ID39550 U +
TGAGCTGGACTACATACTCTGTGCTGA
>2 dna:chromosome chromosome:NCBIM37:2:1:181748087:1 92434775 ID39551 U +
TGAGCTGGACTACATACTCTGTGCTGAAG
>2 dna:chromosome chromosome:NCBIM37:2:1:181748087:1 92434779 ID3617 U +
CTGGACTACATACTCTGTGCTGAAGTGTCTC
>2 dna:chromosome chromosome:NCBIM37:2:1:181748087:1 92434780 ID50237 U +
TGGACTACATACTCTGTGCTGAAGTGTC
>2 dna:chromosome chromosome:NCBIM37:2:1:181748087:1 92434806 ID31774 U +
TCTCATCCAGGACAGTGGGCAGGAGCAGA
>2 dna:chromosome chromosome:NCBIM37:2:1:181748087:1 92434919 ID48854 U +
TGGAAACAGCCCATAGAGGCCTGAGA
>2 dna:chromosome chromosome:NCBIM37:2:1:181748087:1 92434919 ID48855 U +
TGGAAACAGCCCATAGAGGCCTGAGATC
>2 dna:chromosome chromosome:NCBIM37:2:1:181748087:1 92434919 ID48856 U +
TGGAAACAGCCCATAGAGGCCTGAGATCTAC
>2 dna:chromosome chromosome:NCBIM37:2:1:181748087:1 92434983 ID11112 U +
TAATCATCAAAGAGATTTCTCTCTTCTGCTA
>2 dna:chromosome chromosome:NCBIM37:2:1:181748087:1 92435039 ID63673 U +
TTAACCTCAGGGCCCCTGAGACTATCC
>2 dna:chromosome chromosome:NCBIM37:2:1:181748087:1 92435063 ID28367 U +
TCCCAGGCTCATCTTGTTGTTAGGTAAGGGA
>2 dna:chromosome chromosome:NCBIM37:2:1:181748087:1 92435117 ID47284 U +
TGCTATCTTGGGTCAGAGTGTTTGCCTCC
>2 dna:chromosome chromosome:NCBIM37:2:1:181748087:1 92435117 ID47285 U +
TGCTATCTTGGGTCAGAGTGTTTGCCTCCT
>2 dna:chromosome chromosome:NCBIM37:2:1:181748087:1 92435117 ID47286 U +
TGCTATCTTGGGTCAGAGTGTTTGCCTCCTC
>2 dna:chromosome chromosome:NCBIM37:2:1:181748087:1 92435122 ID33105 U +
TCTTGGGTCAGAGTGTTTGCCTCCTCGGGA
>2 dna:chromosome chromosome:NCBIM37:2:1:181748087:1 92435165 ID65976 U +
TTCTCGGGAGCTGGCTCTCGTGCCAGATAAA
>2 dna:chromosome chromosome:NCBIM37:2:1:181748087:1 92435310 ID46837 U +
TGCGTCCCAAGAGCATACATGTCCCTAGCC
>2 dna:chromosome chromosome:NCBIM37:2:1:181748087:1 92435314 ID28139 U +
TCCCAAGAGCATACATGTCCCTAGCCAGGC
>2 dna:chromosome chromosome:NCBIM37:2:1:181748087:1 92435347 ID35861 U +
TGAATCTTCATTAGGGACACAGAGCTAAGC
>2 dna:chromosome chromosome:NCBIM37:2:1:181748087:1 92435385 ID5607 U +
GGCCAACATGAATGGGCTGGGAA
>2 dna:chromosome chromosome:NCBIM37:2:1:181748087:1 92435492 ID52894 U +
TGGGAACTTAGGGGACTTGGATACCACT
>2 dna:chromosome chromosome:NCBIM37:2:1:181748087:1 92435520 ID14515 U +
TACCTTGGCAAGAGTTTTCGGGACCACGT
>2 dna:chromosome chromosome:NCBIM37:2:1:181748087:1 92435520 ID14516 U +
TACCTTGGCAAGAGTTTTCGGGACCACGTG
>2 dna:chromosome chromosome:NCBIM37:2:1:181748087:1 92435524 ID67269 U +
TTGGCAAGAGTTTTCGGGACCACGTGAGG
>2 dna:chromosome chromosome:NCBIM37:2:1:181748087:1 92435525 ID51394 U +
TGGCAAGAGTTTTCGGGACCACGTGA
>2 dna:chromosome chromosome:NCBIM37:2:1:181748087:1 92435525 ID51395 U +
TGGCAAGAGTTTTCGGGACCACGTGAGG
>2 dna:chromosome chromosome:NCBIM37:2:1:181748087:1 92435525 ID51396 U +
TGGCAAGAGTTTTCGGGACCACGTGAGGT
>2 dna:chromosome chromosome:NCBIM37:2:1:181748087:1 92435525 ID51397 U +
TGGCAAGAGTTTTCGGGACCACGTGAGGTT
>2 dna:chromosome chromosome:NCBIM37:2:1:181748087:1 92435607 ID46789 U +
TGCGGATCGCTCTGCCTCCCTTTCCTGGTC
>2 dna:chromosome chromosome:NCBIM37:2:1:181748087:1 92435628 ID65567 U +
TTCCTGGTCAGACTCAGGGAAGCCAAG
>2 dna:chromosome chromosome:NCBIM37:2:1:181748087:1 92435678 ID53421 U +
TGGGAGCTGTTCAGTAACAAGTGTGTCAC
>2 dna:chromosome chromosome:NCBIM37:2:1:181748087:1 92435678 ID53422 U +
TGGGAGCTGTTCAGTAACAAGTGTGTCACA
>2 dna:chromosome chromosome:NCBIM37:2:1:181748087:1 92435685 ID60731 U +
TGTTCAGTAACAAGTGTGTCACAAGATGG
>2 dna:chromosome chromosome:NCBIM37:2:1:181748087:1 92435687 ID64968 U +
TTCAGTAACAAGTGTGTCACAAGATGG
>2 dna:chromosome chromosome:NCBIM37:2:1:181748087:1 92435692 ID8437 U +
TAACAAGTGTGTCACAAGATGGCTGAT
>2 dna:chromosome chromosome:NCBIM37:2:1:181748087:1 92435692 ID8438 U +
TAACAAGTGTGTCACAAGATGGCTGATC
>2 dna:chromosome chromosome:NCBIM37:2:1:181748087:1 92435692 ID8439 U +
TAACAAGTGTGTCACAAGATGGCTGATCA
>2 dna:chromosome chromosome:NCBIM37:2:1:181748087:1 92435702 ID5960 U +
GTCACAAGATGGCTGATCAGAGC
>2 dna:chromosome chromosome:NCBIM37:2:1:181748087:1 92435749 ID28938 U +
TCCCTTTCAGGATTTGGTGGCTTCCTCTCT
>2 dna:chromosome chromosome:NCBIM37:2:1:181748087:1 92435964 ID10988 U +
TAATATAGTATTGCTGCTTTGTGCCA
>2 dna:chromosome chromosome:NCBIM37:2:1:181748087:1 92435964 ID10989 U +
TAATATAGTATTGCTGCTTTGTGCCAC
>2 dna:chromosome chromosome:NCBIM37:2:1:181748087:1 92435964 ID10990 U +
TAATATAGTATTGCTGCTTTGTGCCACAG
>2 dna:chromosome chromosome:NCBIM37:2:1:181748087:1 92435964 ID10991 U +
TAATATAGTATTGCTGCTTTGTGCCACAGG
>2 dna:chromosome chromosome:NCBIM37:2:1:181748087:1 92435967 ID21925 U +
TATAGTATTGCTGCTTTGTGCCACA
>2 dna:chromosome chromosome:NCBIM37:2:1:181748087:1 92436058 ID43875 U +
TGCAGAAGCAAAGAACACAACAGATGA
>2 dna:chromosome chromosome:NCBIM37:2:1:181748087:1 92436058 ID43876 U +
TGCAGAAGCAAAGAACACAACAGATGAC
>2 dna:chromosome chromosome:NCBIM37:2:1:181748087:1 92436058 ID43877 U +
TGCAGAAGCAAAGAACACAACAGATGACA
>2 dna:chromosome chromosome:NCBIM37:2:1:181748087:1 92436135 ID32271 U +
TCTGAGGAATTCACAGTTCTGTGCATATAG
>2 dna:chromosome chromosome:NCBIM37:2:1:181748087:1 92436135 ID32272 U +
TCTGAGGAATTCACAGTTCTGTGCATATAGC
>2 dna:chromosome chromosome:NCBIM37:2:1:181748087:1 92436137 ID39689 U +
TGAGGAATTCACAGTTCTGTGCATA
>2 dna:chromosome chromosome:NCBIM37:2:1:181748087:1 92436137 ID39690 U +
TGAGGAATTCACAGTTCTGTGCATATA
>2 dna:chromosome chromosome:NCBIM37:2:1:181748087:1 92436137 ID39691 U +
TGAGGAATTCACAGTTCTGTGCATATAGC
>2 dna:chromosome chromosome:NCBIM37:2:1:181748087:1 92436154 ID59592 U +
TGTGCATATAGCAGAGAGGCAGCTTTCAAG
>2 dna:chromosome chromosome:NCBIM37:2:1:181748087:1 92436189 ID27420 U +
TCCACTGGAGTACTTTGTGGGCTCAGTCA
>2 dna:chromosome chromosome:NCBIM37:2:1:181748087:1 92436194 ID50658 U +
TGGAGTACTTTGTGGGCTCAGTCAAGTGT
>2 dna:chromosome chromosome:NCBIM37:2:1:181748087:1 92436211 ID25946 U +
TCAGTCAAGTGTTTTCAGCGCTGGTGTGT
>2 dna:chromosome chromosome:NCBIM37:2:1:181748087:1 92436232 ID56369 U +
TGGTGTGTCCCGTTGAAGCTATGCGTG
>2 dna:chromosome chromosome:NCBIM37:2:1:181748087:1 92436232 ID56370 U +
TGGTGTGTCCCGTTGAAGCTATGCGTGC
>2 dna:chromosome chromosome:NCBIM37:2:1:181748087:1 92436232 ID56371 U +
TGGTGTGTCCCGTTGAAGCTATGCGTGCA
>2 dna:chromosome chromosome:NCBIM37:2:1:181748087:1 92436235 ID60087 U +
TGTGTCCCGTTGAAGCTATGCGTGCACC
>2 dna:chromosome chromosome:NCBIM37:2:1:181748087:1 92436293 ID39829 U +
TGAGGGAACAATCACATTCTGTAATGCTGA
>2 dna:chromosome chromosome:NCBIM37:2:1:181748087:1 92436304 ID25136 U +
TCACATTCTGTAATGCTGAGGGCCTA
>2 dna:chromosome chromosome:NCBIM37:2:1:181748087:1 92436304 ID25137 U +
TCACATTCTGTAATGCTGAGGGCCTAG
>2 dna:chromosome chromosome:NCBIM37:2:1:181748087:1 92436304 ID25138 U +
TCACATTCTGTAATGCTGAGGGCCTAGCA
>2 dna:chromosome chromosome:NCBIM37:2:1:181748087:1 92436304 ID25139 U +
TCACATTCTGTAATGCTGAGGGCCTAGCAAGT
>2 dna:chromosome chromosome:NCBIM37:2:1:181748087:1 92436312 ID57454 U +
TGTAATGCTGAGGGCCTAGCAAGTGTCC
>2 dna:chromosome chromosome:NCBIM37:2:1:181748087:1 92436312 ID57455 U +
TGTAATGCTGAGGGCCTAGCAAGTGTCCA
>2 dna:chromosome chromosome:NCBIM37:2:1:181748087:1 92436328 ID17898 U +
TAGCAAGTGTCCAGTCACAGGTAAGGTTTC
>2 dna:chromosome chromosome:NCBIM37:2:1:181748087:1 92436336 ID6013 U +
GTCCAGTCACAGGTAAGGTTTCAAACAC
>2 dna:chromosome chromosome:NCBIM37:2:1:181748087:1 92436356 ID24180 U +
TCAAACACTTGTTTCCGTCTATCCATGGAG
>2 dna:chromosome chromosome:NCBIM37:2:1:181748087:1 92436390 ID28777 U +
TCCCTCCAATTTATCCAGAAAAGGAGCGC
>2 dna:chromosome chromosome:NCBIM37:2:1:181748087:1 92436450 ID4546 U +
GAGTATGAATTTGCTCTTTCAGTAAGC
>2 dna:chromosome chromosome:NCBIM37:2:1:181748087:1 92436450 ID4547 U +
GAGTATGAATTTGCTCTTTCAGTAAGCAA
>2 dna:chromosome chromosome:NCBIM37:2:1:181748087:1 92436455 ID36197 U +
TGAATTTGCTCTTTCAGTAAGCAATAGACTC
>2 dna:chromosome chromosome:NCBIM37:2:1:181748087:1 92436479 ID17008 U +
TAGACTCGAGTTGAGGCTAACTGTGCC
>2 dna:chromosome chromosome:NCBIM37:2:1:181748087:1 92436479 ID17009 U +
TAGACTCGAGTTGAGGCTAACTGTGCCT
>2 dna:chromosome chromosome:NCBIM37:2:1:181748087:1 92436519 ID54431 U +
TGGGTAAGTCATTTGCCCTCTTTGGACCT
>2 dna:chromosome chromosome:NCBIM37:2:1:181748087:1 92436519 ID54432 U +
TGGGTAAGTCATTTGCCCTCTTTGGACCTC
>2 dna:chromosome chromosome:NCBIM37:2:1:181748087:1 92436559 ID25780 U +
TCAGCACTCACAGAGTGACGTTTCTTTGC
>2 dna:chromosome chromosome:NCBIM37:2:1:181748087:1 92436563 ID2089 U +
CACTCACAGAGTGACGTTTCTTTGCAGGA
>2 dna:chromosome chromosome:NCBIM37:2:1:181748087:1 92436566 ID24991 U +
TCACAGAGTGACGTTTCTTTGCAGGAGTC
>2 dna:chromosome chromosome:NCBIM37:2:1:181748087:1 92436646 ID19258 U +
TAGGACTTTTGCTATAGGTACTGAAGCC
>2 dna:chromosome chromosome:NCBIM37:2:1:181748087:1 92436655 ID47270 U +
TGCTATAGGTACTGAAGCCGATGGGCTT
>2 dna:chromosome chromosome:NCBIM37:2:1:181748087:1 92436655 ID47271 U +
TGCTATAGGTACTGAAGCCGATGGGCTTG
>2 dna:chromosome chromosome:NCBIM37:2:1:181748087:1 92436658 ID21913 U +
TATAGGTACTGAAGCCGATGGGCTTGGAA
>2 dna:chromosome chromosome:NCBIM37:2:1:181748087:1 92436660 ID20028 U +
TAGGTACTGAAGCCGATGGGCTTGGA
>2 dna:chromosome chromosome:NCBIM37:2:1:181748087:1 92436660 ID20029 U +
TAGGTACTGAAGCCGATGGGCTTGGAAAG
>2 dna:chromosome chromosome:NCBIM37:2:1:181748087:1 92436682 ID48955 U +
TGGAAAGACTGCTGGGATTTGCCCTCTG
>2 dna:chromosome chromosome:NCBIM37:2:1:181748087:1 92436682 ID48956 U +
TGGAAAGACTGCTGGGATTTGCCCTCTGC
>2 dna:chromosome chromosome:NCBIM37:2:1:181748087:1 92436700 ID66856 U +
TTGCCCTCTGCAAGCTTGTATTCTTGTCAGT
>2 dna:chromosome chromosome:NCBIM37:2:1:181748087:1 92436701 ID45936 U +
TGCCCTCTGCAAGCTTGTATTCTTGTC
>2 dna:chromosome chromosome:NCBIM37:2:1:181748087:1 92436701 ID45937 U +
TGCCCTCTGCAAGCTTGTATTCTTGTCAGT
>2 dna:chromosome chromosome:NCBIM37:2:1:181748087:1 92436706 ID32418 U +
TCTGCAAGCTTGTATTCTTGTCAGTGTCC
>2 dna:chromosome chromosome:NCBIM37:2:1:181748087:1 92436708 ID43163 U +
TGCAAGCTTGTATTCTTGTCAGTGTC
>2 dna:chromosome chromosome:NCBIM37:2:1:181748087:1 92436708 ID43164 U +
TGCAAGCTTGTATTCTTGTCAGTGTCCCA
>2 dna:chromosome chromosome:NCBIM37:2:1:181748087:1 92436708 ID43165 U +
TGCAAGCTTGTATTCTTGTCAGTGTCCCAG
>2 dna:chromosome chromosome:NCBIM37:2:1:181748087:1 92436761 ID47891 U +
TGCTGCGCATCCTCAGTCAAACCCCGG
>2 dna:chromosome chromosome:NCBIM37:2:1:181748087:1 92436770 ID29712 U +
TCCTCAGTCAAACCCCGGGCCATC
>2 dna:chromosome chromosome:NCBIM37:2:1:181748087:1 92436770 ID29713 U +
TCCTCAGTCAAACCCCGGGCCATCAGTC
>2 dna:chromosome chromosome:NCBIM37:2:1:181748087:1 92436798 ID28253 U +
TCCCACGACAGACTGAAGAGACAAGGA
>2 dna:chromosome chromosome:NCBIM37:2:1:181748087:1 92436798 ID28254 U +
TCCCACGACAGACTGAAGAGACAAGGAGG
>2 dna:chromosome chromosome:NCBIM37:2:1:181748087:1 92436856 ID33991 U +
TGAAAGAGATTGAAGCACCAC
>2 dna:chromosome chromosome:NCBIM37:2:1:181748087:1 92436856 ID33992 U +
TGAAAGAGATTGAAGCACCACAGTGCCA
>2 dna:chromosome chromosome:NCBIM37:2:1:181748087:1 92436944 ID810 U +
AGAAAATGCGTAGTTTTGAATTCTTGG
>2 dna:chromosome chromosome:NCBIM37:2:1:181748087:1 92437018 ID34212 U +
TGAAAGTCCCATCCTCAGGTTTACCTGGC
>2 dna:chromosome chromosome:NCBIM37:2:1:181748087:1 92437018 ID34213 U +
TGAAAGTCCCATCCTCAGGTTTACCTGGCA
>2 dna:chromosome chromosome:NCBIM37:2:1:181748087:1 92437053 ID28783 U +
TCCCTCCTTAGGAAGTATCCTTGAGCCAG
>2 dna:chromosome chromosome:NCBIM37:2:1:181748087:1 92437053 ID28784 U +
TCCCTCCTTAGGAAGTATCCTTGAGCCAGG
>2 dna:chromosome chromosome:NCBIM37:2:1:181748087:1 92437057 ID30249 U +
TCCTTAGGAAGTATCCTTGAGCCAGGCTG
>2 dna:chromosome chromosome:NCBIM37:2:1:181748087:1 92437061 ID19025 U +
TAGGAAGTATCCTTGAGCCAGGCTGGCCC
>2 dna:chromosome chromosome:NCBIM37:2:1:181748087:1 92437061 ID19026 U +
TAGGAAGTATCCTTGAGCCAGGCTGGCCCA
>2 dna:chromosome chromosome:NCBIM37:2:1:181748087:1 92437129 ID20641 U +
TAGTAGCTAAGCAGTTCTGCAAATTGGGCA
>2 dna:chromosome chromosome:NCBIM37:2:1:181748087:1 92437146 ID42869 U +
TGCAAATTGGGCAAATCCCAGGACTCATTAGT
>2 dna:chromosome chromosome:NCBIM37:2:1:181748087:1 92437181 ID6824 U +
TAAAAGAGGGAACGACAATTCCTGCCACATC
>2 dna:chromosome chromosome:NCBIM37:2:1:181748087:1 92437214 ID5108 U +
GCTACTTTTGAGGCTCCAACAAAATAATCCC
>2 dna:chromosome chromosome:NCBIM37:2:1:181748087:1 92437216 ID15891 U +
TACTTTTGAGGCTCCAACAAAATAATCCC
>2 dna:chromosome chromosome:NCBIM37:2:1:181748087:1 92437433 ID33982 U +
TGAAAGACATTCGAAGGCTGCATCTTCACC
>2 dna:chromosome chromosome:NCBIM37:2:1:181748087:1 92437480 ID15916 U +
TAGAAAAACGCAAATTTTCAGTGACCACTC
>2 dna:chromosome chromosome:NCBIM37:2:1:181748087:1 92437480 ID15917 U +
TAGAAAAACGCAAATTTTCAGTGACCACTCT
>2 dna:chromosome chromosome:NCBIM37:2:1:181748087:1 92437555 ID61257 U +
TGTTTTAAACTCCGCCTACGTGTGCATGT
>2 dna:chromosome chromosome:NCBIM37:2:1:181748087:1 92437557 ID68830 U +
TTTTAAACTCCGCCTACGTGTGCATGTGTC
>2 dna:chromosome chromosome:NCBIM37:2:1:181748087:1 92437558 ID68181 U +
TTTAAACTCCGCCTACGTGTGCATGTGTC
>2 dna:chromosome chromosome:NCBIM37:2:1:181748087:1 92437560 ID7518 U +
TAAACTCCGCCTACGTGTGCATGTGTCTG
>2 dna:chromosome chromosome:NCBIM37:2:1:181748087:1 92437560 ID7519 U +
TAAACTCCGCCTACGTGTGCATGTGTCTGT
>2 dna:chromosome chromosome:NCBIM37:2:1:181748087:1 92437560 ID7520 U +
TAAACTCCGCCTACGTGTGCATGTGTCTGTGT
>2 dna:chromosome chromosome:NCBIM37:2:1:181748087:1 92437577 ID44537 U +
TGCATGTGTCTGTGTATGCGGATGTA
>2 dna:chromosome chromosome:NCBIM37:2:1:181748087:1 92437583 ID58689 U +
TGTCTGTGTATGCGGATGTAGG
>2 dna:chromosome chromosome:NCBIM37:2:1:181748087:1 92437589 ID57870 U +
TGTATGCGGATGTAGGCCAGAAGAGGGCGT
>2 dna:chromosome chromosome:NCBIM37:2:1:181748087:1 92437673 ID38183 U +
TGAGAACTGATATGCTCTTCTAGTG
>2 dna:chromosome chromosome:NCBIM37:2:1:181748087:1 92437673 ID38184 U +
TGAGAACTGATATGCTCTTCTAGTGGAGGC
>2 dna:chromosome chromosome:NCBIM37:2:1:181748087:1 92437741 ID19650 U +
TAGGCACCTAAGAAACATGTTTTTGTTA
>2 dna:chromosome chromosome:NCBIM37:2:1:181748087:1 92437748 ID3317 U +
CTAAGAAACATGTTTTTGTTATATGGG
>2 dna:chromosome chromosome:NCBIM37:2:1:181748087:1 92437749 ID9423 U +
TAAGAAACATGTTTTTGTTATATGGG
>2 dna:chromosome chromosome:NCBIM37:2:1:181748087:1 92437791 ID52837 U +
TGGGAACAGACTCATAGTACTTCTGAGGACC
>2 dna:chromosome chromosome:NCBIM37:2:1:181748087:1 92437847 ID8056 U +
TAAATATATTTCTCCCCAGTTCTTTAC
>2 dna:chromosome chromosome:NCBIM37:2:1:181748087:1 92437907 ID17804 U +
TAGCAAAGTTTGAAAAATGACTTGCTGG
>2 dna:chromosome chromosome:NCBIM37:2:1:181748087:1 92437907 ID17805 U +
TAGCAAAGTTTGAAAAATGACTTGCTGGG
>2 dna:chromosome chromosome:NCBIM37:2:1:181748087:1 92437907 ID17806 U +
TAGCAAAGTTTGAAAAATGACTTGCTGGGA
>2 dna:chromosome chromosome:NCBIM37:2:1:181748087:1 92437970 ID50263 U +
TGGACTATTCTGGGGTAGCTGAGATTCAGGC
>2 dna:chromosome chromosome:NCBIM37:2:1:181748087:1 92437972 ID4271 U +
GACTATTCTGGGGTAGCTGAGATTCAGGC
>2 dna:chromosome chromosome:NCBIM37:2:1:181748087:1 92438007 ID8956 U +
TAACCTAGGTGAAAGAGATGGTTCTGGT
>2 dna:chromosome chromosome:NCBIM37:2:1:181748087:1 92438007 ID8957 U +
TAACCTAGGTGAAAGAGATGGTTCTGGTTC
>2 dna:chromosome chromosome:NCBIM37:2:1:181748087:1 92438130 ID1200 U +
AGGCCAGCTTTCTCTTCTTGGTCA
>2 dna:chromosome chromosome:NCBIM37:2:1:181748087:1 92438381 ID51371 U +
TGGCAACTGTAACCAAGACAAATGACCATGTG
>2 dna:chromosome chromosome:NCBIM37:2:1:181748087:1 92438403 ID37251 U +
TGACCATGTGGCCTACTGGGACCCTTGGA
>2 dna:chromosome chromosome:NCBIM37:2:1:181748087:1 92438460 ID58895 U +
TGTGAAGCCTTTTCTGAAGATATGC
>2 dna:chromosome chromosome:NCBIM37:2:1:181748087:1 92438549 ID27313 U +
TCCACCCAAGCTAACATGGGAGCTGTTGCCC
>2 dna:chromosome chromosome:NCBIM37:2:1:181748087:1 92438899 ID42769 U +
TGCAAAGTACCTACACATCTTCAGATGG
>2 dna:chromosome chromosome:NCBIM37:2:1:181748087:1 92438899 ID42770 U +
TGCAAAGTACCTACACATCTTCAGATGGGA
>2 dna:chromosome chromosome:NCBIM37:2:1:181748087:1 92438910 ID12656 U +
TACACATCTTCAGATGGGAAACAGGTC
>2 dna:chromosome chromosome:NCBIM37:2:1:181748087:1 92439208 ID2337 U +
CAGCTTGTGGACTGGTAACTACCTGG
>2 dna:chromosome chromosome:NCBIM37:2:1:181748087:1 92439535 ID17419 U +
TAGATAGAGCCATGCCTTCGCTAGGGCGG
