# Supplementary material for: proTRAC - a software for probabilistic piRNA cluster detection, visualization and analysis
Source: BMC Bioinformatics. 2012 Jan 10;13:5. doi: 10.1186/1471-2105-13-5 (PMC3293768; doi:10.1186/1471-2105-13-5)
Supplement: Additional file 5 — proTRAC results folder containing a picture and a FASTA file for each detected mouse cluster. After decompression, the folder can be opened as former session in proTRAC. Alternatively, each file can be opened separately with any standard text-editor or graphic-viewer respectively. [file 1471-2105-13-5-S5.ZIP › proTRAC_results_mouse/monodirectional_clusters/Cluster_155.fas]

>2 dna:chromosome chromosome:NCBIM37:2:1:181748087:1 92442654 ID28152 U +
TCCCAAGCTTCTGGTGATCTCTCAATGCC
>2 dna:chromosome chromosome:NCBIM37:2:1:181748087:1 92442789 ID53354 U +
TGGGAGAGTGTCATGGTTACTTATT
>2 dna:chromosome chromosome:NCBIM37:2:1:181748087:1 92443062 ID46491 U +
TGCCTTAGCATCCTGAGAGAGGGTT
>2 dna:chromosome chromosome:NCBIM37:2:1:181748087:1 92443705 ID26912 U +
TCCAAGAAGCTTGGTAACTGCCTTCCACCC
>2 dna:chromosome chromosome:NCBIM37:2:1:181748087:1 92444258 ID3311 U +
CTAAATGTTTAGAGATTCTCTCTTTGTGCT
>2 dna:chromosome chromosome:NCBIM37:2:1:181748087:1 92444583 ID38170 U +
TGAGAACTCATTGTACTGGATTCTATTGA
>2 dna:chromosome chromosome:NCBIM37:2:1:181748087:1 92444919 ID64431 U +
TTATTATGTGTGTACCCATGTGGATGTGT
>2 dna:chromosome chromosome:NCBIM37:2:1:181748087:1 92444931 ID14120 U +
TACCCATGTGGATGTGTGTATGTCGCAGC
