# Supplementary material for: proTRAC - a software for probabilistic piRNA cluster detection, visualization and analysis
Source: BMC Bioinformatics. 2012 Jan 10;13:5. doi: 10.1186/1471-2105-13-5 (PMC3293768; doi:10.1186/1471-2105-13-5)
Supplement: Additional file 5 — proTRAC results folder containing a picture and a FASTA file for each detected mouse cluster. After decompression, the folder can be opened as former session in proTRAC. Alternatively, each file can be opened separately with any standard text-editor or graphic-viewer respectively. [file 1471-2105-13-5-S5.ZIP › proTRAC_results_mouse/monodirectional_clusters/Cluster_156.fas]

>2 dna:chromosome chromosome:NCBIM37:2:1:181748087:1 92446261 ID4203 U +
GACCAAGCCGGGATCCAATGGGTGG
>2 dna:chromosome chromosome:NCBIM37:2:1:181748087:1 92446905 ID36405 U +
TGACAAGTGTTAGTGCCAGTGTCATGGTC
>2 dna:chromosome chromosome:NCBIM37:2:1:181748087:1 92447539 ID19848 U +
TAGGCTTTCACAATCCTGTGTTCTTGTTGC
>2 dna:chromosome chromosome:NCBIM37:2:1:181748087:1 92447539 ID19849 U +
TAGGCTTTCACAATCCTGTGTTCTTGTTGCC
>2 dna:chromosome chromosome:NCBIM37:2:1:181748087:1 92447545 ID64765 U +
TTCACAATCCTGTGTTCTTGTTGCCTCAT
>2 dna:chromosome chromosome:NCBIM37:2:1:181748087:1 92447545 ID64766 U +
TTCACAATCCTGTGTTCTTGTTGCCTCATT
>2 dna:chromosome chromosome:NCBIM37:2:1:181748087:1 92448011 ID48452 U +
TGCTTGGTGCTAAGACAAGGAAGTCTTGA
>2 dna:chromosome chromosome:NCBIM37:2:1:181748087:1 92448347 ID43623 U +
TGCACAGTTGGACACACGTGCTTTGTGGT
>2 dna:chromosome chromosome:NCBIM37:2:1:181748087:1 92448583 ID52919 U +
TGGGAAGACGGACTGTGTTTCCAAGGAGC
>2 dna:chromosome chromosome:NCBIM37:2:1:181748087:1 92448583 ID52920 U +
TGGGAAGACGGACTGTGTTTCCAAGGAGCC
>2 dna:chromosome chromosome:NCBIM37:2:1:181748087:1 92449006 ID2664 U +
CCACTCCTGTTAGTGGTGTTCTGTTC
