# Supplementary material for: proTRAC - a software for probabilistic piRNA cluster detection, visualization and analysis
Source: BMC Bioinformatics. 2012 Jan 10;13:5. doi: 10.1186/1471-2105-13-5 (PMC3293768; doi:10.1186/1471-2105-13-5)
Supplement: Additional file 5 — proTRAC results folder containing a picture and a FASTA file for each detected mouse cluster. After decompression, the folder can be opened as former session in proTRAC. Alternatively, each file can be opened separately with any standard text-editor or graphic-viewer respectively. [file 1471-2105-13-5-S5.ZIP › proTRAC_results_mouse/monodirectional_clusters/Cluster_157.fas]

>2 dna:chromosome chromosome:NCBIM37:2:1:181748087:1 127517647 ID29511 U +
TCCTAGCATAGTACTTAAGAGGCTTGGGC
>2 dna:chromosome chromosome:NCBIM37:2:1:181748087:1 127517650 ID18160 U +
TAGCATAGTACTTAAGAGGCTTGGG
>2 dna:chromosome chromosome:NCBIM37:2:1:181748087:1 127517650 ID18161 U +
TAGCATAGTACTTAAGAGGCTTGGGCA
>2 dna:chromosome chromosome:NCBIM37:2:1:181748087:1 127517650 ID18162 U +
TAGCATAGTACTTAAGAGGCTTGGGCAA
>2 dna:chromosome chromosome:NCBIM37:2:1:181748087:1 127517650 ID18163 U +
TAGCATAGTACTTAAGAGGCTTGGGCAAG
>2 dna:chromosome chromosome:NCBIM37:2:1:181748087:1 127517650 ID18164 U +
TAGCATAGTACTTAAGAGGCTTGGGCAAGA
>2 dna:chromosome chromosome:NCBIM37:2:1:181748087:1 127517688 ID40579 U +
TGAGTTTAATAAAATAAGTTCTAGATCAGGC
>2 dna:chromosome chromosome:NCBIM37:2:1:181748087:1 127517694 ID10681 U +
TAATAAAATAAGTTCTAGATCAGG
>2 dna:chromosome chromosome:NCBIM37:2:1:181748087:1 127517694 ID10682 U +
TAATAAAATAAGTTCTAGATCAGGCTGAG
>2 dna:chromosome chromosome:NCBIM37:2:1:181748087:1 127517697 ID7061 U +
TAAAATAAGTTCTAGATCAGGCTGAG
>2 dna:chromosome chromosome:NCBIM37:2:1:181748087:1 127517787 ID61354 U +
TGTTTTTCTTGTATGGAAAATCGAAGTAGCC
>2 dna:chromosome chromosome:NCBIM37:2:1:181748087:1 127517792 ID66193 U +
TTCTTGTATGGAAAATCGAAGTAGCCGGGT
>2 dna:chromosome chromosome:NCBIM37:2:1:181748087:1 127517795 ID67768 U +
TTGTATGGAAAATCGAAGTAGCCGGGTCTC
>2 dna:chromosome chromosome:NCBIM37:2:1:181748087:1 127517796 ID57871 U +
TGTATGGAAAATCGAAGTAGCCGGGT
>2 dna:chromosome chromosome:NCBIM37:2:1:181748087:1 127517796 ID57872 U +
TGTATGGAAAATCGAAGTAGCCGGGTC
>2 dna:chromosome chromosome:NCBIM37:2:1:181748087:1 127517796 ID57873 U +
TGTATGGAAAATCGAAGTAGCCGGGTCTC
>2 dna:chromosome chromosome:NCBIM37:2:1:181748087:1 127517797 ID5943 U +
GTATGGAAAATCGAAGTAGCCGGGTC
>2 dna:chromosome chromosome:NCBIM37:2:1:181748087:1 127517798 ID23083 U +
TATGGAAAATCGAAGTAGCCGGGTCTCTG
>2 dna:chromosome chromosome:NCBIM37:2:1:181748087:1 127517800 ID48800 U +
TGGAAAATCGAAGTAGCCGGGTCTC
>2 dna:chromosome chromosome:NCBIM37:2:1:181748087:1 127517825 ID59577 U +
TGTGCAGCTCAAGGAAGCAAAATATGGCC
>2 dna:chromosome chromosome:NCBIM37:2:1:181748087:1 127517825 ID59578 U +
TGTGCAGCTCAAGGAAGCAAAATATGGCCA
>2 dna:chromosome chromosome:NCBIM37:2:1:181748087:1 127517825 ID59579 U +
TGTGCAGCTCAAGGAAGCAAAATATGGCCAG
>2 dna:chromosome chromosome:NCBIM37:2:1:181748087:1 127517827 ID44034 U +
TGCAGCTCAAGGAAGCAAAATATGGCCA
>2 dna:chromosome chromosome:NCBIM37:2:1:181748087:1 127517847 ID23113 U +
TATGGCCAGAAGAATTGCCACAAATTC
>2 dna:chromosome chromosome:NCBIM37:2:1:181748087:1 127517849 ID51992 U +
TGGCCAGAAGAATTGCCACAAATTCTGGG
>2 dna:chromosome chromosome:NCBIM37:2:1:181748087:1 127517849 ID51993 U +
TGGCCAGAAGAATTGCCACAAATTCTGGGA
>2 dna:chromosome chromosome:NCBIM37:2:1:181748087:1 127517855 ID3957 U +
GAAGAATTGCCACAAATTCTGGGA
>2 dna:chromosome chromosome:NCBIM37:2:1:181748087:1 127517861 ID66832 U +
TTGCCACAAATTCTGGGAGAGGAAAACCT
>2 dna:chromosome chromosome:NCBIM37:2:1:181748087:1 127517871 ID66081 U +
TTCTGGGAGAGGAAAACCTCACAAAGACA
>2 dna:chromosome chromosome:NCBIM37:2:1:181748087:1 127517874 ID53349 U +
TGGGAGAGGAAAACCTCACAAAGACAAGTGT
>2 dna:chromosome chromosome:NCBIM37:2:1:181748087:1 127517904 ID39220 U +
TGAGCAGAAGAAAGATACATGAATCTTC
>2 dna:chromosome chromosome:NCBIM37:2:1:181748087:1 127517904 ID39221 U +
TGAGCAGAAGAAAGATACATGAATCTTCAG
>2 dna:chromosome chromosome:NCBIM37:2:1:181748087:1 127517908 ID2184 U +
CAGAAGAAAGATACATGAATCTTCAGAC
>2 dna:chromosome chromosome:NCBIM37:2:1:181748087:1 127517919 ID13344 U +
TACATGAATCTTCAGACCTGATCCAAC
>2 dna:chromosome chromosome:NCBIM37:2:1:181748087:1 127517919 ID13345 U +
TACATGAATCTTCAGACCTGATCCAACC
>2 dna:chromosome chromosome:NCBIM37:2:1:181748087:1 127517919 ID13346 U +
TACATGAATCTTCAGACCTGATCCAACCC
>2 dna:chromosome chromosome:NCBIM37:2:1:181748087:1 127517919 ID13347 U +
TACATGAATCTTCAGACCTGATCCAACCCA
>2 dna:chromosome chromosome:NCBIM37:2:1:181748087:1 127517978 ID6817 U +
TAAAAGAGCAGACTTGGAGCTCGTAATGTGC
>2 dna:chromosome chromosome:NCBIM37:2:1:181748087:1 127518022 ID65324 U +
TTCCATCCTTCAAAGCCTTTGGAAGCTGC
>2 dna:chromosome chromosome:NCBIM37:2:1:181748087:1 127518027 ID30276 U +
TCCTTCAAAGCCTTTGGAAGCTGCCGTG
>2 dna:chromosome chromosome:NCBIM37:2:1:181748087:1 127518031 ID24291 U +
TCAAAGCCTTTGGAAGCTGCCGTGAGTTC
>2 dna:chromosome chromosome:NCBIM37:2:1:181748087:1 127518060 ID27733 U +
TCCAGTCAGATGAACTGAAATGCTTTTATGT
>2 dna:chromosome chromosome:NCBIM37:2:1:181748087:1 127518060 ID27734 U +
TCCAGTCAGATGAACTGAAATGCTTTTATGTG
>2 dna:chromosome chromosome:NCBIM37:2:1:181748087:1 127518075 ID34469 U +
TGAAATGCTTTTATGTGAACTTCAGTTGTTC
>2 dna:chromosome chromosome:NCBIM37:2:1:181748087:1 127518108 ID35365 U +
TGAAGCCTCTCCAAGGACATTGTCTACTTAA
>2 dna:chromosome chromosome:NCBIM37:2:1:181748087:1 127518117 ID26962 U +
TCCAAGGACATTGTCTACTTAATATG
>2 dna:chromosome chromosome:NCBIM37:2:1:181748087:1 127518117 ID26963 U +
TCCAAGGACATTGTCTACTTAATATGTAC
>2 dna:chromosome chromosome:NCBIM37:2:1:181748087:1 127518128 ID58582 U +
TGTCTACTTAATATGTACTGATGCCACAC
>2 dna:chromosome chromosome:NCBIM37:2:1:181748087:1 127518130 ID31416 U +
TCTACTTAATATGTACTGATGCCACACTA
>2 dna:chromosome chromosome:NCBIM37:2:1:181748087:1 127518132 ID15621 U +
TACTTAATATGTACTGATGCCACACTACT
>2 dna:chromosome chromosome:NCBIM37:2:1:181748087:1 127518132 ID15622 U +
TACTTAATATGTACTGATGCCACACTACTA
>2 dna:chromosome chromosome:NCBIM37:2:1:181748087:1 127518135 ID63740 U +
TTAATATGTACTGATGCCACACTACTAGA
>2 dna:chromosome chromosome:NCBIM37:2:1:181748087:1 127518136 ID11026 U +
TAATATGTACTGATGCCACACTACTA
>2 dna:chromosome chromosome:NCBIM37:2:1:181748087:1 127518136 ID11027 U +
TAATATGTACTGATGCCACACTACTAG
>2 dna:chromosome chromosome:NCBIM37:2:1:181748087:1 127518136 ID11028 U +
TAATATGTACTGATGCCACACTACTAGAA
>2 dna:chromosome chromosome:NCBIM37:2:1:181748087:1 127518136 ID11029 U +
TAATATGTACTGATGCCACACTACTAGAAC
>2 dna:chromosome chromosome:NCBIM37:2:1:181748087:1 127518136 ID11030 U +
TAATATGTACTGATGCCACACTACTAGAACA
>2 dna:chromosome chromosome:NCBIM37:2:1:181748087:1 127518136 ID11031 U +
TAATATGTACTGATGCCACACTACTAGAACAG
>2 dna:chromosome chromosome:NCBIM37:2:1:181748087:1 127518139 ID23196 U +
TATGTACTGATGCCACACTACTAGAACAGCT
>2 dna:chromosome chromosome:NCBIM37:2:1:181748087:1 127518141 ID57612 U +
TGTACTGATGCCACACTACTAGAACAGCTA
>2 dna:chromosome chromosome:NCBIM37:2:1:181748087:1 127518141 ID57613 U +
TGTACTGATGCCACACTACTAGAACAGCTAA
>2 dna:chromosome chromosome:NCBIM37:2:1:181748087:1 127518157 ID14979 U +
TACTAGAACAGCTAAATTTATTAATGAAC
>2 dna:chromosome chromosome:NCBIM37:2:1:181748087:1 127518157 ID14980 U +
TACTAGAACAGCTAAATTTATTAATGAACAC
>2 dna:chromosome chromosome:NCBIM37:2:1:181748087:1 127518175 ID23377 U +
TATTAATGAACACTTCTAAGAAACACTGA
>2 dna:chromosome chromosome:NCBIM37:2:1:181748087:1 127518196 ID126 U +
AACACTGAGATGATCTCTTTAACATAAGAGCC
>2 dna:chromosome chromosome:NCBIM37:2:1:181748087:1 127518215 ID8734 U +
TAACATAAGAGCCCAAAGAGACGGGTTGG
>2 dna:chromosome chromosome:NCBIM37:2:1:181748087:1 127518304 ID58740 U +
TGTCTTTGTACGGCATCTAACCTTTTC
>2 dna:chromosome chromosome:NCBIM37:2:1:181748087:1 127518306 ID33275 U +
TCTTTGTACGGCATCTAACCTTTTCTTTTG
>2 dna:chromosome chromosome:NCBIM37:2:1:181748087:1 127518346 ID27640 U +
TCCAGGAAAGTTGTGCAATTATTGGA
>2 dna:chromosome chromosome:NCBIM37:2:1:181748087:1 127518346 ID27641 U +
TCCAGGAAAGTTGTGCAATTATTGGAGTTT
>2 dna:chromosome chromosome:NCBIM37:2:1:181748087:1 127518367 ID67204 U +
TTGGAGTTTGGAATCCAATGAGTGT
>2 dna:chromosome chromosome:NCBIM37:2:1:181748087:1 127518367 ID67205 U +
TTGGAGTTTGGAATCCAATGAGTGTA
>2 dna:chromosome chromosome:NCBIM37:2:1:181748087:1 127518367 ID67206 U +
TTGGAGTTTGGAATCCAATGAGTGTAC
>2 dna:chromosome chromosome:NCBIM37:2:1:181748087:1 127518367 ID67207 U +
TTGGAGTTTGGAATCCAATGAGTGTACAC
>2 dna:chromosome chromosome:NCBIM37:2:1:181748087:1 127518367 ID67208 U +
TTGGAGTTTGGAATCCAATGAGTGTACACT
>2 dna:chromosome chromosome:NCBIM37:2:1:181748087:1 127518367 ID67209 U +
TTGGAGTTTGGAATCCAATGAGTGTACACTA
>2 dna:chromosome chromosome:NCBIM37:2:1:181748087:1 127518368 ID50739 U +
TGGAGTTTGGAATCCAATGAGTGTAC
>2 dna:chromosome chromosome:NCBIM37:2:1:181748087:1 127518375 ID49815 U +
TGGAATCCAATGAGTGTACACTAAAGAGC
>2 dna:chromosome chromosome:NCBIM37:2:1:181748087:1 127518380 ID27132 U +
TCCAATGAGTGTACACTAAAGAGCTTCCAT
>2 dna:chromosome chromosome:NCBIM37:2:1:181748087:1 127518380 ID27133 U +
TCCAATGAGTGTACACTAAAGAGCTTCCATC
>2 dna:chromosome chromosome:NCBIM37:2:1:181748087:1 127518385 ID40381 U +
TGAGTGTACACTAAAGAGCTTCCATCCC
>2 dna:chromosome chromosome:NCBIM37:2:1:181748087:1 127518385 ID40382 U +
TGAGTGTACACTAAAGAGCTTCCATCCCA
>2 dna:chromosome chromosome:NCBIM37:2:1:181748087:1 127518385 ID40383 U +
TGAGTGTACACTAAAGAGCTTCCATCCCAT
>2 dna:chromosome chromosome:NCBIM37:2:1:181748087:1 127518385 ID40384 U +
TGAGTGTACACTAAAGAGCTTCCATCCCATC
>2 dna:chromosome chromosome:NCBIM37:2:1:181748087:1 127518549 ID53122 M -
TGGGAATTGAACTCAGGACCTCTGGAAGAGC
>2 dna:chromosome chromosome:NCBIM37:2:1:181748087:1 127518551 ID53121 M -
TGGGAATTGAACTCAGGACCTCTGGAAGA
>2 dna:chromosome chromosome:NCBIM37:2:1:181748087:1 127519190 ID41303 U +
TGATCATCAAGATGTCAATCTCCTGCCA
>2 dna:chromosome chromosome:NCBIM37:2:1:181748087:1 127519234 ID26942 U +
TCCAAGCCTGCTGGGGAATACAGCCCAATT
>2 dna:chromosome chromosome:NCBIM37:2:1:181748087:1 127519234 ID26943 U +
TCCAAGCCTGCTGGGGAATACAGCCCAATTC
>2 dna:chromosome chromosome:NCBIM37:2:1:181748087:1 127519252 ID12987 U +
TACAGCCCAATTCAAACCTTCCATCTTGTT
>2 dna:chromosome chromosome:NCBIM37:2:1:181748087:1 127519287 ID52797 U +
TGGGAAATGACATCAGCCCCGAGGTGTTG
>2 dna:chromosome chromosome:NCBIM37:2:1:181748087:1 127519287 ID52798 U +
TGGGAAATGACATCAGCCCCGAGGTGTTGA
>2 dna:chromosome chromosome:NCBIM37:2:1:181748087:1 127519359 ID30438 U +
TCCTTGTATAACAAATACCTCATGGGAGATG
>2 dna:chromosome chromosome:NCBIM37:2:1:181748087:1 127519362 ID67755 U +
TTGTATAACAAATACCTCATGGGAGATGCC
>2 dna:chromosome chromosome:NCBIM37:2:1:181748087:1 127519363 ID57753 U +
TGTATAACAAATACCTCATGGGAGATGCC
>2 dna:chromosome chromosome:NCBIM37:2:1:181748087:1 127519363 ID57754 U +
TGTATAACAAATACCTCATGGGAGATGCCT
>2 dna:chromosome chromosome:NCBIM37:2:1:181748087:1 127519365 ID21580 U +
TATAACAAATACCTCATGGGAGATGCCTGC
>2 dna:chromosome chromosome:NCBIM37:2:1:181748087:1 127519367 ID8379 U +
TAACAAATACCTCATGGGAGATGCCT
>2 dna:chromosome chromosome:NCBIM37:2:1:181748087:1 127519367 ID8380 U +
TAACAAATACCTCATGGGAGATGCCTGC
>2 dna:chromosome chromosome:NCBIM37:2:1:181748087:1 127519367 ID8381 U +
TAACAAATACCTCATGGGAGATGCCTGCA
>2 dna:chromosome chromosome:NCBIM37:2:1:181748087:1 127519408 ID59102 U +
TGTGACTGACACCCCACTTGTCCTTGCC
>2 dna:chromosome chromosome:NCBIM37:2:1:181748087:1 127519418 ID584 U +
ACCCCACTTGTCCTTGCCTGCTTATGCATC
>2 dna:chromosome chromosome:NCBIM37:2:1:181748087:1 127519420 ID2808 U +
CCCACTTGTCCTTGCCTGCTTATGCATC
>2 dna:chromosome chromosome:NCBIM37:2:1:181748087:1 127521156 ID7042 U +
TAAAAGTTTCAGAGCAGCACAGAGTGGGT
>2 dna:chromosome chromosome:NCBIM37:2:1:181748087:1 127521404 ID17219 U +
TAGAGCTGAATTATTCATTCTGGACTC
>2 dna:chromosome chromosome:NCBIM37:2:1:181748087:1 127521410 ID36103 U +
TGAATTATTCATTCTGGACTCTTGGGGGG
>2 dna:chromosome chromosome:NCBIM37:2:1:181748087:1 127522611 ID9355 U +
TAACTTGATTTGTGTTGTTTTAAATACTACT
>2 dna:chromosome chromosome:NCBIM37:2:1:181748087:1 127523517 ID29761 U +
TCCTCCCAGAAGAGCTGGAAAAACCGACA
>2 dna:chromosome chromosome:NCBIM37:2:1:181748087:1 127523532 ID48722 U +
TGGAAAAACCGACAGAAACTTTCCAGAGAGC
>2 dna:chromosome chromosome:NCBIM37:2:1:181748087:1 127523532 ID48723 U +
TGGAAAAACCGACAGAAACTTTCCAGAGAGCC
>2 dna:chromosome chromosome:NCBIM37:2:1:181748087:1 127523561 ID5030 U +
GCCTGGGAATGTTAGAACCTCACCTACC
>2 dna:chromosome chromosome:NCBIM37:2:1:181748087:1 127523564 ID53111 U +
TGGGAATGTTAGAACCTCACCTACCTGGA
>2 dna:chromosome chromosome:NCBIM37:2:1:181748087:1 127523564 ID53112 U +
TGGGAATGTTAGAACCTCACCTACCTGGAC
>2 dna:chromosome chromosome:NCBIM37:2:1:181748087:1 127523564 ID53113 U +
TGGGAATGTTAGAACCTCACCTACCTGGACC
>2 dna:chromosome chromosome:NCBIM37:2:1:181748087:1 127523570 ID60524 U +
TGTTAGAACCTCACCTACCTGGAC
>2 dna:chromosome chromosome:NCBIM37:2:1:181748087:1 127523570 ID60525 U +
TGTTAGAACCTCACCTACCTGGACC
>2 dna:chromosome chromosome:NCBIM37:2:1:181748087:1 127523570 ID60526 U +
TGTTAGAACCTCACCTACCTGGACCAC
>2 dna:chromosome chromosome:NCBIM37:2:1:181748087:1 127523604 ID40666 U +
TGATAAAGTCCTCATGACCATGTCCC
>2 dna:chromosome chromosome:NCBIM37:2:1:181748087:1 127523604 ID40667 U +
TGATAAAGTCCTCATGACCATGTCCCC
>2 dna:chromosome chromosome:NCBIM37:2:1:181748087:1 127523604 ID40668 U +
TGATAAAGTCCTCATGACCATGTCCCCCTA
>2 dna:chromosome chromosome:NCBIM37:2:1:181748087:1 127523626 ID28599 U +
TCCCCCTAGCACTGGGATAAGCCATCCAGG
>2 dna:chromosome chromosome:NCBIM37:2:1:181748087:1 127523638 ID53532 U +
TGGGATAAGCCATCCAGGATGAAACCTGT
>2 dna:chromosome chromosome:NCBIM37:2:1:181748087:1 127523638 ID53533 U +
TGGGATAAGCCATCCAGGATGAAACCTGTC
>2 dna:chromosome chromosome:NCBIM37:2:1:181748087:1 127523650 ID27659 U +
TCCAGGATGAAACCTGTCACACAGACATCAC
>2 dna:chromosome chromosome:NCBIM37:2:1:181748087:1 127523673 ID4166 U +
GACATCACCACACCAAGTCACAGATGGT
>2 dna:chromosome chromosome:NCBIM37:2:1:181748087:1 127523677 ID25159 U +
TCACCACACCAAGTCACAGATGGTTTGTAC
>2 dna:chromosome chromosome:NCBIM37:2:1:181748087:1 127523690 ID24997 U +
TCACAGATGGTTTGTACTGAGATGTC
>2 dna:chromosome chromosome:NCBIM37:2:1:181748087:1 127523690 ID24998 U +
TCACAGATGGTTTGTACTGAGATGTCCTC
>2 dna:chromosome chromosome:NCBIM37:2:1:181748087:1 127523693 ID2265 U +
CAGATGGTTTGTACTGAGATGTCCTCACC
>2 dna:chromosome chromosome:NCBIM37:2:1:181748087:1 127523697 ID56808 U +
TGGTTTGTACTGAGATGTCCTCACCAC
>2 dna:chromosome chromosome:NCBIM37:2:1:181748087:1 127523707 ID39025 U +
TGAGATGTCCTCACCACGTTAGTGTTAA
>2 dna:chromosome chromosome:NCBIM37:2:1:181748087:1 127523707 ID39026 U +
TGAGATGTCCTCACCACGTTAGTGTTAAGC
>2 dna:chromosome chromosome:NCBIM37:2:1:181748087:1 127523707 ID39027 U +
TGAGATGTCCTCACCACGTTAGTGTTAAGCA
>2 dna:chromosome chromosome:NCBIM37:2:1:181748087:1 127523726 ID21165 U +
TAGTGTTAAGCACACAAGACGAAACCT
>2 dna:chromosome chromosome:NCBIM37:2:1:181748087:1 127523732 ID9971 U +
TAAGCACACAAGACGAAACCTGCTACA
>2 dna:chromosome chromosome:NCBIM37:2:1:181748087:1 127523752 ID47080 U +
TGCTACACAGACAACACACCGGCCAAGC
>2 dna:chromosome chromosome:NCBIM37:2:1:181748087:1 127523786 ID56679 U +
TGGTTGGTGATGTAGAAAACCTCTGTGAA
>2 dna:chromosome chromosome:NCBIM37:2:1:181748087:1 127523798 ID15940 U +
TAGAAAACCTCTGTGAAGATGTGGACC
>2 dna:chromosome chromosome:NCBIM37:2:1:181748087:1 127523835 ID52411 U +
TGGCTCAGACACACAAGCTAAAGAGAATGC
>2 dna:chromosome chromosome:NCBIM37:2:1:181748087:1 127525373 ID19757 U +
TAGGCCTGATAACAAGTTCCTGTTGATCC
>2 dna:chromosome chromosome:NCBIM37:2:1:181748087:1 127525373 ID19758 U +
TAGGCCTGATAACAAGTTCCTGTTGATCCC
>2 dna:chromosome chromosome:NCBIM37:2:1:181748087:1 127525379 ID40682 U +
TGATAACAAGTTCCTGTTGATCCCTGTCC
>2 dna:chromosome chromosome:NCBIM37:2:1:181748087:1 127525390 ID30192 U +
TCCTGTTGATCCCTGTCCAGGAGTATGGTC
>2 dna:chromosome chromosome:NCBIM37:2:1:181748087:1 127525469 ID1442 U +
ATCCATGTATGCAAATGTGACTCTCTGAGG
>2 dna:chromosome chromosome:NCBIM37:2:1:181748087:1 127525470 ID27952 U +
TCCATGTATGCAAATGTGACTCTCTGAGG
>2 dna:chromosome chromosome:NCBIM37:2:1:181748087:1 127525508 ID29774 U +
TCCTCCTCGTCACTTACGAAAACCATAAGTC
>2 dna:chromosome chromosome:NCBIM37:2:1:181748087:1 127525514 ID30900 U +
TCGTCACTTACGAAAACCATAAGTCTTGTGT
>2 dna:chromosome chromosome:NCBIM37:2:1:181748087:1 127525517 ID25425 U +
TCACTTACGAAAACCATAAGTCTTGTGTCT
>2 dna:chromosome chromosome:NCBIM37:2:1:181748087:1 127525522 ID14552 U +
TACGAAAACCATAAGTCTTGTGTCTCTGG
>2 dna:chromosome chromosome:NCBIM37:2:1:181748087:1 127525539 ID67949 U +
TTGTGTCTCTGGACAGAGTAGATCTAATCC
>2 dna:chromosome chromosome:NCBIM37:2:1:181748087:1 127525563 ID11126 U +
TAATCCAGATTACGCTGTTCCTCTTGCAT
>2 dna:chromosome chromosome:NCBIM37:2:1:181748087:1 127525566 ID27600 U +
TCCAGATTACGCTGTTCCTCTTGCATGT
>2 dna:chromosome chromosome:NCBIM37:2:1:181748087:1 127525578 ID60768 U +
TGTTCCTCTTGCATGTGGTTCTCAGCACAC
>2 dna:chromosome chromosome:NCBIM37:2:1:181748087:1 127525581 ID29868 U +
TCCTCTTGCATGTGGTTCTCAGCACACCTG
>2 dna:chromosome chromosome:NCBIM37:2:1:181748087:1 127525645 ID28374 U +
TCCCAGGGCTTTTACAGTTTTCCTCAGCGT
>2 dna:chromosome chromosome:NCBIM37:2:1:181748087:1 127525711 ID40998 U +
TGATAGGTCCATAGATAAACCAGAGTTCTT
>2 dna:chromosome chromosome:NCBIM37:2:1:181748087:1 127525870 ID12499 U +
TACAATTACAAGCGTATTCTTCGTGGT
>2 dna:chromosome chromosome:NCBIM37:2:1:181748087:1 127525875 ID63822 U +
TTACAAGCGTATTCTTCGTGGTTGC
>2 dna:chromosome chromosome:NCBIM37:2:1:181748087:1 127525876 ID12248 U +
TACAAGCGTATTCTTCGTGGTTGCACTGG
>2 dna:chromosome chromosome:NCBIM37:2:1:181748087:1 127526097 ID57278 U +
TGTAACGCACATACTAAAGAATGCTTCCAGA
>2 dna:chromosome chromosome:NCBIM37:2:1:181748087:1 127526118 ID48323 U +
TGCTTCCAGAGTTTGTAAAGGGCATGTGC
>2 dna:chromosome chromosome:NCBIM37:2:1:181748087:1 127526142 ID59709 U +
TGTGCTCCGCTAAGCACAGTGAGTGT
>2 dna:chromosome chromosome:NCBIM37:2:1:181748087:1 127526242 ID7846 U +
TAAAGGGCCCCCTTTAAGCTCTATGTTC
>2 dna:chromosome chromosome:NCBIM37:2:1:181748087:1 127526679 ID59192 M +
TGTGAGCATCCACTTCTGTATTTGCCAGG
>2 dna:chromosome chromosome:NCBIM37:2:1:181748087:1 127526681 ID39272 M +
TGAGCATCCACTTCTGTATTTGCCAGGC
>2 dna:chromosome chromosome:NCBIM37:2:1:181748087:1 127526772 ID43324 M +
TGCAATAGTGTCTGCATTTGGTGGTTGAT
>2 dna:chromosome chromosome:NCBIM37:2:1:181748087:1 127526772 ID43325 M +
TGCAATAGTGTCTGCATTTGGTGGTTGATT
>2 dna:chromosome chromosome:NCBIM37:2:1:181748087:1 127527040 ID1433 M -
ATCATCCTGAGTGAGGTAACCCAATCACAA
>2 dna:chromosome chromosome:NCBIM37:2:1:181748087:1 127527052 ID14307 M +
TACCTCACTCAGGATGATGCC
>2 dna:chromosome chromosome:NCBIM37:2:1:181748087:1 127527112 ID1641 M +
ATTGTTTTTAATAGCTGAG
>2 dna:chromosome chromosome:NCBIM37:2:1:181748087:1 127527133 ID86 M -
AAATGTGGTACATTTACACAATGGAGTAC
>2 dna:chromosome chromosome:NCBIM37:2:1:181748087:1 127527213 ID34897 U +
TGAACTATATGGAGTGATGGGAACCCC
>2 dna:chromosome chromosome:NCBIM37:2:1:181748087:1 127527213 ID34898 U +
TGAACTATATGGAGTGATGGGAACCCCAAG
>2 dna:chromosome chromosome:NCBIM37:2:1:181748087:1 127527262 ID27240 U +
TCCACACCAAACACCTTCTAAGAAAGGCAC
>2 dna:chromosome chromosome:NCBIM37:2:1:181748087:1 127527280 ID9437 U +
TAAGAAAGGCACTTCTCTTTCCTTCC
>2 dna:chromosome chromosome:NCBIM37:2:1:181748087:1 127527315 ID31208 U +
TCTAAATTCACACTAGTGTGAGGCAGCCGG
>2 dna:chromosome chromosome:NCBIM37:2:1:181748087:1 127527422 ID46461 U +
TGCCTGTTAAGGATATTCTCAACTCGATGC
>2 dna:chromosome chromosome:NCBIM37:2:1:181748087:1 127527426 ID60439 U +
TGTTAAGGATATTCTCAACTCGATGCAACTA
>2 dna:chromosome chromosome:NCBIM37:2:1:181748087:1 127527572 ID11591 U +
TAATTCCTATTAATAGTTGCTACATAAACC
>2 dna:chromosome chromosome:NCBIM37:2:1:181748087:1 127527973 ID9170 U +
TAACTCCACTGTCAGGACCATTTCTCCTGC
>2 dna:chromosome chromosome:NCBIM37:2:1:181748087:1 127528220 ID29355 U +
TCCTAATGCTGTGAACTTTGAATACAGTT
>2 dna:chromosome chromosome:NCBIM37:2:1:181748087:1 127528236 ID68563 U +
TTTGAATACAGTTCCTCATGGTGTGGTTA
>2 dna:chromosome chromosome:NCBIM37:2:1:181748087:1 127528312 ID523 U +
ACCAACCATAAAATTACTTCATTGCTAGC
>2 dna:chromosome chromosome:NCBIM37:2:1:181748087:1 127528517 ID15097 U +
TACTATGTGATGTGGCTAGAATGGGTCTA
>2 dna:chromosome chromosome:NCBIM37:2:1:181748087:1 127528643 ID21985 U +
TATATAGTGCAGGAACCCTCTCTGTGGAGC
>2 dna:chromosome chromosome:NCBIM37:2:1:181748087:1 127528763 ID17950 U +
TAGCACATAAAACTGTTCCAAATGGCTCA
>2 dna:chromosome chromosome:NCBIM37:2:1:181748087:1 127529056 ID53583 U +
TGGGATCAAAGACATGCACCATCACCAC
>2 dna:chromosome chromosome:NCBIM37:2:1:181748087:1 127529258 ID46596 U +
TGCCTTTGAATCAAAATGTAAAACTCTTGGC
>2 dna:chromosome chromosome:NCBIM37:2:1:181748087:1 127529404 ID55626 M +
TGGTCATGGTGTCTCTTCACAGTAATAA
