# Supplementary material for: proTRAC - a software for probabilistic piRNA cluster detection, visualization and analysis
Source: BMC Bioinformatics. 2012 Jan 10;13:5. doi: 10.1186/1471-2105-13-5 (PMC3293768; doi:10.1186/1471-2105-13-5)
Supplement: Additional file 5 — proTRAC results folder containing a picture and a FASTA file for each detected mouse cluster. After decompression, the folder can be opened as former session in proTRAC. Alternatively, each file can be opened separately with any standard text-editor or graphic-viewer respectively. [file 1471-2105-13-5-S5.ZIP › proTRAC_results_mouse/monodirectional_clusters/Cluster_158.fas]

>2 dna:chromosome chromosome:NCBIM37:2:1:181748087:1 150965900 ID36820 M +
TGACAGTATTTCTTGAGACATCTTACTGGA
>2 dna:chromosome chromosome:NCBIM37:2:1:181748087:1 150967040 ID43232 M +
TGCAAGTACTTTGTTTAGCATGGAGGT
>2 dna:chromosome chromosome:NCBIM37:2:1:181748087:1 150967040 ID43233 M +
TGCAAGTACTTTGTTTAGCATGGAGGTTC
>2 dna:chromosome chromosome:NCBIM37:2:1:181748087:1 150967132 ID6018 M +
GTCCCTCCAAAATAGTTTTGATATTGAGA
>2 dna:chromosome chromosome:NCBIM37:2:1:181748087:1 150967132 ID6019 M +
GTCCCTCCAAAATAGTTTTGATATTGAGAA
>2 dna:chromosome chromosome:NCBIM37:2:1:181748087:1 150967232 ID58910 U +
TGTGAAGGTGTCTGAATCTTGGTGGTTA
>2 dna:chromosome chromosome:NCBIM37:2:1:181748087:1 150967299 ID43680 M +
TGCACCAAAAGCAATGGACTCACCTGTTC
>2 dna:chromosome chromosome:NCBIM37:2:1:181748087:1 150967556 ID29990 M +
TCCTGATGGTGACCTGCATGCAGTGGTACC
>2 dna:chromosome chromosome:NCBIM37:2:1:181748087:1 150967562 ID55938 M +
TGGTGACCTGCATGCAGTGGTACCTTCA
>2 dna:chromosome chromosome:NCBIM37:2:1:181748087:1 150967565 ID37365 M +
TGACCTGCATGCAGTGGTACCT
>2 dna:chromosome chromosome:NCBIM37:2:1:181748087:1 150967565 ID37366 M +
TGACCTGCATGCAGTGGTACCTTCATTCCA
>2 dna:chromosome chromosome:NCBIM37:2:1:181748087:1 150968434 ID24266 U +
TCAAAGATCCTCGATGGAAAAGTGCA
>2 dna:chromosome chromosome:NCBIM37:2:1:181748087:1 150968722 ID53231 U +
TGGGACCTTCGGACTGGGCCTCCTGCTA
>2 dna:chromosome chromosome:NCBIM37:2:1:181748087:1 150969052 ID29653 M +
TCCTATTGATGTCTGACTAGGCCGTCCTGT
>2 dna:chromosome chromosome:NCBIM37:2:1:181748087:1 150969100 ID534 U +
ACCACAAGTTCTGTCATGTGTTTTCTTCA
>2 dna:chromosome chromosome:NCBIM37:2:1:181748087:1 150969122 ID66155 M +
TTCTTCATTGATGGTTTAGTTCCAAGGAGC
>2 dna:chromosome chromosome:NCBIM37:2:1:181748087:1 150969275 ID34714 U +
TGAACATCCACTTCTGTTTTTACCAGGCAC
>2 dna:chromosome chromosome:NCBIM37:2:1:181748087:1 150969519 ID66070 M +
TTCTGGACTAATATCAGTGTGTGCAT
>2 dna:chromosome chromosome:NCBIM37:2:1:181748087:1 150969748 ID47292 M +
TGCTATGAACATAGTGGAGCATGTGTCCT
>2 dna:chromosome chromosome:NCBIM37:2:1:181748087:1 150970238 ID60992 M +
TGTTGGTTGCCTTTTGGTCTTATAAACAGT
>2 dna:chromosome chromosome:NCBIM37:2:1:181748087:1 150970238 ID60993 M +
TGTTGGTTGCCTTTTGGTCTTATAAACAGTGT
>2 dna:chromosome chromosome:NCBIM37:2:1:181748087:1 150970241 ID56651 M +
TGGTTGCCTTTTGGTCTTATAAACAGTGT
>2 dna:chromosome chromosome:NCBIM37:2:1:181748087:1 150970290 ID43482 U +
TGCAATTATATGAGGTCCCGTTTGTT
>2 dna:chromosome chromosome:NCBIM37:2:1:181748087:1 150970409 ID21686 M +
TATAAGTTTCAGTGTCTCTGGTTTTATGT
>2 dna:chromosome chromosome:NCBIM37:2:1:181748087:1 150970501 ID68928 U +
TTTTCTATGTGCTAATCACTATTTGAGCCA
>2 dna:chromosome chromosome:NCBIM37:2:1:181748087:1 150970585 ID68762 M +
TTTGTCAAAGACCAAGTGACCATAGGTGTGT
>2 dna:chromosome chromosome:NCBIM37:2:1:181748087:1 150971079 ID31604 M +
TCTCAACCTGTTTATCCTCTGTGTAGAGA
>2 dna:chromosome chromosome:NCBIM37:2:1:181748087:1 150971093 ID29854 U +
TCCTCTGTGTAGAGAAAGGCCACTAACTT
>2 dna:chromosome chromosome:NCBIM37:2:1:181748087:1 150971125 ID40468 M +
TGAGTTAATTTTATATCCTGCTTACTTCAC
>2 dna:chromosome chromosome:NCBIM37:2:1:181748087:1 150971186 ID56176 M +
TGGTGGAATTTTTGGAGTCACTTATA
>2 dna:chromosome chromosome:NCBIM37:2:1:181748087:1 150971214 ID15064 M +
TACTATCATAACATCTGAAATTAGTGGTGT
>2 dna:chromosome chromosome:NCBIM37:2:1:181748087:1 150971227 ID32093 M +
TCTGAAATTAGTGGTGTTTGGACTTCTTC
>2 dna:chromosome chromosome:NCBIM37:2:1:181748087:1 150971227 ID32094 M +
TCTGAAATTAGTGGTGTTTGGACTTCTTCC
>2 dna:chromosome chromosome:NCBIM37:2:1:181748087:1 150971229 ID34536 M +
TGAAATTAGTGGTGTTTGGACTTCTT
>2 dna:chromosome chromosome:NCBIM37:2:1:181748087:1 150971229 ID34537 M +
TGAAATTAGTGGTGTTTGGACTTCTTC
>2 dna:chromosome chromosome:NCBIM37:2:1:181748087:1 150971229 ID34538 M +
TGAAATTAGTGGTGTTTGGACTTCTTCC
>2 dna:chromosome chromosome:NCBIM37:2:1:181748087:1 150971229 ID34539 M +
TGAAATTAGTGGTGTTTGGACTTCTTCCT
>2 dna:chromosome chromosome:NCBIM37:2:1:181748087:1 150971229 ID34540 M +
TGAAATTAGTGGTGTTTGGACTTCTTCCTT
>2 dna:chromosome chromosome:NCBIM37:2:1:181748087:1 150971229 ID34542 M +
TGAAATTAGTGGTGTTTGGACTTCTTCCTTT
>2 dna:chromosome chromosome:NCBIM37:2:1:181748087:1 150971235 ID21119 M +
TAGTGGTGTTTGGACTTCTTCCTTTCTG
>2 dna:chromosome chromosome:NCBIM37:2:1:181748087:1 150971235 ID21120 M +
TAGTGGTGTTTGGACTTCTTCCTTTCTGA
>2 dna:chromosome chromosome:NCBIM37:2:1:181748087:1 150971352 ID10274 M +
TAAGGATTAATAATGTTCAGATTAAGCCTT
>2 dna:chromosome chromosome:NCBIM37:2:1:181748087:1 150971358 ID63736 M +
TTAATAATGTTCAGATTAAGCCTTCATGA
>2 dna:chromosome chromosome:NCBIM37:2:1:181748087:1 150971359 ID10830 M +
TAATAATGTTCAGATTAAGCCTTCATG
>2 dna:chromosome chromosome:NCBIM37:2:1:181748087:1 150971359 ID10831 M +
TAATAATGTTCAGATTAAGCCTTCATGA
>2 dna:chromosome chromosome:NCBIM37:2:1:181748087:1 150971359 ID10832 M +
TAATAATGTTCAGATTAAGCCTTCATGAA
>2 dna:chromosome chromosome:NCBIM37:2:1:181748087:1 150971359 ID10833 M +
TAATAATGTTCAGATTAAGCCTTCATGAAA
>2 dna:chromosome chromosome:NCBIM37:2:1:181748087:1 150971362 ID11487 M +
TAATGTTCAGATTAAGCCTTCATGAAAGGT
>2 dna:chromosome chromosome:NCBIM37:2:1:181748087:1 150971365 ID60721 M +
TGTTCAGATTAAGCCTTCATGAAAGGTGTTG
>2 dna:chromosome chromosome:NCBIM37:2:1:181748087:1 150971374 ID10070 M +
TAAGCCTTCATGAAAGGTGTTGGACCTTA
>2 dna:chromosome chromosome:NCBIM37:2:1:181748087:1 150971374 ID10071 M +
TAAGCCTTCATGAAAGGTGTTGGACCTTAG
>2 dna:chromosome chromosome:NCBIM37:2:1:181748087:1 150971374 ID10072 M +
TAAGCCTTCATGAAAGGTGTTGGACCTTAGA
>2 dna:chromosome chromosome:NCBIM37:2:1:181748087:1 150971376 ID1071 M +
AGCCTTCATGAAAGGTGTTGGACCTTAGAT
>2 dna:chromosome chromosome:NCBIM37:2:1:181748087:1 150971384 ID34173 M +
TGAAAGGTGTTGGACCTTAGATCCTGAC
>2 dna:chromosome chromosome:NCBIM37:2:1:181748087:1 150971384 ID34174 M +
TGAAAGGTGTTGGACCTTAGATCCTGACAG
>2 dna:chromosome chromosome:NCBIM37:2:1:181748087:1 150971445 ID24694 M +
TCAATACCCACCTTTTAAAGAGTGCCCTGG
>2 dna:chromosome chromosome:NCBIM37:2:1:181748087:1 150971449 ID14074 M +
TACCCACCTTTTAAAGAGTGCCCTGGGTA
>2 dna:chromosome chromosome:NCBIM37:2:1:181748087:1 150971458 ID68184 M +
TTTAAAGAGTGCCCTGGGTAAAGTCTTA
>2 dna:chromosome chromosome:NCBIM37:2:1:181748087:1 150971472 ID54410 M +
TGGGTAAAGTCTTAAACCAATTGTGAAGTT
>2 dna:chromosome chromosome:NCBIM37:2:1:181748087:1 150971480 ID6065 M +
GTCTTAAACCAATTGTGAAGTTGTCTCTA
>2 dna:chromosome chromosome:NCBIM37:2:1:181748087:1 150971483 ID63540 M +
TTAAACCAATTGTGAAGTTGTCTCTATGG
>2 dna:chromosome chromosome:NCBIM37:2:1:181748087:1 150971484 ID7388 M +
TAAACCAATTGTGAAGTTGTCTCTATGGC
>2 dna:chromosome chromosome:NCBIM37:2:1:181748087:1 150971484 ID7389 M +
TAAACCAATTGTGAAGTTGTCTCTATGGCA
>2 dna:chromosome chromosome:NCBIM37:2:1:181748087:1 150971509 ID51775 M +
TGGCATATGTGAGGCAGACCTACTCCAC
>2 dna:chromosome chromosome:NCBIM37:2:1:181748087:1 150971561 ID8924 M +
TAACCCATGATATACTTGCTGGAGATTGGA
>2 dna:chromosome chromosome:NCBIM37:2:1:181748087:1 150971580 ID50527 M +
TGGAGATTGGAGGTGATCTATCATAAGAGGT
>2 dna:chromosome chromosome:NCBIM37:2:1:181748087:1 150971593 ID41393 M +
TGATCTATCATAAGAGGTCAGGTTGTC
>2 dna:chromosome chromosome:NCBIM37:2:1:181748087:1 150971593 ID41394 M +
TGATCTATCATAAGAGGTCAGGTTGTCC
>2 dna:chromosome chromosome:NCBIM37:2:1:181748087:1 150971593 ID41395 M +
TGATCTATCATAAGAGGTCAGGTTGTCCTT
>2 dna:chromosome chromosome:NCBIM37:2:1:181748087:1 150971594 ID4636 M +
GATCTATCATAAGAGGTCAGGTTGTCC
>2 dna:chromosome chromosome:NCBIM37:2:1:181748087:1 150971598 ID22328 M +
TATCATAAGAGGTCAGGTTGTCCTTTGA
>2 dna:chromosome chromosome:NCBIM37:2:1:181748087:1 150971598 ID22329 M +
TATCATAAGAGGTCAGGTTGTCCTTTGAAT
>2 dna:chromosome chromosome:NCBIM37:2:1:181748087:1 150971598 ID22330 M +
TATCATAAGAGGTCAGGTTGTCCTTTGAATC
>2 dna:chromosome chromosome:NCBIM37:2:1:181748087:1 150971600 ID26105 M +
TCATAAGAGGTCAGGTTGTCCTTTGAAT
>2 dna:chromosome chromosome:NCBIM37:2:1:181748087:1 150971600 ID26106 M +
TCATAAGAGGTCAGGTTGTCCTTTGAATC
>2 dna:chromosome chromosome:NCBIM37:2:1:181748087:1 150971603 ID9746 M +
TAAGAGGTCAGGTTGTCCTTTGAATCAGA
>2 dna:chromosome chromosome:NCBIM37:2:1:181748087:1 150971678 ID40553 M +
TGAGTTGATCTTTCACTGGATACATTGGT
>2 dna:chromosome chromosome:NCBIM37:2:1:181748087:1 150971694 ID50786 U +
TGGATACATTGGTGCCCTTACACTGGGTGT
>2 dna:chromosome chromosome:NCBIM37:2:1:181748087:1 150971694 ID50787 U +
TGGATACATTGGTGCCCTTACACTGGGTGTC
>2 dna:chromosome chromosome:NCBIM37:2:1:181748087:1 150971727 ID51634 M +
TGGCAGAGGCAAAGATGAGTCAAAACACTTTT
>2 dna:chromosome chromosome:NCBIM37:2:1:181748087:1 150971769 ID18278 M +
TAGCCAATTTGGGACACACCTATGGATGA
>2 dna:chromosome chromosome:NCBIM37:2:1:181748087:1 150971769 ID18279 M +
TAGCCAATTTGGGACACACCTATGGATGAC
>2 dna:chromosome chromosome:NCBIM37:2:1:181748087:1 150971899 ID38997 U +
TGAGATGCTGCTCATGAAGACAGTCTTGTA
>2 dna:chromosome chromosome:NCBIM37:2:1:181748087:1 150971949 ID53082 U +
TGGGAATGGGAGTTGTCTTCTTGTTCAAGC
>2 dna:chromosome chromosome:NCBIM37:2:1:181748087:1 150971972 ID64642 M +
TTCAAGCCTTTCAGGGTTTGTGGCAAATTGT
>2 dna:chromosome chromosome:NCBIM37:2:1:181748087:1 150971980 ID68384 M +
TTTCAGGGTTTGTGGCAAATTGTACCACATT
>2 dna:chromosome chromosome:NCBIM37:2:1:181748087:1 150971992 ID51342 M +
TGGCAAATTGTACCACATTCAGCTCTTGT
>2 dna:chromosome chromosome:NCBIM37:2:1:181748087:1 150971993 ID5530 M +
GGCAAATTGTACCACATTCAGCTCTTGTTTC
>2 dna:chromosome chromosome:NCBIM37:2:1:181748087:1 150972029 ID10232 M +
TAAGGAATTTCAGTTTGATTTGCCATA
>2 dna:chromosome chromosome:NCBIM37:2:1:181748087:1 150972029 ID10233 M +
TAAGGAATTTCAGTTTGATTTGCCATATG
>2 dna:chromosome chromosome:NCBIM37:2:1:181748087:1 150972029 ID10234 M +
TAAGGAATTTCAGTTTGATTTGCCATATGA
>2 dna:chromosome chromosome:NCBIM37:2:1:181748087:1 150972036 ID68391 M +
TTTCAGTTTGATTTGCCATATGAAGGTGGG
>2 dna:chromosome chromosome:NCBIM37:2:1:181748087:1 150972036 ID68392 M +
TTTCAGTTTGATTTGCCATATGAAGGTGGGA
>2 dna:chromosome chromosome:NCBIM37:2:1:181748087:1 150972037 ID64990 M +
TTCAGTTTGATTTGCCATATGAAGGTGGG
>2 dna:chromosome chromosome:NCBIM37:2:1:181748087:1 150972047 ID68684 M +
TTTGCCATATGAAGGTGGGAAGACTA
>2 dna:chromosome chromosome:NCBIM37:2:1:181748087:1 150972049 ID45518 M +
TGCCATATGAAGGTGGGAAGACTAGGCAA
>2 dna:chromosome chromosome:NCBIM37:2:1:181748087:1 150972049 ID45519 M +
TGCCATATGAAGGTGGGAAGACTAGGCAAA
>2 dna:chromosome chromosome:NCBIM37:2:1:181748087:1 150972071 ID19615 M +
TAGGCAAACTAGATCCCATCCTTATAGCCA
>2 dna:chromosome chromosome:NCBIM37:2:1:181748087:1 150972089 ID30262 M +
TCCTTATAGCCATTGGTTGTTTCATGGTT
>2 dna:chromosome chromosome:NCBIM37:2:1:181748087:1 150972092 ID64302 M +
TTATAGCCATTGGTTGTTTCATGGTTGGC
>2 dna:chromosome chromosome:NCBIM37:2:1:181748087:1 150972095 ID18339 M +
TAGCCATTGGTTGTTTCATGGTTGGCC
>2 dna:chromosome chromosome:NCBIM37:2:1:181748087:1 150972095 ID18341 M +
TAGCCATTGGTTGTTTCATGGTTGGCCCA
>2 dna:chromosome chromosome:NCBIM37:2:1:181748087:1 150972095 ID18342 M +
TAGCCATTGGTTGTTTCATGGTTGGCCCAA
>2 dna:chromosome chromosome:NCBIM37:2:1:181748087:1 150972095 ID18343 M +
TAGCCATTGGTTGTTTCATGGTTGGCCCAAT
>2 dna:chromosome chromosome:NCBIM37:2:1:181748087:1 150972097 ID4959 M +
GCCATTGGTTGTTTCATGGTTGGCCCAAT
>2 dna:chromosome chromosome:NCBIM37:2:1:181748087:1 150972098 ID2751 M +
CCATTGGTTGTTTCATGGTTGGCCCAAT
>2 dna:chromosome chromosome:NCBIM37:2:1:181748087:1 150972102 ID56735 M +
TGGTTGTTTCATGGTTGGCCCAATATGTG
>2 dna:chromosome chromosome:NCBIM37:2:1:181748087:1 150972102 ID56736 M +
TGGTTGTTTCATGGTTGGCCCAATATGTGT
>2 dna:chromosome chromosome:NCBIM37:2:1:181748087:1 150972119 ID4968 M +
GCCCAATATGTGTCAAGATTTGATCCCACT
>2 dna:chromosome chromosome:NCBIM37:2:1:181748087:1 150972127 ID60064 M +
TGTGTCAAGATTTGATCCCACTGTCTGGGC
>2 dna:chromosome chromosome:NCBIM37:2:1:181748087:1 150972127 ID60065 M +
TGTGTCAAGATTTGATCCCACTGTCTGGGCT
>2 dna:chromosome chromosome:NCBIM37:2:1:181748087:1 150972127 ID60067 M +
TGTGTCAAGATTTGATCCCACTGTCTGGGCTC
>2 dna:chromosome chromosome:NCBIM37:2:1:181748087:1 150972128 ID6208 M +
GTGTCAAGATTTGATCCCACTGTCTGGGCT
>2 dna:chromosome chromosome:NCBIM37:2:1:181748087:1 150972129 ID58041 M +
TGTCAAGATTTGATCCCACTGTCTGGGCTC
>2 dna:chromosome chromosome:NCBIM37:2:1:181748087:1 150972196 ID46207 M +
TGCCTCAGCAACAAAATAGGTTGTCATCA
>2 dna:chromosome chromosome:NCBIM37:2:1:181748087:1 150972212 ID20450 U +
TAGGTTGTCATCACATGGTAAAACTTCTC
>2 dna:chromosome chromosome:NCBIM37:2:1:181748087:1 150972212 ID20451 U +
TAGGTTGTCATCACATGGTAAAACTTCTCC
>2 dna:chromosome chromosome:NCBIM37:2:1:181748087:1 150972212 ID20452 U +
TAGGTTGTCATCACATGGTAAAACTTCTCCTC
>2 dna:chromosome chromosome:NCBIM37:2:1:181748087:1 150972244 ID20502 M +
TAGTAAAATTACTTTCATCTTTCATTGCTTA
>2 dna:chromosome chromosome:NCBIM37:2:1:181748087:1 150972253 ID15834 M +
TACTTTCATCTTTCATTGCTTATATCTCA
>2 dna:chromosome chromosome:NCBIM37:2:1:181748087:1 150972264 ID65117 M +
TTCATTGCTTATATCTCATGGTAACCTTGA
>2 dna:chromosome chromosome:NCBIM37:2:1:181748087:1 150972269 ID48231 M +
TGCTTATATCTCATGGTAACCTTGATTAT
>2 dna:chromosome chromosome:NCBIM37:2:1:181748087:1 150972269 ID48232 M +
TGCTTATATCTCATGGTAACCTTGATTATC
>2 dna:chromosome chromosome:NCBIM37:2:1:181748087:1 150972275 ID22543 M +
TATCTCATGGTAACCTTGATTATCATTACAA
>2 dna:chromosome chromosome:NCBIM37:2:1:181748087:1 150972281 ID1568 M +
ATGGTAACCTTGATTATCATTACAATGTGA
>2 dna:chromosome chromosome:NCBIM37:2:1:181748087:1 150972282 ID55098 M +
TGGTAACCTTGATTATCATTACAATGTGA
>2 dna:chromosome chromosome:NCBIM37:2:1:181748087:1 150972282 ID55099 M +
TGGTAACCTTGATTATCATTACAATGTGAT
>2 dna:chromosome chromosome:NCBIM37:2:1:181748087:1 150972282 ID55100 M +
TGGTAACCTTGATTATCATTACAATGTGATT
>2 dna:chromosome chromosome:NCBIM37:2:1:181748087:1 150972290 ID66676 U +
TTGATTATCATTACAATGTGATTTGGGGT
>2 dna:chromosome chromosome:NCBIM37:2:1:181748087:1 150972331 ID30183 M +
TCCTGTTAAAGGAACTATGACAAACTAAAT
>2 dna:chromosome chromosome:NCBIM37:2:1:181748087:1 150972348 ID36244 U +
TGACAAACTAAATGATCATGAATTAGCC
>2 dna:chromosome chromosome:NCBIM37:2:1:181748087:1 150972348 ID36245 U +
TGACAAACTAAATGATCATGAATTAGCCA
>2 dna:chromosome chromosome:NCBIM37:2:1:181748087:1 150972348 ID36246 U +
TGACAAACTAAATGATCATGAATTAGCCAA
>2 dna:chromosome chromosome:NCBIM37:2:1:181748087:1 150972370 ID64171 M +
TTAGCCAATCAAAGCTCACAGTGGAGAGTC
>2 dna:chromosome chromosome:NCBIM37:2:1:181748087:1 150972371 ID18272 M +
TAGCCAATCAAAGCTCACAGTGGAGAGTCCC
>2 dna:chromosome chromosome:NCBIM37:2:1:181748087:1 150972378 ID24296 M +
TCAAAGCTCACAGTGGAGAGTCCCCTTGAA
>2 dna:chromosome chromosome:NCBIM37:2:1:181748087:1 150972385 ID25058 M +
TCACAGTGGAGAGTCCCCTTGAAAGTTGC
>2 dna:chromosome chromosome:NCBIM37:2:1:181748087:1 150972404 ID34279 M +
TGAAAGTTGCTAGCTTATGAACCATGATA
>2 dna:chromosome chromosome:NCBIM37:2:1:181748087:1 150972404 ID34280 M +
TGAAAGTTGCTAGCTTATGAACCATGATAA
>2 dna:chromosome chromosome:NCBIM37:2:1:181748087:1 150972421 ID34778 U +
TGAACCATGATAATCTTTTTGCCTAT
>2 dna:chromosome chromosome:NCBIM37:2:1:181748087:1 150972421 ID34779 U +
TGAACCATGATAATCTTTTTGCCTATTTT
>2 dna:chromosome chromosome:NCBIM37:2:1:181748087:1 150972421 ID34780 U +
TGAACCATGATAATCTTTTTGCCTATTTTGC
>2 dna:chromosome chromosome:NCBIM37:2:1:181748087:1 150972421 ID34781 U +
TGAACCATGATAATCTTTTTGCCTATTTTGCA
>2 dna:chromosome chromosome:NCBIM37:2:1:181748087:1 150972439 ID66872 M +
TTGCCTATTTTGCAATCACATTTCCTTTGC
>2 dna:chromosome chromosome:NCBIM37:2:1:181748087:1 150972449 ID43342 M +
TGCAATCACATTTCCTTTGCCTTCCACTA
>2 dna:chromosome chromosome:NCBIM37:2:1:181748087:1 150972461 ID30492 M +
TCCTTTGCCTTCCACTATAATATTTCCTGG
>2 dna:chromosome chromosome:NCBIM37:2:1:181748087:1 150972563 ID53934 M +
TGGGATTCTTCCTCAGGTAGGTAGCCAATC
>2 dna:chromosome chromosome:NCBIM37:2:1:181748087:1 150972632 ID27658 U +
TCCAGGATCATATAACAGTTTGTTTTATATA
>2 dna:chromosome chromosome:NCBIM37:2:1:181748087:1 150972659 ID21725 U +
TATAATGTACAAATGATTAATAATATGAGGGA
>2 dna:chromosome chromosome:NCBIM37:2:1:181748087:1 150972661 ID11431 U +
TAATGTACAAATGATTAATAATATGAGGGA
>2 dna:chromosome chromosome:NCBIM37:2:1:181748087:1 150972728 ID4523 U +
GAGGGTTTTCTTTATATTTTTCTGATACAA
>2 dna:chromosome chromosome:NCBIM37:2:1:181748087:1 150972750 ID40808 U +
TGATACAATTTTTATTGCTACCATTGTGT
>2 dna:chromosome chromosome:NCBIM37:2:1:181748087:1 150972764 ID66919 U +
TTGCTACCATTGTGTTCTTGAGTAGATAG
>2 dna:chromosome chromosome:NCBIM37:2:1:181748087:1 150972765 ID47107 U +
TGCTACCATTGTGTTCTTGAGTAGATAGC
>2 dna:chromosome chromosome:NCBIM37:2:1:181748087:1 150972773 ID67961 U +
TTGTGTTCTTGAGTAGATAGCTAGTCAAT
>2 dna:chromosome chromosome:NCBIM37:2:1:181748087:1 150972790 ID18592 M +
TAGCTAGTCAATTATATTTGCCTAAATGCT
>2 dna:chromosome chromosome:NCBIM37:2:1:181748087:1 150972791 ID1093 M +
AGCTAGTCAATTATATTTGCCTAAATGCT
>2 dna:chromosome chromosome:NCBIM37:2:1:181748087:1 150972801 ID64340 U +
TTATATTTGCCTAAATGCTACTTAGCCAAG
>2 dna:chromosome chromosome:NCBIM37:2:1:181748087:1 150972804 ID23971 U +
TATTTGCCTAAATGCTACTTAGCCAAGGATC
>2 dna:chromosome chromosome:NCBIM37:2:1:181748087:1 150972823 ID18265 M +
TAGCCAAGGATCTTTAATGTTTTATAATTGT
>2 dna:chromosome chromosome:NCBIM37:2:1:181748087:1 150972835 ID68262 M +
TTTAATGTTTTATAATTGTCAGATAAAGC
>2 dna:chromosome chromosome:NCBIM37:2:1:181748087:1 150972837 ID11502 M +
TAATGTTTTATAATTGTCAGATAAAGCCTC
>2 dna:chromosome chromosome:NCBIM37:2:1:181748087:1 150972840 ID61275 U +
TGTTTTATAATTGTCAGATAAAGCCTCATC
>2 dna:chromosome chromosome:NCBIM37:2:1:181748087:1 150972845 ID21752 U +
TATAATTGTCAGATAAAGCCTCATCATCAA
>2 dna:chromosome chromosome:NCBIM37:2:1:181748087:1 150972847 ID11697 U +
TAATTGTCAGATAAAGCCTCATCATCAAATG
>2 dna:chromosome chromosome:NCBIM37:2:1:181748087:1 150972865 ID26288 U +
TCATCATCAAATGGATTTGGCCTTAGGAC
>2 dna:chromosome chromosome:NCBIM37:2:1:181748087:1 150972871 ID24394 U +
TCAAATGGATTTGGCCTTAGGACCTGAC
>2 dna:chromosome chromosome:NCBIM37:2:1:181748087:1 150972871 ID24395 U +
TCAAATGGATTTGGCCTTAGGACCTGACA
>2 dna:chromosome chromosome:NCBIM37:2:1:181748087:1 150972972 ID2349 M +
CAGGAACCTCAAAGGTGTCACTGGGGCATA
>2 dna:chromosome chromosome:NCBIM37:2:1:181748087:1 150972977 ID615 M +
ACCTCAAAGGTGTCACTGGGGCATATTTGG
>2 dna:chromosome chromosome:NCBIM37:2:1:181748087:1 150973059 ID15877 U +
TACTTTGTGGAGAAAGGAGGTGAT
>2 dna:chromosome chromosome:NCBIM37:2:1:181748087:1 150973075 ID4531 U +
GAGGTGATCTATCCTGTGAGGTCATGTTGT
>2 dna:chromosome chromosome:NCBIM37:2:1:181748087:1 150973089 ID59236 U +
TGTGAGGTCATGTTGTTCTTTGAAGCAGT
>2 dna:chromosome chromosome:NCBIM37:2:1:181748087:1 150973091 ID39924 M +
TGAGGTCATGTTGTTCTTTGAAGCAGTGG
>2 dna:chromosome chromosome:NCBIM37:2:1:181748087:1 150973107 ID68547 M +
TTTGAAGCAGTGGTCTTCATGACATTGAGT
>2 dna:chromosome chromosome:NCBIM37:2:1:181748087:1 150973132 ID40492 U +
TGAGTTATTCTCTGAGATGCTTATGAGGT
>2 dna:chromosome chromosome:NCBIM37:2:1:181748087:1 150973144 ID38999 M +
TGAGATGCTTATGAGGTGAAGAGAAGAGC
>2 dna:chromosome chromosome:NCBIM37:2:1:181748087:1 150973153 ID22833 M +
TATGAGGTGAAGAGAAGAGCTGTTCTTTT
>2 dna:chromosome chromosome:NCBIM37:2:1:181748087:1 150973160 ID35166 M +
TGAAGAGAAGAGCTGTTCTTTTCACTGGGTA
>2 dna:chromosome chromosome:NCBIM37:2:1:181748087:1 150973185 ID54505 M +
TGGGTATGTTGGTGCCCTTACACTGAGC
>2 dna:chromosome chromosome:NCBIM37:2:1:181748087:1 150973229 ID41579 M +
TGATGACATGAAACACCCTGTAAGGAC
>2 dna:chromosome chromosome:NCBIM37:2:1:181748087:1 150973272 ID60542 M +
TGTTAGAGTCAGCTTTGGACACATTCCTG
>2 dna:chromosome chromosome:NCBIM37:2:1:181748087:1 150973326 ID41556 M +
TGATGAATCCTCTGAAGACACTCTGGT
>2 dna:chromosome chromosome:NCBIM37:2:1:181748087:1 150973326 ID41557 M +
TGATGAATCCTCTGAAGACACTCTGGTA
>2 dna:chromosome chromosome:NCBIM37:2:1:181748087:1 150973326 ID41558 M +
TGATGAATCCTCTGAAGACACTCTGGTAC
>2 dna:chromosome chromosome:NCBIM37:2:1:181748087:1 150973329 ID35824 M +
TGAATCCTCTGAAGACACTCTGGTAC
>2 dna:chromosome chromosome:NCBIM37:2:1:181748087:1 150973354 ID2338 M +
CAGCTTTCGTCTGAGGGTCAATGCTCTGTCT
>2 dna:chromosome chromosome:NCBIM37:2:1:181748087:1 150973417 ID50062 M +
TGGACAAGCTGAGGGGCAGATTCTATGA
>2 dna:chromosome chromosome:NCBIM37:2:1:181748087:1 150973511 ID25134 M +
TCACATTCTAAGGATTTCCAGGTTGATTT
>2 dna:chromosome chromosome:NCBIM37:2:1:181748087:1 150973534 ID42473 M +
TGATTTGGTCAAATGAAGTTGGGAAGGGT
>2 dna:chromosome chromosome:NCBIM37:2:1:181748087:1 150973571 ID17498 M +
TAGATCCCTGCCTTATAACTGTTTGTTGTTT
>2 dna:chromosome chromosome:NCBIM37:2:1:181748087:1 150973575 ID28839 M +
TCCCTGCCTTATAACTGTTTGTTGTTTC
>2 dna:chromosome chromosome:NCBIM37:2:1:181748087:1 150973579 ID46499 M +
TGCCTTATAACTGTTTGTTGTTTCATGG
>2 dna:chromosome chromosome:NCBIM37:2:1:181748087:1 150973579 ID46500 M +
TGCCTTATAACTGTTTGTTGTTTCATGGT
>2 dna:chromosome chromosome:NCBIM37:2:1:181748087:1 150973583 ID64267 M +
TTATAACTGTTTGTTGTTTCATGGTTGG
>2 dna:chromosome chromosome:NCBIM37:2:1:181748087:1 150973583 ID64270 U +
TTATAACTGTTTGTTGTTTCATGGTTGGC
>2 dna:chromosome chromosome:NCBIM37:2:1:181748087:1 150973584 ID21623 M +
TATAACTGTTTGTTGTTTCATGGTTGG
>2 dna:chromosome chromosome:NCBIM37:2:1:181748087:1 150973584 ID21627 U +
TATAACTGTTTGTTGTTTCATGGTTGGCC
>2 dna:chromosome chromosome:NCBIM37:2:1:181748087:1 150973584 ID21628 U +
TATAACTGTTTGTTGTTTCATGGTTGGCCC
>2 dna:chromosome chromosome:NCBIM37:2:1:181748087:1 150973584 ID21629 U +
TATAACTGTTTGTTGTTTCATGGTTGGCCCT
>2 dna:chromosome chromosome:NCBIM37:2:1:181748087:1 150973586 ID9321 U +
TAACTGTTTGTTGTTTCATGGTTGGC
>2 dna:chromosome chromosome:NCBIM37:2:1:181748087:1 150973618 ID61143 U +
TGTTTCAAGGTTTGAACACCCTAGCTGGTC
>2 dna:chromosome chromosome:NCBIM37:2:1:181748087:1 150973695 ID66880 M +
TTGCCTGAGCATCAGGTATGTTGCCATTAT
>2 dna:chromosome chromosome:NCBIM37:2:1:181748087:1 150973696 ID46328 M +
TGCCTGAGCATCAGGTATGTTGCCATTA
>2 dna:chromosome chromosome:NCBIM37:2:1:181748087:1 150973696 ID46329 M +
TGCCTGAGCATCAGGTATGTTGCCATTAT
>2 dna:chromosome chromosome:NCBIM37:2:1:181748087:1 150973700 ID39268 M +
TGAGCATCAGGTATGTTGCCATTATATGGT
>2 dna:chromosome chromosome:NCBIM37:2:1:181748087:1 150973700 ID39269 M +
TGAGCATCAGGTATGTTGCCATTATATGGTC
>2 dna:chromosome chromosome:NCBIM37:2:1:181748087:1 150973765 ID67996 M +
TTGTTGCTTATATCTCATGACACCCATGA
>2 dna:chromosome chromosome:NCBIM37:2:1:181748087:1 150973765 ID67997 M +
TTGTTGCTTATATCTCATGACACCCATGAT
>2 dna:chromosome chromosome:NCBIM37:2:1:181748087:1 150973766 ID60940 M +
TGTTGCTTATATCTCATGACACCCATGAT
>2 dna:chromosome chromosome:NCBIM37:2:1:181748087:1 150973775 ID22542 M +
TATCTCATGACACCCATGATGAACATTACAA
>2 dna:chromosome chromosome:NCBIM37:2:1:181748087:1 150973788 ID2735 M +
CCATGATGAACATTACAATGGGTTTAGGG
>2 dna:chromosome chromosome:NCBIM37:2:1:181748087:1 150973788 ID2736 M +
CCATGATGAACATTACAATGGGTTTAGGGT
>2 dna:chromosome chromosome:NCBIM37:2:1:181748087:1 150973791 ID41521 M +
TGATGAACATTACAATGGGTTTAGGGT
>2 dna:chromosome chromosome:NCBIM37:2:1:181748087:1 150973791 ID41522 M +
TGATGAACATTACAATGGGTTTAGGGTGG
>2 dna:chromosome chromosome:NCBIM37:2:1:181748087:1 150973791 ID41523 M +
TGATGAACATTACAATGGGTTTAGGGTGGC
>2 dna:chromosome chromosome:NCBIM37:2:1:181748087:1 150973794 ID34733 M +
TGAACATTACAATGGGTTTAGGGTGGCTA
>2 dna:chromosome chromosome:NCBIM37:2:1:181748087:1 150973800 ID63842 M +
TTACAATGGGTTTAGGGTGGCTATAGATGG
>2 dna:chromosome chromosome:NCBIM37:2:1:181748087:1 150973801 ID12449 M +
TACAATGGGTTTAGGGTGGCTATAGATGG
>2 dna:chromosome chromosome:NCBIM37:2:1:181748087:1 150973806 ID54953 M +
TGGGTTTAGGGTGGCTATAGATGGTCTC
>2 dna:chromosome chromosome:NCBIM37:2:1:181748087:1 150973868 ID25794 M +
TCAGCATTTGAAAGCTTAAAATGCCATGGAGT
>2 dna:chromosome chromosome:NCBIM37:2:1:181748087:1 150973874 ID68516 M +
TTTGAAAGCTTAAAATGCCATGGAGTGCT
>2 dna:chromosome chromosome:NCBIM37:2:1:181748087:1 150973875 ID66280 M +
TTGAAAGCTTAAAATGCCATGGAGTGCTGG
>2 dna:chromosome chromosome:NCBIM37:2:1:181748087:1 150973876 ID34083 M +
TGAAAGCTTAAAATGCCATGGAGTGCTG
>2 dna:chromosome chromosome:NCBIM37:2:1:181748087:1 150973876 ID34084 M +
TGAAAGCTTAAAATGCCATGGAGTGCTGG
>2 dna:chromosome chromosome:NCBIM37:2:1:181748087:1 150973876 ID34085 M +
TGAAAGCTTAAAATGCCATGGAGTGCTGGC
>2 dna:chromosome chromosome:NCBIM37:2:1:181748087:1 150973876 ID34086 M +
TGAAAGCTTAAAATGCCATGGAGTGCTGGCC
>2 dna:chromosome chromosome:NCBIM37:2:1:181748087:1 150973876 ID34087 M +
TGAAAGCTTAAAATGCCATGGAGTGCTGGCCT
>2 dna:chromosome chromosome:NCBIM37:2:1:181748087:1 150973884 ID7153 M +
TAAAATGCCATGGAGTGCTGGCCTTTGTCC
>2 dna:chromosome chromosome:NCBIM37:2:1:181748087:1 150973926 ID13676 M +
TACCAAGTTAGTGATCATGTCATAAAGTT
>2 dna:chromosome chromosome:NCBIM37:2:1:181748087:1 150973934 ID21030 M +
TAGTGATCATGTCATAAAGTTCTGTTGAG
>2 dna:chromosome chromosome:NCBIM37:2:1:181748087:1 150973934 ID21031 M +
TAGTGATCATGTCATAAAGTTCTGTTGAGA
>2 dna:chromosome chromosome:NCBIM37:2:1:181748087:1 150973959 ID38195 M +
TGAGAACTTGAATATTATATGTATTTTGCT
>2 dna:chromosome chromosome:NCBIM37:2:1:181748087:1 150973966 ID66419 M +
TTGAATATTATATGTATTTTGCTGCCAAGT
>2 dna:chromosome chromosome:NCBIM37:2:1:181748087:1 150973967 ID35763 M +
TGAATATTATATGTATTTTGCTGCCA
>2 dna:chromosome chromosome:NCBIM37:2:1:181748087:1 150973967 ID35764 M +
TGAATATTATATGTATTTTGCTGCCAAGT
>2 dna:chromosome chromosome:NCBIM37:2:1:181748087:1 150973967 ID35765 M +
TGAATATTATATGTATTTTGCTGCCAAGTT
>2 dna:chromosome chromosome:NCBIM37:2:1:181748087:1 150973971 ID23471 M +
TATTATATGTATTTTGCTGCCAAGTTCTTC
>2 dna:chromosome chromosome:NCBIM37:2:1:181748087:1 150973985 ID47872 M +
TGCTGCCAAGTTCTTCTGCTTTAGGTCTCC
>2 dna:chromosome chromosome:NCBIM37:2:1:181748087:1 150973989 ID4902 M +
GCCAAGTTCTTCTGCTTTAGGTCTCCACGC
>2 dna:chromosome chromosome:NCBIM37:2:1:181748087:1 150974072 ID37617 M +
TGACTCCAGACATGAATTTCATGGTCATC
>2 dna:chromosome chromosome:NCBIM37:2:1:181748087:1 150974168 ID8921 M +
TAACCCATGATAGTCTTCTGGCACAAT
>2 dna:chromosome chromosome:NCBIM37:2:1:181748087:1 150974168 ID8922 M +
TAACCCATGATAGTCTTCTGGCACAATACGT
>2 dna:chromosome chromosome:NCBIM37:2:1:181748087:1 150974168 ID8923 M +
TAACCCATGATAGTCTTCTGGCACAATACGTA
>2 dna:chromosome chromosome:NCBIM37:2:1:181748087:1 150974175 ID41038 M +
TGATAGTCTTCTGGCACAATACGTAATTGA
>2 dna:chromosome chromosome:NCBIM37:2:1:181748087:1 150974186 ID51518 U +
TGGCACAATACGTAATTGATAAGTTCTAT
>2 dna:chromosome chromosome:NCBIM37:2:1:181748087:1 150974186 ID51519 U +
TGGCACAATACGTAATTGATAAGTTCTATA
>2 dna:chromosome chromosome:NCBIM37:2:1:181748087:1 150974214 ID23921 M +
TATTTCCTTTGCATTTTGCTACAATAT
>2 dna:chromosome chromosome:NCBIM37:2:1:181748087:1 150974230 ID47070 M +
TGCTACAATATTTCTAGGCTTTACTGTCC
>2 dna:chromosome chromosome:NCBIM37:2:1:181748087:1 150974230 ID47071 M +
TGCTACAATATTTCTAGGCTTTACTGTCCAG
>2 dna:chromosome chromosome:NCBIM37:2:1:181748087:1 150974233 ID12411 M +
TACAATATTTCTAGGCTTTACTGTCCAGT
>2 dna:chromosome chromosome:NCBIM37:2:1:181748087:1 150974241 ID65857 M +
TTCTAGGCTTTACTGTCCAGTAGGCAAACA
>2 dna:chromosome chromosome:NCBIM37:2:1:181748087:1 150974254 ID58461 M +
TGTCCAGTAGGCAAACATTTCTAGTGGTA
>2 dna:chromosome chromosome:NCBIM37:2:1:181748087:1 150974304 ID48278 M +
TGCTTCAATAGCCTATGGAATCCTTTGTC
>2 dna:chromosome chromosome:NCBIM37:2:1:181748087:1 150974304 ID48279 M +
TGCTTCAATAGCCTATGGAATCCTTTGTCA
>2 dna:chromosome chromosome:NCBIM37:2:1:181748087:1 150974306 ID3706 M +
CTTCAATAGCCTATGGAATCCTTTGTC
>2 dna:chromosome chromosome:NCBIM37:2:1:181748087:1 150974312 ID18398 U +
TAGCCTATGGAATCCTTTGTCACATAGGAA
>2 dna:chromosome chromosome:NCBIM37:2:1:181748087:1 150974336 ID18995 U +
TAGGAAGCCAAACTCCAAAATTCTGCCCAAC
>2 dna:chromosome chromosome:NCBIM37:2:1:181748087:1 150974349 ID26650 M +
TCCAAAATTCTGCCCAACAACTCTCCTCCC
>2 dna:chromosome chromosome:NCBIM37:2:1:181748087:1 150974421 ID6855 U +
TAAAAGATTAATGATATGAATGTGTTGTAG
>2 dna:chromosome chromosome:NCBIM37:2:1:181748087:1 150974421 ID6856 U +
TAAAAGATTAATGATATGAATGTGTTGTAGC
>2 dna:chromosome chromosome:NCBIM37:2:1:181748087:1 150974432 ID41112 U +
TGATATGAATGTGTTGTAGCATTTATCAGG
>2 dna:chromosome chromosome:NCBIM37:2:1:181748087:1 150974508 ID44457 M +
TGCATGAGATGATAGGTTAGCTTTCCTTCC
>2 dna:chromosome chromosome:NCBIM37:2:1:181748087:1 150974512 ID38949 M +
TGAGATGATAGGTTAGCTTTCCTTCCGTG
>2 dna:chromosome chromosome:NCBIM37:2:1:181748087:1 150974512 ID38950 M +
TGAGATGATAGGTTAGCTTTCCTTCCGTGA
>2 dna:chromosome chromosome:NCBIM37:2:1:181748087:1 150974513 ID4420 M +
GAGATGATAGGTTAGCTTTCCTTCCGTGA
>2 dna:chromosome chromosome:NCBIM37:2:1:181748087:1 150974517 ID41008 M +
TGATAGGTTAGCTTTCCTTCCGTGA
>2 dna:chromosome chromosome:NCBIM37:2:1:181748087:1 150974517 ID41009 M +
TGATAGGTTAGCTTTCCTTCCGTGAATGC
>2 dna:chromosome chromosome:NCBIM37:2:1:181748087:1 150974517 ID41010 M +
TGATAGGTTAGCTTTCCTTCCGTGAATGCT
>2 dna:chromosome chromosome:NCBIM37:2:1:181748087:1 150974517 ID41011 M +
TGATAGGTTAGCTTTCCTTCCGTGAATGCTC
>2 dna:chromosome chromosome:NCBIM37:2:1:181748087:1 150974549 ID67465 U +
TTGGTCAATTCTTAATTTTTTATAATGTAC
>2 dna:chromosome chromosome:NCBIM37:2:1:181748087:1 150974589 ID29725 U +
TCCTCATCAATGCATTGGACCTTAAGACCT
>2 dna:chromosome chromosome:NCBIM37:2:1:181748087:1 150974618 ID36680 M +
TGACAGAGGCCTTTTAGAACCCCATTCTTT
>2 dna:chromosome chromosome:NCBIM37:2:1:181748087:1 150974669 ID7840 M +
TAAAGGGAGCCCTAAATGCAGTCTGACACC
>2 dna:chromosome chromosome:NCBIM37:2:1:181748087:1 150974782 ID30416 M +
TCCTTGCTGGAAAATGGAGGTCATCTATC
>2 dna:chromosome chromosome:NCBIM37:2:1:181748087:1 150974786 ID47929 M +
TGCTGGAAAATGGAGGTCATCTATCCTGT
>2 dna:chromosome chromosome:NCBIM37:2:1:181748087:1 150974789 ID48809 M +
TGGAAAATGGAGGTCATCTATCCTGTGA
>2 dna:chromosome chromosome:NCBIM37:2:1:181748087:1 150974789 ID48810 M +
TGGAAAATGGAGGTCATCTATCCTGTGAGG
>2 dna:chromosome chromosome:NCBIM37:2:1:181748087:1 150974789 ID48811 M +
TGGAAAATGGAGGTCATCTATCCTGTGAGGC
>2 dna:chromosome chromosome:NCBIM37:2:1:181748087:1 150974825 ID60858 M +
TGTTCTTTGAAACATTTGTACTCACAATGTG
>2 dna:chromosome chromosome:NCBIM37:2:1:181748087:1 150974830 ID68513 M +
TTTGAAACATTTGTACTCACAATGTGGAG
>2 dna:chromosome chromosome:NCBIM37:2:1:181748087:1 150974832 ID33827 M +
TGAAACATTTGTACTCACAATGTGGAGTTGT
>2 dna:chromosome chromosome:NCBIM37:2:1:181748087:1 150974841 ID57602 M +
TGTACTCACAATGTGGAGTTGTTCTG
>2 dna:chromosome chromosome:NCBIM37:2:1:181748087:1 150974841 ID57603 M +
TGTACTCACAATGTGGAGTTGTTCTGTA
>2 dna:chromosome chromosome:NCBIM37:2:1:181748087:1 150974841 ID57604 M +
TGTACTCACAATGTGGAGTTGTTCTGTAA
>2 dna:chromosome chromosome:NCBIM37:2:1:181748087:1 150974846 ID24896 M +
TCACAATGTGGAGTTGTTCTGTAAGGGCC
>2 dna:chromosome chromosome:NCBIM37:2:1:181748087:1 150974846 ID24897 M +
TCACAATGTGGAGTTGTTCTGTAAGGGCCT
>2 dna:chromosome chromosome:NCBIM37:2:1:181748087:1 150974890 ID59567 M +
TGTGCAGAAATTAGTTGACTTTTAATTG
>2 dna:chromosome chromosome:NCBIM37:2:1:181748087:1 150974890 ID59568 M +
TGTGCAGAAATTAGTTGACTTTTAATTGG
>2 dna:chromosome chromosome:NCBIM37:2:1:181748087:1 150974890 ID59569 M +
TGTGCAGAAATTAGTTGACTTTTAATTGGA
>2 dna:chromosome chromosome:NCBIM37:2:1:181748087:1 150974892 ID43862 M +
TGCAGAAATTAGTTGACTTTTAATTGGATA
>2 dna:chromosome chromosome:NCBIM37:2:1:181748087:1 150974905 ID37950 M +
TGACTTTTAATTGGATATGTTAGT
>2 dna:chromosome chromosome:NCBIM37:2:1:181748087:1 150974912 ID11673 M +
TAATTGGATATGTTAGTGCATTTATACTAG
>2 dna:chromosome chromosome:NCBIM37:2:1:181748087:1 150974925 ID21060 M +
TAGTGCATTTATACTAGGCTTCCTCACAAA
>2 dna:chromosome chromosome:NCBIM37:2:1:181748087:1 150974936 ID15028 M +
TACTAGGCTTCCTCACAAAGGAATGGAGA
>2 dna:chromosome chromosome:NCBIM37:2:1:181748087:1 150974990 ID61178 M +
TGTTTCTGAATCTCAGAACTAGCCTTGGAC
>2 dna:chromosome chromosome:NCBIM37:2:1:181748087:1 150974994 ID32160 M +
TCTGAATCTCAGAACTAGCCTTGGACATATC
>2 dna:chromosome chromosome:NCBIM37:2:1:181748087:1 150974996 ID35844 M +
TGAATCTCAGAACTAGCCTTGGACATA
>2 dna:chromosome chromosome:NCBIM37:2:1:181748087:1 150974996 ID35845 M +
TGAATCTCAGAACTAGCCTTGGACATATC
>2 dna:chromosome chromosome:NCBIM37:2:1:181748087:1 150974996 ID35846 M +
TGAATCTCAGAACTAGCCTTGGACATATCC
>2 dna:chromosome chromosome:NCBIM37:2:1:181748087:1 150975015 ID50135 M +
TGGACATATCCATAGATGAATGCTGGGT
>2 dna:chromosome chromosome:NCBIM37:2:1:181748087:1 150975027 ID17533 M +
TAGATGAATGCTGGGTAAAGTCCC
>2 dna:chromosome chromosome:NCBIM37:2:1:181748087:1 150975031 ID35975 M +
TGAATGCTGGGTAAAGTCCCAGTG
>2 dna:chromosome chromosome:NCBIM37:2:1:181748087:1 150975076 ID55289 U +
TGGTAGAGCTCTCATAAAAAGTGTCACTGC
>2 dna:chromosome chromosome:NCBIM37:2:1:181748087:1 150975127 ID47531 M +
TGCTCATGAAGTGTGCTTAGTGGACAAGC
>2 dna:chromosome chromosome:NCBIM37:2:1:181748087:1 150975133 ID35617 M +
TGAAGTGTGCTTAGTGGACAAGCTGGG
>2 dna:chromosome chromosome:NCBIM37:2:1:181748087:1 150975169 ID45056 M +
TGCCAATGGGAGTTTCTCCTCTTGT
>2 dna:chromosome chromosome:NCBIM37:2:1:181748087:1 150975218 ID15280 M +
TACTCTGCCTCATTATACTCCTTTTGCCTT
>2 dna:chromosome chromosome:NCBIM37:2:1:181748087:1 150975223 ID46227 M +
TGCCTCATTATACTCCTTTTGCCTTCTCCAG
>2 dna:chromosome chromosome:NCBIM37:2:1:181748087:1 150975411 ID28375 U +
TCCCAGGGTGACTGTTGCCTCAACCTCAGA
>2 dna:chromosome chromosome:NCBIM37:2:1:181748087:1 150975522 ID65304 M +
TTCCAGTGTGGTCTTTATGGCTGTCTGTA
>2 dna:chromosome chromosome:NCBIM37:2:1:181748087:1 150975592 ID16904 M +
TAGACATTCAAAGCTCACAATGTCCTGTAC
>2 dna:chromosome chromosome:NCBIM37:2:1:181748087:1 150975617 ID57623 M +
TGTACTGTTTGTGTTTGTTCAGGGTA
>2 dna:chromosome chromosome:NCBIM37:2:1:181748087:1 150975619 ID15610 M +
TACTGTTTGTGTTTGTTCAGGGTATACAGT
>2 dna:chromosome chromosome:NCBIM37:2:1:181748087:1 150975656 ID66467 M +
TTGACAATTATTTTAAATTTTTCTGGAAAC
>2 dna:chromosome chromosome:NCBIM37:2:1:181748087:1 150975731 ID58727 M +
TGTCTTTATAGTTATTTTCCCTGGAAAGG
>2 dna:chromosome chromosome:NCBIM37:2:1:181748087:1 150975731 ID58728 M +
TGTCTTTATAGTTATTTTCCCTGGAAAGGAA
>2 dna:chromosome chromosome:NCBIM37:2:1:181748087:1 150975770 ID65540 U +
TTCCTCGTAATACAGGATAACTCCTAAGGTC
>2 dna:chromosome chromosome:NCBIM37:2:1:181748087:1 150975771 ID29793 U +
TCCTCGTAATACAGGATAACTCCTAAGGTC
>2 dna:chromosome chromosome:NCBIM37:2:1:181748087:1 150975771 ID29794 U +
TCCTCGTAATACAGGATAACTCCTAAGGTCT
>2 dna:chromosome chromosome:NCBIM37:2:1:181748087:1 150975772 ID3001 U +
CCTCGTAATACAGGATAACTCCTAAGGTC
>2 dna:chromosome chromosome:NCBIM37:2:1:181748087:1 150975774 ID30885 U +
TCGTAATACAGGATAACTCCTAAGGTCTA
>2 dna:chromosome chromosome:NCBIM37:2:1:181748087:1 150975777 ID10864 U +
TAATACAGGATAACTCCTAAGGTCTACA
>2 dna:chromosome chromosome:NCBIM37:2:1:181748087:1 150975777 ID10865 U +
TAATACAGGATAACTCCTAAGGTCTACATATC
>2 dna:chromosome chromosome:NCBIM37:2:1:181748087:1 150975794 ID10364 U +
TAAGGTCTACATATCAATAGTGTGGTC
>2 dna:chromosome chromosome:NCBIM37:2:1:181748087:1 150975794 ID10365 U +
TAAGGTCTACATATCAATAGTGTGGTCACC
>2 dna:chromosome chromosome:NCBIM37:2:1:181748087:1 150975805 ID22180 M +
TATCAATAGTGTGGTCACCACACCCTACAA
>2 dna:chromosome chromosome:NCBIM37:2:1:181748087:1 150975807 ID24701 M +
TCAATAGTGTGGTCACCACACCCTACAACTT
>2 dna:chromosome chromosome:NCBIM37:2:1:181748087:1 150975816 ID55582 M +
TGGTCACCACACCCTACAACTTCAGAGAGT
>2 dna:chromosome chromosome:NCBIM37:2:1:181748087:1 150975822 ID2643 M +
CCACACCCTACAACTTCAGAGAGTTCTGCAGC
>2 dna:chromosome chromosome:NCBIM37:2:1:181748087:1 150975825 ID2038 M +
CACCCTACAACTTCAGAGAGTTCTGCAGCA
>2 dna:chromosome chromosome:NCBIM37:2:1:181748087:1 150975828 ID2957 U +
CCTACAACTTCAGAGAGTTCTGCAGCACAA
>2 dna:chromosome chromosome:NCBIM37:2:1:181748087:1 150975830 ID12162 U +
TACAACTTCAGAGAGTTCTGCAGCACAAT
>2 dna:chromosome chromosome:NCBIM37:2:1:181748087:1 150975830 ID12163 U +
TACAACTTCAGAGAGTTCTGCAGCACAATA
>2 dna:chromosome chromosome:NCBIM37:2:1:181748087:1 150975858 ID13032 U +
TACAGGAGGCTCCAATTGAAAGTTGCTAGC
>2 dna:chromosome chromosome:NCBIM37:2:1:181748087:1 150975868 ID27194 M +
TCCAATTGAAAGTTGCTAGCTTCTGAACC
>2 dna:chromosome chromosome:NCBIM37:2:1:181748087:1 150975868 ID27195 M +
TCCAATTGAAAGTTGCTAGCTTCTGAACCC
>2 dna:chromosome chromosome:NCBIM37:2:1:181748087:1 150975873 ID66294 M +
TTGAAAGTTGCTAGCTTCTGAACCCAGAT
>2 dna:chromosome chromosome:NCBIM37:2:1:181748087:1 150975873 ID66295 M +
TTGAAAGTTGCTAGCTTCTGAACCCAGATA
>2 dna:chromosome chromosome:NCBIM37:2:1:181748087:1 150975874 ID34282 M +
TGAAAGTTGCTAGCTTCTGAACCCAGATA
>2 dna:chromosome chromosome:NCBIM37:2:1:181748087:1 150975984 ID50080 M +
TGGACAATTTATTTTGGTGACAATATTGGA
>2 dna:chromosome chromosome:NCBIM37:2:1:181748087:1 150975984 ID50081 M +
TGGACAATTTATTTTGGTGACAATATTGGAC
>2 dna:chromosome chromosome:NCBIM37:2:1:181748087:1 150975995 ID68975 M +
TTTTGGTGACAATATTGGACGACACATAC
>2 dna:chromosome chromosome:NCBIM37:2:1:181748087:1 150975996 ID68738 M +
TTTGGTGACAATATTGGACGACACATAC
>2 dna:chromosome chromosome:NCBIM37:2:1:181748087:1 150975996 ID68740 M +
TTTGGTGACAATATTGGACGACACATACC
>2 dna:chromosome chromosome:NCBIM37:2:1:181748087:1 150975996 ID68741 M +
TTTGGTGACAATATTGGACGACACATACCA
>2 dna:chromosome chromosome:NCBIM37:2:1:181748087:1 150975996 ID68742 M +
TTTGGTGACAATATTGGACGACACATACCAT
>2 dna:chromosome chromosome:NCBIM37:2:1:181748087:1 150975996 ID68743 M +
TTTGGTGACAATATTGGACGACACATACCATT
>2 dna:chromosome chromosome:NCBIM37:2:1:181748087:1 150975997 ID67504 M +
TTGGTGACAATATTGGACGACACATACCAT
>2 dna:chromosome chromosome:NCBIM37:2:1:181748087:1 150975998 ID55897 M +
TGGTGACAATATTGGACGACACATA
>2 dna:chromosome chromosome:NCBIM37:2:1:181748087:1 150975998 ID55898 M +
TGGTGACAATATTGGACGACACATACC
>2 dna:chromosome chromosome:NCBIM37:2:1:181748087:1 150975998 ID55899 M +
TGGTGACAATATTGGACGACACATACCAT
>2 dna:chromosome chromosome:NCBIM37:2:1:181748087:1 150975998 ID55900 M +
TGGTGACAATATTGGACGACACATACCATT
>2 dna:chromosome chromosome:NCBIM37:2:1:181748087:1 150975998 ID55901 M +
TGGTGACAATATTGGACGACACATACCATTT
>2 dna:chromosome chromosome:NCBIM37:2:1:181748087:1 150976010 ID50210 M +
TGGACGACACATACCATTTGCTTAAACAGC
>2 dna:chromosome chromosome:NCBIM37:2:1:181748087:1 150976021 ID14051 M +
TACCATTTGCTTAAACAGCCTATGGAATTC
>2 dna:chromosome chromosome:NCBIM37:2:1:181748087:1 150976028 ID48131 U +
TGCTTAAACAGCCTATGGAATTCTTTGTC
>2 dna:chromosome chromosome:NCBIM37:2:1:181748087:1 150976028 ID48132 U +
TGCTTAAACAGCCTATGGAATTCTTTGTCT
>2 dna:chromosome chromosome:NCBIM37:2:1:181748087:1 150976062 ID57272 U +
TGTAACCAAACTCCACAATTCTACTTAACAC
>2 dna:chromosome chromosome:NCBIM37:2:1:181748087:1 150976083 ID15613 M +
TACTTAACACCTCTCCTCCCACCTTGA
>2 dna:chromosome chromosome:NCBIM37:2:1:181748087:1 150976107 ID36123 M +
TGAATTCCAGAAAAACACAAATGACTTGTGA
>2 dna:chromosome chromosome:NCBIM37:2:1:181748087:1 150976144 ID12070 M +
TACAAATGTTTAATAACATAGTGGAGTTTC
>2 dna:chromosome chromosome:NCBIM37:2:1:181748087:1 150976144 ID12071 M +
TACAAATGTTTAATAACATAGTGGAGTTTCA
>2 dna:chromosome chromosome:NCBIM37:2:1:181748087:1 150976171 ID65054 M +
TTCATGATTTAAATTTCTGGTTTGATGAG
>2 dna:chromosome chromosome:NCBIM37:2:1:181748087:1 150976172 ID26383 M +
TCATGATTTAAATTTCTGGTTTGATGAGG
>2 dna:chromosome chromosome:NCBIM37:2:1:181748087:1 150976175 ID42390 M +
TGATTTAAATTTCTGGTTTGATGAGGGT
>2 dna:chromosome chromosome:NCBIM37:2:1:181748087:1 150976175 ID42391 M +
TGATTTAAATTTCTGGTTTGATGAGGGTGT
>2 dna:chromosome chromosome:NCBIM37:2:1:181748087:1 150976188 ID56797 M +
TGGTTTGATGAGGGTGTTCTTTTTCCCTT
>2 dna:chromosome chromosome:NCBIM37:2:1:181748087:1 150976218 ID40898 M +
TGATAGAATTTTAACTGCTACTATAGTCTGC
>2 dna:chromosome chromosome:NCBIM37:2:1:181748087:1 150976236 ID15059 M +
TACTATAGTCTGCATGAGGAAATGGCTAGT
>2 dna:chromosome chromosome:NCBIM37:2:1:181748087:1 150976246 ID44458 M +
TGCATGAGGAAATGGCTAGTTAATTCCCTG
>2 dna:chromosome chromosome:NCBIM37:2:1:181748087:1 150976250 ID39652 M +
TGAGGAAATGGCTAGTTAATTCCCTGAATGC
>2 dna:chromosome chromosome:NCBIM37:2:1:181748087:1 150976253 ID5322 M +
GGAAATGGCTAGTTAATTCCCTGAATGCTC
>2 dna:chromosome chromosome:NCBIM37:2:1:181748087:1 150976258 ID52371 M +
TGGCTAGTTAATTCCCTGAATGCTCCTTGA
>2 dna:chromosome chromosome:NCBIM37:2:1:181748087:1 150976272 ID3019 M +
CCTGAATGCTCCTTGACCAAGTCTTTAAGA
>2 dna:chromosome chromosome:NCBIM37:2:1:181748087:1 150976278 ID47591 M +
TGCTCCTTGACCAAGTCTTTAAGATTTGTT
>2 dna:chromosome chromosome:NCBIM37:2:1:181748087:1 150976278 ID47592 M +
TGCTCCTTGACCAAGTCTTTAAGATTTGTTA
>2 dna:chromosome chromosome:NCBIM37:2:1:181748087:1 150976297 ID9933 M +
TAAGATTTGTTAATCTTCAGTTAAAGCCTC
>2 dna:chromosome chromosome:NCBIM37:2:1:181748087:1 150976297 ID9934 M +
TAAGATTTGTTAATCTTCAGTTAAAGCCTCT
>2 dna:chromosome chromosome:NCBIM37:2:1:181748087:1 150976304 ID60473 M +
TGTTAATCTTCAGTTAAAGCCTCTTCATC
>2 dna:chromosome chromosome:NCBIM37:2:1:181748087:1 150976324 ID3501 M +
CTCTTCATCAAAGGTGTTAGATTTTAGGTA
>2 dna:chromosome chromosome:NCBIM37:2:1:181748087:1 150976328 ID26259 M +
TCATCAAAGGTGTTAGATTTTAGGTATTGA
>2 dna:chromosome chromosome:NCBIM37:2:1:181748087:1 150976335 ID1281 M +
AGGTGTTAGATTTTAGGTATTGACACA
>2 dna:chromosome chromosome:NCBIM37:2:1:181748087:1 150976341 ID17763 M +
TAGATTTTAGGTATTGACACAGGCCTTTTA
>2 dna:chromosome chromosome:NCBIM37:2:1:181748087:1 150976348 ID20084 M +
TAGGTATTGACACAGGCCTTTTACAAGCCCA
>2 dna:chromosome chromosome:NCBIM37:2:1:181748087:1 150976406 ID63603 M +
TTAAAGTGATCCCTGGGTATAGTCTGTGA
>2 dna:chromosome chromosome:NCBIM37:2:1:181748087:1 150976425 ID20932 M +
TAGTCTGTGACCAATCATGAAGGTGTC
>2 dna:chromosome chromosome:NCBIM37:2:1:181748087:1 150976425 ID20933 M +
TAGTCTGTGACCAATCATGAAGGTGTCC
>2 dna:chromosome chromosome:NCBIM37:2:1:181748087:1 150976425 ID20934 M +
TAGTCTGTGACCAATCATGAAGGTGTCCC
>2 dna:chromosome chromosome:NCBIM37:2:1:181748087:1 150976428 ID32692 M +
TCTGTGACCAATCATGAAGGTGTCCCTGA
>2 dna:chromosome chromosome:NCBIM37:2:1:181748087:1 150976430 ID59024 M +
TGTGACCAATCATGAAGGTGTCCCTGAAG
>2 dna:chromosome chromosome:NCBIM37:2:1:181748087:1 150976430 ID59025 M +
TGTGACCAATCATGAAGGTGTCCCTGAAGC
>2 dna:chromosome chromosome:NCBIM37:2:1:181748087:1 150976431 ID6091 M +
GTGACCAATCATGAAGGTGTCCCTGAAGC
>2 dna:chromosome chromosome:NCBIM37:2:1:181748087:1 150976432 ID37160 M +
TGACCAATCATGAAGGTGTCCCTGAAGCA
>2 dna:chromosome chromosome:NCBIM37:2:1:181748087:1 150976434 ID529 M +
ACCAATCATGAAGGTGTCCCTGAAGCATA
>2 dna:chromosome chromosome:NCBIM37:2:1:181748087:1 150976439 ID26363 M +
TCATGAAGGTGTCCCTGAAGCATATGTGG
>2 dna:chromosome chromosome:NCBIM37:2:1:181748087:1 150976511 ID19752 M +
TAGGCCTCACTGCAGGAGAATGAAGATGATC
>2 dna:chromosome chromosome:NCBIM37:2:1:181748087:1 150976531 ID35261 M +
TGAAGATGATCTGTCCTGTTAGGTCCTGTT
>2 dna:chromosome chromosome:NCBIM37:2:1:181748087:1 150976531 ID35262 M +
TGAAGATGATCTGTCCTGTTAGGTCCTGTTT
>2 dna:chromosome chromosome:NCBIM37:2:1:181748087:1 150976653 ID54506 M +
TGGGTATGTTGGTGCCCTTTCACTGAGCTT
>2 dna:chromosome chromosome:NCBIM37:2:1:181748087:1 150976693 ID5573 M +
GGCATGATGACATGAACCACCTGATGAGGA
>2 dna:chromosome chromosome:NCBIM37:2:1:181748087:1 150976693 ID5574 M +
GGCATGATGACATGAACCACCTGATGAGGAC
>2 dna:chromosome chromosome:NCBIM37:2:1:181748087:1 150976694 ID4864 M +
GCATGATGACATGAACCACCTGATGAGGAC
>2 dna:chromosome chromosome:NCBIM37:2:1:181748087:1 150976855 ID2801 M +
CCCACATGTGCTGTTCATGAAGTGAG
>2 dna:chromosome chromosome:NCBIM37:2:1:181748087:1 150976857 ID1978 M +
CACATGTGCTGTTCATGAAGTGAGC
>2 dna:chromosome chromosome:NCBIM37:2:1:181748087:1 150976857 ID1979 M +
CACATGTGCTGTTCATGAAGTGAGCCTTA
>2 dna:chromosome chromosome:NCBIM37:2:1:181748087:1 150976857 ID1980 M +
CACATGTGCTGTTCATGAAGTGAGCCTTATG
>2 dna:chromosome chromosome:NCBIM37:2:1:181748087:1 150976869 ID26366 M +
TCATGAAGTGAGCCTTATGGATAAATTTG
>2 dna:chromosome chromosome:NCBIM37:2:1:181748087:1 150977031 ID20011 M +
TAGGTACAGTCAATCCCCTCATCATAGCTGT
>2 dna:chromosome chromosome:NCBIM37:2:1:181748087:1 150977076 ID18369 M +
TAGCCCTGTATGTTTTAAGGTTTGATCCCA
>2 dna:chromosome chromosome:NCBIM37:2:1:181748087:1 150977086 ID61260 M +
TGTTTTAAGGTTTGATCCCAATTCCTGGGC
>2 dna:chromosome chromosome:NCBIM37:2:1:181748087:1 150977091 ID10410 M +
TAAGGTTTGATCCCAATTCCTGGGCCTAGGT
>2 dna:chromosome chromosome:NCBIM37:2:1:181748087:1 150977209 ID24524 M +
TCAACTAATTCTCTTGTAAACTTTCCTTTAT
>2 dna:chromosome chromosome:NCBIM37:2:1:181748087:1 150977231 ID65631 M +
TTCCTTTATCTCTCATTGCTTATATACC
>2 dna:chromosome chromosome:NCBIM37:2:1:181748087:1 150977247 ID48230 M +
TGCTTATATACCATGATACCTGTAATGAAC
>2 dna:chromosome chromosome:NCBIM37:2:1:181748087:1 150977303 ID4614 M +
GATATTTTCTCCACTGAAACTGAAAGAACAT
>2 dna:chromosome chromosome:NCBIM37:2:1:181748087:1 150977303 ID4615 M +
GATATTTTCTCCACTGAAACTGAAAGAACATT
>2 dna:chromosome chromosome:NCBIM37:2:1:181748087:1 150977337 ID61344 M +
TGTTTTTCCATTCTAATCTCACGATGTC
>2 dna:chromosome chromosome:NCBIM37:2:1:181748087:1 150977337 ID61345 M +
TGTTTTTCCATTCTAATCTCACGATGTCA
>2 dna:chromosome chromosome:NCBIM37:2:1:181748087:1 150977342 ID65358 M +
TTCCATTCTAATCTCACGATGTCATGC
>2 dna:chromosome chromosome:NCBIM37:2:1:181748087:1 150977343 ID28022 M +
TCCATTCTAATCTCACGATGTCATGCAATA
>2 dna:chromosome chromosome:NCBIM37:2:1:181748087:1 150977347 ID65790 M +
TTCTAATCTCACGATGTCATGCAATATTGG
>2 dna:chromosome chromosome:NCBIM37:2:1:181748087:1 150977350 ID11171 M +
TAATCTCACGATGTCATGCAATATTGGCCT
>2 dna:chromosome chromosome:NCBIM37:2:1:181748087:1 150977350 ID11172 M +
TAATCTCACGATGTCATGCAATATTGGCCTT
>2 dna:chromosome chromosome:NCBIM37:2:1:181748087:1 150977355 ID25255 M +
TCACGATGTCATGCAATATTGGCCTTTGT
>2 dna:chromosome chromosome:NCBIM37:2:1:181748087:1 150977361 ID58380 M +
TGTCATGCAATATTGGCCTTTGTTCAG
>2 dna:chromosome chromosome:NCBIM37:2:1:181748087:1 150977361 ID58381 M +
TGTCATGCAATATTGGCCTTTGTTCAGGGT
>2 dna:chromosome chromosome:NCBIM37:2:1:181748087:1 150977366 ID43333 M +
TGCAATATTGGCCTTTGTTCAGGGTTTA
>2 dna:chromosome chromosome:NCBIM37:2:1:181748087:1 150977366 ID43334 M +
TGCAATATTGGCCTTTGTTCAGGGTTTAC
>2 dna:chromosome chromosome:NCBIM37:2:1:181748087:1 150977366 ID43335 M +
TGCAATATTGGCCTTTGTTCAGGGTTTACA
>2 dna:chromosome chromosome:NCBIM37:2:1:181748087:1 150977366 ID43336 M +
TGCAATATTGGCCTTTGTTCAGGGTTTACAC
>2 dna:chromosome chromosome:NCBIM37:2:1:181748087:1 150977366 ID43337 M +
TGCAATATTGGCCTTTGTTCAGGGTTTACACA
>2 dna:chromosome chromosome:NCBIM37:2:1:181748087:1 150977373 ID67317 M +
TTGGCCTTTGTTCAGGGTTTACACATCAGC
>2 dna:chromosome chromosome:NCBIM37:2:1:181748087:1 150977374 ID52262 M +
TGGCCTTTGTTCAGGGTTTACACATCA
>2 dna:chromosome chromosome:NCBIM37:2:1:181748087:1 150977374 ID52263 M +
TGGCCTTTGTTCAGGGTTTACACATCAGC
>2 dna:chromosome chromosome:NCBIM37:2:1:181748087:1 150977374 ID52264 M +
TGGCCTTTGTTCAGGGTTTACACATCAGCA
>2 dna:chromosome chromosome:NCBIM37:2:1:181748087:1 150977381 ID60729 M +
TGTTCAGGGTTTACACATCAGCAATCCCG
>2 dna:chromosome chromosome:NCBIM37:2:1:181748087:1 150977392 ID12654 M +
TACACATCAGCAATCCCGTCACAAATATCA
>2 dna:chromosome chromosome:NCBIM37:2:1:181748087:1 150977398 ID25775 M +
TCAGCAATCCCGTCACAAATATCAAGTGT
>2 dna:chromosome chromosome:NCBIM37:2:1:181748087:1 150977411 ID1848 M +
CACAAATATCAAGTGTAGCTTGATTTTTAC
>2 dna:chromosome chromosome:NCBIM37:2:1:181748087:1 150977431 ID42536 M +
TGATTTTTACAGGAGTACTTTCCTGCTAAGG
>2 dna:chromosome chromosome:NCBIM37:2:1:181748087:1 150977437 ID63884 M +
TTACAGGAGTACTTTCCTGCTAAGGTCGT
>2 dna:chromosome chromosome:NCBIM37:2:1:181748087:1 150977437 ID63885 M +
TTACAGGAGTACTTTCCTGCTAAGGTCGTT
>2 dna:chromosome chromosome:NCBIM37:2:1:181748087:1 150977438 ID13033 M +
TACAGGAGTACTTTCCTGCTAAGGTCGTTT
>2 dna:chromosome chromosome:NCBIM37:2:1:181748087:1 150977440 ID2370 M +
CAGGAGTACTTTCCTGCTAAGGTCGTTTGT
>2 dna:chromosome chromosome:NCBIM37:2:1:181748087:1 150977454 ID46993 M +
TGCTAAGGTCGTTTGTAGTGTTTCATAGA
>2 dna:chromosome chromosome:NCBIM37:2:1:181748087:1 150977454 ID46994 M +
TGCTAAGGTCGTTTGTAGTGTTTCATAGAT
>2 dna:chromosome chromosome:NCBIM37:2:1:181748087:1 150977457 ID10363 M +
TAAGGTCGTTTGTAGTGTTTCATAGATATT
>2 dna:chromosome chromosome:NCBIM37:2:1:181748087:1 150977467 ID57732 M +
TGTAGTGTTTCATAGATATTTTCCTGGAA
>2 dna:chromosome chromosome:NCBIM37:2:1:181748087:1 150977469 ID21178 M +
TAGTGTTTCATAGATATTTTCCTGGAAAGG
>2 dna:chromosome chromosome:NCBIM37:2:1:181748087:1 150977508 ID60880 M +
TGTTGACATATGGTAGAGCACAACCCCCA
>2 dna:chromosome chromosome:NCBIM37:2:1:181748087:1 150977511 ID36883 M +
TGACATATGGTAGAGCACAACCCCCAA
>2 dna:chromosome chromosome:NCBIM37:2:1:181748087:1 150977511 ID36884 M +
TGACATATGGTAGAGCACAACCCCCAAGG
>2 dna:chromosome chromosome:NCBIM37:2:1:181748087:1 150977511 ID36885 M +
TGACATATGGTAGAGCACAACCCCCAAGGT
>2 dna:chromosome chromosome:NCBIM37:2:1:181748087:1 150977511 ID36886 M +
TGACATATGGTAGAGCACAACCCCCAAGGTC
>2 dna:chromosome chromosome:NCBIM37:2:1:181748087:1 150977517 ID1570 M +
ATGGTAGAGCACAACCCCCA
>2 dna:chromosome chromosome:NCBIM37:2:1:181748087:1 150977518 ID55287 M +
TGGTAGAGCACAACCCCCAAGGTCCAGAGA
>2 dna:chromosome chromosome:NCBIM37:2:1:181748087:1 150977591 ID10516 M +
TAAGTGAGGTTCCTATAGAATGTCTAGCAC
>2 dna:chromosome chromosome:NCBIM37:2:1:181748087:1 150977596 ID4535 M +
GAGGTTCCTATAGAATGTCTAGCACATGGG
>2 dna:chromosome chromosome:NCBIM37:2:1:181748087:1 150977601 ID29574 M +
TCCTATAGAATGTCTAGCACATGGGAGTC
>2 dna:chromosome chromosome:NCBIM37:2:1:181748087:1 150977606 ID16727 M +
TAGAATGTCTAGCACATGGGAGTCTT
>2 dna:chromosome chromosome:NCBIM37:2:1:181748087:1 150977606 ID16728 M +
TAGAATGTCTAGCACATGGGAGTCTTTTT
>2 dna:chromosome chromosome:NCBIM37:2:1:181748087:1 150977643 ID7249 U +
TAAAATTGATACGTTTTATATTTCCTTT
>2 dna:chromosome chromosome:NCBIM37:2:1:181748087:1 150977643 ID7250 U +
TAAAATTGATACGTTTTATATTTCCTTTG
>2 dna:chromosome chromosome:NCBIM37:2:1:181748087:1 150977643 ID7251 U +
TAAAATTGATACGTTTTATATTTCCTTTGC
>2 dna:chromosome chromosome:NCBIM37:2:1:181748087:1 150977778 ID47409 M +
TGCTCAAAGTTAGGTAGCCAAATTCCACAA
>2 dna:chromosome chromosome:NCBIM37:2:1:181748087:1 150977778 ID47410 M +
TGCTCAAAGTTAGGTAGCCAAATTCCACAAT
>2 dna:chromosome chromosome:NCBIM37:2:1:181748087:1 150977779 ID5130 M +
GCTCAAAGTTAGGTAGCCAAATTCCACA
>2 dna:chromosome chromosome:NCBIM37:2:1:181748087:1 150977779 ID5131 M +
GCTCAAAGTTAGGTAGCCAAATTCCACAA
>2 dna:chromosome chromosome:NCBIM37:2:1:181748087:1 150977779 ID5132 M +
GCTCAAAGTTAGGTAGCCAAATTCCACAAT
>2 dna:chromosome chromosome:NCBIM37:2:1:181748087:1 150977779 ID5133 M +
GCTCAAAGTTAGGTAGCCAAATTCCACAATC
>2 dna:chromosome chromosome:NCBIM37:2:1:181748087:1 150977788 ID20049 M +
TAGGTAGCCAAATTCCACAATCCTGCGC
>2 dna:chromosome chromosome:NCBIM37:2:1:181748087:1 150977840 ID27226 M +
TCCACAATCATATAAATGATTTTGTCTATAG
>2 dna:chromosome chromosome:NCBIM37:2:1:181748087:1 150977840 ID27227 M +
TCCACAATCATATAAATGATTTTGTCTATAGT
>2 dna:chromosome chromosome:NCBIM37:2:1:181748087:1 150977852 ID8160 M +
TAAATGATTTTGTCTATAGTGTGAAAAAATG
>2 dna:chromosome chromosome:NCBIM37:2:1:181748087:1 150977902 ID17364 M +
TAGAGTTTTTATAATTTCAATTTCTTATTTGA
>2 dna:chromosome chromosome:NCBIM37:2:1:181748087:1 150977949 ID28951 M +
TCCCTTTTGATACAATTTTAACTGCTAAC
>2 dna:chromosome chromosome:NCBIM37:2:1:181748087:1 150978054 ID11490 M +
TAATGTTCAGTTAAAGCATCTTCAATGTAA
>2 dna:chromosome chromosome:NCBIM37:2:1:181748087:1 150978075 ID24757 M +
TCAATGTAAAGGTTGGACCTTAGGACCTGA
>2 dna:chromosome chromosome:NCBIM37:2:1:181748087:1 150978079 ID57205 U +
TGTAAAGGTTGGACCTTAGGACCTGATT
>2 dna:chromosome chromosome:NCBIM37:2:1:181748087:1 150978111 ID45571 M +
TGCCATCTCTTCTACTTTGTTGATAGG
>2 dna:chromosome chromosome:NCBIM37:2:1:181748087:1 150978121 ID31428 M +
TCTACTTTGTTGATAGGAGTGGTCAGTGTC
>2 dna:chromosome chromosome:NCBIM37:2:1:181748087:1 150978163 ID41696 M +
TGATGCAAGATAAAAGTGAATTAAAATGGG
>2 dna:chromosome chromosome:NCBIM37:2:1:181748087:1 150978166 ID43122 M +
TGCAAGATAAAAGTGAATTAAAATGGGTC
>2 dna:chromosome chromosome:NCBIM37:2:1:181748087:1 150978173 ID7014 M +
TAAAAGTGAATTAAAATGGGTCTAGAAGA
>2 dna:chromosome chromosome:NCBIM37:2:1:181748087:1 150978240 ID61145 M +
TGTTTCAAGTAATCTATTGATGCATGTC
>2 dna:chromosome chromosome:NCBIM37:2:1:181748087:1 150978240 ID61146 M +
TGTTTCAAGTAATCTATTGATGCATGTCA
>2 dna:chromosome chromosome:NCBIM37:2:1:181748087:1 150978240 ID61147 M +
TGTTTCAAGTAATCTATTGATGCATGTCAA
>2 dna:chromosome chromosome:NCBIM37:2:1:181748087:1 150978240 ID61148 M +
TGTTTCAAGTAATCTATTGATGCATGTCAAG
>2 dna:chromosome chromosome:NCBIM37:2:1:181748087:1 150978240 ID61149 M +
TGTTTCAAGTAATCTATTGATGCATGTCAAGT
>2 dna:chromosome chromosome:NCBIM37:2:1:181748087:1 150978285 ID42075 U +
TGATTAAAATTATACATGCAAAGCTCAAGC
>2 dna:chromosome chromosome:NCBIM37:2:1:181748087:1 150978358 ID65686 U +
TTCGCCAGCATCTAAGTCCAAATTTGTTGC
>2 dna:chromosome chromosome:NCBIM37:2:1:181748087:1 150978359 ID30720 U +
TCGCCAGCATCTAAGTCCAAATTTGTTGCC
>2 dna:chromosome chromosome:NCBIM37:2:1:181748087:1 150978359 ID30721 U +
TCGCCAGCATCTAAGTCCAAATTTGTTGCCA
>2 dna:chromosome chromosome:NCBIM37:2:1:181748087:1 150978368 ID31291 U +
TCTAAGTCCAAATTTGTTGCCAGCATTCGA
>2 dna:chromosome chromosome:NCBIM37:2:1:181748087:1 150978370 ID10485 U +
TAAGTCCAAATTTGTTGCCAGCATTC
>2 dna:chromosome chromosome:NCBIM37:2:1:181748087:1 150978370 ID10486 U +
TAAGTCCAAATTTGTTGCCAGCATTCGAACC
>2 dna:chromosome chromosome:NCBIM37:2:1:181748087:1 150978385 ID45378 M +
TGCCAGCATTCGAACCCAAACTTCTCTAGC
>2 dna:chromosome chromosome:NCBIM37:2:1:181748087:1 150978411 ID18238 M +
TAGCATTGGAGTCAAAACTTTACCAGCATC
>2 dna:chromosome chromosome:NCBIM37:2:1:181748087:1 150978441 ID40067 M +
TGAGTAAATAATTTCACTAATATCTGAGTC
>2 dna:chromosome chromosome:NCBIM37:2:1:181748087:1 150978441 ID40068 M +
TGAGTAAATAATTTCACTAATATCTGAGTCC
>2 dna:chromosome chromosome:NCBIM37:2:1:181748087:1 150978442 ID4539 M +
GAGTAAATAATTTCACTAATATCTGAGTCC
>2 dna:chromosome chromosome:NCBIM37:2:1:181748087:1 150978444 ID5899 M +
GTAAATAATTTCACTAATATCTGAGTCCA
>2 dna:chromosome chromosome:NCBIM37:2:1:181748087:1 150978444 ID5900 M +
GTAAATAATTTCACTAATATCTGAGTCCAA
>2 dna:chromosome chromosome:NCBIM37:2:1:181748087:1 150978479 ID25269 M +
TCACTAAAGTCCAAGTCCAACCGATAACCAC
>2 dna:chromosome chromosome:NCBIM37:2:1:181748087:1 150978483 ID7907 M +
TAAAGTCCAAGTCCAACCGATAAC
>2 dna:chromosome chromosome:NCBIM37:2:1:181748087:1 150978483 ID7908 M +
TAAAGTCCAAGTCCAACCGATAACCACCAGC
>2 dna:chromosome chromosome:NCBIM37:2:1:181748087:1 150978488 ID27048 M +
TCCAAGTCCAACCGATAACCACCAGCAGT
>2 dna:chromosome chromosome:NCBIM37:2:1:181748087:1 150978488 ID27049 M +
TCCAAGTCCAACCGATAACCACCAGCAGTT
>2 dna:chromosome chromosome:NCBIM37:2:1:181748087:1 150978526 ID16660 M +
TAGAATGACAAAAAGAGGCCCCAGGTGGT
>2 dna:chromosome chromosome:NCBIM37:2:1:181748087:1 150978526 ID16661 M +
TAGAATGACAAAAAGAGGCCCCAGGTGGTA
>2 dna:chromosome chromosome:NCBIM37:2:1:181748087:1 150978526 ID16662 M +
TAGAATGACAAAAAGAGGCCCCAGGTGGTAC
>2 dna:chromosome chromosome:NCBIM37:2:1:181748087:1 150978531 ID36227 M +
TGACAAAAAGAGGCCCCAGGTGGTA
>2 dna:chromosome chromosome:NCBIM37:2:1:181748087:1 150978531 ID36228 M +
TGACAAAAAGAGGCCCCAGGTGGTAC
>2 dna:chromosome chromosome:NCBIM37:2:1:181748087:1 150978581 ID64346 M +
TTATCACAGTGACTCCTTGTGATGTCTGAGC
>2 dna:chromosome chromosome:NCBIM37:2:1:181748087:1 150978582 ID22218 M +
TATCACAGTGACTCCTTGTGATGTCTGAGC
>2 dna:chromosome chromosome:NCBIM37:2:1:181748087:1 150978584 ID25051 M +
TCACAGTGACTCCTTGTGATGTCTGAGC
>2 dna:chromosome chromosome:NCBIM37:2:1:181748087:1 150978584 ID25052 M +
TCACAGTGACTCCTTGTGATGTCTGAGCA
>2 dna:chromosome chromosome:NCBIM37:2:1:181748087:1 150978598 ID59430 M +
TGTGATGTCTGAGCAAGACAAGGAC
>2 dna:chromosome chromosome:NCBIM37:2:1:181748087:1 150978662 ID18551 M +
TAGCTAATCTGCAGTCACTGCTCTCAAGT
>2 dna:chromosome chromosome:NCBIM37:2:1:181748087:1 150978664 ID5096 M +
GCTAATCTGCAGTCACTGCTCTCAAGTGCC
>2 dna:chromosome chromosome:NCBIM37:2:1:181748087:1 150978683 ID31620 M +
TCTCAAGTGCCTAACAAGATGGAAGATAA
>2 dna:chromosome chromosome:NCBIM37:2:1:181748087:1 150978734 ID35431 M +
TGAAGGAACTGGGAAAGCTTGGTGGCAG
>2 dna:chromosome chromosome:NCBIM37:2:1:181748087:1 150978824 ID45433 M +
TGCCAGGCCAGAAAACTGCTTCCTGGAG
>2 dna:chromosome chromosome:NCBIM37:2:1:181748087:1 150978890 ID8678 M +
TAACAGTATCACCTGCTAGAGACCATGTG
>2 dna:chromosome chromosome:NCBIM37:2:1:181748087:1 150978890 ID8679 M +
TAACAGTATCACCTGCTAGAGACCATGTGT
>2 dna:chromosome chromosome:NCBIM37:2:1:181748087:1 150978915 ID60280 M +
TGTGTTCAAACACAAGTGTCTACAGCGA
>2 dna:chromosome chromosome:NCBIM37:2:1:181748087:1 150978919 ID64526 M +
TTCAAACACAAGTGTCTACAGCGAAAATTT
>2 dna:chromosome chromosome:NCBIM37:2:1:181748087:1 150978935 ID12999 M +
TACAGCGAAAATTTTAAATCCAAAAGACAGC
>2 dna:chromosome chromosome:NCBIM37:2:1:181748087:1 150978983 ID11366 M +
TAATGGAAATAAAAGCAGGAATGGAAAC
>2 dna:chromosome chromosome:NCBIM37:2:1:181748087:1 150978986 ID49079 M +
TGGAAATAAAAGCAGGAATGGAAACAGTGA
>2 dna:chromosome chromosome:NCBIM37:2:1:181748087:1 150978992 ID6880 M +
TAAAAGCAGGAATGGAAACAGTGATAACCT
>2 dna:chromosome chromosome:NCBIM37:2:1:181748087:1 150978992 ID6881 M +
TAAAAGCAGGAATGGAAACAGTGATAACCTA
>2 dna:chromosome chromosome:NCBIM37:2:1:181748087:1 150979071 ID15631 U +
TACTTACCAATAAGTGTGTGGATCCCAAG
>2 dna:chromosome chromosome:NCBIM37:2:1:181748087:1 150979071 ID15632 U +
TACTTACCAATAAGTGTGTGGATCCCAAGG
>2 dna:chromosome chromosome:NCBIM37:2:1:181748087:1 150979093 ID28157 U +
TCCCAAGGATGCTCTAGTGTGCTTTGTG
>2 dna:chromosome chromosome:NCBIM37:2:1:181748087:1 150979093 ID28158 U +
TCCCAAGGATGCTCTAGTGTGCTTTGTGA
>2 dna:chromosome chromosome:NCBIM37:2:1:181748087:1 150979107 ID21160 M +
TAGTGTGCTTTGTGAGTAAGACTGAAAAT
>2 dna:chromosome chromosome:NCBIM37:2:1:181748087:1 150979117 ID59250 M +
TGTGAGTAAGACTGAAAATTCTGTGGTAA
>2 dna:chromosome chromosome:NCBIM37:2:1:181748087:1 150979117 ID59251 M +
TGTGAGTAAGACTGAAAATTCTGTGGTAAC
>2 dna:chromosome chromosome:NCBIM37:2:1:181748087:1 150979119 ID40082 M +
TGAGTAAGACTGAAAATTCTGTGGTAAC
>2 dna:chromosome chromosome:NCBIM37:2:1:181748087:1 150979119 ID40083 M +
TGAGTAAGACTGAAAATTCTGTGGTAACATT
>2 dna:chromosome chromosome:NCBIM37:2:1:181748087:1 150979129 ID33763 M +
TGAAAATTCTGTGGTAACATTTGGCTGTT
>2 dna:chromosome chromosome:NCBIM37:2:1:181748087:1 150979129 ID33764 M +
TGAAAATTCTGTGGTAACATTTGGCTGTTA
>2 dna:chromosome chromosome:NCBIM37:2:1:181748087:1 150979149 ID67351 M +
TTGGCTGTTACAGACCTTAAAATATCTACA
>2 dna:chromosome chromosome:NCBIM37:2:1:181748087:1 150979166 ID7089 M +
TAAAATATCTACATTCAAAGTACTCATTC
>2 dna:chromosome chromosome:NCBIM37:2:1:181748087:1 150979198 ID31163 M +
TCTAAACTTGGATTGTTGTCCAAAGTATGC
>2 dna:chromosome chromosome:NCBIM37:2:1:181748087:1 150979200 ID7565 M +
TAAACTTGGATTGTTGTCCAAAGTATGCCC
>2 dna:chromosome chromosome:NCBIM37:2:1:181748087:1 150979200 ID7566 M +
TAAACTTGGATTGTTGTCCAAAGTATGCCCC
>2 dna:chromosome chromosome:NCBIM37:2:1:181748087:1 150979216 ID26763 M +
TCCAAAGTATGCCCCTCACTGTCATTGTGC
>2 dna:chromosome chromosome:NCBIM37:2:1:181748087:1 150979216 ID26764 M +
TCCAAAGTATGCCCCTCACTGTCATTGTGCT
>2 dna:chromosome chromosome:NCBIM37:2:1:181748087:1 150979225 ID45874 M +
TGCCCCTCACTGTCATTGTGCTACTGCAATA
>2 dna:chromosome chromosome:NCBIM37:2:1:181748087:1 150979235 ID58419 M +
TGTCATTGTGCTACTGCAATAAATATTCTGT
>2 dna:chromosome chromosome:NCBIM37:2:1:181748087:1 150979276 ID15644 M +
TACTTAGACAAGTTACTAAAGTCTGTG
>2 dna:chromosome chromosome:NCBIM37:2:1:181748087:1 150979276 ID15645 M +
TACTTAGACAAGTTACTAAAGTCTGTGGGA
>2 dna:chromosome chromosome:NCBIM37:2:1:181748087:1 150979276 ID15646 M +
TACTTAGACAAGTTACTAAAGTCTGTGGGAC
>2 dna:chromosome chromosome:NCBIM37:2:1:181748087:1 150979279 ID64095 M +
TTAGACAAGTTACTAAAGTCTGTGGGAC
>2 dna:chromosome chromosome:NCBIM37:2:1:181748087:1 150979373 ID8819 M +
TAACATTACAAAAGCTGCCCCTCTTCCTAG
>2 dna:chromosome chromosome:NCBIM37:2:1:181748087:1 150979410 ID27075 M +
TCCAAGTGTTCTTCACCACATCCCTC
>2 dna:chromosome chromosome:NCBIM37:2:1:181748087:1 150979434 ID32833 M +
TCTTACATTTTCCGTCTAAGAGTGTGCTC
>2 dna:chromosome chromosome:NCBIM37:2:1:181748087:1 150979444 ID29121 U +
TCCGTCTAAGAGTGTGCTCTCTCAACCC
>2 dna:chromosome chromosome:NCBIM37:2:1:181748087:1 150979600 ID1658 M +
CAAAACCTTTTACCATATATTTT
>2 dna:chromosome chromosome:NCBIM37:2:1:181748087:1 150979610 ID13958 U +
TACCATATATTTTTCTACACCTATTAGCACA
>2 dna:chromosome chromosome:NCBIM37:2:1:181748087:1 150979687 ID6521 U +
TAAAAATAATGAAGAAAATAATATTTGTGCG
>2 dna:chromosome chromosome:NCBIM37:2:1:181748087:1 150979734 ID66984 U +
TTGGAAAACCTTGTTCAGGACCCTATGTGT
>2 dna:chromosome chromosome:NCBIM37:2:1:181748087:1 150979770 ID12867 M +
TACAGAAGTATCAATTCAACTTCAGACAGT
>2 dna:chromosome chromosome:NCBIM37:2:1:181748087:1 150979780 ID24775 M +
TCAATTCAACTTCAGACAGTGGTTCTGTAC
>2 dna:chromosome chromosome:NCBIM37:2:1:181748087:1 150979842 ID25560 M +
TCAGAATAGGTGCTTTATTCTCTTCAGTC
>2 dna:chromosome chromosome:NCBIM37:2:1:181748087:1 150979921 ID20966 M +
TAGTGAAGTAACACTTCATTGATCCTGGGA
>2 dna:chromosome chromosome:NCBIM37:2:1:181748087:1 150979946 ID53023 M +
TGGGAATATGAAAATGGAAATTTGAACAAA
>2 dna:chromosome chromosome:NCBIM37:2:1:181748087:1 150979954 ID33723 M +
TGAAAATGGAAATTTGAACAAAAAGATGA
>2 dna:chromosome chromosome:NCBIM37:2:1:181748087:1 150980057 ID17031 M +
TAGACTGGTGAGAGGTTATTGTATCCTCC
>2 dna:chromosome chromosome:NCBIM37:2:1:181748087:1 150980057 ID17032 M +
TAGACTGGTGAGAGGTTATTGTATCCTCCCA
>2 dna:chromosome chromosome:NCBIM37:2:1:181748087:1 150980096 ID87 M +
AAATTACAAGCAAACACACAAACATAGGAAA
>2 dna:chromosome chromosome:NCBIM37:2:1:181748087:1 150980120 ID18888 M +
TAGGAAAGCCAAGATAGCTGGTTCTCTA
>2 dna:chromosome chromosome:NCBIM37:2:1:181748087:1 150980219 ID44622 M +
TGCATTGTTCCACAATTACTAAGATGGA
>2 dna:chromosome chromosome:NCBIM37:2:1:181748087:1 150980227 ID27228 U +
TCCACAATTACTAAGATGGAAGCTTGCCT
>2 dna:chromosome chromosome:NCBIM37:2:1:181748087:1 150980235 ID14864 U +
TACTAAGATGGAAGCTTGCCTTTGG
>2 dna:chromosome chromosome:NCBIM37:2:1:181748087:1 150980235 ID14865 U +
TACTAAGATGGAAGCTTGCCTTTGGGGA
>2 dna:chromosome chromosome:NCBIM37:2:1:181748087:1 150980235 ID14866 U +
TACTAAGATGGAAGCTTGCCTTTGGGGAG
>2 dna:chromosome chromosome:NCBIM37:2:1:181748087:1 150980304 ID56062 U +
TGGTGATGGTATTACCCTGCTTGCAAGTC
>2 dna:chromosome chromosome:NCBIM37:2:1:181748087:1 150980321 ID48398 U +
TGCTTGCAAGTCTTAACATGTTTGTTTGA
>2 dna:chromosome chromosome:NCBIM37:2:1:181748087:1 150980447 ID43061 U +
TGCAACTTTATTTGGGTTCTTGTTGGTTGT
>2 dna:chromosome chromosome:NCBIM37:2:1:181748087:1 150980476 ID7212 M +
TAAAATGTGTTGATTGAAGAACCTATGG
>2 dna:chromosome chromosome:NCBIM37:2:1:181748087:1 150980483 ID60914 M +
TGTTGATTGAAGAACCTATGGACATTTGA
>2 dna:chromosome chromosome:NCBIM37:2:1:181748087:1 150980486 ID42271 M +
TGATTGAAGAACCTATGGACATTTGATCA
>2 dna:chromosome chromosome:NCBIM37:2:1:181748087:1 150980489 ID66349 M +
TTGAAGAACCTATGGACATTTGATCACCAT
>2 dna:chromosome chromosome:NCBIM37:2:1:181748087:1 150980512 ID25183 M +
TCACCATGGTTCATACATGTGTCTACTTA
>2 dna:chromosome chromosome:NCBIM37:2:1:181748087:1 150980513 ID2024 M +
CACCATGGTTCATACATGTGTCTACTTA
>2 dna:chromosome chromosome:NCBIM37:2:1:181748087:1 150980513 ID2025 M +
CACCATGGTTCATACATGTGTCTACTTAT
>2 dna:chromosome chromosome:NCBIM37:2:1:181748087:1 150980513 ID2026 M +
CACCATGGTTCATACATGTGTCTACTTATG
>2 dna:chromosome chromosome:NCBIM37:2:1:181748087:1 150980513 ID2027 M +
CACCATGGTTCATACATGTGTCTACTTATGT
>2 dna:chromosome chromosome:NCBIM37:2:1:181748087:1 150980514 ID558 M +
ACCATGGTTCATACATGTGTCTACTTATGT
>2 dna:chromosome chromosome:NCBIM37:2:1:181748087:1 150980516 ID2530 M +
CATGGTTCATACATGTGTCTACTTATGT
>2 dna:chromosome chromosome:NCBIM37:2:1:181748087:1 150980518 ID56565 M +
TGGTTCATACATGTGTCTACTTATG
>2 dna:chromosome chromosome:NCBIM37:2:1:181748087:1 150980518 ID56566 M +
TGGTTCATACATGTGTCTACTTATGT
>2 dna:chromosome chromosome:NCBIM37:2:1:181748087:1 150980518 ID56567 M +
TGGTTCATACATGTGTCTACTTATGTG
>2 dna:chromosome chromosome:NCBIM37:2:1:181748087:1 150980518 ID56569 M +
TGGTTCATACATGTGTCTACTTATGTGG
>2 dna:chromosome chromosome:NCBIM37:2:1:181748087:1 150980518 ID56571 M +
TGGTTCATACATGTGTCTACTTATGTGGC
>2 dna:chromosome chromosome:NCBIM37:2:1:181748087:1 150980518 ID56572 M +
TGGTTCATACATGTGTCTACTTATGTGGCC
>2 dna:chromosome chromosome:NCBIM37:2:1:181748087:1 150980529 ID60097 M +
TGTGTCTACTTATGTGGCCTATGTTGT
>2 dna:chromosome chromosome:NCBIM37:2:1:181748087:1 150980535 ID15676 M +
TACTTATGTGGCCTATGTTGTTAATGTCC
>2 dna:chromosome chromosome:NCBIM37:2:1:181748087:1 150980550 ID61030 M +
TGTTGTTAATGTCCAGCCACTGGCTGATCA
>2 dna:chromosome chromosome:NCBIM37:2:1:181748087:1 150980553 ID60480 M +
TGTTAATGTCCAGCCACTGGCTGATCATGTC
>2 dna:chromosome chromosome:NCBIM37:2:1:181748087:1 150980580 ID58390 M +
TGTCATGGTCATAACAATCTAAAGAAAGTT
>2 dna:chromosome chromosome:NCBIM37:2:1:181748087:1 150980580 ID58391 M +
TGTCATGGTCATAACAATCTAAAGAAAGTTA
>2 dna:chromosome chromosome:NCBIM37:2:1:181748087:1 150980581 ID6001 M +
GTCATGGTCATAACAATCTAAAGAAAGTTA
>2 dna:chromosome chromosome:NCBIM37:2:1:181748087:1 150980725 ID551 M +
ACCAGTCTCCAGATGTCCACAGCAAGC
>2 dna:chromosome chromosome:NCBIM37:2:1:181748087:1 150980726 ID2711 M +
CCAGTCTCCAGATGTCCACAGCAAGC
>2 dna:chromosome chromosome:NCBIM37:2:1:181748087:1 150980732 ID27595 M +
TCCAGATGTCCACAGCAAGCCTATCGCTCA
>2 dna:chromosome chromosome:NCBIM37:2:1:181748087:1 150980765 ID44444 M +
TGCATGAATAGCTCACTTGCATGATGTGCC
>2 dna:chromosome chromosome:NCBIM37:2:1:181748087:1 150980765 ID44445 M +
TGCATGAATAGCTCACTTGCATGATGTGCCC
>2 dna:chromosome chromosome:NCBIM37:2:1:181748087:1 150980767 ID2510 M +
CATGAATAGCTCACTTGCATGATGTGCCC
>2 dna:chromosome chromosome:NCBIM37:2:1:181748087:1 150980769 ID35731 M +
TGAATAGCTCACTTGCATGATGTGCCC
>2 dna:chromosome chromosome:NCBIM37:2:1:181748087:1 150980769 ID35732 M +
TGAATAGCTCACTTGCATGATGTGCCCTA
>2 dna:chromosome chromosome:NCBIM37:2:1:181748087:1 150980770 ID4026 M +
GAATAGCTCACTTGCATGATGTGCCCTAA
>2 dna:chromosome chromosome:NCBIM37:2:1:181748087:1 150980773 ID18636 M +
TAGCTCACTTGCATGATGTGCCCTAATAA
>2 dna:chromosome chromosome:NCBIM37:2:1:181748087:1 150980773 ID18637 M +
TAGCTCACTTGCATGATGTGCCCTAATAAC
>2 dna:chromosome chromosome:NCBIM37:2:1:181748087:1 150980782 ID44467 M +
TGCATGATGTGCCCTAATAACAGAAGGCCTT
>2 dna:chromosome chromosome:NCBIM37:2:1:181748087:1 150980789 ID59649 M +
TGTGCCCTAATAACAGAAGGCCTTCAGTGCTC
>2 dna:chromosome chromosome:NCBIM37:2:1:181748087:1 150980791 ID45916 M +
TGCCCTAATAACAGAAGGCCTTCAGTGCTC
>2 dna:chromosome chromosome:NCBIM37:2:1:181748087:1 150980796 ID10720 M +
TAATAACAGAAGGCCTTCAGTGCTCAGTT
>2 dna:chromosome chromosome:NCBIM37:2:1:181748087:1 150980799 ID8541 M +
TAACAGAAGGCCTTCAGTGCTCAGTTTG
>2 dna:chromosome chromosome:NCBIM37:2:1:181748087:1 150980799 ID8542 M +
TAACAGAAGGCCTTCAGTGCTCAGTTTGC
>2 dna:chromosome chromosome:NCBIM37:2:1:181748087:1 150980853 ID39595 U +
TGAGCTTCCTGTCGCATCTACCA
>2 dna:chromosome chromosome:NCBIM37:2:1:181748087:1 150980853 ID39596 U +
TGAGCTTCCTGTCGCATCTACCATGATGT
>2 dna:chromosome chromosome:NCBIM37:2:1:181748087:1 150980871 ID13993 U +
TACCATGATGTTTTCTGGTTTTGGATATC
>2 dna:chromosome chromosome:NCBIM37:2:1:181748087:1 150980940 ID23478 M +
TATTATCTGAATTATTTATGAGCCTC
>2 dna:chromosome chromosome:NCBIM37:2:1:181748087:1 150980940 ID23479 M +
TATTATCTGAATTATTTATGAGCCTCA
>2 dna:chromosome chromosome:NCBIM37:2:1:181748087:1 150980940 ID23480 M +
TATTATCTGAATTATTTATGAGCCTCATC
>2 dna:chromosome chromosome:NCBIM37:2:1:181748087:1 150980940 ID23481 M +
TATTATCTGAATTATTTATGAGCCTCATCC
>2 dna:chromosome chromosome:NCBIM37:2:1:181748087:1 150980940 ID23482 M +
TATTATCTGAATTATTTATGAGCCTCATCCT
>2 dna:chromosome chromosome:NCBIM37:2:1:181748087:1 150980943 ID22557 M +
TATCTGAATTATTTATGAGCCTCATCCTT
>2 dna:chromosome chromosome:NCBIM37:2:1:181748087:1 150980943 ID22558 M +
TATCTGAATTATTTATGAGCCTCATCCTTC
>2 dna:chromosome chromosome:NCBIM37:2:1:181748087:1 150980945 ID32168 M +
TCTGAATTATTTATGAGCCTCATCCTTCT
>2 dna:chromosome chromosome:NCBIM37:2:1:181748087:1 150980947 ID36104 M +
TGAATTATTTATGAGCCTCATCCTTCTGC
>2 dna:chromosome chromosome:NCBIM37:2:1:181748087:1 150980973 ID43640 M +
TGCACATATCCAAGCTATGTGATATGGT
>2 dna:chromosome chromosome:NCBIM37:2:1:181748087:1 150980973 ID43641 M +
TGCACATATCCAAGCTATGTGATATGGTT
>2 dna:chromosome chromosome:NCBIM37:2:1:181748087:1 150980973 ID43642 M +
TGCACATATCCAAGCTATGTGATATGGTTC
>2 dna:chromosome chromosome:NCBIM37:2:1:181748087:1 150980973 ID43643 M +
TGCACATATCCAAGCTATGTGATATGGTTCA
>2 dna:chromosome chromosome:NCBIM37:2:1:181748087:1 150980979 ID22398 M +
TATCCAAGCTATGTGATATGGTTCAT
>2 dna:chromosome chromosome:NCBIM37:2:1:181748087:1 150980979 ID22399 M +
TATCCAAGCTATGTGATATGGTTCATTCC
>2 dna:chromosome chromosome:NCBIM37:2:1:181748087:1 150980981 ID26947 M +
TCCAAGCTATGTGATATGGTTCATTCCCT
>2 dna:chromosome chromosome:NCBIM37:2:1:181748087:1 150980981 ID26948 M +
TCCAAGCTATGTGATATGGTTCATTCCCTG
>2 dna:chromosome chromosome:NCBIM37:2:1:181748087:1 150981027 ID45737 U +
TGCCATTGCTCTGATACACAGACCACCTA
>2 dna:chromosome chromosome:NCBIM37:2:1:181748087:1 150981038 ID40811 U +
TGATACACAGACCACCTACTCTTACATG
>2 dna:chromosome chromosome:NCBIM37:2:1:181748087:1 150981071 ID63980 M +
TTACCATGGATATTTTGTGTATGATTTAGTA
>2 dna:chromosome chromosome:NCBIM37:2:1:181748087:1 150981072 ID14000 M +
TACCATGGATATTTTGTGTATGATTTAGT
>2 dna:chromosome chromosome:NCBIM37:2:1:181748087:1 150981072 ID14001 M +
TACCATGGATATTTTGTGTATGATTTAGTA
>2 dna:chromosome chromosome:NCBIM37:2:1:181748087:1 150981077 ID50869 M +
TGGATATTTTGTGTATGATTTAGTATGGT
>2 dna:chromosome chromosome:NCBIM37:2:1:181748087:1 150981086 ID60042 M +
TGTGTATGATTTAGTATGGTGATATTTG
>2 dna:chromosome chromosome:NCBIM37:2:1:181748087:1 150981092 ID42400 M +
TGATTTAGTATGGTGATATTTGAGATGAC
>2 dna:chromosome chromosome:NCBIM37:2:1:181748087:1 150981092 ID42401 M +
TGATTTAGTATGGTGATATTTGAGATGACT
>2 dna:chromosome chromosome:NCBIM37:2:1:181748087:1 150981097 ID20728 M +
TAGTATGGTGATATTTGAGATGACTACA
>2 dna:chromosome chromosome:NCBIM37:2:1:181748087:1 150981097 ID20729 M +
TAGTATGGTGATATTTGAGATGACTACAG
>2 dna:chromosome chromosome:NCBIM37:2:1:181748087:1 150981097 ID20730 M +
TAGTATGGTGATATTTGAGATGACTACAGG
>2 dna:chromosome chromosome:NCBIM37:2:1:181748087:1 150981097 ID20731 M +
TAGTATGGTGATATTTGAGATGACTACAGGT
>2 dna:chromosome chromosome:NCBIM37:2:1:181748087:1 150981102 ID56023 M +
TGGTGATATTTGAGATGACTACAGGTTT
>2 dna:chromosome chromosome:NCBIM37:2:1:181748087:1 150981102 ID56024 M +
TGGTGATATTTGAGATGACTACAGGTTTT
>2 dna:chromosome chromosome:NCBIM37:2:1:181748087:1 150981108 ID23950 M +
TATTTGAGATGACTACAGGTTTTTATTATC
>2 dna:chromosome chromosome:NCBIM37:2:1:181748087:1 150981156 ID51729 M +
TGGCAGGTTTTCTTCTCTCCCATGTTCAGG
>2 dna:chromosome chromosome:NCBIM37:2:1:181748087:1 150981157 ID5562 M +
GGCAGGTTTTCTTCTCTCCCATGTTC
>2 dna:chromosome chromosome:NCBIM37:2:1:181748087:1 150981157 ID5563 M +
GGCAGGTTTTCTTCTCTCCCATGTTCAGG
>2 dna:chromosome chromosome:NCBIM37:2:1:181748087:1 150981157 ID5564 M +
GGCAGGTTTTCTTCTCTCCCATGTTCAGGAT
>2 dna:chromosome chromosome:NCBIM37:2:1:181748087:1 150981206 ID58021 M +
TGTCAACCTTTGAAAATCTTGTTTGGTGGA
>2 dna:chromosome chromosome:NCBIM37:2:1:181748087:1 150981208 ID24512 M +
TCAACCTTTGAAAATCTTGTTTGGTGGATCT
>2 dna:chromosome chromosome:NCBIM37:2:1:181748087:1 150981216 ID33696 M +
TGAAAATCTTGTTTGGTGGATCTGG
>2 dna:chromosome chromosome:NCBIM37:2:1:181748087:1 150981216 ID33697 M +
TGAAAATCTTGTTTGGTGGATCTGGG
>2 dna:chromosome chromosome:NCBIM37:2:1:181748087:1 150981216 ID33698 M +
TGAAAATCTTGTTTGGTGGATCTGGGC
>2 dna:chromosome chromosome:NCBIM37:2:1:181748087:1 150981216 ID33699 M +
TGAAAATCTTGTTTGGTGGATCTGGGCTC
>2 dna:chromosome chromosome:NCBIM37:2:1:181748087:1 150981216 ID33700 M +
TGAAAATCTTGTTTGGTGGATCTGGGCTCT
>2 dna:chromosome chromosome:NCBIM37:2:1:181748087:1 150981273 ID60737 M +
TGTTCATAGATTCTATGTGTCTTTTCATCC
>2 dna:chromosome chromosome:NCBIM37:2:1:181748087:1 150981273 ID60738 M +
TGTTCATAGATTCTATGTGTCTTTTCATCCT
>2 dna:chromosome chromosome:NCBIM37:2:1:181748087:1 150981276 ID26157 M +
TCATAGATTCTATGTGTCTTTTCATCCTCC
>2 dna:chromosome chromosome:NCBIM37:2:1:181748087:1 150981303 ID27158 M +
TCCAATGTCTGTAGACATCAATTTTGCCCA
>2 dna:chromosome chromosome:NCBIM37:2:1:181748087:1 150981303 ID27159 M +
TCCAATGTCTGTAGACATCAATTTTGCCCAG
>2 dna:chromosome chromosome:NCBIM37:2:1:181748087:1 150981303 ID27160 M +
TCCAATGTCTGTAGACATCAATTTTGCCCAGC
>2 dna:chromosome chromosome:NCBIM37:2:1:181748087:1 150981312 ID57653 M +
TGTAGACATCAATTTTGCCCAGCCTCTAC
>2 dna:chromosome chromosome:NCBIM37:2:1:181748087:1 150981341 ID32899 U +
TCTTATCAAGAGACATATGAAATCCATCAC
>2 dna:chromosome chromosome:NCBIM37:2:1:181748087:1 150981376 ID17396 M +
TAGATAATTTGTGAATGGAATTCTATGT
>2 dna:chromosome chromosome:NCBIM37:2:1:181748087:1 150981378 ID4597 M +
GATAATTTGTGAATGGAATTCTATGTGGAC
>2 dna:chromosome chromosome:NCBIM37:2:1:181748087:1 150981380 ID11777 M +
TAATTTGTGAATGGAATTCTATGTGGAC
>2 dna:chromosome chromosome:NCBIM37:2:1:181748087:1 150981380 ID11778 M +
TAATTTGTGAATGGAATTCTATGTGGACA
>2 dna:chromosome chromosome:NCBIM37:2:1:181748087:1 150981383 ID68767 M +
TTTGTGAATGGAATTCTATGTGGACA
>2 dna:chromosome chromosome:NCBIM37:2:1:181748087:1 150981385 ID58963 M +
TGTGAATGGAATTCTATGTGGACAAACA
>2 dna:chromosome chromosome:NCBIM37:2:1:181748087:1 150981385 ID58964 M +
TGTGAATGGAATTCTATGTGGACAAACATA
>2 dna:chromosome chromosome:NCBIM37:2:1:181748087:1 150981413 ID13110 M +
TACAGTAGTTTGTATACCTTCTGCACTAAA
>2 dna:chromosome chromosome:NCBIM37:2:1:181748087:1 150981415 ID2442 M +
CAGTAGTTTGTATACCTTCTGCAC
>2 dna:chromosome chromosome:NCBIM37:2:1:181748087:1 150981434 ID43730 M +
TGCACTAAACAGAATCCTTTTGACCAGGA
>2 dna:chromosome chromosome:NCBIM37:2:1:181748087:1 150981480 ID46405 M +
TGCCTGGCCTTGGTTAAGCTTTCTACTGT
>2 dna:chromosome chromosome:NCBIM37:2:1:181748087:1 150981484 ID52248 M +
TGGCCTTGGTTAAGCTTTCTACTGTGGC
>2 dna:chromosome chromosome:NCBIM37:2:1:181748087:1 150981490 ID56479 M +
TGGTTAAGCTTTCTACTGTGGCTGTC
>2 dna:chromosome chromosome:NCBIM37:2:1:181748087:1 150981490 ID56480 M +
TGGTTAAGCTTTCTACTGTGGCTGTCTGC
>2 dna:chromosome chromosome:NCBIM37:2:1:181748087:1 150981494 ID10178 M +
TAAGCTTTCTACTGTGGCTGTCTGCATC
>2 dna:chromosome chromosome:NCBIM37:2:1:181748087:1 150981508 ID52561 M +
TGGCTGTCTGCATCCATACCAGGTTTGTCA
>2 dna:chromosome chromosome:NCBIM37:2:1:181748087:1 150981516 ID44377 M +
TGCATCCATACCAGGTTTG
>2 dna:chromosome chromosome:NCBIM37:2:1:181748087:1 150981564 ID51868 M +
TGGCATTGGAGAGCAACATGACATGGGGA
>2 dna:chromosome chromosome:NCBIM37:2:1:181748087:1 150981611 ID34366 M +
TGAAATATGGGTAATTAATCTTTGACCATC
>2 dna:chromosome chromosome:NCBIM37:2:1:181748087:1 150981618 ID54437 M +
TGGGTAATTAATCTTTGACCATCCAGGA
>2 dna:chromosome chromosome:NCBIM37:2:1:181748087:1 150981720 ID65398 M +
TTCCCATTAATTCTTGGCCTCCAGGCAC
>2 dna:chromosome chromosome:NCBIM37:2:1:181748087:1 150981784 ID1232 M +
AGGGATATTCTGTGGGAATTGCTTTCTTA
>2 dna:chromosome chromosome:NCBIM37:2:1:181748087:1 150981785 ID5742 M +
GGGATATTCTGTGGGAATTGCTTTCTTAG
>2 dna:chromosome chromosome:NCBIM37:2:1:181748087:1 150981785 ID5743 M +
GGGATATTCTGTGGGAATTGCTTTCTTAGA
>2 dna:chromosome chromosome:NCBIM37:2:1:181748087:1 150981786 ID5486 M +
GGATATTCTGTGGGAATTGCTTTCTTAG
>2 dna:chromosome chromosome:NCBIM37:2:1:181748087:1 150981794 ID59915 M +
TGTGGGAATTGCTTTCTTAGATGACAAATGT
>2 dna:chromosome chromosome:NCBIM37:2:1:181748087:1 150981811 ID17534 M +
TAGATGACAAATGTGTTAAGTCCGCCAACCC
>2 dna:chromosome chromosome:NCBIM37:2:1:181748087:1 150981853 ID23949 M +
TATTTGAGAAGGATATTTGAAATAATGAA
>2 dna:chromosome chromosome:NCBIM37:2:1:181748087:1 150981936 ID27436 M +
TCCACTGTTTTCATGGCTCACTGGTAGG
>2 dna:chromosome chromosome:NCBIM37:2:1:181748087:1 150981941 ID61289 M +
TGTTTTCATGGCTCACTGGTAGGTGTCTC
>2 dna:chromosome chromosome:NCBIM37:2:1:181748087:1 150981949 ID52409 M +
TGGCTCACTGGTAGGTGTCTCTTTGTGG
>2 dna:chromosome chromosome:NCBIM37:2:1:181748087:1 150981957 ID55369 U +
TGGTAGGTGTCTCTTTGTGGCCATATGCAT
>2 dna:chromosome chromosome:NCBIM37:2:1:181748087:1 150982011 ID42520 M +
TGATTTTCTTGGTCTCTTGCTTTTTCAGA
>2 dna:chromosome chromosome:NCBIM37:2:1:181748087:1 150982020 ID55757 M +
TGGTCTCTTGCTTTTTCAGAAATGCT
>2 dna:chromosome chromosome:NCBIM37:2:1:181748087:1 150982117 ID52366 U +
TGGCTAGTAAAGCATGCACATAGGTCCAC
>2 dna:chromosome chromosome:NCBIM37:2:1:181748087:1 150982117 ID52367 U +
TGGCTAGTAAAGCATGCACATAGGTCCACA
>2 dna:chromosome chromosome:NCBIM37:2:1:181748087:1 150982175 ID22783 M +
TATGACTTCATTTCTCCATGTTGTATGTGA
>2 dna:chromosome chromosome:NCBIM37:2:1:181748087:1 150982202 ID41042 U +
TGATAGTGCTTTTGTTTCAGAAGTTGTGT
>2 dna:chromosome chromosome:NCBIM37:2:1:181748087:1 150982254 ID29955 M +
TCCTGAGAGTCACCTAAAGGTGAACTATACC
>2 dna:chromosome chromosome:NCBIM37:2:1:181748087:1 150982294 ID27039 U +
TCCAAGTATGGGAGTCTACTGTGTGCTGT
>2 dna:chromosome chromosome:NCBIM37:2:1:181748087:1 150982302 ID53478 U +
TGGGAGTCTACTGTGTGCTGTGGAGCAA
>2 dna:chromosome chromosome:NCBIM37:2:1:181748087:1 150982302 ID53479 U +
TGGGAGTCTACTGTGTGCTGTGGAGCAAA
>2 dna:chromosome chromosome:NCBIM37:2:1:181748087:1 150982377 ID38289 M +
TGAGAATAAACGTTAATCCTGAGACTACCA
>2 dna:chromosome chromosome:NCBIM37:2:1:181748087:1 150982383 ID7459 M +
TAAACGTTAATCCTGAGACTACCACATACTG
>2 dna:chromosome chromosome:NCBIM37:2:1:181748087:1 150982393 ID29953 M +
TCCTGAGACTACCACATACTGAAGAGTAT
>2 dna:chromosome chromosome:NCBIM37:2:1:181748087:1 150982396 ID38521 M +
TGAGACTACCACATACTGAAGAGTA
>2 dna:chromosome chromosome:NCBIM37:2:1:181748087:1 150982396 ID38522 M +
TGAGACTACCACATACTGAAGAGTATTGG
>2 dna:chromosome chromosome:NCBIM37:2:1:181748087:1 150982422 ID51464 M +
TGGCAATCTGGGATGTGTGATTTGGTTC
>2 dna:chromosome chromosome:NCBIM37:2:1:181748087:1 150982430 ID53724 M +
TGGGATGTGTGATTTGGTTCAGTGGACAGGC
>2 dna:chromosome chromosome:NCBIM37:2:1:181748087:1 150982466 ID23209 M +
TATGTATCATGAAGCCTGGTGATCTTTAGT
>2 dna:chromosome chromosome:NCBIM37:2:1:181748087:1 150982485 ID41486 M +
TGATCTTTAGTTCAATCCCCAGAATCC
>2 dna:chromosome chromosome:NCBIM37:2:1:181748087:1 150982509 ID27842 M +
TCCATATGAAGGTGGAAGGAGGGAAGCA
>2 dna:chromosome chromosome:NCBIM37:2:1:181748087:1 150982647 ID19100 M +
TAGGAATGTTTTATCAGTTTAAAACTGAACCA
>2 dna:chromosome chromosome:NCBIM37:2:1:181748087:1 150982867 ID68913 M +
TTTTCACATGCTATGATACTCAAGTTTCC
>2 dna:chromosome chromosome:NCBIM37:2:1:181748087:1 150982875 ID47309 M +
TGCTATGATACTCAAGTTTCCCATCCTATA
>2 dna:chromosome chromosome:NCBIM37:2:1:181748087:1 150982903 ID10435 M +
TAAGTAATTTGATAAAGAGGATAAAGACT
>2 dna:chromosome chromosome:NCBIM37:2:1:181748087:1 150982954 ID16271 M +
TAGAACAAGCTAAGATCTTTCTAAGATAGGC
>2 dna:chromosome chromosome:NCBIM37:2:1:181748087:1 150983015 ID22611 U +
TATCTTCCTGTCAGAAACCACCAGAAC
>2 dna:chromosome chromosome:NCBIM37:2:1:181748087:1 150983057 ID67560 U +
TTGGTGGCCATAAAACAAAATACACTCA
>2 dna:chromosome chromosome:NCBIM37:2:1:181748087:1 150983152 ID45397 U +
TGCCAGCTGCTAGCACCATTTAAGGC
>2 dna:chromosome chromosome:NCBIM37:2:1:181748087:1 150983227 ID7624 M +
TAAAGACAAGCTTACCAAAATAAAAGTTGTA
>2 dna:chromosome chromosome:NCBIM37:2:1:181748087:1 150983239 ID13564 M +
TACCAAAATAAAAGTTGTAGTGAAGGT
>2 dna:chromosome chromosome:NCBIM37:2:1:181748087:1 150983313 ID55384 M +
TGGTAGTTTGTTGGTGTGAATATGCTA
>2 dna:chromosome chromosome:NCBIM37:2:1:181748087:1 150983323 ID67594 M +
TTGGTGTGAATATGCTATTATTAGTAAGG
>2 dna:chromosome chromosome:NCBIM37:2:1:181748087:1 150983417 ID12892 M +
TACAGAGAAGGAATCTATGCCTGGTA
>2 dna:chromosome chromosome:NCBIM37:2:1:181748087:1 150983506 ID48530 M +
TGCTTTATTCAATGGATGTGACGATTATG
>2 dna:chromosome chromosome:NCBIM37:2:1:181748087:1 150983506 ID48531 M +
TGCTTTATTCAATGGATGTGACGATTATGT
>2 dna:chromosome chromosome:NCBIM37:2:1:181748087:1 150983506 ID48532 M +
TGCTTTATTCAATGGATGTGACGATTATGTC
>2 dna:chromosome chromosome:NCBIM37:2:1:181748087:1 150983511 ID23547 M +
TATTCAATGGATGTGACGATTATGTCAAACT
>2 dna:chromosome chromosome:NCBIM37:2:1:181748087:1 150983513 ID64733 M +
TTCAATGGATGTGACGATTATGTCAAACTG
>2 dna:chromosome chromosome:NCBIM37:2:1:181748087:1 150983518 ID51059 M +
TGGATGTGACGATTATGTCAAACTGCCTCTA
>2 dna:chromosome chromosome:NCBIM37:2:1:181748087:1 150983985 ID207 M -
AACTCAGAAATCTGCCTGCCTCTGCCTCC
>2 dna:chromosome chromosome:NCBIM37:2:1:181748087:1 150984018 ID49286 M -
TGGAACTCACTCTGTAGACCAGGCTGGC
>2 dna:chromosome chromosome:NCBIM37:2:1:181748087:1 150984030 ID12913 M +
TACAGAGTGAGTTCCAGGACAGCCAGGGC
>2 dna:chromosome chromosome:NCBIM37:2:1:181748087:1 150984032 ID2246 M +
CAGAGTGAGTTCCAGGACAGCCAGGGC
