# Supplementary material for: proTRAC - a software for probabilistic piRNA cluster detection, visualization and analysis
Source: BMC Bioinformatics. 2012 Jan 10;13:5. doi: 10.1186/1471-2105-13-5 (PMC3293768; doi:10.1186/1471-2105-13-5)
Supplement: Additional file 5 — proTRAC results folder containing a picture and a FASTA file for each detected mouse cluster. After decompression, the folder can be opened as former session in proTRAC. Alternatively, each file can be opened separately with any standard text-editor or graphic-viewer respectively. [file 1471-2105-13-5-S5.ZIP › proTRAC_results_mouse/monodirectional_clusters/Cluster_159.fas]

>2 dna:chromosome chromosome:NCBIM37:2:1:181748087:1 151074239 ID2246 M -
CAGAGTGAGTTCCAGGACAGCCAGGGC
>2 dna:chromosome chromosome:NCBIM37:2:1:181748087:1 151074239 ID12913 M -
TACAGAGTGAGTTCCAGGACAGCCAGGGC
>2 dna:chromosome chromosome:NCBIM37:2:1:181748087:1 151074284 ID207 M +
AACTCAGAAATCTGCCTGCCTCTGCCTCC
>2 dna:chromosome chromosome:NCBIM37:2:1:181748087:1 151074490 ID16741 U -
TAGAATGTTGTGTACAATTTTTGTTGGCTTC
>2 dna:chromosome chromosome:NCBIM37:2:1:181748087:1 151074591 ID57995 U -
TGTCAAACTGCCTTTAAACACGCATCTCAAT
>2 dna:chromosome chromosome:NCBIM37:2:1:181748087:1 151074612 ID64733 M -
TTCAATGGATGTGACGATTATGTCAAACTG
>2 dna:chromosome chromosome:NCBIM37:2:1:181748087:1 151074613 ID23547 M -
TATTCAATGGATGTGACGATTATGTCAAACT
>2 dna:chromosome chromosome:NCBIM37:2:1:181748087:1 151074618 ID48532 M -
TGCTTTATTCAATGGATGTGACGATTATGTC
>2 dna:chromosome chromosome:NCBIM37:2:1:181748087:1 151074619 ID48531 M -
TGCTTTATTCAATGGATGTGACGATTATGT
>2 dna:chromosome chromosome:NCBIM37:2:1:181748087:1 151074620 ID48530 M -
TGCTTTATTCAATGGATGTGACGATTATG
>2 dna:chromosome chromosome:NCBIM37:2:1:181748087:1 151074671 ID16023 U -
TAGAAACATGTGGCTGTGAGTTCAAAGCT
>2 dna:chromosome chromosome:NCBIM37:2:1:181748087:1 151074687 ID55239 U -
TGGTACTGTAAGCCAGATAGAAACATGTGG
>2 dna:chromosome chromosome:NCBIM37:2:1:181748087:1 151074712 ID12892 M -
TACAGAGAAGGAATCTATGCCTGGTA
>2 dna:chromosome chromosome:NCBIM37:2:1:181748087:1 151074837 ID55319 M -
TGGTAGCACAGAACTAACCCTAATATGGTA
>2 dna:chromosome chromosome:NCBIM37:2:1:181748087:1 151074858 ID48772 M -
TGGAAAAGCCTCTTTCCATGGTAGCAC
>2 dna:chromosome chromosome:NCBIM37:2:1:181748087:1 151074889 ID13564 M -
TACCAAAATAAAAGTTGTAGTGAAGGT
>2 dna:chromosome chromosome:NCBIM37:2:1:181748087:1 151074897 ID7624 M -
TAAAGACAAGCTTACCAAAATAAAAGTTGTA
>2 dna:chromosome chromosome:NCBIM37:2:1:181748087:1 151075033 ID44193 M -
TGCAGTGTCGGTTTTTCTCATTCATGGG
>2 dna:chromosome chromosome:NCBIM37:2:1:181748087:1 151075058 ID6596 U -
TAAAACAAAATATGCTCAGTGAATGATTGC
>2 dna:chromosome chromosome:NCBIM37:2:1:181748087:1 151075066 ID56198 U -
TGGTGGCCATAAAACAAAATATGCTCAGTGA
>2 dna:chromosome chromosome:NCBIM37:2:1:181748087:1 151075143 ID194 U -
AACTAACGATGTGATACTTTGCTGCA
>2 dna:chromosome chromosome:NCBIM37:2:1:181748087:1 151075144 ID19775 U -
TAGGCTAACTAACGATGTGATACTTTGCTGC
>2 dna:chromosome chromosome:NCBIM37:2:1:181748087:1 151075170 ID16271 M -
TAGAACAAGCTAAGATCTTTCTAAGATAGGC
>2 dna:chromosome chromosome:NCBIM37:2:1:181748087:1 151075223 ID10435 M -
TAAGTAATTTGATAAAGAGGATAAAGACT
>2 dna:chromosome chromosome:NCBIM37:2:1:181748087:1 151075250 ID47309 M -
TGCTATGATACTCAAGTTTCCCATCCTATA
>2 dna:chromosome chromosome:NCBIM37:2:1:181748087:1 151075259 ID68913 M -
TTTTCACATGCTATGATACTCAAGTTTCC
>2 dna:chromosome chromosome:NCBIM37:2:1:181748087:1 151075319 ID58777 M -
TGTGAAACTTTGTGCAGACTGCTCCTGTA
>2 dna:chromosome chromosome:NCBIM37:2:1:181748087:1 151075328 ID33353 M -
TGAAAAAATTATGTGAAACTTTGTGCAGACT
>2 dna:chromosome chromosome:NCBIM37:2:1:181748087:1 151075437 ID20068 M -
TAGGTATCCCTAAAGAAGTAACAAAGAGCTC
>2 dna:chromosome chromosome:NCBIM37:2:1:181748087:1 151075476 ID19100 M -
TAGGAATGTTTTATCAGTTTAAAACTGAACCA
>2 dna:chromosome chromosome:NCBIM37:2:1:181748087:1 151075547 ID51540 M -
TGGCACATAAACATACCCACTACACTCATCTC
>2 dna:chromosome chromosome:NCBIM37:2:1:181748087:1 151075618 ID27842 M -
TCCATATGAAGGTGGAAGGAGGGAAGCA
>2 dna:chromosome chromosome:NCBIM37:2:1:181748087:1 151075643 ID41486 M -
TGATCTTTAGTTCAATCCCCAGAATCC
>2 dna:chromosome chromosome:NCBIM37:2:1:181748087:1 151075659 ID23209 M -
TATGTATCATGAAGCCTGGTGATCTTTAGT
>2 dna:chromosome chromosome:NCBIM37:2:1:181748087:1 151075694 ID53724 M -
TGGGATGTGTGATTTGGTTCAGTGGACAGGC
>2 dna:chromosome chromosome:NCBIM37:2:1:181748087:1 151075705 ID51464 M -
TGGCAATCTGGGATGTGTGATTTGGTTC
>2 dna:chromosome chromosome:NCBIM37:2:1:181748087:1 151075730 ID38522 M -
TGAGACTACCACATACTGAAGAGTATTGG
>2 dna:chromosome chromosome:NCBIM37:2:1:181748087:1 151075734 ID38521 M -
TGAGACTACCACATACTGAAGAGTA
>2 dna:chromosome chromosome:NCBIM37:2:1:181748087:1 151075764 ID12893 M -
TACAGAGACAACCCGAGAATAAACGTT
>2 dna:chromosome chromosome:NCBIM37:2:1:181748087:1 151075771 ID559 M -
ACCATGTGATTACAGAGACAACCCGAGAAT
>2 dna:chromosome chromosome:NCBIM37:2:1:181748087:1 151075823 ID49666 M -
TGGAAGTCTACTGTGTGCTGTGGAGCAAAT
>2 dna:chromosome chromosome:NCBIM37:2:1:181748087:1 151075824 ID49665 M -
TGGAAGTCTACTGTGTGCTGTGGAGCAAA
>2 dna:chromosome chromosome:NCBIM37:2:1:181748087:1 151075827 ID49664 M -
TGGAAGTCTACTGTGTGCTGTGGAGC
>2 dna:chromosome chromosome:NCBIM37:2:1:181748087:1 151075832 ID27038 M -
TCCAAGTATGGAAGTCTACTGTGTGCTGT
>2 dna:chromosome chromosome:NCBIM37:2:1:181748087:1 151075836 ID35817 M -
TGAATCCAAGTATGGAAGTCTACTGTGTG
>2 dna:chromosome chromosome:NCBIM37:2:1:181748087:1 151075870 ID29955 M -
TCCTGAGAGTCACCTAAAGGTGAACTATACC
>2 dna:chromosome chromosome:NCBIM37:2:1:181748087:1 151075918 ID1329 M -
AGTGCTTTTCTTTCAGAAGTTGTGTAAGCCT
>2 dna:chromosome chromosome:NCBIM37:2:1:181748087:1 151075924 ID41041 M -
TGATAGTGCTTTTCTTTCAGAAGTTGTGT
>2 dna:chromosome chromosome:NCBIM37:2:1:181748087:1 151075926 ID59331 M -
TGTGATAGTGCTTTTCTTTCAGAAGTTGT
>2 dna:chromosome chromosome:NCBIM37:2:1:181748087:1 151075932 ID61003 M -
TGTTGTATGTGATAGTGCTTTTCTTTCAGA
>2 dna:chromosome chromosome:NCBIM37:2:1:181748087:1 151075936 ID27988 M -
TCCATGTTGTATGTGATAGTGCTTTTCTTT
>2 dna:chromosome chromosome:NCBIM37:2:1:181748087:1 151075950 ID22783 M -
TATGACTTCATTTCTCCATGTTGTATGTGA
>2 dna:chromosome chromosome:NCBIM37:2:1:181748087:1 151076008 ID52369 M -
TGGCTAGTAAGGCATGCACATAGGTCCACA
>2 dna:chromosome chromosome:NCBIM37:2:1:181748087:1 151076011 ID52368 M -
TGGCTAGTAAGGCATGCACATAGGTCC
>2 dna:chromosome chromosome:NCBIM37:2:1:181748087:1 151076066 ID48021 M -
TGCTGTCTGATGAATTATTCCTTAAGTGA
>2 dna:chromosome chromosome:NCBIM37:2:1:181748087:1 151076069 ID59739 M -
TGTGCTGTCTGATGAATTATTCCTTAAG
>2 dna:chromosome chromosome:NCBIM37:2:1:181748087:1 151076102 ID32033 M -
TCTCTTGCTTTTTCAGAAATGCTCTGACAC
>2 dna:chromosome chromosome:NCBIM37:2:1:181748087:1 151076109 ID55757 M -
TGGTCTCTTGCTTTTTCAGAAATGCT
>2 dna:chromosome chromosome:NCBIM37:2:1:181748087:1 151076115 ID42520 M -
TGATTTTCTTGGTCTCTTGCTTTTTCAGA
>2 dna:chromosome chromosome:NCBIM37:2:1:181748087:1 151076123 ID66736 M -
TTGCAATTTGATTTTCTTGGTCTCTTGCT
>2 dna:chromosome chromosome:NCBIM37:2:1:181748087:1 151076139 ID20931 M -
TAGTCTGTGAAAGCAGTTTGCAATTTGATT
>2 dna:chromosome chromosome:NCBIM37:2:1:181748087:1 151076141 ID20930 M -
TAGTCTGTGAAAGCAGTTTGCAATTTGA
>2 dna:chromosome chromosome:NCBIM37:2:1:181748087:1 151076164 ID20309 M -
TAGGTGTCTCTTTGTGGCCATAAGGCATAGTC
>2 dna:chromosome chromosome:NCBIM37:2:1:181748087:1 151076166 ID20308 M -
TAGGTGTCTCTTTGTGGCCATAAGGCATAG
>2 dna:chromosome chromosome:NCBIM37:2:1:181748087:1 151076168 ID20307 M -
TAGGTGTCTCTTTGTGGCCATAAGGCAT
>2 dna:chromosome chromosome:NCBIM37:2:1:181748087:1 151076179 ID52409 M -
TGGCTCACTGGTAGGTGTCTCTTTGTGG
>2 dna:chromosome chromosome:NCBIM37:2:1:181748087:1 151076186 ID61289 M -
TGTTTTCATGGCTCACTGGTAGGTGTCTC
>2 dna:chromosome chromosome:NCBIM37:2:1:181748087:1 151076192 ID27436 M -
TCCACTGTTTTCATGGCTCACTGGTAGG
>2 dna:chromosome chromosome:NCBIM37:2:1:181748087:1 151076244 ID57642 M -
TGTAGAAATACATGCAGGCACCC
>2 dna:chromosome chromosome:NCBIM37:2:1:181748087:1 151076274 ID23949 M -
TATTTGAGAAGGATATTTGAAATAATGAA
>2 dna:chromosome chromosome:NCBIM37:2:1:181748087:1 151076312 ID36307 U -
TGACAAATGTGTTAAGTCTGCCAACCCTA
>2 dna:chromosome chromosome:NCBIM37:2:1:181748087:1 151076320 ID68496 U -
TTTCTTAGATGACAAATGTGTTAAGTCTGC
>2 dna:chromosome chromosome:NCBIM37:2:1:181748087:1 151076331 ID59915 M -
TGTGGGAATTGCTTTCTTAGATGACAAATGT
>2 dna:chromosome chromosome:NCBIM37:2:1:181748087:1 151076341 ID5743 M -
GGGATATTCTGTGGGAATTGCTTTCTTAGA
>2 dna:chromosome chromosome:NCBIM37:2:1:181748087:1 151076342 ID5486 M -
GGATATTCTGTGGGAATTGCTTTCTTAG
>2 dna:chromosome chromosome:NCBIM37:2:1:181748087:1 151076342 ID5742 M -
GGGATATTCTGTGGGAATTGCTTTCTTAG
>2 dna:chromosome chromosome:NCBIM37:2:1:181748087:1 151076343 ID1232 M -
AGGGATATTCTGTGGGAATTGCTTTCTTA
>2 dna:chromosome chromosome:NCBIM37:2:1:181748087:1 151076409 ID65398 M -
TTCCCATTAATTCTTGGCCTCCAGGCAC
>2 dna:chromosome chromosome:NCBIM37:2:1:181748087:1 151076450 ID4564 M -
GAGTGACCGTTTTTCCCCCCAT
>2 dna:chromosome chromosome:NCBIM37:2:1:181748087:1 151076476 ID60253 M -
TGTGTTAAAATGAATCTCTCGCTCATTCC
>2 dna:chromosome chromosome:NCBIM37:2:1:181748087:1 151076480 ID60252 M -
TGTGTTAAAATGAATCTCTCGCTCA
>2 dna:chromosome chromosome:NCBIM37:2:1:181748087:1 151076511 ID54437 M -
TGGGTAATTAATCTTTGACCATCCAGGA
>2 dna:chromosome chromosome:NCBIM37:2:1:181748087:1 151076516 ID34366 M -
TGAAATATGGGTAATTAATCTTTGACCATC
>2 dna:chromosome chromosome:NCBIM37:2:1:181748087:1 151076564 ID51868 M -
TGGCATTGGAGAGCAACATGACATGGGGA
>2 dna:chromosome chromosome:NCBIM37:2:1:181748087:1 151076619 ID52561 M -
TGGCTGTCTGCATCCATACCAGGTTTGTCA
>2 dna:chromosome chromosome:NCBIM37:2:1:181748087:1 151076622 ID44377 M -
TGCATCCATACCAGGTTTG
>2 dna:chromosome chromosome:NCBIM37:2:1:181748087:1 151076635 ID10178 M -
TAAGCTTTCTACTGTGGCTGTCTGCATC
>2 dna:chromosome chromosome:NCBIM37:2:1:181748087:1 151076638 ID56480 M -
TGGTTAAGCTTTCTACTGTGGCTGTCTGC
>2 dna:chromosome chromosome:NCBIM37:2:1:181748087:1 151076641 ID56479 M -
TGGTTAAGCTTTCTACTGTGGCTGTC
>2 dna:chromosome chromosome:NCBIM37:2:1:181748087:1 151076645 ID52248 M -
TGGCCTTGGTTAAGCTTTCTACTGTGGC
>2 dna:chromosome chromosome:NCBIM37:2:1:181748087:1 151076648 ID46405 M -
TGCCTGGCCTTGGTTAAGCTTTCTACTGT
>2 dna:chromosome chromosome:NCBIM37:2:1:181748087:1 151076694 ID43730 M -
TGCACTAAACAGAATCCTTTTGACCAGGA
>2 dna:chromosome chromosome:NCBIM37:2:1:181748087:1 151076714 ID13110 M -
TACAGTAGTTTGTATACCTTCTGCACTAAA
>2 dna:chromosome chromosome:NCBIM37:2:1:181748087:1 151076718 ID2442 M -
CAGTAGTTTGTATACCTTCTGCAC
>2 dna:chromosome chromosome:NCBIM37:2:1:181748087:1 151076742 ID58964 M -
TGTGAATGGAATTCTATGTGGACAAACATA
>2 dna:chromosome chromosome:NCBIM37:2:1:181748087:1 151076744 ID58963 M -
TGTGAATGGAATTCTATGTGGACAAACA
>2 dna:chromosome chromosome:NCBIM37:2:1:181748087:1 151076748 ID11778 M -
TAATTTGTGAATGGAATTCTATGTGGACA
>2 dna:chromosome chromosome:NCBIM37:2:1:181748087:1 151076748 ID68767 M -
TTTGTGAATGGAATTCTATGTGGACA
>2 dna:chromosome chromosome:NCBIM37:2:1:181748087:1 151076749 ID4597 M -
GATAATTTGTGAATGGAATTCTATGTGGAC
>2 dna:chromosome chromosome:NCBIM37:2:1:181748087:1 151076749 ID11777 M -
TAATTTGTGAATGGAATTCTATGTGGAC
>2 dna:chromosome chromosome:NCBIM37:2:1:181748087:1 151076753 ID17396 M -
TAGATAATTTGTGAATGGAATTCTATGT
>2 dna:chromosome chromosome:NCBIM37:2:1:181748087:1 151076769 ID34328 M -
TGAAATACATCACTGAGCTAGATAATTTGT
>2 dna:chromosome chromosome:NCBIM37:2:1:181748087:1 151076798 ID2312 U -
CAGCCTCTACTCTTATGAAGAGACATAT
>2 dna:chromosome chromosome:NCBIM37:2:1:181748087:1 151076816 ID57653 M -
TGTAGACATCAATTTTGCCCAGCCTCTAC
>2 dna:chromosome chromosome:NCBIM37:2:1:181748087:1 151076822 ID27160 M -
TCCAATGTCTGTAGACATCAATTTTGCCCAGC
>2 dna:chromosome chromosome:NCBIM37:2:1:181748087:1 151076823 ID27159 M -
TCCAATGTCTGTAGACATCAATTTTGCCCAG
>2 dna:chromosome chromosome:NCBIM37:2:1:181748087:1 151076824 ID27158 M -
TCCAATGTCTGTAGACATCAATTTTGCCCA
>2 dna:chromosome chromosome:NCBIM37:2:1:181748087:1 151076851 ID26157 M -
TCATAGATTCTATGTGTCTTTTCATCCTCC
>2 dna:chromosome chromosome:NCBIM37:2:1:181748087:1 151076853 ID60738 M -
TGTTCATAGATTCTATGTGTCTTTTCATCCT
>2 dna:chromosome chromosome:NCBIM37:2:1:181748087:1 151076854 ID60737 M -
TGTTCATAGATTCTATGTGTCTTTTCATCC
>2 dna:chromosome chromosome:NCBIM37:2:1:181748087:1 151076875 ID34884 M -
TGAACTACACCCTCTCCCCTGTTCATAG
>2 dna:chromosome chromosome:NCBIM37:2:1:181748087:1 151076889 ID36615 M -
TGACACTTGTGAACTACACCCTC
>2 dna:chromosome chromosome:NCBIM37:2:1:181748087:1 151076911 ID33700 M -
TGAAAATCTTGTTTGGTGGATCTGGGCTCT
>2 dna:chromosome chromosome:NCBIM37:2:1:181748087:1 151076912 ID33699 M -
TGAAAATCTTGTTTGGTGGATCTGGGCTC
>2 dna:chromosome chromosome:NCBIM37:2:1:181748087:1 151076914 ID33698 M -
TGAAAATCTTGTTTGGTGGATCTGGGC
>2 dna:chromosome chromosome:NCBIM37:2:1:181748087:1 151076915 ID33697 M -
TGAAAATCTTGTTTGGTGGATCTGGG
>2 dna:chromosome chromosome:NCBIM37:2:1:181748087:1 151076916 ID33696 M -
TGAAAATCTTGTTTGGTGGATCTGG
>2 dna:chromosome chromosome:NCBIM37:2:1:181748087:1 151076918 ID24512 M -
TCAACCTTTGAAAATCTTGTTTGGTGGATCT
>2 dna:chromosome chromosome:NCBIM37:2:1:181748087:1 151076921 ID58021 M -
TGTCAACCTTTGAAAATCTTGTTTGGTGGA
>2 dna:chromosome chromosome:NCBIM37:2:1:181748087:1 151076927 ID37081 M -
TGACATTGTCAACCTTTGAAAATCTTGTTT
>2 dna:chromosome chromosome:NCBIM37:2:1:181748087:1 151076969 ID5564 M -
GGCAGGTTTTCTTCTCTCCCATGTTCAGGAT
>2 dna:chromosome chromosome:NCBIM37:2:1:181748087:1 151076971 ID5563 M -
GGCAGGTTTTCTTCTCTCCCATGTTCAGG
>2 dna:chromosome chromosome:NCBIM37:2:1:181748087:1 151076971 ID51729 M -
TGGCAGGTTTTCTTCTCTCCCATGTTCAGG
>2 dna:chromosome chromosome:NCBIM37:2:1:181748087:1 151076974 ID5562 M -
GGCAGGTTTTCTTCTCTCCCATGTTC
>2 dna:chromosome chromosome:NCBIM37:2:1:181748087:1 151077019 ID23950 M -
TATTTGAGATGACTACAGGTTTTTATTATC
>2 dna:chromosome chromosome:NCBIM37:2:1:181748087:1 151077026 ID56024 M -
TGGTGATATTTGAGATGACTACAGGTTTT
>2 dna:chromosome chromosome:NCBIM37:2:1:181748087:1 151077027 ID56023 M -
TGGTGATATTTGAGATGACTACAGGTTT
>2 dna:chromosome chromosome:NCBIM37:2:1:181748087:1 151077029 ID20731 M -
TAGTATGGTGATATTTGAGATGACTACAGGT
>2 dna:chromosome chromosome:NCBIM37:2:1:181748087:1 151077030 ID20730 M -
TAGTATGGTGATATTTGAGATGACTACAGG
>2 dna:chromosome chromosome:NCBIM37:2:1:181748087:1 151077031 ID20729 M -
TAGTATGGTGATATTTGAGATGACTACAG
>2 dna:chromosome chromosome:NCBIM37:2:1:181748087:1 151077032 ID20728 M -
TAGTATGGTGATATTTGAGATGACTACA
>2 dna:chromosome chromosome:NCBIM37:2:1:181748087:1 151077035 ID42401 M -
TGATTTAGTATGGTGATATTTGAGATGACT
>2 dna:chromosome chromosome:NCBIM37:2:1:181748087:1 151077036 ID42400 M -
TGATTTAGTATGGTGATATTTGAGATGAC
>2 dna:chromosome chromosome:NCBIM37:2:1:181748087:1 151077043 ID60042 M -
TGTGTATGATTTAGTATGGTGATATTTG
>2 dna:chromosome chromosome:NCBIM37:2:1:181748087:1 151077051 ID50869 M -
TGGATATTTTGTGTATGATTTAGTATGGT
>2 dna:chromosome chromosome:NCBIM37:2:1:181748087:1 151077055 ID14001 M -
TACCATGGATATTTTGTGTATGATTTAGTA
>2 dna:chromosome chromosome:NCBIM37:2:1:181748087:1 151077055 ID63980 M -
TTACCATGGATATTTTGTGTATGATTTAGTA
>2 dna:chromosome chromosome:NCBIM37:2:1:181748087:1 151077056 ID14000 M -
TACCATGGATATTTTGTGTATGATTTAGT
>2 dna:chromosome chromosome:NCBIM37:2:1:181748087:1 151077066 ID13447 M -
TACATGTTCTGTTACCATGGATATTTTGTGT
>2 dna:chromosome chromosome:NCBIM37:2:1:181748087:1 151077067 ID13446 M -
TACATGTTCTGTTACCATGGATATTTTGTG
>2 dna:chromosome chromosome:NCBIM37:2:1:181748087:1 151077076 ID15298 M -
TACTCTTACATGTTCTGTTACCATGGA
>2 dna:chromosome chromosome:NCBIM37:2:1:181748087:1 151077089 ID33798 M -
TGAAACACAGACCACCTACTCTTACATGTT
>2 dna:chromosome chromosome:NCBIM37:2:1:181748087:1 151077090 ID33797 M -
TGAAACACAGACCACCTACTCTTACATGT
>2 dna:chromosome chromosome:NCBIM37:2:1:181748087:1 151077146 ID26948 M -
TCCAAGCTATGTGATATGGTTCATTCCCTG
>2 dna:chromosome chromosome:NCBIM37:2:1:181748087:1 151077147 ID26947 M -
TCCAAGCTATGTGATATGGTTCATTCCCT
>2 dna:chromosome chromosome:NCBIM37:2:1:181748087:1 151077149 ID22399 M -
TATCCAAGCTATGTGATATGGTTCATTCC
>2 dna:chromosome chromosome:NCBIM37:2:1:181748087:1 151077152 ID22398 M -
TATCCAAGCTATGTGATATGGTTCAT
>2 dna:chromosome chromosome:NCBIM37:2:1:181748087:1 151077153 ID43643 M -
TGCACATATCCAAGCTATGTGATATGGTTCA
>2 dna:chromosome chromosome:NCBIM37:2:1:181748087:1 151077154 ID43642 M -
TGCACATATCCAAGCTATGTGATATGGTTC
>2 dna:chromosome chromosome:NCBIM37:2:1:181748087:1 151077155 ID43641 M -
TGCACATATCCAAGCTATGTGATATGGTT
>2 dna:chromosome chromosome:NCBIM37:2:1:181748087:1 151077156 ID43640 M -
TGCACATATCCAAGCTATGTGATATGGT
>2 dna:chromosome chromosome:NCBIM37:2:1:181748087:1 151077181 ID36104 M -
TGAATTATTTATGAGCCTCATCCTTCTGC
>2 dna:chromosome chromosome:NCBIM37:2:1:181748087:1 151077183 ID32168 M -
TCTGAATTATTTATGAGCCTCATCCTTCT
>2 dna:chromosome chromosome:NCBIM37:2:1:181748087:1 151077184 ID22558 M -
TATCTGAATTATTTATGAGCCTCATCCTTC
>2 dna:chromosome chromosome:NCBIM37:2:1:181748087:1 151077185 ID22557 M -
TATCTGAATTATTTATGAGCCTCATCCTT
>2 dna:chromosome chromosome:NCBIM37:2:1:181748087:1 151077186 ID23482 M -
TATTATCTGAATTATTTATGAGCCTCATCCT
>2 dna:chromosome chromosome:NCBIM37:2:1:181748087:1 151077187 ID23481 M -
TATTATCTGAATTATTTATGAGCCTCATCC
>2 dna:chromosome chromosome:NCBIM37:2:1:181748087:1 151077188 ID23480 M -
TATTATCTGAATTATTTATGAGCCTCATC
>2 dna:chromosome chromosome:NCBIM37:2:1:181748087:1 151077190 ID23479 M -
TATTATCTGAATTATTTATGAGCCTCA
>2 dna:chromosome chromosome:NCBIM37:2:1:181748087:1 151077191 ID23478 M -
TATTATCTGAATTATTTATGAGCCTC
>2 dna:chromosome chromosome:NCBIM37:2:1:181748087:1 151077259 ID31512 M -
TCTATCATGATATTTTCTGGTTTTGGATA
>2 dna:chromosome chromosome:NCBIM37:2:1:181748087:1 151077263 ID44392 M -
TGCATCTATCATGATATTTTCTGGTTTTG
>2 dna:chromosome chromosome:NCBIM37:2:1:181748087:1 151077264 ID59606 M -
TGTGCATCTATCATGATATTTTCTGGTTTT
>2 dna:chromosome chromosome:NCBIM37:2:1:181748087:1 151077296 ID14095 M -
TACCCAGGCCAAAGTCACTTCATTTTGAACTC
>2 dna:chromosome chromosome:NCBIM37:2:1:181748087:1 151077297 ID14094 M -
TACCCAGGCCAAAGTCACTTCATTTTGAACT
>2 dna:chromosome chromosome:NCBIM37:2:1:181748087:1 151077328 ID8542 M -
TAACAGAAGGCCTTCAGTGCTCAGTTTGC
>2 dna:chromosome chromosome:NCBIM37:2:1:181748087:1 151077329 ID8541 M -
TAACAGAAGGCCTTCAGTGCTCAGTTTG
>2 dna:chromosome chromosome:NCBIM37:2:1:181748087:1 151077331 ID10720 M -
TAATAACAGAAGGCCTTCAGTGCTCAGTT
>2 dna:chromosome chromosome:NCBIM37:2:1:181748087:1 151077335 ID45916 M -
TGCCCTAATAACAGAAGGCCTTCAGTGCTC
>2 dna:chromosome chromosome:NCBIM37:2:1:181748087:1 151077335 ID59649 M -
TGTGCCCTAATAACAGAAGGCCTTCAGTGCTC
>2 dna:chromosome chromosome:NCBIM37:2:1:181748087:1 151077357 ID35730 U -
TGAATAGCTCACTTACATGATGTGCCCTAA
>2 dna:chromosome chromosome:NCBIM37:2:1:181748087:1 151077358 ID18633 U -
TAGCTCACTTACATGATGTGCCCTA
>2 dna:chromosome chromosome:NCBIM37:2:1:181748087:1 151077360 ID13339 U -
TACATGAATAGCTCACTTACATGATGTGCCC
>2 dna:chromosome chromosome:NCBIM37:2:1:181748087:1 151077361 ID13338 U -
TACATGAATAGCTCACTTACATGATGTGCC
>2 dna:chromosome chromosome:NCBIM37:2:1:181748087:1 151077393 ID65257 U -
TTCCAGATGTCCACAGCAAGCCAATCGCTCAC
>2 dna:chromosome chromosome:NCBIM37:2:1:181748087:1 151077394 ID65256 U -
TTCCAGATGTCCACAGCAAGCCAATCGCTCA
>2 dna:chromosome chromosome:NCBIM37:2:1:181748087:1 151077395 ID65255 U -
TTCCAGATGTCCACAGCAAGCCAATCGCTC
>2 dna:chromosome chromosome:NCBIM37:2:1:181748087:1 151077496 ID40691 M -
TGATAACATTTGGTAGTTTGACCTGTAT
>2 dna:chromosome chromosome:NCBIM37:2:1:181748087:1 151077545 ID6001 M -
GTCATGGTCATAACAATCTAAAGAAAGTTA
>2 dna:chromosome chromosome:NCBIM37:2:1:181748087:1 151077545 ID58391 M -
TGTCATGGTCATAACAATCTAAAGAAAGTTA
>2 dna:chromosome chromosome:NCBIM37:2:1:181748087:1 151077546 ID58390 M -
TGTCATGGTCATAACAATCTAAAGAAAGTT
>2 dna:chromosome chromosome:NCBIM37:2:1:181748087:1 151077572 ID60480 M -
TGTTAATGTCCAGCCACTGGCTGATCATGTC
>2 dna:chromosome chromosome:NCBIM37:2:1:181748087:1 151077576 ID61030 M -
TGTTGTTAATGTCCAGCCACTGGCTGATCA
>2 dna:chromosome chromosome:NCBIM37:2:1:181748087:1 151077592 ID15676 M -
TACTTATGTGGCCTATGTTGTTAATGTCC
>2 dna:chromosome chromosome:NCBIM37:2:1:181748087:1 151077600 ID60097 M -
TGTGTCTACTTATGTGGCCTATGTTGT
>2 dna:chromosome chromosome:NCBIM37:2:1:181748087:1 151077608 ID56572 M -
TGGTTCATACATGTGTCTACTTATGTGGCC
>2 dna:chromosome chromosome:NCBIM37:2:1:181748087:1 151077609 ID56571 M -
TGGTTCATACATGTGTCTACTTATGTGGC
>2 dna:chromosome chromosome:NCBIM37:2:1:181748087:1 151077610 ID56569 M -
TGGTTCATACATGTGTCTACTTATGTGG
>2 dna:chromosome chromosome:NCBIM37:2:1:181748087:1 151077611 ID56567 M -
TGGTTCATACATGTGTCTACTTATGTG
>2 dna:chromosome chromosome:NCBIM37:2:1:181748087:1 151077612 ID558 M -
ACCATGGTTCATACATGTGTCTACTTATGT
>2 dna:chromosome chromosome:NCBIM37:2:1:181748087:1 151077612 ID2027 M -
CACCATGGTTCATACATGTGTCTACTTATGT
>2 dna:chromosome chromosome:NCBIM37:2:1:181748087:1 151077612 ID2530 M -
CATGGTTCATACATGTGTCTACTTATGT
>2 dna:chromosome chromosome:NCBIM37:2:1:181748087:1 151077612 ID56566 M -
TGGTTCATACATGTGTCTACTTATGT
>2 dna:chromosome chromosome:NCBIM37:2:1:181748087:1 151077613 ID2026 M -
CACCATGGTTCATACATGTGTCTACTTATG
>2 dna:chromosome chromosome:NCBIM37:2:1:181748087:1 151077613 ID56565 M -
TGGTTCATACATGTGTCTACTTATG
>2 dna:chromosome chromosome:NCBIM37:2:1:181748087:1 151077614 ID2025 M -
CACCATGGTTCATACATGTGTCTACTTAT
>2 dna:chromosome chromosome:NCBIM37:2:1:181748087:1 151077615 ID2024 M -
CACCATGGTTCATACATGTGTCTACTTA
>2 dna:chromosome chromosome:NCBIM37:2:1:181748087:1 151077615 ID25183 M -
TCACCATGGTTCATACATGTGTCTACTTA
>2 dna:chromosome chromosome:NCBIM37:2:1:181748087:1 151077637 ID66349 M -
TTGAAGAACCTATGGACATTTGATCACCAT
>2 dna:chromosome chromosome:NCBIM37:2:1:181748087:1 151077641 ID42271 M -
TGATTGAAGAACCTATGGACATTTGATCA
>2 dna:chromosome chromosome:NCBIM37:2:1:181748087:1 151077644 ID60914 M -
TGTTGATTGAAGAACCTATGGACATTTGA
>2 dna:chromosome chromosome:NCBIM37:2:1:181748087:1 151077701 ID35477 M -
TGAAGGCTTTACAACAACACTATTTGCAACTT
>2 dna:chromosome chromosome:NCBIM37:2:1:181748087:1 151077730 ID9290 M -
TAACTGTCTTAAAAGTCTTGAATTTCTTGA
>2 dna:chromosome chromosome:NCBIM37:2:1:181748087:1 151077828 ID56046 M -
TGGTGATGATATTACCCTGCTTGCAAGTC
>2 dna:chromosome chromosome:NCBIM37:2:1:181748087:1 151077833 ID39019 M -
TGAGATGGTGATGATATTACCCTGCTTGC
>2 dna:chromosome chromosome:NCBIM37:2:1:181748087:1 151077834 ID39018 M -
TGAGATGGTGATGATATTACCCTGCTTG
>2 dna:chromosome chromosome:NCBIM37:2:1:181748087:1 151077835 ID39017 M -
TGAGATGGTGATGATATTACCCTGCTT
>2 dna:chromosome chromosome:NCBIM37:2:1:181748087:1 151077836 ID39016 M -
TGAGATGGTGATGATATTACCCTGCT
>2 dna:chromosome chromosome:NCBIM37:2:1:181748087:1 151077897 ID9891 M -
TAAGATGGACGCTTGCCTTTGGGGAG
>2 dna:chromosome chromosome:NCBIM37:2:1:181748087:1 151077898 ID14867 M -
TACTAAGATGGACGCTTGCCTTTGGGGA
>2 dna:chromosome chromosome:NCBIM37:2:1:181748087:1 151077904 ID27229 M -
TCCACAATTACTAAGATGGACGCTTGCCTT
>2 dna:chromosome chromosome:NCBIM37:2:1:181748087:1 151077914 ID44622 M -
TGCATTGTTCCACAATTACTAAGATGGA
>2 dna:chromosome chromosome:NCBIM37:2:1:181748087:1 151077977 ID12600 M -
TACACACTATGGCATGTTTTGTTAGAGTGT
>2 dna:chromosome chromosome:NCBIM37:2:1:181748087:1 151077985 ID22779 M -
TATGACTCTACACACTATGGCATGTTTTGT
>2 dna:chromosome chromosome:NCBIM37:2:1:181748087:1 151078013 ID18888 M -
TAGGAAAGCCAAGATAGCTGGTTCTCTA
>2 dna:chromosome chromosome:NCBIM37:2:1:181748087:1 151078034 ID87 M -
AAATTACAAGCAAACACACAAACATAGGAAA
>2 dna:chromosome chromosome:NCBIM37:2:1:181748087:1 151078073 ID17032 M -
TAGACTGGTGAGAGGTTATTGTATCCTCCCA
>2 dna:chromosome chromosome:NCBIM37:2:1:181748087:1 151078075 ID17031 M -
TAGACTGGTGAGAGGTTATTGTATCCTCC
>2 dna:chromosome chromosome:NCBIM37:2:1:181748087:1 151078110 ID58299 M -
TGTCAGTAGATATCCTGGCTCGTTTTTCTGC
>2 dna:chromosome chromosome:NCBIM37:2:1:181748087:1 151078150 ID34520 M -
TGAAATGTGTTCACTTCTCTATTACTCAGTA
>2 dna:chromosome chromosome:NCBIM37:2:1:181748087:1 151078178 ID33723 M -
TGAAAATGGAAATTTGAACAAAAAGATGA
>2 dna:chromosome chromosome:NCBIM37:2:1:181748087:1 151078185 ID53023 M -
TGGGAATATGAAAATGGAAATTTGAACAAA
>2 dna:chromosome chromosome:NCBIM37:2:1:181748087:1 151078210 ID20966 M -
TAGTGAAGTAACACTTCATTGATCCTGGGA
>2 dna:chromosome chromosome:NCBIM37:2:1:181748087:1 151078219 ID68471 M -
TTTCTCCCTTAGTGAAGTAACACTTCATTG
>2 dna:chromosome chromosome:NCBIM37:2:1:181748087:1 151078233 ID21238 M -
TAGTTCAGAACTTCTTTCTCCCTTAGTGAA
>2 dna:chromosome chromosome:NCBIM37:2:1:181748087:1 151078290 ID25560 M -
TCAGAATAGGTGCTTTATTCTCTTCAGTC
>2 dna:chromosome chromosome:NCBIM37:2:1:181748087:1 151078351 ID24775 M -
TCAATTCAACTTCAGACAGTGGTTCTGTAC
>2 dna:chromosome chromosome:NCBIM37:2:1:181748087:1 151078361 ID12867 M -
TACAGAAGTATCAATTCAACTTCAGACAGT
>2 dna:chromosome chromosome:NCBIM37:2:1:181748087:1 151078381 ID2039 M -
CACCCTATGTGTTATTCCTACAGAAGTA
>2 dna:chromosome chromosome:NCBIM37:2:1:181748087:1 151078384 ID64939 M -
TTCAGCACCCTATGTGTTATTCCTACAGAA
>2 dna:chromosome chromosome:NCBIM37:2:1:181748087:1 151078396 ID48748 M -
TGGAAAACCTTGTTCAGCACCCTATGTGTT
>2 dna:chromosome chromosome:NCBIM37:2:1:181748087:1 151078473 ID51074 M -
TGGATGTGTGTTTTAAATATATATAGT
>2 dna:chromosome chromosome:NCBIM37:2:1:181748087:1 151078526 ID1658 M -
CAAAACCTTTTACCATATATTTT
>2 dna:chromosome chromosome:NCBIM37:2:1:181748087:1 151078561 ID17633 M -
TAGATGGCTTTTTATTTTTCAGGCAAATGAGC
>2 dna:chromosome chromosome:NCBIM37:2:1:181748087:1 151078563 ID17632 M -
TAGATGGCTTTTTATTTTTCAGGCAAATGA
>2 dna:chromosome chromosome:NCBIM37:2:1:181748087:1 151078564 ID17631 M -
TAGATGGCTTTTTATTTTTCAGGCAAATG
>2 dna:chromosome chromosome:NCBIM37:2:1:181748087:1 151078686 ID32833 M -
TCTTACATTTTCCGTCTAAGAGTGTGCTC
>2 dna:chromosome chromosome:NCBIM37:2:1:181748087:1 151078713 ID27075 M -
TCCAAGTGTTCTTCACCACATCCCTC
>2 dna:chromosome chromosome:NCBIM37:2:1:181748087:1 151078746 ID8819 M -
TAACATTACAAAAGCTGCCCCTCTTCCTAG
>2 dna:chromosome chromosome:NCBIM37:2:1:181748087:1 151078842 ID15646 M -
TACTTAGACAAGTTACTAAAGTCTGTGGGAC
>2 dna:chromosome chromosome:NCBIM37:2:1:181748087:1 151078842 ID64095 M -
TTAGACAAGTTACTAAAGTCTGTGGGAC
>2 dna:chromosome chromosome:NCBIM37:2:1:181748087:1 151078843 ID15645 M -
TACTTAGACAAGTTACTAAAGTCTGTGGGA
>2 dna:chromosome chromosome:NCBIM37:2:1:181748087:1 151078846 ID15644 M -
TACTTAGACAAGTTACTAAAGTCTGTG
>2 dna:chromosome chromosome:NCBIM37:2:1:181748087:1 151078873 ID15428 M -
TACTGCAATAAATATTCTGTTTTTCAAACA
>2 dna:chromosome chromosome:NCBIM37:2:1:181748087:1 151078877 ID47140 M -
TGCTACTGCAATAAATATTCTGTTTTTCA
>2 dna:chromosome chromosome:NCBIM37:2:1:181748087:1 151078883 ID58419 M -
TGTCATTGTGCTACTGCAATAAATATTCTGT
>2 dna:chromosome chromosome:NCBIM37:2:1:181748087:1 151078893 ID45874 M -
TGCCCCTCACTGTCATTGTGCTACTGCAATA
>2 dna:chromosome chromosome:NCBIM37:2:1:181748087:1 151078902 ID26764 M -
TCCAAAGTATGCCCCTCACTGTCATTGTGCT
>2 dna:chromosome chromosome:NCBIM37:2:1:181748087:1 151078903 ID26763 M -
TCCAAAGTATGCCCCTCACTGTCATTGTGC
>2 dna:chromosome chromosome:NCBIM37:2:1:181748087:1 151078918 ID7566 M -
TAAACTTGGATTGTTGTCCAAAGTATGCCCC
>2 dna:chromosome chromosome:NCBIM37:2:1:181748087:1 151078919 ID7565 M -
TAAACTTGGATTGTTGTCCAAAGTATGCCC
>2 dna:chromosome chromosome:NCBIM37:2:1:181748087:1 151078921 ID31163 M -
TCTAAACTTGGATTGTTGTCCAAAGTATGC
>2 dna:chromosome chromosome:NCBIM37:2:1:181748087:1 151078954 ID7089 M -
TAAAATATCTACATTCAAAGTACTCATTC
>2 dna:chromosome chromosome:NCBIM37:2:1:181748087:1 151078970 ID67351 M -
TTGGCTGTTACAGACCTTAAAATATCTACA
>2 dna:chromosome chromosome:NCBIM37:2:1:181748087:1 151078990 ID33764 M -
TGAAAATTCTGTGGTAACATTTGGCTGTTA
>2 dna:chromosome chromosome:NCBIM37:2:1:181748087:1 151078991 ID33763 M -
TGAAAATTCTGTGGTAACATTTGGCTGTT
>2 dna:chromosome chromosome:NCBIM37:2:1:181748087:1 151078999 ID40083 M -
TGAGTAAGACTGAAAATTCTGTGGTAACATT
>2 dna:chromosome chromosome:NCBIM37:2:1:181748087:1 151079002 ID40082 M -
TGAGTAAGACTGAAAATTCTGTGGTAAC
>2 dna:chromosome chromosome:NCBIM37:2:1:181748087:1 151079002 ID59251 M -
TGTGAGTAAGACTGAAAATTCTGTGGTAAC
>2 dna:chromosome chromosome:NCBIM37:2:1:181748087:1 151079003 ID59250 M -
TGTGAGTAAGACTGAAAATTCTGTGGTAA
>2 dna:chromosome chromosome:NCBIM37:2:1:181748087:1 151079013 ID21160 M -
TAGTGTGCTTTGTGAGTAAGACTGAAAAT
>2 dna:chromosome chromosome:NCBIM37:2:1:181748087:1 151079025 ID29529 M -
TCCTAGGATGCTCTAGTGTGCTTTGTGAGT
>2 dna:chromosome chromosome:NCBIM37:2:1:181748087:1 151079026 ID29528 M -
TCCTAGGATGCTCTAGTGTGCTTTGTGAG
>2 dna:chromosome chromosome:NCBIM37:2:1:181748087:1 151079047 ID15635 M -
TACTTACCCATAAGTGTGTGGATCCTAGGA
>2 dna:chromosome chromosome:NCBIM37:2:1:181748087:1 151079048 ID15634 M -
TACTTACCCATAAGTGTGTGGATCCTAGG
>2 dna:chromosome chromosome:NCBIM37:2:1:181748087:1 151079058 ID16826 M -
TAGACACTCATACTTACCCATAAGTGTGT
>2 dna:chromosome chromosome:NCBIM37:2:1:181748087:1 151079125 ID6881 M -
TAAAAGCAGGAATGGAAACAGTGATAACCTA
>2 dna:chromosome chromosome:NCBIM37:2:1:181748087:1 151079126 ID6880 M -
TAAAAGCAGGAATGGAAACAGTGATAACCT
>2 dna:chromosome chromosome:NCBIM37:2:1:181748087:1 151079132 ID49079 M -
TGGAAATAAAAGCAGGAATGGAAACAGTGA
>2 dna:chromosome chromosome:NCBIM37:2:1:181748087:1 151079137 ID11366 M -
TAATGGAAATAAAAGCAGGAATGGAAAC
>2 dna:chromosome chromosome:NCBIM37:2:1:181748087:1 151079182 ID12999 M -
TACAGCGAAAATTTTAAATCCAAAAGACAGC
>2 dna:chromosome chromosome:NCBIM37:2:1:181748087:1 151079199 ID64526 M -
TTCAAACACAAGTGTCTACAGCGAAAATTT
>2 dna:chromosome chromosome:NCBIM37:2:1:181748087:1 151079205 ID60280 M -
TGTGTTCAAACACAAGTGTCTACAGCGA
>2 dna:chromosome chromosome:NCBIM37:2:1:181748087:1 151079228 ID8679 M -
TAACAGTATCACCTGCTAGAGACCATGTGT
>2 dna:chromosome chromosome:NCBIM37:2:1:181748087:1 151079229 ID8678 M -
TAACAGTATCACCTGCTAGAGACCATGTG
>2 dna:chromosome chromosome:NCBIM37:2:1:181748087:1 151079296 ID45433 M -
TGCCAGGCCAGAAAACTGCTTCCTGGAG
>2 dna:chromosome chromosome:NCBIM37:2:1:181748087:1 151079386 ID35431 M -
TGAAGGAACTGGGAAAGCTTGGTGGCAG
>2 dna:chromosome chromosome:NCBIM37:2:1:181748087:1 151079422 ID8414 M -
TAACAAGAAGGAAGATAAGCATCCATTTTGTC
>2 dna:chromosome chromosome:NCBIM37:2:1:181748087:1 151079425 ID8413 M -
TAACAAGAAGGAAGATAAGCATCCATTTT
>2 dna:chromosome chromosome:NCBIM37:2:1:181748087:1 151079452 ID11195 M -
TAATCTGCAGTCACTGCTCTCATGTGCCTA
>2 dna:chromosome chromosome:NCBIM37:2:1:181748087:1 151079525 ID59430 M -
TGTGATGTCTGAGCAAGACAAGGAC
>2 dna:chromosome chromosome:NCBIM37:2:1:181748087:1 151079535 ID25052 M -
TCACAGTGACTCCTTGTGATGTCTGAGCA
>2 dna:chromosome chromosome:NCBIM37:2:1:181748087:1 151079536 ID22218 M -
TATCACAGTGACTCCTTGTGATGTCTGAGC
>2 dna:chromosome chromosome:NCBIM37:2:1:181748087:1 151079536 ID25051 M -
TCACAGTGACTCCTTGTGATGTCTGAGC
>2 dna:chromosome chromosome:NCBIM37:2:1:181748087:1 151079536 ID64346 M -
TTATCACAGTGACTCCTTGTGATGTCTGAGC
>2 dna:chromosome chromosome:NCBIM37:2:1:181748087:1 151079591 ID16662 M -
TAGAATGACAAAAAGAGGCCCCAGGTGGTAC
>2 dna:chromosome chromosome:NCBIM37:2:1:181748087:1 151079591 ID36228 M -
TGACAAAAAGAGGCCCCAGGTGGTAC
>2 dna:chromosome chromosome:NCBIM37:2:1:181748087:1 151079592 ID16661 M -
TAGAATGACAAAAAGAGGCCCCAGGTGGTA
>2 dna:chromosome chromosome:NCBIM37:2:1:181748087:1 151079592 ID36227 M -
TGACAAAAAGAGGCCCCAGGTGGTA
>2 dna:chromosome chromosome:NCBIM37:2:1:181748087:1 151079593 ID16660 M -
TAGAATGACAAAAAGAGGCCCCAGGTGGT
>2 dna:chromosome chromosome:NCBIM37:2:1:181748087:1 151079629 ID27047 U -
TCCAAGTCCAACAGATAACCACCAGCAGTTC
>2 dna:chromosome chromosome:NCBIM37:2:1:181748087:1 151079636 ID8272 U -
TAAATTCCAAGTCCAACAGATAACCACCA
>2 dna:chromosome chromosome:NCBIM37:2:1:181748087:1 151079674 ID5900 M -
GTAAATAATTTCACTAATATCTGAGTCCAA
>2 dna:chromosome chromosome:NCBIM37:2:1:181748087:1 151079675 ID5899 M -
GTAAATAATTTCACTAATATCTGAGTCCA
>2 dna:chromosome chromosome:NCBIM37:2:1:181748087:1 151079676 ID4539 M -
GAGTAAATAATTTCACTAATATCTGAGTCC
>2 dna:chromosome chromosome:NCBIM37:2:1:181748087:1 151079676 ID40068 M -
TGAGTAAATAATTTCACTAATATCTGAGTCC
>2 dna:chromosome chromosome:NCBIM37:2:1:181748087:1 151079677 ID40067 M -
TGAGTAAATAATTTCACTAATATCTGAGTC
>2 dna:chromosome chromosome:NCBIM37:2:1:181748087:1 151079707 ID18238 M -
TAGCATTGGAGTCAAAACTTTACCAGCATC
>2 dna:chromosome chromosome:NCBIM37:2:1:181748087:1 151079733 ID45378 M -
TGCCAGCATTCGAACCCAAACTTCTCTAGC
>2 dna:chromosome chromosome:NCBIM37:2:1:181748087:1 151079747 ID10629 M -
TAAGTTCAAATTTGTTGCCAGCATTCGAACC
>2 dna:chromosome chromosome:NCBIM37:2:1:181748087:1 151079748 ID1350 M -
AGTTCAAATTTGTTGCCAGCATTCGAAC
>2 dna:chromosome chromosome:NCBIM37:2:1:181748087:1 151079749 ID10628 M -
TAAGTTCAAATTTGTTGCCAGCATTCGAA
>2 dna:chromosome chromosome:NCBIM37:2:1:181748087:1 151079750 ID10627 M -
TAAGTTCAAATTTGTTGCCAGCATTCGA
>2 dna:chromosome chromosome:NCBIM37:2:1:181748087:1 151079750 ID31295 M -
TCTAAGTTCAAATTTGTTGCCAGCATTCGA
>2 dna:chromosome chromosome:NCBIM37:2:1:181748087:1 151079758 ID30726 M -
TCGCCAGCATCTAAGTTCAAATTTGTTGCCA
>2 dna:chromosome chromosome:NCBIM37:2:1:181748087:1 151079759 ID30725 M -
TCGCCAGCATCTAAGTTCAAATTTGTTGCC
>2 dna:chromosome chromosome:NCBIM37:2:1:181748087:1 151079760 ID30724 M -
TCGCCAGCATCTAAGTTCAAATTTGTTGC
>2 dna:chromosome chromosome:NCBIM37:2:1:181748087:1 151079761 ID30723 M -
TCGCCAGCATCTAAGTTCAAATTTGTTG
>2 dna:chromosome chromosome:NCBIM37:2:1:181748087:1 151079793 ID6719 M -
TAAAACGGTCTCAACTCTGTTCAAGTCCAAGC
>2 dna:chromosome chromosome:NCBIM37:2:1:181748087:1 151079798 ID57746 M -
TGTATAAAACGGTCTCAACTCTGTTCAAGTC
>2 dna:chromosome chromosome:NCBIM37:2:1:181748087:1 151079808 ID1792 M -
CAAGCAGTTATGTATAAAACGGTCTCAACTC
>2 dna:chromosome chromosome:NCBIM37:2:1:181748087:1 151079876 ID61149 M -
TGTTTCAAGTAATCTATTGATGCATGTCAAGT
>2 dna:chromosome chromosome:NCBIM37:2:1:181748087:1 151079877 ID61148 M -
TGTTTCAAGTAATCTATTGATGCATGTCAAG
>2 dna:chromosome chromosome:NCBIM37:2:1:181748087:1 151079878 ID61147 M -
TGTTTCAAGTAATCTATTGATGCATGTCAA
>2 dna:chromosome chromosome:NCBIM37:2:1:181748087:1 151079879 ID61146 M -
TGTTTCAAGTAATCTATTGATGCATGTCA
>2 dna:chromosome chromosome:NCBIM37:2:1:181748087:1 151079880 ID61145 M -
TGTTTCAAGTAATCTATTGATGCATGTC
>2 dna:chromosome chromosome:NCBIM37:2:1:181748087:1 151079947 ID7014 M -
TAAAAGTGAATTAAAATGGGTCTAGAAGA
>2 dna:chromosome chromosome:NCBIM37:2:1:181748087:1 151079954 ID43122 M -
TGCAAGATAAAAGTGAATTAAAATGGGTC
>2 dna:chromosome chromosome:NCBIM37:2:1:181748087:1 151079956 ID41696 M -
TGATGCAAGATAAAAGTGAATTAAAATGGG
>2 dna:chromosome chromosome:NCBIM37:2:1:181748087:1 151079998 ID31428 M -
TCTACTTTGTTGATAGGAGTGGTCAGTGTC
>2 dna:chromosome chromosome:NCBIM37:2:1:181748087:1 151080011 ID45571 M -
TGCCATCTCTTCTACTTTGTTGATAGG
>2 dna:chromosome chromosome:NCBIM37:2:1:181748087:1 151080044 ID24757 M -
TCAATGTAAAGGTTGGACCTTAGGACCTGA
>2 dna:chromosome chromosome:NCBIM37:2:1:181748087:1 151080065 ID11490 M -
TAATGTTCAGTTAAAGCATCTTCAATGTAA
>2 dna:chromosome chromosome:NCBIM37:2:1:181748087:1 151080122 ID5662 M -
GGCTAGTCAGTTTTAGTGCCCCAAATGATC
>2 dna:chromosome chromosome:NCBIM37:2:1:181748087:1 151080171 ID28951 M -
TCCCTTTTGATACAATTTTAACTGCTAAC
>2 dna:chromosome chromosome:NCBIM37:2:1:181748087:1 151080228 ID20276 U -
TAGGTGTAGTTTAGTGTTTTTATAATTTCA
>2 dna:chromosome chromosome:NCBIM37:2:1:181748087:1 151080266 ID8160 M -
TAAATGATTTTGTCTATAGTGTGAAAAAATG
>2 dna:chromosome chromosome:NCBIM37:2:1:181748087:1 151080277 ID27227 M -
TCCACAATCATATAAATGATTTTGTCTATAGT
>2 dna:chromosome chromosome:NCBIM37:2:1:181748087:1 151080278 ID27226 M -
TCCACAATCATATAAATGATTTTGTCTATAG
>2 dna:chromosome chromosome:NCBIM37:2:1:181748087:1 151080340 ID5132 M -
GCTCAAAGTTAGGTAGCCAAATTCCACAAT
>2 dna:chromosome chromosome:NCBIM37:2:1:181748087:1 151080340 ID47410 M -
TGCTCAAAGTTAGGTAGCCAAATTCCACAAT
>2 dna:chromosome chromosome:NCBIM37:2:1:181748087:1 151080341 ID5131 M -
GCTCAAAGTTAGGTAGCCAAATTCCACAA
>2 dna:chromosome chromosome:NCBIM37:2:1:181748087:1 151080341 ID47409 M -
TGCTCAAAGTTAGGTAGCCAAATTCCACAA
>2 dna:chromosome chromosome:NCBIM37:2:1:181748087:1 151080342 ID5130 M -
GCTCAAAGTTAGGTAGCCAAATTCCACA
>2 dna:chromosome chromosome:NCBIM37:2:1:181748087:1 151080378 ID1839 U -
CACAAACTTAATGTGCTTAAATGGCCTGTG
>2 dna:chromosome chromosome:NCBIM37:2:1:181748087:1 151080439 ID7096 M -
TAAAATATTTCTGCATTTGAATTCTCTGTG
>2 dna:chromosome chromosome:NCBIM37:2:1:181748087:1 151080471 ID40766 U -
TGATAAGTTTTATATTTCCTTTGTCAGCC
>2 dna:chromosome chromosome:NCBIM37:2:1:181748087:1 151080514 ID16728 M -
TAGAATGTCTAGCACATGGGAGTCTTTTT
>2 dna:chromosome chromosome:NCBIM37:2:1:181748087:1 151080517 ID16727 M -
TAGAATGTCTAGCACATGGGAGTCTT
>2 dna:chromosome chromosome:NCBIM37:2:1:181748087:1 151080519 ID29574 M -
TCCTATAGAATGTCTAGCACATGGGAGTC
>2 dna:chromosome chromosome:NCBIM37:2:1:181748087:1 151080523 ID4535 M -
GAGGTTCCTATAGAATGTCTAGCACATGGG
>2 dna:chromosome chromosome:NCBIM37:2:1:181748087:1 151080528 ID10516 M -
TAAGTGAGGTTCCTATAGAATGTCTAGCAC
>2 dna:chromosome chromosome:NCBIM37:2:1:181748087:1 151080553 ID728 M -
ACTCTTTACCTTTACTGGGCATAGTAAGT
>2 dna:chromosome chromosome:NCBIM37:2:1:181748087:1 151080556 ID26138 M -
TCATACTCTTTACCTTTACTGGGCATAGTA
>2 dna:chromosome chromosome:NCBIM37:2:1:181748087:1 151080561 ID52036 M -
TGGCCATCATACTCTTTACCTTTACTGGGCA
>2 dna:chromosome chromosome:NCBIM37:2:1:181748087:1 151080601 ID55287 M -
TGGTAGAGCACAACCCCCAAGGTCCAGAGA
>2 dna:chromosome chromosome:NCBIM37:2:1:181748087:1 151080607 ID36886 M -
TGACATATGGTAGAGCACAACCCCCAAGGTC
>2 dna:chromosome chromosome:NCBIM37:2:1:181748087:1 151080608 ID36885 M -
TGACATATGGTAGAGCACAACCCCCAAGGT
>2 dna:chromosome chromosome:NCBIM37:2:1:181748087:1 151080609 ID36884 M -
TGACATATGGTAGAGCACAACCCCCAAGG
>2 dna:chromosome chromosome:NCBIM37:2:1:181748087:1 151080611 ID36883 M -
TGACATATGGTAGAGCACAACCCCCAA
>2 dna:chromosome chromosome:NCBIM37:2:1:181748087:1 151080612 ID1570 M -
ATGGTAGAGCACAACCCCCA
>2 dna:chromosome chromosome:NCBIM37:2:1:181748087:1 151080612 ID60880 M -
TGTTGACATATGGTAGAGCACAACCCCCA
>2 dna:chromosome chromosome:NCBIM37:2:1:181748087:1 151080650 ID21178 M -
TAGTGTTTCATAGATATTTTCCTGGAAAGG
>2 dna:chromosome chromosome:NCBIM37:2:1:181748087:1 151080653 ID57732 M -
TGTAGTGTTTCATAGATATTTTCCTGGAA
>2 dna:chromosome chromosome:NCBIM37:2:1:181748087:1 151080662 ID10363 M -
TAAGGTCGTTTGTAGTGTTTCATAGATATT
>2 dna:chromosome chromosome:NCBIM37:2:1:181748087:1 151080665 ID46994 M -
TGCTAAGGTCGTTTGTAGTGTTTCATAGAT
>2 dna:chromosome chromosome:NCBIM37:2:1:181748087:1 151080666 ID46993 M -
TGCTAAGGTCGTTTGTAGTGTTTCATAGA
>2 dna:chromosome chromosome:NCBIM37:2:1:181748087:1 151080679 ID2370 M -
CAGGAGTACTTTCCTGCTAAGGTCGTTTGT
>2 dna:chromosome chromosome:NCBIM37:2:1:181748087:1 151080681 ID13033 M -
TACAGGAGTACTTTCCTGCTAAGGTCGTTT
>2 dna:chromosome chromosome:NCBIM37:2:1:181748087:1 151080682 ID63885 M -
TTACAGGAGTACTTTCCTGCTAAGGTCGTT
>2 dna:chromosome chromosome:NCBIM37:2:1:181748087:1 151080683 ID63884 M -
TTACAGGAGTACTTTCCTGCTAAGGTCGT
>2 dna:chromosome chromosome:NCBIM37:2:1:181748087:1 151080687 ID42536 M -
TGATTTTTACAGGAGTACTTTCCTGCTAAGG
>2 dna:chromosome chromosome:NCBIM37:2:1:181748087:1 151080708 ID1848 M -
CACAAATATCAAGTGTAGCTTGATTTTTAC
>2 dna:chromosome chromosome:NCBIM37:2:1:181748087:1 151080722 ID25775 M -
TCAGCAATCCCGTCACAAATATCAAGTGT
>2 dna:chromosome chromosome:NCBIM37:2:1:181748087:1 151080727 ID12654 M -
TACACATCAGCAATCCCGTCACAAATATCA
>2 dna:chromosome chromosome:NCBIM37:2:1:181748087:1 151080739 ID60729 M -
TGTTCAGGGTTTACACATCAGCAATCCCG
>2 dna:chromosome chromosome:NCBIM37:2:1:181748087:1 151080745 ID52264 M -
TGGCCTTTGTTCAGGGTTTACACATCAGCA
>2 dna:chromosome chromosome:NCBIM37:2:1:181748087:1 151080746 ID52263 M -
TGGCCTTTGTTCAGGGTTTACACATCAGC
>2 dna:chromosome chromosome:NCBIM37:2:1:181748087:1 151080746 ID67317 M -
TTGGCCTTTGTTCAGGGTTTACACATCAGC
>2 dna:chromosome chromosome:NCBIM37:2:1:181748087:1 151080748 ID52262 M -
TGGCCTTTGTTCAGGGTTTACACATCA
>2 dna:chromosome chromosome:NCBIM37:2:1:181748087:1 151080751 ID43337 M -
TGCAATATTGGCCTTTGTTCAGGGTTTACACA
>2 dna:chromosome chromosome:NCBIM37:2:1:181748087:1 151080752 ID43336 M -
TGCAATATTGGCCTTTGTTCAGGGTTTACAC
>2 dna:chromosome chromosome:NCBIM37:2:1:181748087:1 151080753 ID43335 M -
TGCAATATTGGCCTTTGTTCAGGGTTTACA
>2 dna:chromosome chromosome:NCBIM37:2:1:181748087:1 151080754 ID43334 M -
TGCAATATTGGCCTTTGTTCAGGGTTTAC
>2 dna:chromosome chromosome:NCBIM37:2:1:181748087:1 151080755 ID43333 M -
TGCAATATTGGCCTTTGTTCAGGGTTTA
>2 dna:chromosome chromosome:NCBIM37:2:1:181748087:1 151080758 ID58381 M -
TGTCATGCAATATTGGCCTTTGTTCAGGGT
>2 dna:chromosome chromosome:NCBIM37:2:1:181748087:1 151080761 ID58380 M -
TGTCATGCAATATTGGCCTTTGTTCAG
>2 dna:chromosome chromosome:NCBIM37:2:1:181748087:1 151080765 ID25255 M -
TCACGATGTCATGCAATATTGGCCTTTGT
>2 dna:chromosome chromosome:NCBIM37:2:1:181748087:1 151080768 ID11172 M -
TAATCTCACGATGTCATGCAATATTGGCCTT
>2 dna:chromosome chromosome:NCBIM37:2:1:181748087:1 151080769 ID11171 M -
TAATCTCACGATGTCATGCAATATTGGCCT
>2 dna:chromosome chromosome:NCBIM37:2:1:181748087:1 151080772 ID65790 M -
TTCTAATCTCACGATGTCATGCAATATTGG
>2 dna:chromosome chromosome:NCBIM37:2:1:181748087:1 151080776 ID28022 M -
TCCATTCTAATCTCACGATGTCATGCAATA
>2 dna:chromosome chromosome:NCBIM37:2:1:181748087:1 151080780 ID65358 M -
TTCCATTCTAATCTCACGATGTCATGC
>2 dna:chromosome chromosome:NCBIM37:2:1:181748087:1 151080783 ID61345 M -
TGTTTTTCCATTCTAATCTCACGATGTCA
>2 dna:chromosome chromosome:NCBIM37:2:1:181748087:1 151080784 ID61344 M -
TGTTTTTCCATTCTAATCTCACGATGTC
>2 dna:chromosome chromosome:NCBIM37:2:1:181748087:1 151080814 ID4615 M -
GATATTTTCTCCACTGAAACTGAAAGAACATT
>2 dna:chromosome chromosome:NCBIM37:2:1:181748087:1 151080815 ID4614 M -
GATATTTTCTCCACTGAAACTGAAAGAACAT
>2 dna:chromosome chromosome:NCBIM37:2:1:181748087:1 151080872 ID48230 M -
TGCTTATATACCATGATACCTGTAATGAAC
>2 dna:chromosome chromosome:NCBIM37:2:1:181748087:1 151080890 ID65631 M -
TTCCTTTATCTCTCATTGCTTATATACC
>2 dna:chromosome chromosome:NCBIM37:2:1:181748087:1 151080909 ID24524 M -
TCAACTAATTCTCTTGTAAACTTTCCTTTAT
>2 dna:chromosome chromosome:NCBIM37:2:1:181748087:1 151081027 ID10410 M -
TAAGGTTTGATCCCAATTCCTGGGCCTAGGT
>2 dna:chromosome chromosome:NCBIM37:2:1:181748087:1 151081033 ID61260 M -
TGTTTTAAGGTTTGATCCCAATTCCTGGGC
>2 dna:chromosome chromosome:NCBIM37:2:1:181748087:1 151081043 ID18369 M -
TAGCCCTGTATGTTTTAAGGTTTGATCCCA
>2 dna:chromosome chromosome:NCBIM37:2:1:181748087:1 151081087 ID20011 M -
TAGGTACAGTCAATCCCCTCATCATAGCTGT
>2 dna:chromosome chromosome:NCBIM37:2:1:181748087:1 151081251 ID26366 M -
TCATGAAGTGAGCCTTATGGATAAATTTG
>2 dna:chromosome chromosome:NCBIM37:2:1:181748087:1 151081261 ID1980 M -
CACATGTGCTGTTCATGAAGTGAGCCTTATG
>2 dna:chromosome chromosome:NCBIM37:2:1:181748087:1 151081263 ID1979 M -
CACATGTGCTGTTCATGAAGTGAGCCTTA
>2 dna:chromosome chromosome:NCBIM37:2:1:181748087:1 151081267 ID1978 M -
CACATGTGCTGTTCATGAAGTGAGC
>2 dna:chromosome chromosome:NCBIM37:2:1:181748087:1 151081268 ID2801 M -
CCCACATGTGCTGTTCATGAAGTGAG
>2 dna:chromosome chromosome:NCBIM37:2:1:181748087:1 151081425 ID4864 M -
GCATGATGACATGAACCACCTGATGAGGAC
>2 dna:chromosome chromosome:NCBIM37:2:1:181748087:1 151081425 ID5574 M -
GGCATGATGACATGAACCACCTGATGAGGAC
>2 dna:chromosome chromosome:NCBIM37:2:1:181748087:1 151081426 ID5573 M -
GGCATGATGACATGAACCACCTGATGAGGA
>2 dna:chromosome chromosome:NCBIM37:2:1:181748087:1 151081466 ID54506 M -
TGGGTATGTTGGTGCCCTTTCACTGAGCTT
>2 dna:chromosome chromosome:NCBIM37:2:1:181748087:1 151081587 ID35262 M -
TGAAGATGATCTGTCCTGTTAGGTCCTGTTT
>2 dna:chromosome chromosome:NCBIM37:2:1:181748087:1 151081588 ID35261 M -
TGAAGATGATCTGTCCTGTTAGGTCCTGTT
>2 dna:chromosome chromosome:NCBIM37:2:1:181748087:1 151081607 ID19752 M -
TAGGCCTCACTGCAGGAGAATGAAGATGATC
>2 dna:chromosome chromosome:NCBIM37:2:1:181748087:1 151081681 ID26363 M -
TCATGAAGGTGTCCCTGAAGCATATGTGG
>2 dna:chromosome chromosome:NCBIM37:2:1:181748087:1 151081686 ID529 M -
ACCAATCATGAAGGTGTCCCTGAAGCATA
>2 dna:chromosome chromosome:NCBIM37:2:1:181748087:1 151081688 ID37160 M -
TGACCAATCATGAAGGTGTCCCTGAAGCA
>2 dna:chromosome chromosome:NCBIM37:2:1:181748087:1 151081689 ID6091 M -
GTGACCAATCATGAAGGTGTCCCTGAAGC
>2 dna:chromosome chromosome:NCBIM37:2:1:181748087:1 151081689 ID59025 M -
TGTGACCAATCATGAAGGTGTCCCTGAAGC
>2 dna:chromosome chromosome:NCBIM37:2:1:181748087:1 151081690 ID59024 M -
TGTGACCAATCATGAAGGTGTCCCTGAAG
>2 dna:chromosome chromosome:NCBIM37:2:1:181748087:1 151081692 ID32692 M -
TCTGTGACCAATCATGAAGGTGTCCCTGA
>2 dna:chromosome chromosome:NCBIM37:2:1:181748087:1 151081695 ID20934 M -
TAGTCTGTGACCAATCATGAAGGTGTCCC
>2 dna:chromosome chromosome:NCBIM37:2:1:181748087:1 151081696 ID20933 M -
TAGTCTGTGACCAATCATGAAGGTGTCC
>2 dna:chromosome chromosome:NCBIM37:2:1:181748087:1 151081697 ID20932 M -
TAGTCTGTGACCAATCATGAAGGTGTC
>2 dna:chromosome chromosome:NCBIM37:2:1:181748087:1 151081770 ID20084 M -
TAGGTATTGACACAGGCCTTTTACAAGCCCA
>2 dna:chromosome chromosome:NCBIM37:2:1:181748087:1 151081778 ID17763 M -
TAGATTTTAGGTATTGACACAGGCCTTTTA
>2 dna:chromosome chromosome:NCBIM37:2:1:181748087:1 151081787 ID1281 M -
AGGTGTTAGATTTTAGGTATTGACACA
>2 dna:chromosome chromosome:NCBIM37:2:1:181748087:1 151081791 ID26259 M -
TCATCAAAGGTGTTAGATTTTAGGTATTGA
>2 dna:chromosome chromosome:NCBIM37:2:1:181748087:1 151081795 ID3501 M -
CTCTTCATCAAAGGTGTTAGATTTTAGGTA
>2 dna:chromosome chromosome:NCBIM37:2:1:181748087:1 151081816 ID60473 M -
TGTTAATCTTCAGTTAAAGCCTCTTCATC
>2 dna:chromosome chromosome:NCBIM37:2:1:181748087:1 151081821 ID9934 M -
TAAGATTTGTTAATCTTCAGTTAAAGCCTCT
>2 dna:chromosome chromosome:NCBIM37:2:1:181748087:1 151081822 ID9933 M -
TAAGATTTGTTAATCTTCAGTTAAAGCCTC
>2 dna:chromosome chromosome:NCBIM37:2:1:181748087:1 151081840 ID47592 M -
TGCTCCTTGACCAAGTCTTTAAGATTTGTTA
>2 dna:chromosome chromosome:NCBIM37:2:1:181748087:1 151081841 ID47591 M -
TGCTCCTTGACCAAGTCTTTAAGATTTGTT
>2 dna:chromosome chromosome:NCBIM37:2:1:181748087:1 151081847 ID3019 M -
CCTGAATGCTCCTTGACCAAGTCTTTAAGA
>2 dna:chromosome chromosome:NCBIM37:2:1:181748087:1 151081861 ID52371 M -
TGGCTAGTTAATTCCCTGAATGCTCCTTGA
>2 dna:chromosome chromosome:NCBIM37:2:1:181748087:1 151081866 ID5322 M -
GGAAATGGCTAGTTAATTCCCTGAATGCTC
>2 dna:chromosome chromosome:NCBIM37:2:1:181748087:1 151081868 ID39652 M -
TGAGGAAATGGCTAGTTAATTCCCTGAATGC
>2 dna:chromosome chromosome:NCBIM37:2:1:181748087:1 151081873 ID44458 M -
TGCATGAGGAAATGGCTAGTTAATTCCCTG
>2 dna:chromosome chromosome:NCBIM37:2:1:181748087:1 151081883 ID15059 M -
TACTATAGTCTGCATGAGGAAATGGCTAGT
>2 dna:chromosome chromosome:NCBIM37:2:1:181748087:1 151081900 ID40898 M -
TGATAGAATTTTAACTGCTACTATAGTCTGC
>2 dna:chromosome chromosome:NCBIM37:2:1:181748087:1 151081932 ID56797 M -
TGGTTTGATGAGGGTGTTCTTTTTCCCTT
>2 dna:chromosome chromosome:NCBIM37:2:1:181748087:1 151081944 ID42391 M -
TGATTTAAATTTCTGGTTTGATGAGGGTGT
>2 dna:chromosome chromosome:NCBIM37:2:1:181748087:1 151081946 ID42390 M -
TGATTTAAATTTCTGGTTTGATGAGGGT
>2 dna:chromosome chromosome:NCBIM37:2:1:181748087:1 151081948 ID26383 M -
TCATGATTTAAATTTCTGGTTTGATGAGG
>2 dna:chromosome chromosome:NCBIM37:2:1:181748087:1 151081949 ID65054 M -
TTCATGATTTAAATTTCTGGTTTGATGAG
>2 dna:chromosome chromosome:NCBIM37:2:1:181748087:1 151081974 ID12071 M -
TACAAATGTTTAATAACATAGTGGAGTTTCA
>2 dna:chromosome chromosome:NCBIM37:2:1:181748087:1 151081975 ID12070 M -
TACAAATGTTTAATAACATAGTGGAGTTTC
>2 dna:chromosome chromosome:NCBIM37:2:1:181748087:1 151082011 ID36123 M -
TGAATTCCAGAAAAACACAAATGACTTGTGA
>2 dna:chromosome chromosome:NCBIM37:2:1:181748087:1 151082038 ID29456 M -
TCCTACTTAACACCTCTCCTCCCACCTTGAA
>2 dna:chromosome chromosome:NCBIM37:2:1:181748087:1 151082039 ID15613 M -
TACTTAACACCTCTCCTCCCACCTTGA
>2 dna:chromosome chromosome:NCBIM37:2:1:181748087:1 151082056 ID57271 M -
TGTAACCAAACTCCACAATCCTACTTAACAC
>2 dna:chromosome chromosome:NCBIM37:2:1:181748087:1 151082064 ID55480 M -
TGGTATGTAACCAAACTCCACAATCCTA
>2 dna:chromosome chromosome:NCBIM37:2:1:181748087:1 151082076 ID49977 M -
TGGAATTCTTTCTCTGGTATGTAACCAAAC
>2 dna:chromosome chromosome:NCBIM37:2:1:181748087:1 151082087 ID7343 M -
TAAACAGCCTATGGAATTCTTTCTCTGGTA
>2 dna:chromosome chromosome:NCBIM37:2:1:181748087:1 151082088 ID7342 M -
TAAACAGCCTATGGAATTCTTTCTCTGGT
>2 dna:chromosome chromosome:NCBIM37:2:1:181748087:1 151082091 ID48130 M -
TGCTTAAACAGCCTATGGAATTCTTTCTCT
>2 dna:chromosome chromosome:NCBIM37:2:1:181748087:1 151082092 ID48129 M -
TGCTTAAACAGCCTATGGAATTCTTTCTC
>2 dna:chromosome chromosome:NCBIM37:2:1:181748087:1 151082093 ID48128 M -
TGCTTAAACAGCCTATGGAATTCTTTCT
>2 dna:chromosome chromosome:NCBIM37:2:1:181748087:1 151082098 ID14051 M -
TACCATTTGCTTAAACAGCCTATGGAATTC
>2 dna:chromosome chromosome:NCBIM37:2:1:181748087:1 151082109 ID50210 M -
TGGACGACACATACCATTTGCTTAAACAGC
>2 dna:chromosome chromosome:NCBIM37:2:1:181748087:1 151082120 ID55901 M -
TGGTGACAATATTGGACGACACATACCATTT
>2 dna:chromosome chromosome:NCBIM37:2:1:181748087:1 151082121 ID55900 M -
TGGTGACAATATTGGACGACACATACCATT
>2 dna:chromosome chromosome:NCBIM37:2:1:181748087:1 151082121 ID68743 M -
TTTGGTGACAATATTGGACGACACATACCATT
>2 dna:chromosome chromosome:NCBIM37:2:1:181748087:1 151082122 ID55899 M -
TGGTGACAATATTGGACGACACATACCAT
>2 dna:chromosome chromosome:NCBIM37:2:1:181748087:1 151082122 ID67504 M -
TTGGTGACAATATTGGACGACACATACCAT
>2 dna:chromosome chromosome:NCBIM37:2:1:181748087:1 151082122 ID68742 M -
TTTGGTGACAATATTGGACGACACATACCAT
>2 dna:chromosome chromosome:NCBIM37:2:1:181748087:1 151082123 ID68741 M -
TTTGGTGACAATATTGGACGACACATACCA
>2 dna:chromosome chromosome:NCBIM37:2:1:181748087:1 151082124 ID55898 M -
TGGTGACAATATTGGACGACACATACC
>2 dna:chromosome chromosome:NCBIM37:2:1:181748087:1 151082124 ID68740 M -
TTTGGTGACAATATTGGACGACACATACC
>2 dna:chromosome chromosome:NCBIM37:2:1:181748087:1 151082125 ID68738 M -
TTTGGTGACAATATTGGACGACACATAC
>2 dna:chromosome chromosome:NCBIM37:2:1:181748087:1 151082125 ID68975 M -
TTTTGGTGACAATATTGGACGACACATAC
>2 dna:chromosome chromosome:NCBIM37:2:1:181748087:1 151082126 ID55897 M -
TGGTGACAATATTGGACGACACATA
>2 dna:chromosome chromosome:NCBIM37:2:1:181748087:1 151082134 ID50081 M -
TGGACAATTTATTTTGGTGACAATATTGGAC
>2 dna:chromosome chromosome:NCBIM37:2:1:181748087:1 151082135 ID50080 M -
TGGACAATTTATTTTGGTGACAATATTGGA
>2 dna:chromosome chromosome:NCBIM37:2:1:181748087:1 151082246 ID34282 M -
TGAAAGTTGCTAGCTTCTGAACCCAGATA
>2 dna:chromosome chromosome:NCBIM37:2:1:181748087:1 151082246 ID66295 M -
TTGAAAGTTGCTAGCTTCTGAACCCAGATA
>2 dna:chromosome chromosome:NCBIM37:2:1:181748087:1 151082247 ID66294 M -
TTGAAAGTTGCTAGCTTCTGAACCCAGAT
>2 dna:chromosome chromosome:NCBIM37:2:1:181748087:1 151082251 ID27195 M -
TCCAATTGAAAGTTGCTAGCTTCTGAACCC
>2 dna:chromosome chromosome:NCBIM37:2:1:181748087:1 151082252 ID27194 M -
TCCAATTGAAAGTTGCTAGCTTCTGAACC
>2 dna:chromosome chromosome:NCBIM37:2:1:181748087:1 151082265 ID20593 U -
TAGTACAGAAGGCTCCAATTGAAAGTTGC
>2 dna:chromosome chromosome:NCBIM37:2:1:181748087:1 151082272 ID44010 U -
TGCAGCATAGTACAGAAGGCTCCAATTGA
>2 dna:chromosome chromosome:NCBIM37:2:1:181748087:1 151082289 ID12167 U -
TACAACTTCAGAGAGTTCTGCAGCATAGTA
>2 dna:chromosome chromosome:NCBIM37:2:1:181748087:1 151082290 ID12166 U -
TACAACTTCAGAGAGTTCTGCAGCATAGT
>2 dna:chromosome chromosome:NCBIM37:2:1:181748087:1 151082294 ID2038 M -
CACCCTACAACTTCAGAGAGTTCTGCAGCA
>2 dna:chromosome chromosome:NCBIM37:2:1:181748087:1 151082295 ID2643 M -
CCACACCCTACAACTTCAGAGAGTTCTGCAGC
>2 dna:chromosome chromosome:NCBIM37:2:1:181748087:1 151082303 ID55582 M -
TGGTCACCACACCCTACAACTTCAGAGAGT
>2 dna:chromosome chromosome:NCBIM37:2:1:181748087:1 151082311 ID24701 M -
TCAATAGTGTGGTCACCACACCCTACAACTT
>2 dna:chromosome chromosome:NCBIM37:2:1:181748087:1 151082314 ID22180 M -
TATCAATAGTGTGGTCACCACACCCTACAA
>2 dna:chromosome chromosome:NCBIM37:2:1:181748087:1 151082325 ID2418 M -
CAGGTCTACATATCAATAGTGTGGTCACC
>2 dna:chromosome chromosome:NCBIM37:2:1:181748087:1 151082336 ID13036 M -
TACAGGATAACTCCAGGTCTACATATCAATA
>2 dna:chromosome chromosome:NCBIM37:2:1:181748087:1 151082337 ID13035 M -
TACAGGATAACTCCAGGTCTACATATCAAT
>2 dna:chromosome chromosome:NCBIM37:2:1:181748087:1 151082339 ID10863 M -
TAATACAGGATAACTCCAGGTCTACATATCA
>2 dna:chromosome chromosome:NCBIM37:2:1:181748087:1 151082340 ID10862 M -
TAATACAGGATAACTCCAGGTCTACATATC
>2 dna:chromosome chromosome:NCBIM37:2:1:181748087:1 151082342 ID57401 M -
TGTAATACAGGATAACTCCAGGTCTACATA
>2 dna:chromosome chromosome:NCBIM37:2:1:181748087:1 151082343 ID57400 M -
TGTAATACAGGATAACTCCAGGTCTACAT
>2 dna:chromosome chromosome:NCBIM37:2:1:181748087:1 151082343 ID67708 M -
TTGTAATACAGGATAACTCCAGGTCTACAT
>2 dna:chromosome chromosome:NCBIM37:2:1:181748087:1 151082344 ID57399 M -
TGTAATACAGGATAACTCCAGGTCTACA
>2 dna:chromosome chromosome:NCBIM37:2:1:181748087:1 151082344 ID67707 M -
TTGTAATACAGGATAACTCCAGGTCTACA
>2 dna:chromosome chromosome:NCBIM37:2:1:181748087:1 151082346 ID57398 M -
TGTAATACAGGATAACTCCAGGTCTA
>2 dna:chromosome chromosome:NCBIM37:2:1:181748087:1 151082347 ID65626 M -
TTCCTTGTAATACAGGATAACTCCAGGTCT
>2 dna:chromosome chromosome:NCBIM37:2:1:181748087:1 151082348 ID30435 M -
TCCTTGTAATACAGGATAACTCCAGGTC
>2 dna:chromosome chromosome:NCBIM37:2:1:181748087:1 151082348 ID65625 M -
TTCCTTGTAATACAGGATAACTCCAGGTC
>2 dna:chromosome chromosome:NCBIM37:2:1:181748087:1 151082352 ID30466 M -
TCCTTTCCTTGTAATACAGGATAACTCCA
>2 dna:chromosome chromosome:NCBIM37:2:1:181748087:1 151082385 ID58728 M -
TGTCTTTATAGTTATTTTCCCTGGAAAGGAA
>2 dna:chromosome chromosome:NCBIM37:2:1:181748087:1 151082387 ID58727 M -
TGTCTTTATAGTTATTTTCCCTGGAAAGG
>2 dna:chromosome chromosome:NCBIM37:2:1:181748087:1 151082499 ID15610 M -
TACTGTTTGTGTTTGTTCAGGGTATACAGT
>2 dna:chromosome chromosome:NCBIM37:2:1:181748087:1 151082505 ID57623 M -
TGTACTGTTTGTGTTTGTTCAGGGTA
>2 dna:chromosome chromosome:NCBIM37:2:1:181748087:1 151082526 ID16904 M -
TAGACATTCAAAGCTCACAATGTCCTGTAC
>2 dna:chromosome chromosome:NCBIM37:2:1:181748087:1 151082597 ID65304 M -
TTCCAGTGTGGTCTTTATGGCTGTCTGTA
>2 dna:chromosome chromosome:NCBIM37:2:1:181748087:1 151082677 ID23311 M -
TATGTTTCCATCAAAATCTTTTCTCCTGTA
>2 dna:chromosome chromosome:NCBIM37:2:1:181748087:1 151082722 ID13827 M -
TACCAGAACTGTCTTCCCAGGGTGAGTGT
>2 dna:chromosome chromosome:NCBIM37:2:1:181748087:1 151082781 ID52089 M -
TGGCCCTATGTGTTTCAAGAATTGATCCCC
>2 dna:chromosome chromosome:NCBIM37:2:1:181748087:1 151082955 ID45056 M -
TGCCAATGGGAGTTTCTCCTCTTGT
>2 dna:chromosome chromosome:NCBIM37:2:1:181748087:1 151082989 ID35617 M -
TGAAGTGTGCTTAGTGGACAAGCTGGG
>2 dna:chromosome chromosome:NCBIM37:2:1:181748087:1 151082993 ID47531 M -
TGCTCATGAAGTGTGCTTAGTGGACAAGC
>2 dna:chromosome chromosome:NCBIM37:2:1:181748087:1 151082996 ID4874 M -
GCATTGCTCATGAAGTGTGCTTAGTGGACA
>2 dna:chromosome chromosome:NCBIM37:2:1:181748087:1 151083032 ID10746 M -
TAATAACTATCACTGCTCTCTGTCTCC
>2 dna:chromosome chromosome:NCBIM37:2:1:181748087:1 151083094 ID35975 M -
TGAATGCTGGGTAAAGTCCCAGTG
>2 dna:chromosome chromosome:NCBIM37:2:1:181748087:1 151083098 ID17533 M -
TAGATGAATGCTGGGTAAAGTCCC
>2 dna:chromosome chromosome:NCBIM37:2:1:181748087:1 151083106 ID50135 M -
TGGACATATCCATAGATGAATGCTGGGT
>2 dna:chromosome chromosome:NCBIM37:2:1:181748087:1 151083123 ID35846 M -
TGAATCTCAGAACTAGCCTTGGACATATCC
>2 dna:chromosome chromosome:NCBIM37:2:1:181748087:1 151083124 ID32160 M -
TCTGAATCTCAGAACTAGCCTTGGACATATC
>2 dna:chromosome chromosome:NCBIM37:2:1:181748087:1 151083124 ID35845 M -
TGAATCTCAGAACTAGCCTTGGACATATC
>2 dna:chromosome chromosome:NCBIM37:2:1:181748087:1 151083126 ID35844 M -
TGAATCTCAGAACTAGCCTTGGACATA
>2 dna:chromosome chromosome:NCBIM37:2:1:181748087:1 151083129 ID61178 M -
TGTTTCTGAATCTCAGAACTAGCCTTGGAC
>2 dna:chromosome chromosome:NCBIM37:2:1:181748087:1 151083163 ID50474 M -
TGGAGAGATAAAACACTCAGTGAGGAC
>2 dna:chromosome chromosome:NCBIM37:2:1:181748087:1 151083184 ID15028 M -
TACTAGGCTTCCTCACAAAGGAATGGAGA
>2 dna:chromosome chromosome:NCBIM37:2:1:181748087:1 151083220 ID37950 M -
TGACTTTTAATTGGATATGTTAGT
>2 dna:chromosome chromosome:NCBIM37:2:1:181748087:1 151083227 ID43862 M -
TGCAGAAATTAGTTGACTTTTAATTGGATA
>2 dna:chromosome chromosome:NCBIM37:2:1:181748087:1 151083229 ID59569 M -
TGTGCAGAAATTAGTTGACTTTTAATTGGA
>2 dna:chromosome chromosome:NCBIM37:2:1:181748087:1 151083230 ID59568 M -
TGTGCAGAAATTAGTTGACTTTTAATTGG
>2 dna:chromosome chromosome:NCBIM37:2:1:181748087:1 151083231 ID59567 M -
TGTGCAGAAATTAGTTGACTTTTAATTG
>2 dna:chromosome chromosome:NCBIM37:2:1:181748087:1 151083273 ID24897 M -
TCACAATGTGGAGTTGTTCTGTAAGGGCCT
>2 dna:chromosome chromosome:NCBIM37:2:1:181748087:1 151083274 ID24896 M -
TCACAATGTGGAGTTGTTCTGTAAGGGCC
>2 dna:chromosome chromosome:NCBIM37:2:1:181748087:1 151083279 ID57604 M -
TGTACTCACAATGTGGAGTTGTTCTGTAA
>2 dna:chromosome chromosome:NCBIM37:2:1:181748087:1 151083280 ID57603 M -
TGTACTCACAATGTGGAGTTGTTCTGTA
>2 dna:chromosome chromosome:NCBIM37:2:1:181748087:1 151083282 ID57602 M -
TGTACTCACAATGTGGAGTTGTTCTG
>2 dna:chromosome chromosome:NCBIM37:2:1:181748087:1 151083286 ID33827 M -
TGAAACATTTGTACTCACAATGTGGAGTTGT
>2 dna:chromosome chromosome:NCBIM37:2:1:181748087:1 151083290 ID68513 M -
TTTGAAACATTTGTACTCACAATGTGGAG
>2 dna:chromosome chromosome:NCBIM37:2:1:181748087:1 151083293 ID60858 M -
TGTTCTTTGAAACATTTGTACTCACAATGTG
>2 dna:chromosome chromosome:NCBIM37:2:1:181748087:1 151083329 ID48811 M -
TGGAAAATGGAGGTCATCTATCCTGTGAGGC
>2 dna:chromosome chromosome:NCBIM37:2:1:181748087:1 151083330 ID48810 M -
TGGAAAATGGAGGTCATCTATCCTGTGAGG
>2 dna:chromosome chromosome:NCBIM37:2:1:181748087:1 151083332 ID48809 M -
TGGAAAATGGAGGTCATCTATCCTGTGA
>2 dna:chromosome chromosome:NCBIM37:2:1:181748087:1 151083334 ID47929 M -
TGCTGGAAAATGGAGGTCATCTATCCTGT
>2 dna:chromosome chromosome:NCBIM37:2:1:181748087:1 151083338 ID30416 M -
TCCTTGCTGGAAAATGGAGGTCATCTATC
>2 dna:chromosome chromosome:NCBIM37:2:1:181748087:1 151083374 ID1426 M -
ATCACTTTCTTTTTCTGTGGGTCCCTCACC
>2 dna:chromosome chromosome:NCBIM37:2:1:181748087:1 151083378 ID35794 M -
TGAATCACTTTCTTTTTCTGTGGGTCCCT
>2 dna:chromosome chromosome:NCBIM37:2:1:181748087:1 151083380 ID5268 M -
GCTTGAATCACTTTCTTTTTCTGTGGGTCC
>2 dna:chromosome chromosome:NCBIM37:2:1:181748087:1 151083381 ID5267 M -
GCTTGAATCACTTTCTTTTTCTGTGGGTC
>2 dna:chromosome chromosome:NCBIM37:2:1:181748087:1 151083382 ID35793 M -
TGAATCACTTTCTTTTTCTGTGGGT
>2 dna:chromosome chromosome:NCBIM37:2:1:181748087:1 151083384 ID5266 M -
GCTTGAATCACTTTCTTTTTCTGTGG
>2 dna:chromosome chromosome:NCBIM37:2:1:181748087:1 151083450 ID7840 M -
TAAAGGGAGCCCTAAATGCAGTCTGACACC
>2 dna:chromosome chromosome:NCBIM37:2:1:181748087:1 151083502 ID36680 M -
TGACAGAGGCCTTTTAGAACCCCATTCTTT
>2 dna:chromosome chromosome:NCBIM37:2:1:181748087:1 151083525 ID24288 M -
TCAAAGCATTGGACCTTAAGACCTGACAGA
>2 dna:chromosome chromosome:NCBIM37:2:1:181748087:1 151083531 ID29724 M -
TCCTCATCAAAGCATTGGACCTTAAGACCT
>2 dna:chromosome chromosome:NCBIM37:2:1:181748087:1 151083571 ID67464 M -
TTGGTCAATTCTTAATTTTTTATAATGTAA
>2 dna:chromosome chromosome:NCBIM37:2:1:181748087:1 151083602 ID41011 M -
TGATAGGTTAGCTTTCCTTCCGTGAATGCTC
>2 dna:chromosome chromosome:NCBIM37:2:1:181748087:1 151083603 ID41010 M -
TGATAGGTTAGCTTTCCTTCCGTGAATGCT
>2 dna:chromosome chromosome:NCBIM37:2:1:181748087:1 151083604 ID41009 M -
TGATAGGTTAGCTTTCCTTCCGTGAATGC
>2 dna:chromosome chromosome:NCBIM37:2:1:181748087:1 151083608 ID4420 M -
GAGATGATAGGTTAGCTTTCCTTCCGTGA
>2 dna:chromosome chromosome:NCBIM37:2:1:181748087:1 151083608 ID38950 M -
TGAGATGATAGGTTAGCTTTCCTTCCGTGA
>2 dna:chromosome chromosome:NCBIM37:2:1:181748087:1 151083608 ID41008 M -
TGATAGGTTAGCTTTCCTTCCGTGA
>2 dna:chromosome chromosome:NCBIM37:2:1:181748087:1 151083609 ID38949 M -
TGAGATGATAGGTTAGCTTTCCTTCCGTG
>2 dna:chromosome chromosome:NCBIM37:2:1:181748087:1 151083612 ID44457 M -
TGCATGAGATGATAGGTTAGCTTTCCTTCC
>2 dna:chromosome chromosome:NCBIM37:2:1:181748087:1 151083641 ID25538 M -
TCAGAAGAATTTTAACTGCTACAGTCAGGCT
>2 dna:chromosome chromosome:NCBIM37:2:1:181748087:1 151083647 ID28937 M -
TCCCTTTCAGAAGAATTTTAACTGCTACAGT
>2 dna:chromosome chromosome:NCBIM37:2:1:181748087:1 151083650 ID31864 M -
TCTCCCTTTCAGAAGAATTTTAACTGCTAC
>2 dna:chromosome chromosome:NCBIM37:2:1:181748087:1 151083650 ID65967 M -
TTCTCCCTTTCAGAAGAATTTTAACTGCTAC
>2 dna:chromosome chromosome:NCBIM37:2:1:181748087:1 151083682 ID34867 M -
TGAACGTGTTGTAGCATTTATCAGGGTACTC
>2 dna:chromosome chromosome:NCBIM37:2:1:181748087:1 151083684 ID34866 M -
TGAACGTGTTGTAGCATTTATCAGGGTAC
>2 dna:chromosome chromosome:NCBIM37:2:1:181748087:1 151083686 ID22686 M -
TATGAACGTGTTGTAGCATTTATCAGGGT
>2 dna:chromosome chromosome:NCBIM37:2:1:181748087:1 151083686 ID34865 M -
TGAACGTGTTGTAGCATTTATCAGGGT
>2 dna:chromosome chromosome:NCBIM37:2:1:181748087:1 151083688 ID41109 M -
TGATATGAACGTGTTGTAGCATTTATCAGG
>2 dna:chromosome chromosome:NCBIM37:2:1:181748087:1 151083689 ID41108 M -
TGATATGAACGTGTTGTAGCATTTATCAG
>2 dna:chromosome chromosome:NCBIM37:2:1:181748087:1 151083690 ID41107 M -
TGATATGAACGTGTTGTAGCATTTATCA
>2 dna:chromosome chromosome:NCBIM37:2:1:181748087:1 151083691 ID11288 M -
TAATGATATGAACGTGTTGTAGCATTTATC
>2 dna:chromosome chromosome:NCBIM37:2:1:181748087:1 151083692 ID11287 M -
TAATGATATGAACGTGTTGTAGCATTTAT
>2 dna:chromosome chromosome:NCBIM37:2:1:181748087:1 151083698 ID7093 M -
TAAAATATTAATGATATGAACGTGTTGTAGC
>2 dna:chromosome chromosome:NCBIM37:2:1:181748087:1 151083698 ID23380 M -
TATTAATGATATGAACGTGTTGTAGC
>2 dna:chromosome chromosome:NCBIM37:2:1:181748087:1 151083769 ID7238 U -
TAAAATTCTGCCCAACAACTCTCCTCCCAAA
>2 dna:chromosome chromosome:NCBIM37:2:1:181748087:1 151083774 ID7237 U -
TAAAATTCTGCCCAACAACTCTCCTC
>2 dna:chromosome chromosome:NCBIM37:2:1:181748087:1 151083781 ID18255 U -
TAGCCAAACTCTAAAATTCTGCCCAACAAC
>2 dna:chromosome chromosome:NCBIM37:2:1:181748087:1 151083782 ID18254 U -
TAGCCAAACTCTAAAATTCTGCCCAACAA
>2 dna:chromosome chromosome:NCBIM37:2:1:181748087:1 151083802 ID49823 M -
TGGAATCCTTTGTCACATAGGTAGCCAAAC
>2 dna:chromosome chromosome:NCBIM37:2:1:181748087:1 151083817 ID48279 M -
TGCTTCAATAGCCTATGGAATCCTTTGTCA
>2 dna:chromosome chromosome:NCBIM37:2:1:181748087:1 151083818 ID3706 M -
CTTCAATAGCCTATGGAATCCTTTGTC
>2 dna:chromosome chromosome:NCBIM37:2:1:181748087:1 151083818 ID48278 M -
TGCTTCAATAGCCTATGGAATCCTTTGTC
>2 dna:chromosome chromosome:NCBIM37:2:1:181748087:1 151083822 ID16231 M -
TAGAAATGCTTCAATAGCCTATGGAATCCTT
>2 dna:chromosome chromosome:NCBIM37:2:1:181748087:1 151083823 ID16230 M -
TAGAAATGCTTCAATAGCCTATGGAATCCT
>2 dna:chromosome chromosome:NCBIM37:2:1:181748087:1 151083824 ID16229 M -
TAGAAATGCTTCAATAGCCTATGGAATCC
>2 dna:chromosome chromosome:NCBIM37:2:1:181748087:1 151083861 ID19614 M -
TAGGCAAACATTTCTAGTGGTAATATTGG
>2 dna:chromosome chromosome:NCBIM37:2:1:181748087:1 151083868 ID58461 M -
TGTCCAGTAGGCAAACATTTCTAGTGGTA
>2 dna:chromosome chromosome:NCBIM37:2:1:181748087:1 151083880 ID65857 M -
TTCTAGGCTTTACTGTCCAGTAGGCAAACA
>2 dna:chromosome chromosome:NCBIM37:2:1:181748087:1 151083889 ID12411 M -
TACAATATTTCTAGGCTTTACTGTCCAGT
>2 dna:chromosome chromosome:NCBIM37:2:1:181748087:1 151083890 ID47071 M -
TGCTACAATATTTCTAGGCTTTACTGTCCAG
>2 dna:chromosome chromosome:NCBIM37:2:1:181748087:1 151083892 ID47070 M -
TGCTACAATATTTCTAGGCTTTACTGTCC
>2 dna:chromosome chromosome:NCBIM37:2:1:181748087:1 151083910 ID23921 M -
TATTTCCTTTGCATTTTGCTACAATAT
>2 dna:chromosome chromosome:NCBIM37:2:1:181748087:1 151083926 ID14744 M -
TACGTAATTGATAAGTTTTATATTTCCTTTG
>2 dna:chromosome chromosome:NCBIM37:2:1:181748087:1 151083927 ID14743 M -
TACGTAATTGATAAGTTTTATATTTCCTTT
>2 dna:chromosome chromosome:NCBIM37:2:1:181748087:1 151083934 ID51522 M -
TGGCACAATACGTAATTGATAAGTTTTATAT
>2 dna:chromosome chromosome:NCBIM37:2:1:181748087:1 151083935 ID51521 M -
TGGCACAATACGTAATTGATAAGTTTTATA
>2 dna:chromosome chromosome:NCBIM37:2:1:181748087:1 151083936 ID51520 M -
TGGCACAATACGTAATTGATAAGTTTTAT
>2 dna:chromosome chromosome:NCBIM37:2:1:181748087:1 151083946 ID41038 M -
TGATAGTCTTCTGGCACAATACGTAATTGA
>2 dna:chromosome chromosome:NCBIM37:2:1:181748087:1 151083951 ID8923 M -
TAACCCATGATAGTCTTCTGGCACAATACGTA
>2 dna:chromosome chromosome:NCBIM37:2:1:181748087:1 151083952 ID8922 M -
TAACCCATGATAGTCTTCTGGCACAATACGT
>2 dna:chromosome chromosome:NCBIM37:2:1:181748087:1 151083956 ID8921 M -
TAACCCATGATAGTCTTCTGGCACAAT
>2 dna:chromosome chromosome:NCBIM37:2:1:181748087:1 151083971 ID66289 M -
TTGAAAGTGGCAGGCTTGTAACCCATGATA
>2 dna:chromosome chromosome:NCBIM37:2:1:181748087:1 151084013 ID2057 M -
CACCTTCTAAGAGTTCTTGGGCACATTCA
>2 dna:chromosome chromosome:NCBIM37:2:1:181748087:1 151084014 ID2056 M -
CACCTTCTAAGAGTTCTTGGGCACATTC
>2 dna:chromosome chromosome:NCBIM37:2:1:181748087:1 151084050 ID37617 M -
TGACTCCAGACATGAATTTCATGGTCATC
>2 dna:chromosome chromosome:NCBIM37:2:1:181748087:1 151084070 ID2477 M -
CATAAAGTAGAGCACACACCGTGACTCCAG
>2 dna:chromosome chromosome:NCBIM37:2:1:181748087:1 151084132 ID4902 M -
GCCAAGTTCTTCTGCTTTAGGTCTCCACGC
>2 dna:chromosome chromosome:NCBIM37:2:1:181748087:1 151084136 ID47872 M -
TGCTGCCAAGTTCTTCTGCTTTAGGTCTCC
>2 dna:chromosome chromosome:NCBIM37:2:1:181748087:1 151084150 ID23471 M -
TATTATATGTATTTTGCTGCCAAGTTCTTC
>2 dna:chromosome chromosome:NCBIM37:2:1:181748087:1 151084154 ID35765 M -
TGAATATTATATGTATTTTGCTGCCAAGTT
>2 dna:chromosome chromosome:NCBIM37:2:1:181748087:1 151084155 ID35764 M -
TGAATATTATATGTATTTTGCTGCCAAGT
>2 dna:chromosome chromosome:NCBIM37:2:1:181748087:1 151084155 ID66419 M -
TTGAATATTATATGTATTTTGCTGCCAAGT
>2 dna:chromosome chromosome:NCBIM37:2:1:181748087:1 151084158 ID35763 M -
TGAATATTATATGTATTTTGCTGCCA
>2 dna:chromosome chromosome:NCBIM37:2:1:181748087:1 151084162 ID38195 M -
TGAGAACTTGAATATTATATGTATTTTGCT
>2 dna:chromosome chromosome:NCBIM37:2:1:181748087:1 151084187 ID21031 M -
TAGTGATCATGTCATAAAGTTCTGTTGAGA
>2 dna:chromosome chromosome:NCBIM37:2:1:181748087:1 151084188 ID21030 M -
TAGTGATCATGTCATAAAGTTCTGTTGAG
>2 dna:chromosome chromosome:NCBIM37:2:1:181748087:1 151084196 ID13676 M -
TACCAAGTTAGTGATCATGTCATAAAGTT
>2 dna:chromosome chromosome:NCBIM37:2:1:181748087:1 151084237 ID7153 M -
TAAAATGCCATGGAGTGCTGGCCTTTGTCC
>2 dna:chromosome chromosome:NCBIM37:2:1:181748087:1 151084243 ID34087 M -
TGAAAGCTTAAAATGCCATGGAGTGCTGGCCT
>2 dna:chromosome chromosome:NCBIM37:2:1:181748087:1 151084244 ID34086 M -
TGAAAGCTTAAAATGCCATGGAGTGCTGGCC
>2 dna:chromosome chromosome:NCBIM37:2:1:181748087:1 151084245 ID34085 M -
TGAAAGCTTAAAATGCCATGGAGTGCTGGC
>2 dna:chromosome chromosome:NCBIM37:2:1:181748087:1 151084246 ID34084 M -
TGAAAGCTTAAAATGCCATGGAGTGCTGG
>2 dna:chromosome chromosome:NCBIM37:2:1:181748087:1 151084246 ID66280 M -
TTGAAAGCTTAAAATGCCATGGAGTGCTGG
>2 dna:chromosome chromosome:NCBIM37:2:1:181748087:1 151084247 ID34083 M -
TGAAAGCTTAAAATGCCATGGAGTGCTG
>2 dna:chromosome chromosome:NCBIM37:2:1:181748087:1 151084248 ID68516 M -
TTTGAAAGCTTAAAATGCCATGGAGTGCT
>2 dna:chromosome chromosome:NCBIM37:2:1:181748087:1 151084251 ID25794 M -
TCAGCATTTGAAAGCTTAAAATGCCATGGAGT
>2 dna:chromosome chromosome:NCBIM37:2:1:181748087:1 151084278 ID3640 M -
CTGGGAGAACTTCCTTTGTTATGCTTCAGC
>2 dna:chromosome chromosome:NCBIM37:2:1:181748087:1 151084318 ID54953 M -
TGGGTTTAGGGTGGCTATAGATGGTCTC
>2 dna:chromosome chromosome:NCBIM37:2:1:181748087:1 151084322 ID12449 M -
TACAATGGGTTTAGGGTGGCTATAGATGG
>2 dna:chromosome chromosome:NCBIM37:2:1:181748087:1 151084322 ID63842 M -
TTACAATGGGTTTAGGGTGGCTATAGATGG
>2 dna:chromosome chromosome:NCBIM37:2:1:181748087:1 151084329 ID34733 M -
TGAACATTACAATGGGTTTAGGGTGGCTA
>2 dna:chromosome chromosome:NCBIM37:2:1:181748087:1 151084331 ID41523 M -
TGATGAACATTACAATGGGTTTAGGGTGGC
>2 dna:chromosome chromosome:NCBIM37:2:1:181748087:1 151084332 ID41522 M -
TGATGAACATTACAATGGGTTTAGGGTGG
>2 dna:chromosome chromosome:NCBIM37:2:1:181748087:1 151084334 ID2736 M -
CCATGATGAACATTACAATGGGTTTAGGGT
>2 dna:chromosome chromosome:NCBIM37:2:1:181748087:1 151084334 ID41521 M -
TGATGAACATTACAATGGGTTTAGGGT
>2 dna:chromosome chromosome:NCBIM37:2:1:181748087:1 151084335 ID2735 M -
CCATGATGAACATTACAATGGGTTTAGGG
>2 dna:chromosome chromosome:NCBIM37:2:1:181748087:1 151084346 ID22542 M -
TATCTCATGACACCCATGATGAACATTACAA
>2 dna:chromosome chromosome:NCBIM37:2:1:181748087:1 151084357 ID60940 M -
TGTTGCTTATATCTCATGACACCCATGAT
>2 dna:chromosome chromosome:NCBIM37:2:1:181748087:1 151084357 ID67997 M -
TTGTTGCTTATATCTCATGACACCCATGAT
>2 dna:chromosome chromosome:NCBIM37:2:1:181748087:1 151084358 ID67996 M -
TTGTTGCTTATATCTCATGACACCCATGA
>2 dna:chromosome chromosome:NCBIM37:2:1:181748087:1 151084420 ID39269 M -
TGAGCATCAGGTATGTTGCCATTATATGGTC
>2 dna:chromosome chromosome:NCBIM37:2:1:181748087:1 151084421 ID39268 M -
TGAGCATCAGGTATGTTGCCATTATATGGT
>2 dna:chromosome chromosome:NCBIM37:2:1:181748087:1 151084426 ID46329 M -
TGCCTGAGCATCAGGTATGTTGCCATTAT
>2 dna:chromosome chromosome:NCBIM37:2:1:181748087:1 151084426 ID66880 M -
TTGCCTGAGCATCAGGTATGTTGCCATTAT
>2 dna:chromosome chromosome:NCBIM37:2:1:181748087:1 151084427 ID46328 M -
TGCCTGAGCATCAGGTATGTTGCCATTA
>2 dna:chromosome chromosome:NCBIM37:2:1:181748087:1 151084494 ID64685 M -
TTCAAGGTTTGAACACCCTAGCTGGGCTTCA
>2 dna:chromosome chromosome:NCBIM37:2:1:181748087:1 151084496 ID61142 M -
TGTTTCAAGGTTTGAACACCCTAGCTGGGCTT
>2 dna:chromosome chromosome:NCBIM37:2:1:181748087:1 151084526 ID61248 M -
TGTTTGTTGTTTCATGGTTGGACCTGTATG
>2 dna:chromosome chromosome:NCBIM37:2:1:181748087:1 151084529 ID9320 M -
TAACTGTTTGTTGTTTCATGGTTGGACCTGT
>2 dna:chromosome chromosome:NCBIM37:2:1:181748087:1 151084530 ID9319 M -
TAACTGTTTGTTGTTTCATGGTTGGACCTG
>2 dna:chromosome chromosome:NCBIM37:2:1:181748087:1 151084531 ID9318 M -
TAACTGTTTGTTGTTTCATGGTTGGACCT
>2 dna:chromosome chromosome:NCBIM37:2:1:181748087:1 151084531 ID21626 M -
TATAACTGTTTGTTGTTTCATGGTTGGACCT
>2 dna:chromosome chromosome:NCBIM37:2:1:181748087:1 151084532 ID9317 M -
TAACTGTTTGTTGTTTCATGGTTGGACC
>2 dna:chromosome chromosome:NCBIM37:2:1:181748087:1 151084532 ID21625 M -
TATAACTGTTTGTTGTTTCATGGTTGGACC
>2 dna:chromosome chromosome:NCBIM37:2:1:181748087:1 151084533 ID21624 M -
TATAACTGTTTGTTGTTTCATGGTTGGAC
>2 dna:chromosome chromosome:NCBIM37:2:1:181748087:1 151084533 ID64269 M -
TTATAACTGTTTGTTGTTTCATGGTTGGAC
>2 dna:chromosome chromosome:NCBIM37:2:1:181748087:1 151084534 ID64268 M -
TTATAACTGTTTGTTGTTTCATGGTTGGA
>2 dna:chromosome chromosome:NCBIM37:2:1:181748087:1 151084535 ID21623 M -
TATAACTGTTTGTTGTTTCATGGTTGG
>2 dna:chromosome chromosome:NCBIM37:2:1:181748087:1 151084535 ID64267 M -
TTATAACTGTTTGTTGTTTCATGGTTGG
>2 dna:chromosome chromosome:NCBIM37:2:1:181748087:1 151084538 ID46500 M -
TGCCTTATAACTGTTTGTTGTTTCATGGT
>2 dna:chromosome chromosome:NCBIM37:2:1:181748087:1 151084539 ID46499 M -
TGCCTTATAACTGTTTGTTGTTTCATGG
>2 dna:chromosome chromosome:NCBIM37:2:1:181748087:1 151084543 ID28839 M -
TCCCTGCCTTATAACTGTTTGTTGTTTC
>2 dna:chromosome chromosome:NCBIM37:2:1:181748087:1 151084544 ID17498 M -
TAGATCCCTGCCTTATAACTGTTTGTTGTTT
>2 dna:chromosome chromosome:NCBIM37:2:1:181748087:1 151084583 ID42473 M -
TGATTTGGTCAAATGAAGTTGGGAAGGGT
>2 dna:chromosome chromosome:NCBIM37:2:1:181748087:1 151084606 ID25134 M -
TCACATTCTAAGGATTTCCAGGTTGATTT
>2 dna:chromosome chromosome:NCBIM37:2:1:181748087:1 151084702 ID50062 M -
TGGACAAGCTGAGGGGCAGATTCTATGA
>2 dna:chromosome chromosome:NCBIM37:2:1:181748087:1 151084762 ID2338 M -
CAGCTTTCGTCTGAGGGTCAATGCTCTGTCT
>2 dna:chromosome chromosome:NCBIM37:2:1:181748087:1 151084792 ID35824 M -
TGAATCCTCTGAAGACACTCTGGTAC
>2 dna:chromosome chromosome:NCBIM37:2:1:181748087:1 151084792 ID41558 M -
TGATGAATCCTCTGAAGACACTCTGGTAC
>2 dna:chromosome chromosome:NCBIM37:2:1:181748087:1 151084793 ID41557 M -
TGATGAATCCTCTGAAGACACTCTGGTA
>2 dna:chromosome chromosome:NCBIM37:2:1:181748087:1 151084794 ID41556 M -
TGATGAATCCTCTGAAGACACTCTGGT
>2 dna:chromosome chromosome:NCBIM37:2:1:181748087:1 151084846 ID60542 M -
TGTTAGAGTCAGCTTTGGACACATTCCTG
>2 dna:chromosome chromosome:NCBIM37:2:1:181748087:1 151084852 ID59870 M -
TGTGGATTGTTAGAGTCAGCTTTGGACACA
>2 dna:chromosome chromosome:NCBIM37:2:1:181748087:1 151084853 ID59869 M -
TGTGGATTGTTAGAGTCAGCTTTGGACAC
>2 dna:chromosome chromosome:NCBIM37:2:1:181748087:1 151084855 ID59868 M -
TGTGGATTGTTAGAGTCAGCTTTGGAC
>2 dna:chromosome chromosome:NCBIM37:2:1:181748087:1 151084871 ID57341 M -
TGTAAGGACACATGGCTCTGTGGATTGTT
>2 dna:chromosome chromosome:NCBIM37:2:1:181748087:1 151084885 ID36934 M -
TGACATGAAACACCCTGTAAGGACACATGG
>2 dna:chromosome chromosome:NCBIM37:2:1:181748087:1 151084886 ID36933 M -
TGACATGAAACACCCTGTAAGGACACATG
>2 dna:chromosome chromosome:NCBIM37:2:1:181748087:1 151084891 ID41579 M -
TGATGACATGAAACACCCTGTAAGGAC
>2 dna:chromosome chromosome:NCBIM37:2:1:181748087:1 151084934 ID54505 M -
TGGGTATGTTGGTGCCCTTACACTGAGC
>2 dna:chromosome chromosome:NCBIM37:2:1:181748087:1 151084956 ID35166 M -
TGAAGAGAAGAGCTGTTCTTTTCACTGGGTA
>2 dna:chromosome chromosome:NCBIM37:2:1:181748087:1 151084965 ID22833 M -
TATGAGGTGAAGAGAAGAGCTGTTCTTTT
>2 dna:chromosome chromosome:NCBIM37:2:1:181748087:1 151084974 ID38999 M -
TGAGATGCTTATGAGGTGAAGAGAAGAGC
>2 dna:chromosome chromosome:NCBIM37:2:1:181748087:1 151084978 ID28812 M -
TCCCTGAGATGCTTATGAGGTGAAGAGAA
>2 dna:chromosome chromosome:NCBIM37:2:1:181748087:1 151084979 ID65423 M -
TTCCCTGAGATGCTTATGAGGTGAAGAGA
>2 dna:chromosome chromosome:NCBIM37:2:1:181748087:1 151084980 ID23586 M -
TATTCCCTGAGATGCTTATGAGGTGAAGAG
>2 dna:chromosome chromosome:NCBIM37:2:1:181748087:1 151084986 ID40491 M -
TGAGTTATTCCCTGAGATGCTTATGAGGT
>2 dna:chromosome chromosome:NCBIM37:2:1:181748087:1 151084989 ID37070 M -
TGACATTGAGTTATTCCCTGAGATGCTTATGA
>2 dna:chromosome chromosome:NCBIM37:2:1:181748087:1 151084995 ID26369 M -
TCATGACATTGAGTTATTCCCTGAGATGC
>2 dna:chromosome chromosome:NCBIM37:2:1:181748087:1 151084995 ID37069 M -
TGACATTGAGTTATTCCCTGAGATGC
>2 dna:chromosome chromosome:NCBIM37:2:1:181748087:1 151084995 ID65043 M -
TTCATGACATTGAGTTATTCCCTGAGATGC
>2 dna:chromosome chromosome:NCBIM37:2:1:181748087:1 151085010 ID68547 M -
TTTGAAGCAGTGGTCTTCATGACATTGAGT
>2 dna:chromosome chromosome:NCBIM37:2:1:181748087:1 151085027 ID39924 M -
TGAGGTCATGTTGTTCTTTGAAGCAGTGG
>2 dna:chromosome chromosome:NCBIM37:2:1:181748087:1 151085046 ID4530 U -
GAGGTGATCTATCCCGTGAGGTCATG
>2 dna:chromosome chromosome:NCBIM37:2:1:181748087:1 151085054 ID59844 U -
TGTGGAGAAAGGAGGTGATCTATCCCGTG
>2 dna:chromosome chromosome:NCBIM37:2:1:181748087:1 151085057 ID15297 M -
TACTCTGTGGAGAAAGGAGGTGATCTATCCC
>2 dna:chromosome chromosome:NCBIM37:2:1:181748087:1 151085058 ID15296 M -
TACTCTGTGGAGAAAGGAGGTGATCTATCC
>2 dna:chromosome chromosome:NCBIM37:2:1:181748087:1 151085061 ID15295 M -
TACTCTGTGGAGAAAGGAGGTGATCTA
>2 dna:chromosome chromosome:NCBIM37:2:1:181748087:1 151085061 ID31410 M -
TCTACTCTGTGGAGAAAGGAGGTGATCTA
>2 dna:chromosome chromosome:NCBIM37:2:1:181748087:1 151085065 ID54583 M -
TGGGTCTACTCTGTGGAGAAAGGAGGTGA
>2 dna:chromosome chromosome:NCBIM37:2:1:181748087:1 151085070 ID8453 M -
TAACAATGGGTCTACTCTGTGGAGAAAGGA
>2 dna:chromosome chromosome:NCBIM37:2:1:181748087:1 151085071 ID8452 M -
TAACAATGGGTCTACTCTGTGGAGAAAGG
>2 dna:chromosome chromosome:NCBIM37:2:1:181748087:1 151085093 ID61353 M -
TGTTTTTCTTGTACAAGTCAACCCTAACAAT
>2 dna:chromosome chromosome:NCBIM37:2:1:181748087:1 151085094 ID61352 M -
TGTTTTTCTTGTACAAGTCAACCCTAACAA
>2 dna:chromosome chromosome:NCBIM37:2:1:181748087:1 151085150 ID53190 U -
TGGGACAGGAACCTCAAAGGTGTCATTGGG
>2 dna:chromosome chromosome:NCBIM37:2:1:181748087:1 151085151 ID53189 U -
TGGGACAGGAACCTCAAAGGTGTCATTGG
>2 dna:chromosome chromosome:NCBIM37:2:1:181748087:1 151085235 ID67285 M -
TTGGCATTAGGACCTGACACAGGCCTTTTTA
>2 dna:chromosome chromosome:NCBIM37:2:1:181748087:1 151085240 ID51243 M -
TGGATTTGGCATTAGGACCTGACACAGGCCT
>2 dna:chromosome chromosome:NCBIM37:2:1:181748087:1 151085241 ID51242 M -
TGGATTTGGCATTAGGACCTGACACAGGCC
>2 dna:chromosome chromosome:NCBIM37:2:1:181748087:1 151085247 ID24393 M -
TCAAATGGATTTGGCATTAGGACCTGACA
>2 dna:chromosome chromosome:NCBIM37:2:1:181748087:1 151085248 ID24392 M -
TCAAATGGATTTGGCATTAGGACCTGAC
>2 dna:chromosome chromosome:NCBIM37:2:1:181748087:1 151085249 ID24391 M -
TCAAATGGATTTGGCATTAGGACCTGA
>2 dna:chromosome chromosome:NCBIM37:2:1:181748087:1 151085250 ID65011 M -
TTCATCAAATGGATTTGGCATTAGGACCTG
>2 dna:chromosome chromosome:NCBIM37:2:1:181748087:1 151085251 ID65010 M -
TTCATCAAATGGATTTGGCATTAGGACCT
>2 dna:chromosome chromosome:NCBIM37:2:1:181748087:1 151085252 ID65009 M -
TTCATCAAATGGATTTGGCATTAGGACC
>2 dna:chromosome chromosome:NCBIM37:2:1:181748087:1 151085269 ID11699 M -
TAATTGTCAGATAAAGCCTCTTCATCAAATG
>2 dna:chromosome chromosome:NCBIM37:2:1:181748087:1 151085270 ID11698 M -
TAATTGTCAGATAAAGCCTCTTCATCAAAT
>2 dna:chromosome chromosome:NCBIM37:2:1:181748087:1 151085271 ID21754 M -
TATAATTGTCAGATAAAGCCTCTTCATCAAA
>2 dna:chromosome chromosome:NCBIM37:2:1:181748087:1 151085272 ID21753 M -
TATAATTGTCAGATAAAGCCTCTTCATCAA
>2 dna:chromosome chromosome:NCBIM37:2:1:181748087:1 151085273 ID68307 M -
TTTATAATTGTCAGATAAAGCCTCTTCATCA
>2 dna:chromosome chromosome:NCBIM37:2:1:181748087:1 151085278 ID61276 M -
TGTTTTATAATTGTCAGATAAAGCCTCTT
>2 dna:chromosome chromosome:NCBIM37:2:1:181748087:1 151085280 ID11502 M -
TAATGTTTTATAATTGTCAGATAAAGCCTC
>2 dna:chromosome chromosome:NCBIM37:2:1:181748087:1 151085283 ID68262 M -
TTTAATGTTTTATAATTGTCAGATAAAGC
>2 dna:chromosome chromosome:NCBIM37:2:1:181748087:1 151085293 ID18265 M -
TAGCCAAGGATCTTTAATGTTTTATAATTGT
>2 dna:chromosome chromosome:NCBIM37:2:1:181748087:1 151085313 ID23973 M -
TATTTGCCTAAATGCTCCTTAGCCAAGGAT
>2 dna:chromosome chromosome:NCBIM37:2:1:181748087:1 151085314 ID23972 M -
TATTTGCCTAAATGCTCCTTAGCCAAGGA
>2 dna:chromosome chromosome:NCBIM37:2:1:181748087:1 151085316 ID64341 M -
TTATATTTGCCTAAATGCTCCTTAGCCAAG
>2 dna:chromosome chromosome:NCBIM37:2:1:181748087:1 151085326 ID18593 M -
TAGCTAGTCAATTATATTTGCCTAAATGCTC
>2 dna:chromosome chromosome:NCBIM37:2:1:181748087:1 151085327 ID1093 M -
AGCTAGTCAATTATATTTGCCTAAATGCT
>2 dna:chromosome chromosome:NCBIM37:2:1:181748087:1 151085327 ID18592 M -
TAGCTAGTCAATTATATTTGCCTAAATGCT
>2 dna:chromosome chromosome:NCBIM37:2:1:181748087:1 151085333 ID21891 M -
TATAGCTAGCTAGTCAATTATATTTGCCTA
>2 dna:chromosome chromosome:NCBIM37:2:1:181748087:1 151085357 ID47074 M -
TGCTACAATTGTCTGGTTGAGGATATAGC
>2 dna:chromosome chromosome:NCBIM37:2:1:181748087:1 151085360 ID11662 M -
TAATTGCTACAATTGTCTGGTTGAGGATAT
>2 dna:chromosome chromosome:NCBIM37:2:1:181748087:1 151085361 ID11661 M -
TAATTGCTACAATTGTCTGGTTGAGGATA
>2 dna:chromosome chromosome:NCBIM37:2:1:181748087:1 151085364 ID11660 M -
TAATTGCTACAATTGTCTGGTTGAGG
>2 dna:chromosome chromosome:NCBIM37:2:1:181748087:1 151085368 ID12527 M -
TACAATTTTAATTGCTACAATTGTCTGGTT
>2 dna:chromosome chromosome:NCBIM37:2:1:181748087:1 151085378 ID30471 M -
TCCTTTCTGATACAATTTTAATTGCTACAA
>2 dna:chromosome chromosome:NCBIM37:2:1:181748087:1 151085383 ID33192 M -
TCTTTATCCTTTCTGATACAATTTTAATTGC
>2 dna:chromosome chromosome:NCBIM37:2:1:181748087:1 151085392 ID4524 M -
GAGGGTTTTCTTTATCCTTTCTGATACAAT
>2 dna:chromosome chromosome:NCBIM37:2:1:181748087:1 151085454 ID42852 U -
TGCAAATGATTAATAATATGAGGGAGGTGT
>2 dna:chromosome chromosome:NCBIM37:2:1:181748087:1 151085456 ID59528 M -
TGTGCAAATGATTAATAATATGAGGGAGGT
>2 dna:chromosome chromosome:NCBIM37:2:1:181748087:1 151085459 ID21733 M -
TATAATGTGCAAATGATTAATAATATGAGGGA
>2 dna:chromosome chromosome:NCBIM37:2:1:181748087:1 151085461 ID21732 M -
TATAATGTGCAAATGATTAATAATATGAGG
>2 dna:chromosome chromosome:NCBIM37:2:1:181748087:1 151085463 ID21961 M -
TATATAATGTGCAAATGATTAATAATATGA
>2 dna:chromosome chromosome:NCBIM37:2:1:181748087:1 151085467 ID68894 M -
TTTTATATAATGTGCAAATGATTAATAAT
>2 dna:chromosome chromosome:NCBIM37:2:1:181748087:1 151085479 ID8729 M -
TAACAGTTTGTTTTATATAATGTGCAA
>2 dna:chromosome chromosome:NCBIM37:2:1:181748087:1 151085479 ID21594 M -
TATAACAGTTTGTTTTATATAATGTGCAA
>2 dna:chromosome chromosome:NCBIM37:2:1:181748087:1 151085480 ID21593 M -
TATAACAGTTTGTTTTATATAATGTGCA
>2 dna:chromosome chromosome:NCBIM37:2:1:181748087:1 151085487 ID27500 M -
TCCAGAATCATATAACAGTTTGTTTTATATA
>2 dna:chromosome chromosome:NCBIM37:2:1:181748087:1 151085487 ID65244 M -
TTCCAGAATCATATAACAGTTTGTTTTATATA
>2 dna:chromosome chromosome:NCBIM37:2:1:181748087:1 151085540 ID20051 M -
TAGGTAGCCAATCTCCACAATTTTGCCCAA
>2 dna:chromosome chromosome:NCBIM37:2:1:181748087:1 151085541 ID20050 M -
TAGGTAGCCAATCTCCACAATTTTGCCCA
>2 dna:chromosome chromosome:NCBIM37:2:1:181748087:1 151085557 ID53934 M -
TGGGATTCTTCCTCAGGTAGGTAGCCAATC
>2 dna:chromosome chromosome:NCBIM37:2:1:181748087:1 151085569 ID8043 M -
TAAATAGCAAATGGGATTCTTCCTCAGGT
>2 dna:chromosome chromosome:NCBIM37:2:1:181748087:1 151085599 ID36561 M -
TGACACTACTGGAGGAGACATACCCTTTGT
>2 dna:chromosome chromosome:NCBIM37:2:1:181748087:1 151085600 ID36560 M -
TGACACTACTGGAGGAGACATACCCTTTG
>2 dna:chromosome chromosome:NCBIM37:2:1:181748087:1 151085601 ID5183 M -
GCTGACACTACTGGAGGAGACATACCCTTT
>2 dna:chromosome chromosome:NCBIM37:2:1:181748087:1 151085601 ID36559 M -
TGACACTACTGGAGGAGACATACCCTTT
>2 dna:chromosome chromosome:NCBIM37:2:1:181748087:1 151085602 ID5182 M -
GCTGACACTACTGGAGGAGACATACCCTT
>2 dna:chromosome chromosome:NCBIM37:2:1:181748087:1 151085603 ID47756 M -
TGCTGACACTACTGGAGGAGACATACCCT
>2 dna:chromosome chromosome:NCBIM37:2:1:181748087:1 151085625 ID28813 M -
TCCCTGAGGGCAATATACTTCTGCTGAC
>2 dna:chromosome chromosome:NCBIM37:2:1:181748087:1 151085659 ID30492 M -
TCCTTTGCCTTCCACTATAATATTTCCTGG
>2 dna:chromosome chromosome:NCBIM37:2:1:181748087:1 151085672 ID43342 M -
TGCAATCACATTTCCTTTGCCTTCCACTA
>2 dna:chromosome chromosome:NCBIM37:2:1:181748087:1 151085681 ID66872 M -
TTGCCTATTTTGCAATCACATTTCCTTTGC
>2 dna:chromosome chromosome:NCBIM37:2:1:181748087:1 151085691 ID40704 M -
TGATAACCTTTTTGCCTATTTTGCAATCACA
>2 dna:chromosome chromosome:NCBIM37:2:1:181748087:1 151085694 ID40703 M -
TGATAACCTTTTTGCCTATTTTGCAATC
>2 dna:chromosome chromosome:NCBIM37:2:1:181748087:1 151085698 ID34777 M -
TGAACCATGATAACCTTTTTGCCTATTTTGC
>2 dna:chromosome chromosome:NCBIM37:2:1:181748087:1 151085704 ID34774 M -
TGAACCATGATAACCTTTTTGCCTA
>2 dna:chromosome chromosome:NCBIM37:2:1:181748087:1 151085707 ID18764 M -
TAGCTTATGAACCATGATAACCTTTTTGC
>2 dna:chromosome chromosome:NCBIM37:2:1:181748087:1 151085710 ID47188 M -
TGCTAGCTTATGAACCATGATAACCTTTT
>2 dna:chromosome chromosome:NCBIM37:2:1:181748087:1 151085715 ID65 M -
AAAGTTGCTAGCTTATGAACCATGATAAC
>2 dna:chromosome chromosome:NCBIM37:2:1:181748087:1 151085715 ID34281 M -
TGAAAGTTGCTAGCTTATGAACCATGATAAC
>2 dna:chromosome chromosome:NCBIM37:2:1:181748087:1 151085715 ID66293 M -
TTGAAAGTTGCTAGCTTATGAACCATGATAAC
>2 dna:chromosome chromosome:NCBIM37:2:1:181748087:1 151085716 ID34280 M -
TGAAAGTTGCTAGCTTATGAACCATGATAA
>2 dna:chromosome chromosome:NCBIM37:2:1:181748087:1 151085717 ID34279 M -
TGAAAGTTGCTAGCTTATGAACCATGATA
>2 dna:chromosome chromosome:NCBIM37:2:1:181748087:1 151085736 ID25058 M -
TCACAGTGGAGAGTCCCCTTGAAAGTTGC
>2 dna:chromosome chromosome:NCBIM37:2:1:181748087:1 151085742 ID24296 M -
TCAAAGCTCACAGTGGAGAGTCCCCTTGAA
>2 dna:chromosome chromosome:NCBIM37:2:1:181748087:1 151085748 ID18272 M -
TAGCCAATCAAAGCTCACAGTGGAGAGTCCC
>2 dna:chromosome chromosome:NCBIM37:2:1:181748087:1 151085750 ID64171 M -
TTAGCCAATCAAAGCTCACAGTGGAGAGTC
>2 dna:chromosome chromosome:NCBIM37:2:1:181748087:1 151085772 ID36250 M -
TGACAAACTAAATGGTCATGAATTAGCCAA
>2 dna:chromosome chromosome:NCBIM37:2:1:181748087:1 151085773 ID36249 M -
TGACAAACTAAATGGTCATGAATTAGCCA
>2 dna:chromosome chromosome:NCBIM37:2:1:181748087:1 151085774 ID36248 M -
TGACAAACTAAATGGTCATGAATTAGCC
>2 dna:chromosome chromosome:NCBIM37:2:1:181748087:1 151085775 ID36247 M -
TGACAAACTAAATGGTCATGAATTAGC
>2 dna:chromosome chromosome:NCBIM37:2:1:181748087:1 151085782 ID7797 M -
TAAAGGAACTATGACAAACTAAATGGTCATG
>2 dna:chromosome chromosome:NCBIM37:2:1:181748087:1 151085785 ID7796 M -
TAAAGGAACTATGACAAACTAAATGGTC
>2 dna:chromosome chromosome:NCBIM37:2:1:181748087:1 151085785 ID60384 M -
TGTTAAAGGAACTATGACAAACTAAATGGTC
>2 dna:chromosome chromosome:NCBIM37:2:1:181748087:1 151085785 ID63576 M -
TTAAAGGAACTATGACAAACTAAATGGTC
>2 dna:chromosome chromosome:NCBIM37:2:1:181748087:1 151085786 ID63575 M -
TTAAAGGAACTATGACAAACTAAATGGT
>2 dna:chromosome chromosome:NCBIM37:2:1:181748087:1 151085789 ID30183 M -
TCCTGTTAAAGGAACTATGACAAACTAAAT
>2 dna:chromosome chromosome:NCBIM37:2:1:181748087:1 151085815 ID59510 M -
TGTGATTTGGAGTGGCTGTCTGTGTTCCT
>2 dna:chromosome chromosome:NCBIM37:2:1:181748087:1 151085817 ID59509 M -
TGTGATTTGGAGTGGCTGTCTGTGTTC
>2 dna:chromosome chromosome:NCBIM37:2:1:181748087:1 151085819 ID12488 M -
TACAATGTGATTTGGAGTGGCTGTCTGTGT
>2 dna:chromosome chromosome:NCBIM37:2:1:181748087:1 151085823 ID63844 M -
TTACAATGTGATTTGGAGTGGCTGTCT
>2 dna:chromosome chromosome:NCBIM37:2:1:181748087:1 151085824 ID26458 M -
TCATTACAATGTGATTTGGAGTGGCTGTC
>2 dna:chromosome chromosome:NCBIM37:2:1:181748087:1 151085825 ID26457 M -
TCATTACAATGTGATTTGGAGTGGCTGT
>2 dna:chromosome chromosome:NCBIM37:2:1:181748087:1 151085827 ID26456 M -
TCATTACAATGTGATTTGGAGTGGCT
>2 dna:chromosome chromosome:NCBIM37:2:1:181748087:1 151085829 ID42144 M -
TGATTATCATTACAATGTGATTTGGAGTGG
>2 dna:chromosome chromosome:NCBIM37:2:1:181748087:1 151085830 ID42143 M -
TGATTATCATTACAATGTGATTTGGAGTG
>2 dna:chromosome chromosome:NCBIM37:2:1:181748087:1 151085830 ID66675 M -
TTGATTATCATTACAATGTGATTTGGAGTG
>2 dna:chromosome chromosome:NCBIM37:2:1:181748087:1 151085831 ID42142 M -
TGATTATCATTACAATGTGATTTGGAGT
>2 dna:chromosome chromosome:NCBIM37:2:1:181748087:1 151085837 ID55100 M -
TGGTAACCTTGATTATCATTACAATGTGATT
>2 dna:chromosome chromosome:NCBIM37:2:1:181748087:1 151085838 ID55099 M -
TGGTAACCTTGATTATCATTACAATGTGAT
>2 dna:chromosome chromosome:NCBIM37:2:1:181748087:1 151085839 ID1568 M -
ATGGTAACCTTGATTATCATTACAATGTGA
>2 dna:chromosome chromosome:NCBIM37:2:1:181748087:1 151085839 ID55098 M -
TGGTAACCTTGATTATCATTACAATGTGA
>2 dna:chromosome chromosome:NCBIM37:2:1:181748087:1 151085844 ID22543 M -
TATCTCATGGTAACCTTGATTATCATTACAA
>2 dna:chromosome chromosome:NCBIM37:2:1:181748087:1 151085851 ID48232 M -
TGCTTATATCTCATGGTAACCTTGATTATC
>2 dna:chromosome chromosome:NCBIM37:2:1:181748087:1 151085852 ID48231 M -
TGCTTATATCTCATGGTAACCTTGATTAT
>2 dna:chromosome chromosome:NCBIM37:2:1:181748087:1 151085856 ID65117 M -
TTCATTGCTTATATCTCATGGTAACCTTGA
>2 dna:chromosome chromosome:NCBIM37:2:1:181748087:1 151085868 ID15834 M -
TACTTTCATCTTTCATTGCTTATATCTCA
>2 dna:chromosome chromosome:NCBIM37:2:1:181748087:1 151085875 ID20502 M -
TAGTAAAATTACTTTCATCTTTCATTGCTTA
>2 dna:chromosome chromosome:NCBIM37:2:1:181748087:1 151085906 ID20456 M -
TAGGTTGTCATCACATGGTCAAACTTCTCCTC
>2 dna:chromosome chromosome:NCBIM37:2:1:181748087:1 151085907 ID20455 M -
TAGGTTGTCATCACATGGTCAAACTTCTCCT
>2 dna:chromosome chromosome:NCBIM37:2:1:181748087:1 151085908 ID20454 M -
TAGGTTGTCATCACATGGTCAAACTTCTCC
>2 dna:chromosome chromosome:NCBIM37:2:1:181748087:1 151085909 ID20453 M -
TAGGTTGTCATCACATGGTCAAACTTCTC
>2 dna:chromosome chromosome:NCBIM37:2:1:181748087:1 151085918 ID2277 M -
CAGCAACAAAATAGGTTGTCATCACATGGTC
>2 dna:chromosome chromosome:NCBIM37:2:1:181748087:1 151085918 ID4733 M -
GCAACAAAATAGGTTGTCATCACATGGTC
>2 dna:chromosome chromosome:NCBIM37:2:1:181748087:1 151085925 ID46207 M -
TGCCTCAGCAACAAAATAGGTTGTCATCA
>2 dna:chromosome chromosome:NCBIM37:2:1:181748087:1 151085942 ID28384 M -
TCCCAGGGTTATTGTTGCCTCAGCAAC
>2 dna:chromosome chromosome:NCBIM37:2:1:181748087:1 151085958 ID64435 M -
TTATTATTGAGTTGTCTTCCCAGGGTTA
>2 dna:chromosome chromosome:NCBIM37:2:1:181748087:1 151085960 ID23521 M -
TATTATTGAGTTGTCTTCCCAGGGT
>2 dna:chromosome chromosome:NCBIM37:2:1:181748087:1 151085991 ID58041 M -
TGTCAAGATTTGATCCCACTGTCTGGGCTC
>2 dna:chromosome chromosome:NCBIM37:2:1:181748087:1 151085991 ID60067 M -
TGTGTCAAGATTTGATCCCACTGTCTGGGCTC
>2 dna:chromosome chromosome:NCBIM37:2:1:181748087:1 151085992 ID6208 M -
GTGTCAAGATTTGATCCCACTGTCTGGGCT
>2 dna:chromosome chromosome:NCBIM37:2:1:181748087:1 151085992 ID60065 M -
TGTGTCAAGATTTGATCCCACTGTCTGGGCT
>2 dna:chromosome chromosome:NCBIM37:2:1:181748087:1 151085993 ID60064 M -
TGTGTCAAGATTTGATCCCACTGTCTGGGC
>2 dna:chromosome chromosome:NCBIM37:2:1:181748087:1 151086001 ID4968 M -
GCCCAATATGTGTCAAGATTTGATCCCACT
>2 dna:chromosome chromosome:NCBIM37:2:1:181748087:1 151086018 ID56736 M -
TGGTTGTTTCATGGTTGGCCCAATATGTGT
>2 dna:chromosome chromosome:NCBIM37:2:1:181748087:1 151086019 ID56735 M -
TGGTTGTTTCATGGTTGGCCCAATATGTG
>2 dna:chromosome chromosome:NCBIM37:2:1:181748087:1 151086024 ID2751 M -
CCATTGGTTGTTTCATGGTTGGCCCAAT
>2 dna:chromosome chromosome:NCBIM37:2:1:181748087:1 151086024 ID4959 M -
GCCATTGGTTGTTTCATGGTTGGCCCAAT
>2 dna:chromosome chromosome:NCBIM37:2:1:181748087:1 151086024 ID18343 M -
TAGCCATTGGTTGTTTCATGGTTGGCCCAAT
>2 dna:chromosome chromosome:NCBIM37:2:1:181748087:1 151086025 ID18342 M -
TAGCCATTGGTTGTTTCATGGTTGGCCCAA
>2 dna:chromosome chromosome:NCBIM37:2:1:181748087:1 151086026 ID18341 M -
TAGCCATTGGTTGTTTCATGGTTGGCCCA
>2 dna:chromosome chromosome:NCBIM37:2:1:181748087:1 151086028 ID18339 M -
TAGCCATTGGTTGTTTCATGGTTGGCC
>2 dna:chromosome chromosome:NCBIM37:2:1:181748087:1 151086029 ID64302 M -
TTATAGCCATTGGTTGTTTCATGGTTGGC
>2 dna:chromosome chromosome:NCBIM37:2:1:181748087:1 151086032 ID30262 M -
TCCTTATAGCCATTGGTTGTTTCATGGTT
>2 dna:chromosome chromosome:NCBIM37:2:1:181748087:1 151086049 ID19615 M -
TAGGCAAACTAGATCCCATCCTTATAGCCA
>2 dna:chromosome chromosome:NCBIM37:2:1:181748087:1 151086071 ID45519 M -
TGCCATATGAAGGTGGGAAGACTAGGCAAA
>2 dna:chromosome chromosome:NCBIM37:2:1:181748087:1 151086072 ID45518 M -
TGCCATATGAAGGTGGGAAGACTAGGCAA
>2 dna:chromosome chromosome:NCBIM37:2:1:181748087:1 151086077 ID68684 M -
TTTGCCATATGAAGGTGGGAAGACTA
>2 dna:chromosome chromosome:NCBIM37:2:1:181748087:1 151086083 ID68392 M -
TTTCAGTTTGATTTGCCATATGAAGGTGGGA
>2 dna:chromosome chromosome:NCBIM37:2:1:181748087:1 151086084 ID64990 M -
TTCAGTTTGATTTGCCATATGAAGGTGGG
>2 dna:chromosome chromosome:NCBIM37:2:1:181748087:1 151086084 ID68391 M -
TTTCAGTTTGATTTGCCATATGAAGGTGGG
>2 dna:chromosome chromosome:NCBIM37:2:1:181748087:1 151086091 ID10234 M -
TAAGGAATTTCAGTTTGATTTGCCATATGA
>2 dna:chromosome chromosome:NCBIM37:2:1:181748087:1 151086092 ID10233 M -
TAAGGAATTTCAGTTTGATTTGCCATATG
>2 dna:chromosome chromosome:NCBIM37:2:1:181748087:1 151086094 ID10232 M -
TAAGGAATTTCAGTTTGATTTGCCATA
>2 dna:chromosome chromosome:NCBIM37:2:1:181748087:1 151086094 ID31277 M -
TCTAAGGAATTTCAGTTTGATTTGCCATA
>2 dna:chromosome chromosome:NCBIM37:2:1:181748087:1 151086098 ID24782 M -
TCAATTCTAAGGAATTTCAGTTTGATTTGC
>2 dna:chromosome chromosome:NCBIM37:2:1:181748087:1 151086126 ID5530 M -
GGCAAATTGTACCACATTCAGCTCTTGTTTC
>2 dna:chromosome chromosome:NCBIM37:2:1:181748087:1 151086129 ID51342 M -
TGGCAAATTGTACCACATTCAGCTCTTGT
>2 dna:chromosome chromosome:NCBIM37:2:1:181748087:1 151086139 ID68384 M -
TTTCAGGGTTTGTGGCAAATTGTACCACATT
>2 dna:chromosome chromosome:NCBIM37:2:1:181748087:1 151086147 ID64642 M -
TTCAAGCCTTTCAGGGTTTGTGGCAAATTGT
>2 dna:chromosome chromosome:NCBIM37:2:1:181748087:1 151086166 ID53503 M -
TGGGAGTTGTCTACTTGTTCAAGCCTTTC
>2 dna:chromosome chromosome:NCBIM37:2:1:181748087:1 151086169 ID53075 M -
TGGGAATGGGAGTTGTCTACTTGTTCAAGCCT
>2 dna:chromosome chromosome:NCBIM37:2:1:181748087:1 151086170 ID53074 M -
TGGGAATGGGAGTTGTCTACTTGTTCAAGCC
>2 dna:chromosome chromosome:NCBIM37:2:1:181748087:1 151086171 ID53073 M -
TGGGAATGGGAGTTGTCTACTTGTTCAAGC
>2 dna:chromosome chromosome:NCBIM37:2:1:181748087:1 151086172 ID53071 M -
TGGGAATGGGAGTTGTCTACTTGTTCAAG
>2 dna:chromosome chromosome:NCBIM37:2:1:181748087:1 151086173 ID53070 M -
TGGGAATGGGAGTTGTCTACTTGTTCAA
>2 dna:chromosome chromosome:NCBIM37:2:1:181748087:1 151086175 ID53069 M -
TGGGAATGGGAGTTGTCTACTTGTTC
>2 dna:chromosome chromosome:NCBIM37:2:1:181748087:1 151086176 ID53068 M -
TGGGAATGGGAGTTGTCTACTTGTT
>2 dna:chromosome chromosome:NCBIM37:2:1:181748087:1 151086178 ID17725 M -
TAGATTCTGGGAATGGGAGTTGTCTACTTG
>2 dna:chromosome chromosome:NCBIM37:2:1:181748087:1 151086351 ID18279 M -
TAGCCAATTTGGGACACACCTATGGATGAC
>2 dna:chromosome chromosome:NCBIM37:2:1:181748087:1 151086352 ID18278 M -
TAGCCAATTTGGGACACACCTATGGATGA
>2 dna:chromosome chromosome:NCBIM37:2:1:181748087:1 151086391 ID51634 M -
TGGCAGAGGCAAAGATGAGTCAAAACACTTTT
>2 dna:chromosome chromosome:NCBIM37:2:1:181748087:1 151086403 ID40399 M -
TGAGTGTCCTTGGCAGAGGCAAAGATGAGT
>2 dna:chromosome chromosome:NCBIM37:2:1:181748087:1 151086415 ID45969 M -
TGCCCTTACACTGAGTGTCCTTGGCAGAG
>2 dna:chromosome chromosome:NCBIM37:2:1:181748087:1 151086443 ID40553 M -
TGAGTTGATCTTTCACTGGATACATTGGT
>2 dna:chromosome chromosome:NCBIM37:2:1:181748087:1 151086460 ID40043 M -
TGAGGTTTATGGAAGAGATGAGTTGATCTT
>2 dna:chromosome chromosome:NCBIM37:2:1:181748087:1 151086467 ID32150 M -
TCTGAAGTGAGGTTTATGGAAGAGATGAGT
>2 dna:chromosome chromosome:NCBIM37:2:1:181748087:1 151086529 ID4636 M -
GATCTATCATAAGAGGTCAGGTTGTCC
>2 dna:chromosome chromosome:NCBIM37:2:1:181748087:1 151086529 ID41394 M -
TGATCTATCATAAGAGGTCAGGTTGTCC
>2 dna:chromosome chromosome:NCBIM37:2:1:181748087:1 151086530 ID41393 M -
TGATCTATCATAAGAGGTCAGGTTGTC
>2 dna:chromosome chromosome:NCBIM37:2:1:181748087:1 151086552 ID41072 M -
TGATATACTTGCTGAAGATTGGAGGTGATC
>2 dna:chromosome chromosome:NCBIM37:2:1:181748087:1 151086553 ID41071 M -
TGATATACTTGCTGAAGATTGGAGGTGAT
>2 dna:chromosome chromosome:NCBIM37:2:1:181748087:1 151086588 ID27408 M -
TCCACTCTGTTTCTTGTAGAGCGGGACTGT
>2 dna:chromosome chromosome:NCBIM37:2:1:181748087:1 151086613 ID51775 M -
TGGCATATGTGAGGCAGACCTACTCCAC
>2 dna:chromosome chromosome:NCBIM37:2:1:181748087:1 151086636 ID7389 M -
TAAACCAATTGTGAAGTTGTCTCTATGGCA
>2 dna:chromosome chromosome:NCBIM37:2:1:181748087:1 151086637 ID7388 M -
TAAACCAATTGTGAAGTTGTCTCTATGGC
>2 dna:chromosome chromosome:NCBIM37:2:1:181748087:1 151086638 ID63540 M -
TTAAACCAATTGTGAAGTTGTCTCTATGG
>2 dna:chromosome chromosome:NCBIM37:2:1:181748087:1 151086641 ID6065 M -
GTCTTAAACCAATTGTGAAGTTGTCTCTA
>2 dna:chromosome chromosome:NCBIM37:2:1:181748087:1 151086648 ID54410 M -
TGGGTAAAGTCTTAAACCAATTGTGAAGTT
>2 dna:chromosome chromosome:NCBIM37:2:1:181748087:1 151086664 ID68184 M -
TTTAAAGAGTGCCCTGGGTAAAGTCTTA
>2 dna:chromosome chromosome:NCBIM37:2:1:181748087:1 151086672 ID14074 M -
TACCCACCTTTTAAAGAGTGCCCTGGGTA
>2 dna:chromosome chromosome:NCBIM37:2:1:181748087:1 151086675 ID24694 M -
TCAATACCCACCTTTTAAAGAGTGCCCTGG
>2 dna:chromosome chromosome:NCBIM37:2:1:181748087:1 151086719 ID17504 M -
TAGATCCTGACAGAGGCCTATTGTAACCCC
>2 dna:chromosome chromosome:NCBIM37:2:1:181748087:1 151086725 ID4245 M -
GACCTTAGATCCTGACAGAGGCCTATTGT
>2 dna:chromosome chromosome:NCBIM37:2:1:181748087:1 151086735 ID34175 M -
TGAAAGGTGTTGGACCTTAGATCCTGACAGA
>2 dna:chromosome chromosome:NCBIM37:2:1:181748087:1 151086736 ID34174 M -
TGAAAGGTGTTGGACCTTAGATCCTGACAG
>2 dna:chromosome chromosome:NCBIM37:2:1:181748087:1 151086738 ID34173 M -
TGAAAGGTGTTGGACCTTAGATCCTGAC
>2 dna:chromosome chromosome:NCBIM37:2:1:181748087:1 151086744 ID1071 M -
AGCCTTCATGAAAGGTGTTGGACCTTAGAT
>2 dna:chromosome chromosome:NCBIM37:2:1:181748087:1 151086745 ID10072 M -
TAAGCCTTCATGAAAGGTGTTGGACCTTAGA
>2 dna:chromosome chromosome:NCBIM37:2:1:181748087:1 151086746 ID10071 M -
TAAGCCTTCATGAAAGGTGTTGGACCTTAG
>2 dna:chromosome chromosome:NCBIM37:2:1:181748087:1 151086747 ID10070 M -
TAAGCCTTCATGAAAGGTGTTGGACCTTA
>2 dna:chromosome chromosome:NCBIM37:2:1:181748087:1 151086754 ID60721 M -
TGTTCAGATTAAGCCTTCATGAAAGGTGTTG
>2 dna:chromosome chromosome:NCBIM37:2:1:181748087:1 151086758 ID11487 M -
TAATGTTCAGATTAAGCCTTCATGAAAGGT
>2 dna:chromosome chromosome:NCBIM37:2:1:181748087:1 151086761 ID10833 M -
TAATAATGTTCAGATTAAGCCTTCATGAAA
>2 dna:chromosome chromosome:NCBIM37:2:1:181748087:1 151086762 ID10832 M -
TAATAATGTTCAGATTAAGCCTTCATGAA
>2 dna:chromosome chromosome:NCBIM37:2:1:181748087:1 151086763 ID10831 M -
TAATAATGTTCAGATTAAGCCTTCATGA
>2 dna:chromosome chromosome:NCBIM37:2:1:181748087:1 151086763 ID63736 M -
TTAATAATGTTCAGATTAAGCCTTCATGA
>2 dna:chromosome chromosome:NCBIM37:2:1:181748087:1 151086764 ID10830 M -
TAATAATGTTCAGATTAAGCCTTCATG
>2 dna:chromosome chromosome:NCBIM37:2:1:181748087:1 151086768 ID10274 M -
TAAGGATTAATAATGTTCAGATTAAGCCTT
>2 dna:chromosome chromosome:NCBIM37:2:1:181748087:1 151086826 ID22548 M -
TATCTCTCTTTTTTTGCGTAATTACTT
>2 dna:chromosome chromosome:NCBIM37:2:1:181748087:1 151086866 ID21120 M -
TAGTGGTGTTTGGACTTCTTCCTTTCTGA
>2 dna:chromosome chromosome:NCBIM37:2:1:181748087:1 151086867 ID21119 M -
TAGTGGTGTTTGGACTTCTTCCTTTCTG
>2 dna:chromosome chromosome:NCBIM37:2:1:181748087:1 151086870 ID34542 M -
TGAAATTAGTGGTGTTTGGACTTCTTCCTTT
>2 dna:chromosome chromosome:NCBIM37:2:1:181748087:1 151086871 ID34540 M -
TGAAATTAGTGGTGTTTGGACTTCTTCCTT
>2 dna:chromosome chromosome:NCBIM37:2:1:181748087:1 151086872 ID34539 M -
TGAAATTAGTGGTGTTTGGACTTCTTCCT
>2 dna:chromosome chromosome:NCBIM37:2:1:181748087:1 151086873 ID32094 M -
TCTGAAATTAGTGGTGTTTGGACTTCTTCC
>2 dna:chromosome chromosome:NCBIM37:2:1:181748087:1 151086873 ID34538 M -
TGAAATTAGTGGTGTTTGGACTTCTTCC
>2 dna:chromosome chromosome:NCBIM37:2:1:181748087:1 151086874 ID32093 M -
TCTGAAATTAGTGGTGTTTGGACTTCTTC
>2 dna:chromosome chromosome:NCBIM37:2:1:181748087:1 151086874 ID34537 M -
TGAAATTAGTGGTGTTTGGACTTCTTC
>2 dna:chromosome chromosome:NCBIM37:2:1:181748087:1 151086875 ID34536 M -
TGAAATTAGTGGTGTTTGGACTTCTT
>2 dna:chromosome chromosome:NCBIM37:2:1:181748087:1 151086886 ID15064 M -
TACTATCATAACATCTGAAATTAGTGGTGT
>2 dna:chromosome chromosome:NCBIM37:2:1:181748087:1 151086918 ID56176 M -
TGGTGGAATTTTTGGAGTCACTTATA
>2 dna:chromosome chromosome:NCBIM37:2:1:181748087:1 151086974 ID40468 M -
TGAGTTAATTTTATATCCTGCTTACTTCAC
>2 dna:chromosome chromosome:NCBIM37:2:1:181748087:1 151087116 ID22331 M -
TATCATACAGATATTTCACTTCCTTAGGT
>2 dna:chromosome chromosome:NCBIM37:2:1:181748087:1 151087158 ID68947 M -
TTTTGAGATCTTTGATTTCTTTCTTCAGA
>2 dna:chromosome chromosome:NCBIM37:2:1:181748087:1 151087234 ID17630 M -
TAGATGGCTTTTGGCAGGATAGCCATTTT
>2 dna:chromosome chromosome:NCBIM37:2:1:181748087:1 151087304 ID42868 M -
TGCAAATTGCCCTTTGTAACTCTGTGA
>2 dna:chromosome chromosome:NCBIM37:2:1:181748087:1 151087320 ID60660 M -
TGTTATTCCAGATGAATTTGCAAATTGCC
>2 dna:chromosome chromosome:NCBIM37:2:1:181748087:1 151087435 ID13873 M -
TACCAGGACCATGATGATTTTATCACAATAGC
>2 dna:chromosome chromosome:NCBIM37:2:1:181748087:1 151087437 ID13872 M -
TACCAGGACCATGATGATTTTATCACAATA
>2 dna:chromosome chromosome:NCBIM37:2:1:181748087:1 151087521 ID68762 M -
TTTGTCAAAGACCAAGTGACCATAGGTGTGT
>2 dna:chromosome chromosome:NCBIM37:2:1:181748087:1 151087704 ID29811 M -
TCCTCTATAAGTTTCAGTGTCGCTGGTTTT
>2 dna:chromosome chromosome:NCBIM37:2:1:181748087:1 151087706 ID3468 M -
CTCCTCTATAAGTTTCAGTGTCGCTGGTT
>2 dna:chromosome chromosome:NCBIM37:2:1:181748087:1 151087787 ID41457 M -
TGATCTTACAGCACAGGCCATTGATGTTC
>2 dna:chromosome chromosome:NCBIM37:2:1:181748087:1 151087850 ID21466 M -
TATAAACAGTGTCCTTCGCCTTACAGAAAC
>2 dna:chromosome chromosome:NCBIM37:2:1:181748087:1 151087857 ID55799 M -
TGGTCTTATAAACAGTGTCCTTCGCCTTA
>2 dna:chromosome chromosome:NCBIM37:2:1:181748087:1 151087868 ID56651 M -
TGGTTGCCTTTTGGTCTTATAAACAGTGT
>2 dna:chromosome chromosome:NCBIM37:2:1:181748087:1 151087868 ID60993 M -
TGTTGGTTGCCTTTTGGTCTTATAAACAGTGT
>2 dna:chromosome chromosome:NCBIM37:2:1:181748087:1 151087870 ID60992 M -
TGTTGGTTGCCTTTTGGTCTTATAAACAGT
>2 dna:chromosome chromosome:NCBIM37:2:1:181748087:1 151087893 ID23342 U -
TATTAAAGGTCTATTCCCAATCTGTTGGT
>2 dna:chromosome chromosome:NCBIM37:2:1:181748087:1 151088126 ID18335 M -
TAGCCATTCTGCATGGTATGAGGTGTAATC
>2 dna:chromosome chromosome:NCBIM37:2:1:181748087:1 151088130 ID32864 M -
TCTTAGCCATTCTGCATGGTATGAGGTGT
>2 dna:chromosome chromosome:NCBIM37:2:1:181748087:1 151088588 ID66070 M -
TTCTGGACTAATATCAGTGTGTGCAT
>2 dna:chromosome chromosome:NCBIM37:2:1:181748087:1 151088773 ID22291 M -
TATCAGGCTCCTGTCAATAGACTCTTGT
>2 dna:chromosome chromosome:NCBIM37:2:1:181748087:1 151088813 ID57792 M -
TGTATATACCAGGCACTGGCATAGGCCCTC
>2 dna:chromosome chromosome:NCBIM37:2:1:181748087:1 151088830 ID22677 M -
TATGAACATCCACTTCTGTATATACCAGG
>2 dna:chromosome chromosome:NCBIM37:2:1:181748087:1 151089021 ID47273 M -
TGCTATATGTACTGCTAGAACCACAAGTTC
>2 dna:chromosome chromosome:NCBIM37:2:1:181748087:1 151089050 ID29653 M -
TCCTATTGATGTCTGACTAGGCCGTCCTGT
>2 dna:chromosome chromosome:NCBIM37:2:1:181748087:1 151089278 ID39937 M -
TGAGGTCCTACTGAGGTGATGTTTGTGAA
>2 dna:chromosome chromosome:NCBIM37:2:1:181748087:1 151089355 ID16000 M -
TAGAAAATGGAGGAAATCTATCCTGTGACA
>2 dna:chromosome chromosome:NCBIM37:2:1:181748087:1 151089356 ID15999 M -
TAGAAAATGGAGGAAATCTATCCTGTGAC
>2 dna:chromosome chromosome:NCBIM37:2:1:181748087:1 151089379 ID53234 M -
TGGGACCTTTGGACTGGCCCTCCTGCTAGAAA
>2 dna:chromosome chromosome:NCBIM37:2:1:181748087:1 151089557 ID47699 M -
TGCTCTTTTGGATTGGCAAACAGCAATATA
>2 dna:chromosome chromosome:NCBIM37:2:1:181748087:1 151089716 ID13224 M -
TACATACCATTGGTAACCATTTTTCCTTTA
>2 dna:chromosome chromosome:NCBIM37:2:1:181748087:1 151089963 ID65991 M -
TTCTCTCTACACATAGTCAACTAACACAGG
>2 dna:chromosome chromosome:NCBIM37:2:1:181748087:1 151090329 ID7308 M -
TAAACACACTGCTCCTGTGCAGATAGGGGA
>2 dna:chromosome chromosome:NCBIM37:2:1:181748087:1 151090531 ID37366 M -
TGACCTGCATGCAGTGGTACCTTCATTCCA
>2 dna:chromosome chromosome:NCBIM37:2:1:181748087:1 151090536 ID55938 M -
TGGTGACCTGCATGCAGTGGTACCTTCA
>2 dna:chromosome chromosome:NCBIM37:2:1:181748087:1 151090539 ID37365 M -
TGACCTGCATGCAGTGGTACCT
>2 dna:chromosome chromosome:NCBIM37:2:1:181748087:1 151090540 ID29990 M -
TCCTGATGGTGACCTGCATGCAGTGGTACC
>2 dna:chromosome chromosome:NCBIM37:2:1:181748087:1 151090787 ID43680 M -
TGCACCAAAAGCAATGGACTCACCTGTTC
>2 dna:chromosome chromosome:NCBIM37:2:1:181748087:1 151090951 ID6019 M -
GTCCCTCCAAAATAGTTTTGATATTGAGAA
>2 dna:chromosome chromosome:NCBIM37:2:1:181748087:1 151090952 ID6018 M -
GTCCCTCCAAAATAGTTTTGATATTGAGA
>2 dna:chromosome chromosome:NCBIM37:2:1:181748087:1 151090988 ID13205 M -
TACATAAGTACATCTCAAAGTGTGTGTGTA
>2 dna:chromosome chromosome:NCBIM37:2:1:181748087:1 151091044 ID43233 M -
TGCAAGTACTTTGTTTAGCATGGAGGTTC
>2 dna:chromosome chromosome:NCBIM37:2:1:181748087:1 151091046 ID43232 M -
TGCAAGTACTTTGTTTAGCATGGAGGT
>2 dna:chromosome chromosome:NCBIM37:2:1:181748087:1 151092175 ID36820 M -
TGACAGTATTTCTTGAGACATCTTACTGGA
>2 dna:chromosome chromosome:NCBIM37:2:1:181748087:1 151092352 ID9464 M -
TAAGAAATCGGTCAGCTTTGAATATCTCGG
>2 dna:chromosome chromosome:NCBIM37:2:1:181748087:1 151092364 ID12398 M -
TACAATACCTAAAATAAGAAATCGGTCAGCTT
>2 dna:chromosome chromosome:NCBIM37:2:1:181748087:1 151092365 ID12397 M -
TACAATACCTAAAATAAGAAATCGGTCAGCT
>2 dna:chromosome chromosome:NCBIM37:2:1:181748087:1 151092378 ID64875 M -
TTCACTTGAACATACAATACCTAAAATAAG
>2 dna:chromosome chromosome:NCBIM37:2:1:181748087:1 151092417 ID31712 M -
TCTCAGCTCTCTGTGGACATTCCCAT
>2 dna:chromosome chromosome:NCBIM37:2:1:181748087:1 151092443 ID67444 M -
TTGGTAACACTTCTGCCTAAGAAATTAAAC
