# Supplementary material for: proTRAC - a software for probabilistic piRNA cluster detection, visualization and analysis
Source: BMC Bioinformatics. 2012 Jan 10;13:5. doi: 10.1186/1471-2105-13-5 (PMC3293768; doi:10.1186/1471-2105-13-5)
Supplement: Additional file 5 — proTRAC results folder containing a picture and a FASTA file for each detected mouse cluster. After decompression, the folder can be opened as former session in proTRAC. Alternatively, each file can be opened separately with any standard text-editor or graphic-viewer respectively. [file 1471-2105-13-5-S5.ZIP › proTRAC_results_mouse/monodirectional_clusters/Cluster_16.fas]

>15 dna:chromosome chromosome:NCBIM37:15:1:103494974:1 79758562 ID39035 U +
TGAGATGTGAAGATTCGATGTGTTATGC
>15 dna:chromosome chromosome:NCBIM37:15:1:103494974:1 79758562 ID39036 U +
TGAGATGTGAAGATTCGATGTGTTATGCTG
>15 dna:chromosome chromosome:NCBIM37:15:1:103494974:1 79758562 ID39037 U +
TGAGATGTGAAGATTCGATGTGTTATGCTGT
>15 dna:chromosome chromosome:NCBIM37:15:1:103494974:1 79758567 ID58888 U +
TGTGAAGATTCGATGTGTTATGC
>15 dna:chromosome chromosome:NCBIM37:15:1:103494974:1 79758622 ID7106 U +
TAAAATCCAAGGAGCGTGGTATGG
>15 dna:chromosome chromosome:NCBIM37:15:1:103494974:1 79758622 ID7107 U +
TAAAATCCAAGGAGCGTGGTATGGCT
>15 dna:chromosome chromosome:NCBIM37:15:1:103494974:1 79758622 ID7108 U +
TAAAATCCAAGGAGCGTGGTATGGCTAC
>15 dna:chromosome chromosome:NCBIM37:15:1:103494974:1 79758697 ID57629 U +
TGTACTTCGCTGCCTATACCTGAGTGCAT
>15 dna:chromosome chromosome:NCBIM37:15:1:103494974:1 79758707 ID46141 U +
TGCCTATACCTGAGTGCATTAGTGATTCC
>15 dna:chromosome chromosome:NCBIM37:15:1:103494974:1 79758861 ID5083 U +
GCTAACATCAAGACACACTAGGGCCTCTTT
>15 dna:chromosome chromosome:NCBIM37:15:1:103494974:1 79759041 ID11057 U +
TAATATTTATGCAAGATAAGAATGAGGGAC
>15 dna:chromosome chromosome:NCBIM37:15:1:103494974:1 79759217 ID13738 U +
TACCACATTCACTTGGGAAGGGGAGG
>15 dna:chromosome chromosome:NCBIM37:15:1:103494974:1 79759250 ID46642 U +
TGCCTTTTGCTGGGGAGAAAATGG
>15 dna:chromosome chromosome:NCBIM37:15:1:103494974:1 79759325 ID20618 U +
TAGTACTTCCTTATTCAGCCATGAGT
>15 dna:chromosome chromosome:NCBIM37:15:1:103494974:1 79759325 ID20619 U +
TAGTACTTCCTTATTCAGCCATGAGTAGTA
>15 dna:chromosome chromosome:NCBIM37:15:1:103494974:1 79759328 ID15709 U +
TACTTCCTTATTCAGCCATGAGTAGTAGT
>15 dna:chromosome chromosome:NCBIM37:15:1:103494974:1 79759417 ID18427 U +
TAGCCTCTGTTCCAAGCCAGTTTCCC
>15 dna:chromosome chromosome:NCBIM37:15:1:103494974:1 79759626 ID16520 U +
TAGAAGGTAGTATTTTTCCTATTTTAGAA
>15 dna:chromosome chromosome:NCBIM37:15:1:103494974:1 79759877 ID25724 U +
TCAGATGATCTAGTCAAGTGGCTCTGAGC
>15 dna:chromosome chromosome:NCBIM37:15:1:103494974:1 79759882 ID41386 U +
TGATCTAGTCAAGTGGCTCTGAGCAGAC
>15 dna:chromosome chromosome:NCBIM37:15:1:103494974:1 79759982 ID34834 U +
TGAACGAAGATAGCGCAGCTGAGCACCTCT
>15 dna:chromosome chromosome:NCBIM37:15:1:103494974:1 79760085 ID48055 U +
TGCTGTGCCTGTCAGTCATCAGGTAC
>15 dna:chromosome chromosome:NCBIM37:15:1:103494974:1 79760171 ID42148 U +
TGATTATCTCAGGATCCAATCACAAGGTC
>15 dna:chromosome chromosome:NCBIM37:15:1:103494974:1 79760308 ID25303 U +
TCACTCACAAGCCAATAGAGAGGTTCTAT
>15 dna:chromosome chromosome:NCBIM37:15:1:103494974:1 79760323 ID17149 U +
TAGAGAGGTTCTATATCTAGCCTGTTC
>15 dna:chromosome chromosome:NCBIM37:15:1:103494974:1 79761132 ID45085 U +
TGCCACAACACAGTATCACCAACCTGTGA
>15 dna:chromosome chromosome:NCBIM37:15:1:103494974:1 79761419 ID27455 U +
TCCACTTGTTAGAAATTGGAGCCTCA
>15 dna:chromosome chromosome:NCBIM37:15:1:103494974:1 79761419 ID27456 U +
TCCACTTGTTAGAAATTGGAGCCTCAAGG
>15 dna:chromosome chromosome:NCBIM37:15:1:103494974:1 79761428 ID16258 U +
TAGAAATTGGAGCCTCAAGGGAAAGGGGTC
>15 dna:chromosome chromosome:NCBIM37:15:1:103494974:1 79761481 ID43785 U +
TGCACTGGATGAAATATCAACATGGG
>15 dna:chromosome chromosome:NCBIM37:15:1:103494974:1 79761495 ID22142 U +
TATCAACATGGGAGAGCTTTGAGTTC
>15 dna:chromosome chromosome:NCBIM37:15:1:103494974:1 79761747 ID39444 U +
TGAGCGAATGAGTCCCCTGTCTGACCCACCT
>15 dna:chromosome chromosome:NCBIM37:15:1:103494974:1 79761858 ID11076 U +
TAATCAATAGATCGCCAAGCTCCAAGCCA
>15 dna:chromosome chromosome:NCBIM37:15:1:103494974:1 79763573 ID26848 U +
TCCAACATTATGGTTCACAACTGTGGCTCC
>15 dna:chromosome chromosome:NCBIM37:15:1:103494974:1 79765707 ID53975 U +
TGGGATTTTTATTTTATTTCTTTAGAAAGG
>15 dna:chromosome chromosome:NCBIM37:15:1:103494974:1 79765998 ID51122 U +
TGGATTACAGGATTGCCACCAAGCCC
>15 dna:chromosome chromosome:NCBIM37:15:1:103494974:1 79766497 ID57212 U +
TGTAAATAAGTGCTCTGTTTGCACATGTGC
>15 dna:chromosome chromosome:NCBIM37:15:1:103494974:1 79766801 ID67885 M +
TTGTGAGCCACCATGTGGTTGCTGG
>15 dna:chromosome chromosome:NCBIM37:15:1:103494974:1 79766962 ID46913 U +
TGCTAAAGTTTCCCTCCCTGCCAAAGATG
>15 dna:chromosome chromosome:NCBIM37:15:1:103494974:1 79767102 ID28080 U +
TCCCAAAACTCTAACAGAATCGATTGTGT
>15 dna:chromosome chromosome:NCBIM37:15:1:103494974:1 79767196 ID30871 M +
TCGGTGGTTAAGAGCACTGACTGCTCTTC
>15 dna:chromosome chromosome:NCBIM37:15:1:103494974:1 79767218 ID53122 M -
TGGGAATTGAACTCAGGACCTCTGGAAGAGC
>15 dna:chromosome chromosome:NCBIM37:15:1:103494974:1 79767220 ID53121 M -
TGGGAATTGAACTCAGGACCTCTGGAAGA
>15 dna:chromosome chromosome:NCBIM37:15:1:103494974:1 79768954 ID67885 M -
TTGTGAGCCACCATGTGGTTGCTGG
>15 dna:chromosome chromosome:NCBIM37:15:1:103494974:1 79769417 ID53797 M +
TGGGATTAAAGGCGTGCGCCACCACCGC
>15 dna:chromosome chromosome:NCBIM37:15:1:103494974:1 79770274 ID25463 M +
TCACTTTGTAGACCAGGCTGGCCTCGAAC
>15 dna:chromosome chromosome:NCBIM37:15:1:103494974:1 79770274 ID25464 M +
TCACTTTGTAGACCAGGCTGGCCTCGAACT
>15 dna:chromosome chromosome:NCBIM37:15:1:103494974:1 79770292 ID52172 M +
TGGCCTCGAACTCAGAAATCCGCCTGCCTC
>15 dna:chromosome chromosome:NCBIM37:15:1:103494974:1 79770297 ID30586 M +
TCGAACTCAGAAATCCGCCTGCCTCTG
>15 dna:chromosome chromosome:NCBIM37:15:1:103494974:1 79770297 ID30587 M +
TCGAACTCAGAAATCCGCCTGCCTCTGC
>15 dna:chromosome chromosome:NCBIM37:15:1:103494974:1 79770297 ID30588 M +
TCGAACTCAGAAATCCGCCTGCCTCTGCCT
>15 dna:chromosome chromosome:NCBIM37:15:1:103494974:1 79770297 ID30589 M +
TCGAACTCAGAAATCCGCCTGCCTCTGCCTC
>15 dna:chromosome chromosome:NCBIM37:15:1:103494974:1 79770301 ID714 M +
ACTCAGAAATCCGCCTGCCTCTGCCTCC
