# Supplementary material for: proTRAC - a software for probabilistic piRNA cluster detection, visualization and analysis
Source: BMC Bioinformatics. 2012 Jan 10;13:5. doi: 10.1186/1471-2105-13-5 (PMC3293768; doi:10.1186/1471-2105-13-5)
Supplement: Additional file 5 — proTRAC results folder containing a picture and a FASTA file for each detected mouse cluster. After decompression, the folder can be opened as former session in proTRAC. Alternatively, each file can be opened separately with any standard text-editor or graphic-viewer respectively. [file 1471-2105-13-5-S5.ZIP › proTRAC_results_mouse/monodirectional_clusters/Cluster_160.fas]

>2 dna:chromosome chromosome:NCBIM37:2:1:181748087:1 151139850 ID67444 M +
TTGGTAACACTTCTGCCTAAGAAATTAAAC
>2 dna:chromosome chromosome:NCBIM37:2:1:181748087:1 151139915 ID64875 M +
TTCACTTGAACATACAATACCTAAAATAAG
>2 dna:chromosome chromosome:NCBIM37:2:1:181748087:1 151139927 ID12397 M +
TACAATACCTAAAATAAGAAATCGGTCAGCT
>2 dna:chromosome chromosome:NCBIM37:2:1:181748087:1 151139927 ID12398 M +
TACAATACCTAAAATAAGAAATCGGTCAGCTT
>2 dna:chromosome chromosome:NCBIM37:2:1:181748087:1 151139941 ID9464 M +
TAAGAAATCGGTCAGCTTTGAATATCTCGG
>2 dna:chromosome chromosome:NCBIM37:2:1:181748087:1 151140118 ID36820 M +
TGACAGTATTTCTTGAGACATCTTACTGGA
>2 dna:chromosome chromosome:NCBIM37:2:1:181748087:1 151141250 ID43232 M +
TGCAAGTACTTTGTTTAGCATGGAGGT
>2 dna:chromosome chromosome:NCBIM37:2:1:181748087:1 151141250 ID43233 M +
TGCAAGTACTTTGTTTAGCATGGAGGTTC
>2 dna:chromosome chromosome:NCBIM37:2:1:181748087:1 151141305 ID13205 M +
TACATAAGTACATCTCAAAGTGTGTGTGTA
>2 dna:chromosome chromosome:NCBIM37:2:1:181748087:1 151141342 ID6018 M +
GTCCCTCCAAAATAGTTTTGATATTGAGA
>2 dna:chromosome chromosome:NCBIM37:2:1:181748087:1 151141342 ID6019 M +
GTCCCTCCAAAATAGTTTTGATATTGAGAA
>2 dna:chromosome chromosome:NCBIM37:2:1:181748087:1 151141507 ID43680 M +
TGCACCAAAAGCAATGGACTCACCTGTTC
>2 dna:chromosome chromosome:NCBIM37:2:1:181748087:1 151141753 ID29990 M +
TCCTGATGGTGACCTGCATGCAGTGGTACC
>2 dna:chromosome chromosome:NCBIM37:2:1:181748087:1 151141759 ID55938 M +
TGGTGACCTGCATGCAGTGGTACCTTCA
>2 dna:chromosome chromosome:NCBIM37:2:1:181748087:1 151141762 ID37365 M +
TGACCTGCATGCAGTGGTACCT
>2 dna:chromosome chromosome:NCBIM37:2:1:181748087:1 151141762 ID37366 M +
TGACCTGCATGCAGTGGTACCTTCATTCCA
>2 dna:chromosome chromosome:NCBIM37:2:1:181748087:1 151141964 ID7308 M +
TAAACACACTGCTCCTGTGCAGATAGGGGA
>2 dna:chromosome chromosome:NCBIM37:2:1:181748087:1 151142330 ID65991 M +
TTCTCTCTACACATAGTCAACTAACACAGG
>2 dna:chromosome chromosome:NCBIM37:2:1:181748087:1 151142578 ID13224 M +
TACATACCATTGGTAACCATTTTTCCTTTA
>2 dna:chromosome chromosome:NCBIM37:2:1:181748087:1 151142737 ID47699 M +
TGCTCTTTTGGATTGGCAAACAGCAATATA
>2 dna:chromosome chromosome:NCBIM37:2:1:181748087:1 151142913 ID53234 M +
TGGGACCTTTGGACTGGCCCTCCTGCTAGAAA
>2 dna:chromosome chromosome:NCBIM37:2:1:181748087:1 151142939 ID15999 M +
TAGAAAATGGAGGAAATCTATCCTGTGAC
>2 dna:chromosome chromosome:NCBIM37:2:1:181748087:1 151142939 ID16000 M +
TAGAAAATGGAGGAAATCTATCCTGTGACA
>2 dna:chromosome chromosome:NCBIM37:2:1:181748087:1 151143017 ID39937 M +
TGAGGTCCTACTGAGGTGATGTTTGTGAA
>2 dna:chromosome chromosome:NCBIM37:2:1:181748087:1 151143244 ID29653 M +
TCCTATTGATGTCTGACTAGGCCGTCCTGT
>2 dna:chromosome chromosome:NCBIM37:2:1:181748087:1 151143273 ID47273 M +
TGCTATATGTACTGCTAGAACCACAAGTTC
>2 dna:chromosome chromosome:NCBIM37:2:1:181748087:1 151143465 ID22677 M +
TATGAACATCCACTTCTGTATATACCAGG
>2 dna:chromosome chromosome:NCBIM37:2:1:181748087:1 151143481 ID57792 M +
TGTATATACCAGGCACTGGCATAGGCCCTC
>2 dna:chromosome chromosome:NCBIM37:2:1:181748087:1 151143523 ID22291 M +
TATCAGGCTCCTGTCAATAGACTCTTGT
>2 dna:chromosome chromosome:NCBIM37:2:1:181748087:1 151143710 ID66070 M +
TTCTGGACTAATATCAGTGTGTGCAT
>2 dna:chromosome chromosome:NCBIM37:2:1:181748087:1 151143761 ID6235 M +
GTTACCTCACTCAGGATGATATCCTCCAG
>2 dna:chromosome chromosome:NCBIM37:2:1:181748087:1 151144157 ID32864 M +
TCTTAGCCATTCTGCATGGTATGAGGTGT
>2 dna:chromosome chromosome:NCBIM37:2:1:181748087:1 151144160 ID18335 M +
TAGCCATTCTGCATGGTATGAGGTGTAATC
>2 dna:chromosome chromosome:NCBIM37:2:1:181748087:1 151144389 ID19572 M +
TAGGATTATTAAAGGTCTTTTCCCAATCTG
>2 dna:chromosome chromosome:NCBIM37:2:1:181748087:1 151144417 ID60992 M +
TGTTGGTTGCCTTTTGGTCTTATAAACAGT
>2 dna:chromosome chromosome:NCBIM37:2:1:181748087:1 151144417 ID60993 M +
TGTTGGTTGCCTTTTGGTCTTATAAACAGTGT
>2 dna:chromosome chromosome:NCBIM37:2:1:181748087:1 151144420 ID56651 M +
TGGTTGCCTTTTGGTCTTATAAACAGTGT
>2 dna:chromosome chromosome:NCBIM37:2:1:181748087:1 151144431 ID55799 M +
TGGTCTTATAAACAGTGTCCTTCGCCTTA
>2 dna:chromosome chromosome:NCBIM37:2:1:181748087:1 151144437 ID21466 M +
TATAAACAGTGTCCTTCGCCTTACAGAAAC
>2 dna:chromosome chromosome:NCBIM37:2:1:181748087:1 151144501 ID41457 M +
TGATCTTACAGCACAGGCCATTGATGTTC
>2 dna:chromosome chromosome:NCBIM37:2:1:181748087:1 151144587 ID21686 M +
TATAAGTTTCAGTGTCTCTGGTTTTATGT
>2 dna:chromosome chromosome:NCBIM37:2:1:181748087:1 151144764 ID68762 M +
TTTGTCAAAGACCAAGTGACCATAGGTGTGT
>2 dna:chromosome chromosome:NCBIM37:2:1:181748087:1 151144849 ID13872 M +
TACCAGGACCATGATGATTTTATCACAATA
>2 dna:chromosome chromosome:NCBIM37:2:1:181748087:1 151144849 ID13873 M +
TACCAGGACCATGATGATTTTATCACAATAGC
>2 dna:chromosome chromosome:NCBIM37:2:1:181748087:1 151144967 ID60660 M +
TGTTATTCCAGATGAATTTGCAAATTGCC
>2 dna:chromosome chromosome:NCBIM37:2:1:181748087:1 151144985 ID42868 M +
TGCAAATTGCCCTTTGTAACTCTGTGA
>2 dna:chromosome chromosome:NCBIM37:2:1:181748087:1 151145053 ID17630 M +
TAGATGGCTTTTGGCAGGATAGCCATTTT
>2 dna:chromosome chromosome:NCBIM37:2:1:181748087:1 151145129 ID68947 M +
TTTTGAGATCTTTGATTTCTTTCTTCAGA
>2 dna:chromosome chromosome:NCBIM37:2:1:181748087:1 151145171 ID22331 M +
TATCATACAGATATTTCACTTCCTTAGGT
>2 dna:chromosome chromosome:NCBIM37:2:1:181748087:1 151145228 ID67877 M +
TTGTGACTATTTTGAAGGGTGTTTTTTCCCTA
>2 dna:chromosome chromosome:NCBIM37:2:1:181748087:1 151145313 ID40468 M +
TGAGTTAATTTTATATCCTGCTTACTTCAC
>2 dna:chromosome chromosome:NCBIM37:2:1:181748087:1 151145373 ID56176 M +
TGGTGGAATTTTTGGAGTCACTTATA
>2 dna:chromosome chromosome:NCBIM37:2:1:181748087:1 151145414 ID32093 M +
TCTGAAATTAGTGGTGTTTGGACTTCTTC
>2 dna:chromosome chromosome:NCBIM37:2:1:181748087:1 151145414 ID32094 M +
TCTGAAATTAGTGGTGTTTGGACTTCTTCC
>2 dna:chromosome chromosome:NCBIM37:2:1:181748087:1 151145416 ID34536 M +
TGAAATTAGTGGTGTTTGGACTTCTT
>2 dna:chromosome chromosome:NCBIM37:2:1:181748087:1 151145416 ID34537 M +
TGAAATTAGTGGTGTTTGGACTTCTTC
>2 dna:chromosome chromosome:NCBIM37:2:1:181748087:1 151145416 ID34538 M +
TGAAATTAGTGGTGTTTGGACTTCTTCC
>2 dna:chromosome chromosome:NCBIM37:2:1:181748087:1 151145416 ID34539 M +
TGAAATTAGTGGTGTTTGGACTTCTTCCT
>2 dna:chromosome chromosome:NCBIM37:2:1:181748087:1 151145416 ID34540 M +
TGAAATTAGTGGTGTTTGGACTTCTTCCTT
>2 dna:chromosome chromosome:NCBIM37:2:1:181748087:1 151145416 ID34542 M +
TGAAATTAGTGGTGTTTGGACTTCTTCCTTT
>2 dna:chromosome chromosome:NCBIM37:2:1:181748087:1 151145422 ID21119 M +
TAGTGGTGTTTGGACTTCTTCCTTTCTG
>2 dna:chromosome chromosome:NCBIM37:2:1:181748087:1 151145422 ID21120 M +
TAGTGGTGTTTGGACTTCTTCCTTTCTGA
>2 dna:chromosome chromosome:NCBIM37:2:1:181748087:1 151145464 ID22548 M +
TATCTCTCTTTTTTTGCGTAATTACTT
>2 dna:chromosome chromosome:NCBIM37:2:1:181748087:1 151145519 ID10274 M +
TAAGGATTAATAATGTTCAGATTAAGCCTT
>2 dna:chromosome chromosome:NCBIM37:2:1:181748087:1 151145525 ID63736 M +
TTAATAATGTTCAGATTAAGCCTTCATGA
>2 dna:chromosome chromosome:NCBIM37:2:1:181748087:1 151145526 ID10830 M +
TAATAATGTTCAGATTAAGCCTTCATG
>2 dna:chromosome chromosome:NCBIM37:2:1:181748087:1 151145526 ID10831 M +
TAATAATGTTCAGATTAAGCCTTCATGA
>2 dna:chromosome chromosome:NCBIM37:2:1:181748087:1 151145526 ID10832 M +
TAATAATGTTCAGATTAAGCCTTCATGAA
>2 dna:chromosome chromosome:NCBIM37:2:1:181748087:1 151145526 ID10833 M +
TAATAATGTTCAGATTAAGCCTTCATGAAA
>2 dna:chromosome chromosome:NCBIM37:2:1:181748087:1 151145529 ID11487 M +
TAATGTTCAGATTAAGCCTTCATGAAAGGT
>2 dna:chromosome chromosome:NCBIM37:2:1:181748087:1 151145532 ID60721 M +
TGTTCAGATTAAGCCTTCATGAAAGGTGTTG
>2 dna:chromosome chromosome:NCBIM37:2:1:181748087:1 151145541 ID10070 M +
TAAGCCTTCATGAAAGGTGTTGGACCTTA
>2 dna:chromosome chromosome:NCBIM37:2:1:181748087:1 151145541 ID10071 M +
TAAGCCTTCATGAAAGGTGTTGGACCTTAG
>2 dna:chromosome chromosome:NCBIM37:2:1:181748087:1 151145541 ID10072 M +
TAAGCCTTCATGAAAGGTGTTGGACCTTAGA
>2 dna:chromosome chromosome:NCBIM37:2:1:181748087:1 151145543 ID1071 M +
AGCCTTCATGAAAGGTGTTGGACCTTAGAT
>2 dna:chromosome chromosome:NCBIM37:2:1:181748087:1 151145551 ID34173 M +
TGAAAGGTGTTGGACCTTAGATCCTGAC
>2 dna:chromosome chromosome:NCBIM37:2:1:181748087:1 151145551 ID34174 M +
TGAAAGGTGTTGGACCTTAGATCCTGACAG
>2 dna:chromosome chromosome:NCBIM37:2:1:181748087:1 151145551 ID34175 M +
TGAAAGGTGTTGGACCTTAGATCCTGACAGA
>2 dna:chromosome chromosome:NCBIM37:2:1:181748087:1 151145563 ID4245 M +
GACCTTAGATCCTGACAGAGGCCTATTGT
>2 dna:chromosome chromosome:NCBIM37:2:1:181748087:1 151145568 ID17504 M +
TAGATCCTGACAGAGGCCTATTGTAACCCC
>2 dna:chromosome chromosome:NCBIM37:2:1:181748087:1 151145612 ID24694 M +
TCAATACCCACCTTTTAAAGAGTGCCCTGG
>2 dna:chromosome chromosome:NCBIM37:2:1:181748087:1 151145616 ID14074 M +
TACCCACCTTTTAAAGAGTGCCCTGGGTA
>2 dna:chromosome chromosome:NCBIM37:2:1:181748087:1 151145625 ID68184 M +
TTTAAAGAGTGCCCTGGGTAAAGTCTTA
>2 dna:chromosome chromosome:NCBIM37:2:1:181748087:1 151145639 ID54410 M +
TGGGTAAAGTCTTAAACCAATTGTGAAGTT
>2 dna:chromosome chromosome:NCBIM37:2:1:181748087:1 151145647 ID6065 M +
GTCTTAAACCAATTGTGAAGTTGTCTCTA
>2 dna:chromosome chromosome:NCBIM37:2:1:181748087:1 151145650 ID63540 M +
TTAAACCAATTGTGAAGTTGTCTCTATGG
>2 dna:chromosome chromosome:NCBIM37:2:1:181748087:1 151145651 ID7388 M +
TAAACCAATTGTGAAGTTGTCTCTATGGC
>2 dna:chromosome chromosome:NCBIM37:2:1:181748087:1 151145651 ID7389 M +
TAAACCAATTGTGAAGTTGTCTCTATGGCA
>2 dna:chromosome chromosome:NCBIM37:2:1:181748087:1 151145676 ID51775 M +
TGGCATATGTGAGGCAGACCTACTCCAC
>2 dna:chromosome chromosome:NCBIM37:2:1:181748087:1 151145699 ID27408 M +
TCCACTCTGTTTCTTGTAGAGCGGGACTGT
>2 dna:chromosome chromosome:NCBIM37:2:1:181748087:1 151145735 ID41071 M +
TGATATACTTGCTGAAGATTGGAGGTGAT
>2 dna:chromosome chromosome:NCBIM37:2:1:181748087:1 151145735 ID41072 M +
TGATATACTTGCTGAAGATTGGAGGTGATC
>2 dna:chromosome chromosome:NCBIM37:2:1:181748087:1 151145760 ID41393 M +
TGATCTATCATAAGAGGTCAGGTTGTC
>2 dna:chromosome chromosome:NCBIM37:2:1:181748087:1 151145760 ID41394 M +
TGATCTATCATAAGAGGTCAGGTTGTCC
>2 dna:chromosome chromosome:NCBIM37:2:1:181748087:1 151145760 ID41395 M +
TGATCTATCATAAGAGGTCAGGTTGTCCTT
>2 dna:chromosome chromosome:NCBIM37:2:1:181748087:1 151145761 ID4636 M +
GATCTATCATAAGAGGTCAGGTTGTCC
>2 dna:chromosome chromosome:NCBIM37:2:1:181748087:1 151145765 ID22328 M +
TATCATAAGAGGTCAGGTTGTCCTTTGA
>2 dna:chromosome chromosome:NCBIM37:2:1:181748087:1 151145765 ID22329 M +
TATCATAAGAGGTCAGGTTGTCCTTTGAAT
>2 dna:chromosome chromosome:NCBIM37:2:1:181748087:1 151145765 ID22330 M +
TATCATAAGAGGTCAGGTTGTCCTTTGAATC
>2 dna:chromosome chromosome:NCBIM37:2:1:181748087:1 151145767 ID26105 M +
TCATAAGAGGTCAGGTTGTCCTTTGAAT
>2 dna:chromosome chromosome:NCBIM37:2:1:181748087:1 151145767 ID26106 M +
TCATAAGAGGTCAGGTTGTCCTTTGAATC
>2 dna:chromosome chromosome:NCBIM37:2:1:181748087:1 151145770 ID9746 M +
TAAGAGGTCAGGTTGTCCTTTGAATCAGA
>2 dna:chromosome chromosome:NCBIM37:2:1:181748087:1 151145820 ID32150 M +
TCTGAAGTGAGGTTTATGGAAGAGATGAGT
>2 dna:chromosome chromosome:NCBIM37:2:1:181748087:1 151145827 ID40043 M +
TGAGGTTTATGGAAGAGATGAGTTGATCTT
>2 dna:chromosome chromosome:NCBIM37:2:1:181748087:1 151145845 ID40553 M +
TGAGTTGATCTTTCACTGGATACATTGGT
>2 dna:chromosome chromosome:NCBIM37:2:1:181748087:1 151145873 ID45969 M +
TGCCCTTACACTGAGTGTCCTTGGCAGAG
>2 dna:chromosome chromosome:NCBIM37:2:1:181748087:1 151145884 ID40399 M +
TGAGTGTCCTTGGCAGAGGCAAAGATGAGT
>2 dna:chromosome chromosome:NCBIM37:2:1:181748087:1 151145894 ID51634 M +
TGGCAGAGGCAAAGATGAGTCAAAACACTTTT
>2 dna:chromosome chromosome:NCBIM37:2:1:181748087:1 151145936 ID18278 M +
TAGCCAATTTGGGACACACCTATGGATGA
>2 dna:chromosome chromosome:NCBIM37:2:1:181748087:1 151145936 ID18279 M +
TAGCCAATTTGGGACACACCTATGGATGAC
>2 dna:chromosome chromosome:NCBIM37:2:1:181748087:1 151146109 ID17725 M +
TAGATTCTGGGAATGGGAGTTGTCTACTTG
>2 dna:chromosome chromosome:NCBIM37:2:1:181748087:1 151146116 ID53068 M +
TGGGAATGGGAGTTGTCTACTTGTT
>2 dna:chromosome chromosome:NCBIM37:2:1:181748087:1 151146116 ID53069 M +
TGGGAATGGGAGTTGTCTACTTGTTC
>2 dna:chromosome chromosome:NCBIM37:2:1:181748087:1 151146116 ID53070 M +
TGGGAATGGGAGTTGTCTACTTGTTCAA
>2 dna:chromosome chromosome:NCBIM37:2:1:181748087:1 151146116 ID53071 M +
TGGGAATGGGAGTTGTCTACTTGTTCAAG
>2 dna:chromosome chromosome:NCBIM37:2:1:181748087:1 151146116 ID53073 M +
TGGGAATGGGAGTTGTCTACTTGTTCAAGC
>2 dna:chromosome chromosome:NCBIM37:2:1:181748087:1 151146116 ID53074 M +
TGGGAATGGGAGTTGTCTACTTGTTCAAGCC
>2 dna:chromosome chromosome:NCBIM37:2:1:181748087:1 151146116 ID53075 M +
TGGGAATGGGAGTTGTCTACTTGTTCAAGCCT
>2 dna:chromosome chromosome:NCBIM37:2:1:181748087:1 151146122 ID53503 M +
TGGGAGTTGTCTACTTGTTCAAGCCTTTC
>2 dna:chromosome chromosome:NCBIM37:2:1:181748087:1 151146139 ID64642 M +
TTCAAGCCTTTCAGGGTTTGTGGCAAATTGT
>2 dna:chromosome chromosome:NCBIM37:2:1:181748087:1 151146147 ID68384 M +
TTTCAGGGTTTGTGGCAAATTGTACCACATT
>2 dna:chromosome chromosome:NCBIM37:2:1:181748087:1 151146159 ID51342 M +
TGGCAAATTGTACCACATTCAGCTCTTGT
>2 dna:chromosome chromosome:NCBIM37:2:1:181748087:1 151146160 ID5530 M +
GGCAAATTGTACCACATTCAGCTCTTGTTTC
>2 dna:chromosome chromosome:NCBIM37:2:1:181748087:1 151146189 ID24782 M +
TCAATTCTAAGGAATTTCAGTTTGATTTGC
>2 dna:chromosome chromosome:NCBIM37:2:1:181748087:1 151146194 ID31277 M +
TCTAAGGAATTTCAGTTTGATTTGCCATA
>2 dna:chromosome chromosome:NCBIM37:2:1:181748087:1 151146196 ID10232 M +
TAAGGAATTTCAGTTTGATTTGCCATA
>2 dna:chromosome chromosome:NCBIM37:2:1:181748087:1 151146196 ID10233 M +
TAAGGAATTTCAGTTTGATTTGCCATATG
>2 dna:chromosome chromosome:NCBIM37:2:1:181748087:1 151146196 ID10234 M +
TAAGGAATTTCAGTTTGATTTGCCATATGA
>2 dna:chromosome chromosome:NCBIM37:2:1:181748087:1 151146203 ID68391 M +
TTTCAGTTTGATTTGCCATATGAAGGTGGG
>2 dna:chromosome chromosome:NCBIM37:2:1:181748087:1 151146203 ID68392 M +
TTTCAGTTTGATTTGCCATATGAAGGTGGGA
>2 dna:chromosome chromosome:NCBIM37:2:1:181748087:1 151146204 ID64990 M +
TTCAGTTTGATTTGCCATATGAAGGTGGG
>2 dna:chromosome chromosome:NCBIM37:2:1:181748087:1 151146214 ID68684 M +
TTTGCCATATGAAGGTGGGAAGACTA
>2 dna:chromosome chromosome:NCBIM37:2:1:181748087:1 151146216 ID45518 M +
TGCCATATGAAGGTGGGAAGACTAGGCAA
>2 dna:chromosome chromosome:NCBIM37:2:1:181748087:1 151146216 ID45519 M +
TGCCATATGAAGGTGGGAAGACTAGGCAAA
>2 dna:chromosome chromosome:NCBIM37:2:1:181748087:1 151146238 ID19615 M +
TAGGCAAACTAGATCCCATCCTTATAGCCA
>2 dna:chromosome chromosome:NCBIM37:2:1:181748087:1 151146256 ID30262 M +
TCCTTATAGCCATTGGTTGTTTCATGGTT
>2 dna:chromosome chromosome:NCBIM37:2:1:181748087:1 151146259 ID64302 M +
TTATAGCCATTGGTTGTTTCATGGTTGGC
>2 dna:chromosome chromosome:NCBIM37:2:1:181748087:1 151146262 ID18339 M +
TAGCCATTGGTTGTTTCATGGTTGGCC
>2 dna:chromosome chromosome:NCBIM37:2:1:181748087:1 151146262 ID18341 M +
TAGCCATTGGTTGTTTCATGGTTGGCCCA
>2 dna:chromosome chromosome:NCBIM37:2:1:181748087:1 151146262 ID18342 M +
TAGCCATTGGTTGTTTCATGGTTGGCCCAA
>2 dna:chromosome chromosome:NCBIM37:2:1:181748087:1 151146262 ID18343 M +
TAGCCATTGGTTGTTTCATGGTTGGCCCAAT
>2 dna:chromosome chromosome:NCBIM37:2:1:181748087:1 151146264 ID4959 M +
GCCATTGGTTGTTTCATGGTTGGCCCAAT
>2 dna:chromosome chromosome:NCBIM37:2:1:181748087:1 151146265 ID2751 M +
CCATTGGTTGTTTCATGGTTGGCCCAAT
>2 dna:chromosome chromosome:NCBIM37:2:1:181748087:1 151146269 ID56735 M +
TGGTTGTTTCATGGTTGGCCCAATATGTG
>2 dna:chromosome chromosome:NCBIM37:2:1:181748087:1 151146269 ID56736 M +
TGGTTGTTTCATGGTTGGCCCAATATGTGT
>2 dna:chromosome chromosome:NCBIM37:2:1:181748087:1 151146286 ID4968 M +
GCCCAATATGTGTCAAGATTTGATCCCACT
>2 dna:chromosome chromosome:NCBIM37:2:1:181748087:1 151146294 ID60064 M +
TGTGTCAAGATTTGATCCCACTGTCTGGGC
>2 dna:chromosome chromosome:NCBIM37:2:1:181748087:1 151146294 ID60065 M +
TGTGTCAAGATTTGATCCCACTGTCTGGGCT
>2 dna:chromosome chromosome:NCBIM37:2:1:181748087:1 151146294 ID60067 M +
TGTGTCAAGATTTGATCCCACTGTCTGGGCTC
>2 dna:chromosome chromosome:NCBIM37:2:1:181748087:1 151146295 ID6208 M +
GTGTCAAGATTTGATCCCACTGTCTGGGCT
>2 dna:chromosome chromosome:NCBIM37:2:1:181748087:1 151146296 ID58041 M +
TGTCAAGATTTGATCCCACTGTCTGGGCTC
>2 dna:chromosome chromosome:NCBIM37:2:1:181748087:1 151146331 ID64435 M +
TTATTATTGAGTTGTCTTCCCAGGGTTA
>2 dna:chromosome chromosome:NCBIM37:2:1:181748087:1 151146332 ID23521 M +
TATTATTGAGTTGTCTTCCCAGGGT
>2 dna:chromosome chromosome:NCBIM37:2:1:181748087:1 151146348 ID28384 M +
TCCCAGGGTTATTGTTGCCTCAGCAAC
>2 dna:chromosome chromosome:NCBIM37:2:1:181748087:1 151146363 ID46207 M +
TGCCTCAGCAACAAAATAGGTTGTCATCA
>2 dna:chromosome chromosome:NCBIM37:2:1:181748087:1 151146368 ID2277 M +
CAGCAACAAAATAGGTTGTCATCACATGGTC
>2 dna:chromosome chromosome:NCBIM37:2:1:181748087:1 151146370 ID4733 M +
GCAACAAAATAGGTTGTCATCACATGGTC
>2 dna:chromosome chromosome:NCBIM37:2:1:181748087:1 151146379 ID20453 M +
TAGGTTGTCATCACATGGTCAAACTTCTC
>2 dna:chromosome chromosome:NCBIM37:2:1:181748087:1 151146379 ID20454 M +
TAGGTTGTCATCACATGGTCAAACTTCTCC
>2 dna:chromosome chromosome:NCBIM37:2:1:181748087:1 151146379 ID20455 M +
TAGGTTGTCATCACATGGTCAAACTTCTCCT
>2 dna:chromosome chromosome:NCBIM37:2:1:181748087:1 151146379 ID20456 M +
TAGGTTGTCATCACATGGTCAAACTTCTCCTC
>2 dna:chromosome chromosome:NCBIM37:2:1:181748087:1 151146411 ID20502 M +
TAGTAAAATTACTTTCATCTTTCATTGCTTA
>2 dna:chromosome chromosome:NCBIM37:2:1:181748087:1 151146420 ID15834 M +
TACTTTCATCTTTCATTGCTTATATCTCA
>2 dna:chromosome chromosome:NCBIM37:2:1:181748087:1 151146431 ID65117 M +
TTCATTGCTTATATCTCATGGTAACCTTGA
>2 dna:chromosome chromosome:NCBIM37:2:1:181748087:1 151146436 ID48231 M +
TGCTTATATCTCATGGTAACCTTGATTAT
>2 dna:chromosome chromosome:NCBIM37:2:1:181748087:1 151146436 ID48232 M +
TGCTTATATCTCATGGTAACCTTGATTATC
>2 dna:chromosome chromosome:NCBIM37:2:1:181748087:1 151146442 ID22543 M +
TATCTCATGGTAACCTTGATTATCATTACAA
>2 dna:chromosome chromosome:NCBIM37:2:1:181748087:1 151146448 ID1568 M +
ATGGTAACCTTGATTATCATTACAATGTGA
>2 dna:chromosome chromosome:NCBIM37:2:1:181748087:1 151146449 ID55098 M +
TGGTAACCTTGATTATCATTACAATGTGA
>2 dna:chromosome chromosome:NCBIM37:2:1:181748087:1 151146449 ID55099 M +
TGGTAACCTTGATTATCATTACAATGTGAT
>2 dna:chromosome chromosome:NCBIM37:2:1:181748087:1 151146449 ID55100 M +
TGGTAACCTTGATTATCATTACAATGTGATT
>2 dna:chromosome chromosome:NCBIM37:2:1:181748087:1 151146457 ID66675 M +
TTGATTATCATTACAATGTGATTTGGAGTG
>2 dna:chromosome chromosome:NCBIM37:2:1:181748087:1 151146458 ID42142 M +
TGATTATCATTACAATGTGATTTGGAGT
>2 dna:chromosome chromosome:NCBIM37:2:1:181748087:1 151146458 ID42143 M +
TGATTATCATTACAATGTGATTTGGAGTG
>2 dna:chromosome chromosome:NCBIM37:2:1:181748087:1 151146458 ID42144 M +
TGATTATCATTACAATGTGATTTGGAGTGG
>2 dna:chromosome chromosome:NCBIM37:2:1:181748087:1 151146464 ID26456 M +
TCATTACAATGTGATTTGGAGTGGCT
>2 dna:chromosome chromosome:NCBIM37:2:1:181748087:1 151146464 ID26457 M +
TCATTACAATGTGATTTGGAGTGGCTGT
>2 dna:chromosome chromosome:NCBIM37:2:1:181748087:1 151146464 ID26458 M +
TCATTACAATGTGATTTGGAGTGGCTGTC
>2 dna:chromosome chromosome:NCBIM37:2:1:181748087:1 151146467 ID63844 M +
TTACAATGTGATTTGGAGTGGCTGTCT
>2 dna:chromosome chromosome:NCBIM37:2:1:181748087:1 151146468 ID12488 M +
TACAATGTGATTTGGAGTGGCTGTCTGTGT
>2 dna:chromosome chromosome:NCBIM37:2:1:181748087:1 151146473 ID59509 M +
TGTGATTTGGAGTGGCTGTCTGTGTTC
>2 dna:chromosome chromosome:NCBIM37:2:1:181748087:1 151146473 ID59510 M +
TGTGATTTGGAGTGGCTGTCTGTGTTCCT
>2 dna:chromosome chromosome:NCBIM37:2:1:181748087:1 151146503 ID63575 M +
TTAAAGGAACTATGACAAACTAAATGGT
>2 dna:chromosome chromosome:NCBIM37:2:1:181748087:1 151146503 ID63576 M +
TTAAAGGAACTATGACAAACTAAATGGTC
>2 dna:chromosome chromosome:NCBIM37:2:1:181748087:1 151146504 ID7796 M +
TAAAGGAACTATGACAAACTAAATGGTC
>2 dna:chromosome chromosome:NCBIM37:2:1:181748087:1 151146504 ID7797 M +
TAAAGGAACTATGACAAACTAAATGGTCATG
>2 dna:chromosome chromosome:NCBIM37:2:1:181748087:1 151146515 ID36247 M +
TGACAAACTAAATGGTCATGAATTAGC
>2 dna:chromosome chromosome:NCBIM37:2:1:181748087:1 151146515 ID36248 M +
TGACAAACTAAATGGTCATGAATTAGCC
>2 dna:chromosome chromosome:NCBIM37:2:1:181748087:1 151146515 ID36249 M +
TGACAAACTAAATGGTCATGAATTAGCCA
>2 dna:chromosome chromosome:NCBIM37:2:1:181748087:1 151146515 ID36250 M +
TGACAAACTAAATGGTCATGAATTAGCCAA
>2 dna:chromosome chromosome:NCBIM37:2:1:181748087:1 151146537 ID64171 M +
TTAGCCAATCAAAGCTCACAGTGGAGAGTC
>2 dna:chromosome chromosome:NCBIM37:2:1:181748087:1 151146538 ID18272 M +
TAGCCAATCAAAGCTCACAGTGGAGAGTCCC
>2 dna:chromosome chromosome:NCBIM37:2:1:181748087:1 151146545 ID24296 M +
TCAAAGCTCACAGTGGAGAGTCCCCTTGAA
>2 dna:chromosome chromosome:NCBIM37:2:1:181748087:1 151146552 ID25058 M +
TCACAGTGGAGAGTCCCCTTGAAAGTTGC
>2 dna:chromosome chromosome:NCBIM37:2:1:181748087:1 151146570 ID66293 M +
TTGAAAGTTGCTAGCTTATGAACCATGATAAC
>2 dna:chromosome chromosome:NCBIM37:2:1:181748087:1 151146571 ID34279 M +
TGAAAGTTGCTAGCTTATGAACCATGATA
>2 dna:chromosome chromosome:NCBIM37:2:1:181748087:1 151146571 ID34280 M +
TGAAAGTTGCTAGCTTATGAACCATGATAA
>2 dna:chromosome chromosome:NCBIM37:2:1:181748087:1 151146571 ID34281 M +
TGAAAGTTGCTAGCTTATGAACCATGATAAC
>2 dna:chromosome chromosome:NCBIM37:2:1:181748087:1 151146573 ID65 M +
AAAGTTGCTAGCTTATGAACCATGATAAC
>2 dna:chromosome chromosome:NCBIM37:2:1:181748087:1 151146578 ID47188 M +
TGCTAGCTTATGAACCATGATAACCTTTT
>2 dna:chromosome chromosome:NCBIM37:2:1:181748087:1 151146581 ID18764 M +
TAGCTTATGAACCATGATAACCTTTTTGC
>2 dna:chromosome chromosome:NCBIM37:2:1:181748087:1 151146588 ID34774 M +
TGAACCATGATAACCTTTTTGCCTA
>2 dna:chromosome chromosome:NCBIM37:2:1:181748087:1 151146588 ID34777 M +
TGAACCATGATAACCTTTTTGCCTATTTTGC
>2 dna:chromosome chromosome:NCBIM37:2:1:181748087:1 151146595 ID40703 M +
TGATAACCTTTTTGCCTATTTTGCAATC
>2 dna:chromosome chromosome:NCBIM37:2:1:181748087:1 151146595 ID40704 M +
TGATAACCTTTTTGCCTATTTTGCAATCACA
>2 dna:chromosome chromosome:NCBIM37:2:1:181748087:1 151146606 ID66872 M +
TTGCCTATTTTGCAATCACATTTCCTTTGC
>2 dna:chromosome chromosome:NCBIM37:2:1:181748087:1 151146616 ID43342 M +
TGCAATCACATTTCCTTTGCCTTCCACTA
>2 dna:chromosome chromosome:NCBIM37:2:1:181748087:1 151146628 ID30492 M +
TCCTTTGCCTTCCACTATAATATTTCCTGG
>2 dna:chromosome chromosome:NCBIM37:2:1:181748087:1 151146685 ID47756 M +
TGCTGACACTACTGGAGGAGACATACCCT
>2 dna:chromosome chromosome:NCBIM37:2:1:181748087:1 151146686 ID5182 M +
GCTGACACTACTGGAGGAGACATACCCTT
>2 dna:chromosome chromosome:NCBIM37:2:1:181748087:1 151146686 ID5183 M +
GCTGACACTACTGGAGGAGACATACCCTTT
>2 dna:chromosome chromosome:NCBIM37:2:1:181748087:1 151146688 ID36559 M +
TGACACTACTGGAGGAGACATACCCTTT
>2 dna:chromosome chromosome:NCBIM37:2:1:181748087:1 151146688 ID36560 M +
TGACACTACTGGAGGAGACATACCCTTTG
>2 dna:chromosome chromosome:NCBIM37:2:1:181748087:1 151146688 ID36561 M +
TGACACTACTGGAGGAGACATACCCTTTGT
>2 dna:chromosome chromosome:NCBIM37:2:1:181748087:1 151146719 ID8043 M +
TAAATAGCAAATGGGATTCTTCCTCAGGT
>2 dna:chromosome chromosome:NCBIM37:2:1:181748087:1 151146730 ID53934 M +
TGGGATTCTTCCTCAGGTAGGTAGCCAATC
>2 dna:chromosome chromosome:NCBIM37:2:1:181748087:1 151146747 ID20050 M +
TAGGTAGCCAATCTCCACAATTTTGCCCA
>2 dna:chromosome chromosome:NCBIM37:2:1:181748087:1 151146747 ID20051 M +
TAGGTAGCCAATCTCCACAATTTTGCCCAA
>2 dna:chromosome chromosome:NCBIM37:2:1:181748087:1 151146798 ID65244 M +
TTCCAGAATCATATAACAGTTTGTTTTATATA
>2 dna:chromosome chromosome:NCBIM37:2:1:181748087:1 151146799 ID27500 M +
TCCAGAATCATATAACAGTTTGTTTTATATA
>2 dna:chromosome chromosome:NCBIM37:2:1:181748087:1 151146809 ID21593 M +
TATAACAGTTTGTTTTATATAATGTGCA
>2 dna:chromosome chromosome:NCBIM37:2:1:181748087:1 151146809 ID21594 M +
TATAACAGTTTGTTTTATATAATGTGCAA
>2 dna:chromosome chromosome:NCBIM37:2:1:181748087:1 151146811 ID8729 M +
TAACAGTTTGTTTTATATAATGTGCAA
>2 dna:chromosome chromosome:NCBIM37:2:1:181748087:1 151146821 ID68894 M +
TTTTATATAATGTGCAAATGATTAATAAT
>2 dna:chromosome chromosome:NCBIM37:2:1:181748087:1 151146824 ID21961 M +
TATATAATGTGCAAATGATTAATAATATGA
>2 dna:chromosome chromosome:NCBIM37:2:1:181748087:1 151146826 ID21732 M +
TATAATGTGCAAATGATTAATAATATGAGG
>2 dna:chromosome chromosome:NCBIM37:2:1:181748087:1 151146826 ID21733 M +
TATAATGTGCAAATGATTAATAATATGAGGGA
>2 dna:chromosome chromosome:NCBIM37:2:1:181748087:1 151146831 ID59528 M +
TGTGCAAATGATTAATAATATGAGGGAGGT
>2 dna:chromosome chromosome:NCBIM37:2:1:181748087:1 151146895 ID4524 M +
GAGGGTTTTCTTTATCCTTTCTGATACAAT
>2 dna:chromosome chromosome:NCBIM37:2:1:181748087:1 151146919 ID12531 U +
TACAATTTTTATTGCTACAATTGTCTG
>2 dna:chromosome chromosome:NCBIM37:2:1:181748087:1 151146926 ID68318 U +
TTTATTGCTACAATTGTCTGGTTGAGGATA
>2 dna:chromosome chromosome:NCBIM37:2:1:181748087:1 151146931 ID47074 M +
TGCTACAATTGTCTGGTTGAGGATATAGC
>2 dna:chromosome chromosome:NCBIM37:2:1:181748087:1 151146954 ID21891 M +
TATAGCTAGCTAGTCAATTATATTTGCCTA
>2 dna:chromosome chromosome:NCBIM37:2:1:181748087:1 151146960 ID18592 M +
TAGCTAGTCAATTATATTTGCCTAAATGCT
>2 dna:chromosome chromosome:NCBIM37:2:1:181748087:1 151146960 ID18593 M +
TAGCTAGTCAATTATATTTGCCTAAATGCTC
>2 dna:chromosome chromosome:NCBIM37:2:1:181748087:1 151146961 ID1093 M +
AGCTAGTCAATTATATTTGCCTAAATGCT
>2 dna:chromosome chromosome:NCBIM37:2:1:181748087:1 151146971 ID64341 M +
TTATATTTGCCTAAATGCTCCTTAGCCAAG
>2 dna:chromosome chromosome:NCBIM37:2:1:181748087:1 151146974 ID23972 M +
TATTTGCCTAAATGCTCCTTAGCCAAGGA
>2 dna:chromosome chromosome:NCBIM37:2:1:181748087:1 151146974 ID23973 M +
TATTTGCCTAAATGCTCCTTAGCCAAGGAT
>2 dna:chromosome chromosome:NCBIM37:2:1:181748087:1 151146993 ID18265 M +
TAGCCAAGGATCTTTAATGTTTTATAATTGT
>2 dna:chromosome chromosome:NCBIM37:2:1:181748087:1 151147005 ID68262 M +
TTTAATGTTTTATAATTGTCAGATAAAGC
>2 dna:chromosome chromosome:NCBIM37:2:1:181748087:1 151147007 ID11502 M +
TAATGTTTTATAATTGTCAGATAAAGCCTC
>2 dna:chromosome chromosome:NCBIM37:2:1:181748087:1 151147010 ID61276 M +
TGTTTTATAATTGTCAGATAAAGCCTCTT
>2 dna:chromosome chromosome:NCBIM37:2:1:181748087:1 151147013 ID68307 M +
TTTATAATTGTCAGATAAAGCCTCTTCATCA
>2 dna:chromosome chromosome:NCBIM37:2:1:181748087:1 151147015 ID21753 M +
TATAATTGTCAGATAAAGCCTCTTCATCAA
>2 dna:chromosome chromosome:NCBIM37:2:1:181748087:1 151147015 ID21754 M +
TATAATTGTCAGATAAAGCCTCTTCATCAAA
>2 dna:chromosome chromosome:NCBIM37:2:1:181748087:1 151147017 ID11698 M +
TAATTGTCAGATAAAGCCTCTTCATCAAAT
>2 dna:chromosome chromosome:NCBIM37:2:1:181748087:1 151147017 ID11699 M +
TAATTGTCAGATAAAGCCTCTTCATCAAATG
>2 dna:chromosome chromosome:NCBIM37:2:1:181748087:1 151147037 ID65009 M +
TTCATCAAATGGATTTGGCATTAGGACC
>2 dna:chromosome chromosome:NCBIM37:2:1:181748087:1 151147037 ID65010 M +
TTCATCAAATGGATTTGGCATTAGGACCT
>2 dna:chromosome chromosome:NCBIM37:2:1:181748087:1 151147037 ID65011 M +
TTCATCAAATGGATTTGGCATTAGGACCTG
>2 dna:chromosome chromosome:NCBIM37:2:1:181748087:1 151147041 ID24391 M +
TCAAATGGATTTGGCATTAGGACCTGA
>2 dna:chromosome chromosome:NCBIM37:2:1:181748087:1 151147041 ID24392 M +
TCAAATGGATTTGGCATTAGGACCTGAC
>2 dna:chromosome chromosome:NCBIM37:2:1:181748087:1 151147041 ID24393 M +
TCAAATGGATTTGGCATTAGGACCTGACA
>2 dna:chromosome chromosome:NCBIM37:2:1:181748087:1 151147046 ID51242 M +
TGGATTTGGCATTAGGACCTGACACAGGCC
>2 dna:chromosome chromosome:NCBIM37:2:1:181748087:1 151147046 ID51243 M +
TGGATTTGGCATTAGGACCTGACACAGGCCT
>2 dna:chromosome chromosome:NCBIM37:2:1:181748087:1 151147051 ID67285 M +
TTGGCATTAGGACCTGACACAGGCCTTTTTA
>2 dna:chromosome chromosome:NCBIM37:2:1:181748087:1 151147101 ID64897 U +
TTCAGAACCTTATTTTAAAGTGGATCCTGGG
>2 dna:chromosome chromosome:NCBIM37:2:1:181748087:1 151147137 ID53184 M +
TGGGACAGGAACCTCAAAGGTGTCACTGG
>2 dna:chromosome chromosome:NCBIM37:2:1:181748087:1 151147137 ID53186 M +
TGGGACAGGAACCTCAAAGGTGTCACTGGG
>2 dna:chromosome chromosome:NCBIM37:2:1:181748087:1 151147142 ID2349 M +
CAGGAACCTCAAAGGTGTCACTGGGGCATA
>2 dna:chromosome chromosome:NCBIM37:2:1:181748087:1 151147147 ID615 M +
ACCTCAAAGGTGTCACTGGGGCATATTTGG
>2 dna:chromosome chromosome:NCBIM37:2:1:181748087:1 151147202 ID57507 U +
TGTACAAGTCAACACTAACAATGGGTCTACT
>2 dna:chromosome chromosome:NCBIM37:2:1:181748087:1 151147204 ID12308 U +
TACAAGTCAACACTAACAATGGGTCTACTCT
>2 dna:chromosome chromosome:NCBIM37:2:1:181748087:1 151147217 ID8452 M +
TAACAATGGGTCTACTCTGTGGAGAAAGG
>2 dna:chromosome chromosome:NCBIM37:2:1:181748087:1 151147217 ID8453 M +
TAACAATGGGTCTACTCTGTGGAGAAAGGA
>2 dna:chromosome chromosome:NCBIM37:2:1:181748087:1 151147223 ID54583 M +
TGGGTCTACTCTGTGGAGAAAGGAGGTGA
>2 dna:chromosome chromosome:NCBIM37:2:1:181748087:1 151147227 ID31410 M +
TCTACTCTGTGGAGAAAGGAGGTGATCTA
>2 dna:chromosome chromosome:NCBIM37:2:1:181748087:1 151147229 ID15295 M +
TACTCTGTGGAGAAAGGAGGTGATCTA
>2 dna:chromosome chromosome:NCBIM37:2:1:181748087:1 151147229 ID15296 M +
TACTCTGTGGAGAAAGGAGGTGATCTATCC
>2 dna:chromosome chromosome:NCBIM37:2:1:181748087:1 151147229 ID15297 M +
TACTCTGTGGAGAAAGGAGGTGATCTATCCC
>2 dna:chromosome chromosome:NCBIM37:2:1:181748087:1 151147256 ID28470 M +
TCCCATGAGGTCATGTTGTTCTTTGAAGCA
>2 dna:chromosome chromosome:NCBIM37:2:1:181748087:1 151147261 ID39924 M +
TGAGGTCATGTTGTTCTTTGAAGCAGTGG
>2 dna:chromosome chromosome:NCBIM37:2:1:181748087:1 151147277 ID68547 M +
TTTGAAGCAGTGGTCTTCATGACATTGAGT
>2 dna:chromosome chromosome:NCBIM37:2:1:181748087:1 151147292 ID65043 M +
TTCATGACATTGAGTTATTCCCTGAGATGC
>2 dna:chromosome chromosome:NCBIM37:2:1:181748087:1 151147293 ID26369 M +
TCATGACATTGAGTTATTCCCTGAGATGC
>2 dna:chromosome chromosome:NCBIM37:2:1:181748087:1 151147296 ID37069 M +
TGACATTGAGTTATTCCCTGAGATGC
>2 dna:chromosome chromosome:NCBIM37:2:1:181748087:1 151147296 ID37070 M +
TGACATTGAGTTATTCCCTGAGATGCTTATGA
>2 dna:chromosome chromosome:NCBIM37:2:1:181748087:1 151147302 ID40491 M +
TGAGTTATTCCCTGAGATGCTTATGAGGT
>2 dna:chromosome chromosome:NCBIM37:2:1:181748087:1 151147307 ID23586 M +
TATTCCCTGAGATGCTTATGAGGTGAAGAG
>2 dna:chromosome chromosome:NCBIM37:2:1:181748087:1 151147309 ID65423 M +
TTCCCTGAGATGCTTATGAGGTGAAGAGA
>2 dna:chromosome chromosome:NCBIM37:2:1:181748087:1 151147310 ID28812 M +
TCCCTGAGATGCTTATGAGGTGAAGAGAA
>2 dna:chromosome chromosome:NCBIM37:2:1:181748087:1 151147314 ID38999 M +
TGAGATGCTTATGAGGTGAAGAGAAGAGC
>2 dna:chromosome chromosome:NCBIM37:2:1:181748087:1 151147323 ID22833 M +
TATGAGGTGAAGAGAAGAGCTGTTCTTTT
>2 dna:chromosome chromosome:NCBIM37:2:1:181748087:1 151147330 ID35166 M +
TGAAGAGAAGAGCTGTTCTTTTCACTGGGTA
>2 dna:chromosome chromosome:NCBIM37:2:1:181748087:1 151147355 ID54505 M +
TGGGTATGTTGGTGCCCTTACACTGAGC
>2 dna:chromosome chromosome:NCBIM37:2:1:181748087:1 151147384 ID29746 U +
TCCTCCACAGAGGCCTGATGACTTGAA
>2 dna:chromosome chromosome:NCBIM37:2:1:181748087:1 151147395 ID5638 U +
GGCCTGATGACTTGAAACACCCTGTAAGGA
>2 dna:chromosome chromosome:NCBIM37:2:1:181748087:1 151147402 ID37883 U +
TGACTTGAAACACCCTGTAAGGACACATGGC
>2 dna:chromosome chromosome:NCBIM37:2:1:181748087:1 151147417 ID57341 M +
TGTAAGGACACATGGCTCTGTGGATTGTT
>2 dna:chromosome chromosome:NCBIM37:2:1:181748087:1 151147435 ID59868 M +
TGTGGATTGTTAGAGTCAGCTTTGGAC
>2 dna:chromosome chromosome:NCBIM37:2:1:181748087:1 151147435 ID59869 M +
TGTGGATTGTTAGAGTCAGCTTTGGACAC
>2 dna:chromosome chromosome:NCBIM37:2:1:181748087:1 151147435 ID59870 M +
TGTGGATTGTTAGAGTCAGCTTTGGACACA
>2 dna:chromosome chromosome:NCBIM37:2:1:181748087:1 151147442 ID60542 M +
TGTTAGAGTCAGCTTTGGACACATTCCTG
>2 dna:chromosome chromosome:NCBIM37:2:1:181748087:1 151147496 ID41556 M +
TGATGAATCCTCTGAAGACACTCTGGT
>2 dna:chromosome chromosome:NCBIM37:2:1:181748087:1 151147496 ID41557 M +
TGATGAATCCTCTGAAGACACTCTGGTA
>2 dna:chromosome chromosome:NCBIM37:2:1:181748087:1 151147496 ID41558 M +
TGATGAATCCTCTGAAGACACTCTGGTAC
>2 dna:chromosome chromosome:NCBIM37:2:1:181748087:1 151147499 ID35824 M +
TGAATCCTCTGAAGACACTCTGGTAC
>2 dna:chromosome chromosome:NCBIM37:2:1:181748087:1 151147524 ID2338 M +
CAGCTTTCGTCTGAGGGTCAATGCTCTGTCT
>2 dna:chromosome chromosome:NCBIM37:2:1:181748087:1 151147587 ID50062 M +
TGGACAAGCTGAGGGGCAGATTCTATGA
>2 dna:chromosome chromosome:NCBIM37:2:1:181748087:1 151147682 ID25134 M +
TCACATTCTAAGGATTTCCAGGTTGATTT
>2 dna:chromosome chromosome:NCBIM37:2:1:181748087:1 151147705 ID42473 M +
TGATTTGGTCAAATGAAGTTGGGAAGGGT
>2 dna:chromosome chromosome:NCBIM37:2:1:181748087:1 151147742 ID17498 M +
TAGATCCCTGCCTTATAACTGTTTGTTGTTT
>2 dna:chromosome chromosome:NCBIM37:2:1:181748087:1 151147746 ID28839 M +
TCCCTGCCTTATAACTGTTTGTTGTTTC
>2 dna:chromosome chromosome:NCBIM37:2:1:181748087:1 151147750 ID46499 M +
TGCCTTATAACTGTTTGTTGTTTCATGG
>2 dna:chromosome chromosome:NCBIM37:2:1:181748087:1 151147750 ID46500 M +
TGCCTTATAACTGTTTGTTGTTTCATGGT
>2 dna:chromosome chromosome:NCBIM37:2:1:181748087:1 151147754 ID64267 M +
TTATAACTGTTTGTTGTTTCATGGTTGG
>2 dna:chromosome chromosome:NCBIM37:2:1:181748087:1 151147754 ID64268 M +
TTATAACTGTTTGTTGTTTCATGGTTGGA
>2 dna:chromosome chromosome:NCBIM37:2:1:181748087:1 151147754 ID64269 M +
TTATAACTGTTTGTTGTTTCATGGTTGGAC
>2 dna:chromosome chromosome:NCBIM37:2:1:181748087:1 151147755 ID21623 M +
TATAACTGTTTGTTGTTTCATGGTTGG
>2 dna:chromosome chromosome:NCBIM37:2:1:181748087:1 151147755 ID21624 M +
TATAACTGTTTGTTGTTTCATGGTTGGAC
>2 dna:chromosome chromosome:NCBIM37:2:1:181748087:1 151147755 ID21625 M +
TATAACTGTTTGTTGTTTCATGGTTGGACC
>2 dna:chromosome chromosome:NCBIM37:2:1:181748087:1 151147755 ID21626 M +
TATAACTGTTTGTTGTTTCATGGTTGGACCT
>2 dna:chromosome chromosome:NCBIM37:2:1:181748087:1 151147757 ID9317 M +
TAACTGTTTGTTGTTTCATGGTTGGACC
>2 dna:chromosome chromosome:NCBIM37:2:1:181748087:1 151147757 ID9318 M +
TAACTGTTTGTTGTTTCATGGTTGGACCT
>2 dna:chromosome chromosome:NCBIM37:2:1:181748087:1 151147757 ID9319 M +
TAACTGTTTGTTGTTTCATGGTTGGACCTG
>2 dna:chromosome chromosome:NCBIM37:2:1:181748087:1 151147757 ID9320 M +
TAACTGTTTGTTGTTTCATGGTTGGACCTGT
>2 dna:chromosome chromosome:NCBIM37:2:1:181748087:1 151147761 ID61248 M +
TGTTTGTTGTTTCATGGTTGGACCTGTATG
>2 dna:chromosome chromosome:NCBIM37:2:1:181748087:1 151147789 ID61144 U +
TGTTTCAAGGTTTGAACACTCTAGCTGGGC
>2 dna:chromosome chromosome:NCBIM37:2:1:181748087:1 151147862 ID66880 M +
TTGCCTGAGCATCAGGTATGTTGCCATTAT
>2 dna:chromosome chromosome:NCBIM37:2:1:181748087:1 151147863 ID46328 M +
TGCCTGAGCATCAGGTATGTTGCCATTA
>2 dna:chromosome chromosome:NCBIM37:2:1:181748087:1 151147863 ID46329 M +
TGCCTGAGCATCAGGTATGTTGCCATTAT
>2 dna:chromosome chromosome:NCBIM37:2:1:181748087:1 151147867 ID39268 M +
TGAGCATCAGGTATGTTGCCATTATATGGT
>2 dna:chromosome chromosome:NCBIM37:2:1:181748087:1 151147867 ID39269 M +
TGAGCATCAGGTATGTTGCCATTATATGGTC
>2 dna:chromosome chromosome:NCBIM37:2:1:181748087:1 151147932 ID67996 M +
TTGTTGCTTATATCTCATGACACCCATGA
>2 dna:chromosome chromosome:NCBIM37:2:1:181748087:1 151147932 ID67997 M +
TTGTTGCTTATATCTCATGACACCCATGAT
>2 dna:chromosome chromosome:NCBIM37:2:1:181748087:1 151147933 ID60940 M +
TGTTGCTTATATCTCATGACACCCATGAT
>2 dna:chromosome chromosome:NCBIM37:2:1:181748087:1 151147942 ID22542 M +
TATCTCATGACACCCATGATGAACATTACAA
>2 dna:chromosome chromosome:NCBIM37:2:1:181748087:1 151147955 ID2735 M +
CCATGATGAACATTACAATGGGTTTAGGG
>2 dna:chromosome chromosome:NCBIM37:2:1:181748087:1 151147955 ID2736 M +
CCATGATGAACATTACAATGGGTTTAGGGT
>2 dna:chromosome chromosome:NCBIM37:2:1:181748087:1 151147958 ID41521 M +
TGATGAACATTACAATGGGTTTAGGGT
>2 dna:chromosome chromosome:NCBIM37:2:1:181748087:1 151147958 ID41522 M +
TGATGAACATTACAATGGGTTTAGGGTGG
>2 dna:chromosome chromosome:NCBIM37:2:1:181748087:1 151147958 ID41523 M +
TGATGAACATTACAATGGGTTTAGGGTGGC
>2 dna:chromosome chromosome:NCBIM37:2:1:181748087:1 151147961 ID34733 M +
TGAACATTACAATGGGTTTAGGGTGGCTA
>2 dna:chromosome chromosome:NCBIM37:2:1:181748087:1 151147967 ID63842 M +
TTACAATGGGTTTAGGGTGGCTATAGATGG
>2 dna:chromosome chromosome:NCBIM37:2:1:181748087:1 151147968 ID12449 M +
TACAATGGGTTTAGGGTGGCTATAGATGG
>2 dna:chromosome chromosome:NCBIM37:2:1:181748087:1 151147973 ID54953 M +
TGGGTTTAGGGTGGCTATAGATGGTCTC
>2 dna:chromosome chromosome:NCBIM37:2:1:181748087:1 151148011 ID3640 M +
CTGGGAGAACTTCCTTTGTTATGCTTCAGC
>2 dna:chromosome chromosome:NCBIM37:2:1:181748087:1 151148036 ID25794 M +
TCAGCATTTGAAAGCTTAAAATGCCATGGAGT
>2 dna:chromosome chromosome:NCBIM37:2:1:181748087:1 151148042 ID68516 M +
TTTGAAAGCTTAAAATGCCATGGAGTGCT
>2 dna:chromosome chromosome:NCBIM37:2:1:181748087:1 151148043 ID66280 M +
TTGAAAGCTTAAAATGCCATGGAGTGCTGG
>2 dna:chromosome chromosome:NCBIM37:2:1:181748087:1 151148044 ID34083 M +
TGAAAGCTTAAAATGCCATGGAGTGCTG
>2 dna:chromosome chromosome:NCBIM37:2:1:181748087:1 151148044 ID34084 M +
TGAAAGCTTAAAATGCCATGGAGTGCTGG
>2 dna:chromosome chromosome:NCBIM37:2:1:181748087:1 151148044 ID34085 M +
TGAAAGCTTAAAATGCCATGGAGTGCTGGC
>2 dna:chromosome chromosome:NCBIM37:2:1:181748087:1 151148044 ID34086 M +
TGAAAGCTTAAAATGCCATGGAGTGCTGGCC
>2 dna:chromosome chromosome:NCBIM37:2:1:181748087:1 151148044 ID34087 M +
TGAAAGCTTAAAATGCCATGGAGTGCTGGCCT
>2 dna:chromosome chromosome:NCBIM37:2:1:181748087:1 151148052 ID7153 M +
TAAAATGCCATGGAGTGCTGGCCTTTGTCC
>2 dna:chromosome chromosome:NCBIM37:2:1:181748087:1 151148127 ID38195 M +
TGAGAACTTGAATATTATATGTATTTTGCT
>2 dna:chromosome chromosome:NCBIM37:2:1:181748087:1 151148134 ID66419 M +
TTGAATATTATATGTATTTTGCTGCCAAGT
>2 dna:chromosome chromosome:NCBIM37:2:1:181748087:1 151148135 ID35763 M +
TGAATATTATATGTATTTTGCTGCCA
>2 dna:chromosome chromosome:NCBIM37:2:1:181748087:1 151148135 ID35764 M +
TGAATATTATATGTATTTTGCTGCCAAGT
>2 dna:chromosome chromosome:NCBIM37:2:1:181748087:1 151148135 ID35765 M +
TGAATATTATATGTATTTTGCTGCCAAGTT
>2 dna:chromosome chromosome:NCBIM37:2:1:181748087:1 151148139 ID23471 M +
TATTATATGTATTTTGCTGCCAAGTTCTTC
>2 dna:chromosome chromosome:NCBIM37:2:1:181748087:1 151148153 ID47872 M +
TGCTGCCAAGTTCTTCTGCTTTAGGTCTCC
>2 dna:chromosome chromosome:NCBIM37:2:1:181748087:1 151148157 ID4902 M +
GCCAAGTTCTTCTGCTTTAGGTCTCCACGC
>2 dna:chromosome chromosome:NCBIM37:2:1:181748087:1 151148219 ID2477 M +
CATAAAGTAGAGCACACACCGTGACTCCAG
>2 dna:chromosome chromosome:NCBIM37:2:1:181748087:1 151148240 ID37617 M +
TGACTCCAGACATGAATTTCATGGTCATC
>2 dna:chromosome chromosome:NCBIM37:2:1:181748087:1 151148261 ID55617 U +
TGGTCATCATATTGTTTACCTTCTAAGAG
>2 dna:chromosome chromosome:NCBIM37:2:1:181748087:1 151148318 ID66289 M +
TTGAAAGTGGCAGGCTTGTAACCCATGATA
>2 dna:chromosome chromosome:NCBIM37:2:1:181748087:1 151148336 ID8921 M +
TAACCCATGATAGTCTTCTGGCACAAT
>2 dna:chromosome chromosome:NCBIM37:2:1:181748087:1 151148336 ID8922 M +
TAACCCATGATAGTCTTCTGGCACAATACGT
>2 dna:chromosome chromosome:NCBIM37:2:1:181748087:1 151148336 ID8923 M +
TAACCCATGATAGTCTTCTGGCACAATACGTA
>2 dna:chromosome chromosome:NCBIM37:2:1:181748087:1 151148343 ID41038 M +
TGATAGTCTTCTGGCACAATACGTAATTGA
>2 dna:chromosome chromosome:NCBIM37:2:1:181748087:1 151148354 ID51520 M +
TGGCACAATACGTAATTGATAAGTTTTAT
>2 dna:chromosome chromosome:NCBIM37:2:1:181748087:1 151148354 ID51521 M +
TGGCACAATACGTAATTGATAAGTTTTATA
>2 dna:chromosome chromosome:NCBIM37:2:1:181748087:1 151148354 ID51522 M +
TGGCACAATACGTAATTGATAAGTTTTATAT
>2 dna:chromosome chromosome:NCBIM37:2:1:181748087:1 151148362 ID14743 M +
TACGTAATTGATAAGTTTTATATTTCCTTT
>2 dna:chromosome chromosome:NCBIM37:2:1:181748087:1 151148362 ID14744 M +
TACGTAATTGATAAGTTTTATATTTCCTTTG
>2 dna:chromosome chromosome:NCBIM37:2:1:181748087:1 151148382 ID23921 M +
TATTTCCTTTGCATTTTGCTACAATAT
>2 dna:chromosome chromosome:NCBIM37:2:1:181748087:1 151148398 ID47070 M +
TGCTACAATATTTCTAGGCTTTACTGTCC
>2 dna:chromosome chromosome:NCBIM37:2:1:181748087:1 151148398 ID47071 M +
TGCTACAATATTTCTAGGCTTTACTGTCCAG
>2 dna:chromosome chromosome:NCBIM37:2:1:181748087:1 151148401 ID12411 M +
TACAATATTTCTAGGCTTTACTGTCCAGT
>2 dna:chromosome chromosome:NCBIM37:2:1:181748087:1 151148409 ID65857 M +
TTCTAGGCTTTACTGTCCAGTAGGCAAACA
>2 dna:chromosome chromosome:NCBIM37:2:1:181748087:1 151148422 ID58461 M +
TGTCCAGTAGGCAAACATTTCTAGTGGTA
>2 dna:chromosome chromosome:NCBIM37:2:1:181748087:1 151148473 ID48278 M +
TGCTTCAATAGCCTATGGAATCCTTTGTC
>2 dna:chromosome chromosome:NCBIM37:2:1:181748087:1 151148473 ID48279 M +
TGCTTCAATAGCCTATGGAATCCTTTGTCA
>2 dna:chromosome chromosome:NCBIM37:2:1:181748087:1 151148475 ID3706 M +
CTTCAATAGCCTATGGAATCCTTTGTC
>2 dna:chromosome chromosome:NCBIM37:2:1:181748087:1 151148488 ID49823 M +
TGGAATCCTTTGTCACATAGGTAGCCAAAC
>2 dna:chromosome chromosome:NCBIM37:2:1:181748087:1 151148505 ID20046 M +
TAGGTAGCCAAACTCCAAAATTCTGCCCA
>2 dna:chromosome chromosome:NCBIM37:2:1:181748087:1 151148505 ID20047 M +
TAGGTAGCCAAACTCCAAAATTCTGCCCAA
>2 dna:chromosome chromosome:NCBIM37:2:1:181748087:1 151148518 ID26650 M +
TCCAAAATTCTGCCCAACAACTCTCCTCCC
>2 dna:chromosome chromosome:NCBIM37:2:1:181748087:1 151148567 ID21568 U +
TATAAATGTTTTTTTGATAATGTGTAAAAGA
>2 dna:chromosome chromosome:NCBIM37:2:1:181748087:1 151148587 ID59986 U +
TGTGTAAAAGATTAATGATATGAACGTGT
>2 dna:chromosome chromosome:NCBIM37:2:1:181748087:1 151148591 ID6854 U +
TAAAAGATTAATGATATGAACGTGTTGTAGC
>2 dna:chromosome chromosome:NCBIM37:2:1:181748087:1 151148599 ID11287 M +
TAATGATATGAACGTGTTGTAGCATTTAT
>2 dna:chromosome chromosome:NCBIM37:2:1:181748087:1 151148599 ID11288 M +
TAATGATATGAACGTGTTGTAGCATTTATC
>2 dna:chromosome chromosome:NCBIM37:2:1:181748087:1 151148602 ID41107 M +
TGATATGAACGTGTTGTAGCATTTATCA
>2 dna:chromosome chromosome:NCBIM37:2:1:181748087:1 151148602 ID41108 M +
TGATATGAACGTGTTGTAGCATTTATCAG
>2 dna:chromosome chromosome:NCBIM37:2:1:181748087:1 151148602 ID41109 M +
TGATATGAACGTGTTGTAGCATTTATCAGG
>2 dna:chromosome chromosome:NCBIM37:2:1:181748087:1 151148605 ID22686 M +
TATGAACGTGTTGTAGCATTTATCAGGGT
>2 dna:chromosome chromosome:NCBIM37:2:1:181748087:1 151148607 ID34865 M +
TGAACGTGTTGTAGCATTTATCAGGGT
>2 dna:chromosome chromosome:NCBIM37:2:1:181748087:1 151148639 ID65967 M +
TTCTCCCTTTCAGAAGAATTTTAACTGCTAC
>2 dna:chromosome chromosome:NCBIM37:2:1:181748087:1 151148640 ID31864 M +
TCTCCCTTTCAGAAGAATTTTAACTGCTAC
>2 dna:chromosome chromosome:NCBIM37:2:1:181748087:1 151148642 ID28937 M +
TCCCTTTCAGAAGAATTTTAACTGCTACAGT
>2 dna:chromosome chromosome:NCBIM37:2:1:181748087:1 151148648 ID25538 M +
TCAGAAGAATTTTAACTGCTACAGTCAGGCT
>2 dna:chromosome chromosome:NCBIM37:2:1:181748087:1 151148678 ID44457 M +
TGCATGAGATGATAGGTTAGCTTTCCTTCC
>2 dna:chromosome chromosome:NCBIM37:2:1:181748087:1 151148682 ID38949 M +
TGAGATGATAGGTTAGCTTTCCTTCCGTG
>2 dna:chromosome chromosome:NCBIM37:2:1:181748087:1 151148682 ID38950 M +
TGAGATGATAGGTTAGCTTTCCTTCCGTGA
>2 dna:chromosome chromosome:NCBIM37:2:1:181748087:1 151148683 ID4420 M +
GAGATGATAGGTTAGCTTTCCTTCCGTGA
>2 dna:chromosome chromosome:NCBIM37:2:1:181748087:1 151148687 ID41008 M +
TGATAGGTTAGCTTTCCTTCCGTGA
>2 dna:chromosome chromosome:NCBIM37:2:1:181748087:1 151148687 ID41009 M +
TGATAGGTTAGCTTTCCTTCCGTGAATGC
>2 dna:chromosome chromosome:NCBIM37:2:1:181748087:1 151148687 ID41010 M +
TGATAGGTTAGCTTTCCTTCCGTGAATGCT
>2 dna:chromosome chromosome:NCBIM37:2:1:181748087:1 151148687 ID41011 M +
TGATAGGTTAGCTTTCCTTCCGTGAATGCTC
>2 dna:chromosome chromosome:NCBIM37:2:1:181748087:1 151148759 ID29724 M +
TCCTCATCAAAGCATTGGACCTTAAGACCT
>2 dna:chromosome chromosome:NCBIM37:2:1:181748087:1 151148765 ID24288 M +
TCAAAGCATTGGACCTTAAGACCTGACAGA
>2 dna:chromosome chromosome:NCBIM37:2:1:181748087:1 151148788 ID36680 M +
TGACAGAGGCCTTTTAGAACCCCATTCTTT
>2 dna:chromosome chromosome:NCBIM37:2:1:181748087:1 151148840 ID7840 M +
TAAAGGGAGCCCTAAATGCAGTCTGACACC
>2 dna:chromosome chromosome:NCBIM37:2:1:181748087:1 151148910 ID5266 M +
GCTTGAATCACTTTCTTTTTCTGTGG
>2 dna:chromosome chromosome:NCBIM37:2:1:181748087:1 151148910 ID5267 M +
GCTTGAATCACTTTCTTTTTCTGTGGGTC
>2 dna:chromosome chromosome:NCBIM37:2:1:181748087:1 151148910 ID5268 M +
GCTTGAATCACTTTCTTTTTCTGTGGGTCC
>2 dna:chromosome chromosome:NCBIM37:2:1:181748087:1 151148913 ID35793 M +
TGAATCACTTTCTTTTTCTGTGGGT
>2 dna:chromosome chromosome:NCBIM37:2:1:181748087:1 151148913 ID35794 M +
TGAATCACTTTCTTTTTCTGTGGGTCCCT
>2 dna:chromosome chromosome:NCBIM37:2:1:181748087:1 151148916 ID1426 M +
ATCACTTTCTTTTTCTGTGGGTCCCTCACC
>2 dna:chromosome chromosome:NCBIM37:2:1:181748087:1 151148953 ID30416 M +
TCCTTGCTGGAAAATGGAGGTCATCTATC
>2 dna:chromosome chromosome:NCBIM37:2:1:181748087:1 151148957 ID47929 M +
TGCTGGAAAATGGAGGTCATCTATCCTGT
>2 dna:chromosome chromosome:NCBIM37:2:1:181748087:1 151148960 ID48809 M +
TGGAAAATGGAGGTCATCTATCCTGTGA
>2 dna:chromosome chromosome:NCBIM37:2:1:181748087:1 151148960 ID48810 M +
TGGAAAATGGAGGTCATCTATCCTGTGAGG
>2 dna:chromosome chromosome:NCBIM37:2:1:181748087:1 151148960 ID48811 M +
TGGAAAATGGAGGTCATCTATCCTGTGAGGC
>2 dna:chromosome chromosome:NCBIM37:2:1:181748087:1 151148996 ID60858 M +
TGTTCTTTGAAACATTTGTACTCACAATGTG
>2 dna:chromosome chromosome:NCBIM37:2:1:181748087:1 151149001 ID68513 M +
TTTGAAACATTTGTACTCACAATGTGGAG
>2 dna:chromosome chromosome:NCBIM37:2:1:181748087:1 151149003 ID33827 M +
TGAAACATTTGTACTCACAATGTGGAGTTGT
>2 dna:chromosome chromosome:NCBIM37:2:1:181748087:1 151149012 ID57602 M +
TGTACTCACAATGTGGAGTTGTTCTG
>2 dna:chromosome chromosome:NCBIM37:2:1:181748087:1 151149012 ID57603 M +
TGTACTCACAATGTGGAGTTGTTCTGTA
>2 dna:chromosome chromosome:NCBIM37:2:1:181748087:1 151149012 ID57604 M +
TGTACTCACAATGTGGAGTTGTTCTGTAA
>2 dna:chromosome chromosome:NCBIM37:2:1:181748087:1 151149017 ID24896 M +
TCACAATGTGGAGTTGTTCTGTAAGGGCC
>2 dna:chromosome chromosome:NCBIM37:2:1:181748087:1 151149017 ID24897 M +
TCACAATGTGGAGTTGTTCTGTAAGGGCCT
>2 dna:chromosome chromosome:NCBIM37:2:1:181748087:1 151149061 ID59567 M +
TGTGCAGAAATTAGTTGACTTTTAATTG
>2 dna:chromosome chromosome:NCBIM37:2:1:181748087:1 151149061 ID59568 M +
TGTGCAGAAATTAGTTGACTTTTAATTGG
>2 dna:chromosome chromosome:NCBIM37:2:1:181748087:1 151149061 ID59569 M +
TGTGCAGAAATTAGTTGACTTTTAATTGGA
>2 dna:chromosome chromosome:NCBIM37:2:1:181748087:1 151149063 ID43862 M +
TGCAGAAATTAGTTGACTTTTAATTGGATA
>2 dna:chromosome chromosome:NCBIM37:2:1:181748087:1 151149076 ID37950 M +
TGACTTTTAATTGGATATGTTAGT
>2 dna:chromosome chromosome:NCBIM37:2:1:181748087:1 151149083 ID11673 M +
TAATTGGATATGTTAGTGCATTTATACTAG
>2 dna:chromosome chromosome:NCBIM37:2:1:181748087:1 151149096 ID21060 M +
TAGTGCATTTATACTAGGCTTCCTCACAAA
>2 dna:chromosome chromosome:NCBIM37:2:1:181748087:1 151149107 ID15028 M +
TACTAGGCTTCCTCACAAAGGAATGGAGA
>2 dna:chromosome chromosome:NCBIM37:2:1:181748087:1 151149130 ID50474 M +
TGGAGAGATAAAACACTCAGTGAGGAC
>2 dna:chromosome chromosome:NCBIM37:2:1:181748087:1 151149188 ID5571 U +
GGCATATCCATAGATGAATGCTGGGTAAA
>2 dna:chromosome chromosome:NCBIM37:2:1:181748087:1 151149198 ID17533 M +
TAGATGAATGCTGGGTAAAGTCCC
>2 dna:chromosome chromosome:NCBIM37:2:1:181748087:1 151149202 ID35975 M +
TGAATGCTGGGTAAAGTCCCAGTG
>2 dna:chromosome chromosome:NCBIM37:2:1:181748087:1 151149261 ID10792 U +
TAATAAGTATCACTGCTCTCTGTCTCC
>2 dna:chromosome chromosome:NCBIM37:2:1:181748087:1 151149298 ID47531 M +
TGCTCATGAAGTGTGCTTAGTGGACAAGC
>2 dna:chromosome chromosome:NCBIM37:2:1:181748087:1 151149304 ID35617 M +
TGAAGTGTGCTTAGTGGACAAGCTGGG
>2 dna:chromosome chromosome:NCBIM37:2:1:181748087:1 151149340 ID45056 M +
TGCCAATGGGAGTTTCTCCTCTTGT
>2 dna:chromosome chromosome:NCBIM37:2:1:181748087:1 151149413 ID45569 U +
TGCCATCTCCAGATTTTCAGTATGATTGG
>2 dna:chromosome chromosome:NCBIM37:2:1:181748087:1 151149509 ID52089 M +
TGGCCCTATGTGTTTCAAGAATTGATCCCC
>2 dna:chromosome chromosome:NCBIM37:2:1:181748087:1 151149694 ID65304 M +
TTCCAGTGTGGTCTTTATGGCTGTCTGTA
>2 dna:chromosome chromosome:NCBIM37:2:1:181748087:1 151149764 ID16904 M +
TAGACATTCAAAGCTCACAATGTCCTGTAC
>2 dna:chromosome chromosome:NCBIM37:2:1:181748087:1 151149789 ID57623 M +
TGTACTGTTTGTGTTTGTTCAGGGTA
>2 dna:chromosome chromosome:NCBIM37:2:1:181748087:1 151149791 ID15610 M +
TACTGTTTGTGTTTGTTCAGGGTATACAGT
>2 dna:chromosome chromosome:NCBIM37:2:1:181748087:1 151149828 ID66467 M +
TTGACAATTATTTTAAATTTTTCTGGAAAC
>2 dna:chromosome chromosome:NCBIM37:2:1:181748087:1 151149903 ID58727 M +
TGTCTTTATAGTTATTTTCCCTGGAAAGG
>2 dna:chromosome chromosome:NCBIM37:2:1:181748087:1 151149903 ID58728 M +
TGTCTTTATAGTTATTTTCCCTGGAAAGGAA
>2 dna:chromosome chromosome:NCBIM37:2:1:181748087:1 151149938 ID30466 M +
TCCTTTCCTTGTAATACAGGATAACTCCA
>2 dna:chromosome chromosome:NCBIM37:2:1:181748087:1 151149942 ID65625 M +
TTCCTTGTAATACAGGATAACTCCAGGTC
>2 dna:chromosome chromosome:NCBIM37:2:1:181748087:1 151149942 ID65626 M +
TTCCTTGTAATACAGGATAACTCCAGGTCT
>2 dna:chromosome chromosome:NCBIM37:2:1:181748087:1 151149943 ID30435 M +
TCCTTGTAATACAGGATAACTCCAGGTC
>2 dna:chromosome chromosome:NCBIM37:2:1:181748087:1 151149946 ID67707 M +
TTGTAATACAGGATAACTCCAGGTCTACA
>2 dna:chromosome chromosome:NCBIM37:2:1:181748087:1 151149946 ID67708 M +
TTGTAATACAGGATAACTCCAGGTCTACAT
>2 dna:chromosome chromosome:NCBIM37:2:1:181748087:1 151149947 ID57398 M +
TGTAATACAGGATAACTCCAGGTCTA
>2 dna:chromosome chromosome:NCBIM37:2:1:181748087:1 151149947 ID57399 M +
TGTAATACAGGATAACTCCAGGTCTACA
>2 dna:chromosome chromosome:NCBIM37:2:1:181748087:1 151149947 ID57400 M +
TGTAATACAGGATAACTCCAGGTCTACAT
>2 dna:chromosome chromosome:NCBIM37:2:1:181748087:1 151149947 ID57401 M +
TGTAATACAGGATAACTCCAGGTCTACATA
>2 dna:chromosome chromosome:NCBIM37:2:1:181748087:1 151149949 ID10862 M +
TAATACAGGATAACTCCAGGTCTACATATC
>2 dna:chromosome chromosome:NCBIM37:2:1:181748087:1 151149949 ID10863 M +
TAATACAGGATAACTCCAGGTCTACATATCA
>2 dna:chromosome chromosome:NCBIM37:2:1:181748087:1 151149952 ID13035 M +
TACAGGATAACTCCAGGTCTACATATCAAT
>2 dna:chromosome chromosome:NCBIM37:2:1:181748087:1 151149952 ID13036 M +
TACAGGATAACTCCAGGTCTACATATCAATA
>2 dna:chromosome chromosome:NCBIM37:2:1:181748087:1 151149965 ID2418 M +
CAGGTCTACATATCAATAGTGTGGTCACC
>2 dna:chromosome chromosome:NCBIM37:2:1:181748087:1 151149975 ID22180 M +
TATCAATAGTGTGGTCACCACACCCTACAA
>2 dna:chromosome chromosome:NCBIM37:2:1:181748087:1 151149977 ID24701 M +
TCAATAGTGTGGTCACCACACCCTACAACTT
>2 dna:chromosome chromosome:NCBIM37:2:1:181748087:1 151149986 ID55582 M +
TGGTCACCACACCCTACAACTTCAGAGAGT
>2 dna:chromosome chromosome:NCBIM37:2:1:181748087:1 151149992 ID2643 M +
CCACACCCTACAACTTCAGAGAGTTCTGCAGC
>2 dna:chromosome chromosome:NCBIM37:2:1:181748087:1 151149995 ID2038 M +
CACCCTACAACTTCAGAGAGTTCTGCAGCA
>2 dna:chromosome chromosome:NCBIM37:2:1:181748087:1 151150000 ID12164 M +
TACAACTTCAGAGAGTTCTGCAGCACAGT
>2 dna:chromosome chromosome:NCBIM37:2:1:181748087:1 151150000 ID12165 M +
TACAACTTCAGAGAGTTCTGCAGCACAGTA
>2 dna:chromosome chromosome:NCBIM37:2:1:181748087:1 151150018 ID43996 U +
TGCAGCACAGTACAGGAGGCTCCAATTGA
>2 dna:chromosome chromosome:NCBIM37:2:1:181748087:1 151150038 ID27193 U +
TCCAATTGAAACTTGCTAGCTTCTGAACCC
>2 dna:chromosome chromosome:NCBIM37:2:1:181748087:1 151150044 ID33933 U +
TGAAACTTGCTAGCTTCTGAACCCAGATA
>2 dna:chromosome chromosome:NCBIM37:2:1:181748087:1 151150097 ID63654 U +
TTAAATTTTTATATTTCTTTGACTTCCCCTA
>2 dna:chromosome chromosome:NCBIM37:2:1:181748087:1 151150154 ID50080 M +
TGGACAATTTATTTTGGTGACAATATTGGA
>2 dna:chromosome chromosome:NCBIM37:2:1:181748087:1 151150154 ID50081 M +
TGGACAATTTATTTTGGTGACAATATTGGAC
>2 dna:chromosome chromosome:NCBIM37:2:1:181748087:1 151150165 ID68975 M +
TTTTGGTGACAATATTGGACGACACATAC
>2 dna:chromosome chromosome:NCBIM37:2:1:181748087:1 151150166 ID68738 M +
TTTGGTGACAATATTGGACGACACATAC
>2 dna:chromosome chromosome:NCBIM37:2:1:181748087:1 151150166 ID68740 M +
TTTGGTGACAATATTGGACGACACATACC
>2 dna:chromosome chromosome:NCBIM37:2:1:181748087:1 151150166 ID68741 M +
TTTGGTGACAATATTGGACGACACATACCA
>2 dna:chromosome chromosome:NCBIM37:2:1:181748087:1 151150166 ID68742 M +
TTTGGTGACAATATTGGACGACACATACCAT
>2 dna:chromosome chromosome:NCBIM37:2:1:181748087:1 151150166 ID68743 M +
TTTGGTGACAATATTGGACGACACATACCATT
>2 dna:chromosome chromosome:NCBIM37:2:1:181748087:1 151150167 ID67504 M +
TTGGTGACAATATTGGACGACACATACCAT
>2 dna:chromosome chromosome:NCBIM37:2:1:181748087:1 151150168 ID55897 M +
TGGTGACAATATTGGACGACACATA
>2 dna:chromosome chromosome:NCBIM37:2:1:181748087:1 151150168 ID55898 M +
TGGTGACAATATTGGACGACACATACC
>2 dna:chromosome chromosome:NCBIM37:2:1:181748087:1 151150168 ID55899 M +
TGGTGACAATATTGGACGACACATACCAT
>2 dna:chromosome chromosome:NCBIM37:2:1:181748087:1 151150168 ID55900 M +
TGGTGACAATATTGGACGACACATACCATT
>2 dna:chromosome chromosome:NCBIM37:2:1:181748087:1 151150168 ID55901 M +
TGGTGACAATATTGGACGACACATACCATTT
>2 dna:chromosome chromosome:NCBIM37:2:1:181748087:1 151150180 ID50210 M +
TGGACGACACATACCATTTGCTTAAACAGC
>2 dna:chromosome chromosome:NCBIM37:2:1:181748087:1 151150191 ID14051 M +
TACCATTTGCTTAAACAGCCTATGGAATTC
>2 dna:chromosome chromosome:NCBIM37:2:1:181748087:1 151150198 ID48128 M +
TGCTTAAACAGCCTATGGAATTCTTTCT
>2 dna:chromosome chromosome:NCBIM37:2:1:181748087:1 151150198 ID48129 M +
TGCTTAAACAGCCTATGGAATTCTTTCTC
>2 dna:chromosome chromosome:NCBIM37:2:1:181748087:1 151150198 ID48130 M +
TGCTTAAACAGCCTATGGAATTCTTTCTCT
>2 dna:chromosome chromosome:NCBIM37:2:1:181748087:1 151150202 ID7342 M +
TAAACAGCCTATGGAATTCTTTCTCTGGT
>2 dna:chromosome chromosome:NCBIM37:2:1:181748087:1 151150202 ID7343 M +
TAAACAGCCTATGGAATTCTTTCTCTGGTA
>2 dna:chromosome chromosome:NCBIM37:2:1:181748087:1 151150213 ID49977 M +
TGGAATTCTTTCTCTGGTATGTAACCAAAC
>2 dna:chromosome chromosome:NCBIM37:2:1:181748087:1 151150227 ID55480 M +
TGGTATGTAACCAAACTCCACAATCCTA
>2 dna:chromosome chromosome:NCBIM37:2:1:181748087:1 151150232 ID57271 M +
TGTAACCAAACTCCACAATCCTACTTAACAC
>2 dna:chromosome chromosome:NCBIM37:2:1:181748087:1 151150250 ID29456 M +
TCCTACTTAACACCTCTCCTCCCACCTTGAA
>2 dna:chromosome chromosome:NCBIM37:2:1:181748087:1 151150253 ID15613 M +
TACTTAACACCTCTCCTCCCACCTTGA
>2 dna:chromosome chromosome:NCBIM37:2:1:181748087:1 151150277 ID36123 M +
TGAATTCCAGAAAAACACAAATGACTTGTGA
>2 dna:chromosome chromosome:NCBIM37:2:1:181748087:1 151150314 ID12070 M +
TACAAATGTTTAATAACATAGTGGAGTTTC
>2 dna:chromosome chromosome:NCBIM37:2:1:181748087:1 151150314 ID12071 M +
TACAAATGTTTAATAACATAGTGGAGTTTCA
>2 dna:chromosome chromosome:NCBIM37:2:1:181748087:1 151150341 ID65054 M +
TTCATGATTTAAATTTCTGGTTTGATGAG
>2 dna:chromosome chromosome:NCBIM37:2:1:181748087:1 151150342 ID26383 M +
TCATGATTTAAATTTCTGGTTTGATGAGG
>2 dna:chromosome chromosome:NCBIM37:2:1:181748087:1 151150345 ID42390 M +
TGATTTAAATTTCTGGTTTGATGAGGGT
>2 dna:chromosome chromosome:NCBIM37:2:1:181748087:1 151150345 ID42391 M +
TGATTTAAATTTCTGGTTTGATGAGGGTGT
>2 dna:chromosome chromosome:NCBIM37:2:1:181748087:1 151150358 ID56797 M +
TGGTTTGATGAGGGTGTTCTTTTTCCCTT
>2 dna:chromosome chromosome:NCBIM37:2:1:181748087:1 151150388 ID40898 M +
TGATAGAATTTTAACTGCTACTATAGTCTGC
>2 dna:chromosome chromosome:NCBIM37:2:1:181748087:1 151150406 ID15059 M +
TACTATAGTCTGCATGAGGAAATGGCTAGT
>2 dna:chromosome chromosome:NCBIM37:2:1:181748087:1 151150416 ID44458 M +
TGCATGAGGAAATGGCTAGTTAATTCCCTG
>2 dna:chromosome chromosome:NCBIM37:2:1:181748087:1 151150420 ID39652 M +
TGAGGAAATGGCTAGTTAATTCCCTGAATGC
>2 dna:chromosome chromosome:NCBIM37:2:1:181748087:1 151150423 ID5322 M +
GGAAATGGCTAGTTAATTCCCTGAATGCTC
>2 dna:chromosome chromosome:NCBIM37:2:1:181748087:1 151150428 ID52371 M +
TGGCTAGTTAATTCCCTGAATGCTCCTTGA
>2 dna:chromosome chromosome:NCBIM37:2:1:181748087:1 151150442 ID3019 M +
CCTGAATGCTCCTTGACCAAGTCTTTAAGA
>2 dna:chromosome chromosome:NCBIM37:2:1:181748087:1 151150448 ID47591 M +
TGCTCCTTGACCAAGTCTTTAAGATTTGTT
>2 dna:chromosome chromosome:NCBIM37:2:1:181748087:1 151150448 ID47592 M +
TGCTCCTTGACCAAGTCTTTAAGATTTGTTA
>2 dna:chromosome chromosome:NCBIM37:2:1:181748087:1 151150467 ID9933 M +
TAAGATTTGTTAATCTTCAGTTAAAGCCTC
>2 dna:chromosome chromosome:NCBIM37:2:1:181748087:1 151150467 ID9934 M +
TAAGATTTGTTAATCTTCAGTTAAAGCCTCT
>2 dna:chromosome chromosome:NCBIM37:2:1:181748087:1 151150474 ID60473 M +
TGTTAATCTTCAGTTAAAGCCTCTTCATC
>2 dna:chromosome chromosome:NCBIM37:2:1:181748087:1 151150494 ID3501 M +
CTCTTCATCAAAGGTGTTAGATTTTAGGTA
>2 dna:chromosome chromosome:NCBIM37:2:1:181748087:1 151150498 ID26259 M +
TCATCAAAGGTGTTAGATTTTAGGTATTGA
>2 dna:chromosome chromosome:NCBIM37:2:1:181748087:1 151150505 ID1281 M +
AGGTGTTAGATTTTAGGTATTGACACA
>2 dna:chromosome chromosome:NCBIM37:2:1:181748087:1 151150511 ID17763 M +
TAGATTTTAGGTATTGACACAGGCCTTTTA
>2 dna:chromosome chromosome:NCBIM37:2:1:181748087:1 151150518 ID20084 M +
TAGGTATTGACACAGGCCTTTTACAAGCCCA
>2 dna:chromosome chromosome:NCBIM37:2:1:181748087:1 151150595 ID20932 M +
TAGTCTGTGACCAATCATGAAGGTGTC
>2 dna:chromosome chromosome:NCBIM37:2:1:181748087:1 151150595 ID20933 M +
TAGTCTGTGACCAATCATGAAGGTGTCC
>2 dna:chromosome chromosome:NCBIM37:2:1:181748087:1 151150595 ID20934 M +
TAGTCTGTGACCAATCATGAAGGTGTCCC
>2 dna:chromosome chromosome:NCBIM37:2:1:181748087:1 151150598 ID32692 M +
TCTGTGACCAATCATGAAGGTGTCCCTGA
>2 dna:chromosome chromosome:NCBIM37:2:1:181748087:1 151150600 ID59024 M +
TGTGACCAATCATGAAGGTGTCCCTGAAG
>2 dna:chromosome chromosome:NCBIM37:2:1:181748087:1 151150600 ID59025 M +
TGTGACCAATCATGAAGGTGTCCCTGAAGC
>2 dna:chromosome chromosome:NCBIM37:2:1:181748087:1 151150601 ID6091 M +
GTGACCAATCATGAAGGTGTCCCTGAAGC
>2 dna:chromosome chromosome:NCBIM37:2:1:181748087:1 151150602 ID37160 M +
TGACCAATCATGAAGGTGTCCCTGAAGCA
>2 dna:chromosome chromosome:NCBIM37:2:1:181748087:1 151150604 ID529 M +
ACCAATCATGAAGGTGTCCCTGAAGCATA
>2 dna:chromosome chromosome:NCBIM37:2:1:181748087:1 151150609 ID26363 M +
TCATGAAGGTGTCCCTGAAGCATATGTGG
>2 dna:chromosome chromosome:NCBIM37:2:1:181748087:1 151150681 ID19752 M +
TAGGCCTCACTGCAGGAGAATGAAGATGATC
>2 dna:chromosome chromosome:NCBIM37:2:1:181748087:1 151150701 ID35261 M +
TGAAGATGATCTGTCCTGTTAGGTCCTGTT
>2 dna:chromosome chromosome:NCBIM37:2:1:181748087:1 151150701 ID35262 M +
TGAAGATGATCTGTCCTGTTAGGTCCTGTTT
>2 dna:chromosome chromosome:NCBIM37:2:1:181748087:1 151150823 ID54506 M +
TGGGTATGTTGGTGCCCTTTCACTGAGCTT
>2 dna:chromosome chromosome:NCBIM37:2:1:181748087:1 151150863 ID5573 M +
GGCATGATGACATGAACCACCTGATGAGGA
>2 dna:chromosome chromosome:NCBIM37:2:1:181748087:1 151150863 ID5574 M +
GGCATGATGACATGAACCACCTGATGAGGAC
>2 dna:chromosome chromosome:NCBIM37:2:1:181748087:1 151150864 ID4864 M +
GCATGATGACATGAACCACCTGATGAGGAC
>2 dna:chromosome chromosome:NCBIM37:2:1:181748087:1 151151025 ID2801 M +
CCCACATGTGCTGTTCATGAAGTGAG
>2 dna:chromosome chromosome:NCBIM37:2:1:181748087:1 151151201 ID20011 M +
TAGGTACAGTCAATCCCCTCATCATAGCTGT
>2 dna:chromosome chromosome:NCBIM37:2:1:181748087:1 151151246 ID18369 M +
TAGCCCTGTATGTTTTAAGGTTTGATCCCA
>2 dna:chromosome chromosome:NCBIM37:2:1:181748087:1 151151256 ID61260 M +
TGTTTTAAGGTTTGATCCCAATTCCTGGGC
>2 dna:chromosome chromosome:NCBIM37:2:1:181748087:1 151151261 ID10410 M +
TAAGGTTTGATCCCAATTCCTGGGCCTAGGT
>2 dna:chromosome chromosome:NCBIM37:2:1:181748087:1 151151379 ID24524 M +
TCAACTAATTCTCTTGTAAACTTTCCTTTAT
>2 dna:chromosome chromosome:NCBIM37:2:1:181748087:1 151151401 ID65631 M +
TTCCTTTATCTCTCATTGCTTATATACC
>2 dna:chromosome chromosome:NCBIM37:2:1:181748087:1 151151417 ID48230 M +
TGCTTATATACCATGATACCTGTAATGAAC
>2 dna:chromosome chromosome:NCBIM37:2:1:181748087:1 151151473 ID4616 U +
GATATTTTCTCCACTGAAACTGAAAGAACCGT
>2 dna:chromosome chromosome:NCBIM37:2:1:181748087:1 151151511 ID61128 U +
TGTTTATCCATTCTAATCTCACGATGTCA
>2 dna:chromosome chromosome:NCBIM37:2:1:181748087:1 151151511 ID61129 U +
TGTTTATCCATTCTAATCTCACGATGTCAT
>2 dna:chromosome chromosome:NCBIM37:2:1:181748087:1 151151513 ID68310 U +
TTTATCCATTCTAATCTCACGATGTCATGC
>2 dna:chromosome chromosome:NCBIM37:2:1:181748087:1 151151515 ID22433 U +
TATCCATTCTAATCTCACGATGTCATGC
>2 dna:chromosome chromosome:NCBIM37:2:1:181748087:1 151151517 ID28022 M +
TCCATTCTAATCTCACGATGTCATGCAATA
>2 dna:chromosome chromosome:NCBIM37:2:1:181748087:1 151151521 ID65790 M +
TTCTAATCTCACGATGTCATGCAATATTGG
>2 dna:chromosome chromosome:NCBIM37:2:1:181748087:1 151151524 ID11171 M +
TAATCTCACGATGTCATGCAATATTGGCCT
>2 dna:chromosome chromosome:NCBIM37:2:1:181748087:1 151151524 ID11172 M +
TAATCTCACGATGTCATGCAATATTGGCCTT
>2 dna:chromosome chromosome:NCBIM37:2:1:181748087:1 151151529 ID25255 M +
TCACGATGTCATGCAATATTGGCCTTTGT
>2 dna:chromosome chromosome:NCBIM37:2:1:181748087:1 151151535 ID58380 M +
TGTCATGCAATATTGGCCTTTGTTCAG
>2 dna:chromosome chromosome:NCBIM37:2:1:181748087:1 151151535 ID58381 M +
TGTCATGCAATATTGGCCTTTGTTCAGGGT
>2 dna:chromosome chromosome:NCBIM37:2:1:181748087:1 151151540 ID43333 M +
TGCAATATTGGCCTTTGTTCAGGGTTTA
>2 dna:chromosome chromosome:NCBIM37:2:1:181748087:1 151151540 ID43334 M +
TGCAATATTGGCCTTTGTTCAGGGTTTAC
>2 dna:chromosome chromosome:NCBIM37:2:1:181748087:1 151151540 ID43335 M +
TGCAATATTGGCCTTTGTTCAGGGTTTACA
>2 dna:chromosome chromosome:NCBIM37:2:1:181748087:1 151151540 ID43336 M +
TGCAATATTGGCCTTTGTTCAGGGTTTACAC
>2 dna:chromosome chromosome:NCBIM37:2:1:181748087:1 151151540 ID43337 M +
TGCAATATTGGCCTTTGTTCAGGGTTTACACA
>2 dna:chromosome chromosome:NCBIM37:2:1:181748087:1 151151547 ID67317 M +
TTGGCCTTTGTTCAGGGTTTACACATCAGC
>2 dna:chromosome chromosome:NCBIM37:2:1:181748087:1 151151548 ID52262 M +
TGGCCTTTGTTCAGGGTTTACACATCA
>2 dna:chromosome chromosome:NCBIM37:2:1:181748087:1 151151548 ID52263 M +
TGGCCTTTGTTCAGGGTTTACACATCAGC
>2 dna:chromosome chromosome:NCBIM37:2:1:181748087:1 151151548 ID52264 M +
TGGCCTTTGTTCAGGGTTTACACATCAGCA
>2 dna:chromosome chromosome:NCBIM37:2:1:181748087:1 151151555 ID60729 M +
TGTTCAGGGTTTACACATCAGCAATCCCG
>2 dna:chromosome chromosome:NCBIM37:2:1:181748087:1 151151566 ID12654 M +
TACACATCAGCAATCCCGTCACAAATATCA
>2 dna:chromosome chromosome:NCBIM37:2:1:181748087:1 151151572 ID25775 M +
TCAGCAATCCCGTCACAAATATCAAGTGT
>2 dna:chromosome chromosome:NCBIM37:2:1:181748087:1 151151585 ID1848 M +
CACAAATATCAAGTGTAGCTTGATTTTTAC
>2 dna:chromosome chromosome:NCBIM37:2:1:181748087:1 151151605 ID42536 M +
TGATTTTTACAGGAGTACTTTCCTGCTAAGG
>2 dna:chromosome chromosome:NCBIM37:2:1:181748087:1 151151611 ID63884 M +
TTACAGGAGTACTTTCCTGCTAAGGTCGT
>2 dna:chromosome chromosome:NCBIM37:2:1:181748087:1 151151611 ID63885 M +
TTACAGGAGTACTTTCCTGCTAAGGTCGTT
>2 dna:chromosome chromosome:NCBIM37:2:1:181748087:1 151151612 ID13033 M +
TACAGGAGTACTTTCCTGCTAAGGTCGTTT
>2 dna:chromosome chromosome:NCBIM37:2:1:181748087:1 151151614 ID2370 M +
CAGGAGTACTTTCCTGCTAAGGTCGTTTGT
>2 dna:chromosome chromosome:NCBIM37:2:1:181748087:1 151151628 ID46993 M +
TGCTAAGGTCGTTTGTAGTGTTTCATAGA
>2 dna:chromosome chromosome:NCBIM37:2:1:181748087:1 151151628 ID46994 M +
TGCTAAGGTCGTTTGTAGTGTTTCATAGAT
>2 dna:chromosome chromosome:NCBIM37:2:1:181748087:1 151151631 ID10363 M +
TAAGGTCGTTTGTAGTGTTTCATAGATATT
>2 dna:chromosome chromosome:NCBIM37:2:1:181748087:1 151151641 ID57732 M +
TGTAGTGTTTCATAGATATTTTCCTGGAA
>2 dna:chromosome chromosome:NCBIM37:2:1:181748087:1 151151643 ID21178 M +
TAGTGTTTCATAGATATTTTCCTGGAAAGG
>2 dna:chromosome chromosome:NCBIM37:2:1:181748087:1 151151653 ID17484 U +
TAGATATTTTCCTGGAAAGGGAGGCTTTCT
>2 dna:chromosome chromosome:NCBIM37:2:1:181748087:1 151151682 ID60880 M +
TGTTGACATATGGTAGAGCACAACCCCCA
>2 dna:chromosome chromosome:NCBIM37:2:1:181748087:1 151151685 ID36883 M +
TGACATATGGTAGAGCACAACCCCCAA
>2 dna:chromosome chromosome:NCBIM37:2:1:181748087:1 151151685 ID36884 M +
TGACATATGGTAGAGCACAACCCCCAAGG
>2 dna:chromosome chromosome:NCBIM37:2:1:181748087:1 151151685 ID36885 M +
TGACATATGGTAGAGCACAACCCCCAAGGT
>2 dna:chromosome chromosome:NCBIM37:2:1:181748087:1 151151685 ID36886 M +
TGACATATGGTAGAGCACAACCCCCAAGGTC
>2 dna:chromosome chromosome:NCBIM37:2:1:181748087:1 151151691 ID1570 M +
ATGGTAGAGCACAACCCCCA
>2 dna:chromosome chromosome:NCBIM37:2:1:181748087:1 151151692 ID55287 M +
TGGTAGAGCACAACCCCCAAGGTCCAGAGA
>2 dna:chromosome chromosome:NCBIM37:2:1:181748087:1 151151731 ID52036 M +
TGGCCATCATACTCTTTACCTTTACTGGGCA
>2 dna:chromosome chromosome:NCBIM37:2:1:181748087:1 151151737 ID26138 M +
TCATACTCTTTACCTTTACTGGGCATAGTA
>2 dna:chromosome chromosome:NCBIM37:2:1:181748087:1 151151741 ID728 M +
ACTCTTTACCTTTACTGGGCATAGTAAGT
>2 dna:chromosome chromosome:NCBIM37:2:1:181748087:1 151151765 ID10516 M +
TAAGTGAGGTTCCTATAGAATGTCTAGCAC
>2 dna:chromosome chromosome:NCBIM37:2:1:181748087:1 151151770 ID4535 M +
GAGGTTCCTATAGAATGTCTAGCACATGGG
>2 dna:chromosome chromosome:NCBIM37:2:1:181748087:1 151151775 ID29574 M +
TCCTATAGAATGTCTAGCACATGGGAGTC
>2 dna:chromosome chromosome:NCBIM37:2:1:181748087:1 151151780 ID16727 M +
TAGAATGTCTAGCACATGGGAGTCTT
>2 dna:chromosome chromosome:NCBIM37:2:1:181748087:1 151151780 ID16728 M +
TAGAATGTCTAGCACATGGGAGTCTTTTT
>2 dna:chromosome chromosome:NCBIM37:2:1:181748087:1 151151854 ID7096 M +
TAAAATATTTCTGCATTTGAATTCTCTGTG
>2 dna:chromosome chromosome:NCBIM37:2:1:181748087:1 151151952 ID47409 M +
TGCTCAAAGTTAGGTAGCCAAATTCCACAA
>2 dna:chromosome chromosome:NCBIM37:2:1:181748087:1 151151952 ID47410 M +
TGCTCAAAGTTAGGTAGCCAAATTCCACAAT
>2 dna:chromosome chromosome:NCBIM37:2:1:181748087:1 151151953 ID5130 M +
GCTCAAAGTTAGGTAGCCAAATTCCACA
>2 dna:chromosome chromosome:NCBIM37:2:1:181748087:1 151151953 ID5131 M +
GCTCAAAGTTAGGTAGCCAAATTCCACAA
>2 dna:chromosome chromosome:NCBIM37:2:1:181748087:1 151151953 ID5132 M +
GCTCAAAGTTAGGTAGCCAAATTCCACAAT
>2 dna:chromosome chromosome:NCBIM37:2:1:181748087:1 151152014 ID27226 M +
TCCACAATCATATAAATGATTTTGTCTATAG
>2 dna:chromosome chromosome:NCBIM37:2:1:181748087:1 151152014 ID27227 M +
TCCACAATCATATAAATGATTTTGTCTATAGT
>2 dna:chromosome chromosome:NCBIM37:2:1:181748087:1 151152026 ID8160 M +
TAAATGATTTTGTCTATAGTGTGAAAAAATG
>2 dna:chromosome chromosome:NCBIM37:2:1:181748087:1 151152063 ID21920 M +
TATAGGTGTAGTTTAGAGTTTTTATAATTT
>2 dna:chromosome chromosome:NCBIM37:2:1:181748087:1 151152065 ID20275 M +
TAGGTGTAGTTTAGAGTTTTTATAATTTCAA
>2 dna:chromosome chromosome:NCBIM37:2:1:181748087:1 151152076 ID17364 M +
TAGAGTTTTTATAATTTCAATTTCTTATTTGA
>2 dna:chromosome chromosome:NCBIM37:2:1:181748087:1 151152123 ID28951 M +
TCCCTTTTGATACAATTTTAACTGCTAAC
>2 dna:chromosome chromosome:NCBIM37:2:1:181748087:1 151152228 ID11490 M +
TAATGTTCAGTTAAAGCATCTTCAATGTAA
>2 dna:chromosome chromosome:NCBIM37:2:1:181748087:1 151152249 ID24757 M +
TCAATGTAAAGGTTGGACCTTAGGACCTGA
>2 dna:chromosome chromosome:NCBIM37:2:1:181748087:1 151152285 ID45571 M +
TGCCATCTCTTCTACTTTGTTGATAGG
>2 dna:chromosome chromosome:NCBIM37:2:1:181748087:1 151152295 ID31428 M +
TCTACTTTGTTGATAGGAGTGGTCAGTGTC
>2 dna:chromosome chromosome:NCBIM37:2:1:181748087:1 151152337 ID41696 M +
TGATGCAAGATAAAAGTGAATTAAAATGGG
>2 dna:chromosome chromosome:NCBIM37:2:1:181748087:1 151152340 ID43122 M +
TGCAAGATAAAAGTGAATTAAAATGGGTC
>2 dna:chromosome chromosome:NCBIM37:2:1:181748087:1 151152347 ID7014 M +
TAAAAGTGAATTAAAATGGGTCTAGAAGA
>2 dna:chromosome chromosome:NCBIM37:2:1:181748087:1 151152415 ID61145 M +
TGTTTCAAGTAATCTATTGATGCATGTC
>2 dna:chromosome chromosome:NCBIM37:2:1:181748087:1 151152415 ID61146 M +
TGTTTCAAGTAATCTATTGATGCATGTCA
>2 dna:chromosome chromosome:NCBIM37:2:1:181748087:1 151152415 ID61147 M +
TGTTTCAAGTAATCTATTGATGCATGTCAA
>2 dna:chromosome chromosome:NCBIM37:2:1:181748087:1 151152415 ID61148 M +
TGTTTCAAGTAATCTATTGATGCATGTCAAG
>2 dna:chromosome chromosome:NCBIM37:2:1:181748087:1 151152415 ID61149 M +
TGTTTCAAGTAATCTATTGATGCATGTCAAGT
>2 dna:chromosome chromosome:NCBIM37:2:1:181748087:1 151152533 ID30723 M +
TCGCCAGCATCTAAGTTCAAATTTGTTG
>2 dna:chromosome chromosome:NCBIM37:2:1:181748087:1 151152533 ID30724 M +
TCGCCAGCATCTAAGTTCAAATTTGTTGC
>2 dna:chromosome chromosome:NCBIM37:2:1:181748087:1 151152533 ID30725 M +
TCGCCAGCATCTAAGTTCAAATTTGTTGCC
>2 dna:chromosome chromosome:NCBIM37:2:1:181748087:1 151152533 ID30726 M +
TCGCCAGCATCTAAGTTCAAATTTGTTGCCA
>2 dna:chromosome chromosome:NCBIM37:2:1:181748087:1 151152542 ID31295 M +
TCTAAGTTCAAATTTGTTGCCAGCATTCGA
>2 dna:chromosome chromosome:NCBIM37:2:1:181748087:1 151152544 ID10627 M +
TAAGTTCAAATTTGTTGCCAGCATTCGA
>2 dna:chromosome chromosome:NCBIM37:2:1:181748087:1 151152544 ID10628 M +
TAAGTTCAAATTTGTTGCCAGCATTCGAA
>2 dna:chromosome chromosome:NCBIM37:2:1:181748087:1 151152544 ID10629 M +
TAAGTTCAAATTTGTTGCCAGCATTCGAACC
>2 dna:chromosome chromosome:NCBIM37:2:1:181748087:1 151152546 ID1350 M +
AGTTCAAATTTGTTGCCAGCATTCGAAC
>2 dna:chromosome chromosome:NCBIM37:2:1:181748087:1 151152559 ID45378 M +
TGCCAGCATTCGAACCCAAACTTCTCTAGC
>2 dna:chromosome chromosome:NCBIM37:2:1:181748087:1 151152585 ID18238 M +
TAGCATTGGAGTCAAAACTTTACCAGCATC
>2 dna:chromosome chromosome:NCBIM37:2:1:181748087:1 151152615 ID40067 M +
TGAGTAAATAATTTCACTAATATCTGAGTC
>2 dna:chromosome chromosome:NCBIM37:2:1:181748087:1 151152615 ID40068 M +
TGAGTAAATAATTTCACTAATATCTGAGTCC
>2 dna:chromosome chromosome:NCBIM37:2:1:181748087:1 151152616 ID4539 M +
GAGTAAATAATTTCACTAATATCTGAGTCC
>2 dna:chromosome chromosome:NCBIM37:2:1:181748087:1 151152618 ID5899 M +
GTAAATAATTTCACTAATATCTGAGTCCA
>2 dna:chromosome chromosome:NCBIM37:2:1:181748087:1 151152618 ID5900 M +
GTAAATAATTTCACTAATATCTGAGTCCAA
>2 dna:chromosome chromosome:NCBIM37:2:1:181748087:1 151152653 ID25269 M +
TCACTAAAGTCCAAGTCCAACCGATAACCAC
>2 dna:chromosome chromosome:NCBIM37:2:1:181748087:1 151152657 ID7907 M +
TAAAGTCCAAGTCCAACCGATAAC
>2 dna:chromosome chromosome:NCBIM37:2:1:181748087:1 151152657 ID7908 M +
TAAAGTCCAAGTCCAACCGATAACCACCAGC
>2 dna:chromosome chromosome:NCBIM37:2:1:181748087:1 151152662 ID27048 M +
TCCAAGTCCAACCGATAACCACCAGCAGT
>2 dna:chromosome chromosome:NCBIM37:2:1:181748087:1 151152662 ID27049 M +
TCCAAGTCCAACCGATAACCACCAGCAGTT
>2 dna:chromosome chromosome:NCBIM37:2:1:181748087:1 151152700 ID16660 M +
TAGAATGACAAAAAGAGGCCCCAGGTGGT
>2 dna:chromosome chromosome:NCBIM37:2:1:181748087:1 151152700 ID16661 M +
TAGAATGACAAAAAGAGGCCCCAGGTGGTA
>2 dna:chromosome chromosome:NCBIM37:2:1:181748087:1 151152700 ID16662 M +
TAGAATGACAAAAAGAGGCCCCAGGTGGTAC
>2 dna:chromosome chromosome:NCBIM37:2:1:181748087:1 151152705 ID36227 M +
TGACAAAAAGAGGCCCCAGGTGGTA
>2 dna:chromosome chromosome:NCBIM37:2:1:181748087:1 151152705 ID36228 M +
TGACAAAAAGAGGCCCCAGGTGGTAC
>2 dna:chromosome chromosome:NCBIM37:2:1:181748087:1 151152755 ID64346 M +
TTATCACAGTGACTCCTTGTGATGTCTGAGC
>2 dna:chromosome chromosome:NCBIM37:2:1:181748087:1 151152756 ID22218 M +
TATCACAGTGACTCCTTGTGATGTCTGAGC
>2 dna:chromosome chromosome:NCBIM37:2:1:181748087:1 151152758 ID25051 M +
TCACAGTGACTCCTTGTGATGTCTGAGC
>2 dna:chromosome chromosome:NCBIM37:2:1:181748087:1 151152758 ID25052 M +
TCACAGTGACTCCTTGTGATGTCTGAGCA
>2 dna:chromosome chromosome:NCBIM37:2:1:181748087:1 151152772 ID59430 M +
TGTGATGTCTGAGCAAGACAAGGAC
>2 dna:chromosome chromosome:NCBIM37:2:1:181748087:1 151152840 ID11195 M +
TAATCTGCAGTCACTGCTCTCATGTGCCTA
>2 dna:chromosome chromosome:NCBIM37:2:1:181748087:1 151152868 ID8413 M +
TAACAAGAAGGAAGATAAGCATCCATTTT
>2 dna:chromosome chromosome:NCBIM37:2:1:181748087:1 151152868 ID8414 M +
TAACAAGAAGGAAGATAAGCATCCATTTTGTC
>2 dna:chromosome chromosome:NCBIM37:2:1:181748087:1 151152908 ID35431 M +
TGAAGGAACTGGGAAAGCTTGGTGGCAG
>2 dna:chromosome chromosome:NCBIM37:2:1:181748087:1 151152998 ID45433 M +
TGCCAGGCCAGAAAACTGCTTCCTGGAG
>2 dna:chromosome chromosome:NCBIM37:2:1:181748087:1 151153064 ID8678 M +
TAACAGTATCACCTGCTAGAGACCATGTG
>2 dna:chromosome chromosome:NCBIM37:2:1:181748087:1 151153064 ID8679 M +
TAACAGTATCACCTGCTAGAGACCATGTGT
>2 dna:chromosome chromosome:NCBIM37:2:1:181748087:1 151153089 ID60280 M +
TGTGTTCAAACACAAGTGTCTACAGCGA
>2 dna:chromosome chromosome:NCBIM37:2:1:181748087:1 151153093 ID64526 M +
TTCAAACACAAGTGTCTACAGCGAAAATTT
>2 dna:chromosome chromosome:NCBIM37:2:1:181748087:1 151153109 ID12999 M +
TACAGCGAAAATTTTAAATCCAAAAGACAGC
>2 dna:chromosome chromosome:NCBIM37:2:1:181748087:1 151153157 ID11366 M +
TAATGGAAATAAAAGCAGGAATGGAAAC
>2 dna:chromosome chromosome:NCBIM37:2:1:181748087:1 151153160 ID49079 M +
TGGAAATAAAAGCAGGAATGGAAACAGTGA
>2 dna:chromosome chromosome:NCBIM37:2:1:181748087:1 151153166 ID6880 M +
TAAAAGCAGGAATGGAAACAGTGATAACCT
>2 dna:chromosome chromosome:NCBIM37:2:1:181748087:1 151153166 ID6881 M +
TAAAAGCAGGAATGGAAACAGTGATAACCTA
>2 dna:chromosome chromosome:NCBIM37:2:1:181748087:1 151153235 ID16826 M +
TAGACACTCATACTTACCCATAAGTGTGT
>2 dna:chromosome chromosome:NCBIM37:2:1:181748087:1 151153245 ID15634 M +
TACTTACCCATAAGTGTGTGGATCCTAGG
>2 dna:chromosome chromosome:NCBIM37:2:1:181748087:1 151153245 ID15635 M +
TACTTACCCATAAGTGTGTGGATCCTAGGA
>2 dna:chromosome chromosome:NCBIM37:2:1:181748087:1 151153267 ID29528 M +
TCCTAGGATGCTCTAGTGTGCTTTGTGAG
>2 dna:chromosome chromosome:NCBIM37:2:1:181748087:1 151153267 ID29529 M +
TCCTAGGATGCTCTAGTGTGCTTTGTGAGT
>2 dna:chromosome chromosome:NCBIM37:2:1:181748087:1 151153280 ID21160 M +
TAGTGTGCTTTGTGAGTAAGACTGAAAAT
>2 dna:chromosome chromosome:NCBIM37:2:1:181748087:1 151153290 ID59250 M +
TGTGAGTAAGACTGAAAATTCTGTGGTAA
>2 dna:chromosome chromosome:NCBIM37:2:1:181748087:1 151153290 ID59251 M +
TGTGAGTAAGACTGAAAATTCTGTGGTAAC
>2 dna:chromosome chromosome:NCBIM37:2:1:181748087:1 151153292 ID40082 M +
TGAGTAAGACTGAAAATTCTGTGGTAAC
>2 dna:chromosome chromosome:NCBIM37:2:1:181748087:1 151153292 ID40083 M +
TGAGTAAGACTGAAAATTCTGTGGTAACATT
>2 dna:chromosome chromosome:NCBIM37:2:1:181748087:1 151153302 ID33763 M +
TGAAAATTCTGTGGTAACATTTGGCTGTT
>2 dna:chromosome chromosome:NCBIM37:2:1:181748087:1 151153302 ID33764 M +
TGAAAATTCTGTGGTAACATTTGGCTGTTA
>2 dna:chromosome chromosome:NCBIM37:2:1:181748087:1 151153322 ID67351 M +
TTGGCTGTTACAGACCTTAAAATATCTACA
>2 dna:chromosome chromosome:NCBIM37:2:1:181748087:1 151153339 ID7089 M +
TAAAATATCTACATTCAAAGTACTCATTC
>2 dna:chromosome chromosome:NCBIM37:2:1:181748087:1 151153371 ID31163 M +
TCTAAACTTGGATTGTTGTCCAAAGTATGC
>2 dna:chromosome chromosome:NCBIM37:2:1:181748087:1 151153373 ID7565 M +
TAAACTTGGATTGTTGTCCAAAGTATGCCC
>2 dna:chromosome chromosome:NCBIM37:2:1:181748087:1 151153373 ID7566 M +
TAAACTTGGATTGTTGTCCAAAGTATGCCCC
>2 dna:chromosome chromosome:NCBIM37:2:1:181748087:1 151153389 ID26763 M +
TCCAAAGTATGCCCCTCACTGTCATTGTGC
>2 dna:chromosome chromosome:NCBIM37:2:1:181748087:1 151153389 ID26764 M +
TCCAAAGTATGCCCCTCACTGTCATTGTGCT
>2 dna:chromosome chromosome:NCBIM37:2:1:181748087:1 151153398 ID45874 M +
TGCCCCTCACTGTCATTGTGCTACTGCAATA
>2 dna:chromosome chromosome:NCBIM37:2:1:181748087:1 151153408 ID58419 M +
TGTCATTGTGCTACTGCAATAAATATTCTGT
>2 dna:chromosome chromosome:NCBIM37:2:1:181748087:1 151153416 ID47140 M +
TGCTACTGCAATAAATATTCTGTTTTTCA
>2 dna:chromosome chromosome:NCBIM37:2:1:181748087:1 151153419 ID15428 M +
TACTGCAATAAATATTCTGTTTTTCAAACA
>2 dna:chromosome chromosome:NCBIM37:2:1:181748087:1 151153449 ID15644 M +
TACTTAGACAAGTTACTAAAGTCTGTG
>2 dna:chromosome chromosome:NCBIM37:2:1:181748087:1 151153449 ID15645 M +
TACTTAGACAAGTTACTAAAGTCTGTGGGA
>2 dna:chromosome chromosome:NCBIM37:2:1:181748087:1 151153449 ID15646 M +
TACTTAGACAAGTTACTAAAGTCTGTGGGAC
>2 dna:chromosome chromosome:NCBIM37:2:1:181748087:1 151153452 ID64095 M +
TTAGACAAGTTACTAAAGTCTGTGGGAC
>2 dna:chromosome chromosome:NCBIM37:2:1:181748087:1 151153545 ID8819 M +
TAACATTACAAAAGCTGCCCCTCTTCCTAG
>2 dna:chromosome chromosome:NCBIM37:2:1:181748087:1 151153582 ID27075 M +
TCCAAGTGTTCTTCACCACATCCCTC
>2 dna:chromosome chromosome:NCBIM37:2:1:181748087:1 151153606 ID32832 U +
TCTTACATTTTCCCTCTAAGAGTGTGCTC
>2 dna:chromosome chromosome:NCBIM37:2:1:181748087:1 151153616 ID28789 U +
TCCCTCTAAGAGTGTGCTCTCTAAACCCC
>2 dna:chromosome chromosome:NCBIM37:2:1:181748087:1 151153728 ID17631 M +
TAGATGGCTTTTTATTTTTCAGGCAAATG
>2 dna:chromosome chromosome:NCBIM37:2:1:181748087:1 151153728 ID17632 M +
TAGATGGCTTTTTATTTTTCAGGCAAATGA
>2 dna:chromosome chromosome:NCBIM37:2:1:181748087:1 151153728 ID17633 M +
TAGATGGCTTTTTATTTTTCAGGCAAATGAGC
>2 dna:chromosome chromosome:NCBIM37:2:1:181748087:1 151153772 ID1658 M +
CAAAACCTTTTACCATATATTTT
>2 dna:chromosome chromosome:NCBIM37:2:1:181748087:1 151153821 ID51074 M +
TGGATGTGTGTTTTAAATATATATAGT
>2 dna:chromosome chromosome:NCBIM37:2:1:181748087:1 151153895 ID48748 M +
TGGAAAACCTTGTTCAGCACCCTATGTGTT
>2 dna:chromosome chromosome:NCBIM37:2:1:181748087:1 151153907 ID64939 M +
TTCAGCACCCTATGTGTTATTCCTACAGAA
>2 dna:chromosome chromosome:NCBIM37:2:1:181748087:1 151153912 ID2039 M +
CACCCTATGTGTTATTCCTACAGAAGTA
>2 dna:chromosome chromosome:NCBIM37:2:1:181748087:1 151153930 ID12867 M +
TACAGAAGTATCAATTCAACTTCAGACAGT
>2 dna:chromosome chromosome:NCBIM37:2:1:181748087:1 151153940 ID24775 M +
TCAATTCAACTTCAGACAGTGGTTCTGTAC
>2 dna:chromosome chromosome:NCBIM37:2:1:181748087:1 151154002 ID25560 M +
TCAGAATAGGTGCTTTATTCTCTTCAGTC
>2 dna:chromosome chromosome:NCBIM37:2:1:181748087:1 151154058 ID21238 M +
TAGTTCAGAACTTCTTTCTCCCTTAGTGAA
>2 dna:chromosome chromosome:NCBIM37:2:1:181748087:1 151154072 ID68471 M +
TTTCTCCCTTAGTGAAGTAACACTTCATTG
>2 dna:chromosome chromosome:NCBIM37:2:1:181748087:1 151154081 ID20966 M +
TAGTGAAGTAACACTTCATTGATCCTGGGA
>2 dna:chromosome chromosome:NCBIM37:2:1:181748087:1 151154106 ID53023 M +
TGGGAATATGAAAATGGAAATTTGAACAAA
>2 dna:chromosome chromosome:NCBIM37:2:1:181748087:1 151154114 ID33723 M +
TGAAAATGGAAATTTGAACAAAAAGATGA
>2 dna:chromosome chromosome:NCBIM37:2:1:181748087:1 151154140 ID34520 M +
TGAAATGTGTTCACTTCTCTATTACTCAGTA
>2 dna:chromosome chromosome:NCBIM37:2:1:181748087:1 151154180 ID58299 M +
TGTCAGTAGATATCCTGGCTCGTTTTTCTGC
>2 dna:chromosome chromosome:NCBIM37:2:1:181748087:1 151154217 ID17031 M +
TAGACTGGTGAGAGGTTATTGTATCCTCC
>2 dna:chromosome chromosome:NCBIM37:2:1:181748087:1 151154217 ID17032 M +
TAGACTGGTGAGAGGTTATTGTATCCTCCCA
>2 dna:chromosome chromosome:NCBIM37:2:1:181748087:1 151154256 ID87 M +
AAATTACAAGCAAACACACAAACATAGGAAA
>2 dna:chromosome chromosome:NCBIM37:2:1:181748087:1 151154280 ID18888 M +
TAGGAAAGCCAAGATAGCTGGTTCTCTA
>2 dna:chromosome chromosome:NCBIM37:2:1:181748087:1 151154306 ID22779 M +
TATGACTCTACACACTATGGCATGTTTTGT
>2 dna:chromosome chromosome:NCBIM37:2:1:181748087:1 151154314 ID12600 M +
TACACACTATGGCATGTTTTGTTAGAGTGT
>2 dna:chromosome chromosome:NCBIM37:2:1:181748087:1 151154379 ID44622 M +
TGCATTGTTCCACAATTACTAAGATGGA
>2 dna:chromosome chromosome:NCBIM37:2:1:181748087:1 151154387 ID27229 M +
TCCACAATTACTAAGATGGACGCTTGCCTT
>2 dna:chromosome chromosome:NCBIM37:2:1:181748087:1 151154459 ID39016 M +
TGAGATGGTGATGATATTACCCTGCT
>2 dna:chromosome chromosome:NCBIM37:2:1:181748087:1 151154459 ID39017 M +
TGAGATGGTGATGATATTACCCTGCTT
>2 dna:chromosome chromosome:NCBIM37:2:1:181748087:1 151154459 ID39018 M +
TGAGATGGTGATGATATTACCCTGCTTG
>2 dna:chromosome chromosome:NCBIM37:2:1:181748087:1 151154459 ID39019 M +
TGAGATGGTGATGATATTACCCTGCTTGC
>2 dna:chromosome chromosome:NCBIM37:2:1:181748087:1 151154464 ID56046 M +
TGGTGATGATATTACCCTGCTTGCAAGTC
>2 dna:chromosome chromosome:NCBIM37:2:1:181748087:1 151154494 ID7220 M +
TAAAATGTTTGTTTGATTGTGTACAGGGT
>2 dna:chromosome chromosome:NCBIM37:2:1:181748087:1 151154561 ID9290 M +
TAACTGTCTTAAAAGTCTTGAATTTCTTGA
>2 dna:chromosome chromosome:NCBIM37:2:1:181748087:1 151154588 ID35477 M +
TGAAGGCTTTACAACAACACTATTTGCAACTT
>2 dna:chromosome chromosome:NCBIM37:2:1:181748087:1 151154620 ID23991 U +
TATTTGGGTATTTGTTGGTTGTAAAATGTG
>2 dna:chromosome chromosome:NCBIM37:2:1:181748087:1 151154641 ID7212 M +
TAAAATGTGTTGATTGAAGAACCTATGG
>2 dna:chromosome chromosome:NCBIM37:2:1:181748087:1 151154648 ID60914 M +
TGTTGATTGAAGAACCTATGGACATTTGA
>2 dna:chromosome chromosome:NCBIM37:2:1:181748087:1 151154651 ID42271 M +
TGATTGAAGAACCTATGGACATTTGATCA
>2 dna:chromosome chromosome:NCBIM37:2:1:181748087:1 151154654 ID66349 M +
TTGAAGAACCTATGGACATTTGATCACCAT
>2 dna:chromosome chromosome:NCBIM37:2:1:181748087:1 151154677 ID25183 M +
TCACCATGGTTCATACATGTGTCTACTTA
>2 dna:chromosome chromosome:NCBIM37:2:1:181748087:1 151154678 ID2024 M +
CACCATGGTTCATACATGTGTCTACTTA
>2 dna:chromosome chromosome:NCBIM37:2:1:181748087:1 151154678 ID2025 M +
CACCATGGTTCATACATGTGTCTACTTAT
>2 dna:chromosome chromosome:NCBIM37:2:1:181748087:1 151154678 ID2026 M +
CACCATGGTTCATACATGTGTCTACTTATG
>2 dna:chromosome chromosome:NCBIM37:2:1:181748087:1 151154678 ID2027 M +
CACCATGGTTCATACATGTGTCTACTTATGT
>2 dna:chromosome chromosome:NCBIM37:2:1:181748087:1 151154679 ID558 M +
ACCATGGTTCATACATGTGTCTACTTATGT
>2 dna:chromosome chromosome:NCBIM37:2:1:181748087:1 151154681 ID2530 M +
CATGGTTCATACATGTGTCTACTTATGT
>2 dna:chromosome chromosome:NCBIM37:2:1:181748087:1 151154683 ID56565 M +
TGGTTCATACATGTGTCTACTTATG
>2 dna:chromosome chromosome:NCBIM37:2:1:181748087:1 151154683 ID56566 M +
TGGTTCATACATGTGTCTACTTATGT
>2 dna:chromosome chromosome:NCBIM37:2:1:181748087:1 151154683 ID56567 M +
TGGTTCATACATGTGTCTACTTATGTG
>2 dna:chromosome chromosome:NCBIM37:2:1:181748087:1 151154683 ID56569 M +
TGGTTCATACATGTGTCTACTTATGTGG
>2 dna:chromosome chromosome:NCBIM37:2:1:181748087:1 151154683 ID56571 M +
TGGTTCATACATGTGTCTACTTATGTGGC
>2 dna:chromosome chromosome:NCBIM37:2:1:181748087:1 151154683 ID56572 M +
TGGTTCATACATGTGTCTACTTATGTGGCC
>2 dna:chromosome chromosome:NCBIM37:2:1:181748087:1 151154694 ID60097 M +
TGTGTCTACTTATGTGGCCTATGTTGT
>2 dna:chromosome chromosome:NCBIM37:2:1:181748087:1 151154700 ID15676 M +
TACTTATGTGGCCTATGTTGTTAATGTCC
>2 dna:chromosome chromosome:NCBIM37:2:1:181748087:1 151154715 ID61030 M +
TGTTGTTAATGTCCAGCCACTGGCTGATCA
>2 dna:chromosome chromosome:NCBIM37:2:1:181748087:1 151154718 ID60480 M +
TGTTAATGTCCAGCCACTGGCTGATCATGTC
>2 dna:chromosome chromosome:NCBIM37:2:1:181748087:1 151154745 ID58390 M +
TGTCATGGTCATAACAATCTAAAGAAAGTT
>2 dna:chromosome chromosome:NCBIM37:2:1:181748087:1 151154745 ID58391 M +
TGTCATGGTCATAACAATCTAAAGAAAGTTA
>2 dna:chromosome chromosome:NCBIM37:2:1:181748087:1 151154746 ID6001 M +
GTCATGGTCATAACAATCTAAAGAAAGTTA
>2 dna:chromosome chromosome:NCBIM37:2:1:181748087:1 151154797 ID40793 U +
TGATAATTCTTGGTAATTTGACCTGTATTTT
>2 dna:chromosome chromosome:NCBIM37:2:1:181748087:1 151154890 ID551 M +
ACCAGTCTCCAGATGTCCACAGCAAGC
>2 dna:chromosome chromosome:NCBIM37:2:1:181748087:1 151154891 ID2711 M +
CCAGTCTCCAGATGTCCACAGCAAGC
>2 dna:chromosome chromosome:NCBIM37:2:1:181748087:1 151154897 ID27595 M +
TCCAGATGTCCACAGCAAGCCTATCGCTCA
>2 dna:chromosome chromosome:NCBIM37:2:1:181748087:1 151154930 ID13340 U +
TACATGAATAGCTCACTTGCATGATGTGC
>2 dna:chromosome chromosome:NCBIM37:2:1:181748087:1 151154930 ID13341 U +
TACATGAATAGCTCACTTGCATGATGTGCC
>2 dna:chromosome chromosome:NCBIM37:2:1:181748087:1 151154930 ID13342 U +
TACATGAATAGCTCACTTGCATGATGTGCCC
>2 dna:chromosome chromosome:NCBIM37:2:1:181748087:1 151154932 ID2510 M +
CATGAATAGCTCACTTGCATGATGTGCCC
>2 dna:chromosome chromosome:NCBIM37:2:1:181748087:1 151154934 ID35731 M +
TGAATAGCTCACTTGCATGATGTGCCC
>2 dna:chromosome chromosome:NCBIM37:2:1:181748087:1 151154934 ID35732 M +
TGAATAGCTCACTTGCATGATGTGCCCTA
>2 dna:chromosome chromosome:NCBIM37:2:1:181748087:1 151154935 ID4026 M +
GAATAGCTCACTTGCATGATGTGCCCTAA
>2 dna:chromosome chromosome:NCBIM37:2:1:181748087:1 151154938 ID18636 M +
TAGCTCACTTGCATGATGTGCCCTAATAA
>2 dna:chromosome chromosome:NCBIM37:2:1:181748087:1 151154938 ID18637 M +
TAGCTCACTTGCATGATGTGCCCTAATAAC
>2 dna:chromosome chromosome:NCBIM37:2:1:181748087:1 151154947 ID44467 M +
TGCATGATGTGCCCTAATAACAGAAGGCCTT
>2 dna:chromosome chromosome:NCBIM37:2:1:181748087:1 151154954 ID59649 M +
TGTGCCCTAATAACAGAAGGCCTTCAGTGCTC
>2 dna:chromosome chromosome:NCBIM37:2:1:181748087:1 151154956 ID45916 M +
TGCCCTAATAACAGAAGGCCTTCAGTGCTC
>2 dna:chromosome chromosome:NCBIM37:2:1:181748087:1 151154961 ID10720 M +
TAATAACAGAAGGCCTTCAGTGCTCAGTT
>2 dna:chromosome chromosome:NCBIM37:2:1:181748087:1 151154964 ID8541 M +
TAACAGAAGGCCTTCAGTGCTCAGTTTG
>2 dna:chromosome chromosome:NCBIM37:2:1:181748087:1 151154964 ID8542 M +
TAACAGAAGGCCTTCAGTGCTCAGTTTGC
>2 dna:chromosome chromosome:NCBIM37:2:1:181748087:1 151154993 ID14094 M +
TACCCAGGCCAAAGTCACTTCATTTTGAACT
>2 dna:chromosome chromosome:NCBIM37:2:1:181748087:1 151154993 ID14095 M +
TACCCAGGCCAAAGTCACTTCATTTTGAACTC
>2 dna:chromosome chromosome:NCBIM37:2:1:181748087:1 151155027 ID59606 M +
TGTGCATCTATCATGATATTTTCTGGTTTT
>2 dna:chromosome chromosome:NCBIM37:2:1:181748087:1 151155029 ID44392 M +
TGCATCTATCATGATATTTTCTGGTTTTG
>2 dna:chromosome chromosome:NCBIM37:2:1:181748087:1 151155033 ID31512 M +
TCTATCATGATATTTTCTGGTTTTGGATA
>2 dna:chromosome chromosome:NCBIM37:2:1:181748087:1 151155104 ID23478 M +
TATTATCTGAATTATTTATGAGCCTC
>2 dna:chromosome chromosome:NCBIM37:2:1:181748087:1 151155104 ID23479 M +
TATTATCTGAATTATTTATGAGCCTCA
>2 dna:chromosome chromosome:NCBIM37:2:1:181748087:1 151155104 ID23480 M +
TATTATCTGAATTATTTATGAGCCTCATC
>2 dna:chromosome chromosome:NCBIM37:2:1:181748087:1 151155104 ID23481 M +
TATTATCTGAATTATTTATGAGCCTCATCC
>2 dna:chromosome chromosome:NCBIM37:2:1:181748087:1 151155104 ID23482 M +
TATTATCTGAATTATTTATGAGCCTCATCCT
>2 dna:chromosome chromosome:NCBIM37:2:1:181748087:1 151155107 ID22557 M +
TATCTGAATTATTTATGAGCCTCATCCTT
>2 dna:chromosome chromosome:NCBIM37:2:1:181748087:1 151155107 ID22558 M +
TATCTGAATTATTTATGAGCCTCATCCTTC
>2 dna:chromosome chromosome:NCBIM37:2:1:181748087:1 151155109 ID32168 M +
TCTGAATTATTTATGAGCCTCATCCTTCT
>2 dna:chromosome chromosome:NCBIM37:2:1:181748087:1 151155111 ID36104 M +
TGAATTATTTATGAGCCTCATCCTTCTGC
>2 dna:chromosome chromosome:NCBIM37:2:1:181748087:1 151155137 ID43640 M +
TGCACATATCCAAGCTATGTGATATGGT
>2 dna:chromosome chromosome:NCBIM37:2:1:181748087:1 151155137 ID43641 M +
TGCACATATCCAAGCTATGTGATATGGTT
>2 dna:chromosome chromosome:NCBIM37:2:1:181748087:1 151155137 ID43642 M +
TGCACATATCCAAGCTATGTGATATGGTTC
>2 dna:chromosome chromosome:NCBIM37:2:1:181748087:1 151155137 ID43643 M +
TGCACATATCCAAGCTATGTGATATGGTTCA
>2 dna:chromosome chromosome:NCBIM37:2:1:181748087:1 151155143 ID22398 M +
TATCCAAGCTATGTGATATGGTTCAT
>2 dna:chromosome chromosome:NCBIM37:2:1:181748087:1 151155143 ID22399 M +
TATCCAAGCTATGTGATATGGTTCATTCC
>2 dna:chromosome chromosome:NCBIM37:2:1:181748087:1 151155145 ID26947 M +
TCCAAGCTATGTGATATGGTTCATTCCCT
>2 dna:chromosome chromosome:NCBIM37:2:1:181748087:1 151155145 ID26948 M +
TCCAAGCTATGTGATATGGTTCATTCCCTG
>2 dna:chromosome chromosome:NCBIM37:2:1:181748087:1 151155202 ID33797 M +
TGAAACACAGACCACCTACTCTTACATGT
>2 dna:chromosome chromosome:NCBIM37:2:1:181748087:1 151155202 ID33798 M +
TGAAACACAGACCACCTACTCTTACATGTT
>2 dna:chromosome chromosome:NCBIM37:2:1:181748087:1 151155218 ID15298 M +
TACTCTTACATGTTCTGTTACCATGGA
>2 dna:chromosome chromosome:NCBIM37:2:1:181748087:1 151155224 ID13446 M +
TACATGTTCTGTTACCATGGATATTTTGTG
>2 dna:chromosome chromosome:NCBIM37:2:1:181748087:1 151155224 ID13447 M +
TACATGTTCTGTTACCATGGATATTTTGTGT
>2 dna:chromosome chromosome:NCBIM37:2:1:181748087:1 151155235 ID63980 M +
TTACCATGGATATTTTGTGTATGATTTAGTA
>2 dna:chromosome chromosome:NCBIM37:2:1:181748087:1 151155236 ID14000 M +
TACCATGGATATTTTGTGTATGATTTAGT
>2 dna:chromosome chromosome:NCBIM37:2:1:181748087:1 151155236 ID14001 M +
TACCATGGATATTTTGTGTATGATTTAGTA
>2 dna:chromosome chromosome:NCBIM37:2:1:181748087:1 151155241 ID50869 M +
TGGATATTTTGTGTATGATTTAGTATGGT
>2 dna:chromosome chromosome:NCBIM37:2:1:181748087:1 151155250 ID60042 M +
TGTGTATGATTTAGTATGGTGATATTTG
>2 dna:chromosome chromosome:NCBIM37:2:1:181748087:1 151155256 ID42400 M +
TGATTTAGTATGGTGATATTTGAGATGAC
>2 dna:chromosome chromosome:NCBIM37:2:1:181748087:1 151155256 ID42401 M +
TGATTTAGTATGGTGATATTTGAGATGACT
>2 dna:chromosome chromosome:NCBIM37:2:1:181748087:1 151155261 ID20728 M +
TAGTATGGTGATATTTGAGATGACTACA
>2 dna:chromosome chromosome:NCBIM37:2:1:181748087:1 151155261 ID20729 M +
TAGTATGGTGATATTTGAGATGACTACAG
>2 dna:chromosome chromosome:NCBIM37:2:1:181748087:1 151155261 ID20730 M +
TAGTATGGTGATATTTGAGATGACTACAGG
>2 dna:chromosome chromosome:NCBIM37:2:1:181748087:1 151155261 ID20731 M +
TAGTATGGTGATATTTGAGATGACTACAGGT
>2 dna:chromosome chromosome:NCBIM37:2:1:181748087:1 151155266 ID56023 M +
TGGTGATATTTGAGATGACTACAGGTTT
>2 dna:chromosome chromosome:NCBIM37:2:1:181748087:1 151155266 ID56024 M +
TGGTGATATTTGAGATGACTACAGGTTTT
>2 dna:chromosome chromosome:NCBIM37:2:1:181748087:1 151155272 ID23950 M +
TATTTGAGATGACTACAGGTTTTTATTATC
>2 dna:chromosome chromosome:NCBIM37:2:1:181748087:1 151155320 ID51729 M +
TGGCAGGTTTTCTTCTCTCCCATGTTCAGG
>2 dna:chromosome chromosome:NCBIM37:2:1:181748087:1 151155321 ID5562 M +
GGCAGGTTTTCTTCTCTCCCATGTTC
>2 dna:chromosome chromosome:NCBIM37:2:1:181748087:1 151155321 ID5563 M +
GGCAGGTTTTCTTCTCTCCCATGTTCAGG
>2 dna:chromosome chromosome:NCBIM37:2:1:181748087:1 151155321 ID5564 M +
GGCAGGTTTTCTTCTCTCCCATGTTCAGGAT
>2 dna:chromosome chromosome:NCBIM37:2:1:181748087:1 151155364 ID37081 M +
TGACATTGTCAACCTTTGAAAATCTTGTTT
>2 dna:chromosome chromosome:NCBIM37:2:1:181748087:1 151155370 ID58021 M +
TGTCAACCTTTGAAAATCTTGTTTGGTGGA
>2 dna:chromosome chromosome:NCBIM37:2:1:181748087:1 151155372 ID24512 M +
TCAACCTTTGAAAATCTTGTTTGGTGGATCT
>2 dna:chromosome chromosome:NCBIM37:2:1:181748087:1 151155380 ID33696 M +
TGAAAATCTTGTTTGGTGGATCTGG
>2 dna:chromosome chromosome:NCBIM37:2:1:181748087:1 151155380 ID33697 M +
TGAAAATCTTGTTTGGTGGATCTGGG
>2 dna:chromosome chromosome:NCBIM37:2:1:181748087:1 151155380 ID33698 M +
TGAAAATCTTGTTTGGTGGATCTGGGC
>2 dna:chromosome chromosome:NCBIM37:2:1:181748087:1 151155380 ID33699 M +
TGAAAATCTTGTTTGGTGGATCTGGGCTC
>2 dna:chromosome chromosome:NCBIM37:2:1:181748087:1 151155380 ID33700 M +
TGAAAATCTTGTTTGGTGGATCTGGGCTCT
>2 dna:chromosome chromosome:NCBIM37:2:1:181748087:1 151155409 ID36615 M +
TGACACTTGTGAACTACACCCTC
>2 dna:chromosome chromosome:NCBIM37:2:1:181748087:1 151155418 ID34884 M +
TGAACTACACCCTCTCCCCTGTTCATAG
>2 dna:chromosome chromosome:NCBIM37:2:1:181748087:1 151155437 ID60737 M +
TGTTCATAGATTCTATGTGTCTTTTCATCC
>2 dna:chromosome chromosome:NCBIM37:2:1:181748087:1 151155437 ID60738 M +
TGTTCATAGATTCTATGTGTCTTTTCATCCT
>2 dna:chromosome chromosome:NCBIM37:2:1:181748087:1 151155440 ID26157 M +
TCATAGATTCTATGTGTCTTTTCATCCTCC
>2 dna:chromosome chromosome:NCBIM37:2:1:181748087:1 151155467 ID27158 M +
TCCAATGTCTGTAGACATCAATTTTGCCCA
>2 dna:chromosome chromosome:NCBIM37:2:1:181748087:1 151155467 ID27159 M +
TCCAATGTCTGTAGACATCAATTTTGCCCAG
>2 dna:chromosome chromosome:NCBIM37:2:1:181748087:1 151155467 ID27160 M +
TCCAATGTCTGTAGACATCAATTTTGCCCAGC
>2 dna:chromosome chromosome:NCBIM37:2:1:181748087:1 151155476 ID57653 M +
TGTAGACATCAATTTTGCCCAGCCTCTAC
>2 dna:chromosome chromosome:NCBIM37:2:1:181748087:1 151155502 ID15299 M +
TACTCTTATCAAGAGAAATATGAAATACATC
>2 dna:chromosome chromosome:NCBIM37:2:1:181748087:1 151155505 ID32898 M +
TCTTATCAAGAGAAATATGAAATACATCAC
>2 dna:chromosome chromosome:NCBIM37:2:1:181748087:1 151155522 ID34328 M +
TGAAATACATCACTGAGCTAGATAATTTGT
>2 dna:chromosome chromosome:NCBIM37:2:1:181748087:1 151155540 ID17396 M +
TAGATAATTTGTGAATGGAATTCTATGT
>2 dna:chromosome chromosome:NCBIM37:2:1:181748087:1 151155542 ID4597 M +
GATAATTTGTGAATGGAATTCTATGTGGAC
>2 dna:chromosome chromosome:NCBIM37:2:1:181748087:1 151155544 ID11777 M +
TAATTTGTGAATGGAATTCTATGTGGAC
>2 dna:chromosome chromosome:NCBIM37:2:1:181748087:1 151155544 ID11778 M +
TAATTTGTGAATGGAATTCTATGTGGACA
>2 dna:chromosome chromosome:NCBIM37:2:1:181748087:1 151155547 ID68767 M +
TTTGTGAATGGAATTCTATGTGGACA
>2 dna:chromosome chromosome:NCBIM37:2:1:181748087:1 151155549 ID58963 M +
TGTGAATGGAATTCTATGTGGACAAACA
>2 dna:chromosome chromosome:NCBIM37:2:1:181748087:1 151155549 ID58964 M +
TGTGAATGGAATTCTATGTGGACAAACATA
>2 dna:chromosome chromosome:NCBIM37:2:1:181748087:1 151155577 ID13110 M +
TACAGTAGTTTGTATACCTTCTGCACTAAA
>2 dna:chromosome chromosome:NCBIM37:2:1:181748087:1 151155579 ID2442 M +
CAGTAGTTTGTATACCTTCTGCAC
>2 dna:chromosome chromosome:NCBIM37:2:1:181748087:1 151155598 ID43730 M +
TGCACTAAACAGAATCCTTTTGACCAGGA
>2 dna:chromosome chromosome:NCBIM37:2:1:181748087:1 151155644 ID46405 M +
TGCCTGGCCTTGGTTAAGCTTTCTACTGT
>2 dna:chromosome chromosome:NCBIM37:2:1:181748087:1 151155648 ID52248 M +
TGGCCTTGGTTAAGCTTTCTACTGTGGC
>2 dna:chromosome chromosome:NCBIM37:2:1:181748087:1 151155654 ID56479 M +
TGGTTAAGCTTTCTACTGTGGCTGTC
>2 dna:chromosome chromosome:NCBIM37:2:1:181748087:1 151155654 ID56480 M +
TGGTTAAGCTTTCTACTGTGGCTGTCTGC
>2 dna:chromosome chromosome:NCBIM37:2:1:181748087:1 151155658 ID10178 M +
TAAGCTTTCTACTGTGGCTGTCTGCATC
>2 dna:chromosome chromosome:NCBIM37:2:1:181748087:1 151155672 ID52561 M +
TGGCTGTCTGCATCCATACCAGGTTTGTCA
>2 dna:chromosome chromosome:NCBIM37:2:1:181748087:1 151155680 ID44377 M +
TGCATCCATACCAGGTTTG
>2 dna:chromosome chromosome:NCBIM37:2:1:181748087:1 151155775 ID34366 M +
TGAAATATGGGTAATTAATCTTTGACCATC
>2 dna:chromosome chromosome:NCBIM37:2:1:181748087:1 151155782 ID54437 M +
TGGGTAATTAATCTTTGACCATCCAGGA
>2 dna:chromosome chromosome:NCBIM37:2:1:181748087:1 151155816 ID60252 M +
TGTGTTAAAATGAATCTCTCGCTCA
>2 dna:chromosome chromosome:NCBIM37:2:1:181748087:1 151155816 ID60253 M +
TGTGTTAAAATGAATCTCTCGCTCATTCC
>2 dna:chromosome chromosome:NCBIM37:2:1:181748087:1 151155849 ID4564 M +
GAGTGACCGTTTTTCCCCCCAT
>2 dna:chromosome chromosome:NCBIM37:2:1:181748087:1 151155884 ID65398 M +
TTCCCATTAATTCTTGGCCTCCAGGCAC
>2 dna:chromosome chromosome:NCBIM37:2:1:181748087:1 151155949 ID1232 M +
AGGGATATTCTGTGGGAATTGCTTTCTTA
>2 dna:chromosome chromosome:NCBIM37:2:1:181748087:1 151155950 ID5742 M +
GGGATATTCTGTGGGAATTGCTTTCTTAG
>2 dna:chromosome chromosome:NCBIM37:2:1:181748087:1 151155950 ID5743 M +
GGGATATTCTGTGGGAATTGCTTTCTTAGA
>2 dna:chromosome chromosome:NCBIM37:2:1:181748087:1 151155951 ID5486 M +
GGATATTCTGTGGGAATTGCTTTCTTAG
>2 dna:chromosome chromosome:NCBIM37:2:1:181748087:1 151155959 ID59915 M +
TGTGGGAATTGCTTTCTTAGATGACAAATGT
>2 dna:chromosome chromosome:NCBIM37:2:1:181748087:1 151155976 ID17534 M +
TAGATGACAAATGTGTTAAGTCCGCCAACCC
>2 dna:chromosome chromosome:NCBIM37:2:1:181748087:1 151156018 ID23949 M +
TATTTGAGAAGGATATTTGAAATAATGAA
>2 dna:chromosome chromosome:NCBIM37:2:1:181748087:1 151156101 ID27436 M +
TCCACTGTTTTCATGGCTCACTGGTAGG
>2 dna:chromosome chromosome:NCBIM37:2:1:181748087:1 151156106 ID61289 M +
TGTTTTCATGGCTCACTGGTAGGTGTCTC
>2 dna:chromosome chromosome:NCBIM37:2:1:181748087:1 151156114 ID52409 M +
TGGCTCACTGGTAGGTGTCTCTTTGTGG
>2 dna:chromosome chromosome:NCBIM37:2:1:181748087:1 151156125 ID20307 M +
TAGGTGTCTCTTTGTGGCCATAAGGCAT
>2 dna:chromosome chromosome:NCBIM37:2:1:181748087:1 151156125 ID20308 M +
TAGGTGTCTCTTTGTGGCCATAAGGCATAG
>2 dna:chromosome chromosome:NCBIM37:2:1:181748087:1 151156125 ID20309 M +
TAGGTGTCTCTTTGTGGCCATAAGGCATAGTC
>2 dna:chromosome chromosome:NCBIM37:2:1:181748087:1 151156152 ID20930 M +
TAGTCTGTGAAAGCAGTTTGCAATTTGA
>2 dna:chromosome chromosome:NCBIM37:2:1:181748087:1 151156152 ID20931 M +
TAGTCTGTGAAAGCAGTTTGCAATTTGATT
>2 dna:chromosome chromosome:NCBIM37:2:1:181748087:1 151156169 ID66736 M +
TTGCAATTTGATTTTCTTGGTCTCTTGCT
>2 dna:chromosome chromosome:NCBIM37:2:1:181748087:1 151156177 ID42520 M +
TGATTTTCTTGGTCTCTTGCTTTTTCAGA
>2 dna:chromosome chromosome:NCBIM37:2:1:181748087:1 151156186 ID55757 M +
TGGTCTCTTGCTTTTTCAGAAATGCT
>2 dna:chromosome chromosome:NCBIM37:2:1:181748087:1 151156189 ID32033 M +
TCTCTTGCTTTTTCAGAAATGCTCTGACAC
>2 dna:chromosome chromosome:NCBIM37:2:1:181748087:1 151156224 ID59739 M +
TGTGCTGTCTGATGAATTATTCCTTAAG
>2 dna:chromosome chromosome:NCBIM37:2:1:181748087:1 151156226 ID48021 M +
TGCTGTCTGATGAATTATTCCTTAAGTGA
>2 dna:chromosome chromosome:NCBIM37:2:1:181748087:1 151156283 ID52368 M +
TGGCTAGTAAGGCATGCACATAGGTCC
>2 dna:chromosome chromosome:NCBIM37:2:1:181748087:1 151156283 ID52369 M +
TGGCTAGTAAGGCATGCACATAGGTCCACA
>2 dna:chromosome chromosome:NCBIM37:2:1:181748087:1 151156341 ID22783 M +
TATGACTTCATTTCTCCATGTTGTATGTGA
>2 dna:chromosome chromosome:NCBIM37:2:1:181748087:1 151156355 ID27988 M +
TCCATGTTGTATGTGATAGTGCTTTTCTTT
>2 dna:chromosome chromosome:NCBIM37:2:1:181748087:1 151156359 ID61003 M +
TGTTGTATGTGATAGTGCTTTTCTTTCAGA
>2 dna:chromosome chromosome:NCBIM37:2:1:181748087:1 151156366 ID59331 M +
TGTGATAGTGCTTTTCTTTCAGAAGTTGT
>2 dna:chromosome chromosome:NCBIM37:2:1:181748087:1 151156368 ID41041 M +
TGATAGTGCTTTTCTTTCAGAAGTTGTGT
>2 dna:chromosome chromosome:NCBIM37:2:1:181748087:1 151156372 ID1329 M +
AGTGCTTTTCTTTCAGAAGTTGTGTAAGCCT
>2 dna:chromosome chromosome:NCBIM37:2:1:181748087:1 151156420 ID29955 M +
TCCTGAGAGTCACCTAAAGGTGAACTATACC
>2 dna:chromosome chromosome:NCBIM37:2:1:181748087:1 151156456 ID35817 M +
TGAATCCAAGTATGGAAGTCTACTGTGTG
>2 dna:chromosome chromosome:NCBIM37:2:1:181748087:1 151156460 ID27038 M +
TCCAAGTATGGAAGTCTACTGTGTGCTGT
>2 dna:chromosome chromosome:NCBIM37:2:1:181748087:1 151156468 ID49664 M +
TGGAAGTCTACTGTGTGCTGTGGAGC
>2 dna:chromosome chromosome:NCBIM37:2:1:181748087:1 151156468 ID49665 M +
TGGAAGTCTACTGTGTGCTGTGGAGCAAA
>2 dna:chromosome chromosome:NCBIM37:2:1:181748087:1 151156468 ID49666 M +
TGGAAGTCTACTGTGTGCTGTGGAGCAAAT
>2 dna:chromosome chromosome:NCBIM37:2:1:181748087:1 151156520 ID559 M +
ACCATGTGATTACAGAGACAACCCGAGAAT
>2 dna:chromosome chromosome:NCBIM37:2:1:181748087:1 151156530 ID12893 M +
TACAGAGACAACCCGAGAATAAACGTT
>2 dna:chromosome chromosome:NCBIM37:2:1:181748087:1 151156549 ID7460 U +
TAAACGTTAATCCTGAGACTACCATATACTG
>2 dna:chromosome chromosome:NCBIM37:2:1:181748087:1 151156588 ID51464 M +
TGGCAATCTGGGATGTGTGATTTGGTTC
>2 dna:chromosome chromosome:NCBIM37:2:1:181748087:1 151156596 ID53724 M +
TGGGATGTGTGATTTGGTTCAGTGGACAGGC
>2 dna:chromosome chromosome:NCBIM37:2:1:181748087:1 151156632 ID23209 M +
TATGTATCATGAAGCCTGGTGATCTTTAGT
>2 dna:chromosome chromosome:NCBIM37:2:1:181748087:1 151156651 ID41486 M +
TGATCTTTAGTTCAATCCCCAGAATCC
>2 dna:chromosome chromosome:NCBIM37:2:1:181748087:1 151156675 ID27842 M +
TCCATATGAAGGTGGAAGGAGGGAAGCA
>2 dna:chromosome chromosome:NCBIM37:2:1:181748087:1 151156742 ID51540 M +
TGGCACATAAACATACCCACTACACTCATCTC
>2 dna:chromosome chromosome:NCBIM37:2:1:181748087:1 151156813 ID19100 M +
TAGGAATGTTTTATCAGTTTAAAACTGAACCA
>2 dna:chromosome chromosome:NCBIM37:2:1:181748087:1 151156962 ID33353 M +
TGAAAAAATTATGTGAAACTTTGTGCAGACT
>2 dna:chromosome chromosome:NCBIM37:2:1:181748087:1 151156973 ID58777 M +
TGTGAAACTTTGTGCAGACTGCTCCTGTA
>2 dna:chromosome chromosome:NCBIM37:2:1:181748087:1 151157033 ID68913 M +
TTTTCACATGCTATGATACTCAAGTTTCC
>2 dna:chromosome chromosome:NCBIM37:2:1:181748087:1 151157041 ID47309 M +
TGCTATGATACTCAAGTTTCCCATCCTATA
>2 dna:chromosome chromosome:NCBIM37:2:1:181748087:1 151157069 ID10435 M +
TAAGTAATTTGATAAAGAGGATAAAGACT
>2 dna:chromosome chromosome:NCBIM37:2:1:181748087:1 151157120 ID16271 M +
TAGAACAAGCTAAGATCTTTCTAAGATAGGC
>2 dna:chromosome chromosome:NCBIM37:2:1:181748087:1 151157141 ID9817 M +
TAAGATAGGCTAACTAACGGTGTGATAC
>2 dna:chromosome chromosome:NCBIM37:2:1:181748087:1 151157151 ID9077 M +
TAACTAACGGTGTGATACTTTGCTGC
>2 dna:chromosome chromosome:NCBIM37:2:1:181748087:1 151157155 ID9015 M +
TAACGGTGTGATACTTTGCTGCAGTATC
>2 dna:chromosome chromosome:NCBIM37:2:1:181748087:1 151157233 ID6594 U +
TAAAACAAAATACGCTCAGTGAATGATTGC
>2 dna:chromosome chromosome:NCBIM37:2:1:181748087:1 151157233 ID6595 U +
TAAAACAAAATACGCTCAGTGAATGATTGCA
>2 dna:chromosome chromosome:NCBIM37:2:1:181748087:1 151157260 ID44193 M +
TGCAGTGTCGGTTTTTCTCATTCATGGG
>2 dna:chromosome chromosome:NCBIM37:2:1:181748087:1 151157393 ID7624 M +
TAAAGACAAGCTTACCAAAATAAAAGTTGTA
>2 dna:chromosome chromosome:NCBIM37:2:1:181748087:1 151157436 ID48772 M +
TGGAAAAGCCTCTTTCCATGGTAGCAC
>2 dna:chromosome chromosome:NCBIM37:2:1:181748087:1 151157454 ID55319 M +
TGGTAGCACAGAACTAACCCTAATATGGTA
>2 dna:chromosome chromosome:NCBIM37:2:1:181748087:1 151157479 ID55384 M +
TGGTAGTTTGTTGGTGTGAATATGCTA
>2 dna:chromosome chromosome:NCBIM37:2:1:181748087:1 151157489 ID67594 M +
TTGGTGTGAATATGCTATTATTAGTAAGG
>2 dna:chromosome chromosome:NCBIM37:2:1:181748087:1 151157578 ID5829 M +
GGTACTGTAAGCCAGATAGAAACCTGT
>2 dna:chromosome chromosome:NCBIM37:2:1:181748087:1 151157645 ID48530 M +
TGCTTTATTCAATGGATGTGACGATTATG
>2 dna:chromosome chromosome:NCBIM37:2:1:181748087:1 151157645 ID48531 M +
TGCTTTATTCAATGGATGTGACGATTATGT
>2 dna:chromosome chromosome:NCBIM37:2:1:181748087:1 151157645 ID48532 M +
TGCTTTATTCAATGGATGTGACGATTATGTC
>2 dna:chromosome chromosome:NCBIM37:2:1:181748087:1 151157650 ID23547 M +
TATTCAATGGATGTGACGATTATGTCAAACT
>2 dna:chromosome chromosome:NCBIM37:2:1:181748087:1 151157652 ID64733 M +
TTCAATGGATGTGACGATTATGTCAAACTG
>2 dna:chromosome chromosome:NCBIM37:2:1:181748087:1 151157657 ID51059 M +
TGGATGTGACGATTATGTCAAACTGCCTCTA
>2 dna:chromosome chromosome:NCBIM37:2:1:181748087:1 151157973 ID207 M -
AACTCAGAAATCTGCCTGCCTCTGCCTCC
>2 dna:chromosome chromosome:NCBIM37:2:1:181748087:1 151159589 ID65687 M +
TTCGCCGTTACAAGATGGCGCTGACA
>2 dna:chromosome chromosome:NCBIM37:2:1:181748087:1 151159597 ID12220 M +
TACAAGATGGCGCTGACAGCTGTGT
>2 dna:chromosome chromosome:NCBIM37:2:1:181748087:1 151159604 ID543 M -
ACCACTTAGAACACAGCTGTCAGCGCCA
>2 dna:chromosome chromosome:NCBIM37:2:1:181748087:1 151159620 ID46747 M -
TGCGCAGATTATTTGTTTACCACTTAGAAC
>2 dna:chromosome chromosome:NCBIM37:2:1:181748087:1 151159621 ID46746 M -
TGCGCAGATTATTTGTTTACCACTTAGAA
>2 dna:chromosome chromosome:NCBIM37:2:1:181748087:1 151159628 ID55046 M +
TGGTAAACAAATAATCTGCGCATGTGCCAA
>2 dna:chromosome chromosome:NCBIM37:2:1:181748087:1 151159628 ID51547 M -
TGGCACATGCGCAGATTATTTGTTTACCA
>2 dna:chromosome chromosome:NCBIM37:2:1:181748087:1 151159630 ID51546 M -
TGGCACATGCGCAGATTATTTGTTTAC
>2 dna:chromosome chromosome:NCBIM37:2:1:181748087:1 151159631 ID7279 M +
TAAACAAATAATCTGCGCATGTGCCAAGG
>2 dna:chromosome chromosome:NCBIM37:2:1:181748087:1 151159634 ID505 M -
ACATGCGCAGATTATTTGT
>2 dna:chromosome chromosome:NCBIM37:2:1:181748087:1 151159634 ID51545 M -
TGGCACATGCGCAGATTATTTGT
>2 dna:chromosome chromosome:NCBIM37:2:1:181748087:1 151159638 ID14182 M -
TACCCTTGGCACATGCGCAGATTAT
>2 dna:chromosome chromosome:NCBIM37:2:1:181748087:1 151159638 ID51544 M -
TGGCACATGCGCAGATTAT
>2 dna:chromosome chromosome:NCBIM37:2:1:181748087:1 151159991 ID841 M +
AGAAGATTCTGGTCTGTGGTGTTCTT
>2 dna:chromosome chromosome:NCBIM37:2:1:181748087:1 151160039 ID31300 M +
TCTAATAACAATTGGTGCCGAATTCCGGG
>2 dna:chromosome chromosome:NCBIM37:2:1:181748087:1 151160414 ID40905 M -
TGATAGACTGTCTTGAATTTCGTTAGAAAGT
>2 dna:chromosome chromosome:NCBIM37:2:1:181748087:1 151160416 ID40904 M -
TGATAGACTGTCTTGAATTTCGTTAGAAA
>2 dna:chromosome chromosome:NCBIM37:2:1:181748087:1 151160422 ID15721 M -
TACTTCTGATAGACTGTCTTGAATTTCGT
>2 dna:chromosome chromosome:NCBIM37:2:1:181748087:1 151160491 ID8807 M -
TAACATGTGAAAAGGAACAAAAGGGCTC
>2 dna:chromosome chromosome:NCBIM37:2:1:181748087:1 151160651 ID34790 M +
TGAACCCGAGGAAAAGTTTAGGTC
>2 dna:chromosome chromosome:NCBIM37:2:1:181748087:1 151161292 ID49878 M +
TGGAATGGAAAGCGCTTTGGC
>2 dna:chromosome chromosome:NCBIM37:2:1:181748087:1 151161383 ID37919 M +
TGACTTGTTAACGGGTCAGGGAGCTTATTCTG
>2 dna:chromosome chromosome:NCBIM37:2:1:181748087:1 151161436 ID5770 M +
GGGGAGCTTATGCCCAGATTTCTTCCACGG
>2 dna:chromosome chromosome:NCBIM37:2:1:181748087:1 151161612 ID5208 M +
GCTGCGCCTCTAATAGAACAGCTAATCTAT
>2 dna:chromosome chromosome:NCBIM37:2:1:181748087:1 151161994 ID44691 M +
TGCCAAAAAACGGGTCATCGGGCCCTCGGT
>2 dna:chromosome chromosome:NCBIM37:2:1:181748087:1 151162196 ID2926 M -
CCGGCCGAGAATAAGGCCCATGGTTCC
>2 dna:chromosome chromosome:NCBIM37:2:1:181748087:1 151162394 ID5416 M +
GGACCTGAGATAAAGAAAATGGGCTCCTCA
>2 dna:chromosome chromosome:NCBIM37:2:1:181748087:1 151162424 ID518 M -
ACCAAATAGGCAGAATCATTTCC
>2 dna:chromosome chromosome:NCBIM37:2:1:181748087:1 151162424 ID12125 M -
TACAACCAAATAGGCAGAATCATTTCC
>2 dna:chromosome chromosome:NCBIM37:2:1:181748087:1 151162494 ID29098 M -
TCCGGTATCAAGGATGCCTTCAAACTCTT
>2 dna:chromosome chromosome:NCBIM37:2:1:181748087:1 151162494 ID47566 M -
TGCTCCGGTATCAAGGATGCCTTCAAACTCTT
>2 dna:chromosome chromosome:NCBIM37:2:1:181748087:1 151162495 ID47565 M -
TGCTCCGGTATCAAGGATGCCTTCAAACTCT
>2 dna:chromosome chromosome:NCBIM37:2:1:181748087:1 151162497 ID32504 M -
TCTGCTCCGGTATCAAGGATGCCTTCAAACT
>2 dna:chromosome chromosome:NCBIM37:2:1:181748087:1 151162562 ID35920 M -
TGAATGAGATGACTCTGTGGTGGGCCATGC
>2 dna:chromosome chromosome:NCBIM37:2:1:181748087:1 151162562 ID38937 M -
TGAGATGACTCTGTGGTGGGCCATGC
>2 dna:chromosome chromosome:NCBIM37:2:1:181748087:1 151162594 ID502 M -
ACATGATTGATATCCTAGGCCCTGT
>2 dna:chromosome chromosome:NCBIM37:2:1:181748087:1 151162607 ID22185 M +
TATCAATCATGTCCCACTATAAGCTCC
>2 dna:chromosome chromosome:NCBIM37:2:1:181748087:1 151162838 ID54200 M -
TGGGCTCTATCCTTCCCTGTTCTTGATGTCC
>2 dna:chromosome chromosome:NCBIM37:2:1:181748087:1 151163558 ID26809 M +
TCCAAATTTCTGATACAGGACAATTCTTGG
>2 dna:chromosome chromosome:NCBIM37:2:1:181748087:1 151163742 ID55530 M +
TGGTATTTTAGAAGGAGATCCTCAT
>2 dna:chromosome chromosome:NCBIM37:2:1:181748087:1 151163846 ID34131 M -
TGAAAGGCTGCGAATCCTCAATACGTTGTA
>2 dna:chromosome chromosome:NCBIM37:2:1:181748087:1 151163975 ID17740 M +
TAGATTGGTATCCTGATGCAATTGCACAGC
>2 dna:chromosome chromosome:NCBIM37:2:1:181748087:1 151163984 ID10308 M -
TAAGGGCAAGCTGTGCAATTGCATCAGGAT
>2 dna:chromosome chromosome:NCBIM37:2:1:181748087:1 151164044 ID10333 M -
TAAGGTACAATTAAAAGATATGGACTTTGCC
>2 dna:chromosome chromosome:NCBIM37:2:1:181748087:1 151164247 ID41327 M -
TGATCCATCAGTATATACCACAATCCC
>2 dna:chromosome chromosome:NCBIM37:2:1:181748087:1 151164259 ID3357 M -
CTATGCCAGTTTTTGATCCATCAGTATA
>2 dna:chromosome chromosome:NCBIM37:2:1:181748087:1 151164358 ID64242 M +
TTAGTGGTCTTAGAAGTTTTAAAAACCTTTT
>2 dna:chromosome chromosome:NCBIM37:2:1:181748087:1 151164595 ID2017 M -
CACCACTTTAGTGGCCTTATCTGCCAAATC
>2 dna:chromosome chromosome:NCBIM37:2:1:181748087:1 151164749 ID51377 M -
TGGCAAGAACTCACAGCAGCTTTGACATT
>2 dna:chromosome chromosome:NCBIM37:2:1:181748087:1 151164881 ID45261 M -
TGCCAGAACATGTGTCAATGGACA
>2 dna:chromosome chromosome:NCBIM37:2:1:181748087:1 151165058 ID49658 M -
TGGAAGTCCAGTCAGGTGGGTTACGTCCA
>2 dna:chromosome chromosome:NCBIM37:2:1:181748087:1 151165115 ID19853 M -
TAGGCTTTGAGGGTGCGATGCGCACGCT
>2 dna:chromosome chromosome:NCBIM37:2:1:181748087:1 151165119 ID46763 M +
TGCGCATCGCACCCTCAAAGCCTATCTTAT
>2 dna:chromosome chromosome:NCBIM37:2:1:181748087:1 151165546 ID2789 M +
CCCAATGACGGTGATGTATAATGCTC
>2 dna:chromosome chromosome:NCBIM37:2:1:181748087:1 151165564 ID11351 M +
TAATGCTCAAGTATTCTCCTGCTTTTTTA
>2 dna:chromosome chromosome:NCBIM37:2:1:181748087:1 151165836 ID38555 M +
TGAGACTTCAGGTCAACTCCACGCGC
>2 dna:chromosome chromosome:NCBIM37:2:1:181748087:1 151165836 ID38556 M +
TGAGACTTCAGGTCAACTCCACGCGCTTGG
>2 dna:chromosome chromosome:NCBIM37:2:1:181748087:1 151165956 ID2135 M +
CACTTTGCTGTGGATTAGTGTTGCTTCTTT
>2 dna:chromosome chromosome:NCBIM37:2:1:181748087:1 151165966 ID51137 M +
TGGATTAGTGTTGCTTCTTTGATTGGTCT
>2 dna:chromosome chromosome:NCBIM37:2:1:181748087:1 151165998 ID3351 M -
CTAGTTTGGGCCTTAAGCT
>2 dna:chromosome chromosome:NCBIM37:2:1:181748087:1 151166006 ID8876 M -
TAACCACCTTGTCTCTCCTAGTTTGGGC
>2 dna:chromosome chromosome:NCBIM37:2:1:181748087:1 151166071 ID614 M -
ACCTATTGCCTAAGCATAGATATATCAGGG
>2 dna:chromosome chromosome:NCBIM37:2:1:181748087:1 151166142 ID66754 M +
TTGCACGGGATAGAGTGAGTGTGCTTC
>2 dna:chromosome chromosome:NCBIM37:2:1:181748087:1 151166142 ID66755 M +
TTGCACGGGATAGAGTGAGTGTGCTTCAG
>2 dna:chromosome chromosome:NCBIM37:2:1:181748087:1 151166142 ID66756 M +
TTGCACGGGATAGAGTGAGTGTGCTTCAGC
>2 dna:chromosome chromosome:NCBIM37:2:1:181748087:1 151166149 ID5484 M +
GGATAGAGTGAGTGTGCTTCAGCAGCCC
>2 dna:chromosome chromosome:NCBIM37:2:1:181748087:1 151166150 ID4603 M +
GATAGAGTGAGTGTGCTTCAGCAGCCCGA
>2 dna:chromosome chromosome:NCBIM37:2:1:181748087:1 151166234 ID34020 M -
TGAAAGATGACATGTCTCCCTAGAAT
>2 dna:chromosome chromosome:NCBIM37:2:1:181748087:1 151166236 ID34019 M -
TGAAAGATGACATGTCTCCCTAGA
>2 dna:chromosome chromosome:NCBIM37:2:1:181748087:1 151166250 ID26347 M +
TCATCTTTCATGAAGGTTCAGTGTCCTAGT
>2 dna:chromosome chromosome:NCBIM37:2:1:181748087:1 151166250 ID26348 M +
TCATCTTTCATGAAGGTTCAGTGTCCTAGTT
>2 dna:chromosome chromosome:NCBIM37:2:1:181748087:1 151166250 ID26349 M +
TCATCTTTCATGAAGGTTCAGTGTCCTAGTTC
>2 dna:chromosome chromosome:NCBIM37:2:1:181748087:1 151166354 ID60025 M -
TGTGTAGGTAAAGGAGCCATGTACAGGATT
>2 dna:chromosome chromosome:NCBIM37:2:1:181748087:1 151166359 ID57551 M +
TGTACATGGCTCCTTTACCTACACACTG
>2 dna:chromosome chromosome:NCBIM37:2:1:181748087:1 151166410 ID3435 M +
CTCATTAATATGGGTGGCCTATTTGCTCT
>2 dna:chromosome chromosome:NCBIM37:2:1:181748087:1 151166480 ID65687 M +
TTCGCCGTTACAAGATGGCGCTGACA
>2 dna:chromosome chromosome:NCBIM37:2:1:181748087:1 151166488 ID12220 M +
TACAAGATGGCGCTGACAGCTGTGT
>2 dna:chromosome chromosome:NCBIM37:2:1:181748087:1 151166495 ID543 M -
ACCACTTAGAACACAGCTGTCAGCGCCA
>2 dna:chromosome chromosome:NCBIM37:2:1:181748087:1 151166511 ID46747 M -
TGCGCAGATTATTTGTTTACCACTTAGAAC
>2 dna:chromosome chromosome:NCBIM37:2:1:181748087:1 151166512 ID46746 M -
TGCGCAGATTATTTGTTTACCACTTAGAA
>2 dna:chromosome chromosome:NCBIM37:2:1:181748087:1 151166519 ID55046 M +
TGGTAAACAAATAATCTGCGCATGTGCCAA
>2 dna:chromosome chromosome:NCBIM37:2:1:181748087:1 151166519 ID51547 M -
TGGCACATGCGCAGATTATTTGTTTACCA
>2 dna:chromosome chromosome:NCBIM37:2:1:181748087:1 151166521 ID51546 M -
TGGCACATGCGCAGATTATTTGTTTAC
>2 dna:chromosome chromosome:NCBIM37:2:1:181748087:1 151166522 ID7279 M +
TAAACAAATAATCTGCGCATGTGCCAAGG
>2 dna:chromosome chromosome:NCBIM37:2:1:181748087:1 151166525 ID505 M -
ACATGCGCAGATTATTTGT
>2 dna:chromosome chromosome:NCBIM37:2:1:181748087:1 151166525 ID51545 M -
TGGCACATGCGCAGATTATTTGT
>2 dna:chromosome chromosome:NCBIM37:2:1:181748087:1 151166529 ID14182 M -
TACCCTTGGCACATGCGCAGATTAT
>2 dna:chromosome chromosome:NCBIM37:2:1:181748087:1 151166529 ID51544 M -
TGGCACATGCGCAGATTAT
>2 dna:chromosome chromosome:NCBIM37:2:1:181748087:1 151166882 ID841 M +
AGAAGATTCTGGTCTGTGGTGTTCTT
>2 dna:chromosome chromosome:NCBIM37:2:1:181748087:1 151167505 ID6235 M -
GTTACCTCACTCAGGATGATATCCTCCAG
>2 dna:chromosome chromosome:NCBIM37:2:1:181748087:1 151167514 ID1433 M +
ATCATCCTGAGTGAGGTAACCCAATCACAA
