# Supplementary material for: proTRAC - a software for probabilistic piRNA cluster detection, visualization and analysis
Source: BMC Bioinformatics. 2012 Jan 10;13:5. doi: 10.1186/1471-2105-13-5 (PMC3293768; doi:10.1186/1471-2105-13-5)
Supplement: Additional file 5 — proTRAC results folder containing a picture and a FASTA file for each detected mouse cluster. After decompression, the folder can be opened as former session in proTRAC. Alternatively, each file can be opened separately with any standard text-editor or graphic-viewer respectively. [file 1471-2105-13-5-S5.ZIP › proTRAC_results_mouse/monodirectional_clusters/Cluster_161.fas]

>2 dna:chromosome chromosome:NCBIM37:2:1:181748087:1 151227880 ID207 M +
AACTCAGAAATCTGCCTGCCTCTGCCTCC
>2 dna:chromosome chromosome:NCBIM37:2:1:181748087:1 151228177 ID51059 M -
TGGATGTGACGATTATGTCAAACTGCCTCTA
>2 dna:chromosome chromosome:NCBIM37:2:1:181748087:1 151228183 ID64733 M -
TTCAATGGATGTGACGATTATGTCAAACTG
>2 dna:chromosome chromosome:NCBIM37:2:1:181748087:1 151228184 ID23547 M -
TATTCAATGGATGTGACGATTATGTCAAACT
>2 dna:chromosome chromosome:NCBIM37:2:1:181748087:1 151228260 ID5829 M -
GGTACTGTAAGCCAGATAGAAACCTGT
>2 dna:chromosome chromosome:NCBIM37:2:1:181748087:1 151228283 ID12892 M -
TACAGAGAAGGAATCTATGCCTGGTA
>2 dna:chromosome chromosome:NCBIM37:2:1:181748087:1 151228374 ID67594 M -
TTGGTGTGAATATGCTATTATTAGTAAGG
>2 dna:chromosome chromosome:NCBIM37:2:1:181748087:1 151228386 ID55384 M -
TGGTAGTTTGTTGGTGTGAATATGCTA
>2 dna:chromosome chromosome:NCBIM37:2:1:181748087:1 151228408 ID55319 M -
TGGTAGCACAGAACTAACCCTAATATGGTA
>2 dna:chromosome chromosome:NCBIM37:2:1:181748087:1 151228429 ID48772 M -
TGGAAAAGCCTCTTTCCATGGTAGCAC
>2 dna:chromosome chromosome:NCBIM37:2:1:181748087:1 151228460 ID13564 M -
TACCAAAATAAAAGTTGTAGTGAAGGT
>2 dna:chromosome chromosome:NCBIM37:2:1:181748087:1 151228468 ID7624 M -
TAAAGACAAGCTTACCAAAATAAAAGTTGTA
>2 dna:chromosome chromosome:NCBIM37:2:1:181748087:1 151228604 ID44193 M -
TGCAGTGTCGGTTTTTCTCATTCATGGG
>2 dna:chromosome chromosome:NCBIM37:2:1:181748087:1 151228644 ID954 U -
AGATTGGTGGCCATAAAACAAAATACTC
>2 dna:chromosome chromosome:NCBIM37:2:1:181748087:1 151228709 ID9015 M -
TAACGGTGTGATACTTTGCTGCAGTATC
>2 dna:chromosome chromosome:NCBIM37:2:1:181748087:1 151228715 ID9077 M -
TAACTAACGGTGTGATACTTTGCTGC
>2 dna:chromosome chromosome:NCBIM37:2:1:181748087:1 151228723 ID9817 M -
TAAGATAGGCTAACTAACGGTGTGATAC
>2 dna:chromosome chromosome:NCBIM37:2:1:181748087:1 151228794 ID10435 M -
TAAGTAATTTGATAAAGAGGATAAAGACT
>2 dna:chromosome chromosome:NCBIM37:2:1:181748087:1 151228821 ID47309 M -
TGCTATGATACTCAAGTTTCCCATCCTATA
>2 dna:chromosome chromosome:NCBIM37:2:1:181748087:1 151228830 ID68913 M -
TTTTCACATGCTATGATACTCAAGTTTCC
>2 dna:chromosome chromosome:NCBIM37:2:1:181748087:1 151228890 ID58777 M -
TGTGAAACTTTGTGCAGACTGCTCCTGTA
>2 dna:chromosome chromosome:NCBIM37:2:1:181748087:1 151228899 ID33353 M -
TGAAAAAATTATGTGAAACTTTGTGCAGACT
>2 dna:chromosome chromosome:NCBIM37:2:1:181748087:1 151229008 ID20068 M -
TAGGTATCCCTAAAGAAGTAACAAAGAGCTC
>2 dna:chromosome chromosome:NCBIM37:2:1:181748087:1 151229047 ID19100 M -
TAGGAATGTTTTATCAGTTTAAAACTGAACCA
>2 dna:chromosome chromosome:NCBIM37:2:1:181748087:1 151229118 ID51540 M -
TGGCACATAAACATACCCACTACACTCATCTC
>2 dna:chromosome chromosome:NCBIM37:2:1:181748087:1 151229189 ID27842 M -
TCCATATGAAGGTGGAAGGAGGGAAGCA
>2 dna:chromosome chromosome:NCBIM37:2:1:181748087:1 151229214 ID41486 M -
TGATCTTTAGTTCAATCCCCAGAATCC
>2 dna:chromosome chromosome:NCBIM37:2:1:181748087:1 151229230 ID23209 M -
TATGTATCATGAAGCCTGGTGATCTTTAGT
>2 dna:chromosome chromosome:NCBIM37:2:1:181748087:1 151229265 ID53724 M -
TGGGATGTGTGATTTGGTTCAGTGGACAGGC
>2 dna:chromosome chromosome:NCBIM37:2:1:181748087:1 151229276 ID51464 M -
TGGCAATCTGGGATGTGTGATTTGGTTC
>2 dna:chromosome chromosome:NCBIM37:2:1:181748087:1 151229301 ID38522 M -
TGAGACTACCACATACTGAAGAGTATTGG
>2 dna:chromosome chromosome:NCBIM37:2:1:181748087:1 151229304 ID29953 M -
TCCTGAGACTACCACATACTGAAGAGTAT
>2 dna:chromosome chromosome:NCBIM37:2:1:181748087:1 151229305 ID38521 M -
TGAGACTACCACATACTGAAGAGTA
>2 dna:chromosome chromosome:NCBIM37:2:1:181748087:1 151229312 ID7459 M -
TAAACGTTAATCCTGAGACTACCACATACTG
>2 dna:chromosome chromosome:NCBIM37:2:1:181748087:1 151229319 ID38289 M -
TGAGAATAAACGTTAATCCTGAGACTACCA
>2 dna:chromosome chromosome:NCBIM37:2:1:181748087:1 151229394 ID49666 M -
TGGAAGTCTACTGTGTGCTGTGGAGCAAAT
>2 dna:chromosome chromosome:NCBIM37:2:1:181748087:1 151229395 ID49665 M -
TGGAAGTCTACTGTGTGCTGTGGAGCAAA
>2 dna:chromosome chromosome:NCBIM37:2:1:181748087:1 151229398 ID49664 M -
TGGAAGTCTACTGTGTGCTGTGGAGC
>2 dna:chromosome chromosome:NCBIM37:2:1:181748087:1 151229403 ID27038 M -
TCCAAGTATGGAAGTCTACTGTGTGCTGT
>2 dna:chromosome chromosome:NCBIM37:2:1:181748087:1 151229407 ID35817 M -
TGAATCCAAGTATGGAAGTCTACTGTGTG
>2 dna:chromosome chromosome:NCBIM37:2:1:181748087:1 151229441 ID29955 M -
TCCTGAGAGTCACCTAAAGGTGAACTATACC
>2 dna:chromosome chromosome:NCBIM37:2:1:181748087:1 151229466 ID10076 U -
TAAGCCTTTGCCACTCAGACATGTTCCTGA
>2 dna:chromosome chromosome:NCBIM37:2:1:181748087:1 151229485 ID68939 U -
TTTTCTTTCAGAAGTTGTGTAAGCCTTTGC
>2 dna:chromosome chromosome:NCBIM37:2:1:181748087:1 151229489 ID1329 M -
AGTGCTTTTCTTTCAGAAGTTGTGTAAGCCT
>2 dna:chromosome chromosome:NCBIM37:2:1:181748087:1 151229495 ID41041 M -
TGATAGTGCTTTTCTTTCAGAAGTTGTGT
>2 dna:chromosome chromosome:NCBIM37:2:1:181748087:1 151229497 ID59331 M -
TGTGATAGTGCTTTTCTTTCAGAAGTTGT
>2 dna:chromosome chromosome:NCBIM37:2:1:181748087:1 151229503 ID61003 M -
TGTTGTATGTGATAGTGCTTTTCTTTCAGA
>2 dna:chromosome chromosome:NCBIM37:2:1:181748087:1 151229507 ID27988 M -
TCCATGTTGTATGTGATAGTGCTTTTCTTT
>2 dna:chromosome chromosome:NCBIM37:2:1:181748087:1 151229521 ID22783 M -
TATGACTTCATTTCTCCATGTTGTATGTGA
>2 dna:chromosome chromosome:NCBIM37:2:1:181748087:1 151229579 ID52369 M -
TGGCTAGTAAGGCATGCACATAGGTCCACA
>2 dna:chromosome chromosome:NCBIM37:2:1:181748087:1 151229582 ID52368 M -
TGGCTAGTAAGGCATGCACATAGGTCC
>2 dna:chromosome chromosome:NCBIM37:2:1:181748087:1 151229640 ID68790 U -
TTTGTGTTGTCTGATGAATTATTCCTTAAG
>2 dna:chromosome chromosome:NCBIM37:2:1:181748087:1 151229673 ID32033 M -
TCTCTTGCTTTTTCAGAAATGCTCTGACAC
>2 dna:chromosome chromosome:NCBIM37:2:1:181748087:1 151229680 ID55757 M -
TGGTCTCTTGCTTTTTCAGAAATGCT
>2 dna:chromosome chromosome:NCBIM37:2:1:181748087:1 151229686 ID42520 M -
TGATTTTCTTGGTCTCTTGCTTTTTCAGA
>2 dna:chromosome chromosome:NCBIM37:2:1:181748087:1 151229694 ID66736 M -
TTGCAATTTGATTTTCTTGGTCTCTTGCT
>2 dna:chromosome chromosome:NCBIM37:2:1:181748087:1 151229710 ID20931 M -
TAGTCTGTGAAAGCAGTTTGCAATTTGATT
>2 dna:chromosome chromosome:NCBIM37:2:1:181748087:1 151229712 ID20930 M -
TAGTCTGTGAAAGCAGTTTGCAATTTGA
>2 dna:chromosome chromosome:NCBIM37:2:1:181748087:1 151229735 ID20309 M -
TAGGTGTCTCTTTGTGGCCATAAGGCATAGTC
>2 dna:chromosome chromosome:NCBIM37:2:1:181748087:1 151229737 ID20308 M -
TAGGTGTCTCTTTGTGGCCATAAGGCATAG
>2 dna:chromosome chromosome:NCBIM37:2:1:181748087:1 151229739 ID20307 M -
TAGGTGTCTCTTTGTGGCCATAAGGCAT
>2 dna:chromosome chromosome:NCBIM37:2:1:181748087:1 151229750 ID52409 M -
TGGCTCACTGGTAGGTGTCTCTTTGTGG
>2 dna:chromosome chromosome:NCBIM37:2:1:181748087:1 151229757 ID61289 M -
TGTTTTCATGGCTCACTGGTAGGTGTCTC
>2 dna:chromosome chromosome:NCBIM37:2:1:181748087:1 151229763 ID27436 M -
TCCACTGTTTTCATGGCTCACTGGTAGG
>2 dna:chromosome chromosome:NCBIM37:2:1:181748087:1 151229815 ID57642 M -
TGTAGAAATACATGCAGGCACCC
>2 dna:chromosome chromosome:NCBIM37:2:1:181748087:1 151229845 ID23949 M -
TATTTGAGAAGGATATTTGAAATAATGAA
>2 dna:chromosome chromosome:NCBIM37:2:1:181748087:1 151229885 ID17534 M -
TAGATGACAAATGTGTTAAGTCCGCCAACCC
>2 dna:chromosome chromosome:NCBIM37:2:1:181748087:1 151229902 ID59915 M -
TGTGGGAATTGCTTTCTTAGATGACAAATGT
>2 dna:chromosome chromosome:NCBIM37:2:1:181748087:1 151229912 ID5743 M -
GGGATATTCTGTGGGAATTGCTTTCTTAGA
>2 dna:chromosome chromosome:NCBIM37:2:1:181748087:1 151229913 ID5486 M -
GGATATTCTGTGGGAATTGCTTTCTTAG
>2 dna:chromosome chromosome:NCBIM37:2:1:181748087:1 151229913 ID5742 M -
GGGATATTCTGTGGGAATTGCTTTCTTAG
>2 dna:chromosome chromosome:NCBIM37:2:1:181748087:1 151229914 ID1232 M -
AGGGATATTCTGTGGGAATTGCTTTCTTA
>2 dna:chromosome chromosome:NCBIM37:2:1:181748087:1 151229980 ID65398 M -
TTCCCATTAATTCTTGGCCTCCAGGCAC
>2 dna:chromosome chromosome:NCBIM37:2:1:181748087:1 151230047 ID60253 M -
TGTGTTAAAATGAATCTCTCGCTCATTCC
>2 dna:chromosome chromosome:NCBIM37:2:1:181748087:1 151230051 ID60252 M -
TGTGTTAAAATGAATCTCTCGCTCA
>2 dna:chromosome chromosome:NCBIM37:2:1:181748087:1 151230082 ID54437 M -
TGGGTAATTAATCTTTGACCATCCAGGA
>2 dna:chromosome chromosome:NCBIM37:2:1:181748087:1 151230087 ID34366 M -
TGAAATATGGGTAATTAATCTTTGACCATC
>2 dna:chromosome chromosome:NCBIM37:2:1:181748087:1 151230111 ID5723 U -
GGGAAGAGACTTCAGGTGACATTGAAAT
>2 dna:chromosome chromosome:NCBIM37:2:1:181748087:1 151230135 ID51868 M -
TGGCATTGGAGAGCAACATGACATGGGGA
>2 dna:chromosome chromosome:NCBIM37:2:1:181748087:1 151230190 ID52561 M -
TGGCTGTCTGCATCCATACCAGGTTTGTCA
>2 dna:chromosome chromosome:NCBIM37:2:1:181748087:1 151230193 ID44377 M -
TGCATCCATACCAGGTTTG
>2 dna:chromosome chromosome:NCBIM37:2:1:181748087:1 151230206 ID10178 M -
TAAGCTTTCTACTGTGGCTGTCTGCATC
>2 dna:chromosome chromosome:NCBIM37:2:1:181748087:1 151230209 ID56480 M -
TGGTTAAGCTTTCTACTGTGGCTGTCTGC
>2 dna:chromosome chromosome:NCBIM37:2:1:181748087:1 151230212 ID56479 M -
TGGTTAAGCTTTCTACTGTGGCTGTC
>2 dna:chromosome chromosome:NCBIM37:2:1:181748087:1 151230216 ID52248 M -
TGGCCTTGGTTAAGCTTTCTACTGTGGC
>2 dna:chromosome chromosome:NCBIM37:2:1:181748087:1 151230219 ID46405 M -
TGCCTGGCCTTGGTTAAGCTTTCTACTGT
>2 dna:chromosome chromosome:NCBIM37:2:1:181748087:1 151230265 ID43730 M -
TGCACTAAACAGAATCCTTTTGACCAGGA
>2 dna:chromosome chromosome:NCBIM37:2:1:181748087:1 151230285 ID13110 M -
TACAGTAGTTTGTATACCTTCTGCACTAAA
>2 dna:chromosome chromosome:NCBIM37:2:1:181748087:1 151230289 ID2442 M -
CAGTAGTTTGTATACCTTCTGCAC
>2 dna:chromosome chromosome:NCBIM37:2:1:181748087:1 151230313 ID58964 M -
TGTGAATGGAATTCTATGTGGACAAACATA
>2 dna:chromosome chromosome:NCBIM37:2:1:181748087:1 151230315 ID58963 M -
TGTGAATGGAATTCTATGTGGACAAACA
>2 dna:chromosome chromosome:NCBIM37:2:1:181748087:1 151230319 ID11778 M -
TAATTTGTGAATGGAATTCTATGTGGACA
>2 dna:chromosome chromosome:NCBIM37:2:1:181748087:1 151230319 ID68767 M -
TTTGTGAATGGAATTCTATGTGGACA
>2 dna:chromosome chromosome:NCBIM37:2:1:181748087:1 151230320 ID4597 M -
GATAATTTGTGAATGGAATTCTATGTGGAC
>2 dna:chromosome chromosome:NCBIM37:2:1:181748087:1 151230320 ID11777 M -
TAATTTGTGAATGGAATTCTATGTGGAC
>2 dna:chromosome chromosome:NCBIM37:2:1:181748087:1 151230324 ID17396 M -
TAGATAATTTGTGAATGGAATTCTATGT
>2 dna:chromosome chromosome:NCBIM37:2:1:181748087:1 151230340 ID34328 M -
TGAAATACATCACTGAGCTAGATAATTTGT
>2 dna:chromosome chromosome:NCBIM37:2:1:181748087:1 151230357 ID32898 M -
TCTTATCAAGAGAAATATGAAATACATCAC
>2 dna:chromosome chromosome:NCBIM37:2:1:181748087:1 151230359 ID15299 M -
TACTCTTATCAAGAGAAATATGAAATACATC
>2 dna:chromosome chromosome:NCBIM37:2:1:181748087:1 151230387 ID57653 M -
TGTAGACATCAATTTTGCCCAGCCTCTAC
>2 dna:chromosome chromosome:NCBIM37:2:1:181748087:1 151230393 ID27160 M -
TCCAATGTCTGTAGACATCAATTTTGCCCAGC
>2 dna:chromosome chromosome:NCBIM37:2:1:181748087:1 151230394 ID27159 M -
TCCAATGTCTGTAGACATCAATTTTGCCCAG
>2 dna:chromosome chromosome:NCBIM37:2:1:181748087:1 151230395 ID27158 M -
TCCAATGTCTGTAGACATCAATTTTGCCCA
>2 dna:chromosome chromosome:NCBIM37:2:1:181748087:1 151230422 ID26157 M -
TCATAGATTCTATGTGTCTTTTCATCCTCC
>2 dna:chromosome chromosome:NCBIM37:2:1:181748087:1 151230424 ID60738 M -
TGTTCATAGATTCTATGTGTCTTTTCATCCT
>2 dna:chromosome chromosome:NCBIM37:2:1:181748087:1 151230425 ID60737 M -
TGTTCATAGATTCTATGTGTCTTTTCATCC
>2 dna:chromosome chromosome:NCBIM37:2:1:181748087:1 151230446 ID34884 M -
TGAACTACACCCTCTCCCCTGTTCATAG
>2 dna:chromosome chromosome:NCBIM37:2:1:181748087:1 151230460 ID36615 M -
TGACACTTGTGAACTACACCCTC
>2 dna:chromosome chromosome:NCBIM37:2:1:181748087:1 151230482 ID33700 M -
TGAAAATCTTGTTTGGTGGATCTGGGCTCT
>2 dna:chromosome chromosome:NCBIM37:2:1:181748087:1 151230483 ID33699 M -
TGAAAATCTTGTTTGGTGGATCTGGGCTC
>2 dna:chromosome chromosome:NCBIM37:2:1:181748087:1 151230485 ID33698 M -
TGAAAATCTTGTTTGGTGGATCTGGGC
>2 dna:chromosome chromosome:NCBIM37:2:1:181748087:1 151230486 ID33697 M -
TGAAAATCTTGTTTGGTGGATCTGGG
>2 dna:chromosome chromosome:NCBIM37:2:1:181748087:1 151230487 ID33696 M -
TGAAAATCTTGTTTGGTGGATCTGG
>2 dna:chromosome chromosome:NCBIM37:2:1:181748087:1 151230489 ID24512 M -
TCAACCTTTGAAAATCTTGTTTGGTGGATCT
>2 dna:chromosome chromosome:NCBIM37:2:1:181748087:1 151230492 ID58021 M -
TGTCAACCTTTGAAAATCTTGTTTGGTGGA
>2 dna:chromosome chromosome:NCBIM37:2:1:181748087:1 151230498 ID37081 M -
TGACATTGTCAACCTTTGAAAATCTTGTTT
>2 dna:chromosome chromosome:NCBIM37:2:1:181748087:1 151230540 ID5564 M -
GGCAGGTTTTCTTCTCTCCCATGTTCAGGAT
>2 dna:chromosome chromosome:NCBIM37:2:1:181748087:1 151230542 ID5563 M -
GGCAGGTTTTCTTCTCTCCCATGTTCAGG
>2 dna:chromosome chromosome:NCBIM37:2:1:181748087:1 151230542 ID51729 M -
TGGCAGGTTTTCTTCTCTCCCATGTTCAGG
>2 dna:chromosome chromosome:NCBIM37:2:1:181748087:1 151230545 ID5562 M -
GGCAGGTTTTCTTCTCTCCCATGTTC
>2 dna:chromosome chromosome:NCBIM37:2:1:181748087:1 151230590 ID23950 M -
TATTTGAGATGACTACAGGTTTTTATTATC
>2 dna:chromosome chromosome:NCBIM37:2:1:181748087:1 151230597 ID56024 M -
TGGTGATATTTGAGATGACTACAGGTTTT
>2 dna:chromosome chromosome:NCBIM37:2:1:181748087:1 151230598 ID56023 M -
TGGTGATATTTGAGATGACTACAGGTTT
>2 dna:chromosome chromosome:NCBIM37:2:1:181748087:1 151230600 ID20731 M -
TAGTATGGTGATATTTGAGATGACTACAGGT
>2 dna:chromosome chromosome:NCBIM37:2:1:181748087:1 151230601 ID20730 M -
TAGTATGGTGATATTTGAGATGACTACAGG
>2 dna:chromosome chromosome:NCBIM37:2:1:181748087:1 151230602 ID20729 M -
TAGTATGGTGATATTTGAGATGACTACAG
>2 dna:chromosome chromosome:NCBIM37:2:1:181748087:1 151230603 ID20728 M -
TAGTATGGTGATATTTGAGATGACTACA
>2 dna:chromosome chromosome:NCBIM37:2:1:181748087:1 151230606 ID42401 M -
TGATTTAGTATGGTGATATTTGAGATGACT
>2 dna:chromosome chromosome:NCBIM37:2:1:181748087:1 151230607 ID42400 M -
TGATTTAGTATGGTGATATTTGAGATGAC
>2 dna:chromosome chromosome:NCBIM37:2:1:181748087:1 151230614 ID60042 M -
TGTGTATGATTTAGTATGGTGATATTTG
>2 dna:chromosome chromosome:NCBIM37:2:1:181748087:1 151230622 ID50869 M -
TGGATATTTTGTGTATGATTTAGTATGGT
>2 dna:chromosome chromosome:NCBIM37:2:1:181748087:1 151230626 ID14001 M -
TACCATGGATATTTTGTGTATGATTTAGTA
>2 dna:chromosome chromosome:NCBIM37:2:1:181748087:1 151230626 ID63980 M -
TTACCATGGATATTTTGTGTATGATTTAGTA
>2 dna:chromosome chromosome:NCBIM37:2:1:181748087:1 151230627 ID14000 M -
TACCATGGATATTTTGTGTATGATTTAGT
>2 dna:chromosome chromosome:NCBIM37:2:1:181748087:1 151230637 ID13447 M -
TACATGTTCTGTTACCATGGATATTTTGTGT
>2 dna:chromosome chromosome:NCBIM37:2:1:181748087:1 151230638 ID13446 M -
TACATGTTCTGTTACCATGGATATTTTGTG
>2 dna:chromosome chromosome:NCBIM37:2:1:181748087:1 151230647 ID15298 M -
TACTCTTACATGTTCTGTTACCATGGA
>2 dna:chromosome chromosome:NCBIM37:2:1:181748087:1 151230660 ID33798 M -
TGAAACACAGACCACCTACTCTTACATGTT
>2 dna:chromosome chromosome:NCBIM37:2:1:181748087:1 151230661 ID33797 M -
TGAAACACAGACCACCTACTCTTACATGT
>2 dna:chromosome chromosome:NCBIM37:2:1:181748087:1 151230717 ID26948 M -
TCCAAGCTATGTGATATGGTTCATTCCCTG
>2 dna:chromosome chromosome:NCBIM37:2:1:181748087:1 151230718 ID26947 M -
TCCAAGCTATGTGATATGGTTCATTCCCT
>2 dna:chromosome chromosome:NCBIM37:2:1:181748087:1 151230720 ID22399 M -
TATCCAAGCTATGTGATATGGTTCATTCC
>2 dna:chromosome chromosome:NCBIM37:2:1:181748087:1 151230723 ID22398 M -
TATCCAAGCTATGTGATATGGTTCAT
>2 dna:chromosome chromosome:NCBIM37:2:1:181748087:1 151230724 ID43643 M -
TGCACATATCCAAGCTATGTGATATGGTTCA
>2 dna:chromosome chromosome:NCBIM37:2:1:181748087:1 151230725 ID43642 M -
TGCACATATCCAAGCTATGTGATATGGTTC
>2 dna:chromosome chromosome:NCBIM37:2:1:181748087:1 151230726 ID43641 M -
TGCACATATCCAAGCTATGTGATATGGTT
>2 dna:chromosome chromosome:NCBIM37:2:1:181748087:1 151230727 ID43640 M -
TGCACATATCCAAGCTATGTGATATGGT
>2 dna:chromosome chromosome:NCBIM37:2:1:181748087:1 151230752 ID36104 M -
TGAATTATTTATGAGCCTCATCCTTCTGC
>2 dna:chromosome chromosome:NCBIM37:2:1:181748087:1 151230754 ID32168 M -
TCTGAATTATTTATGAGCCTCATCCTTCT
>2 dna:chromosome chromosome:NCBIM37:2:1:181748087:1 151230755 ID22558 M -
TATCTGAATTATTTATGAGCCTCATCCTTC
>2 dna:chromosome chromosome:NCBIM37:2:1:181748087:1 151230756 ID22557 M -
TATCTGAATTATTTATGAGCCTCATCCTT
>2 dna:chromosome chromosome:NCBIM37:2:1:181748087:1 151230757 ID23482 M -
TATTATCTGAATTATTTATGAGCCTCATCCT
>2 dna:chromosome chromosome:NCBIM37:2:1:181748087:1 151230758 ID23481 M -
TATTATCTGAATTATTTATGAGCCTCATCC
>2 dna:chromosome chromosome:NCBIM37:2:1:181748087:1 151230759 ID23480 M -
TATTATCTGAATTATTTATGAGCCTCATC
>2 dna:chromosome chromosome:NCBIM37:2:1:181748087:1 151230761 ID23479 M -
TATTATCTGAATTATTTATGAGCCTCA
>2 dna:chromosome chromosome:NCBIM37:2:1:181748087:1 151230762 ID23478 M -
TATTATCTGAATTATTTATGAGCCTC
>2 dna:chromosome chromosome:NCBIM37:2:1:181748087:1 151230830 ID31512 M -
TCTATCATGATATTTTCTGGTTTTGGATA
>2 dna:chromosome chromosome:NCBIM37:2:1:181748087:1 151230834 ID44392 M -
TGCATCTATCATGATATTTTCTGGTTTTG
>2 dna:chromosome chromosome:NCBIM37:2:1:181748087:1 151230835 ID59606 M -
TGTGCATCTATCATGATATTTTCTGGTTTT
>2 dna:chromosome chromosome:NCBIM37:2:1:181748087:1 151230867 ID14095 M -
TACCCAGGCCAAAGTCACTTCATTTTGAACTC
>2 dna:chromosome chromosome:NCBIM37:2:1:181748087:1 151230868 ID14094 M -
TACCCAGGCCAAAGTCACTTCATTTTGAACT
>2 dna:chromosome chromosome:NCBIM37:2:1:181748087:1 151230899 ID8542 M -
TAACAGAAGGCCTTCAGTGCTCAGTTTGC
>2 dna:chromosome chromosome:NCBIM37:2:1:181748087:1 151230900 ID8541 M -
TAACAGAAGGCCTTCAGTGCTCAGTTTG
>2 dna:chromosome chromosome:NCBIM37:2:1:181748087:1 151230902 ID10720 M -
TAATAACAGAAGGCCTTCAGTGCTCAGTT
>2 dna:chromosome chromosome:NCBIM37:2:1:181748087:1 151230906 ID45916 M -
TGCCCTAATAACAGAAGGCCTTCAGTGCTC
>2 dna:chromosome chromosome:NCBIM37:2:1:181748087:1 151230906 ID59649 M -
TGTGCCCTAATAACAGAAGGCCTTCAGTGCTC
>2 dna:chromosome chromosome:NCBIM37:2:1:181748087:1 151230914 ID44467 M -
TGCATGATGTGCCCTAATAACAGAAGGCCTT
>2 dna:chromosome chromosome:NCBIM37:2:1:181748087:1 151230924 ID18637 M -
TAGCTCACTTGCATGATGTGCCCTAATAAC
>2 dna:chromosome chromosome:NCBIM37:2:1:181748087:1 151230925 ID18636 M -
TAGCTCACTTGCATGATGTGCCCTAATAA
>2 dna:chromosome chromosome:NCBIM37:2:1:181748087:1 151230928 ID4026 M -
GAATAGCTCACTTGCATGATGTGCCCTAA
>2 dna:chromosome chromosome:NCBIM37:2:1:181748087:1 151230929 ID35732 M -
TGAATAGCTCACTTGCATGATGTGCCCTA
>2 dna:chromosome chromosome:NCBIM37:2:1:181748087:1 151230931 ID2510 M -
CATGAATAGCTCACTTGCATGATGTGCCC
>2 dna:chromosome chromosome:NCBIM37:2:1:181748087:1 151230931 ID35731 M -
TGAATAGCTCACTTGCATGATGTGCCC
>2 dna:chromosome chromosome:NCBIM37:2:1:181748087:1 151230931 ID44445 M -
TGCATGAATAGCTCACTTGCATGATGTGCCC
>2 dna:chromosome chromosome:NCBIM37:2:1:181748087:1 151230932 ID44444 M -
TGCATGAATAGCTCACTTGCATGATGTGCC
>2 dna:chromosome chromosome:NCBIM37:2:1:181748087:1 151230965 ID27595 M -
TCCAGATGTCCACAGCAAGCCTATCGCTCA
>2 dna:chromosome chromosome:NCBIM37:2:1:181748087:1 151230965 ID65260 U -
TTCCAGATGTCCACAGCAAGCCTATCGCTCA
>2 dna:chromosome chromosome:NCBIM37:2:1:181748087:1 151230966 ID65259 U -
TTCCAGATGTCCACAGCAAGCCTATCGCTC
>2 dna:chromosome chromosome:NCBIM37:2:1:181748087:1 151230968 ID65258 U -
TTCCAGATGTCCACAGCAAGCCTATCGC
>2 dna:chromosome chromosome:NCBIM37:2:1:181748087:1 151230988 ID6616 U -
TAAAACACAACAGTAGTACCAGTTTCCAGAT
>2 dna:chromosome chromosome:NCBIM37:2:1:181748087:1 151231067 ID40691 M -
TGATAACATTTGGTAGTTTGACCTGTAT
>2 dna:chromosome chromosome:NCBIM37:2:1:181748087:1 151231116 ID58389 U -
TGTCATGGTCATAACAATCTAAAGAAACTTA
>2 dna:chromosome chromosome:NCBIM37:2:1:181748087:1 151231143 ID60480 M -
TGTTAATGTCCAGCCACTGGCTGATCATGTC
>2 dna:chromosome chromosome:NCBIM37:2:1:181748087:1 151231147 ID61030 M -
TGTTGTTAATGTCCAGCCACTGGCTGATCA
>2 dna:chromosome chromosome:NCBIM37:2:1:181748087:1 151231163 ID15676 M -
TACTTATGTGGCCTATGTTGTTAATGTCC
>2 dna:chromosome chromosome:NCBIM37:2:1:181748087:1 151231171 ID60097 M -
TGTGTCTACTTATGTGGCCTATGTTGT
>2 dna:chromosome chromosome:NCBIM37:2:1:181748087:1 151231179 ID56572 M -
TGGTTCATACATGTGTCTACTTATGTGGCC
>2 dna:chromosome chromosome:NCBIM37:2:1:181748087:1 151231180 ID56571 M -
TGGTTCATACATGTGTCTACTTATGTGGC
>2 dna:chromosome chromosome:NCBIM37:2:1:181748087:1 151231181 ID56569 M -
TGGTTCATACATGTGTCTACTTATGTGG
>2 dna:chromosome chromosome:NCBIM37:2:1:181748087:1 151231182 ID56567 M -
TGGTTCATACATGTGTCTACTTATGTG
>2 dna:chromosome chromosome:NCBIM37:2:1:181748087:1 151231183 ID558 M -
ACCATGGTTCATACATGTGTCTACTTATGT
>2 dna:chromosome chromosome:NCBIM37:2:1:181748087:1 151231183 ID2027 M -
CACCATGGTTCATACATGTGTCTACTTATGT
>2 dna:chromosome chromosome:NCBIM37:2:1:181748087:1 151231183 ID2530 M -
CATGGTTCATACATGTGTCTACTTATGT
>2 dna:chromosome chromosome:NCBIM37:2:1:181748087:1 151231183 ID56566 M -
TGGTTCATACATGTGTCTACTTATGT
>2 dna:chromosome chromosome:NCBIM37:2:1:181748087:1 151231184 ID2026 M -
CACCATGGTTCATACATGTGTCTACTTATG
>2 dna:chromosome chromosome:NCBIM37:2:1:181748087:1 151231184 ID56565 M -
TGGTTCATACATGTGTCTACTTATG
>2 dna:chromosome chromosome:NCBIM37:2:1:181748087:1 151231185 ID2025 M -
CACCATGGTTCATACATGTGTCTACTTAT
>2 dna:chromosome chromosome:NCBIM37:2:1:181748087:1 151231186 ID2024 M -
CACCATGGTTCATACATGTGTCTACTTA
>2 dna:chromosome chromosome:NCBIM37:2:1:181748087:1 151231186 ID25183 M -
TCACCATGGTTCATACATGTGTCTACTTA
>2 dna:chromosome chromosome:NCBIM37:2:1:181748087:1 151231208 ID66349 M -
TTGAAGAACCTATGGACATTTGATCACCAT
>2 dna:chromosome chromosome:NCBIM37:2:1:181748087:1 151231212 ID42271 M -
TGATTGAAGAACCTATGGACATTTGATCA
>2 dna:chromosome chromosome:NCBIM37:2:1:181748087:1 151231215 ID60914 M -
TGTTGATTGAAGAACCTATGGACATTTGA
>2 dna:chromosome chromosome:NCBIM37:2:1:181748087:1 151231272 ID35477 M -
TGAAGGCTTTACAACAACACTATTTGCAACTT
>2 dna:chromosome chromosome:NCBIM37:2:1:181748087:1 151231301 ID9290 M -
TAACTGTCTTAAAAGTCTTGAATTTCTTGA
>2 dna:chromosome chromosome:NCBIM37:2:1:181748087:1 151231369 ID7220 M -
TAAAATGTTTGTTTGATTGTGTACAGGGT
>2 dna:chromosome chromosome:NCBIM37:2:1:181748087:1 151231399 ID56046 M -
TGGTGATGATATTACCCTGCTTGCAAGTC
>2 dna:chromosome chromosome:NCBIM37:2:1:181748087:1 151231404 ID39019 M -
TGAGATGGTGATGATATTACCCTGCTTGC
>2 dna:chromosome chromosome:NCBIM37:2:1:181748087:1 151231405 ID39018 M -
TGAGATGGTGATGATATTACCCTGCTTG
>2 dna:chromosome chromosome:NCBIM37:2:1:181748087:1 151231406 ID39017 M -
TGAGATGGTGATGATATTACCCTGCTT
>2 dna:chromosome chromosome:NCBIM37:2:1:181748087:1 151231407 ID39016 M -
TGAGATGGTGATGATATTACCCTGCT
>2 dna:chromosome chromosome:NCBIM37:2:1:181748087:1 151231467 ID9891 M -
TAAGATGGACGCTTGCCTTTGGGGAG
>2 dna:chromosome chromosome:NCBIM37:2:1:181748087:1 151231468 ID14867 M -
TACTAAGATGGACGCTTGCCTTTGGGGA
>2 dna:chromosome chromosome:NCBIM37:2:1:181748087:1 151231474 ID27229 M -
TCCACAATTACTAAGATGGACGCTTGCCTT
>2 dna:chromosome chromosome:NCBIM37:2:1:181748087:1 151231484 ID44622 M -
TGCATTGTTCCACAATTACTAAGATGGA
>2 dna:chromosome chromosome:NCBIM37:2:1:181748087:1 151231547 ID12600 M -
TACACACTATGGCATGTTTTGTTAGAGTGT
>2 dna:chromosome chromosome:NCBIM37:2:1:181748087:1 151231555 ID22779 M -
TATGACTCTACACACTATGGCATGTTTTGT
>2 dna:chromosome chromosome:NCBIM37:2:1:181748087:1 151231583 ID18888 M -
TAGGAAAGCCAAGATAGCTGGTTCTCTA
>2 dna:chromosome chromosome:NCBIM37:2:1:181748087:1 151231604 ID87 M -
AAATTACAAGCAAACACACAAACATAGGAAA
>2 dna:chromosome chromosome:NCBIM37:2:1:181748087:1 151231643 ID17032 M -
TAGACTGGTGAGAGGTTATTGTATCCTCCCA
>2 dna:chromosome chromosome:NCBIM37:2:1:181748087:1 151231645 ID17031 M -
TAGACTGGTGAGAGGTTATTGTATCCTCC
>2 dna:chromosome chromosome:NCBIM37:2:1:181748087:1 151231719 ID34520 M -
TGAAATGTGTTCACTTCTCTATTACTCAGTA
>2 dna:chromosome chromosome:NCBIM37:2:1:181748087:1 151231747 ID33723 M -
TGAAAATGGAAATTTGAACAAAAAGATGA
>2 dna:chromosome chromosome:NCBIM37:2:1:181748087:1 151231754 ID53023 M -
TGGGAATATGAAAATGGAAATTTGAACAAA
>2 dna:chromosome chromosome:NCBIM37:2:1:181748087:1 151231779 ID20966 M -
TAGTGAAGTAACACTTCATTGATCCTGGGA
>2 dna:chromosome chromosome:NCBIM37:2:1:181748087:1 151231788 ID68471 M -
TTTCTCCCTTAGTGAAGTAACACTTCATTG
>2 dna:chromosome chromosome:NCBIM37:2:1:181748087:1 151231802 ID21238 M -
TAGTTCAGAACTTCTTTCTCCCTTAGTGAA
>2 dna:chromosome chromosome:NCBIM37:2:1:181748087:1 151231836 ID64974 U -
TTCAGTCTACTAACCTGTTCAGCCCAGATC
>2 dna:chromosome chromosome:NCBIM37:2:1:181748087:1 151231837 ID64973 U -
TTCAGTCTACTAACCTGTTCAGCCCAGAT
>2 dna:chromosome chromosome:NCBIM37:2:1:181748087:1 151231859 ID25560 M -
TCAGAATAGGTGCTTTATTCTCTTCAGTC
>2 dna:chromosome chromosome:NCBIM37:2:1:181748087:1 151231920 ID24775 M -
TCAATTCAACTTCAGACAGTGGTTCTGTAC
>2 dna:chromosome chromosome:NCBIM37:2:1:181748087:1 151231930 ID12867 M -
TACAGAAGTATCAATTCAACTTCAGACAGT
>2 dna:chromosome chromosome:NCBIM37:2:1:181748087:1 151231950 ID2039 M -
CACCCTATGTGTTATTCCTACAGAAGTA
>2 dna:chromosome chromosome:NCBIM37:2:1:181748087:1 151231953 ID64939 M -
TTCAGCACCCTATGTGTTATTCCTACAGAA
>2 dna:chromosome chromosome:NCBIM37:2:1:181748087:1 151231965 ID48748 M -
TGGAAAACCTTGTTCAGCACCCTATGTGTT
>2 dna:chromosome chromosome:NCBIM37:2:1:181748087:1 151232042 ID51074 M -
TGGATGTGTGTTTTAAATATATATAGT
>2 dna:chromosome chromosome:NCBIM37:2:1:181748087:1 151232095 ID1658 M -
CAAAACCTTTTACCATATATTTT
>2 dna:chromosome chromosome:NCBIM37:2:1:181748087:1 151232130 ID17633 M -
TAGATGGCTTTTTATTTTTCAGGCAAATGAGC
>2 dna:chromosome chromosome:NCBIM37:2:1:181748087:1 151232132 ID17632 M -
TAGATGGCTTTTTATTTTTCAGGCAAATGA
>2 dna:chromosome chromosome:NCBIM37:2:1:181748087:1 151232133 ID17631 M -
TAGATGGCTTTTTATTTTTCAGGCAAATG
>2 dna:chromosome chromosome:NCBIM37:2:1:181748087:1 151232282 ID27075 M -
TCCAAGTGTTCTTCACCACATCCCTC
>2 dna:chromosome chromosome:NCBIM37:2:1:181748087:1 151232315 ID8819 M -
TAACATTACAAAAGCTGCCCCTCTTCCTAG
>2 dna:chromosome chromosome:NCBIM37:2:1:181748087:1 151232410 ID15646 M -
TACTTAGACAAGTTACTAAAGTCTGTGGGAC
>2 dna:chromosome chromosome:NCBIM37:2:1:181748087:1 151232410 ID64095 M -
TTAGACAAGTTACTAAAGTCTGTGGGAC
>2 dna:chromosome chromosome:NCBIM37:2:1:181748087:1 151232411 ID15645 M -
TACTTAGACAAGTTACTAAAGTCTGTGGGA
>2 dna:chromosome chromosome:NCBIM37:2:1:181748087:1 151232414 ID15644 M -
TACTTAGACAAGTTACTAAAGTCTGTG
>2 dna:chromosome chromosome:NCBIM37:2:1:181748087:1 151232441 ID15428 M -
TACTGCAATAAATATTCTGTTTTTCAAACA
>2 dna:chromosome chromosome:NCBIM37:2:1:181748087:1 151232445 ID47140 M -
TGCTACTGCAATAAATATTCTGTTTTTCA
>2 dna:chromosome chromosome:NCBIM37:2:1:181748087:1 151232451 ID58419 M -
TGTCATTGTGCTACTGCAATAAATATTCTGT
>2 dna:chromosome chromosome:NCBIM37:2:1:181748087:1 151232461 ID45874 M -
TGCCCCTCACTGTCATTGTGCTACTGCAATA
>2 dna:chromosome chromosome:NCBIM37:2:1:181748087:1 151232470 ID26764 M -
TCCAAAGTATGCCCCTCACTGTCATTGTGCT
>2 dna:chromosome chromosome:NCBIM37:2:1:181748087:1 151232471 ID26763 M -
TCCAAAGTATGCCCCTCACTGTCATTGTGC
>2 dna:chromosome chromosome:NCBIM37:2:1:181748087:1 151232486 ID7566 M -
TAAACTTGGATTGTTGTCCAAAGTATGCCCC
>2 dna:chromosome chromosome:NCBIM37:2:1:181748087:1 151232487 ID7565 M -
TAAACTTGGATTGTTGTCCAAAGTATGCCC
>2 dna:chromosome chromosome:NCBIM37:2:1:181748087:1 151232489 ID31163 M -
TCTAAACTTGGATTGTTGTCCAAAGTATGC
>2 dna:chromosome chromosome:NCBIM37:2:1:181748087:1 151232522 ID7089 M -
TAAAATATCTACATTCAAAGTACTCATTC
>2 dna:chromosome chromosome:NCBIM37:2:1:181748087:1 151232538 ID67351 M -
TTGGCTGTTACAGACCTTAAAATATCTACA
>2 dna:chromosome chromosome:NCBIM37:2:1:181748087:1 151232558 ID33764 M -
TGAAAATTCTGTGGTAACATTTGGCTGTTA
>2 dna:chromosome chromosome:NCBIM37:2:1:181748087:1 151232559 ID33763 M -
TGAAAATTCTGTGGTAACATTTGGCTGTT
>2 dna:chromosome chromosome:NCBIM37:2:1:181748087:1 151232567 ID40083 M -
TGAGTAAGACTGAAAATTCTGTGGTAACATT
>2 dna:chromosome chromosome:NCBIM37:2:1:181748087:1 151232570 ID40082 M -
TGAGTAAGACTGAAAATTCTGTGGTAAC
>2 dna:chromosome chromosome:NCBIM37:2:1:181748087:1 151232570 ID59251 M -
TGTGAGTAAGACTGAAAATTCTGTGGTAAC
>2 dna:chromosome chromosome:NCBIM37:2:1:181748087:1 151232571 ID59250 M -
TGTGAGTAAGACTGAAAATTCTGTGGTAA
>2 dna:chromosome chromosome:NCBIM37:2:1:181748087:1 151232581 ID21160 M -
TAGTGTGCTTTGTGAGTAAGACTGAAAAT
>2 dna:chromosome chromosome:NCBIM37:2:1:181748087:1 151232593 ID29529 M -
TCCTAGGATGCTCTAGTGTGCTTTGTGAGT
>2 dna:chromosome chromosome:NCBIM37:2:1:181748087:1 151232594 ID29528 M -
TCCTAGGATGCTCTAGTGTGCTTTGTGAG
>2 dna:chromosome chromosome:NCBIM37:2:1:181748087:1 151232616 ID15633 U -
TACTTACCAATAAGTGTGTGTATCCTAGG
>2 dna:chromosome chromosome:NCBIM37:2:1:181748087:1 151232693 ID6881 M -
TAAAAGCAGGAATGGAAACAGTGATAACCTA
>2 dna:chromosome chromosome:NCBIM37:2:1:181748087:1 151232694 ID6880 M -
TAAAAGCAGGAATGGAAACAGTGATAACCT
>2 dna:chromosome chromosome:NCBIM37:2:1:181748087:1 151232700 ID49079 M -
TGGAAATAAAAGCAGGAATGGAAACAGTGA
>2 dna:chromosome chromosome:NCBIM37:2:1:181748087:1 151232705 ID11366 M -
TAATGGAAATAAAAGCAGGAATGGAAAC
>2 dna:chromosome chromosome:NCBIM37:2:1:181748087:1 151232750 ID12999 M -
TACAGCGAAAATTTTAAATCCAAAAGACAGC
>2 dna:chromosome chromosome:NCBIM37:2:1:181748087:1 151232767 ID64526 M -
TTCAAACACAAGTGTCTACAGCGAAAATTT
>2 dna:chromosome chromosome:NCBIM37:2:1:181748087:1 151232773 ID60280 M -
TGTGTTCAAACACAAGTGTCTACAGCGA
>2 dna:chromosome chromosome:NCBIM37:2:1:181748087:1 151232796 ID8679 M -
TAACAGTATCACCTGCTAGAGACCATGTGT
>2 dna:chromosome chromosome:NCBIM37:2:1:181748087:1 151232797 ID8678 M -
TAACAGTATCACCTGCTAGAGACCATGTG
>2 dna:chromosome chromosome:NCBIM37:2:1:181748087:1 151232864 ID45433 M -
TGCCAGGCCAGAAAACTGCTTCCTGGAG
>2 dna:chromosome chromosome:NCBIM37:2:1:181748087:1 151232954 ID35431 M -
TGAAGGAACTGGGAAAGCTTGGTGGCAG
>2 dna:chromosome chromosome:NCBIM37:2:1:181748087:1 151233004 ID31620 M -
TCTCAAGTGCCTAACAAGATGGAAGATAA
>2 dna:chromosome chromosome:NCBIM37:2:1:181748087:1 151233022 ID5096 M -
GCTAATCTGCAGTCACTGCTCTCAAGTGCC
>2 dna:chromosome chromosome:NCBIM37:2:1:181748087:1 151233025 ID18551 M -
TAGCTAATCTGCAGTCACTGCTCTCAAGT
>2 dna:chromosome chromosome:NCBIM37:2:1:181748087:1 151233093 ID59430 M -
TGTGATGTCTGAGCAAGACAAGGAC
>2 dna:chromosome chromosome:NCBIM37:2:1:181748087:1 151233103 ID25052 M -
TCACAGTGACTCCTTGTGATGTCTGAGCA
>2 dna:chromosome chromosome:NCBIM37:2:1:181748087:1 151233104 ID22218 M -
TATCACAGTGACTCCTTGTGATGTCTGAGC
>2 dna:chromosome chromosome:NCBIM37:2:1:181748087:1 151233104 ID25051 M -
TCACAGTGACTCCTTGTGATGTCTGAGC
>2 dna:chromosome chromosome:NCBIM37:2:1:181748087:1 151233104 ID64346 M -
TTATCACAGTGACTCCTTGTGATGTCTGAGC
>2 dna:chromosome chromosome:NCBIM37:2:1:181748087:1 151233159 ID16662 M -
TAGAATGACAAAAAGAGGCCCCAGGTGGTAC
>2 dna:chromosome chromosome:NCBIM37:2:1:181748087:1 151233159 ID36228 M -
TGACAAAAAGAGGCCCCAGGTGGTAC
>2 dna:chromosome chromosome:NCBIM37:2:1:181748087:1 151233160 ID16661 M -
TAGAATGACAAAAAGAGGCCCCAGGTGGTA
>2 dna:chromosome chromosome:NCBIM37:2:1:181748087:1 151233160 ID36227 M -
TGACAAAAAGAGGCCCCAGGTGGTA
>2 dna:chromosome chromosome:NCBIM37:2:1:181748087:1 151233161 ID16660 M -
TAGAATGACAAAAAGAGGCCCCAGGTGGT
>2 dna:chromosome chromosome:NCBIM37:2:1:181748087:1 151233198 ID27049 M -
TCCAAGTCCAACCGATAACCACCAGCAGTT
>2 dna:chromosome chromosome:NCBIM37:2:1:181748087:1 151233199 ID27048 M -
TCCAAGTCCAACCGATAACCACCAGCAGT
>2 dna:chromosome chromosome:NCBIM37:2:1:181748087:1 151233202 ID7908 M -
TAAAGTCCAAGTCCAACCGATAACCACCAGC
>2 dna:chromosome chromosome:NCBIM37:2:1:181748087:1 151233206 ID25269 M -
TCACTAAAGTCCAAGTCCAACCGATAACCAC
>2 dna:chromosome chromosome:NCBIM37:2:1:181748087:1 151233209 ID7907 M -
TAAAGTCCAAGTCCAACCGATAAC
>2 dna:chromosome chromosome:NCBIM37:2:1:181748087:1 151233242 ID5900 M -
GTAAATAATTTCACTAATATCTGAGTCCAA
>2 dna:chromosome chromosome:NCBIM37:2:1:181748087:1 151233243 ID5899 M -
GTAAATAATTTCACTAATATCTGAGTCCA
>2 dna:chromosome chromosome:NCBIM37:2:1:181748087:1 151233244 ID4539 M -
GAGTAAATAATTTCACTAATATCTGAGTCC
>2 dna:chromosome chromosome:NCBIM37:2:1:181748087:1 151233244 ID40068 M -
TGAGTAAATAATTTCACTAATATCTGAGTCC
>2 dna:chromosome chromosome:NCBIM37:2:1:181748087:1 151233245 ID40067 M -
TGAGTAAATAATTTCACTAATATCTGAGTC
>2 dna:chromosome chromosome:NCBIM37:2:1:181748087:1 151233275 ID18238 M -
TAGCATTGGAGTCAAAACTTTACCAGCATC
>2 dna:chromosome chromosome:NCBIM37:2:1:181748087:1 151233301 ID45378 M -
TGCCAGCATTCGAACCCAAACTTCTCTAGC
>2 dna:chromosome chromosome:NCBIM37:2:1:181748087:1 151233315 ID10629 M -
TAAGTTCAAATTTGTTGCCAGCATTCGAACC
>2 dna:chromosome chromosome:NCBIM37:2:1:181748087:1 151233316 ID1350 M -
AGTTCAAATTTGTTGCCAGCATTCGAAC
>2 dna:chromosome chromosome:NCBIM37:2:1:181748087:1 151233317 ID10628 M -
TAAGTTCAAATTTGTTGCCAGCATTCGAA
>2 dna:chromosome chromosome:NCBIM37:2:1:181748087:1 151233318 ID10627 M -
TAAGTTCAAATTTGTTGCCAGCATTCGA
>2 dna:chromosome chromosome:NCBIM37:2:1:181748087:1 151233318 ID31295 M -
TCTAAGTTCAAATTTGTTGCCAGCATTCGA
>2 dna:chromosome chromosome:NCBIM37:2:1:181748087:1 151233326 ID30726 M -
TCGCCAGCATCTAAGTTCAAATTTGTTGCCA
>2 dna:chromosome chromosome:NCBIM37:2:1:181748087:1 151233327 ID30725 M -
TCGCCAGCATCTAAGTTCAAATTTGTTGCC
>2 dna:chromosome chromosome:NCBIM37:2:1:181748087:1 151233328 ID30724 M -
TCGCCAGCATCTAAGTTCAAATTTGTTGC
>2 dna:chromosome chromosome:NCBIM37:2:1:181748087:1 151233329 ID30723 M -
TCGCCAGCATCTAAGTTCAAATTTGTTG
>2 dna:chromosome chromosome:NCBIM37:2:1:181748087:1 151233361 ID6719 M -
TAAAACGGTCTCAACTCTGTTCAAGTCCAAGC
>2 dna:chromosome chromosome:NCBIM37:2:1:181748087:1 151233366 ID57746 M -
TGTATAAAACGGTCTCAACTCTGTTCAAGTC
>2 dna:chromosome chromosome:NCBIM37:2:1:181748087:1 151233376 ID1792 M -
CAAGCAGTTATGTATAAAACGGTCTCAACTC
>2 dna:chromosome chromosome:NCBIM37:2:1:181748087:1 151233444 ID61149 M -
TGTTTCAAGTAATCTATTGATGCATGTCAAGT
>2 dna:chromosome chromosome:NCBIM37:2:1:181748087:1 151233445 ID61148 M -
TGTTTCAAGTAATCTATTGATGCATGTCAAG
>2 dna:chromosome chromosome:NCBIM37:2:1:181748087:1 151233446 ID61147 M -
TGTTTCAAGTAATCTATTGATGCATGTCAA
>2 dna:chromosome chromosome:NCBIM37:2:1:181748087:1 151233447 ID61146 M -
TGTTTCAAGTAATCTATTGATGCATGTCA
>2 dna:chromosome chromosome:NCBIM37:2:1:181748087:1 151233448 ID61145 M -
TGTTTCAAGTAATCTATTGATGCATGTC
>2 dna:chromosome chromosome:NCBIM37:2:1:181748087:1 151233565 ID31428 M -
TCTACTTTGTTGATAGGAGTGGTCAGTGTC
>2 dna:chromosome chromosome:NCBIM37:2:1:181748087:1 151233578 ID45571 M -
TGCCATCTCTTCTACTTTGTTGATAGG
>2 dna:chromosome chromosome:NCBIM37:2:1:181748087:1 151233611 ID24757 M -
TCAATGTAAAGGTTGGACCTTAGGACCTGA
>2 dna:chromosome chromosome:NCBIM37:2:1:181748087:1 151233632 ID11490 M -
TAATGTTCAGTTAAAGCATCTTCAATGTAA
>2 dna:chromosome chromosome:NCBIM37:2:1:181748087:1 151233689 ID5662 M -
GGCTAGTCAGTTTTAGTGCCCCAAATGATC
>2 dna:chromosome chromosome:NCBIM37:2:1:181748087:1 151233738 ID28951 M -
TCCCTTTTGATACAATTTTAACTGCTAAC
>2 dna:chromosome chromosome:NCBIM37:2:1:181748087:1 151233782 ID17364 M -
TAGAGTTTTTATAATTTCAATTTCTTATTTGA
>2 dna:chromosome chromosome:NCBIM37:2:1:181748087:1 151233794 ID20275 M -
TAGGTGTAGTTTAGAGTTTTTATAATTTCAA
>2 dna:chromosome chromosome:NCBIM37:2:1:181748087:1 151233797 ID21920 M -
TATAGGTGTAGTTTAGAGTTTTTATAATTT
>2 dna:chromosome chromosome:NCBIM37:2:1:181748087:1 151233833 ID8160 M -
TAAATGATTTTGTCTATAGTGTGAAAAAATG
>2 dna:chromosome chromosome:NCBIM37:2:1:181748087:1 151233844 ID27227 M -
TCCACAATCATATAAATGATTTTGTCTATAGT
>2 dna:chromosome chromosome:NCBIM37:2:1:181748087:1 151233845 ID27226 M -
TCCACAATCATATAAATGATTTTGTCTATAG
>2 dna:chromosome chromosome:NCBIM37:2:1:181748087:1 151233900 ID20049 M -
TAGGTAGCCAAATTCCACAATCCTGCGC
>2 dna:chromosome chromosome:NCBIM37:2:1:181748087:1 151233906 ID5133 M -
GCTCAAAGTTAGGTAGCCAAATTCCACAATC
>2 dna:chromosome chromosome:NCBIM37:2:1:181748087:1 151233907 ID5132 M -
GCTCAAAGTTAGGTAGCCAAATTCCACAAT
>2 dna:chromosome chromosome:NCBIM37:2:1:181748087:1 151233907 ID47410 M -
TGCTCAAAGTTAGGTAGCCAAATTCCACAAT
>2 dna:chromosome chromosome:NCBIM37:2:1:181748087:1 151233908 ID5131 M -
GCTCAAAGTTAGGTAGCCAAATTCCACAA
>2 dna:chromosome chromosome:NCBIM37:2:1:181748087:1 151233908 ID47409 M -
TGCTCAAAGTTAGGTAGCCAAATTCCACAA
>2 dna:chromosome chromosome:NCBIM37:2:1:181748087:1 151233909 ID5130 M -
GCTCAAAGTTAGGTAGCCAAATTCCACA
>2 dna:chromosome chromosome:NCBIM37:2:1:181748087:1 151234038 ID40765 U -
TGATAAGTTTTATACTTCCTTTGCCAGCC
>2 dna:chromosome chromosome:NCBIM37:2:1:181748087:1 151234042 ID7247 U -
TAAAATTGATAAGTTTTATACTTCCTTTGCC
>2 dna:chromosome chromosome:NCBIM37:2:1:181748087:1 151234081 ID16728 M -
TAGAATGTCTAGCACATGGGAGTCTTTTT
>2 dna:chromosome chromosome:NCBIM37:2:1:181748087:1 151234084 ID16727 M -
TAGAATGTCTAGCACATGGGAGTCTT
>2 dna:chromosome chromosome:NCBIM37:2:1:181748087:1 151234086 ID29574 M -
TCCTATAGAATGTCTAGCACATGGGAGTC
>2 dna:chromosome chromosome:NCBIM37:2:1:181748087:1 151234090 ID4535 M -
GAGGTTCCTATAGAATGTCTAGCACATGGG
>2 dna:chromosome chromosome:NCBIM37:2:1:181748087:1 151234095 ID10516 M -
TAAGTGAGGTTCCTATAGAATGTCTAGCAC
>2 dna:chromosome chromosome:NCBIM37:2:1:181748087:1 151234120 ID728 M -
ACTCTTTACCTTTACTGGGCATAGTAAGT
>2 dna:chromosome chromosome:NCBIM37:2:1:181748087:1 151234123 ID26138 M -
TCATACTCTTTACCTTTACTGGGCATAGTA
>2 dna:chromosome chromosome:NCBIM37:2:1:181748087:1 151234128 ID52036 M -
TGGCCATCATACTCTTTACCTTTACTGGGCA
>2 dna:chromosome chromosome:NCBIM37:2:1:181748087:1 151234168 ID55287 M -
TGGTAGAGCACAACCCCCAAGGTCCAGAGA
>2 dna:chromosome chromosome:NCBIM37:2:1:181748087:1 151234174 ID36886 M -
TGACATATGGTAGAGCACAACCCCCAAGGTC
>2 dna:chromosome chromosome:NCBIM37:2:1:181748087:1 151234175 ID36885 M -
TGACATATGGTAGAGCACAACCCCCAAGGT
>2 dna:chromosome chromosome:NCBIM37:2:1:181748087:1 151234176 ID36884 M -
TGACATATGGTAGAGCACAACCCCCAAGG
>2 dna:chromosome chromosome:NCBIM37:2:1:181748087:1 151234178 ID36883 M -
TGACATATGGTAGAGCACAACCCCCAA
>2 dna:chromosome chromosome:NCBIM37:2:1:181748087:1 151234179 ID1570 M -
ATGGTAGAGCACAACCCCCA
>2 dna:chromosome chromosome:NCBIM37:2:1:181748087:1 151234179 ID60880 M -
TGTTGACATATGGTAGAGCACAACCCCCA
>2 dna:chromosome chromosome:NCBIM37:2:1:181748087:1 151234217 ID21178 M -
TAGTGTTTCATAGATATTTTCCTGGAAAGG
>2 dna:chromosome chromosome:NCBIM37:2:1:181748087:1 151234220 ID57732 M -
TGTAGTGTTTCATAGATATTTTCCTGGAA
>2 dna:chromosome chromosome:NCBIM37:2:1:181748087:1 151234229 ID10363 M -
TAAGGTCGTTTGTAGTGTTTCATAGATATT
>2 dna:chromosome chromosome:NCBIM37:2:1:181748087:1 151234232 ID46994 M -
TGCTAAGGTCGTTTGTAGTGTTTCATAGAT
>2 dna:chromosome chromosome:NCBIM37:2:1:181748087:1 151234233 ID46993 M -
TGCTAAGGTCGTTTGTAGTGTTTCATAGA
>2 dna:chromosome chromosome:NCBIM37:2:1:181748087:1 151234246 ID2370 M -
CAGGAGTACTTTCCTGCTAAGGTCGTTTGT
>2 dna:chromosome chromosome:NCBIM37:2:1:181748087:1 151234248 ID13033 M -
TACAGGAGTACTTTCCTGCTAAGGTCGTTT
>2 dna:chromosome chromosome:NCBIM37:2:1:181748087:1 151234249 ID63885 M -
TTACAGGAGTACTTTCCTGCTAAGGTCGTT
>2 dna:chromosome chromosome:NCBIM37:2:1:181748087:1 151234250 ID63884 M -
TTACAGGAGTACTTTCCTGCTAAGGTCGT
>2 dna:chromosome chromosome:NCBIM37:2:1:181748087:1 151234254 ID42536 M -
TGATTTTTACAGGAGTACTTTCCTGCTAAGG
>2 dna:chromosome chromosome:NCBIM37:2:1:181748087:1 151234275 ID1848 M -
CACAAATATCAAGTGTAGCTTGATTTTTAC
>2 dna:chromosome chromosome:NCBIM37:2:1:181748087:1 151234289 ID25775 M -
TCAGCAATCCCGTCACAAATATCAAGTGT
>2 dna:chromosome chromosome:NCBIM37:2:1:181748087:1 151234294 ID12654 M -
TACACATCAGCAATCCCGTCACAAATATCA
>2 dna:chromosome chromosome:NCBIM37:2:1:181748087:1 151234306 ID60729 M -
TGTTCAGGGTTTACACATCAGCAATCCCG
>2 dna:chromosome chromosome:NCBIM37:2:1:181748087:1 151234312 ID52264 M -
TGGCCTTTGTTCAGGGTTTACACATCAGCA
>2 dna:chromosome chromosome:NCBIM37:2:1:181748087:1 151234313 ID52263 M -
TGGCCTTTGTTCAGGGTTTACACATCAGC
>2 dna:chromosome chromosome:NCBIM37:2:1:181748087:1 151234313 ID67317 M -
TTGGCCTTTGTTCAGGGTTTACACATCAGC
>2 dna:chromosome chromosome:NCBIM37:2:1:181748087:1 151234315 ID52262 M -
TGGCCTTTGTTCAGGGTTTACACATCA
>2 dna:chromosome chromosome:NCBIM37:2:1:181748087:1 151234318 ID43337 M -
TGCAATATTGGCCTTTGTTCAGGGTTTACACA
>2 dna:chromosome chromosome:NCBIM37:2:1:181748087:1 151234319 ID43336 M -
TGCAATATTGGCCTTTGTTCAGGGTTTACAC
>2 dna:chromosome chromosome:NCBIM37:2:1:181748087:1 151234320 ID43335 M -
TGCAATATTGGCCTTTGTTCAGGGTTTACA
>2 dna:chromosome chromosome:NCBIM37:2:1:181748087:1 151234321 ID43334 M -
TGCAATATTGGCCTTTGTTCAGGGTTTAC
>2 dna:chromosome chromosome:NCBIM37:2:1:181748087:1 151234322 ID43333 M -
TGCAATATTGGCCTTTGTTCAGGGTTTA
>2 dna:chromosome chromosome:NCBIM37:2:1:181748087:1 151234325 ID58381 M -
TGTCATGCAATATTGGCCTTTGTTCAGGGT
>2 dna:chromosome chromosome:NCBIM37:2:1:181748087:1 151234328 ID58380 M -
TGTCATGCAATATTGGCCTTTGTTCAG
>2 dna:chromosome chromosome:NCBIM37:2:1:181748087:1 151234332 ID25255 M -
TCACGATGTCATGCAATATTGGCCTTTGT
>2 dna:chromosome chromosome:NCBIM37:2:1:181748087:1 151234335 ID11172 M -
TAATCTCACGATGTCATGCAATATTGGCCTT
>2 dna:chromosome chromosome:NCBIM37:2:1:181748087:1 151234336 ID11171 M -
TAATCTCACGATGTCATGCAATATTGGCCT
>2 dna:chromosome chromosome:NCBIM37:2:1:181748087:1 151234339 ID65790 M -
TTCTAATCTCACGATGTCATGCAATATTGG
>2 dna:chromosome chromosome:NCBIM37:2:1:181748087:1 151234343 ID28022 M -
TCCATTCTAATCTCACGATGTCATGCAATA
>2 dna:chromosome chromosome:NCBIM37:2:1:181748087:1 151234347 ID65358 M -
TTCCATTCTAATCTCACGATGTCATGC
>2 dna:chromosome chromosome:NCBIM37:2:1:181748087:1 151234350 ID61345 M -
TGTTTTTCCATTCTAATCTCACGATGTCA
>2 dna:chromosome chromosome:NCBIM37:2:1:181748087:1 151234351 ID61344 M -
TGTTTTTCCATTCTAATCTCACGATGTC
>2 dna:chromosome chromosome:NCBIM37:2:1:181748087:1 151234381 ID4615 M -
GATATTTTCTCCACTGAAACTGAAAGAACATT
>2 dna:chromosome chromosome:NCBIM37:2:1:181748087:1 151234382 ID4614 M -
GATATTTTCTCCACTGAAACTGAAAGAACAT
>2 dna:chromosome chromosome:NCBIM37:2:1:181748087:1 151234439 ID48230 M -
TGCTTATATACCATGATACCTGTAATGAAC
>2 dna:chromosome chromosome:NCBIM37:2:1:181748087:1 151234457 ID65631 M -
TTCCTTTATCTCTCATTGCTTATATACC
>2 dna:chromosome chromosome:NCBIM37:2:1:181748087:1 151234476 ID24524 M -
TCAACTAATTCTCTTGTAAACTTTCCTTTAT
>2 dna:chromosome chromosome:NCBIM37:2:1:181748087:1 151234594 ID10410 M -
TAAGGTTTGATCCCAATTCCTGGGCCTAGGT
>2 dna:chromosome chromosome:NCBIM37:2:1:181748087:1 151234600 ID61260 M -
TGTTTTAAGGTTTGATCCCAATTCCTGGGC
>2 dna:chromosome chromosome:NCBIM37:2:1:181748087:1 151234610 ID18369 M -
TAGCCCTGTATGTTTTAAGGTTTGATCCCA
>2 dna:chromosome chromosome:NCBIM37:2:1:181748087:1 151234654 ID20011 M -
TAGGTACAGTCAATCCCCTCATCATAGCTGT
>2 dna:chromosome chromosome:NCBIM37:2:1:181748087:1 151234818 ID26366 M -
TCATGAAGTGAGCCTTATGGATAAATTTG
>2 dna:chromosome chromosome:NCBIM37:2:1:181748087:1 151234828 ID1980 M -
CACATGTGCTGTTCATGAAGTGAGCCTTATG
>2 dna:chromosome chromosome:NCBIM37:2:1:181748087:1 151234830 ID1979 M -
CACATGTGCTGTTCATGAAGTGAGCCTTA
>2 dna:chromosome chromosome:NCBIM37:2:1:181748087:1 151234834 ID1978 M -
CACATGTGCTGTTCATGAAGTGAGC
>2 dna:chromosome chromosome:NCBIM37:2:1:181748087:1 151234835 ID2801 M -
CCCACATGTGCTGTTCATGAAGTGAG
>2 dna:chromosome chromosome:NCBIM37:2:1:181748087:1 151234992 ID4864 M -
GCATGATGACATGAACCACCTGATGAGGAC
>2 dna:chromosome chromosome:NCBIM37:2:1:181748087:1 151234992 ID5574 M -
GGCATGATGACATGAACCACCTGATGAGGAC
>2 dna:chromosome chromosome:NCBIM37:2:1:181748087:1 151234993 ID5573 M -
GGCATGATGACATGAACCACCTGATGAGGA
>2 dna:chromosome chromosome:NCBIM37:2:1:181748087:1 151235033 ID54506 M -
TGGGTATGTTGGTGCCCTTTCACTGAGCTT
>2 dna:chromosome chromosome:NCBIM37:2:1:181748087:1 151235154 ID35262 M -
TGAAGATGATCTGTCCTGTTAGGTCCTGTTT
>2 dna:chromosome chromosome:NCBIM37:2:1:181748087:1 151235155 ID35261 M -
TGAAGATGATCTGTCCTGTTAGGTCCTGTT
>2 dna:chromosome chromosome:NCBIM37:2:1:181748087:1 151235174 ID19752 M -
TAGGCCTCACTGCAGGAGAATGAAGATGATC
>2 dna:chromosome chromosome:NCBIM37:2:1:181748087:1 151235248 ID26363 M -
TCATGAAGGTGTCCCTGAAGCATATGTGG
>2 dna:chromosome chromosome:NCBIM37:2:1:181748087:1 151235253 ID529 M -
ACCAATCATGAAGGTGTCCCTGAAGCATA
>2 dna:chromosome chromosome:NCBIM37:2:1:181748087:1 151235255 ID37160 M -
TGACCAATCATGAAGGTGTCCCTGAAGCA
>2 dna:chromosome chromosome:NCBIM37:2:1:181748087:1 151235256 ID6091 M -
GTGACCAATCATGAAGGTGTCCCTGAAGC
>2 dna:chromosome chromosome:NCBIM37:2:1:181748087:1 151235256 ID59025 M -
TGTGACCAATCATGAAGGTGTCCCTGAAGC
>2 dna:chromosome chromosome:NCBIM37:2:1:181748087:1 151235257 ID59024 M -
TGTGACCAATCATGAAGGTGTCCCTGAAG
>2 dna:chromosome chromosome:NCBIM37:2:1:181748087:1 151235259 ID32692 M -
TCTGTGACCAATCATGAAGGTGTCCCTGA
>2 dna:chromosome chromosome:NCBIM37:2:1:181748087:1 151235262 ID20934 M -
TAGTCTGTGACCAATCATGAAGGTGTCCC
>2 dna:chromosome chromosome:NCBIM37:2:1:181748087:1 151235263 ID20933 M -
TAGTCTGTGACCAATCATGAAGGTGTCC
>2 dna:chromosome chromosome:NCBIM37:2:1:181748087:1 151235264 ID20932 M -
TAGTCTGTGACCAATCATGAAGGTGTC
>2 dna:chromosome chromosome:NCBIM37:2:1:181748087:1 151235281 ID63603 M -
TTAAAGTGATCCCTGGGTATAGTCTGTGA
>2 dna:chromosome chromosome:NCBIM37:2:1:181748087:1 151235337 ID20084 M -
TAGGTATTGACACAGGCCTTTTACAAGCCCA
>2 dna:chromosome chromosome:NCBIM37:2:1:181748087:1 151235345 ID17763 M -
TAGATTTTAGGTATTGACACAGGCCTTTTA
>2 dna:chromosome chromosome:NCBIM37:2:1:181748087:1 151235354 ID1281 M -
AGGTGTTAGATTTTAGGTATTGACACA
>2 dna:chromosome chromosome:NCBIM37:2:1:181748087:1 151235358 ID26259 M -
TCATCAAAGGTGTTAGATTTTAGGTATTGA
>2 dna:chromosome chromosome:NCBIM37:2:1:181748087:1 151235362 ID3501 M -
CTCTTCATCAAAGGTGTTAGATTTTAGGTA
>2 dna:chromosome chromosome:NCBIM37:2:1:181748087:1 151235383 ID60473 M -
TGTTAATCTTCAGTTAAAGCCTCTTCATC
>2 dna:chromosome chromosome:NCBIM37:2:1:181748087:1 151235388 ID9934 M -
TAAGATTTGTTAATCTTCAGTTAAAGCCTCT
>2 dna:chromosome chromosome:NCBIM37:2:1:181748087:1 151235389 ID9933 M -
TAAGATTTGTTAATCTTCAGTTAAAGCCTC
>2 dna:chromosome chromosome:NCBIM37:2:1:181748087:1 151235407 ID47592 M -
TGCTCCTTGACCAAGTCTTTAAGATTTGTTA
>2 dna:chromosome chromosome:NCBIM37:2:1:181748087:1 151235408 ID47591 M -
TGCTCCTTGACCAAGTCTTTAAGATTTGTT
>2 dna:chromosome chromosome:NCBIM37:2:1:181748087:1 151235414 ID3019 M -
CCTGAATGCTCCTTGACCAAGTCTTTAAGA
>2 dna:chromosome chromosome:NCBIM37:2:1:181748087:1 151235428 ID52371 M -
TGGCTAGTTAATTCCCTGAATGCTCCTTGA
>2 dna:chromosome chromosome:NCBIM37:2:1:181748087:1 151235433 ID5322 M -
GGAAATGGCTAGTTAATTCCCTGAATGCTC
>2 dna:chromosome chromosome:NCBIM37:2:1:181748087:1 151235435 ID39652 M -
TGAGGAAATGGCTAGTTAATTCCCTGAATGC
>2 dna:chromosome chromosome:NCBIM37:2:1:181748087:1 151235440 ID44458 M -
TGCATGAGGAAATGGCTAGTTAATTCCCTG
>2 dna:chromosome chromosome:NCBIM37:2:1:181748087:1 151235450 ID15059 M -
TACTATAGTCTGCATGAGGAAATGGCTAGT
>2 dna:chromosome chromosome:NCBIM37:2:1:181748087:1 151235467 ID40898 M -
TGATAGAATTTTAACTGCTACTATAGTCTGC
>2 dna:chromosome chromosome:NCBIM37:2:1:181748087:1 151235499 ID56797 M -
TGGTTTGATGAGGGTGTTCTTTTTCCCTT
>2 dna:chromosome chromosome:NCBIM37:2:1:181748087:1 151235511 ID42391 M -
TGATTTAAATTTCTGGTTTGATGAGGGTGT
>2 dna:chromosome chromosome:NCBIM37:2:1:181748087:1 151235513 ID42390 M -
TGATTTAAATTTCTGGTTTGATGAGGGT
>2 dna:chromosome chromosome:NCBIM37:2:1:181748087:1 151235515 ID26383 M -
TCATGATTTAAATTTCTGGTTTGATGAGG
>2 dna:chromosome chromosome:NCBIM37:2:1:181748087:1 151235516 ID65054 M -
TTCATGATTTAAATTTCTGGTTTGATGAG
>2 dna:chromosome chromosome:NCBIM37:2:1:181748087:1 151235541 ID12071 M -
TACAAATGTTTAATAACATAGTGGAGTTTCA
>2 dna:chromosome chromosome:NCBIM37:2:1:181748087:1 151235542 ID12070 M -
TACAAATGTTTAATAACATAGTGGAGTTTC
>2 dna:chromosome chromosome:NCBIM37:2:1:181748087:1 151235578 ID36123 M -
TGAATTCCAGAAAAACACAAATGACTTGTGA
>2 dna:chromosome chromosome:NCBIM37:2:1:181748087:1 151235605 ID29456 M -
TCCTACTTAACACCTCTCCTCCCACCTTGAA
>2 dna:chromosome chromosome:NCBIM37:2:1:181748087:1 151235606 ID15613 M -
TACTTAACACCTCTCCTCCCACCTTGA
>2 dna:chromosome chromosome:NCBIM37:2:1:181748087:1 151235623 ID57271 M -
TGTAACCAAACTCCACAATCCTACTTAACAC
>2 dna:chromosome chromosome:NCBIM37:2:1:181748087:1 151235631 ID55480 M -
TGGTATGTAACCAAACTCCACAATCCTA
>2 dna:chromosome chromosome:NCBIM37:2:1:181748087:1 151235643 ID49977 M -
TGGAATTCTTTCTCTGGTATGTAACCAAAC
>2 dna:chromosome chromosome:NCBIM37:2:1:181748087:1 151235654 ID7343 M -
TAAACAGCCTATGGAATTCTTTCTCTGGTA
>2 dna:chromosome chromosome:NCBIM37:2:1:181748087:1 151235655 ID7342 M -
TAAACAGCCTATGGAATTCTTTCTCTGGT
>2 dna:chromosome chromosome:NCBIM37:2:1:181748087:1 151235658 ID48130 M -
TGCTTAAACAGCCTATGGAATTCTTTCTCT
>2 dna:chromosome chromosome:NCBIM37:2:1:181748087:1 151235659 ID48129 M -
TGCTTAAACAGCCTATGGAATTCTTTCTC
>2 dna:chromosome chromosome:NCBIM37:2:1:181748087:1 151235660 ID48128 M -
TGCTTAAACAGCCTATGGAATTCTTTCT
>2 dna:chromosome chromosome:NCBIM37:2:1:181748087:1 151235677 ID67105 U -
TTGGACGACACATACTATTTGCTTAAACAG
>2 dna:chromosome chromosome:NCBIM37:2:1:181748087:1 151235691 ID68745 U -
TTTGGTGACAATATTGGACGACACATACT
>2 dna:chromosome chromosome:NCBIM37:2:1:181748087:1 151235692 ID68738 M -
TTTGGTGACAATATTGGACGACACATAC
>2 dna:chromosome chromosome:NCBIM37:2:1:181748087:1 151235692 ID68975 M -
TTTTGGTGACAATATTGGACGACACATAC
>2 dna:chromosome chromosome:NCBIM37:2:1:181748087:1 151235693 ID55897 M -
TGGTGACAATATTGGACGACACATA
>2 dna:chromosome chromosome:NCBIM37:2:1:181748087:1 151235701 ID50081 M -
TGGACAATTTATTTTGGTGACAATATTGGAC
>2 dna:chromosome chromosome:NCBIM37:2:1:181748087:1 151235702 ID50080 M -
TGGACAATTTATTTTGGTGACAATATTGGA
>2 dna:chromosome chromosome:NCBIM37:2:1:181748087:1 151235813 ID34282 M -
TGAAAGTTGCTAGCTTCTGAACCCAGATA
>2 dna:chromosome chromosome:NCBIM37:2:1:181748087:1 151235813 ID66295 M -
TTGAAAGTTGCTAGCTTCTGAACCCAGATA
>2 dna:chromosome chromosome:NCBIM37:2:1:181748087:1 151235814 ID66294 M -
TTGAAAGTTGCTAGCTTCTGAACCCAGAT
>2 dna:chromosome chromosome:NCBIM37:2:1:181748087:1 151235818 ID27195 M -
TCCAATTGAAAGTTGCTAGCTTCTGAACCC
>2 dna:chromosome chromosome:NCBIM37:2:1:181748087:1 151235819 ID27194 M -
TCCAATTGAAAGTTGCTAGCTTCTGAACC
>2 dna:chromosome chromosome:NCBIM37:2:1:181748087:1 151235856 ID12165 M -
TACAACTTCAGAGAGTTCTGCAGCACAGTA
>2 dna:chromosome chromosome:NCBIM37:2:1:181748087:1 151235857 ID12164 M -
TACAACTTCAGAGAGTTCTGCAGCACAGT
>2 dna:chromosome chromosome:NCBIM37:2:1:181748087:1 151235861 ID2038 M -
CACCCTACAACTTCAGAGAGTTCTGCAGCA
>2 dna:chromosome chromosome:NCBIM37:2:1:181748087:1 151235862 ID2643 M -
CCACACCCTACAACTTCAGAGAGTTCTGCAGC
>2 dna:chromosome chromosome:NCBIM37:2:1:181748087:1 151235870 ID55582 M -
TGGTCACCACACCCTACAACTTCAGAGAGT
>2 dna:chromosome chromosome:NCBIM37:2:1:181748087:1 151235878 ID24701 M -
TCAATAGTGTGGTCACCACACCCTACAACTT
>2 dna:chromosome chromosome:NCBIM37:2:1:181748087:1 151235881 ID22180 M -
TATCAATAGTGTGGTCACCACACCCTACAA
>2 dna:chromosome chromosome:NCBIM37:2:1:181748087:1 151235892 ID2418 M -
CAGGTCTACATATCAATAGTGTGGTCACC
>2 dna:chromosome chromosome:NCBIM37:2:1:181748087:1 151235903 ID13036 M -
TACAGGATAACTCCAGGTCTACATATCAATA
>2 dna:chromosome chromosome:NCBIM37:2:1:181748087:1 151235904 ID13035 M -
TACAGGATAACTCCAGGTCTACATATCAAT
>2 dna:chromosome chromosome:NCBIM37:2:1:181748087:1 151235906 ID10863 M -
TAATACAGGATAACTCCAGGTCTACATATCA
>2 dna:chromosome chromosome:NCBIM37:2:1:181748087:1 151235907 ID10862 M -
TAATACAGGATAACTCCAGGTCTACATATC
>2 dna:chromosome chromosome:NCBIM37:2:1:181748087:1 151235909 ID57401 M -
TGTAATACAGGATAACTCCAGGTCTACATA
>2 dna:chromosome chromosome:NCBIM37:2:1:181748087:1 151235910 ID57400 M -
TGTAATACAGGATAACTCCAGGTCTACAT
>2 dna:chromosome chromosome:NCBIM37:2:1:181748087:1 151235910 ID67708 M -
TTGTAATACAGGATAACTCCAGGTCTACAT
>2 dna:chromosome chromosome:NCBIM37:2:1:181748087:1 151235911 ID57399 M -
TGTAATACAGGATAACTCCAGGTCTACA
>2 dna:chromosome chromosome:NCBIM37:2:1:181748087:1 151235911 ID67707 M -
TTGTAATACAGGATAACTCCAGGTCTACA
>2 dna:chromosome chromosome:NCBIM37:2:1:181748087:1 151235913 ID57398 M -
TGTAATACAGGATAACTCCAGGTCTA
>2 dna:chromosome chromosome:NCBIM37:2:1:181748087:1 151235914 ID65626 M -
TTCCTTGTAATACAGGATAACTCCAGGTCT
>2 dna:chromosome chromosome:NCBIM37:2:1:181748087:1 151235915 ID30435 M -
TCCTTGTAATACAGGATAACTCCAGGTC
>2 dna:chromosome chromosome:NCBIM37:2:1:181748087:1 151235915 ID65625 M -
TTCCTTGTAATACAGGATAACTCCAGGTC
>2 dna:chromosome chromosome:NCBIM37:2:1:181748087:1 151235919 ID30466 M -
TCCTTTCCTTGTAATACAGGATAACTCCA
>2 dna:chromosome chromosome:NCBIM37:2:1:181748087:1 151235952 ID58728 M -
TGTCTTTATAGTTATTTTCCCTGGAAAGGAA
>2 dna:chromosome chromosome:NCBIM37:2:1:181748087:1 151235954 ID58727 M -
TGTCTTTATAGTTATTTTCCCTGGAAAGG
>2 dna:chromosome chromosome:NCBIM37:2:1:181748087:1 151236028 ID66467 M -
TTGACAATTATTTTAAATTTTTCTGGAAAC
>2 dna:chromosome chromosome:NCBIM37:2:1:181748087:1 151236065 ID15610 M -
TACTGTTTGTGTTTGTTCAGGGTATACAGT
>2 dna:chromosome chromosome:NCBIM37:2:1:181748087:1 151236071 ID57623 M -
TGTACTGTTTGTGTTTGTTCAGGGTA
>2 dna:chromosome chromosome:NCBIM37:2:1:181748087:1 151236092 ID16904 M -
TAGACATTCAAAGCTCACAATGTCCTGTAC
>2 dna:chromosome chromosome:NCBIM37:2:1:181748087:1 151236163 ID65304 M -
TTCCAGTGTGGTCTTTATGGCTGTCTGTA
>2 dna:chromosome chromosome:NCBIM37:2:1:181748087:1 151236243 ID23311 M -
TATGTTTCCATCAAAATCTTTTCTCCTGTA
>2 dna:chromosome chromosome:NCBIM37:2:1:181748087:1 151236288 ID13827 M -
TACCAGAACTGTCTTCCCAGGGTGAGTGT
>2 dna:chromosome chromosome:NCBIM37:2:1:181748087:1 151236347 ID52089 M -
TGGCCCTATGTGTTTCAAGAATTGATCCCC
>2 dna:chromosome chromosome:NCBIM37:2:1:181748087:1 151236461 ID46227 M -
TGCCTCATTATACTCCTTTTGCCTTCTCCAG
>2 dna:chromosome chromosome:NCBIM37:2:1:181748087:1 151236467 ID15280 M -
TACTCTGCCTCATTATACTCCTTTTGCCTT
>2 dna:chromosome chromosome:NCBIM37:2:1:181748087:1 151236521 ID45056 M -
TGCCAATGGGAGTTTCTCCTCTTGT
>2 dna:chromosome chromosome:NCBIM37:2:1:181748087:1 151236555 ID35617 M -
TGAAGTGTGCTTAGTGGACAAGCTGGG
>2 dna:chromosome chromosome:NCBIM37:2:1:181748087:1 151236559 ID47531 M -
TGCTCATGAAGTGTGCTTAGTGGACAAGC
>2 dna:chromosome chromosome:NCBIM37:2:1:181748087:1 151236562 ID4874 M -
GCATTGCTCATGAAGTGTGCTTAGTGGACA
>2 dna:chromosome chromosome:NCBIM37:2:1:181748087:1 151236598 ID10746 M -
TAATAACTATCACTGCTCTCTGTCTCC
>2 dna:chromosome chromosome:NCBIM37:2:1:181748087:1 151236660 ID35975 M -
TGAATGCTGGGTAAAGTCCCAGTG
>2 dna:chromosome chromosome:NCBIM37:2:1:181748087:1 151236664 ID17533 M -
TAGATGAATGCTGGGTAAAGTCCC
>2 dna:chromosome chromosome:NCBIM37:2:1:181748087:1 151236672 ID50135 M -
TGGACATATCCATAGATGAATGCTGGGT
>2 dna:chromosome chromosome:NCBIM37:2:1:181748087:1 151236689 ID35846 M -
TGAATCTCAGAACTAGCCTTGGACATATCC
>2 dna:chromosome chromosome:NCBIM37:2:1:181748087:1 151236690 ID32160 M -
TCTGAATCTCAGAACTAGCCTTGGACATATC
>2 dna:chromosome chromosome:NCBIM37:2:1:181748087:1 151236690 ID35845 M -
TGAATCTCAGAACTAGCCTTGGACATATC
>2 dna:chromosome chromosome:NCBIM37:2:1:181748087:1 151236692 ID35844 M -
TGAATCTCAGAACTAGCCTTGGACATA
>2 dna:chromosome chromosome:NCBIM37:2:1:181748087:1 151236695 ID61178 M -
TGTTTCTGAATCTCAGAACTAGCCTTGGAC
>2 dna:chromosome chromosome:NCBIM37:2:1:181748087:1 151236729 ID50474 M -
TGGAGAGATAAAACACTCAGTGAGGAC
>2 dna:chromosome chromosome:NCBIM37:2:1:181748087:1 151236750 ID15028 M -
TACTAGGCTTCCTCACAAAGGAATGGAGA
>2 dna:chromosome chromosome:NCBIM37:2:1:181748087:1 151236786 ID37950 M -
TGACTTTTAATTGGATATGTTAGT
>2 dna:chromosome chromosome:NCBIM37:2:1:181748087:1 151236793 ID43862 M -
TGCAGAAATTAGTTGACTTTTAATTGGATA
>2 dna:chromosome chromosome:NCBIM37:2:1:181748087:1 151236795 ID59569 M -
TGTGCAGAAATTAGTTGACTTTTAATTGGA
>2 dna:chromosome chromosome:NCBIM37:2:1:181748087:1 151236796 ID59568 M -
TGTGCAGAAATTAGTTGACTTTTAATTGG
>2 dna:chromosome chromosome:NCBIM37:2:1:181748087:1 151236797 ID59567 M -
TGTGCAGAAATTAGTTGACTTTTAATTG
>2 dna:chromosome chromosome:NCBIM37:2:1:181748087:1 151236839 ID24897 M -
TCACAATGTGGAGTTGTTCTGTAAGGGCCT
>2 dna:chromosome chromosome:NCBIM37:2:1:181748087:1 151236840 ID24896 M -
TCACAATGTGGAGTTGTTCTGTAAGGGCC
>2 dna:chromosome chromosome:NCBIM37:2:1:181748087:1 151236845 ID57604 M -
TGTACTCACAATGTGGAGTTGTTCTGTAA
>2 dna:chromosome chromosome:NCBIM37:2:1:181748087:1 151236846 ID57603 M -
TGTACTCACAATGTGGAGTTGTTCTGTA
>2 dna:chromosome chromosome:NCBIM37:2:1:181748087:1 151236848 ID57602 M -
TGTACTCACAATGTGGAGTTGTTCTG
>2 dna:chromosome chromosome:NCBIM37:2:1:181748087:1 151236852 ID33827 M -
TGAAACATTTGTACTCACAATGTGGAGTTGT
>2 dna:chromosome chromosome:NCBIM37:2:1:181748087:1 151236856 ID68513 M -
TTTGAAACATTTGTACTCACAATGTGGAG
>2 dna:chromosome chromosome:NCBIM37:2:1:181748087:1 151236859 ID60858 M -
TGTTCTTTGAAACATTTGTACTCACAATGTG
>2 dna:chromosome chromosome:NCBIM37:2:1:181748087:1 151236895 ID48811 M -
TGGAAAATGGAGGTCATCTATCCTGTGAGGC
>2 dna:chromosome chromosome:NCBIM37:2:1:181748087:1 151236896 ID48810 M -
TGGAAAATGGAGGTCATCTATCCTGTGAGG
>2 dna:chromosome chromosome:NCBIM37:2:1:181748087:1 151236898 ID48809 M -
TGGAAAATGGAGGTCATCTATCCTGTGA
>2 dna:chromosome chromosome:NCBIM37:2:1:181748087:1 151236900 ID47929 M -
TGCTGGAAAATGGAGGTCATCTATCCTGT
>2 dna:chromosome chromosome:NCBIM37:2:1:181748087:1 151236904 ID30416 M -
TCCTTGCTGGAAAATGGAGGTCATCTATC
>2 dna:chromosome chromosome:NCBIM37:2:1:181748087:1 151236940 ID1426 M -
ATCACTTTCTTTTTCTGTGGGTCCCTCACC
>2 dna:chromosome chromosome:NCBIM37:2:1:181748087:1 151236944 ID35794 M -
TGAATCACTTTCTTTTTCTGTGGGTCCCT
>2 dna:chromosome chromosome:NCBIM37:2:1:181748087:1 151236946 ID5268 M -
GCTTGAATCACTTTCTTTTTCTGTGGGTCC
>2 dna:chromosome chromosome:NCBIM37:2:1:181748087:1 151236947 ID5267 M -
GCTTGAATCACTTTCTTTTTCTGTGGGTC
>2 dna:chromosome chromosome:NCBIM37:2:1:181748087:1 151236948 ID35793 M -
TGAATCACTTTCTTTTTCTGTGGGT
>2 dna:chromosome chromosome:NCBIM37:2:1:181748087:1 151236950 ID5266 M -
GCTTGAATCACTTTCTTTTTCTGTGG
>2 dna:chromosome chromosome:NCBIM37:2:1:181748087:1 151237016 ID7840 M -
TAAAGGGAGCCCTAAATGCAGTCTGACACC
>2 dna:chromosome chromosome:NCBIM37:2:1:181748087:1 151237068 ID36680 M -
TGACAGAGGCCTTTTAGAACCCCATTCTTT
>2 dna:chromosome chromosome:NCBIM37:2:1:181748087:1 151237091 ID24288 M -
TCAAAGCATTGGACCTTAAGACCTGACAGA
>2 dna:chromosome chromosome:NCBIM37:2:1:181748087:1 151237097 ID29724 M -
TCCTCATCAAAGCATTGGACCTTAAGACCT
>2 dna:chromosome chromosome:NCBIM37:2:1:181748087:1 151237137 ID67464 M -
TTGGTCAATTCTTAATTTTTTATAATGTAA
>2 dna:chromosome chromosome:NCBIM37:2:1:181748087:1 151237168 ID41011 M -
TGATAGGTTAGCTTTCCTTCCGTGAATGCTC
>2 dna:chromosome chromosome:NCBIM37:2:1:181748087:1 151237169 ID41010 M -
TGATAGGTTAGCTTTCCTTCCGTGAATGCT
>2 dna:chromosome chromosome:NCBIM37:2:1:181748087:1 151237170 ID41009 M -
TGATAGGTTAGCTTTCCTTCCGTGAATGC
>2 dna:chromosome chromosome:NCBIM37:2:1:181748087:1 151237174 ID4420 M -
GAGATGATAGGTTAGCTTTCCTTCCGTGA
>2 dna:chromosome chromosome:NCBIM37:2:1:181748087:1 151237174 ID38950 M -
TGAGATGATAGGTTAGCTTTCCTTCCGTGA
>2 dna:chromosome chromosome:NCBIM37:2:1:181748087:1 151237174 ID41008 M -
TGATAGGTTAGCTTTCCTTCCGTGA
>2 dna:chromosome chromosome:NCBIM37:2:1:181748087:1 151237175 ID38949 M -
TGAGATGATAGGTTAGCTTTCCTTCCGTG
>2 dna:chromosome chromosome:NCBIM37:2:1:181748087:1 151237178 ID44457 M -
TGCATGAGATGATAGGTTAGCTTTCCTTCC
>2 dna:chromosome chromosome:NCBIM37:2:1:181748087:1 151237207 ID25538 M -
TCAGAAGAATTTTAACTGCTACAGTCAGGCT
>2 dna:chromosome chromosome:NCBIM37:2:1:181748087:1 151237213 ID28937 M -
TCCCTTTCAGAAGAATTTTAACTGCTACAGT
>2 dna:chromosome chromosome:NCBIM37:2:1:181748087:1 151237216 ID31864 M -
TCTCCCTTTCAGAAGAATTTTAACTGCTAC
>2 dna:chromosome chromosome:NCBIM37:2:1:181748087:1 151237216 ID65967 M -
TTCTCCCTTTCAGAAGAATTTTAACTGCTAC
>2 dna:chromosome chromosome:NCBIM37:2:1:181748087:1 151237248 ID34867 M -
TGAACGTGTTGTAGCATTTATCAGGGTACTC
>2 dna:chromosome chromosome:NCBIM37:2:1:181748087:1 151237250 ID34866 M -
TGAACGTGTTGTAGCATTTATCAGGGTAC
>2 dna:chromosome chromosome:NCBIM37:2:1:181748087:1 151237252 ID22686 M -
TATGAACGTGTTGTAGCATTTATCAGGGT
>2 dna:chromosome chromosome:NCBIM37:2:1:181748087:1 151237252 ID34865 M -
TGAACGTGTTGTAGCATTTATCAGGGT
>2 dna:chromosome chromosome:NCBIM37:2:1:181748087:1 151237254 ID41109 M -
TGATATGAACGTGTTGTAGCATTTATCAGG
>2 dna:chromosome chromosome:NCBIM37:2:1:181748087:1 151237255 ID41108 M -
TGATATGAACGTGTTGTAGCATTTATCAG
>2 dna:chromosome chromosome:NCBIM37:2:1:181748087:1 151237256 ID41107 M -
TGATATGAACGTGTTGTAGCATTTATCA
>2 dna:chromosome chromosome:NCBIM37:2:1:181748087:1 151237257 ID11288 M -
TAATGATATGAACGTGTTGTAGCATTTATC
>2 dna:chromosome chromosome:NCBIM37:2:1:181748087:1 151237258 ID11287 M -
TAATGATATGAACGTGTTGTAGCATTTAT
>2 dna:chromosome chromosome:NCBIM37:2:1:181748087:1 151237264 ID7093 M -
TAAAATATTAATGATATGAACGTGTTGTAGC
>2 dna:chromosome chromosome:NCBIM37:2:1:181748087:1 151237264 ID23380 M -
TATTAATGATATGAACGTGTTGTAGC
>2 dna:chromosome chromosome:NCBIM37:2:1:181748087:1 151237305 ID56288 U -
TGGTGTCCCAAAACTATATAAATGTTTTTT
>2 dna:chromosome chromosome:NCBIM37:2:1:181748087:1 151237310 ID28111 U -
TCCCAAATGGTGTCCCAAAACTATATAAATGT
>2 dna:chromosome chromosome:NCBIM37:2:1:181748087:1 151237338 ID26650 M -
TCCAAAATTCTGCCCAACAACTCTCCTCCC
>2 dna:chromosome chromosome:NCBIM37:2:1:181748087:1 151237351 ID20047 M -
TAGGTAGCCAAACTCCAAAATTCTGCCCAA
>2 dna:chromosome chromosome:NCBIM37:2:1:181748087:1 151237352 ID20046 M -
TAGGTAGCCAAACTCCAAAATTCTGCCCA
>2 dna:chromosome chromosome:NCBIM37:2:1:181748087:1 151237368 ID49823 M -
TGGAATCCTTTGTCACATAGGTAGCCAAAC
>2 dna:chromosome chromosome:NCBIM37:2:1:181748087:1 151237383 ID48279 M -
TGCTTCAATAGCCTATGGAATCCTTTGTCA
>2 dna:chromosome chromosome:NCBIM37:2:1:181748087:1 151237384 ID3706 M -
CTTCAATAGCCTATGGAATCCTTTGTC
>2 dna:chromosome chromosome:NCBIM37:2:1:181748087:1 151237384 ID48278 M -
TGCTTCAATAGCCTATGGAATCCTTTGTC
>2 dna:chromosome chromosome:NCBIM37:2:1:181748087:1 151237388 ID16231 M -
TAGAAATGCTTCAATAGCCTATGGAATCCTT
>2 dna:chromosome chromosome:NCBIM37:2:1:181748087:1 151237389 ID16230 M -
TAGAAATGCTTCAATAGCCTATGGAATCCT
>2 dna:chromosome chromosome:NCBIM37:2:1:181748087:1 151237390 ID16229 M -
TAGAAATGCTTCAATAGCCTATGGAATCC
>2 dna:chromosome chromosome:NCBIM37:2:1:181748087:1 151237427 ID19614 M -
TAGGCAAACATTTCTAGTGGTAATATTGG
>2 dna:chromosome chromosome:NCBIM37:2:1:181748087:1 151237434 ID58461 M -
TGTCCAGTAGGCAAACATTTCTAGTGGTA
>2 dna:chromosome chromosome:NCBIM37:2:1:181748087:1 151237446 ID65857 M -
TTCTAGGCTTTACTGTCCAGTAGGCAAACA
>2 dna:chromosome chromosome:NCBIM37:2:1:181748087:1 151237455 ID12411 M -
TACAATATTTCTAGGCTTTACTGTCCAGT
>2 dna:chromosome chromosome:NCBIM37:2:1:181748087:1 151237456 ID47071 M -
TGCTACAATATTTCTAGGCTTTACTGTCCAG
>2 dna:chromosome chromosome:NCBIM37:2:1:181748087:1 151237458 ID47070 M -
TGCTACAATATTTCTAGGCTTTACTGTCC
>2 dna:chromosome chromosome:NCBIM37:2:1:181748087:1 151237476 ID23921 M -
TATTTCCTTTGCATTTTGCTACAATAT
>2 dna:chromosome chromosome:NCBIM37:2:1:181748087:1 151237492 ID14744 M -
TACGTAATTGATAAGTTTTATATTTCCTTTG
>2 dna:chromosome chromosome:NCBIM37:2:1:181748087:1 151237493 ID14743 M -
TACGTAATTGATAAGTTTTATATTTCCTTT
>2 dna:chromosome chromosome:NCBIM37:2:1:181748087:1 151237500 ID51522 M -
TGGCACAATACGTAATTGATAAGTTTTATAT
>2 dna:chromosome chromosome:NCBIM37:2:1:181748087:1 151237501 ID51521 M -
TGGCACAATACGTAATTGATAAGTTTTATA
>2 dna:chromosome chromosome:NCBIM37:2:1:181748087:1 151237502 ID51520 M -
TGGCACAATACGTAATTGATAAGTTTTAT
>2 dna:chromosome chromosome:NCBIM37:2:1:181748087:1 151237512 ID41038 M -
TGATAGTCTTCTGGCACAATACGTAATTGA
>2 dna:chromosome chromosome:NCBIM37:2:1:181748087:1 151237517 ID8923 M -
TAACCCATGATAGTCTTCTGGCACAATACGTA
>2 dna:chromosome chromosome:NCBIM37:2:1:181748087:1 151237518 ID8922 M -
TAACCCATGATAGTCTTCTGGCACAATACGT
>2 dna:chromosome chromosome:NCBIM37:2:1:181748087:1 151237522 ID8921 M -
TAACCCATGATAGTCTTCTGGCACAAT
>2 dna:chromosome chromosome:NCBIM37:2:1:181748087:1 151237537 ID66289 M -
TTGAAAGTGGCAGGCTTGTAACCCATGATA
>2 dna:chromosome chromosome:NCBIM37:2:1:181748087:1 151237579 ID2057 M -
CACCTTCTAAGAGTTCTTGGGCACATTCA
>2 dna:chromosome chromosome:NCBIM37:2:1:181748087:1 151237580 ID2056 M -
CACCTTCTAAGAGTTCTTGGGCACATTC
>2 dna:chromosome chromosome:NCBIM37:2:1:181748087:1 151237616 ID37617 M -
TGACTCCAGACATGAATTTCATGGTCATC
>2 dna:chromosome chromosome:NCBIM37:2:1:181748087:1 151237636 ID2477 M -
CATAAAGTAGAGCACACACCGTGACTCCAG
>2 dna:chromosome chromosome:NCBIM37:2:1:181748087:1 151237698 ID4902 M -
GCCAAGTTCTTCTGCTTTAGGTCTCCACGC
>2 dna:chromosome chromosome:NCBIM37:2:1:181748087:1 151237702 ID47872 M -
TGCTGCCAAGTTCTTCTGCTTTAGGTCTCC
>2 dna:chromosome chromosome:NCBIM37:2:1:181748087:1 151237716 ID23471 M -
TATTATATGTATTTTGCTGCCAAGTTCTTC
>2 dna:chromosome chromosome:NCBIM37:2:1:181748087:1 151237720 ID35765 M -
TGAATATTATATGTATTTTGCTGCCAAGTT
>2 dna:chromosome chromosome:NCBIM37:2:1:181748087:1 151237721 ID35764 M -
TGAATATTATATGTATTTTGCTGCCAAGT
>2 dna:chromosome chromosome:NCBIM37:2:1:181748087:1 151237721 ID66419 M -
TTGAATATTATATGTATTTTGCTGCCAAGT
>2 dna:chromosome chromosome:NCBIM37:2:1:181748087:1 151237724 ID35763 M -
TGAATATTATATGTATTTTGCTGCCA
>2 dna:chromosome chromosome:NCBIM37:2:1:181748087:1 151237728 ID38195 M -
TGAGAACTTGAATATTATATGTATTTTGCT
>2 dna:chromosome chromosome:NCBIM37:2:1:181748087:1 151237753 ID21031 M -
TAGTGATCATGTCATAAAGTTCTGTTGAGA
>2 dna:chromosome chromosome:NCBIM37:2:1:181748087:1 151237754 ID21030 M -
TAGTGATCATGTCATAAAGTTCTGTTGAG
>2 dna:chromosome chromosome:NCBIM37:2:1:181748087:1 151237762 ID13676 M -
TACCAAGTTAGTGATCATGTCATAAAGTT
>2 dna:chromosome chromosome:NCBIM37:2:1:181748087:1 151237803 ID7152 U -
TAAAATGCCATGGAGTGCTAGCCTTTGTCC
>2 dna:chromosome chromosome:NCBIM37:2:1:181748087:1 151237805 ID63527 U -
TTAAAATGCCATGGAGTGCTAGCCTTTGT
>2 dna:chromosome chromosome:NCBIM37:2:1:181748087:1 151237811 ID34405 U -
TGAAATCTTAAAATGCCATGGAGTGCTAGC
>2 dna:chromosome chromosome:NCBIM37:2:1:181748087:1 151237883 ID54953 M -
TGGGTTTAGGGTGGCTATAGATGGTCTC
>2 dna:chromosome chromosome:NCBIM37:2:1:181748087:1 151237887 ID12449 M -
TACAATGGGTTTAGGGTGGCTATAGATGG
>2 dna:chromosome chromosome:NCBIM37:2:1:181748087:1 151237887 ID63842 M -
TTACAATGGGTTTAGGGTGGCTATAGATGG
>2 dna:chromosome chromosome:NCBIM37:2:1:181748087:1 151237894 ID34733 M -
TGAACATTACAATGGGTTTAGGGTGGCTA
>2 dna:chromosome chromosome:NCBIM37:2:1:181748087:1 151237896 ID41523 M -
TGATGAACATTACAATGGGTTTAGGGTGGC
>2 dna:chromosome chromosome:NCBIM37:2:1:181748087:1 151237897 ID41522 M -
TGATGAACATTACAATGGGTTTAGGGTGG
>2 dna:chromosome chromosome:NCBIM37:2:1:181748087:1 151237899 ID2736 M -
CCATGATGAACATTACAATGGGTTTAGGGT
>2 dna:chromosome chromosome:NCBIM37:2:1:181748087:1 151237899 ID41521 M -
TGATGAACATTACAATGGGTTTAGGGT
>2 dna:chromosome chromosome:NCBIM37:2:1:181748087:1 151237900 ID2735 M -
CCATGATGAACATTACAATGGGTTTAGGG
>2 dna:chromosome chromosome:NCBIM37:2:1:181748087:1 151237911 ID22542 M -
TATCTCATGACACCCATGATGAACATTACAA
>2 dna:chromosome chromosome:NCBIM37:2:1:181748087:1 151237922 ID60940 M -
TGTTGCTTATATCTCATGACACCCATGAT
>2 dna:chromosome chromosome:NCBIM37:2:1:181748087:1 151237922 ID67997 M -
TTGTTGCTTATATCTCATGACACCCATGAT
>2 dna:chromosome chromosome:NCBIM37:2:1:181748087:1 151237923 ID67996 M -
TTGTTGCTTATATCTCATGACACCCATGA
>2 dna:chromosome chromosome:NCBIM37:2:1:181748087:1 151237985 ID39269 M -
TGAGCATCAGGTATGTTGCCATTATATGGTC
>2 dna:chromosome chromosome:NCBIM37:2:1:181748087:1 151237986 ID39268 M -
TGAGCATCAGGTATGTTGCCATTATATGGT
>2 dna:chromosome chromosome:NCBIM37:2:1:181748087:1 151237991 ID46329 M -
TGCCTGAGCATCAGGTATGTTGCCATTAT
>2 dna:chromosome chromosome:NCBIM37:2:1:181748087:1 151237991 ID66880 M -
TTGCCTGAGCATCAGGTATGTTGCCATTAT
>2 dna:chromosome chromosome:NCBIM37:2:1:181748087:1 151237992 ID46328 M -
TGCCTGAGCATCAGGTATGTTGCCATTA
>2 dna:chromosome chromosome:NCBIM37:2:1:181748087:1 151238060 ID64685 M -
TTCAAGGTTTGAACACCCTAGCTGGGCTTCA
>2 dna:chromosome chromosome:NCBIM37:2:1:181748087:1 151238062 ID61142 M -
TGTTTCAAGGTTTGAACACCCTAGCTGGGCTT
>2 dna:chromosome chromosome:NCBIM37:2:1:181748087:1 151238092 ID61248 M -
TGTTTGTTGTTTCATGGTTGGACCTGTATG
>2 dna:chromosome chromosome:NCBIM37:2:1:181748087:1 151238095 ID9320 M -
TAACTGTTTGTTGTTTCATGGTTGGACCTGT
>2 dna:chromosome chromosome:NCBIM37:2:1:181748087:1 151238096 ID9319 M -
TAACTGTTTGTTGTTTCATGGTTGGACCTG
>2 dna:chromosome chromosome:NCBIM37:2:1:181748087:1 151238097 ID9318 M -
TAACTGTTTGTTGTTTCATGGTTGGACCT
>2 dna:chromosome chromosome:NCBIM37:2:1:181748087:1 151238097 ID21626 M -
TATAACTGTTTGTTGTTTCATGGTTGGACCT
>2 dna:chromosome chromosome:NCBIM37:2:1:181748087:1 151238098 ID9317 M -
TAACTGTTTGTTGTTTCATGGTTGGACC
>2 dna:chromosome chromosome:NCBIM37:2:1:181748087:1 151238098 ID21625 M -
TATAACTGTTTGTTGTTTCATGGTTGGACC
>2 dna:chromosome chromosome:NCBIM37:2:1:181748087:1 151238099 ID21624 M -
TATAACTGTTTGTTGTTTCATGGTTGGAC
>2 dna:chromosome chromosome:NCBIM37:2:1:181748087:1 151238099 ID64269 M -
TTATAACTGTTTGTTGTTTCATGGTTGGAC
>2 dna:chromosome chromosome:NCBIM37:2:1:181748087:1 151238100 ID64268 M -
TTATAACTGTTTGTTGTTTCATGGTTGGA
>2 dna:chromosome chromosome:NCBIM37:2:1:181748087:1 151238101 ID21623 M -
TATAACTGTTTGTTGTTTCATGGTTGG
>2 dna:chromosome chromosome:NCBIM37:2:1:181748087:1 151238101 ID64267 M -
TTATAACTGTTTGTTGTTTCATGGTTGG
>2 dna:chromosome chromosome:NCBIM37:2:1:181748087:1 151238104 ID46500 M -
TGCCTTATAACTGTTTGTTGTTTCATGGT
>2 dna:chromosome chromosome:NCBIM37:2:1:181748087:1 151238105 ID46499 M -
TGCCTTATAACTGTTTGTTGTTTCATGG
>2 dna:chromosome chromosome:NCBIM37:2:1:181748087:1 151238109 ID28839 M -
TCCCTGCCTTATAACTGTTTGTTGTTTC
>2 dna:chromosome chromosome:NCBIM37:2:1:181748087:1 151238110 ID17498 M -
TAGATCCCTGCCTTATAACTGTTTGTTGTTT
>2 dna:chromosome chromosome:NCBIM37:2:1:181748087:1 151238164 ID10276 U -
TAAGGATTTCCAGGTTGATTTGGCCAAAT
>2 dna:chromosome chromosome:NCBIM37:2:1:181748087:1 151238172 ID25134 M -
TCACATTCTAAGGATTTCCAGGTTGATTT
>2 dna:chromosome chromosome:NCBIM37:2:1:181748087:1 151238268 ID50062 M -
TGGACAAGCTGAGGGGCAGATTCTATGA
>2 dna:chromosome chromosome:NCBIM37:2:1:181748087:1 151238328 ID2338 M -
CAGCTTTCGTCTGAGGGTCAATGCTCTGTCT
>2 dna:chromosome chromosome:NCBIM37:2:1:181748087:1 151238358 ID41559 U -
TGATGAATCGTCTGAAGACACTCTGGTAC
>2 dna:chromosome chromosome:NCBIM37:2:1:181748087:1 151238369 ID65296 U -
TTCCAGTGATGAATCGTCTGAAGA
>2 dna:chromosome chromosome:NCBIM37:2:1:181748087:1 151238412 ID60542 M -
TGTTAGAGTCAGCTTTGGACACATTCCTG
>2 dna:chromosome chromosome:NCBIM37:2:1:181748087:1 151238418 ID59870 M -
TGTGGATTGTTAGAGTCAGCTTTGGACACA
>2 dna:chromosome chromosome:NCBIM37:2:1:181748087:1 151238419 ID59869 M -
TGTGGATTGTTAGAGTCAGCTTTGGACAC
>2 dna:chromosome chromosome:NCBIM37:2:1:181748087:1 151238421 ID59868 M -
TGTGGATTGTTAGAGTCAGCTTTGGAC
>2 dna:chromosome chromosome:NCBIM37:2:1:181748087:1 151238437 ID57341 M -
TGTAAGGACACATGGCTCTGTGGATTGTT
>2 dna:chromosome chromosome:NCBIM37:2:1:181748087:1 151238451 ID36934 M -
TGACATGAAACACCCTGTAAGGACACATGG
>2 dna:chromosome chromosome:NCBIM37:2:1:181748087:1 151238452 ID36933 M -
TGACATGAAACACCCTGTAAGGACACATG
>2 dna:chromosome chromosome:NCBIM37:2:1:181748087:1 151238457 ID41579 M -
TGATGACATGAAACACCCTGTAAGGAC
>2 dna:chromosome chromosome:NCBIM37:2:1:181748087:1 151238487 ID6032 U -
GTCCTTAACACTGAGCTTCCTCCACAGAG
>2 dna:chromosome chromosome:NCBIM37:2:1:181748087:1 151238500 ID54507 U -
TGGGTATGTTGGTGTCCTTAACACTGAGC
>2 dna:chromosome chromosome:NCBIM37:2:1:181748087:1 151238523 ID35166 M -
TGAAGAGAAGAGCTGTTCTTTTCACTGGGTA
>2 dna:chromosome chromosome:NCBIM37:2:1:181748087:1 151238532 ID22833 M -
TATGAGGTGAAGAGAAGAGCTGTTCTTTT
>2 dna:chromosome chromosome:NCBIM37:2:1:181748087:1 151238541 ID38999 M -
TGAGATGCTTATGAGGTGAAGAGAAGAGC
>2 dna:chromosome chromosome:NCBIM37:2:1:181748087:1 151238545 ID28812 M -
TCCCTGAGATGCTTATGAGGTGAAGAGAA
>2 dna:chromosome chromosome:NCBIM37:2:1:181748087:1 151238546 ID65423 M -
TTCCCTGAGATGCTTATGAGGTGAAGAGA
>2 dna:chromosome chromosome:NCBIM37:2:1:181748087:1 151238547 ID23586 M -
TATTCCCTGAGATGCTTATGAGGTGAAGAG
>2 dna:chromosome chromosome:NCBIM37:2:1:181748087:1 151238553 ID40491 M -
TGAGTTATTCCCTGAGATGCTTATGAGGT
>2 dna:chromosome chromosome:NCBIM37:2:1:181748087:1 151238556 ID37070 M -
TGACATTGAGTTATTCCCTGAGATGCTTATGA
>2 dna:chromosome chromosome:NCBIM37:2:1:181748087:1 151238562 ID26369 M -
TCATGACATTGAGTTATTCCCTGAGATGC
>2 dna:chromosome chromosome:NCBIM37:2:1:181748087:1 151238562 ID37069 M -
TGACATTGAGTTATTCCCTGAGATGC
>2 dna:chromosome chromosome:NCBIM37:2:1:181748087:1 151238562 ID65043 M -
TTCATGACATTGAGTTATTCCCTGAGATGC
>2 dna:chromosome chromosome:NCBIM37:2:1:181748087:1 151238577 ID68547 M -
TTTGAAGCAGTGGTCTTCATGACATTGAGT
>2 dna:chromosome chromosome:NCBIM37:2:1:181748087:1 151238594 ID39924 M -
TGAGGTCATGTTGTTCTTTGAAGCAGTGG
>2 dna:chromosome chromosome:NCBIM37:2:1:181748087:1 151238598 ID28470 M -
TCCCATGAGGTCATGTTGTTCTTTGAAGCA
>2 dna:chromosome chromosome:NCBIM37:2:1:181748087:1 151238624 ID15297 M -
TACTCTGTGGAGAAAGGAGGTGATCTATCCC
>2 dna:chromosome chromosome:NCBIM37:2:1:181748087:1 151238625 ID15296 M -
TACTCTGTGGAGAAAGGAGGTGATCTATCC
>2 dna:chromosome chromosome:NCBIM37:2:1:181748087:1 151238628 ID15295 M -
TACTCTGTGGAGAAAGGAGGTGATCTA
>2 dna:chromosome chromosome:NCBIM37:2:1:181748087:1 151238628 ID31410 M -
TCTACTCTGTGGAGAAAGGAGGTGATCTA
>2 dna:chromosome chromosome:NCBIM37:2:1:181748087:1 151238632 ID54583 M -
TGGGTCTACTCTGTGGAGAAAGGAGGTGA
>2 dna:chromosome chromosome:NCBIM37:2:1:181748087:1 151238637 ID8453 M -
TAACAATGGGTCTACTCTGTGGAGAAAGGA
>2 dna:chromosome chromosome:NCBIM37:2:1:181748087:1 151238638 ID8452 M -
TAACAATGGGTCTACTCTGTGGAGAAAGG
>2 dna:chromosome chromosome:NCBIM37:2:1:181748087:1 151238660 ID61353 M -
TGTTTTTCTTGTACAAGTCAACCCTAACAAT
>2 dna:chromosome chromosome:NCBIM37:2:1:181748087:1 151238661 ID61352 M -
TGTTTTTCTTGTACAAGTCAACCCTAACAA
>2 dna:chromosome chromosome:NCBIM37:2:1:181748087:1 151238707 ID615 M -
ACCTCAAAGGTGTCACTGGGGCATATTTGG
>2 dna:chromosome chromosome:NCBIM37:2:1:181748087:1 151238712 ID2349 M -
CAGGAACCTCAAAGGTGTCACTGGGGCATA
>2 dna:chromosome chromosome:NCBIM37:2:1:181748087:1 151238717 ID53186 M -
TGGGACAGGAACCTCAAAGGTGTCACTGGG
>2 dna:chromosome chromosome:NCBIM37:2:1:181748087:1 151238718 ID53184 M -
TGGGACAGGAACCTCAAAGGTGTCACTGG
>2 dna:chromosome chromosome:NCBIM37:2:1:181748087:1 151238802 ID67285 M -
TTGGCATTAGGACCTGACACAGGCCTTTTTA
>2 dna:chromosome chromosome:NCBIM37:2:1:181748087:1 151238807 ID51243 M -
TGGATTTGGCATTAGGACCTGACACAGGCCT
>2 dna:chromosome chromosome:NCBIM37:2:1:181748087:1 151238808 ID51242 M -
TGGATTTGGCATTAGGACCTGACACAGGCC
>2 dna:chromosome chromosome:NCBIM37:2:1:181748087:1 151238814 ID24393 M -
TCAAATGGATTTGGCATTAGGACCTGACA
>2 dna:chromosome chromosome:NCBIM37:2:1:181748087:1 151238815 ID24392 M -
TCAAATGGATTTGGCATTAGGACCTGAC
>2 dna:chromosome chromosome:NCBIM37:2:1:181748087:1 151238816 ID24391 M -
TCAAATGGATTTGGCATTAGGACCTGA
>2 dna:chromosome chromosome:NCBIM37:2:1:181748087:1 151238817 ID65011 M -
TTCATCAAATGGATTTGGCATTAGGACCTG
>2 dna:chromosome chromosome:NCBIM37:2:1:181748087:1 151238818 ID65010 M -
TTCATCAAATGGATTTGGCATTAGGACCT
>2 dna:chromosome chromosome:NCBIM37:2:1:181748087:1 151238819 ID65009 M -
TTCATCAAATGGATTTGGCATTAGGACC
>2 dna:chromosome chromosome:NCBIM37:2:1:181748087:1 151238836 ID11699 M -
TAATTGTCAGATAAAGCCTCTTCATCAAATG
>2 dna:chromosome chromosome:NCBIM37:2:1:181748087:1 151238837 ID11698 M -
TAATTGTCAGATAAAGCCTCTTCATCAAAT
>2 dna:chromosome chromosome:NCBIM37:2:1:181748087:1 151238838 ID21754 M -
TATAATTGTCAGATAAAGCCTCTTCATCAAA
>2 dna:chromosome chromosome:NCBIM37:2:1:181748087:1 151238839 ID21753 M -
TATAATTGTCAGATAAAGCCTCTTCATCAA
>2 dna:chromosome chromosome:NCBIM37:2:1:181748087:1 151238840 ID68307 M -
TTTATAATTGTCAGATAAAGCCTCTTCATCA
>2 dna:chromosome chromosome:NCBIM37:2:1:181748087:1 151238845 ID61276 M -
TGTTTTATAATTGTCAGATAAAGCCTCTT
>2 dna:chromosome chromosome:NCBIM37:2:1:181748087:1 151238847 ID11502 M -
TAATGTTTTATAATTGTCAGATAAAGCCTC
>2 dna:chromosome chromosome:NCBIM37:2:1:181748087:1 151238850 ID68262 M -
TTTAATGTTTTATAATTGTCAGATAAAGC
>2 dna:chromosome chromosome:NCBIM37:2:1:181748087:1 151238860 ID18265 M -
TAGCCAAGGATCTTTAATGTTTTATAATTGT
>2 dna:chromosome chromosome:NCBIM37:2:1:181748087:1 151238880 ID23973 M -
TATTTGCCTAAATGCTCCTTAGCCAAGGAT
>2 dna:chromosome chromosome:NCBIM37:2:1:181748087:1 151238881 ID23972 M -
TATTTGCCTAAATGCTCCTTAGCCAAGGA
>2 dna:chromosome chromosome:NCBIM37:2:1:181748087:1 151238883 ID64341 M -
TTATATTTGCCTAAATGCTCCTTAGCCAAG
>2 dna:chromosome chromosome:NCBIM37:2:1:181748087:1 151238893 ID18593 M -
TAGCTAGTCAATTATATTTGCCTAAATGCTC
>2 dna:chromosome chromosome:NCBIM37:2:1:181748087:1 151238894 ID1093 M -
AGCTAGTCAATTATATTTGCCTAAATGCT
>2 dna:chromosome chromosome:NCBIM37:2:1:181748087:1 151238894 ID18592 M -
TAGCTAGTCAATTATATTTGCCTAAATGCT
>2 dna:chromosome chromosome:NCBIM37:2:1:181748087:1 151238900 ID21891 M -
TATAGCTAGCTAGTCAATTATATTTGCCTA
>2 dna:chromosome chromosome:NCBIM37:2:1:181748087:1 151238924 ID47074 M -
TGCTACAATTGTCTGGTTGAGGATATAGC
>2 dna:chromosome chromosome:NCBIM37:2:1:181748087:1 151238927 ID11662 M -
TAATTGCTACAATTGTCTGGTTGAGGATAT
>2 dna:chromosome chromosome:NCBIM37:2:1:181748087:1 151238928 ID11661 M -
TAATTGCTACAATTGTCTGGTTGAGGATA
>2 dna:chromosome chromosome:NCBIM37:2:1:181748087:1 151238931 ID11660 M -
TAATTGCTACAATTGTCTGGTTGAGG
>2 dna:chromosome chromosome:NCBIM37:2:1:181748087:1 151238935 ID12527 M -
TACAATTTTAATTGCTACAATTGTCTGGTT
>2 dna:chromosome chromosome:NCBIM37:2:1:181748087:1 151238945 ID30471 M -
TCCTTTCTGATACAATTTTAATTGCTACAA
>2 dna:chromosome chromosome:NCBIM37:2:1:181748087:1 151238950 ID33192 M -
TCTTTATCCTTTCTGATACAATTTTAATTGC
>2 dna:chromosome chromosome:NCBIM37:2:1:181748087:1 151238959 ID4524 M -
GAGGGTTTTCTTTATCCTTTCTGATACAAT
>2 dna:chromosome chromosome:NCBIM37:2:1:181748087:1 151239023 ID59528 M -
TGTGCAAATGATTAATAATATGAGGGAGGT
>2 dna:chromosome chromosome:NCBIM37:2:1:181748087:1 151239026 ID21733 M -
TATAATGTGCAAATGATTAATAATATGAGGGA
>2 dna:chromosome chromosome:NCBIM37:2:1:181748087:1 151239028 ID21732 M -
TATAATGTGCAAATGATTAATAATATGAGG
>2 dna:chromosome chromosome:NCBIM37:2:1:181748087:1 151239030 ID21961 M -
TATATAATGTGCAAATGATTAATAATATGA
>2 dna:chromosome chromosome:NCBIM37:2:1:181748087:1 151239034 ID68894 M -
TTTTATATAATGTGCAAATGATTAATAAT
>2 dna:chromosome chromosome:NCBIM37:2:1:181748087:1 151239046 ID8729 M -
TAACAGTTTGTTTTATATAATGTGCAA
>2 dna:chromosome chromosome:NCBIM37:2:1:181748087:1 151239046 ID21594 M -
TATAACAGTTTGTTTTATATAATGTGCAA
>2 dna:chromosome chromosome:NCBIM37:2:1:181748087:1 151239047 ID21593 M -
TATAACAGTTTGTTTTATATAATGTGCA
>2 dna:chromosome chromosome:NCBIM37:2:1:181748087:1 151239054 ID27500 M -
TCCAGAATCATATAACAGTTTGTTTTATATA
>2 dna:chromosome chromosome:NCBIM37:2:1:181748087:1 151239054 ID65244 M -
TTCCAGAATCATATAACAGTTTGTTTTATATA
>2 dna:chromosome chromosome:NCBIM37:2:1:181748087:1 151239107 ID20051 M -
TAGGTAGCCAATCTCCACAATTTTGCCCAA
>2 dna:chromosome chromosome:NCBIM37:2:1:181748087:1 151239108 ID20050 M -
TAGGTAGCCAATCTCCACAATTTTGCCCA
>2 dna:chromosome chromosome:NCBIM37:2:1:181748087:1 151239124 ID53934 M -
TGGGATTCTTCCTCAGGTAGGTAGCCAATC
>2 dna:chromosome chromosome:NCBIM37:2:1:181748087:1 151239136 ID8043 M -
TAAATAGCAAATGGGATTCTTCCTCAGGT
>2 dna:chromosome chromosome:NCBIM37:2:1:181748087:1 151239166 ID36561 M -
TGACACTACTGGAGGAGACATACCCTTTGT
>2 dna:chromosome chromosome:NCBIM37:2:1:181748087:1 151239167 ID36560 M -
TGACACTACTGGAGGAGACATACCCTTTG
>2 dna:chromosome chromosome:NCBIM37:2:1:181748087:1 151239168 ID5183 M -
GCTGACACTACTGGAGGAGACATACCCTTT
>2 dna:chromosome chromosome:NCBIM37:2:1:181748087:1 151239168 ID36559 M -
TGACACTACTGGAGGAGACATACCCTTT
>2 dna:chromosome chromosome:NCBIM37:2:1:181748087:1 151239169 ID5182 M -
GCTGACACTACTGGAGGAGACATACCCTT
>2 dna:chromosome chromosome:NCBIM37:2:1:181748087:1 151239170 ID47756 M -
TGCTGACACTACTGGAGGAGACATACCCT
>2 dna:chromosome chromosome:NCBIM37:2:1:181748087:1 151239192 ID28813 M -
TCCCTGAGGGCAATATACTTCTGCTGAC
>2 dna:chromosome chromosome:NCBIM37:2:1:181748087:1 151239226 ID30492 M -
TCCTTTGCCTTCCACTATAATATTTCCTGG
>2 dna:chromosome chromosome:NCBIM37:2:1:181748087:1 151239239 ID43342 M -
TGCAATCACATTTCCTTTGCCTTCCACTA
>2 dna:chromosome chromosome:NCBIM37:2:1:181748087:1 151239248 ID66872 M -
TTGCCTATTTTGCAATCACATTTCCTTTGC
>2 dna:chromosome chromosome:NCBIM37:2:1:181748087:1 151239258 ID40704 M -
TGATAACCTTTTTGCCTATTTTGCAATCACA
>2 dna:chromosome chromosome:NCBIM37:2:1:181748087:1 151239261 ID40703 M -
TGATAACCTTTTTGCCTATTTTGCAATC
>2 dna:chromosome chromosome:NCBIM37:2:1:181748087:1 151239265 ID34777 M -
TGAACCATGATAACCTTTTTGCCTATTTTGC
>2 dna:chromosome chromosome:NCBIM37:2:1:181748087:1 151239271 ID34774 M -
TGAACCATGATAACCTTTTTGCCTA
>2 dna:chromosome chromosome:NCBIM37:2:1:181748087:1 151239274 ID18764 M -
TAGCTTATGAACCATGATAACCTTTTTGC
>2 dna:chromosome chromosome:NCBIM37:2:1:181748087:1 151239277 ID47188 M -
TGCTAGCTTATGAACCATGATAACCTTTT
>2 dna:chromosome chromosome:NCBIM37:2:1:181748087:1 151239282 ID65 M -
AAAGTTGCTAGCTTATGAACCATGATAAC
>2 dna:chromosome chromosome:NCBIM37:2:1:181748087:1 151239282 ID34281 M -
TGAAAGTTGCTAGCTTATGAACCATGATAAC
>2 dna:chromosome chromosome:NCBIM37:2:1:181748087:1 151239282 ID66293 M -
TTGAAAGTTGCTAGCTTATGAACCATGATAAC
>2 dna:chromosome chromosome:NCBIM37:2:1:181748087:1 151239283 ID34280 M -
TGAAAGTTGCTAGCTTATGAACCATGATAA
>2 dna:chromosome chromosome:NCBIM37:2:1:181748087:1 151239284 ID34279 M -
TGAAAGTTGCTAGCTTATGAACCATGATA
>2 dna:chromosome chromosome:NCBIM37:2:1:181748087:1 151239303 ID25058 M -
TCACAGTGGAGAGTCCCCTTGAAAGTTGC
>2 dna:chromosome chromosome:NCBIM37:2:1:181748087:1 151239309 ID24296 M -
TCAAAGCTCACAGTGGAGAGTCCCCTTGAA
>2 dna:chromosome chromosome:NCBIM37:2:1:181748087:1 151239315 ID18272 M -
TAGCCAATCAAAGCTCACAGTGGAGAGTCCC
>2 dna:chromosome chromosome:NCBIM37:2:1:181748087:1 151239317 ID64171 M -
TTAGCCAATCAAAGCTCACAGTGGAGAGTC
>2 dna:chromosome chromosome:NCBIM37:2:1:181748087:1 151239339 ID36250 M -
TGACAAACTAAATGGTCATGAATTAGCCAA
>2 dna:chromosome chromosome:NCBIM37:2:1:181748087:1 151239340 ID36249 M -
TGACAAACTAAATGGTCATGAATTAGCCA
>2 dna:chromosome chromosome:NCBIM37:2:1:181748087:1 151239341 ID36248 M -
TGACAAACTAAATGGTCATGAATTAGCC
>2 dna:chromosome chromosome:NCBIM37:2:1:181748087:1 151239342 ID36247 M -
TGACAAACTAAATGGTCATGAATTAGC
>2 dna:chromosome chromosome:NCBIM37:2:1:181748087:1 151239349 ID7797 M -
TAAAGGAACTATGACAAACTAAATGGTCATG
>2 dna:chromosome chromosome:NCBIM37:2:1:181748087:1 151239352 ID7796 M -
TAAAGGAACTATGACAAACTAAATGGTC
>2 dna:chromosome chromosome:NCBIM37:2:1:181748087:1 151239352 ID60384 M -
TGTTAAAGGAACTATGACAAACTAAATGGTC
>2 dna:chromosome chromosome:NCBIM37:2:1:181748087:1 151239352 ID63576 M -
TTAAAGGAACTATGACAAACTAAATGGTC
>2 dna:chromosome chromosome:NCBIM37:2:1:181748087:1 151239353 ID63575 M -
TTAAAGGAACTATGACAAACTAAATGGT
>2 dna:chromosome chromosome:NCBIM37:2:1:181748087:1 151239356 ID30183 M -
TCCTGTTAAAGGAACTATGACAAACTAAAT
>2 dna:chromosome chromosome:NCBIM37:2:1:181748087:1 151239382 ID59510 M -
TGTGATTTGGAGTGGCTGTCTGTGTTCCT
>2 dna:chromosome chromosome:NCBIM37:2:1:181748087:1 151239384 ID59509 M -
TGTGATTTGGAGTGGCTGTCTGTGTTC
>2 dna:chromosome chromosome:NCBIM37:2:1:181748087:1 151239386 ID12488 M -
TACAATGTGATTTGGAGTGGCTGTCTGTGT
>2 dna:chromosome chromosome:NCBIM37:2:1:181748087:1 151239390 ID63844 M -
TTACAATGTGATTTGGAGTGGCTGTCT
>2 dna:chromosome chromosome:NCBIM37:2:1:181748087:1 151239391 ID26458 M -
TCATTACAATGTGATTTGGAGTGGCTGTC
>2 dna:chromosome chromosome:NCBIM37:2:1:181748087:1 151239392 ID26457 M -
TCATTACAATGTGATTTGGAGTGGCTGT
>2 dna:chromosome chromosome:NCBIM37:2:1:181748087:1 151239394 ID26456 M -
TCATTACAATGTGATTTGGAGTGGCT
>2 dna:chromosome chromosome:NCBIM37:2:1:181748087:1 151239396 ID42144 M -
TGATTATCATTACAATGTGATTTGGAGTGG
>2 dna:chromosome chromosome:NCBIM37:2:1:181748087:1 151239397 ID42143 M -
TGATTATCATTACAATGTGATTTGGAGTG
>2 dna:chromosome chromosome:NCBIM37:2:1:181748087:1 151239397 ID66675 M -
TTGATTATCATTACAATGTGATTTGGAGTG
>2 dna:chromosome chromosome:NCBIM37:2:1:181748087:1 151239398 ID42142 M -
TGATTATCATTACAATGTGATTTGGAGT
>2 dna:chromosome chromosome:NCBIM37:2:1:181748087:1 151239404 ID55100 M -
TGGTAACCTTGATTATCATTACAATGTGATT
>2 dna:chromosome chromosome:NCBIM37:2:1:181748087:1 151239405 ID55099 M -
TGGTAACCTTGATTATCATTACAATGTGAT
>2 dna:chromosome chromosome:NCBIM37:2:1:181748087:1 151239406 ID1568 M -
ATGGTAACCTTGATTATCATTACAATGTGA
>2 dna:chromosome chromosome:NCBIM37:2:1:181748087:1 151239406 ID55098 M -
TGGTAACCTTGATTATCATTACAATGTGA
>2 dna:chromosome chromosome:NCBIM37:2:1:181748087:1 151239411 ID22543 M -
TATCTCATGGTAACCTTGATTATCATTACAA
>2 dna:chromosome chromosome:NCBIM37:2:1:181748087:1 151239418 ID48232 M -
TGCTTATATCTCATGGTAACCTTGATTATC
>2 dna:chromosome chromosome:NCBIM37:2:1:181748087:1 151239419 ID48231 M -
TGCTTATATCTCATGGTAACCTTGATTAT
>2 dna:chromosome chromosome:NCBIM37:2:1:181748087:1 151239423 ID65117 M -
TTCATTGCTTATATCTCATGGTAACCTTGA
>2 dna:chromosome chromosome:NCBIM37:2:1:181748087:1 151239435 ID15834 M -
TACTTTCATCTTTCATTGCTTATATCTCA
>2 dna:chromosome chromosome:NCBIM37:2:1:181748087:1 151239442 ID20502 M -
TAGTAAAATTACTTTCATCTTTCATTGCTTA
>2 dna:chromosome chromosome:NCBIM37:2:1:181748087:1 151239473 ID20456 M -
TAGGTTGTCATCACATGGTCAAACTTCTCCTC
>2 dna:chromosome chromosome:NCBIM37:2:1:181748087:1 151239474 ID20455 M -
TAGGTTGTCATCACATGGTCAAACTTCTCCT
>2 dna:chromosome chromosome:NCBIM37:2:1:181748087:1 151239475 ID20454 M -
TAGGTTGTCATCACATGGTCAAACTTCTCC
>2 dna:chromosome chromosome:NCBIM37:2:1:181748087:1 151239476 ID20453 M -
TAGGTTGTCATCACATGGTCAAACTTCTC
>2 dna:chromosome chromosome:NCBIM37:2:1:181748087:1 151239485 ID2277 M -
CAGCAACAAAATAGGTTGTCATCACATGGTC
>2 dna:chromosome chromosome:NCBIM37:2:1:181748087:1 151239485 ID4733 M -
GCAACAAAATAGGTTGTCATCACATGGTC
>2 dna:chromosome chromosome:NCBIM37:2:1:181748087:1 151239492 ID46207 M -
TGCCTCAGCAACAAAATAGGTTGTCATCA
>2 dna:chromosome chromosome:NCBIM37:2:1:181748087:1 151239509 ID28384 M -
TCCCAGGGTTATTGTTGCCTCAGCAAC
>2 dna:chromosome chromosome:NCBIM37:2:1:181748087:1 151239525 ID64435 M -
TTATTATTGAGTTGTCTTCCCAGGGTTA
>2 dna:chromosome chromosome:NCBIM37:2:1:181748087:1 151239527 ID23521 M -
TATTATTGAGTTGTCTTCCCAGGGT
>2 dna:chromosome chromosome:NCBIM37:2:1:181748087:1 151239560 ID60063 U -
TGTGTCAAGATTTGATCCCACTGTCTGGGA
>2 dna:chromosome chromosome:NCBIM37:2:1:181748087:1 151239568 ID4968 M -
GCCCAATATGTGTCAAGATTTGATCCCACT
>2 dna:chromosome chromosome:NCBIM37:2:1:181748087:1 151239585 ID56736 M -
TGGTTGTTTCATGGTTGGCCCAATATGTGT
>2 dna:chromosome chromosome:NCBIM37:2:1:181748087:1 151239586 ID56735 M -
TGGTTGTTTCATGGTTGGCCCAATATGTG
>2 dna:chromosome chromosome:NCBIM37:2:1:181748087:1 151239591 ID2751 M -
CCATTGGTTGTTTCATGGTTGGCCCAAT
>2 dna:chromosome chromosome:NCBIM37:2:1:181748087:1 151239591 ID4959 M -
GCCATTGGTTGTTTCATGGTTGGCCCAAT
>2 dna:chromosome chromosome:NCBIM37:2:1:181748087:1 151239591 ID18343 M -
TAGCCATTGGTTGTTTCATGGTTGGCCCAAT
>2 dna:chromosome chromosome:NCBIM37:2:1:181748087:1 151239592 ID18342 M -
TAGCCATTGGTTGTTTCATGGTTGGCCCAA
>2 dna:chromosome chromosome:NCBIM37:2:1:181748087:1 151239593 ID18341 M -
TAGCCATTGGTTGTTTCATGGTTGGCCCA
>2 dna:chromosome chromosome:NCBIM37:2:1:181748087:1 151239595 ID18339 M -
TAGCCATTGGTTGTTTCATGGTTGGCC
>2 dna:chromosome chromosome:NCBIM37:2:1:181748087:1 151239596 ID64302 M -
TTATAGCCATTGGTTGTTTCATGGTTGGC
>2 dna:chromosome chromosome:NCBIM37:2:1:181748087:1 151239599 ID30262 M -
TCCTTATAGCCATTGGTTGTTTCATGGTT
>2 dna:chromosome chromosome:NCBIM37:2:1:181748087:1 151239616 ID19615 M -
TAGGCAAACTAGATCCCATCCTTATAGCCA
>2 dna:chromosome chromosome:NCBIM37:2:1:181748087:1 151239638 ID45519 M -
TGCCATATGAAGGTGGGAAGACTAGGCAAA
>2 dna:chromosome chromosome:NCBIM37:2:1:181748087:1 151239639 ID45518 M -
TGCCATATGAAGGTGGGAAGACTAGGCAA
>2 dna:chromosome chromosome:NCBIM37:2:1:181748087:1 151239644 ID68684 M -
TTTGCCATATGAAGGTGGGAAGACTA
>2 dna:chromosome chromosome:NCBIM37:2:1:181748087:1 151239650 ID68392 M -
TTTCAGTTTGATTTGCCATATGAAGGTGGGA
>2 dna:chromosome chromosome:NCBIM37:2:1:181748087:1 151239651 ID64990 M -
TTCAGTTTGATTTGCCATATGAAGGTGGG
>2 dna:chromosome chromosome:NCBIM37:2:1:181748087:1 151239651 ID68391 M -
TTTCAGTTTGATTTGCCATATGAAGGTGGG
>2 dna:chromosome chromosome:NCBIM37:2:1:181748087:1 151239658 ID10234 M -
TAAGGAATTTCAGTTTGATTTGCCATATGA
>2 dna:chromosome chromosome:NCBIM37:2:1:181748087:1 151239659 ID10233 M -
TAAGGAATTTCAGTTTGATTTGCCATATG
>2 dna:chromosome chromosome:NCBIM37:2:1:181748087:1 151239661 ID10232 M -
TAAGGAATTTCAGTTTGATTTGCCATA
>2 dna:chromosome chromosome:NCBIM37:2:1:181748087:1 151239661 ID31277 M -
TCTAAGGAATTTCAGTTTGATTTGCCATA
>2 dna:chromosome chromosome:NCBIM37:2:1:181748087:1 151239665 ID24782 M -
TCAATTCTAAGGAATTTCAGTTTGATTTGC
>2 dna:chromosome chromosome:NCBIM37:2:1:181748087:1 151239693 ID5530 M -
GGCAAATTGTACCACATTCAGCTCTTGTTTC
>2 dna:chromosome chromosome:NCBIM37:2:1:181748087:1 151239696 ID51342 M -
TGGCAAATTGTACCACATTCAGCTCTTGT
>2 dna:chromosome chromosome:NCBIM37:2:1:181748087:1 151239706 ID68384 M -
TTTCAGGGTTTGTGGCAAATTGTACCACATT
>2 dna:chromosome chromosome:NCBIM37:2:1:181748087:1 151239714 ID64642 M -
TTCAAGCCTTTCAGGGTTTGTGGCAAATTGT
>2 dna:chromosome chromosome:NCBIM37:2:1:181748087:1 151239733 ID53503 M -
TGGGAGTTGTCTACTTGTTCAAGCCTTTC
>2 dna:chromosome chromosome:NCBIM37:2:1:181748087:1 151239736 ID53075 M -
TGGGAATGGGAGTTGTCTACTTGTTCAAGCCT
>2 dna:chromosome chromosome:NCBIM37:2:1:181748087:1 151239737 ID53074 M -
TGGGAATGGGAGTTGTCTACTTGTTCAAGCC
>2 dna:chromosome chromosome:NCBIM37:2:1:181748087:1 151239738 ID53073 M -
TGGGAATGGGAGTTGTCTACTTGTTCAAGC
>2 dna:chromosome chromosome:NCBIM37:2:1:181748087:1 151239739 ID53071 M -
TGGGAATGGGAGTTGTCTACTTGTTCAAG
>2 dna:chromosome chromosome:NCBIM37:2:1:181748087:1 151239740 ID53070 M -
TGGGAATGGGAGTTGTCTACTTGTTCAA
>2 dna:chromosome chromosome:NCBIM37:2:1:181748087:1 151239742 ID53069 M -
TGGGAATGGGAGTTGTCTACTTGTTC
>2 dna:chromosome chromosome:NCBIM37:2:1:181748087:1 151239743 ID53068 M -
TGGGAATGGGAGTTGTCTACTTGTT
>2 dna:chromosome chromosome:NCBIM37:2:1:181748087:1 151239745 ID17725 M -
TAGATTCTGGGAATGGGAGTTGTCTACTTG
>2 dna:chromosome chromosome:NCBIM37:2:1:181748087:1 151239918 ID18279 M -
TAGCCAATTTGGGACACACCTATGGATGAC
>2 dna:chromosome chromosome:NCBIM37:2:1:181748087:1 151239919 ID18278 M -
TAGCCAATTTGGGACACACCTATGGATGA
>2 dna:chromosome chromosome:NCBIM37:2:1:181748087:1 151239958 ID51634 M -
TGGCAGAGGCAAAGATGAGTCAAAACACTTTT
>2 dna:chromosome chromosome:NCBIM37:2:1:181748087:1 151239970 ID40399 M -
TGAGTGTCCTTGGCAGAGGCAAAGATGAGT
>2 dna:chromosome chromosome:NCBIM37:2:1:181748087:1 151239982 ID45969 M -
TGCCCTTACACTGAGTGTCCTTGGCAGAG
>2 dna:chromosome chromosome:NCBIM37:2:1:181748087:1 151240010 ID40553 M -
TGAGTTGATCTTTCACTGGATACATTGGT
>2 dna:chromosome chromosome:NCBIM37:2:1:181748087:1 151240027 ID40043 M -
TGAGGTTTATGGAAGAGATGAGTTGATCTT
>2 dna:chromosome chromosome:NCBIM37:2:1:181748087:1 151240034 ID32150 M -
TCTGAAGTGAGGTTTATGGAAGAGATGAGT
>2 dna:chromosome chromosome:NCBIM37:2:1:181748087:1 151240085 ID9746 M -
TAAGAGGTCAGGTTGTCCTTTGAATCAGA
>2 dna:chromosome chromosome:NCBIM37:2:1:181748087:1 151240088 ID22330 M -
TATCATAAGAGGTCAGGTTGTCCTTTGAATC
>2 dna:chromosome chromosome:NCBIM37:2:1:181748087:1 151240088 ID26106 M -
TCATAAGAGGTCAGGTTGTCCTTTGAATC
>2 dna:chromosome chromosome:NCBIM37:2:1:181748087:1 151240089 ID22329 M -
TATCATAAGAGGTCAGGTTGTCCTTTGAAT
>2 dna:chromosome chromosome:NCBIM37:2:1:181748087:1 151240089 ID26105 M -
TCATAAGAGGTCAGGTTGTCCTTTGAAT
>2 dna:chromosome chromosome:NCBIM37:2:1:181748087:1 151240091 ID22328 M -
TATCATAAGAGGTCAGGTTGTCCTTTGA
>2 dna:chromosome chromosome:NCBIM37:2:1:181748087:1 151240094 ID41395 M -
TGATCTATCATAAGAGGTCAGGTTGTCCTT
>2 dna:chromosome chromosome:NCBIM37:2:1:181748087:1 151240096 ID4636 M -
GATCTATCATAAGAGGTCAGGTTGTCC
>2 dna:chromosome chromosome:NCBIM37:2:1:181748087:1 151240096 ID41394 M -
TGATCTATCATAAGAGGTCAGGTTGTCC
>2 dna:chromosome chromosome:NCBIM37:2:1:181748087:1 151240097 ID41393 M -
TGATCTATCATAAGAGGTCAGGTTGTC
>2 dna:chromosome chromosome:NCBIM37:2:1:181748087:1 151240106 ID50527 M -
TGGAGATTGGAGGTGATCTATCATAAGAGGT
>2 dna:chromosome chromosome:NCBIM37:2:1:181748087:1 151240126 ID8924 M -
TAACCCATGATATACTTGCTGGAGATTGGA
>2 dna:chromosome chromosome:NCBIM37:2:1:181748087:1 151240180 ID51775 M -
TGGCATATGTGAGGCAGACCTACTCCAC
>2 dna:chromosome chromosome:NCBIM37:2:1:181748087:1 151240226 ID7678 U -
TAAAGAGTGCCCTGGGTAAAATCTTAAACCA
>2 dna:chromosome chromosome:NCBIM37:2:1:181748087:1 151240239 ID14074 M -
TACCCACCTTTTAAAGAGTGCCCTGGGTA
>2 dna:chromosome chromosome:NCBIM37:2:1:181748087:1 151240242 ID24694 M -
TCAATACCCACCTTTTAAAGAGTGCCCTGG
>2 dna:chromosome chromosome:NCBIM37:2:1:181748087:1 151240278 ID4150 U -
GACAGAGGCCTATTGTAACCCCGTTCTTCA
>2 dna:chromosome chromosome:NCBIM37:2:1:181748087:1 151240287 ID17494 U -
TAGATCATGACAGAGGCCTATTGTAACCC
>2 dna:chromosome chromosome:NCBIM37:2:1:181748087:1 151240288 ID64134 U -
TTAGATCATGACAGAGGCCTATTGTAACC
>2 dna:chromosome chromosome:NCBIM37:2:1:181748087:1 151240289 ID64133 U -
TTAGATCATGACAGAGGCCTATTGTAAC
>2 dna:chromosome chromosome:NCBIM37:2:1:181748087:1 151240311 ID1071 M -
AGCCTTCATGAAAGGTGTTGGACCTTAGAT
>2 dna:chromosome chromosome:NCBIM37:2:1:181748087:1 151240312 ID10072 M -
TAAGCCTTCATGAAAGGTGTTGGACCTTAGA
>2 dna:chromosome chromosome:NCBIM37:2:1:181748087:1 151240313 ID10071 M -
TAAGCCTTCATGAAAGGTGTTGGACCTTAG
>2 dna:chromosome chromosome:NCBIM37:2:1:181748087:1 151240314 ID10070 M -
TAAGCCTTCATGAAAGGTGTTGGACCTTA
>2 dna:chromosome chromosome:NCBIM37:2:1:181748087:1 151240321 ID60721 M -
TGTTCAGATTAAGCCTTCATGAAAGGTGTTG
>2 dna:chromosome chromosome:NCBIM37:2:1:181748087:1 151240325 ID11487 M -
TAATGTTCAGATTAAGCCTTCATGAAAGGT
>2 dna:chromosome chromosome:NCBIM37:2:1:181748087:1 151240328 ID10833 M -
TAATAATGTTCAGATTAAGCCTTCATGAAA
>2 dna:chromosome chromosome:NCBIM37:2:1:181748087:1 151240329 ID10832 M -
TAATAATGTTCAGATTAAGCCTTCATGAA
>2 dna:chromosome chromosome:NCBIM37:2:1:181748087:1 151240330 ID10831 M -
TAATAATGTTCAGATTAAGCCTTCATGA
>2 dna:chromosome chromosome:NCBIM37:2:1:181748087:1 151240330 ID63736 M -
TTAATAATGTTCAGATTAAGCCTTCATGA
>2 dna:chromosome chromosome:NCBIM37:2:1:181748087:1 151240331 ID10830 M -
TAATAATGTTCAGATTAAGCCTTCATG
>2 dna:chromosome chromosome:NCBIM37:2:1:181748087:1 151240335 ID10274 M -
TAAGGATTAATAATGTTCAGATTAAGCCTT
>2 dna:chromosome chromosome:NCBIM37:2:1:181748087:1 151240393 ID22548 M -
TATCTCTCTTTTTTTGCGTAATTACTT
>2 dna:chromosome chromosome:NCBIM37:2:1:181748087:1 151240433 ID21120 M -
TAGTGGTGTTTGGACTTCTTCCTTTCTGA
>2 dna:chromosome chromosome:NCBIM37:2:1:181748087:1 151240434 ID21119 M -
TAGTGGTGTTTGGACTTCTTCCTTTCTG
>2 dna:chromosome chromosome:NCBIM37:2:1:181748087:1 151240437 ID34542 M -
TGAAATTAGTGGTGTTTGGACTTCTTCCTTT
>2 dna:chromosome chromosome:NCBIM37:2:1:181748087:1 151240438 ID34540 M -
TGAAATTAGTGGTGTTTGGACTTCTTCCTT
>2 dna:chromosome chromosome:NCBIM37:2:1:181748087:1 151240439 ID34539 M -
TGAAATTAGTGGTGTTTGGACTTCTTCCT
>2 dna:chromosome chromosome:NCBIM37:2:1:181748087:1 151240440 ID32094 M -
TCTGAAATTAGTGGTGTTTGGACTTCTTCC
>2 dna:chromosome chromosome:NCBIM37:2:1:181748087:1 151240440 ID34538 M -
TGAAATTAGTGGTGTTTGGACTTCTTCC
>2 dna:chromosome chromosome:NCBIM37:2:1:181748087:1 151240441 ID32093 M -
TCTGAAATTAGTGGTGTTTGGACTTCTTC
>2 dna:chromosome chromosome:NCBIM37:2:1:181748087:1 151240441 ID34537 M -
TGAAATTAGTGGTGTTTGGACTTCTTC
>2 dna:chromosome chromosome:NCBIM37:2:1:181748087:1 151240442 ID34536 M -
TGAAATTAGTGGTGTTTGGACTTCTT
>2 dna:chromosome chromosome:NCBIM37:2:1:181748087:1 151240453 ID15064 M -
TACTATCATAACATCTGAAATTAGTGGTGT
>2 dna:chromosome chromosome:NCBIM37:2:1:181748087:1 151240485 ID56176 M -
TGGTGGAATTTTTGGAGTCACTTATA
>2 dna:chromosome chromosome:NCBIM37:2:1:181748087:1 151240541 ID40468 M -
TGAGTTAATTTTATATCCTGCTTACTTCAC
>2 dna:chromosome chromosome:NCBIM37:2:1:181748087:1 151240624 ID67877 M -
TTGTGACTATTTTGAAGGGTGTTTTTTCCCTA
>2 dna:chromosome chromosome:NCBIM37:2:1:181748087:1 151240684 ID22331 M -
TATCATACAGATATTTCACTTCCTTAGGT
>2 dna:chromosome chromosome:NCBIM37:2:1:181748087:1 151240726 ID68947 M -
TTTTGAGATCTTTGATTTCTTTCTTCAGA
>2 dna:chromosome chromosome:NCBIM37:2:1:181748087:1 151240802 ID17630 M -
TAGATGGCTTTTGGCAGGATAGCCATTTT
>2 dna:chromosome chromosome:NCBIM37:2:1:181748087:1 151240872 ID42868 M -
TGCAAATTGCCCTTTGTAACTCTGTGA
>2 dna:chromosome chromosome:NCBIM37:2:1:181748087:1 151240888 ID60660 M -
TGTTATTCCAGATGAATTTGCAAATTGCC
>2 dna:chromosome chromosome:NCBIM37:2:1:181748087:1 151241003 ID13873 M -
TACCAGGACCATGATGATTTTATCACAATAGC
>2 dna:chromosome chromosome:NCBIM37:2:1:181748087:1 151241005 ID13872 M -
TACCAGGACCATGATGATTTTATCACAATA
>2 dna:chromosome chromosome:NCBIM37:2:1:181748087:1 151241089 ID68762 M -
TTTGTCAAAGACCAAGTGACCATAGGTGTGT
>2 dna:chromosome chromosome:NCBIM37:2:1:181748087:1 151241268 ID21686 M -
TATAAGTTTCAGTGTCTCTGGTTTTATGT
>2 dna:chromosome chromosome:NCBIM37:2:1:181748087:1 151241355 ID41457 M -
TGATCTTACAGCACAGGCCATTGATGTTC
>2 dna:chromosome chromosome:NCBIM37:2:1:181748087:1 151241438 ID32761 U -
TCTGTTGGTTGCCTTTTGGTCTTATATACAGT
>2 dna:chromosome chromosome:NCBIM37:2:1:181748087:1 151241466 ID19572 M -
TAGGATTATTAAAGGTCTTTTCCCAATCTG
>2 dna:chromosome chromosome:NCBIM37:2:1:181748087:1 151241695 ID18335 M -
TAGCCATTCTGCATGGTATGAGGTGTAATC
>2 dna:chromosome chromosome:NCBIM37:2:1:181748087:1 151241699 ID32864 M -
TCTTAGCCATTCTGCATGGTATGAGGTGT
>2 dna:chromosome chromosome:NCBIM37:2:1:181748087:1 151242103 ID6235 M -
GTTACCTCACTCAGGATGATATCCTCCAG
>2 dna:chromosome chromosome:NCBIM37:2:1:181748087:1 151242157 ID66070 M -
TTCTGGACTAATATCAGTGTGTGCAT
>2 dna:chromosome chromosome:NCBIM37:2:1:181748087:1 151242342 ID22291 M -
TATCAGGCTCCTGTCAATAGACTCTTGT
>2 dna:chromosome chromosome:NCBIM37:2:1:181748087:1 151242382 ID57792 M -
TGTATATACCAGGCACTGGCATAGGCCCTC
>2 dna:chromosome chromosome:NCBIM37:2:1:181748087:1 151242399 ID22677 M -
TATGAACATCCACTTCTGTATATACCAGG
>2 dna:chromosome chromosome:NCBIM37:2:1:181748087:1 151242549 ID66155 M -
TTCTTCATTGATGGTTTAGTTCCAAGGAGC
>2 dna:chromosome chromosome:NCBIM37:2:1:181748087:1 151242558 ID59504 U -
TGTGATTTCTTCATTGATGGTTTAGTT
>2 dna:chromosome chromosome:NCBIM37:2:1:181748087:1 151242619 ID29653 M -
TCCTATTGATGTCTGACTAGGCCGTCCTGT
>2 dna:chromosome chromosome:NCBIM37:2:1:181748087:1 151242922 ID16000 M -
TAGAAAATGGAGGAAATCTATCCTGTGACA
>2 dna:chromosome chromosome:NCBIM37:2:1:181748087:1 151242923 ID15999 M -
TAGAAAATGGAGGAAATCTATCCTGTGAC
>2 dna:chromosome chromosome:NCBIM37:2:1:181748087:1 151243124 ID47699 M -
TGCTCTTTTGGATTGGCAAACAGCAATATA
>2 dna:chromosome chromosome:NCBIM37:2:1:181748087:1 151243531 ID65991 M -
TTCTCTCTACACATAGTCAACTAACACAGG
>2 dna:chromosome chromosome:NCBIM37:2:1:181748087:1 151243897 ID7308 M -
TAAACACACTGCTCCTGTGCAGATAGGGGA
>2 dna:chromosome chromosome:NCBIM37:2:1:181748087:1 151244099 ID37366 M -
TGACCTGCATGCAGTGGTACCTTCATTCCA
>2 dna:chromosome chromosome:NCBIM37:2:1:181748087:1 151244104 ID55938 M -
TGGTGACCTGCATGCAGTGGTACCTTCA
>2 dna:chromosome chromosome:NCBIM37:2:1:181748087:1 151244107 ID37365 M -
TGACCTGCATGCAGTGGTACCT
>2 dna:chromosome chromosome:NCBIM37:2:1:181748087:1 151244108 ID29990 M -
TCCTGATGGTGACCTGCATGCAGTGGTACC
>2 dna:chromosome chromosome:NCBIM37:2:1:181748087:1 151244366 ID43680 M -
TGCACCAAAAGCAATGGACTCACCTGTTC
>2 dna:chromosome chromosome:NCBIM37:2:1:181748087:1 151244530 ID6019 M -
GTCCCTCCAAAATAGTTTTGATATTGAGAA
>2 dna:chromosome chromosome:NCBIM37:2:1:181748087:1 151244531 ID6018 M -
GTCCCTCCAAAATAGTTTTGATATTGAGA
>2 dna:chromosome chromosome:NCBIM37:2:1:181748087:1 151244623 ID43233 M -
TGCAAGTACTTTGTTTAGCATGGAGGTTC
>2 dna:chromosome chromosome:NCBIM37:2:1:181748087:1 151244625 ID43232 M -
TGCAAGTACTTTGTTTAGCATGGAGGT
>2 dna:chromosome chromosome:NCBIM37:2:1:181748087:1 151245754 ID36820 M -
TGACAGTATTTCTTGAGACATCTTACTGGA
>2 dna:chromosome chromosome:NCBIM37:2:1:181748087:1 151245931 ID9464 M -
TAAGAAATCGGTCAGCTTTGAATATCTCGG
>2 dna:chromosome chromosome:NCBIM37:2:1:181748087:1 151245943 ID12398 M -
TACAATACCTAAAATAAGAAATCGGTCAGCTT
>2 dna:chromosome chromosome:NCBIM37:2:1:181748087:1 151245944 ID12397 M -
TACAATACCTAAAATAAGAAATCGGTCAGCT
>2 dna:chromosome chromosome:NCBIM37:2:1:181748087:1 151245957 ID64875 M -
TTCACTTGAACATACAATACCTAAAATAAG
>2 dna:chromosome chromosome:NCBIM37:2:1:181748087:1 151245996 ID31712 M -
TCTCAGCTCTCTGTGGACATTCCCAT
>2 dna:chromosome chromosome:NCBIM37:2:1:181748087:1 151246022 ID67444 M -
TTGGTAACACTTCTGCCTAAGAAATTAAAC
