# Supplementary material for: proTRAC - a software for probabilistic piRNA cluster detection, visualization and analysis
Source: BMC Bioinformatics. 2012 Jan 10;13:5. doi: 10.1186/1471-2105-13-5 (PMC3293768; doi:10.1186/1471-2105-13-5)
Supplement: Additional file 5 — proTRAC results folder containing a picture and a FASTA file for each detected mouse cluster. After decompression, the folder can be opened as former session in proTRAC. Alternatively, each file can be opened separately with any standard text-editor or graphic-viewer respectively. [file 1471-2105-13-5-S5.ZIP › proTRAC_results_mouse/monodirectional_clusters/Cluster_162.fas]

>1 dna:chromosome chromosome:NCBIM37:1:1:197195432:1 34657647 ID29354 M +
TCCTAATGCAATCTTTTCTAAGATGTTCA
>1 dna:chromosome chromosome:NCBIM37:1:1:197195432:1 34657653 ID43367 M +
TGCAATCTTTTCTAAGATGTTCAGAGC
>1 dna:chromosome chromosome:NCBIM37:1:1:197195432:1 34657653 ID43368 M +
TGCAATCTTTTCTAAGATGTTCAGAGCAACT
>1 dna:chromosome chromosome:NCBIM37:1:1:197195432:1 34657665 ID9910 M +
TAAGATGTTCAGAGCAACTGCCAGCTT
>1 dna:chromosome chromosome:NCBIM37:1:1:197195432:1 34657665 ID9911 M +
TAAGATGTTCAGAGCAACTGCCAGCTTC
>1 dna:chromosome chromosome:NCBIM37:1:1:197195432:1 34657665 ID9912 M +
TAAGATGTTCAGAGCAACTGCCAGCTTCCT
>1 dna:chromosome chromosome:NCBIM37:1:1:197195432:1 34657702 ID17964 M +
TAGCACCTTAAGGAGACAGCATGGAGA
>1 dna:chromosome chromosome:NCBIM37:1:1:197195432:1 34657710 ID10254 M +
TAAGGAGACAGCATGGAGACCCATAA
>1 dna:chromosome chromosome:NCBIM37:1:1:197195432:1 34657937 ID45981 M +
TGCCCTTGGGAAAGAATATGAAGGTGGCC
>1 dna:chromosome chromosome:NCBIM37:1:1:197195432:1 34657943 ID52764 M +
TGGGAAAGAATATGAAGGTGGCCT
>1 dna:chromosome chromosome:NCBIM37:1:1:197195432:1 34657943 ID52765 M +
TGGGAAAGAATATGAAGGTGGCCTGAGG
>1 dna:chromosome chromosome:NCBIM37:1:1:197195432:1 34657943 ID52766 M +
TGGGAAAGAATATGAAGGTGGCCTGAGGA
>1 dna:chromosome chromosome:NCBIM37:1:1:197195432:1 34658308 ID27919 M +
TCCATGCCTCTGAGAATGTGATACTGCTGT
>1 dna:chromosome chromosome:NCBIM37:1:1:197195432:1 34658312 ID46278 M +
TGCCTCTGAGAATGTGATACTGCTGTC
>1 dna:chromosome chromosome:NCBIM37:1:1:197195432:1 34658312 ID46279 M +
TGCCTCTGAGAATGTGATACTGCTGTCTGA
>1 dna:chromosome chromosome:NCBIM37:1:1:197195432:1 34658316 ID32235 M +
TCTGAGAATGTGATACTGCTGTCTGAGG
>1 dna:chromosome chromosome:NCBIM37:1:1:197195432:1 34658318 ID38372 M +
TGAGAATGTGATACTGCTGTCTGAG
>1 dna:chromosome chromosome:NCBIM37:1:1:197195432:1 34658318 ID38373 M +
TGAGAATGTGATACTGCTGTCTGAGG
>1 dna:chromosome chromosome:NCBIM37:1:1:197195432:1 34658318 ID38374 M +
TGAGAATGTGATACTGCTGTCTGAGGGA
>1 dna:chromosome chromosome:NCBIM37:1:1:197195432:1 34658319 ID4371 M +
GAGAATGTGATACTGCTGTCTGAGG
>1 dna:chromosome chromosome:NCBIM37:1:1:197195432:1 34658798 ID48158 M +
TGCTTAATTGGCCTCTGCCTCCAAAG
>1 dna:chromosome chromosome:NCBIM37:1:1:197195432:1 34659253 ID26769 M +
TCCAAAGTCACAAAATTTGTTGTTCTGCC
>1 dna:chromosome chromosome:NCBIM37:1:1:197195432:1 34659253 ID26770 M +
TCCAAAGTCACAAAATTTGTTGTTCTGCCT
>1 dna:chromosome chromosome:NCBIM37:1:1:197195432:1 34659253 ID26771 M +
TCCAAAGTCACAAAATTTGTTGTTCTGCCTC
>1 dna:chromosome chromosome:NCBIM37:1:1:197195432:1 34659278 ID46234 M +
TGCCTCCCATAGCAGGATGTTTTTGGATTC
>1 dna:chromosome chromosome:NCBIM37:1:1:197195432:1 34659282 ID28450 M +
TCCCATAGCAGGATGTTTTTGGATTCAGG
>1 dna:chromosome chromosome:NCBIM37:1:1:197195432:1 34659287 ID18073 M +
TAGCAGGATGTTTTTGGATTCA
>1 dna:chromosome chromosome:NCBIM37:1:1:197195432:1 34659287 ID18074 M +
TAGCAGGATGTTTTTGGATTCAG
>1 dna:chromosome chromosome:NCBIM37:1:1:197195432:1 34659287 ID18075 M +
TAGCAGGATGTTTTTGGATTCAGG
>1 dna:chromosome chromosome:NCBIM37:1:1:197195432:1 34659287 ID18076 M +
TAGCAGGATGTTTTTGGATTCAGGT
>1 dna:chromosome chromosome:NCBIM37:1:1:197195432:1 34659287 ID18077 M +
TAGCAGGATGTTTTTGGATTCAGGTC
>1 dna:chromosome chromosome:NCBIM37:1:1:197195432:1 34659287 ID18078 M +
TAGCAGGATGTTTTTGGATTCAGGTCTC
>1 dna:chromosome chromosome:NCBIM37:1:1:197195432:1 34659287 ID18079 M +
TAGCAGGATGTTTTTGGATTCAGGTCTCT
>1 dna:chromosome chromosome:NCBIM37:1:1:197195432:1 34659287 ID18080 M +
TAGCAGGATGTTTTTGGATTCAGGTCTCTG
>1 dna:chromosome chromosome:NCBIM37:1:1:197195432:1 34659287 ID18081 M +
TAGCAGGATGTTTTTGGATTCAGGTCTCTGA
>1 dna:chromosome chromosome:NCBIM37:1:1:197195432:1 34659290 ID2383 M +
CAGGATGTTTTTGGATTCAGGTCTCTG
>1 dna:chromosome chromosome:NCBIM37:1:1:197195432:1 34659487 ID27589 M +
TCCAGATGATCCTGTCTGAGTGATCCACA
>1 dna:chromosome chromosome:NCBIM37:1:1:197195432:1 34659499 ID58659 M +
TGTCTGAGTGATCCACAGACTT
>1 dna:chromosome chromosome:NCBIM37:1:1:197195432:1 34659867 ID13876 M -
TACCAGGATACAGGTGAATCCAATTTGGTGG
>1 dna:chromosome chromosome:NCBIM37:1:1:197195432:1 34660482 ID18415 M +
TAGCCTCGCACCCCACGGCATAACGCAGC
>1 dna:chromosome chromosome:NCBIM37:1:1:197195432:1 34661700 ID9006 M -
TAACGAAAGGTTCCCGGCTTTGGGACAAGT
>1 dna:chromosome chromosome:NCBIM37:1:1:197195432:1 34661747 ID5474 M -
GGATAAAATAGAGGTGAGCATAAAGTTGCC
>1 dna:chromosome chromosome:NCBIM37:1:1:197195432:1 34662427 ID13876 M -
TACCAGGATACAGGTGAATCCAATTTGGTGG
>1 dna:chromosome chromosome:NCBIM37:1:1:197195432:1 34662835 ID53034 M +
TGGGAATCCTTTAACCTGGGTCCAGGTTGAG
>1 dna:chromosome chromosome:NCBIM37:1:1:197195432:1 34663069 ID4124 M +
GACACATACCCTGGCTGTCATGTTAAAA
>1 dna:chromosome chromosome:NCBIM37:1:1:197195432:1 34663084 ID58402 M +
TGTCATGTTAAAAGAAGAGTTCTCCATGA
>1 dna:chromosome chromosome:NCBIM37:1:1:197195432:1 34663084 ID58403 M +
TGTCATGTTAAAAGAAGAGTTCTCCATGAA
>1 dna:chromosome chromosome:NCBIM37:1:1:197195432:1 34663223 ID24904 M +
TCACACAACAAATGAGGTCTCTGGGTCC
>1 dna:chromosome chromosome:NCBIM37:1:1:197195432:1 34663223 ID24905 M +
TCACACAACAAATGAGGTCTCTGGGTCCC
>1 dna:chromosome chromosome:NCBIM37:1:1:197195432:1 34663223 ID24906 M +
TCACACAACAAATGAGGTCTCTGGGTCCCT
>1 dna:chromosome chromosome:NCBIM37:1:1:197195432:1 34663705 ID36525 M +
TGACACCACTTCCTGGTTTACAGAGGCTGC
