# Supplementary material for: proTRAC - a software for probabilistic piRNA cluster detection, visualization and analysis
Source: BMC Bioinformatics. 2012 Jan 10;13:5. doi: 10.1186/1471-2105-13-5 (PMC3293768; doi:10.1186/1471-2105-13-5)
Supplement: Additional file 5 — proTRAC results folder containing a picture and a FASTA file for each detected mouse cluster. After decompression, the folder can be opened as former session in proTRAC. Alternatively, each file can be opened separately with any standard text-editor or graphic-viewer respectively. [file 1471-2105-13-5-S5.ZIP › proTRAC_results_mouse/monodirectional_clusters/Cluster_163.fas]

>1 dna:chromosome chromosome:NCBIM37:1:1:197195432:1 57408762 ID53788 M +
TGGGATTAAAGGCATGTGCCACCACCA
>1 dna:chromosome chromosome:NCBIM37:1:1:197195432:1 57408920 ID35762 U -
TGAATATTACACTGCCTTAGTTAAAGCCA
>1 dna:chromosome chromosome:NCBIM37:1:1:197195432:1 57409164 ID50035 U -
TGGAATTTTGGAGAAATTCTAGCCTTTCAA
>1 dna:chromosome chromosome:NCBIM37:1:1:197195432:1 57409182 ID17521 U -
TAGATGAAAGAGTGTTCTGGAATTTTGGA
>1 dna:chromosome chromosome:NCBIM37:1:1:197195432:1 57409241 ID1050 U -
AGCCTACATCCTCAATCCTGGAGTCTAA
>1 dna:chromosome chromosome:NCBIM37:1:1:197195432:1 57409516 ID18627 U -
TAGCTCAAATAGTTTGCTAGAGATCAGCTT
>1 dna:chromosome chromosome:NCBIM37:1:1:197195432:1 57409598 ID35182 U -
TGAAGAGCCACGCAGAAAGTGAAACAT
>1 dna:chromosome chromosome:NCBIM37:1:1:197195432:1 57409629 ID20579 U -
TAGTAATGCAATGCTGTAAATATGAAATTG
>1 dna:chromosome chromosome:NCBIM37:1:1:197195432:1 57409643 ID12826 U -
TACACTTTCCCAGTTAGTAATGCAATGCTG
>1 dna:chromosome chromosome:NCBIM37:1:1:197195432:1 57409645 ID31358 U -
TCTACACTTTCCCAGTTAGTAATGCAATGC
>1 dna:chromosome chromosome:NCBIM37:1:1:197195432:1 57409679 ID64162 U -
TTAGCACAGACATTCTGGGGCCCGGT
>1 dna:chromosome chromosome:NCBIM37:1:1:197195432:1 57409813 ID47710 U -
TGCTGAAATAGCCTTTGCTCCTGCC
>1 dna:chromosome chromosome:NCBIM37:1:1:197195432:1 57409814 ID46100 U -
TGCCTACTGCTGAAATAGCCTTTGCTCCTGC
>1 dna:chromosome chromosome:NCBIM37:1:1:197195432:1 57409820 ID26211 U -
TCATATGCCTACTGCTGAAATAGCCTTTGC
>1 dna:chromosome chromosome:NCBIM37:1:1:197195432:1 57409832 ID10103 U -
TAAGCTACTGCTTCATATGCCTACTGCTGA
>1 dna:chromosome chromosome:NCBIM37:1:1:197195432:1 57410035 ID7094 U -
TAAAATATTACTAAGGCTTCAGTTGAGAGC
>1 dna:chromosome chromosome:NCBIM37:1:1:197195432:1 57410048 ID20652 U -
TAGTAGGAAAATTATAAAATATTACTAAGGC
>1 dna:chromosome chromosome:NCBIM37:1:1:197195432:1 57410107 ID8727 U -
TAACAGTTTAGAAGTTTGTAGTGTTTGCATG
>1 dna:chromosome chromosome:NCBIM37:1:1:197195432:1 57410223 ID39674 U -
TGAGGAAGCATGAACACGAGCGCAGGGAAC
>1 dna:chromosome chromosome:NCBIM37:1:1:197195432:1 57410225 ID39673 U -
TGAGGAAGCATGAACACGAGCGCAGGGA
>1 dna:chromosome chromosome:NCBIM37:1:1:197195432:1 57410230 ID47042 U -
TGCTAATGAGGAAGCATGAACACGAGCGC
>1 dna:chromosome chromosome:NCBIM37:1:1:197195432:1 57410252 ID17213 U -
TAGAGCTAAAACGAGACAACATGTGCTAAT
>1 dna:chromosome chromosome:NCBIM37:1:1:197195432:1 57410282 ID50607 U -
TGGAGCTTAACATAAATGCATGCATTGATC
>1 dna:chromosome chromosome:NCBIM37:1:1:197195432:1 57410283 ID50606 U -
TGGAGCTTAACATAAATGCATGCATTGAT
>1 dna:chromosome chromosome:NCBIM37:1:1:197195432:1 57410336 ID66142 U -
TTCTTATGAAGTCAGATTGCCTTTCTCC
>1 dna:chromosome chromosome:NCBIM37:1:1:197195432:1 57410341 ID67373 U -
TTGGCTTTTCTTATGAAGTCAGATTGCCTT
>1 dna:chromosome chromosome:NCBIM37:1:1:197195432:1 57410342 ID67372 U -
TTGGCTTTTCTTATGAAGTCAGATTGCCT
>1 dna:chromosome chromosome:NCBIM37:1:1:197195432:1 57410366 ID44020 U -
TGCAGCCCGAGGAGAGAACAGAGCATTGGC
>1 dna:chromosome chromosome:NCBIM37:1:1:197195432:1 57410384 ID13904 U -
TACCAGGTGAATGGTATGCAGCCCGAGG
>1 dna:chromosome chromosome:NCBIM37:1:1:197195432:1 57410411 ID35120 U -
TGAAGAATTACTGCTTGGCTTTTCTGCTT
>1 dna:chromosome chromosome:NCBIM37:1:1:197195432:1 57410966 ID21999 U -
TATATATATATTTCACTACTTAGAGGA
>1 dna:chromosome chromosome:NCBIM37:1:1:197195432:1 57411017 ID64037 U -
TTACTGTTTATGGGCTAACAGTTCTCTAGT
>1 dna:chromosome chromosome:NCBIM37:1:1:197195432:1 57411262 ID39099 U -
TGAGATTGAACCTGAGGCAGGTGCTAAGC
>1 dna:chromosome chromosome:NCBIM37:1:1:197195432:1 57411321 ID2055 U -
CACCTTATGAGACAGGTAAGAACCCACA
>1 dna:chromosome chromosome:NCBIM37:1:1:197195432:1 57411322 ID51565 U -
TGGCACCTTATGAGACAGGTAAGAACCCAC
>1 dna:chromosome chromosome:NCBIM37:1:1:197195432:1 57411819 ID3424 U -
CTCAGTTACAGACCTTAATTGGGACAAC
>1 dna:chromosome chromosome:NCBIM37:1:1:197195432:1 57412150 ID1132 U -
AGGAAACATTTGCTTTTCTTAAAGACCTA
>1 dna:chromosome chromosome:NCBIM37:1:1:197195432:1 57412227 ID13641 U -
TACCAACTTGATGAAGCTTGTGGTCTGCCTT
>1 dna:chromosome chromosome:NCBIM37:1:1:197195432:1 57412228 ID13640 U -
TACCAACTTGATGAAGCTTGTGGTCTGCCT
>1 dna:chromosome chromosome:NCBIM37:1:1:197195432:1 57412391 ID6322 U -
TAAAAAACCTGCTTACAGAGAACCCGTGTT
>1 dna:chromosome chromosome:NCBIM37:1:1:197195432:1 57413053 ID14409 U -
TACCTGGAATGCCTCAGAGGGAAGATGGA
>1 dna:chromosome chromosome:NCBIM37:1:1:197195432:1 57413310 ID52240 U -
TGGCCTTGAACTCAGAAATCCGCGTGCTC
>1 dna:chromosome chromosome:NCBIM37:1:1:197195432:1 57413313 ID5688 U -
GGCTGGCCTTGAACTCAGAAATCCGCGTG
>1 dna:chromosome chromosome:NCBIM37:1:1:197195432:1 57413333 ID49287 M -
TGGAACTCACTTTGTAGACCAGGCTGGCCT
>1 dna:chromosome chromosome:NCBIM37:1:1:197195432:1 57413347 ID11980 M +
TACAAAGTGAGTTCCAGGACAGCCAGGGC
>1 dna:chromosome chromosome:NCBIM37:1:1:197195432:1 57413347 ID4987 M -
GCCCTGGCTGTCCTGGAACTCACTTTGTA
>1 dna:chromosome chromosome:NCBIM37:1:1:197195432:1 57414093 ID43598 U -
TGCACAGGACTAACTTTTGGCCGAAAGGG
>1 dna:chromosome chromosome:NCBIM37:1:1:197195432:1 57414179 ID1406 U -
ATATATAGGTGCATATTGCTTGATGG
>1 dna:chromosome chromosome:NCBIM37:1:1:197195432:1 57414854 ID23355 U -
TATTAACATATTTTAATAGGGCCTATTATT
>1 dna:chromosome chromosome:NCBIM37:1:1:197195432:1 57414994 ID57762 U -
TGTATAATATGTGGCTGTCCTACAACTAGC
>1 dna:chromosome chromosome:NCBIM37:1:1:197195432:1 57415272 ID43971 U -
TGCAGATGGGAAAACTGCGTGCCTTGTGTC
>1 dna:chromosome chromosome:NCBIM37:1:1:197195432:1 57415939 ID57408 U -
TGTAATATTAAAATGGTTTCCCTAGTTTCT
>1 dna:chromosome chromosome:NCBIM37:1:1:197195432:1 57416040 ID44136 U -
TGCAGTCAAAATAGATTCTGTTATGTGTA
>1 dna:chromosome chromosome:NCBIM37:1:1:197195432:1 57416065 ID66413 U -
TTGAATAAACTTCTTTTCTGTGAATGCA
>1 dna:chromosome chromosome:NCBIM37:1:1:197195432:1 57416214 ID64528 U -
TTCAAACACAGGAATCTATGGGGCCATATC
>1 dna:chromosome chromosome:NCBIM37:1:1:197195432:1 57416215 ID64527 U -
TTCAAACACAGGAATCTATGGGGCCATAT
>1 dna:chromosome chromosome:NCBIM37:1:1:197195432:1 57416768 ID59233 U -
TGTGAGGCGCTTTTGTCCGTGTGTATTATC
>1 dna:chromosome chromosome:NCBIM37:1:1:197195432:1 57417068 ID13229 U -
TACATAGCACGATGGATAATTTTCAACTTG
