# Supplementary material for: proTRAC - a software for probabilistic piRNA cluster detection, visualization and analysis
Source: BMC Bioinformatics. 2012 Jan 10;13:5. doi: 10.1186/1471-2105-13-5 (PMC3293768; doi:10.1186/1471-2105-13-5)
Supplement: Additional file 5 — proTRAC results folder containing a picture and a FASTA file for each detected mouse cluster. After decompression, the folder can be opened as former session in proTRAC. Alternatively, each file can be opened separately with any standard text-editor or graphic-viewer respectively. [file 1471-2105-13-5-S5.ZIP › proTRAC_results_mouse/monodirectional_clusters/Cluster_164.fas]

>1 dna:chromosome chromosome:NCBIM37:1:1:197195432:1 93299661 ID55852 U -
TGGTGAACCTCAACCTCTGATGTGCTCTGT
>1 dna:chromosome chromosome:NCBIM37:1:1:197195432:1 93299966 ID10303 U -
TAAGGCTTTGATGAAGTTGGAACTTC
>1 dna:chromosome chromosome:NCBIM37:1:1:197195432:1 93300004 ID46985 U -
TGCTAAGGCAAGATTGGGTGCACTCACC
>1 dna:chromosome chromosome:NCBIM37:1:1:197195432:1 93300091 ID55461 U -
TGGTATCTGTTGACCCCATTACAAGGGAGT
>1 dna:chromosome chromosome:NCBIM37:1:1:197195432:1 93300105 ID23435 U -
TATTAGAGCTGCCTCTGGTATCTGTTGACCC
>1 dna:chromosome chromosome:NCBIM37:1:1:197195432:1 93300186 ID47109 U -
TGCTACCCTAGTGTGTCACTTTTTTAAAC
>1 dna:chromosome chromosome:NCBIM37:1:1:197195432:1 93300245 ID18437 U -
TAGCCTGCCACGACACCATCCAAACCCTG
>1 dna:chromosome chromosome:NCBIM37:1:1:197195432:1 93300364 ID249 U -
AAGAGAAATTCTGGAATGTTTTGAGTTGA
>1 dna:chromosome chromosome:NCBIM37:1:1:197195432:1 93300374 ID68581 U -
TTTGACTTCATAAGAGAAATTCTGGAATGT
>1 dna:chromosome chromosome:NCBIM37:1:1:197195432:1 93300467 ID22407 U -
TATCCACAGTGTGTCTCCCAATATGAC
>1 dna:chromosome chromosome:NCBIM37:1:1:197195432:1 93300469 ID46152 U -
TGCCTATCCACAGTGTGTCTCCCAATATG
>1 dna:chromosome chromosome:NCBIM37:1:1:197195432:1 93300480 ID37882 U -
TGACTTCTTTGCCTATCCACAGTGTGT
>1 dna:chromosome chromosome:NCBIM37:1:1:197195432:1 93300551 ID36374 U -
TGACAAGATTTCAGTTCCTTTCCAAAAAA
>1 dna:chromosome chromosome:NCBIM37:1:1:197195432:1 93300613 ID47659 U -
TGCTCTGGCCATGGTCTCTCATGTGAAGGC
>1 dna:chromosome chromosome:NCBIM37:1:1:197195432:1 93300627 ID13119 U -
TACAGTCTGAGTGTGCTCTGGCCATGGTC
>1 dna:chromosome chromosome:NCBIM37:1:1:197195432:1 93300661 ID21168 U -
TAGTGTTATCTCTGGTGGTGTCCCACTCA
>1 dna:chromosome chromosome:NCBIM37:1:1:197195432:1 93300662 ID21167 U -
TAGTGTTATCTCTGGTGGTGTCCCACTC
>1 dna:chromosome chromosome:NCBIM37:1:1:197195432:1 93300662 ID21940 U -
TATAGTGTTATCTCTGGTGGTGTCCCACTC
>1 dna:chromosome chromosome:NCBIM37:1:1:197195432:1 93300664 ID21939 U -
TATAGTGTTATCTCTGGTGGTGTCCCAC
>1 dna:chromosome chromosome:NCBIM37:1:1:197195432:1 93300666 ID21938 U -
TATAGTGTTATCTCTGGTGGTGTCCC
>1 dna:chromosome chromosome:NCBIM37:1:1:197195432:1 93300667 ID139 U -
AACATATAGTGTTATCTCTGGTGGTGTCC
>1 dna:chromosome chromosome:NCBIM37:1:1:197195432:1 93300669 ID138 U -
AACATATAGTGTTATCTCTGGTGGTGT
>1 dna:chromosome chromosome:NCBIM37:1:1:197195432:1 93300675 ID18046 U -
TAGCAGCTTAAACATATAGTGTTATCTCTGG
>1 dna:chromosome chromosome:NCBIM37:1:1:197195432:1 93300676 ID18045 U -
TAGCAGCTTAAACATATAGTGTTATCTCTG
>1 dna:chromosome chromosome:NCBIM37:1:1:197195432:1 93300697 ID57246 U -
TGTAACAAACTACCCCACAATTTAGCAGCTT
>1 dna:chromosome chromosome:NCBIM37:1:1:197195432:1 93300855 ID37620 U -
TGACTCCATCCCATCCAGTTATGCTCCC
>1 dna:chromosome chromosome:NCBIM37:1:1:197195432:1 93300878 ID65528 U -
TTCCTCAGAACTGGAGGTCTAGGTTGACT
>1 dna:chromosome chromosome:NCBIM37:1:1:197195432:1 93300879 ID29698 U -
TCCTCAGAACTGGAGGTCTAGGTTGAC
>1 dna:chromosome chromosome:NCBIM37:1:1:197195432:1 93300913 ID50208 U -
TGGACCTTGATCCTGTGAGGCTTCCTGGC
>1 dna:chromosome chromosome:NCBIM37:1:1:197195432:1 93300925 ID48483 U -
TGCTTGTGCCTTCTGGACCTTGATCCTGTG
>1 dna:chromosome chromosome:NCBIM37:1:1:197195432:1 93300926 ID48482 U -
TGCTTGTGCCTTCTGGACCTTGATCCTGT
>1 dna:chromosome chromosome:NCBIM37:1:1:197195432:1 93300928 ID48481 U -
TGCTTGTGCCTTCTGGACCTTGATCCT
>1 dna:chromosome chromosome:NCBIM37:1:1:197195432:1 93300929 ID48480 U -
TGCTTGTGCCTTCTGGACCTTGATCC
>1 dna:chromosome chromosome:NCBIM37:1:1:197195432:1 93300943 ID28270 U -
TCCCACTGGGTACAGTGCTTGTGCCTT
>1 dna:chromosome chromosome:NCBIM37:1:1:197195432:1 93300952 ID8974 U -
TAACCTCCTTTCCCACTGGGTACAGTGC
>1 dna:chromosome chromosome:NCBIM37:1:1:197195432:1 93300995 ID58545 U -
TGTCGGAAGGATTCAGCAATTCTGTC
>1 dna:chromosome chromosome:NCBIM37:1:1:197195432:1 93300997 ID52394 U -
TGGCTATGTCGGAAGGATTCAGCAATTCTG
>1 dna:chromosome chromosome:NCBIM37:1:1:197195432:1 93300998 ID52393 U -
TGGCTATGTCGGAAGGATTCAGCAATTCT
>1 dna:chromosome chromosome:NCBIM37:1:1:197195432:1 93301036 ID54073 U -
TGGGCATGAGGGAAGCAGCTTGTCCTTG
>1 dna:chromosome chromosome:NCBIM37:1:1:197195432:1 93301058 ID26674 U -
TCCAAACGTGGAAGGGAAATGGGCA
>1 dna:chromosome chromosome:NCBIM37:1:1:197195432:1 93301059 ID58510 U -
TGTCCTCCAAACGTGGAAGGGAAATGGGC
>1 dna:chromosome chromosome:NCBIM37:1:1:197195432:1 93301060 ID26673 U -
TCCAAACGTGGAAGGGAAATGGG
>1 dna:chromosome chromosome:NCBIM37:1:1:197195432:1 93301087 ID20545 U -
TAGTAACTTAATCCCTGAGATAAAGCTCCT
>1 dna:chromosome chromosome:NCBIM37:1:1:197195432:1 93301089 ID20544 U -
TAGTAACTTAATCCCTGAGATAAAGCTC
>1 dna:chromosome chromosome:NCBIM37:1:1:197195432:1 93301093 ID28753 U -
TCCCTATAGTAACTTAATCCCTGAGATAAA
>1 dna:chromosome chromosome:NCBIM37:1:1:197195432:1 93301095 ID11139 U -
TAATCCCTATAGTAACTTAATCCCTGAGATA
>1 dna:chromosome chromosome:NCBIM37:1:1:197195432:1 93301110 ID42435 U -
TGATTTCCACAGCTAATCCCTATAGTAAC
>1 dna:chromosome chromosome:NCBIM37:1:1:197195432:1 93301130 ID54984 U -
TGGGTTTGTCTTTCAGATTTCTGATTTCCA
>1 dna:chromosome chromosome:NCBIM37:1:1:197195432:1 93301131 ID54983 U -
TGGGTTTGTCTTTCAGATTTCTGATTTCC
>1 dna:chromosome chromosome:NCBIM37:1:1:197195432:1 93301203 ID46318 U -
TGCCTGAAGGAAGTAGTAGCCCGTCAGCC
>1 dna:chromosome chromosome:NCBIM37:1:1:197195432:1 93301250 ID39638 U -
TGAGGAAAAGCTGAGATGCCCTCCGACAG
>1 dna:chromosome chromosome:NCBIM37:1:1:197195432:1 93301253 ID39637 U -
TGAGGAAAAGCTGAGATGCCCTCCGA
>1 dna:chromosome chromosome:NCBIM37:1:1:197195432:1 93301255 ID39636 U -
TGAGGAAAAGCTGAGATGCCCTCC
>1 dna:chromosome chromosome:NCBIM37:1:1:197195432:1 93301257 ID38835 U -
TGAGAGTTGAGGAAAAGCTGAGATGCCCT
>1 dna:chromosome chromosome:NCBIM37:1:1:197195432:1 93301258 ID38834 U -
TGAGAGTTGAGGAAAAGCTGAGATGCCC
>1 dna:chromosome chromosome:NCBIM37:1:1:197195432:1 93301259 ID55975 U -
TGGTGAGAGTTGAGGAAAAGCTGAGATGCC
>1 dna:chromosome chromosome:NCBIM37:1:1:197195432:1 93301263 ID39291 U -
TGAGCATGGTGAGAGTTGAGGAAAAGCTGAGA
>1 dna:chromosome chromosome:NCBIM37:1:1:197195432:1 93301267 ID39290 U -
TGAGCATGGTGAGAGTTGAGGAAAAGCT
>1 dna:chromosome chromosome:NCBIM37:1:1:197195432:1 93301268 ID11271 U -
TAATGAGCATGGTGAGAGTTGAGGAAAAGC
>1 dna:chromosome chromosome:NCBIM37:1:1:197195432:1 93301268 ID39289 U -
TGAGCATGGTGAGAGTTGAGGAAAAGC
>1 dna:chromosome chromosome:NCBIM37:1:1:197195432:1 93301302 ID26018 U -
TCAGTGTGTCAGACACGAGGCCAGGGC
>1 dna:chromosome chromosome:NCBIM37:1:1:197195432:1 93301306 ID26017 U -
TCAGTGTGTCAGACACGAGGCCA
>1 dna:chromosome chromosome:NCBIM37:1:1:197195432:1 93301307 ID26016 U -
TCAGTGTGTCAGACACGAGGCC
>1 dna:chromosome chromosome:NCBIM37:1:1:197195432:1 93301307 ID26937 U -
TCCAAGCATCAGTGTGTCAGACACGAGGCC
>1 dna:chromosome chromosome:NCBIM37:1:1:197195432:1 93301308 ID26936 U -
TCCAAGCATCAGTGTGTCAGACACGAGGC
>1 dna:chromosome chromosome:NCBIM37:1:1:197195432:1 93301309 ID26935 U -
TCCAAGCATCAGTGTGTCAGACACGAGG
>1 dna:chromosome chromosome:NCBIM37:1:1:197195432:1 93301309 ID65179 U -
TTCCAAGCATCAGTGTGTCAGACACGAGG
>1 dna:chromosome chromosome:NCBIM37:1:1:197195432:1 93301310 ID65178 U -
TTCCAAGCATCAGTGTGTCAGACACGAG
>1 dna:chromosome chromosome:NCBIM37:1:1:197195432:1 93301313 ID15836 U -
TACTTTCCAAGCATCAGTGTGTCAGACAC
>1 dna:chromosome chromosome:NCBIM37:1:1:197195432:1 93301315 ID40882 U -
TGATACTTTCCAAGCATCAGTGTGTCAGAC
>1 dna:chromosome chromosome:NCBIM37:1:1:197195432:1 93301333 ID57742 U -
TGTAGTTTCAAAGGGGATGATACTTTCCA
>1 dna:chromosome chromosome:NCBIM37:1:1:197195432:1 93301335 ID57741 U -
TGTAGTTTCAAAGGGGATGATACTTTC
>1 dna:chromosome chromosome:NCBIM37:1:1:197195432:1 93301338 ID9570 U -
TAAGAATGTAGTTTCAAAGGGGATGATACT
>1 dna:chromosome chromosome:NCBIM37:1:1:197195432:1 93301343 ID37809 U -
TGACTTAAGAATGTAGTTTCAAAGGGGATG
>1 dna:chromosome chromosome:NCBIM37:1:1:197195432:1 93301345 ID32213 U -
TCTGACTTAAGAATGTAGTTTCAAAGGGGA
>1 dna:chromosome chromosome:NCBIM37:1:1:197195432:1 93301347 ID37808 U -
TGACTTAAGAATGTAGTTTCAAAGGG
>1 dna:chromosome chromosome:NCBIM37:1:1:197195432:1 93301385 ID25785 U -
TCAGCAGGAAATTCAGCCTAGTCCTGGG
>1 dna:chromosome chromosome:NCBIM37:1:1:197195432:1 93301414 ID5036 U -
GCCTGTTTTCTCTTTGTGACCAGGAGGAGT
>1 dna:chromosome chromosome:NCBIM37:1:1:197195432:1 93301418 ID5035 U -
GCCTGTTTTCTCTTTGTGACCAGGAG
>1 dna:chromosome chromosome:NCBIM37:1:1:197195432:1 93301445 ID19103 U -
TAGGAATTCTGTGAACAAATCACTGGAGGC
>1 dna:chromosome chromosome:NCBIM37:1:1:197195432:1 93301451 ID27211 U -
TCCAATTTAGGAATTCTGTGAACAAATCACT
>1 dna:chromosome chromosome:NCBIM37:1:1:197195432:1 93301452 ID27210 U -
TCCAATTTAGGAATTCTGTGAACAAATCAC
>1 dna:chromosome chromosome:NCBIM37:1:1:197195432:1 93301453 ID27209 U -
TCCAATTTAGGAATTCTGTGAACAAATCA
>1 dna:chromosome chromosome:NCBIM37:1:1:197195432:1 93301464 ID17326 U -
TAGAGTCTCTCCATCCAATTTAGGAATTCTG
>1 dna:chromosome chromosome:NCBIM37:1:1:197195432:1 93301481 ID44441 U -
TGCATGAAGGAGGAGACTAGAGTCTCTCCAT
>1 dna:chromosome chromosome:NCBIM37:1:1:197195432:1 93301496 ID5636 U -
GGCCTGAACCCTCTGCATGAAGGAGGAGA
>1 dna:chromosome chromosome:NCBIM37:1:1:197195432:1 93301504 ID26854 U -
TCCAACCAGGCCTGAACCCTCTGCATGAA
>1 dna:chromosome chromosome:NCBIM37:1:1:197195432:1 93301505 ID65170 U -
TTCCAACCAGGCCTGAACCCTCTGCATGA
>1 dna:chromosome chromosome:NCBIM37:1:1:197195432:1 93301511 ID47948 U -
TGCTGGATTCCAACCAGGCCTGAACCCTCT
>1 dna:chromosome chromosome:NCBIM37:1:1:197195432:1 93301518 ID54598 U -
TGGGTCTTGCTGGATTCCAACCAGGCCTGA
>1 dna:chromosome chromosome:NCBIM37:1:1:197195432:1 93301542 ID43116 U -
TGCAAGAGCAGACAAGATGTGGGTC
>1 dna:chromosome chromosome:NCBIM37:1:1:197195432:1 93301639 ID66935 U -
TTGCTCTTTCTCCTGTAGCTTTGCCTT
>1 dna:chromosome chromosome:NCBIM37:1:1:197195432:1 93301653 ID45373 U -
TGCCAGCACTCGACCCTTGCTCTTTCTCC
>1 dna:chromosome chromosome:NCBIM37:1:1:197195432:1 93301682 ID46193 U -
TGCCTCACACAGAAACCCCACAGGTCC
>1 dna:chromosome chromosome:NCBIM37:1:1:197195432:1 93301708 ID38559 U -
TGAGACTTCCAGAAGATGCCACCAACTGGT
>1 dna:chromosome chromosome:NCBIM37:1:1:197195432:1 93301716 ID33860 U -
TGAAACCTGAGACTTCCAGAAGATGCCAC
>1 dna:chromosome chromosome:NCBIM37:1:1:197195432:1 93301717 ID33859 U -
TGAAACCTGAGACTTCCAGAAGATGCCA
>1 dna:chromosome chromosome:NCBIM37:1:1:197195432:1 93301718 ID33858 U -
TGAAACCTGAGACTTCCAGAAGATGCC
>1 dna:chromosome chromosome:NCBIM37:1:1:197195432:1 93301735 ID19557 U -
TAGGATGTGGTGGGAACTTGAAACCTGA
>1 dna:chromosome chromosome:NCBIM37:1:1:197195432:1 93302073 ID58460 U -
TGTCCAGGATCGTGCCTACCTTCAACTAG
>1 dna:chromosome chromosome:NCBIM37:1:1:197195432:1 93302127 ID48000 U -
TGCTGTATTCACCGTGCTGAAGGAGGCTGT
>1 dna:chromosome chromosome:NCBIM37:1:1:197195432:1 93302131 ID18719 U -
TAGCTGCTGTATTCACCGTGCTGAAGGAGG
>1 dna:chromosome chromosome:NCBIM37:1:1:197195432:1 93302133 ID18718 U -
TAGCTGCTGTATTCACCGTGCTGAAGGA
>1 dna:chromosome chromosome:NCBIM37:1:1:197195432:1 93302135 ID18717 U -
TAGCTGCTGTATTCACCGTGCTGAAG
>1 dna:chromosome chromosome:NCBIM37:1:1:197195432:1 93302137 ID18716 U -
TAGCTGCTGTATTCACCGTGCTGA
>1 dna:chromosome chromosome:NCBIM37:1:1:197195432:1 93302491 ID44397 U -
TGCATCTCCGAACACCATGGAGGTGGTT
>1 dna:chromosome chromosome:NCBIM37:1:1:197195432:1 93302496 ID51594 U -
TGGCACTGCATCTCCGAACACCATGGAGG
>1 dna:chromosome chromosome:NCBIM37:1:1:197195432:1 93302499 ID51593 U -
TGGCACTGCATCTCCGAACACCATGG
>1 dna:chromosome chromosome:NCBIM37:1:1:197195432:1 93302538 ID40558 U -
TGAGTTGCAGAGGGATCAGGTTTGCTGGA
>1 dna:chromosome chromosome:NCBIM37:1:1:197195432:1 93302539 ID40557 U -
TGAGTTGCAGAGGGATCAGGTTTGCTGG
>1 dna:chromosome chromosome:NCBIM37:1:1:197195432:1 93302542 ID47815 U -
TGCTGAGTTGCAGAGGGATCAGGTTTGC
>1 dna:chromosome chromosome:NCBIM37:1:1:197195432:1 93302543 ID40556 U -
TGAGTTGCAGAGGGATCAGGTTTG
>1 dna:chromosome chromosome:NCBIM37:1:1:197195432:1 93302543 ID47814 U -
TGCTGAGTTGCAGAGGGATCAGGTTTG
