# Supplementary material for: proTRAC - a software for probabilistic piRNA cluster detection, visualization and analysis
Source: BMC Bioinformatics. 2012 Jan 10;13:5. doi: 10.1186/1471-2105-13-5 (PMC3293768; doi:10.1186/1471-2105-13-5)
Supplement: Additional file 5 — proTRAC results folder containing a picture and a FASTA file for each detected mouse cluster. After decompression, the folder can be opened as former session in proTRAC. Alternatively, each file can be opened separately with any standard text-editor or graphic-viewer respectively. [file 1471-2105-13-5-S5.ZIP › proTRAC_results_mouse/monodirectional_clusters/Cluster_165.fas]

>1 dna:chromosome chromosome:NCBIM37:1:1:197195432:1 93450372 ID4247 M -
GACCTTCGGAAGAACAGTCGGGTGCTCT
>1 dna:chromosome chromosome:NCBIM37:1:1:197195432:1 93450413 ID67885 M -
TTGTGAGCCACCATGTGGTTGCTGG
>1 dna:chromosome chromosome:NCBIM37:1:1:197195432:1 93451380 ID51330 U +
TGGCAAATACCGACTGCATCTGGTTC
>1 dna:chromosome chromosome:NCBIM37:1:1:197195432:1 93451598 ID67128 U +
TTGGACTGTGATTCTATCTCAGGTGCTTGG
>1 dna:chromosome chromosome:NCBIM37:1:1:197195432:1 93451670 ID11895 U +
TACAAACTTAATTTTGTTCCTCTTCAGTCT
>1 dna:chromosome chromosome:NCBIM37:1:1:197195432:1 93451786 ID23015 U +
TATGCATCTATTTATGTTCCTACTTTGCAAT
>1 dna:chromosome chromosome:NCBIM37:1:1:197195432:1 93451800 ID60766 U +
TGTTCCTACTTTGCAATTTATTGTTC
>1 dna:chromosome chromosome:NCBIM37:1:1:197195432:1 93451883 ID5382 U +
GGAATTCGGTTCGTGCACTTGCTAGCCTG
>1 dna:chromosome chromosome:NCBIM37:1:1:197195432:1 93452362 ID37271 U +
TGACCCAATGCCTTTGTGGGTGCTTCTAGA
>1 dna:chromosome chromosome:NCBIM37:1:1:197195432:1 93452367 ID1825 U +
CAATGCCTTTGTGGGTGCTTCTAGAGGTCT
>1 dna:chromosome chromosome:NCBIM37:1:1:197195432:1 93452436 ID39584 U +
TGAGCTTATTGCAGGATTGCAGGTTTGTT
>1 dna:chromosome chromosome:NCBIM37:1:1:197195432:1 93452436 ID39585 U +
TGAGCTTATTGCAGGATTGCAGGTTTGTTT
>1 dna:chromosome chromosome:NCBIM37:1:1:197195432:1 93452530 ID47583 U +
TGCTCCTGTTTCAGTGAAGTCACCTTTTGTC
>1 dna:chromosome chromosome:NCBIM37:1:1:197195432:1 93452557 ID58409 U +
TGTCATTCTGAAGCCTGTTAGGATTACTGT
>1 dna:chromosome chromosome:NCBIM37:1:1:197195432:1 93452565 ID35377 U +
TGAAGCCTGTTAGGATTACTGTGT
>1 dna:chromosome chromosome:NCBIM37:1:1:197195432:1 93452604 ID17073 U +
TAGACTTGAGAATATTTGGGACAAGCAGGT
>1 dna:chromosome chromosome:NCBIM37:1:1:197195432:1 93452633 ID10710 U +
TAATAAATCTGTTTAGACTTTTGGCCA
>1 dna:chromosome chromosome:NCBIM37:1:1:197195432:1 93452636 ID8130 U +
TAAATCTGTTTAGACTTTTGGCCATAAAGGG
>1 dna:chromosome chromosome:NCBIM37:1:1:197195432:1 93452690 ID21127 U +
TAGTGTACCATTTTGTGTTTTAGCTGACC
>1 dna:chromosome chromosome:NCBIM37:1:1:197195432:1 93452810 ID55642 U +
TGGTCCAAATGTACTACATGAGTTTTGA
>1 dna:chromosome chromosome:NCBIM37:1:1:197195432:1 93452819 ID57585 U +
TGTACTACATGAGTTTTGATGAGCCTT
>1 dna:chromosome chromosome:NCBIM37:1:1:197195432:1 93452819 ID57586 U +
TGTACTACATGAGTTTTGATGAGCCTTGCC
>1 dna:chromosome chromosome:NCBIM37:1:1:197195432:1 93452821 ID14943 U +
TACTACATGAGTTTTGATGAGCCTTGCC
>1 dna:chromosome chromosome:NCBIM37:1:1:197195432:1 93452821 ID14944 U +
TACTACATGAGTTTTGATGAGCCTTGCCC
>1 dna:chromosome chromosome:NCBIM37:1:1:197195432:1 93452821 ID14945 U +
TACTACATGAGTTTTGATGAGCCTTGCCCA
>1 dna:chromosome chromosome:NCBIM37:1:1:197195432:1 93452855 ID50129 U +
TGGACAGTGAGTCCTGTGTCTGGGGCAGG
>1 dna:chromosome chromosome:NCBIM37:1:1:197195432:1 93452996 ID3078 U +
CCTTTCAATCACTTCAAGGTTCTGCATGT
>1 dna:chromosome chromosome:NCBIM37:1:1:197195432:1 93452996 ID3079 U +
CCTTTCAATCACTTCAAGGTTCTGCATGTT
>1 dna:chromosome chromosome:NCBIM37:1:1:197195432:1 93452996 ID3080 U +
CCTTTCAATCACTTCAAGGTTCTGCATGTTC
>1 dna:chromosome chromosome:NCBIM37:1:1:197195432:1 93453001 ID1818 U +
CAATCACTTCAAGGTTCTGCATGTTCAGA
>1 dna:chromosome chromosome:NCBIM37:1:1:197195432:1 93453046 ID32167 U +
TCTGAATGTGACACAGCATCGGCATGGACT
>1 dna:chromosome chromosome:NCBIM37:1:1:197195432:1 93453048 ID36044 U +
TGAATGTGACACAGCATCGGCATGGACTGA
>1 dna:chromosome chromosome:NCBIM37:1:1:197195432:1 93453166 ID65046 U +
TTCATGAGAGGTACCATAGGAAGTTGATGT
>1 dna:chromosome chromosome:NCBIM37:1:1:197195432:1 93453170 ID38775 U +
TGAGAGGTACCATAGGAAGTTGATGTG
>1 dna:chromosome chromosome:NCBIM37:1:1:197195432:1 93453177 ID13957 U +
TACCATAGGAAGTTGATGTGACTTCGGTGA
>1 dna:chromosome chromosome:NCBIM37:1:1:197195432:1 93453182 ID19034 U +
TAGGAAGTTGATGTGACTTCGGTGA
>1 dna:chromosome chromosome:NCBIM37:1:1:197195432:1 93453182 ID19035 U +
TAGGAAGTTGATGTGACTTCGGTGAGGAC
>1 dna:chromosome chromosome:NCBIM37:1:1:197195432:1 93453193 ID59126 U +
TGTGACTTCGGTGAGGACTGACCCTCTAC
>1 dna:chromosome chromosome:NCBIM37:1:1:197195432:1 93453211 ID37290 U +
TGACCCTCTACTCAGCAGACTTCTGA
>1 dna:chromosome chromosome:NCBIM37:1:1:197195432:1 93453234 ID39519 U +
TGAGCTCTGGTTACCTGTGTCCTTC
>1 dna:chromosome chromosome:NCBIM37:1:1:197195432:1 93453260 ID18206 U +
TAGCATGGGGATGTGGGTGTCTGATG
>1 dna:chromosome chromosome:NCBIM37:1:1:197195432:1 93453265 ID54334 U +
TGGGGATGTGGGTGTCTGATGAACCTACT
>1 dna:chromosome chromosome:NCBIM37:1:1:197195432:1 93453273 ID54758 U +
TGGGTGTCTGATGAACCTACTGCCTTCTGG
>1 dna:chromosome chromosome:NCBIM37:1:1:197195432:1 93453273 ID54759 U +
TGGGTGTCTGATGAACCTACTGCCTTCTGGC
>1 dna:chromosome chromosome:NCBIM37:1:1:197195432:1 93453281 ID41531 U +
TGATGAACCTACTGCCTTCTGGCTGAA
>1 dna:chromosome chromosome:NCBIM37:1:1:197195432:1 93453281 ID41532 U +
TGATGAACCTACTGCCTTCTGGCTGAACT
>1 dna:chromosome chromosome:NCBIM37:1:1:197195432:1 93453482 ID4064 U +
GAATTTATCTTTTCAGTATTGGGCTTTTA
>1 dna:chromosome chromosome:NCBIM37:1:1:197195432:1 93453509 ID16885 U +
TAGACATATGTCCAGAAACCTGCCAAGGCA
>1 dna:chromosome chromosome:NCBIM37:1:1:197195432:1 93453640 ID57957 U +
TGTATTTATGTATTTATTTGTTTATA
>1 dna:chromosome chromosome:NCBIM37:1:1:197195432:1 93453648 ID57959 U +
TGTATTTATTTGTTTATATATTTTTGTATTT
>1 dna:chromosome chromosome:NCBIM37:1:1:197195432:1 93453730 ID24063 U +
TATTTTGTTTTGACAGTAGATTGGTAAAG
>1 dna:chromosome chromosome:NCBIM37:1:1:197195432:1 93453751 ID55056 U +
TGGTAAAGTAGATAATTGGCATTTTTCAA
>1 dna:chromosome chromosome:NCBIM37:1:1:197195432:1 93453845 ID35892 U +
TGAATGAATTTTTAGATAAAAATTTCCTGAA
>1 dna:chromosome chromosome:NCBIM37:1:1:197195432:1 93453849 ID36218 U +
TGAATTTTTAGATAAAAATTTCCTGAAAGA
>1 dna:chromosome chromosome:NCBIM37:1:1:197195432:1 93454019 ID47803 U +
TGCTGAGGTCCTGTGAAGTGCCGAGG
>1 dna:chromosome chromosome:NCBIM37:1:1:197195432:1 93454079 ID37986 U +
TGAGAAAACTGCTTCCTAGTGGAAGTGCACT
>1 dna:chromosome chromosome:NCBIM37:1:1:197195432:1 93454091 ID65511 U +
TTCCTAGTGGAAGTGCACTTACGGTGGTCA
>1 dna:chromosome chromosome:NCBIM37:1:1:197195432:1 93454358 ID57046 U +
TGTAAAACACTTTTGATTGGGATCCA
>1 dna:chromosome chromosome:NCBIM37:1:1:197195432:1 93454359 ID5894 U +
GTAAAACACTTTTGATTGGGATCCAC
>1 dna:chromosome chromosome:NCBIM37:1:1:197195432:1 93454561 ID39750 U +
TGAGGAGTCTAGACATGCTTTTGAAGCGC
>1 dna:chromosome chromosome:NCBIM37:1:1:197195432:1 93454638 ID55123 U +
TGGTAAGACTTGCTTGTCCTTCACTCAGG
>1 dna:chromosome chromosome:NCBIM37:1:1:197195432:1 93454885 ID65379 U +
TTCCCAGAGTTCCTTGGTGTGCAATAAAGT
>1 dna:chromosome chromosome:NCBIM37:1:1:197195432:1 93454999 ID32721 U +
TCTGTGGAATTTACTATACACTCCAGCCT
>1 dna:chromosome chromosome:NCBIM37:1:1:197195432:1 93454999 ID32722 U +
TCTGTGGAATTTACTATACACTCCAGCCTG
>1 dna:chromosome chromosome:NCBIM37:1:1:197195432:1 93455064 ID46032 U +
TGCCGTAGCCTTAACAGACACCCAAT
>1 dna:chromosome chromosome:NCBIM37:1:1:197195432:1 93455069 ID18457 U +
TAGCCTTAACAGACACCCAATACCCAGT
>1 dna:chromosome chromosome:NCBIM37:1:1:197195432:1 93455069 ID18458 U +
TAGCCTTAACAGACACCCAATACCCAGTGTC
>1 dna:chromosome chromosome:NCBIM37:1:1:197195432:1 93455185 ID19992 U +
TAGGTAAATGAAGCAATGGAAGGGTTTTT
>1 dna:chromosome chromosome:NCBIM37:1:1:197195432:1 93455201 ID49612 U +
TGGAAGGGTTTTTGTAAATCTCACTTGAGA
>1 dna:chromosome chromosome:NCBIM37:1:1:197195432:1 93455232 ID45754 U +
TGCCATTTATGAACCTAATTGTCTTGGACA
>1 dna:chromosome chromosome:NCBIM37:1:1:197195432:1 93455232 ID45755 U +
TGCCATTTATGAACCTAATTGTCTTGGACATG
>1 dna:chromosome chromosome:NCBIM37:1:1:197195432:1 93455239 ID22680 U +
TATGAACCTAATTGTCTTGGACATGCAAT
>1 dna:chromosome chromosome:NCBIM37:1:1:197195432:1 93455256 ID50151 U +
TGGACATGCAATGTCAGTGCCCTGTTCTCT
>1 dna:chromosome chromosome:NCBIM37:1:1:197195432:1 93455306 ID27383 U +
TCCACTACTTCTGTTGGTGTTGGGCGTGT
>1 dna:chromosome chromosome:NCBIM37:1:1:197195432:1 93455399 ID65590 U +
TTCCTGTTTGAGGATGAATGAGTGCTTG
>1 dna:chromosome chromosome:NCBIM37:1:1:197195432:1 93455400 ID30201 U +
TCCTGTTTGAGGATGAATGAGTGCTTGT
>1 dna:chromosome chromosome:NCBIM37:1:1:197195432:1 93455413 ID35925 U +
TGAATGAGTGCTTGTTTGCAGTGCCCTGG
>1 dna:chromosome chromosome:NCBIM37:1:1:197195432:1 93455444 ID37896 U +
TGACTTGCTTTTGCCCTTGTGCCTAGTTA
>1 dna:chromosome chromosome:NCBIM37:1:1:197195432:1 93455628 ID1489 M -
ATGAATGAATGAATGAATG
>1 dna:chromosome chromosome:NCBIM37:1:1:197195432:1 93455632 ID1489 M -
ATGAATGAATGAATGAATG
>1 dna:chromosome chromosome:NCBIM37:1:1:197195432:1 93455636 ID1489 M -
ATGAATGAATGAATGAATG
>1 dna:chromosome chromosome:NCBIM37:1:1:197195432:1 93455640 ID1489 M -
ATGAATGAATGAATGAATG
>1 dna:chromosome chromosome:NCBIM37:1:1:197195432:1 93455644 ID1489 M -
ATGAATGAATGAATGAATG
>1 dna:chromosome chromosome:NCBIM37:1:1:197195432:1 93455650 ID65099 U +
TTCATTCATTCATGTGTGATGTGTGTGTC
>1 dna:chromosome chromosome:NCBIM37:1:1:197195432:1 93455651 ID26495 U +
TCATTCATTCATGTGTGATGTGTGTGTC
