# Supplementary material for: proTRAC - a software for probabilistic piRNA cluster detection, visualization and analysis
Source: BMC Bioinformatics. 2012 Jan 10;13:5. doi: 10.1186/1471-2105-13-5 (PMC3293768; doi:10.1186/1471-2105-13-5)
Supplement: Additional file 5 — proTRAC results folder containing a picture and a FASTA file for each detected mouse cluster. After decompression, the folder can be opened as former session in proTRAC. Alternatively, each file can be opened separately with any standard text-editor or graphic-viewer respectively. [file 1471-2105-13-5-S5.ZIP › proTRAC_results_mouse/monodirectional_clusters/Cluster_166.fas]

>1 dna:chromosome chromosome:NCBIM37:1:1:197195432:1 94888612 ID56348 M +
TGGTGTCTGTTCACAGCAGTAAAACCCTAA
>1 dna:chromosome chromosome:NCBIM37:1:1:197195432:1 94888987 ID5152 U -
GCTCATGTCAGAACTGCAGAGATCACATGGA
>1 dna:chromosome chromosome:NCBIM37:1:1:197195432:1 94888987 ID26423 U -
TCATGTCAGAACTGCAGAGATCACATGGA
>1 dna:chromosome chromosome:NCBIM37:1:1:197195432:1 94888988 ID5151 U -
GCTCATGTCAGAACTGCAGAGATCACATGG
>1 dna:chromosome chromosome:NCBIM37:1:1:197195432:1 94888989 ID5150 U -
GCTCATGTCAGAACTGCAGAGATCACATG
>1 dna:chromosome chromosome:NCBIM37:1:1:197195432:1 94889167 ID35131 U -
TGAAGACAGAAAGCTTTGCCATGAGTCAC
>1 dna:chromosome chromosome:NCBIM37:1:1:197195432:1 94889172 ID22616 U -
TATCTTGAAGACAGAAAGCTTTGCCATGA
>1 dna:chromosome chromosome:NCBIM37:1:1:197195432:1 94889243 ID9130 U -
TAACTAGCATGGTTTCCTCACTTGGGCCCA
>1 dna:chromosome chromosome:NCBIM37:1:1:197195432:1 94889244 ID3315 U -
CTAACTAGCATGGTTTCCTCACTTGGGCCC
>1 dna:chromosome chromosome:NCBIM37:1:1:197195432:1 94889256 ID17139 U -
TAGAGACTTCAGCTAACTAGCATGGTTTCC
>1 dna:chromosome chromosome:NCBIM37:1:1:197195432:1 94889371 ID65005 U -
TTCATATTCATATAGGGCTTCCGTACC
>1 dna:chromosome chromosome:NCBIM37:1:1:197195432:1 94889376 ID34698 U -
TGAACAGTATTCATATTCATATAGGGCTTCC
>1 dna:chromosome chromosome:NCBIM37:1:1:197195432:1 94889378 ID34697 U -
TGAACAGTATTCATATTCATATAGGGCTT
>1 dna:chromosome chromosome:NCBIM37:1:1:197195432:1 94889379 ID13324 U -
TACATGAACAGTATTCATATTCATATAGGGCT
>1 dna:chromosome chromosome:NCBIM37:1:1:197195432:1 94889380 ID13323 U -
TACATGAACAGTATTCATATTCATATAGGGC
>1 dna:chromosome chromosome:NCBIM37:1:1:197195432:1 94889417 ID54612 U -
TGGGTGAACAGCATTCACTAGAGGTAGCCT
>1 dna:chromosome chromosome:NCBIM37:1:1:197195432:1 94889418 ID54611 U -
TGGGTGAACAGCATTCACTAGAGGTAGCC
>1 dna:chromosome chromosome:NCBIM37:1:1:197195432:1 94889420 ID54610 U -
TGGGTGAACAGCATTCACTAGAGGTAG
>1 dna:chromosome chromosome:NCBIM37:1:1:197195432:1 94889502 ID47470 U -
TGCTCAGAGAATTACTGAACCCAAAAGAGGTT
>1 dna:chromosome chromosome:NCBIM37:1:1:197195432:1 94889647 ID31992 U -
TCTCTGGATATGAGTGAGCAGCCGGGCAGA
>1 dna:chromosome chromosome:NCBIM37:1:1:197195432:1 94889648 ID31991 U -
TCTCTGGATATGAGTGAGCAGCCGGGCAG
>1 dna:chromosome chromosome:NCBIM37:1:1:197195432:1 94889650 ID3495 U -
CTCTCTCTGGATATGAGTGAGCAGCCGGGC
>1 dna:chromosome chromosome:NCBIM37:1:1:197195432:1 94889727 ID10790 U -
TAATAAGGTCAAGTCCTAAAATTTTCTTGG
>1 dna:chromosome chromosome:NCBIM37:1:1:197195432:1 94889760 ID23604 U -
TATTCTAGGGTGGCCACAAAATGAGTTC
>1 dna:chromosome chromosome:NCBIM37:1:1:197195432:1 94889767 ID20394 U -
TAGGTTCTTATTCTAGGGTGGCCACAAAA
>1 dna:chromosome chromosome:NCBIM37:1:1:197195432:1 94889770 ID20393 U -
TAGGTTCTTATTCTAGGGTGGCCACA
>1 dna:chromosome chromosome:NCBIM37:1:1:197195432:1 94889888 ID3188 U -
CGGGTGAGACCTGCGATCCTCTCTGATC
>1 dna:chromosome chromosome:NCBIM37:1:1:197195432:1 94889952 ID48968 U -
TGGAAAGCAAATGCCTTCTCTACCCCCATC
>1 dna:chromosome chromosome:NCBIM37:1:1:197195432:1 94889953 ID48967 U -
TGGAAAGCAAATGCCTTCTCTACCCCCAT
>1 dna:chromosome chromosome:NCBIM37:1:1:197195432:1 94890039 ID36597 U -
TGACACTTATTTCTCAAGTAGTATCCAGGC
>1 dna:chromosome chromosome:NCBIM37:1:1:197195432:1 94890109 ID50294 U -
TGGACTGACAATGTCACAAAGACAGAGGGAC
>1 dna:chromosome chromosome:NCBIM37:1:1:197195432:1 94890110 ID50293 U -
TGGACTGACAATGTCACAAAGACAGAGGGA
>1 dna:chromosome chromosome:NCBIM37:1:1:197195432:1 94890114 ID23983 U -
TATTTGGACTGACAATGTCACAAAGACAGA
>1 dna:chromosome chromosome:NCBIM37:1:1:197195432:1 94890144 ID59357 U -
TGTGATGAACATTTGGGTGATTTTAGTCCCC
>1 dna:chromosome chromosome:NCBIM37:1:1:197195432:1 94890145 ID41525 U -
TGATGAACATTTGGGTGATTTTAGTCCC
>1 dna:chromosome chromosome:NCBIM37:1:1:197195432:1 94890145 ID59356 U -
TGTGATGAACATTTGGGTGATTTTAGTCCC
>1 dna:chromosome chromosome:NCBIM37:1:1:197195432:1 94890146 ID59355 U -
TGTGATGAACATTTGGGTGATTTTAGTCC
>1 dna:chromosome chromosome:NCBIM37:1:1:197195432:1 94890154 ID68388 U -
TTTCAGTGATGTGATGAACATTTGGGTGAT
>1 dna:chromosome chromosome:NCBIM37:1:1:197195432:1 94890155 ID68387 U -
TTTCAGTGATGTGATGAACATTTGGGTGA
>1 dna:chromosome chromosome:NCBIM37:1:1:197195432:1 94890157 ID69026 U -
TTTTTTCAGTGATGTGATGAACATTTGGGT
>1 dna:chromosome chromosome:NCBIM37:1:1:197195432:1 94890221 ID18031 U -
TAGCAGCAGTAGACTAAAGCTTTCTCCTGAC
>1 dna:chromosome chromosome:NCBIM37:1:1:197195432:1 94890222 ID18030 U -
TAGCAGCAGTAGACTAAAGCTTTCTCCTGA
>1 dna:chromosome chromosome:NCBIM37:1:1:197195432:1 94890242 ID26384 U -
TCATGCAGTAGTTCTGCATCATAGCAGCAGT
>1 dna:chromosome chromosome:NCBIM37:1:1:197195432:1 94890259 ID65279 U -
TTCCAGGTCACAGGCTCATGCAGTAGTTC
>1 dna:chromosome chromosome:NCBIM37:1:1:197195432:1 94890264 ID27715 U -
TCCAGGTTCCAGGTCACAGGCTCATGCAGT
>1 dna:chromosome chromosome:NCBIM37:1:1:197195432:1 94890265 ID27714 U -
TCCAGGTTCCAGGTCACAGGCTCATGCAG
>1 dna:chromosome chromosome:NCBIM37:1:1:197195432:1 94890271 ID30528 U -
TCCTTTTCCAGGTTCCAGGTCACAGGCTC
>1 dna:chromosome chromosome:NCBIM37:1:1:197195432:1 94890285 ID41898 U -
TGATGGTTGGTTGTCCTTTTCCAGGTTC
>1 dna:chromosome chromosome:NCBIM37:1:1:197195432:1 94890287 ID41897 U -
TGATGGTTGGTTGTCCTTTTCCAGGT
>1 dna:chromosome chromosome:NCBIM37:1:1:197195432:1 94890292 ID10309 U -
TAAGGGCCATGATGGTTGGTTGTCCTTTTC
>1 dna:chromosome chromosome:NCBIM37:1:1:197195432:1 94890298 ID45189 U -
TGCCACTAAGGGCCATGATGGTTGGTTGTC
>1 dna:chromosome chromosome:NCBIM37:1:1:197195432:1 94890312 ID36486 U -
TGACACAATCACTGCTGCCACTAAGGGCCAT
>1 dna:chromosome chromosome:NCBIM37:1:1:197195432:1 94890322 ID15265 U -
TACTCTCCTGACACAATCACTGCTGCCAC
>1 dna:chromosome chromosome:NCBIM37:1:1:197195432:1 94890323 ID15264 U -
TACTCTCCTGACACAATCACTGCTGCCA
>1 dna:chromosome chromosome:NCBIM37:1:1:197195432:1 94890324 ID15263 U -
TACTCTCCTGACACAATCACTGCTGCC
>1 dna:chromosome chromosome:NCBIM37:1:1:197195432:1 94890325 ID4979 U -
GCCCCTACTCTCCTGACACAATCACTGCTGC
>1 dna:chromosome chromosome:NCBIM37:1:1:197195432:1 94890367 ID56789 U -
TGGTTTCTTTCACATGCTAATGCTGATTACC
>1 dna:chromosome chromosome:NCBIM37:1:1:197195432:1 94890369 ID56788 U -
TGGTTTCTTTCACATGCTAATGCTGATTA
>1 dna:chromosome chromosome:NCBIM37:1:1:197195432:1 94890374 ID4932 U -
GCCAGTTGGTTTCTTTCACATGCTAATGCT
>1 dna:chromosome chromosome:NCBIM37:1:1:197195432:1 94890374 ID45489 U -
TGCCAGTTGGTTTCTTTCACATGCTAATGCT
>1 dna:chromosome chromosome:NCBIM37:1:1:197195432:1 94890375 ID45488 U -
TGCCAGTTGGTTTCTTTCACATGCTAATGC
>1 dna:chromosome chromosome:NCBIM37:1:1:197195432:1 94890378 ID32461 U -
TCTGCCAGTTGGTTTCTTTCACATGCTAA
>1 dna:chromosome chromosome:NCBIM37:1:1:197195432:1 94890398 ID4484 U -
GAGGAACTGGATCCAGGACTTTTCTGCCAGT
>1 dna:chromosome chromosome:NCBIM37:1:1:197195432:1 94890401 ID17232 U -
TAGAGGAACTGGATCCAGGACTTTTCTGCC
>1 dna:chromosome chromosome:NCBIM37:1:1:197195432:1 94890408 ID55796 U -
TGGTCTTAGAGGAACTGGATCCAGGACTT
>1 dna:chromosome chromosome:NCBIM37:1:1:197195432:1 94890411 ID55795 U -
TGGTCTTAGAGGAACTGGATCCAGGA
>1 dna:chromosome chromosome:NCBIM37:1:1:197195432:1 94890418 ID47117 U -
TGCTACCTGTTGGTCTTAGAGGAACTGGA
>1 dna:chromosome chromosome:NCBIM37:1:1:197195432:1 94890433 ID33284 U -
TCTTTGTGGGTCTGCTACCTGTTGGT
>1 dna:chromosome chromosome:NCBIM37:1:1:197195432:1 94890488 ID823 U -
AGAAAGGTCAGAAGCTCAATGGCTCCAGT
>1 dna:chromosome chromosome:NCBIM37:1:1:197195432:1 94890489 ID35063 U -
TGAAGAAAGGTCAGAAGCTCAATGGCTCCAG
>1 dna:chromosome chromosome:NCBIM37:1:1:197195432:1 94890491 ID35062 U -
TGAAGAAAGGTCAGAAGCTCAATGGCTCC
>1 dna:chromosome chromosome:NCBIM37:1:1:197195432:1 94890491 ID66345 U -
TTGAAGAAAGGTCAGAAGCTCAATGGCTCC
>1 dna:chromosome chromosome:NCBIM37:1:1:197195432:1 94890491 ID68536 U -
TTTGAAGAAAGGTCAGAAGCTCAATGGCTCC
>1 dna:chromosome chromosome:NCBIM37:1:1:197195432:1 94890492 ID35061 U -
TGAAGAAAGGTCAGAAGCTCAATGGCTC
>1 dna:chromosome chromosome:NCBIM37:1:1:197195432:1 94890492 ID66344 U -
TTGAAGAAAGGTCAGAAGCTCAATGGCTC
>1 dna:chromosome chromosome:NCBIM37:1:1:197195432:1 94890492 ID68535 U -
TTTGAAGAAAGGTCAGAAGCTCAATGGCTC
>1 dna:chromosome chromosome:NCBIM37:1:1:197195432:1 94890493 ID35060 U -
TGAAGAAAGGTCAGAAGCTCAATGGCT
>1 dna:chromosome chromosome:NCBIM37:1:1:197195432:1 94890493 ID68534 U -
TTTGAAGAAAGGTCAGAAGCTCAATGGCT
>1 dna:chromosome chromosome:NCBIM37:1:1:197195432:1 94890500 ID35059 U -
TGAAGAAAGGTCAGAAGCTC
>1 dna:chromosome chromosome:NCBIM37:1:1:197195432:1 94890501 ID66343 U -
TTGAAGAAAGGTCAGAAGCT
>1 dna:chromosome chromosome:NCBIM37:1:1:197195432:1 94890538 ID10208 U -
TAAGGAAGAAAGCATCTCGGGGG
>1 dna:chromosome chromosome:NCBIM37:1:1:197195432:1 94890539 ID1366 U -
AGTTTATTAAGGAAGAAAGCATCTCGGGG
>1 dna:chromosome chromosome:NCBIM37:1:1:197195432:1 94890539 ID6273 U -
GTTTATTAAGGAAGAAAGCATCTCGGGG
>1 dna:chromosome chromosome:NCBIM37:1:1:197195432:1 94890540 ID1365 U -
AGTTTATTAAGGAAGAAAGCATCTCGGG
>1 dna:chromosome chromosome:NCBIM37:1:1:197195432:1 94890543 ID2473 U -
CAGTTTATTAAGGAAGAAAGCATCTC
>1 dna:chromosome chromosome:NCBIM37:1:1:197195432:1 94890651 ID41780 U -
TGATGCTATTGGCAGATGATGGAGTCTGACC
>1 dna:chromosome chromosome:NCBIM37:1:1:197195432:1 94890657 ID41779 U -
TGATGCTATTGGCAGATGATGGAGT
>1 dna:chromosome chromosome:NCBIM37:1:1:197195432:1 94890676 ID55238 U -
TGGTACTGGTAACGGGACCATGATGC
>1 dna:chromosome chromosome:NCBIM37:1:1:197195432:1 94890698 ID40372 U -
TGAGTGGTCGAGCTGCCTGGCACTGGT
>1 dna:chromosome chromosome:NCBIM37:1:1:197195432:1 94890729 ID51276 U -
TGGCAAACCAGGTGTCGTTGCTCCTTAGGC
>1 dna:chromosome chromosome:NCBIM37:1:1:197195432:1 94890730 ID51275 U -
TGGCAAACCAGGTGTCGTTGCTCCTTAGG
>1 dna:chromosome chromosome:NCBIM37:1:1:197195432:1 94890733 ID6155 U -
GTGGCAAACCAGGTGTCGTTGCTCCTT
>1 dna:chromosome chromosome:NCBIM37:1:1:197195432:1 94890734 ID51274 U -
TGGCAAACCAGGTGTCGTTGCTCCT
>1 dna:chromosome chromosome:NCBIM37:1:1:197195432:1 94890964 ID35128 U -
TGAAGACACCAGAGTACCCAGCATC
>1 dna:chromosome chromosome:NCBIM37:1:1:197195432:1 94890982 ID14494 U -
TACCTTCGTTTCACCTGTTCAATGAAGAC
>1 dna:chromosome chromosome:NCBIM37:1:1:197195432:1 94890983 ID14493 U -
TACCTTCGTTTCACCTGTTCAATGAAGA
>1 dna:chromosome chromosome:NCBIM37:1:1:197195432:1 94891001 ID60764 U -
TGTTCCGTGATGGCACAAAGCTACCTTCGTT
>1 dna:chromosome chromosome:NCBIM37:1:1:197195432:1 94891002 ID60763 U -
TGTTCCGTGATGGCACAAAGCTACCTTCGT
>1 dna:chromosome chromosome:NCBIM37:1:1:197195432:1 94891042 ID2285 U -
CAGCACCCGCCTCGACCCACAGGAAGGAC
>1 dna:chromosome chromosome:NCBIM37:1:1:197195432:1 94891048 ID11874 U -
TACAAACAGCACCCGCCTCGACCCACAGG
>1 dna:chromosome chromosome:NCBIM37:1:1:197195432:1 94891050 ID11873 U -
TACAAACAGCACCCGCCTCGACCCACA
>1 dna:chromosome chromosome:NCBIM37:1:1:197195432:1 94891061 ID33455 U -
TGAAAACGGCACGCCTACAAACAGCACCCGC
>1 dna:chromosome chromosome:NCBIM37:1:1:197195432:1 94891063 ID33454 U -
TGAAAACGGCACGCCTACAAACAGCACCC
>1 dna:chromosome chromosome:NCBIM37:1:1:197195432:1 94891064 ID33453 U -
TGAAAACGGCACGCCTACAAACAGCACC
>1 dna:chromosome chromosome:NCBIM37:1:1:197195432:1 94891065 ID33452 U -
TGAAAACGGCACGCCTACAAACAGCAC
>1 dna:chromosome chromosome:NCBIM37:1:1:197195432:1 94891226 ID17590 U -
TAGATGCTCCCCATTGATCTTCAATTGCCCC
>1 dna:chromosome chromosome:NCBIM37:1:1:197195432:1 94891240 ID36965 U -
TGACATGACAGATAGATGCTCCCCATTGA
>1 dna:chromosome chromosome:NCBIM37:1:1:197195432:1 94891315 ID9726 U -
TAAGAGGATGAAGGATGAGCATCCTGCCGGG
>1 dna:chromosome chromosome:NCBIM37:1:1:197195432:1 94891316 ID9725 U -
TAAGAGGATGAAGGATGAGCATCCTGCCGG
>1 dna:chromosome chromosome:NCBIM37:1:1:197195432:1 94891318 ID9724 U -
TAAGAGGATGAAGGATGAGCATCCTGCC
>1 dna:chromosome chromosome:NCBIM37:1:1:197195432:1 94891322 ID8950 U -
TAACCTAAGAGGATGAAGGATGAGCATCC
>1 dna:chromosome chromosome:NCBIM37:1:1:197195432:1 94891341 ID27356 U -
TCCACGCCAGTGATCCCACACTAACCTAAGA
>1 dna:chromosome chromosome:NCBIM37:1:1:197195432:1 94891380 ID42963 U -
TGCAACGCTACCAGAACCAAAGCCACCTGCC
>1 dna:chromosome chromosome:NCBIM37:1:1:197195432:1 94891381 ID42962 U -
TGCAACGCTACCAGAACCAAAGCCACCTGC
>1 dna:chromosome chromosome:NCBIM37:1:1:197195432:1 94891382 ID42961 U -
TGCAACGCTACCAGAACCAAAGCCACCTG
>1 dna:chromosome chromosome:NCBIM37:1:1:197195432:1 94891420 ID15981 U -
TAGAAAAGGTTGGCCAATGCTCATGGGGAC
>1 dna:chromosome chromosome:NCBIM37:1:1:197195432:1 94891421 ID15980 U -
TAGAAAAGGTTGGCCAATGCTCATGGGGA
>1 dna:chromosome chromosome:NCBIM37:1:1:197195432:1 94891422 ID3783 U -
GAAAAGGTTGGCCAATGCTCATGGGG
>1 dna:chromosome chromosome:NCBIM37:1:1:197195432:1 94891422 ID15979 U -
TAGAAAAGGTTGGCCAATGCTCATGGGG
>1 dna:chromosome chromosome:NCBIM37:1:1:197195432:1 94891423 ID15975 U -
TAGAAAAGGTTGGCCAATGCTCATGGG
>1 dna:chromosome chromosome:NCBIM37:1:1:197195432:1 94891423 ID21861 U -
TATAGAAAAGGTTGGCCAATGCTCATGGG
>1 dna:chromosome chromosome:NCBIM37:1:1:197195432:1 94891424 ID21860 U -
TATAGAAAAGGTTGGCCAATGCTCATGG
>1 dna:chromosome chromosome:NCBIM37:1:1:197195432:1 94891425 ID31493 U -
TCTATAGAAAAGGTTGGCCAATGCTCATG
>1 dna:chromosome chromosome:NCBIM37:1:1:197195432:1 94891443 ID61106 U -
TGTTTACTATCTGGCCCTCTATAGAAAA
>1 dna:chromosome chromosome:NCBIM37:1:1:197195432:1 94891473 ID26718 U -
TCCAAAGCTGACTGGTTACCAAGGAGACAA
>1 dna:chromosome chromosome:NCBIM37:1:1:197195432:1 94891501 ID37682 U -
TGACTGACGGTTGTTCTCACACGGCAAGTC
>1 dna:chromosome chromosome:NCBIM37:1:1:197195432:1 94891505 ID67879 U -
TTGTGACTGACGGTTGTTCTCACACGGCA
>1 dna:chromosome chromosome:NCBIM37:1:1:197195432:1 94891513 ID3507 U -
CTCTTGATTTGTGACTGACGGTTGTTCTC
>1 dna:chromosome chromosome:NCBIM37:1:1:197195432:1 94891519 ID1192 U -
AGGCATCTCTTGATTTGTGACTGACGGTT
>1 dna:chromosome chromosome:NCBIM37:1:1:197195432:1 94891520 ID1191 U -
AGGCATCTCTTGATTTGTGACTGACGGT
>1 dna:chromosome chromosome:NCBIM37:1:1:197195432:1 94891522 ID6939 U -
TAAAAGGCATCTCTTGATTTGTGACTGACG
>1 dna:chromosome chromosome:NCBIM37:1:1:197195432:1 94891523 ID63505 U -
TTAAAAGGCATCTCTTGATTTGTGACTGAC
>1 dna:chromosome chromosome:NCBIM37:1:1:197195432:1 94891526 ID32783 U -
TCTTAAAAGGCATCTCTTGATTTGTGACT
>1 dna:chromosome chromosome:NCBIM37:1:1:197195432:1 94891548 ID43292 U -
TGCAAGTTGCTGGCTGTCGGATCTTAAA
>1 dna:chromosome chromosome:NCBIM37:1:1:197195432:1 94891548 ID66732 U -
TTGCAAGTTGCTGGCTGTCGGATCTTAAA
>1 dna:chromosome chromosome:NCBIM37:1:1:197195432:1 94891549 ID66731 U -
TTGCAAGTTGCTGGCTGTCGGATCTTAA
>1 dna:chromosome chromosome:NCBIM37:1:1:197195432:1 94891555 ID30487 U -
TCCTTTGCAAGTTGCTGGCTGTCGGA
>1 dna:chromosome chromosome:NCBIM37:1:1:197195432:1 94891602 ID4682 U -
GATGTCTCTTGTGGACCTGTGGAGC
>1 dna:chromosome chromosome:NCBIM37:1:1:197195432:1 94891606 ID25817 U -
TCAGCCTGATGTCTCTTGTGGACCTGTG
>1 dna:chromosome chromosome:NCBIM37:1:1:197195432:1 94891607 ID4036 U -
GAATCAGCCTGATGTCTCTTGTGGACCTGT
>1 dna:chromosome chromosome:NCBIM37:1:1:197195432:1 94891614 ID6926 U -
TAAAAGGAATCAGCCTGATGTCTCTTGTG
>1 dna:chromosome chromosome:NCBIM37:1:1:197195432:1 94891638 ID7892 U -
TAAAGTAGAACAGACCATGAGTGGCTAAAA
>1 dna:chromosome chromosome:NCBIM37:1:1:197195432:1 94891647 ID17214 U -
TAGAGCTAAAGTAGAACAGACCATGAG
>1 dna:chromosome chromosome:NCBIM37:1:1:197195432:1 94891661 ID44027 U -
TGCAGCGCTCAAACACTAGAGCTAAAGTA
>1 dna:chromosome chromosome:NCBIM37:1:1:197195432:1 94891679 ID15085 U -
TACTATGGCCAAGATGTCTTGCAGCGCTCA
>1 dna:chromosome chromosome:NCBIM37:1:1:197195432:1 94891680 ID15084 U -
TACTATGGCCAAGATGTCTTGCAGCGCTC
>1 dna:chromosome chromosome:NCBIM37:1:1:197195432:1 94891697 ID17885 U -
TAGCAAGCAAGGAACTTGTACTATGGCCAA
>1 dna:chromosome chromosome:NCBIM37:1:1:197195432:1 94891698 ID17884 U -
TAGCAAGCAAGGAACTTGTACTATGGCCA
>1 dna:chromosome chromosome:NCBIM37:1:1:197195432:1 94891699 ID17883 U -
TAGCAAGCAAGGAACTTGTACTATGGCC
>1 dna:chromosome chromosome:NCBIM37:1:1:197195432:1 94891788 ID28600 U -
TCCCCCTCTTAGAGGCCAATTACTCTGCAA
>1 dna:chromosome chromosome:NCBIM37:1:1:197195432:1 94891807 ID7552 U -
TAAACTTACCTCCCCTTCCCCCTCTTA
>1 dna:chromosome chromosome:NCBIM37:1:1:197195432:1 94891889 ID54097 U -
TGGGCCAAGGAGAGGAATCTCAGCACCTAC
>1 dna:chromosome chromosome:NCBIM37:1:1:197195432:1 94891890 ID54096 U -
TGGGCCAAGGAGAGGAATCTCAGCACCTA
>1 dna:chromosome chromosome:NCBIM37:1:1:197195432:1 94891892 ID54095 U -
TGGGCCAAGGAGAGGAATCTCAGCACC
>1 dna:chromosome chromosome:NCBIM37:1:1:197195432:1 94891922 ID2548 U -
CATTAGGATAAGAAACCAGCTATGGCCA
>1 dna:chromosome chromosome:NCBIM37:1:1:197195432:1 94891934 ID7288 U -
TAAACAAGCTCATTAGGATAAGAAAC
>1 dna:chromosome chromosome:NCBIM37:1:1:197195432:1 94891965 ID5514 U -
GGCAAAACATGTGCAGTTGATTCTAGCTG
>1 dna:chromosome chromosome:NCBIM37:1:1:197195432:1 94891966 ID53979 U -
TGGGCAAAACATGTGCAGTTGATTCTAGCT
>1 dna:chromosome chromosome:NCBIM37:1:1:197195432:1 94891967 ID53978 U -
TGGGCAAAACATGTGCAGTTGATTCTAGC
>1 dna:chromosome chromosome:NCBIM37:1:1:197195432:1 94891971 ID53977 U -
TGGGCAAAACATGTGCAGTTGATTC
>1 dna:chromosome chromosome:NCBIM37:1:1:197195432:1 94892000 ID31949 U -
TCTCTATTGAAGACACTTTGAACTTGCCC
>1 dna:chromosome chromosome:NCBIM37:1:1:197195432:1 94892001 ID31567 U -
TCTATTGAAGACACTTTGAACTTGCC
>1 dna:chromosome chromosome:NCBIM37:1:1:197195432:1 94892052 ID27278 U -
TCCACAGTCCATAGGTACCCCCAACCCCAAC
>1 dna:chromosome chromosome:NCBIM37:1:1:197195432:1 94892066 ID34231 U -
TGAAAGTGAGTCTTATCCACAGTCCATAGGTA
>1 dna:chromosome chromosome:NCBIM37:1:1:197195432:1 94892067 ID34230 U -
TGAAAGTGAGTCTTATCCACAGTCCATAGGT
>1 dna:chromosome chromosome:NCBIM37:1:1:197195432:1 94892068 ID34229 U -
TGAAAGTGAGTCTTATCCACAGTCCATAGG
>1 dna:chromosome chromosome:NCBIM37:1:1:197195432:1 94892080 ID12655 U -
TACACATCCCTCTGAAAGTGAGTCTTATCC
>1 dna:chromosome chromosome:NCBIM37:1:1:197195432:1 94892117 ID18748 U -
TAGCTTACTGATCACTATGTGACAGAGCCC
>1 dna:chromosome chromosome:NCBIM37:1:1:197195432:1 94892120 ID18747 U -
TAGCTTACTGATCACTATGTGACAGAG
>1 dna:chromosome chromosome:NCBIM37:1:1:197195432:1 94892146 ID29875 U -
TCCTCTTTCTTATGTACCGCCGGACTCAT
>1 dna:chromosome chromosome:NCBIM37:1:1:197195432:1 94892196 ID44570 U -
TGCATTATAAGATGGATCCCCCAAGGCCTCCC
>1 dna:chromosome chromosome:NCBIM37:1:1:197195432:1 94892199 ID44569 U -
TGCATTATAAGATGGATCCCCCAAGGCCT
>1 dna:chromosome chromosome:NCBIM37:1:1:197195432:1 94892204 ID52245 U -
TGGCCTTGCATTATAAGATGGATCCCCCAA
>1 dna:chromosome chromosome:NCBIM37:1:1:197195432:1 94892337 ID65048 U -
TTCATGATGAGCTGGCAAGTATCTAGACA
>1 dna:chromosome chromosome:NCBIM37:1:1:197195432:1 94892379 ID50987 U -
TGGATGCTCATATCTAAATTCCTATCTTCC
>1 dna:chromosome chromosome:NCBIM37:1:1:197195432:1 94892383 ID13392 U -
TACATGGATGCTCATATCTAAATTCCTATC
>1 dna:chromosome chromosome:NCBIM37:1:1:197195432:1 94892386 ID21802 U -
TATACATGGATGCTCATATCTAAATTCCT
>1 dna:chromosome chromosome:NCBIM37:1:1:197195432:1 94892406 ID28801 U -
TCCCTGAAGCTCCCTACACTTTATACATGG
>1 dna:chromosome chromosome:NCBIM37:1:1:197195432:1 94892440 ID31670 U -
TCTCAGAAAATATACCTGAGGTCTGGGACC
>1 dna:chromosome chromosome:NCBIM37:1:1:197195432:1 94892441 ID25484 U -
TCAGAAAATATACCTGAGGTCTGGGAC
>1 dna:chromosome chromosome:NCBIM37:1:1:197195432:1 94892444 ID33011 U -
TCTTCTCAGAAAATATACCTGAGGTCTGG
>1 dna:chromosome chromosome:NCBIM37:1:1:197195432:1 94892493 ID1742 U -
CAACCTAGACACGGTTGCCTCTGTGCCCTCC
>1 dna:chromosome chromosome:NCBIM37:1:1:197195432:1 94892494 ID1741 U -
CAACCTAGACACGGTTGCCTCTGTGCCCTC
>1 dna:chromosome chromosome:NCBIM37:1:1:197195432:1 94892495 ID28121 U -
TCCCAACCTAGACACGGTTGCCTCTGTGCCCT
>1 dna:chromosome chromosome:NCBIM37:1:1:197195432:1 94892496 ID28120 U -
TCCCAACCTAGACACGGTTGCCTCTGTGCCC
>1 dna:chromosome chromosome:NCBIM37:1:1:197195432:1 94892497 ID28119 U -
TCCCAACCTAGACACGGTTGCCTCTGTGCC
>1 dna:chromosome chromosome:NCBIM37:1:1:197195432:1 94892498 ID28118 U -
TCCCAACCTAGACACGGTTGCCTCTGTGC
>1 dna:chromosome chromosome:NCBIM37:1:1:197195432:1 94892576 ID13468 U -
TACATTCAATGTGTGGTACAACCCAGAGC
>1 dna:chromosome chromosome:NCBIM37:1:1:197195432:1 94892576 ID68280 U -
TTTACATTCAATGTGTGGTACAACCCAGAGC
>1 dna:chromosome chromosome:NCBIM37:1:1:197195432:1 94892577 ID68279 U -
TTTACATTCAATGTGTGGTACAACCCAGAG
>1 dna:chromosome chromosome:NCBIM37:1:1:197195432:1 94892588 ID3467 U -
CTCCTCATTTCTTTACATTCAATGTGTGGT
>1 dna:chromosome chromosome:NCBIM37:1:1:197195432:1 94892636 ID24578 U -
TCAAGAGTACGCTTTTTGATCCCTTCTTC
>1 dna:chromosome chromosome:NCBIM37:1:1:197195432:1 94892637 ID24577 U -
TCAAGAGTACGCTTTTTGATCCCTTCTT
>1 dna:chromosome chromosome:NCBIM37:1:1:197195432:1 94892639 ID24576 U -
TCAAGAGTACGCTTTTTGATCCCTTC
>1 dna:chromosome chromosome:NCBIM37:1:1:197195432:1 94892664 ID45376 U -
TGCCAGCAGCATCCTCTCTCCCAT
>1 dna:chromosome chromosome:NCBIM37:1:1:197195432:1 94892739 ID10569 U -
TAAGTGGATCAGGGTTTAAATGCATGGA
>1 dna:chromosome chromosome:NCBIM37:1:1:197195432:1 94892744 ID41748 U -
TGATGCCTAAGTGGATCAGGGTTTAAATGC
>1 dna:chromosome chromosome:NCBIM37:1:1:197195432:1 94892744 ID46081 U -
TGCCTAAGTGGATCAGGGTTTAAATGC
>1 dna:chromosome chromosome:NCBIM37:1:1:197195432:1 94892781 ID51640 U -
TGGCAGAGTTCCACCTTCCATGGCCTC
>1 dna:chromosome chromosome:NCBIM37:1:1:197195432:1 94892813 ID56850 U -
TGGTTTTTGGTGCATCATGTTCTGGAGGT
>1 dna:chromosome chromosome:NCBIM37:1:1:197195432:1 94892815 ID4052 U -
GAATGGTTTTTGGTGCATCATGTTCTGGAG
>1 dna:chromosome chromosome:NCBIM37:1:1:197195432:1 94892826 ID9034 U -
TAACGTCAAGAGAATGGTTTTTGGTGCATC
>1 dna:chromosome chromosome:NCBIM37:1:1:197195432:1 94892827 ID9033 U -
TAACGTCAAGAGAATGGTTTTTGGTGCAT
>1 dna:chromosome chromosome:NCBIM37:1:1:197195432:1 94892828 ID9032 U -
TAACGTCAAGAGAATGGTTTTTGGTGCA
>1 dna:chromosome chromosome:NCBIM37:1:1:197195432:1 94892828 ID31232 U -
TCTAACGTCAAGAGAATGGTTTTTGGTGCA
>1 dna:chromosome chromosome:NCBIM37:1:1:197195432:1 94892831 ID31920 U -
TCTCTAACGTCAAGAGAATGGTTTTTGGT
>1 dna:chromosome chromosome:NCBIM37:1:1:197195432:1 94892838 ID30939 U -
TCGTTCATCTCTAACGTCAAGAGAATGGT
>1 dna:chromosome chromosome:NCBIM37:1:1:197195432:1 94892849 ID65561 U -
TTCCTGCTCAGGATCGTTCATCTCTAACGTC
>1 dna:chromosome chromosome:NCBIM37:1:1:197195432:1 94892869 ID46194 U -
TGCCTCACAGGCTAAATTCCTGCTCAG
>1 dna:chromosome chromosome:NCBIM37:1:1:197195432:1 94892919 ID25846 U -
TCAGCTTCTGTTCGTAGTTTACTTGC
>1 dna:chromosome chromosome:NCBIM37:1:1:197195432:1 94892934 ID25169 U -
TCACCAGCCCGCCTTGGAGTCAGCTTCTGT
>1 dna:chromosome chromosome:NCBIM37:1:1:197195432:1 94892991 ID37112 U -
TGACATTTGATGCCATCTCCACCGAGCTCC
>1 dna:chromosome chromosome:NCBIM37:1:1:197195432:1 94892992 ID37111 U -
TGACATTTGATGCCATCTCCACCGAGCTC
>1 dna:chromosome chromosome:NCBIM37:1:1:197195432:1 94892993 ID37110 U -
TGACATTTGATGCCATCTCCACCGAGCT
>1 dna:chromosome chromosome:NCBIM37:1:1:197195432:1 94892994 ID625 U -
ACCTGACATTTGATGCCATCTCCACCGAGC
>1 dna:chromosome chromosome:NCBIM37:1:1:197195432:1 94892996 ID34809 U -
TGAACCTGACATTTGATGCCATCTCCACCGA
>1 dna:chromosome chromosome:NCBIM37:1:1:197195432:1 94892998 ID34808 U -
TGAACCTGACATTTGATGCCATCTCCACC
>1 dna:chromosome chromosome:NCBIM37:1:1:197195432:1 94893021 ID45259 U -
TGCCAGAACAAGGAGTTTGTTCCCTGAACC
>1 dna:chromosome chromosome:NCBIM37:1:1:197195432:1 94893022 ID45258 U -
TGCCAGAACAAGGAGTTTGTTCCCTGAAC
>1 dna:chromosome chromosome:NCBIM37:1:1:197195432:1 94893023 ID45257 U -
TGCCAGAACAAGGAGTTTGTTCCCTGAA
>1 dna:chromosome chromosome:NCBIM37:1:1:197195432:1 94893024 ID45256 U -
TGCCAGAACAAGGAGTTTGTTCCCTGA
>1 dna:chromosome chromosome:NCBIM37:1:1:197195432:1 94893028 ID2525 U -
CATGCCAACTGCCAGAACAAGGAGTTTGTTCC
>1 dna:chromosome chromosome:NCBIM37:1:1:197195432:1 94893028 ID44864 U -
TGCCAACTGCCAGAACAAGGAGTTTGTTCC
>1 dna:chromosome chromosome:NCBIM37:1:1:197195432:1 94893031 ID13386 U -
TACATGCCAACTGCCAGAACAAGGAGTTTGT
>1 dna:chromosome chromosome:NCBIM37:1:1:197195432:1 94893032 ID13385 U -
TACATGCCAACTGCCAGAACAAGGAGTTTG
>1 dna:chromosome chromosome:NCBIM37:1:1:197195432:1 94893042 ID144 U -
AACATGCTCTTACATGCCAACTGCCAGAAC
>1 dna:chromosome chromosome:NCBIM37:1:1:197195432:1 94893043 ID64613 U -
TTCAACATGCTCTTACATGCCAACTGCCAGAA
>1 dna:chromosome chromosome:NCBIM37:1:1:197195432:1 94893045 ID24478 U -
TCAACATGCTCTTACATGCCAACTGCCAG
>1 dna:chromosome chromosome:NCBIM37:1:1:197195432:1 94893046 ID1737 U -
CAACATGCTCTTACATGCCAACTGCCA
>1 dna:chromosome chromosome:NCBIM37:1:1:197195432:1 94893047 ID64612 U -
TTCAACATGCTCTTACATGCCAACTGCC
>1 dna:chromosome chromosome:NCBIM37:1:1:197195432:1 94893077 ID17412 U -
TAGATACTCACCCTGGTGGGCCTCAC
>1 dna:chromosome chromosome:NCBIM37:1:1:197195432:1 94893089 ID34718 U -
TGAACATGCAGTTCATAGATACTCACCCT
>1 dna:chromosome chromosome:NCBIM37:1:1:197195432:1 94893108 ID32222 U -
TCTGAGAAAAAACACCCCTTTGAACATGCA
>1 dna:chromosome chromosome:NCBIM37:1:1:197195432:1 94893109 ID22562 U -
TATCTGAGAAAAAACACCCCTTTGAACATGC
>1 dna:chromosome chromosome:NCBIM37:1:1:197195432:1 94893155 ID67611 U -
TTGGTGTTCTTTAGACGACCACAGGCAGGTC
>1 dna:chromosome chromosome:NCBIM37:1:1:197195432:1 94893165 ID1139 U -
AGGAACTATTGGTGTTCTTTAGACGACCA
>1 dna:chromosome chromosome:NCBIM37:1:1:197195432:1 94893165 ID18961 U -
TAGGAACTATTGGTGTTCTTTAGACGACCA
>1 dna:chromosome chromosome:NCBIM37:1:1:197195432:1 94893166 ID1398 U -
ATAGGAACTATTGGTGTTCTTTAGACGACC
>1 dna:chromosome chromosome:NCBIM37:1:1:197195432:1 94893166 ID18960 U -
TAGGAACTATTGGTGTTCTTTAGACGACC
>1 dna:chromosome chromosome:NCBIM37:1:1:197195432:1 94893167 ID18959 U -
TAGGAACTATTGGTGTTCTTTAGACGAC
>1 dna:chromosome chromosome:NCBIM37:1:1:197195432:1 94893186 ID23404 U -
TATTACAGATGGCACCCAAACATAGGAACTA
>1 dna:chromosome chromosome:NCBIM37:1:1:197195432:1 94893187 ID23403 U -
TATTACAGATGGCACCCAAACATAGGAACT
>1 dna:chromosome chromosome:NCBIM37:1:1:197195432:1 94893195 ID18858 U -
TAGGAAAATATTACAGATGGCACCCAAACA
>1 dna:chromosome chromosome:NCBIM37:1:1:197195432:1 94893203 ID18364 U -
TAGCCCTATAGGAAAATATTACAGATGGCA
>1 dna:chromosome chromosome:NCBIM37:1:1:197195432:1 94893204 ID18857 U -
TAGGAAAATATTACAGATGGC
>1 dna:chromosome chromosome:NCBIM37:1:1:197195432:1 94893225 ID40327 U -
TGAGTGCTCTGTGGAAGATTCTAGCCCTA
>1 dna:chromosome chromosome:NCBIM37:1:1:197195432:1 94893283 ID47359 U -
TGCTATGTTGTGAAAACAGGCCTGG
>1 dna:chromosome chromosome:NCBIM37:1:1:197195432:1 94893325 ID65111 U -
TTCATTGAGATGGACTGACTGGAGCTACC
>1 dna:chromosome chromosome:NCBIM37:1:1:197195432:1 94893329 ID64439 U -
TTATTCATTGAGATGGACTGACTGGAGC
>1 dna:chromosome chromosome:NCBIM37:1:1:197195432:1 94893329 ID65110 U -
TTCATTGAGATGGACTGACTGGAGC
>1 dna:chromosome chromosome:NCBIM37:1:1:197195432:1 94893332 ID25432 U -
TCACTTATTCATTGAGATGGACTGACTGG
>1 dna:chromosome chromosome:NCBIM37:1:1:197195432:1 94893356 ID21549 U -
TATAAATATGGTGCCTCAAACTGTTCACT
>1 dna:chromosome chromosome:NCBIM37:1:1:197195432:1 94893358 ID21548 U -
TATAAATATGGTGCCTCAAACTGTTCA
>1 dna:chromosome chromosome:NCBIM37:1:1:197195432:1 94893359 ID21547 U -
TATAAATATGGTGCCTCAAACTGTTC
>1 dna:chromosome chromosome:NCBIM37:1:1:197195432:1 94893359 ID26195 U -
TCATATAAATATGGTGCCTCAAACTGTTC
>1 dna:chromosome chromosome:NCBIM37:1:1:197195432:1 94893383 ID30151 U -
TCCTGTATTATGGAACAGGCTTCCTCATA
>1 dna:chromosome chromosome:NCBIM37:1:1:197195432:1 94893436 ID32902 U -
TCTTATGATTATTCAGGGATAATGGACTC
>1 dna:chromosome chromosome:NCBIM37:1:1:197195432:1 94893438 ID66143 U -
TTCTTATGATTATTCAGGGATAATGGAC
>1 dna:chromosome chromosome:NCBIM37:1:1:197195432:1 94893503 ID39499 U -
TGAGCTCAAATAGGGTCAGAATCCGACAC
>1 dna:chromosome chromosome:NCBIM37:1:1:197195432:1 94893505 ID39498 U -
TGAGCTCAAATAGGGTCAGAATCCGAC
>1 dna:chromosome chromosome:NCBIM37:1:1:197195432:1 94893538 ID54424 U -
TGGGTAAGGCGATCATGACACTGAATTCAGT
>1 dna:chromosome chromosome:NCBIM37:1:1:197195432:1 94893539 ID54423 U -
TGGGTAAGGCGATCATGACACTGAATTCAG
>1 dna:chromosome chromosome:NCBIM37:1:1:197195432:1 94893540 ID54422 U -
TGGGTAAGGCGATCATGACACTGAATTCA
>1 dna:chromosome chromosome:NCBIM37:1:1:197195432:1 94893555 ID31825 U -
TCTCCACACTGCTGTTGGGTAAGGCGATC
>1 dna:chromosome chromosome:NCBIM37:1:1:197195432:1 94893578 ID45216 U -
TGCCACTCTGAGAGATGTCTACCCTCTCCA
>1 dna:chromosome chromosome:NCBIM37:1:1:197195432:1 94893585 ID52042 U -
TGGCCATGCCACTCTGAGAGATGTCTACC
>1 dna:chromosome chromosome:NCBIM37:1:1:197195432:1 94893587 ID52041 U -
TGGCCATGCCACTCTGAGAGATGTCTA
>1 dna:chromosome chromosome:NCBIM37:1:1:197195432:1 94895686 ID67885 M +
TTGTGAGCCACCATGTGGTTGCTGG
