# Supplementary material for: proTRAC - a software for probabilistic piRNA cluster detection, visualization and analysis
Source: BMC Bioinformatics. 2012 Jan 10;13:5. doi: 10.1186/1471-2105-13-5 (PMC3293768; doi:10.1186/1471-2105-13-5)
Supplement: Additional file 5 — proTRAC results folder containing a picture and a FASTA file for each detected mouse cluster. After decompression, the folder can be opened as former session in proTRAC. Alternatively, each file can be opened separately with any standard text-editor or graphic-viewer respectively. [file 1471-2105-13-5-S5.ZIP › proTRAC_results_mouse/monodirectional_clusters/Cluster_167.fas]

>1 dna:chromosome chromosome:NCBIM37:1:1:197195432:1 127051256 ID3497 M -
CTCTGATGACTCTAGCTTG
>1 dna:chromosome chromosome:NCBIM37:1:1:197195432:1 127053123 ID51012 M +
TGGATGGATGGATGGATGGATGGATGG
>1 dna:chromosome chromosome:NCBIM37:1:1:197195432:1 127053127 ID51012 M +
TGGATGGATGGATGGATGGATGGATGG
>1 dna:chromosome chromosome:NCBIM37:1:1:197195432:1 127053131 ID51012 M +
TGGATGGATGGATGGATGGATGGATGG
>1 dna:chromosome chromosome:NCBIM37:1:1:197195432:1 127053135 ID51012 M +
TGGATGGATGGATGGATGGATGGATGG
>1 dna:chromosome chromosome:NCBIM37:1:1:197195432:1 127053139 ID51012 M +
TGGATGGATGGATGGATGGATGGATGG
>1 dna:chromosome chromosome:NCBIM37:1:1:197195432:1 127053143 ID51012 M +
TGGATGGATGGATGGATGGATGGATGG
>1 dna:chromosome chromosome:NCBIM37:1:1:197195432:1 127053147 ID51012 M +
TGGATGGATGGATGGATGGATGGATGG
>1 dna:chromosome chromosome:NCBIM37:1:1:197195432:1 127053721 ID18707 M -
TAGCTGCATATGTATCAAAAGA
>1 dna:chromosome chromosome:NCBIM37:1:1:197195432:1 127068569 ID870 M +
AGACAAAGTTTGGAGCTGA
>1 dna:chromosome chromosome:NCBIM37:1:1:197195432:1 127068578 ID67168 M +
TTGGAGCTGAGACGAAAGGATGGACCA
>1 dna:chromosome chromosome:NCBIM37:1:1:197195432:1 127068578 ID67169 M +
TTGGAGCTGAGACGAAAGGATGGACCAT
>1 dna:chromosome chromosome:NCBIM37:1:1:197195432:1 127068811 ID61037 M -
TGTTGTTCCACCTATAGGGTTGCAGAT
>1 dna:chromosome chromosome:NCBIM37:1:1:197195432:1 127068822 ID56520 M -
TGGTTAGTTCATAATGTTGTTCCACCTATA
>1 dna:chromosome chromosome:NCBIM37:1:1:197195432:1 127068839 ID22688 M +
TATGAACTAACCAGTACCCCGGAG
>1 dna:chromosome chromosome:NCBIM37:1:1:197195432:1 127068854 ID588 M +
ACCCCGGAGCTCTTGACTCTAGCTGCAT
>1 dna:chromosome chromosome:NCBIM37:1:1:197195432:1 127068873 ID18707 M +
TAGCTGCATATGTATCAAAAGA
>1 dna:chromosome chromosome:NCBIM37:1:1:197195432:1 127071546 ID50190 U +
TGGACCCTCTTACATTTATGCTCCCAGCC
>1 dna:chromosome chromosome:NCBIM37:1:1:197195432:1 127071634 ID2909 U +
CCGACAACCAGCTTTCTACACGGC
>1 dna:chromosome chromosome:NCBIM37:1:1:197195432:1 127071661 ID31383 U +
TCTACCACAAAATCGGAACTCAGAGGTCTCA
>1 dna:chromosome chromosome:NCBIM37:1:1:197195432:1 127071663 ID13708 U +
TACCACAAAATCGGAACTCAGAGGTCTC
>1 dna:chromosome chromosome:NCBIM37:1:1:197195432:1 127071663 ID13709 U +
TACCACAAAATCGGAACTCAGAGGTCTCA
>1 dna:chromosome chromosome:NCBIM37:1:1:197195432:1 127071663 ID13710 U +
TACCACAAAATCGGAACTCAGAGGTCTCAGGT
>1 dna:chromosome chromosome:NCBIM37:1:1:197195432:1 127071687 ID31738 U +
TCTCAGGTCACATCTTGGTACCAGAGATGGTC
>1 dna:chromosome chromosome:NCBIM37:1:1:197195432:1 127071725 ID31197 U +
TCTAAATCTAGCCAGTTCTGGTGTCCTT
>1 dna:chromosome chromosome:NCBIM37:1:1:197195432:1 127071725 ID31198 U +
TCTAAATCTAGCCAGTTCTGGTGTCCTTCA
>1 dna:chromosome chromosome:NCBIM37:1:1:197195432:1 127071727 ID8119 U +
TAAATCTAGCCAGTTCTGGTGTCCTTCA
>1 dna:chromosome chromosome:NCBIM37:1:1:197195432:1 127071727 ID8120 U +
TAAATCTAGCCAGTTCTGGTGTCCTTCAC
>1 dna:chromosome chromosome:NCBIM37:1:1:197195432:1 127071727 ID8121 U +
TAAATCTAGCCAGTTCTGGTGTCCTTCACA
>1 dna:chromosome chromosome:NCBIM37:1:1:197195432:1 127071743 ID56305 U +
TGGTGTCCTTCACAGCTGCTTC
>1 dna:chromosome chromosome:NCBIM37:1:1:197195432:1 127071794 ID65049 U +
TTCATGATGTCCTCAGCCTTTCTCCACAGA
>1 dna:chromosome chromosome:NCBIM37:1:1:197195432:1 127071921 ID24181 U +
TCAAACAGAGCAGACTTACCCTCAGGTATGT
>1 dna:chromosome chromosome:NCBIM37:1:1:197195432:1 127071937 ID14155 U +
TACCCTCAGGTATGTCACTATATACTGTAA
>1 dna:chromosome chromosome:NCBIM37:1:1:197195432:1 127071943 ID2415 U +
CAGGTATGTCACTATATACTGTAAGATGG
>1 dna:chromosome chromosome:NCBIM37:1:1:197195432:1 127071946 ID5946 U +
GTATGTCACTATATACTGTAAGATGGA
>1 dna:chromosome chromosome:NCBIM37:1:1:197195432:1 127071949 ID58173 U +
TGTCACTATATACTGTAAGATGGAGTGGA
>1 dna:chromosome chromosome:NCBIM37:1:1:197195432:1 127071949 ID58174 U +
TGTCACTATATACTGTAAGATGGAGTGGAA
>1 dna:chromosome chromosome:NCBIM37:1:1:197195432:1 127071957 ID21850 U +
TATACTGTAAGATGGAGTGGAAAGGA
>1 dna:chromosome chromosome:NCBIM37:1:1:197195432:1 127072003 ID22468 U +
TATCCTGATCCTCTAGCCTTCAGAGAAGCCC
>1 dna:chromosome chromosome:NCBIM37:1:1:197195432:1 127072005 ID29984 U +
TCCTGATCCTCTAGCCTTCAGAGAAGCCC
>1 dna:chromosome chromosome:NCBIM37:1:1:197195432:1 127072016 ID18473 U +
TAGCCTTCAGAGAAGCCCTTTTAAGCTCACT
>1 dna:chromosome chromosome:NCBIM37:1:1:197195432:1 127072050 ID2653 U +
CCACCAGGAAGCCAAGAGGCAGGTGTCCAGA
>1 dna:chromosome chromosome:NCBIM37:1:1:197195432:1 127072098 ID46442 U +
TGCCTGTCCATTTCTGTTGTGTGCAGA
>1 dna:chromosome chromosome:NCBIM37:1:1:197195432:1 127072098 ID46443 U +
TGCCTGTCCATTTCTGTTGTGTGCAGACA
>1 dna:chromosome chromosome:NCBIM37:1:1:197195432:1 127072112 ID61029 U +
TGTTGTGTGCAGACATGAGACCAAGTCC
>1 dna:chromosome chromosome:NCBIM37:1:1:197195432:1 127072127 ID38482 U +
TGAGACCAAGTCCTCACCAGTGCCCCG
>1 dna:chromosome chromosome:NCBIM37:1:1:197195432:1 127072127 ID38483 U +
TGAGACCAAGTCCTCACCAGTGCCCCGC
>1 dna:chromosome chromosome:NCBIM37:1:1:197195432:1 127072200 ID32090 U +
TCTGAAATGAGAGAAGTTGAGATGGACTT
>1 dna:chromosome chromosome:NCBIM37:1:1:197195432:1 127072202 ID34428 U +
TGAAATGAGAGAAGTTGAGATGGACTTGCC
>1 dna:chromosome chromosome:NCBIM37:1:1:197195432:1 127072207 ID38601 U +
TGAGAGAAGTTGAGATGGACTTGCCCCAA
>1 dna:chromosome chromosome:NCBIM37:1:1:197195432:1 127072207 ID38602 U +
TGAGAGAAGTTGAGATGGACTTGCCCCAAC
>1 dna:chromosome chromosome:NCBIM37:1:1:197195432:1 127072241 ID25598 U +
TCAGACTTGCCAAGAAGAGTAGAAGGTTA
>1 dna:chromosome chromosome:NCBIM37:1:1:197195432:1 127072268 ID6820 U +
TAAAAGAGCGTCCGATTCTTACCTGC
>1 dna:chromosome chromosome:NCBIM37:1:1:197195432:1 127072312 ID68518 U +
TTTGAAAGTGTATCTGAAACCTTCTGTGGT
>1 dna:chromosome chromosome:NCBIM37:1:1:197195432:1 127072313 ID66290 U +
TTGAAAGTGTATCTGAAACCTTCTGTGGTTC
>1 dna:chromosome chromosome:NCBIM37:1:1:197195432:1 127072314 ID34256 U +
TGAAAGTGTATCTGAAACCTTCTGTGGTTC
>1 dna:chromosome chromosome:NCBIM37:1:1:197195432:1 127072324 ID32077 U +
TCTGAAACCTTCTGTGGTTCTGCCTTGTC
>1 dna:chromosome chromosome:NCBIM37:1:1:197195432:1 127072326 ID33868 U +
TGAAACCTTCTGTGGTTCTGCCTTGTCAA
>1 dna:chromosome chromosome:NCBIM37:1:1:197195432:1 127072374 ID10906 U +
TAATAGAATCAGCAGAAGAAATGCTACTCCGC
>1 dna:chromosome chromosome:NCBIM37:1:1:197195432:1 127072377 ID16632 U +
TAGAATCAGCAGAAGAAATGCTACTCCGCCA
>1 dna:chromosome chromosome:NCBIM37:1:1:197195432:1 127072385 ID4809 U +
GCAGAAGAAATGCTACTCCG
>1 dna:chromosome chromosome:NCBIM37:1:1:197195432:1 127072543 ID21900 U +
TATAGGAAGCAACAACTCTTACCCAGAG
>1 dna:chromosome chromosome:NCBIM37:1:1:197195432:1 127072545 ID18990 U +
TAGGAAGCAACAACTCTTACCCAGAGATG
>1 dna:chromosome chromosome:NCBIM37:1:1:197195432:1 127072545 ID18991 U +
TAGGAAGCAACAACTCTTACCCAGAGATGAA
>1 dna:chromosome chromosome:NCBIM37:1:1:197195432:1 127072607 ID16944 U +
TAGACCTGATTGATTGAAAACAAATTAATAGG
>1 dna:chromosome chromosome:NCBIM37:1:1:197195432:1 127072677 ID12754 U +
TACACTCCCTCTAACAGCCTGTGTTGA
>1 dna:chromosome chromosome:NCBIM37:1:1:197195432:1 127072688 ID8609 U +
TAACAGCCTGTGTTGAAGGTTCTACTACTC
>1 dna:chromosome chromosome:NCBIM37:1:1:197195432:1 127072701 ID35519 U +
TGAAGGTTCTACTACTCACTAACCTGCCGA
>1 dna:chromosome chromosome:NCBIM37:1:1:197195432:1 127072725 ID46003 U +
TGCCGATCAGCAATTCCAAGTTTGTAAGGCC
>1 dna:chromosome chromosome:NCBIM37:1:1:197195432:1 127072731 ID25776 U +
TCAGCAATTCCAAGTTTGTAAGGCCCTGA
>1 dna:chromosome chromosome:NCBIM37:1:1:197195432:1 127072813 ID45331 U +
TGCCAGATCTTGATGCTGCACTTGTTTC
>1 dna:chromosome chromosome:NCBIM37:1:1:197195432:1 127072813 ID45332 U +
TGCCAGATCTTGATGCTGCACTTGTTTCC
>1 dna:chromosome chromosome:NCBIM37:1:1:197195432:1 127073063 ID27518 U +
TCCAGACTCTTCCGGAATGCACCCCCTGA
>1 dna:chromosome chromosome:NCBIM37:1:1:197195432:1 127073124 ID65950 U +
TTCTCAGGAGAGCTGGATCCGAGCGGGT
>1 dna:chromosome chromosome:NCBIM37:1:1:197195432:1 127073293 ID44865 U +
TGCCAACTGTAGAGCCTGCGGTGGCGGTCC
>1 dna:chromosome chromosome:NCBIM37:1:1:197195432:1 127073437 ID12184 U +
TACAAGACAAGAAAGGACCACGCTTATAAGG
>1 dna:chromosome chromosome:NCBIM37:1:1:197195432:1 127073516 ID65951 U +
TTCTCAGGCTCAGCAACGTTCCCACTGTTT
>1 dna:chromosome chromosome:NCBIM37:1:1:197195432:1 127073657 ID48211 U +
TGCTTAGGTTTGTTTCAGAAATTCTCAGA
>1 dna:chromosome chromosome:NCBIM37:1:1:197195432:1 127073657 ID48212 U +
TGCTTAGGTTTGTTTCAGAAATTCTCAGAA
>1 dna:chromosome chromosome:NCBIM37:1:1:197195432:1 127073657 ID48213 U +
TGCTTAGGTTTGTTTCAGAAATTCTCAGAAAT
>1 dna:chromosome chromosome:NCBIM37:1:1:197195432:1 127073705 ID28407 U +
TCCCAGTCTTACTGAATGATTTTCTTTAATG
>1 dna:chromosome chromosome:NCBIM37:1:1:197195432:1 127073798 ID41426 U +
TGATCTGAACACGAATCTCTGATTGATGG
