# Supplementary material for: proTRAC - a software for probabilistic piRNA cluster detection, visualization and analysis
Source: BMC Bioinformatics. 2012 Jan 10;13:5. doi: 10.1186/1471-2105-13-5 (PMC3293768; doi:10.1186/1471-2105-13-5)
Supplement: Additional file 5 — proTRAC results folder containing a picture and a FASTA file for each detected mouse cluster. After decompression, the folder can be opened as former session in proTRAC. Alternatively, each file can be opened separately with any standard text-editor or graphic-viewer respectively. [file 1471-2105-13-5-S5.ZIP › proTRAC_results_mouse/monodirectional_clusters/Cluster_168.fas]

>1 dna:chromosome chromosome:NCBIM37:1:1:197195432:1 133922119 ID67600 U +
TTGGTGTGTTTTTACAGATGAACTATTTGG
>1 dna:chromosome chromosome:NCBIM37:1:1:197195432:1 133923227 ID2246 M -
CAGAGTGAGTTCCAGGACAGCCAGGGC
>1 dna:chromosome chromosome:NCBIM37:1:1:197195432:1 133923227 ID12913 M -
TACAGAGTGAGTTCCAGGACAGCCAGGGC
>1 dna:chromosome chromosome:NCBIM37:1:1:197195432:1 133923240 ID49286 M +
TGGAACTCACTCTGTAGACCAGGCTGGC
>1 dna:chromosome chromosome:NCBIM37:1:1:197195432:1 133923246 ID25333 M +
TCACTCTGTAGACCAGGCTGGCCTCGA
>1 dna:chromosome chromosome:NCBIM37:1:1:197195432:1 133923246 ID25334 M +
TCACTCTGTAGACCAGGCTGGCCTCGAA
>1 dna:chromosome chromosome:NCBIM37:1:1:197195432:1 133923246 ID25335 M +
TCACTCTGTAGACCAGGCTGGCCTCGAAC
>1 dna:chromosome chromosome:NCBIM37:1:1:197195432:1 133923264 ID52172 M +
TGGCCTCGAACTCAGAAATCCGCCTGCCTC
>1 dna:chromosome chromosome:NCBIM37:1:1:197195432:1 133923269 ID30586 M +
TCGAACTCAGAAATCCGCCTGCCTCTG
>1 dna:chromosome chromosome:NCBIM37:1:1:197195432:1 133923269 ID30587 M +
TCGAACTCAGAAATCCGCCTGCCTCTGC
>1 dna:chromosome chromosome:NCBIM37:1:1:197195432:1 133923269 ID30588 M +
TCGAACTCAGAAATCCGCCTGCCTCTGCCT
>1 dna:chromosome chromosome:NCBIM37:1:1:197195432:1 133923269 ID30589 M +
TCGAACTCAGAAATCCGCCTGCCTCTGCCTC
>1 dna:chromosome chromosome:NCBIM37:1:1:197195432:1 133923273 ID714 M +
ACTCAGAAATCCGCCTGCCTCTGCCTCC
>1 dna:chromosome chromosome:NCBIM37:1:1:197195432:1 133925076 ID46840 U +
TGCGTCTCACGCTCTGTGGAACTTGCC
>1 dna:chromosome chromosome:NCBIM37:1:1:197195432:1 133925341 ID59505 U +
TGTGATTTGACTTGATCCCATGGTGCTG
