# Supplementary material for: proTRAC - a software for probabilistic piRNA cluster detection, visualization and analysis
Source: BMC Bioinformatics. 2012 Jan 10;13:5. doi: 10.1186/1471-2105-13-5 (PMC3293768; doi:10.1186/1471-2105-13-5)
Supplement: Additional file 5 — proTRAC results folder containing a picture and a FASTA file for each detected mouse cluster. After decompression, the folder can be opened as former session in proTRAC. Alternatively, each file can be opened separately with any standard text-editor or graphic-viewer respectively. [file 1471-2105-13-5-S5.ZIP › proTRAC_results_mouse/monodirectional_clusters/Cluster_169.fas]

>1 dna:chromosome chromosome:NCBIM37:1:1:197195432:1 162899176 ID64514 U +
TTCAAAAGCGTTAAAGATTTGGCAGATAGA
>1 dna:chromosome chromosome:NCBIM37:1:1:197195432:1 162899817 ID15120 U +
TACTATTTCACATTGAATTTGATTATGCCC
>1 dna:chromosome chromosome:NCBIM37:1:1:197195432:1 162899952 ID21803 U +
TATACATGGCTATATCTGTATATATATCGGG
>1 dna:chromosome chromosome:NCBIM37:1:1:197195432:1 162900012 ID2332 U +
CAGCTGTTGCAATAAGATGACTGATTGG
>1 dna:chromosome chromosome:NCBIM37:1:1:197195432:1 162900246 ID21439 U +
TATAAAACGCCACATTATTGGCCTCTTGCCTT
>1 dna:chromosome chromosome:NCBIM37:1:1:197195432:1 162900363 ID61066 U +
TGTTGTTTTTAAAATTGGAATAACTAGGGG
>1 dna:chromosome chromosome:NCBIM37:1:1:197195432:1 162900427 ID6970 U +
TAAAAGTAAATTTTCATTGTAGTGTGTAT
>1 dna:chromosome chromosome:NCBIM37:1:1:197195432:1 162900835 ID33439 U +
TGAAAACCATTGATTTTTATTTGTGTCTTT
>1 dna:chromosome chromosome:NCBIM37:1:1:197195432:1 162901067 ID34499 U +
TGAAATGGTTTCTTCTGAAGGTGATTACTTT
>1 dna:chromosome chromosome:NCBIM37:1:1:197195432:1 162901890 ID40700 U +
TGATAACCTGCTATTTCTTTAAGGAGCGCC
>1 dna:chromosome chromosome:NCBIM37:1:1:197195432:1 162901890 ID40701 U +
TGATAACCTGCTATTTCTTTAAGGAGCGCCA
>1 dna:chromosome chromosome:NCBIM37:1:1:197195432:1 162902096 ID5901 U +
GTAAATATCACCCTTGACAATATTTGTTTA
>1 dna:chromosome chromosome:NCBIM37:1:1:197195432:1 162902175 ID59682 U +
TGTGCGTCTCTGTACTTTCACTTGTGC
>1 dna:chromosome chromosome:NCBIM37:1:1:197195432:1 162902242 ID3639 U +
CTGGGAATTCTTCTTGAACTTGACGCTTGT
