# Supplementary material for: proTRAC - a software for probabilistic piRNA cluster detection, visualization and analysis
Source: BMC Bioinformatics. 2012 Jan 10;13:5. doi: 10.1186/1471-2105-13-5 (PMC3293768; doi:10.1186/1471-2105-13-5)
Supplement: Additional file 5 — proTRAC results folder containing a picture and a FASTA file for each detected mouse cluster. After decompression, the folder can be opened as former session in proTRAC. Alternatively, each file can be opened separately with any standard text-editor or graphic-viewer respectively. [file 1471-2105-13-5-S5.ZIP › proTRAC_results_mouse/monodirectional_clusters/Cluster_17.fas]

>15 dna:chromosome chromosome:NCBIM37:15:1:103494974:1 79775386 ID6686 U +
TAAAACCATTTACATCACTGCCACTGTTCC
>15 dna:chromosome chromosome:NCBIM37:15:1:103494974:1 79776248 ID32895 U +
TCTTATAGAACCGGAGACTACCAGCCCAC
>15 dna:chromosome chromosome:NCBIM37:15:1:103494974:1 79776542 ID2434 U +
CAGTAAATATCTTCAGTAAAAAGCAAGGTCC
>15 dna:chromosome chromosome:NCBIM37:15:1:103494974:1 79776573 ID52824 U +
TGGGAACAAGGCAGATGCCCACAGTGCC
>15 dna:chromosome chromosome:NCBIM37:15:1:103494974:1 79777436 ID6765 U +
TAAAACTGGAGTTAGAAACATCTGTGTGCC
>15 dna:chromosome chromosome:NCBIM37:15:1:103494974:1 79777442 ID50721 U +
TGGAGTTAGAAACATCTGTGTGCCCCC
>15 dna:chromosome chromosome:NCBIM37:15:1:103494974:1 79777613 ID9605 U +
TAAGACAACCACATTCACAGGTCAGTTTTC
>15 dna:chromosome chromosome:NCBIM37:15:1:103494974:1 79777706 ID14428 U +
TACCTGTCACAGAACCATGTCGCCAGCCCT
>15 dna:chromosome chromosome:NCBIM37:15:1:103494974:1 79777712 ID24968 U +
TCACAGAACCATGTCGCCAGCCCTGTGA
>15 dna:chromosome chromosome:NCBIM37:15:1:103494974:1 79778028 ID714 M +
ACTCAGAAATCCGCCTGCCTCTGCCTCC
>15 dna:chromosome chromosome:NCBIM37:15:1:103494974:1 79778156 ID53121 M +
TGGGAATTGAACTCAGGACCTCTGGAAGA
>15 dna:chromosome chromosome:NCBIM37:15:1:103494974:1 79778156 ID53122 M +
TGGGAATTGAACTCAGGACCTCTGGAAGAGC
>15 dna:chromosome chromosome:NCBIM37:15:1:103494974:1 79778395 ID12763 U +
TACACTGAAGTCCAGCTGAGACACCAGCTT
>15 dna:chromosome chromosome:NCBIM37:15:1:103494974:1 79778496 ID37312 U +
TGACCGTAGTGTGTAAACCATCTTAATTGT
>15 dna:chromosome chromosome:NCBIM37:15:1:103494974:1 79778496 ID37313 U +
TGACCGTAGTGTGTAAACCATCTTAATTGTC
>15 dna:chromosome chromosome:NCBIM37:15:1:103494974:1 79778715 ID6573 U +
TAAAAATTCATCTCTGATGCTGCTGCCACC
>15 dna:chromosome chromosome:NCBIM37:15:1:103494974:1 79778769 ID27316 U +
TCCACCCATACACTGAACCCTGGCCTCTGC
>15 dna:chromosome chromosome:NCBIM37:15:1:103494974:1 79778830 ID16032 U +
TAGAAACCTTCTTTTCTGTTTCAGCCTTGG
>15 dna:chromosome chromosome:NCBIM37:15:1:103494974:1 79779165 ID31322 U +
TCTAATGTATGCCTTTTAAAAATCTGTAT
>15 dna:chromosome chromosome:NCBIM37:15:1:103494974:1 79779261 ID2246 M -
CAGAGTGAGTTCCAGGACAGCCAGGGC
>15 dna:chromosome chromosome:NCBIM37:15:1:103494974:1 79779261 ID12913 M -
TACAGAGTGAGTTCCAGGACAGCCAGGGC
