# Supplementary material for: proTRAC - a software for probabilistic piRNA cluster detection, visualization and analysis
Source: BMC Bioinformatics. 2012 Jan 10;13:5. doi: 10.1186/1471-2105-13-5 (PMC3293768; doi:10.1186/1471-2105-13-5)
Supplement: Additional file 5 — proTRAC results folder containing a picture and a FASTA file for each detected mouse cluster. After decompression, the folder can be opened as former session in proTRAC. Alternatively, each file can be opened separately with any standard text-editor or graphic-viewer respectively. [file 1471-2105-13-5-S5.ZIP › proTRAC_results_mouse/monodirectional_clusters/Cluster_170.fas]

>9 dna:chromosome chromosome:NCBIM37:9:1:124076172:1 14649724 ID54068 M +
TGGGCATCGCTACCGGTGGATAAACACAGA
>9 dna:chromosome chromosome:NCBIM37:9:1:124076172:1 14649841 ID51674 M +
TGGCAGCGTTCATGTCGTAATAGTTGATGTA
>9 dna:chromosome chromosome:NCBIM37:9:1:124076172:1 14649844 ID2323 M +
CAGCGTTCATGTCGTAATAGTTG
>9 dna:chromosome chromosome:NCBIM37:9:1:124076172:1 14649942 ID54017 M +
TGGGCACCACCGATCTTGCCGATGC
>9 dna:chromosome chromosome:NCBIM37:9:1:124076172:1 14649943 ID5752 M +
GGGCACCACCGATCTTGCCGATGCTGTGC
>9 dna:chromosome chromosome:NCBIM37:9:1:124076172:1 14649994 ID3215 M +
CGTTCGTGCCGCTAAAAGTCATGAGCTGGTC
>9 dna:chromosome chromosome:NCBIM37:9:1:124076172:1 14649997 ID30915 M +
TCGTGCCGCTAAAAGTCATGAGCTGGTCC
>9 dna:chromosome chromosome:NCBIM37:9:1:124076172:1 14650006 ID6997 M +
TAAAAGTCATGAGCTGGTCCGGGAC
