# Supplementary material for: proTRAC - a software for probabilistic piRNA cluster detection, visualization and analysis
Source: BMC Bioinformatics. 2012 Jan 10;13:5. doi: 10.1186/1471-2105-13-5 (PMC3293768; doi:10.1186/1471-2105-13-5)
Supplement: Additional file 5 — proTRAC results folder containing a picture and a FASTA file for each detected mouse cluster. After decompression, the folder can be opened as former session in proTRAC. Alternatively, each file can be opened separately with any standard text-editor or graphic-viewer respectively. [file 1471-2105-13-5-S5.ZIP › proTRAC_results_mouse/monodirectional_clusters/Cluster_171.fas]

>10 dna:chromosome chromosome:NCBIM37:10:1:129993255:1 79313984 ID207 M -
AACTCAGAAATCTGCCTGCCTCTGCCTCC
>10 dna:chromosome chromosome:NCBIM37:10:1:129993255:1 79313985 ID30595 M -
TCGAACTCAGAAATCTGCCTGCCTCTGCCTC
>10 dna:chromosome chromosome:NCBIM37:10:1:129993255:1 79313987 ID30594 M -
TCGAACTCAGAAATCTGCCTGCCTCTGCC
>10 dna:chromosome chromosome:NCBIM37:10:1:129993255:1 79313991 ID52174 M -
TGGCCTCGAACTCAGAAATCTGCCTGCCTC
>10 dna:chromosome chromosome:NCBIM37:10:1:129993255:1 79313992 ID52173 M -
TGGCCTCGAACTCAGAAATCTGCCTGCCT
>10 dna:chromosome chromosome:NCBIM37:10:1:129993255:1 79314278 ID286 U -
AAGGAAATCGTCTACAGGTTGTTATTTCTTG
>10 dna:chromosome chromosome:NCBIM37:10:1:129993255:1 79315399 ID23035 U -
TATGCCTAGCCAGAGTGAGTTCAAGACC
>10 dna:chromosome chromosome:NCBIM37:10:1:129993255:1 79315419 ID34419 U -
TGAAATGACAGGTCTGTGCCTCTATGCCTA
