# Supplementary material for: proTRAC - a software for probabilistic piRNA cluster detection, visualization and analysis
Source: BMC Bioinformatics. 2012 Jan 10;13:5. doi: 10.1186/1471-2105-13-5 (PMC3293768; doi:10.1186/1471-2105-13-5)
Supplement: Additional file 6 — proTRAC results folder containing a picture and a FASTA file for each detected rat cluster. After decompression, the folder can be opened as former session in proTRAC. Alternatively, each file can be opened separately with any standard text-editor or graphic-viewer respectively. [file 1471-2105-13-5-S6.ZIP › proTRAC_results_rat/bidirectional_clusters/Cluster_107.fas]

>5 dna:chromosome chromosome:RGSC3.4:5:1:173096209:1 79196110 ID282 U -
AACTGAAGTTGTCTATAGGTGTGGT
>5 dna:chromosome chromosome:RGSC3.4:5:1:173096209:1 79196412 ID59537 M -
TTGAACTCAGGACCTCTGGAAGAGCA
>5 dna:chromosome chromosome:RGSC3.4:5:1:173096209:1 79196560 ID2342 U -
ATCAAGTGCACATCATACGTGTAGGTAAA
>5 dna:chromosome chromosome:RGSC3.4:5:1:173096209:1 79196800 ID39638 U -
TGATGTCATCAGCAGGAAACACAGAATGGT
>5 dna:chromosome chromosome:RGSC3.4:5:1:173096209:1 79196835 ID21350 U -
TATCATGAGTAAAGTATGAGATGAGGAC
>5 dna:chromosome chromosome:RGSC3.4:5:1:173096209:1 79196955 ID5109 U -
CTAAAAGGTACATATGTGTGTT
>5 dna:chromosome chromosome:RGSC3.4:5:1:173096209:1 79197014 ID38359 U -
TGAGTTTCCTACACCATGGGCTGCTCC
>5 dna:chromosome chromosome:RGSC3.4:5:1:173096209:1 79197109 ID6107 U -
GAAAATGAATGTGTATTAAAAATATACAGT
>5 dna:chromosome chromosome:RGSC3.4:5:1:173096209:1 79197157 ID31005 U -
TCTGCAATGTGTTTTCTAATGTGTCGTAC
>5 dna:chromosome chromosome:RGSC3.4:5:1:173096209:1 79197158 ID40719 U -
TGCAATGTGTTTTCTAATGTGTCGTA
>5 dna:chromosome chromosome:RGSC3.4:5:1:173096209:1 79197172 ID54322 U -
TGTGTCCACATATCTGCAATGTGTTT
>5 dna:chromosome chromosome:RGSC3.4:5:1:173096209:1 79197187 ID57061 U -
TTATAAATTTCAGATTCATGTGTCCACAT
>5 dna:chromosome chromosome:RGSC3.4:5:1:173096209:1 79197221 ID36974 U -
TGAGATGTTCTGGAACCTTGATGCTTTCT
>5 dna:chromosome chromosome:RGSC3.4:5:1:173096209:1 79197224 ID22458 U -
TATTGAGATGTTCTGGAACCTTGATGCTT
>5 dna:chromosome chromosome:RGSC3.4:5:1:173096209:1 79197226 ID22457 U -
TATTGAGATGTTCTGGAACCTTGATGC
>5 dna:chromosome chromosome:RGSC3.4:5:1:173096209:1 79197232 ID52251 U -
TGTATATTGAGATGTTCTGGAACCT
>5 dna:chromosome chromosome:RGSC3.4:5:1:173096209:1 79197263 ID10204 U -
TAAACAGTCCAACCTTGCCTGTCCCAGCT
>5 dna:chromosome chromosome:RGSC3.4:5:1:173096209:1 79197285 ID54423 U -
TGTGTGGAAGGGGTTGTACTAAACAG
>5 dna:chromosome chromosome:RGSC3.4:5:1:173096209:1 79197298 ID42781 U -
TGCCCTTGTGACTGTGTGTGGAAGGGG
>5 dna:chromosome chromosome:RGSC3.4:5:1:173096209:1 79197324 ID31825 U -
TCTTGAAGTATGTCTTTCCTGGGCTTAGGT
>5 dna:chromosome chromosome:RGSC3.4:5:1:173096209:1 79197324 ID59613 U -
TTGAAGTATGTCTTTCCTGGGCTTAGGT
>5 dna:chromosome chromosome:RGSC3.4:5:1:173096209:1 79197330 ID59612 U -
TTGAAGTATGTCTTTCCTGGGC
>5 dna:chromosome chromosome:RGSC3.4:5:1:173096209:1 79197372 ID30258 U -
TCTCATTCATTTGACAGAGGGTAGGACGAA
>5 dna:chromosome chromosome:RGSC3.4:5:1:173096209:1 79197376 ID4190 U -
CATTCATTTGACAGAGGGTAGGA
>5 dna:chromosome chromosome:RGSC3.4:5:1:173096209:1 79197376 ID30257 U -
TCTCATTCATTTGACAGAGGGTAGGA
>5 dna:chromosome chromosome:RGSC3.4:5:1:173096209:1 79197377 ID30256 U -
TCTCATTCATTTGACAGAGGGTAGG
>5 dna:chromosome chromosome:RGSC3.4:5:1:173096209:1 79197377 ID58930 U -
TTCTCATTCATTTGACAGAGGGTAGG
>5 dna:chromosome chromosome:RGSC3.4:5:1:173096209:1 79197419 ID42232 U -
TGCCAGAGTCAGTCTGAACCCAAGTT
>5 dna:chromosome chromosome:RGSC3.4:5:1:173096209:1 79197439 ID13755 U -
TACAAGAGTCCTCAGCATTCAATGCCAG
>5 dna:chromosome chromosome:RGSC3.4:5:1:173096209:1 79197534 ID28422 U -
TCCTCTGGTGCATTTGAGAGTGGAGGT
>5 dna:chromosome chromosome:RGSC3.4:5:1:173096209:1 79197585 ID25484 M -
TCCAACCTTGTGGGCAGGAC
>5 dna:chromosome chromosome:RGSC3.4:5:1:173096209:1 79197588 ID37731 M -
TGAGGCTCCCTCCAACCTTGTGGGCAG
>5 dna:chromosome chromosome:RGSC3.4:5:1:173096209:1 79197614 ID45103 M -
TGCTTTCTGTGGTGTACCTGTGTCCT
>5 dna:chromosome chromosome:RGSC3.4:5:1:173096209:1 79197622 ID60763 M -
TTGGTACTGCTTTCTGTGGTGTACC
>5 dna:chromosome chromosome:RGSC3.4:5:1:173096209:1 79197623 ID20186 M -
TAGTCATTGGTACTGCTTTCTGTGGTGTAC
>5 dna:chromosome chromosome:RGSC3.4:5:1:173096209:1 79197624 ID20185 M -
TAGTCATTGGTACTGCTTTCTGTGGTGTA
>5 dna:chromosome chromosome:RGSC3.4:5:1:173096209:1 79197625 ID20184 M -
TAGTCATTGGTACTGCTTTCTGTGGTGT
>5 dna:chromosome chromosome:RGSC3.4:5:1:173096209:1 79197627 ID20182 M -
TAGTCATTGGTACTGCTTTCTGTGGT
>5 dna:chromosome chromosome:RGSC3.4:5:1:173096209:1 79197628 ID20181 M -
TAGTCATTGGTACTGCTTTCTGTGG
>5 dna:chromosome chromosome:RGSC3.4:5:1:173096209:1 79197638 ID17470 M -
TAGAGCCTCCTGTAGTCATTGGTACTG
>5 dna:chromosome chromosome:RGSC3.4:5:1:173096209:1 79197655 ID25777 U -
TCCACAGACTTAGAAGTCCTTAGAGCCTCC
>5 dna:chromosome chromosome:RGSC3.4:5:1:173096209:1 79197656 ID25776 U -
TCCACAGACTTAGAAGTCCTTAGAGCCTC
>5 dna:chromosome chromosome:RGSC3.4:5:1:173096209:1 79197673 ID24952 M -
TCATGACCTTGTCCTCCACAGACTTA
>5 dna:chromosome chromosome:RGSC3.4:5:1:173096209:1 79197683 ID5226 U -
CTATGTTCTCGTCATGACCTTGTCCTC
>5 dna:chromosome chromosome:RGSC3.4:5:1:173096209:1 79197683 ID44038 U -
TGCTATGTTCTCGTCATGACCTTGTCCTC
>5 dna:chromosome chromosome:RGSC3.4:5:1:173096209:1 79197685 ID44037 U -
TGCTATGTTCTCGTCATGACCTTGTCC
>5 dna:chromosome chromosome:RGSC3.4:5:1:173096209:1 79197702 ID4481 U -
CCCACACTTGCACAGTGAGGTTGCTATGTTC
>5 dna:chromosome chromosome:RGSC3.4:5:1:173096209:1 79197703 ID4480 U -
CCCACACTTGCACAGTGAGGTTGCTATGTT
>5 dna:chromosome chromosome:RGSC3.4:5:1:173096209:1 79197726 ID31540 M -
TCTTAGAACTGGCAGGGCTGTCGTCCCACAC
>5 dna:chromosome chromosome:RGSC3.4:5:1:173096209:1 79197728 ID31539 M -
TCTTAGAACTGGCAGGGCTGTCGTCCCAC
>5 dna:chromosome chromosome:RGSC3.4:5:1:173096209:1 79197735 ID23632 M -
TCACAATGTCTTAGAACTGGCAGGGCTGTC
>5 dna:chromosome chromosome:RGSC3.4:5:1:173096209:1 79197736 ID23631 M -
TCACAATGTCTTAGAACTGGCAGGGCTGT
>5 dna:chromosome chromosome:RGSC3.4:5:1:173096209:1 79197737 ID767 M -
ACAATGTCTTAGAACTGGCAGGGCTG
>5 dna:chromosome chromosome:RGSC3.4:5:1:173096209:1 79197743 ID23666 M -
TCACACATTCACAATGTCTTAGAACTGGCA
>5 dna:chromosome chromosome:RGSC3.4:5:1:173096209:1 79197772 ID14626 M -
TACATGTTTGCAAAAGTGAGCACACTGT
>5 dna:chromosome chromosome:RGSC3.4:5:1:173096209:1 79197772 ID59964 M -
TTGCAAAAGTGAGCACACTGT
>5 dna:chromosome chromosome:RGSC3.4:5:1:173096209:1 79197774 ID10909 M -
TAAATTACATGTTTGCAAAAGTGAGCACACT
>5 dna:chromosome chromosome:RGSC3.4:5:1:173096209:1 79197783 ID56422 M -
TTAAATTACATGTTTGCAAAAGT
>5 dna:chromosome chromosome:RGSC3.4:5:1:173096209:1 79197789 ID10634 M -
TAAAGTGCTAGTTTAAATTACATGTTTGC
>5 dna:chromosome chromosome:RGSC3.4:5:1:173096209:1 79197850 ID27326 M -
TCCCTGGAGTCCACCTGACCCCGGGTA
>5 dna:chromosome chromosome:RGSC3.4:5:1:173096209:1 79197865 ID52766 M -
TGTCCCCTGGGATAGTCCTCCCTGGAGTCC
>5 dna:chromosome chromosome:RGSC3.4:5:1:173096209:1 79197887 ID43692 M -
TGCTAAGTGCTCACTGACCTCCTGTCCCCT
>5 dna:chromosome chromosome:RGSC3.4:5:1:173096209:1 79197890 ID5145 M -
CTAAGTGCTCACTGACCTCCTGTCC
>5 dna:chromosome chromosome:RGSC3.4:5:1:173096209:1 79197890 ID21887 M -
TATGCTAAGTGCTCACTGACCTCCTGTCC
>5 dna:chromosome chromosome:RGSC3.4:5:1:173096209:1 79197891 ID43691 M -
TGCTAAGTGCTCACTGACCTCCTGTC
>5 dna:chromosome chromosome:RGSC3.4:5:1:173096209:1 79197892 ID43690 M -
TGCTAAGTGCTCACTGACCTCCTGT
>5 dna:chromosome chromosome:RGSC3.4:5:1:173096209:1 79197892 ID52293 M -
TGTATGCTAAGTGCTCACTGACCTCCTGT
>5 dna:chromosome chromosome:RGSC3.4:5:1:173096209:1 79197918 ID3996 M -
CAGTTAAAGCTCTCTGTGCTCCCTGT
>5 dna:chromosome chromosome:RGSC3.4:5:1:173096209:1 79197920 ID28178 M -
TCCTCACAGTTAAAGCTCTCTGTGCTCCCT
>5 dna:chromosome chromosome:RGSC3.4:5:1:173096209:1 79197945 ID13984 M -
TACACACGCATGTACTCTCCAGCATCCTC
>5 dna:chromosome chromosome:RGSC3.4:5:1:173096209:1 79197947 ID27824 M -
TCCTACACACGCATGTACTCTCCAGCATCC
>5 dna:chromosome chromosome:RGSC3.4:5:1:173096209:1 79197948 ID13983 M -
TACACACGCATGTACTCTCCAGCATC
>5 dna:chromosome chromosome:RGSC3.4:5:1:173096209:1 79197951 ID58374 M -
TTCCTACACACGCATGTACTCTCCAGC
>5 dna:chromosome chromosome:RGSC3.4:5:1:173096209:1 79197963 ID30860 M -
TCTGAGGTGTGAAGGTTCCTACACACGCAT
>5 dna:chromosome chromosome:RGSC3.4:5:1:173096209:1 79197964 ID37900 M -
TGAGGTGTGAAGGTTCCTACACACGCA
>5 dna:chromosome chromosome:RGSC3.4:5:1:173096209:1 79197968 ID5546 M -
CTGAGGTGTGAAGGTTCCTACACA
>5 dna:chromosome chromosome:RGSC3.4:5:1:173096209:1 79197971 ID42664 M -
TGCCCATTCTGAGGTGTGAAGGTTCCTAC
>5 dna:chromosome chromosome:RGSC3.4:5:1:173096209:1 79197974 ID42663 M -
TGCCCATTCTGAGGTGTGAAGGTTCC
>5 dna:chromosome chromosome:RGSC3.4:5:1:173096209:1 79198025 ID4626 M -
CCCTTTGCCCAGGATAGCTTCACCATC
>5 dna:chromosome chromosome:RGSC3.4:5:1:173096209:1 79198031 ID54017 M -
TGTGCTGCTCCCTTTGCCCAGGATAGCTTC
>5 dna:chromosome chromosome:RGSC3.4:5:1:173096209:1 79198048 ID61899 M -
TTTGAAAGTCACTCTGTGCTGCTCCCT
>5 dna:chromosome chromosome:RGSC3.4:5:1:173096209:1 79198049 ID40125 M -
TGATTTGAAAGTCACTCTGTGCTGCTCCC
>5 dna:chromosome chromosome:RGSC3.4:5:1:173096209:1 79198049 ID53815 M -
TGTGATTTGAAAGTCACTCTGTGCTGCTCCC
>5 dna:chromosome chromosome:RGSC3.4:5:1:173096209:1 79198050 ID53814 M -
TGTGATTTGAAAGTCACTCTGTGCTGCTCC
>5 dna:chromosome chromosome:RGSC3.4:5:1:173096209:1 79198051 ID53813 M -
TGTGATTTGAAAGTCACTCTGTGCTGCTC
>5 dna:chromosome chromosome:RGSC3.4:5:1:173096209:1 79198052 ID40124 M -
TGATTTGAAAGTCACTCTGTGCTGCT
>5 dna:chromosome chromosome:RGSC3.4:5:1:173096209:1 79198052 ID53812 M -
TGTGATTTGAAAGTCACTCTGTGCTGCT
>5 dna:chromosome chromosome:RGSC3.4:5:1:173096209:1 79198053 ID40123 M -
TGATTTGAAAGTCACTCTGTGCTGC
>5 dna:chromosome chromosome:RGSC3.4:5:1:173096209:1 79198053 ID53811 M -
TGTGATTTGAAAGTCACTCTGTGCTGC
>5 dna:chromosome chromosome:RGSC3.4:5:1:173096209:1 79198060 ID20402 M -
TAGTGGCCTGTGATTTGAAAGTCACTCT
>5 dna:chromosome chromosome:RGSC3.4:5:1:173096209:1 79198070 ID10936 M -
TAAATTGACAGATAGTGGCCTGTGATTTGA
>5 dna:chromosome chromosome:RGSC3.4:5:1:173096209:1 79198070 ID34901 M -
TGACAGATAGTGGCCTGTGATTTGA
>5 dna:chromosome chromosome:RGSC3.4:5:1:173096209:1 79198072 ID10935 M -
TAAATTGACAGATAGTGGCCTGTGATTT
>5 dna:chromosome chromosome:RGSC3.4:5:1:173096209:1 79198073 ID27694 M -
TCCTAAATTGACAGATAGTGGCCTGTGATT
>5 dna:chromosome chromosome:RGSC3.4:5:1:173096209:1 79198079 ID36247 M -
TGAGAACTCCTAAATTGACAGATAGTGGCCT
>5 dna:chromosome chromosome:RGSC3.4:5:1:173096209:1 79198081 ID27693 M -
TCCTAAATTGACAGATAGTGGC
>5 dna:chromosome chromosome:RGSC3.4:5:1:173096209:1 79198081 ID36246 M -
TGAGAACTCCTAAATTGACAGATAGTGGC
>5 dna:chromosome chromosome:RGSC3.4:5:1:173096209:1 79198082 ID36245 M -
TGAGAACTCCTAAATTGACAGATAGTGG
>5 dna:chromosome chromosome:RGSC3.4:5:1:173096209:1 79198083 ID36244 M -
TGAGAACTCCTAAATTGACAGATAGTG
>5 dna:chromosome chromosome:RGSC3.4:5:1:173096209:1 79198135 ID31852 M -
TCTTGAGTGAGCAAGAAAAGCATGCGTTC
>5 dna:chromosome chromosome:RGSC3.4:5:1:173096209:1 79198139 ID55051 M -
TGTTCTTGAGTGAGCAAGAAAAGCATGC
>5 dna:chromosome chromosome:RGSC3.4:5:1:173096209:1 79198143 ID31851 M -
TCTTGAGTGAGCAAGAAAAGC
>5 dna:chromosome chromosome:RGSC3.4:5:1:173096209:1 79198146 ID36063 M -
TGACTTTGTGTTCTTGAGTGAGCAAGAAA
>5 dna:chromosome chromosome:RGSC3.4:5:1:173096209:1 79198152 ID21684 M -
TATGACTTTGTGTTCTTGAGTGAGC
>5 dna:chromosome chromosome:RGSC3.4:5:1:173096209:1 79198152 ID24805 M -
TCATATGACTTTGTGTTCTTGAGTGAGC
>5 dna:chromosome chromosome:RGSC3.4:5:1:173096209:1 79198154 ID24804 M -
TCATATGACTTTGTGTTCTTGAGTGA
>5 dna:chromosome chromosome:RGSC3.4:5:1:173096209:1 79198190 ID48022 M -
TGGCTCAGTAACCCCACAGGGAGACCTTC
>5 dna:chromosome chromosome:RGSC3.4:5:1:173096209:1 79239402 ID42415 M -
TGCCATAGAGTGACTCAGACCCCTTGGC
>5 dna:chromosome chromosome:RGSC3.4:5:1:173096209:1 79239519 ID3896 M -
CAGGGTCATGGACTACAGCTACTC
>5 dna:chromosome chromosome:RGSC3.4:5:1:173096209:1 79239848 ID16344 M -
TACTTCATAGTGAGTTTACAGAGGGAGAC
>5 dna:chromosome chromosome:RGSC3.4:5:1:173096209:1 79240222 ID29382 M -
TCGCCACTTCGGAGGAATCATCTCATAACT
>5 dna:chromosome chromosome:RGSC3.4:5:1:173096209:1 79240223 ID29381 M -
TCGCCACTTCGGAGGAATCATCTCATAAC
>5 dna:chromosome chromosome:RGSC3.4:5:1:173096209:1 79240224 ID29380 M -
TCGCCACTTCGGAGGAATCATCTCATAA
>5 dna:chromosome chromosome:RGSC3.4:5:1:173096209:1 79240225 ID29379 M -
TCGCCACTTCGGAGGAATCATCTCATA
>5 dna:chromosome chromosome:RGSC3.4:5:1:173096209:1 79240226 ID29522 M -
TCGTCGCCACTTCGGAGGAATCATCTCAT
>5 dna:chromosome chromosome:RGSC3.4:5:1:173096209:1 79240233 ID5028 M -
CGGTCGTCGCCACTTCGGAGGAATC
>5 dna:chromosome chromosome:RGSC3.4:5:1:173096209:1 79240255 ID23213 M -
TCAACAGTCGGGGCGATCCGTTGGGTCGG
>5 dna:chromosome chromosome:RGSC3.4:5:1:173096209:1 79240257 ID23212 M -
TCAACAGTCGGGGCGATCCGTTGGGTC
>5 dna:chromosome chromosome:RGSC3.4:5:1:173096209:1 79240258 ID23211 M -
TCAACAGTCGGGGCGATCCGTTGGGT
>5 dna:chromosome chromosome:RGSC3.4:5:1:173096209:1 79240265 ID49368 M -
TGGGCCTTCAACAGTCGGGGCGATCC
>5 dna:chromosome chromosome:RGSC3.4:5:1:173096209:1 79240268 ID49367 M -
TGGGCCTTCAACAGTCGGGGCGA
>5 dna:chromosome chromosome:RGSC3.4:5:1:173096209:1 79240280 ID58573 M -
TTCCTTTTCCAGGCTCCTGTGGGCCTTCAA
>5 dna:chromosome chromosome:RGSC3.4:5:1:173096209:1 79240292 ID3791 M -
CAGCCAGTCCTTCCTTTTCCAGGCTCCT
>5 dna:chromosome chromosome:RGSC3.4:5:1:173096209:1 79240294 ID3790 M -
CAGCCAGTCCTTCCTTTTCCAGGCTC
>5 dna:chromosome chromosome:RGSC3.4:5:1:173096209:1 79240295 ID24417 M -
TCAGCCAGTCCTTCCTTTTCCAGGCT
>5 dna:chromosome chromosome:RGSC3.4:5:1:173096209:1 79240310 ID1367 M -
AGACAGCCCCACCTCAGCCAGTCC
>5 dna:chromosome chromosome:RGSC3.4:5:1:173096209:1 79240316 ID39396 M -
TGATGCAGACAGCCCCACCTCAGC
>5 dna:chromosome chromosome:RGSC3.4:5:1:173096209:1 79240316 ID42633 M -
TGCCCAGATGATGCAGACAGCCCCACCTCAGC
>5 dna:chromosome chromosome:RGSC3.4:5:1:173096209:1 79240320 ID42632 M -
TGCCCAGATGATGCAGACAGCCCCACCT
>5 dna:chromosome chromosome:RGSC3.4:5:1:173096209:1 79240321 ID42631 M -
TGCCCAGATGATGCAGACAGCCCCACC
>5 dna:chromosome chromosome:RGSC3.4:5:1:173096209:1 79240322 ID27494 M -
TCCGATGCCCAGATGATGCAGACAGCCCCAC
>5 dna:chromosome chromosome:RGSC3.4:5:1:173096209:1 79240323 ID42630 M -
TGCCCAGATGATGCAGACAGCCCCA
>5 dna:chromosome chromosome:RGSC3.4:5:1:173096209:1 79240324 ID27493 M -
TCCGATGCCCAGATGATGCAGACAGCCCC
>5 dna:chromosome chromosome:RGSC3.4:5:1:173096209:1 79240324 ID30350 M -
TCTCCGATGCCCAGATGATGCAGACAGCCCC
>5 dna:chromosome chromosome:RGSC3.4:5:1:173096209:1 79240325 ID3735 M -
CAGATGATGCAGACAGCCC
>5 dna:chromosome chromosome:RGSC3.4:5:1:173096209:1 79240325 ID4638 M -
CCGATGCCCAGATGATGCAGACAGCCC
>5 dna:chromosome chromosome:RGSC3.4:5:1:173096209:1 79240325 ID30349 M -
TCTCCGATGCCCAGATGATGCAGACAGCCC
>5 dna:chromosome chromosome:RGSC3.4:5:1:173096209:1 79240325 ID42629 M -
TGCCCAGATGATGCAGACAGCCC
>5 dna:chromosome chromosome:RGSC3.4:5:1:173096209:1 79240326 ID4637 M -
CCGATGCCCAGATGATGCAGACAGCC
>5 dna:chromosome chromosome:RGSC3.4:5:1:173096209:1 79240326 ID27491 M -
TCCGATGCCCAGATGATGCAGACAGCC
>5 dna:chromosome chromosome:RGSC3.4:5:1:173096209:1 79240326 ID30348 M -
TCTCCGATGCCCAGATGATGCAGACAGCC
>5 dna:chromosome chromosome:RGSC3.4:5:1:173096209:1 79240327 ID30347 M -
TCTCCGATGCCCAGATGATGCAGACAGC
>5 dna:chromosome chromosome:RGSC3.4:5:1:173096209:1 79240329 ID27490 M -
TCCGATGCCCAGATGATGCAGACA
>5 dna:chromosome chromosome:RGSC3.4:5:1:173096209:1 79240330 ID30346 M -
TCTCCGATGCCCAGATGATGCAGAC
>5 dna:chromosome chromosome:RGSC3.4:5:1:173096209:1 79240330 ID30474 M -
TCTCTCCGATGCCCAGATGATGCAGAC
>5 dna:chromosome chromosome:RGSC3.4:5:1:173096209:1 79240333 ID5878 M -
CTTCTCTCCGATGCCCAGATGATGCA
>5 dna:chromosome chromosome:RGSC3.4:5:1:173096209:1 79240333 ID36002 M -
TGACTTCTCTCCGATGCCCAGATGATGCA
>5 dna:chromosome chromosome:RGSC3.4:5:1:173096209:1 79240334 ID5523 M -
CTGACTTCTCTCCGATGCCCAGATGATGC
>5 dna:chromosome chromosome:RGSC3.4:5:1:173096209:1 79240334 ID30774 M -
TCTGACTTCTCTCCGATGCCCAGATGATGC
>5 dna:chromosome chromosome:RGSC3.4:5:1:173096209:1 79240334 ID36001 M -
TGACTTCTCTCCGATGCCCAGATGATGC
>5 dna:chromosome chromosome:RGSC3.4:5:1:173096209:1 79240335 ID5877 M -
CTTCTCTCCGATGCCCAGATGATG
>5 dna:chromosome chromosome:RGSC3.4:5:1:173096209:1 79240335 ID30773 M -
TCTGACTTCTCTCCGATGCCCAGATGATG
>5 dna:chromosome chromosome:RGSC3.4:5:1:173096209:1 79240335 ID36000 M -
TGACTTCTCTCCGATGCCCAGATGATG
>5 dna:chromosome chromosome:RGSC3.4:5:1:173096209:1 79240336 ID30772 M -
TCTGACTTCTCTCCGATGCCCAGATGAT
>5 dna:chromosome chromosome:RGSC3.4:5:1:173096209:1 79240337 ID5521 M -
CTGACTTCTCTCCGATGCCCAGATGA
>5 dna:chromosome chromosome:RGSC3.4:5:1:173096209:1 79240337 ID35999 M -
TGACTTCTCTCCGATGCCCAGATGA
>5 dna:chromosome chromosome:RGSC3.4:5:1:173096209:1 79240340 ID35998 M -
TGACTTCTCTCCGATGCCCAGA
>5 dna:chromosome chromosome:RGSC3.4:5:1:173096209:1 79240348 ID29503 M -
TCGGTTTGTGGCCATCTGACTTCTCTCCGA
>5 dna:chromosome chromosome:RGSC3.4:5:1:173096209:1 79240360 ID25263 M -
TCCAAAACAATTTTCGGTTTGTGGCCATCTG
>5 dna:chromosome chromosome:RGSC3.4:5:1:173096209:1 79240361 ID53 M -
AAACAATTTTCGGTTTGTGGCCATCT
>5 dna:chromosome chromosome:RGSC3.4:5:1:173096209:1 79240361 ID25262 M -
TCCAAAACAATTTTCGGTTTGTGGCCATCT
>5 dna:chromosome chromosome:RGSC3.4:5:1:173096209:1 79240362 ID3326 M -
CAATTTTCGGTTTGTGGCCATC
>5 dna:chromosome chromosome:RGSC3.4:5:1:173096209:1 79240362 ID25261 M -
TCCAAAACAATTTTCGGTTTGTGGCCATC
>5 dna:chromosome chromosome:RGSC3.4:5:1:173096209:1 79240363 ID25260 M -
TCCAAAACAATTTTCGGTTTGTGGCCAT
>5 dna:chromosome chromosome:RGSC3.4:5:1:173096209:1 79240364 ID30278 U -
TCTCCAAAACAATTTTCGGTTTGTGGCCA
>5 dna:chromosome chromosome:RGSC3.4:5:1:173096209:1 79240365 ID25259 M -
TCCAAAACAATTTTCGGTTTGTGGCC
>5 dna:chromosome chromosome:RGSC3.4:5:1:173096209:1 79240366 ID25258 M -
TCCAAAACAATTTTCGGTTTGTGGC
>5 dna:chromosome chromosome:RGSC3.4:5:1:173096209:1 79240377 ID33612 U -
TGAAGACTTGTCTCCAAAACAATTTT
>5 dna:chromosome chromosome:RGSC3.4:5:1:173096209:1 79240412 ID33861 U -
TGAAGGTCAGAGAGACTACGGTCTCATAGGGG
>5 dna:chromosome chromosome:RGSC3.4:5:1:173096209:1 79240414 ID33860 U -
TGAAGGTCAGAGAGACTACGGTCTCATAGG
>5 dna:chromosome chromosome:RGSC3.4:5:1:173096209:1 79240415 ID33859 U -
TGAAGGTCAGAGAGACTACGGTCTCATAG
>5 dna:chromosome chromosome:RGSC3.4:5:1:173096209:1 79240452 ID50958 U -
TGGTGAGAAGCAGGGAAATCCAGCG
>5 dna:chromosome chromosome:RGSC3.4:5:1:173096209:1 79240453 ID39930 U -
TGATTCTTGGTGAGAAGCAGGGAAATCCAGC
>5 dna:chromosome chromosome:RGSC3.4:5:1:173096209:1 79240454 ID39929 U -
TGATTCTTGGTGAGAAGCAGGGAAATCCAG
>5 dna:chromosome chromosome:RGSC3.4:5:1:173096209:1 79240457 ID39928 U -
TGATTCTTGGTGAGAAGCAGGGAAATC
>5 dna:chromosome chromosome:RGSC3.4:5:1:173096209:1 79240458 ID39927 U -
TGATTCTTGGTGAGAAGCAGGGAAAT
>5 dna:chromosome chromosome:RGSC3.4:5:1:173096209:1 79240459 ID15995 U -
TACTCTGATTCTTGGTGAGAAGCAGGGAAA
>5 dna:chromosome chromosome:RGSC3.4:5:1:173096209:1 79240459 ID39926 U -
TGATTCTTGGTGAGAAGCAGGGAAA
>5 dna:chromosome chromosome:RGSC3.4:5:1:173096209:1 79240460 ID39925 U -
TGATTCTTGGTGAGAAGCAGGGAA
>5 dna:chromosome chromosome:RGSC3.4:5:1:173096209:1 79240461 ID15994 U -
TACTCTGATTCTTGGTGAGAAGCAGGGA
>5 dna:chromosome chromosome:RGSC3.4:5:1:173096209:1 79240461 ID39924 U -
TGATTCTTGGTGAGAAGCAGGGA
>5 dna:chromosome chromosome:RGSC3.4:5:1:173096209:1 79240501 ID10939 U -
TAAATTGAGGCTCAAAATGCCCTGGGATGG
>5 dna:chromosome chromosome:RGSC3.4:5:1:173096209:1 79242554 ID39068 U +
TGATCTAGGAGGGTCTTTTAACTCCTGCC
>5 dna:chromosome chromosome:RGSC3.4:5:1:173096209:1 79242579 ID42669 U +
TGCCCCAATTCATAGCGATAACAAGGCC
>5 dna:chromosome chromosome:RGSC3.4:5:1:173096209:1 79242579 ID42670 U +
TGCCCCAATTCATAGCGATAACAAGGCCC
>5 dna:chromosome chromosome:RGSC3.4:5:1:173096209:1 79242591 ID18488 U +
TAGCGATAACAAGGCCCAAGCTTCAT
>5 dna:chromosome chromosome:RGSC3.4:5:1:173096209:1 79242597 ID11049 U +
TAACAAGGCCCAAGCTTCATTTGCTGAAGGT
>5 dna:chromosome chromosome:RGSC3.4:5:1:173096209:1 79242624 ID1978 U +
AGGTGTGAGATTTGGGGAGCATCTCTCAGC
>5 dna:chromosome chromosome:RGSC3.4:5:1:173096209:1 79242662 ID38109 U +
TGAGTGAAAAGTTGCGAGATCCTCGATC
>5 dna:chromosome chromosome:RGSC3.4:5:1:173096209:1 79242666 ID32380 U +
TGAAAAGTTGCGAGATCCTCGATC
>5 dna:chromosome chromosome:RGSC3.4:5:1:173096209:1 79242666 ID32381 U +
TGAAAAGTTGCGAGATCCTCGATCC
>5 dna:chromosome chromosome:RGSC3.4:5:1:173096209:1 79242666 ID32382 U +
TGAAAAGTTGCGAGATCCTCGATCCA
>5 dna:chromosome chromosome:RGSC3.4:5:1:173096209:1 79242666 ID32383 U +
TGAAAAGTTGCGAGATCCTCGATCCAAAAC
>5 dna:chromosome chromosome:RGSC3.4:5:1:173096209:1 79242688 ID25258 M +
TCCAAAACAATTTTCGGTTTGTGGC
>5 dna:chromosome chromosome:RGSC3.4:5:1:173096209:1 79242688 ID25259 M +
TCCAAAACAATTTTCGGTTTGTGGCC
>5 dna:chromosome chromosome:RGSC3.4:5:1:173096209:1 79242688 ID25260 M +
TCCAAAACAATTTTCGGTTTGTGGCCAT
>5 dna:chromosome chromosome:RGSC3.4:5:1:173096209:1 79242688 ID25261 M +
TCCAAAACAATTTTCGGTTTGTGGCCATC
>5 dna:chromosome chromosome:RGSC3.4:5:1:173096209:1 79242688 ID25262 M +
TCCAAAACAATTTTCGGTTTGTGGCCATCT
>5 dna:chromosome chromosome:RGSC3.4:5:1:173096209:1 79242688 ID25263 M +
TCCAAAACAATTTTCGGTTTGTGGCCATCTG
>5 dna:chromosome chromosome:RGSC3.4:5:1:173096209:1 79242692 ID53 M +
AAACAATTTTCGGTTTGTGGCCATCT
>5 dna:chromosome chromosome:RGSC3.4:5:1:173096209:1 79242695 ID3326 M +
CAATTTTCGGTTTGTGGCCATC
>5 dna:chromosome chromosome:RGSC3.4:5:1:173096209:1 79242701 ID29503 M +
TCGGTTTGTGGCCATCTGACTTCTCTCCGA
>5 dna:chromosome chromosome:RGSC3.4:5:1:173096209:1 79242715 ID30772 M +
TCTGACTTCTCTCCGATGCCCAGATGAT
>5 dna:chromosome chromosome:RGSC3.4:5:1:173096209:1 79242715 ID30773 M +
TCTGACTTCTCTCCGATGCCCAGATGATG
>5 dna:chromosome chromosome:RGSC3.4:5:1:173096209:1 79242715 ID30774 M +
TCTGACTTCTCTCCGATGCCCAGATGATGC
>5 dna:chromosome chromosome:RGSC3.4:5:1:173096209:1 79242716 ID5521 M +
CTGACTTCTCTCCGATGCCCAGATGA
>5 dna:chromosome chromosome:RGSC3.4:5:1:173096209:1 79242716 ID5523 M +
CTGACTTCTCTCCGATGCCCAGATGATGC
>5 dna:chromosome chromosome:RGSC3.4:5:1:173096209:1 79242717 ID35998 M +
TGACTTCTCTCCGATGCCCAGA
>5 dna:chromosome chromosome:RGSC3.4:5:1:173096209:1 79242717 ID35999 M +
TGACTTCTCTCCGATGCCCAGATGA
>5 dna:chromosome chromosome:RGSC3.4:5:1:173096209:1 79242717 ID36000 M +
TGACTTCTCTCCGATGCCCAGATGATG
>5 dna:chromosome chromosome:RGSC3.4:5:1:173096209:1 79242717 ID36001 M +
TGACTTCTCTCCGATGCCCAGATGATGC
>5 dna:chromosome chromosome:RGSC3.4:5:1:173096209:1 79242717 ID36002 M +
TGACTTCTCTCCGATGCCCAGATGATGCA
>5 dna:chromosome chromosome:RGSC3.4:5:1:173096209:1 79242720 ID5877 M +
CTTCTCTCCGATGCCCAGATGATG
>5 dna:chromosome chromosome:RGSC3.4:5:1:173096209:1 79242720 ID5878 M +
CTTCTCTCCGATGCCCAGATGATGCA
>5 dna:chromosome chromosome:RGSC3.4:5:1:173096209:1 79242722 ID30474 M +
TCTCTCCGATGCCCAGATGATGCAGAC
>5 dna:chromosome chromosome:RGSC3.4:5:1:173096209:1 79242724 ID30346 M +
TCTCCGATGCCCAGATGATGCAGAC
>5 dna:chromosome chromosome:RGSC3.4:5:1:173096209:1 79242724 ID30347 M +
TCTCCGATGCCCAGATGATGCAGACAGC
>5 dna:chromosome chromosome:RGSC3.4:5:1:173096209:1 79242724 ID30348 M +
TCTCCGATGCCCAGATGATGCAGACAGCC
>5 dna:chromosome chromosome:RGSC3.4:5:1:173096209:1 79242724 ID30349 M +
TCTCCGATGCCCAGATGATGCAGACAGCCC
>5 dna:chromosome chromosome:RGSC3.4:5:1:173096209:1 79242724 ID30350 M +
TCTCCGATGCCCAGATGATGCAGACAGCCCC
>5 dna:chromosome chromosome:RGSC3.4:5:1:173096209:1 79242726 ID27490 M +
TCCGATGCCCAGATGATGCAGACA
>5 dna:chromosome chromosome:RGSC3.4:5:1:173096209:1 79242726 ID27491 M +
TCCGATGCCCAGATGATGCAGACAGCC
>5 dna:chromosome chromosome:RGSC3.4:5:1:173096209:1 79242726 ID27493 M +
TCCGATGCCCAGATGATGCAGACAGCCCC
>5 dna:chromosome chromosome:RGSC3.4:5:1:173096209:1 79242726 ID27494 M +
TCCGATGCCCAGATGATGCAGACAGCCCCAC
>5 dna:chromosome chromosome:RGSC3.4:5:1:173096209:1 79242727 ID4637 M +
CCGATGCCCAGATGATGCAGACAGCC
>5 dna:chromosome chromosome:RGSC3.4:5:1:173096209:1 79242727 ID4638 M +
CCGATGCCCAGATGATGCAGACAGCCC
>5 dna:chromosome chromosome:RGSC3.4:5:1:173096209:1 79242731 ID42629 M +
TGCCCAGATGATGCAGACAGCCC
>5 dna:chromosome chromosome:RGSC3.4:5:1:173096209:1 79242731 ID42630 M +
TGCCCAGATGATGCAGACAGCCCCA
>5 dna:chromosome chromosome:RGSC3.4:5:1:173096209:1 79242731 ID42631 M +
TGCCCAGATGATGCAGACAGCCCCACC
>5 dna:chromosome chromosome:RGSC3.4:5:1:173096209:1 79242731 ID42632 M +
TGCCCAGATGATGCAGACAGCCCCACCT
>5 dna:chromosome chromosome:RGSC3.4:5:1:173096209:1 79242731 ID42633 M +
TGCCCAGATGATGCAGACAGCCCCACCTCAGC
>5 dna:chromosome chromosome:RGSC3.4:5:1:173096209:1 79242735 ID3735 M +
CAGATGATGCAGACAGCCC
>5 dna:chromosome chromosome:RGSC3.4:5:1:173096209:1 79242739 ID39396 M +
TGATGCAGACAGCCCCACCTCAGC
>5 dna:chromosome chromosome:RGSC3.4:5:1:173096209:1 79242745 ID1367 M +
AGACAGCCCCACCTCAGCCAGTCC
>5 dna:chromosome chromosome:RGSC3.4:5:1:173096209:1 79242758 ID24417 M +
TCAGCCAGTCCTTCCTTTTCCAGGCT
>5 dna:chromosome chromosome:RGSC3.4:5:1:173096209:1 79242759 ID3790 M +
CAGCCAGTCCTTCCTTTTCCAGGCTC
>5 dna:chromosome chromosome:RGSC3.4:5:1:173096209:1 79242759 ID3791 M +
CAGCCAGTCCTTCCTTTTCCAGGCTCCT
>5 dna:chromosome chromosome:RGSC3.4:5:1:173096209:1 79242769 ID58573 M +
TTCCTTTTCCAGGCTCCTGTGGGCCTTCAA
>5 dna:chromosome chromosome:RGSC3.4:5:1:173096209:1 79242788 ID49367 M +
TGGGCCTTCAACAGTCGGGGCGA
>5 dna:chromosome chromosome:RGSC3.4:5:1:173096209:1 79242788 ID49368 M +
TGGGCCTTCAACAGTCGGGGCGATCC
>5 dna:chromosome chromosome:RGSC3.4:5:1:173096209:1 79242795 ID23211 M +
TCAACAGTCGGGGCGATCCGTTGGGT
>5 dna:chromosome chromosome:RGSC3.4:5:1:173096209:1 79242795 ID23212 M +
TCAACAGTCGGGGCGATCCGTTGGGTC
>5 dna:chromosome chromosome:RGSC3.4:5:1:173096209:1 79242795 ID23213 M +
TCAACAGTCGGGGCGATCCGTTGGGTCGG
>5 dna:chromosome chromosome:RGSC3.4:5:1:173096209:1 79242821 ID5028 M +
CGGTCGTCGCCACTTCGGAGGAATC
>5 dna:chromosome chromosome:RGSC3.4:5:1:173096209:1 79242824 ID29522 M +
TCGTCGCCACTTCGGAGGAATCATCTCAT
>5 dna:chromosome chromosome:RGSC3.4:5:1:173096209:1 79242827 ID29379 M +
TCGCCACTTCGGAGGAATCATCTCATA
>5 dna:chromosome chromosome:RGSC3.4:5:1:173096209:1 79242827 ID29380 M +
TCGCCACTTCGGAGGAATCATCTCATAA
>5 dna:chromosome chromosome:RGSC3.4:5:1:173096209:1 79242827 ID29381 M +
TCGCCACTTCGGAGGAATCATCTCATAAC
>5 dna:chromosome chromosome:RGSC3.4:5:1:173096209:1 79242827 ID29382 M +
TCGCCACTTCGGAGGAATCATCTCATAACT
>5 dna:chromosome chromosome:RGSC3.4:5:1:173096209:1 79243201 ID16344 M +
TACTTCATAGTGAGTTTACAGAGGGAGAC
>5 dna:chromosome chromosome:RGSC3.4:5:1:173096209:1 79243535 ID3896 M +
CAGGGTCATGGACTACAGCTACTC
>5 dna:chromosome chromosome:RGSC3.4:5:1:173096209:1 79243648 ID42415 M +
TGCCATAGAGTGACTCAGACCCCTTGGC
>5 dna:chromosome chromosome:RGSC3.4:5:1:173096209:1 79244943 ID43180 U +
TGCCTGTGTTTTGTGAGCTCTGTCCA
>5 dna:chromosome chromosome:RGSC3.4:5:1:173096209:1 79244943 ID43181 U +
TGCCTGTGTTTTGTGAGCTCTGTCCAC
>5 dna:chromosome chromosome:RGSC3.4:5:1:173096209:1 79244943 ID43182 U +
TGCCTGTGTTTTGTGAGCTCTGTCCACA
>5 dna:chromosome chromosome:RGSC3.4:5:1:173096209:1 79244943 ID43183 U +
TGCCTGTGTTTTGTGAGCTCTGTCCACAGA
>5 dna:chromosome chromosome:RGSC3.4:5:1:173096209:1 79244944 ID7803 U +
GCCTGTGTTTTGTGAGCTCTGTCCAC
>5 dna:chromosome chromosome:RGSC3.4:5:1:173096209:1 79244949 ID55523 U +
TGTTTTGTGAGCTCTGTCCACAGAGAGTGC
>5 dna:chromosome chromosome:RGSC3.4:5:1:173096209:1 79244953 ID61140 U +
TTGTGAGCTCTGTCCACAGAGAGTGCTGC
>5 dna:chromosome chromosome:RGSC3.4:5:1:173096209:1 79244954 ID53556 U +
TGTGAGCTCTGTCCACAGAGAGTGCTGC
>5 dna:chromosome chromosome:RGSC3.4:5:1:173096209:1 79244954 ID53557 U +
TGTGAGCTCTGTCCACAGAGAGTGCTGCC
>5 dna:chromosome chromosome:RGSC3.4:5:1:173096209:1 79244954 ID53558 U +
TGTGAGCTCTGTCCACAGAGAGTGCTGCCA
>5 dna:chromosome chromosome:RGSC3.4:5:1:173096209:1 79244956 ID37432 U +
TGAGCTCTGTCCACAGAGAGTGCTGC
>5 dna:chromosome chromosome:RGSC3.4:5:1:173096209:1 79244956 ID37433 U +
TGAGCTCTGTCCACAGAGAGTGCTGCCATGC
>5 dna:chromosome chromosome:RGSC3.4:5:1:173096209:1 79244990 ID41910 U +
TGCCAAGCAGGAGAAGCGTCCGG
>5 dna:chromosome chromosome:RGSC3.4:5:1:173096209:1 79244990 ID41911 U +
TGCCAAGCAGGAGAAGCGTCCGGGG
>5 dna:chromosome chromosome:RGSC3.4:5:1:173096209:1 79244990 ID41912 U +
TGCCAAGCAGGAGAAGCGTCCGGGGG
>5 dna:chromosome chromosome:RGSC3.4:5:1:173096209:1 79245018 ID27524 U +
TCCGGAACCCTTAAGGAAAGCCGTCT
>5 dna:chromosome chromosome:RGSC3.4:5:1:173096209:1 79245023 ID236 U +
AACCCTTAAGGAAAGCCGTCTG
>5 dna:chromosome chromosome:RGSC3.4:5:1:173096209:1 79245023 ID237 U +
AACCCTTAAGGAAAGCCGTCTGCACAGA
>5 dna:chromosome chromosome:RGSC3.4:5:1:173096209:1 79245023 ID238 U +
AACCCTTAAGGAAAGCCGTCTGCACAGAA
>5 dna:chromosome chromosome:RGSC3.4:5:1:173096209:1 79245023 ID239 U +
AACCCTTAAGGAAAGCCGTCTGCACAGAAG
>5 dna:chromosome chromosome:RGSC3.4:5:1:173096209:1 79245028 ID56506 U +
TTAAGGAAAGCCGTCTGCACAGAAG
>5 dna:chromosome chromosome:RGSC3.4:5:1:173096209:1 79245028 ID56507 U +
TTAAGGAAAGCCGTCTGCACAGAAGA
>5 dna:chromosome chromosome:RGSC3.4:5:1:173096209:1 79245029 ID12330 U +
TAAGGAAAGCCGTCTGCACAGAAGA
>5 dna:chromosome chromosome:RGSC3.4:5:1:173096209:1 79245029 ID12331 U +
TAAGGAAAGCCGTCTGCACAGAAGAT
>5 dna:chromosome chromosome:RGSC3.4:5:1:173096209:1 79245029 ID12332 U +
TAAGGAAAGCCGTCTGCACAGAAGATA
>5 dna:chromosome chromosome:RGSC3.4:5:1:173096209:1 79245031 ID1748 U +
AGGAAAGCCGTCTGCACAGAAGATAA
>5 dna:chromosome chromosome:RGSC3.4:5:1:173096209:1 79245049 ID6292 U +
GAAGATAAGCATTTTCTGTGAGTCG
>5 dna:chromosome chromosome:RGSC3.4:5:1:173096209:1 79245049 ID6293 U +
GAAGATAAGCATTTTCTGTGAGTCGT
>5 dna:chromosome chromosome:RGSC3.4:5:1:173096209:1 79245049 ID6294 U +
GAAGATAAGCATTTTCTGTGAGTCGTG
>5 dna:chromosome chromosome:RGSC3.4:5:1:173096209:1 79245054 ID12196 U +
TAAGCATTTTCTGTGAGTCGTGAGT
>5 dna:chromosome chromosome:RGSC3.4:5:1:173096209:1 79245054 ID12197 U +
TAAGCATTTTCTGTGAGTCGTGAGTA
>5 dna:chromosome chromosome:RGSC3.4:5:1:173096209:1 79245054 ID12198 U +
TAAGCATTTTCTGTGAGTCGTGAGTAC
>5 dna:chromosome chromosome:RGSC3.4:5:1:173096209:1 79245060 ID62513 U +
TTTTCTGTGAGTCGTGAGTACTGGAGGTG
>5 dna:chromosome chromosome:RGSC3.4:5:1:173096209:1 79245065 ID53602 U +
TGTGAGTCGTGAGTACTGGAGGTGA
>5 dna:chromosome chromosome:RGSC3.4:5:1:173096209:1 79245065 ID53603 U +
TGTGAGTCGTGAGTACTGGAGGTGAG
>5 dna:chromosome chromosome:RGSC3.4:5:1:173096209:1 79245065 ID53604 U +
TGTGAGTCGTGAGTACTGGAGGTGAGGAA
>5 dna:chromosome chromosome:RGSC3.4:5:1:173096209:1 79245067 ID38070 U +
TGAGTCGTGAGTACTGGAGGTGAGGA
>5 dna:chromosome chromosome:RGSC3.4:5:1:173096209:1 79245098 ID37283 U +
TGAGCCACACACACGCCAAAAGAGAGGT
>5 dna:chromosome chromosome:RGSC3.4:5:1:173096209:1 79245105 ID3372 U +
CACACACGCCAAAAGAGAGGTGCCCTGGT
>5 dna:chromosome chromosome:RGSC3.4:5:1:173096209:1 79245107 ID3382 U +
CACACGCCAAAAGAGAGGTGCCCTGGT
>5 dna:chromosome chromosome:RGSC3.4:5:1:173096209:1 79245110 ID1071 U +
ACGCCAAAAGAGAGGTGCCCTGGT
>5 dna:chromosome chromosome:RGSC3.4:5:1:173096209:1 79245114 ID3079 U +
CAAAAGAGAGGTGCCCTGGTGCAGG
>5 dna:chromosome chromosome:RGSC3.4:5:1:173096209:1 79245114 ID3080 U +
CAAAAGAGAGGTGCCCTGGTGCAGGC
>5 dna:chromosome chromosome:RGSC3.4:5:1:173096209:1 79245140 ID943 U +
ACCATCTTCATGCCCGACGAGAAGAGACAC
>5 dna:chromosome chromosome:RGSC3.4:5:1:173096209:1 79245144 ID31692 U +
TCTTCATGCCCGACGAGAAGAGAC
>5 dna:chromosome chromosome:RGSC3.4:5:1:173096209:1 79245144 ID31693 U +
TCTTCATGCCCGACGAGAAGAGACA
>5 dna:chromosome chromosome:RGSC3.4:5:1:173096209:1 79245144 ID31694 U +
TCTTCATGCCCGACGAGAAGAGACACGCC
>5 dna:chromosome chromosome:RGSC3.4:5:1:173096209:1 79245144 ID31695 U +
TCTTCATGCCCGACGAGAAGAGACACGCCC
>5 dna:chromosome chromosome:RGSC3.4:5:1:173096209:1 79245146 ID57900 U +
TTCATGCCCGACGAGAAGAGAC
>5 dna:chromosome chromosome:RGSC3.4:5:1:173096209:1 79245146 ID57901 U +
TTCATGCCCGACGAGAAGAGACACGCC
>5 dna:chromosome chromosome:RGSC3.4:5:1:173096209:1 79245150 ID42690 U +
TGCCCGACGAGAAGAGACACGCCCAC
>5 dna:chromosome chromosome:RGSC3.4:5:1:173096209:1 79245150 ID42691 U +
TGCCCGACGAGAAGAGACACGCCCACC
>5 dna:chromosome chromosome:RGSC3.4:5:1:173096209:1 79245150 ID42692 U +
TGCCCGACGAGAAGAGACACGCCCACCAG
>5 dna:chromosome chromosome:RGSC3.4:5:1:173096209:1 79245150 ID42693 U +
TGCCCGACGAGAAGAGACACGCCCACCAGA
>5 dna:chromosome chromosome:RGSC3.4:5:1:173096209:1 79245157 ID4926 U +
CGAGAAGAGACACGCCCACC
>5 dna:chromosome chromosome:RGSC3.4:5:1:173096209:1 79245179 ID1613 U +
AGCCAAGAGAGAGAGCCATTACACTCT
>5 dna:chromosome chromosome:RGSC3.4:5:1:173096209:1 79245180 ID7596 U +
GCCAAGAGAGAGAGCCATTACA
>5 dna:chromosome chromosome:RGSC3.4:5:1:173096209:1 79245180 ID7597 U +
GCCAAGAGAGAGAGCCATTACACTCT
>5 dna:chromosome chromosome:RGSC3.4:5:1:173096209:1 79245187 ID6880 U +
GAGAGAGCCATTACACTCTGTCCTTGA
>5 dna:chromosome chromosome:RGSC3.4:5:1:173096209:1 79245188 ID1420 U +
AGAGAGCCATTACACTCTGTCCTTGAAG
>5 dna:chromosome chromosome:RGSC3.4:5:1:173096209:1 79245256 ID43008 U +
TGCCTCCTTCACTCAAGGTGCTTTGTC
>5 dna:chromosome chromosome:RGSC3.4:5:1:173096209:1 79245260 ID28910 U +
TCCTTCACTCAAGGTGCTTTGTCTGACTGA
>5 dna:chromosome chromosome:RGSC3.4:5:1:173096209:1 79245263 ID57670 U +
TTCACTCAAGGTGCTTTGTCTGACTGAAG
>5 dna:chromosome chromosome:RGSC3.4:5:1:173096209:1 79245263 ID57671 U +
TTCACTCAAGGTGCTTTGTCTGACTGAAGC
>5 dna:chromosome chromosome:RGSC3.4:5:1:173096209:1 79245266 ID1123 U +
ACTCAAGGTGCTTTGTCTGACTGAAGCTGT
>5 dna:chromosome chromosome:RGSC3.4:5:1:173096209:1 79245268 ID23350 U +
TCAAGGTGCTTTGTCTGACTGAAGCTGTGT
>5 dna:chromosome chromosome:RGSC3.4:5:1:173096209:1 79245274 ID45177 U +
TGCTTTGTCTGACTGAAGCTGTGTGC
>5 dna:chromosome chromosome:RGSC3.4:5:1:173096209:1 79245276 ID6038 U +
CTTTGTCTGACTGAAGCTGTGTGCGC
>5 dna:chromosome chromosome:RGSC3.4:5:1:173096209:1 79245278 ID61102 U +
TTGTCTGACTGAAGCTGTGTGCGCAGT
>5 dna:chromosome chromosome:RGSC3.4:5:1:173096209:1 79245287 ID33773 U +
TGAAGCTGTGTGCGCAGTGAAGGCCGG
>5 dna:chromosome chromosome:RGSC3.4:5:1:173096209:1 79245318 ID45066 U +
TGCTTTAGGTCCGCAGGAATGTGAT
>5 dna:chromosome chromosome:RGSC3.4:5:1:173096209:1 79245318 ID45067 U +
TGCTTTAGGTCCGCAGGAATGTGATGG
>5 dna:chromosome chromosome:RGSC3.4:5:1:173096209:1 79245318 ID45068 U +
TGCTTTAGGTCCGCAGGAATGTGATGGT
>5 dna:chromosome chromosome:RGSC3.4:5:1:173096209:1 79245318 ID45069 U +
TGCTTTAGGTCCGCAGGAATGTGATGGTC
>5 dna:chromosome chromosome:RGSC3.4:5:1:173096209:1 79245318 ID45070 U +
TGCTTTAGGTCCGCAGGAATGTGATGGTCC
>5 dna:chromosome chromosome:RGSC3.4:5:1:173096209:1 79245321 ID61525 U +
TTTAGGTCCGCAGGAATGTGATGGTC
>5 dna:chromosome chromosome:RGSC3.4:5:1:173096209:1 79245321 ID61526 U +
TTTAGGTCCGCAGGAATGTGATGGTCCAGC
>5 dna:chromosome chromosome:RGSC3.4:5:1:173096209:1 79245321 ID61527 U +
TTTAGGTCCGCAGGAATGTGATGGTCCAGCT
>5 dna:chromosome chromosome:RGSC3.4:5:1:173096209:1 79245322 ID57004 U +
TTAGGTCCGCAGGAATGTGATGGTCCA
>5 dna:chromosome chromosome:RGSC3.4:5:1:173096209:1 79245322 ID57005 U +
TTAGGTCCGCAGGAATGTGATGGTCCAGC
>5 dna:chromosome chromosome:RGSC3.4:5:1:173096209:1 79245322 ID57006 U +
TTAGGTCCGCAGGAATGTGATGGTCCAGCT
>5 dna:chromosome chromosome:RGSC3.4:5:1:173096209:1 79245323 ID19685 U +
TAGGTCCGCAGGAATGTGATGGTCCAG
>5 dna:chromosome chromosome:RGSC3.4:5:1:173096209:1 79245323 ID19687 U +
TAGGTCCGCAGGAATGTGATGGTCCAGC
>5 dna:chromosome chromosome:RGSC3.4:5:1:173096209:1 79245323 ID19688 U +
TAGGTCCGCAGGAATGTGATGGTCCAGCT
>5 dna:chromosome chromosome:RGSC3.4:5:1:173096209:1 79245323 ID19689 U +
TAGGTCCGCAGGAATGTGATGGTCCAGCTA
>5 dna:chromosome chromosome:RGSC3.4:5:1:173096209:1 79245327 ID27508 U +
TCCGCAGGAATGTGATGGTCCAGCTACCGT
>5 dna:chromosome chromosome:RGSC3.4:5:1:173096209:1 79245339 ID39560 U +
TGATGGTCCAGCTACCGTGGATAACCTACC
>5 dna:chromosome chromosome:RGSC3.4:5:1:173096209:1 79245342 ID50618 U +
TGGTCCAGCTACCGTGGATAACCTACC
>5 dna:chromosome chromosome:RGSC3.4:5:1:173096209:1 79245344 ID9104 U +
GTCCAGCTACCGTGGATAACCTACCGAAG
>5 dna:chromosome chromosome:RGSC3.4:5:1:173096209:1 79245345 ID26129 U +
TCCAGCTACCGTGGATAACCTACCGAA
>5 dna:chromosome chromosome:RGSC3.4:5:1:173096209:1 79245345 ID26130 U +
TCCAGCTACCGTGGATAACCTACCGAAGG
>5 dna:chromosome chromosome:RGSC3.4:5:1:173096209:1 79245351 ID15153 U +
TACCGTGGATAACCTACCGAAGGTGCT
>5 dna:chromosome chromosome:RGSC3.4:5:1:173096209:1 79245351 ID15154 U +
TACCGTGGATAACCTACCGAAGGTGCTTCC
>5 dna:chromosome chromosome:RGSC3.4:5:1:173096209:1 79245356 ID46740 U +
TGGATAACCTACCGAAGGTGCTTCCC
>5 dna:chromosome chromosome:RGSC3.4:5:1:173096209:1 79245356 ID46742 U +
TGGATAACCTACCGAAGGTGCTTCCCTTG
>5 dna:chromosome chromosome:RGSC3.4:5:1:173096209:1 79245360 ID11422 U +
TAACCTACCGAAGGTGCTTCCCTTGGCCAT
>5 dna:chromosome chromosome:RGSC3.4:5:1:173096209:1 79245365 ID15134 U +
TACCGAAGGTGCTTCCCTTGGCCATGGC
>5 dna:chromosome chromosome:RGSC3.4:5:1:173096209:1 79245365 ID15135 U +
TACCGAAGGTGCTTCCCTTGGCCATGGCCTC
>5 dna:chromosome chromosome:RGSC3.4:5:1:173096209:1 79245418 ID10341 U +
TAAACTGCTATACTGTAGGTATGCCAGA
>5 dna:chromosome chromosome:RGSC3.4:5:1:173096209:1 79245418 ID10342 U +
TAAACTGCTATACTGTAGGTATGCCAGAC
>5 dna:chromosome chromosome:RGSC3.4:5:1:173096209:1 79245418 ID10343 U +
TAAACTGCTATACTGTAGGTATGCCAGACC
>5 dna:chromosome chromosome:RGSC3.4:5:1:173096209:1 79245418 ID10344 U +
TAAACTGCTATACTGTAGGTATGCCAGACCC
>5 dna:chromosome chromosome:RGSC3.4:5:1:173096209:1 79245423 ID43971 U +
TGCTATACTGTAGGTATGCCAGACCCTTGGC
>5 dna:chromosome chromosome:RGSC3.4:5:1:173096209:1 79245428 ID16193 U +
TACTGTAGGTATGCCAGACCCTTGGCACCCAG
>5 dna:chromosome chromosome:RGSC3.4:5:1:173096209:1 79245460 ID54550 U +
TGTGTTCCCGGACCTGTGCCCTTCAGC
>5 dna:chromosome chromosome:RGSC3.4:5:1:173096209:1 79245496 ID53996 U +
TGTGCTCGCTGGCTACTTGTTCACATGAC
>5 dna:chromosome chromosome:RGSC3.4:5:1:173096209:1 79245501 ID29409 U +
TCGCTGGCTACTTGTTCACATGACACTGGA
>5 dna:chromosome chromosome:RGSC3.4:5:1:173096209:1 79245505 ID47968 U +
TGGCTACTTGTTCACATGACACTGGA
>5 dna:chromosome chromosome:RGSC3.4:5:1:173096209:1 79245505 ID47969 U +
TGGCTACTTGTTCACATGACACTGGAAAC
>5 dna:chromosome chromosome:RGSC3.4:5:1:173096209:1 79245505 ID47970 U +
TGGCTACTTGTTCACATGACACTGGAAACC
>5 dna:chromosome chromosome:RGSC3.4:5:1:173096209:1 79245509 ID16457 U +
TACTTGTTCACATGACACTGGAAACCTGT
>5 dna:chromosome chromosome:RGSC3.4:5:1:173096209:1 79245512 ID61220 U +
TTGTTCACATGACACTGGAAACCTGTGCCC
>5 dna:chromosome chromosome:RGSC3.4:5:1:173096209:1 79245521 ID34827 U +
TGACACTGGAAACCTGTGCCCTTTCAAGAT
>5 dna:chromosome chromosome:RGSC3.4:5:1:173096209:1 79245527 ID45344 U +
TGGAAACCTGTGCCCTTTCAAGATG
>5 dna:chromosome chromosome:RGSC3.4:5:1:173096209:1 79245527 ID45345 U +
TGGAAACCTGTGCCCTTTCAAGATGCCC
>5 dna:chromosome chromosome:RGSC3.4:5:1:173096209:1 79245527 ID45346 U +
TGGAAACCTGTGCCCTTTCAAGATGCCCC
>5 dna:chromosome chromosome:RGSC3.4:5:1:173096209:1 79245527 ID45347 U +
TGGAAACCTGTGCCCTTTCAAGATGCCCCC
>5 dna:chromosome chromosome:RGSC3.4:5:1:173096209:1 79245534 ID5748 U +
CTGTGCCCTTTCAAGATGCCC
>5 dna:chromosome chromosome:RGSC3.4:5:1:173096209:1 79245593 ID24283 U +
TCAGAGGTCTAGTACTGTATCTACCCGG
>5 dna:chromosome chromosome:RGSC3.4:5:1:173096209:1 79245598 ID8826 U +
GGTCTAGTACTGTATCTACCCGGGAAG
>5 dna:chromosome chromosome:RGSC3.4:5:1:173096209:1 79245602 ID20023 U +
TAGTACTGTATCTACCCGGGAAGGGAGTCT
>5 dna:chromosome chromosome:RGSC3.4:5:1:173096209:1 79245641 ID52921 U +
TGTCTAGAAGGGTACCTGCATACCACGTGT
>5 dna:chromosome chromosome:RGSC3.4:5:1:173096209:1 79245643 ID29854 U +
TCTAGAAGGGTACCTGCATACCACGTGTGA
>5 dna:chromosome chromosome:RGSC3.4:5:1:173096209:1 79245645 ID16990 U +
TAGAAGGGTACCTGCATACCACGT
>5 dna:chromosome chromosome:RGSC3.4:5:1:173096209:1 79245645 ID16991 U +
TAGAAGGGTACCTGCATACCACGTG
>5 dna:chromosome chromosome:RGSC3.4:5:1:173096209:1 79245645 ID16992 U +
TAGAAGGGTACCTGCATACCACGTGTG
>5 dna:chromosome chromosome:RGSC3.4:5:1:173096209:1 79245645 ID16993 U +
TAGAAGGGTACCTGCATACCACGTGTGA
>5 dna:chromosome chromosome:RGSC3.4:5:1:173096209:1 79245645 ID16995 U +
TAGAAGGGTACCTGCATACCACGTGTGAC
>5 dna:chromosome chromosome:RGSC3.4:5:1:173096209:1 79245645 ID16997 U +
TAGAAGGGTACCTGCATACCACGTGTGACT
>5 dna:chromosome chromosome:RGSC3.4:5:1:173096209:1 79245657 ID41398 U +
TGCATACCACGTGTGACTGTGTTGAGAGT
>5 dna:chromosome chromosome:RGSC3.4:5:1:173096209:1 79245661 ID14842 U +
TACCACGTGTGACTGTGTTGAGAGTCCT
>5 dna:chromosome chromosome:RGSC3.4:5:1:173096209:1 79245670 ID35911 U +
TGACTGTGTTGAGAGTCCTTGCTCACGGC
>5 dna:chromosome chromosome:RGSC3.4:5:1:173096209:1 79245679 ID36739 U +
TGAGAGTCCTTGCTCACGGCTATGATG
>5 dna:chromosome chromosome:RGSC3.4:5:1:173096209:1 79245679 ID36740 U +
TGAGAGTCCTTGCTCACGGCTATGATGT
>5 dna:chromosome chromosome:RGSC3.4:5:1:173096209:1 79245679 ID36741 U +
TGAGAGTCCTTGCTCACGGCTATGATGTC
>5 dna:chromosome chromosome:RGSC3.4:5:1:173096209:1 79245685 ID29063 U +
TCCTTGCTCACGGCTATGATGTCATTACT
>5 dna:chromosome chromosome:RGSC3.4:5:1:173096209:1 79245685 ID29064 U +
TCCTTGCTCACGGCTATGATGTCATTACTC
>5 dna:chromosome chromosome:RGSC3.4:5:1:173096209:1 79245689 ID44116 U +
TGCTCACGGCTATGATGTCATTACTCCT
>5 dna:chromosome chromosome:RGSC3.4:5:1:173096209:1 79245689 ID44118 U +
TGCTCACGGCTATGATGTCATTACTCCTCC
>5 dna:chromosome chromosome:RGSC3.4:5:1:173096209:1 79245690 ID7916 U +
GCTCACGGCTATGATGTCATTACTCCTC
>5 dna:chromosome chromosome:RGSC3.4:5:1:173096209:1 79245699 ID21791 U +
TATGATGTCATTACTCCTCCTCCT
>5 dna:chromosome chromosome:RGSC3.4:5:1:173096209:1 79245699 ID21792 U +
TATGATGTCATTACTCCTCCTCCTC
>5 dna:chromosome chromosome:RGSC3.4:5:1:173096209:1 79245699 ID21793 U +
TATGATGTCATTACTCCTCCTCCTCC
>5 dna:chromosome chromosome:RGSC3.4:5:1:173096209:1 79245749 ID51468 U +
TGGTTCGTGGTTGACATCCTTGC
>5 dna:chromosome chromosome:RGSC3.4:5:1:173096209:1 79245777 ID26936 U +
TCCCATGACCACGACTTAGCCCTCCTGTT
>5 dna:chromosome chromosome:RGSC3.4:5:1:173096209:1 79245782 ID35292 U +
TGACCACGACTTAGCCCTCCTGT
>5 dna:chromosome chromosome:RGSC3.4:5:1:173096209:1 79245782 ID35293 U +
TGACCACGACTTAGCCCTCCTGTTGGA
>5 dna:chromosome chromosome:RGSC3.4:5:1:173096209:1 79245805 ID45449 U +
TGGAAAGGCAAGAAGAGCAAAGGCTCCC
>5 dna:chromosome chromosome:RGSC3.4:5:1:173096209:1 79245805 ID45450 U +
TGGAAAGGCAAGAAGAGCAAAGGCTCCCTGG
>5 dna:chromosome chromosome:RGSC3.4:5:1:173096209:1 79245842 ID53148 U +
TGTCTTTTGTTGTTGTTCTCATCAGT
>5 dna:chromosome chromosome:RGSC3.4:5:1:173096209:1 79245844 ID32172 U +
TCTTTTGTTGTTGTTCTCATCAGTGCCTG
>5 dna:chromosome chromosome:RGSC3.4:5:1:173096209:1 79245844 ID32173 U +
TCTTTTGTTGTTGTTCTCATCAGTGCCTGG
>5 dna:chromosome chromosome:RGSC3.4:5:1:173096209:1 79245846 ID62602 U +
TTTTGTTGTTGTTCTCATCAGTGCCT
>5 dna:chromosome chromosome:RGSC3.4:5:1:173096209:1 79245847 ID62277 U +
TTTGTTGTTGTTCTCATCAGTGCCT
>5 dna:chromosome chromosome:RGSC3.4:5:1:173096209:1 79245847 ID62278 U +
TTTGTTGTTGTTCTCATCAGTGCCTG
>5 dna:chromosome chromosome:RGSC3.4:5:1:173096209:1 79245848 ID61260 U +
TTGTTGTTGTTCTCATCAGTGCCTG
>5 dna:chromosome chromosome:RGSC3.4:5:1:173096209:1 79245848 ID61261 U +
TTGTTGTTGTTCTCATCAGTGCCTGG
>5 dna:chromosome chromosome:RGSC3.4:5:1:173096209:1 79245848 ID61262 U +
TTGTTGTTGTTCTCATCAGTGCCTGGC
>5 dna:chromosome chromosome:RGSC3.4:5:1:173096209:1 79245849 ID55294 U +
TGTTGTTGTTCTCATCAGTGCCTGGC
>5 dna:chromosome chromosome:RGSC3.4:5:1:173096209:1 79245875 ID48076 U +
TGGCTGACTTTACCTGAGATCTACTT
>5 dna:chromosome chromosome:RGSC3.4:5:1:173096209:1 79245875 ID48077 U +
TGGCTGACTTTACCTGAGATCTACTTCTGT
>5 dna:chromosome chromosome:RGSC3.4:5:1:173096209:1 79245879 ID36033 U +
TGACTTTACCTGAGATCTACTTCT
>5 dna:chromosome chromosome:RGSC3.4:5:1:173096209:1 79245879 ID36034 U +
TGACTTTACCTGAGATCTACTTCTGTGGTC
>5 dna:chromosome chromosome:RGSC3.4:5:1:173096209:1 79245885 ID15302 U +
TACCTGAGATCTACTTCTGTGGTCC
>5 dna:chromosome chromosome:RGSC3.4:5:1:173096209:1 79245885 ID15303 U +
TACCTGAGATCTACTTCTGTGGTCCTCTC
>5 dna:chromosome chromosome:RGSC3.4:5:1:173096209:1 79245886 ID1038 U +
ACCTGAGATCTACTTCTGTGGTCCTCTCACC
>5 dna:chromosome chromosome:RGSC3.4:5:1:173096209:1 79245889 ID36871 U +
TGAGATCTACTTCTGTGGTCCTCTCACCC
>5 dna:chromosome chromosome:RGSC3.4:5:1:173096209:1 79245972 ID44439 U +
TGCTGATGAGTCAGAGCCAGGCCT
>5 dna:chromosome chromosome:RGSC3.4:5:1:173096209:1 79245972 ID44440 U +
TGCTGATGAGTCAGAGCCAGGCCTC
>5 dna:chromosome chromosome:RGSC3.4:5:1:173096209:1 79245972 ID44441 U +
TGCTGATGAGTCAGAGCCAGGCCTCCC
>5 dna:chromosome chromosome:RGSC3.4:5:1:173096209:1 79245972 ID44442 U +
TGCTGATGAGTCAGAGCCAGGCCTCCCT
>5 dna:chromosome chromosome:RGSC3.4:5:1:173096209:1 79245975 ID39307 U +
TGATGAGTCAGAGCCAGGCCTCCCTGTG
>5 dna:chromosome chromosome:RGSC3.4:5:1:173096209:1 79246002 ID8539 U +
GGCCTTCCCACCATACACCACAGAGCCAG
>5 dna:chromosome chromosome:RGSC3.4:5:1:173096209:1 79246007 ID26734 U +
TCCCACCATACACCACAGAGCCAGAATCCT
>5 dna:chromosome chromosome:RGSC3.4:5:1:173096209:1 79246084 ID33824 U +
TGAAGGATACTGTGGAGTCAGTTGT
>5 dna:chromosome chromosome:RGSC3.4:5:1:173096209:1 79246084 ID33825 U +
TGAAGGATACTGTGGAGTCAGTTGTGCCC
>5 dna:chromosome chromosome:RGSC3.4:5:1:173096209:1 79246087 ID1818 U +
AGGATACTGTGGAGTCAGTTGTGCCC
>5 dna:chromosome chromosome:RGSC3.4:5:1:173096209:1 79246087 ID1819 U +
AGGATACTGTGGAGTCAGTTGTGCCCTAGGC
>5 dna:chromosome chromosome:RGSC3.4:5:1:173096209:1 79246098 ID7133 U +
GAGTCAGTTGTGCCCTAGGCAGGATGGCC
>5 dna:chromosome chromosome:RGSC3.4:5:1:173096209:1 79246113 ID19339 U +
TAGGCAGGATGGCCAAAGGCTACTGGACAGT
>5 dna:chromosome chromosome:RGSC3.4:5:1:173096209:1 79246206 ID61529 U +
TTTAGGTTCAAAATGTCACCTCATGCTCAA
>5 dna:chromosome chromosome:RGSC3.4:5:1:173096209:1 79246243 ID26976 U +
TCCCATTGCAGGGCTTAAGGAGCTGTGTG
>5 dna:chromosome chromosome:RGSC3.4:5:1:173096209:1 79246243 ID26977 U +
TCCCATTGCAGGGCTTAAGGAGCTGTGTGT
>5 dna:chromosome chromosome:RGSC3.4:5:1:173096209:1 79246283 ID5620 U +
CTGGAAGGTATGGGAAGTTCCTAAGAGA
>5 dna:chromosome chromosome:RGSC3.4:5:1:173096209:1 79246284 ID45867 U +
TGGAAGGTATGGGAAGTTCCTAAGAGA
>5 dna:chromosome chromosome:RGSC3.4:5:1:173096209:1 79246284 ID45868 U +
TGGAAGGTATGGGAAGTTCCTAAGAGAGC
>5 dna:chromosome chromosome:RGSC3.4:5:1:173096209:1 79246322 ID51165 U +
TGGTGGCTCCTGTGCCTGACTCACCCGCT
>5 dna:chromosome chromosome:RGSC3.4:5:1:173096209:1 79246354 ID45100 U +
TGCTTTCTGGGACCCGATGTTCTGAGGAAGC
>5 dna:chromosome chromosome:RGSC3.4:5:1:173096209:1 79246356 ID6004 U +
CTTTCTGGGACCCGATGTTCTGAGGAAGC
>5 dna:chromosome chromosome:RGSC3.4:5:1:173096209:1 79246357 ID61842 U +
TTTCTGGGACCCGATGTTCTGAGGAAG
>5 dna:chromosome chromosome:RGSC3.4:5:1:173096209:1 79246361 ID48658 U +
TGGGACCCGATGTTCTGAGGAAGCAGGTGT
>5 dna:chromosome chromosome:RGSC3.4:5:1:173096209:1 79246364 ID6659 U +
GACCCGATGTTCTGAGGAAGCAGGTGTC
>5 dna:chromosome chromosome:RGSC3.4:5:1:173096209:1 79246364 ID6660 U +
GACCCGATGTTCTGAGGAAGCAGGTGTCT
>5 dna:chromosome chromosome:RGSC3.4:5:1:173096209:1 79246365 ID971 U +
ACCCGATGTTCTGAGGAAGCAGGTGT
>5 dna:chromosome chromosome:RGSC3.4:5:1:173096209:1 79246365 ID972 U +
ACCCGATGTTCTGAGGAAGCAGGTGTC
>5 dna:chromosome chromosome:RGSC3.4:5:1:173096209:1 79246365 ID973 U +
ACCCGATGTTCTGAGGAAGCAGGTGTCT
>5 dna:chromosome chromosome:RGSC3.4:5:1:173096209:1 79246365 ID974 U +
ACCCGATGTTCTGAGGAAGCAGGTGTCTT
>5 dna:chromosome chromosome:RGSC3.4:5:1:173096209:1 79246365 ID975 U +
ACCCGATGTTCTGAGGAAGCAGGTGTCTTC
>5 dna:chromosome chromosome:RGSC3.4:5:1:173096209:1 79246368 ID4950 U +
CGATGTTCTGAGGAAGCAGGTGTCT
>5 dna:chromosome chromosome:RGSC3.4:5:1:173096209:1 79246375 ID5540 U +
CTGAGGAAGCAGGTGTCTT
>5 dna:chromosome chromosome:RGSC3.4:5:1:173096209:1 79246377 ID7005 U +
GAGGAAGCAGGTGTCTTCTGCTTTGTCTA
>5 dna:chromosome chromosome:RGSC3.4:5:1:173096209:1 79246395 ID45174 U +
TGCTTTGTCTAGGTCGTAGTCTCTGG
>5 dna:chromosome chromosome:RGSC3.4:5:1:173096209:1 79246395 ID45175 U +
TGCTTTGTCTAGGTCGTAGTCTCTGGTC
>5 dna:chromosome chromosome:RGSC3.4:5:1:173096209:1 79246395 ID45176 U +
TGCTTTGTCTAGGTCGTAGTCTCTGGTCT
>5 dna:chromosome chromosome:RGSC3.4:5:1:173096209:1 79246400 ID52931 U +
TGTCTAGGTCGTAGTCTCTGGTCTTTGGT
>5 dna:chromosome chromosome:RGSC3.4:5:1:173096209:1 79246401 ID9154 U +
GTCTAGGTCGTAGTCTCTGGTCTTTGGTTC
>5 dna:chromosome chromosome:RGSC3.4:5:1:173096209:1 79246404 ID19698 U +
TAGGTCGTAGTCTCTGGTCTTTGGTTC
>5 dna:chromosome chromosome:RGSC3.4:5:1:173096209:1 79246404 ID19699 U +
TAGGTCGTAGTCTCTGGTCTTTGGTTCA
>5 dna:chromosome chromosome:RGSC3.4:5:1:173096209:1 79246404 ID19700 U +
TAGGTCGTAGTCTCTGGTCTTTGGTTCAT
>5 dna:chromosome chromosome:RGSC3.4:5:1:173096209:1 79246405 ID1966 U +
AGGTCGTAGTCTCTGGTCTTTGGTTC
>5 dna:chromosome chromosome:RGSC3.4:5:1:173096209:1 79246406 ID8824 U +
GGTCGTAGTCTCTGGTCTTTGGTTC
>5 dna:chromosome chromosome:RGSC3.4:5:1:173096209:1 79246424 ID60910 U +
TTGGTTCATTGTCCTGTGATACAATTTCCA
>5 dna:chromosome chromosome:RGSC3.4:5:1:173096209:1 79246435 ID28756 U +
TCCTGTGATACAATTTCCATGGGC
>5 dna:chromosome chromosome:RGSC3.4:5:1:173096209:1 79246435 ID28757 U +
TCCTGTGATACAATTTCCATGGGCC
>5 dna:chromosome chromosome:RGSC3.4:5:1:173096209:1 79246435 ID28758 U +
TCCTGTGATACAATTTCCATGGGCCGT
>5 dna:chromosome chromosome:RGSC3.4:5:1:173096209:1 79246435 ID28759 U +
TCCTGTGATACAATTTCCATGGGCCGTT
>5 dna:chromosome chromosome:RGSC3.4:5:1:173096209:1 79246435 ID28760 U +
TCCTGTGATACAATTTCCATGGGCCGTTT
>5 dna:chromosome chromosome:RGSC3.4:5:1:173096209:1 79246435 ID28761 U +
TCCTGTGATACAATTTCCATGGGCCGTTTA
>5 dna:chromosome chromosome:RGSC3.4:5:1:173096209:1 79246435 ID28762 U +
TCCTGTGATACAATTTCCATGGGCCGTTTAGT
>5 dna:chromosome chromosome:RGSC3.4:5:1:173096209:1 79246436 ID4813 U +
CCTGTGATACAATTTCCATGGGCCGTTTAGT
>5 dna:chromosome chromosome:RGSC3.4:5:1:173096209:1 79246438 ID53649 U +
TGTGATACAATTTCCATGGGCCGTTTA
>5 dna:chromosome chromosome:RGSC3.4:5:1:173096209:1 79246438 ID53650 U +
TGTGATACAATTTCCATGGGCCGTTTAG
>5 dna:chromosome chromosome:RGSC3.4:5:1:173096209:1 79246438 ID53651 U +
TGTGATACAATTTCCATGGGCCGTTTAGT
>5 dna:chromosome chromosome:RGSC3.4:5:1:173096209:1 79246440 ID38562 U +
TGATACAATTTCCATGGGCCGTTTAGT
>5 dna:chromosome chromosome:RGSC3.4:5:1:173096209:1 79246440 ID38563 U +
TGATACAATTTCCATGGGCCGTTTAGTAAT
>5 dna:chromosome chromosome:RGSC3.4:5:1:173096209:1 79246440 ID38564 U +
TGATACAATTTCCATGGGCCGTTTAGTAATT
>5 dna:chromosome chromosome:RGSC3.4:5:1:173096209:1 79246441 ID7203 U +
GATACAATTTCCATGGGCCGTTTAGT
>5 dna:chromosome chromosome:RGSC3.4:5:1:173096209:1 79246443 ID13939 U +
TACAATTTCCATGGGCCGTTTAGTAATT
>5 dna:chromosome chromosome:RGSC3.4:5:1:173096209:1 79246443 ID13940 U +
TACAATTTCCATGGGCCGTTTAGTAATTA
>5 dna:chromosome chromosome:RGSC3.4:5:1:173096209:1 79246446 ID708 U +
AATTTCCATGGGCCGTTTAGTAAT
>5 dna:chromosome chromosome:RGSC3.4:5:1:173096209:1 79246450 ID26419 U +
TCCATGGGCCGTTTAGTAATTATTTTGCTC
>5 dna:chromosome chromosome:RGSC3.4:5:1:173096209:1 79246453 ID2682 U +
ATGGGCCGTTTAGTAATTATTTTGCTCTT
>5 dna:chromosome chromosome:RGSC3.4:5:1:173096209:1 79246454 ID49337 U +
TGGGCCGTTTAGTAATTATTTTGCTCTTC
>5 dna:chromosome chromosome:RGSC3.4:5:1:173096209:1 79246454 ID49338 U +
TGGGCCGTTTAGTAATTATTTTGCTCTTCT
>5 dna:chromosome chromosome:RGSC3.4:5:1:173096209:1 79246456 ID8524 U +
GGCCGTTTAGTAATTATTTTGCTCTT
>5 dna:chromosome chromosome:RGSC3.4:5:1:173096209:1 79246475 ID44317 U +
TGCTCTTCTTTGAGATAGCACGAAACGTGG
>5 dna:chromosome chromosome:RGSC3.4:5:1:173096209:1 79246480 ID59346 U +
TTCTTTGAGATAGCACGAAACGTGGAAGC
>5 dna:chromosome chromosome:RGSC3.4:5:1:173096209:1 79246480 ID59347 U +
TTCTTTGAGATAGCACGAAACGTGGAAGCA
>5 dna:chromosome chromosome:RGSC3.4:5:1:173096209:1 79246483 ID62011 U +
TTTGAGATAGCACGAAACGTGGAAGC
>5 dna:chromosome chromosome:RGSC3.4:5:1:173096209:1 79246485 ID36837 U +
TGAGATAGCACGAAACGTGGAAGCA
>5 dna:chromosome chromosome:RGSC3.4:5:1:173096209:1 79246485 ID36838 U +
TGAGATAGCACGAAACGTGGAAGCATA
>5 dna:chromosome chromosome:RGSC3.4:5:1:173096209:1 79246485 ID36839 U +
TGAGATAGCACGAAACGTGGAAGCATATT
>5 dna:chromosome chromosome:RGSC3.4:5:1:173096209:1 79246489 ID2248 U +
ATAGCACGAAACGTGGAAGC
>5 dna:chromosome chromosome:RGSC3.4:5:1:173096209:1 79246502 ID45809 U +
TGGAAGCATATTAATAATTGGACCTC
>5 dna:chromosome chromosome:RGSC3.4:5:1:173096209:1 79246502 ID45810 U +
TGGAAGCATATTAATAATTGGACCTCTGAG
>5 dna:chromosome chromosome:RGSC3.4:5:1:173096209:1 79246502 ID45811 U +
TGGAAGCATATTAATAATTGGACCTCTGAGC
>5 dna:chromosome chromosome:RGSC3.4:5:1:173096209:1 79246516 ID13403 U +
TAATTGGACCTCTGAGCAGGTGCAATGA
>5 dna:chromosome chromosome:RGSC3.4:5:1:173096209:1 79246516 ID13404 U +
TAATTGGACCTCTGAGCAGGTGCAATGAA
>5 dna:chromosome chromosome:RGSC3.4:5:1:173096209:1 79246516 ID13405 U +
TAATTGGACCTCTGAGCAGGTGCAATGAAA
>5 dna:chromosome chromosome:RGSC3.4:5:1:173096209:1 79246519 ID60365 U +
TTGGACCTCTGAGCAGGTGCAATGAAAGATCC
>5 dna:chromosome chromosome:RGSC3.4:5:1:173096209:1 79246528 ID37184 U +
TGAGCAGGTGCAATGAAAGATCCTAGA
>5 dna:chromosome chromosome:RGSC3.4:5:1:173096209:1 79246528 ID37185 U +
TGAGCAGGTGCAATGAAAGATCCTAGAA
>5 dna:chromosome chromosome:RGSC3.4:5:1:173096209:1 79246528 ID37186 U +
TGAGCAGGTGCAATGAAAGATCCTAGAAA
>5 dna:chromosome chromosome:RGSC3.4:5:1:173096209:1 79246531 ID7533 U +
GCAGGTGCAATGAAAGATCCTAGAAAT
>5 dna:chromosome chromosome:RGSC3.4:5:1:173096209:1 79246536 ID40691 U +
TGCAATGAAAGATCCTAGAAATGGGT
>5 dna:chromosome chromosome:RGSC3.4:5:1:173096209:1 79246536 ID40692 U +
TGCAATGAAAGATCCTAGAAATGGGTGTGT
>5 dna:chromosome chromosome:RGSC3.4:5:1:173096209:1 79246536 ID40693 U +
TGCAATGAAAGATCCTAGAAATGGGTGTGTGT
>5 dna:chromosome chromosome:RGSC3.4:5:1:173096209:1 79246541 ID32675 U +
TGAAAGATCCTAGAAATGGGTGTGT
>5 dna:chromosome chromosome:RGSC3.4:5:1:173096209:1 79246541 ID32676 U +
TGAAAGATCCTAGAAATGGGTGTGTG
>5 dna:chromosome chromosome:RGSC3.4:5:1:173096209:1 79246541 ID32677 U +
TGAAAGATCCTAGAAATGGGTGTGTGT
>5 dna:chromosome chromosome:RGSC3.4:5:1:173096209:1 79246541 ID32678 U +
TGAAAGATCCTAGAAATGGGTGTGTGTGG
>5 dna:chromosome chromosome:RGSC3.4:5:1:173096209:1 79246541 ID32679 U +
TGAAAGATCCTAGAAATGGGTGTGTGTGGA
>5 dna:chromosome chromosome:RGSC3.4:5:1:173096209:1 79246544 ID386 U +
AAGATCCTAGAAATGGGTGTGTGTG
>5 dna:chromosome chromosome:RGSC3.4:5:1:173096209:1 79246546 ID7244 U +
GATCCTAGAAATGGGTGTGTGTGGA
>5 dna:chromosome chromosome:RGSC3.4:5:1:173096209:1 79246548 ID27928 U +
TCCTAGAAATGGGTGTGTGTGGAAGGC
>5 dna:chromosome chromosome:RGSC3.4:5:1:173096209:1 79246551 ID16749 U +
TAGAAATGGGTGTGTGTGGAAGGCCG
>5 dna:chromosome chromosome:RGSC3.4:5:1:173096209:1 79246594 ID27067 U +
TCCCCGTCGGGTGGCAGTGGGCA
>5 dna:chromosome chromosome:RGSC3.4:5:1:173096209:1 79246650 ID41271 U +
TGCAGGCTGTGACCTGCCGCAGGTTC
>5 dna:chromosome chromosome:RGSC3.4:5:1:173096209:1 79246779 ID25361 U +
TCCAAAGCCTTGCCGGGGTGAGGGTCGCT
>5 dna:chromosome chromosome:RGSC3.4:5:1:173096209:1 79246788 ID60131 U +
TTGCCGGGGTGAGGGTCGCTGTGATGT
>5 dna:chromosome chromosome:RGSC3.4:5:1:173096209:1 79246825 ID42047 U +
TGCCACACAGCCTGCCTTCAGAGGCACCA
>5 dna:chromosome chromosome:RGSC3.4:5:1:173096209:1 79246860 ID356 U +
AAGACGCTGTCGGGATGGTAAAGGA
>5 dna:chromosome chromosome:RGSC3.4:5:1:173096209:1 79246866 ID5730 U +
CTGTCGGGATGGTAAAGGAGGGCATC
>5 dna:chromosome chromosome:RGSC3.4:5:1:173096209:1 79246917 ID44379 U +
TGCTGACCTCAGGTTCTGACTCCCTT
>5 dna:chromosome chromosome:RGSC3.4:5:1:173096209:1 79247095 ID31319 U +
TCTGTCTATTCGGTTTCTAATCCAATGCCC
>5 dna:chromosome chromosome:RGSC3.4:5:1:173096209:1 79247104 ID29502 U +
TCGGTTTCTAATCCAATGCCCTTCCT
>5 dna:chromosome chromosome:RGSC3.4:5:1:173096209:1 79247129 ID51633 U +
TGGTTTCCTTTGATGGAGGCATAGG
>5 dna:chromosome chromosome:RGSC3.4:5:1:173096209:1 79247129 ID51634 U +
TGGTTTCCTTTGATGGAGGCATAGGTAA
>5 dna:chromosome chromosome:RGSC3.4:5:1:173096209:1 79247129 ID51635 U +
TGGTTTCCTTTGATGGAGGCATAGGTAAA
>5 dna:chromosome chromosome:RGSC3.4:5:1:173096209:1 79247129 ID51636 U +
TGGTTTCCTTTGATGGAGGCATAGGTAAAC
>5 dna:chromosome chromosome:RGSC3.4:5:1:173096209:1 79247129 ID51637 U +
TGGTTTCCTTTGATGGAGGCATAGGTAAACC
>5 dna:chromosome chromosome:RGSC3.4:5:1:173096209:1 79247133 ID58568 U +
TTCCTTTGATGGAGGCATAGGTAAACCTGG
>5 dna:chromosome chromosome:RGSC3.4:5:1:173096209:1 79247134 ID29191 U +
TCCTTTGATGGAGGCATAGGTAAACCTGG
>5 dna:chromosome chromosome:RGSC3.4:5:1:173096209:1 79247134 ID29192 U +
TCCTTTGATGGAGGCATAGGTAAACCTGGG
>5 dna:chromosome chromosome:RGSC3.4:5:1:173096209:1 79247138 ID59912 U +
TTGATGGAGGCATAGGTAAACCTGG
>5 dna:chromosome chromosome:RGSC3.4:5:1:173096209:1 79247139 ID39483 U +
TGATGGAGGCATAGGTAAACCTGG
>5 dna:chromosome chromosome:RGSC3.4:5:1:173096209:1 79247170 ID26859 U +
TCCCAGTCAACTTTGATGGCTAACGTG
>5 dna:chromosome chromosome:RGSC3.4:5:1:173096209:1 79247170 ID26860 U +
TCCCAGTCAACTTTGATGGCTAACGTGG
>5 dna:chromosome chromosome:RGSC3.4:5:1:173096209:1 79247170 ID26862 U +
TCCCAGTCAACTTTGATGGCTAACGTGGG
>5 dna:chromosome chromosome:RGSC3.4:5:1:173096209:1 79247170 ID26864 U +
TCCCAGTCAACTTTGATGGCTAACGTGGGC
>5 dna:chromosome chromosome:RGSC3.4:5:1:173096209:1 79247171 ID4500 U +
CCCAGTCAACTTTGATGGCTAACGTGGG
>5 dna:chromosome chromosome:RGSC3.4:5:1:173096209:1 79247171 ID4501 U +
CCCAGTCAACTTTGATGGCTAACGTGGGC
>5 dna:chromosome chromosome:RGSC3.4:5:1:173096209:1 79247172 ID4384 U +
CCAGTCAACTTTGATGGCTAACGTGGGCAA
>5 dna:chromosome chromosome:RGSC3.4:5:1:173096209:1 79247173 ID3958 U +
CAGTCAACTTTGATGGCTAAC
>5 dna:chromosome chromosome:RGSC3.4:5:1:173096209:1 79247173 ID3959 U +
CAGTCAACTTTGATGGCTAACGTGGGC
>5 dna:chromosome chromosome:RGSC3.4:5:1:173096209:1 79247173 ID3960 U +
CAGTCAACTTTGATGGCTAACGTGGGCAA
>5 dna:chromosome chromosome:RGSC3.4:5:1:173096209:1 79247174 ID2029 U +
AGTCAACTTTGATGGCTAACGTGGGCAA
>5 dna:chromosome chromosome:RGSC3.4:5:1:173096209:1 79247174 ID2030 U +
AGTCAACTTTGATGGCTAACGTGGGCAAG
>5 dna:chromosome chromosome:RGSC3.4:5:1:173096209:1 79247175 ID9028 U +
GTCAACTTTGATGGCTAACGTGGGC
>5 dna:chromosome chromosome:RGSC3.4:5:1:173096209:1 79247175 ID9029 U +
GTCAACTTTGATGGCTAACGTGGGCAAG
>5 dna:chromosome chromosome:RGSC3.4:5:1:173096209:1 79247175 ID9030 U +
GTCAACTTTGATGGCTAACGTGGGCAAGG
>5 dna:chromosome chromosome:RGSC3.4:5:1:173096209:1 79247175 ID9031 U +
GTCAACTTTGATGGCTAACGTGGGCAAGGA
>5 dna:chromosome chromosome:RGSC3.4:5:1:173096209:1 79247178 ID300 U +
AACTTTGATGGCTAACGTGGG
>5 dna:chromosome chromosome:RGSC3.4:5:1:173096209:1 79247180 ID6021 U +
CTTTGATGGCTAACGTGGGCAAGG
>5 dna:chromosome chromosome:RGSC3.4:5:1:173096209:1 79247183 ID39517 U +
TGATGGCTAACGTGGGCAAGG
>5 dna:chromosome chromosome:RGSC3.4:5:1:173096209:1 79247183 ID39518 U +
TGATGGCTAACGTGGGCAAGGAGA
>5 dna:chromosome chromosome:RGSC3.4:5:1:173096209:1 79247211 ID7447 U +
GCACAGACAAGAGAACCTGGCGGC
>5 dna:chromosome chromosome:RGSC3.4:5:1:173096209:1 79247217 ID743 U +
ACAAGAGAACCTGGCGGCAGGGATGGC
>5 dna:chromosome chromosome:RGSC3.4:5:1:173096209:1 79247250 ID26697 U +
TCCCACACATTGCCTTTGCCCCGATTGCC
>5 dna:chromosome chromosome:RGSC3.4:5:1:173096209:1 79247259 ID60154 U +
TTGCCTTTGCCCCGATTGCCTTGGCATCTT
>5 dna:chromosome chromosome:RGSC3.4:5:1:173096209:1 79247275 ID43311 U +
TGCCTTGGCATCTTGGCATTTATGACCTT
>5 dna:chromosome chromosome:RGSC3.4:5:1:173096209:1 79247279 ID60598 U +
TTGGCATCTTGGCATTTATGACCTTGGT
>5 dna:chromosome chromosome:RGSC3.4:5:1:173096209:1 79247280 ID47576 U +
TGGCATCTTGGCATTTATGACCTTGGTA
>5 dna:chromosome chromosome:RGSC3.4:5:1:173096209:1 79247280 ID47577 U +
TGGCATCTTGGCATTTATGACCTTGGTATG
>5 dna:chromosome chromosome:RGSC3.4:5:1:173096209:1 79247280 ID47578 U +
TGGCATCTTGGCATTTATGACCTTGGTATGA
>5 dna:chromosome chromosome:RGSC3.4:5:1:173096209:1 79247285 ID31894 U +
TCTTGGCATTTATGACCTTGGTATGACCTT
>5 dna:chromosome chromosome:RGSC3.4:5:1:173096209:1 79247288 ID47647 U +
TGGCATTTATGACCTTGGTATGACCTTCAT
>5 dna:chromosome chromosome:RGSC3.4:5:1:173096209:1 79247294 ID57180 U +
TTATGACCTTGGTATGACCTTCATCTTGC
>5 dna:chromosome chromosome:RGSC3.4:5:1:173096209:1 79247297 ID35491 U +
TGACCTTGGTATGACCTTCATCTTGCTGGT
>5 dna:chromosome chromosome:RGSC3.4:5:1:173096209:1 79247302 ID60776 U +
TTGGTATGACCTTCATCTTGCTGGTGACA
>5 dna:chromosome chromosome:RGSC3.4:5:1:173096209:1 79247303 ID50471 U +
TGGTATGACCTTCATCTTGCTGGTGACA
>5 dna:chromosome chromosome:RGSC3.4:5:1:173096209:1 79247303 ID50472 U +
TGGTATGACCTTCATCTTGCTGGTGACAGC
>5 dna:chromosome chromosome:RGSC3.4:5:1:173096209:1 79247308 ID35477 U +
TGACCTTCATCTTGCTGGTGACAGCACTG
>5 dna:chromosome chromosome:RGSC3.4:5:1:173096209:1 79247308 ID35478 U +
TGACCTTCATCTTGCTGGTGACAGCACTGG
>5 dna:chromosome chromosome:RGSC3.4:5:1:173096209:1 79247308 ID35479 U +
TGACCTTCATCTTGCTGGTGACAGCACTGGT
>5 dna:chromosome chromosome:RGSC3.4:5:1:173096209:1 79247313 ID57892 U +
TTCATCTTGCTGGTGACAGCACTGGTCCTT
>5 dna:chromosome chromosome:RGSC3.4:5:1:173096209:1 79247315 ID4102 U +
CATCTTGCTGGTGACAGCACTGGTCCT
>5 dna:chromosome chromosome:RGSC3.4:5:1:173096209:1 79247326 ID34917 U +
TGACAGCACTGGTCCTTGGGGACTCC
>5 dna:chromosome chromosome:RGSC3.4:5:1:173096209:1 79247326 ID34918 U +
TGACAGCACTGGTCCTTGGGGACTCCT
>5 dna:chromosome chromosome:RGSC3.4:5:1:173096209:1 79247326 ID34919 U +
TGACAGCACTGGTCCTTGGGGACTCCTGGA
>5 dna:chromosome chromosome:RGSC3.4:5:1:173096209:1 79247342 ID49570 U +
TGGGGACTCCTGGACTTTCAGAAAGTGACT
>5 dna:chromosome chromosome:RGSC3.4:5:1:173096209:1 79247349 ID28658 U +
TCCTGGACTTTCAGAAAGTGACTTCATCC
>5 dna:chromosome chromosome:RGSC3.4:5:1:173096209:1 79247349 ID28659 U +
TCCTGGACTTTCAGAAAGTGACTTCATCCC
>5 dna:chromosome chromosome:RGSC3.4:5:1:173096209:1 79247349 ID28660 U +
TCCTGGACTTTCAGAAAGTGACTTCATCCCC
>5 dna:chromosome chromosome:RGSC3.4:5:1:173096209:1 79247352 ID46433 U +
TGGACTTTCAGAAAGTGACTTCATCCC
>5 dna:chromosome chromosome:RGSC3.4:5:1:173096209:1 79247352 ID46434 U +
TGGACTTTCAGAAAGTGACTTCATCCCC
>5 dna:chromosome chromosome:RGSC3.4:5:1:173096209:1 79247352 ID46436 U +
TGGACTTTCAGAAAGTGACTTCATCCCCT
>5 dna:chromosome chromosome:RGSC3.4:5:1:173096209:1 79247352 ID46437 U +
TGGACTTTCAGAAAGTGACTTCATCCCCTC
>5 dna:chromosome chromosome:RGSC3.4:5:1:173096209:1 79247358 ID57697 U +
TTCAGAAAGTGACTTCATCCCCTCAC
>5 dna:chromosome chromosome:RGSC3.4:5:1:173096209:1 79247359 ID24080 U +
TCAGAAAGTGACTTCATCCCCTCACTGA
>5 dna:chromosome chromosome:RGSC3.4:5:1:173096209:1 79247409 ID51129 U +
TGGTGGAGTAGCAGACATACCCATCCCATC
>5 dna:chromosome chromosome:RGSC3.4:5:1:173096209:1 79247417 ID18104 U +
TAGCAGACATACCCATCCCATCCTGT
>5 dna:chromosome chromosome:RGSC3.4:5:1:173096209:1 79247417 ID18105 U +
TAGCAGACATACCCATCCCATCCTGTGTGC
>5 dna:chromosome chromosome:RGSC3.4:5:1:173096209:1 79247417 ID18106 U +
TAGCAGACATACCCATCCCATCCTGTGTGCT
>5 dna:chromosome chromosome:RGSC3.4:5:1:173096209:1 79247432 ID26916 U +
TCCCATCCTGTGTGCTCAGGGGAACTTGGT
>5 dna:chromosome chromosome:RGSC3.4:5:1:173096209:1 79247433 ID4508 U +
CCCATCCTGTGTGCTCAGGGGAACTTGGT
>5 dna:chromosome chromosome:RGSC3.4:5:1:173096209:1 79247440 ID54409 U +
TGTGTGCTCAGGGGAACTTGGTTTATGGT
>5 dna:chromosome chromosome:RGSC3.4:5:1:173096209:1 79247440 ID54410 U +
TGTGTGCTCAGGGGAACTTGGTTTATGGTC
>5 dna:chromosome chromosome:RGSC3.4:5:1:173096209:1 79247453 ID6259 U +
GAACTTGGTTTATGGTCCCTGCCTG
>5 dna:chromosome chromosome:RGSC3.4:5:1:173096209:1 79247458 ID51612 U +
TGGTTTATGGTCCCTGCCTGGGCC
>5 dna:chromosome chromosome:RGSC3.4:5:1:173096209:1 79247458 ID51613 U +
TGGTTTATGGTCCCTGCCTGGGCCTTGTGT
>5 dna:chromosome chromosome:RGSC3.4:5:1:173096209:1 79247472 ID43139 U +
TGCCTGGGCCTTGTGTCTATCCTTGGGCA
>5 dna:chromosome chromosome:RGSC3.4:5:1:173096209:1 79247476 ID49375 U +
TGGGCCTTGTGTCTATCCTTGGGCAGC
>5 dna:chromosome chromosome:RGSC3.4:5:1:173096209:1 79247482 ID61189 U +
TTGTGTCTATCCTTGGGCAGCTGT
>5 dna:chromosome chromosome:RGSC3.4:5:1:173096209:1 79247483 ID54347 U +
TGTGTCTATCCTTGGGCAGCTGTGTTC
>5 dna:chromosome chromosome:RGSC3.4:5:1:173096209:1 79247485 ID52948 U +
TGTCTATCCTTGGGCAGCTGTGTTC
>5 dna:chromosome chromosome:RGSC3.4:5:1:173096209:1 79247512 ID41682 U +
TGCATTGGCCACAGCAAAGCCCTGTCTGT
>5 dna:chromosome chromosome:RGSC3.4:5:1:173096209:1 79247534 ID53060 U +
TGTCTGTGGTTCTCAGAAGTTGTGAT
>5 dna:chromosome chromosome:RGSC3.4:5:1:173096209:1 79247538 ID54232 U +
TGTGGTTCTCAGAAGTTGTGATGTGCTC
>5 dna:chromosome chromosome:RGSC3.4:5:1:173096209:1 79247540 ID51475 U +
TGGTTCTCAGAAGTTGTGATGTGCTC
>5 dna:chromosome chromosome:RGSC3.4:5:1:173096209:1 79247540 ID51476 U +
TGGTTCTCAGAAGTTGTGATGTGCTCAGT
>5 dna:chromosome chromosome:RGSC3.4:5:1:173096209:1 79247543 ID58902 U +
TTCTCAGAAGTTGTGATGTGCTCAGTGA
>5 dna:chromosome chromosome:RGSC3.4:5:1:173096209:1 79247544 ID30136 U +
TCTCAGAAGTTGTGATGTGCTCAGTGACC
>5 dna:chromosome chromosome:RGSC3.4:5:1:173096209:1 79247546 ID24139 U +
TCAGAAGTTGTGATGTGCTCAGTG
>5 dna:chromosome chromosome:RGSC3.4:5:1:173096209:1 79247546 ID24140 U +
TCAGAAGTTGTGATGTGCTCAGTGAC
>5 dna:chromosome chromosome:RGSC3.4:5:1:173096209:1 79247546 ID24141 U +
TCAGAAGTTGTGATGTGCTCAGTGACCGG
>5 dna:chromosome chromosome:RGSC3.4:5:1:173096209:1 79247546 ID24142 U +
TCAGAAGTTGTGATGTGCTCAGTGACCGGC
>5 dna:chromosome chromosome:RGSC3.4:5:1:173096209:1 79247550 ID566 U +
AAGTTGTGATGTGCTCAGTGACC
>5 dna:chromosome chromosome:RGSC3.4:5:1:173096209:1 79247551 ID2137 U +
AGTTGTGATGTGCTCAGTGACC
>5 dna:chromosome chromosome:RGSC3.4:5:1:173096209:1 79247551 ID2138 U +
AGTTGTGATGTGCTCAGTGACCGG
>5 dna:chromosome chromosome:RGSC3.4:5:1:173096209:1 79247552 ID9548 U +
GTTGTGATGTGCTCAGTGACC
>5 dna:chromosome chromosome:RGSC3.4:5:1:173096209:1 79247553 ID61149 U +
TTGTGATGTGCTCAGTGAC
>5 dna:chromosome chromosome:RGSC3.4:5:1:173096209:1 79247576 ID47350 U +
TGGCACTCCTGAGTCACATCGCTCC
>5 dna:chromosome chromosome:RGSC3.4:5:1:173096209:1 79247582 ID28546 U +
TCCTGAGTCACATCGCTCCTCCATA
>5 dna:chromosome chromosome:RGSC3.4:5:1:173096209:1 79247582 ID28547 U +
TCCTGAGTCACATCGCTCCTCCATAGACAG
>5 dna:chromosome chromosome:RGSC3.4:5:1:173096209:1 79247585 ID38023 U +
TGAGTCACATCGCTCCTCCATAGACAG
>5 dna:chromosome chromosome:RGSC3.4:5:1:173096209:1 79247601 ID26304 U +
TCCATAGACAGAGCTCTGGTCCAGGGT
>5 dna:chromosome chromosome:RGSC3.4:5:1:173096209:1 79247601 ID26305 U +
TCCATAGACAGAGCTCTGGTCCAGGGTC
>5 dna:chromosome chromosome:RGSC3.4:5:1:173096209:1 79247624 ID8742 U +
GGGTCACCACCGTGCACTGTGTGGC
>5 dna:chromosome chromosome:RGSC3.4:5:1:173096209:1 79247659 ID42109 U +
TGCCACCCTTCCTCATTGTCAGTGG
>5 dna:chromosome chromosome:RGSC3.4:5:1:173096209:1 79247668 ID28258 U +
TCCTCATTGTCAGTGGTGAAGCTG
>5 dna:chromosome chromosome:RGSC3.4:5:1:173096209:1 79247668 ID28259 U +
TCCTCATTGTCAGTGGTGAAGCTGCTGGA
>5 dna:chromosome chromosome:RGSC3.4:5:1:173096209:1 79247668 ID28260 U +
TCCTCATTGTCAGTGGTGAAGCTGCTGGAG
>5 dna:chromosome chromosome:RGSC3.4:5:1:173096209:1 79247668 ID28261 U +
TCCTCATTGTCAGTGGTGAAGCTGCTGGAGG
>5 dna:chromosome chromosome:RGSC3.4:5:1:173096209:1 79247672 ID4226 U +
CATTGTCAGTGGTGAAGCTGCTGGAG
>5 dna:chromosome chromosome:RGSC3.4:5:1:173096209:1 79247677 ID24645 U +
TCAGTGGTGAAGCTGCTGGAGGAAAGGC
>5 dna:chromosome chromosome:RGSC3.4:5:1:173096209:1 79247690 ID44556 U +
TGCTGGAGGAAAGGCCACACTGGGTTC
>5 dna:chromosome chromosome:RGSC3.4:5:1:173096209:1 79247763 ID28701 U +
TCCTGGTCTCTATGAAGTCCCCTGTGGTC
>5 dna:chromosome chromosome:RGSC3.4:5:1:173096209:1 79247763 ID28702 U +
TCCTGGTCTCTATGAAGTCCCCTGTGGTCC
>5 dna:chromosome chromosome:RGSC3.4:5:1:173096209:1 79247766 ID50723 U +
TGGTCTCTATGAAGTCCCCTGTGG
>5 dna:chromosome chromosome:RGSC3.4:5:1:173096209:1 79247766 ID50724 U +
TGGTCTCTATGAAGTCCCCTGTGGTC
>5 dna:chromosome chromosome:RGSC3.4:5:1:173096209:1 79247766 ID50725 U +
TGGTCTCTATGAAGTCCCCTGTGGTCC
>5 dna:chromosome chromosome:RGSC3.4:5:1:173096209:1 79247766 ID50726 U +
TGGTCTCTATGAAGTCCCCTGTGGTCCT
>5 dna:chromosome chromosome:RGSC3.4:5:1:173096209:1 79247793 ID30526 U +
TCTCTGGGGTTGCTGATCGATTCTTCTTT
>5 dna:chromosome chromosome:RGSC3.4:5:1:173096209:1 79247797 ID49677 U +
TGGGGTTGCTGATCGATTCTTCTTTT
>5 dna:chromosome chromosome:RGSC3.4:5:1:173096209:1 79247864 ID37147 U +
TGAGCACCGTGGAGCATGCAAGCC
>5 dna:chromosome chromosome:RGSC3.4:5:1:173096209:1 79247864 ID37148 U +
TGAGCACCGTGGAGCATGCAAGCCCTTGC
>5 dna:chromosome chromosome:RGSC3.4:5:1:173096209:1 79247864 ID37149 U +
TGAGCACCGTGGAGCATGCAAGCCCTTGCAT
>5 dna:chromosome chromosome:RGSC3.4:5:1:173096209:1 79247889 ID60072 U +
TTGCATGGCCGATTGTCCCCTTGACTC
>5 dna:chromosome chromosome:RGSC3.4:5:1:173096209:1 79247889 ID60073 U +
TTGCATGGCCGATTGTCCCCTTGACTCT
>5 dna:chromosome chromosome:RGSC3.4:5:1:173096209:1 79247894 ID47774 U +
TGGCCGATTGTCCCCTTGACTCTCTGT
>5 dna:chromosome chromosome:RGSC3.4:5:1:173096209:1 79247925 ID15476 U +
TACGATAGGTAAGGACTCCTGCCCTGT
>5 dna:chromosome chromosome:RGSC3.4:5:1:173096209:1 79247925 ID15477 U +
TACGATAGGTAAGGACTCCTGCCCTGTT
>5 dna:chromosome chromosome:RGSC3.4:5:1:173096209:1 79247925 ID15479 U +
TACGATAGGTAAGGACTCCTGCCCTGTTG
>5 dna:chromosome chromosome:RGSC3.4:5:1:173096209:1 79247925 ID15482 U +
TACGATAGGTAAGGACTCCTGCCCTGTTGT
>5 dna:chromosome chromosome:RGSC3.4:5:1:173096209:1 79247925 ID15483 U +
TACGATAGGTAAGGACTCCTGCCCTGTTGTA
>5 dna:chromosome chromosome:RGSC3.4:5:1:173096209:1 79247927 ID4944 U +
CGATAGGTAAGGACTCCTGCCCTGTT
>5 dna:chromosome chromosome:RGSC3.4:5:1:173096209:1 79247944 ID42763 U +
TGCCCTGTTGTATCCTCAGAGTGGGTGCT
>5 dna:chromosome chromosome:RGSC3.4:5:1:173096209:1 79247944 ID42764 U +
TGCCCTGTTGTATCCTCAGAGTGGGTGCTG
>5 dna:chromosome chromosome:RGSC3.4:5:1:173096209:1 79247944 ID42765 U +
TGCCCTGTTGTATCCTCAGAGTGGGTGCTGC
>5 dna:chromosome chromosome:RGSC3.4:5:1:173096209:1 79247956 ID28206 U +
TCCTCAGAGTGGGTGCTGCCTGGTGAG
>5 dna:chromosome chromosome:RGSC3.4:5:1:173096209:1 79247956 ID28207 U +
TCCTCAGAGTGGGTGCTGCCTGGTGAGA
>5 dna:chromosome chromosome:RGSC3.4:5:1:173096209:1 79247976 ID50963 U +
TGGTGAGATTGTGTGTCCTGATGACT
>5 dna:chromosome chromosome:RGSC3.4:5:1:173096209:1 79247976 ID50964 U +
TGGTGAGATTGTGTGTCCTGATGACTG
>5 dna:chromosome chromosome:RGSC3.4:5:1:173096209:1 79247976 ID50965 U +
TGGTGAGATTGTGTGTCCTGATGACTGT
>5 dna:chromosome chromosome:RGSC3.4:5:1:173096209:1 79247979 ID37037 U +
TGAGATTGTGTGTCCTGATGACTGTT
>5 dna:chromosome chromosome:RGSC3.4:5:1:173096209:1 79247979 ID37038 U +
TGAGATTGTGTGTCCTGATGACTGTTC
>5 dna:chromosome chromosome:RGSC3.4:5:1:173096209:1 79247979 ID37039 U +
TGAGATTGTGTGTCCTGATGACTGTTCA
>5 dna:chromosome chromosome:RGSC3.4:5:1:173096209:1 79247979 ID37040 U +
TGAGATTGTGTGTCCTGATGACTGTTCAA
>5 dna:chromosome chromosome:RGSC3.4:5:1:173096209:1 79247979 ID37042 U +
TGAGATTGTGTGTCCTGATGACTGTTCAAC
>5 dna:chromosome chromosome:RGSC3.4:5:1:173096209:1 79247980 ID6928 U +
GAGATTGTGTGTCCTGATGACTGTT
>5 dna:chromosome chromosome:RGSC3.4:5:1:173096209:1 79247985 ID54457 U +
TGTGTGTCCTGATGACTGTTCAACACAA
>5 dna:chromosome chromosome:RGSC3.4:5:1:173096209:1 79247985 ID54458 U +
TGTGTGTCCTGATGACTGTTCAACACAAA
>5 dna:chromosome chromosome:RGSC3.4:5:1:173096209:1 79247991 ID28561 U +
TCCTGATGACTGTTCAACACAAAGATGA
>5 dna:chromosome chromosome:RGSC3.4:5:1:173096209:1 79247991 ID28562 U +
TCCTGATGACTGTTCAACACAAAGATGAGT
>5 dna:chromosome chromosome:RGSC3.4:5:1:173096209:1 79247994 ID39274 U +
TGATGACTGTTCAACACAAAGATGAGTCC
>5 dna:chromosome chromosome:RGSC3.4:5:1:173096209:1 79247994 ID39275 U +
TGATGACTGTTCAACACAAAGATGAGTCCC
>5 dna:chromosome chromosome:RGSC3.4:5:1:173096209:1 79247994 ID39276 U +
TGATGACTGTTCAACACAAAGATGAGTCCCT
>5 dna:chromosome chromosome:RGSC3.4:5:1:173096209:1 79247997 ID35914 U +
TGACTGTTCAACACAAAGATGAGTCC
>5 dna:chromosome chromosome:RGSC3.4:5:1:173096209:1 79247997 ID35915 U +
TGACTGTTCAACACAAAGATGAGTCCC
>5 dna:chromosome chromosome:RGSC3.4:5:1:173096209:1 79247997 ID35916 U +
TGACTGTTCAACACAAAGATGAGTCCCT
>5 dna:chromosome chromosome:RGSC3.4:5:1:173096209:1 79247997 ID35917 U +
TGACTGTTCAACACAAAGATGAGTCCCTA
>5 dna:chromosome chromosome:RGSC3.4:5:1:173096209:1 79247997 ID35918 U +
TGACTGTTCAACACAAAGATGAGTCCCTAA
>5 dna:chromosome chromosome:RGSC3.4:5:1:173096209:1 79247999 ID1202 U +
ACTGTTCAACACAAAGATGAGTCCCTAAT
>5 dna:chromosome chromosome:RGSC3.4:5:1:173096209:1 79248001 ID54909 U +
TGTTCAACACAAAGATGAGTCCCTAATAA
>5 dna:chromosome chromosome:RGSC3.4:5:1:173096209:1 79248003 ID57405 U +
TTCAACACAAAGATGAGTCCCTAATAAA
>5 dna:chromosome chromosome:RGSC3.4:5:1:173096209:1 79248003 ID57406 U +
TTCAACACAAAGATGAGTCCCTAATAAATG
>5 dna:chromosome chromosome:RGSC3.4:5:1:173096209:1 79248003 ID57407 U +
TTCAACACAAAGATGAGTCCCTAATAAATGC
>5 dna:chromosome chromosome:RGSC3.4:5:1:173096209:1 79248004 ID23196 U +
TCAACACAAAGATGAGTCCCTAATAAATGC
>5 dna:chromosome chromosome:RGSC3.4:5:1:173096209:1 79248004 ID23197 U +
TCAACACAAAGATGAGTCCCTAATAAATGCA
>5 dna:chromosome chromosome:RGSC3.4:5:1:173096209:1 79248008 ID3334 U +
CACAAAGATGAGTCCCTAATAAATGC
>5 dna:chromosome chromosome:RGSC3.4:5:1:173096209:1 79248009 ID728 U +
ACAAAGATGAGTCCCTAATAAATGC
>5 dna:chromosome chromosome:RGSC3.4:5:1:173096209:1 79248010 ID3119 U +
CAAAGATGAGTCCCTAATAAATGC
>5 dna:chromosome chromosome:RGSC3.4:5:1:173096209:1 79248014 ID7280 U +
GATGAGTCCCTAATAAATGC
>5 dna:chromosome chromosome:RGSC3.4:5:1:173096209:1 79248016 ID38051 U +
TGAGTCCCTAATAAATGCACAGTTGTTGA
>5 dna:chromosome chromosome:RGSC3.4:5:1:173096209:1 79248016 ID38052 U +
TGAGTCCCTAATAAATGCACAGTTGTTGAT
>5 dna:chromosome chromosome:RGSC3.4:5:1:173096209:1 79248020 ID27184 U +
TCCCTAATAAATGCACAGTTGTTGATTGA
>5 dna:chromosome chromosome:RGSC3.4:5:1:173096209:1 79248024 ID12697 U +
TAATAAATGCACAGTTGTTGATTGAAAATA
>5 dna:chromosome chromosome:RGSC3.4:5:1:173096209:1 79248027 ID10809 U +
TAAATGCACAGTTGTTGATTGAAAATAA
>5 dna:chromosome chromosome:RGSC3.4:5:1:173096209:1 79248027 ID10810 U +
TAAATGCACAGTTGTTGATTGAAAATAAC
>5 dna:chromosome chromosome:RGSC3.4:5:1:173096209:1 79248031 ID40869 U +
TGCACAGTTGTTGATTGAAAATAACTCTG
>5 dna:chromosome chromosome:RGSC3.4:5:1:173096209:1 79248031 ID40870 U +
TGCACAGTTGTTGATTGAAAATAACTCTGG
>5 dna:chromosome chromosome:RGSC3.4:5:1:173096209:1 79248031 ID40871 U +
TGCACAGTTGTTGATTGAAAATAACTCTGGA
>5 dna:chromosome chromosome:RGSC3.4:5:1:173096209:1 79248031 ID40872 U +
TGCACAGTTGTTGATTGAAAATAACTCTGGAC
>5 dna:chromosome chromosome:RGSC3.4:5:1:173096209:1 79248039 ID55152 U +
TGTTGATTGAAAATAACTCTGGACGTG
>5 dna:chromosome chromosome:RGSC3.4:5:1:173096209:1 79248039 ID55153 U +
TGTTGATTGAAAATAACTCTGGACGTGG
>5 dna:chromosome chromosome:RGSC3.4:5:1:173096209:1 79248042 ID39937 U +
TGATTGAAAATAACTCTGGACGTGGGA
>5 dna:chromosome chromosome:RGSC3.4:5:1:173096209:1 79248042 ID39938 U +
TGATTGAAAATAACTCTGGACGTGGGAAG
>5 dna:chromosome chromosome:RGSC3.4:5:1:173096209:1 79248042 ID39939 U +
TGATTGAAAATAACTCTGGACGTGGGAAGT
>5 dna:chromosome chromosome:RGSC3.4:5:1:173096209:1 79248053 ID277 U +
AACTCTGGACGTGGGAAGTC
>5 dna:chromosome chromosome:RGSC3.4:5:1:173096209:1 79248064 ID48506 U +
TGGGAAGTCCAAGGCCAAGGTCCCGACA
>5 dna:chromosome chromosome:RGSC3.4:5:1:173096209:1 79248071 ID25594 U +
TCCAAGGCCAAGGTCCCGACA
>5 dna:chromosome chromosome:RGSC3.4:5:1:173096209:1 79248071 ID25595 U +
TCCAAGGCCAAGGTCCCGACAGACGGA
>5 dna:chromosome chromosome:RGSC3.4:5:1:173096209:1 79248074 ID481 U +
AAGGCCAAGGTCCCGACAGACGGATCGCCT
>5 dna:chromosome chromosome:RGSC3.4:5:1:173096209:1 79248076 ID8477 U +
GGCCAAGGTCCCGACAGACGGATCG
>5 dna:chromosome chromosome:RGSC3.4:5:1:173096209:1 79248088 ID6559 U +
GACAGACGGATCGCCTGGTGCAAGCCCAAA
>5 dna:chromosome chromosome:RGSC3.4:5:1:173096209:1 79248090 ID3678 U +
CAGACGGATCGCCTGGTGCAAGCCC
>5 dna:chromosome chromosome:RGSC3.4:5:1:173096209:1 79248090 ID3679 U +
CAGACGGATCGCCTGGTGCAAGCCCA
>5 dna:chromosome chromosome:RGSC3.4:5:1:173096209:1 79248090 ID3680 U +
CAGACGGATCGCCTGGTGCAAGCCCAA
>5 dna:chromosome chromosome:RGSC3.4:5:1:173096209:1 79248090 ID3681 U +
CAGACGGATCGCCTGGTGCAAGCCCAAAGC
>5 dna:chromosome chromosome:RGSC3.4:5:1:173096209:1 79248094 ID4998 U +
CGGATCGCCTGGTGCAAGCCCAAAG
>5 dna:chromosome chromosome:RGSC3.4:5:1:173096209:1 79248103 ID51047 U +
TGGTGCAAGCCCAAAGCTCATGAACAG
>5 dna:chromosome chromosome:RGSC3.4:5:1:173096209:1 79248123 ID33214 U +
TGAACAGCACCTTAGAGCTGAGGTCC
>5 dna:chromosome chromosome:RGSC3.4:5:1:173096209:1 79248123 ID33215 U +
TGAACAGCACCTTAGAGCTGAGGTCCA
>5 dna:chromosome chromosome:RGSC3.4:5:1:173096209:1 79248123 ID33216 U +
TGAACAGCACCTTAGAGCTGAGGTCCACAG
>5 dna:chromosome chromosome:RGSC3.4:5:1:173096209:1 79248123 ID33217 U +
TGAACAGCACCTTAGAGCTGAGGTCCACAGG
>5 dna:chromosome chromosome:RGSC3.4:5:1:173096209:1 79248124 ID6219 U +
GAACAGCACCTTAGAGCTGAGGTCC
>5 dna:chromosome chromosome:RGSC3.4:5:1:173096209:1 79248124 ID6220 U +
GAACAGCACCTTAGAGCTGAGGTCCACAGGC
>5 dna:chromosome chromosome:RGSC3.4:5:1:173096209:1 79248190 ID37781 U +
TGAGGGCACTAGTCATGTTCATGGA
>5 dna:chromosome chromosome:RGSC3.4:5:1:173096209:1 79248190 ID37782 U +
TGAGGGCACTAGTCATGTTCATGGAGGAGT
>5 dna:chromosome chromosome:RGSC3.4:5:1:173096209:1 79248193 ID8664 U +
GGGCACTAGTCATGTTCATGGAGGAGT
>5 dna:chromosome chromosome:RGSC3.4:5:1:173096209:1 79248193 ID8665 U +
GGGCACTAGTCATGTTCATGGAGGAGTGT
>5 dna:chromosome chromosome:RGSC3.4:5:1:173096209:1 79248195 ID7467 U +
GCACTAGTCATGTTCATGGAGGAGTGT
>5 dna:chromosome chromosome:RGSC3.4:5:1:173096209:1 79248195 ID7468 U +
GCACTAGTCATGTTCATGGAGGAGTGTGT
>5 dna:chromosome chromosome:RGSC3.4:5:1:173096209:1 79248199 ID20176 U +
TAGTCATGTTCATGGAGGAGTGTGT
>5 dna:chromosome chromosome:RGSC3.4:5:1:173096209:1 79248199 ID20177 U +
TAGTCATGTTCATGGAGGAGTGTGTGTA
>5 dna:chromosome chromosome:RGSC3.4:5:1:173096209:1 79248199 ID20178 U +
TAGTCATGTTCATGGAGGAGTGTGTGTAA
>5 dna:chromosome chromosome:RGSC3.4:5:1:173096209:1 79248218 ID9443 U +
GTGTGTGTAAACGTGTTATCAGTATGT
>5 dna:chromosome chromosome:RGSC3.4:5:1:173096209:1 79248223 ID51782 U +
TGTAAACGTGTTATCAGTATGTGTTTGTG
>5 dna:chromosome chromosome:RGSC3.4:5:1:173096209:1 79248223 ID51783 U +
TGTAAACGTGTTATCAGTATGTGTTTGTGA
>5 dna:chromosome chromosome:RGSC3.4:5:1:173096209:1 79248225 ID10284 U +
TAAACGTGTTATCAGTATGTGTTTGTGAGT
>5 dna:chromosome chromosome:RGSC3.4:5:1:173096209:1 79248225 ID10285 U +
TAAACGTGTTATCAGTATGTGTTTGTGAGTG
>5 dna:chromosome chromosome:RGSC3.4:5:1:173096209:1 79248231 ID54863 U +
TGTTATCAGTATGTGTTTGTGAGTGT
>5 dna:chromosome chromosome:RGSC3.4:5:1:173096209:1 79248231 ID54864 U +
TGTTATCAGTATGTGTTTGTGAGTGTGT
>5 dna:chromosome chromosome:RGSC3.4:5:1:173096209:1 79248234 ID21314 U +
TATCAGTATGTGTTTGTGAGTGTGT
>5 dna:chromosome chromosome:RGSC3.4:5:1:173096209:1 79248234 ID21315 U +
TATCAGTATGTGTTTGTGAGTGTGTACA
>5 dna:chromosome chromosome:RGSC3.4:5:1:173096209:1 79248234 ID21316 U +
TATCAGTATGTGTTTGTGAGTGTGTACAC
>5 dna:chromosome chromosome:RGSC3.4:5:1:173096209:1 79248236 ID24589 U +
TCAGTATGTGTTTGTGAGTGTGTACA
>5 dna:chromosome chromosome:RGSC3.4:5:1:173096209:1 79248236 ID24590 U +
TCAGTATGTGTTTGTGAGTGTGTACACAC
>5 dna:chromosome chromosome:RGSC3.4:5:1:173096209:1 79248240 ID22117 U +
TATGTGTTTGTGAGTGTGTACA
>5 dna:chromosome chromosome:RGSC3.4:5:1:173096209:1 79248242 ID54604 U +
TGTGTTTGTGAGTGTGTACACACACAGCCC
>5 dna:chromosome chromosome:RGSC3.4:5:1:173096209:1 79248268 ID7734 U +
GCCCTGTTCCTTCTCTCACGGTGGAAATT
>5 dna:chromosome chromosome:RGSC3.4:5:1:173096209:1 79248275 ID28982 U +
TCCTTCTCTCACGGTGGAAATTAGGTTG
>5 dna:chromosome chromosome:RGSC3.4:5:1:173096209:1 79248275 ID28983 U +
TCCTTCTCTCACGGTGGAAATTAGGTTGT
>5 dna:chromosome chromosome:RGSC3.4:5:1:173096209:1 79248279 ID30464 U +
TCTCTCACGGTGGAAATTAGGTTGTAACAT
>5 dna:chromosome chromosome:RGSC3.4:5:1:173096209:1 79248281 ID30115 U +
TCTCACGGTGGAAATTAGGTTGTAACA
>5 dna:chromosome chromosome:RGSC3.4:5:1:173096209:1 79248282 ID5268 U +
CTCACGGTGGAAATTAGGTTGTAA
>5 dna:chromosome chromosome:RGSC3.4:5:1:173096209:1 79248282 ID5269 U +
CTCACGGTGGAAATTAGGTTGTAAC
>5 dna:chromosome chromosome:RGSC3.4:5:1:173096209:1 79248287 ID8852 U +
GGTGGAAATTAGGTTGTAACATATGAA
>5 dna:chromosome chromosome:RGSC3.4:5:1:173096209:1 79248289 ID45559 U +
TGGAAATTAGGTTGTAACATATGAAT
>5 dna:chromosome chromosome:RGSC3.4:5:1:173096209:1 79248290 ID8147 U +
GGAAATTAGGTTGTAACATATGAATTT
>5 dna:chromosome chromosome:RGSC3.4:5:1:173096209:1 79248294 ID2841 U +
ATTAGGTTGTAACATATGAATTTGGAGG
>5 dna:chromosome chromosome:RGSC3.4:5:1:173096209:1 79248295 ID57015 U +
TTAGGTTGTAACATATGAATTTGGAGGGA
>5 dna:chromosome chromosome:RGSC3.4:5:1:173096209:1 79248296 ID19909 U +
TAGGTTGTAACATATGAATTTGGAGGGAC
>5 dna:chromosome chromosome:RGSC3.4:5:1:173096209:1 79248303 ID11249 U +
TAACATATGAATTTGGAGGGACACCAAC
>5 dna:chromosome chromosome:RGSC3.4:5:1:173096209:1 79248303 ID11250 U +
TAACATATGAATTTGGAGGGACACCAACT
>5 dna:chromosome chromosome:RGSC3.4:5:1:173096209:1 79248307 ID2290 U +
ATATGAATTTGGAGGGACACCAAC
>5 dna:chromosome chromosome:RGSC3.4:5:1:173096209:1 79248308 ID21649 U +
TATGAATTTGGAGGGACACCAACTGTC
>5 dna:chromosome chromosome:RGSC3.4:5:1:173096209:1 79248333 ID27586 U +
TCCGTTCCCGGCATGTCCTAAAGAATGT
>5 dna:chromosome chromosome:RGSC3.4:5:1:173096209:1 79248333 ID27587 U +
TCCGTTCCCGGCATGTCCTAAAGAATGTGGA
>5 dna:chromosome chromosome:RGSC3.4:5:1:173096209:1 79248346 ID52782 U +
TGTCCTAAAGAATGTGGAATATACAGGAT
>5 dna:chromosome chromosome:RGSC3.4:5:1:173096209:1 79248346 ID52783 U +
TGTCCTAAAGAATGTGGAATATACAGGATG
>5 dna:chromosome chromosome:RGSC3.4:5:1:173096209:1 79248346 ID52784 U +
TGTCCTAAAGAATGTGGAATATACAGGATGA
>5 dna:chromosome chromosome:RGSC3.4:5:1:173096209:1 79248348 ID27669 U +
TCCTAAAGAATGTGGAATATACAGGATGA
>5 dna:chromosome chromosome:RGSC3.4:5:1:173096209:1 79248348 ID27670 U +
TCCTAAAGAATGTGGAATATACAGGATGAA
>5 dna:chromosome chromosome:RGSC3.4:5:1:173096209:1 79248349 ID4664 U +
CCTAAAGAATGTGGAATATACAGGATGAA
>5 dna:chromosome chromosome:RGSC3.4:5:1:173096209:1 79248351 ID10429 U +
TAAAGAATGTGGAATATACAGGATGA
>5 dna:chromosome chromosome:RGSC3.4:5:1:173096209:1 79248351 ID10430 U +
TAAAGAATGTGGAATATACAGGATGAAG
>5 dna:chromosome chromosome:RGSC3.4:5:1:173096209:1 79248351 ID10431 U +
TAAAGAATGTGGAATATACAGGATGAAGA
>5 dna:chromosome chromosome:RGSC3.4:5:1:173096209:1 79248357 ID2768 U +
ATGTGGAATATACAGGATG
>5 dna:chromosome chromosome:RGSC3.4:5:1:173096209:1 79248365 ID20931 U +
TATACAGGATGAAGAGGCTCCAGGTTGTG
>5 dna:chromosome chromosome:RGSC3.4:5:1:173096209:1 79248396 ID54141 U +
TGTGGCCTCTGGACGTTACGGGA
>5 dna:chromosome chromosome:RGSC3.4:5:1:173096209:1 79248396 ID54142 U +
TGTGGCCTCTGGACGTTACGGGAA
>5 dna:chromosome chromosome:RGSC3.4:5:1:173096209:1 79248396 ID54143 U +
TGTGGCCTCTGGACGTTACGGGAAC
>5 dna:chromosome chromosome:RGSC3.4:5:1:173096209:1 79248396 ID54144 U +
TGTGGCCTCTGGACGTTACGGGAACT
>5 dna:chromosome chromosome:RGSC3.4:5:1:173096209:1 79248396 ID54145 U +
TGTGGCCTCTGGACGTTACGGGAACTG
>5 dna:chromosome chromosome:RGSC3.4:5:1:173096209:1 79248398 ID47836 U +
TGGCCTCTGGACGTTACGGGAACT
>5 dna:chromosome chromosome:RGSC3.4:5:1:173096209:1 79248405 ID46335 U +
TGGACGTTACGGGAACTGTCCCT
>5 dna:chromosome chromosome:RGSC3.4:5:1:173096209:1 79248405 ID46336 U +
TGGACGTTACGGGAACTGTCCCTCC
>5 dna:chromosome chromosome:RGSC3.4:5:1:173096209:1 79248405 ID46337 U +
TGGACGTTACGGGAACTGTCCCTCCCTGA
>5 dna:chromosome chromosome:RGSC3.4:5:1:173096209:1 79248405 ID46338 U +
TGGACGTTACGGGAACTGTCCCTCCCTGAC
>5 dna:chromosome chromosome:RGSC3.4:5:1:173096209:1 79248604 ID24192 U +
TCAGACCTTAGCTCTGCCCATAACTGCTGC
>5 dna:chromosome chromosome:RGSC3.4:5:1:173096209:1 79248645 ID25347 U +
TCCAAAGATGCTGTCATTCCCTCTAG
>5 dna:chromosome chromosome:RGSC3.4:5:1:173096209:1 79248645 ID25348 U +
TCCAAAGATGCTGTCATTCCCTCTAGATG
>5 dna:chromosome chromosome:RGSC3.4:5:1:173096209:1 79248645 ID25349 U +
TCCAAAGATGCTGTCATTCCCTCTAGATGA
>5 dna:chromosome chromosome:RGSC3.4:5:1:173096209:1 79248657 ID9082 U +
GTCATTCCCTCTAGATGAGAGCAGATC
>5 dna:chromosome chromosome:RGSC3.4:5:1:173096209:1 79248661 ID58304 U +
TTCCCTCTAGATGAGAGCAGATCAGAGTCAC
>5 dna:chromosome chromosome:RGSC3.4:5:1:173096209:1 79248668 ID17756 U +
TAGATGAGAGCAGATCAGAGTCACTCTCCTA
>5 dna:chromosome chromosome:RGSC3.4:5:1:173096209:1 79248754 ID52698 U +
TGTCATTGTCTTTTCCTATGGGTTCTTGC
>5 dna:chromosome chromosome:RGSC3.4:5:1:173096209:1 79248756 ID25150 U +
TCATTGTCTTTTCCTATGGGTTCTTGCCT
>5 dna:chromosome chromosome:RGSC3.4:5:1:173096209:1 79248763 ID6045 U +
CTTTTCCTATGGGTTCTTGCC
>5 dna:chromosome chromosome:RGSC3.4:5:1:173096209:1 79248764 ID62487 U +
TTTTCCTATGGGTTCTTGCCTTGTGCC
>5 dna:chromosome chromosome:RGSC3.4:5:1:173096209:1 79248767 ID28103 U +
TCCTATGGGTTCTTGCCTTGTGCCAGG
>5 dna:chromosome chromosome:RGSC3.4:5:1:173096209:1 79248767 ID28105 U +
TCCTATGGGTTCTTGCCTTGTGCCAGGCTT
>5 dna:chromosome chromosome:RGSC3.4:5:1:173096209:1 79248770 ID21982 U +
TATGGGTTCTTGCCTTGTGCCAGG
>5 dna:chromosome chromosome:RGSC3.4:5:1:173096209:1 79248772 ID50053 U +
TGGGTTCTTGCCTTGTGCCAGGCTTC
>5 dna:chromosome chromosome:RGSC3.4:5:1:173096209:1 79248772 ID50054 U +
TGGGTTCTTGCCTTGTGCCAGGCTTCTCC
>5 dna:chromosome chromosome:RGSC3.4:5:1:173096209:1 79248779 ID60153 U +
TTGCCTTGTGCCAGGCTTCTCCT
>5 dna:chromosome chromosome:RGSC3.4:5:1:173096209:1 79248857 ID31968 U +
TCTTTAGACAGTGTTGAAAATGTGCCTCC
>5 dna:chromosome chromosome:RGSC3.4:5:1:173096209:1 79248860 ID56867 U +
TTAGACAGTGTTGAAAATGTGCCTC
>5 dna:chromosome chromosome:RGSC3.4:5:1:173096209:1 79248860 ID56868 U +
TTAGACAGTGTTGAAAATGTGCCTCCTGG
>5 dna:chromosome chromosome:RGSC3.4:5:1:173096209:1 79248860 ID56869 U +
TTAGACAGTGTTGAAAATGTGCCTCCTGGA
>5 dna:chromosome chromosome:RGSC3.4:5:1:173096209:1 79248861 ID17251 U +
TAGACAGTGTTGAAAATGTGCCTCCT
>5 dna:chromosome chromosome:RGSC3.4:5:1:173096209:1 79248861 ID17252 U +
TAGACAGTGTTGAAAATGTGCCTCCTGGA
>5 dna:chromosome chromosome:RGSC3.4:5:1:173096209:1 79248861 ID17253 U +
TAGACAGTGTTGAAAATGTGCCTCCTGGAG
>5 dna:chromosome chromosome:RGSC3.4:5:1:173096209:1 79248863 ID6580 U +
GACAGTGTTGAAAATGTGCCTCCTGG
>5 dna:chromosome chromosome:RGSC3.4:5:1:173096209:1 79248863 ID6581 U +
GACAGTGTTGAAAATGTGCCTCCTGGA
>5 dna:chromosome chromosome:RGSC3.4:5:1:173096209:1 79248865 ID3994 U +
CAGTGTTGAAAATGTGCCTCC
>5 dna:chromosome chromosome:RGSC3.4:5:1:173096209:1 79248865 ID3995 U +
CAGTGTTGAAAATGTGCCTCCTGGA
>5 dna:chromosome chromosome:RGSC3.4:5:1:173096209:1 79248866 ID2113 U +
AGTGTTGAAAATGTGCCTCCTGG
>5 dna:chromosome chromosome:RGSC3.4:5:1:173096209:1 79248867 ID9449 U +
GTGTTGAAAATGTGCCTCCTGG
>5 dna:chromosome chromosome:RGSC3.4:5:1:173096209:1 79248867 ID9450 U +
GTGTTGAAAATGTGCCTCCTGGA
>5 dna:chromosome chromosome:RGSC3.4:5:1:173096209:1 79248868 ID55073 U +
TGTTGAAAATGTGCCTCCTGGAGACAGC
>5 dna:chromosome chromosome:RGSC3.4:5:1:173096209:1 79248870 ID59444 U +
TTGAAAATGTGCCTCCTGG
>5 dna:chromosome chromosome:RGSC3.4:5:1:173096209:1 79248870 ID59445 U +
TTGAAAATGTGCCTCCTGGAGACAG
>5 dna:chromosome chromosome:RGSC3.4:5:1:173096209:1 79248871 ID32456 U +
TGAAAATGTGCCTCCTGGAGACAGCTCT
>5 dna:chromosome chromosome:RGSC3.4:5:1:173096209:1 79248871 ID32457 U +
TGAAAATGTGCCTCCTGGAGACAGCTCTGG
>5 dna:chromosome chromosome:RGSC3.4:5:1:173096209:1 79248871 ID32458 U +
TGAAAATGTGCCTCCTGGAGACAGCTCTGGA
>5 dna:chromosome chromosome:RGSC3.4:5:1:173096209:1 79248898 ID46219 U +
TGGACAGCTCTTCACAGGAGGTCA
>5 dna:chromosome chromosome:RGSC3.4:5:1:173096209:1 79248898 ID46220 U +
TGGACAGCTCTTCACAGGAGGTCAGGC
>5 dna:chromosome chromosome:RGSC3.4:5:1:173096209:1 79249058 ID30830 U +
TCTGAGGACATTTGCTTGGTTTCTCTGA
>5 dna:chromosome chromosome:RGSC3.4:5:1:173096209:1 79249060 ID37583 U +
TGAGGACATTTGCTTGGTTTCTCTGA
>5 dna:chromosome chromosome:RGSC3.4:5:1:173096209:1 79249061 ID7021 U +
GAGGACATTTGCTTGGTTTCTCTGAGTTC
>5 dna:chromosome chromosome:RGSC3.4:5:1:173096209:1 79249073 ID60930 U +
TTGGTTTCTCTGAGTTCCAACAGTCCTTC
>5 dna:chromosome chromosome:RGSC3.4:5:1:173096209:1 79249081 ID30882 U +
TCTGAGTTCCAACAGTCCTTCAGACAGT
>5 dna:chromosome chromosome:RGSC3.4:5:1:173096209:1 79249168 ID4733 U +
CCTCTTGCTGTCTGGTTCTTGTTGTC
>5 dna:chromosome chromosome:RGSC3.4:5:1:173096209:1 79249180 ID51489 U +
TGGTTCTTGTTGTCAACCTGCTTGGCC
>5 dna:chromosome chromosome:RGSC3.4:5:1:173096209:1 79249180 ID51490 U +
TGGTTCTTGTTGTCAACCTGCTTGGCCAAC
>5 dna:chromosome chromosome:RGSC3.4:5:1:173096209:1 79249184 ID31938 U +
TCTTGTTGTCAACCTGCTTGGCCAACTGGA
>5 dna:chromosome chromosome:RGSC3.4:5:1:173096209:1 79249190 ID52402 U +
TGTCAACCTGCTTGGCCAACTGGAGGCTAC
>5 dna:chromosome chromosome:RGSC3.4:5:1:173096209:1 79249214 ID8556 U +
GGCTACTGAATTCTGTCACATGTCAGGCCA
>5 dna:chromosome chromosome:RGSC3.4:5:1:173096209:1 79249220 ID34372 U +
TGAATTCTGTCACATGTCAGGCCACAGATGC
>5 dna:chromosome chromosome:RGSC3.4:5:1:173096209:1 79249228 ID9049 U +
GTCACATGTCAGGCCACAGATGCCCTCTGC
>5 dna:chromosome chromosome:RGSC3.4:5:1:173096209:1 79249266 ID9635 U +
TAAAAAAAGGAAGTGCTGGGGAGATGGCT
>5 dna:chromosome chromosome:RGSC3.4:5:1:173096209:1 79249266 ID9636 U +
TAAAAAAAGGAAGTGCTGGGGAGATGGCTC
>5 dna:chromosome chromosome:RGSC3.4:5:1:173096209:1 79249272 ID453 U +
AAGGAAGTGCTGGGGAGATGGCTC
>5 dna:chromosome chromosome:RGSC3.4:5:1:173096209:1 79249294 ID24649 U +
TCAGTGGTTAACGCTGCTTGCTC
>5 dna:chromosome chromosome:RGSC3.4:5:1:173096209:1 79249295 ID3985 U +
CAGTGGTTAACGCTGCTTGCTCCC
>5 dna:chromosome chromosome:RGSC3.4:5:1:173096209:1 79249295 ID3986 U +
CAGTGGTTAACGCTGCTTGCTCCCTTCTC
>5 dna:chromosome chromosome:RGSC3.4:5:1:173096209:1 79249301 ID56462 U +
TTAACGCTGCTTGCTCCCTTCTCAGGG
>5 dna:chromosome chromosome:RGSC3.4:5:1:173096209:1 79249353 ID53670 U +
TGTGATATGCCCAGCATTCCTGCCA
>5 dna:chromosome chromosome:RGSC3.4:5:1:173096209:1 79249353 ID53671 U +
TGTGATATGCCCAGCATTCCTGCCAA
>5 dna:chromosome chromosome:RGSC3.4:5:1:173096209:1 79249353 ID53672 U +
TGTGATATGCCCAGCATTCCTGCCAAC
>5 dna:chromosome chromosome:RGSC3.4:5:1:173096209:1 79249353 ID53673 U +
TGTGATATGCCCAGCATTCCTGCCAACT
>5 dna:chromosome chromosome:RGSC3.4:5:1:173096209:1 79249353 ID53674 U +
TGTGATATGCCCAGCATTCCTGCCAACTT
>5 dna:chromosome chromosome:RGSC3.4:5:1:173096209:1 79249353 ID53675 U +
TGTGATATGCCCAGCATTCCTGCCAACTTC
>5 dna:chromosome chromosome:RGSC3.4:5:1:173096209:1 79249355 ID38824 U +
TGATATGCCCAGCATTCCTGCCAACT
>5 dna:chromosome chromosome:RGSC3.4:5:1:173096209:1 79249355 ID38825 U +
TGATATGCCCAGCATTCCTGCCAACTT
>5 dna:chromosome chromosome:RGSC3.4:5:1:173096209:1 79249355 ID38826 U +
TGATATGCCCAGCATTCCTGCCAACTTC
>5 dna:chromosome chromosome:RGSC3.4:5:1:173096209:1 79249355 ID38827 U +
TGATATGCCCAGCATTCCTGCCAACTTCC
>5 dna:chromosome chromosome:RGSC3.4:5:1:173096209:1 79249355 ID38828 U +
TGATATGCCCAGCATTCCTGCCAACTTCCA
>5 dna:chromosome chromosome:RGSC3.4:5:1:173096209:1 79249369 ID58467 U +
TTCCTGCCAACTTCCAACTCCTGGAATC
>5 dna:chromosome chromosome:RGSC3.4:5:1:173096209:1 79249369 ID58468 U +
TTCCTGCCAACTTCCAACTCCTGGAATCCCA
>5 dna:chromosome chromosome:RGSC3.4:5:1:173096209:1 79249373 ID41881 U +
TGCCAACTTCCAACTCCTGGAATCCCAA
>5 dna:chromosome chromosome:RGSC3.4:5:1:173096209:1 79249390 ID45986 U +
TGGAATCCCAAGTGTGGAGGGGT
>5 dna:chromosome chromosome:RGSC3.4:5:1:173096209:1 79249390 ID45987 U +
TGGAATCCCAAGTGTGGAGGGGTGG
>5 dna:chromosome chromosome:RGSC3.4:5:1:173096209:1 79249426 ID21513 U +
TATCTGGGACTTGCCTGCTTTTAGCCTAG
>5 dna:chromosome chromosome:RGSC3.4:5:1:173096209:1 79249430 ID48725 U +
TGGGACTTGCCTGCTTTTAGCCTAGTA
>5 dna:chromosome chromosome:RGSC3.4:5:1:173096209:1 79249430 ID48726 U +
TGGGACTTGCCTGCTTTTAGCCTAGTAG
>5 dna:chromosome chromosome:RGSC3.4:5:1:173096209:1 79249430 ID48727 U +
TGGGACTTGCCTGCTTTTAGCCTAGTAGA
>5 dna:chromosome chromosome:RGSC3.4:5:1:173096209:1 79249441 ID45192 U +
TGCTTTTAGCCTAGTAGAGATGTGAAC
>5 dna:chromosome chromosome:RGSC3.4:5:1:173096209:1 79249441 ID45193 U +
TGCTTTTAGCCTAGTAGAGATGTGAACCC
>5 dna:chromosome chromosome:RGSC3.4:5:1:173096209:1 79249441 ID45194 U +
TGCTTTTAGCCTAGTAGAGATGTGAACCCA
>5 dna:chromosome chromosome:RGSC3.4:5:1:173096209:1 79249444 ID62402 U +
TTTTAGCCTAGTAGAGATGTGAACCC
>5 dna:chromosome chromosome:RGSC3.4:5:1:173096209:1 79249447 ID18395 U +
TAGCCTAGTAGAGATGTGAACCCAGG
>5 dna:chromosome chromosome:RGSC3.4:5:1:173096209:1 79249447 ID18396 U +
TAGCCTAGTAGAGATGTGAACCCAGGG
>5 dna:chromosome chromosome:RGSC3.4:5:1:173096209:1 79249447 ID18397 U +
TAGCCTAGTAGAGATGTGAACCCAGGGC
>5 dna:chromosome chromosome:RGSC3.4:5:1:173096209:1 79249447 ID18398 U +
TAGCCTAGTAGAGATGTGAACCCAGGGCT
>5 dna:chromosome chromosome:RGSC3.4:5:1:173096209:1 79249447 ID18399 U +
TAGCCTAGTAGAGATGTGAACCCAGGGCTC
>5 dna:chromosome chromosome:RGSC3.4:5:1:173096209:1 79249452 ID20034 U +
TAGTAGAGATGTGAACCCAGGGCTC
>5 dna:chromosome chromosome:RGSC3.4:5:1:173096209:1 79249452 ID20035 U +
TAGTAGAGATGTGAACCCAGGGCTCAG
>5 dna:chromosome chromosome:RGSC3.4:5:1:173096209:1 79249494 ID12431 U +
TAAGGGACAATGCAGAGTGACTGAGG
>5 dna:chromosome chromosome:RGSC3.4:5:1:173096209:1 79249494 ID12432 U +
TAAGGGACAATGCAGAGTGACTGAGGA
>5 dna:chromosome chromosome:RGSC3.4:5:1:173096209:1 79249494 ID12433 U +
TAAGGGACAATGCAGAGTGACTGAGGAG
>5 dna:chromosome chromosome:RGSC3.4:5:1:173096209:1 79249494 ID12434 U +
TAAGGGACAATGCAGAGTGACTGAGGAGGA
>5 dna:chromosome chromosome:RGSC3.4:5:1:173096209:1 79249497 ID8637 U +
GGGACAATGCAGAGTGACTGAGGAGG
>5 dna:chromosome chromosome:RGSC3.4:5:1:173096209:1 79249524 ID47994 U +
TGGCTAGTTGCCGTCTTCAGGATCT
>5 dna:chromosome chromosome:RGSC3.4:5:1:173096209:1 79249528 ID20585 U +
TAGTTGCCGTCTTCAGGATCTGTGA
>5 dna:chromosome chromosome:RGSC3.4:5:1:173096209:1 79249539 ID57788 U +
TTCAGGATCTGTGAGGGACCGGGTGA
>5 dna:chromosome chromosome:RGSC3.4:5:1:173096209:1 79249613 ID48022 M +
TGGCTCAGTAACCCCACAGGGAGACCTTC
>5 dna:chromosome chromosome:RGSC3.4:5:1:173096209:1 79249652 ID24804 M +
TCATATGACTTTGTGTTCTTGAGTGA
>5 dna:chromosome chromosome:RGSC3.4:5:1:173096209:1 79249652 ID24805 M +
TCATATGACTTTGTGTTCTTGAGTGAGC
>5 dna:chromosome chromosome:RGSC3.4:5:1:173096209:1 79249655 ID21684 M +
TATGACTTTGTGTTCTTGAGTGAGC
>5 dna:chromosome chromosome:RGSC3.4:5:1:173096209:1 79249657 ID36063 M +
TGACTTTGTGTTCTTGAGTGAGCAAGAAA
>5 dna:chromosome chromosome:RGSC3.4:5:1:173096209:1 79249665 ID55051 M +
TGTTCTTGAGTGAGCAAGAAAAGCATGC
>5 dna:chromosome chromosome:RGSC3.4:5:1:173096209:1 79249668 ID31851 M +
TCTTGAGTGAGCAAGAAAAGC
>5 dna:chromosome chromosome:RGSC3.4:5:1:173096209:1 79249668 ID31852 M +
TCTTGAGTGAGCAAGAAAAGCATGCGTTC
>5 dna:chromosome chromosome:RGSC3.4:5:1:173096209:1 79249722 ID36244 M +
TGAGAACTCCTAAATTGACAGATAGTG
>5 dna:chromosome chromosome:RGSC3.4:5:1:173096209:1 79249722 ID36245 M +
TGAGAACTCCTAAATTGACAGATAGTGG
>5 dna:chromosome chromosome:RGSC3.4:5:1:173096209:1 79249722 ID36246 M +
TGAGAACTCCTAAATTGACAGATAGTGGC
>5 dna:chromosome chromosome:RGSC3.4:5:1:173096209:1 79249722 ID36247 M +
TGAGAACTCCTAAATTGACAGATAGTGGCCT
>5 dna:chromosome chromosome:RGSC3.4:5:1:173096209:1 79249729 ID27693 M +
TCCTAAATTGACAGATAGTGGC
>5 dna:chromosome chromosome:RGSC3.4:5:1:173096209:1 79249729 ID27694 M +
TCCTAAATTGACAGATAGTGGCCTGTGATT
>5 dna:chromosome chromosome:RGSC3.4:5:1:173096209:1 79249732 ID10935 M +
TAAATTGACAGATAGTGGCCTGTGATTT
>5 dna:chromosome chromosome:RGSC3.4:5:1:173096209:1 79249732 ID10936 M +
TAAATTGACAGATAGTGGCCTGTGATTTGA
>5 dna:chromosome chromosome:RGSC3.4:5:1:173096209:1 79249737 ID34901 M +
TGACAGATAGTGGCCTGTGATTTGA
>5 dna:chromosome chromosome:RGSC3.4:5:1:173096209:1 79249744 ID20402 M +
TAGTGGCCTGTGATTTGAAAGTCACTCT
>5 dna:chromosome chromosome:RGSC3.4:5:1:173096209:1 79249752 ID53811 M +
TGTGATTTGAAAGTCACTCTGTGCTGC
>5 dna:chromosome chromosome:RGSC3.4:5:1:173096209:1 79249752 ID53812 M +
TGTGATTTGAAAGTCACTCTGTGCTGCT
>5 dna:chromosome chromosome:RGSC3.4:5:1:173096209:1 79249752 ID53813 M +
TGTGATTTGAAAGTCACTCTGTGCTGCTC
>5 dna:chromosome chromosome:RGSC3.4:5:1:173096209:1 79249752 ID53814 M +
TGTGATTTGAAAGTCACTCTGTGCTGCTCC
>5 dna:chromosome chromosome:RGSC3.4:5:1:173096209:1 79249752 ID53815 M +
TGTGATTTGAAAGTCACTCTGTGCTGCTCCC
>5 dna:chromosome chromosome:RGSC3.4:5:1:173096209:1 79249754 ID40123 M +
TGATTTGAAAGTCACTCTGTGCTGC
>5 dna:chromosome chromosome:RGSC3.4:5:1:173096209:1 79249754 ID40124 M +
TGATTTGAAAGTCACTCTGTGCTGCT
>5 dna:chromosome chromosome:RGSC3.4:5:1:173096209:1 79249754 ID40125 M +
TGATTTGAAAGTCACTCTGTGCTGCTCCC
>5 dna:chromosome chromosome:RGSC3.4:5:1:173096209:1 79249757 ID61899 M +
TTTGAAAGTCACTCTGTGCTGCTCCCT
>5 dna:chromosome chromosome:RGSC3.4:5:1:173096209:1 79249771 ID54017 M +
TGTGCTGCTCCCTTTGCCCAGGATAGCTTC
>5 dna:chromosome chromosome:RGSC3.4:5:1:173096209:1 79249780 ID4626 M +
CCCTTTGCCCAGGATAGCTTCACCATC
>5 dna:chromosome chromosome:RGSC3.4:5:1:173096209:1 79249832 ID42663 M +
TGCCCATTCTGAGGTGTGAAGGTTCC
>5 dna:chromosome chromosome:RGSC3.4:5:1:173096209:1 79249832 ID42664 M +
TGCCCATTCTGAGGTGTGAAGGTTCCTAC
>5 dna:chromosome chromosome:RGSC3.4:5:1:173096209:1 79249839 ID30860 M +
TCTGAGGTGTGAAGGTTCCTACACACGCAT
>5 dna:chromosome chromosome:RGSC3.4:5:1:173096209:1 79249840 ID5546 M +
CTGAGGTGTGAAGGTTCCTACACA
>5 dna:chromosome chromosome:RGSC3.4:5:1:173096209:1 79249841 ID37900 M +
TGAGGTGTGAAGGTTCCTACACACGCA
>5 dna:chromosome chromosome:RGSC3.4:5:1:173096209:1 79249854 ID58374 M +
TTCCTACACACGCATGTACTCTCCAGC
>5 dna:chromosome chromosome:RGSC3.4:5:1:173096209:1 79249855 ID27824 M +
TCCTACACACGCATGTACTCTCCAGCATCC
>5 dna:chromosome chromosome:RGSC3.4:5:1:173096209:1 79249858 ID13983 M +
TACACACGCATGTACTCTCCAGCATC
>5 dna:chromosome chromosome:RGSC3.4:5:1:173096209:1 79249858 ID13984 M +
TACACACGCATGTACTCTCCAGCATCCTC
>5 dna:chromosome chromosome:RGSC3.4:5:1:173096209:1 79249882 ID28178 M +
TCCTCACAGTTAAAGCTCTCTGTGCTCCCT
>5 dna:chromosome chromosome:RGSC3.4:5:1:173096209:1 79249888 ID3996 M +
CAGTTAAAGCTCTCTGTGCTCCCTGT
>5 dna:chromosome chromosome:RGSC3.4:5:1:173096209:1 79249911 ID52293 M +
TGTATGCTAAGTGCTCACTGACCTCCTGT
>5 dna:chromosome chromosome:RGSC3.4:5:1:173096209:1 79249913 ID21887 M +
TATGCTAAGTGCTCACTGACCTCCTGTCC
>5 dna:chromosome chromosome:RGSC3.4:5:1:173096209:1 79249915 ID43690 M +
TGCTAAGTGCTCACTGACCTCCTGT
>5 dna:chromosome chromosome:RGSC3.4:5:1:173096209:1 79249915 ID43691 M +
TGCTAAGTGCTCACTGACCTCCTGTC
>5 dna:chromosome chromosome:RGSC3.4:5:1:173096209:1 79249915 ID43692 M +
TGCTAAGTGCTCACTGACCTCCTGTCCCCT
>5 dna:chromosome chromosome:RGSC3.4:5:1:173096209:1 79249917 ID5145 M +
CTAAGTGCTCACTGACCTCCTGTCC
>5 dna:chromosome chromosome:RGSC3.4:5:1:173096209:1 79249937 ID52766 M +
TGTCCCCTGGGATAGTCCTCCCTGGAGTCC
>5 dna:chromosome chromosome:RGSC3.4:5:1:173096209:1 79249955 ID27326 M +
TCCCTGGAGTCCACCTGACCCCGGGTA
>5 dna:chromosome chromosome:RGSC3.4:5:1:173096209:1 79250014 ID10634 M +
TAAAGTGCTAGTTTAAATTACATGTTTGC
>5 dna:chromosome chromosome:RGSC3.4:5:1:173096209:1 79250026 ID56422 M +
TTAAATTACATGTTTGCAAAAGT
>5 dna:chromosome chromosome:RGSC3.4:5:1:173096209:1 79250027 ID10909 M +
TAAATTACATGTTTGCAAAAGTGAGCACACT
>5 dna:chromosome chromosome:RGSC3.4:5:1:173096209:1 79250032 ID14626 M +
TACATGTTTGCAAAAGTGAGCACACTGT
>5 dna:chromosome chromosome:RGSC3.4:5:1:173096209:1 79250039 ID59964 M +
TTGCAAAAGTGAGCACACTGT
>5 dna:chromosome chromosome:RGSC3.4:5:1:173096209:1 79250059 ID23666 M +
TCACACATTCACAATGTCTTAGAACTGGCA
>5 dna:chromosome chromosome:RGSC3.4:5:1:173096209:1 79250067 ID23631 M +
TCACAATGTCTTAGAACTGGCAGGGCTGT
>5 dna:chromosome chromosome:RGSC3.4:5:1:173096209:1 79250067 ID23632 M +
TCACAATGTCTTAGAACTGGCAGGGCTGTC
>5 dna:chromosome chromosome:RGSC3.4:5:1:173096209:1 79250069 ID767 M +
ACAATGTCTTAGAACTGGCAGGGCTG
>5 dna:chromosome chromosome:RGSC3.4:5:1:173096209:1 79250075 ID31539 M +
TCTTAGAACTGGCAGGGCTGTCGTCCCAC
>5 dna:chromosome chromosome:RGSC3.4:5:1:173096209:1 79250075 ID31540 M +
TCTTAGAACTGGCAGGGCTGTCGTCCCACAC
>5 dna:chromosome chromosome:RGSC3.4:5:1:173096209:1 79250098 ID26703 U +
TCCCACACTTAGACAGTGGAGTTGTCATGT
>5 dna:chromosome chromosome:RGSC3.4:5:1:173096209:1 79250106 ID56865 U +
TTAGACAGTGGAGTTGTCATGTTCCTGTCA
>5 dna:chromosome chromosome:RGSC3.4:5:1:173096209:1 79250133 ID24952 M +
TCATGACCTTGTCCTCCACAGACTTA
>5 dna:chromosome chromosome:RGSC3.4:5:1:173096209:1 79250167 ID17470 M +
TAGAGCCTCCTGTAGTCATTGGTACTG
>5 dna:chromosome chromosome:RGSC3.4:5:1:173096209:1 79250179 ID20181 M +
TAGTCATTGGTACTGCTTTCTGTGG
>5 dna:chromosome chromosome:RGSC3.4:5:1:173096209:1 79250179 ID20182 M +
TAGTCATTGGTACTGCTTTCTGTGGT
>5 dna:chromosome chromosome:RGSC3.4:5:1:173096209:1 79250179 ID20184 M +
TAGTCATTGGTACTGCTTTCTGTGGTGT
>5 dna:chromosome chromosome:RGSC3.4:5:1:173096209:1 79250179 ID20185 M +
TAGTCATTGGTACTGCTTTCTGTGGTGTA
>5 dna:chromosome chromosome:RGSC3.4:5:1:173096209:1 79250179 ID20186 M +
TAGTCATTGGTACTGCTTTCTGTGGTGTAC
>5 dna:chromosome chromosome:RGSC3.4:5:1:173096209:1 79250185 ID60763 M +
TTGGTACTGCTTTCTGTGGTGTACC
>5 dna:chromosome chromosome:RGSC3.4:5:1:173096209:1 79250192 ID45103 M +
TGCTTTCTGTGGTGTACCTGTGTCCT
>5 dna:chromosome chromosome:RGSC3.4:5:1:173096209:1 79250217 ID37731 M +
TGAGGCTCCCTCCAACCTTGTGGGCAG
>5 dna:chromosome chromosome:RGSC3.4:5:1:173096209:1 79250227 ID25484 M +
TCCAACCTTGTGGGCAGGAC
>5 dna:chromosome chromosome:RGSC3.4:5:1:173096209:1 79250285 ID51099 U +
TGGTGCTTATTGTTACTCTGGGTGG
>5 dna:chromosome chromosome:RGSC3.4:5:1:173096209:1 79250323 ID28041 U +
TCCTAGTTTCATAGGAGCGAACTAGAAAAT
>5 dna:chromosome chromosome:RGSC3.4:5:1:173096209:1 79250334 ID19041 U +
TAGGAGCGAACTAGAAAATACGACTGTTGT
>5 dna:chromosome chromosome:RGSC3.4:5:1:173096209:1 79250361 ID54559 U +
TGTGTTCTTAACCACACATCTGGGCCAAAT
>5 dna:chromosome chromosome:RGSC3.4:5:1:173096209:1 79250381 ID49307 U +
TGGGCCAAATGCTGAGCCTGGGTCCCTAGA
>5 dna:chromosome chromosome:RGSC3.4:5:1:173096209:1 79250432 ID28316 U +
TCCTCCTCTGGATATAACCTGTTCCTGTGT
>5 dna:chromosome chromosome:RGSC3.4:5:1:173096209:1 79250440 ID46788 U +
TGGATATAACCTGTTCCTGTGTC
>5 dna:chromosome chromosome:RGSC3.4:5:1:173096209:1 79250440 ID46789 U +
TGGATATAACCTGTTCCTGTGTCCTTGGGT
>5 dna:chromosome chromosome:RGSC3.4:5:1:173096209:1 79250457 ID54332 U +
TGTGTCCTTGGGTCTCAACCTTCT
>5 dna:chromosome chromosome:RGSC3.4:5:1:173096209:1 79250472 ID3188 U +
CAACCTTCTCTTGAGGCTTTTAGCTTTA
>5 dna:chromosome chromosome:RGSC3.4:5:1:173096209:1 79250483 ID37754 U +
TGAGGCTTTTAGCTTTATATTCCTTGGC
>5 dna:chromosome chromosome:RGSC3.4:5:1:173096209:1 79250489 ID62405 U +
TTTTAGCTTTATATTCCTTGGCTCAGTGGT
>5 dna:chromosome chromosome:RGSC3.4:5:1:173096209:1 79250491 ID56982 U +
TTAGCTTTATATTCCTTGGCTCAGTGGTT
>5 dna:chromosome chromosome:RGSC3.4:5:1:173096209:1 79250500 ID22373 U +
TATTCCTTGGCTCAGTGGT
>5 dna:chromosome chromosome:RGSC3.4:5:1:173096209:1 79250527 ID17127 U +
TAGAATGGGGCCTTGGCCAAAGCCATAG
>5 dna:chromosome chromosome:RGSC3.4:5:1:173096209:1 79250719 ID8699 U +
GGGGATCCAAGTGTATGCTGAATATTGAG
>5 dna:chromosome chromosome:RGSC3.4:5:1:173096209:1 79250723 ID2377 U +
ATCCAAGTGTATGCTGAATATTGAGATGT
>5 dna:chromosome chromosome:RGSC3.4:5:1:173096209:1 79250734 ID44370 U +
TGCTGAATATTGAGATGTGCCTGTGTACCC
>5 dna:chromosome chromosome:RGSC3.4:5:1:173096209:1 79250737 ID34041 U +
TGAATATTGAGATGTGCCTGTGTACC
>5 dna:chromosome chromosome:RGSC3.4:5:1:173096209:1 79250741 ID22455 U +
TATTGAGATGTGCCTGTGTAC
>5 dna:chromosome chromosome:RGSC3.4:5:1:173096209:1 79250741 ID22456 U +
TATTGAGATGTGCCTGTGTACCCTGTGC
>5 dna:chromosome chromosome:RGSC3.4:5:1:173096209:1 79250767 ID7945 U +
GCTCTGAGGTCCCTAGTGCCGCCTGCAGC
>5 dna:chromosome chromosome:RGSC3.4:5:1:173096209:1 79250971 ID35274 U +
TGACCAAGTCTTCCTGTGTTTGTGTT
>5 dna:chromosome chromosome:RGSC3.4:5:1:173096209:1 79251005 ID28048 U +
TCCTATACATACAGCACGTTTATTAGATGGC
>5 dna:chromosome chromosome:RGSC3.4:5:1:173096209:1 79251010 ID14428 U +
TACATACAGCACGTTTATTAGATGG
>5 dna:chromosome chromosome:RGSC3.4:5:1:173096209:1 79251010 ID14429 U +
TACATACAGCACGTTTATTAGATGGCATAT
>5 dna:chromosome chromosome:RGSC3.4:5:1:173096209:1 79251025 ID22247 U +
TATTAGATGGCATATATGTTAAGAAGGTAC
>5 dna:chromosome chromosome:RGSC3.4:5:1:173096209:1 79251030 ID7309 U +
GATGGCATATATGTTAAGAAGGTACAC
>5 dna:chromosome chromosome:RGSC3.4:5:1:173096209:1 79251374 ID16560 U +
TAGAAAAATACCTTCTCCCAAGAACAGAAT
>5 dna:chromosome chromosome:RGSC3.4:5:1:173096209:1 79253406 ID1980 M -
AGGTGTGTGGGTTCATTTCTGGGTCTTCAAT
>5 dna:chromosome chromosome:RGSC3.4:5:1:173096209:1 79253441 ID48038 M -
TGGCTCCTTTGTCAAAAATCAAGTGA
>5 dna:chromosome chromosome:RGSC3.4:5:1:173096209:1 79253517 ID41655 M -
TGCATTCTTCTACATGTTGACCTCCAGTT
>5 dna:chromosome chromosome:RGSC3.4:5:1:173096209:1 79253587 ID51659 M -
TGGTTTGATGTGGAGGTCCTTGATCCACT
