# Supplementary material for: proTRAC - a software for probabilistic piRNA cluster detection, visualization and analysis
Source: BMC Bioinformatics. 2012 Jan 10;13:5. doi: 10.1186/1471-2105-13-5 (PMC3293768; doi:10.1186/1471-2105-13-5)
Supplement: Additional file 6 — proTRAC results folder containing a picture and a FASTA file for each detected rat cluster. After decompression, the folder can be opened as former session in proTRAC. Alternatively, each file can be opened separately with any standard text-editor or graphic-viewer respectively. [file 1471-2105-13-5-S6.ZIP › proTRAC_results_rat/bidirectional_clusters/Cluster_108.fas]

>5 dna:chromosome chromosome:RGSC3.4:5:1:173096209:1 114516742 ID22392 U -
TATTCTATTATGCTTACAGAC
>5 dna:chromosome chromosome:RGSC3.4:5:1:173096209:1 114516812 ID1160 U -
ACTGAAGGATGGCCAACCAATAACTGGC
>5 dna:chromosome chromosome:RGSC3.4:5:1:173096209:1 114516942 ID12062 U -
TAAGATATGGAACCTGAATCTGTAGCTAGA
>5 dna:chromosome chromosome:RGSC3.4:5:1:173096209:1 114517189 ID24837 U -
TCATATTTTAAATGTTTGCATGTGTGCTT
>5 dna:chromosome chromosome:RGSC3.4:5:1:173096209:1 114517254 ID13895 U -
TACAATGCCACTGTAGCCTCAAGGTGCTGT
>5 dna:chromosome chromosome:RGSC3.4:5:1:173096209:1 114517343 ID54055 U -
TGTGCTTTAGATTTTCTTTGTAAGAATGTT
>5 dna:chromosome chromosome:RGSC3.4:5:1:173096209:1 114517404 ID57715 U -
TTCAGACTTGCTTATTTTATAC
>5 dna:chromosome chromosome:RGSC3.4:5:1:173096209:1 114517504 ID13496 U -
TAATTTTCACTGTGGCTGCTGATTT
>5 dna:chromosome chromosome:RGSC3.4:5:1:173096209:1 114517507 ID47178 U -
TGGCAAATAATTTTCACTGTGGCTGCTGA
>5 dna:chromosome chromosome:RGSC3.4:5:1:173096209:1 114517604 ID31749 U -
TCTTCTACAGTTCTTGGTTATTCAGGTGT
>5 dna:chromosome chromosome:RGSC3.4:5:1:173096209:1 114517705 ID58736 U -
TTCTAAGTTTGTTGCCTCAGATCTGTGAC
>5 dna:chromosome chromosome:RGSC3.4:5:1:173096209:1 114517714 ID1319 U -
AGAACGTTCTAAGTTTGTTGCCTCAG
>5 dna:chromosome chromosome:RGSC3.4:5:1:173096209:1 114517715 ID62004 U -
TTTGAGAACGTTCTAAGTTTGTTGCCTCA
>5 dna:chromosome chromosome:RGSC3.4:5:1:173096209:1 114517735 ID7231 U -
GATATTGTTTGGTCCTTTGAGAAC
>5 dna:chromosome chromosome:RGSC3.4:5:1:173096209:1 114517735 ID16915 U -
TAGAAGATATTGTTTGGTCCTTTGAGAAC
>5 dna:chromosome chromosome:RGSC3.4:5:1:173096209:1 114517742 ID38289 U -
TGAGTTCATAGAAGATATTGTTTGGTCCTT
>5 dna:chromosome chromosome:RGSC3.4:5:1:173096209:1 114517743 ID9275 U -
GTGAGTTCATAGAAGATATTGTTTGGTCCT
>5 dna:chromosome chromosome:RGSC3.4:5:1:173096209:1 114517743 ID38288 U -
TGAGTTCATAGAAGATATTGTTTGGTCCT
>5 dna:chromosome chromosome:RGSC3.4:5:1:173096209:1 114517744 ID53619 U -
TGTGAGTTCATAGAAGATATTGTTTGGTCC
>5 dna:chromosome chromosome:RGSC3.4:5:1:173096209:1 114517745 ID38287 U -
TGAGTTCATAGAAGATATTGTTTGGTC
>5 dna:chromosome chromosome:RGSC3.4:5:1:173096209:1 114517745 ID53618 U -
TGTGAGTTCATAGAAGATATTGTTTGGTC
>5 dna:chromosome chromosome:RGSC3.4:5:1:173096209:1 114517746 ID38286 U -
TGAGTTCATAGAAGATATTGTTTGGT
>5 dna:chromosome chromosome:RGSC3.4:5:1:173096209:1 114517746 ID53617 U -
TGTGAGTTCATAGAAGATATTGTTTGGT
>5 dna:chromosome chromosome:RGSC3.4:5:1:173096209:1 114517782 ID1121 U -
ACTCAAAGAGAGAGAGTTAAAGCAAGGGG
>5 dna:chromosome chromosome:RGSC3.4:5:1:173096209:1 114517783 ID360 U -
AAGACTCAAAGAGAGAGAGTTAAAGCAAGGG
>5 dna:chromosome chromosome:RGSC3.4:5:1:173096209:1 114517818 ID52470 U -
TGTCACATGGTGAACAAAGTACTTTCCCACTT
>5 dna:chromosome chromosome:RGSC3.4:5:1:173096209:1 114517823 ID1507 U -
AGATGTCACATGGTGAACAAAGTACTTTCC
>5 dna:chromosome chromosome:RGSC3.4:5:1:173096209:1 114517939 ID36695 U -
TGAGAGGACAGAGTGTTGAATGAAACAAAT
>5 dna:chromosome chromosome:RGSC3.4:5:1:173096209:1 114517977 ID59181 U -
TTCTTACTCGGGGCTAAGTTTTATATAGG
>5 dna:chromosome chromosome:RGSC3.4:5:1:173096209:1 114517985 ID42281 U -
TGCCAGCTCTTCTTACTCGGGGCTAAGTTT
>5 dna:chromosome chromosome:RGSC3.4:5:1:173096209:1 114517994 ID20363 U -
TAGTGCCAGCTCTTCTTACTCGGG
>5 dna:chromosome chromosome:RGSC3.4:5:1:173096209:1 114518068 ID13675 U -
TACAACAATAGTTGCTAGAAACAGAGGCTG
>5 dna:chromosome chromosome:RGSC3.4:5:1:173096209:1 114518161 ID57823 U -
TTCAGTTAGTGTGGACTGATTGGCCAG
>5 dna:chromosome chromosome:RGSC3.4:5:1:173096209:1 114518172 ID26134 U -
TCCAGCTAGAGATTTTCAGTTAGTGTGGAC
>5 dna:chromosome chromosome:RGSC3.4:5:1:173096209:1 114518173 ID26133 U -
TCCAGCTAGAGATTTTCAGTTAGTGTGGA
>5 dna:chromosome chromosome:RGSC3.4:5:1:173096209:1 114518174 ID26132 U -
TCCAGCTAGAGATTTTCAGTTAGTGTGG
>5 dna:chromosome chromosome:RGSC3.4:5:1:173096209:1 114518255 ID45452 U -
TGGAAAGGCTGACTTGTGCACACTGTGAT
>5 dna:chromosome chromosome:RGSC3.4:5:1:173096209:1 114518258 ID45451 U -
TGGAAAGGCTGACTTGTGCACACTGT
>5 dna:chromosome chromosome:RGSC3.4:5:1:173096209:1 114518263 ID8765 U -
GGGTTGGAAAGGCTGACTTGTGCAC
>5 dna:chromosome chromosome:RGSC3.4:5:1:173096209:1 114518281 ID48499 U -
TGGGAAGTAAGACGCTTAACAAAGGGTTGG
>5 dna:chromosome chromosome:RGSC3.4:5:1:173096209:1 114518286 ID40423 U -
TGCAAATGGGAAGTAAGACGCTTAACAAAGG
>5 dna:chromosome chromosome:RGSC3.4:5:1:173096209:1 114518296 ID21335 U -
TATCAGTTGCAAATGGGAAGTAAGACGC
>5 dna:chromosome chromosome:RGSC3.4:5:1:173096209:1 114518299 ID8743 U -
GGGTCTATCAGTTGCAAATGGGAAGTAAGA
>5 dna:chromosome chromosome:RGSC3.4:5:1:173096209:1 114518324 ID57641 U -
TTCACCAAAGGGTAGCCATGGCTAGGGTC
>5 dna:chromosome chromosome:RGSC3.4:5:1:173096209:1 114518345 ID25241 U -
TCATTTTTACAGTGCCTTTGGATTCACCAA
>5 dna:chromosome chromosome:RGSC3.4:5:1:173096209:1 114518346 ID25240 U -
TCATTTTTACAGTGCCTTTGGATTCACCA
>5 dna:chromosome chromosome:RGSC3.4:5:1:173096209:1 114518347 ID25239 U -
TCATTTTTACAGTGCCTTTGGATTCACC
>5 dna:chromosome chromosome:RGSC3.4:5:1:173096209:1 114518350 ID21368 U -
TATCATTTTTACAGTGCCTTTGGATTC
>5 dna:chromosome chromosome:RGSC3.4:5:1:173096209:1 114518353 ID25238 U -
TCATTTTTACAGTGCCTTTGGA
>5 dna:chromosome chromosome:RGSC3.4:5:1:173096209:1 114518356 ID49273 U -
TGGGCAGCTATCATTTTTACAGTGCCTTT
>5 dna:chromosome chromosome:RGSC3.4:5:1:173096209:1 114518365 ID28255 U -
TCCTCATGTGGGCAGCTATCATTTTTAC
>5 dna:chromosome chromosome:RGSC3.4:5:1:173096209:1 114518412 ID24248 U -
TCAGAGCAAGGAAGTTTTCAGAAGGGAGA
>5 dna:chromosome chromosome:RGSC3.4:5:1:173096209:1 114518455 ID34814 U -
TGACACGTGTCAAGACTAGATGCTACTGCCA
>5 dna:chromosome chromosome:RGSC3.4:5:1:173096209:1 114518456 ID34813 U -
TGACACGTGTCAAGACTAGATGCTACTGCC
>5 dna:chromosome chromosome:RGSC3.4:5:1:173096209:1 114518457 ID34812 U -
TGACACGTGTCAAGACTAGATGCTACTGC
>5 dna:chromosome chromosome:RGSC3.4:5:1:173096209:1 114518459 ID50909 U -
TGGTGACACGTGTCAAGACTAGATGCTACT
>5 dna:chromosome chromosome:RGSC3.4:5:1:173096209:1 114518466 ID8275 U -
GGACTGCTGGTGACACGTGTCAAGACTAGA
>5 dna:chromosome chromosome:RGSC3.4:5:1:173096209:1 114518470 ID8274 U -
GGACTGCTGGTGACACGTGTCAAGAC
>5 dna:chromosome chromosome:RGSC3.4:5:1:173096209:1 114518471 ID8273 U -
GGACTGCTGGTGACACGTGTCAAGA
>5 dna:chromosome chromosome:RGSC3.4:5:1:173096209:1 114518482 ID32285 U -
TGAAAAGAAGAAAGAGGACTGCTGGTGAC
>5 dna:chromosome chromosome:RGSC3.4:5:1:173096209:1 114518483 ID32284 U -
TGAAAAGAAGAAAGAGGACTGCTGGTGA
>5 dna:chromosome chromosome:RGSC3.4:5:1:173096209:1 114518485 ID21113 U -
TATATGAAAAGAAGAAAGAGGACTGCTGGT
>5 dna:chromosome chromosome:RGSC3.4:5:1:173096209:1 114518489 ID32283 U -
TGAAAAGAAGAAAGAGGACTGC
>5 dna:chromosome chromosome:RGSC3.4:5:1:173096209:1 114518489 ID48935 U -
TGGGATATATGAAAAGAAGAAAGAGGACTGC
>5 dna:chromosome chromosome:RGSC3.4:5:1:173096209:1 114518523 ID18330 U -
TAGCCATGAGATCTGGCAAGATTGGGTTGC
>5 dna:chromosome chromosome:RGSC3.4:5:1:173096209:1 114518523 ID36875 U -
TGAGATCTGGCAAGATTGGGTTGC
>5 dna:chromosome chromosome:RGSC3.4:5:1:173096209:1 114518526 ID50372 U -
TGGTAGCCATGAGATCTGGCAAGATTGGGT
>5 dna:chromosome chromosome:RGSC3.4:5:1:173096209:1 114518548 ID28569 U -
TCCTGATGGGTGATCTTTGGTAGCC
>5 dna:chromosome chromosome:RGSC3.4:5:1:173096209:1 114518549 ID54982 U -
TGTTCCTGATGGGTGATCTTTGGTAGC
>5 dna:chromosome chromosome:RGSC3.4:5:1:173096209:1 114518551 ID14379 U -
TACAGTGTTCCTGATGGGTGATCTTTGGTA
>5 dna:chromosome chromosome:RGSC3.4:5:1:173096209:1 114518552 ID56687 U -
TTACAGTGTTCCTGATGGGTGATCTTTGGT
>5 dna:chromosome chromosome:RGSC3.4:5:1:173096209:1 114518553 ID56686 U -
TTACAGTGTTCCTGATGGGTGATCTTTGG
>5 dna:chromosome chromosome:RGSC3.4:5:1:173096209:1 114518558 ID12305 U -
TAAGCTTACAGTGTTCCTGATGGGTGATC
>5 dna:chromosome chromosome:RGSC3.4:5:1:173096209:1 114518559 ID5815 U -
CTTACAGTGTTCCTGATGGGTGAT
>5 dna:chromosome chromosome:RGSC3.4:5:1:173096209:1 114518559 ID12304 U -
TAAGCTTACAGTGTTCCTGATGGGTGAT
>5 dna:chromosome chromosome:RGSC3.4:5:1:173096209:1 114518562 ID20627 U -
TAGTTTAAGCTTACAGTGTTCCTGATGGGT
>5 dna:chromosome chromosome:RGSC3.4:5:1:173096209:1 114518563 ID20626 U -
TAGTTTAAGCTTACAGTGTTCCTGATGGG
>5 dna:chromosome chromosome:RGSC3.4:5:1:173096209:1 114518564 ID20625 U -
TAGTTTAAGCTTACAGTGTTCCTGATGG
>5 dna:chromosome chromosome:RGSC3.4:5:1:173096209:1 114518569 ID20686 U -
TAGTTTTAGTTTAAGCTTACAGTGTTCCT
>5 dna:chromosome chromosome:RGSC3.4:5:1:173096209:1 114518621 ID32859 U -
TGAAATAGTGTTCCACTGTCTCTTCTTTCA
>5 dna:chromosome chromosome:RGSC3.4:5:1:173096209:1 114518634 ID1753 U -
AGGAACAACATATATGAAATAGTGTTCCACT
>5 dna:chromosome chromosome:RGSC3.4:5:1:173096209:1 114518725 ID57839 U -
TTCATAAAGAGACTTTGAGAAGTGTCCCT
>5 dna:chromosome chromosome:RGSC3.4:5:1:173096209:1 114518779 ID6615 U -
GACATTCCTATTCTGCCAGAGTCTTCTTGA
>5 dna:chromosome chromosome:RGSC3.4:5:1:173096209:1 114518809 ID978 U -
ACCCTGATTGGTGAAAGGAACACAGAAAAG
>5 dna:chromosome chromosome:RGSC3.4:5:1:173096209:1 114518811 ID977 U -
ACCCTGATTGGTGAAAGGAACACAGAAA
>5 dna:chromosome chromosome:RGSC3.4:5:1:173096209:1 114518825 ID30825 U -
TCTGAGGACAGGGGTTACCCTGATTGGTGA
>5 dna:chromosome chromosome:RGSC3.4:5:1:173096209:1 114518925 ID39875 U -
TGATTCCATGACTGTGTGGCCCCAGGAGT
>5 dna:chromosome chromosome:RGSC3.4:5:1:173096209:1 114518932 ID8692 U -
GGGGAAGTTGATTCCATGACTGTGTGGCCC
>5 dna:chromosome chromosome:RGSC3.4:5:1:173096209:1 114518934 ID49549 U -
TGGGGAAGTTGATTCCATGACTGTGTGGC
>5 dna:chromosome chromosome:RGSC3.4:5:1:173096209:1 114518937 ID49548 U -
TGGGGAAGTTGATTCCATGACTGTGT
>5 dna:chromosome chromosome:RGSC3.4:5:1:173096209:1 114518941 ID9130 U -
GTCCTCATGGGGAAGTTGATTCCATGACT
>5 dna:chromosome chromosome:RGSC3.4:5:1:173096209:1 114518950 ID23510 U -
TCAATTAGGTCCTCATGGGGAAGTTGAT
>5 dna:chromosome chromosome:RGSC3.4:5:1:173096209:1 114518951 ID23509 U -
TCAATTAGGTCCTCATGGGGAAGTTGA
>5 dna:chromosome chromosome:RGSC3.4:5:1:173096209:1 114518951 ID57566 U -
TTCAATTAGGTCCTCATGGGGAAGTTGA
>5 dna:chromosome chromosome:RGSC3.4:5:1:173096209:1 114519016 ID25538 U -
TCCAAGAGGCTGTTCCCAATGGGCTGGCA
>5 dna:chromosome chromosome:RGSC3.4:5:1:173096209:1 114519019 ID58032 U -
TTCCAAGAGGCTGTTCCCAATGGGCTG
>5 dna:chromosome chromosome:RGSC3.4:5:1:173096209:1 114519041 ID51452 U -
TGGTTCCAAGTAAGCATCTCTTCCA
>5 dna:chromosome chromosome:RGSC3.4:5:1:173096209:1 114519083 ID5061 U -
CGTTAGGCGTGGCCTTTATACC
>5 dna:chromosome chromosome:RGSC3.4:5:1:173096209:1 114519091 ID29133 U -
TCCTTTATTAATCGTTAGGCGTGGCC
>5 dna:chromosome chromosome:RGSC3.4:5:1:173096209:1 114519108 ID32233 U -
TGAAAAATGCAGCTGCAAGCTCCTTTATT
>5 dna:chromosome chromosome:RGSC3.4:5:1:173096209:1 114519117 ID3767 U -
CAGCAAGCTCTTGAAAAATGCAGCTGCAAGC
>5 dna:chromosome chromosome:RGSC3.4:5:1:173096209:1 114519143 ID6732 U -
GACTCCAAGAGCAGGTGAGAACGCCACAGCA
>5 dna:chromosome chromosome:RGSC3.4:5:1:173096209:1 114519154 ID48021 U -
TGGCTCAGACTCCAAGAGCAGGTGAGA
>5 dna:chromosome chromosome:RGSC3.4:5:1:173096209:1 114519197 ID41409 U -
TGCATACTTGCTCTTAGGGCTTGGAATTGA
>5 dna:chromosome chromosome:RGSC3.4:5:1:173096209:1 114519198 ID41408 U -
TGCATACTTGCTCTTAGGGCTTGGAATTG
>5 dna:chromosome chromosome:RGSC3.4:5:1:173096209:1 114519208 ID979 U -
ACCCTGCATACTTGCTCTTAGGG
>5 dna:chromosome chromosome:RGSC3.4:5:1:173096209:1 114519215 ID35114 U -
TGACATCCTGTCAAACCCTGCATACTTGCT
>5 dna:chromosome chromosome:RGSC3.4:5:1:173096209:1 114519233 ID45863 U -
TGGAAGGCTGTTTTACATTGACATCCTGTC
>5 dna:chromosome chromosome:RGSC3.4:5:1:173096209:1 114519237 ID39469 U -
TGATGGAAGGCTGTTTTACATTGACATCC
>5 dna:chromosome chromosome:RGSC3.4:5:1:173096209:1 114519239 ID39468 U -
TGATGGAAGGCTGTTTTACATTGACAT
>5 dna:chromosome chromosome:RGSC3.4:5:1:173096209:1 114519245 ID1249 U -
AGAAAAGAATGATGGAAGGCTGTTTTACAT
>5 dna:chromosome chromosome:RGSC3.4:5:1:173096209:1 114519276 ID52087 U -
TGTACTGATTGTCAGCATTAGAGGGAAGA
>5 dna:chromosome chromosome:RGSC3.4:5:1:173096209:1 114519280 ID27501 U -
TCCGATGTACTGATTGTCAGCATTAGAGGG
>5 dna:chromosome chromosome:RGSC3.4:5:1:173096209:1 114519281 ID27500 U -
TCCGATGTACTGATTGTCAGCATTAGAGG
>5 dna:chromosome chromosome:RGSC3.4:5:1:173096209:1 114519325 ID7000 U -
GAGGAAGCACTGAGGTTTCTAGGAGACATC
>5 dna:chromosome chromosome:RGSC3.4:5:1:173096209:1 114519326 ID6999 U -
GAGGAAGCACTGAGGTTTCTAGGAGACAT
>5 dna:chromosome chromosome:RGSC3.4:5:1:173096209:1 114519328 ID8190 U -
GGAAGCACTGAGGTTTCTAGGAGAC
>5 dna:chromosome chromosome:RGSC3.4:5:1:173096209:1 114519365 ID16696 U -
TAGAAAGTCAGGTATTTGGGCTGAATATT
>5 dna:chromosome chromosome:RGSC3.4:5:1:173096209:1 114519369 ID40642 U -
TGCAATAGAAAGTCAGGTATTTGGGCTGAA
>5 dna:chromosome chromosome:RGSC3.4:5:1:173096209:1 114519370 ID40641 U -
TGCAATAGAAAGTCAGGTATTTGGGCTGA
>5 dna:chromosome chromosome:RGSC3.4:5:1:173096209:1 114519403 ID42653 U -
TGCCCAGTTTGTATATAGAGACCAGGTC
>5 dna:chromosome chromosome:RGSC3.4:5:1:173096209:1 114519409 ID58520 U -
TTCCTTACTGCCCAGTTTGTATATAGAGAC
>5 dna:chromosome chromosome:RGSC3.4:5:1:173096209:1 114519438 ID39766 U -
TGATTAAAAGAGCCATTTTGAGGCCAAAAT
>5 dna:chromosome chromosome:RGSC3.4:5:1:173096209:1 114519500 ID19509 U -
TAGGGATCATCAGACCATTTGCCAAGATGG
>5 dna:chromosome chromosome:RGSC3.4:5:1:173096209:1 114519540 ID38002 U -
TGAGTAGTGAGCAAGTCAGGGGA
>5 dna:chromosome chromosome:RGSC3.4:5:1:173096209:1 114519636 ID39311 U -
TGATGAGTGAGGTCAAAGTCAGAGTCAGA
>5 dna:chromosome chromosome:RGSC3.4:5:1:173096209:1 114519639 ID39310 U -
TGATGAGTGAGGTCAAAGTCAGAGTC
>5 dna:chromosome chromosome:RGSC3.4:5:1:173096209:1 114519681 ID19560 U -
TAGGGGTACAGATATTGTTCAGAATTGGA
>5 dna:chromosome chromosome:RGSC3.4:5:1:173096209:1 114519785 ID46509 U -
TGGAGAGCCAGATGGTTGACAAAGCTGTC
>5 dna:chromosome chromosome:RGSC3.4:5:1:173096209:1 114519786 ID60405 U -
TTGGAGAGCCAGATGGTTGACAAAGCTGT
>5 dna:chromosome chromosome:RGSC3.4:5:1:173096209:1 114519787 ID60404 U -
TTGGAGAGCCAGATGGTTGACAAAGCTG
>5 dna:chromosome chromosome:RGSC3.4:5:1:173096209:1 114519798 ID24456 U -
TCAGCTCCTTGGAGAGCCAGATGGT
>5 dna:chromosome chromosome:RGSC3.4:5:1:173096209:1 114519811 ID19661 U -
TAGGTATGAACGATGTTCTCAGCTCCTTGG
>5 dna:chromosome chromosome:RGSC3.4:5:1:173096209:1 114519812 ID19660 U -
TAGGTATGAACGATGTTCTCAGCTCCTTG
>5 dna:chromosome chromosome:RGSC3.4:5:1:173096209:1 114519825 ID45269 U -
TGGAAAAAGGCACATAGGTATGAACGATGT
>5 dna:chromosome chromosome:RGSC3.4:5:1:173096209:1 114519832 ID17264 U -
TAGACATGGAAAAAGGCACATAGGTATGA
>5 dna:chromosome chromosome:RGSC3.4:5:1:173096209:1 114519840 ID36133 U -
TGAGAAAGATTAGACATGGAAAAAGGCACAT
>5 dna:chromosome chromosome:RGSC3.4:5:1:173096209:1 114519842 ID95 U -
AAAGATTAGACATGGAAAAAGGCAC
>5 dna:chromosome chromosome:RGSC3.4:5:1:173096209:1 114519851 ID18692 U -
TAGCTTCAATTTGAGAAAGATTAGACATGGA
>5 dna:chromosome chromosome:RGSC3.4:5:1:173096209:1 114519857 ID13444 U -
TAATTTAGCTTCAATTTGAGAAAGATTAGA
>5 dna:chromosome chromosome:RGSC3.4:5:1:173096209:1 114519888 ID8929 U -
GTAAATTATGACAGATTAGTAGGGAAAAACC
>5 dna:chromosome chromosome:RGSC3.4:5:1:173096209:1 114519893 ID55242 U -
TGTTGTAAATTATGACAGATTAGTAGGGAA
>5 dna:chromosome chromosome:RGSC3.4:5:1:173096209:1 114519894 ID55241 U -
TGTTGTAAATTATGACAGATTAGTAGGGA
>5 dna:chromosome chromosome:RGSC3.4:5:1:173096209:1 114519931 ID25639 U -
TCCAAGTTGGGTTATAAGAGTGTAAT
>5 dna:chromosome chromosome:RGSC3.4:5:1:173096209:1 114519933 ID41703 U -
TGCATTTCCAAGTTGGGTTATAAGAGTGTA
>5 dna:chromosome chromosome:RGSC3.4:5:1:173096209:1 114519943 ID1909 U -
AGGGAGTTATGCATTTCCAAGTTGGGTTA
>5 dna:chromosome chromosome:RGSC3.4:5:1:173096209:1 114519965 ID30523 U -
TCTCTGGAGTGACAGAGTATGAAAGGGAGT
>5 dna:chromosome chromosome:RGSC3.4:5:1:173096209:1 114519998 ID22603 U -
TATTGTTGGCTTAGCCCAAATGTGTGACTGC
>5 dna:chromosome chromosome:RGSC3.4:5:1:173096209:1 114520004 ID41442 U -
TGCATATTGTTGGCTTAGCCCAAATGTGT
>5 dna:chromosome chromosome:RGSC3.4:5:1:173096209:1 114520006 ID28591 U -
TCCTGCATATTGTTGGCTTAGCCCAAATGT
>5 dna:chromosome chromosome:RGSC3.4:5:1:173096209:1 114520007 ID28590 U -
TCCTGCATATTGTTGGCTTAGCCCAAATG
>5 dna:chromosome chromosome:RGSC3.4:5:1:173096209:1 114520022 ID35049 U -
TGACAGTGTAGAGCATTCCTGCATATTGTT
>5 dna:chromosome chromosome:RGSC3.4:5:1:173096209:1 114520023 ID35048 U -
TGACAGTGTAGAGCATTCCTGCATATTGT
>5 dna:chromosome chromosome:RGSC3.4:5:1:173096209:1 114520055 ID49194 U -
TGGGATTGTGGTGTCACTTAGTGGTGTGGC
>5 dna:chromosome chromosome:RGSC3.4:5:1:173096209:1 114520060 ID59364 U -
TTCTTTGGGATTGTGGTGTCACTTAGTGGT
>5 dna:chromosome chromosome:RGSC3.4:5:1:173096209:1 114520061 ID59363 U -
TTCTTTGGGATTGTGGTGTCACTTAGTGG
>5 dna:chromosome chromosome:RGSC3.4:5:1:173096209:1 114520066 ID9193 U -
GTCTTTCTTTGGGATTGTGGTGTCACTT
>5 dna:chromosome chromosome:RGSC3.4:5:1:173096209:1 114520068 ID59362 U -
TTCTTTGGGATTGTGGTGTCAC
>5 dna:chromosome chromosome:RGSC3.4:5:1:173096209:1 114520089 ID1817 U -
AGGATACATAGTAGTTCTATCTTGGGTCTT
>5 dna:chromosome chromosome:RGSC3.4:5:1:173096209:1 114520092 ID16977 U -
TAGAAGGATACATAGTAGTTCTATCTTGGGT
>5 dna:chromosome chromosome:RGSC3.4:5:1:173096209:1 114520182 ID17148 U -
TAGAATTAATGAGTTTGGAAATAGTTCTT
>5 dna:chromosome chromosome:RGSC3.4:5:1:173096209:1 114520260 ID22852 U -
TATTTTTGAAGGGCTTCTGAGGTTAGT
>5 dna:chromosome chromosome:RGSC3.4:5:1:173096209:1 114520260 ID61944 U -
TTTGAAGGGCTTCTGAGGTTAGT
>5 dna:chromosome chromosome:RGSC3.4:5:1:173096209:1 114520402 ID21745 U -
TATGAGTTTGTTTTGCAGGAA
>5 dna:chromosome chromosome:RGSC3.4:5:1:173096209:1 114520418 ID7477 U -
GCAGAAAAGGACAGATCTTATGA
>5 dna:chromosome chromosome:RGSC3.4:5:1:173096209:1 114520493 ID61586 U -
TTTATTCTAGGCCTTCCTATGG
>5 dna:chromosome chromosome:RGSC3.4:5:1:173096209:1 114520501 ID17630 U -
TAGATAGACCTGCTCTTTATTCTAGGCCT
>5 dna:chromosome chromosome:RGSC3.4:5:1:173096209:1 114520545 ID39757 U -
TGATGTTTGTCTGTTAGGATGTTTGAACAT
>5 dna:chromosome chromosome:RGSC3.4:5:1:173096209:1 114520561 ID49173 U -
TGGGATTGAACAAAGGTGATGTTTGTCTGT
>5 dna:chromosome chromosome:RGSC3.4:5:1:173096209:1 114520608 ID51811 U -
TGTAAAGTCCAGGATAAGCATACCTTACAC
>5 dna:chromosome chromosome:RGSC3.4:5:1:173096209:1 114520609 ID51810 U -
TGTAAAGTCCAGGATAAGCATACCTTACA
>5 dna:chromosome chromosome:RGSC3.4:5:1:173096209:1 114520647 ID33790 U -
TGAAGCTTTTAATTGGGGGTGGGA
>5 dna:chromosome chromosome:RGSC3.4:5:1:173096209:1 114520668 ID20841 U -
TATAAGCTGTGCAAGACATTAGGGATTTGA
>5 dna:chromosome chromosome:RGSC3.4:5:1:173096209:1 114520690 ID5862 U -
CTTCCAATGTCTAATTTATAAGCT
>5 dna:chromosome chromosome:RGSC3.4:5:1:173096209:1 114520691 ID25697 U -
TCCAATGTCTAATTTATAAGC
>5 dna:chromosome chromosome:RGSC3.4:5:1:173096209:1 114520786 ID28052 U -
TCCTATAGTAGGCTTAGATGATTCATTGCT
>5 dna:chromosome chromosome:RGSC3.4:5:1:173096209:1 114520787 ID28051 U -
TCCTATAGTAGGCTTAGATGATTCATTGC
>5 dna:chromosome chromosome:RGSC3.4:5:1:173096209:1 114520892 ID45582 U -
TGGAACAATAAGATATGTACTGGCCCAGGA
>5 dna:chromosome chromosome:RGSC3.4:5:1:173096209:1 114520933 ID62569 U -
TTTTGGCAGGACAGAGTAAGCAGAT
>5 dna:chromosome chromosome:RGSC3.4:5:1:173096209:1 114520974 ID35738 U -
TGACTCTAACTATTGAGGTATCAGGGAA
>5 dna:chromosome chromosome:RGSC3.4:5:1:173096209:1 114521056 ID48490 U -
TGGGAAGGGATGGCTAAAGACCTGA
>5 dna:chromosome chromosome:RGSC3.4:5:1:173096209:1 114521121 ID52159 U -
TGTAGCCTGGTGTCCAGCTTGGAAA
>5 dna:chromosome chromosome:RGSC3.4:5:1:173096209:1 114521132 ID39869 U -
TGATTCAGTGTCCCAATGTAGCCTGGTGTC
>5 dna:chromosome chromosome:RGSC3.4:5:1:173096209:1 114521138 ID36904 U -
TGAGATGATTCAGTGTCCCAATGTAGCCT
>5 dna:chromosome chromosome:RGSC3.4:5:1:173096209:1 114521140 ID36903 U -
TGAGATGATTCAGTGTCCCAATGTAGC
>5 dna:chromosome chromosome:RGSC3.4:5:1:173096209:1 114521148 ID8142 U -
GGAAATGAGTTTGAGATGATTCAGTGTCCC
>5 dna:chromosome chromosome:RGSC3.4:5:1:173096209:1 114521190 ID1411 U -
AGAGAATGTTAGGTACTGATGCACCATAG
>5 dna:chromosome chromosome:RGSC3.4:5:1:173096209:1 114521212 ID10733 U -
TAAATATTTTGGAGGGCAGAGAGAAT
>5 dna:chromosome chromosome:RGSC3.4:5:1:173096209:1 114521248 ID40013 U -
TGATTGGTGTTGATGAGTTTACCATAGA
>5 dna:chromosome chromosome:RGSC3.4:5:1:173096209:1 114521255 ID39761 U -
TGATGTTTTGATTGGTGTTGATGAGTTTA
>5 dna:chromosome chromosome:RGSC3.4:5:1:173096209:1 114521256 ID21803 U -
TATGATGTTTTGATTGGTGTTGATGAGTTT
>5 dna:chromosome chromosome:RGSC3.4:5:1:173096209:1 114521256 ID55514 U -
TGTTTTGATTGGTGTTGATGAGTTT
>5 dna:chromosome chromosome:RGSC3.4:5:1:173096209:1 114521258 ID21802 U -
TATGATGTTTTGATTGGTGTTGATGAGT
>5 dna:chromosome chromosome:RGSC3.4:5:1:173096209:1 114521264 ID17398 U -
TAGAGAATATGATGTTTTGATTGGTGTTG
>5 dna:chromosome chromosome:RGSC3.4:5:1:173096209:1 114521265 ID17397 U -
TAGAGAATATGATGTTTTGATTGGTGTT
>5 dna:chromosome chromosome:RGSC3.4:5:1:173096209:1 114521268 ID6103 U -
GAAAATAGAGAATATGATGTTTTGATTGGT
>5 dna:chromosome chromosome:RGSC3.4:5:1:173096209:1 114521268 ID6378 U -
GAATATGATGTTTTGATTGGT
>5 dna:chromosome chromosome:RGSC3.4:5:1:173096209:1 114521268 ID17396 U -
TAGAGAATATGATGTTTTGATTGGT
>5 dna:chromosome chromosome:RGSC3.4:5:1:173096209:1 114521273 ID39180 U -
TGATGAAAATAGAGAATATGATGTTTTGA
>5 dna:chromosome chromosome:RGSC3.4:5:1:173096209:1 114521421 ID46859 U -
TGGATCTAGATGCTATAGTTCATATAGCTAC
>5 dna:chromosome chromosome:RGSC3.4:5:1:173096209:1 114521439 ID13104 U -
TAATGATCTCAAGATCTGGATCTAGATGC
>5 dna:chromosome chromosome:RGSC3.4:5:1:173096209:1 114521440 ID13103 U -
TAATGATCTCAAGATCTGGATCTAGATG
>5 dna:chromosome chromosome:RGSC3.4:5:1:173096209:1 114521511 ID54858 U -
TGTTATATAGTGTAGAACCGAAGCGGGCA
>5 dna:chromosome chromosome:RGSC3.4:5:1:173096209:1 114521514 ID21044 U -
TATAGTGTAGAACCGAAGCGG
>5 dna:chromosome chromosome:RGSC3.4:5:1:173096209:1 114521516 ID22177 U -
TATTAAATGTTATATAGTGTAGAACCGAAGC
>5 dna:chromosome chromosome:RGSC3.4:5:1:173096209:1 114521646 ID52719 U -
TGTCCAAGTGTGCTTTTAGAGTGATA
>5 dna:chromosome chromosome:RGSC3.4:5:1:173096209:1 114521679 ID13625 U -
TACAAATATGGATTCTTTTAGCATCTTTGGA
>5 dna:chromosome chromosome:RGSC3.4:5:1:173096209:1 114521680 ID13624 U -
TACAAATATGGATTCTTTTAGCATCTTTGG
>5 dna:chromosome chromosome:RGSC3.4:5:1:173096209:1 114521684 ID27816 U -
TCCTACAAATATGGATTCTTTTAGCATCT
>5 dna:chromosome chromosome:RGSC3.4:5:1:173096209:1 114521686 ID30357 U -
TCTCCTACAAATATGGATTCTTTTAGCAT
>5 dna:chromosome chromosome:RGSC3.4:5:1:173096209:1 114521809 ID19018 U -
TAGGAGAGTGACGGTAACCTGGA
>5 dna:chromosome chromosome:RGSC3.4:5:1:173096209:1 114521817 ID46861 U -
TGGATCTAGGAAATTTAGGAGAGTGACGGT
>5 dna:chromosome chromosome:RGSC3.4:5:1:173096209:1 114521821 ID31171 U -
TCTGGATCTAGGAAATTTAGGAGAGTGA
>5 dna:chromosome chromosome:RGSC3.4:5:1:173096209:1 114521833 ID11665 U -
TAACTGTGTATTCCTCTGGATCTAGGAAAT
>5 dna:chromosome chromosome:RGSC3.4:5:1:173096209:1 114521839 ID59629 U -
TTGAATAACTGTGTATTCCTCTGGATCTA
>5 dna:chromosome chromosome:RGSC3.4:5:1:173096209:1 114521842 ID29182 U -
TCCTTTGAATAACTGTGTATTCCTCTGGAT
>5 dna:chromosome chromosome:RGSC3.4:5:1:173096209:1 114521880 ID12511 U -
TAAGTAATTGTTGACTGAGTTGAGGCTTT
>5 dna:chromosome chromosome:RGSC3.4:5:1:173096209:1 114521884 ID8935 U -
GTAAGTAATTGTTGACTGAGTTGAGG
>5 dna:chromosome chromosome:RGSC3.4:5:1:173096209:1 114521884 ID12503 U -
TAAGTAAGTAATTGTTGACTGAGTTGAGG
>5 dna:chromosome chromosome:RGSC3.4:5:1:173096209:1 114521884 ID12510 U -
TAAGTAATTGTTGACTGAGTTGAGG
>5 dna:chromosome chromosome:RGSC3.4:5:1:173096209:1 114521904 ID30926 U -
TCTGATGCGAGGAGGAAGCCTAAGTAAGT
>5 dna:chromosome chromosome:RGSC3.4:5:1:173096209:1 114521922 ID54853 U -
TGTTATAATAACCCTTTGATCTGATGCGAG
>5 dna:chromosome chromosome:RGSC3.4:5:1:173096209:1 114521925 ID54533 U -
TGTGTTATAATAACCCTTTGATCTGATGC
>5 dna:chromosome chromosome:RGSC3.4:5:1:173096209:1 114521945 ID16680 U -
TAGAAAGGAAATGTGTTTGTGTGTTATA
>5 dna:chromosome chromosome:RGSC3.4:5:1:173096209:1 114521953 ID23323 U -
TCAAGCTGTTTAGAAAGGAAATGTGTTTGT
>5 dna:chromosome chromosome:RGSC3.4:5:1:173096209:1 114521954 ID23322 U -
TCAAGCTGTTTAGAAAGGAAATGTGTTTG
>5 dna:chromosome chromosome:RGSC3.4:5:1:173096209:1 114521964 ID18340 U -
TAGCCATGTTATCAAGCTGTTTAGAAAGGA
>5 dna:chromosome chromosome:RGSC3.4:5:1:173096209:1 114522023 ID34374 U -
TGAATTCTGTGTCAGTAGGGCAATGGCTGC
>5 dna:chromosome chromosome:RGSC3.4:5:1:173096209:1 114522027 ID57178 U -
TTATGAATTCTGTGTCAGTAGGGCAATGG
>5 dna:chromosome chromosome:RGSC3.4:5:1:173096209:1 114522029 ID57177 U -
TTATGAATTCTGTGTCAGTAGGGCAAT
>5 dna:chromosome chromosome:RGSC3.4:5:1:173096209:1 114522038 ID19077 U -
TAGGAGGGTTTATTATGAATTCTGTGTCAG
>5 dna:chromosome chromosome:RGSC3.4:5:1:173096209:1 114522040 ID19076 U -
TAGGAGGGTTTATTATGAATTCTGTGTC
>5 dna:chromosome chromosome:RGSC3.4:5:1:173096209:1 114522058 ID17014 U -
TAGAAGTATCAAATGCACAATAGGAGGGTT
>5 dna:chromosome chromosome:RGSC3.4:5:1:173096209:1 114522059 ID17013 U -
TAGAAGTATCAAATGCACAATAGGAGGGT
>5 dna:chromosome chromosome:RGSC3.4:5:1:173096209:1 114522078 ID20438 U -
TAGTGTATTTCATTTGTGTATAGAAGTATC
>5 dna:chromosome chromosome:RGSC3.4:5:1:173096209:1 114522088 ID49200 U -
TGGGATTTAGTGTATTTCATTTGTGTA
>5 dna:chromosome chromosome:RGSC3.4:5:1:173096209:1 114522115 ID40709 U -
TGCAATGGGTTCTTTTATGGAGAAGAGGTA
>5 dna:chromosome chromosome:RGSC3.4:5:1:173096209:1 114522116 ID40708 U -
TGCAATGGGTTCTTTTATGGAGAAGAGGT
>5 dna:chromosome chromosome:RGSC3.4:5:1:173096209:1 114522118 ID40707 U -
TGCAATGGGTTCTTTTATGGAGAAGAG
>5 dna:chromosome chromosome:RGSC3.4:5:1:173096209:1 114522124 ID40959 U -
TGCACGTATGCAATGGGTTCTTTTATGGA
>5 dna:chromosome chromosome:RGSC3.4:5:1:173096209:1 114522136 ID10536 U -
TAAAGCTTACAGGTGCACGTATGCAATGGG
>5 dna:chromosome chromosome:RGSC3.4:5:1:173096209:1 114522146 ID54089 U -
TGTGGAATTCTAAAGCTTACAGGTGCACGT
>5 dna:chromosome chromosome:RGSC3.4:5:1:173096209:1 114522155 ID50776 U -
TGGTCTTCCTGTGGAATTCTAAAGCTTACA
>5 dna:chromosome chromosome:RGSC3.4:5:1:173096209:1 114522156 ID50775 U -
TGGTCTTCCTGTGGAATTCTAAAGCTTAC
>5 dna:chromosome chromosome:RGSC3.4:5:1:173096209:1 114522157 ID50774 U -
TGGTCTTCCTGTGGAATTCTAAAGCTTA
>5 dna:chromosome chromosome:RGSC3.4:5:1:173096209:1 114522235 ID22395 U -
TATTCTATTTAGAATAAAAACTGTTGCCATC
>5 dna:chromosome chromosome:RGSC3.4:5:1:173096209:1 114522237 ID22394 U -
TATTCTATTTAGAATAAAAACTGTTGCCA
>5 dna:chromosome chromosome:RGSC3.4:5:1:173096209:1 114522251 ID34033 U -
TGAATATCCTTTCTTATTCTATTTAGAAT
>5 dna:chromosome chromosome:RGSC3.4:5:1:173096209:1 114522273 ID21049 U -
TATAGTTTGGGCCATAGTTGTTACTGAATAT
>5 dna:chromosome chromosome:RGSC3.4:5:1:173096209:1 114522277 ID9594 U -
GTTTGGGCCATAGTTGTTACTGA
>5 dna:chromosome chromosome:RGSC3.4:5:1:173096209:1 114522291 ID54541 U -
TGTGTTCAAGATCTTTCTATAGTTTGGGCC
>5 dna:chromosome chromosome:RGSC3.4:5:1:173096209:1 114522317 ID24705 U -
TCAGTTGTGCCTTTTGGATAGATGTG
>5 dna:chromosome chromosome:RGSC3.4:5:1:173096209:1 114522318 ID12948 U -
TAATCAGTTGTGCCTTTTGGATAGATGT
>5 dna:chromosome chromosome:RGSC3.4:5:1:173096209:1 114522324 ID31466 U -
TCTTAAGGGTAATCAGTTGTGCCTTTTGGAT
>5 dna:chromosome chromosome:RGSC3.4:5:1:173096209:1 114522325 ID31465 U -
TCTTAAGGGTAATCAGTTGTGCCTTTTGGA
>5 dna:chromosome chromosome:RGSC3.4:5:1:173096209:1 114522333 ID36634 U -
TGAGAGATCTTAAGGGTAATCAGTTGTGC
>5 dna:chromosome chromosome:RGSC3.4:5:1:173096209:1 114522366 ID2167 U -
ATAAATGCTAAATCTTTTATCTTTTATC
>5 dna:chromosome chromosome:RGSC3.4:5:1:173096209:1 114522370 ID2036 U -
AGTCAGTATAAATGCTAAATCTTTTATCTTT
>5 dna:chromosome chromosome:RGSC3.4:5:1:173096209:1 114522381 ID9067 U -
GTCAGTATAAATGCTAAAT
>5 dna:chromosome chromosome:RGSC3.4:5:1:173096209:1 114522436 ID17925 U -
TAGATTTTAAGACCCTTTTATTCCAGATTGT
>5 dna:chromosome chromosome:RGSC3.4:5:1:173096209:1 114522469 ID12016 U -
TAAGAGGTGTGTTTAGTAGGTGAGTC
>5 dna:chromosome chromosome:RGSC3.4:5:1:173096209:1 114522478 ID12263 U -
TAAGCTATAGAATAAGAGGTGTGTTTAGT
>5 dna:chromosome chromosome:RGSC3.4:5:1:173096209:1 114522482 ID29917 U -
TCTATAAGCTATAGAATAAGAGGTGTGTT
>5 dna:chromosome chromosome:RGSC3.4:5:1:173096209:1 114522515 ID46748 U -
TGGATAACTGCAATATAGGTTGGAACACAGG
>5 dna:chromosome chromosome:RGSC3.4:5:1:173096209:1 114522840 ID39292 U -
TGATGAGATTTGGAAATTTTACTCCCAGC
>5 dna:chromosome chromosome:RGSC3.4:5:1:173096209:1 114522926 ID15985 U -
TACTCTCTTGACTCCTGTGTGACTAAGGCAA
>5 dna:chromosome chromosome:RGSC3.4:5:1:173096209:1 114522932 ID12517 U -
TAAGTACTCTCTTGACTCCTGTGTGACTA
>5 dna:chromosome chromosome:RGSC3.4:5:1:173096209:1 114522932 ID15984 U -
TACTCTCTTGACTCCTGTGTGACTA
>5 dna:chromosome chromosome:RGSC3.4:5:1:173096209:1 114523152 ID32195 U -
TGAAAAAAGAAAAGACATGGGCCAGTGTCC
>5 dna:chromosome chromosome:RGSC3.4:5:1:173096209:1 114523153 ID32194 U -
TGAAAAAAGAAAAGACATGGGCCAGTGTC
>5 dna:chromosome chromosome:RGSC3.4:5:1:173096209:1 114523158 ID48340 U -
TGGGAAATGAAAAAAGAAAAGACATGGGCCA
>5 dna:chromosome chromosome:RGSC3.4:5:1:173096209:1 114523159 ID48339 U -
TGGGAAATGAAAAAAGAAAAGACATGGGCC
>5 dna:chromosome chromosome:RGSC3.4:5:1:173096209:1 114523160 ID48338 U -
TGGGAAATGAAAAAAGAAAAGACATGGGC
>5 dna:chromosome chromosome:RGSC3.4:5:1:173096209:1 114523195 ID29905 U -
TCTAGTCAGCCTGACAAGGTGTGAGTAGT
>5 dna:chromosome chromosome:RGSC3.4:5:1:173096209:1 114523240 ID16394 U -
TACTTGAGTGTTATCAAAGGCCTTCTCTGT
>5 dna:chromosome chromosome:RGSC3.4:5:1:173096209:1 114523243 ID16393 U -
TACTTGAGTGTTATCAAAGGCCTTCTC
>5 dna:chromosome chromosome:RGSC3.4:5:1:173096209:1 114523245 ID16392 U -
TACTTGAGTGTTATCAAAGGCCTTC
>5 dna:chromosome chromosome:RGSC3.4:5:1:173096209:1 114523333 ID7010 U -
GAGGAAGTATAGACCCTAAGGTTGGGCACGT
>5 dna:chromosome chromosome:RGSC3.4:5:1:173096209:1 114523400 ID15162 U -
TACCTAAAGCTTGTGAGACATGTTGGGT
>5 dna:chromosome chromosome:RGSC3.4:5:1:173096209:1 114523453 ID28148 U -
TCCTATTTTTCTCAAAGGCTGATGGTAA
>5 dna:chromosome chromosome:RGSC3.4:5:1:173096209:1 114523505 ID33941 U -
TGAAGTTCAAGCAATAATATGGTGAGGTA
>5 dna:chromosome chromosome:RGSC3.4:5:1:173096209:1 114523506 ID44363 U -
TGCTGAAGTTCAAGCAATAATATGGTGAGGT
>5 dna:chromosome chromosome:RGSC3.4:5:1:173096209:1 114523511 ID14218 U -
TACAGATGCTGAAGTTCAAGCAATAATATGGT
>5 dna:chromosome chromosome:RGSC3.4:5:1:173096209:1 114523546 ID22795 U -
TATTTTAGAAGAGTGAAAAGAAGAGTTGG
>5 dna:chromosome chromosome:RGSC3.4:5:1:173096209:1 114523574 ID10886 U -
TAAATGTGTAGATTTTGGGTGTGGTTCCAT
>5 dna:chromosome chromosome:RGSC3.4:5:1:173096209:1 114523576 ID10885 U -
TAAATGTGTAGATTTTGGGTGTGGTTCC
>5 dna:chromosome chromosome:RGSC3.4:5:1:173096209:1 114523584 ID25388 U -
TCCAAAGGGCATAAATGTGTAGATTTTGGGT
>5 dna:chromosome chromosome:RGSC3.4:5:1:173096209:1 114523585 ID25387 U -
TCCAAAGGGCATAAATGTGTAGATTTTGGG
>5 dna:chromosome chromosome:RGSC3.4:5:1:173096209:1 114523678 ID49193 U -
TGGGATTGGTGAGAAGAACTTGCAAGG
>5 dna:chromosome chromosome:RGSC3.4:5:1:173096209:1 114523707 ID9813 U -
TAAAACAGGAATTCTATATGTTTAGCTGTA
>5 dna:chromosome chromosome:RGSC3.4:5:1:173096209:1 114523713 ID49818 U -
TGGGTCTAAAACAGGAATTCTATATGTTTA
>5 dna:chromosome chromosome:RGSC3.4:5:1:173096209:1 114523769 ID7241 U -
GATCCAGTGGAGAACGTGGCA
>5 dna:chromosome chromosome:RGSC3.4:5:1:173096209:1 114523802 ID39519 U -
TGATGGCTATTGTATATGATTCGCTCATG
>5 dna:chromosome chromosome:RGSC3.4:5:1:173096209:1 114523926 ID52337 U -
TGTATTTAGAGGAATAAAAAAGCTGGT
>5 dna:chromosome chromosome:RGSC3.4:5:1:173096209:1 114523969 ID17571 U -
TAGAGTTCAGACAGTCTCGGCTTGACCT
>5 dna:chromosome chromosome:RGSC3.4:5:1:173096209:1 114523993 ID28640 U -
TCCTGCTGTAGATATTTGTCCCAGGCTAGA
>5 dna:chromosome chromosome:RGSC3.4:5:1:173096209:1 114524014 ID37792 U -
TGAGGGTAATAATCTGGGAAATCCTGCTGT
>5 dna:chromosome chromosome:RGSC3.4:5:1:173096209:1 114524030 ID13913 U -
TACAATGTACGTTTCTGAGGGTAATAATC
>5 dna:chromosome chromosome:RGSC3.4:5:1:173096209:1 114524034 ID13912 U -
TACAATGTACGTTTCTGAGGGTAAT
>5 dna:chromosome chromosome:RGSC3.4:5:1:173096209:1 114524037 ID58674 U -
TTCTAAATACAATGTACGTTTCTGAGGGT
>5 dna:chromosome chromosome:RGSC3.4:5:1:173096209:1 114524060 ID33727 U -
TGAAGCATACTCTGTCATACTTCTAA
>5 dna:chromosome chromosome:RGSC3.4:5:1:173096209:1 114524143 ID37163 U -
TGAGCAGAAGAAGTGATTCACATGGCTAGA
>5 dna:chromosome chromosome:RGSC3.4:5:1:173096209:1 114524164 ID17267 U -
TAGACATGGTCATTTTCAGTCTGAGCAGAA
>5 dna:chromosome chromosome:RGSC3.4:5:1:173096209:1 114524174 ID36711 U -
TGAGAGGCTAGACATGGTCATTTTCAGT
>5 dna:chromosome chromosome:RGSC3.4:5:1:173096209:1 114524256 ID17827 U -
TAGATGGTTTGATAGTAGGGATTAGAGTC
>5 dna:chromosome chromosome:RGSC3.4:5:1:173096209:1 114524268 ID17754 U -
TAGATGACCTTTTAGATGGTTTGATAGTA
>5 dna:chromosome chromosome:RGSC3.4:5:1:173096209:1 114524274 ID20382 U -
TAGTGCTTAGATGACCTTTTAGATGGTTTG
>5 dna:chromosome chromosome:RGSC3.4:5:1:173096209:1 114524275 ID20381 U -
TAGTGCTTAGATGACCTTTTAGATGGTTT
>5 dna:chromosome chromosome:RGSC3.4:5:1:173096209:1 114524281 ID57975 U -
TTCATTTAGTGCTTAGATGACCTTTTAGA
>5 dna:chromosome chromosome:RGSC3.4:5:1:173096209:1 114524284 ID28940 U -
TCCTTCATTTAGTGCTTAGATGACCTTTT
>5 dna:chromosome chromosome:RGSC3.4:5:1:173096209:1 114524297 ID32570 U -
TGAAACTAGAATCCTTCATTTAGTGCT
>5 dna:chromosome chromosome:RGSC3.4:5:1:173096209:1 114524297 ID53167 U -
TGTGAAACTAGAATCCTTCATTTAGTGCT
>5 dna:chromosome chromosome:RGSC3.4:5:1:173096209:1 114524298 ID5179 U -
CTAGAATCCTTCATTTAGTGC
>5 dna:chromosome chromosome:RGSC3.4:5:1:173096209:1 114524306 ID11181 U -
TAACAGCTTGTGAAACTAGAATCCTTCA
>5 dna:chromosome chromosome:RGSC3.4:5:1:173096209:1 114524307 ID11180 U -
TAACAGCTTGTGAAACTAGAATCCTTC
>5 dna:chromosome chromosome:RGSC3.4:5:1:173096209:1 114524337 ID58523 U -
TTCCTTAGTTGGGAATTTAGGGGCAGAA
>5 dna:chromosome chromosome:RGSC3.4:5:1:173096209:1 114524395 ID31576 U -
TCTTAGTACTGAAGATGGCATTGAACGT
>5 dna:chromosome chromosome:RGSC3.4:5:1:173096209:1 114524505 ID60730 U -
TTGGGTTGATTTTAATCTGAAAAGAGCTG
>5 dna:chromosome chromosome:RGSC3.4:5:1:173096209:1 114524635 ID14345 U -
TACAGTAGAAGATTAAATTATTTGGTTTA
>5 dna:chromosome chromosome:RGSC3.4:5:1:173096209:1 114524657 ID50436 U -
TGGTATAGAACTCAGAAAAGGCTTACAGTA
>5 dna:chromosome chromosome:RGSC3.4:5:1:173096209:1 114524769 ID27966 U -
TCCTAGATTTAGTTGACTTTATGTTGGTTT
>5 dna:chromosome chromosome:RGSC3.4:5:1:173096209:1 114524870 ID12920 U -
TAATCAATGGAGTGCCATAGATTGGTGCTAGC
>5 dna:chromosome chromosome:RGSC3.4:5:1:173096209:1 114524876 ID18514 U -
TAGCTAATCAATGGAGTGCCATAGATTGGT
>5 dna:chromosome chromosome:RGSC3.4:5:1:173096209:1 114524956 ID21448 U -
TATCTACACAGAGTGTGAAGTAAGGTTTC
>5 dna:chromosome chromosome:RGSC3.4:5:1:173096209:1 114525041 ID11101 U -
TAACACATGGTAGAAAGGCATGACAGTGC
>5 dna:chromosome chromosome:RGSC3.4:5:1:173096209:1 114525066 ID19618 U -
TAGGTAAATTGGTGTGTTAAGCCTTTAAC
>5 dna:chromosome chromosome:RGSC3.4:5:1:173096209:1 114525077 ID3726 U -
CAGATACTAGGTAAATTGGTGTGTT
>5 dna:chromosome chromosome:RGSC3.4:5:1:173096209:1 114525078 ID3725 U -
CAGATACTAGGTAAATTGGTGTGT
>5 dna:chromosome chromosome:RGSC3.4:5:1:173096209:1 114525078 ID56379 U -
TTAAATCAGATACTAGGTAAATTGGTGTGT
>5 dna:chromosome chromosome:RGSC3.4:5:1:173096209:1 114525219 ID20648 U -
TAGTTTCAAGCCAGTGGGATCTCCTAAAA
>5 dna:chromosome chromosome:RGSC3.4:5:1:173096209:1 114525379 ID11316 U -
TAACCAACAAAGGGCCTCTCTGGTTTGAA
>5 dna:chromosome chromosome:RGSC3.4:5:1:173096209:1 114525390 ID60519 U -
TTGGATGGATACTAACCAACAAAGGGCCTC
>5 dna:chromosome chromosome:RGSC3.4:5:1:173096209:1 114525396 ID28324 U -
TCCTCCTTGGATGGATACTAACCAACAAAG
>5 dna:chromosome chromosome:RGSC3.4:5:1:173096209:1 114525402 ID41367 U -
TGCAGTTTCCTCCTTGGATGGATACTAACCA
>5 dna:chromosome chromosome:RGSC3.4:5:1:173096209:1 114525440 ID17893 U -
TAGATTCATGGATATGACAACACAGAACTGC
>5 dna:chromosome chromosome:RGSC3.4:5:1:173096209:1 114525494 ID17910 U -
TAGATTGTTGTTAGCCTCTTTCAATATGGTA
>5 dna:chromosome chromosome:RGSC3.4:5:1:173096209:1 114525495 ID56945 U -
TTAGATTGTTGTTAGCCTCTTTCAATATGGT
>5 dna:chromosome chromosome:RGSC3.4:5:1:173096209:1 114525659 ID34476 U -
TGAATTTTGATTTCTGAAGGATAAAATGTT
>5 dna:chromosome chromosome:RGSC3.4:5:1:173096209:1 114525683 ID41816 U -
TGCCAAAGAGTGTCAAAAAATTTTTGAATT
>5 dna:chromosome chromosome:RGSC3.4:5:1:173096209:1 114525693 ID29253 U -
TCCTTTTTACTGCCAAAGAGTGTCAAAAAA
>5 dna:chromosome chromosome:RGSC3.4:5:1:173096209:1 114525704 ID53507 U -
TGTGAGAATTTTCCTTTTTACTGCCAAAGA
>5 dna:chromosome chromosome:RGSC3.4:5:1:173096209:1 114525769 ID41392 U -
TGCATACAATTTCATTTAACCAGAGCTGTCT
>5 dna:chromosome chromosome:RGSC3.4:5:1:173096209:1 114525773 ID59072 U -
TTCTGCATACAATTTCATTTAACCAGAGCT
>5 dna:chromosome chromosome:RGSC3.4:5:1:173096209:1 114525774 ID31772 U -
TCTTCTGCATACAATTTCATTTAACCAGAGC
>5 dna:chromosome chromosome:RGSC3.4:5:1:173096209:1 114525810 ID57307 U -
TTATTTTATTTGGGGAATAAGGCTGAAGT
>5 dna:chromosome chromosome:RGSC3.4:5:1:173096209:1 114525868 ID54126 U -
TGTGGCACACGTATACGTACTCATGTAAA
>5 dna:chromosome chromosome:RGSC3.4:5:1:173096209:1 114525869 ID54125 U -
TGTGGCACACGTATACGTACTCATGTAA
>5 dna:chromosome chromosome:RGSC3.4:5:1:173096209:1 114525919 ID45385 U -
TGGAAAGAAAGAACTGACTCCTTCAGGTTGT
>5 dna:chromosome chromosome:RGSC3.4:5:1:173096209:1 114525941 ID39452 U -
TGATGCTTCGGACCAGTATGGTGGAAAGAA
>5 dna:chromosome chromosome:RGSC3.4:5:1:173096209:1 114525947 ID12315 U -
TAAGCTTGATGCTTCGGACCAGTATGGTGG
>5 dna:chromosome chromosome:RGSC3.4:5:1:173096209:1 114525961 ID37137 U -
TGAGCACAGTGACCTAAGCTTGATGCTTCG
>5 dna:chromosome chromosome:RGSC3.4:5:1:173096209:1 114525994 ID38470 U -
TGATAACTCAGTGGGTAAAGATGCTGGC
>5 dna:chromosome chromosome:RGSC3.4:5:1:173096209:1 114526010 ID13491 U -
TAATTTTAGGACAAGTCTGATAACTCAGT
>5 dna:chromosome chromosome:RGSC3.4:5:1:173096209:1 114526017 ID2826 U -
ATTAATTTTAGGACAAGTCTGATA
>5 dna:chromosome chromosome:RGSC3.4:5:1:173096209:1 114526018 ID56584 U -
TTAATTTTAGGACAAGTCTGAT
>5 dna:chromosome chromosome:RGSC3.4:5:1:173096209:1 114526021 ID62299 U -
TTTTAAAAATTAATTTTAGGACAAGTCT
>5 dna:chromosome chromosome:RGSC3.4:5:1:173096209:1 114526022 ID50101 U -
TGGGTTTTAAAAATTAATTTTAGGACAAGTC
>5 dna:chromosome chromosome:RGSC3.4:5:1:173096209:1 114526023 ID50100 U -
TGGGTTTTAAAAATTAATTTTAGGACAAGT
>5 dna:chromosome chromosome:RGSC3.4:5:1:173096209:1 114526062 ID11170 U -
TAACAGCCATATTAATTTCAGCCCTCTTAGT
>5 dna:chromosome chromosome:RGSC3.4:5:1:173096209:1 114526064 ID4058 U -
CATATTAATTTCAGCCCTCTTA
>5 dna:chromosome chromosome:RGSC3.4:5:1:173096209:1 114526069 ID11169 U -
TAACAGCCATATTAATTTCAGCCC
>5 dna:chromosome chromosome:RGSC3.4:5:1:173096209:1 114526106 ID2241 U -
ATAGAGTTAAAGCAAGAGA
>5 dna:chromosome chromosome:RGSC3.4:5:1:173096209:1 114526107 ID1120 U -
ACTCAAAGAAAGATAGAGTTAAAGCAAGAG
>5 dna:chromosome chromosome:RGSC3.4:5:1:173096209:1 114526109 ID1387 U -
AGACTCAAAGAAAGATAGAGTTAAAGCAAG
>5 dna:chromosome chromosome:RGSC3.4:5:1:173096209:1 114526110 ID359 U -
AAGACTCAAAGAAAGATAGAGTTAAAGCAA
>5 dna:chromosome chromosome:RGSC3.4:5:1:173096209:1 114526111 ID11926 U -
TAAGACTCAAAGAAAGATAGAGTTAAAGCA
>5 dna:chromosome chromosome:RGSC3.4:5:1:173096209:1 114526178 ID21533 U -
TATCTGTCATAGCAGATTTTAGGGCA
>5 dna:chromosome chromosome:RGSC3.4:5:1:173096209:1 114526221 ID29012 U -
TCCTTGACAGAGGCTCTAGTACATTCTGTA
>5 dna:chromosome chromosome:RGSC3.4:5:1:173096209:1 114526270 ID28836 U -
TCCTTAAAGGGCAGAGGGCAATGCAC
>5 dna:chromosome chromosome:RGSC3.4:5:1:173096209:1 114526305 ID12581 U -
TAAGTGATTCTAGATTGTGTCAAATTGGC
>5 dna:chromosome chromosome:RGSC3.4:5:1:173096209:1 114526308 ID27782 U -
TCCTAAGTGATTCTAGATTGTGTCAAATT
>5 dna:chromosome chromosome:RGSC3.4:5:1:173096209:1 114526310 ID61777 U -
TTTCCTAAGTGATTCTAGATTGTGTCAAA
>5 dna:chromosome chromosome:RGSC3.4:5:1:173096209:1 114526313 ID25188 U -
TCATTTCCTAAGTGATTCTAGATTGTGTC
>5 dna:chromosome chromosome:RGSC3.4:5:1:173096209:1 114526313 ID61776 U -
TTTCCTAAGTGATTCTAGATTGTGTC
>5 dna:chromosome chromosome:RGSC3.4:5:1:173096209:1 114526335 ID24414 U -
TCAGCCACGTCTGCACAATCATTTC
>5 dna:chromosome chromosome:RGSC3.4:5:1:173096209:1 114526353 ID32130 U -
TCTTTTATATAAGTGTCCACAGCTCAGCCA
>5 dna:chromosome chromosome:RGSC3.4:5:1:173096209:1 114526353 ID62427 U -
TTTTATATAAGTGTCCACAGCTCAGCCA
>5 dna:chromosome chromosome:RGSC3.4:5:1:173096209:1 114526417 ID21051 U -
TATATAAAGATGCTGTCCCACTTTTATGCT
>5 dna:chromosome chromosome:RGSC3.4:5:1:173096209:1 114526482 ID8181 U -
GGAACTTGAAGGAGCCAGTCACACCC
>5 dna:chromosome chromosome:RGSC3.4:5:1:173096209:1 114526482 ID12814 U -
TAATAGGAACTTGAAGGAGCCAGTCACACCC
>5 dna:chromosome chromosome:RGSC3.4:5:1:173096209:1 114526484 ID12813 U -
TAATAGGAACTTGAAGGAGCCAGTCACAC
>5 dna:chromosome chromosome:RGSC3.4:5:1:173096209:1 114526485 ID1757 U -
AGGAACTTGAAGGAGCCAGTCACA
>5 dna:chromosome chromosome:RGSC3.4:5:1:173096209:1 114526485 ID12812 U -
TAATAGGAACTTGAAGGAGCCAGTCACA
>5 dna:chromosome chromosome:RGSC3.4:5:1:173096209:1 114526490 ID12811 U -
TAATAGGAACTTGAAGGAGCCAG
>5 dna:chromosome chromosome:RGSC3.4:5:1:173096209:1 114526491 ID45900 U -
TGGAAGTCTAATAGGAACTTGAAGGAGCCA
>5 dna:chromosome chromosome:RGSC3.4:5:1:173096209:1 114526492 ID45899 U -
TGGAAGTCTAATAGGAACTTGAAGGAGCC
>5 dna:chromosome chromosome:RGSC3.4:5:1:173096209:1 114526496 ID858 U -
ACATGGAAGTCTAATAGGAACTTGAAGG
>5 dna:chromosome chromosome:RGSC3.4:5:1:173096209:1 114526573 ID53640 U -
TGTGATAAAATGCTCTGACCAGAAACACCT
>5 dna:chromosome chromosome:RGSC3.4:5:1:173096209:1 114526574 ID53639 U -
TGTGATAAAATGCTCTGACCAGAAACACC
>5 dna:chromosome chromosome:RGSC3.4:5:1:173096209:1 114526575 ID53638 U -
TGTGATAAAATGCTCTGACCAGAAACAC
>5 dna:chromosome chromosome:RGSC3.4:5:1:173096209:1 114526577 ID16235 U -
TACTGTGATAAAATGCTCTGACCAGAAAC
>5 dna:chromosome chromosome:RGSC3.4:5:1:173096209:1 114526577 ID53637 U -
TGTGATAAAATGCTCTGACCAGAAAC
>5 dna:chromosome chromosome:RGSC3.4:5:1:173096209:1 114526746 ID38143 U -
TGAGTGCCAAATTTCTAGATGCTGTCAAGG
>5 dna:chromosome chromosome:RGSC3.4:5:1:173096209:1 114526751 ID13464 U -
TAATTTGAGTGCCAAATTTCTAGATGCTGT
>5 dna:chromosome chromosome:RGSC3.4:5:1:173096209:1 114526860 ID30969 U -
TCTGATTATTGCCAGTGCCTTCTATTGAGA
>5 dna:chromosome chromosome:RGSC3.4:5:1:173096209:1 114526867 ID23134 U -
TCAAATCTCTGATTATTGCCAGTGCCTTCT
>5 dna:chromosome chromosome:RGSC3.4:5:1:173096209:1 114526868 ID23133 U -
TCAAATCTCTGATTATTGCCAGTGCCTTC
>5 dna:chromosome chromosome:RGSC3.4:5:1:173096209:1 114526986 ID56703 U -
TTACATGAGTGTTGACAATATGAACTTGCT
>5 dna:chromosome chromosome:RGSC3.4:5:1:173096209:1 114527035 ID43018 U -
TGCCTCTCAATAGTGGGATTGCCAGTGCA
>5 dna:chromosome chromosome:RGSC3.4:5:1:173096209:1 114527107 ID30121 U -
TCTCACTGAACCTGGAGCTCACTGATTAA
>5 dna:chromosome chromosome:RGSC3.4:5:1:173096209:1 114527580 ID37780 U -
TGAGGGCAATTGTCTATAAAAGGGAAG
>5 dna:chromosome chromosome:RGSC3.4:5:1:173096209:1 114527640 ID31853 U -
TCTTGAGTTACCTTGGGTGCTTGGAACAG
>5 dna:chromosome chromosome:RGSC3.4:5:1:173096209:1 114527737 ID1419 U -
AGAGAGCATGACATTTGTGT
>5 dna:chromosome chromosome:RGSC3.4:5:1:173096209:1 114527760 ID42518 U -
TGCCATGTAGACCCAAGAGGTACCTAACAGA
>5 dna:chromosome chromosome:RGSC3.4:5:1:173096209:1 114527798 ID18505 U -
TAGCTAAATGAACATGAAACAGTCACTTAGA
>5 dna:chromosome chromosome:RGSC3.4:5:1:173096209:1 114527799 ID18504 U -
TAGCTAAATGAACATGAAACAGTCACTTAG
>5 dna:chromosome chromosome:RGSC3.4:5:1:173096209:1 114527863 ID20960 U -
TATACTACAGAGTTGAGTAAAAGGCCTTTT
>5 dna:chromosome chromosome:RGSC3.4:5:1:173096209:1 114527889 ID21858 U -
TATGCAGTGTTTGCACTTGAAGGGTTATA
>5 dna:chromosome chromosome:RGSC3.4:5:1:173096209:1 114528080 ID34068 U -
TGAATCACTTAGTTTGAATCAAAGCTC
>5 dna:chromosome chromosome:RGSC3.4:5:1:173096209:1 114528114 ID51035 U -
TGGTGATTTTAGGGATCCTCAAGGCCAC
>5 dna:chromosome chromosome:RGSC3.4:5:1:173096209:1 114528116 ID946 U -
ACCATGGTGATTTTAGGGATCCTCAAGGCC
>5 dna:chromosome chromosome:RGSC3.4:5:1:173096209:1 114528270 ID39129 U -
TGATCTGTTGATTTGAACATGGTTGGCATCC
>5 dna:chromosome chromosome:RGSC3.4:5:1:173096209:1 114528274 ID39128 U -
TGATCTGTTGATTTGAACATGGTTGGC
>5 dna:chromosome chromosome:RGSC3.4:5:1:173096209:1 114528278 ID9721 U -
TAAAAAGTGATCTGTTGATTTGAACATGGT
>5 dna:chromosome chromosome:RGSC3.4:5:1:173096209:1 114528373 ID34086 U -
TGAATCCAAAGTGCCAAGGGCATTGATTT
>5 dna:chromosome chromosome:RGSC3.4:5:1:173096209:1 114528423 ID14567 U -
TACATGGACATGTTTCTTTTCCACTGTAGC
>5 dna:chromosome chromosome:RGSC3.4:5:1:173096209:1 114528441 ID22875 U -
TCAAAAAGCAAAAGACTACATGGACATG
>5 dna:chromosome chromosome:RGSC3.4:5:1:173096209:1 114528693 ID62636 U -
TTTTTATCATGTGTGCATAAAATTGGTGCAA
>5 dna:chromosome chromosome:RGSC3.4:5:1:173096209:1 114528702 ID4523 U -
CCCATTTTTTTATCATGTGTGCATAAAA
>5 dna:chromosome chromosome:RGSC3.4:5:1:173096209:1 114528707 ID4262 U -
CATTTTTTTATCATGTGTGCA
>5 dna:chromosome chromosome:RGSC3.4:5:1:173096209:1 114528926 ID62126 U -
TTTGCATTGTTTACTTTTCACCCTTTCTCC
>5 dna:chromosome chromosome:RGSC3.4:5:1:173096209:1 114528965 ID3774 U -
CAGCAGACTGAAAGATGCTTCTCAGAGCTGC
>5 dna:chromosome chromosome:RGSC3.4:5:1:173096209:1 114528965 ID7495 U -
GCAGACTGAAAGATGCTTCTCAGAGCTGC
>5 dna:chromosome chromosome:RGSC3.4:5:1:173096209:1 114529032 ID28053 U -
TCCTATAGTATGGTAGAAAATCATTAGCCT
>5 dna:chromosome chromosome:RGSC3.4:5:1:173096209:1 114529074 ID54445 U -
TGTGTGTAAAAAAGTCCATTTGGGTCATTC
>5 dna:chromosome chromosome:RGSC3.4:5:1:173096209:1 114529157 ID17935 U -
TAGCAAAAGCAAGGTGCAGTGGTGCTAGA
>5 dna:chromosome chromosome:RGSC3.4:5:1:173096209:1 114529163 ID1112 U -
ACTACTGTAGCAAAAGCAAGGTGCAGTGGT
>5 dna:chromosome chromosome:RGSC3.4:5:1:173096209:1 114529163 ID15698 U -
TACTACTGTAGCAAAAGCAAGGTGCAGTGGT
>5 dna:chromosome chromosome:RGSC3.4:5:1:173096209:1 114529241 ID11934 U -
TAAGACTTCAATCAAGAACCAGATATAAGTA
>5 dna:chromosome chromosome:RGSC3.4:5:1:173096209:1 114529371 ID1924 U -
AGGGGGTACTAAATCTTCAAC
>5 dna:chromosome chromosome:RGSC3.4:5:1:173096209:1 114529588 ID23188 U -
TCAACAAAGGAGCTTCTCAAATGTCTTC
>5 dna:chromosome chromosome:RGSC3.4:5:1:173096209:1 114529620 ID32568 U -
TGAAACTAATTCTGTTAACTGTATAAAAA
>5 dna:chromosome chromosome:RGSC3.4:5:1:173096209:1 114529697 ID11165 U -
TAACAGCAAAACTTTTACTGTCCTGTGGTA
>5 dna:chromosome chromosome:RGSC3.4:5:1:173096209:1 114529698 ID11164 U -
TAACAGCAAAACTTTTACTGTCCTGTGGT
>5 dna:chromosome chromosome:RGSC3.4:5:1:173096209:1 114529826 ID12362 U -
TAAGGACCTGTCTGAATGTCATATACTTA
>5 dna:chromosome chromosome:RGSC3.4:5:1:173096209:1 114530008 ID51935 U -
TGTAAGTTTTAGTAAGTTAGGTGTTGAACA
>5 dna:chromosome chromosome:RGSC3.4:5:1:173096209:1 114530250 ID4641 U -
CCGCCCTGACTGCGATGAGTTCTGAACGAA
>5 dna:chromosome chromosome:RGSC3.4:5:1:173096209:1 114530307 ID12838 U -
TAATAGTCTCAATCCGAGAGCTTTTCTCGTC
>5 dna:chromosome chromosome:RGSC3.4:5:1:173096209:1 114530335 ID51074 U -
TGGTGCGACTTGTCCCAAAACCGGGAACCTAA
>5 dna:chromosome chromosome:RGSC3.4:5:1:173096209:1 114530409 ID29238 M -
TCCTTTTGCTTTTAACAAATCCTTGAGGGC
>5 dna:chromosome chromosome:RGSC3.4:5:1:173096209:1 114530648 ID11447 U -
TAACCTGACTTATCGCTTCGTTGCCATTTT
>5 dna:chromosome chromosome:RGSC3.4:5:1:173096209:1 114531069 ID46558 M -
TGGAGCAAATCGACCTTTTGATACAGCAGC
>5 dna:chromosome chromosome:RGSC3.4:5:1:173096209:1 114531163 ID14639 U -
TACATTCACAAATGATATGGAGGTGACACA
>5 dna:chromosome chromosome:RGSC3.4:5:1:173096209:1 114531169 ID35943 U -
TGACTTACATTCACAAATGATATGGAGGT
>5 dna:chromosome chromosome:RGSC3.4:5:1:173096209:1 114531281 ID2056 U -
AGTGAAATTGATATGGACGATGGATTGTC
>5 dna:chromosome chromosome:RGSC3.4:5:1:173096209:1 114531283 ID2055 U -
AGTGAAATTGATATGGACGATGGATTG
>5 dna:chromosome chromosome:RGSC3.4:5:1:173096209:1 114531289 ID25900 U -
TCCACTCGAGTGAAATTGATATGGACGAT
>5 dna:chromosome chromosome:RGSC3.4:5:1:173096209:1 114531471 ID7893 U -
GCTATGGTTCTGGTCCACTGCCTTGTC
>5 dna:chromosome chromosome:RGSC3.4:5:1:173096209:1 114531800 ID19929 M -
TAGGTTTGATCCCTGTCTTAGGTTGGTGAC
>5 dna:chromosome chromosome:RGSC3.4:5:1:173096209:1 114532008 ID30231 U -
TCTCATGATGGGCGTGGCTTACTTTTGGTGT
>5 dna:chromosome chromosome:RGSC3.4:5:1:173096209:1 114532157 ID31039 M -
TCTGCATGCAAGCAGCAATCTCCTACCCCC
>5 dna:chromosome chromosome:RGSC3.4:5:1:173096209:1 114532188 ID23055 U -
TCAAAGCAATTTATTTAGGAACCTTTCT
>5 dna:chromosome chromosome:RGSC3.4:5:1:173096209:1 114532569 ID40570 U -
TGCAAGGAGACATGCTCTCATGTGTGCTGC
>5 dna:chromosome chromosome:RGSC3.4:5:1:173096209:1 114532855 ID60214 U -
TTGCTGTTTTCAAAGGTTTTCCTTGCC
>5 dna:chromosome chromosome:RGSC3.4:5:1:173096209:1 114533298 ID60329 U -
TTGGAATTATGAGGACCTGAGTTTGATCC
>5 dna:chromosome chromosome:RGSC3.4:5:1:173096209:1 114533562 ID15230 U -
TACCTATGTAATCCCATTGTTGGAGA
>5 dna:chromosome chromosome:RGSC3.4:5:1:173096209:1 114533842 ID31621 U -
TCTTATGGTGACCTGTTTGCTTTGAGA
>5 dna:chromosome chromosome:RGSC3.4:5:1:173096209:1 114533856 ID6005 U -
CTTTCTGGTTGATTCTCTTATGGTGACC
>5 dna:chromosome chromosome:RGSC3.4:5:1:173096209:1 114533880 ID30189 U -
TCTCAGTATCTTTGTTGCATGCAGACTTT
>5 dna:chromosome chromosome:RGSC3.4:5:1:173096209:1 114534168 ID53807 U -
TGTGATTGTAACATAGCATTGGGTAGCAGT
>5 dna:chromosome chromosome:RGSC3.4:5:1:173096209:1 114534288 ID15779 U -
TACTATAATGGCACTCGAGAGATGCACT
>5 dna:chromosome chromosome:RGSC3.4:5:1:173096209:1 114534495 ID59069 U -
TTCTGATTTTGTGAGGTCTTGCCAATGC
>5 dna:chromosome chromosome:RGSC3.4:5:1:173096209:1 114538478 ID49964 U -
TGGGTGTGTTTGTTCCCAGTTGAACTTTT
>5 dna:chromosome chromosome:RGSC3.4:5:1:173096209:1 114538502 ID29648 U -
TCTAACAACCAAAGAAGTCCAGACATGGGT
>5 dna:chromosome chromosome:RGSC3.4:5:1:173096209:1 114539663 ID511 U -
AAGGTGATTGACTGAATAGTCTCCTCTCCTTT
>5 dna:chromosome chromosome:RGSC3.4:5:1:173096209:1 114540023 ID17991 U -
TAGCAAGAAAATGCCCATTGGCTTGCTTA
>5 dna:chromosome chromosome:RGSC3.4:5:1:173096209:1 114540174 ID57979 U -
TTCATTTCATAGTCAATCATTGAAGGAAGT
>5 dna:chromosome chromosome:RGSC3.4:5:1:173096209:1 114540237 ID53643 M -
TGTGATAAAGACCATGACCAAAAGCAA
>5 dna:chromosome chromosome:RGSC3.4:5:1:173096209:1 114540271 ID60537 U -
TTGGATTACTGGGTGTCCTACTTTTGTTT
>5 dna:chromosome chromosome:RGSC3.4:5:1:173096209:1 114540390 ID40313 U -
TGCAAAGAGGAGTTTTCCTGATGGGGAGT
>5 dna:chromosome chromosome:RGSC3.4:5:1:173096209:1 114540564 ID37017 U -
TGAGATTCTTTGTTAGGAGACACAATCT
>5 dna:chromosome chromosome:RGSC3.4:5:1:173096209:1 114540616 ID25053 U -
TCATGTTTCAGTAGTCATGCTGGTGATAT
>5 dna:chromosome chromosome:RGSC3.4:5:1:173096209:1 114541583 ID12526 U -
TAAGTAGTCAGAACCTACTGTTTCTGTTA
>5 dna:chromosome chromosome:RGSC3.4:5:1:173096209:1 114542700 ID57060 U -
TTATAAATTGTGACAGGAGGCATAAAACCAC
>5 dna:chromosome chromosome:RGSC3.4:5:1:173096209:1 114542777 ID21456 U -
TATCTAGATTCAGGATACACTGGCCAGAT
>5 dna:chromosome chromosome:RGSC3.4:5:1:173096209:1 114543407 ID51831 U -
TGTAAATGCATATAACAGATGGAGAAGCCT
>5 dna:chromosome chromosome:RGSC3.4:5:1:173096209:1 114543470 ID59137 U -
TTCTGTATAAATCAGTCATCTTAGTTCCTT
>5 dna:chromosome chromosome:RGSC3.4:5:1:173096209:1 114544164 ID16287 U -
TACTTACAAATGGGTATAAGGATTTGGAG
>5 dna:chromosome chromosome:RGSC3.4:5:1:173096209:1 114544201 ID57362 U -
TTCAAAGACCTGTTTCTTTGATGAGGGGT
>5 dna:chromosome chromosome:RGSC3.4:5:1:173096209:1 114544239 ID38971 U -
TGATCAGTTGTGGCTTTACACCATGGTC
>5 dna:chromosome chromosome:RGSC3.4:5:1:173096209:1 114544539 ID61232 U -
TTGTTCTTAACAGCATGTAATTCTTCAT
>5 dna:chromosome chromosome:RGSC3.4:5:1:173096209:1 114545020 ID47305 U -
TGGCACAAACCTACTGTTTTGAAGCTGCCT
>5 dna:chromosome chromosome:RGSC3.4:5:1:173096209:1 114545021 ID47304 U -
TGGCACAAACCTACTGTTTTGAAGCTGCC
>5 dna:chromosome chromosome:RGSC3.4:5:1:173096209:1 114545022 ID47303 U -
TGGCACAAACCTACTGTTTTGAAGCTGC
>5 dna:chromosome chromosome:RGSC3.4:5:1:173096209:1 114545088 ID31234 U -
TCTGGTGATTTCTTTCGTGCAGTGACATGT
>5 dna:chromosome chromosome:RGSC3.4:5:1:173096209:1 114545089 ID31233 U -
TCTGGTGATTTCTTTCGTGCAGTGACATG
>5 dna:chromosome chromosome:RGSC3.4:5:1:173096209:1 114545089 ID51033 U -
TGGTGATTTCTTTCGTGCAGTGACATG
>5 dna:chromosome chromosome:RGSC3.4:5:1:173096209:1 114545134 ID4899 U -
CCTTTGGGCTTCGTGAAGGGGATTTC
>5 dna:chromosome chromosome:RGSC3.4:5:1:173096209:1 114545164 ID33465 U -
TGAACTTAATGAATGCTGCTTCAGTGCTTT
>5 dna:chromosome chromosome:RGSC3.4:5:1:173096209:1 114545170 ID46000 U -
TGGAATGAACTTAATGAATGCTGCTTCAG
>5 dna:chromosome chromosome:RGSC3.4:5:1:173096209:1 114545175 ID48565 U -
TGGGAATGGAATGAACTTAATGAATGCTGC
>5 dna:chromosome chromosome:RGSC3.4:5:1:173096209:1 114545260 ID25363 U -
TCCAAAGCTCTGAATGTCCCCTTTCTCTCT
>5 dna:chromosome chromosome:RGSC3.4:5:1:173096209:1 114545626 ID49522 U -
TGGGCTTTTCTCTGTCTACACTATATAAGGG
>5 dna:chromosome chromosome:RGSC3.4:5:1:173096209:1 114545667 ID29550 U -
TCGTTCTTGAGGAATTGAAGGTTTT
>5 dna:chromosome chromosome:RGSC3.4:5:1:173096209:1 114545713 ID59243 U -
TTCTTGAAGGTCTGGACTACAATGTGGA
>5 dna:chromosome chromosome:RGSC3.4:5:1:173096209:1 114545724 ID24936 U -
TCATCTTGTGTATTCTTGAAGGTCTGGAC
>5 dna:chromosome chromosome:RGSC3.4:5:1:173096209:1 114545729 ID35701 U -
TGACTCATCTTGTGTATTCTTGAAGGTC
>5 dna:chromosome chromosome:RGSC3.4:5:1:173096209:1 114545753 ID43997 U -
TGCTATCCTATACAGTGAAGCTGTGAC
>5 dna:chromosome chromosome:RGSC3.4:5:1:173096209:1 114545777 ID48234 U -
TGGCTTGTGTCCTGACCATTCCAAACTGC
>5 dna:chromosome chromosome:RGSC3.4:5:1:173096209:1 114545779 ID60666 U -
TTGGCTTGTGTCCTGACCATTCCAAACT
>5 dna:chromosome chromosome:RGSC3.4:5:1:173096209:1 114545819 ID10542 U -
TAAAGGAACTAGTTTCTTGGAAGGTGCTC
>5 dna:chromosome chromosome:RGSC3.4:5:1:173096209:1 114545835 ID47373 U -
TGGCACTTGCTGAAAACCTAAAGGAACTAGT
>5 dna:chromosome chromosome:RGSC3.4:5:1:173096209:1 114545868 ID8452 U -
GGCAGATCTATTTTGGCTCAAATGTGTAGC
>5 dna:chromosome chromosome:RGSC3.4:5:1:173096209:1 114546079 ID43411 U -
TGCGAAGTCCTTGTTGAGGTTTTGCTTC
>5 dna:chromosome chromosome:RGSC3.4:5:1:173096209:1 114546087 ID51487 U -
TGGTTCTTCTGCGAAGTCCTTGTTGAGGT
>5 dna:chromosome chromosome:RGSC3.4:5:1:173096209:1 114546115 ID58877 U -
TTCTATTTAGGGGATAGAGATGGTAACCCT
>5 dna:chromosome chromosome:RGSC3.4:5:1:173096209:1 114546116 ID58876 U -
TTCTATTTAGGGGATAGAGATGGTAACCC
>5 dna:chromosome chromosome:RGSC3.4:5:1:173096209:1 114546121 ID7838 U -
GCCTTTCTATTTAGGGGATAGAGATGGT
>5 dna:chromosome chromosome:RGSC3.4:5:1:173096209:1 114546124 ID1865 U -
AGGCCTTTCTATTTAGGGGATAGAGAT
>5 dna:chromosome chromosome:RGSC3.4:5:1:173096209:1 114546281 ID1799 U -
AGGACTTCAAGGTATATGGAATGGTTCCAA
>5 dna:chromosome chromosome:RGSC3.4:5:1:173096209:1 114546298 ID49032 U -
TGGGATGTGAATTTACAGGACTTCAAGGT
>5 dna:chromosome chromosome:RGSC3.4:5:1:173096209:1 114546432 ID2282 U -
ATATAGTTTTCACATGGCATAGACAAAAGAGA
>5 dna:chromosome chromosome:RGSC3.4:5:1:173096209:1 114546702 ID22115 U -
TATGTGTTCTTTTAAGGAGGTTTAAACT
>5 dna:chromosome chromosome:RGSC3.4:5:1:173096209:1 114546795 ID22408 U -
TATTCTGTCCTACCTTGAAACTC
>5 dna:chromosome chromosome:RGSC3.4:5:1:173096209:1 114546849 ID48047 U -
TGGCTCGTTAGGTGGATATCTTGTGCCCT
>5 dna:chromosome chromosome:RGSC3.4:5:1:173096209:1 114549470 ID61858 U -
TTTCTTAAGATAAATGGTGTTTC
>5 dna:chromosome chromosome:RGSC3.4:5:1:173096209:1 114549730 ID45769 U -
TGGAAGATAAGAGTACCAGTGGGGAGAGC
>5 dna:chromosome chromosome:RGSC3.4:5:1:173096209:1 114550108 ID45729 U -
TGGAAGAATGAATCTTCTAAGGGCTGTGGA
>5 dna:chromosome chromosome:RGSC3.4:5:1:173096209:1 114550171 ID38927 U -
TGATCACAAAGGACCAAGAACAAAC
>5 dna:chromosome chromosome:RGSC3.4:5:1:173096209:1 114550262 ID36713 U -
TGAGAGGCTTATATTTAACAGGTTAAG
>5 dna:chromosome chromosome:RGSC3.4:5:1:173096209:1 114550266 ID14802 U -
TACCAATGAGAGGCTTATATTTAACAGGT
>5 dna:chromosome chromosome:RGSC3.4:5:1:173096209:1 114550266 ID56730 U -
TTACCAATGAGAGGCTTATATTTAACAGGT
>5 dna:chromosome chromosome:RGSC3.4:5:1:173096209:1 114550281 ID31413 U -
TCTGTTTCTGTTTACCAATGAGAGGC
>5 dna:chromosome chromosome:RGSC3.4:5:1:173096209:1 114550302 ID22478 U -
TATTGATGTTCAGATCACAGTACTTCTCTGT
>5 dna:chromosome chromosome:RGSC3.4:5:1:173096209:1 114550317 ID12021 U -
TAAGAGTATATGAATATTGATGTTCAGATC
>5 dna:chromosome chromosome:RGSC3.4:5:1:173096209:1 114550355 ID60984 U -
TTGTACATGGGATCAGTAGG
>5 dna:chromosome chromosome:RGSC3.4:5:1:173096209:1 114550361 ID20075 U -
TAGTATAGTGCATTGTACATGGGATC
>5 dna:chromosome chromosome:RGSC3.4:5:1:173096209:1 114550404 ID50517 U -
TGGTATTTTTATTTAGCTTACATAATTG
>5 dna:chromosome chromosome:RGSC3.4:5:1:173096209:1 114550407 ID6424 U -
GAATGGTATTTTTATTTAGCTTACATAA
>5 dna:chromosome chromosome:RGSC3.4:5:1:173096209:1 114550421 ID42994 U -
TGCCTCATTCACAAGTGAATGGTATTTTTA
>5 dna:chromosome chromosome:RGSC3.4:5:1:173096209:1 114550455 ID17615 U -
TAGATAATGCGTTTGCGTTGTTCTTCTTC
>5 dna:chromosome chromosome:RGSC3.4:5:1:173096209:1 114550533 ID14717 U -
TACATTTTTGTTTGATCTGTGTTGCACC
>5 dna:chromosome chromosome:RGSC3.4:5:1:173096209:1 114550722 ID12221 U -
TAAGCCTATACATGAATACCTTCCTGGTGCA
>5 dna:chromosome chromosome:RGSC3.4:5:1:173096209:1 114550753 ID45274 U -
TGGAAAACACTTCTTTTCTGGGC
>5 dna:chromosome chromosome:RGSC3.4:5:1:173096209:1 114550768 ID10295 U -
TAAACTAATGAGGAATCTCCATGGAAAAC
>5 dna:chromosome chromosome:RGSC3.4:5:1:173096209:1 114550863 ID61164 U -
TTGTGCTATTCCCTGTCCTCACTGGAGAGA
>5 dna:chromosome chromosome:RGSC3.4:5:1:173096209:1 114550867 ID61163 U -
TTGTGCTATTCCCTGTCCTCACTGGA
>5 dna:chromosome chromosome:RGSC3.4:5:1:173096209:1 114550946 ID39386 U -
TGATGCAAATTTTGCCATCTCAATAGGAAT
>5 dna:chromosome chromosome:RGSC3.4:5:1:173096209:1 114550975 ID48989 U -
TGGGATGATTTGCACTCTTTGGGACGAGAT
>5 dna:chromosome chromosome:RGSC3.4:5:1:173096209:1 114551021 ID33955 U -
TGAAGTTGGTGTATTTCTTGACTTTTAGA
>5 dna:chromosome chromosome:RGSC3.4:5:1:173096209:1 114551157 ID16367 U -
TACTTCTCCTTTGGCCAGTGGTGCA
>5 dna:chromosome chromosome:RGSC3.4:5:1:173096209:1 114551231 ID12834 U -
TAATAGGGGTGACAAGATACCCACGATTC
>5 dna:chromosome chromosome:RGSC3.4:5:1:173096209:1 114551247 ID30333 U -
TCTCCATTTAATAGGGGTGAC
>5 dna:chromosome chromosome:RGSC3.4:5:1:173096209:1 114551266 ID53001 U -
TGTCTGAAGGATAGGTGCCTGTATGGCTCTC
>5 dna:chromosome chromosome:RGSC3.4:5:1:173096209:1 114551275 ID2048 U -
AGTCTGTCTGAAGGATAGGTGCCTGT
>5 dna:chromosome chromosome:RGSC3.4:5:1:173096209:1 114551361 ID8436 U -
GGCACAGGCTTCTATCATGTTCAGTGTTGC
>5 dna:chromosome chromosome:RGSC3.4:5:1:173096209:1 114551366 ID21303 U -
TATCAGGCACAGGCTTCTATCATGTTCAGT
>5 dna:chromosome chromosome:RGSC3.4:5:1:173096209:1 114551405 ID54846 U -
TGTTAGTTTCAGTTAGTCTACAGCATTGTG
>5 dna:chromosome chromosome:RGSC3.4:5:1:173096209:1 114551442 ID48458 U -
TGGGAAGCAACTGAGTATGCAGAAGCTGA
>5 dna:chromosome chromosome:RGSC3.4:5:1:173096209:1 114551475 ID57285 U -
TTATTTACTGCCCTGTTTGCTTTTTCAGCA
>5 dna:chromosome chromosome:RGSC3.4:5:1:173096209:1 114551503 ID32925 U -
TGAAATGAAGGGCTGAGCTTTGGGCATT
>5 dna:chromosome chromosome:RGSC3.4:5:1:173096209:1 114551503 ID53194 U -
TGTGAAATGAAGGGCTGAGCTTTGGGCATT
>5 dna:chromosome chromosome:RGSC3.4:5:1:173096209:1 114551504 ID32924 U -
TGAAATGAAGGGCTGAGCTTTGGGCAT
>5 dna:chromosome chromosome:RGSC3.4:5:1:173096209:1 114551513 ID57281 U -
TTATTGTTTGTGAAATGAAGGGCTGAGC
>5 dna:chromosome chromosome:RGSC3.4:5:1:173096209:1 114551514 ID9204 U -
GTGAAATGAAGGGCTGAG
>5 dna:chromosome chromosome:RGSC3.4:5:1:173096209:1 114551522 ID51614 U -
TGGTTTATGTTTATTGTTTGTGAAATGAA
>5 dna:chromosome chromosome:RGSC3.4:5:1:173096209:1 114551539 ID52503 U -
TGTCACTGAAGACCTGGTTTATGTTT
>5 dna:chromosome chromosome:RGSC3.4:5:1:173096209:1 114551586 ID43602 U -
TGCTAAAGAGAGAGAATTCGTTGGACTCT
>5 dna:chromosome chromosome:RGSC3.4:5:1:173096209:1 114551637 ID60721 U -
TTGGGTATTACAGTGATGTTTATCACCATAG
>5 dna:chromosome chromosome:RGSC3.4:5:1:173096209:1 114551638 ID49781 U -
TGGGTATTACAGTGATGTTTATCACCATA
>5 dna:chromosome chromosome:RGSC3.4:5:1:173096209:1 114551638 ID60720 U -
TTGGGTATTACAGTGATGTTTATCACCATA
>5 dna:chromosome chromosome:RGSC3.4:5:1:173096209:1 114551641 ID26514 U -
TCCATTGGGTATTACAGTGATGTTTATCACC
>5 dna:chromosome chromosome:RGSC3.4:5:1:173096209:1 114551649 ID60719 U -
TTGGGTATTACAGTGATGT
>5 dna:chromosome chromosome:RGSC3.4:5:1:173096209:1 114551730 ID36679 U -
TGAGAGCTAGAATATCATGTCCATCTCTCC
>5 dna:chromosome chromosome:RGSC3.4:5:1:173096209:1 114551731 ID36678 U -
TGAGAGCTAGAATATCATGTCCATCTCTC
>5 dna:chromosome chromosome:RGSC3.4:5:1:173096209:1 114551744 ID58494 U -
TTCCTGTGAACTCTGAGAGCTAGAATATC
>5 dna:chromosome chromosome:RGSC3.4:5:1:173096209:1 114551753 ID36282 U -
TGAGAAGCAATTCCTGTGAACTCTGAGAGC
>5 dna:chromosome chromosome:RGSC3.4:5:1:173096209:1 114551765 ID46727 U -
TGGATAAAAGGCTGAGAAGCAATTCCTGTG
>5 dna:chromosome chromosome:RGSC3.4:5:1:173096209:1 114551766 ID46726 U -
TGGATAAAAGGCTGAGAAGCAATTCCTGT
>5 dna:chromosome chromosome:RGSC3.4:5:1:173096209:1 114551798 ID38123 U -
TGAGTGATCCTATAAACACCTTACTTGA
>5 dna:chromosome chromosome:RGSC3.4:5:1:173096209:1 114551831 ID52906 U -
TGTCTACCATGAGATTCTACTCAATTCAA
>5 dna:chromosome chromosome:RGSC3.4:5:1:173096209:1 114551833 ID51279 U -
TGGTGTCTACCATGAGATTCTACTCAATTC
>5 dna:chromosome chromosome:RGSC3.4:5:1:173096209:1 114551834 ID51278 U -
TGGTGTCTACCATGAGATTCTACTCAATT
>5 dna:chromosome chromosome:RGSC3.4:5:1:173096209:1 114551839 ID25839 U -
TCCACATTGGTGTCTACCATGAGATTCTACT
>5 dna:chromosome chromosome:RGSC3.4:5:1:173096209:1 114551840 ID25838 U -
TCCACATTGGTGTCTACCATGAGATTCTAC
>5 dna:chromosome chromosome:RGSC3.4:5:1:173096209:1 114551841 ID25837 U -
TCCACATTGGTGTCTACCATGAGATTCTA
>5 dna:chromosome chromosome:RGSC3.4:5:1:173096209:1 114551842 ID25836 U -
TCCACATTGGTGTCTACCATGAGATTCT
>5 dna:chromosome chromosome:RGSC3.4:5:1:173096209:1 114551854 ID62406 U -
TTTTAGGAGTCTTTTCCACATTGGTGTCTA
>5 dna:chromosome chromosome:RGSC3.4:5:1:173096209:1 114551884 ID47117 U -
TGGATTTTCTGCATTTTACTTAGGGGACTC
>5 dna:chromosome chromosome:RGSC3.4:5:1:173096209:1 114551886 ID60556 U -
TTGGATTTTCTGCATTTTACTTAGGGGAC
>5 dna:chromosome chromosome:RGSC3.4:5:1:173096209:1 114551923 ID57966 U -
TTCATTGCCAGTCACAACTTGTTCTTTCT
>5 dna:chromosome chromosome:RGSC3.4:5:1:173096209:1 114551951 ID43219 U -
TGCCTTAGTTGCCTCTATATCGTTTGGTCCT
>5 dna:chromosome chromosome:RGSC3.4:5:1:173096209:1 114551952 ID43218 U -
TGCCTTAGTTGCCTCTATATCGTTTGGTCC
>5 dna:chromosome chromosome:RGSC3.4:5:1:173096209:1 114551985 ID12848 U -
TAATATATATAGTTTTCACTGGCCTTGAGGA
>5 dna:chromosome chromosome:RGSC3.4:5:1:173096209:1 114551990 ID55326 U -
TGTTTAATATATATAGTTTTCACTGGCCTT
>5 dna:chromosome chromosome:RGSC3.4:5:1:173096209:1 114552066 ID45076 U -
TGCTTTATCCTGACCTTAATATTACCTCC
>5 dna:chromosome chromosome:RGSC3.4:5:1:173096209:1 114552080 ID29742 U -
TCTAATGTGCTTTATCCTGACC
>5 dna:chromosome chromosome:RGSC3.4:5:1:173096209:1 114552110 ID13492 U -
TAATTTTAGTAGTACCAAAGATGGGCTCAGC
>5 dna:chromosome chromosome:RGSC3.4:5:1:173096209:1 114552116 ID18199 U -
TAGCATAATTTTAGTAGTACCAAAGATGGG
>5 dna:chromosome chromosome:RGSC3.4:5:1:173096209:1 114552128 ID42430 U -
TGCCATCAATATAGCATAATTTTAGTAGT
>5 dna:chromosome chromosome:RGSC3.4:5:1:173096209:1 114552200 ID15118 U -
TACCCTGTCTTAAGCCCTCAGGAGTGGG
>5 dna:chromosome chromosome:RGSC3.4:5:1:173096209:1 114552230 ID16645 U -
TAGAAACTTAGAGGTAGCACATTCTCTTC
>5 dna:chromosome chromosome:RGSC3.4:5:1:173096209:1 114552242 ID43205 U -
TGCCTTAGAAACTTAGAGGTAG
>5 dna:chromosome chromosome:RGSC3.4:5:1:173096209:1 114552254 ID59113 U -
TTCTGGTGATGTCACTTCCATGCCTTAGAA
>5 dna:chromosome chromosome:RGSC3.4:5:1:173096209:1 114552266 ID14160 U -
TACAGAATTTACTTCTGGTGATGTCACTTC
>5 dna:chromosome chromosome:RGSC3.4:5:1:173096209:1 114552270 ID14159 U -
TACAGAATTTACTTCTGGTGATGTCA
>5 dna:chromosome chromosome:RGSC3.4:5:1:173096209:1 114552282 ID18518 U -
TAGCTAATTTCTGTTTACAGAATTTACTT
>5 dna:chromosome chromosome:RGSC3.4:5:1:173096209:1 114552330 ID28592 U -
TCCTGCATCCAGAAAAGTTTCACGTGTTTC
>5 dna:chromosome chromosome:RGSC3.4:5:1:173096209:1 114552366 ID14335 U -
TACAGGTTTTGGAGCAAAGGAATAGTC
>5 dna:chromosome chromosome:RGSC3.4:5:1:173096209:1 114552372 ID58100 U -
TTCCACTCTACAGGTTTTGGAGCAAAGGA
>5 dna:chromosome chromosome:RGSC3.4:5:1:173096209:1 114552391 ID17517 U -
TAGAGGGCCAAGATACTTTCTTCCACTCTA
>5 dna:chromosome chromosome:RGSC3.4:5:1:173096209:1 114552392 ID17516 U -
TAGAGGGCCAAGATACTTTCTTCCACTCT
>5 dna:chromosome chromosome:RGSC3.4:5:1:173096209:1 114552393 ID17515 U -
TAGAGGGCCAAGATACTTTCTTCCACTC
>5 dna:chromosome chromosome:RGSC3.4:5:1:173096209:1 114552433 ID58872 U -
TTCTATTGTTGGTCTGAGTTCTTTGTATA
>5 dna:chromosome chromosome:RGSC3.4:5:1:173096209:1 114552436 ID58871 U -
TTCTATTGTTGGTCTGAGTTCTTTGT
>5 dna:chromosome chromosome:RGSC3.4:5:1:173096209:1 114552440 ID27387 U -
TCCCTTCTATTGTTGGTCTGAGTTCT
>5 dna:chromosome chromosome:RGSC3.4:5:1:173096209:1 114552448 ID16546 U -
TAGAAAAACAAATTTCCCTTCTATTGTTGGTC
>5 dna:chromosome chromosome:RGSC3.4:5:1:173096209:1 114552449 ID16545 U -
TAGAAAAACAAATTTCCCTTCTATTGTTGGT
>5 dna:chromosome chromosome:RGSC3.4:5:1:173096209:1 114552449 ID56822 U -
TTAGAAAAACAAATTTCCCTTCTATTGTTGGT
>5 dna:chromosome chromosome:RGSC3.4:5:1:173096209:1 114552492 ID5897 U -
CTTGAAGGGACAGTACCCGAGC
>5 dna:chromosome chromosome:RGSC3.4:5:1:173096209:1 114552492 ID6258 U -
GAACTTGAAGGGACAGTACCCGAGC
>5 dna:chromosome chromosome:RGSC3.4:5:1:173096209:1 114552497 ID5205 U -
CTATAAAGAACTTGAAGGGACAGTACC
>5 dna:chromosome chromosome:RGSC3.4:5:1:173096209:1 114552499 ID20806 U -
TATAACTATAAAGAACTTGAAGGGACAGTA
>5 dna:chromosome chromosome:RGSC3.4:5:1:173096209:1 114552503 ID46349 U -
TGGACTATAACTATAAAGAACTTGAAGGGAC
>5 dna:chromosome chromosome:RGSC3.4:5:1:173096209:1 114552504 ID46348 U -
TGGACTATAACTATAAAGAACTTGAAGGGA
>5 dna:chromosome chromosome:RGSC3.4:5:1:173096209:1 114552504 ID60371 U -
TTGGACTATAACTATAAAGAACTTGAAGGGA
>5 dna:chromosome chromosome:RGSC3.4:5:1:173096209:1 114552505 ID60370 U -
TTGGACTATAACTATAAAGAACTTGAAGGG
>5 dna:chromosome chromosome:RGSC3.4:5:1:173096209:1 114552530 ID35088 U -
TGACATATAGCTATGTCTTTCTCCCTTGGA
>5 dna:chromosome chromosome:RGSC3.4:5:1:173096209:1 114552532 ID35087 U -
TGACATATAGCTATGTCTTTCTCCCTTG
>5 dna:chromosome chromosome:RGSC3.4:5:1:173096209:1 114552559 ID59319 U -
TTCTTTATCGTGCAAATTCAAGTCACCCAT
>5 dna:chromosome chromosome:RGSC3.4:5:1:173096209:1 114552582 ID51824 U -
TGTAAAGTGTCTAGGGCACACCATTCTTTA
>5 dna:chromosome chromosome:RGSC3.4:5:1:173096209:1 114552594 ID3001 U -
ATTTCCATGTAAAGTGTCTAGGGCA
>5 dna:chromosome chromosome:RGSC3.4:5:1:173096209:1 114552594 ID16770 U -
TAGAAATTTCCATGTAAAGTGTCTAGGGCA
>5 dna:chromosome chromosome:RGSC3.4:5:1:173096209:1 114552594 ID58217 U -
TTCCATGTAAAGTGTCTAGGGCA
>5 dna:chromosome chromosome:RGSC3.4:5:1:173096209:1 114552595 ID16769 U -
TAGAAATTTCCATGTAAAGTGTCTAGGGC
>5 dna:chromosome chromosome:RGSC3.4:5:1:173096209:1 114552596 ID52101 U -
TGTAGAAATTTCCATGTAAAGTGTCTAGGG
>5 dna:chromosome chromosome:RGSC3.4:5:1:173096209:1 114552599 ID16768 U -
TAGAAATTTCCATGTAAAGTGTCTA
>5 dna:chromosome chromosome:RGSC3.4:5:1:173096209:1 114552635 ID18837 U -
TAGGAAGGTTTTGATGGAAATTTTCCCAGG
>5 dna:chromosome chromosome:RGSC3.4:5:1:173096209:1 114552636 ID18836 U -
TAGGAAGGTTTTGATGGAAATTTTCCCAG
>5 dna:chromosome chromosome:RGSC3.4:5:1:173096209:1 114552638 ID18835 U -
TAGGAAGGTTTTGATGGAAATTTTCCC
>5 dna:chromosome chromosome:RGSC3.4:5:1:173096209:1 114552642 ID45196 U -
TGCTTTTAGGAAGGTTTTGATGGAAATTT
>5 dna:chromosome chromosome:RGSC3.4:5:1:173096209:1 114552646 ID25930 U -
TCCACTGCTTTTAGGAAGGTTTTGATGGAA
>5 dna:chromosome chromosome:RGSC3.4:5:1:173096209:1 114552647 ID25929 U -
TCCACTGCTTTTAGGAAGGTTTTGATGGA
>5 dna:chromosome chromosome:RGSC3.4:5:1:173096209:1 114552651 ID1927 U -
AGGGTCCACTGCTTTTAGGAAGGTTTTGA
>5 dna:chromosome chromosome:RGSC3.4:5:1:173096209:1 114552689 ID35604 U -
TGACTACCTGGGTCAAGTCAATGTCTTTCT
>5 dna:chromosome chromosome:RGSC3.4:5:1:173096209:1 114552706 ID14816 U -
TACCACACCTGTCTTTTCTGACTACCTGGGT
>5 dna:chromosome chromosome:RGSC3.4:5:1:173096209:1 114552707 ID14815 U -
TACCACACCTGTCTTTTCTGACTACCTGGG
>5 dna:chromosome chromosome:RGSC3.4:5:1:173096209:1 114552710 ID14814 U -
TACCACACCTGTCTTTTCTGACTACCT
>5 dna:chromosome chromosome:RGSC3.4:5:1:173096209:1 114552742 ID2536 U -
ATGAGGCACCAAAGAAGGTCACTATCCAGGG
>5 dna:chromosome chromosome:RGSC3.4:5:1:173096209:1 114552751 ID17001 U -
TAGAAGGTCATGAGGCACCAAAGAAGGTCAC
>5 dna:chromosome chromosome:RGSC3.4:5:1:173096209:1 114552752 ID17000 U -
TAGAAGGTCATGAGGCACCAAAGAAGGTCA
>5 dna:chromosome chromosome:RGSC3.4:5:1:173096209:1 114552753 ID16999 U -
TAGAAGGTCATGAGGCACCAAAGAAGGTC
>5 dna:chromosome chromosome:RGSC3.4:5:1:173096209:1 114552763 ID33728 U -
TGAAGCATAGAAGGTCATGAGGCACC
>5 dna:chromosome chromosome:RGSC3.4:5:1:173096209:1 114552766 ID53000 U -
TGTCTGAAGCATAGAAGGTCATGAGGC
>5 dna:chromosome chromosome:RGSC3.4:5:1:173096209:1 114552769 ID1960 U -
AGGTATGTCTGAAGCATAGAAGGTCATGA
>5 dna:chromosome chromosome:RGSC3.4:5:1:173096209:1 114552783 ID15618 U -
TACTAAGAGGGTTCCAGGTATGTCTGAAGC
>5 dna:chromosome chromosome:RGSC3.4:5:1:173096209:1 114552785 ID15617 U -
TACTAAGAGGGTTCCAGGTATGTCTGAA
>5 dna:chromosome chromosome:RGSC3.4:5:1:173096209:1 114552797 ID26479 U -
TCCATTCACCAGGTACTAAGAGGGTTCCA
>5 dna:chromosome chromosome:RGSC3.4:5:1:173096209:1 114552798 ID26478 U -
TCCATTCACCAGGTACTAAGAGGGTTCC
>5 dna:chromosome chromosome:RGSC3.4:5:1:173096209:1 114552844 ID59051 U -
TTCTGATCTATCTGGTCTTCCCTTGATGC
>5 dna:chromosome chromosome:RGSC3.4:5:1:173096209:1 114552848 ID4853 U -
CCTTCTTTCTGATCTATCTGGTCTTCCCTTG
>5 dna:chromosome chromosome:RGSC3.4:5:1:173096209:1 114552849 ID4852 U -
CCTTCTTTCTGATCTATCTGGTCTTCCCTT
>5 dna:chromosome chromosome:RGSC3.4:5:1:173096209:1 114552850 ID32029 U -
TCTTTCTGATCTATCTGGTCTTCCCT
>5 dna:chromosome chromosome:RGSC3.4:5:1:173096209:1 114552853 ID4851 U -
CCTTCTTTCTGATCTATCTGGTCTTC
>5 dna:chromosome chromosome:RGSC3.4:5:1:173096209:1 114552856 ID4850 U -
CCTTCTTTCTGATCTATCTGGTC
>5 dna:chromosome chromosome:RGSC3.4:5:1:173096209:1 114552961 ID17072 U -
TAGAATCACAATCTTATTAATTGCCTTGAGA
>5 dna:chromosome chromosome:RGSC3.4:5:1:173096209:1 114552965 ID17071 U -
TAGAATCACAATCTTATTAATTGCCTT
>5 dna:chromosome chromosome:RGSC3.4:5:1:173096209:1 114553021 ID29479 U -
TCGGGGAGCTTCTTGTTCTTTGGTGATTGG
>5 dna:chromosome chromosome:RGSC3.4:5:1:173096209:1 114553056 ID11600 U -
TAACTGAATCTCAGTGTTGTTGGTCTATT
>5 dna:chromosome chromosome:RGSC3.4:5:1:173096209:1 114553088 ID57550 U -
TTCAATGATAGGGCTATTGTGTCTTGAAT
>5 dna:chromosome chromosome:RGSC3.4:5:1:173096209:1 114553089 ID57549 U -
TTCAATGATAGGGCTATTGTGTCTTGAA
>5 dna:chromosome chromosome:RGSC3.4:5:1:173096209:1 114553090 ID57548 U -
TTCAATGATAGGGCTATTGTGTCTTGA
>5 dna:chromosome chromosome:RGSC3.4:5:1:173096209:1 114553093 ID62701 U -
TTTTTTTCAATGATAGGGCTATTGTGTCT
>5 dna:chromosome chromosome:RGSC3.4:5:1:173096209:1 114553137 ID4008 U -
CAGTTTAGTGATCTGAACTG
>5 dna:chromosome chromosome:RGSC3.4:5:1:173096209:1 114553146 ID12385 U -
TAAGGATGTGCTTGTCTTCAGTTTAGTGA
>5 dna:chromosome chromosome:RGSC3.4:5:1:173096209:1 114553177 ID60753 U -
TTGGTACAAGGGATAACCCATGGACTTGC
>5 dna:chromosome chromosome:RGSC3.4:5:1:173096209:1 114553205 ID60797 U -
TTGGTCTCAACAAGAACAGCCTGCTTAGCTCT
>5 dna:chromosome chromosome:RGSC3.4:5:1:173096209:1 114553217 ID32180 U -
TCTTTTTGGTCTCAACAAGAACAGC
>5 dna:chromosome chromosome:RGSC3.4:5:1:173096209:1 114553246 ID57101 U -
TTATAGAGTATTCTTTGCTGATATCTAAGC
>5 dna:chromosome chromosome:RGSC3.4:5:1:173096209:1 114553258 ID10442 U -
TAAAGACCATTATAGAGTATTCTTTGC
>5 dna:chromosome chromosome:RGSC3.4:5:1:173096209:1 114553276 ID5667 U -
CTGGGATTCAAAACAGCATTTTAAAGACCA
>5 dna:chromosome chromosome:RGSC3.4:5:1:173096209:1 114553362 ID28142 U -
TCCTATTGGGAGATGGATCCTTTCTACTT
>5 dna:chromosome chromosome:RGSC3.4:5:1:173096209:1 114553375 ID36134 U -
TGAGAAAGATTGGATCCTATTGGGAGATGG
>5 dna:chromosome chromosome:RGSC3.4:5:1:173096209:1 114553453 ID32985 U -
TGAAATGCTTCTATATTGAACTGACTT
>5 dna:chromosome chromosome:RGSC3.4:5:1:173096209:1 114553530 ID59764 U -
TTGACTCCATTTCTTTAAATATTGCC
>5 dna:chromosome chromosome:RGSC3.4:5:1:173096209:1 114553568 ID57654 U -
TTCACCTATGTAACAGTTGATTATCTTCTT
>5 dna:chromosome chromosome:RGSC3.4:5:1:173096209:1 114553657 ID45198 U -
TGCTTTTATTGACACATTTTAAGGAGTATT
>5 dna:chromosome chromosome:RGSC3.4:5:1:173096209:1 114553702 ID1378 U -
AGACATGAGGTTGCCAATCAGTAAGGG
>5 dna:chromosome chromosome:RGSC3.4:5:1:173096209:1 114553716 ID19280 U -
TAGGATTTCCAAACTGGAGACATGAGGTTG
>5 dna:chromosome chromosome:RGSC3.4:5:1:173096209:1 114553747 ID57858 U -
TTCATAGTTGTGTTTTTATATGGCCAAGA
>5 dna:chromosome chromosome:RGSC3.4:5:1:173096209:1 114553818 ID2440 U -
ATCTCTTCATATAAGCAAAGACGCCTCCTA
>5 dna:chromosome chromosome:RGSC3.4:5:1:173096209:1 114553874 ID729 U -
ACAAAGATTGTCTTGTTAGCATTCCTTACC
>5 dna:chromosome chromosome:RGSC3.4:5:1:173096209:1 114553874 ID7367 U -
GATTGTCTTGTTAGCATTCCTTACC
>5 dna:chromosome chromosome:RGSC3.4:5:1:173096209:1 114553943 ID9978 U -
TAAAAGGTACTATGTTGGGTTATGACTTG
>5 dna:chromosome chromosome:RGSC3.4:5:1:173096209:1 114553947 ID55306 U -
TGTTTAAAAGGTACTATGTTGGGTTATGA
>5 dna:chromosome chromosome:RGSC3.4:5:1:173096209:1 114553948 ID55305 U -
TGTTTAAAAGGTACTATGTTGGGTTATG
>5 dna:chromosome chromosome:RGSC3.4:5:1:173096209:1 114553950 ID59163 U -
TTCTGTTTAAAAGGTACTATGTTGGGTTA
>5 dna:chromosome chromosome:RGSC3.4:5:1:173096209:1 114553962 ID2811 U -
ATGTTTTCTGTTTAAAAGGTAC
>5 dna:chromosome chromosome:RGSC3.4:5:1:173096209:1 114553986 ID38377 U -
TGAGTTTTTAAATATAACAACTCTAATGCAGC
>5 dna:chromosome chromosome:RGSC3.4:5:1:173096209:1 114554039 ID41782 U -
TGCCAAAATTTACCGTCTCTTCTGACTTGC
>5 dna:chromosome chromosome:RGSC3.4:5:1:173096209:1 114554097 ID402 U -
AAGCAACATTGCAGTCATGGCCTAGAGTTGTC
>5 dna:chromosome chromosome:RGSC3.4:5:1:173096209:1 114554106 ID1037 U -
ACCTGAGAAGCAACATTGCAGTCATGGCCT
>5 dna:chromosome chromosome:RGSC3.4:5:1:173096209:1 114554135 ID20796 U -
TATAACCAGAAAGGATGTGCAGAGGCCATA
>5 dna:chromosome chromosome:RGSC3.4:5:1:173096209:1 114554136 ID3605 U -
CAGAAAGGATGTGCAGAGGCCAT
>5 dna:chromosome chromosome:RGSC3.4:5:1:173096209:1 114554136 ID20795 U -
TATAACCAGAAAGGATGTGCAGAGGCCAT
>5 dna:chromosome chromosome:RGSC3.4:5:1:173096209:1 114554139 ID3530 U -
CACTATAACCAGAAAGGATGTGCAGAGGC
>5 dna:chromosome chromosome:RGSC3.4:5:1:173096209:1 114554142 ID40981 U -
TGCACTATAACCAGAAAGGATGTGCAGA
>5 dna:chromosome chromosome:RGSC3.4:5:1:173096209:1 114554167 ID35405 U -
TGACCTATGATATATGTCTTCCCTCCTTGC
>5 dna:chromosome chromosome:RGSC3.4:5:1:173096209:1 114554196 ID59848 U -
TTGATATGTTCTAGTTCATACTAGCCATCTT
>5 dna:chromosome chromosome:RGSC3.4:5:1:173096209:1 114554209 ID46538 U -
TGGAGATGTCGCTTGATATGTTCTAGTTCA
>5 dna:chromosome chromosome:RGSC3.4:5:1:173096209:1 114554210 ID46537 U -
TGGAGATGTCGCTTGATATGTTCTAGTTC
>5 dna:chromosome chromosome:RGSC3.4:5:1:173096209:1 114554218 ID13013 U -
TAATCTCCTGGAGATGTCGCTTGATATGT
>5 dna:chromosome chromosome:RGSC3.4:5:1:173096209:1 114554223 ID42410 U -
TGCCATAATCTCCTGGAGATGTCGCTTGA
>5 dna:chromosome chromosome:RGSC3.4:5:1:173096209:1 114554229 ID57335 U -
TTCAAAATGCCATAATCTCCTGGAGATGTC
>5 dna:chromosome chromosome:RGSC3.4:5:1:173096209:1 114554247 ID28019 U -
TCCTAGTATTAGGGAGATTTCAAAATGCCA
>5 dna:chromosome chromosome:RGSC3.4:5:1:173096209:1 114554289 ID33741 U -
TGAAGCCCAACTGCTTTTAGGGAAGTTT
>5 dna:chromosome chromosome:RGSC3.4:5:1:173096209:1 114554300 ID58990 U -
TTCTCTTACTTGTGAAGCCCAACTGCTTT
>5 dna:chromosome chromosome:RGSC3.4:5:1:173096209:1 114554371 ID18317 U -
TAGCCAGTCTAGGCCTCCTTGGCCCCC
>5 dna:chromosome chromosome:RGSC3.4:5:1:173096209:1 114554377 ID48967 U -
TGGGATGAATAGCCAGTCTAGGCCTCCTTG
>5 dna:chromosome chromosome:RGSC3.4:5:1:173096209:1 114554378 ID48966 U -
TGGGATGAATAGCCAGTCTAGGCCTCCTT
>5 dna:chromosome chromosome:RGSC3.4:5:1:173096209:1 114554434 ID30999 U -
TCTGCAAGCAATGGAGGCCACTAGGAGT
>5 dna:chromosome chromosome:RGSC3.4:5:1:173096209:1 114554443 ID40343 U -
TGCAAAGTCTATCTGCAAGCAATGGAGGCC
>5 dna:chromosome chromosome:RGSC3.4:5:1:173096209:1 114554444 ID40342 U -
TGCAAAGTCTATCTGCAAGCAATGGAGGC
>5 dna:chromosome chromosome:RGSC3.4:5:1:173096209:1 114554450 ID36397 U -
TGAGAATGCAAAGTCTATCTGCAAGCAAT
>5 dna:chromosome chromosome:RGSC3.4:5:1:173096209:1 114554455 ID19322 U -
TAGGCACTGAGAATGCAAAGTCTATCTGCAA
>5 dna:chromosome chromosome:RGSC3.4:5:1:173096209:1 114554457 ID19321 U -
TAGGCACTGAGAATGCAAAGTCTATCTGC
>5 dna:chromosome chromosome:RGSC3.4:5:1:173096209:1 114554469 ID58315 U -
TTCCCTGACTTAGGCACTGAGAATGCA
>5 dna:chromosome chromosome:RGSC3.4:5:1:173096209:1 114554489 ID14191 U -
TACAGAGCAGGTAAAAGCTTCCCTG
>5 dna:chromosome chromosome:RGSC3.4:5:1:173096209:1 114554489 ID38260 U -
TGAGTTACAGAGCAGGTAAAAGCTTCCCTG
>5 dna:chromosome chromosome:RGSC3.4:5:1:173096209:1 114554496 ID54771 U -
TGTTAGAATGAGTTACAGAGCAGGTAAAAGC
>5 dna:chromosome chromosome:RGSC3.4:5:1:173096209:1 114554499 ID61214 U -
TTGTTAGAATGAGTTACAGAGCAGGTAAA
>5 dna:chromosome chromosome:RGSC3.4:5:1:173096209:1 114554520 ID30903 U -
TCTGATATAGCTGGTTTACCCTTGTTAGA
>5 dna:chromosome chromosome:RGSC3.4:5:1:173096209:1 114554520 ID59050 U -
TTCTGATATAGCTGGTTTACCCTTGTTAGA
>5 dna:chromosome chromosome:RGSC3.4:5:1:173096209:1 114554525 ID57252 U -
TTATTCTGATATAGCTGGTTTACCCTTG
>5 dna:chromosome chromosome:RGSC3.4:5:1:173096209:1 114554538 ID16368 U -
TACTTCTCTCCCTTTTTATTCTGATATAGC
>5 dna:chromosome chromosome:RGSC3.4:5:1:173096209:1 114554556 ID30243 U -
TCTCATGTCATTCTTGTCATACTTCTCTCCC
>5 dna:chromosome chromosome:RGSC3.4:5:1:173096209:1 114554613 ID57189 U -
TTATGATTTGCCATGAGGAGGCTCACACA
>5 dna:chromosome chromosome:RGSC3.4:5:1:173096209:1 114554617 ID23883 U -
TCACCTTATGATTTGCCATGAGGAGGCTCA
>5 dna:chromosome chromosome:RGSC3.4:5:1:173096209:1 114554618 ID23882 U -
TCACCTTATGATTTGCCATGAGGAGGCTC
>5 dna:chromosome chromosome:RGSC3.4:5:1:173096209:1 114554649 ID6165 U -
GAAAGTCAGGTTTCCAGTCTCTCGC
>5 dna:chromosome chromosome:RGSC3.4:5:1:173096209:1 114554653 ID16630 U -
TAGAAACTAGAAAGTCAGGTTTCCAGTCTC
>5 dna:chromosome chromosome:RGSC3.4:5:1:173096209:1 114554662 ID33946 U -
TGAAGTTCATAGAAACTAGAAAGTCAGGTT
>5 dna:chromosome chromosome:RGSC3.4:5:1:173096209:1 114554663 ID33945 U -
TGAAGTTCATAGAAACTAGAAAGTCAGGT
>5 dna:chromosome chromosome:RGSC3.4:5:1:173096209:1 114554670 ID48213 U -
TGGCTTGAAGTTCATAGAAACTAGAAA
>5 dna:chromosome chromosome:RGSC3.4:5:1:173096209:1 114554672 ID51169 U -
TGGTGGCTTGAAGTTCATAGAAACTAGA
>5 dna:chromosome chromosome:RGSC3.4:5:1:173096209:1 114554691 ID48325 U -
TGGGAAAGTTCTTACTCTTTGGTGGCTT
>5 dna:chromosome chromosome:RGSC3.4:5:1:173096209:1 114554694 ID38836 U -
TGATATGGGAAAGTTCTTACTCTTTGGTGG
>5 dna:chromosome chromosome:RGSC3.4:5:1:173096209:1 114554700 ID62055 U -
TTTGATATGGGAAAGTTCTTACTCTT
>5 dna:chromosome chromosome:RGSC3.4:5:1:173096209:1 114554702 ID33266 U -
TGAACATTTGATATGGGAAAGTTCTTACTC
>5 dna:chromosome chromosome:RGSC3.4:5:1:173096209:1 114554711 ID51576 U -
TGGTTGGTCTGAACATTTGATATGGGAAAG
>5 dna:chromosome chromosome:RGSC3.4:5:1:173096209:1 114554712 ID51575 U -
TGGTTGGTCTGAACATTTGATATGGGAAA
>5 dna:chromosome chromosome:RGSC3.4:5:1:173096209:1 114554713 ID51574 U -
TGGTTGGTCTGAACATTTGATATGGGAA
>5 dna:chromosome chromosome:RGSC3.4:5:1:173096209:1 114554714 ID51573 U -
TGGTTGGTCTGAACATTTGATATGGGA
>5 dna:chromosome chromosome:RGSC3.4:5:1:173096209:1 114554718 ID24020 U -
TCACTGTGGTTGGTCTGAACATTTGATAT
>5 dna:chromosome chromosome:RGSC3.4:5:1:173096209:1 114554732 ID46104 U -
TGGAATTGTTTCAGTCTCACTGTGGTTGGTC
>5 dna:chromosome chromosome:RGSC3.4:5:1:173096209:1 114554733 ID9568 U -
GTTTCAGTCTCACTGTGGTTGGT
>5 dna:chromosome chromosome:RGSC3.4:5:1:173096209:1 114554733 ID46103 U -
TGGAATTGTTTCAGTCTCACTGTGGTTGGT
>5 dna:chromosome chromosome:RGSC3.4:5:1:173096209:1 114554734 ID46102 U -
TGGAATTGTTTCAGTCTCACTGTGGTTGG
>5 dna:chromosome chromosome:RGSC3.4:5:1:173096209:1 114554736 ID46101 U -
TGGAATTGTTTCAGTCTCACTGTGGTT
>5 dna:chromosome chromosome:RGSC3.4:5:1:173096209:1 114554744 ID46100 U -
TGGAATTGTTTCAGTCTCA
>5 dna:chromosome chromosome:RGSC3.4:5:1:173096209:1 114554747 ID49320 U -
TGGGCCAGGTATGGAATTGTTTCAGTC
>5 dna:chromosome chromosome:RGSC3.4:5:1:173096209:1 114554750 ID16244 U -
TACTGTGGGCCAGGTATGGAATTGTTTCA
>5 dna:chromosome chromosome:RGSC3.4:5:1:173096209:1 114554758 ID24132 U -
TCAGAAGTACTGTGGGCCAGGTATGGAA
>5 dna:chromosome chromosome:RGSC3.4:5:1:173096209:1 114554762 ID14641 U -
TACATTCAGAAGTACTGTGGGCCAGGTAT
>5 dna:chromosome chromosome:RGSC3.4:5:1:173096209:1 114554763 ID14640 U -
TACATTCAGAAGTACTGTGGGCCAGGTA
>5 dna:chromosome chromosome:RGSC3.4:5:1:173096209:1 114554764 ID56712 U -
TTACATTCAGAAGTACTGTGGGCCAGGT
>5 dna:chromosome chromosome:RGSC3.4:5:1:173096209:1 114554767 ID56711 U -
TTACATTCAGAAGTACTGTGGGCCA
>5 dna:chromosome chromosome:RGSC3.4:5:1:173096209:1 114554768 ID3734 U -
CAGATCTTTACATTCAGAAGTACTGTGGGCC
>5 dna:chromosome chromosome:RGSC3.4:5:1:173096209:1 114554768 ID31959 U -
TCTTTACATTCAGAAGTACTGTGGGCC
>5 dna:chromosome chromosome:RGSC3.4:5:1:173096209:1 114554769 ID3733 U -
CAGATCTTTACATTCAGAAGTACTGTGGGC
>5 dna:chromosome chromosome:RGSC3.4:5:1:173096209:1 114554769 ID7254 U -
GATCTTTACATTCAGAAGTACTGTGGGC
>5 dna:chromosome chromosome:RGSC3.4:5:1:173096209:1 114554777 ID1496 U -
AGATCTTTACATTCAGAAGTA
>5 dna:chromosome chromosome:RGSC3.4:5:1:173096209:1 114554777 ID3732 U -
CAGATCTTTACATTCAGAAGTA
>5 dna:chromosome chromosome:RGSC3.4:5:1:173096209:1 114554777 ID7253 U -
GATCTTTACATTCAGAAGTA
>5 dna:chromosome chromosome:RGSC3.4:5:1:173096209:1 114554777 ID31958 U -
TCTTTACATTCAGAAGTA
>5 dna:chromosome chromosome:RGSC3.4:5:1:173096209:1 114554802 ID12381 U -
TAAGGATGACTCGCTCTGAGAGCAGAACTC
>5 dna:chromosome chromosome:RGSC3.4:5:1:173096209:1 114554803 ID12380 U -
TAAGGATGACTCGCTCTGAGAGCAGAACT
>5 dna:chromosome chromosome:RGSC3.4:5:1:173096209:1 114554805 ID12379 U -
TAAGGATGACTCGCTCTGAGAGCAGAA
>5 dna:chromosome chromosome:RGSC3.4:5:1:173096209:1 114554811 ID48713 U -
TGGGACTTAAGGATGACTCGCTCTGAGA
>5 dna:chromosome chromosome:RGSC3.4:5:1:173096209:1 114554880 ID3524 U -
CACTAGAATCCTCTTCTTTTGCTTTCAACAC
>5 dna:chromosome chromosome:RGSC3.4:5:1:173096209:1 114554890 ID52490 U -
TGTCACTAGAATCCTCTTCTTTTG
>5 dna:chromosome chromosome:RGSC3.4:5:1:173096209:1 114554911 ID21709 U -
TATGAGGAAATTACTTCTACAGCCTCTTGT
>5 dna:chromosome chromosome:RGSC3.4:5:1:173096209:1 114554918 ID11100 U -
TAACACATATGAGGAAATTACTTCTACAGC
>5 dna:chromosome chromosome:RGSC3.4:5:1:173096209:1 114554926 ID47004 U -
TGGATGTCTAACACATATGAGGAAATTACT
>5 dna:chromosome chromosome:RGSC3.4:5:1:173096209:1 114554940 ID53219 U -
TGTGAACAGATTACTGGATGTCTAACACAT
>5 dna:chromosome chromosome:RGSC3.4:5:1:173096209:1 114554947 ID24851 U -
TCATCAATGTGAACAGATTACTGGATGTCT
>5 dna:chromosome chromosome:RGSC3.4:5:1:173096209:1 114554948 ID3297 U -
CAATGTGAACAGATTACTGGATGTC
>5 dna:chromosome chromosome:RGSC3.4:5:1:173096209:1 114554948 ID24850 U -
TCATCAATGTGAACAGATTACTGGATGTC
>5 dna:chromosome chromosome:RGSC3.4:5:1:173096209:1 114554960 ID38174 U -
TGAGTGGCCTTCATCAATGTGAACAGA
>5 dna:chromosome chromosome:RGSC3.4:5:1:173096209:1 114554974 ID45617 U -
TGGAACCAGAACCAGAATGAGTGGCCTTCA
>5 dna:chromosome chromosome:RGSC3.4:5:1:173096209:1 114554975 ID60287 U -
TTGGAACCAGAACCAGAATGAGTGGCCTTC
>5 dna:chromosome chromosome:RGSC3.4:5:1:173096209:1 114554977 ID45616 U -
TGGAACCAGAACCAGAATGAGTGGCCT
>5 dna:chromosome chromosome:RGSC3.4:5:1:173096209:1 114555020 ID790 U -
ACACCGCAGTTTAAAGAAAGTGGTGGT
>5 dna:chromosome chromosome:RGSC3.4:5:1:173096209:1 114555039 ID54880 U -
TGTTATGTATTTTTCACACAAAACACCGCA
>5 dna:chromosome chromosome:RGSC3.4:5:1:173096209:1 114555068 ID32951 U -
TGAAATGAGTCTTCTTCCAGTT
>5 dna:chromosome chromosome:RGSC3.4:5:1:173096209:1 114555120 ID7506 U -
GCAGATAAGCATATACTATTTCCTCTCTTG
>5 dna:chromosome chromosome:RGSC3.4:5:1:173096209:1 114555148 ID26992 U -
TCCCATTTGTTGGCCATGTTTTTCTTCTGC
>5 dna:chromosome chromosome:RGSC3.4:5:1:173096209:1 114555149 ID26991 U -
TCCCATTTGTTGGCCATGTTTTTCTTCTG
>5 dna:chromosome chromosome:RGSC3.4:5:1:173096209:1 114555150 ID26990 U -
TCCCATTTGTTGGCCATGTTTTTCTTCT
>5 dna:chromosome chromosome:RGSC3.4:5:1:173096209:1 114555164 ID23268 U -
TCAACTTCAGGGCTTCATCCCATTTGTTGGC
>5 dna:chromosome chromosome:RGSC3.4:5:1:173096209:1 114555167 ID57440 U -
TTCAACTTCAGGGCTTCATCCCATTTGTT
>5 dna:chromosome chromosome:RGSC3.4:5:1:173096209:1 114555194 ID36207 U -
TGAGAACAGAGGACAGAGCCTCAGATATT
>5 dna:chromosome chromosome:RGSC3.4:5:1:173096209:1 114555197 ID53007 U -
TGTCTGAGAACAGAGGACAGAGCCTCAGAT
>5 dna:chromosome chromosome:RGSC3.4:5:1:173096209:1 114555198 ID22074 U -
TATGTCTGAGAACAGAGGACAGAGCCTCAGA
>5 dna:chromosome chromosome:RGSC3.4:5:1:173096209:1 114555202 ID28114 U -
TCCTATGTCTGAGAACAGAGGACAGAGCCT
>5 dna:chromosome chromosome:RGSC3.4:5:1:173096209:1 114555203 ID22073 U -
TATGTCTGAGAACAGAGGACAGAGCC
>5 dna:chromosome chromosome:RGSC3.4:5:1:173096209:1 114555228 ID59789 U -
TTGAGACTTGATTTCTTAGAGCTTCCTCCT
>5 dna:chromosome chromosome:RGSC3.4:5:1:173096209:1 114555240 ID10593 U -
TAAAGGTTAGACTTGAGACTTGATTTCTTA
>5 dna:chromosome chromosome:RGSC3.4:5:1:173096209:1 114555251 ID21067 U -
TATATAGACTATAAAGGTTAGACTTGAGAC
>5 dna:chromosome chromosome:RGSC3.4:5:1:173096209:1 114555253 ID21066 U -
TATATAGACTATAAAGGTTAGACTTGAG
>5 dna:chromosome chromosome:RGSC3.4:5:1:173096209:1 114555284 ID24270 U -
TCAGAGGACTACATCGTGTGAGTTAGATAT
>5 dna:chromosome chromosome:RGSC3.4:5:1:173096209:1 114555293 ID59317 U -
TTCTTTATCAGAGGACTACATCGTGTGA
>5 dna:chromosome chromosome:RGSC3.4:5:1:173096209:1 114555293 ID61554 U -
TTTATCAGAGGACTACATCGTGTGA
>5 dna:chromosome chromosome:RGSC3.4:5:1:173096209:1 114555301 ID41198 U -
TGCAGCATTCTTTATCAGAGGACTACA
>5 dna:chromosome chromosome:RGSC3.4:5:1:173096209:1 114555314 ID52915 U -
TGTCTACTTAGATTTATGCAGCATTCTTTA
>5 dna:chromosome chromosome:RGSC3.4:5:1:173096209:1 114555315 ID52914 U -
TGTCTACTTAGATTTATGCAGCATTCTTT
>5 dna:chromosome chromosome:RGSC3.4:5:1:173096209:1 114555322 ID52633 U -
TGTCATCTATGTCTACTTAGATTTATGCAGC
>5 dna:chromosome chromosome:RGSC3.4:5:1:173096209:1 114555323 ID9075 U -
GTCATCTATGTCTACTTAGATTTATGCAG
>5 dna:chromosome chromosome:RGSC3.4:5:1:173096209:1 114555325 ID52632 U -
TGTCATCTATGTCTACTTAGATTTATGC
>5 dna:chromosome chromosome:RGSC3.4:5:1:173096209:1 114555348 ID60322 U -
TTGGAATAACTTCAGCATTGATTCTGTCA
>5 dna:chromosome chromosome:RGSC3.4:5:1:173096209:1 114555354 ID59570 U -
TTGAAGAATTGGAATAACTTCAGCATTGATT
>5 dna:chromosome chromosome:RGSC3.4:5:1:173096209:1 114555355 ID33591 U -
TGAAGAATTGGAATAACTTCAGCATTGAT
>5 dna:chromosome chromosome:RGSC3.4:5:1:173096209:1 114555355 ID59569 U -
TTGAAGAATTGGAATAACTTCAGCATTGAT
>5 dna:chromosome chromosome:RGSC3.4:5:1:173096209:1 114555381 ID48010 U -
TGGCTATTCAGACCTCTGCTGACAATTGA
>5 dna:chromosome chromosome:RGSC3.4:5:1:173096209:1 114555391 ID38608 U -
TGATACCCTACTGGCTATTCAGACCTCTGC
>5 dna:chromosome chromosome:RGSC3.4:5:1:173096209:1 114555392 ID15094 U -
TACCCTACTGGCTATTCAGACCTCTG
>5 dna:chromosome chromosome:RGSC3.4:5:1:173096209:1 114555393 ID53658 U -
TGTGATACCCTACTGGCTATTCAGACCTCT
>5 dna:chromosome chromosome:RGSC3.4:5:1:173096209:1 114555394 ID38607 U -
TGATACCCTACTGGCTATTCAGACCTC
>5 dna:chromosome chromosome:RGSC3.4:5:1:173096209:1 114555394 ID53657 U -
TGTGATACCCTACTGGCTATTCAGACCTC
>5 dna:chromosome chromosome:RGSC3.4:5:1:173096209:1 114555395 ID53656 U -
TGTGATACCCTACTGGCTATTCAGACCT
>5 dna:chromosome chromosome:RGSC3.4:5:1:173096209:1 114555396 ID1511 U -
AGATGTGATACCCTACTGGCTATTCAGACC
>5 dna:chromosome chromosome:RGSC3.4:5:1:173096209:1 114555396 ID53655 U -
TGTGATACCCTACTGGCTATTCAGACC
>5 dna:chromosome chromosome:RGSC3.4:5:1:173096209:1 114555397 ID53654 U -
TGTGATACCCTACTGGCTATTCAGAC
>5 dna:chromosome chromosome:RGSC3.4:5:1:173096209:1 114555435 ID9491 U -
GTTAGCATCAATGTTGCAAGAGGA
>5 dna:chromosome chromosome:RGSC3.4:5:1:173096209:1 114555435 ID10463 U -
TAAAGAGTTAGCATCAATGTTGCAAGAGGA
>5 dna:chromosome chromosome:RGSC3.4:5:1:173096209:1 114555481 ID29711 U -
TCTAAGTTGGCTGCAATATTACCAGAGGAT
>5 dna:chromosome chromosome:RGSC3.4:5:1:173096209:1 114555497 ID45082 U -
TGCTTTCAATATTTCCCTCTAAGTTGGCTGC
>5 dna:chromosome chromosome:RGSC3.4:5:1:173096209:1 114555498 ID45081 U -
TGCTTTCAATATTTCCCTCTAAGTTGGCTG
>5 dna:chromosome chromosome:RGSC3.4:5:1:173096209:1 114555541 ID17558 U -
TAGAGTTAAACGCTCAGGAGCTCTCTGCT
>5 dna:chromosome chromosome:RGSC3.4:5:1:173096209:1 114555554 ID42 U -
AAAATGTGTAGAGTTAAACGCTCA
>5 dna:chromosome chromosome:RGSC3.4:5:1:173096209:1 114555554 ID17382 U -
TAGAGAAAATGTGTAGAGTTAAACGCTCA
>5 dna:chromosome chromosome:RGSC3.4:5:1:173096209:1 114555555 ID17381 U -
TAGAGAAAATGTGTAGAGTTAAACGCTC
>5 dna:chromosome chromosome:RGSC3.4:5:1:173096209:1 114555565 ID4828 U -
CCTTAGCATTCTCTAGAGAAAATGTGTAGAG
>5 dna:chromosome chromosome:RGSC3.4:5:1:173096209:1 114555575 ID4502 U -
CCCAGTCCTTAGCATTCTCTAGAGAAA
>5 dna:chromosome chromosome:RGSC3.4:5:1:173096209:1 114555602 ID32515 U -
TGAAACAGTGCAACCGTGCAGACAGCCCAGCC
>5 dna:chromosome chromosome:RGSC3.4:5:1:173096209:1 114555603 ID32514 U -
TGAAACAGTGCAACCGTGCAGACAGCCCAGC
>5 dna:chromosome chromosome:RGSC3.4:5:1:173096209:1 114555608 ID55076 U -
TGTTGAAACAGTGCAACCGTGCAGACAGC
>5 dna:chromosome chromosome:RGSC3.4:5:1:173096209:1 114555619 ID30303 U -
TCTCCAGCCGGTGTTGAAACAGTGCAACC
>5 dna:chromosome chromosome:RGSC3.4:5:1:173096209:1 114555633 ID7059 U -
GAGGGAGTTAAATCTCTCCAGCCGGTGTT
>5 dna:chromosome chromosome:RGSC3.4:5:1:173096209:1 114555746 ID44035 U -
TGCTATGTCCACATTTTGGACCACTTTT
>5 dna:chromosome chromosome:RGSC3.4:5:1:173096209:1 114555833 ID16849 U -
TAGAACTTGAATGAAGGGCAGATCTTCACT
>5 dna:chromosome chromosome:RGSC3.4:5:1:173096209:1 114555837 ID16848 U -
TAGAACTTGAATGAAGGGCAGATCTT
>5 dna:chromosome chromosome:RGSC3.4:5:1:173096209:1 114555966 ID29790 U -
TCTACATTGATAAGGTCTCCATCCCTCTGC
>5 dna:chromosome chromosome:RGSC3.4:5:1:173096209:1 114555977 ID25206 U -
TCATTTGCCCTCTACATTGATAAGGTCTC
>5 dna:chromosome chromosome:RGSC3.4:5:1:173096209:1 114555984 ID34214 U -
TGAATGCTCTCATTTGCCCTCTACATTGATA
>5 dna:chromosome chromosome:RGSC3.4:5:1:173096209:1 114555985 ID34213 U -
TGAATGCTCTCATTTGCCCTCTACATTGAT
>5 dna:chromosome chromosome:RGSC3.4:5:1:173096209:1 114555987 ID61958 U -
TTTGAATGCTCTCATTTGCCCTCTACATTG
>5 dna:chromosome chromosome:RGSC3.4:5:1:173096209:1 114556008 ID17026 U -
TAGAAGTGTTGAGTTTGGCTTTTTGAATGC
>5 dna:chromosome chromosome:RGSC3.4:5:1:173096209:1 114556008 ID59835 U -
TTGAGTTTGGCTTTTTGAATGC
>5 dna:chromosome chromosome:RGSC3.4:5:1:173096209:1 114556012 ID17025 U -
TAGAAGTGTTGAGTTTGGCTTTTTGA
>5 dna:chromosome chromosome:RGSC3.4:5:1:173096209:1 114556056 ID53403 U -
TGTGACATTTCCCTTGGGTATTCTACACC
>5 dna:chromosome chromosome:RGSC3.4:5:1:173096209:1 114556077 ID57873 U -
TTCATCATTATTATTTGAAGCCCTGTGACAT
>5 dna:chromosome chromosome:RGSC3.4:5:1:173096209:1 114556085 ID5861 U -
CTTCATTTTTCATCATTATTATTTGAAGCCC
>5 dna:chromosome chromosome:RGSC3.4:5:1:173096209:1 114556136 ID1902 U -
AGGGACTGACTCTGTCCTGGGTGAG
>5 dna:chromosome chromosome:RGSC3.4:5:1:173096209:1 114556195 ID2769 U -
ATGTGGATCTGGTGGCTGTT
>5 dna:chromosome chromosome:RGSC3.4:5:1:173096209:1 114556195 ID17629 U -
TAGATAGACATGTGGATCTGGTGGCTGTT
>5 dna:chromosome chromosome:RGSC3.4:5:1:173096209:1 114556211 ID45428 U -
TGGAAAGCCACTAGGAATAGATAGACATGT
>5 dna:chromosome chromosome:RGSC3.4:5:1:173096209:1 114556224 ID53022 U -
TGTCTGCAACCATGGAAAGCCACTAGGAA
>5 dna:chromosome chromosome:RGSC3.4:5:1:173096209:1 114556246 ID16069 U -
TACTGAGAGGATTCAGTCTGTCTGC
>5 dna:chromosome chromosome:RGSC3.4:5:1:173096209:1 114556274 ID6948 U -
GAGCAGGTGACACCTTCTCCGACC
>5 dna:chromosome chromosome:RGSC3.4:5:1:173096209:1 114556324 ID27106 U -
TCCCCTGAGTTGAATGCAGTTGCTCAACCC
>5 dna:chromosome chromosome:RGSC3.4:5:1:173096209:1 114556349 ID10831 U -
TAAATGCTCCACAGAAAACAGTCCCC
>5 dna:chromosome chromosome:RGSC3.4:5:1:173096209:1 114556368 ID45372 U -
TGGAAACTCTGCCTGGATAAATGC
>5 dna:chromosome chromosome:RGSC3.4:5:1:173096209:1 114556374 ID22786 U -
TATTTGTTGTTCTGGAAACTCTGCCTGGAT
>5 dna:chromosome chromosome:RGSC3.4:5:1:173096209:1 114556379 ID47805 U -
TGGCCTATTTGTTGTTCTGGAAACTCTGCC
>5 dna:chromosome chromosome:RGSC3.4:5:1:173096209:1 114556380 ID47804 U -
TGGCCTATTTGTTGTTCTGGAAACTCTGC
>5 dna:chromosome chromosome:RGSC3.4:5:1:173096209:1 114556382 ID47803 U -
TGGCCTATTTGTTGTTCTGGAAACTCT
>5 dna:chromosome chromosome:RGSC3.4:5:1:173096209:1 114556399 ID17063 U -
TAGAATATCTTCAGAGCCCTGTGGCCTATTT
>5 dna:chromosome chromosome:RGSC3.4:5:1:173096209:1 114556446 ID22629 U -
TATTTAAGCTAATTATAATATATTTCCTC
>5 dna:chromosome chromosome:RGSC3.4:5:1:173096209:1 114556580 ID17360 U -
TAGACTGGCTCGTTAGGAACCCGTGC
>5 dna:chromosome chromosome:RGSC3.4:5:1:173096209:1 114556582 ID35403 U -
TGACCTAGACTGGCTCGTTAGGAACCCGT
>5 dna:chromosome chromosome:RGSC3.4:5:1:173096209:1 114556602 ID32355 U -
TGAAAAGGGCAGGAGGCATTGACCTAGA
>5 dna:chromosome chromosome:RGSC3.4:5:1:173096209:1 114556613 ID25770 U -
TCCACAGAAGCATTGAAAAGGGCAGGAGGC
>5 dna:chromosome chromosome:RGSC3.4:5:1:173096209:1 114556619 ID61753 U -
TTTCCACAGAAGCATTGAAAAGGGCA
>5 dna:chromosome chromosome:RGSC3.4:5:1:173096209:1 114556632 ID57857 U -
TTCATAGTTGAGGGCTTTCCACAGAAGC
>5 dna:chromosome chromosome:RGSC3.4:5:1:173096209:1 114556637 ID57914 U -
TTCATGGTTCATAGTTGAGGGCTTTCCACA
>5 dna:chromosome chromosome:RGSC3.4:5:1:173096209:1 114556646 ID58781 U -
TTCTACTGGTTCATGGTTCATAGTTGAGGG
>5 dna:chromosome chromosome:RGSC3.4:5:1:173096209:1 114556658 ID22944 U -
TCAAAAGTTTGATTCTACTGGTTCATGGTT
>5 dna:chromosome chromosome:RGSC3.4:5:1:173096209:1 114556659 ID22943 U -
TCAAAAGTTTGATTCTACTGGTTCATGGT
>5 dna:chromosome chromosome:RGSC3.4:5:1:173096209:1 114556666 ID49909 U -
TGGGTGCATCAAAAGTTTGATTCTACTGGT
>5 dna:chromosome chromosome:RGSC3.4:5:1:173096209:1 114556666 ID60724 U -
TTGGGTGCATCAAAAGTTTGATTCTACTGGT
>5 dna:chromosome chromosome:RGSC3.4:5:1:173096209:1 114556678 ID2420 U -
ATCGTTGGGTGCATCAAAAGTTT
>5 dna:chromosome chromosome:RGSC3.4:5:1:173096209:1 114556678 ID5070 U -
CGTTGGGTGCATCAAAAGTTT
>5 dna:chromosome chromosome:RGSC3.4:5:1:173096209:1 114556678 ID9539 U -
GTTGGGTGCATCAAAAGTTT
>5 dna:chromosome chromosome:RGSC3.4:5:1:173096209:1 114556678 ID22880 U -
TCAAAAATCGTTGGGTGCATCAAAAGTTT
>5 dna:chromosome chromosome:RGSC3.4:5:1:173096209:1 114556678 ID29555 U -
TCGTTGGGTGCATCAAAAGTTT
>5 dna:chromosome chromosome:RGSC3.4:5:1:173096209:1 114556679 ID21181 U -
TATCAAAAATCGTTGGGTGCATCAAAAGTT
>5 dna:chromosome chromosome:RGSC3.4:5:1:173096209:1 114556679 ID29554 U -
TCGTTGGGTGCATCAAAAGTT
>5 dna:chromosome chromosome:RGSC3.4:5:1:173096209:1 114556680 ID2419 U -
ATCGTTGGGTGCATCAAAAGT
>5 dna:chromosome chromosome:RGSC3.4:5:1:173096209:1 114556680 ID21180 U -
TATCAAAAATCGTTGGGTGCATCAAAAGT
>5 dna:chromosome chromosome:RGSC3.4:5:1:173096209:1 114556682 ID43992 U -
TGCTATCAAAAATCGTTGGGTGCATCAAAA
>5 dna:chromosome chromosome:RGSC3.4:5:1:173096209:1 114556684 ID60174 U -
TTGCTATCAAAAATCGTTGGGTGCATCAA
>5 dna:chromosome chromosome:RGSC3.4:5:1:173096209:1 114556686 ID22879 U -
TCAAAAATCGTTGGGTGCATC
>5 dna:chromosome chromosome:RGSC3.4:5:1:173096209:1 114556688 ID30261 U -
TCTCATTGCTATCAAAAATCGTTGGGTGCA
>5 dna:chromosome chromosome:RGSC3.4:5:1:173096209:1 114556688 ID43991 U -
TGCTATCAAAAATCGTTGGGTGCA
>5 dna:chromosome chromosome:RGSC3.4:5:1:173096209:1 114556691 ID30260 U -
TCTCATTGCTATCAAAAATCGTTGGGT
>5 dna:chromosome chromosome:RGSC3.4:5:1:173096209:1 114556708 ID13568 U -
TACAAAGAGCATTCCAGAATCTCATTGCT
>5 dna:chromosome chromosome:RGSC3.4:5:1:173096209:1 114556716 ID3209 U -
CAAGAATTATACAAAGAGCATTCCAGAATC
>5 dna:chromosome chromosome:RGSC3.4:5:1:173096209:1 114556718 ID11034 U -
TAACAAGAATTATACAAAGAGCATTCCAGAA
>5 dna:chromosome chromosome:RGSC3.4:5:1:173096209:1 114556800 ID61055 U -
TTGTCACTCATGGAACTCGGGAAG
>5 dna:chromosome chromosome:RGSC3.4:5:1:173096209:1 114556871 ID42981 U -
TGCCTCAGCAGGGCTGTTGTTATCT
>5 dna:chromosome chromosome:RGSC3.4:5:1:173096209:1 114556893 ID3622 U -
CAGAACATCCCAGTGGCCCGAGTCTGC
>5 dna:chromosome chromosome:RGSC3.4:5:1:173096209:1 114556896 ID48367 U -
TGGGAACAGAACATCCCAGTGGCCCGAGTC
>5 dna:chromosome chromosome:RGSC3.4:5:1:173096209:1 114556901 ID48366 U -
TGGGAACAGAACATCCCAGTGGCCC
>5 dna:chromosome chromosome:RGSC3.4:5:1:173096209:1 114556904 ID31200 U -
TCTGGGAACAGAACATCCCAGTGG
>5 dna:chromosome chromosome:RGSC3.4:5:1:173096209:1 114556915 ID31344 U -
TCTGTGCCGAGACAACCATCTGGGAACAGAA
>5 dna:chromosome chromosome:RGSC3.4:5:1:173096209:1 114556923 ID38526 U -
TGATAATCTGTGCCGAGACAACCATCTGG
>5 dna:chromosome chromosome:RGSC3.4:5:1:173096209:1 114556924 ID38525 U -
TGATAATCTGTGCCGAGACAACCATCTG
>5 dna:chromosome chromosome:RGSC3.4:5:1:173096209:1 114556925 ID38524 U -
TGATAATCTGTGCCGAGACAACCATCT
>5 dna:chromosome chromosome:RGSC3.4:5:1:173096209:1 114556926 ID7283 U -
GATGATAATCTGTGCCGAGACAACCATC
>5 dna:chromosome chromosome:RGSC3.4:5:1:173096209:1 114556930 ID7282 U -
GATGATAATCTGTGCCGAGACAAC
>5 dna:chromosome chromosome:RGSC3.4:5:1:173096209:1 114556930 ID26819 U -
TCCCAGGATGATAATCTGTGCCGAGACAAC
>5 dna:chromosome chromosome:RGSC3.4:5:1:173096209:1 114556931 ID26818 U -
TCCCAGGATGATAATCTGTGCCGAGACAA
>5 dna:chromosome chromosome:RGSC3.4:5:1:173096209:1 114556934 ID26817 U -
TCCCAGGATGATAATCTGTGCCGAGA
>5 dna:chromosome chromosome:RGSC3.4:5:1:173096209:1 114556938 ID6678 U -
GACCTCCCAGGATGATAATCTGTGCC
>5 dna:chromosome chromosome:RGSC3.4:5:1:173096209:1 114556938 ID46305 U -
TGGACCTCCCAGGATGATAATCTGTGCC
>5 dna:chromosome chromosome:RGSC3.4:5:1:173096209:1 114556939 ID46304 U -
TGGACCTCCCAGGATGATAATCTGTGC
>5 dna:chromosome chromosome:RGSC3.4:5:1:173096209:1 114556953 ID53050 U -
TGTCTGTCCCAACGTGGACCTCCCAGG
>5 dna:chromosome chromosome:RGSC3.4:5:1:173096209:1 114556979 ID25790 U -
TCCACAGGAATTCTTAGTGGCAGGAAGCT
>5 dna:chromosome chromosome:RGSC3.4:5:1:173096209:1 114556980 ID25789 U -
TCCACAGGAATTCTTAGTGGCAGGAAGC
>5 dna:chromosome chromosome:RGSC3.4:5:1:173096209:1 114556982 ID14506 U -
TACATCCACAGGAATTCTTAGTGGCAGGAA
>5 dna:chromosome chromosome:RGSC3.4:5:1:173096209:1 114556983 ID14505 U -
TACATCCACAGGAATTCTTAGTGGCAGGA
>5 dna:chromosome chromosome:RGSC3.4:5:1:173096209:1 114556984 ID14504 U -
TACATCCACAGGAATTCTTAGTGGCAGG
>5 dna:chromosome chromosome:RGSC3.4:5:1:173096209:1 114556987 ID14503 U -
TACATCCACAGGAATTCTTAGTGGC
>5 dna:chromosome chromosome:RGSC3.4:5:1:173096209:1 114556987 ID25788 U -
TCCACAGGAATTCTTAGTGGC
>5 dna:chromosome chromosome:RGSC3.4:5:1:173096209:1 114556997 ID18567 U -
TAGCTATTTGGTTTCTACATCCACAGGAAT
>5 dna:chromosome chromosome:RGSC3.4:5:1:173096209:1 114556998 ID5239 U -
CTATTTGGTTTCTACATCCACAGGAA
>5 dna:chromosome chromosome:RGSC3.4:5:1:173096209:1 114556998 ID18566 U -
TAGCTATTTGGTTTCTACATCCACAGGAA
>5 dna:chromosome chromosome:RGSC3.4:5:1:173096209:1 114556999 ID18565 U -
TAGCTATTTGGTTTCTACATCCACAGGA
>5 dna:chromosome chromosome:RGSC3.4:5:1:173096209:1 114556999 ID22772 U -
TATTTGGTTTCTACATCCACAGGA
>5 dna:chromosome chromosome:RGSC3.4:5:1:173096209:1 114557000 ID18564 U -
TAGCTATTTGGTTTCTACATCCACAGG
>5 dna:chromosome chromosome:RGSC3.4:5:1:173096209:1 114557001 ID18563 U -
TAGCTATTTGGTTTCTACATCCACAG
>5 dna:chromosome chromosome:RGSC3.4:5:1:173096209:1 114557005 ID17704 U -
TAGATCTTTAGCTATTTGGTTTCTACATCC
>5 dna:chromosome chromosome:RGSC3.4:5:1:173096209:1 114557013 ID10241 U -
TAAACCAGTAGATCTTTAGCTATTTGGTTT
>5 dna:chromosome chromosome:RGSC3.4:5:1:173096209:1 114557019 ID5961 U -
CTTTAAACCAGTAGATCTTTAGCTATT
>5 dna:chromosome chromosome:RGSC3.4:5:1:173096209:1 114557019 ID29110 U -
TCCTTTAAACCAGTAGATCTTTAGCTATT
>5 dna:chromosome chromosome:RGSC3.4:5:1:173096209:1 114557023 ID48034 U -
TGGCTCCTTTAAACCAGTAGATCTTTAGC
>5 dna:chromosome chromosome:RGSC3.4:5:1:173096209:1 114557048 ID45906 U -
TGGAAGTGATAATCTGCACCCAGTGGC
>5 dna:chromosome chromosome:RGSC3.4:5:1:173096209:1 114557051 ID16151 U -
TACTGGAAGTGATAATCTGCACCCAGT
>5 dna:chromosome chromosome:RGSC3.4:5:1:173096209:1 114557055 ID21598 U -
TATGAACTACTGGAAGTGATAATCTGCACC
>5 dna:chromosome chromosome:RGSC3.4:5:1:173096209:1 114557056 ID33397 U -
TGAACTACTGGAAGTGATAATCTGCAC
>5 dna:chromosome chromosome:RGSC3.4:5:1:173096209:1 114557058 ID61565 U -
TTTATGAACTACTGGAAGTGATAATCTGC
>5 dna:chromosome chromosome:RGSC3.4:5:1:173096209:1 114557061 ID29127 U -
TCCTTTATGAACTACTGGAAGTGATAATC
>5 dna:chromosome chromosome:RGSC3.4:5:1:173096209:1 114557062 ID29126 U -
TCCTTTATGAACTACTGGAAGTGATAAT
>5 dna:chromosome chromosome:RGSC3.4:5:1:173096209:1 114557090 ID27088 U -
TCCCCTCAAGATGGATTGGGTTGCGAGCA
>5 dna:chromosome chromosome:RGSC3.4:5:1:173096209:1 114557091 ID27087 U -
TCCCCTCAAGATGGATTGGGTTGCGAGC
>5 dna:chromosome chromosome:RGSC3.4:5:1:173096209:1 114557147 ID11462 U -
TAACCTGTGGAGGGATTAACTTGTTCCACT
>5 dna:chromosome chromosome:RGSC3.4:5:1:173096209:1 114557161 ID56501 U -
TTAAGCTGGTTGCCATTAACCTGTGGAGGGAT
>5 dna:chromosome chromosome:RGSC3.4:5:1:173096209:1 114557162 ID12299 U -
TAAGCTGGTTGCCATTAACCTGTGGAGGGA
>5 dna:chromosome chromosome:RGSC3.4:5:1:173096209:1 114557165 ID22191 U -
TATTAAGCTGGTTGCCATTAACCTGTGGAG
>5 dna:chromosome chromosome:RGSC3.4:5:1:173096209:1 114557174 ID7018 U -
GAGGACAGTATTAAGCTGGTTGCCATTAA
>5 dna:chromosome chromosome:RGSC3.4:5:1:173096209:1 114557174 ID37574 U -
TGAGGACAGTATTAAGCTGGTTGCCATTAA
>5 dna:chromosome chromosome:RGSC3.4:5:1:173096209:1 114557175 ID37573 U -
TGAGGACAGTATTAAGCTGGTTGCCATTA
>5 dna:chromosome chromosome:RGSC3.4:5:1:173096209:1 114557176 ID30828 U -
TCTGAGGACAGTATTAAGCTGGTTGCCATT
>5 dna:chromosome chromosome:RGSC3.4:5:1:173096209:1 114557177 ID37572 U -
TGAGGACAGTATTAAGCTGGTTGCCAT
>5 dna:chromosome chromosome:RGSC3.4:5:1:173096209:1 114557178 ID37571 U -
TGAGGACAGTATTAAGCTGGTTGCCA
>5 dna:chromosome chromosome:RGSC3.4:5:1:173096209:1 114557179 ID30827 U -
TCTGAGGACAGTATTAAGCTGGTTGCC
>5 dna:chromosome chromosome:RGSC3.4:5:1:173096209:1 114557236 ID13015 U -
TAATCTCGAATGACCCTTACTTCACCCAGC
>5 dna:chromosome chromosome:RGSC3.4:5:1:173096209:1 114557239 ID13014 U -
TAATCTCGAATGACCCTTACTTCACCC
>5 dna:chromosome chromosome:RGSC3.4:5:1:173096209:1 114557241 ID42411 U -
TGCCATAATCTCGAATGACCCTTACTTCAC
>5 dna:chromosome chromosome:RGSC3.4:5:1:173096209:1 114557270 ID27898 U -
TCCTACTCAAAGCAGCAGTGGATTCCTGCAT
>5 dna:chromosome chromosome:RGSC3.4:5:1:173096209:1 114557279 ID47270 U -
TGGCAATCCTACTCAAAGCAGCAGTGGA
>5 dna:chromosome chromosome:RGSC3.4:5:1:173096209:1 114557293 ID54177 U -
TGTGGGTCCAGGCCAGTTGGCAATCCTACTC
>5 dna:chromosome chromosome:RGSC3.4:5:1:173096209:1 114557316 ID9120 U -
GTCCGTCATGAAGGTTCCCGGATGTGGGTC
>5 dna:chromosome chromosome:RGSC3.4:5:1:173096209:1 114557316 ID27551 U -
TCCGTCATGAAGGTTCCCGGATGTGGGTC
>5 dna:chromosome chromosome:RGSC3.4:5:1:173096209:1 114557337 ID15773 U -
TACTAGTGTCATCACCTGTTTGTCCGTCAT
>5 dna:chromosome chromosome:RGSC3.4:5:1:173096209:1 114557391 ID27519 U -
TCCGCTATATCCCTGACTCCACTGAGGTC
>5 dna:chromosome chromosome:RGSC3.4:5:1:173096209:1 114557421 ID51087 U -
TGGTGCTCCTAACCCGATTGCATTCAC
>5 dna:chromosome chromosome:RGSC3.4:5:1:173096209:1 114557434 ID13508 U -
TAATTTTTGAGGCCATGGTGCTCCTAACC
>5 dna:chromosome chromosome:RGSC3.4:5:1:173096209:1 114557434 ID62031 U -
TTTGAGGCCATGGTGCTCCTAACC
>5 dna:chromosome chromosome:RGSC3.4:5:1:173096209:1 114557435 ID13507 U -
TAATTTTTGAGGCCATGGTGCTCCTAAC
>5 dna:chromosome chromosome:RGSC3.4:5:1:173096209:1 114557439 ID2005 U -
AGTAATTTTTGAGGCCATGGTGCTCC
>5 dna:chromosome chromosome:RGSC3.4:5:1:173096209:1 114557439 ID14916 U -
TACCAGTAATTTTTGAGGCCATGGTGCTCC
>5 dna:chromosome chromosome:RGSC3.4:5:1:173096209:1 114557439 ID62546 U -
TTTTGAGGCCATGGTGCTCC
>5 dna:chromosome chromosome:RGSC3.4:5:1:173096209:1 114557440 ID29798 U -
TCTACCAGTAATTTTTGAGGCCATGGTGCTC
>5 dna:chromosome chromosome:RGSC3.4:5:1:173096209:1 114557594 ID13979 U -
TACACACCTAGTGCCCAAGGATAAAGC
>5 dna:chromosome chromosome:RGSC3.4:5:1:173096209:1 114557605 ID21302 U -
TATCAGGAGTGATGTACACACCTAGTGCCC
>5 dna:chromosome chromosome:RGSC3.4:5:1:173096209:1 114557606 ID21301 U -
TATCAGGAGTGATGTACACACCTAGTGCC
>5 dna:chromosome chromosome:RGSC3.4:5:1:173096209:1 114557606 ID57138 U -
TTATCAGGAGTGATGTACACACCTAGTGCC
>5 dna:chromosome chromosome:RGSC3.4:5:1:173096209:1 114557635 ID43785 U -
TGCTACCAGGCTGCCCAGTGGTAT
>5 dna:chromosome chromosome:RGSC3.4:5:1:173096209:1 114557691 ID36734 U -
TGAGAGTAGCGCTAACAGTAAGGCAAG
>5 dna:chromosome chromosome:RGSC3.4:5:1:173096209:1 114557700 ID59830 U -
TTGAGTTCTTGAGAGTAGCGCTAACAG
>5 dna:chromosome chromosome:RGSC3.4:5:1:173096209:1 114557721 ID10658 U -
TAAAGTTGCAAGCCACAGAAGCACCTTGAGT
>5 dna:chromosome chromosome:RGSC3.4:5:1:173096209:1 114557753 ID34610 U -
TGACAAGCATCAAGAACCTTGAGATTTGTT
>5 dna:chromosome chromosome:RGSC3.4:5:1:173096209:1 114557754 ID34609 U -
TGACAAGCATCAAGAACCTTGAGATTTGT
>5 dna:chromosome chromosome:RGSC3.4:5:1:173096209:1 114557756 ID57179 U -
TTATGACAAGCATCAAGAACCTTGAGATTT
>5 dna:chromosome chromosome:RGSC3.4:5:1:173096209:1 114557788 ID12883 U -
TAATATGTTGGCATAATAACCTTGGCTGGT
>5 dna:chromosome chromosome:RGSC3.4:5:1:173096209:1 114557789 ID12882 U -
TAATATGTTGGCATAATAACCTTGGCTGG
>5 dna:chromosome chromosome:RGSC3.4:5:1:173096209:1 114557792 ID47524 U -
TGGCATAATATGTTGGCATAATAACCTTGGC
>5 dna:chromosome chromosome:RGSC3.4:5:1:173096209:1 114557817 ID21676 U -
TATGACTAGGATTTTCCACACCTTGGCAT
>5 dna:chromosome chromosome:RGSC3.4:5:1:173096209:1 114557819 ID44016 U -
TGCTATGACTAGGATTTTCCACACCTTGGC
>5 dna:chromosome chromosome:RGSC3.4:5:1:173096209:1 114557834 ID50625 U -
TGGTCCCACGAGATGCTATGACTAGGAT
>5 dna:chromosome chromosome:RGSC3.4:5:1:173096209:1 114557837 ID14974 U -
TACCATGGTCCCACGAGATGCTATGACTAG
>5 dna:chromosome chromosome:RGSC3.4:5:1:173096209:1 114557838 ID14973 U -
TACCATGGTCCCACGAGATGCTATGACTA
>5 dna:chromosome chromosome:RGSC3.4:5:1:173096209:1 114557840 ID14972 U -
TACCATGGTCCCACGAGATGCTATGAC
>5 dna:chromosome chromosome:RGSC3.4:5:1:173096209:1 114557841 ID21449 U -
TATCTACCATGGTCCCACGAGATGCTATGA
>5 dna:chromosome chromosome:RGSC3.4:5:1:173096209:1 114557846 ID12851 U -
TAATATATCTACCATGGTCCCACGAGATGC
>5 dna:chromosome chromosome:RGSC3.4:5:1:173096209:1 114557849 ID12850 U -
TAATATATCTACCATGGTCCCACGAGA
>5 dna:chromosome chromosome:RGSC3.4:5:1:173096209:1 114557854 ID2744 U -
ATGTCTAATATATCTACCATGGTCCCA
>5 dna:chromosome chromosome:RGSC3.4:5:1:173096209:1 114557855 ID9146 U -
GTCTAATATATCTACCATGGTCCC
>5 dna:chromosome chromosome:RGSC3.4:5:1:173096209:1 114557855 ID20895 U -
TATAATGTCTAATATATCTACCATGGTCCC
>5 dna:chromosome chromosome:RGSC3.4:5:1:173096209:1 114557856 ID5146 U -
CTAATATATCTACCATGGTCC
>5 dna:chromosome chromosome:RGSC3.4:5:1:173096209:1 114557856 ID20894 U -
TATAATGTCTAATATATCTACCATGGTCC
>5 dna:chromosome chromosome:RGSC3.4:5:1:173096209:1 114557887 ID37333 U -
TGAGCCTGTTGCCAGTGCACTGCCAGAC
>5 dna:chromosome chromosome:RGSC3.4:5:1:173096209:1 114557910 ID24421 U -
TCAGCCCTGGTTCTTTTGAGC
>5 dna:chromosome chromosome:RGSC3.4:5:1:173096209:1 114557910 ID27656 U -
TCCTAAAATCAGCCCTGGTTCTTTTGAGC
>5 dna:chromosome chromosome:RGSC3.4:5:1:173096209:1 114557948 ID452 U -
AAGGAAGTAAAGACCTCACCAAACCAT
>5 dna:chromosome chromosome:RGSC3.4:5:1:173096209:1 114557972 ID35072 U -
TGACATAACAGTCCAAGTTGAAGGGGCAAG
>5 dna:chromosome chromosome:RGSC3.4:5:1:173096209:1 114557973 ID35071 U -
TGACATAACAGTCCAAGTTGAAGGGGCAA
>5 dna:chromosome chromosome:RGSC3.4:5:1:173096209:1 114557998 ID7430 U -
GCAATCGGTATTTTGTCTGTTGAC
>5 dna:chromosome chromosome:RGSC3.4:5:1:173096209:1 114557998 ID18026 U -
TAGCAATCGGTATTTTGTCTGTTGAC
>5 dna:chromosome chromosome:RGSC3.4:5:1:173096209:1 114558006 ID34515 U -
TGACAAAGCCCATTAGCAATCGGTATTTTGT
>5 dna:chromosome chromosome:RGSC3.4:5:1:173096209:1 114558028 ID34238 U -
TGAATGGCTCCAAATGTTGTGACAAAGC
>5 dna:chromosome chromosome:RGSC3.4:5:1:173096209:1 114558033 ID10257 U -
TAAACCCTTGAATGGCTCCAAATGTTGTGAC
>5 dna:chromosome chromosome:RGSC3.4:5:1:173096209:1 114558034 ID10256 U -
TAAACCCTTGAATGGCTCCAAATGTTGTGA
>5 dna:chromosome chromosome:RGSC3.4:5:1:173096209:1 114558035 ID10255 U -
TAAACCCTTGAATGGCTCCAAATGTTGTG
>5 dna:chromosome chromosome:RGSC3.4:5:1:173096209:1 114558065 ID10735 U -
TAAATCAAAAGGTGAAGTCCAAAGTAAAACC
>5 dna:chromosome chromosome:RGSC3.4:5:1:173096209:1 114558066 ID10734 U -
TAAATCAAAAGGTGAAGTCCAAAGTAAAAC
>5 dna:chromosome chromosome:RGSC3.4:5:1:173096209:1 114558071 ID12248 U -
TAAGCTAAATCAAAAGGTGAAGTCCAAAGT
>5 dna:chromosome chromosome:RGSC3.4:5:1:173096209:1 114558093 ID24842 U -
TCATCAAGACCTGTCTGGGCATAAGCTAA
>5 dna:chromosome chromosome:RGSC3.4:5:1:173096209:1 114558112 ID43879 U -
TGCTAGCACACTTGCATACTCATCAAGAC
>5 dna:chromosome chromosome:RGSC3.4:5:1:173096209:1 114558131 ID24379 U -
TCAGCAATGTATTGTCCGAATGCTAGCACA
>5 dna:chromosome chromosome:RGSC3.4:5:1:173096209:1 114558138 ID28916 U -
TCCTTCAGCAATGTATTGTCCGAATGC
>5 dna:chromosome chromosome:RGSC3.4:5:1:173096209:1 114558138 ID52841 U -
TGTCCTTCAGCAATGTATTGTCCGAATGC
>5 dna:chromosome chromosome:RGSC3.4:5:1:173096209:1 114558146 ID48826 U -
TGGGAGCTTGTCCTTCAGCAATGTATTGT
>5 dna:chromosome chromosome:RGSC3.4:5:1:173096209:1 114558197 ID5371 U -
CTCGAGAGCTGCTCGAAGAATGTAAAC
>5 dna:chromosome chromosome:RGSC3.4:5:1:173096209:1 114558247 ID11599 U -
TAACTGAAGTGCATCGTACAAGAGATTGA
>5 dna:chromosome chromosome:RGSC3.4:5:1:173096209:1 114558253 ID39168 U -
TGATCTTTAACTGAAGTGCATCGTACAAGA
>5 dna:chromosome chromosome:RGSC3.4:5:1:173096209:1 114558257 ID31947 U -
TCTTTAACTGAAGTGCATCGTAC
>5 dna:chromosome chromosome:RGSC3.4:5:1:173096209:1 114558259 ID25868 U -
TCCACCTTGATCTTTAACTGAAGTGCATCGT
>5 dna:chromosome chromosome:RGSC3.4:5:1:173096209:1 114558263 ID28279 U -
TCCTCCACCTTGATCTTTAACTGAAGTGCA
>5 dna:chromosome chromosome:RGSC3.4:5:1:173096209:1 114558305 ID53475 U -
TGTGACTGTCCAACTCCTGATACTGTTGC
>5 dna:chromosome chromosome:RGSC3.4:5:1:173096209:1 114558306 ID53474 U -
TGTGACTGTCCAACTCCTGATACTGTTG
>5 dna:chromosome chromosome:RGSC3.4:5:1:173096209:1 114558328 ID15505 U -
TACGATTGGCTTTAGCTGGACAGTGTGAC
>5 dna:chromosome chromosome:RGSC3.4:5:1:173096209:1 114558333 ID46858 U -
TGGATCTACGATTGGCTTTAGCTGGACAGT
>5 dna:chromosome chromosome:RGSC3.4:5:1:173096209:1 114558334 ID46857 U -
TGGATCTACGATTGGCTTTAGCTGGACAG
>5 dna:chromosome chromosome:RGSC3.4:5:1:173096209:1 114558337 ID46856 U -
TGGATCTACGATTGGCTTTAGCTGGA
>5 dna:chromosome chromosome:RGSC3.4:5:1:173096209:1 114558338 ID228 U -
AACCATGGATCTACGATTGGCTTTAGCTGG
>5 dna:chromosome chromosome:RGSC3.4:5:1:173096209:1 114558338 ID2652 U -
ATGGATCTACGATTGGCTTTAGCTGG
>5 dna:chromosome chromosome:RGSC3.4:5:1:173096209:1 114558341 ID45623 U -
TGGAACCATGGATCTACGATTGGCTTTAGC
>5 dna:chromosome chromosome:RGSC3.4:5:1:173096209:1 114558344 ID45622 U -
TGGAACCATGGATCTACGATTGGCTTT
>5 dna:chromosome chromosome:RGSC3.4:5:1:173096209:1 114558344 ID60288 U -
TTGGAACCATGGATCTACGATTGGCTTT
>5 dna:chromosome chromosome:RGSC3.4:5:1:173096209:1 114558345 ID45621 U -
TGGAACCATGGATCTACGATTGGCTT
>5 dna:chromosome chromosome:RGSC3.4:5:1:173096209:1 114558347 ID45620 U -
TGGAACCATGGATCTACGATTGGC
>5 dna:chromosome chromosome:RGSC3.4:5:1:173096209:1 114558350 ID31883 U -
TCTTGGAACCATGGATCTACGATT
>5 dna:chromosome chromosome:RGSC3.4:5:1:173096209:1 114558390 ID51930 U -
TGTAAGTGGAACTGTGCAGGAACAAT
>5 dna:chromosome chromosome:RGSC3.4:5:1:173096209:1 114558438 ID8819 U -
GGTCATAAATGATGTCCAAAACTGGGTC
>5 dna:chromosome chromosome:RGSC3.4:5:1:173096209:1 114558445 ID13690 U -
TACAACAGGAGGTCATAAATGATGTCCAAAA
>5 dna:chromosome chromosome:RGSC3.4:5:1:173096209:1 114558446 ID13689 U -
TACAACAGGAGGTCATAAATGATGTCCAAA
>5 dna:chromosome chromosome:RGSC3.4:5:1:173096209:1 114558449 ID15653 U -
TACTACAACAGGAGGTCATAAATGATGTCC
>5 dna:chromosome chromosome:RGSC3.4:5:1:173096209:1 114558450 ID15652 U -
TACTACAACAGGAGGTCATAAATGATGTC
>5 dna:chromosome chromosome:RGSC3.4:5:1:173096209:1 114558451 ID52072 U -
TGTACTACAACAGGAGGTCATAAATGATGT
>5 dna:chromosome chromosome:RGSC3.4:5:1:173096209:1 114558452 ID52071 U -
TGTACTACAACAGGAGGTCATAAATGATG
>5 dna:chromosome chromosome:RGSC3.4:5:1:173096209:1 114558460 ID13527 U -
TACAAAAGTTGTACTACAACAGGAGGTCAT
>5 dna:chromosome chromosome:RGSC3.4:5:1:173096209:1 114558461 ID13526 U -
TACAAAAGTTGTACTACAACAGGAGGTCA
>5 dna:chromosome chromosome:RGSC3.4:5:1:173096209:1 114558462 ID13525 U -
TACAAAAGTTGTACTACAACAGGAGGTC
>5 dna:chromosome chromosome:RGSC3.4:5:1:173096209:1 114558488 ID11247 U -
TAACATATCAAGGTAAGACCCTGTAGTA
>5 dna:chromosome chromosome:RGSC3.4:5:1:173096209:1 114558492 ID39486 U -
TGATGGATAACATATCAAGGTAAGACCCTGT
>5 dna:chromosome chromosome:RGSC3.4:5:1:173096209:1 114558499 ID29636 U -
TCTAAATGATGGATAACATATCAAGGTAAG
>5 dna:chromosome chromosome:RGSC3.4:5:1:173096209:1 114558499 ID58679 U -
TTCTAAATGATGGATAACATATCAAGGTAAG
>5 dna:chromosome chromosome:RGSC3.4:5:1:173096209:1 114558500 ID58678 U -
TTCTAAATGATGGATAACATATCAAGGTAA
>5 dna:chromosome chromosome:RGSC3.4:5:1:173096209:1 114558501 ID2550 U -
ATGATGGATAACATATCAAGGTA
>5 dna:chromosome chromosome:RGSC3.4:5:1:173096209:1 114558501 ID5123 U -
CTAAATGATGGATAACATATCAAGGTA
>5 dna:chromosome chromosome:RGSC3.4:5:1:173096209:1 114558501 ID10804 U -
TAAATGATGGATAACATATCAAGGTA
>5 dna:chromosome chromosome:RGSC3.4:5:1:173096209:1 114558501 ID29635 U -
TCTAAATGATGGATAACATATCAAGGTA
>5 dna:chromosome chromosome:RGSC3.4:5:1:173096209:1 114558501 ID46736 U -
TGGATAACATATCAAGGTA
>5 dna:chromosome chromosome:RGSC3.4:5:1:173096209:1 114558501 ID58677 U -
TTCTAAATGATGGATAACATATCAAGGTA
>5 dna:chromosome chromosome:RGSC3.4:5:1:173096209:1 114558502 ID58676 U -
TTCTAAATGATGGATAACATATCAAGGT
>5 dna:chromosome chromosome:RGSC3.4:5:1:173096209:1 114558937 ID9526 U -
GTTGAGTCTCTGGACTGCCA
>5 dna:chromosome chromosome:RGSC3.4:5:1:173096209:1 114558939 ID2866 U -
ATTCAACGTTGAGTCTCTGGACTGC
>5 dna:chromosome chromosome:RGSC3.4:5:1:173096209:1 114558939 ID61039 U -
TTGTATTCAACGTTGAGTCTCTGGACTGC
>5 dna:chromosome chromosome:RGSC3.4:5:1:173096209:1 114558999 ID51012 U -
TGGTGATCACTCAGTTTTATAAACTGATT
>5 dna:chromosome chromosome:RGSC3.4:5:1:173096209:1 114559024 ID20222 U -
TAGTCTCGATGGCAAAGAACGCAAGGTGGT
>5 dna:chromosome chromosome:RGSC3.4:5:1:173096209:1 114559123 ID54329 U -
TGTGTCCGTTTGTAATCCATCCTGGGACGA
>5 dna:chromosome chromosome:RGSC3.4:5:1:173096209:1 114559128 ID12114 U -
TAAGATGTGTCCGTTTGTAATCCATCCTGG
>5 dna:chromosome chromosome:RGSC3.4:5:1:173096209:1 114559136 ID3997 U -
CAGTTAAGATGTGTCCGTTTGTAATC
>5 dna:chromosome chromosome:RGSC3.4:5:1:173096209:1 114559136 ID21330 U -
TATCAGTTAAGATGTGTCCGTTTGTAATC
>5 dna:chromosome chromosome:RGSC3.4:5:1:173096209:1 114559137 ID38786 U -
TGATATCAGTTAAGATGTGTCCGTTTGTAAT
>5 dna:chromosome chromosome:RGSC3.4:5:1:173096209:1 114559138 ID21329 U -
TATCAGTTAAGATGTGTCCGTTTGTAA
>5 dna:chromosome chromosome:RGSC3.4:5:1:173096209:1 114559138 ID38785 U -
TGATATCAGTTAAGATGTGTCCGTTTGTAA
>5 dna:chromosome chromosome:RGSC3.4:5:1:173096209:1 114559139 ID9479 U -
GTTAAGATGTGTCCGTTTGTA
>5 dna:chromosome chromosome:RGSC3.4:5:1:173096209:1 114559139 ID38784 U -
TGATATCAGTTAAGATGTGTCCGTTTGTA
>5 dna:chromosome chromosome:RGSC3.4:5:1:173096209:1 114559142 ID39326 U -
TGATGATATCAGTTAAGATGTGTCCGTTT
>5 dna:chromosome chromosome:RGSC3.4:5:1:173096209:1 114559144 ID7990 U -
GCTGATGATATCAGTTAAGATGTGTCCGT
>5 dna:chromosome chromosome:RGSC3.4:5:1:173096209:1 114559146 ID44443 U -
TGCTGATGATATCAGTTAAGATGTGTCC
>5 dna:chromosome chromosome:RGSC3.4:5:1:173096209:1 114559171 ID3621 U -
CAGAACATACAGGATGCTATCAAGTCTTGC
>5 dna:chromosome chromosome:RGSC3.4:5:1:173096209:1 114559225 ID15168 U -
TACCTAACAGTGGTGAAAGCACAGGGTAC
>5 dna:chromosome chromosome:RGSC3.4:5:1:173096209:1 114559226 ID15167 U -
TACCTAACAGTGGTGAAAGCACAGGGTA
>5 dna:chromosome chromosome:RGSC3.4:5:1:173096209:1 114559227 ID15166 U -
TACCTAACAGTGGTGAAAGCACAGGGT
>5 dna:chromosome chromosome:RGSC3.4:5:1:173096209:1 114559258 ID46249 U -
TGGACATGCTAGCTGGTTGCTCTATGCTT
>5 dna:chromosome chromosome:RGSC3.4:5:1:173096209:1 114559339 ID37236 U -
TGAGCATGGGTGTCAAAAAAAAAAGCCT
>5 dna:chromosome chromosome:RGSC3.4:5:1:173096209:1 114559352 ID1471 U -
AGATAAATCTTGAGCATGGGTGTCA
>5 dna:chromosome chromosome:RGSC3.4:5:1:173096209:1 114559354 ID1890 U -
AGGGAAGATAAATCTTGAGCATGGGTGT
>5 dna:chromosome chromosome:RGSC3.4:5:1:173096209:1 114559406 ID61437 U -
TTTAAGGTTAAAAGAAAGAGGGG
>5 dna:chromosome chromosome:RGSC3.4:5:1:173096209:1 114559417 ID18362 U -
TAGCCCCAAAGGTTTTATTTTAAGGTTAAA
>5 dna:chromosome chromosome:RGSC3.4:5:1:173096209:1 114559477 ID34548 U -
TGACAAATTTGCTCCCTTGTTAC
>5 dna:chromosome chromosome:RGSC3.4:5:1:173096209:1 114559532 ID112 U -
AAAGGTCTCTTGGAGTTTACAGCATTGGCTTA
>5 dna:chromosome chromosome:RGSC3.4:5:1:173096209:1 114559532 ID508 U -
AAGGTCTCTTGGAGTTTACAGCATTGGCTTA
>5 dna:chromosome chromosome:RGSC3.4:5:1:173096209:1 114559532 ID1967 U -
AGGTCTCTTGGAGTTTACAGCATTGGCTTA
>5 dna:chromosome chromosome:RGSC3.4:5:1:173096209:1 114559612 ID6746 U -
GACTGATAAACGTCATGGTCCATGCTTCAC
>5 dna:chromosome chromosome:RGSC3.4:5:1:173096209:1 114559614 ID5550 U -
CTGATAAACGTCATGGTCCATGCTTC
>5 dna:chromosome chromosome:RGSC3.4:5:1:173096209:1 114559614 ID35803 U -
TGACTGATAAACGTCATGGTCCATGCTTC
>5 dna:chromosome chromosome:RGSC3.4:5:1:173096209:1 114559650 ID13470 U -
TAATTTGGAACGATGAGCAGGTTAAAACAC
>5 dna:chromosome chromosome:RGSC3.4:5:1:173096209:1 114559739 ID46687 U -
TGGAGTCCTTTCACTGAAAACTGCTGC
>5 dna:chromosome chromosome:RGSC3.4:5:1:173096209:1 114559755 ID23283 U -
TCAAGAATCATACACTCCTCTGGAGTCCTTT
>5 dna:chromosome chromosome:RGSC3.4:5:1:173096209:1 114559788 ID60550 U -
TTGGATTGGTAGGTAAAGTTTCTTATTGAGG
>5 dna:chromosome chromosome:RGSC3.4:5:1:173096209:1 114559805 ID26953 U -
TCCCATGGGCTAGCCTTTGGATTGGTAGGT
>5 dna:chromosome chromosome:RGSC3.4:5:1:173096209:1 114559809 ID12976 U -
TAATCCCATGGGCTAGCCTTTGGATTGGT
>5 dna:chromosome chromosome:RGSC3.4:5:1:173096209:1 114559850 ID3951 U -
CAGTATCAGTGTACTATTAAAATGGGTCT
>5 dna:chromosome chromosome:RGSC3.4:5:1:173096209:1 114559851 ID3987 U -
CAGTGTACTATTAAAATGGGTC
>5 dna:chromosome chromosome:RGSC3.4:5:1:173096209:1 114559909 ID26895 U -
TCCCATAAAGAATGACCCCATGTATAACAG
>5 dna:chromosome chromosome:RGSC3.4:5:1:173096209:1 114559969 ID7631 U -
GCCACTCAATTGGGAGTCTAGGGGGA
>5 dna:chromosome chromosome:RGSC3.4:5:1:173096209:1 114559977 ID16337 U -
TACTTCAAGGAATGCCACTCAATTGGGAGTC
>5 dna:chromosome chromosome:RGSC3.4:5:1:173096209:1 114559978 ID16336 U -
TACTTCAAGGAATGCCACTCAATTGGGAGT
>5 dna:chromosome chromosome:RGSC3.4:5:1:173096209:1 114559980 ID27919 U -
TCCTACTTCAAGGAATGCCACTCAATTGGGA
>5 dna:chromosome chromosome:RGSC3.4:5:1:173096209:1 114559981 ID27918 U -
TCCTACTTCAAGGAATGCCACTCAATTGGG
>5 dna:chromosome chromosome:RGSC3.4:5:1:173096209:1 114559982 ID27916 U -
TCCTACTTCAAGGAATGCCACTCAATTGG
>5 dna:chromosome chromosome:RGSC3.4:5:1:173096209:1 114559984 ID21404 U -
TATCCTACTTCAAGGAATGCCACTCAATT
>5 dna:chromosome chromosome:RGSC3.4:5:1:173096209:1 114559994 ID12240 U -
TAAGCCTTATCCTACTTCAAGGAATG
>5 dna:chromosome chromosome:RGSC3.4:5:1:173096209:1 114560008 ID54866 U -
TGTTATCTCATAGAATAATAAGCCTTATCC
>5 dna:chromosome chromosome:RGSC3.4:5:1:173096209:1 114560009 ID54865 U -
TGTTATCTCATAGAATAATAAGCCTTATC
>5 dna:chromosome chromosome:RGSC3.4:5:1:173096209:1 114560022 ID16646 U -
TAGAAACTTGTTATCTCATAGAAT
>5 dna:chromosome chromosome:RGSC3.4:5:1:173096209:1 114560046 ID2810 U -
ATGTTTTAACAGAGGACCAGTTGCCC
>5 dna:chromosome chromosome:RGSC3.4:5:1:173096209:1 114560046 ID20094 U -
TAGTATGTTTTAACAGAGGACCAGTTGCCC
>5 dna:chromosome chromosome:RGSC3.4:5:1:173096209:1 114560049 ID20093 U -
TAGTATGTTTTAACAGAGGACCAGTTG
>5 dna:chromosome chromosome:RGSC3.4:5:1:173096209:1 114560050 ID54834 U -
TGTTAGTATGTTTTAACAGAGGACCAGTT
>5 dna:chromosome chromosome:RGSC3.4:5:1:173096209:1 114560055 ID54833 U -
TGTTAGTATGTTTTAACAGAGGAC
>5 dna:chromosome chromosome:RGSC3.4:5:1:173096209:1 114560078 ID32293 U -
TGAAAAGAGACTCATGTTGCCCACTCTAAT
>5 dna:chromosome chromosome:RGSC3.4:5:1:173096209:1 114560079 ID32292 U -
TGAAAAGAGACTCATGTTGCCCACTCTAA
>5 dna:chromosome chromosome:RGSC3.4:5:1:173096209:1 114560088 ID8018 U -
GCTGTGCTCTGAAAAGAGACTCATGTTGC
>5 dna:chromosome chromosome:RGSC3.4:5:1:173096209:1 114560088 ID53998 U -
TGTGCTCTGAAAAGAGACTCATGTTGC
>5 dna:chromosome chromosome:RGSC3.4:5:1:173096209:1 114560205 ID13562 U -
TACAAACTTTGAAAGCTTTCTCTTTTTGTA
>5 dna:chromosome chromosome:RGSC3.4:5:1:173096209:1 114560329 ID56688 U -
TTACAGTTAGATAGGACCAAGAAAGC
>5 dna:chromosome chromosome:RGSC3.4:5:1:173096209:1 114560330 ID12641 U -
TAAGTTACAGTTAGATAGGACCAAGAAAG
>5 dna:chromosome chromosome:RGSC3.4:5:1:173096209:1 114560371 ID21710 U -
TATGAGGAAGAGAGATGATGGGGAAGG
>5 dna:chromosome chromosome:RGSC3.4:5:1:173096209:1 114560444 ID23780 U -
TCACATGATCGCATTCATACACACAATGTA
>5 dna:chromosome chromosome:RGSC3.4:5:1:173096209:1 114560475 ID539 U -
AAGTCAGGCACAGCTAAACAAGT
>5 dna:chromosome chromosome:RGSC3.4:5:1:173096209:1 114560475 ID53187 U -
TGTGAAATAAGTCAGGCACAGCTAAACAAGT
>5 dna:chromosome chromosome:RGSC3.4:5:1:173096209:1 114560476 ID2184 U -
ATAAGTCAGGCACAGCTAAACAAG
>5 dna:chromosome chromosome:RGSC3.4:5:1:173096209:1 114560476 ID12541 U -
TAAGTCAGGCACAGCTAAACAAG
>5 dna:chromosome chromosome:RGSC3.4:5:1:173096209:1 114560476 ID53186 U -
TGTGAAATAAGTCAGGCACAGCTAAACAAG
>5 dna:chromosome chromosome:RGSC3.4:5:1:173096209:1 114560477 ID53185 U -
TGTGAAATAAGTCAGGCACAGCTAAACAA
>5 dna:chromosome chromosome:RGSC3.4:5:1:173096209:1 114560480 ID53184 U -
TGTGAAATAAGTCAGGCACAGCTAAA
>5 dna:chromosome chromosome:RGSC3.4:5:1:173096209:1 114560484 ID53183 U -
TGTGAAATAAGTCAGGCACAGC
>5 dna:chromosome chromosome:RGSC3.4:5:1:173096209:1 114560484 ID53767 U -
TGTGATGTGAAATAAGTCAGGCACAGC
>5 dna:chromosome chromosome:RGSC3.4:5:1:173096209:1 114560513 ID34551 U -
TGACAACACAGTTGGTGCTGGGGATGAT
>5 dna:chromosome chromosome:RGSC3.4:5:1:173096209:1 114560514 ID34550 U -
TGACAACACAGTTGGTGCTGGGGATGA
>5 dna:chromosome chromosome:RGSC3.4:5:1:173096209:1 114560514 ID53355 U -
TGTGACAACACAGTTGGTGCTGGGGATGA
>5 dna:chromosome chromosome:RGSC3.4:5:1:173096209:1 114560516 ID53354 U -
TGTGACAACACAGTTGGTGCTGGGGAT
>5 dna:chromosome chromosome:RGSC3.4:5:1:173096209:1 114560516 ID62237 U -
TTTGTGACAACACAGTTGGTGCTGGGGAT
>5 dna:chromosome chromosome:RGSC3.4:5:1:173096209:1 114560517 ID53353 U -
TGTGACAACACAGTTGGTGCTGGGGA
>5 dna:chromosome chromosome:RGSC3.4:5:1:173096209:1 114560523 ID53949 U -
TGTGCCATTTGTGACAACACAGTTGGTGC
>5 dna:chromosome chromosome:RGSC3.4:5:1:173096209:1 114560537 ID45404 U -
TGGAAAGAGTGATGTTGTGCCATTTGTGAC
>5 dna:chromosome chromosome:RGSC3.4:5:1:173096209:1 114560538 ID45403 U -
TGGAAAGAGTGATGTTGTGCCATTTGTGA
>5 dna:chromosome chromosome:RGSC3.4:5:1:173096209:1 114560540 ID378 U -
AAGAGTGATGTTGTGCCATTTGT
>5 dna:chromosome chromosome:RGSC3.4:5:1:173096209:1 114560540 ID60259 U -
TTGGAAAGAGTGATGTTGTGCCATTTGT
>5 dna:chromosome chromosome:RGSC3.4:5:1:173096209:1 114560542 ID45402 U -
TGGAAAGAGTGATGTTGTGCCATTT
>5 dna:chromosome chromosome:RGSC3.4:5:1:173096209:1 114560544 ID87 U -
AAAGAGTGATGTTGTGCCAT
>5 dna:chromosome chromosome:RGSC3.4:5:1:173096209:1 114560552 ID22594 U -
TATTGTTCAGCCATTGGAAAGAGTGATGT
>5 dna:chromosome chromosome:RGSC3.4:5:1:173096209:1 114560560 ID20029 U -
TAGTAGAATATTGTTCAGCCATTGGAAAG
>5 dna:chromosome chromosome:RGSC3.4:5:1:173096209:1 114560563 ID20028 U -
TAGTAGAATATTGTTCAGCCATTGGA
>5 dna:chromosome chromosome:RGSC3.4:5:1:173096209:1 114560564 ID14026 U -
TACACATAGTAGAATATTGTTCAGCCATTGG
>5 dna:chromosome chromosome:RGSC3.4:5:1:173096209:1 114560572 ID51605 U -
TGGTTTATACACATAGTAGAATATTGTTCA
>5 dna:chromosome chromosome:RGSC3.4:5:1:173096209:1 114560589 ID26347 U -
TCCATCATGGAGGAAAATGGTTTATACACA
>5 dna:chromosome chromosome:RGSC3.4:5:1:173096209:1 114560590 ID26346 U -
TCCATCATGGAGGAAAATGGTTTATACAC
>5 dna:chromosome chromosome:RGSC3.4:5:1:173096209:1 114561041 ID61219 U -
TTGTTATGTAGGTGAGCCTGAAGAAA
>5 dna:chromosome chromosome:RGSC3.4:5:1:173096209:1 114561268 ID48563 U -
TGGGAATGCTGCAAGCAAGTCCTGGGTTC
>5 dna:chromosome chromosome:RGSC3.4:5:1:173096209:1 114561285 ID33282 U -
TGAACCAAGGAAAGGCTGGGAATGCTGC
>5 dna:chromosome chromosome:RGSC3.4:5:1:173096209:1 114561367 ID30714 U -
TCTGAATGGACTAAGCGAACAACAAAAGCA
>5 dna:chromosome chromosome:RGSC3.4:5:1:173096209:1 114561418 ID21131 U -
TATATGTCTTAAGGAAGGATGACGGTGT
>5 dna:chromosome chromosome:RGSC3.4:5:1:173096209:1 114561474 ID13539 U -
TACAAAATTGGAGTGAGCATCATGTGTCTC
>5 dna:chromosome chromosome:RGSC3.4:5:1:173096209:1 114561475 ID2943 U -
ATTGGAGTGAGCATCATGTGTCT
>5 dna:chromosome chromosome:RGSC3.4:5:1:173096209:1 114561508 ID1331 U -
AGAAGCTATTGCAGACATATGGTATGC
>5 dna:chromosome chromosome:RGSC3.4:5:1:173096209:1 114561571 ID22064 U -
TATGTCCTCTTGAGGTAATATCACAGAAC
>5 dna:chromosome chromosome:RGSC3.4:5:1:173096209:1 114561601 ID61598 U -
TTTATTGATCTATTTTATTTCATTTGGTTC
>5 dna:chromosome chromosome:RGSC3.4:5:1:173096209:1 114561658 ID36413 U -
TGAGAATGTGTGGCACCAAAAGTTTGCCTGC
>5 dna:chromosome chromosome:RGSC3.4:5:1:173096209:1 114561828 ID6459 U -
GACAAAGACAAACCAACTGGCATATAGGTT
>5 dna:chromosome chromosome:RGSC3.4:5:1:173096209:1 114561849 ID29312 U -
TCGACCCTGATCTTGCAACAGACAAAGAC
>5 dna:chromosome chromosome:RGSC3.4:5:1:173096209:1 114561886 ID42565 U -
TGCCATTGAAGAGTTCTATTTTGGTTGT
>5 dna:chromosome chromosome:RGSC3.4:5:1:173096209:1 114561904 ID61349 U -
TTTAAAGACTTCTTTCTGAATGCCATTGAA
>5 dna:chromosome chromosome:RGSC3.4:5:1:173096209:1 114561975 ID26425 U -
TCCATGGTTAAAGGTAAATCTCACAGAAGA
>5 dna:chromosome chromosome:RGSC3.4:5:1:173096209:1 114562040 ID41364 U -
TGCAGTTTAAAGTTGTCTTTTGCCTACAGT
>5 dna:chromosome chromosome:RGSC3.4:5:1:173096209:1 114562044 ID41363 U -
TGCAGTTTAAAGTTGTCTTTTGCCTA
>5 dna:chromosome chromosome:RGSC3.4:5:1:173096209:1 114562110 ID37371 U -
TGAGCTAAAGTCAGATTAGACAAATGG
>5 dna:chromosome chromosome:RGSC3.4:5:1:173096209:1 114562190 ID40411 U -
TGCAAATGAGTGTCTCCCTAGTGCAGTCGT
>5 dna:chromosome chromosome:RGSC3.4:5:1:173096209:1 114562198 ID11715 U -
TAACTTTGCAAATGAGTGTCTCCCTAGT
>5 dna:chromosome chromosome:RGSC3.4:5:1:173096209:1 114562360 ID31421 U -
TCTGTTTTCAGGGTGATGTCAAGATGTAA
>5 dna:chromosome chromosome:RGSC3.4:5:1:173096209:1 114562362 ID31420 U -
TCTGTTTTCAGGGTGATGTCAAGATGT
>5 dna:chromosome chromosome:RGSC3.4:5:1:173096209:1 114562362 ID61857 U -
TTTCTGTTTTCAGGGTGATGTCAAGATGT
>5 dna:chromosome chromosome:RGSC3.4:5:1:173096209:1 114562366 ID28462 U -
TCCTCTTTCTGTTTTCAGGGTGATGTCAAG
>5 dna:chromosome chromosome:RGSC3.4:5:1:173096209:1 114562402 ID36684 U -
TGAGAGCTGTGTCTTAGGCCCTAGA
>5 dna:chromosome chromosome:RGSC3.4:5:1:173096209:1 114562485 ID16799 U -
TAGAACAGATGTCAAGTCCATATCCTACTT
>5 dna:chromosome chromosome:RGSC3.4:5:1:173096209:1 114562525 ID35060 U -
TGACAGTGTTCAAATCTTTGGCTTTATCATT
>5 dna:chromosome chromosome:RGSC3.4:5:1:173096209:1 114562526 ID35058 U -
TGACAGTGTTCAAATCTTTGGCTTTATCAT
>5 dna:chromosome chromosome:RGSC3.4:5:1:173096209:1 114562564 ID9866 U -
TAAAACTTCTTGTTTCCTTTCTGTATGAAC
>5 dna:chromosome chromosome:RGSC3.4:5:1:173096209:1 114562626 ID50470 U -
TGGTATGAATGCATTCTCTCTCTGTC
>5 dna:chromosome chromosome:RGSC3.4:5:1:173096209:1 114562730 ID20805 U -
TATAACTACTGGCGATATTTACATGATATA
>5 dna:chromosome chromosome:RGSC3.4:5:1:173096209:1 114562803 ID3047 U -
ATTTTATATACTCACTTCATAC
>5 dna:chromosome chromosome:RGSC3.4:5:1:173096209:1 114562892 ID35503 U -
TGACCTTTTTGGATTTCTTTTTCTCCTGT
>5 dna:chromosome chromosome:RGSC3.4:5:1:173096209:1 114562908 ID10223 U -
TAAACATTACTTTGACATGACCTTTTTGGA
>5 dna:chromosome chromosome:RGSC3.4:5:1:173096209:1 114562943 ID5869 U -
CTTCCTCATCTGAAATTTTTTAAAGTAATAG
>5 dna:chromosome chromosome:RGSC3.4:5:1:173096209:1 114562964 ID11245 U -
TAACATAGTGTTCAGATGTCTTCCTCATC
>5 dna:chromosome chromosome:RGSC3.4:5:1:173096209:1 114563103 ID49941 U -
TGGGTGGTCTCATTTGGTCATTCTATGCTT
>5 dna:chromosome chromosome:RGSC3.4:5:1:173096209:1 114563145 ID9697 U -
TAAAAAGATAATGTGGTTAGGCATCTGAT
>5 dna:chromosome chromosome:RGSC3.4:5:1:173096209:1 114563281 ID15625 U -
TACTAAGGTATCTATTCTCTGACCTCCAC
>5 dna:chromosome chromosome:RGSC3.4:5:1:173096209:1 114563304 ID42343 U -
TGCCAGGTTTAAATAGCCAATGTTTACTAA
>5 dna:chromosome chromosome:RGSC3.4:5:1:173096209:1 114563364 ID34906 U -
TGACAGATGGCTGGAATAAGATCAGTCTTT
>5 dna:chromosome chromosome:RGSC3.4:5:1:173096209:1 114563447 ID54094 U -
TGTGGACCTCATATATTCTATTGTGCCCACT
>5 dna:chromosome chromosome:RGSC3.4:5:1:173096209:1 114563448 ID54093 U -
TGTGGACCTCATATATTCTATTGTGCCCAC
>5 dna:chromosome chromosome:RGSC3.4:5:1:173096209:1 114563469 ID21125 U -
TATATGGCTGTGTGCATCTCTGTGGACCT
>5 dna:chromosome chromosome:RGSC3.4:5:1:173096209:1 114563487 ID1311 U -
AGAAATTTGGAATGTTATATGGCTGT
>5 dna:chromosome chromosome:RGSC3.4:5:1:173096209:1 114563487 ID32621 U -
TGAAAGAAATTTGGAATGTTATATGGCTGT
>5 dna:chromosome chromosome:RGSC3.4:5:1:173096209:1 114563488 ID32620 U -
TGAAAGAAATTTGGAATGTTATATGGCTG
>5 dna:chromosome chromosome:RGSC3.4:5:1:173096209:1 114563490 ID321 U -
AAGAAATTTGGAATGTTATATGGC
>5 dna:chromosome chromosome:RGSC3.4:5:1:173096209:1 114563490 ID59012 U -
TTCTGAAAGAAATTTGGAATGTTATATGGC
>5 dna:chromosome chromosome:RGSC3.4:5:1:173096209:1 114563676 ID52445 U -
TGTCAATGTACAATTTCTGAGAAAACAAA
>5 dna:chromosome chromosome:RGSC3.4:5:1:173096209:1 114563705 ID5870 U -
CTTCCTGTCAGGGGTCGCAATGCTGC
>5 dna:chromosome chromosome:RGSC3.4:5:1:173096209:1 114563783 ID21451 U -
TATCTACTCATTGCCCACTACTGGAGAAT
>5 dna:chromosome chromosome:RGSC3.4:5:1:173096209:1 114563901 ID19764 U -
TAGGTGACTCTACTGTCAAGTGCTTTCCCAG
>5 dna:chromosome chromosome:RGSC3.4:5:1:173096209:1 114563902 ID19763 U -
TAGGTGACTCTACTGTCAAGTGCTTTCCCA
>5 dna:chromosome chromosome:RGSC3.4:5:1:173096209:1 114563903 ID19762 U -
TAGGTGACTCTACTGTCAAGTGCTTTCCC
>5 dna:chromosome chromosome:RGSC3.4:5:1:173096209:1 114563905 ID43924 U -
TGCTAGGTGACTCTACTGTCAAGTGCTTTC
>5 dna:chromosome chromosome:RGSC3.4:5:1:173096209:1 114563906 ID19761 U -
TAGGTGACTCTACTGTCAAGTGCTTT
>5 dna:chromosome chromosome:RGSC3.4:5:1:173096209:1 114563906 ID43923 U -
TGCTAGGTGACTCTACTGTCAAGTGCTTT
>5 dna:chromosome chromosome:RGSC3.4:5:1:173096209:1 114563907 ID43922 U -
TGCTAGGTGACTCTACTGTCAAGTGCTT
>5 dna:chromosome chromosome:RGSC3.4:5:1:173096209:1 114563908 ID19760 U -
TAGGTGACTCTACTGTCAAGTGCT
>5 dna:chromosome chromosome:RGSC3.4:5:1:173096209:1 114563909 ID44525 U -
TGCTGCTAGGTGACTCTACTGTCAAGTGC
>5 dna:chromosome chromosome:RGSC3.4:5:1:173096209:1 114563909 ID60203 U -
TTGCTGCTAGGTGACTCTACTGTCAAGTGC
>5 dna:chromosome chromosome:RGSC3.4:5:1:173096209:1 114563910 ID60202 U -
TTGCTGCTAGGTGACTCTACTGTCAAGTG
>5 dna:chromosome chromosome:RGSC3.4:5:1:173096209:1 114563916 ID27122 U -
TCCCCTTGCTGCTAGGTGACTCTACTGT
>5 dna:chromosome chromosome:RGSC3.4:5:1:173096209:1 114563939 ID49497 U -
TGGGCTTGAATCTTAAGAGCTGGATGTCCCC
>5 dna:chromosome chromosome:RGSC3.4:5:1:173096209:1 114563940 ID49496 U -
TGGGCTTGAATCTTAAGAGCTGGATGTCCC
>5 dna:chromosome chromosome:RGSC3.4:5:1:173096209:1 114563949 ID35380 U -
TGACCCTGGGCTTGAATCTTAAGAGCT
>5 dna:chromosome chromosome:RGSC3.4:5:1:173096209:1 114563970 ID42303 U -
TGCCAGGATCTTCTCAAGGAGTCCTGACCC
>5 dna:chromosome chromosome:RGSC3.4:5:1:173096209:1 114563977 ID3095 U -
CAAAATCTGCCAGGATCTTCTCAAGGAGTC
>5 dna:chromosome chromosome:RGSC3.4:5:1:173096209:1 114563985 ID22375 U -
TATTCGCACAAAATCTGCCAGGATCTTCTC
>5 dna:chromosome chromosome:RGSC3.4:5:1:173096209:1 114563990 ID58403 U -
TTCCTATTCGCACAAAATCTGCCAGGATC
>5 dna:chromosome chromosome:RGSC3.4:5:1:173096209:1 114563992 ID58402 U -
TTCCTATTCGCACAAAATCTGCCAGGA
>5 dna:chromosome chromosome:RGSC3.4:5:1:173096209:1 114563995 ID55387 U -
TGTTTCCTATTCGCACAAAATCTGCCA
>5 dna:chromosome chromosome:RGSC3.4:5:1:173096209:1 114563995 ID57934 U -
TTCATGTTTCCTATTCGCACAAAATCTGCCA
>5 dna:chromosome chromosome:RGSC3.4:5:1:173096209:1 114563996 ID57933 U -
TTCATGTTTCCTATTCGCACAAAATCTGCC
>5 dna:chromosome chromosome:RGSC3.4:5:1:173096209:1 114564005 ID52169 U -
TGTAGCTTTCATGTTTCCTATTCGCACA
>5 dna:chromosome chromosome:RGSC3.4:5:1:173096209:1 114564006 ID52168 U -
TGTAGCTTTCATGTTTCCTATTCGCAC
>5 dna:chromosome chromosome:RGSC3.4:5:1:173096209:1 114564037 ID12735 U -
TAATAATGGACTGGGGTCTTGCTCCCATGC
>5 dna:chromosome chromosome:RGSC3.4:5:1:173096209:1 114564039 ID29715 U -
TCTAATAATGGACTGGGGTCTTGCTCCCAT
>5 dna:chromosome chromosome:RGSC3.4:5:1:173096209:1 114564041 ID29714 U -
TCTAATAATGGACTGGGGTCTTGCTCCC
>5 dna:chromosome chromosome:RGSC3.4:5:1:173096209:1 114564041 ID58740 U -
TTCTAATAATGGACTGGGGTCTTGCTCCC
>5 dna:chromosome chromosome:RGSC3.4:5:1:173096209:1 114564042 ID58739 U -
TTCTAATAATGGACTGGGGTCTTGCTCC
>5 dna:chromosome chromosome:RGSC3.4:5:1:173096209:1 114564053 ID44241 U -
TGCTCGTGTCCACGTTCTAATAATGGACTGG
>5 dna:chromosome chromosome:RGSC3.4:5:1:173096209:1 114564056 ID21900 U -
TATGCTCGTGTCCACGTTCTAATAATGGAC
>5 dna:chromosome chromosome:RGSC3.4:5:1:173096209:1 114564056 ID29968 U -
TCTATGCTCGTGTCCACGTTCTAATAATGGAC
>5 dna:chromosome chromosome:RGSC3.4:5:1:173096209:1 114564057 ID21899 U -
TATGCTCGTGTCCACGTTCTAATAATGGA
>5 dna:chromosome chromosome:RGSC3.4:5:1:173096209:1 114564057 ID29967 U -
TCTATGCTCGTGTCCACGTTCTAATAATGGA
>5 dna:chromosome chromosome:RGSC3.4:5:1:173096209:1 114564058 ID29966 U -
TCTATGCTCGTGTCCACGTTCTAATAATGG
>5 dna:chromosome chromosome:RGSC3.4:5:1:173096209:1 114564059 ID29965 U -
TCTATGCTCGTGTCCACGTTCTAATAATG
>5 dna:chromosome chromosome:RGSC3.4:5:1:173096209:1 114564060 ID5222 U -
CTATGCTCGTGTCCACGTTCTAATAAT
>5 dna:chromosome chromosome:RGSC3.4:5:1:173096209:1 114564061 ID57152 U -
TTATCTATGCTCGTGTCCACGTTCTAATAA
>5 dna:chromosome chromosome:RGSC3.4:5:1:173096209:1 114564067 ID26968 U -
TCCCATTATCTATGCTCGTGTCCACGTTC
>5 dna:chromosome chromosome:RGSC3.4:5:1:173096209:1 114564071 ID58424 U -
TTCCTCCCATTATCTATGCTCGTGTCCAC
>5 dna:chromosome chromosome:RGSC3.4:5:1:173096209:1 114564096 ID40388 U -
TGCAAATAGCAGGTGGCTTGTTGTGTTCC
>5 dna:chromosome chromosome:RGSC3.4:5:1:173096209:1 114564097 ID40387 U -
TGCAAATAGCAGGTGGCTTGTTGTGTTC
>5 dna:chromosome chromosome:RGSC3.4:5:1:173096209:1 114564098 ID40386 U -
TGCAAATAGCAGGTGGCTTGTTGTGTT
>5 dna:chromosome chromosome:RGSC3.4:5:1:173096209:1 114564099 ID16112 U -
TACTGCAAATAGCAGGTGGCTTGTTGTGT
>5 dna:chromosome chromosome:RGSC3.4:5:1:173096209:1 114564104 ID16111 U -
TACTGCAAATAGCAGGTGGCTTGT
>5 dna:chromosome chromosome:RGSC3.4:5:1:173096209:1 114564108 ID22963 U -
TCAAACAATCTACTGCAAATAGCAGGTGGC
>5 dna:chromosome chromosome:RGSC3.4:5:1:173096209:1 114564136 ID60462 U -
TTGGAGTCCGTGGCTCATTGTTCACCCTC
>5 dna:chromosome chromosome:RGSC3.4:5:1:173096209:1 114564153 ID70 U -
AAACTGCACAGTATTTATTGGAGTCCGTG
>5 dna:chromosome chromosome:RGSC3.4:5:1:173096209:1 114564154 ID9861 U -
TAAAACTGCACAGTATTTATTGGAGTCCGT
>5 dna:chromosome chromosome:RGSC3.4:5:1:173096209:1 114564157 ID9860 U -
TAAAACTGCACAGTATTTATTGGAGTC
>5 dna:chromosome chromosome:RGSC3.4:5:1:173096209:1 114564184 ID7736 U -
GCCCTTCACTTCAGGCTTCCGGAGTAAGCC
>5 dna:chromosome chromosome:RGSC3.4:5:1:173096209:1 114564221 ID13321 U -
TAATTATGCAGTTATTAGTCAAGTCATCC
>5 dna:chromosome chromosome:RGSC3.4:5:1:173096209:1 114564225 ID44699 U -
TGCTGTTAATTATGCAGTTATTAGTCAAGTC
>5 dna:chromosome chromosome:RGSC3.4:5:1:173096209:1 114564237 ID24529 U -
TCAGGGTACAATGCTGTTAATTATGCAGTT
>5 dna:chromosome chromosome:RGSC3.4:5:1:173096209:1 114564238 ID57791 U -
TTCAGGGTACAATGCTGTTAATTATGCAGT
>5 dna:chromosome chromosome:RGSC3.4:5:1:173096209:1 114564272 ID57092 U -
TTATACTAGTAGTCCTTATGCCCTGGGCAT
>5 dna:chromosome chromosome:RGSC3.4:5:1:173096209:1 114564278 ID39828 U -
TGATTATACTAGTAGTCCTTATGCCCT
>5 dna:chromosome chromosome:RGSC3.4:5:1:173096209:1 114564283 ID34394 U -
TGAATTGCTGATTATACTAGTAGTCCTTAT
>5 dna:chromosome chromosome:RGSC3.4:5:1:173096209:1 114564288 ID37813 U -
TGAGGGTGAATTGCTGATTATACTAGTAGTC
>5 dna:chromosome chromosome:RGSC3.4:5:1:173096209:1 114564289 ID37812 U -
TGAGGGTGAATTGCTGATTATACTAGTAGT
>5 dna:chromosome chromosome:RGSC3.4:5:1:173096209:1 114564292 ID37811 U -
TGAGGGTGAATTGCTGATTATACTAGT
>5 dna:chromosome chromosome:RGSC3.4:5:1:173096209:1 114564309 ID13119 U -
TAATGATTAAGATAGTGGCTGAGGGTGAA
>5 dna:chromosome chromosome:RGSC3.4:5:1:173096209:1 114564312 ID13118 U -
TAATGATTAAGATAGTGGCTGAGGGT
>5 dna:chromosome chromosome:RGSC3.4:5:1:173096209:1 114564312 ID16285 U -
TACTTAATGATTAAGATAGTGGCTGAGGGT
>5 dna:chromosome chromosome:RGSC3.4:5:1:173096209:1 114564313 ID16284 U -
TACTTAATGATTAAGATAGTGGCTGAGGG
>5 dna:chromosome chromosome:RGSC3.4:5:1:173096209:1 114564316 ID9149 U -
GTCTACTTAATGATTAAGATAGTGGCTGA
>5 dna:chromosome chromosome:RGSC3.4:5:1:173096209:1 114564317 ID50702 U -
TGGTCTACTTAATGATTAAGATAGTGGCTG
>5 dna:chromosome chromosome:RGSC3.4:5:1:173096209:1 114564318 ID50701 U -
TGGTCTACTTAATGATTAAGATAGTGGCT
>5 dna:chromosome chromosome:RGSC3.4:5:1:173096209:1 114564330 ID23328 U -
TCAAGGAATATTTGGTCTACTTAATGATT
>5 dna:chromosome chromosome:RGSC3.4:5:1:173096209:1 114564331 ID57479 U -
TTCAAGGAATATTTGGTCTACTTAATGAT
>5 dna:chromosome chromosome:RGSC3.4:5:1:173096209:1 114564339 ID48105 U -
TGGCTGGCTTTCAAGGAATATTTGGTCTAC
>5 dna:chromosome chromosome:RGSC3.4:5:1:173096209:1 114564376 ID54353 U -
TGTGTCTCATTCGGATTCAGTGCAGTATC
>5 dna:chromosome chromosome:RGSC3.4:5:1:173096209:1 114564377 ID31370 U -
TCTGTGTCTCATTCGGATTCAGTGCAGTAT
>5 dna:chromosome chromosome:RGSC3.4:5:1:173096209:1 114564409 ID60333 U -
TTGGAATTGGAGACACACTAGGAATGGGACC
>5 dna:chromosome chromosome:RGSC3.4:5:1:173096209:1 114564449 ID24110 U -
TCAGAAGAAGTGGGAGCTGCATAGAAGCT
>5 dna:chromosome chromosome:RGSC3.4:5:1:173096209:1 114564450 ID24109 U -
TCAGAAGAAGTGGGAGCTGCATAGAAGC
>5 dna:chromosome chromosome:RGSC3.4:5:1:173096209:1 114564483 ID10501 U -
TAAAGCACCATCAGGCCTGCGCATCC
>5 dna:chromosome chromosome:RGSC3.4:5:1:173096209:1 114564510 ID35151 U -
TGACATGGAGATCCCTTTCCTTCTTC
>5 dna:chromosome chromosome:RGSC3.4:5:1:173096209:1 114564548 ID516 U -
AAGGTGTTATTGGAGGGAAGGAGCT
>5 dna:chromosome chromosome:RGSC3.4:5:1:173096209:1 114564549 ID30022 U -
TCTCAAAGGTGTTATTGGAGGGAAGGAGC
>5 dna:chromosome chromosome:RGSC3.4:5:1:173096209:1 114564606 ID48133 U -
TGGCTGTGGTTGTGTGAGGACTGCCTGA
>5 dna:chromosome chromosome:RGSC3.4:5:1:173096209:1 114564619 ID44148 U -
TGCTCAGCATGGCTGGCTGTGGTTGTGT
>5 dna:chromosome chromosome:RGSC3.4:5:1:173096209:1 114564621 ID44147 U -
TGCTCAGCATGGCTGGCTGTGGTTGT
>5 dna:chromosome chromosome:RGSC3.4:5:1:173096209:1 114564643 ID48636 U -
TGGGACATGTTTCCTGACAGCTCGGGTTGCT
>5 dna:chromosome chromosome:RGSC3.4:5:1:173096209:1 114564644 ID48635 U -
TGGGACATGTTTCCTGACAGCTCGGGTTGC
>5 dna:chromosome chromosome:RGSC3.4:5:1:173096209:1 114564669 ID1027 U -
ACCTATTGTATTCAGGAGATCAACTGGGA
>5 dna:chromosome chromosome:RGSC3.4:5:1:173096209:1 114564674 ID49229 U -
TGGGCAACCTATTGTATTCAGGAGATCAAC
>5 dna:chromosome chromosome:RGSC3.4:5:1:173096209:1 114564676 ID60694 U -
TTGGGCAACCTATTGTATTCAGGAGATCA
>5 dna:chromosome chromosome:RGSC3.4:5:1:173096209:1 114564677 ID59268 U -
TTCTTGGGCAACCTATTGTATTCAGGAGATC
>5 dna:chromosome chromosome:RGSC3.4:5:1:173096209:1 114564688 ID6766 U -
GACTTCTTGGGCAACCTATTGTA
>5 dna:chromosome chromosome:RGSC3.4:5:1:173096209:1 114564697 ID21087 U -
TATATATATATAACTGACTTCTTGGGCAA
>5 dna:chromosome chromosome:RGSC3.4:5:1:173096209:1 114564726 ID14980 U -
TACCATGTCCTTAAGTAAAAACCAGTGTA
>5 dna:chromosome chromosome:RGSC3.4:5:1:173096209:1 114564746 ID26893 U -
TCCCAGTTTGTCCTTGGTGCCTACCATGTC
>5 dna:chromosome chromosome:RGSC3.4:5:1:173096209:1 114564766 ID10387 U -
TAAACTTTGGGCCTAGTCCCAGTTTG
>5 dna:chromosome chromosome:RGSC3.4:5:1:173096209:1 114564773 ID5788 U -
CTTAAACTTTGGGCCTAGTCC
>5 dna:chromosome chromosome:RGSC3.4:5:1:173096209:1 114564780 ID22100 U -
TATGTGGCTTGTCTTAAACTTTGGGC
>5 dna:chromosome chromosome:RGSC3.4:5:1:173096209:1 114564815 ID24419 U -
TCAGCCATCCTCCTTAAAGATCCTTCCA
>5 dna:chromosome chromosome:RGSC3.4:5:1:173096209:1 114564837 ID29219 U -
TCCTTTTCAACTCTTCTTGCCTCTCAGCC
>5 dna:chromosome chromosome:RGSC3.4:5:1:173096209:1 114564838 ID39042 U -
TGATCCTTTTCAACTCTTCTTGCCTCTCAGC
>5 dna:chromosome chromosome:RGSC3.4:5:1:173096209:1 114564852 ID22686 U -
TATTTCAAGAAGCTGATCCTTTTCAACTCT
>5 dna:chromosome chromosome:RGSC3.4:5:1:173096209:1 114564872 ID28884 U -
TCCTTAGGGCATAACCTTCTATTTCAAGA
>5 dna:chromosome chromosome:RGSC3.4:5:1:173096209:1 114564877 ID235 U -
AACCCTCCTTAGGGCATAACCTTCTATTT
>5 dna:chromosome chromosome:RGSC3.4:5:1:173096209:1 114564923 ID19081 U -
TAGGAGGTTCTACATGAGGCAAACAGCCAAC
>5 dna:chromosome chromosome:RGSC3.4:5:1:173096209:1 114564933 ID5078 U -
CGTTTTAGGAGGTTCTACATGAGGCA
>5 dna:chromosome chromosome:RGSC3.4:5:1:173096209:1 114564933 ID9609 U -
GTTTTAGGAGGTTCTACATGAGGCA
>5 dna:chromosome chromosome:RGSC3.4:5:1:173096209:1 114564933 ID10292 U -
TAAACGTTTTAGGAGGTTCTACATGAGGCA
>5 dna:chromosome chromosome:RGSC3.4:5:1:173096209:1 114564933 ID19080 U -
TAGGAGGTTCTACATGAGGCA
>5 dna:chromosome chromosome:RGSC3.4:5:1:173096209:1 114564933 ID56295 U -
TTAAACGTTTTAGGAGGTTCTACATGAGGCA
>5 dna:chromosome chromosome:RGSC3.4:5:1:173096209:1 114564934 ID5077 U -
CGTTTTAGGAGGTTCTACATGAGGC
>5 dna:chromosome chromosome:RGSC3.4:5:1:173096209:1 114564934 ID9608 U -
GTTTTAGGAGGTTCTACATGAGGC
>5 dna:chromosome chromosome:RGSC3.4:5:1:173096209:1 114564934 ID10291 U -
TAAACGTTTTAGGAGGTTCTACATGAGGC
>5 dna:chromosome chromosome:RGSC3.4:5:1:173096209:1 114564934 ID19079 U -
TAGGAGGTTCTACATGAGGC
>5 dna:chromosome chromosome:RGSC3.4:5:1:173096209:1 114564934 ID56294 U -
TTAAACGTTTTAGGAGGTTCTACATGAGGC
>5 dna:chromosome chromosome:RGSC3.4:5:1:173096209:1 114564934 ID61518 U -
TTTAGGAGGTTCTACATGAGGC
>5 dna:chromosome chromosome:RGSC3.4:5:1:173096209:1 114564935 ID10289 U -
TAAACGTTTTAGGAGGTTCTACATGAGG
>5 dna:chromosome chromosome:RGSC3.4:5:1:173096209:1 114564936 ID10288 U -
TAAACGTTTTAGGAGGTTCTACATGAG
>5 dna:chromosome chromosome:RGSC3.4:5:1:173096209:1 114564937 ID1098 U -
ACGTTTTAGGAGGTTCTACATGA
>5 dna:chromosome chromosome:RGSC3.4:5:1:173096209:1 114564938 ID56293 U -
TTAAACGTTTTAGGAGGTTCTACATG
>5 dna:chromosome chromosome:RGSC3.4:5:1:173096209:1 114564944 ID49003 U -
TGGGATGGACTTAAACGTTTTAGGAGGTTC
>5 dna:chromosome chromosome:RGSC3.4:5:1:173096209:1 114564945 ID49002 U -
TGGGATGGACTTAAACGTTTTAGGAGGTT
>5 dna:chromosome chromosome:RGSC3.4:5:1:173096209:1 114564949 ID56471 U -
TTAACTGGGATGGACTTAAACGTTTTAGGA
>5 dna:chromosome chromosome:RGSC3.4:5:1:173096209:1 114564960 ID12371 U -
TAAGGAGACCTTAACTGGGATGGACTTAA
>5 dna:chromosome chromosome:RGSC3.4:5:1:173096209:1 114564961 ID12370 U -
TAAGGAGACCTTAACTGGGATGGACTTA
>5 dna:chromosome chromosome:RGSC3.4:5:1:173096209:1 114564962 ID29686 U -
TCTAAGGAGACCTTAACTGGGATGGACTT
>5 dna:chromosome chromosome:RGSC3.4:5:1:173096209:1 114564963 ID58710 U -
TTCTAAGGAGACCTTAACTGGGATGGACT
>5 dna:chromosome chromosome:RGSC3.4:5:1:173096209:1 114564964 ID58709 U -
TTCTAAGGAGACCTTAACTGGGATGGAC
>5 dna:chromosome chromosome:RGSC3.4:5:1:173096209:1 114564965 ID58708 U -
TTCTAAGGAGACCTTAACTGGGATGGA
>5 dna:chromosome chromosome:RGSC3.4:5:1:173096209:1 114564966 ID62649 U -
TTTTTCTAAGGAGACCTTAACTGGGATGG
>5 dna:chromosome chromosome:RGSC3.4:5:1:173096209:1 114564969 ID8609 U -
GGCTTTTTCTAAGGAGACCTTAACTGGGA
>5 dna:chromosome chromosome:RGSC3.4:5:1:173096209:1 114564999 ID1164 U -
ACTGACATTAGAGGCTGCCCACTGC
>5 dna:chromosome chromosome:RGSC3.4:5:1:173096209:1 114565000 ID24654 U -
TCAGTGTACTGACATTAGAGGCTGCCCACTG
>5 dna:chromosome chromosome:RGSC3.4:5:1:173096209:1 114565001 ID24653 U -
TCAGTGTACTGACATTAGAGGCTGCCCACT
>5 dna:chromosome chromosome:RGSC3.4:5:1:173096209:1 114565003 ID35196 U -
TGACATTAGAGGCTGCCCA
>5 dna:chromosome chromosome:RGSC3.4:5:1:173096209:1 114565005 ID24652 U -
TCAGTGTACTGACATTAGAGGCTGCC
>5 dna:chromosome chromosome:RGSC3.4:5:1:173096209:1 114565005 ID24861 U -
TCATCAGTGTACTGACATTAGAGGCTGCC
>5 dna:chromosome chromosome:RGSC3.4:5:1:173096209:1 114565006 ID24860 U -
TCATCAGTGTACTGACATTAGAGGCTGC
>5 dna:chromosome chromosome:RGSC3.4:5:1:173096209:1 114565006 ID28243 U -
TCCTCATCAGTGTACTGACATTAGAGGCTGC
>5 dna:chromosome chromosome:RGSC3.4:5:1:173096209:1 114565007 ID28242 U -
TCCTCATCAGTGTACTGACATTAGAGGCTG
>5 dna:chromosome chromosome:RGSC3.4:5:1:173096209:1 114565008 ID28241 U -
TCCTCATCAGTGTACTGACATTAGAGGCT
>5 dna:chromosome chromosome:RGSC3.4:5:1:173096209:1 114565009 ID28240 U -
TCCTCATCAGTGTACTGACATTAGAGGC
>5 dna:chromosome chromosome:RGSC3.4:5:1:173096209:1 114565010 ID28239 U -
TCCTCATCAGTGTACTGACATTAGAGG
>5 dna:chromosome chromosome:RGSC3.4:5:1:173096209:1 114565023 ID10317 U -
TAAACTCAGATGAGACTCCTCATCAGTGTA
>5 dna:chromosome chromosome:RGSC3.4:5:1:173096209:1 114565036 ID14349 U -
TACAGTAGCTAATAAACTCAGATGAGACT
>5 dna:chromosome chromosome:RGSC3.4:5:1:173096209:1 114565037 ID58755 U -
TTCTACAGTAGCTAATAAACTCAGATGAGAC
>5 dna:chromosome chromosome:RGSC3.4:5:1:173096209:1 114565042 ID15377 U -
TACCTTCTACAGTAGCTAATAAACTCAGAT
>5 dna:chromosome chromosome:RGSC3.4:5:1:173096209:1 114565067 ID7008 U -
GAGGAAGGCCAGTTCTTTTGCTTCTACCT
>5 dna:chromosome chromosome:RGSC3.4:5:1:173096209:1 114565069 ID7007 U -
GAGGAAGGCCAGTTCTTTTGCTTCTAC
>5 dna:chromosome chromosome:RGSC3.4:5:1:173096209:1 114565099 ID45202 U -
TGCTTTTCAGCCTGAAGCCTCAGCCCGCC
>5 dna:chromosome chromosome:RGSC3.4:5:1:173096209:1 114565100 ID45201 U -
TGCTTTTCAGCCTGAAGCCTCAGCCCGC
>5 dna:chromosome chromosome:RGSC3.4:5:1:173096209:1 114565104 ID50462 U -
TGGTATCTGCTTTTCAGCCTGAAGCCTCAGC
>5 dna:chromosome chromosome:RGSC3.4:5:1:173096209:1 114565140 ID33929 U -
TGAAGTGTCAACACAGGCTGAGAGCGGAAC
>5 dna:chromosome chromosome:RGSC3.4:5:1:173096209:1 114565141 ID33928 U -
TGAAGTGTCAACACAGGCTGAGAGCGGAA
>5 dna:chromosome chromosome:RGSC3.4:5:1:173096209:1 114565143 ID33927 U -
TGAAGTGTCAACACAGGCTGAGAGCGG
>5 dna:chromosome chromosome:RGSC3.4:5:1:173096209:1 114565147 ID33926 U -
TGAAGTGTCAACACAGGCTGAGA
>5 dna:chromosome chromosome:RGSC3.4:5:1:173096209:1 114565149 ID33925 U -
TGAAGTGTCAACACAGGCTGA
>5 dna:chromosome chromosome:RGSC3.4:5:1:173096209:1 114565150 ID33924 U -
TGAAGTGTCAACACAGGCTG
>5 dna:chromosome chromosome:RGSC3.4:5:1:173096209:1 114565220 ID24927 U -
TCATCTTAGAGAACTACTGCCCTGGGATC
>5 dna:chromosome chromosome:RGSC3.4:5:1:173096209:1 114565293 ID43727 U -
TGCTAATGTGAATGCCGTTCACTGTCAGCGG
>5 dna:chromosome chromosome:RGSC3.4:5:1:173096209:1 114565294 ID43726 U -
TGCTAATGTGAATGCCGTTCACTGTCAGCG
>5 dna:chromosome chromosome:RGSC3.4:5:1:173096209:1 114565295 ID43725 U -
TGCTAATGTGAATGCCGTTCACTGTCAGC
>5 dna:chromosome chromosome:RGSC3.4:5:1:173096209:1 114565297 ID31095 U -
TCTGCTAATGTGAATGCCGTTCACTGTCA
>5 dna:chromosome chromosome:RGSC3.4:5:1:173096209:1 114565314 ID20067 U -
TAGTAGTGGTTTGGCTTTCTGCTAATGTG
>5 dna:chromosome chromosome:RGSC3.4:5:1:173096209:1 114565321 ID38976 U -
TGATCATAGTAGTGGTTTGGCTTTCTGC
>5 dna:chromosome chromosome:RGSC3.4:5:1:173096209:1 114565351 ID41396 U -
TGCATACAGGAGAAGCACAAGTGTCT
>5 dna:chromosome chromosome:RGSC3.4:5:1:173096209:1 114565373 ID56297 U -
TTAAACTATGTCCAACCTACATGTGCA
>5 dna:chromosome chromosome:RGSC3.4:5:1:173096209:1 114565374 ID8607 U -
GGCTTTTAAACTATGTCCAACCTACATGTGC
>5 dna:chromosome chromosome:RGSC3.4:5:1:173096209:1 114565379 ID48249 U -
TGGCTTTTAAACTATGTCCAACCTACA
>5 dna:chromosome chromosome:RGSC3.4:5:1:173096209:1 114565393 ID44290 U -
TGCTCTGTAGATGATGTTGGCTTTTAAACT
>5 dna:chromosome chromosome:RGSC3.4:5:1:173096209:1 114565394 ID5703 U -
CTGTAGATGATGTTGGCTTTTAAAC
>5 dna:chromosome chromosome:RGSC3.4:5:1:173096209:1 114565397 ID28626 U -
TCCTGCTCTGTAGATGATGTTGGCTTTTA
>5 dna:chromosome chromosome:RGSC3.4:5:1:173096209:1 114565399 ID28625 U -
TCCTGCTCTGTAGATGATGTTGGCTTT
>5 dna:chromosome chromosome:RGSC3.4:5:1:173096209:1 114565427 ID12161 U -
TAAGCACATGAATTGGGAACAGAGACT
>5 dna:chromosome chromosome:RGSC3.4:5:1:173096209:1 114565428 ID12160 U -
TAAGCACATGAATTGGGAACAGAGAC
>5 dna:chromosome chromosome:RGSC3.4:5:1:173096209:1 114565456 ID32619 U -
TGAAAGAAATTCATTTGAACAGAGCTTGCA
>5 dna:chromosome chromosome:RGSC3.4:5:1:173096209:1 114565461 ID32618 U -
TGAAAGAAATTCATTTGAACAGAGC
>5 dna:chromosome chromosome:RGSC3.4:5:1:173096209:1 114565465 ID53787 U -
TGTGATTAAATGAAAGAAATTCATTTGAACA
>5 dna:chromosome chromosome:RGSC3.4:5:1:173096209:1 114565467 ID53786 U -
TGTGATTAAATGAAAGAAATTCATTTGAA
>5 dna:chromosome chromosome:RGSC3.4:5:1:173096209:1 114565524 ID33228 U -
TGAACAGGATTACTTGAAAGATGGCAGATT
>5 dna:chromosome chromosome:RGSC3.4:5:1:173096209:1 114565526 ID33227 U -
TGAACAGGATTACTTGAAAGATGGCAGA
>5 dna:chromosome chromosome:RGSC3.4:5:1:173096209:1 114565533 ID52487 U -
TGTCACGCAATGAACAGGATTACTTGAAAGA
>5 dna:chromosome chromosome:RGSC3.4:5:1:173096209:1 114565534 ID52486 U -
TGTCACGCAATGAACAGGATTACTTGAAAG
>5 dna:chromosome chromosome:RGSC3.4:5:1:173096209:1 114565535 ID52485 U -
TGTCACGCAATGAACAGGATTACTTGAAA
>5 dna:chromosome chromosome:RGSC3.4:5:1:173096209:1 114565536 ID52484 U -
TGTCACGCAATGAACAGGATTACTTGAA
>5 dna:chromosome chromosome:RGSC3.4:5:1:173096209:1 114565537 ID39632 U -
TGATGTCACGCAATGAACAGGATTACTTGA
>5 dna:chromosome chromosome:RGSC3.4:5:1:173096209:1 114565539 ID39631 U -
TGATGTCACGCAATGAACAGGATTACTT
>5 dna:chromosome chromosome:RGSC3.4:5:1:173096209:1 114565574 ID11383 U -
TAACCCCAAAGGTCCACGGCTTTGATGT
>5 dna:chromosome chromosome:RGSC3.4:5:1:173096209:1 114565597 ID54765 U -
TGTTAGAACAGGTGTTTGAAACCCATAACC
>5 dna:chromosome chromosome:RGSC3.4:5:1:173096209:1 114565607 ID34846 U -
TGACAGAAAATGTTAGAACAGGTGTTTGAA
>5 dna:chromosome chromosome:RGSC3.4:5:1:173096209:1 114565608 ID34845 U -
TGACAGAAAATGTTAGAACAGGTGTTTGA
>5 dna:chromosome chromosome:RGSC3.4:5:1:173096209:1 114565612 ID34844 U -
TGACAGAAAATGTTAGAACAGGTGT
>5 dna:chromosome chromosome:RGSC3.4:5:1:173096209:1 114565618 ID16850 U -
TAGAACTTGCTTGACAGAAAATGTTAGAAC
>5 dna:chromosome chromosome:RGSC3.4:5:1:173096209:1 114565624 ID1325 U -
AGAACTTGCTTGACAGAAAATGT
>5 dna:chromosome chromosome:RGSC3.4:5:1:173096209:1 114565627 ID54081 U -
TGTGGAATAGAACTTGCTTGACAGAAAA
>5 dna:chromosome chromosome:RGSC3.4:5:1:173096209:1 114565630 ID1096 U -
ACGTTGTGGAATAGAACTTGCTTGACAGA
>5 dna:chromosome chromosome:RGSC3.4:5:1:173096209:1 114565715 ID13546 U -
TACAAACACAAAATAGATTGGGAGGTA
>5 dna:chromosome chromosome:RGSC3.4:5:1:173096209:1 114565756 ID11525 U -
TAACTAACTCAAGGTATGCTTCAGCCTCA
>5 dna:chromosome chromosome:RGSC3.4:5:1:173096209:1 114565766 ID49363 U -
TGGGCCTTACATTAACTAACTCAAGGTATGC
>5 dna:chromosome chromosome:RGSC3.4:5:1:173096209:1 114565770 ID60700 U -
TTGGGCCTTACATTAACTAACTCAAGGT
>5 dna:chromosome chromosome:RGSC3.4:5:1:173096209:1 114565811 ID60037 U -
TTGCAGGATGAAGAGACAGATTGGT
>5 dna:chromosome chromosome:RGSC3.4:5:1:173096209:1 114565846 ID45515 U -
TGGAAATAGTCTGGGACAGTGAGACAGTTC
>5 dna:chromosome chromosome:RGSC3.4:5:1:173096209:1 114565877 ID19594 U -
TAGGGTGCACTTATCTTCACTTGGGGT
>5 dna:chromosome chromosome:RGSC3.4:5:1:173096209:1 114565944 ID39791 U -
TGATTACAGAGAAAGAGCACCCTGACACTA
>5 dna:chromosome chromosome:RGSC3.4:5:1:173096209:1 114565945 ID39790 U -
TGATTACAGAGAAAGAGCACCCTGACACT
>5 dna:chromosome chromosome:RGSC3.4:5:1:173096209:1 114565951 ID13120 U -
TAATGATTACAGAGAAAGAGCACCCT
>5 dna:chromosome chromosome:RGSC3.4:5:1:173096209:1 114565952 ID7295 U -
GATGCTAATGATTACAGAGAAAGAGCACCC
>5 dna:chromosome chromosome:RGSC3.4:5:1:173096209:1 114565953 ID46945 U -
TGGATGCTAATGATTACAGAGAAAGAGCACC
>5 dna:chromosome chromosome:RGSC3.4:5:1:173096209:1 114565956 ID60514 U -
TTGGATGCTAATGATTACAGAGAAAGAGC
>5 dna:chromosome chromosome:RGSC3.4:5:1:173096209:1 114565957 ID46944 U -
TGGATGCTAATGATTACAGAGAAAGAG
>5 dna:chromosome chromosome:RGSC3.4:5:1:173096209:1 114565957 ID60513 U -
TTGGATGCTAATGATTACAGAGAAAGAG
>5 dna:chromosome chromosome:RGSC3.4:5:1:173096209:1 114565960 ID47105 U -
TGGATTTGGATGCTAATGATTACAGAGAAA
>5 dna:chromosome chromosome:RGSC3.4:5:1:173096209:1 114565961 ID47104 U -
TGGATTTGGATGCTAATGATTACAGAGAA
>5 dna:chromosome chromosome:RGSC3.4:5:1:173096209:1 114565962 ID47103 U -
TGGATTTGGATGCTAATGATTACAGAGA
>5 dna:chromosome chromosome:RGSC3.4:5:1:173096209:1 114565993 ID56781 U -
TTACTCTGGAAATAAAGCTTGGGTTG
>5 dna:chromosome chromosome:RGSC3.4:5:1:173096209:1 114566018 ID29206 U -
TCCTTTGTAGCAATGGTTCCAGTAT
>5 dna:chromosome chromosome:RGSC3.4:5:1:173096209:1 114566029 ID52505 U -
TGTCACTGGAAACAATCATCCTTTGTAGCAAT
>5 dna:chromosome chromosome:RGSC3.4:5:1:173096209:1 114566031 ID61056 U -
TTGTCACTGGAAACAATCATCCTTTGTAGCA
>5 dna:chromosome chromosome:RGSC3.4:5:1:173096209:1 114566054 ID16662 U -
TAGAAAGATTTCGTGTAGTCTTTGTCACT
>5 dna:chromosome chromosome:RGSC3.4:5:1:173096209:1 114566055 ID16661 U -
TAGAAAGATTTCGTGTAGTCTTTGTCAC
>5 dna:chromosome chromosome:RGSC3.4:5:1:173096209:1 114566058 ID38199 U -
TGAGTGTAGAAAGATTTCGTGTAGTCTTTGT
>5 dna:chromosome chromosome:RGSC3.4:5:1:173096209:1 114566079 ID16049 U -
TACTGAAGAGATGGGTCTGAGTGTAGA
>5 dna:chromosome chromosome:RGSC3.4:5:1:173096209:1 114566082 ID16048 U -
TACTGAAGAGATGGGTCTGAGTGT
>5 dna:chromosome chromosome:RGSC3.4:5:1:173096209:1 114566086 ID61649 U -
TTTCAATACTGAAGAGATGGGTCTGA
>5 dna:chromosome chromosome:RGSC3.4:5:1:173096209:1 114566089 ID20104 U -
TAGTATTTTCAATACTGAAGAGATGGGTC
>5 dna:chromosome chromosome:RGSC3.4:5:1:173096209:1 114566089 ID22806 U -
TATTTTCAATACTGAAGAGATGGGTC
>5 dna:chromosome chromosome:RGSC3.4:5:1:173096209:1 114566096 ID49266 U -
TGGGCAGATAGTATTTTCAATACTGAAGAG
>5 dna:chromosome chromosome:RGSC3.4:5:1:173096209:1 114566097 ID49265 U -
TGGGCAGATAGTATTTTCAATACTGAAGA
>5 dna:chromosome chromosome:RGSC3.4:5:1:173096209:1 114566098 ID49264 U -
TGGGCAGATAGTATTTTCAATACTGAAG
>5 dna:chromosome chromosome:RGSC3.4:5:1:173096209:1 114566139 ID26322 U -
TCCATATCATGGGAGCAAAAAACAAGGGC
>5 dna:chromosome chromosome:RGSC3.4:5:1:173096209:1 114566140 ID26321 U -
TCCATATCATGGGAGCAAAAAACAAGGG
>5 dna:chromosome chromosome:RGSC3.4:5:1:173096209:1 114566215 ID38176 U -
TGAGTGGGAAACAGAACTTAAGC
>5 dna:chromosome chromosome:RGSC3.4:5:1:173096209:1 114566259 ID54852 U -
TGTTATAAGGGGGACACTGATTGAATGA
>5 dna:chromosome chromosome:RGSC3.4:5:1:173096209:1 114566293 ID39424 U -
TGATGCGAGTGACCTATTTGAGGACTTT
>5 dna:chromosome chromosome:RGSC3.4:5:1:173096209:1 114566296 ID7146 U -
GAGTGACCTATTTGAGGAC
>5 dna:chromosome chromosome:RGSC3.4:5:1:173096209:1 114566296 ID39423 U -
TGATGCGAGTGACCTATTTGAGGAC
>5 dna:chromosome chromosome:RGSC3.4:5:1:173096209:1 114566296 ID59899 U -
TTGATGCGAGTGACCTATTTGAGGAC
>5 dna:chromosome chromosome:RGSC3.4:5:1:173096209:1 114566311 ID27572 U -
TCCGTGCCATTGTATGTCACTTGATGCGAGT
>5 dna:chromosome chromosome:RGSC3.4:5:1:173096209:1 114566312 ID27571 U -
TCCGTGCCATTGTATGTCACTTGATGCGAG
>5 dna:chromosome chromosome:RGSC3.4:5:1:173096209:1 114566313 ID58343 U -
TTCCGTGCCATTGTATGTCACTTGATGCGA
>5 dna:chromosome chromosome:RGSC3.4:5:1:173096209:1 114566316 ID40746 U -
TGCAATTCCGTGCCATTGTATGTCACTTGATG
>5 dna:chromosome chromosome:RGSC3.4:5:1:173096209:1 114566318 ID40745 U -
TGCAATTCCGTGCCATTGTATGTCACTTGA
>5 dna:chromosome chromosome:RGSC3.4:5:1:173096209:1 114566319 ID40744 U -
TGCAATTCCGTGCCATTGTATGTCACTTG
>5 dna:chromosome chromosome:RGSC3.4:5:1:173096209:1 114566324 ID40743 U -
TGCAATTCCGTGCCATTGTATGTC
>5 dna:chromosome chromosome:RGSC3.4:5:1:173096209:1 114566345 ID39084 U -
TGATCTCAGTGTCTTTTAGCACTTTTCTGC
>5 dna:chromosome chromosome:RGSC3.4:5:1:173096209:1 114566387 ID20961 U -
TATACTACCTCTCCATAGTTAGGGATGACAGC
>5 dna:chromosome chromosome:RGSC3.4:5:1:173096209:1 114566411 ID52910 U -
TGTCTACTATATTATACTGCACTATACTAC
>5 dna:chromosome chromosome:RGSC3.4:5:1:173096209:1 114566427 ID23500 U -
TCAATTACATGGACTTGTCTACTATATTA
>5 dna:chromosome chromosome:RGSC3.4:5:1:173096209:1 114566428 ID57565 U -
TTCAATTACATGGACTTGTCTACTATATT
>5 dna:chromosome chromosome:RGSC3.4:5:1:173096209:1 114566429 ID57564 U -
TTCAATTACATGGACTTGTCTACTATAT
>5 dna:chromosome chromosome:RGSC3.4:5:1:173096209:1 114566430 ID27378 U -
TCCCTTCAATTACATGGACTTGTCTACTATA
>5 dna:chromosome chromosome:RGSC3.4:5:1:173096209:1 114566431 ID27377 U -
TCCCTTCAATTACATGGACTTGTCTACTAT
>5 dna:chromosome chromosome:RGSC3.4:5:1:173096209:1 114566431 ID56704 U -
TTACATGGACTTGTCTACTAT
>5 dna:chromosome chromosome:RGSC3.4:5:1:173096209:1 114566432 ID3301 U -
CAATTACATGGACTTGTCTACTA
>5 dna:chromosome chromosome:RGSC3.4:5:1:173096209:1 114566432 ID27376 U -
TCCCTTCAATTACATGGACTTGTCTACTA
>5 dna:chromosome chromosome:RGSC3.4:5:1:173096209:1 114566433 ID27375 U -
TCCCTTCAATTACATGGACTTGTCTACT
>5 dna:chromosome chromosome:RGSC3.4:5:1:173096209:1 114566498 ID42365 U -
TGCCAGTCTGAAAGTTAGGCTAGGGTCAC
>5 dna:chromosome chromosome:RGSC3.4:5:1:173096209:1 114566510 ID11727 U -
TAAGAAAATGACTGCCAGTCTGAAAGTTA
>5 dna:chromosome chromosome:RGSC3.4:5:1:173096209:1 114566543 ID19548 U -
TAGGGCTTCATCATACCTTGTAGCTCCAGT
>5 dna:chromosome chromosome:RGSC3.4:5:1:173096209:1 114566552 ID25642 U -
TCCAAGTTTAGGGCTTCATCATACCTTGT
>5 dna:chromosome chromosome:RGSC3.4:5:1:173096209:1 114566585 ID13563 U -
TACAAAGAAAACCTGTAGATCGTGAG
>5 dna:chromosome chromosome:RGSC3.4:5:1:173096209:1 114566627 ID41882 U -
TGCCAACTTCTATTTCCAATTCCTTC
>5 dna:chromosome chromosome:RGSC3.4:5:1:173096209:1 114566634 ID26245 U -
TCCAGTCCTTGCTGCCAACTTCTATTTCCAA
>5 dna:chromosome chromosome:RGSC3.4:5:1:173096209:1 114566647 ID20650 U -
TAGTTTCAGCCTCCAGTCCTTGCTGCCAA
>5 dna:chromosome chromosome:RGSC3.4:5:1:173096209:1 114566675 ID19470 U -
TAGGCTTTAGGTCTCGTCCACAATTCTGGT
>5 dna:chromosome chromosome:RGSC3.4:5:1:173096209:1 114566714 ID62501 U -
TTTTCTCTTTGGAAAGTCTTTCAAATC
>5 dna:chromosome chromosome:RGSC3.4:5:1:173096209:1 114566745 ID58991 U -
TTCTCTTAGATCTGCAACGAAGCAAGGCCT
>5 dna:chromosome chromosome:RGSC3.4:5:1:173096209:1 114566784 ID47229 U -
TGGCAAGAAATCCAAGATACTTTGACCA
>5 dna:chromosome chromosome:RGSC3.4:5:1:173096209:1 114566823 ID20506 U -
TAGTTACTCCATTTTTATCTGTCCTGCACC
>5 dna:chromosome chromosome:RGSC3.4:5:1:173096209:1 114566840 ID6526 U -
GACACATTTTTTTTCCTTAGTTACTCCATT
>5 dna:chromosome chromosome:RGSC3.4:5:1:173096209:1 114566993 ID22197 U -
TATTAAGTTGGCCAGCATAGGAAAAGGA
>5 dna:chromosome chromosome:RGSC3.4:5:1:173096209:1 114567008 ID10378 U -
TAAACTTTCCGTTGGTACTATTAAGTTGGCC
>5 dna:chromosome chromosome:RGSC3.4:5:1:173096209:1 114567008 ID61770 U -
TTTCCGTTGGTACTATTAAGTTGGCC
>5 dna:chromosome chromosome:RGSC3.4:5:1:173096209:1 114567009 ID5993 U -
CTTTCCGTTGGTACTATTAAGTTGGC
>5 dna:chromosome chromosome:RGSC3.4:5:1:173096209:1 114567009 ID10377 U -
TAAACTTTCCGTTGGTACTATTAAGTTGGC
>5 dna:chromosome chromosome:RGSC3.4:5:1:173096209:1 114567010 ID10376 U -
TAAACTTTCCGTTGGTACTATTAAGTTGG
>5 dna:chromosome chromosome:RGSC3.4:5:1:173096209:1 114567013 ID10375 U -
TAAACTTTCCGTTGGTACTATTAAGT
>5 dna:chromosome chromosome:RGSC3.4:5:1:173096209:1 114567025 ID57731 U -
TTCAGATCACCAATAAACTTTCCGTTG
>5 dna:chromosome chromosome:RGSC3.4:5:1:173096209:1 114567034 ID35919 U -
TGACTGTTCAGATCACCAATAAAC
>5 dna:chromosome chromosome:RGSC3.4:5:1:173096209:1 114567041 ID17731 U -
TAGATGAAGTAAGATGACTGTTCAGATCACC
>5 dna:chromosome chromosome:RGSC3.4:5:1:173096209:1 114567042 ID17730 U -
TAGATGAAGTAAGATGACTGTTCAGATCAC
>5 dna:chromosome chromosome:RGSC3.4:5:1:173096209:1 114567045 ID27961 U -
TCCTAGATGAAGTAAGATGACTGTTCAGAT
>5 dna:chromosome chromosome:RGSC3.4:5:1:173096209:1 114567046 ID17729 U -
TAGATGAAGTAAGATGACTGTTCAGA
>5 dna:chromosome chromosome:RGSC3.4:5:1:173096209:1 114567049 ID27960 U -
TCCTAGATGAAGTAAGATGACTGTTC
>5 dna:chromosome chromosome:RGSC3.4:5:1:173096209:1 114567062 ID13311 U -
TAATTAGTCCACACACACTCCTAGATGAAGT
>5 dna:chromosome chromosome:RGSC3.4:5:1:173096209:1 114567068 ID29113 U -
TCCTTTAATTAGTCCACACACACTCCTAGA
>5 dna:chromosome chromosome:RGSC3.4:5:1:173096209:1 114567094 ID11791 U -
TAAGAAGCAATGAATTTTTTCCT
>5 dna:chromosome chromosome:RGSC3.4:5:1:173096209:1 114567143 ID37411 U -
TGAGCTATTTTAGGCAAAACTCATTTTAAC
>5 dna:chromosome chromosome:RGSC3.4:5:1:173096209:1 114567154 ID19057 U -
TAGGAGGAAGATGAGCTATTTTAGGCAAAA
>5 dna:chromosome chromosome:RGSC3.4:5:1:173096209:1 114567184 ID59851 U -
TTGATATTCGTGAACTTAGAGGACAGAT
>5 dna:chromosome chromosome:RGSC3.4:5:1:173096209:1 114567188 ID59850 U -
TTGATATTCGTGAACTTAGAGGAC
>5 dna:chromosome chromosome:RGSC3.4:5:1:173096209:1 114567195 ID24268 U -
TCAGAGGACAGCTTGATATTCGTGAACTT
>5 dna:chromosome chromosome:RGSC3.4:5:1:173096209:1 114567217 ID32599 U -
TGAAACTGACTCAGGCAGCCTCAGAGG
>5 dna:chromosome chromosome:RGSC3.4:5:1:173096209:1 114568897 ID25644 U +
TCCAAGTTTTGGATTAATCTGGGGAGAGT
>5 dna:chromosome chromosome:RGSC3.4:5:1:173096209:1 114571998 ID27120 M +
TCCCCTTCTTTATGGGTGTTCCCCT
>5 dna:chromosome chromosome:RGSC3.4:5:1:173096209:1 114572007 ID57204 M +
TTATGGGTGTTCCCCTCCCCA
>5 dna:chromosome chromosome:RGSC3.4:5:1:173096209:1 114572185 ID20404 M +
TAGTGGCTTAGTCCCTGGAAGCTCTGGTTGC
>5 dna:chromosome chromosome:RGSC3.4:5:1:173096209:1 114572188 ID48161 M +
TGGCTTAGTCCCTGGAAGCTCTGGTTGCT
>5 dna:chromosome chromosome:RGSC3.4:5:1:173096209:1 114572207 ID21588 M -
TATGAACAACAATGCCAAGCAACCAGA
>5 dna:chromosome chromosome:RGSC3.4:5:1:173096209:1 114572217 ID47644 M +
TGGCATTGTTGTTCATATGGGGTCTCGAGC
>5 dna:chromosome chromosome:RGSC3.4:5:1:173096209:1 114572217 ID47645 M +
TGGCATTGTTGTTCATATGGGGTCTCGAGCC
>5 dna:chromosome chromosome:RGSC3.4:5:1:173096209:1 114572433 ID5589 M -
CTGCCCCACATGTGGCCCATACATATACAG
>5 dna:chromosome chromosome:RGSC3.4:5:1:173096209:1 114572594 ID29890 M +
TCTAGGCATCTAGGGTAATTCAAGCATTTG
>5 dna:chromosome chromosome:RGSC3.4:5:1:173096209:1 114572638 ID21326 M +
TATCAGTGAGTGCATACCATGTGTGTTT
>5 dna:chromosome chromosome:RGSC3.4:5:1:173096209:1 114572910 ID21870 M +
TATGCCCAAGAGAGGTATAGCTGGATCCTC
>5 dna:chromosome chromosome:RGSC3.4:5:1:173096209:1 114573341 ID4475 M +
CCCAATCTGTTGGTTGCCGTTTTGTCCTA
>5 dna:chromosome chromosome:RGSC3.4:5:1:173096209:1 114573537 ID51659 M +
TGGTTTGATGTGGAGGTCCTTGATCCACT
>5 dna:chromosome chromosome:RGSC3.4:5:1:173096209:1 114573716 ID1980 M +
AGGTGTGTGGGTTCATTTCTGGGTCTTCAAT
>5 dna:chromosome chromosome:RGSC3.4:5:1:173096209:1 114573805 ID2938 M +
ATTGCTCTGTAATACTGCTTGAGTTCAGGGA
>5 dna:chromosome chromosome:RGSC3.4:5:1:173096209:1 114573807 ID44289 M +
TGCTCTGTAATACTGCTTGAGTTCAGGGA
>5 dna:chromosome chromosome:RGSC3.4:5:1:173096209:1 114573817 ID16145 M +
TACTGCTTGAGTTCAGGGATAGTGATTCC
>5 dna:chromosome chromosome:RGSC3.4:5:1:173096209:1 114574190 ID1397 M -
AGAGAAACAAGCCGAGAAAGAAATTA
>5 dna:chromosome chromosome:RGSC3.4:5:1:173096209:1 114574245 ID38259 M +
TGAGTTAATTTTATACCCAGCCAC
>5 dna:chromosome chromosome:RGSC3.4:5:1:173096209:1 114574263 ID1711 M -
AGCTGATAAACAACTTCAGCAAAGTGGCT
>5 dna:chromosome chromosome:RGSC3.4:5:1:173096209:1 114574405 ID55264 M +
TGTTGTCTGATTGCTCTGGCTAGAAC
>5 dna:chromosome chromosome:RGSC3.4:5:1:173096209:1 114574730 ID43138 M +
TGCCTGGGATGAAGCCTACTTGATCATGGT
>5 dna:chromosome chromosome:RGSC3.4:5:1:173096209:1 114574756 ID51135 M +
TGGTGGATGATTGTTTTGATGTGCTCT
