# Supplementary material for: proTRAC - a software for probabilistic piRNA cluster detection, visualization and analysis
Source: BMC Bioinformatics. 2012 Jan 10;13:5. doi: 10.1186/1471-2105-13-5 (PMC3293768; doi:10.1186/1471-2105-13-5)
Supplement: Additional file 6 — proTRAC results folder containing a picture and a FASTA file for each detected rat cluster. After decompression, the folder can be opened as former session in proTRAC. Alternatively, each file can be opened separately with any standard text-editor or graphic-viewer respectively. [file 1471-2105-13-5-S6.ZIP › proTRAC_results_rat/bidirectional_clusters/Cluster_109.fas]

>5 dna:chromosome chromosome:RGSC3.4:5:1:173096209:1 143124601 ID59537 M -
TTGAACTCAGGACCTCTGGAAGAGCA
>5 dna:chromosome chromosome:RGSC3.4:5:1:173096209:1 143124611 ID51544 M -
TGGTTGCTGGGATTTGAACTCAGGACCTC
>5 dna:chromosome chromosome:RGSC3.4:5:1:173096209:1 143124642 ID51163 M +
TGGTGGCTCACAACCATCTGTAATGGGATCT
>5 dna:chromosome chromosome:RGSC3.4:5:1:173096209:1 143124646 ID24316 M -
TCAGATCCCATTACAGATGGTTGTGAGCC
>5 dna:chromosome chromosome:RGSC3.4:5:1:173096209:1 143124649 ID23586 M +
TCACAACCATCTGTAATGGGATCTGATGC
>5 dna:chromosome chromosome:RGSC3.4:5:1:173096209:1 143124649 ID23587 M +
TCACAACCATCTGTAATGGGATCTGATGCC
>5 dna:chromosome chromosome:RGSC3.4:5:1:173096209:1 143124660 ID51972 M +
TGTAATGGGATCTGATGCCCTCTTCTGGTGT
>5 dna:chromosome chromosome:RGSC3.4:5:1:173096209:1 143124668 ID7250 M +
GATCTGATGCCCTCTTCTGGTGTGTCTGA
>5 dna:chromosome chromosome:RGSC3.4:5:1:173096209:1 143124670 ID30925 M +
TCTGATGCCCTCTTCTGGTGTGTCTGAA
>5 dna:chromosome chromosome:RGSC3.4:5:1:173096209:1 143124672 ID39414 M +
TGATGCCCTCTTCTGGTGTGTCTGAAGAC
>5 dna:chromosome chromosome:RGSC3.4:5:1:173096209:1 143124675 ID42721 M +
TGCCCTCTTCTGGTGTGTCTGAAGA
>5 dna:chromosome chromosome:RGSC3.4:5:1:173096209:1 143124685 ID51313 M +
TGGTGTGTCTGAAGACAGCTACAGTGTACTTA
>5 dna:chromosome chromosome:RGSC3.4:5:1:173096209:1 143146008 ID26063 M -
TCCAGAGGTCCTGAGTTCAATTCCCAGC
>5 dna:chromosome chromosome:RGSC3.4:5:1:173096209:1 143146008 ID58126 M -
TTCCAGAGGTCCTGAGTTCAATTCCCAGC
>5 dna:chromosome chromosome:RGSC3.4:5:1:173096209:1 143146016 ID59537 M +
TTGAACTCAGGACCTCTGGAAGAGCA
>5 dna:chromosome chromosome:RGSC3.4:5:1:173096209:1 143146224 ID35686 U -
TGACTATTTTGTATGTTTGATACTGTTGC
>5 dna:chromosome chromosome:RGSC3.4:5:1:173096209:1 143146348 ID43894 U -
TGCTAGCTGTAAGGTCACTGATAGCTCAGT
>5 dna:chromosome chromosome:RGSC3.4:5:1:173096209:1 143146448 ID4772 U -
CCTGCTAATGCCTGTCTTCTGTCTACCCAAC
>5 dna:chromosome chromosome:RGSC3.4:5:1:173096209:1 143146449 ID4771 U -
CCTGCTAATGCCTGTCTTCTGTCTACCCAA
>5 dna:chromosome chromosome:RGSC3.4:5:1:173096209:1 143146450 ID4770 U -
CCTGCTAATGCCTGTCTTCTGTCTACCCA
>5 dna:chromosome chromosome:RGSC3.4:5:1:173096209:1 143146561 ID34133 U -
TGAATCTTAAGGACAATGGTGATGAT
>5 dna:chromosome chromosome:RGSC3.4:5:1:173096209:1 143147178 ID49077 U -
TGGGATTAAAGGCATGCACTACGATGTAT
>5 dna:chromosome chromosome:RGSC3.4:5:1:173096209:1 143147184 ID46696 U -
TGGAGTGCTGGGATTAAAGGCATGCACTACG
>5 dna:chromosome chromosome:RGSC3.4:5:1:173096209:1 143147832 ID31323 U -
TCTGTCTGCATATAGATTTGCACACCAGA
>5 dna:chromosome chromosome:RGSC3.4:5:1:173096209:1 143148166 ID34503 U -
TGACAAACCGCTGAACTGGAACTGGAGA
>5 dna:chromosome chromosome:RGSC3.4:5:1:173096209:1 143148229 ID19999 U -
TAGTAATTAAGGTTGGAATGAAAGAGTGT
>5 dna:chromosome chromosome:RGSC3.4:5:1:173096209:1 143148230 ID19998 U -
TAGTAATTAAGGTTGGAATGAAAGAGTG
>5 dna:chromosome chromosome:RGSC3.4:5:1:173096209:1 143148896 ID56586 U -
TTACAAAACATTTTGAGCAGAAGGGTGAC
>5 dna:chromosome chromosome:RGSC3.4:5:1:173096209:1 143148901 ID2611 U -
ATGCCTTTACAAAACATTTTGAGCAGAAGG
>5 dna:chromosome chromosome:RGSC3.4:5:1:173096209:1 143148962 ID28472 U -
TCCTGAAAACGCCACGGTGTAGCCACTTC
>5 dna:chromosome chromosome:RGSC3.4:5:1:173096209:1 143148966 ID28471 U -
TCCTGAAAACGCCACGGTGTAGCCA
>5 dna:chromosome chromosome:RGSC3.4:5:1:173096209:1 143149113 ID38326 U -
TGAGTTGCGTTCCATAGAACCTTTGAGTT
>5 dna:chromosome chromosome:RGSC3.4:5:1:173096209:1 143149152 ID694 U -
AATTCGAGCGCCTGGCCTACGGCAGG
>5 dna:chromosome chromosome:RGSC3.4:5:1:173096209:1 143149152 ID11085 U -
TAACAATTCGAGCGCCTGGCCTACGGCAGG
>5 dna:chromosome chromosome:RGSC3.4:5:1:173096209:1 143149155 ID11084 U -
TAACAATTCGAGCGCCTGGCCTACGGC
>5 dna:chromosome chromosome:RGSC3.4:5:1:173096209:1 143149323 ID27483 U -
TCCGATCACCGTGCCTCACACTTTGCCTT
>5 dna:chromosome chromosome:RGSC3.4:5:1:173096209:1 143149355 ID60292 U -
TTGGAACTCTATAGAAAGTTTGGCTGTA
>5 dna:chromosome chromosome:RGSC3.4:5:1:173096209:1 143149381 ID32491 U -
TGAAACAAAGGTGGTTGTAGAATTTGTTT
>5 dna:chromosome chromosome:RGSC3.4:5:1:173096209:1 143149416 ID15942 U -
TACTCCAGCCAGCACCCTCTGGTTTTTGCCT
>5 dna:chromosome chromosome:RGSC3.4:5:1:173096209:1 143149489 ID42610 U -
TGCCCACAGAAAGATTGGTCAGAGCAGC
>5 dna:chromosome chromosome:RGSC3.4:5:1:173096209:1 143149493 ID39413 U -
TGATGCCCACAGAAAGATTGGTCAGAG
>5 dna:chromosome chromosome:RGSC3.4:5:1:173096209:1 143149504 ID23584 U -
TCACAACAAGATGATGCCCACAGAAAG
>5 dna:chromosome chromosome:RGSC3.4:5:1:173096209:1 143149605 ID12929 U -
TAATCAGACCTGGCTAGTTAGAGATGTCAG
>5 dna:chromosome chromosome:RGSC3.4:5:1:173096209:1 143149621 ID10346 U -
TAAACTGGAAATGGATAATCAGACCTGGC
>5 dna:chromosome chromosome:RGSC3.4:5:1:173096209:1 143149761 ID26390 U -
TCCATGACTCTTGATGTTAGGAATAGCAGC
>5 dna:chromosome chromosome:RGSC3.4:5:1:173096209:1 143149777 ID14921 U -
TACCAGTCTTTGGTCTCCATGACTCTTGA
>5 dna:chromosome chromosome:RGSC3.4:5:1:173096209:1 143150074 ID45370 U -
TGGAAACTCATTTCCTCCACTCGCTCTCC
>5 dna:chromosome chromosome:RGSC3.4:5:1:173096209:1 143150289 ID17469 U -
TAGAGCCTACAAGCCGGAGACTATGTTCTGT
>5 dna:chromosome chromosome:RGSC3.4:5:1:173096209:1 143150302 ID47348 U -
TGGCACTCACCTATAGAGCCTACAAGCCGGA
>5 dna:chromosome chromosome:RGSC3.4:5:1:173096209:1 143150365 ID28191 U -
TCCTCACTCCAGGCATCTGACAGAGCCAGT
>5 dna:chromosome chromosome:RGSC3.4:5:1:173096209:1 143150486 ID1526 U -
AGCAAAGCCATGGTCCCTACTCTTAAATAG
>5 dna:chromosome chromosome:RGSC3.4:5:1:173096209:1 143150499 ID29564 U -
TCGTTTTGCCAAGCAAAGCCATGGTCCC
>5 dna:chromosome chromosome:RGSC3.4:5:1:173096209:1 143150544 ID32608 U -
TGAAACTTCCTAGTATCTCGCGGGCTTGAA
>5 dna:chromosome chromosome:RGSC3.4:5:1:173096209:1 143150547 ID28476 U -
TCCTGAAACTTCCTAGTATCTCGCGGGCTT
>5 dna:chromosome chromosome:RGSC3.4:5:1:173096209:1 143150588 ID13010 U -
TAATCTATACTTGGTTTTGGCTTCTGTGG
>5 dna:chromosome chromosome:RGSC3.4:5:1:173096209:1 143150672 ID61190 U -
TTGTGTCTCGCAGCAGCCTCTGATGA
>5 dna:chromosome chromosome:RGSC3.4:5:1:173096209:1 143150684 ID47354 U -
TGGCACTCTTCTTTGTTGTGTCTCGCAGC
>5 dna:chromosome chromosome:RGSC3.4:5:1:173096209:1 143150713 ID36802 U -
TGAGAGTTTTGTGTATCTGGATGCTACTG
>5 dna:chromosome chromosome:RGSC3.4:5:1:173096209:1 143150714 ID36801 U -
TGAGAGTTTTGTGTATCTGGATGCTACT
>5 dna:chromosome chromosome:RGSC3.4:5:1:173096209:1 143150724 ID43366 U -
TGCCTTTCTGAGAGTTTTGTGTATCT
>5 dna:chromosome chromosome:RGSC3.4:5:1:173096209:1 143150735 ID36725 U -
TGAGAGGTGTCTTTATGCCTTTCTGAGAGT
>5 dna:chromosome chromosome:RGSC3.4:5:1:173096209:1 143150737 ID36724 U -
TGAGAGGTGTCTTTATGCCTTTCTGAGA
>5 dna:chromosome chromosome:RGSC3.4:5:1:173096209:1 143150751 ID46882 U -
TGGATCTTCATGCCCTCTGAGAGGTGTCTTT
>5 dna:chromosome chromosome:RGSC3.4:5:1:173096209:1 143150789 ID35705 U -
TGACTCATGCTGCTTGCCCAACCAACTGGA
>5 dna:chromosome chromosome:RGSC3.4:5:1:173096209:1 143150804 ID27097 U -
TCCCCTCTAAACTTGACTCATGCTGCTT
>5 dna:chromosome chromosome:RGSC3.4:5:1:173096209:1 143150806 ID4717 U -
CCTCTAAACTTGACTCATGCTGC
>5 dna:chromosome chromosome:RGSC3.4:5:1:173096209:1 143150887 ID509 U -
AAGGTCTTATGTTGGAGGGATCAGC
>5 dna:chromosome chromosome:RGSC3.4:5:1:173096209:1 143150914 ID9245 U -
GTGACAGGCTCGATCCCTCCTTCTTTTAA
>5 dna:chromosome chromosome:RGSC3.4:5:1:173096209:1 143151024 ID8857 U -
GGTGGTAGTCACCTATCAATACCAGGACCTA
>5 dna:chromosome chromosome:RGSC3.4:5:1:173096209:1 143151069 ID10207 U -
TAAACAGTCTTCTTGTGGCTTCTGGTGAC
>5 dna:chromosome chromosome:RGSC3.4:5:1:173096209:1 143151223 ID9303 U -
GTGCAGAACTTTGGAAGTTTGTGCCGAT
>5 dna:chromosome chromosome:RGSC3.4:5:1:173096209:1 143151452 ID26774 U -
TCCCAGAGACTGACCATCAGAGGCCTTGAA
>5 dna:chromosome chromosome:RGSC3.4:5:1:173096209:1 143151550 ID17890 U -
TAGATTATCTCTGCTTCTCTAGTGTCAACT
>5 dna:chromosome chromosome:RGSC3.4:5:1:173096209:1 143151750 ID61735 U -
TTTCATTAAGGGAAAGCATGTATGCC
>5 dna:chromosome chromosome:RGSC3.4:5:1:173096209:1 143151751 ID61734 U -
TTTCATTAAGGGAAAGCATGTATGC
>5 dna:chromosome chromosome:RGSC3.4:5:1:173096209:1 143151752 ID25230 U -
TCATTTTCATTAAGGGAAAGCATGTATG
>5 dna:chromosome chromosome:RGSC3.4:5:1:173096209:1 143151779 ID16585 U -
TAGAAAATAGATGTCCTCTGGTTGGTCCT
>5 dna:chromosome chromosome:RGSC3.4:5:1:173096209:1 143151811 ID57323 U -
TTCAAAACGGTCACAAGTGGATGAAGCAT
>5 dna:chromosome chromosome:RGSC3.4:5:1:173096209:1 143151980 ID24247 U -
TCAGAGCAAAGAGCTCTTGAGCTCCAG
>5 dna:chromosome chromosome:RGSC3.4:5:1:173096209:1 143152025 ID29235 U -
TCCTTTTGCATGGTGCCATGGACACACCCAG
>5 dna:chromosome chromosome:RGSC3.4:5:1:173096209:1 143152026 ID2417 U -
ATCCTTTTGCATGGTGCCATGGACACACCCA
>5 dna:chromosome chromosome:RGSC3.4:5:1:173096209:1 143152026 ID29234 U -
TCCTTTTGCATGGTGCCATGGACACACCCA
>5 dna:chromosome chromosome:RGSC3.4:5:1:173096209:1 143152027 ID29233 U -
TCCTTTTGCATGGTGCCATGGACACACCC
>5 dna:chromosome chromosome:RGSC3.4:5:1:173096209:1 143152028 ID29232 U -
TCCTTTTGCATGGTGCCATGGACACACC
>5 dna:chromosome chromosome:RGSC3.4:5:1:173096209:1 143152033 ID62560 U -
TTTTGCATGGTGCCATGGAC
>5 dna:chromosome chromosome:RGSC3.4:5:1:173096209:1 143152124 ID62465 U -
TTTTCACAGAAGTGTCGCCCTAGTCAGAA
>5 dna:chromosome chromosome:RGSC3.4:5:1:173096209:1 143152424 ID1042 U -
ACCTGCTGTTTGAACCACAGGAATGGGTATC
>5 dna:chromosome chromosome:RGSC3.4:5:1:173096209:1 143152424 ID4785 U -
CCTGCTGTTTGAACCACAGGAATGGGTATC
>5 dna:chromosome chromosome:RGSC3.4:5:1:173096209:1 143152431 ID32646 U -
TGAAAGACCTGCTGTTTGAACCACAGGAAT
>5 dna:chromosome chromosome:RGSC3.4:5:1:173096209:1 143152485 ID7581 U -
GCCAACAGTTAGGGACCAGAGCATCTGC
>5 dna:chromosome chromosome:RGSC3.4:5:1:173096209:1 143152583 ID17008 U -
TAGAAGTAACCAGATATGACCCGTTAGGA
>5 dna:chromosome chromosome:RGSC3.4:5:1:173096209:1 143152639 ID23042 U -
TCAAAGACTTCCTTTGACGGGGACATTTGC
>5 dna:chromosome chromosome:RGSC3.4:5:1:173096209:1 143152719 ID24731 U -
TCATAAGGATCTTCCGGTGCAGAGGCCAGA
>5 dna:chromosome chromosome:RGSC3.4:5:1:173096209:1 143152745 ID48262 U -
TGGCTTTTGCGCAAGGCTTCCCCTTGCTCAT
>5 dna:chromosome chromosome:RGSC3.4:5:1:173096209:1 143152812 ID14480 U -
TACATATGAGCATCTGCAGTGGGCCGACT
>5 dna:chromosome chromosome:RGSC3.4:5:1:173096209:1 143152826 ID9645 U -
TAAAAAACGGATTTCTACATATGAGCATCT
>5 dna:chromosome chromosome:RGSC3.4:5:1:173096209:1 143152858 ID37921 U -
TGAGGTTGCAACATTTTAAGAGATAGCCT
>5 dna:chromosome chromosome:RGSC3.4:5:1:173096209:1 143152903 ID30369 U -
TCTCCTCAAAAGGAACTCGAAGGCAACAGT
>5 dna:chromosome chromosome:RGSC3.4:5:1:173096209:1 143152968 ID13347 U -
TAATTCCTATTGGGGGTCCTATTTGTTG
>5 dna:chromosome chromosome:RGSC3.4:5:1:173096209:1 143152973 ID3879 U -
CAGGCATAATTCCTATTGGGGGTCCTATT
>5 dna:chromosome chromosome:RGSC3.4:5:1:173096209:1 143152976 ID27510 U -
TCCGCAGGCATAATTCCTATTGGGGGTCCT
>5 dna:chromosome chromosome:RGSC3.4:5:1:173096209:1 143152977 ID4955 U -
CGCAGGCATAATTCCTATTGGGGGTCC
>5 dna:chromosome chromosome:RGSC3.4:5:1:173096209:1 143152977 ID27509 U -
TCCGCAGGCATAATTCCTATTGGGGGTCC
>5 dna:chromosome chromosome:RGSC3.4:5:1:173096209:1 143153013 ID45869 U -
TGGAAGGTCAAAGATCACAGTTCCCACTGG
>5 dna:chromosome chromosome:RGSC3.4:5:1:173096209:1 143153020 ID59498 U -
TTGAAATGGAAGGTCAAAGATCACAGTTC
>5 dna:chromosome chromosome:RGSC3.4:5:1:173096209:1 143153021 ID61907 U -
TTTGAAATGGAAGGTCAAAGATCACAGTT
>5 dna:chromosome chromosome:RGSC3.4:5:1:173096209:1 143153022 ID32989 U -
TGAAATGGAAGGTCAAAGATCACAGT
>5 dna:chromosome chromosome:RGSC3.4:5:1:173096209:1 143153150 ID7064 U -
GAGGGGTGCCGACTTGATTAAGAACCCAA
>5 dna:chromosome chromosome:RGSC3.4:5:1:173096209:1 143153822 ID26983 U +
TCCCATTGTAGATGGTTGGAAGCCACTC
