# Supplementary material for: proTRAC - a software for probabilistic piRNA cluster detection, visualization and analysis
Source: BMC Bioinformatics. 2012 Jan 10;13:5. doi: 10.1186/1471-2105-13-5 (PMC3293768; doi:10.1186/1471-2105-13-5)
Supplement: Additional file 6 — proTRAC results folder containing a picture and a FASTA file for each detected rat cluster. After decompression, the folder can be opened as former session in proTRAC. Alternatively, each file can be opened separately with any standard text-editor or graphic-viewer respectively. [file 1471-2105-13-5-S6.ZIP › proTRAC_results_rat/bidirectional_clusters/Cluster_11.fas]

>19 dna:chromosome chromosome:RGSC3.4:19:1:59218465:1 15918826 ID59856 U -
TTGATCAAGTGCACACATGCCTTCACCTC
>19 dna:chromosome chromosome:RGSC3.4:19:1:59218465:1 15918999 ID10185 U -
TAAACACTCGTTCTTAACGTCCT
>19 dna:chromosome chromosome:RGSC3.4:19:1:59218465:1 15919029 ID35535 U -
TGACGGACTACACCTGTGCAATCGCAA
>19 dna:chromosome chromosome:RGSC3.4:19:1:59218465:1 15919106 ID44947 U -
TGCTTGAGGTTAACGATGTGAGCTCTCAGC
>19 dna:chromosome chromosome:RGSC3.4:19:1:59218465:1 15919115 ID44860 U -
TGCTTCATGCTTGAGGTTAACGATGTGA
>19 dna:chromosome chromosome:RGSC3.4:19:1:59218465:1 15919457 ID17623 U -
TAGATACGTGCACCATGTGTGTGCCATGGCT
>19 dna:chromosome chromosome:RGSC3.4:19:1:59218465:1 15919458 ID17622 U -
TAGATACGTGCACCATGTGTGTGCCATGGC
>19 dna:chromosome chromosome:RGSC3.4:19:1:59218465:1 15919540 ID34112 U -
TGAATCTCAGAAGAGACTTTGGACAGGT
>19 dna:chromosome chromosome:RGSC3.4:19:1:59218465:1 15919691 ID50797 U -
TGGTCTTTCTTTGATTATTTCCTCACTGT
>19 dna:chromosome chromosome:RGSC3.4:19:1:59218465:1 15920116 ID57465 U -
TTCAAGAGGGCCAGGTCCATCCCA
>19 dna:chromosome chromosome:RGSC3.4:19:1:59218465:1 15920137 ID6909 U -
GAGATGAACAACTGCATCCATGGTTC
>19 dna:chromosome chromosome:RGSC3.4:19:1:59218465:1 15920293 ID25407 U -
TCCAAAGTGTAGGATTAAAGGCATGTTGC
>19 dna:chromosome chromosome:RGSC3.4:19:1:59218465:1 15920383 ID36488 U -
TGAGACATGTCTCTAAATTGCCTGGTGGTC
>19 dna:chromosome chromosome:RGSC3.4:19:1:59218465:1 15920384 ID36487 U -
TGAGACATGTCTCTAAATTGCCTGGTGGT
>19 dna:chromosome chromosome:RGSC3.4:19:1:59218465:1 15920674 ID10305 U -
TAAACTAGGAATCTTAAATGCTGC
>19 dna:chromosome chromosome:RGSC3.4:19:1:59218465:1 15920891 ID54388 U -
TGTGTGATGTAAATCTGACTGCCTTCTAC
>19 dna:chromosome chromosome:RGSC3.4:19:1:59218465:1 15921115 ID16764 U -
TAGAAATTGATACCAAAGAGTAACCGTGAC
>19 dna:chromosome chromosome:RGSC3.4:19:1:59218465:1 15921115 ID59840 U -
TTGATACCAAAGAGTAACCGTGAC
>19 dna:chromosome chromosome:RGSC3.4:19:1:59218465:1 15921126 ID6454 U -
GACAAACAAATATAGAAATTGATACCAAAGA
>19 dna:chromosome chromosome:RGSC3.4:19:1:59218465:1 15921174 ID41125 U -
TGCAGAGAAACCTTGTTTCAAAACACACA
>19 dna:chromosome chromosome:RGSC3.4:19:1:59218465:1 15921437 ID8066 U -
GCTTGAGTTTCAGATGTGAGCTCCCAGCT
>19 dna:chromosome chromosome:RGSC3.4:19:1:59218465:1 15921445 ID25963 U -
TCCACTTCCTGCTTGAGTTTCAGATGTGAGC
>19 dna:chromosome chromosome:RGSC3.4:19:1:59218465:1 15921446 ID25962 U -
TCCACTTCCTGCTTGAGTTTCAGATGTGAG
>19 dna:chromosome chromosome:RGSC3.4:19:1:59218465:1 15921483 ID12561 U -
TAAGTCTTCAAAGATTGACCTTACTTCCGTT
>19 dna:chromosome chromosome:RGSC3.4:19:1:59218465:1 15921495 ID49223 U -
TGGGCAAACTTTTAAGTCTTCAAAGATTGAC
>19 dna:chromosome chromosome:RGSC3.4:19:1:59218465:1 15921497 ID49222 U -
TGGGCAAACTTTTAAGTCTTCAAAGATTG
>19 dna:chromosome chromosome:RGSC3.4:19:1:59218465:1 15921498 ID49221 U -
TGGGCAAACTTTTAAGTCTTCAAAGATT
>19 dna:chromosome chromosome:RGSC3.4:19:1:59218465:1 15921672 ID36290 U -
TGAGAAGCCACTCATACTACAGGCCACCCC
>19 dna:chromosome chromosome:RGSC3.4:19:1:59218465:1 15921775 ID25652 U -
TCCAATACTGCTGTTCCCTCTGTCTTCGATC
>19 dna:chromosome chromosome:RGSC3.4:19:1:59218465:1 15921798 ID22186 U -
TATTAACTGCTGGGCCCTTCCTCCAATAC
>19 dna:chromosome chromosome:RGSC3.4:19:1:59218465:1 15921804 ID57229 U -
TTATTAACTGCTGGGCCCTTCCTC
>19 dna:chromosome chromosome:RGSC3.4:19:1:59218465:1 15921810 ID46692 U -
TGGAGTGCAATTATTAACTGCTGGGCCC
>19 dna:chromosome chromosome:RGSC3.4:19:1:59218465:1 15921834 ID59018 U -
TTCTGAACCGTGGTGCTCCTCTTGGA
>19 dna:chromosome chromosome:RGSC3.4:19:1:59218465:1 15921911 ID41025 U -
TGCACTGTTATCACATCTCCCTACTCCACT
>19 dna:chromosome chromosome:RGSC3.4:19:1:59218465:1 15921984 ID34127 U -
TGAATCTGTTTTGTGGGCTGAGCCGAG
>19 dna:chromosome chromosome:RGSC3.4:19:1:59218465:1 15921985 ID34126 U -
TGAATCTGTTTTGTGGGCTGAGCCGA
>19 dna:chromosome chromosome:RGSC3.4:19:1:59218465:1 15921985 ID44935 U -
TGCTTGAATCTGTTTTGTGGGCTGAGCCGA
>19 dna:chromosome chromosome:RGSC3.4:19:1:59218465:1 15921988 ID44934 U -
TGCTTGAATCTGTTTTGTGGGCTGAGC
>19 dna:chromosome chromosome:RGSC3.4:19:1:59218465:1 15921989 ID44933 U -
TGCTTGAATCTGTTTTGTGGGCTGAG
>19 dna:chromosome chromosome:RGSC3.4:19:1:59218465:1 15921990 ID44932 U -
TGCTTGAATCTGTTTTGTGGGCTGA
>19 dna:chromosome chromosome:RGSC3.4:19:1:59218465:1 15922004 ID62643 U -
TTTTTCATGGACCCACATTTGCTTGAATCT
>19 dna:chromosome chromosome:RGSC3.4:19:1:59218465:1 15922022 ID19155 U -
TAGGATCTGTCCCACAGATTTTTCATGGAC
>19 dna:chromosome chromosome:RGSC3.4:19:1:59218465:1 15922085 ID13122 U -
TAATGATTCTTTACCTATCCACCTATGACGT
>19 dna:chromosome chromosome:RGSC3.4:19:1:59218465:1 15922091 ID24043 U -
TCACTTAATGATTCTTTACCTATCCACCTA
>19 dna:chromosome chromosome:RGSC3.4:19:1:59218465:1 15922140 ID35576 U -
TGACTAAAACAGTGTCTTAAAGTCATATC
>19 dna:chromosome chromosome:RGSC3.4:19:1:59218465:1 15922162 ID49480 U -
TGGGCTGTTCCTCTAGTGAGCATTGACTAA
>19 dna:chromosome chromosome:RGSC3.4:19:1:59218465:1 15922206 ID48774 U -
TGGGAGACTCGGACCTTTCACTGGTAGA
>19 dna:chromosome chromosome:RGSC3.4:19:1:59218465:1 15922207 ID48773 U -
TGGGAGACTCGGACCTTTCACTGGTAG
>19 dna:chromosome chromosome:RGSC3.4:19:1:59218465:1 15922328 ID55053 U -
TGTTCTTGCGTCACCTGATGAGGCCA
>19 dna:chromosome chromosome:RGSC3.4:19:1:59218465:1 15922416 ID36270 U -
TGAGAAGAGCCACCTTTAATCTGGGCC
>19 dna:chromosome chromosome:RGSC3.4:19:1:59218465:1 15922460 ID1073 U -
ACGCTAGAAGTGGGAAGAGCT
>19 dna:chromosome chromosome:RGSC3.4:19:1:59218465:1 15922463 ID13263 U -
TAATTAAAACGCTAGAAGTGGGAAGA
>19 dna:chromosome chromosome:RGSC3.4:19:1:59218465:1 15922466 ID30377 U -
TCTCCTCTTAATTAAAACGCTAGAAGTGGGA
>19 dna:chromosome chromosome:RGSC3.4:19:1:59218465:1 15922488 ID49905 U -
TGGGTGCACCTGGGAGGGTTTTCTCCTCTT
>19 dna:chromosome chromosome:RGSC3.4:19:1:59218465:1 15922525 ID5900 M -
CTTGACTACACCTGGAATTAACTAAAACCC
>19 dna:chromosome chromosome:RGSC3.4:19:1:59218465:1 15922570 ID47228 U -
TGGCAAGAAAGAGGTAGACCTGTGATGGT
>19 dna:chromosome chromosome:RGSC3.4:19:1:59218465:1 15922636 ID16292 U -
TACTTACGACTGGGTTATTTTCACTTGGA
>19 dna:chromosome chromosome:RGSC3.4:19:1:59218465:1 15922649 ID54804 U -
TGTTAGGCATACTTACGACTGGGTT
>19 dna:chromosome chromosome:RGSC3.4:19:1:59218465:1 15922716 ID18371 U -
TAGCCCTCAAGAGAAATTTCTACCTGTTC
>19 dna:chromosome chromosome:RGSC3.4:19:1:59218465:1 15922901 ID7363 U -
GATTGCGAGCCACCATGGGGGT
>19 dna:chromosome chromosome:RGSC3.4:19:1:59218465:1 15922904 ID57057 U -
TTATAAATGATTGCGAGCCACCATGGG
>19 dna:chromosome chromosome:RGSC3.4:19:1:59218465:1 15922907 ID26967 U -
TCCCATTATAAATGATTGCGAGCCACCAT
>19 dna:chromosome chromosome:RGSC3.4:19:1:59218465:1 15922948 ID31315 U -
TCTGTCTACACACACAGTTGAAAGTTTGTA
>19 dna:chromosome chromosome:RGSC3.4:19:1:59218465:1 15922949 ID31314 U -
TCTGTCTACACACACAGTTGAAAGTTTGT
>19 dna:chromosome chromosome:RGSC3.4:19:1:59218465:1 15923071 ID37659 U -
TGAGGATTATAATTAACATGAATGTTTGT
>19 dna:chromosome chromosome:RGSC3.4:19:1:59218465:1 15923246 ID8428 U -
GGCAAGATGACAAAGTGCCCAGACCC
>19 dna:chromosome chromosome:RGSC3.4:19:1:59218465:1 15923251 ID26168 U -
TCCAGGCAAGATGACAAAGTGCCCA
>19 dna:chromosome chromosome:RGSC3.4:19:1:59218465:1 15923290 ID22313 U -
TATTATGTCCTCTGATTAAAGTCAATGGG
>19 dna:chromosome chromosome:RGSC3.4:19:1:59218465:1 15923360 ID15958 U -
TACTCCTTCACAATGGAAGTAAGAAAGAT
>19 dna:chromosome chromosome:RGSC3.4:19:1:59218465:1 15923409 ID46025 U -
TGGAATGGGGTGATCCTTCCAGAT
>19 dna:chromosome chromosome:RGSC3.4:19:1:59218465:1 15923452 ID62074 U -
TTTGATGCCTTTAAGCCAACGAGCTAGG
>19 dna:chromosome chromosome:RGSC3.4:19:1:59218465:1 15923458 ID46445 U -
TGGACTTTTGATGCCTTTAAGCCAACGA
>19 dna:chromosome chromosome:RGSC3.4:19:1:59218465:1 15923466 ID8485 U -
GGCCACTTTGGACTTTTGATGCCTTTAA
>19 dna:chromosome chromosome:RGSC3.4:19:1:59218465:1 15923466 ID47710 U -
TGGCCACTTTGGACTTTTGATGCCTTTAA
>19 dna:chromosome chromosome:RGSC3.4:19:1:59218465:1 15923484 ID45924 U -
TGGAAGTTGAGACTTACCCTGGCCACTTTG
>19 dna:chromosome chromosome:RGSC3.4:19:1:59218465:1 15923488 ID33444 U -
TGAACTGGAAGTTGAGACTTACCCTGGCCAC
>19 dna:chromosome chromosome:RGSC3.4:19:1:59218465:1 15923489 ID45923 U -
TGGAAGTTGAGACTTACCCTGGCCA
>19 dna:chromosome chromosome:RGSC3.4:19:1:59218465:1 15923568 ID19977 U -
TAGTAACCCTAACTAAGACAAAAATTTGA
>19 dna:chromosome chromosome:RGSC3.4:19:1:59218465:1 15923598 ID45240 U -
TGCTTTTGGTAATGGTATTTCATCATAGCA
>19 dna:chromosome chromosome:RGSC3.4:19:1:59218465:1 15923599 ID45239 U -
TGCTTTTGGTAATGGTATTTCATCATAGC
>19 dna:chromosome chromosome:RGSC3.4:19:1:59218465:1 15923663 ID28581 U -
TCCTGCAATGGTCGTGGACTATGGTGTGG
>19 dna:chromosome chromosome:RGSC3.4:19:1:59218465:1 15923665 ID58460 U -
TTCCTGCAATGGTCGTGGACTATGGTGT
>19 dna:chromosome chromosome:RGSC3.4:19:1:59218465:1 15923817 ID49940 M -
TGGGTGGTACCATCCCTAGGCTGGTAGTC
>19 dna:chromosome chromosome:RGSC3.4:19:1:59218465:1 15923866 ID31496 U -
TCTTAATTAGTGATTGATAGGGGAC
>19 dna:chromosome chromosome:RGSC3.4:19:1:59218465:1 15923870 ID5808 M -
CTTAATTAGTGATTGATAGG
>19 dna:chromosome chromosome:RGSC3.4:19:1:59218465:1 15923919 ID20337 U -
TAGTGATTTTAAAAATGCCTGCGTGAGAT
>19 dna:chromosome chromosome:RGSC3.4:19:1:59218465:1 15924071 ID21920 U -
TATGCTTTGCACAGAAGCCAAGAC
>19 dna:chromosome chromosome:RGSC3.4:19:1:59218465:1 15924163 ID38814 U -
TGATATGCAGAATATCTGATATACGGTCC
>19 dna:chromosome chromosome:RGSC3.4:19:1:59218465:1 15924292 ID30041 U -
TCTCAACCTTCCTCAAGCTGCAACACTTT
>19 dna:chromosome chromosome:RGSC3.4:19:1:59218465:1 15924400 ID33711 U -
TGAAGCACAAACTTGCTAAGGCCACTCATC
>19 dna:chromosome chromosome:RGSC3.4:19:1:59218465:1 15924471 ID60317 U -
TTGGAAGTGTGTGTGTATATGTATATAG
>19 dna:chromosome chromosome:RGSC3.4:19:1:59218465:1 15926352 ID59040 U -
TTCTGAGACCTAACACCAATTAGACAACAGA
>19 dna:chromosome chromosome:RGSC3.4:19:1:59218465:1 15926400 ID62056 U -
TTTGATATGTTAATAGGCACCCCAGCA
>19 dna:chromosome chromosome:RGSC3.4:19:1:59218465:1 15927106 ID44120 U -
TGCTCACGTTGGCTTTTAAGATGTGCAGC
>19 dna:chromosome chromosome:RGSC3.4:19:1:59218465:1 15927390 ID6865 U -
GAGACTTAAGTTTGGGGTTTGGATTGGAA
>19 dna:chromosome chromosome:RGSC3.4:19:1:59218465:1 15927399 ID54942 U -
TGTTCATCTGAGACTTAAGTTTGGGGTTT
>19 dna:chromosome chromosome:RGSC3.4:19:1:59218465:1 15927431 ID42139 U -
TGCCACTCCGTTCAGTTAATTACACTTTC
>19 dna:chromosome chromosome:RGSC3.4:19:1:59218465:1 15927449 ID30337 U -
TCTCCCACAATTCTCTTTCTGCCACTCCGT
>19 dna:chromosome chromosome:RGSC3.4:19:1:59218465:1 15927476 ID34077 U -
TGAATCATACTTAACTGCCTCCCATCT
>19 dna:chromosome chromosome:RGSC3.4:19:1:59218465:1 15927874 ID45506 U -
TGGAAATACCAGAGAAACTTTGAGGTAAAG
>19 dna:chromosome chromosome:RGSC3.4:19:1:59218465:1 15927875 ID54073 U -
TGTGGAAATACCAGAGAAACTTTGAGGTAAA
>19 dna:chromosome chromosome:RGSC3.4:19:1:59218465:1 15927886 ID55363 U -
TGTTTATGCTGTGGAAATACCAGAGAAAC
>19 dna:chromosome chromosome:RGSC3.4:19:1:59218465:1 15927904 ID60075 U -
TTGCATGGTGGGTGCTTCTGTTTATGCTG
>19 dna:chromosome chromosome:RGSC3.4:19:1:59218465:1 15927911 ID12322 U -
TAAGCTTTGCATGGTGGGTGCTTCTGTT
>19 dna:chromosome chromosome:RGSC3.4:19:1:59218465:1 15927914 ID12321 U -
TAAGCTTTGCATGGTGGGTGCTTCT
>19 dna:chromosome chromosome:RGSC3.4:19:1:59218465:1 15927916 ID38729 U -
TGATAGGTTAAGCTTTGCATGGTGGGTGCTT
>19 dna:chromosome chromosome:RGSC3.4:19:1:59218465:1 15927920 ID3290 U -
CAATGATAGGTTAAGCTTTGCATGGTGGGT
>19 dna:chromosome chromosome:RGSC3.4:19:1:59218465:1 15927920 ID19848 U -
TAGGTTAAGCTTTGCATGGTGGGT
>19 dna:chromosome chromosome:RGSC3.4:19:1:59218465:1 15927920 ID38728 U -
TGATAGGTTAAGCTTTGCATGGTGGGT
>19 dna:chromosome chromosome:RGSC3.4:19:1:59218465:1 15927922 ID38727 U -
TGATAGGTTAAGCTTTGCATGGTGG
>19 dna:chromosome chromosome:RGSC3.4:19:1:59218465:1 15927934 ID59348 U -
TTCTTTGAGGAGGTCAATGATAGGTTAAGC
>19 dna:chromosome chromosome:RGSC3.4:19:1:59218465:1 15927990 ID24958 U -
TCATGAGTTCCAATAAATCTTGACCTCCCC
>19 dna:chromosome chromosome:RGSC3.4:19:1:59218465:1 15928000 ID54155 U -
TGTGGCTCTTTTCATGAGTTCCAATAAATCT
>19 dna:chromosome chromosome:RGSC3.4:19:1:59218465:1 15928012 ID2131 U -
AGTTGGTTCTGTGGCTCTTTTCATGAGT
>19 dna:chromosome chromosome:RGSC3.4:19:1:59218465:1 15928019 ID62378 U -
TTTTACAGTTGGTTCTGTGGCTCTTTT
>19 dna:chromosome chromosome:RGSC3.4:19:1:59218465:1 15928025 ID33351 U -
TGAACCTGTTTTTACAGTTGGTTCTGTGGC
>19 dna:chromosome chromosome:RGSC3.4:19:1:59218465:1 15928025 ID59528 U -
TTGAACCTGTTTTTACAGTTGGTTCTGTGGC
>19 dna:chromosome chromosome:RGSC3.4:19:1:59218465:1 15928046 ID32170 U -
TCTTTTGTTGACTTGAGCTATTGAACCTGT
>19 dna:chromosome chromosome:RGSC3.4:19:1:59218465:1 15928048 ID32169 U -
TCTTTTGTTGACTTGAGCTATTGAACCT
>19 dna:chromosome chromosome:RGSC3.4:19:1:59218465:1 15928051 ID29299 U -
TCGAATCTTTTGTTGACTTGAGCTATTGAA
>19 dna:chromosome chromosome:RGSC3.4:19:1:59218465:1 15928052 ID29298 U -
TCGAATCTTTTGTTGACTTGAGCTATTGA
>19 dna:chromosome chromosome:RGSC3.4:19:1:59218465:1 15928058 ID29297 U -
TCGAATCTTTTGTTGACTTGAGC
>19 dna:chromosome chromosome:RGSC3.4:19:1:59218465:1 15928086 ID5217 U -
CTATGAACAGATGTACCCCAAATCATCC
>19 dna:chromosome chromosome:RGSC3.4:19:1:59218465:1 15928093 ID54963 U -
TGTTCCATTCTATGAACAGATGTACCCCAA
>19 dna:chromosome chromosome:RGSC3.4:19:1:59218465:1 15928096 ID20469 U -
TAGTGTTCCATTCTATGAACAGATGTACCC
>19 dna:chromosome chromosome:RGSC3.4:19:1:59218465:1 15928103 ID44369 U -
TGCTGAATAGTGTTCCATTCTATGAACAGA
>19 dna:chromosome chromosome:RGSC3.4:19:1:59218465:1 15928105 ID44368 U -
TGCTGAATAGTGTTCCATTCTATGAACA
>19 dna:chromosome chromosome:RGSC3.4:19:1:59218465:1 15928127 ID34988 U -
TGACAGGATCTCCTTCTTTTTCACTGCTGA
>19 dna:chromosome chromosome:RGSC3.4:19:1:59218465:1 15928162 ID3030 U -
ATTTGGGTCCATTCGTATTGTC
>19 dna:chromosome chromosome:RGSC3.4:19:1:59218465:1 15928162 ID12855 U -
TAATATCATTTGGGTCCATTCGTATTGTC
>19 dna:chromosome chromosome:RGSC3.4:19:1:59218465:1 15928162 ID56529 U -
TTAATATCATTTGGGTCCATTCGTATTGTC
>19 dna:chromosome chromosome:RGSC3.4:19:1:59218465:1 15928166 ID16283 U -
TACTTAATATCATTTGGGTCCATTCGTAT
>19 dna:chromosome chromosome:RGSC3.4:19:1:59218465:1 15928169 ID16282 U -
TACTTAATATCATTTGGGTCCATTCG
>19 dna:chromosome chromosome:RGSC3.4:19:1:59218465:1 15928182 ID32033 U -
TCTTTCTGTGTCTGGCCTACTTAATATCAT
>19 dna:chromosome chromosome:RGSC3.4:19:1:59218465:1 15928195 ID50304 U -
TGGTACTTGTCTTTCTGTGTCTGGCC
>19 dna:chromosome chromosome:RGSC3.4:19:1:59218465:1 15928207 ID32704 U -
TGAAAGCACTTGTGGTACTTGTCTTT
>19 dna:chromosome chromosome:RGSC3.4:19:1:59218465:1 15928210 ID53169 U -
TGTGAAAGCACTTGTGGTACTTGTC
>19 dna:chromosome chromosome:RGSC3.4:19:1:59218465:1 15928261 ID50588 U -
TGGTCATCGTCATTGTCAGCCTCACCTCC
>19 dna:chromosome chromosome:RGSC3.4:19:1:59218465:1 15928264 ID51570 U -
TGGTTGGTCATCGTCATTGTCAGCCTCACC
>19 dna:chromosome chromosome:RGSC3.4:19:1:59218465:1 15928265 ID51569 U -
TGGTTGGTCATCGTCATTGTCAGCCTCAC
>19 dna:chromosome chromosome:RGSC3.4:19:1:59218465:1 15928266 ID51568 U -
TGGTTGGTCATCGTCATTGTCAGCCTCA
>19 dna:chromosome chromosome:RGSC3.4:19:1:59218465:1 15928267 ID22022 U -
TATGGTTGGTCATCGTCATTGTCAGCCTC
>19 dna:chromosome chromosome:RGSC3.4:19:1:59218465:1 15928267 ID51567 U -
TGGTTGGTCATCGTCATTGTCAGCCTC
>19 dna:chromosome chromosome:RGSC3.4:19:1:59218465:1 15928269 ID51566 U -
TGGTTGGTCATCGTCATTGTCAGCC
>19 dna:chromosome chromosome:RGSC3.4:19:1:59218465:1 15928273 ID22021 U -
TATGGTTGGTCATCGTCATTGTC
>19 dna:chromosome chromosome:RGSC3.4:19:1:59218465:1 15928273 ID29980 U -
TCTATGGTTGGTCATCGTCATTGTC
>19 dna:chromosome chromosome:RGSC3.4:19:1:59218465:1 15928273 ID30448 U -
TCTCTATGGTTGGTCATCGTCATTGTC
>19 dna:chromosome chromosome:RGSC3.4:19:1:59218465:1 15928274 ID30447 U -
TCTCTATGGTTGGTCATCGTCATTGT
>19 dna:chromosome chromosome:RGSC3.4:19:1:59218465:1 15928278 ID25232 U -
TCATTTTCTCTATGGTTGGTCATCGTCA
>19 dna:chromosome chromosome:RGSC3.4:19:1:59218465:1 15928279 ID52709 U -
TGTCATTTTCTCTATGGTTGGTCATCGTC
>19 dna:chromosome chromosome:RGSC3.4:19:1:59218465:1 15928282 ID52708 U -
TGTCATTTTCTCTATGGTTGGTCATC
>19 dna:chromosome chromosome:RGSC3.4:19:1:59218465:1 15928285 ID1509 U -
AGATGTCATTTTCTCTATGGTTGGTC
>19 dna:chromosome chromosome:RGSC3.4:19:1:59218465:1 15928313 ID14350 U -
TACAGTATATTGTTCTCAGGAGCAACGGCA
>19 dna:chromosome chromosome:RGSC3.4:19:1:59218465:1 15928320 ID9117 U -
GTCCGATACAGTATATTGTTCTCAGGAGC
>19 dna:chromosome chromosome:RGSC3.4:19:1:59218465:1 15928320 ID52775 U -
TGTCCGATACAGTATATTGTTCTCAGGAGC
>19 dna:chromosome chromosome:RGSC3.4:19:1:59218465:1 15928322 ID59149 U -
TTCTGTCCGATACAGTATATTGTTCTCAGGA
>19 dna:chromosome chromosome:RGSC3.4:19:1:59218465:1 15928323 ID59148 U -
TTCTGTCCGATACAGTATATTGTTCTCAGG
>19 dna:chromosome chromosome:RGSC3.4:19:1:59218465:1 15928357 ID20610 U -
TAGTTGTAGCTAGGAGGACTGTCGTCAGC
>19 dna:chromosome chromosome:RGSC3.4:19:1:59218465:1 15928360 ID20609 U -
TAGTTGTAGCTAGGAGGACTGTCGTC
>19 dna:chromosome chromosome:RGSC3.4:19:1:59218465:1 15928367 ID7451 U -
GCACATAGTTGTAGCTAGGAGGAC
>19 dna:chromosome chromosome:RGSC3.4:19:1:59218465:1 15928404 ID13995 U -
TACACAGATTTTTAAAGGACGAGGGCAGGA
>19 dna:chromosome chromosome:RGSC3.4:19:1:59218465:1 15928405 ID62308 U -
TTTTAAAGGACGAGGGCAGG
>19 dna:chromosome chromosome:RGSC3.4:19:1:59218465:1 15928408 ID38566 U -
TGATACACAGATTTTTAAAGGACGAGGGC
>19 dna:chromosome chromosome:RGSC3.4:19:1:59218465:1 15928409 ID38565 U -
TGATACACAGATTTTTAAAGGACGAGGG
>19 dna:chromosome chromosome:RGSC3.4:19:1:59218465:1 15928414 ID34416 U -
TGAATTGTTGATACACAGATTTTTAAAGGAC
>19 dna:chromosome chromosome:RGSC3.4:19:1:59218465:1 15928415 ID34415 U -
TGAATTGTTGATACACAGATTTTTAAAGGA
>19 dna:chromosome chromosome:RGSC3.4:19:1:59218465:1 15928418 ID59704 U -
TTGAATTGTTGATACACAGATTTTTAAA
>19 dna:chromosome chromosome:RGSC3.4:19:1:59218465:1 15928426 ID61227 U -
TTGTTCCTTTTTGAATTGTTGATACACAGA
>19 dna:chromosome chromosome:RGSC3.4:19:1:59218465:1 15928432 ID61226 U -
TTGTTCCTTTTTGAATTGTTGATA
>19 dna:chromosome chromosome:RGSC3.4:19:1:59218465:1 15928437 ID50105 U -
TGGGTTTTGCTTGTTCCTTTTTGAATTGT
>19 dna:chromosome chromosome:RGSC3.4:19:1:59218465:1 15928437 ID62162 U -
TTTGCTTGTTCCTTTTTGAATTGT
>19 dna:chromosome chromosome:RGSC3.4:19:1:59218465:1 15928471 ID35327 U -
TGACCAGTTCAAGCTGTTGGGACCACTTTT
>19 dna:chromosome chromosome:RGSC3.4:19:1:59218465:1 15928475 ID9235 U -
GTGAATGACCAGTTCAAGCTGTTGGGACCAC
>19 dna:chromosome chromosome:RGSC3.4:19:1:59218465:1 15928476 ID9234 U -
GTGAATGACCAGTTCAAGCTGTTGGGACCA
>19 dna:chromosome chromosome:RGSC3.4:19:1:59218465:1 15928477 ID9233 U -
GTGAATGACCAGTTCAAGCTGTTGGGACC
>19 dna:chromosome chromosome:RGSC3.4:19:1:59218465:1 15928477 ID53328 U -
TGTGAATGACCAGTTCAAGCTGTTGGGACC
>19 dna:chromosome chromosome:RGSC3.4:19:1:59218465:1 15928478 ID9232 U -
GTGAATGACCAGTTCAAGCTGTTGGGAC
>19 dna:chromosome chromosome:RGSC3.4:19:1:59218465:1 15928478 ID34161 U -
TGAATGACCAGTTCAAGCTGTTGGGAC
>19 dna:chromosome chromosome:RGSC3.4:19:1:59218465:1 15928478 ID53327 U -
TGTGAATGACCAGTTCAAGCTGTTGGGAC
>19 dna:chromosome chromosome:RGSC3.4:19:1:59218465:1 15928479 ID53326 U -
TGTGAATGACCAGTTCAAGCTGTTGGGA
>19 dna:chromosome chromosome:RGSC3.4:19:1:59218465:1 15928488 ID9231 U -
GTGAATGACCAGTTCAAG
>19 dna:chromosome chromosome:RGSC3.4:19:1:59218465:1 15928488 ID53325 U -
TGTGAATGACCAGTTCAAG
>19 dna:chromosome chromosome:RGSC3.4:19:1:59218465:1 15928518 ID11658 U -
TAACTGTGCCTTCCATAACCTTCCTGTGACT
>19 dna:chromosome chromosome:RGSC3.4:19:1:59218465:1 15928519 ID11657 U -
TAACTGTGCCTTCCATAACCTTCCTGTGAC
>19 dna:chromosome chromosome:RGSC3.4:19:1:59218465:1 15928530 ID51131 U -
TGGTGGATAACTGTGCCTTCCATAAC
>19 dna:chromosome chromosome:RGSC3.4:19:1:59218465:1 15928536 ID39892 U -
TGATTCGCTGGTGGATAACTGTGCCTTC
>19 dna:chromosome chromosome:RGSC3.4:19:1:59218465:1 15928537 ID21816 U -
TATGATTCGCTGGTGGATAACTGTGCCTT
>19 dna:chromosome chromosome:RGSC3.4:19:1:59218465:1 15928538 ID21815 U -
TATGATTCGCTGGTGGATAACTGTGCCT
>19 dna:chromosome chromosome:RGSC3.4:19:1:59218465:1 15928538 ID39891 U -
TGATTCGCTGGTGGATAACTGTGCCT
>19 dna:chromosome chromosome:RGSC3.4:19:1:59218465:1 15928540 ID21814 U -
TATGATTCGCTGGTGGATAACTGTGC
>19 dna:chromosome chromosome:RGSC3.4:19:1:59218465:1 15928545 ID62038 U -
TTTGAGGTTATGATTCGCTGGTGGATAAC
>19 dna:chromosome chromosome:RGSC3.4:19:1:59218465:1 15928553 ID34464 U -
TGAATTTGGTTTGAGGTTATGATTCGCTGG
>19 dna:chromosome chromosome:RGSC3.4:19:1:59218465:1 15928555 ID34463 U -
TGAATTTGGTTTGAGGTTATGATTCGCT
>19 dna:chromosome chromosome:RGSC3.4:19:1:59218465:1 15928556 ID53349 U -
TGTGAATTTGGTTTGAGGTTATGATTCGC
>19 dna:chromosome chromosome:RGSC3.4:19:1:59218465:1 15928556 ID60931 U -
TTGGTTTGAGGTTATGATTCGC
>19 dna:chromosome chromosome:RGSC3.4:19:1:59218465:1 15928557 ID34462 U -
TGAATTTGGTTTGAGGTTATGATTCG
>19 dna:chromosome chromosome:RGSC3.4:19:1:59218465:1 15928561 ID26757 U -
TCCCACTGTGAATTTGGTTTGAGGTTATGA
>19 dna:chromosome chromosome:RGSC3.4:19:1:59218465:1 15928566 ID45988 U -
TGGAATCCCACTGTGAATTTGGTTTGAGGT
>19 dna:chromosome chromosome:RGSC3.4:19:1:59218465:1 15928597 ID16940 U -
TAGAAGCAGGCACAGCCGTTGATGGGTTTTT
>19 dna:chromosome chromosome:RGSC3.4:19:1:59218465:1 15928599 ID16939 U -
TAGAAGCAGGCACAGCCGTTGATGGGTTT
>19 dna:chromosome chromosome:RGSC3.4:19:1:59218465:1 15928603 ID56838 U -
TTAGAAGCAGGCACAGCCGTTGATGG
>19 dna:chromosome chromosome:RGSC3.4:19:1:59218465:1 15928718 ID42194 U -
TGCCAGAATGGAGACAGAGGCAGAGG
>19 dna:chromosome chromosome:RGSC3.4:19:1:59218465:1 15928721 ID41349 U -
TGCAGTGTTGCCAGAATGGAGACAGAGGCAG
>19 dna:chromosome chromosome:RGSC3.4:19:1:59218465:1 15928722 ID41348 U -
TGCAGTGTTGCCAGAATGGAGACAGAGGCA
>19 dna:chromosome chromosome:RGSC3.4:19:1:59218465:1 15928723 ID41347 U -
TGCAGTGTTGCCAGAATGGAGACAGAGGC
>19 dna:chromosome chromosome:RGSC3.4:19:1:59218465:1 15928726 ID34204 U -
TGAATGCAGTGTTGCCAGAATGGAGACAGA
>19 dna:chromosome chromosome:RGSC3.4:19:1:59218465:1 15928726 ID41346 U -
TGCAGTGTTGCCAGAATGGAGACAGA
>19 dna:chromosome chromosome:RGSC3.4:19:1:59218465:1 15928727 ID34203 U -
TGAATGCAGTGTTGCCAGAATGGAGACAG
>19 dna:chromosome chromosome:RGSC3.4:19:1:59218465:1 15928729 ID53332 U -
TGTGAATGCAGTGTTGCCAGAATGGAGAC
>19 dna:chromosome chromosome:RGSC3.4:19:1:59218465:1 15928729 ID55166 U -
TGTTGCCAGAATGGAGAC
>19 dna:chromosome chromosome:RGSC3.4:19:1:59218465:1 15928730 ID2114 U -
AGTGTTGCCAGAATGGAGA
>19 dna:chromosome chromosome:RGSC3.4:19:1:59218465:1 15928730 ID6412 U -
GAATGCAGTGTTGCCAGAATGGAGA
>19 dna:chromosome chromosome:RGSC3.4:19:1:59218465:1 15928730 ID34202 U -
TGAATGCAGTGTTGCCAGAATGGAGA
>19 dna:chromosome chromosome:RGSC3.4:19:1:59218465:1 15928730 ID53331 U -
TGTGAATGCAGTGTTGCCAGAATGGAGA
>19 dna:chromosome chromosome:RGSC3.4:19:1:59218465:1 15928731 ID34201 U -
TGAATGCAGTGTTGCCAGAATGGAG
>19 dna:chromosome chromosome:RGSC3.4:19:1:59218465:1 15928732 ID34200 U -
TGAATGCAGTGTTGCCAGAATGGA
>19 dna:chromosome chromosome:RGSC3.4:19:1:59218465:1 15928733 ID34199 U -
TGAATGCAGTGTTGCCAGAATGG
>19 dna:chromosome chromosome:RGSC3.4:19:1:59218465:1 15928735 ID4647 U -
CCGGCTGTGAATGCAGTGTTGCCAGAAT
>19 dna:chromosome chromosome:RGSC3.4:19:1:59218465:1 15928753 ID48291 U -
TGGGAAACTGAAGGCTTGGCCGGCTGTGA
>19 dna:chromosome chromosome:RGSC3.4:19:1:59218465:1 15928781 ID27592 U -
TCCGTTGGCTTGGGGACTCCCAAAAGATT
>19 dna:chromosome chromosome:RGSC3.4:19:1:59218465:1 15928785 ID27591 U -
TCCGTTGGCTTGGGGACTCCCAAAA
>19 dna:chromosome chromosome:RGSC3.4:19:1:59218465:1 15928824 ID7493 U -
GCAGAATTCGGGTCCAAGGTGGTTAA
>19 dna:chromosome chromosome:RGSC3.4:19:1:59218465:1 15928825 ID7047 U -
GAGGCAGAATTCGGGTCCAAGGTGGTTA
>19 dna:chromosome chromosome:RGSC3.4:19:1:59218465:1 15928826 ID7492 U -
GCAGAATTCGGGTCCAAGGTGGTT
>19 dna:chromosome chromosome:RGSC3.4:19:1:59218465:1 15928830 ID36274 U -
TGAGAAGAGGCAGAATTCGGGTCCAAGGT
>19 dna:chromosome chromosome:RGSC3.4:19:1:59218465:1 15928835 ID36273 U -
TGAGAAGAGGCAGAATTCGGGTCC
>19 dna:chromosome chromosome:RGSC3.4:19:1:59218465:1 15928836 ID36272 U -
TGAGAAGAGGCAGAATTCGGGTC
>19 dna:chromosome chromosome:RGSC3.4:19:1:59218465:1 15928866 ID48537 U -
TGGGAATCCACAGAGGAAATTAAGGCTCAGC
>19 dna:chromosome chromosome:RGSC3.4:19:1:59218465:1 15928868 ID48536 U -
TGGGAATCCACAGAGGAAATTAAGGCTCA
>19 dna:chromosome chromosome:RGSC3.4:19:1:59218465:1 15928869 ID48535 U -
TGGGAATCCACAGAGGAAATTAAGGCTC
>19 dna:chromosome chromosome:RGSC3.4:19:1:59218465:1 15928870 ID48534 U -
TGGGAATCCACAGAGGAAATTAAGGCT
>19 dna:chromosome chromosome:RGSC3.4:19:1:59218465:1 15928871 ID48533 U -
TGGGAATCCACAGAGGAAATTAAGGC
>19 dna:chromosome chromosome:RGSC3.4:19:1:59218465:1 15928925 ID59182 U -
TTCTTACTGAAGGAACCCACCCAG
>19 dna:chromosome chromosome:RGSC3.4:19:1:59218465:1 15928926 ID46205 U -
TGGACACTTCTTACTGAAGGAACCCACCCA
>19 dna:chromosome chromosome:RGSC3.4:19:1:59218465:1 15928927 ID46204 U -
TGGACACTTCTTACTGAAGGAACCCACCC
>19 dna:chromosome chromosome:RGSC3.4:19:1:59218465:1 15928928 ID46203 U -
TGGACACTTCTTACTGAAGGAACCCACC
>19 dna:chromosome chromosome:RGSC3.4:19:1:59218465:1 15929022 ID40325 U -
TGCAAAGCCCCAGTGGAAGGAAGTAGG
>19 dna:chromosome chromosome:RGSC3.4:19:1:59218465:1 15929025 ID40324 U -
TGCAAAGCCCCAGTGGAAGGAAGT
>19 dna:chromosome chromosome:RGSC3.4:19:1:59218465:1 15929063 ID18179 U -
TAGCAGTTACCTCAATGAGGACGGGAAGA
>19 dna:chromosome chromosome:RGSC3.4:19:1:59218465:1 15929064 ID18178 U -
TAGCAGTTACCTCAATGAGGACGGGAAG
>19 dna:chromosome chromosome:RGSC3.4:19:1:59218465:1 15929083 ID6479 U -
GACAAGATGGGGACGCTGAATAGCAGTTA
>19 dna:chromosome chromosome:RGSC3.4:19:1:59218465:1 15929096 ID24620 U -
TCAGTGACAACAGAGACAAGATGGGGACGC
>19 dna:chromosome chromosome:RGSC3.4:19:1:59218465:1 15929098 ID30193 U -
TCTCAGTGACAACAGAGACAAGATGGGGAC
>19 dna:chromosome chromosome:RGSC3.4:19:1:59218465:1 15929112 ID32790 U -
TGAAAGTGAGGACAATCTCAGTGACAACAGA
>19 dna:chromosome chromosome:RGSC3.4:19:1:59218465:1 15929116 ID53181 U -
TGTGAAAGTGAGGACAATCTCAGTGACAA
>19 dna:chromosome chromosome:RGSC3.4:19:1:59218465:1 15929118 ID32789 U -
TGAAAGTGAGGACAATCTCAGTGAC
>19 dna:chromosome chromosome:RGSC3.4:19:1:59218465:1 15929118 ID53180 U -
TGTGAAAGTGAGGACAATCTCAGTGAC
>19 dna:chromosome chromosome:RGSC3.4:19:1:59218465:1 15929121 ID38342 U -
TGAGTTGTGAAAGTGAGGACAATCTCAGT
>19 dna:chromosome chromosome:RGSC3.4:19:1:59218465:1 15929145 ID36362 U -
TGAGAATAGGGGAACCGGGGCGTCTGAGT
>19 dna:chromosome chromosome:RGSC3.4:19:1:59218465:1 15929147 ID36361 U -
TGAGAATAGGGGAACCGGGGCGTCTGA
>19 dna:chromosome chromosome:RGSC3.4:19:1:59218465:1 15929153 ID39101 U -
TGATCTGAGAATAGGGGAACCGGGGC
>19 dna:chromosome chromosome:RGSC3.4:19:1:59218465:1 15929155 ID51016 U -
TGGTGATCTGAGAATAGGGGAACCGGG
>19 dna:chromosome chromosome:RGSC3.4:19:1:59218465:1 15929156 ID51015 U -
TGGTGATCTGAGAATAGGGGAACCGG
>19 dna:chromosome chromosome:RGSC3.4:19:1:59218465:1 15929163 ID48387 U -
TGGGAACCGTGGTGATCTGAGAATAGGG
>19 dna:chromosome chromosome:RGSC3.4:19:1:59218465:1 15929174 ID7450 U -
GCACAGCAATGCTGGGAACCGTGGTGATC
>19 dna:chromosome chromosome:RGSC3.4:19:1:59218465:1 15929191 ID10908 U -
TAAATTACAGCTGTGAAACGCACAGCAATGC
>19 dna:chromosome chromosome:RGSC3.4:19:1:59218465:1 15929198 ID54641 U -
TGTTAAATTACAGCTGTGAAACGCACA
>19 dna:chromosome chromosome:RGSC3.4:19:1:59218465:1 15929206 ID49596 U -
TGGGGCAAGTGTTAAATTACAGCTGTGA
>19 dna:chromosome chromosome:RGSC3.4:19:1:59218465:1 15929211 ID30246 U -
TCTCATGTGGGGCAAGTGTTAAATTACAGC
>19 dna:chromosome chromosome:RGSC3.4:19:1:59218465:1 15929222 ID48835 U -
TGGGAGGACCTCTCATGTGGGGCAAGTGT
>19 dna:chromosome chromosome:RGSC3.4:19:1:59218465:1 15929224 ID48834 U -
TGGGAGGACCTCTCATGTGGGGCAAGT
>19 dna:chromosome chromosome:RGSC3.4:19:1:59218465:1 15929259 ID33222 U -
TGAACAGGAAAACATGACTTCCCTGTCTAGC
>19 dna:chromosome chromosome:RGSC3.4:19:1:59218465:1 15929272 ID53290 U -
TGTGAAGGGTTTTGAACAGGAAAACATGAC
>19 dna:chromosome chromosome:RGSC3.4:19:1:59218465:1 15929286 ID49924 U -
TGGGTGCTGCTGTGAAGGGTTTTGAA
>19 dna:chromosome chromosome:RGSC3.4:19:1:59218465:1 15929308 ID7041 U -
GAGGATCTTTGCACTCTTCGCTGGG
>19 dna:chromosome chromosome:RGSC3.4:19:1:59218465:1 15929308 ID26058 U -
TCCAGAGGATCTTTGCACTCTTCGCTGGG
>19 dna:chromosome chromosome:RGSC3.4:19:1:59218465:1 15929415 ID17838 U -
TAGATGTCAGGGAACTTGACGGAGGTCTC
>19 dna:chromosome chromosome:RGSC3.4:19:1:59218465:1 15929417 ID17837 U -
TAGATGTCAGGGAACTTGACGGAGGTC
>19 dna:chromosome chromosome:RGSC3.4:19:1:59218465:1 15929429 ID41683 U -
TGCATTGGGGTAGATGTCAGGGAAC
>19 dna:chromosome chromosome:RGSC3.4:19:1:59218465:1 15929431 ID43284 U -
TGCCTTGCATTGGGGTAGATGTCAGGGA
>19 dna:chromosome chromosome:RGSC3.4:19:1:59218465:1 15929439 ID30057 U -
TCTCAAGCCCTGCCTTGCATTGGGGTAGAT
>19 dna:chromosome chromosome:RGSC3.4:19:1:59218465:1 15929470 ID2039 U -
AGTCCGTAGGCTTCACTCTCCATACGTC
>19 dna:chromosome chromosome:RGSC3.4:19:1:59218465:1 15929477 ID36256 U -
TGAGAACTTAGTCCGTAGGCTTCACTCTCC
>19 dna:chromosome chromosome:RGSC3.4:19:1:59218465:1 15929478 ID36255 U -
TGAGAACTTAGTCCGTAGGCTTCACTCTC
>19 dna:chromosome chromosome:RGSC3.4:19:1:59218465:1 15929478 ID59784 U -
TTGAGAACTTAGTCCGTAGGCTTCACTCTC
>19 dna:chromosome chromosome:RGSC3.4:19:1:59218465:1 15929479 ID36254 U -
TGAGAACTTAGTCCGTAGGCTTCACTCT
>19 dna:chromosome chromosome:RGSC3.4:19:1:59218465:1 15929481 ID36253 U -
TGAGAACTTAGTCCGTAGGCTTCACT
>19 dna:chromosome chromosome:RGSC3.4:19:1:59218465:1 15929482 ID36252 U -
TGAGAACTTAGTCCGTAGGCTTCAC
>19 dna:chromosome chromosome:RGSC3.4:19:1:59218465:1 15929488 ID12242 U -
TAAGCCTTGAGAACTTAGTCCGTAGG
>19 dna:chromosome chromosome:RGSC3.4:19:1:59218465:1 15929495 ID12241 U -
TAAGCCTTGAGAACTTAGT
>19 dna:chromosome chromosome:RGSC3.4:19:1:59218465:1 15929520 ID13248 U -
TAATGTTATTCCTGTGAGGGAATCCGAGGC
>19 dna:chromosome chromosome:RGSC3.4:19:1:59218465:1 15929543 ID8384 U -
GGATGTCTTTCATTCTGCATAATGTT
>19 dna:chromosome chromosome:RGSC3.4:19:1:59218465:1 15929549 ID42266 U -
TGCCAGCCATGGATGTCTTTCATTCTGCAT
>19 dna:chromosome chromosome:RGSC3.4:19:1:59218465:1 15929553 ID42265 U -
TGCCAGCCATGGATGTCTTTCATTCT
>19 dna:chromosome chromosome:RGSC3.4:19:1:59218465:1 15929554 ID42264 U -
TGCCAGCCATGGATGTCTTTCATTC
>19 dna:chromosome chromosome:RGSC3.4:19:1:59218465:1 15929572 ID41853 U -
TGCCAACAATTCTTCCTGACACCTGCCAGC
>19 dna:chromosome chromosome:RGSC3.4:19:1:59218465:1 15929574 ID31047 U -
TCTGCCAACAATTCTTCCTGACACCTGCCA
>19 dna:chromosome chromosome:RGSC3.4:19:1:59218465:1 15929574 ID41852 U -
TGCCAACAATTCTTCCTGACACCTGCCA
>19 dna:chromosome chromosome:RGSC3.4:19:1:59218465:1 15929576 ID31046 U -
TCTGCCAACAATTCTTCCTGACACCTGC
>19 dna:chromosome chromosome:RGSC3.4:19:1:59218465:1 15929610 ID33683 U -
TGAAGATGGCACACACACACTGGCACAGC
>19 dna:chromosome chromosome:RGSC3.4:19:1:59218465:1 15929612 ID33682 U -
TGAAGATGGCACACACACACTGGCACA
>19 dna:chromosome chromosome:RGSC3.4:19:1:59218465:1 15929613 ID33681 U -
TGAAGATGGCACACACACACTGGCAC
>19 dna:chromosome chromosome:RGSC3.4:19:1:59218465:1 15929615 ID47190 U -
TGGCAAATGAAGATGGCACACACACACTGGC
>19 dna:chromosome chromosome:RGSC3.4:19:1:59218465:1 15929616 ID33680 U -
TGAAGATGGCACACACACACTGG
>19 dna:chromosome chromosome:RGSC3.4:19:1:59218465:1 15929616 ID47189 U -
TGGCAAATGAAGATGGCACACACACACTGG
>19 dna:chromosome chromosome:RGSC3.4:19:1:59218465:1 15929618 ID47188 U -
TGGCAAATGAAGATGGCACACACACACT
>19 dna:chromosome chromosome:RGSC3.4:19:1:59218465:1 15929619 ID47187 U -
TGGCAAATGAAGATGGCACACACACAC
>19 dna:chromosome chromosome:RGSC3.4:19:1:59218465:1 15929620 ID47186 U -
TGGCAAATGAAGATGGCACACACACA
>19 dna:chromosome chromosome:RGSC3.4:19:1:59218465:1 15929621 ID29075 U -
TCCTTGGCAAATGAAGATGGCACACACAC
>19 dna:chromosome chromosome:RGSC3.4:19:1:59218465:1 15929622 ID47185 U -
TGGCAAATGAAGATGGCACACACA
>19 dna:chromosome chromosome:RGSC3.4:19:1:59218465:1 15929625 ID38305 U -
TGAGTTCCTTGGCAAATGAAGATGGCACAC
>19 dna:chromosome chromosome:RGSC3.4:19:1:59218465:1 15929627 ID38304 U -
TGAGTTCCTTGGCAAATGAAGATGGCAC
>19 dna:chromosome chromosome:RGSC3.4:19:1:59218465:1 15929628 ID38303 U -
TGAGTTCCTTGGCAAATGAAGATGGCA
>19 dna:chromosome chromosome:RGSC3.4:19:1:59218465:1 15929630 ID38302 U -
TGAGTTCCTTGGCAAATGAAGATGG
>19 dna:chromosome chromosome:RGSC3.4:19:1:59218465:1 15929645 ID30249 U -
TCTCATGTTTATGAGGCCTTGAGTTCCTT
>19 dna:chromosome chromosome:RGSC3.4:19:1:59218465:1 15929647 ID30248 U -
TCTCATGTTTATGAGGCCTTGAGTTCC
>19 dna:chromosome chromosome:RGSC3.4:19:1:59218465:1 15929648 ID1148 U -
ACTCTCATGTTTATGAGGCCTTGAGTTC
>19 dna:chromosome chromosome:RGSC3.4:19:1:59218465:1 15929648 ID25052 U -
TCATGTTTATGAGGCCTTGAGTTC
>19 dna:chromosome chromosome:RGSC3.4:19:1:59218465:1 15929648 ID30247 U -
TCTCATGTTTATGAGGCCTTGAGTTC
>19 dna:chromosome chromosome:RGSC3.4:19:1:59218465:1 15929649 ID1147 U -
ACTCTCATGTTTATGAGGCCTTGAGTT
>19 dna:chromosome chromosome:RGSC3.4:19:1:59218465:1 15929649 ID23957 U -
TCACTCTCATGTTTATGAGGCCTTGAGTT
>19 dna:chromosome chromosome:RGSC3.4:19:1:59218465:1 15929650 ID12927 U -
TAATCACTCTCATGTTTATGAGGCCTTGAGT
>19 dna:chromosome chromosome:RGSC3.4:19:1:59218465:1 15929650 ID23956 U -
TCACTCTCATGTTTATGAGGCCTTGAGT
>19 dna:chromosome chromosome:RGSC3.4:19:1:59218465:1 15929651 ID3546 U -
CACTCTCATGTTTATGAGGCCTTGAG
>19 dna:chromosome chromosome:RGSC3.4:19:1:59218465:1 15929652 ID12925 U -
TAATCACTCTCATGTTTATGAGGCCTTGA
>19 dna:chromosome chromosome:RGSC3.4:19:1:59218465:1 15929655 ID12253 U -
TAAGCTAATCACTCTCATGTTTATGAGGCCT
>19 dna:chromosome chromosome:RGSC3.4:19:1:59218465:1 15929656 ID12251 U -
TAAGCTAATCACTCTCATGTTTATGAGGCC
>19 dna:chromosome chromosome:RGSC3.4:19:1:59218465:1 15929699 ID25110 U -
TCATTCCTTGAAGAGAACCACGACTGTGGG
>19 dna:chromosome chromosome:RGSC3.4:19:1:59218465:1 15929720 ID39467 U -
TGATGGAACCCACAGCCTCATTCCTT
>19 dna:chromosome chromosome:RGSC3.4:19:1:59218465:1 15929730 ID3373 U -
CACACAGGAACCACTGATGGAACCCACAGC
>19 dna:chromosome chromosome:RGSC3.4:19:1:59218465:1 15929733 ID23645 U -
TCACACACAGGAACCACTGATGGAACCCAC
>19 dna:chromosome chromosome:RGSC3.4:19:1:59218465:1 15929734 ID23644 U -
TCACACACAGGAACCACTGATGGAACCCA
>19 dna:chromosome chromosome:RGSC3.4:19:1:59218465:1 15929735 ID23643 U -
TCACACACAGGAACCACTGATGGAACCC
>19 dna:chromosome chromosome:RGSC3.4:19:1:59218465:1 15929736 ID23642 U -
TCACACACAGGAACCACTGATGGAACC
>19 dna:chromosome chromosome:RGSC3.4:19:1:59218465:1 15929736 ID28174 U -
TCCTCACACACAGGAACCACTGATGGAACC
>19 dna:chromosome chromosome:RGSC3.4:19:1:59218465:1 15929737 ID776 U -
ACACACAGGAACCACTGATGGAAC
>19 dna:chromosome chromosome:RGSC3.4:19:1:59218465:1 15929781 ID28465 U -
TCCTCTTTGTGACATGGGTTCCTTGCCTT
>19 dna:chromosome chromosome:RGSC3.4:19:1:59218465:1 15929783 ID58441 U -
TTCCTCTTTGTGACATGGGTTCCTTGCC
>19 dna:chromosome chromosome:RGSC3.4:19:1:59218465:1 15929816 ID6665 U -
GACCGCCTCGAACTCAGCAGCCCTATT
>19 dna:chromosome chromosome:RGSC3.4:19:1:59218465:1 15929819 ID49383 U -
TGGGCGACCGCCTCGAACTCAGCAGCCCT
>19 dna:chromosome chromosome:RGSC3.4:19:1:59218465:1 15929839 ID37405 U -
TGAGCTATGCGGGAATGCATGGGCGACC
>19 dna:chromosome chromosome:RGSC3.4:19:1:59218465:1 15929854 ID27512 U -
TCCGCCGAGATGGCTTGAGCTATGCGGG
>19 dna:chromosome chromosome:RGSC3.4:19:1:59218465:1 15929859 ID50673 U -
TGGTCCTTCCGCCGAGATGGCTTGAGCTAT
>19 dna:chromosome chromosome:RGSC3.4:19:1:59218465:1 15929862 ID50672 U -
TGGTCCTTCCGCCGAGATGGCTTGAGC
>19 dna:chromosome chromosome:RGSC3.4:19:1:59218465:1 15929865 ID7297 U -
GATGCTGGTCCTTCCGCCGAGATGGCTTG
>19 dna:chromosome chromosome:RGSC3.4:19:1:59218465:1 15929865 ID44603 U -
TGCTGGTCCTTCCGCCGAGATGGCTTG
>19 dna:chromosome chromosome:RGSC3.4:19:1:59218465:1 15929897 ID6188 U -
GAAATGGCTGCCGCGCTCTGGGAGAG
>19 dna:chromosome chromosome:RGSC3.4:19:1:59218465:1 15929901 ID317 U -
AAGAAATGGCTGCCGCGCTCTGGG
>19 dna:chromosome chromosome:RGSC3.4:19:1:59218465:1 15929904 ID6084 U -
GAAAAGAAATGGCTGCCGCGCTCT
>19 dna:chromosome chromosome:RGSC3.4:19:1:59218465:1 15929908 ID8676 U -
GGGCCGGAAAAGAAATGGCTGCCGCG
>19 dna:chromosome chromosome:RGSC3.4:19:1:59218465:1 15929912 ID35295 U -
TGACCACGGGCCGGAAAAGAAATGGCTGC
>19 dna:chromosome chromosome:RGSC3.4:19:1:59218465:1 15929966 ID54424 U -
TGTGTGGACTCGGGAAGCCCTGGTTCAC
>19 dna:chromosome chromosome:RGSC3.4:19:1:59218465:1 15929969 ID26456 U -
TCCATGTGTGGACTCGGGAAGCCCTGGTT
>19 dna:chromosome chromosome:RGSC3.4:19:1:59218465:1 15929976 ID37093 U -
TGAGCAACATCCATGTGTGGACTCGGGAAGC
>19 dna:chromosome chromosome:RGSC3.4:19:1:59218465:1 15929978 ID2391 U -
ATCCATGTGTGGACTCGGGAA
>19 dna:chromosome chromosome:RGSC3.4:19:1:59218465:1 15929978 ID37092 U -
TGAGCAACATCCATGTGTGGACTCGGGAA
>19 dna:chromosome chromosome:RGSC3.4:19:1:59218465:1 15929979 ID37091 U -
TGAGCAACATCCATGTGTGGACTCGGGA
>19 dna:chromosome chromosome:RGSC3.4:19:1:59218465:1 15929980 ID30803 U -
TCTGAGCAACATCCATGTGTGGACTCGGG
>19 dna:chromosome chromosome:RGSC3.4:19:1:59218465:1 15929980 ID37090 U -
TGAGCAACATCCATGTGTGGACTCGGG
>19 dna:chromosome chromosome:RGSC3.4:19:1:59218465:1 15929990 ID350 U -
AAGACAGAAATCTGAGCAACATCCATGTG
>19 dna:chromosome chromosome:RGSC3.4:19:1:59218465:1 15930024 ID62078 U -
TTTGATGCTGGTTACAGGAGGTGGAA
>19 dna:chromosome chromosome:RGSC3.4:19:1:59218465:1 15930025 ID49207 U -
TGGGATTTGATGCTGGTTACAGGAGGTGGA
>19 dna:chromosome chromosome:RGSC3.4:19:1:59218465:1 15930025 ID62077 U -
TTTGATGCTGGTTACAGGAGGTGGA
>19 dna:chromosome chromosome:RGSC3.4:19:1:59218465:1 15930038 ID62025 U -
TTTGAGCTTTGGGATTTGATGCTGGT
>19 dna:chromosome chromosome:RGSC3.4:19:1:59218465:1 15930040 ID22738 U -
TATTTGAGCTTTGGGATTTGATGCTG
>19 dna:chromosome chromosome:RGSC3.4:19:1:59218465:1 15930040 ID30004 U -
TCTATTTGAGCTTTGGGATTTGATGCTG
>19 dna:chromosome chromosome:RGSC3.4:19:1:59218465:1 15930042 ID27255 U -
TCCCTCTATTTGAGCTTTGGGATTTGATGC
>19 dna:chromosome chromosome:RGSC3.4:19:1:59218465:1 15930043 ID27254 U -
TCCCTCTATTTGAGCTTTGGGATTTGATG
>19 dna:chromosome chromosome:RGSC3.4:19:1:59218465:1 15930045 ID7932 U -
GCTCCCTCTATTTGAGCTTTGGGATTTGA
>19 dna:chromosome chromosome:RGSC3.4:19:1:59218465:1 15930061 ID25683 U -
TCCAATGGCATGAAATGCTCCCTCTATTT
>19 dna:chromosome chromosome:RGSC3.4:19:1:59218465:1 15930063 ID8049 U -
GCTTCCAATGGCATGAAATGCTCCCTCTAT
>19 dna:chromosome chromosome:RGSC3.4:19:1:59218465:1 15930070 ID41240 U -
TGCAGCTTCCAATGGCATGAAATGCTC
>19 dna:chromosome chromosome:RGSC3.4:19:1:59218465:1 15930132 ID46301 U -
TGGACCTAGTGTAGAGAGGAACCTCCCCAA
>19 dna:chromosome chromosome:RGSC3.4:19:1:59218465:1 15930134 ID46300 U -
TGGACCTAGTGTAGAGAGGAACCTCCCC
>19 dna:chromosome chromosome:RGSC3.4:19:1:59218465:1 15930139 ID49466 U -
TGGGCTGGACCTAGTGTAGAGAGGAACC
>19 dna:chromosome chromosome:RGSC3.4:19:1:59218465:1 15930156 ID28930 U -
TCCTTCAGTATCTCATGCCTTGGGCTGGACC
>19 dna:chromosome chromosome:RGSC3.4:19:1:59218465:1 15930192 ID21385 U -
TATCCATCATCGCCTGAATAGTTGCCC
>19 dna:chromosome chromosome:RGSC3.4:19:1:59218465:1 15930196 ID51233 U -
TGGTGTATATCCATCATCGCCTGAATAGTT
>19 dna:chromosome chromosome:RGSC3.4:19:1:59218465:1 15930197 ID51232 U -
TGGTGTATATCCATCATCGCCTGAATAGT
>19 dna:chromosome chromosome:RGSC3.4:19:1:59218465:1 15930198 ID51231 U -
TGGTGTATATCCATCATCGCCTGAATAG
>19 dna:chromosome chromosome:RGSC3.4:19:1:59218465:1 15930200 ID15401 U -
TACCTTGGTGTATATCCATCATCGCCTGAAT
>19 dna:chromosome chromosome:RGSC3.4:19:1:59218465:1 15930205 ID3943 U -
CAGTACCTTGGTGTATATCCATCATCGCC
>19 dna:chromosome chromosome:RGSC3.4:19:1:59218465:1 15930232 ID8094 U -
GGAAAACAAAAAAGCTAGCACTGGGCGCA
>19 dna:chromosome chromosome:RGSC3.4:19:1:59218465:1 15930236 ID49533 U -
TGGGGAAAACAAAAAAGCTAGCACTGGG
>19 dna:chromosome chromosome:RGSC3.4:19:1:59218465:1 15930238 ID31620 U -
TCTTATGGGGAAAACAAAAAAGCTAGCACTG
>19 dna:chromosome chromosome:RGSC3.4:19:1:59218465:1 15930255 ID58226 U -
TTCCATTGTAAGTTTTCTTATGGGGAAAA
>19 dna:chromosome chromosome:RGSC3.4:19:1:59218465:1 15930304 ID922 U -
ACCACTTTTCTCCCTCATTTGGTTCAGGTC
>19 dna:chromosome chromosome:RGSC3.4:19:1:59218465:1 15930322 ID60148 U -
TTGCCTTCTCTTTGACCACTTTTCTC
>19 dna:chromosome chromosome:RGSC3.4:19:1:59218465:1 15930340 ID25793 U -
TCCACAGGCTGTGAGAAGTTTTGCCTTC
>19 dna:chromosome chromosome:RGSC3.4:19:1:59218465:1 15930369 ID35821 U -
TGACTGCAGCTCCTCATGACCAGCCC
>19 dna:chromosome chromosome:RGSC3.4:19:1:59218465:1 15930392 ID27062 U -
TCCCCGGACTTGGAGACTCGGCTCTCCTGA
>19 dna:chromosome chromosome:RGSC3.4:19:1:59218465:1 15930408 ID26176 U -
TCCAGGCTTGTGTTCCCCGGACTTGGA
>19 dna:chromosome chromosome:RGSC3.4:19:1:59218465:1 15930441 ID22890 U -
TCAAAACCATGCGCTGCTGAGGAAGC
>19 dna:chromosome chromosome:RGSC3.4:19:1:59218465:1 15930450 ID54922 U -
TGTTCACGTCTCAAAACCATGCGCTGC
>19 dna:chromosome chromosome:RGSC3.4:19:1:59218465:1 15930468 ID14902 U -
TACCAGGACAAAGGCACGCATTGTTCACGT
>19 dna:chromosome chromosome:RGSC3.4:19:1:59218465:1 15930488 ID59032 U -
TTCTGACAGAGGCATTCCCTACCAGGACA
>19 dna:chromosome chromosome:RGSC3.4:19:1:59218465:1 15930490 ID59031 U -
TTCTGACAGAGGCATTCCCTACCAGGA
>19 dna:chromosome chromosome:RGSC3.4:19:1:59218465:1 15930504 ID24256 U -
TCAGAGCCCAGTCTTCTGACAGAGGC
>19 dna:chromosome chromosome:RGSC3.4:19:1:59218465:1 15930521 ID38024 U -
TGAGTCACCAGCCTTCAGCTCAGAGCCC
>19 dna:chromosome chromosome:RGSC3.4:19:1:59218465:1 15930571 ID34065 U -
TGAATCACTGAATCAGTGTCCCACGGAGCT
>19 dna:chromosome chromosome:RGSC3.4:19:1:59218465:1 15930572 ID5496 U -
CTGAATCACTGAATCAGTGTCCCACGGAGC
>19 dna:chromosome chromosome:RGSC3.4:19:1:59218465:1 15930572 ID6381 U -
GAATCACTGAATCAGTGTCCCACGGAGC
>19 dna:chromosome chromosome:RGSC3.4:19:1:59218465:1 15930572 ID30699 U -
TCTGAATCACTGAATCAGTGTCCCACGGAGC
>19 dna:chromosome chromosome:RGSC3.4:19:1:59218465:1 15930572 ID34064 U -
TGAATCACTGAATCAGTGTCCCACGGAGC
>19 dna:chromosome chromosome:RGSC3.4:19:1:59218465:1 15930573 ID30698 U -
TCTGAATCACTGAATCAGTGTCCCACGGAG
>19 dna:chromosome chromosome:RGSC3.4:19:1:59218465:1 15930574 ID30696 U -
TCTGAATCACTGAATCAGTGTCCCACGGA
>19 dna:chromosome chromosome:RGSC3.4:19:1:59218465:1 15930577 ID25909 U -
TCCACTCTGAATCACTGAATCAGTGTCCCAC
>19 dna:chromosome chromosome:RGSC3.4:19:1:59218465:1 15930600 ID11954 U -
TAAGAGAATGGAGAGGTTGCCATCCACTCT
>19 dna:chromosome chromosome:RGSC3.4:19:1:59218465:1 15930643 ID39141 U -
TGATCTTCAATTTCCTCTGTTAAAGAAAAG
>19 dna:chromosome chromosome:RGSC3.4:19:1:59218465:1 15930645 ID39140 U -
TGATCTTCAATTTCCTCTGTTAAAGAAA
>19 dna:chromosome chromosome:RGSC3.4:19:1:59218465:1 15930649 ID51437 U -
TGGTTATGATCTTCAATTTCCTCTGTTAAA
>19 dna:chromosome chromosome:RGSC3.4:19:1:59218465:1 15930655 ID37655 U -
TGAGGATGGTTATGATCTTCAATTTCCTCT
>19 dna:chromosome chromosome:RGSC3.4:19:1:59218465:1 15930658 ID51436 U -
TGGTTATGATCTTCAATTTCC
>19 dna:chromosome chromosome:RGSC3.4:19:1:59218465:1 15930660 ID46246 U -
TGGACATGAGGATGGTTATGATCTTCAATTT
>19 dna:chromosome chromosome:RGSC3.4:19:1:59218465:1 15930665 ID46245 U -
TGGACATGAGGATGGTTATGATCTTC
>19 dna:chromosome chromosome:RGSC3.4:19:1:59218465:1 15930665 ID62251 U -
TTTGTGGACATGAGGATGGTTATGATCTTC
>19 dna:chromosome chromosome:RGSC3.4:19:1:59218465:1 15930668 ID52345 U -
TGTATTTGTGGACATGAGGATGGTTATGATC
>19 dna:chromosome chromosome:RGSC3.4:19:1:59218465:1 15930669 ID52344 U -
TGTATTTGTGGACATGAGGATGGTTATGAT
>19 dna:chromosome chromosome:RGSC3.4:19:1:59218465:1 15930670 ID52343 U -
TGTATTTGTGGACATGAGGATGGTTATGA
>19 dna:chromosome chromosome:RGSC3.4:19:1:59218465:1 15930673 ID52342 U -
TGTATTTGTGGACATGAGGATGGTTA
>19 dna:chromosome chromosome:RGSC3.4:19:1:59218465:1 15930674 ID42521 U -
TGCCATGTATTTGTGGACATGAGGATGGTT
>19 dna:chromosome chromosome:RGSC3.4:19:1:59218465:1 15930675 ID42520 U -
TGCCATGTATTTGTGGACATGAGGATGGT
>19 dna:chromosome chromosome:RGSC3.4:19:1:59218465:1 15930676 ID60118 U -
TTGCCATGTATTTGTGGACATGAGGATGG
>19 dna:chromosome chromosome:RGSC3.4:19:1:59218465:1 15930677 ID60117 U -
TTGCCATGTATTTGTGGACATGAGGATG
>19 dna:chromosome chromosome:RGSC3.4:19:1:59218465:1 15930686 ID13795 U -
TACAAGGACTTCTTGCCATGTATTTGTGGAC
>19 dna:chromosome chromosome:RGSC3.4:19:1:59218465:1 15930687 ID13794 U -
TACAAGGACTTCTTGCCATGTATTTGTGGA
>19 dna:chromosome chromosome:RGSC3.4:19:1:59218465:1 15930694 ID57420 U -
TTCAACCTACAAGGACTTCTTGCCATGTAT
>19 dna:chromosome chromosome:RGSC3.4:19:1:59218465:1 15930700 ID29371 U -
TCGCATTCAACCTACAAGGACTTCTTGCC
>19 dna:chromosome chromosome:RGSC3.4:19:1:59218465:1 15930700 ID58614 U -
TTCGCATTCAACCTACAAGGACTTCTTGCC
>19 dna:chromosome chromosome:RGSC3.4:19:1:59218465:1 15930701 ID16360 U -
TACTTCGCATTCAACCTACAAGGACTTCTTGC
>19 dna:chromosome chromosome:RGSC3.4:19:1:59218465:1 15930703 ID2865 U -
ATTCAACCTACAAGGACTTCTT
>19 dna:chromosome chromosome:RGSC3.4:19:1:59218465:1 15930703 ID16359 U -
TACTTCGCATTCAACCTACAAGGACTTCTT
>19 dna:chromosome chromosome:RGSC3.4:19:1:59218465:1 15930705 ID38642 U -
TGATACTTCGCATTCAACCTACAAGGACTTC
>19 dna:chromosome chromosome:RGSC3.4:19:1:59218465:1 15930706 ID38641 U -
TGATACTTCGCATTCAACCTACAAGGACTT
>19 dna:chromosome chromosome:RGSC3.4:19:1:59218465:1 15930707 ID2232 U -
ATACTTCGCATTCAACCTACAAGGACT
>19 dna:chromosome chromosome:RGSC3.4:19:1:59218465:1 15930707 ID29370 U -
TCGCATTCAACCTACAAGGACT
>19 dna:chromosome chromosome:RGSC3.4:19:1:59218465:1 15930707 ID38639 U -
TGATACTTCGCATTCAACCTACAAGGACT
>19 dna:chromosome chromosome:RGSC3.4:19:1:59218465:1 15930708 ID38638 U -
TGATACTTCGCATTCAACCTACAAGGAC
>19 dna:chromosome chromosome:RGSC3.4:19:1:59218465:1 15930711 ID38637 U -
TGATACTTCGCATTCAACCTACAAG
>19 dna:chromosome chromosome:RGSC3.4:19:1:59218465:1 15930718 ID49634 U -
TGGGGGACACCTGATACTTCGCATTCAAC
>19 dna:chromosome chromosome:RGSC3.4:19:1:59218465:1 15930737 ID3182 U -
CAACCACACGAGTCTATGGGGGACAC
>19 dna:chromosome chromosome:RGSC3.4:19:1:59218465:1 15930742 ID57637 U -
TTCACATTCAACCACACGAGTCTATGGGG
>19 dna:chromosome chromosome:RGSC3.4:19:1:59218465:1 15930747 ID38636 U -
TGATACTTCACATTCAACCACACGAGTCTA
>19 dna:chromosome chromosome:RGSC3.4:19:1:59218465:1 15930748 ID38635 U -
TGATACTTCACATTCAACCACACGAGTCT
>19 dna:chromosome chromosome:RGSC3.4:19:1:59218465:1 15930749 ID38634 U -
TGATACTTCACATTCAACCACACGAGTC
>19 dna:chromosome chromosome:RGSC3.4:19:1:59218465:1 15930750 ID38633 U -
TGATACTTCACATTCAACCACACGAGT
>19 dna:chromosome chromosome:RGSC3.4:19:1:59218465:1 15930752 ID15989 U -
TACTCTGATACTTCACATTCAACCACACGA
>19 dna:chromosome chromosome:RGSC3.4:19:1:59218465:1 15930776 ID798 U -
ACACGAGTCGATGGGGGTTACTCT
>19 dna:chromosome chromosome:RGSC3.4:19:1:59218465:1 15930777 ID797 U -
ACACGAGTCGATGGGGGTTACTC
>19 dna:chromosome chromosome:RGSC3.4:19:1:59218465:1 15930777 ID3502 U -
CACGAGTCGATGGGGGTTACTC
>19 dna:chromosome chromosome:RGSC3.4:19:1:59218465:1 15930778 ID796 U -
ACACGAGTCGATGGGGGTTACT
>19 dna:chromosome chromosome:RGSC3.4:19:1:59218465:1 15930778 ID3380 U -
CACACGAGTCGATGGGGGTTACT
>19 dna:chromosome chromosome:RGSC3.4:19:1:59218465:1 15930778 ID57340 U -
TTCAAACACACGAGTCGATGGGGGTTACT
>19 dna:chromosome chromosome:RGSC3.4:19:1:59218465:1 15930779 ID795 U -
ACACGAGTCGATGGGGGTTAC
>19 dna:chromosome chromosome:RGSC3.4:19:1:59218465:1 15930779 ID2860 U -
ATTCAAACACACGAGTCGATGGGGGTTAC
>19 dna:chromosome chromosome:RGSC3.4:19:1:59218465:1 15930779 ID3501 U -
CACGAGTCGATGGGGGTTAC
>19 dna:chromosome chromosome:RGSC3.4:19:1:59218465:1 15930779 ID57339 U -
TTCAAACACACGAGTCGATGGGGGTTAC
>19 dna:chromosome chromosome:RGSC3.4:19:1:59218465:1 15930780 ID780 U -
ACACACGAGTCGATGGGGGTTA
>19 dna:chromosome chromosome:RGSC3.4:19:1:59218465:1 15930780 ID2859 U -
ATTCAAACACACGAGTCGATGGGGGTTA
>19 dna:chromosome chromosome:RGSC3.4:19:1:59218465:1 15930780 ID3379 U -
CACACGAGTCGATGGGGGTTA
>19 dna:chromosome chromosome:RGSC3.4:19:1:59218465:1 15930780 ID4181 U -
CATTCAAACACACGAGTCGATGGGGGTTA
>19 dna:chromosome chromosome:RGSC3.4:19:1:59218465:1 15930781 ID794 U -
ACACGAGTCGATGGGGGTT
>19 dna:chromosome chromosome:RGSC3.4:19:1:59218465:1 15930781 ID2858 U -
ATTCAAACACACGAGTCGATGGGGGTT
>19 dna:chromosome chromosome:RGSC3.4:19:1:59218465:1 15930818 ID25360 U -
TCCAAAGCCTCCCTACACAGAGCATCAGCTA
>19 dna:chromosome chromosome:RGSC3.4:19:1:59218465:1 15930831 ID30356 U -
TCTCCTAAGAGTTCCAAAGCCTCCCTACAC
>19 dna:chromosome chromosome:RGSC3.4:19:1:59218465:1 15930875 ID5592 U -
CTGCCTCTGGTGACCTAAGC
>19 dna:chromosome chromosome:RGSC3.4:19:1:59218465:1 15930881 ID5471 U -
CTGAAAATTCCTGCCTCTGGTGAC
>19 dna:chromosome chromosome:RGSC3.4:19:1:59218465:1 15930882 ID12708 U -
TAATAACCTGAAAATTCCTGCCTCTGGTGA
>19 dna:chromosome chromosome:RGSC3.4:19:1:59218465:1 15930891 ID3643 U -
CAGAAGTGTCTAATAACCTGAAAATTCCTGC
>19 dna:chromosome chromosome:RGSC3.4:19:1:59218465:1 15930926 ID44203 U -
TGCTCCGGGAAGTAGAGAGTGGCCA
>19 dna:chromosome chromosome:RGSC3.4:19:1:59218465:1 15931033 ID5775 U -
CTGTTTCGATTGTGCACCTGAAAGA
>19 dna:chromosome chromosome:RGSC3.4:19:1:59218465:1 15931033 ID51875 U -
TGTAACTGTTTCGATTGTGCACCTGAAAGA
>19 dna:chromosome chromosome:RGSC3.4:19:1:59218465:1 15931035 ID11678 U -
TAACTGTTTCGATTGTGCACCTGAAA
>19 dna:chromosome chromosome:RGSC3.4:19:1:59218465:1 15931043 ID45596 U -
TGGAACAGTTGTAACTGTTTCGATTGTGC
>19 dna:chromosome chromosome:RGSC3.4:19:1:59218465:1 15931087 ID44961 U -
TGCTTGCAGAGTACTTAGCGCTGTGCAGTA
>19 dna:chromosome chromosome:RGSC3.4:19:1:59218465:1 15931088 ID44960 U -
TGCTTGCAGAGTACTTAGCGCTGTGCAGT
>19 dna:chromosome chromosome:RGSC3.4:19:1:59218465:1 15931135 ID40766 U -
TGCAATTGGAAAGCCTGTGGGGTCAGAGG
>19 dna:chromosome chromosome:RGSC3.4:19:1:59218465:1 15931139 ID40765 U -
TGCAATTGGAAAGCCTGTGGGGTCA
>19 dna:chromosome chromosome:RGSC3.4:19:1:59218465:1 15931139 ID55433 U -
TGTTTGCAATTGGAAAGCCTGTGGGGTCA
>19 dna:chromosome chromosome:RGSC3.4:19:1:59218465:1 15931140 ID61290 U -
TTGTTTGCAATTGGAAAGCCTGTGGGGTC
>19 dna:chromosome chromosome:RGSC3.4:19:1:59218465:1 15931141 ID40764 U -
TGCAATTGGAAAGCCTGTGGGGT
>19 dna:chromosome chromosome:RGSC3.4:19:1:59218465:1 15931143 ID61289 U -
TTGTTTGCAATTGGAAAGCCTGTGGG
>19 dna:chromosome chromosome:RGSC3.4:19:1:59218465:1 15931144 ID61288 U -
TTGTTTGCAATTGGAAAGCCTGTGG
>19 dna:chromosome chromosome:RGSC3.4:19:1:59218465:1 15931175 ID46567 U -
TGGAGCAGAACAGAATAAGGAGACTAGGA
>19 dna:chromosome chromosome:RGSC3.4:19:1:59218465:1 15931180 ID43091 U -
TGCCTGATGGAGCAGAACAGAATAAGGAGAC
>19 dna:chromosome chromosome:RGSC3.4:19:1:59218465:1 15931181 ID43090 U -
TGCCTGATGGAGCAGAACAGAATAAGGAGA
>19 dna:chromosome chromosome:RGSC3.4:19:1:59218465:1 15931190 ID18114 U -
TAGCAGATGCCTGATGGAGCAGAACAGA
>19 dna:chromosome chromosome:RGSC3.4:19:1:59218465:1 15931190 ID29878 U -
TCTAGCAGATGCCTGATGGAGCAGAACAGA
>19 dna:chromosome chromosome:RGSC3.4:19:1:59218465:1 15931193 ID28354 U -
TCCTCTAGCAGATGCCTGATGGAGCAGAAC
>19 dna:chromosome chromosome:RGSC3.4:19:1:59218465:1 15931195 ID18113 U -
TAGCAGATGCCTGATGGAGCAGA
>19 dna:chromosome chromosome:RGSC3.4:19:1:59218465:1 15931195 ID28353 U -
TCCTCTAGCAGATGCCTGATGGAGCAGA
>19 dna:chromosome chromosome:RGSC3.4:19:1:59218465:1 15931196 ID30373 U -
TCTCCTCTAGCAGATGCCTGATGGAGCAG
>19 dna:chromosome chromosome:RGSC3.4:19:1:59218465:1 15931204 ID6776 U -
GACTTTCTCCTCTAGCAGATGCCTGA
>19 dna:chromosome chromosome:RGSC3.4:19:1:59218465:1 15931206 ID44942 U -
TGCTTGACTTTCTCCTCTAGCAGATGCCT
>19 dna:chromosome chromosome:RGSC3.4:19:1:59218465:1 15931221 ID36449 U -
TGAGAATTTTCTGGATTGCTTGACTTTCTC
>19 dna:chromosome chromosome:RGSC3.4:19:1:59218465:1 15931222 ID36448 U -
TGAGAATTTTCTGGATTGCTTGACTTTCT
>19 dna:chromosome chromosome:RGSC3.4:19:1:59218465:1 15931223 ID36447 U -
TGAGAATTTTCTGGATTGCTTGACTTTC
>19 dna:chromosome chromosome:RGSC3.4:19:1:59218465:1 15931228 ID48078 U -
TGGCTGAGAATTTTCTGGATTGCTTGA
>19 dna:chromosome chromosome:RGSC3.4:19:1:59218465:1 15931232 ID58155 U -
TTCCAGCTGGCTGAGAATTTTCTGGATTGC
>19 dna:chromosome chromosome:RGSC3.4:19:1:59218465:1 15931234 ID58154 U -
TTCCAGCTGGCTGAGAATTTTCTGGATT
>19 dna:chromosome chromosome:RGSC3.4:19:1:59218465:1 15931252 ID4372 U +
CCAGCTGGAAACAGGTAACTGAGAATAGT
>19 dna:chromosome chromosome:RGSC3.4:19:1:59218465:1 15931261 ID43337 U -
TGCCTTGTGGACTATTCTCAGTTACCTGTT
>19 dna:chromosome chromosome:RGSC3.4:19:1:59218465:1 15931262 ID2610 U -
ATGCCTTGTGGACTATTCTCAGTTACCTGT
>19 dna:chromosome chromosome:RGSC3.4:19:1:59218465:1 15931262 ID21881 U -
TATGCCTTGTGGACTATTCTCAGTTACCTGT
>19 dna:chromosome chromosome:RGSC3.4:19:1:59218465:1 15931262 ID43335 U -
TGCCTTGTGGACTATTCTCAGTTACCTGT
>19 dna:chromosome chromosome:RGSC3.4:19:1:59218465:1 15931264 ID21880 U -
TATGCCTTGTGGACTATTCTCAGTTACCT
>19 dna:chromosome chromosome:RGSC3.4:19:1:59218465:1 15931264 ID43334 U -
TGCCTTGTGGACTATTCTCAGTTACCT
>19 dna:chromosome chromosome:RGSC3.4:19:1:59218465:1 15931266 ID43333 U -
TGCCTTGTGGACTATTCTCAGTTAC
>19 dna:chromosome chromosome:RGSC3.4:19:1:59218465:1 15931266 ID61573 U -
TTTATGCCTTGTGGACTATTCTCAGTTAC
>19 dna:chromosome chromosome:RGSC3.4:19:1:59218465:1 15931266 ID62438 U -
TTTTATGCCTTGTGGACTATTCTCAGTTAC
>19 dna:chromosome chromosome:RGSC3.4:19:1:59218465:1 15931267 ID62437 U -
TTTTATGCCTTGTGGACTATTCTCAGTTA
>19 dna:chromosome chromosome:RGSC3.4:19:1:59218465:1 15931268 ID21879 U -
TATGCCTTGTGGACTATTCTCAGTT
>19 dna:chromosome chromosome:RGSC3.4:19:1:59218465:1 15931268 ID62436 U -
TTTTATGCCTTGTGGACTATTCTCAGTT
>19 dna:chromosome chromosome:RGSC3.4:19:1:59218465:1 15931269 ID21878 U -
TATGCCTTGTGGACTATTCTCAGT
>19 dna:chromosome chromosome:RGSC3.4:19:1:59218465:1 15931293 ID14515 U -
TACATCGGATCTACGGCACACCCTTT
>19 dna:chromosome chromosome:RGSC3.4:19:1:59218465:1 15931297 ID2204 U -
ATACATCGGATCTACGGCACACC
>19 dna:chromosome chromosome:RGSC3.4:19:1:59218465:1 15931297 ID14255 U -
TACAGCATACATCGGATCTACGGCACACC
>19 dna:chromosome chromosome:RGSC3.4:19:1:59218465:1 15931297 ID29774 U -
TCTACAGCATACATCGGATCTACGGCACACC
>19 dna:chromosome chromosome:RGSC3.4:19:1:59218465:1 15931320 ID46855 U -
TGGATCTACGACCCACATTCCAGGTCTACAGC
>19 dna:chromosome chromosome:RGSC3.4:19:1:59218465:1 15931321 ID46854 U -
TGGATCTACGACCCACATTCCAGGTCTACAG
>19 dna:chromosome chromosome:RGSC3.4:19:1:59218465:1 15931322 ID46853 U -
TGGATCTACGACCCACATTCCAGGTCTACA
>19 dna:chromosome chromosome:RGSC3.4:19:1:59218465:1 15931323 ID46852 U -
TGGATCTACGACCCACATTCCAGGTCTAC
>19 dna:chromosome chromosome:RGSC3.4:19:1:59218465:1 15931326 ID46851 U -
TGGATCTACGACCCACATTCCAGGTC
>19 dna:chromosome chromosome:RGSC3.4:19:1:59218465:1 15931334 ID47312 U -
TGGCACAACCCTGGATCTACGACCCACAT
>19 dna:chromosome chromosome:RGSC3.4:19:1:59218465:1 15931335 ID47311 U -
TGGCACAACCCTGGATCTACGACCCACA
>19 dna:chromosome chromosome:RGSC3.4:19:1:59218465:1 15931371 ID50434 U -
TGGTATACCTCAGATCCGCGGCGTCCC
>19 dna:chromosome chromosome:RGSC3.4:19:1:59218465:1 15931384 ID13205 U -
TAATGTAACTGCAATTGGTATACCTCAGA
>19 dna:chromosome chromosome:RGSC3.4:19:1:59218465:1 15931392 ID1667 U -
AGCCTGTCTAATGTAACTGCAATTGGTAT
>19 dna:chromosome chromosome:RGSC3.4:19:1:59218465:1 15931401 ID59985 U -
TTGCAAGACAAGCCTGTCTAATGTAACTGC
>19 dna:chromosome chromosome:RGSC3.4:19:1:59218465:1 15931404 ID13373 U -
TAATTGCAAGACAAGCCTGTCTAATGTAAC
>19 dna:chromosome chromosome:RGSC3.4:19:1:59218465:1 15931427 ID61603 U -
TTTATTTACAGGGACATAAGCATAATTGC
>19 dna:chromosome chromosome:RGSC3.4:19:1:59218465:1 15931428 ID22635 U -
TATTTACAGGGACATAAGCATAATTG
>19 dna:chromosome chromosome:RGSC3.4:19:1:59218465:1 15931517 ID35976 U -
TGACTTCACTAGAGCGACAGACTGC
>19 dna:chromosome chromosome:RGSC3.4:19:1:59218465:1 15931517 ID44388 U -
TGCTGACTTCACTAGAGCGACAGACTGC
>19 dna:chromosome chromosome:RGSC3.4:19:1:59218465:1 15931527 ID24242 U -
TCAGAGATCGATGCTGACTTCACTAGAGC
>19 dna:chromosome chromosome:RGSC3.4:19:1:59218465:1 15931529 ID24241 U -
TCAGAGATCGATGCTGACTTCACTAGA
>19 dna:chromosome chromosome:RGSC3.4:19:1:59218465:1 15931529 ID30144 U -
TCTCAGAGATCGATGCTGACTTCACTAGA
>19 dna:chromosome chromosome:RGSC3.4:19:1:59218465:1 15931533 ID50729 U -
TGGTCTCTCAGAGATCGATGCTGACTTCAC
>19 dna:chromosome chromosome:RGSC3.4:19:1:59218465:1 15931537 ID35860 U -
TGACTGGTCTCTCAGAGATCGATGCTGACT
>19 dna:chromosome chromosome:RGSC3.4:19:1:59218465:1 15931539 ID35859 U -
TGACTGGTCTCTCAGAGATCGATGCTGA
>19 dna:chromosome chromosome:RGSC3.4:19:1:59218465:1 15931539 ID50728 U -
TGGTCTCTCAGAGATCGATGCTGA
>19 dna:chromosome chromosome:RGSC3.4:19:1:59218465:1 15931549 ID41190 U -
TGCAGCAGGCGCTGACTGGTCTCTCAGAGA
>19 dna:chromosome chromosome:RGSC3.4:19:1:59218465:1 15931575 ID40826 U -
TGCACACTGTCAAATTGCCAATCTGCATGCA
>19 dna:chromosome chromosome:RGSC3.4:19:1:59218465:1 15931576 ID7445 U -
GCACACTGTCAAATTGCCAATCTGCATGC
>19 dna:chromosome chromosome:RGSC3.4:19:1:59218465:1 15931576 ID40825 U -
TGCACACTGTCAAATTGCCAATCTGCATGC
>19 dna:chromosome chromosome:RGSC3.4:19:1:59218465:1 15931576 ID60002 U -
TTGCACACTGTCAAATTGCCAATCTGCATGC
>19 dna:chromosome chromosome:RGSC3.4:19:1:59218465:1 15931578 ID40824 U -
TGCACACTGTCAAATTGCCAATCTGCAT
>19 dna:chromosome chromosome:RGSC3.4:19:1:59218465:1 15931593 ID57432 U -
TTCAACTCTTGTTGCTTGCACACTGTCAA
>19 dna:chromosome chromosome:RGSC3.4:19:1:59218465:1 15931598 ID59692 U -
TTGAATTCAACTCTTGTTGCTTGCACACT
>19 dna:chromosome chromosome:RGSC3.4:19:1:59218465:1 15931599 ID59691 U -
TTGAATTCAACTCTTGTTGCTTGCACAC
>19 dna:chromosome chromosome:RGSC3.4:19:1:59218465:1 15931599 ID61968 U -
TTTGAATTCAACTCTTGTTGCTTGCACAC
>19 dna:chromosome chromosome:RGSC3.4:19:1:59218465:1 15931599 ID62536 U -
TTTTGAATTCAACTCTTGTTGCTTGCACAC
>19 dna:chromosome chromosome:RGSC3.4:19:1:59218465:1 15931609 ID23063 U -
TCAAAGCCTTTTTGAATTCAACTCTTGTT
>19 dna:chromosome chromosome:RGSC3.4:19:1:59218465:1 15931619 ID43506 U -
TGCGGCAGAGCTCAAAGCCTTTTTGAATTC
>19 dna:chromosome chromosome:RGSC3.4:19:1:59218465:1 15931629 ID47035 U -
TGGATTAGCATGCGGCAGAGCTCAAAGCCT
>19 dna:chromosome chromosome:RGSC3.4:19:1:59218465:1 15931633 ID47034 U -
TGGATTAGCATGCGGCAGAGCTCAAA
>19 dna:chromosome chromosome:RGSC3.4:19:1:59218465:1 15931642 ID61425 U -
TTTAAGAGTTCTCTGGATTAGCATGCGGCA
>19 dna:chromosome chromosome:RGSC3.4:19:1:59218465:1 15931643 ID12034 U -
TAAGAGTTCTCTGGATTAGCATGCGGC
>19 dna:chromosome chromosome:RGSC3.4:19:1:59218465:1 15931654 ID23224 U -
TCAACCAGATTTAAGAGTTCTCTGGAT
>19 dna:chromosome chromosome:RGSC3.4:19:1:59218465:1 15931661 ID42222 U -
TGCCAGAGAATCAACCAGATTTAAGAGTTC
>19 dna:chromosome chromosome:RGSC3.4:19:1:59218465:1 15931665 ID25677 U -
TCCAATGCCAGAGAATCAACCAGATTTAAGA
>19 dna:chromosome chromosome:RGSC3.4:19:1:59218465:1 15931669 ID4309 U -
CCAATGCCAGAGAATCAACCAGATTT
>19 dna:chromosome chromosome:RGSC3.4:19:1:59218465:1 15931670 ID28277 U -
TCCTCCAATGCCAGAGAATCAACCAGATT
>19 dna:chromosome chromosome:RGSC3.4:19:1:59218465:1 15931686 ID33364 U -
TGAACGGATCTGTGTTCCTCCAATGCCA
>19 dna:chromosome chromosome:RGSC3.4:19:1:59218465:1 15931688 ID24946 U -
TCATGAACGGATCTGTGTTCCTCCAATGC
>19 dna:chromosome chromosome:RGSC3.4:19:1:59218465:1 15931688 ID33363 U -
TGAACGGATCTGTGTTCCTCCAATGC
>19 dna:chromosome chromosome:RGSC3.4:19:1:59218465:1 15931691 ID20536 U -
TAGTTCATGAACGGATCTGTGTTCCTCCAA
>19 dna:chromosome chromosome:RGSC3.4:19:1:59218465:1 15931692 ID20535 U -
TAGTTCATGAACGGATCTGTGTTCCTCCA
>19 dna:chromosome chromosome:RGSC3.4:19:1:59218465:1 15931693 ID20534 U -
TAGTTCATGAACGGATCTGTGTTCCTCC
>19 dna:chromosome chromosome:RGSC3.4:19:1:59218465:1 15931694 ID20533 U -
TAGTTCATGAACGGATCTGTGTTCCTC
>19 dna:chromosome chromosome:RGSC3.4:19:1:59218465:1 15931696 ID20532 U -
TAGTTCATGAACGGATCTGTGTTCC
>19 dna:chromosome chromosome:RGSC3.4:19:1:59218465:1 15931697 ID3783 U -
CAGCATAGTTCATGAACGGATCTGTGTTC
>19 dna:chromosome chromosome:RGSC3.4:19:1:59218465:1 15931697 ID20531 U -
TAGTTCATGAACGGATCTGTGTTC
>19 dna:chromosome chromosome:RGSC3.4:19:1:59218465:1 15931699 ID20530 U -
TAGTTCATGAACGGATCTGTGT
>19 dna:chromosome chromosome:RGSC3.4:19:1:59218465:1 15931705 ID26166 U -
TCCAGGATCAGCATAGTTCATGAACGGAT
>19 dna:chromosome chromosome:RGSC3.4:19:1:59218465:1 15931754 ID1288 U -
AGAAAGGGTGCCAGAGCCAGGGC
>19 dna:chromosome chromosome:RGSC3.4:19:1:59218465:1 15931754 ID16556 U -
TAGAAAAAGAAAGGGTGCCAGAGCCAGGGC
>19 dna:chromosome chromosome:RGSC3.4:19:1:59218465:1 15931757 ID315 U -
AAGAAAGGGTGCCAGAGCCAG
>19 dna:chromosome chromosome:RGSC3.4:19:1:59218465:1 15931757 ID16555 U -
TAGAAAAAGAAAGGGTGCCAGAGCCAG
>19 dna:chromosome chromosome:RGSC3.4:19:1:59218465:1 15931758 ID16554 U -
TAGAAAAAGAAAGGGTGCCAGAGCCA
>19 dna:chromosome chromosome:RGSC3.4:19:1:59218465:1 15931759 ID16553 U -
TAGAAAAAGAAAGGGTGCCAGAGCC
>19 dna:chromosome chromosome:RGSC3.4:19:1:59218465:1 15931760 ID16552 U -
TAGAAAAAGAAAGGGTGCCAGAGC
>19 dna:chromosome chromosome:RGSC3.4:19:1:59218465:1 15931762 ID17057 U -
TAGAATAGAAAAAGAAAGGGTGCCAGA
>19 dna:chromosome chromosome:RGSC3.4:19:1:59218465:1 15931768 ID60437 U -
TTGGAGCTGTAGAATAGAAAAAGAAAGGGT
>19 dna:chromosome chromosome:RGSC3.4:19:1:59218465:1 15931791 ID6786 U -
GAGAAAAAGCTAAGGCTATTGGAGC
>19 dna:chromosome chromosome:RGSC3.4:19:1:59218465:1 15932230 ID27515 U +
TCCGCCTGTGATAAGAATCAA
>19 dna:chromosome chromosome:RGSC3.4:19:1:59218465:1 15934121 ID59623 U +
TTGAAGTTTCAGAAGCTCAAGACACGC
>19 dna:chromosome chromosome:RGSC3.4:19:1:59218465:1 15936351 ID59537 M -
TTGAACTCAGGACCTCTGGAAGAGCA
>19 dna:chromosome chromosome:RGSC3.4:19:1:59218465:1 15936356 ID58126 M +
TTCCAGAGGTCCTGAGTTCAATTCCCAGC
>19 dna:chromosome chromosome:RGSC3.4:19:1:59218465:1 15936357 ID26063 M +
TCCAGAGGTCCTGAGTTCAATTCCCAGC
>19 dna:chromosome chromosome:RGSC3.4:19:1:59218465:1 15936417 ID7250 M +
GATCTGATGCCCTCTTCTGGTGTGTCTGA
>19 dna:chromosome chromosome:RGSC3.4:19:1:59218465:1 15936419 ID30925 M +
TCTGATGCCCTCTTCTGGTGTGTCTGAA
>19 dna:chromosome chromosome:RGSC3.4:19:1:59218465:1 15936424 ID42721 M +
TGCCCTCTTCTGGTGTGTCTGAAGA
>19 dna:chromosome chromosome:RGSC3.4:19:1:59218465:1 15939446 ID11403 M -
TAACCGCTGAGCCATCTCTCCAGTCCCCAC
>19 dna:chromosome chromosome:RGSC3.4:19:1:59218465:1 15939487 ID59537 M -
TTGAACTCAGGACCTCTGGAAGAGCA
>19 dna:chromosome chromosome:RGSC3.4:19:1:59218465:1 15939492 ID58126 M +
TTCCAGAGGTCCTGAGTTCAATTCCCAGC
>19 dna:chromosome chromosome:RGSC3.4:19:1:59218465:1 15939493 ID26063 M +
TCCAGAGGTCCTGAGTTCAATTCCCAGC
