# Supplementary material for: proTRAC - a software for probabilistic piRNA cluster detection, visualization and analysis
Source: BMC Bioinformatics. 2012 Jan 10;13:5. doi: 10.1186/1471-2105-13-5 (PMC3293768; doi:10.1186/1471-2105-13-5)
Supplement: Additional file 6 — proTRAC results folder containing a picture and a FASTA file for each detected rat cluster. After decompression, the folder can be opened as former session in proTRAC. Alternatively, each file can be opened separately with any standard text-editor or graphic-viewer respectively. [file 1471-2105-13-5-S6.ZIP › proTRAC_results_rat/bidirectional_clusters/Cluster_110.fas]

>5 dna:chromosome chromosome:RGSC3.4:5:1:173096209:1 143185220 ID43702 U -
TGCTAATAAAGATTAGTGAGTGAGCCCTGCC
>5 dna:chromosome chromosome:RGSC3.4:5:1:173096209:1 143185221 ID43701 U -
TGCTAATAAAGATTAGTGAGTGAGCCCTGC
>5 dna:chromosome chromosome:RGSC3.4:5:1:173096209:1 143185271 ID47349 U -
TGGCACTCAGAGCCTGCAAGTGTGGAACGT
>5 dna:chromosome chromosome:RGSC3.4:5:1:173096209:1 143185433 ID45143 U -
TGCTTTGCTAAGCAAGGTCATGATCCTTA
>5 dna:chromosome chromosome:RGSC3.4:5:1:173096209:1 143186648 ID55019 U -
TGTTCTCTTTTCTGACCAAGTGTGGATGC
>5 dna:chromosome chromosome:RGSC3.4:5:1:173096209:1 143187125 ID27102 U -
TCCCCTGAAAAGGAAGGACCTCCGGGAGC
>5 dna:chromosome chromosome:RGSC3.4:5:1:173096209:1 143187367 ID7250 M +
GATCTGATGCCCTCTTCTGGTGTGTCTGA
>5 dna:chromosome chromosome:RGSC3.4:5:1:173096209:1 143187369 ID30925 M +
TCTGATGCCCTCTTCTGGTGTGTCTGAA
>5 dna:chromosome chromosome:RGSC3.4:5:1:173096209:1 143187371 ID39414 M +
TGATGCCCTCTTCTGGTGTGTCTGAAGAC
>5 dna:chromosome chromosome:RGSC3.4:5:1:173096209:1 143187374 ID42721 M +
TGCCCTCTTCTGGTGTGTCTGAAGA
