# Supplementary material for: proTRAC - a software for probabilistic piRNA cluster detection, visualization and analysis
Source: BMC Bioinformatics. 2012 Jan 10;13:5. doi: 10.1186/1471-2105-13-5 (PMC3293768; doi:10.1186/1471-2105-13-5)
Supplement: Additional file 6 — proTRAC results folder containing a picture and a FASTA file for each detected rat cluster. After decompression, the folder can be opened as former session in proTRAC. Alternatively, each file can be opened separately with any standard text-editor or graphic-viewer respectively. [file 1471-2105-13-5-S6.ZIP › proTRAC_results_rat/bidirectional_clusters/Cluster_120.fas]

>4 dna:chromosome chromosome:RGSC3.4:4:1:187126005:1 164230742 ID12037 U -
TAAGATAAATTTTGAAGGCGGATATGGC
>4 dna:chromosome chromosome:RGSC3.4:4:1:187126005:1 164231054 ID3184 U -
CAACCCTCCGGCTTATCGTGCGTGCT
>4 dna:chromosome chromosome:RGSC3.4:4:1:187126005:1 164231613 ID22997 U -
TCAAACGTTTGCCCTTGCCTACTGTTTGCTGC
>4 dna:chromosome chromosome:RGSC3.4:4:1:187126005:1 164231616 ID57352 U -
TTCAAACGTTTGCCCTTGCCTACTGTTTGC
>4 dna:chromosome chromosome:RGSC3.4:4:1:187126005:1 164232075 ID13430 U -
TAATTGTCTCTCCCAAGATGAAGTTGTGGT
>4 dna:chromosome chromosome:RGSC3.4:4:1:187126005:1 164232197 ID14589 U -
TACATGTAAAATAATAAAAGATACCTTGGGA
>4 dna:chromosome chromosome:RGSC3.4:4:1:187126005:1 164232356 ID41123 U -
TGCAGACTGTTCTTGCAGGGGAC
>4 dna:chromosome chromosome:RGSC3.4:4:1:187126005:1 164232713 ID32379 U -
TGAAAAGTTCTGTTCGGTAACATGGGT
>4 dna:chromosome chromosome:RGSC3.4:4:1:187126005:1 164232815 ID35481 U -
TGACCTTCCACAGTGTCCCTGCCAAAGAGC
>4 dna:chromosome chromosome:RGSC3.4:4:1:187126005:1 164232855 ID41302 U -
TGCAGTAACATGTAGACTGAACAGGAGGAA
>4 dna:chromosome chromosome:RGSC3.4:4:1:187126005:1 164232930 ID3437 U -
CACATCATGGTGCCAAGATGAC
>4 dna:chromosome chromosome:RGSC3.4:4:1:187126005:1 164232984 ID25566 U -
TCCAAGCATAAAGCACGACCAGGTAGCCAA
>4 dna:chromosome chromosome:RGSC3.4:4:1:187126005:1 164232985 ID25565 U -
TCCAAGCATAAAGCACGACCAGGTAGCCA
>4 dna:chromosome chromosome:RGSC3.4:4:1:187126005:1 164232987 ID25564 U -
TCCAAGCATAAAGCACGACCAGGTAGC
>4 dna:chromosome chromosome:RGSC3.4:4:1:187126005:1 164233081 ID8495 U -
GGCCAGATCAACATTTCTCTGTAAGG
>4 dna:chromosome chromosome:RGSC3.4:4:1:187126005:1 164233451 ID42925 U -
TGCCTATATCGGACAGAAGGAAGCAAAAGT
>4 dna:chromosome chromosome:RGSC3.4:4:1:187126005:1 164233478 ID4746 U -
CCTGACTCTACCAGTGACAGGCACCTTGC
>4 dna:chromosome chromosome:RGSC3.4:4:1:187126005:1 164233686 ID33584 U -
TGAAGAATGTGTCCTGGGCTCGTGAC
>4 dna:chromosome chromosome:RGSC3.4:4:1:187126005:1 164233687 ID53248 U -
TGTGAAGAATGTGTCCTGGGCTCGTGA
>4 dna:chromosome chromosome:RGSC3.4:4:1:187126005:1 164233692 ID41601 U -
TGCATGTGAAGAATGTGTCCTGGGCT
>4 dna:chromosome chromosome:RGSC3.4:4:1:187126005:1 164233693 ID41600 U -
TGCATGTGAAGAATGTGTCCTGGGC
>4 dna:chromosome chromosome:RGSC3.4:4:1:187126005:1 164233753 ID30493 U -
TCTCTGAAACATGGGAAGGCTGCGGGT
>4 dna:chromosome chromosome:RGSC3.4:4:1:187126005:1 164233754 ID30492 U -
TCTCTGAAACATGGGAAGGCTGCGGG
>4 dna:chromosome chromosome:RGSC3.4:4:1:187126005:1 164233808 ID33162 U -
TGAACAAGGGAGAGAAAACAGGAACT
>4 dna:chromosome chromosome:RGSC3.4:4:1:187126005:1 164233811 ID9851 U -
TAAAACTATGAACAAGGGAGAGAAAACAGGA
>4 dna:chromosome chromosome:RGSC3.4:4:1:187126005:1 164233817 ID55479 U -
TGTTTTAAAACTATGAACAAGGGAGAGAAA
>4 dna:chromosome chromosome:RGSC3.4:4:1:187126005:1 164233887 ID49118 U -
TGGGATTAAGAAAAGTAGCAAC
>4 dna:chromosome chromosome:RGSC3.4:4:1:187126005:1 164233928 ID2376 U -
ATCCAACAACTATTTATTGAGAACATATCA
>4 dna:chromosome chromosome:RGSC3.4:4:1:187126005:1 164233929 ID2375 U -
ATCCAACAACTATTTATTGAGAACATATC
>4 dna:chromosome chromosome:RGSC3.4:4:1:187126005:1 164234123 ID17440 U -
TAGAGATTAGTGCAAACAAGAAATCTTC
>4 dna:chromosome chromosome:RGSC3.4:4:1:187126005:1 164234136 ID11694 U -
TAACTTCTAGAGATTAGTGCAA
>4 dna:chromosome chromosome:RGSC3.4:4:1:187126005:1 164234136 ID29007 U -
TCCTTGAAGTAACTTCTAGAGATTAGTGCAA
>4 dna:chromosome chromosome:RGSC3.4:4:1:187126005:1 164234137 ID33873 U -
TGAAGTAACTTCTAGAGATTAGTGCA
>4 dna:chromosome chromosome:RGSC3.4:4:1:187126005:1 164234138 ID33872 U -
TGAAGTAACTTCTAGAGATTAGTGC
>4 dna:chromosome chromosome:RGSC3.4:4:1:187126005:1 164234168 ID42344 U -
TGCCAGGTTTATCCACGGGGAATCCAGAA
>4 dna:chromosome chromosome:RGSC3.4:4:1:187126005:1 164234259 ID16466 U -
TACTTTAGGAAAGGTAAAAGTTGATTTGT
>4 dna:chromosome chromosome:RGSC3.4:4:1:187126005:1 164234327 ID6862 U -
GAGACTGGTTTCATCTACTCCATGTGCTGC
>4 dna:chromosome chromosome:RGSC3.4:4:1:187126005:1 164234330 ID6861 U -
GAGACTGGTTTCATCTACTCCATGTGC
>4 dna:chromosome chromosome:RGSC3.4:4:1:187126005:1 164234378 ID13533 U -
TACAAAATGAGACATGACACACGGCGT
>4 dna:chromosome chromosome:RGSC3.4:4:1:187126005:1 164234465 ID40840 U -
TGCACAGCACATTAACTGGCTCTGGCTGC
>4 dna:chromosome chromosome:RGSC3.4:4:1:187126005:1 164234513 ID36485 U -
TGAGACATCTCGGTCCTTGGCTTGGC
>4 dna:chromosome chromosome:RGSC3.4:4:1:187126005:1 164234566 ID37126 U -
TGAGCAATCTTAATTGTGTGTGTGTGTGTC
>4 dna:chromosome chromosome:RGSC3.4:4:1:187126005:1 164234571 ID55122 U -
TGTTGAGCAATCTTAATTGTGTGTGTGT
>4 dna:chromosome chromosome:RGSC3.4:4:1:187126005:1 164234571 ID62272 U -
TTTGTTGAGCAATCTTAATTGTGTGTGTGT
>4 dna:chromosome chromosome:RGSC3.4:4:1:187126005:1 164234642 ID27222 U -
TCCCTATCAATTAAGTAGCATGCCCCTTA
>4 dna:chromosome chromosome:RGSC3.4:4:1:187126005:1 164234654 ID44959 U -
TGCTTGCACAATTTCCCTATCAATTAAGTA
>4 dna:chromosome chromosome:RGSC3.4:4:1:187126005:1 164234718 ID20945 U -
TATACCACATGCCGCCAGTTCATAGCTAGG
>4 dna:chromosome chromosome:RGSC3.4:4:1:187126005:1 164234721 ID15780 U -
TACTATACCACATGCCGCCAGTTCATAGCT
>4 dna:chromosome chromosome:RGSC3.4:4:1:187126005:1 164234722 ID3444 U -
CACATGCCGCCAGTTCATAGC
>4 dna:chromosome chromosome:RGSC3.4:4:1:187126005:1 164234743 ID15917 U -
TACTCATAGAGCTACAAAGTGATACTATAC
>4 dna:chromosome chromosome:RGSC3.4:4:1:187126005:1 164234753 ID36983 U -
TGAGATGTTTATACTCATAGAGCTACAAAGT
>4 dna:chromosome chromosome:RGSC3.4:4:1:187126005:1 164234754 ID36982 U -
TGAGATGTTTATACTCATAGAGCTACAAAG
>4 dna:chromosome chromosome:RGSC3.4:4:1:187126005:1 164234772 ID3741 U -
CAGATGGCATCATTGTGAGATGTTTAT
>4 dna:chromosome chromosome:RGSC3.4:4:1:187126005:1 164234788 ID10328 U -
TAAACTCTCCAGTGGAATCAGATGGCATC
>4 dna:chromosome chromosome:RGSC3.4:4:1:187126005:1 164234788 ID56298 U -
TTAAACTCTCCAGTGGAATCAGATGGCATC
>4 dna:chromosome chromosome:RGSC3.4:4:1:187126005:1 164234921 ID8617 U -
GGGAAAGGACCTCCATGGGCTGAGAAG
>4 dna:chromosome chromosome:RGSC3.4:4:1:187126005:1 164234954 ID51535 U -
TGGTTGCATCTGTACCGATGGGCCAAAT
>4 dna:chromosome chromosome:RGSC3.4:4:1:187126005:1 164234972 ID39688 U -
TGATGTGTCAAAGTGACTGTGGTTGCATC
>4 dna:chromosome chromosome:RGSC3.4:4:1:187126005:1 164234972 ID59934 U -
TTGATGTGTCAAAGTGACTGTGGTTGCATC
>4 dna:chromosome chromosome:RGSC3.4:4:1:187126005:1 164234973 ID39687 U -
TGATGTGTCAAAGTGACTGTGGTTGCAT
>4 dna:chromosome chromosome:RGSC3.4:4:1:187126005:1 164234975 ID39686 U -
TGATGTGTCAAAGTGACTGTGGTTGC
>4 dna:chromosome chromosome:RGSC3.4:4:1:187126005:1 164234975 ID54305 U -
TGTGTCAAAGTGACTGTGGTTGC
>4 dna:chromosome chromosome:RGSC3.4:4:1:187126005:1 164234975 ID59933 U -
TTGATGTGTCAAAGTGACTGTGGTTGC
>4 dna:chromosome chromosome:RGSC3.4:4:1:187126005:1 164234993 ID17325 U -
TAGACTAAGGTACTCTGACACTTGATGTGT
>4 dna:chromosome chromosome:RGSC3.4:4:1:187126005:1 164234995 ID17324 U -
TAGACTAAGGTACTCTGACACTTGATGT
>4 dna:chromosome chromosome:RGSC3.4:4:1:187126005:1 164235012 ID33809 U -
TGAAGGACACAACTTTAGACTAAGGT
>4 dna:chromosome chromosome:RGSC3.4:4:1:187126005:1 164235027 ID27546 U -
TCCGTAAATCAGAGCTGAAGGACACA
>4 dna:chromosome chromosome:RGSC3.4:4:1:187126005:1 164235031 ID27532 U -
TCCGGGTTTTCCGTAAATCAGAGCTGAAGGA
>4 dna:chromosome chromosome:RGSC3.4:4:1:187126005:1 164235102 ID39773 U -
TGATTAAATGCGCCGGTAAGCAGAGCTAAT
>4 dna:chromosome chromosome:RGSC3.4:4:1:187126005:1 164235104 ID39772 U -
TGATTAAATGCGCCGGTAAGCAGAGCTA
>4 dna:chromosome chromosome:RGSC3.4:4:1:187126005:1 164235108 ID20171 U -
TAGTCATGATTAAATGCGCCGGTAAGCAGA
>4 dna:chromosome chromosome:RGSC3.4:4:1:187126005:1 164235111 ID61534 U -
TTTAGTCATGATTAAATGCGCCGGTAAGC
>4 dna:chromosome chromosome:RGSC3.4:4:1:187126005:1 164235114 ID20641 U -
TAGTTTAGTCATGATTAAATGCGCCGGTA
>4 dna:chromosome chromosome:RGSC3.4:4:1:187126005:1 164235114 ID57023 U -
TTAGTCATGATTAAATGCGCCGGTA
>4 dna:chromosome chromosome:RGSC3.4:4:1:187126005:1 164235114 ID57049 U -
TTAGTTTAGTCATGATTAAATGCGCCGGTA
>4 dna:chromosome chromosome:RGSC3.4:4:1:187126005:1 164235136 ID25681 U -
TCCAATGGAATCAGATGGCTTTTAGTTTA
>4 dna:chromosome chromosome:RGSC3.4:4:1:187126005:1 164235137 ID25680 U -
TCCAATGGAATCAGATGGCTTTTAGTTT
>4 dna:chromosome chromosome:RGSC3.4:4:1:187126005:1 164235139 ID3292 U -
CAATGGAATCAGATGGCTTTTAGT
>4 dna:chromosome chromosome:RGSC3.4:4:1:187126005:1 164235141 ID25500 U -
TCCAACTCCAATGGAATCAGATGGCTTTTA
>4 dna:chromosome chromosome:RGSC3.4:4:1:187126005:1 164235142 ID25499 U -
TCCAACTCCAATGGAATCAGATGGCTTTT
>4 dna:chromosome chromosome:RGSC3.4:4:1:187126005:1 164235143 ID25498 U -
TCCAACTCCAATGGAATCAGATGGCTTT
>4 dna:chromosome chromosome:RGSC3.4:4:1:187126005:1 164235143 ID25679 U -
TCCAATGGAATCAGATGGCTTT
>4 dna:chromosome chromosome:RGSC3.4:4:1:187126005:1 164235143 ID41467 U -
TGCATCCAACTCCAATGGAATCAGATGGCTTT
>4 dna:chromosome chromosome:RGSC3.4:4:1:187126005:1 164235144 ID41466 U -
TGCATCCAACTCCAATGGAATCAGATGGCTT
>4 dna:chromosome chromosome:RGSC3.4:4:1:187126005:1 164235145 ID41464 U -
TGCATCCAACTCCAATGGAATCAGATGGCT
>4 dna:chromosome chromosome:RGSC3.4:4:1:187126005:1 164235146 ID41463 U -
TGCATCCAACTCCAATGGAATCAGATGGC
>4 dna:chromosome chromosome:RGSC3.4:4:1:187126005:1 164235146 ID60058 U -
TTGCATCCAACTCCAATGGAATCAGATGGC
>4 dna:chromosome chromosome:RGSC3.4:4:1:187126005:1 164235147 ID41462 U -
TGCATCCAACTCCAATGGAATCAGATGG
>4 dna:chromosome chromosome:RGSC3.4:4:1:187126005:1 164235147 ID60057 U -
TTGCATCCAACTCCAATGGAATCAGATGG
>4 dna:chromosome chromosome:RGSC3.4:4:1:187126005:1 164235148 ID41461 U -
TGCATCCAACTCCAATGGAATCAGATG
>4 dna:chromosome chromosome:RGSC3.4:4:1:187126005:1 164235166 ID51371 U -
TGGTTAAAGAGCAAACTTAAGTTTGCATCCAA
>4 dna:chromosome chromosome:RGSC3.4:4:1:187126005:1 164235182 ID355 U -
AAGACCTGGTTTTGGTTAAAGAGCAAAC
>4 dna:chromosome chromosome:RGSC3.4:4:1:187126005:1 164235210 ID36183 U -
TGAGAAATGGTGACAGAACTGGAGCTATGA
>4 dna:chromosome chromosome:RGSC3.4:4:1:187126005:1 164235212 ID36182 U -
TGAGAAATGGTGACAGAACTGGAGCTAT
>4 dna:chromosome chromosome:RGSC3.4:4:1:187126005:1 164235214 ID1302 U -
AGAAATGGTGACAGAACTGGAGCT
>4 dna:chromosome chromosome:RGSC3.4:4:1:187126005:1 164235214 ID36181 U -
TGAGAAATGGTGACAGAACTGGAGCT
>4 dna:chromosome chromosome:RGSC3.4:4:1:187126005:1 164235215 ID36180 U -
TGAGAAATGGTGACAGAACTGGAGC
>4 dna:chromosome chromosome:RGSC3.4:4:1:187126005:1 164235217 ID27013 U -
TCCCCACTGAGAAATGGTGACAGAACTGGA
>4 dna:chromosome chromosome:RGSC3.4:4:1:187126005:1 164235218 ID27012 U -
TCCCCACTGAGAAATGGTGACAGAACTGG
>4 dna:chromosome chromosome:RGSC3.4:4:1:187126005:1 164235242 ID24018 U -
TCACTGTGGCTGCATCCCAGTGGACTATCCCC
>4 dna:chromosome chromosome:RGSC3.4:4:1:187126005:1 164235305 ID20622 U -
TAGTTGTTGGTTCTGTGAGTCTGAGAAGT
>4 dna:chromosome chromosome:RGSC3.4:4:1:187126005:1 164235308 ID62421 U -
TTTTAGTTGTTGGTTCTGTGAGTCTGAGA
>4 dna:chromosome chromosome:RGSC3.4:4:1:187126005:1 164235313 ID62420 U -
TTTTAGTTGTTGGTTCTGTGAGTC
>4 dna:chromosome chromosome:RGSC3.4:4:1:187126005:1 164235314 ID33527 U -
TGAACTTTTTTTAGTTGTTGGTTCTGTGAGT
>4 dna:chromosome chromosome:RGSC3.4:4:1:187126005:1 164235315 ID33526 U -
TGAACTTTTTTTAGTTGTTGGTTCTGTGAG
>4 dna:chromosome chromosome:RGSC3.4:4:1:187126005:1 164235315 ID62683 U -
TTTTTTAGTTGTTGGTTCTGTGAG
>4 dna:chromosome chromosome:RGSC3.4:4:1:187126005:1 164235316 ID33525 U -
TGAACTTTTTTTAGTTGTTGGTTCTGTGA
>4 dna:chromosome chromosome:RGSC3.4:4:1:187126005:1 164235327 ID61964 U -
TTTGAATGTTCCTGAACTTTTTTTAGTTGT
>4 dna:chromosome chromosome:RGSC3.4:4:1:187126005:1 164235329 ID32043 U -
TCTTTGAATGTTCCTGAACTTTTTTTAGTT
>4 dna:chromosome chromosome:RGSC3.4:4:1:187126005:1 164235330 ID59343 U -
TTCTTTGAATGTTCCTGAACTTTTTTTAGT
>4 dna:chromosome chromosome:RGSC3.4:4:1:187126005:1 164235340 ID13333 U -
TAATTCAACCCTTCTTTGAATGTTCCTGAAC
>4 dna:chromosome chromosome:RGSC3.4:4:1:187126005:1 164235342 ID13332 U -
TAATTCAACCCTTCTTTGAATGTTCCTGA
>4 dna:chromosome chromosome:RGSC3.4:4:1:187126005:1 164235356 ID19770 U -
TAGGTGACTTGGTCCTAATTCAACCCTTCT
>4 dna:chromosome chromosome:RGSC3.4:4:1:187126005:1 164235357 ID19769 U -
TAGGTGACTTGGTCCTAATTCAACCCTTC
>4 dna:chromosome chromosome:RGSC3.4:4:1:187126005:1 164235358 ID19768 U -
TAGGTGACTTGGTCCTAATTCAACCCTT
>4 dna:chromosome chromosome:RGSC3.4:4:1:187126005:1 164235360 ID55495 U -
TGTTTTAGGTGACTTGGTCCTAATTCAACCC
>4 dna:chromosome chromosome:RGSC3.4:4:1:187126005:1 164235361 ID19767 U -
TAGGTGACTTGGTCCTAATTCAACC
>4 dna:chromosome chromosome:RGSC3.4:4:1:187126005:1 164235366 ID22411 U -
TATTCTGTTTTAGGTGACTTGGTCCTAATT
>4 dna:chromosome chromosome:RGSC3.4:4:1:187126005:1 164235367 ID57254 U -
TTATTCTGTTTTAGGTGACTTGGTCCTAAT
>4 dna:chromosome chromosome:RGSC3.4:4:1:187126005:1 164235370 ID5785 U -
CTGTTTTAGGTGACTTGGTCCT
>4 dna:chromosome chromosome:RGSC3.4:4:1:187126005:1 164235371 ID31635 U -
TCTTATTCTGTTTTAGGTGACTTGGTCC
>4 dna:chromosome chromosome:RGSC3.4:4:1:187126005:1 164235371 ID57253 U -
TTATTCTGTTTTAGGTGACTTGGTCC
>4 dna:chromosome chromosome:RGSC3.4:4:1:187126005:1 164235376 ID6522 U -
GACACAGTCTTATTCTGTTTTAGGTGACTT
>4 dna:chromosome chromosome:RGSC3.4:4:1:187126005:1 164235393 ID35951 U -
TGACTTAGAGCTCTCAGGACACAGTCTTAT
>4 dna:chromosome chromosome:RGSC3.4:4:1:187126005:1 164235394 ID35950 U -
TGACTTAGAGCTCTCAGGACACAGTCTTA
>4 dna:chromosome chromosome:RGSC3.4:4:1:187126005:1 164235395 ID35949 U -
TGACTTAGAGCTCTCAGGACACAGTCTT
>4 dna:chromosome chromosome:RGSC3.4:4:1:187126005:1 164235396 ID35948 U -
TGACTTAGAGCTCTCAGGACACAGTCT
>4 dna:chromosome chromosome:RGSC3.4:4:1:187126005:1 164235422 ID48668 U -
TGGGACCTTTAAAAAAGATAGCCCCACTCT
>4 dna:chromosome chromosome:RGSC3.4:4:1:187126005:1 164235424 ID48667 U -
TGGGACCTTTAAAAAAGATAGCCCCACT
>4 dna:chromosome chromosome:RGSC3.4:4:1:187126005:1 164235430 ID15491 U -
TACGATGGGACCTTTAAAAAAGATAGC
>4 dna:chromosome chromosome:RGSC3.4:4:1:187126005:1 164235438 ID13962 U -
TACACAAGGACATACGATGGGACCTTTAAAA
>4 dna:chromosome chromosome:RGSC3.4:4:1:187126005:1 164235439 ID13961 U -
TACACAAGGACATACGATGGGACCTTTAAA
>4 dna:chromosome chromosome:RGSC3.4:4:1:187126005:1 164235440 ID13960 U -
TACACAAGGACATACGATGGGACCTTTAA
>4 dna:chromosome chromosome:RGSC3.4:4:1:187126005:1 164235441 ID13959 U -
TACACAAGGACATACGATGGGACCTTTA
>4 dna:chromosome chromosome:RGSC3.4:4:1:187126005:1 164235443 ID13958 U -
TACACAAGGACATACGATGGGACCTT
>4 dna:chromosome chromosome:RGSC3.4:4:1:187126005:1 164235444 ID749 U -
ACAAGGACATACGATGGGACCT
>4 dna:chromosome chromosome:RGSC3.4:4:1:187126005:1 164235444 ID62369 U -
TTTTACACAAGGACATACGATGGGACCT
>4 dna:chromosome chromosome:RGSC3.4:4:1:187126005:1 164235463 ID52217 U -
TGTATAAAGAAAGCTCAAAAACATTTTACACA
>4 dna:chromosome chromosome:RGSC3.4:4:1:187126005:1 164235479 ID20620 U -
TAGTTGTCTAATTGTTGTATAAAGAAAGCTC
>4 dna:chromosome chromosome:RGSC3.4:4:1:187126005:1 164235480 ID20619 U -
TAGTTGTCTAATTGTTGTATAAAGAAAGCT
>4 dna:chromosome chromosome:RGSC3.4:4:1:187126005:1 164235481 ID20618 U -
TAGTTGTCTAATTGTTGTATAAAGAAAGC
>4 dna:chromosome chromosome:RGSC3.4:4:1:187126005:1 164235482 ID20617 U -
TAGTTGTCTAATTGTTGTATAAAGAAAG
>4 dna:chromosome chromosome:RGSC3.4:4:1:187126005:1 164235485 ID58839 U -
TTCTAGTTGTCTAATTGTTGTATAAAGA
>4 dna:chromosome chromosome:RGSC3.4:4:1:187126005:1 164235502 ID41343 U -
TGCAGTGGATATTATTGTCTTCTAGTTGTC
>4 dna:chromosome chromosome:RGSC3.4:4:1:187126005:1 164235513 ID40207 U -
TGATTTTTTTCTGCAGTGGATATTATTGTC
>4 dna:chromosome chromosome:RGSC3.4:4:1:187126005:1 164235513 ID62687 U -
TTTTTTCTGCAGTGGATATTATTGTC
>4 dna:chromosome chromosome:RGSC3.4:4:1:187126005:1 164235520 ID41501 U -
TGCATCTTGATTTTTTTCTGCAGTGGATAT
>4 dna:chromosome chromosome:RGSC3.4:4:1:187126005:1 164235521 ID41500 U -
TGCATCTTGATTTTTTTCTGCAGTGGATA
>4 dna:chromosome chromosome:RGSC3.4:4:1:187126005:1 164235521 ID60063 U -
TTGCATCTTGATTTTTTTCTGCAGTGGATA
>4 dna:chromosome chromosome:RGSC3.4:4:1:187126005:1 164235523 ID41499 U -
TGCATCTTGATTTTTTTCTGCAGTGGA
>4 dna:chromosome chromosome:RGSC3.4:4:1:187126005:1 164235524 ID41498 U -
TGCATCTTGATTTTTTTCTGCAGTGG
>4 dna:chromosome chromosome:RGSC3.4:4:1:187126005:1 164235525 ID41497 U -
TGCATCTTGATTTTTTTCTGCAGTG
>4 dna:chromosome chromosome:RGSC3.4:4:1:187126005:1 164235537 ID17377 U -
TAGACTTTCATCTCCACTTGCATCTTGATTT
>4 dna:chromosome chromosome:RGSC3.4:4:1:187126005:1 164235564 ID40447 U -
TGCAACACAGGAAGAGGTTGGCTGGCTAGA
>4 dna:chromosome chromosome:RGSC3.4:4:1:187126005:1 164235568 ID53836 U -
TGTGCAACACAGGAAGAGGTTGGCTGGC
>4 dna:chromosome chromosome:RGSC3.4:4:1:187126005:1 164235572 ID6332 U -
GAAGCTTGTGCAACACAGGAAGAGGTTGGC
>4 dna:chromosome chromosome:RGSC3.4:4:1:187126005:1 164235578 ID35311 U -
TGACCAGAAGCTTGTGCAACACAGGAAGAG
>4 dna:chromosome chromosome:RGSC3.4:4:1:187126005:1 164235588 ID11898 U -
TAAGACAGTGACCAGAAGCTTGTGCAAC
>4 dna:chromosome chromosome:RGSC3.4:4:1:187126005:1 164235591 ID11528 U -
TAACTAAGACAGTGACCAGAAGCTTGTGC
>4 dna:chromosome chromosome:RGSC3.4:4:1:187126005:1 164235591 ID11897 U -
TAAGACAGTGACCAGAAGCTTGTGC
>4 dna:chromosome chromosome:RGSC3.4:4:1:187126005:1 164235591 ID51872 U -
TGTAACTAAGACAGTGACCAGAAGCTTGTGC
>4 dna:chromosome chromosome:RGSC3.4:4:1:187126005:1 164235599 ID46624 U -
TGGAGCTTGTAACTAAGACAGTGACCAGAA
>4 dna:chromosome chromosome:RGSC3.4:4:1:187126005:1 164235601 ID46623 U -
TGGAGCTTGTAACTAAGACAGTGACCAG
>4 dna:chromosome chromosome:RGSC3.4:4:1:187126005:1 164235602 ID31160 U -
TCTGGAGCTTGTAACTAAGACAGTGACCA
>4 dna:chromosome chromosome:RGSC3.4:4:1:187126005:1 164235602 ID46622 U -
TGGAGCTTGTAACTAAGACAGTGACCA
>4 dna:chromosome chromosome:RGSC3.4:4:1:187126005:1 164235603 ID31159 U -
TCTGGAGCTTGTAACTAAGACAGTGACC
>4 dna:chromosome chromosome:RGSC3.4:4:1:187126005:1 164235603 ID46621 U -
TGGAGCTTGTAACTAAGACAGTGACC
>4 dna:chromosome chromosome:RGSC3.4:4:1:187126005:1 164235605 ID46620 U -
TGGAGCTTGTAACTAAGACAGTGA
>4 dna:chromosome chromosome:RGSC3.4:4:1:187126005:1 164235622 ID9792 U -
TAAAACAAAGGCATGACTGCCCTCTGGAGCT
>4 dna:chromosome chromosome:RGSC3.4:4:1:187126005:1 164235623 ID3126 U -
CAAAGGCATGACTGCCCTCTGGAGC
>4 dna:chromosome chromosome:RGSC3.4:4:1:187126005:1 164235623 ID9790 U -
TAAAACAAAGGCATGACTGCCCTCTGGAGC
>4 dna:chromosome chromosome:RGSC3.4:4:1:187126005:1 164235633 ID36884 U -
TGAGATGAATAAAACAAAGGCATGACTGC
>4 dna:chromosome chromosome:RGSC3.4:4:1:187126005:1 164235639 ID60762 U -
TTGGTACTGAGATGAATAAAACAAAGGCAT
>4 dna:chromosome chromosome:RGSC3.4:4:1:187126005:1 164235640 ID50295 U -
TGGTACTGAGATGAATAAAACAAAGGCA
>4 dna:chromosome chromosome:RGSC3.4:4:1:187126005:1 164235641 ID50294 U -
TGGTACTGAGATGAATAAAACAAAGGC
>4 dna:chromosome chromosome:RGSC3.4:4:1:187126005:1 164235643 ID45166 U -
TGCTTTGGTACTGAGATGAATAAAACAAAG
>4 dna:chromosome chromosome:RGSC3.4:4:1:187126005:1 164235644 ID45165 U -
TGCTTTGGTACTGAGATGAATAAAACAAA
>4 dna:chromosome chromosome:RGSC3.4:4:1:187126005:1 164235645 ID45164 U -
TGCTTTGGTACTGAGATGAATAAAACAA
>4 dna:chromosome chromosome:RGSC3.4:4:1:187126005:1 164235646 ID45163 U -
TGCTTTGGTACTGAGATGAATAAAACA
>4 dna:chromosome chromosome:RGSC3.4:4:1:187126005:1 164235652 ID45162 U -
TGCTTTGGTACTGAGATGAAT
>4 dna:chromosome chromosome:RGSC3.4:4:1:187126005:1 164235654 ID43552 U -
TGCGTGGTGCTGCTTTGGTACTGAGATGA
>4 dna:chromosome chromosome:RGSC3.4:4:1:187126005:1 164235656 ID43551 U -
TGCGTGGTGCTGCTTTGGTACTGAGAT
>4 dna:chromosome chromosome:RGSC3.4:4:1:187126005:1 164235658 ID22092 U -
TATGTGCGTGGTGCTGCTTTGGTACTGAG
>4 dna:chromosome chromosome:RGSC3.4:4:1:187126005:1 164235661 ID2765 U -
ATGTGCGTGGTGCTGCTTTGGTACT
>4 dna:chromosome chromosome:RGSC3.4:4:1:187126005:1 164235661 ID15829 U -
TACTATGTGCGTGGTGCTGCTTTGGTACT
>4 dna:chromosome chromosome:RGSC3.4:4:1:187126005:1 164235661 ID53973 U -
TGTGCGTGGTGCTGCTTTGGTACT
>4 dna:chromosome chromosome:RGSC3.4:4:1:187126005:1 164235662 ID2764 U -
ATGTGCGTGGTGCTGCTTTGGTAC
>4 dna:chromosome chromosome:RGSC3.4:4:1:187126005:1 164235662 ID15828 U -
TACTATGTGCGTGGTGCTGCTTTGGTAC
>4 dna:chromosome chromosome:RGSC3.4:4:1:187126005:1 164235662 ID22091 U -
TATGTGCGTGGTGCTGCTTTGGTAC
>4 dna:chromosome chromosome:RGSC3.4:4:1:187126005:1 164235663 ID2763 U -
ATGTGCGTGGTGCTGCTTTGGTA
>4 dna:chromosome chromosome:RGSC3.4:4:1:187126005:1 164235663 ID15826 U -
TACTATGTGCGTGGTGCTGCTTTGGTA
>4 dna:chromosome chromosome:RGSC3.4:4:1:187126005:1 164235664 ID15825 U -
TACTATGTGCGTGGTGCTGCTTTGGT
>4 dna:chromosome chromosome:RGSC3.4:4:1:187126005:1 164235665 ID15824 U -
TACTATGTGCGTGGTGCTGCTTTGG
>4 dna:chromosome chromosome:RGSC3.4:4:1:187126005:1 164235675 ID22118 U -
TATGTTAAAAGCACCTACTATGTGCGTGGT
>4 dna:chromosome chromosome:RGSC3.4:4:1:187126005:1 164235687 ID23932 U -
TCACTCAACCGGTATGTTAAAAGCACCTAC
>4 dna:chromosome chromosome:RGSC3.4:4:1:187126005:1 164235688 ID23931 U -
TCACTCAACCGGTATGTTAAAAGCACCTA
>4 dna:chromosome chromosome:RGSC3.4:4:1:187126005:1 164235691 ID57949 U -
TTCATTCACTCAACCGGTATGTTAAAAGCAC
>4 dna:chromosome chromosome:RGSC3.4:4:1:187126005:1 164235696 ID2883 U -
ATTCATTCACTCAACCGGTATGTTAAA
>4 dna:chromosome chromosome:RGSC3.4:4:1:187126005:1 164235696 ID57953 U -
TTCATTCATTCACTCAACCGGTATGTTAAA
>4 dna:chromosome chromosome:RGSC3.4:4:1:187126005:1 164235767 ID28020 U -
TCCTAGTCCAAAAATATTTTAGAGTAAGGAG
>4 dna:chromosome chromosome:RGSC3.4:4:1:187126005:1 164235938 ID49900 U -
TGGGTGATGGAAAGAAAAGACTCTGTAGA
>4 dna:chromosome chromosome:RGSC3.4:4:1:187126005:1 164235943 ID30937 U -
TCTGATGGGTGATGGAAAGAAAAGACTCT
>4 dna:chromosome chromosome:RGSC3.4:4:1:187126005:1 164235957 ID37006 U -
TGAGATTCCATTTATCTGATGGGTGATGG
>4 dna:chromosome chromosome:RGSC3.4:4:1:187126005:1 164235981 ID37379 U -
TGAGCTAACGGGAACTGGGCTGAGA
>4 dna:chromosome chromosome:RGSC3.4:4:1:187126005:1 164236040 ID8926 U -
GTAAAGCATCTGTAGCTACGGCTGAGGTTC
>4 dna:chromosome chromosome:RGSC3.4:4:1:187126005:1 164236044 ID4100 U -
CATCTGTAGCTACGGCTGAG
>4 dna:chromosome chromosome:RGSC3.4:4:1:187126005:1 164236131 ID16519 U -
TACTTTGTTAAGTAGGTCCTTCCCCAGAT
>4 dna:chromosome chromosome:RGSC3.4:4:1:187126005:1 164236219 ID30592 U -
TCTCTTTAAAGTGAGAGTTTGTCTTAGTGT
>4 dna:chromosome chromosome:RGSC3.4:4:1:187126005:1 164236220 ID59005 U -
TTCTCTTTAAAGTGAGAGTTTGTCTTAGTG
>4 dna:chromosome chromosome:RGSC3.4:4:1:187126005:1 164236226 ID13043 U -
TAATCTTTCTCTTTAAAGTGAGAGTTTGTC
>4 dna:chromosome chromosome:RGSC3.4:4:1:187126005:1 164236266 ID28074 U -
TCCTATCTTGTTGGCACACACATTCCCTAT
>4 dna:chromosome chromosome:RGSC3.4:4:1:187126005:1 164236282 ID35161 U -
TGACATGGGCCTTGTTCCTATCTTGTTGG
>4 dna:chromosome chromosome:RGSC3.4:4:1:187126005:1 164236285 ID31835 U -
TCTTGACATGGGCCTTGTTCCTATCTTGT
>4 dna:chromosome chromosome:RGSC3.4:4:1:187126005:1 164236354 ID3891 U -
CAGGGAAGTGCCTGCTAGC
>4 dna:chromosome chromosome:RGSC3.4:4:1:187126005:1 164236354 ID10208 U -
TAAACAGTGAACCAGGGAAGTGCCTGCTAGC
>4 dna:chromosome chromosome:RGSC3.4:4:1:187126005:1 164236359 ID2058 U -
AGTGAACCAGGGAAGTGCCTG
>4 dna:chromosome chromosome:RGSC3.4:4:1:187126005:1 164236360 ID26288 U -
TCCATAAACAGTGAACCAGGGAAGTGCCT
>4 dna:chromosome chromosome:RGSC3.4:4:1:187126005:1 164236386 ID40117 U -
TGATTTCTTCCGTTCAGCAGGTCC
>4 dna:chromosome chromosome:RGSC3.4:4:1:187126005:1 164236389 ID36334 U -
TGAGAAGTCTGATTTCTTCCGTTCAGCAGG
>4 dna:chromosome chromosome:RGSC3.4:4:1:187126005:1 164236428 ID2699 U -
ATGGTGTCTGAACCAGCTGGTCCTCAGCAGA
>4 dna:chromosome chromosome:RGSC3.4:4:1:187126005:1 164236435 ID51283 U -
TGGTGTCTGAACCAGCTGGTCCT
>4 dna:chromosome chromosome:RGSC3.4:4:1:187126005:1 164236436 ID51282 U -
TGGTGTCTGAACCAGCTGGTCC
>4 dna:chromosome chromosome:RGSC3.4:4:1:187126005:1 164236551 ID1991 U -
AGGTTTCTGGGCATGGGGGAGGAGGC
>4 dna:chromosome chromosome:RGSC3.4:4:1:187126005:1 164236596 ID11498 U -
TAACGGATTGTCACACTTAGACACATCAGC
>4 dna:chromosome chromosome:RGSC3.4:4:1:187126005:1 164236622 ID38018 U -
TGAGTATTTAAAGGGATCTCAGCTCTAAC
>4 dna:chromosome chromosome:RGSC3.4:4:1:187126005:1 164236639 ID30842 U -
TCTGAGGCCTGAGTGTTTGAGTATTTAAA
>4 dna:chromosome chromosome:RGSC3.4:4:1:187126005:1 164236671 ID25526 U -
TCCAAGACAGAGACTCAAACATTCTCCAGT
>4 dna:chromosome chromosome:RGSC3.4:4:1:187126005:1 164236677 ID34275 U -
TGAATGTCCAAGACAGAGACTCAAACATTC
>4 dna:chromosome chromosome:RGSC3.4:4:1:187126005:1 164236678 ID30720 U -
TCTGAATGTCCAAGACAGAGACTCAAACATT
>4 dna:chromosome chromosome:RGSC3.4:4:1:187126005:1 164236683 ID30719 U -
TCTGAATGTCCAAGACAGAGACTCAA
>4 dna:chromosome chromosome:RGSC3.4:4:1:187126005:1 164236690 ID58236 U -
TTCCCAACACTCTGAATGTCCAAGACAGA
>4 dna:chromosome chromosome:RGSC3.4:4:1:187126005:1 164236695 ID43242 U -
TGCCTTCCCAACACTCTGAATGTCCAAG
>4 dna:chromosome chromosome:RGSC3.4:4:1:187126005:1 164236700 ID28411 U -
TCCTCTGCCTTCCCAACACTCTGAATGT
>4 dna:chromosome chromosome:RGSC3.4:4:1:187126005:1 164236711 ID25443 U -
TCCAAATTCACTTCCTCTGCCTTCCCAAC
>4 dna:chromosome chromosome:RGSC3.4:4:1:187126005:1 164236714 ID25442 U -
TCCAAATTCACTTCCTCTGCCTTCCC
>4 dna:chromosome chromosome:RGSC3.4:4:1:187126005:1 164236716 ID25441 U -
TCCAAATTCACTTCCTCTGCCTTC
>4 dna:chromosome chromosome:RGSC3.4:4:1:187126005:1 164236728 ID58696 U -
TTCTAAGAGCAGCTTTAATCCAAATTCACT
>4 dna:chromosome chromosome:RGSC3.4:4:1:187126005:1 164236731 ID11973 U -
TAAGAGCAGCTTTAATCCAAATTC
>4 dna:chromosome chromosome:RGSC3.4:4:1:187126005:1 164236771 ID15903 U -
TACTCAGGATCTCGAGGGAAGCCCCTCC
>4 dna:chromosome chromosome:RGSC3.4:4:1:187126005:1 164236782 ID17794 U -
TAGATGCTTCAAAATACTCAGGATCTCGAGG
>4 dna:chromosome chromosome:RGSC3.4:4:1:187126005:1 164236783 ID17793 U -
TAGATGCTTCAAAATACTCAGGATCTCGAG
>4 dna:chromosome chromosome:RGSC3.4:4:1:187126005:1 164236803 ID11816 U -
TAAGAAGTGAGACAGGTCTAGATGCTTC
>4 dna:chromosome chromosome:RGSC3.4:4:1:187126005:1 164236805 ID43651 U -
TGCTAAGAAGTGAGACAGGTCTAGATGCT
>4 dna:chromosome chromosome:RGSC3.4:4:1:187126005:1 164236806 ID43650 U -
TGCTAAGAAGTGAGACAGGTCTAGATGC
>4 dna:chromosome chromosome:RGSC3.4:4:1:187126005:1 164236812 ID2614 U -
ATGCTAAGAAGTGAGACAGGTCT
>4 dna:chromosome chromosome:RGSC3.4:4:1:187126005:1 164236812 ID3279 U -
CAATATGCTAAGAAGTGAGACAGGTCT
>4 dna:chromosome chromosome:RGSC3.4:4:1:187126005:1 164236818 ID15373 U -
TACCTTCCAATATGCTAAGAAGTGAGAC
>4 dna:chromosome chromosome:RGSC3.4:4:1:187126005:1 164236834 ID26432 U -
TCCATGTCAGAGCTTTACTACCTTCCAATA
>4 dna:chromosome chromosome:RGSC3.4:4:1:187126005:1 164236835 ID30329 U -
TCTCCATGTCAGAGCTTTACTACCTTCCAAT
>4 dna:chromosome chromosome:RGSC3.4:4:1:187126005:1 164236836 ID30328 U -
TCTCCATGTCAGAGCTTTACTACCTTCCAA
>4 dna:chromosome chromosome:RGSC3.4:4:1:187126005:1 164236837 ID30327 U -
TCTCCATGTCAGAGCTTTACTACCTTCCA
>4 dna:chromosome chromosome:RGSC3.4:4:1:187126005:1 164236838 ID30326 U -
TCTCCATGTCAGAGCTTTACTACCTTCC
>4 dna:chromosome chromosome:RGSC3.4:4:1:187126005:1 164236867 ID43012 U -
TGCCTCGGGTTCTCTTTTTAGACACCT
>4 dna:chromosome chromosome:RGSC3.4:4:1:187126005:1 164236885 ID7132 U -
GAGTCAGGAATTTTGTGCCTCGGG
>4 dna:chromosome chromosome:RGSC3.4:4:1:187126005:1 164236885 ID7964 U -
GCTGAAGAGTCAGGAATTTTGTGCCTCGGG
>4 dna:chromosome chromosome:RGSC3.4:4:1:187126005:1 164236886 ID7963 U -
GCTGAAGAGTCAGGAATTTTGTGCCTCGG
>4 dna:chromosome chromosome:RGSC3.4:4:1:187126005:1 164236890 ID8577 U -
GGCTGAAGAGTCAGGAATTTTGTGCC
>4 dna:chromosome chromosome:RGSC3.4:4:1:187126005:1 164236964 ID28394 U -
TCCTCTCGAATGTTCACTCTCTTCCAAATC
>4 dna:chromosome chromosome:RGSC3.4:4:1:187126005:1 164236965 ID28393 U -
TCCTCTCGAATGTTCACTCTCTTCCAAAT
>4 dna:chromosome chromosome:RGSC3.4:4:1:187126005:1 164236966 ID28392 U -
TCCTCTCGAATGTTCACTCTCTTCCAAA
>4 dna:chromosome chromosome:RGSC3.4:4:1:187126005:1 164236968 ID28391 U -
TCCTCTCGAATGTTCACTCTCTTCCA
>4 dna:chromosome chromosome:RGSC3.4:4:1:187126005:1 164236969 ID28390 U -
TCCTCTCGAATGTTCACTCTCTTCC
>4 dna:chromosome chromosome:RGSC3.4:4:1:187126005:1 164236970 ID28389 U -
TCCTCTCGAATGTTCACTCTCTTC
>4 dna:chromosome chromosome:RGSC3.4:4:1:187126005:1 164236974 ID28388 U -
TCCTCTCGAATGTTCACTCT
>4 dna:chromosome chromosome:RGSC3.4:4:1:187126005:1 164237080 ID51186 U -
TGGTGGTGAGATAGCCTCTGGCCACAGT
>4 dna:chromosome chromosome:RGSC3.4:4:1:187126005:1 164237082 ID51185 U -
TGGTGGTGAGATAGCCTCTGGCCACA
>4 dna:chromosome chromosome:RGSC3.4:4:1:187126005:1 164237098 ID16222 U -
TACTGTCTTGCAAGGCCCTGGTGGTGAG
>4 dna:chromosome chromosome:RGSC3.4:4:1:187126005:1 164237101 ID16221 U -
TACTGTCTTGCAAGGCCCTGGTGGT
>4 dna:chromosome chromosome:RGSC3.4:4:1:187126005:1 164237102 ID16220 U -
TACTGTCTTGCAAGGCCCTGGTGG
>4 dna:chromosome chromosome:RGSC3.4:4:1:187126005:1 164237105 ID22068 U -
TATGTCTACTGTCTTGCAAGGCCCTGG
>4 dna:chromosome chromosome:RGSC3.4:4:1:187126005:1 164237105 ID52912 U -
TGTCTACTGTCTTGCAAGGCCCTGG
>4 dna:chromosome chromosome:RGSC3.4:4:1:187126005:1 164237109 ID2471 U -
ATCTTTATGTCTACTGTCTTGCAAGGCC
>4 dna:chromosome chromosome:RGSC3.4:4:1:187126005:1 164237110 ID29948 U -
TCTATCTTTATGTCTACTGTCTTGCAAGGC
>4 dna:chromosome chromosome:RGSC3.4:4:1:187126005:1 164237114 ID5214 U -
CTATCTTTATGTCTACTGTCTTGCA
>4 dna:chromosome chromosome:RGSC3.4:4:1:187126005:1 164237114 ID61097 U -
TTGTCTATCTTTATGTCTACTGTCTTGCA
>4 dna:chromosome chromosome:RGSC3.4:4:1:187126005:1 164237116 ID52949 U -
TGTCTATCTTTATGTCTACTGTCTTG
>4 dna:chromosome chromosome:RGSC3.4:4:1:187126005:1 164237116 ID61096 U -
TTGTCTATCTTTATGTCTACTGTCTTG
>4 dna:chromosome chromosome:RGSC3.4:4:1:187126005:1 164237117 ID29994 U -
TCTATTGTCTATCTTTATGTCTACTGTCTT
>4 dna:chromosome chromosome:RGSC3.4:4:1:187126005:1 164237118 ID29993 U -
TCTATTGTCTATCTTTATGTCTACTGTCT
>4 dna:chromosome chromosome:RGSC3.4:4:1:187126005:1 164237119 ID22574 U -
TATTGTCTATCTTTATGTCTACTGTC
>4 dna:chromosome chromosome:RGSC3.4:4:1:187126005:1 164237119 ID30455 U -
TCTCTATTGTCTATCTTTATGTCTACTGTC
>4 dna:chromosome chromosome:RGSC3.4:4:1:187126005:1 164237123 ID23459 U -
TCAATCTCTATTGTCTATCTTTATGTCTAC
>4 dna:chromosome chromosome:RGSC3.4:4:1:187126005:1 164237126 ID23458 U -
TCAATCTCTATTGTCTATCTTTATGTC
>4 dna:chromosome chromosome:RGSC3.4:4:1:187126005:1 164237136 ID47248 U -
TGGCAAGCCTCAATCTCTATTGTCTA
>4 dna:chromosome chromosome:RGSC3.4:4:1:187126005:1 164237169 ID45003 U -
TGCTTGGGTCTCTAGCAGAGGTGAG
>4 dna:chromosome chromosome:RGSC3.4:4:1:187126005:1 164237187 ID43844 U -
TGCTAGACATGACTGGTTTTTGCTGCTTGG
>4 dna:chromosome chromosome:RGSC3.4:4:1:187126005:1 164237191 ID22142 U -
TATGTTGCTAGACATGACTGGTTTTTGCTGC
>4 dna:chromosome chromosome:RGSC3.4:4:1:187126005:1 164237191 ID43843 U -
TGCTAGACATGACTGGTTTTTGCTGC
>4 dna:chromosome chromosome:RGSC3.4:4:1:187126005:1 164237192 ID22141 U -
TATGTTGCTAGACATGACTGGTTTTTGCTG
>4 dna:chromosome chromosome:RGSC3.4:4:1:187126005:1 164237194 ID55185 U -
TGTTGCTAGACATGACTGGTTTTTGC
>4 dna:chromosome chromosome:RGSC3.4:4:1:187126005:1 164237197 ID58863 U -
TTCTATGTTGCTAGACATGACTGGTTTT
>4 dna:chromosome chromosome:RGSC3.4:4:1:187126005:1 164237203 ID21346 U -
TATCATCTTCTATGTTGCTAGACATGACT
>4 dna:chromosome chromosome:RGSC3.4:4:1:187126005:1 164237214 ID8718 U -
GGGGGCAATTATATCATCTTCTATGTTGC
>4 dna:chromosome chromosome:RGSC3.4:4:1:187126005:1 164237214 ID49639 U -
TGGGGGCAATTATATCATCTTCTATGTTGC
>4 dna:chromosome chromosome:RGSC3.4:4:1:187126005:1 164237215 ID49638 U -
TGGGGGCAATTATATCATCTTCTATGTTG
>4 dna:chromosome chromosome:RGSC3.4:4:1:187126005:1 164237224 ID25905 U -
TCCACTCTATGGGGGCAATTATATCATCT
>4 dna:chromosome chromosome:RGSC3.4:4:1:187126005:1 164237237 ID29050 U -
TCCTTGCCAGACTCCACTCTATGGGGGC
>4 dna:chromosome chromosome:RGSC3.4:4:1:187126005:1 164237284 ID19388 U -
TAGGCCTAGTCCTTTGGGGATCTCTTCAGC
>4 dna:chromosome chromosome:RGSC3.4:4:1:187126005:1 164237292 ID43912 U -
TGCTAGGCCTAGTCCTTTGGGGATC
>4 dna:chromosome chromosome:RGSC3.4:4:1:187126005:1 164237294 ID35302 U -
TGACCACTGCTAGGCCTAGTCCTTTGGGGA
>4 dna:chromosome chromosome:RGSC3.4:4:1:187126005:1 164237314 ID48970 U -
TGGGATGAATGGTCAGCTCTCTGACCACTGC
>4 dna:chromosome chromosome:RGSC3.4:4:1:187126005:1 164237320 ID48969 U -
TGGGATGAATGGTCAGCTCTCTGAC
>4 dna:chromosome chromosome:RGSC3.4:4:1:187126005:1 164237321 ID48968 U -
TGGGATGAATGGTCAGCTCTCTGA
>4 dna:chromosome chromosome:RGSC3.4:4:1:187126005:1 164237346 ID40196 U -
TGATTTTGTTTTAAAGGGTCCGAGAGTCT
>4 dna:chromosome chromosome:RGSC3.4:4:1:187126005:1 164237346 ID62288 U -
TTTGTTTTAAAGGGTCCGAGAGTCT
>4 dna:chromosome chromosome:RGSC3.4:4:1:187126005:1 164237347 ID40195 U -
TGATTTTGTTTTAAAGGGTCCGAGAGTC
>4 dna:chromosome chromosome:RGSC3.4:4:1:187126005:1 164237347 ID55485 U -
TGTTTTAAAGGGTCCGAGAGTC
>4 dna:chromosome chromosome:RGSC3.4:4:1:187126005:1 164237348 ID6023 U -
CTTTGATTTTGTTTTAAAGGGTCCGAGAGT
>4 dna:chromosome chromosome:RGSC3.4:4:1:187126005:1 164237348 ID40194 U -
TGATTTTGTTTTAAAGGGTCCGAGAGT
>4 dna:chromosome chromosome:RGSC3.4:4:1:187126005:1 164237348 ID62110 U -
TTTGATTTTGTTTTAAAGGGTCCGAGAGT
>4 dna:chromosome chromosome:RGSC3.4:4:1:187126005:1 164237348 ID62287 U -
TTTGTTTTAAAGGGTCCGAGAGT
>4 dna:chromosome chromosome:RGSC3.4:4:1:187126005:1 164237349 ID6022 U -
CTTTGATTTTGTTTTAAAGGGTCCGAGAG
>4 dna:chromosome chromosome:RGSC3.4:4:1:187126005:1 164237350 ID6781 U -
GACTTTGATTTTGTTTTAAAGGGTCCGAGA
>4 dna:chromosome chromosome:RGSC3.4:4:1:187126005:1 164237352 ID46442 U -
TGGACTTTGATTTTGTTTTAAAGGGTCCGA
>4 dna:chromosome chromosome:RGSC3.4:4:1:187126005:1 164237353 ID5627 U -
CTGGACTTTGATTTTGTTTTAAAGGGTCCG
>4 dna:chromosome chromosome:RGSC3.4:4:1:187126005:1 164237355 ID4590 U -
CCCTGGACTTTGATTTTGTTTTAAAGGGTC
>4 dna:chromosome chromosome:RGSC3.4:4:1:187126005:1 164237355 ID46441 U -
TGGACTTTGATTTTGTTTTAAAGGGTC
>4 dna:chromosome chromosome:RGSC3.4:4:1:187126005:1 164237356 ID46440 U -
TGGACTTTGATTTTGTTTTAAAGGGT
>4 dna:chromosome chromosome:RGSC3.4:4:1:187126005:1 164237401 ID5759 U -
CTGTGTTCTCCCACATACAATTTGCTCCAGG
>4 dna:chromosome chromosome:RGSC3.4:4:1:187126005:1 164237411 ID22755 U -
TATTTGCCTCTGTGTTCTCCCACATACAAT
>4 dna:chromosome chromosome:RGSC3.4:4:1:187126005:1 164237412 ID22754 U -
TATTTGCCTCTGTGTTCTCCCACATACAA
>4 dna:chromosome chromosome:RGSC3.4:4:1:187126005:1 164237413 ID30006 U -
TCTATTTGCCTCTGTGTTCTCCCACATACA
>4 dna:chromosome chromosome:RGSC3.4:4:1:187126005:1 164237414 ID30005 U -
TCTATTTGCCTCTGTGTTCTCCCACATAC
>4 dna:chromosome chromosome:RGSC3.4:4:1:187126005:1 164237420 ID28370 U -
TCCTCTATTTGCCTCTGTGTTCTCCC
>4 dna:chromosome chromosome:RGSC3.4:4:1:187126005:1 164237422 ID48539 U -
TGGGAATCCTCTATTTGCCTCTGTGTTCTC
>4 dna:chromosome chromosome:RGSC3.4:4:1:187126005:1 164237480 ID2062 U -
AGTGAAGTGAGGCCTCCTAT
>4 dna:chromosome chromosome:RGSC3.4:4:1:187126005:1 164237499 ID37620 U -
TGAGGAGGGACAGAGCCACATTGGAGA
>4 dna:chromosome chromosome:RGSC3.4:4:1:187126005:1 164237506 ID61896 U -
TTTGAAAGATGAGGAGGGACAGAGCCACA
>4 dna:chromosome chromosome:RGSC3.4:4:1:187126005:1 164237507 ID61895 U -
TTTGAAAGATGAGGAGGGACAGAGCCAC
>4 dna:chromosome chromosome:RGSC3.4:4:1:187126005:1 164237510 ID32481 U -
TGAAAATTTGAAAGATGAGGAGGGACAGAGC
>4 dna:chromosome chromosome:RGSC3.4:4:1:187126005:1 164237510 ID59467 U -
TTGAAAGATGAGGAGGGACAGAGC
>4 dna:chromosome chromosome:RGSC3.4:4:1:187126005:1 164237512 ID32480 U -
TGAAAATTTGAAAGATGAGGAGGGACAGA
>4 dna:chromosome chromosome:RGSC3.4:4:1:187126005:1 164237512 ID61894 U -
TTTGAAAGATGAGGAGGGACAGA
>4 dna:chromosome chromosome:RGSC3.4:4:1:187126005:1 164237514 ID32479 U -
TGAAAATTTGAAAGATGAGGAGGGACA
>4 dna:chromosome chromosome:RGSC3.4:4:1:187126005:1 164237515 ID3014 U -
ATTTGAAAGATGAGGAGGGAC
>4 dna:chromosome chromosome:RGSC3.4:4:1:187126005:1 164237515 ID32478 U -
TGAAAATTTGAAAGATGAGGAGGGAC
>4 dna:chromosome chromosome:RGSC3.4:4:1:187126005:1 164237515 ID59466 U -
TTGAAAGATGAGGAGGGAC
>4 dna:chromosome chromosome:RGSC3.4:4:1:187126005:1 164237516 ID32477 U -
TGAAAATTTGAAAGATGAGGAGGGA
>4 dna:chromosome chromosome:RGSC3.4:4:1:187126005:1 164237516 ID41002 U -
TGCACTGAAAATTTGAAAGATGAGGAGGGA
>4 dna:chromosome chromosome:RGSC3.4:4:1:187126005:1 164237517 ID32476 U -
TGAAAATTTGAAAGATGAGGAGGG
>4 dna:chromosome chromosome:RGSC3.4:4:1:187126005:1 164237518 ID41001 U -
TGCACTGAAAATTTGAAAGATGAGGAGG
>4 dna:chromosome chromosome:RGSC3.4:4:1:187126005:1 164237572 ID56939 U -
TTAGATGTCCCAGGATAGGGTTGGAGGAA
>4 dna:chromosome chromosome:RGSC3.4:4:1:187126005:1 164237576 ID47867 U -
TGGCCTTAGATGTCCCAGGATAGGGTTGGA
>4 dna:chromosome chromosome:RGSC3.4:4:1:187126005:1 164237577 ID47866 U -
TGGCCTTAGATGTCCCAGGATAGGGTTGG
>4 dna:chromosome chromosome:RGSC3.4:4:1:187126005:1 164237577 ID60615 U -
TTGGCCTTAGATGTCCCAGGATAGGGTTGG
>4 dna:chromosome chromosome:RGSC3.4:4:1:187126005:1 164237580 ID50064 U -
TGGGTTGGCCTTAGATGTCCCAGGATAGGGT
>4 dna:chromosome chromosome:RGSC3.4:4:1:187126005:1 164237618 ID4491 U -
CCCACTTGAGCCCGGTGGCCTCAGA
>4 dna:chromosome chromosome:RGSC3.4:4:1:187126005:1 164237621 ID3575 U -
CACTTGAGCCCGGTGGCCTC
>4 dna:chromosome chromosome:RGSC3.4:4:1:187126005:1 164237626 ID25669 U -
TCCAATCTTTGTCCCACTTGAGCCCGGTG
>4 dna:chromosome chromosome:RGSC3.4:4:1:187126005:1 164237627 ID6037 U -
CTTTGTCCCACTTGAGCCCGGT
>4 dna:chromosome chromosome:RGSC3.4:4:1:187126005:1 164237630 ID29939 U -
TCTATCCAATCTTTGTCCCACTTGAGCCC
>4 dna:chromosome chromosome:RGSC3.4:4:1:187126005:1 164237640 ID34790 U -
TGACACCGAGTTCTATCCAATCTTTGTCCC
>4 dna:chromosome chromosome:RGSC3.4:4:1:187126005:1 164237643 ID50908 U -
TGGTGACACCGAGTTCTATCCAATCTTTGT
>4 dna:chromosome chromosome:RGSC3.4:4:1:187126005:1 164237644 ID34789 U -
TGACACCGAGTTCTATCCAATCTTTG
>4 dna:chromosome chromosome:RGSC3.4:4:1:187126005:1 164237647 ID13423 U -
TAATTGGTGACACCGAGTTCTATCCAATCT
>4 dna:chromosome chromosome:RGSC3.4:4:1:187126005:1 164237648 ID13422 U -
TAATTGGTGACACCGAGTTCTATCCAATC
>4 dna:chromosome chromosome:RGSC3.4:4:1:187126005:1 164237649 ID13421 U -
TAATTGGTGACACCGAGTTCTATCCAAT
>4 dna:chromosome chromosome:RGSC3.4:4:1:187126005:1 164237651 ID43746 U -
TGCTAATTGGTGACACCGAGTTCTATCCA
>4 dna:chromosome chromosome:RGSC3.4:4:1:187126005:1 164237652 ID43745 U -
TGCTAATTGGTGACACCGAGTTCTATCC
>4 dna:chromosome chromosome:RGSC3.4:4:1:187126005:1 164237653 ID286 U -
AACTGCTAATTGGTGACACCGAGTTCTATC
>4 dna:chromosome chromosome:RGSC3.4:4:1:187126005:1 164237654 ID6251 U -
GAACTGCTAATTGGTGACACCGAGTTCTAT
>4 dna:chromosome chromosome:RGSC3.4:4:1:187126005:1 164237655 ID6250 U -
GAACTGCTAATTGGTGACACCGAGTTCTA
>4 dna:chromosome chromosome:RGSC3.4:4:1:187126005:1 164237655 ID8177 U -
GGAACTGCTAATTGGTGACACCGAGTTCTA
>4 dna:chromosome chromosome:RGSC3.4:4:1:187126005:1 164237656 ID5600 U -
CTGCTAATTGGTGACACCGAGTTCT
>4 dna:chromosome chromosome:RGSC3.4:4:1:187126005:1 164237656 ID6249 U -
GAACTGCTAATTGGTGACACCGAGTTCT
>4 dna:chromosome chromosome:RGSC3.4:4:1:187126005:1 164237656 ID8176 U -
GGAACTGCTAATTGGTGACACCGAGTTCT
>4 dna:chromosome chromosome:RGSC3.4:4:1:187126005:1 164237656 ID43744 U -
TGCTAATTGGTGACACCGAGTTCT
>4 dna:chromosome chromosome:RGSC3.4:4:1:187126005:1 164237657 ID5157 U -
CTAATTGGTGACACCGAGTTC
>4 dna:chromosome chromosome:RGSC3.4:4:1:187126005:1 164237657 ID6248 U -
GAACTGCTAATTGGTGACACCGAGTTC
>4 dna:chromosome chromosome:RGSC3.4:4:1:187126005:1 164237657 ID8175 U -
GGAACTGCTAATTGGTGACACCGAGTTC
>4 dna:chromosome chromosome:RGSC3.4:4:1:187126005:1 164237658 ID5599 U -
CTGCTAATTGGTGACACCGAGTT
>4 dna:chromosome chromosome:RGSC3.4:4:1:187126005:1 164237658 ID6247 U -
GAACTGCTAATTGGTGACACCGAGTT
>4 dna:chromosome chromosome:RGSC3.4:4:1:187126005:1 164237658 ID8174 U -
GGAACTGCTAATTGGTGACACCGAGTT
>4 dna:chromosome chromosome:RGSC3.4:4:1:187126005:1 164237659 ID1181 U -
ACTGCTAATTGGTGACACCGAGT
>4 dna:chromosome chromosome:RGSC3.4:4:1:187126005:1 164237659 ID1756 U -
AGGAACTGCTAATTGGTGACACCGAGT
>4 dna:chromosome chromosome:RGSC3.4:4:1:187126005:1 164237659 ID6246 U -
GAACTGCTAATTGGTGACACCGAGT
>4 dna:chromosome chromosome:RGSC3.4:4:1:187126005:1 164237659 ID8173 U -
GGAACTGCTAATTGGTGACACCGAGT
>4 dna:chromosome chromosome:RGSC3.4:4:1:187126005:1 164237661 ID1763 U -
AGGAAGGAACTGCTAATTGGTGACACCGA
>4 dna:chromosome chromosome:RGSC3.4:4:1:187126005:1 164237663 ID1762 U -
AGGAAGGAACTGCTAATTGGTGACACC
>4 dna:chromosome chromosome:RGSC3.4:4:1:187126005:1 164237663 ID8172 U -
GGAACTGCTAATTGGTGACACC
>4 dna:chromosome chromosome:RGSC3.4:4:1:187126005:1 164237668 ID26854 U -
TCCCAGTAAGGAAGGAACTGCTAATTGGTG
>4 dna:chromosome chromosome:RGSC3.4:4:1:187126005:1 164237669 ID26853 U -
TCCCAGTAAGGAAGGAACTGCTAATTGGT
>4 dna:chromosome chromosome:RGSC3.4:4:1:187126005:1 164237677 ID47991 U -
TGGCTAGTCCCAGTAAGGAAGGAACTGC
>4 dna:chromosome chromosome:RGSC3.4:4:1:187126005:1 164237718 ID1187 U -
ACTGGAAACGGAAAACTCAGAGCGCCC
>4 dna:chromosome chromosome:RGSC3.4:4:1:187126005:1 164237719 ID6810 U -
GAGAACTGGAAACGGAAAACTCAGAGCGCC
>4 dna:chromosome chromosome:RGSC3.4:4:1:187126005:1 164237720 ID46464 U -
TGGAGAACTGGAAACGGAAAACTCAGAGCGC
>4 dna:chromosome chromosome:RGSC3.4:4:1:187126005:1 164237722 ID6809 U -
GAGAACTGGAAACGGAAAACTCAGAGC
>4 dna:chromosome chromosome:RGSC3.4:4:1:187126005:1 164237722 ID46463 U -
TGGAGAACTGGAAACGGAAAACTCAGAGC
>4 dna:chromosome chromosome:RGSC3.4:4:1:187126005:1 164237724 ID46462 U -
TGGAGAACTGGAAACGGAAAACTCAGA
>4 dna:chromosome chromosome:RGSC3.4:4:1:187126005:1 164237726 ID46461 U -
TGGAGAACTGGAAACGGAAAACTCA
>4 dna:chromosome chromosome:RGSC3.4:4:1:187126005:1 164237728 ID8286 U -
GGAGAACTGGAAACGGAAAACT
>4 dna:chromosome chromosome:RGSC3.4:4:1:187126005:1 164237728 ID46460 U -
TGGAGAACTGGAAACGGAAAACT
>4 dna:chromosome chromosome:RGSC3.4:4:1:187126005:1 164237738 ID3805 U -
CAGCGCGGTGACCTGGAGAACTGGAA
>4 dna:chromosome chromosome:RGSC3.4:4:1:187126005:1 164237740 ID60029 U -
TTGCAGCGCGGTGACCTGGAGAACTGG
>4 dna:chromosome chromosome:RGSC3.4:4:1:187126005:1 164237770 ID16987 U -
TAGAAGGGCAAGTCACCCAGGGCAAAGC
>4 dna:chromosome chromosome:RGSC3.4:4:1:187126005:1 164237776 ID16986 U -
TAGAAGGGCAAGTCACCCAGGG
>4 dna:chromosome chromosome:RGSC3.4:4:1:187126005:1 164237783 ID52558 U -
TGTCAGCTCAACTTTAGAAGGGCAAGTCA
>4 dna:chromosome chromosome:RGSC3.4:4:1:187126005:1 164237800 ID21115 U -
TATATGAAGGGACTGTCATGTCAGCTCAAC
>4 dna:chromosome chromosome:RGSC3.4:4:1:187126005:1 164237800 ID21620 U -
TATGAAGGGACTGTCATGTCAGCTCAAC
>4 dna:chromosome chromosome:RGSC3.4:4:1:187126005:1 164237805 ID21619 U -
TATGAAGGGACTGTCATGTCAGC
>4 dna:chromosome chromosome:RGSC3.4:4:1:187126005:1 164237813 ID52561 U -
TGTCAGCTCAACTTTATATGAAGGGACTGTC
>4 dna:chromosome chromosome:RGSC3.4:4:1:187126005:1 164237814 ID52560 U -
TGTCAGCTCAACTTTATATGAAGGGACTGT
>4 dna:chromosome chromosome:RGSC3.4:4:1:187126005:1 164237818 ID52559 U -
TGTCAGCTCAACTTTATATGAAGGGA
>4 dna:chromosome chromosome:RGSC3.4:4:1:187126005:1 164237849 ID22350 U -
TATTCACTTTTCTGCTCCTCTTGGCGGCAA
>4 dna:chromosome chromosome:RGSC3.4:4:1:187126005:1 164237854 ID22349 U -
TATTCACTTTTCTGCTCCTCTTGGC
>4 dna:chromosome chromosome:RGSC3.4:4:1:187126005:1 164237862 ID44107 U -
TGCTCAATTGTTTCTTATTCACTTTTCTGCTC
>4 dna:chromosome chromosome:RGSC3.4:4:1:187126005:1 164237863 ID44106 U -
TGCTCAATTGTTTCTTATTCACTTTTCTGCT
>4 dna:chromosome chromosome:RGSC3.4:4:1:187126005:1 164237864 ID44105 U -
TGCTCAATTGTTTCTTATTCACTTTTCTGC
>4 dna:chromosome chromosome:RGSC3.4:4:1:187126005:1 164237864 ID61860 U -
TTTCTTATTCACTTTTCTGC
>4 dna:chromosome chromosome:RGSC3.4:4:1:187126005:1 164237883 ID19800 U -
TAGGTGGCATTCAAACTTCTGCTCAATTGT
>4 dna:chromosome chromosome:RGSC3.4:4:1:187126005:1 164237886 ID58829 U -
TTCTAGGTGGCATTCAAACTTCTGCTCAAT
>4 dna:chromosome chromosome:RGSC3.4:4:1:187126005:1 164237889 ID55396 U -
TGTTTCTAGGTGGCATTCAAACTTCTGCTC
>4 dna:chromosome chromosome:RGSC3.4:4:1:187126005:1 164237895 ID2804 U -
ATGTTTCTAGGTGGCATTCAAACTT
>4 dna:chromosome chromosome:RGSC3.4:4:1:187126005:1 164237896 ID684 U -
AATGTTTCTAGGTGGCATTCAAACT
>4 dna:chromosome chromosome:RGSC3.4:4:1:187126005:1 164237896 ID47288 U -
TGGCAATGTTTCTAGGTGGCATTCAAACT
>4 dna:chromosome chromosome:RGSC3.4:4:1:187126005:1 164237896 ID60572 U -
TTGGCAATGTTTCTAGGTGGCATTCAAACT
>4 dna:chromosome chromosome:RGSC3.4:4:1:187126005:1 164237897 ID47287 U -
TGGCAATGTTTCTAGGTGGCATTCAAAC
>4 dna:chromosome chromosome:RGSC3.4:4:1:187126005:1 164237897 ID60571 U -
TTGGCAATGTTTCTAGGTGGCATTCAAAC
>4 dna:chromosome chromosome:RGSC3.4:4:1:187126005:1 164237898 ID60570 U -
TTGGCAATGTTTCTAGGTGGCATTCAAA
>4 dna:chromosome chromosome:RGSC3.4:4:1:187126005:1 164237903 ID57355 U -
TTCAAACTTGGCAATGTTTCTAGGTGGCAT
>4 dna:chromosome chromosome:RGSC3.4:4:1:187126005:1 164237905 ID23026 U -
TCAAACTTGGCAATGTTTCTAGGTGGC
>4 dna:chromosome chromosome:RGSC3.4:4:1:187126005:1 164237905 ID61621 U -
TTTCAAACTTGGCAATGTTTCTAGGTGGC
>4 dna:chromosome chromosome:RGSC3.4:4:1:187126005:1 164237928 ID24766 U -
TCATAGATCCTTGAAAATGAGCCATTTCAA
>4 dna:chromosome chromosome:RGSC3.4:4:1:187126005:1 164237930 ID21339 U -
TATCATAGATCCTTGAAAATGAGCCATTTC
>4 dna:chromosome chromosome:RGSC3.4:4:1:187126005:1 164237930 ID24765 U -
TCATAGATCCTTGAAAATGAGCCATTTC
>4 dna:chromosome chromosome:RGSC3.4:4:1:187126005:1 164237931 ID24764 U -
TCATAGATCCTTGAAAATGAGCCATTT
>4 dna:chromosome chromosome:RGSC3.4:4:1:187126005:1 164237934 ID19417 U -
TAGGCTATCATAGATCCTTGAAAATGAGCCA
>4 dna:chromosome chromosome:RGSC3.4:4:1:187126005:1 164237935 ID19416 U -
TAGGCTATCATAGATCCTTGAAAATGAGCC
>4 dna:chromosome chromosome:RGSC3.4:4:1:187126005:1 164237936 ID19415 U -
TAGGCTATCATAGATCCTTGAAAATGAGC
>4 dna:chromosome chromosome:RGSC3.4:4:1:187126005:1 164237938 ID43915 U -
TGCTAGGCTATCATAGATCCTTGAAAATGA
>4 dna:chromosome chromosome:RGSC3.4:4:1:187126005:1 164237941 ID19414 U -
TAGGCTATCATAGATCCTTGAAAA
>4 dna:chromosome chromosome:RGSC3.4:4:1:187126005:1 164237942 ID7884 U -
GCTAGGCTATCATAGATCCTTGAAA
>4 dna:chromosome chromosome:RGSC3.4:4:1:187126005:1 164237944 ID33251 U -
TGAACATGCTAGGCTATCATAGATCCTTGA
>4 dna:chromosome chromosome:RGSC3.4:4:1:187126005:1 164237944 ID43914 U -
TGCTAGGCTATCATAGATCCTTGA
>4 dna:chromosome chromosome:RGSC3.4:4:1:187126005:1 164237945 ID33250 U -
TGAACATGCTAGGCTATCATAGATCCTTG
>4 dna:chromosome chromosome:RGSC3.4:4:1:187126005:1 164237945 ID59518 U -
TTGAACATGCTAGGCTATCATAGATCCTTG
>4 dna:chromosome chromosome:RGSC3.4:4:1:187126005:1 164237946 ID59517 U -
TTGAACATGCTAGGCTATCATAGATCCTT
>4 dna:chromosome chromosome:RGSC3.4:4:1:187126005:1 164237947 ID59516 U -
TTGAACATGCTAGGCTATCATAGATCCT
>4 dna:chromosome chromosome:RGSC3.4:4:1:187126005:1 164237949 ID29003 U -
TCCTTGAACATGCTAGGCTATCATAGATC
>4 dna:chromosome chromosome:RGSC3.4:4:1:187126005:1 164237989 ID2369 U -
ATCATGTCTTATTTATCTCTATATCCCTAGG
>4 dna:chromosome chromosome:RGSC3.4:4:1:187126005:1 164237989 ID25035 U -
TCATGTCTTATTTATCTCTATATCCCTAGG
>4 dna:chromosome chromosome:RGSC3.4:4:1:187126005:1 164237990 ID25034 U -
TCATGTCTTATTTATCTCTATATCCCTAG
>4 dna:chromosome chromosome:RGSC3.4:4:1:187126005:1 164238004 ID18921 U -
TAGGACAGGGATCATGTCTTATTTAT
>4 dna:chromosome chromosome:RGSC3.4:4:1:187126005:1 164238039 ID61710 U -
TTTCAGTCAAGTGTTATTGCCTGGGCAAA
>4 dna:chromosome chromosome:RGSC3.4:4:1:187126005:1 164238046 ID7434 U -
GCAATTATATTTCAGTCAAGTGTTATTGCCT
>4 dna:chromosome chromosome:RGSC3.4:4:1:187126005:1 164238047 ID47290 U -
TGGCAATTATATTTCAGTCAAGTGTTATTGCC
>4 dna:chromosome chromosome:RGSC3.4:4:1:187126005:1 164238048 ID47289 U -
TGGCAATTATATTTCAGTCAAGTGTTATTGC
>4 dna:chromosome chromosome:RGSC3.4:4:1:187126005:1 164238052 ID21512 U -
TATCTGGCAATTATATTTCAGTCAAGTGTTA
>4 dna:chromosome chromosome:RGSC3.4:4:1:187126005:1 164238054 ID21511 U -
TATCTGGCAATTATATTTCAGTCAAGTGT
>4 dna:chromosome chromosome:RGSC3.4:4:1:187126005:1 164238061 ID24046 U -
TCACTTCCCTATCTGGCAATTATATTTCAGT
>4 dna:chromosome chromosome:RGSC3.4:4:1:187126005:1 164238112 ID15543 U -
TACGTCAGAAATACCTCAGAGGTGCTGTTCC
>4 dna:chromosome chromosome:RGSC3.4:4:1:187126005:1 164238117 ID15542 U -
TACGTCAGAAATACCTCAGAGGTGCT
>4 dna:chromosome chromosome:RGSC3.4:4:1:187126005:1 164238123 ID3858 U -
CAGGAGTTATACGTCAGAAATACCTCAGA
>4 dna:chromosome chromosome:RGSC3.4:4:1:187126005:1 164238123 ID24496 U -
TCAGGAGTTATACGTCAGAAATACCTCAGA
>4 dna:chromosome chromosome:RGSC3.4:4:1:187126005:1 164238143 ID9555 U -
GTTTAAGGTGTTTCTCAGGAGTTA
>4 dna:chromosome chromosome:RGSC3.4:4:1:187126005:1 164238143 ID11677 U -
TAACTGTTTAAGGTGTTTCTCAGGAGTTA
>4 dna:chromosome chromosome:RGSC3.4:4:1:187126005:1 164238143 ID55323 U -
TGTTTAAGGTGTTTCTCAGGAGTTA
>4 dna:chromosome chromosome:RGSC3.4:4:1:187126005:1 164238143 ID61436 U -
TTTAAGGTGTTTCTCAGGAGTTA
>4 dna:chromosome chromosome:RGSC3.4:4:1:187126005:1 164238144 ID11676 U -
TAACTGTTTAAGGTGTTTCTCAGGAGTT
>4 dna:chromosome chromosome:RGSC3.4:4:1:187126005:1 164238145 ID4670 U -
CCTAACTGTTTAAGGTGTTTCTCAGGAGT
>4 dna:chromosome chromosome:RGSC3.4:4:1:187126005:1 164238145 ID11675 U -
TAACTGTTTAAGGTGTTTCTCAGGAGT
>4 dna:chromosome chromosome:RGSC3.4:4:1:187126005:1 164238152 ID11571 U -
TAACTCCCCTAACTGTTTAAGGTGTTTCT
>4 dna:chromosome chromosome:RGSC3.4:4:1:187126005:1 164238183 ID24985 U -
TCATGCTTAGTCCAGCAGTTTCCTCTT
>4 dna:chromosome chromosome:RGSC3.4:4:1:187126005:1 164238188 ID25574 U -
TCCAAGCTCATGCTTAGTCCAGCAGTTTC
>4 dna:chromosome chromosome:RGSC3.4:4:1:187126005:1 164238313 ID50383 U -
TGGTAGCTTTGCACCCCATGTCTGC
>4 dna:chromosome chromosome:RGSC3.4:4:1:187126005:1 164238325 ID28746 U -
TCCTGTCCACTCTTCCTGGTAGCTTTGCA
>4 dna:chromosome chromosome:RGSC3.4:4:1:187126005:1 164238354 ID49618 U -
TGGGGCTCACTGTTTCTATTCCGCTC
>4 dna:chromosome chromosome:RGSC3.4:4:1:187126005:1 164238421 ID33892 U -
TGAAGTCACGTACATGTTTGTCTGTCTGGA
>4 dna:chromosome chromosome:RGSC3.4:4:1:187126005:1 164238426 ID17111 U -
TAGAATGAAGTCACGTACATGTTTGTCTGT
>4 dna:chromosome chromosome:RGSC3.4:4:1:187126005:1 164238429 ID4572 U -
CCCTAGAATGAAGTCACGTACATGTTTGTC
>4 dna:chromosome chromosome:RGSC3.4:4:1:187126005:1 164238429 ID27208 U -
TCCCTAGAATGAAGTCACGTACATGTTTGTC
>4 dna:chromosome chromosome:RGSC3.4:4:1:187126005:1 164238444 ID12776 U -
TAATACGCCTGCCTCCCTAGAATGAAGTC
>4 dna:chromosome chromosome:RGSC3.4:4:1:187126005:1 164238449 ID12775 U -
TAATACGCCTGCCTCCCTAGAATG
>4 dna:chromosome chromosome:RGSC3.4:4:1:187126005:1 164238450 ID12377 U -
TAAGGATAATACGCCTGCCTCCCTAGAAT
>4 dna:chromosome chromosome:RGSC3.4:4:1:187126005:1 164238451 ID51916 U -
TGTAAGGATAATACGCCTGCCTCCCTAGAA
>4 dna:chromosome chromosome:RGSC3.4:4:1:187126005:1 164238452 ID51915 U -
TGTAAGGATAATACGCCTGCCTCCCTAGA
>4 dna:chromosome chromosome:RGSC3.4:4:1:187126005:1 164238457 ID34338 U -
TGAATTATGTAAGGATAATACGCCTGCCTCC
>4 dna:chromosome chromosome:RGSC3.4:4:1:187126005:1 164238458 ID690 U -
AATTATGTAAGGATAATACGCCTGCCTC
>4 dna:chromosome chromosome:RGSC3.4:4:1:187126005:1 164238458 ID34337 U -
TGAATTATGTAAGGATAATACGCCTGCCTC
>4 dna:chromosome chromosome:RGSC3.4:4:1:187126005:1 164238468 ID21729 U -
TATGAGTCTCTGAATTATGTAAGGATAATA
>4 dna:chromosome chromosome:RGSC3.4:4:1:187126005:1 164238482 ID9355 U -
GTGGCGTAACCTTTATGAGTCTCTGAATT
>4 dna:chromosome chromosome:RGSC3.4:4:1:187126005:1 164238498 ID54463 U -
TGTGTGTCTTCGAGGGAGTGGCGTAACCTT
>4 dna:chromosome chromosome:RGSC3.4:4:1:187126005:1 164238507 ID54027 U -
TGTGCTGTGTGTCTTCGAGGGAGTGG
>4 dna:chromosome chromosome:RGSC3.4:4:1:187126005:1 164238513 ID17979 U -
TAGCAACATTTGTGCTGTGTGTCTTCGAGG
>4 dna:chromosome chromosome:RGSC3.4:4:1:187126005:1 164238514 ID3035 U -
ATTTGTGCTGTGTGTCTTCGAG
>4 dna:chromosome chromosome:RGSC3.4:4:1:187126005:1 164238514 ID17978 U -
TAGCAACATTTGTGCTGTGTGTCTTCGAG
>4 dna:chromosome chromosome:RGSC3.4:4:1:187126005:1 164238515 ID7409 U -
GCAACATTTGTGCTGTGTGTCTTCGA
>4 dna:chromosome chromosome:RGSC3.4:4:1:187126005:1 164238515 ID17977 U -
TAGCAACATTTGTGCTGTGTGTCTTCGA
>4 dna:chromosome chromosome:RGSC3.4:4:1:187126005:1 164238517 ID17975 U -
TAGCAACATTTGTGCTGTGTGTCTTC
>4 dna:chromosome chromosome:RGSC3.4:4:1:187126005:1 164238521 ID23228 U -
TCAACCTAGCAACATTTGTGCTGTGTGT
>4 dna:chromosome chromosome:RGSC3.4:4:1:187126005:1 164238567 ID26909 U -
TCCCATCACACAGTGCTCCTGAGAATGGGGT
>4 dna:chromosome chromosome:RGSC3.4:4:1:187126005:1 164238569 ID58264 U -
TTCCCATCACACAGTGCTCCTGAGAATGGG
>4 dna:chromosome chromosome:RGSC3.4:4:1:187126005:1 164238570 ID26908 U -
TCCCATCACACAGTGCTCCTGAGAATGG
>4 dna:chromosome chromosome:RGSC3.4:4:1:187126005:1 164238573 ID58263 U -
TTCCCATCACACAGTGCTCCTGAGAA
>4 dna:chromosome chromosome:RGSC3.4:4:1:187126005:1 164238582 ID25602 U -
TCCAAGGGCCCTTCCCATCACACAGTGC
>4 dna:chromosome chromosome:RGSC3.4:4:1:187126005:1 164238609 ID10646 U -
TAAAGTGTGAACTCCTCAGTGGGGGTGT
>4 dna:chromosome chromosome:RGSC3.4:4:1:187126005:1 164238615 ID8333 U -
GGATAAAGTGTGAACTCCTCAGTGG
>4 dna:chromosome chromosome:RGSC3.4:4:1:187126005:1 164238615 ID34983 U -
TGACAGGATAAAGTGTGAACTCCTCAGTGG
>4 dna:chromosome chromosome:RGSC3.4:4:1:187126005:1 164238617 ID19734 U -
TAGGTGACAGGATAAAGTGTGAACTCCTCAGT
>4 dna:chromosome chromosome:RGSC3.4:4:1:187126005:1 164238617 ID34982 U -
TGACAGGATAAAGTGTGAACTCCTCAGT
>4 dna:chromosome chromosome:RGSC3.4:4:1:187126005:1 164238618 ID34980 U -
TGACAGGATAAAGTGTGAACTCCTCAG
>4 dna:chromosome chromosome:RGSC3.4:4:1:187126005:1 164238619 ID19733 U -
TAGGTGACAGGATAAAGTGTGAACTCCTCA
>4 dna:chromosome chromosome:RGSC3.4:4:1:187126005:1 164238620 ID19732 U -
TAGGTGACAGGATAAAGTGTGAACTCCTC
>4 dna:chromosome chromosome:RGSC3.4:4:1:187126005:1 164238621 ID19731 U -
TAGGTGACAGGATAAAGTGTGAACTCCT
>4 dna:chromosome chromosome:RGSC3.4:4:1:187126005:1 164238621 ID29894 U -
TCTAGGTGACAGGATAAAGTGTGAACTCCT
>4 dna:chromosome chromosome:RGSC3.4:4:1:187126005:1 164238622 ID19730 U -
TAGGTGACAGGATAAAGTGTGAACTCC
>4 dna:chromosome chromosome:RGSC3.4:4:1:187126005:1 164238622 ID29893 U -
TCTAGGTGACAGGATAAAGTGTGAACTCC
>4 dna:chromosome chromosome:RGSC3.4:4:1:187126005:1 164238623 ID19729 U -
TAGGTGACAGGATAAAGTGTGAACTC
>4 dna:chromosome chromosome:RGSC3.4:4:1:187126005:1 164238623 ID28362 U -
TCCTCTAGGTGACAGGATAAAGTGTGAACTC
>4 dna:chromosome chromosome:RGSC3.4:4:1:187126005:1 164238624 ID28361 U -
TCCTCTAGGTGACAGGATAAAGTGTGAACT
>4 dna:chromosome chromosome:RGSC3.4:4:1:187126005:1 164238625 ID28360 U -
TCCTCTAGGTGACAGGATAAAGTGTGAAC
>4 dna:chromosome chromosome:RGSC3.4:4:1:187126005:1 164238626 ID28359 U -
TCCTCTAGGTGACAGGATAAAGTGTGAA
>4 dna:chromosome chromosome:RGSC3.4:4:1:187126005:1 164238627 ID28358 U -
TCCTCTAGGTGACAGGATAAAGTGTGA
>4 dna:chromosome chromosome:RGSC3.4:4:1:187126005:1 164238628 ID28357 U -
TCCTCTAGGTGACAGGATAAAGTGTG
>4 dna:chromosome chromosome:RGSC3.4:4:1:187126005:1 164238629 ID10056 U -
TAAAATCCTCTAGGTGACAGGATAAAGTGT
>4 dna:chromosome chromosome:RGSC3.4:4:1:187126005:1 164238629 ID28356 U -
TCCTCTAGGTGACAGGATAAAGTGT
>4 dna:chromosome chromosome:RGSC3.4:4:1:187126005:1 164238629 ID56276 U -
TTAAAATCCTCTAGGTGACAGGATAAAGTGT
>4 dna:chromosome chromosome:RGSC3.4:4:1:187126005:1 164238631 ID61333 U -
TTTAAAATCCTCTAGGTGACAGGATAAAGT
>4 dna:chromosome chromosome:RGSC3.4:4:1:187126005:1 164238632 ID10055 U -
TAAAATCCTCTAGGTGACAGGATAAAG
>4 dna:chromosome chromosome:RGSC3.4:4:1:187126005:1 164238633 ID10054 U -
TAAAATCCTCTAGGTGACAGGATAAA
>4 dna:chromosome chromosome:RGSC3.4:4:1:187126005:1 164238633 ID31942 U -
TCTTTAAAATCCTCTAGGTGACAGGATAAA
>4 dna:chromosome chromosome:RGSC3.4:4:1:187126005:1 164238633 ID56275 U -
TTAAAATCCTCTAGGTGACAGGATAAA
>4 dna:chromosome chromosome:RGSC3.4:4:1:187126005:1 164238635 ID61332 U -
TTTAAAATCCTCTAGGTGACAGGATA
>4 dna:chromosome chromosome:RGSC3.4:4:1:187126005:1 164238641 ID58308 U -
TTCCCTCTTTAAAATCCTCTAGGTGAC
>4 dna:chromosome chromosome:RGSC3.4:4:1:187126005:1 164238642 ID45089 U -
TGCTTTCCCTCTTTAAAATCCTCTAGGTGA
>4 dna:chromosome chromosome:RGSC3.4:4:1:187126005:1 164238656 ID41168 U -
TGCAGATCTGATCATGCTTTCCCTCTTTAA
>4 dna:chromosome chromosome:RGSC3.4:4:1:187126005:1 164238657 ID41167 U -
TGCAGATCTGATCATGCTTTCCCTCTTTA
>4 dna:chromosome chromosome:RGSC3.4:4:1:187126005:1 164238660 ID11841 U -
TAAGAATGCAGATCTGATCATGCTTTCCCTCT
>4 dna:chromosome chromosome:RGSC3.4:4:1:187126005:1 164238661 ID11840 U -
TAAGAATGCAGATCTGATCATGCTTTCCCTC
>4 dna:chromosome chromosome:RGSC3.4:4:1:187126005:1 164238662 ID11838 U -
TAAGAATGCAGATCTGATCATGCTTTCCCT
>4 dna:chromosome chromosome:RGSC3.4:4:1:187126005:1 164238664 ID11837 U -
TAAGAATGCAGATCTGATCATGCTTTCC
>4 dna:chromosome chromosome:RGSC3.4:4:1:187126005:1 164238664 ID41166 U -
TGCAGATCTGATCATGCTTTCC
>4 dna:chromosome chromosome:RGSC3.4:4:1:187126005:1 164238665 ID11836 U -
TAAGAATGCAGATCTGATCATGCTTTC
>4 dna:chromosome chromosome:RGSC3.4:4:1:187126005:1 164238674 ID35004 U -
TGACAGGGTCACTAAGAATGCAGATCTGAT
>4 dna:chromosome chromosome:RGSC3.4:4:1:187126005:1 164238675 ID35003 U -
TGACAGGGTCACTAAGAATGCAGATCTGA
>4 dna:chromosome chromosome:RGSC3.4:4:1:187126005:1 164238688 ID3769 U -
CAGCACAGCTGACAGGGTCACTAAG
>4 dna:chromosome chromosome:RGSC3.4:4:1:187126005:1 164238694 ID15037 U -
TACCCACAGCACAGCTGACAGGGTC
>4 dna:chromosome chromosome:RGSC3.4:4:1:187126005:1 164238704 ID8261 U -
GGACCTCAGTTTACCCACAGCACAGC
>4 dna:chromosome chromosome:RGSC3.4:4:1:187126005:1 164238707 ID25140 U -
TCATTGGGACCTCAGTTTACCCACAGCAC
>4 dna:chromosome chromosome:RGSC3.4:4:1:187126005:1 164238712 ID48664 U -
TGGGACCTCATTGGGACCTCAGTTTACCCAC
>4 dna:chromosome chromosome:RGSC3.4:4:1:187126005:1 164238713 ID48663 U -
TGGGACCTCATTGGGACCTCAGTTTACCCA
>4 dna:chromosome chromosome:RGSC3.4:4:1:187126005:1 164238720 ID15282 U -
TACCTCTTTGGGACCTCATTGGGACCTCAGT
>4 dna:chromosome chromosome:RGSC3.4:4:1:187126005:1 164238723 ID27879 U -
TCCTACCTCTTTGGGACCTCATTGGGACCTC
>4 dna:chromosome chromosome:RGSC3.4:4:1:187126005:1 164238726 ID27878 U -
TCCTACCTCTTTGGGACCTCATTGGGAC
>4 dna:chromosome chromosome:RGSC3.4:4:1:187126005:1 164238737 ID3776 U -
CAGCAGCCACCTCCTACCTCTTTGGGAC
>4 dna:chromosome chromosome:RGSC3.4:4:1:187126005:1 164238742 ID31957 U -
TCTTTACAGCAGCCACCTCCTACCTCTTT
>4 dna:chromosome chromosome:RGSC3.4:4:1:187126005:1 164238747 ID1660 U -
AGCCTCTTTACAGCAGCCACCTCCTACC
>4 dna:chromosome chromosome:RGSC3.4:4:1:187126005:1 164238748 ID1659 U -
AGCCTCTTTACAGCAGCCACCTCCTAC
>4 dna:chromosome chromosome:RGSC3.4:4:1:187126005:1 164238749 ID1658 U -
AGCCTCTTTACAGCAGCCACCTCCTA
>4 dna:chromosome chromosome:RGSC3.4:4:1:187126005:1 164238751 ID1657 U -
AGCCTCTTTACAGCAGCCACCTCC
>4 dna:chromosome chromosome:RGSC3.4:4:1:187126005:1 164238752 ID1656 U -
AGCCTCTTTACAGCAGCCACCTC
>4 dna:chromosome chromosome:RGSC3.4:4:1:187126005:1 164238757 ID4711 U -
CCTCCAACTCACAGCCTCTTTACAGCAGCC
>4 dna:chromosome chromosome:RGSC3.4:4:1:187126005:1 164238783 ID61031 U -
TTGTATGCCCATCTGCGTTCCCTC
>4 dna:chromosome chromosome:RGSC3.4:4:1:187126005:1 164238785 ID7954 U -
GCTCTTCTTGTATGCCCATCTGCGTTCCC
>4 dna:chromosome chromosome:RGSC3.4:4:1:187126005:1 164238799 ID44990 U -
TGCTTGGAAGGGCTCTTCTTGTATGC
>4 dna:chromosome chromosome:RGSC3.4:4:1:187126005:1 164238802 ID48704 U -
TGGGACTGCTTGGAAGGGCTCTTCTTGTA
>4 dna:chromosome chromosome:RGSC3.4:4:1:187126005:1 164238803 ID48703 U -
TGGGACTGCTTGGAAGGGCTCTTCTTGT
>4 dna:chromosome chromosome:RGSC3.4:4:1:187126005:1 164238817 ID40108 U -
TGATTTCCCCTTGGGACTGCTTGGA
>4 dna:chromosome chromosome:RGSC3.4:4:1:187126005:1 164238826 ID24704 U -
TCAGTTGTCCTGCTGATTTCCCCTTGGGA
>4 dna:chromosome chromosome:RGSC3.4:4:1:187126005:1 164238827 ID52593 U -
TGTCAGTTGTCCTGCTGATTTCCCCTTGGG
>4 dna:chromosome chromosome:RGSC3.4:4:1:187126005:1 164238828 ID52592 U -
TGTCAGTTGTCCTGCTGATTTCCCCTTGG
>4 dna:chromosome chromosome:RGSC3.4:4:1:187126005:1 164238833 ID22143 U -
TATGTTGTCAGTTGTCCTGCTGATTTCCC
>4 dna:chromosome chromosome:RGSC3.4:4:1:187126005:1 164238833 ID55256 U -
TGTTGTCAGTTGTCCTGCTGATTTCCC
>4 dna:chromosome chromosome:RGSC3.4:4:1:187126005:1 164238834 ID55255 U -
TGTTGTCAGTTGTCCTGCTGATTTCC
>4 dna:chromosome chromosome:RGSC3.4:4:1:187126005:1 164238837 ID31625 U -
TCTTATGTTGTCAGTTGTCCTGCTGATT
>4 dna:chromosome chromosome:RGSC3.4:4:1:187126005:1 164238845 ID50945 U -
TGGTGACTCCTCTTATGTTGTCAGTTGTCC
>4 dna:chromosome chromosome:RGSC3.4:4:1:187126005:1 164238846 ID50944 U -
TGGTGACTCCTCTTATGTTGTCAGTTGTC
>4 dna:chromosome chromosome:RGSC3.4:4:1:187126005:1 164238850 ID50943 U -
TGGTGACTCCTCTTATGTTGTCAGT
>4 dna:chromosome chromosome:RGSC3.4:4:1:187126005:1 164238853 ID30414 U -
TCTCGTTTTGGTGACTCCTCTTATGTTGTC
>4 dna:chromosome chromosome:RGSC3.4:4:1:187126005:1 164238854 ID9619 U -
GTTTTGGTGACTCCTCTTATGTTGT
>4 dna:chromosome chromosome:RGSC3.4:4:1:187126005:1 164238856 ID28980 U -
TCCTTCTCGTTTTGGTGACTCCTCTTATGTT
>4 dna:chromosome chromosome:RGSC3.4:4:1:187126005:1 164238857 ID5080 U -
CGTTTTGGTGACTCCTCTTATGT
>4 dna:chromosome chromosome:RGSC3.4:4:1:187126005:1 164238857 ID9618 U -
GTTTTGGTGACTCCTCTTATGT
>4 dna:chromosome chromosome:RGSC3.4:4:1:187126005:1 164238857 ID28979 U -
TCCTTCTCGTTTTGGTGACTCCTCTTATGT
>4 dna:chromosome chromosome:RGSC3.4:4:1:187126005:1 164238858 ID5079 U -
CGTTTTGGTGACTCCTCTTATG
>4 dna:chromosome chromosome:RGSC3.4:4:1:187126005:1 164238858 ID9617 U -
GTTTTGGTGACTCCTCTTATG
>4 dna:chromosome chromosome:RGSC3.4:4:1:187126005:1 164238858 ID28978 U -
TCCTTCTCGTTTTGGTGACTCCTCTTATG
>4 dna:chromosome chromosome:RGSC3.4:4:1:187126005:1 164238858 ID62204 U -
TTTGGTGACTCCTCTTATG
>4 dna:chromosome chromosome:RGSC3.4:4:1:187126005:1 164238859 ID28977 U -
TCCTTCTCGTTTTGGTGACTCCTCTTAT
>4 dna:chromosome chromosome:RGSC3.4:4:1:187126005:1 164238861 ID4847 U -
CCTTCTCGTTTTGGTGACTCCTCTT
>4 dna:chromosome chromosome:RGSC3.4:4:1:187126005:1 164238861 ID28976 U -
TCCTTCTCGTTTTGGTGACTCCTCTT
>4 dna:chromosome chromosome:RGSC3.4:4:1:187126005:1 164238861 ID29565 U -
TCGTTTTGGTGACTCCTCTT
>4 dna:chromosome chromosome:RGSC3.4:4:1:187126005:1 164238862 ID5377 U -
CTCGTTTTGGTGACTCCTCT
>4 dna:chromosome chromosome:RGSC3.4:4:1:187126005:1 164238862 ID28975 U -
TCCTTCTCGTTTTGGTGACTCCTCT
>4 dna:chromosome chromosome:RGSC3.4:4:1:187126005:1 164238871 ID4982 U -
CGCTCACAGCTCCTTCTCGTTTTGGT
>4 dna:chromosome chromosome:RGSC3.4:4:1:187126005:1 164238907 ID21127 U -
TATATGGGGGCCTTGACCAGTGCTCAGCC
>4 dna:chromosome chromosome:RGSC3.4:4:1:187126005:1 164238913 ID57123 U -
TTATATGGGGGCCTTGACCAGTGC
>4 dna:chromosome chromosome:RGSC3.4:4:1:187126005:1 164238914 ID21126 U -
TATATGGGGGCCTTGACCAGTG
>4 dna:chromosome chromosome:RGSC3.4:4:1:187126005:1 164238936 ID16213 U -
TACTGTCTCTGACCACTGGAGGCCCACGT
>4 dna:chromosome chromosome:RGSC3.4:4:1:187126005:1 164238963 ID57234 U -
TTATTACCTGTGGTCTTGGTAAATA
>4 dna:chromosome chromosome:RGSC3.4:4:1:187126005:1 164239004 ID45216 U -
TGCTTTTCTTGCCTGAGGTAACTCCACACC
>4 dna:chromosome chromosome:RGSC3.4:4:1:187126005:1 164239007 ID45215 U -
TGCTTTTCTTGCCTGAGGTAACTCCAC
>4 dna:chromosome chromosome:RGSC3.4:4:1:187126005:1 164239036 ID3021 U -
ATTTGCAGTGCGGCCTGAGTCT
>4 dna:chromosome chromosome:RGSC3.4:4:1:187126005:1 164239037 ID61045 U -
TTGTATTTGCAGTGCGGCCTGAGTC
>4 dna:chromosome chromosome:RGSC3.4:4:1:187126005:1 164239165 ID26212 U -
TCCAGTAACAGTGCCACCTCCATCTTTGCCT
>4 dna:chromosome chromosome:RGSC3.4:4:1:187126005:1 164239166 ID26211 U -
TCCAGTAACAGTGCCACCTCCATCTTTGCC
>4 dna:chromosome chromosome:RGSC3.4:4:1:187126005:1 164239167 ID26210 U -
TCCAGTAACAGTGCCACCTCCATCTTTGC
>4 dna:chromosome chromosome:RGSC3.4:4:1:187126005:1 164239168 ID26209 U -
TCCAGTAACAGTGCCACCTCCATCTTTG
>4 dna:chromosome chromosome:RGSC3.4:4:1:187126005:1 164239245 ID47815 U -
TGGCCTCCATTTCTCAGTTCTAAGGTGAGC
>4 dna:chromosome chromosome:RGSC3.4:4:1:187126005:1 164239249 ID47814 U -
TGGCCTCCATTTCTCAGTTCTAAGGT
>4 dna:chromosome chromosome:RGSC3.4:4:1:187126005:1 164239279 ID34100 U -
TGAATCGTGACTTTTGCATCGCAAGC
>4 dna:chromosome chromosome:RGSC3.4:4:1:187126005:1 164239279 ID46374 U -
TGGACTGAATCGTGACTTTTGCATCGCAAGC
>4 dna:chromosome chromosome:RGSC3.4:4:1:187126005:1 164239294 ID55110 U -
TGTTGACCCTTTGGACTGAATCGTGAC
>4 dna:chromosome chromosome:RGSC3.4:4:1:187126005:1 164239295 ID55109 U -
TGTTGACCCTTTGGACTGAATCGTGA
>4 dna:chromosome chromosome:RGSC3.4:4:1:187126005:1 164239363 ID13819 U -
TACAAGTACTGTTTGCACCTGTGTCTGGG
>4 dna:chromosome chromosome:RGSC3.4:4:1:187126005:1 164239367 ID13818 U -
TACAAGTACTGTTTGCACCTGTGTC
>4 dna:chromosome chromosome:RGSC3.4:4:1:187126005:1 164239386 ID3251 U -
CAAGTCAAAGTTCTTACAAG
>4 dna:chromosome chromosome:RGSC3.4:4:1:187126005:1 164239410 ID34698 U -
TGACAATGGCCTGTCACCACTCCCCT
>4 dna:chromosome chromosome:RGSC3.4:4:1:187126005:1 164239418 ID38628 U -
TGATACTCTATGACAATGGCCTGTCACC
>4 dna:chromosome chromosome:RGSC3.4:4:1:187126005:1 164239424 ID29385 U -
TCGCCACTTGATACTCTATGACAATGGCCT
>4 dna:chromosome chromosome:RGSC3.4:4:1:187126005:1 164239425 ID29384 U -
TCGCCACTTGATACTCTATGACAATGGCC
>4 dna:chromosome chromosome:RGSC3.4:4:1:187126005:1 164239426 ID29383 U -
TCGCCACTTGATACTCTATGACAATGGC
>4 dna:chromosome chromosome:RGSC3.4:4:1:187126005:1 164239433 ID35732 U -
TGACTCGCCACTTGATACTCTATGA
>4 dna:chromosome chromosome:RGSC3.4:4:1:187126005:1 164239505 ID24519 U -
TCAGGGAGATTATACCATTTAACGCCCAC
>4 dna:chromosome chromosome:RGSC3.4:4:1:187126005:1 164239509 ID58412 U -
TTCCTCAGGGAGATTATACCATTTAACGC
>4 dna:chromosome chromosome:RGSC3.4:4:1:187126005:1 164239529 ID59037 U -
TTCTGACTAAAGTTGACCCTTCCTCAGG
>4 dna:chromosome chromosome:RGSC3.4:4:1:187126005:1 164239552 ID62146 U -
TTTGCTAGAAAGGTCTTTCTTCTG
>4 dna:chromosome chromosome:RGSC3.4:4:1:187126005:1 164239553 ID10145 U -
TAAAATTTGCTAGAAAGGTCTTTCTTCT
>4 dna:chromosome chromosome:RGSC3.4:4:1:187126005:1 164239555 ID5114 U -
CTAAAATTTGCTAGAAAGGTCTTTCTT
>4 dna:chromosome chromosome:RGSC3.4:4:1:187126005:1 164239589 ID1769 U -
AGGAAGTGCTTTCTCATTGCCTCCCGGTAGC
>4 dna:chromosome chromosome:RGSC3.4:4:1:187126005:1 164239599 ID20613 U -
TAGTTGTATGAGGAAGTGCTTTCTCATTGCC
>4 dna:chromosome chromosome:RGSC3.4:4:1:187126005:1 164239610 ID23902 U -
TCACGTTAGTTGTATGAGGAAGTGCT
>4 dna:chromosome chromosome:RGSC3.4:4:1:187126005:1 164239621 ID26648 U -
TCCCAAGGCCAAAGTCACGTTAGTTGTAT
>4 dna:chromosome chromosome:RGSC3.4:4:1:187126005:1 164239622 ID26647 U -
TCCCAAGGCCAAAGTCACGTTAGTTGTA
>4 dna:chromosome chromosome:RGSC3.4:4:1:187126005:1 164239664 ID3822 U -
CAGCTTGCTCCTGTGATACCAACTCTCAA
>4 dna:chromosome chromosome:RGSC3.4:4:1:187126005:1 164239670 ID47721 U -
TGGCCAGCTTGCTCCTGTGATACCAAC
>4 dna:chromosome chromosome:RGSC3.4:4:1:187126005:1 164239700 ID45371 U -
TGGAAACTCGCATTGGATTTCTCAGCCCGC
>4 dna:chromosome chromosome:RGSC3.4:4:1:187126005:1 164239704 ID24640 U -
TCAGTGGAAACTCGCATTGGATTTCTCAGC
>4 dna:chromosome chromosome:RGSC3.4:4:1:187126005:1 164239777 ID48171 U -
TGGCTTATTCCAGAGTTGCCTGAAGCCTTC
>4 dna:chromosome chromosome:RGSC3.4:4:1:187126005:1 164239778 ID2676 U -
ATGGCTTATTCCAGAGTTGCCTGAAGCCTT
>4 dna:chromosome chromosome:RGSC3.4:4:1:187126005:1 164239778 ID48170 U -
TGGCTTATTCCAGAGTTGCCTGAAGCCTT
>4 dna:chromosome chromosome:RGSC3.4:4:1:187126005:1 164239779 ID2675 U -
ATGGCTTATTCCAGAGTTGCCTGAAGCCT
>4 dna:chromosome chromosome:RGSC3.4:4:1:187126005:1 164239779 ID48169 U -
TGGCTTATTCCAGAGTTGCCTGAAGCCT
>4 dna:chromosome chromosome:RGSC3.4:4:1:187126005:1 164239787 ID53411 U -
TGTGACCATGGCTTATTCCAGAGTTGCC
>4 dna:chromosome chromosome:RGSC3.4:4:1:187126005:1 164239788 ID53410 U -
TGTGACCATGGCTTATTCCAGAGTTGC
>4 dna:chromosome chromosome:RGSC3.4:4:1:187126005:1 164239812 ID35875 U -
TGACTGTAGCTAGGGCAGGCTCTGT
>4 dna:chromosome chromosome:RGSC3.4:4:1:187126005:1 164239874 ID20154 U -
TAGTCAGATACCCTCTGCTTCCTGTTG
>4 dna:chromosome chromosome:RGSC3.4:4:1:187126005:1 164239902 ID41980 U -
TGCCAATAAGACATGAAATCTCAGCCCTGT
>4 dna:chromosome chromosome:RGSC3.4:4:1:187126005:1 164239903 ID41979 U -
TGCCAATAAGACATGAAATCTCAGCCCTG
>4 dna:chromosome chromosome:RGSC3.4:4:1:187126005:1 164239905 ID41978 U -
TGCCAATAAGACATGAAATCTCAGCCC
>4 dna:chromosome chromosome:RGSC3.4:4:1:187126005:1 164239937 ID54356 U -
TGTGTCTGCGGTAGCCCTCCGTCCCC
>4 dna:chromosome chromosome:RGSC3.4:4:1:187126005:1 164239950 ID35461 U -
TGACCTGTAGTGTCTCTGTGTCTGCGGTA
>4 dna:chromosome chromosome:RGSC3.4:4:1:187126005:1 164239951 ID35460 U -
TGACCTGTAGTGTCTCTGTGTCTGCGGT
>4 dna:chromosome chromosome:RGSC3.4:4:1:187126005:1 164239954 ID5711 U -
CTGTAGTGTCTCTGTGTCTGC
>4 dna:chromosome chromosome:RGSC3.4:4:1:187126005:1 164239954 ID30500 U -
TCTCTGACCTGTAGTGTCTCTGTGTCTGC
>4 dna:chromosome chromosome:RGSC3.4:4:1:187126005:1 164239954 ID35459 U -
TGACCTGTAGTGTCTCTGTGTCTGC
>4 dna:chromosome chromosome:RGSC3.4:4:1:187126005:1 164239955 ID30499 U -
TCTCTGACCTGTAGTGTCTCTGTGTCTG
>4 dna:chromosome chromosome:RGSC3.4:4:1:187126005:1 164240021 ID58058 U -
TTCCAATGCTTGGCCTTTTCTTCCT
>4 dna:chromosome chromosome:RGSC3.4:4:1:187126005:1 164240068 ID5372 U -
CTCGAGTTCTCAGTCTCATGTTCCC
>4 dna:chromosome chromosome:RGSC3.4:4:1:187126005:1 164240094 ID58948 U -
TTCTCCTCTTGATGCTTGCTATGCCAAGCTCC
>4 dna:chromosome chromosome:RGSC3.4:4:1:187126005:1 164240118 ID35422 U -
TGACCTCCACAACTGCTTCTCCTC
>4 dna:chromosome chromosome:RGSC3.4:4:1:187126005:1 164240143 ID35458 U -
TGACCTGTAGAGCCAGCCCACCCCAGC
>4 dna:chromosome chromosome:RGSC3.4:4:1:187126005:1 164240171 ID17970 U -
TAGCAACAAAGGCTTTCTGGATTCCC
>4 dna:chromosome chromosome:RGSC3.4:4:1:187126005:1 164240171 ID55347 U -
TGTTTAGCAACAAAGGCTTTCTGGATTCCC
>4 dna:chromosome chromosome:RGSC3.4:4:1:187126005:1 164240196 ID33705 U -
TGAAGCAAGGTGCCACGTGTCATACTGTTT
>4 dna:chromosome chromosome:RGSC3.4:4:1:187126005:1 164240198 ID33704 U -
TGAAGCAAGGTGCCACGTGTCATACTGT
>4 dna:chromosome chromosome:RGSC3.4:4:1:187126005:1 164240201 ID1545 U -
AGCAAGGTGCCACGTGTCATAC
>4 dna:chromosome chromosome:RGSC3.4:4:1:187126005:1 164240203 ID27906 U -
TCCTACTGAAGCAAGGTGCCACGTGTCAT
>4 dna:chromosome chromosome:RGSC3.4:4:1:187126005:1 164240205 ID27905 U -
TCCTACTGAAGCAAGGTGCCACGTGTC
>4 dna:chromosome chromosome:RGSC3.4:4:1:187126005:1 164240215 ID27908 U -
TCCTACTGAAGTCTCCTACTGAAGCAAGGT
>4 dna:chromosome chromosome:RGSC3.4:4:1:187126005:1 164240216 ID27907 U -
TCCTACTGAAGTCTCCTACTGAAGCAAGG
>4 dna:chromosome chromosome:RGSC3.4:4:1:187126005:1 164240218 ID16056 U -
TACTGAAGTCTCCTACTGAAGCAA
>4 dna:chromosome chromosome:RGSC3.4:4:1:187126005:1 164240273 ID37558 U -
TGAGGAAGGCACAGGAAATGCTCACAGGA
>4 dna:chromosome chromosome:RGSC3.4:4:1:187126005:1 164240279 ID9374 U -
GTGGTCATGAGGAAGGCACAGGAAATGCTC
>4 dna:chromosome chromosome:RGSC3.4:4:1:187126005:1 164240365 ID56313 U -
TTAAAGATAGTGGCCCTGGAGTCCAGTGC
>4 dna:chromosome chromosome:RGSC3.4:4:1:187126005:1 164240368 ID56312 U -
TTAAAGATAGTGGCCCTGGAGTCCAG
>4 dna:chromosome chromosome:RGSC3.4:4:1:187126005:1 164240372 ID56311 U -
TTAAAGATAGTGGCCCTGGAGT
>4 dna:chromosome chromosome:RGSC3.4:4:1:187126005:1 164240415 ID44489 U -
TGCTGCAGGCACAGAGCCAGTGGCGT
>4 dna:chromosome chromosome:RGSC3.4:4:1:187126005:1 164240459 ID2390 U -
ATCCATGATGATGCCAGCAGTGAGCAAGGA
>4 dna:chromosome chromosome:RGSC3.4:4:1:187126005:1 164240462 ID852 U -
ACATCCATGATGATGCCAGCAGTGAGCAA
>4 dna:chromosome chromosome:RGSC3.4:4:1:187126005:1 164240464 ID26396 U -
TCCATGATGATGCCAGCAGTGAGC
>4 dna:chromosome chromosome:RGSC3.4:4:1:187126005:1 164240466 ID14754 U -
TACCAACATCCATGATGATGCCAGCAGTGA
>4 dna:chromosome chromosome:RGSC3.4:4:1:187126005:1 164240467 ID14753 U -
TACCAACATCCATGATGATGCCAGCAGTG
>4 dna:chromosome chromosome:RGSC3.4:4:1:187126005:1 164240468 ID14752 U -
TACCAACATCCATGATGATGCCAGCAGT
>4 dna:chromosome chromosome:RGSC3.4:4:1:187126005:1 164240469 ID14751 U -
TACCAACATCCATGATGATGCCAGCAG
>4 dna:chromosome chromosome:RGSC3.4:4:1:187126005:1 164240470 ID14750 U -
TACCAACATCCATGATGATGCCAGCA
>4 dna:chromosome chromosome:RGSC3.4:4:1:187126005:1 164240528 ID48808 U -
TGGGAGCCAGGTCTTGGGGAACAACAGT
>4 dna:chromosome chromosome:RGSC3.4:4:1:187126005:1 164240576 ID35855 U -
TGACTGGGGTGCTTGACAG
>4 dna:chromosome chromosome:RGSC3.4:4:1:187126005:1 164240594 ID29420 U -
TCGGAAATACTAAATATATAACCAGGGCAT
>4 dna:chromosome chromosome:RGSC3.4:4:1:187126005:1 164240595 ID29419 U -
TCGGAAATACTAAATATATAACCAGGGCA
>4 dna:chromosome chromosome:RGSC3.4:4:1:187126005:1 164240596 ID29418 U -
TCGGAAATACTAAATATATAACCAGGGC
>4 dna:chromosome chromosome:RGSC3.4:4:1:187126005:1 164240608 ID56905 U -
TTAGAGGCCCAATCGGAAATACTAAATA
>4 dna:chromosome chromosome:RGSC3.4:4:1:187126005:1 164240609 ID56904 U -
TTAGAGGCCCAATCGGAAATACTAAAT
>4 dna:chromosome chromosome:RGSC3.4:4:1:187126005:1 164240622 ID23912 U -
TCACTACTCAGGGGCTTTAGAGGCCCAATC
>4 dna:chromosome chromosome:RGSC3.4:4:1:187126005:1 164240805 ID15376 U -
TACCTTCGCTTCCTTGCACGGGGCTGGTT
>4 dna:chromosome chromosome:RGSC3.4:4:1:187126005:1 164240818 ID57506 U -
TTCAAGTGATGCTACCTTCGCTTCCTTG
>4 dna:chromosome chromosome:RGSC3.4:4:1:187126005:1 164240825 ID9501 U -
GTTCAAGTGATGCTACCTTCGC
>4 dna:chromosome chromosome:RGSC3.4:4:1:187126005:1 164240825 ID23379 U -
TCAAGTTCAAGTGATGCTACCTTCGC
>4 dna:chromosome chromosome:RGSC3.4:4:1:187126005:1 164240825 ID30072 U -
TCTCAAGTTCAAGTGATGCTACCTTCGC
>4 dna:chromosome chromosome:RGSC3.4:4:1:187126005:1 164240831 ID5255 U -
CTCAAGTTCAAGTGATGCTAC
>4 dna:chromosome chromosome:RGSC3.4:4:1:187126005:1 164240832 ID41821 U -
TGCCAAAGATCTCAAGTTCAAGTGATGCTA
>4 dna:chromosome chromosome:RGSC3.4:4:1:187126005:1 164240833 ID41820 U -
TGCCAAAGATCTCAAGTTCAAGTGATGCT
>4 dna:chromosome chromosome:RGSC3.4:4:1:187126005:1 164240834 ID7575 U -
GCCAAAGATCTCAAGTTCAAGTGATGC
>4 dna:chromosome chromosome:RGSC3.4:4:1:187126005:1 164240834 ID41819 U -
TGCCAAAGATCTCAAGTTCAAGTGATGC
>4 dna:chromosome chromosome:RGSC3.4:4:1:187126005:1 164240835 ID41818 U -
TGCCAAAGATCTCAAGTTCAAGTGATG
>4 dna:chromosome chromosome:RGSC3.4:4:1:187126005:1 164240836 ID26401 U -
TCCATGCCAAAGATCTCAAGTTCAAGTGAT
>4 dna:chromosome chromosome:RGSC3.4:4:1:187126005:1 164240836 ID41817 U -
TGCCAAAGATCTCAAGTTCAAGTGAT
>4 dna:chromosome chromosome:RGSC3.4:4:1:187126005:1 164240837 ID9106 U -
GTCCATGCCAAAGATCTCAAGTTCAAGTGA
>4 dna:chromosome chromosome:RGSC3.4:4:1:187126005:1 164240849 ID28158 U -
TCCTCAACTTTGTCCATGCCAAAGATCTC
>4 dna:chromosome chromosome:RGSC3.4:4:1:187126005:1 164240851 ID61779 U -
TTTCCTCAACTTTGTCCATGCCAAAGATC
>4 dna:chromosome chromosome:RGSC3.4:4:1:187126005:1 164240873 ID11695 U -
TAACTTCTCCGAGCCTCCCTTTCCTC
>4 dna:chromosome chromosome:RGSC3.4:4:1:187126005:1 164240873 ID22625 U -
TATTTAACTTCTCCGAGCCTCCCTTTCCTC
>4 dna:chromosome chromosome:RGSC3.4:4:1:187126005:1 164240892 ID53393 U -
TGTGACATGCGGACAGGCTATTTAACTTC
>4 dna:chromosome chromosome:RGSC3.4:4:1:187126005:1 164240894 ID8028 U -
GCTGTGTGACATGCGGACAGGCTATTTAACT
>4 dna:chromosome chromosome:RGSC3.4:4:1:187126005:1 164240895 ID8027 U -
GCTGTGTGACATGCGGACAGGCTATTTAAC
>4 dna:chromosome chromosome:RGSC3.4:4:1:187126005:1 164240896 ID8026 U -
GCTGTGTGACATGCGGACAGGCTATTTAA
>4 dna:chromosome chromosome:RGSC3.4:4:1:187126005:1 164240897 ID8025 U -
GCTGTGTGACATGCGGACAGGCTATTTA
>4 dna:chromosome chromosome:RGSC3.4:4:1:187126005:1 164240898 ID8024 U -
GCTGTGTGACATGCGGACAGGCTATTT
>4 dna:chromosome chromosome:RGSC3.4:4:1:187126005:1 164240901 ID8023 U -
GCTGTGTGACATGCGGACAGGCTA
>4 dna:chromosome chromosome:RGSC3.4:4:1:187126005:1 164240904 ID56604 U -
TTACAAGCTGTGTGACATGCGGACAGG
>4 dna:chromosome chromosome:RGSC3.4:4:1:187126005:1 164240944 ID16878 U -
TAGAAGACAGGCCTGGATTTGAATC
>4 dna:chromosome chromosome:RGSC3.4:4:1:187126005:1 164241005 ID52596 U -
TGTCATAAGCTCTGGCTGGGGTTGC
>4 dna:chromosome chromosome:RGSC3.4:4:1:187126005:1 164241007 ID21744 U -
TATGAGTTTGTCATAAGCTCTGGCTGGGGTT
>4 dna:chromosome chromosome:RGSC3.4:4:1:187126005:1 164241008 ID21743 U -
TATGAGTTTGTCATAAGCTCTGGCTGGGGT
>4 dna:chromosome chromosome:RGSC3.4:4:1:187126005:1 164241010 ID38368 U -
TGAGTTTGTCATAAGCTCTGGCTGGG
>4 dna:chromosome chromosome:RGSC3.4:4:1:187126005:1 164241045 ID201 U -
AACAGATATGTGGATGGACAAGGGA
>4 dna:chromosome chromosome:RGSC3.4:4:1:187126005:1 164241047 ID33700 U -
TGAAGCAACAGATATGTGGATGGACAAGG
>4 dna:chromosome chromosome:RGSC3.4:4:1:187126005:1 164241048 ID33699 U -
TGAAGCAACAGATATGTGGATGGACAAG
>4 dna:chromosome chromosome:RGSC3.4:4:1:187126005:1 164241050 ID2500 U -
ATGAAGCAACAGATATGTGGATGGACA
>4 dna:chromosome chromosome:RGSC3.4:4:1:187126005:1 164241051 ID33698 U -
TGAAGCAACAGATATGTGGATGGAC
>4 dna:chromosome chromosome:RGSC3.4:4:1:187126005:1 164241052 ID34535 U -
TGACAAATGAAGCAACAGATATGTGGATGGA
>4 dna:chromosome chromosome:RGSC3.4:4:1:187126005:1 164241053 ID2499 U -
ATGAAGCAACAGATATGTGGATGG
>4 dna:chromosome chromosome:RGSC3.4:4:1:187126005:1 164241055 ID34534 U -
TGACAAATGAAGCAACAGATATGTGGAT
>4 dna:chromosome chromosome:RGSC3.4:4:1:187126005:1 164241069 ID45364 U -
TGGAAACGCAGAGCCTTGACAAATGAAGCA
>4 dna:chromosome chromosome:RGSC3.4:4:1:187126005:1 164241070 ID45363 U -
TGGAAACGCAGAGCCTTGACAAATGAAGC
>4 dna:chromosome chromosome:RGSC3.4:4:1:187126005:1 164241070 ID60254 U -
TTGGAAACGCAGAGCCTTGACAAATGAAGC
>4 dna:chromosome chromosome:RGSC3.4:4:1:187126005:1 164241072 ID45362 U -
TGGAAACGCAGAGCCTTGACAAATGAA
>4 dna:chromosome chromosome:RGSC3.4:4:1:187126005:1 164241073 ID60253 U -
TTGGAAACGCAGAGCCTTGACAAATGA
>4 dna:chromosome chromosome:RGSC3.4:4:1:187126005:1 164241083 ID41202 U -
TGCAGCCAGCCTTGGAAACGCAGAGCCT
>4 dna:chromosome chromosome:RGSC3.4:4:1:187126005:1 164241087 ID41201 U -
TGCAGCCAGCCTTGGAAACGCAGA
>4 dna:chromosome chromosome:RGSC3.4:4:1:187126005:1 164241095 ID12055 U -
TAAGATAGTGTTTGCAGCCAGCCTTGGA
>4 dna:chromosome chromosome:RGSC3.4:4:1:187126005:1 164241099 ID5803 U -
CTTAAGATAGTGTTTGCAGCCAGCCT
>4 dna:chromosome chromosome:RGSC3.4:4:1:187126005:1 164241099 ID31458 U -
TCTTAAGATAGTGTTTGCAGCCAGCCT
>4 dna:chromosome chromosome:RGSC3.4:4:1:187126005:1 164241099 ID34132 U -
TGAATCTTAAGATAGTGTTTGCAGCCAGCCT
>4 dna:chromosome chromosome:RGSC3.4:4:1:187126005:1 164241100 ID5802 U -
CTTAAGATAGTGTTTGCAGCCAGCC
>4 dna:chromosome chromosome:RGSC3.4:4:1:187126005:1 164241100 ID34131 U -
TGAATCTTAAGATAGTGTTTGCAGCCAGCC
>4 dna:chromosome chromosome:RGSC3.4:4:1:187126005:1 164241101 ID5801 U -
CTTAAGATAGTGTTTGCAGCCAGC
>4 dna:chromosome chromosome:RGSC3.4:4:1:187126005:1 164241101 ID34130 U -
TGAATCTTAAGATAGTGTTTGCAGCCAGC
>4 dna:chromosome chromosome:RGSC3.4:4:1:187126005:1 164241102 ID34129 U -
TGAATCTTAAGATAGTGTTTGCAGCCAG
>4 dna:chromosome chromosome:RGSC3.4:4:1:187126005:1 164241103 ID30710 U -
TCTGAATCTTAAGATAGTGTTTGCAGCCA
>4 dna:chromosome chromosome:RGSC3.4:4:1:187126005:1 164241104 ID34128 U -
TGAATCTTAAGATAGTGTTTGCAGCC
>4 dna:chromosome chromosome:RGSC3.4:4:1:187126005:1 164241118 ID1433 U -
AGAGCATCGACAATTCTGAATCTTAAGA
>4 dna:chromosome chromosome:RGSC3.4:4:1:187126005:1 164241121 ID24729 U -
TCATAAGAGCATCGACAATTCTGAATCTTA
>4 dna:chromosome chromosome:RGSC3.4:4:1:187126005:1 164241122 ID24728 U -
TCATAAGAGCATCGACAATTCTGAATCTT
>4 dna:chromosome chromosome:RGSC3.4:4:1:187126005:1 164241149 ID1300 U -
AGAAATGGGTCCTATTTCAGACCTCAGTTC
>4 dna:chromosome chromosome:RGSC3.4:4:1:187126005:1 164241175 ID45877 U -
TGGAAGGTGATGTATAAATAACCCTAAGAA
>4 dna:chromosome chromosome:RGSC3.4:4:1:187126005:1 164241226 ID1538 U -
AGCAAGAACAAAGGTGATTGGAAGGGT
>4 dna:chromosome chromosome:RGSC3.4:4:1:187126005:1 164241226 ID51903 U -
TGTAAGCAAGAACAAAGGTGATTGGAAGGGT
>4 dna:chromosome chromosome:RGSC3.4:4:1:187126005:1 164241229 ID59132 U -
TTCTGTAAGCAAGAACAAAGGTGATTGGAAG
>4 dna:chromosome chromosome:RGSC3.4:4:1:187126005:1 164241230 ID59131 U -
TTCTGTAAGCAAGAACAAAGGTGATTGGAA
>4 dna:chromosome chromosome:RGSC3.4:4:1:187126005:1 164241231 ID59130 U -
TTCTGTAAGCAAGAACAAAGGTGATTGGA
>4 dna:chromosome chromosome:RGSC3.4:4:1:187126005:1 164241232 ID59129 U -
TTCTGTAAGCAAGAACAAAGGTGATTGG
>4 dna:chromosome chromosome:RGSC3.4:4:1:187126005:1 164241235 ID3481 U -
CACCATTCTGTAAGCAAGAACAAAGGTGAT
>4 dna:chromosome chromosome:RGSC3.4:4:1:187126005:1 164241235 ID59128 U -
TTCTGTAAGCAAGAACAAAGGTGAT
>4 dna:chromosome chromosome:RGSC3.4:4:1:187126005:1 164241236 ID4425 U -
CCATTCTGTAAGCAAGAACAAAGGTGA
>4 dna:chromosome chromosome:RGSC3.4:4:1:187126005:1 164241269 ID12285 U -
TAAGCTCTCAACTAGGACCCCCCC
>4 dna:chromosome chromosome:RGSC3.4:4:1:187126005:1 164241278 ID52014 U -
TGTACAATGCCTATTAAGCTCTCAACTAG
>4 dna:chromosome chromosome:RGSC3.4:4:1:187126005:1 164241286 ID7459 U -
GCACCACAGTGTACAATGCCTATTAAGCTC
>4 dna:chromosome chromosome:RGSC3.4:4:1:187126005:1 164241306 ID40046 U -
TGATTGTGGAGGAAGACCAGCACCACAGT
>4 dna:chromosome chromosome:RGSC3.4:4:1:187126005:1 164241367 ID10012 U -
TAAAAGTTATGAAAGAGGCTTTTTTTGGAGA
>4 dna:chromosome chromosome:RGSC3.4:4:1:187126005:1 164241370 ID10011 U -
TAAAAGTTATGAAAGAGGCTTTTTTTGG
>4 dna:chromosome chromosome:RGSC3.4:4:1:187126005:1 164241428 ID43668 U -
TGCTAAGCAAGCAATGGACTGACAGAC
>4 dna:chromosome chromosome:RGSC3.4:4:1:187126005:1 164241429 ID43667 U -
TGCTAAGCAAGCAATGGACTGACAGA
>4 dna:chromosome chromosome:RGSC3.4:4:1:187126005:1 164241435 ID37154 U -
TGAGCACGGATGCTAAGCAAGCAATGGACT
>4 dna:chromosome chromosome:RGSC3.4:4:1:187126005:1 164241436 ID37153 U -
TGAGCACGGATGCTAAGCAAGCAATGGAC
>4 dna:chromosome chromosome:RGSC3.4:4:1:187126005:1 164241447 ID37808 U -
TGAGGGTCGGGTATGAGCACGGATGCTAAGC
>4 dna:chromosome chromosome:RGSC3.4:4:1:187126005:1 164241985 ID6215 U -
GAACAGAACCTCTTTGCCAGGCTGCTTCAGT
>4 dna:chromosome chromosome:RGSC3.4:4:1:187126005:1 164241986 ID45590 U -
TGGAACAGAACCTCTTTGCCAGGCTGCTTCAG
>4 dna:chromosome chromosome:RGSC3.4:4:1:187126005:1 164241987 ID6214 U -
GAACAGAACCTCTTTGCCAGGCTGCTTCA
>4 dna:chromosome chromosome:RGSC3.4:4:1:187126005:1 164241987 ID45589 U -
TGGAACAGAACCTCTTTGCCAGGCTGCTTCA
>4 dna:chromosome chromosome:RGSC3.4:4:1:187126005:1 164241988 ID6213 U -
GAACAGAACCTCTTTGCCAGGCTGCTTC
>4 dna:chromosome chromosome:RGSC3.4:4:1:187126005:1 164241988 ID45588 U -
TGGAACAGAACCTCTTTGCCAGGCTGCTTC
>4 dna:chromosome chromosome:RGSC3.4:4:1:187126005:1 164241993 ID56782 U -
TTACTCTGGAACAGAACCTCTTTGCCAGGCT
>4 dna:chromosome chromosome:RGSC3.4:4:1:187126005:1 164241995 ID15999 U -
TACTCTGGAACAGAACCTCTTTGCCAGG
>4 dna:chromosome chromosome:RGSC3.4:4:1:187126005:1 164241998 ID15998 U -
TACTCTGGAACAGAACCTCTTTGCC
>4 dna:chromosome chromosome:RGSC3.4:4:1:187126005:1 164241999 ID27364 U -
TCCCTTACTCTGGAACAGAACCTCTTTGC
>4 dna:chromosome chromosome:RGSC3.4:4:1:187126005:1 164242032 ID3583 U -
CACTTTGTGATTTCTGATGCTCCCCA
>4 dna:chromosome chromosome:RGSC3.4:4:1:187126005:1 164242033 ID30299 U -
TCTCCACTTTGTGATTTCTGATGCTCCCC
>4 dna:chromosome chromosome:RGSC3.4:4:1:187126005:1 164242034 ID30298 U -
TCTCCACTTTGTGATTTCTGATGCTCCC
>4 dna:chromosome chromosome:RGSC3.4:4:1:187126005:1 164242034 ID58937 U -
TTCTCCACTTTGTGATTTCTGATGCTCCC
>4 dna:chromosome chromosome:RGSC3.4:4:1:187126005:1 164242035 ID30297 U -
TCTCCACTTTGTGATTTCTGATGCTCC
>4 dna:chromosome chromosome:RGSC3.4:4:1:187126005:1 164242035 ID58936 U -
TTCTCCACTTTGTGATTTCTGATGCTCC
>4 dna:chromosome chromosome:RGSC3.4:4:1:187126005:1 164242036 ID6039 U -
CTTTGTGATTTCTGATGCTC
>4 dna:chromosome chromosome:RGSC3.4:4:1:187126005:1 164242036 ID30296 U -
TCTCCACTTTGTGATTTCTGATGCTC
>4 dna:chromosome chromosome:RGSC3.4:4:1:187126005:1 164242036 ID58935 U -
TTCTCCACTTTGTGATTTCTGATGCTC
>4 dna:chromosome chromosome:RGSC3.4:4:1:187126005:1 164242056 ID33198 U -
TGAACACTTCTCAGCCACTCTTTCTCCA
>4 dna:chromosome chromosome:RGSC3.4:4:1:187126005:1 164242087 ID54862 U -
TGTTATCAAATGGCGGAAGAGCCCCTCCTGC
>4 dna:chromosome chromosome:RGSC3.4:4:1:187126005:1 164242092 ID21197 U -
TATCAAATGGCGGAAGAGCCCCT
>4 dna:chromosome chromosome:RGSC3.4:4:1:187126005:1 164242093 ID21196 U -
TATCAAATGGCGGAAGAGCCCC
>4 dna:chromosome chromosome:RGSC3.4:4:1:187126005:1 164242102 ID23743 U -
TCACAGTATTTTGTTATCAAATGGCGG
>4 dna:chromosome chromosome:RGSC3.4:4:1:187126005:1 164242109 ID169 U -
AACAAAAACCTCACAGTATTTTGTTATCAA
>4 dna:chromosome chromosome:RGSC3.4:4:1:187126005:1 164242183 ID36560 U -
TGAGACTTCAAAGAAACAACTCTTCAAAC
>4 dna:chromosome chromosome:RGSC3.4:4:1:187126005:1 164242185 ID36559 U -
TGAGACTTCAAAGAAACAACTCTTCAA
>4 dna:chromosome chromosome:RGSC3.4:4:1:187126005:1 164242212 ID57127 U -
TTATATTCCTGAGGACCTGGTGTGGCTGC
>4 dna:chromosome chromosome:RGSC3.4:4:1:187126005:1 164242215 ID57126 U -
TTATATTCCTGAGGACCTGGTGTGGC
>4 dna:chromosome chromosome:RGSC3.4:4:1:187126005:1 164242245 ID15815 U -
TACTATGGCCAGAGGAGCAGCCCTCCT
>4 dna:chromosome chromosome:RGSC3.4:4:1:187126005:1 164242263 ID40299 U -
TGCAAAGAAGGAACAGGTTAGCTACTATGGC
>4 dna:chromosome chromosome:RGSC3.4:4:1:187126005:1 164242285 ID16826 U -
TAGAACTAAGTGGTCCCTGCAAAGAA
>4 dna:chromosome chromosome:RGSC3.4:4:1:187126005:1 164242336 ID12218 U -
TAAGCCCAGCAGCGACAAGATTTTTGAC
>4 dna:chromosome chromosome:RGSC3.4:4:1:187126005:1 164242337 ID12217 U -
TAAGCCCAGCAGCGACAAGATTTTTGA
>4 dna:chromosome chromosome:RGSC3.4:4:1:187126005:1 164242372 ID52902 U -
TGTCTACATTAACCACGACCCCAGTGGGCT
>4 dna:chromosome chromosome:RGSC3.4:4:1:187126005:1 164242374 ID39658 U -
TGATGTCTACATTAACCACGACCCCAGTGGG
>4 dna:chromosome chromosome:RGSC3.4:4:1:187126005:1 164242375 ID39657 U -
TGATGTCTACATTAACCACGACCCCAGTGG
>4 dna:chromosome chromosome:RGSC3.4:4:1:187126005:1 164242377 ID39656 U -
TGATGTCTACATTAACCACGACCCCAGT
>4 dna:chromosome chromosome:RGSC3.4:4:1:187126005:1 164242381 ID33338 U -
TGAACCTGATGTCTACATTAACCACGACCC
>4 dna:chromosome chromosome:RGSC3.4:4:1:187126005:1 164242382 ID33337 U -
TGAACCTGATGTCTACATTAACCACGACC
>4 dna:chromosome chromosome:RGSC3.4:4:1:187126005:1 164242382 ID39655 U -
TGATGTCTACATTAACCACGACC
>4 dna:chromosome chromosome:RGSC3.4:4:1:187126005:1 164242383 ID33336 U -
TGAACCTGATGTCTACATTAACCACGAC
>4 dna:chromosome chromosome:RGSC3.4:4:1:187126005:1 164242384 ID33335 U -
TGAACCTGATGTCTACATTAACCACGA
>4 dna:chromosome chromosome:RGSC3.4:4:1:187126005:1 164242395 ID60579 U -
TTGGCAGAAGCACCTGAACCTGATGTCTAC
>4 dna:chromosome chromosome:RGSC3.4:4:1:187126005:1 164242396 ID47381 U -
TGGCAGAAGCACCTGAACCTGATGTCTA
>4 dna:chromosome chromosome:RGSC3.4:4:1:187126005:1 164242396 ID60578 U -
TTGGCAGAAGCACCTGAACCTGATGTCTA
>4 dna:chromosome chromosome:RGSC3.4:4:1:187126005:1 164242420 ID49261 U -
TGGGCAGATAGGACACAGTAGTGCATTGGC
>4 dna:chromosome chromosome:RGSC3.4:4:1:187126005:1 164242421 ID49260 U -
TGGGCAGATAGGACACAGTAGTGCATTGG
>4 dna:chromosome chromosome:RGSC3.4:4:1:187126005:1 164242423 ID49259 U -
TGGGCAGATAGGACACAGTAGTGCATT
>4 dna:chromosome chromosome:RGSC3.4:4:1:187126005:1 164242446 ID7366 U -
GATTGGTTCTAGCAGTTGTCCTGGG
>4 dna:chromosome chromosome:RGSC3.4:4:1:187126005:1 164242449 ID25856 U -
TCCACCCGATTGGTTCTAGCAGTTGTCCT
>4 dna:chromosome chromosome:RGSC3.4:4:1:187126005:1 164242450 ID25855 U -
TCCACCCGATTGGTTCTAGCAGTTGTCC
>4 dna:chromosome chromosome:RGSC3.4:4:1:187126005:1 164242458 ID39050 U -
TGATCGGATCCACCCGATTGGTTCTAGC
>4 dna:chromosome chromosome:RGSC3.4:4:1:187126005:1 164242460 ID39049 U -
TGATCGGATCCACCCGATTGGTTCTA
>4 dna:chromosome chromosome:RGSC3.4:4:1:187126005:1 164242462 ID9282 U -
GTGATCGGATCCACCCGATTGGTTC
>4 dna:chromosome chromosome:RGSC3.4:4:1:187126005:1 164242475 ID12706 U -
TAATAACCACCAACCCCAGTGATCGGATCC
>4 dna:chromosome chromosome:RGSC3.4:4:1:187126005:1 164242528 ID14976 U -
TACCATGGTTCAAGTGGCTCCTTTGGGTGA
>4 dna:chromosome chromosome:RGSC3.4:4:1:187126005:1 164242528 ID51444 U -
TGGTTCAAGTGGCTCCTTTGGGTGA
>4 dna:chromosome chromosome:RGSC3.4:4:1:187126005:1 164242530 ID14975 U -
TACCATGGTTCAAGTGGCTCCTTTGGGT
>4 dna:chromosome chromosome:RGSC3.4:4:1:187126005:1 164242540 ID1955 U -
AGGTAGTCCTACCATGGTTCAAGTGGC
>4 dna:chromosome chromosome:RGSC3.4:4:1:187126005:1 164242543 ID37076 U -
TGAGCAAAGGTAGTCCTACCATGGTTCAAGT
>4 dna:chromosome chromosome:RGSC3.4:4:1:187126005:1 164242545 ID37075 U -
TGAGCAAAGGTAGTCCTACCATGGTTCAA
>4 dna:chromosome chromosome:RGSC3.4:4:1:187126005:1 164242546 ID37074 U -
TGAGCAAAGGTAGTCCTACCATGGTTCA
>4 dna:chromosome chromosome:RGSC3.4:4:1:187126005:1 164242547 ID37073 U -
TGAGCAAAGGTAGTCCTACCATGGTTC
>4 dna:chromosome chromosome:RGSC3.4:4:1:187126005:1 164242558 ID33889 U -
TGAAGTCACAGTGAGCAAAGGTAGTCC
>4 dna:chromosome chromosome:RGSC3.4:4:1:187126005:1 164242585 ID15273 U -
TACCTCTCAGATTAATACCTGCTGTGGGAAC
>4 dna:chromosome chromosome:RGSC3.4:4:1:187126005:1 164242586 ID15272 U -
TACCTCTCAGATTAATACCTGCTGTGGGAA
>4 dna:chromosome chromosome:RGSC3.4:4:1:187126005:1 164242587 ID15271 U -
TACCTCTCAGATTAATACCTGCTGTGGGA
>4 dna:chromosome chromosome:RGSC3.4:4:1:187126005:1 164242588 ID15270 U -
TACCTCTCAGATTAATACCTGCTGTGGG
>4 dna:chromosome chromosome:RGSC3.4:4:1:187126005:1 164242596 ID23001 U -
TCAAACTACCTTTACCTCTCAGATTAATACCT
>4 dna:chromosome chromosome:RGSC3.4:4:1:187126005:1 164242597 ID23000 U -
TCAAACTACCTTTACCTCTCAGATTAATACC
>4 dna:chromosome chromosome:RGSC3.4:4:1:187126005:1 164242600 ID15407 U -
TACCTTTACCTCTCAGATTAAT
>4 dna:chromosome chromosome:RGSC3.4:4:1:187126005:1 164242613 ID24099 U -
TCAGAACCGAGTTCAAACTACCTTTAC
>4 dna:chromosome chromosome:RGSC3.4:4:1:187126005:1 164242632 ID14625 U -
TACATGTTGCCGTGTGTCAGGATCAGAACC
>4 dna:chromosome chromosome:RGSC3.4:4:1:187126005:1 164242635 ID14624 U -
TACATGTTGCCGTGTGTCAGGATCAGA
>4 dna:chromosome chromosome:RGSC3.4:4:1:187126005:1 164242635 ID27856 U -
TCCTACATGTTGCCGTGTGTCAGGATCAGA
>4 dna:chromosome chromosome:RGSC3.4:4:1:187126005:1 164242637 ID14623 U -
TACATGTTGCCGTGTGTCAGGATCA
>4 dna:chromosome chromosome:RGSC3.4:4:1:187126005:1 164242638 ID14622 U -
TACATGTTGCCGTGTGTCAGGATC
>4 dna:chromosome chromosome:RGSC3.4:4:1:187126005:1 164242687 ID48043 U -
TGGCTCGTGAAGCTGAAGCTCGTGTT
>4 dna:chromosome chromosome:RGSC3.4:4:1:187126005:1 164242688 ID48042 U -
TGGCTCGTGAAGCTGAAGCTCGTGT
>4 dna:chromosome chromosome:RGSC3.4:4:1:187126005:1 164242760 ID60427 U -
TTGGAGCAGAGGGTTGTATTCCAAGACCT
>4 dna:chromosome chromosome:RGSC3.4:4:1:187126005:1 164242785 ID50477 U -
TGGTATGAGAACAGCAGGGAGTATTGG
>4 dna:chromosome chromosome:RGSC3.4:4:1:187126005:1 164242798 ID16318 U -
TACTTAGTGTAGCGTTGGTATGAGAACAG
>4 dna:chromosome chromosome:RGSC3.4:4:1:187126005:1 164242808 ID20219 U -
TAGTCTAGTTGTACTTAGTGTAGCGTTGGT
>4 dna:chromosome chromosome:RGSC3.4:4:1:187126005:1 164242809 ID20218 U -
TAGTCTAGTTGTACTTAGTGTAGCGTTGG
>4 dna:chromosome chromosome:RGSC3.4:4:1:187126005:1 164242868 ID8422 U -
GGCAACGGAAGGGTTTTTCAGAGTC
>4 dna:chromosome chromosome:RGSC3.4:4:1:187126005:1 164242884 ID23129 U -
TCAAATCAGCAACTTCAGGCAACGGA
>4 dna:chromosome chromosome:RGSC3.4:4:1:187126005:1 164242894 ID29478 U -
TCGGGCCAACAACTCAAATCAGCAACTTC
>4 dna:chromosome chromosome:RGSC3.4:4:1:187126005:1 164242934 ID36281 U -
TGAGAAGCAAAAAAGAGATCTGCCCC
>4 dna:chromosome chromosome:RGSC3.4:4:1:187126005:1 164242935 ID53498 U -
TGTGAGAAGCAAAAAAGAGATCTGCCC
>4 dna:chromosome chromosome:RGSC3.4:4:1:187126005:1 164242936 ID36280 U -
TGAGAAGCAAAAAAGAGATCTGCC
>4 dna:chromosome chromosome:RGSC3.4:4:1:187126005:1 164242984 ID30986 U -
TCTGATTTGACCCTTAAAGTGACCCTTAAC
>4 dna:chromosome chromosome:RGSC3.4:4:1:187126005:1 164242988 ID6002 U -
CTTTCTGATTTGACCCTTAAAGTGACCCT
>4 dna:chromosome chromosome:RGSC3.4:4:1:187126005:1 164243022 ID60861 U -
TTGGTGGCTTTTGTTGCAGGGAATGA
>4 dna:chromosome chromosome:RGSC3.4:4:1:187126005:1 164243036 ID17139 U -
TAGAATGTAGGGCCAACCCTTGGTGGCTTTT
>4 dna:chromosome chromosome:RGSC3.4:4:1:187126005:1 164243040 ID17138 U -
TAGAATGTAGGGCCAACCCTTGGTGGC
>4 dna:chromosome chromosome:RGSC3.4:4:1:187126005:1 164243041 ID6427 U -
GAATGTAGGGCCAACCCTTGGTGG
>4 dna:chromosome chromosome:RGSC3.4:4:1:187126005:1 164243041 ID17137 U -
TAGAATGTAGGGCCAACCCTTGGTGG
>4 dna:chromosome chromosome:RGSC3.4:4:1:187126005:1 164243052 ID49459 U -
TGGGCTGCGTGAAGTTAGAATGTAGGGCCA
>4 dna:chromosome chromosome:RGSC3.4:4:1:187126005:1 164243053 ID49458 U -
TGGGCTGCGTGAAGTTAGAATGTAGGGCC
>4 dna:chromosome chromosome:RGSC3.4:4:1:187126005:1 164243088 ID56247 U -
TTAAAACGGAACCCAGAAGTGATTGC
>4 dna:chromosome chromosome:RGSC3.4:4:1:187126005:1 164243121 ID35112 U -
TGACATCCAGCTCTTGACCACAGCTGAAGC
>4 dna:chromosome chromosome:RGSC3.4:4:1:187126005:1 164243201 ID255 U -
AACGAGAGGGACCAATGAATGTCACTCCCAC
>4 dna:chromosome chromosome:RGSC3.4:4:1:187126005:1 164243212 ID47 U -
AAACAAAACGAGAGGGACCAATGAAT
>4 dna:chromosome chromosome:RGSC3.4:4:1:187126005:1 164243215 ID4265 U -
CCAAAACAAAACGAGAGGGACCAATG
>4 dna:chromosome chromosome:RGSC3.4:4:1:187126005:1 164243219 ID214 U -
AACCAAAACCAAAACAAAACGAGAGGGACC
>4 dna:chromosome chromosome:RGSC3.4:4:1:187126005:1 164243272 ID37325 U -
TGAGCCTCTGTTTGCTTCTGTTAAAAA
>4 dna:chromosome chromosome:RGSC3.4:4:1:187126005:1 164243312 ID35313 U -
TGACCAGAGCCGCACATTATTTATTGCAGAC
>4 dna:chromosome chromosome:RGSC3.4:4:1:187126005:1 164243337 ID40968 U -
TGCACGTTTGTCCCTGCCCCTGACCA
>4 dna:chromosome chromosome:RGSC3.4:4:1:187126005:1 164243342 ID13673 U -
TACAACAAGATGCACGTTTGTCCCTGCCCCT
>4 dna:chromosome chromosome:RGSC3.4:4:1:187126005:1 164243343 ID13672 U -
TACAACAAGATGCACGTTTGTCCCTGCCCC
>4 dna:chromosome chromosome:RGSC3.4:4:1:187126005:1 164243344 ID745 U -
ACAAGATGCACGTTTGTCCCTGCCC
>4 dna:chromosome chromosome:RGSC3.4:4:1:187126005:1 164243344 ID13671 U -
TACAACAAGATGCACGTTTGTCCCTGCCC
>4 dna:chromosome chromosome:RGSC3.4:4:1:187126005:1 164243345 ID13670 U -
TACAACAAGATGCACGTTTGTCCCTGCC
>4 dna:chromosome chromosome:RGSC3.4:4:1:187126005:1 164243346 ID13669 U -
TACAACAAGATGCACGTTTGTCCCTGC
>4 dna:chromosome chromosome:RGSC3.4:4:1:187126005:1 164243358 ID36311 U -
TGAGAAGGGAGACCATACAACAAGATGCAC
>4 dna:chromosome chromosome:RGSC3.4:4:1:187126005:1 164243360 ID36310 U -
TGAGAAGGGAGACCATACAACAAGATGC
>4 dna:chromosome chromosome:RGSC3.4:4:1:187126005:1 164243370 ID32020 U -
TCTTTCGGTGATGAGAAGGGAGACCATAC
>4 dna:chromosome chromosome:RGSC3.4:4:1:187126005:1 164243374 ID32019 U -
TCTTTCGGTGATGAGAAGGGAGACC
>4 dna:chromosome chromosome:RGSC3.4:4:1:187126005:1 164243375 ID62526 U -
TTTTCTTTCGGTGATGAGAAGGGAGAC
>4 dna:chromosome chromosome:RGSC3.4:4:1:187126005:1 164243403 ID11276 U -
TAACATGGCAGGTCTGACGGACTCCCAGT
>4 dna:chromosome chromosome:RGSC3.4:4:1:187126005:1 164243418 ID44980 U -
TGCTTGCTGAACTAACATGGCAGGTC
>4 dna:chromosome chromosome:RGSC3.4:4:1:187126005:1 164243424 ID12915 U -
TAATCAAGACTGCTTGCTGAACTAACATGG
>4 dna:chromosome chromosome:RGSC3.4:4:1:187126005:1 164243429 ID35592 U -
TGACTAATCAAGACTGCTTGCTGAACTAA
>4 dna:chromosome chromosome:RGSC3.4:4:1:187126005:1 164243432 ID35591 U -
TGACTAATCAAGACTGCTTGCTGAAC
>4 dna:chromosome chromosome:RGSC3.4:4:1:187126005:1 164243433 ID50656 U -
TGGTCCTGACTAATCAAGACTGCTTGCTGAA
>4 dna:chromosome chromosome:RGSC3.4:4:1:187126005:1 164243437 ID50655 U -
TGGTCCTGACTAATCAAGACTGCTTGC
>4 dna:chromosome chromosome:RGSC3.4:4:1:187126005:1 164243438 ID50654 U -
TGGTCCTGACTAATCAAGACTGCTTG
>4 dna:chromosome chromosome:RGSC3.4:4:1:187126005:1 164243457 ID21911 U -
TATGCTGTCTGTGGGCTTATGGTCCT
>4 dna:chromosome chromosome:RGSC3.4:4:1:187126005:1 164243460 ID43229 U -
TGCCTTATGCTGTCTGTGGGCTTATGGT
>4 dna:chromosome chromosome:RGSC3.4:4:1:187126005:1 164243465 ID56559 U -
TTAATGTTGCCTTATGCTGTCTGTGGGCTT
>4 dna:chromosome chromosome:RGSC3.4:4:1:187126005:1 164243466 ID56558 U -
TTAATGTTGCCTTATGCTGTCTGTGGGCT
>4 dna:chromosome chromosome:RGSC3.4:4:1:187126005:1 164243468 ID13259 U -
TAATGTTGCCTTATGCTGTCTGTGGG
>4 dna:chromosome chromosome:RGSC3.4:4:1:187126005:1 164243469 ID13258 U -
TAATGTTGCCTTATGCTGTCTGTGG
>4 dna:chromosome chromosome:RGSC3.4:4:1:187126005:1 164243469 ID56557 U -
TTAATGTTGCCTTATGCTGTCTGTGG
>4 dna:chromosome chromosome:RGSC3.4:4:1:187126005:1 164243470 ID13257 U -
TAATGTTGCCTTATGCTGTCTGTG
>4 dna:chromosome chromosome:RGSC3.4:4:1:187126005:1 164243471 ID47884 U -
TGGCCTTTAATGTTGCCTTATGCTGTCTGT
>4 dna:chromosome chromosome:RGSC3.4:4:1:187126005:1 164243471 ID56556 U -
TTAATGTTGCCTTATGCTGTCTGT
>4 dna:chromosome chromosome:RGSC3.4:4:1:187126005:1 164243471 ID61462 U -
TTTAATGTTGCCTTATGCTGTCTGT
>4 dna:chromosome chromosome:RGSC3.4:4:1:187126005:1 164243475 ID56555 U -
TTAATGTTGCCTTATGCTGT
>4 dna:chromosome chromosome:RGSC3.4:4:1:187126005:1 164243475 ID61461 U -
TTTAATGTTGCCTTATGCTGT
>4 dna:chromosome chromosome:RGSC3.4:4:1:187126005:1 164243497 ID10194 U -
TAAACAGAGGGCCGAGGTTGGATGGC
>4 dna:chromosome chromosome:RGSC3.4:4:1:187126005:1 164243498 ID31253 U -
TCTGTAAACAGAGGGCCGAGGTTGGATGG
>4 dna:chromosome chromosome:RGSC3.4:4:1:187126005:1 164243500 ID21528 U -
TATCTGTAAACAGAGGGCCGAGGTTGGAT
>4 dna:chromosome chromosome:RGSC3.4:4:1:187126005:1 164243500 ID57168 U -
TTATCTGTAAACAGAGGGCCGAGGTTGGAT
>4 dna:chromosome chromosome:RGSC3.4:4:1:187126005:1 164243501 ID57167 U -
TTATCTGTAAACAGAGGGCCGAGGTTGGA
>4 dna:chromosome chromosome:RGSC3.4:4:1:187126005:1 164243502 ID31252 U -
TCTGTAAACAGAGGGCCGAGGTTGG
>4 dna:chromosome chromosome:RGSC3.4:4:1:187126005:1 164243502 ID31607 U -
TCTTATCTGTAAACAGAGGGCCGAGGTTGG
>4 dna:chromosome chromosome:RGSC3.4:4:1:187126005:1 164243502 ID57166 U -
TTATCTGTAAACAGAGGGCCGAGGTTGG
>4 dna:chromosome chromosome:RGSC3.4:4:1:187126005:1 164243503 ID31606 U -
TCTTATCTGTAAACAGAGGGCCGAGGTTG
>4 dna:chromosome chromosome:RGSC3.4:4:1:187126005:1 164243503 ID57165 U -
TTATCTGTAAACAGAGGGCCGAGGTTG
>4 dna:chromosome chromosome:RGSC3.4:4:1:187126005:1 164243504 ID57164 U -
TTATCTGTAAACAGAGGGCCGAGGTT
>4 dna:chromosome chromosome:RGSC3.4:4:1:187126005:1 164243505 ID31605 U -
TCTTATCTGTAAACAGAGGGCCGAGGT
>4 dna:chromosome chromosome:RGSC3.4:4:1:187126005:1 164243506 ID31604 U -
TCTTATCTGTAAACAGAGGGCCGAGG
>4 dna:chromosome chromosome:RGSC3.4:4:1:187126005:1 164243506 ID57163 U -
TTATCTGTAAACAGAGGGCCGAGG
>4 dna:chromosome chromosome:RGSC3.4:4:1:187126005:1 164243507 ID31603 U -
TCTTATCTGTAAACAGAGGGCCGAG
>4 dna:chromosome chromosome:RGSC3.4:4:1:187126005:1 164243656 ID40837 U -
TGCACAGAGTCTAGGTAATCTTATGGA
>4 dna:chromosome chromosome:RGSC3.4:4:1:187126005:1 164243662 ID39009 U -
TGATCCATGCACAGAGTCTAGGTAATCT
>4 dna:chromosome chromosome:RGSC3.4:4:1:187126005:1 164243680 ID7558 U +
GCATGGATCATATTACTGTTGGTCTCCTG
>4 dna:chromosome chromosome:RGSC3.4:4:1:187126005:1 164243704 ID26622 U -
TCCCAAGAGGAGTGGCCAGAAACAGGA
>4 dna:chromosome chromosome:RGSC3.4:4:1:187126005:1 164243737 ID32754 U -
TGAAAGGGAAGCCCTAACTACTCCAGTA
>4 dna:chromosome chromosome:RGSC3.4:4:1:187126005:1 164243853 ID1303 U -
AGAAATGTAAATACTTCTATCTAAAATGCCG
>4 dna:chromosome chromosome:RGSC3.4:4:1:187126005:1 164243878 ID60402 U -
TTGGAGACAGATTTGGACAGCTAAGAAAT
>4 dna:chromosome chromosome:RGSC3.4:4:1:187126005:1 164243881 ID32073 U -
TCTTTGGAGACAGATTTGGACAGCTAAGA
>4 dna:chromosome chromosome:RGSC3.4:4:1:187126005:1 164243948 ID15191 U -
TACCTACCTACCTTCCTTCCCTCTGAGTC
>4 dna:chromosome chromosome:RGSC3.4:4:1:187126005:1 164243950 ID15190 U -
TACCTACCTACCTTCCTTCCCTCTGAG
>4 dna:chromosome chromosome:RGSC3.4:4:1:187126005:1 164243956 ID27872 U -
TCCTACCTACCTACCTTCCTTCCC
>4 dna:chromosome chromosome:RGSC3.4:4:1:187126005:1 164243964 ID20751 U -
TATAAAGGCACGATTTCCTACCTACCTACCT
>4 dna:chromosome chromosome:RGSC3.4:4:1:187126005:1 164243965 ID20750 U -
TATAAAGGCACGATTTCCTACCTACCTACC
>4 dna:chromosome chromosome:RGSC3.4:4:1:187126005:1 164243968 ID20749 U -
TATAAAGGCACGATTTCCTACCTACCT
>4 dna:chromosome chromosome:RGSC3.4:4:1:187126005:1 164243970 ID45073 U -
TGCTTTATAAAGGCACGATTTCCTACCTAC
>4 dna:chromosome chromosome:RGSC3.4:4:1:187126005:1 164243992 ID18164 U -
TAGCAGTCTGGCTTGTCGTCTTGCTTTAT
>4 dna:chromosome chromosome:RGSC3.4:4:1:187126005:1 164243994 ID18163 U -
TAGCAGTCTGGCTTGTCGTCTTGCTTT
>4 dna:chromosome chromosome:RGSC3.4:4:1:187126005:1 164243996 ID18162 U -
TAGCAGTCTGGCTTGTCGTCTTGCT
>4 dna:chromosome chromosome:RGSC3.4:4:1:187126005:1 164244022 ID46420 U -
TGGACTTGAGGCTGTTCAGCAGTGGG
>4 dna:chromosome chromosome:RGSC3.4:4:1:187126005:1 164244025 ID46424 U -
TGGACTTGGACTTGAGGCTGTTCAGCAGT
>4 dna:chromosome chromosome:RGSC3.4:4:1:187126005:1 164244028 ID46423 U -
TGGACTTGGACTTGAGGCTGTTCAGC
>4 dna:chromosome chromosome:RGSC3.4:4:1:187126005:1 164244033 ID52495 U -
TGTCACTAGTGGACTTGGACTTGAGGCTGT
>4 dna:chromosome chromosome:RGSC3.4:4:1:187126005:1 164244035 ID52494 U -
TGTCACTAGTGGACTTGGACTTGAGGCT
>4 dna:chromosome chromosome:RGSC3.4:4:1:187126005:1 164244036 ID52493 U -
TGTCACTAGTGGACTTGGACTTGAGGC
>4 dna:chromosome chromosome:RGSC3.4:4:1:187126005:1 164244044 ID52492 U -
TGTCACTAGTGGACTTGGA
>4 dna:chromosome chromosome:RGSC3.4:4:1:187126005:1 164244065 ID33119 U -
TGAAATTTCGTTTCTGTGAGGGGACTTTAAAT
>4 dna:chromosome chromosome:RGSC3.4:4:1:187126005:1 164244066 ID33118 U -
TGAAATTTCGTTTCTGTGAGGGGACTTTAAA
>4 dna:chromosome chromosome:RGSC3.4:4:1:187126005:1 164244067 ID33117 U -
TGAAATTTCGTTTCTGTGAGGGGACTTTAA
>4 dna:chromosome chromosome:RGSC3.4:4:1:187126005:1 164244068 ID33116 U -
TGAAATTTCGTTTCTGTGAGGGGACTTTA
>4 dna:chromosome chromosome:RGSC3.4:4:1:187126005:1 164244069 ID33115 U -
TGAAATTTCGTTTCTGTGAGGGGACTTT
>4 dna:chromosome chromosome:RGSC3.4:4:1:187126005:1 164244070 ID30648 U -
TCTGAAATTTCGTTTCTGTGAGGGGACTT
>4 dna:chromosome chromosome:RGSC3.4:4:1:187126005:1 164244070 ID33114 U -
TGAAATTTCGTTTCTGTGAGGGGACTT
>4 dna:chromosome chromosome:RGSC3.4:4:1:187126005:1 164244071 ID33113 U -
TGAAATTTCGTTTCTGTGAGGGGACT
>4 dna:chromosome chromosome:RGSC3.4:4:1:187126005:1 164244071 ID61797 U -
TTTCGTTTCTGTGAGGGGACT
>4 dna:chromosome chromosome:RGSC3.4:4:1:187126005:1 164244072 ID33112 U -
TGAAATTTCGTTTCTGTGAGGGGAC
>4 dna:chromosome chromosome:RGSC3.4:4:1:187126005:1 164244073 ID33111 U -
TGAAATTTCGTTTCTGTGAGGGGA
>4 dna:chromosome chromosome:RGSC3.4:4:1:187126005:1 164244074 ID33110 U -
TGAAATTTCGTTTCTGTGAGGGG
>4 dna:chromosome chromosome:RGSC3.4:4:1:187126005:1 164244075 ID33109 U -
TGAAATTTCGTTTCTGTGAGGG
>4 dna:chromosome chromosome:RGSC3.4:4:1:187126005:1 164244077 ID33108 U -
TGAAATTTCGTTTCTGTGAG
>4 dna:chromosome chromosome:RGSC3.4:4:1:187126005:1 164244101 ID24657 U -
TCAGTGTCAGGTGTGACATCAGATCCTGA
>4 dna:chromosome chromosome:RGSC3.4:4:1:187126005:1 164244128 ID20693 U -
TAGTTTTCTGGTCAGGAGTGGCATC
>4 dna:chromosome chromosome:RGSC3.4:4:1:187126005:1 164244137 ID37141 U -
TGAGCACATTTAGTTTTCTGGTCAGG
>4 dna:chromosome chromosome:RGSC3.4:4:1:187126005:1 164244275 ID60022 U -
TTGCAGAGATTTCTAGGTTGTCTGGTA
>4 dna:chromosome chromosome:RGSC3.4:4:1:187126005:1 164244468 ID25540 U -
TCCAAGAGGTTTGCATTTAAGGAGAAAAGA
>4 dna:chromosome chromosome:RGSC3.4:4:1:187126005:1 164244469 ID25539 U -
TCCAAGAGGTTTGCATTTAAGGAGAAAAG
>4 dna:chromosome chromosome:RGSC3.4:4:1:187126005:1 164244475 ID761 U -
ACAATCCAAGAGGTTTGCATTTAAGGA
>4 dna:chromosome chromosome:RGSC3.4:4:1:187126005:1 164244515 ID15832 U -
TACTATGTGCTCTTGCGCTTCCTGCTAGAA
>4 dna:chromosome chromosome:RGSC3.4:4:1:187126005:1 164244533 ID15852 U -
TACTATTTATTCGAGGCTACTATGTGCTC
>4 dna:chromosome chromosome:RGSC3.4:4:1:187126005:1 164244534 ID2897 U -
ATTCGAGGCTACTATGTGCT
>4 dna:chromosome chromosome:RGSC3.4:4:1:187126005:1 164244535 ID61497 U -
TTTACTATTTATTCGAGGCTACTATGTGC
>4 dna:chromosome chromosome:RGSC3.4:4:1:187126005:1 164244609 ID31279 U -
TCTGTAGTAGTTGATTCTTCCCAGGCCTT
>4 dna:chromosome chromosome:RGSC3.4:4:1:187126005:1 164244706 ID880 U -
ACCAAAACAGGAGGTGCCTCTTTTCT
>4 dna:chromosome chromosome:RGSC3.4:4:1:187126005:1 164244732 ID52336 U -
TGTATTTAAGAAAGATTAAGGGAGGC
>4 dna:chromosome chromosome:RGSC3.4:4:1:187126005:1 164244763 ID29222 U -
TCCTTTTCAAGTGGTGGGATGTTTCACTT
>4 dna:chromosome chromosome:RGSC3.4:4:1:187126005:1 164244764 ID29221 U -
TCCTTTTCAAGTGGTGGGATGTTTCACT
>4 dna:chromosome chromosome:RGSC3.4:4:1:187126005:1 164244767 ID29220 U -
TCCTTTTCAAGTGGTGGGATGTTTC
>4 dna:chromosome chromosome:RGSC3.4:4:1:187126005:1 164244821 ID10399 U -
TAAAGAAATGTCTTTTGTTTACTTAGCCAC
>4 dna:chromosome chromosome:RGSC3.4:4:1:187126005:1 164244914 ID19024 U -
TAGGAGCACAAAACAAAACGGAGGTC
>4 dna:chromosome chromosome:RGSC3.4:4:1:187126005:1 164244933 ID33241 U -
TGAACAGTTAGTGACTTTGGTTTAGGAGC
>4 dna:chromosome chromosome:RGSC3.4:4:1:187126005:1 164245010 ID16118 U -
TACTGCAGTTTTGATCTTGGCTGTTGAGC
>4 dna:chromosome chromosome:RGSC3.4:4:1:187126005:1 164245014 ID16117 U -
TACTGCAGTTTTGATCTTGGCTGTT
>4 dna:chromosome chromosome:RGSC3.4:4:1:187126005:1 164245015 ID16116 U -
TACTGCAGTTTTGATCTTGGCTGT
>4 dna:chromosome chromosome:RGSC3.4:4:1:187126005:1 164245054 ID57984 U -
TTCATTTGCAGTCGACGTGAGGTGGAGCA
>4 dna:chromosome chromosome:RGSC3.4:4:1:187126005:1 164245075 ID36909 U -
TGAGATGCACCACCTACGGCTTCATTTG
>4 dna:chromosome chromosome:RGSC3.4:4:1:187126005:1 164245077 ID59877 U -
TTGATGAGATGCACCACCTACGGCTTCATT
>4 dna:chromosome chromosome:RGSC3.4:4:1:187126005:1 164245080 ID39291 U -
TGATGAGATGCACCACCTACGGCTTC
>4 dna:chromosome chromosome:RGSC3.4:4:1:187126005:1 164245081 ID31859 U -
TCTTGATGAGATGCACCACCTACGGCTT
>4 dna:chromosome chromosome:RGSC3.4:4:1:187126005:1 164245081 ID39290 U -
TGATGAGATGCACCACCTACGGCTT
>4 dna:chromosome chromosome:RGSC3.4:4:1:187126005:1 164245083 ID31858 U -
TCTTGATGAGATGCACCACCTACGGC
>4 dna:chromosome chromosome:RGSC3.4:4:1:187126005:1 164245090 ID19587 U -
TAGGGTCTTCTTGATGAGATGCACCAC
>4 dna:chromosome chromosome:RGSC3.4:4:1:187126005:1 164245120 ID27951 U -
TCCTAGAGGAGAGAATTCTTTCTAGCAGGA
>4 dna:chromosome chromosome:RGSC3.4:4:1:187126005:1 164245121 ID27950 U -
TCCTAGAGGAGAGAATTCTTTCTAGCAGG
>4 dna:chromosome chromosome:RGSC3.4:4:1:187126005:1 164245124 ID27949 U -
TCCTAGAGGAGAGAATTCTTTCTAGC
>4 dna:chromosome chromosome:RGSC3.4:4:1:187126005:1 164245136 ID42812 U -
TGCCGCACATTGTTTCCTAGAGGAGAGA
>4 dna:chromosome chromosome:RGSC3.4:4:1:187126005:1 164245156 ID5188 U -
CTAGATGTGGCTGCCGCAC
>4 dna:chromosome chromosome:RGSC3.4:4:1:187126005:1 164245163 ID31961 U -
TCTTTACCCAAGACCTAGATGTGGCT
>4 dna:chromosome chromosome:RGSC3.4:4:1:187126005:1 164245215 ID6816 U -
GAGAAGAGACGTCAGTTATGAAGAGGT
>4 dna:chromosome chromosome:RGSC3.4:4:1:187126005:1 164245256 ID32305 U -
TGAAAAGATTCTTTTAGTGGCTAAGG
>4 dna:chromosome chromosome:RGSC3.4:4:1:187126005:1 164245269 ID19012 U -
TAGGAGAGCTGTGTTCTGAAAAGATTCTT
>4 dna:chromosome chromosome:RGSC3.4:4:1:187126005:1 164245276 ID15968 U -
TACTCTAGGAGAGCTGTGTTCTGAAAA
>4 dna:chromosome chromosome:RGSC3.4:4:1:187126005:1 164245282 ID5135 U -
CTAAGCATATACTCTAGGAGAGCTGTGTTC
>4 dna:chromosome chromosome:RGSC3.4:4:1:187126005:1 164245305 ID61410 U -
TTTAACTTTTCCTCTTGGCTCAGCTAAGCA
>4 dna:chromosome chromosome:RGSC3.4:4:1:187126005:1 164245312 ID20683 U -
TAGTTTTAACTTTTCCTCTTGGCTCAG
>4 dna:chromosome chromosome:RGSC3.4:4:1:187126005:1 164245314 ID20682 U -
TAGTTTTAACTTTTCCTCTTGGCTC
>4 dna:chromosome chromosome:RGSC3.4:4:1:187126005:1 164245348 ID58836 U -
TTCTAGTGAGGGGTTCAAAGCAACATAGAG
>4 dna:chromosome chromosome:RGSC3.4:4:1:187126005:1 164245354 ID33064 U -
TGAAATTCTAGTGAGGGGTTCAAAGCAAC
>4 dna:chromosome chromosome:RGSC3.4:4:1:187126005:1 164245355 ID163 U -
AAATTCTAGTGAGGGGTTCAAAGCAA
>4 dna:chromosome chromosome:RGSC3.4:4:1:187126005:1 164245357 ID33063 U -
TGAAATTCTAGTGAGGGGTTCAAAGC
>4 dna:chromosome chromosome:RGSC3.4:4:1:187126005:1 164245416 ID3241 U -
CAAGGAAGGTTATAGTTGCT
>4 dna:chromosome chromosome:RGSC3.4:4:1:187126005:1 164245436 ID5629 U -
CTGGAGATGATGAGGTACATTAAAATAT
>4 dna:chromosome chromosome:RGSC3.4:4:1:187126005:1 164245444 ID31973 U -
TCTTTAGGCTGGAGATGATGAGGTACAT
>4 dna:chromosome chromosome:RGSC3.4:4:1:187126005:1 164245446 ID31972 U -
TCTTTAGGCTGGAGATGATGAGGTAC
>4 dna:chromosome chromosome:RGSC3.4:4:1:187126005:1 164245447 ID30594 U -
TCTCTTTAGGCTGGAGATGATGAGGTA
>4 dna:chromosome chromosome:RGSC3.4:4:1:187126005:1 164245463 ID32106 U -
TCTTTGTTCTTAGGAGGCTTTCTCTTTAGGC
>4 dna:chromosome chromosome:RGSC3.4:4:1:187126005:1 164245477 ID17841 U -
TAGATGTCCTTATCTTTGTTCTTAGGAGG
>4 dna:chromosome chromosome:RGSC3.4:4:1:187126005:1 164245478 ID21000 U -
TATAGATGTCCTTATCTTTGTTCTTAGGAG
>4 dna:chromosome chromosome:RGSC3.4:4:1:187126005:1 164245480 ID21068 U -
TATATAGATGTCCTTATCTTTGTTCTTAGG
>4 dna:chromosome chromosome:RGSC3.4:4:1:187126005:1 164245535 ID39229 U -
TGATGACAAAGATGTCTTCTTACTCATTTA
>4 dna:chromosome chromosome:RGSC3.4:4:1:187126005:1 164245550 ID32759 U -
TGAAAGGTAGACTTCATGATGACAAAGATGT
>4 dna:chromosome chromosome:RGSC3.4:4:1:187126005:1 164245552 ID59478 U -
TTGAAAGGTAGACTTCATGATGACAAAGAT
>4 dna:chromosome chromosome:RGSC3.4:4:1:187126005:1 164245555 ID59477 U -
TTGAAAGGTAGACTTCATGATGACAAA
>4 dna:chromosome chromosome:RGSC3.4:4:1:187126005:1 164245561 ID60668 U -
TTGGCTTTGAAAGGTAGACTTCATGAT
>4 dna:chromosome chromosome:RGSC3.4:4:1:187126005:1 164245563 ID13414 U -
TAATTGGCTTTGAAAGGTAGACTTCATG
>4 dna:chromosome chromosome:RGSC3.4:4:1:187126005:1 164245572 ID11589 U -
TAACTCTTTTATAATTGGCTTTGAAAGGTA
>4 dna:chromosome chromosome:RGSC3.4:4:1:187126005:1 164245611 ID54668 U -
TGTTAAGACAGAGACATCTGGGGGG
>4 dna:chromosome chromosome:RGSC3.4:4:1:187126005:1 164245715 ID18870 U -
TAGGAATCAGTTCCCTTTGGAAGGCAGTGA
>4 dna:chromosome chromosome:RGSC3.4:4:1:187126005:1 164245716 ID18869 U -
TAGGAATCAGTTCCCTTTGGAAGGCAGTG
>4 dna:chromosome chromosome:RGSC3.4:4:1:187126005:1 164245717 ID18868 U -
TAGGAATCAGTTCCCTTTGGAAGGCAGT
>4 dna:chromosome chromosome:RGSC3.4:4:1:187126005:1 164245718 ID18867 U -
TAGGAATCAGTTCCCTTTGGAAGGCAG
>4 dna:chromosome chromosome:RGSC3.4:4:1:187126005:1 164245732 ID61760 U -
TTTCCATAAACCTTTAGGAATCAGTTC
>4 dna:chromosome chromosome:RGSC3.4:4:1:187126005:1 164245742 ID36736 U -
TGAGAGTATTTATTTCCATAAACCTTTAG
>4 dna:chromosome chromosome:RGSC3.4:4:1:187126005:1 164245744 ID36735 U -
TGAGAGTATTTATTTCCATAAACCTTT
>4 dna:chromosome chromosome:RGSC3.4:4:1:187126005:1 164245751 ID46583 U -
TGGAGCCAGATGAGAGTATTTATTTCCATA
>4 dna:chromosome chromosome:RGSC3.4:4:1:187126005:1 164245764 ID44554 U -
TGCTGGAGCCAGATGAGAGT
>4 dna:chromosome chromosome:RGSC3.4:4:1:187126005:1 164245765 ID29899 U -
TCTAGTAACCTTGCTGGAGCCAGATGAGAG
>4 dna:chromosome chromosome:RGSC3.4:4:1:187126005:1 164245766 ID29898 U -
TCTAGTAACCTTGCTGGAGCCAGATGAGA
>4 dna:chromosome chromosome:RGSC3.4:4:1:187126005:1 164245769 ID29897 U -
TCTAGTAACCTTGCTGGAGCCAGATG
>4 dna:chromosome chromosome:RGSC3.4:4:1:187126005:1 164245773 ID17438 U -
TAGAGATCTAGTAACCTTGCTGGAGCCA
>4 dna:chromosome chromosome:RGSC3.4:4:1:187126005:1 164245774 ID17437 U -
TAGAGATCTAGTAACCTTGCTGGAGCC
>4 dna:chromosome chromosome:RGSC3.4:4:1:187126005:1 164245775 ID27209 U -
TCCCTAGAGATCTAGTAACCTTGCTGGAGC
>4 dna:chromosome chromosome:RGSC3.4:4:1:187126005:1 164245805 ID55366 U -
TGTTTATTCAACAGACCTGGCTAATCTTC
>4 dna:chromosome chromosome:RGSC3.4:4:1:187126005:1 164245813 ID33380 U -
TGAACGTGTTTATTCAACAGACCTGGC
>4 dna:chromosome chromosome:RGSC3.4:4:1:187126005:1 164245816 ID1499 U -
AGATGAACGTGTTTATTCAACAGACCT
>4 dna:chromosome chromosome:RGSC3.4:4:1:187126005:1 164245869 ID57418 U -
TTCAACCAGCTTTGTTGACTTTCCTGCT
>4 dna:chromosome chromosome:RGSC3.4:4:1:187126005:1 164245888 ID49030 U -
TGGGATGTCTATCCTCCAGCTTCAACCAG
>4 dna:chromosome chromosome:RGSC3.4:4:1:187126005:1 164245890 ID49029 U -
TGGGATGTCTATCCTCCAGCTTCAACC
>4 dna:chromosome chromosome:RGSC3.4:4:1:187126005:1 164245892 ID18436 U -
TAGCCTGGGATGTCTATCCTCCAGCTTCAA
>4 dna:chromosome chromosome:RGSC3.4:4:1:187126005:1 164245900 ID9706 U -
TAAAAAGCTTAGCCTGGGATGTCTATCCTCC
>4 dna:chromosome chromosome:RGSC3.4:4:1:187126005:1 164245904 ID9705 U -
TAAAAAGCTTAGCCTGGGATGTCTATC
>4 dna:chromosome chromosome:RGSC3.4:4:1:187126005:1 164245918 ID6943 U -
GAGCAGAGAGATTTTAAAAAGCTTAGC
>4 dna:chromosome chromosome:RGSC3.4:4:1:187126005:1 164245955 ID39016 U -
TGATCCCTTATAGGAGAGGCTGGTGAGA
>4 dna:chromosome chromosome:RGSC3.4:4:1:187126005:1 164245959 ID40412 U -
TGCAAATGATCCCTTATAGGAGAGGCTGGT
>4 dna:chromosome chromosome:RGSC3.4:4:1:187126005:1 164245961 ID21834 U -
TATGCAAATGATCCCTTATAGGAGAGGCTG
>4 dna:chromosome chromosome:RGSC3.4:4:1:187126005:1 164245968 ID14790 U -
TACCAAGTATGCAAATGATCCCTTATAGGA
>4 dna:chromosome chromosome:RGSC3.4:4:1:187126005:1 164245969 ID14789 U -
TACCAAGTATGCAAATGATCCCTTATAGG
>4 dna:chromosome chromosome:RGSC3.4:4:1:187126005:1 164245969 ID21833 U -
TATGCAAATGATCCCTTATAGG
>4 dna:chromosome chromosome:RGSC3.4:4:1:187126005:1 164245993 ID58287 U -
TTCCCGAGAGGGACCCACTTGCCTCATACCA
>4 dna:chromosome chromosome:RGSC3.4:4:1:187126005:1 164246002 ID1140 U -
ACTCATTTATTCCCGAGAGGGACCCACTTGC
>4 dna:chromosome chromosome:RGSC3.4:4:1:187126005:1 164246080 ID30688 U -
TCTGAAGTAGCCTCCCCACTATCTTGGAGT
>4 dna:chromosome chromosome:RGSC3.4:4:1:187126005:1 164246253 ID44588 U +
TGCTGGGATAGATTAAGTGAGAAGCTG
>4 dna:chromosome chromosome:RGSC3.4:4:1:187126005:1 164246256 ID48919 U +
TGGGATAGATTAAGTGAGAAGCTGACCCC
>4 dna:chromosome chromosome:RGSC3.4:4:1:187126005:1 164246278 ID35369 U +
TGACCCCTTACATCATGAGCCTCACACAAG
>4 dna:chromosome chromosome:RGSC3.4:4:1:187126005:1 164246320 ID45945 U +
TGGAATACAAGAGTGAAGGGCAGTCACA
>4 dna:chromosome chromosome:RGSC3.4:4:1:187126005:1 164246320 ID45946 U +
TGGAATACAAGAGTGAAGGGCAGTCACAA
>4 dna:chromosome chromosome:RGSC3.4:4:1:187126005:1 164246325 ID13756 U +
TACAAGAGTGAAGGGCAGTCACAAATAAT
>4 dna:chromosome chromosome:RGSC3.4:4:1:187126005:1 164246369 ID20265 U +
TAGTCTTTGGCTTCCATATCCTTCCT
>4 dna:chromosome chromosome:RGSC3.4:4:1:187126005:1 164246375 ID60660 U +
TTGGCTTCCATATCCTTCCTCAAAACTTCA
>4 dna:chromosome chromosome:RGSC3.4:4:1:187126005:1 164246387 ID28949 U +
TCCTTCCTCAAAACTTCAAGTGCTC
>4 dna:chromosome chromosome:RGSC3.4:4:1:187126005:1 164246387 ID28950 U +
TCCTTCCTCAAAACTTCAAGTGCTCA
>4 dna:chromosome chromosome:RGSC3.4:4:1:187126005:1 164246388 ID4841 U +
CCTTCCTCAAAACTTCAAGTGCTCA
>4 dna:chromosome chromosome:RGSC3.4:4:1:187126005:1 164246389 ID5867 U +
CTTCCTCAAAACTTCAAGTGCTC
>4 dna:chromosome chromosome:RGSC3.4:4:1:187126005:1 164246394 ID22896 U +
TCAAAACTTCAAGTGCTCATAAC
>4 dna:chromosome chromosome:RGSC3.4:4:1:187126005:1 164246453 ID1864 U +
AGGCCTGTAGGTAAAGCTGAGGAGTAA
>4 dna:chromosome chromosome:RGSC3.4:4:1:187126005:1 164246470 ID37624 U +
TGAGGAGTAAGGAGTACAGAGAATGCAG
>4 dna:chromosome chromosome:RGSC3.4:4:1:187126005:1 164246499 ID22499 U +
TATTGCCCTAAGCATTGTAGTCAGGACACT
>4 dna:chromosome chromosome:RGSC3.4:4:1:187126005:1 164246502 ID42702 U +
TGCCCTAAGCATTGTAGTCAGGACAC
>4 dna:chromosome chromosome:RGSC3.4:4:1:187126005:1 164246528 ID35122 U +
TGACATCTGTAAACGAGTCCCCTCAGGCC
>4 dna:chromosome chromosome:RGSC3.4:4:1:187126005:1 164246535 ID51780 U +
TGTAAACGAGTCCCCTCAGGCCAGGTC
>4 dna:chromosome chromosome:RGSC3.4:4:1:187126005:1 164246562 ID43645 U +
TGCTAAGAAAGTGCAGCCTCTCAGCC
>4 dna:chromosome chromosome:RGSC3.4:4:1:187126005:1 164246562 ID43646 U +
TGCTAAGAAAGTGCAGCCTCTCAGCCT
>4 dna:chromosome chromosome:RGSC3.4:4:1:187126005:1 164246562 ID43647 U +
TGCTAAGAAAGTGCAGCCTCTCAGCCTC
>4 dna:chromosome chromosome:RGSC3.4:4:1:187126005:1 164246562 ID43648 U +
TGCTAAGAAAGTGCAGCCTCTCAGCCTCA
>4 dna:chromosome chromosome:RGSC3.4:4:1:187126005:1 164246562 ID43649 U +
TGCTAAGAAAGTGCAGCCTCTCAGCCTCAG
>4 dna:chromosome chromosome:RGSC3.4:4:1:187126005:1 164246567 ID1291 U +
AGAAAGTGCAGCCTCTCAGCCTC
>4 dna:chromosome chromosome:RGSC3.4:4:1:187126005:1 164246580 ID30164 U +
TCTCAGCCTCAGTAAAGTGGGCAAGTTGA
>4 dna:chromosome chromosome:RGSC3.4:4:1:187126005:1 164246582 ID24426 U +
TCAGCCTCAGTAAAGTGGGCAAGTTGAAGTA
>4 dna:chromosome chromosome:RGSC3.4:4:1:187126005:1 164246584 ID1655 U +
AGCCTCAGTAAAGTGGGCAAGTTGAAGT
>4 dna:chromosome chromosome:RGSC3.4:4:1:187126005:1 164246606 ID33874 U +
TGAAGTAAGTCCGGACGGTCAAGA
>4 dna:chromosome chromosome:RGSC3.4:4:1:187126005:1 164246645 ID58248 U +
TTCCCACTTAGTGCCAGAAAGTCTC
>4 dna:chromosome chromosome:RGSC3.4:4:1:187126005:1 164246656 ID42182 U +
TGCCAGAAAGTCTCATGAAGATCAGTCAA
>4 dna:chromosome chromosome:RGSC3.4:4:1:187126005:1 164246690 ID17997 U +
TAGCAAGATAGGAGTCATTTAGACACGT
>4 dna:chromosome chromosome:RGSC3.4:4:1:187126005:1 164246698 ID19093 U +
TAGGAGTCATTTAGACACGTCTTCTTGGAA
>4 dna:chromosome chromosome:RGSC3.4:4:1:187126005:1 164246709 ID17217 U +
TAGACACGTCTTCTTGGAAAGCTGGTTAA
>4 dna:chromosome chromosome:RGSC3.4:4:1:187126005:1 164246709 ID17218 U +
TAGACACGTCTTCTTGGAAAGCTGGTTAAGT
>4 dna:chromosome chromosome:RGSC3.4:4:1:187126005:1 164246723 ID45439 U +
TGGAAAGCTGGTTAAGTTCTCTACTAGTGT
>4 dna:chromosome chromosome:RGSC3.4:4:1:187126005:1 164246742 ID29817 U +
TCTACTAGTGTGTGATATTGGAGCTCCG
>4 dna:chromosome chromosome:RGSC3.4:4:1:187126005:1 164246744 ID15774 U +
TACTAGTGTGTGATATTGGAGCTCCGGC
>4 dna:chromosome chromosome:RGSC3.4:4:1:187126005:1 164246744 ID15775 U +
TACTAGTGTGTGATATTGGAGCTCCGGCT
>4 dna:chromosome chromosome:RGSC3.4:4:1:187126005:1 164246779 ID32193 U +
TGAAAAAACCCTGAATTTCAATTCTGGATC
>4 dna:chromosome chromosome:RGSC3.4:4:1:187126005:1 164246790 ID34432 U +
TGAATTTCAATTCTGGATCGTGTT
>4 dna:chromosome chromosome:RGSC3.4:4:1:187126005:1 164246790 ID34433 U +
TGAATTTCAATTCTGGATCGTGTTGG
>4 dna:chromosome chromosome:RGSC3.4:4:1:187126005:1 164246790 ID34434 U +
TGAATTTCAATTCTGGATCGTGTTGGAAA
>4 dna:chromosome chromosome:RGSC3.4:4:1:187126005:1 164246790 ID34435 U +
TGAATTTCAATTCTGGATCGTGTTGGAAAC
>4 dna:chromosome chromosome:RGSC3.4:4:1:187126005:1 164246813 ID45367 U +
TGGAAACTAGAAAAGACTTTAGACAAGT
>4 dna:chromosome chromosome:RGSC3.4:4:1:187126005:1 164246813 ID45368 U +
TGGAAACTAGAAAAGACTTTAGACAAGTT
>4 dna:chromosome chromosome:RGSC3.4:4:1:187126005:1 164246869 ID23460 U +
TCAATCTGTAAAATGGGGATAATATTGGGT
>4 dna:chromosome chromosome:RGSC3.4:4:1:187126005:1 164246872 ID2447 U +
ATCTGTAAAATGGGGATAATATTGGG
>4 dna:chromosome chromosome:RGSC3.4:4:1:187126005:1 164246873 ID31249 U +
TCTGTAAAATGGGGATAATATTGGGTAAA
>4 dna:chromosome chromosome:RGSC3.4:4:1:187126005:1 164246875 ID51760 U +
TGTAAAATGGGGATAATATTGGGT
>4 dna:chromosome chromosome:RGSC3.4:4:1:187126005:1 164246876 ID8922 U +
GTAAAATGGGGATAATATTGGGTAA
>4 dna:chromosome chromosome:RGSC3.4:4:1:187126005:1 164246888 ID12889 U +
TAATATTGGGTAAAGCACTAAACGGTGTA
>4 dna:chromosome chromosome:RGSC3.4:4:1:187126005:1 164246888 ID12890 U +
TAATATTGGGTAAAGCACTAAACGGTGTAAG
>4 dna:chromosome chromosome:RGSC3.4:4:1:187126005:1 164246894 ID49694 U +
TGGGTAAAGCACTAAACGGTGTAAGGAATA
>4 dna:chromosome chromosome:RGSC3.4:4:1:187126005:1 164246898 ID10505 U +
TAAAGCACTAAACGGTGTAAGGAATAGGCA
>4 dna:chromosome chromosome:RGSC3.4:4:1:187126005:1 164246922 ID19354 U +
TAGGCATCATGTTCAATCCATGGCTACCT
>4 dna:chromosome chromosome:RGSC3.4:4:1:187126005:1 164246922 ID19355 U +
TAGGCATCATGTTCAATCCATGGCTACCTT
>4 dna:chromosome chromosome:RGSC3.4:4:1:187126005:1 164246928 ID25046 U +
TCATGTTCAATCCATGGCTACCTTC
>4 dna:chromosome chromosome:RGSC3.4:4:1:187126005:1 164246931 ID54913 U +
TGTTCAATCCATGGCTACCTTCCATACTCC
>4 dna:chromosome chromosome:RGSC3.4:4:1:187126005:1 164246991 ID28381 U +
TCCTCTCCACAACAGCATTGCCTATAGACA
>4 dna:chromosome chromosome:RGSC3.4:4:1:187126005:1 164246996 ID25747 U +
TCCACAACAGCATTGCCTATAGACAAC
>4 dna:chromosome chromosome:RGSC3.4:4:1:187126005:1 164247008 ID60136 U +
TTGCCTATAGACAACGTGAAGGGCT
>4 dna:chromosome chromosome:RGSC3.4:4:1:187126005:1 164247015 ID17194 U +
TAGACAACGTGAAGGGCTCCCCACTC
>4 dna:chromosome chromosome:RGSC3.4:4:1:187126005:1 164247015 ID17195 U +
TAGACAACGTGAAGGGCTCCCCACTCCAAA
>4 dna:chromosome chromosome:RGSC3.4:4:1:187126005:1 164247046 ID19334 U +
TAGGCAGCATCAGACAGTCTAGAAATGTCTA
>4 dna:chromosome chromosome:RGSC3.4:4:1:187126005:1 164247071 ID52885 U +
TGTCTAAGCAGACTTGACAGTCCAACCAGC
>4 dna:chromosome chromosome:RGSC3.4:4:1:187126005:1 164247071 ID52886 U +
TGTCTAAGCAGACTTGACAGTCCAACCAGCCT
>4 dna:chromosome chromosome:RGSC3.4:4:1:187126005:1 164247105 ID19938 U +
TAGGTTTTGGAGAAGCCTAAGAAGCTGGT
>4 dna:chromosome chromosome:RGSC3.4:4:1:187126005:1 164247105 ID19939 U +
TAGGTTTTGGAGAAGCCTAAGAAGCTGGTGA
>4 dna:chromosome chromosome:RGSC3.4:4:1:187126005:1 164247111 ID60397 U +
TTGGAGAAGCCTAAGAAGCTGGTGATGTGT
>4 dna:chromosome chromosome:RGSC3.4:4:1:187126005:1 164247114 ID6819 U +
GAGAAGCCTAAGAAGCTGGTGATGTGTCC
>4 dna:chromosome chromosome:RGSC3.4:4:1:187126005:1 164247122 ID11796 U +
TAAGAAGCTGGTGATGTGTCCAGAATCT
>4 dna:chromosome chromosome:RGSC3.4:4:1:187126005:1 164247122 ID11797 U +
TAAGAAGCTGGTGATGTGTCCAGAATCTC
>4 dna:chromosome chromosome:RGSC3.4:4:1:187126005:1 164247142 ID3653 U +
CAGAATCTCACATGGATATCCTACAAAAGCC
>4 dna:chromosome chromosome:RGSC3.4:4:1:187126005:1 164247147 ID30099 U +
TCTCACATGGATATCCTACAAAAGCCAGT
>4 dna:chromosome chromosome:RGSC3.4:4:1:187126005:1 164247149 ID23783 U +
TCACATGGATATCCTACAAAAGCCAGT
>4 dna:chromosome chromosome:RGSC3.4:4:1:187126005:1 164247149 ID23784 U +
TCACATGGATATCCTACAAAAGCCAGTTA
>4 dna:chromosome chromosome:RGSC3.4:4:1:187126005:1 164247154 ID46795 U +
TGGATATCCTACAAAAGCCAGTTAGATCTT
>4 dna:chromosome chromosome:RGSC3.4:4:1:187126005:1 164247160 ID27805 U +
TCCTACAAAAGCCAGTTAGATCTTTTA
>4 dna:chromosome chromosome:RGSC3.4:4:1:187126005:1 164247160 ID27806 U +
TCCTACAAAAGCCAGTTAGATCTTTTAGA
>4 dna:chromosome chromosome:RGSC3.4:4:1:187126005:1 164247160 ID27807 U +
TCCTACAAAAGCCAGTTAGATCTTTTAGAA
>4 dna:chromosome chromosome:RGSC3.4:4:1:187126005:1 164247205 ID32021 U +
TCTTTCTAAAAGAACCACAAGTACATTTTGC
>4 dna:chromosome chromosome:RGSC3.4:4:1:187126005:1 164247232 ID60186 U +
TTGCTCATTTGGTTTCTGAAATGGATGC
>4 dna:chromosome chromosome:RGSC3.4:4:1:187126005:1 164247233 ID44189 U +
TGCTCATTTGGTTTCTGAAATGGATGCTGG
>4 dna:chromosome chromosome:RGSC3.4:4:1:187126005:1 164247234 ID7927 U +
GCTCATTTGGTTTCTGAAATGGATGC
>4 dna:chromosome chromosome:RGSC3.4:4:1:187126005:1 164247234 ID7928 U +
GCTCATTTGGTTTCTGAAATGGATGCTGG
>4 dna:chromosome chromosome:RGSC3.4:4:1:187126005:1 164247234 ID7929 U +
GCTCATTTGGTTTCTGAAATGGATGCTGGA
>4 dna:chromosome chromosome:RGSC3.4:4:1:187126005:1 164247236 ID25208 U +
TCATTTGGTTTCTGAAATGGATGC
>4 dna:chromosome chromosome:RGSC3.4:4:1:187126005:1 164247236 ID25209 U +
TCATTTGGTTTCTGAAATGGATGCTGGAT
>4 dna:chromosome chromosome:RGSC3.4:4:1:187126005:1 164247245 ID59016 U +
TTCTGAAATGGATGCTGGATTGCAGAA
>4 dna:chromosome chromosome:RGSC3.4:4:1:187126005:1 164247246 ID30644 U +
TCTGAAATGGATGCTGGATTGCAGAAAGGA
>4 dna:chromosome chromosome:RGSC3.4:4:1:187126005:1 164247248 ID32996 U +
TGAAATGGATGCTGGATTGCAGAAAGG
>4 dna:chromosome chromosome:RGSC3.4:4:1:187126005:1 164247248 ID32997 U +
TGAAATGGATGCTGGATTGCAGAAAGGAT
>4 dna:chromosome chromosome:RGSC3.4:4:1:187126005:1 164247320 ID37289 U +
TGAGCCACTTCAGAGTGCCTTGATCT
>4 dna:chromosome chromosome:RGSC3.4:4:1:187126005:1 164247320 ID37290 U +
TGAGCCACTTCAGAGTGCCTTGATCTCT
>4 dna:chromosome chromosome:RGSC3.4:4:1:187126005:1 164247320 ID37291 U +
TGAGCCACTTCAGAGTGCCTTGATCTCTTG
>4 dna:chromosome chromosome:RGSC3.4:4:1:187126005:1 164247328 ID57728 U +
TTCAGAGTGCCTTGATCTCTTGACAGAATC
>4 dna:chromosome chromosome:RGSC3.4:4:1:187126005:1 164247329 ID24297 U +
TCAGAGTGCCTTGATCTCTTGACAGAAT
>4 dna:chromosome chromosome:RGSC3.4:4:1:187126005:1 164247329 ID24298 U +
TCAGAGTGCCTTGATCTCTTGACAGAATC
>4 dna:chromosome chromosome:RGSC3.4:4:1:187126005:1 164247335 ID43275 U +
TGCCTTGATCTCTTGACAGAATCTTCA
>4 dna:chromosome chromosome:RGSC3.4:4:1:187126005:1 164247335 ID43276 U +
TGCCTTGATCTCTTGACAGAATCTTCACC
>4 dna:chromosome chromosome:RGSC3.4:4:1:187126005:1 164247335 ID43277 U +
TGCCTTGATCTCTTGACAGAATCTTCACCC
>4 dna:chromosome chromosome:RGSC3.4:4:1:187126005:1 164247336 ID7820 U +
GCCTTGATCTCTTGACAGAATCTTCAC
>4 dna:chromosome chromosome:RGSC3.4:4:1:187126005:1 164247336 ID7821 U +
GCCTTGATCTCTTGACAGAATCTTCACCC
>4 dna:chromosome chromosome:RGSC3.4:4:1:187126005:1 164247336 ID7822 U +
GCCTTGATCTCTTGACAGAATCTTCACCCT
>4 dna:chromosome chromosome:RGSC3.4:4:1:187126005:1 164247340 ID39092 U +
TGATCTCTTGACAGAATCTTCACCC
>4 dna:chromosome chromosome:RGSC3.4:4:1:187126005:1 164247340 ID39093 U +
TGATCTCTTGACAGAATCTTCACCCTTTAA
>4 dna:chromosome chromosome:RGSC3.4:4:1:187126005:1 164247367 ID11932 U +
TAAGACTTCAAGTTTCAGTGGTTTGGTGA
>4 dna:chromosome chromosome:RGSC3.4:4:1:187126005:1 164247367 ID11933 U +
TAAGACTTCAAGTTTCAGTGGTTTGGTGAT
>4 dna:chromosome chromosome:RGSC3.4:4:1:187126005:1 164247370 ID6759 U +
GACTTCAAGTTTCAGTGGTTTGGTGAT
>4 dna:chromosome chromosome:RGSC3.4:4:1:187126005:1 164247370 ID6760 U +
GACTTCAAGTTTCAGTGGTTTGGTGATGGC
>4 dna:chromosome chromosome:RGSC3.4:4:1:187126005:1 164247371 ID1219 U +
ACTTCAAGTTTCAGTGGTTTGGTGATG
>4 dna:chromosome chromosome:RGSC3.4:4:1:187126005:1 164247373 ID57513 U +
TTCAAGTTTCAGTGGTTTGGTGATGG
>4 dna:chromosome chromosome:RGSC3.4:4:1:187126005:1 164247373 ID57514 U +
TTCAAGTTTCAGTGGTTTGGTGATGGCCAG
>4 dna:chromosome chromosome:RGSC3.4:4:1:187126005:1 164247386 ID8902 U +
GGTTTGGTGATGGCCAGGTG
>4 dna:chromosome chromosome:RGSC3.4:4:1:187126005:1 164247397 ID8499 U +
GGCCAGGTGGAAGTTGCAGACA
>4 dna:chromosome chromosome:RGSC3.4:4:1:187126005:1 164247404 ID45925 U +
TGGAAGTTGCAGACAAAACCTCGATGGGGCA
>4 dna:chromosome chromosome:RGSC3.4:4:1:187126005:1 164247410 ID60014 U +
TTGCAGACAAAACCTCGATGGGGCAC
>4 dna:chromosome chromosome:RGSC3.4:4:1:187126005:1 164247411 ID41107 U +
TGCAGACAAAACCTCGATGGGGCAC
>4 dna:chromosome chromosome:RGSC3.4:4:1:187126005:1 164247411 ID41108 U +
TGCAGACAAAACCTCGATGGGGCACACT
>4 dna:chromosome chromosome:RGSC3.4:4:1:187126005:1 164247411 ID41109 U +
TGCAGACAAAACCTCGATGGGGCACACTA
>4 dna:chromosome chromosome:RGSC3.4:4:1:187126005:1 164247411 ID41110 U +
TGCAGACAAAACCTCGATGGGGCACACTAG
>4 dna:chromosome chromosome:RGSC3.4:4:1:187126005:1 164247421 ID1031 U +
ACCTCGATGGGGCACACTAGG
>4 dna:chromosome chromosome:RGSC3.4:4:1:187126005:1 164247438 ID18786 U +
TAGGAACGCTTTCAATAATGATTCACAGT
>4 dna:chromosome chromosome:RGSC3.4:4:1:187126005:1 164247449 ID23431 U +
TCAATAATGATTCACAGTTAACTAGTGTGT
>4 dna:chromosome chromosome:RGSC3.4:4:1:187126005:1 164247453 ID13121 U +
TAATGATTCACAGTTAACTAGTGTGTGTGT
>4 dna:chromosome chromosome:RGSC3.4:4:1:187126005:1 164247456 ID39865 U +
TGATTCACAGTTAACTAGTGTGTGT
>4 dna:chromosome chromosome:RGSC3.4:4:1:187126005:1 164247456 ID39866 U +
TGATTCACAGTTAACTAGTGTGTGTGTGT
>4 dna:chromosome chromosome:RGSC3.4:4:1:187126005:1 164247459 ID57630 U +
TTCACAGTTAACTAGTGTGTGTGTGT
>4 dna:chromosome chromosome:RGSC3.4:4:1:187126005:1 164247524 ID29172 U +
TCCTTTCTCCCTCATCTTCAATACGGTGG
>4 dna:chromosome chromosome:RGSC3.4:4:1:187126005:1 164247535 ID24928 U +
TCATCTTCAATACGGTGGGCATGTGGT
>4 dna:chromosome chromosome:RGSC3.4:4:1:187126005:1 164247535 ID24929 U +
TCATCTTCAATACGGTGGGCATGTGGTCT
>4 dna:chromosome chromosome:RGSC3.4:4:1:187126005:1 164247540 ID57521 U +
TTCAATACGGTGGGCATGTGGTCT
>4 dna:chromosome chromosome:RGSC3.4:4:1:187126005:1 164247540 ID57522 U +
TTCAATACGGTGGGCATGTGGTCTAGGAA
>4 dna:chromosome chromosome:RGSC3.4:4:1:187126005:1 164247541 ID23434 U +
TCAATACGGTGGGCATGTGGTCTAGGAA
>4 dna:chromosome chromosome:RGSC3.4:4:1:187126005:1 164247558 ID50704 U +
TGGTCTAGGAAAAGTCTCAATCTCTC
>4 dna:chromosome chromosome:RGSC3.4:4:1:187126005:1 164247580 ID30490 U +
TCTCTCTTCACCCCAGGAGTAATGGGAAAAG
>4 dna:chromosome chromosome:RGSC3.4:4:1:187126005:1 164247638 ID31118 U +
TCTGCTCTTTTGCTGGTTGCATTCAAAGT
>4 dna:chromosome chromosome:RGSC3.4:4:1:187126005:1 164247642 ID5467 U +
CTCTTTTGCTGGTTGCATTCAAAGTGAGG
>4 dna:chromosome chromosome:RGSC3.4:4:1:187126005:1 164247686 ID15170 U +
TACCTAACCATCCATCACTGTTGCAGATGC
>4 dna:chromosome chromosome:RGSC3.4:4:1:187126005:1 164247696 ID26336 U +
TCCATCACTGTTGCAGATGCCAATTGAGT
>4 dna:chromosome chromosome:RGSC3.4:4:1:187126005:1 164247696 ID26337 U +
TCCATCACTGTTGCAGATGCCAATTGAGTC
>4 dna:chromosome chromosome:RGSC3.4:4:1:187126005:1 164247696 ID26338 U +
TCCATCACTGTTGCAGATGCCAATTGAGTCT
>4 dna:chromosome chromosome:RGSC3.4:4:1:187126005:1 164247703 ID5770 U +
CTGTTGCAGATGCCAATTGAGTC
>4 dna:chromosome chromosome:RGSC3.4:4:1:187126005:1 164247713 ID42024 U +
TGCCAATTGAGTCTTTCTCTTCCT
>4 dna:chromosome chromosome:RGSC3.4:4:1:187126005:1 164247720 ID38108 U +
TGAGTCTTTCTCTTCCTTGCCTCTGCTTC
>4 dna:chromosome chromosome:RGSC3.4:4:1:187126005:1 164247832 ID25447 U +
TCCAAATTTATATACATTTGTGGTAGGT
>4 dna:chromosome chromosome:RGSC3.4:4:1:187126005:1 164247832 ID25448 U +
TCCAAATTTATATACATTTGTGGTAGGTAA
>4 dna:chromosome chromosome:RGSC3.4:4:1:187126005:1 164247832 ID25449 U +
TCCAAATTTATATACATTTGTGGTAGGTAAC
>4 dna:chromosome chromosome:RGSC3.4:4:1:187126005:1 164247852 ID50397 U +
TGGTAGGTAACATTTTAGAGGCATTGTTTC
>4 dna:chromosome chromosome:RGSC3.4:4:1:187126005:1 164247867 ID17504 U +
TAGAGGCATTGTTTCTAATTCCTTAGG
>4 dna:chromosome chromosome:RGSC3.4:4:1:187126005:1 164247890 ID18980 U +
TAGGAGAAAACCACAATGGCTACATTCCCT
>4 dna:chromosome chromosome:RGSC3.4:4:1:187126005:1 164247906 ID47961 U +
TGGCTACATTCCCTATCAAAGAAGGTT
>4 dna:chromosome chromosome:RGSC3.4:4:1:187126005:1 164247906 ID47962 U +
TGGCTACATTCCCTATCAAAGAAGGTTT
>4 dna:chromosome chromosome:RGSC3.4:4:1:187126005:1 164247915 ID27221 U +
TCCCTATCAAAGAAGGTTTTCAGGAGAC
>4 dna:chromosome chromosome:RGSC3.4:4:1:187126005:1 164247936 ID1805 U +
AGGAGACTATGCAAGTTGAGTGCTGGT
>4 dna:chromosome chromosome:RGSC3.4:4:1:187126005:1 164247943 ID21843 U +
TATGCAAGTTGAGTGCTGGTGACGGG
>4 dna:chromosome chromosome:RGSC3.4:4:1:187126005:1 164247943 ID21844 U +
TATGCAAGTTGAGTGCTGGTGACGGGCACA
>4 dna:chromosome chromosome:RGSC3.4:4:1:187126005:1 164247945 ID40623 U +
TGCAAGTTGAGTGCTGGTGACGGGC
>4 dna:chromosome chromosome:RGSC3.4:4:1:187126005:1 164247945 ID40624 U +
TGCAAGTTGAGTGCTGGTGACGGGCA
>4 dna:chromosome chromosome:RGSC3.4:4:1:187126005:1 164247945 ID40625 U +
TGCAAGTTGAGTGCTGGTGACGGGCACA
>4 dna:chromosome chromosome:RGSC3.4:4:1:187126005:1 164247969 ID3391 U +
CACACTCATGAGGCTGGGCTGGC
>4 dna:chromosome chromosome:RGSC3.4:4:1:187126005:1 164248015 ID59217 U +
TTCTTCCTTCACCGTTCAGGAAATCTCAGC
>4 dna:chromosome chromosome:RGSC3.4:4:1:187126005:1 164248018 ID58528 U +
TTCCTTCACCGTTCAGGAAATCTCAGC
>4 dna:chromosome chromosome:RGSC3.4:4:1:187126005:1 164248055 ID59456 U +
TTGAAACGACACTTAGGTAGGACAAAAGGC
>4 dna:chromosome chromosome:RGSC3.4:4:1:187126005:1 164248056 ID32552 U +
TGAAACGACACTTAGGTAGGACAAAAGGCT
>4 dna:chromosome chromosome:RGSC3.4:4:1:187126005:1 164248163 ID14546 U +
TACATGACTCCGGAGTGCTCCCCAACAGT
>4 dna:chromosome chromosome:RGSC3.4:4:1:187126005:1 164248170 ID5346 U +
CTCCGGAGTGCTCCCCAACAGTGA
>4 dna:chromosome chromosome:RGSC3.4:4:1:187126005:1 164248191 ID34276 U +
TGAATGTCCACCATCTCCATCCTGAT
>4 dna:chromosome chromosome:RGSC3.4:4:1:187126005:1 164248204 ID30318 U +
TCTCCATCCTGATGTTCTTAAGTTTCCAGT
>4 dna:chromosome chromosome:RGSC3.4:4:1:187126005:1 164248210 ID28572 U +
TCCTGATGTTCTTAAGTTTCCAGTTCGCCT
>4 dna:chromosome chromosome:RGSC3.4:4:1:187126005:1 164248213 ID39716 U +
TGATGTTCTTAAGTTTCCAGTTCGCCT
>4 dna:chromosome chromosome:RGSC3.4:4:1:187126005:1 164248213 ID39717 U +
TGATGTTCTTAAGTTTCCAGTTCGCCTAGC
>4 dna:chromosome chromosome:RGSC3.4:4:1:187126005:1 164248213 ID39718 U +
TGATGTTCTTAAGTTTCCAGTTCGCCTAGCC
>4 dna:chromosome chromosome:RGSC3.4:4:1:187126005:1 164248219 ID31479 U +
TCTTAAGTTTCCAGTTCGCCTAGCCAG
>4 dna:chromosome chromosome:RGSC3.4:4:1:187126005:1 164248245 ID8573 U +
GGCTCTGATTTCTGAAGCAAGTAAAGC
>4 dna:chromosome chromosome:RGSC3.4:4:1:187126005:1 164248257 ID33706 U +
TGAAGCAAGTAAAGCTAAACCCTCGAAT
>4 dna:chromosome chromosome:RGSC3.4:4:1:187126005:1 164248257 ID33707 U +
TGAAGCAAGTAAAGCTAAACCCTCGAATCGT
>4 dna:chromosome chromosome:RGSC3.4:4:1:187126005:1 164248279 ID29296 U +
TCGAATCGTTTGGGAAATGAAGGTATCTG
>4 dna:chromosome chromosome:RGSC3.4:4:1:187126005:1 164248284 ID29562 U +
TCGTTTGGGAAATGAAGGTATCTGGT
>4 dna:chromosome chromosome:RGSC3.4:4:1:187126005:1 164248286 ID9593 U +
GTTTGGGAAATGAAGGTATCT
>4 dna:chromosome chromosome:RGSC3.4:4:1:187126005:1 164248289 ID48341 U +
TGGGAAATGAAGGTATCTGGTTAAG
>4 dna:chromosome chromosome:RGSC3.4:4:1:187126005:1 164248289 ID48342 U +
TGGGAAATGAAGGTATCTGGTTAAGA
>4 dna:chromosome chromosome:RGSC3.4:4:1:187126005:1 164248296 ID33856 U +
TGAAGGTATCTGGTTAAGAGACAAGA
>4 dna:chromosome chromosome:RGSC3.4:4:1:187126005:1 164248296 ID33857 U +
TGAAGGTATCTGGTTAAGAGACAAGAG
>4 dna:chromosome chromosome:RGSC3.4:4:1:187126005:1 164248296 ID33858 U +
TGAAGGTATCTGGTTAAGAGACAAGAGTC
>4 dna:chromosome chromosome:RGSC3.4:4:1:187126005:1 164248302 ID21524 U +
TATCTGGTTAAGAGACAAGAGTCAGAGCAGC
>4 dna:chromosome chromosome:RGSC3.4:4:1:187126005:1 164248333 ID32166 U +
TCTTTTGTCCTCAGCTCTCAGGTCCTCTGC
>4 dna:chromosome chromosome:RGSC3.4:4:1:187126005:1 164248349 ID25625 U -
TCCAAGTGAATGGGCAGAGGACCTGAG
>4 dna:chromosome chromosome:RGSC3.4:4:1:187126005:1 164248376 ID7001 U +
GAGGAAGCAGAAAAACAAGCCGATG
>4 dna:chromosome chromosome:RGSC3.4:4:1:187126005:1 164248376 ID7002 U +
GAGGAAGCAGAAAAACAAGCCGATGAAT
>4 dna:chromosome chromosome:RGSC3.4:4:1:187126005:1 164248376 ID7003 U +
GAGGAAGCAGAAAAACAAGCCGATGAATGT
>4 dna:chromosome chromosome:RGSC3.4:4:1:187126005:1 164248376 ID7004 U +
GAGGAAGCAGAAAAACAAGCCGATGAATGTC
>4 dna:chromosome chromosome:RGSC3.4:4:1:187126005:1 164248378 ID8191 U +
GGAAGCAGAAAAACAAGCCGATGAATGTC
>4 dna:chromosome chromosome:RGSC3.4:4:1:187126005:1 164248399 ID34271 U +
TGAATGTCAACCGAAGAAGACTAATCA
>4 dna:chromosome chromosome:RGSC3.4:4:1:187126005:1 164248399 ID34272 U +
TGAATGTCAACCGAAGAAGACTAATCAGC
>4 dna:chromosome chromosome:RGSC3.4:4:1:187126005:1 164248399 ID34273 U +
TGAATGTCAACCGAAGAAGACTAATCAGCT
>4 dna:chromosome chromosome:RGSC3.4:4:1:187126005:1 164248403 ID52399 U +
TGTCAACCGAAGAAGACTAATC
>4 dna:chromosome chromosome:RGSC3.4:4:1:187126005:1 164248403 ID52400 U +
TGTCAACCGAAGAAGACTAATCAGCT
>4 dna:chromosome chromosome:RGSC3.4:4:1:187126005:1 164248403 ID52401 U +
TGTCAACCGAAGAAGACTAATCAGCTATGT
>4 dna:chromosome chromosome:RGSC3.4:4:1:187126005:1 164248414 ID6276 U +
GAAGACTAATCAGCTATGTGTGGAGAC
>4 dna:chromosome chromosome:RGSC3.4:4:1:187126005:1 164248414 ID498 U -
AAGGGTCTCCACACATAGCTGATTAGTCTTC
>4 dna:chromosome chromosome:RGSC3.4:4:1:187126005:1 164248417 ID6715 U +
GACTAATCAGCTATGTGTGGAGACCC
>4 dna:chromosome chromosome:RGSC3.4:4:1:187126005:1 164248417 ID6716 U +
GACTAATCAGCTATGTGTGGAGACCCTTCT
>4 dna:chromosome chromosome:RGSC3.4:4:1:187126005:1 164248420 ID12934 U +
TAATCAGCTATGTGTGGAGACCCTTCTT
>4 dna:chromosome chromosome:RGSC3.4:4:1:187126005:1 164248423 ID24451 U +
TCAGCTATGTGTGGAGACCCTTCTTGA
>4 dna:chromosome chromosome:RGSC3.4:4:1:187126005:1 164248423 ID24452 U +
TCAGCTATGTGTGGAGACCCTTCTTGAT
>4 dna:chromosome chromosome:RGSC3.4:4:1:187126005:1 164248423 ID24453 U +
TCAGCTATGTGTGGAGACCCTTCTTGATA
>4 dna:chromosome chromosome:RGSC3.4:4:1:187126005:1 164248430 ID54425 U +
TGTGTGGAGACCCTTCTTGATATTGAGCA
>4 dna:chromosome chromosome:RGSC3.4:4:1:187126005:1 164248430 ID54426 U +
TGTGTGGAGACCCTTCTTGATATTGAGCAAC
>4 dna:chromosome chromosome:RGSC3.4:4:1:187126005:1 164248445 ID5910 U +
CTTGATATTGAGCAACTTGAAAATGAAAAC
>4 dna:chromosome chromosome:RGSC3.4:4:1:187126005:1 164248446 ID59852 U +
TTGATATTGAGCAACTTGAAAATGAAAACA
>4 dna:chromosome chromosome:RGSC3.4:4:1:187126005:1 164248447 ID38874 U +
TGATATTGAGCAACTTGAAAATGAAAACAA
>4 dna:chromosome chromosome:RGSC3.4:4:1:187126005:1 164248450 ID22459 U +
TATTGAGCAACTTGAAAATGAAA
>4 dna:chromosome chromosome:RGSC3.4:4:1:187126005:1 164248452 ID59796 U +
TTGAGCAACTTGAAAATGAAAACAAGGCT
>4 dna:chromosome chromosome:RGSC3.4:4:1:187126005:1 164248453 ID37106 U +
TGAGCAACTTGAAAATGAAAACAAGGCT
>4 dna:chromosome chromosome:RGSC3.4:4:1:187126005:1 164248453 ID37107 U +
TGAGCAACTTGAAAATGAAAACAAGGCTCGA
>4 dna:chromosome chromosome:RGSC3.4:4:1:187126005:1 164248468 ID32242 U +
TGAAAACAAGGCTCGATGCCCCAACCCTCA
>4 dna:chromosome chromosome:RGSC3.4:4:1:187126005:1 164248501 ID4266 U +
CCAAAAGCTTGGAGTTTATAAGCACCTGGAA
>4 dna:chromosome chromosome:RGSC3.4:4:1:187126005:1 164248509 ID60472 U +
TTGGAGTTTATAAGCACCTGGAAAGGGG
>4 dna:chromosome chromosome:RGSC3.4:4:1:187126005:1 164248509 ID60473 U +
TTGGAGTTTATAAGCACCTGGAAAGGGGGA
>4 dna:chromosome chromosome:RGSC3.4:4:1:187126005:1 164248542 ID15228 U +
TACCTATGGGTCCCAAGTAGGGATGACTGG
>4 dna:chromosome chromosome:RGSC3.4:4:1:187126005:1 164248542 ID15229 U +
TACCTATGGGTCCCAAGTAGGGATGACTGGA
>4 dna:chromosome chromosome:RGSC3.4:4:1:187126005:1 164248588 ID48271 U +
TGGGAAAACCCACAAAGGCCTAACCGAGC
>4 dna:chromosome chromosome:RGSC3.4:4:1:187126005:1 164248600 ID3127 U +
CAAAGGCCTAACCGAGCAACTGAAAGCAAAC
>4 dna:chromosome chromosome:RGSC3.4:4:1:187126005:1 164248677 ID17303 U +
TAGACCTCATGGGGCCTGTCTGAACCAAAT
>4 dna:chromosome chromosome:RGSC3.4:4:1:187126005:1 164248702 ID3156 U +
CAAATGCAAAATGCAAATCC
>4 dna:chromosome chromosome:RGSC3.4:4:1:187126005:1 164248706 ID40246 U +
TGCAAAATGCAAATCCAAATGGAACAAT
>4 dna:chromosome chromosome:RGSC3.4:4:1:187126005:1 164248709 ID41 U +
AAAATGCAAATCCAAATGGAACAATA
>4 dna:chromosome chromosome:RGSC3.4:4:1:187126005:1 164248733 ID20988 U +
TATAGAAAAGAATGAAAGATTTGCCC
>4 dna:chromosome chromosome:RGSC3.4:4:1:187126005:1 164248733 ID20989 U +
TATAGAAAAGAATGAAAGATTTGCCCACAG
>4 dna:chromosome chromosome:RGSC3.4:4:1:187126005:1 164248735 ID16575 U +
TAGAAAAGAATGAAAGATTTGCCCACAGT
>4 dna:chromosome chromosome:RGSC3.4:4:1:187126005:1 164248735 ID16576 U +
TAGAAAAGAATGAAAGATTTGCCCACAGTT
>4 dna:chromosome chromosome:RGSC3.4:4:1:187126005:1 164248742 ID6399 U +
GAATGAAAGATTTGCCCACAGTT
>4 dna:chromosome chromosome:RGSC3.4:4:1:187126005:1 164248745 ID32695 U +
TGAAAGATTTGCCCACAGTTCTGAT
>4 dna:chromosome chromosome:RGSC3.4:4:1:187126005:1 164248745 ID32696 U +
TGAAAGATTTGCCCACAGTTCTGATT
>4 dna:chromosome chromosome:RGSC3.4:4:1:187126005:1 164248751 ID3022 U +
ATTTGCCCACAGTTCTGATTGGCTC
>4 dna:chromosome chromosome:RGSC3.4:4:1:187126005:1 164248774 ID23069 U +
TCAAAGGACAACTTACAAAGGCATTTGGGA
>4 dna:chromosome chromosome:RGSC3.4:4:1:187126005:1 164248774 ID23070 U +
TCAAAGGACAACTTACAAAGGCATTTGGGAC
>4 dna:chromosome chromosome:RGSC3.4:4:1:187126005:1 164248777 ID458 U +
AAGGACAACTTACAAAGGCATTTGGGAC
>4 dna:chromosome chromosome:RGSC3.4:4:1:187126005:1 164248777 ID459 U +
AAGGACAACTTACAAAGGCATTTGGGACTG
>4 dna:chromosome chromosome:RGSC3.4:4:1:187126005:1 164248787 ID13595 U +
TACAAAGGCATTTGGGACTGGGCTTGC
>4 dna:chromosome chromosome:RGSC3.4:4:1:187126005:1 164248815 ID54790 U +
TGTTAGCAGCACAGGTAAATCTCTC
>4 dna:chromosome chromosome:RGSC3.4:4:1:187126005:1 164248815 ID54791 U +
TGTTAGCAGCACAGGTAAATCTCTCGAAAGC
>4 dna:chromosome chromosome:RGSC3.4:4:1:187126005:1 164248818 ID18119 U +
TAGCAGCACAGGTAAATCTCTCGAAAGCAT
>4 dna:chromosome chromosome:RGSC3.4:4:1:187126005:1 164248847 ID53083 U +
TGTCTTCAATAATGTCACAGGGTCTC
>4 dna:chromosome chromosome:RGSC3.4:4:1:187126005:1 164249014 ID12138 U +
TAAGCAAACATTGGCTAGCTCTTGAGAGCA
>4 dna:chromosome chromosome:RGSC3.4:4:1:187126005:1 164249049 ID21585 U +
TATGAAATTTTCTAAACAGTAGAACTGAAA
>4 dna:chromosome chromosome:RGSC3.4:4:1:187126005:1 164249051 ID33130 U +
TGAAATTTTCTAAACAGTAGAACTGAAAGAC
>4 dna:chromosome chromosome:RGSC3.4:4:1:187126005:1 164249059 ID29578 U +
TCTAAACAGTAGAACTGAAAGACAGAGAGC
>4 dna:chromosome chromosome:RGSC3.4:4:1:187126005:1 164249061 ID10202 U +
TAAACAGTAGAACTGAAAGACAGAGAGCC
>4 dna:chromosome chromosome:RGSC3.4:4:1:187126005:1 164249061 ID10203 U +
TAAACAGTAGAACTGAAAGACAGAGAGCCT
>4 dna:chromosome chromosome:RGSC3.4:4:1:187126005:1 164249068 ID16841 U +
TAGAACTGAAAGACAGAGAGCCTCAAGGTT
>4 dna:chromosome chromosome:RGSC3.4:4:1:187126005:1 164249074 ID32642 U +
TGAAAGACAGAGAGCCTCAAGGTTCACAGGT
>4 dna:chromosome chromosome:RGSC3.4:4:1:187126005:1 164249105 ID33641 U +
TGAAGAGTGTATGACTGAAGCACTAGTGAGC
>4 dna:chromosome chromosome:RGSC3.4:4:1:187126005:1 164249146 ID46010 U +
TGGAATGAGAGCCCTCGGTGTCAATAGTC
>4 dna:chromosome chromosome:RGSC3.4:4:1:187126005:1 164249151 ID36664 U +
TGAGAGCCCTCGGTGTCAATAGTCTCCAGA
>4 dna:chromosome chromosome:RGSC3.4:4:1:187126005:1 164249160 ID29497 U +
TCGGTGTCAATAGTCTCCAGACCTGGGT
>4 dna:chromosome chromosome:RGSC3.4:4:1:187126005:1 164249215 ID34818 U +
TGACACTCAAGATCTTTTGGTGCACGAGT
>4 dna:chromosome chromosome:RGSC3.4:4:1:187126005:1 164249232 ID51048 U +
TGGTGCACGAGTTCAATGCTAATATTTTC
>4 dna:chromosome chromosome:RGSC3.4:4:1:187126005:1 164249263 ID55506 U +
TGTTTTCTACAGTGTATGGTTTTGAGCTC
>4 dna:chromosome chromosome:RGSC3.4:4:1:187126005:1 164249339 ID44784 U +
TGCTTAGCAAAGTCTAGACAGTGCCTTA
>4 dna:chromosome chromosome:RGSC3.4:4:1:187126005:1 164249339 ID44785 U +
TGCTTAGCAAAGTCTAGACAGTGCCTTAGC
>4 dna:chromosome chromosome:RGSC3.4:4:1:187126005:1 164249339 ID44786 U +
TGCTTAGCAAAGTCTAGACAGTGCCTTAGCCC
>4 dna:chromosome chromosome:RGSC3.4:4:1:187126005:1 164249340 ID8041 U +
GCTTAGCAAAGTCTAGACAGTGCCTTAGCCC
>4 dna:chromosome chromosome:RGSC3.4:4:1:187126005:1 164249342 ID56949 U +
TTAGCAAAGTCTAGACAGTGCCTTAGCC
>4 dna:chromosome chromosome:RGSC3.4:4:1:187126005:1 164249342 ID56950 U +
TTAGCAAAGTCTAGACAGTGCCTTAGCCC
>4 dna:chromosome chromosome:RGSC3.4:4:1:187126005:1 164249343 ID17954 U +
TAGCAAAGTCTAGACAGTGCCTTAGCC
>4 dna:chromosome chromosome:RGSC3.4:4:1:187126005:1 164249343 ID17955 U +
TAGCAAAGTCTAGACAGTGCCTTAGCCC
>4 dna:chromosome chromosome:RGSC3.4:4:1:187126005:1 164249343 ID17956 U +
TAGCAAAGTCTAGACAGTGCCTTAGCCCA
>4 dna:chromosome chromosome:RGSC3.4:4:1:187126005:1 164249343 ID17957 U +
TAGCAAAGTCTAGACAGTGCCTTAGCCCAG
>4 dna:chromosome chromosome:RGSC3.4:4:1:187126005:1 164249364 ID56963 U +
TTAGCCCAGGAATCAAACGATTTAGAGCT
>4 dna:chromosome chromosome:RGSC3.4:4:1:187126005:1 164249365 ID18359 U +
TAGCCCAGGAATCAAACGATTTAGAGCT
>4 dna:chromosome chromosome:RGSC3.4:4:1:187126005:1 164249366 ID1641 U +
AGCCCAGGAATCAAACGATTTAGAGCTTGC
>4 dna:chromosome chromosome:RGSC3.4:4:1:187126005:1 164249376 ID22992 U +
TCAAACGATTTAGAGCTTGCAGCAGTATG
>4 dna:chromosome chromosome:RGSC3.4:4:1:187126005:1 164249381 ID4951 U +
CGATTTAGAGCTTGCAGCAGTATGG
>4 dna:chromosome chromosome:RGSC3.4:4:1:187126005:1 164249382 ID7369 U +
GATTTAGAGCTTGCAGCAGTATGG
>4 dna:chromosome chromosome:RGSC3.4:4:1:187126005:1 164249497 ID49031 U +
TGGGATGTCTCCACACTCATTCTTAACAAAG
>4 dna:chromosome chromosome:RGSC3.4:4:1:187126005:1 164249508 ID3392 U +
CACACTCATTCTTAACAAAGCTCACTC
>4 dna:chromosome chromosome:RGSC3.4:4:1:187126005:1 164249536 ID29797 U +
TCTACCAATGGATGAACAAAAGACAACAGAA
>4 dna:chromosome chromosome:RGSC3.4:4:1:187126005:1 164249544 ID46901 U +
TGGATGAACAAAAGACAACAGAATCACCTC
>4 dna:chromosome chromosome:RGSC3.4:4:1:187126005:1 164249544 ID46902 U +
TGGATGAACAAAAGACAACAGAATCACCTCCC
>4 dna:chromosome chromosome:RGSC3.4:4:1:187126005:1 164249578 ID22865 U +
TCAAAAAAAGAAATACTAACTTTGTGTTT
>4 dna:chromosome chromosome:RGSC3.4:4:1:187126005:1 164249591 ID15609 U +
TACTAACTTTGTGTTTAAAAAGTGGGCT
>4 dna:chromosome chromosome:RGSC3.4:4:1:187126005:1 164249591 ID15610 U +
TACTAACTTTGTGTTTAAAAAGTGGGCTC
>4 dna:chromosome chromosome:RGSC3.4:4:1:187126005:1 164249594 ID11717 U +
TAACTTTGTGTTTAAAAAGTGGGCTCTTC
>4 dna:chromosome chromosome:RGSC3.4:4:1:187126005:1 164249681 ID44638 U +
TGCTGTCATAGCAGGCCCATCGAGGATAGC
>4 dna:chromosome chromosome:RGSC3.4:4:1:187126005:1 164249689 ID18136 U +
TAGCAGGCCCATCGAGGATAGCCCTCCCC
>4 dna:chromosome chromosome:RGSC3.4:4:1:187126005:1 164249817 ID23335 U +
TCAAGGATTTCAGTTCCTTTGCC
>4 dna:chromosome chromosome:RGSC3.4:4:1:187126005:1 164249842 ID8834 U +
GGTGACATATTTTTTTTCCTTCTTGTACAAT
>4 dna:chromosome chromosome:RGSC3.4:4:1:187126005:1 164249858 ID28994 U +
TCCTTCTTGTACAATCCTTGGAGGAGGGGT
>4 dna:chromosome chromosome:RGSC3.4:4:1:187126005:1 164250021 ID56789 U +
TTACTCTTTGTGCTCACCCCACAGGGTCAC
>4 dna:chromosome chromosome:RGSC3.4:4:1:187126005:1 164250092 ID60191 U +
TTGCTCTTGATATTCGCTTTTATCAGGATC
>4 dna:chromosome chromosome:RGSC3.4:4:1:187126005:1 164250096 ID31856 U +
TCTTGATATTCGCTTTTATCAGGATCGCAC
>4 dna:chromosome chromosome:RGSC3.4:4:1:187126005:1 164250165 ID60701 U +
TTGGGCCTTACCCCATCAGGTTAACTCAAAA
>4 dna:chromosome chromosome:RGSC3.4:4:1:187126005:1 164250173 ID15073 U +
TACCCCATCAGGTTAACTCAAAAGGATGGA
>4 dna:chromosome chromosome:RGSC3.4:4:1:187126005:1 164250173 ID15074 U +
TACCCCATCAGGTTAACTCAAAAGGATGGAT
>4 dna:chromosome chromosome:RGSC3.4:4:1:187126005:1 164250180 ID24552 U +
TCAGGTTAACTCAAAAGGATGGATCACCTG
>4 dna:chromosome chromosome:RGSC3.4:4:1:187126005:1 164250186 ID11551 U +
TAACTCAAAAGGATGGATCACCTGGCCGGT
>4 dna:chromosome chromosome:RGSC3.4:4:1:187126005:1 164250208 ID47777 U +
TGGCCGGTTCATAAGGAAAACACTGTGAGC
>4 dna:chromosome chromosome:RGSC3.4:4:1:187126005:1 164250231 ID53561 U +
TGTGAGCTGGGGGGTCTCGCCGG
>4 dna:chromosome chromosome:RGSC3.4:4:1:187126005:1 164250294 ID35040 U +
TGACAGTGAATCTGCACATGGTTTC
>4 dna:chromosome chromosome:RGSC3.4:4:1:187126005:1 164250294 ID35041 U +
TGACAGTGAATCTGCACATGGTTTCAGCCT
>4 dna:chromosome chromosome:RGSC3.4:4:1:187126005:1 164250358 ID46960 U +
TGGATGGCAAACCTTCGAGATTTTTGAGTGT
>4 dna:chromosome chromosome:RGSC3.4:4:1:187126005:1 164250372 ID29319 U +
TCGAGATTTTTGAGTGTTCCCTTCT
>4 dna:chromosome chromosome:RGSC3.4:4:1:187126005:1 164250558 ID27211 U +
TCCCTAGGATGCTTGGAGGAT
>4 dna:chromosome chromosome:RGSC3.4:4:1:187126005:1 164250659 ID25216 U +
TCATTTTACAAATGAGGAACTAGGC
>4 dna:chromosome chromosome:RGSC3.4:4:1:187126005:1 164250659 ID25217 U +
TCATTTTACAAATGAGGAACTAGGCT
>4 dna:chromosome chromosome:RGSC3.4:4:1:187126005:1 164250659 ID25218 U +
TCATTTTACAAATGAGGAACTAGGCTC
>4 dna:chromosome chromosome:RGSC3.4:4:1:187126005:1 164250659 ID25219 U +
TCATTTTACAAATGAGGAACTAGGCTCA
>4 dna:chromosome chromosome:RGSC3.4:4:1:187126005:1 164250659 ID25220 U +
TCATTTTACAAATGAGGAACTAGGCTCAG
>4 dna:chromosome chromosome:RGSC3.4:4:1:187126005:1 164250659 ID25221 U +
TCATTTTACAAATGAGGAACTAGGCTCAGG
>4 dna:chromosome chromosome:RGSC3.4:4:1:187126005:1 164250659 ID25222 U +
TCATTTTACAAATGAGGAACTAGGCTCAGGG
>4 dna:chromosome chromosome:RGSC3.4:4:1:187126005:1 164250660 ID4253 U +
CATTTTACAAATGAGGAACTAGGCT
>4 dna:chromosome chromosome:RGSC3.4:4:1:187126005:1 164250660 ID4254 U +
CATTTTACAAATGAGGAACTAGGCTCAG
>4 dna:chromosome chromosome:RGSC3.4:4:1:187126005:1 164250703 ID29130 U +
TCCTTTATGTCACAAAGCTAACAAGAGAC
>4 dna:chromosome chromosome:RGSC3.4:4:1:187126005:1 164250707 ID57215 U +
TTATGTCACAAAGCTAACAAGAGACAGA
>4 dna:chromosome chromosome:RGSC3.4:4:1:187126005:1 164250721 ID11037 U +
TAACAAGAGACAGACCTGGACCTGGAAA
>4 dna:chromosome chromosome:RGSC3.4:4:1:187126005:1 164250743 ID45571 U +
TGGAAATTGGACCAGTGAACCCAAAG
>4 dna:chromosome chromosome:RGSC3.4:4:1:187126005:1 164250743 ID45572 U +
TGGAAATTGGACCAGTGAACCCAAAGGT
>4 dna:chromosome chromosome:RGSC3.4:4:1:187126005:1 164250771 ID24962 U +
TCATGATCTTTTTATTACCTTACACACCAC
>4 dna:chromosome chromosome:RGSC3.4:4:1:187126005:1 164250774 ID39173 U +
TGATCTTTTTATTACCTTACACACCAC
>4 dna:chromosome chromosome:RGSC3.4:4:1:187126005:1 164250777 ID32176 U +
TCTTTTTATTACCTTACACACCAC
>4 dna:chromosome chromosome:RGSC3.4:4:1:187126005:1 164250801 ID30336 U +
TCTCCCAACTGTGTCACTGGTAGGGCCT
>4 dna:chromosome chromosome:RGSC3.4:4:1:187126005:1 164250803 ID26615 U +
TCCCAACTGTGTCACTGGTAGGGCCT
>4 dna:chromosome chromosome:RGSC3.4:4:1:187126005:1 164250803 ID26616 U +
TCCCAACTGTGTCACTGGTAGGGCCTGC
>4 dna:chromosome chromosome:RGSC3.4:4:1:187126005:1 164250812 ID52506 U +
TGTCACTGGTAGGGCCTGCAAGGTACA
>4 dna:chromosome chromosome:RGSC3.4:4:1:187126005:1 164250866 ID56344 U +
TTAAAGGTTTACATTTTCATGTCTTCAGTA
>4 dna:chromosome chromosome:RGSC3.4:4:1:187126005:1 164250927 ID9153 U +
GTCTAGCAATTTTTAAAAGAGTAATTAAGA
>4 dna:chromosome chromosome:RGSC3.4:4:1:187126005:1 164250992 ID27421 U +
TCCCTTTCGCAGACAAAGTGACAAGGT
>4 dna:chromosome chromosome:RGSC3.4:4:1:187126005:1 164250992 ID27422 U +
TCCCTTTCGCAGACAAAGTGACAAGGTGCT
>4 dna:chromosome chromosome:RGSC3.4:4:1:187126005:1 164250997 ID58611 U +
TTCGCAGACAAAGTGACAAGGTGCTGCAA
>4 dna:chromosome chromosome:RGSC3.4:4:1:187126005:1 164250998 ID29362 U +
TCGCAGACAAAGTGACAAGGTGCTGCA
>4 dna:chromosome chromosome:RGSC3.4:4:1:187126005:1 164250998 ID29363 U +
TCGCAGACAAAGTGACAAGGTGCTGCAAG
>4 dna:chromosome chromosome:RGSC3.4:4:1:187126005:1 164250998 ID29364 U +
TCGCAGACAAAGTGACAAGGTGCTGCAAGA
>4 dna:chromosome chromosome:RGSC3.4:4:1:187126005:1 164251009 ID9242 U +
GTGACAAGGTGCTGCAAGA
>4 dna:chromosome chromosome:RGSC3.4:4:1:187126005:1 164251045 ID3809 U +
CAGCTATATACTCAGGACAGAGCTC
>4 dna:chromosome chromosome:RGSC3.4:4:1:187126005:1 164251098 ID28429 U +
TCCTCTGTCAAAATAGGTGATGGGCAGAGC
>4 dna:chromosome chromosome:RGSC3.4:4:1:187126005:1 164251103 ID52362 U +
TGTCAAAATAGGTGATGGGCAGAGC
>4 dna:chromosome chromosome:RGSC3.4:4:1:187126005:1 164251104 ID9018 U +
GTCAAAATAGGTGATGGGCAGAGCC
>4 dna:chromosome chromosome:RGSC3.4:4:1:187126005:1 164251105 ID22946 U +
TCAAAATAGGTGATGGGCAGAGCCTGAACT
>4 dna:chromosome chromosome:RGSC3.4:4:1:187126005:1 164251105 ID22947 U +
TCAAAATAGGTGATGGGCAGAGCCTGAACTG
>4 dna:chromosome chromosome:RGSC3.4:4:1:187126005:1 164251197 ID17203 U +
TAGACAATGCAGTCTTTCCAAAGTCAAG
>4 dna:chromosome chromosome:RGSC3.4:4:1:187126005:1 164251277 ID7634 U +
GCCACTGCTAAGGATCTGATGCACCAAGAT
>4 dna:chromosome chromosome:RGSC3.4:4:1:187126005:1 164251440 ID4393 U -
CCAGTGTCTAAGGAATGCCTGG
>4 dna:chromosome chromosome:RGSC3.4:4:1:187126005:1 164251468 ID45172 U +
TGCTTTGTACCCTGTGACACCACCAC
>4 dna:chromosome chromosome:RGSC3.4:4:1:187126005:1 164251496 ID20119 U +
TAGTCAACACAGGTTTTCTAGTAGGC
>4 dna:chromosome chromosome:RGSC3.4:4:1:187126005:1 164251496 ID20120 U +
TAGTCAACACAGGTTTTCTAGTAGGCAG
>4 dna:chromosome chromosome:RGSC3.4:4:1:187126005:1 164251496 ID20121 U +
TAGTCAACACAGGTTTTCTAGTAGGCAGC
>4 dna:chromosome chromosome:RGSC3.4:4:1:187126005:1 164251496 ID20122 U +
TAGTCAACACAGGTTTTCTAGTAGGCAGCT
>4 dna:chromosome chromosome:RGSC3.4:4:1:187126005:1 164251498 ID9025 U +
GTCAACACAGGTTTTCTAGTAGGCAGCTGG
>4 dna:chromosome chromosome:RGSC3.4:4:1:187126005:1 164251542 ID14246 U +
TACAGCAGCCACTTTGCGACCT
>4 dna:chromosome chromosome:RGSC3.4:4:1:187126005:1 164251542 ID14247 U +
TACAGCAGCCACTTTGCGACCTCC
>4 dna:chromosome chromosome:RGSC3.4:4:1:187126005:1 164251542 ID14248 U +
TACAGCAGCCACTTTGCGACCTCCC
>4 dna:chromosome chromosome:RGSC3.4:4:1:187126005:1 164251542 ID14249 U +
TACAGCAGCCACTTTGCGACCTCCCA
>4 dna:chromosome chromosome:RGSC3.4:4:1:187126005:1 164251624 ID31611 U +
TCTTATGAAGTTGCAAACTGAGACCCAGC
>4 dna:chromosome chromosome:RGSC3.4:4:1:187126005:1 164251629 ID33947 U +
TGAAGTTGCAAACTGAGACCCAGC
>4 dna:chromosome chromosome:RGSC3.4:4:1:187126005:1 164251656 ID6308 U +
GAAGCAAAGCAAAAGCCAAGAGGTCCA
>4 dna:chromosome chromosome:RGSC3.4:4:1:187126005:1 164251707 ID10556 U +
TAAAGGCCAAAGAGATGACCCTGCTGACAA
>4 dna:chromosome chromosome:RGSC3.4:4:1:187126005:1 164251723 ID6663 U +
GACCCTGCTGACAACAGAGCTGAAGGATG
>4 dna:chromosome chromosome:RGSC3.4:4:1:187126005:1 164251799 ID26988 U +
TCCCATTTGAATTTCCTTGTTTGAGTCTA
>4 dna:chromosome chromosome:RGSC3.4:4:1:187126005:1 164251812 ID29107 U +
TCCTTGTTTGAGTCTATAACCTTCGATAAG
>4 dna:chromosome chromosome:RGSC3.4:4:1:187126005:1 164251816 ID55422 U +
TGTTTGAGTCTATAACCTTCGATAAGCCC
>4 dna:chromosome chromosome:RGSC3.4:4:1:187126005:1 164251826 ID20798 U +
TATAACCTTCGATAAGCCCACATCGCCTA
>4 dna:chromosome chromosome:RGSC3.4:4:1:187126005:1 164251836 ID7197 U +
GATAAGCCCACATCGCCTAAGGAGAC
>4 dna:chromosome chromosome:RGSC3.4:4:1:187126005:1 164251838 ID12215 U +
TAAGCCCACATCGCCTAAGGAGACTAAGCA
>4 dna:chromosome chromosome:RGSC3.4:4:1:187126005:1 164251840 ID1638 U +
AGCCCACATCGCCTAAGGAGACTAAGCA
>4 dna:chromosome chromosome:RGSC3.4:4:1:187126005:1 164251870 ID23954 U +
TCACTCCTTTGTGATACTGGAGAAGGTCC
>4 dna:chromosome chromosome:RGSC3.4:4:1:187126005:1 164251874 ID29207 U +
TCCTTTGTGATACTGGAGAAGGTCCC
>4 dna:chromosome chromosome:RGSC3.4:4:1:187126005:1 164251895 ID9111 U +
GTCCCAGTAAGTTGCTGTGAGAAGCCCA
>4 dna:chromosome chromosome:RGSC3.4:4:1:187126005:1 164251910 ID53500 U +
TGTGAGAAGCCCACCGTGGTGTCTCTGAAG
>4 dna:chromosome chromosome:RGSC3.4:4:1:187126005:1 164251935 ID33913 U +
TGAAGTGACACAAACCTCCATTTTAATGTC
>4 dna:chromosome chromosome:RGSC3.4:4:1:187126005:1 164251972 ID46672 U +
TGGAGTAGATAGAACAGATGCTGAAGG
>4 dna:chromosome chromosome:RGSC3.4:4:1:187126005:1 164251972 ID46673 U +
TGGAGTAGATAGAACAGATGCTGAAGGA
>4 dna:chromosome chromosome:RGSC3.4:4:1:187126005:1 164252163 ID15566 U +
TACGTGTGCATTTGTGGAAACGAGATTT
>4 dna:chromosome chromosome:RGSC3.4:4:1:187126005:1 164252163 ID15567 U +
TACGTGTGCATTTGTGGAAACGAGATTTC
>4 dna:chromosome chromosome:RGSC3.4:4:1:187126005:1 164252169 ID41737 U +
TGCATTTGTGGAAACGAGATTTCCCTGTGA
>4 dna:chromosome chromosome:RGSC3.4:4:1:187126005:1 164252175 ID54067 U +
TGTGGAAACGAGATTTCCCTGTGAC
>4 dna:chromosome chromosome:RGSC3.4:4:1:187126005:1 164252175 ID54068 U +
TGTGGAAACGAGATTTCCCTGTGACCTGG
>4 dna:chromosome chromosome:RGSC3.4:4:1:187126005:1 164252175 ID54069 U +
TGTGGAAACGAGATTTCCCTGTGACCTGGAC
>4 dna:chromosome chromosome:RGSC3.4:4:1:187126005:1 164252176 ID9324 U +
GTGGAAACGAGATTTCCCTGTGACCTGGAC
>4 dna:chromosome chromosome:RGSC3.4:4:1:187126005:1 164252177 ID45359 U +
TGGAAACGAGATTTCCCTGTGACCTGGAC
>4 dna:chromosome chromosome:RGSC3.4:4:1:187126005:1 164252177 ID45360 U +
TGGAAACGAGATTTCCCTGTGACCTGGACA
>4 dna:chromosome chromosome:RGSC3.4:4:1:187126005:1 164252183 ID4930 U +
CGAGATTTCCCTGTGACCTGGAC
>4 dna:chromosome chromosome:RGSC3.4:4:1:187126005:1 164252197 ID6683 U +
GACCTGGACAAGGGCTGGCTCCCCTGAGC
>4 dna:chromosome chromosome:RGSC3.4:4:1:187126005:1 164252221 ID37200 U +
TGAGCATAGGAAGGGTGCACTGAGAA
>4 dna:chromosome chromosome:RGSC3.4:4:1:187126005:1 164252221 ID37201 U +
TGAGCATAGGAAGGGTGCACTGAGAAGTG
>4 dna:chromosome chromosome:RGSC3.4:4:1:187126005:1 164252221 ID37202 U +
TGAGCATAGGAAGGGTGCACTGAGAAGTGT
>4 dna:chromosome chromosome:RGSC3.4:4:1:187126005:1 164252227 ID18832 U +
TAGGAAGGGTGCACTGAGAAGTGTGAGTGT
>4 dna:chromosome chromosome:RGSC3.4:4:1:187126005:1 164252236 ID41010 U +
TGCACTGAGAAGTGTGAGTGTGACCAGT
>4 dna:chromosome chromosome:RGSC3.4:4:1:187126005:1 164252241 ID36336 U +
TGAGAAGTGTGAGTGTGACCAGTTGGTTA
>4 dna:chromosome chromosome:RGSC3.4:4:1:187126005:1 164252264 ID51407 U +
TGGTTACCACGACAGATTACTCCCAGCCC
>4 dna:chromosome chromosome:RGSC3.4:4:1:187126005:1 164252336 ID26797 U +
TCCCAGCGATAGCAAGGTCTCTGAGGT
>4 dna:chromosome chromosome:RGSC3.4:4:1:187126005:1 164252450 ID24495 U +
TCAGGAGTCTGTATTTACAAGCGTCCTCAGC
>4 dna:chromosome chromosome:RGSC3.4:4:1:187126005:1 164252453 ID8322 U +
GGAGTCTGTATTTACAAGCGTCCTC
>4 dna:chromosome chromosome:RGSC3.4:4:1:187126005:1 164252461 ID22632 U +
TATTTACAAGCGTCCTCAGCTGCCTACAC
>4 dna:chromosome chromosome:RGSC3.4:4:1:187126005:1 164252481 ID42887 U +
TGCCTACACTAACACTCAGTAACATTTACAA
>4 dna:chromosome chromosome:RGSC3.4:4:1:187126005:1 164252517 ID42753 U +
TGCCCTGAGGGGTTAGCCACTGGACTCCATTC
>4 dna:chromosome chromosome:RGSC3.4:4:1:187126005:1 164252602 ID12949 U +
TAATCATATGAGGGCTGTGAAAAGAGGGA
>4 dna:chromosome chromosome:RGSC3.4:4:1:187126005:1 164252687 ID36386 U +
TGAGAATCTCCCATTCTTTTTGATTAG
>4 dna:chromosome chromosome:RGSC3.4:4:1:187126005:1 164252687 ID36387 U +
TGAGAATCTCCCATTCTTTTTGATTAGTGC
>4 dna:chromosome chromosome:RGSC3.4:4:1:187126005:1 164252696 ID4517 U +
CCCATTCTTTTTGATTAGTGCCTTAAATC
>4 dna:chromosome chromosome:RGSC3.4:4:1:187126005:1 164252700 ID59397 U +
TTCTTTTTGATTAGTGCCTTAAATCT
>4 dna:chromosome chromosome:RGSC3.4:4:1:187126005:1 164252700 ID59398 U +
TTCTTTTTGATTAGTGCCTTAAATCTAAGG
>4 dna:chromosome chromosome:RGSC3.4:4:1:187126005:1 164252704 ID62555 U +
TTTTGATTAGTGCCTTAAATCTAAGGGGT
>4 dna:chromosome chromosome:RGSC3.4:4:1:187126005:1 164252706 ID59944 U +
TTGATTAGTGCCTTAAATCTAAGGGGTTAC
>4 dna:chromosome chromosome:RGSC3.4:4:1:187126005:1 164252710 ID57037 U +
TTAGTGCCTTAAATCTAAGGGGTTACCCTCC
>4 dna:chromosome chromosome:RGSC3.4:4:1:187126005:1 164252711 ID20368 U +
TAGTGCCTTAAATCTAAGGGGTTACCCTCC
>4 dna:chromosome chromosome:RGSC3.4:4:1:187126005:1 164252738 ID28170 U +
TCCTCAAGGCTGTTTGATTCTCTTCTCC
>4 dna:chromosome chromosome:RGSC3.4:4:1:187126005:1 164252752 ID39902 U +
TGATTCTCTTCTCCAGACTTTTTGCCACAA
>4 dna:chromosome chromosome:RGSC3.4:4:1:187126005:1 164252761 ID30300 U +
TCTCCAGACTTTTTGCCACAACTCCCTGAGT
>4 dna:chromosome chromosome:RGSC3.4:4:1:187126005:1 164252783 ID27299 U +
TCCCTGAGTCTTGCTTTAAATTGTCCTGA
>4 dna:chromosome chromosome:RGSC3.4:4:1:187126005:1 164252787 ID38099 U +
TGAGTCTTGCTTTAAATTGTCCTGACAC
>4 dna:chromosome chromosome:RGSC3.4:4:1:187126005:1 164252787 ID38100 U +
TGAGTCTTGCTTTAAATTGTCCTGACACT
>4 dna:chromosome chromosome:RGSC3.4:4:1:187126005:1 164252794 ID45058 U +
TGCTTTAAATTGTCCTGACA
>4 dna:chromosome chromosome:RGSC3.4:4:1:187126005:1 164252809 ID34842 U +
TGACACTTTTTAGTTGTTTTCTTGTACA
>4 dna:chromosome chromosome:RGSC3.4:4:1:187126005:1 164252833 ID13849 U +
TACAAGTTTGGAAGGTCTGAATAGGTAGT
>4 dna:chromosome chromosome:RGSC3.4:4:1:187126005:1 164252833 ID13850 U +
TACAAGTTTGGAAGGTCTGAATAGGTAGTT
>4 dna:chromosome chromosome:RGSC3.4:4:1:187126005:1 164252841 ID45874 U +
TGGAAGGTCTGAATAGGTAGTTTTT
>4 dna:chromosome chromosome:RGSC3.4:4:1:187126005:1 164252850 ID34016 U +
TGAATAGGTAGTTTTTTATCTTCAAAAGAC
>4 dna:chromosome chromosome:RGSC3.4:4:1:187126005:1 164252854 ID19655 U +
TAGGTAGTTTTTTATCTTCAAAAGA
>4 dna:chromosome chromosome:RGSC3.4:4:1:187126005:1 164252854 ID19656 U +
TAGGTAGTTTTTTATCTTCAAAAGACATTCC
>4 dna:chromosome chromosome:RGSC3.4:4:1:187126005:1 164252908 ID34109 U +
TGAATCTATACAGCCAGCCCAGGAATCC
>4 dna:chromosome chromosome:RGSC3.4:4:1:187126005:1 164252914 ID20929 U +
TATACAGCCAGCCCAGGAATCCTCTTACC
>4 dna:chromosome chromosome:RGSC3.4:4:1:187126005:1 164252945 ID29228 U +
TCCTTTTGACCCTGCTCTTAAAGACACAGC
>4 dna:chromosome chromosome:RGSC3.4:4:1:187126005:1 164252982 ID30540 U +
TCTCTGTGGTAACCTTAGGAGAGCCAGGC
>4 dna:chromosome chromosome:RGSC3.4:4:1:187126005:1 164252982 ID30541 U +
TCTCTGTGGTAACCTTAGGAGAGCCAGGCC
>4 dna:chromosome chromosome:RGSC3.4:4:1:187126005:1 164253111 ID15685 U +
TACTACTAGGAAGCCCATTTTAGTAAGGC
>4 dna:chromosome chromosome:RGSC3.4:4:1:187126005:1 164253111 ID15686 U +
TACTACTAGGAAGCCCATTTTAGTAAGGCTG
>4 dna:chromosome chromosome:RGSC3.4:4:1:187126005:1 164253196 ID37259 U +
TGAGCCAAAACCAAGACTTCGTGTGCTT
>4 dna:chromosome chromosome:RGSC3.4:4:1:187126005:1 164253196 ID37260 U +
TGAGCCAAAACCAAGACTTCGTGTGCTTC
>4 dna:chromosome chromosome:RGSC3.4:4:1:187126005:1 164253226 ID1950 U +
AGGTACAAAGCTGCCAAGATGTGGGGTC
>4 dna:chromosome chromosome:RGSC3.4:4:1:187126005:1 164253237 ID41907 U +
TGCCAAGATGTGGGGTCCTTCATTACCA
>4 dna:chromosome chromosome:RGSC3.4:4:1:187126005:1 164253237 ID41908 U +
TGCCAAGATGTGGGGTCCTTCATTACCAGT
>4 dna:chromosome chromosome:RGSC3.4:4:1:187126005:1 164253279 ID16857 U +
TAGAAGAAACCACCTAGCCTAGTCTTT
>4 dna:chromosome chromosome:RGSC3.4:4:1:187126005:1 164253279 ID16858 U +
TAGAAGAAACCACCTAGCCTAGTCTTTTAC
>4 dna:chromosome chromosome:RGSC3.4:4:1:187126005:1 164253279 ID16859 U +
TAGAAGAAACCACCTAGCCTAGTCTTTTACT
>4 dna:chromosome chromosome:RGSC3.4:4:1:187126005:1 164253309 ID42055 U +
TGCCACAGATGACTCTTAGCCTGAGGA
>4 dna:chromosome chromosome:RGSC3.4:4:1:187126005:1 164253325 ID18429 U +
TAGCCTGAGGAAGTTTGGGAAAACACCTAGGA
>4 dna:chromosome chromosome:RGSC3.4:4:1:187126005:1 164253435 ID58933 U +
TTCTCCAAAGCTGTGAGCACCGACCAAAAG
>4 dna:chromosome chromosome:RGSC3.4:4:1:187126005:1 164253439 ID4273 U +
CCAAAGCTGTGAGCACCGACCAAAAGGG
>4 dna:chromosome chromosome:RGSC3.4:4:1:187126005:1 164253448 ID37144 U +
TGAGCACCGACCAAAAGGGCTGATGTTC
>4 dna:chromosome chromosome:RGSC3.4:4:1:187126005:1 164253448 ID37145 U +
TGAGCACCGACCAAAAGGGCTGATGTTCC
>4 dna:chromosome chromosome:RGSC3.4:4:1:187126005:1 164253448 ID37146 U +
TGAGCACCGACCAAAAGGGCTGATGTTCCT
>4 dna:chromosome chromosome:RGSC3.4:4:1:187126005:1 164253474 ID28101 U +
TCCTATGGCTGTTGCCCTGGAAATAC
>4 dna:chromosome chromosome:RGSC3.4:4:1:187126005:1 164253510 ID49718 U +
TGGGTACAAGATGAGAATAGGTGTGGCTC
>4 dna:chromosome chromosome:RGSC3.4:4:1:187126005:1 164253521 ID36363 U +
TGAGAATAGGTGTGGCTCACTTTTC
>4 dna:chromosome chromosome:RGSC3.4:4:1:187126005:1 164253589 ID26752 U +
TCCCACTATTTCAGTACAATGAGGGCAGGA
>4 dna:chromosome chromosome:RGSC3.4:4:1:187126005:1 164253592 ID3536 U +
CACTATTTCAGTACAATGAGGGCAGGATGT
>4 dna:chromosome chromosome:RGSC3.4:4:1:187126005:1 164253634 ID48172 U +
TGGCTTATTGTTTTGGAATGCCTCGGAGG
>4 dna:chromosome chromosome:RGSC3.4:4:1:187126005:1 164253696 ID29912 U +
TCTAGTGGATTTAGAGAAGTGTATCTGGTG
>4 dna:chromosome chromosome:RGSC3.4:4:1:187126005:1 164253707 ID17395 U +
TAGAGAAGTGTATCTGGTGAGAATAAT
>4 dna:chromosome chromosome:RGSC3.4:4:1:187126005:1 164253717 ID21523 U +
TATCTGGTGAGAATAATTGGCCAGGAG
>4 dna:chromosome chromosome:RGSC3.4:4:1:187126005:1 164253771 ID543 U +
AAGTGAGGATTCTAAGTAAAAAA
>4 dna:chromosome chromosome:RGSC3.4:4:1:187126005:1 164253820 ID41233 U +
TGCAGCTCCCGGTACGTCCCTCAGTGT
>4 dna:chromosome chromosome:RGSC3.4:4:1:187126005:1 164253860 ID26886 U +
TCCCAGTTACAGTTGTTTTTGCTTGTTGGT
>4 dna:chromosome chromosome:RGSC3.4:4:1:187126005:1 164253867 ID14398 U +
TACAGTTGTTTTTGCTTGTTGGTAGA
>4 dna:chromosome chromosome:RGSC3.4:4:1:187126005:1 164253873 ID55539 U +
TGTTTTTGCTTGTTGGTAGACTTATGA
>4 dna:chromosome chromosome:RGSC3.4:4:1:187126005:1 164253873 ID55540 U +
TGTTTTTGCTTGTTGGTAGACTTATGATC
>4 dna:chromosome chromosome:RGSC3.4:4:1:187126005:1 164253874 ID9624 U +
GTTTTTGCTTGTTGGTAGA
>4 dna:chromosome chromosome:RGSC3.4:4:1:187126005:1 164253879 ID45037 U +
TGCTTGTTGGTAGACTTATGATCTGGTTGG
>4 dna:chromosome chromosome:RGSC3.4:4:1:187126005:1 164253879 ID45038 U +
TGCTTGTTGGTAGACTTATGATCTGGTTGGT
>4 dna:chromosome chromosome:RGSC3.4:4:1:187126005:1 164253880 ID8070 U +
GCTTGTTGGTAGACTTATGATCTGGTTGGT
>4 dna:chromosome chromosome:RGSC3.4:4:1:187126005:1 164253882 ID61252 U +
TTGTTGGTAGACTTATGATCTGGTTGG
>4 dna:chromosome chromosome:RGSC3.4:4:1:187126005:1 164253883 ID55227 U +
TGTTGGTAGACTTATGATCTGGTTGG
>4 dna:chromosome chromosome:RGSC3.4:4:1:187126005:1 164253883 ID55228 U +
TGTTGGTAGACTTATGATCTGGTTGGT
>4 dna:chromosome chromosome:RGSC3.4:4:1:187126005:1 164253885 ID60767 U +
TTGGTAGACTTATGATCTGGTTGGTC
>4 dna:chromosome chromosome:RGSC3.4:4:1:187126005:1 164253886 ID50338 U +
TGGTAGACTTATGATCTGGTTGGTCC
>4 dna:chromosome chromosome:RGSC3.4:4:1:187126005:1 164254056 ID17565 U +
TAGAGTTAATATTTTTGGTGTCGATT
>4 dna:chromosome chromosome:RGSC3.4:4:1:187126005:1 164254056 ID17566 U +
TAGAGTTAATATTTTTGGTGTCGATTAGA
>4 dna:chromosome chromosome:RGSC3.4:4:1:187126005:1 164254056 ID17567 U +
TAGAGTTAATATTTTTGGTGTCGATTAGAAC
>4 dna:chromosome chromosome:RGSC3.4:4:1:187126005:1 164254057 ID1464 U +
AGAGTTAATATTTTTGGTGTCGATTA
>4 dna:chromosome chromosome:RGSC3.4:4:1:187126005:1 164254071 ID51277 U +
TGGTGTCGATTAGAACCAATCTTGTGG
>4 dna:chromosome chromosome:RGSC3.4:4:1:187126005:1 164254123 ID5990 U +
CTTTCATCTCAAGATGTGTAGGAGGTC
>4 dna:chromosome chromosome:RGSC3.4:4:1:187126005:1 164254129 ID30054 U +
TCTCAAGATGTGTAGGAGGTCTGTTGGC
>4 dna:chromosome chromosome:RGSC3.4:4:1:187126005:1 164254129 ID30055 U +
TCTCAAGATGTGTAGGAGGTCTGTTGGCT
>4 dna:chromosome chromosome:RGSC3.4:4:1:187126005:1 164254183 ID29639 U +
TCTAAATGGTAAACTTATTCCTTTGGG
>4 dna:chromosome chromosome:RGSC3.4:4:1:187126005:1 164254183 ID29640 U +
TCTAAATGGTAAACTTATTCCTTTGGGTC
>4 dna:chromosome chromosome:RGSC3.4:4:1:187126005:1 164254185 ID10865 U +
TAAATGGTAAACTTATTCCTTTGGGTCT
>4 dna:chromosome chromosome:RGSC3.4:4:1:187126005:1 164254185 ID10866 U +
TAAATGGTAAACTTATTCCTTTGGGTCTC
>4 dna:chromosome chromosome:RGSC3.4:4:1:187126005:1 164254185 ID10867 U +
TAAATGGTAAACTTATTCCTTTGGGTCTCT
>4 dna:chromosome chromosome:RGSC3.4:4:1:187126005:1 164254217 ID50355 U +
TGGTAGCATAATAAATCTTATTTCCC
>4 dna:chromosome chromosome:RGSC3.4:4:1:187126005:1 164254217 ID50356 U +
TGGTAGCATAATAAATCTTATTTCCCA
>4 dna:chromosome chromosome:RGSC3.4:4:1:187126005:1 164254217 ID50357 U +
TGGTAGCATAATAAATCTTATTTCCCAG
>4 dna:chromosome chromosome:RGSC3.4:4:1:187126005:1 164254217 ID50358 U +
TGGTAGCATAATAAATCTTATTTCCCAGG
>4 dna:chromosome chromosome:RGSC3.4:4:1:187126005:1 164254217 ID50359 U +
TGGTAGCATAATAAATCTTATTTCCCAGGT
>4 dna:chromosome chromosome:RGSC3.4:4:1:187126005:1 164254235 ID22703 U +
TATTTCCCAGGTTTTTTCAGTGTAC
>4 dna:chromosome chromosome:RGSC3.4:4:1:187126005:1 164254298 ID30536 U +
TCTCTGTCTTAAGGTTATGTGGTTA
>4 dna:chromosome chromosome:RGSC3.4:4:1:187126005:1 164254349 ID24229 U +
TCAGAGAGAGCCCTATAAGTACTTGT
>4 dna:chromosome chromosome:RGSC3.4:4:1:187126005:1 164254414 ID18042 U +
TAGCACAATTGAAATCCCCCCATTTC
>4 dna:chromosome chromosome:RGSC3.4:4:1:187126005:1 164254500 ID22863 U +
TATTTTTTTTCAAAAGATAGGTCCCC
>4 dna:chromosome chromosome:RGSC3.4:4:1:187126005:1 164254535 ID31754 U +
TCTTCTATAGCTTAACCAAACTCCAAAAGTG
>4 dna:chromosome chromosome:RGSC3.4:4:1:187126005:1 164254570 ID10420 U +
TAAAGAAGTGTCTACATGGAACCTGG
>4 dna:chromosome chromosome:RGSC3.4:4:1:187126005:1 164254570 ID10421 U +
TAAAGAAGTGTCTACATGGAACCTGGGGT
>4 dna:chromosome chromosome:RGSC3.4:4:1:187126005:1 164254573 ID1336 U +
AGAAGTGTCTACATGGAACCTGGGGT
>4 dna:chromosome chromosome:RGSC3.4:4:1:187126005:1 164254693 ID20703 U +
TATAAAAAGAAAGCAAAGGGATTAATGATC
>4 dna:chromosome chromosome:RGSC3.4:4:1:187126005:1 164254956 ID44834 U +
TGCTTATTTGTTTGCTCGACATTGCTTGCC
>4 dna:chromosome chromosome:RGSC3.4:4:1:187126005:1 164254991 ID45109 U +
TGCTTTCTTATAGAACCCAAGACCACAAGCC
>4 dna:chromosome chromosome:RGSC3.4:4:1:187126005:1 164254995 ID59193 M +
TTCTTATAGAACCCAAGACCACAAGCCCAG
>4 dna:chromosome chromosome:RGSC3.4:4:1:187126005:1 164255064 ID602 U +
AATCACTAAGATGATGCCTTGCAGCC
>4 dna:chromosome chromosome:RGSC3.4:4:1:187126005:1 164255089 ID5556 U +
CTGATCTTATGGAGCCAATTT
>4 dna:chromosome chromosome:RGSC3.4:4:1:187126005:1 164255090 ID39137 U +
TGATCTTATGGAGCCAATTTTCTCAGTT
>4 dna:chromosome chromosome:RGSC3.4:4:1:187126005:1 164255090 ID39138 U +
TGATCTTATGGAGCCAATTTTCTCAGTTGA
>4 dna:chromosome chromosome:RGSC3.4:4:1:187126005:1 164255093 ID31616 U +
TCTTATGGAGCCAATTTTCTCAGTTGAGG
>4 dna:chromosome chromosome:RGSC3.4:4:1:187126005:1 164255093 ID31617 U +
TCTTATGGAGCCAATTTTCTCAGTTGAGGG
>4 dna:chromosome chromosome:RGSC3.4:4:1:187126005:1 164255093 ID31618 U +
TCTTATGGAGCCAATTTTCTCAGTTGAGGGT
>4 dna:chromosome chromosome:RGSC3.4:4:1:187126005:1 164255095 ID57201 U +
TTATGGAGCCAATTTTCTCAGTTGA
>4 dna:chromosome chromosome:RGSC3.4:4:1:187126005:1 164255096 ID21942 U +
TATGGAGCCAATTTTCTCAGTTG
>4 dna:chromosome chromosome:RGSC3.4:4:1:187126005:1 164255096 ID21943 U +
TATGGAGCCAATTTTCTCAGTTGAG
>4 dna:chromosome chromosome:RGSC3.4:4:1:187126005:1 164255098 ID46581 U +
TGGAGCCAATTTTCTCAGTTGAGGGTCC
>4 dna:chromosome chromosome:RGSC3.4:4:1:187126005:1 164255100 ID6963 U +
GAGCCAATTTTCTCAGTTGAGGGTCC
>4 dna:chromosome chromosome:RGSC3.4:4:1:187126005:1 164255109 ID58918 U +
TTCTCAGTTGAGGGTCCCCCACTT
>4 dna:chromosome chromosome:RGSC3.4:4:1:187126005:1 164255143 ID30423 U +
TCTCTAGAGAGTTTGTGTGTGGAG
>4 dna:chromosome chromosome:RGSC3.4:4:1:187126005:1 164255143 ID30424 U +
TCTCTAGAGAGTTTGTGTGTGGAGT
>4 dna:chromosome chromosome:RGSC3.4:4:1:187126005:1 164255143 ID30425 U +
TCTCTAGAGAGTTTGTGTGTGGAGTTAA
>4 dna:chromosome chromosome:RGSC3.4:4:1:187126005:1 164255143 ID30426 U +
TCTCTAGAGAGTTTGTGTGTGGAGTTAAC
>4 dna:chromosome chromosome:RGSC3.4:4:1:187126005:1 164255162 ID46700 U +
TGGAGTTAACACAAGATCAGCCTGAATAGT
>4 dna:chromosome chromosome:RGSC3.4:4:1:187126005:1 164255165 ID2118 U +
AGTTAACACAAGATCAGCCTGAA
>4 dna:chromosome chromosome:RGSC3.4:4:1:187126005:1 164255168 ID11088 U +
TAACACAAGATCAGCCTGAATAGTCAGT
>4 dna:chromosome chromosome:RGSC3.4:4:1:187126005:1 164255168 ID11089 U +
TAACACAAGATCAGCCTGAATAGTCAGTC
>4 dna:chromosome chromosome:RGSC3.4:4:1:187126005:1 164255184 ID34017 U +
TGAATAGTCAGTCATTCTCAATGACTTTCT
>4 dna:chromosome chromosome:RGSC3.4:4:1:187126005:1 164255198 ID58888 U +
TTCTCAATGACTTTCTAATTGGGAGTGATG
>4 dna:chromosome chromosome:RGSC3.4:4:1:187126005:1 164255210 ID58749 U +
TTCTAATTGGGAGTGATGAATTCAAAGGA
>4 dna:chromosome chromosome:RGSC3.4:4:1:187126005:1 164255210 ID58750 U +
TTCTAATTGGGAGTGATGAATTCAAAGGAC
>4 dna:chromosome chromosome:RGSC3.4:4:1:187126005:1 164255211 ID29749 U +
TCTAATTGGGAGTGATGAATTCAAAGGAC
>4 dna:chromosome chromosome:RGSC3.4:4:1:187126005:1 164255217 ID48866 U +
TGGGAGTGATGAATTCAAAGGACGACAC
>4 dna:chromosome chromosome:RGSC3.4:4:1:187126005:1 164255226 ID34340 U +
TGAATTCAAAGGACGACACTAGCTAC
>4 dna:chromosome chromosome:RGSC3.4:4:1:187126005:1 164255245 ID18528 U +
TAGCTACTTTCACAGCAGTTGGGATG
>4 dna:chromosome chromosome:RGSC3.4:4:1:187126005:1 164255245 ID18529 U +
TAGCTACTTTCACAGCAGTTGGGATGG
>4 dna:chromosome chromosome:RGSC3.4:4:1:187126005:1 164255245 ID18530 U +
TAGCTACTTTCACAGCAGTTGGGATGGT
>4 dna:chromosome chromosome:RGSC3.4:4:1:187126005:1 164255246 ID1693 U +
AGCTACTTTCACAGCAGTTGGGATGG
>4 dna:chromosome chromosome:RGSC3.4:4:1:187126005:1 164255247 ID7874 U +
GCTACTTTCACAGCAGTTGGGATGGT
>4 dna:chromosome chromosome:RGSC3.4:4:1:187126005:1 164255335 ID25386 U +
TCCAAAGGCTCCTGGCAGGACTAGTGGT
>4 dna:chromosome chromosome:RGSC3.4:4:1:187126005:1 164255413 ID23462 U +
TCAATGACCTGTCACGATTCCTGTAAAGGAGA
>4 dna:chromosome chromosome:RGSC3.4:4:1:187126005:1 164255414 ID3289 U +
CAATGACCTGTCACGATTCCTGTAA
>4 dna:chromosome chromosome:RGSC3.4:4:1:187126005:1 164255417 ID35464 U +
TGACCTGTCACGATTCCTGTAAAGGAGAAA
>4 dna:chromosome chromosome:RGSC3.4:4:1:187126005:1 164255441 ID6793 U +
GAGAAAGGAAGGATTAGACATTTCTGC
>4 dna:chromosome chromosome:RGSC3.4:4:1:187126005:1 164255455 ID17278 U +
TAGACATTTCTGCCTGGGAAATCAGAGT
>4 dna:chromosome chromosome:RGSC3.4:4:1:187126005:1 164255523 ID49609 U -
TGGGGCCAGATGTGTTCCTTCCTTGGAG
>4 dna:chromosome chromosome:RGSC3.4:4:1:187126005:1 164255524 ID25584 U +
TCCAAGGAAGGAACACATCTGGC
>4 dna:chromosome chromosome:RGSC3.4:4:1:187126005:1 164255651 ID37434 U +
TGAGCTCTGTGGCCTATATATACAATGTAA
>4 dna:chromosome chromosome:RGSC3.4:4:1:187126005:1 164255658 ID54139 U +
TGTGGCCTATATATACAATGTAATGTTTA
>4 dna:chromosome chromosome:RGSC3.4:4:1:187126005:1 164255681 ID55320 U +
TGTTTAACTAATATTTAATCCCTTTATCAGA
>4 dna:chromosome chromosome:RGSC3.4:4:1:187126005:1 164255776 ID18871 U +
TAGGAATCATCTCCCGAAGAAGTTTCCTAGT
>4 dna:chromosome chromosome:RGSC3.4:4:1:187126005:1 164255851 ID36717 U +
TGAGAGGGGTACCTATGAACATCAGC
>4 dna:chromosome chromosome:RGSC3.4:4:1:187126005:1 164255883 ID57113 U +
TTATAGTTCACAAATGGTAGGCCTGATTT
>4 dna:chromosome chromosome:RGSC3.4:4:1:187126005:1 164255886 ID20528 U +
TAGTTCACAAATGGTAGGCCTGATT
>4 dna:chromosome chromosome:RGSC3.4:4:1:187126005:1 164255887 ID2127 U +
AGTTCACAAATGGTAGGCCTGAT
>4 dna:chromosome chromosome:RGSC3.4:4:1:187126005:1 164256003 ID26627 U +
TCCCAAGCACAGGTGGCATATCTAAAAAT
>4 dna:chromosome chromosome:RGSC3.4:4:1:187126005:1 164256012 ID3915 U +
CAGGTGGCATATCTAAAAATGGTGTCTTT
>4 dna:chromosome chromosome:RGSC3.4:4:1:187126005:1 164256021 ID21439 U +
TATCTAAAAATGGTGTCTTTAATCGGGTT
>4 dna:chromosome chromosome:RGSC3.4:4:1:187126005:1 164256023 ID29569 U +
TCTAAAAATGGTGTCTTTAATCGGGTTT
>4 dna:chromosome chromosome:RGSC3.4:4:1:187126005:1 164256023 ID29570 U +
TCTAAAAATGGTGTCTTTAATCGGGTTTT
>4 dna:chromosome chromosome:RGSC3.4:4:1:187126005:1 164256023 ID29571 U +
TCTAAAAATGGTGTCTTTAATCGGGTTTTC
>4 dna:chromosome chromosome:RGSC3.4:4:1:187126005:1 164256024 ID5107 U +
CTAAAAATGGTGTCTTTAATCGGGT
>4 dna:chromosome chromosome:RGSC3.4:4:1:187126005:1 164256024 ID5108 U +
CTAAAAATGGTGTCTTTAATCGGGTTTT
>4 dna:chromosome chromosome:RGSC3.4:4:1:187126005:1 164256025 ID9768 U +
TAAAAATGGTGTCTTTAATCGGGTT
>4 dna:chromosome chromosome:RGSC3.4:4:1:187126005:1 164256025 ID9769 U +
TAAAAATGGTGTCTTTAATCGGGTTT
>4 dna:chromosome chromosome:RGSC3.4:4:1:187126005:1 164256025 ID9770 U +
TAAAAATGGTGTCTTTAATCGGGTTTTCC
>4 dna:chromosome chromosome:RGSC3.4:4:1:187126005:1 164256025 ID9771 U +
TAAAAATGGTGTCTTTAATCGGGTTTTCCA
>4 dna:chromosome chromosome:RGSC3.4:4:1:187126005:1 164256031 ID51295 U +
TGGTGTCTTTAATCGGGTTTTCCAAAGC
>4 dna:chromosome chromosome:RGSC3.4:4:1:187126005:1 164256043 ID29484 U +
TCGGGTTTTCCAAAGCCAGAACATTAATGC
>4 dna:chromosome chromosome:RGSC3.4:4:1:187126005:1 164256051 ID25356 U +
TCCAAAGCCAGAACATTAATGCCCAAGT
>4 dna:chromosome chromosome:RGSC3.4:4:1:187126005:1 164256051 ID25357 U +
TCCAAAGCCAGAACATTAATGCCCAAGTC
>4 dna:chromosome chromosome:RGSC3.4:4:1:187126005:1 164256099 ID18365 U +
TAGCCCCTAGCTGAGTGTCTTGATGG
>4 dna:chromosome chromosome:RGSC3.4:4:1:187126005:1 164256099 ID18366 U +
TAGCCCCTAGCTGAGTGTCTTGATGGA
>4 dna:chromosome chromosome:RGSC3.4:4:1:187126005:1 164256099 ID18367 U +
TAGCCCCTAGCTGAGTGTCTTGATGGAGATC
>4 dna:chromosome chromosome:RGSC3.4:4:1:187126005:1 164256106 ID18638 U +
TAGCTGAGTGTCTTGATGGAGATCTATA
>4 dna:chromosome chromosome:RGSC3.4:4:1:187126005:1 164256110 ID38212 U +
TGAGTGTCTTGATGGAGATCTATAACCAGT
>4 dna:chromosome chromosome:RGSC3.4:4:1:187126005:1 164256114 ID53105 U +
TGTCTTGATGGAGATCTATAACCAGT
>4 dna:chromosome chromosome:RGSC3.4:4:1:187126005:1 164256116 ID31861 U +
TCTTGATGGAGATCTATAACCAGTTGCCTT
>4 dna:chromosome chromosome:RGSC3.4:4:1:187126005:1 164256122 ID46521 U +
TGGAGATCTATAACCAGTTGCCTTAAC
>4 dna:chromosome chromosome:RGSC3.4:4:1:187126005:1 164256122 ID46522 U +
TGGAGATCTATAACCAGTTGCCTTAACC
>4 dna:chromosome chromosome:RGSC3.4:4:1:187126005:1 164256242 ID35856 U +
TGACTGGGTGACCTGGTGAATGAGCTC
>4 dna:chromosome chromosome:RGSC3.4:4:1:187126005:1 164256372 ID27127 U +
TCCCCTTTTCTGCATCCGTTGCAATGGGA
>4 dna:chromosome chromosome:RGSC3.4:4:1:187126005:1 164256522 ID49474 U +
TGGGCTGTCGTTAAATCTATGATATCTCAGT
>4 dna:chromosome chromosome:RGSC3.4:4:1:187126005:1 164256565 ID60428 U +
TTGGAGCATATGGTGATAGCTTTGTCTC
>4 dna:chromosome chromosome:RGSC3.4:4:1:187126005:1 164256565 ID60429 U +
TTGGAGCATATGGTGATAGCTTTGTCTCC
>4 dna:chromosome chromosome:RGSC3.4:4:1:187126005:1 164256566 ID46572 U +
TGGAGCATATGGTGATAGCTTTGTC
>4 dna:chromosome chromosome:RGSC3.4:4:1:187126005:1 164256581 ID18714 U +
TAGCTTTGTCTCCCCACCTCCCAACT
>4 dna:chromosome chromosome:RGSC3.4:4:1:187126005:1 164256631 ID9949 U +
TAAAAGCTCCGATCATTGAGCTGAGGTTC
>4 dna:chromosome chromosome:RGSC3.4:4:1:187126005:1 164256690 ID21560 U +
TATCTTGGATCACCATCACTGACACTGC
>4 dna:chromosome chromosome:RGSC3.4:4:1:187126005:1 164256705 ID23983 U +
TCACTGACACTGCATACCTGATCAGT
>4 dna:chromosome chromosome:RGSC3.4:4:1:187126005:1 164256732 ID59710 U +
TTGACAAAACTGTTTCCATATGTGAACA
>4 dna:chromosome chromosome:RGSC3.4:4:1:187126005:1 164256752 ID53210 U +
TGTGAACAAATAACTCATCTGGTGTCA
>4 dna:chromosome chromosome:RGSC3.4:4:1:187126005:1 164256752 ID53211 U +
TGTGAACAAATAACTCATCTGGTGTCAC
>4 dna:chromosome chromosome:RGSC3.4:4:1:187126005:1 164256752 ID53212 U +
TGTGAACAAATAACTCATCTGGTGTCACT
>4 dna:chromosome chromosome:RGSC3.4:4:1:187126005:1 164256754 ID33150 U +
TGAACAAATAACTCATCTGGTGTCACTAAT
>4 dna:chromosome chromosome:RGSC3.4:4:1:187126005:1 164256868 ID47461 U +
TGGCAGGAGCCTTGTAGGGTTTAGTGCCGA
>4 dna:chromosome chromosome:RGSC3.4:4:1:187126005:1 164256882 ID19609 U +
TAGGGTTTAGTGCCGACATCTTATGAAAC
>4 dna:chromosome chromosome:RGSC3.4:4:1:187126005:1 164257031 ID53955 U +
TGTGCCCTAAAGTTAACTTGTCAGCTTT
>4 dna:chromosome chromosome:RGSC3.4:4:1:187126005:1 164257032 ID9307 U +
GTGCCCTAAAGTTAACTTGTCAGCTTTTA
>4 dna:chromosome chromosome:RGSC3.4:4:1:187126005:1 164257059 ID15764 U +
TACTAGTAGGGTGGTGGTAACTATGG
>4 dna:chromosome chromosome:RGSC3.4:4:1:187126005:1 164257059 ID15765 U +
TACTAGTAGGGTGGTGGTAACTATGGCCC
>4 dna:chromosome chromosome:RGSC3.4:4:1:187126005:1 164257128 ID60348 U +
TTGGACAGATTGTGTTCACTCTTTTCCAG
>4 dna:chromosome chromosome:RGSC3.4:4:1:187126005:1 164257202 ID24867 U +
TCATCCACATATTAGTAATGCCTGAGAGAG
>4 dna:chromosome chromosome:RGSC3.4:4:1:187126005:1 164257205 ID25817 U +
TCCACATATTAGTAATGCCTGAGAGAGC
>4 dna:chromosome chromosome:RGSC3.4:4:1:187126005:1 164257213 ID57017 U +
TTAGTAATGCCTGAGAGAGCTGTGACTTT
>4 dna:chromosome chromosome:RGSC3.4:4:1:187126005:1 164257214 ID19991 U +
TAGTAATGCCTGAGAGAGCTGTGACTTT
>4 dna:chromosome chromosome:RGSC3.4:4:1:187126005:1 164257253 ID6447 U +
GAATTGGGAAAATCAGTCACTAGGACCTTT
>4 dna:chromosome chromosome:RGSC3.4:4:1:187126005:1 164257259 ID8108 U +
GGAAAATCAGTCACTAGGACCTTTTTC
>4 dna:chromosome chromosome:RGSC3.4:4:1:187126005:1 164257273 ID18945 U +
TAGGACCTTTTTCAAGGCTTTGAAAGCACT
>4 dna:chromosome chromosome:RGSC3.4:4:1:187126005:1 164257304 ID53846 U +
TGTGCAATCTCAGTCCATTCCAAAGGCT
>4 dna:chromosome chromosome:RGSC3.4:4:1:187126005:1 164257435 ID24755 U +
TCATACTTGTCTTTTCAATGTGGGAGCGA
>4 dna:chromosome chromosome:RGSC3.4:4:1:187126005:1 164257436 ID4034 U +
CATACTTGTCTTTTCAATGTGGGAGC
>4 dna:chromosome chromosome:RGSC3.4:4:1:187126005:1 164257438 ID16446 U +
TACTTGTCTTTTCAATGTGGGAGCGAGGA
>4 dna:chromosome chromosome:RGSC3.4:4:1:187126005:1 164257479 ID36466 U +
TGAGACACCTTCCCATTAGGTTGAACA
>4 dna:chromosome chromosome:RGSC3.4:4:1:187126005:1 164257495 ID19874 U +
TAGGTTGAACAGCCTAGGTATATGACATA
>4 dna:chromosome chromosome:RGSC3.4:4:1:187126005:1 164257581 ID29568 U +
TCTAAAAAGCCTTCTATTGCCTGTCTACA
>4 dna:chromosome chromosome:RGSC3.4:4:1:187126005:1 164257650 ID15717 U +
TACTAGAGTGGAGTGCTTTGTGGATATT
>4 dna:chromosome chromosome:RGSC3.4:4:1:187126005:1 164257682 ID29625 U +
TCTAAAGTTCATCAGACCTGCCCT
>4 dna:chromosome chromosome:RGSC3.4:4:1:187126005:1 164257769 ID898 U +
ACCAATATATCCACACTCTAGGTTGGTCC
>4 dna:chromosome chromosome:RGSC3.4:4:1:187126005:1 164257799 ID57373 U +
TTCAAAGGCAAATTTGCTTTGGTTGACTGG
>4 dna:chromosome chromosome:RGSC3.4:4:1:187126005:1 164257865 ID18933 U +
TAGGACCATATAGATATTCCTTTCAGTGG
>4 dna:chromosome chromosome:RGSC3.4:4:1:187126005:1 164257910 ID48754 U +
TGGGAGAATATAAAGGTTCATACAATGGG
>4 dna:chromosome chromosome:RGSC3.4:4:1:187126005:1 164257918 ID20753 U +
TATAAAGGTTCATACAATGGGGTGGA
>4 dna:chromosome chromosome:RGSC3.4:4:1:187126005:1 164257930 ID13905 U +
TACAATGGGGTGGATGTTTTCCA
>4 dna:chromosome chromosome:RGSC3.4:4:1:187126005:1 164258005 ID9461 U +
GTGTTTCAGGACAGGGAGCAAGAGA
>4 dna:chromosome chromosome:RGSC3.4:4:1:187126005:1 164258026 ID6833 U +
GAGAATGAATGTTCCATGAGGAGTGGC
>4 dna:chromosome chromosome:RGSC3.4:4:1:187126005:1 164258079 ID57570 U +
TTCAATTGATGTGTTTGGCAATCCTT
>4 dna:chromosome chromosome:RGSC3.4:4:1:187126005:1 164258079 ID57571 U +
TTCAATTGATGTGTTTGGCAATCCTTTG
>4 dna:chromosome chromosome:RGSC3.4:4:1:187126005:1 164258079 ID57572 U +
TTCAATTGATGTGTTTGGCAATCCTTTGC
>4 dna:chromosome chromosome:RGSC3.4:4:1:187126005:1 164258081 ID3314 U +
CAATTGATGTGTTTGGCAATCCTTTGCTT
>4 dna:chromosome chromosome:RGSC3.4:4:1:187126005:1 164258094 ID47271 U +
TGGCAATCCTTTGCTTGGTTTCCTGAC
>4 dna:chromosome chromosome:RGSC3.4:4:1:187126005:1 164258100 ID29198 U +
TCCTTTGCTTGGTTTCCTGACCCATTGG
>4 dna:chromosome chromosome:RGSC3.4:4:1:187126005:1 164258152 ID60009 U +
TTGCAGAACATAATAACTGAACTATGATGG
>4 dna:chromosome chromosome:RGSC3.4:4:1:187126005:1 164258152 ID60010 U +
TTGCAGAACATAATAACTGAACTATGATGGA
>4 dna:chromosome chromosome:RGSC3.4:4:1:187126005:1 164258153 ID41077 U +
TGCAGAACATAATAACTGAACTATGATGGA
>4 dna:chromosome chromosome:RGSC3.4:4:1:187126005:1 164258160 ID4023 U +
CATAATAACTGAACTATGATGGATGGC
>4 dna:chromosome chromosome:RGSC3.4:4:1:187126005:1 164258165 ID11591 U +
TAACTGAACTATGATGGATGGCCAG
>4 dna:chromosome chromosome:RGSC3.4:4:1:187126005:1 164258165 ID11592 U +
TAACTGAACTATGATGGATGGCCAGTGA
>4 dna:chromosome chromosome:RGSC3.4:4:1:187126005:1 164258165 ID11593 U +
TAACTGAACTATGATGGATGGCCAGTGAT
>4 dna:chromosome chromosome:RGSC3.4:4:1:187126005:1 164258169 ID33403 U +
TGAACTATGATGGATGGCCAGT
>4 dna:chromosome chromosome:RGSC3.4:4:1:187126005:1 164258169 ID33404 U +
TGAACTATGATGGATGGCCAGTG
>4 dna:chromosome chromosome:RGSC3.4:4:1:187126005:1 164258193 ID43822 U +
TGCTACTTCTGGTGGGTTCCACTCA
>4 dna:chromosome chromosome:RGSC3.4:4:1:187126005:1 164258198 ID5883 U +
CTTCTGGTGGGTTCCACTCA
>4 dna:chromosome chromosome:RGSC3.4:4:1:187126005:1 164258202 ID51177 U +
TGGTGGGTTCCACTCAGCCTAAACATCA
>4 dna:chromosome chromosome:RGSC3.4:4:1:187126005:1 164258227 ID24530 U +
TCAGGGTACCTTGCTTTGAGTTCCTGC
>4 dna:chromosome chromosome:RGSC3.4:4:1:187126005:1 164258238 ID45128 U +
TGCTTTGAGTTCCTGCAGGTA
>4 dna:chromosome chromosome:RGSC3.4:4:1:187126005:1 164258238 ID45129 U +
TGCTTTGAGTTCCTGCAGGTAGCCTGA
>4 dna:chromosome chromosome:RGSC3.4:4:1:187126005:1 164258238 ID45130 U +
TGCTTTGAGTTCCTGCAGGTAGCCTGAGA
>4 dna:chromosome chromosome:RGSC3.4:4:1:187126005:1 164258243 ID38301 U +
TGAGTTCCTGCAGGTAGCCTGAGAGT
>4 dna:chromosome chromosome:RGSC3.4:4:1:187126005:1 164258282 ID61133 U +
TTGTGACCAAATACTCATATAAGAGGTAC
>4 dna:chromosome chromosome:RGSC3.4:4:1:187126005:1 164258296 ID24791 U +
TCATATAAGAGGTACTCATAGGATGGAG
>4 dna:chromosome chromosome:RGSC3.4:4:1:187126005:1 164258308 ID15918 U +
TACTCATAGGATGGAGGACAGGTGAC
>4 dna:chromosome chromosome:RGSC3.4:4:1:187126005:1 164258347 ID38072 U +
TGAGTCTAGAGTTAGACTGGCCAAATTCT
>4 dna:chromosome chromosome:RGSC3.4:4:1:187126005:1 164258435 ID37242 U +
TGAGCATTCTGGCGTAATCAGAATGAGTC
>4 dna:chromosome chromosome:RGSC3.4:4:1:187126005:1 164258458 ID38039 U +
TGAGTCATAGTATCTTGTTCCTTGGTCT
>4 dna:chromosome chromosome:RGSC3.4:4:1:187126005:1 164258476 ID29080 U +
TCCTTGGTCTACAGTTTTACAGGTTGTCT
>4 dna:chromosome chromosome:RGSC3.4:4:1:187126005:1 164258482 ID9147 U +
GTCTACAGTTTTACAGGTTGTCTATGAAAGT
>4 dna:chromosome chromosome:RGSC3.4:4:1:187126005:1 164258483 ID29777 U +
TCTACAGTTTTACAGGTTGTCTATGAAAGT
>4 dna:chromosome chromosome:RGSC3.4:4:1:187126005:1 164258491 ID61483 U +
TTTACAGGTTGTCTATGAAAGTAGGCCATT
>4 dna:chromosome chromosome:RGSC3.4:4:1:187126005:1 164258570 ID8988 U +
GTAGTTCTGTTAAGGCAAGAGTGTA
>4 dna:chromosome chromosome:RGSC3.4:4:1:187126005:1 164258580 ID12392 U +
TAAGGCAAGAGTGTACTACTTAGTGTCT
>4 dna:chromosome chromosome:RGSC3.4:4:1:187126005:1 164258580 ID12393 U +
TAAGGCAAGAGTGTACTACTTAGTGTCTA
>4 dna:chromosome chromosome:RGSC3.4:4:1:187126005:1 164258596 ID16319 U +
TACTTAGTGTCTATTATAATGTTGATGGA
>4 dna:chromosome chromosome:RGSC3.4:4:1:187126005:1 164258607 ID22291 U +
TATTATAATGTTGATGGATTTGTCCCCT
>4 dna:chromosome chromosome:RGSC3.4:4:1:187126005:1 164258611 ID2192 U +
ATAATGTTGATGGATTTGTCCCCTA
>4 dna:chromosome chromosome:RGSC3.4:4:1:187126005:1 164258612 ID13255 U +
TAATGTTGATGGATTTGTCCCCTATTCTC
>4 dna:chromosome chromosome:RGSC3.4:4:1:187126005:1 164258692 ID26555 U +
TCCATTTTCAGCTAGCTATAGGATTGGAC
>4 dna:chromosome chromosome:RGSC3.4:4:1:187126005:1 164258692 ID26556 U +
TCCATTTTCAGCTAGCTATAGGATTGGACA
>4 dna:chromosome chromosome:RGSC3.4:4:1:187126005:1 164258710 ID19276 U +
TAGGATTGGACAGCTCTCCTCTTT
>4 dna:chromosome chromosome:RGSC3.4:4:1:187126005:1 164258760 ID41329 U +
TGCAGTGAACCTTCTGCTTACAATAGGC
>4 dna:chromosome chromosome:RGSC3.4:4:1:187126005:1 164258774 ID44762 U +
TGCTTACAATAGGCACATTAGTCCTTTTA
>4 dna:chromosome chromosome:RGSC3.4:4:1:187126005:1 164258913 ID10329 U +
TAAACTGAAAAATTTTCAAGGTTGAGAGC
>4 dna:chromosome chromosome:RGSC3.4:4:1:187126005:1 164258981 ID31988 U +
TCTTTATGTCAGGCTGATTGCATAAGAAA
>4 dna:chromosome chromosome:RGSC3.4:4:1:187126005:1 164258987 ID52570 U +
TGTCAGGCTGATTGCATAAGAAAGGCAGT
>4 dna:chromosome chromosome:RGSC3.4:4:1:187126005:1 164259069 ID21057 U +
TATATAACTGATATACTTCACAGAACCT
>4 dna:chromosome chromosome:RGSC3.4:4:1:187126005:1 164259071 ID20809 U +
TATAACTGATATACTTCACAGAACCTTTCC
>4 dna:chromosome chromosome:RGSC3.4:4:1:187126005:1 164259077 ID38772 U +
TGATATACTTCACAGAACCTTT
>4 dna:chromosome chromosome:RGSC3.4:4:1:187126005:1 164259131 ID33989 U +
TGAATACAAACTGACTAACCTTGGGTAA
>4 dna:chromosome chromosome:RGSC3.4:4:1:187126005:1 164259135 ID13559 U +
TACAAACTGACTAACCTTGGGTAAGTTGG
>4 dna:chromosome chromosome:RGSC3.4:4:1:187126005:1 164259135 ID13560 U +
TACAAACTGACTAACCTTGGGTAAGTTGGT
>4 dna:chromosome chromosome:RGSC3.4:4:1:187126005:1 164259142 ID35584 U +
TGACTAACCTTGGGTAAGTTGGTAGA
>4 dna:chromosome chromosome:RGSC3.4:4:1:187126005:1 164259181 ID16524 U +
TACTTTTAACCCTCCCAGTAAAGTTTGGTGA
>4 dna:chromosome chromosome:RGSC3.4:4:1:187126005:1 164259192 ID5341 U +
CTCCCAGTAAAGTTTGGTGAAAGGTGTTC
>4 dna:chromosome chromosome:RGSC3.4:4:1:187126005:1 164259193 ID26850 U +
TCCCAGTAAAGTTTGGTGAAAGGTGT
>4 dna:chromosome chromosome:RGSC3.4:4:1:187126005:1 164259193 ID26851 U +
TCCCAGTAAAGTTTGGTGAAAGGTGTT
>4 dna:chromosome chromosome:RGSC3.4:4:1:187126005:1 164259193 ID26852 U +
TCCCAGTAAAGTTTGGTGAAAGGTGTTCA
>4 dna:chromosome chromosome:RGSC3.4:4:1:187126005:1 164259198 ID8928 U +
GTAAAGTTTGGTGAAAGGTGTTCA
>4 dna:chromosome chromosome:RGSC3.4:4:1:187126005:1 164259199 ID10662 U +
TAAAGTTTGGTGAAAGGTGTTCAA
>4 dna:chromosome chromosome:RGSC3.4:4:1:187126005:1 164259199 ID10663 U +
TAAAGTTTGGTGAAAGGTGTTCAAT
>4 dna:chromosome chromosome:RGSC3.4:4:1:187126005:1 164259199 ID10664 U +
TAAAGTTTGGTGAAAGGTGTTCAATGACCC
>4 dna:chromosome chromosome:RGSC3.4:4:1:187126005:1 164259199 ID10665 U +
TAAAGTTTGGTGAAAGGTGTTCAATGACCCTT
>4 dna:chromosome chromosome:RGSC3.4:4:1:187126005:1 164259206 ID50815 U +
TGGTGAAAGGTGTTCAATGACCCTT
>4 dna:chromosome chromosome:RGSC3.4:4:1:187126005:1 164259206 ID50816 U +
TGGTGAAAGGTGTTCAATGACCCTTACC
>4 dna:chromosome chromosome:RGSC3.4:4:1:187126005:1 164259206 ID50817 U +
TGGTGAAAGGTGTTCAATGACCCTTACCTG
>4 dna:chromosome chromosome:RGSC3.4:4:1:187126005:1 164259209 ID32768 U +
TGAAAGGTGTTCAATGACCCTTACCTGC
>4 dna:chromosome chromosome:RGSC3.4:4:1:187126005:1 164259230 ID15311 U +
TACCTGCATGGGTATTAAGATCACAAGTGGGT
>4 dna:chromosome chromosome:RGSC3.4:4:1:187126005:1 164259234 ID41579 U +
TGCATGGGTATTAAGATCACAAGTGGGT
>4 dna:chromosome chromosome:RGSC3.4:4:1:187126005:1 164259238 ID49780 U +
TGGGTATTAAGATCACAAGTGGGTCAAG
>4 dna:chromosome chromosome:RGSC3.4:4:1:187126005:1 164259268 ID3890 U +
CAGGGAAAAGTTTACTTTGTCTGGGCC
>4 dna:chromosome chromosome:RGSC3.4:4:1:187126005:1 164259270 ID8612 U +
GGGAAAAGTTTACTTTGTCTGGGCCT
>4 dna:chromosome chromosome:RGSC3.4:4:1:187126005:1 164259297 ID41493 U +
TGCATCTGGAAGTGTCCTGTTGCCC
>4 dna:chromosome chromosome:RGSC3.4:4:1:187126005:1 164259297 ID41494 U +
TGCATCTGGAAGTGTCCTGTTGCCCAACCT
>4 dna:chromosome chromosome:RGSC3.4:4:1:187126005:1 164259303 ID45912 U +
TGGAAGTGTCCTGTTGCCCAA
>4 dna:chromosome chromosome:RGSC3.4:4:1:187126005:1 164259303 ID45913 U +
TGGAAGTGTCCTGTTGCCCAACCTC
>4 dna:chromosome chromosome:RGSC3.4:4:1:187126005:1 164259317 ID42597 U +
TGCCCAACCTCAGAGCCAACTTCCTAC
>4 dna:chromosome chromosome:RGSC3.4:4:1:187126005:1 164259326 ID24255 U +
TCAGAGCCAACTTCCTACTTTCCAGC
>4 dna:chromosome chromosome:RGSC3.4:4:1:187126005:1 164259377 ID38961 U +
TGATCAGGGTGGCCAGGAGTTGCTGAC
>4 dna:chromosome chromosome:RGSC3.4:4:1:187126005:1 164259501 ID57072 U +
TTATAATAAATCATTGGTGGAGAAGGG
>4 dna:chromosome chromosome:RGSC3.4:4:1:187126005:1 164259502 ID20858 U +
TATAATAAATCATTGGTGGAGAAGGGAAC
>4 dna:chromosome chromosome:RGSC3.4:4:1:187126005:1 164259504 ID12694 U +
TAATAAATCATTGGTGGAGAAGGGA
>4 dna:chromosome chromosome:RGSC3.4:4:1:187126005:1 164259504 ID12695 U +
TAATAAATCATTGGTGGAGAAGGGAACA
>4 dna:chromosome chromosome:RGSC3.4:4:1:187126005:1 164259504 ID12696 U +
TAATAAATCATTGGTGGAGAAGGGAACAT
>4 dna:chromosome chromosome:RGSC3.4:4:1:187126005:1 164259512 ID4217 U +
CATTGGTGGAGAAGGGAACA
>4 dna:chromosome chromosome:RGSC3.4:4:1:187126005:1 164259512 ID4218 U +
CATTGGTGGAGAAGGGAACAT
>4 dna:chromosome chromosome:RGSC3.4:4:1:187126005:1 164259583 ID57221 U +
TTATGTGTAACAGGGTCCCAGTT
>4 dna:chromosome chromosome:RGSC3.4:4:1:187126005:1 164259607 ID59324 U +
TTCTTTCAATGGGAGAATGAACAATGATC
>4 dna:chromosome chromosome:RGSC3.4:4:1:187126005:1 164259616 ID48755 U +
TGGGAGAATGAACAATGATCATGCAGC
>4 dna:chromosome chromosome:RGSC3.4:4:1:187126005:1 164259616 ID48756 U +
TGGGAGAATGAACAATGATCATGCAGCC
>4 dna:chromosome chromosome:RGSC3.4:4:1:187126005:1 164259616 ID48757 U +
TGGGAGAATGAACAATGATCATGCAGCCT
>4 dna:chromosome chromosome:RGSC3.4:4:1:187126005:1 164259616 ID48758 U +
TGGGAGAATGAACAATGATCATGCAGCCTC
>4 dna:chromosome chromosome:RGSC3.4:4:1:187126005:1 164259624 ID33168 U +
TGAACAATGATCATGCAGCCTCAGAC
>4 dna:chromosome chromosome:RGSC3.4:4:1:187126005:1 164259624 ID33169 U +
TGAACAATGATCATGCAGCCTCAGACAAAG
>4 dna:chromosome chromosome:RGSC3.4:4:1:187126005:1 164259624 ID33170 U +
TGAACAATGATCATGCAGCCTCAGACAAAGC
>4 dna:chromosome chromosome:RGSC3.4:4:1:187126005:1 164259629 ID642 U +
AATGATCATGCAGCCTCAGACAAAGC
>4 dna:chromosome chromosome:RGSC3.4:4:1:187126005:1 164259631 ID38980 U +
TGATCATGCAGCCTCAGACAAAGCCTGTC
>4 dna:chromosome chromosome:RGSC3.4:4:1:187126005:1 164259779 ID58247 U +
TTCCCACTGATCTAGTCAAACCA
>4 dna:chromosome chromosome:RGSC3.4:4:1:187126005:1 164259786 ID39069 U +
TGATCTAGTCAAACCATAAAGAAGAAT
>4 dna:chromosome chromosome:RGSC3.4:4:1:187126005:1 164259802 ID10410 U +
TAAAGAAGAATGTCTATCTCTTCGGGT
>4 dna:chromosome chromosome:RGSC3.4:4:1:187126005:1 164259802 ID10411 U +
TAAAGAAGAATGTCTATCTCTTCGGGTGG
>4 dna:chromosome chromosome:RGSC3.4:4:1:187126005:1 164259802 ID10412 U +
TAAAGAAGAATGTCTATCTCTTCGGGTGGA
>4 dna:chromosome chromosome:RGSC3.4:4:1:187126005:1 164259844 ID41310 U +
TGCAGTACTTTTAGCTTTTCTGGGTGT
>4 dna:chromosome chromosome:RGSC3.4:4:1:187126005:1 164259844 ID41311 U +
TGCAGTACTTTTAGCTTTTCTGGGTGTTC
>4 dna:chromosome chromosome:RGSC3.4:4:1:187126005:1 164259845 ID7537 U +
GCAGTACTTTTAGCTTTTCTGGGTGTTCT
>4 dna:chromosome chromosome:RGSC3.4:4:1:187126005:1 164259934 ID17727 U +
TAGATGAAGGAAAAGGATTGCC
>4 dna:chromosome chromosome:RGSC3.4:4:1:187126005:1 164259976 ID27913 U +
TCCTACTTCAAAAGAGGGCCATTCAAG
>4 dna:chromosome chromosome:RGSC3.4:4:1:187126005:1 164259976 ID27914 U +
TCCTACTTCAAAAGAGGGCCATTCAAGT
>4 dna:chromosome chromosome:RGSC3.4:4:1:187126005:1 164259976 ID27915 U +
TCCTACTTCAAAAGAGGGCCATTCAAGTT
>4 dna:chromosome chromosome:RGSC3.4:4:1:187126005:1 164260058 ID25523 U +
TCCAAGAAGCCCTTTAAAGAGTTTTTAGCAT
>4 dna:chromosome chromosome:RGSC3.4:4:1:187126005:1 164260072 ID10465 U +
TAAAGAGTTTTTAGCATACACTTTAGAGGGC
>4 dna:chromosome chromosome:RGSC3.4:4:1:187126005:1 164260136 ID8412 U +
GGCAAATGACAAACTGACTTAAAGAGCCA
>4 dna:chromosome chromosome:RGSC3.4:4:1:187126005:1 164260150 ID35933 U +
TGACTTAAAGAGCCAAAGACAATGCAGATA
>4 dna:chromosome chromosome:RGSC3.4:4:1:187126005:1 164260154 ID56310 U +
TTAAAGAGCCAAAGACAATGCAGATACA
>4 dna:chromosome chromosome:RGSC3.4:4:1:187126005:1 164260224 ID41913 U +
TGCCAAGCATTCATTCAATAGACCAGGGG
>4 dna:chromosome chromosome:RGSC3.4:4:1:187126005:1 164260309 ID26763 U +
TCCCACTTGTGTCCTAATCGGATGGTGTC
>4 dna:chromosome chromosome:RGSC3.4:4:1:187126005:1 164260318 ID52786 U +
TGTCCTAATCGGATGGTGTCTCTACAGA
>4 dna:chromosome chromosome:RGSC3.4:4:1:187126005:1 164260318 ID52787 U +
TGTCCTAATCGGATGGTGTCTCTACAGACT
>4 dna:chromosome chromosome:RGSC3.4:4:1:187126005:1 164260323 ID12997 U +
TAATCGGATGGTGTCTCTACAGACTAAACT
>4 dna:chromosome chromosome:RGSC3.4:4:1:187126005:1 164260323 ID12998 U +
TAATCGGATGGTGTCTCTACAGACTAAACTT
>4 dna:chromosome chromosome:RGSC3.4:4:1:187126005:1 164260326 ID29444 U +
TCGGATGGTGTCTCTACAGACTAAACTT
>4 dna:chromosome chromosome:RGSC3.4:4:1:187126005:1 164260364 ID8863 U +
GGTGTTCAGAGCAAATGACTTTCAAT
>4 dna:chromosome chromosome:RGSC3.4:4:1:187126005:1 164260383 ID61660 U +
TTTCAATTTGCCTTTTTGGGTGGTACTGT
>4 dna:chromosome chromosome:RGSC3.4:4:1:187126005:1 164260409 ID55236 U +
TGTTGGTTGCCTTCAGAGTGCTCATCAG
>4 dna:chromosome chromosome:RGSC3.4:4:1:187126005:1 164260421 ID24300 U +
TCAGAGTGCTCATCAGTGGTTGGTCA
>4 dna:chromosome chromosome:RGSC3.4:4:1:187126005:1 164260493 ID19809 U +
TAGGTGTACTCCCCAACTAGATCACTCTT
>4 dna:chromosome chromosome:RGSC3.4:4:1:187126005:1 164260560 ID4388 U +
CCAGTCTCTGAAGAGTTCAGTGG
>4 dna:chromosome chromosome:RGSC3.4:4:1:187126005:1 164260632 ID47066 U +
TGGATTGCATTCTGGTATTCAGGACCCAAG
>4 dna:chromosome chromosome:RGSC3.4:4:1:187126005:1 164260662 ID52415 U +
TGTCAAGCTGATGTTTAGAGTAAGG
>4 dna:chromosome chromosome:RGSC3.4:4:1:187126005:1 164260747 ID37116 U +
TGAGCAAGCAGGAAATTTAACAGAAGCCA
>4 dna:chromosome chromosome:RGSC3.4:4:1:187126005:1 164260873 ID6363 U +
GAATAAAAGATGAAGGAACCTCTGCA
>4 dna:chromosome chromosome:RGSC3.4:4:1:187126005:1 164260876 ID9916 U +
TAAAAGATGAAGGAACCTCTGCACAC
>4 dna:chromosome chromosome:RGSC3.4:4:1:187126005:1 164260935 ID23105 U +
TCAAAGTGTGAGGGCAACAGG
>4 dna:chromosome chromosome:RGSC3.4:4:1:187126005:1 164260967 ID42920 U +
TGCCTAGTGGCCAGTTCAAATAGTTGCAGGT
>4 dna:chromosome chromosome:RGSC3.4:4:1:187126005:1 164261018 ID7494 U +
GCAGACTACTGCATATTATGTCATGTGGA
>4 dna:chromosome chromosome:RGSC3.4:4:1:187126005:1 164261043 ID46126 U +
TGGACAAAACCTAACATGTACATGTGCTGC
>4 dna:chromosome chromosome:RGSC3.4:4:1:187126005:1 164261054 ID11279 U +
TAACATGTACATGTGCTGCCAATAATAAT
>4 dna:chromosome chromosome:RGSC3.4:4:1:187126005:1 164261058 ID2718 U +
ATGTACATGTGCTGCCAATAATAAT
>4 dna:chromosome chromosome:RGSC3.4:4:1:187126005:1 164261181 ID46390 U +
TGGACTGGGAGTAAAAAGACAACTTAGGTTC
>4 dna:chromosome chromosome:RGSC3.4:4:1:187126005:1 164261210 ID29605 U +
TCTAAAGCTAGTTCTGCCACTAACTGTGAGA
>4 dna:chromosome chromosome:RGSC3.4:4:1:187126005:1 164261224 ID42125 U +
TGCCACTAACTGTGAGACATGTGACAGA
>4 dna:chromosome chromosome:RGSC3.4:4:1:187126005:1 164261224 ID42126 U +
TGCCACTAACTGTGAGACATGTGACAGAC
>4 dna:chromosome chromosome:RGSC3.4:4:1:187126005:1 164261224 ID42127 U +
TGCCACTAACTGTGAGACATGTGACAGACA
>4 dna:chromosome chromosome:RGSC3.4:4:1:187126005:1 164261245 ID34877 U +
TGACAGACACTTCCTGTTTTGGGGCTAAT
>4 dna:chromosome chromosome:RGSC3.4:4:1:187126005:1 164261305 ID43056 U +
TGCCTGAAATTTTAAAGCCACTATGATTTA
>4 dna:chromosome chromosome:RGSC3.4:4:1:187126005:1 164261397 ID21703 U +
TATGAGCAGTTAGTTATCAAAGTGAAGC
>4 dna:chromosome chromosome:RGSC3.4:4:1:187126005:1 164261397 ID21704 U +
TATGAGCAGTTAGTTATCAAAGTGAAGCAGC
>4 dna:chromosome chromosome:RGSC3.4:4:1:187126005:1 164261527 ID13329 U +
TAATTATTTCTTTGGTGACTAATGGG
>4 dna:chromosome chromosome:RGSC3.4:4:1:187126005:1 164261531 ID22732 U +
TATTTCTTTGGTGACTAATGGGTAA
>4 dna:chromosome chromosome:RGSC3.4:4:1:187126005:1 164261539 ID50937 U +
TGGTGACTAATGGGTAAGATACTAC
>4 dna:chromosome chromosome:RGSC3.4:4:1:187126005:1 164261639 ID48502 U +
TGGGAAGTATGAGAAACTTTACTTCTGTGC
>4 dna:chromosome chromosome:RGSC3.4:4:1:187126005:1 164261646 ID21687 U +
TATGAGAAACTTTACTTCTGTGCCTTAGA
>4 dna:chromosome chromosome:RGSC3.4:4:1:187126005:1 164261646 ID21688 U +
TATGAGAAACTTTACTTCTGTGCCTTAGAT
>4 dna:chromosome chromosome:RGSC3.4:4:1:187126005:1 164261648 ID36125 U +
TGAGAAACTTTACTTCTGTGCCTTAGA
>4 dna:chromosome chromosome:RGSC3.4:4:1:187126005:1 164261648 ID36126 U +
TGAGAAACTTTACTTCTGTGCCTTAGAT
>4 dna:chromosome chromosome:RGSC3.4:4:1:187126005:1 164261648 ID36127 U +
TGAGAAACTTTACTTCTGTGCCTTAGATGC
>4 dna:chromosome chromosome:RGSC3.4:4:1:187126005:1 164261658 ID16374 U +
TACTTCTGTGCCTTAGATGCAGCAGGTTGC
>4 dna:chromosome chromosome:RGSC3.4:4:1:187126005:1 164261691 ID9677 U +
TAAAAACCTAGCCCTCTGGACACCCAAATGA
>4 dna:chromosome chromosome:RGSC3.4:4:1:187126005:1 164261719 ID38210 U +
TGAGTGTCTTATTTAGAAAATTGACAATGC
>4 dna:chromosome chromosome:RGSC3.4:4:1:187126005:1 164261719 ID38211 U +
TGAGTGTCTTATTTAGAAAATTGACAATGCA
>4 dna:chromosome chromosome:RGSC3.4:4:1:187126005:1 164261751 ID34465 U +
TGAATTTGTGCCTATGCATAGCCTTATCGTT
>4 dna:chromosome chromosome:RGSC3.4:4:1:187126005:1 164261759 ID42945 U +
TGCCTATGCATAGCCTTATCGTTTGGTGT
>4 dna:chromosome chromosome:RGSC3.4:4:1:187126005:1 164261765 ID41418 U +
TGCATAGCCTTATCGTTTGGTGTGT
>4 dna:chromosome chromosome:RGSC3.4:4:1:187126005:1 164261765 ID41419 U +
TGCATAGCCTTATCGTTTGGTGTGTTC
>4 dna:chromosome chromosome:RGSC3.4:4:1:187126005:1 164261769 ID18450 U +
TAGCCTTATCGTTTGGTGTGTTCCTGT
>4 dna:chromosome chromosome:RGSC3.4:4:1:187126005:1 164261851 ID27021 U +
TCCCCAGGAATGTGGATCAATTATGGGC
>4 dna:chromosome chromosome:RGSC3.4:4:1:187126005:1 164261862 ID9334 U +
GTGGATCAATTATGGGCATTTCTGTGCT
>4 dna:chromosome chromosome:RGSC3.4:4:1:187126005:1 164261871 ID57203 U +
TTATGGGCATTTCTGTGCTGGAACTGA
>4 dna:chromosome chromosome:RGSC3.4:4:1:187126005:1 164261987 ID6737 U +
GACTCTGCTTAAGTCCAAACACAAGATGGAA
>4 dna:chromosome chromosome:RGSC3.4:4:1:187126005:1 164262076 ID49626 U +
TGGGGCTTGTTGATGTTCTGTCTCTC
>4 dna:chromosome chromosome:RGSC3.4:4:1:187126005:1 164262125 ID53782 U +
TGTGATGTTTTCAGTCACACCTGTGACTTGC
>4 dna:chromosome chromosome:RGSC3.4:4:1:187126005:1 164262125 ID53783 U +
TGTGATGTTTTCAGTCACACCTGTGACTTGCT
>4 dna:chromosome chromosome:RGSC3.4:4:1:187126005:1 164262146 ID53486 U +
TGTGACTTGCTTTCTCTTATATAGGTA
>4 dna:chromosome chromosome:RGSC3.4:4:1:187126005:1 164262222 ID36165 U +
TGAGAAATATGGAGGTTGGGTTTCTC
>4 dna:chromosome chromosome:RGSC3.4:4:1:187126005:1 164262614 ID25756 U +
TCCACACAACTTGGCATATAGATTCATGG
>4 dna:chromosome chromosome:RGSC3.4:4:1:187126005:1 164262624 ID60591 U +
TTGGCATATAGATTCATGGACCTACCCAA
>4 dna:chromosome chromosome:RGSC3.4:4:1:187126005:1 164262624 ID60592 U +
TTGGCATATAGATTCATGGACCTACCCAAG
>4 dna:chromosome chromosome:RGSC3.4:4:1:187126005:1 164262624 ID60593 U +
TTGGCATATAGATTCATGGACCTACCCAAGC
>4 dna:chromosome chromosome:RGSC3.4:4:1:187126005:1 164262625 ID47540 U +
TGGCATATAGATTCATGGACCTACCCAAGC
>4 dna:chromosome chromosome:RGSC3.4:4:1:187126005:1 164262630 ID21006 U +
TATAGATTCATGGACCTACCCAAGCAGAT
>4 dna:chromosome chromosome:RGSC3.4:4:1:187126005:1 164262632 ID17892 U +
TAGATTCATGGACCTACCCAAGCAGATAAGCA
>4 dna:chromosome chromosome:RGSC3.4:4:1:187126005:1 164262639 ID2647 U +
ATGGACCTACCCAAGCAGATAAGCAAGTA
>4 dna:chromosome chromosome:RGSC3.4:4:1:187126005:1 164262687 ID57305 U +
TTATTTTACTCTTTATTTCCTTCGGATGC
>4 dna:chromosome chromosome:RGSC3.4:4:1:187126005:1 164262693 ID16025 U +
TACTCTTTATTTCCTTCGGATGCTAGGGTC
>4 dna:chromosome chromosome:RGSC3.4:4:1:187126005:1 164262732 ID59834 U +
TTGAGTTTGCCAGGTCAGTTCTC
>4 dna:chromosome chromosome:RGSC3.4:4:1:187126005:1 164262835 ID342 U +
AAGAATATCTACAATAATTTTCAA
>4 dna:chromosome chromosome:RGSC3.4:4:1:187126005:1 164262970 ID4512 U +
CCCATGTGTCACCTCTTAACTGAGGCATTGA
>4 dna:chromosome chromosome:RGSC3.4:4:1:187126005:1 164263004 ID22637 U +
TATTTACATAATCCAACAGTGTCTACCATC
>4 dna:chromosome chromosome:RGSC3.4:4:1:187126005:1 164263115 ID60204 U +
TTGCTGCTCACTTGTGCAGAGAGGTGGC
>4 dna:chromosome chromosome:RGSC3.4:4:1:187126005:1 164263129 ID41136 U +
TGCAGAGAGGTGGCCCTGCACTTGG
>4 dna:chromosome chromosome:RGSC3.4:4:1:187126005:1 164263368 ID2159 U +
ATAAACAAAAGCTCTTGGGGGTTCTC
>4 dna:chromosome chromosome:RGSC3.4:4:1:187126005:1 164263392 ID23482 U +
TCAATGATTGTTTGTTTGGTTTGGTTTGG
>4 dna:chromosome chromosome:RGSC3.4:4:1:187126005:1 164263425 ID62613 U +
TTTTGTTTTTTTAAGTTGAAGGAATCCC
>4 dna:chromosome chromosome:RGSC3.4:4:1:187126005:1 164263427 ID61313 U +
TTGTTTTTTTAAGTTGAAGGAATCCC
>4 dna:chromosome chromosome:RGSC3.4:4:1:187126005:1 164263428 ID55547 U +
TGTTTTTTTAAGTTGAAGGAATCCCA
>4 dna:chromosome chromosome:RGSC3.4:4:1:187126005:1 164263428 ID55548 U +
TGTTTTTTTAAGTTGAAGGAATCCCAAGA
>4 dna:chromosome chromosome:RGSC3.4:4:1:187126005:1 164263433 ID62360 U +
TTTTAAGTTGAAGGAATCCCAAG
>4 dna:chromosome chromosome:RGSC3.4:4:1:187126005:1 164263484 ID21939 U +
TATGGAGAATATAGATTACATGATGACATC
>4 dna:chromosome chromosome:RGSC3.4:4:1:187126005:1 164263495 ID17887 U +
TAGATTACATGATGACATCTATTGAGT
>4 dna:chromosome chromosome:RGSC3.4:4:1:187126005:1 164263495 ID17888 U +
TAGATTACATGATGACATCTATTGAGTAGC
>4 dna:chromosome chromosome:RGSC3.4:4:1:187126005:1 164263616 ID2007 U +
AGTACACTAACCGATGAAGAGCTTGGAAC
>4 dna:chromosome chromosome:RGSC3.4:4:1:187126005:1 164263623 ID11401 U +
TAACCGATGAAGAGCTTGGAACCAGAGGCT
>4 dna:chromosome chromosome:RGSC3.4:4:1:187126005:1 164263655 ID44438 U +
TGCTGATCCAAATCTCTCTCAGATGC
>4 dna:chromosome chromosome:RGSC3.4:4:1:187126005:1 164263774 ID57399 U +
TTCAAATGTGAGTGGCAAGAGCAGC
>4 dna:chromosome chromosome:RGSC3.4:4:1:187126005:1 164263781 ID9273 U +
GTGAGTGGCAAGAGCAGC
>4 dna:chromosome chromosome:RGSC3.4:4:1:187126005:1 164263944 ID33826 U +
TGAAGGATGAGTAGGGATTTGGTCA
>4 dna:chromosome chromosome:RGSC3.4:4:1:187126005:1 164263944 ID33827 U +
TGAAGGATGAGTAGGGATTTGGTCACT
>4 dna:chromosome chromosome:RGSC3.4:4:1:187126005:1 164263944 ID33828 U +
TGAAGGATGAGTAGGGATTTGGTCACTTA
>4 dna:chromosome chromosome:RGSC3.4:4:1:187126005:1 164263999 ID11635 U +
TAACTGGGGTCGACTGTGCTGTGGGCAAA
>4 dna:chromosome chromosome:RGSC3.4:4:1:187126005:1 164264028 ID8514 U +
GGCCCAGAGTGTGAAATCCCAAGGTGTA
>4 dna:chromosome chromosome:RGSC3.4:4:1:187126005:1 164264071 ID9902 U +
TAAAAGAGTATAAAGAAAATGAACGGCA
>4 dna:chromosome chromosome:RGSC3.4:4:1:187126005:1 164264071 ID9903 U +
TAAAAGAGTATAAAGAAAATGAACGGCAGAC
>4 dna:chromosome chromosome:RGSC3.4:4:1:187126005:1 164264077 ID2021 U +
AGTATAAAGAAAATGAACGGC
>4 dna:chromosome chromosome:RGSC3.4:4:1:187126005:1 164264079 ID20735 U +
TATAAAGAAAATGAACGGCAGACTGTGA
>4 dna:chromosome chromosome:RGSC3.4:4:1:187126005:1 164264081 ID10392 U +
TAAAGAAAATGAACGGCAGACTGTGATGGC
>4 dna:chromosome chromosome:RGSC3.4:4:1:187126005:1 164264085 ID6106 U +
GAAAATGAACGGCAGACTGTGATGGCTAC
>4 dna:chromosome chromosome:RGSC3.4:4:1:187126005:1 164264102 ID53737 U +
TGTGATGGCTACAGAAGCTCTGTGTCATGC
>4 dna:chromosome chromosome:RGSC3.4:4:1:187126005:1 164264122 ID54318 U +
TGTGTCATGCTAGGCATCCATCTTGGTACC
>4 dna:chromosome chromosome:RGSC3.4:4:1:187126005:1 164264257 ID54868 U +
TGTTATGACTAACTGCTCCCCC
>4 dna:chromosome chromosome:RGSC3.4:4:1:187126005:1 164264257 ID54869 U +
TGTTATGACTAACTGCTCCCCCC
>4 dna:chromosome chromosome:RGSC3.4:4:1:187126005:1 164264291 ID3419 U +
CACAGATACCCAATGATTGTTTCAAGTTGC
>4 dna:chromosome chromosome:RGSC3.4:4:1:187126005:1 164264297 ID15032 U +
TACCCAATGATTGTTTCAAGTTGCTTTAA
>4 dna:chromosome chromosome:RGSC3.4:4:1:187126005:1 164264297 ID15033 U +
TACCCAATGATTGTTTCAAGTTGCTTTAAC
>4 dna:chromosome chromosome:RGSC3.4:4:1:187126005:1 164264307 ID61271 U +
TTGTTTCAAGTTGCTTTAACCACTTGGCA
>4 dna:chromosome chromosome:RGSC3.4:4:1:187126005:1 164264355 ID44962 U +
TGCTTGCATAGACATTGAAGGTCTTC
>4 dna:chromosome chromosome:RGSC3.4:4:1:187126005:1 164264355 ID44963 U +
TGCTTGCATAGACATTGAAGGTCTTCA
>4 dna:chromosome chromosome:RGSC3.4:4:1:187126005:1 164264355 ID44964 U +
TGCTTGCATAGACATTGAAGGTCTTCAC
>4 dna:chromosome chromosome:RGSC3.4:4:1:187126005:1 164264355 ID44965 U +
TGCTTGCATAGACATTGAAGGTCTTCACG
>4 dna:chromosome chromosome:RGSC3.4:4:1:187126005:1 164264355 ID44966 U +
TGCTTGCATAGACATTGAAGGTCTTCACGT
>4 dna:chromosome chromosome:RGSC3.4:4:1:187126005:1 164264355 ID44967 U +
TGCTTGCATAGACATTGAAGGTCTTCACGTG
>4 dna:chromosome chromosome:RGSC3.4:4:1:187126005:1 164264394 ID9893 U +
TAAAAGACCTTCCCCAGACCCCTTCCA
>4 dna:chromosome chromosome:RGSC3.4:4:1:187126005:1 164264432 ID23132 U +
TCAAATCTAGCTCGGAGTCTGTTCATTCT
>4 dna:chromosome chromosome:RGSC3.4:4:1:187126005:1 164264438 ID5193 U +
CTAGCTCGGAGTCTGTTCATTCT
>4 dna:chromosome chromosome:RGSC3.4:4:1:187126005:1 164264454 ID25118 U +
TCATTCTTTAAATGGATTGAGTCTATAGC
>4 dna:chromosome chromosome:RGSC3.4:4:1:187126005:1 164264454 ID25119 U +
TCATTCTTTAAATGGATTGAGTCTATAGCC
>4 dna:chromosome chromosome:RGSC3.4:4:1:187126005:1 164264460 ID61379 U +
TTTAAATGGATTGAGTCTATAGCCTTTTA
>4 dna:chromosome chromosome:RGSC3.4:4:1:187126005:1 164264460 ID61380 U +
TTTAAATGGATTGAGTCTATAGCCTTTTACC
>4 dna:chromosome chromosome:RGSC3.4:4:1:187126005:1 164264461 ID56406 U +
TTAAATGGATTGAGTCTATAGCC
>4 dna:chromosome chromosome:RGSC3.4:4:1:187126005:1 164264461 ID56407 U +
TTAAATGGATTGAGTCTATAGCCTTTTACC
>4 dna:chromosome chromosome:RGSC3.4:4:1:187126005:1 164264462 ID10848 U +
TAAATGGATTGAGTCTATAGCCTTTTACC
>4 dna:chromosome chromosome:RGSC3.4:4:1:187126005:1 164264466 ID47056 U +
TGGATTGAGTCTATAGCCTTTTACCA
>4 dna:chromosome chromosome:RGSC3.4:4:1:187126005:1 164264466 ID47057 U +
TGGATTGAGTCTATAGCCTTTTACCAGG
>4 dna:chromosome chromosome:RGSC3.4:4:1:187126005:1 164264466 ID47058 U +
TGGATTGAGTCTATAGCCTTTTACCAGGG
>4 dna:chromosome chromosome:RGSC3.4:4:1:187126005:1 164264466 ID47059 U +
TGGATTGAGTCTATAGCCTTTTACCAGGGGT
>4 dna:chromosome chromosome:RGSC3.4:4:1:187126005:1 164264501 ID15944 U +
TACTCCATAACAAGATGAAGTA
>4 dna:chromosome chromosome:RGSC3.4:4:1:187126005:1 164264504 ID26291 U +
TCCATAACAAGATGAAGTATATACCACCC
>4 dna:chromosome chromosome:RGSC3.4:4:1:187126005:1 164264504 ID26292 U +
TCCATAACAAGATGAAGTATATACCACCCG
>4 dna:chromosome chromosome:RGSC3.4:4:1:187126005:1 164264508 ID11038 U +
TAACAAGATGAAGTATATACCACCCGACA
>4 dna:chromosome chromosome:RGSC3.4:4:1:187126005:1 164264508 ID11039 U +
TAACAAGATGAAGTATATACCACCCGACAA
>4 dna:chromosome chromosome:RGSC3.4:4:1:187126005:1 164264512 ID388 U +
AAGATGAAGTATATACCACCCGA
>4 dna:chromosome chromosome:RGSC3.4:4:1:187126005:1 164264513 ID1500 U +
AGATGAAGTATATACCACCCGACAA
>4 dna:chromosome chromosome:RGSC3.4:4:1:187126005:1 164264576 ID16962 U +
TAGAAGCTTTGAGTTAATAAATCTCTTCT
>4 dna:chromosome chromosome:RGSC3.4:4:1:187126005:1 164264576 ID16963 U +
TAGAAGCTTTGAGTTAATAAATCTCTTCTG
>4 dna:chromosome chromosome:RGSC3.4:4:1:187126005:1 164264610 ID16938 U +
TAGAAGCAGCTGCGCTGACTCTTGAC
>4 dna:chromosome chromosome:RGSC3.4:4:1:187126005:1 164264632 ID35714 U +
TGACTCCCCACTGGTCCAGCATGAAAGCT
>4 dna:chromosome chromosome:RGSC3.4:4:1:187126005:1 164264675 ID54823 U +
TGTTAGGTTTCCTTGTCTTTACACTAGC
>4 dna:chromosome chromosome:RGSC3.4:4:1:187126005:1 164264675 ID54824 U +
TGTTAGGTTTCCTTGTCTTTACACTAGCGC
>4 dna:chromosome chromosome:RGSC3.4:4:1:187126005:1 164264675 ID54825 U +
TGTTAGGTTTCCTTGTCTTTACACTAGCGCT
>4 dna:chromosome chromosome:RGSC3.4:4:1:187126005:1 164264678 ID19920 U +
TAGGTTTCCTTGTCTTTACACTAGCGC
>4 dna:chromosome chromosome:RGSC3.4:4:1:187126005:1 164264678 ID19921 U +
TAGGTTTCCTTGTCTTTACACTAGCGCTTT
>4 dna:chromosome chromosome:RGSC3.4:4:1:187126005:1 164264684 ID29094 U +
TCCTTGTCTTTACACTAGCGCTTTCCCTGA
>4 dna:chromosome chromosome:RGSC3.4:4:1:187126005:1 164264684 ID29095 U +
TCCTTGTCTTTACACTAGCGCTTTCCCTGACT
>4 dna:chromosome chromosome:RGSC3.4:4:1:187126005:1 164264688 ID53125 U +
TGTCTTTACACTAGCGCTTTCCCTGACTC
>4 dna:chromosome chromosome:RGSC3.4:4:1:187126005:1 164264694 ID14086 U +
TACACTAGCGCTTTCCCTGACTCAAGGGCA
>4 dna:chromosome chromosome:RGSC3.4:4:1:187126005:1 164264730 ID50296 U +
TGGTACTGATGGTCGTGGCTGAAGTTCCTT
>4 dna:chromosome chromosome:RGSC3.4:4:1:187126005:1 164264733 ID16103 U +
TACTGATGGTCGTGGCTGAAGTTCC
>4 dna:chromosome chromosome:RGSC3.4:4:1:187126005:1 164264736 ID39563 U +
TGATGGTCGTGGCTGAAGTTCCTTC
>4 dna:chromosome chromosome:RGSC3.4:4:1:187126005:1 164264795 ID31514 U +
TCTTACATGTGAAGCCAACGAGGCTGGATGG
>4 dna:chromosome chromosome:RGSC3.4:4:1:187126005:1 164264795 ID31515 U +
TCTTACATGTGAAGCCAACGAGGCTGGATGGT
>4 dna:chromosome chromosome:RGSC3.4:4:1:187126005:1 164264797 ID56708 U +
TTACATGTGAAGCCAACGAGGCTGGATGGT
>4 dna:chromosome chromosome:RGSC3.4:4:1:187126005:1 164264798 ID14609 U +
TACATGTGAAGCCAACGAGGCTGGATGGT
>4 dna:chromosome chromosome:RGSC3.4:4:1:187126005:1 164264798 ID14610 U +
TACATGTGAAGCCAACGAGGCTGGATGGTC
>4 dna:chromosome chromosome:RGSC3.4:4:1:187126005:1 164264832 ID7344 U +
GATTAAGTGTCTTTTAGGTCCCTGGTC
>4 dna:chromosome chromosome:RGSC3.4:4:1:187126005:1 164264835 ID12620 U +
TAAGTGTCTTTTAGGTCCCTGGTCAGGTGT
>4 dna:chromosome chromosome:RGSC3.4:4:1:187126005:1 164264854 ID50571 U +
TGGTCAGGTGTTAGCGTGGCTCCCATTGT
>4 dna:chromosome chromosome:RGSC3.4:4:1:187126005:1 164264880 ID54172 U +
TGTGGGGAATTGGCCAAGATGGGT
>4 dna:chromosome chromosome:RGSC3.4:4:1:187126005:1 164264969 ID12137 U +
TAAGCAAAATCAAAGAGGGGAAGAGAAC
>4 dna:chromosome chromosome:RGSC3.4:4:1:187126005:1 164265030 ID44123 U +
TGCTCACTGACAGCCTTCATAAAAGAG
>4 dna:chromosome chromosome:RGSC3.4:4:1:187126005:1 164265037 ID34943 U +
TGACAGCCTTCATAAAAGAGTGAGCC
>4 dna:chromosome chromosome:RGSC3.4:4:1:187126005:1 164265037 ID34944 U +
TGACAGCCTTCATAAAAGAGTGAGCCA
>4 dna:chromosome chromosome:RGSC3.4:4:1:187126005:1 164265037 ID34945 U +
TGACAGCCTTCATAAAAGAGTGAGCCAGT
>4 dna:chromosome chromosome:RGSC3.4:4:1:187126005:1 164265037 ID34946 U +
TGACAGCCTTCATAAAAGAGTGAGCCAGTC
>4 dna:chromosome chromosome:RGSC3.4:4:1:187126005:1 164265037 ID34947 U +
TGACAGCCTTCATAAAAGAGTGAGCCAGTCT
>4 dna:chromosome chromosome:RGSC3.4:4:1:187126005:1 164265156 ID48542 M +
TGGGAATCTATTTCCAGA
>4 dna:chromosome chromosome:RGSC3.4:4:1:187126005:1 164265156 ID48543 U +
TGGGAATCTATTTCCAGAAGTCTGGTGA
>4 dna:chromosome chromosome:RGSC3.4:4:1:187126005:1 164265156 ID48544 U +
TGGGAATCTATTTCCAGAAGTCTGGTGAG
>4 dna:chromosome chromosome:RGSC3.4:4:1:187126005:1 164265156 ID48545 U +
TGGGAATCTATTTCCAGAAGTCTGGTGAGA
>4 dna:chromosome chromosome:RGSC3.4:4:1:187126005:1 164265178 ID50966 U +
TGGTGAGATTTGAATTCAGAACCTGTT
>4 dna:chromosome chromosome:RGSC3.4:4:1:187126005:1 164265178 ID50967 U +
TGGTGAGATTTGAATTCAGAACCTGTTGGT
>4 dna:chromosome chromosome:RGSC3.4:4:1:187126005:1 164265186 ID61969 U +
TTTGAATTCAGAACCTGTTGGTGGGAAG
>4 dna:chromosome chromosome:RGSC3.4:4:1:187126005:1 164265186 ID61970 U +
TTTGAATTCAGAACCTGTTGGTGGGAAGGA
>4 dna:chromosome chromosome:RGSC3.4:4:1:187126005:1 164265187 ID59694 U +
TTGAATTCAGAACCTGTTGGTGGGAAGGAG
>4 dna:chromosome chromosome:RGSC3.4:4:1:187126005:1 164265188 ID34343 U +
TGAATTCAGAACCTGTTGGTGGGAAGGA
>4 dna:chromosome chromosome:RGSC3.4:4:1:187126005:1 164265192 ID57701 U +
TTCAGAACCTGTTGGTGGGAAGGAGC
>4 dna:chromosome chromosome:RGSC3.4:4:1:187126005:1 164265237 ID50860 U +
TGGTGAACTAGGTGTCAAGGAGTCTCCCA
>4 dna:chromosome chromosome:RGSC3.4:4:1:187126005:1 164265266 ID24610 U +
TCAGTCTATTGGTCAATGTTATTCTACAA
>4 dna:chromosome chromosome:RGSC3.4:4:1:187126005:1 164265266 ID24611 U +
TCAGTCTATTGGTCAATGTTATTCTACAAAC
>4 dna:chromosome chromosome:RGSC3.4:4:1:187126005:1 164265272 ID22537 U +
TATTGGTCAATGTTATTCTACAAACAGAAGA
>4 dna:chromosome chromosome:RGSC3.4:4:1:187126005:1 164265274 ID60779 U +
TTGGTCAATGTTATTCTACAAACAGAAGAGA
>4 dna:chromosome chromosome:RGSC3.4:4:1:187126005:1 164265285 ID22387 U +
TATTCTACAAACAGAAGAGAAGCAGGAGGC
>4 dna:chromosome chromosome:RGSC3.4:4:1:187126005:1 164265290 ID13548 U +
TACAAACAGAAGAGAAGCAGGAGGCCC
>4 dna:chromosome chromosome:RGSC3.4:4:1:187126005:1 164265295 ID807 U +
ACAGAAGAGAAGCAGGAGGCCC
>4 dna:chromosome chromosome:RGSC3.4:4:1:187126005:1 164265391 ID8310 U +
GGAGCTGACTTGGTCTGACCTGAGG
>4 dna:chromosome chromosome:RGSC3.4:4:1:187126005:1 164265401 ID50743 U +
TGGTCTGACCTGAGGATAGTAAGTTCT
>4 dna:chromosome chromosome:RGSC3.4:4:1:187126005:1 164265417 ID19985 U +
TAGTAAGTTCTTCAGGATAAATAATGAGTG
>4 dna:chromosome chromosome:RGSC3.4:4:1:187126005:1 164265431 ID8334 U +
GGATAAATAATGAGTGGTTTGCTG
>4 dna:chromosome chromosome:RGSC3.4:4:1:187126005:1 164265483 ID50235 U +
TGGTACACCTATAGACTTCATCAGCAT
>4 dna:chromosome chromosome:RGSC3.4:4:1:187126005:1 164265483 ID50236 U +
TGGTACACCTATAGACTTCATCAGCATC
>4 dna:chromosome chromosome:RGSC3.4:4:1:187126005:1 164265483 ID50237 U +
TGGTACACCTATAGACTTCATCAGCATCT
>4 dna:chromosome chromosome:RGSC3.4:4:1:187126005:1 164265483 ID50238 U +
TGGTACACCTATAGACTTCATCAGCATCTG
>4 dna:chromosome chromosome:RGSC3.4:4:1:187126005:1 164265494 ID17366 U +
TAGACTTCATCAGCATCTGTGGGTCA
>4 dna:chromosome chromosome:RGSC3.4:4:1:187126005:1 164265552 ID62302 U +
TTTTAAACACATGTGAGCATCCAAC
>4 dna:chromosome chromosome:RGSC3.4:4:1:187126005:1 164265610 ID60973 U +
TTGTAATTGCCTCTAATCTGGA
>4 dna:chromosome chromosome:RGSC3.4:4:1:187126005:1 164265610 ID60974 U +
TTGTAATTGCCTCTAATCTGGATGGA
>4 dna:chromosome chromosome:RGSC3.4:4:1:187126005:1 164265613 ID13383 U +
TAATTGCCTCTAATCTGGATGGAATAGCATC
>4 dna:chromosome chromosome:RGSC3.4:4:1:187126005:1 164265623 ID13035 U +
TAATCTGGATGGAATAGCATCAGCATCTCC
>4 dna:chromosome chromosome:RGSC3.4:4:1:187126005:1 164265648 ID30315 U +
TCTCCATCATTAGGGCCACAAGGTAGGAGG
>4 dna:chromosome chromosome:RGSC3.4:4:1:187126005:1 164265648 ID30316 U +
TCTCCATCATTAGGGCCACAAGGTAGGAGGT
>4 dna:chromosome chromosome:RGSC3.4:4:1:187126005:1 164265698 ID35360 U +
TGACCCCAGTAAATGCCTATTGTGGAG
>4 dna:chromosome chromosome:RGSC3.4:4:1:187126005:1 164265698 ID35361 U +
TGACCCCAGTAAATGCCTATTGTGGAGA
>4 dna:chromosome chromosome:RGSC3.4:4:1:187126005:1 164265698 ID35362 U +
TGACCCCAGTAAATGCCTATTGTGGAGAA
>4 dna:chromosome chromosome:RGSC3.4:4:1:187126005:1 164265698 ID35363 U +
TGACCCCAGTAAATGCCTATTGTGGAGAAA
>4 dna:chromosome chromosome:RGSC3.4:4:1:187126005:1 164265699 ID6657 U +
GACCCCAGTAAATGCCTATTGTGGAGAA
>4 dna:chromosome chromosome:RGSC3.4:4:1:187126005:1 164265747 ID1039 U +
ACCTGAGCTTGGAGCCACTGAGTTTGGAGT
>4 dna:chromosome chromosome:RGSC3.4:4:1:187126005:1 164265755 ID60430 U +
TTGGAGCCACTGAGTTTGGAGTTTCT
>4 dna:chromosome chromosome:RGSC3.4:4:1:187126005:1 164265882 ID47495 U +
TGGCAGTCTGAGTACCACAACTGTCT
>4 dna:chromosome chromosome:RGSC3.4:4:1:187126005:1 164265890 ID37975 U +
TGAGTACCACAACTGTCTGAATACTTC
>4 dna:chromosome chromosome:RGSC3.4:4:1:187126005:1 164265960 ID12220 U +
TAAGCCCTTACAAATATTAGTCTATTTGCGA
>4 dna:chromosome chromosome:RGSC3.4:4:1:187126005:1 164266006 ID1113 U +
ACTAGCAGTAGTTGATAAGGTGTTA
>4 dna:chromosome chromosome:RGSC3.4:4:1:187126005:1 164266008 ID18146 U +
TAGCAGTAGTTGATAAGGTGTTATAATA
>4 dna:chromosome chromosome:RGSC3.4:4:1:187126005:1 164266011 ID3949 U +
CAGTAGTTGATAAGGTGTTATAATAAG
>4 dna:chromosome chromosome:RGSC3.4:4:1:187126005:1 164266014 ID20570 U +
TAGTTGATAAGGTGTTATAATAAGCAGAT
>4 dna:chromosome chromosome:RGSC3.4:4:1:187126005:1 164266018 ID38494 U +
TGATAAGGTGTTATAATAAGCAGATGTT
>4 dna:chromosome chromosome:RGSC3.4:4:1:187126005:1 164266021 ID12488 U +
TAAGGTGTTATAATAAGCAGATGTTGGG
>4 dna:chromosome chromosome:RGSC3.4:4:1:187126005:1 164266031 ID12716 U +
TAATAAGCAGATGTTGGGTCACTCAATA
>4 dna:chromosome chromosome:RGSC3.4:4:1:187126005:1 164266031 ID12717 U +
TAATAAGCAGATGTTGGGTCACTCAATAA
>4 dna:chromosome chromosome:RGSC3.4:4:1:187126005:1 164266057 ID9796 U +
TAAAACAAGTGACAGTGACGAGTCAGC
>4 dna:chromosome chromosome:RGSC3.4:4:1:187126005:1 164266062 ID3253 U +
CAAGTGACAGTGACGAGT
>4 dna:chromosome chromosome:RGSC3.4:4:1:187126005:1 164266097 ID6337 U +
GAAGGCAGTACAAAGCCATGTCAGCTC
>4 dna:chromosome chromosome:RGSC3.4:4:1:187126005:1 164266239 ID12179 U +
TAAGCAGTGGTGGCAACGAGAGAAGC
>4 dna:chromosome chromosome:RGSC3.4:4:1:187126005:1 164266268 ID54594 U +
TGTGTTTATTGTTCACACTCTTGGTC
>4 dna:chromosome chromosome:RGSC3.4:4:1:187126005:1 164266268 ID54595 U +
TGTGTTTATTGTTCACACTCTTGGTCCAC
>4 dna:chromosome chromosome:RGSC3.4:4:1:187126005:1 164266268 ID54596 U +
TGTGTTTATTGTTCACACTCTTGGTCCACT
>4 dna:chromosome chromosome:RGSC3.4:4:1:187126005:1 164266338 ID40279 U +
TGCAAACCAGTTCCCAGGAACCTTTTTGA
>4 dna:chromosome chromosome:RGSC3.4:4:1:187126005:1 164266349 ID26809 U +
TCCCAGGAACCTTTTTGAAACTGTGCTTGG
>4 dna:chromosome chromosome:RGSC3.4:4:1:187126005:1 164266558 ID7594 U +
GCCAACTTCATCTCCCTCCCTGGCTC
>4 dna:chromosome chromosome:RGSC3.4:4:1:187126005:1 164266578 ID48019 U +
TGGCTCACCACGCCTCATCTCATGTTGGC
>4 dna:chromosome chromosome:RGSC3.4:4:1:187126005:1 164266639 ID29209 U +
TCCTTTGTTTTTATACATCTTGCTGCC
>4 dna:chromosome chromosome:RGSC3.4:4:1:187126005:1 164266639 ID29210 U +
TCCTTTGTTTTTATACATCTTGCTGCCTT
>4 dna:chromosome chromosome:RGSC3.4:4:1:187126005:1 164266639 ID29211 U +
TCCTTTGTTTTTATACATCTTGCTGCCTTG
>4 dna:chromosome chromosome:RGSC3.4:4:1:187126005:1 164266639 ID29212 U +
TCCTTTGTTTTTATACATCTTGCTGCCTTGT
>4 dna:chromosome chromosome:RGSC3.4:4:1:187126005:1 164266642 ID62292 U +
TTTGTTTTTATACATCTTGCTGCCTT
>4 dna:chromosome chromosome:RGSC3.4:4:1:187126005:1 164266709 ID60856 U +
TTGGTGGAATTTGGAAAACCTAGCACAGTC
>4 dna:chromosome chromosome:RGSC3.4:4:1:187126005:1 164266720 ID45283 U +
TGGAAAACCTAGCACAGTCTTGAATGTACCC
>4 dna:chromosome chromosome:RGSC3.4:4:1:187126005:1 164266739 ID59674 U +
TTGAATGTACCCCTTCCCCTCTTAGGGATGA
>4 dna:chromosome chromosome:RGSC3.4:4:1:187126005:1 164266761 ID19512 U +
TAGGGATGACAGATGAGACCTCCAG
>4 dna:chromosome chromosome:RGSC3.4:4:1:187126005:1 164266761 ID19513 U +
TAGGGATGACAGATGAGACCTCCAGATGCCC
>4 dna:chromosome chromosome:RGSC3.4:4:1:187126005:1 164266847 ID49881 U +
TGGGTGACTGAGAATTTACTTCTCCTAGG
>4 dna:chromosome chromosome:RGSC3.4:4:1:187126005:1 164266885 ID47254 U +
TGGCAAGGCCAGTTTCTGAGCTTGTGGCA
>4 dna:chromosome chromosome:RGSC3.4:4:1:187126005:1 164267008 ID21278 U +
TATCAGAACAAAGACATTCTTGTGTACTGGC
>4 dna:chromosome chromosome:RGSC3.4:4:1:187126005:1 164267222 ID24622 U +
TCAGTGACCGTGCCTATGCATTGCCTGTT
>4 dna:chromosome chromosome:RGSC3.4:4:1:187126005:1 164267293 ID6075 U +
GAAAACAGAACAAGAAAGTATGAGGAC
>4 dna:chromosome chromosome:RGSC3.4:4:1:187126005:1 164267293 ID6076 U +
GAAAACAGAACAAGAAAGTATGAGGACGA
>4 dna:chromosome chromosome:RGSC3.4:4:1:187126005:1 164267293 ID6077 U +
GAAAACAGAACAAGAAAGTATGAGGACGAA
>4 dna:chromosome chromosome:RGSC3.4:4:1:187126005:1 164267293 ID6078 U +
GAAAACAGAACAAGAAAGTATGAGGACGAAT
>4 dna:chromosome chromosome:RGSC3.4:4:1:187126005:1 164267298 ID3613 U +
CAGAACAAGAAAGTATGAGGAC
>4 dna:chromosome chromosome:RGSC3.4:4:1:187126005:1 164267298 ID3614 U +
CAGAACAAGAAAGTATGAGGACG
>4 dna:chromosome chromosome:RGSC3.4:4:1:187126005:1 164267299 ID1313 U +
AGAACAAGAAAGTATGAGGACGAA
>4 dna:chromosome chromosome:RGSC3.4:4:1:187126005:1 164267304 ID316 U +
AAGAAAGTATGAGGACGAA
>4 dna:chromosome chromosome:RGSC3.4:4:1:187126005:1 164267488 ID59993 U +
TTGCAATTGAGGTTGATGACTGCTG
>4 dna:chromosome chromosome:RGSC3.4:4:1:187126005:1 164267488 ID59994 U +
TTGCAATTGAGGTTGATGACTGCTGT
>4 dna:chromosome chromosome:RGSC3.4:4:1:187126005:1 164267489 ID40757 U +
TGCAATTGAGGTTGATGACTGC
>4 dna:chromosome chromosome:RGSC3.4:4:1:187126005:1 164267489 ID40758 U +
TGCAATTGAGGTTGATGACTGCTGT
>4 dna:chromosome chromosome:RGSC3.4:4:1:187126005:1 164267489 ID40759 U +
TGCAATTGAGGTTGATGACTGCTGTGGAGGT
>4 dna:chromosome chromosome:RGSC3.4:4:1:187126005:1 164267541 ID60226 U +
TTGCTTGACTGGACCCAGCCTTGTGA
>4 dna:chromosome chromosome:RGSC3.4:4:1:187126005:1 164267643 ID2185 U +
ATAAGTCCATGCAGAATGGAGAAGAG
>4 dna:chromosome chromosome:RGSC3.4:4:1:187126005:1 164267680 ID1889 U +
AGGGAAGACATTCCTGAAGACTCTCTATGA
>4 dna:chromosome chromosome:RGSC3.4:4:1:187126005:1 164267704 ID5219 U +
CTATGAGGCTGCAGTCTGTACTGG
>4 dna:chromosome chromosome:RGSC3.4:4:1:187126005:1 164267752 ID19197 U +
TAGGATGGCCATAGTACCAATGATAGGACC
>4 dna:chromosome chromosome:RGSC3.4:4:1:187126005:1 164267772 ID38702 U +
TGATAGGACCATGGTCACTTGGAAACTAC
>4 dna:chromosome chromosome:RGSC3.4:4:1:187126005:1 164267801 ID36508 U +
TGAGACCCTCTGGTGGATTGGATGTGAGT
>4 dna:chromosome chromosome:RGSC3.4:4:1:187126005:1 164267819 ID47009 U +
TGGATGTGAGTTAGATGGGAGAAG
>4 dna:chromosome chromosome:RGSC3.4:4:1:187126005:1 164267819 ID47010 U +
TGGATGTGAGTTAGATGGGAGAAGGA
>4 dna:chromosome chromosome:RGSC3.4:4:1:187126005:1 164267819 ID47011 U +
TGGATGTGAGTTAGATGGGAGAAGGAA
>4 dna:chromosome chromosome:RGSC3.4:4:1:187126005:1 164267819 ID47012 U +
TGGATGTGAGTTAGATGGGAGAAGGAAG
>4 dna:chromosome chromosome:RGSC3.4:4:1:187126005:1 164267819 ID47013 U +
TGGATGTGAGTTAGATGGGAGAAGGAAGT
>4 dna:chromosome chromosome:RGSC3.4:4:1:187126005:1 164267847 ID45471 U +
TGGAAAGTGAAGACACCCAGGGGCTC
>4 dna:chromosome chromosome:RGSC3.4:4:1:187126005:1 164267871 ID24252 U +
TCAGAGCAGTGGTGAGGGCCCTTAGC
>4 dna:chromosome chromosome:RGSC3.4:4:1:187126005:1 164267892 ID56971 U +
TTAGCTAGATGGGGAAGAGAAGTGA
>4 dna:chromosome chromosome:RGSC3.4:4:1:187126005:1 164267893 ID18538 U +
TAGCTAGATGGGGAAGAGAAGTGA
>4 dna:chromosome chromosome:RGSC3.4:4:1:187126005:1 164267917 ID1549 U +
AGCAAGTGTGGATGGGGCTTGCT
>4 dna:chromosome chromosome:RGSC3.4:4:1:187126005:1 164267977 ID4681 U +
CCTACTATCATAGGACCCACTTCACCTC
>4 dna:chromosome chromosome:RGSC3.4:4:1:187126005:1 164267979 ID15787 U +
TACTATCATAGGACCCACTTCACC
>4 dna:chromosome chromosome:RGSC3.4:4:1:187126005:1 164267979 ID15788 U +
TACTATCATAGGACCCACTTCACCT
>4 dna:chromosome chromosome:RGSC3.4:4:1:187126005:1 164267979 ID15789 U +
TACTATCATAGGACCCACTTCACCTCAC
>4 dna:chromosome chromosome:RGSC3.4:4:1:187126005:1 164267979 ID15790 U +
TACTATCATAGGACCCACTTCACCTCACA
>4 dna:chromosome chromosome:RGSC3.4:4:1:187126005:1 164268006 ID3842 U +
CAGGAAGGGGGCATTTCTCTCGTGGT
>4 dna:chromosome chromosome:RGSC3.4:4:1:187126005:1 164268035 ID1702 U +
AGCTCCACTGGGAAAACCATCAGCAGAGC
>4 dna:chromosome chromosome:RGSC3.4:4:1:187126005:1 164268038 ID25934 U +
TCCACTGGGAAAACCATCAGCAGAGCCTA
>4 dna:chromosome chromosome:RGSC3.4:4:1:187126005:1 164268043 ID48268 U +
TGGGAAAACCATCAGCAGAGCCTACAGG
>4 dna:chromosome chromosome:RGSC3.4:4:1:187126005:1 164268043 ID48269 U +
TGGGAAAACCATCAGCAGAGCCTACAGGA
>4 dna:chromosome chromosome:RGSC3.4:4:1:187126005:1 164268043 ID48270 U +
TGGGAAAACCATCAGCAGAGCCTACAGGAC
>4 dna:chromosome chromosome:RGSC3.4:4:1:187126005:1 164268046 ID6080 U +
GAAAACCATCAGCAGAGCCTACAGGAC
>4 dna:chromosome chromosome:RGSC3.4:4:1:187126005:1 164268054 ID24393 U +
TCAGCAGAGCCTACAGGACACATGTCAT
>4 dna:chromosome chromosome:RGSC3.4:4:1:187126005:1 164268054 ID24394 U +
TCAGCAGAGCCTACAGGACACATGTCATG
>4 dna:chromosome chromosome:RGSC3.4:4:1:187126005:1 164268057 ID7498 U +
GCAGAGCCTACAGGACACATGTCATG
>4 dna:chromosome chromosome:RGSC3.4:4:1:187126005:1 164268065 ID14294 U +
TACAGGACACATGTCATGTTCAAGG
>4 dna:chromosome chromosome:RGSC3.4:4:1:187126005:1 164268065 ID14295 U +
TACAGGACACATGTCATGTTCAAGGTC
>4 dna:chromosome chromosome:RGSC3.4:4:1:187126005:1 164268065 ID14296 U +
TACAGGACACATGTCATGTTCAAGGTCATAA
>4 dna:chromosome chromosome:RGSC3.4:4:1:187126005:1 164268090 ID24714 U +
TCATAAAACAGTGACTTTGTGCGTGCGT
>4 dna:chromosome chromosome:RGSC3.4:4:1:187126005:1 164268093 ID9815 U +
TAAAACAGTGACTTTGTGCGTGCGT
>4 dna:chromosome chromosome:RGSC3.4:4:1:187126005:1 164268093 ID9816 U +
TAAAACAGTGACTTTGTGCGTGCGTTC
>4 dna:chromosome chromosome:RGSC3.4:4:1:187126005:1 164268093 ID9817 U +
TAAAACAGTGACTTTGTGCGTGCGTTCGT
>4 dna:chromosome chromosome:RGSC3.4:4:1:187126005:1 164268093 ID9818 U +
TAAAACAGTGACTTTGTGCGTGCGTTCGTT
>4 dna:chromosome chromosome:RGSC3.4:4:1:187126005:1 164268098 ID3969 U +
CAGTGACTTTGTGCGTGCGT
>4 dna:chromosome chromosome:RGSC3.4:4:1:187126005:1 164268098 ID3970 U +
CAGTGACTTTGTGCGTGCGTTCGT
>4 dna:chromosome chromosome:RGSC3.4:4:1:187126005:1 164268099 ID2067 U +
AGTGACTTTGTGCGTGCGTTCGT
>4 dna:chromosome chromosome:RGSC3.4:4:1:187126005:1 164268099 ID2068 U +
AGTGACTTTGTGCGTGCGTTCGTT
>4 dna:chromosome chromosome:RGSC3.4:4:1:187126005:1 164268100 ID9261 U +
GTGACTTTGTGCGTGCGTTCGTT
>4 dna:chromosome chromosome:RGSC3.4:4:1:187126005:1 164268101 ID36062 U +
TGACTTTGTGCGTGCGTTCGTT
>4 dna:chromosome chromosome:RGSC3.4:4:1:187126005:1 164268107 ID53972 U +
TGTGCGTGCGTTCGTTCGTTCCACAAA
>4 dna:chromosome chromosome:RGSC3.4:4:1:187126005:1 164268113 ID43568 U +
TGCGTTCGTTCGTTCCACAAACACC
>4 dna:chromosome chromosome:RGSC3.4:4:1:187126005:1 164268138 ID22032 U +
TATGTACATACCAGAAGGAATATCTGCTC
>4 dna:chromosome chromosome:RGSC3.4:4:1:187126005:1 164268146 ID14862 U +
TACCAGAAGGAATATCTGCTCTTGCCTCCGT
>4 dna:chromosome chromosome:RGSC3.4:4:1:187126005:1 164268178 ID25997 U +
TCCAGAACAATCAGTCCATAGAATCCTTC
>4 dna:chromosome chromosome:RGSC3.4:4:1:187126005:1 164268178 ID25998 U +
TCCAGAACAATCAGTCCATAGAATCCTTCCC
>4 dna:chromosome chromosome:RGSC3.4:4:1:187126005:1 164268250 ID40470 U +
TGCAACCTCAGCAATTTATAAATAAGCCCC
>4 dna:chromosome chromosome:RGSC3.4:4:1:187126005:1 164268290 ID33469 U +
TGAACTTCCACAATAGAGGAACCATGTCT
>4 dna:chromosome chromosome:RGSC3.4:4:1:187126005:1 164268290 ID33470 U +
TGAACTTCCACAATAGAGGAACCATGTCTA
>4 dna:chromosome chromosome:RGSC3.4:4:1:187126005:1 164268290 ID33471 U +
TGAACTTCCACAATAGAGGAACCATGTCTAC
>4 dna:chromosome chromosome:RGSC3.4:4:1:187126005:1 164268296 ID25752 U +
TCCACAATAGAGGAACCATGTCTACAGGGC
>4 dna:chromosome chromosome:RGSC3.4:4:1:187126005:1 164268303 ID17492 U +
TAGAGGAACCATGTCTACAGGGCAGC
>4 dna:chromosome chromosome:RGSC3.4:4:1:187126005:1 164268367 ID41996 U +
TGCCAATCCTGCCACTGGCAATCTCTGG
>4 dna:chromosome chromosome:RGSC3.4:4:1:187126005:1 164268367 ID41997 U +
TGCCAATCCTGCCACTGGCAATCTCTGGG
>4 dna:chromosome chromosome:RGSC3.4:4:1:187126005:1 164268367 ID41998 U +
TGCCAATCCTGCCACTGGCAATCTCTGGGAC
>4 dna:chromosome chromosome:RGSC3.4:4:1:187126005:1 164268376 ID42151 U +
TGCCACTGGCAATCTCTGGGACTC
>4 dna:chromosome chromosome:RGSC3.4:4:1:187126005:1 164268427 ID38273 U +
TGAGTTATCCATAAGGGTTTAAGAGGT
>4 dna:chromosome chromosome:RGSC3.4:4:1:187126005:1 164268432 ID21384 U +
TATCCATAAGGGTTTAAGAGGTGGATCGT
>4 dna:chromosome chromosome:RGSC3.4:4:1:187126005:1 164268434 ID26297 U +
TCCATAAGGGTTTAAGAGGTGG
>4 dna:chromosome chromosome:RGSC3.4:4:1:187126005:1 164268434 ID26298 U +
TCCATAAGGGTTTAAGAGGTGGAT
>4 dna:chromosome chromosome:RGSC3.4:4:1:187126005:1 164268434 ID26299 U +
TCCATAAGGGTTTAAGAGGTGGATCGTGGA
>4 dna:chromosome chromosome:RGSC3.4:4:1:187126005:1 164268446 ID12014 U +
TAAGAGGTGGATCGTGGAATCACTCAGAC
>4 dna:chromosome chromosome:RGSC3.4:4:1:187126005:1 164268463 ID603 U +
AATCACTCAGACAGGTTGGGTGGGA
>4 dna:chromosome chromosome:RGSC3.4:4:1:187126005:1 164268469 ID24180 U +
TCAGACAGGTTGGGTGGGAGCCGGGT
>4 dna:chromosome chromosome:RGSC3.4:4:1:187126005:1 164268554 ID11795 U +
TAAGAAGCTAATTGCCTCCAATACTCTGGT
>4 dna:chromosome chromosome:RGSC3.4:4:1:187126005:1 164268634 ID3073 U +
CAAAACCCAAAATAGCCTGCCT
>4 dna:chromosome chromosome:RGSC3.4:4:1:187126005:1 164268634 ID3074 U +
CAAAACCCAAAATAGCCTGCCTG
>4 dna:chromosome chromosome:RGSC3.4:4:1:187126005:1 164268651 ID43065 U +
TGCCTGACGCCTGCTCTCGACTCTGCCC
>4 dna:chromosome chromosome:RGSC3.4:4:1:187126005:1 164268655 ID35526 U +
TGACGCCTGCTCTCGACTCTGCC
>4 dna:chromosome chromosome:RGSC3.4:4:1:187126005:1 164268675 ID7733 U +
GCCCTGCCTTTAGATCATATGACTTGGACGT
>4 dna:chromosome chromosome:RGSC3.4:4:1:187126005:1 164268679 ID43349 U +
TGCCTTTAGATCATATGACTTGGACGTAGC
>4 dna:chromosome chromosome:RGSC3.4:4:1:187126005:1 164268732 ID58819 U +
TTCTAGCTCGAGCTGTTTACTCGTTTGG
>4 dna:chromosome chromosome:RGSC3.4:4:1:187126005:1 164268826 ID23075 U +
TCAAAGGCCCCTTTGAACAGCATTGA
>4 dna:chromosome chromosome:RGSC3.4:4:1:187126005:1 164268846 ID4207 U +
CATTGATAACAGTCCACAATCTTGCC
>4 dna:chromosome chromosome:RGSC3.4:4:1:187126005:1 164268849 ID38452 U +
TGATAACAGTCCACAATCTTGCCGT
>4 dna:chromosome chromosome:RGSC3.4:4:1:187126005:1 164268849 ID38453 U +
TGATAACAGTCCACAATCTTGCCGTGGC
>4 dna:chromosome chromosome:RGSC3.4:4:1:187126005:1 164268852 ID11211 U +
TAACAGTCCACAATCTTGCCGTGGCTGTGG
>4 dna:chromosome chromosome:RGSC3.4:4:1:187126005:1 164268922 ID26662 U +
TCCCAAGTTCATTCAGGCAAGTTGTGA
>4 dna:chromosome chromosome:RGSC3.4:4:1:187126005:1 164268922 ID26663 U +
TCCCAAGTTCATTCAGGCAAGTTGTGAG
>4 dna:chromosome chromosome:RGSC3.4:4:1:187126005:1 164268922 ID26664 U +
TCCCAAGTTCATTCAGGCAAGTTGTGAGA
>4 dna:chromosome chromosome:RGSC3.4:4:1:187126005:1 164268946 ID36562 U +
TGAGACTTCCACAGTTACTGGTTTTACTCG
>4 dna:chromosome chromosome:RGSC3.4:4:1:187126005:1 164269028 ID17421 U +
TAGAGACTTGTCTTTTCTAAACACATTCA
>4 dna:chromosome chromosome:RGSC3.4:4:1:187126005:1 164269065 ID20624 U +
TAGTTTAAAGAACAAATTTCAAGGGATGT
>4 dna:chromosome chromosome:RGSC3.4:4:1:187126005:1 164269077 ID3162 U +
CAAATTTCAAGGGATGTAC
>4 dna:chromosome chromosome:RGSC3.4:4:1:187126005:1 164269093 ID14202 U +
TACAGAGTCGTCCATTTTGGTACACAATT
>4 dna:chromosome chromosome:RGSC3.4:4:1:187126005:1 164269108 ID62198 U +
TTTGGTACACAATTTCGGTTTCGTTGCAC
>4 dna:chromosome chromosome:RGSC3.4:4:1:187126005:1 164269110 ID50232 U +
TGGTACACAATTTCGGTTTCGTTGC
>4 dna:chromosome chromosome:RGSC3.4:4:1:187126005:1 164269110 ID50233 U +
TGGTACACAATTTCGGTTTCGTTGCACAGA
>4 dna:chromosome chromosome:RGSC3.4:4:1:187126005:1 164269155 ID6305 U +
GAAGATTTAAATGATTCTGTTGGAACC
>4 dna:chromosome chromosome:RGSC3.4:4:1:187126005:1 164269162 ID10806 U +
TAAATGATTCTGTTGGAACCATCTGC
>4 dna:chromosome chromosome:RGSC3.4:4:1:187126005:1 164269166 ID39916 U +
TGATTCTGTTGGAACCATCTGCTGAGCTGC
>4 dna:chromosome chromosome:RGSC3.4:4:1:187126005:1 164269172 ID55197 U +
TGTTGGAACCATCTGCTGAGCTGCAGAGC
>4 dna:chromosome chromosome:RGSC3.4:4:1:187126005:1 164269193 ID41140 U +
TGCAGAGCATTAAATGTGACTGG
>4 dna:chromosome chromosome:RGSC3.4:4:1:187126005:1 164269232 ID9054 U +
GTCACTCACTCATTCATTCATTCCACAGAC
>4 dna:chromosome chromosome:RGSC3.4:4:1:187126005:1 164269236 ID5273 U +
CTCACTCATTCATTCATTCCACAGACAGGT
>4 dna:chromosome chromosome:RGSC3.4:4:1:187126005:1 164269244 ID57954 U +
TTCATTCATTCCACAGACAGGTATGGAGC
>4 dna:chromosome chromosome:RGSC3.4:4:1:187126005:1 164269245 ID25107 U +
TCATTCATTCCACAGACAGGTATGGAGCA
>4 dna:chromosome chromosome:RGSC3.4:4:1:187126005:1 164269249 ID25108 U +
TCATTCCACAGACAGGTATGGAGCACTGA
>4 dna:chromosome chromosome:RGSC3.4:4:1:187126005:1 164269251 ID2888 U +
ATTCCACAGACAGGTATGGAGCAC
>4 dna:chromosome chromosome:RGSC3.4:4:1:187126005:1 164269282 ID48436 U +
TGGGAAGACAAGGAAAGAAGTCCACTGG
>4 dna:chromosome chromosome:RGSC3.4:4:1:187126005:1 164269288 ID6482 U +
GACAAGGAAAGAAGTCCACTGGGTA
>4 dna:chromosome chromosome:RGSC3.4:4:1:187126005:1 164269331 ID42625 U +
TGCCCAGAGTGACAGTCATGTCTTTCCAGG
>4 dna:chromosome chromosome:RGSC3.4:4:1:187126005:1 164269331 ID42626 U +
TGCCCAGAGTGACAGTCATGTCTTTCCAGGG
>4 dna:chromosome chromosome:RGSC3.4:4:1:187126005:1 164269340 ID35029 U +
TGACAGTCATGTCTTTCCAGGGGT
>4 dna:chromosome chromosome:RGSC3.4:4:1:187126005:1 164269442 ID58404 U +
TTCCTATTCTCCCTACTTCCCAGGTGCCC
>4 dna:chromosome chromosome:RGSC3.4:4:1:187126005:1 164269471 ID53426 U +
TGTGACCTGGTTGCCTGCTAGTTTT
>4 dna:chromosome chromosome:RGSC3.4:4:1:187126005:1 164269626 ID45711 U +
TGGAAGAAATGAAGTATCTGGCCA
>4 dna:chromosome chromosome:RGSC3.4:4:1:187126005:1 164269716 ID56955 U +
TTAGCAGTTTTCAGAATTTCCTGGCAGT
>4 dna:chromosome chromosome:RGSC3.4:4:1:187126005:1 164269716 ID56956 U +
TTAGCAGTTTTCAGAATTTCCTGGCAGTA
>4 dna:chromosome chromosome:RGSC3.4:4:1:187126005:1 164269717 ID18194 U +
TAGCAGTTTTCAGAATTTCCTGGCAGTAA
>4 dna:chromosome chromosome:RGSC3.4:4:1:187126005:1 164269737 ID47480 U +
TGGCAGTAAAACTGTTTTGGACAGAGAGT
>4 dna:chromosome chromosome:RGSC3.4:4:1:187126005:1 164269799 ID18723 U +
TAGGAAAACCCCAAACAATGGACAAGTGGT
>4 dna:chromosome chromosome:RGSC3.4:4:1:187126005:1 164269816 ID2644 U +
ATGGACAAGTGGTCACCTGCCATGGA
>4 dna:chromosome chromosome:RGSC3.4:4:1:187126005:1 164269833 ID42503 U +
TGCCATGGAGAGAAGCTCACCAGTGCTCC
>4 dna:chromosome chromosome:RGSC3.4:4:1:187126005:1 164269904 ID62618 U +
TTTTTAAAGTCTTTTGAGGTGCATCA
>4 dna:chromosome chromosome:RGSC3.4:4:1:187126005:1 164269904 ID62619 U +
TTTTTAAAGTCTTTTGAGGTGCATCAAGC
>4 dna:chromosome chromosome:RGSC3.4:4:1:187126005:1 164269905 ID62311 U +
TTTTAAAGTCTTTTGAGGTGCATCAAGC
>4 dna:chromosome chromosome:RGSC3.4:4:1:187126005:1 164269906 ID61369 U +
TTTAAAGTCTTTTGAGGTGCATCAAG
>4 dna:chromosome chromosome:RGSC3.4:4:1:187126005:1 164269906 ID61370 U +
TTTAAAGTCTTTTGAGGTGCATCAAGC
>4 dna:chromosome chromosome:RGSC3.4:4:1:187126005:1 164269906 ID61371 U +
TTTAAAGTCTTTTGAGGTGCATCAAGCC
>4 dna:chromosome chromosome:RGSC3.4:4:1:187126005:1 164269906 ID61372 U +
TTTAAAGTCTTTTGAGGTGCATCAAGCCA
>4 dna:chromosome chromosome:RGSC3.4:4:1:187126005:1 164269906 ID61373 U +
TTTAAAGTCTTTTGAGGTGCATCAAGCCAA
>4 dna:chromosome chromosome:RGSC3.4:4:1:187126005:1 164269906 ID61374 U +
TTTAAAGTCTTTTGAGGTGCATCAAGCCAAG
>4 dna:chromosome chromosome:RGSC3.4:4:1:187126005:1 164269907 ID56354 U +
TTAAAGTCTTTTGAGGTGCATCAAGC
>4 dna:chromosome chromosome:RGSC3.4:4:1:187126005:1 164269907 ID56355 U +
TTAAAGTCTTTTGAGGTGCATCAAGCC
>4 dna:chromosome chromosome:RGSC3.4:4:1:187126005:1 164269907 ID56356 U +
TTAAAGTCTTTTGAGGTGCATCAAGCCAAGT
>4 dna:chromosome chromosome:RGSC3.4:4:1:187126005:1 164269908 ID10624 U +
TAAAGTCTTTTGAGGTGCATCAAGC
>4 dna:chromosome chromosome:RGSC3.4:4:1:187126005:1 164269911 ID2051 U +
AGTCTTTTGAGGTGCATCAAGCCAAG
>4 dna:chromosome chromosome:RGSC3.4:4:1:187126005:1 164269912 ID9197 U +
GTCTTTTGAGGTGCATCAAGC
>4 dna:chromosome chromosome:RGSC3.4:4:1:187126005:1 164269913 ID32159 U +
TCTTTTGAGGTGCATCAAGCC
>4 dna:chromosome chromosome:RGSC3.4:4:1:187126005:1 164269913 ID32160 U +
TCTTTTGAGGTGCATCAAGCCA
>4 dna:chromosome chromosome:RGSC3.4:4:1:187126005:1 164269913 ID32161 U +
TCTTTTGAGGTGCATCAAGCCAA
>4 dna:chromosome chromosome:RGSC3.4:4:1:187126005:1 164269913 ID32162 U +
TCTTTTGAGGTGCATCAAGCCAAG
>4 dna:chromosome chromosome:RGSC3.4:4:1:187126005:1 164269913 ID32163 U +
TCTTTTGAGGTGCATCAAGCCAAGT
>4 dna:chromosome chromosome:RGSC3.4:4:1:187126005:1 164269914 ID6055 U +
CTTTTGAGGTGCATCAAGCCAA
>4 dna:chromosome chromosome:RGSC3.4:4:1:187126005:1 164269914 ID6056 U +
CTTTTGAGGTGCATCAAGCCAAG
>4 dna:chromosome chromosome:RGSC3.4:4:1:187126005:1 164269914 ID6057 U +
CTTTTGAGGTGCATCAAGCCAAGT
>4 dna:chromosome chromosome:RGSC3.4:4:1:187126005:1 164269939 ID26997 U +
TCCCCAACTATCAAGCTGTTATTGTCCCT
>4 dna:chromosome chromosome:RGSC3.4:4:1:187126005:1 164269939 ID26998 U +
TCCCCAACTATCAAGCTGTTATTGTCCCTTT
>4 dna:chromosome chromosome:RGSC3.4:4:1:187126005:1 164269997 ID34950 U +
TGACAGCTGACAAAAAAGGCACAGTGGC
>4 dna:chromosome chromosome:RGSC3.4:4:1:187126005:1 164270028 ID47314 U +
TGGCACACAGAATGTGAGGCTAGCACAC
>4 dna:chromosome chromosome:RGSC3.4:4:1:187126005:1 164270063 ID44865 U +
TGCTTCCAAAGCCTGTGGATGCTTCAAATC
>4 dna:chromosome chromosome:RGSC3.4:4:1:187126005:1 164270099 ID61032 U +
TTGTATGGACCAATTAGAGCTTTTAAACTC
>4 dna:chromosome chromosome:RGSC3.4:4:1:187126005:1 164270104 ID46272 U +
TGGACCAATTAGAGCTTTTAAACTCAT
>4 dna:chromosome chromosome:RGSC3.4:4:1:187126005:1 164270104 ID46273 U +
TGGACCAATTAGAGCTTTTAAACTCATAA
>4 dna:chromosome chromosome:RGSC3.4:4:1:187126005:1 164270112 ID56900 U +
TTAGAGCTTTTAAACTCATAAC
>4 dna:chromosome chromosome:RGSC3.4:4:1:187126005:1 164270160 ID49935 U +
TGGGTGGATTCTGTCCTGTTTTGT
>4 dna:chromosome chromosome:RGSC3.4:4:1:187126005:1 164270171 ID52839 U +
TGTCCTGTTTTGTATTGTTTTCCAGGA
>4 dna:chromosome chromosome:RGSC3.4:4:1:187126005:1 164270217 ID24943 U +
TCATGAAAGTTGTTCATTTGGTTC
>4 dna:chromosome chromosome:RGSC3.4:4:1:187126005:1 164270217 ID24945 U +
TCATGAAAGTTGTTCATTTGGTTCAATGGC
>4 dna:chromosome chromosome:RGSC3.4:4:1:187126005:1 164270220 ID32820 U +
TGAAAGTTGTTCATTTGGTTCAATGGCACGCC
>4 dna:chromosome chromosome:RGSC3.4:4:1:187126005:1 164270243 ID47337 U +
TGGCACGCCATTGAAATGCACAGTGTTGC
>4 dna:chromosome chromosome:RGSC3.4:4:1:187126005:1 164270254 ID32965 U +
TGAAATGCACAGTGTTGCAATATGTAGAC
>4 dna:chromosome chromosome:RGSC3.4:4:1:187126005:1 164270254 ID32966 U +
TGAAATGCACAGTGTTGCAATATGTAGACA
>4 dna:chromosome chromosome:RGSC3.4:4:1:187126005:1 164270340 ID19970 U +
TAGTAACATACCCAAAGTGACTGCTTGGCCC
>4 dna:chromosome chromosome:RGSC3.4:4:1:187126005:1 164270381 ID28894 U +
TCCTTATCGAGTATTTTCTTTTAAAGGTT
>4 dna:chromosome chromosome:RGSC3.4:4:1:187126005:1 164270423 ID17617 U +
TAGATAATTGTTATAATACCTTCATTTTGC
>4 dna:chromosome chromosome:RGSC3.4:4:1:187126005:1 164270444 ID25233 U +
TCATTTTGCAATTGCACGGCTTTTGGTGGC
>4 dna:chromosome chromosome:RGSC3.4:4:1:187126005:1 164270477 ID42044 U +
TGCCACAAGCACAGGAACCAATCTGTCTC
>4 dna:chromosome chromosome:RGSC3.4:4:1:187126005:1 164270547 ID26207 U +
TCCAGGTTACATGATTAGACATCACAAGC
>4 dna:chromosome chromosome:RGSC3.4:4:1:187126005:1 164270554 ID14558 U +
TACATGATTAGACATCACAAGCAGACAGCCT
>4 dna:chromosome chromosome:RGSC3.4:4:1:187126005:1 164270587 ID33385 U +
TGAACTAAATGCAGGTGCTCTCTCACT
>4 dna:chromosome chromosome:RGSC3.4:4:1:187126005:1 164270654 ID5780 U +
CTGTTTCTGGCACTGATTGAGGCCC
>4 dna:chromosome chromosome:RGSC3.4:4:1:187126005:1 164270706 ID32707 U +
TGAAAGCATCACATTTCACACAGGGGAGC
>4 dna:chromosome chromosome:RGSC3.4:4:1:187126005:1 164270850 ID57734 U +
TTCAGATGGATGCAAGCAATGGTTGCTT
>4 dna:chromosome chromosome:RGSC3.4:4:1:187126005:1 164270947 ID18516 U +
TAGCTAATGGTGGCATTTCATGCTGATGA
>4 dna:chromosome chromosome:RGSC3.4:4:1:187126005:1 164271216 ID33062 U +
TGAAATTCGCAGAAAATTTAAATCGTGGGC
>4 dna:chromosome chromosome:RGSC3.4:4:1:187126005:1 164271273 ID10671 U +
TAAATAAAGATTTAAAAACAAATTGGCAGGT
>4 dna:chromosome chromosome:RGSC3.4:4:1:187126005:1 164271325 ID15814 U +
TACTATGGACAAAGTGGGAGTGTTGCCTA
>4 dna:chromosome chromosome:RGSC3.4:4:1:187126005:1 164271348 ID42881 U +
TGCCTAAGCTTGAAATACAATGCGAAATGC
>4 dna:chromosome chromosome:RGSC3.4:4:1:187126005:1 164271855 ID3006 U +
ATTTCTGACTACGTAGACAAGCC
>4 dna:chromosome chromosome:RGSC3.4:4:1:187126005:1 164271855 ID3007 U +
ATTTCTGACTACGTAGACAAGCCT
>4 dna:chromosome chromosome:RGSC3.4:4:1:187126005:1 164272052 ID54189 U +
TGTGGTCAGAAACGAGTACTCAGCTAAGGC
>4 dna:chromosome chromosome:RGSC3.4:4:1:187126005:1 164272136 ID12705 U +
TAATAACATTTGAGGGCTACGGAAGCTG
>4 dna:chromosome chromosome:RGSC3.4:4:1:187126005:1 164272173 ID34160 U +
TGAATGACAGACAGCCATGGCCAGACA
>4 dna:chromosome chromosome:RGSC3.4:4:1:187126005:1 164272331 ID19130 U +
TAGGATAGGTGGGACCAAGTAGAGGCA
>4 dna:chromosome chromosome:RGSC3.4:4:1:187126005:1 164272451 ID17306 U +
TAGACCTGTGTTTCTCTAATGCCTCCC
>4 dna:chromosome chromosome:RGSC3.4:4:1:187126005:1 164272451 ID17307 U +
TAGACCTGTGTTTCTCTAATGCCTCCCTC
>4 dna:chromosome chromosome:RGSC3.4:4:1:187126005:1 164272605 ID717 U +
AATTTTGGTGGACATCTTACCTT
>4 dna:chromosome chromosome:RGSC3.4:4:1:187126005:1 164272810 ID16602 U +
TAGAAACAAATCAAATGTACACCAGAAGGG
>4 dna:chromosome chromosome:RGSC3.4:4:1:187126005:1 164272953 ID36803 U +
TGAGATAAAAATGACTACTGATTGGCTCA
>4 dna:chromosome chromosome:RGSC3.4:4:1:187126005:1 164272954 ID6900 U +
GAGATAAAAATGACTACTGATTGG
>4 dna:chromosome chromosome:RGSC3.4:4:1:187126005:1 164272954 ID6901 U +
GAGATAAAAATGACTACTGATTGGCTC
>4 dna:chromosome chromosome:RGSC3.4:4:1:187126005:1 164272954 ID6902 U +
GAGATAAAAATGACTACTGATTGGCTCAAG
>4 dna:chromosome chromosome:RGSC3.4:4:1:187126005:1 164272958 ID9761 U +
TAAAAATGACTACTGATTGGCTC
>4 dna:chromosome chromosome:RGSC3.4:4:1:187126005:1 164273422 ID30883 U +
TCTGAGTTGCTATCTCTGAATGATCCAGC
>4 dna:chromosome chromosome:RGSC3.4:4:1:187126005:1 164273438 ID34184 U +
TGAATGATCCAGCAATCTTTGTCTTCATCAT
>4 dna:chromosome chromosome:RGSC3.4:4:1:187126005:1 164273468 ID14559 U +
TACATGCAATGTTCTACAAATTCGGG
>4 dna:chromosome chromosome:RGSC3.4:4:1:187126005:1 164273482 ID13660 U +
TACAAATTCGGGAATTTTCTTGGTGCTAT
>4 dna:chromosome chromosome:RGSC3.4:4:1:187126005:1 164273489 ID29473 U +
TCGGGAATTTTCTTGGTGCTAT
>4 dna:chromosome chromosome:RGSC3.4:4:1:187126005:1 164273490 ID5016 U +
CGGGAATTTTCTTGGTGCTAT
>4 dna:chromosome chromosome:RGSC3.4:4:1:187126005:1 164273549 ID7077 U +
GAGGTAGCCTTATGTTTTCTTGTAACTGT
>4 dna:chromosome chromosome:RGSC3.4:4:1:187126005:1 164273561 ID55509 U +
TGTTTTCTTGTAACTGTTGAGGAATT
>4 dna:chromosome chromosome:RGSC3.4:4:1:187126005:1 164273590 ID45839 U +
TGGAAGGAAATTATTTCTGCTCCA
>4 dna:chromosome chromosome:RGSC3.4:4:1:187126005:1 164273616 ID28696 U +
TCCTGGTAGCATAGCATTGTGAGACAGT
>4 dna:chromosome chromosome:RGSC3.4:4:1:187126005:1 164273619 ID50360 U +
TGGTAGCATAGCATTGTGAGACAGTCTGT
>4 dna:chromosome chromosome:RGSC3.4:4:1:187126005:1 164273619 ID50361 U +
TGGTAGCATAGCATTGTGAGACAGTCTGTCC
>4 dna:chromosome chromosome:RGSC3.4:4:1:187126005:1 164273756 ID8774 U +
GGTAAACACTGAGCAAGAATGGCAGG
>4 dna:chromosome chromosome:RGSC3.4:4:1:187126005:1 164273780 ID8308 U +
GGAGCCTTCTATAAAGATAAGAGTCCAG
>4 dna:chromosome chromosome:RGSC3.4:4:1:187126005:1 164273791 ID10467 U +
TAAAGATAAGAGTCCAGATGGGTTGAGGGT
>4 dna:chromosome chromosome:RGSC3.4:4:1:187126005:1 164273796 ID2178 U +
ATAAGAGTCCAGATGGGTTGAGG
>4 dna:chromosome chromosome:RGSC3.4:4:1:187126005:1 164273797 ID12026 U +
TAAGAGTCCAGATGGGTTG
>4 dna:chromosome chromosome:RGSC3.4:4:1:187126005:1 164273825 ID14365 U +
TACAGTGCATTGAGCTTTTGGTAAC
>4 dna:chromosome chromosome:RGSC3.4:4:1:187126005:1 164273830 ID41670 U +
TGCATTGAGCTTTTGGTAACCTGATGGAGT
>4 dna:chromosome chromosome:RGSC3.4:4:1:187126005:1 164273835 ID37521 U +
TGAGCTTTTGGTAACCTGATGGAGTCGGC
>4 dna:chromosome chromosome:RGSC3.4:4:1:187126005:1 164273911 ID59720 U +
TTGACAATGAGATTCTTGTGTCTTGGTGTT
>4 dna:chromosome chromosome:RGSC3.4:4:1:187126005:1 164273912 ID34687 U +
TGACAATGAGATTCTTGTGTCTTGGTGT
>4 dna:chromosome chromosome:RGSC3.4:4:1:187126005:1 164273912 ID34689 U +
TGACAATGAGATTCTTGTGTCTTGGTGTT
>4 dna:chromosome chromosome:RGSC3.4:4:1:187126005:1 164273912 ID34690 U +
TGACAATGAGATTCTTGTGTCTTGGTGTTC
>4 dna:chromosome chromosome:RGSC3.4:4:1:187126005:1 164273918 ID37015 U +
TGAGATTCTTGTGTCTTGGTGTTCCT
>4 dna:chromosome chromosome:RGSC3.4:4:1:187126005:1 164273918 ID37016 U +
TGAGATTCTTGTGTCTTGGTGTTCCTGT
>4 dna:chromosome chromosome:RGSC3.4:4:1:187126005:1 164273954 ID9529 U +
GTTGATTGAACAATGAGACCCCAGT
>4 dna:chromosome chromosome:RGSC3.4:4:1:187126005:1 164273957 ID7358 U +
GATTGAACAATGAGACCCCAGT
>4 dna:chromosome chromosome:RGSC3.4:4:1:187126005:1 164274037 ID20059 U +
TAGTAGTAAAGATGTAATCGGTGTA
>4 dna:chromosome chromosome:RGSC3.4:4:1:187126005:1 164274037 ID20060 U +
TAGTAGTAAAGATGTAATCGGTGTAGAGAC
>4 dna:chromosome chromosome:RGSC3.4:4:1:187126005:1 164274041 ID1993 U +
AGTAAAGATGTAATCGGTGT
>4 dna:chromosome chromosome:RGSC3.4:4:1:187126005:1 164274042 ID8925 U +
GTAAAGATGTAATCGGTGTAGAGAC
>4 dna:chromosome chromosome:RGSC3.4:4:1:187126005:1 164274043 ID10484 U +
TAAAGATGTAATCGGTGTAGA
>4 dna:chromosome chromosome:RGSC3.4:4:1:187126005:1 164274045 ID396 U +
AAGATGTAATCGGTGTAGAGA
>4 dna:chromosome chromosome:RGSC3.4:4:1:187126005:1 164274048 ID2712 U +
ATGTAATCGGTGTAGAGAC
>4 dna:chromosome chromosome:RGSC3.4:4:1:187126005:1 164274048 ID2713 U +
ATGTAATCGGTGTAGAGACTCCACT
>4 dna:chromosome chromosome:RGSC3.4:4:1:187126005:1 164274090 ID23551 U +
TCAATTTGGTGCGTGGTCTAGAGCAGC
>4 dna:chromosome chromosome:RGSC3.4:4:1:187126005:1 164274179 ID28858 U +
TCCTTACACAGACTTGATGAGTGGATCAT
>4 dna:chromosome chromosome:RGSC3.4:4:1:187126005:1 164274183 ID13992 U +
TACACAGACTTGATGAGTGGATCATGAT
>4 dna:chromosome chromosome:RGSC3.4:4:1:187126005:1 164274196 ID38167 U +
TGAGTGGATCATGATAAAGTTGAAAGAAATT
>4 dna:chromosome chromosome:RGSC3.4:4:1:187126005:1 164274269 ID26533 U +
TCCATTTCATTATAATGTACCCAAAATAGGCC
>4 dna:chromosome chromosome:RGSC3.4:4:1:187126005:1 164274321 ID31887 U +
TCTTGGAATAATTAGGTCTTTGCAGTAGG
>4 dna:chromosome chromosome:RGSC3.4:4:1:187126005:1 164274359 ID52966 U +
TGTCTCAGGTCTTTGCCCACAGGCTG
>4 dna:chromosome chromosome:RGSC3.4:4:1:187126005:1 164274417 ID21455 U +
TATCTAGACAAAGATTCTGCCTGCTGACAT
>4 dna:chromosome chromosome:RGSC3.4:4:1:187126005:1 164274419 ID29858 U +
TCTAGACAAAGATTCTGCCTGCTGACATT
>4 dna:chromosome chromosome:RGSC3.4:4:1:187126005:1 164274421 ID17186 U +
TAGACAAAGATTCTGCCTGCTGACATTGT
>4 dna:chromosome chromosome:RGSC3.4:4:1:187126005:1 164274441 ID35219 U +
TGACATTGTATGGAAGAGATTGCATCACTGC
>4 dna:chromosome chromosome:RGSC3.4:4:1:187126005:1 164274535 ID42585 U +
TGCCATTTGACCTTGTATCTTCAGCTTGGT
>4 dna:chromosome chromosome:RGSC3.4:4:1:187126005:1 164274561 ID51026 U +
TGGTGATTACAGGAAACCCTCCTGGAG
>4 dna:chromosome chromosome:RGSC3.4:4:1:187126005:1 164274561 ID51027 U +
TGGTGATTACAGGAAACCCTCCTGGAGAT
>4 dna:chromosome chromosome:RGSC3.4:4:1:187126005:1 164274621 ID35662 U +
TGACTATGAGGCTATCTTTAGATACACATC
>4 dna:chromosome chromosome:RGSC3.4:4:1:187126005:1 164274724 ID34225 U +
TGAATGGACTTTGAAAATTAGCCTCAACA
>4 dna:chromosome chromosome:RGSC3.4:4:1:187126005:1 164274724 ID34226 U +
TGAATGGACTTTGAAAATTAGCCTCAACAC
>4 dna:chromosome chromosome:RGSC3.4:4:1:187126005:1 164274735 ID32468 U +
TGAAAATTAGCCTCAACACTGAAAGCATTTT
>4 dna:chromosome chromosome:RGSC3.4:4:1:187126005:1 164274799 ID21595 U +
TATGAACCAAAACATGCTGTGTGTGT
>4 dna:chromosome chromosome:RGSC3.4:4:1:187126005:1 164274801 ID33278 U +
TGAACCAAAACATGCTGTGTGTGTAAG
>4 dna:chromosome chromosome:RGSC3.4:4:1:187126005:1 164275041 ID16707 U +
TAGAAAGTTTATATTTGCAGAGTTGAGGT
>4 dna:chromosome chromosome:RGSC3.4:4:1:187126005:1 164275066 ID1972 U +
AGGTGAATCATGTTGGAGCCTGTC
>4 dna:chromosome chromosome:RGSC3.4:4:1:187126005:1 164275213 ID19389 U +
TAGGCCTCAATCCATTGACTGAAAAACCTT
>4 dna:chromosome chromosome:RGSC3.4:4:1:187126005:1 164275270 ID29889 U +
TCTAGGCAGCCCAATTTTGTTAGCCCTGA
>4 dna:chromosome chromosome:RGSC3.4:4:1:187126005:1 164275287 ID54795 U +
TGTTAGCCCTGAAAACAATTAAGGCTA
>4 dna:chromosome chromosome:RGSC3.4:4:1:187126005:1 164275337 ID40231 U +
TGCAAAAGGAGAAGCTGAGCAGGACC
>4 dna:chromosome chromosome:RGSC3.4:4:1:187126005:1 164275696 ID37442 U +
TGAGCTGAACTTAACACATAGTTGGATC
>4 dna:chromosome chromosome:RGSC3.4:4:1:187126005:1 164275738 ID2824 U +
ATTAATAATTAGGGCATTCAAGCAAA
>4 dna:chromosome chromosome:RGSC3.4:4:1:187126005:1 164275779 ID38380 U +
TGATAAAAAGAAAAAAAAGAGGTGTTTTA
>4 dna:chromosome chromosome:RGSC3.4:4:1:187126005:1 164275808 ID57332 U +
TTCAAAATCACAGGTGTTGAAGGCCAGTA
>4 dna:chromosome chromosome:RGSC3.4:4:1:187126005:1 164275885 ID43753 U +
TGCTACAAATCAACACTACTTATGGAGCA
>4 dna:chromosome chromosome:RGSC3.4:4:1:187126005:1 164275885 ID43754 U +
TGCTACAAATCAACACTACTTATGGAGCAAA
>4 dna:chromosome chromosome:RGSC3.4:4:1:187126005:1 164275894 ID23204 U +
TCAACACTACTTATGGAGCAAAGG
>4 dna:chromosome chromosome:RGSC3.4:4:1:187126005:1 164275901 ID16327 U +
TACTTATGGAGCAAAGGACAAGATCTCAA
>4 dna:chromosome chromosome:RGSC3.4:4:1:187126005:1 164275930 ID57078 U +
TTATAATGGCCTCAGTTTCCTTGCTGA
>4 dna:chromosome chromosome:RGSC3.4:4:1:187126005:1 164275998 ID32831 U +
TGAAATAAAACAAAACTGTAAGAAGCCCAG
>4 dna:chromosome chromosome:RGSC3.4:4:1:187126005:1 164276027 ID8683 U +
GGGCTGCACTTGACCATGCCAGT
>4 dna:chromosome chromosome:RGSC3.4:4:1:187126005:1 164276119 ID43268 U +
TGCCTTGACACAGAATTGTGCAAAGAGCC
>4 dna:chromosome chromosome:RGSC3.4:4:1:187126005:1 164276257 ID36792 U +
TGAGAGTTGAAAGAAAGGAATCTGGAGA
>4 dna:chromosome chromosome:RGSC3.4:4:1:187126005:1 164276515 ID51766 U +
TGTAAACAAAGGTCCTCTTGCTGGAGTT
>4 dna:chromosome chromosome:RGSC3.4:4:1:187126005:1 164276515 ID51767 U +
TGTAAACAAAGGTCCTCTTGCTGGAGTTC
>4 dna:chromosome chromosome:RGSC3.4:4:1:187126005:1 164276515 ID51768 U +
TGTAAACAAAGGTCCTCTTGCTGGAGTTCT
>4 dna:chromosome chromosome:RGSC3.4:4:1:187126005:1 164276554 ID31212 U +
TCTGGGTATAGTGAGAATGTTGGTTTCTT
>4 dna:chromosome chromosome:RGSC3.4:4:1:187126005:1 164276589 ID2200 U +
ATACAGAAATATTATGGGAATATGTTTTGGT
>4 dna:chromosome chromosome:RGSC3.4:4:1:187126005:1 164276590 ID14141 M +
TACAGAAATATTATGGGAATATGTT
>4 dna:chromosome chromosome:RGSC3.4:4:1:187126005:1 164276590 ID14142 U +
TACAGAAATATTATGGGAATATGTTTTGG
>4 dna:chromosome chromosome:RGSC3.4:4:1:187126005:1 164276590 ID14143 U +
TACAGAAATATTATGGGAATATGTTTTGGT
>4 dna:chromosome chromosome:RGSC3.4:4:1:187126005:1 164276593 ID1296 U +
AGAAATATTATGGGAATATGTTTTG
>4 dna:chromosome chromosome:RGSC3.4:4:1:187126005:1 164276593 ID1297 U +
AGAAATATTATGGGAATATGTTTTGGT
>4 dna:chromosome chromosome:RGSC3.4:4:1:187126005:1 164276597 ID2311 U +
ATATTATGGGAATATGTTTTGGT
>4 dna:chromosome chromosome:RGSC3.4:4:1:187126005:1 164276632 ID49033 U +
TGGGATGTGAGGCTGCTTCAGACTGTCC
>4 dna:chromosome chromosome:RGSC3.4:4:1:187126005:1 164276660 ID31015 U +
TCTGCAGCATGATTTTGCCAGCTACAGGTA
>4 dna:chromosome chromosome:RGSC3.4:4:1:187126005:1 164276660 ID31017 U +
TCTGCAGCATGATTTTGCCAGCTACAGGTAG
>4 dna:chromosome chromosome:RGSC3.4:4:1:187126005:1 164276669 ID40189 U +
TGATTTTGCCAGCTACAGGTAGTTTCTGC
>4 dna:chromosome chromosome:RGSC3.4:4:1:187126005:1 164276675 ID42273 U +
TGCCAGCTACAGGTAGTTTCTGCAGCTGT
>4 dna:chromosome chromosome:RGSC3.4:4:1:187126005:1 164276690 ID9578 U +
GTTTCTGCAGCTGTGGGATGTGTGT
>4 dna:chromosome chromosome:RGSC3.4:4:1:187126005:1 164276703 ID49037 U +
TGGGATGTGTGTGATGTTTGACTTTC
>4 dna:chromosome chromosome:RGSC3.4:4:1:187126005:1 164276703 ID49038 U +
TGGGATGTGTGTGATGTTTGACTTTCCA
>4 dna:chromosome chromosome:RGSC3.4:4:1:187126005:1 164276712 ID53778 U +
TGTGATGTTTGACTTTCCAGAGGGTGT
>4 dna:chromosome chromosome:RGSC3.4:4:1:187126005:1 164276712 ID53779 U +
TGTGATGTTTGACTTTCCAGAGGGTGTA
>4 dna:chromosome chromosome:RGSC3.4:4:1:187126005:1 164276712 ID53780 U +
TGTGATGTTTGACTTTCCAGAGGGTGTAT
>4 dna:chromosome chromosome:RGSC3.4:4:1:187126005:1 164276740 ID12597 U +
TAAGTGCTAGGGCCCCGAGAGGTGG
>4 dna:chromosome chromosome:RGSC3.4:4:1:187126005:1 164276787 ID44715 U +
TGCTGTTGGTCAAGGTTTGTTAAGTAATC
>4 dna:chromosome chromosome:RGSC3.4:4:1:187126005:1 164276847 ID38792 U +
TGATATCCTGATGGCGAAGATCAAACTTGC
>4 dna:chromosome chromosome:RGSC3.4:4:1:187126005:1 164276858 ID47893 U +
TGGCGAAGATCAAACTTGCCTCTAGGAAC
>4 dna:chromosome chromosome:RGSC3.4:4:1:187126005:1 164276858 ID47894 U +
TGGCGAAGATCAAACTTGCCTCTAGGAACT
>4 dna:chromosome chromosome:RGSC3.4:4:1:187126005:1 164277045 ID10511 U +
TAAAGCCATACTTTAAGGTCATACAGACATA
>4 dna:chromosome chromosome:RGSC3.4:4:1:187126005:1 164277053 ID16462 U +
TACTTTAAGGTCATACAGACATAAAATGTAA
>4 dna:chromosome chromosome:RGSC3.4:4:1:187126005:1 164277066 ID14164 U +
TACAGACATAAAATGTAAACGGAACGC
>4 dna:chromosome chromosome:RGSC3.4:4:1:187126005:1 164277066 ID14165 U +
TACAGACATAAAATGTAAACGGAACGCTGG
>4 dna:chromosome chromosome:RGSC3.4:4:1:187126005:1 164277070 ID6583 U +
GACATAAAATGTAAACGGAACGCTGGCC
>4 dna:chromosome chromosome:RGSC3.4:4:1:187126005:1 164277074 ID10100 U +
TAAAATGTAAACGGAACGCTGGCCAC
>4 dna:chromosome chromosome:RGSC3.4:4:1:187126005:1 164277078 ID2707 U +
ATGTAAACGGAACGCTGGC
>4 dna:chromosome chromosome:RGSC3.4:4:1:187126005:1 164277080 ID8924 U +
GTAAACGGAACGCTGGCCACTGT
>4 dna:chromosome chromosome:RGSC3.4:4:1:187126005:1 164277100 ID53943 U +
TGTGCCAGCATCTTTTACAGGAAATGGTC
>4 dna:chromosome chromosome:RGSC3.4:4:1:187126005:1 164277100 ID53944 U +
TGTGCCAGCATCTTTTACAGGAAATGGTCA
>4 dna:chromosome chromosome:RGSC3.4:4:1:187126005:1 164277102 ID42262 U +
TGCCAGCATCTTTTACAGGAAATGGTCATT
>4 dna:chromosome chromosome:RGSC3.4:4:1:187126005:1 164277110 ID32116 U +
TCTTTTACAGGAAATGGTCATTGTGCTG
>4 dna:chromosome chromosome:RGSC3.4:4:1:187126005:1 164277110 ID32117 U +
TCTTTTACAGGAAATGGTCATTGTGCTGGA
>4 dna:chromosome chromosome:RGSC3.4:4:1:187126005:1 164277112 ID62374 U +
TTTTACAGGAAATGGTCATTGTGCTGGAA
>4 dna:chromosome chromosome:RGSC3.4:4:1:187126005:1 164277112 ID62375 U +
TTTTACAGGAAATGGTCATTGTGCTGGAAT
>4 dna:chromosome chromosome:RGSC3.4:4:1:187126005:1 164277114 ID56659 U +
TTACAGGAAATGGTCATTGTGCTGGAAT
>4 dna:chromosome chromosome:RGSC3.4:4:1:187126005:1 164277115 ID14288 U +
TACAGGAAATGGTCATTGTGCTGGA
>4 dna:chromosome chromosome:RGSC3.4:4:1:187126005:1 164277115 ID14289 U +
TACAGGAAATGGTCATTGTGCTGGAATTC
>4 dna:chromosome chromosome:RGSC3.4:4:1:187126005:1 164277117 ID3829 U +
CAGGAAATGGTCATTGTGCTGGAATTCTTG
>4 dna:chromosome chromosome:RGSC3.4:4:1:187126005:1 164277119 ID8144 U +
GGAAATGGTCATTGTGCTGGAATT
>4 dna:chromosome chromosome:RGSC3.4:4:1:187126005:1 164277133 ID44547 U +
TGCTGGAATTCTTGGTTCTCGGTTGACAGG
>4 dna:chromosome chromosome:RGSC3.4:4:1:187126005:1 164277136 ID46085 U +
TGGAATTCTTGGTTCTCGGTTGACAGGA
>4 dna:chromosome chromosome:RGSC3.4:4:1:187126005:1 164277244 ID48633 U +
TGGGACATGACCTCCAGTTTTTGTGGGACA
>4 dna:chromosome chromosome:RGSC3.4:4:1:187126005:1 164277256 ID26286 U +
TCCAGTTTTTGTGGGACATGATATGCAA
>4 dna:chromosome chromosome:RGSC3.4:4:1:187126005:1 164277256 ID26287 U +
TCCAGTTTTTGTGGGACATGATATGCAAAT
>4 dna:chromosome chromosome:RGSC3.4:4:1:187126005:1 164277274 ID38808 U +
TGATATGCAAATACGAGTCCC
>4 dna:chromosome chromosome:RGSC3.4:4:1:187126005:1 164277274 ID38809 U +
TGATATGCAAATACGAGTCCCCTCCT
>4 dna:chromosome chromosome:RGSC3.4:4:1:187126005:1 164277274 ID38810 U +
TGATATGCAAATACGAGTCCCCTCCTTCT
>4 dna:chromosome chromosome:RGSC3.4:4:1:187126005:1 164277279 ID40382 U +
TGCAAATACGAGTCCCCTCCTTCTGAC
>4 dna:chromosome chromosome:RGSC3.4:4:1:187126005:1 164277299 ID59038 U +
TTCTGACTTGGAATGGATCCGTGAGCCTA
>4 dna:chromosome chromosome:RGSC3.4:4:1:187126005:1 164277302 ID36013 U +
TGACTTGGAATGGATCCGTGAGCCT
>4 dna:chromosome chromosome:RGSC3.4:4:1:187126005:1 164277363 ID48474 U +
TGGGAAGCCTTTCTGCTAGTTGTCC
>4 dna:chromosome chromosome:RGSC3.4:4:1:187126005:1 164277434 ID54554 U +
TGTGTTCTCATGATACCTGTTTGATACAC
>4 dna:chromosome chromosome:RGSC3.4:4:1:187126005:1 164277434 ID54555 U +
TGTGTTCTCATGATACCTGTTTGATACACA
>4 dna:chromosome chromosome:RGSC3.4:4:1:187126005:1 164277514 ID23259 U +
TCAACTCTAGAACTCTGCTGTTTCCC
>4 dna:chromosome chromosome:RGSC3.4:4:1:187126005:1 164277521 ID16839 U +
TAGAACTCTGCTGTTTCCCAATCCAGTGTT
>4 dna:chromosome chromosome:RGSC3.4:4:1:187126005:1 164277521 ID16840 U +
TAGAACTCTGCTGTTTCCCAATCCAGTGTTC
>4 dna:chromosome chromosome:RGSC3.4:4:1:187126005:1 164277547 ID55046 U +
TGTTCTTCCTATCACACAGAAGGAGCA
>4 dna:chromosome chromosome:RGSC3.4:4:1:187126005:1 164277580 ID40293 U +
TGCAAACTTCTCCAAAGGTGCACCCCAAC
>4 dna:chromosome chromosome:RGSC3.4:4:1:187126005:1 164277580 ID40294 U +
TGCAAACTTCTCCAAAGGTGCACCCCAACC
>4 dna:chromosome chromosome:RGSC3.4:4:1:187126005:1 164277639 ID36644 U +
TGAGAGCACTTGGCCCGGTGTGTGGCATCT
>4 dna:chromosome chromosome:RGSC3.4:4:1:187126005:1 164277796 ID50089 U +
TGGGTTTGGAAATGCCAAGTGAGAGGCAGT
>4 dna:chromosome chromosome:RGSC3.4:4:1:187126005:1 164277912 ID28859 U +
TCCTTACAGAGCATGGCTATCTTATA
>4 dna:chromosome chromosome:RGSC3.4:4:1:187126005:1 164277995 ID2459 U +
ATCTGTTATTAACACGAGTTTTGGTC
>4 dna:chromosome chromosome:RGSC3.4:4:1:187126005:1 164278130 ID12031 U +
TAAGAGTTAATGCAAATGATCCAGTGAAT
>4 dna:chromosome chromosome:RGSC3.4:4:1:187126005:1 164278174 ID3618 U +
CAGAACACCATATTTCAAGGTCTGGAGTT
>4 dna:chromosome chromosome:RGSC3.4:4:1:187126005:1 164278184 ID22687 U +
TATTTCAAGGTCTGGAGTTAAGGCAT
>4 dna:chromosome chromosome:RGSC3.4:4:1:187126005:1 164278352 ID29411 U +
TCGCTTCGCGGAACATAATCTACCTGAA
>4 dna:chromosome chromosome:RGSC3.4:4:1:187126005:1 164278857 ID29115 U +
TCCTTTAGCAACATACTGGGTGTAAGGAC
>4 dna:chromosome chromosome:RGSC3.4:4:1:187126005:1 164279033 ID59468 U +
TTGAAAGATGTGCCTGCACAGATCTTCTCC
>4 dna:chromosome chromosome:RGSC3.4:4:1:187126005:1 164279272 ID23163 U +
TCAAATGTTATAATCCATTTGTCACTCAAGG
>4 dna:chromosome chromosome:RGSC3.4:4:1:187126005:1 164279279 ID57075 U +
TTATAATCCATTTGTCACTCAAG
>4 dna:chromosome chromosome:RGSC3.4:4:1:187126005:1 164279320 ID1811 M -
AGGAGGAGGAGGAGGAGGAGGAGGAG
>4 dna:chromosome chromosome:RGSC3.4:4:1:187126005:1 164279320 ID7030 M -
GAGGAGGAGGAGGAGGAGGAGGAGGAG
>4 dna:chromosome chromosome:RGSC3.4:4:1:187126005:1 164279507 ID31079 U +
TCTGCCTTTTTCTTCTAAACACAACCTTTTG
>4 dna:chromosome chromosome:RGSC3.4:4:1:187126005:1 164279539 ID21208 U +
TATCAACTACATGTCTGACTTCAGTTGTT
>4 dna:chromosome chromosome:RGSC3.4:4:1:187126005:1 164279552 ID30771 U +
TCTGACTTCAGTTGTTAAGTCACCAGATC
>4 dna:chromosome chromosome:RGSC3.4:4:1:187126005:1 164279770 ID18041 U +
TAGCACAAGACAGAGATGCACTTGTGTGCAC
>4 dna:chromosome chromosome:RGSC3.4:4:1:187126005:1 164279880 ID61880 U +
TTTCTTTTTCTCTGTATCAAGATATGGGT
>4 dna:chromosome chromosome:RGSC3.4:4:1:187126005:1 164279918 ID25737 U +
TCCAATTTCATGTGTAGACTGAGTTCTGG
>4 dna:chromosome chromosome:RGSC3.4:4:1:187126005:1 164279918 ID25738 U +
TCCAATTTCATGTGTAGACTGAGTTCTGGA
>4 dna:chromosome chromosome:RGSC3.4:4:1:187126005:1 164280026 ID38252 U +
TGAGTTAAACTTAATGAGCCGCCTTCTAC
>4 dna:chromosome chromosome:RGSC3.4:4:1:187126005:1 164280031 ID10362 U +
TAAACTTAATGAGCCGCCTTCTACA
>4 dna:chromosome chromosome:RGSC3.4:4:1:187126005:1 164280092 ID30047 U +
TCTCAAGAAGCAGGACACATTACGATTTA
>4 dna:chromosome chromosome:RGSC3.4:4:1:187126005:1 164280102 ID3850 U +
CAGGACACATTACGATTTATGGCTGTCTA
>4 dna:chromosome chromosome:RGSC3.4:4:1:187126005:1 164280144 ID47416 U +
TGGCAGATTGGTTCTTCCTTTACTGAAGC
>4 dna:chromosome chromosome:RGSC3.4:4:1:187126005:1 164280164 ID16050 U +
TACTGAAGCAGAATGTTCAATTTGTTTGGT
>4 dna:chromosome chromosome:RGSC3.4:4:1:187126005:1 164280167 ID33718 U +
TGAAGCAGAATGTTCAATTTGTTTGGTGGT
>4 dna:chromosome chromosome:RGSC3.4:4:1:187126005:1 164280212 ID25162 U +
TCATTTAAATGTATTTGTTGAGGGAGATC
>4 dna:chromosome chromosome:RGSC3.4:4:1:187126005:1 164280454 ID8576 U +
GGCTCTTGTCTTCAAAAGAACAAATTCTGTC
>4 dna:chromosome chromosome:RGSC3.4:4:1:187126005:1 164280502 ID34491 U +
TGACAAAAGTTCATTCAGCAGAGGCTAA
>4 dna:chromosome chromosome:RGSC3.4:4:1:187126005:1 164280551 ID3416 U +
CACAGACACAGAAGTTTAGAGTTGAGG
>4 dna:chromosome chromosome:RGSC3.4:4:1:187126005:1 164280600 ID22654 U +
TATTTATAAGGTGGGTGCCATATTT
>4 dna:chromosome chromosome:RGSC3.4:4:1:187126005:1 164280635 ID35386 U +
TGACCCTTTTTTGTGTCCCAAATCATGGTT
>4 dna:chromosome chromosome:RGSC3.4:4:1:187126005:1 164280650 ID26589 U +
TCCCAAATCATGGTTGACAAGATCTTCCTT
>4 dna:chromosome chromosome:RGSC3.4:4:1:187126005:1 164280657 ID25023 U +
TCATGGTTGACAAGATCTTCCTTTGGGGGT
>4 dna:chromosome chromosome:RGSC3.4:4:1:187126005:1 164280660 ID51501 U +
TGGTTGACAAGATCTTCCTTTGGGGGTGT
>4 dna:chromosome chromosome:RGSC3.4:4:1:187126005:1 164280660 ID51502 U +
TGGTTGACAAGATCTTCCTTTGGGGGTGTT
>4 dna:chromosome chromosome:RGSC3.4:4:1:187126005:1 164280708 ID23600 U +
TCACAAGAGGAGGGAAGGTGTCAAA
>4 dna:chromosome chromosome:RGSC3.4:4:1:187126005:1 164280780 ID20401 U +
TAGTGGCCACACAGTAATCGTA
>4 dna:chromosome chromosome:RGSC3.4:4:1:187126005:1 164280810 ID18300 U +
TAGCCACAAAGAGACCTTCTAAGGACAGT
>4 dna:chromosome chromosome:RGSC3.4:4:1:187126005:1 164281089 ID5363 U +
CTCCTTATCCTGGGGTGGTCTCTTTC
>4 dna:chromosome chromosome:RGSC3.4:4:1:187126005:1 164281158 ID20241 U +
TAGTCTGTTGCAATTAGATACATTACTCTG
>4 dna:chromosome chromosome:RGSC3.4:4:1:187126005:1 164281158 ID20242 U +
TAGTCTGTTGCAATTAGATACATTACTCTGT
>4 dna:chromosome chromosome:RGSC3.4:4:1:187126005:1 164281202 ID53112 U +
TGTCTTGTATATATTCTTCAGGTAGAAGCC
>4 dna:chromosome chromosome:RGSC3.4:4:1:187126005:1 164281207 ID52245 U +
TGTATATATTCTTCAGGTAGAAGCCTGACAA
>4 dna:chromosome chromosome:RGSC3.4:4:1:187126005:1 164281209 ID21101 U +
TATATATTCTTCAGGTAGAAGCCTGACAAA
>4 dna:chromosome chromosome:RGSC3.4:4:1:187126005:1 164281209 ID21102 U +
TATATATTCTTCAGGTAGAAGCCTGACAAAA
>4 dna:chromosome chromosome:RGSC3.4:4:1:187126005:1 164281216 ID31678 U +
TCTTCAGGTAGAAGCCTGACAA
>4 dna:chromosome chromosome:RGSC3.4:4:1:187126005:1 164281224 ID16944 U +
TAGAAGCCTGACAAAACGAATTGTGGTTT
>4 dna:chromosome chromosome:RGSC3.4:4:1:187126005:1 164281224 ID16945 U +
TAGAAGCCTGACAAAACGAATTGTGGTTTT
>4 dna:chromosome chromosome:RGSC3.4:4:1:187126005:1 164281231 ID5508 U +
CTGACAAAACGAATTGTGGT
>4 dna:chromosome chromosome:RGSC3.4:4:1:187126005:1 164281232 ID34489 U +
TGACAAAACGAATTGTGGTTTTTCTCA
>4 dna:chromosome chromosome:RGSC3.4:4:1:187126005:1 164281232 ID34490 U +
TGACAAAACGAATTGTGGTTTTTCTCAGA
>4 dna:chromosome chromosome:RGSC3.4:4:1:187126005:1 164281235 ID3076 U +
CAAAACGAATTGTGGTTTTTCTCAGACCC
>4 dna:chromosome chromosome:RGSC3.4:4:1:187126005:1 164281238 ID253 U +
AACGAATTGTGGTTTTTCTCAGACCCCTGT
>4 dna:chromosome chromosome:RGSC3.4:4:1:187126005:1 164281239 ID1064 U +
ACGAATTGTGGTTTTTCTCAGA
>4 dna:chromosome chromosome:RGSC3.4:4:1:187126005:1 164281240 ID4916 U +
CGAATTGTGGTTTTTCTCAGAC
>4 dna:chromosome chromosome:RGSC3.4:4:1:187126005:1 164281256 ID24188 U +
TCAGACCCCTGTCTTTACTTTTGTCTGACC
>4 dna:chromosome chromosome:RGSC3.4:4:1:187126005:1 164281265 ID53127 U +
TGTCTTTACTTTTGTCTGACCAGCTTGGC
>4 dna:chromosome chromosome:RGSC3.4:4:1:187126005:1 164281265 ID53128 U +
TGTCTTTACTTTTGTCTGACCAGCTTGGCT
>4 dna:chromosome chromosome:RGSC3.4:4:1:187126005:1 164281309 ID42270 U +
TGCCAGCCTTCTTATTTACTTTCCTTGGT
>4 dna:chromosome chromosome:RGSC3.4:4:1:187126005:1 164281318 ID31640 U +
TCTTATTTACTTTCCTTGGTGTTCCTGAC
>4 dna:chromosome chromosome:RGSC3.4:4:1:187126005:1 164281320 ID57286 U +
TTATTTACTTTCCTTGGTGTTCCTGACTGG
>4 dna:chromosome chromosome:RGSC3.4:4:1:187126005:1 164281323 ID61503 U +
TTTACTTTCCTTGGTGTTCCTGACTGGCCGT
>4 dna:chromosome chromosome:RGSC3.4:4:1:187126005:1 164281330 ID29086 U +
TCCTTGGTGTTCCTGACTGGCCGTTTGA
>4 dna:chromosome chromosome:RGSC3.4:4:1:187126005:1 164281332 ID5938 U +
CTTGGTGTTCCTGACTGGCCGT
>4 dna:chromosome chromosome:RGSC3.4:4:1:187126005:1 164281333 ID60894 U +
TTGGTGTTCCTGACTGGCCGTTTGAATCC
>4 dna:chromosome chromosome:RGSC3.4:4:1:187126005:1 164281343 ID35849 U +
TGACTGGCCGTTTGAATCCTGATATCTTAA
>4 dna:chromosome chromosome:RGSC3.4:4:1:187126005:1 164281348 ID8525 U +
GGCCGTTTGAATCCTGATATCTTAACGTTC
>4 dna:chromosome chromosome:RGSC3.4:4:1:187126005:1 164281359 ID28553 U +
TCCTGATATCTTAACGTTCCTGTTAATCC
>4 dna:chromosome chromosome:RGSC3.4:4:1:187126005:1 164281361 ID5551 U +
CTGATATCTTAACGTTCCTGTTA
>4 dna:chromosome chromosome:RGSC3.4:4:1:187126005:1 164281362 ID38796 U +
TGATATCTTAACGTTCCTGTTAATCCACAC
>4 dna:chromosome chromosome:RGSC3.4:4:1:187126005:1 164281362 ID38797 U +
TGATATCTTAACGTTCCTGTTAATCCACACC
>4 dna:chromosome chromosome:RGSC3.4:4:1:187126005:1 164281370 ID11508 U +
TAACGTTCCTGTTAATCCACACCTATGTTT
>4 dna:chromosome chromosome:RGSC3.4:4:1:187126005:1 164281379 ID54712 U +
TGTTAATCCACACCTATGTTTGCGGTATA
>4 dna:chromosome chromosome:RGSC3.4:4:1:187126005:1 164281379 ID54713 U +
TGTTAATCCACACCTATGTTTGCGGTATAA
>4 dna:chromosome chromosome:RGSC3.4:4:1:187126005:1 164281379 ID54714 U +
TGTTAATCCACACCTATGTTTGCGGTATAAC
>4 dna:chromosome chromosome:RGSC3.4:4:1:187126005:1 164281382 ID12963 U +
TAATCCACACCTATGTTTGCGGTATAACAC
>4 dna:chromosome chromosome:RGSC3.4:4:1:187126005:1 164281382 ID12964 U +
TAATCCACACCTATGTTTGCGGTATAACACT
>4 dna:chromosome chromosome:RGSC3.4:4:1:187126005:1 164281442 ID47826 U +
TGGCCTCTAAAGGAATGCCACGGGGAGG
>4 dna:chromosome chromosome:RGSC3.4:4:1:187126005:1 164281442 ID47827 U +
TGGCCTCTAAAGGAATGCCACGGGGAGGA
>4 dna:chromosome chromosome:RGSC3.4:4:1:187126005:1 164281447 ID29611 U +
TCTAAAGGAATGCCACGGGGAGGAT
>4 dna:chromosome chromosome:RGSC3.4:4:1:187126005:1 164281447 ID29612 U +
TCTAAAGGAATGCCACGGGGAGGATGTT
>4 dna:chromosome chromosome:RGSC3.4:4:1:187126005:1 164281448 ID5119 U +
CTAAAGGAATGCCACGGGGAGGATGTTAGGT
>4 dna:chromosome chromosome:RGSC3.4:4:1:187126005:1 164281471 ID54810 U +
TGTTAGGTAATCAAATTGCCATTGTACATAC
>4 dna:chromosome chromosome:RGSC3.4:4:1:187126005:1 164281487 ID42576 U +
TGCCATTGTACATACCCAGGATGTCCCACC
>4 dna:chromosome chromosome:RGSC3.4:4:1:187126005:1 164281565 ID26626 U +
TCCCAAGCAAGAGAGATTCCAAAGTG
>4 dna:chromosome chromosome:RGSC3.4:4:1:187126005:1 164281600 ID45999 U +
TGGAATCTTCAGGATGACCTGTTTCCCCT
>4 dna:chromosome chromosome:RGSC3.4:4:1:187126005:1 164281669 ID2247 U +
ATAGCAAACTCTTCTCTTCCAGCATGCT
>4 dna:chromosome chromosome:RGSC3.4:4:1:187126005:1 164281701 ID30069 U +
TCTCAAGTGTCTCCTTAACCAGCAGTGAGA
>4 dna:chromosome chromosome:RGSC3.4:4:1:187126005:1 164281710 ID30385 U +
TCTCCTTAACCAGCAGTGAGAATTGTGTC
>4 dna:chromosome chromosome:RGSC3.4:4:1:187126005:1 164281710 ID30386 U +
TCTCCTTAACCAGCAGTGAGAATTGTGTCT
>4 dna:chromosome chromosome:RGSC3.4:4:1:187126005:1 164281712 ID28845 U +
TCCTTAACCAGCAGTGAGAATTGTGTCTT
>4 dna:chromosome chromosome:RGSC3.4:4:1:187126005:1 164281712 ID28846 U +
TCCTTAACCAGCAGTGAGAATTGTGTCTTA
>4 dna:chromosome chromosome:RGSC3.4:4:1:187126005:1 164281715 ID56456 U +
TTAACCAGCAGTGAGAATTGTGTCTTACGG
>4 dna:chromosome chromosome:RGSC3.4:4:1:187126005:1 164281733 ID54360 U +
TGTGTCTTACGGCAGTACTGCCTGGCTTC
>4 dna:chromosome chromosome:RGSC3.4:4:1:187126005:1 164281795 ID616 U +
AATGAAGTGGTCTGAATGAGAATTC
>4 dna:chromosome chromosome:RGSC3.4:4:1:187126005:1 164281797 ID33922 U +
TGAAGTGGTCTGAATGAGAATTCTATT
>4 dna:chromosome chromosome:RGSC3.4:4:1:187126005:1 164281797 ID33923 U +
TGAAGTGGTCTGAATGAGAATTCTATTC
>4 dna:chromosome chromosome:RGSC3.4:4:1:187126005:1 164281811 ID36427 U +
TGAGAATTCTATTCTGCAACTTAGATATCT
>4 dna:chromosome chromosome:RGSC3.4:4:1:187126005:1 164281811 ID36428 U +
TGAGAATTCTATTCTGCAACTTAGATATCTC
>4 dna:chromosome chromosome:RGSC3.4:4:1:187126005:1 164281842 ID23722 U +
TCACAGGAAACAAGGGAAATGGTCT
>4 dna:chromosome chromosome:RGSC3.4:4:1:187126005:1 164281861 ID50739 U +
TGGTCTGAATCCTGTGTGTCCGACC
>4 dna:chromosome chromosome:RGSC3.4:4:1:187126005:1 164281866 ID34095 U +
TGAATCCTGTGTGTCCGACCTTCATGATT
>4 dna:chromosome chromosome:RGSC3.4:4:1:187126005:1 164281890 ID39897 U +
TGATTCTCTATCAGGATCCATTGGTC
>4 dna:chromosome chromosome:RGSC3.4:4:1:187126005:1 164281890 ID39898 U +
TGATTCTCTATCAGGATCCATTGGTCTG
>4 dna:chromosome chromosome:RGSC3.4:4:1:187126005:1 164281890 ID39899 U +
TGATTCTCTATCAGGATCCATTGGTCTGTC
>4 dna:chromosome chromosome:RGSC3.4:4:1:187126005:1 164281961 ID60531 U +
TTGGATGTTCTAGACAAACC
>4 dna:chromosome chromosome:RGSC3.4:4:1:187126005:1 164281961 ID60532 U +
TTGGATGTTCTAGACAAACCACTCCTGC
>4 dna:chromosome chromosome:RGSC3.4:4:1:187126005:1 164282016 ID50290 U +
TGGTACTCCCTCACGAAACCACTCTAAC
>4 dna:chromosome chromosome:RGSC3.4:4:1:187126005:1 164282062 ID35365 U +
TGACCCCCAACGTCTCGTTTTAAGTTCCC
>4 dna:chromosome chromosome:RGSC3.4:4:1:187126005:1 164282104 ID16814 U +
TAGAACCCTATATTCGAAAGCATGATCAGA
>4 dna:chromosome chromosome:RGSC3.4:4:1:187126005:1 164282186 ID14419 U +
TACATAAGGGGAAAACAGAAATCGCTCCA
>4 dna:chromosome chromosome:RGSC3.4:4:1:187126005:1 164282231 ID26879 U +
TCCCAGTGGCTTACAGACCTGTTTGTGC
>4 dna:chromosome chromosome:RGSC3.4:4:1:187126005:1 164282231 ID26880 U +
TCCCAGTGGCTTACAGACCTGTTTGTGCT
>4 dna:chromosome chromosome:RGSC3.4:4:1:187126005:1 164282242 ID14167 U +
TACAGACCTGTTTGTGCTGGAAAATGATCC
>4 dna:chromosome chromosome:RGSC3.4:4:1:187126005:1 164282244 ID3677 U +
CAGACCTGTTTGTGCTGGAAAATGATCCT
>4 dna:chromosome chromosome:RGSC3.4:4:1:187126005:1 164282253 ID61171 U +
TTGTGCTGGAAAATGATCCTCTTGATCCA
>4 dna:chromosome chromosome:RGSC3.4:4:1:187126005:1 164282259 ID45307 U +
TGGAAAATGATCCTCTTGATCCACAGA
>4 dna:chromosome chromosome:RGSC3.4:4:1:187126005:1 164282259 ID45308 U +
TGGAAAATGATCCTCTTGATCCACAGAGAC
>4 dna:chromosome chromosome:RGSC3.4:4:1:187126005:1 164282292 ID16843 U +
TAGAACTGTTTAGACTTTCCTGTTCCCT
>4 dna:chromosome chromosome:RGSC3.4:4:1:187126005:1 164282346 ID3390 U +
CACACTCACTTGTTGCTTTGAAGGGCTTA
>4 dna:chromosome chromosome:RGSC3.4:4:1:187126005:1 164282351 ID24056 U +
TCACTTGTTGCTTTGAAGGGCTTATT
>4 dna:chromosome chromosome:RGSC3.4:4:1:187126005:1 164282354 ID5953 U +
CTTGTTGCTTTGAAGGGCTTAT
>4 dna:chromosome chromosome:RGSC3.4:4:1:187126005:1 164282358 ID60236 U +
TTGCTTTGAAGGGCTTATTTT
>4 dna:chromosome chromosome:RGSC3.4:4:1:187126005:1 164282385 ID34375 U +
TGAATTCTTTATTGACTTTAGCAGGCAAGC
>4 dna:chromosome chromosome:RGSC3.4:4:1:187126005:1 164282389 ID59322 U +
TTCTTTATTGACTTTAGCAGGCAAGC
>4 dna:chromosome chromosome:RGSC3.4:4:1:187126005:1 164282394 ID22453 U +
TATTGACTTTAGCAGGCAAGCCTCTTTGCCA
>4 dna:chromosome chromosome:RGSC3.4:4:1:187126005:1 164282446 ID19625 U +
TAGGTAATTTTACAATTTAGACAGTTCCT
>4 dna:chromosome chromosome:RGSC3.4:4:1:187126005:1 164282456 ID13937 U +
TACAATTTAGACAGTTCCTGAGGTGG
>4 dna:chromosome chromosome:RGSC3.4:4:1:187126005:1 164282551 ID59803 U +
TTGAGCTTGGTATGCTTATCAGCCTG
>4 dna:chromosome chromosome:RGSC3.4:4:1:187126005:1 164282552 ID37507 U +
TGAGCTTGGTATGCTTATCAGCCTGGGTTC
>4 dna:chromosome chromosome:RGSC3.4:4:1:187126005:1 164282558 ID50485 U +
TGGTATGCTTATCAGCCTGGGTTC
>4 dna:chromosome chromosome:RGSC3.4:4:1:187126005:1 164282695 ID4655 U +
CCGTGTAATACTCACTCTAATAC
>4 dna:chromosome chromosome:RGSC3.4:4:1:187126005:1 164282843 ID26748 U +
TCCCACTACATTCAAGACTCCAGTTCCTAC
>4 dna:chromosome chromosome:RGSC3.4:4:1:187126005:1 164282884 ID48287 U +
TGGGAAACTCCACTGACTACGGGGAAAA
>4 dna:chromosome chromosome:RGSC3.4:4:1:187126005:1 164282977 ID53987 U +
TGTGCTAGGGCATAAGGAAGGAATTCCAGA
>4 dna:chromosome chromosome:RGSC3.4:4:1:187126005:1 164283012 ID43590 U +
TGCTAAAAGAGGGGACAGTCTTACA
>4 dna:chromosome chromosome:RGSC3.4:4:1:187126005:1 164283015 ID9901 U +
TAAAAGAGGGGACAGTCTTACAGTATGCAG
>4 dna:chromosome chromosome:RGSC3.4:4:1:187126005:1 164283177 ID37675 U +
TGAGGCAACTTATACCTACCTGACTATGC
>4 dna:chromosome chromosome:RGSC3.4:4:1:187126005:1 164283177 ID37676 U +
TGAGGCAACTTATACCTACCTGACTATGCT
>4 dna:chromosome chromosome:RGSC3.4:4:1:187126005:1 164283186 ID57089 U +
TTATACCTACCTGACTATGCTAGAATGTT
>4 dna:chromosome chromosome:RGSC3.4:4:1:187126005:1 164283206 ID17146 U +
TAGAATGTTCACACACACAATCTCCAGTCAGC
>4 dna:chromosome chromosome:RGSC3.4:4:1:187126005:1 164283207 ID1351 U +
AGAATGTTCACACACACAATCTCCAGTCAGC
>4 dna:chromosome chromosome:RGSC3.4:4:1:187126005:1 164283260 ID13949 U +
TACAATTTTCCCAACTTGAGGCTTATAGTA
>4 dna:chromosome chromosome:RGSC3.4:4:1:187126005:1 164283285 ID20040 U +
TAGTAGAGCCCTATCTAAGGTAACCGAAGGA
>4 dna:chromosome chromosome:RGSC3.4:4:1:187126005:1 164283296 ID21441 U +
TATCTAAGGTAACCGAAGGAGCAGAA
>4 dna:chromosome chromosome:RGSC3.4:4:1:187126005:1 164283331 ID60969 U +
TTGTAATGAAATTCAGAAACACAGACCGAGA
>4 dna:chromosome chromosome:RGSC3.4:4:1:187126005:1 164283334 ID13053 U +
TAATGAAATTCAGAAACACAGACCGAGAC
>4 dna:chromosome chromosome:RGSC3.4:4:1:187126005:1 164283383 ID40939 U +
TGCACCTGTCACAGGAATCCAAACATTCTC
>4 dna:chromosome chromosome:RGSC3.4:4:1:187126005:1 164283394 ID3846 U +
CAGGAATCCAAACATTCTCGTGGACAGGT
>4 dna:chromosome chromosome:RGSC3.4:4:1:187126005:1 164283395 ID1775 U +
AGGAATCCAAACATTCTCGTGGACAGGT
>4 dna:chromosome chromosome:RGSC3.4:4:1:187126005:1 164283397 ID6390 U +
GAATCCAAACATTCTCGTGGACAGGTTAC
>4 dna:chromosome chromosome:RGSC3.4:4:1:187126005:1 164283429 ID22951 U +
TCAAAATGATGCTCAACCCTGACATAGG
>4 dna:chromosome chromosome:RGSC3.4:4:1:187126005:1 164283429 ID22952 U +
TCAAAATGATGCTCAACCCTGACATAGGAG
>4 dna:chromosome chromosome:RGSC3.4:4:1:187126005:1 164283429 ID22953 U +
TCAAAATGATGCTCAACCCTGACATAGGAGA
>4 dna:chromosome chromosome:RGSC3.4:4:1:187126005:1 164283448 ID35082 U +
TGACATAGGAGAGCCACTCAGGT
>4 dna:chromosome chromosome:RGSC3.4:4:1:187126005:1 164283448 ID35083 U +
TGACATAGGAGAGCCACTCAGGTCCA
>4 dna:chromosome chromosome:RGSC3.4:4:1:187126005:1 164283448 ID35084 U +
TGACATAGGAGAGCCACTCAGGTCCAC
>4 dna:chromosome chromosome:RGSC3.4:4:1:187126005:1 164283448 ID35085 U +
TGACATAGGAGAGCCACTCAGGTCCACT
>4 dna:chromosome chromosome:RGSC3.4:4:1:187126005:1 164283453 ID19009 U +
TAGGAGAGCCACTCAGGTCCACTCCAGA
>4 dna:chromosome chromosome:RGSC3.4:4:1:187126005:1 164283453 ID19010 U +
TAGGAGAGCCACTCAGGTCCACTCCAGAGG
>4 dna:chromosome chromosome:RGSC3.4:4:1:187126005:1 164283647 ID20969 U +
TATACTGACTCCAAATATGCCTTTACGGTGT
>4 dna:chromosome chromosome:RGSC3.4:4:1:187126005:1 164283647 ID20970 U +
TATACTGACTCCAAATATGCCTTTACGGTGTT
>4 dna:chromosome chromosome:RGSC3.4:4:1:187126005:1 164283653 ID6731 U +
GACTCCAAATATGCCTTTACGGTGTTACCGA
>4 dna:chromosome chromosome:RGSC3.4:4:1:187126005:1 164283662 ID21882 U +
TATGCCTTTACGGTGTTACCGACCCATATA
>4 dna:chromosome chromosome:RGSC3.4:4:1:187126005:1 164283688 ID20946 U +
TATACCCATATGGAAGGAATGAGGGTTA
>4 dna:chromosome chromosome:RGSC3.4:4:1:187126005:1 164283688 ID20947 U +
TATACCCATATGGAAGGAATGAGGGTTAC
>4 dna:chromosome chromosome:RGSC3.4:4:1:187126005:1 164283690 ID15063 U +
TACCCATATGGAAGGAATGAGGGTT
>4 dna:chromosome chromosome:RGSC3.4:4:1:187126005:1 164283690 ID15064 U +
TACCCATATGGAAGGAATGAGGGTTACTGA
>4 dna:chromosome chromosome:RGSC3.4:4:1:187126005:1 164283698 ID45845 U +
TGGAAGGAATGAGGGTTACTGACGGA
>4 dna:chromosome chromosome:RGSC3.4:4:1:187126005:1 164283738 ID9804 U +
TAAAACACCACAAAGAGATTCTTCAGTTGC
>4 dna:chromosome chromosome:RGSC3.4:4:1:187126005:1 164283743 ID3469 U +
CACCACAAAGAGATTCTTCAGTTGC
>4 dna:chromosome chromosome:RGSC3.4:4:1:187126005:1 164283743 ID3470 U +
CACCACAAAGAGATTCTTCAGTTGCT
>4 dna:chromosome chromosome:RGSC3.4:4:1:187126005:1 164283743 ID3471 U +
CACCACAAAGAGATTCTTCAGTTGCTGG
>4 dna:chromosome chromosome:RGSC3.4:4:1:187126005:1 164283743 ID3472 U +
CACCACAAAGAGATTCTTCAGTTGCTGGA
>4 dna:chromosome chromosome:RGSC3.4:4:1:187126005:1 164283743 ID3473 U +
CACCACAAAGAGATTCTTCAGTTGCTGGAA
>4 dna:chromosome chromosome:RGSC3.4:4:1:187126005:1 164283744 ID905 U +
ACCACAAAGAGATTCTTCAGTTGC
>4 dna:chromosome chromosome:RGSC3.4:4:1:187126005:1 164283746 ID3333 U +
CACAAAGAGATTCTTCAGTTGC
>4 dna:chromosome chromosome:RGSC3.4:4:1:187126005:1 164283752 ID6926 U +
GAGATTCTTCAGTTGCTGGA
>4 dna:chromosome chromosome:RGSC3.4:4:1:187126005:1 164283768 ID45828 U +
TGGAAGCTGTTAATCTCTCAGAGAAG
>4 dna:chromosome chromosome:RGSC3.4:4:1:187126005:1 164283768 ID45829 U +
TGGAAGCTGTTAATCTCTCAGAGAAGGTGACA
>4 dna:chromosome chromosome:RGSC3.4:4:1:187126005:1 164283775 ID54715 U +
TGTTAATCTCTCAGAGAAGGTGACAGT
>4 dna:chromosome chromosome:RGSC3.4:4:1:187126005:1 164283775 ID54716 U +
TGTTAATCTCTCAGAGAAGGTGACAGTG
>4 dna:chromosome chromosome:RGSC3.4:4:1:187126005:1 164283775 ID54717 U +
TGTTAATCTCTCAGAGAAGGTGACAGTGA
>4 dna:chromosome chromosome:RGSC3.4:4:1:187126005:1 164283775 ID54718 U +
TGTTAATCTCTCAGAGAAGGTGACAGTGAT
>4 dna:chromosome chromosome:RGSC3.4:4:1:187126005:1 164283778 ID13018 U +
TAATCTCTCAGAGAAGGTGACAGTG
>4 dna:chromosome chromosome:RGSC3.4:4:1:187126005:1 164283778 ID13019 U +
TAATCTCTCAGAGAAGGTGACAGTGATCCA
>4 dna:chromosome chromosome:RGSC3.4:4:1:187126005:1 164283782 ID5404 U +
CTCTCAGAGAAGGTGACAGTGATCC
>4 dna:chromosome chromosome:RGSC3.4:4:1:187126005:1 164283783 ID30142 U +
TCTCAGAGAAGGTGACAGTGATCCACTGG
>4 dna:chromosome chromosome:RGSC3.4:4:1:187126005:1 164283790 ID6341 U +
GAAGGTGACAGTGATCCACTGGAGAGGTC
>4 dna:chromosome chromosome:RGSC3.4:4:1:187126005:1 164283809 ID46513 U +
TGGAGAGGTCATCAAAAGGACCACAGCTC
>4 dna:chromosome chromosome:RGSC3.4:4:1:187126005:1 164283820 ID22914 U +
TCAAAAGGACCACAGCTCAACCTCTGA
>4 dna:chromosome chromosome:RGSC3.4:4:1:187126005:1 164283820 ID22915 U +
TCAAAAGGACCACAGCTCAACCTCTGAGA
>4 dna:chromosome chromosome:RGSC3.4:4:1:187126005:1 164283842 ID30780 U +
TCTGAGAGAAATGAAAAGGATGACAGGC
>4 dna:chromosome chromosome:RGSC3.4:4:1:187126005:1 164283842 ID30781 U +
TCTGAGAGAAATGAAAAGGATGACAGGCA
>4 dna:chromosome chromosome:RGSC3.4:4:1:187126005:1 164283844 ID36583 U +
TGAGAGAAATGAAAAGGATGACAGGC
>4 dna:chromosome chromosome:RGSC3.4:4:1:187126005:1 164283844 ID36584 U +
TGAGAGAAATGAAAAGGATGACAGGCA
>4 dna:chromosome chromosome:RGSC3.4:4:1:187126005:1 164283844 ID36585 U +
TGAGAGAAATGAAAAGGATGACAGGCAA
>4 dna:chromosome chromosome:RGSC3.4:4:1:187126005:1 164283844 ID36586 U +
TGAGAGAAATGAAAAGGATGACAGGCAAA
>4 dna:chromosome chromosome:RGSC3.4:4:1:187126005:1 164283852 ID2475 U +
ATGAAAAGGATGACAGGCAAA
>4 dna:chromosome chromosome:RGSC3.4:4:1:187126005:1 164283909 ID54921 U +
TGTTCACCTTTCAGTAAGATACCAGACA
>4 dna:chromosome chromosome:RGSC3.4:4:1:187126005:1 164283928 ID14868 U +
TACCAGACATATGACTATGGCCTCCCAGC
>4 dna:chromosome chromosome:RGSC3.4:4:1:187126005:1 164283939 ID35666 U +
TGACTATGGCCTCCCAGCTTAATGTGTTT
>4 dna:chromosome chromosome:RGSC3.4:4:1:187126005:1 164283958 ID13245 U +
TAATGTGTTTGTTGCATTGCATTTGTGT
>4 dna:chromosome chromosome:RGSC3.4:4:1:187126005:1 164283958 ID13246 U +
TAATGTGTTTGTTGCATTGCATTTGTGTG
>4 dna:chromosome chromosome:RGSC3.4:4:1:187126005:1 164283958 ID13247 U +
TAATGTGTTTGTTGCATTGCATTTGTGTGT
>4 dna:chromosome chromosome:RGSC3.4:4:1:187126005:1 164283961 ID54606 U +
TGTGTTTGTTGCATTGCATTTGTGTGTGT
>4 dna:chromosome chromosome:RGSC3.4:4:1:187126005:1 164283963 ID55474 U +
TGTTTGTTGCATTGCATTTGTGTGT
>4 dna:chromosome chromosome:RGSC3.4:4:1:187126005:1 164283967 ID55164 U +
TGTTGCATTGCATTTGTGTGTGTGT
>4 dna:chromosome chromosome:RGSC3.4:4:1:187126005:1 164284002 ID23859 U +
TCACCTATGTGCACACATATGGAGGCCGT
>4 dna:chromosome chromosome:RGSC3.4:4:1:187126005:1 164284007 ID22085 U +
TATGTGCACACATATGGAGGCCGTAGT
>4 dna:chromosome chromosome:RGSC3.4:4:1:187126005:1 164284009 ID53851 U +
TGTGCACACATATGGAGGCCGTA
>4 dna:chromosome chromosome:RGSC3.4:4:1:187126005:1 164284009 ID53852 U +
TGTGCACACATATGGAGGCCGTAGTAGGA
>4 dna:chromosome chromosome:RGSC3.4:4:1:187126005:1 164284050 ID31814 U +
TCTTCTTTTCGCCTTAATTGCCTTGATGG
>4 dna:chromosome chromosome:RGSC3.4:4:1:187126005:1 164284050 ID31815 U +
TCTTCTTTTCGCCTTAATTGCCTTGATGGT
>4 dna:chromosome chromosome:RGSC3.4:4:1:187126005:1 164284050 ID31816 U +
TCTTCTTTTCGCCTTAATTGCCTTGATGGTC
>4 dna:chromosome chromosome:RGSC3.4:4:1:187126005:1 164284052 ID59385 U +
TTCTTTTCGCCTTAATTGCCTTGATGGT
>4 dna:chromosome chromosome:RGSC3.4:4:1:187126005:1 164284052 ID59386 U +
TTCTTTTCGCCTTAATTGCCTTGATGGTC
>4 dna:chromosome chromosome:RGSC3.4:4:1:187126005:1 164284052 ID59387 U +
TTCTTTTCGCCTTAATTGCCTTGATGGTCTC
>4 dna:chromosome chromosome:RGSC3.4:4:1:187126005:1 164284053 ID32135 U +
TCTTTTCGCCTTAATTGCCTTGATGGTCT
>4 dna:chromosome chromosome:RGSC3.4:4:1:187126005:1 164284053 ID32136 U +
TCTTTTCGCCTTAATTGCCTTGATGGTCTCT
>4 dna:chromosome chromosome:RGSC3.4:4:1:187126005:1 164284058 ID29395 U +
TCGCCTTAATTGCCTTGATGGTCTCTCAC
>4 dna:chromosome chromosome:RGSC3.4:4:1:187126005:1 164284062 ID5809 U +
CTTAATTGCCTTGATGGTCTC
>4 dna:chromosome chromosome:RGSC3.4:4:1:187126005:1 164284064 ID13385 U +
TAATTGCCTTGATGGTCTCTCAC
>4 dna:chromosome chromosome:RGSC3.4:4:1:187126005:1 164284064 ID13386 U +
TAATTGCCTTGATGGTCTCTCACTAATCCA
>4 dna:chromosome chromosome:RGSC3.4:4:1:187126005:1 164284064 ID13387 U +
TAATTGCCTTGATGGTCTCTCACTAATCCAA
>4 dna:chromosome chromosome:RGSC3.4:4:1:187126005:1 164284068 ID43278 U +
TGCCTTGATGGTCTCTCACTAATCC
>4 dna:chromosome chromosome:RGSC3.4:4:1:187126005:1 164284073 ID39564 U +
TGATGGTCTCTCACTAATCCAACAGCTC
>4 dna:chromosome chromosome:RGSC3.4:4:1:187126005:1 164284087 ID12957 U +
TAATCCAACAGCTCACTGGTTTGTCTAGGC
>4 dna:chromosome chromosome:RGSC3.4:4:1:187126005:1 164284090 ID25468 U +
TCCAACAGCTCACTGGTTTGTCTAGGC
>4 dna:chromosome chromosome:RGSC3.4:4:1:187126005:1 164284135 ID24500 U +
TCAGGATCTACCTGTCTCTGTGCCC
>4 dna:chromosome chromosome:RGSC3.4:4:1:187126005:1 164284165 ID46659 U +
TGGAGGTTATAGGCACACAGTCATACCTGG
>4 dna:chromosome chromosome:RGSC3.4:4:1:187126005:1 164284188 ID15334 U +
TACCTGGCTTTTTATGGGGATATTGGGTA
>4 dna:chromosome chromosome:RGSC3.4:4:1:187126005:1 164284239 ID40798 U +
TGCACAAGTATTCTTCCTACCTACCAAG
>4 dna:chromosome chromosome:RGSC3.4:4:1:187126005:1 164284239 ID40799 U +
TGCACAAGTATTCTTCCTACCTACCAAGCC
>4 dna:chromosome chromosome:RGSC3.4:4:1:187126005:1 164284323 ID33942 U +
TGAAGTTCAATGTCAGACATGTTCCCTCTG
>4 dna:chromosome chromosome:RGSC3.4:4:1:187126005:1 164284323 ID33943 U +
TGAAGTTCAATGTCAGACATGTTCCCTCTGT
>4 dna:chromosome chromosome:RGSC3.4:4:1:187126005:1 164284345 ID27265 U +
TCCCTCTGTGTAGTTTACAGCCCAAGGCC
>4 dna:chromosome chromosome:RGSC3.4:4:1:187126005:1 164284345 ID27266 U +
TCCCTCTGTGTAGTTTACAGCCCAAGGCCA
>4 dna:chromosome chromosome:RGSC3.4:4:1:187126005:1 164284444 ID49484 U +
TGGGCTTACAAGCAATTCCTAGCATCA
>4 dna:chromosome chromosome:RGSC3.4:4:1:187126005:1 164284460 ID27984 U +
TCCTAGCATCAGTAGATACCTATATGGATGGA
>4 dna:chromosome chromosome:RGSC3.4:4:1:187126005:1 164284463 ID18226 U +
TAGCATCAGTAGATACCTATATGGATGGAA
>4 dna:chromosome chromosome:RGSC3.4:4:1:187126005:1 164284463 ID18227 U +
TAGCATCAGTAGATACCTATATGGATGGAAT
>4 dna:chromosome chromosome:RGSC3.4:4:1:187126005:1 164284468 ID24584 U +
TCAGTAGATACCTATATGGATGGAATG
>4 dna:chromosome chromosome:RGSC3.4:4:1:187126005:1 164284476 ID15217 U +
TACCTATATGGATGGAATGGGTAGA
>4 dna:chromosome chromosome:RGSC3.4:4:1:187126005:1 164284484 ID46952 U +
TGGATGGAATGGGTAGAATGTTTCACCAGC
>4 dna:chromosome chromosome:RGSC3.4:4:1:187126005:1 164284517 ID12481 U +
TAAGGTGGTTAATGAATTCCTCAGAACAATT
>4 dna:chromosome chromosome:RGSC3.4:4:1:187126005:1 164284551 ID26102 U +
TCCAGATTCAGTCTCCCGAGATCACT
>4 dna:chromosome chromosome:RGSC3.4:4:1:187126005:1 164284572 ID23947 U +
TCACTCCAAAGCAGTCATGGACCGTC
>4 dna:chromosome chromosome:RGSC3.4:4:1:187126005:1 164284665 ID59158 U +
TTCTGTTAATATAGAAAGGGCCAATGAG
>4 dna:chromosome chromosome:RGSC3.4:4:1:187126005:1 164284665 ID59159 U +
TTCTGTTAATATAGAAAGGGCCAATGAGA
>4 dna:chromosome chromosome:RGSC3.4:4:1:187126005:1 164284676 ID16687 U +
TAGAAAGGGCCAATGAGACTTGTAATTGTT
>4 dna:chromosome chromosome:RGSC3.4:4:1:187126005:1 164284689 ID36567 U +
TGAGACTTGTAATTGTTCACTGGCTAGC
>4 dna:chromosome chromosome:RGSC3.4:4:1:187126005:1 164284689 ID36568 U +
TGAGACTTGTAATTGTTCACTGGCTAGCAC
>4 dna:chromosome chromosome:RGSC3.4:4:1:187126005:1 164284767 ID33644 U +
TGAAGATAAGAAACACACACCATGAGC
>4 dna:chromosome chromosome:RGSC3.4:4:1:187126005:1 164284789 ID37487 U +
TGAGCTTAAGGTGATCCCTATGAAATGC
>4 dna:chromosome chromosome:RGSC3.4:4:1:187126005:1 164284789 ID37488 U +
TGAGCTTAAGGTGATCCCTATGAAATGCT
>4 dna:chromosome chromosome:RGSC3.4:4:1:187126005:1 164284837 ID16654 U +
TAGAAAGAGGTTTGCTCGTTGGCCCTGAC
>4 dna:chromosome chromosome:RGSC3.4:4:1:187126005:1 164284965 ID21272 U +
TATCACTCTTGATGGTCAGACAAACGGGA
>4 dna:chromosome chromosome:RGSC3.4:4:1:187126005:1 164284965 ID21273 U +
TATCACTCTTGATGGTCAGACAAACGGGAT
>4 dna:chromosome chromosome:RGSC3.4:4:1:187126005:1 164284967 ID23972 U +
TCACTCTTGATGGTCAGACAAACGGGATGG
>4 dna:chromosome chromosome:RGSC3.4:4:1:187126005:1 164285009 ID49239 U +
TGGGCAAGGAGATCTTTAGCTATTTGTGGCC
>4 dna:chromosome chromosome:RGSC3.4:4:1:187126005:1 164285044 ID47426 U +
TGGCAGCCATATACATTACTGAAATG
>4 dna:chromosome chromosome:RGSC3.4:4:1:187126005:1 164285053 ID20941 U +
TATACATTACTGAAATGCTCAGCTGGATTC
>4 dna:chromosome chromosome:RGSC3.4:4:1:187126005:1 164285055 ID14632 U +
TACATTACTGAAATGCTCAGCTGGATTCAA
>4 dna:chromosome chromosome:RGSC3.4:4:1:187126005:1 164285086 ID29623 U +
TCTAAAGTCAAACCACCCCCTCCAGATGCT
>4 dna:chromosome chromosome:RGSC3.4:4:1:187126005:1 164285112 ID44916 U +
TGCTTCTGTGCTGGGAGAGCCCACCAAA
>4 dna:chromosome chromosome:RGSC3.4:4:1:187126005:1 164285156 ID15960 U +
TACTCCTTTGAGCCATAGACAATATAAAATT
>4 dna:chromosome chromosome:RGSC3.4:4:1:187126005:1 164285205 ID35251 U +
TGACCAAACAGATAAATGACAGTTGATCA
>4 dna:chromosome chromosome:RGSC3.4:4:1:187126005:1 164285205 ID35252 U +
TGACCAAACAGATAAATGACAGTTGATCAGT
>4 dna:chromosome chromosome:RGSC3.4:4:1:187126005:1 164285215 ID7192 U +
GATAAATGACAGTTGATCAGTGTGCTC
>4 dna:chromosome chromosome:RGSC3.4:4:1:187126005:1 164285217 ID10788 U +
TAAATGACAGTTGATCAGTGTGCTC
>4 dna:chromosome chromosome:RGSC3.4:4:1:187126005:1 164285263 ID17022 U +
TAGAAGTGTCTCTAGGATTGTCCCCTC
>4 dna:chromosome chromosome:RGSC3.4:4:1:187126005:1 164285263 ID17023 U +
TAGAAGTGTCTCTAGGATTGTCCCCTCTTC
>4 dna:chromosome chromosome:RGSC3.4:4:1:187126005:1 164285365 ID57359 U +
TTCAAAGAACCTTCCTCTGCCTTTTGTAAT
>4 dna:chromosome chromosome:RGSC3.4:4:1:187126005:1 164285366 ID23035 U +
TCAAAGAACCTTCCTCTGCCTTTTG
>4 dna:chromosome chromosome:RGSC3.4:4:1:187126005:1 164285381 ID5595 U +
CTGCCTTTTGTAATCACAAACACCC
>4 dna:chromosome chromosome:RGSC3.4:4:1:187126005:1 164285440 ID4161 U +
CATGTTAGATCTTAAAGAACCCACTGC
>4 dna:chromosome chromosome:RGSC3.4:4:1:187126005:1 164285464 ID44820 U +
TGCTTATGACCTAGACAGTCAAACTGCTTC
>4 dna:chromosome chromosome:RGSC3.4:4:1:187126005:1 164285468 ID21668 U +
TATGACCTAGACAGTCAAACTGCTTCTCTTT
>4 dna:chromosome chromosome:RGSC3.4:4:1:187126005:1 164285471 ID6671 U +
GACCTAGACAGTCAAACTGCTTCTCTTTG
>4 dna:chromosome chromosome:RGSC3.4:4:1:187126005:1 164285471 ID6672 U +
GACCTAGACAGTCAAACTGCTTCTCTTTGA
>4 dna:chromosome chromosome:RGSC3.4:4:1:187126005:1 164285488 ID44904 U +
TGCTTCTCTTTGAACTTTGAAGTCTCACC
>4 dna:chromosome chromosome:RGSC3.4:4:1:187126005:1 164285536 ID28437 U +
TCCTCTTCAGGTTAGAACTACATACAGC
>4 dna:chromosome chromosome:RGSC3.4:4:1:187126005:1 164285536 ID28438 U +
TCCTCTTCAGGTTAGAACTACATACAGCCA
>4 dna:chromosome chromosome:RGSC3.4:4:1:187126005:1 164285548 ID16827 U +
TAGAACTACATACAGCCAGCATCAGCCCAA
>4 dna:chromosome chromosome:RGSC3.4:4:1:187126005:1 164285548 ID16828 U +
TAGAACTACATACAGCCAGCATCAGCCCAAG
>4 dna:chromosome chromosome:RGSC3.4:4:1:187126005:1 164285612 ID37732 U +
TGAGGCTCGTCTTTCTGGTCTTCTGCCAATT
>4 dna:chromosome chromosome:RGSC3.4:4:1:187126005:1 164285613 ID7052 U +
GAGGCTCGTCTTTCTGGTCTTCTGCC
>4 dna:chromosome chromosome:RGSC3.4:4:1:187126005:1 164285615 ID8570 U +
GGCTCGTCTTTCTGGTCTTCTGCCAAT
>4 dna:chromosome chromosome:RGSC3.4:4:1:187126005:1 164285632 ID59076 U +
TTCTGCCAATTGGTGGCTATTGTCCCAGA
>4 dna:chromosome chromosome:RGSC3.4:4:1:187126005:1 164285632 ID59077 U +
TTCTGCCAATTGGTGGCTATTGTCCCAGAA
>4 dna:chromosome chromosome:RGSC3.4:4:1:187126005:1 164285633 ID31051 U +
TCTGCCAATTGGTGGCTATTGTCCCAGAA
>4 dna:chromosome chromosome:RGSC3.4:4:1:187126005:1 164285733 ID6758 U +
GACTGTTGTTCATATATATGTATATCCAGCC
>4 dna:chromosome chromosome:RGSC3.4:4:1:187126005:1 164285742 ID24796 U +
TCATATATATGTATATCCAGCCTGGGAAGC
>4 dna:chromosome chromosome:RGSC3.4:4:1:187126005:1 164285787 ID61845 U +
TTTCTGTATATGTGATATGGCGAAGGTGA
>4 dna:chromosome chromosome:RGSC3.4:4:1:187126005:1 164285788 ID59138 U +
TTCTGTATATGTGATATGGCGAAGGTGA
>4 dna:chromosome chromosome:RGSC3.4:4:1:187126005:1 164285788 ID59139 U +
TTCTGTATATGTGATATGGCGAAGGTGAC
>4 dna:chromosome chromosome:RGSC3.4:4:1:187126005:1 164285789 ID31284 U +
TCTGTATATGTGATATGGCGAAGGTGAC
>4 dna:chromosome chromosome:RGSC3.4:4:1:187126005:1 164285799 ID38833 U +
TGATATGGCGAAGGTGACGCTGGCCTGTG
>4 dna:chromosome chromosome:RGSC3.4:4:1:187126005:1 164285819 ID47855 U +
TGGCCTGTGAGTGGGAAACTTACCTGC
>4 dna:chromosome chromosome:RGSC3.4:4:1:187126005:1 164285820 ID8534 U +
GGCCTGTGAGTGGGAAACTTACCTGCCTA
>4 dna:chromosome chromosome:RGSC3.4:4:1:187126005:1 164285824 ID53611 U +
TGTGAGTGGGAAACTTACCTGCCTATCATT
>4 dna:chromosome chromosome:RGSC3.4:4:1:187126005:1 164285824 ID53612 U +
TGTGAGTGGGAAACTTACCTGCCTATCATTGC
>4 dna:chromosome chromosome:RGSC3.4:4:1:187126005:1 164285826 ID38177 U +
TGAGTGGGAAACTTACCTGCCTATCATTGC
>4 dna:chromosome chromosome:RGSC3.4:4:1:187126005:1 164285830 ID48299 U +
TGGGAAACTTACCTGCCTATCATTGCT
>4 dna:chromosome chromosome:RGSC3.4:4:1:187126005:1 164285830 ID48300 U +
TGGGAAACTTACCTGCCTATCATTGCTAAG
>4 dna:chromosome chromosome:RGSC3.4:4:1:187126005:1 164285830 ID48301 U +
TGGGAAACTTACCTGCCTATCATTGCTAAGC
>4 dna:chromosome chromosome:RGSC3.4:4:1:187126005:1 164285839 ID15312 U +
TACCTGCCTATCATTGCTAAGCTACTTCCC
>4 dna:chromosome chromosome:RGSC3.4:4:1:187126005:1 164285849 ID25134 U +
TCATTGCTAAGCTACTTCCCTCCT
>4 dna:chromosome chromosome:RGSC3.4:4:1:187126005:1 164286096 ID19492 U +
TAGGGAATAGTTTAGCAACCTAGGGC
>4 dna:chromosome chromosome:RGSC3.4:4:1:187126005:1 164286128 ID35953 U +
TGACTTAGGCTATGCACACAGTTTTC
>4 dna:chromosome chromosome:RGSC3.4:4:1:187126005:1 164286132 ID56995 U +
TTAGGCTATGCACACAGTTTT
>4 dna:chromosome chromosome:RGSC3.4:4:1:187126005:1 164286140 ID40814 U +
TGCACACAGTTTTCATCTGATATTGTACTG
>4 dna:chromosome chromosome:RGSC3.4:4:1:187126005:1 164286151 ID57888 U +
TTCATCTGATATTGTACTGTCAGCAGAGAC
>4 dna:chromosome chromosome:RGSC3.4:4:1:187126005:1 164286155 ID30905 U +
TCTGATATTGTACTGTCAGCAGAGACTTA
>4 dna:chromosome chromosome:RGSC3.4:4:1:187126005:1 164286216 ID31982 U +
TCTTTATGAACAATATTCCTTGTAATT
>4 dna:chromosome chromosome:RGSC3.4:4:1:187126005:1 164286220 ID21589 U +
TATGAACAATATTCCTTGTAATTTCTTAGC
>4 dna:chromosome chromosome:RGSC3.4:4:1:187126005:1 164286222 ID33167 U +
TGAACAATATTCCTTGTAATTTCTTAGCAGC
>4 dna:chromosome chromosome:RGSC3.4:4:1:187126005:1 164286229 ID22374 U +
TATTCCTTGTAATTTCTTAGCAGCCT
>4 dna:chromosome chromosome:RGSC3.4:4:1:187126005:1 164286235 ID60975 U +
TTGTAATTTCTTAGCAGCCTGCATCTC
>4 dna:chromosome chromosome:RGSC3.4:4:1:187126005:1 164286236 ID52002 U +
TGTAATTTCTTAGCAGCCTGCATCTCC
>4 dna:chromosome chromosome:RGSC3.4:4:1:187126005:1 164286264 ID46615 U +
TGGAGCTGCATACATGTTCTACTCT
>4 dna:chromosome chromosome:RGSC3.4:4:1:187126005:1 164286264 ID46616 U +
TGGAGCTGCATACATGTTCTACTCTGAACAA
>4 dna:chromosome chromosome:RGSC3.4:4:1:187126005:1 164286264 ID46617 U +
TGGAGCTGCATACATGTTCTACTCTGAACAAC
>4 dna:chromosome chromosome:RGSC3.4:4:1:187126005:1 164286267 ID1715 U +
AGCTGCATACATGTTCTACTCTGAAC
>4 dna:chromosome chromosome:RGSC3.4:4:1:187126005:1 164286283 ID15987 U +
TACTCTGAACAACCGAGTTAGAAGTTTCTC
>4 dna:chromosome chromosome:RGSC3.4:4:1:187126005:1 164286300 ID56844 U +
TTAGAAGTTTCTCTTCCACGAATGGCTAAC
>4 dna:chromosome chromosome:RGSC3.4:4:1:187126005:1 164286301 ID17043 U +
TAGAAGTTTCTCTTCCACGAATGGCTAACC
>4 dna:chromosome chromosome:RGSC3.4:4:1:187126005:1 164286301 ID17044 U +
TAGAAGTTTCTCTTCCACGAATGGCTAACCT
>4 dna:chromosome chromosome:RGSC3.4:4:1:187126005:1 164286311 ID31715 U +
TCTTCCACGAATGGCTAACCTCAAACTTAGA
>4 dna:chromosome chromosome:RGSC3.4:4:1:187126005:1 164286322 ID47935 U +
TGGCTAACCTCAAACTTAGACTCTGTTC
>4 dna:chromosome chromosome:RGSC3.4:4:1:187126005:1 164286322 ID47936 U +
TGGCTAACCTCAAACTTAGACTCTGTTCA
>4 dna:chromosome chromosome:RGSC3.4:4:1:187126005:1 164286322 ID47937 U +
TGGCTAACCTCAAACTTAGACTCTGTTCAA
>4 dna:chromosome chromosome:RGSC3.4:4:1:187126005:1 164286345 ID54911 U +
TGTTCAATCATACTCTTCTTGTGTCC
>4 dna:chromosome chromosome:RGSC3.4:4:1:187126005:1 164286345 ID54912 U +
TGTTCAATCATACTCTTCTTGTGTCCAGGA
>4 dna:chromosome chromosome:RGSC3.4:4:1:187126005:1 164286355 ID16009 U +
TACTCTTCTTGTGTCCAGGAATACAAAG
>4 dna:chromosome chromosome:RGSC3.4:4:1:187126005:1 164286395 ID37400 U +
TGAGCTAGCTTTGGGGTATGTACCAGG
>4 dna:chromosome chromosome:RGSC3.4:4:1:187126005:1 164286415 ID14904 U +
TACCAGGCAAACTGTGTCCTCCTTAGG
>4 dna:chromosome chromosome:RGSC3.4:4:1:187126005:1 164286447 ID11483 U +
TAACGAGAATCCCCAAATTAACATTT
>4 dna:chromosome chromosome:RGSC3.4:4:1:187126005:1 164286476 ID52951 U +
TGTCTATGCATTAATTGCACATGCATACAAT
>4 dna:chromosome chromosome:RGSC3.4:4:1:187126005:1 164286524 ID45401 U +
TGGAAAGAGGCAAAACACAGTACCGAAATGGT
>4 dna:chromosome chromosome:RGSC3.4:4:1:187126005:1 164286531 ID1841 U +
AGGCAAAACACAGTACCGAAATGGTGAG
>4 dna:chromosome chromosome:RGSC3.4:4:1:187126005:1 164286533 ID7381 U +
GCAAAACACAGTACCGAAATGGTGAGG
>4 dna:chromosome chromosome:RGSC3.4:4:1:187126005:1 164286562 ID31432 U +
TCTTAAACTCTCCATCAAAAGAGAGAACTGC
>4 dna:chromosome chromosome:RGSC3.4:4:1:187126005:1 164286668 ID24992 U +
TCATGGAGCTGGACCTACGGCTTCACTGT
>4 dna:chromosome chromosome:RGSC3.4:4:1:187126005:1 164286677 ID46299 U +
TGGACCTACGGCTTCACTGTCAATC
>4 dna:chromosome chromosome:RGSC3.4:4:1:187126005:1 164286755 ID16503 U +
TACTTTGCAGTCTGTGTTCTCCT
>4 dna:chromosome chromosome:RGSC3.4:4:1:187126005:1 164286755 ID16504 U +
TACTTTGCAGTCTGTGTTCTCCTTTATTC
>4 dna:chromosome chromosome:RGSC3.4:4:1:187126005:1 164286755 ID16505 U +
TACTTTGCAGTCTGTGTTCTCCTTTATTCA
>4 dna:chromosome chromosome:RGSC3.4:4:1:187126005:1 164286786 ID21730 U +
TATGAGTGAGATGCCAAGGACCTGGAAGC
>4 dna:chromosome chromosome:RGSC3.4:4:1:187126005:1 164286788 ID38120 U +
TGAGTGAGATGCCAAGGACCTGGAAGC
>4 dna:chromosome chromosome:RGSC3.4:4:1:187126005:1 164286797 ID41930 U +
TGCCAAGGACCTGGAAGCAGGTGCCCAGA
>4 dna:chromosome chromosome:RGSC3.4:4:1:187126005:1 164286852 ID19865 U +
TAGGTTCCTCCCAATTCCTATGGGATCCTGA
>4 dna:chromosome chromosome:RGSC3.4:4:1:187126005:1 164286866 ID58400 U +
TTCCTATGGGATCCTGAAAGAGGTGCTTT
>4 dna:chromosome chromosome:RGSC3.4:4:1:187126005:1 164286867 ID28102 U +
TCCTATGGGATCCTGAAAGAGGTGCTTTG
>4 dna:chromosome chromosome:RGSC3.4:4:1:187126005:1 164286870 ID21973 U +
TATGGGATCCTGAAAGAGGTGCTTTGTAT
>4 dna:chromosome chromosome:RGSC3.4:4:1:187126005:1 164286877 ID28477 U +
TCCTGAAAGAGGTGCTTTGTATTTCCAAAG
>4 dna:chromosome chromosome:RGSC3.4:4:1:187126005:1 164286898 ID61746 U +
TTTCCAAAGATGAGAAAACCAAGCCCAGAC
>4 dna:chromosome chromosome:RGSC3.4:4:1:187126005:1 164286976 ID24522 U +
TCAGGGATTAATTCTACAGGGTCAAAT
>4 dna:chromosome chromosome:RGSC3.4:4:1:187126005:1 164286987 ID58754 U +
TTCTACAGGGTCAAATTAAGGACAGGATAGA
>4 dna:chromosome chromosome:RGSC3.4:4:1:187126005:1 164287073 ID11879 U +
TAAGAATTTTATTTATGCAAAGACAATTTT
>4 dna:chromosome chromosome:RGSC3.4:4:1:187126005:1 164287073 ID11880 U +
TAAGAATTTTATTTATGCAAAGACAATTTTT
>4 dna:chromosome chromosome:RGSC3.4:4:1:187126005:1 164287088 ID40300 U +
TGCAAAGACAATTTTTGCATCATTTCCATT
>4 dna:chromosome chromosome:RGSC3.4:4:1:187126005:1 164287102 ID60056 U +
TTGCATCATTTCCATTCATTATATGTGGA
>4 dna:chromosome chromosome:RGSC3.4:4:1:187126005:1 164287123 ID22097 U +
TATGTGGATATAGACATAGCCTGATGAAT
>4 dna:chromosome chromosome:RGSC3.4:4:1:187126005:1 164287123 ID22098 U +
TATGTGGATATAGACATAGCCTGATGAATC
>4 dna:chromosome chromosome:RGSC3.4:4:1:187126005:1 164287125 ID54109 U +
TGTGGATATAGACATAGCCTGATGAATCTGC
>4 dna:chromosome chromosome:RGSC3.4:4:1:187126005:1 164287131 ID20994 U +
TATAGACATAGCCTGATGAATCTGCTTAAT
>4 dna:chromosome chromosome:RGSC3.4:4:1:187126005:1 164287153 ID44758 U +
TGCTTAATGCTGCTAGTGTATGTATGTGC
>4 dna:chromosome chromosome:RGSC3.4:4:1:187126005:1 164287160 ID44526 U +
TGCTGCTAGTGTATGTATGTGCTTAGGGG
>4 dna:chromosome chromosome:RGSC3.4:4:1:187126005:1 164287160 ID44527 U +
TGCTGCTAGTGTATGTATGTGCTTAGGGGT
>4 dna:chromosome chromosome:RGSC3.4:4:1:187126005:1 164287177 ID54037 U +
TGTGCTTAGGGGTGACTAGCTGTAAC
>4 dna:chromosome chromosome:RGSC3.4:4:1:187126005:1 164287225 ID28869 U +
TCCTTAGAAAAACAGGATTCTTCTCCTTTC
>4 dna:chromosome chromosome:RGSC3.4:4:1:187126005:1 164287245 ID58950 U +
TTCTCCTTTCGGGATCTACTGTCTACTCGC
>4 dna:chromosome chromosome:RGSC3.4:4:1:187126005:1 164287248 ID29163 U +
TCCTTTCGGGATCTACTGTCTACTCGCT
>4 dna:chromosome chromosome:RGSC3.4:4:1:187126005:1 164287248 ID29164 U +
TCCTTTCGGGATCTACTGTCTACTCGCTGC
>4 dna:chromosome chromosome:RGSC3.4:4:1:187126005:1 164287251 ID61793 U +
TTTCGGGATCTACTGTCTACTC
>4 dna:chromosome chromosome:RGSC3.4:4:1:187126005:1 164287252 ID58625 U +
TTCGGGATCTACTGTCTACTCGCTGCCCGA
>4 dna:chromosome chromosome:RGSC3.4:4:1:187126005:1 164287285 ID54940 U +
TGTTCATCTAAGGGCAGGATCTTATTTC
>4 dna:chromosome chromosome:RGSC3.4:4:1:187126005:1 164287360 ID44155 U +
TGCTCAGGCAACCATATTTATTTCATGGG
>4 dna:chromosome chromosome:RGSC3.4:4:1:187126005:1 164287374 ID22677 U +
TATTTATTTCATGGGTGCCATTTCTC
>4 dna:chromosome chromosome:RGSC3.4:4:1:187126005:1 164287374 ID22678 U +
TATTTATTTCATGGGTGCCATTTCTCTGT
>4 dna:chromosome chromosome:RGSC3.4:4:1:187126005:1 164287374 ID22679 U +
TATTTATTTCATGGGTGCCATTTCTCTGTC
>4 dna:chromosome chromosome:RGSC3.4:4:1:187126005:1 164287378 ID22699 U +
TATTTCATGGGTGCCATTTCTCTGT
>4 dna:chromosome chromosome:RGSC3.4:4:1:187126005:1 164287379 ID2998 U +
ATTTCATGGGTGCCATTTCTCTGT
>4 dna:chromosome chromosome:RGSC3.4:4:1:187126005:1 164287382 ID25009 U +
TCATGGGTGCCATTTCTCTGT
>4 dna:chromosome chromosome:RGSC3.4:4:1:187126005:1 164287383 ID4144 U +
CATGGGTGCCATTTCTCTGT
>4 dna:chromosome chromosome:RGSC3.4:4:1:187126005:1 164287561 ID55114 U +
TGTTGACTAGCTTGTGGCTACAAAAAAA
>4 dna:chromosome chromosome:RGSC3.4:4:1:187126005:1 164287579 ID13510 U +
TACAAAAAAATAAAGTGGTAGGTTC
>4 dna:chromosome chromosome:RGSC3.4:4:1:187126005:1 164287715 ID51408 U +
TGGTTACCCTCGAGACGTACATGCCACT
>4 dna:chromosome chromosome:RGSC3.4:4:1:187126005:1 164287719 ID15100 U +
TACCCTCGAGACGTACATGCCACTATTGC
>4 dna:chromosome chromosome:RGSC3.4:4:1:187126005:1 164287847 ID26375 U +
TCCATCTTGATTTCTCCAACTTCTGTGTCC
>4 dna:chromosome chromosome:RGSC3.4:4:1:187126005:1 164287860 ID5323 U +
CTCCAACTTCTGTGTCCAAAGTGTGTGCT
>4 dna:chromosome chromosome:RGSC3.4:4:1:187126005:1 164287861 ID25510 U +
TCCAACTTCTGTGTCCAAAGTGTGTGCTGT
>4 dna:chromosome chromosome:RGSC3.4:4:1:187126005:1 164287870 ID54320 M +
TGTGTCCAAAGTGTGTGCTGTCTT
>4 dna:chromosome chromosome:RGSC3.4:4:1:187126005:1 164288002 ID58215 U +
TTCCATGGTTGACATTACAGATTTTCTCAG
>4 dna:chromosome chromosome:RGSC3.4:4:1:187126005:1 164288002 ID58216 U +
TTCCATGGTTGACATTACAGATTTTCTCAGT
>4 dna:chromosome chromosome:RGSC3.4:4:1:187126005:1 164288003 ID26428 U +
TCCATGGTTGACATTACAGATTTTCTCAGT
>4 dna:chromosome chromosome:RGSC3.4:4:1:187126005:1 164288005 ID4149 U +
CATGGTTGACATTACAGATTTTCTCAGT
>4 dna:chromosome chromosome:RGSC3.4:4:1:187126005:1 164288006 ID2703 U +
ATGGTTGACATTACAGATTTTCTCAGT
>4 dna:chromosome chromosome:RGSC3.4:4:1:187126005:1 164288007 ID51503 U +
TGGTTGACATTACAGATTTTCTCAGTCTA
>4 dna:chromosome chromosome:RGSC3.4:4:1:187126005:1 164288076 ID61584 U +
TTTATTCAAACTATGTCTATGTGTCT
>4 dna:chromosome chromosome:RGSC3.4:4:1:187126005:1 164288130 ID34136 U +
TGAATCTTTAAATGGCTAGAATTTTACGTA
>4 dna:chromosome chromosome:RGSC3.4:4:1:187126005:1 164288175 ID41691 U +
TGCATTTAAGTGCGCCGTGCGATATAG
>4 dna:chromosome chromosome:RGSC3.4:4:1:187126005:1 164288175 ID41692 U +
TGCATTTAAGTGCGCCGTGCGATATAGTG
>4 dna:chromosome chromosome:RGSC3.4:4:1:187126005:1 164288181 ID12593 U +
TAAGTGCGCCGTGCGATATAGTGCCT
>4 dna:chromosome chromosome:RGSC3.4:4:1:187126005:1 164288181 ID12594 U +
TAAGTGCGCCGTGCGATATAGTGCCTG
>4 dna:chromosome chromosome:RGSC3.4:4:1:187126005:1 164288303 ID43846 U +
TGCTAGACTGCAAGTGCTGAGTCATCTCACT
>4 dna:chromosome chromosome:RGSC3.4:4:1:187126005:1 164288495 ID44643 U +
TGCTGTCCTTACCTATGGTTGGTTCTTCT
>4 dna:chromosome chromosome:RGSC3.4:4:1:187126005:1 164288574 ID19149 U +
TAGGATCGACAAACGAGAGACTGTGCTGT
>4 dna:chromosome chromosome:RGSC3.4:4:1:187126005:1 164288620 ID51410 U +
TGGTTACCTCAGTATAATAATTAGGGATTC
>4 dna:chromosome chromosome:RGSC3.4:4:1:187126005:1 164289176 ID33769 U +
TGAAGCTCCAGTACTAAAGGTATCAGATGC
>4 dna:chromosome chromosome:RGSC3.4:4:1:187126005:1 164289182 ID26217 U +
TCCAGTACTAAAGGTATCAGATGCCTCTGG
>4 dna:chromosome chromosome:RGSC3.4:4:1:187126005:1 164289182 ID26218 U +
TCCAGTACTAAAGGTATCAGATGCCTCTGGC
>4 dna:chromosome chromosome:RGSC3.4:4:1:187126005:1 164289182 ID26219 U +
TCCAGTACTAAAGGTATCAGATGCCTCTGGCC
>4 dna:chromosome chromosome:RGSC3.4:4:1:187126005:1 164289370 ID19084 U +
TAGGAGTACATGGGGTGACCTGTTAATTC
>4 dna:chromosome chromosome:RGSC3.4:4:1:187126005:1 164289737 ID45317 U +
TGGAAACACGTGACTTGATATTCTTCATA
>4 dna:chromosome chromosome:RGSC3.4:4:1:187126005:1 164289935 ID58576 U +
TTCCTTTTTTCAAGGAAGGCGGTATGGTC
>4 dna:chromosome chromosome:RGSC3.4:4:1:187126005:1 164289959 ID50527 U +
TGGTCAAGCCCTTGAGTAATAGACCTTC
>4 dna:chromosome chromosome:RGSC3.4:4:1:187126005:1 164289961 ID9032 U +
GTCAAGCCCTTGAGTAATAGACCTTCCCC
>4 dna:chromosome chromosome:RGSC3.4:4:1:187126005:1 164290088 ID31756 U +
TCTTCTCAATAAATGAATAGTTCATTTCTT
>4 dna:chromosome chromosome:RGSC3.4:4:1:187126005:1 164290140 ID32999 U +
TGAAATGGCACTATAACAAGACCTCAGGC
>4 dna:chromosome chromosome:RGSC3.4:4:1:187126005:1 164290232 ID1542 U +
AGCAAGGAGAACAGCCACCCTGACC
>4 dna:chromosome chromosome:RGSC3.4:4:1:187126005:1 164290356 ID13922 U +
TACAATGTCCGTATTTCAATGAAAACCAGC
>4 dna:chromosome chromosome:RGSC3.4:4:1:187126005:1 164290356 ID13923 U +
TACAATGTCCGTATTTCAATGAAAACCAGCT
>4 dna:chromosome chromosome:RGSC3.4:4:1:187126005:1 164290405 ID44827 U +
TGCTTATGTAAAAGATTTAAGGAGAACGGT
>4 dna:chromosome chromosome:RGSC3.4:4:1:187126005:1 164290409 ID22026 U +
TATGTAAAAGATTTAAGGAGAACGGTCT
>4 dna:chromosome chromosome:RGSC3.4:4:1:187126005:1 164290500 ID32632 U +
TGAAAGAATCTGCACTTGTCCCTTCCCAGC
>4 dna:chromosome chromosome:RGSC3.4:4:1:187126005:1 164290545 ID3766 U +
CAGCAACTAGTTTTTGGTTGGATACCTGC
>4 dna:chromosome chromosome:RGSC3.4:4:1:187126005:1 164290675 ID19507 U +
TAGGGATACTTGTCTAAACTTAAGAGATAT
>4 dna:chromosome chromosome:RGSC3.4:4:1:187126005:1 164290717 ID52319 U +
TGTATGTTTAATATTATGGGGTTTGC
>4 dna:chromosome chromosome:RGSC3.4:4:1:187126005:1 164290717 ID52320 U +
TGTATGTTTAATATTATGGGGTTTGCAGAA
>4 dna:chromosome chromosome:RGSC3.4:4:1:187126005:1 164290931 ID29743 U +
TCTAATGTTAATTTCTCTTCTGACAAAACC
>4 dna:chromosome chromosome:RGSC3.4:4:1:187126005:1 164290976 ID16480 U +
TACTTTCTCAATCGTTTGATAAAGTCTC
>4 dna:chromosome chromosome:RGSC3.4:4:1:187126005:1 164290976 ID16481 U +
TACTTTCTCAATCGTTTGATAAAGTCTCC
>4 dna:chromosome chromosome:RGSC3.4:4:1:187126005:1 164291094 ID38271 U +
TGAGTTAGGCTCTCATTGTCCGTCCCTAT
>4 dna:chromosome chromosome:RGSC3.4:4:1:187126005:1 164291106 ID25148 U +
TCATTGTCCGTCCCTATGAAGCATTACCTGT
>4 dna:chromosome chromosome:RGSC3.4:4:1:187126005:1 164291150 ID27511 U +
TCCGCCAAGCAGTTACAGTCTGATCACTGG
>4 dna:chromosome chromosome:RGSC3.4:4:1:187126005:1 164291275 ID28616 U +
TCCTGCCTTGCCTGTGTGACAACCC
>4 dna:chromosome chromosome:RGSC3.4:4:1:187126005:1 164291297 ID4478 U +
CCCACAAGCCATTGTGCACACTGGAAATCTC
>4 dna:chromosome chromosome:RGSC3.4:4:1:187126005:1 164291390 ID30379 U +
TCTCCTGCCTCTGTACAGTGTCTGAGAG
>4 dna:chromosome chromosome:RGSC3.4:4:1:187126005:1 164291441 ID4075 U +
CATCCAAAACTTAGTACATCAGCCATGGC
>4 dna:chromosome chromosome:RGSC3.4:4:1:187126005:1 164291544 ID59492 U +
TTGAAATAGCTCTTGCTCCTTAATTGTGTG
>4 dna:chromosome chromosome:RGSC3.4:4:1:187126005:1 164291545 ID32852 U +
TGAAATAGCTCTTGCTCCTTAATTGTGTGT
>4 dna:chromosome chromosome:RGSC3.4:4:1:187126005:1 164291579 ID5021 U +
CGGGGTTATGTTAAAATTAGTATGTCC
>4 dna:chromosome chromosome:RGSC3.4:4:1:187126005:1 164291596 ID20092 U +
TAGTATGTCCAGGATATAGCAGTGA
>4 dna:chromosome chromosome:RGSC3.4:4:1:187126005:1 164291601 ID52734 U +
TGTCCAGGATATAGCAGTGAGGAAAGATGGC
>4 dna:chromosome chromosome:RGSC3.4:4:1:187126005:1 164291645 ID56860 U +
TTAGACAGGAAAGGGAATGCTGGCCTGCTT
>4 dna:chromosome chromosome:RGSC3.4:4:1:187126005:1 164291684 ID60003 U +
TTGCACAGGGACAGATCACAAAGTGAACCA
>4 dna:chromosome chromosome:RGSC3.4:4:1:187126005:1 164291685 ID40848 U +
TGCACAGGGACAGATCACAAAGTGAACC
>4 dna:chromosome chromosome:RGSC3.4:4:1:187126005:1 164291718 ID50152 U +
TGGTAAAGATGTTTATTTCCTTGCTGCTGT
>4 dna:chromosome chromosome:RGSC3.4:4:1:187126005:1 164291739 ID44534 U +
TGCTGCTGTCTTTTTGTCCCTGGC
>4 dna:chromosome chromosome:RGSC3.4:4:1:187126005:1 164291895 ID19376 U +
TAGGCCATGATAGATACACAAGTCAGTCTA
>4 dna:chromosome chromosome:RGSC3.4:4:1:187126005:1 164291895 ID19377 U +
TAGGCCATGATAGATACACAAGTCAGTCTAT
>4 dna:chromosome chromosome:RGSC3.4:4:1:187126005:1 164291937 ID62659 U +
TTTTTCTTTTTGTCTTTTTCCTGGCTGC
>4 dna:chromosome chromosome:RGSC3.4:4:1:187126005:1 164291972 ID1901 U +
AGGGACTCGTTCAAATGCTCTTGAAA
>4 dna:chromosome chromosome:RGSC3.4:4:1:187126005:1 164292097 ID45888 U +
TGGAAGTCAGAGAACACGAGTTGGT
>4 dna:chromosome chromosome:RGSC3.4:4:1:187126005:1 164292097 ID45889 U +
TGGAAGTCAGAGAACACGAGTTGGTC
>4 dna:chromosome chromosome:RGSC3.4:4:1:187126005:1 164292097 ID45890 U +
TGGAAGTCAGAGAACACGAGTTGGTCC
>4 dna:chromosome chromosome:RGSC3.4:4:1:187126005:1 164292372 ID9957 U +
TAAAAGGAAAAGCTTTGATTGGGACC
>4 dna:chromosome chromosome:RGSC3.4:4:1:187126005:1 164292372 ID9958 U +
TAAAAGGAAAAGCTTTGATTGGGACCAC
>4 dna:chromosome chromosome:RGSC3.4:4:1:187126005:1 164292529 ID47718 U +
TGGCCAGACTTGAGCTTTTAAGACTTCAAA
>4 dna:chromosome chromosome:RGSC3.4:4:1:187126005:1 164292797 ID60948 U +
TTGTAAACTTGATGAGATATAGAAATCACT
>4 dna:chromosome chromosome:RGSC3.4:4:1:187126005:1 164292806 ID39289 U +
TGATGAGATATAGAAATCACTTTGTCCGT
>4 dna:chromosome chromosome:RGSC3.4:4:1:187126005:1 164293170 ID13439 U +
TAATTGTGTGTACGTGCCTGCGTGTGTGG
>4 dna:chromosome chromosome:RGSC3.4:4:1:187126005:1 164293826 ID62160 U +
TTTGCTTCAGCTTCCAAGTAGC
>4 dna:chromosome chromosome:RGSC3.4:4:1:187126005:1 164293848 ID49143 U +
TGGGATTACAGGCTGGTGCTACAACACCCA
>4 dna:chromosome chromosome:RGSC3.4:4:1:187126005:1 164293864 ID43755 U +
TGCTACAACACCCAGCTTCTGGGTTGAAAAG
>4 dna:chromosome chromosome:RGSC3.4:4:1:187126005:1 164293883 ID50058 U +
TGGGTTGAAAAGTTGTAAATAACTTCACATC
>4 dna:chromosome chromosome:RGSC3.4:4:1:187126005:1 164294633 ID44005 U +
TGCTATGAACATAGTCCTAGGTCTCATCGC
>4 dna:chromosome chromosome:RGSC3.4:4:1:187126005:1 164295044 ID57898 U +
TTCATGATTCTGACTGACACTTGGTTGCT
>4 dna:chromosome chromosome:RGSC3.4:4:1:187126005:1 164295075 ID34423 U +
TGAATTTACTTCTAGAGTTGGTCTATCTGC
>4 dna:chromosome chromosome:RGSC3.4:4:1:187126005:1 164295270 ID28712 U +
TCCTGGTTCCTTAAATTTGGTGAAACTGGC
>4 dna:chromosome chromosome:RGSC3.4:4:1:187126005:1 164295990 ID49148 U +
TGGGATTACCCAATCAGAGCCTGTGAAG
>4 dna:chromosome chromosome:RGSC3.4:4:1:187126005:1 164295990 ID49149 U +
TGGGATTACCCAATCAGAGCCTGTGAAGAC
>4 dna:chromosome chromosome:RGSC3.4:4:1:187126005:1 164295990 ID49150 U +
TGGGATTACCCAATCAGAGCCTGTGAAGACT
>4 dna:chromosome chromosome:RGSC3.4:4:1:187126005:1 164296101 ID46096 U +
TGGAATTGTTAAGATTTGTTTTATGTGT
>4 dna:chromosome chromosome:RGSC3.4:4:1:187126005:1 164296792 ID49357 U +
TGGGCCTCTTTCAATATGAAGTCTTACATGC
>4 dna:chromosome chromosome:RGSC3.4:4:1:187126005:1 164296809 ID6353 U +
GAAGTCTTACATGCATTTCTATTTTCAAA
>4 dna:chromosome chromosome:RGSC3.4:4:1:187126005:1 164297676 ID23685 U +
TCACAGAAAACCAAAGTGATACAAGGACTC
>4 dna:chromosome chromosome:RGSC3.4:4:1:187126005:1 164297677 ID3398 U +
CACAGAAAACCAAAGTGATACAAGGACTCA
>4 dna:chromosome chromosome:RGSC3.4:4:1:187126005:1 164297751 ID53102 U +
TGTCTTGATGCTGACCTCCACTCAGA
>4 dna:chromosome chromosome:RGSC3.4:4:1:187126005:1 164297751 ID53103 U +
TGTCTTGATGCTGACCTCCACTCAGAGC
>4 dna:chromosome chromosome:RGSC3.4:4:1:187126005:1 164297751 ID53104 U +
TGTCTTGATGCTGACCTCCACTCAGAGCC
>4 dna:chromosome chromosome:RGSC3.4:4:1:187126005:1 164297756 ID39441 U +
TGATGCTGACCTCCACTCAGAGCCAGGAGC
>4 dna:chromosome chromosome:RGSC3.4:4:1:187126005:1 164297901 ID29168 U +
TCCTTTCTAGCCACAGTTTCTACTTTTCTCC
>4 dna:chromosome chromosome:RGSC3.4:4:1:187126005:1 164297936 ID48091 U +
TGGCTGCATTTTCCGTTGCTTTGGGAA
>4 dna:chromosome chromosome:RGSC3.4:4:1:187126005:1 164298054 ID16718 U +
TAGAAATCATCCAGATGAGGTTGCC
>4 dna:chromosome chromosome:RGSC3.4:4:1:187126005:1 164298127 ID47733 U +
TGGCCAGTTATCACACAATAGACTTGCTTGC
>4 dna:chromosome chromosome:RGSC3.4:4:1:187126005:1 164298137 ID23640 U +
TCACACAATAGACTTGCTTGCTTTTCCGCT
>4 dna:chromosome chromosome:RGSC3.4:4:1:187126005:1 164298198 ID19682 U +
TAGGTCCATTATCCACTGCCTTGGTGT
>4 dna:chromosome chromosome:RGSC3.4:4:1:187126005:1 164298198 ID19683 U +
TAGGTCCATTATCCACTGCCTTGGTGTCTC
>4 dna:chromosome chromosome:RGSC3.4:4:1:187126005:1 164298209 ID25925 U +
TCCACTGCCTTGGTGTCTCTGTACTCAAT
>4 dna:chromosome chromosome:RGSC3.4:4:1:187126005:1 164298209 ID25926 U +
TCCACTGCCTTGGTGTCTCTGTACTCAATA
>4 dna:chromosome chromosome:RGSC3.4:4:1:187126005:1 164298292 ID6199 U +
GAACAAACTGAGGAGAGAAAG
>4 dna:chromosome chromosome:RGSC3.4:4:1:187126005:1 164298531 ID48092 U +
TGGCTGCCCAAGGCCTCAGACTTCCCTCA
>4 dna:chromosome chromosome:RGSC3.4:4:1:187126005:1 164298597 ID5874 U +
CTTCTATCATTGGTGCTTTTCCCAC
>4 dna:chromosome chromosome:RGSC3.4:4:1:187126005:1 164298600 ID5213 U +
CTATCATTGGTGCTTTTCCCACATC
>4 dna:chromosome chromosome:RGSC3.4:4:1:187126005:1 164298654 ID17224 U +
TAGACAGAACTGTGGGATCCACATGGTGA
>4 dna:chromosome chromosome:RGSC3.4:4:1:187126005:1 164298704 ID32805 U +
TGAAAGTGTCCGAAGTCACTGCTGTCTGGT
>4 dna:chromosome chromosome:RGSC3.4:4:1:187126005:1 164298765 ID26601 U +
TCCCAACCCTTAAATAGGAGTGTTCCTCAAGT
>4 dna:chromosome chromosome:RGSC3.4:4:1:187126005:1 164298978 ID34602 U +
TGACAAGAGCCCCATGAGCAGCTACTGTA
>4 dna:chromosome chromosome:RGSC3.4:4:1:187126005:1 164299050 ID42650 U +
TGCCCAGTCTCTGAAATGTAGGCAAGTGGCT
>4 dna:chromosome chromosome:RGSC3.4:4:1:187126005:1 164299097 ID47371 U +
TGGCACTTCTCGTGTGAGCCTACATGGCTGC
>4 dna:chromosome chromosome:RGSC3.4:4:1:187126005:1 164299167 ID18953 U +
TAGGACTAAAGTCTGAGCCCTGATCC
>4 dna:chromosome chromosome:RGSC3.4:4:1:187126005:1 164299382 ID6403 U +
GAATGAATGAGTGAATCAATGATGCCT
>4 dna:chromosome chromosome:RGSC3.4:4:1:187126005:1 164299383 ID626 U +
AATGAATGAGTGAATCAATGATGCCTTGT
>4 dna:chromosome chromosome:RGSC3.4:4:1:187126005:1 164299383 ID627 U +
AATGAATGAGTGAATCAATGATGCCTTGTGT
>4 dna:chromosome chromosome:RGSC3.4:4:1:187126005:1 164299384 ID2512 U +
ATGAATGAGTGAATCAATGATGCCTTGTGT
>4 dna:chromosome chromosome:RGSC3.4:4:1:187126005:1 164299386 ID6408 U +
GAATGAGTGAATCAATGATGCCTT
>4 dna:chromosome chromosome:RGSC3.4:4:1:187126005:1 164299387 ID638 U +
AATGAGTGAATCAATGATGCCTTGTG
>4 dna:chromosome chromosome:RGSC3.4:4:1:187126005:1 164299387 ID639 U +
AATGAGTGAATCAATGATGCCTTGTGT
>4 dna:chromosome chromosome:RGSC3.4:4:1:187126005:1 164299387 ID640 U +
AATGAGTGAATCAATGATGCCTTGTGTGCT
>4 dna:chromosome chromosome:RGSC3.4:4:1:187126005:1 164299428 ID59091 U +
TTCTGCTCTGTAGCTCAAAACCTGCCTC
>4 dna:chromosome chromosome:RGSC3.4:4:1:187126005:1 164299461 ID15640 U +
TACTAATAGTTACGGTTACAGCTTGGTGTC
>4 dna:chromosome chromosome:RGSC3.4:4:1:187126005:1 164299464 ID12840 U +
TAATAGTTACGGTTACAGCTTGGTGT
>4 dna:chromosome chromosome:RGSC3.4:4:1:187126005:1 164299464 ID12841 U +
TAATAGTTACGGTTACAGCTTGGTGTCAGA
>4 dna:chromosome chromosome:RGSC3.4:4:1:187126005:1 164299471 ID15530 U +
TACGGTTACAGCTTGGTGTCAG
>4 dna:chromosome chromosome:RGSC3.4:4:1:187126005:1 164300056 ID17061 U +
TAGAATAGGTTGCAAACAGTGTTTCCTGCAT
>4 dna:chromosome chromosome:RGSC3.4:4:1:187126005:1 164300145 ID10852 U +
TAAATGGCCATACTCCCATATTGTGCATGC
>4 dna:chromosome chromosome:RGSC3.4:4:1:187126005:1 164300163 ID22581 U +
TATTGTGCATGCACAGGTCCCTATAGCA
>4 dna:chromosome chromosome:RGSC3.4:4:1:187126005:1 164300210 ID25663 U +
TCCAATCATGATTGGCCAAGTAACCATGC
>4 dna:chromosome chromosome:RGSC3.4:4:1:187126005:1 164300434 ID36984 U +
TGAGATGTTTGAGGGTGTCATTTCTGAGA
>4 dna:chromosome chromosome:RGSC3.4:4:1:187126005:1 164300531 ID13739 U +
TACAAGAAAATGTCTACAGAAGTGG
>4 dna:chromosome chromosome:RGSC3.4:4:1:187126005:1 164300648 ID7387 U +
GCAAACATCACTAGGTGTGCCAATGCCAGT
>4 dna:chromosome chromosome:RGSC3.4:4:1:187126005:1 164300741 ID27005 U +
TCCCCAAGGTGACAAGGATTGAAGGT
>4 dna:chromosome chromosome:RGSC3.4:4:1:187126005:1 164300910 ID62396 U +
TTTTAGACTCGGTGGTACCATACATATAACC
