# Supplementary material for: proTRAC - a software for probabilistic piRNA cluster detection, visualization and analysis
Source: BMC Bioinformatics. 2012 Jan 10;13:5. doi: 10.1186/1471-2105-13-5 (PMC3293768; doi:10.1186/1471-2105-13-5)
Supplement: Additional file 6 — proTRAC results folder containing a picture and a FASTA file for each detected rat cluster. After decompression, the folder can be opened as former session in proTRAC. Alternatively, each file can be opened separately with any standard text-editor or graphic-viewer respectively. [file 1471-2105-13-5-S6.ZIP › proTRAC_results_rat/bidirectional_clusters/Cluster_14.fas]

>18 dna:chromosome chromosome:RGSC3.4:18:1:87265094:1 63528071 ID59537 M -
TTGAACTCAGGACCTCTGGAAGAGCA
>18 dna:chromosome chromosome:RGSC3.4:18:1:87265094:1 63528081 ID51544 M -
TGGTTGCTGGGATTTGAACTCAGGACCTC
>18 dna:chromosome chromosome:RGSC3.4:18:1:87265094:1 63528119 ID23585 M +
TCACAACCATCTGTAATGGGATCCGATGC
>18 dna:chromosome chromosome:RGSC3.4:18:1:87265094:1 63528132 ID13174 M +
TAATGGGATCCGATGCCCTCTTCTGGTGTG
>18 dna:chromosome chromosome:RGSC3.4:18:1:87265094:1 63528140 ID53084 M -
TGTCTTCAGACACACCAGAAGAGGGCATCGGA
>18 dna:chromosome chromosome:RGSC3.4:18:1:87265094:1 63528145 ID42721 M +
TGCCCTCTTCTGGTGTGTCTGAAGA
>18 dna:chromosome chromosome:RGSC3.4:18:1:87265094:1 63528152 ID59119 M +
TTCTGGTGTGTCTGAAGACAGCGACAGTG
>18 dna:chromosome chromosome:RGSC3.4:18:1:87265094:1 63528152 ID59120 M +
TTCTGGTGTGTCTGAAGACAGCGACAGTGT
>18 dna:chromosome chromosome:RGSC3.4:18:1:87265094:1 63549229 ID58173 U -
TTCCAGTCCAGGATTCATGTCTATGCTGGG
>18 dna:chromosome chromosome:RGSC3.4:18:1:87265094:1 63549682 ID22011 U -
TATGGTGGGTGAGTAGCTTGCCTTGCTTGT
>18 dna:chromosome chromosome:RGSC3.4:18:1:87265094:1 63549772 ID10969 U -
TAAATTTCTGATAGTAAATTTGTGAGGTTC
>18 dna:chromosome chromosome:RGSC3.4:18:1:87265094:1 63550029 ID3872 U -
CAGGATGTAAATAAAGAAGTGATGG
>18 dna:chromosome chromosome:RGSC3.4:18:1:87265094:1 63550639 ID58777 U -
TTCTACTGATGGGAGTAAGTACTCTAGTT
>18 dna:chromosome chromosome:RGSC3.4:18:1:87265094:1 63551809 ID34054 U -
TGAATCAATAGAGAGATGCAGAAAACTAG
>18 dna:chromosome chromosome:RGSC3.4:18:1:87265094:1 63552332 ID27125 U -
TCCCCTTTCCTTAGAGAAATCTTGAATCTGA
>18 dna:chromosome chromosome:RGSC3.4:18:1:87265094:1 63552403 ID11349 M -
TAACCACTGAGCCATCTCTCCAGCCCTGAC
>18 dna:chromosome chromosome:RGSC3.4:18:1:87265094:1 63553155 ID49160 U -
TGGGATTATAAGATTGCCCATTATGCCTGG
>18 dna:chromosome chromosome:RGSC3.4:18:1:87265094:1 63553156 ID49159 U -
TGGGATTATAAGATTGCCCATTATGCCTG
>18 dna:chromosome chromosome:RGSC3.4:18:1:87265094:1 63553157 ID49158 U -
TGGGATTATAAGATTGCCCATTATGCCT
>18 dna:chromosome chromosome:RGSC3.4:18:1:87265094:1 63553931 ID20567 U -
TAGTTGACAAGAGGCCAAGGAGCAGA
>18 dna:chromosome chromosome:RGSC3.4:18:1:87265094:1 63554700 ID59058 U -
TTCTGATGTTTTCTCATTATACTGATGGAC
>18 dna:chromosome chromosome:RGSC3.4:18:1:87265094:1 63554763 ID49144 U -
TGGGATTACAGGTGTGCACCATAATGCCC
>18 dna:chromosome chromosome:RGSC3.4:18:1:87265094:1 63554909 ID15438 U -
TACGAATAGGTTCAGACATGCCTTCCGGTA
>18 dna:chromosome chromosome:RGSC3.4:18:1:87265094:1 63554910 ID15437 U -
TACGAATAGGTTCAGACATGCCTTCCGGT
>18 dna:chromosome chromosome:RGSC3.4:18:1:87265094:1 63554945 ID20062 U -
TAGTAGTAGTGTGAAGACCATTGATGTCTC
>18 dna:chromosome chromosome:RGSC3.4:18:1:87265094:1 63554970 ID29821 U -
TCTACTCCTGATTATTATGTTCAGTTAGTA
>18 dna:chromosome chromosome:RGSC3.4:18:1:87265094:1 63554979 ID34369 U -
TGAATTCTGATCTACTCCTGATTATTATGTT
>18 dna:chromosome chromosome:RGSC3.4:18:1:87265094:1 63555049 ID44453 U -
TGCTGATGGATAAAGATTTCTGTAAATGTC
>18 dna:chromosome chromosome:RGSC3.4:18:1:87265094:1 63555124 ID1954 U -
AGGTAGGTTTTATAGTTCAGAAAGCGGCC
>18 dna:chromosome chromosome:RGSC3.4:18:1:87265094:1 63555149 ID39073 U -
TGATCTATGACTTTGAACTTTGCCTAAGGT
>18 dna:chromosome chromosome:RGSC3.4:18:1:87265094:1 63555150 ID21763 U -
TATGATCTATGACTTTGAACTTTGCCTAAGG
>18 dna:chromosome chromosome:RGSC3.4:18:1:87265094:1 63555152 ID21762 U -
TATGATCTATGACTTTGAACTTTGCCTAA
>18 dna:chromosome chromosome:RGSC3.4:18:1:87265094:1 63555152 ID39072 U -
TGATCTATGACTTTGAACTTTGCCTAA
>18 dna:chromosome chromosome:RGSC3.4:18:1:87265094:1 63555182 ID22185 U -
TATTAACTCTGTTGTCTGAGGACAGAC
>18 dna:chromosome chromosome:RGSC3.4:18:1:87265094:1 63555227 ID38771 U -
TGATATACCTTTGGATTTCCCAAATGCAT
>18 dna:chromosome chromosome:RGSC3.4:18:1:87265094:1 63555234 ID24340 U -
TCAGATGTGATATACCTTTGGATTTCCCA
>18 dna:chromosome chromosome:RGSC3.4:18:1:87265094:1 63555271 ID14851 U -
TACCACTGAGCTGCAGCTCAGCCCTGTGCCA
>18 dna:chromosome chromosome:RGSC3.4:18:1:87265094:1 63555273 ID920 U -
ACCACTGAGCTGCAGCTCAGCCCTGTGC
>18 dna:chromosome chromosome:RGSC3.4:18:1:87265094:1 63555512 ID29193 U -
TCCTTTGATGGCTTTGGAAGAAGGAAAC
>18 dna:chromosome chromosome:RGSC3.4:18:1:87265094:1 63555683 ID21298 U -
TATCAGCGATTCGTGTCTTAAGATAGCCT
>18 dna:chromosome chromosome:RGSC3.4:18:1:87265094:1 63555684 ID38783 U -
TGATATCAGCGATTCGTGTCTTAAGATAGCC
>18 dna:chromosome chromosome:RGSC3.4:18:1:87265094:1 63555828 ID30606 U -
TCTCTTTGTAGTGCTGGAGATGGAATCC
>18 dna:chromosome chromosome:RGSC3.4:18:1:87265094:1 63555828 ID59010 U -
TTCTCTTTGTAGTGCTGGAGATGGAATCC
>18 dna:chromosome chromosome:RGSC3.4:18:1:87265094:1 63555829 ID59009 U -
TTCTCTTTGTAGTGCTGGAGATGGAATC
>18 dna:chromosome chromosome:RGSC3.4:18:1:87265094:1 63555901 ID17909 U -
TAGATTGTGCTTTTCAAGGAATTGGTCTAT
>18 dna:chromosome chromosome:RGSC3.4:18:1:87265094:1 63555906 ID30431 U -
TCTCTAGATTGTGCTTTTCAAGGAATTGG
>18 dna:chromosome chromosome:RGSC3.4:18:1:87265094:1 63555907 ID30430 U -
TCTCTAGATTGTGCTTTTCAAGGAATTG
>18 dna:chromosome chromosome:RGSC3.4:18:1:87265094:1 63555911 ID2438 U -
ATCTCTAGATTGTGCTTTTCAAGGA
>18 dna:chromosome chromosome:RGSC3.4:18:1:87265094:1 63555911 ID10719 U -
TAAATATCTCTAGATTGTGCTTTTCAAGGA
>18 dna:chromosome chromosome:RGSC3.4:18:1:87265094:1 63555987 ID55493 U -
TGTTTTACAGGGCCTATTAGTTGTTGAT
>18 dna:chromosome chromosome:RGSC3.4:18:1:87265094:1 63555990 ID14318 U -
TACAGGGCCTATTAGTTGTT
>18 dna:chromosome chromosome:RGSC3.4:18:1:87265094:1 63555990 ID61856 U -
TTTCTGTTTTACAGGGCCTATTAGTTGTT
>18 dna:chromosome chromosome:RGSC3.4:18:1:87265094:1 63555991 ID45105 U -
TGCTTTCTGTTTTACAGGGCCTATTAGTTGT
>18 dna:chromosome chromosome:RGSC3.4:18:1:87265094:1 63555993 ID45104 U -
TGCTTTCTGTTTTACAGGGCCTATTAGTT
>18 dna:chromosome chromosome:RGSC3.4:18:1:87265094:1 63556017 ID6306 U -
GAAGATTTCACCAGTGGGTATGCATGCTT
>18 dna:chromosome chromosome:RGSC3.4:18:1:87265094:1 63556027 ID56431 U -
TTAAATTTTTGGAAGATTTCACCAGTGGGT
>18 dna:chromosome chromosome:RGSC3.4:18:1:87265094:1 63556030 ID28843 U -
TCCTTAAATTTTTGGAAGATTTCACCAGTG
>18 dna:chromosome chromosome:RGSC3.4:18:1:87265094:1 63556031 ID28842 U -
TCCTTAAATTTTTGGAAGATTTCACCAGT
>18 dna:chromosome chromosome:RGSC3.4:18:1:87265094:1 63556052 ID45315 U -
TGGAAAATTGGTGTCATGGCCTCCTTAAA
>18 dna:chromosome chromosome:RGSC3.4:18:1:87265094:1 63556097 ID38279 U -
TGAGTTCAAAAGGAGTCCCCTTTGCTACTA
>18 dna:chromosome chromosome:RGSC3.4:18:1:87265094:1 63556098 ID38278 U -
TGAGTTCAAAAGGAGTCCCCTTTGCTACT
>18 dna:chromosome chromosome:RGSC3.4:18:1:87265094:1 63556123 ID22259 U -
TATTAGGTAATGATGGATTCCCACTTTGAG
>18 dna:chromosome chromosome:RGSC3.4:18:1:87265094:1 63556197 ID42391 U -
TGCCAGTGTCTTGTGTACGAGAA
>18 dna:chromosome chromosome:RGSC3.4:18:1:87265094:1 63556202 ID40057 U -
TGATTGTTCTGCTGCCAGTGTCTTGTGTAC
>18 dna:chromosome chromosome:RGSC3.4:18:1:87265094:1 63556206 ID51532 U -
TGGTTGATTGTTCTGCTGCCAGTGTCTTGT
>18 dna:chromosome chromosome:RGSC3.4:18:1:87265094:1 63556220 ID57920 U -
TTCATGTCTCTGGTTGATTGTTCTGC
>18 dna:chromosome chromosome:RGSC3.4:18:1:87265094:1 63556226 ID5658 U -
CTGGCTGTTTCATGTCTCTGGTTGATTG
>18 dna:chromosome chromosome:RGSC3.4:18:1:87265094:1 63556259 ID32003 U -
TCTTTCAGGTGGTTTGTTGTTCTGTACT
>18 dna:chromosome chromosome:RGSC3.4:18:1:87265094:1 63556351 ID30403 U -
TCTCGGCAAGCATTATCTAGCGCCCTGGT
>18 dna:chromosome chromosome:RGSC3.4:18:1:87265094:1 63556382 ID31915 U -
TCTTGTATGAAGGATGGTTTTGCTTGTT
>18 dna:chromosome chromosome:RGSC3.4:18:1:87265094:1 63556382 ID59278 U -
TTCTTGTATGAAGGATGGTTTTGCTTGTT
>18 dna:chromosome chromosome:RGSC3.4:18:1:87265094:1 63556383 ID59277 U -
TTCTTGTATGAAGGATGGTTTTGCTTGT
>18 dna:chromosome chromosome:RGSC3.4:18:1:87265094:1 63556383 ID62523 U -
TTTTCTTGTATGAAGGATGGTTTTGCTTGT
>18 dna:chromosome chromosome:RGSC3.4:18:1:87265094:1 63556400 ID10191 U -
TAAACAGACATTGCTGGCTTTTCTTGTATGA
>18 dna:chromosome chromosome:RGSC3.4:18:1:87265094:1 63556404 ID12688 U -
TAATAAACAGACATTGCTGGCTTTTCTTGT
>18 dna:chromosome chromosome:RGSC3.4:18:1:87265094:1 63556426 ID31139 U -
TCTGCTTTCTTATCCGGCATGTAATAAAC
>18 dna:chromosome chromosome:RGSC3.4:18:1:87265094:1 63556453 ID42728 U -
TGCCCTGAAGAAGTTCTTCCTTGTTTAGTTC
>18 dna:chromosome chromosome:RGSC3.4:18:1:87265094:1 63556454 ID42727 U -
TGCCCTGAAGAAGTTCTTCCTTGTTTAGTT
>18 dna:chromosome chromosome:RGSC3.4:18:1:87265094:1 63556470 ID15808 U -
TACTATGCGCAGGGTGCTGCCCTGAAGAAGT
>18 dna:chromosome chromosome:RGSC3.4:18:1:87265094:1 63556570 ID62152 U -
TTTGCTCTTGTGCTGTATCGGCGTAGCGC
>18 dna:chromosome chromosome:RGSC3.4:18:1:87265094:1 63556763 ID33107 U -
TGAAATTTCGAAAGCCTGTGATTTCT
>18 dna:chromosome chromosome:RGSC3.4:18:1:87265094:1 63556767 ID9428 U -
GTGTGAAATTTCGAAAGCCTGTGAT
>18 dna:chromosome chromosome:RGSC3.4:18:1:87265094:1 63556772 ID24368 U -
TCAGATTTGTGTGAAATTTCGAAAGCCT
>18 dna:chromosome chromosome:RGSC3.4:18:1:87265094:1 63556844 ID22840 U -
TATTTTGTTTTGTTTAGGACCTTGATAAGT
>18 dna:chromosome chromosome:RGSC3.4:18:1:87265094:1 63557112 ID49203 U -
TGGGATTTCTGTCATGTTTCAATGCCC
>18 dna:chromosome chromosome:RGSC3.4:18:1:87265094:1 63557162 ID32923 U -
TGAAATGAACTTTTATGTTCCTGGGCCAGC
>18 dna:chromosome chromosome:RGSC3.4:18:1:87265094:1 63557164 ID30641 U -
TCTGAAATGAACTTTTATGTTCCTGGGCCA
>18 dna:chromosome chromosome:RGSC3.4:18:1:87265094:1 63557284 ID12710 U -
TAATAACTCTCTTCGTTGAAATGCTACTA
>18 dna:chromosome chromosome:RGSC3.4:18:1:87265094:1 63557370 ID19283 U -
TAGGATTTTATTTCGCGATGATAATTTTCT
>18 dna:chromosome chromosome:RGSC3.4:18:1:87265094:1 63557372 ID8400 U -
GGATTTTATTTCGCGATGATAATTTT
>18 dna:chromosome chromosome:RGSC3.4:18:1:87265094:1 63557374 ID57855 U -
TTCATAGGATTTTATTTCGCGATGATAATT
>18 dna:chromosome chromosome:RGSC3.4:18:1:87265094:1 63557402 ID15732 U -
TACTAGCCTCAGAGAGACACTGTCACCTTT
>18 dna:chromosome chromosome:RGSC3.4:18:1:87265094:1 63557511 ID4251 U -
CATTTTAAAAGAATATAAAGGC
>18 dna:chromosome chromosome:RGSC3.4:18:1:87265094:1 63557616 ID8978 U -
GTAGCTCTTACCTCACATGTCTGGCTTC
>18 dna:chromosome chromosome:RGSC3.4:18:1:87265094:1 63557624 ID29534 U -
TCGTGTCGATGTAGCTCTTACCTCACATGT
>18 dna:chromosome chromosome:RGSC3.4:18:1:87265094:1 63557625 ID29533 U -
TCGTGTCGATGTAGCTCTTACCTCACATG
>18 dna:chromosome chromosome:RGSC3.4:18:1:87265094:1 63557626 ID29532 U -
TCGTGTCGATGTAGCTCTTACCTCACAT
>18 dna:chromosome chromosome:RGSC3.4:18:1:87265094:1 63557628 ID29531 U -
TCGTGTCGATGTAGCTCTTACCTCAC
>18 dna:chromosome chromosome:RGSC3.4:18:1:87265094:1 63557680 ID44949 U -
TGCTTGAGGTTTAGTTTCTTTGTGCTGCGT
>18 dna:chromosome chromosome:RGSC3.4:18:1:87265094:1 63557682 ID31133 U -
TCTGCTTGAGGTTTAGTTTCTTTGTGCTGC
>18 dna:chromosome chromosome:RGSC3.4:18:1:87265094:1 63557682 ID44948 U -
TGCTTGAGGTTTAGTTTCTTTGTGCTGC
>18 dna:chromosome chromosome:RGSC3.4:18:1:87265094:1 63557683 ID31132 U -
TCTGCTTGAGGTTTAGTTTCTTTGTGCTG
>18 dna:chromosome chromosome:RGSC3.4:18:1:87265094:1 63557858 ID17926 U -
TAGATTTTCCTGACTGTGCGCTCTGCTC
>18 dna:chromosome chromosome:RGSC3.4:18:1:87265094:1 63557865 ID32736 U -
TGAAAGCTCTAGATTTTCCTGACTGTGCGC
>18 dna:chromosome chromosome:RGSC3.4:18:1:87265094:1 63557867 ID32735 U -
TGAAAGCTCTAGATTTTCCTGACTGTGC
>18 dna:chromosome chromosome:RGSC3.4:18:1:87265094:1 63557885 ID31430 U -
TCTTAAACACTGCCCCCGTGAAAGCTCT
>18 dna:chromosome chromosome:RGSC3.4:18:1:87265094:1 63557933 ID54061 U -
TGTGCTTTCCTTGCACGTGGGTGCCGCTCC
>18 dna:chromosome chromosome:RGSC3.4:18:1:87265094:1 63557934 ID54060 U -
TGTGCTTTCCTTGCACGTGGGTGCCGCTC
>18 dna:chromosome chromosome:RGSC3.4:18:1:87265094:1 63557949 ID3924 U -
CAGGTTCATCTTTCCGTGTGCTTTCCTTGC
>18 dna:chromosome chromosome:RGSC3.4:18:1:87265094:1 63557978 ID60052 U -
TTGCATATTGTGTGAAACTGGGACCC
>18 dna:chromosome chromosome:RGSC3.4:18:1:87265094:1 63557978 ID62559 U -
TTTTGCATATTGTGTGAAACTGGGACCC
>18 dna:chromosome chromosome:RGSC3.4:18:1:87265094:1 63557980 ID48259 U -
TGGCTTTTGCATATTGTGTGAAACTGGGAC
>18 dna:chromosome chromosome:RGSC3.4:18:1:87265094:1 63557981 ID48258 U -
TGGCTTTTGCATATTGTGTGAAACTGGGA
>18 dna:chromosome chromosome:RGSC3.4:18:1:87265094:1 63557983 ID48257 U -
TGGCTTTTGCATATTGTGTGAAACTGG
>18 dna:chromosome chromosome:RGSC3.4:18:1:87265094:1 63557989 ID47922 U -
TGGCGTTGGCTTTTGCATATTGTGTGA
>18 dna:chromosome chromosome:RGSC3.4:18:1:87265094:1 63558015 ID49517 U -
TGGGCTTTCGAAAAGGACCCAGTGTCCACTT
>18 dna:chromosome chromosome:RGSC3.4:18:1:87265094:1 63558020 ID12604 U -
TAAGTGGGCTTTCGAAAAGGACCCAGTGTC
>18 dna:chromosome chromosome:RGSC3.4:18:1:87265094:1 63558062 ID43498 U -
TGCGCTGGCTTCTAGGAGCTTCCTACATCC
>18 dna:chromosome chromosome:RGSC3.4:18:1:87265094:1 63558087 ID14865 U -
TACCAGAAGTTGCTGAGTTTTGCTGCTGCGC
>18 dna:chromosome chromosome:RGSC3.4:18:1:87265094:1 63558089 ID14864 U -
TACCAGAAGTTGCTGAGTTTTGCTGCTGC
>18 dna:chromosome chromosome:RGSC3.4:18:1:87265094:1 63558092 ID14863 U -
TACCAGAAGTTGCTGAGTTTTGCTGC
>18 dna:chromosome chromosome:RGSC3.4:18:1:87265094:1 63558092 ID16190 U -
TACTGTACCAGAAGTTGCTGAGTTTTGCTGC
>18 dna:chromosome chromosome:RGSC3.4:18:1:87265094:1 63558111 ID14987 U -
TACCATGTGTGCTTTGGATACTGTACCAGA
>18 dna:chromosome chromosome:RGSC3.4:18:1:87265094:1 63558112 ID14986 U -
TACCATGTGTGCTTTGGATACTGTACCAG
>18 dna:chromosome chromosome:RGSC3.4:18:1:87265094:1 63558115 ID27863 U -
TCCTACCATGTGTGCTTTGGATACTGTAC
>18 dna:chromosome chromosome:RGSC3.4:18:1:87265094:1 63558116 ID27862 U -
TCCTACCATGTGTGCTTTGGATACTGTA
>18 dna:chromosome chromosome:RGSC3.4:18:1:87265094:1 63558126 ID58952 U -
TTCTCCTTTTTCCTACCATGTGTGCTTT
>18 dna:chromosome chromosome:RGSC3.4:18:1:87265094:1 63558127 ID31761 U -
TCTTCTCCTTTTTCCTACCATGTGTGCTT
>18 dna:chromosome chromosome:RGSC3.4:18:1:87265094:1 63558129 ID6067 U -
CTTTTTCCTACCATGTGTGC
>18 dna:chromosome chromosome:RGSC3.4:18:1:87265094:1 63558165 ID41661 U -
TGCATTCTTGTGCACTGGTTGAATTCAGGTT
>18 dna:chromosome chromosome:RGSC3.4:18:1:87265094:1 63558166 ID41660 U -
TGCATTCTTGTGCACTGGTTGAATTCAGGT
>18 dna:chromosome chromosome:RGSC3.4:18:1:87265094:1 63558170 ID41659 U -
TGCATTCTTGTGCACTGGTTGAATTC
>18 dna:chromosome chromosome:RGSC3.4:18:1:87265094:1 63558170 ID60084 U -
TTGCATTCTTGTGCACTGGTTGAATTC
>18 dna:chromosome chromosome:RGSC3.4:18:1:87265094:1 63558173 ID12318 U -
TAAGCTTGCATTCTTGTGCACTGGTTGAA
>18 dna:chromosome chromosome:RGSC3.4:18:1:87265094:1 63558173 ID56505 U -
TTAAGCTTGCATTCTTGTGCACTGGTTGAA
>18 dna:chromosome chromosome:RGSC3.4:18:1:87265094:1 63558174 ID54681 U -
TGTTAAGCTTGCATTCTTGTGCACTGGTTGA
>18 dna:chromosome chromosome:RGSC3.4:18:1:87265094:1 63558225 ID43434 U -
TGCGAGAGAAACGCTTGTTCCGTCTCGGT
>18 dna:chromosome chromosome:RGSC3.4:18:1:87265094:1 63558265 ID12663 U -
TAAGTTGTATGAATTCTTTAAAATAGCCTGGA
>18 dna:chromosome chromosome:RGSC3.4:18:1:87265094:1 63558289 ID36250 U -
TGAGAACTGGGCTGTTACTAAGTTGT
>18 dna:chromosome chromosome:RGSC3.4:18:1:87265094:1 63558301 ID5781 U -
CTGTTTGAGAACTGGGCTG
>18 dna:chromosome chromosome:RGSC3.4:18:1:87265094:1 63558364 ID33220 U -
TGAACAGCGGTTACTGTGACCATTGGCCAC
>18 dna:chromosome chromosome:RGSC3.4:18:1:87265094:1 63558376 ID43603 U -
TGCTAAAGGCACTGAACAGCGGTTACTGTG
>18 dna:chromosome chromosome:RGSC3.4:18:1:87265094:1 63558447 ID9050 U -
GTCACCTTCGTTGAATGACAGCTGTCCC
>18 dna:chromosome chromosome:RGSC3.4:18:1:87265094:1 63558458 ID44954 U -
TGCTTGATGTTGTCACCTTCGTTGAATG
>18 dna:chromosome chromosome:RGSC3.4:18:1:87265094:1 63558464 ID14284 U -
TACAGCTTGCTTGATGTTGTCACCTTCGT
>18 dna:chromosome chromosome:RGSC3.4:18:1:87265094:1 63558496 ID7618 U -
GCCACCAACAACGCATACAGGTTCCAGTTT
>18 dna:chromosome chromosome:RGSC3.4:18:1:87265094:1 63558516 ID5429 U -
CTCTGCTGTACTGCCACCAACA
>18 dna:chromosome chromosome:RGSC3.4:18:1:87265094:1 63558577 ID9123 U -
GTCCTACAGAAGTTGTGTTGTTCGTTA
>18 dna:chromosome chromosome:RGSC3.4:18:1:87265094:1 63558578 ID41293 U -
TGCAGGTCCTACAGAAGTTGTGTTGTTCGTT
>18 dna:chromosome chromosome:RGSC3.4:18:1:87265094:1 63558583 ID41292 U -
TGCAGGTCCTACAGAAGTTGTGTTGT
>18 dna:chromosome chromosome:RGSC3.4:18:1:87265094:1 63558591 ID6304 U -
GAAGATTGCAGGTCCTACAGAAGT
>18 dna:chromosome chromosome:RGSC3.4:18:1:87265094:1 63558592 ID16681 U -
TAGAAAGGAAGATTGCAGGTCCTACAGAAG
>18 dna:chromosome chromosome:RGSC3.4:18:1:87265094:1 63558594 ID29848 U -
TCTAGAAAGGAAGATTGCAGGTCCTACAGA
>18 dna:chromosome chromosome:RGSC3.4:18:1:87265094:1 63558597 ID58963 U -
TTCTCTAGAAAGGAAGATTGCAGGTCCTAC
>18 dna:chromosome chromosome:RGSC3.4:18:1:87265094:1 63558598 ID58962 U -
TTCTCTAGAAAGGAAGATTGCAGGTCCTA
>18 dna:chromosome chromosome:RGSC3.4:18:1:87265094:1 63558600 ID58961 U -
TTCTCTAGAAAGGAAGATTGCAGGTCC
>18 dna:chromosome chromosome:RGSC3.4:18:1:87265094:1 63558712 ID21976 U -
TATGGGTATTTCCAAAGGGATGCATGTAAC
>18 dna:chromosome chromosome:RGSC3.4:18:1:87265094:1 63558713 ID21975 U -
TATGGGTATTTCCAAAGGGATGCATGTAA
>18 dna:chromosome chromosome:RGSC3.4:18:1:87265094:1 63558732 ID11452 U -
TAACCTGGACTCAGGTTATGGGTATT
>18 dna:chromosome chromosome:RGSC3.4:18:1:87265094:1 63558810 ID30593 U -
TCTCTTTAATGACCCTGTCAGTCTTGGAGA
>18 dna:chromosome chromosome:RGSC3.4:18:1:87265094:1 63558941 ID55346 U -
TGTTTAGATGCTACCAGGGTGTTCTGTTA
>18 dna:chromosome chromosome:RGSC3.4:18:1:87265094:1 63559016 ID11519 U -
TAACGTTTTACATTCGTGTTGGGCATTTCC
>18 dna:chromosome chromosome:RGSC3.4:18:1:87265094:1 63559017 ID11517 U -
TAACGTTTTACATTCGTGTTGGGCATTTC
>18 dna:chromosome chromosome:RGSC3.4:18:1:87265094:1 63559046 ID14513 U -
TACATCCTTCGTTCGTTTGTCCCAAGCGC
>18 dna:chromosome chromosome:RGSC3.4:18:1:87265094:1 63559062 ID32625 U -
TGAAAGAAGAGTTTCTATACATCCTTCGTT
>18 dna:chromosome chromosome:RGSC3.4:18:1:87265094:1 63559097 ID37517 U -
TGAGCTTTGGAAGAATCTTAGGCTTACATGC
>18 dna:chromosome chromosome:RGSC3.4:18:1:87265094:1 63559227 ID46678 U -
TGGAGTATTCTAAGGTGAAGTGGTAAGCATT
>18 dna:chromosome chromosome:RGSC3.4:18:1:87265094:1 63559233 ID2026 U -
AGTATTCTAAGGTGAAGTGGTA
>18 dna:chromosome chromosome:RGSC3.4:18:1:87265094:1 63559233 ID46677 U -
TGGAGTATTCTAAGGTGAAGTGGTA
>18 dna:chromosome chromosome:RGSC3.4:18:1:87265094:1 63559254 ID24258 U -
TCAGAGCTGATTTCGTGCATATTCTGGA
>18 dna:chromosome chromosome:RGSC3.4:18:1:87265094:1 63559254 ID30146 U -
TCTCAGAGCTGATTTCGTGCATATTCTGGA
>18 dna:chromosome chromosome:RGSC3.4:18:1:87265094:1 63559321 ID21614 U -
TATGAAGCATCTCTTAGAGCAATTTTATC
>18 dna:chromosome chromosome:RGSC3.4:18:1:87265094:1 63559335 ID51615 U -
TGGTTTATTTCGCTTCTATGAAGCATCTCTT
>18 dna:chromosome chromosome:RGSC3.4:18:1:87265094:1 63559339 ID27343 U -
TCCCTGGTTTATTTCGCTTCTATGAAGCATC
>18 dna:chromosome chromosome:RGSC3.4:18:1:87265094:1 63559420 ID27383 U -
TCCCTTCAGAGAGTCAAGCACAATTCCTAC
>18 dna:chromosome chromosome:RGSC3.4:18:1:87265094:1 63559446 ID6472 U -
GACAAATTGTGCTTGACTCTCCC
>18 dna:chromosome chromosome:RGSC3.4:18:1:87265094:1 63559459 ID28686 U -
TCCTGGCTTGTCATTGAGGTGGACAAATTGT
>18 dna:chromosome chromosome:RGSC3.4:18:1:87265094:1 63559460 ID28685 U -
TCCTGGCTTGTCATTGAGGTGGACAAATTG
>18 dna:chromosome chromosome:RGSC3.4:18:1:87265094:1 63559466 ID31731 U -
TCTTCCTGGCTTGTCATTGAGGTGGAC
>18 dna:chromosome chromosome:RGSC3.4:18:1:87265094:1 63559497 ID38762 U -
TGATAGTTTCCCTTTCTCCACGTTGCCTGC
>18 dna:chromosome chromosome:RGSC3.4:18:1:87265094:1 63559500 ID38761 U -
TGATAGTTTCCCTTTCTCCACGTTGCC
>18 dna:chromosome chromosome:RGSC3.4:18:1:87265094:1 63559574 ID19114 U -
TAGGAGTTTTTACCGTGGCCATCCACACTC
>18 dna:chromosome chromosome:RGSC3.4:18:1:87265094:1 63559599 ID49923 U -
TGGGTGCTCTGAAGTGATGTAGCCTTAGGA
>18 dna:chromosome chromosome:RGSC3.4:18:1:87265094:1 63559600 ID30692 U -
TCTGAAGTGATGTAGCCTTAGG
>18 dna:chromosome chromosome:RGSC3.4:18:1:87265094:1 63559667 ID18012 U -
TAGCAAGTCTTAGCGGGAGGGAGTCT
>18 dna:chromosome chromosome:RGSC3.4:18:1:87265094:1 63559679 ID11632 U -
TAACTGGATGGATAGCAAGTCTTAGC
>18 dna:chromosome chromosome:RGSC3.4:18:1:87265094:1 63559683 ID29658 U -
TCTAACTGGATGGATAGCAAGTCT
>18 dna:chromosome chromosome:RGSC3.4:18:1:87265094:1 63559689 ID957 U -
ACCCAGAAATCTAACTGGATGGATAGC
>18 dna:chromosome chromosome:RGSC3.4:18:1:87265094:1 63559694 ID6233 U -
GAACCTAAGACCCAGAAATCTAACTGGATGG
>18 dna:chromosome chromosome:RGSC3.4:18:1:87265094:1 63559738 ID62271 U -
TTTGTTGACTTGGTCCACTGA
>18 dna:chromosome chromosome:RGSC3.4:18:1:87265094:1 63559740 ID52377 U -
TGTCAAAGAATTTGTTGACTTGGTCCACT
>18 dna:chromosome chromosome:RGSC3.4:18:1:87265094:1 63559741 ID52376 U -
TGTCAAAGAATTTGTTGACTTGGTCCAC
>18 dna:chromosome chromosome:RGSC3.4:18:1:87265094:1 63559742 ID16442 U -
TACTTGTCAAAGAATTTGTTGACTTGGTCCA
>18 dna:chromosome chromosome:RGSC3.4:18:1:87265094:1 63559742 ID52375 U -
TGTCAAAGAATTTGTTGACTTGGTCCA
>18 dna:chromosome chromosome:RGSC3.4:18:1:87265094:1 63559743 ID9022 U -
GTCAAAGAATTTGTTGACTTGGTCC
>18 dna:chromosome chromosome:RGSC3.4:18:1:87265094:1 63559743 ID16441 U -
TACTTGTCAAAGAATTTGTTGACTTGGTCC
>18 dna:chromosome chromosome:RGSC3.4:18:1:87265094:1 63559743 ID52374 U -
TGTCAAAGAATTTGTTGACTTGGTCC
>18 dna:chromosome chromosome:RGSC3.4:18:1:87265094:1 63559744 ID16440 U -
TACTTGTCAAAGAATTTGTTGACTTGGTC
>18 dna:chromosome chromosome:RGSC3.4:18:1:87265094:1 63559804 ID23763 U -
TCACATAATATCCCTGAAGAATATGTCGGA
>18 dna:chromosome chromosome:RGSC3.4:18:1:87265094:1 63559854 ID9942 U -
TAAAAGCATTAGAACTCAGGGGAAA
>18 dna:chromosome chromosome:RGSC3.4:18:1:87265094:1 63559856 ID2271 U -
ATATAAAAGCATTAGAACTCAGGGGA
>18 dna:chromosome chromosome:RGSC3.4:18:1:87265094:1 63559934 ID49894 U -
TGGGTGAGTGTCATGAATGGCTGAGCCACC
>18 dna:chromosome chromosome:RGSC3.4:18:1:87265094:1 63559935 ID49893 U -
TGGGTGAGTGTCATGAATGGCTGAGCCAC
>18 dna:chromosome chromosome:RGSC3.4:18:1:87265094:1 63559959 ID60757 U -
TTGGTACCTGCTTGGCCTACTGGGT
>18 dna:chromosome chromosome:RGSC3.4:18:1:87265094:1 63559994 ID28496 U -
TCCTGAAGCGCTGTTGTAGGAGTCGGGGT
>18 dna:chromosome chromosome:RGSC3.4:18:1:87265094:1 63559999 ID28495 U -
TCCTGAAGCGCTGTTGTAGGAGTC
>18 dna:chromosome chromosome:RGSC3.4:18:1:87265094:1 63560035 ID57439 U -
TTCAACTGTTCATTCTGTGGCAGGAGGTGT
>18 dna:chromosome chromosome:RGSC3.4:18:1:87265094:1 63560044 ID23046 U -
TCAAAGAGCTTTCAACTGTTCATTCTGTGGC
>18 dna:chromosome chromosome:RGSC3.4:18:1:87265094:1 63560079 ID11493 U -
TAACGGAAGCAACGTGGCAGTGCTGCTTC
>18 dna:chromosome chromosome:RGSC3.4:18:1:87265094:1 63560160 ID1407 U -
AGAGAAGTATCCGGTGCTAAGAGCTG
>18 dna:chromosome chromosome:RGSC3.4:18:1:87265094:1 63560161 ID50025 U -
TGGGTTAGAGAAGTATCCGGTGCTAAGAGCT
>18 dna:chromosome chromosome:RGSC3.4:18:1:87265094:1 63560162 ID8874 U -
GGTTAGAGAAGTATCCGGTGCTAAGAGC
>18 dna:chromosome chromosome:RGSC3.4:18:1:87265094:1 63560162 ID50024 U -
TGGGTTAGAGAAGTATCCGGTGCTAAGAGC
>18 dna:chromosome chromosome:RGSC3.4:18:1:87265094:1 63560167 ID47606 U -
TGGCATGGGTTAGAGAAGTATCCGGTGCTA
>18 dna:chromosome chromosome:RGSC3.4:18:1:87265094:1 63560187 ID51601 U -
TGGTTTACTCCGATGCTGGCATGGGT
>18 dna:chromosome chromosome:RGSC3.4:18:1:87265094:1 63560191 ID6426 U -
GAATGGTTTACTCCGATGCTGGCAT
>18 dna:chromosome chromosome:RGSC3.4:18:1:87265094:1 63560193 ID6791 U -
GAGAAAGAATGGTTTACTCCGATGCTGGC
>18 dna:chromosome chromosome:RGSC3.4:18:1:87265094:1 63560196 ID8284 U -
GGAGAAAGAATGGTTTACTCCGATGCT
>18 dna:chromosome chromosome:RGSC3.4:18:1:87265094:1 63560196 ID12368 U -
TAAGGAGAAAGAATGGTTTACTCCGATGCT
>18 dna:chromosome chromosome:RGSC3.4:18:1:87265094:1 63560197 ID12367 U -
TAAGGAGAAAGAATGGTTTACTCCGATGC
>18 dna:chromosome chromosome:RGSC3.4:18:1:87265094:1 63560216 ID12714 U -
TAATAAGAGGAACCGAAGCTAAGGAGAAA
>18 dna:chromosome chromosome:RGSC3.4:18:1:87265094:1 63560238 ID13264 U -
TAATTAAAAGTCCGAATTACTGGTAATAAG
>18 dna:chromosome chromosome:RGSC3.4:18:1:87265094:1 63560334 ID16544 U -
TAGAAAAAAATTCCATATGAACCTTTTGAA
>18 dna:chromosome chromosome:RGSC3.4:18:1:87265094:1 63560358 ID24517 U -
TCAGGCGCTATAAATTTTCAGCTATAGAAA
>18 dna:chromosome chromosome:RGSC3.4:18:1:87265094:1 63560363 ID11442 U -
TAACCTCAGGCGCTATAAATTTTCAGCTAT
>18 dna:chromosome chromosome:RGSC3.4:18:1:87265094:1 63560364 ID11441 U -
TAACCTCAGGCGCTATAAATTTTCAGCTA
>18 dna:chromosome chromosome:RGSC3.4:18:1:87265094:1 63560380 ID28068 U -
TCCTATCGAGGATGCTTTAACCTCAGGCGC
>18 dna:chromosome chromosome:RGSC3.4:18:1:87265094:1 63560382 ID28067 U -
TCCTATCGAGGATGCTTTAACCTCAGGC
>18 dna:chromosome chromosome:RGSC3.4:18:1:87265094:1 63560389 ID4530 U -
CCCCACCTCCTATCGAGGATGCTTTAAC
>18 dna:chromosome chromosome:RGSC3.4:18:1:87265094:1 63560408 ID14763 U -
TACCAACTGAGCTACATCCCCACCTC
>18 dna:chromosome chromosome:RGSC3.4:18:1:87265094:1 63560427 ID9672 U -
TAAAAACATGATGCCCAAACACTTTACCAAC
>18 dna:chromosome chromosome:RGSC3.4:18:1:87265094:1 63560428 ID9671 U -
TAAAAACATGATGCCCAAACACTTTACCAA
>18 dna:chromosome chromosome:RGSC3.4:18:1:87265094:1 63560489 ID37022 U -
TGAGATTGCTGGCATGTACCACCAGGCCTT
>18 dna:chromosome chromosome:RGSC3.4:18:1:87265094:1 63560503 ID15183 U -
TACCTACCAAGTGCTGAGATTGCTGGCATG
>18 dna:chromosome chromosome:RGSC3.4:18:1:87265094:1 63560504 ID15182 U -
TACCTACCAAGTGCTGAGATTGCTGGCAT
>18 dna:chromosome chromosome:RGSC3.4:18:1:87265094:1 63560505 ID3257 M -
CAAGTGCTGAGATTGCTGGCA
>18 dna:chromosome chromosome:RGSC3.4:18:1:87265094:1 63560505 ID15181 U -
TACCTACCAAGTGCTGAGATTGCTGGCA
>18 dna:chromosome chromosome:RGSC3.4:18:1:87265094:1 63560507 ID15180 U -
TACCTACCAAGTGCTGAGATTGCTGG
>18 dna:chromosome chromosome:RGSC3.4:18:1:87265094:1 63560663 ID18347 U -
TAGCCATTGCACTCAGCGTAACTGCCTGGAA
>18 dna:chromosome chromosome:RGSC3.4:18:1:87265094:1 63560664 ID18346 U -
TAGCCATTGCACTCAGCGTAACTGCCTGGA
>18 dna:chromosome chromosome:RGSC3.4:18:1:87265094:1 63560667 ID18345 U -
TAGCCATTGCACTCAGCGTAACTGCCT
>18 dna:chromosome chromosome:RGSC3.4:18:1:87265094:1 63560680 ID50302 U -
TGGTACTTGGAGACTAGCCATTGCACTC
>18 dna:chromosome chromosome:RGSC3.4:18:1:87265094:1 63560688 ID4961 U -
CGCCATGGTACTTGGAGACTAGCCA
>18 dna:chromosome chromosome:RGSC3.4:18:1:87265094:1 63560688 ID57660 U -
TTCACGCCATGGTACTTGGAGACTAGCCA
>18 dna:chromosome chromosome:RGSC3.4:18:1:87265094:1 63560724 ID25180 U -
TCATTTCAGGGTGTTTTGTTCATGCAGC
>18 dna:chromosome chromosome:RGSC3.4:18:1:87265094:1 63560725 ID52706 U -
TGTCATTTCAGGGTGTTTTGTTCATGCAG
>18 dna:chromosome chromosome:RGSC3.4:18:1:87265094:1 63560726 ID31303 U -
TCTGTCATTTCAGGGTGTTTTGTTCATGCA
>18 dna:chromosome chromosome:RGSC3.4:18:1:87265094:1 63560727 ID9086 U -
GTCATTTCAGGGTGTTTTGTTCATGC
>18 dna:chromosome chromosome:RGSC3.4:18:1:87265094:1 63560727 ID31302 U -
TCTGTCATTTCAGGGTGTTTTGTTCATGC
>18 dna:chromosome chromosome:RGSC3.4:18:1:87265094:1 63560728 ID31300 U -
TCTGTCATTTCAGGGTGTTTTGTTCATG
>18 dna:chromosome chromosome:RGSC3.4:18:1:87265094:1 63560729 ID31299 U -
TCTGTCATTTCAGGGTGTTTTGTTCAT
>18 dna:chromosome chromosome:RGSC3.4:18:1:87265094:1 63560736 ID31298 U -
TCTGTCATTTCAGGGTGTTT
>18 dna:chromosome chromosome:RGSC3.4:18:1:87265094:1 63560860 ID27874 U -
TCCTACCTAGTGGTCTTCAGAGTTCTCCC
>18 dna:chromosome chromosome:RGSC3.4:18:1:87265094:1 63560906 ID12801 U -
TAATAGATGACAGTCTAGAACCCCAAATGAC
>18 dna:chromosome chromosome:RGSC3.4:18:1:87265094:1 63560964 ID34082 U -
TGAATCATGGCTGATTATCCCCATACTTT
>18 dna:chromosome chromosome:RGSC3.4:18:1:87265094:1 63561013 ID22160 U -
TATGTTTTAGTTGAAAATGTGCTTGGTGAT
>18 dna:chromosome chromosome:RGSC3.4:18:1:87265094:1 63561014 ID22159 U -
TATGTTTTAGTTGAAAATGTGCTTGGTGA
>18 dna:chromosome chromosome:RGSC3.4:18:1:87265094:1 63561280 ID18609 U -
TAGCTCTGTGAGTTGAGTGGTTTTC
>18 dna:chromosome chromosome:RGSC3.4:18:1:87265094:1 63561280 ID31562 U -
TCTTAGCTCTGTGAGTTGAGTGGTTTTC
>18 dna:chromosome chromosome:RGSC3.4:18:1:87265094:1 63561416 ID34264 U -
TGAATGTAACTGTTCTGCAGGCTTTCCTAGC
>18 dna:chromosome chromosome:RGSC3.4:18:1:87265094:1 63561417 ID34263 U -
TGAATGTAACTGTTCTGCAGGCTTTCCTAG
>18 dna:chromosome chromosome:RGSC3.4:18:1:87265094:1 63561424 ID31067 U -
TCTGCCTGAATGTAACTGTTCTGCAGGCT
>18 dna:chromosome chromosome:RGSC3.4:18:1:87265094:1 63561433 ID43063 U -
TGCCTGAATGTAACTGTT
>18 dna:chromosome chromosome:RGSC3.4:18:1:87265094:1 63561477 ID60937 U -
TTGGTTTTGAAAGATACTTGCTGTGGAGGGA
>18 dna:chromosome chromosome:RGSC3.4:18:1:87265094:1 63561478 ID60936 U -
TTGGTTTTGAAAGATACTTGCTGTGGAGGG
>18 dna:chromosome chromosome:RGSC3.4:18:1:87265094:1 63561482 ID60935 U -
TTGGTTTTGAAAGATACTTGCTGTGG
>18 dna:chromosome chromosome:RGSC3.4:18:1:87265094:1 63561493 ID30295 U -
TCTCCACTTTGCCTTTGGTTTTGAAAGAT
>18 dna:chromosome chromosome:RGSC3.4:18:1:87265094:1 63561507 ID52284 U -
TGTATGACTTAAAACCTCTCCACTTTGCCTT
>18 dna:chromosome chromosome:RGSC3.4:18:1:87265094:1 63561653 ID24378 U -
TCAGCAATAGTGACTGGGATTGGTGTCT
>18 dna:chromosome chromosome:RGSC3.4:18:1:87265094:1 63561657 ID47555 M -
TGGCATCAGCAATAGTGACTGGGATTGGT
>18 dna:chromosome chromosome:RGSC3.4:18:1:87265094:1 63561821 ID40402 M -
TGCAAATCCCTTCAGCTCCTTCAGTCT
>18 dna:chromosome chromosome:RGSC3.4:18:1:87265094:1 63561898 ID4223 M -
CATTGGTTGGTGGTTTAGTCCCTGGGAGC
>18 dna:chromosome chromosome:RGSC3.4:18:1:87265094:1 63561908 ID26450 M -
TCCATGTGTACTCATTGGTTGGTGGTTTAGT
>18 dna:chromosome chromosome:RGSC3.4:18:1:87265094:1 63561910 ID26449 M -
TCCATGTGTACTCATTGGTTGGTGGTTTA
>18 dna:chromosome chromosome:RGSC3.4:18:1:87265094:1 63561911 ID26448 M -
TCCATGTGTACTCATTGGTTGGTGGTTT
>18 dna:chromosome chromosome:RGSC3.4:18:1:87265094:1 63561914 ID26447 M -
TCCATGTGTACTCATTGGTTGGTGG
>18 dna:chromosome chromosome:RGSC3.4:18:1:87265094:1 63561917 ID26446 M -
TCCATGTGTACTCATTGGTTGG
>18 dna:chromosome chromosome:RGSC3.4:18:1:87265094:1 63561942 ID31052 M -
TCTGCCACATATGTGGCTGGAGCCATGGGT
>18 dna:chromosome chromosome:RGSC3.4:18:1:87265094:1 63561970 ID28139 U -
TCCTATTGATGCTGGACGACGCCATCCTC
>18 dna:chromosome chromosome:RGSC3.4:18:1:87265094:1 63561970 ID59902 U -
TTGATGCTGGACGACGCCATCCTC
>18 dna:chromosome chromosome:RGSC3.4:18:1:87265094:1 63561992 ID57615 U -
TTCACAGAACCAAGGGCTTTCCCTCCTATT
>18 dna:chromosome chromosome:RGSC3.4:18:1:87265094:1 63562071 ID53568 U -
TGTGAGGACGCTCCCACGACCACCTACC
>18 dna:chromosome chromosome:RGSC3.4:18:1:87265094:1 63562113 ID14696 M -
TACATTTCAAATGTTATCCCCGTTCCCCCT
>18 dna:chromosome chromosome:RGSC3.4:18:1:87265094:1 63562114 ID56721 M -
TTACATTTCAAATGTTATCCCCGTTCCCCC
>18 dna:chromosome chromosome:RGSC3.4:18:1:87265094:1 63562208 ID17494 U -
TAGAGGAATTTACCTTGTCTATCAGATTGC
>18 dna:chromosome chromosome:RGSC3.4:18:1:87265094:1 63562238 ID27818 U -
TCCTACAACTGTGCCATTGCCCTTCTGAC
>18 dna:chromosome chromosome:RGSC3.4:18:1:87265094:1 63562239 ID27817 U -
TCCTACAACTGTGCCATTGCCCTTCTGA
>18 dna:chromosome chromosome:RGSC3.4:18:1:87265094:1 63562255 ID57821 U -
TTCAGTGTAGAGCCAGGTTCCTACAACTGT
>18 dna:chromosome chromosome:RGSC3.4:18:1:87265094:1 63562267 ID50782 U -
TGGTCTTCGTTGCTTCAGTGTAGAGCCAGGT
>18 dna:chromosome chromosome:RGSC3.4:18:1:87265094:1 63562282 ID40777 U -
TGCAATTTATTTCTGGTCTTCGTTGCTTC
>18 dna:chromosome chromosome:RGSC3.4:18:1:87265094:1 63562313 ID48334 U -
TGGGAAATCATGTCACATGAAGCTAGAGGC
>18 dna:chromosome chromosome:RGSC3.4:18:1:87265094:1 63562365 ID9128 U -
GTCCTATTTCTGCTTTGAACACTCAGTTA
>18 dna:chromosome chromosome:RGSC3.4:18:1:87265094:1 63562379 ID12679 U -
TAAGTTTTACAGTGAGTCCTATTTCTGCTT
>18 dna:chromosome chromosome:RGSC3.4:18:1:87265094:1 63562383 ID61484 U -
TTTACAGTGAGTCCTATTTCT
>18 dna:chromosome chromosome:RGSC3.4:18:1:87265094:1 63562395 ID39817 U -
TGATTAGGGATGCTCTAAGTTTTACAGTG
>18 dna:chromosome chromosome:RGSC3.4:18:1:87265094:1 63562400 ID29347 U -
TCGATGATTAGGGATGCTCTAAGTTTTA
>18 dna:chromosome chromosome:RGSC3.4:18:1:87265094:1 63562406 ID50349 U -
TGGTAGATTCGATGATTAGGGATGCTCTAA
>18 dna:chromosome chromosome:RGSC3.4:18:1:87265094:1 63562410 ID25011 U -
TCATGGTAGATTCGATGATTAGGGATGCT
>18 dna:chromosome chromosome:RGSC3.4:18:1:87265094:1 63562414 ID42432 U -
TGCCATCATGGTAGATTCGATGATTAGGGA
>18 dna:chromosome chromosome:RGSC3.4:18:1:87265094:1 63562489 ID51671 U -
TGGTTTGTGAGCGGATGATGCAGACAACT
>18 dna:chromosome chromosome:RGSC3.4:18:1:87265094:1 63562513 ID16445 U -
TACTTGTCTATACTCGTTGACTCTGGTT
>18 dna:chromosome chromosome:RGSC3.4:18:1:87265094:1 63562517 ID16444 U -
TACTTGTCTATACTCGTTGACTCT
>18 dna:chromosome chromosome:RGSC3.4:18:1:87265094:1 63562517 ID42924 U -
TGCCTATACTTGTCTATACTCGTTGACTCT
>18 dna:chromosome chromosome:RGSC3.4:18:1:87265094:1 63562518 ID42923 U -
TGCCTATACTTGTCTATACTCGTTGACTC
>18 dna:chromosome chromosome:RGSC3.4:18:1:87265094:1 63562533 ID55081 U -
TGTTGAAATTCAGCCTGCCTATACTTGTC
>18 dna:chromosome chromosome:RGSC3.4:18:1:87265094:1 63562535 ID44710 U -
TGCTGTTGAAATTCAGCCTGCCTATACTTG
>18 dna:chromosome chromosome:RGSC3.4:18:1:87265094:1 63562536 ID55080 U -
TGTTGAAATTCAGCCTGCCTATACTT
>18 dna:chromosome chromosome:RGSC3.4:18:1:87265094:1 63562538 ID31127 U -
TCTGCTGTTGAAATTCAGCCTGCCTATAC
>18 dna:chromosome chromosome:RGSC3.4:18:1:87265094:1 63562589 ID601 U -
AATATTCTGATTATGGATTTCTAGCCTCC
>18 dna:chromosome chromosome:RGSC3.4:18:1:87265094:1 63562723 ID13751 U -
TACAAGACGCCAGAGAGCTTGCTGACTCT
>18 dna:chromosome chromosome:RGSC3.4:18:1:87265094:1 63562917 ID47993 U -
TGGCTAGTGCTTACGGTTTATCTTATACTA
>18 dna:chromosome chromosome:RGSC3.4:18:1:87265094:1 63562918 ID47992 U -
TGGCTAGTGCTTACGGTTTATCTTATACT
>18 dna:chromosome chromosome:RGSC3.4:18:1:87265094:1 63562924 ID22835 U -
TATTTTGGCTAGTGCTTACGGTTTATCT
>18 dna:chromosome chromosome:RGSC3.4:18:1:87265094:1 63562929 ID24408 U -
TCAGCATTATTTTGGCTAGTGCTTACGGTT
>18 dna:chromosome chromosome:RGSC3.4:18:1:87265094:1 63562961 ID5848 U -
CTTCAACCTTCAGGCTTGTGT
>18 dna:chromosome chromosome:RGSC3.4:18:1:87265094:1 63562968 ID1259 U -
AGAAACAAAGACCTTCAACCTTCAGG
>18 dna:chromosome chromosome:RGSC3.4:18:1:87265094:1 63563022 ID17197 U -
TAGACAAGAGTTCCTCTTCCGATTTTTGGTC
>18 dna:chromosome chromosome:RGSC3.4:18:1:87265094:1 63563029 ID13007 U -
TAATCTAGACAAGAGTTCCTCTTCCGATT
>18 dna:chromosome chromosome:RGSC3.4:18:1:87265094:1 63563055 ID13232 U -
TAATGTGATGATGTTAGTCTTTTTGTCTAA
>18 dna:chromosome chromosome:RGSC3.4:18:1:87265094:1 63563056 ID9285 U -
GTGATGATGTTAGTCTTTTTGTCTA
>18 dna:chromosome chromosome:RGSC3.4:18:1:87265094:1 63563064 ID61490 U -
TTTACATTTAATGTGATGATGTTAGTCTT
>18 dna:chromosome chromosome:RGSC3.4:18:1:87265094:1 63563066 ID22640 U -
TATTTACATTTAATGTGATGATGTTAGTC
>18 dna:chromosome chromosome:RGSC3.4:18:1:87265094:1 63563104 ID1235 U -
ACTTGTTCCAACAACATCTAATGGTTAA
>18 dna:chromosome chromosome:RGSC3.4:18:1:87265094:1 63563163 ID57367 U -
TTCAAAGCCTACTACGAGAGTGACAAGATT
>18 dna:chromosome chromosome:RGSC3.4:18:1:87265094:1 63563170 ID47224 U -
TGGCAACTTCAAAGCCTACTACGAGAGTGA
>18 dna:chromosome chromosome:RGSC3.4:18:1:87265094:1 63563222 ID54896 U -
TGTTATTTTATGGGCCTAGATAACTCTCA
>18 dna:chromosome chromosome:RGSC3.4:18:1:87265094:1 63563301 ID34211 U -
TGAATGCCCGTTTGCGTCTTTGATCTA
>18 dna:chromosome chromosome:RGSC3.4:18:1:87265094:1 63563460 ID16247 U -
TACTGTGTAAAATAATTTTCATGGCTG
>18 dna:chromosome chromosome:RGSC3.4:18:1:87265094:1 63563618 ID157 U -
AAATGTTGCTGGGAAATTACACA
>18 dna:chromosome chromosome:RGSC3.4:18:1:87265094:1 63563621 ID44051 U -
TGCTATTAAAAATGTTGCTGGGAAATTAC
>18 dna:chromosome chromosome:RGSC3.4:18:1:87265094:1 63563770 ID44778 U -
TGCTTAGAAATCCTTCTGGCAATGGCCCAC
>18 dna:chromosome chromosome:RGSC3.4:18:1:87265094:1 63563788 ID55015 U -
TGTTCTCTGACAATAATTTGCTTAGAAATC
>18 dna:chromosome chromosome:RGSC3.4:18:1:87265094:1 63563817 ID47709 U -
TGGCCACTGCTCATTGTTCCTGCTCTGTAT
>18 dna:chromosome chromosome:RGSC3.4:18:1:87265094:1 63563849 ID34019 U -
TGAATAGTCTTAGAGAAGTCACACTTATGCC
>18 dna:chromosome chromosome:RGSC3.4:18:1:87265094:1 63563882 ID44807 U -
TGCTTAGTTTTTGAGGGCGAAAGTTTTTT
>18 dna:chromosome chromosome:RGSC3.4:18:1:87265094:1 63563883 ID20701 U -
TAGTTTTTGAGGGCGAAAGTTTTT
>18 dna:chromosome chromosome:RGSC3.4:18:1:87265094:1 63563883 ID44806 U -
TGCTTAGTTTTTGAGGGCGAAAGTTTTT
>18 dna:chromosome chromosome:RGSC3.4:18:1:87265094:1 63563884 ID16144 U -
TACTGCTTAGTTTTTGAGGGCGAAAGTTTT
>18 dna:chromosome chromosome:RGSC3.4:18:1:87265094:1 63563887 ID16143 U -
TACTGCTTAGTTTTTGAGGGCGAAAGT
>18 dna:chromosome chromosome:RGSC3.4:18:1:87265094:1 63563887 ID20971 U -
TATACTGCTTAGTTTTTGAGGGCGAAAGT
>18 dna:chromosome chromosome:RGSC3.4:18:1:87265094:1 63563890 ID44805 U -
TGCTTAGTTTTTGAGGGCGAA
>18 dna:chromosome chromosome:RGSC3.4:18:1:87265094:1 63563893 ID34665 U -
TGACAATATACTGCTTAGTTTTTGAGGGC
>18 dna:chromosome chromosome:RGSC3.4:18:1:87265094:1 63563917 ID22223 U -
TATTACACTTGGGCTTGTGCTTGTGACA
>18 dna:chromosome chromosome:RGSC3.4:18:1:87265094:1 63563918 ID24829 U -
TCATATTACACTTGGGCTTGTGCTTGTGAC
>18 dna:chromosome chromosome:RGSC3.4:18:1:87265094:1 63563919 ID24828 U -
TCATATTACACTTGGGCTTGTGCTTGTGA
>18 dna:chromosome chromosome:RGSC3.4:18:1:87265094:1 63563923 ID531 U -
AAGTATCATATTACACTTGGGCTTGTGCTT
>18 dna:chromosome chromosome:RGSC3.4:18:1:87265094:1 63563978 ID61396 U -
TTTAACAACTGGTGTGACATGGGCACAGAT
>18 dna:chromosome chromosome:RGSC3.4:18:1:87265094:1 63563979 ID51297 U -
TGGTGTGACATGGGCACAGA
>18 dna:chromosome chromosome:RGSC3.4:18:1:87265094:1 63563979 ID61395 U -
TTTAACAACTGGTGTGACATGGGCACAGA
>18 dna:chromosome chromosome:RGSC3.4:18:1:87265094:1 63563980 ID61394 U -
TTTAACAACTGGTGTGACATGGGCACAG
>18 dna:chromosome chromosome:RGSC3.4:18:1:87265094:1 63563981 ID22622 U -
TATTTAACAACTGGTGTGACATGGGCACA
>18 dna:chromosome chromosome:RGSC3.4:18:1:87265094:1 63563982 ID22621 U -
TATTTAACAACTGGTGTGACATGGGCAC
>18 dna:chromosome chromosome:RGSC3.4:18:1:87265094:1 63563982 ID61393 U -
TTTAACAACTGGTGTGACATGGGCAC
>18 dna:chromosome chromosome:RGSC3.4:18:1:87265094:1 63564059 ID34481 U -
TGAATTTTGTGGTTACACTTGGTCAGCCT
>18 dna:chromosome chromosome:RGSC3.4:18:1:87265094:1 63564098 ID12243 U -
TAAGCCTTTGCCCCCTGTTCATTCCTGAAAT
>18 dna:chromosome chromosome:RGSC3.4:18:1:87265094:1 63564127 ID17405 U -
TAGAGAATTGCCCAAAACCTCAAGTGTTTA
>18 dna:chromosome chromosome:RGSC3.4:18:1:87265094:1 63564132 ID45510 U -
TGGAAATAGAGAATTGCCCAAAACCTCAAGT
>18 dna:chromosome chromosome:RGSC3.4:18:1:87265094:1 63564141 ID45509 U -
TGGAAATAGAGAATTGCCCAAA
>18 dna:chromosome chromosome:RGSC3.4:18:1:87265094:1 63564312 ID40157 U -
TGATTTGTATGACCTGAACTTGACCTGGAA
>18 dna:chromosome chromosome:RGSC3.4:18:1:87265094:1 63564323 ID7091 U -
GAGGTGATTTGATTTGTATGACCTGAAC
>18 dna:chromosome chromosome:RGSC3.4:18:1:87265094:1 63564329 ID4364 U -
CCAGCAGAGGTGATTTGATTTGTATGAC
>18 dna:chromosome chromosome:RGSC3.4:18:1:87265094:1 63564423 ID24922 U -
TCATCTGGAAACTGGTCCTAGCTGTCC
>18 dna:chromosome chromosome:RGSC3.4:18:1:87265094:1 63564424 ID24921 U -
TCATCTGGAAACTGGTCCTAGCTGTC
>18 dna:chromosome chromosome:RGSC3.4:18:1:87265094:1 63564429 ID58131 U -
TTCCAGATCATCTGGAAACTGGTCCTAG
>18 dna:chromosome chromosome:RGSC3.4:18:1:87265094:1 63564432 ID58130 U -
TTCCAGATCATCTGGAAACTGGTCC
>18 dna:chromosome chromosome:RGSC3.4:18:1:87265094:1 63564519 ID9317 U -
GTGCTGTCTGTTTGTGAACACTTCCT
>18 dna:chromosome chromosome:RGSC3.4:18:1:87265094:1 63564538 ID5947 U -
CTTGTGGACTGTGTGGTGCTGT
>18 dna:chromosome chromosome:RGSC3.4:18:1:87265094:1 63564543 ID46063 U -
TGGAATTAAAGACTTGTGGACTGTGTGGT
>18 dna:chromosome chromosome:RGSC3.4:18:1:87265094:1 63564546 ID46062 U -
TGGAATTAAAGACTTGTGGACTGTGT
>18 dna:chromosome chromosome:RGSC3.4:18:1:87265094:1 63564570 ID57274 U -
TTATTGTCGTTAGTGCCCTTGGTGTGCCTG
>18 dna:chromosome chromosome:RGSC3.4:18:1:87265094:1 63564571 ID61082 U -
TTGTCGTTAGTGCCCTTGGTGTGCCT
>18 dna:chromosome chromosome:RGSC3.4:18:1:87265094:1 63564573 ID22570 U -
TATTGTCGTTAGTGCCCTTGGTGTGC
>18 dna:chromosome chromosome:RGSC3.4:18:1:87265094:1 63564575 ID22569 U -
TATTGTCGTTAGTGCCCTTGGTGT
>18 dna:chromosome chromosome:RGSC3.4:18:1:87265094:1 63564580 ID6290 U -
GAAGAGTCGCTTATTGTCGTTAGTGCCCTT
>18 dna:chromosome chromosome:RGSC3.4:18:1:87265094:1 63564583 ID36276 U -
TGAGAAGAGTCGCTTATTGTCGTTAGTGCC
>18 dna:chromosome chromosome:RGSC3.4:18:1:87265094:1 63564584 ID36275 U -
TGAGAAGAGTCGCTTATTGTCGTTAGTGC
>18 dna:chromosome chromosome:RGSC3.4:18:1:87265094:1 63564613 ID56749 U -
TTACCTAGAGTTCGGTGCTCCCCCA
>18 dna:chromosome chromosome:RGSC3.4:18:1:87265094:1 63564616 ID34559 U -
TGACAACAGTTACCTAGAGTTCGGTGCTCCC
>18 dna:chromosome chromosome:RGSC3.4:18:1:87265094:1 63564693 ID29781 U -
TCTACATCAGAGTGCCCACTTTAGGCTTTT
>18 dna:chromosome chromosome:RGSC3.4:18:1:87265094:1 63564694 ID29780 U -
TCTACATCAGAGTGCCCACTTTAGGCTTT
>18 dna:chromosome chromosome:RGSC3.4:18:1:87265094:1 63564699 ID23304 U -
TCAAGATCTACATCAGAGTGCCCACTTTAG
>18 dna:chromosome chromosome:RGSC3.4:18:1:87265094:1 63564771 ID40469 U -
TGCAACCTACAAGTTTCCCAAAAGTGTAAC
>18 dna:chromosome chromosome:RGSC3.4:18:1:87265094:1 63564775 ID40468 U -
TGCAACCTACAAGTTTCCCAAAAGTG
>18 dna:chromosome chromosome:RGSC3.4:18:1:87265094:1 63564801 ID36887 U -
TGAGATGACTTTTTTTCACTCGGCGGCACC
>18 dna:chromosome chromosome:RGSC3.4:18:1:87265094:1 63564804 ID1503 U -
AGATGACTTTTTTTCACTCGGCGGC
>18 dna:chromosome chromosome:RGSC3.4:18:1:87265094:1 63564804 ID36886 U -
TGAGATGACTTTTTTTCACTCGGCGGC
>18 dna:chromosome chromosome:RGSC3.4:18:1:87265094:1 63564807 ID27560 U -
TCCGTGAGATGACTTTTTTTCACTCGGC
>18 dna:chromosome chromosome:RGSC3.4:18:1:87265094:1 63564831 ID27117 U -
TCCCCTTCAGTTGCATGCACCTCCG
>18 dna:chromosome chromosome:RGSC3.4:18:1:87265094:1 63564842 ID12647 U -
TAAGTTCCTCTATCCCCTTCAGTTGC
>18 dna:chromosome chromosome:RGSC3.4:18:1:87265094:1 63564895 ID6923 U -
GAGATTAGCTGTGGACCTACCTTATATGG
>18 dna:chromosome chromosome:RGSC3.4:18:1:87265094:1 63564899 ID6922 U -
GAGATTAGCTGTGGACCTACCTTAT
>18 dna:chromosome chromosome:RGSC3.4:18:1:87265094:1 63564899 ID47403 U -
TGGCAGAGATTAGCTGTGGACCTACCTTAT
>18 dna:chromosome chromosome:RGSC3.4:18:1:87265094:1 63564900 ID6921 U -
GAGATTAGCTGTGGACCTACCTTA
>18 dna:chromosome chromosome:RGSC3.4:18:1:87265094:1 63564902 ID47402 U -
TGGCAGAGATTAGCTGTGGACCTACCT
>18 dna:chromosome chromosome:RGSC3.4:18:1:87265094:1 63564906 ID45028 U -
TGCTTGTGGCAGAGATTAGCTGTGGACCT
>18 dna:chromosome chromosome:RGSC3.4:18:1:87265094:1 63564932 ID41055 U -
TGCAGAAAACGTCAGGGCAAGTTGC
>18 dna:chromosome chromosome:RGSC3.4:18:1:87265094:1 63564933 ID47279 U -
TGGCAATGCAGAAAACGTCAGGGCAAGTTG
>18 dna:chromosome chromosome:RGSC3.4:18:1:87265094:1 63564939 ID47278 U -
TGGCAATGCAGAAAACGTCAGGGC
>18 dna:chromosome chromosome:RGSC3.4:18:1:87265094:1 63565097 ID8033 U -
GCTGTTCGATCAGTAGGGTGTAGGTGT
>18 dna:chromosome chromosome:RGSC3.4:18:1:87265094:1 63565097 ID44708 U -
TGCTGTTCGATCAGTAGGGTGTAGGTGT
>18 dna:chromosome chromosome:RGSC3.4:18:1:87265094:1 63565097 ID54988 U -
TGTTCGATCAGTAGGGTGTAGGTGT
>18 dna:chromosome chromosome:RGSC3.4:18:1:87265094:1 63565099 ID44707 U -
TGCTGTTCGATCAGTAGGGTGTAGGT
>18 dna:chromosome chromosome:RGSC3.4:18:1:87265094:1 63565101 ID4784 U -
CCTGCTGTTCGATCAGTAGGGTGTAG
>18 dna:chromosome chromosome:RGSC3.4:18:1:87265094:1 63565102 ID44706 U -
TGCTGTTCGATCAGTAGGGTGTA
>18 dna:chromosome chromosome:RGSC3.4:18:1:87265094:1 63565228 ID4009 U -
CAGTTTCTTAAATAGTCTCTCTTCAG
>18 dna:chromosome chromosome:RGSC3.4:18:1:87265094:1 63565281 ID22278 U -
TATTAGTGATTTCTTGGGGGACATGAC
>18 dna:chromosome chromosome:RGSC3.4:18:1:87265094:1 63565320 ID17868 U -
TAGATGTGTTAGTGGTTCAAACTCCAGCTG
>18 dna:chromosome chromosome:RGSC3.4:18:1:87265094:1 63565321 ID17867 U -
TAGATGTGTTAGTGGTTCAAACTCCAGCT
>18 dna:chromosome chromosome:RGSC3.4:18:1:87265094:1 63565332 ID7704 U -
GCCCCACCAGCTAGATGTGTTAGTGGTTC
>18 dna:chromosome chromosome:RGSC3.4:18:1:87265094:1 63565417 ID40295 U -
TGCAAACTTGGAAAGGCCGGAGA
>18 dna:chromosome chromosome:RGSC3.4:18:1:87265094:1 63565478 ID24303 U -
TCAGAGTGGGCTCCCGGAAAGATCTC
>18 dna:chromosome chromosome:RGSC3.4:18:1:87265094:1 63565661 ID13807 U -
TACAAGGTCTTCAGAATAAGCCTCTCTTCC
>18 dna:chromosome chromosome:RGSC3.4:18:1:87265094:1 63565670 ID52682 U -
TGTCATGTTTACAAGGTCTTCAGAATAAGC
>18 dna:chromosome chromosome:RGSC3.4:18:1:87265094:1 63565679 ID18919 U -
TAGGACAGATGTCATGTTTACAAGGTCTTC
>18 dna:chromosome chromosome:RGSC3.4:18:1:87265094:1 63565713 ID53313 U -
TGTGAATCTCCTGCTTAAATGGGCAAGT
>18 dna:chromosome chromosome:RGSC3.4:18:1:87265094:1 63565783 ID30535 U -
TCTCTGTCGCTTGTAGTCCAAGGAGCTGG
>18 dna:chromosome chromosome:RGSC3.4:18:1:87265094:1 63565793 ID60773 U -
TTGGTATCCTCTCTGTCGCTTGTAGTCC
>18 dna:chromosome chromosome:RGSC3.4:18:1:87265094:1 63565801 ID61741 U -
TTTCATTTGGTATCCTCTCTGTCGCT
>18 dna:chromosome chromosome:RGSC3.4:18:1:87265094:1 63565812 ID24224 U -
TCAGAGACCATTTTTCATTTGGTATCC
>18 dna:chromosome chromosome:RGSC3.4:18:1:87265094:1 63565825 ID6303 U -
GAAGATGTCTGAAAGTTCAGAGACCATTTT
>18 dna:chromosome chromosome:RGSC3.4:18:1:87265094:1 63565842 ID26192 U -
TCCAGGTATCTTGCCGGAAGATGTCTGAA
>18 dna:chromosome chromosome:RGSC3.4:18:1:87265094:1 63565843 ID26191 U -
TCCAGGTATCTTGCCGGAAGATGTCTGA
>18 dna:chromosome chromosome:RGSC3.4:18:1:87265094:1 63565849 ID40173 U -
TGATTTTCCAGGTATCTTGCCGGAAGAT
>18 dna:chromosome chromosome:RGSC3.4:18:1:87265094:1 63565850 ID53820 U -
TGTGATTTTCCAGGTATCTTGCCGGAAGA
>18 dna:chromosome chromosome:RGSC3.4:18:1:87265094:1 63565880 ID39895 U -
TGATTCTCATTGGTGGTTTGCACCTTGTC
>18 dna:chromosome chromosome:RGSC3.4:18:1:87265094:1 63565884 ID41543 U -
TGCATGATTCTCATTGGTGGTTTGCACCT
>18 dna:chromosome chromosome:RGSC3.4:18:1:87265094:1 63565885 ID62125 U -
TTTGCATGATTCTCATTGGTGGTTTGCACC
>18 dna:chromosome chromosome:RGSC3.4:18:1:87265094:1 63565890 ID21572 U -
TATCTTTGCATGATTCTCATTGGTGGTTT
>18 dna:chromosome chromosome:RGSC3.4:18:1:87265094:1 63565891 ID29950 U -
TCTATCTTTGCATGATTCTCATTGGTGGTT
>18 dna:chromosome chromosome:RGSC3.4:18:1:87265094:1 63565892 ID29949 U -
TCTATCTTTGCATGATTCTCATTGGTGGT
>18 dna:chromosome chromosome:RGSC3.4:18:1:87265094:1 63565910 ID16411 U -
TACTTGCTTGCCCATTGTCTCTATCTTTGC
>18 dna:chromosome chromosome:RGSC3.4:18:1:87265094:1 63565963 ID151 U -
AAATGCACCCGGAAGAAGACTTCTCTT
>18 dna:chromosome chromosome:RGSC3.4:18:1:87265094:1 63565963 ID10080 U -
TAAAATGCACCCGGAAGAAGACTTCTCTT
>18 dna:chromosome chromosome:RGSC3.4:18:1:87265094:1 63566008 ID25760 U -
TCCACACCCAGATAGTTGTTCCAAAGCCT
>18 dna:chromosome chromosome:RGSC3.4:18:1:87265094:1 63566010 ID31305 U -
TCTGTCCACACCCAGATAGTTGTTCCAAAGC
>18 dna:chromosome chromosome:RGSC3.4:18:1:87265094:1 63566105 ID1931 U -
AGGGTGACATCGAGTGATTAGGCTGCTGG
>18 dna:chromosome chromosome:RGSC3.4:18:1:87265094:1 63566108 ID1930 U -
AGGGTGACATCGAGTGATTAGGCTGC
>18 dna:chromosome chromosome:RGSC3.4:18:1:87265094:1 63566108 ID8747 U -
GGGTGACATCGAGTGATTAGGCTGC
>18 dna:chromosome chromosome:RGSC3.4:18:1:87265094:1 63566111 ID26184 U -
TCCAGGGTGACATCGAGTGATTAGGC
>18 dna:chromosome chromosome:RGSC3.4:18:1:87265094:1 63566179 ID45981 U -
TGGAATATTTTTTTAACCCAACCTCCCCCT
>18 dna:chromosome chromosome:RGSC3.4:18:1:87265094:1 63566190 ID49719 U -
TGGGTACAATGGAATATTTTTTTAACCC
>18 dna:chromosome chromosome:RGSC3.4:18:1:87265094:1 63566233 ID36556 U -
TGAGACTGGTACCCTAACTCACCTTTCAGC
>18 dna:chromosome chromosome:RGSC3.4:18:1:87265094:1 63566237 ID36555 U -
TGAGACTGGTACCCTAACTCACCTTT
>18 dna:chromosome chromosome:RGSC3.4:18:1:87265094:1 63566318 ID53065 U -
TGTCTGTTGTCCGACCCCGCGTCTGT
>18 dna:chromosome chromosome:RGSC3.4:18:1:87265094:1 63566324 ID19720 U -
TAGGTGACAATGTCTGTTGTCCGACCCCGC
>18 dna:chromosome chromosome:RGSC3.4:18:1:87265094:1 63566360 ID36595 U -
TGAGAGAATGGGTAATCCAAGAAAGCA
>18 dna:chromosome chromosome:RGSC3.4:18:1:87265094:1 63566362 ID36594 U -
TGAGAGAATGGGTAATCCAAGAAAG
>18 dna:chromosome chromosome:RGSC3.4:18:1:87265094:1 63566425 ID43639 U -
TGCTAACTGTGTTGTTACTCCCTCGC
>18 dna:chromosome chromosome:RGSC3.4:18:1:87265094:1 63566487 ID9802 U -
TAAAACAATGTCAAAATGTCTCACGTGCCAG
>18 dna:chromosome chromosome:RGSC3.4:18:1:87265094:1 63566488 ID52 U -
AAACAATGTCAAAATGTCTCACGTGCCA
>18 dna:chromosome chromosome:RGSC3.4:18:1:87265094:1 63566488 ID766 U -
ACAATGTCAAAATGTCTCACGTGCCA
>18 dna:chromosome chromosome:RGSC3.4:18:1:87265094:1 63566488 ID2729 U -
ATGTCAAAATGTCTCACGTGCCA
>18 dna:chromosome chromosome:RGSC3.4:18:1:87265094:1 63566488 ID9020 U -
GTCAAAATGTCTCACGTGCCA
>18 dna:chromosome chromosome:RGSC3.4:18:1:87265094:1 63566488 ID9800 U -
TAAAACAATGTCAAAATGTCTCACGTGCCA
>18 dna:chromosome chromosome:RGSC3.4:18:1:87265094:1 63566489 ID675 U -
AATGTCAAAATGTCTCACGTGCC
>18 dna:chromosome chromosome:RGSC3.4:18:1:87265094:1 63566489 ID765 U -
ACAATGTCAAAATGTCTCACGTGCC
>18 dna:chromosome chromosome:RGSC3.4:18:1:87265094:1 63566489 ID9019 U -
GTCAAAATGTCTCACGTGCC
>18 dna:chromosome chromosome:RGSC3.4:18:1:87265094:1 63566489 ID9799 U -
TAAAACAATGTCAAAATGTCTCACGTGCC
>18 dna:chromosome chromosome:RGSC3.4:18:1:87265094:1 63566489 ID56241 U -
TTAAAACAATGTCAAAATGTCTCACGTGCC
>18 dna:chromosome chromosome:RGSC3.4:18:1:87265094:1 63566490 ID674 U -
AATGTCAAAATGTCTCACGTGC
>18 dna:chromosome chromosome:RGSC3.4:18:1:87265094:1 63566490 ID2728 U -
ATGTCAAAATGTCTCACGTGC
>18 dna:chromosome chromosome:RGSC3.4:18:1:87265094:1 63566490 ID9798 U -
TAAAACAATGTCAAAATGTCTCACGTGC
>18 dna:chromosome chromosome:RGSC3.4:18:1:87265094:1 63566490 ID52363 U -
TGTCAAAATGTCTCACGTGC
>18 dna:chromosome chromosome:RGSC3.4:18:1:87265094:1 63566490 ID56240 U -
TTAAAACAATGTCAAAATGTCTCACGTGC
>18 dna:chromosome chromosome:RGSC3.4:18:1:87265094:1 63566491 ID9797 U -
TAAAACAATGTCAAAATGTCTCACGTG
>18 dna:chromosome chromosome:RGSC3.4:18:1:87265094:1 63566495 ID49995 U -
TGGGTGTTTAAAACAATGTCAAAATGTCTCA
>18 dna:chromosome chromosome:RGSC3.4:18:1:87265094:1 63566496 ID49994 U -
TGGGTGTTTAAAACAATGTCAAAATGTCTC
>18 dna:chromosome chromosome:RGSC3.4:18:1:87265094:1 63566507 ID16428 U -
TACTTGGTGGGTGTTTAAAACAATGT
>18 dna:chromosome chromosome:RGSC3.4:18:1:87265094:1 63566525 ID42452 U -
TGCCATGACACAACACACCCCGTGTACTTGGT
>18 dna:chromosome chromosome:RGSC3.4:18:1:87265094:1 63566548 ID5390 U -
CTCTATCACACATCTGCCATGAC
>18 dna:chromosome chromosome:RGSC3.4:18:1:87265094:1 63566582 ID26932 U -
TCCCATCTTTGGTTTTGGTGACCTTTTGCTC
>18 dna:chromosome chromosome:RGSC3.4:18:1:87265094:1 63566584 ID26931 U -
TCCCATCTTTGGTTTTGGTGACCTTTTGC
>18 dna:chromosome chromosome:RGSC3.4:18:1:87265094:1 63566585 ID26930 U -
TCCCATCTTTGGTTTTGGTGACCTTTTG
>18 dna:chromosome chromosome:RGSC3.4:18:1:87265094:1 63566586 ID26929 U -
TCCCATCTTTGGTTTTGGTGACCTTTT
>18 dna:chromosome chromosome:RGSC3.4:18:1:87265094:1 63566587 ID61765 U -
TTTCCCATCTTTGGTTTTGGTGACCTTT
>18 dna:chromosome chromosome:RGSC3.4:18:1:87265094:1 63566591 ID26987 U -
TCCCATTTCCCATCTTTGGTTTTGGTGAC
>18 dna:chromosome chromosome:RGSC3.4:18:1:87265094:1 63566592 ID26986 U -
TCCCATTTCCCATCTTTGGTTTTGGTGA
>18 dna:chromosome chromosome:RGSC3.4:18:1:87265094:1 63566708 ID26952 U -
TCCCATGGCTGTGAAAAAAAGGAGAGCTT
>18 dna:chromosome chromosome:RGSC3.4:18:1:87265094:1 63566728 ID51909 U -
TGTAAGGAAATGTGTTCAGGTCCCATGGC
>18 dna:chromosome chromosome:RGSC3.4:18:1:87265094:1 63566738 ID6307 U -
GAAGATTTGTAAGGAAATGTGTTCAG
>18 dna:chromosome chromosome:RGSC3.4:18:1:87265094:1 63566740 ID41086 U -
TGCAGAAGATTTGTAAGGAAATGTGTTC
>18 dna:chromosome chromosome:RGSC3.4:18:1:87265094:1 63566743 ID41085 U -
TGCAGAAGATTTGTAAGGAAATGTG
>18 dna:chromosome chromosome:RGSC3.4:18:1:87265094:1 63566775 ID28298 U -
TCCTCCCAGCCTGTGTGCTTCAAGACACGTC
>18 dna:chromosome chromosome:RGSC3.4:18:1:87265094:1 63566806 ID44895 U -
TGCTTCTCAGCACCAAATCCCTTAGAAGTT
>18 dna:chromosome chromosome:RGSC3.4:18:1:87265094:1 63566839 ID52369 U -
TGTCAAACGATTTGCCAGCTCAGAAGCCCA
>18 dna:chromosome chromosome:RGSC3.4:18:1:87265094:1 63566840 ID52368 U -
TGTCAAACGATTTGCCAGCTCAGAAGCCC
>18 dna:chromosome chromosome:RGSC3.4:18:1:87265094:1 63566841 ID52367 U -
TGTCAAACGATTTGCCAGCTCAGAAGCC
>18 dna:chromosome chromosome:RGSC3.4:18:1:87265094:1 63566842 ID52366 U -
TGTCAAACGATTTGCCAGCTCAGAAGC
>18 dna:chromosome chromosome:RGSC3.4:18:1:87265094:1 63566850 ID21671 U -
TATGACCTCACCATGTCAAACGATTTGCCAGC
>18 dna:chromosome chromosome:RGSC3.4:18:1:87265094:1 63566850 ID35412 U -
TGACCTCACCATGTCAAACGATTTGCCAGC
>18 dna:chromosome chromosome:RGSC3.4:18:1:87265094:1 63566852 ID21670 U -
TATGACCTCACCATGTCAAACGATTTGCCA
>18 dna:chromosome chromosome:RGSC3.4:18:1:87265094:1 63566852 ID35411 U -
TGACCTCACCATGTCAAACGATTTGCCA
>18 dna:chromosome chromosome:RGSC3.4:18:1:87265094:1 63566853 ID21669 U -
TATGACCTCACCATGTCAAACGATTTGCC
>18 dna:chromosome chromosome:RGSC3.4:18:1:87265094:1 63566888 ID10498 U -
TAAAGCAAGATTTTTTTTGAGTGGGGG
>18 dna:chromosome chromosome:RGSC3.4:18:1:87265094:1 63566992 ID50933 U -
TGGTGACCCTTGAAAAAAAAGATCTCTCTTT
>18 dna:chromosome chromosome:RGSC3.4:18:1:87265094:1 63567005 ID2097 U -
AGTGGTGACCCTTGAAAAAA
>18 dna:chromosome chromosome:RGSC3.4:18:1:87265094:1 63567059 ID14711 U -
TACATTTTCCCTCTCACCAGAA
>18 dna:chromosome chromosome:RGSC3.4:18:1:87265094:1 63567107 ID38669 U -
TGATAGAGAGTGGAGTAATATTTTCATT
>18 dna:chromosome chromosome:RGSC3.4:18:1:87265094:1 63567132 ID7609 U -
GCCAAGTCCATTTTATTGCAGTATATATGA
>18 dna:chromosome chromosome:RGSC3.4:18:1:87265094:1 63567142 ID45943 U -
TGGAATAATAGCCAAGTCCATTTTATTGCA
>18 dna:chromosome chromosome:RGSC3.4:18:1:87265094:1 63567185 ID56230 U -
TTAAAAAAAGCCTTTCACTTT
>18 dna:chromosome chromosome:RGSC3.4:18:1:87265094:1 63567261 ID41722 U -
TGCATTTGAGAAGGAGCAGGGAACATGGGA
>18 dna:chromosome chromosome:RGSC3.4:18:1:87265094:1 63567274 ID25270 U -
TCCAAAAGAAGTAATGCATTTGAGAAGGAGC
>18 dna:chromosome chromosome:RGSC3.4:18:1:87265094:1 63567288 ID10020 U -
TAAAATAACAATATTCCAAAAGAAGTAATGC
>18 dna:chromosome chromosome:RGSC3.4:18:1:87265094:1 63567336 ID10840 U -
TAAATGGACTCAGCAGGTTGAATTTACAT
>18 dna:chromosome chromosome:RGSC3.4:18:1:87265094:1 63567338 ID56403 U -
TTAAATGGACTCAGCAGGTTGAATTTAC
>18 dna:chromosome chromosome:RGSC3.4:18:1:87265094:1 63567351 ID2198 U -
ATACAAACAACATTAAATGGACTCAGC
>18 dna:chromosome chromosome:RGSC3.4:18:1:87265094:1 63567351 ID2203 U -
ATACATACAAACAACATTAAATGGACTCAGC
>18 dna:chromosome chromosome:RGSC3.4:18:1:87265094:1 63567351 ID4026 U -
CATACAAACAACATTAAATGGACTCAGC
>18 dna:chromosome chromosome:RGSC3.4:18:1:87265094:1 63567354 ID2197 U -
ATACAAACAACATTAAATGGACTC
>18 dna:chromosome chromosome:RGSC3.4:18:1:87265094:1 63567354 ID2202 U -
ATACATACAAACAACATTAAATGGACTC
>18 dna:chromosome chromosome:RGSC3.4:18:1:87265094:1 63567354 ID3101 M -
CAAACAACATTAAATGGACTC
>18 dna:chromosome chromosome:RGSC3.4:18:1:87265094:1 63567356 ID2196 U -
ATACAAACAACATTAAATGGAC
>18 dna:chromosome chromosome:RGSC3.4:18:1:87265094:1 63567356 ID2201 U -
ATACATACAAACAACATTAAATGGAC
>18 dna:chromosome chromosome:RGSC3.4:18:1:87265094:1 63567412 ID27234 U -
TCCCTCAGGGATAAACCCCTAATTGGTTGC
>18 dna:chromosome chromosome:RGSC3.4:18:1:87265094:1 63567450 ID17770 U -
TAGATGATTAACAGCCGCCTGTGGGA
>18 dna:chromosome chromosome:RGSC3.4:18:1:87265094:1 63567505 ID23266 U -
TCAACTGTTCTCTACATTTTGACCAGTTGC
>18 dna:chromosome chromosome:RGSC3.4:18:1:87265094:1 63567699 ID37658 U -
TGAGGATGTGTAATAGAGACATAAAAGA
>18 dna:chromosome chromosome:RGSC3.4:18:1:87265094:1 63567736 ID30918 U -
TCTGATGATACATTTTCTCAGGAACCTGC
>18 dna:chromosome chromosome:RGSC3.4:18:1:87265094:1 63568049 ID895 U -
ACCAAGAGAATCAGCTGCGTGCATC
>18 dna:chromosome chromosome:RGSC3.4:18:1:87265094:1 63568284 ID59825 U -
TTGAGTCCATATTAGAGCCAGTGGTGA
>18 dna:chromosome chromosome:RGSC3.4:18:1:87265094:1 63568486 ID22130 U -
TATGTTCTATGGAACTTGACACAGAAGGC
>18 dna:chromosome chromosome:RGSC3.4:18:1:87265094:1 63568636 ID35271 U -
TGACCAAGGCCTGAGGCCAGTTGGTA
>18 dna:chromosome chromosome:RGSC3.4:18:1:87265094:1 63568764 ID14259 U -
TACAGCCAAGTTTCTTGAAAACAGTGCCTA
>18 dna:chromosome chromosome:RGSC3.4:18:1:87265094:1 63568840 ID43043 U -
TGCCTCTTGAACAGAAAGATGAGCTGT
>18 dna:chromosome chromosome:RGSC3.4:18:1:87265094:1 63569193 ID1596 U -
AGCATCTTTATTTGAGCTACTGGAGCCCA
>18 dna:chromosome chromosome:RGSC3.4:18:1:87265094:1 63569262 ID58722 U -
TTCTAAGGGCCTTTCCAGCTATCTGT
>18 dna:chromosome chromosome:RGSC3.4:18:1:87265094:1 63569269 ID13372 U -
TAATTGATTTCTAAGGGCCTTTCCAGC
>18 dna:chromosome chromosome:RGSC3.4:18:1:87265094:1 63569300 ID17595 U -
TAGAGTTTTCCTATGGGACAATCGGGTGTT
>18 dna:chromosome chromosome:RGSC3.4:18:1:87265094:1 63569301 ID17594 U -
TAGAGTTTTCCTATGGGACAATCGGGTGT
>18 dna:chromosome chromosome:RGSC3.4:18:1:87265094:1 63569323 ID24209 U -
TCAGACTGTTTGTCTTGCATTAGAGTT
>18 dna:chromosome chromosome:RGSC3.4:18:1:87265094:1 63569348 ID20839 U -
TATAAGCTCAGGATATCTGCCTTTGAATTC
>18 dna:chromosome chromosome:RGSC3.4:18:1:87265094:1 63569356 ID23889 U -
TCACGAAGTATAAGCTCAGGATATCTGCCT
>18 dna:chromosome chromosome:RGSC3.4:18:1:87265094:1 63569438 ID6326 U -
GAAGCTGGTAAGGTAGCCCAAGG
>18 dna:chromosome chromosome:RGSC3.4:18:1:87265094:1 63569453 ID15231 U -
TACCTATGTCAGGTTCTAAAGAAGCTGG
>18 dna:chromosome chromosome:RGSC3.4:18:1:87265094:1 63569556 ID25400 U -
TCCAAAGGTGCCATTGTTCTTCATATAGACC
>18 dna:chromosome chromosome:RGSC3.4:18:1:87265094:1 63569563 ID25423 U -
TCCAAATCCAAAGGTGCCATTGTTCTTCAT
>18 dna:chromosome chromosome:RGSC3.4:18:1:87265094:1 63569564 ID58015 U -
TTCCAAATCCAAAGGTGCCATTGTTCTTCA
>18 dna:chromosome chromosome:RGSC3.4:18:1:87265094:1 63569565 ID25422 U -
TCCAAATCCAAAGGTGCCATTGTTCTTC
>18 dna:chromosome chromosome:RGSC3.4:18:1:87265094:1 63569566 ID25399 U -
TCCAAAGGTGCCATTGTTCTT
>18 dna:chromosome chromosome:RGSC3.4:18:1:87265094:1 63569567 ID59211 U -
TTCTTCCAAATCCAAAGGTGCCATTGTTCT
>18 dna:chromosome chromosome:RGSC3.4:18:1:87265094:1 63569676 ID48274 U -
TGGGAAAAGAGTGGAGCAGCACGCCCTC
>18 dna:chromosome chromosome:RGSC3.4:18:1:87265094:1 63569697 ID42076 U -
TGCCACATTAAACCCACGTTGTGCTGGGAAA
>18 dna:chromosome chromosome:RGSC3.4:18:1:87265094:1 63569830 ID44349 U -
TGCTGAACTTTGTTTCCCAGAGCCAGATAC
>18 dna:chromosome chromosome:RGSC3.4:18:1:87265094:1 63569837 ID26519 U -
TCCATTGTGCTGAACTTTGTTTCCCAGAGC
>18 dna:chromosome chromosome:RGSC3.4:18:1:87265094:1 63569838 ID58227 U -
TTCCATTGTGCTGAACTTTGTTTCCCAGAG
>18 dna:chromosome chromosome:RGSC3.4:18:1:87265094:1 63569923 ID62531 U -
TTTTCTTTTTGCTGTGATATCAGAATTTTA
>18 dna:chromosome chromosome:RGSC3.4:18:1:87265094:1 63569954 ID44030 U -
TGCTATGTACATTCTTAAAGTTGGAACATG
>18 dna:chromosome chromosome:RGSC3.4:18:1:87265094:1 63570121 ID50674 U -
TGGTCCTTCCTGTTCCTATCCTCA
>18 dna:chromosome chromosome:RGSC3.4:18:1:87265094:1 63570175 ID58191 U -
TTCCAGTTGTCTGTCTCTCCCAGTGC
>18 dna:chromosome chromosome:RGSC3.4:18:1:87265094:1 63570279 ID15745 U -
TACTAGGAGAATTTGCGAGGGTCACTCTC
>18 dna:chromosome chromosome:RGSC3.4:18:1:87265094:1 63570283 ID15744 U -
TACTAGGAGAATTTGCGAGGGTCAC
>18 dna:chromosome chromosome:RGSC3.4:18:1:87265094:1 63570388 ID19696 U -
TAGGTCGAAGGTTTTGTGATTGGGTGAGT
>18 dna:chromosome chromosome:RGSC3.4:18:1:87265094:1 63570467 ID8255 U -
GGACCAGTCCTAGGTTGGCCATTCCCCC
>18 dna:chromosome chromosome:RGSC3.4:18:1:87265094:1 63570490 ID61024 U -
TTGTAGTGTGGGCCTCAAGTTGGACC
>18 dna:chromosome chromosome:RGSC3.4:18:1:87265094:1 63570545 ID12559 U -
TAAGTCTCTGTGCTATCCAGCTTCTGGTTC
>18 dna:chromosome chromosome:RGSC3.4:18:1:87265094:1 63570546 ID12558 U -
TAAGTCTCTGTGCTATCCAGCTTCTGGTT
>18 dna:chromosome chromosome:RGSC3.4:18:1:87265094:1 63570573 ID14755 U -
TACCAACCAGTCATGTTTGGTTCTATCCTA
>18 dna:chromosome chromosome:RGSC3.4:18:1:87265094:1 63570583 ID26354 U -
TCCATCCATCTACCAACCAGTCATGTTTGG
>18 dna:chromosome chromosome:RGSC3.4:18:1:87265094:1 63570665 ID37218 U -
TGAGCATCGCAGATAATTATTAGGAATGAT
>18 dna:chromosome chromosome:RGSC3.4:18:1:87265094:1 63570668 ID61566 U -
TTTATGAGCATCGCAGATAATTATTAGGAAT
>18 dna:chromosome chromosome:RGSC3.4:18:1:87265094:1 63570696 ID30913 U -
TCTGATGACAATTGGGCTAGGCACCAATTT
>18 dna:chromosome chromosome:RGSC3.4:18:1:87265094:1 63570697 ID30912 U -
TCTGATGACAATTGGGCTAGGCACCAATT
>18 dna:chromosome chromosome:RGSC3.4:18:1:87265094:1 63570698 ID30911 M -
TCTGATGACAATTGGGCTAGGCACCAAT
>18 dna:chromosome chromosome:RGSC3.4:18:1:87265094:1 63570700 ID30910 M -
TCTGATGACAATTGGGCTAGGCACCA
>18 dna:chromosome chromosome:RGSC3.4:18:1:87265094:1 63570859 ID37715 U -
TGAGGCCTCTTTAGTTGATTCTGTGGG
>18 dna:chromosome chromosome:RGSC3.4:18:1:87265094:1 63570897 ID19584 U -
TAGGGTCTATGTTTGCTGCTTTAGTGTTT
>18 dna:chromosome chromosome:RGSC3.4:18:1:87265094:1 63571156 ID28130 U -
TCCTATTCCACATCCACTTCTCTGTTTCCCC
>18 dna:chromosome chromosome:RGSC3.4:18:1:87265094:1 63571220 ID60883 U -
TTGGTGTCTCTTCCATAGATCGTACCTTGAT
>18 dna:chromosome chromosome:RGSC3.4:18:1:87265094:1 63571235 ID56727 U -
TTACATTTTGTCTTTGGTGTCTCTTCCAT
>18 dna:chromosome chromosome:RGSC3.4:18:1:87265094:1 63571291 ID43636 U -
TGCTAACTGGTACTTACTCTGTTTGTAGC
>18 dna:chromosome chromosome:RGSC3.4:18:1:87265094:1 63571381 ID46399 U -
TGGACTGTTCGGTTGTCTCACCCAGAC
>18 dna:chromosome chromosome:RGSC3.4:18:1:87265094:1 63571469 ID26767 U -
TCCCAGAAAGTTAAAGTGGCACGGGG
>18 dna:chromosome chromosome:RGSC3.4:18:1:87265094:1 63571496 ID10492 U -
TAAAGATTGCATACTAGAGAGAGAGTCACT
>18 dna:chromosome chromosome:RGSC3.4:18:1:87265094:1 63571516 ID19468 U -
TAGGCTTGCACCCCGAAGTTAAAGATTGC
>18 dna:chromosome chromosome:RGSC3.4:18:1:87265094:1 63571539 ID50983 U -
TGGTGAGTTACTTCATCAGGAATCTAGGCT
>18 dna:chromosome chromosome:RGSC3.4:18:1:87265094:1 63571540 ID50982 U -
TGGTGAGTTACTTCATCAGGAATCTAGGC
>18 dna:chromosome chromosome:RGSC3.4:18:1:87265094:1 63571540 ID60831 U -
TTGGTGAGTTACTTCATCAGGAATCTAGGC
>18 dna:chromosome chromosome:RGSC3.4:18:1:87265094:1 63571618 ID40204 U -
TGATTTTTGTGCCCGGCTCAGTGTCTTC
>18 dna:chromosome chromosome:RGSC3.4:18:1:87265094:1 63571619 ID40203 U -
TGATTTTTGTGCCCGGCTCAGTGTCTT
>18 dna:chromosome chromosome:RGSC3.4:18:1:87265094:1 63571621 ID40202 U -
TGATTTTTGTGCCCGGCTCAGTGTC
>18 dna:chromosome chromosome:RGSC3.4:18:1:87265094:1 63571624 ID24064 U -
TCACTTTTGATTTTTGTGCCCGGCTCAGT
>18 dna:chromosome chromosome:RGSC3.4:18:1:87265094:1 63571630 ID29393 U -
TCGCCTCACTTTTGATTTTTGTGCCCGG
>18 dna:chromosome chromosome:RGSC3.4:18:1:87265094:1 63571632 ID4964 U -
CGCCTCACTTTTGATTTTTGTGCCC
>18 dna:chromosome chromosome:RGSC3.4:18:1:87265094:1 63571632 ID15964 U -
TACTCGCCTCACTTTTGATTTTTGTGCCC
>18 dna:chromosome chromosome:RGSC3.4:18:1:87265094:1 63571633 ID15963 U -
TACTCGCCTCACTTTTGATTTTTGTGCC
>18 dna:chromosome chromosome:RGSC3.4:18:1:87265094:1 63571634 ID7772 U -
GCCTCACTTTTGATTTTTGTGC
>18 dna:chromosome chromosome:RGSC3.4:18:1:87265094:1 63571635 ID15962 U -
TACTCGCCTCACTTTTGATTTTTGTG
>18 dna:chromosome chromosome:RGSC3.4:18:1:87265094:1 63571642 ID11127 U -
TAACACTGTTTTACTCGCCTCACTTTTGAT
>18 dna:chromosome chromosome:RGSC3.4:18:1:87265094:1 63571643 ID5784 U -
CTGTTTTACTCGCCTCACTTTTGA
>18 dna:chromosome chromosome:RGSC3.4:18:1:87265094:1 63571650 ID30687 U -
TCTGAAGTAACACTGTTTTACTCGCCTCA
>18 dna:chromosome chromosome:RGSC3.4:18:1:87265094:1 63571673 ID23295 U -
TCAAGAGTACAAGAGACTTTAGAATCTGAA
>18 dna:chromosome chromosome:RGSC3.4:18:1:87265094:1 63571705 ID58882 U -
TTCTCAAAGACACCGCACTGCCTGGAGAAA
>18 dna:chromosome chromosome:RGSC3.4:18:1:87265094:1 63571713 ID6000 U -
CTTTCTCAAAGACACCGCACTGCC
>18 dna:chromosome chromosome:RGSC3.4:18:1:87265094:1 63571868 ID19915 U -
TAGGTTTCATTGTCACAAGTCAGCCCTGC
>18 dna:chromosome chromosome:RGSC3.4:18:1:87265094:1 63571889 ID49892 U -
TGGGTGAGTGATAGGGAGACATAGGTTTC
>18 dna:chromosome chromosome:RGSC3.4:18:1:87265094:1 63571923 ID21486 U -
TATCTCTTGTCTTAGTGGACTTGGTCGGGG
>18 dna:chromosome chromosome:RGSC3.4:18:1:87265094:1 63571942 ID45503 U -
TGGAAATAAAGTAACTTTTATCTCTTGTC
>18 dna:chromosome chromosome:RGSC3.4:18:1:87265094:1 63571989 ID8648 U -
GGGAGTGCTCGTTTTCATCTGATGT
>18 dna:chromosome chromosome:RGSC3.4:18:1:87265094:1 63572041 ID52670 U -
TGTCATGGTGGAGAGGGAGGGAAGGGGGT
>18 dna:chromosome chromosome:RGSC3.4:18:1:87265094:1 63572119 ID5321 U -
CTCCAAAACGATTTAGATGAGCTCATAGT
>18 dna:chromosome chromosome:RGSC3.4:18:1:87265094:1 63572119 ID7370 U -
GATTTAGATGAGCTCATAGT
>18 dna:chromosome chromosome:RGSC3.4:18:1:87265094:1 63572120 ID30279 U -
TCTCCAAAACGATTTAGATGAGCTCATAG
>18 dna:chromosome chromosome:RGSC3.4:18:1:87265094:1 63572121 ID61813 U -
TTTCTCCAAAACGATTTAGATGAGCTCATA
>18 dna:chromosome chromosome:RGSC3.4:18:1:87265094:1 63572208 ID44837 U -
TGCTTCAACAGGATAGAGCTTCCTGGCTGC
>18 dna:chromosome chromosome:RGSC3.4:18:1:87265094:1 63572342 ID12529 U -
TAAGTATCGAGGCAGAGCCTTGCACAGAGA
>18 dna:chromosome chromosome:RGSC3.4:18:1:87265094:1 63572442 ID49228 U -
TGGGCAAATGGGTCAAAGGAGGCGCTGGA
>18 dna:chromosome chromosome:RGSC3.4:18:1:87265094:1 63572446 ID49227 U -
TGGGCAAATGGGTCAAAGGAGGCGC
>18 dna:chromosome chromosome:RGSC3.4:18:1:87265094:1 63572491 ID60318 U -
TTGGAAGTGTTAAGAAGTGAGAGAA
>18 dna:chromosome chromosome:RGSC3.4:18:1:87265094:1 63572498 ID14759 U -
TACCAACTCAGATTGGAAGTGTTAAGAAGT
>18 dna:chromosome chromosome:RGSC3.4:18:1:87265094:1 63572506 ID8724 U -
GGGGGTACCAACTCAGATTGGAAGTGT
>18 dna:chromosome chromosome:RGSC3.4:18:1:87265094:1 63572511 ID29243 U -
TCCTTTTGGGGGTACCAACTCAGATTGGA
>18 dna:chromosome chromosome:RGSC3.4:18:1:87265094:1 63572533 ID49571 U -
TGGGGACTTAGAGAAGTGTCCTTTT
>18 dna:chromosome chromosome:RGSC3.4:18:1:87265094:1 63572593 ID8598 U -
GGCTTCTTGAAAAAAAAAAAAAAGAGAGAG
>18 dna:chromosome chromosome:RGSC3.4:18:1:87265094:1 63572610 ID20529 U -
TAGTTCACAGCAGTCAAGGCTTCTTGAAAA
>18 dna:chromosome chromosome:RGSC3.4:18:1:87265094:1 63572711 ID464 U -
AAGGAGAGCTTAAGTAAGCTGGCCAGAA
>18 dna:chromosome chromosome:RGSC3.4:18:1:87265094:1 63572730 ID38477 U -
TGATAAGAGTAGGAACTCCTAAAGGAGAGC
>18 dna:chromosome chromosome:RGSC3.4:18:1:87265094:1 63572741 ID16983 U -
TAGAAGGCTGGTGATAAGAGTAGGAACTCC
>18 dna:chromosome chromosome:RGSC3.4:18:1:87265094:1 63572742 ID16982 U -
TAGAAGGCTGGTGATAAGAGTAGGAACTC
>18 dna:chromosome chromosome:RGSC3.4:18:1:87265094:1 63572747 ID52109 U -
TGTAGAAGGCTGGTGATAAGAGTAGG
>18 dna:chromosome chromosome:RGSC3.4:18:1:87265094:1 63572759 ID17675 U -
TAGATCAGCTCGTTTGTGTAGAAGGCTGGT
>18 dna:chromosome chromosome:RGSC3.4:18:1:87265094:1 63572788 ID50469 U -
TGGTATGAAAGTTAAAGCAAAGTTTGAGTTT
>18 dna:chromosome chromosome:RGSC3.4:18:1:87265094:1 63572792 ID59110 U -
TTCTGGTATGAAAGTTAAAGCAAAGTTTGA
>18 dna:chromosome chromosome:RGSC3.4:18:1:87265094:1 63572841 ID5289 U -
CTCAGGAATGGATTCATGCCACAGTAGTGGGT
>18 dna:chromosome chromosome:RGSC3.4:18:1:87265094:1 63572845 ID30172 U -
TCTCAGGAATGGATTCATGCCACAGTAGT
>18 dna:chromosome chromosome:RGSC3.4:18:1:87265094:1 63572852 ID18877 U -
TAGGAATCTCAGGAATGGATTCATGCCA
>18 dna:chromosome chromosome:RGSC3.4:18:1:87265094:1 63572867 ID40998 U -
TGCACTCTGGAGGTAGGAATCTCAGG
>18 dna:chromosome chromosome:RGSC3.4:18:1:87265094:1 63572920 ID22433 U -
TATTGAAACTGTTATGTAGAGATGGG
>18 dna:chromosome chromosome:RGSC3.4:18:1:87265094:1 63572923 ID49366 U -
TGGGCCTTATTGAAACTGTTATGTAGAGAT
>18 dna:chromosome chromosome:RGSC3.4:18:1:87265094:1 63572932 ID36942 U -
TGAGATGGGCCTTATTGAAACTGTTA
>18 dna:chromosome chromosome:RGSC3.4:18:1:87265094:1 63572970 ID3838 U -
CAGGAAGAGGCAGATTCTGGTTGGT
>18 dna:chromosome chromosome:RGSC3.4:18:1:87265094:1 63573073 ID59737 U -
TTGACATGCCATTTGGCAAGAGGAGAC
>18 dna:chromosome chromosome:RGSC3.4:18:1:87265094:1 63573079 ID48209 U -
TGGCTTCTTTATTGACATGCCATTTGGCAAGA
>18 dna:chromosome chromosome:RGSC3.4:18:1:87265094:1 63573091 ID52479 U -
TGTCACCAGTGGCTTCTTTATTGACATGC
>18 dna:chromosome chromosome:RGSC3.4:18:1:87265094:1 63573179 ID22045 U -
TATGTATTCAGCCGTAGAGTTTGCAGAACTC
>18 dna:chromosome chromosome:RGSC3.4:18:1:87265094:1 63573181 ID22044 U -
TATGTATTCAGCCGTAGAGTTTGCAGAAC
>18 dna:chromosome chromosome:RGSC3.4:18:1:87265094:1 63573225 ID540 U -
AAGTCATGGTTATTTTGGTTGAGGGAGAAG
>18 dna:chromosome chromosome:RGSC3.4:18:1:87265094:1 63573231 ID11137 U -
TAACAGAAGTCATGGTTATTTTGGTTGAGG
>18 dna:chromosome chromosome:RGSC3.4:18:1:87265094:1 63573236 ID46731 U -
TGGATAACAGAAGTCATGGTTATTTTGGT
>18 dna:chromosome chromosome:RGSC3.4:18:1:87265094:1 63573241 ID46730 U -
TGGATAACAGAAGTCATGGTTATT
>18 dna:chromosome chromosome:RGSC3.4:18:1:87265094:1 63573246 ID48838 U -
TGGGAGGCCTTGGATAACAGAAGTCATGG
>18 dna:chromosome chromosome:RGSC3.4:18:1:87265094:1 63573308 ID18153 U -
TAGCAGTATTCTCCTGACTGGCTGCTG
>18 dna:chromosome chromosome:RGSC3.4:18:1:87265094:1 63573309 ID18152 U -
TAGCAGTATTCTCCTGACTGGCTGCT
>18 dna:chromosome chromosome:RGSC3.4:18:1:87265094:1 63573310 ID18151 U -
TAGCAGTATTCTCCTGACTGGCTGC
>18 dna:chromosome chromosome:RGSC3.4:18:1:87265094:1 63573323 ID33912 U -
TGAAGTGACAAAGTTTTTAGCAGTATTCT
>18 dna:chromosome chromosome:RGSC3.4:18:1:87265094:1 63573387 ID27974 U -
TCCTAGCACCAAAGCATGGTCCAAGGTCAAT
>18 dna:chromosome chromosome:RGSC3.4:18:1:87265094:1 63573388 ID27973 U -
TCCTAGCACCAAAGCATGGTCCAAGGTCAA
>18 dna:chromosome chromosome:RGSC3.4:18:1:87265094:1 63573390 ID21405 U -
TATCCTAGCACCAAAGCATGGTCCAAGGTC
>18 dna:chromosome chromosome:RGSC3.4:18:1:87265094:1 63573390 ID27972 U -
TCCTAGCACCAAAGCATGGTCCAAGGTC
>18 dna:chromosome chromosome:RGSC3.4:18:1:87265094:1 63573396 ID14942 U -
TACCATATCCTAGCACCAAAGCATGGTCC
>18 dna:chromosome chromosome:RGSC3.4:18:1:87265094:1 63573511 ID24776 U -
TCATAGGAGTTGCCTCCGAGGCTGTGTGA
>18 dna:chromosome chromosome:RGSC3.4:18:1:87265094:1 63573535 ID19434 U -
TAGGCTCTCGGTTTTCAATTAGGTCCTCATA
>18 dna:chromosome chromosome:RGSC3.4:18:1:87265094:1 63573538 ID19433 U -
TAGGCTCTCGGTTTTCAATTAGGTCCTC
>18 dna:chromosome chromosome:RGSC3.4:18:1:87265094:1 63573591 ID58048 M -
TTCCAAGTGGCAGTTCCCCATTGGC
>18 dna:chromosome chromosome:RGSC3.4:18:1:87265094:1 63573621 ID25857 U -
TCCACCCGCGTCCCATTGGCCCCAAGTAAGC
>18 dna:chromosome chromosome:RGSC3.4:18:1:87265094:1 63573719 ID23461 U -
TCAATGAATCAATAGCTCAGTCTCCCGGAA
>18 dna:chromosome chromosome:RGSC3.4:18:1:87265094:1 63573719 ID34056 U -
TGAATCAATAGCTCAGTCTCCCGGAA
>18 dna:chromosome chromosome:RGSC3.4:18:1:87265094:1 63573724 ID3286 U -
CAATGAATCAATAGCTCAGTCTCC
>18 dna:chromosome chromosome:RGSC3.4:18:1:87265094:1 63573724 ID34055 U -
TGAATCAATAGCTCAGTCTCC
>18 dna:chromosome chromosome:RGSC3.4:18:1:87265094:1 63573736 ID36763 U -
TGAGAGTGGCGTGGAATCAATGAATCAAT
>18 dna:chromosome chromosome:RGSC3.4:18:1:87265094:1 63573737 ID36762 U -
TGAGAGTGGCGTGGAATCAATGAATCAA
>18 dna:chromosome chromosome:RGSC3.4:18:1:87265094:1 63573739 ID36761 U -
TGAGAGTGGCGTGGAATCAATGAATC
>18 dna:chromosome chromosome:RGSC3.4:18:1:87265094:1 63573802 ID45171 U -
TGCTTTGTACCCTGGACCAGCACTGC
>18 dna:chromosome chromosome:RGSC3.4:18:1:87265094:1 63573809 ID18054 U -
TAGCACAGTGCTGCTTTGTACCCTGGACCA
>18 dna:chromosome chromosome:RGSC3.4:18:1:87265094:1 63573818 ID8941 U +
GTACAAAGCAGCACTGTGCTATTGGGGAA
>18 dna:chromosome chromosome:RGSC3.4:18:1:87265094:1 63573876 ID13615 U -
TACAAAGTTGTCTTTGATAGATCAGGCACC
>18 dna:chromosome chromosome:RGSC3.4:18:1:87265094:1 63573878 ID13614 U -
TACAAAGTTGTCTTTGATAGATCAGGCA
>18 dna:chromosome chromosome:RGSC3.4:18:1:87265094:1 63573879 ID13613 U -
TACAAAGTTGTCTTTGATAGATCAGGC
>18 dna:chromosome chromosome:RGSC3.4:18:1:87265094:1 63573892 ID42118 U -
TGCCACGAGGAAGACTTTACAAAGTTGTCTT
>18 dna:chromosome chromosome:RGSC3.4:18:1:87265094:1 63573894 ID42117 U -
TGCCACGAGGAAGACTTTACAAAGTTGTC
>18 dna:chromosome chromosome:RGSC3.4:18:1:87265094:1 63573895 ID42116 U -
TGCCACGAGGAAGACTTTACAAAGTTGT
>18 dna:chromosome chromosome:RGSC3.4:18:1:87265094:1 63573906 ID45335 U -
TGGAAACAGCCCTGCCACGAGGAAGACTT
>18 dna:chromosome chromosome:RGSC3.4:18:1:87265094:1 63573907 ID8116 U -
GGAAACAGCCCTGCCACGAGGAAGACT
>18 dna:chromosome chromosome:RGSC3.4:18:1:87265094:1 63573907 ID45334 U -
TGGAAACAGCCCTGCCACGAGGAAGACT
>18 dna:chromosome chromosome:RGSC3.4:18:1:87265094:1 63573908 ID8115 U -
GGAAACAGCCCTGCCACGAGGAAGAC
>18 dna:chromosome chromosome:RGSC3.4:18:1:87265094:1 63573908 ID45333 U -
TGGAAACAGCCCTGCCACGAGGAAGAC
>18 dna:chromosome chromosome:RGSC3.4:18:1:87265094:1 63573909 ID8114 U -
GGAAACAGCCCTGCCACGAGGAAGA
>18 dna:chromosome chromosome:RGSC3.4:18:1:87265094:1 63573910 ID45332 U -
TGGAAACAGCCCTGCCACGAGGAAG
>18 dna:chromosome chromosome:RGSC3.4:18:1:87265094:1 63573911 ID8113 U -
GGAAACAGCCCTGCCACGAGGAA
>18 dna:chromosome chromosome:RGSC3.4:18:1:87265094:1 63573912 ID8112 U -
GGAAACAGCCCTGCCACGAGGA
>18 dna:chromosome chromosome:RGSC3.4:18:1:87265094:1 63573915 ID33689 U -
TGAAGATTCTGGAAACAGCCCTGCCACGA
>18 dna:chromosome chromosome:RGSC3.4:18:1:87265094:1 63573918 ID27282 U -
TCCCTGAAGATTCTGGAAACAGCCCTGCCA
>18 dna:chromosome chromosome:RGSC3.4:18:1:87265094:1 63573918 ID33688 U -
TGAAGATTCTGGAAACAGCCCTGCCA
>18 dna:chromosome chromosome:RGSC3.4:18:1:87265094:1 63573920 ID58310 U -
TTCCCTGAAGATTCTGGAAACAGCCCTGC
>18 dna:chromosome chromosome:RGSC3.4:18:1:87265094:1 63573931 ID54923 U -
TGTTCACTTTCCCTGAAGATTCTGGA
>18 dna:chromosome chromosome:RGSC3.4:18:1:87265094:1 63573947 ID8059 U -
GCTTCTCTCAATGGAAGTATGTTCACTTT
>18 dna:chromosome chromosome:RGSC3.4:18:1:87265094:1 63573948 ID8058 U -
GCTTCTCTCAATGGAAGTATGTTCACTT
>18 dna:chromosome chromosome:RGSC3.4:18:1:87265094:1 63573950 ID8057 U -
GCTTCTCTCAATGGAAGTATGTTCAC
>18 dna:chromosome chromosome:RGSC3.4:18:1:87265094:1 63574052 ID25980 U -
TCCACTTTGTCTGAGTGGGATCCTGCCTCA
>18 dna:chromosome chromosome:RGSC3.4:18:1:87265094:1 63574083 ID43530 U -
TGCGTCCGCACTTATTGCCAGTTCTGTCC
>18 dna:chromosome chromosome:RGSC3.4:18:1:87265094:1 63574088 ID12676 U -
TAAGTTTGCGTCCGCACTTATTGCCAGTTC
>18 dna:chromosome chromosome:RGSC3.4:18:1:87265094:1 63574092 ID12675 U -
TAAGTTTGCGTCCGCACTTATTGCCA
>18 dna:chromosome chromosome:RGSC3.4:18:1:87265094:1 63574118 ID34005 U -
TGAATACTTGCTGAAAGTGGAGAGA
>18 dna:chromosome chromosome:RGSC3.4:18:1:87265094:1 63574120 ID4679 U -
CCTACCTGAATACTTGCTGAAAGTGGAGA
>18 dna:chromosome chromosome:RGSC3.4:18:1:87265094:1 63574122 ID8526 U -
GGCCTACCTGAATACTTGCTGAAAGTGGA
>18 dna:chromosome chromosome:RGSC3.4:18:1:87265094:1 63574157 ID20503 U -
TAGTTACGATTTTTCACACTTGGTGT
>18 dna:chromosome chromosome:RGSC3.4:18:1:87265094:1 63574221 ID10509 U -
TAAAGCATTAAGGCCGGCGAATGTCAGA
>18 dna:chromosome chromosome:RGSC3.4:18:1:87265094:1 63574293 ID30117 U -
TCTCACGTTTATTGGGGTTCACTGGCCTT
>18 dna:chromosome chromosome:RGSC3.4:18:1:87265094:1 63574344 ID6951 U -
GAGCAGTTCAAGGGCACACCAATTGCACC
>18 dna:chromosome chromosome:RGSC3.4:18:1:87265094:1 63574345 ID6950 U -
GAGCAGTTCAAGGGCACACCAATTGCAC
>18 dna:chromosome chromosome:RGSC3.4:18:1:87265094:1 63574345 ID7540 U -
GCAGTTCAAGGGCACACCAATTGCAC
>18 dna:chromosome chromosome:RGSC3.4:18:1:87265094:1 63574346 ID6949 U -
GAGCAGTTCAAGGGCACACCAATTGCA
>18 dna:chromosome chromosome:RGSC3.4:18:1:87265094:1 63574389 ID45721 U -
TGGAAGAAGTTTCTGTCTGCGAATAGACACA
>18 dna:chromosome chromosome:RGSC3.4:18:1:87265094:1 63574398 ID49856 U -
TGGGTGAATGGAAGAAGTTTCTGTCTGCGA
>18 dna:chromosome chromosome:RGSC3.4:18:1:87265094:1 63574402 ID59109 U -
TTCTGGGTGAATGGAAGAAGTTTCTGTCT
>18 dna:chromosome chromosome:RGSC3.4:18:1:87265094:1 63574416 ID18853 U -
TAGGAAGTTGGACTTTCTGGGTGAATGGA
>18 dna:chromosome chromosome:RGSC3.4:18:1:87265094:1 63574417 ID18852 U -
TAGGAAGTTGGACTTTCTGGGTGAATGG
>18 dna:chromosome chromosome:RGSC3.4:18:1:87265094:1 63574419 ID18851 U -
TAGGAAGTTGGACTTTCTGGGTGAAT
>18 dna:chromosome chromosome:RGSC3.4:18:1:87265094:1 63574420 ID18850 U -
TAGGAAGTTGGACTTTCTGGGTGAA
>18 dna:chromosome chromosome:RGSC3.4:18:1:87265094:1 63574421 ID18849 U -
TAGGAAGTTGGACTTTCTGGGTGA
>18 dna:chromosome chromosome:RGSC3.4:18:1:87265094:1 63574484 ID24993 U -
TCATGGAGGACAACTTGCTGCTTGATGA
>18 dna:chromosome chromosome:RGSC3.4:18:1:87265094:1 63574484 ID30237 U -
TCTCATGGAGGACAACTTGCTGCTTGATGA
>18 dna:chromosome chromosome:RGSC3.4:18:1:87265094:1 63574484 ID58924 U -
TTCTCATGGAGGACAACTTGCTGCTTGATGA
>18 dna:chromosome chromosome:RGSC3.4:18:1:87265094:1 63574494 ID27596 U -
TCCGTTTATTCTCATGGAGGACAACTTGC
>18 dna:chromosome chromosome:RGSC3.4:18:1:87265094:1 63574531 ID27475 U -
TCCGAGTCCGTAACGGCCTAGGCATGGC
>18 dna:chromosome chromosome:RGSC3.4:18:1:87265094:1 63574558 ID39990 U -
TGATTGGAGAAAGAAGAGCTATCCACGGGT
>18 dna:chromosome chromosome:RGSC3.4:18:1:87265094:1 63574569 ID23999 U -
TCACTGCTGATTGGAGAAAGAAGAGC
>18 dna:chromosome chromosome:RGSC3.4:18:1:87265094:1 63574739 ID6700 U -
GACGAGCAAAGGGACAGTCTTAGTG
>18 dna:chromosome chromosome:RGSC3.4:18:1:87265094:1 63574740 ID6516 U -
GACACAGACGAGCAAAGGGACAGTCTTAGT
>18 dna:chromosome chromosome:RGSC3.4:18:1:87265094:1 63574800 ID48810 U -
TGGGAGCCCAGAGCGATGCTGCTCAGAAGC
>18 dna:chromosome chromosome:RGSC3.4:18:1:87265094:1 63574808 ID60611 U -
TTGGCCATGGGAGCCCAGAGCGATGCTGC
>18 dna:chromosome chromosome:RGSC3.4:18:1:87265094:1 63574829 ID43480 U -
TGCGCAACTGTATTATTTCCGTATTGGCCAT
>18 dna:chromosome chromosome:RGSC3.4:18:1:87265094:1 63574830 ID43479 U -
TGCGCAACTGTATTATTTCCGTATTGGCCA
>18 dna:chromosome chromosome:RGSC3.4:18:1:87265094:1 63574910 ID58920 U -
TTCTCATACCTGTGGCCACAAGAAGTCCAC
>18 dna:chromosome chromosome:RGSC3.4:18:1:87265094:1 63574914 ID55398 U -
TGTTTCTCATACCTGTGGCCACAAGAAGT
>18 dna:chromosome chromosome:RGSC3.4:18:1:87265094:1 63574914 ID58919 U -
TTCTCATACCTGTGGCCACAAGAAGT
>18 dna:chromosome chromosome:RGSC3.4:18:1:87265094:1 63574917 ID59295 U -
TTCTTGTTTCTCATACCTGTGGCCACAAGA
>18 dna:chromosome chromosome:RGSC3.4:18:1:87265094:1 63574922 ID41721 U -
TGCATTTCTTGTTTCTCATACCTGTGGCCA
>18 dna:chromosome chromosome:RGSC3.4:18:1:87265094:1 63574922 ID59294 U -
TTCTTGTTTCTCATACCTGTGGCCA
>18 dna:chromosome chromosome:RGSC3.4:18:1:87265094:1 63574923 ID41720 U -
TGCATTTCTTGTTTCTCATACCTGTGGCC
>18 dna:chromosome chromosome:RGSC3.4:18:1:87265094:1 63574931 ID41719 U -
TGCATTTCTTGTTTCTCATAC
>18 dna:chromosome chromosome:RGSC3.4:18:1:87265094:1 63574975 ID18920 U -
TAGGACAGGCAGTTTATGTGTTCTCCAGA
>18 dna:chromosome chromosome:RGSC3.4:18:1:87265094:1 63574975 ID31567 U -
TCTTAGGACAGGCAGTTTATGTGTTCTCCAGA
>18 dna:chromosome chromosome:RGSC3.4:18:1:87265094:1 63574979 ID31566 U -
TCTTAGGACAGGCAGTTTATGTGTTCTC
>18 dna:chromosome chromosome:RGSC3.4:18:1:87265094:1 63575023 ID60375 U -
TTGGACTCCCTTCTACCGCTGCTG
>18 dna:chromosome chromosome:RGSC3.4:18:1:87265094:1 63575025 ID40145 U -
TGATTTGGACTCCCTTCTACCGCTGC
>18 dna:chromosome chromosome:RGSC3.4:18:1:87265094:1 63575028 ID8017 U -
GCTGTGATTTGGACTCCCTTCTACCGC
>18 dna:chromosome chromosome:RGSC3.4:18:1:87265094:1 63575069 ID15561 U -
TACGTGCCGTGTAAAACTTGAGGGTATGT
>18 dna:chromosome chromosome:RGSC3.4:18:1:87265094:1 63575069 ID56758 U -
TTACGTGCCGTGTAAAACTTGAGGGTATGT
>18 dna:chromosome chromosome:RGSC3.4:18:1:87265094:1 63575071 ID62383 U -
TTTTACGTGCCGTGTAAAACTTGAGGGTAT
>18 dna:chromosome chromosome:RGSC3.4:18:1:87265094:1 63575072 ID62382 U -
TTTTACGTGCCGTGTAAAACTTGAGGGTA
>18 dna:chromosome chromosome:RGSC3.4:18:1:87265094:1 63575073 ID15559 U -
TACGTGCCGTGTAAAACTTGAGGGT
>18 dna:chromosome chromosome:RGSC3.4:18:1:87265094:1 63575073 ID32120 U -
TCTTTTACGTGCCGTGTAAAACTTGAGGGT
>18 dna:chromosome chromosome:RGSC3.4:18:1:87265094:1 63575073 ID61493 U -
TTTACGTGCCGTGTAAAACTTGAGGGT
>18 dna:chromosome chromosome:RGSC3.4:18:1:87265094:1 63575074 ID32119 U -
TCTTTTACGTGCCGTGTAAAACTTGAGGG
>18 dna:chromosome chromosome:RGSC3.4:18:1:87265094:1 63575074 ID59382 U -
TTCTTTTACGTGCCGTGTAAAACTTGAGGG
>18 dna:chromosome chromosome:RGSC3.4:18:1:87265094:1 63575075 ID15558 U -
TACGTGCCGTGTAAAACTTGAGG
>18 dna:chromosome chromosome:RGSC3.4:18:1:87265094:1 63575129 ID45294 U -
TGGAAAAGAAGACTCACGGAATAACGGT
>18 dna:chromosome chromosome:RGSC3.4:18:1:87265094:1 63575137 ID34288 U -
TGAATGTGATTGGAAAAGAAGACTCACGGA
>18 dna:chromosome chromosome:RGSC3.4:18:1:87265094:1 63575143 ID61962 U -
TTTGAATGTGATTGGAAAAGAAGACT
>18 dna:chromosome chromosome:RGSC3.4:18:1:87265094:1 63575152 ID48165 U -
TGGCTTAGTGTTTGAATGTGATTGGAA
>18 dna:chromosome chromosome:RGSC3.4:18:1:87265094:1 63575153 ID4595 U -
CCCTGGCTTAGTGTTTGAATGTGATTGGA
>18 dna:chromosome chromosome:RGSC3.4:18:1:87265094:1 63575153 ID48164 U -
TGGCTTAGTGTTTGAATGTGATTGGA
>18 dna:chromosome chromosome:RGSC3.4:18:1:87265094:1 63575154 ID48163 U -
TGGCTTAGTGTTTGAATGTGATTGG
>18 dna:chromosome chromosome:RGSC3.4:18:1:87265094:1 63575158 ID4594 U -
CCCTGGCTTAGTGTTTGAATGTGA
>18 dna:chromosome chromosome:RGSC3.4:18:1:87265094:1 63575176 ID9655 U -
TAAAAAAGTGCCGGGCGGATGGCCCCTGG
>18 dna:chromosome chromosome:RGSC3.4:18:1:87265094:1 63575177 ID9654 U -
TAAAAAAGTGCCGGGCGGATGGCCCCTG
>18 dna:chromosome chromosome:RGSC3.4:18:1:87265094:1 63575178 ID9653 U -
TAAAAAAGTGCCGGGCGGATGGCCCCT
>18 dna:chromosome chromosome:RGSC3.4:18:1:87265094:1 63575180 ID9652 U -
TAAAAAAGTGCCGGGCGGATGGCCC
>18 dna:chromosome chromosome:RGSC3.4:18:1:87265094:1 63575193 ID8953 U -
GTACCTGGGATATAAAAAAGTGCC
>18 dna:chromosome chromosome:RGSC3.4:18:1:87265094:1 63575201 ID54991 U -
TGTTCGGTCTTTAAAGTACCTGGGATATAAA
>18 dna:chromosome chromosome:RGSC3.4:18:1:87265094:1 63575207 ID62262 U -
TTTGTTCGGTCTTTAAAGTACCTGGGA
>18 dna:chromosome chromosome:RGSC3.4:18:1:87265094:1 63575207 ID62599 U -
TTTTGTTCGGTCTTTAAAGTACCTGGGA
>18 dna:chromosome chromosome:RGSC3.4:18:1:87265094:1 63575208 ID16536 U -
TACTTTTGTTCGGTCTTTAAAGTACCTGGG
>18 dna:chromosome chromosome:RGSC3.4:18:1:87265094:1 63575210 ID56821 U -
TTACTTTTGTTCGGTCTTTAAAGTACCTG
>18 dna:chromosome chromosome:RGSC3.4:18:1:87265094:1 63575215 ID6064 U -
CTTTTGTTCGGTCTTTAAAGT
>18 dna:chromosome chromosome:RGSC3.4:18:1:87265094:1 63575217 ID24712 U -
TCAGTTTTACTTTTGTTCGGTCTTTAAA
>18 dna:chromosome chromosome:RGSC3.4:18:1:87265094:1 63575223 ID47811 U -
TGGCCTCAGTTTTACTTTTGTTCGGTC
>18 dna:chromosome chromosome:RGSC3.4:18:1:87265094:1 63575243 ID11106 U -
TAACACCAAGTGAAACGGTGGCCTC
>18 dna:chromosome chromosome:RGSC3.4:18:1:87265094:1 63575243 ID15165 U -
TACCTAACACCAAGTGAAACGGTGGCCTC
>18 dna:chromosome chromosome:RGSC3.4:18:1:87265094:1 63575257 ID62065 U -
TTTGATCTGGCTTGTGTACCTAACACCAAGT
>18 dna:chromosome chromosome:RGSC3.4:18:1:87265094:1 63575267 ID45250 U -
TGCTTTTTGATCTGGCTTGTGTACCT
>18 dna:chromosome chromosome:RGSC3.4:18:1:87265094:1 63575278 ID48896 U -
TGGGATAAATGTCTTGCTTTTTGATCTGG
>18 dna:chromosome chromosome:RGSC3.4:18:1:87265094:1 63575288 ID23481 U -
TCAATGATGCCTGGGATAAATGTCTTGCTT
>18 dna:chromosome chromosome:RGSC3.4:18:1:87265094:1 63575289 ID23480 U -
TCAATGATGCCTGGGATAAATGTCTTGCT
>18 dna:chromosome chromosome:RGSC3.4:18:1:87265094:1 63575292 ID23479 U -
TCAATGATGCCTGGGATAAATGTCTT
>18 dna:chromosome chromosome:RGSC3.4:18:1:87265094:1 63575292 ID60180 U -
TTGCTCAATGATGCCTGGGATAAATGTCTT
>18 dna:chromosome chromosome:RGSC3.4:18:1:87265094:1 63575293 ID44100 U -
TGCTCAATGATGCCTGGGATAAATGTCT
>18 dna:chromosome chromosome:RGSC3.4:18:1:87265094:1 63575294 ID44099 U -
TGCTCAATGATGCCTGGGATAAATGTC
>18 dna:chromosome chromosome:RGSC3.4:18:1:87265094:1 63575294 ID60179 U -
TTGCTCAATGATGCCTGGGATAAATGTC
>18 dna:chromosome chromosome:RGSC3.4:18:1:87265094:1 63575295 ID7912 U -
GCTCAATGATGCCTGGGATAAATGT
>18 dna:chromosome chromosome:RGSC3.4:18:1:87265094:1 63575295 ID20592 U -
TAGTTGCTCAATGATGCCTGGGATAAATGT
>18 dna:chromosome chromosome:RGSC3.4:18:1:87265094:1 63575295 ID60178 U -
TTGCTCAATGATGCCTGGGATAAATGT
>18 dna:chromosome chromosome:RGSC3.4:18:1:87265094:1 63575304 ID5652 U -
CTGGCATGTAGTTGCTCAATGATGCCTGG
>18 dna:chromosome chromosome:RGSC3.4:18:1:87265094:1 63575392 ID58644 U -
TTCGTTCATCTGCCTGCTTTGCTGCCCAT
>18 dna:chromosome chromosome:RGSC3.4:18:1:87265094:1 63575394 ID28961 U -
TCCTTCGTTCATCTGCCTGCTTTGCTGCCC
>18 dna:chromosome chromosome:RGSC3.4:18:1:87265094:1 63575394 ID58643 U -
TTCGTTCATCTGCCTGCTTTGCTGCCC
>18 dna:chromosome chromosome:RGSC3.4:18:1:87265094:1 63575395 ID28960 U -
TCCTTCGTTCATCTGCCTGCTTTGCTGCC
>18 dna:chromosome chromosome:RGSC3.4:18:1:87265094:1 63575396 ID28959 U -
TCCTTCGTTCATCTGCCTGCTTTGCTGC
>18 dna:chromosome chromosome:RGSC3.4:18:1:87265094:1 63575398 ID28958 U -
TCCTTCGTTCATCTGCCTGCTTTGCT
>18 dna:chromosome chromosome:RGSC3.4:18:1:87265094:1 63575399 ID30388 U -
TCTCCTTCGTTCATCTGCCTGCTTTGC
>18 dna:chromosome chromosome:RGSC3.4:18:1:87265094:1 63575420 ID39332 U -
TGATGATCTGCACCTGCACTCTCCT
>18 dna:chromosome chromosome:RGSC3.4:18:1:87265094:1 63575432 ID52976 U -
TGTCTCCGTGGCTTTGATGATCTGCAC
>18 dna:chromosome chromosome:RGSC3.4:18:1:87265094:1 63575434 ID52975 U -
TGTCTCCGTGGCTTTGATGATCTGC
>18 dna:chromosome chromosome:RGSC3.4:18:1:87265094:1 63575434 ID61098 U -
TTGTCTCCGTGGCTTTGATGATCTGC
>18 dna:chromosome chromosome:RGSC3.4:18:1:87265094:1 63575469 ID34832 U -
TGACACTTCCGAGAAGACAGGGTTCAGC
>18 dna:chromosome chromosome:RGSC3.4:18:1:87265094:1 63575470 ID34831 U -
TGACACTTCCGAGAAGACAGGGTTCAG
>18 dna:chromosome chromosome:RGSC3.4:18:1:87265094:1 63575472 ID34830 U -
TGACACTTCCGAGAAGACAGGGTTC
>18 dna:chromosome chromosome:RGSC3.4:18:1:87265094:1 63575504 ID60026 U -
TTGCAGAGTTATTTCTGCGGGAGACACAGC
>18 dna:chromosome chromosome:RGSC3.4:18:1:87265094:1 63575510 ID53141 U -
TGTCTTTGCAGAGTTATTTCTGCGGGAGA
>18 dna:chromosome chromosome:RGSC3.4:18:1:87265094:1 63575576 ID16037 U -
TACTCTTTTGGCCCTAGGTCTGTGGAGGG
>18 dna:chromosome chromosome:RGSC3.4:18:1:87265094:1 63575587 ID28695 U -
TCCTGGGTTGTCTACTCTTTTGGCCCTAGG
>18 dna:chromosome chromosome:RGSC3.4:18:1:87265094:1 63575587 ID50068 U -
TGGGTTGTCTACTCTTTTGGCCCTAGG
>18 dna:chromosome chromosome:RGSC3.4:18:1:87265094:1 63575596 ID5359 U -
CTCCTGGGTTGTCTACTCTTTT
>18 dna:chromosome chromosome:RGSC3.4:18:1:87265094:1 63575599 ID22717 U -
TATTTCTCTCCTGGGTTGTCTACTCT
>18 dna:chromosome chromosome:RGSC3.4:18:1:87265094:1 63575611 ID33429 U -
TGAACTCCTCCTACACTATTTCTCTCCTGG
>18 dna:chromosome chromosome:RGSC3.4:18:1:87265094:1 63575614 ID33428 U -
TGAACTCCTCCTACACTATTTCTCTCC
>18 dna:chromosome chromosome:RGSC3.4:18:1:87265094:1 63575634 ID41387 U -
TGCATAATTCTGGTGCACAGCTCTGAACTC
>18 dna:chromosome chromosome:RGSC3.4:18:1:87265094:1 63575635 ID41386 U -
TGCATAATTCTGGTGCACAGCTCTGAACT
>18 dna:chromosome chromosome:RGSC3.4:18:1:87265094:1 63575636 ID41385 U -
TGCATAATTCTGGTGCACAGCTCTGAAC
>18 dna:chromosome chromosome:RGSC3.4:18:1:87265094:1 63575717 ID16395 U -
TACTTGATGCCTCTCATCGACATACAAGCC
>18 dna:chromosome chromosome:RGSC3.4:18:1:87265094:1 63575767 ID46508 U -
TGGAGAGATGACTCCAATTATGTCCC
>18 dna:chromosome chromosome:RGSC3.4:18:1:87265094:1 63575794 ID26949 U -
TCCCATGGACGTGGTACTCACTCCTCACC
>18 dna:chromosome chromosome:RGSC3.4:18:1:87265094:1 63575821 ID50652 U -
TGGTCCTCTTTGCCACATCCGTGTCTC
>18 dna:chromosome chromosome:RGSC3.4:18:1:87265094:1 63575886 ID30145 U -
TCTCAGAGCAGCTGTCTGGCGTGGGAGCG
>18 dna:chromosome chromosome:RGSC3.4:18:1:87265094:1 63575908 ID50378 U -
TGGTAGCTCCCTGCTGATGTCCTCTCAGA
>18 dna:chromosome chromosome:RGSC3.4:18:1:87265094:1 63575913 ID27415 U -
TCCCTTGTGGTAGCTCCCTGCTGATGTCCTC
>18 dna:chromosome chromosome:RGSC3.4:18:1:87265094:1 63575913 ID50377 U -
TGGTAGCTCCCTGCTGATGTCCTC
>18 dna:chromosome chromosome:RGSC3.4:18:1:87265094:1 63575914 ID27414 U -
TCCCTTGTGGTAGCTCCCTGCTGATGTCCT
>18 dna:chromosome chromosome:RGSC3.4:18:1:87265094:1 63575915 ID27413 U -
TCCCTTGTGGTAGCTCCCTGCTGATGTCC
>18 dna:chromosome chromosome:RGSC3.4:18:1:87265094:1 63575916 ID27412 U -
TCCCTTGTGGTAGCTCCCTGCTGATGTC
>18 dna:chromosome chromosome:RGSC3.4:18:1:87265094:1 63575991 ID62354 U -
TTTTAAGGACAGGGACAAGCAAAAATGTGT
>18 dna:chromosome chromosome:RGSC3.4:18:1:87265094:1 63576001 ID53136 U -
TGTCTTTCTTTTAAGGACAGGGACAAGC
>18 dna:chromosome chromosome:RGSC3.4:18:1:87265094:1 63576001 ID61116 U -
TTGTCTTTCTTTTAAGGACAGGGACAAGC
>18 dna:chromosome chromosome:RGSC3.4:18:1:87265094:1 63576035 ID22167 U -
TATTAAACATGAGCAAGTGACCTTGGGACA
>18 dna:chromosome chromosome:RGSC3.4:18:1:87265094:1 63576039 ID14278 U -
TACAGCTATTAAACATGAGCAAGTGACCTTGG
>18 dna:chromosome chromosome:RGSC3.4:18:1:87265094:1 63576041 ID2815 U -
ATTAAACATGAGCAAGTGACCTT
>18 dna:chromosome chromosome:RGSC3.4:18:1:87265094:1 63576041 ID14277 U -
TACAGCTATTAAACATGAGCAAGTGACCTT
>18 dna:chromosome chromosome:RGSC3.4:18:1:87265094:1 63576042 ID14276 U -
TACAGCTATTAAACATGAGCAAGTGACCT
>18 dna:chromosome chromosome:RGSC3.4:18:1:87265094:1 63576044 ID14275 U -
TACAGCTATTAAACATGAGCAAGTGAC
>18 dna:chromosome chromosome:RGSC3.4:18:1:87265094:1 63576073 ID25470 U -
TCCAACAGGCACATTAAGGTCCTCCAACC
>18 dna:chromosome chromosome:RGSC3.4:18:1:87265094:1 63576074 ID25469 U -
TCCAACAGGCACATTAAGGTCCTCCAAC
>18 dna:chromosome chromosome:RGSC3.4:18:1:87265094:1 63576077 ID15257 U -
TACCTCCAACAGGCACATTAAGGTCCTCC
>18 dna:chromosome chromosome:RGSC3.4:18:1:87265094:1 63576078 ID15256 U -
TACCTCCAACAGGCACATTAAGGTCCTC
>18 dna:chromosome chromosome:RGSC3.4:18:1:87265094:1 63576117 ID4846 U -
CCTTCTCAGCTGAGAAGGCAGCCACGTCTT
>18 dna:chromosome chromosome:RGSC3.4:18:1:87265094:1 63576119 ID4845 U -
CCTTCTCAGCTGAGAAGGCAGCCACGTC
>18 dna:chromosome chromosome:RGSC3.4:18:1:87265094:1 63576159 ID18952 U -
TAGGACGTATTGTGCACATCCTATCTGTGTC
>18 dna:chromosome chromosome:RGSC3.4:18:1:87265094:1 63576160 ID18951 U -
TAGGACGTATTGTGCACATCCTATCTGTGT
>18 dna:chromosome chromosome:RGSC3.4:18:1:87265094:1 63576161 ID18950 U -
TAGGACGTATTGTGCACATCCTATCTGTG
>18 dna:chromosome chromosome:RGSC3.4:18:1:87265094:1 63576238 ID30878 U -
TCTGAGTTAGTCCAGTCCTTCTTCTGC
>18 dna:chromosome chromosome:RGSC3.4:18:1:87265094:1 63576367 ID40063 U -
TGATTTAAACCTGAATCATAGCTTCCTTCC
>18 dna:chromosome chromosome:RGSC3.4:18:1:87265094:1 63576378 ID19585 U -
TAGGGTCTCCTTGATTTAAACCTGAATCAT
>18 dna:chromosome chromosome:RGSC3.4:18:1:87265094:1 63576411 ID2685 U -
ATGGGGTGCACCGATGACTCTTTGTCTCCTT
>18 dna:chromosome chromosome:RGSC3.4:18:1:87265094:1 63576414 ID49661 U -
TGGGGTGCACCGATGACTCTTTGTCTC
>18 dna:chromosome chromosome:RGSC3.4:18:1:87265094:1 63576417 ID55005 U -
TGTTCTATGGGGTGCACCGATGACTCTTTGT
>18 dna:chromosome chromosome:RGSC3.4:18:1:87265094:1 63576419 ID55004 U -
TGTTCTATGGGGTGCACCGATGACTCTTT
>18 dna:chromosome chromosome:RGSC3.4:18:1:87265094:1 63576423 ID23791 U -
TCACATGTTCTATGGGGTGCACCGATGACT
>18 dna:chromosome chromosome:RGSC3.4:18:1:87265094:1 63576426 ID23790 U -
TCACATGTTCTATGGGGTGCACCGATG
>18 dna:chromosome chromosome:RGSC3.4:18:1:87265094:1 63576603 ID58498 U -
TTCCTGTGTCTGTAAACTGGAGGTAATGGC
>18 dna:chromosome chromosome:RGSC3.4:18:1:87265094:1 63576608 ID29161 U -
TCCTTTCCTGTGTCTGTAAACTGGAGGTA
>18 dna:chromosome chromosome:RGSC3.4:18:1:87265094:1 63576637 ID41124 U -
TGCAGACTTGTGTCCTGCATAGCCT
>18 dna:chromosome chromosome:RGSC3.4:18:1:87265094:1 63576653 ID4146 U -
CATGGTGAGAGCCCTGCAGACTT
>18 dna:chromosome chromosome:RGSC3.4:18:1:87265094:1 63576653 ID40220 U -
TGCAAAACATGGTGAGAGCCCTGCAGACTT
>18 dna:chromosome chromosome:RGSC3.4:18:1:87265094:1 63576654 ID2696 U -
ATGGTGAGAGCCCTGCAGACT
>18 dna:chromosome chromosome:RGSC3.4:18:1:87265094:1 63576654 ID40219 U -
TGCAAAACATGGTGAGAGCCCTGCAGACT
>18 dna:chromosome chromosome:RGSC3.4:18:1:87265094:1 63576655 ID40218 U -
TGCAAAACATGGTGAGAGCCCTGCAGAC
>18 dna:chromosome chromosome:RGSC3.4:18:1:87265094:1 63576656 ID40217 U -
TGCAAAACATGGTGAGAGCCCTGCAGA
>18 dna:chromosome chromosome:RGSC3.4:18:1:87265094:1 63576664 ID57190 U -
TTATGCAAAACATGGTGAGAGC
>18 dna:chromosome chromosome:RGSC3.4:18:1:87265094:1 63576705 ID33134 U -
TGAAATTTTTTCCTAAAATTTGGTGATGAAC
>18 dna:chromosome chromosome:RGSC3.4:18:1:87265094:1 63576706 ID33133 U -
TGAAATTTTTTCCTAAAATTTGGTGATGAA
>18 dna:chromosome chromosome:RGSC3.4:18:1:87265094:1 63576707 ID21587 U -
TATGAAATTTTTTCCTAAAATTTGGTGATGA
>18 dna:chromosome chromosome:RGSC3.4:18:1:87265094:1 63576708 ID21586 U -
TATGAAATTTTTTCCTAAAATTTGGTGATG
>18 dna:chromosome chromosome:RGSC3.4:18:1:87265094:1 63576709 ID33132 U -
TGAAATTTTTTCCTAAAATTTGGTGAT
>18 dna:chromosome chromosome:RGSC3.4:18:1:87265094:1 63576726 ID33174 U -
TGAACAATTAAGGTGTCTATGAAATTTTT
>18 dna:chromosome chromosome:RGSC3.4:18:1:87265094:1 63576728 ID3300 U -
CAATTAAGGTGTCTATGAAATTT
>18 dna:chromosome chromosome:RGSC3.4:18:1:87265094:1 63576728 ID10780 U -
TAAATGAACAATTAAGGTGTCTATGAAATTT
>18 dna:chromosome chromosome:RGSC3.4:18:1:87265094:1 63576728 ID33173 U -
TGAACAATTAAGGTGTCTATGAAATTT
>18 dna:chromosome chromosome:RGSC3.4:18:1:87265094:1 63576729 ID6207 U -
GAACAATTAAGGTGTCTATGAAATT
>18 dna:chromosome chromosome:RGSC3.4:18:1:87265094:1 63576729 ID10779 U -
TAAATGAACAATTAAGGTGTCTATGAAATT
>18 dna:chromosome chromosome:RGSC3.4:18:1:87265094:1 63576729 ID33172 U -
TGAACAATTAAGGTGTCTATGAAATT
>18 dna:chromosome chromosome:RGSC3.4:18:1:87265094:1 63576729 ID56387 U -
TTAAATGAACAATTAAGGTGTCTATGAAATT
>18 dna:chromosome chromosome:RGSC3.4:18:1:87265094:1 63576730 ID2487 U -
ATGAACAATTAAGGTGTCTATGAAAT
>18 dna:chromosome chromosome:RGSC3.4:18:1:87265094:1 63576730 ID10778 U -
TAAATGAACAATTAAGGTGTCTATGAAAT
>18 dna:chromosome chromosome:RGSC3.4:18:1:87265094:1 63576730 ID56386 U -
TTAAATGAACAATTAAGGTGTCTATGAAAT
>18 dna:chromosome chromosome:RGSC3.4:18:1:87265094:1 63576731 ID5060 U -
CGTTAAATGAACAATTAAGGTGTCTATGAAA
>18 dna:chromosome chromosome:RGSC3.4:18:1:87265094:1 63576731 ID56385 U -
TTAAATGAACAATTAAGGTGTCTATGAAA
>18 dna:chromosome chromosome:RGSC3.4:18:1:87265094:1 63576732 ID10777 U -
TAAATGAACAATTAAGGTGTCTATGAA
>18 dna:chromosome chromosome:RGSC3.4:18:1:87265094:1 63576732 ID56384 U -
TTAAATGAACAATTAAGGTGTCTATGAA
>18 dna:chromosome chromosome:RGSC3.4:18:1:87265094:1 63576733 ID56383 U -
TTAAATGAACAATTAAGGTGTCTATGA
>18 dna:chromosome chromosome:RGSC3.4:18:1:87265094:1 63576736 ID3190 U -
CAACGTTAAATGAACAATTAAGGTGTCTA
>18 dna:chromosome chromosome:RGSC3.4:18:1:87265094:1 63576736 ID4463 U -
CCCAACGTTAAATGAACAATTAAGGTGTCTA
>18 dna:chromosome chromosome:RGSC3.4:18:1:87265094:1 63576737 ID3189 U -
CAACGTTAAATGAACAATTAAGGTGTCT
>18 dna:chromosome chromosome:RGSC3.4:18:1:87265094:1 63576737 ID4462 U -
CCCAACGTTAAATGAACAATTAAGGTGTCT
>18 dna:chromosome chromosome:RGSC3.4:18:1:87265094:1 63576737 ID9474 U -
GTTAAATGAACAATTAAGGTGTCT
>18 dna:chromosome chromosome:RGSC3.4:18:1:87265094:1 63576738 ID5059 U -
CGTTAAATGAACAATTAAGGTGTC
>18 dna:chromosome chromosome:RGSC3.4:18:1:87265094:1 63576738 ID9473 U -
GTTAAATGAACAATTAAGGTGTC
>18 dna:chromosome chromosome:RGSC3.4:18:1:87265094:1 63576783 ID8347 U -
GGATATTCTGAGATCCTTTTGCTTTT
>18 dna:chromosome chromosome:RGSC3.4:18:1:87265094:1 63576785 ID21457 U -
TATCTAGGATATTCTGAGATCCTTTTGCTT
>18 dna:chromosome chromosome:RGSC3.4:18:1:87265094:1 63576809 ID51496 U -
TGGTTGAAGGTGCCAGTATATCTA
>18 dna:chromosome chromosome:RGSC3.4:18:1:87265094:1 63576848 ID5177 U -
CTAGAAAAGGACAGATAAAG
>18 dna:chromosome chromosome:RGSC3.4:18:1:87265094:1 63576879 ID45256 U -
TGGAAAAAAAGAAAAAAGCCAGAAGGTGGT
>18 dna:chromosome chromosome:RGSC3.4:18:1:87265094:1 63576979 ID25964 U -
TCCACTTCGTAGAACCAAGTTGGGC
>18 dna:chromosome chromosome:RGSC3.4:18:1:87265094:1 63576996 ID58034 U -
TTCCAAGATGCTTCTGTGCGGTCCACTTC
>18 dna:chromosome chromosome:RGSC3.4:18:1:87265094:1 63577002 ID47479 U -
TGGCAGGTTCCAAGATGCTTCTGTGCGGTC
>18 dna:chromosome chromosome:RGSC3.4:18:1:87265094:1 63577003 ID9347 U -
GTGGCAGGTTCCAAGATGCTTCTGTGCGGT
>18 dna:chromosome chromosome:RGSC3.4:18:1:87265094:1 63577039 ID25231 U -
TCATTTTCTCCTGGTTTTCAGGGAGGGA
>18 dna:chromosome chromosome:RGSC3.4:18:1:87265094:1 63577071 ID49737 U -
TGGGTACGCACAGAAATGCCGGGGTC
>18 dna:chromosome chromosome:RGSC3.4:18:1:87265094:1 63577072 ID60717 U -
TTGGGTACGCACAGAAATGCCGGGGT
>18 dna:chromosome chromosome:RGSC3.4:18:1:87265094:1 63577081 ID20451 U -
TAGTGTCATTGGGTACGCACAGAAA
>18 dna:chromosome chromosome:RGSC3.4:18:1:87265094:1 63577212 ID13497 U -
TAATTTTCGTGGCTCCCAGGGTGTGGAAGT
>18 dna:chromosome chromosome:RGSC3.4:18:1:87265094:1 63577212 ID58641 U -
TTCGTGGCTCCCAGGGTGTGGAAGT
>18 dna:chromosome chromosome:RGSC3.4:18:1:87265094:1 63577218 ID7097 U -
GAGGTTAATTTTCGTGGCTCCCAGGGTGT
>18 dna:chromosome chromosome:RGSC3.4:18:1:87265094:1 63577245 ID60247 U -
TTGCTTTTTTGGGGAAACTGGAAGAGGA
>18 dna:chromosome chromosome:RGSC3.4:18:1:87265094:1 63577251 ID40626 U -
TGCAAGTTTGCTTTTTTGGGGAAACTGGA
>18 dna:chromosome chromosome:RGSC3.4:18:1:87265094:1 63577266 ID41873 U -
TGCCAACGGCTTCTGTGCAAGTTTGCTTT
>18 dna:chromosome chromosome:RGSC3.4:18:1:87265094:1 63577267 ID41872 U -
TGCCAACGGCTTCTGTGCAAGTTTGCTT
>18 dna:chromosome chromosome:RGSC3.4:18:1:87265094:1 63577277 ID25881 U -
TCCACGTTTTTTGCCAACGGCTTCTGTGC
>18 dna:chromosome chromosome:RGSC3.4:18:1:87265094:1 63577289 ID13034 U -
TAATCTGGAAAGTCCACGTTTTTTGCCAA
>18 dna:chromosome chromosome:RGSC3.4:18:1:87265094:1 63577290 ID13033 U -
TAATCTGGAAAGTCCACGTTTTTTGCCA
>18 dna:chromosome chromosome:RGSC3.4:18:1:87265094:1 63577291 ID5617 U -
CTGGAAAGTCCACGTTTTTTGCC
>18 dna:chromosome chromosome:RGSC3.4:18:1:87265094:1 63577291 ID13032 U -
TAATCTGGAAAGTCCACGTTTTTTGCC
>18 dna:chromosome chromosome:RGSC3.4:18:1:87265094:1 63577292 ID1592 U -
AGCATAATCTGGAAAGTCCACGTTTTTTGC
>18 dna:chromosome chromosome:RGSC3.4:18:1:87265094:1 63577378 ID8189 U -
GGAAGCACTGAAAAGGACCTGGATGGA
>18 dna:chromosome chromosome:RGSC3.4:18:1:87265094:1 63577384 ID26578 U -
TCCCAAAGAGGAAGCACTGAAAAGGACCTG
>18 dna:chromosome chromosome:RGSC3.4:18:1:87265094:1 63577445 ID60433 U -
TTGGAGCCATTACCCTGGCTGTTGGGGGAC
>18 dna:chromosome chromosome:RGSC3.4:18:1:87265094:1 63577448 ID46593 U -
TGGAGCCATTACCCTGGCTGTTGGGG
>18 dna:chromosome chromosome:RGSC3.4:18:1:87265094:1 63577461 ID16688 U -
TAGAAAGGGGAGAACATTGGAGCCATTACC
>18 dna:chromosome chromosome:RGSC3.4:18:1:87265094:1 63577493 ID43448 U -
TGCGAGTTGTTCTGACTTTGGGGGT
>18 dna:chromosome chromosome:RGSC3.4:18:1:87265094:1 63577496 ID48510 U -
TGGGAAGTGCGAGTTGTTCTGACTTTGGG
>18 dna:chromosome chromosome:RGSC3.4:18:1:87265094:1 63577499 ID48509 U -
TGGGAAGTGCGAGTTGTTCTGACTTT
>18 dna:chromosome chromosome:RGSC3.4:18:1:87265094:1 63577503 ID24153 U -
TCAGAATGGGAAGTGCGAGTTGTTCTGA
>18 dna:chromosome chromosome:RGSC3.4:18:1:87265094:1 63577507 ID20447 U -
TAGTGTCAGAATGGGAAGTGCGAGTTGTT
>18 dna:chromosome chromosome:RGSC3.4:18:1:87265094:1 63577511 ID20446 U -
TAGTGTCAGAATGGGAAGTGCGAGT
>18 dna:chromosome chromosome:RGSC3.4:18:1:87265094:1 63577520 ID59474 U -
TTGAAAGGGAGCCATAGTGTCAGAATGGGA
>18 dna:chromosome chromosome:RGSC3.4:18:1:87265094:1 63577524 ID59473 U -
TTGAAAGGGAGCCATAGTGTCAGAAT
>18 dna:chromosome chromosome:RGSC3.4:18:1:87265094:1 63577527 ID35570 U -
TGACGTTTGAAAGGGAGCCATAGTGTCAG
>18 dna:chromosome chromosome:RGSC3.4:18:1:87265094:1 63577528 ID35569 U -
TGACGTTTGAAAGGGAGCCATAGTGTCA
>18 dna:chromosome chromosome:RGSC3.4:18:1:87265094:1 63577529 ID35568 U -
TGACGTTTGAAAGGGAGCCATAGTGTC
>18 dna:chromosome chromosome:RGSC3.4:18:1:87265094:1 63577530 ID28522 U -
TCCTGACGTTTGAAAGGGAGCCATAGTGT
>18 dna:chromosome chromosome:RGSC3.4:18:1:87265094:1 63577532 ID28521 U -
TCCTGACGTTTGAAAGGGAGCCATAGT
>18 dna:chromosome chromosome:RGSC3.4:18:1:87265094:1 63577566 ID52233 U -
TGTATAGCTATTTGCTATGGCAAGATAGGA
>18 dna:chromosome chromosome:RGSC3.4:18:1:87265094:1 63577567 ID52232 U -
TGTATAGCTATTTGCTATGGCAAGATAGG
>18 dna:chromosome chromosome:RGSC3.4:18:1:87265094:1 63577578 ID53217 U -
TGTGAACACAGCTGTATAGCTATTTGCTAT
>18 dna:chromosome chromosome:RGSC3.4:18:1:87265094:1 63577588 ID31055 U -
TCTGCCATGTGTGAACACAGCTGTATAGC
>18 dna:chromosome chromosome:RGSC3.4:18:1:87265094:1 63577647 ID45095 U -
TGCTTTCTAGGTATAACCAGAAACAA
>18 dna:chromosome chromosome:RGSC3.4:18:1:87265094:1 63577692 ID906 U -
ACCACACAGACAATGGGATAGACTTTGAGA
>18 dna:chromosome chromosome:RGSC3.4:18:1:87265094:1 63577756 ID40182 U -
TGATTTTGAACCTCTAAGTCATTTCTTTCT
>18 dna:chromosome chromosome:RGSC3.4:18:1:87265094:1 63577770 ID57102 U -
TTATAGAGTGGCTTGATTTTGAACCTCTA
>18 dna:chromosome chromosome:RGSC3.4:18:1:87265094:1 63577817 ID10653 U -
TAAAGTTCGCCGAATGGCATTTGTCGCAAGC
>18 dna:chromosome chromosome:RGSC3.4:18:1:87265094:1 63577820 ID20762 U -
TATAAAGTTCGCCGAATGGCATTTGTCGCA
>18 dna:chromosome chromosome:RGSC3.4:18:1:87265094:1 63577833 ID7854 U -
GCGGCTATAAAGTTCGCCGAAT
>18 dna:chromosome chromosome:RGSC3.4:18:1:87265094:1 63577856 ID27130 U -
TCCCGAAGATGTACGCATTCTTGAGGAAT
>18 dna:chromosome chromosome:RGSC3.4:18:1:87265094:1 63577857 ID30342 U -
TCTCCCGAAGATGTACGCATTCTTGAGGAA
>18 dna:chromosome chromosome:RGSC3.4:18:1:87265094:1 63577876 ID27557 U -
TCCGTCTTACTTTTCAAAATCTCCCGAAGA
>18 dna:chromosome chromosome:RGSC3.4:18:1:87265094:1 63577887 ID20684 U -
TAGTTTTACTTTCCGTCTTACTTTTCAAAA
>18 dna:chromosome chromosome:RGSC3.4:18:1:87265094:1 63577929 ID25491 U -
TCCAACTATTTGTCACTTCTCTTTCTCCTA
>18 dna:chromosome chromosome:RGSC3.4:18:1:87265094:1 63577960 ID38360 U -
TGAGTTTCTCCTCCTACCCCCACC
>18 dna:chromosome chromosome:RGSC3.4:18:1:87265094:1 63577995 ID61144 U -
TTGTGATATGACCAAAGCCATGCTGAAGT
>18 dna:chromosome chromosome:RGSC3.4:18:1:87265094:1 63578005 ID46289 U -
TGGACCCAATTGTGATATGACCAAAGCC
>18 dna:chromosome chromosome:RGSC3.4:18:1:87265094:1 63578020 ID25461 U -
TCCAACAACTGTTTGGACCCAATTGT
>18 dna:chromosome chromosome:RGSC3.4:18:1:87265094:1 63578029 ID60845 U -
TTGGTGCATTTCCTTCCAACAACTGTTTGGA
>18 dna:chromosome chromosome:RGSC3.4:18:1:87265094:1 63578040 ID19330 U -
TAGGCAGACTTGGTGCATTTCCTTCCAAC
>18 dna:chromosome chromosome:RGSC3.4:18:1:87265094:1 63578041 ID19329 U -
TAGGCAGACTTGGTGCATTTCCTTCCAA
>18 dna:chromosome chromosome:RGSC3.4:18:1:87265094:1 63578086 ID31759 U -
TCTTCTCAGGCACAACGCTCACCCTGTGGAG
>18 dna:chromosome chromosome:RGSC3.4:18:1:87265094:1 63578116 ID2416 U -
ATCCTTTCTGAGGGAAGTTGTCTAGCT
>18 dna:chromosome chromosome:RGSC3.4:18:1:87265094:1 63578120 ID19293 U -
TAGGCAAATCCTTTCTGAGGGAAGTTGTCT
>18 dna:chromosome chromosome:RGSC3.4:18:1:87265094:1 63578156 ID25313 U -
TCCAAACTTGCCTTCTGCTCTCCCTTGC
>18 dna:chromosome chromosome:RGSC3.4:18:1:87265094:1 63578157 ID5926 U -
CTTGCCTTCTGCTCTCCCTTG
>18 dna:chromosome chromosome:RGSC3.4:18:1:87265094:1 63578194 ID51981 U -
TGTAATGTTACTGCAGAAGGAAGGC
>18 dna:chromosome chromosome:RGSC3.4:18:1:87265094:1 63578206 ID49573 U -
TGGGGAGCCTCACGCTGTAATGTTACTG
>18 dna:chromosome chromosome:RGSC3.4:18:1:87265094:1 63578216 ID31060 U -
TCTGCCCCTTGTGGGGAGCCTCACGCTGT
>18 dna:chromosome chromosome:RGSC3.4:18:1:87265094:1 63578240 ID19614 U -
TAGGTAAAATGGTTAAAATTGGGCTCTGC
>18 dna:chromosome chromosome:RGSC3.4:18:1:87265094:1 63578255 ID36885 U -
TGAGATGACATTGTAGGTAAAATGGTT
>18 dna:chromosome chromosome:RGSC3.4:18:1:87265094:1 63578256 ID7944 U -
GCTCTGAGATGACATTGTAGGTAAAATGGT
>18 dna:chromosome chromosome:RGSC3.4:18:1:87265094:1 63578293 ID3185 U -
CAACCTAGAAGACCAGGCGTATGGTC
>18 dna:chromosome chromosome:RGSC3.4:18:1:87265094:1 63578366 ID17836 U -
TAGATGTCAAAAAAGCTGTGAGTTTCCCAGA
>18 dna:chromosome chromosome:RGSC3.4:18:1:87265094:1 63578367 ID17835 U -
TAGATGTCAAAAAAGCTGTGAGTTTCCCAG
>18 dna:chromosome chromosome:RGSC3.4:18:1:87265094:1 63578368 ID17834 U -
TAGATGTCAAAAAAGCTGTGAGTTTCCCA
>18 dna:chromosome chromosome:RGSC3.4:18:1:87265094:1 63578389 ID18725 U -
TAGGAAAACTCACATTGGCCATAGATGTC
>18 dna:chromosome chromosome:RGSC3.4:18:1:87265094:1 63578407 ID59941 U -
TTGATTAACGCGGTGTTTTAGGAAAACTC
>18 dna:chromosome chromosome:RGSC3.4:18:1:87265094:1 63578409 ID22746 U -
TATTTGATTAACGCGGTGTTTTAGGAAAAC
>18 dna:chromosome chromosome:RGSC3.4:18:1:87265094:1 63578412 ID54895 U -
TGTTATTTGATTAACGCGGTGTTTTAGGAA
>18 dna:chromosome chromosome:RGSC3.4:18:1:87265094:1 63578413 ID22745 U -
TATTTGATTAACGCGGTGTTTTAGGA
>18 dna:chromosome chromosome:RGSC3.4:18:1:87265094:1 63578413 ID54894 U -
TGTTATTTGATTAACGCGGTGTTTTAGGA
>18 dna:chromosome chromosome:RGSC3.4:18:1:87265094:1 63578414 ID54537 U -
TGTGTTATTTGATTAACGCGGTGTTTTAGG
>18 dna:chromosome chromosome:RGSC3.4:18:1:87265094:1 63578415 ID54536 U -
TGTGTTATTTGATTAACGCGGTGTTTTAG
>18 dna:chromosome chromosome:RGSC3.4:18:1:87265094:1 63578417 ID54893 U -
TGTTATTTGATTAACGCGGTGTTTT
>18 dna:chromosome chromosome:RGSC3.4:18:1:87265094:1 63578482 ID38474 U -
TGATAACTGTGTCCCAGGCCAGAGATCAC
>18 dna:chromosome chromosome:RGSC3.4:18:1:87265094:1 63578484 ID38473 U -
TGATAACTGTGTCCCAGGCCAGAGATC
>18 dna:chromosome chromosome:RGSC3.4:18:1:87265094:1 63578486 ID38472 U -
TGATAACTGTGTCCCAGGCCAGAGA
>18 dna:chromosome chromosome:RGSC3.4:18:1:87265094:1 63578499 ID10954 U -
TAAATTGTTGGGCAGTTGTGATAACTGTGT
>18 dna:chromosome chromosome:RGSC3.4:18:1:87265094:1 63578501 ID10953 U -
TAAATTGTTGGGCAGTTGTGATAACTGT
>18 dna:chromosome chromosome:RGSC3.4:18:1:87265094:1 63578513 ID5008 U -
CGGCCAAGCTAAATTGTTGGGCAGT
>18 dna:chromosome chromosome:RGSC3.4:18:1:87265094:1 63578517 ID53874 U -
TGTGCACCGGCCAAGCTAAATTGTTGGG
>18 dna:chromosome chromosome:RGSC3.4:18:1:87265094:1 63578542 ID60189 U -
TTGCTCCGATTAGGGCTGTGAGTGTGTGT
>18 dna:chromosome chromosome:RGSC3.4:18:1:87265094:1 63578544 ID60188 U -
TTGCTCCGATTAGGGCTGTGAGTGTGT
>18 dna:chromosome chromosome:RGSC3.4:18:1:87265094:1 63578546 ID15125 U -
TACCCTTGCTCCGATTAGGGCTGTGAGTGT
>18 dna:chromosome chromosome:RGSC3.4:18:1:87265094:1 63578547 ID15124 U -
TACCCTTGCTCCGATTAGGGCTGTGAGTG
>18 dna:chromosome chromosome:RGSC3.4:18:1:87265094:1 63578548 ID15123 U -
TACCCTTGCTCCGATTAGGGCTGTGAGT
>18 dna:chromosome chromosome:RGSC3.4:18:1:87265094:1 63578577 ID51774 U -
TGTAAACACATCACAAGGTTCCTCCTGCC
>18 dna:chromosome chromosome:RGSC3.4:18:1:87265094:1 63578585 ID47044 U -
TGGATTCCAGTGTAAACACATCACAAGGTTC
>18 dna:chromosome chromosome:RGSC3.4:18:1:87265094:1 63578644 ID57302 U -
TTATTTGAGAAAGTCCTGTTAATGTTCCC
>18 dna:chromosome chromosome:RGSC3.4:18:1:87265094:1 63578658 ID23353 U -
TCAAGTAGACAGCTTATTTGAGAAAGTC
>18 dna:chromosome chromosome:RGSC3.4:18:1:87265094:1 63578752 ID47789 U -
TGGCCTACCTTCTGTCAAAAGCCAA
>18 dna:chromosome chromosome:RGSC3.4:18:1:87265094:1 63578758 ID27203 U -
TCCCTACTGTGGCCTACCTTCTGTCAAA
>18 dna:chromosome chromosome:RGSC3.4:18:1:87265094:1 63578772 ID13334 U -
TAATTCAGAAACAAAGTATCCCTACTGTGGCC
>18 dna:chromosome chromosome:RGSC3.4:18:1:87265094:1 63578782 ID33402 U -
TGAACTATAATTCAGAAACAAAGTATCCC
>18 dna:chromosome chromosome:RGSC3.4:18:1:87265094:1 63578783 ID33401 U -
TGAACTATAATTCAGAAACAAAGTATCC
>18 dna:chromosome chromosome:RGSC3.4:18:1:87265094:1 63578813 ID5844 U -
CTTATTTGCCTTGTGGGGCTCCTAAAG
>18 dna:chromosome chromosome:RGSC3.4:18:1:87265094:1 63578902 ID44248 U -
TGCTCTAGGATGCAGCCTCAGGCCTG
>18 dna:chromosome chromosome:RGSC3.4:18:1:87265094:1 63578909 ID49584 U -
TGGGGATGCCATGCTCTAGGATGCAGCCTC
>18 dna:chromosome chromosome:RGSC3.4:18:1:87265094:1 63578945 ID17572 U -
TAGAGTTCCCTATATACTTGTAAGGTTTGAC
>18 dna:chromosome chromosome:RGSC3.4:18:1:87265094:1 63578951 ID49406 U -
TGGGCTAGAGTTCCCTATATACTTGTAAGG
>18 dna:chromosome chromosome:RGSC3.4:18:1:87265094:1 63578983 ID56315 U -
TTAAAGATGATTTCTATGAGCAAAGCAAGT
>18 dna:chromosome chromosome:RGSC3.4:18:1:87265094:1 63578983 ID61355 U -
TTTAAAGATGATTTCTATGAGCAAAGCAAGT
>18 dna:chromosome chromosome:RGSC3.4:18:1:87265094:1 63578984 ID61354 U -
TTTAAAGATGATTTCTATGAGCAAAGCAAG
>18 dna:chromosome chromosome:RGSC3.4:18:1:87265094:1 63578987 ID61353 U -
TTTAAAGATGATTTCTATGAGCAAAGC
>18 dna:chromosome chromosome:RGSC3.4:18:1:87265094:1 63578987 ID62616 U -
TTTTTAAAGATGATTTCTATGAGCAAAGC
>18 dna:chromosome chromosome:RGSC3.4:18:1:87265094:1 63579017 ID15555 U -
TACGTGATTGTCTTCTGTTTAAAGGATTTT
>18 dna:chromosome chromosome:RGSC3.4:18:1:87265094:1 63579042 ID19494 U -
TAGGGAATGCTGCCATTTGAAGACATACGT
>18 dna:chromosome chromosome:RGSC3.4:18:1:87265094:1 63579052 ID6540 U -
GACACTCTTAGGGAATGCTGCCATTTGA
>18 dna:chromosome chromosome:RGSC3.4:18:1:87265094:1 63579053 ID3668 U -
CAGACACTCTTAGGGAATGCTGCCATTTG
>18 dna:chromosome chromosome:RGSC3.4:18:1:87265094:1 63579077 ID49475 U -
TGGGCTGTGATCGTCATGTGCCCTCAGAC
>18 dna:chromosome chromosome:RGSC3.4:18:1:87265094:1 63579096 ID29359 U -
TCGCACGGCGGAGTGTTTATGGGCTGTGA
>18 dna:chromosome chromosome:RGSC3.4:18:1:87265094:1 63579101 ID29358 U -
TCGCACGGCGGAGTGTTTATGGGC
>18 dna:chromosome chromosome:RGSC3.4:18:1:87265094:1 63579132 ID49734 U -
TGGGTACCCGCACCAGAGTGATGTGAAATGC
>18 dna:chromosome chromosome:RGSC3.4:18:1:87265094:1 63579134 ID49733 U -
TGGGTACCCGCACCAGAGTGATGTGAAAT
>18 dna:chromosome chromosome:RGSC3.4:18:1:87265094:1 63579136 ID49732 U -
TGGGTACCCGCACCAGAGTGATGTGAA
>18 dna:chromosome chromosome:RGSC3.4:18:1:87265094:1 63579137 ID49731 U -
TGGGTACCCGCACCAGAGTGATGTGA
>18 dna:chromosome chromosome:RGSC3.4:18:1:87265094:1 63579152 ID6574 U -
GACAGTATGGTTCTGGGTACCCGC
>18 dna:chromosome chromosome:RGSC3.4:18:1:87265094:1 63579152 ID16879 U -
TAGAAGACAGTATGGTTCTGGGTACCCGC
>18 dna:chromosome chromosome:RGSC3.4:18:1:87265094:1 63579157 ID54527 U -
TGTGTTAGAAGACAGTATGGTTCTGGGTA
>18 dna:chromosome chromosome:RGSC3.4:18:1:87265094:1 63579158 ID5949 U -
CTTGTGTTAGAAGACAGTATGGTTCTGGGT
>18 dna:chromosome chromosome:RGSC3.4:18:1:87265094:1 63579162 ID8359 U -
GGATCTTGTGTTAGAAGACAGTATGGTTCT
>18 dna:chromosome chromosome:RGSC3.4:18:1:87265094:1 63579163 ID8358 U -
GGATCTTGTGTTAGAAGACAGTATGGTTC
>18 dna:chromosome chromosome:RGSC3.4:18:1:87265094:1 63579164 ID8357 U -
GGATCTTGTGTTAGAAGACAGTATGGTT
>18 dna:chromosome chromosome:RGSC3.4:18:1:87265094:1 63579165 ID8356 U -
GGATCTTGTGTTAGAAGACAGTATGGT
>18 dna:chromosome chromosome:RGSC3.4:18:1:87265094:1 63579242 ID38173 U -
TGAGTGGCCCCTCGAGAGACAGAGAGC
>18 dna:chromosome chromosome:RGSC3.4:18:1:87265094:1 63579256 ID49821 U -
TGGGTCTACGCAAGGCCCTGAGTGGCCCCTC
>18 dna:chromosome chromosome:RGSC3.4:18:1:87265094:1 63579258 ID49820 U -
TGGGTCTACGCAAGGCCCTGAGTGGCCCC
>18 dna:chromosome chromosome:RGSC3.4:18:1:87265094:1 63579266 ID21021 U -
TATAGCCTCATGGGTCTACGCAAGGCCCTGA
>18 dna:chromosome chromosome:RGSC3.4:18:1:87265094:1 63579274 ID54501 U -
TGTGTGTTATAGCCTCATGGGTCTACGCAA
>18 dna:chromosome chromosome:RGSC3.4:18:1:87265094:1 63579275 ID54500 U -
TGTGTGTTATAGCCTCATGGGTCTACGCA
>18 dna:chromosome chromosome:RGSC3.4:18:1:87265094:1 63579280 ID25956 U -
TCCACTGTGTGTTATAGCCTCATGGGTCT
>18 dna:chromosome chromosome:RGSC3.4:18:1:87265094:1 63579281 ID25955 U -
TCCACTGTGTGTTATAGCCTCATGGGTC
>18 dna:chromosome chromosome:RGSC3.4:18:1:87265094:1 63579281 ID58108 U -
TTCCACTGTGTGTTATAGCCTCATGGGTC
>18 dna:chromosome chromosome:RGSC3.4:18:1:87265094:1 63579282 ID58107 U -
TTCCACTGTGTGTTATAGCCTCATGGGT
>18 dna:chromosome chromosome:RGSC3.4:18:1:87265094:1 63579289 ID44869 U -
TGCTTCCACTGTGTGTTATAGCCT
>18 dna:chromosome chromosome:RGSC3.4:18:1:87265094:1 63579301 ID1366 U -
AGACAGAACTGCCTGCTTTTGCTTCCACTGT
>18 dna:chromosome chromosome:RGSC3.4:18:1:87265094:1 63579306 ID1365 U -
AGACAGAACTGCCTGCTTTTGCTTCC
>18 dna:chromosome chromosome:RGSC3.4:18:1:87265094:1 63579328 ID56364 U -
TTAAAGTTTCCATTTATGCTCAGTCAAGAC
>18 dna:chromosome chromosome:RGSC3.4:18:1:87265094:1 63579329 ID56363 U -
TTAAAGTTTCCATTTATGCTCAGTCAAGA
>18 dna:chromosome chromosome:RGSC3.4:18:1:87265094:1 63579345 ID10899 U -
TAAATGTTTCCCCTTTATTAAAGTTTCCAT
>18 dna:chromosome chromosome:RGSC3.4:18:1:87265094:1 63579347 ID10898 U -
TAAATGTTTCCCCTTTATTAAAGTTTCC
>18 dna:chromosome chromosome:RGSC3.4:18:1:87265094:1 63579347 ID61387 U -
TTTAAATGTTTCCCCTTTATTAAAGTTTCC
>18 dna:chromosome chromosome:RGSC3.4:18:1:87265094:1 63579377 ID20948 U -
TATACCCCACAGAAATTTGACTGAGCAAGT
>18 dna:chromosome chromosome:RGSC3.4:18:1:87265094:1 63579387 ID45197 U -
TGCTTTTATACCCCACAGAAATTTGA
>18 dna:chromosome chromosome:RGSC3.4:18:1:87265094:1 63579393 ID53958 U -
TGTGCCGTATGCTTTTATACCCCACAGAA
>18 dna:chromosome chromosome:RGSC3.4:18:1:87265094:1 63579394 ID2762 U -
ATGTGCCGTATGCTTTTATACCCCACAGA
>18 dna:chromosome chromosome:RGSC3.4:18:1:87265094:1 63579394 ID53957 U -
TGTGCCGTATGCTTTTATACCCCACAGA
>18 dna:chromosome chromosome:RGSC3.4:18:1:87265094:1 63579406 ID16864 U -
TAGAAGAAAGGTCATGTGCCGTATGCTTTT
>18 dna:chromosome chromosome:RGSC3.4:18:1:87265094:1 63579407 ID16863 U -
TAGAAGAAAGGTCATGTGCCGTATGCTTT
>18 dna:chromosome chromosome:RGSC3.4:18:1:87265094:1 63579408 ID16862 U -
TAGAAGAAAGGTCATGTGCCGTATGCTT
>18 dna:chromosome chromosome:RGSC3.4:18:1:87265094:1 63579410 ID16861 U -
TAGAAGAAAGGTCATGTGCCGTATGC
>18 dna:chromosome chromosome:RGSC3.4:18:1:87265094:1 63579418 ID25641 U -
TCCAAGTTGTATCTAGAAGAAAGGTCATGTG
>18 dna:chromosome chromosome:RGSC3.4:18:1:87265094:1 63579419 ID2136 U -
AGTTGTATCTAGAAGAAAGGTCATGT
>18 dna:chromosome chromosome:RGSC3.4:18:1:87265094:1 63579419 ID25640 U -
TCCAAGTTGTATCTAGAAGAAAGGTCATGT
>18 dna:chromosome chromosome:RGSC3.4:18:1:87265094:1 63579427 ID51723 U -
TGTAAAAATCCAAGTTGTATCTAGAAGAAA
>18 dna:chromosome chromosome:RGSC3.4:18:1:87265094:1 63579428 ID51722 U -
TGTAAAAATCCAAGTTGTATCTAGAAGAA
>18 dna:chromosome chromosome:RGSC3.4:18:1:87265094:1 63579429 ID605 U -
AATCCAAGTTGTATCTAGAAGA
>18 dna:chromosome chromosome:RGSC3.4:18:1:87265094:1 63579497 ID58690 U -
TTCTAACTGTAGAAGGCTTTGGGGGA
>18 dna:chromosome chromosome:RGSC3.4:18:1:87265094:1 63579498 ID61228 U -
TTGTTCTAACTGTAGAAGGCTTTGGGGG
>18 dna:chromosome chromosome:RGSC3.4:18:1:87265094:1 63579499 ID22596 U -
TATTGTTCTAACTGTAGAAGGCTTTGGGG
>18 dna:chromosome chromosome:RGSC3.4:18:1:87265094:1 63579499 ID58689 U -
TTCTAACTGTAGAAGGCTTTGGGG
>18 dna:chromosome chromosome:RGSC3.4:18:1:87265094:1 63579526 ID58459 U -
TTCCTGATTGGTGCAAAAACCATCACTTTA
>18 dna:chromosome chromosome:RGSC3.4:18:1:87265094:1 63579527 ID58458 U -
TTCCTGATTGGTGCAAAAACCATCACTTT
>18 dna:chromosome chromosome:RGSC3.4:18:1:87265094:1 63579545 ID4305 U +
CCAATCAGGAAGCTGGGGTGATATGGGA
>18 dna:chromosome chromosome:RGSC3.4:18:1:87265094:1 63579556 ID30656 U -
TCTGAACTTAAAATTCCCATATCACCCCAGC
>18 dna:chromosome chromosome:RGSC3.4:18:1:87265094:1 63579593 ID8644 U -
GGGACCCTGGATTCAAATTTAAGC
>18 dna:chromosome chromosome:RGSC3.4:18:1:87265094:1 63579598 ID26722 U -
TCCCACATCAGGGACCCTGGATTCAAATT
>18 dna:chromosome chromosome:RGSC3.4:18:1:87265094:1 63579601 ID17350 U -
TAGACTCCCACATCAGGGACCCTGGATTCAA
>18 dna:chromosome chromosome:RGSC3.4:18:1:87265094:1 63579603 ID17349 U -
TAGACTCCCACATCAGGGACCCTGGATTC
>18 dna:chromosome chromosome:RGSC3.4:18:1:87265094:1 63579627 ID58035 U -
TTCCAAGCAAAGTGGGGACAGTCTAGAC
>18 dna:chromosome chromosome:RGSC3.4:18:1:87265094:1 63579633 ID25555 U -
TCCAAGCAAAGTGGGGACAGT
>18 dna:chromosome chromosome:RGSC3.4:18:1:87265094:1 63579650 ID35445 U -
TGACCTCTGCCACCCAAAGATTTCCA
>18 dna:chromosome chromosome:RGSC3.4:18:1:87265094:1 63579654 ID61428 U -
TTTAAGCATGACCTCTGCCACCCAAAGATT
>18 dna:chromosome chromosome:RGSC3.4:18:1:87265094:1 63579661 ID6704 U -
GACGTATTTAAGCATGACCTCTGCCACCC
>18 dna:chromosome chromosome:RGSC3.4:18:1:87265094:1 63579664 ID56881 U -
TTAGACGTATTTAAGCATGACCTCTGCCA
>18 dna:chromosome chromosome:RGSC3.4:18:1:87265094:1 63579665 ID31545 U -
TCTTAGACGTATTTAAGCATGACCTCTGCC
>18 dna:chromosome chromosome:RGSC3.4:18:1:87265094:1 63579682 ID46717 U -
TGGAGTTGTCGCTTTTCTTAGACGTATT
>18 dna:chromosome chromosome:RGSC3.4:18:1:87265094:1 63579684 ID46716 U -
TGGAGTTGTCGCTTTTCTTAGACGTA
>18 dna:chromosome chromosome:RGSC3.4:18:1:87265094:1 63579690 ID14853 U -
TACCACTGGAGTTGTCGCTTTTCTTA
>18 dna:chromosome chromosome:RGSC3.4:18:1:87265094:1 63579691 ID61269 U -
TTGTTTACCACTGGAGTTGTCGCTTTTCTT
>18 dna:chromosome chromosome:RGSC3.4:18:1:87265094:1 63579693 ID61268 U -
TTGTTTACCACTGGAGTTGTCGCTTTTC
>18 dna:chromosome chromosome:RGSC3.4:18:1:87265094:1 63579696 ID6449 U -
GAATTGTTTACCACTGGAGTTGTCGCTT
>18 dna:chromosome chromosome:RGSC3.4:18:1:87265094:1 63579700 ID8429 U -
GGCAAGGAATTGTTTACCACTGGAGTTGTC
>18 dna:chromosome chromosome:RGSC3.4:18:1:87265094:1 63579704 ID49238 U -
TGGGCAAGGAATTGTTTACCACTGGAGT
>18 dna:chromosome chromosome:RGSC3.4:18:1:87265094:1 63579715 ID50942 U -
TGGTGACTCACTGGGCAAGGAATTGTTT
>18 dna:chromosome chromosome:RGSC3.4:18:1:87265094:1 63579735 ID10650 U -
TAAAGTGTTTTTTGCTGTGATATGGTGACT
>18 dna:chromosome chromosome:RGSC3.4:18:1:87265094:1 63579736 ID9470 U -
GTGTTTTTTGCTGTGATATGGTGAC
>18 dna:chromosome chromosome:RGSC3.4:18:1:87265094:1 63579736 ID10649 U -
TAAAGTGTTTTTTGCTGTGATATGGTGAC
>18 dna:chromosome chromosome:RGSC3.4:18:1:87265094:1 63579737 ID10648 U -
TAAAGTGTTTTTTGCTGTGATATGGTGA
>18 dna:chromosome chromosome:RGSC3.4:18:1:87265094:1 63579739 ID10647 U -
TAAAGTGTTTTTTGCTGTGATATGGT
>18 dna:chromosome chromosome:RGSC3.4:18:1:87265094:1 63579739 ID27684 U -
TCCTAAAGTGTTTTTTGCTGTGATATGGT
>18 dna:chromosome chromosome:RGSC3.4:18:1:87265094:1 63579740 ID27683 U -
TCCTAAAGTGTTTTTTGCTGTGATATGG
>18 dna:chromosome chromosome:RGSC3.4:18:1:87265094:1 63579743 ID57690 U -
TTCACTTCCTAAAGTGTTTTTTGCTGTGATA
>18 dna:chromosome chromosome:RGSC3.4:18:1:87265094:1 63579744 ID57689 U -
TTCACTTCCTAAAGTGTTTTTTGCTGTGAT
>18 dna:chromosome chromosome:RGSC3.4:18:1:87265094:1 63579746 ID22348 U -
TATTCACTTCCTAAAGTGTTTTTTGCTGTG
>18 dna:chromosome chromosome:RGSC3.4:18:1:87265094:1 63579746 ID57688 U -
TTCACTTCCTAAAGTGTTTTTTGCTGTG
>18 dna:chromosome chromosome:RGSC3.4:18:1:87265094:1 63579750 ID40083 U -
TGATTTATTCACTTCCTAAAGTGTTTTTTGC
>18 dna:chromosome chromosome:RGSC3.4:18:1:87265094:1 63579766 ID25750 U -
TCCACAAGGAAGCTTGATTTATTCACTTC
>18 dna:chromosome chromosome:RGSC3.4:18:1:87265094:1 63579800 ID14396 U -
TACAGTTGCTTGATGCCCAGTGTCTTCTGCT
>18 dna:chromosome chromosome:RGSC3.4:18:1:87265094:1 63579801 ID14395 U -
TACAGTTGCTTGATGCCCAGTGTCTTCTGC
>18 dna:chromosome chromosome:RGSC3.4:18:1:87265094:1 63579805 ID14394 U -
TACAGTTGCTTGATGCCCAGTGTCTT
>18 dna:chromosome chromosome:RGSC3.4:18:1:87265094:1 63579806 ID9535 U -
GTTGCTTGATGCCCAGTGTCT
>18 dna:chromosome chromosome:RGSC3.4:18:1:87265094:1 63579806 ID14393 U -
TACAGTTGCTTGATGCCCAGTGTCT
>18 dna:chromosome chromosome:RGSC3.4:18:1:87265094:1 63579807 ID14392 U -
TACAGTTGCTTGATGCCCAGTGTC
>18 dna:chromosome chromosome:RGSC3.4:18:1:87265094:1 63579810 ID44885 U -
TGCTTCCTGTACAGTTGCTTGATGCCCAGT
>18 dna:chromosome chromosome:RGSC3.4:18:1:87265094:1 63579813 ID44884 U -
TGCTTCCTGTACAGTTGCTTGATGCCC
>18 dna:chromosome chromosome:RGSC3.4:18:1:87265094:1 63579815 ID52443 U -
TGTCAATGCTTCCTGTACAGTTGCTTGATGC
>18 dna:chromosome chromosome:RGSC3.4:18:1:87265094:1 63579818 ID52442 U -
TGTCAATGCTTCCTGTACAGTTGCTTGA
>18 dna:chromosome chromosome:RGSC3.4:18:1:87265094:1 63579847 ID27461 U -
TCCGAGAGGCCCTTAGACCACATTGTTGT
>18 dna:chromosome chromosome:RGSC3.4:18:1:87265094:1 63579855 ID8287 U -
GGAGAATCCGAGAGGCCCTTAGACCAC
>18 dna:chromosome chromosome:RGSC3.4:18:1:87265094:1 63579875 ID12440 U -
TAAGGGCACCTTTCGAGGAGAAT
>18 dna:chromosome chromosome:RGSC3.4:18:1:87265094:1 63579900 ID19832 U -
TAGGTGTTGGTTGACTGTGGTTCCTCACATA
>18 dna:chromosome chromosome:RGSC3.4:18:1:87265094:1 63579902 ID19831 U -
TAGGTGTTGGTTGACTGTGGTTCCTCACA
>18 dna:chromosome chromosome:RGSC3.4:18:1:87265094:1 63579909 ID14821 U -
TACCACATAGGTGTTGGTTGACTGTGGTT
>18 dna:chromosome chromosome:RGSC3.4:18:1:87265094:1 63579942 ID18081 U -
TAGCACTGTGTATGAATGGGGAGG
>18 dna:chromosome chromosome:RGSC3.4:18:1:87265094:1 63579995 ID52107 U -
TGTAGAACTGTGGAGAGAAAACCCCCAAA
>18 dna:chromosome chromosome:RGSC3.4:18:1:87265094:1 63579996 ID52106 U -
TGTAGAACTGTGGAGAGAAAACCCCCAA
>18 dna:chromosome chromosome:RGSC3.4:18:1:87265094:1 63580006 ID44362 U -
TGCTGAAGTTATGTAGAACTGTGGAGAGA
>18 dna:chromosome chromosome:RGSC3.4:18:1:87265094:1 63580009 ID44361 U -
TGCTGAAGTTATGTAGAACTGTGGAG
>18 dna:chromosome chromosome:RGSC3.4:18:1:87265094:1 63580035 ID49220 U -
TGGGCAAACATGGATCACAGCTTTCTTT
>18 dna:chromosome chromosome:RGSC3.4:18:1:87265094:1 63580047 ID11199 U -
TAACAGGTCTGCCTGGGCAAACATGGATC
>18 dna:chromosome chromosome:RGSC3.4:18:1:87265094:1 63580064 ID26268 U -
TCCAGTTAATGTTTTGTTAACAGGTCTGC
>18 dna:chromosome chromosome:RGSC3.4:18:1:87265094:1 63580064 ID58188 U -
TTCCAGTTAATGTTTTGTTAACAGGTCTGC
>18 dna:chromosome chromosome:RGSC3.4:18:1:87265094:1 63580066 ID58186 U -
TTCCAGTTAATGTTTTGTTAACAGGTCT
>18 dna:chromosome chromosome:RGSC3.4:18:1:87265094:1 63580113 ID52605 U -
TGTCATAGTTCTCTGAGACTCAGAAAAA
>18 dna:chromosome chromosome:RGSC3.4:18:1:87265094:1 63580131 ID51147 U -
TGGTGGCAAATGTGGCTTATGTCATAGTT
>18 dna:chromosome chromosome:RGSC3.4:18:1:87265094:1 63580132 ID25019 U -
TCATGGTGGCAAATGTGGCTTATGTCATAGT
>18 dna:chromosome chromosome:RGSC3.4:18:1:87265094:1 63580132 ID51146 U -
TGGTGGCAAATGTGGCTTATGTCATAGT
>18 dna:chromosome chromosome:RGSC3.4:18:1:87265094:1 63580137 ID57913 U -
TTCATGGTGGCAAATGTGGCTTATGTC
>18 dna:chromosome chromosome:RGSC3.4:18:1:87265094:1 63580198 ID30118 U -
TCTCACTAAATCTTGAACTTCCCTGTCTCT
>18 dna:chromosome chromosome:RGSC3.4:18:1:87265094:1 63580198 ID58894 U -
TTCTCACTAAATCTTGAACTTCCCTGTCTCT
>18 dna:chromosome chromosome:RGSC3.4:18:1:87265094:1 63580229 ID15057 U -
TACCCAGGAGCTTAATTAAATATGATCAAGA
>18 dna:chromosome chromosome:RGSC3.4:18:1:87265094:1 63580237 ID39827 U -
TGATTATACCCAGGAGCTTAATTAAATAT
>18 dna:chromosome chromosome:RGSC3.4:18:1:87265094:1 63580249 ID8048 U -
GCTTCAGTGTTGATTATACCCAGGAGC
>18 dna:chromosome chromosome:RGSC3.4:18:1:87265094:1 63580251 ID21656 U -
TATGACAGCTTCAGTGTTGATTATACCCAGGA
>18 dna:chromosome chromosome:RGSC3.4:18:1:87265094:1 63580251 ID34963 U -
TGACAGCTTCAGTGTTGATTATACCCAGGA
>18 dna:chromosome chromosome:RGSC3.4:18:1:87265094:1 63580252 ID34962 U -
TGACAGCTTCAGTGTTGATTATACCCAGG
>18 dna:chromosome chromosome:RGSC3.4:18:1:87265094:1 63580263 ID7817 U -
GCCTTGAAATATGACAGCTTCAGTGTTGA
>18 dna:chromosome chromosome:RGSC3.4:18:1:87265094:1 63580268 ID24117 U -
TCAGAAGCCTTGAAATATGACAGCTTCAGT
>18 dna:chromosome chromosome:RGSC3.4:18:1:87265094:1 63580283 ID34560 U -
TGACAACATAATTCAGAAGCCTTGAAA
>18 dna:chromosome chromosome:RGSC3.4:18:1:87265094:1 63580287 ID32486 U -
TGAAAATTTGACAACATAATTCAGAAGCCTT
>18 dna:chromosome chromosome:RGSC3.4:18:1:87265094:1 63580287 ID59711 U -
TTGACAACATAATTCAGAAGCCTT
>18 dna:chromosome chromosome:RGSC3.4:18:1:87265094:1 63580288 ID32485 U -
TGAAAATTTGACAACATAATTCAGAAGCCT
>18 dna:chromosome chromosome:RGSC3.4:18:1:87265094:1 63580291 ID32484 U -
TGAAAATTTGACAACATAATTCAGAAG
>18 dna:chromosome chromosome:RGSC3.4:18:1:87265094:1 63580342 ID24917 U -
TCATCTCTGTCAAGGTGTGTGGTACC
>18 dna:chromosome chromosome:RGSC3.4:18:1:87265094:1 63580342 ID44184 U -
TGCTCATCTCTGTCAAGGTGTGTGGTACC
>18 dna:chromosome chromosome:RGSC3.4:18:1:87265094:1 63580343 ID24916 U -
TCATCTCTGTCAAGGTGTGTGGTAC
>18 dna:chromosome chromosome:RGSC3.4:18:1:87265094:1 63580344 ID23997 U -
TCACTGCTCATCTCTGTCAAGGTGTGTGGTA
>18 dna:chromosome chromosome:RGSC3.4:18:1:87265094:1 63580368 ID12750 U -
TAATACACGTGTCTTCTGATCACTGC
>18 dna:chromosome chromosome:RGSC3.4:18:1:87265094:1 63580378 ID7110 U -
GAGTAAACGTAATACACGTGTCTTC
>18 dna:chromosome chromosome:RGSC3.4:18:1:87265094:1 63580396 ID14607 U -
TACATGTCTGCGAGGGTTTTAAGAGTAAA
>18 dna:chromosome chromosome:RGSC3.4:18:1:87265094:1 63580405 ID42941 U -
TGCCTATCTGTACATGTCTGCGAGGGTTTT
>18 dna:chromosome chromosome:RGSC3.4:18:1:87265094:1 63580406 ID42940 U -
TGCCTATCTGTACATGTCTGCGAGGGTTT
>18 dna:chromosome chromosome:RGSC3.4:18:1:87265094:1 63580407 ID42939 U -
TGCCTATCTGTACATGTCTGCGAGGGTT
>18 dna:chromosome chromosome:RGSC3.4:18:1:87265094:1 63580408 ID42938 U -
TGCCTATCTGTACATGTCTGCGAGGGT
>18 dna:chromosome chromosome:RGSC3.4:18:1:87265094:1 63580412 ID42937 U -
TGCCTATCTGTACATGTCTGCGA
>18 dna:chromosome chromosome:RGSC3.4:18:1:87265094:1 63580414 ID6514 U -
GACACACTGTGCCTATCTGTACATGTCTGC
>18 dna:chromosome chromosome:RGSC3.4:18:1:87265094:1 63580417 ID24175 U -
TCAGACACACTGTGCCTATCTGTACATGTC
>18 dna:chromosome chromosome:RGSC3.4:18:1:87265094:1 63580442 ID35870 U -
TGACTGTAATGTCTCTCAGGACTCTCAGA
>18 dna:chromosome chromosome:RGSC3.4:18:1:87265094:1 63580459 ID38969 U -
TGATCAGTGTGATTACCAATGACTGTAATGT
>18 dna:chromosome chromosome:RGSC3.4:18:1:87265094:1 63580461 ID3990 U -
CAGTGTGATTACCAATGACTGTAAT
>18 dna:chromosome chromosome:RGSC3.4:18:1:87265094:1 63580464 ID13102 U -
TAATGATCAGTGTGATTACCAATGACTGT
>18 dna:chromosome chromosome:RGSC3.4:18:1:87265094:1 63580467 ID38530 U -
TGATAATGATCAGTGTGATTACCAATGAC
>18 dna:chromosome chromosome:RGSC3.4:18:1:87265094:1 63580517 ID53091 U -
TGTCTTCTCATATTGACCAATGAAGGA
>18 dna:chromosome chromosome:RGSC3.4:18:1:87265094:1 63580524 ID60908 U -
TTGGTTATTGTCTTCTCATATTGACCAA
>18 dna:chromosome chromosome:RGSC3.4:18:1:87265094:1 63580537 ID36534 U -
TGAGACGTGCTTTTGTTGGTTATTGTCTTC
>18 dna:chromosome chromosome:RGSC3.4:18:1:87265094:1 63580538 ID36533 U -
TGAGACGTGCTTTTGTTGGTTATTGTCTT
>18 dna:chromosome chromosome:RGSC3.4:18:1:87265094:1 63580539 ID36532 U -
TGAGACGTGCTTTTGTTGGTTATTGTCT
>18 dna:chromosome chromosome:RGSC3.4:18:1:87265094:1 63580540 ID62007 U -
TTTGAGACGTGCTTTTGTTGGTTATTGTC
>18 dna:chromosome chromosome:RGSC3.4:18:1:87265094:1 63580544 ID33789 U -
TGAAGCTTTGAGACGTGCTTTTGTTGGTTAT
>18 dna:chromosome chromosome:RGSC3.4:18:1:87265094:1 63580545 ID33788 U -
TGAAGCTTTGAGACGTGCTTTTGTTGGTTA
>18 dna:chromosome chromosome:RGSC3.4:18:1:87265094:1 63580546 ID33787 U -
TGAAGCTTTGAGACGTGCTTTTGTTGGTT
>18 dna:chromosome chromosome:RGSC3.4:18:1:87265094:1 63580547 ID33786 U -
TGAAGCTTTGAGACGTGCTTTTGTTGGT
>18 dna:chromosome chromosome:RGSC3.4:18:1:87265094:1 63580583 ID23294 U -
TCAAGAGGGTGACATTTTGTTTGGGTGGTC
>18 dna:chromosome chromosome:RGSC3.4:18:1:87265094:1 63580584 ID57467 U -
TTCAAGAGGGTGACATTTTGTTTGGGTGGT
>18 dna:chromosome chromosome:RGSC3.4:18:1:87265094:1 63580587 ID57466 U -
TTCAAGAGGGTGACATTTTGTTTGGGT
>18 dna:chromosome chromosome:RGSC3.4:18:1:87265094:1 63580590 ID23293 U -
TCAAGAGGGTGACATTTTGTTTG
>18 dna:chromosome chromosome:RGSC3.4:18:1:87265094:1 63580593 ID46330 U -
TGGACGATTGTTCAAGAGGGTGACATTTTGT
>18 dna:chromosome chromosome:RGSC3.4:18:1:87265094:1 63580594 ID46329 U -
TGGACGATTGTTCAAGAGGGTGACATTTTG
>18 dna:chromosome chromosome:RGSC3.4:18:1:87265094:1 63580608 ID28379 U -
TCCTCTCATGAGCTGGACGATTGTTCAAG
>18 dna:chromosome chromosome:RGSC3.4:18:1:87265094:1 63580620 ID50070 U -
TGGGTTGTTTCCTTCCTCTCATGAGCTGGA
>18 dna:chromosome chromosome:RGSC3.4:18:1:87265094:1 63580645 ID33530 U -
TGAAGAAAAATGTCTCTCTTCTACCTGGGT
>18 dna:chromosome chromosome:RGSC3.4:18:1:87265094:1 63580701 ID4825 U -
CCTTAAGTCTCCTACTCACAATGGCAGATT
>18 dna:chromosome chromosome:RGSC3.4:18:1:87265094:1 63580751 ID15771 U -
TACTAGTGGAATAAACCAGCAGTTTCTTGGAA
>18 dna:chromosome chromosome:RGSC3.4:18:1:87265094:1 63580752 ID15770 U -
TACTAGTGGAATAAACCAGCAGTTTCTTGGA
>18 dna:chromosome chromosome:RGSC3.4:18:1:87265094:1 63580814 ID42006 U -
TGCCAATGCTGATGGGTCCAAAGAGAAA
>18 dna:chromosome chromosome:RGSC3.4:18:1:87265094:1 63580815 ID31050 U -
TCTGCCAATGCTGATGGGTCCAAAGAGAA
>18 dna:chromosome chromosome:RGSC3.4:18:1:87265094:1 63580818 ID28410 U -
TCCTCTGCCAATGCTGATGGGTCCAAAGA
>18 dna:chromosome chromosome:RGSC3.4:18:1:87265094:1 63580893 ID48085 U -
TGGCTGCAACGGACACCAGCTCCCA
>18 dna:chromosome chromosome:RGSC3.4:18:1:87265094:1 63580911 ID16988 U -
TAGAAGGGCCTAAGGCTAAGAATGGCTGC
>18 dna:chromosome chromosome:RGSC3.4:18:1:87265094:1 63580962 ID27136 U -
TCCCGACTCGATCCTCTCGCCTCTTTGGT
>18 dna:chromosome chromosome:RGSC3.4:18:1:87265094:1 63580993 ID13474 U -
TAATTTGGAATCCCTGAATCATTGAGGA
>18 dna:chromosome chromosome:RGSC3.4:18:1:87265094:1 63581006 ID47205 U -
TGGCAACATGCGATTTAATTTGGAATCCCT
>18 dna:chromosome chromosome:RGSC3.4:18:1:87265094:1 63581044 ID17579 U -
TAGAGTTGAAGTCGATGATCCTTGACTCCCT
>18 dna:chromosome chromosome:RGSC3.4:18:1:87265094:1 63581046 ID17578 U -
TAGAGTTGAAGTCGATGATCCTTGACTCC
>18 dna:chromosome chromosome:RGSC3.4:18:1:87265094:1 63581047 ID17577 U -
TAGAGTTGAAGTCGATGATCCTTGACTC
>18 dna:chromosome chromosome:RGSC3.4:18:1:87265094:1 63581049 ID17576 U -
TAGAGTTGAAGTCGATGATCCTTGAC
>18 dna:chromosome chromosome:RGSC3.4:18:1:87265094:1 63581051 ID59616 U -
TTGAAGTCGATGATCCTTG
>18 dna:chromosome chromosome:RGSC3.4:18:1:87265094:1 63581082 ID16684 U -
TAGAAAGGACATTTCTGGATCTCATTTTC
>18 dna:chromosome chromosome:RGSC3.4:18:1:87265094:1 63581088 ID349 U -
AAGACACTTAGAAAGGACATTTCTGGATCTC
>18 dna:chromosome chromosome:RGSC3.4:18:1:87265094:1 63581092 ID7574 U -
GCCAAAGACACTTAGAAAGGACATTTCTGGA
>18 dna:chromosome chromosome:RGSC3.4:18:1:87265094:1 63581104 ID5925 U -
CTTGCCAAAGACACTTAGAAAG
>18 dna:chromosome chromosome:RGSC3.4:18:1:87265094:1 63581198 ID22869 U -
TCAAAAACAGGTGGTAGGATTATCAGGAA
>18 dna:chromosome chromosome:RGSC3.4:18:1:87265094:1 63581199 ID57317 U -
TTCAAAAACAGGTGGTAGGATTATCAGGA
>18 dna:chromosome chromosome:RGSC3.4:18:1:87265094:1 63581203 ID57316 U -
TTCAAAAACAGGTGGTAGGATTATC
>18 dna:chromosome chromosome:RGSC3.4:18:1:87265094:1 63581207 ID9937 U -
TAAAAGCATCTTCAAAAACAGGTGGTAGGAT
>18 dna:chromosome chromosome:RGSC3.4:18:1:87265094:1 63581230 ID32282 U -
TGAAAAGAACGGGCTAAAAGCA
>18 dna:chromosome chromosome:RGSC3.4:18:1:87265094:1 63581276 ID25152 U -
TCATTGTGTACAGAAAGATTTGGTCTC
>18 dna:chromosome chromosome:RGSC3.4:18:1:87265094:1 63581278 ID26351 U -
TCCATCATTGTGTACAGAAAGATTTGGTC
>18 dna:chromosome chromosome:RGSC3.4:18:1:87265094:1 63581279 ID26350 U -
TCCATCATTGTGTACAGAAAGATTTGGT
>18 dna:chromosome chromosome:RGSC3.4:18:1:87265094:1 63581282 ID36866 U -
TGAGATCCATCATTGTGTACAGAAAGATTT
>18 dna:chromosome chromosome:RGSC3.4:18:1:87265094:1 63581284 ID36865 U -
TGAGATCCATCATTGTGTACAGAAAGAT
>18 dna:chromosome chromosome:RGSC3.4:18:1:87265094:1 63581291 ID56965 U -
TTAGCCTTGAGATCCATCATTGTGTACA
>18 dna:chromosome chromosome:RGSC3.4:18:1:87265094:1 63581331 ID43983 U -
TGCTATATCAAGTAGAGGGTCTTTAGAGCC
>18 dna:chromosome chromosome:RGSC3.4:18:1:87265094:1 63581332 ID43982 U -
TGCTATATCAAGTAGAGGGTCTTTAGAGC
>18 dna:chromosome chromosome:RGSC3.4:18:1:87265094:1 63581353 ID9630 U -
TAAAAAAAAATGTGTTAACCTTTGCTATAT
>18 dna:chromosome chromosome:RGSC3.4:18:1:87265094:1 63581358 ID61315 U -
TTTAAAAAAAAATGTGTTAACCTTTGC
>18 dna:chromosome chromosome:RGSC3.4:18:1:87265094:1 63581376 ID13820 U -
TACAAGTATCACACAGAGCTTTAAAAAA
>18 dna:chromosome chromosome:RGSC3.4:18:1:87265094:1 63581458 ID35469 U -
TGACCTGTGAGAAACTTGGGTTGGGGG
>18 dna:chromosome chromosome:RGSC3.4:18:1:87265094:1 63581472 ID39215 U -
TGATGAAGTGGGAAATGACCTGTGAGAA
>18 dna:chromosome chromosome:RGSC3.4:18:1:87265094:1 63581475 ID39214 U -
TGATGAAGTGGGAAATGACCTGTGA
>18 dna:chromosome chromosome:RGSC3.4:18:1:87265094:1 63581475 ID53692 U -
TGTGATGAAGTGGGAAATGACCTGTGA
>18 dna:chromosome chromosome:RGSC3.4:18:1:87265094:1 63581476 ID33919 U -
TGAAGTGGGAAATGACCTGTG
>18 dna:chromosome chromosome:RGSC3.4:18:1:87265094:1 63581477 ID53691 U -
TGTGATGAAGTGGGAAATGACCTGT
>18 dna:chromosome chromosome:RGSC3.4:18:1:87265094:1 63581479 ID53690 U -
TGTGATGAAGTGGGAAATGACCT
>18 dna:chromosome chromosome:RGSC3.4:18:1:87265094:1 63581505 ID28555 U -
TCCTGATCATGGTGGTGCACCTGAAGGT
>18 dna:chromosome chromosome:RGSC3.4:18:1:87265094:1 63581506 ID28554 U -
TCCTGATCATGGTGGTGCACCTGAAGG
>18 dna:chromosome chromosome:RGSC3.4:18:1:87265094:1 63581507 ID58456 U -
TTCCTGATCATGGTGGTGCACCTGAAG
>18 dna:chromosome chromosome:RGSC3.4:18:1:87265094:1 63581520 ID12786 U -
TAATACTGGGAGATTTACTTCCTGATCATGGT
>18 dna:chromosome chromosome:RGSC3.4:18:1:87265094:1 63581520 ID16180 U -
TACTGGGAGATTTACTTCCTGATCATGGT
>18 dna:chromosome chromosome:RGSC3.4:18:1:87265094:1 63581520 ID48796 U -
TGGGAGATTTACTTCCTGATCATGGT
>18 dna:chromosome chromosome:RGSC3.4:18:1:87265094:1 63581550 ID34373 U -
TGAATTCTGTCAGGTTTCTTCCAGTTTTA
>18 dna:chromosome chromosome:RGSC3.4:18:1:87265094:1 63581560 ID17202 U -
TAGACAATGAATTCTGTCAGGTTTCT
>18 dna:chromosome chromosome:RGSC3.4:18:1:87265094:1 63581567 ID5029 U -
CGGTCTATAGACAATGAATTCTGTCA
>18 dna:chromosome chromosome:RGSC3.4:18:1:87265094:1 63581657 ID40338 U -
TGCAAAGTAGGAGGAGGGGCTTGT
>18 dna:chromosome chromosome:RGSC3.4:18:1:87265094:1 63581667 ID59983 U -
TTGCAACAAGAGTAATGCAAAGTAGGAGG
>18 dna:chromosome chromosome:RGSC3.4:18:1:87265094:1 63581678 ID32530 U -
TGAAACCAATTTGCAACAAGAGTAATGC
>18 dna:chromosome chromosome:RGSC3.4:18:1:87265094:1 63581685 ID18072 U -
TAGCACCCACTGAAACCAATTTGCAACAAGA
>18 dna:chromosome chromosome:RGSC3.4:18:1:87265094:1 63581690 ID20048 U -
TAGTAGCACCCACTGAAACCAATTTGCAA
>18 dna:chromosome chromosome:RGSC3.4:18:1:87265094:1 63581692 ID20047 U -
TAGTAGCACCCACTGAAACCAATTTGC
>18 dna:chromosome chromosome:RGSC3.4:18:1:87265094:1 63581730 ID6438 U -
GAATTCACTGGATACGGTCC
>18 dna:chromosome chromosome:RGSC3.4:18:1:87265094:1 63581730 ID31954 U -
TCTTTAATTGAATTCACTGGATACGGTCC
>18 dna:chromosome chromosome:RGSC3.4:18:1:87265094:1 63581730 ID59693 U -
TTGAATTCACTGGATACGGTCC
>18 dna:chromosome chromosome:RGSC3.4:18:1:87265094:1 63581730 ID61467 U -
TTTAATTGAATTCACTGGATACGGTCC
>18 dna:chromosome chromosome:RGSC3.4:18:1:87265094:1 63581731 ID59306 U -
TTCTTTAATTGAATTCACTGGATACGGTC
>18 dna:chromosome chromosome:RGSC3.4:18:1:87265094:1 63581735 ID52846 U -
TGTCCTTCTTTAATTGAATTCACTGGATAC
>18 dna:chromosome chromosome:RGSC3.4:18:1:87265094:1 63581737 ID52845 U -
TGTCCTTCTTTAATTGAATTCACTGGAT
>18 dna:chromosome chromosome:RGSC3.4:18:1:87265094:1 63581738 ID52844 U -
TGTCCTTCTTTAATTGAATTCACTGGA
>18 dna:chromosome chromosome:RGSC3.4:18:1:87265094:1 63581782 ID2424 U -
ATCTACAATAAACCACCTCCTCCGCC
>18 dna:chromosome chromosome:RGSC3.4:18:1:87265094:1 63581783 ID2423 U -
ATCTACAATAAACCACCTCCTCCGC
>18 dna:chromosome chromosome:RGSC3.4:18:1:87265094:1 63581854 ID44169 M -
TGCTCAGTCTGTTGGTCATGTCCACTCTGG
>18 dna:chromosome chromosome:RGSC3.4:18:1:87265094:1 63581951 ID18356 U -
TAGCCATTTTTGCTACGCTGGTCCTTT
>18 dna:chromosome chromosome:RGSC3.4:18:1:87265094:1 63581955 ID21020 U -
TATAGCCTAGCCATTTTTGCTACGCTGGTC
>18 dna:chromosome chromosome:RGSC3.4:18:1:87265094:1 63581977 ID43674 U -
TGCTAAGCTGTCCTTCCCTATATAGCCT
>18 dna:chromosome chromosome:RGSC3.4:18:1:87265094:1 63582112 ID14735 U -
TACCAAAGCAGAGAAAGCCTGGGAGGT
>18 dna:chromosome chromosome:RGSC3.4:18:1:87265094:1 63582118 ID5125 U -
CTAACATTACCAAAGCAGAGAAAGCCTG
>18 dna:chromosome chromosome:RGSC3.4:18:1:87265094:1 63582198 ID16767 U -
TAGAAATTTATATCACGGTCAAGCATTTCA
>18 dna:chromosome chromosome:RGSC3.4:18:1:87265094:1 63582198 ID61547 U -
TTTATATCACGGTCAAGCATTTCA
>18 dna:chromosome chromosome:RGSC3.4:18:1:87265094:1 63582200 ID16766 U -
TAGAAATTTATATCACGGTCAAGCATTT
>18 dna:chromosome chromosome:RGSC3.4:18:1:87265094:1 63582204 ID47038 U -
TGGATTATAGAAATTTATATCACGGTCAAGC
>18 dna:chromosome chromosome:RGSC3.4:18:1:87265094:1 63582222 ID8714 U -
GGGGGAAGTACTATTTGGATTATAGAAA
>18 dna:chromosome chromosome:RGSC3.4:18:1:87265094:1 63582256 ID46959 U -
TGGATGGATTCGCCATTGCACCGCAGGTT
>18 dna:chromosome chromosome:RGSC3.4:18:1:87265094:1 63582272 ID29009 U -
TCCTTGAATCCGACCAATGGATGGATTCGC
>18 dna:chromosome chromosome:RGSC3.4:18:1:87265094:1 63582299 ID9478 U -
GTTAACATTTTTGGCTGACTTGTGCATCC
>18 dna:chromosome chromosome:RGSC3.4:18:1:87265094:1 63582363 ID13281 U -
TAATTAATCCACGGCACCGTTAGATGCTCC
>18 dna:chromosome chromosome:RGSC3.4:18:1:87265094:1 63582508 ID57077 U -
TTATAATGGATCGCATGTAGCTGTGCTTT
>18 dna:chromosome chromosome:RGSC3.4:18:1:87265094:1 63582519 ID52252 U -
TGTATATTGGTTCTTATAATGGATCGCATGT
>18 dna:chromosome chromosome:RGSC3.4:18:1:87265094:1 63582556 ID10122 U -
TAAAATTCTACTAAAGCGGCCGATGGAAAG
>18 dna:chromosome chromosome:RGSC3.4:18:1:87265094:1 63582559 ID10121 U -
TAAAATTCTACTAAAGCGGCCGATGGA
>18 dna:chromosome chromosome:RGSC3.4:18:1:87265094:1 63582656 ID22660 U -
TATTTATGTTCTTTAAGGGATTAAAAAAAA
>18 dna:chromosome chromosome:RGSC3.4:18:1:87265094:1 63582691 ID5153 U -
CTAATGTGTGCATTTTTTTTCCT
>18 dna:chromosome chromosome:RGSC3.4:18:1:87265094:1 63582720 ID12995 U -
TAATCGAGGTGGTGTTTTGAAGTTTTTTTT
>18 dna:chromosome chromosome:RGSC3.4:18:1:87265094:1 63582725 ID38520 U -
TGATAATCGAGGTGGTGTTTTGAAGTTT
>18 dna:chromosome chromosome:RGSC3.4:18:1:87265094:1 63582727 ID39953 U -
TGATTGATAATCGAGGTGGTGTTTTGAAGT
>18 dna:chromosome chromosome:RGSC3.4:18:1:87265094:1 63582732 ID39952 U -
TGATTGATAATCGAGGTGGTGTTTT
>18 dna:chromosome chromosome:RGSC3.4:18:1:87265094:1 63582744 ID13045 U -
TAATCTTTTGCCACCTGATTGATAATCG
>18 dna:chromosome chromosome:RGSC3.4:18:1:87265094:1 63582746 ID39783 U -
TGATTAATCTTTTGCCACCTGATTGATAAT
>18 dna:chromosome chromosome:RGSC3.4:18:1:87265094:1 63582748 ID39782 U -
TGATTAATCTTTTGCCACCTGATTGATA
>18 dna:chromosome chromosome:RGSC3.4:18:1:87265094:1 63582752 ID22838 U -
TATTTTGTGATTAATCTTTTGCCACCTGATT
>18 dna:chromosome chromosome:RGSC3.4:18:1:87265094:1 63582754 ID22837 U -
TATTTTGTGATTAATCTTTTGCCACCTGA
>18 dna:chromosome chromosome:RGSC3.4:18:1:87265094:1 63582764 ID7525 U -
GCAGGATTTATTTTGTGATTAATCTTT
>18 dna:chromosome chromosome:RGSC3.4:18:1:87265094:1 63582871 ID11361 U -
TAACCAGCTCTTTGTGCAGTGTCCTTTGA
>18 dna:chromosome chromosome:RGSC3.4:18:1:87265094:1 63582874 ID11360 U -
TAACCAGCTCTTTGTGCAGTGTCCTT
>18 dna:chromosome chromosome:RGSC3.4:18:1:87265094:1 63582935 ID22884 U -
TCAAAACAGATTTTGTGGGACTCCAAGA
>18 dna:chromosome chromosome:RGSC3.4:18:1:87265094:1 63582940 ID41322 U -
TGCAGTCTCAAAACAGATTTTGTGGGACTC
>18 dna:chromosome chromosome:RGSC3.4:18:1:87265094:1 63582960 ID37931 U -
TGAGGTTTCTAGCCTGAAGCTGCAGTCTCA
>18 dna:chromosome chromosome:RGSC3.4:18:1:87265094:1 63582961 ID37930 U -
TGAGGTTTCTAGCCTGAAGCTGCAGTCTC
>18 dna:chromosome chromosome:RGSC3.4:18:1:87265094:1 63582962 ID30863 U -
TCTGAGGTTTCTAGCCTGAAGCTGCAGTCT
>18 dna:chromosome chromosome:RGSC3.4:18:1:87265094:1 63582962 ID37929 U -
TGAGGTTTCTAGCCTGAAGCTGCAGTCT
>18 dna:chromosome chromosome:RGSC3.4:18:1:87265094:1 63583003 ID56549 U -
TTAATGTCTTCTGCTGGGAGGAAAATGGT
>18 dna:chromosome chromosome:RGSC3.4:18:1:87265094:1 63583009 ID27527 U -
TCCGGCTTAATGTCTTCTGCTGGGAGGAA
>18 dna:chromosome chromosome:RGSC3.4:18:1:87265094:1 63583010 ID58338 U -
TTCCGGCTTAATGTCTTCTGCTGGGAGGA
>18 dna:chromosome chromosome:RGSC3.4:18:1:87265094:1 63583017 ID30343 U -
TCTCCCGTTTCCGGCTTAATGTCTTCTGCT
>18 dna:chromosome chromosome:RGSC3.4:18:1:87265094:1 63583053 ID52229 U -
TGTATACGGCGCAGACAAATGGAACACAGC
>18 dna:chromosome chromosome:RGSC3.4:18:1:87265094:1 63583056 ID52228 U -
TGTATACGGCGCAGACAAATGGAACAC
>18 dna:chromosome chromosome:RGSC3.4:18:1:87265094:1 63583058 ID52227 U -
TGTATACGGCGCAGACAAATGGAAC
>18 dna:chromosome chromosome:RGSC3.4:18:1:87265094:1 63583059 ID16454 U -
TACTTGTGTATACGGCGCAGACAAATGGAA
>18 dna:chromosome chromosome:RGSC3.4:18:1:87265094:1 63583060 ID16453 U -
TACTTGTGTATACGGCGCAGACAAATGGA
>18 dna:chromosome chromosome:RGSC3.4:18:1:87265094:1 63583063 ID16452 U -
TACTTGTGTATACGGCGCAGACAAAT
>18 dna:chromosome chromosome:RGSC3.4:18:1:87265094:1 63583066 ID14017 U -
TACACATACTTGTGTATACGGCGCAGACA
>18 dna:chromosome chromosome:RGSC3.4:18:1:87265094:1 63583095 ID29431 U -
TCGGAGCCTTCGTCCTGCCACAGCTTGGCGTG
>18 dna:chromosome chromosome:RGSC3.4:18:1:87265094:1 63583097 ID29430 U -
TCGGAGCCTTCGTCCTGCCACAGCTTGGCG
>18 dna:chromosome chromosome:RGSC3.4:18:1:87265094:1 63583104 ID27108 U -
TCCCCTGTCGGAGCCTTCGTCCTGCCACAG
>18 dna:chromosome chromosome:RGSC3.4:18:1:87265094:1 63583153 ID61448 U -
TTTAATCACAAGGACTTTTCTAGCTGGGT
>18 dna:chromosome chromosome:RGSC3.4:18:1:87265094:1 63583158 ID20262 U -
TAGTCTTTAATCACAAGGACTTTTCTAGC
>18 dna:chromosome chromosome:RGSC3.4:18:1:87265094:1 63583291 ID60216 U -
TTGCTTACTGAAGGGGGCTTTTCCTCACCTC
>18 dna:chromosome chromosome:RGSC3.4:18:1:87265094:1 63583292 ID44770 U -
TGCTTACTGAAGGGGGCTTTTCCTCACCT
>18 dna:chromosome chromosome:RGSC3.4:18:1:87265094:1 63583293 ID44769 U -
TGCTTACTGAAGGGGGCTTTTCCTCACC
>18 dna:chromosome chromosome:RGSC3.4:18:1:87265094:1 63583305 ID26127 U -
TCCAGCCTTGCTTACTGAAGGGGG
>18 dna:chromosome chromosome:RGSC3.4:18:1:87265094:1 63583309 ID6646 U -
GACCAGTTCCAGCCTTGCTTACTGAAG
>18 dna:chromosome chromosome:RGSC3.4:18:1:87265094:1 63583329 ID7331 U -
GATGTCCTCTTCTGACCTCCAGACCAGT
>18 dna:chromosome chromosome:RGSC3.4:18:1:87265094:1 63583355 ID4231 U -
CATTTAGAGTTGGTCCCTTTGA
>18 dna:chromosome chromosome:RGSC3.4:18:1:87265094:1 63583356 ID10510 U -
TAAAGCATTTAGAGTTGGTCCCTTTG
>18 dna:chromosome chromosome:RGSC3.4:18:1:87265094:1 63583359 ID4016 U -
CATAAAGCATTTAGAGTTGGTCCCT
>18 dna:chromosome chromosome:RGSC3.4:18:1:87265094:1 63583359 ID15881 U -
TACTCACCATAAAGCATTTAGAGTTGGTCCCT
>18 dna:chromosome chromosome:RGSC3.4:18:1:87265094:1 63583361 ID15880 U -
TACTCACCATAAAGCATTTAGAGTTGGTCC
>18 dna:chromosome chromosome:RGSC3.4:18:1:87265094:1 63583367 ID25573 U -
TCCAAGCTACTCACCATAAAGCATTTAGAGT
>18 dna:chromosome chromosome:RGSC3.4:18:1:87265094:1 63583389 ID29087 U -
TCCTTGGTTGTTTGCCTGACTCCAAGCTA
>18 dna:chromosome chromosome:RGSC3.4:18:1:87265094:1 63583398 ID45091 U -
TGCTTTCCTTGGTTGTTTGCCTGAC
>18 dna:chromosome chromosome:RGSC3.4:18:1:87265094:1 63583420 ID51238 U -
TGGTGTATCCAGTGGGCAGCAGCCACACTGC
>18 dna:chromosome chromosome:RGSC3.4:18:1:87265094:1 63583431 ID23203 U -
TCAACACCTGGTGTATCCAGTGGGCAGC
>18 dna:chromosome chromosome:RGSC3.4:18:1:87265094:1 63583459 ID33019 U -
TGAAATGTGAAGAGAAGGACGGAAGTTTC
>18 dna:chromosome chromosome:RGSC3.4:18:1:87265094:1 63583460 ID33018 U -
TGAAATGTGAAGAGAAGGACGGAAGTTT
>18 dna:chromosome chromosome:RGSC3.4:18:1:87265094:1 63583462 ID16041 U -
TACTGAAATGTGAAGAGAAGGACGGAAGT
>18 dna:chromosome chromosome:RGSC3.4:18:1:87265094:1 63583495 ID703 U -
AATTGTGGCTTCTGTTTCGCAGA
>18 dna:chromosome chromosome:RGSC3.4:18:1:87265094:1 63583495 ID6494 U -
GACAATAATTGTGGCTTCTGTTTCGCAGA
>18 dna:chromosome chromosome:RGSC3.4:18:1:87265094:1 63583495 ID34657 U -
TGACAATAATTGTGGCTTCTGTTTCGCAGA
>18 dna:chromosome chromosome:RGSC3.4:18:1:87265094:1 63583498 ID585 U -
AATAATTGTGGCTTCTGTTTCGC
>18 dna:chromosome chromosome:RGSC3.4:18:1:87265094:1 63583498 ID34656 U -
TGACAATAATTGTGGCTTCTGTTTCGC
>18 dna:chromosome chromosome:RGSC3.4:18:1:87265094:1 63583501 ID46244 U -
TGGACATGACAATAATTGTGGCTTCTGTTT
>18 dna:chromosome chromosome:RGSC3.4:18:1:87265094:1 63583502 ID60350 U -
TTGGACATGACAATAATTGTGGCTTCTGTT
>18 dna:chromosome chromosome:RGSC3.4:18:1:87265094:1 63583505 ID6595 U -
GACATGACAATAATTGTGGCTTCT
>18 dna:chromosome chromosome:RGSC3.4:18:1:87265094:1 63583549 ID58805 U -
TTCTAGAGCAGTATCTTAATGGGGGAGCA
>18 dna:chromosome chromosome:RGSC3.4:18:1:87265094:1 63583553 ID58804 U -
TTCTAGAGCAGTATCTTAATGGGGG
>18 dna:chromosome chromosome:RGSC3.4:18:1:87265094:1 63583566 ID49749 U -
TGGGTAGACAGAGTAATTTCTAGAGCAGT
>18 dna:chromosome chromosome:RGSC3.4:18:1:87265094:1 63583586 ID14746 U -
TACCAACAAGCCAAGAAGCAAATGGGTAGAC
>18 dna:chromosome chromosome:RGSC3.4:18:1:87265094:1 63583587 ID14745 U -
TACCAACAAGCCAAGAAGCAAATGGGTAGA
>18 dna:chromosome chromosome:RGSC3.4:18:1:87265094:1 63583588 ID14744 U -
TACCAACAAGCCAAGAAGCAAATGGGTAG
>18 dna:chromosome chromosome:RGSC3.4:18:1:87265094:1 63583589 ID14743 U -
TACCAACAAGCCAAGAAGCAAATGGGTA
>18 dna:chromosome chromosome:RGSC3.4:18:1:87265094:1 63583654 ID6316 U -
GAAGCCTAAATCAGAGCTTGGTGGCCTGGC
>18 dna:chromosome chromosome:RGSC3.4:18:1:87265094:1 63583656 ID30673 U -
TCTGAAGCCTAAATCAGAGCTTGGTGGCCTG
>18 dna:chromosome chromosome:RGSC3.4:18:1:87265094:1 63583657 ID33747 U -
TGAAGCCTAAATCAGAGCTTGGTGGCCT
>18 dna:chromosome chromosome:RGSC3.4:18:1:87265094:1 63583659 ID21490 U -
TATCTGAAGCCTAAATCAGAGCTTGGTGGC
>18 dna:chromosome chromosome:RGSC3.4:18:1:87265094:1 63583660 ID21489 U -
TATCTGAAGCCTAAATCAGAGCTTGGTGG
>18 dna:chromosome chromosome:RGSC3.4:18:1:87265094:1 63583660 ID33746 U -
TGAAGCCTAAATCAGAGCTTGGTGG
>18 dna:chromosome chromosome:RGSC3.4:18:1:87265094:1 63583665 ID49950 U -
TGGGTGTATCTGAAGCCTAAATCAGAGCTT
>18 dna:chromosome chromosome:RGSC3.4:18:1:87265094:1 63583688 ID25672 U -
TCCAATGACAGGGCTGCTTGGGTGT
>18 dna:chromosome chromosome:RGSC3.4:18:1:87265094:1 63583696 ID15258 U -
TACCTCCAATGACAGGGCTGC
>18 dna:chromosome chromosome:RGSC3.4:18:1:87265094:1 63583696 ID44311 U -
TGCTCTTCTACCTCCAATGACAGGGCTGC
>18 dna:chromosome chromosome:RGSC3.4:18:1:87265094:1 63583770 ID45730 U -
TGGAAGAATGAGCCCCAAGAGCAGCGGGGTGT
>18 dna:chromosome chromosome:RGSC3.4:18:1:87265094:1 63583811 ID22108 U -
TATGTGTCGATGAGTTTGGGATCAAGTCCT
>18 dna:chromosome chromosome:RGSC3.4:18:1:87265094:1 63583813 ID54336 U -
TGTGTCGATGAGTTTGGGATCAAGTC
>18 dna:chromosome chromosome:RGSC3.4:18:1:87265094:1 63583814 ID12532 U -
TAAGTATGTGTCGATGAGTTTGGGATCAAGT
>18 dna:chromosome chromosome:RGSC3.4:18:1:87265094:1 63583818 ID31478 U -
TCTTAAGTATGTGTCGATGAGTTTGGGATC
>18 dna:chromosome chromosome:RGSC3.4:18:1:87265094:1 63583819 ID31477 U -
TCTTAAGTATGTGTCGATGAGTTTGGGAT
>18 dna:chromosome chromosome:RGSC3.4:18:1:87265094:1 63583820 ID31476 U -
TCTTAAGTATGTGTCGATGAGTTTGGGA
>18 dna:chromosome chromosome:RGSC3.4:18:1:87265094:1 63583820 ID44299 U -
TGCTCTTAAGTATGTGTCGATGAGTTTGGGA
>18 dna:chromosome chromosome:RGSC3.4:18:1:87265094:1 63583822 ID2774 U -
ATGTGTCGATGAGTTTGG
>18 dna:chromosome chromosome:RGSC3.4:18:1:87265094:1 63583822 ID44298 U -
TGCTCTTAAGTATGTGTCGATGAGTTTGG
>18 dna:chromosome chromosome:RGSC3.4:18:1:87265094:1 63583824 ID21906 U -
TATGCTCTTAAGTATGTGTCGATGAGTTT
>18 dna:chromosome chromosome:RGSC3.4:18:1:87265094:1 63583824 ID31475 U -
TCTTAAGTATGTGTCGATGAGTTT
>18 dna:chromosome chromosome:RGSC3.4:18:1:87265094:1 63583825 ID21905 U -
TATGCTCTTAAGTATGTGTCGATGAGTT
>18 dna:chromosome chromosome:RGSC3.4:18:1:87265094:1 63583826 ID31474 U -
TCTTAAGTATGTGTCGATGAGT
>18 dna:chromosome chromosome:RGSC3.4:18:1:87265094:1 63583843 ID11792 U -
TAAGAAGCACACGTCGCTTTATGCTCTTA
>18 dna:chromosome chromosome:RGSC3.4:18:1:87265094:1 63583852 ID42495 U -
TGCCATGCGTTAAGAAGCACACGTCGCTTT
>18 dna:chromosome chromosome:RGSC3.4:18:1:87265094:1 63583853 ID42494 U -
TGCCATGCGTTAAGAAGCACACGTCGCTT
>18 dna:chromosome chromosome:RGSC3.4:18:1:87265094:1 63586530 ID59537 M -
TTGAACTCAGGACCTCTGGAAGAGCA
>18 dna:chromosome chromosome:RGSC3.4:18:1:87265094:1 63586535 ID58126 M +
TTCCAGAGGTCCTGAGTTCAATTCCCAGC
>18 dna:chromosome chromosome:RGSC3.4:18:1:87265094:1 63586536 ID26063 M +
TCCAGAGGTCCTGAGTTCAATTCCCAGC
>18 dna:chromosome chromosome:RGSC3.4:18:1:87265094:1 63607334 ID7060 M -
GAGGGCATCAGATCTCATTACAGATGGTTGT
>18 dna:chromosome chromosome:RGSC3.4:18:1:87265094:1 63607341 ID31264 M +
TCTGTAATGAGATCTGATGCCCTCTTCTG
>18 dna:chromosome chromosome:RGSC3.4:18:1:87265094:1 63610038 ID39414 M -
TGATGCCCTCTTCTGGTGTGTCTGAAGAC
>18 dna:chromosome chromosome:RGSC3.4:18:1:87265094:1 63610039 ID42721 M -
TGCCCTCTTCTGGTGTGTCTGAAGA
>18 dna:chromosome chromosome:RGSC3.4:18:1:87265094:1 63610041 ID30925 M -
TCTGATGCCCTCTTCTGGTGTGTCTGAA
>18 dna:chromosome chromosome:RGSC3.4:18:1:87265094:1 63610042 ID7250 M -
GATCTGATGCCCTCTTCTGGTGTGTCTGA
>18 dna:chromosome chromosome:RGSC3.4:18:1:87265094:1 63610052 ID31264 M -
TCTGTAATGAGATCTGATGCCCTCTTCTG
>18 dna:chromosome chromosome:RGSC3.4:18:1:87265094:1 63610057 ID7060 M +
GAGGGCATCAGATCTCATTACAGATGGTTGT
>18 dna:chromosome chromosome:RGSC3.4:18:1:87265094:1 63610104 ID26063 M -
TCCAGAGGTCCTGAGTTCAATTCCCAGC
>18 dna:chromosome chromosome:RGSC3.4:18:1:87265094:1 63610104 ID58126 M -
TTCCAGAGGTCCTGAGTTCAATTCCCAGC
>18 dna:chromosome chromosome:RGSC3.4:18:1:87265094:1 63610112 ID59537 M +
TTGAACTCAGGACCTCTGGAAGAGCA
>18 dna:chromosome chromosome:RGSC3.4:18:1:87265094:1 63656315 ID1811 M +
AGGAGGAGGAGGAGGAGGAGGAGGAG
>18 dna:chromosome chromosome:RGSC3.4:18:1:87265094:1 63656317 ID7030 M +
GAGGAGGAGGAGGAGGAGGAGGAGGAG
>18 dna:chromosome chromosome:RGSC3.4:18:1:87265094:1 63656318 ID1811 M +
AGGAGGAGGAGGAGGAGGAGGAGGAG
>18 dna:chromosome chromosome:RGSC3.4:18:1:87265094:1 63656320 ID7030 M +
GAGGAGGAGGAGGAGGAGGAGGAGGAG
>18 dna:chromosome chromosome:RGSC3.4:18:1:87265094:1 63656321 ID1811 M +
AGGAGGAGGAGGAGGAGGAGGAGGAG
>18 dna:chromosome chromosome:RGSC3.4:18:1:87265094:1 63656323 ID7030 M +
GAGGAGGAGGAGGAGGAGGAGGAGGAG
>18 dna:chromosome chromosome:RGSC3.4:18:1:87265094:1 63656324 ID1811 M +
AGGAGGAGGAGGAGGAGGAGGAGGAG
>18 dna:chromosome chromosome:RGSC3.4:18:1:87265094:1 63656326 ID7030 M +
GAGGAGGAGGAGGAGGAGGAGGAGGAG
>18 dna:chromosome chromosome:RGSC3.4:18:1:87265094:1 63656327 ID1811 M +
AGGAGGAGGAGGAGGAGGAGGAGGAG
>18 dna:chromosome chromosome:RGSC3.4:18:1:87265094:1 63656329 ID7030 M +
GAGGAGGAGGAGGAGGAGGAGGAGGAG
>18 dna:chromosome chromosome:RGSC3.4:18:1:87265094:1 63656330 ID1811 M +
AGGAGGAGGAGGAGGAGGAGGAGGAG
