# Supplementary material for: proTRAC - a software for probabilistic piRNA cluster detection, visualization and analysis
Source: BMC Bioinformatics. 2012 Jan 10;13:5. doi: 10.1186/1471-2105-13-5 (PMC3293768; doi:10.1186/1471-2105-13-5)
Supplement: Additional file 6 — proTRAC results folder containing a picture and a FASTA file for each detected rat cluster. After decompression, the folder can be opened as former session in proTRAC. Alternatively, each file can be opened separately with any standard text-editor or graphic-viewer respectively. [file 1471-2105-13-5-S6.ZIP › proTRAC_results_rat/bidirectional_clusters/Cluster_143.fas]

>1 dna:chromosome chromosome:RGSC3.4:1:1:267910886:1 49021004 ID60110 M -
TTGCCATAGATGAAATCAGTTAAAGGCA
>1 dna:chromosome chromosome:RGSC3.4:1:1:267910886:1 49021764 ID39414 M -
TGATGCCCTCTTCTGGTGTGTCTGAAGAC
>1 dna:chromosome chromosome:RGSC3.4:1:1:267910886:1 49021765 ID42721 M -
TGCCCTCTTCTGGTGTGTCTGAAGA
>1 dna:chromosome chromosome:RGSC3.4:1:1:267910886:1 49021767 ID30925 M -
TCTGATGCCCTCTTCTGGTGTGTCTGAA
>1 dna:chromosome chromosome:RGSC3.4:1:1:267910886:1 49021768 ID7250 M -
GATCTGATGCCCTCTTCTGGTGTGTCTGA
>1 dna:chromosome chromosome:RGSC3.4:1:1:267910886:1 49021830 ID26063 M -
TCCAGAGGTCCTGAGTTCAATTCCCAGC
>1 dna:chromosome chromosome:RGSC3.4:1:1:267910886:1 49021830 ID58126 M -
TTCCAGAGGTCCTGAGTTCAATTCCCAGC
>1 dna:chromosome chromosome:RGSC3.4:1:1:267910886:1 49022207 ID60658 M -
TTGGCTTAGCAATCGAGCCTCAGGATGCAGA
>1 dna:chromosome chromosome:RGSC3.4:1:1:267910886:1 49022227 ID54620 M -
TGTTAAACTGGTTCCCAATTGGCTTAGCA
>1 dna:chromosome chromosome:RGSC3.4:1:1:267910886:1 49022506 ID48738 M -
TGGGAGAAAGACCTTATGTTTCTGCTTA
>1 dna:chromosome chromosome:RGSC3.4:1:1:267910886:1 49022549 ID3234 M -
CAAGCTAAAAATCTTTCTGGTTACTGGCTA
>1 dna:chromosome chromosome:RGSC3.4:1:1:267910886:1 49022719 ID22398 M -
TATTCTCTCAAAAGAGGGTTAAATGTCCTGT
>1 dna:chromosome chromosome:RGSC3.4:1:1:267910886:1 49023229 ID40646 M -
TGCAATAGATGATGTTGCGTGTGGTAGTC
>1 dna:chromosome chromosome:RGSC3.4:1:1:267910886:1 49023373 ID56362 M -
TTAAAGTTGTTTGGTTAGAGTAGCA
>1 dna:chromosome chromosome:RGSC3.4:1:1:267910886:1 49023374 ID3749 M -
CAGATTAAAGTTGTTTGGTTAGAGTAGC
>1 dna:chromosome chromosome:RGSC3.4:1:1:267910886:1 49023374 ID7343 M -
GATTAAAGTTGTTTGGTTAGAGTAGC
>1 dna:chromosome chromosome:RGSC3.4:1:1:267910886:1 49023383 ID8468 M -
GGCATTTCAGATTAAAGTTGTTTGGT
>1 dna:chromosome chromosome:RGSC3.4:1:1:267910886:1 49023514 ID10725 M -
TAAATATGGCTAGTATAAGCCTCTGGGGTT
>1 dna:chromosome chromosome:RGSC3.4:1:1:267910886:1 49023858 ID40644 M -
TGCAATAGATCACATATTCAGATGATGTC
>1 dna:chromosome chromosome:RGSC3.4:1:1:267910886:1 49023859 ID20341 M -
TAGTGCAATAGATCACATATTCAGATGATGT
>1 dna:chromosome chromosome:RGSC3.4:1:1:267910886:1 49023861 ID20340 M -
TAGTGCAATAGATCACATATTCAGATGAT
>1 dna:chromosome chromosome:RGSC3.4:1:1:267910886:1 49023861 ID52203 M -
TGTAGTGCAATAGATCACATATTCAGATGAT
>1 dna:chromosome chromosome:RGSC3.4:1:1:267910886:1 49023862 ID52202 M -
TGTAGTGCAATAGATCACATATTCAGATGA
>1 dna:chromosome chromosome:RGSC3.4:1:1:267910886:1 49023863 ID52201 M -
TGTAGTGCAATAGATCACATATTCAGATG
>1 dna:chromosome chromosome:RGSC3.4:1:1:267910886:1 49023921 ID37069 M -
TGAGCAAAATGTCTTGTGGATTACTGTT
>1 dna:chromosome chromosome:RGSC3.4:1:1:267910886:1 49024048 ID54257 M -
TGTGTAAGCATTGTAGCTAAAAATACTA
>1 dna:chromosome chromosome:RGSC3.4:1:1:267910886:1 49024133 ID50666 M -
TGGTCCTTAAGACTTTGTATTGAGAGTGGA
>1 dna:chromosome chromosome:RGSC3.4:1:1:267910886:1 49024138 ID26957 M -
TCCCATGGTCCTTAAGACTTTGTATTGAGA
>1 dna:chromosome chromosome:RGSC3.4:1:1:267910886:1 49024271 ID36933 M -
TGAGATGCTGTTCAGGTGGTCGACCATC
>1 dna:chromosome chromosome:RGSC3.4:1:1:267910886:1 49024278 ID6357 M -
GAAGTGAGATGCTGTTCAGGTGGTC
>1 dna:chromosome chromosome:RGSC3.4:1:1:267910886:1 49024282 ID16421 M -
TACTTGGGGAAGTGAGATGCTGTTCAGGT
>1 dna:chromosome chromosome:RGSC3.4:1:1:267910886:1 49024286 ID16420 M -
TACTTGGGGAAGTGAGATGCTGTTC
>1 dna:chromosome chromosome:RGSC3.4:1:1:267910886:1 49024423 ID54267 M -
TGTGTACTATACCGTGCTCATGGCATTAGGT
>1 dna:chromosome chromosome:RGSC3.4:1:1:267910886:1 49024517 ID51454 U -
TGGTTCCACTTGACTTCTAAGGT
>1 dna:chromosome chromosome:RGSC3.4:1:1:267910886:1 49024611 ID12465 U -
TAAGGTCCATATGTCATTCTTTTGACTATC
>1 dna:chromosome chromosome:RGSC3.4:1:1:267910886:1 49024770 ID22708 M -
TATTTCGTGTTGACTATCATTAAGAGGC
>1 dna:chromosome chromosome:RGSC3.4:1:1:267910886:1 49024785 ID53473 M -
TGTGACTGTCAACCTATATTTCGTGTTGA
>1 dna:chromosome chromosome:RGSC3.4:1:1:267910886:1 49025184 ID6221 U -
GAACAGCAGCCCTAGTGGCTATTCTGCCTTC
>1 dna:chromosome chromosome:RGSC3.4:1:1:267910886:1 49025273 ID39849 M -
TGATTATTGAGTGAATTCAGGCGACACT
>1 dna:chromosome chromosome:RGSC3.4:1:1:267910886:1 49025274 ID39848 M -
TGATTATTGAGTGAATTCAGGCGACAC
>1 dna:chromosome chromosome:RGSC3.4:1:1:267910886:1 49025275 ID39847 M -
TGATTATTGAGTGAATTCAGGCGACA
>1 dna:chromosome chromosome:RGSC3.4:1:1:267910886:1 49025380 ID41415 M -
TGCATAGAGCTAGCCAGGTGGGGT
>1 dna:chromosome chromosome:RGSC3.4:1:1:267910886:1 49025434 ID56362 M -
TTAAAGTTGTTTGGTTAGAGTAGCA
>1 dna:chromosome chromosome:RGSC3.4:1:1:267910886:1 49025435 ID3749 M -
CAGATTAAAGTTGTTTGGTTAGAGTAGC
>1 dna:chromosome chromosome:RGSC3.4:1:1:267910886:1 49025435 ID7343 M -
GATTAAAGTTGTTTGGTTAGAGTAGC
>1 dna:chromosome chromosome:RGSC3.4:1:1:267910886:1 49025444 ID8468 M -
GGCATTTCAGATTAAAGTTGTTTGGT
>1 dna:chromosome chromosome:RGSC3.4:1:1:267910886:1 49025575 ID10725 M -
TAAATATGGCTAGTATAAGCCTCTGGGGTT
>1 dna:chromosome chromosome:RGSC3.4:1:1:267910886:1 49025917 ID3436 U -
CACATATTCAGGTGATGTCATGTGAAAT
>1 dna:chromosome chromosome:RGSC3.4:1:1:267910886:1 49026096 ID52029 U -
TGTACAGAATAAAAATAATGAAAAGGATGTA
>1 dna:chromosome chromosome:RGSC3.4:1:1:267910886:1 49026225 ID21148 U -
TATATTGAGAGTGGAAATTTCCCTGGTC
>1 dna:chromosome chromosome:RGSC3.4:1:1:267910886:1 49026433 ID61807 U -
TTTCTAGGTGGCCTCATTTTCAGGTGTT
>1 dna:chromosome chromosome:RGSC3.4:1:1:267910886:1 49026485 ID47620 U -
TGGCATTAGCTCACAGTTGCGATTATTTGTC
>1 dna:chromosome chromosome:RGSC3.4:1:1:267910886:1 49026789 ID14442 M -
TACATACTTGCCACAACCGGTCTTCAAAA
>1 dna:chromosome chromosome:RGSC3.4:1:1:267910886:1 49026789 ID42043 M -
TGCCACAACCGGTCTTCAAAA
>1 dna:chromosome chromosome:RGSC3.4:1:1:267910886:1 49027062 ID62185 U -
TTTGGCATACAGCAAGCAAGATGATC
>1 dna:chromosome chromosome:RGSC3.4:1:1:267910886:1 49027248 ID13503 M -
TAATTTTGTTCAGTTGAAGTGTCCTTAGT
>1 dna:chromosome chromosome:RGSC3.4:1:1:267910886:1 49027250 ID62261 M -
TTTGTTCAGTTGAAGTGTCCTTA
>1 dna:chromosome chromosome:RGSC3.4:1:1:267910886:1 49027490 ID56812 U -
TTACTTGTACATGATGTTGTGGTGGTTAA
>1 dna:chromosome chromosome:RGSC3.4:1:1:267910886:1 49027493 ID8949 U -
GTACATGATGTTGTGGTGGT
>1 dna:chromosome chromosome:RGSC3.4:1:1:267910886:1 49027494 ID23503 U -
TCAATTACTTGTACATGATGTTGTGGTGG
>1 dna:chromosome chromosome:RGSC3.4:1:1:267910886:1 49027614 ID12900 U -
TAATATTTGTATAAACATTTCCCAGGCCTT
>1 dna:chromosome chromosome:RGSC3.4:1:1:267910886:1 49027616 ID43713 U -
TGCTAATATTTGTATAAACATTTCCCAGGCC
>1 dna:chromosome chromosome:RGSC3.4:1:1:267910886:1 49027767 ID18071 M -
TAGCACCATTGTACAGGTTCAGCATTTGC
>1 dna:chromosome chromosome:RGSC3.4:1:1:267910886:1 49027776 ID9447 M -
GTGTTAGCACCATTGTACAGGTTC
>1 dna:chromosome chromosome:RGSC3.4:1:1:267910886:1 49027776 ID22936 M -
TCAAAAGTGTTAGCACCATTGTACAGGTTC
>1 dna:chromosome chromosome:RGSC3.4:1:1:267910886:1 49027814 ID6690 U -
GACCTTCATAAATTTATCCTAGTAAGAGTT
>1 dna:chromosome chromosome:RGSC3.4:1:1:267910886:1 49028001 ID21778 U -
TATGATGGATATATCTGGGTTTGACAGTCA
>1 dna:chromosome chromosome:RGSC3.4:1:1:267910886:1 49028006 ID52950 M -
TGTCTATGATGGATATATCTGGGTTTGAC
>1 dna:chromosome chromosome:RGSC3.4:1:1:267910886:1 49028011 ID21360 M -
TATCATGTCTATGATGGATATATCTGGGT
>1 dna:chromosome chromosome:RGSC3.4:1:1:267910886:1 49028011 ID57142 M -
TTATCATGTCTATGATGGATATATCTGGGT
>1 dna:chromosome chromosome:RGSC3.4:1:1:267910886:1 49028012 ID57141 M -
TTATCATGTCTATGATGGATATATCTGGG
>1 dna:chromosome chromosome:RGSC3.4:1:1:267910886:1 49028176 ID42461 M -
TGCCATGATCCGCTTAGACTTTCTTTGATGT
>1 dna:chromosome chromosome:RGSC3.4:1:1:267910886:1 49028180 ID42460 M -
TGCCATGATCCGCTTAGACTTTCTTTG
>1 dna:chromosome chromosome:RGSC3.4:1:1:267910886:1 49028197 ID19983 U -
TAGTAAGAAGTAGGATGCCATGATC
>1 dna:chromosome chromosome:RGSC3.4:1:1:267910886:1 49028226 ID53276 U -
TGTGAAGCCAGACAGCTGGAGAGCATGTC
>1 dna:chromosome chromosome:RGSC3.4:1:1:267910886:1 49028260 ID11628 M -
TAACTGGAGTAACTGTCTGAGG
>1 dna:chromosome chromosome:RGSC3.4:1:1:267910886:1 49028264 ID46584 M -
TGGAGCCATAACTGGAGTAACTGTCT
>1 dna:chromosome chromosome:RGSC3.4:1:1:267910886:1 49028282 ID12952 M -
TAATCATTAAGGGTAGGGAATGGAGCCA
>1 dna:chromosome chromosome:RGSC3.4:1:1:267910886:1 49028310 ID41317 M -
TGCAGTCCAGGCCTAGTGCGGAAGTAGCA
>1 dna:chromosome chromosome:RGSC3.4:1:1:267910886:1 49028344 ID25702 M -
TCCAATGTGCCAATGGTGGGTTGGTTTCCAC
>1 dna:chromosome chromosome:RGSC3.4:1:1:267910886:1 49028346 ID9094 M -
GTCCAATGTGCCAATGGTGGGTTGGTTTCC
>1 dna:chromosome chromosome:RGSC3.4:1:1:267910886:1 49028347 ID9093 M -
GTCCAATGTGCCAATGGTGGGTTGGTTTC
>1 dna:chromosome chromosome:RGSC3.4:1:1:267910886:1 49028349 ID9092 M -
GTCCAATGTGCCAATGGTGGGTTGGTT
>1 dna:chromosome chromosome:RGSC3.4:1:1:267910886:1 49028350 ID9091 M -
GTCCAATGTGCCAATGGTGGGTTGGT
>1 dna:chromosome chromosome:RGSC3.4:1:1:267910886:1 49028354 ID34640 M -
TGACAAGTCCAATGTGCCAATGGTGGGT
>1 dna:chromosome chromosome:RGSC3.4:1:1:267910886:1 49028355 ID34639 M -
TGACAAGTCCAATGTGCCAATGGTGGG
>1 dna:chromosome chromosome:RGSC3.4:1:1:267910886:1 49028358 ID48786 M -
TGGGAGATGACAAGTCCAATGTGCCAATGGT
>1 dna:chromosome chromosome:RGSC3.4:1:1:267910886:1 49028359 ID48785 M -
TGGGAGATGACAAGTCCAATGTGCCAATGG
>1 dna:chromosome chromosome:RGSC3.4:1:1:267910886:1 49028361 ID48784 M -
TGGGAGATGACAAGTCCAATGTGCCAAT
>1 dna:chromosome chromosome:RGSC3.4:1:1:267910886:1 49028372 ID10170 M -
TAAACAAGGCTATGGGAGATGACAAGTCC
>1 dna:chromosome chromosome:RGSC3.4:1:1:267910886:1 49028378 ID19345 M -
TAGGCATAAACAAGGCTATGGGAGATGAC
>1 dna:chromosome chromosome:RGSC3.4:1:1:267910886:1 49028408 ID30708 M -
TCTGAATCCTCTATGACTAGAATTATGGAC
>1 dna:chromosome chromosome:RGSC3.4:1:1:267910886:1 49028415 ID51486 M -
TGGTTCTTCTGAATCCTCTATGACTAGAAT
>1 dna:chromosome chromosome:RGSC3.4:1:1:267910886:1 49028476 ID52326 M -
TGTATGTTTTGTCCAGTGCAGGTGTCCTC
>1 dna:chromosome chromosome:RGSC3.4:1:1:267910886:1 49028478 ID52325 M -
TGTATGTTTTGTCCAGTGCAGGTGTCC
>1 dna:chromosome chromosome:RGSC3.4:1:1:267910886:1 49028479 ID52324 M -
TGTATGTTTTGTCCAGTGCAGGTGTC
>1 dna:chromosome chromosome:RGSC3.4:1:1:267910886:1 49028521 ID4585 M -
CCCTGAGGCTGCTTGTTGACTGAAGGC
>1 dna:chromosome chromosome:RGSC3.4:1:1:267910886:1 49028564 ID12836 M -
TAATAGGTTGTCTTCTGTGTTCTCA
>1 dna:chromosome chromosome:RGSC3.4:1:1:267910886:1 49028690 ID59339 M -
TTCTTTCTTGATGGAGAGCAGCAAC
>1 dna:chromosome chromosome:RGSC3.4:1:1:267910886:1 49028691 ID6931 M -
GAGATTTCTTTCTTGATGGAGAGCAGCAA
>1 dna:chromosome chromosome:RGSC3.4:1:1:267910886:1 49028732 ID54042 M -
TGTGCTTCATTTCTCAAAAGAGACAAGGCGT
>1 dna:chromosome chromosome:RGSC3.4:1:1:267910886:1 49028733 ID54041 M -
TGTGCTTCATTTCTCAAAAGAGACAAGGCG
>1 dna:chromosome chromosome:RGSC3.4:1:1:267910886:1 49028955 ID24598 U -
TCAGTCATATTGAATGCCTGCTGGGAAGT
>1 dna:chromosome chromosome:RGSC3.4:1:1:267910886:1 49029027 ID22779 M -
TATTTGTGGGGTGCTCTAGTACAGATGA
>1 dna:chromosome chromosome:RGSC3.4:1:1:267910886:1 49029033 ID55253 M -
TGTTGTATTTGTGGGGTGCTCTAGTAC
>1 dna:chromosome chromosome:RGSC3.4:1:1:267910886:1 49029128 ID53791 M -
TGTGATTAATTGCCAGATATGTTAGGATCA
>1 dna:chromosome chromosome:RGSC3.4:1:1:267910886:1 49029131 ID61150 M -
TTGTGATTAATTGCCAGATATGTTAGGA
>1 dna:chromosome chromosome:RGSC3.4:1:1:267910886:1 49029140 ID31674 M -
TCTTCAGCTCTTGTGATTAATTGCCAGAT
>1 dna:chromosome chromosome:RGSC3.4:1:1:267910886:1 49029158 ID34590 M -
TGACAACTTAAGAATTTGTTCTTCAGCTCT
>1 dna:chromosome chromosome:RGSC3.4:1:1:267910886:1 49029177 ID45641 U -
TGGAACGTGATGTTACTTCTGACAACTTAA
>1 dna:chromosome chromosome:RGSC3.4:1:1:267910886:1 49029270 ID60031 M -
TTGCAGGACCTACATTGTCACAGGATCCACA
>1 dna:chromosome chromosome:RGSC3.4:1:1:267910886:1 49029279 ID5332 M -
CTCCAGTATTGCAGGACCTACATTGTCACA
>1 dna:chromosome chromosome:RGSC3.4:1:1:267910886:1 49029280 ID5331 M -
CTCCAGTATTGCAGGACCTACATTGTCAC
>1 dna:chromosome chromosome:RGSC3.4:1:1:267910886:1 49029283 ID60142 M -
TTGCCTCCAGTATTGCAGGACCTACATTGT
>1 dna:chromosome chromosome:RGSC3.4:1:1:267910886:1 49029306 ID51734 M -
TGTAAAAGTACCTGCACTATCTCATTGCCTC
>1 dna:chromosome chromosome:RGSC3.4:1:1:267910886:1 49029328 ID25716 M -
TCCAATGTTGCCTGACCTCCAATGTAAAAGT
>1 dna:chromosome chromosome:RGSC3.4:1:1:267910886:1 49029331 ID25715 M -
TCCAATGTTGCCTGACCTCCAATGTAAA
>1 dna:chromosome chromosome:RGSC3.4:1:1:267910886:1 49029517 ID4363 U -
CCAGCACTTTGACGGCCACTGTAGCAGG
>1 dna:chromosome chromosome:RGSC3.4:1:1:267910886:1 49029583 ID46026 M -
TGGAATGGTCAAAAATCATCAGTACATGTGC
>1 dna:chromosome chromosome:RGSC3.4:1:1:267910886:1 49029594 ID39728 M -
TGATGTTGGAATGGTCAAAAATCATC
>1 dna:chromosome chromosome:RGSC3.4:1:1:267910886:1 49029598 ID32958 M -
TGAAATGATGTTGGAATGGTCAAAAAT
>1 dna:chromosome chromosome:RGSC3.4:1:1:267910886:1 49029605 ID60460 M -
TTGGAGTAGTGAAATGATGTTGGAATGGT
>1 dna:chromosome chromosome:RGSC3.4:1:1:267910886:1 49029608 ID16414 M -
TACTTGGAGTAGTGAAATGATGTTGGAAT
>1 dna:chromosome chromosome:RGSC3.4:1:1:267910886:1 49029611 ID16413 M -
TACTTGGAGTAGTGAAATGATGTTGG
>1 dna:chromosome chromosome:RGSC3.4:1:1:267910886:1 49029613 ID23502 M -
TCAATTACTTGGAGTAGTGAAATGATGTT
>1 dna:chromosome chromosome:RGSC3.4:1:1:267910886:1 49029699 ID25846 M -
TCCACCAACTGGCCAGCTGTTCAGACGTGT
>1 dna:chromosome chromosome:RGSC3.4:1:1:267910886:1 49029826 ID6780 M -
GACTTTGACTTTTCCTTTCTTGTCCAAGAA
>1 dna:chromosome chromosome:RGSC3.4:1:1:267910886:1 49029989 ID35603 M -
TGACTACCATGAAATATAAGACTACTCAT
>1 dna:chromosome chromosome:RGSC3.4:1:1:267910886:1 49029998 ID32546 M -
TGAAACCTCTGACTACCATGAAATATAAG
>1 dna:chromosome chromosome:RGSC3.4:1:1:267910886:1 49030001 ID23138 M -
TCAAATGAAACCTCTGACTACCATGAAATAT
>1 dna:chromosome chromosome:RGSC3.4:1:1:267910886:1 49030099 ID11782 M -
TAAGAACTTATGCAGGTCATCCAGCTCTT
>1 dna:chromosome chromosome:RGSC3.4:1:1:267910886:1 49030125 ID7801 M -
GCCTGTATCTGGGGTTTACTCTCATTAA
>1 dna:chromosome chromosome:RGSC3.4:1:1:267910886:1 49030206 ID24692 M -
TCAGTTGCTCATAGGGATTTGGGAA
>1 dna:chromosome chromosome:RGSC3.4:1:1:267910886:1 49030333 ID4618 M -
CCCTTGCAGTAAGCAATAGGATGCCATGGT
>1 dna:chromosome chromosome:RGSC3.4:1:1:267910886:1 49030411 ID23494 M -
TCAATGTTAGGGAATGGTGCCATAACTGT
>1 dna:chromosome chromosome:RGSC3.4:1:1:267910886:1 49030489 ID6299 M -
GAAGATGACGAAACTAATGTGCTGATGGT
>1 dna:chromosome chromosome:RGSC3.4:1:1:267910886:1 49030679 ID14683 U -
TACATTGTCTTTTCTGTTCTCATTGATGCT
>1 dna:chromosome chromosome:RGSC3.4:1:1:267910886:1 49030680 ID14682 U -
TACATTGTCTTTTCTGTTCTCATTGATGC
>1 dna:chromosome chromosome:RGSC3.4:1:1:267910886:1 49031167 ID28184 M -
TCCTCACCTTGTGGGAGCTGTTGCCTTT
>1 dna:chromosome chromosome:RGSC3.4:1:1:267910886:1 49031212 ID18971 M -
TAGGACTGTTATCCCCTGGAAGATCACAAG
>1 dna:chromosome chromosome:RGSC3.4:1:1:267910886:1 49031415 ID61212 M -
TTGTTACAGTAATTCCACTATCTCTGTGCC
>1 dna:chromosome chromosome:RGSC3.4:1:1:267910886:1 49031537 ID51534 M -
TGGTTGCAGGACATCCACTTTTACAGTGCC
>1 dna:chromosome chromosome:RGSC3.4:1:1:267910886:1 49032080 ID5175 M -
CTACTGTCTCAGGACCTCTACCT
>1 dna:chromosome chromosome:RGSC3.4:1:1:267910886:1 49032572 ID46912 M -
TGGATGAATTTGGAAAGCTGTTGAC
>1 dna:chromosome chromosome:RGSC3.4:1:1:267910886:1 49033121 ID7545 M -
GCATAATCTTTAAGGGTAGGGAATGG
>1 dna:chromosome chromosome:RGSC3.4:1:1:267910886:1 49033237 ID30708 M -
TCTGAATCCTCTATGACTAGAATTATGGAC
>1 dna:chromosome chromosome:RGSC3.4:1:1:267910886:1 49033244 ID51486 M -
TGGTTCTTCTGAATCCTCTATGACTAGAAT
>1 dna:chromosome chromosome:RGSC3.4:1:1:267910886:1 49033580 ID59361 M -
TTCTTTGGATGCTGTGTCTATCCCTCATT
>1 dna:chromosome chromosome:RGSC3.4:1:1:267910886:1 49033943 ID13295 M -
TAATTACCAGATGTGCTAGGATCAGTTGCC
>1 dna:chromosome chromosome:RGSC3.4:1:1:267910886:1 49033944 ID3746 M -
CAGATGTGCTAGGATCAGTTGC
>1 dna:chromosome chromosome:RGSC3.4:1:1:267910886:1 49033944 ID13294 M -
TAATTACCAGATGTGCTAGGATCAGTTGC
>1 dna:chromosome chromosome:RGSC3.4:1:1:267910886:1 49033947 ID39788 M -
TGATTAATTACCAGATGTGCTAGGATCAGT
>1 dna:chromosome chromosome:RGSC3.4:1:1:267910886:1 49033952 ID31925 M -
TCTTGTGATTAATTACCAGATGTGCTAGGA
>1 dna:chromosome chromosome:RGSC3.4:1:1:267910886:1 49034517 ID26002 M -
TCCAGAACCTCCAATGGTGCAGGACCTCC
>1 dna:chromosome chromosome:RGSC3.4:1:1:267910886:1 49034518 ID54957 M -
TGTTCCAGAACCTCCAATGGTGCAGGACCTC
>1 dna:chromosome chromosome:RGSC3.4:1:1:267910886:1 49034593 ID26765 U -
TCCCACTTTCACATGGCCTACAATGTTGCC
>1 dna:chromosome chromosome:RGSC3.4:1:1:267910886:1 49035294 ID1800 M -
AGGACTTTCAAATTGCAGGAACTCTACTA
>1 dna:chromosome chromosome:RGSC3.4:1:1:267910886:1 49035296 ID8282 M -
GGACTTTCAAATTGCAGGAACTCTAC
>1 dna:chromosome chromosome:RGSC3.4:1:1:267910886:1 49035553 ID27738 M -
TCCTAAGACCTCCCTTGTCACAGGACCTC
>1 dna:chromosome chromosome:RGSC3.4:1:1:267910886:1 49035734 ID36314 M -
TGAGAAGGTATAGATGTGTCTCAGAC
>1 dna:chromosome chromosome:RGSC3.4:1:1:267910886:1 49036082 ID13694 M -
TACAACAGTGAAATATAAGCCTACTCCT
>1 dna:chromosome chromosome:RGSC3.4:1:1:267910886:1 49036767 ID54995 M -
TGTTCTAATTGGTGCTGCTCTTGTAAGTGT
>1 dna:chromosome chromosome:RGSC3.4:1:1:267910886:1 49036903 ID59908 M -
TTGATGGAAAGGAGCAACACAACTTCAGG
>1 dna:chromosome chromosome:RGSC3.4:1:1:267910886:1 49036951 ID7775 M -
GCCTCATTTATGAGAGAACACAGTTCTGC
>1 dna:chromosome chromosome:RGSC3.4:1:1:267910886:1 49037339 ID53788 M -
TGTGATTAATGGCCACATGTGCTAGGACC
>1 dna:chromosome chromosome:RGSC3.4:1:1:267910886:1 49037725 ID33720 M -
TGAAGCAGGACCTCTAATGATGCTGCAGCTT
>1 dna:chromosome chromosome:RGSC3.4:1:1:267910886:1 49037810 ID7768 M -
GCCTATAACCTCCACTGTCCCAGAACTTC
>1 dna:chromosome chromosome:RGSC3.4:1:1:267910886:1 49038271 ID41445 M -
TGCATCACATGTGATTGATGACCACATA
>1 dna:chromosome chromosome:RGSC3.4:1:1:267910886:1 49038448 ID25717 M -
TCCAATGTTGCTGGACTTCTACTGTTGC
>1 dna:chromosome chromosome:RGSC3.4:1:1:267910886:1 49038720 ID62120 M -
TTTGCAGGACCTCTACTGGCCCAGG
>1 dna:chromosome chromosome:RGSC3.4:1:1:267910886:1 49038844 ID24010 M -
TCACTGTCGCAGGACCTACACTGTTGCAGG
>1 dna:chromosome chromosome:RGSC3.4:1:1:267910886:1 49038856 ID9109 U -
GTCCCAACTTCTTCACTGTCGCAGGACCTA
>1 dna:chromosome chromosome:RGSC3.4:1:1:267910886:1 49039294 ID52406 M -
TGTCAACTGGCATAGAAAGTCCACAGTTGC
>1 dna:chromosome chromosome:RGSC3.4:1:1:267910886:1 49039829 ID32869 M -
TGAAATATTGTGTGCCCAGGGCAGTAGTT
>1 dna:chromosome chromosome:RGSC3.4:1:1:267910886:1 49039830 ID32868 M -
TGAAATATTGTGTGCCCAGGGCAGTAGT
>1 dna:chromosome chromosome:RGSC3.4:1:1:267910886:1 49039833 ID32867 M -
TGAAATATTGTGTGCCCAGGGCAGT
>1 dna:chromosome chromosome:RGSC3.4:1:1:267910886:1 49039987 ID10287 M -
TAAACGTTGACAAAGAGGAGTTCAGGGGCAA
>1 dna:chromosome chromosome:RGSC3.4:1:1:267910886:1 49039995 ID24715 M -
TCATAAACGTTGACAAAGAGGAGTTC
>1 dna:chromosome chromosome:RGSC3.4:1:1:267910886:1 49039997 ID35331 M -
TGACCATCATAAACGTTGACAAAGAGGAGT
>1 dna:chromosome chromosome:RGSC3.4:1:1:267910886:1 49039998 ID35330 M -
TGACCATCATAAACGTTGACAAAGAGGAG
>1 dna:chromosome chromosome:RGSC3.4:1:1:267910886:1 49039999 ID35329 M -
TGACCATCATAAACGTTGACAAAGAGGA
>1 dna:chromosome chromosome:RGSC3.4:1:1:267910886:1 49040002 ID51506 M -
TGGTTGACCATCATAAACGTTGACAAAGA
>1 dna:chromosome chromosome:RGSC3.4:1:1:267910886:1 49040034 ID5673 M -
CTGGGGTTTACTGTGATTAAGAGATAATGA
>1 dna:chromosome chromosome:RGSC3.4:1:1:267910886:1 49040038 ID5672 M -
CTGGGGTTTACTGTGATTAAGAGATA
>1 dna:chromosome chromosome:RGSC3.4:1:1:267910886:1 49040333 ID7545 M -
GCATAATCTTTAAGGGTAGGGAATGG
>1 dna:chromosome chromosome:RGSC3.4:1:1:267910886:1 49040377 ID51178 M -
TGGTGGGTTGGTTTCCACTCCTCTGA
>1 dna:chromosome chromosome:RGSC3.4:1:1:267910886:1 49040554 ID4585 M -
CCCTGAGGCTGCTTGTTGACTGAAGGC
>1 dna:chromosome chromosome:RGSC3.4:1:1:267910886:1 49040689 ID40146 M -
TGATTTGGATATTCCTAATTTCTTGGTCC
>1 dna:chromosome chromosome:RGSC3.4:1:1:267910886:1 49040690 ID59959 M -
TTGATTTGGATATTCCTAATTTCTTGGTC
>1 dna:chromosome chromosome:RGSC3.4:1:1:267910886:1 49040692 ID44956 M -
TGCTTGATTTGGATATTCCTAATTTCTTGG
>1 dna:chromosome chromosome:RGSC3.4:1:1:267910886:1 49041132 ID53986 M -
TGTGCTAGATCAGTAGCGCCTGGAAGACTC
>1 dna:chromosome chromosome:RGSC3.4:1:1:267910886:1 49041147 ID39787 M -
TGATTAATGTCCAGATGTGCTAGATCAGTA
>1 dna:chromosome chromosome:RGSC3.4:1:1:267910886:1 49041148 ID39786 M -
TGATTAATGTCCAGATGTGCTAGATCAGT
>1 dna:chromosome chromosome:RGSC3.4:1:1:267910886:1 49041149 ID21806 M -
TATGATTAATGTCCAGATGTGCTAGATCAG
>1 dna:chromosome chromosome:RGSC3.4:1:1:267910886:1 49041149 ID39785 M -
TGATTAATGTCCAGATGTGCTAGATCAG
>1 dna:chromosome chromosome:RGSC3.4:1:1:267910886:1 49041150 ID21805 M -
TATGATTAATGTCCAGATGTGCTAGATCA
>1 dna:chromosome chromosome:RGSC3.4:1:1:267910886:1 49041151 ID21804 M -
TATGATTAATGTCCAGATGTGCTAGATC
>1 dna:chromosome chromosome:RGSC3.4:1:1:267910886:1 49041152 ID28084 M -
TCCTATGATTAATGTCCAGATGTGCTAGAT
>1 dna:chromosome chromosome:RGSC3.4:1:1:267910886:1 49041193 ID39432 M -
TGATGCTACGTCTGAAAAGTTAAGAATT
>1 dna:chromosome chromosome:RGSC3.4:1:1:267910886:1 49041193 ID43798 M -
TGCTACGTCTGAAAAGTTAAGAATT
>1 dna:chromosome chromosome:RGSC3.4:1:1:267910886:1 49041291 ID14297 M -
TACAGGACCTACACTGTCAGAGGATCTGCA
>1 dna:chromosome chromosome:RGSC3.4:1:1:267910886:1 49041299 ID25957 M -
TCCACTGTTACAGGACCTACACTGTCAGAG
>1 dna:chromosome chromosome:RGSC3.4:1:1:267910886:1 49041327 ID9202 M -
GTGAAAGTAACTCCACTATCTCAGTGCCTC
>1 dna:chromosome chromosome:RGSC3.4:1:1:267910886:1 49041327 ID32771 M -
TGAAAGTAACTCCACTATCTCAGTGCCTC
>1 dna:chromosome chromosome:RGSC3.4:1:1:267910886:1 49041328 ID53179 M -
TGTGAAAGTAACTCCACTATCTCAGTGCCT
>1 dna:chromosome chromosome:RGSC3.4:1:1:267910886:1 49041330 ID53178 M -
TGTGAAAGTAACTCCACTATCTCAGTGC
>1 dna:chromosome chromosome:RGSC3.4:1:1:267910886:1 49041500 ID52103 M -
TGTAGAACCTTCACTGTCACAGGGCCT
>1 dna:chromosome chromosome:RGSC3.4:1:1:267910886:1 49041519 ID15791 U -
TACTATCGCAGAAATGCCACTGTTGTAGAAC
>1 dna:chromosome chromosome:RGSC3.4:1:1:267910886:1 49041557 ID26526 M -
TCCATTGTTGCTGGTCTTACATTGTCTAA
>1 dna:chromosome chromosome:RGSC3.4:1:1:267910886:1 49041558 ID26525 M -
TCCATTGTTGCTGGTCTTACATTGTCTA
>1 dna:chromosome chromosome:RGSC3.4:1:1:267910886:1 49041558 ID61247 M -
TTGTTGCTGGTCTTACATTGTCTA
>1 dna:chromosome chromosome:RGSC3.4:1:1:267910886:1 49041561 ID26524 M -
TCCATTGTTGCTGGTCTTACATTGT
>1 dna:chromosome chromosome:RGSC3.4:1:1:267910886:1 49041657 ID25675 M -
TCCAATGATGCAGGACCTCCACTGTCATGG
>1 dna:chromosome chromosome:RGSC3.4:1:1:267910886:1 49041702 ID29960 M -
TCTATGCAACTGCACTGTCTCAGGACCTC
>1 dna:chromosome chromosome:RGSC3.4:1:1:267910886:1 49041732 ID8258 M -
GGACCTACACTGTTGCAGGAACTCCAAT
>1 dna:chromosome chromosome:RGSC3.4:1:1:267910886:1 49041960 ID41250 M -
TGCAGGACCTCAAATGTCCCAGGACCTCAAG
>1 dna:chromosome chromosome:RGSC3.4:1:1:267910886:1 49041960 ID60032 M -
TTGCAGGACCTCAAATGTCCCAGGACCTCAAG
>1 dna:chromosome chromosome:RGSC3.4:1:1:267910886:1 49041964 ID41249 M -
TGCAGGACCTCAAATGTCCCAGGACCT
>1 dna:chromosome chromosome:RGSC3.4:1:1:267910886:1 49042073 ID14123 M -
TACACTTTGGCAGGACCTCTATTGGCAGA
>1 dna:chromosome chromosome:RGSC3.4:1:1:267910886:1 49042345 ID17177 M -
TAGAATTTGCAGGACCTCTACTGGCACAGA
>1 dna:chromosome chromosome:RGSC3.4:1:1:267910886:1 49042350 ID1581 M -
AGCAGCTAGAATTTGCAGGACCTCTACTGGC
>1 dna:chromosome chromosome:RGSC3.4:1:1:267910886:1 49042958 ID10366 M -
TAAACTTCCACTGTTGGAATACCTCAGCTA
>1 dna:chromosome chromosome:RGSC3.4:1:1:267910886:1 49042997 ID59987 M -
TTGCAAGACCTTTACGGGCACTGGAAGT
>1 dna:chromosome chromosome:RGSC3.4:1:1:267910886:1 49043000 ID25446 M -
TCCAAATTGCAAGACCTTTACGGGCACTGGA
>1 dna:chromosome chromosome:RGSC3.4:1:1:267910886:1 49043001 ID25445 M -
TCCAAATTGCAAGACCTTTACGGGCACTGG
>1 dna:chromosome chromosome:RGSC3.4:1:1:267910886:1 49043193 ID4175 M -
CATTATATTTGCCATGGTCA
>1 dna:chromosome chromosome:RGSC3.4:1:1:267910886:1 49043193 ID57945 M -
TTCATTATATTTGCCATGGTCA
>1 dna:chromosome chromosome:RGSC3.4:1:1:267910886:1 49043194 ID5857 M -
CTTCATTATATTTGCCATGGTC
>1 dna:chromosome chromosome:RGSC3.4:1:1:267910886:1 49043194 ID57944 M -
TTCATTATATTTGCCATGGTC
>1 dna:chromosome chromosome:RGSC3.4:1:1:267910886:1 49043283 ID8927 M -
GTAAAGCTGTAAAATTTCAACCAGTTTCA
>1 dna:chromosome chromosome:RGSC3.4:1:1:267910886:1 49043752 ID52628 M -
TGTCATCACCTATGTGACTGTTAGCCCA
>1 dna:chromosome chromosome:RGSC3.4:1:1:267910886:1 49043775 ID56680 M -
TTACAGTCTTCATTGAGCATGGGTGTGTCA
>1 dna:chromosome chromosome:RGSC3.4:1:1:267910886:1 49043776 ID56679 M -
TTACAGTCTTCATTGAGCATGGGTGTGTC
>1 dna:chromosome chromosome:RGSC3.4:1:1:267910886:1 49044090 ID60306 M -
TTGGAAGATGAGACCAATGTGTCTACAGTG
>1 dna:chromosome chromosome:RGSC3.4:1:1:267910886:1 49044091 ID4211 M -
CATTGGAAGATGAGACCAATGTGTCTACAGT
>1 dna:chromosome chromosome:RGSC3.4:1:1:267910886:1 49044091 ID60305 M -
TTGGAAGATGAGACCAATGTGTCTACAGT
>1 dna:chromosome chromosome:RGSC3.4:1:1:267910886:1 49044303 ID8133 M -
GGAAAGTAGGTTGTCCTCTGTGTTC
>1 dna:chromosome chromosome:RGSC3.4:1:1:267910886:1 49044398 ID3341 M -
CACAACTTCATCAGTGAATTTCCCCATTGA
>1 dna:chromosome chromosome:RGSC3.4:1:1:267910886:1 49044400 ID770 M -
ACACAACTTCATCAGTGAATTTCCCCATT
>1 dna:chromosome chromosome:RGSC3.4:1:1:267910886:1 49044402 ID769 M -
ACACAACTTCATCAGTGAATTTCCCCA
>1 dna:chromosome chromosome:RGSC3.4:1:1:267910886:1 49044484 ID46326 M -
TGGACGATCGCCTTGTGCCTCATTTC
>1 dna:chromosome chromosome:RGSC3.4:1:1:267910886:1 49044527 ID8229 M -
GGACAAAGCACAAATGTACCTGGGTTGT
>1 dna:chromosome chromosome:RGSC3.4:1:1:267910886:1 49044874 ID11877 U -
TAAGAATTTGTTCTGTGCCTCTTGTGATT
>1 dna:chromosome chromosome:RGSC3.4:1:1:267910886:1 49044875 ID11876 U -
TAAGAATTTGTTCTGTGCCTCTTGTGAT
>1 dna:chromosome chromosome:RGSC3.4:1:1:267910886:1 49045668 ID15251 M -
TACCTCAGGAAGTCCACTGTCTGTGTGTC
>1 dna:chromosome chromosome:RGSC3.4:1:1:267910886:1 49060280 ID2092 M -
AGTGGAAGGGGAAGCCCTGGGTCCTGCTAA
>1 dna:chromosome chromosome:RGSC3.4:1:1:267910886:1 49060280 ID8199 M -
GGAAGGGGAAGCCCTGGGTCCTGCTAA
>1 dna:chromosome chromosome:RGSC3.4:1:1:267910886:1 49060297 ID58284 M +
TTCCCCTTCCACTGGTGCTCTTACTAGGA
>1 dna:chromosome chromosome:RGSC3.4:1:1:267910886:1 49060383 ID20404 M +
TAGTGGCTTAGTCCCTGGAAGCTCTGGTTGC
>1 dna:chromosome chromosome:RGSC3.4:1:1:267910886:1 49060386 ID48161 M +
TGGCTTAGTCCCTGGAAGCTCTGGTTGCT
>1 dna:chromosome chromosome:RGSC3.4:1:1:267910886:1 49060407 ID51552 M +
TGGTTGCTTGACATTGTTGTACTTTTGGGGT
>1 dna:chromosome chromosome:RGSC3.4:1:1:267910886:1 49060410 ID60225 M +
TTGCTTGACATTGTTGTACTTTTGGGGTCT
>1 dna:chromosome chromosome:RGSC3.4:1:1:267910886:1 49060814 ID23319 M +
TCAAGCATTTGGGCTAATAGCCACTTATCAA
>1 dna:chromosome chromosome:RGSC3.4:1:1:267910886:1 49061115 ID21870 M +
TATGCCCAAGAGAGGTATAGCTGGATCCTC
>1 dna:chromosome chromosome:RGSC3.4:1:1:267910886:1 49061124 ID6894 M +
GAGAGGTATAGCTGGATCCTCAGGCAGTT
>1 dna:chromosome chromosome:RGSC3.4:1:1:267910886:1 49061156 ID24613 M -
TCAGTCTGGAGGTTCCTCAGAAAATTGGACA
>1 dna:chromosome chromosome:RGSC3.4:1:1:267910886:1 49061724 ID23319 M +
TCAAGCATTTGGGCTAATAGCCACTTATCAA
>1 dna:chromosome chromosome:RGSC3.4:1:1:267910886:1 49062025 ID21870 M +
TATGCCCAAGAGAGGTATAGCTGGATCCTC
>1 dna:chromosome chromosome:RGSC3.4:1:1:267910886:1 49062066 ID24613 M -
TCAGTCTGGAGGTTCCTCAGAAAATTGGACA
>1 dna:chromosome chromosome:RGSC3.4:1:1:267910886:1 49062198 ID31560 M +
TCTTAGCCAATCGCACTGGTGTGAGGTGA
>1 dna:chromosome chromosome:RGSC3.4:1:1:267910886:1 49062453 ID4475 M +
CCCAATCTGTTGGTTGCCGTTTTGTCCTA
>1 dna:chromosome chromosome:RGSC3.4:1:1:267910886:1 49062649 ID51659 M +
TGGTTTGATGTGGAGGTCCTTGATCCACT
>1 dna:chromosome chromosome:RGSC3.4:1:1:267910886:1 49062719 ID41655 M +
TGCATTCTTCTACATGTTGACCTCCAGTT
>1 dna:chromosome chromosome:RGSC3.4:1:1:267910886:1 49062798 ID48039 M +
TGGCTCCTTTGTCAAAAATCAAGTGCCC
>1 dna:chromosome chromosome:RGSC3.4:1:1:267910886:1 49062798 ID48040 M +
TGGCTCCTTTGTCAAAAATCAAGTGCCCAT
>1 dna:chromosome chromosome:RGSC3.4:1:1:267910886:1 49062828 ID1980 M +
AGGTGTGTGGGTTCATTTCTGGGTCTTCAAT
>1 dna:chromosome chromosome:RGSC3.4:1:1:267910886:1 49062917 ID2938 M +
ATTGCTCTGTAATACTGCTTGAGTTCAGGGA
>1 dna:chromosome chromosome:RGSC3.4:1:1:267910886:1 49062919 ID44289 M +
TGCTCTGTAATACTGCTTGAGTTCAGGGA
>1 dna:chromosome chromosome:RGSC3.4:1:1:267910886:1 49062929 ID16145 M +
TACTGCTTGAGTTCAGGGATAGTGATTCC
>1 dna:chromosome chromosome:RGSC3.4:1:1:267910886:1 49063018 ID1465 M -
AGAGTTAGACAGAACAATTTGCAAATTCATC
>1 dna:chromosome chromosome:RGSC3.4:1:1:267910886:1 49063302 ID1397 M -
AGAGAAACAAGCCGAGAAAGAAATTA
>1 dna:chromosome chromosome:RGSC3.4:1:1:267910886:1 49063357 ID38259 M +
TGAGTTAATTTTATACCCAGCCAC
>1 dna:chromosome chromosome:RGSC3.4:1:1:267910886:1 49063375 ID1711 M -
AGCTGATAAACAACTTCAGCAAAGTGGCT
>1 dna:chromosome chromosome:RGSC3.4:1:1:267910886:1 49063517 ID55264 M +
TGTTGTCTGATTGCTCTGGCTAGAAC
>1 dna:chromosome chromosome:RGSC3.4:1:1:267910886:1 49063763 ID29722 M +
TCTAATGAAATGATCATGTGGTTC
>1 dna:chromosome chromosome:RGSC3.4:1:1:267910886:1 49063771 ID643 M +
AATGATCATGTGGTTCTGTTCTTTC
>1 dna:chromosome chromosome:RGSC3.4:1:1:267910886:1 49063854 ID43138 M +
TGCCTGGGATGAAGCCTACTTGATCATGGT
>1 dna:chromosome chromosome:RGSC3.4:1:1:267910886:1 49063880 ID51135 M +
TGGTGGATGATTGTTTTGATGTGCTCT
>1 dna:chromosome chromosome:RGSC3.4:1:1:267910886:1 49064590 ID17489 M +
TAGAGCTTTTAGGTGTGCTGTCAAGCTGCT
>1 dna:chromosome chromosome:RGSC3.4:1:1:267910886:1 49064846 ID59574 M +
TTGAAGACCAGTTTTAGGCCGTGGTGGT
>1 dna:chromosome chromosome:RGSC3.4:1:1:267910886:1 49064874 ID7209 M -
GATAGAAATAATCCCATGCGTGCTATCGG
>1 dna:chromosome chromosome:RGSC3.4:1:1:267910886:1 49065127 ID26751 M +
TCCCACTATTATTGTGTGAGGTGCAATGT
>1 dna:chromosome chromosome:RGSC3.4:1:1:267910886:1 49066572 ID51318 M +
TGGTGTGTTTGGATATTCCATGTTTGTTTT
>1 dna:chromosome chromosome:RGSC3.4:1:1:267910886:1 49066756 ID9316 M +
GTGCTGTAGACCTGTTTTCCTCTCTTTCAGT
>1 dna:chromosome chromosome:RGSC3.4:1:1:267910886:1 49066854 ID28791 M +
TCCTGTGGGCCTGTGTCTTGAGTTCACCA
>1 dna:chromosome chromosome:RGSC3.4:1:1:267910886:1 49068508 ID51318 M +
TGGTGTGTTTGGATATTCCATGTTTGTTTT
>1 dna:chromosome chromosome:RGSC3.4:1:1:267910886:1 49068672 ID20836 M +
TATAAGCCTGTGTGTCAGGAGTGCTGTA
>1 dna:chromosome chromosome:RGSC3.4:1:1:267910886:1 49068692 ID9316 M +
GTGCTGTAGACCTGTTTTCCTCTCTTTCAGT
>1 dna:chromosome chromosome:RGSC3.4:1:1:267910886:1 49068790 ID28791 M +
TCCTGTGGGCCTGTGTCTTGAGTTCACCA
>1 dna:chromosome chromosome:RGSC3.4:1:1:267910886:1 49069085 ID49906 M +
TGGGTGCAGAGAACTGTTTATCCGGTCT
