# Supplementary material for: proTRAC - a software for probabilistic piRNA cluster detection, visualization and analysis
Source: BMC Bioinformatics. 2012 Jan 10;13:5. doi: 10.1186/1471-2105-13-5 (PMC3293768; doi:10.1186/1471-2105-13-5)
Supplement: Additional file 6 — proTRAC results folder containing a picture and a FASTA file for each detected rat cluster. After decompression, the folder can be opened as former session in proTRAC. Alternatively, each file can be opened separately with any standard text-editor or graphic-viewer respectively. [file 1471-2105-13-5-S6.ZIP › proTRAC_results_rat/bidirectional_clusters/Cluster_157.fas]

>1 dna:chromosome chromosome:RGSC3.4:1:1:267910886:1 124816104 ID51031 U -
TGGTGATTCCTTCTCTTGGATGTATCCCGA
>1 dna:chromosome chromosome:RGSC3.4:1:1:267910886:1 124816358 ID39541 U -
TGATGGGCTGAATAATTTTGAAGCTCAAT
>1 dna:chromosome chromosome:RGSC3.4:1:1:267910886:1 124817757 ID28900 U -
TCCTTATGGTTAGGATGGGTTAGGTGAC
>1 dna:chromosome chromosome:RGSC3.4:1:1:267910886:1 124818590 ID48161 M -
TGGCTTAGTCCCTGGAAGCTCTGGTTGCT
>1 dna:chromosome chromosome:RGSC3.4:1:1:267910886:1 124818591 ID20404 M -
TAGTGGCTTAGTCCCTGGAAGCTCTGGTTGC
>1 dna:chromosome chromosome:RGSC3.4:1:1:267910886:1 124818679 ID58284 M -
TTCCCCTTCCACTGGTGCTCTTACTAGGA
>1 dna:chromosome chromosome:RGSC3.4:1:1:267910886:1 124818695 ID2092 M +
AGTGGAAGGGGAAGCCCTGGGTCCTGCTAA
>1 dna:chromosome chromosome:RGSC3.4:1:1:267910886:1 124818698 ID8199 M +
GGAAGGGGAAGCCCTGGGTCCTGCTAA
