# Supplementary material for: proTRAC - a software for probabilistic piRNA cluster detection, visualization and analysis
Source: BMC Bioinformatics. 2012 Jan 10;13:5. doi: 10.1186/1471-2105-13-5 (PMC3293768; doi:10.1186/1471-2105-13-5)
Supplement: Additional file 6 — proTRAC results folder containing a picture and a FASTA file for each detected rat cluster. After decompression, the folder can be opened as former session in proTRAC. Alternatively, each file can be opened separately with any standard text-editor or graphic-viewer respectively. [file 1471-2105-13-5-S6.ZIP › proTRAC_results_rat/bidirectional_clusters/Cluster_158.fas]

>1 dna:chromosome chromosome:RGSC3.4:1:1:267910886:1 124825384 ID39218 U -
TGATGAATAATGATTAATGTGCCCAGGAC
>1 dna:chromosome chromosome:RGSC3.4:1:1:267910886:1 124826442 ID38468 U -
TGATAACGGGTAACAATGATTGGTTTAT
>1 dna:chromosome chromosome:RGSC3.4:1:1:267910886:1 124826680 ID22279 U -
TATTAGTGTCCCTGGAATCAATCCTTTTC
>1 dna:chromosome chromosome:RGSC3.4:1:1:267910886:1 124826738 ID3124 U -
CAAAGCTTGCCACACAATATCTAGTTTTTGC
>1 dna:chromosome chromosome:RGSC3.4:1:1:267910886:1 124826928 ID14364 U -
TACAGTGATACTTCGGTCTCGTCTTGTTGC
>1 dna:chromosome chromosome:RGSC3.4:1:1:267910886:1 124826991 ID61318 U -
TTTAAAACAAGGTGCAAATAATCAGAAAGT
>1 dna:chromosome chromosome:RGSC3.4:1:1:267910886:1 124826995 ID21161 U -
TATATTTAAAACAAGGTGCAAATAATCAGA
>1 dna:chromosome chromosome:RGSC3.4:1:1:267910886:1 124826995 ID22615 U -
TATTTAAAACAAGGTGCAAATAATCAGA
>1 dna:chromosome chromosome:RGSC3.4:1:1:267910886:1 124826998 ID56238 U -
TTAAAACAAGGTGCAAATAATC
>1 dna:chromosome chromosome:RGSC3.4:1:1:267910886:1 124827004 ID2324 U -
ATATTTAAAACAAGGTGCAA
>1 dna:chromosome chromosome:RGSC3.4:1:1:267910886:1 124827004 ID60447 U -
TTGGAGGTATATATTTAAAACAAGGTGCAA
>1 dna:chromosome chromosome:RGSC3.4:1:1:267910886:1 124827492 ID12970 U -
TAATCCATTCTTGGGTTAATGAAAGTGTCT
>1 dna:chromosome chromosome:RGSC3.4:1:1:267910886:1 124827544 ID48877 U -
TGGGAGTGTGTCAATTGGCATTTTGAAGA
>1 dna:chromosome chromosome:RGSC3.4:1:1:267910886:1 124828520 ID24176 U -
TCAGACACTACTCTAGGTGAACACTCCTCT
>1 dna:chromosome chromosome:RGSC3.4:1:1:267910886:1 124828782 ID25764 U -
TCCACACGAGTGTTTACTTACTTGGAAGC
>1 dna:chromosome chromosome:RGSC3.4:1:1:267910886:1 124828964 ID1504 U -
AGATGCACTCGGGAACTTCC
>1 dna:chromosome chromosome:RGSC3.4:1:1:267910886:1 124829039 ID18562 U -
TAGCTATTTACATGACTTAGTTAAGATGC
>1 dna:chromosome chromosome:RGSC3.4:1:1:267910886:1 124829086 ID15082 U -
TACCCCTGCAAAGGACTGTCTTTTTATCT
>1 dna:chromosome chromosome:RGSC3.4:1:1:267910886:1 124829121 ID59250 U -
TTCTTGATTCTCAGAGCGGTAGTTTGAAGA
>1 dna:chromosome chromosome:RGSC3.4:1:1:267910886:1 124829226 ID41884 U -
TGCCAAGAACAGATGAAGCACATCAGGAAT
>1 dna:chromosome chromosome:RGSC3.4:1:1:267910886:1 124829295 ID50288 U -
TGGTACTAGCTGTCATGGACTCTTTCTGCC
>1 dna:chromosome chromosome:RGSC3.4:1:1:267910886:1 124829526 ID53416 U -
TGTGACCGACCCCTTTCCCAGTAGGTGAAA
>1 dna:chromosome chromosome:RGSC3.4:1:1:267910886:1 124829562 ID29014 U -
TCCTTGACCAGGGAAGCCCTTTGCCTGA
>1 dna:chromosome chromosome:RGSC3.4:1:1:267910886:1 124829583 ID23992 U -
TCACTGCAGAGACACACTGTACTCCTTGA
>1 dna:chromosome chromosome:RGSC3.4:1:1:267910886:1 124829649 ID26145 U -
TCCAGCTTTACCAGAGTAAGATGTCCCGAA
>1 dna:chromosome chromosome:RGSC3.4:1:1:267910886:1 124829803 ID57647 U -
TTCACCATTACTGTGATTGCTTATGCTTC
>1 dna:chromosome chromosome:RGSC3.4:1:1:267910886:1 124830111 ID49896 U -
TGGGTGATAAGGATACAGCTTATTAAAT
>1 dna:chromosome chromosome:RGSC3.4:1:1:267910886:1 124830129 ID45461 U -
TGGAAAGGTGATTTTCCTAATGGGTGATAA
>1 dna:chromosome chromosome:RGSC3.4:1:1:267910886:1 124830130 ID45460 U -
TGGAAAGGTGATTTTCCTAATGGGTGATA
>1 dna:chromosome chromosome:RGSC3.4:1:1:267910886:1 124830131 ID45459 U -
TGGAAAGGTGATTTTCCTAATGGGTGAT
>1 dna:chromosome chromosome:RGSC3.4:1:1:267910886:1 124830132 ID45458 U -
TGGAAAGGTGATTTTCCTAATGGGTGA
>1 dna:chromosome chromosome:RGSC3.4:1:1:267910886:1 124830146 ID29230 U -
TCCTTTTGACTAACATTTGGAAAGGTGATT
>1 dna:chromosome chromosome:RGSC3.4:1:1:267910886:1 124830147 ID29229 U -
TCCTTTTGACTAACATTTGGAAAGGTGAT
>1 dna:chromosome chromosome:RGSC3.4:1:1:267910886:1 124830193 ID43518 U -
TGCGGTGCTGGGATGTATCATCTCGTTA
>1 dna:chromosome chromosome:RGSC3.4:1:1:267910886:1 124830271 ID6607 U -
GACATGGTGCTAAGGCTGCAGAGAGTCGT
>1 dna:chromosome chromosome:RGSC3.4:1:1:267910886:1 124830683 ID45026 U -
TGCTTGTGACAAAATGGAGCCTGCAGA
>1 dna:chromosome chromosome:RGSC3.4:1:1:267910886:1 124830706 ID54889 U -
TGTTATTGTCTTTGTGTCTTCGTGCT
>1 dna:chromosome chromosome:RGSC3.4:1:1:267910886:1 124830713 ID44735 U -
TGCTTAAACATGTTATTGTCTTTGTGTCT
>1 dna:chromosome chromosome:RGSC3.4:1:1:267910886:1 124830844 ID43384 U -
TGCCTTTGGGATGTCTTTGAGGTGTTTGA
>1 dna:chromosome chromosome:RGSC3.4:1:1:267910886:1 124831169 ID40923 U -
TGCACCCTTGTCAACACCCTCTGTGTTGGAAC
>1 dna:chromosome chromosome:RGSC3.4:1:1:267910886:1 124831260 ID14233 U -
TACAGATTTCCAAGTTGCCCTCAAGAA
>1 dna:chromosome chromosome:RGSC3.4:1:1:267910886:1 124831267 ID60482 U -
TTGGATATTGCTACAGATTTCCAAGTTGCCC
>1 dna:chromosome chromosome:RGSC3.4:1:1:267910886:1 124831268 ID60481 U -
TTGGATATTGCTACAGATTTCCAAGTTGCC
>1 dna:chromosome chromosome:RGSC3.4:1:1:267910886:1 124831289 ID32751 U -
TGAAAGGCCATATGAAGTTTTTGGATATT
>1 dna:chromosome chromosome:RGSC3.4:1:1:267910886:1 124831386 ID20705 U -
TATAAAAATGATAGGTTGATAATCTGTGA
>1 dna:chromosome chromosome:RGSC3.4:1:1:267910886:1 124831386 ID57053 U -
TTATAAAAATGATAGGTTGATAATCTGTGA
>1 dna:chromosome chromosome:RGSC3.4:1:1:267910886:1 124831645 ID34811 U -
TGACACGTGATAAAAAGAAATGCTAGG
>1 dna:chromosome chromosome:RGSC3.4:1:1:267910886:1 124831795 ID50443 U -
TGGTATCAGTGCACCTTGTACTTGTGACTC
>1 dna:chromosome chromosome:RGSC3.4:1:1:267910886:1 124831797 ID50442 U -
TGGTATCAGTGCACCTTGTACTTGTGAC
>1 dna:chromosome chromosome:RGSC3.4:1:1:267910886:1 124832074 ID29596 U -
TCTAAAGATGTGACATATTAACAATTCGT
>1 dna:chromosome chromosome:RGSC3.4:1:1:267910886:1 124832075 ID29595 U -
TCTAAAGATGTGACATATTAACAATTCG
>1 dna:chromosome chromosome:RGSC3.4:1:1:267910886:1 124832207 ID17363 U -
TAGACTGTCAAAACTAGCTTTTGGATTATTT
>1 dna:chromosome chromosome:RGSC3.4:1:1:267910886:1 124832442 ID32564 U -
TGAAACGTTTGACTCTATTGGTGCTT
>1 dna:chromosome chromosome:RGSC3.4:1:1:267910886:1 124832696 ID56714 U -
TTACATTGACACATGCTGTTAGGAGCC
>1 dna:chromosome chromosome:RGSC3.4:1:1:267910886:1 124832829 ID44794 U -
TGCTTAGGAGAAACAGTGTTGCACTATGC
>1 dna:chromosome chromosome:RGSC3.4:1:1:267910886:1 124832930 ID41921 U -
TGCCAAGCTCTATATGGATTTCACTGGC
>1 dna:chromosome chromosome:RGSC3.4:1:1:267910886:1 124833135 ID30662 U -
TCTGAAGAATATCTACATGTTTTCTGCTGC
>1 dna:chromosome chromosome:RGSC3.4:1:1:267910886:1 124833136 ID33579 U -
TGAAGAATATCTACATGTTTTCTGCTG
>1 dna:chromosome chromosome:RGSC3.4:1:1:267910886:1 124833266 ID61016 U -
TTGTAGGATCATAATTGAATGATGGAAAGC
>1 dna:chromosome chromosome:RGSC3.4:1:1:267910886:1 124833618 ID4495 U -
CCCAGACCATGAGCAAACAGAAGATGCATA
>1 dna:chromosome chromosome:RGSC3.4:1:1:267910886:1 124833786 ID17932 U -
TAGCAAAACTCCACATTTTCTTCTGTGCCC
>1 dna:chromosome chromosome:RGSC3.4:1:1:267910886:1 124834200 ID33862 U -
TGAAGGTCTGTATAGATATTACTGGGA
>1 dna:chromosome chromosome:RGSC3.4:1:1:267910886:1 124834362 ID15440 U -
TACGAATTCAAATAAATGTAATTTTAAAAT
>1 dna:chromosome chromosome:RGSC3.4:1:1:267910886:1 124834456 ID51264 U -
TGGTGTCATACTTTGGAATAACATTTTAGT
>1 dna:chromosome chromosome:RGSC3.4:1:1:267910886:1 124834459 ID59117 U -
TTCTGGTGTCATACTTTGGAATAACATTTT
>1 dna:chromosome chromosome:RGSC3.4:1:1:267910886:1 124834523 ID11405 U -
TAACCGTACTGGCAATATTTGATCCTTAGA
>1 dna:chromosome chromosome:RGSC3.4:1:1:267910886:1 124834606 ID56729 U -
TTACCAATAATTATCTCAGATACCTAGGT
>1 dna:chromosome chromosome:RGSC3.4:1:1:267910886:1 124834700 ID14443 U -
TACATAGACATGCACATCGATCAAAGGAT
>1 dna:chromosome chromosome:RGSC3.4:1:1:267910886:1 124834746 ID29951 U -
TCTATCTTTGGATTATTAGCCTGAAGGGGAT
>1 dna:chromosome chromosome:RGSC3.4:1:1:267910886:1 124834755 ID14479 U -
TACATATCTCTATCTTTGGATTATTAGCCT
>1 dna:chromosome chromosome:RGSC3.4:1:1:267910886:1 124834801 ID14192 U -
TACAGAGCAGTACAGCTCTTCAAAGGAAC
>1 dna:chromosome chromosome:RGSC3.4:1:1:267910886:1 124834969 ID11500 U -
TAACGGCCTGTGATAAAAAAAAAAAGT
>1 dna:chromosome chromosome:RGSC3.4:1:1:267910886:1 124835221 ID28828 U -
TCCTGTTTGTGTCCTAGCTTCAATGTAAGCCT
>1 dna:chromosome chromosome:RGSC3.4:1:1:267910886:1 124835274 ID39998 U -
TGATTGGGACATGACTTCAAAGGGAAGTGT
>1 dna:chromosome chromosome:RGSC3.4:1:1:267910886:1 124835278 ID39997 U -
TGATTGGGACATGACTTCAAAGGGAA
>1 dna:chromosome chromosome:RGSC3.4:1:1:267910886:1 124835288 ID24286 U -
TCAGAGGTGTGATCTGATTGGGACATGACT
>1 dna:chromosome chromosome:RGSC3.4:1:1:267910886:1 124835289 ID57724 U -
TTCAGAGGTGTGATCTGATTGGGACATGAC
>1 dna:chromosome chromosome:RGSC3.4:1:1:267910886:1 124835290 ID57723 U -
TTCAGAGGTGTGATCTGATTGGGACATGA
>1 dna:chromosome chromosome:RGSC3.4:1:1:267910886:1 124835336 ID56332 U -
TTAAAGGCTTTGTCCACAGGGTGGTACTACT
>1 dna:chromosome chromosome:RGSC3.4:1:1:267910886:1 124835337 ID56331 U -
TTAAAGGCTTTGTCCACAGGGTGGTACTAC
>1 dna:chromosome chromosome:RGSC3.4:1:1:267910886:1 124835338 ID56330 U -
TTAAAGGCTTTGTCCACAGGGTGGTACTA
>1 dna:chromosome chromosome:RGSC3.4:1:1:267910886:1 124835341 ID54516 U -
TGTGTTAAAGGCTTTGTCCACAGGGTGGTA
>1 dna:chromosome chromosome:RGSC3.4:1:1:267910886:1 124835342 ID54515 U -
TGTGTTAAAGGCTTTGTCCACAGGGTGGT
>1 dna:chromosome chromosome:RGSC3.4:1:1:267910886:1 124835343 ID54514 U -
TGTGTTAAAGGCTTTGTCCACAGGGTGG
>1 dna:chromosome chromosome:RGSC3.4:1:1:267910886:1 124835345 ID54513 U -
TGTGTTAAAGGCTTTGTCCACAGGGT
>1 dna:chromosome chromosome:RGSC3.4:1:1:267910886:1 124835372 ID40162 U -
TGATTTGTGTGCGTGTCCCCCAGAGGCTT
>1 dna:chromosome chromosome:RGSC3.4:1:1:267910886:1 124835379 ID2084 U -
AGTGCAATGATTTGTGTGCGTGTCCCCCA
>1 dna:chromosome chromosome:RGSC3.4:1:1:267910886:1 124835389 ID49176 U -
TGGGATTGAAGAGTGCAATGATTTGTGTGC
>1 dna:chromosome chromosome:RGSC3.4:1:1:267910886:1 124835390 ID49175 U -
TGGGATTGAAGAGTGCAATGATTTGTGTG
>1 dna:chromosome chromosome:RGSC3.4:1:1:267910886:1 124835395 ID33094 U -
TGAAATTGGGATTGAAGAGTGCAATGATTT
>1 dna:chromosome chromosome:RGSC3.4:1:1:267910886:1 124835401 ID25200 U -
TCATTTGAAATTGGGATTGAAGAGTGCAA
>1 dna:chromosome chromosome:RGSC3.4:1:1:267910886:1 124835402 ID57983 U -
TTCATTTGAAATTGGGATTGAAGAGTGCA
>1 dna:chromosome chromosome:RGSC3.4:1:1:267910886:1 124835414 ID39666 U -
TGATGTCTTTGCTTCATTTGAAATTGGGA
>1 dna:chromosome chromosome:RGSC3.4:1:1:267910886:1 124835422 ID30043 U -
TCTCAACTGATGTCTTTGCTTCATTTGA
>1 dna:chromosome chromosome:RGSC3.4:1:1:267910886:1 124835475 ID15540 U -
TACGTACTATGTTTGTTTCAAATAAACCAA
>1 dna:chromosome chromosome:RGSC3.4:1:1:267910886:1 124835518 ID24462 U -
TCAGCTGACTGCATACAGAGAGGTGCG
>1 dna:chromosome chromosome:RGSC3.4:1:1:267910886:1 124835586 ID51145 U -
TGGTGGCAAATGCTTGCAGTCCCAGG
>1 dna:chromosome chromosome:RGSC3.4:1:1:267910886:1 124835608 ID57243 U -
TTATTATTATTAATTATATCTGGGCATGGT
>1 dna:chromosome chromosome:RGSC3.4:1:1:267910886:1 124835611 ID57244 U -
TTATTATTATTATTAATTATATCTGGGCAT
>1 dna:chromosome chromosome:RGSC3.4:1:1:267910886:1 124835613 ID22321 U -
TATTATTATTATTATTAATTATATCTGGGC
>1 dna:chromosome chromosome:RGSC3.4:1:1:267910886:1 124835930 ID38791 U -
TGATATCCTAGAATCTTAACTATAGTATAT
>1 dna:chromosome chromosome:RGSC3.4:1:1:267910886:1 124835936 ID44062 U -
TGCTATTGATATCCTAGAATCTTAACTATA
>1 dna:chromosome chromosome:RGSC3.4:1:1:267910886:1 124836032 ID8453 U -
GGCAGCCTATTTGAAATTTAAATCAAA
>1 dna:chromosome chromosome:RGSC3.4:1:1:267910886:1 124836060 ID10035 U -
TAAAATACTGTTGCTGTATGAGATTGCATG
>1 dna:chromosome chromosome:RGSC3.4:1:1:267910886:1 124836075 ID36558 U -
TGAGACTGTGGCTAAAATACTGTTGCT
>1 dna:chromosome chromosome:RGSC3.4:1:1:267910886:1 124836134 ID11760 U -
TAAGAAAGTCGTGAAGTGGCAAGAGC
>1 dna:chromosome chromosome:RGSC3.4:1:1:267910886:1 124836210 ID39200 U -
TGATGAAGGATGAGAACCGTGCCTACCTGT
>1 dna:chromosome chromosome:RGSC3.4:1:1:267910886:1 124836216 ID59352 U -
TTCTTTGATGAAGGATGAGAACCGTGCCT
>1 dna:chromosome chromosome:RGSC3.4:1:1:267910886:1 124836217 ID62067 U -
TTTGATGAAGGATGAGAACCGTGCC
>1 dna:chromosome chromosome:RGSC3.4:1:1:267910886:1 124836230 ID47165 U -
TGGCAAAGAGTCATTTCTTTGATGAAGGA
>1 dna:chromosome chromosome:RGSC3.4:1:1:267910886:1 124836241 ID21787 U -
TATGATGGTCTATGGCAAAGAGTCATTTCT
>1 dna:chromosome chromosome:RGSC3.4:1:1:267910886:1 124836243 ID21786 U -
TATGATGGTCTATGGCAAAGAGTCATTT
>1 dna:chromosome chromosome:RGSC3.4:1:1:267910886:1 124836245 ID58854 U -
TTCTATGATGGTCTATGGCAAAGAGTCAT
>1 dna:chromosome chromosome:RGSC3.4:1:1:267910886:1 124836248 ID20691 U -
TAGTTTTCTATGATGGTCTATGGCAAAGAGT
>1 dna:chromosome chromosome:RGSC3.4:1:1:267910886:1 124836248 ID29956 U -
TCTATGATGGTCTATGGCAAAGAGT
>1 dna:chromosome chromosome:RGSC3.4:1:1:267910886:1 124836250 ID20690 U -
TAGTTTTCTATGATGGTCTATGGCAAAGA
>1 dna:chromosome chromosome:RGSC3.4:1:1:267910886:1 124836253 ID61810 U -
TTTCTATGATGGTCTATGGCAA
>1 dna:chromosome chromosome:RGSC3.4:1:1:267910886:1 124836258 ID39823 U -
TGATTAGTTGTAGTTTTCTATGATGGTCTAT
>1 dna:chromosome chromosome:RGSC3.4:1:1:267910886:1 124836261 ID59946 U -
TTGATTAGTTGTAGTTTTCTATGATGGTC
>1 dna:chromosome chromosome:RGSC3.4:1:1:267910886:1 124836266 ID25976 U -
TCCACTTTGATTAGTTGTAGTTTTCTATGA
>1 dna:chromosome chromosome:RGSC3.4:1:1:267910886:1 124836266 ID59945 U -
TTGATTAGTTGTAGTTTTCTATGA
>1 dna:chromosome chromosome:RGSC3.4:1:1:267910886:1 124836312 ID17865 U -
TAGATGTGTCAATTGTGGCTGAGCACAACA
>1 dna:chromosome chromosome:RGSC3.4:1:1:267910886:1 124836313 ID17864 U -
TAGATGTGTCAATTGTGGCTGAGCACAAC
>1 dna:chromosome chromosome:RGSC3.4:1:1:267910886:1 124836313 ID21005 U -
TATAGATGTGTCAATTGTGGCTGAGCACAAC
>1 dna:chromosome chromosome:RGSC3.4:1:1:267910886:1 124836318 ID21004 U -
TATAGATGTGTCAATTGTGGCTGAGC
>1 dna:chromosome chromosome:RGSC3.4:1:1:267910886:1 124836318 ID43972 U -
TGCTATAGATGTGTCAATTGTGGCTGAGC
>1 dna:chromosome chromosome:RGSC3.4:1:1:267910886:1 124836332 ID19713 U -
TAGGTGAACAAGCTGTGCTATAGATGTGTC
>1 dna:chromosome chromosome:RGSC3.4:1:1:267910886:1 124836333 ID19712 U -
TAGGTGAACAAGCTGTGCTATAGATGTGT
>1 dna:chromosome chromosome:RGSC3.4:1:1:267910886:1 124836340 ID49323 U -
TGGGCCATAGGTGAACAAGCTGTGCTATA
>1 dna:chromosome chromosome:RGSC3.4:1:1:267910886:1 124836341 ID49322 U -
TGGGCCATAGGTGAACAAGCTGTGCTAT
>1 dna:chromosome chromosome:RGSC3.4:1:1:267910886:1 124836342 ID49321 U -
TGGGCCATAGGTGAACAAGCTGTGCTA
>1 dna:chromosome chromosome:RGSC3.4:1:1:267910886:1 124836376 ID46881 U -
TGGATCTTACAATCTTTCCACCCCTTCTCCTG
>1 dna:chromosome chromosome:RGSC3.4:1:1:267910886:1 124836378 ID46880 U -
TGGATCTTACAATCTTTCCACCCCTTCTCC
>1 dna:chromosome chromosome:RGSC3.4:1:1:267910886:1 124836380 ID46879 U -
TGGATCTTACAATCTTTCCACCCCTTCT
>1 dna:chromosome chromosome:RGSC3.4:1:1:267910886:1 124836426 ID47374 U -
TGGCACTTTTAGATGACATGATCTCACA
>1 dna:chromosome chromosome:RGSC3.4:1:1:267910886:1 124836429 ID62668 U -
TTTTTGGCACTTTTAGATGACATGATCTC
>1 dna:chromosome chromosome:RGSC3.4:1:1:267910886:1 124836461 ID35566 U -
TGACGTTGATGAGGCTTCATGGGCATA
>1 dna:chromosome chromosome:RGSC3.4:1:1:267910886:1 124836463 ID35565 U -
TGACGTTGATGAGGCTTCATGGGCA
>1 dna:chromosome chromosome:RGSC3.4:1:1:267910886:1 124836464 ID35564 U -
TGACGTTGATGAGGCTTCATGGGC
>1 dna:chromosome chromosome:RGSC3.4:1:1:267910886:1 124836465 ID19664 U -
TAGGTATGACGTTGATGAGGCTTCATGGG
>1 dna:chromosome chromosome:RGSC3.4:1:1:267910886:1 124836468 ID1958 U -
AGGTATGACGTTGATGAGGCTTCAT
>1 dna:chromosome chromosome:RGSC3.4:1:1:267910886:1 124836470 ID5944 U -
CTTGTCTAGGTATGACGTTGATGAGGCTTC
>1 dna:chromosome chromosome:RGSC3.4:1:1:267910886:1 124836470 ID19663 U -
TAGGTATGACGTTGATGAGGCTTC
>1 dna:chromosome chromosome:RGSC3.4:1:1:267910886:1 124836471 ID52930 U -
TGTCTAGGTATGACGTTGATGAGGCTT
>1 dna:chromosome chromosome:RGSC3.4:1:1:267910886:1 124836471 ID61093 U -
TTGTCTAGGTATGACGTTGATGAGGCTT
>1 dna:chromosome chromosome:RGSC3.4:1:1:267910886:1 124836482 ID6706 U -
GACGTTAGCAAGTCTTGTCTAGGTATGACGT
>1 dna:chromosome chromosome:RGSC3.4:1:1:267910886:1 124836484 ID17319 U -
TAGACGTTAGCAAGTCTTGTCTAGGTATGAC
>1 dna:chromosome chromosome:RGSC3.4:1:1:267910886:1 124836490 ID28870 U -
TCCTTAGACGTTAGCAAGTCTTGTCTAGG
>1 dna:chromosome chromosome:RGSC3.4:1:1:267910886:1 124836511 ID32262 U -
TGAAAACCCATCAGATTTTTCTCCTTAGA
>1 dna:chromosome chromosome:RGSC3.4:1:1:267910886:1 124836533 ID42272 U -
TGCCAGCGGTTACTTGTTTTGGGTTGAAAAC
>1 dna:chromosome chromosome:RGSC3.4:1:1:267910886:1 124836601 ID3317 U -
CAATTGGTGGGCTTTTCCCTAAGGAA
>1 dna:chromosome chromosome:RGSC3.4:1:1:267910886:1 124836602 ID11339 U -
TAACCAATTGGTGGGCTTTTCCCTAAGGA
>1 dna:chromosome chromosome:RGSC3.4:1:1:267910886:1 124836603 ID4317 U -
CCAATTGGTGGGCTTTTCCCTAAGG
>1 dna:chromosome chromosome:RGSC3.4:1:1:267910886:1 124836603 ID11338 U -
TAACCAATTGGTGGGCTTTTCCCTAAGG
>1 dna:chromosome chromosome:RGSC3.4:1:1:267910886:1 124836605 ID33984 U -
TGAATAACCAATTGGTGGGCTTTTCCCTAA
>1 dna:chromosome chromosome:RGSC3.4:1:1:267910886:1 124836606 ID3316 U -
CAATTGGTGGGCTTTTCCCTA
>1 dna:chromosome chromosome:RGSC3.4:1:1:267910886:1 124836606 ID11337 U -
TAACCAATTGGTGGGCTTTTCCCTA
>1 dna:chromosome chromosome:RGSC3.4:1:1:267910886:1 124836606 ID33983 U -
TGAATAACCAATTGGTGGGCTTTTCCCTA
>1 dna:chromosome chromosome:RGSC3.4:1:1:267910886:1 124836606 ID59628 U -
TTGAATAACCAATTGGTGGGCTTTTCCCTA
>1 dna:chromosome chromosome:RGSC3.4:1:1:267910886:1 124836607 ID33982 U -
TGAATAACCAATTGGTGGGCTTTTCCCT
>1 dna:chromosome chromosome:RGSC3.4:1:1:267910886:1 124836609 ID33981 U -
TGAATAACCAATTGGTGGGCTTTTCC
>1 dna:chromosome chromosome:RGSC3.4:1:1:267910886:1 124836611 ID51332 U -
TGGTGTTGAATAACCAATTGGTGGGCTTTT
>1 dna:chromosome chromosome:RGSC3.4:1:1:267910886:1 124836612 ID60897 U -
TTGGTGTTGAATAACCAATTGGTGGGCTTT
>1 dna:chromosome chromosome:RGSC3.4:1:1:267910886:1 124836613 ID60896 U -
TTGGTGTTGAATAACCAATTGGTGGGCTT
>1 dna:chromosome chromosome:RGSC3.4:1:1:267910886:1 124836614 ID3578 U -
CACTTGGTGTTGAATAACCAATTGGTGGGCT
>1 dna:chromosome chromosome:RGSC3.4:1:1:267910886:1 124836615 ID3577 U -
CACTTGGTGTTGAATAACCAATTGGTGGGC
>1 dna:chromosome chromosome:RGSC3.4:1:1:267910886:1 124836641 ID52303 U -
TGTATGTATATAGTTTCAGGGCTGACCACT
>1 dna:chromosome chromosome:RGSC3.4:1:1:267910886:1 124836651 ID10339 U -
TAAACTGCATATGTATGTATATAGTTTCAGG
>1 dna:chromosome chromosome:RGSC3.4:1:1:267910886:1 124836685 ID11556 U -
TAACTCAATGGCAGGGTTGTTCACCTTGAA
>1 dna:chromosome chromosome:RGSC3.4:1:1:267910886:1 124836736 ID9044 U -
GTCACACTCAACCCATATACACACTCTGCA
>1 dna:chromosome chromosome:RGSC3.4:1:1:267910886:1 124836782 ID2314 U -
ATATTCTGAGATCCCCGAAGGCCTTGAAGAA
>1 dna:chromosome chromosome:RGSC3.4:1:1:267910886:1 124836816 ID1194 U -
ACTGGCTTTTCTTTGTGTGGC
>1 dna:chromosome chromosome:RGSC3.4:1:1:267910886:1 124836816 ID1395 U -
AGACTGGCTTTTCTTTGTGTGGC
>1 dna:chromosome chromosome:RGSC3.4:1:1:267910886:1 124836816 ID32505 U -
TGAAACAGACTGGCTTTTCTTTGTGTGGC
>1 dna:chromosome chromosome:RGSC3.4:1:1:267910886:1 124836821 ID61302 U -
TTGTTTTGAAACAGACTGGCTTTTCTTTGT
>1 dna:chromosome chromosome:RGSC3.4:1:1:267910886:1 124836822 ID61301 U -
TTGTTTTGAAACAGACTGGCTTTTCTTTG
>1 dna:chromosome chromosome:RGSC3.4:1:1:267910886:1 124836836 ID37367 U -
TGAGCGTTTGGGCATTGTTTTGAAACAGA
>1 dna:chromosome chromosome:RGSC3.4:1:1:267910886:1 124836868 ID32192 U -
TGAAAAAAATCCCTTCGATGCCATTTGGG
>1 dna:chromosome chromosome:RGSC3.4:1:1:267910886:1 124836873 ID61300 U -
TTGTTTTGAAAAAAATCCCTTCGATGCCAT
>1 dna:chromosome chromosome:RGSC3.4:1:1:267910886:1 124836875 ID55511 U -
TGTTTTGAAAAAAATCCCTTCGATGCC
>1 dna:chromosome chromosome:RGSC3.4:1:1:267910886:1 124836882 ID17846 U -
TAGATGTCTTTGTTTTGAAAAAAATCCCTT
>1 dna:chromosome chromosome:RGSC3.4:1:1:267910886:1 124836883 ID17845 U -
TAGATGTCTTTGTTTTGAAAAAAATCCCT
>1 dna:chromosome chromosome:RGSC3.4:1:1:267910886:1 124836902 ID168 U -
AACAAAAACCACAAACATAGATGTCTT
>1 dna:chromosome chromosome:RGSC3.4:1:1:267910886:1 124836958 ID34349 U -
TGAATTCATTTATATTATGCTTCAATTCCT
>1 dna:chromosome chromosome:RGSC3.4:1:1:267910886:1 124836966 ID38995 U -
TGATCCAAATGAATTCATTTATATTATGCTT
>1 dna:chromosome chromosome:RGSC3.4:1:1:267910886:1 124836972 ID34311 U -
TGAATGTTGATCCAAATGAATTCATTTATATT
>1 dna:chromosome chromosome:RGSC3.4:1:1:267910886:1 124836977 ID10783 U -
TAAATGAATGTTGATCCAAATGAATTCATTT
>1 dna:chromosome chromosome:RGSC3.4:1:1:267910886:1 124836983 ID54633 U -
TGTTAAATGAATGTTGATCCAAATGAAT
>1 dna:chromosome chromosome:RGSC3.4:1:1:267910886:1 124837019 ID16649 U -
TAGAAAGAATCTGCCAGTAGGAGATGACG
>1 dna:chromosome chromosome:RGSC3.4:1:1:267910886:1 124837044 ID16376 U -
TACTTCTTCATTCAGTCCAGTACCTAGA
>1 dna:chromosome chromosome:RGSC3.4:1:1:267910886:1 124837100 ID14463 U -
TACATAGTCAAGACTCTTGTCTTCCCCAAG
>1 dna:chromosome chromosome:RGSC3.4:1:1:267910886:1 124837198 ID21357 U -
TATCATGCTGGGATGGGACAAAATGTTTGT
>1 dna:chromosome chromosome:RGSC3.4:1:1:267910886:1 124837241 ID43764 U -
TGCTACAATCTAGCTCCATGGCCTCAAAGC
>1 dna:chromosome chromosome:RGSC3.4:1:1:267910886:1 124837249 ID58185 U -
TTCCAGTGTTGCTACAATCTAGCTCCATGGC
>1 dna:chromosome chromosome:RGSC3.4:1:1:267910886:1 124837254 ID46413 U -
TGGACTTCCAGTGTTGCTACAATCTAGCTCC
>1 dna:chromosome chromosome:RGSC3.4:1:1:267910886:1 124837271 ID45395 U -
TGGAAAGACTCAAGATGGACTTCCAGTGT
>1 dna:chromosome chromosome:RGSC3.4:1:1:267910886:1 124837280 ID52923 U -
TGTCTAGAGTGGAAAGACTCAAGATGGAC
>1 dna:chromosome chromosome:RGSC3.4:1:1:267910886:1 124837282 ID52922 U -
TGTCTAGAGTGGAAAGACTCAAGATGG
>1 dna:chromosome chromosome:RGSC3.4:1:1:267910886:1 124837347 ID31269 U -
TCTGTACCAACTGGTTTAGAAGTGTGAAGC
>1 dna:chromosome chromosome:RGSC3.4:1:1:267910886:1 124837395 ID8838 U -
GGTGAGATCAATAATCCTCCATGATCTGC
>1 dna:chromosome chromosome:RGSC3.4:1:1:267910886:1 124837451 ID30212 U -
TCTCATATGTGTAGAAATGCAGCCAGAAT
>1 dna:chromosome chromosome:RGSC3.4:1:1:267910886:1 124837480 ID22124 U -
TATGTTAATGGAGATGATTGTC
>1 dna:chromosome chromosome:RGSC3.4:1:1:267910886:1 124837481 ID38482 U -
TGATAAGCTATGTTAATGGAGATGATTGT
>1 dna:chromosome chromosome:RGSC3.4:1:1:267910886:1 124837485 ID38481 U -
TGATAAGCTATGTTAATGGAGATGA
>1 dna:chromosome chromosome:RGSC3.4:1:1:267910886:1 124837487 ID47843 U -
TGGCCTGATAAGCTATGTTAATGGAGAT
>1 dna:chromosome chromosome:RGSC3.4:1:1:267910886:1 124837492 ID7440 U -
GCACAAATGGCCTGATAAGCTATGTTAATG
>1 dna:chromosome chromosome:RGSC3.4:1:1:267910886:1 124837530 ID18838 U -
TAGGAAGTAGCCGAAAGGAGATCGGTTGT
>1 dna:chromosome chromosome:RGSC3.4:1:1:267910886:1 124837537 ID30479 U -
TCTCTCTAGGAAGTAGCCGAAAGGAGAT
>1 dna:chromosome chromosome:RGSC3.4:1:1:267910886:1 124837603 ID46911 U -
TGGATGAATTTAGACTTTTAAAGTCAGAAG
>1 dna:chromosome chromosome:RGSC3.4:1:1:267910886:1 124837604 ID60496 U -
TTGGATGAATTTAGACTTTTAAAGTCAGAA
>1 dna:chromosome chromosome:RGSC3.4:1:1:267910886:1 124837661 ID60754 U -
TTGGTACAGATAAGTCCTGCCCCATTGC
>1 dna:chromosome chromosome:RGSC3.4:1:1:267910886:1 124837668 ID29257 U -
TCCTTTTTCTTGGTACAGATAAGTCCTGCC
>1 dna:chromosome chromosome:RGSC3.4:1:1:267910886:1 124837669 ID29256 U -
TCCTTTTTCTTGGTACAGATAAGTCCTGC
>1 dna:chromosome chromosome:RGSC3.4:1:1:267910886:1 124837721 ID10551 U -
TAAAGGATTCACTGTTAACACAGTACAAGGG
>1 dna:chromosome chromosome:RGSC3.4:1:1:267910886:1 124837753 ID42104 U -
TGCCACCCACATGGGGATAATCAATCCTAC
>1 dna:chromosome chromosome:RGSC3.4:1:1:267910886:1 124837754 ID42102 U -
TGCCACCCACATGGGGATAATCAATCCTA
>1 dna:chromosome chromosome:RGSC3.4:1:1:267910886:1 124837794 ID43947 U -
TGCTAGTGAAGAAGCACTTTCCCCCTCTGA
>1 dna:chromosome chromosome:RGSC3.4:1:1:267910886:1 124837799 ID43946 U -
TGCTAGTGAAGAAGCACTTTCCCCC
>1 dna:chromosome chromosome:RGSC3.4:1:1:267910886:1 124837817 ID29100 U -
TCCTTGTGCCTGCACCCCAACTTGCTAGT
>1 dna:chromosome chromosome:RGSC3.4:1:1:267910886:1 124837853 ID47608 U -
TGGCATGTAAAAGAGATTTTGTGCTGTGT
>1 dna:chromosome chromosome:RGSC3.4:1:1:267910886:1 124837854 ID28677 U -
TCCTGGCATGTAAAAGAGATTTTGTGCTGTG
>1 dna:chromosome chromosome:RGSC3.4:1:1:267910886:1 124837855 ID28676 U -
TCCTGGCATGTAAAAGAGATTTTGTGCTGT
>1 dna:chromosome chromosome:RGSC3.4:1:1:267910886:1 124837912 ID1804 U -
AGGAGACCAAAGTCCCTGCAGTACCCATA
>1 dna:chromosome chromosome:RGSC3.4:1:1:267910886:1 124837922 ID9607 U -
GTTTTAGGAGACCAAAGTCCCTGC
>1 dna:chromosome chromosome:RGSC3.4:1:1:267910886:1 124837922 ID57028 U -
TTAGTCTGTTTTAGGAGACCAAAGTCCCTGC
>1 dna:chromosome chromosome:RGSC3.4:1:1:267910886:1 124837928 ID27365 U -
TCCCTTAGTCTGTTTTAGGAGACCAAAGT
>1 dna:chromosome chromosome:RGSC3.4:1:1:267910886:1 124837935 ID18904 U -
TAGGACAATCCCTTAGTCTGTTTTAGGAGA
>1 dna:chromosome chromosome:RGSC3.4:1:1:267910886:1 124838003 ID50941 U -
TGGTGACTAGATTTCTGCACTTCTCGAAAC
>1 dna:chromosome chromosome:RGSC3.4:1:1:267910886:1 124838005 ID9253 U -
GTGACTAGATTTCTGCACTTCTCGAA
>1 dna:chromosome chromosome:RGSC3.4:1:1:267910886:1 124838005 ID50940 U -
TGGTGACTAGATTTCTGCACTTCTCGAA
>1 dna:chromosome chromosome:RGSC3.4:1:1:267910886:1 124838006 ID34254 U -
TGAATGGTGACTAGATTTCTGCACTTCTCGA
>1 dna:chromosome chromosome:RGSC3.4:1:1:267910886:1 124838008 ID34253 U -
TGAATGGTGACTAGATTTCTGCACTTCTC
>1 dna:chromosome chromosome:RGSC3.4:1:1:267910886:1 124838012 ID40495 U -
TGCAACTGAATGGTGACTAGATTTCTGCACT
>1 dna:chromosome chromosome:RGSC3.4:1:1:267910886:1 124838013 ID5501 U -
CTGAATGGTGACTAGATTTCTGCAC
>1 dna:chromosome chromosome:RGSC3.4:1:1:267910886:1 124838013 ID6425 U -
GAATGGTGACTAGATTTCTGCAC
>1 dna:chromosome chromosome:RGSC3.4:1:1:267910886:1 124838013 ID34252 U -
TGAATGGTGACTAGATTTCTGCAC
>1 dna:chromosome chromosome:RGSC3.4:1:1:267910886:1 124838013 ID40494 U -
TGCAACTGAATGGTGACTAGATTTCTGCAC
>1 dna:chromosome chromosome:RGSC3.4:1:1:267910886:1 124838014 ID1162 U -
ACTGAATGGTGACTAGATTTCTGCA
>1 dna:chromosome chromosome:RGSC3.4:1:1:267910886:1 124838014 ID40493 U -
TGCAACTGAATGGTGACTAGATTTCTGCA
>1 dna:chromosome chromosome:RGSC3.4:1:1:267910886:1 124838015 ID1176 U -
ACTGCAACTGAATGGTGACTAGATTTCTGC
>1 dna:chromosome chromosome:RGSC3.4:1:1:267910886:1 124838015 ID40492 U -
TGCAACTGAATGGTGACTAGATTTCTGC
>1 dna:chromosome chromosome:RGSC3.4:1:1:267910886:1 124838017 ID283 U -
AACTGCAACTGAATGGTGACTAGATTTCT
>1 dna:chromosome chromosome:RGSC3.4:1:1:267910886:1 124838018 ID40491 U -
TGCAACTGAATGGTGACTAGATTTC
>1 dna:chromosome chromosome:RGSC3.4:1:1:267910886:1 124838020 ID5576 U -
CTGCAACTGAATGGTGACTAGATT
>1 dna:chromosome chromosome:RGSC3.4:1:1:267910886:1 124838020 ID40490 U -
TGCAACTGAATGGTGACTAGATT
>1 dna:chromosome chromosome:RGSC3.4:1:1:267910886:1 124838021 ID32270 U -
TGAAAACTGCAACTGAATGGTGACTAGAT
>1 dna:chromosome chromosome:RGSC3.4:1:1:267910886:1 124838021 ID40489 U -
TGCAACTGAATGGTGACTAGAT
>1 dna:chromosome chromosome:RGSC3.4:1:1:267910886:1 124838025 ID48072 U -
TGGCTGAAAACTGCAACTGAATGGTGACT
>1 dna:chromosome chromosome:RGSC3.4:1:1:267910886:1 124838036 ID43817 U -
TGCTACTTACAGTGGCTGAAAACTGCAACT
>1 dna:chromosome chromosome:RGSC3.4:1:1:267910886:1 124838037 ID43816 U -
TGCTACTTACAGTGGCTGAAAACTGCAAC
>1 dna:chromosome chromosome:RGSC3.4:1:1:267910886:1 124838046 ID58814 U -
TTCTAGCCTGTGCTACTTACAGTGGCTGAA
>1 dna:chromosome chromosome:RGSC3.4:1:1:267910886:1 124838056 ID5873 U -
CTTCTAGCCTGTGCTACTTAC
>1 dna:chromosome chromosome:RGSC3.4:1:1:267910886:1 124838056 ID38903 U -
TGATATTTTCTTCTAGCCTGTGCTACTTAC
>1 dna:chromosome chromosome:RGSC3.4:1:1:267910886:1 124838060 ID38902 U -
TGATATTTTCTTCTAGCCTGTGCTAC
>1 dna:chromosome chromosome:RGSC3.4:1:1:267910886:1 124838196 ID40422 U -
TGCAAATGGCAGAGTACTTGCCTTAGTACC
>1 dna:chromosome chromosome:RGSC3.4:1:1:267910886:1 124838221 ID17388 U -
TAGAGAACTATAAATTATCTAGCCATTTGCAA
>1 dna:chromosome chromosome:RGSC3.4:1:1:267910886:1 124838223 ID17387 U -
TAGAGAACTATAAATTATCTAGCCATTTGC
>1 dna:chromosome chromosome:RGSC3.4:1:1:267910886:1 124838224 ID17386 U -
TAGAGAACTATAAATTATCTAGCCATTTG
>1 dna:chromosome chromosome:RGSC3.4:1:1:267910886:1 124838292 ID20837 U -
TATAAGCTAATTCTTAAATGTTTGGCCTTC
>1 dna:chromosome chromosome:RGSC3.4:1:1:267910886:1 124838314 ID11535 U -
TAACTACCTGACTTACAATCATATAAGCT
>1 dna:chromosome chromosome:RGSC3.4:1:1:267910886:1 124838369 ID21334 U -
TATCAGTTCTGGGGTGAGTCTTAAAA
>1 dna:chromosome chromosome:RGSC3.4:1:1:267910886:1 124838388 ID10922 U -
TAAATTCAGCTTCAAGGGTATGCTATCAGT
>1 dna:chromosome chromosome:RGSC3.4:1:1:267910886:1 124838391 ID10921 U -
TAAATTCAGCTTCAAGGGTATGCTATC
>1 dna:chromosome chromosome:RGSC3.4:1:1:267910886:1 124838395 ID10920 U -
TAAATTCAGCTTCAAGGGTATGC
>1 dna:chromosome chromosome:RGSC3.4:1:1:267910886:1 124838395 ID11822 U -
TAAGAATAAATTCAGCTTCAAGGGTATGC
>1 dna:chromosome chromosome:RGSC3.4:1:1:267910886:1 124838395 ID51881 U -
TGTAAGAATAAATTCAGCTTCAAGGGTATGC
>1 dna:chromosome chromosome:RGSC3.4:1:1:267910886:1 124838434 ID14380 U -
TACAGTTAAGTGCTTAAATGGAATAATAAA
>1 dna:chromosome chromosome:RGSC3.4:1:1:267910886:1 124838448 ID2124 U -
AGTTATACAGTTAAGTGCTTA
>1 dna:chromosome chromosome:RGSC3.4:1:1:267910886:1 124838449 ID41992 U -
TGCCAATATAGTTATACAGTTAAGTGCTT
>1 dna:chromosome chromosome:RGSC3.4:1:1:267910886:1 124838463 ID10685 U -
TAAATAAGGAGTCTTGCCAATATAGTTAT
>1 dna:chromosome chromosome:RGSC3.4:1:1:267910886:1 124838472 ID21324 U -
TATCAGTGACTTAAATAAGGAGTCTTGCCAA
>1 dna:chromosome chromosome:RGSC3.4:1:1:267910886:1 124838473 ID21323 U -
TATCAGTGACTTAAATAAGGAGTCTTGCCA
>1 dna:chromosome chromosome:RGSC3.4:1:1:267910886:1 124838488 ID42230 U -
TGCCAGAGGTGTGTCATATCAGTGACTTAAA
>1 dna:chromosome chromosome:RGSC3.4:1:1:267910886:1 124838490 ID42229 U -
TGCCAGAGGTGTGTCATATCAGTGACTTA
>1 dna:chromosome chromosome:RGSC3.4:1:1:267910886:1 124838491 ID42228 U -
TGCCAGAGGTGTGTCATATCAGTGACTT
>1 dna:chromosome chromosome:RGSC3.4:1:1:267910886:1 124838493 ID60106 U -
TTGCCAGAGGTGTGTCATATCAGTGAC
>1 dna:chromosome chromosome:RGSC3.4:1:1:267910886:1 124838495 ID22830 U -
TATTTTGCCAGAGGTGTGTCATATCAGTG
>1 dna:chromosome chromosome:RGSC3.4:1:1:267910886:1 124838499 ID47347 U -
TGGCACTATTTTGCCAGAGGTGTGTCATATC
>1 dna:chromosome chromosome:RGSC3.4:1:1:267910886:1 124838502 ID2662 U -
ATGGCACTATTTTGCCAGAGGTGTGTCAT
>1 dna:chromosome chromosome:RGSC3.4:1:1:267910886:1 124838503 ID2660 U -
ATGGCACTATTTTGCCAGAGGTGTGTCA
>1 dna:chromosome chromosome:RGSC3.4:1:1:267910886:1 124838504 ID7891 U -
GCTATGGCACTATTTTGCCAGAGGTGTGTC
>1 dna:chromosome chromosome:RGSC3.4:1:1:267910886:1 124838505 ID2659 U -
ATGGCACTATTTTGCCAGAGGTGTGT
>1 dna:chromosome chromosome:RGSC3.4:1:1:267910886:1 124838507 ID48003 U -
TGGCTATGGCACTATTTTGCCAGAGGTGT
>1 dna:chromosome chromosome:RGSC3.4:1:1:267910886:1 124838511 ID12626 U -
TAAGTGTGGCTATGGCACTATTTTGCCAGAG
>1 dna:chromosome chromosome:RGSC3.4:1:1:267910886:1 124838512 ID12625 U -
TAAGTGTGGCTATGGCACTATTTTGCCAGA
>1 dna:chromosome chromosome:RGSC3.4:1:1:267910886:1 124838522 ID11184 U -
TAACAGGAACCTAAGTGTGGCTATGGCACTA
>1 dna:chromosome chromosome:RGSC3.4:1:1:267910886:1 124838529 ID57282 U -
TTATTTAACAGGAACCTAAGTGTGGCTAT
>1 dna:chromosome chromosome:RGSC3.4:1:1:267910886:1 124838537 ID19976 U -
TAGTAACCAATTATTTAACAGGAACCTAAGT
>1 dna:chromosome chromosome:RGSC3.4:1:1:267910886:1 124838601 ID35116 U -
TGACATCTAACCATCTTTGGAGGTCTAACT
>1 dna:chromosome chromosome:RGSC3.4:1:1:267910886:1 124838640 ID62457 U -
TTTTCAAAACCATTCGCCTGCACTTTCTCC
>1 dna:chromosome chromosome:RGSC3.4:1:1:267910886:1 124838650 ID27549 U -
TCCGTAGCATTTTCAAAACCATTCGCCTG
>1 dna:chromosome chromosome:RGSC3.4:1:1:267910886:1 124838671 ID6907 U -
GAGATCCAGTCCCACAGTACTCCGTAGC
>1 dna:chromosome chromosome:RGSC3.4:1:1:267910886:1 124838731 ID8267 U -
GGACGTGCTCTTGATGTGCCCTAAGTC
>1 dna:chromosome chromosome:RGSC3.4:1:1:267910886:1 124838743 ID24214 U -
TCAGACTTTCCCAAAGGACGTGCTCTTGAT
>1 dna:chromosome chromosome:RGSC3.4:1:1:267910886:1 124838744 ID24213 U -
TCAGACTTTCCCAAAGGACGTGCTCTTGA
>1 dna:chromosome chromosome:RGSC3.4:1:1:267910886:1 124838793 ID50796 U -
TGGTCTTTCTAGATCTTGCACAAGGTCTT
>1 dna:chromosome chromosome:RGSC3.4:1:1:267910886:1 124838852 ID4104 U -
CATGAACTTGTCTCCACTCCTCAAAGC
>1 dna:chromosome chromosome:RGSC3.4:1:1:267910886:1 124838862 ID38780 U -
TGATATCAATACCATGAACTTGTCTCCAC
>1 dna:chromosome chromosome:RGSC3.4:1:1:267910886:1 124838864 ID38779 U -
TGATATCAATACCATGAACTTGTCTCC
>1 dna:chromosome chromosome:RGSC3.4:1:1:267910886:1 124838869 ID42253 U -
TGCCAGCAATGATATCAATACCATGAACTTG
>1 dna:chromosome chromosome:RGSC3.4:1:1:267910886:1 124838888 ID41513 U -
TGCATCTTTTGGAGCCTGCCAGCAATGA
>1 dna:chromosome chromosome:RGSC3.4:1:1:267910886:1 124838890 ID6060 U -
CTTTTGGAGCCTGCCAGCAAT
>1 dna:chromosome chromosome:RGSC3.4:1:1:267910886:1 124838891 ID13131 U -
TAATGCATCTTTTGGAGCCTGCCAGCAA
>1 dna:chromosome chromosome:RGSC3.4:1:1:267910886:1 124838897 ID46758 U -
TGGATAATGCATCTTTTGGAGCCTGC
>1 dna:chromosome chromosome:RGSC3.4:1:1:267910886:1 124838906 ID39408 U -
TGATGCCAGACATGGATAATGCATCTTTT
>1 dna:chromosome chromosome:RGSC3.4:1:1:267910886:1 124838915 ID856 U -
ACATGACCACATGATGCCAGACATGGATAAT
>1 dna:chromosome chromosome:RGSC3.4:1:1:267910886:1 124838960 ID38603 U -
TGATACCATGTCTAAGCAGAG
>1 dna:chromosome chromosome:RGSC3.4:1:1:267910886:1 124838964 ID60679 U -
TTGGGAAAGATGCTGATACCATGTCTAAGC
>1 dna:chromosome chromosome:RGSC3.4:1:1:267910886:1 124838974 ID43782 U -
TGCTACATTATTGGGAAAGATGCTGATACC
>1 dna:chromosome chromosome:RGSC3.4:1:1:267910886:1 124838975 ID43781 U -
TGCTACATTATTGGGAAAGATGCTGATAC
>1 dna:chromosome chromosome:RGSC3.4:1:1:267910886:1 124838978 ID43780 U -
TGCTACATTATTGGGAAAGATGCTGA
>1 dna:chromosome chromosome:RGSC3.4:1:1:267910886:1 124838995 ID38347 U -
TGAGTTGTTCGTGGCTAAGCATGCTACATT
>1 dna:chromosome chromosome:RGSC3.4:1:1:267910886:1 124839039 ID34949 U -
TGACAGCTATCTCTTGCTGTAGGAGGCATT
>1 dna:chromosome chromosome:RGSC3.4:1:1:267910886:1 124839045 ID43269 U -
TGCCTTGACAGCTATCTCTTGCTGTAGGA
>1 dna:chromosome chromosome:RGSC3.4:1:1:267910886:1 124839068 ID55001 U -
TGTTCTAGTCAACCAGTGTCACAGTGCCTT
>1 dna:chromosome chromosome:RGSC3.4:1:1:267910886:1 124839073 ID25712 U -
TCCAATGTTCTAGTCAACCAGTGTCACAGT
>1 dna:chromosome chromosome:RGSC3.4:1:1:267910886:1 124839076 ID25711 U -
TCCAATGTTCTAGTCAACCAGTGTCAC
>1 dna:chromosome chromosome:RGSC3.4:1:1:267910886:1 124839091 ID53993 U -
TGTGCTCATGTGTTAGGTCCAATGTTCTA
>1 dna:chromosome chromosome:RGSC3.4:1:1:267910886:1 124839095 ID53992 U -
TGTGCTCATGTGTTAGGTCCAATGT
>1 dna:chromosome chromosome:RGSC3.4:1:1:267910886:1 124839121 ID52500 U -
TGTCACTCATGTAGGGATTGAGCTGT
>1 dna:chromosome chromosome:RGSC3.4:1:1:267910886:1 124839122 ID43578 U -
TGCGTTGTCACTCATGTAGGGATTGAGCTG
>1 dna:chromosome chromosome:RGSC3.4:1:1:267910886:1 124839157 ID20387 U -
TAGTGGAAGTTTTCATGTACACTTGCTTGC
>1 dna:chromosome chromosome:RGSC3.4:1:1:267910886:1 124839190 ID10108 U -
TAAAATGTGAGTAAAATACTTTT
>1 dna:chromosome chromosome:RGSC3.4:1:1:267910886:1 124839195 ID44756 U -
TGCTTAAGGAGTAAAATGTGAGTAAAATA
>1 dna:chromosome chromosome:RGSC3.4:1:1:267910886:1 124839237 ID11826 U -
TAAGAATATCTCACTCATTGTGAAAAGGA
>1 dna:chromosome chromosome:RGSC3.4:1:1:267910886:1 124839322 ID32351 U -
TGAAAAGGGATAATAAACAAGTCACATTTTT
>1 dna:chromosome chromosome:RGSC3.4:1:1:267910886:1 124839323 ID32350 U -
TGAAAAGGGATAATAAACAAGTCACATTTT
>1 dna:chromosome chromosome:RGSC3.4:1:1:267910886:1 124839345 ID20715 U -
TATAAAAGCTTTGGGGATTCATGAAAAGG
>1 dna:chromosome chromosome:RGSC3.4:1:1:267910886:1 124839354 ID10309 U -
TAAACTATAAAAGCTTTGGGGATTC
>1 dna:chromosome chromosome:RGSC3.4:1:1:267910886:1 124839379 ID46365 U -
TGGACTCATTTCTAGTTGTGGCTTTAAAAAA
>1 dna:chromosome chromosome:RGSC3.4:1:1:267910886:1 124839382 ID46364 U -
TGGACTCATTTCTAGTTGTGGCTTTAAA
>1 dna:chromosome chromosome:RGSC3.4:1:1:267910886:1 124839411 ID21366 U -
TATCATTTTCAAATGTTCAAAAAGCATGGGT
>1 dna:chromosome chromosome:RGSC3.4:1:1:267910886:1 124839416 ID43985 U -
TGCTATATCATTTTCAAATGTTCAAAAAGCA
>1 dna:chromosome chromosome:RGSC3.4:1:1:267910886:1 124839417 ID43984 U -
TGCTATATCATTTTCAAATGTTCAAAAAGC
>1 dna:chromosome chromosome:RGSC3.4:1:1:267910886:1 124839441 ID57249 U -
TTATTCTATTTCCACACCCAGTCATGCTAT
>1 dna:chromosome chromosome:RGSC3.4:1:1:267910886:1 124839485 ID1173 U -
ACTGATGAACATGGGAGTCAGCAATCAAAGA
>1 dna:chromosome chromosome:RGSC3.4:1:1:267910886:1 124839486 ID1172 U -
ACTGATGAACATGGGAGTCAGCAATCAAAG
>1 dna:chromosome chromosome:RGSC3.4:1:1:267910886:1 124839491 ID1171 U -
ACTGATGAACATGGGAGTCAGCAAT
>1 dna:chromosome chromosome:RGSC3.4:1:1:267910886:1 124839514 ID42958 U -
TGCCTATTAAAATATATTCAACTTCTTCAAAC
>1 dna:chromosome chromosome:RGSC3.4:1:1:267910886:1 124839550 ID20128 U -
TAGTCAATATCCCGATAAGCTGGTTTAAAAGG
>1 dna:chromosome chromosome:RGSC3.4:1:1:267910886:1 124839580 ID56893 U -
TTAGAGAGATGTTTCTGTTTGATAAAGCTA
>1 dna:chromosome chromosome:RGSC3.4:1:1:267910886:1 124839608 ID6733 U -
GACTCCAATATTAATGCCTTCCCAAGTTTT
>1 dna:chromosome chromosome:RGSC3.4:1:1:267910886:1 124839629 ID60484 U -
TTGGATCAGTAAGGTAAGGGACTCCAAT
>1 dna:chromosome chromosome:RGSC3.4:1:1:267910886:1 124839731 ID46664 U -
TGGAGTAACGAACATCCAGGGTGAT
>1 dna:chromosome chromosome:RGSC3.4:1:1:267910886:1 124839761 ID27938 U -
TCCTAGACAGGGATTAGCAGTGCAGAAT
>1 dna:chromosome chromosome:RGSC3.4:1:1:267910886:1 124839766 ID4536 U -
CCCCAGTGTCCTAGACAGGGATTAGCAGTGC
>1 dna:chromosome chromosome:RGSC3.4:1:1:267910886:1 124839782 ID19908 U -
TAGGTTGGTTTTCAAACCCCAGTGTCCTAGA
>1 dna:chromosome chromosome:RGSC3.4:1:1:267910886:1 124839783 ID19907 U -
TAGGTTGGTTTTCAAACCCCAGTGTCCTAG
>1 dna:chromosome chromosome:RGSC3.4:1:1:267910886:1 124839827 ID58550 U -
TTCCTTGGGTATTTCTGGATGGGTAAGGA
>1 dna:chromosome chromosome:RGSC3.4:1:1:267910886:1 124839837 ID22418 U -
TATTCTTCCTTGGGTATTTCTGGA
>1 dna:chromosome chromosome:RGSC3.4:1:1:267910886:1 124839846 ID33991 U -
TGAATACAAGTTATTCTTCCTTGGGT
>1 dna:chromosome chromosome:RGSC3.4:1:1:267910886:1 124839847 ID33990 U -
TGAATACAAGTTATTCTTCCTTGGG
>1 dna:chromosome chromosome:RGSC3.4:1:1:267910886:1 124839870 ID18974 U -
TAGGACTTCATCTACATAATGCTTACCCATG
>1 dna:chromosome chromosome:RGSC3.4:1:1:267910886:1 124839907 ID39732 U -
TGATGTTGGACAAAGATTGTGGATGAGGTC
>1 dna:chromosome chromosome:RGSC3.4:1:1:267910886:1 124839908 ID39731 U -
TGATGTTGGACAAAGATTGTGGATGAGGT
>1 dna:chromosome chromosome:RGSC3.4:1:1:267910886:1 124839911 ID39730 U -
TGATGTTGGACAAAGATTGTGGATGA
>1 dna:chromosome chromosome:RGSC3.4:1:1:267910886:1 124839911 ID62554 U -
TTTTGATGTTGGACAAAGATTGTGGATGA
>1 dna:chromosome chromosome:RGSC3.4:1:1:267910886:1 124839912 ID39729 U -
TGATGTTGGACAAAGATTGTGGATG
>1 dna:chromosome chromosome:RGSC3.4:1:1:267910886:1 124839913 ID8088 U -
GCTTTTGATGTTGGACAAAGATTGTGGAT
>1 dna:chromosome chromosome:RGSC3.4:1:1:267910886:1 124839913 ID45225 U -
TGCTTTTGATGTTGGACAAAGATTGTGGAT
>1 dna:chromosome chromosome:RGSC3.4:1:1:267910886:1 124839914 ID45224 U -
TGCTTTTGATGTTGGACAAAGATTGTGGA
>1 dna:chromosome chromosome:RGSC3.4:1:1:267910886:1 124839917 ID45223 U -
TGCTTTTGATGTTGGACAAAGATTGT
>1 dna:chromosome chromosome:RGSC3.4:1:1:267910886:1 124839931 ID14538 U -
TACATGACACAGTGTGCCTGCTTTTGATGT
>1 dna:chromosome chromosome:RGSC3.4:1:1:267910886:1 124839931 ID56700 U -
TTACATGACACAGTGTGCCTGCTTTTGATGT
>1 dna:chromosome chromosome:RGSC3.4:1:1:267910886:1 124839933 ID31513 U -
TCTTACATGACACAGTGTGCCTGCTTTTGAT
>1 dna:chromosome chromosome:RGSC3.4:1:1:267910886:1 124839960 ID25693 U -
TCCAATGGTTCTGGAATATGCCTTTTCTT
>1 dna:chromosome chromosome:RGSC3.4:1:1:267910886:1 124839961 ID25692 U -
TCCAATGGTTCTGGAATATGCCTTTTCT
>1 dna:chromosome chromosome:RGSC3.4:1:1:267910886:1 124839961 ID57147 U -
TTATCCAATGGTTCTGGAATATGCCTTTTCT
>1 dna:chromosome chromosome:RGSC3.4:1:1:267910886:1 124839962 ID21372 U -
TATCCAATGGTTCTGGAATATGCCTTTTC
>1 dna:chromosome chromosome:RGSC3.4:1:1:267910886:1 124839962 ID25691 U -
TCCAATGGTTCTGGAATATGCCTTTTC
>1 dna:chromosome chromosome:RGSC3.4:1:1:267910886:1 124839962 ID57146 U -
TTATCCAATGGTTCTGGAATATGCCTTTTC
>1 dna:chromosome chromosome:RGSC3.4:1:1:267910886:1 124839965 ID22303 U -
TATTATCCAATGGTTCTGGAATATGCCTT
>1 dna:chromosome chromosome:RGSC3.4:1:1:267910886:1 124840016 ID19671 U -
TAGGTATTTTCTTGAAAGGAGGAGCCCTC
>1 dna:chromosome chromosome:RGSC3.4:1:1:267910886:1 124840086 ID38705 U -
TGATAGGAGTTGGTACAGTGAAGGACA
>1 dna:chromosome chromosome:RGSC3.4:1:1:267910886:1 124840098 ID25603 U -
TCCAAGGGTAGCATTGATAGGAGTTGGTA
>1 dna:chromosome chromosome:RGSC3.4:1:1:267910886:1 124840099 ID58043 U -
TTCCAAGGGTAGCATTGATAGGAGTTGGT
>1 dna:chromosome chromosome:RGSC3.4:1:1:267910886:1 124840124 ID13418 U -
TAATTGGTCCAGAGGATTGCTACATTTCC
>1 dna:chromosome chromosome:RGSC3.4:1:1:267910886:1 124840125 ID13417 U -
TAATTGGTCCAGAGGATTGCTACATTTC
>1 dna:chromosome chromosome:RGSC3.4:1:1:267910886:1 124840129 ID41028 U -
TGCACTTAATTGGTCCAGAGGATTGCTACA
>1 dna:chromosome chromosome:RGSC3.4:1:1:267910886:1 124840130 ID41027 U -
TGCACTTAATTGGTCCAGAGGATTGCTAC
>1 dna:chromosome chromosome:RGSC3.4:1:1:267910886:1 124840213 ID53839 U -
TGTGCAACCTTACAAACTACAGCTGCTA
>1 dna:chromosome chromosome:RGSC3.4:1:1:267910886:1 124840293 ID5450 U -
CTCTTGATTGCGATTGCCTTGCC
>1 dna:chromosome chromosome:RGSC3.4:1:1:267910886:1 124840293 ID9755 U -
TAAAAATCTCTTGATTGCGATTGCCTTGCC
>1 dna:chromosome chromosome:RGSC3.4:1:1:267910886:1 124840294 ID9754 U -
TAAAAATCTCTTGATTGCGATTGCCTTGC
>1 dna:chromosome chromosome:RGSC3.4:1:1:267910886:1 124840299 ID20430 U -
TAGTGTAAAAATCTCTTGATTGCGATTGC
>1 dna:chromosome chromosome:RGSC3.4:1:1:267910886:1 124840305 ID57574 U -
TTCAATTTAGTGTAAAAATCTCTTGATTGC
>1 dna:chromosome chromosome:RGSC3.4:1:1:267910886:1 124840362 ID11925 U -
TAAGACTATAGATCCTGGACTTCCCACAT
>1 dna:chromosome chromosome:RGSC3.4:1:1:267910886:1 124840368 ID51463 U -
TGGTTCCTAAGACTATAGATCCTGGACTTC
>1 dna:chromosome chromosome:RGSC3.4:1:1:267910886:1 124840372 ID10869 U -
TAAATGGTTCCTAAGACTATAGATCCTGGA
>1 dna:chromosome chromosome:RGSC3.4:1:1:267910886:1 124840381 ID50369 U -
TGGTAGCCATAAATGGTTCCTAAGACTATA
>1 dna:chromosome chromosome:RGSC3.4:1:1:267910886:1 124840382 ID50368 U -
TGGTAGCCATAAATGGTTCCTAAGACTAT
>1 dna:chromosome chromosome:RGSC3.4:1:1:267910886:1 124840385 ID57560 U -
TTCAATGGTAGCCATAAATGGTTCCTAAGAC
>1 dna:chromosome chromosome:RGSC3.4:1:1:267910886:1 124840386 ID57559 U -
TTCAATGGTAGCCATAAATGGTTCCTAAGA
>1 dna:chromosome chromosome:RGSC3.4:1:1:267910886:1 124840387 ID61655 U -
TTTCAATGGTAGCCATAAATGGTTCCTAAG
>1 dna:chromosome chromosome:RGSC3.4:1:1:267910886:1 124840394 ID16822 U -
TAGAACCTTTTCAATGGTAGCCATAAATGGT
>1 dna:chromosome chromosome:RGSC3.4:1:1:267910886:1 124840404 ID6686 U -
GACCTGTAGAACCTTTTCAATGGTAGC
>1 dna:chromosome chromosome:RGSC3.4:1:1:267910886:1 124840437 ID21616 U -
TATGAAGCTTATCCATGCTGCTACTCACA
>1 dna:chromosome chromosome:RGSC3.4:1:1:267910886:1 124840448 ID26202 U -
TCCAGGTGAAGCGTATGAAGCTTATCCATGC
>1 dna:chromosome chromosome:RGSC3.4:1:1:267910886:1 124840449 ID26201 U -
TCCAGGTGAAGCGTATGAAGCTTATCCATG
>1 dna:chromosome chromosome:RGSC3.4:1:1:267910886:1 124840473 ID29628 U -
TCTAAATAGCTGTGTAGGTGTGGTCCAGG
>1 dna:chromosome chromosome:RGSC3.4:1:1:267910886:1 124840487 ID23043 U -
TCAAAGAGAGCTTGTCTAAATAGCTGTGT
>1 dna:chromosome chromosome:RGSC3.4:1:1:267910886:1 124840489 ID4700 U -
CCTCAAAGAGAGCTTGTCTAAATAGCTGT
>1 dna:chromosome chromosome:RGSC3.4:1:1:267910886:1 124840497 ID61495 U -
TTTACTAACCCTCAAAGAGAGCTTGTCTAA
>1 dna:chromosome chromosome:RGSC3.4:1:1:267910886:1 124840505 ID5973 U -
CTTTACTAACCCTCAAAGAGAGC
>1 dna:chromosome chromosome:RGSC3.4:1:1:267910886:1 124840522 ID59408 U -
TTGAAAACAACCTACTGGGTCTTCTTTAC
>1 dna:chromosome chromosome:RGSC3.4:1:1:267910886:1 124840547 ID26989 U -
TCCCATTTGAGGCACTACTTCAGACTTGA
>1 dna:chromosome chromosome:RGSC3.4:1:1:267910886:1 124840555 ID26158 U -
TCCAGGAATTTCCCATTTGAGGCACTACTTC
>1 dna:chromosome chromosome:RGSC3.4:1:1:267910886:1 124840588 ID27504 U -
TCCGATTGTGTAAGAGTAACACTGAGGGC
>1 dna:chromosome chromosome:RGSC3.4:1:1:267910886:1 124840592 ID48692 U -
TGGGACTCCGATTGTGTAAGAGTAACACTGA
>1 dna:chromosome chromosome:RGSC3.4:1:1:267910886:1 124840603 ID33087 U -
TGAAATTGCTGGGACTCCGATTGTGTAAG
>1 dna:chromosome chromosome:RGSC3.4:1:1:267910886:1 124840604 ID33085 U -
TGAAATTGCTGGGACTCCGATTGTGTAA
>1 dna:chromosome chromosome:RGSC3.4:1:1:267910886:1 124840606 ID7958 U -
GCTGAAATTGCTGGGACTCCGATTGTGT
>1 dna:chromosome chromosome:RGSC3.4:1:1:267910886:1 124840606 ID33084 U -
TGAAATTGCTGGGACTCCGATTGTGT
>1 dna:chromosome chromosome:RGSC3.4:1:1:267910886:1 124840608 ID12422 U -
TAAGGCTGAAATTGCTGGGACTCCGATTGT
>1 dna:chromosome chromosome:RGSC3.4:1:1:267910886:1 124840608 ID33083 U -
TGAAATTGCTGGGACTCCGATTGT
>1 dna:chromosome chromosome:RGSC3.4:1:1:267910886:1 124840615 ID42163 U -
TGCCACTTAAGGCTGAAATTGCTGGGACTC
>1 dna:chromosome chromosome:RGSC3.4:1:1:267910886:1 124840615 ID56510 U -
TTAAGGCTGAAATTGCTGGGACTC
>1 dna:chromosome chromosome:RGSC3.4:1:1:267910886:1 124840618 ID42162 U -
TGCCACTTAAGGCTGAAATTGCTGGGA
>1 dna:chromosome chromosome:RGSC3.4:1:1:267910886:1 124840619 ID42161 U -
TGCCACTTAAGGCTGAAATTGCTGGG
>1 dna:chromosome chromosome:RGSC3.4:1:1:267910886:1 124840623 ID12560 U -
TAAGTCTGCCACTTAAGGCTGAAATTGC
>1 dna:chromosome chromosome:RGSC3.4:1:1:267910886:1 124840651 ID3353 U -
CACAATCCAGGTGAATACCTAAGTCC
>1 dna:chromosome chromosome:RGSC3.4:1:1:267910886:1 124840653 ID15035 U -
TACCCACAATCCAGGTGAATACCTAAGT
>1 dna:chromosome chromosome:RGSC3.4:1:1:267910886:1 124840654 ID15034 U -
TACCCACAATCCAGGTGAATACCTAAG
>1 dna:chromosome chromosome:RGSC3.4:1:1:267910886:1 124840655 ID8668 U -
GGGCATACCCACAATCCAGGTGAATACCTAA
>1 dna:chromosome chromosome:RGSC3.4:1:1:267910886:1 124840655 ID49284 U -
TGGGCATACCCACAATCCAGGTGAATACCTAA
>1 dna:chromosome chromosome:RGSC3.4:1:1:267910886:1 124840656 ID49283 U -
TGGGCATACCCACAATCCAGGTGAATACCTA
>1 dna:chromosome chromosome:RGSC3.4:1:1:267910886:1 124840662 ID8667 U -
GGGCATACCCACAATCCAGGTGAA
>1 dna:chromosome chromosome:RGSC3.4:1:1:267910886:1 124840665 ID12932 U -
TAATCAGATGGGCATACCCACAATCCAGGT
>1 dna:chromosome chromosome:RGSC3.4:1:1:267910886:1 124840703 ID50421 U -
TGGTAGTTCAAAGGAAACAGATCGGGGAT
>1 dna:chromosome chromosome:RGSC3.4:1:1:267910886:1 124840704 ID20525 U -
TAGTTCAAAGGAAACAGATCGGGGA
>1 dna:chromosome chromosome:RGSC3.4:1:1:267910886:1 124840704 ID50420 U -
TGGTAGTTCAAAGGAAACAGATCGGGGA
>1 dna:chromosome chromosome:RGSC3.4:1:1:267910886:1 124840706 ID50419 U -
TGGTAGTTCAAAGGAAACAGATCGGG
>1 dna:chromosome chromosome:RGSC3.4:1:1:267910886:1 124840714 ID48277 U -
TGGGAAAATCTTGGTAGTTCAAAGGAAAC
>1 dna:chromosome chromosome:RGSC3.4:1:1:267910886:1 124840725 ID4271 U -
CCAAAGAACGTTTGGGAAAATCTTGGTAGT
>1 dna:chromosome chromosome:RGSC3.4:1:1:267910886:1 124840748 ID32404 U -
TGAAAATAGAGACAATAAAAGGACCCAAAGA
>1 dna:chromosome chromosome:RGSC3.4:1:1:267910886:1 124840749 ID32403 U -
TGAAAATAGAGACAATAAAAGGACCCAAAG
>1 dna:chromosome chromosome:RGSC3.4:1:1:267910886:1 124840752 ID17408 U -
TAGAGACAATAAAAGGACCCA
>1 dna:chromosome chromosome:RGSC3.4:1:1:267910886:1 124840756 ID32145 U -
TCTTTTCTGAAAATAGAGACAATAAAAGGA
>1 dna:chromosome chromosome:RGSC3.4:1:1:267910886:1 124840780 ID13951 U -
TACACAAATACTGAACACTGAATTTCTTTT
>1 dna:chromosome chromosome:RGSC3.4:1:1:267910886:1 124840781 ID13950 U -
TACACAAATACTGAACACTGAATTTCTTT
>1 dna:chromosome chromosome:RGSC3.4:1:1:267910886:1 124840811 ID1452 U -
AGAGTAAAATAATTTCAAAATGAC
>1 dna:chromosome chromosome:RGSC3.4:1:1:267910886:1 124840880 ID5779 U -
CTGTTTCTCATGCATTTTTGCATTCCCTC
>1 dna:chromosome chromosome:RGSC3.4:1:1:267910886:1 124840986 ID54826 U -
TGTTAGTATAGAACTAAGGACAGCCCTCC
>1 dna:chromosome chromosome:RGSC3.4:1:1:267910886:1 124841016 ID50258 U -
TGGTACATGATACTAAAACTGGAGTGTC
>1 dna:chromosome chromosome:RGSC3.4:1:1:267910886:1 124841130 ID6272 U -
GAAGAATGCTGTGCAGGAGATCCTATGT
>1 dna:chromosome chromosome:RGSC3.4:1:1:267910886:1 124841138 ID21224 U -
TATCAAGGAAGAATGCTGTGCAGGAGA
>1 dna:chromosome chromosome:RGSC3.4:1:1:267910886:1 124841142 ID45516 U -
TGGAAATATCAAGGAAGAATGCTGTGCAG
>1 dna:chromosome chromosome:RGSC3.4:1:1:267910886:1 124841144 ID8139 U -
GGAAATATCAAGGAAGAATGCTGTGC
>1 dna:chromosome chromosome:RGSC3.4:1:1:267910886:1 124841171 ID60109 U -
TTGCCATACACACATACTTCGACCCTCAGC
>1 dna:chromosome chromosome:RGSC3.4:1:1:267910886:1 124841230 ID56735 U -
TTACCATCACGAGAAAAATGATAGTATAGG
>1 dna:chromosome chromosome:RGSC3.4:1:1:267910886:1 124841286 ID929 U -
ACCAGCATTTAAGGAATTTATGTTTCA
>1 dna:chromosome chromosome:RGSC3.4:1:1:267910886:1 124841337 ID42651 U -
TGCCCAGTGACTCAGAAGGAAGCAGGA
>1 dna:chromosome chromosome:RGSC3.4:1:1:267910886:1 124841375 ID32291 U -
TGAAAAGAGAAGTCACCCTCTGACACCC
>1 dna:chromosome chromosome:RGSC3.4:1:1:267910886:1 124841469 ID60788 U -
TTGGTCCCTCCAACATCTGGATGTCTTCAT
>1 dna:chromosome chromosome:RGSC3.4:1:1:267910886:1 124841491 ID58931 U -
TTCTCATTCTCTTTTTTGGTCCC
>1 dna:chromosome chromosome:RGSC3.4:1:1:267910886:1 124841549 ID62243 U -
TTTGTGCACAGGCCCTTTTCTATGGCC
>1 dna:chromosome chromosome:RGSC3.4:1:1:267910886:1 124841600 ID25558 U -
TCCAAGCAATTTGGTATGCTTTGAACAATC
>1 dna:chromosome chromosome:RGSC3.4:1:1:267910886:1 124841745 ID23806 U -
TCACATTTTGCCTTCAGAATTCTTGCTGT
>1 dna:chromosome chromosome:RGSC3.4:1:1:267910886:1 124841757 ID16351 U -
TACTTCCCTTCTCACATTTTGCCTTCAG
>1 dna:chromosome chromosome:RGSC3.4:1:1:267910886:1 124841789 ID24718 U -
TCATAAAGTACTATTTGCTGTCTACTGCCA
>1 dna:chromosome chromosome:RGSC3.4:1:1:267910886:1 124841823 ID28449 U -
TCCTCTTGCAACAAGTGTCAGAGGAAACTGC
>1 dna:chromosome chromosome:RGSC3.4:1:1:267910886:1 124841882 ID20125 U -
TAGTCAAGGAGTTTATTAAAATTGCTATTGAT
>1 dna:chromosome chromosome:RGSC3.4:1:1:267910886:1 124841912 ID52221 U -
TGTATAATGTTGTTACTTCCCTCCCCTATA
>1 dna:chromosome chromosome:RGSC3.4:1:1:267910886:1 124841917 ID44031 U -
TGCTATGTATAATGTTGTTACTTCCCTCCC
>1 dna:chromosome chromosome:RGSC3.4:1:1:267910886:1 124841942 ID12795 U -
TAATAGAAGAGCAGAGGACATAGCCTGCTA
>1 dna:chromosome chromosome:RGSC3.4:1:1:267910886:1 124841981 ID10265 U -
TAAACCTGATTGACTGGTTTC
>1 dna:chromosome chromosome:RGSC3.4:1:1:267910886:1 124841984 ID22410 U -
TATTCTGTTCTCTAAACCTGATTGACTGGT
>1 dna:chromosome chromosome:RGSC3.4:1:1:267910886:1 124842085 ID49332 U -
TGGGCCCAGAAATGCCTGGGAG
>1 dna:chromosome chromosome:RGSC3.4:1:1:267910886:1 124842180 ID19619 U -
TAGGTAACTGTGGAGACATGTTGATACCCTT
>1 dna:chromosome chromosome:RGSC3.4:1:1:267910886:1 124842224 ID19568 U -
TAGGGTAAAGTCCTAAGACTCAGGCCTC
>1 dna:chromosome chromosome:RGSC3.4:1:1:267910886:1 124842285 ID30058 U -
TCTCAAGCCTGAGGTGACCCCTCTCTGAGGC
>1 dna:chromosome chromosome:RGSC3.4:1:1:267910886:1 124842293 ID13821 U -
TACAAGTATCTCAAGCCTGAGGTGACCCCTC
>1 dna:chromosome chromosome:RGSC3.4:1:1:267910886:1 124842296 ID27822 U -
TCCTACAAGTATCTCAAGCCTGAGGTGACCC
>1 dna:chromosome chromosome:RGSC3.4:1:1:267910886:1 124842301 ID50643 U -
TGGTCCTACAAGTATCTCAAGCCTGAGGT
>1 dna:chromosome chromosome:RGSC3.4:1:1:267910886:1 124842304 ID25014 U -
TCATGGTCCTACAAGTATCTCAAGCCTGA
>1 dna:chromosome chromosome:RGSC3.4:1:1:267910886:1 124842307 ID27241 U -
TCCCTCATGGTCCTACAAGTATCTCAAGCC
>1 dna:chromosome chromosome:RGSC3.4:1:1:267910886:1 124842312 ID58301 U -
TTCCCTCATGGTCCTACAAGTATCTC
>1 dna:chromosome chromosome:RGSC3.4:1:1:267910886:1 124842318 ID2349 U -
ATCACCCTTCCCTCATGGTCCTACAAG
>1 dna:chromosome chromosome:RGSC3.4:1:1:267910886:1 124842372 ID51522 U -
TGGTTGATACATCTGAGAAGGCTGGGA
>1 dna:chromosome chromosome:RGSC3.4:1:1:267910886:1 124842386 ID1550 U -
AGCAATAAGGAGCATGGTTGATACATC
>1 dna:chromosome chromosome:RGSC3.4:1:1:267910886:1 124842438 ID53601 U -
TGTGAGTCGTCAGTTCCCTCCAGACA
>1 dna:chromosome chromosome:RGSC3.4:1:1:267910886:1 124842457 ID14494 U -
TACATCAAGTTATTTATTCTCAATGTGAGT
>1 dna:chromosome chromosome:RGSC3.4:1:1:267910886:1 124842476 ID59376 U -
TTCTTTGTGGGAAAGTCATACATCAAGTT
>1 dna:chromosome chromosome:RGSC3.4:1:1:267910886:1 124842477 ID61876 U -
TTTCTTTGTGGGAAAGTCATACATCAAGT
>1 dna:chromosome chromosome:RGSC3.4:1:1:267910886:1 124842480 ID15854 U -
TACTATTTCTTTGTGGGAAAGTCATACATCA
>1 dna:chromosome chromosome:RGSC3.4:1:1:267910886:1 124842484 ID15853 U -
TACTATTTCTTTGTGGGAAAGTCATAC
>1 dna:chromosome chromosome:RGSC3.4:1:1:267910886:1 124842491 ID39815 U -
TGATTAGGCTACTATTTCTTTGTGGGAAA
>1 dna:chromosome chromosome:RGSC3.4:1:1:267910886:1 124842493 ID21808 U -
TATGATTAGGCTACTATTTCTTTGTGGGA
>1 dna:chromosome chromosome:RGSC3.4:1:1:267910886:1 124842493 ID39814 U -
TGATTAGGCTACTATTTCTTTGTGGGA
>1 dna:chromosome chromosome:RGSC3.4:1:1:267910886:1 124842558 ID60575 U -
TTGGCACAGAAATCCTATCCTCTACACTTG
>1 dna:chromosome chromosome:RGSC3.4:1:1:267910886:1 124842559 ID60574 U -
TTGGCACAGAAATCCTATCCTCTACACTT
>1 dna:chromosome chromosome:RGSC3.4:1:1:267910886:1 124842572 ID26097 U -
TCCAGATGTTGTCTTGGCACAGAAATCCT
>1 dna:chromosome chromosome:RGSC3.4:1:1:267910886:1 124842578 ID52720 U -
TGTCCAATCCAGATGTTGTCTTGGCACAGA
>1 dna:chromosome chromosome:RGSC3.4:1:1:267910886:1 124842607 ID36193 U -
TGAGAAATTTGCAGTCTCTGCTGAGTAACT
>1 dna:chromosome chromosome:RGSC3.4:1:1:267910886:1 124842608 ID167 U -
AAATTTGCAGTCTCTGCTGAGTAAC
>1 dna:chromosome chromosome:RGSC3.4:1:1:267910886:1 124842608 ID36192 U -
TGAGAAATTTGCAGTCTCTGCTGAGTAAC
>1 dna:chromosome chromosome:RGSC3.4:1:1:267910886:1 124842629 ID40077 U -
TGATTTAGAGTTCGGGGAACTGAGAAAT
>1 dna:chromosome chromosome:RGSC3.4:1:1:267910886:1 124842656 ID19244 U -
TAGGATGTTCAGAAGGCTTCAGGCCACAGATT
>1 dna:chromosome chromosome:RGSC3.4:1:1:267910886:1 124842657 ID19243 U -
TAGGATGTTCAGAAGGCTTCAGGCCACAGAT
>1 dna:chromosome chromosome:RGSC3.4:1:1:267910886:1 124842658 ID19242 U -
TAGGATGTTCAGAAGGCTTCAGGCCACAGA
>1 dna:chromosome chromosome:RGSC3.4:1:1:267910886:1 124842661 ID19240 U -
TAGGATGTTCAGAAGGCTTCAGGCCAC
>1 dna:chromosome chromosome:RGSC3.4:1:1:267910886:1 124842705 ID42164 U -
TGCCACTTACATGCTTTTAAAGGATCTT
>1 dna:chromosome chromosome:RGSC3.4:1:1:267910886:1 124842719 ID30522 U -
TCTCTGGACCAGGCTGCCACTTACATGC
>1 dna:chromosome chromosome:RGSC3.4:1:1:267910886:1 124842778 ID55040 U -
TGTTCTTAGGTGAAGAGTTTTCCAGA
>1 dna:chromosome chromosome:RGSC3.4:1:1:267910886:1 124842784 ID26959 U -
TCCCATGTATGTTCTTAGGTGAAGAGTTT
>1 dna:chromosome chromosome:RGSC3.4:1:1:267910886:1 124843009 ID48714 U +
TGGGACTTAGAAGAAAGAACCTTATGGTTT
>1 dna:chromosome chromosome:RGSC3.4:1:1:267910886:1 124843050 ID36154 U +
TGAGAAATAAGGCTCTGAGGAGAAC
>1 dna:chromosome chromosome:RGSC3.4:1:1:267910886:1 124843050 ID36155 U +
TGAGAAATAAGGCTCTGAGGAGAACA
>1 dna:chromosome chromosome:RGSC3.4:1:1:267910886:1 124843050 ID36156 U +
TGAGAAATAAGGCTCTGAGGAGAACACTG
>1 dna:chromosome chromosome:RGSC3.4:1:1:267910886:1 124843115 ID20494 U +
TAGTTAATTTCCTGAGAAGAAATTATCTGT
>1 dna:chromosome chromosome:RGSC3.4:1:1:267910886:1 124843148 ID14225 U +
TACAGATGTAAACAATGATACTAAGAA
>1 dna:chromosome chromosome:RGSC3.4:1:1:267910886:1 124843163 ID38623 U +
TGATACTAAGAAAGCTCTCTCCATACC
>1 dna:chromosome chromosome:RGSC3.4:1:1:267910886:1 124843176 ID42256 U -
TGCCAGCACATTTGGTATGGAGAGAGC
>1 dna:chromosome chromosome:RGSC3.4:1:1:267910886:1 124843180 ID30312 U +
TCTCCATACCAAATGTGCTGGCAAAAAAGTG
>1 dna:chromosome chromosome:RGSC3.4:1:1:267910886:1 124843184 ID4030 U +
CATACCAAATGTGCTGGCAAAA
>1 dna:chromosome chromosome:RGSC3.4:1:1:267910886:1 124843186 ID14741 U +
TACCAAATGTGCTGGCAAAAAAGTGGT
>1 dna:chromosome chromosome:RGSC3.4:1:1:267910886:1 124843193 ID54019 U +
TGTGCTGGCAAAAAAGTGG
>1 dna:chromosome chromosome:RGSC3.4:1:1:267910886:1 124843249 ID23048 U +
TCAAAGATATAAGTACAGTACTTTCTGGGG
>1 dna:chromosome chromosome:RGSC3.4:1:1:267910886:1 124843256 ID20847 U +
TATAAGTACAGTACTTTCTGGGGTAGC
>1 dna:chromosome chromosome:RGSC3.4:1:1:267910886:1 124843258 ID12512 U +
TAAGTACAGTACTTTCTGGGGT
>1 dna:chromosome chromosome:RGSC3.4:1:1:267910886:1 124843344 ID13099 U +
TAATGATATCCTGTCCTGAGGCCTACCCCAC
>1 dna:chromosome chromosome:RGSC3.4:1:1:267910886:1 124843505 ID15864 U +
TACTCAAGAGTGTGATAAACTAGGAGCCT
>1 dna:chromosome chromosome:RGSC3.4:1:1:267910886:1 124843520 ID10306 U +
TAAACTAGGAGCCTCCCAGGTAGTT
>1 dna:chromosome chromosome:RGSC3.4:1:1:267910886:1 124843550 ID54587 U +
TGTGTTGTGGCGCAATCATTTTGCATGT
>1 dna:chromosome chromosome:RGSC3.4:1:1:267910886:1 124843550 ID54588 U +
TGTGTTGTGGCGCAATCATTTTGCATGTGA
>1 dna:chromosome chromosome:RGSC3.4:1:1:267910886:1 124843568 ID62561 U +
TTTTGCATGTGATACTTATACCAGAAAGT
>1 dna:chromosome chromosome:RGSC3.4:1:1:267910886:1 124843586 ID14860 U +
TACCAGAAAGTGTACTTTCATCAAAGAAGC
>1 dna:chromosome chromosome:RGSC3.4:1:1:267910886:1 124843631 ID15362 U +
TACCTTAAGGCAAAATGCTCTGGGTGAC
>1 dna:chromosome chromosome:RGSC3.4:1:1:267910886:1 124843636 ID12389 U +
TAAGGCAAAATGCTCTGGGTGACTGTAA
>1 dna:chromosome chromosome:RGSC3.4:1:1:267910886:1 124843636 ID12390 U +
TAAGGCAAAATGCTCTGGGTGACTGTAAGT
>1 dna:chromosome chromosome:RGSC3.4:1:1:267910886:1 124843758 ID54779 U +
TGTTAGAGCAGATGAGAGAGGACAGAGT
>1 dna:chromosome chromosome:RGSC3.4:1:1:267910886:1 124843957 ID3151 U +
CAAATGAAAGGTAAGGACTCCA
>1 dna:chromosome chromosome:RGSC3.4:1:1:267910886:1 124844120 ID48631 U +
TGGGACATAGTTCCTCCAAGGAAGCTCATC
>1 dna:chromosome chromosome:RGSC3.4:1:1:267910886:1 124844148 ID24223 U +
TCAGAGAATACAAATATCTGAGAGAGGATC
>1 dna:chromosome chromosome:RGSC3.4:1:1:267910886:1 124844331 ID35920 U +
TGACTGTTGAGGAAACTTTATTTGAGTTGC
>1 dna:chromosome chromosome:RGSC3.4:1:1:267910886:1 124844338 ID37536 U +
TGAGGAAACTTTATTTGAGTTGCACTCTTGC
>1 dna:chromosome chromosome:RGSC3.4:1:1:267910886:1 124844349 ID22741 U +
TATTTGAGTTGCACTCTTGCCTTTTGATC
>1 dna:chromosome chromosome:RGSC3.4:1:1:267910886:1 124844479 ID61027 U +
TTGTATAGTGATGAGAAATGGCCCAGGG
>1 dna:chromosome chromosome:RGSC3.4:1:1:267910886:1 124844482 ID21043 U +
TATAGTGATGAGAAATGGCCCAGGGGATC
>1 dna:chromosome chromosome:RGSC3.4:1:1:267910886:1 124844569 ID10504 U +
TAAAGCACGGTCATATGGCTAGAGAGCTGGC
>1 dna:chromosome chromosome:RGSC3.4:1:1:267910886:1 124844630 ID6296 U +
GAAGATCACATAAGCTTCTCAACTCCCAGA
>1 dna:chromosome chromosome:RGSC3.4:1:1:267910886:1 124844672 ID56883 U +
TTAGACGTTTGTAGTGACAGTAGTGCC
>1 dna:chromosome chromosome:RGSC3.4:1:1:267910886:1 124844672 ID56884 U +
TTAGACGTTTGTAGTGACAGTAGTGCCT
>1 dna:chromosome chromosome:RGSC3.4:1:1:267910886:1 124844672 ID56885 U +
TTAGACGTTTGTAGTGACAGTAGTGCCTT
>1 dna:chromosome chromosome:RGSC3.4:1:1:267910886:1 124844673 ID17321 U +
TAGACGTTTGTAGTGACAGTAGTGCCTT
>1 dna:chromosome chromosome:RGSC3.4:1:1:267910886:1 124844673 ID17322 U +
TAGACGTTTGTAGTGACAGTAGTGCCTTG
>1 dna:chromosome chromosome:RGSC3.4:1:1:267910886:1 124844677 ID5076 U +
CGTTTGTAGTGACAGTAGTGCCTT
>1 dna:chromosome chromosome:RGSC3.4:1:1:267910886:1 124844715 ID24052 U +
TCACTTGTATTTTGATTTCTCTGTGGCC
>1 dna:chromosome chromosome:RGSC3.4:1:1:267910886:1 124844715 ID24053 U +
TCACTTGTATTTTGATTTCTCTGTGGCCG
>1 dna:chromosome chromosome:RGSC3.4:1:1:267910886:1 124844715 ID24054 U +
TCACTTGTATTTTGATTTCTCTGTGGCCGC
>1 dna:chromosome chromosome:RGSC3.4:1:1:267910886:1 124844719 ID61046 U +
TTGTATTTTGATTTCTCTGTGGCC
>1 dna:chromosome chromosome:RGSC3.4:1:1:267910886:1 124844722 ID22828 U +
TATTTTGATTTCTCTGTGGCCGCCAC
>1 dna:chromosome chromosome:RGSC3.4:1:1:267910886:1 124844722 ID22829 U +
TATTTTGATTTCTCTGTGGCCGCCACTCTC
>1 dna:chromosome chromosome:RGSC3.4:1:1:267910886:1 124844748 ID17581 U -
TAGAGTTGGATTAATCCAGAGA
>1 dna:chromosome chromosome:RGSC3.4:1:1:267910886:1 124844782 ID14788 U +
TACCAAGTAGCTGGTGAGCTTTTGCCGGGT
>1 dna:chromosome chromosome:RGSC3.4:1:1:267910886:1 124844842 ID16472 U +
TACTTTCAAGTCCCCGTTCCTCCGGAAGA
>1 dna:chromosome chromosome:RGSC3.4:1:1:267910886:1 124844910 ID7311 U +
GATGGCTTAGACCTATGGACTCCTTC
>1 dna:chromosome chromosome:RGSC3.4:1:1:267910886:1 124844956 ID13732 U +
TACAACTTCTGACAGAACCAAACTGCCTC
>1 dna:chromosome chromosome:RGSC3.4:1:1:267910886:1 124844956 ID13733 U +
TACAACTTCTGACAGAACCAAACTGCCTCCAG
>1 dna:chromosome chromosome:RGSC3.4:1:1:267910886:1 124844965 ID34851 U +
TGACAGAACCAAACTGCCTCCAGGGA
>1 dna:chromosome chromosome:RGSC3.4:1:1:267910886:1 124844965 ID34852 U +
TGACAGAACCAAACTGCCTCCAGGGAGT
>1 dna:chromosome chromosome:RGSC3.4:1:1:267910886:1 124845071 ID8903 U +
GGTTTTACAGAGTCAACAAAGCAAGT
>1 dna:chromosome chromosome:RGSC3.4:1:1:267910886:1 124845121 ID33218 U +
TGAACAGCATGTGCTGAGCAAAAGGAAACT
>1 dna:chromosome chromosome:RGSC3.4:1:1:267910886:1 124845135 ID37065 U +
TGAGCAAAAGGAAACTACTTAGTGTC
>1 dna:chromosome chromosome:RGSC3.4:1:1:267910886:1 124845135 ID37066 U +
TGAGCAAAAGGAAACTACTTAGTGTCT
>1 dna:chromosome chromosome:RGSC3.4:1:1:267910886:1 124845206 ID4276 U +
CCAAATACTGGAGACTGCAGATTTGT
>1 dna:chromosome chromosome:RGSC3.4:1:1:267910886:1 124845305 ID49853 U +
TGGGTGAAGAAGCACAAGCAAGGTGTCA
>1 dna:chromosome chromosome:RGSC3.4:1:1:267910886:1 124845391 ID29078 U +
TCCTTGGTATCCTTAATTCAAGGGCAAAGG
>1 dna:chromosome chromosome:RGSC3.4:1:1:267910886:1 124845398 ID21424 U +
TATCCTTAATTCAAGGGCAAAGGGCTGAGA
>1 dna:chromosome chromosome:RGSC3.4:1:1:267910886:1 124845400 ID28856 U +
TCCTTAATTCAAGGGCAAAGGGCTGAGACTT
>1 dna:chromosome chromosome:RGSC3.4:1:1:267910886:1 124845421 ID7978 U +
GCTGAGACTTGGTTCCAAAATGGTGACTT
>1 dna:chromosome chromosome:RGSC3.4:1:1:267910886:1 124845423 ID36566 U +
TGAGACTTGGTTCCAAAATGGTGACTTCTC
>1 dna:chromosome chromosome:RGSC3.4:1:1:267910886:1 124845433 ID57997 U +
TTCCAAAATGGTGACTTCTCAGTTGATGG
>1 dna:chromosome chromosome:RGSC3.4:1:1:267910886:1 124845434 ID25289 U +
TCCAAAATGGTGACTTCTCAGTTGATGG
>1 dna:chromosome chromosome:RGSC3.4:1:1:267910886:1 124845441 ID50951 U +
TGGTGACTTCTCAGTTGATGGTCTGT
>1 dna:chromosome chromosome:RGSC3.4:1:1:267910886:1 124845449 ID30202 U +
TCTCAGTTGATGGTCTGTGAAGAGTCTT
>1 dna:chromosome chromosome:RGSC3.4:1:1:267910886:1 124845449 ID30203 U +
TCTCAGTTGATGGTCTGTGAAGAGTCTTT
>1 dna:chromosome chromosome:RGSC3.4:1:1:267910886:1 124845490 ID12614 U +
TAAGTGTCTGAAAAGAAGAGGTGAAGC
>1 dna:chromosome chromosome:RGSC3.4:1:1:267910886:1 124845533 ID18924 U +
TAGGACATCTTTACACTCACAAACAAGA
>1 dna:chromosome chromosome:RGSC3.4:1:1:267910886:1 124845636 ID57668 U +
TTCACTACTGAGAAAAAAAACC
>1 dna:chromosome chromosome:RGSC3.4:1:1:267910886:1 124845691 ID4651 U +
CCGTAGGACTCAGACTTTGAA
>1 dna:chromosome chromosome:RGSC3.4:1:1:267910886:1 124845694 ID18963 U +
TAGGACTCAGACTTTGAAGAAACA
>1 dna:chromosome chromosome:RGSC3.4:1:1:267910886:1 124845703 ID6779 U +
GACTTTGAAGAAACAGTTAGACCAAGGA
>1 dna:chromosome chromosome:RGSC3.4:1:1:267910886:1 124845891 ID18899 U +
TAGGACAAAGAAGTACAGAACAAAGTAGAG
>1 dna:chromosome chromosome:RGSC3.4:1:1:267910886:1 124845932 ID43214 U +
TGCCTTAGCCCAAAGAAAATGGAGGAT
>1 dna:chromosome chromosome:RGSC3.4:1:1:267910886:1 124845932 ID43215 U +
TGCCTTAGCCCAAAGAAAATGGAGGATGA
>1 dna:chromosome chromosome:RGSC3.4:1:1:267910886:1 124845932 ID43216 U +
TGCCTTAGCCCAAAGAAAATGGAGGATGAG
>1 dna:chromosome chromosome:RGSC3.4:1:1:267910886:1 124845937 ID18357 U +
TAGCCCAAAGAAAATGGAGGATGAGGG
>1 dna:chromosome chromosome:RGSC3.4:1:1:267910886:1 124845994 ID12043 U +
TAAGATACATGTTAGGTGACCAAGTGGGT
>1 dna:chromosome chromosome:RGSC3.4:1:1:267910886:1 124846030 ID42889 U +
TGCCTACCCTGCCTATCTTGCAAGAGAACT
>1 dna:chromosome chromosome:RGSC3.4:1:1:267910886:1 124846133 ID35188 U +
TGACATTAAAATCAGGTGACCAAAGCAGGA
>1 dna:chromosome chromosome:RGSC3.4:1:1:267910886:1 124846134 ID6608 U +
GACATTAAAATCAGGTGACCAAAGCAGGAA
>1 dna:chromosome chromosome:RGSC3.4:1:1:267910886:1 124846205 ID27101 U +
TCCCCTCTTTTGTGAACTGCTAGGACCTC
>1 dna:chromosome chromosome:RGSC3.4:1:1:267910886:1 124846250 ID18593 U +
TAGCTCCAGCCAGATACCCTTGACGGACT
>1 dna:chromosome chromosome:RGSC3.4:1:1:267910886:1 124846250 ID18594 U +
TAGCTCCAGCCAGATACCCTTGACGGACTC
>1 dna:chromosome chromosome:RGSC3.4:1:1:267910886:1 124846303 ID32624 U +
TGAAAGAAGACTCTTAGGACAAGTAGGTGA
>1 dna:chromosome chromosome:RGSC3.4:1:1:267910886:1 124846351 ID43709 U +
TGCTAATATTGCTACATGATTTTTAAAAGC
>1 dna:chromosome chromosome:RGSC3.4:1:1:267910886:1 124846425 ID42451 U +
TGCCATGACAATGACTAGTATTTCAGATC
>1 dna:chromosome chromosome:RGSC3.4:1:1:267910886:1 124846428 ID4112 U +
CATGACAATGACTAGTATTTCAGATC
>1 dna:chromosome chromosome:RGSC3.4:1:1:267910886:1 124846436 ID35647 U +
TGACTAGTATTTCAGATCAAGGGCAAA
>1 dna:chromosome chromosome:RGSC3.4:1:1:267910886:1 124846436 ID35648 U +
TGACTAGTATTTCAGATCAAGGGCAAAA
>1 dna:chromosome chromosome:RGSC3.4:1:1:267910886:1 124846489 ID45773 U +
TGGAAGATGACAGTCTCTTGGATCCCTCAC
>1 dna:chromosome chromosome:RGSC3.4:1:1:267910886:1 124846669 ID859 U +
ACATGGAATACACTATTGAGGTATATGTGCC
>1 dna:chromosome chromosome:RGSC3.4:1:1:267910886:1 124846672 ID45952 U +
TGGAATACACTATTGAGGTATATGTGCCAA
>1 dna:chromosome chromosome:RGSC3.4:1:1:267910886:1 124846726 ID41894 U +
TGCCAAGAATCAGTGACATTATCACATAAT
>1 dna:chromosome chromosome:RGSC3.4:1:1:267910886:1 124846767 ID3041 U +
ATTTGTTTCCTTCCCCACCACAGTAAA
>1 dna:chromosome chromosome:RGSC3.4:1:1:267910886:1 124846882 ID782 U +
ACACAGAAAGCAAATCTGTGGGAAC
>1 dna:chromosome chromosome:RGSC3.4:1:1:267910886:1 124846882 ID783 U +
ACACAGAAAGCAAATCTGTGGGAACTCCAAG
>1 dna:chromosome chromosome:RGSC3.4:1:1:267910886:1 124846923 ID53168 U +
TGTGAAAGATGAGCCTGGGAACAAGGT
>1 dna:chromosome chromosome:RGSC3.4:1:1:267910886:1 124846953 ID24184 U +
TCAGACATGGTTTGAACACTTAGAAGATGG
>1 dna:chromosome chromosome:RGSC3.4:1:1:267910886:1 124846960 ID51655 U +
TGGTTTGAACACTTAGAAGATGGGAATAA
>1 dna:chromosome chromosome:RGSC3.4:1:1:267910886:1 124847211 ID26652 U +
TCCCAAGTGAGTGTCTGGTATAGGGAA
>1 dna:chromosome chromosome:RGSC3.4:1:1:267910886:1 124847276 ID52341 U +
TGTATTTGATCAGTCATGTAGCCCAC
>1 dna:chromosome chromosome:RGSC3.4:1:1:267910886:1 124847353 ID5639 U +
CTGGATGCCACACTGAGACCTCCCT
>1 dna:chromosome chromosome:RGSC3.4:1:1:267910886:1 124847402 ID17458 U +
TAGAGCAAGTGACGATTCTCGCAGA
>1 dna:chromosome chromosome:RGSC3.4:1:1:267910886:1 124847488 ID41290 U +
TGCAGGTCATACAAAACTAGAACCACTAG
>1 dna:chromosome chromosome:RGSC3.4:1:1:267910886:1 124847488 ID41291 U +
TGCAGGTCATACAAAACTAGAACCACTAGT
>1 dna:chromosome chromosome:RGSC3.4:1:1:267910886:1 124847511 ID3528 U +
CACTAGTAAAGGATGGCAGTGAA
>1 dna:chromosome chromosome:RGSC3.4:1:1:267910886:1 124847541 ID19139 U +
TAGGATATGTTTGTGAGGTAGCAAGAAGT
>1 dna:chromosome chromosome:RGSC3.4:1:1:267910886:1 124847716 ID22399 U +
TATTCTGAAATATTGGAGACAGCAGA
>1 dna:chromosome chromosome:RGSC3.4:1:1:267910886:1 124848007 ID60398 U +
TTGGAGAATCACTAAGACGGTGTTTCCTCA
>1 dna:chromosome chromosome:RGSC3.4:1:1:267910886:1 124848010 ID6831 U +
GAGAATCACTAAGACGGTGTTTCCTCATG
>1 dna:chromosome chromosome:RGSC3.4:1:1:267910886:1 124848015 ID23906 U +
TCACTAAGACGGTGTTTCCTCATGGT
>1 dna:chromosome chromosome:RGSC3.4:1:1:267910886:1 124848015 ID23907 U +
TCACTAAGACGGTGTTTCCTCATGGTGA
>1 dna:chromosome chromosome:RGSC3.4:1:1:267910886:1 124848015 ID23908 U +
TCACTAAGACGGTGTTTCCTCATGGTGAA
>1 dna:chromosome chromosome:RGSC3.4:1:1:267910886:1 124848383 ID20344 M +
TAGTGCACCCCACCAAAGCTAGGCACA
>1 dna:chromosome chromosome:RGSC3.4:1:1:267910886:1 124848427 ID20344 M +
TAGTGCACCCCACCAAAGCTAGGCACA
>1 dna:chromosome chromosome:RGSC3.4:1:1:267910886:1 124848471 ID20344 M +
TAGTGCACCCCACCAAAGCTAGGCACA
>1 dna:chromosome chromosome:RGSC3.4:1:1:267910886:1 124848533 ID15595 U +
TACTAAAATGGGAAACAGGTTGTGCT
>1 dna:chromosome chromosome:RGSC3.4:1:1:267910886:1 124848533 ID15596 U +
TACTAAAATGGGAAACAGGTTGTGCTCT
>1 dna:chromosome chromosome:RGSC3.4:1:1:267910886:1 124848653 ID30561 U +
TCTCTTAGGATAGAACCAGCAAGATT
>1 dna:chromosome chromosome:RGSC3.4:1:1:267910886:1 124848672 ID3232 U +
CAAGATTCTGTGTTGTCCAAAGATAAG
>1 dna:chromosome chromosome:RGSC3.4:1:1:267910886:1 124848746 ID16475 U +
TACTTTCCAAAGAGATACGTGTAGTGCC
>1 dna:chromosome chromosome:RGSC3.4:1:1:267910886:1 124848916 ID62213 U +
TTTGTAAAGAAACTATGCTAAAGAATGAA
>1 dna:chromosome chromosome:RGSC3.4:1:1:267910886:1 124849033 ID41903 U +
TGCCAAGAGCCGTGAATCCCAACTCTAAA
>1 dna:chromosome chromosome:RGSC3.4:1:1:267910886:1 124849165 ID11740 U +
TAAGAAACCGTTATTTTATGTACAGC
>1 dna:chromosome chromosome:RGSC3.4:1:1:267910886:1 124849257 ID51971 U +
TGTAATGGAAATTGAATAGGCTTCTTTGC
>1 dna:chromosome chromosome:RGSC3.4:1:1:267910886:1 124849938 ID3697 U +
CAGAGAGAAGGTTTATTTTCAATGTGCA
>1 dna:chromosome chromosome:RGSC3.4:1:1:267910886:1 124849954 ID61656 U +
TTTCAATGTGCAGTACAATAATTAACTAGG
>1 dna:chromosome chromosome:RGSC3.4:1:1:267910886:1 124849954 ID61657 U +
TTTCAATGTGCAGTACAATAATTAACTAGGA
>1 dna:chromosome chromosome:RGSC3.4:1:1:267910886:1 124849987 ID24832 U +
TCATATTCAATTGAAAATGAGAAAACCAAAG
>1 dna:chromosome chromosome:RGSC3.4:1:1:267910886:1 124850027 ID39217 U +
TGATGAATAAGGATGAAGTCACTAGAGAC
>1 dna:chromosome chromosome:RGSC3.4:1:1:267910886:1 124850056 ID21147 U +
TATATTCTTTTTGACTGTGGACCCT
>1 dna:chromosome chromosome:RGSC3.4:1:1:267910886:1 124850101 ID6242 U +
GAACTATTCATCCCACAAAGAGTCCGGTAC
>1 dna:chromosome chromosome:RGSC3.4:1:1:267910886:1 124850116 ID3116 U +
CAAAGAGTCCGGTACACAAGGAGC
>1 dna:chromosome chromosome:RGSC3.4:1:1:267910886:1 124850246 ID38913 U +
TGATCAACAGAGAAAGGATATCTATTCGG
>1 dna:chromosome chromosome:RGSC3.4:1:1:267910886:1 124850246 ID38914 U +
TGATCAACAGAGAAAGGATATCTATTCGGC
>1 dna:chromosome chromosome:RGSC3.4:1:1:267910886:1 124850544 ID57830 U +
TTCAGTTTATTATTCTGAAGGAGAAGTGT
>1 dna:chromosome chromosome:RGSC3.4:1:1:267910886:1 124850544 ID57831 U +
TTCAGTTTATTATTCTGAAGGAGAAGTGTC
>1 dna:chromosome chromosome:RGSC3.4:1:1:267910886:1 124850628 ID52378 U +
TGTCAAAGACAAAGACTAGGATTTGC
>1 dna:chromosome chromosome:RGSC3.4:1:1:267910886:1 124850879 ID36306 U +
TGAGAAGGATGATTTTGACAAAGACCC
>1 dna:chromosome chromosome:RGSC3.4:1:1:267910886:1 124850914 ID27368 U +
TCCCTTCAAAACAGGCATTCCCAAA
>1 dna:chromosome chromosome:RGSC3.4:1:1:267910886:1 124850914 ID27369 U +
TCCCTTCAAAACAGGCATTCCCAAAA
>1 dna:chromosome chromosome:RGSC3.4:1:1:267910886:1 124850914 ID27370 U +
TCCCTTCAAAACAGGCATTCCCAAAAGGA
>1 dna:chromosome chromosome:RGSC3.4:1:1:267910886:1 124850914 ID27371 U +
TCCCTTCAAAACAGGCATTCCCAAAAGGAA
>1 dna:chromosome chromosome:RGSC3.4:1:1:267910886:1 124850956 ID48612 U +
TGGGACACTACTGTACCTACC
>1 dna:chromosome chromosome:RGSC3.4:1:1:267910886:1 124850956 ID48613 U +
TGGGACACTACTGTACCTACCAAGAAACA
>1 dna:chromosome chromosome:RGSC3.4:1:1:267910886:1 124850956 ID48614 U +
TGGGACACTACTGTACCTACCAAGAAACAT
>1 dna:chromosome chromosome:RGSC3.4:1:1:267910886:1 124850956 ID48615 U +
TGGGACACTACTGTACCTACCAAGAAACATA
>1 dna:chromosome chromosome:RGSC3.4:1:1:267910886:1 124850958 ID8244 U +
GGACACTACTGTACCTACCAAGAAACAT
>1 dna:chromosome chromosome:RGSC3.4:1:1:267910886:1 124850964 ID16191 U +
TACTGTACCTACCAAGAAACATAATGATGA
>1 dna:chromosome chromosome:RGSC3.4:1:1:267910886:1 124850967 ID52056 U +
TGTACCTACCAAGAAACATAATGATGAAG
>1 dna:chromosome chromosome:RGSC3.4:1:1:267910886:1 124850967 ID52057 U +
TGTACCTACCAAGAAACATAATGATGAAGA
>1 dna:chromosome chromosome:RGSC3.4:1:1:267910886:1 124850967 ID52058 U +
TGTACCTACCAAGAAACATAATGATGAAGAC
>1 dna:chromosome chromosome:RGSC3.4:1:1:267910886:1 124850969 ID15178 U +
TACCTACCAAGAAACATAATGATGAAGAC
>1 dna:chromosome chromosome:RGSC3.4:1:1:267910886:1 124850969 ID15179 U +
TACCTACCAAGAAACATAATGATGAAGACT
>1 dna:chromosome chromosome:RGSC3.4:1:1:267910886:1 124850973 ID14765 U +
TACCAAGAAACATAATGATGAAGACTGAAA
>1 dna:chromosome chromosome:RGSC3.4:1:1:267910886:1 124850974 ID894 U +
ACCAAGAAACATAATGATGAAGACTGAAAA
>1 dna:chromosome chromosome:RGSC3.4:1:1:267910886:1 124850988 ID39197 U +
TGATGAAGACTGAAAATGAGTTTTCTTT
>1 dna:chromosome chromosome:RGSC3.4:1:1:267910886:1 124850991 ID33606 U +
TGAAGACTGAAAATGAGTTTTCTTT
>1 dna:chromosome chromosome:RGSC3.4:1:1:267910886:1 124850991 ID33607 U +
TGAAGACTGAAAATGAGTTTTCTTTATGGC
>1 dna:chromosome chromosome:RGSC3.4:1:1:267910886:1 124850998 ID32429 U +
TGAAAATGAGTTTTCTTTATGGCTGA
>1 dna:chromosome chromosome:RGSC3.4:1:1:267910886:1 124851034 ID22623 U +
TATTTAACCATGAAGTAAGAGAAGC
>1 dna:chromosome chromosome:RGSC3.4:1:1:267910886:1 124851034 ID22624 U +
TATTTAACCATGAAGTAAGAGAAGCTGTGT
>1 dna:chromosome chromosome:RGSC3.4:1:1:267910886:1 124851036 ID61403 U +
TTTAACCATGAAGTAAGAGAAGCTGTGTGCC
>1 dna:chromosome chromosome:RGSC3.4:1:1:267910886:1 124851042 ID4107 U +
CATGAAGTAAGAGAAGCTGTGTGC
>1 dna:chromosome chromosome:RGSC3.4:1:1:267910886:1 124851043 ID2504 U +
ATGAAGTAAGAGAAGCTGTGTGCC
>1 dna:chromosome chromosome:RGSC3.4:1:1:267910886:1 124851069 ID19803 U +
TAGGTGGGGACAAAGAATGCTTTTGTAGAC
>1 dna:chromosome chromosome:RGSC3.4:1:1:267910886:1 124851085 ID2638 U +
ATGCTTTTGTAGACATAGTTAGGGTATAGCC
>1 dna:chromosome chromosome:RGSC3.4:1:1:267910886:1 124851091 ID60992 U +
TTGTAGACATAGTTAGGGTATAGC
>1 dna:chromosome chromosome:RGSC3.4:1:1:267910886:1 124851111 ID18363 U +
TAGCCCCATTGCTATGTTGTAGGAGATGGT
>1 dna:chromosome chromosome:RGSC3.4:1:1:267910886:1 124851120 ID44040 U +
TGCTATGTTGTAGGAGATGGTCACA
>1 dna:chromosome chromosome:RGSC3.4:1:1:267910886:1 124851120 ID44041 U +
TGCTATGTTGTAGGAGATGGTCACATGA
>1 dna:chromosome chromosome:RGSC3.4:1:1:267910886:1 124851153 ID20115 U +
TAGTCAAACTTCTTTTAAAGAGGCAAGATA
>1 dna:chromosome chromosome:RGSC3.4:1:1:267910886:1 124851181 ID10530 U +
TAAAGCTAGGTTATTGGATGGATTGTTCT
>1 dna:chromosome chromosome:RGSC3.4:1:1:267910886:1 124851250 ID27436 U +
TCCCTTTGTTGAAAAGTACTCCTCATCTC
>1 dna:chromosome chromosome:RGSC3.4:1:1:267910886:1 124851256 ID55070 U +
TGTTGAAAAGTACTCCTCATCTCC
>1 dna:chromosome chromosome:RGSC3.4:1:1:267910886:1 124851256 ID55071 U +
TGTTGAAAAGTACTCCTCATCTCCC
>1 dna:chromosome chromosome:RGSC3.4:1:1:267910886:1 124851293 ID59749 U +
TTGACCATTCCCAGTTTATACTGGATTACTT
>1 dna:chromosome chromosome:RGSC3.4:1:1:267910886:1 124851470 ID61942 U +
TTTGAAGGGAGCATTTGTGGACTCTGTTC
>1 dna:chromosome chromosome:RGSC3.4:1:1:267910886:1 124851470 ID61943 U +
TTTGAAGGGAGCATTTGTGGACTCTGTTCT
>1 dna:chromosome chromosome:RGSC3.4:1:1:267910886:1 124851514 ID22169 U +
TATTAAACCCTAAGATCTAAGGCATCCTTTGC
>1 dna:chromosome chromosome:RGSC3.4:1:1:267910886:1 124851516 ID56290 U +
TTAAACCCTAAGATCTAAGGCATCCTTTGC
>1 dna:chromosome chromosome:RGSC3.4:1:1:267910886:1 124851517 ID10252 U +
TAAACCCTAAGATCTAAGGCATCCTTTGC
>1 dna:chromosome chromosome:RGSC3.4:1:1:267910886:1 124851531 ID12401 U +
TAAGGCATCCTTTGCTTTTTCTCTTAGCT
>1 dna:chromosome chromosome:RGSC3.4:1:1:267910886:1 124851552 ID31561 U +
TCTTAGCTAAAGGCTCATGAATTTGTCT
>1 dna:chromosome chromosome:RGSC3.4:1:1:267910886:1 124851555 ID18500 U +
TAGCTAAAGGCTCATGAATTTGTCTTCATC
>1 dna:chromosome chromosome:RGSC3.4:1:1:267910886:1 124851601 ID15327 U +
TACCTGCTTGGGAAGTAACATTCTGG
>1 dna:chromosome chromosome:RGSC3.4:1:1:267910886:1 124851609 ID48498 U +
TGGGAAGTAACATTCTGGGGACTCCCAC
>1 dna:chromosome chromosome:RGSC3.4:1:1:267910886:1 124851654 ID47734 U +
TGGCCAGTTGACTGGTATCTACTGGGATTC
>1 dna:chromosome chromosome:RGSC3.4:1:1:267910886:1 124851662 ID35858 U +
TGACTGGTATCTACTGGGATTCCTCAGTGGC
>1 dna:chromosome chromosome:RGSC3.4:1:1:267910886:1 124851711 ID422 U +
AAGCCATACCTTACCTGACAAACTAAAGTC
>1 dna:chromosome chromosome:RGSC3.4:1:1:267910886:1 124851743 ID23456 U +
TCAATCTCTATGACTTATGTCCCTGCTGTC
>1 dna:chromosome chromosome:RGSC3.4:1:1:267910886:1 124851786 ID4406 U +
CCATATTTTGGGCCCCTTGAGT
>1 dna:chromosome chromosome:RGSC3.4:1:1:267910886:1 124851787 ID4061 U +
CATATTTTGGGCCCCTTGAGT
>1 dna:chromosome chromosome:RGSC3.4:1:1:267910886:1 124851794 ID49333 U +
TGGGCCCCTTGAGTTTATTCTTTTAATCAT
>1 dna:chromosome chromosome:RGSC3.4:1:1:267910886:1 124851857 ID16439 U +
TACTTGTATGCACTGAAGACTTTGACTTGA
>1 dna:chromosome chromosome:RGSC3.4:1:1:267910886:1 124851923 ID12071 U +
TAAGATGAGTCTGATGCTGAATAAGCCTT
>1 dna:chromosome chromosome:RGSC3.4:1:1:267910886:1 124851968 ID2530 U +
ATGAGAAACAGTGTCTTTTCCTCTACAAGC
>1 dna:chromosome chromosome:RGSC3.4:1:1:267910886:1 124851969 ID36109 U +
TGAGAAACAGTGTCTTTTCCTCTACA
>1 dna:chromosome chromosome:RGSC3.4:1:1:267910886:1 124851969 ID36110 U +
TGAGAAACAGTGTCTTTTCCTCTACAAG
>1 dna:chromosome chromosome:RGSC3.4:1:1:267910886:1 124851969 ID36111 U +
TGAGAAACAGTGTCTTTTCCTCTACAAGC
>1 dna:chromosome chromosome:RGSC3.4:1:1:267910886:1 124851969 ID36112 U +
TGAGAAACAGTGTCTTTTCCTCTACAAGCA
>1 dna:chromosome chromosome:RGSC3.4:1:1:267910886:1 124851976 ID3989 U +
CAGTGTCTTTTCCTCTACAAGC
>1 dna:chromosome chromosome:RGSC3.4:1:1:267910886:1 124852004 ID44342 U +
TGCTGAAAAAATATCTTCAGTGACATGT
>1 dna:chromosome chromosome:RGSC3.4:1:1:267910886:1 124852007 ID32196 U +
TGAAAAAATATCTTCAGTGACA
>1 dna:chromosome chromosome:RGSC3.4:1:1:267910886:1 124852007 ID32197 U +
TGAAAAAATATCTTCAGTGACATGTCATA
>1 dna:chromosome chromosome:RGSC3.4:1:1:267910886:1 124852024 ID35172 U +
TGACATGTCATATATTATAGCTTGCAAGTC
>1 dna:chromosome chromosome:RGSC3.4:1:1:267910886:1 124852041 ID18703 U +
TAGCTTGCAAGTCAACTGAGGGAATC
>1 dna:chromosome chromosome:RGSC3.4:1:1:267910886:1 124852057 ID37757 U +
TGAGGGAATCAGTCTCTTGGATGGCAAATG
>1 dna:chromosome chromosome:RGSC3.4:1:1:267910886:1 124852059 ID1894 U +
AGGGAATCAGTCTCTTGGATGGCAAAT
>1 dna:chromosome chromosome:RGSC3.4:1:1:267910886:1 124852069 ID30589 U +
TCTCTTGGATGGCAAATGGAAGAAACGT
>1 dna:chromosome chromosome:RGSC3.4:1:1:267910886:1 124852071 ID31892 U +
TCTTGGATGGCAAATGGAAGAAACGTC
>1 dna:chromosome chromosome:RGSC3.4:1:1:267910886:1 124852073 ID60520 U +
TTGGATGGCAAATGGAAGAAACGTCTGA
>1 dna:chromosome chromosome:RGSC3.4:1:1:267910886:1 124852073 ID60521 U +
TTGGATGGCAAATGGAAGAAACGTCTGAA
>1 dna:chromosome chromosome:RGSC3.4:1:1:267910886:1 124852074 ID46961 U +
TGGATGGCAAATGGAAGAAACGTCTGA
>1 dna:chromosome chromosome:RGSC3.4:1:1:267910886:1 124852078 ID47191 U +
TGGCAAATGGAAGAAACGTCTGAATGC
>1 dna:chromosome chromosome:RGSC3.4:1:1:267910886:1 124852078 ID47192 U +
TGGCAAATGGAAGAAACGTCTGAATGCC
>1 dna:chromosome chromosome:RGSC3.4:1:1:267910886:1 124852078 ID47194 U +
TGGCAAATGGAAGAAACGTCTGAATGCCTC
>1 dna:chromosome chromosome:RGSC3.4:1:1:267910886:1 124852085 ID45696 U +
TGGAAGAAACGTCTGAATGCCTCGGG
>1 dna:chromosome chromosome:RGSC3.4:1:1:267910886:1 124852085 ID45697 U +
TGGAAGAAACGTCTGAATGCCTCGGGCCC
>1 dna:chromosome chromosome:RGSC3.4:1:1:267910886:1 124852085 ID45698 U +
TGGAAGAAACGTCTGAATGCCTCGGGCCCT
>1 dna:chromosome chromosome:RGSC3.4:1:1:267910886:1 124852085 ID45699 U +
TGGAAGAAACGTCTGAATGCCTCGGGCCCTT
>1 dna:chromosome chromosome:RGSC3.4:1:1:267910886:1 124852091 ID63 U +
AAACGTCTGAATGCCTCGGGCCCTTAAATG
>1 dna:chromosome chromosome:RGSC3.4:1:1:267910886:1 124852092 ID261 U +
AACGTCTGAATGCCTCGGGCCCTTAAA
>1 dna:chromosome chromosome:RGSC3.4:1:1:267910886:1 124852093 ID1093 U +
ACGTCTGAATGCCTCGGGCCCT
>1 dna:chromosome chromosome:RGSC3.4:1:1:267910886:1 124852115 ID10853 U +
TAAATGGCTGGGATTGGGTATAAGGAGC
>1 dna:chromosome chromosome:RGSC3.4:1:1:267910886:1 124852129 ID49769 U +
TGGGTATAAGGAGCTCTTGGAAGGATGC
>1 dna:chromosome chromosome:RGSC3.4:1:1:267910886:1 124852133 ID20843 U +
TATAAGGAGCTCTTGGAAGGA
>1 dna:chromosome chromosome:RGSC3.4:1:1:267910886:1 124852135 ID12374 U +
TAAGGAGCTCTTGGAAGGATGCTTCCTGG
>1 dna:chromosome chromosome:RGSC3.4:1:1:267910886:1 124852154 ID44881 U +
TGCTTCCTGGAGTGTTAAACCAAGCTTCTT
>1 dna:chromosome chromosome:RGSC3.4:1:1:267910886:1 124852157 ID58473 U +
TTCCTGGAGTGTTAAACCAAGCTTCTTGC
>1 dna:chromosome chromosome:RGSC3.4:1:1:267910886:1 124852158 ID28665 U +
TCCTGGAGTGTTAAACCAAGCTTCTTGCG
>1 dna:chromosome chromosome:RGSC3.4:1:1:267910886:1 124852161 ID46697 U +
TGGAGTGTTAAACCAAGCTTCTTGCGTGT
>1 dna:chromosome chromosome:RGSC3.4:1:1:267910886:1 124852161 ID46698 U +
TGGAGTGTTAAACCAAGCTTCTTGCGTGTA
>1 dna:chromosome chromosome:RGSC3.4:1:1:267910886:1 124852161 ID46699 U +
TGGAGTGTTAAACCAAGCTTCTTGCGTGTAT
>1 dna:chromosome chromosome:RGSC3.4:1:1:267910886:1 124852169 ID10231 U +
TAAACCAAGCTTCTTGCGTGTATTTCTAAC
>1 dna:chromosome chromosome:RGSC3.4:1:1:267910886:1 124852169 ID10232 U +
TAAACCAAGCTTCTTGCGTGTATTTCTAACA
>1 dna:chromosome chromosome:RGSC3.4:1:1:267910886:1 124852179 ID59257 U +
TTCTTGCGTGTATTTCTAACAATGGGAAC
>1 dna:chromosome chromosome:RGSC3.4:1:1:267910886:1 124852189 ID22709 U +
TATTTCTAACAATGGGAACTATAAGTGGG
>1 dna:chromosome chromosome:RGSC3.4:1:1:267910886:1 124852189 ID22710 U +
TATTTCTAACAATGGGAACTATAAGTGGGG
>1 dna:chromosome chromosome:RGSC3.4:1:1:267910886:1 124852191 ID61801 U +
TTTCTAACAATGGGAACTATAAGTGGGGA
>1 dna:chromosome chromosome:RGSC3.4:1:1:267910886:1 124852192 ID58682 U +
TTCTAACAATGGGAACTATAAGTGGGGA
>1 dna:chromosome chromosome:RGSC3.4:1:1:267910886:1 124852193 ID29650 U +
TCTAACAATGGGAACTATAAGTGGGGAA
>1 dna:chromosome chromosome:RGSC3.4:1:1:267910886:1 124852201 ID48401 U +
TGGGAACTATAAGTGGGGAAGAAACCCATA
>1 dna:chromosome chromosome:RGSC3.4:1:1:267910886:1 124852229 ID22568 U +
TATTGTCATAGATCCTAACTGGAAGGAAGA
>1 dna:chromosome chromosome:RGSC3.4:1:1:267910886:1 124852237 ID17681 U +
TAGATCCTAACTGGAAGGAAGAGGGTCA
>1 dna:chromosome chromosome:RGSC3.4:1:1:267910886:1 124852241 ID27732 U +
TCCTAACTGGAAGGAAGAGGGTCAGGCA
>1 dna:chromosome chromosome:RGSC3.4:1:1:267910886:1 124852269 ID33585 U +
TGAAGAATGTTGGAAGCTGTGGTTTC
>1 dna:chromosome chromosome:RGSC3.4:1:1:267910886:1 124852291 ID61725 U +
TTTCATGAGCATATCTATTCAACAGAGGGT
>1 dna:chromosome chromosome:RGSC3.4:1:1:267910886:1 124852296 ID37206 U +
TGAGCATATCTATTCAACAGAGGGTGTCT
>1 dna:chromosome chromosome:RGSC3.4:1:1:267910886:1 124852296 ID37207 U +
TGAGCATATCTATTCAACAGAGGGTGTCTG
>1 dna:chromosome chromosome:RGSC3.4:1:1:267910886:1 124852296 ID37208 U +
TGAGCATATCTATTCAACAGAGGGTGTCTGTC
>1 dna:chromosome chromosome:RGSC3.4:1:1:267910886:1 124852301 ID2288 U +
ATATCTATTCAACAGAGGGTGTCTGTCTAT
>1 dna:chromosome chromosome:RGSC3.4:1:1:267910886:1 124852302 ID21467 U +
TATCTATTCAACAGAGGGTGTCTGTCT
>1 dna:chromosome chromosome:RGSC3.4:1:1:267910886:1 124852302 ID21468 U +
TATCTATTCAACAGAGGGTGTCTGTCTA
>1 dna:chromosome chromosome:RGSC3.4:1:1:267910886:1 124852302 ID21469 U +
TATCTATTCAACAGAGGGTGTCTGTCTAT
>1 dna:chromosome chromosome:RGSC3.4:1:1:267910886:1 124852302 ID21470 U +
TATCTATTCAACAGAGGGTGTCTGTCTATT
>1 dna:chromosome chromosome:RGSC3.4:1:1:267910886:1 124852306 ID22333 U +
TATTCAACAGAGGGTGTCTGTCTATTGGT
>1 dna:chromosome chromosome:RGSC3.4:1:1:267910886:1 124852308 ID57410 U +
TTCAACAGAGGGTGTCTGTCTATTGGTTA
>1 dna:chromosome chromosome:RGSC3.4:1:1:267910886:1 124852309 ID23206 U +
TCAACAGAGGGTGTCTGTCTAT
>1 dna:chromosome chromosome:RGSC3.4:1:1:267910886:1 124852314 ID1444 M +
AGAGGGTGTCTGTCTATT
>1 dna:chromosome chromosome:RGSC3.4:1:1:267910886:1 124852373 ID1412 U +
AGAGACCAGAGAAACAGAATGCCATTT
>1 dna:chromosome chromosome:RGSC3.4:1:1:267910886:1 124852392 ID42586 U +
TGCCATTTGCAAGGGTTAAGGATATTTCC
>1 dna:chromosome chromosome:RGSC3.4:1:1:267910886:1 124852433 ID18677 U +
TAGCTGTTTCTCTGTCAGATATCCTGGAA
>1 dna:chromosome chromosome:RGSC3.4:1:1:267910886:1 124852439 ID61822 U +
TTTCTCTGTCAGATATCCTGGAACTAATTGC
>1 dna:chromosome chromosome:RGSC3.4:1:1:267910886:1 124852445 ID52534 U +
TGTCAGATATCCTGGAACTAATTGCATGGC
>1 dna:chromosome chromosome:RGSC3.4:1:1:267910886:1 124852454 ID28652 U +
TCCTGGAACTAATTGCATGGCATACAATC
>1 dna:chromosome chromosome:RGSC3.4:1:1:267910886:1 124852457 ID45642 U +
TGGAACTAATTGCATGGCATACAATCTTAGC
>1 dna:chromosome chromosome:RGSC3.4:1:1:267910886:1 124852458 ID8167 U +
GGAACTAATTGCATGGCATACAATCT
>1 dna:chromosome chromosome:RGSC3.4:1:1:267910886:1 124852462 ID5156 U +
CTAATTGCATGGCATACAATCTT
>1 dna:chromosome chromosome:RGSC3.4:1:1:267910886:1 124852463 ID13376 U +
TAATTGCATGGCATACAATCTTA
>1 dna:chromosome chromosome:RGSC3.4:1:1:267910886:1 124852466 ID60071 U +
TTGCATGGCATACAATCTTAGCTACGTTT
>1 dna:chromosome chromosome:RGSC3.4:1:1:267910886:1 124852471 ID47528 U +
TGGCATACAATCTTAGCTACGTTTTCTAGC
>1 dna:chromosome chromosome:RGSC3.4:1:1:267910886:1 124852484 ID18526 U +
TAGCTACGTTTTCTAGCTCACCCCAGCC
>1 dna:chromosome chromosome:RGSC3.4:1:1:267910886:1 124852494 ID58817 U +
TTCTAGCTCACCCCAGCCACTTCTGTGCTC
>1 dna:chromosome chromosome:RGSC3.4:1:1:267910886:1 124852517 ID54001 U +
TGTGCTCTGTCCTTCCTATTAAAGGCGGGAT
>1 dna:chromosome chromosome:RGSC3.4:1:1:267910886:1 124852529 ID58401 U +
TTCCTATTAAAGGCGGGATATAAGTGACA
>1 dna:chromosome chromosome:RGSC3.4:1:1:267910886:1 124852598 ID40496 U +
TGCAACTGCAAGGAATGTAAACCTGGGGAC
>1 dna:chromosome chromosome:RGSC3.4:1:1:267910886:1 124852604 ID40568 U +
TGCAAGGAATGTAAACCTGGGGAC
>1 dna:chromosome chromosome:RGSC3.4:1:1:267910886:1 124852604 ID40569 U +
TGCAAGGAATGTAAACCTGGGGACTAAGA
>1 dna:chromosome chromosome:RGSC3.4:1:1:267910886:1 124852628 ID11746 U +
TAAGAAAGAAATAAGCTATAGTGATAAAAT
>1 dna:chromosome chromosome:RGSC3.4:1:1:267910886:1 124852628 ID11747 U +
TAAGAAAGAAATAAGCTATAGTGATAAAATA
>1 dna:chromosome chromosome:RGSC3.4:1:1:267910886:1 124852629 ID311 U +
AAGAAAGAAATAAGCTATAGTGATAAAAT
>1 dna:chromosome chromosome:RGSC3.4:1:1:267910886:1 124852657 ID17934 U +
TAGCAAAAGAATTAAGACATTGGAGGG
>1 dna:chromosome chromosome:RGSC3.4:1:1:267910886:1 124852694 ID44549 U +
TGCTGGAGACTATTAGAATAAATCACGAG
>1 dna:chromosome chromosome:RGSC3.4:1:1:267910886:1 124852694 ID44550 U +
TGCTGGAGACTATTAGAATAAATCACGAGT
>1 dna:chromosome chromosome:RGSC3.4:1:1:267910886:1 124852704 ID22237 U +
TATTAGAATAAATCACGAGTGGAAGTC
>1 dna:chromosome chromosome:RGSC3.4:1:1:267910886:1 124852704 ID22238 U +
TATTAGAATAAATCACGAGTGGAAGTCTGT
>1 dna:chromosome chromosome:RGSC3.4:1:1:267910886:1 124852706 ID56846 U +
TTAGAATAAATCACGAGTGGAAGTCTGT
>1 dna:chromosome chromosome:RGSC3.4:1:1:267910886:1 124852723 ID45903 U +
TGGAAGTCTGTATCCTTAGAGACCTGAGGAG
>1 dna:chromosome chromosome:RGSC3.4:1:1:267910886:1 124852833 ID27941 U +
TCCTAGACTTCTTCTCATGTGTTACCCTTC
>1 dna:chromosome chromosome:RGSC3.4:1:1:267910886:1 124852836 ID17371 U +
TAGACTTCTTCTCATGTGTTACCCTTCTGC
>1 dna:chromosome chromosome:RGSC3.4:1:1:267910886:1 124852848 ID4158 U +
CATGTGTTACCCTTCTGCATGAAGATGTAGA
>1 dna:chromosome chromosome:RGSC3.4:1:1:267910886:1 124852857 ID4605 U +
CCCTTCTGCATGAAGATGTAGAGGT
>1 dna:chromosome chromosome:RGSC3.4:1:1:267910886:1 124852861 ID31037 U +
TCTGCATGAAGATGTAGAGGTAGAGAAAA
>1 dna:chromosome chromosome:RGSC3.4:1:1:267910886:1 124852867 ID33684 U +
TGAAGATGTAGAGGTAGAGAAAATCCCCAAGA
>1 dna:chromosome chromosome:RGSC3.4:1:1:267910886:1 124852873 ID52127 U +
TGTAGAGGTAGAGAAAATCCCCAAGAAT
>1 dna:chromosome chromosome:RGSC3.4:1:1:267910886:1 124852919 ID45866 U +
TGGAAGGTAAAGGCAGATGCAGTCAGCAC
>1 dna:chromosome chromosome:RGSC3.4:1:1:267910886:1 124853015 ID32407 U +
TGAAAATATAGCTTTGAATCTCTGCATGCCC
>1 dna:chromosome chromosome:RGSC3.4:1:1:267910886:1 124853055 ID3510 U +
CACGTGCTCCTTGCAAACTCCTGGG
>1 dna:chromosome chromosome:RGSC3.4:1:1:267910886:1 124853128 ID3819 U +
CAGCTTAGGACACTAAAAACCCTCTAGTT
>1 dna:chromosome chromosome:RGSC3.4:1:1:267910886:1 124853128 ID3820 U +
CAGCTTAGGACACTAAAAACCCTCTAGTTA
>1 dna:chromosome chromosome:RGSC3.4:1:1:267910886:1 124853129 ID1729 U +
AGCTTAGGACACTAAAAACCCTCTAGTTAC
>1 dna:chromosome chromosome:RGSC3.4:1:1:267910886:1 124853165 ID31751 U +
TCTTCTACTTCTGAGTGTTGACACTTGCT
>1 dna:chromosome chromosome:RGSC3.4:1:1:267910886:1 124853167 ID58788 U +
TTCTACTTCTGAGTGTTGACACTTGCTAA
>1 dna:chromosome chromosome:RGSC3.4:1:1:267910886:1 124853174 ID30875 U +
TCTGAGTGTTGACACTTGCTAAGATGCGTGT
>1 dna:chromosome chromosome:RGSC3.4:1:1:267910886:1 124853176 ID38242 U +
TGAGTGTTGACACTTGCTAAGATGCGTGT
>1 dna:chromosome chromosome:RGSC3.4:1:1:267910886:1 124853189 ID60166 U +
TTGCTAAGATGCGTGTGAACAATACCC
>1 dna:chromosome chromosome:RGSC3.4:1:1:267910886:1 124853189 ID60167 U +
TTGCTAAGATGCGTGTGAACAATACCCAAGT
>1 dna:chromosome chromosome:RGSC3.4:1:1:267910886:1 124853190 ID43664 U +
TGCTAAGATGCGTGTGAACAATACCCAA
>1 dna:chromosome chromosome:RGSC3.4:1:1:267910886:1 124853190 ID43665 U +
TGCTAAGATGCGTGTGAACAATACCCAAG
>1 dna:chromosome chromosome:RGSC3.4:1:1:267910886:1 124853190 ID43666 U +
TGCTAAGATGCGTGTGAACAATACCCAAGT
>1 dna:chromosome chromosome:RGSC3.4:1:1:267910886:1 124853193 ID12082 U +
TAAGATGCGTGTGAACAATACCCAAGTT
>1 dna:chromosome chromosome:RGSC3.4:1:1:267910886:1 124853193 ID12083 U +
TAAGATGCGTGTGAACAATACCCAAGTTC
>1 dna:chromosome chromosome:RGSC3.4:1:1:267910886:1 124853193 ID12084 U +
TAAGATGCGTGTGAACAATACCCAAGTTCC
>1 dna:chromosome chromosome:RGSC3.4:1:1:267910886:1 124853204 ID33163 U +
TGAACAATACCCAAGTTCCATGTATCC
>1 dna:chromosome chromosome:RGSC3.4:1:1:267910886:1 124853211 ID15026 U +
TACCCAAGTTCCATGTATCCATCCTTGTG
>1 dna:chromosome chromosome:RGSC3.4:1:1:267910886:1 124853211 ID15027 U +
TACCCAAGTTCCATGTATCCATCCTTGTGT
>1 dna:chromosome chromosome:RGSC3.4:1:1:267910886:1 124853246 ID28319 U +
TCCTCCTGGAAGGCAAGAAGAGTTGTT
>1 dna:chromosome chromosome:RGSC3.4:1:1:267910886:1 124853246 ID28320 U +
TCCTCCTGGAAGGCAAGAAGAGTTGTTAGT
>1 dna:chromosome chromosome:RGSC3.4:1:1:267910886:1 124853249 ID28656 U +
TCCTGGAAGGCAAGAAGAGTTGTTAGTGGT
>1 dna:chromosome chromosome:RGSC3.4:1:1:267910886:1 124853258 ID7415 U +
GCAAGAAGAGTTGTTAGTGGTGTGCTCAC
>1 dna:chromosome chromosome:RGSC3.4:1:1:267910886:1 124853264 ID1469 U +
AGAGTTGTTAGTGGTGTGCTCACCTT
>1 dna:chromosome chromosome:RGSC3.4:1:1:267910886:1 124853289 ID39867 U +
TGATTCACTGAGGTACCAGTGTGGCCTCT
>1 dna:chromosome chromosome:RGSC3.4:1:1:267910886:1 124853320 ID53802 U +
TGTGATTCTGGCCTTTGGACAGTTGTGGT
>1 dna:chromosome chromosome:RGSC3.4:1:1:267910886:1 124853326 ID31185 U +
TCTGGCCTTTGGACAGTTGTGGTGTC
>1 dna:chromosome chromosome:RGSC3.4:1:1:267910886:1 124853326 ID31186 U +
TCTGGCCTTTGGACAGTTGTGGTGTCACA
>1 dna:chromosome chromosome:RGSC3.4:1:1:267910886:1 124853326 ID31187 U +
TCTGGCCTTTGGACAGTTGTGGTGTCACAG
>1 dna:chromosome chromosome:RGSC3.4:1:1:267910886:1 124853326 ID31188 U +
TCTGGCCTTTGGACAGTTGTGGTGTCACAGC
>1 dna:chromosome chromosome:RGSC3.4:1:1:267910886:1 124853414 ID28439 U +
TCCTCTTCATTTTAGTCTTGATGCAATGG
>1 dna:chromosome chromosome:RGSC3.4:1:1:267910886:1 124853426 ID20256 U +
TAGTCTTGATGCAATGGCAAAACAAGAAAAC
>1 dna:chromosome chromosome:RGSC3.4:1:1:267910886:1 124853431 ID59893 U +
TTGATGCAATGGCAAAACAAGAAAACTT
>1 dna:chromosome chromosome:RGSC3.4:1:1:267910886:1 124853431 ID59894 U +
TTGATGCAATGGCAAAACAAGAAAACTTGT
>1 dna:chromosome chromosome:RGSC3.4:1:1:267910886:1 124853431 ID59895 U +
TTGATGCAATGGCAAAACAAGAAAACTTGTT
>1 dna:chromosome chromosome:RGSC3.4:1:1:267910886:1 124853432 ID39389 U +
TGATGCAATGGCAAAACAAGAAAACTT
>1 dna:chromosome chromosome:RGSC3.4:1:1:267910886:1 124853432 ID39390 U +
TGATGCAATGGCAAAACAAGAAAACTTGTT
>1 dna:chromosome chromosome:RGSC3.4:1:1:267910886:1 124853458 ID55139 U +
TGTTGATACTTTTGTTTTGCCACTAGG
>1 dna:chromosome chromosome:RGSC3.4:1:1:267910886:1 124853461 ID38647 U +
TGATACTTTTGTTTTGCCACTAGGTGATGA
>1 dna:chromosome chromosome:RGSC3.4:1:1:267910886:1 124853464 ID16537 U +
TACTTTTGTTTTGCCACTAGGTGATGACC
>1 dna:chromosome chromosome:RGSC3.4:1:1:267910886:1 124853473 ID62131 U +
TTTGCCACTAGGTGATGACCC
>1 dna:chromosome chromosome:RGSC3.4:1:1:267910886:1 124853474 ID60104 U +
TTGCCACTAGGTGATGACCCACTAGGGC
>1 dna:chromosome chromosome:RGSC3.4:1:1:267910886:1 124853504 ID9897 U +
TAAAAGAGAAGGATCACCTATTTCAGAAC
>1 dna:chromosome chromosome:RGSC3.4:1:1:267910886:1 124853524 ID61686 U +
TTTCAGAACATCGGGATGTCTCAGAAAC
>1 dna:chromosome chromosome:RGSC3.4:1:1:267910886:1 124853564 ID37656 U +
TGAGGATGTCAACTATAGTCTCACCATGA
>1 dna:chromosome chromosome:RGSC3.4:1:1:267910886:1 124853564 ID37657 U +
TGAGGATGTCAACTATAGTCTCACCATGAT
>1 dna:chromosome chromosome:RGSC3.4:1:1:267910886:1 124853565 ID7044 U +
GAGGATGTCAACTATAGTCTCACCATGATT
>1 dna:chromosome chromosome:RGSC3.4:1:1:267910886:1 124853566 ID1830 U +
AGGATGTCAACTATAGTCTCACCA
>1 dna:chromosome chromosome:RGSC3.4:1:1:267910886:1 124853570 ID52405 U +
TGTCAACTATAGTCTCACCATGATTTTCTAA
>1 dna:chromosome chromosome:RGSC3.4:1:1:267910886:1 124853603 ID10718 U +
TAAATATATGAAGAAAGAGGGGACC
>1 dna:chromosome chromosome:RGSC3.4:1:1:267910886:1 124853644 ID29401 U +
TCGCTAGAAAAACTGTACCATCATAGCTTA
>1 dna:chromosome chromosome:RGSC3.4:1:1:267910886:1 124853707 ID62188 U +
TTTGGCTCGGATTCGGGGCTGG
>1 dna:chromosome chromosome:RGSC3.4:1:1:267910886:1 124853744 ID3443 U +
CACATGCACCATTCTTTTGCCA
>1 dna:chromosome chromosome:RGSC3.4:1:1:267910886:1 124853755 ID59391 U +
TTCTTTTGCCAGGTTTCTCACAGTGAAGAC
>1 dna:chromosome chromosome:RGSC3.4:1:1:267910886:1 124853778 ID33596 U +
TGAAGACAGAGTTTTCTTACAGCCTT
>1 dna:chromosome chromosome:RGSC3.4:1:1:267910886:1 124853778 ID33597 U +
TGAAGACAGAGTTTTCTTACAGCCTTGGT
>1 dna:chromosome chromosome:RGSC3.4:1:1:267910886:1 124853834 ID1582 U +
AGCAGCTTTAAGATACATATCCTAAAA
>1 dna:chromosome chromosome:RGSC3.4:1:1:267910886:1 124853853 ID27654 U +
TCCTAAAAGATACACACCCAATACCCAGAGC
>1 dna:chromosome chromosome:RGSC3.4:1:1:267910886:1 124853966 ID20232 U +
TAGTCTGCATGAAAAAGCACTTTAGACGT
>1 dna:chromosome chromosome:RGSC3.4:1:1:267910886:1 124853975 ID32215 U +
TGAAAAAGCACTTTAGACGTTTGTCTCA
>1 dna:chromosome chromosome:RGSC3.4:1:1:267910886:1 124854003 ID18285 U +
TAGCATTGTTAACAATCACTTTACTGAGCAA
>1 dna:chromosome chromosome:RGSC3.4:1:1:267910886:1 124854009 ID54650 U +
TGTTAACAATCACTTTACTGAGCAAATATT
>1 dna:chromosome chromosome:RGSC3.4:1:1:267910886:1 124854083 ID32409 U +
TGAAAATCAATTGTTTTGTCATTGTTTTG
>1 dna:chromosome chromosome:RGSC3.4:1:1:267910886:1 124854156 ID39765 U +
TGATTAAAACGATCACTGCTGA
>1 dna:chromosome chromosome:RGSC3.4:1:1:267910886:1 124854230 ID61473 U +
TTTACAAATATCTCAAGAAGGGAGTGGGT
>1 dna:chromosome chromosome:RGSC3.4:1:1:267910886:1 124854230 ID61474 U +
TTTACAAATATCTCAAGAAGGGAGTGGGTC
>1 dna:chromosome chromosome:RGSC3.4:1:1:267910886:1 124854270 ID24267 U +
TCAGAGGACAGAAAAACCAGCCATGAAGAT
>1 dna:chromosome chromosome:RGSC3.4:1:1:267910886:1 124854289 ID7670 U +
GCCATGAAGATGATGAACAAAGTGCTT
>1 dna:chromosome chromosome:RGSC3.4:1:1:267910886:1 124854291 ID4106 U +
CATGAAGATGATGAACAAAGTGCTTGC
>1 dna:chromosome chromosome:RGSC3.4:1:1:267910886:1 124854293 ID33672 U +
TGAAGATGATGAACAAAGTGCTTGCTG
>1 dna:chromosome chromosome:RGSC3.4:1:1:267910886:1 124854293 ID33673 U +
TGAAGATGATGAACAAAGTGCTTGCTGCC
>1 dna:chromosome chromosome:RGSC3.4:1:1:267910886:1 124854293 ID33674 U +
TGAAGATGATGAACAAAGTGCTTGCTGCCA
>1 dna:chromosome chromosome:RGSC3.4:1:1:267910886:1 124854293 ID33675 U +
TGAAGATGATGAACAAAGTGCTTGCTGCCAT
>1 dna:chromosome chromosome:RGSC3.4:1:1:267910886:1 124854294 ID6300 U +
GAAGATGATGAACAAAGTGCTTGCTGCCAT
>1 dna:chromosome chromosome:RGSC3.4:1:1:267910886:1 124854299 ID39185 U +
TGATGAACAAAGTGCTTGCTGCC
>1 dna:chromosome chromosome:RGSC3.4:1:1:267910886:1 124854390 ID14876 U +
TACCAGAGATGGCTCAAGGGGCACGT
>1 dna:chromosome chromosome:RGSC3.4:1:1:267910886:1 124854390 ID14877 U +
TACCAGAGATGGCTCAAGGGGCACGTT
>1 dna:chromosome chromosome:RGSC3.4:1:1:267910886:1 124854399 ID48017 U +
TGGCTCAAGGGGCACGTTGCTTCGCCTGT
>1 dna:chromosome chromosome:RGSC3.4:1:1:267910886:1 124854425 ID54265 U +
TGTGTACGTTTAGGCGTGAGATGGATTC
>1 dna:chromosome chromosome:RGSC3.4:1:1:267910886:1 124854425 ID54266 U +
TGTGTACGTTTAGGCGTGAGATGGATTCC
>1 dna:chromosome chromosome:RGSC3.4:1:1:267910886:1 124854427 ID52069 U +
TGTACGTTTAGGCGTGAGATGGATT
>1 dna:chromosome chromosome:RGSC3.4:1:1:267910886:1 124854427 ID52070 U +
TGTACGTTTAGGCGTGAGATGGATTC
>1 dna:chromosome chromosome:RGSC3.4:1:1:267910886:1 124854435 ID19398 U +
TAGGCGTGAGATGGATTCCCATCTTTCCT
>1 dna:chromosome chromosome:RGSC3.4:1:1:267910886:1 124854435 ID19399 U +
TAGGCGTGAGATGGATTCCCATCTTTCCTT
>1 dna:chromosome chromosome:RGSC3.4:1:1:267910886:1 124854464 ID25983 U +
TCCACTTTTTTTCCTGCCTTTTTTGACTAC
>1 dna:chromosome chromosome:RGSC3.4:1:1:267910886:1 124854478 ID43401 U +
TGCCTTTTTTGACTACTACAGGCTGT
>1 dna:chromosome chromosome:RGSC3.4:1:1:267910886:1 124854479 ID7841 U +
GCCTTTTTTGACTACTACAGGCTGTCTCT
>1 dna:chromosome chromosome:RGSC3.4:1:1:267910886:1 124854507 ID55441 U +
TGTTTGCTAAACAAGGTAAGACAGG
>1 dna:chromosome chromosome:RGSC3.4:1:1:267910886:1 124854511 ID43591 U +
TGCTAAACAAGGTAAGACAGGACCAACGC
>1 dna:chromosome chromosome:RGSC3.4:1:1:267910886:1 124854511 ID43592 U +
TGCTAAACAAGGTAAGACAGGACCAACGCA
>1 dna:chromosome chromosome:RGSC3.4:1:1:267910886:1 124854514 ID10171 U +
TAAACAAGGTAAGACAGGACCAACGCAAG
>1 dna:chromosome chromosome:RGSC3.4:1:1:267910886:1 124854518 ID3245 U +
CAAGGTAAGACAGGACCAACGC
>1 dna:chromosome chromosome:RGSC3.4:1:1:267910886:1 124854561 ID53070 U +
TGTCTTAACAAAGAAGAAAGAGTGAT
>1 dna:chromosome chromosome:RGSC3.4:1:1:267910886:1 124854561 ID53071 U +
TGTCTTAACAAAGAAGAAAGAGTGATGGA
>1 dna:chromosome chromosome:RGSC3.4:1:1:267910886:1 124854562 ID9180 U +
GTCTTAACAAAGAAGAAAGAGTGATGGA
>1 dna:chromosome chromosome:RGSC3.4:1:1:267910886:1 124854563 ID31447 U +
TCTTAACAAAGAAGAAAGAGTGATGG
>1 dna:chromosome chromosome:RGSC3.4:1:1:267910886:1 124854566 ID11001 U +
TAACAAAGAAGAAAGAGTGATGGAGAAGAA
>1 dna:chromosome chromosome:RGSC3.4:1:1:267910886:1 124854615 ID10036 U +
TAAAATACTTAGACAAATGATAGTGAGC
>1 dna:chromosome chromosome:RGSC3.4:1:1:267910886:1 124854619 ID2231 U +
ATACTTAGACAAATGATAGTGAGCAC
>1 dna:chromosome chromosome:RGSC3.4:1:1:267910886:1 124854628 ID3155 U +
CAAATGATAGTGAGCACAGATA
>1 dna:chromosome chromosome:RGSC3.4:1:1:267910886:1 124854632 ID38751 U +
TGATAGTGAGCACAGATACCAAG
>1 dna:chromosome chromosome:RGSC3.4:1:1:267910886:1 124854632 ID38752 U +
TGATAGTGAGCACAGATACCAAGTG
>1 dna:chromosome chromosome:RGSC3.4:1:1:267910886:1 124854632 ID38753 U +
TGATAGTGAGCACAGATACCAAGTGGA
>1 dna:chromosome chromosome:RGSC3.4:1:1:267910886:1 124854635 ID20302 U +
TAGTGAGCACAGATACCAAGTGGAGAAA
>1 dna:chromosome chromosome:RGSC3.4:1:1:267910886:1 124854655 ID46453 U +
TGGAGAAAGAAAGCAAATGTTGAAGTAAGA
>1 dna:chromosome chromosome:RGSC3.4:1:1:267910886:1 124854663 ID6145 U +
GAAAGCAAATGTTGAAGTAAGAATACTAT
>1 dna:chromosome chromosome:RGSC3.4:1:1:267910886:1 124854672 ID55088 U +
TGTTGAAGTAAGAATACTATTAGACTGAA
>1 dna:chromosome chromosome:RGSC3.4:1:1:267910886:1 124854672 ID55089 U +
TGTTGAAGTAAGAATACTATTAGACTGAAGA
>1 dna:chromosome chromosome:RGSC3.4:1:1:267910886:1 124854689 ID22243 U +
TATTAGACTGAAGATACACAGGAGGG
>1 dna:chromosome chromosome:RGSC3.4:1:1:267910886:1 124854761 ID44846 U +
TGCTTCAGCCCAGACAGCTTGTGTGT
>1 dna:chromosome chromosome:RGSC3.4:1:1:267910886:1 124854764 ID57761 U +
TTCAGCCCAGACAGCTTGTGTGTGTGT
>1 dna:chromosome chromosome:RGSC3.4:1:1:267910886:1 124854834 ID3432 U +
CACATACACACTCAGAGTGCCTGGGCAGC
>1 dna:chromosome chromosome:RGSC3.4:1:1:267910886:1 124854887 ID51466 U +
TGGTTCGTCACATTCTTTTAGATGTTTC
>1 dna:chromosome chromosome:RGSC3.4:1:1:267910886:1 124854891 ID29515 U +
TCGTCACATTCTTTTAGATGTTTCAAAGCCC
>1 dna:chromosome chromosome:RGSC3.4:1:1:267910886:1 124854900 ID32124 U +
TCTTTTAGATGTTTCAAAGCCCAGGTAGC
>1 dna:chromosome chromosome:RGSC3.4:1:1:267910886:1 124854905 ID17873 U +
TAGATGTTTCAAAGCCCAGGTAGCTGGTTT
>1 dna:chromosome chromosome:RGSC3.4:1:1:267910886:1 124854905 ID17874 U +
TAGATGTTTCAAAGCCCAGGTAGCTGGTTTT
>1 dna:chromosome chromosome:RGSC3.4:1:1:267910886:1 124854912 ID57366 U +
TTCAAAGCCCAGGTAGCTGGTTTTTGACAC
>1 dna:chromosome chromosome:RGSC3.4:1:1:267910886:1 124854936 ID34792 U +
TGACACCTAGTAAATGATAGGTAAGT
>1 dna:chromosome chromosome:RGSC3.4:1:1:267910886:1 124854943 ID19964 U +
TAGTAAATGATAGGTAAGTTTTGACTGAGA
>1 dna:chromosome chromosome:RGSC3.4:1:1:267910886:1 124854946 ID10798 U +
TAAATGATAGGTAAGTTTTGACTGAGATGC
>1 dna:chromosome chromosome:RGSC3.4:1:1:267910886:1 124854949 ID2545 U +
ATGATAGGTAAGTTTTGACTGAGATGC
>1 dna:chromosome chromosome:RGSC3.4:1:1:267910886:1 124854950 ID38713 U +
TGATAGGTAAGTTTTGACTGAG
>1 dna:chromosome chromosome:RGSC3.4:1:1:267910886:1 124854950 ID38714 U +
TGATAGGTAAGTTTTGACTGAGATGC
>1 dna:chromosome chromosome:RGSC3.4:1:1:267910886:1 124854950 ID38715 U +
TGATAGGTAAGTTTTGACTGAGATGCAGA
>1 dna:chromosome chromosome:RGSC3.4:1:1:267910886:1 124854953 ID19622 U +
TAGGTAAGTTTTGACTGAGATGCAGAGC
>1 dna:chromosome chromosome:RGSC3.4:1:1:267910886:1 124854953 ID19623 U +
TAGGTAAGTTTTGACTGAGATGCAGAGCA
>1 dna:chromosome chromosome:RGSC3.4:1:1:267910886:1 124854964 ID35794 U +
TGACTGAGATGCAGAGCAGAAACTCAACTT
>1 dna:chromosome chromosome:RGSC3.4:1:1:267910886:1 124854966 ID1168 U +
ACTGAGATGCAGAGCAGAAACTCAAC
>1 dna:chromosome chromosome:RGSC3.4:1:1:267910886:1 124855023 ID19506 U +
TAGGGAGTGGATCCACGGTAGTGAC
>1 dna:chromosome chromosome:RGSC3.4:1:1:267910886:1 124855047 ID4240 U +
CATTTGAGGGAAAGCTGCCCAG
>1 dna:chromosome chromosome:RGSC3.4:1:1:267910886:1 124855073 ID50577 U +
TGGTCAGTGATAAACAGTAGAATTTCCA
>1 dna:chromosome chromosome:RGSC3.4:1:1:267910886:1 124855088 ID2013 U +
AGTAGAATTTCCAGGAGGAG
>1 dna:chromosome chromosome:RGSC3.4:1:1:267910886:1 124855135 ID35314 U +
TGACCAGAGGGGCAATTGCCAAGCTGT
>1 dna:chromosome chromosome:RGSC3.4:1:1:267910886:1 124855135 ID35315 U +
TGACCAGAGGGGCAATTGCCAAGCTGTTGA
>1 dna:chromosome chromosome:RGSC3.4:1:1:267910886:1 124855151 ID41924 U +
TGCCAAGCTGTTGAAGGAATGTTCA
>1 dna:chromosome chromosome:RGSC3.4:1:1:267910886:1 124855151 ID41925 U +
TGCCAAGCTGTTGAAGGAATGTTCAG
>1 dna:chromosome chromosome:RGSC3.4:1:1:267910886:1 124855151 ID41926 U +
TGCCAAGCTGTTGAAGGAATGTTCAGTT
>1 dna:chromosome chromosome:RGSC3.4:1:1:267910886:1 124855152 ID7600 U +
GCCAAGCTGTTGAAGGAATGTTCAGT
>1 dna:chromosome chromosome:RGSC3.4:1:1:267910886:1 124855152 ID7601 U +
GCCAAGCTGTTGAAGGAATGTTCAGTTGC
>1 dna:chromosome chromosome:RGSC3.4:1:1:267910886:1 124855152 ID7602 U +
GCCAAGCTGTTGAAGGAATGTTCAGTTGCA
>1 dna:chromosome chromosome:RGSC3.4:1:1:267910886:1 124855162 ID33805 U +
TGAAGGAATGTTCAGTTGCATCTCCCCAGA
>1 dna:chromosome chromosome:RGSC3.4:1:1:267910886:1 124855162 ID33806 U +
TGAAGGAATGTTCAGTTGCATCTCCCCAGAA
>1 dna:chromosome chromosome:RGSC3.4:1:1:267910886:1 124855209 ID18217 U +
TAGCATCAACCCAGTGCATGATGCGCAAAG
>1 dna:chromosome chromosome:RGSC3.4:1:1:267910886:1 124855209 ID18218 U +
TAGCATCAACCCAGTGCATGATGCGCAAAGA
>1 dna:chromosome chromosome:RGSC3.4:1:1:267910886:1 124855223 ID41539 U +
TGCATGATGCGCAAAGATCTACAGAAACCT
>1 dna:chromosome chromosome:RGSC3.4:1:1:267910886:1 124855227 ID39425 U +
TGATGCGCAAAGATCTACAGAAACCT
>1 dna:chromosome chromosome:RGSC3.4:1:1:267910886:1 124855227 ID39426 U +
TGATGCGCAAAGATCTACAGAAACCTT
>1 dna:chromosome chromosome:RGSC3.4:1:1:267910886:1 124855227 ID39427 U +
TGATGCGCAAAGATCTACAGAAACCTTC
>1 dna:chromosome chromosome:RGSC3.4:1:1:267910886:1 124855227 ID39428 U +
TGATGCGCAAAGATCTACAGAAACCTTCCC
>1 dna:chromosome chromosome:RGSC3.4:1:1:267910886:1 124855227 ID39429 U +
TGATGCGCAAAGATCTACAGAAACCTTCCCC
>1 dna:chromosome chromosome:RGSC3.4:1:1:267910886:1 124855230 ID43478 U +
TGCGCAAAGATCTACAGAAACCTTCCCCCAC
>1 dna:chromosome chromosome:RGSC3.4:1:1:267910886:1 124855263 ID56775 U +
TTACTCATCAGGAGGAGAAAGTAAAGTCCA
>1 dna:chromosome chromosome:RGSC3.4:1:1:267910886:1 124855341 ID41020 U +
TGCACTGTATGTAGTTTGCAGTTTGGGCTGC
>1 dna:chromosome chromosome:RGSC3.4:1:1:267910886:1 124855350 ID52214 U +
TGTAGTTTGCAGTTTGGGCTGCTGGCGAC
>1 dna:chromosome chromosome:RGSC3.4:1:1:267910886:1 124855381 ID18613 U +
TAGCTCTTGACTCATGACCAAAGTGGACTGC
>1 dna:chromosome chromosome:RGSC3.4:1:1:267910886:1 124855390 ID1138 U +
ACTCATGACCAAAGTGGACTGCATAGGCAGC
>1 dna:chromosome chromosome:RGSC3.4:1:1:267910886:1 124855395 ID35256 U +
TGACCAAAGTGGACTGCATAGGCAGCACCAGT
>1 dna:chromosome chromosome:RGSC3.4:1:1:267910886:1 124855428 ID61771 U +
TTTCCTAAAATCATCTCCGTTGCACCGC
>1 dna:chromosome chromosome:RGSC3.4:1:1:267910886:1 124855428 ID61772 U +
TTTCCTAAAATCATCTCCGTTGCACCGCGC
>1 dna:chromosome chromosome:RGSC3.4:1:1:267910886:1 124855433 ID10052 U +
TAAAATCATCTCCGTTGCACCGCGCTCA
>1 dna:chromosome chromosome:RGSC3.4:1:1:267910886:1 124855437 ID2365 U +
ATCATCTCCGTTGCACCGCGCTCACA
>1 dna:chromosome chromosome:RGSC3.4:1:1:267910886:1 124855439 ID4098 U +
CATCTCCGTTGCACCGCGCTC
>1 dna:chromosome chromosome:RGSC3.4:1:1:267910886:1 124855497 ID3706 U +
CAGAGGAATATCTTCGAGGTGGACTTTGCAT
>1 dna:chromosome chromosome:RGSC3.4:1:1:267910886:1 124855499 ID7011 U +
GAGGAATATCTTCGAGGTGGACTTTGC
>1 dna:chromosome chromosome:RGSC3.4:1:1:267910886:1 124855499 ID7012 U +
GAGGAATATCTTCGAGGTGGACTTTGCAT
>1 dna:chromosome chromosome:RGSC3.4:1:1:267910886:1 124855500 ID1774 U +
AGGAATATCTTCGAGGTGGACTTTGC
>1 dna:chromosome chromosome:RGSC3.4:1:1:267910886:1 124855501 ID8210 U +
GGAATATCTTCGAGGTGGACTTTGC
>1 dna:chromosome chromosome:RGSC3.4:1:1:267910886:1 124855501 ID8211 U +
GGAATATCTTCGAGGTGGACTTTGCATGC
>1 dna:chromosome chromosome:RGSC3.4:1:1:267910886:1 124855505 ID21548 U +
TATCTTCGAGGTGGACTTTGCATGCTTT
>1 dna:chromosome chromosome:RGSC3.4:1:1:267910886:1 124855507 ID31738 U +
TCTTCGAGGTGGACTTTGCATGCTTTACT
>1 dna:chromosome chromosome:RGSC3.4:1:1:267910886:1 124855516 ID46443 U +
TGGACTTTGCATGCTTTACTTTGAAATTTC
>1 dna:chromosome chromosome:RGSC3.4:1:1:267910886:1 124855523 ID41562 U +
TGCATGCTTTACTTTGAAATTTCAGATTTC
>1 dna:chromosome chromosome:RGSC3.4:1:1:267910886:1 124855532 ID16489 U +
TACTTTGAAATTTCAGATTTCTGGACCGT
>1 dna:chromosome chromosome:RGSC3.4:1:1:267910886:1 124855532 ID16490 U +
TACTTTGAAATTTCAGATTTCTGGACCGTG
>1 dna:chromosome chromosome:RGSC3.4:1:1:267910886:1 124855532 ID16491 U +
TACTTTGAAATTTCAGATTTCTGGACCGTGT
>1 dna:chromosome chromosome:RGSC3.4:1:1:267910886:1 124855535 ID61913 U +
TTTGAAATTTCAGATTTCTGGACCGTGT
>1 dna:chromosome chromosome:RGSC3.4:1:1:267910886:1 124855535 ID61914 U +
TTTGAAATTTCAGATTTCTGGACCGTGTG
>1 dna:chromosome chromosome:RGSC3.4:1:1:267910886:1 124855536 ID59504 U +
TTGAAATTTCAGATTTCTGGACC
>1 dna:chromosome chromosome:RGSC3.4:1:1:267910886:1 124855536 ID59505 U +
TTGAAATTTCAGATTTCTGGACCGTG
>1 dna:chromosome chromosome:RGSC3.4:1:1:267910886:1 124855536 ID59506 U +
TTGAAATTTCAGATTTCTGGACCGTGTGC
>1 dna:chromosome chromosome:RGSC3.4:1:1:267910886:1 124855537 ID33098 U +
TGAAATTTCAGATTTCTGGACCGTGT
>1 dna:chromosome chromosome:RGSC3.4:1:1:267910886:1 124855537 ID33099 U +
TGAAATTTCAGATTTCTGGACCGTGTG
>1 dna:chromosome chromosome:RGSC3.4:1:1:267910886:1 124855537 ID33100 U +
TGAAATTTCAGATTTCTGGACCGTGTGC
>1 dna:chromosome chromosome:RGSC3.4:1:1:267910886:1 124855537 ID33101 U +
TGAAATTTCAGATTTCTGGACCGTGTGCC
>1 dna:chromosome chromosome:RGSC3.4:1:1:267910886:1 124855537 ID33102 U +
TGAAATTTCAGATTTCTGGACCGTGTGCCT
>1 dna:chromosome chromosome:RGSC3.4:1:1:267910886:1 124855542 ID61698 U +
TTTCAGATTTCTGGACCGTGTGCCTAT
>1 dna:chromosome chromosome:RGSC3.4:1:1:267910886:1 124855543 ID57743 U +
TTCAGATTTCTGGACCGTGTGCC
>1 dna:chromosome chromosome:RGSC3.4:1:1:267910886:1 124855543 ID57744 U +
TTCAGATTTCTGGACCGTGTGCCTATAAT
>1 dna:chromosome chromosome:RGSC3.4:1:1:267910886:1 124855545 ID3757 U +
CAGATTTCTGGACCGTGTGCCTATAATCAAC
>1 dna:chromosome chromosome:RGSC3.4:1:1:267910886:1 124855549 ID61841 U +
TTTCTGGACCGTGTGCCTATAATCAACACCT
>1 dna:chromosome chromosome:RGSC3.4:1:1:267910886:1 124855550 ID59102 U +
TTCTGGACCGTGTGCCTATAATCAACACC
>1 dna:chromosome chromosome:RGSC3.4:1:1:267910886:1 124855551 ID31153 U +
TCTGGACCGTGTGCCTATAATCAACACCT
>1 dna:chromosome chromosome:RGSC3.4:1:1:267910886:1 124855553 ID46292 U +
TGGACCGTGTGCCTATAATCAACACCTGA
>1 dna:chromosome chromosome:RGSC3.4:1:1:267910886:1 124855553 ID46293 U +
TGGACCGTGTGCCTATAATCAACACCTGAAA
>1 dna:chromosome chromosome:RGSC3.4:1:1:267910886:1 124855568 ID12909 U +
TAATCAACACCTGAAAAGCAGCATTTGTG
>1 dna:chromosome chromosome:RGSC3.4:1:1:267910886:1 124855568 ID12910 U +
TAATCAACACCTGAAAAGCAGCATTTGTGA
>1 dna:chromosome chromosome:RGSC3.4:1:1:267910886:1 124855593 ID53706 U +
TGTGATGATTCAAAGGTCACAGTGTGTAA
>1 dna:chromosome chromosome:RGSC3.4:1:1:267910886:1 124855615 ID54252 U +
TGTGTAAAAATTGGCCCTGGGACACGT
>1 dna:chromosome chromosome:RGSC3.4:1:1:267910886:1 124855619 ID9777 U +
TAAAAATTGGCCCTGGGACACGTGT
>1 dna:chromosome chromosome:RGSC3.4:1:1:267910886:1 124855619 ID9778 U +
TAAAAATTGGCCCTGGGACACGTGTAACA
>1 dna:chromosome chromosome:RGSC3.4:1:1:267910886:1 124855626 ID47768 U +
TGGCCCTGGGACACGTGTAACA
>1 dna:chromosome chromosome:RGSC3.4:1:1:267910886:1 124855677 ID12610 U +
TAAGTGGTTAAACTTCGTGTAATCCAGGTC
>1 dna:chromosome chromosome:RGSC3.4:1:1:267910886:1 124855681 ID51370 U +
TGGTTAAACTTCGTGTAATCCAGGTCCCT
>1 dna:chromosome chromosome:RGSC3.4:1:1:267910886:1 124855790 ID25364 U +
TCCAAAGCTCTGGACGTGTATC
>1 dna:chromosome chromosome:RGSC3.4:1:1:267910886:1 124855790 ID25365 U +
TCCAAAGCTCTGGACGTGTATCTTGTGGG
>1 dna:chromosome chromosome:RGSC3.4:1:1:267910886:1 124855798 ID31154 U +
TCTGGACGTGTATCTTGTGGGTCTTGTA
>1 dna:chromosome chromosome:RGSC3.4:1:1:267910886:1 124855828 ID61215 U +
TTGTTAGAGAAACTCTCTTCATCCAGCCTT
>1 dna:chromosome chromosome:RGSC3.4:1:1:267910886:1 124855831 ID56890 U +
TTAGAGAAACTCTCTTCATCCAGCCTTT
>1 dna:chromosome chromosome:RGSC3.4:1:1:267910886:1 124855843 ID31688 U +
TCTTCATCCAGCCTTTTGCCACATTTGCAGC
>1 dna:chromosome chromosome:RGSC3.4:1:1:267910886:1 124855910 ID27786 U +
TCCTAATACAACTCGCTTCTCTCCCTTGCC
>1 dna:chromosome chromosome:RGSC3.4:1:1:267910886:1 124855958 ID28624 U +
TCCTGCTCGAAGACGCTTTCTCCGACCAA
>1 dna:chromosome chromosome:RGSC3.4:1:1:267910886:1 124855987 ID55012 U +
TGTTCTCATACTGAGATGGTACAAGTGTA
>1 dna:chromosome chromosome:RGSC3.4:1:1:267910886:1 124855995 ID16071 U +
TACTGAGATGGTACAAGTGTATCTTAGACT
>1 dna:chromosome chromosome:RGSC3.4:1:1:267910886:1 124855998 ID36943 U +
TGAGATGGTACAAGTGTATCTTAGACTTA
>1 dna:chromosome chromosome:RGSC3.4:1:1:267910886:1 124855998 ID36944 U +
TGAGATGGTACAAGTGTATCTTAGACTTAA
>1 dna:chromosome chromosome:RGSC3.4:1:1:267910886:1 124856036 ID30713 U +
TCTGAATCTTTTGGAGATTTCCCCCAGAC
>1 dna:chromosome chromosome:RGSC3.4:1:1:267910886:1 124856169 ID51839 U +
TGTAAATTCCTTGAGGGCAGGGGTTCTA
>1 dna:chromosome chromosome:RGSC3.4:1:1:267910886:1 124856169 ID51840 U +
TGTAAATTCCTTGAGGGCAGGGGTTCTAC
>1 dna:chromosome chromosome:RGSC3.4:1:1:267910886:1 124856169 ID51841 U +
TGTAAATTCCTTGAGGGCAGGGGTTCTACT
>1 dna:chromosome chromosome:RGSC3.4:1:1:267910886:1 124856206 ID40877 U +
TGCACATATTGGCATGGACTAC
>1 dna:chromosome chromosome:RGSC3.4:1:1:267910886:1 124856206 ID40878 U +
TGCACATATTGGCATGGACTACAAAACTT
>1 dna:chromosome chromosome:RGSC3.4:1:1:267910886:1 124856206 ID40879 U +
TGCACATATTGGCATGGACTACAAAACTTC
>1 dna:chromosome chromosome:RGSC3.4:1:1:267910886:1 124856212 ID22524 U +
TATTGGCATGGACTACAAAACTTCGG
>1 dna:chromosome chromosome:RGSC3.4:1:1:267910886:1 124856212 ID22525 U +
TATTGGCATGGACTACAAAACTTCGGGC
>1 dna:chromosome chromosome:RGSC3.4:1:1:267910886:1 124856212 ID22526 U +
TATTGGCATGGACTACAAAACTTCGGGCA
>1 dna:chromosome chromosome:RGSC3.4:1:1:267910886:1 124856212 ID22527 U +
TATTGGCATGGACTACAAAACTTCGGGCAC
>1 dna:chromosome chromosome:RGSC3.4:1:1:267910886:1 124856212 ID22528 U +
TATTGGCATGGACTACAAAACTTCGGGCACA
>1 dna:chromosome chromosome:RGSC3.4:1:1:267910886:1 124856212 ID22529 U +
TATTGGCATGGACTACAAAACTTCGGGCACAG
>1 dna:chromosome chromosome:RGSC3.4:1:1:267910886:1 124856214 ID60600 U +
TTGGCATGGACTACAAAACTTCGGGCA
>1 dna:chromosome chromosome:RGSC3.4:1:1:267910886:1 124856214 ID60601 U +
TTGGCATGGACTACAAAACTTCGGGCAC
>1 dna:chromosome chromosome:RGSC3.4:1:1:267910886:1 124856214 ID60602 U +
TTGGCATGGACTACAAAACTTCGGGCACAG
>1 dna:chromosome chromosome:RGSC3.4:1:1:267910886:1 124856214 ID60603 U +
TTGGCATGGACTACAAAACTTCGGGCACAGT
>1 dna:chromosome chromosome:RGSC3.4:1:1:267910886:1 124856215 ID47601 U +
TGGCATGGACTACAAAACTTCGGGCA
>1 dna:chromosome chromosome:RGSC3.4:1:1:267910886:1 124856215 ID47602 U +
TGGCATGGACTACAAAACTTCGGGCAC
>1 dna:chromosome chromosome:RGSC3.4:1:1:267910886:1 124856215 ID47603 U +
TGGCATGGACTACAAAACTTCGGGCACAGT
>1 dna:chromosome chromosome:RGSC3.4:1:1:267910886:1 124856220 ID46340 U +
TGGACTACAAAACTTCGGGCAC
>1 dna:chromosome chromosome:RGSC3.4:1:1:267910886:1 124856220 ID46341 U +
TGGACTACAAAACTTCGGGCACAGTGT
>1 dna:chromosome chromosome:RGSC3.4:1:1:267910886:1 124856220 ID46342 U +
TGGACTACAAAACTTCGGGCACAGTGTA
>1 dna:chromosome chromosome:RGSC3.4:1:1:267910886:1 124856232 ID5872 U +
CTTCGGGCACAGTGTAGATGCT
>1 dna:chromosome chromosome:RGSC3.4:1:1:267910886:1 124856246 ID17782 U +
TAGATGCTCAGTTAATGTTCGTTGAGTGG
>1 dna:chromosome chromosome:RGSC3.4:1:1:267910886:1 124856246 ID17783 U +
TAGATGCTCAGTTAATGTTCGTTGAGTGGG
>1 dna:chromosome chromosome:RGSC3.4:1:1:267910886:1 124856295 ID23729 U +
TCACAGGCCCAGGGCAACGAGGATTC
>1 dna:chromosome chromosome:RGSC3.4:1:1:267910886:1 124856319 ID26280 U +
TCCAGTTTCAATATGTGTGCCTTGAATGC
>1 dna:chromosome chromosome:RGSC3.4:1:1:267910886:1 124856319 ID26281 U +
TCCAGTTTCAATATGTGTGCCTTGAATGCC
>1 dna:chromosome chromosome:RGSC3.4:1:1:267910886:1 124856324 ID61650 U +
TTTCAATATGTGTGCCTTGAATGC
>1 dna:chromosome chromosome:RGSC3.4:1:1:267910886:1 124856324 ID61651 U +
TTTCAATATGTGTGCCTTGAATGCCA
>1 dna:chromosome chromosome:RGSC3.4:1:1:267910886:1 124856324 ID61652 U +
TTTCAATATGTGTGCCTTGAATGCCATT
>1 dna:chromosome chromosome:RGSC3.4:1:1:267910886:1 124856325 ID57527 U +
TTCAATATGTGTGCCTTGAATGCCATTT
>1 dna:chromosome chromosome:RGSC3.4:1:1:267910886:1 124856326 ID23444 U +
TCAATATGTGTGCCTTGAATGCCATTTA
>1 dna:chromosome chromosome:RGSC3.4:1:1:267910886:1 124856438 ID28480 U +
TCCTGAAATCTTGTTAAAGTGAAGAAGAC
>1 dna:chromosome chromosome:RGSC3.4:1:1:267910886:1 124856441 ID32920 U +
TGAAATCTTGTTAAAGTGAAGAAGACTAGGC
>1 dna:chromosome chromosome:RGSC3.4:1:1:267910886:1 124856484 ID47320 U +
TGGCACAGAAAAGGATTCTGAGTGTCTAG
>1 dna:chromosome chromosome:RGSC3.4:1:1:267910886:1 124856485 ID8434 U +
GGCACAGAAAAGGATTCTGAGTGTC
>1 dna:chromosome chromosome:RGSC3.4:1:1:267910886:1 124856486 ID7446 U +
GCACAGAAAAGGATTCTGAGTGTCTAGTC
>1 dna:chromosome chromosome:RGSC3.4:1:1:267910886:1 124856489 ID3590 U +
CAGAAAAGGATTCTGAGTGTCTAGTC
>1 dna:chromosome chromosome:RGSC3.4:1:1:267910886:1 124856489 ID3591 U +
CAGAAAAGGATTCTGAGTGTCTAGTCTGG
>1 dna:chromosome chromosome:RGSC3.4:1:1:267910886:1 124856526 ID17973 U +
TAGCAACATAGCATGCTACAGATGAAG
>1 dna:chromosome chromosome:RGSC3.4:1:1:267910886:1 124856716 ID10713 U +
TAAATAGCTTTGGAATTCTTCCATAAATTT
>1 dna:chromosome chromosome:RGSC3.4:1:1:267910886:1 124856726 ID46080 U +
TGGAATTCTTCCATAAATTTGAGGAATTA
>1 dna:chromosome chromosome:RGSC3.4:1:1:267910886:1 124856847 ID8087 U +
GCTTTTCTTTGAAATTTCAGATTTCTGGTC
>1 dna:chromosome chromosome:RGSC3.4:1:1:267910886:1 124856851 ID59340 U +
TTCTTTGAAATTTCAGATTTCTGGTCATG
>1 dna:chromosome chromosome:RGSC3.4:1:1:267910886:1 124856851 ID59341 U +
TTCTTTGAAATTTCAGATTTCTGGTCATGGT
>1 dna:chromosome chromosome:RGSC3.4:1:1:267910886:1 124856852 ID32041 U +
TCTTTGAAATTTCAGATTTCTGGTCATGGT
>1 dna:chromosome chromosome:RGSC3.4:1:1:267910886:1 124856854 ID61915 U +
TTTGAAATTTCAGATTTCTGGTCATGG
>1 dna:chromosome chromosome:RGSC3.4:1:1:267910886:1 124856854 ID61916 U +
TTTGAAATTTCAGATTTCTGGTCATGGTG
>1 dna:chromosome chromosome:RGSC3.4:1:1:267910886:1 124856856 ID33106 U +
TGAAATTTCAGATTTCTGGTCATGGT
>1 dna:chromosome chromosome:RGSC3.4:1:1:267910886:1 124856881 ID41880 U +
TGCCAACTCTATGAGTGTGCCTATTATCAA
>1 dna:chromosome chromosome:RGSC3.4:1:1:267910886:1 124856890 ID21735 U +
TATGAGTGTGCCTATTATCAACACCAA
>1 dna:chromosome chromosome:RGSC3.4:1:1:267910886:1 124856890 ID21736 U +
TATGAGTGTGCCTATTATCAACACCAAA
>1 dna:chromosome chromosome:RGSC3.4:1:1:267910886:1 124856890 ID21737 U +
TATGAGTGTGCCTATTATCAACACCAAAAC
>1 dna:chromosome chromosome:RGSC3.4:1:1:267910886:1 124856892 ID38220 U +
TGAGTGTGCCTATTATCAACACCAAAAC
>1 dna:chromosome chromosome:RGSC3.4:1:1:267910886:1 124856943 ID8815 U +
GGTCACTGTGTATAAAAATGGGCCTT
>1 dna:chromosome chromosome:RGSC3.4:1:1:267910886:1 124856955 ID9767 U +
TAAAAATGGGCCTTGGGACATAAGTAC
>1 dna:chromosome chromosome:RGSC3.4:1:1:267910886:1 124857040 ID3136 U +
CAAATAAACAAGTGCTGAGCATGTGC
>1 dna:chromosome chromosome:RGSC3.4:1:1:267910886:1 124857199 ID22224 U +
TATTACAGTCACAGTGCACTTTTATGGGG
>1 dna:chromosome chromosome:RGSC3.4:1:1:267910886:1 124857201 ID56675 U +
TTACAGTCACAGTGCACTTTTATGGG
>1 dna:chromosome chromosome:RGSC3.4:1:1:267910886:1 124857370 ID59596 U +
TTGAAGGATGCTCAGGTGCATCTCTCC
>1 dna:chromosome chromosome:RGSC3.4:1:1:267910886:1 124857394 ID25986 U +
TCCAGAAAAGCCAACCTCGAGTGTAGC
>1 dna:chromosome chromosome:RGSC3.4:1:1:267910886:1 124857550 ID5799 U +
CTTAACTCATAACCAAAATGGACTGC
>1 dna:chromosome chromosome:RGSC3.4:1:1:267910886:1 124857763 ID5823 U +
CTTAGAAATGGTTATGAAAGAAAACAATAAG
>1 dna:chromosome chromosome:RGSC3.4:1:1:267910886:1 124857855 ID26781 U +
TCCCAGATCACCTGTTGTATCAGGTTTATGC
>1 dna:chromosome chromosome:RGSC3.4:1:1:267910886:1 124857914 ID3700 U +
CAGAGATAAAGCAAGAAAGGCTCTGGA
>1 dna:chromosome chromosome:RGSC3.4:1:1:267910886:1 124858248 ID47277 U +
TGGCAATGACATGCTTCGTATGACTTCTC
>1 dna:chromosome chromosome:RGSC3.4:1:1:267910886:1 124858608 ID7145 U +
GAGTGAAGTAAACTTTGATCAGAATGC
>1 dna:chromosome chromosome:RGSC3.4:1:1:267910886:1 124858637 ID38557 U +
TGATAATTTTTACTGGGTGTCGATGA
>1 dna:chromosome chromosome:RGSC3.4:1:1:267910886:1 124858849 ID10843 U +
TAAATGGATAAGAAATCAAAATGGCTATCTC
>1 dna:chromosome chromosome:RGSC3.4:1:1:267910886:1 124858977 ID25733 U +
TCCAATTTACATTGGCTCAAGTGCTC
>1 dna:chromosome chromosome:RGSC3.4:1:1:267910886:1 124858984 ID14666 U +
TACATTGGCTCAAGTGCTCTGTAACT
>1 dna:chromosome chromosome:RGSC3.4:1:1:267910886:1 124859432 ID45770 U +
TGGAAGATAGTAAAACATTGCTTGGTC
>1 dna:chromosome chromosome:RGSC3.4:1:1:267910886:1 124860308 ID51788 U +
TGTAAAGAAAAACAGATGACTGTATGGCC
>1 dna:chromosome chromosome:RGSC3.4:1:1:267910886:1 124860380 ID61628 U +
TTTCAACCATAAAGGAAAGTGGTGAA
>1 dna:chromosome chromosome:RGSC3.4:1:1:267910886:1 124860444 ID53013 U +
TGTCTGATTATCTCCCTCTAGTATTGGGC
>1 dna:chromosome chromosome:RGSC3.4:1:1:267910886:1 124860444 ID53014 U +
TGTCTGATTATCTCCCTCTAGTATTGGGCA
>1 dna:chromosome chromosome:RGSC3.4:1:1:267910886:1 124860444 ID53015 U +
TGTCTGATTATCTCCCTCTAGTATTGGGCAG
>1 dna:chromosome chromosome:RGSC3.4:1:1:267910886:1 124860480 ID32865 U +
TGAAATATAGTGAATATTCAGAAGTT
>1 dna:chromosome chromosome:RGSC3.4:1:1:267910886:1 124860484 ID2281 U +
ATATAGTGAATATTCAGAAGTTATTGT
>1 dna:chromosome chromosome:RGSC3.4:1:1:267910886:1 124860487 ID20279 U +
TAGTGAATATTCAGAAGTTATTGTAGAGGAT
>1 dna:chromosome chromosome:RGSC3.4:1:1:267910886:1 124860490 ID34038 U +
TGAATATTCAGAAGTTATTGTAGAGGATT
>1 dna:chromosome chromosome:RGSC3.4:1:1:267910886:1 124860493 ID2313 U +
ATATTCAGAAGTTATTGTAGAGG
>1 dna:chromosome chromosome:RGSC3.4:1:1:267910886:1 124860507 ID60995 U +
TTGTAGAGGATTAGAACATGTGGGTCTCAA
>1 dna:chromosome chromosome:RGSC3.4:1:1:267910886:1 124860520 ID6226 U +
GAACATGTGGGTCTCAATGTTTTAAGAGC
>1 dna:chromosome chromosome:RGSC3.4:1:1:267910886:1 124860528 ID8744 U +
GGGTCTCAATGTTTTAAGAGCATATGTTCTT
>1 dna:chromosome chromosome:RGSC3.4:1:1:267910886:1 124860537 ID55488 U +
TGTTTTAAGAGCATATGTTCTTAATTGAGA
>1 dna:chromosome chromosome:RGSC3.4:1:1:267910886:1 124860540 ID61424 U +
TTTAAGAGCATATGTTCTTAATTGAGAATG
>1 dna:chromosome chromosome:RGSC3.4:1:1:267910886:1 124860542 ID11976 U +
TAAGAGCATATGTTCTTAATTGAGAATGGA
>1 dna:chromosome chromosome:RGSC3.4:1:1:267910886:1 124860542 ID11977 U +
TAAGAGCATATGTTCTTAATTGAGAATGGAT
>1 dna:chromosome chromosome:RGSC3.4:1:1:267910886:1 124860552 ID55038 U +
TGTTCTTAATTGAGAATGGATTGACAACA
>1 dna:chromosome chromosome:RGSC3.4:1:1:267910886:1 124860555 ID31497 U +
TCTTAATTGAGAATGGATTGACAACAGAGC
>1 dna:chromosome chromosome:RGSC3.4:1:1:267910886:1 124860557 ID56571 U +
TTAATTGAGAATGGATTGACAACAGAGC
>1 dna:chromosome chromosome:RGSC3.4:1:1:267910886:1 124860557 ID56572 U +
TTAATTGAGAATGGATTGACAACAGAGCT
>1 dna:chromosome chromosome:RGSC3.4:1:1:267910886:1 124860558 ID13360 U +
TAATTGAGAATGGATTGACAACAGAGC
>1 dna:chromosome chromosome:RGSC3.4:1:1:267910886:1 124860558 ID13361 U +
TAATTGAGAATGGATTGACAACAGAGCTCC
>1 dna:chromosome chromosome:RGSC3.4:1:1:267910886:1 124860603 ID56848 U +
TTAGAATGAAGACACAAACTGAGACATTGA
>1 dna:chromosome chromosome:RGSC3.4:1:1:267910886:1 124860604 ID17105 U +
TAGAATGAAGACACAAACTGAGACATTGA
>1 dna:chromosome chromosome:RGSC3.4:1:1:267910886:1 124860604 ID17106 U +
TAGAATGAAGACACAAACTGAGACATTGAA
>1 dna:chromosome chromosome:RGSC3.4:1:1:267910886:1 124860646 ID36826 U +
TGAGATACATTTCACTGATGTCTAATAGT
>1 dna:chromosome chromosome:RGSC3.4:1:1:267910886:1 124860646 ID36827 U +
TGAGATACATTTCACTGATGTCTAATAGTGA
>1 dna:chromosome chromosome:RGSC3.4:1:1:267910886:1 124860661 ID39652 U +
TGATGTCTAATAGTGAAAATTTTACCTTT
>1 dna:chromosome chromosome:RGSC3.4:1:1:267910886:1 124860661 ID39653 U +
TGATGTCTAATAGTGAAAATTTTACCTTTG
>1 dna:chromosome chromosome:RGSC3.4:1:1:267910886:1 124860697 ID44102 U +
TGCTCAATTGAAACTAACATTTGCTGCTC
>1 dna:chromosome chromosome:RGSC3.4:1:1:267910886:1 124860704 ID59457 U +
TTGAAACTAACATTTGCTGCTCTGTGCAC
>1 dna:chromosome chromosome:RGSC3.4:1:1:267910886:1 124860705 ID32567 U +
TGAAACTAACATTTGCTGCTCTGTGCACGA
>1 dna:chromosome chromosome:RGSC3.4:1:1:267910886:1 124860728 ID40943 U +
TGCACGACAAACGGGCTGTTACACTCAAC
>1 dna:chromosome chromosome:RGSC3.4:1:1:267910886:1 124860739 ID5020 U +
CGGGCTGTTACACTCAACTAGGTTTGT
>1 dna:chromosome chromosome:RGSC3.4:1:1:267910886:1 124860747 ID14090 U +
TACACTCAACTAGGTTTGTGGGTGCAAG
>1 dna:chromosome chromosome:RGSC3.4:1:1:267910886:1 124860749 ID3537 U +
CACTCAACTAGGTTTGTGGGTGCAAGC
>1 dna:chromosome chromosome:RGSC3.4:1:1:267910886:1 124860757 ID19930 U +
TAGGTTTGTGGGTGCAAGCATGGGT
>1 dna:chromosome chromosome:RGSC3.4:1:1:267910886:1 124860757 ID19931 U +
TAGGTTTGTGGGTGCAAGCATGGGTTT
>1 dna:chromosome chromosome:RGSC3.4:1:1:267910886:1 124860783 ID24773 U +
TCATAGCGCATTTGAAAGAAAAAAA
>1 dna:chromosome chromosome:RGSC3.4:1:1:267910886:1 124860823 ID19162 U +
TAGGATGAGTGACGTTATTAGGAA
>1 dna:chromosome chromosome:RGSC3.4:1:1:267910886:1 124860823 ID19163 U +
TAGGATGAGTGACGTTATTAGGAAAG
>1 dna:chromosome chromosome:RGSC3.4:1:1:267910886:1 124860823 ID19164 U +
TAGGATGAGTGACGTTATTAGGAAAGATGA
>1 dna:chromosome chromosome:RGSC3.4:1:1:267910886:1 124860823 ID19165 U +
TAGGATGAGTGACGTTATTAGGAAAGATGAGT
>1 dna:chromosome chromosome:RGSC3.4:1:1:267910886:1 124860828 ID38119 U +
TGAGTGACGTTATTAGGAAAGATGAGT
>1 dna:chromosome chromosome:RGSC3.4:1:1:267910886:1 124860925 ID26715 U +
TCCCACAGTTGTGTGATTGTCTCTGCCAG
>1 dna:chromosome chromosome:RGSC3.4:1:1:267910886:1 124860938 ID40032 U +
TGATTGTCTCTGCCAGGAAATTTATTTTCCCA
>1 dna:chromosome chromosome:RGSC3.4:1:1:267910886:1 124860972 ID18856 U +
TAGGAATAAAACCCTAAACTTTCCTACATGC
>1 dna:chromosome chromosome:RGSC3.4:1:1:267910886:1 124860978 ID9831 U +
TAAAACCCTAAACTTTCCTACATGCTCCC
>1 dna:chromosome chromosome:RGSC3.4:1:1:267910886:1 124860984 ID4663 U +
CCTAAACTTTCCTACATGCTCC
>1 dna:chromosome chromosome:RGSC3.4:1:1:267910886:1 124860986 ID10379 U +
TAAACTTTCCTACATGCTCCCACTCATCA
>1 dna:chromosome chromosome:RGSC3.4:1:1:267910886:1 124860990 ID5994 U +
CTTTCCTACATGCTCCCACTCATCA
>1 dna:chromosome chromosome:RGSC3.4:1:1:267910886:1 124860992 ID58377 U +
TTCCTACATGCTCCCACTCATCAGA
>1 dna:chromosome chromosome:RGSC3.4:1:1:267910886:1 124861012 ID24307 U +
TCAGAGTGTGTGCTTTTCTCACAGACAGA
>1 dna:chromosome chromosome:RGSC3.4:1:1:267910886:1 124861030 ID23696 U +
TCACAGACAGATAAGCCTACCTGGCCT
>1 dna:chromosome chromosome:RGSC3.4:1:1:267910886:1 124861030 ID23697 U +
TCACAGACAGATAAGCCTACCTGGCCTTGA
>1 dna:chromosome chromosome:RGSC3.4:1:1:267910886:1 124861068 ID5440 U +
CTCTGTTAAATGTTTGGTGCAAAGCAGAAC
>1 dna:chromosome chromosome:RGSC3.4:1:1:267910886:1 124861071 ID54638 U +
TGTTAAATGTTTGGTGCAAAGCAGAACC
>1 dna:chromosome chromosome:RGSC3.4:1:1:267910886:1 124861071 ID54639 U +
TGTTAAATGTTTGGTGCAAAGCAGAACCTT
>1 dna:chromosome chromosome:RGSC3.4:1:1:267910886:1 124861071 ID54640 U +
TGTTAAATGTTTGGTGCAAAGCAGAACCTTA
>1 dna:chromosome chromosome:RGSC3.4:1:1:267910886:1 124861081 ID60843 U +
TTGGTGCAAAGCAGAACCTTAGCCTCCAA
>1 dna:chromosome chromosome:RGSC3.4:1:1:267910886:1 124861140 ID9807 U +
TAAAACAGAAAGGAAGCCATCATTC
>1 dna:chromosome chromosome:RGSC3.4:1:1:267910886:1 124861206 ID26203 U +
TCCAGGTGCTGCAGAATGATAAACTATCCT
>1 dna:chromosome chromosome:RGSC3.4:1:1:267910886:1 124861206 ID26204 U +
TCCAGGTGCTGCAGAATGATAAACTATCCTC
>1 dna:chromosome chromosome:RGSC3.4:1:1:267910886:1 124861215 ID41102 U +
TGCAGAATGATAAACTATCCTCTCTCAGGAC
>1 dna:chromosome chromosome:RGSC3.4:1:1:267910886:1 124861296 ID27459 U +
TCCGAGAAACTTAAGGCTCAGAGGAAT
>1 dna:chromosome chromosome:RGSC3.4:1:1:267910886:1 124861374 ID37837 U +
TGAGGTAATTTGGAAAATTGGCATTGC
>1 dna:chromosome chromosome:RGSC3.4:1:1:267910886:1 124861540 ID10083 U +
TAAAATGCTATTACATGTCTTTGGTCTGACA
>1 dna:chromosome chromosome:RGSC3.4:1:1:267910886:1 124861654 ID22978 U +
TCAAACATAATCTTGGGTGCTGTTGACCTT
>1 dna:chromosome chromosome:RGSC3.4:1:1:267910886:1 124861690 ID5303 U +
CTCATCTGTAAAATTTGAAGGAAACATTTGA
>1 dna:chromosome chromosome:RGSC3.4:1:1:267910886:1 124861691 ID24923 U +
TCATCTGTAAAATTTGAAGGAAACATTTGA
>1 dna:chromosome chromosome:RGSC3.4:1:1:267910886:1 124861696 ID51762 U +
TGTAAAATTTGAAGGAAACATTTGA
>1 dna:chromosome chromosome:RGSC3.4:1:1:267910886:1 124861696 ID51763 U +
TGTAAAATTTGAAGGAAACATTTGAGG
>1 dna:chromosome chromosome:RGSC3.4:1:1:267910886:1 124861696 ID51764 U +
TGTAAAATTTGAAGGAAACATTTGAGGA
>1 dna:chromosome chromosome:RGSC3.4:1:1:267910886:1 124861696 ID51765 U +
TGTAAAATTTGAAGGAAACATTTGAGGAT
>1 dna:chromosome chromosome:RGSC3.4:1:1:267910886:1 124861705 ID33794 U +
TGAAGGAAACATTTGAGGAT
>1 dna:chromosome chromosome:RGSC3.4:1:1:267910886:1 124861718 ID37660 U +
TGAGGATTATTGTGGGAATAAAAAGTTCT
>1 dna:chromosome chromosome:RGSC3.4:1:1:267910886:1 124861730 ID48519 U +
TGGGAATAAAAAGTTCTATGAA
>1 dna:chromosome chromosome:RGSC3.4:1:1:267910886:1 124861730 ID48520 U +
TGGGAATAAAAAGTTCTATGAAGAGCAC
>1 dna:chromosome chromosome:RGSC3.4:1:1:267910886:1 124861730 ID48521 U +
TGGGAATAAAAAGTTCTATGAAGAGCACT
>1 dna:chromosome chromosome:RGSC3.4:1:1:267910886:1 124861736 ID9726 U +
TAAAAAGTTCTATGAAGAGCACTGAGAGC
>1 dna:chromosome chromosome:RGSC3.4:1:1:267910886:1 124861736 ID9727 U +
TAAAAAGTTCTATGAAGAGCACTGAGAGCA
>1 dna:chromosome chromosome:RGSC3.4:1:1:267910886:1 124861758 ID36639 U +
TGAGAGCAATCGACGCTAGATGGAAAT
>1 dna:chromosome chromosome:RGSC3.4:1:1:267910886:1 124861758 ID36640 U +
TGAGAGCAATCGACGCTAGATGGAAATCAG
>1 dna:chromosome chromosome:RGSC3.4:1:1:267910886:1 124861774 ID17800 U +
TAGATGGAAATCAGTTCTCTTCTG
>1 dna:chromosome chromosome:RGSC3.4:1:1:267910886:1 124861774 ID17801 U +
TAGATGGAAATCAGTTCTCTTCTGCAGC
>1 dna:chromosome chromosome:RGSC3.4:1:1:267910886:1 124861774 ID17802 U +
TAGATGGAAATCAGTTCTCTTCTGCAGCCC
>1 dna:chromosome chromosome:RGSC3.4:1:1:267910886:1 124861778 ID45522 U +
TGGAAATCAGTTCTCTTCTGCAGCCC
>1 dna:chromosome chromosome:RGSC3.4:1:1:267910886:1 124861778 ID45523 U +
TGGAAATCAGTTCTCTTCTGCAGCCCAA
>1 dna:chromosome chromosome:RGSC3.4:1:1:267910886:1 124861778 ID45524 U +
TGGAAATCAGTTCTCTTCTGCAGCCCAAGA
>1 dna:chromosome chromosome:RGSC3.4:1:1:267910886:1 124861826 ID19357 U +
TAGGCATCCCTGGCTAGATTGGCATTCTCA
>1 dna:chromosome chromosome:RGSC3.4:1:1:267910886:1 124861832 ID27329 U +
TCCCTGGCTAGATTGGCATTCTCACCATG
>1 dna:chromosome chromosome:RGSC3.4:1:1:267910886:1 124861859 ID52830 U +
TGTCCTGGCATAACTGATTAATTTGGGAT
>1 dna:chromosome chromosome:RGSC3.4:1:1:267910886:1 124861859 ID52831 U +
TGTCCTGGCATAACTGATTAATTTGGGATA
>1 dna:chromosome chromosome:RGSC3.4:1:1:267910886:1 124861864 ID47522 U +
TGGCATAACTGATTAATTTGGGATATC
>1 dna:chromosome chromosome:RGSC3.4:1:1:267910886:1 124861869 ID11612 U +
TAACTGATTAATTTGGGATATCAGCTATT
>1 dna:chromosome chromosome:RGSC3.4:1:1:267910886:1 124861869 ID11613 U +
TAACTGATTAATTTGGGATATCAGCTATTC
>1 dna:chromosome chromosome:RGSC3.4:1:1:267910886:1 124861882 ID48937 U +
TGGGATATCAGCTATTCCTACAAGCCTC
>1 dna:chromosome chromosome:RGSC3.4:1:1:267910886:1 124861889 ID24454 U +
TCAGCTATTCCTACAAGCCTCCTCCCTAAG
>1 dna:chromosome chromosome:RGSC3.4:1:1:267910886:1 124861911 ID27183 U +
TCCCTAAGTAACTGCGTCTTATTGAAGA
>1 dna:chromosome chromosome:RGSC3.4:1:1:267910886:1 124861932 ID59571 U +
TTGAAGACAAGTAGAAATGATGAAGCCTA
>1 dna:chromosome chromosome:RGSC3.4:1:1:267910886:1 124861938 ID754 U +
ACAAGTAGAAATGATGAAGCCTA
>1 dna:chromosome chromosome:RGSC3.4:1:1:267910886:1 124861943 ID16736 U +
TAGAAATGATGAAGCCTACCTACC
>1 dna:chromosome chromosome:RGSC3.4:1:1:267910886:1 124861943 ID16737 U +
TAGAAATGATGAAGCCTACCTACCC
>1 dna:chromosome chromosome:RGSC3.4:1:1:267910886:1 124861943 ID16738 U +
TAGAAATGATGAAGCCTACCTACCCTTGG
>1 dna:chromosome chromosome:RGSC3.4:1:1:267910886:1 124861943 ID16739 U +
TAGAAATGATGAAGCCTACCTACCCTTGGA
>1 dna:chromosome chromosome:RGSC3.4:1:1:267910886:1 124861949 ID39199 U +
TGATGAAGCCTACCTACCCTTGGAGACTCT
>1 dna:chromosome chromosome:RGSC3.4:1:1:267910886:1 124861969 ID46502 U +
TGGAGACTCTTGTAATGGGATACACTGG
>1 dna:chromosome chromosome:RGSC3.4:1:1:267910886:1 124861981 ID13173 U +
TAATGGGATACACTGGGAACTAAGCTGTGA
>1 dna:chromosome chromosome:RGSC3.4:1:1:267910886:1 124861984 ID48907 U +
TGGGATACACTGGGAACTAAGCTGTGAAC
>1 dna:chromosome chromosome:RGSC3.4:1:1:267910886:1 124861994 ID48394 U +
TGGGAACTAAGCTGTGAACCATTCCAGGAA
>1 dna:chromosome chromosome:RGSC3.4:1:1:267910886:1 124862015 ID58157 U +
TTCCAGGAAATATTGGTTCCTACTTCACTG
>1 dna:chromosome chromosome:RGSC3.4:1:1:267910886:1 124862043 ID49738 U +
TGGGTACGCTAAGCCATTAATGTCCTCATC
>1 dna:chromosome chromosome:RGSC3.4:1:1:267910886:1 124862071 ID29546 U +
TCGTTCTATGTGTTGTTTCCTTTCCTCA
>1 dna:chromosome chromosome:RGSC3.4:1:1:267910886:1 124862157 ID62027 U +
TTTGAGGACCTAACCTCCACTAAGGGGATGT
>1 dna:chromosome chromosome:RGSC3.4:1:1:267910886:1 124862159 ID37591 U +
TGAGGACCTAACCTCCACTAAGGGGATGTCA
>1 dna:chromosome chromosome:RGSC3.4:1:1:267910886:1 124862200 ID27933 U +
TCCTAGAAGGTATCCTGAGGGGCCTTAGT
>1 dna:chromosome chromosome:RGSC3.4:1:1:267910886:1 124862200 ID27934 U +
TCCTAGAAGGTATCCTGAGGGGCCTTAGTA
>1 dna:chromosome chromosome:RGSC3.4:1:1:267910886:1 124862296 ID23728 U +
TCACAGGCATGATGTGGAAATGGAAAAA
>1 dna:chromosome chromosome:RGSC3.4:1:1:267910886:1 124862310 ID45541 U +
TGGAAATGGAAAAAAAATGGATCTA
>1 dna:chromosome chromosome:RGSC3.4:1:1:267910886:1 124862327 ID46862 U +
TGGATCTATATATTTAAACGGTAGAATATC
>1 dna:chromosome chromosome:RGSC3.4:1:1:267910886:1 124862335 ID21162 U +
TATATTTAAACGGTAGAATATCTTGTGAA
>1 dna:chromosome chromosome:RGSC3.4:1:1:267910886:1 124862337 ID22616 U +
TATTTAAACGGTAGAATATCTTGTGAAGA
>1 dna:chromosome chromosome:RGSC3.4:1:1:267910886:1 124862337 ID22617 U +
TATTTAAACGGTAGAATATCTTGTGAAGAA
>1 dna:chromosome chromosome:RGSC3.4:1:1:267910886:1 124862339 ID61343 U +
TTTAAACGGTAGAATATCTTGTGAAGAAAA
>1 dna:chromosome chromosome:RGSC3.4:1:1:267910886:1 124862403 ID6893 U +
GAGAGGGAATTGCTCTTGAGAGCCGAA
>1 dna:chromosome chromosome:RGSC3.4:1:1:267910886:1 124862443 ID47537 U +
TGGCATAGCATGAAGAGAAGAGACCTGGGA
>1 dna:chromosome chromosome:RGSC3.4:1:1:267910886:1 124862501 ID12540 U +
TAAGTCAGGAAAGATTTCGTTTTACATTC
>1 dna:chromosome chromosome:RGSC3.4:1:1:267910886:1 124862640 ID58156 U +
TTCCAGCTTATTTGCAGGAAC
>1 dna:chromosome chromosome:RGSC3.4:1:1:267910886:1 124862665 ID15591 U +
TACTAAAACGTTGAGAAGAAGCTAGGTGA
>1 dna:chromosome chromosome:RGSC3.4:1:1:267910886:1 124862673 ID5065 U +
CGTTGAGAAGAAGCTAGGTGA
>1 dna:chromosome chromosome:RGSC3.4:1:1:267910886:1 124862674 ID9522 U +
GTTGAGAAGAAGCTAGGTGA
>1 dna:chromosome chromosome:RGSC3.4:1:1:267910886:1 124862687 ID19777 U +
TAGGTGATATCCTTTGTAAACATGGCAGC
>1 dna:chromosome chromosome:RGSC3.4:1:1:267910886:1 124862746 ID36160 U +
TGAGAAATAGAATAAAGTTGATG
>1 dna:chromosome chromosome:RGSC3.4:1:1:267910886:1 124862753 ID17052 U +
TAGAATAAAGTTGATGAAGAGAA
>1 dna:chromosome chromosome:RGSC3.4:1:1:267910886:1 124862852 ID38655 U +
TGATAGAATAGGTATTGAGCTAGTGCAC
>1 dna:chromosome chromosome:RGSC3.4:1:1:267910886:1 124862886 ID40947 U +
TGCACGATGTCATCAAGGAAAAGTGCCAA
>1 dna:chromosome chromosome:RGSC3.4:1:1:267910886:1 124862886 ID40948 U +
TGCACGATGTCATCAAGGAAAAGTGCCAAA
>1 dna:chromosome chromosome:RGSC3.4:1:1:267910886:1 124862895 ID24844 U +
TCATCAAGGAAAAGTGCCAAACAGAAGTAC
>1 dna:chromosome chromosome:RGSC3.4:1:1:267910886:1 124862898 ID23324 U +
TCAAGGAAAAGTGCCAAACAGAAGT
>1 dna:chromosome chromosome:RGSC3.4:1:1:267910886:1 124862927 ID18839 U +
TAGGAAGTAGGGCAGGAGATCTGTCACACA
>1 dna:chromosome chromosome:RGSC3.4:1:1:267910886:1 124863057 ID16288 U +
TACTTACAGATACATATTACCTCACCA
>1 dna:chromosome chromosome:RGSC3.4:1:1:267910886:1 124863153 ID23995 U +
TCACTGCGTGCAATGCAGCCTATGTTGAATT
>1 dna:chromosome chromosome:RGSC3.4:1:1:267910886:1 124863175 ID55099 U +
TGTTGAATTGACCTTTTGTGAGTGCA
>1 dna:chromosome chromosome:RGSC3.4:1:1:267910886:1 124863175 ID55100 U +
TGTTGAATTGACCTTTTGTGAGTGCACCT
>1 dna:chromosome chromosome:RGSC3.4:1:1:267910886:1 124863175 ID55101 U +
TGTTGAATTGACCTTTTGTGAGTGCACCTGC
>1 dna:chromosome chromosome:RGSC3.4:1:1:267910886:1 124863178 ID34377 U +
TGAATTGACCTTTTGTGAGTGCACCTGCC
>1 dna:chromosome chromosome:RGSC3.4:1:1:267910886:1 124863178 ID34378 U +
TGAATTGACCTTTTGTGAGTGCACCTGCCA
>1 dna:chromosome chromosome:RGSC3.4:1:1:267910886:1 124863191 ID53608 U +
TGTGAGTGCACCTGCCAAAGCGAAGCATT
>1 dna:chromosome chromosome:RGSC3.4:1:1:267910886:1 124863209 ID1676 U +
AGCGAAGCATTCCGATTGAGGACCTAGG
>1 dna:chromosome chromosome:RGSC3.4:1:1:267910886:1 124863222 ID7360 U +
GATTGAGGACCTAGGTACATTTTGT
>1 dna:chromosome chromosome:RGSC3.4:1:1:267910886:1 124863244 ID51720 U +
TGTAAAAAAAAGAAAAAAAGTTGTCTGC
>1 dna:chromosome chromosome:RGSC3.4:1:1:267910886:1 124863508 ID48920 U +
TGGGATAGCACAGTAAGACATTTGACCTTT
>1 dna:chromosome chromosome:RGSC3.4:1:1:267910886:1 124863536 ID56467 U +
TTAACTGAGATATGCCTCTGACAAATGAG
>1 dna:chromosome chromosome:RGSC3.4:1:1:267910886:1 124863561 ID37250 U +
TGAGCATTTACTGAGCGAAACGCTAGCTGC
>1 dna:chromosome chromosome:RGSC3.4:1:1:267910886:1 124863591 ID32085 U +
TCTTTGGTTATGAGAAGAGTGGAATCAGC
>1 dna:chromosome chromosome:RGSC3.4:1:1:267910886:1 124863594 ID60907 U +
TTGGTTATGAGAAGAGTGGAATCAGCCT
>1 dna:chromosome chromosome:RGSC3.4:1:1:267910886:1 124863595 ID51435 U +
TGGTTATGAGAAGAGTGGAATCAGCCTGT
>1 dna:chromosome chromosome:RGSC3.4:1:1:267910886:1 124863657 ID25337 U +
TCCAAAGACGTTGACAAGTTTCACCTTGGGT
>1 dna:chromosome chromosome:RGSC3.4:1:1:267910886:1 124863758 ID25339 U +
TCCAAAGAGAACAAGAGGAAGAACTCGGA
>1 dna:chromosome chromosome:RGSC3.4:1:1:267910886:1 124863778 ID6245 U +
GAACTCGGAAGAATTACGAGGGTAGC
>1 dna:chromosome chromosome:RGSC3.4:1:1:267910886:1 124863916 ID4011 U +
CAGTTTTGCAAGGAGGTTAGAAACCAAG
>1 dna:chromosome chromosome:RGSC3.4:1:1:267910886:1 124863978 ID51880 U +
TGTAAGAAGCTTAGCCCATGCGGGGAG
>1 dna:chromosome chromosome:RGSC3.4:1:1:267910886:1 124864357 ID42611 U +
TGCCCACAGAAGACAAAGTTGCTTCTAGCA
>1 dna:chromosome chromosome:RGSC3.4:1:1:267910886:1 124864432 ID9536 U +
GTTGCTTGCCTAGTGAAGTCTCAGTGCCA
>1 dna:chromosome chromosome:RGSC3.4:1:1:267910886:1 124864461 ID57059 U +
TTATAAATTATAAGAAAGAGTGTCTAGTTC
>1 dna:chromosome chromosome:RGSC3.4:1:1:267910886:1 124864469 ID20817 U +
TATAAGAAAGAGTGTCTAGT
>1 dna:chromosome chromosome:RGSC3.4:1:1:267910886:1 124864601 ID16492 U +
TACTTTGACTTTTAAAAAGGGGGTTACTGT
>1 dna:chromosome chromosome:RGSC3.4:1:1:267910886:1 124865044 ID36676 U +
TGAGAGCGTGCTGCACTGATTCCCCCATT
>1 dna:chromosome chromosome:RGSC3.4:1:1:267910886:1 124865511 ID6548 U +
GACACTGTATGGTATGCCAAGCACAAAGAA
>1 dna:chromosome chromosome:RGSC3.4:1:1:267910886:1 124865786 ID9749 U +
TAAAAATATCGAGGTCCTGGCTTT
>1 dna:chromosome chromosome:RGSC3.4:1:1:267910886:1 124865815 ID4450 U +
CCCAAAACTTTACCAGGATATGGGTC
>1 dna:chromosome chromosome:RGSC3.4:1:1:267910886:1 124865815 ID4451 U +
CCCAAAACTTTACCAGGATATGGGTCA
>1 dna:chromosome chromosome:RGSC3.4:1:1:267910886:1 124865815 ID4452 U +
CCCAAAACTTTACCAGGATATGGGTCATT
>1 dna:chromosome chromosome:RGSC3.4:1:1:267910886:1 124865846 ID53793 U +
TGTGATTAGAAAGAATTGGAACAGGTCAGG
>1 dna:chromosome chromosome:RGSC3.4:1:1:267910886:1 124865862 ID45594 U +
TGGAACAGGTCAGGCACCTGCCATTCTGC
>1 dna:chromosome chromosome:RGSC3.4:1:1:267910886:1 124866099 ID8295 U +
GGAGAGGGCTCAGTTGGCAATCTGTTT
>1 dna:chromosome chromosome:RGSC3.4:1:1:267910886:1 124866125 ID15672 U +
TACTACATAATCATGAGAAATTGAGTTCC
>1 dna:chromosome chromosome:RGSC3.4:1:1:267910886:1 124866138 ID36189 U +
TGAGAAATTGAGTTCCTGCCCC
>1 dna:chromosome chromosome:RGSC3.4:1:1:267910886:1 124866334 ID26170 U +
TCCAGGCAGGACAGGAAAAGGTGG
>1 dna:chromosome chromosome:RGSC3.4:1:1:267910886:1 124866437 ID47790 U +
TGGCCTAGAGAGAATCTGCAAGTAGCAGG
>1 dna:chromosome chromosome:RGSC3.4:1:1:267910886:1 124866450 ID2444 U +
ATCTGCAAGTAGCAGGGATTCCCTAACCGC
>1 dna:chromosome chromosome:RGSC3.4:1:1:267910886:1 124866554 ID29090 U +
TCCTTGTATGTGTTTATTGGGGTTGGAGAT
>1 dna:chromosome chromosome:RGSC3.4:1:1:267910886:1 124866742 ID62418 U +
TTTTAGTTAAAATTGATGCAGTGCAAAT
>1 dna:chromosome chromosome:RGSC3.4:1:1:267910886:1 124866748 ID56278 U +
TTAAAATTGATGCAGTGCAAATATGTCTGG
>1 dna:chromosome chromosome:RGSC3.4:1:1:267910886:1 124866749 ID10125 U +
TAAAATTGATGCAGTGCAAATATGTCTGGAA
>1 dna:chromosome chromosome:RGSC3.4:1:1:267910886:1 124866888 ID3211 U +
CAAGACACTGACTTTGTAAACTTTGTA
>1 dna:chromosome chromosome:RGSC3.4:1:1:267910886:1 124866888 ID3212 U +
CAAGACACTGACTTTGTAAACTTTGTATGGT
>1 dna:chromosome chromosome:RGSC3.4:1:1:267910886:1 124866900 ID62212 U +
TTTGTAAACTTTGTATGGTTGGGTAATAC
>1 dna:chromosome chromosome:RGSC3.4:1:1:267910886:1 124866919 ID49714 U +
TGGGTAATACCAAAAAAAGAACTACATAAC
>1 dna:chromosome chromosome:RGSC3.4:1:1:267910886:1 124867046 ID56306 U +
TTAAAGACATTTCTTCTTGAGACACAGAGC
>1 dna:chromosome chromosome:RGSC3.4:1:1:267910886:1 124867100 ID11388 U +
TAACCCTCAGGGAATTCATGTGCTCAGCC
>1 dna:chromosome chromosome:RGSC3.4:1:1:267910886:1 124867288 ID54651 U +
TGTTAACAATGACAACGGCGCCAAGGCTT
>1 dna:chromosome chromosome:RGSC3.4:1:1:267910886:1 124867438 ID34020 U +
TGAATAGTCTTAGCACTTTGA
>1 dna:chromosome chromosome:RGSC3.4:1:1:267910886:1 124867445 ID31558 U +
TCTTAGCACTTTGAACAATATGACAGGGA
>1 dna:chromosome chromosome:RGSC3.4:1:1:267910886:1 124867448 ID18093 U +
TAGCACTTTGAACAATATGACAGGGATATA
>1 dna:chromosome chromosome:RGSC3.4:1:1:267910886:1 124867463 ID21657 U +
TATGACAGGGATATATAACATCTCAACAGTA
>1 dna:chromosome chromosome:RGSC3.4:1:1:267910886:1 124867465 ID35001 U +
TGACAGGGATATATAACATCTCAACAGT
>1 dna:chromosome chromosome:RGSC3.4:1:1:267910886:1 124867538 ID56858 U +
TTAGACAGCATTCACTTGCGCAA
>1 dna:chromosome chromosome:RGSC3.4:1:1:267910886:1 124867581 ID31888 U +
TCTTGGACATTAATTAGAAGCAAGGCAGT
>1 dna:chromosome chromosome:RGSC3.4:1:1:267910886:1 124867584 ID46253 U +
TGGACATTAATTAGAAGCAAGGCAGTC
>1 dna:chromosome chromosome:RGSC3.4:1:1:267910886:1 124867595 ID16930 U +
TAGAAGCAAGGCAGTCACTTCAATTCTCT
>1 dna:chromosome chromosome:RGSC3.4:1:1:267910886:1 124867621 ID30042 U +
TCTCAACGGGGATTGACCGGACAAGAAAG
>1 dna:chromosome chromosome:RGSC3.4:1:1:267910886:1 124867689 ID14421 U +
TACATAATATTTGGGCCTATTCACACTAA
>1 dna:chromosome chromosome:RGSC3.4:1:1:267910886:1 124867689 ID14422 U +
TACATAATATTTGGGCCTATTCACACTAAG
>1 dna:chromosome chromosome:RGSC3.4:1:1:267910886:1 124867693 ID12897 U +
TAATATTTGGGCCTATTCACACTAAG
>1 dna:chromosome chromosome:RGSC3.4:1:1:267910886:1 124867693 ID12898 U +
TAATATTTGGGCCTATTCACACTAAGGAA
>1 dna:chromosome chromosome:RGSC3.4:1:1:267910886:1 124867693 ID12899 U +
TAATATTTGGGCCTATTCACACTAAGGAAA
>1 dna:chromosome chromosome:RGSC3.4:1:1:267910886:1 124867703 ID7769 U +
GCCTATTCACACTAAGGAAACAGAATATGA
>1 dna:chromosome chromosome:RGSC3.4:1:1:267910886:1 124867746 ID25585 U +
TCCAAGGAATTCTGTGTTTTCTGGGCCT
>1 dna:chromosome chromosome:RGSC3.4:1:1:267910886:1 124867746 ID25586 U +
TCCAAGGAATTCTGTGTTTTCTGGGCCTG
>1 dna:chromosome chromosome:RGSC3.4:1:1:267910886:1 124867852 ID50534 U +
TGGTCAATTTCTGCCCATGCTGCAGTT
>1 dna:chromosome chromosome:RGSC3.4:1:1:267910886:1 124867852 ID50535 U +
TGGTCAATTTCTGCCCATGCTGCAGTTTCT
>1 dna:chromosome chromosome:RGSC3.4:1:1:267910886:1 124867899 ID28153 U +
TCCTCAAAGTGATACTGCAGGTTTTCTGA
>1 dna:chromosome chromosome:RGSC3.4:1:1:267910886:1 124867902 ID23098 U +
TCAAAGTGATACTGCAGGTTTTCTGATA
>1 dna:chromosome chromosome:RGSC3.4:1:1:267910886:1 124868015 ID26253 M +
TCCAGTCTCTTGAGGGTTAGGTGCATCTTCT
>1 dna:chromosome chromosome:RGSC3.4:1:1:267910886:1 124868096 ID24913 M +
TCATCTCAGCTGGTGAATGCTGCCTGGTT
>1 dna:chromosome chromosome:RGSC3.4:1:1:267910886:1 124868099 ID30171 M +
TCTCAGCTGGTGAATGCTGCCTGGTTAGT
>1 dna:chromosome chromosome:RGSC3.4:1:1:267910886:1 124868178 ID28436 M +
TCCTCTTACAGGGTTGCCCTCCTCCTCAGC
>1 dna:chromosome chromosome:RGSC3.4:1:1:267910886:1 124868278 ID41489 U +
TGCATCTGACTATTTGGGCTGTATGTT
>1 dna:chromosome chromosome:RGSC3.4:1:1:267910886:1 124868323 ID50287 U +
TGGTACTAGATCACTTTTTATATGTGCTCC
>1 dna:chromosome chromosome:RGSC3.4:1:1:267910886:1 124868403 ID11209 U +
TAACAGTCAGATTCACACTGCTTAGTTC
>1 dna:chromosome chromosome:RGSC3.4:1:1:267910886:1 124868481 ID56286 U +
TTAAACATAAAGGTCCTGATCATCCTAGA
>1 dna:chromosome chromosome:RGSC3.4:1:1:267910886:1 124868829 ID59787 U +
TTGAGAATCTCTTTGAATTGGTGTTTTGGT
>1 dna:chromosome chromosome:RGSC3.4:1:1:267910886:1 124868830 ID36389 U +
TGAGAATCTCTTTGAATTGGTGTTTTGGT
>1 dna:chromosome chromosome:RGSC3.4:1:1:267910886:1 124868842 ID34409 U +
TGAATTGGTGTTTTGGTTTTTGT
>1 dna:chromosome chromosome:RGSC3.4:1:1:267910886:1 124868842 ID34410 U +
TGAATTGGTGTTTTGGTTTTTGTGTGC
>1 dna:chromosome chromosome:RGSC3.4:1:1:267910886:1 124868842 ID34411 U +
TGAATTGGTGTTTTGGTTTTTGTGTGCA
>1 dna:chromosome chromosome:RGSC3.4:1:1:267910886:1 124868940 ID46601 U +
TGGAGCCTTAGCTTATCACTTGAGATTCC
>1 dna:chromosome chromosome:RGSC3.4:1:1:267910886:1 124868948 ID18690 U +
TAGCTTATCACTTGAGATTCCATCTCTGA
>1 dna:chromosome chromosome:RGSC3.4:1:1:267910886:1 124868966 ID26364 U +
TCCATCTCTGAAAGTTAAGAAGGCTTGTGGA
>1 dna:chromosome chromosome:RGSC3.4:1:1:267910886:1 124869083 ID22446 U +
TATTGACACAGTGGAGAATTACTCAG
>1 dna:chromosome chromosome:RGSC3.4:1:1:267910886:1 124869124 ID33014 U +
TGAAATGTACAGCAAATGGTGGAAATCTAGA
>1 dna:chromosome chromosome:RGSC3.4:1:1:267910886:1 124869151 ID17223 U +
TAGACAGAAAGGAAATGATCCTGATGATA
>1 dna:chromosome chromosome:RGSC3.4:1:1:267910886:1 124869219 ID43696 U +
TGCTAAGTGTCTATTAGCTGTAAAGGGT
>1 dna:chromosome chromosome:RGSC3.4:1:1:267910886:1 124869320 ID48431 U +
TGGGAAGAAGAAATAGAATAGATCTCTCA
>1 dna:chromosome chromosome:RGSC3.4:1:1:267910886:1 124869526 ID27785 U +
TCCTAATAATGGTGAATATGGAGAGTGAGC
>1 dna:chromosome chromosome:RGSC3.4:1:1:267910886:1 124869634 ID3042 M +
ATTTGTTTTGCCTACAAGAT
>1 dna:chromosome chromosome:RGSC3.4:1:1:267910886:1 124870277 ID9516 U +
GTTGAACTCAGATGGGTCAAGGAC
>1 dna:chromosome chromosome:RGSC3.4:1:1:267910886:1 124870346 ID23702 M +
TCACAGAGACTGAACTGACAATCAGGAAGC
>1 dna:chromosome chromosome:RGSC3.4:1:1:267910886:1 124870350 ID1414 M +
AGAGACTGAACTGACAATCAGGAAGCCTGC
>1 dna:chromosome chromosome:RGSC3.4:1:1:267910886:1 124870405 ID21080 U +
TATATAGTTGTGTGCCTTGATCGTCTTGTC
>1 dna:chromosome chromosome:RGSC3.4:1:1:267910886:1 124870587 ID10456 U +
TAAAGAGAAACGGGATGAGTGGATG
>1 dna:chromosome chromosome:RGSC3.4:1:1:267910886:1 124870625 ID48882 U +
TGGGAGTTGAGAAAGGGAA
>1 dna:chromosome chromosome:RGSC3.4:1:1:267910886:1 124870776 ID23147 U +
TCAAATGATGTGTTCAATAAAAAACTTTT
>1 dna:chromosome chromosome:RGSC3.4:1:1:267910886:1 124870811 ID51826 U +
TGTAAAGTTGCTATCTTTCTCTGGTAC
>1 dna:chromosome chromosome:RGSC3.4:1:1:267910886:1 124870944 ID26907 U +
TCCCATATTGGCTCCCACGGGGCAACCAGGA
>1 dna:chromosome chromosome:RGSC3.4:1:1:267910886:1 124871229 ID16100 U +
TACTGATGACAAGTAAACAAAGGTCAATGC
>1 dna:chromosome chromosome:RGSC3.4:1:1:267910886:1 124871235 ID34630 U +
TGACAAGTAAACAAAGGTCAATGCTGGAAC
>1 dna:chromosome chromosome:RGSC3.4:1:1:267910886:1 124871242 ID10163 U +
TAAACAAAGGTCAATGCTGGAAC
>1 dna:chromosome chromosome:RGSC3.4:1:1:267910886:1 124871271 ID25743 U +
TCCACAAATAATGGTGTCTGAGTCACATGT
>1 dna:chromosome chromosome:RGSC3.4:1:1:267910886:1 124871429 ID17314 U +
TAGACGGTGGCAGTGAGATTGTGCAG
>1 dna:chromosome chromosome:RGSC3.4:1:1:267910886:1 124871968 ID62505 U +
TTTTCTGCAGCAGCCATTCGAT
>1 dna:chromosome chromosome:RGSC3.4:1:1:267910886:1 124872622 ID46527 U +
TGGAGATGAATGACCTTGATAAACAGCCTT
>1 dna:chromosome chromosome:RGSC3.4:1:1:267910886:1 124872857 ID42652 U +
TGCCCAGTGGGTGTCCTATACACACAAAGC
>1 dna:chromosome chromosome:RGSC3.4:1:1:267910886:1 124872912 ID15971 U +
TACTCTATCTCAGTGTTGATGAGGCCTGT
