# Supplementary material for: proTRAC - a software for probabilistic piRNA cluster detection, visualization and analysis
Source: BMC Bioinformatics. 2012 Jan 10;13:5. doi: 10.1186/1471-2105-13-5 (PMC3293768; doi:10.1186/1471-2105-13-5)
Supplement: Additional file 6 — proTRAC results folder containing a picture and a FASTA file for each detected rat cluster. After decompression, the folder can be opened as former session in proTRAC. Alternatively, each file can be opened separately with any standard text-editor or graphic-viewer respectively. [file 1471-2105-13-5-S6.ZIP › proTRAC_results_rat/bidirectional_clusters/Cluster_159.fas]

>1 dna:chromosome chromosome:RGSC3.4:1:1:267910886:1 128244182 ID2092 M -
AGTGGAAGGGGAAGCCCTGGGTCCTGCTAA
>1 dna:chromosome chromosome:RGSC3.4:1:1:267910886:1 128244182 ID8199 M -
GGAAGGGGAAGCCCTGGGTCCTGCTAA
>1 dna:chromosome chromosome:RGSC3.4:1:1:267910886:1 128244199 ID58284 M +
TTCCCCTTCCACTGGTGCTCTTACTAGGA
>1 dna:chromosome chromosome:RGSC3.4:1:1:267910886:1 128244533 ID5589 M -
CTGCCCCACATGTGGCCCATACATATACAG
>1 dna:chromosome chromosome:RGSC3.4:1:1:267910886:1 128245014 ID21870 M +
TATGCCCAAGAGAGGTATAGCTGGATCCTC
>1 dna:chromosome chromosome:RGSC3.4:1:1:267910886:1 128245023 ID6894 M +
GAGAGGTATAGCTGGATCCTCAGGCAGTT
>1 dna:chromosome chromosome:RGSC3.4:1:1:267910886:1 128245443 ID4475 M +
CCCAATCTGTTGGTTGCCGTTTTGTCCTA
>1 dna:chromosome chromosome:RGSC3.4:1:1:267910886:1 128245638 ID51659 M +
TGGTTTGATGTGGAGGTCCTTGATCCACT
>1 dna:chromosome chromosome:RGSC3.4:1:1:267910886:1 128245708 ID41657 M +
TGCATTCTTCTACATGTTGCCCTCCAG
>1 dna:chromosome chromosome:RGSC3.4:1:1:267910886:1 128245708 ID41658 M +
TGCATTCTTCTACATGTTGCCCTCCAGTT
>1 dna:chromosome chromosome:RGSC3.4:1:1:267910886:1 128245787 ID48038 M +
TGGCTCCTTTGTCAAAAATCAAGTGA
>1 dna:chromosome chromosome:RGSC3.4:1:1:267910886:1 128245817 ID1980 M +
AGGTGTGTGGGTTCATTTCTGGGTCTTCAAT
>1 dna:chromosome chromosome:RGSC3.4:1:1:267910886:1 128245906 ID2938 M +
ATTGCTCTGTAATACTGCTTGAGTTCAGGGA
>1 dna:chromosome chromosome:RGSC3.4:1:1:267910886:1 128245908 ID44289 M +
TGCTCTGTAATACTGCTTGAGTTCAGGGA
>1 dna:chromosome chromosome:RGSC3.4:1:1:267910886:1 128245918 ID16145 M +
TACTGCTTGAGTTCAGGGATAGTGATTCC
>1 dna:chromosome chromosome:RGSC3.4:1:1:267910886:1 128246007 ID1465 M -
AGAGTTAGACAGAACAATTTGCAAATTCATC
>1 dna:chromosome chromosome:RGSC3.4:1:1:267910886:1 128246291 ID1397 M -
AGAGAAACAAGCCGAGAAAGAAATTA
>1 dna:chromosome chromosome:RGSC3.4:1:1:267910886:1 128246325 ID11552 M -
TAACTCAAATAAATCAGTTGCCTTCCTC
>1 dna:chromosome chromosome:RGSC3.4:1:1:267910886:1 128246346 ID38259 M +
TGAGTTAATTTTATACCCAGCCAC
>1 dna:chromosome chromosome:RGSC3.4:1:1:267910886:1 128246843 ID43138 M +
TGCCTGGGATGAAGCCTACTTGATCATGGT
>1 dna:chromosome chromosome:RGSC3.4:1:1:267910886:1 128246869 ID51135 M +
TGGTGGATGATTGTTTTGATGTGCTCT
>1 dna:chromosome chromosome:RGSC3.4:1:1:267910886:1 128247081 ID50480 M +
TGGTATGAGGTCTTCTATGAAGGTCTGAT
>1 dna:chromosome chromosome:RGSC3.4:1:1:267910886:1 128247579 ID17489 M +
TAGAGCTTTTAGGTGTGCTGTCAAGCTGCT
>1 dna:chromosome chromosome:RGSC3.4:1:1:267910886:1 128247835 ID59574 M +
TTGAAGACCAGTTTTAGGCCGTGGTGGT
>1 dna:chromosome chromosome:RGSC3.4:1:1:267910886:1 128247863 ID7209 M -
GATAGAAATAATCCCATGCGTGCTATCGG
>1 dna:chromosome chromosome:RGSC3.4:1:1:267910886:1 128248116 ID26751 M +
TCCCACTATTATTGTGTGAGGTGCAATGT
>1 dna:chromosome chromosome:RGSC3.4:1:1:267910886:1 128249725 ID20836 M +
TATAAGCCTGTGTGTCAGGAGTGCTGTA
>1 dna:chromosome chromosome:RGSC3.4:1:1:267910886:1 128249745 ID9316 M +
GTGCTGTAGACCTGTTTTCCTCTCTTTCAGT
>1 dna:chromosome chromosome:RGSC3.4:1:1:267910886:1 128249843 ID28791 M +
TCCTGTGGGCCTGTGTCTTGAGTTCACCA
>1 dna:chromosome chromosome:RGSC3.4:1:1:267910886:1 128250138 ID49906 M +
TGGGTGCAGAGAACTGTTTATCCGGTCT
>1 dna:chromosome chromosome:RGSC3.4:1:1:267910886:1 128254088 ID6350 U -
GAAGTCCTTGATGTTTTCCAA
>1 dna:chromosome chromosome:RGSC3.4:1:1:267910886:1 128255933 ID50947 U -
TGGTGACTGAGAAGATTTGGAGGGAATCA
>1 dna:chromosome chromosome:RGSC3.4:1:1:267910886:1 128256083 ID49055 U -
TGGGATTAAAAGTGTGCCCTGCCACTGTTTGA
>1 dna:chromosome chromosome:RGSC3.4:1:1:267910886:1 128256085 ID49054 U -
TGGGATTAAAAGTGTGCCCTGCCACTGTTT
>1 dna:chromosome chromosome:RGSC3.4:1:1:267910886:1 128256086 ID49053 U -
TGGGATTAAAAGTGTGCCCTGCCACTGTT
>1 dna:chromosome chromosome:RGSC3.4:1:1:267910886:1 128256087 ID49052 U -
TGGGATTAAAAGTGTGCCCTGCCACTGT
>1 dna:chromosome chromosome:RGSC3.4:1:1:267910886:1 128256642 ID33000 U -
TGAAATGGCTGTGCAGAGATGACTTCAGT
>1 dna:chromosome chromosome:RGSC3.4:1:1:267910886:1 128256680 ID22931 U -
TCAAAAGTGATGATGCAATCCCAGGCTCG
>1 dna:chromosome chromosome:RGSC3.4:1:1:267910886:1 128256683 ID3089 U -
CAAAAGTGATGATGCAATCCCAGGC
>1 dna:chromosome chromosome:RGSC3.4:1:1:267910886:1 128256864 ID18772 U -
TAGGAAATTCTTTTTTGTGTTTGTGGGGA
>1 dna:chromosome chromosome:RGSC3.4:1:1:267910886:1 128256867 ID18771 U -
TAGGAAATTCTTTTTTGTGTTTGTGG
>1 dna:chromosome chromosome:RGSC3.4:1:1:267910886:1 128257046 ID42635 U -
TGCCCAGCAAAAATGATTTTTTAAAAAGGC
>1 dna:chromosome chromosome:RGSC3.4:1:1:267910886:1 128257047 ID42634 U -
TGCCCAGCAAAAATGATTTTTTAAAAAGG
>1 dna:chromosome chromosome:RGSC3.4:1:1:267910886:1 128257089 ID43027 U -
TGCCTCTCATGTGCTGGTATCAAAGGTGT
>1 dna:chromosome chromosome:RGSC3.4:1:1:267910886:1 128257230 ID50055 U -
TGGGTTCTTGGTGGAAAACAACTTTT
>1 dna:chromosome chromosome:RGSC3.4:1:1:267910886:1 128257270 ID1536 U -
AGCAACCAAGATGGGGATAAAGGATGC
>1 dna:chromosome chromosome:RGSC3.4:1:1:267910886:1 128257334 ID19193 U -
TAGGATGGACAGTTCTGACTTTGAAGTCCT
>1 dna:chromosome chromosome:RGSC3.4:1:1:267910886:1 128257359 ID54507 U -
TGTGTTAAAAAAATTAAGGGGACAATAGGA
>1 dna:chromosome chromosome:RGSC3.4:1:1:267910886:1 128257407 ID61029 U -
TTGTATGAACAAAACCGATGATCCTTGTA
>1 dna:chromosome chromosome:RGSC3.4:1:1:267910886:1 128257411 ID50303 U -
TGGTACTTGTATGAACAAAACCGATGATCCT
>1 dna:chromosome chromosome:RGSC3.4:1:1:267910886:1 128257427 ID3712 U -
CAGAGGTGGTACTTGTATGAA
>1 dna:chromosome chromosome:RGSC3.4:1:1:267910886:1 128257497 ID14386 U -
TACAGTTATTGGAATGGAAGGAAGGAACT
>1 dna:chromosome chromosome:RGSC3.4:1:1:267910886:1 128257503 ID25617 U -
TCCAAGTACAGTTATTGGAATGGAAGGAA
>1 dna:chromosome chromosome:RGSC3.4:1:1:267910886:1 128257504 ID25616 U -
TCCAAGTACAGTTATTGGAATGGAAGGA
>1 dna:chromosome chromosome:RGSC3.4:1:1:267910886:1 128257565 ID32778 U -
TGAAAGTATTGGTAGAATTCCATGTCTGGA
>1 dna:chromosome chromosome:RGSC3.4:1:1:267910886:1 128257677 ID35217 U -
TGACATTGCCGTGATTTCAATAGGCCTTGC
>1 dna:chromosome chromosome:RGSC3.4:1:1:267910886:1 128257713 ID9255 U -
GTGACTCAGAAAACCCCGATACCTCACAAAT
>1 dna:chromosome chromosome:RGSC3.4:1:1:267910886:1 128257714 ID9254 U -
GTGACTCAGAAAACCCCGATACCTCACAAA
>1 dna:chromosome chromosome:RGSC3.4:1:1:267910886:1 128257738 ID14119 U -
TACACTTTCAGATCCCTGTTGGTCTGTGACT
>1 dna:chromosome chromosome:RGSC3.4:1:1:267910886:1 128257799 ID40336 U -
TGCAAAGGTGTAGGCTTAAGGCCCTGGC
>1 dna:chromosome chromosome:RGSC3.4:1:1:267910886:1 128257810 ID4515 U -
CCCATTCAGTTCTGCAAAGGTGTAGGCTT
>1 dna:chromosome chromosome:RGSC3.4:1:1:267910886:1 128257919 ID37542 U -
TGAGGAAAGCTCCAGTCACGAGTGCTACCTT
>1 dna:chromosome chromosome:RGSC3.4:1:1:267910886:1 128257920 ID37541 U -
TGAGGAAAGCTCCAGTCACGAGTGCTACCT
>1 dna:chromosome chromosome:RGSC3.4:1:1:267910886:1 128257971 ID37947 U -
TGAGTAAAGTCCCTCAGCACATGGAAATGGC
>1 dna:chromosome chromosome:RGSC3.4:1:1:267910886:1 128258008 ID30782 U -
TCTGAGAGAAGCTTGGAAGGGCCAATGT
>1 dna:chromosome chromosome:RGSC3.4:1:1:267910886:1 128258046 ID41154 U -
TGCAGAGTATTCCAAAGGGTCCCAAGAGA
>1 dna:chromosome chromosome:RGSC3.4:1:1:267910886:1 128258052 ID6241 U -
GAACTATGCAGAGTATTCCAAAGGGTCCC
>1 dna:chromosome chromosome:RGSC3.4:1:1:267910886:1 128258053 ID16829 U -
TAGAACTATGCAGAGTATTCCAAAGGGTCC
>1 dna:chromosome chromosome:RGSC3.4:1:1:267910886:1 128258114 ID42128 U -
TGCCACTACAAATACTAGGCCTCACAGGGGC
>1 dna:chromosome chromosome:RGSC3.4:1:1:267910886:1 128258147 ID18828 U -
TAGGAAGGAGCACATTGACTAGGCCTAAGG
>1 dna:chromosome chromosome:RGSC3.4:1:1:267910886:1 128258149 ID18827 U -
TAGGAAGGAGCACATTGACTAGGCCTAA
>1 dna:chromosome chromosome:RGSC3.4:1:1:267910886:1 128258150 ID18826 U -
TAGGAAGGAGCACATTGACTAGGCCTA
>1 dna:chromosome chromosome:RGSC3.4:1:1:267910886:1 128258151 ID18825 U -
TAGGAAGGAGCACATTGACTAGGCCT
>1 dna:chromosome chromosome:RGSC3.4:1:1:267910886:1 128258201 ID40533 U -
TGCAAGACTGCATATTTATAAAAGAAGGTA
>1 dna:chromosome chromosome:RGSC3.4:1:1:267910886:1 128258220 ID33137 U -
TGAACAAAATTGCAAGACTGC
>1 dna:chromosome chromosome:RGSC3.4:1:1:267910886:1 128258224 ID9580 U -
GTTTCTTAGAGAAATGAACAAAATTGCAAGA
>1 dna:chromosome chromosome:RGSC3.4:1:1:267910886:1 128258228 ID9579 U -
GTTTCTTAGAGAAATGAACAAAATTGC
>1 dna:chromosome chromosome:RGSC3.4:1:1:267910886:1 128258238 ID47539 U -
TGGCATAGTTTTGTTTCTTAGAGAAATGA
>1 dna:chromosome chromosome:RGSC3.4:1:1:267910886:1 128258311 ID21380 U -
TATCCAGCAATACAGACATGCTCCAAGGAT
>1 dna:chromosome chromosome:RGSC3.4:1:1:267910886:1 128258313 ID21379 U -
TATCCAGCAATACAGACATGCTCCAAGG
>1 dna:chromosome chromosome:RGSC3.4:1:1:267910886:1 128258513 ID10063 U -
TAAAATGAAGGTAACAGAAAGGTGGAGG
>1 dna:chromosome chromosome:RGSC3.4:1:1:267910886:1 128258514 ID20720 U -
TATAAAATGAAGGTAACAGAAAGGTGGAG
>1 dna:chromosome chromosome:RGSC3.4:1:1:267910886:1 128258515 ID10062 U -
TAAAATGAAGGTAACAGAAAGGTGGA
>1 dna:chromosome chromosome:RGSC3.4:1:1:267910886:1 128258516 ID6340 U -
GAAGGTAACAGAAAGGTGG
>1 dna:chromosome chromosome:RGSC3.4:1:1:267910886:1 128258562 ID53023 U -
TGTCTGCAGGATACAAGTTAGAGGG
>1 dna:chromosome chromosome:RGSC3.4:1:1:267910886:1 128258602 ID36294 U -
TGAGAAGCCCGAGAAAGTTCCGAACCTGGT
>1 dna:chromosome chromosome:RGSC3.4:1:1:267910886:1 128258605 ID36293 U -
TGAGAAGCCCGAGAAAGTTCCGAACCT
>1 dna:chromosome chromosome:RGSC3.4:1:1:267910886:1 128258659 ID52130 U -
TGTAGATCTATCTGGTGCAGCGAGAAG
>1 dna:chromosome chromosome:RGSC3.4:1:1:267910886:1 128258666 ID7389 U -
GCAAACCCTTGTAGATCTATCTGGTGCAG
>1 dna:chromosome chromosome:RGSC3.4:1:1:267910886:1 128258706 ID31985 U -
TCTTTATGCAGCTAAGGACAAGAAGGTCAT
>1 dna:chromosome chromosome:RGSC3.4:1:1:267910886:1 128258708 ID31984 U -
TCTTTATGCAGCTAAGGACAAGAAGGTC
>1 dna:chromosome chromosome:RGSC3.4:1:1:267910886:1 128258877 ID18727 U -
TAGGAAAACTGGGAAGGTAGCAAAGATA
>1 dna:chromosome chromosome:RGSC3.4:1:1:267910886:1 128258879 ID18726 U -
TAGGAAAACTGGGAAGGTAGCAAAGA
>1 dna:chromosome chromosome:RGSC3.4:1:1:267910886:1 128258982 ID14867 U -
TACCAGAATTGGGGAAGCACTTGA
>1 dna:chromosome chromosome:RGSC3.4:1:1:267910886:1 128259038 ID16036 U -
TACTCTTTTGCTATTTAGGGATAGAGCT
>1 dna:chromosome chromosome:RGSC3.4:1:1:267910886:1 128259039 ID16035 U -
TACTCTTTTGCTATTTAGGGATAGAGC
>1 dna:chromosome chromosome:RGSC3.4:1:1:267910886:1 128259041 ID29825 U -
TCTACTCTTTTGCTATTTAGGGATAGA
>1 dna:chromosome chromosome:RGSC3.4:1:1:267910886:1 128259061 ID54615 U -
TGTTAAAATGCCTTCTACTC
>1 dna:chromosome chromosome:RGSC3.4:1:1:267910886:1 128259119 ID56747 U -
TTACCGGAAAATAAAAATGGGCGACAGGA
>1 dna:chromosome chromosome:RGSC3.4:1:1:267910886:1 128259120 ID55337 U -
TGTTTACCGGAAAATAAAAATGGGCGACAGG
>1 dna:chromosome chromosome:RGSC3.4:1:1:267910886:1 128259122 ID4988 U -
CGGAAAATAAAAATGGGCGACA
>1 dna:chromosome chromosome:RGSC3.4:1:1:267910886:1 128259246 ID56253 U -
TTAAAAGAAAGGACATTATGGTTGTCAGAA
>1 dna:chromosome chromosome:RGSC3.4:1:1:267910886:1 128259247 ID1279 U -
AGAAAGGACATTATGGTTGTCAGA
>1 dna:chromosome chromosome:RGSC3.4:1:1:267910886:1 128259247 ID56252 U -
TTAAAAGAAAGGACATTATGGTTGTCAGA
>1 dna:chromosome chromosome:RGSC3.4:1:1:267910886:1 128259253 ID28901 U -
TCCTTATTAAAAGAAAGGACATTATGGTT
>1 dna:chromosome chromosome:RGSC3.4:1:1:267910886:1 128259253 ID58524 U -
TTCCTTATTAAAAGAAAGGACATTATGGTT
>1 dna:chromosome chromosome:RGSC3.4:1:1:267910886:1 128259253 ID61788 U -
TTTCCTTATTAAAAGAAAGGACATTATGGTT
>1 dna:chromosome chromosome:RGSC3.4:1:1:267910886:1 128259254 ID61787 U -
TTTCCTTATTAAAAGAAAGGACATTATGGT
>1 dna:chromosome chromosome:RGSC3.4:1:1:267910886:1 128259271 ID46824 U -
TGGATCACGTGGCCATTTCCTTATTAAA
>1 dna:chromosome chromosome:RGSC3.4:1:1:267910886:1 128259319 ID7374 U -
GATTTGGGGATGTGGTGCTGTTGAAGGAT
>1 dna:chromosome chromosome:RGSC3.4:1:1:267910886:1 128259332 ID57150 U -
TTATCCTAGATGATTTGGGGATGTGGT
>1 dna:chromosome chromosome:RGSC3.4:1:1:267910886:1 128259338 ID31992 U -
TCTTTATTTTTATCCTAGATGATTTGGGGA
>1 dna:chromosome chromosome:RGSC3.4:1:1:267910886:1 128259340 ID21567 U -
TATCTTTATTTTTATCCTAGATGATTTGGG
>1 dna:chromosome chromosome:RGSC3.4:1:1:267910886:1 128259411 ID6431 U -
GAATGTGCATGAGCATGGTGCCAGT
>1 dna:chromosome chromosome:RGSC3.4:1:1:267910886:1 128259412 ID32934 U -
TGAAATGAATGTGCATGAGCATGGTGCCAG
>1 dna:chromosome chromosome:RGSC3.4:1:1:267910886:1 128259413 ID2760 U -
ATGTGCATGAGCATGGTGCCA
>1 dna:chromosome chromosome:RGSC3.4:1:1:267910886:1 128259413 ID53918 U -
TGTGCATGAGCATGGTGCCA
>1 dna:chromosome chromosome:RGSC3.4:1:1:267910886:1 128259417 ID18617 U -
TAGCTGAAATGAATGTGCATGAGCATGGT
>1 dna:chromosome chromosome:RGSC3.4:1:1:267910886:1 128259418 ID1705 U -
AGCTGAAATGAATGTGCATGAGCATGG
>1 dna:chromosome chromosome:RGSC3.4:1:1:267910886:1 128259426 ID18040 U -
TAGCACAACCTAGCTGAAATGAATGTGCAT
>1 dna:chromosome chromosome:RGSC3.4:1:1:267910886:1 128259427 ID18039 U -
TAGCACAACCTAGCTGAAATGAATGTGCA
>1 dna:chromosome chromosome:RGSC3.4:1:1:267910886:1 128259476 ID60021 U -
TTGCAGAGATCTCTTTGTGATGGTCAGGCAA
>1 dna:chromosome chromosome:RGSC3.4:1:1:267910886:1 128259478 ID60020 U -
TTGCAGAGATCTCTTTGTGATGGTCAGGC
>1 dna:chromosome chromosome:RGSC3.4:1:1:267910886:1 128259479 ID29045 U -
TCCTTGCAGAGATCTCTTTGTGATGGTCAGG
>1 dna:chromosome chromosome:RGSC3.4:1:1:267910886:1 128259479 ID60019 U -
TTGCAGAGATCTCTTTGTGATGGTCAGG
>1 dna:chromosome chromosome:RGSC3.4:1:1:267910886:1 128259480 ID29044 U -
TCCTTGCAGAGATCTCTTTGTGATGGTCAG
>1 dna:chromosome chromosome:RGSC3.4:1:1:267910886:1 128259481 ID21426 U -
TATCCTTGCAGAGATCTCTTTGTGATGGTCA
>1 dna:chromosome chromosome:RGSC3.4:1:1:267910886:1 128259483 ID60017 U -
TTGCAGAGATCTCTTTGTGATGGT
>1 dna:chromosome chromosome:RGSC3.4:1:1:267910886:1 128259496 ID10841 U -
TAAATGGACTCTTTATCCTTGCAGAGATC
>1 dna:chromosome chromosome:RGSC3.4:1:1:267910886:1 128259503 ID46488 U -
TGGAGACATAAATGGACTCTTTATCCTTGC
>1 dna:chromosome chromosome:RGSC3.4:1:1:267910886:1 128259524 ID48526 U -
TGGGAATACAAAAAGAGCTATGGAGACAT
>1 dna:chromosome chromosome:RGSC3.4:1:1:267910886:1 128259529 ID19792 U -
TAGGTGCTGGGAATACAAAAAGAGCTATGGA
>1 dna:chromosome chromosome:RGSC3.4:1:1:267910886:1 128259556 ID33187 U -
TGAACACCTATGTGCTTGGCCTTATCTAGG
>1 dna:chromosome chromosome:RGSC3.4:1:1:267910886:1 128259557 ID33186 U -
TGAACACCTATGTGCTTGGCCTTATCTAG
>1 dna:chromosome chromosome:RGSC3.4:1:1:267910886:1 128259558 ID33185 U -
TGAACACCTATGTGCTTGGCCTTATCTA
>1 dna:chromosome chromosome:RGSC3.4:1:1:267910886:1 128259563 ID23633 U -
TCACAATTGAACACCTATGTGCTTGGCCTT
>1 dna:chromosome chromosome:RGSC3.4:1:1:267910886:1 128259564 ID2875 U -
ATTCACAATTGAACACCTATGTGCTTGGCCT
>1 dna:chromosome chromosome:RGSC3.4:1:1:267910886:1 128259565 ID4188 U -
CATTCACAATTGAACACCTATGTGCTTGGCC
>1 dna:chromosome chromosome:RGSC3.4:1:1:267910886:1 128259566 ID25100 U -
TCATTCACAATTGAACACCTATGTGCTTGGC
>1 dna:chromosome chromosome:RGSC3.4:1:1:267910886:1 128259567 ID25099 U -
TCATTCACAATTGAACACCTATGTGCTTGG
>1 dna:chromosome chromosome:RGSC3.4:1:1:267910886:1 128259568 ID25098 U -
TCATTCACAATTGAACACCTATGTGCTTG
>1 dna:chromosome chromosome:RGSC3.4:1:1:267910886:1 128259571 ID25105 U -
TCATTCATTCACAATTGAACACCTATGTGC
>1 dna:chromosome chromosome:RGSC3.4:1:1:267910886:1 128259571 ID57952 U -
TTCATTCATTCACAATTGAACACCTATGTGC
>1 dna:chromosome chromosome:RGSC3.4:1:1:267910886:1 128259618 ID46221 U -
TGGACAGGGCATATTGTGTCATTCATTCA
>1 dna:chromosome chromosome:RGSC3.4:1:1:267910886:1 128259791 ID14961 U -
TACCATGACTTTCCCCTGAATGTCTACTGC
>1 dna:chromosome chromosome:RGSC3.4:1:1:267910886:1 128259906 ID28519 U -
TCCTGACCTCAGGCTGTAGGTGCCTCAAAGC
>1 dna:chromosome chromosome:RGSC3.4:1:1:267910886:1 128259951 ID84 U -
AAAGACTTTCTGTGATTACACTTGACCC
>1 dna:chromosome chromosome:RGSC3.4:1:1:267910886:1 128259959 ID9895 U -
TAAAAGACTTTCTGTGATTACA
>1 dna:chromosome chromosome:RGSC3.4:1:1:267910886:1 128260038 ID39525 U -
TGATGGCTTCACAATTTCACTAGATTT
>1 dna:chromosome chromosome:RGSC3.4:1:1:267910886:1 128260055 ID4268 U -
CCAAACGTTATGACCTCTCTGTGATGGCTTC
>1 dna:chromosome chromosome:RGSC3.4:1:1:267910886:1 128260240 ID54626 U +
TGTTAAAGGTGGAACATTCTGATGGCAGT
>1 dna:chromosome chromosome:RGSC3.4:1:1:267910886:1 128260282 ID34972 U +
TGACAGGAAGGCCCAGAACAGGACAAGA
>1 dna:chromosome chromosome:RGSC3.4:1:1:267910886:1 128260329 ID11814 U +
TAAGAAGTCCCCTTCAGAGATGCAAATGTC
>1 dna:chromosome chromosome:RGSC3.4:1:1:267910886:1 128260336 ID27116 U +
TCCCCTTCAGAGATGCAAATGTCCCAACA
>1 dna:chromosome chromosome:RGSC3.4:1:1:267910886:1 128260342 ID24246 U +
TCAGAGATGCAAATGTCCCAACAGGGCC
>1 dna:chromosome chromosome:RGSC3.4:1:1:267910886:1 128260439 ID33996 U +
TGAATACCAAAGGACTGAGGACCCAAAA
>1 dna:chromosome chromosome:RGSC3.4:1:1:267910886:1 128260568 ID37278 U +
TGAGCCAAGTTCTTTCAGAGTTGGCCTCTGT
>1 dna:chromosome chromosome:RGSC3.4:1:1:267910886:1 128260582 ID24310 U +
TCAGAGTTGGCCTCTGTCTCGAGACATGAGC
>1 dna:chromosome chromosome:RGSC3.4:1:1:267910886:1 128260594 ID31320 U +
TCTGTCTCGAGACATGAGCCTTGCAAAAGC
>1 dna:chromosome chromosome:RGSC3.4:1:1:267910886:1 128260661 ID15946 U +
TACTCCCTCTTGGTACAAATTAGAAATC
>1 dna:chromosome chromosome:RGSC3.4:1:1:267910886:1 128260674 ID13656 U +
TACAAATTAGAAATCAATTTCAAGGGCTAA
>1 dna:chromosome chromosome:RGSC3.4:1:1:267910886:1 128260674 ID13657 U +
TACAAATTAGAAATCAATTTCAAGGGCTAAC
>1 dna:chromosome chromosome:RGSC3.4:1:1:267910886:1 128260681 ID16715 U +
TAGAAATCAATTTCAAGGGCTAAC
>1 dna:chromosome chromosome:RGSC3.4:1:1:267910886:1 128260718 ID25091 U +
TCATTCAACAAATACTTGTTGAGCACCTA
>1 dna:chromosome chromosome:RGSC3.4:1:1:267910886:1 128260721 ID57402 U +
TTCAACAAATACTTGTTGAGCACCTATTA
>1 dna:chromosome chromosome:RGSC3.4:1:1:267910886:1 128260721 ID57403 U +
TTCAACAAATACTTGTTGAGCACCTATTAC
>1 dna:chromosome chromosome:RGSC3.4:1:1:267910886:1 128260778 ID37995 U +
TGAGTAGTAGTTCTTGCCTGATGGAG
>1 dna:chromosome chromosome:RGSC3.4:1:1:267910886:1 128260778 ID37996 U +
TGAGTAGTAGTTCTTGCCTGATGGAGA
>1 dna:chromosome chromosome:RGSC3.4:1:1:267910886:1 128260778 ID37997 U +
TGAGTAGTAGTTCTTGCCTGATGGAGAC
>1 dna:chromosome chromosome:RGSC3.4:1:1:267910886:1 128260778 ID37998 U +
TGAGTAGTAGTTCTTGCCTGATGGAGACT
>1 dna:chromosome chromosome:RGSC3.4:1:1:267910886:1 128260778 ID37999 U +
TGAGTAGTAGTTCTTGCCTGATGGAGACTT
>1 dna:chromosome chromosome:RGSC3.4:1:1:267910886:1 128260782 ID20069 U +
TAGTAGTTCTTGCCTGATGGAGA
>1 dna:chromosome chromosome:RGSC3.4:1:1:267910886:1 128260783 ID2017 U +
AGTAGTTCTTGCCTGATGGAG
>1 dna:chromosome chromosome:RGSC3.4:1:1:267910886:1 128260783 ID2018 U +
AGTAGTTCTTGCCTGATGGAGAC
>1 dna:chromosome chromosome:RGSC3.4:1:1:267910886:1 128260792 ID43088 U +
TGCCTGATGGAGACTTAACGATAACAATGCT
>1 dna:chromosome chromosome:RGSC3.4:1:1:267910886:1 128260796 ID39476 U +
TGATGGAGACTTAACGATAACAATG
>1 dna:chromosome chromosome:RGSC3.4:1:1:267910886:1 128260796 ID39477 U +
TGATGGAGACTTAACGATAACAATGCTGG
>1 dna:chromosome chromosome:RGSC3.4:1:1:267910886:1 128260796 ID39478 U +
TGATGGAGACTTAACGATAACAATGCTGGA
>1 dna:chromosome chromosome:RGSC3.4:1:1:267910886:1 128260807 ID11485 U +
TAACGATAACAATGCTGGATTGGTATTT
>1 dna:chromosome chromosome:RGSC3.4:1:1:267910886:1 128260813 ID11071 U +
TAACAATGCTGGATTGGTATTTTAAGGAA
>1 dna:chromosome chromosome:RGSC3.4:1:1:267910886:1 128260819 ID44564 U +
TGCTGGATTGGTATTTTAAGGAAAAC
>1 dna:chromosome chromosome:RGSC3.4:1:1:267910886:1 128260832 ID62353 U +
TTTTAAGGAAAACAGGAGAGGATTC
>1 dna:chromosome chromosome:RGSC3.4:1:1:267910886:1 128260903 ID8455 U +
GGCATATTCAAAATGCCAACAGC
>1 dna:chromosome chromosome:RGSC3.4:1:1:267910886:1 128260910 ID22954 U +
TCAAAATGCCAACAGCAAGGCAAGGTG
>1 dna:chromosome chromosome:RGSC3.4:1:1:267910886:1 128260916 ID41857 U +
TGCCAACAGCAAGGCAAGGTGCACACCGAC
>1 dna:chromosome chromosome:RGSC3.4:1:1:267910886:1 128260947 ID37275 U +
TGAGCCAAATTGCTCGTGGGTCCAA
>1 dna:chromosome chromosome:RGSC3.4:1:1:267910886:1 128260947 ID37276 U +
TGAGCCAAATTGCTCGTGGGTCCAACTTAT
>1 dna:chromosome chromosome:RGSC3.4:1:1:267910886:1 128260960 ID29529 U +
TCGTGGGTCCAACTTATCGAATGTTCCATT
>1 dna:chromosome chromosome:RGSC3.4:1:1:267910886:1 128261093 ID9105 U +
GTCCATATACATCTTAGGGCGGTGAGC
>1 dna:chromosome chromosome:RGSC3.4:1:1:267910886:1 128261134 ID49715 U +
TGGGTAATACTGAGCCTCAATGGAGTCCA
>1 dna:chromosome chromosome:RGSC3.4:1:1:267910886:1 128261138 ID12784 U +
TAATACTGAGCCTCAATGGAGTCCAGAGT
>1 dna:chromosome chromosome:RGSC3.4:1:1:267910886:1 128261191 ID12333 U +
TAAGGAAATCATTGCTCTTGACTTCAGC
>1 dna:chromosome chromosome:RGSC3.4:1:1:267910886:1 128261200 ID4209 U +
CATTGCTCTTGACTTCAGC
>1 dna:chromosome chromosome:RGSC3.4:1:1:267910886:1 128261257 ID16643 U +
TAGAAACTTACAAAGGTTAAATTGTGGTC
>1 dna:chromosome chromosome:RGSC3.4:1:1:267910886:1 128261257 ID16644 U +
TAGAAACTTACAAAGGTTAAATTGTGGTCC
>1 dna:chromosome chromosome:RGSC3.4:1:1:267910886:1 128261263 ID5810 U +
CTTACAAAGGTTAAATTGTGGTCC
>1 dna:chromosome chromosome:RGSC3.4:1:1:267910886:1 128261265 ID13599 U +
TACAAAGGTTAAATTGTGGTCCAGACAGT
>1 dna:chromosome chromosome:RGSC3.4:1:1:267910886:1 128261271 ID8870 U +
GGTTAAATTGTGGTCCAGACAGTG
>1 dna:chromosome chromosome:RGSC3.4:1:1:267910886:1 128261272 ID9475 U +
GTTAAATTGTGGTCCAGACAGTG
>1 dna:chromosome chromosome:RGSC3.4:1:1:267910886:1 128261307 ID18578 U +
TAGCTCAGATTGTGTTTGTACAGAAGTGT
>1 dna:chromosome chromosome:RGSC3.4:1:1:267910886:1 128261345 ID14797 U +
TACCAATACAATTGAAGAATGAAGACTCCAA
>1 dna:chromosome chromosome:RGSC3.4:1:1:267910886:1 128261351 ID13936 U +
TACAATTGAAGAATGAAGACTCCAAGATA
>1 dna:chromosome chromosome:RGSC3.4:1:1:267910886:1 128261397 ID9943 U +
TAAAAGCCACCAAAGAATGAAA
>1 dna:chromosome chromosome:RGSC3.4:1:1:267910886:1 128261461 ID5378 U +
CTCTAAATAAGATGGACCCAGCAATGTTT
>1 dna:chromosome chromosome:RGSC3.4:1:1:267910886:1 128261464 ID10683 U +
TAAATAAGATGGACCCAGCAATGT
>1 dna:chromosome chromosome:RGSC3.4:1:1:267910886:1 128261464 ID10684 U +
TAAATAAGATGGACCCAGCAATGTTTGCACT
>1 dna:chromosome chromosome:RGSC3.4:1:1:267910886:1 128261468 ID12088 U +
TAAGATGGACCCAGCAATGTT
>1 dna:chromosome chromosome:RGSC3.4:1:1:267910886:1 128261500 ID8548 U +
GGCGGGTGAAATAGTAATAAACTTTACTCA
>1 dna:chromosome chromosome:RGSC3.4:1:1:267910886:1 128261536 ID25246 U +
TCCAAAAAATGTATTCTGGTCTGCC
>1 dna:chromosome chromosome:RGSC3.4:1:1:267910886:1 128261542 ID153 U +
AAATGTATTCTGGTCTGCCCATG
>1 dna:chromosome chromosome:RGSC3.4:1:1:267910886:1 128261583 ID40378 U +
TGCAAATAAAGGCATTAAATAGATGTACCACT
>1 dna:chromosome chromosome:RGSC3.4:1:1:267910886:1 128261602 ID17830 U +
TAGATGTACCACTGAGCTCCAACCTTTTAA
>1 dna:chromosome chromosome:RGSC3.4:1:1:267910886:1 128261667 ID9692 U +
TAAAAAGAGAAGGCGGGCCCTAC
>1 dna:chromosome chromosome:RGSC3.4:1:1:267910886:1 128261696 ID7016 U +
GAGGAATGTGTGATGTGAGCTTATCCAG
>1 dna:chromosome chromosome:RGSC3.4:1:1:267910886:1 128261742 ID42308 U +
TGCCAGGCATAAGTTACAGAACTTGAAAAG
>1 dna:chromosome chromosome:RGSC3.4:1:1:267910886:1 128261812 ID21289 U +
TATCAGATGTGTATCAGGACTGGTGCCAC
>1 dna:chromosome chromosome:RGSC3.4:1:1:267910886:1 128261843 ID53176 U +
TGTGAAAGGACACAGTATTTCTCAG
>1 dna:chromosome chromosome:RGSC3.4:1:1:267910886:1 128261872 ID16012 U +
TACTCTTGCCCTTGAGTACCTCCCACT
>1 dna:chromosome chromosome:RGSC3.4:1:1:267910886:1 128261898 ID39019 U +
TGATCCTCACCAATTGTCTTAGACCA
>1 dna:chromosome chromosome:RGSC3.4:1:1:267910886:1 128262079 ID25866 U +
TCCACCTGATCTACTTGACCCAATCACCATGC
>1 dna:chromosome chromosome:RGSC3.4:1:1:267910886:1 128262125 ID40785 U +
TGCACAAACCTTCAGCTCCTTTCTTCCAGC
>1 dna:chromosome chromosome:RGSC3.4:1:1:267910886:1 128262174 ID37862 U +
TGAGGTCCCAAGGAAACAGAAACCAC
>1 dna:chromosome chromosome:RGSC3.4:1:1:267910886:1 128262179 ID26638 U +
TCCCAAGGAAACAGAAACCACAAGTTTTA
>1 dna:chromosome chromosome:RGSC3.4:1:1:267910886:1 128262180 ID4466 U +
CCCAAGGAAACAGAAACCACAAGTTTTATGC
>1 dna:chromosome chromosome:RGSC3.4:1:1:267910886:1 128262182 ID3239 U +
CAAGGAAACAGAAACCACAAGTTTTATGC
>1 dna:chromosome chromosome:RGSC3.4:1:1:267910886:1 128262208 ID40915 U +
TGCACCCATCTGCAGGTCATATCTCAG
>1 dna:chromosome chromosome:RGSC3.4:1:1:267910886:1 128262216 ID31020 U +
TCTGCAGGTCATATCTCAGCAACCCAAAG
>1 dna:chromosome chromosome:RGSC3.4:1:1:267910886:1 128262246 ID26826 U +
TCCCAGGGAAAGACCTTTCCCAGCCTGAGT
>1 dna:chromosome chromosome:RGSC3.4:1:1:267910886:1 128262277 ID58434 U +
TTCCTCTGCAAACATTGACTGTGCCTT
>1 dna:chromosome chromosome:RGSC3.4:1:1:267910886:1 128262278 ID28405 U +
TCCTCTGCAAACATTGACTGTGCCTTCTCA
>1 dna:chromosome chromosome:RGSC3.4:1:1:267910886:1 128262281 ID30997 U +
TCTGCAAACATTGACTGTGCCTTCTCAGA
>1 dna:chromosome chromosome:RGSC3.4:1:1:267910886:1 128262282 ID5573 U +
CTGCAAACATTGACTGTGCCTTCTCAG
>1 dna:chromosome chromosome:RGSC3.4:1:1:267910886:1 128262283 ID40268 U +
TGCAAACATTGACTGTGCCTTCTC
>1 dna:chromosome chromosome:RGSC3.4:1:1:267910886:1 128262283 ID40269 U +
TGCAAACATTGACTGTGCCTTCTCA
>1 dna:chromosome chromosome:RGSC3.4:1:1:267910886:1 128262283 ID40270 U +
TGCAAACATTGACTGTGCCTTCTCAG
>1 dna:chromosome chromosome:RGSC3.4:1:1:267910886:1 128262283 ID40271 U +
TGCAAACATTGACTGTGCCTTCTCAGA
>1 dna:chromosome chromosome:RGSC3.4:1:1:267910886:1 128262283 ID40272 U +
TGCAAACATTGACTGTGCCTTCTCAGAGA
>1 dna:chromosome chromosome:RGSC3.4:1:1:267910886:1 128262283 ID40273 U +
TGCAAACATTGACTGTGCCTTCTCAGAGAG
>1 dna:chromosome chromosome:RGSC3.4:1:1:267910886:1 128262283 ID40274 U +
TGCAAACATTGACTGTGCCTTCTCAGAGAGA
>1 dna:chromosome chromosome:RGSC3.4:1:1:267910886:1 128262284 ID7388 U +
GCAAACATTGACTGTGCCTTCTC
>1 dna:chromosome chromosome:RGSC3.4:1:1:267910886:1 128262287 ID208 U +
AACATTGACTGTGCCTTCTCAGAGAG
>1 dna:chromosome chromosome:RGSC3.4:1:1:267910886:1 128262288 ID872 U +
ACATTGACTGTGCCTTCTCAGAGA
>1 dna:chromosome chromosome:RGSC3.4:1:1:267910886:1 128262289 ID4204 U +
CATTGACTGTGCCTTCTCAGA
>1 dna:chromosome chromosome:RGSC3.4:1:1:267910886:1 128262289 ID4205 U +
CATTGACTGTGCCTTCTCAGAGAG
>1 dna:chromosome chromosome:RGSC3.4:1:1:267910886:1 128262289 ID4206 U +
CATTGACTGTGCCTTCTCAGAGAGA
>1 dna:chromosome chromosome:RGSC3.4:1:1:267910886:1 128262298 ID43248 U +
TGCCTTCTCAGAGAGAGGAAACTGGTGTT
>1 dna:chromosome chromosome:RGSC3.4:1:1:267910886:1 128262320 ID51320 U +
TGGTGTTAAGAGAACACTACAGACTGAGCT
>1 dna:chromosome chromosome:RGSC3.4:1:1:267910886:1 128262323 ID54670 U +
TGTTAAGAGAACACTACAGACTGAGCTGT
>1 dna:chromosome chromosome:RGSC3.4:1:1:267910886:1 128262323 ID54671 U +
TGTTAAGAGAACACTACAGACTGAGCTGTC
>1 dna:chromosome chromosome:RGSC3.4:1:1:267910886:1 128262326 ID11945 U +
TAAGAGAACACTACAGACTGAGCTGTCTT
>1 dna:chromosome chromosome:RGSC3.4:1:1:267910886:1 128262337 ID14172 U +
TACAGACTGAGCTGTCTTAATGTTGC
>1 dna:chromosome chromosome:RGSC3.4:1:1:267910886:1 128262337 ID14173 U +
TACAGACTGAGCTGTCTTAATGTTGCTCC
>1 dna:chromosome chromosome:RGSC3.4:1:1:267910886:1 128262337 ID14174 U +
TACAGACTGAGCTGTCTTAATGTTGCTCCA
>1 dna:chromosome chromosome:RGSC3.4:1:1:267910886:1 128262360 ID44198 U +
TGCTCCATGGGAAGAGAGAGGCCTTC
>1 dna:chromosome chromosome:RGSC3.4:1:1:267910886:1 128262392 ID60798 U +
TTGGTCTGACTCTTTCCCAAACATAAATTGA
>1 dna:chromosome chromosome:RGSC3.4:1:1:267910886:1 128262431 ID45909 U +
TGGAAGTGGTGTCACAGTAATAAACAAGG
>1 dna:chromosome chromosome:RGSC3.4:1:1:267910886:1 128262431 ID45910 U +
TGGAAGTGGTGTCACAGTAATAAACAAGGGT
>1 dna:chromosome chromosome:RGSC3.4:1:1:267910886:1 128262440 ID52467 U +
TGTCACAGTAATAAACAAGGGTACAGATGG
>1 dna:chromosome chromosome:RGSC3.4:1:1:267910886:1 128262440 ID52468 U +
TGTCACAGTAATAAACAAGGGTACAGATGGT
>1 dna:chromosome chromosome:RGSC3.4:1:1:267910886:1 128262446 ID2004 U +
AGTAATAAACAAGGGTACAGATGGT
>1 dna:chromosome chromosome:RGSC3.4:1:1:267910886:1 128262448 ID12687 U +
TAATAAACAAGGGTACAGATGGTATT
>1 dna:chromosome chromosome:RGSC3.4:1:1:267910886:1 128262487 ID52551 U +
TGTCAGCCTTCTCTCCAGAAATAGAGAGT
>1 dna:chromosome chromosome:RGSC3.4:1:1:267910886:1 128262487 ID52552 U +
TGTCAGCCTTCTCTCCAGAAATAGAGAGTTT
>1 dna:chromosome chromosome:RGSC3.4:1:1:267910886:1 128262510 ID6898 U +
GAGAGTTTGAACAGACTTGGGAGTCCTC
>1 dna:chromosome chromosome:RGSC3.4:1:1:267910886:1 128262527 ID48862 U +
TGGGAGTCCTCGTGCCAGTCTCCATAGT
>1 dna:chromosome chromosome:RGSC3.4:1:1:267910886:1 128262545 ID30313 U +
TCTCCATAGTCCGCTCTGAGAGGCTTTTGC
>1 dna:chromosome chromosome:RGSC3.4:1:1:267910886:1 128262547 ID26312 U +
TCCATAGTCCGCTCTGAGAGGCTTTTGCAA
>1 dna:chromosome chromosome:RGSC3.4:1:1:267910886:1 128262572 ID40652 U +
TGCAATAGGCTGCTCGATGGGAGAT
>1 dna:chromosome chromosome:RGSC3.4:1:1:267910886:1 128262572 ID40653 U +
TGCAATAGGCTGCTCGATGGGAGATT
>1 dna:chromosome chromosome:RGSC3.4:1:1:267910886:1 128262572 ID40654 U +
TGCAATAGGCTGCTCGATGGGAGATTTTT
>1 dna:chromosome chromosome:RGSC3.4:1:1:267910886:1 128262589 ID48797 U +
TGGGAGATTTTTGCCCCAGCAAAGTTTCA
>1 dna:chromosome chromosome:RGSC3.4:1:1:267910886:1 128262660 ID15260 U +
TACCTCCCTCTTTATGACTGTCTTCTGTGC
>1 dna:chromosome chromosome:RGSC3.4:1:1:267910886:1 128262704 ID58293 U +
TTCCCGTTGTCATTTACAATCCTGGG
>1 dna:chromosome chromosome:RGSC3.4:1:1:267910886:1 128262705 ID27160 U +
TCCCGTTGTCATTTACAATCCTGGGGAC
>1 dna:chromosome chromosome:RGSC3.4:1:1:267910886:1 128262745 ID12191 U +
TAAGCATGGGGTATTCATGGCAGTAC
>1 dna:chromosome chromosome:RGSC3.4:1:1:267910886:1 128262762 ID47485 U +
TGGCAGTACTGCTAGGAAGATGCTAGGAAG
>1 dna:chromosome chromosome:RGSC3.4:1:1:267910886:1 128262875 ID24508 U +
TCAGGCAATAAACTTTGCCCAACTTTGGCC
>1 dna:chromosome chromosome:RGSC3.4:1:1:267910886:1 128262875 ID24509 U +
TCAGGCAATAAACTTTGCCCAACTTTGGCCC
>1 dna:chromosome chromosome:RGSC3.4:1:1:267910886:1 128262876 ID3876 U +
CAGGCAATAAACTTTGCCCAACTTTGGCC
>1 dna:chromosome chromosome:RGSC3.4:1:1:267910886:1 128262884 ID71 U +
AAACTTTGCCCAACTTTGGCCC
>1 dna:chromosome chromosome:RGSC3.4:1:1:267910886:1 128262908 ID36074 U +
TGACTTTTCTACATTCTCACCAAGGCT
>1 dna:chromosome chromosome:RGSC3.4:1:1:267910886:1 128262972 ID42285 U +
TGCCAGGAAACCTCCCTAGTCATCAG
>1 dna:chromosome chromosome:RGSC3.4:1:1:267910886:1 128263130 ID44802 U +
TGCTTAGTATTGGGAAACCTTTCTTGGCAT
>1 dna:chromosome chromosome:RGSC3.4:1:1:267910886:1 128263290 ID56817 U +
TTACTTTGCCCATGCCCAGCACATAAAC
>1 dna:chromosome chromosome:RGSC3.4:1:1:267910886:1 128263302 ID42636 U +
TGCCCAGCACATAAACACTGTTCAGGA
>1 dna:chromosome chromosome:RGSC3.4:1:1:267910886:1 128263302 ID42637 U +
TGCCCAGCACATAAACACTGTTCAGGAC
>1 dna:chromosome chromosome:RGSC3.4:1:1:267910886:1 128263302 ID42638 U +
TGCCCAGCACATAAACACTGTTCAGGACA
>1 dna:chromosome chromosome:RGSC3.4:1:1:267910886:1 128263302 ID42639 U +
TGCCCAGCACATAAACACTGTTCAGGACAC
>1 dna:chromosome chromosome:RGSC3.4:1:1:267910886:1 128263347 ID38048 U +
TGAGTCATTTCTCATGTTTTACGATAACTGC
>1 dna:chromosome chromosome:RGSC3.4:1:1:267910886:1 128263371 ID11620 U +
TAACTGCTGCTACAAATTCAGTTCTTGGTAC
>1 dna:chromosome chromosome:RGSC3.4:1:1:267910886:1 128263381 ID13659 U +
TACAAATTCAGTTCTTGGTACCATTTCAGC
>1 dna:chromosome chromosome:RGSC3.4:1:1:267910886:1 128263413 ID29417 U +
TCGGAAAGCAATAGAGTATGCACCAATC
>1 dna:chromosome chromosome:RGSC3.4:1:1:267910886:1 128263439 ID29505 U +
TCGTAACTGAGTTTGACCTGACACCCC
>1 dna:chromosome chromosome:RGSC3.4:1:1:267910886:1 128263457 ID34784 U +
TGACACCCCTAAATGCCTCAGCAAGTGG
>1 dna:chromosome chromosome:RGSC3.4:1:1:267910886:1 128263466 ID10824 U +
TAAATGCCTCAGCAAGTGGAGCAGTAATCCC
>1 dna:chromosome chromosome:RGSC3.4:1:1:267910886:1 128263474 ID24377 U +
TCAGCAAGTGGAGCAGTAATCCCATGGT
>1 dna:chromosome chromosome:RGSC3.4:1:1:267910886:1 128263556 ID61297 U +
TTGTTTTAAAGGACTGATGGAAGCAAGAT
>1 dna:chromosome chromosome:RGSC3.4:1:1:267910886:1 128263560 ID61360 U +
TTTAAAGGACTGATGGAAGCAAGATGGAA
>1 dna:chromosome chromosome:RGSC3.4:1:1:267910886:1 128263565 ID1798 U +
AGGACTGATGGAAGCAAGATGG
>1 dna:chromosome chromosome:RGSC3.4:1:1:267910886:1 128263651 ID41860 U +
TGCCAACAGGGTCTGTCCTGATGCCAAGGT
>1 dna:chromosome chromosome:RGSC3.4:1:1:267910886:1 128263666 ID28567 U +
TCCTGATGCCAAGGTTGCAGCTTCACAGG
>1 dna:chromosome chromosome:RGSC3.4:1:1:267910886:1 128263666 ID28568 U +
TCCTGATGCCAAGGTTGCAGCTTCACAGGC
>1 dna:chromosome chromosome:RGSC3.4:1:1:267910886:1 128263672 ID41945 U +
TGCCAAGGTTGCAGCTTCACAGGCTTCACC
>1 dna:chromosome chromosome:RGSC3.4:1:1:267910886:1 128263914 ID59645 U +
TTGAATGAAACCCCAATCTCCTCCCA
>1 dna:chromosome chromosome:RGSC3.4:1:1:267910886:1 128263984 ID59327 U +
TTCTTTCCAAGGCAAAATATCATGAGTG
>1 dna:chromosome chromosome:RGSC3.4:1:1:267910886:1 128263984 ID59328 U +
TTCTTTCCAAGGCAAAATATCATGAGTGC
>1 dna:chromosome chromosome:RGSC3.4:1:1:267910886:1 128263984 ID59329 U +
TTCTTTCCAAGGCAAAATATCATGAGTGCA
>1 dna:chromosome chromosome:RGSC3.4:1:1:267910886:1 128263984 ID59330 U +
TTCTTTCCAAGGCAAAATATCATGAGTGCAG
>1 dna:chromosome chromosome:RGSC3.4:1:1:267910886:1 128263987 ID61750 U +
TTTCCAAGGCAAAATATCATGAGTGC
>1 dna:chromosome chromosome:RGSC3.4:1:1:267910886:1 128263991 ID3242 U +
CAAGGCAAAATATCATGAGTGC
>1 dna:chromosome chromosome:RGSC3.4:1:1:267910886:1 128263991 ID3243 U +
CAAGGCAAAATATCATGAGTGCA
>1 dna:chromosome chromosome:RGSC3.4:1:1:267910886:1 128263992 ID473 U +
AAGGCAAAATATCATGAGTGCA
>1 dna:chromosome chromosome:RGSC3.4:1:1:267910886:1 128263993 ID1843 U +
AGGCAAAATATCATGAGTGC
>1 dna:chromosome chromosome:RGSC3.4:1:1:267910886:1 128263995 ID7384 U +
GCAAAATATCATGAGTGCA
>1 dna:chromosome chromosome:RGSC3.4:1:1:267910886:1 128264020 ID31036 U +
TCTGCATCTTTTACTATGAACTTGACTTT
>1 dna:chromosome chromosome:RGSC3.4:1:1:267910886:1 128264022 ID41509 U +
TGCATCTTTTACTATGAACTTGACTTT
>1 dna:chromosome chromosome:RGSC3.4:1:1:267910886:1 128264022 ID41510 U +
TGCATCTTTTACTATGAACTTGACTTTGATG
>1 dna:chromosome chromosome:RGSC3.4:1:1:267910886:1 128264022 ID41511 U +
TGCATCTTTTACTATGAACTTGACTTTGATGC
>1 dna:chromosome chromosome:RGSC3.4:1:1:267910886:1 128264026 ID32122 U +
TCTTTTACTATGAACTTGACTTTGATGCC
>1 dna:chromosome chromosome:RGSC3.4:1:1:267910886:1 128264026 ID32123 U +
TCTTTTACTATGAACTTGACTTTGATGCCA
>1 dna:chromosome chromosome:RGSC3.4:1:1:267910886:1 128264030 ID56765 U +
TTACTATGAACTTGACTTTGATGCCA
>1 dna:chromosome chromosome:RGSC3.4:1:1:267910886:1 128264031 ID15796 U +
TACTATGAACTTGACTTTGATGC
>1 dna:chromosome chromosome:RGSC3.4:1:1:267910886:1 128264031 ID15797 U +
TACTATGAACTTGACTTTGATGCCAGGTA
>1 dna:chromosome chromosome:RGSC3.4:1:1:267910886:1 128264033 ID5218 U +
CTATGAACTTGACTTTGATGC
>1 dna:chromosome chromosome:RGSC3.4:1:1:267910886:1 128264034 ID21609 U +
TATGAACTTGACTTTGATGCC
>1 dna:chromosome chromosome:RGSC3.4:1:1:267910886:1 128264035 ID2494 U +
ATGAACTTGACTTTGATG
>1 dna:chromosome chromosome:RGSC3.4:1:1:267910886:1 128264036 ID33493 U +
TGAACTTGACTTTGATGCCAGGTATTACT
>1 dna:chromosome chromosome:RGSC3.4:1:1:267910886:1 128264048 ID39409 U +
TGATGCCAGGTATTACTACTTTTTGG
>1 dna:chromosome chromosome:RGSC3.4:1:1:267910886:1 128264051 ID42331 U +
TGCCAGGTATTACTACTTTTTGGAGACTGA
>1 dna:chromosome chromosome:RGSC3.4:1:1:267910886:1 128264058 ID22230 U +
TATTACTACTTTTTGGAGACTGAACCTTT
>1 dna:chromosome chromosome:RGSC3.4:1:1:267910886:1 128264061 ID15705 U +
TACTACTTTTTGGAGACTGAACCTTTG
>1 dna:chromosome chromosome:RGSC3.4:1:1:267910886:1 128264064 ID16540 U +
TACTTTTTGGAGACTGAACCTTTGTGGA
>1 dna:chromosome chromosome:RGSC3.4:1:1:267910886:1 128264064 ID16541 U +
TACTTTTTGGAGACTGAACCTTTGTGGAT
>1 dna:chromosome chromosome:RGSC3.4:1:1:267910886:1 128264069 ID62176 U +
TTTGGAGACTGAACCTTTGTGGAT
>1 dna:chromosome chromosome:RGSC3.4:1:1:267910886:1 128264078 ID33354 U +
TGAACCTTTGTGGATCAGTAACAGGAGGAT
>1 dna:chromosome chromosome:RGSC3.4:1:1:267910886:1 128264104 ID8385 U +
GGATGTCTTTTTGAACGTGTTACCTC
>1 dna:chromosome chromosome:RGSC3.4:1:1:267910886:1 128264107 ID53149 U +
TGTCTTTTTGAACGTGTTACCTCAGCATCAG
>1 dna:chromosome chromosome:RGSC3.4:1:1:267910886:1 128264113 ID61924 U +
TTTGAACGTGTTACCTCAGCATCAGCATGCAC
>1 dna:chromosome chromosome:RGSC3.4:1:1:267910886:1 128264188 ID43186 U +
TGCCTGTTCAGAGGGATGGTCACACA
>1 dna:chromosome chromosome:RGSC3.4:1:1:267910886:1 128264188 ID43187 U +
TGCCTGTTCAGAGGGATGGTCACACAGA
>1 dna:chromosome chromosome:RGSC3.4:1:1:267910886:1 128264188 ID43188 U +
TGCCTGTTCAGAGGGATGGTCACACAGAAT
>1 dna:chromosome chromosome:RGSC3.4:1:1:267910886:1 128264207 ID23651 U +
TCACACAGAATATTGCCCAGCCTACGTTG
>1 dna:chromosome chromosome:RGSC3.4:1:1:267910886:1 128264207 ID23652 U +
TCACACAGAATATTGCCCAGCCTACGTTGT
>1 dna:chromosome chromosome:RGSC3.4:1:1:267910886:1 128264272 ID43954 U +
TGCTAGTGTGAACAGCCAACTGGGGGG
>1 dna:chromosome chromosome:RGSC3.4:1:1:267910886:1 128264302 ID15 U +
AAAAATAAAAACTTCCGTTCTGACCTTCAA
>1 dna:chromosome chromosome:RGSC3.4:1:1:267910886:1 128264307 ID9686 U +
TAAAAACTTCCGTTCTGACCTTCAAGAG
>1 dna:chromosome chromosome:RGSC3.4:1:1:267910886:1 128264312 ID1221 U +
ACTTCCGTTCTGACCTTCAAGAGC
>1 dna:chromosome chromosome:RGSC3.4:1:1:267910886:1 128264380 ID18824 U +
TAGGAAGGAACTCAATGCTGTTTAACCCAG
>1 dna:chromosome chromosome:RGSC3.4:1:1:267910886:1 128264419 ID7461 U +
GCACGATGCTTGTATCTAGGGATCACTCTC
>1 dna:chromosome chromosome:RGSC3.4:1:1:267910886:1 128264425 ID45021 U +
TGCTTGTATCTAGGGATCACTCTCATATTC
>1 dna:chromosome chromosome:RGSC3.4:1:1:267910886:1 128264445 ID30214 U +
TCTCATATTCCAGAGCCCGTGGTGAC
>1 dna:chromosome chromosome:RGSC3.4:1:1:267910886:1 128264464 ID50907 U +
TGGTGACACAAGATCATATTTCTCTACAT
>1 dna:chromosome chromosome:RGSC3.4:1:1:267910886:1 128264515 ID49741 U +
TGGGTACTAGGAAAGAAATTTTAAGAA
>1 dna:chromosome chromosome:RGSC3.4:1:1:267910886:1 128264515 ID49742 U +
TGGGTACTAGGAAAGAAATTTTAAGAAGGG
>1 dna:chromosome chromosome:RGSC3.4:1:1:267910886:1 128264515 ID49743 U +
TGGGTACTAGGAAAGAAATTTTAAGAAGGGA
>1 dna:chromosome chromosome:RGSC3.4:1:1:267910886:1 128264607 ID59833 U +
TTGAGTTTAAAGCTCTATTTTGGACAGTGT
>1 dna:chromosome chromosome:RGSC3.4:1:1:267910886:1 128264608 ID38349 U +
TGAGTTTAAAGCTCTATTTTGGACAGTGT
>1 dna:chromosome chromosome:RGSC3.4:1:1:267910886:1 128264698 ID41064 U +
TGCAGAAACTCTGTTTCCTTTTTCCTCC
>1 dna:chromosome chromosome:RGSC3.4:1:1:267910886:1 128264698 ID41065 U +
TGCAGAAACTCTGTTTCCTTTTTCCTCCAA
>1 dna:chromosome chromosome:RGSC3.4:1:1:267910886:1 128264698 ID41066 U +
TGCAGAAACTCTGTTTCCTTTTTCCTCCAAT
>1 dna:chromosome chromosome:RGSC3.4:1:1:267910886:1 128264730 ID12054 U +
TAAGATAGGGGATCTTGGATTCCTTGATAA
>1 dna:chromosome chromosome:RGSC3.4:1:1:267910886:1 128264744 ID60540 U +
TTGGATTCCTTGATAATCTCTAGATCCA
>1 dna:chromosome chromosome:RGSC3.4:1:1:267910886:1 128264744 ID60541 U +
TTGGATTCCTTGATAATCTCTAGATCCAAA
>1 dna:chromosome chromosome:RGSC3.4:1:1:267910886:1 128264754 ID38522 U +
TGATAATCTCTAGATCCAAACCCTACGAGG
>1 dna:chromosome chromosome:RGSC3.4:1:1:267910886:1 128264757 ID13016 U +
TAATCTCTAGATCCAAACCCTACGAGGATGG
>1 dna:chromosome chromosome:RGSC3.4:1:1:267910886:1 128264760 ID30428 U +
TCTCTAGATCCAAACCCTACGAGGATGGGA
>1 dna:chromosome chromosome:RGSC3.4:1:1:267910886:1 128264760 ID30429 U +
TCTCTAGATCCAAACCCTACGAGGATGGGAAC
>1 dna:chromosome chromosome:RGSC3.4:1:1:267910886:1 128264764 ID17677 U +
TAGATCCAAACCCTACGAGGATGGGAAC
>1 dna:chromosome chromosome:RGSC3.4:1:1:267910886:1 128264768 ID25303 U +
TCCAAACCCTACGAGGATGGGAACAAGAT
>1 dna:chromosome chromosome:RGSC3.4:1:1:267910886:1 128264777 ID15457 U +
TACGAGGATGGGAACAAGATTCTTTA
>1 dna:chromosome chromosome:RGSC3.4:1:1:267910886:1 128264785 ID48355 U +
TGGGAACAAGATTCTTTAGACAGAAGTT
>1 dna:chromosome chromosome:RGSC3.4:1:1:267910886:1 128264785 ID48356 U +
TGGGAACAAGATTCTTTAGACAGAAGTTTT
>1 dna:chromosome chromosome:RGSC3.4:1:1:267910886:1 128264797 ID31965 U +
TCTTTAGACAGAAGTTTTAAGGAAT
>1 dna:chromosome chromosome:RGSC3.4:1:1:267910886:1 128264797 ID31966 U +
TCTTTAGACAGAAGTTTTAAGGAATATA
>1 dna:chromosome chromosome:RGSC3.4:1:1:267910886:1 128264797 ID31967 U +
TCTTTAGACAGAAGTTTTAAGGAATATATAGC
>1 dna:chromosome chromosome:RGSC3.4:1:1:267910886:1 128264807 ID6361 U +
GAAGTTTTAAGGAATATATAGCT
>1 dna:chromosome chromosome:RGSC3.4:1:1:267910886:1 128264835 ID32246 U +
TGAAAACAGGGGTCTGGAAGCATA
>1 dna:chromosome chromosome:RGSC3.4:1:1:267910886:1 128264860 ID26685 U +
TCCCACAAAATGGGGCAATAGCTGCC
>1 dna:chromosome chromosome:RGSC3.4:1:1:267910886:1 128264860 ID26686 U +
TCCCACAAAATGGGGCAATAGCTGCCCTCTT
>1 dna:chromosome chromosome:RGSC3.4:1:1:267910886:1 128264914 ID22184 U +
TATTAACTATGGTCCCTGCTCAGCAT
>1 dna:chromosome chromosome:RGSC3.4:1:1:267910886:1 128264916 ID56465 U +
TTAACTATGGTCCCTGCTCAGCATTC
>1 dna:chromosome chromosome:RGSC3.4:1:1:267910886:1 128264917 ID11547 U +
TAACTATGGTCCCTGCTCAGCATTCA
>1 dna:chromosome chromosome:RGSC3.4:1:1:267910886:1 128264930 ID44149 U +
TGCTCAGCATTCAGGAGTGTGAGC
>1 dna:chromosome chromosome:RGSC3.4:1:1:267910886:1 128264933 ID24410 U +
TCAGCATTCAGGAGTGTGAGCTGGGGCTG
>1 dna:chromosome chromosome:RGSC3.4:1:1:267910886:1 128264975 ID59782 U +
TTGAGAAATGAAAACATAAGCTCAGCC
>1 dna:chromosome chromosome:RGSC3.4:1:1:267910886:1 128264975 ID59783 U +
TTGAGAAATGAAAACATAAGCTCAGCCTAGC
>1 dna:chromosome chromosome:RGSC3.4:1:1:267910886:1 128264976 ID36167 U +
TGAGAAATGAAAACATAAGCTCAGCCT
>1 dna:chromosome chromosome:RGSC3.4:1:1:267910886:1 128264976 ID36168 U +
TGAGAAATGAAAACATAAGCTCAGCCTA
>1 dna:chromosome chromosome:RGSC3.4:1:1:267910886:1 128264976 ID36169 U +
TGAGAAATGAAAACATAAGCTCAGCCTAGC
>1 dna:chromosome chromosome:RGSC3.4:1:1:267910886:1 128264976 ID36170 U +
TGAGAAATGAAAACATAAGCTCAGCCTAGCC
>1 dna:chromosome chromosome:RGSC3.4:1:1:267910886:1 128264976 ID36171 U +
TGAGAAATGAAAACATAAGCTCAGCCTAGCCA
>1 dna:chromosome chromosome:RGSC3.4:1:1:267910886:1 128264983 ID32250 U +
TGAAAACATAAGCTCAGCCTAGCCACATTT
>1 dna:chromosome chromosome:RGSC3.4:1:1:267910886:1 128265037 ID16741 U +
TAGAAATGCCACCTCTGCCTCTCAGATTC
>1 dna:chromosome chromosome:RGSC3.4:1:1:267910886:1 128265052 ID43026 U +
TGCCTCTCAGATTCTGCTTCTCCAG
>1 dna:chromosome chromosome:RGSC3.4:1:1:267910886:1 128265066 ID44898 U +
TGCTTCTCCAGTGTATTTTGGGACTTC
>1 dna:chromosome chromosome:RGSC3.4:1:1:267910886:1 128265095 ID60680 U +
TTGGGAACCTAAGCCTCTACTAAGT
>1 dna:chromosome chromosome:RGSC3.4:1:1:267910886:1 128265104 ID12225 U +
TAAGCCTCTACTAAGTTTTTGCCTTCCTTA
>1 dna:chromosome chromosome:RGSC3.4:1:1:267910886:1 128265112 ID15638 U +
TACTAAGTTTTTGCCTTCCTTACTCGTCAC
>1 dna:chromosome chromosome:RGSC3.4:1:1:267910886:1 128265115 ID12682 U +
TAAGTTTTTGCCTTCCTTACTCGTCAC
>1 dna:chromosome chromosome:RGSC3.4:1:1:267910886:1 128265127 ID58518 U +
TTCCTTACTCGTCACTGGTGCAAAACCACT
>1 dna:chromosome chromosome:RGSC3.4:1:1:267910886:1 128265139 ID3563 U +
CACTGGTGCAAAACCACTGGTTCCTGTGCT
>1 dna:chromosome chromosome:RGSC3.4:1:1:267910886:1 128265139 ID3565 U +
CACTGGTGCAAAACCACTGGTTCCTGTGCTT
>1 dna:chromosome chromosome:RGSC3.4:1:1:267910886:1 128265273 ID20878 U +
TATAATCTCATATTATATTGAGGACCT
>1 dna:chromosome chromosome:RGSC3.4:1:1:267910886:1 128265275 ID13011 U +
TAATCTCATATTATATTGAGGACCTATAC
>1 dna:chromosome chromosome:RGSC3.4:1:1:267910886:1 128265278 ID30213 U +
TCTCATATTATATTGAGGACCTATACTGA
>1 dna:chromosome chromosome:RGSC3.4:1:1:267910886:1 128265279 ID5301 U +
CTCATATTATATTGAGGACCTATACTG
>1 dna:chromosome chromosome:RGSC3.4:1:1:267910886:1 128265283 ID22297 U +
TATTATATTGAGGACCTATACTGAGA
>1 dna:chromosome chromosome:RGSC3.4:1:1:267910886:1 128265283 ID22298 U +
TATTATATTGAGGACCTATACTGAGAC
>1 dna:chromosome chromosome:RGSC3.4:1:1:267910886:1 128265283 ID22299 U +
TATTATATTGAGGACCTATACTGAGACC
>1 dna:chromosome chromosome:RGSC3.4:1:1:267910886:1 128265283 ID22300 U +
TATTATATTGAGGACCTATACTGAGACCT
>1 dna:chromosome chromosome:RGSC3.4:1:1:267910886:1 128265286 ID21149 U +
TATATTGAGGACCTATACTGAGACCTAGGA
>1 dna:chromosome chromosome:RGSC3.4:1:1:267910886:1 128265328 ID50270 U +
TGGTACCAGCTTGACATCTCACATCTAC
>1 dna:chromosome chromosome:RGSC3.4:1:1:267910886:1 128265328 ID50271 U +
TGGTACCAGCTTGACATCTCACATCTACC
>1 dna:chromosome chromosome:RGSC3.4:1:1:267910886:1 128265328 ID50272 U +
TGGTACCAGCTTGACATCTCACATCTACCA
>1 dna:chromosome chromosome:RGSC3.4:1:1:267910886:1 128265335 ID1734 U +
AGCTTGACATCTCACATCTACCAATCC
>1 dna:chromosome chromosome:RGSC3.4:1:1:267910886:1 128265381 ID30603 U +
TCTCTTTGCAACAAGGTTGCCCCGTGGAGT
>1 dna:chromosome chromosome:RGSC3.4:1:1:267910886:1 128265383 ID32054 U +
TCTTTGCAACAAGGTTGCCCCGTGGAGTGA
>1 dna:chromosome chromosome:RGSC3.4:1:1:267910886:1 128265387 ID40441 U +
TGCAACAAGGTTGCCCCGTGGAGT
>1 dna:chromosome chromosome:RGSC3.4:1:1:267910886:1 128265387 ID40442 U +
TGCAACAAGGTTGCCCCGTGGAGTGAGTGAC
>1 dna:chromosome chromosome:RGSC3.4:1:1:267910886:1 128265451 ID45496 U +
TGGAAAGTTGGTCTTAAGAGGATATACCAT
>1 dna:chromosome chromosome:RGSC3.4:1:1:267910886:1 128265511 ID34685 U +
TGACAATGAATCATTTCCAAACAGCCC
>1 dna:chromosome chromosome:RGSC3.4:1:1:267910886:1 128265511 ID34686 U +
TGACAATGAATCATTTCCAAACAGCCCAGA
>1 dna:chromosome chromosome:RGSC3.4:1:1:267910886:1 128265514 ID3287 U +
CAATGAATCATTTCCAAACAGCCCAGA
>1 dna:chromosome chromosome:RGSC3.4:1:1:267910886:1 128265608 ID58419 U +
TTCCTCATTTCGCTAAAGAACCAGGTCCCT
>1 dna:chromosome chromosome:RGSC3.4:1:1:267910886:1 128265609 ID28263 U +
TCCTCATTTCGCTAAAGAACCAGGTCCCTC
>1 dna:chromosome chromosome:RGSC3.4:1:1:267910886:1 128265612 ID25191 U +
TCATTTCGCTAAAGAACCAGGTCCCTCTC
>1 dna:chromosome chromosome:RGSC3.4:1:1:267910886:1 128265637 ID30489 U +
TCTCTCTGGTCAACAGCATAAACTTAGGGAA
>1 dna:chromosome chromosome:RGSC3.4:1:1:267910886:1 128265639 ID30531 U +
TCTCTGGTCAACAGCATAAACTTAGGGA
>1 dna:chromosome chromosome:RGSC3.4:1:1:267910886:1 128265659 ID5829 U +
CTTAGGGAAAATGAGTGGCCAC
>1 dna:chromosome chromosome:RGSC3.4:1:1:267910886:1 128265682 ID56326 U +
TTAAAGGAAAAGCCCATGGTATTCTCAC
>1 dna:chromosome chromosome:RGSC3.4:1:1:267910886:1 128265698 ID50508 U +
TGGTATTCTCACTCATTGGCTTCTCTA
>1 dna:chromosome chromosome:RGSC3.4:1:1:267910886:1 128265714 ID48204 U +
TGGCTTCTCTAATGAGTACATCTGTCC
>1 dna:chromosome chromosome:RGSC3.4:1:1:267910886:1 128265744 ID10075 U +
TAAAATGAGGAGACAAATACTAAAAT
>1 dna:chromosome chromosome:RGSC3.4:1:1:267910886:1 128265764 ID10039 U +
TAAAATAGGACAACTACTTTGTCTTCGTGG
>1 dna:chromosome chromosome:RGSC3.4:1:1:267910886:1 128265764 ID10040 U +
TAAAATAGGACAACTACTTTGTCTTCGTGGC
>1 dna:chromosome chromosome:RGSC3.4:1:1:267910886:1 128265769 ID18903 U +
TAGGACAACTACTTTGTCTTCGTGGCTTA
>1 dna:chromosome chromosome:RGSC3.4:1:1:267910886:1 128265770 ID1783 U +
AGGACAACTACTTTGTCTTCGTGGCT
>1 dna:chromosome chromosome:RGSC3.4:1:1:267910886:1 128265812 ID43321 U +
TGCCTTGGCTGATTATTCTCAGAGAAAAGT
>1 dna:chromosome chromosome:RGSC3.4:1:1:267910886:1 128265827 ID58904 U +
TTCTCAGAGAAAAGTGGGTCTCATTTCAGC
>1 dna:chromosome chromosome:RGSC3.4:1:1:267910886:1 128265827 ID58905 U +
TTCTCAGAGAAAAGTGGGTCTCATTTCAGCC
>1 dna:chromosome chromosome:RGSC3.4:1:1:267910886:1 128265859 ID28078 U +
TCCTATGAGAGCTACTGGAAGCTGA
>1 dna:chromosome chromosome:RGSC3.4:1:1:267910886:1 128265859 ID28079 U +
TCCTATGAGAGCTACTGGAAGCTGAAGT
>1 dna:chromosome chromosome:RGSC3.4:1:1:267910886:1 128265859 ID28080 U +
TCCTATGAGAGCTACTGGAAGCTGAAGTT
>1 dna:chromosome chromosome:RGSC3.4:1:1:267910886:1 128265912 ID61053 U +
TTGTCAATGGTCCACAAATGCCATGGGAT
>1 dna:chromosome chromosome:RGSC3.4:1:1:267910886:1 128265913 ID52444 U +
TGTCAATGGTCCACAAATGCCATGGGATC
>1 dna:chromosome chromosome:RGSC3.4:1:1:267910886:1 128265992 ID51650 U +
TGGTTTCTGAAAGGCATTGCCATGGA
>1 dna:chromosome chromosome:RGSC3.4:1:1:267910886:1 128266008 ID60115 U +
TTGCCATGGAAGGGTAGCCTGGTCCT
>1 dna:chromosome chromosome:RGSC3.4:1:1:267910886:1 128266058 ID11194 U +
TAACAGGGAAACAAAGTTCTATGAGTAGGG
>1 dna:chromosome chromosome:RGSC3.4:1:1:267910886:1 128266121 ID8307 U +
GGAGCCCTAAATAGTCCACCTTGC
>1 dna:chromosome chromosome:RGSC3.4:1:1:267910886:1 128266132 ID20192 U +
TAGTCCACCTTGCCAACTGCCATTCTAG
>1 dna:chromosome chromosome:RGSC3.4:1:1:267910886:1 128266208 ID47627 U +
TGGCATTCCTTAACGTCATAAACAGGC
>1 dna:chromosome chromosome:RGSC3.4:1:1:267910886:1 128266208 ID47628 U +
TGGCATTCCTTAACGTCATAAACAGGCAGC
>1 dna:chromosome chromosome:RGSC3.4:1:1:267910886:1 128266214 ID28847 U +
TCCTTAACGTCATAAACAGGCAGCAGATGG
>1 dna:chromosome chromosome:RGSC3.4:1:1:267910886:1 128266302 ID923 U +
ACCAGAATACAGAGAAGACGGG
>1 dna:chromosome chromosome:RGSC3.4:1:1:267910886:1 128266366 ID23794 U +
TCACATTCAACAGTTCTTGCCTTACTGCCG
>1 dna:chromosome chromosome:RGSC3.4:1:1:267910886:1 128266437 ID57511 U +
TTCAAGTTGGCATGACGGACATTGTTGAC
>1 dna:chromosome chromosome:RGSC3.4:1:1:267910886:1 128266444 ID47589 U +
TGGCATGACGGACATTGTTGACAAGCC
>1 dna:chromosome chromosome:RGSC3.4:1:1:267910886:1 128266492 ID42455 U +
TGCCATGAGACAAAGCGTGCACTGGGAC
>1 dna:chromosome chromosome:RGSC3.4:1:1:267910886:1 128266621 ID42172 U +
TGCCACTTTAATGTTGGTACTACCACAGGC
>1 dna:chromosome chromosome:RGSC3.4:1:1:267910886:1 128266703 ID11829 U +
TAAGAATCCCATCTGTTCTAAAGACTGAGC
>1 dna:chromosome chromosome:RGSC3.4:1:1:267910886:1 128266762 ID18241 U +
TAGCATCTCTGCTAGCAATGGTTCAGCTT
>1 dna:chromosome chromosome:RGSC3.4:1:1:267910886:1 128266824 ID27363 U +
TCCCTTAACCAGATAAACTGTTGATTGTTGA
>1 dna:chromosome chromosome:RGSC3.4:1:1:267910886:1 128266825 ID4601 U +
CCCTTAACCAGATAAACTGTTGATTGTTGA
>1 dna:chromosome chromosome:RGSC3.4:1:1:267910886:1 128266825 ID4602 U +
CCCTTAACCAGATAAACTGTTGATTGTTGAC
>1 dna:chromosome chromosome:RGSC3.4:1:1:267910886:1 128266837 ID10358 U +
TAAACTGTTGATTGTTGACTCTGTCTGC
>1 dna:chromosome chromosome:RGSC3.4:1:1:267910886:1 128266837 ID10359 U +
TAAACTGTTGATTGTTGACTCTGTCTGCCG
>1 dna:chromosome chromosome:RGSC3.4:1:1:267910886:1 128266842 ID55156 U +
TGTTGATTGTTGACTCTGTCTGCC
>1 dna:chromosome chromosome:RGSC3.4:1:1:267910886:1 128266845 ID40060 U +
TGATTGTTGACTCTGTCTGCCGCACA
>1 dna:chromosome chromosome:RGSC3.4:1:1:267910886:1 128266845 ID40061 U +
TGATTGTTGACTCTGTCTGCCGCACAAGGT
>1 dna:chromosome chromosome:RGSC3.4:1:1:267910886:1 128266936 ID14416 U +
TACATAAAGGCATCTCCTGTTTCGATGGT
>1 dna:chromosome chromosome:RGSC3.4:1:1:267910886:1 128266940 ID10554 U +
TAAAGGCATCTCCTGTTTCGATGGTGGAAA
>1 dna:chromosome chromosome:RGSC3.4:1:1:267910886:1 128266956 ID58609 U +
TTCGATGGTGGAAAATGTGGTTTCTTTTA
>1 dna:chromosome chromosome:RGSC3.4:1:1:267910886:1 128266963 ID9321 U +
GTGGAAAATGTGGTTTCTTTTATTGG
>1 dna:chromosome chromosome:RGSC3.4:1:1:267910886:1 128266963 ID9322 U +
GTGGAAAATGTGGTTTCTTTTATTGGG
>1 dna:chromosome chromosome:RGSC3.4:1:1:267910886:1 128266963 ID9323 U +
GTGGAAAATGTGGTTTCTTTTATTGGGTGA
>1 dna:chromosome chromosome:RGSC3.4:1:1:267910886:1 128266973 ID51654 U +
TGGTTTCTTTTATTGGGTGAACCAATGA
>1 dna:chromosome chromosome:RGSC3.4:1:1:267910886:1 128266998 ID38350 U +
TGAGTTTAATTAGGGTTGCTCACAGG
>1 dna:chromosome chromosome:RGSC3.4:1:1:267910886:1 128267028 ID22231 U +
TATTACTGGAATGGAGGAAACTTACCAGG
>1 dna:chromosome chromosome:RGSC3.4:1:1:267910886:1 128267067 ID5492 U +
CTGAAGAAAATGTCTCTTCCTCCTCTAGC
>1 dna:chromosome chromosome:RGSC3.4:1:1:267910886:1 128267068 ID33541 U +
TGAAGAAAATGTCTCTTCCTCCTCTAGC
>1 dna:chromosome chromosome:RGSC3.4:1:1:267910886:1 128267068 ID33542 U +
TGAAGAAAATGTCTCTTCCTCCTCTAGCGA
>1 dna:chromosome chromosome:RGSC3.4:1:1:267910886:1 128267068 ID33543 U +
TGAAGAAAATGTCTCTTCCTCCTCTAGCGAC
>1 dna:chromosome chromosome:RGSC3.4:1:1:267910886:1 128267118 ID58026 U +
TTCCAAGAACAAACTTAACCTTTCTTAGGA
>1 dna:chromosome chromosome:RGSC3.4:1:1:267910886:1 128267119 ID25517 U +
TCCAAGAACAAACTTAACCTTTCTTAGGAA
>1 dna:chromosome chromosome:RGSC3.4:1:1:267910886:1 128267119 ID25518 U +
TCCAAGAACAAACTTAACCTTTCTTAGGAAG
>1 dna:chromosome chromosome:RGSC3.4:1:1:267910886:1 128267139 ID59186 U +
TTCTTAGGAAGCATTATGCCCAATATGCCC
>1 dna:chromosome chromosome:RGSC3.4:1:1:267910886:1 128267143 ID18814 U +
TAGGAAGCATTATGCCCAATATGCCCTTA
>1 dna:chromosome chromosome:RGSC3.4:1:1:267910886:1 128267143 ID18815 U +
TAGGAAGCATTATGCCCAATATGCCCTTAA
>1 dna:chromosome chromosome:RGSC3.4:1:1:267910886:1 128267155 ID42604 U +
TGCCCAATATGCCCTTAAAGGTTTTGAAACT
>1 dna:chromosome chromosome:RGSC3.4:1:1:267910886:1 128267155 ID42605 U +
TGCCCAATATGCCCTTAAAGGTTTTGAAACTC
>1 dna:chromosome chromosome:RGSC3.4:1:1:267910886:1 128267164 ID42766 U +
TGCCCTTAAAGGTTTTGAAACTCTCCTGTC
>1 dna:chromosome chromosome:RGSC3.4:1:1:267910886:1 128267169 ID56346 U +
TTAAAGGTTTTGAAACTCTCCTGTCTGGTC
>1 dna:chromosome chromosome:RGSC3.4:1:1:267910886:1 128267170 ID10594 U +
TAAAGGTTTTGAAACTCTCCTGTCTGGTC
>1 dna:chromosome chromosome:RGSC3.4:1:1:267910886:1 128267178 ID59459 U +
TTGAAACTCTCCTGTCTGGTC
>1 dna:chromosome chromosome:RGSC3.4:1:1:267910886:1 128267212 ID11776 U +
TAAGAACATTTTGCTAATTTGTAATATAAT
>1 dna:chromosome chromosome:RGSC3.4:1:1:267910886:1 128267231 ID51944 U +
TGTAATATAATTCTACAATGTAC
>1 dna:chromosome chromosome:RGSC3.4:1:1:267910886:1 128267279 ID27717 U +
TCCTAACATTTCTTAACAGGGGTCTTATA
>1 dna:chromosome chromosome:RGSC3.4:1:1:267910886:1 128267282 ID11303 U +
TAACATTTCTTAACAGGGGTCTTATAA
>1 dna:chromosome chromosome:RGSC3.4:1:1:267910886:1 128267282 ID11304 U +
TAACATTTCTTAACAGGGGTCTTATAAATA
>1 dna:chromosome chromosome:RGSC3.4:1:1:267910886:1 128267282 ID11305 U +
TAACATTTCTTAACAGGGGTCTTATAAATAA
>1 dna:chromosome chromosome:RGSC3.4:1:1:267910886:1 128267353 ID42598 U +
TGCCCAAGAGAGTTTTGTCTCCCA
>1 dna:chromosome chromosome:RGSC3.4:1:1:267910886:1 128267353 ID42599 U +
TGCCCAAGAGAGTTTTGTCTCCCAGC
>1 dna:chromosome chromosome:RGSC3.4:1:1:267910886:1 128267353 ID42600 U +
TGCCCAAGAGAGTTTTGTCTCCCAGCA
>1 dna:chromosome chromosome:RGSC3.4:1:1:267910886:1 128267353 ID42601 U +
TGCCCAAGAGAGTTTTGTCTCCCAGCAGA
>1 dna:chromosome chromosome:RGSC3.4:1:1:267910886:1 128267540 ID25821 U +
TCCACATCTAGTCTCAGGAGGTCCTAAC
>1 dna:chromosome chromosome:RGSC3.4:1:1:267910886:1 128267540 ID25822 U +
TCCACATCTAGTCTCAGGAGGTCCTAACA
>1 dna:chromosome chromosome:RGSC3.4:1:1:267910886:1 128267545 ID2426 U +
ATCTAGTCTCAGGAGGTCCTAACA
>1 dna:chromosome chromosome:RGSC3.4:1:1:267910886:1 128267631 ID57547 U +
TTCAATGAGTGACCTTGAGCCACCTAAGGTA
>1 dna:chromosome chromosome:RGSC3.4:1:1:267910886:1 128267632 ID23477 U +
TCAATGAGTGACCTTGAGCCACCTAAGGT
>1 dna:chromosome chromosome:RGSC3.4:1:1:267910886:1 128267655 ID12461 U +
TAAGGTATTACTTCTACCCCTCA
>1 dna:chromosome chromosome:RGSC3.4:1:1:267910886:1 128267655 ID12462 U +
TAAGGTATTACTTCTACCCCTCAGTCAAA
>1 dna:chromosome chromosome:RGSC3.4:1:1:267910886:1 128267709 ID59565 U +
TTGAAGAAGATGGAAATACATGATGA
>1 dna:chromosome chromosome:RGSC3.4:1:1:267910886:1 128267709 ID59566 U +
TTGAAGAAGATGGAAATACATGATGAAACA
>1 dna:chromosome chromosome:RGSC3.4:1:1:267910886:1 128267710 ID33569 U +
TGAAGAAGATGGAAATACATGATGAAACAT
>1 dna:chromosome chromosome:RGSC3.4:1:1:267910886:1 128267712 ID331 U +
AAGAAGATGGAAATACATGATGAAACA
>1 dna:chromosome chromosome:RGSC3.4:1:1:267910886:1 128267725 ID14555 U +
TACATGATGAAACATGATCTATGTGGGC
>1 dna:chromosome chromosome:RGSC3.4:1:1:267910886:1 128267732 ID32518 U +
TGAAACATGATCTATGTGGGCTTGGAGGT
>1 dna:chromosome chromosome:RGSC3.4:1:1:267910886:1 128267770 ID965 U +
ACCCATGACTCGATATGATGGCACTACAAGC
>1 dna:chromosome chromosome:RGSC3.4:1:1:267910886:1 128267775 ID35726 U +
TGACTCGATATGATGGCACTACAAGC
>1 dna:chromosome chromosome:RGSC3.4:1:1:267910886:1 128267775 ID35727 U +
TGACTCGATATGATGGCACTACAAGCT
>1 dna:chromosome chromosome:RGSC3.4:1:1:267910886:1 128267775 ID35728 U +
TGACTCGATATGATGGCACTACAAGCTC
>1 dna:chromosome chromosome:RGSC3.4:1:1:267910886:1 128267775 ID35729 U +
TGACTCGATATGATGGCACTACAAGCTCT
>1 dna:chromosome chromosome:RGSC3.4:1:1:267910886:1 128267775 ID35730 U +
TGACTCGATATGATGGCACTACAAGCTCTGC
>1 dna:chromosome chromosome:RGSC3.4:1:1:267910886:1 128267779 ID29335 U +
TCGATATGATGGCACTACAAG
>1 dna:chromosome chromosome:RGSC3.4:1:1:267910886:1 128267779 ID29336 U +
TCGATATGATGGCACTACAAGC
>1 dna:chromosome chromosome:RGSC3.4:1:1:267910886:1 128267779 ID29337 U +
TCGATATGATGGCACTACAAGCT
>1 dna:chromosome chromosome:RGSC3.4:1:1:267910886:1 128267779 ID29338 U +
TCGATATGATGGCACTACAAGCTCTGCA
>1 dna:chromosome chromosome:RGSC3.4:1:1:267910886:1 128267779 ID29339 U +
TCGATATGATGGCACTACAAGCTCTGCAC
>1 dna:chromosome chromosome:RGSC3.4:1:1:267910886:1 128267779 ID29340 U +
TCGATATGATGGCACTACAAGCTCTGCACGT
>1 dna:chromosome chromosome:RGSC3.4:1:1:267910886:1 128267781 ID7225 U +
GATATGATGGCACTACAAGCTC
>1 dna:chromosome chromosome:RGSC3.4:1:1:267910886:1 128267956 ID45463 U +
TGGAAAGGTTGGCAAGACTTTGTATAAGGA
>1 dna:chromosome chromosome:RGSC3.4:1:1:267910886:1 128267965 ID47238 U +
TGGCAAGACTTTGTATAAGGAAAGCATA
>1 dna:chromosome chromosome:RGSC3.4:1:1:267910886:1 128268090 ID15403 U +
TACCTTGTGAAGACAGAAGCACAAACTCGA
>1 dna:chromosome chromosome:RGSC3.4:1:1:267910886:1 128268138 ID30012 U +
TCTCAAAAGGAAGAAAATTGTACAGGGAGA
>1 dna:chromosome chromosome:RGSC3.4:1:1:267910886:1 128268146 ID8184 U +
GGAAGAAAATTGTACAGGGAGAGG
>1 dna:chromosome chromosome:RGSC3.4:1:1:267910886:1 128268271 ID2393 M +
ATCCCAGCATTCTGGAGGTGGAGGC
>1 dna:chromosome chromosome:RGSC3.4:1:1:267910886:1 128268304 ID3645 U +
CAGAAGTTCAAGGTCGTTCTCGGCCACA
>1 dna:chromosome chromosome:RGSC3.4:1:1:267910886:1 128268304 ID3646 U +
CAGAAGTTCAAGGTCGTTCTCGGCCACATA
>1 dna:chromosome chromosome:RGSC3.4:1:1:267910886:1 128268305 ID1341 U +
AGAAGTTCAAGGTCGTTCTCGGCCACATAGT
>1 dna:chromosome chromosome:RGSC3.4:1:1:267910886:1 128268328 ID3434 U +
CACATAGTGAGGTCAAAGCCAGCCTGG
>1 dna:chromosome chromosome:RGSC3.4:1:1:267910886:1 128268352 ID49403 U +
TGGGCTACATGAGACTCAATAAGAAGGCGA
>1 dna:chromosome chromosome:RGSC3.4:1:1:267910886:1 128268354 ID8555 U +
GGCTACATGAGACTCAATAAGAAGGC
>1 dna:chromosome chromosome:RGSC3.4:1:1:267910886:1 128268371 ID11802 U +
TAAGAAGGCGAGATGAACTCTTACCTAGA
>1 dna:chromosome chromosome:RGSC3.4:1:1:267910886:1 128268371 ID11803 U +
TAAGAAGGCGAGATGAACTCTTACCTAGATT
>1 dna:chromosome chromosome:RGSC3.4:1:1:267910886:1 128268391 ID56750 U +
TTACCTAGATTTGAGCTTCTATCCTACAACT
>1 dna:chromosome chromosome:RGSC3.4:1:1:267910886:1 128268392 ID15204 U +
TACCTAGATTTGAGCTTCTATCCTACAACT
>1 dna:chromosome chromosome:RGSC3.4:1:1:267910886:1 128268392 ID15205 U +
TACCTAGATTTGAGCTTCTATCCTACAACTT
>1 dna:chromosome chromosome:RGSC3.4:1:1:267910886:1 128268394 ID4684 U +
CCTAGATTTGAGCTTCTATCCTACAACTTA
>1 dna:chromosome chromosome:RGSC3.4:1:1:267910886:1 128268396 ID17918 U +
TAGATTTGAGCTTCTATCCTACAACTTA
>1 dna:chromosome chromosome:RGSC3.4:1:1:267910886:1 128268396 ID17919 U +
TAGATTTGAGCTTCTATCCTACAACTTAA
>1 dna:chromosome chromosome:RGSC3.4:1:1:267910886:1 128268396 ID17920 U +
TAGATTTGAGCTTCTATCCTACAACTTAAC
>1 dna:chromosome chromosome:RGSC3.4:1:1:267910886:1 128268402 ID37497 U +
TGAGCTTCTATCCTACAACTTAACAAATGC
>1 dna:chromosome chromosome:RGSC3.4:1:1:267910886:1 128268412 ID27819 U +
TCCTACAACTTAACAAATGCTTGGCTCCTC
>1 dna:chromosome chromosome:RGSC3.4:1:1:267910886:1 128268421 ID56432 U +
TTAACAAATGCTTGGCTCCTCTGT
>1 dna:chromosome chromosome:RGSC3.4:1:1:267910886:1 128268422 ID11013 U +
TAACAAATGCTTGGCTCCTCTGTGCCTC
>1 dna:chromosome chromosome:RGSC3.4:1:1:267910886:1 128268460 ID61051 U +
TTGTCAAGCAAAAGTGACTCCTATTATAAG
>1 dna:chromosome chromosome:RGSC3.4:1:1:267910886:1 128268486 ID12448 U +
TAAGGGTGGTCATATATCCCTTGTTTGGGCCT
>1 dna:chromosome chromosome:RGSC3.4:1:1:267910886:1 128268502 ID27416 U +
TCCCTTGTTTGGGCCTACATTGGGTACA
>1 dna:chromosome chromosome:RGSC3.4:1:1:267910886:1 128268502 ID27417 U +
TCCCTTGTTTGGGCCTACATTGGGTACAT
>1 dna:chromosome chromosome:RGSC3.4:1:1:267910886:1 128268517 ID14670 U +
TACATTGGGTACATGTAGGGGCTC
>1 dna:chromosome chromosome:RGSC3.4:1:1:267910886:1 128268517 ID14671 U +
TACATTGGGTACATGTAGGGGCTCAAGA
>1 dna:chromosome chromosome:RGSC3.4:1:1:267910886:1 128268517 ID14672 U +
TACATTGGGTACATGTAGGGGCTCAAGAA
>1 dna:chromosome chromosome:RGSC3.4:1:1:267910886:1 128268554 ID15919 U +
TACTCATAGTCCAAAGTTTCCCTCATAAA
>1 dna:chromosome chromosome:RGSC3.4:1:1:267910886:1 128268554 ID15920 U +
TACTCATAGTCCAAAGTTTCCCTCATAAAGA
>1 dna:chromosome chromosome:RGSC3.4:1:1:267910886:1 128268558 ID4040 U +
CATAGTCCAAAGTTTCCCTCATAA
>1 dna:chromosome chromosome:RGSC3.4:1:1:267910886:1 128268560 ID20191 U +
TAGTCCAAAGTTTCCCTCATAAAGACAGGC
>1 dna:chromosome chromosome:RGSC3.4:1:1:267910886:1 128268595 ID60212 U +
TTGCTGTCAGCACCCATCATGCACCCACTC
>1 dna:chromosome chromosome:RGSC3.4:1:1:267910886:1 128268596 ID44635 U +
TGCTGTCAGCACCCATCATGCACCCA
>1 dna:chromosome chromosome:RGSC3.4:1:1:267910886:1 128268621 ID1152 U +
ACTCTTCTCTCAGATTTGATCACGACT
>1 dna:chromosome chromosome:RGSC3.4:1:1:267910886:1 128268623 ID31764 U +
TCTTCTCTCAGATTTGATCACGACTGCCTG
>1 dna:chromosome chromosome:RGSC3.4:1:1:267910886:1 128268623 ID31765 U +
TCTTCTCTCAGATTTGATCACGACTGCCTGA
>1 dna:chromosome chromosome:RGSC3.4:1:1:267910886:1 128268626 ID30467 U +
TCTCTCAGATTTGATCACGACTGCCT
>1 dna:chromosome chromosome:RGSC3.4:1:1:267910886:1 128268626 ID30468 U +
TCTCTCAGATTTGATCACGACTGCCTG
>1 dna:chromosome chromosome:RGSC3.4:1:1:267910886:1 128268628 ID30153 U +
TCTCAGATTTGATCACGACTGCCTGAGG
>1 dna:chromosome chromosome:RGSC3.4:1:1:267910886:1 128268628 ID30154 U +
TCTCAGATTTGATCACGACTGCCTGAGGT
>1 dna:chromosome chromosome:RGSC3.4:1:1:267910886:1 128268628 ID30155 U +
TCTCAGATTTGATCACGACTGCCTGAGGTT
>1 dna:chromosome chromosome:RGSC3.4:1:1:267910886:1 128268630 ID24366 U +
TCAGATTTGATCACGACTGCCTGAGGT
>1 dna:chromosome chromosome:RGSC3.4:1:1:267910886:1 128268630 ID24367 U +
TCAGATTTGATCACGACTGCCTGAGGTTT
>1 dna:chromosome chromosome:RGSC3.4:1:1:267910886:1 128268635 ID62061 U +
TTTGATCACGACTGCCTGAGGTTT
>1 dna:chromosome chromosome:RGSC3.4:1:1:267910886:1 128268637 ID38935 U +
TGATCACGACTGCCTGAGGTTTCACGCTC
>1 dna:chromosome chromosome:RGSC3.4:1:1:267910886:1 128268637 ID38936 U +
TGATCACGACTGCCTGAGGTTTCACGCTCT
>1 dna:chromosome chromosome:RGSC3.4:1:1:267910886:1 128268706 ID23450 U +
TCAATCCACCCTTGGCCAGTGGCATGAATC
>1 dna:chromosome chromosome:RGSC3.4:1:1:267910886:1 128268718 ID47727 U +
TGGCCAGTGGCATGAATCAAACACAAGG
>1 dna:chromosome chromosome:RGSC3.4:1:1:267910886:1 128268718 ID47728 U +
TGGCCAGTGGCATGAATCAAACACAAGGA
>1 dna:chromosome chromosome:RGSC3.4:1:1:267910886:1 128268718 ID47729 U +
TGGCCAGTGGCATGAATCAAACACAAGGAGA
>1 dna:chromosome chromosome:RGSC3.4:1:1:267910886:1 128268725 ID47587 U +
TGGCATGAATCAAACACAAGGAGACGTG
>1 dna:chromosome chromosome:RGSC3.4:1:1:267910886:1 128268725 ID47588 U +
TGGCATGAATCAAACACAAGGAGACGTGCA
>1 dna:chromosome chromosome:RGSC3.4:1:1:267910886:1 128268730 ID34049 U +
TGAATCAAACACAAGGAGACGTGC
>1 dna:chromosome chromosome:RGSC3.4:1:1:267910886:1 128268730 ID34050 U +
TGAATCAAACACAAGGAGACGTGCAT
>1 dna:chromosome chromosome:RGSC3.4:1:1:267910886:1 128268730 ID34051 U +
TGAATCAAACACAAGGAGACGTGCATAAT
>1 dna:chromosome chromosome:RGSC3.4:1:1:267910886:1 128268733 ID2333 U +
ATCAAACACAAGGAGACGTGCATAATAAGT
>1 dna:chromosome chromosome:RGSC3.4:1:1:267910886:1 128268734 ID22967 U +
TCAAACACAAGGAGACGTGCATAATAAGTGC
>1 dna:chromosome chromosome:RGSC3.4:1:1:267910886:1 128268755 ID12723 U +
TAATAAGTGCGCTCATGTGCACATGCGTGT
>1 dna:chromosome chromosome:RGSC3.4:1:1:267910886:1 128268758 ID12596 U +
TAAGTGCGCTCATGTGCACATGCGTGTGCAT
>1 dna:chromosome chromosome:RGSC3.4:1:1:267910886:1 128268810 ID3442 U +
CACATGCACACCTACGTAAAGTATTTCAA
>1 dna:chromosome chromosome:RGSC3.4:1:1:267910886:1 128268814 ID40815 U +
TGCACACCTACGTAAAGTATTTCAAAG
>1 dna:chromosome chromosome:RGSC3.4:1:1:267910886:1 128268814 ID40816 U +
TGCACACCTACGTAAAGTATTTCAAAGGC
>1 dna:chromosome chromosome:RGSC3.4:1:1:267910886:1 128268814 ID40817 U +
TGCACACCTACGTAAAGTATTTCAAAGGCT
>1 dna:chromosome chromosome:RGSC3.4:1:1:267910886:1 128268814 ID40818 U +
TGCACACCTACGTAAAGTATTTCAAAGGCTA
>1 dna:chromosome chromosome:RGSC3.4:1:1:267910886:1 128268814 ID40819 U +
TGCACACCTACGTAAAGTATTTCAAAGGCTAC
>1 dna:chromosome chromosome:RGSC3.4:1:1:267910886:1 128268815 ID7443 U +
GCACACCTACGTAAAGTATTTCAAAGGCT
>1 dna:chromosome chromosome:RGSC3.4:1:1:267910886:1 128268815 ID7444 U +
GCACACCTACGTAAAGTATTTCAAAGGCTA
>1 dna:chromosome chromosome:RGSC3.4:1:1:267910886:1 128268818 ID3492 U +
CACCTACGTAAAGTATTTCAAAGGC
>1 dna:chromosome chromosome:RGSC3.4:1:1:267910886:1 128268822 ID15532 U +
TACGTAAAGTATTTCAAAGGCTACCCAGA
>1 dna:chromosome chromosome:RGSC3.4:1:1:267910886:1 128268822 ID15533 U +
TACGTAAAGTATTTCAAAGGCTACCCAGAG
>1 dna:chromosome chromosome:RGSC3.4:1:1:267910886:1 128268828 ID534 U +
AAGTATTTCAAAGGCTACCCAGAGTTCCA
>1 dna:chromosome chromosome:RGSC3.4:1:1:267910886:1 128268878 ID25632 U +
TCCAAGTGTAAGATTCCTTTTCAATGGGC
>1 dna:chromosome chromosome:RGSC3.4:1:1:267910886:1 128268886 ID12124 U +
TAAGATTCCTTTTCAATGGGCTTTGGTGT
>1 dna:chromosome chromosome:RGSC3.4:1:1:267910886:1 128268891 ID58571 U +
TTCCTTTTCAATGGGCTTTGGTGTCCTCGC
>1 dna:chromosome chromosome:RGSC3.4:1:1:267910886:1 128268892 ID29223 U +
TCCTTTTCAATGGGCTTTGGTGTCCTCGC
>1 dna:chromosome chromosome:RGSC3.4:1:1:267910886:1 128268892 ID29224 U +
TCCTTTTCAATGGGCTTTGGTGTCCTCGCC
>1 dna:chromosome chromosome:RGSC3.4:1:1:267910886:1 128268895 ID62464 U +
TTTTCAATGGGCTTTGGTGTCCTCGC
>1 dna:chromosome chromosome:RGSC3.4:1:1:267910886:1 128268897 ID57557 U +
TTCAATGGGCTTTGGTGTCCTCGCC
>1 dna:chromosome chromosome:RGSC3.4:1:1:267910886:1 128268897 ID57558 U +
TTCAATGGGCTTTGGTGTCCTCGCCCATA
>1 dna:chromosome chromosome:RGSC3.4:1:1:267910886:1 128268909 ID51273 U +
TGGTGTCCTCGCCCATAAAATGGGAAACGT
>1 dna:chromosome chromosome:RGSC3.4:1:1:267910886:1 128268909 ID51274 U +
TGGTGTCCTCGCCCATAAAATGGGAAACGTC
>1 dna:chromosome chromosome:RGSC3.4:1:1:267910886:1 128268929 ID48286 U +
TGGGAAACGTCCTCATGTTCTCTAAGAGAC
>1 dna:chromosome chromosome:RGSC3.4:1:1:267910886:1 128268949 ID29669 U +
TCTAAGAGACCCTTTTTGAAAAGAAACC
>1 dna:chromosome chromosome:RGSC3.4:1:1:267910886:1 128268963 ID61881 U +
TTTGAAAAGAAACCCATCTTCAACTGAAAA
>1 dna:chromosome chromosome:RGSC3.4:1:1:267910886:1 128268965 ID32277 U +
TGAAAAGAAACCCATCTTCAACTGAAAAG
>1 dna:chromosome chromosome:RGSC3.4:1:1:267910886:1 128268979 ID31651 U +
TCTTCAACTGAAAAGTGTGATGGGCCTA
>1 dna:chromosome chromosome:RGSC3.4:1:1:267910886:1 128268981 ID57433 U +
TTCAACTGAAAAGTGTGATGGGCCTA
>1 dna:chromosome chromosome:RGSC3.4:1:1:267910886:1 128268987 ID32370 U +
TGAAAAGTGTGATGGGCCTACCAAAG
>1 dna:chromosome chromosome:RGSC3.4:1:1:267910886:1 128268987 ID32371 U +
TGAAAAGTGTGATGGGCCTACCAAAGT
>1 dna:chromosome chromosome:RGSC3.4:1:1:267910886:1 128268987 ID32372 U +
TGAAAAGTGTGATGGGCCTACCAAAGTGC
>1 dna:chromosome chromosome:RGSC3.4:1:1:267910886:1 128268987 ID32373 U +
TGAAAAGTGTGATGGGCCTACCAAAGTGCT
>1 dna:chromosome chromosome:RGSC3.4:1:1:267910886:1 128268987 ID32374 U +
TGAAAAGTGTGATGGGCCTACCAAAGTGCTT
>1 dna:chromosome chromosome:RGSC3.4:1:1:267910886:1 128268987 ID32375 U +
TGAAAAGTGTGATGGGCCTACCAAAGTGCTTC
>1 dna:chromosome chromosome:RGSC3.4:1:1:267910886:1 128268991 ID555 U +
AAGTGTGATGGGCCTACCAAAGTGCT
>1 dna:chromosome chromosome:RGSC3.4:1:1:267910886:1 128268991 ID556 U +
AAGTGTGATGGGCCTACCAAAGTGCTT
>1 dna:chromosome chromosome:RGSC3.4:1:1:267910886:1 128268992 ID2104 U +
AGTGTGATGGGCCTACCAAAGTG
>1 dna:chromosome chromosome:RGSC3.4:1:1:267910886:1 128268992 ID2105 U +
AGTGTGATGGGCCTACCAAAGTGCTT
>1 dna:chromosome chromosome:RGSC3.4:1:1:267910886:1 128268993 ID9431 U +
GTGTGATGGGCCTACCAAAGT
>1 dna:chromosome chromosome:RGSC3.4:1:1:267910886:1 128268993 ID9432 U +
GTGTGATGGGCCTACCAAAGTGCT
>1 dna:chromosome chromosome:RGSC3.4:1:1:267910886:1 128268993 ID9433 U +
GTGTGATGGGCCTACCAAAGTGCTT
>1 dna:chromosome chromosome:RGSC3.4:1:1:267910886:1 128268994 ID53741 U +
TGTGATGGGCCTACCAAAGTGCTT
>1 dna:chromosome chromosome:RGSC3.4:1:1:267910886:1 128269005 ID14738 U +
TACCAAAGTGCTTCCTTTAGTGTTGCTGC
>1 dna:chromosome chromosome:RGSC3.4:1:1:267910886:1 128269013 ID44886 U +
TGCTTCCTTTAGTGTTGCTGCTAGGTGAC
>1 dna:chromosome chromosome:RGSC3.4:1:1:267910886:1 128269016 ID58555 U +
TTCCTTTAGTGTTGCTGCTAGGTGACCAGA
>1 dna:chromosome chromosome:RGSC3.4:1:1:267910886:1 128269028 ID44523 U +
TGCTGCTAGGTGACCAGAAGTTGC
>1 dna:chromosome chromosome:RGSC3.4:1:1:267910886:1 128269028 ID44524 U +
TGCTGCTAGGTGACCAGAAGTTGCCTAAAAC
>1 dna:chromosome chromosome:RGSC3.4:1:1:267910886:1 128269031 ID43921 U +
TGCTAGGTGACCAGAAGTTGCCTAAAACTT
>1 dna:chromosome chromosome:RGSC3.4:1:1:267910886:1 128269034 ID19742 U +
TAGGTGACCAGAAGTTGCCTAAAACTTGGT
>1 dna:chromosome chromosome:RGSC3.4:1:1:267910886:1 128269034 ID19743 U +
TAGGTGACCAGAAGTTGCCTAAAACTTGGTA
>1 dna:chromosome chromosome:RGSC3.4:1:1:267910886:1 128269034 ID19744 U +
TAGGTGACCAGAAGTTGCCTAAAACTTGGTAC
>1 dna:chromosome chromosome:RGSC3.4:1:1:267910886:1 128269053 ID9867 U +
TAAAACTTGGTACTAAGGCAGCTCCCAC
>1 dna:chromosome chromosome:RGSC3.4:1:1:267910886:1 128269053 ID9868 U +
TAAAACTTGGTACTAAGGCAGCTCCCACA
>1 dna:chromosome chromosome:RGSC3.4:1:1:267910886:1 128269053 ID9869 U +
TAAAACTTGGTACTAAGGCAGCTCCCACAA
>1 dna:chromosome chromosome:RGSC3.4:1:1:267910886:1 128269059 ID60760 U +
TTGGTACTAAGGCAGCTCCCACAA
>1 dna:chromosome chromosome:RGSC3.4:1:1:267910886:1 128269063 ID15620 U +
TACTAAGGCAGCTCCCACAAGTGG
>1 dna:chromosome chromosome:RGSC3.4:1:1:267910886:1 128269084 ID47943 U +
TGGCTAAGCAACCCTACAATTTAAGAA
>1 dna:chromosome chromosome:RGSC3.4:1:1:267910886:1 128269162 ID1539 U +
AGCAAGAAGAGTAGACCTCTGAGAAG
>1 dna:chromosome chromosome:RGSC3.4:1:1:267910886:1 128269200 ID32027 U +
TCTTTCTCTGTCTACTTCACTCCCTTC
>1 dna:chromosome chromosome:RGSC3.4:1:1:267910886:1 128269206 ID31317 U +
TCTGTCTACTTCACTCCCTTCTTAGTGAGT
>1 dna:chromosome chromosome:RGSC3.4:1:1:267910886:1 128269208 ID52916 U +
TGTCTACTTCACTCCCTTCTTAGTGAGTC
>1 dna:chromosome chromosome:RGSC3.4:1:1:267910886:1 128269208 ID52917 U +
TGTCTACTTCACTCCCTTCTTAGTGAGTCA
>1 dna:chromosome chromosome:RGSC3.4:1:1:267910886:1 128269297 ID59311 U +
TTCTTTAGCCACAGTGGATCTTGGGGAA
>1 dna:chromosome chromosome:RGSC3.4:1:1:267910886:1 128269359 ID43887 U +
TGCTAGCCTGCAGACTGTTGGAGCA
>1 dna:chromosome chromosome:RGSC3.4:1:1:267910886:1 128269359 ID43888 U +
TGCTAGCCTGCAGACTGTTGGAGCAT
>1 dna:chromosome chromosome:RGSC3.4:1:1:267910886:1 128269359 ID43889 U +
TGCTAGCCTGCAGACTGTTGGAGCATGC
>1 dna:chromosome chromosome:RGSC3.4:1:1:267910886:1 128269359 ID43890 U +
TGCTAGCCTGCAGACTGTTGGAGCATGCTC
>1 dna:chromosome chromosome:RGSC3.4:1:1:267910886:1 128269362 ID18430 U +
TAGCCTGCAGACTGTTGGAGCATGCTC
>1 dna:chromosome chromosome:RGSC3.4:1:1:267910886:1 128269390 ID22990 U +
TCAAACCCTGAGAGCCAAGCACTTGTCC
>1 dna:chromosome chromosome:RGSC3.4:1:1:267910886:1 128269418 ID36372 U +
TGAGAATCAGGCTCGTGAATCTCAAAA
>1 dna:chromosome chromosome:RGSC3.4:1:1:267910886:1 128269433 ID34111 U +
TGAATCTCAAAAAAACCAGCCTGCCAA
>1 dna:chromosome chromosome:RGSC3.4:1:1:267910886:1 128269492 ID58883 U +
TTCTCAAAGAGAACTTAAGTAAACAGAGTG
>1 dna:chromosome chromosome:RGSC3.4:1:1:267910886:1 128269507 ID12495 U +
TAAGTAAACAGAGTGAATGACTTTGCCTGC
>1 dna:chromosome chromosome:RGSC3.4:1:1:267910886:1 128269513 ID200 U +
AACAGAGTGAATGACTTTGCCTGCCT
>1 dna:chromosome chromosome:RGSC3.4:1:1:267910886:1 128269564 ID11086 U +
TAACAATTCGTCAGGCAAGTCTGTGCAAGC
>1 dna:chromosome chromosome:RGSC3.4:1:1:267910886:1 128269569 ID2902 U +
ATTCGTCAGGCAAGTCTGTGCAAGC
>1 dna:chromosome chromosome:RGSC3.4:1:1:267910886:1 128269570 ID58637 U +
TTCGTCAGGCAAGTCTGTGCAAGCTGGCACC
>1 dna:chromosome chromosome:RGSC3.4:1:1:267910886:1 128269570 ID58638 U +
TTCGTCAGGCAAGTCTGTGCAAGCTGGCACCT
>1 dna:chromosome chromosome:RGSC3.4:1:1:267910886:1 128269585 ID53844 U +
TGTGCAAGCTGGCACCTCTGCCATCCCT
>1 dna:chromosome chromosome:RGSC3.4:1:1:267910886:1 128269585 ID53845 U +
TGTGCAAGCTGGCACCTCTGCCATCCCTGC
>1 dna:chromosome chromosome:RGSC3.4:1:1:267910886:1 128269611 ID5602 U +
CTGCTAGACTGAGCTCCTTGAGGCAGG
>1 dna:chromosome chromosome:RGSC3.4:1:1:267910886:1 128269654 ID58322 U +
TTCCCTGTAAGGAGCATGTACATTTTCGAGC
>1 dna:chromosome chromosome:RGSC3.4:1:1:267910886:1 128269672 ID14712 U +
TACATTTTCGAGCAGCTGACTCACAGATGGT
>1 dna:chromosome chromosome:RGSC3.4:1:1:267910886:1 128269678 ID58599 U +
TTCGAGCAGCTGACTCACAGATGGTCA
>1 dna:chromosome chromosome:RGSC3.4:1:1:267910886:1 128269699 ID50574 U +
TGGTCAGTCAAGGTTGATGCTTTAATTGG
>1 dna:chromosome chromosome:RGSC3.4:1:1:267910886:1 128269699 ID50575 U +
TGGTCAGTCAAGGTTGATGCTTTAATTGGG
>1 dna:chromosome chromosome:RGSC3.4:1:1:267910886:1 128269712 ID59905 U +
TTGATGCTTTAATTGGGTGACTCTT
>1 dna:chromosome chromosome:RGSC3.4:1:1:267910886:1 128269712 ID59906 U +
TTGATGCTTTAATTGGGTGACTCTTTGGA
>1 dna:chromosome chromosome:RGSC3.4:1:1:267910886:1 128269712 ID59907 U +
TTGATGCTTTAATTGGGTGACTCTTTGGAA
>1 dna:chromosome chromosome:RGSC3.4:1:1:267910886:1 128269713 ID39459 U +
TGATGCTTTAATTGGGTGACTCTTTGGA
>1 dna:chromosome chromosome:RGSC3.4:1:1:267910886:1 128269713 ID39460 U +
TGATGCTTTAATTGGGTGACTCTTTGGAAA
>1 dna:chromosome chromosome:RGSC3.4:1:1:267910886:1 128269716 ID45059 U +
TGCTTTAATTGGGTGACTCTTTGGAAAAT
>1 dna:chromosome chromosome:RGSC3.4:1:1:267910886:1 128269718 ID5968 U +
CTTTAATTGGGTGACTCTTTG
>1 dna:chromosome chromosome:RGSC3.4:1:1:267910886:1 128269718 ID5969 U +
CTTTAATTGGGTGACTCTTTGGAA
>1 dna:chromosome chromosome:RGSC3.4:1:1:267910886:1 128269719 ID61469 U +
TTTAATTGGGTGACTCTTTGGAAAATAGT
>1 dna:chromosome chromosome:RGSC3.4:1:1:267910886:1 128269720 ID56576 U +
TTAATTGGGTGACTCTTTGGAAAATAGTA
>1 dna:chromosome chromosome:RGSC3.4:1:1:267910886:1 128269721 ID13415 U +
TAATTGGGTGACTCTTTGGAAAATAGTAGGT
>1 dna:chromosome chromosome:RGSC3.4:1:1:267910886:1 128269725 ID49880 U +
TGGGTGACTCTTTGGAAAATAGTAGGTGCT
>1 dna:chromosome chromosome:RGSC3.4:1:1:267910886:1 128269742 ID594 U +
AATAGTAGGTGCTATGTCAGGCT
>1 dna:chromosome chromosome:RGSC3.4:1:1:267910886:1 128269744 ID20058 U +
TAGTAGGTGCTATGTCAGGCTC
>1 dna:chromosome chromosome:RGSC3.4:1:1:267910886:1 128269848 ID45883 U +
TGGAAGTAGTTGGAGCCAGCCAAGTGGTGGC
>1 dna:chromosome chromosome:RGSC3.4:1:1:267910886:1 128269872 ID51149 U +
TGGTGGCACCTGAAGATATAGGGCTAGT
>1 dna:chromosome chromosome:RGSC3.4:1:1:267910886:1 128269872 ID51150 U +
TGGTGGCACCTGAAGATATAGGGCTAGTA
>1 dna:chromosome chromosome:RGSC3.4:1:1:267910886:1 128269882 ID33654 U +
TGAAGATATAGGGCTAGTACTTATAAGAGC
>1 dna:chromosome chromosome:RGSC3.4:1:1:267910886:1 128269902 ID57066 U +
TTATAAGAGCAAAATATGTATGGGTAAGT
>1 dna:chromosome chromosome:RGSC3.4:1:1:267910886:1 128269905 ID11971 U +
TAAGAGCAAAATATGTATGGGTAAGTGGT
>1 dna:chromosome chromosome:RGSC3.4:1:1:267910886:1 128269910 ID7385 U +
GCAAAATATGTATGGGTAAGT
>1 dna:chromosome chromosome:RGSC3.4:1:1:267910886:1 128269917 ID2726 U +
ATGTATGGGTAAGTGGTTTTTTAGGTC
>1 dna:chromosome chromosome:RGSC3.4:1:1:267910886:1 128269922 ID49713 U +
TGGGTAAGTGGTTTTTTAGGTCAATGTGA
>1 dna:chromosome chromosome:RGSC3.4:1:1:267910886:1 128269925 ID8936 U +
GTAAGTGGTTTTTTAGGTCAATGTGA
>1 dna:chromosome chromosome:RGSC3.4:1:1:267910886:1 128269925 ID8937 U +
GTAAGTGGTTTTTTAGGTCAATGTGAC
>1 dna:chromosome chromosome:RGSC3.4:1:1:267910886:1 128269925 ID8938 U +
GTAAGTGGTTTTTTAGGTCAATGTGACA
>1 dna:chromosome chromosome:RGSC3.4:1:1:267910886:1 128269938 ID19676 U +
TAGGTCAATGTGACAGGCATATGTCAGA
>1 dna:chromosome chromosome:RGSC3.4:1:1:267910886:1 128269957 ID22050 U +
TATGTCAGATGAACATAAAGGGAGA
>1 dna:chromosome chromosome:RGSC3.4:1:1:267910886:1 128269961 ID24319 U +
TCAGATGAACATAAAGGGAGAAAGGCTGC
>1 dna:chromosome chromosome:RGSC3.4:1:1:267910886:1 128269972 ID10566 U +
TAAAGGGAGAAAGGCTGCCCCTGC
>1 dna:chromosome chromosome:RGSC3.4:1:1:267910886:1 128270011 ID36720 U +
TGAGAGGTCCAGGGAAGAACCAAAAGC
>1 dna:chromosome chromosome:RGSC3.4:1:1:267910886:1 128270067 ID36893 U +
TGAGATGAGGCTGGAAAGTGTGTAGGTC
>1 dna:chromosome chromosome:RGSC3.4:1:1:267910886:1 128270078 ID45478 U +
TGGAAAGTGTGTAGGTCTCTTTAACAGA
>1 dna:chromosome chromosome:RGSC3.4:1:1:267910886:1 128270078 ID45479 U +
TGGAAAGTGTGTAGGTCTCTTTAACAGAG
>1 dna:chromosome chromosome:RGSC3.4:1:1:267910886:1 128270078 ID45480 U +
TGGAAAGTGTGTAGGTCTCTTTAACAGAGT
>1 dna:chromosome chromosome:RGSC3.4:1:1:267910886:1 128270079 ID8135 U +
GGAAAGTGTGTAGGTCTCTTTAACAGAGTA
>1 dna:chromosome chromosome:RGSC3.4:1:1:267910886:1 128270095 ID31944 U +
TCTTTAACAGAGTAGTTTCAATAGAGG
>1 dna:chromosome chromosome:RGSC3.4:1:1:267910886:1 128270095 ID31945 U +
TCTTTAACAGAGTAGTTTCAATAGAGGTGT
>1 dna:chromosome chromosome:RGSC3.4:1:1:267910886:1 128270099 ID11151 U +
TAACAGAGTAGTTTCAATAGAGGTGT
>1 dna:chromosome chromosome:RGSC3.4:1:1:267910886:1 128270099 ID11152 U +
TAACAGAGTAGTTTCAATAGAGGTGTG
>1 dna:chromosome chromosome:RGSC3.4:1:1:267910886:1 128270099 ID11153 U +
TAACAGAGTAGTTTCAATAGAGGTGTGC
>1 dna:chromosome chromosome:RGSC3.4:1:1:267910886:1 128270099 ID11155 U +
TAACAGAGTAGTTTCAATAGAGGTGTGCC
>1 dna:chromosome chromosome:RGSC3.4:1:1:267910886:1 128270099 ID11156 U +
TAACAGAGTAGTTTCAATAGAGGTGTGCCA
>1 dna:chromosome chromosome:RGSC3.4:1:1:267910886:1 128270102 ID3713 U +
CAGAGTAGTTTCAATAGAGGTGTGCC
>1 dna:chromosome chromosome:RGSC3.4:1:1:267910886:1 128270103 ID1453 U +
AGAGTAGTTTCAATAGAGGTGTGCC
>1 dna:chromosome chromosome:RGSC3.4:1:1:267910886:1 128270104 ID7122 U +
GAGTAGTTTCAATAGAGGTGTGCC
>1 dna:chromosome chromosome:RGSC3.4:1:1:267910886:1 128270105 ID2019 U +
AGTAGTTTCAATAGAGGTGTGCC
>1 dna:chromosome chromosome:RGSC3.4:1:1:267910886:1 128270108 ID2144 U +
AGTTTCAATAGAGGTGTGCCAA
>1 dna:chromosome chromosome:RGSC3.4:1:1:267910886:1 128270111 ID57523 U +
TTCAATAGAGGTGTGCCAAGCAAGGTCAG
>1 dna:chromosome chromosome:RGSC3.4:1:1:267910886:1 128270111 ID57524 U +
TTCAATAGAGGTGTGCCAAGCAAGGTCAGA
>1 dna:chromosome chromosome:RGSC3.4:1:1:267910886:1 128270112 ID23438 U +
TCAATAGAGGTGTGCCAAGCAAGGTC
>1 dna:chromosome chromosome:RGSC3.4:1:1:267910886:1 128270112 ID23439 U +
TCAATAGAGGTGTGCCAAGCAAGGTCAGA
>1 dna:chromosome chromosome:RGSC3.4:1:1:267910886:1 128270113 ID3275 U +
CAATAGAGGTGTGCCAAGCAAGGTC
>1 dna:chromosome chromosome:RGSC3.4:1:1:267910886:1 128270161 ID3612 U +
CAGAACAAAGAGTGACTGTTGACTAGAG
>1 dna:chromosome chromosome:RGSC3.4:1:1:267910886:1 128270170 ID7148 U +
GAGTGACTGTTGACTAGAGGAAAC
>1 dna:chromosome chromosome:RGSC3.4:1:1:267910886:1 128270172 ID9259 U +
GTGACTGTTGACTAGAGGA
>1 dna:chromosome chromosome:RGSC3.4:1:1:267910886:1 128270217 ID1223 U +
ACTTCTCAGAAAACCCAAAAGGAAGGGCGA
>1 dna:chromosome chromosome:RGSC3.4:1:1:267910886:1 128270219 ID58899 U +
TTCTCAGAAAACCCAAAAGGAAGGGCGAGA
>1 dna:chromosome chromosome:RGSC3.4:1:1:267910886:1 128270269 ID20189 U +
TAGTCATTTTTCTTTCTTCGGTAATCAAA
>1 dna:chromosome chromosome:RGSC3.4:1:1:267910886:1 128270275 ID62658 U +
TTTTTCTTTCTTCGGTAATCAAATGGTAGC
>1 dna:chromosome chromosome:RGSC3.4:1:1:267910886:1 128270276 ID62527 U +
TTTTCTTTCTTCGGTAATCAAATGGTAGC
>1 dna:chromosome chromosome:RGSC3.4:1:1:267910886:1 128270276 ID62528 U +
TTTTCTTTCTTCGGTAATCAAATGGTAGCC
>1 dna:chromosome chromosome:RGSC3.4:1:1:267910886:1 128270277 ID61869 U +
TTTCTTTCTTCGGTAATCAAATGGTAGCCA
>1 dna:chromosome chromosome:RGSC3.4:1:1:267910886:1 128270280 ID6007 U +
CTTTCTTCGGTAATCAAATGGTAGCC
>1 dna:chromosome chromosome:RGSC3.4:1:1:267910886:1 128270281 ID61862 U +
TTTCTTCGGTAATCAAATGGTAGCCAGGAA
>1 dna:chromosome chromosome:RGSC3.4:1:1:267910886:1 128270282 ID59219 U +
TTCTTCGGTAATCAAATGGTAGCCAGGA
>1 dna:chromosome chromosome:RGSC3.4:1:1:267910886:1 128270282 ID59220 U +
TTCTTCGGTAATCAAATGGTAGCCAGGAA
>1 dna:chromosome chromosome:RGSC3.4:1:1:267910886:1 128270282 ID59221 U +
TTCTTCGGTAATCAAATGGTAGCCAGGAAA
>1 dna:chromosome chromosome:RGSC3.4:1:1:267910886:1 128270285 ID58630 U +
TTCGGTAATCAAATGGTAGCC
>1 dna:chromosome chromosome:RGSC3.4:1:1:267910886:1 128270286 ID29485 U +
TCGGTAATCAAATGGTAGC
>1 dna:chromosome chromosome:RGSC3.4:1:1:267910886:1 128270298 ID50365 U +
TGGTAGCCAGGAAACCAAGAGTTGTTTTC
>1 dna:chromosome chromosome:RGSC3.4:1:1:267910886:1 128270298 ID50366 U +
TGGTAGCCAGGAAACCAAGAGTTGTTTTCGA
>1 dna:chromosome chromosome:RGSC3.4:1:1:267910886:1 128270324 ID58587 U +
TTCGAAGGCTTCTTTAAATTCCTCATTGC
>1 dna:chromosome chromosome:RGSC3.4:1:1:267910886:1 128270336 ID61388 U +
TTTAAATTCCTCATTGCTTGTCACCTATTA
>1 dna:chromosome chromosome:RGSC3.4:1:1:267910886:1 128270342 ID58418 U +
TTCCTCATTGCTTGTCACCTATTAC
>1 dna:chromosome chromosome:RGSC3.4:1:1:267910886:1 128270343 ID28257 U +
TCCTCATTGCTTGTCACCTATTACACTCC
>1 dna:chromosome chromosome:RGSC3.4:1:1:267910886:1 128270356 ID23860 U +
TCACCTATTACACTCCTTCAAAGACATTGC
>1 dna:chromosome chromosome:RGSC3.4:1:1:267910886:1 128270369 ID28904 U +
TCCTTCAAAGACATTGCTTATCTAATAAA
>1 dna:chromosome chromosome:RGSC3.4:1:1:267910886:1 128270372 ID57361 U +
TTCAAAGACATTGCTTATCTAATAAAAAGG
>1 dna:chromosome chromosome:RGSC3.4:1:1:267910886:1 128270387 ID21442 U +
TATCTAATAAAAAGGAGACAAAGGTGACA
>1 dna:chromosome chromosome:RGSC3.4:1:1:267910886:1 128270387 ID21443 U +
TATCTAATAAAAAGGAGACAAAGGTGACAA
>1 dna:chromosome chromosome:RGSC3.4:1:1:267910886:1 128270389 ID29712 U +
TCTAATAAAAAGGAGACAAAGGTGAC
>1 dna:chromosome chromosome:RGSC3.4:1:1:267910886:1 128270389 ID29713 U +
TCTAATAAAAAGGAGACAAAGGTGACAAA
>1 dna:chromosome chromosome:RGSC3.4:1:1:267910886:1 128270400 ID8289 U +
GGAGACAAAGGTGACAAATTCCATT
>1 dna:chromosome chromosome:RGSC3.4:1:1:267910886:1 128270424 ID18732 U +
TAGGAAAAGTCTCCCCAAAAGGGAAAATTGGA
>1 dna:chromosome chromosome:RGSC3.4:1:1:267910886:1 128270435 ID26993 U +
TCCCCAAAAGGGAAAATTGGAACCC
>1 dna:chromosome chromosome:RGSC3.4:1:1:267910886:1 128270479 ID22061 U +
TATGTCCCAGACCTGTGGTTGAAGAGGCAA
>1 dna:chromosome chromosome:RGSC3.4:1:1:267910886:1 128270527 ID52547 U +
TGTCAGCATCAAACTTTCATATACTGA
>1 dna:chromosome chromosome:RGSC3.4:1:1:267910886:1 128270725 ID41635 U +
TGCATTCCCTTGATCTTCAGAAATATC
>1 dna:chromosome chromosome:RGSC3.4:1:1:267910886:1 128270735 ID39143 U +
TGATCTTCAGAAATATCTAGAGCTGAGTT
>1 dna:chromosome chromosome:RGSC3.4:1:1:267910886:1 128270735 ID39144 U +
TGATCTTCAGAAATATCTAGAGCTGAGTTT
>1 dna:chromosome chromosome:RGSC3.4:1:1:267910886:1 128270740 ID57698 U +
TTCAGAAATATCTAGAGCTGAGTTTTGATA
>1 dna:chromosome chromosome:RGSC3.4:1:1:267910886:1 128270775 ID6771 U +
GACTTGCCAATTGCTAGTCTTGAGTAAGGA
>1 dna:chromosome chromosome:RGSC3.4:1:1:267910886:1 128270776 ID1230 U +
ACTTGCCAATTGCTAGTCTTGAGTAAGGA
>1 dna:chromosome chromosome:RGSC3.4:1:1:267910886:1 128270778 ID60099 U +
TTGCCAATTGCTAGTCTTGAGTAAGGACC
>1 dna:chromosome chromosome:RGSC3.4:1:1:267910886:1 128270779 ID42026 U +
TGCCAATTGCTAGTCTTGAGTAAGGACCAG
>1 dna:chromosome chromosome:RGSC3.4:1:1:267910886:1 128270779 ID42027 U +
TGCCAATTGCTAGTCTTGAGTAAGGACCAGT
>1 dna:chromosome chromosome:RGSC3.4:1:1:267910886:1 128270872 ID56595 U +
TTACAAATCTTTGGCACAATGGTGGAGCA
>1 dna:chromosome chromosome:RGSC3.4:1:1:267910886:1 128270873 ID13638 U +
TACAAATCTTTGGCACAATGGTGGAGCAC
>1 dna:chromosome chromosome:RGSC3.4:1:1:267910886:1 128270873 ID13639 U +
TACAAATCTTTGGCACAATGGTGGAGCACA
>1 dna:chromosome chromosome:RGSC3.4:1:1:267910886:1 128270876 ID148 U +
AAATCTTTGGCACAATGGTGGAGC
>1 dna:chromosome chromosome:RGSC3.4:1:1:267910886:1 128270880 ID6031 U +
CTTTGGCACAATGGTGGAGCAC
>1 dna:chromosome chromosome:RGSC3.4:1:1:267910886:1 128270880 ID6032 U +
CTTTGGCACAATGGTGGAGCACA
>1 dna:chromosome chromosome:RGSC3.4:1:1:267910886:1 128270910 ID40834 U +
TGCACAGAGCTGGCTCTTATTGGTGTGA
>1 dna:chromosome chromosome:RGSC3.4:1:1:267910886:1 128270924 ID31636 U +
TCTTATTGGTGTGACAGCAGTGTAAGGG
>1 dna:chromosome chromosome:RGSC3.4:1:1:267910886:1 128271078 ID25093 U +
TCATTCAACAAGCTTTTTAGGGGGGTCT
>1 dna:chromosome chromosome:RGSC3.4:1:1:267910886:1 128271079 ID4182 U +
CATTCAACAAGCTTTTTAGGGGGGTCTAA
>1 dna:chromosome chromosome:RGSC3.4:1:1:267910886:1 128271080 ID2861 U +
ATTCAACAAGCTTTTTAGGGGGGTC
>1 dna:chromosome chromosome:RGSC3.4:1:1:267910886:1 128271080 ID2862 U +
ATTCAACAAGCTTTTTAGGGGGGTCT
>1 dna:chromosome chromosome:RGSC3.4:1:1:267910886:1 128271080 ID2863 U +
ATTCAACAAGCTTTTTAGGGGGGTCTAAA
>1 dna:chromosome chromosome:RGSC3.4:1:1:267910886:1 128271083 ID3169 U +
CAACAAGCTTTTTAGGGGGGTCT
>1 dna:chromosome chromosome:RGSC3.4:1:1:267910886:1 128271104 ID5113 U +
CTAAAATTTGCTAAGTGTATCCAGAGC
>1 dna:chromosome chromosome:RGSC3.4:1:1:267910886:1 128271112 ID43693 U +
TGCTAAGTGTATCCAGAGCATGAGGAGC
>1 dna:chromosome chromosome:RGSC3.4:1:1:267910886:1 128271112 ID43694 U +
TGCTAAGTGTATCCAGAGCATGAGGAGCA
>1 dna:chromosome chromosome:RGSC3.4:1:1:267910886:1 128271112 ID43695 U +
TGCTAAGTGTATCCAGAGCATGAGGAGCAT
>1 dna:chromosome chromosome:RGSC3.4:1:1:267910886:1 128271115 ID12612 U +
TAAGTGTATCCAGAGCATGAGGAGCATTT
>1 dna:chromosome chromosome:RGSC3.4:1:1:267910886:1 128271121 ID21378 U +
TATCCAGAGCATGAGGAGCATTTGTGAT
>1 dna:chromosome chromosome:RGSC3.4:1:1:267910886:1 128271123 ID26055 U +
TCCAGAGCATGAGGAGCATTTGTGATGAG
>1 dna:chromosome chromosome:RGSC3.4:1:1:267910886:1 128271123 ID26056 U +
TCCAGAGCATGAGGAGCATTTGTGATGAGT
>1 dna:chromosome chromosome:RGSC3.4:1:1:267910886:1 128271132 ID37614 U +
TGAGGAGCATTTGTGATGAGTCTTTCA
>1 dna:chromosome chromosome:RGSC3.4:1:1:267910886:1 128271132 ID37615 U +
TGAGGAGCATTTGTGATGAGTCTTTCACG
>1 dna:chromosome chromosome:RGSC3.4:1:1:267910886:1 128271132 ID37616 U +
TGAGGAGCATTTGTGATGAGTCTTTCACGT
>1 dna:chromosome chromosome:RGSC3.4:1:1:267910886:1 128271143 ID53701 U +
TGTGATGAGTCTTTCACGTCATTTCCTGTGT
>1 dna:chromosome chromosome:RGSC3.4:1:1:267910886:1 128271145 ID39309 U +
TGATGAGTCTTTCACGTCATTTCCTGTGT
>1 dna:chromosome chromosome:RGSC3.4:1:1:267910886:1 128271148 ID38102 U +
TGAGTCTTTCACGTCATTTCCTGTGT
>1 dna:chromosome chromosome:RGSC3.4:1:1:267910886:1 128271165 ID58499 U +
TTCCTGTGTGAAGTATTTGATCCAAACAGT
>1 dna:chromosome chromosome:RGSC3.4:1:1:267910886:1 128271173 ID33888 U +
TGAAGTATTTGATCCAAACAGTATTATT
>1 dna:chromosome chromosome:RGSC3.4:1:1:267910886:1 128271180 ID62062 U +
TTTGATCCAAACAGTATTATTCAGCAGCAAC
>1 dna:chromosome chromosome:RGSC3.4:1:1:267910886:1 128271185 ID25301 U +
TCCAAACAGTATTATTCAGCAGCAACAGT
>1 dna:chromosome chromosome:RGSC3.4:1:1:267910886:1 128271225 ID21433 U +
TATCGGACCTCAAGCTGAGTGTAAACCTGT
>1 dna:chromosome chromosome:RGSC3.4:1:1:267910886:1 128271231 ID1029 U +
ACCTCAAGCTGAGTGTAAACCTGTGTAC
>1 dna:chromosome chromosome:RGSC3.4:1:1:267910886:1 128271232 ID4702 U +
CCTCAAGCTGAGTGTAAACCTGTGT
>1 dna:chromosome chromosome:RGSC3.4:1:1:267910886:1 128271240 ID38189 U +
TGAGTGTAAACCTGTGTACCTACTACGT
>1 dna:chromosome chromosome:RGSC3.4:1:1:267910886:1 128271240 ID38190 U +
TGAGTGTAAACCTGTGTACCTACTACGTC
>1 dna:chromosome chromosome:RGSC3.4:1:1:267910886:1 128271240 ID38191 U +
TGAGTGTAAACCTGTGTACCTACTACGTCC
>1 dna:chromosome chromosome:RGSC3.4:1:1:267910886:1 128271240 ID38192 U +
TGAGTGTAAACCTGTGTACCTACTACGTCCC
>1 dna:chromosome chromosome:RGSC3.4:1:1:267910886:1 128271244 ID51778 U +
TGTAAACCTGTGTACCTACTACGTCCCTTC
>1 dna:chromosome chromosome:RGSC3.4:1:1:267910886:1 128271246 ID10266 U +
TAAACCTGTGTACCTACTACGTCCCTTCT
>1 dna:chromosome chromosome:RGSC3.4:1:1:267910886:1 128271246 ID10267 U +
TAAACCTGTGTACCTACTACGTCCCTTCTC
>1 dna:chromosome chromosome:RGSC3.4:1:1:267910886:1 128271250 ID4816 U +
CCTGTGTACCTACTACGTCCCTTCTC
>1 dna:chromosome chromosome:RGSC3.4:1:1:267910886:1 128271254 ID52059 U +
TGTACCTACTACGTCCCTTCTCCAGGTC
>1 dna:chromosome chromosome:RGSC3.4:1:1:267910886:1 128271274 ID26194 U +
TCCAGGTCAGAAATTCCATAGAGAATGTC
>1 dna:chromosome chromosome:RGSC3.4:1:1:267910886:1 128271283 ID6192 U +
GAAATTCCATAGAGAATGT
>1 dna:chromosome chromosome:RGSC3.4:1:1:267910886:1 128271287 ID58195 U +
TTCCATAGAGAATGTCTGCAGGCTGAATC
>1 dna:chromosome chromosome:RGSC3.4:1:1:267910886:1 128271292 ID17403 U +
TAGAGAATGTCTGCAGGCTGAATCTA
>1 dna:chromosome chromosome:RGSC3.4:1:1:267910886:1 128271292 ID17404 U +
TAGAGAATGTCTGCAGGCTGAATCTATAGC
>1 dna:chromosome chromosome:RGSC3.4:1:1:267910886:1 128271310 ID34110 U +
TGAATCTATAGCTTTGTTCAGAGAGATTA
>1 dna:chromosome chromosome:RGSC3.4:1:1:267910886:1 128271318 ID18716 U +
TAGCTTTGTTCAGAGAGATTATCTCATTT
>1 dna:chromosome chromosome:RGSC3.4:1:1:267910886:1 128271322 ID62260 U +
TTTGTTCAGAGAGATTATCTCATTT
>1 dna:chromosome chromosome:RGSC3.4:1:1:267910886:1 128271329 ID1416 U +
AGAGAGATTATCTCATTTCTGCTTAGCTC
>1 dna:chromosome chromosome:RGSC3.4:1:1:267910886:1 128271330 ID6881 U +
GAGAGATTATCTCATTTCTGCTTAGC
>1 dna:chromosome chromosome:RGSC3.4:1:1:267910886:1 128271330 ID6882 U +
GAGAGATTATCTCATTTCTGCTTAGCTCT
>1 dna:chromosome chromosome:RGSC3.4:1:1:267910886:1 128271370 ID22904 U +
TCAAAAGAATCAAATACGTACATTTCCAGGGC
>1 dna:chromosome chromosome:RGSC3.4:1:1:267910886:1 128271379 ID23123 U +
TCAAATACGTACATTTCCAGGGCATTTGC
>1 dna:chromosome chromosome:RGSC3.4:1:1:267910886:1 128271379 ID23124 U +
TCAAATACGTACATTTCCAGGGCATTTGCT
>1 dna:chromosome chromosome:RGSC3.4:1:1:267910886:1 128271380 ID3140 U +
CAAATACGTACATTTCCAGGGC
>1 dna:chromosome chromosome:RGSC3.4:1:1:267910886:1 128271404 ID60215 U +
TTGCTTAAAAGGTCGTTCCTTCTAGCGTC
>1 dna:chromosome chromosome:RGSC3.4:1:1:267910886:1 128271405 ID44732 U +
TGCTTAAAAGGTCGTTCCTTCTAGCGTCT
>1 dna:chromosome chromosome:RGSC3.4:1:1:267910886:1 128271408 ID56265 U +
TTAAAAGGTCGTTCCTTCTAGCGTCTGGCA
>1 dna:chromosome chromosome:RGSC3.4:1:1:267910886:1 128271409 ID9981 U +
TAAAAGGTCGTTCCTTCTAGCGTCTG
>1 dna:chromosome chromosome:RGSC3.4:1:1:267910886:1 128271409 ID9982 U +
TAAAAGGTCGTTCCTTCTAGCGTCTGGCAGC
>1 dna:chromosome chromosome:RGSC3.4:1:1:267910886:1 128271420 ID28965 U +
TCCTTCTAGCGTCTGGCAGCTGGAGAAGT
>1 dna:chromosome chromosome:RGSC3.4:1:1:267910886:1 128271433 ID47444 U +
TGGCAGCTGGAGAAGTTCTGGTGTTGA
>1 dna:chromosome chromosome:RGSC3.4:1:1:267910886:1 128271440 ID46478 U +
TGGAGAAGTTCTGGTGTTGAGACTCCTCA
>1 dna:chromosome chromosome:RGSC3.4:1:1:267910886:1 128271451 ID51333 U +
TGGTGTTGAGACTCCTCAAGGGATCA
>1 dna:chromosome chromosome:RGSC3.4:1:1:267910886:1 128271451 ID51334 U +
TGGTGTTGAGACTCCTCAAGGGATCAT
>1 dna:chromosome chromosome:RGSC3.4:1:1:267910886:1 128271451 ID51335 U +
TGGTGTTGAGACTCCTCAAGGGATCATC
>1 dna:chromosome chromosome:RGSC3.4:1:1:267910886:1 128271451 ID51336 U +
TGGTGTTGAGACTCCTCAAGGGATCATCAGC
>1 dna:chromosome chromosome:RGSC3.4:1:1:267910886:1 128271457 ID36546 U +
TGAGACTCCTCAAGGGATCATCAGCCTGC
>1 dna:chromosome chromosome:RGSC3.4:1:1:267910886:1 128271492 ID33810 U +
TGAAGGACAGGCATAAAGCATGC
>1 dna:chromosome chromosome:RGSC3.4:1:1:267910886:1 128271574 ID62532 U +
TTTTGAAAATAAGATACTAAGGTGCTTAA
>1 dna:chromosome chromosome:RGSC3.4:1:1:267910886:1 128271575 ID61883 U +
TTTGAAAATAAGATACTAAGGTGCTTAAG
>1 dna:chromosome chromosome:RGSC3.4:1:1:267910886:1 128271575 ID61884 U +
TTTGAAAATAAGATACTAAGGTGCTTAAGA
>1 dna:chromosome chromosome:RGSC3.4:1:1:267910886:1 128271576 ID59428 U +
TTGAAAATAAGATACTAAGGTGCT
>1 dna:chromosome chromosome:RGSC3.4:1:1:267910886:1 128271576 ID59429 U +
TTGAAAATAAGATACTAAGGTGCTTAAGA
>1 dna:chromosome chromosome:RGSC3.4:1:1:267910886:1 128271576 ID59430 U +
TTGAAAATAAGATACTAAGGTGCTTAAGAA
>1 dna:chromosome chromosome:RGSC3.4:1:1:267910886:1 128271577 ID32393 U +
TGAAAATAAGATACTAAGGTGCTTAAG
>1 dna:chromosome chromosome:RGSC3.4:1:1:267910886:1 128271577 ID32394 U +
TGAAAATAAGATACTAAGGTGCTTAAGAAT
>1 dna:chromosome chromosome:RGSC3.4:1:1:267910886:1 128271577 ID32395 U +
TGAAAATAAGATACTAAGGTGCTTAAGAATG
>1 dna:chromosome chromosome:RGSC3.4:1:1:267910886:1 128271581 ID580 U +
AATAAGATACTAAGGTGCTTAAGAAT
>1 dna:chromosome chromosome:RGSC3.4:1:1:267910886:1 128271582 ID2180 U +
ATAAGATACTAAGGTGCTTAAGA
>1 dna:chromosome chromosome:RGSC3.4:1:1:267910886:1 128271582 ID2181 U +
ATAAGATACTAAGGTGCTTAAGAA
>1 dna:chromosome chromosome:RGSC3.4:1:1:267910886:1 128271583 ID12047 U +
TAAGATACTAAGGTGCTTAAGAAT
>1 dna:chromosome chromosome:RGSC3.4:1:1:267910886:1 128271583 ID12048 U +
TAAGATACTAAGGTGCTTAAGAATGTTGA
>1 dna:chromosome chromosome:RGSC3.4:1:1:267910886:1 128271583 ID12049 U +
TAAGATACTAAGGTGCTTAAGAATGTTGAC
>1 dna:chromosome chromosome:RGSC3.4:1:1:267910886:1 128271584 ID380 U +
AAGATACTAAGGTGCTTAAGAA
>1 dna:chromosome chromosome:RGSC3.4:1:1:267910886:1 128271584 ID381 U +
AAGATACTAAGGTGCTTAAGAAT
>1 dna:chromosome chromosome:RGSC3.4:1:1:267910886:1 128271585 ID1473 U +
AGATACTAAGGTGCTTAAGAAT
>1 dna:chromosome chromosome:RGSC3.4:1:1:267910886:1 128271587 ID2221 U +
ATACTAAGGTGCTTAAGAATGTTGAC
>1 dna:chromosome chromosome:RGSC3.4:1:1:267910886:1 128271588 ID15626 U +
TACTAAGGTGCTTAAGAATGTTGACATGT
>1 dna:chromosome chromosome:RGSC3.4:1:1:267910886:1 128271588 ID15627 U +
TACTAAGGTGCTTAAGAATGTTGACATGTT
>1 dna:chromosome chromosome:RGSC3.4:1:1:267910886:1 128271590 ID5141 U +
CTAAGGTGCTTAAGAATGTTGA
>1 dna:chromosome chromosome:RGSC3.4:1:1:267910886:1 128271590 ID5142 U +
CTAAGGTGCTTAAGAATGTTGAC
>1 dna:chromosome chromosome:RGSC3.4:1:1:267910886:1 128271605 ID2797 U +
ATGTTGACATGTTGGTCGTTTGTTA
>1 dna:chromosome chromosome:RGSC3.4:1:1:267910886:1 128271606 ID55107 U +
TGTTGACATGTTGGTCGTTTGTTATCTGGT
>1 dna:chromosome chromosome:RGSC3.4:1:1:267910886:1 128271609 ID35184 U +
TGACATGTTGGTCGTTTGTTATCTGGTC
>1 dna:chromosome chromosome:RGSC3.4:1:1:267910886:1 128271609 ID35185 U +
TGACATGTTGGTCGTTTGTTATCTGGTCT
>1 dna:chromosome chromosome:RGSC3.4:1:1:267910886:1 128271609 ID35186 U +
TGACATGTTGGTCGTTTGTTATCTGGTCTC
>1 dna:chromosome chromosome:RGSC3.4:1:1:267910886:1 128271617 ID50695 U +
TGGTCGTTTGTTATCTGGTCTCTTGTGCCCC
>1 dna:chromosome chromosome:RGSC3.4:1:1:267910886:1 128271636 ID5453 U +
CTCTTGTGCCCCATTTCCCTAATTTCTTGGC
>1 dna:chromosome chromosome:RGSC3.4:1:1:267910886:1 128271651 ID27188 U +
TCCCTAATTTCTTGGCAAACTCTGAGTGTG
>1 dna:chromosome chromosome:RGSC3.4:1:1:267910886:1 128271655 ID13460 U +
TAATTTCTTGGCAAACTCTGAGTGTGTGT
>1 dna:chromosome chromosome:RGSC3.4:1:1:267910886:1 128271722 ID12 U +
AAAAAGATTTTTTAAAAATTTCAAAAGGTAGC
>1 dna:chromosome chromosome:RGSC3.4:1:1:267910886:1 128271729 ID62678 U +
TTTTTTAAAAATTTCAAAAGGTAGCCTATC
>1 dna:chromosome chromosome:RGSC3.4:1:1:267910886:1 128271733 ID56237 U +
TTAAAAATTTCAAAAGGTAGCCTATC
>1 dna:chromosome chromosome:RGSC3.4:1:1:267910886:1 128271734 ID9785 U +
TAAAAATTTCAAAAGGTAGCCTATCA
>1 dna:chromosome chromosome:RGSC3.4:1:1:267910886:1 128271734 ID9786 U +
TAAAAATTTCAAAAGGTAGCCTATCAAAAC
>1 dna:chromosome chromosome:RGSC3.4:1:1:267910886:1 128271734 ID9787 U +
TAAAAATTTCAAAAGGTAGCCTATCAAAACC
>1 dna:chromosome chromosome:RGSC3.4:1:1:267910886:1 128271739 ID2986 U +
ATTTCAAAAGGTAGCCTATCAA
>1 dna:chromosome chromosome:RGSC3.4:1:1:267910886:1 128271739 ID2987 U +
ATTTCAAAAGGTAGCCTATCAAA
>1 dna:chromosome chromosome:RGSC3.4:1:1:267910886:1 128271739 ID2988 U +
ATTTCAAAAGGTAGCCTATCAAAACC
>1 dna:chromosome chromosome:RGSC3.4:1:1:267910886:1 128271740 ID61615 U +
TTTCAAAAGGTAGCCTATCAAA
>1 dna:chromosome chromosome:RGSC3.4:1:1:267910886:1 128271740 ID61616 U +
TTTCAAAAGGTAGCCTATCAAAA
>1 dna:chromosome chromosome:RGSC3.4:1:1:267910886:1 128271740 ID61617 U +
TTTCAAAAGGTAGCCTATCAAAAC
>1 dna:chromosome chromosome:RGSC3.4:1:1:267910886:1 128271741 ID57326 U +
TTCAAAAGGTAGCCTATCAAAACC
>1 dna:chromosome chromosome:RGSC3.4:1:1:267910886:1 128271741 ID57327 U +
TTCAAAAGGTAGCCTATCAAAACCCTAGT
>1 dna:chromosome chromosome:RGSC3.4:1:1:267910886:1 128271742 ID22920 U +
TCAAAAGGTAGCCTATCAAAACCCTAGTC
>1 dna:chromosome chromosome:RGSC3.4:1:1:267910886:1 128271757 ID22891 U +
TCAAAACCCTAGTCAAACCTGCAGCTAAAAC
>1 dna:chromosome chromosome:RGSC3.4:1:1:267910886:1 128271769 ID22991 U +
TCAAACCTGCAGCTAAAACTTTAAAGAGCCC
>1 dna:chromosome chromosome:RGSC3.4:1:1:267910886:1 128271787 ID5963 U +
CTTTAAAGAGCCCTCGAACGTC
>1 dna:chromosome chromosome:RGSC3.4:1:1:267910886:1 128271822 ID35182 U +
TGACATGTGGGAACCTCGTGTTCTACTCAGT
>1 dna:chromosome chromosome:RGSC3.4:1:1:267910886:1 128271842 ID58769 U +
TTCTACTCAGTGGTGCTGTCTCCTCTCATT
>1 dna:chromosome chromosome:RGSC3.4:1:1:267910886:1 128271862 ID28380 U +
TCCTCTCATTTTATAAGCTGTGGCTGT
>1 dna:chromosome chromosome:RGSC3.4:1:1:267910886:1 128271891 ID58559 U +
TTCCTTTCCATTGGCTGATGGGCTAA
>1 dna:chromosome chromosome:RGSC3.4:1:1:267910886:1 128271892 ID29155 U +
TCCTTTCCATTGGCTGATGGGCTAAC
>1 dna:chromosome chromosome:RGSC3.4:1:1:267910886:1 128271896 ID58225 U +
TTCCATTGGCTGATGGGCTAACCCCTCTGT
>1 dna:chromosome chromosome:RGSC3.4:1:1:267910886:1 128271959 ID1309 U +
AGAAATTGTCACTAAAGAAGTTTCCGGTGT
>1 dna:chromosome chromosome:RGSC3.4:1:1:267910886:1 128271960 ID6195 U +
GAAATTGTCACTAAAGAAGTTTCCGGTGT
>1 dna:chromosome chromosome:RGSC3.4:1:1:267910886:1 128271965 ID52489 U +
TGTCACTAAAGAAGTTTCCGGTGTATGGCA
>1 dna:chromosome chromosome:RGSC3.4:1:1:267910886:1 128271971 ID10423 U +
TAAAGAAGTTTCCGGTGTATGGCACTTAGA
>1 dna:chromosome chromosome:RGSC3.4:1:1:267910886:1 128271980 ID58339 U +
TTCCGGTGTATGGCACTTAGAAAGCCAC
>1 dna:chromosome chromosome:RGSC3.4:1:1:267910886:1 128272060 ID31994 U +
TCTTTCAATTCTTAGTTGTTGACCTTGACC
>1 dna:chromosome chromosome:RGSC3.4:1:1:267910886:1 128272092 ID26724 U +
TCCCACATGAATCTGGTCATACAATCTTGG
>1 dna:chromosome chromosome:RGSC3.4:1:1:267910886:1 128272099 ID34123 U +
TGAATCTGGTCATACAATCTTGGACACAATC
>1 dna:chromosome chromosome:RGSC3.4:1:1:267910886:1 128272105 ID50583 U +
TGGTCATACAATCTTGGACACAATCTTTA
>1 dna:chromosome chromosome:RGSC3.4:1:1:267910886:1 128272119 ID46187 U +
TGGACACAATCTTTAAATGTCTTTTCTACT
>1 dna:chromosome chromosome:RGSC3.4:1:1:267910886:1 128272164 ID46152 U +
TGGACAAGTGGTGGCATTACCACCCA
>1 dna:chromosome chromosome:RGSC3.4:1:1:267910886:1 128272195 ID21892 U +
TATGCTAGAAATGGAGCATCCCAGGT
>1 dna:chromosome chromosome:RGSC3.4:1:1:267910886:1 128272195 ID21893 U +
TATGCTAGAAATGGAGCATCCCAGGTTC
>1 dna:chromosome chromosome:RGSC3.4:1:1:267910886:1 128272197 ID43830 U +
TGCTAGAAATGGAGCATCCCAGGTTCCTGC
>1 dna:chromosome chromosome:RGSC3.4:1:1:267910886:1 128272200 ID16747 U +
TAGAAATGGAGCATCCCAGGTTC
>1 dna:chromosome chromosome:RGSC3.4:1:1:267910886:1 128272221 ID28605 U +
TCCTGCCAAGGACAACTCAATCAGAA
>1 dna:chromosome chromosome:RGSC3.4:1:1:267910886:1 128272221 ID28606 U +
TCCTGCCAAGGACAACTCAATCAGAACGTGC
>1 dna:chromosome chromosome:RGSC3.4:1:1:267910886:1 128272241 ID24100 U +
TCAGAACGTGCATTGCAACAGACTTCTTGT
>1 dna:chromosome chromosome:RGSC3.4:1:1:267910886:1 128272267 ID61196 U +
TTGTGTGTGTTTCAACTTGGAAAATCCT
>1 dna:chromosome chromosome:RGSC3.4:1:1:267910886:1 128272273 ID9460 U +
GTGTTTCAACTTGGAAAATCCTGA
>1 dna:chromosome chromosome:RGSC3.4:1:1:267910886:1 128272277 ID57442 U +
TTCAACTTGGAAAATCCTGATGTGGGTGCA
>1 dna:chromosome chromosome:RGSC3.4:1:1:267910886:1 128272278 ID23269 U +
TCAACTTGGAAAATCCTGATGTGGGTGCA
>1 dna:chromosome chromosome:RGSC3.4:1:1:267910886:1 128272312 ID9948 U +
TAAAAGCTAAGGACACCAAGCCACAGAGGA
>1 dna:chromosome chromosome:RGSC3.4:1:1:267910886:1 128272337 ID7031 U +
GAGGAGTAACTTGCCTGAGAATATGCACT
>1 dna:chromosome chromosome:RGSC3.4:1:1:267910886:1 128272348 ID43068 U +
TGCCTGAGAATATGCACTCAGTTGAGTGTGGT
>1 dna:chromosome chromosome:RGSC3.4:1:1:267910886:1 128272352 ID36365 U +
TGAGAATATGCACTCAGTTGAGTGTGGTGT
>1 dna:chromosome chromosome:RGSC3.4:1:1:267910886:1 128272352 ID36366 U +
TGAGAATATGCACTCAGTTGAGTGTGGTGTG
>1 dna:chromosome chromosome:RGSC3.4:1:1:267910886:1 128272358 ID21850 U +
TATGCACTCAGTTGAGTGTGGTGT
>1 dna:chromosome chromosome:RGSC3.4:1:1:267910886:1 128272358 ID21851 U +
TATGCACTCAGTTGAGTGTGGTGTGA
>1 dna:chromosome chromosome:RGSC3.4:1:1:267910886:1 128272358 ID21852 U +
TATGCACTCAGTTGAGTGTGGTGTGAC
>1 dna:chromosome chromosome:RGSC3.4:1:1:267910886:1 128272358 ID21853 U +
TATGCACTCAGTTGAGTGTGGTGTGACTCC
>1 dna:chromosome chromosome:RGSC3.4:1:1:267910886:1 128272376 ID51300 U +
TGGTGTGACTCCTCGTGTAGAGGCATAGA
>1 dna:chromosome chromosome:RGSC3.4:1:1:267910886:1 128272401 ID17249 U +
TAGACAGGTATCTATTCACTCAAGATAGAGC
>1 dna:chromosome chromosome:RGSC3.4:1:1:267910886:1 128272411 ID29987 U +
TCTATTCACTCAAGATAGAGCGCCCA
>1 dna:chromosome chromosome:RGSC3.4:1:1:267910886:1 128272489 ID61458 U +
TTTAATGGGGTAACTCATGAGACTATGGTT
>1 dna:chromosome chromosome:RGSC3.4:1:1:267910886:1 128272491 ID13178 U +
TAATGGGGTAACTCATGAGACTATGGTTA
>1 dna:chromosome chromosome:RGSC3.4:1:1:267910886:1 128272506 ID36541 U +
TGAGACTATGGTTAAGGGATTACAGGA
>1 dna:chromosome chromosome:RGSC3.4:1:1:267910886:1 128272506 ID36542 U +
TGAGACTATGGTTAAGGGATTACAGGAGT
>1 dna:chromosome chromosome:RGSC3.4:1:1:267910886:1 128272551 ID22909 U +
TCAAAAGATACATAGTGTAAAGGCCC
>1 dna:chromosome chromosome:RGSC3.4:1:1:267910886:1 128272551 ID22910 U +
TCAAAAGATACATAGTGTAAAGGCCCATCC
>1 dna:chromosome chromosome:RGSC3.4:1:1:267910886:1 128272559 ID14468 U +
TACATAGTGTAAAGGCCCATCCAGTG
>1 dna:chromosome chromosome:RGSC3.4:1:1:267910886:1 128272559 ID14469 U +
TACATAGTGTAAAGGCCCATCCAGTGTG
>1 dna:chromosome chromosome:RGSC3.4:1:1:267910886:1 128272578 ID26265 U +
TCCAGTGTGGGTGACCGACAATGAATACT
>1 dna:chromosome chromosome:RGSC3.4:1:1:267910886:1 128272584 ID9368 U +
GTGGGTGACCGACAATGAATACTGAATCT
>1 dna:chromosome chromosome:RGSC3.4:1:1:267910886:1 128272585 ID49866 U +
TGGGTGACCGACAATGAATACTGAATCTAT
>1 dna:chromosome chromosome:RGSC3.4:1:1:267910886:1 128272585 ID49867 U +
TGGGTGACCGACAATGAATACTGAATCTATG
>1 dna:chromosome chromosome:RGSC3.4:1:1:267910886:1 128272587 ID8836 U +
GGTGACCGACAATGAATACTGAATCTATG
>1 dna:chromosome chromosome:RGSC3.4:1:1:267910886:1 128272587 ID8837 U +
GGTGACCGACAATGAATACTGAATCTATGG
>1 dna:chromosome chromosome:RGSC3.4:1:1:267910886:1 128272604 ID1161 U +
ACTGAATCTATGGAGCTTCCTGTATGACC
>1 dna:chromosome chromosome:RGSC3.4:1:1:267910886:1 128272637 ID26308 U +
TCCATAGCAACAGTCACTGCTTCTTAGGT
>1 dna:chromosome chromosome:RGSC3.4:1:1:267910886:1 128272637 ID26309 U +
TCCATAGCAACAGTCACTGCTTCTTAGGTC
>1 dna:chromosome chromosome:RGSC3.4:1:1:267910886:1 128272641 ID17972 U +
TAGCAACAGTCACTGCTTCTTAGGTC
>1 dna:chromosome chromosome:RGSC3.4:1:1:267910886:1 128272657 ID59189 U +
TTCTTAGGTCTACTGATGAACAGGGA
>1 dna:chromosome chromosome:RGSC3.4:1:1:267910886:1 128272705 ID36115 U +
TGAGAAACCAGAGTGTTACCTCCCAGA
>1 dna:chromosome chromosome:RGSC3.4:1:1:267910886:1 128272705 ID36117 U +
TGAGAAACCAGAGTGTTACCTCCCAGACGGT
>1 dna:chromosome chromosome:RGSC3.4:1:1:267910886:1 128272721 ID15259 U +
TACCTCCCAGACGGTGTTTTCAACTGGGC
>1 dna:chromosome chromosome:RGSC3.4:1:1:267910886:1 128272738 ID61631 U +
TTTCAACTGGGCTCTCAGGAGAAGCAAAG
>1 dna:chromosome chromosome:RGSC3.4:1:1:267910886:1 128272777 ID13067 U +
TAATGACACTTCATTTTCAAAGCTACAAGC
>1 dna:chromosome chromosome:RGSC3.4:1:1:267910886:1 128272800 ID13784 U +
TACAAGCTTCCCTACCAAATGTTAGCATGA
>1 dna:chromosome chromosome:RGSC3.4:1:1:267910886:1 128272847 ID17055 U +
TAGAATACACATAGACACTTGTGTGTCCTGC
>1 dna:chromosome chromosome:RGSC3.4:1:1:267910886:1 128272849 ID6370 U +
GAATACACATAGACACTTGTGTGTCCTGCT
>1 dna:chromosome chromosome:RGSC3.4:1:1:267910886:1 128272852 ID14019 U +
TACACATAGACACTTGTGTGTCCTGCTCCTT
>1 dna:chromosome chromosome:RGSC3.4:1:1:267910886:1 128272951 ID36467 U +
TGAGACACTCTAACCCTTCAGAATAGATAA
>1 dna:chromosome chromosome:RGSC3.4:1:1:267910886:1 128272985 ID22196 U +
TATTAAGTTATTCATAACTTTGGGCCTCC
>1 dna:chromosome chromosome:RGSC3.4:1:1:267910886:1 128272987 ID56515 U +
TTAAGTTATTCATAACTTTGGGCCTCCAAT
>1 dna:chromosome chromosome:RGSC3.4:1:1:267910886:1 128272990 ID2126 U +
AGTTATTCATAACTTTGGGCCTCCAAT
>1 dna:chromosome chromosome:RGSC3.4:1:1:267910886:1 128273047 ID57413 U +
TTCAACATCTTGTAAATTATAAACCTGCCC
>1 dna:chromosome chromosome:RGSC3.4:1:1:267910886:1 128273053 ID2469 U +
ATCTTGTAAATTATAAACCTGCCC
>1 dna:chromosome chromosome:RGSC3.4:1:1:267910886:1 128273057 ID51838 U +
TGTAAATTATAAACCTGCCCTGAACAATGG
>1 dna:chromosome chromosome:RGSC3.4:1:1:267910886:1 128273064 ID20731 U +
TATAAACCTGCCCTGAACAATG
>1 dna:chromosome chromosome:RGSC3.4:1:1:267910886:1 128273090 ID36333 U +
TGAGAAGTCTAGGTACATTTGGAGGTC
>1 dna:chromosome chromosome:RGSC3.4:1:1:267910886:1 128273099 ID19627 U +
TAGGTACATTTGGAGGTCCTC
>1 dna:chromosome chromosome:RGSC3.4:1:1:267910886:1 128273121 ID45712 U +
TGGAAGAACACACAACCAACTCATTGAC
>1 dna:chromosome chromosome:RGSC3.4:1:1:267910886:1 128273121 ID45713 U +
TGGAAGAACACACAACCAACTCATTGACTGC
>1 dna:chromosome chromosome:RGSC3.4:1:1:267910886:1 128273181 ID34361 U +
TGAATTCCTCTGAAAGTTGGAACATGTTC
>1 dna:chromosome chromosome:RGSC3.4:1:1:267910886:1 128273198 ID45607 U +
TGGAACATGTTCTTTGAAATATTTCTCAGAT
>1 dna:chromosome chromosome:RGSC3.4:1:1:267910886:1 128273212 ID32872 U +
TGAAATATTTCTCAGATGTCATCACTTC
>1 dna:chromosome chromosome:RGSC3.4:1:1:267910886:1 128273212 ID32873 U +
TGAAATATTTCTCAGATGTCATCACTTCCTC
>1 dna:chromosome chromosome:RGSC3.4:1:1:267910886:1 128273238 ID28271 U +
TCCTCCAAAGTATTCAAGTAAATGTGCCACC
>1 dna:chromosome chromosome:RGSC3.4:1:1:267910886:1 128273241 ID25404 U +
TCCAAAGTATTCAAGTAAATGTGCCACCTC
>1 dna:chromosome chromosome:RGSC3.4:1:1:267910886:1 128273241 ID25405 U +
TCCAAAGTATTCAAGTAAATGTGCCACCTCC
>1 dna:chromosome chromosome:RGSC3.4:1:1:267910886:1 128273245 ID533 U +
AAGTATTCAAGTAAATGTGCCACCTC
>1 dna:chromosome chromosome:RGSC3.4:1:1:267910886:1 128273247 ID9013 U +
GTATTCAAGTAAATGTGCCACCTC
>1 dna:chromosome chromosome:RGSC3.4:1:1:267910886:1 128273248 ID22335 U +
TATTCAAGTAAATGTGCCACCTC
>1 dna:chromosome chromosome:RGSC3.4:1:1:267910886:1 128273248 ID22336 U +
TATTCAAGTAAATGTGCCACCTCC
>1 dna:chromosome chromosome:RGSC3.4:1:1:267910886:1 128273249 ID2869 U +
ATTCAAGTAAATGTGCCACCTCC
>1 dna:chromosome chromosome:RGSC3.4:1:1:267910886:1 128273250 ID57497 U +
TTCAAGTAAATGTGCCACCTCCTTACCTC
>1 dna:chromosome chromosome:RGSC3.4:1:1:267910886:1 128273281 ID25406 U +
TCCAAAGTCTTTGTGAGAAGGAGAAGC
>1 dna:chromosome chromosome:RGSC3.4:1:1:267910886:1 128273337 ID23915 U +
TCACTAGAAGTTGTACTTGCCCGGGGA
>1 dna:chromosome chromosome:RGSC3.4:1:1:267910886:1 128273337 ID23916 U +
TCACTAGAAGTTGTACTTGCCCGGGGAG
>1 dna:chromosome chromosome:RGSC3.4:1:1:267910886:1 128273341 ID17041 U +
TAGAAGTTGTACTTGCCCGGGGA
>1 dna:chromosome chromosome:RGSC3.4:1:1:267910886:1 128273372 ID21403 U +
TATCCTAAGTAGTATAAGAGGTGTTTTAACT
>1 dna:chromosome chromosome:RGSC3.4:1:1:267910886:1 128273374 ID27778 U +
TCCTAAGTAGTATAAGAGGTGTTTTAACTT
>1 dna:chromosome chromosome:RGSC3.4:1:1:267910886:1 128273376 ID5144 U +
CTAAGTAGTATAAGAGGTGTTTTAA
>1 dna:chromosome chromosome:RGSC3.4:1:1:267910886:1 128273379 ID2016 U +
AGTAGTATAAGAGGTGTTTTAACTT
>1 dna:chromosome chromosome:RGSC3.4:1:1:267910886:1 128273382 ID2022 U +
AGTATAAGAGGTGTTTTAACTT
>1 dna:chromosome chromosome:RGSC3.4:1:1:267910886:1 128273386 ID12017 U +
TAAGAGGTGTTTTAACTTTGATCGCTCTT
>1 dna:chromosome chromosome:RGSC3.4:1:1:267910886:1 128273386 ID12018 U +
TAAGAGGTGTTTTAACTTTGATCGCTCTTA
>1 dna:chromosome chromosome:RGSC3.4:1:1:267910886:1 128273413 ID56270 U +
TTAAAAGTGGTCCAGCCTACGTATTGCTTC
>1 dna:chromosome chromosome:RGSC3.4:1:1:267910886:1 128273413 ID56271 U +
TTAAAAGTGGTCCAGCCTACGTATTGCTTCT
>1 dna:chromosome chromosome:RGSC3.4:1:1:267910886:1 128273414 ID10005 U +
TAAAAGTGGTCCAGCCTACGTATTGCT
>1 dna:chromosome chromosome:RGSC3.4:1:1:267910886:1 128273414 ID10007 U +
TAAAAGTGGTCCAGCCTACGTATTGCTT
>1 dna:chromosome chromosome:RGSC3.4:1:1:267910886:1 128273414 ID10008 U +
TAAAAGTGGTCCAGCCTACGTATTGCTTC
>1 dna:chromosome chromosome:RGSC3.4:1:1:267910886:1 128273414 ID10009 U +
TAAAAGTGGTCCAGCCTACGTATTGCTTCT
>1 dna:chromosome chromosome:RGSC3.4:1:1:267910886:1 128273419 ID9376 U +
GTGGTCCAGCCTACGTATTGC
>1 dna:chromosome chromosome:RGSC3.4:1:1:267910886:1 128273419 ID9377 U +
GTGGTCCAGCCTACGTATTGCTTCTATGT
>1 dna:chromosome chromosome:RGSC3.4:1:1:267910886:1 128273453 ID32657 U +
TGAAAGAGGAAAAGCGATCTGGGCAAATGT
>1 dna:chromosome chromosome:RGSC3.4:1:1:267910886:1 128273512 ID15959 U +
TACTCCTTGGAGATGATAGAAGTGGCCTGT
>1 dna:chromosome chromosome:RGSC3.4:1:1:267910886:1 128273519 ID46530 U +
TGGAGATGATAGAAGTGGCCTGTACA
>1 dna:chromosome chromosome:RGSC3.4:1:1:267910886:1 128273561 ID62709 U +
TTTTTTTTACTGGAAAACTCACTTCATGCC
>1 dna:chromosome chromosome:RGSC3.4:1:1:267910886:1 128273571 ID45289 U +
TGGAAAACTCACTTCATGCCTTTCTCT
>1 dna:chromosome chromosome:RGSC3.4:1:1:267910886:1 128273571 ID45290 U +
TGGAAAACTCACTTCATGCCTTTCTCTGA
>1 dna:chromosome chromosome:RGSC3.4:1:1:267910886:1 128273571 ID45291 U +
TGGAAAACTCACTTCATGCCTTTCTCTGAG
>1 dna:chromosome chromosome:RGSC3.4:1:1:267910886:1 128273597 ID37991 U +
TGAGTAGCTCCTCTGGAGTATTCAGACTGC
>1 dna:chromosome chromosome:RGSC3.4:1:1:267910886:1 128273598 ID7120 U +
GAGTAGCTCCTCTGGAGTATTCAGACTGC
>1 dna:chromosome chromosome:RGSC3.4:1:1:267910886:1 128273613 ID2025 U +
AGTATTCAGACTGCTGTCTCGAATCTGTCC
>1 dna:chromosome chromosome:RGSC3.4:1:1:267910886:1 128273629 ID30394 U +
TCTCGAATCTGTCCATTTATCACTGGGATC
>1 dna:chromosome chromosome:RGSC3.4:1:1:267910886:1 128273640 ID26530 U +
TCCATTTATCACTGGGATCCAAACAAGTCA
>1 dna:chromosome chromosome:RGSC3.4:1:1:267910886:1 128273648 ID24003 U +
TCACTGGGATCCAAACAAGTCACTCAGGG
>1 dna:chromosome chromosome:RGSC3.4:1:1:267910886:1 128273652 ID48951 U +
TGGGATCCAAACAAGTCACTCAGGGTT
>1 dna:chromosome chromosome:RGSC3.4:1:1:267910886:1 128273657 ID25296 U +
TCCAAACAAGTCACTCAGGGTTGAGGAGA
>1 dna:chromosome chromosome:RGSC3.4:1:1:267910886:1 128273657 ID25297 U +
TCCAAACAAGTCACTCAGGGTTGAGGAGAGA
>1 dna:chromosome chromosome:RGSC3.4:1:1:267910886:1 128273720 ID52813 U +
TGTCCTGAAAGGCTTGCCATTGTGGGGAT
>1 dna:chromosome chromosome:RGSC3.4:1:1:267910886:1 128273722 ID28478 U +
TCCTGAAAGGCTTGCCATTGTGGGGATAC
>1 dna:chromosome chromosome:RGSC3.4:1:1:267910886:1 128273725 ID32753 U +
TGAAAGGCTTGCCATTGTGGGGATAC
>1 dna:chromosome chromosome:RGSC3.4:1:1:267910886:1 128273764 ID38794 U +
TGATATCTCCTTCACCAAGAAAGAAGGTTCT
>1 dna:chromosome chromosome:RGSC3.4:1:1:267910886:1 128273839 ID4719 U +
CCTCTACCTTGATGACAAGCTCTAAAC
>1 dna:chromosome chromosome:RGSC3.4:1:1:267910886:1 128273840 ID5385 U +
CTCTACCTTGATGACAAGCTCTAAACT
>1 dna:chromosome chromosome:RGSC3.4:1:1:267910886:1 128273852 ID6480 U +
GACAAGCTCTAAACTACTCCACTGGGGTGAC
>1 dna:chromosome chromosome:RGSC3.4:1:1:267910886:1 128274089 ID51987 U +
TGTAATTCTACATAAGTTGAAAGGGATGT
>1 dna:chromosome chromosome:RGSC3.4:1:1:267910886:1 128274187 ID21712 U +
TATGAGGAGAGTCTTACAATGGTTCTACTGA
>1 dna:chromosome chromosome:RGSC3.4:1:1:267910886:1 128274190 ID7027 U +
GAGGAGAGTCTTACAATGGTTCTACTGAA
>1 dna:chromosome chromosome:RGSC3.4:1:1:267910886:1 128274192 ID8296 U +
GGAGAGTCTTACAATGGTTCTACTGAA
>1 dna:chromosome chromosome:RGSC3.4:1:1:267910886:1 128274212 ID16058 U +
TACTGAATCATTAGGGAAATATCAGGTA
>1 dna:chromosome chromosome:RGSC3.4:1:1:267910886:1 128274212 ID16059 U +
TACTGAATCATTAGGGAAATATCAGGTAGT
>1 dna:chromosome chromosome:RGSC3.4:1:1:267910886:1 128274296 ID924 U +
ACCAGAATACTGCTATTCCTGGGTAAC
>1 dna:chromosome chromosome:RGSC3.4:1:1:267910886:1 128274337 ID14925 U +
TACCAGTGGAAGCAATGGAAAAGCAGAG
>1 dna:chromosome chromosome:RGSC3.4:1:1:267910886:1 128274368 ID9681 U +
TAAAAACTACACAAGGACTTTAGGAAATGC
>1 dna:chromosome chromosome:RGSC3.4:1:1:267910886:1 128274476 ID27449 U +
TCCGAAGTCATAGACAAGTTGGAAAGTG
>1 dna:chromosome chromosome:RGSC3.4:1:1:267910886:1 128274476 ID27450 U +
TCCGAAGTCATAGACAAGTTGGAAAGTGTC
>1 dna:chromosome chromosome:RGSC3.4:1:1:267910886:1 128274708 ID12879 U +
TAATATGTGCATATTGTGGCTAAGCCCT
>1 dna:chromosome chromosome:RGSC3.4:1:1:267910886:1 128274708 ID12880 U +
TAATATGTGCATATTGTGGCTAAGCCCTTA
>1 dna:chromosome chromosome:RGSC3.4:1:1:267910886:1 128274816 ID59126 U +
TTCTGTAAAATGGAAAGAGGACTGG
>1 dna:chromosome chromosome:RGSC3.4:1:1:267910886:1 128274856 ID36123 U +
TGAGAAACTAAATGAGTTAACATTGAGGA
>1 dna:chromosome chromosome:RGSC3.4:1:1:267910886:1 128274912 ID16657 U +
TAGAAAGATACTGGATAAATAGTATGGTGT
>1 dna:chromosome chromosome:RGSC3.4:1:1:267910886:1 128274995 ID13517 U +
TACAAAAATAAAGGTGTGCCGTTCATATGC
>1 dna:chromosome chromosome:RGSC3.4:1:1:267910886:1 128274999 ID34 U +
AAAATAAAGGTGTGCCGTTCATATGCTCT
>1 dna:chromosome chromosome:RGSC3.4:1:1:267910886:1 128275000 ID130 U +
AAATAAAGGTGTGCCGTTCATATGCTCTGT
>1 dna:chromosome chromosome:RGSC3.4:1:1:267910886:1 128275108 ID60996 U +
TTGTAGAGGTGTGCATATGAAATCAAGATA
>1 dna:chromosome chromosome:RGSC3.4:1:1:267910886:1 128275161 ID24783 U +
TCATAGTCATTAGGTACATGCAAATTAAAA
>1 dna:chromosome chromosome:RGSC3.4:1:1:267910886:1 128275221 ID32445 U +
TGAAAATGGGTATGATAAAGGACTGATATC
>1 dna:chromosome chromosome:RGSC3.4:1:1:267910886:1 128275241 ID6747 U +
GACTGATATCACCAAATGTCATAGAGGGT
>1 dna:chromosome chromosome:RGSC3.4:1:1:267910886:1 128275279 ID23994 U +
TCACTGCCTCTTCCTGTGCCAGTG
>1 dna:chromosome chromosome:RGSC3.4:1:1:267910886:1 128275304 ID45644 U +
TGGAACTACGGTGAAACTGCAAATTGCCAT
>1 dna:chromosome chromosome:RGSC3.4:1:1:267910886:1 128275408 ID32901 U +
TGAAATCATGTGTTTATACAAAGGGTTT
>1 dna:chromosome chromosome:RGSC3.4:1:1:267910886:1 128275519 ID40462 U +
TGCAACCACAAGAGTCGCCCTGTGACTACTA
>1 dna:chromosome chromosome:RGSC3.4:1:1:267910886:1 128275525 ID3347 U +
CACAAGAGTCGCCCTGTGACTACTATTTTGA
>1 dna:chromosome chromosome:RGSC3.4:1:1:267910886:1 128275539 ID53449 U +
TGTGACTACTATTTTGAGTACATTGTGCCA
>1 dna:chromosome chromosome:RGSC3.4:1:1:267910886:1 128275545 ID15856 U +
TACTATTTTGAGTACATTGTGCCAAAGGC
>1 dna:chromosome chromosome:RGSC3.4:1:1:267910886:1 128275579 ID53929 U +
TGTGCATGCCATGTGCTTTCATTTATTTAA
>1 dna:chromosome chromosome:RGSC3.4:1:1:267910886:1 128275700 ID55045 U +
TGTTCTTCCAGTGGACCTGAGTTCAGTTC
>1 dna:chromosome chromosome:RGSC3.4:1:1:267910886:1 128275753 ID18306 U +
TAGCCACCAATAACTGATTCCAGGGG
>1 dna:chromosome chromosome:RGSC3.4:1:1:267910886:1 128275763 ID11614 U +
TAACTGATTCCAGGGGACTCCATTGCCCTAT
>1 dna:chromosome chromosome:RGSC3.4:1:1:267910886:1 128275816 ID23787 U +
TCACATGTAACATACACTGGCACAATACA
>1 dna:chromosome chromosome:RGSC3.4:1:1:267910886:1 128275897 ID13804 U +
TACAAGGGCCAGAAAAGATTATTCTATG
>1 dna:chromosome chromosome:RGSC3.4:1:1:267910886:1 128276046 ID34336 U +
TGAATTATCCTGTGATGCACACTGAAGACC
>1 dna:chromosome chromosome:RGSC3.4:1:1:267910886:1 128276053 ID28765 U +
TCCTGTGATGCACACTGAAGACCCCCACAGT
>1 dna:chromosome chromosome:RGSC3.4:1:1:267910886:1 128276096 ID54962 U +
TGTTCCATGTATCGATGATCAGAAGTT
>1 dna:chromosome chromosome:RGSC3.4:1:1:267910886:1 128276098 ID58218 U +
TTCCATGTATCGATGATCAGAAGTTGAGC
>1 dna:chromosome chromosome:RGSC3.4:1:1:267910886:1 128276154 ID30442 U +
TCTCTATCTTGTTTGGTTACATGGGTATC
>1 dna:chromosome chromosome:RGSC3.4:1:1:267910886:1 128276156 ID29945 U +
TCTATCTTGTTTGGTTACATGGGTATCA
>1 dna:chromosome chromosome:RGSC3.4:1:1:267910886:1 128276156 ID29946 U +
TCTATCTTGTTTGGTTACATGGGTATCAA
>1 dna:chromosome chromosome:RGSC3.4:1:1:267910886:1 128276156 ID29947 U +
TCTATCTTGTTTGGTTACATGGGTATCAAA
>1 dna:chromosome chromosome:RGSC3.4:1:1:267910886:1 128276159 ID2470 U +
ATCTTGTTTGGTTACATGGGTATCAAA
>1 dna:chromosome chromosome:RGSC3.4:1:1:267910886:1 128276161 ID5957 U +
CTTGTTTGGTTACATGGGTATCAAA
>1 dna:chromosome chromosome:RGSC3.4:1:1:267910886:1 128276186 ID14645 U +
TACATTCGATAGAATTCAGCATCACTGTGT
>1 dna:chromosome chromosome:RGSC3.4:1:1:267910886:1 128276191 ID29334 U +
TCGATAGAATTCAGCATCACTGTGTGAATC
>1 dna:chromosome chromosome:RGSC3.4:1:1:267910886:1 128276195 ID17153 U +
TAGAATTCAGCATCACTGTGTGAATCTTGC
>1 dna:chromosome chromosome:RGSC3.4:1:1:267910886:1 128276195 ID17154 U +
TAGAATTCAGCATCACTGTGTGAATCTTGCT
>1 dna:chromosome chromosome:RGSC3.4:1:1:267910886:1 128276207 ID24027 U +
TCACTGTGTGAATCTTGCTATGTGGAGT
>1 dna:chromosome chromosome:RGSC3.4:1:1:267910886:1 128276207 ID24028 U +
TCACTGTGTGAATCTTGCTATGTGGAGTT
>1 dna:chromosome chromosome:RGSC3.4:1:1:267910886:1 128276213 ID53315 U +
TGTGAATCTTGCTATGTGGAGTTACACCC
>1 dna:chromosome chromosome:RGSC3.4:1:1:267910886:1 128276213 ID53316 U +
TGTGAATCTTGCTATGTGGAGTTACACCCT
>1 dna:chromosome chromosome:RGSC3.4:1:1:267910886:1 128276248 ID9889 U +
TAAAAGACACTAAACAACGTTGACAGAGAA
>1 dna:chromosome chromosome:RGSC3.4:1:1:267910886:1 128276248 ID9890 U +
TAAAAGACACTAAACAACGTTGACAGAGAAG
>1 dna:chromosome chromosome:RGSC3.4:1:1:267910886:1 128276306 ID31460 U +
TCTTAAGCACTTCTTTGTCTCTAATGGCC
>1 dna:chromosome chromosome:RGSC3.4:1:1:267910886:1 128276309 ID12172 U +
TAAGCACTTCTTTGTCTCTAATGGCCAGGT
>1 dna:chromosome chromosome:RGSC3.4:1:1:267910886:1 128276348 ID26560 U +
TCCATTTTGTCTGATCTTCACAGAGTGAC
>1 dna:chromosome chromosome:RGSC3.4:1:1:267910886:1 128276390 ID55476 U +
TGTTTGTTTGTTTCTTACACAAAATGCCTCTT
>1 dna:chromosome chromosome:RGSC3.4:1:1:267910886:1 128276396 ID62283 U +
TTTGTTTCTTACACAAAATGCCTCTTTCATG
>1 dna:chromosome chromosome:RGSC3.4:1:1:267910886:1 128276415 ID7779 U +
GCCTCTTTCATGGTTTGAGCATCAGGGTGT
>1 dna:chromosome chromosome:RGSC3.4:1:1:267910886:1 128276444 ID31792 U +
TCTTCTTCAGATCTCAAATGAGCCTCCTTT
>1 dna:chromosome chromosome:RGSC3.4:1:1:267910886:1 128276455 ID30031 U +
TCTCAAATGAGCCTCCTTTAAGAGGCCTG
>1 dna:chromosome chromosome:RGSC3.4:1:1:267910886:1 128276487 ID24863 U +
TCATCATATAGCCCAGGCTGAGCTGGAACA
>1 dna:chromosome chromosome:RGSC3.4:1:1:267910886:1 128276494 ID2250 U +
ATAGCCCAGGCTGAGCTGGAACA
>1 dna:chromosome chromosome:RGSC3.4:1:1:267910886:1 128276505 ID37461 U +
TGAGCTGGAACATTCAGCAATTTCCTTGCC
>1 dna:chromosome chromosome:RGSC3.4:1:1:267910886:1 128276505 ID37462 U +
TGAGCTGGAACATTCAGCAATTTCCTTGCCT
>1 dna:chromosome chromosome:RGSC3.4:1:1:267910886:1 128276505 ID37463 U +
TGAGCTGGAACATTCAGCAATTTCCTTGCCTC
>1 dna:chromosome chromosome:RGSC3.4:1:1:267910886:1 128276510 ID45608 U +
TGGAACATTCAGCAATTTCCTTGCCTCT
>1 dna:chromosome chromosome:RGSC3.4:1:1:267910886:1 128276510 ID45609 U +
TGGAACATTCAGCAATTTCCTTGCCTCTC
>1 dna:chromosome chromosome:RGSC3.4:1:1:267910886:1 128276510 ID45610 U +
TGGAACATTCAGCAATTTCCTTGCCTCTCC
>1 dna:chromosome chromosome:RGSC3.4:1:1:267910886:1 128276510 ID45611 U +
TGGAACATTCAGCAATTTCCTTGCCTCTCCT
>1 dna:chromosome chromosome:RGSC3.4:1:1:267910886:1 128276577 ID59642 U +
TTGAATCAGATCTCAGTCCTAGGTAGTTCA
>1 dna:chromosome chromosome:RGSC3.4:1:1:267910886:1 128276634 ID11857 U +
TAAGAATGTGCCCGGCCTTGCTGAA
>1 dna:chromosome chromosome:RGSC3.4:1:1:267910886:1 128276634 ID11858 U +
TAAGAATGTGCCCGGCCTTGCTGAAGACT
>1 dna:chromosome chromosome:RGSC3.4:1:1:267910886:1 128276652 ID44352 U +
TGCTGAAGACTGCACCTGATCTTGTACA
>1 dna:chromosome chromosome:RGSC3.4:1:1:267910886:1 128276652 ID44353 U +
TGCTGAAGACTGCACCTGATCTTGTACATC
>1 dna:chromosome chromosome:RGSC3.4:1:1:267910886:1 128276681 ID5999 U +
CTTTCTACCTCTCTGTTGGCTGC
>1 dna:chromosome chromosome:RGSC3.4:1:1:267910886:1 128276692 ID31408 U +
TCTGTTGGCTGCCTGCATGGTGGGCCTAGC
>1 dna:chromosome chromosome:RGSC3.4:1:1:267910886:1 128276785 ID50952 U +
TGGTGACTTGAGTGGGTATCCATGA
>1 dna:chromosome chromosome:RGSC3.4:1:1:267910886:1 128276785 ID50953 U +
TGGTGACTTGAGTGGGTATCCATGAGG
>1 dna:chromosome chromosome:RGSC3.4:1:1:267910886:1 128276909 ID55276 U +
TGTTGTGTATCTGTTAGCATCATTTGCTC
>1 dna:chromosome chromosome:RGSC3.4:1:1:267910886:1 128277120 ID24826 U +
TCATATGTTGAAACCCAATCTCCATAGTGA
>1 dna:chromosome chromosome:RGSC3.4:1:1:267910886:1 128277120 ID24827 U +
TCATATGTTGAAACCCAATCTCCATAGTGAC
>1 dna:chromosome chromosome:RGSC3.4:1:1:267910886:1 128277168 ID20995 U +
TATAGACATGATTAGGACGAGAGTGTAGT
>1 dna:chromosome chromosome:RGSC3.4:1:1:267910886:1 128277170 ID17259 U +
TAGACATGATTAGGACGAGAGTGT
>1 dna:chromosome chromosome:RGSC3.4:1:1:267910886:1 128277170 ID17260 U +
TAGACATGATTAGGACGAGAGTGTA
>1 dna:chromosome chromosome:RGSC3.4:1:1:267910886:1 128277170 ID17261 U +
TAGACATGATTAGGACGAGAGTGTAGTGC
>1 dna:chromosome chromosome:RGSC3.4:1:1:267910886:1 128277172 ID6597 U +
GACATGATTAGGACGAGAGTGTAGT
>1 dna:chromosome chromosome:RGSC3.4:1:1:267910886:1 128277180 ID18946 U +
TAGGACGAGAGTGTAGTGCCCTCCCAGA
>1 dna:chromosome chromosome:RGSC3.4:1:1:267910886:1 128277252 ID62703 U +
TTTTTTTCGTGGTGCGTGGAAACAAACAT
>1 dna:chromosome chromosome:RGSC3.4:1:1:267910886:1 128277255 ID62493 U +
TTTTCGTGGTGCGTGGAAACAAACATA
>1 dna:chromosome chromosome:RGSC3.4:1:1:267910886:1 128277261 ID51075 U +
TGGTGCGTGGAAACAAACATAAATCATCTTC
>1 dna:chromosome chromosome:RGSC3.4:1:1:267910886:1 128277421 ID54780 U +
TGTTAGAGCATTGTGAATGGACTAAGA
>1 dna:chromosome chromosome:RGSC3.4:1:1:267910886:1 128277423 ID56898 U +
TTAGAGCATTGTGAATGGACTAAGAGGC
>1 dna:chromosome chromosome:RGSC3.4:1:1:267910886:1 128277424 ID17463 U +
TAGAGCATTGTGAATGGACTAAGAGGCTA
>1 dna:chromosome chromosome:RGSC3.4:1:1:267910886:1 128277458 ID49811 U +
TGGGTCCTCGCTTACTGTATTCCTCGACCTG
>1 dna:chromosome chromosome:RGSC3.4:1:1:267910886:1 128277624 ID4252 U +
CATTTTAACCCAAATCAAAA
>1 dna:chromosome chromosome:RGSC3.4:1:1:267910886:1 128277658 ID46787 U +
TGGATATAAAGCATGGTGTTTCT
>1 dna:chromosome chromosome:RGSC3.4:1:1:267910886:1 128277662 ID20743 U +
TATAAAGCATGGTGTTTCTTTGTTCT
>1 dna:chromosome chromosome:RGSC3.4:1:1:267910886:1 128277850 ID18021 U +
TAGCAATAACCAGCTCTGTATGAGTAGC
>1 dna:chromosome chromosome:RGSC3.4:1:1:267910886:1 128277856 ID11359 U +
TAACCAGCTCTGTATGAGTAGCCAGCTGC
>1 dna:chromosome chromosome:RGSC3.4:1:1:267910886:1 128278003 ID57849 U +
TTCATACTTGGACTACACCGCCCC
>1 dna:chromosome chromosome:RGSC3.4:1:1:267910886:1 128278079 ID60038 U +
TTGCAGGATTTAGAATAAAGCAGAAGA
>1 dna:chromosome chromosome:RGSC3.4:1:1:267910886:1 128278109 ID472 U +
AAGGATGTTTCAGTATCAGGATGGTGTCCC
>1 dna:chromosome chromosome:RGSC3.4:1:1:267910886:1 128278124 ID24503 U +
TCAGGATGGTGTCCCCAAATGCAGCTGAGA
>1 dna:chromosome chromosome:RGSC3.4:1:1:267910886:1 128278306 ID956 U +
ACCCAATGGTAAGAACAAATTCAG
>1 dna:chromosome chromosome:RGSC3.4:1:1:267910886:1 128278572 ID61356 U +
TTTAAAGCCATATTGACTCAAAGTAGA
>1 dna:chromosome chromosome:RGSC3.4:1:1:267910886:1 128278616 ID43095 U +
TGCCTGCAAAAATATGCTTGTTGCCA
>1 dna:chromosome chromosome:RGSC3.4:1:1:267910886:1 128278733 ID26938 U +
TCCCATGACGAGGATGTTCACACAACCCT
>1 dna:chromosome chromosome:RGSC3.4:1:1:267910886:1 128278802 ID36481 U -
TGAGACAGGGTAGCTGCGCACTCCAA
>1 dna:chromosome chromosome:RGSC3.4:1:1:267910886:1 128279092 ID26590 U +
TCCCAAATCCGCTGAGATTTCCTCAGTCCT
>1 dna:chromosome chromosome:RGSC3.4:1:1:267910886:1 128279168 ID16937 U +
TAGAAGCAGCTGAAATGCTGGTGCTATGCC
>1 dna:chromosome chromosome:RGSC3.4:1:1:267910886:1 128279345 ID38399 U +
TGATAAAGTACCCTTCTTTGCTGACTAGG
>1 dna:chromosome chromosome:RGSC3.4:1:1:267910886:1 128279608 ID22613 U +
TATTTAAAAAAAAAAAAAAAAGACTCTTAC
>1 dna:chromosome chromosome:RGSC3.4:1:1:267910886:1 128279639 ID10760 U +
TAAATCTCAGGTGAAAACTCAGAAGATGGC
>1 dna:chromosome chromosome:RGSC3.4:1:1:267910886:1 128279643 ID30187 U +
TCTCAGGTGAAAACTCAGAAGATGGCACAC
>1 dna:chromosome chromosome:RGSC3.4:1:1:267910886:1 128282783 ID46539 U +
TGGAGATGTGGGACACTGGGAAAGGAC
>1 dna:chromosome chromosome:RGSC3.4:1:1:267910886:1 128283119 ID59537 M -
TTGAACTCAGGACCTCTGGAAGAGCA
>1 dna:chromosome chromosome:RGSC3.4:1:1:267910886:1 128283124 ID58126 M +
TTCCAGAGGTCCTGAGTTCAATTCCCAGC
>1 dna:chromosome chromosome:RGSC3.4:1:1:267910886:1 128283125 ID26063 M +
TCCAGAGGTCCTGAGTTCAATTCCCAGC
>1 dna:chromosome chromosome:RGSC3.4:1:1:267910886:1 128283275 ID23476 U +
TCAATGAGGCTAGGTGCTTCCTCT
>1 dna:chromosome chromosome:RGSC3.4:1:1:267910886:1 128283967 ID14599 U +
TACATGTAGGTAAAATGCCCATAGGTGTA
>1 dna:chromosome chromosome:RGSC3.4:1:1:267910886:1 128283967 ID14600 U +
TACATGTAGGTAAAATGCCCATAGGTGTAA
>1 dna:chromosome chromosome:RGSC3.4:1:1:267910886:1 128283967 ID14601 U +
TACATGTAGGTAAAATGCCCATAGGTGTAAT
>1 dna:chromosome chromosome:RGSC3.4:1:1:267910886:1 128283973 ID19613 U +
TAGGTAAAATGCCCATAGGTGTAATTCCTC
>1 dna:chromosome chromosome:RGSC3.4:1:1:267910886:1 128283988 ID19807 U +
TAGGTGTAATTCCTCACAGGAAAATCTAGGA
>1 dna:chromosome chromosome:RGSC3.4:1:1:267910886:1 128284108 ID49716 U +
TGGGTAATGACTCACACAGTGAGATAACCAC
>1 dna:chromosome chromosome:RGSC3.4:1:1:267910886:1 128284318 ID58853 U +
TTCTATGAGTGCTTAGATGGAAAATTCAAT
>1 dna:chromosome chromosome:RGSC3.4:1:1:267910886:1 128284473 ID1243 U +
AGAAAAAATACCATTCATAGTGTCT
>1 dna:chromosome chromosome:RGSC3.4:1:1:267910886:1 128284887 ID50381 U +
TGGTAGCTTGACGCAGCCTTGATGGCCAATC
>1 dna:chromosome chromosome:RGSC3.4:1:1:267910886:1 128285082 ID17254 U +
TAGACAGTTTTGTTCTTATTATGGGGAAT
>1 dna:chromosome chromosome:RGSC3.4:1:1:267910886:1 128285234 ID33743 U +
TGAAGCCCATCTATACAGGATTAGGTCAGA
>1 dna:chromosome chromosome:RGSC3.4:1:1:267910886:1 128285275 ID29962 U +
TCTATGCATAGTCATGTTGCCTGGTCACC
>1 dna:chromosome chromosome:RGSC3.4:1:1:267910886:1 128285279 ID41423 U +
TGCATAGTCATGTTGCCTGGTCACCACC
>1 dna:chromosome chromosome:RGSC3.4:1:1:267910886:1 128285283 ID20179 U +
TAGTCATGTTGCCTGGTCACCACCATCCC
>1 dna:chromosome chromosome:RGSC3.4:1:1:267910886:1 128285449 ID28622 U +
TCCTGCTATTTTTCTAGTCGTTTCACTTGG
>1 dna:chromosome chromosome:RGSC3.4:1:1:267910886:1 128285455 ID22849 U +
TATTTTTCTAGTCGTTTCACTTGGATC
>1 dna:chromosome chromosome:RGSC3.4:1:1:267910886:1 128285455 ID22850 U +
TATTTTTCTAGTCGTTTCACTTGGATCTAC
>1 dna:chromosome chromosome:RGSC3.4:1:1:267910886:1 128285529 ID45930 U +
TGGAAGTTTCATACTTAGTGTGGC
>1 dna:chromosome chromosome:RGSC3.4:1:1:267910886:1 128285658 ID19530 U +
TAGGGCAAGCCTCTAGCATCCAGTCT
>1 dna:chromosome chromosome:RGSC3.4:1:1:267910886:1 128285723 ID692 U +
AATTCCATGCCCATGGTGTCAACTAACC
>1 dna:chromosome chromosome:RGSC3.4:1:1:267910886:1 128285736 ID51255 U +
TGGTGTCAACTAACCAAAGGAATCTCAC
>1 dna:chromosome chromosome:RGSC3.4:1:1:267910886:1 128285788 ID10096 U +
TAAAATGGTAAGCTAAATAAACCCCTTCATC
>1 dna:chromosome chromosome:RGSC3.4:1:1:267910886:1 128285945 ID38521 U +
TGATAATCTCAGATTTATGCAGCAGGTAT
>1 dna:chromosome chromosome:RGSC3.4:1:1:267910886:1 128286042 ID22214 U +
TATTAATTCATTCAATAGATCTGGTC
>1 dna:chromosome chromosome:RGSC3.4:1:1:267910886:1 128286234 ID12099 U +
TAAGATGGTTCCCCGACGTTTCTCATTCA
>1 dna:chromosome chromosome:RGSC3.4:1:1:267910886:1 128287044 ID25145 U +
TCATTGGTAAGTCTCCAGTGACTATTGCA
>1 dna:chromosome chromosome:RGSC3.4:1:1:267910886:1 128287473 ID15953 U +
TACTCCTAACGGTGATGATGTGCTTA
>1 dna:chromosome chromosome:RGSC3.4:1:1:267910886:1 128287509 ID18038 U +
TAGCACAAAGAAGTTCATAGTTTAATGCTA
>1 dna:chromosome chromosome:RGSC3.4:1:1:267910886:1 128287693 ID58153 U +
TTCCAGCTAGTTAATTGTGACATGTAGTGCC
>1 dna:chromosome chromosome:RGSC3.4:1:1:267910886:1 128287702 ID9484 U +
GTTAATTGTGACATGTAGTGC
>1 dna:chromosome chromosome:RGSC3.4:1:1:267910886:1 128287884 ID28943 U +
TCCTTCCACTGAAAGTACATGATGGGTCAC
>1 dna:chromosome chromosome:RGSC3.4:1:1:267910886:1 128288017 ID43990 U +
TGCTATATGTGTGTATGGGTATGGGTTT
>1 dna:chromosome chromosome:RGSC3.4:1:1:267910886:1 128288038 ID50077 U +
TGGGTTTATGCTACAGTGTACATATGGTGG
>1 dna:chromosome chromosome:RGSC3.4:1:1:267910886:1 128288038 ID50078 U +
TGGGTTTATGCTACAGTGTACATATGGTGGT
>1 dna:chromosome chromosome:RGSC3.4:1:1:267910886:1 128288071 ID7017 U +
GAGGACAACCTAGTGAGTTCAGTTGCCTC
>1 dna:chromosome chromosome:RGSC3.4:1:1:267910886:1 128288384 ID16727 U +
TAGAAATGACAAACCTAGAACCCCAGAGCC
>1 dna:chromosome chromosome:RGSC3.4:1:1:267910886:1 128288423 ID21151 U +
TATATTGCACAGAAGTCCCATGGCCCT
>1 dna:chromosome chromosome:RGSC3.4:1:1:267910886:1 128288524 ID21258 U +
TATCACCATTGTTCTCCAGCCTCTACCTCC
>1 dna:chromosome chromosome:RGSC3.4:1:1:267910886:1 128288551 ID26528 U +
TCCATTTAGCTCTGCTTCATGGTCTCCTA
>1 dna:chromosome chromosome:RGSC3.4:1:1:267910886:1 128288613 ID38517 U +
TGATAATATTCTCTTTCATGTCCTGCTGC
>1 dna:chromosome chromosome:RGSC3.4:1:1:267910886:1 128288679 ID52990 U +
TGTCTCTGTGATTATCTGATGGTACT
>1 dna:chromosome chromosome:RGSC3.4:1:1:267910886:1 128288679 ID52991 U +
TGTCTCTGTGATTATCTGATGGTACTTTGC
>1 dna:chromosome chromosome:RGSC3.4:1:1:267910886:1 128288683 ID31340 U +
TCTGTGATTATCTGATGGTACTTTGCAA
>1 dna:chromosome chromosome:RGSC3.4:1:1:267910886:1 128288685 ID53794 U +
TGTGATTATCTGATGGTACTTTGCAAAGCT
>1 dna:chromosome chromosome:RGSC3.4:1:1:267910886:1 128288685 ID53795 U +
TGTGATTATCTGATGGTACTTTGCAAAGCTC
>1 dna:chromosome chromosome:RGSC3.4:1:1:267910886:1 128288693 ID30938 U +
TCTGATGGTACTTTGCAAAGCTCAGGGAGA
>1 dna:chromosome chromosome:RGSC3.4:1:1:267910886:1 128288760 ID11043 U +
TAACAAGCATTCAATGAATCGTTGTCCAAT
>1 dna:chromosome chromosome:RGSC3.4:1:1:267910886:1 128288789 ID34233 U +
TGAATGGATGATTTAAAAGCAACTTTCAAAG
>1 dna:chromosome chromosome:RGSC3.4:1:1:267910886:1 128288989 ID27238 U +
TCCCTCAGTGACATTCACTTGCTCTA
>1 dna:chromosome chromosome:RGSC3.4:1:1:267910886:1 128289008 ID44255 U +
TGCTCTATCTAGAGACATGGTGTTCCTTTT
>1 dna:chromosome chromosome:RGSC3.4:1:1:267910886:1 128289010 ID5391 U +
CTCTATCTAGAGACATGGTGTTCCTTTTC
>1 dna:chromosome chromosome:RGSC3.4:1:1:267910886:1 128289015 ID29864 U +
TCTAGAGACATGGTGTTCCTTTTCATTTA
>1 dna:chromosome chromosome:RGSC3.4:1:1:267910886:1 128289053 ID31941 U +
TCTTTAAAAGTCTAAATGATGGCGCTAGA
>1 dna:chromosome chromosome:RGSC3.4:1:1:267910886:1 128289056 ID56267 U +
TTAAAAGTCTAAATGATGGCGCTAGAGCAA
>1 dna:chromosome chromosome:RGSC3.4:1:1:267910886:1 128289057 ID9995 U +
TAAAAGTCTAAATGATGGCGCTAGAGCAA
>1 dna:chromosome chromosome:RGSC3.4:1:1:267910886:1 128289057 ID9996 U +
TAAAAGTCTAAATGATGGCGCTAGAGCAAGG
>1 dna:chromosome chromosome:RGSC3.4:1:1:267910886:1 128289061 ID2042 U +
AGTCTAAATGATGGCGCTAGAGCAA
>1 dna:chromosome chromosome:RGSC3.4:1:1:267910886:1 128289228 ID3670 U +
CAGACATATAGGAATATAAACACCCATGGAC
>1 dna:chromosome chromosome:RGSC3.4:1:1:267910886:1 128289237 ID1772 U +
AGGAATATAAACACCCATGGACACATATTT
>1 dna:chromosome chromosome:RGSC3.4:1:1:267910886:1 128289318 ID40084 U +
TGATTTATTTCTTAGGTGCCATCCCCTAT
>1 dna:chromosome chromosome:RGSC3.4:1:1:267910886:1 128289477 ID51874 U +
TGTAACTGGTCACCCAATTTGTTGCCTTGAC
>1 dna:chromosome chromosome:RGSC3.4:1:1:267910886:1 128289483 ID50543 U +
TGGTCACCCAATTTGTTGCCTTGACTAA
>1 dna:chromosome chromosome:RGSC3.4:1:1:267910886:1 128289498 ID60149 U +
TTGCCTTGACTAAGAATTCAACATAATGT
>1 dna:chromosome chromosome:RGSC3.4:1:1:267910886:1 128289498 ID60150 U +
TTGCCTTGACTAAGAATTCAACATAATGTT
>1 dna:chromosome chromosome:RGSC3.4:1:1:267910886:1 128289499 ID43270 U +
TGCCTTGACTAAGAATTCAACATAATGTTT
>1 dna:chromosome chromosome:RGSC3.4:1:1:267910886:1 128289507 ID5132 U +
CTAAGAATTCAACATAATGTTT
>1 dna:chromosome chromosome:RGSC3.4:1:1:267910886:1 128289523 ID2809 U +
ATGTTTTAAAAGATGTTGCAAAGGGAAAGC
>1 dna:chromosome chromosome:RGSC3.4:1:1:267910886:1 128289524 ID55480 U +
TGTTTTAAAAGATGTTGCAAAGGGAAAGC
>1 dna:chromosome chromosome:RGSC3.4:1:1:267910886:1 128289568 ID54632 U +
TGTTAAATAGTTCTAATGGTTTTCATGGT
>1 dna:chromosome chromosome:RGSC3.4:1:1:267910886:1 128289809 ID48547 U +
TGGGAATCTCTTCTTCCTGTTGGATTGT
>1 dna:chromosome chromosome:RGSC3.4:1:1:267910886:1 128289809 ID48548 U +
TGGGAATCTCTTCTTCCTGTTGGATTGTC
>1 dna:chromosome chromosome:RGSC3.4:1:1:267910886:1 128289920 ID24115 U +
TCAGAAGCAGAATGATTGAGGGCTGAGAT
>1 dna:chromosome chromosome:RGSC3.4:1:1:267910886:1 128290040 ID50154 U +
TGGTAAATAACATTAATCAACTTCTGATT
>1 dna:chromosome chromosome:RGSC3.4:1:1:267910886:1 128290053 ID12913 U +
TAATCAACTTCTGATTTGAACCCATCTTG
>1 dna:chromosome chromosome:RGSC3.4:1:1:267910886:1 128290053 ID12914 U +
TAATCAACTTCTGATTTGAACCCATCTTGC
>1 dna:chromosome chromosome:RGSC3.4:1:1:267910886:1 128290232 ID50849 U +
TGGTGAACAGAGACTGTGTACTCACGG
>1 dna:chromosome chromosome:RGSC3.4:1:1:267910886:1 128290399 ID44696 U +
TGCTGTGTTTGCATAAGTGCCTCACTC
>1 dna:chromosome chromosome:RGSC3.4:1:1:267910886:1 128290399 ID44697 U +
TGCTGTGTTTGCATAAGTGCCTCACTCCT
>1 dna:chromosome chromosome:RGSC3.4:1:1:267910886:1 128290584 ID5122 U +
CTAAATACTGTGAGGTGAGCAG
>1 dna:chromosome chromosome:RGSC3.4:1:1:267910886:1 128290634 ID7616 U +
GCCACAGACCCAGAGTAAGCGAAGAAATCT
>1 dna:chromosome chromosome:RGSC3.4:1:1:267910886:1 128290714 ID61997 U +
TTTGACTGTGGAATTTGTTACAGCAACAGA
>1 dna:chromosome chromosome:RGSC3.4:1:1:267910886:1 128290768 ID3576 U +
CACTTGCCTTTGAAAATCTTTGTGAAA
>1 dna:chromosome chromosome:RGSC3.4:1:1:267910886:1 128290778 ID32420 U +
TGAAAATCTTTGTGAAAGTTCTTGAGG
>1 dna:chromosome chromosome:RGSC3.4:1:1:267910886:1 128290778 ID32421 U +
TGAAAATCTTTGTGAAAGTTCTTGAGGC
>1 dna:chromosome chromosome:RGSC3.4:1:1:267910886:1 128290778 ID32422 U +
TGAAAATCTTTGTGAAAGTTCTTGAGGCC
>1 dna:chromosome chromosome:RGSC3.4:1:1:267910886:1 128290778 ID32423 U +
TGAAAATCTTTGTGAAAGTTCTTGAGGCCT
>1 dna:chromosome chromosome:RGSC3.4:1:1:267910886:1 128290867 ID1359 U +
AGACAATGGTGAGAGGCATTATTTTAAG
>1 dna:chromosome chromosome:RGSC3.4:1:1:267910886:1 128290876 ID36707 U +
TGAGAGGCATTATTTTAAGCTTAGGTTTC
>1 dna:chromosome chromosome:RGSC3.4:1:1:267910886:1 128290954 ID16039 U +
TACTGAAAGACCAGACCACGATTAAAGAAT
>1 dna:chromosome chromosome:RGSC3.4:1:1:267910886:1 128290957 ID32645 U +
TGAAAGACCAGACCACGATTAAAGAAT
>1 dna:chromosome chromosome:RGSC3.4:1:1:267910886:1 128290997 ID49695 U +
TGGGTAAATGGCTCAGTAAGGTGTTTGCC
>1 dna:chromosome chromosome:RGSC3.4:1:1:267910886:1 128291035 ID37595 U +
TGAGGACCTGAGTTCAACCCCCCAATACCCGC
>1 dna:chromosome chromosome:RGSC3.4:1:1:267910886:1 128291098 ID25938 U +
TCCACTGTAATCACTACACTGGGGAGG
>1 dna:chromosome chromosome:RGSC3.4:1:1:267910886:1 128291098 ID25939 U +
TCCACTGTAATCACTACACTGGGGAGGC
>1 dna:chromosome chromosome:RGSC3.4:1:1:267910886:1 128291168 ID34351 U +
TGAATTCCAGGCCAATGAGAAACCCTTTC
>1 dna:chromosome chromosome:RGSC3.4:1:1:267910886:1 128291197 ID58022 U +
TTCCAACAAAAGAGACAGAAATCTGAGGAG
>1 dna:chromosome chromosome:RGSC3.4:1:1:267910886:1 128291212 ID3608 U +
CAGAAATCTGAGGAGAAAGGGCTA
>1 dna:chromosome chromosome:RGSC3.4:1:1:267910886:1 128291380 ID62314 U +
TTTTAAATAGATAGCACTTGAGGATTGAC
>1 dna:chromosome chromosome:RGSC3.4:1:1:267910886:1 128291383 ID10707 U +
TAAATAGATAGCACTTGAGGATTGAC
>1 dna:chromosome chromosome:RGSC3.4:1:1:267910886:1 128291388 ID1485 U +
AGATAGCACTTGAGGATTGACAGC
>1 dna:chromosome chromosome:RGSC3.4:1:1:267910886:1 128291405 ID34928 U +
TGACAGCCATAAGTACATACATGTGT
>1 dna:chromosome chromosome:RGSC3.4:1:1:267910886:1 128291405 ID34929 U +
TGACAGCCATAAGTACATACATGTGTGCAC
>1 dna:chromosome chromosome:RGSC3.4:1:1:267910886:1 128291405 ID34930 U +
TGACAGCCATAAGTACATACATGTGTGCACC
>1 dna:chromosome chromosome:RGSC3.4:1:1:267910886:1 128291488 ID32165 U +
TCTTTTGGGTTTGGTTTTGTTCTAGAAAC
>1 dna:chromosome chromosome:RGSC3.4:1:1:267910886:1 128291498 ID60938 U +
TTGGTTTTGTTCTAGAAACGTCTGCTGTTC
>1 dna:chromosome chromosome:RGSC3.4:1:1:267910886:1 128291541 ID25590 U +
TCCAAGGACGGTTGTGCCTGTGTTTGCAC
>1 dna:chromosome chromosome:RGSC3.4:1:1:267910886:1 128291561 ID55434 U +
TGTTTGCACAGTCCTTAGTCCCATCAAGAC
>1 dna:chromosome chromosome:RGSC3.4:1:1:267910886:1 128291598 ID59377 U +
TTCTTTGTTTGCTGATGTCTGTATGCCTC
>1 dna:chromosome chromosome:RGSC3.4:1:1:267910886:1 128291599 ID32109 U +
TCTTTGTTTGCTGATGTCTGTATGCCTC
>1 dna:chromosome chromosome:RGSC3.4:1:1:267910886:1 128291607 ID44459 U +
TGCTGATGTCTGTATGCCTCATTGCACC
>1 dna:chromosome chromosome:RGSC3.4:1:1:267910886:1 128291649 ID11317 U +
TAACCAACAATTCTAACATGGGTTTGATA
>1 dna:chromosome chromosome:RGSC3.4:1:1:267910886:1 128291667 ID50087 U +
TGGGTTTGATATATAAGCTCATGTGGATAGT
>1 dna:chromosome chromosome:RGSC3.4:1:1:267910886:1 128291673 ID38775 U +
TGATATATAAGCTCATGTGGATAGTG
>1 dna:chromosome chromosome:RGSC3.4:1:1:267910886:1 128291681 ID436 U +
AAGCTCATGTGGATAGTGCATC
>1 dna:chromosome chromosome:RGSC3.4:1:1:267910886:1 128291694 ID20350 U +
TAGTGCATCCTCAAAGCTCATAGCTAC
>1 dna:chromosome chromosome:RGSC3.4:1:1:267910886:1 128291694 ID20351 U +
TAGTGCATCCTCAAAGCTCATAGCTACCC
>1 dna:chromosome chromosome:RGSC3.4:1:1:267910886:1 128291703 ID5247 U +
CTCAAAGCTCATAGCTACCCTG
>1 dna:chromosome chromosome:RGSC3.4:1:1:267910886:1 128291760 ID19278 U +
TAGGATTGGTTAACATTCATTGAAGGTAGG
>1 dna:chromosome chromosome:RGSC3.4:1:1:267910886:1 128291760 ID19279 U +
TAGGATTGGTTAACATTCATTGAAGGTAGGC
>1 dna:chromosome chromosome:RGSC3.4:1:1:267910886:1 128291766 ID51376 U +
TGGTTAACATTCATTGAAGGTAGGCCTTAAC
>1 dna:chromosome chromosome:RGSC3.4:1:1:267910886:1 128291770 ID11290 U +
TAACATTCATTGAAGGTAGGCCTTAACTCCC
>1 dna:chromosome chromosome:RGSC3.4:1:1:267910886:1 128291776 ID25121 U +
TCATTGAAGGTAGGCCTTAACTCCCCCAAT
>1 dna:chromosome chromosome:RGSC3.4:1:1:267910886:1 128291776 ID25122 U +
TCATTGAAGGTAGGCCTTAACTCCCCCAATG
>1 dna:chromosome chromosome:RGSC3.4:1:1:267910886:1 128291805 ID51441 U +
TGGTTATTAGCCTAATAAACAGAGAGTAAT
>1 dna:chromosome chromosome:RGSC3.4:1:1:267910886:1 128291922 ID28498 U +
TCCTGAAGGAACTAGCTATATTTCCACAC
>1 dna:chromosome chromosome:RGSC3.4:1:1:267910886:1 128292012 ID58634 U +
TTCGGTTTGTGCCACAAAGGAACAATGCCA
>1 dna:chromosome chromosome:RGSC3.4:1:1:267910886:1 128292033 ID763 U +
ACAATGCCAAAGACCACTGCAACTGC
>1 dna:chromosome chromosome:RGSC3.4:1:1:267910886:1 128292063 ID7934 U +
GCTCCTGCAAAACGGATCGCTTTGACGGT
>1 dna:chromosome chromosome:RGSC3.4:1:1:267910886:1 128292065 ID28579 U +
TCCTGCAAAACGGATCGCTTTGACGGT
>1 dna:chromosome chromosome:RGSC3.4:1:1:267910886:1 128292085 ID35539 U +
TGACGGTATCTTTAACAGATGTGCAGAACGT
>1 dna:chromosome chromosome:RGSC3.4:1:1:267910886:1 128292086 ID6703 U +
GACGGTATCTTTAACAGATGTGCAGAACGT
>1 dna:chromosome chromosome:RGSC3.4:1:1:267910886:1 128292116 ID40911 U +
TGCACCATGATCACTGTTGTTCCACC
>1 dna:chromosome chromosome:RGSC3.4:1:1:267910886:1 128292116 ID40912 U +
TGCACCATGATCACTGTTGTTCCACCCTCC
>1 dna:chromosome chromosome:RGSC3.4:1:1:267910886:1 128292155 ID866 U +
ACATGTTCTTTGTGACTTGTCCATAGC
>1 dna:chromosome chromosome:RGSC3.4:1:1:267910886:1 128292158 ID55063 U +
TGTTCTTTGTGACTTGTCCATAGCATGTGC
>1 dna:chromosome chromosome:RGSC3.4:1:1:267910886:1 128292315 ID42551 U +
TGCCATTAACACTGCCTATTTCA
>1 dna:chromosome chromosome:RGSC3.4:1:1:267910886:1 128292327 ID42965 U +
TGCCTATTTCACTGAAAAGACTACCTTGCA
>1 dna:chromosome chromosome:RGSC3.4:1:1:267910886:1 128293004 ID53616 U +
TGTGAGTTACCCTTCCGCCTTTTGTGCTT
>1 dna:chromosome chromosome:RGSC3.4:1:1:267910886:1 128293042 ID55504 U +
TGTTTTCCTACCTTTGAGGAAAACGAC
>1 dna:chromosome chromosome:RGSC3.4:1:1:267910886:1 128293055 ID59805 U +
TTGAGGAAAACGACCTTGAAGGGGTT
>1 dna:chromosome chromosome:RGSC3.4:1:1:267910886:1 128293139 ID28213 U +
TCCTCAGCTATAATATTGTCCGGTTTGGGG
>1 dna:chromosome chromosome:RGSC3.4:1:1:267910886:1 128293139 ID28214 U +
TCCTCAGCTATAATATTGTCCGGTTTGGGGT
>1 dna:chromosome chromosome:RGSC3.4:1:1:267910886:1 128293139 ID28215 U +
TCCTCAGCTATAATATTGTCCGGTTTGGGGTA
>1 dna:chromosome chromosome:RGSC3.4:1:1:267910886:1 128293141 ID5288 U +
CTCAGCTATAATATTGTCCGGTTTGGGGTA
>1 dna:chromosome chromosome:RGSC3.4:1:1:267910886:1 128293142 ID24449 U +
TCAGCTATAATATTGTCCGGTTTGGGGT
>1 dna:chromosome chromosome:RGSC3.4:1:1:267910886:1 128293153 ID2966 U +
ATTGTCCGGTTTGGGGTAGCCT
>1 dna:chromosome chromosome:RGSC3.4:1:1:267910886:1 128293153 ID2967 U +
ATTGTCCGGTTTGGGGTAGCCTG
>1 dna:chromosome chromosome:RGSC3.4:1:1:267910886:1 128293156 ID9118 U +
GTCCGGTTTGGGGTAGCCTG
>1 dna:chromosome chromosome:RGSC3.4:1:1:267910886:1 128293174 ID38263 U +
TGAGTTACGTGATACCCCATCTCGGTTAA
>1 dna:chromosome chromosome:RGSC3.4:1:1:267910886:1 128293174 ID38264 U +
TGAGTTACGTGATACCCCATCTCGGTTAAA
>1 dna:chromosome chromosome:RGSC3.4:1:1:267910886:1 128293220 ID33131 U +
TGAAATTTTTCAAAGTTTAAAATTGC
>1 dna:chromosome chromosome:RGSC3.4:1:1:267910886:1 128293246 ID56234 U +
TTAAAAATAAACATTTTTGTAACTGTGTG
>1 dna:chromosome chromosome:RGSC3.4:1:1:267910886:1 128293335 ID58014 U +
TTCCAAATCATTTTAATGTCTGGCTTGGT
>1 dna:chromosome chromosome:RGSC3.4:1:1:267910886:1 128293336 ID25420 U +
TCCAAATCATTTTAATGTCTGGCTTGGTA
>1 dna:chromosome chromosome:RGSC3.4:1:1:267910886:1 128293336 ID25421 U +
TCCAAATCATTTTAATGTCTGGCTTGGTAA
>1 dna:chromosome chromosome:RGSC3.4:1:1:267910886:1 128293381 ID11468 U +
TAACCTTAGCTTCTGTTTTGATATTATGGT
>1 dna:chromosome chromosome:RGSC3.4:1:1:267910886:1 128293381 ID11469 U +
TAACCTTAGCTTCTGTTTTGATATTATGGTT
>1 dna:chromosome chromosome:RGSC3.4:1:1:267910886:1 128293453 ID47820 U +
TGGCCTCGAACTCATGACAATATTCCTGT
>1 dna:chromosome chromosome:RGSC3.4:1:1:267910886:1 128293458 ID29273 U +
TCGAACTCATGACAATATTCCTGTCTCATC
>1 dna:chromosome chromosome:RGSC3.4:1:1:267910886:1 128293476 ID28749 U +
TCCTGTCTCATCAGTGAGATTATTGGCCTA
>1 dna:chromosome chromosome:RGSC3.4:1:1:267910886:1 128293488 ID2073 U +
AGTGAGATTATTGGCCTAAGTCACCAT
>1 dna:chromosome chromosome:RGSC3.4:1:1:267910886:1 128293517 ID47049 U +
TGGATTCTCCTTTAAAATGTTGGCCTAGT
>1 dna:chromosome chromosome:RGSC3.4:1:1:267910886:1 128293524 ID29109 U +
TCCTTTAAAATGTTGGCCTAGTTACTCAT
>1 dna:chromosome chromosome:RGSC3.4:1:1:267910886:1 128293529 ID10111 U +
TAAAATGTTGGCCTAGTTACTCATAGTAA
>1 dna:chromosome chromosome:RGSC3.4:1:1:267910886:1 128293542 ID20505 U +
TAGTTACTCATAGTAAAATTCTATTTCTGCC
>1 dna:chromosome chromosome:RGSC3.4:1:1:267910886:1 128293552 ID19946 U +
TAGTAAAATTCTATTTCTGCCCTTTTTGGT
>1 dna:chromosome chromosome:RGSC3.4:1:1:267910886:1 128293601 ID58813 U +
TTCTAGCCTAGGCTGGCCTTGCACTACCATA
>1 dna:chromosome chromosome:RGSC3.4:1:1:267910886:1 128293609 ID19454 U +
TAGGCTGGCCTTGCACTACCATATCTAGTC
>1 dna:chromosome chromosome:RGSC3.4:1:1:267910886:1 128293620 ID40973 U +
TGCACTACCATATCTAGTCTATGTGGTACTG
>1 dna:chromosome chromosome:RGSC3.4:1:1:267910886:1 128293625 ID14943 U +
TACCATATCTAGTCTATGTGGTACTGGAG
>1 dna:chromosome chromosome:RGSC3.4:1:1:267910886:1 128293630 ID21461 U +
TATCTAGTCTATGTGGTACTGGAGAATGC
>1 dna:chromosome chromosome:RGSC3.4:1:1:267910886:1 128293646 ID16153 U +
TACTGGAGAATGCTTCAAGGTTCTAAGTGT
>1 dna:chromosome chromosome:RGSC3.4:1:1:267910886:1 128293649 ID46482 U +
TGGAGAATGCTTCAAGGTTCTAAGTGTGTC
>1 dna:chromosome chromosome:RGSC3.4:1:1:267910886:1 128293653 ID6418 U +
GAATGCTTCAAGGTTCTAAGTGTGTC
>1 dna:chromosome chromosome:RGSC3.4:1:1:267910886:1 128293669 ID12630 U +
TAAGTGTGTCCCCTTAGCCACTGAGCTTGA
>1 dna:chromosome chromosome:RGSC3.4:1:1:267910886:1 128293723 ID54994 U +
TGTTCTAAATCACTGACTGAAGCCAATCT
>1 dna:chromosome chromosome:RGSC3.4:1:1:267910886:1 128293726 ID29631 U +
TCTAAATCACTGACTGAAGCCAATCTGACT
>1 dna:chromosome chromosome:RGSC3.4:1:1:267910886:1 128293788 ID18693 U +
TAGCTTCCCTAATAGTTTGCTTCAGATAGGC
>1 dna:chromosome chromosome:RGSC3.4:1:1:267910886:1 128293793 ID27185 U +
TCCCTAATAGTTTGCTTCAGATAGGCATA
>1 dna:chromosome chromosome:RGSC3.4:1:1:267910886:1 128293793 ID27186 U +
TCCCTAATAGTTTGCTTCAGATAGGCATAA
>1 dna:chromosome chromosome:RGSC3.4:1:1:267910886:1 128293800 ID20665 U +
TAGTTTGCTTCAGATAGGCATAATGATGGT
>1 dna:chromosome chromosome:RGSC3.4:1:1:267910886:1 128293820 ID13111 U +
TAATGATGGTTGCCCTGCTTCAATCCTTA
>1 dna:chromosome chromosome:RGSC3.4:1:1:267910886:1 128293820 ID13112 U +
TAATGATGGTTGCCCTGCTTCAATCCTTAC
>1 dna:chromosome chromosome:RGSC3.4:1:1:267910886:1 128293820 ID13113 U +
TAATGATGGTTGCCCTGCTTCAATCCTTACC
>1 dna:chromosome chromosome:RGSC3.4:1:1:267910886:1 128293866 ID43629 U +
TGCTAACCAGTCAGTTACTCTCTCTTCAGCC
>1 dna:chromosome chromosome:RGSC3.4:1:1:267910886:1 128293894 ID7711 U +
GCCCCTGTCTACCTAAAGAAACTTTCTTT
>1 dna:chromosome chromosome:RGSC3.4:1:1:267910886:1 128293894 ID7712 U +
GCCCCTGTCTACCTAAAGAAACTTTCTTTG
>1 dna:chromosome chromosome:RGSC3.4:1:1:267910886:1 128293894 ID7713 U +
GCCCCTGTCTACCTAAAGAAACTTTCTTTGC
>1 dna:chromosome chromosome:RGSC3.4:1:1:267910886:1 128293894 ID7714 U +
GCCCCTGTCTACCTAAAGAAACTTTCTTTGCT
>1 dna:chromosome chromosome:RGSC3.4:1:1:267910886:1 128293896 ID4596 U +
CCCTGTCTACCTAAAGAAACTTTCTTTGC
>1 dna:chromosome chromosome:RGSC3.4:1:1:267910886:1 128293897 ID4801 U +
CCTGTCTACCTAAAGAAACTTTCTTTG
>1 dna:chromosome chromosome:RGSC3.4:1:1:267910886:1 128293897 ID4802 U +
CCTGTCTACCTAAAGAAACTTTCTTTGC
>1 dna:chromosome chromosome:RGSC3.4:1:1:267910886:1 128293897 ID4803 U +
CCTGTCTACCTAAAGAAACTTTCTTTGCT
>1 dna:chromosome chromosome:RGSC3.4:1:1:267910886:1 128293897 ID4804 U +
CCTGTCTACCTAAAGAAACTTTCTTTGCTC
>1 dna:chromosome chromosome:RGSC3.4:1:1:267910886:1 128293898 ID5731 U +
CTGTCTACCTAAAGAAACTTTCTTTGCTC
>1 dna:chromosome chromosome:RGSC3.4:1:1:267910886:1 128293899 ID52907 U +
TGTCTACCTAAAGAAACTTTCTTTGCTCGA
>1 dna:chromosome chromosome:RGSC3.4:1:1:267910886:1 128293899 ID52908 U +
TGTCTACCTAAAGAAACTTTCTTTGCTCGAC
>1 dna:chromosome chromosome:RGSC3.4:1:1:267910886:1 128293925 ID29315 U +
TCGACTCCCACAATTTATGC
>1 dna:chromosome chromosome:RGSC3.4:1:1:267910886:1 128293930 ID26694 U +
TCCCACAATTTATGCAGGGAAGTTCTACC
>1 dna:chromosome chromosome:RGSC3.4:1:1:267910886:1 128293940 ID21857 U +
TATGCAGGGAAGTTCTACCCATTCTACAAT
>1 dna:chromosome chromosome:RGSC3.4:1:1:267910886:1 128293964 ID13938 U +
TACAATTTCAAGTAGAACAATTATGAGCCTT
>1 dna:chromosome chromosome:RGSC3.4:1:1:267910886:1 128293969 ID61641 U +
TTTCAAGTAGAACAATTATGAGCCTT
>1 dna:chromosome chromosome:RGSC3.4:1:1:267910886:1 128293969 ID61642 U +
TTTCAAGTAGAACAATTATGAGCCTTACA
>1 dna:chromosome chromosome:RGSC3.4:1:1:267910886:1 128293969 ID61643 U +
TTTCAAGTAGAACAATTATGAGCCTTACAC
>1 dna:chromosome chromosome:RGSC3.4:1:1:267910886:1 128293969 ID61644 U +
TTTCAAGTAGAACAATTATGAGCCTTACACT
>1 dna:chromosome chromosome:RGSC3.4:1:1:267910886:1 128293970 ID57499 U +
TTCAAGTAGAACAATTATGAGCCTTACACTT
>1 dna:chromosome chromosome:RGSC3.4:1:1:267910886:1 128293975 ID8960 U +
GTAGAACAATTATGAGCCTTACACTT
>1 dna:chromosome chromosome:RGSC3.4:1:1:267910886:1 128293976 ID16786 U +
TAGAACAATTATGAGCCTTACACT
>1 dna:chromosome chromosome:RGSC3.4:1:1:267910886:1 128293976 ID16787 U +
TAGAACAATTATGAGCCTTACACTTAGTGT
>1 dna:chromosome chromosome:RGSC3.4:1:1:267910886:1 128293976 ID16788 U +
TAGAACAATTATGAGCCTTACACTTAGTGTA
>1 dna:chromosome chromosome:RGSC3.4:1:1:267910886:1 128293977 ID1314 U +
AGAACAATTATGAGCCTTACACT
>1 dna:chromosome chromosome:RGSC3.4:1:1:267910886:1 128293979 ID184 U +
AACAATTATGAGCCTTACACT
>1 dna:chromosome chromosome:RGSC3.4:1:1:267910886:1 128293987 ID37334 U +
TGAGCCTTACACTTAGTGTAATCTCTC
>1 dna:chromosome chromosome:RGSC3.4:1:1:267910886:1 128293987 ID37335 U +
TGAGCCTTACACTTAGTGTAATCTCTCGT
>1 dna:chromosome chromosome:RGSC3.4:1:1:267910886:1 128293987 ID37336 U +
TGAGCCTTACACTTAGTGTAATCTCTCGTT
>1 dna:chromosome chromosome:RGSC3.4:1:1:267910886:1 128293994 ID14114 U +
TACACTTAGTGTAATCTCTCGTTTTCTGGC
>1 dna:chromosome chromosome:RGSC3.4:1:1:267910886:1 128294054 ID35694 U +
TGACTCACTGTGTAGCCTTACAGGCTGAT
>1 dna:chromosome chromosome:RGSC3.4:1:1:267910886:1 128294054 ID35695 U +
TGACTCACTGTGTAGCCTTACAGGCTGATA
>1 dna:chromosome chromosome:RGSC3.4:1:1:267910886:1 128294058 ID24023 U +
TCACTGTGTAGCCTTACAGGCTGATAGGAT
>1 dna:chromosome chromosome:RGSC3.4:1:1:267910886:1 128294058 ID24024 U +
TCACTGTGTAGCCTTACAGGCTGATAGGATA
>1 dna:chromosome chromosome:RGSC3.4:1:1:267910886:1 128294072 ID14314 U +
TACAGGCTGATAGGATATTTCCCCACCGGT
>1 dna:chromosome chromosome:RGSC3.4:1:1:267910886:1 128294079 ID38706 U +
TGATAGGATATTTCCCCACCGGTGAAATGAGC
>1 dna:chromosome chromosome:RGSC3.4:1:1:267910886:1 128294082 ID19140 U +
TAGGATATTTCCCCACCGGTGAAATGAGC
>1 dna:chromosome chromosome:RGSC3.4:1:1:267910886:1 128294091 ID27011 U +
TCCCCACCGGTGAAATGAGCCAGTTCCAGT
>1 dna:chromosome chromosome:RGSC3.4:1:1:267910886:1 128294101 ID32943 U +
TGAAATGAGCCAGTTCCAGTCAGACTA
>1 dna:chromosome chromosome:RGSC3.4:1:1:267910886:1 128294101 ID32944 U +
TGAAATGAGCCAGTTCCAGTCAGACTAGAT
>1 dna:chromosome chromosome:RGSC3.4:1:1:267910886:1 128294101 ID32945 U +
TGAAATGAGCCAGTTCCAGTCAGACTAGATT
>1 dna:chromosome chromosome:RGSC3.4:1:1:267910886:1 128294115 ID26233 U +
TCCAGTCAGACTAGATTATATTAAAGGCA
>1 dna:chromosome chromosome:RGSC3.4:1:1:267910886:1 128294121 ID3683 M +
CAGACTAGATTATATTAAAGGCAGGTT
>1 dna:chromosome chromosome:RGSC3.4:1:1:267910886:1 128294131 ID21137 M +
TATATTAAAGGCAGGTTTACTGGGAAGC
>1 dna:chromosome chromosome:RGSC3.4:1:1:267910886:1 128294133 ID22170 M +
TATTAAAGGCAGGTTTACTGGGAAGC
>1 dna:chromosome chromosome:RGSC3.4:1:1:267910886:1 128294183 ID49314 U +
TGGGCCAGAGGCCTCAAAGATGGAGGCCAGG
>1 dna:chromosome chromosome:RGSC3.4:1:1:267910886:1 128294244 ID47039 U +
TGGATTATATAGGGAGGAGCCACTGTAGG
>1 dna:chromosome chromosome:RGSC3.4:1:1:267910886:1 128294310 ID3898 U +
CAGGTAATAACTGAGGGATGCTGGAAC
>1 dna:chromosome chromosome:RGSC3.4:1:1:267910886:1 128294314 ID12711 U +
TAATAACTGAGGGATGCTGGAACAA
>1 dna:chromosome chromosome:RGSC3.4:1:1:267910886:1 128294346 ID7657 M +
GCCAGGTCTGCTTTGATAAGTAAAAT
>1 dna:chromosome chromosome:RGSC3.4:1:1:267910886:1 128294352 ID31141 U +
TCTGCTTTGATAAGTAAAATATTCACCTCAGT
>1 dna:chromosome chromosome:RGSC3.4:1:1:267910886:1 128294354 ID45131 U +
TGCTTTGATAAGTAAAATATTCACCT
>1 dna:chromosome chromosome:RGSC3.4:1:1:267910886:1 128294354 ID45132 U +
TGCTTTGATAAGTAAAATATTCACCTCAGT
>1 dna:chromosome chromosome:RGSC3.4:1:1:267910886:1 128294359 ID38496 U +
TGATAAGTAAAATATTCACCTCAGTCCC
>1 dna:chromosome chromosome:RGSC3.4:1:1:267910886:1 128294359 ID38497 U +
TGATAAGTAAAATATTCACCTCAGTCCCTT
>1 dna:chromosome chromosome:RGSC3.4:1:1:267910886:1 128294361 ID2183 U +
ATAAGTAAAATATTCACCTCAGTCCCTT
>1 dna:chromosome chromosome:RGSC3.4:1:1:267910886:1 128294373 ID57656 U +
TTCACCTCAGTCCCTTGTCCC
>1 dna:chromosome chromosome:RGSC3.4:1:1:267910886:1 128294399 ID32524 U +
TGAAACCAAACACGGGCTTCTGAATTCC
>1 dna:chromosome chromosome:RGSC3.4:1:1:267910886:1 128294399 ID32525 U +
TGAAACCAAACACGGGCTTCTGAATTCCATT
>1 dna:chromosome chromosome:RGSC3.4:1:1:267910886:1 128294419 ID34354 U +
TGAATTCCATTCTTTTGGTGAACATATAA
>1 dna:chromosome chromosome:RGSC3.4:1:1:267910886:1 128294423 ID58223 U +
TTCCATTCTTTTGGTGAACATATAAAGTT
>1 dna:chromosome chromosome:RGSC3.4:1:1:267910886:1 128294428 ID59392 U +
TTCTTTTGGTGAACATATAAAGTTATAGGT
>1 dna:chromosome chromosome:RGSC3.4:1:1:267910886:1 128294432 ID62203 U +
TTTGGTGAACATATAAAGTTATAGGT
>1 dna:chromosome chromosome:RGSC3.4:1:1:267910886:1 128294443 ID20761 U +
TATAAAGTTATAGGTGAGAAAAAAATAAAT
>1 dna:chromosome chromosome:RGSC3.4:1:1:267910886:1 128294445 ID10651 U +
TAAAGTTATAGGTGAGAAAAAAATAAATTT
>1 dna:chromosome chromosome:RGSC3.4:1:1:267910886:1 128294475 ID14227 U +
TACAGATTATTTTATTTTATATTTTGTGTG
>1 dna:chromosome chromosome:RGSC3.4:1:1:267910886:1 128294481 ID57308 U +
TTATTTTATTTTATATTTTGTGTGTTGTT
>1 dna:chromosome chromosome:RGSC3.4:1:1:267910886:1 128294485 ID61605 U +
TTTATTTTATATTTTGTGTGTTGTTGTGA
>1 dna:chromosome chromosome:RGSC3.4:1:1:267910886:1 128294487 ID22803 U +
TATTTTATATTTTGTGTGTTGTTGTGAGA
>1 dna:chromosome chromosome:RGSC3.4:1:1:267910886:1 128294492 ID21174 U +
TATATTTTGTGTGTTGTTGTGA
>1 dna:chromosome chromosome:RGSC3.4:1:1:267910886:1 128294543 ID28475 U +
TCCTGAAACACACACTGTACAGTGGGCTGT
>1 dna:chromosome chromosome:RGSC3.4:1:1:267910886:1 128294546 ID32498 U +
TGAAACACACACTGTACAGTGGGCTGTTC
>1 dna:chromosome chromosome:RGSC3.4:1:1:267910886:1 128294570 ID55010 U +
TGTTCTCAAACACAAGAGGTCTGCCTGC
>1 dna:chromosome chromosome:RGSC3.4:1:1:267910886:1 128294570 ID55011 U +
TGTTCTCAAACACAAGAGGTCTGCCTGCCT
>1 dna:chromosome chromosome:RGSC3.4:1:1:267910886:1 128294572 ID58881 U +
TTCTCAAACACAAGAGGTCTGCCTGCCTAG
>1 dna:chromosome chromosome:RGSC3.4:1:1:267910886:1 128294573 ID30013 U +
TCTCAAACACAAGAGGTCTGCCTGCCT
>1 dna:chromosome chromosome:RGSC3.4:1:1:267910886:1 128294573 ID30014 U +
TCTCAAACACAAGAGGTCTGCCTGCCTAGG
>1 dna:chromosome chromosome:RGSC3.4:1:1:267910886:1 128294575 ID22965 U +
TCAAACACAAGAGGTCTGCCTGCCTAGGA
>1 dna:chromosome chromosome:RGSC3.4:1:1:267910886:1 128294575 ID22966 U +
TCAAACACAAGAGGTCTGCCTGCCTAGGAT
>1 dna:chromosome chromosome:RGSC3.4:1:1:267910886:1 128294580 ID3345 U +
CACAAGAGGTCTGCCTGCCTAGG
>1 dna:chromosome chromosome:RGSC3.4:1:1:267910886:1 128294580 ID3346 U +
CACAAGAGGTCTGCCTGCCTAGGAT
>1 dna:chromosome chromosome:RGSC3.4:1:1:267910886:1 128294581 ID744 U +
ACAAGAGGTCTGCCTGCCTAGGA
>1 dna:chromosome chromosome:RGSC3.4:1:1:267910886:1 128294582 ID3220 U +
CAAGAGGTCTGCCTGCCTAGGAT
>1 dna:chromosome chromosome:RGSC3.4:1:1:267910886:1 128294599 ID19257 U +
TAGGATTAAAAGAGTATGCCCCCCA
>1 dna:chromosome chromosome:RGSC3.4:1:1:267910886:1 128294601 ID8387 U +
GGATTAAAAGAGTATGCCCCCCAC
>1 dna:chromosome chromosome:RGSC3.4:1:1:267910886:1 128294610 ID7128 U +
GAGTATGCCCCCCACACCTGGC
>1 dna:chromosome chromosome:RGSC3.4:1:1:267910886:1 128294638 ID20685 U +
TAGTTTTAGATGTACCAGAACTTAAATAGC
>1 dna:chromosome chromosome:RGSC3.4:1:1:267910886:1 128294643 ID56938 U +
TTAGATGTACCAGAACTTAAATAGCAGTTT
>1 dna:chromosome chromosome:RGSC3.4:1:1:267910886:1 128294644 ID17831 U +
TAGATGTACCAGAACTTAAATAGCAGT
>1 dna:chromosome chromosome:RGSC3.4:1:1:267910886:1 128294644 ID17832 U +
TAGATGTACCAGAACTTAAATAGCAGTTT
>1 dna:chromosome chromosome:RGSC3.4:1:1:267910886:1 128294650 ID14861 U +
TACCAGAACTTAAATAGCAGTTTCTT
>1 dna:chromosome chromosome:RGSC3.4:1:1:267910886:1 128294664 ID18193 U +
TAGCAGTTTCTTAAATGCCTCTGTACTGTT
>1 dna:chromosome chromosome:RGSC3.4:1:1:267910886:1 128294675 ID10825 U +
TAAATGCCTCTGTACTGTTAGG
>1 dna:chromosome chromosome:RGSC3.4:1:1:267910886:1 128294675 ID10826 U +
TAAATGCCTCTGTACTGTTAGGTGACATT
>1 dna:chromosome chromosome:RGSC3.4:1:1:267910886:1 128294675 ID10827 U +
TAAATGCCTCTGTACTGTTAGGTGACATTT
>1 dna:chromosome chromosome:RGSC3.4:1:1:267910886:1 128294693 ID19740 U +
TAGGTGACATTTTTGTGCCCTGTTGTGGT
>1 dna:chromosome chromosome:RGSC3.4:1:1:267910886:1 128294695 ID8835 U +
GGTGACATTTTTGTGCCCTGTTGTGGT
>1 dna:chromosome chromosome:RGSC3.4:1:1:267910886:1 128294735 ID41479 U +
TGCATCTATCCTACGCTCTGAATAGGTCT
>1 dna:chromosome chromosome:RGSC3.4:1:1:267910886:1 128294739 ID29940 U +
TCTATCCTACGCTCTGAATAGGTCTTTGGC
>1 dna:chromosome chromosome:RGSC3.4:1:1:267910886:1 128294743 ID27885 U +
TCCTACGCTCTGAATAGGTCTTTGGCCC
>1 dna:chromosome chromosome:RGSC3.4:1:1:267910886:1 128294743 ID27886 U +
TCCTACGCTCTGAATAGGTCTTTGGCCCA
>1 dna:chromosome chromosome:RGSC3.4:1:1:267910886:1 128294743 ID27887 U +
TCCTACGCTCTGAATAGGTCTTTGGCCCAC
>1 dna:chromosome chromosome:RGSC3.4:1:1:267910886:1 128294743 ID27888 U +
TCCTACGCTCTGAATAGGTCTTTGGCCCACT
>1 dna:chromosome chromosome:RGSC3.4:1:1:267910886:1 128294777 ID60220 U +
TTGCTTATTGATGGACCTGGCGGGATAAT
>1 dna:chromosome chromosome:RGSC3.4:1:1:267910886:1 128294784 ID59910 U +
TTGATGGACCTGGCGGGATAATTGGCAT
>1 dna:chromosome chromosome:RGSC3.4:1:1:267910886:1 128294802 ID13413 U +
TAATTGGCATGGGTCGTTAAACACTCACC
>1 dna:chromosome chromosome:RGSC3.4:1:1:267910886:1 128294856 ID14798 U +
TACCAATCGCACTAGAAAAGTATGGAGAA
>1 dna:chromosome chromosome:RGSC3.4:1:1:267910886:1 128294868 ID16581 U +
TAGAAAAGTATGGAGAAATAAATGACCAAT
>1 dna:chromosome chromosome:RGSC3.4:1:1:267910886:1 128294878 ID46454 U +
TGGAGAAATAAATGACCAATCCCA
>1 dna:chromosome chromosome:RGSC3.4:1:1:267910886:1 128294897 ID26948 U +
TCCCATGGACACAGATGCATTTTCCAAAC
>1 dna:chromosome chromosome:RGSC3.4:1:1:267910886:1 128294902 ID46192 U +
TGGACACAGATGCATTTTCCAAACTTCTC
>1 dna:chromosome chromosome:RGSC3.4:1:1:267910886:1 128294972 ID48573 U +
TGGGAATGGTTTACCTTTAGTCTCCGAA
>1 dna:chromosome chromosome:RGSC3.4:1:1:267910886:1 128295124 ID8638 U +
GGGACACAGAGATGAAGCCTCCAGAA
>1 dna:chromosome chromosome:RGSC3.4:1:1:267910886:1 128295167 ID8951 U +
GTACCGGGCTCCTCCCAGTGTCAA
>1 dna:chromosome chromosome:RGSC3.4:1:1:267910886:1 128295235 ID4235 U +
CATTTATTGAGCATTTGTTATCTTCCAGA
>1 dna:chromosome chromosome:RGSC3.4:1:1:267910886:1 128295235 ID4236 U +
CATTTATTGAGCATTTGTTATCTTCCAGAT
>1 dna:chromosome chromosome:RGSC3.4:1:1:267910886:1 128295276 ID3164 U +
CAACAAAAGCATGAAACCAGCCA
>1 dna:chromosome chromosome:RGSC3.4:1:1:267910886:1 128295287 ID32535 U +
TGAAACCAGCCAGACTAGTCTCAGATG
>1 dna:chromosome chromosome:RGSC3.4:1:1:267910886:1 128295297 ID3685 U +
CAGACTAGTCTCAGATGGTGTTTCTGCTT
>1 dna:chromosome chromosome:RGSC3.4:1:1:267910886:1 128295304 ID9155 U +
GTCTCAGATGGTGTTTCTGCTTTGGT
>1 dna:chromosome chromosome:RGSC3.4:1:1:267910886:1 128295305 ID30150 U +
TCTCAGATGGTGTTTCTGCTTTGGTGCTA
>1 dna:chromosome chromosome:RGSC3.4:1:1:267910886:1 128295311 ID2701 U +
ATGGTGTTTCTGCTTTGGTGCTAAGCCC
>1 dna:chromosome chromosome:RGSC3.4:1:1:267910886:1 128295421 ID59251 U +
TTCTTGCACTCATTGTATAGTCCACCCCTA
>1 dna:chromosome chromosome:RGSC3.4:1:1:267910886:1 128295484 ID49298 U +
TGGGCATTTCAGTTAGCTTACAAGAGAA
>1 dna:chromosome chromosome:RGSC3.4:1:1:267910886:1 128295484 ID49299 U +
TGGGCATTTCAGTTAGCTTACAAGAGAAT
>1 dna:chromosome chromosome:RGSC3.4:1:1:267910886:1 128295484 ID49301 U +
TGGGCATTTCAGTTAGCTTACAAGAGAATT
>1 dna:chromosome chromosome:RGSC3.4:1:1:267910886:1 128295522 ID20900 U +
TATAATGTTGGAGTTATTTTAAGTC
>1 dna:chromosome chromosome:RGSC3.4:1:1:267910886:1 128295522 ID20901 U +
TATAATGTTGGAGTTATTTTAAGTCCTACA
>1 dna:chromosome chromosome:RGSC3.4:1:1:267910886:1 128295528 ID9538 U +
GTTGGAGTTATTTTAAGTCCTA
>1 dna:chromosome chromosome:RGSC3.4:1:1:267910886:1 128295544 ID9122 U +
GTCCTACACACCTCCTCAAGGACCCC
>1 dna:chromosome chromosome:RGSC3.4:1:1:267910886:1 128295570 ID21977 U +
TATGGGTGAAAATTTGAATGAGTCATAC
>1 dna:chromosome chromosome:RGSC3.4:1:1:267910886:1 128295570 ID21978 U +
TATGGGTGAAAATTTGAATGAGTCATACAGC
>1 dna:chromosome chromosome:RGSC3.4:1:1:267910886:1 128295572 ID49847 U +
TGGGTGAAAATTTGAATGAGTCATACAG
>1 dna:chromosome chromosome:RGSC3.4:1:1:267910886:1 128295572 ID49848 U +
TGGGTGAAAATTTGAATGAGTCATACAGC
>1 dna:chromosome chromosome:RGSC3.4:1:1:267910886:1 128295572 ID49849 U +
TGGGTGAAAATTTGAATGAGTCATACAGCC
>1 dna:chromosome chromosome:RGSC3.4:1:1:267910886:1 128295572 ID49850 U +
TGGGTGAAAATTTGAATGAGTCATACAGCCT
>1 dna:chromosome chromosome:RGSC3.4:1:1:267910886:1 128295573 ID8746 U +
GGGTGAAAATTTGAATGAGTCATACAGC
>1 dna:chromosome chromosome:RGSC3.4:1:1:267910886:1 128295576 ID32482 U +
TGAAAATTTGAATGAGTCATACA
>1 dna:chromosome chromosome:RGSC3.4:1:1:267910886:1 128295576 ID32483 U +
TGAAAATTTGAATGAGTCATACAGCCTGT
>1 dna:chromosome chromosome:RGSC3.4:1:1:267910886:1 128295582 ID61957 U +
TTTGAATGAGTCATACAGCCTGTACC
>1 dna:chromosome chromosome:RGSC3.4:1:1:267910886:1 128295584 ID34180 U +
TGAATGAGTCATACAGCCTGTACCC
>1 dna:chromosome chromosome:RGSC3.4:1:1:267910886:1 128295637 ID12059 U +
TAAGATATGATGAATTTTAAATCTCCC
>1 dna:chromosome chromosome:RGSC3.4:1:1:267910886:1 128295637 ID12060 U +
TAAGATATGATGAATTTTAAATCTCCCC
>1 dna:chromosome chromosome:RGSC3.4:1:1:267910886:1 128295637 ID12061 U +
TAAGATATGATGAATTTTAAATCTCCCCCA
>1 dna:chromosome chromosome:RGSC3.4:1:1:267910886:1 128295798 ID6873 U +
GAGAGACAGAGACTCACTACTGCCTT
>1 dna:chromosome chromosome:RGSC3.4:1:1:267910886:1 128295802 ID6561 U +
GACAGAGACTCACTACTGCCTTTAAAGC
>1 dna:chromosome chromosome:RGSC3.4:1:1:267910886:1 128295843 ID6354 U +
GAAGTCTTCTAAAGAATTCTGGTCTCTTAG
>1 dna:chromosome chromosome:RGSC3.4:1:1:267910886:1 128295849 ID58665 U +
TTCTAAAGAATTCTGGTCTCTTAGGAGT
>1 dna:chromosome chromosome:RGSC3.4:1:1:267910886:1 128295850 ID29583 U +
TCTAAAGAATTCTGGTCTCTTAGGAGTGC
>1 dna:chromosome chromosome:RGSC3.4:1:1:267910886:1 128295850 ID29584 U +
TCTAAAGAATTCTGGTCTCTTAGGAGTGCA
>1 dna:chromosome chromosome:RGSC3.4:1:1:267910886:1 128295850 ID29585 U +
TCTAAAGAATTCTGGTCTCTTAGGAGTGCAT
>1 dna:chromosome chromosome:RGSC3.4:1:1:267910886:1 128295852 ID10434 U +
TAAAGAATTCTGGTCTCTTAGGAGTGCAT
>1 dna:chromosome chromosome:RGSC3.4:1:1:267910886:1 128295856 ID6441 U +
GAATTCTGGTCTCTTAGGAGTGCAT
>1 dna:chromosome chromosome:RGSC3.4:1:1:267910886:1 128295881 ID20721 U +
TATAAAATGCAAATAACCCAGGAGGAGGCCA
>1 dna:chromosome chromosome:RGSC3.4:1:1:267910886:1 128295887 ID2556 U +
ATGCAAATAACCCAGGAGGAGGC
>1 dna:chromosome chromosome:RGSC3.4:1:1:267910886:1 128295889 ID7393 U +
GCAAATAACCCAGGAGGAGGCCA
>1 dna:chromosome chromosome:RGSC3.4:1:1:267910886:1 128295923 ID22447 U +
TATTGACACTGGAGTTAGCAATTAGCACT
>1 dna:chromosome chromosome:RGSC3.4:1:1:267910886:1 128295960 ID8054 U +
GCTTCTAGACTGCCTGAATGAGCTCAACC
>1 dna:chromosome chromosome:RGSC3.4:1:1:267910886:1 128295962 ID58802 U +
TTCTAGACTGCCTGAATGAGCTCAACCA
>1 dna:chromosome chromosome:RGSC3.4:1:1:267910886:1 128295963 ID29861 U +
TCTAGACTGCCTGAATGAGCTCAACCA
>1 dna:chromosome chromosome:RGSC3.4:1:1:267910886:1 128295965 ID17359 U +
TAGACTGCCTGAATGAGCTCAACCACGAAA
>1 dna:chromosome chromosome:RGSC3.4:1:1:267910886:1 128295978 ID37413 U +
TGAGCTCAACCACGAAAGCCCCCTGGCCC
>1 dna:chromosome chromosome:RGSC3.4:1:1:267910886:1 128296095 ID1666 U +
AGCCTGTACCTTTGGCTGTAATAGAAGGT
>1 dna:chromosome chromosome:RGSC3.4:1:1:267910886:1 128296116 ID17002 U +
TAGAAGGTCTCTAAGTGGAGTAACTGACT
>1 dna:chromosome chromosome:RGSC3.4:1:1:267910886:1 128296116 ID17003 U +
TAGAAGGTCTCTAAGTGGAGTAACTGACTGT
>1 dna:chromosome chromosome:RGSC3.4:1:1:267910886:1 128296200 ID48884 U +
TGGGAGTTGTTCTAGAACCTACCTCAAGT
>1 dna:chromosome chromosome:RGSC3.4:1:1:267910886:1 128296207 ID54998 U +
TGTTCTAGAACCTACCTCAAGTCCCTCCAA
>1 dna:chromosome chromosome:RGSC3.4:1:1:267910886:1 128296333 ID42176 U +
TGCCACTTTGGATGTAGACTCCT
>1 dna:chromosome chromosome:RGSC3.4:1:1:267910886:1 128296333 ID42177 U +
TGCCACTTTGGATGTAGACTCCTAAT
>1 dna:chromosome chromosome:RGSC3.4:1:1:267910886:1 128296333 ID42178 U +
TGCCACTTTGGATGTAGACTCCTAATGCCC
>1 dna:chromosome chromosome:RGSC3.4:1:1:267910886:1 128296334 ID7636 U +
GCCACTTTGGATGTAGACTCCTAATGCCCC
>1 dna:chromosome chromosome:RGSC3.4:1:1:267910886:1 128296352 ID27795 U +
TCCTAATGCCCCTATGCCTACTTTGT
>1 dna:chromosome chromosome:RGSC3.4:1:1:267910886:1 128296366 ID42892 U +
TGCCTACTTTGTATCTGGCAGCAAGACAA
>1 dna:chromosome chromosome:RGSC3.4:1:1:267910886:1 128296412 ID18742 U +
TAGGAAACCAGGAAGAGTGTGCTG
>1 dna:chromosome chromosome:RGSC3.4:1:1:267910886:1 128296412 ID18743 U +
TAGGAAACCAGGAAGAGTGTGCTGGGAGC
>1 dna:chromosome chromosome:RGSC3.4:1:1:267910886:1 128296599 ID29513 U +
TCGTATTTGAAATGGCTACTTATATGCAA
>1 dna:chromosome chromosome:RGSC3.4:1:1:267910886:1 128296599 ID29514 U +
TCGTATTTGAAATGGCTACTTATATGCAAA
>1 dna:chromosome chromosome:RGSC3.4:1:1:267910886:1 128296648 ID10357 U +
TAAACTGTGTTGTACAAGCCCTAAAGCAAT
>1 dna:chromosome chromosome:RGSC3.4:1:1:267910886:1 128296653 ID54583 U +
TGTGTTGTACAAGCCCTAAAGCAATGCTCA
>1 dna:chromosome chromosome:RGSC3.4:1:1:267910886:1 128296732 ID11654 U +
TAACTGTCTCTTTGAAGGCAAAGGTTGTC
>1 dna:chromosome chromosome:RGSC3.4:1:1:267910886:1 128296736 ID52995 U +
TGTCTCTTTGAAGGCAAAGGTTGTCTAGG
>1 dna:chromosome chromosome:RGSC3.4:1:1:267910886:1 128296736 ID52996 U +
TGTCTCTTTGAAGGCAAAGGTTGTCTAGGC
>1 dna:chromosome chromosome:RGSC3.4:1:1:267910886:1 128296763 ID8448 U +
GGCAGAGTCCTACAGCTTCAGGTACAC
>1 dna:chromosome chromosome:RGSC3.4:1:1:267910886:1 128296792 ID58574 U +
TTCCTTTTCCTAAGATAGCCACAGTTGGTC
>1 dna:chromosome chromosome:RGSC3.4:1:1:267910886:1 128296799 ID27748 U +
TCCTAAGATAGCCACAGTTGGTCTAG
>1 dna:chromosome chromosome:RGSC3.4:1:1:267910886:1 128296801 ID5134 U +
CTAAGATAGCCACAGTTGGTC
>1 dna:chromosome chromosome:RGSC3.4:1:1:267910886:1 128296802 ID12053 U +
TAAGATAGCCACAGTTGGTCTAGTCATAAGT
>1 dna:chromosome chromosome:RGSC3.4:1:1:267910886:1 128296816 ID60793 U +
TTGGTCTAGTCATAAGTCATGGATGGTCC
>1 dna:chromosome chromosome:RGSC3.4:1:1:267910886:1 128296816 ID60794 U +
TTGGTCTAGTCATAAGTCATGGATGGTCCAC
>1 dna:chromosome chromosome:RGSC3.4:1:1:267910886:1 128296817 ID50705 U +
TGGTCTAGTCATAAGTCATGGATGGTC
>1 dna:chromosome chromosome:RGSC3.4:1:1:267910886:1 128296817 ID50706 U +
TGGTCTAGTCATAAGTCATGGATGGTCCA
>1 dna:chromosome chromosome:RGSC3.4:1:1:267910886:1 128296817 ID50707 U +
TGGTCTAGTCATAAGTCATGGATGGTCCAC
>1 dna:chromosome chromosome:RGSC3.4:1:1:267910886:1 128296817 ID50708 U +
TGGTCTAGTCATAAGTCATGGATGGTCCACT
>1 dna:chromosome chromosome:RGSC3.4:1:1:267910886:1 128296822 ID20168 U +
TAGTCATAAGTCATGGATGGTCCACTC
>1 dna:chromosome chromosome:RGSC3.4:1:1:267910886:1 128296822 ID20169 U +
TAGTCATAAGTCATGGATGGTCCACTCT
>1 dna:chromosome chromosome:RGSC3.4:1:1:267910886:1 128296824 ID9068 U +
GTCATAAGTCATGGATGGTCCACTC
>1 dna:chromosome chromosome:RGSC3.4:1:1:267910886:1 128296826 ID4022 U +
CATAAGTCATGGATGGTCCACTCT
>1 dna:chromosome chromosome:RGSC3.4:1:1:267910886:1 128296861 ID159 U +
AAATGTTTTAACAAGTCTCGTCA
>1 dna:chromosome chromosome:RGSC3.4:1:1:267910886:1 128296864 ID55486 U +
TGTTTTAACAAGTCTCGTCAAC
>1 dna:chromosome chromosome:RGSC3.4:1:1:267910886:1 128296933 ID20172 U +
TAGTCATGCCTCTTGTCTATAGTTGGTTGA
>1 dna:chromosome chromosome:RGSC3.4:1:1:267910886:1 128296933 ID20174 U +
TAGTCATGCCTCTTGTCTATAGTTGGTTGAC
>1 dna:chromosome chromosome:RGSC3.4:1:1:267910886:1 128297004 ID43630 U +
TGCTAACCCCCTGGTGTGGCTTTGCCTT
>1 dna:chromosome chromosome:RGSC3.4:1:1:267910886:1 128297004 ID43631 U +
TGCTAACCCCCTGGTGTGGCTTTGCCTTC
>1 dna:chromosome chromosome:RGSC3.4:1:1:267910886:1 128297060 ID17669 U +
TAGATCAATCGATCCATTCTGTCTCATGA
>1 dna:chromosome chromosome:RGSC3.4:1:1:267910886:1 128297180 ID26270 U +
TCCAGTTCATGTCAAGAGGTACAAGCCCAG
>1 dna:chromosome chromosome:RGSC3.4:1:1:267910886:1 128297180 ID26271 U +
TCCAGTTCATGTCAAGAGGTACAAGCCCAGG
>1 dna:chromosome chromosome:RGSC3.4:1:1:267910886:1 128297218 ID44815 U +
TGCTTATCTCCGAGGGGCTGCCACTA
>1 dna:chromosome chromosome:RGSC3.4:1:1:267910886:1 128297236 ID42136 U +
TGCCACTATTCTAAGGAGCATGGTTGA
>1 dna:chromosome chromosome:RGSC3.4:1:1:267910886:1 128297394 ID61557 U +
TTTATCCAGTCACAGGTGGTGAAGTC
>1 dna:chromosome chromosome:RGSC3.4:1:1:267910886:1 128297398 ID26232 U +
TCCAGTCACAGGTGGTGAAGTCTACATTT
>1 dna:chromosome chromosome:RGSC3.4:1:1:267910886:1 128297402 ID9048 U +
GTCACAGGTGGTGAAGTCTACATTTAGGC
>1 dna:chromosome chromosome:RGSC3.4:1:1:267910886:1 128297420 ID14694 U +
TACATTTAGGCTCTGTGGTTAAGAGA
>1 dna:chromosome chromosome:RGSC3.4:1:1:267910886:1 128297438 ID56487 U +
TTAAGAGAGAGGAATCTCACCCCCC
>1 dna:chromosome chromosome:RGSC3.4:1:1:267910886:1 128297578 ID51594 U +
TGGTTTAAGCTAGTTGGATTTGGATAT
>1 dna:chromosome chromosome:RGSC3.4:1:1:267910886:1 128297660 ID60483 U +
TTGGATCACTTTAGATAACATCTAAGAAGGC
>1 dna:chromosome chromosome:RGSC3.4:1:1:267910886:1 128297777 ID34571 U +
TGACAACCCTCCTTGTGTGGAACCT
>1 dna:chromosome chromosome:RGSC3.4:1:1:267910886:1 128298184 ID8237 U +
GGACAATCTTTCCCAGCTCTCCAGAAA
>1 dna:chromosome chromosome:RGSC3.4:1:1:267910886:1 128298323 ID29751 U +
TCTAATTTGTAGGTAGTGTGTGTGT
>1 dna:chromosome chromosome:RGSC3.4:1:1:267910886:1 128298323 ID29752 U +
TCTAATTTGTAGGTAGTGTGTGTGTGTGT
>1 dna:chromosome chromosome:RGSC3.4:1:1:267910886:1 128299025 ID57425 U +
TTCAACGAATGAACTGTATGGCAGGTGAAT
>1 dna:chromosome chromosome:RGSC3.4:1:1:267910886:1 128299050 ID34319 U +
TGAATTACATCTCAATAAAGCTATTACAAA
>1 dna:chromosome chromosome:RGSC3.4:1:1:267910886:1 128299303 ID6284 U +
GAAGAGATAATTGGTGCTGGG
>1 dna:chromosome chromosome:RGSC3.4:1:1:267910886:1 128299501 ID59393 U +
TTCTTTTGTCAAAGGTCCTCAAGTGTCCC
>1 dna:chromosome chromosome:RGSC3.4:1:1:267910886:1 128299751 ID62026 U +
TTTGAGGAAAGACCATTAGGGAGAAG
>1 dna:chromosome chromosome:RGSC3.4:1:1:267910886:1 128299779 ID61868 U +
TTTCTTTCATTGGACCTAAAGATGCCGCAC
>1 dna:chromosome chromosome:RGSC3.4:1:1:267910886:1 128299780 ID59326 U +
TTCTTTCATTGGACCTAAAGATGCCGCACC
>1 dna:chromosome chromosome:RGSC3.4:1:1:267910886:1 128299781 ID32006 U +
TCTTTCATTGGACCTAAAGATGCCGC
>1 dna:chromosome chromosome:RGSC3.4:1:1:267910886:1 128299781 ID32007 U +
TCTTTCATTGGACCTAAAGATGCCGCACC
>1 dna:chromosome chromosome:RGSC3.4:1:1:267910886:1 128299897 ID19558 U +
TAGGGGCTTCTAATTTGCACCAATCACGGGTC
>1 dna:chromosome chromosome:RGSC3.4:1:1:267910886:1 128300005 ID27126 U +
TCCCCTTTGCAAGAGAAAGAATGAGCTACA
>1 dna:chromosome chromosome:RGSC3.4:1:1:267910886:1 128300181 ID25041 U +
TCATGTGAAAATCCTGCAGACTGGTGA
>1 dna:chromosome chromosome:RGSC3.4:1:1:267910886:1 128300184 ID53156 U +
TGTGAAAATCCTGCAGACTGGTGAC
>1 dna:chromosome chromosome:RGSC3.4:1:1:267910886:1 128300385 ID58313 U +
TTCCCTGACACACAGCAGGTTAATGGCAGGC
>1 dna:chromosome chromosome:RGSC3.4:1:1:267910886:1 128300464 ID43706 U +
TGCTAATATAAACTCATGCTGCCTCTTC
>1 dna:chromosome chromosome:RGSC3.4:1:1:267910886:1 128300464 ID43707 U +
TGCTAATATAAACTCATGCTGCCTCTTCCT
>1 dna:chromosome chromosome:RGSC3.4:1:1:267910886:1 128300470 ID20733 U +
TATAAACTCATGCTGCCTCTTCCTTGCTC
>1 dna:chromosome chromosome:RGSC3.4:1:1:267910886:1 128300544 ID11315 U +
TAACCAAATCCCAGGACCTCAGCCTCAC
>1 dna:chromosome chromosome:RGSC3.4:1:1:267910886:1 128300715 ID28218 U +
TCCTCAGGCCTGCAGTGCAGATGGAGCGTT
>1 dna:chromosome chromosome:RGSC3.4:1:1:267910886:1 128302097 ID26484 U +
TCCATTCGTGACTTCTATGTTGCTCAGTGA
>1 dna:chromosome chromosome:RGSC3.4:1:1:267910886:1 128302120 ID24634 U +
TCAGTGATTTCCTACCACCCTACTCTCTCC
>1 dna:chromosome chromosome:RGSC3.4:1:1:267910886:1 128302174 ID18030 U +
TAGCAATGTCCTAAGCTTGGTTCTCACATG
>1 dna:chromosome chromosome:RGSC3.4:1:1:267910886:1 128302271 ID28649 U +
TCCTGGAAAGAGAAGGAACAAGGATGC
>1 dna:chromosome chromosome:RGSC3.4:1:1:267910886:1 128302274 ID45397 U +
TGGAAAGAGAAGGAACAAGGATGCTGGTATC
>1 dna:chromosome chromosome:RGSC3.4:1:1:267910886:1 128302394 ID14441 U +
TACATACTGTGGTGACACCACGTGTATGC
>1 dna:chromosome chromosome:RGSC3.4:1:1:267910886:1 128302406 ID34777 U +
TGACACCACGTGTATGCTAGGAATG
>1 dna:chromosome chromosome:RGSC3.4:1:1:267910886:1 128302406 ID34778 U +
TGACACCACGTGTATGCTAGGAATGT
>1 dna:chromosome chromosome:RGSC3.4:1:1:267910886:1 128302458 ID6558 U +
GACAGACACACGATGCCTCTCCCTGC
>1 dna:chromosome chromosome:RGSC3.4:1:1:267910886:1 128302505 ID907 U +
ACCACACAGCAGAACAACTTCAAAGGGAGC
>1 dna:chromosome chromosome:RGSC3.4:1:1:267910886:1 128302578 ID30009 U +
TCTCAAAAAACGAGAATGTTCACAACTCCC
>1 dna:chromosome chromosome:RGSC3.4:1:1:267910886:1 128302594 ID54916 U +
TGTTCACAACTCCCTTTAGCATTTCA
>1 dna:chromosome chromosome:RGSC3.4:1:1:267910886:1 128302624 ID43700 U +
TGCTAATAAAAGCCATGCACCAAC
>1 dna:chromosome chromosome:RGSC3.4:1:1:267910886:1 128302738 ID56402 U +
TTAAATGGAAAATGCACAAATATTCAGA
>1 dna:chromosome chromosome:RGSC3.4:1:1:267910886:1 128302809 ID9198 U +
GTGAAAAAAAAATTTTTTTTCCATAGCAGA
>1 dna:chromosome chromosome:RGSC3.4:1:1:267910886:1 128302810 ID32185 U +
TGAAAAAAAAATTTTTTTTCCATAGCAGAC
>1 dna:chromosome chromosome:RGSC3.4:1:1:267910886:1 128302832 ID18108 U +
TAGCAGACTGGTATGTTAAGTGCGCA
>1 dna:chromosome chromosome:RGSC3.4:1:1:267910886:1 128302840 ID50494 U +
TGGTATGTTAAGTGCGCAATGGTCT
>1 dna:chromosome chromosome:RGSC3.4:1:1:267910886:1 128302840 ID50495 U +
TGGTATGTTAAGTGCGCAATGGTCTC
>1 dna:chromosome chromosome:RGSC3.4:1:1:267910886:1 128302840 ID50496 U +
TGGTATGTTAAGTGCGCAATGGTCTCC
>1 dna:chromosome chromosome:RGSC3.4:1:1:267910886:1 128302840 ID50497 U +
TGGTATGTTAAGTGCGCAATGGTCTCCCT
>1 dna:chromosome chromosome:RGSC3.4:1:1:267910886:1 128302843 ID22119 U +
TATGTTAAGTGCGCAATGGTCTCCC
>1 dna:chromosome chromosome:RGSC3.4:1:1:267910886:1 128302843 ID22120 U +
TATGTTAAGTGCGCAATGGTCTCCCT
>1 dna:chromosome chromosome:RGSC3.4:1:1:267910886:1 128302843 ID22121 U +
TATGTTAAGTGCGCAATGGTCTCCCTGA
>1 dna:chromosome chromosome:RGSC3.4:1:1:267910886:1 128302843 ID22122 U +
TATGTTAAGTGCGCAATGGTCTCCCTGAGC
>1 dna:chromosome chromosome:RGSC3.4:1:1:267910886:1 128302845 ID54692 U +
TGTTAAGTGCGCAATGGTCTCCCTG
>1 dna:chromosome chromosome:RGSC3.4:1:1:267910886:1 128302845 ID54693 U +
TGTTAAGTGCGCAATGGTCTCCCTGA
>1 dna:chromosome chromosome:RGSC3.4:1:1:267910886:1 128302845 ID54694 U +
TGTTAAGTGCGCAATGGTCTCCCTGAG
>1 dna:chromosome chromosome:RGSC3.4:1:1:267910886:1 128302845 ID54695 U +
TGTTAAGTGCGCAATGGTCTCCCTGAGC
>1 dna:chromosome chromosome:RGSC3.4:1:1:267910886:1 128302875 ID41087 U +
TGCAGAAGCAGGCAAACAATCCTGCATGA
>1 dna:chromosome chromosome:RGSC3.4:1:1:267910886:1 128302894 ID28593 U +
TCCTGCATGAAATGCTCGCTAATC
>1 dna:chromosome chromosome:RGSC3.4:1:1:267910886:1 128302894 ID28594 U +
TCCTGCATGAAATGCTCGCTAATCA
>1 dna:chromosome chromosome:RGSC3.4:1:1:267910886:1 128302894 ID28595 U +
TCCTGCATGAAATGCTCGCTAATCAG
>1 dna:chromosome chromosome:RGSC3.4:1:1:267910886:1 128302894 ID28596 U +
TCCTGCATGAAATGCTCGCTAATCAGGA
>1 dna:chromosome chromosome:RGSC3.4:1:1:267910886:1 128302894 ID28597 U +
TCCTGCATGAAATGCTCGCTAATCAGGAA
>1 dna:chromosome chromosome:RGSC3.4:1:1:267910886:1 128302894 ID28598 U +
TCCTGCATGAAATGCTCGCTAATCAGGAAC
>1 dna:chromosome chromosome:RGSC3.4:1:1:267910886:1 128302895 ID4763 U +
CCTGCATGAAATGCTCGCTAATCAGGAAC
>1 dna:chromosome chromosome:RGSC3.4:1:1:267910886:1 128302897 ID41515 U +
TGCATGAAATGCTCGCTAATCAGGAA
>1 dna:chromosome chromosome:RGSC3.4:1:1:267910886:1 128302897 ID41516 U +
TGCATGAAATGCTCGCTAATCAGGAACAAC
>1 dna:chromosome chromosome:RGSC3.4:1:1:267910886:1 128302901 ID32972 U +
TGAAATGCTCGCTAATCAGGAACAAC
>1 dna:chromosome chromosome:RGSC3.4:1:1:267910886:1 128302901 ID32973 U +
TGAAATGCTCGCTAATCAGGAACAACCT
>1 dna:chromosome chromosome:RGSC3.4:1:1:267910886:1 128302901 ID32974 U +
TGAAATGCTCGCTAATCAGGAACAACCTCA
>1 dna:chromosome chromosome:RGSC3.4:1:1:267910886:1 128302901 ID32975 U +
TGAAATGCTCGCTAATCAGGAACAACCTCATC
>1 dna:chromosome chromosome:RGSC3.4:1:1:267910886:1 128302903 ID152 U +
AAATGCTCGCTAATCAGGAACAACCTCATC
>1 dna:chromosome chromosome:RGSC3.4:1:1:267910886:1 128302906 ID44237 U +
TGCTCGCTAATCAGGAACAACCTCATCTG
>1 dna:chromosome chromosome:RGSC3.4:1:1:267910886:1 128302949 ID59734 U +
TTGACAGGTGACTGCCAAGGCCAATATAC
>1 dna:chromosome chromosome:RGSC3.4:1:1:267910886:1 128302950 ID35010 U +
TGACAGGTGACTGCCAAGGCCAATATAC
>1 dna:chromosome chromosome:RGSC3.4:1:1:267910886:1 128302973 ID20921 U +
TATACAAGTGACCTTGAGGCAACAGAAC
>1 dna:chromosome chromosome:RGSC3.4:1:1:267910886:1 128302973 ID20922 U +
TATACAAGTGACCTTGAGGCAACAGAACTC
>1 dna:chromosome chromosome:RGSC3.4:1:1:267910886:1 128302973 ID20923 U +
TATACAAGTGACCTTGAGGCAACAGAACTCC
>1 dna:chromosome chromosome:RGSC3.4:1:1:267910886:1 128302975 ID13827 U +
TACAAGTGACCTTGAGGCAACAGAACT
>1 dna:chromosome chromosome:RGSC3.4:1:1:267910886:1 128302975 ID13828 U +
TACAAGTGACCTTGAGGCAACAGAACTCC
>1 dna:chromosome chromosome:RGSC3.4:1:1:267910886:1 128302981 ID35489 U +
TGACCTTGAGGCAACAGAACTCC
>1 dna:chromosome chromosome:RGSC3.4:1:1:267910886:1 128302987 ID37672 U +
TGAGGCAACAGAACTCCGCCACAGTG
>1 dna:chromosome chromosome:RGSC3.4:1:1:267910886:1 128302987 ID37673 U +
TGAGGCAACAGAACTCCGCCACAGTGTC
>1 dna:chromosome chromosome:RGSC3.4:1:1:267910886:1 128303011 ID52759 U +
TGTCCCAATACACAGTGTGGTGGACCA
>1 dna:chromosome chromosome:RGSC3.4:1:1:267910886:1 128303013 ID26668 U +
TCCCAATACACAGTGTGGTGGACCATCCGT
>1 dna:chromosome chromosome:RGSC3.4:1:1:267910886:1 128303019 ID14013 U +
TACACAGTGTGGTGGACCATCCGTGAC
>1 dna:chromosome chromosome:RGSC3.4:1:1:267910886:1 128303019 ID14014 U +
TACACAGTGTGGTGGACCATCCGTGACT
>1 dna:chromosome chromosome:RGSC3.4:1:1:267910886:1 128303019 ID14015 U +
TACACAGTGTGGTGGACCATCCGTGACTT
>1 dna:chromosome chromosome:RGSC3.4:1:1:267910886:1 128303021 ID3430 U +
CACAGTGTGGTGGACCAT
>1 dna:chromosome chromosome:RGSC3.4:1:1:267910886:1 128303023 ID3993 U +
CAGTGTGGTGGACCATCCGT
>1 dna:chromosome chromosome:RGSC3.4:1:1:267910886:1 128303024 ID2107 U +
AGTGTGGTGGACCATCCGTGA
>1 dna:chromosome chromosome:RGSC3.4:1:1:267910886:1 128303026 ID54217 U +
TGTGGTGGACCATCCGTGACTTACTGC
>1 dna:chromosome chromosome:RGSC3.4:1:1:267910886:1 128303028 ID51119 U +
TGGTGGACCATCCGTGACTTACTGCCC
>1 dna:chromosome chromosome:RGSC3.4:1:1:267910886:1 128303028 ID51120 U +
TGGTGGACCATCCGTGACTTACTGCCCA
>1 dna:chromosome chromosome:RGSC3.4:1:1:267910886:1 128303028 ID51121 U +
TGGTGGACCATCCGTGACTTACTGCCCAA
>1 dna:chromosome chromosome:RGSC3.4:1:1:267910886:1 128303028 ID51122 U +
TGGTGGACCATCCGTGACTTACTGCCCAAA
>1 dna:chromosome chromosome:RGSC3.4:1:1:267910886:1 128303038 ID27558 U +
TCCGTGACTTACTGCCCAAAGCCTGGGA
>1 dna:chromosome chromosome:RGSC3.4:1:1:267910886:1 128303038 ID27559 U +
TCCGTGACTTACTGCCCAAAGCCTGGGAAC
>1 dna:chromosome chromosome:RGSC3.4:1:1:267910886:1 128303039 ID4653 U +
CCGTGACTTACTGCCCAAAGCCTGGGA
>1 dna:chromosome chromosome:RGSC3.4:1:1:267910886:1 128303039 ID4654 U +
CCGTGACTTACTGCCCAAAGCCTGGGAAC
>1 dna:chromosome chromosome:RGSC3.4:1:1:267910886:1 128303061 ID48422 U +
TGGGAACTGGATTCGGAAACTAGTGA
>1 dna:chromosome chromosome:RGSC3.4:1:1:267910886:1 128303118 ID47356 U +
TGGCACTGAGAAAGCCCTTGGGTAC
>1 dna:chromosome chromosome:RGSC3.4:1:1:267910886:1 128303118 ID47357 U +
TGGCACTGAGAAAGCCCTTGGGTACC
>1 dna:chromosome chromosome:RGSC3.4:1:1:267910886:1 128303118 ID47358 U +
TGGCACTGAGAAAGCCCTTGGGTACCC
>1 dna:chromosome chromosome:RGSC3.4:1:1:267910886:1 128303118 ID47359 U +
TGGCACTGAGAAAGCCCTTGGGTACCCAGC
>1 dna:chromosome chromosome:RGSC3.4:1:1:267910886:1 128303124 ID36137 U +
TGAGAAAGCCCTTGGGTACCCAGCTCAA
>1 dna:chromosome chromosome:RGSC3.4:1:1:267910886:1 128303125 ID6792 U +
GAGAAAGCCCTTGGGTACCCAGCTC
>1 dna:chromosome chromosome:RGSC3.4:1:1:267910886:1 128303154 ID26688 U +
TCCCACAAGAGGTACTGAGAAGGTGGAA
>1 dna:chromosome chromosome:RGSC3.4:1:1:267910886:1 128303154 ID26689 U +
TCCCACAAGAGGTACTGAGAAGGTGGAAT
>1 dna:chromosome chromosome:RGSC3.4:1:1:267910886:1 128303155 ID4477 U +
CCCACAAGAGGTACTGAGAAGGTGGA
>1 dna:chromosome chromosome:RGSC3.4:1:1:267910886:1 128303169 ID36320 U +
TGAGAAGGTGGAATCCTCACTGGCC
>1 dna:chromosome chromosome:RGSC3.4:1:1:267910886:1 128303216 ID60312 U +
TTGGAAGGTCATGATCTAATTAAAATGAGT
>1 dna:chromosome chromosome:RGSC3.4:1:1:267910886:1 128303217 ID45872 U +
TGGAAGGTCATGATCTAATTAAAATGAGTT
>1 dna:chromosome chromosome:RGSC3.4:1:1:267910886:1 128303227 ID39057 U +
TGATCTAATTAAAATGAGTTGAGGGT
>1 dna:chromosome chromosome:RGSC3.4:1:1:267910886:1 128303227 ID39058 U +
TGATCTAATTAAAATGAGTTGAGGGTA
>1 dna:chromosome chromosome:RGSC3.4:1:1:267910886:1 128303227 ID39059 U +
TGATCTAATTAAAATGAGTTGAGGGTAGAG
>1 dna:chromosome chromosome:RGSC3.4:1:1:267910886:1 128303227 ID39060 U +
TGATCTAATTAAAATGAGTTGAGGGTAGAGC
>1 dna:chromosome chromosome:RGSC3.4:1:1:267910886:1 128303232 ID13265 U +
TAATTAAAATGAGTTGAGGGTAGAGCTCT
>1 dna:chromosome chromosome:RGSC3.4:1:1:267910886:1 128303236 ID10076 U +
TAAAATGAGTTGAGGGTAGAGCTCTGATA
>1 dna:chromosome chromosome:RGSC3.4:1:1:267910886:1 128303270 ID12154 U +
TAAGCAATCAAAAGAACACACACACACACAC
>1 dna:chromosome chromosome:RGSC3.4:1:1:267910886:1 128303369 ID23807 U +
TCACCAAATGAGGCCCCTACTCTGC
>1 dna:chromosome chromosome:RGSC3.4:1:1:267910886:1 128303369 ID23808 U +
TCACCAAATGAGGCCCCTACTCTGCA
>1 dna:chromosome chromosome:RGSC3.4:1:1:267910886:1 128303377 ID37701 U +
TGAGGCCCCTACTCTGCATATGTTCA
>1 dna:chromosome chromosome:RGSC3.4:1:1:267910886:1 128303386 ID15996 U +
TACTCTGCATATGTTCAGAACTATGAGC
>1 dna:chromosome chromosome:RGSC3.4:1:1:267910886:1 128303407 ID21707 U +
TATGAGCTAAAATAAACCTTTTGTCTTCAT
>1 dna:chromosome chromosome:RGSC3.4:1:1:267910886:1 128303409 ID37368 U +
TGAGCTAAAATAAACCTTTTGTCTTCATAA
>1 dna:chromosome chromosome:RGSC3.4:1:1:267910886:1 128303412 ID7863 U +
GCTAAAATAAACCTTTTGTCTTCATAAAG
>1 dna:chromosome chromosome:RGSC3.4:1:1:267910886:1 128303444 ID31070 U +
TCTGCCTGGAGTATGTAATTACAGTA
>1 dna:chromosome chromosome:RGSC3.4:1:1:267910886:1 128303513 ID10038 U +
TAAAATAGCACCACGATGAATAAGGCAGAA
>1 dna:chromosome chromosome:RGSC3.4:1:1:267910886:1 128303648 ID28169 U +
TCCTCAAGGATCCCCCGCCCCCC
>1 dna:chromosome chromosome:RGSC3.4:1:1:267910886:1 128303675 ID25078 U +
TCATTATCAAAGTCCCGGATTAGTGGTGT
>1 dna:chromosome chromosome:RGSC3.4:1:1:267910886:1 128303725 ID38188 U +
TGAGTGTAAACCACGGCTGTGCCAGTAATA
>1 dna:chromosome chromosome:RGSC3.4:1:1:267910886:1 128303753 ID11198 U +
TAACAGGTCATGTGTACGCCATACAG
>1 dna:chromosome chromosome:RGSC3.4:1:1:267910886:1 128303843 ID29058 U +
TCCTTGCCTCATCTTCAACCTCCTC
