# Supplementary material for: proTRAC - a software for probabilistic piRNA cluster detection, visualization and analysis
Source: BMC Bioinformatics. 2012 Jan 10;13:5. doi: 10.1186/1471-2105-13-5 (PMC3293768; doi:10.1186/1471-2105-13-5)
Supplement: Additional file 6 — proTRAC results folder containing a picture and a FASTA file for each detected rat cluster. After decompression, the folder can be opened as former session in proTRAC. Alternatively, each file can be opened separately with any standard text-editor or graphic-viewer respectively. [file 1471-2105-13-5-S6.ZIP › proTRAC_results_rat/bidirectional_clusters/Cluster_160.fas]

>1 dna:chromosome chromosome:RGSC3.4:1:1:267910886:1 128992051 ID28829 U -
TCCTGTTTGTTGAGACAAAGTCTCGCGCT
>1 dna:chromosome chromosome:RGSC3.4:1:1:267910886:1 128993112 ID32982 U -
TGAAATGCTTATGTTATCTGGTTCCC
>1 dna:chromosome chromosome:RGSC3.4:1:1:267910886:1 128993297 ID7576 U -
GCCAAAGGAAAAAAAATCATTGTGGTCCC
>1 dna:chromosome chromosome:RGSC3.4:1:1:267910886:1 128993347 ID15876 U -
TACTCACAACATGGGTGTCAGATGGA
>1 dna:chromosome chromosome:RGSC3.4:1:1:267910886:1 128993372 ID40291 U -
TGCAAACTTAGCAGCAATGGTCTCACCT
>1 dna:chromosome chromosome:RGSC3.4:1:1:267910886:1 128993709 ID29065 U -
TCCTTGCTCTTTTGGTTGATTTCGTGTCT
>1 dna:chromosome chromosome:RGSC3.4:1:1:267910886:1 128993710 ID6061 U -
CTTTTGGTTGATTTCGTGTC
>1 dna:chromosome chromosome:RGSC3.4:1:1:267910886:1 128994092 ID20569 U -
TAGTTGAGAGGGACAGATGCTGGTC
>1 dna:chromosome chromosome:RGSC3.4:1:1:267910886:1 128994236 ID54183 U -
TGTGGTAACTGACTTTCCTAGGTC
>1 dna:chromosome chromosome:RGSC3.4:1:1:267910886:1 128994308 ID5337 U -
CTCCCAAGCAAACATGTCGGCAAGGGTA
>1 dna:chromosome chromosome:RGSC3.4:1:1:267910886:1 128994372 ID42094 U -
TGCCACCACAAAAGGTCCTGAAAAGC
>1 dna:chromosome chromosome:RGSC3.4:1:1:267910886:1 128994417 ID60688 U -
TTGGGATATGTGACATTAATTCCTATCAGC
>1 dna:chromosome chromosome:RGSC3.4:1:1:267910886:1 128994578 ID15080 U -
TACCCCTGAAGCCAGCTTGGTGCTA
>1 dna:chromosome chromosome:RGSC3.4:1:1:267910886:1 128994610 ID17263 U -
TAGACATGCAAGTGCTCTCGGAAGAACAAT
>1 dna:chromosome chromosome:RGSC3.4:1:1:267910886:1 128994670 ID40075 U -
TGATTTACACAGTGACAGTCATGGC
>1 dna:chromosome chromosome:RGSC3.4:1:1:267910886:1 128994765 ID5140 U -
CTAAGGTGAGGGTCTAATGA
>1 dna:chromosome chromosome:RGSC3.4:1:1:267910886:1 128994935 ID58370 U -
TTCCTAATACTTGCTGTGTACAAGGCCTGAC
>1 dna:chromosome chromosome:RGSC3.4:1:1:267910886:1 128995210 ID16624 U -
TAGAAACGATGCCTTTGAAGGTGTTAACCA
>1 dna:chromosome chromosome:RGSC3.4:1:1:267910886:1 128995670 ID35957 U -
TGACTTATCTAGGTCCATATAGGCTGGCTA
>1 dna:chromosome chromosome:RGSC3.4:1:1:267910886:1 128995799 ID51054 U -
TGGTGCAGAGAGACGATTCCTTGATAAGGAC
>1 dna:chromosome chromosome:RGSC3.4:1:1:267910886:1 128995822 ID40175 U -
TGATTTTCCGTAATGATCTGGTGCAG
>1 dna:chromosome chromosome:RGSC3.4:1:1:267910886:1 128995905 ID38376 U -
TGAGTTTTGATTCAGGAGTCTGTCATA
>1 dna:chromosome chromosome:RGSC3.4:1:1:267910886:1 128995907 ID26393 U -
TCCATGAGTTTTGATTCAGGAGTCTGTCA
>1 dna:chromosome chromosome:RGSC3.4:1:1:267910886:1 128995909 ID26392 U -
TCCATGAGTTTTGATTCAGGAGTCTGT
>1 dna:chromosome chromosome:RGSC3.4:1:1:267910886:1 128995980 ID19059 U -
TAGGAGGCACGATCTCATGGTGACTCCCTG
>1 dna:chromosome chromosome:RGSC3.4:1:1:267910886:1 128995989 ID58822 U -
TTCTAGGAGGCACGATCTCATGGT
>1 dna:chromosome chromosome:RGSC3.4:1:1:267910886:1 128995994 ID9576 U -
GTTTCTAGGAGGCACGATCTC
>1 dna:chromosome chromosome:RGSC3.4:1:1:267910886:1 128996007 ID37199 U -
TGAGCATAGCTTCTCTAATGTTTCTAG
>1 dna:chromosome chromosome:RGSC3.4:1:1:267910886:1 128996011 ID32613 U -
TGAAACTTTGAGCATAGCTTCTCTAATGTTT
>1 dna:chromosome chromosome:RGSC3.4:1:1:267910886:1 128996056 ID55206 U -
TGTTGGCATCCTTGATCAGGTGTTGCTTA
>1 dna:chromosome chromosome:RGSC3.4:1:1:267910886:1 128996062 ID22602 U -
TATTGTTGGCATCCTTGATCAGGTGT
>1 dna:chromosome chromosome:RGSC3.4:1:1:267910886:1 128996116 ID48224 U -
TGGCTTGCAGTTCTTCTTCTAGGG
>1 dna:chromosome chromosome:RGSC3.4:1:1:267910886:1 128996157 ID2724 U -
ATGTATATGATTTCAGGGCTGAATTGAAT
>1 dna:chromosome chromosome:RGSC3.4:1:1:267910886:1 128996160 ID2723 U -
ATGTATATGATTTCAGGGCTGAATTG
>1 dna:chromosome chromosome:RGSC3.4:1:1:267910886:1 128996161 ID61037 U -
TTGTATGTATATGATTTCAGGGCTGAATT
>1 dna:chromosome chromosome:RGSC3.4:1:1:267910886:1 128996164 ID52304 M -
TGTATGTATATGATTTCAGGGCTGA
>1 dna:chromosome chromosome:RGSC3.4:1:1:267910886:1 128996202 ID14437 U -
TACATACCTAAATGTACCTGCTCAGTTC
>1 dna:chromosome chromosome:RGSC3.4:1:1:267910886:1 128996294 ID14502 U -
TACATCATTTCCCACTTCTGTATCCTTCA
>1 dna:chromosome chromosome:RGSC3.4:1:1:267910886:1 128996295 ID14501 U -
TACATCATTTCCCACTTCTGTATCCTTC
>1 dna:chromosome chromosome:RGSC3.4:1:1:267910886:1 128996475 ID18678 U -
TAGCTGTTTCTGCTAAGTGAGGTTATGGTT
>1 dna:chromosome chromosome:RGSC3.4:1:1:267910886:1 128996523 ID10874 U -
TAAATGTACTACCTTGCTTTCTCGCCTTC
>1 dna:chromosome chromosome:RGSC3.4:1:1:267910886:1 128996525 ID10873 U -
TAAATGTACTACCTTGCTTTCTCGCCT
>1 dna:chromosome chromosome:RGSC3.4:1:1:267910886:1 128996638 ID7312 U -
GATGGGACTACCCTTCATTCGGGCCATG
>1 dna:chromosome chromosome:RGSC3.4:1:1:267910886:1 128996677 ID19704 U -
TAGGTCTCAGACTTTCCACACA
>1 dna:chromosome chromosome:RGSC3.4:1:1:267910886:1 128996748 ID7550 U -
GCATATGTAGAAGATATAAGTGATAGGCAGC
>1 dna:chromosome chromosome:RGSC3.4:1:1:267910886:1 128996768 ID46671 U -
TGGAGTACTTATGGTGCATATGTAGA
>1 dna:chromosome chromosome:RGSC3.4:1:1:267910886:1 128996845 ID58954 U -
TTCTCGAATGTGTTCAGTTTAAAAATCAAAT
>1 dna:chromosome chromosome:RGSC3.4:1:1:267910886:1 128996977 ID13487 U -
TAATTTTAAAAGTCACACCTTCTCCAAACA
>1 dna:chromosome chromosome:RGSC3.4:1:1:267910886:1 128996982 ID61329 U -
TTTAAAAGTCACACCTTCTCC
>1 dna:chromosome chromosome:RGSC3.4:1:1:267910886:1 128997024 ID16584 U -
TAGAAAAGTGGAGGGAAAAAATGCATCGCCT
>1 dna:chromosome chromosome:RGSC3.4:1:1:267910886:1 128997055 ID40320 U -
TGCAAAGCCAAAATAAGCACAGCCAAGACC
>1 dna:chromosome chromosome:RGSC3.4:1:1:267910886:1 128997056 ID40319 U -
TGCAAAGCCAAAATAAGCACAGCCAAGAC
>1 dna:chromosome chromosome:RGSC3.4:1:1:267910886:1 128997233 ID59588 U -
TTGAAGCAGCAGCAATCCCAACAC
>1 dna:chromosome chromosome:RGSC3.4:1:1:267910886:1 128997406 ID4645 U -
CCGGCTAAAGAAATTCCGGGGGTGG
>1 dna:chromosome chromosome:RGSC3.4:1:1:267910886:1 128997492 ID18656 U -
TAGCTGCTTTATGCAGTGCTTGTGCAGGC
>1 dna:chromosome chromosome:RGSC3.4:1:1:267910886:1 128997517 ID1744 U -
AGGAAAAGGAGATTATTCCGTTTCATTAGC
>1 dna:chromosome chromosome:RGSC3.4:1:1:267910886:1 128997523 ID25368 U -
TCCAAAGGAAAAGGAGATTATTCCGTTTC
>1 dna:chromosome chromosome:RGSC3.4:1:1:267910886:1 128997600 ID22533 U -
TATTGGGTAGATGGACAGT
>1 dna:chromosome chromosome:RGSC3.4:1:1:267910886:1 128997600 ID30159 U -
TCTCAGCAAAGTATTGGGTAGATGGACAGT
>1 dna:chromosome chromosome:RGSC3.4:1:1:267910886:1 128997602 ID30158 U -
TCTCAGCAAAGTATTGGGTAGATGGACA
>1 dna:chromosome chromosome:RGSC3.4:1:1:267910886:1 128997603 ID30157 U -
TCTCAGCAAAGTATTGGGTAGATGGAC
>1 dna:chromosome chromosome:RGSC3.4:1:1:267910886:1 128997604 ID3129 U -
CAAAGTATTGGGTAGATGGA
>1 dna:chromosome chromosome:RGSC3.4:1:1:267910886:1 128997605 ID30156 U -
TCTCAGCAAAGTATTGGGTAGATGG
>1 dna:chromosome chromosome:RGSC3.4:1:1:267910886:1 128997631 ID43328 U -
TGCCTTGTGAGAGCTGAGGATTTCAGCTGAGT
>1 dna:chromosome chromosome:RGSC3.4:1:1:267910886:1 128997633 ID43327 U -
TGCCTTGTGAGAGCTGAGGATTTCAGCTGA
>1 dna:chromosome chromosome:RGSC3.4:1:1:267910886:1 128997638 ID27315 U -
TCCCTGCCTTGTGAGAGCTGAGGATTTCA
>1 dna:chromosome chromosome:RGSC3.4:1:1:267910886:1 128997684 ID54661 U -
TGTTAACCGCCCCACACCCTCACAA
>1 dna:chromosome chromosome:RGSC3.4:1:1:267910886:1 128997698 ID11494 U -
TAACGGAGCCCACCTCAATTGTTAACCGCC
>1 dna:chromosome chromosome:RGSC3.4:1:1:267910886:1 128997707 ID18911 U -
TAGGACACGTAACGGAGCCCACCTCAATTG
>1 dna:chromosome chromosome:RGSC3.4:1:1:267910886:1 128997712 ID18910 U -
TAGGACACGTAACGGAGCCCACCTC
>1 dna:chromosome chromosome:RGSC3.4:1:1:267910886:1 128997715 ID52171 U -
TGTAGGACACGTAACGGAGCCCAC
>1 dna:chromosome chromosome:RGSC3.4:1:1:267910886:1 128997717 ID33191 U -
TGAACACCTGTAGGACACGTAACGGAGCCC
>1 dna:chromosome chromosome:RGSC3.4:1:1:267910886:1 128997719 ID33190 U -
TGAACACCTGTAGGACACGTAACGGAGC
>1 dna:chromosome chromosome:RGSC3.4:1:1:267910886:1 128997721 ID33189 U -
TGAACACCTGTAGGACACGTAACGGA
>1 dna:chromosome chromosome:RGSC3.4:1:1:267910886:1 128997755 ID3779 U -
CAGCAGGCCACCGCCCTGTGCCCA
>1 dna:chromosome chromosome:RGSC3.4:1:1:267910886:1 128997762 ID7218 U -
GATAGCCCAGCAGGCCACCGCCCT
>1 dna:chromosome chromosome:RGSC3.4:1:1:267910886:1 128997762 ID46776 U -
TGGATAGCCCAGCAGGCCACCGCCCT
>1 dna:chromosome chromosome:RGSC3.4:1:1:267910886:1 128997783 ID10756 U -
TAAATCTAGTGAATGCACTGTCCACCTGGAT
>1 dna:chromosome chromosome:RGSC3.4:1:1:267910886:1 128997789 ID27362 U -
TCCCTTAAATCTAGTGAATGCACTGTCCAC
>1 dna:chromosome chromosome:RGSC3.4:1:1:267910886:1 128997830 ID21104 M -
TATATCAACTCTTTTATGCTTTAGTTTCTCCT
>1 dna:chromosome chromosome:RGSC3.4:1:1:267910886:1 128997832 ID21103 M -
TATATCAACTCTTTTATGCTTTAGTTTCTC
>1 dna:chromosome chromosome:RGSC3.4:1:1:267910886:1 128997938 ID27398 M -
TCCCTTGCACCTTTTATTTACCAAGTC
>1 dna:chromosome chromosome:RGSC3.4:1:1:267910886:1 128997956 ID13590 M -
TACAAAGCCCGGTACCATCTATCCCTTGCA
>1 dna:chromosome chromosome:RGSC3.4:1:1:267910886:1 128997957 ID13589 M -
TACAAAGCCCGGTACCATCTATCCCTTGC
>1 dna:chromosome chromosome:RGSC3.4:1:1:267910886:1 128997974 ID13381 M -
TAATTGCCCACTTAAACATACAAAGCCCGG
>1 dna:chromosome chromosome:RGSC3.4:1:1:267910886:1 128997976 ID8688 M +
GGGCTTTGTATGTTTAAGTGGGCAATTA
>1 dna:chromosome chromosome:RGSC3.4:1:1:267910886:1 128997986 ID50181 M -
TGGTAAGATATAATTGCCCACTTAAACA
>1 dna:chromosome chromosome:RGSC3.4:1:1:267910886:1 128997995 ID17678 M -
TAGATCCAATTGGTAAGATATAATTGCCC
>1 dna:chromosome chromosome:RGSC3.4:1:1:267910886:1 128997997 ID31553 M -
TCTTAGATCCAATTGGTAAGATATAATTGC
>1 dna:chromosome chromosome:RGSC3.4:1:1:267910886:1 128998036 ID3554 U -
CACTGAGACTCTTACATATAAAAACAGACC
>1 dna:chromosome chromosome:RGSC3.4:1:1:267910886:1 128998083 ID46804 M -
TGGATATCTTGGCGGAAACACAGCCC
>1 dna:chromosome chromosome:RGSC3.4:1:1:267910886:1 128998085 ID46803 M -
TGGATATCTTGGCGGAAACACAGC
>1 dna:chromosome chromosome:RGSC3.4:1:1:267910886:1 128998122 ID7472 M +
GCACTGAGGTGTGGAACCCAAGCAGGGTAA
>1 dna:chromosome chromosome:RGSC3.4:1:1:267910886:1 128998124 ID15107 M -
TACCCTGCTTGGGTTCCACACCTCAGT
>1 dna:chromosome chromosome:RGSC3.4:1:1:267910886:1 128998152 ID32560 M -
TGAAACGGTAAATGTTTTTCTCTGGGTGTT
>1 dna:chromosome chromosome:RGSC3.4:1:1:267910886:1 128998153 ID32559 M -
TGAAACGGTAAATGTTTTTCTCTGGGTGT
>1 dna:chromosome chromosome:RGSC3.4:1:1:267910886:1 128998166 ID18 M -
AAAAATGAAACGGTAAATGTT
>1 dna:chromosome chromosome:RGSC3.4:1:1:267910886:1 128998171 ID9733 M -
TAAAAATAAAAAAATAAAAATGAAACGGTAA
>1 dna:chromosome chromosome:RGSC3.4:1:1:267910886:1 128998172 ID9732 M -
TAAAAATAAAAAAATAAAAATGAAACGGTA
>1 dna:chromosome chromosome:RGSC3.4:1:1:267910886:1 128998207 ID26608 U -
TCCCAACTCCAGTACCTGTTGTTGTAAAA
>1 dna:chromosome chromosome:RGSC3.4:1:1:267910886:1 128998299 ID23402 U -
TCAATAAATAGAGGCTAGCATATGCCAGGA
>1 dna:chromosome chromosome:RGSC3.4:1:1:267910886:1 128998300 ID23401 U -
TCAATAAATAGAGGCTAGCATATGCCAGG
>1 dna:chromosome chromosome:RGSC3.4:1:1:267910886:1 128998302 ID23400 U -
TCAATAAATAGAGGCTAGCATATGCCA
>1 dna:chromosome chromosome:RGSC3.4:1:1:267910886:1 128998506 ID30759 U -
TCTGACTCTGTTATGTTACAGACAAGGAGGG
>1 dna:chromosome chromosome:RGSC3.4:1:1:267910886:1 128998595 ID34802 U -
TGACACGACTGAATGCCTGGTAGTGTC
>1 dna:chromosome chromosome:RGSC3.4:1:1:267910886:1 128998706 ID27731 U -
TCCTAACTCTGCCAGTTGGAGACCTGGGTA
>1 dna:chromosome chromosome:RGSC3.4:1:1:267910886:1 128998707 ID27730 U -
TCCTAACTCTGCCAGTTGGAGACCTGGGT
>1 dna:chromosome chromosome:RGSC3.4:1:1:267910886:1 128998779 ID7830 U -
GCCTTGGACAGAATCTGGTGCTGGGTAGG
>1 dna:chromosome chromosome:RGSC3.4:1:1:267910886:1 128998783 ID28682 U -
TCCTGGCCTTGGACAGAATCTGGTGCTGGG
>1 dna:chromosome chromosome:RGSC3.4:1:1:267910886:1 128998784 ID47881 U -
TGGCCTTGGACAGAATCTGGTGCTGG
>1 dna:chromosome chromosome:RGSC3.4:1:1:267910886:1 128998873 ID56804 U -
TTACTTACCCAGTACTCCCTGCA
>1 dna:chromosome chromosome:RGSC3.4:1:1:267910886:1 128998894 ID33565 U -
TGAAGAACACGCCCCTGACCCTT
>1 dna:chromosome chromosome:RGSC3.4:1:1:267910886:1 128999026 ID43013 U -
TGCCTCTAGAAGCAGGACATAAACTGCAGAA
>1 dna:chromosome chromosome:RGSC3.4:1:1:267910886:1 128999082 ID40720 U -
TGCAATGTTCCTTCCAACCCAGCTTTGC
>1 dna:chromosome chromosome:RGSC3.4:1:1:267910886:1 128999104 ID40537 U -
TGCAAGAGAAAGACACTTGACCTGTGCAAT
>1 dna:chromosome chromosome:RGSC3.4:1:1:267910886:1 128999127 ID12323 U -
TAAGGAAAACAGTGACATGTGCAAGA
>1 dna:chromosome chromosome:RGSC3.4:1:1:267910886:1 128999127 ID13855 U -
TACAATAAGGAAAACAGTGACATGTGCAAGA
>1 dna:chromosome chromosome:RGSC3.4:1:1:267910886:1 128999128 ID445 U -
AAGGAAAACAGTGACATGTGCAAG
>1 dna:chromosome chromosome:RGSC3.4:1:1:267910886:1 128999128 ID8095 U -
GGAAAACAGTGACATGTGCAAG
>1 dna:chromosome chromosome:RGSC3.4:1:1:267910886:1 128999129 ID13854 U -
TACAATAAGGAAAACAGTGACATGTGCAA
>1 dna:chromosome chromosome:RGSC3.4:1:1:267910886:1 128999183 ID1436 U -
AGAGCTGGTGTCATGGGCTGCTTTCCCCC
>1 dna:chromosome chromosome:RGSC3.4:1:1:267910886:1 128999188 ID47408 U -
TGGCAGAGCTGGTGTCATGGGCTGCTTT
>1 dna:chromosome chromosome:RGSC3.4:1:1:267910886:1 128999242 ID23368 U -
TCAAGTCCAAGCAGGGTTCCCACATCCA
>1 dna:chromosome chromosome:RGSC3.4:1:1:267910886:1 128999258 ID29269 U -
TCGAAATGCCGGTGCCTCTCAAGTCCAAGC
>1 dna:chromosome chromosome:RGSC3.4:1:1:267910886:1 128999260 ID58580 U -
TTCGAAATGCCGGTGCCTCTCAAGTCCAA
>1 dna:chromosome chromosome:RGSC3.4:1:1:267910886:1 128999261 ID58579 U -
TTCGAAATGCCGGTGCCTCTCAAGTCCA
>1 dna:chromosome chromosome:RGSC3.4:1:1:267910886:1 128999263 ID29268 U -
TCGAAATGCCGGTGCCTCTCAAGTC
>1 dna:chromosome chromosome:RGSC3.4:1:1:267910886:1 128999264 ID58578 U -
TTCGAAATGCCGGTGCCTCTCAAGT
>1 dna:chromosome chromosome:RGSC3.4:1:1:267910886:1 128999266 ID38241 U -
TGAGTGTTCGAAATGCCGGTGCCTCTCAA
>1 dna:chromosome chromosome:RGSC3.4:1:1:267910886:1 128999269 ID38240 U -
TGAGTGTTCGAAATGCCGGTGCCTCT
>1 dna:chromosome chromosome:RGSC3.4:1:1:267910886:1 128999278 ID13091 U -
TAATGAGGCTGAGTGTTCGAAATGCC
>1 dna:chromosome chromosome:RGSC3.4:1:1:267910886:1 128999283 ID2186 U -
ATAATGAGGCTGAGTGTTCGAA
>1 dna:chromosome chromosome:RGSC3.4:1:1:267910886:1 128999283 ID61317 U -
TTTAAAAATAATGAGGCTGAGTGTTCGAA
>1 dna:chromosome chromosome:RGSC3.4:1:1:267910886:1 128999286 ID25160 U -
TCATTTAAAAATAATGAGGCTGAGTGTTC
>1 dna:chromosome chromosome:RGSC3.4:1:1:267910886:1 128999288 ID44188 U -
TGCTCATTTAAAAATAATGAGGCTGAGTGT
>1 dna:chromosome chromosome:RGSC3.4:1:1:267910886:1 128999304 ID57091 U -
TTATACGTCTTTAAATGCTCATTTAAAAA
>1 dna:chromosome chromosome:RGSC3.4:1:1:267910886:1 128999306 ID43223 U -
TGCCTTATACGTCTTTAAATGCTCATTTAAA
>1 dna:chromosome chromosome:RGSC3.4:1:1:267910886:1 128999315 ID48610 U -
TGGGACACACTGCCTTATACGTCTTTAAATGC
>1 dna:chromosome chromosome:RGSC3.4:1:1:267910886:1 128999316 ID48609 U -
TGGGACACACTGCCTTATACGTCTTTAAATG
>1 dna:chromosome chromosome:RGSC3.4:1:1:267910886:1 128999317 ID48608 U -
TGGGACACACTGCCTTATACGTCTTTAAAT
>1 dna:chromosome chromosome:RGSC3.4:1:1:267910886:1 128999352 ID20412 U -
TAGTGGTCACTACACAACTTCCAGCAC
>1 dna:chromosome chromosome:RGSC3.4:1:1:267910886:1 128999352 ID40665 U -
TGCAATAGTGGTCACTACACAACTTCCAGCAC
>1 dna:chromosome chromosome:RGSC3.4:1:1:267910886:1 128999353 ID40664 U -
TGCAATAGTGGTCACTACACAACTTCCAGCA
>1 dna:chromosome chromosome:RGSC3.4:1:1:267910886:1 128999354 ID5578 U -
CTGCAATAGTGGTCACTACACAACTTCCAGC
>1 dna:chromosome chromosome:RGSC3.4:1:1:267910886:1 128999354 ID40663 U -
TGCAATAGTGGTCACTACACAACTTCCAGC
>1 dna:chromosome chromosome:RGSC3.4:1:1:267910886:1 128999357 ID31003 U -
TCTGCAATAGTGGTCACTACACAACTTCC
>1 dna:chromosome chromosome:RGSC3.4:1:1:267910886:1 128999358 ID40662 U -
TGCAATAGTGGTCACTACACAACTTC
>1 dna:chromosome chromosome:RGSC3.4:1:1:267910886:1 128999360 ID51287 U -
TGGTGTCTGCAATAGTGGTCACTACACAACT
>1 dna:chromosome chromosome:RGSC3.4:1:1:267910886:1 128999363 ID51286 U -
TGGTGTCTGCAATAGTGGTCACTACACA
>1 dna:chromosome chromosome:RGSC3.4:1:1:267910886:1 128999396 ID26431 U -
TCCATGTCACTAATCCAGAGAACACCAGGA
>1 dna:chromosome chromosome:RGSC3.4:1:1:267910886:1 128999427 ID9575 U -
GTTTCCTCCTAACTTCAAGCTGAC
>1 dna:chromosome chromosome:RGSC3.4:1:1:267910886:1 128999431 ID3186 U -
CAACCTCAAATGTTTCCTCCTAACTTCAAGC
>1 dna:chromosome chromosome:RGSC3.4:1:1:267910886:1 128999442 ID50139 U -
TGGTAAACCAACCTCAAATGTTTCCTCC
>1 dna:chromosome chromosome:RGSC3.4:1:1:267910886:1 128999444 ID50138 U -
TGGTAAACCAACCTCAAATGTTTCCT
>1 dna:chromosome chromosome:RGSC3.4:1:1:267910886:1 128999473 ID61704 U -
TTTCAGGACCTTTTGACCAAAAGTCAGCAGA
>1 dna:chromosome chromosome:RGSC3.4:1:1:267910886:1 128999522 ID21898 U -
TATGCTATGTATTCATTGTCCAAAATTTGG
>1 dna:chromosome chromosome:RGSC3.4:1:1:267910886:1 128999529 ID7897 U -
GCTATGTATTCATTGTCCAA
>1 dna:chromosome chromosome:RGSC3.4:1:1:267910886:1 128999547 ID36990 U -
TGAGATTAACTGTTTTGCCTTCTTTATATGC
>1 dna:chromosome chromosome:RGSC3.4:1:1:267910886:1 128999550 ID36989 U -
TGAGATTAACTGTTTTGCCTTCTTTATA
>1 dna:chromosome chromosome:RGSC3.4:1:1:267910886:1 128999557 ID36988 U -
TGAGATTAACTGTTTTGCCTT
>1 dna:chromosome chromosome:RGSC3.4:1:1:267910886:1 128999625 ID58066 U -
TTCCACAAGGTTTTCAGTGATGGGGGTGA
>1 dna:chromosome chromosome:RGSC3.4:1:1:267910886:1 128999631 ID37241 U -
TGAGCATTCCACAAGGTTTTCAGTGATGG
>1 dna:chromosome chromosome:RGSC3.4:1:1:267910886:1 128999643 ID4544 U -
CCCCTGACACAAGTGAGCATTCCACAAGGT
>1 dna:chromosome chromosome:RGSC3.4:1:1:267910886:1 128999643 ID34735 U -
TGACACAAGTGAGCATTCCACAAGGT
>1 dna:chromosome chromosome:RGSC3.4:1:1:267910886:1 128999763 ID30551 U -
TCTCTGTTGTCTCAGGCAGCGAAGTATTTG
>1 dna:chromosome chromosome:RGSC3.4:1:1:267910886:1 128999775 ID18092 U -
TAGCACTTTATTCTCTGTTGTCTCAGGCA
>1 dna:chromosome chromosome:RGSC3.4:1:1:267910886:1 128999776 ID27980 U -
TCCTAGCACTTTATTCTCTGTTGTCTCAGGC
>1 dna:chromosome chromosome:RGSC3.4:1:1:267910886:1 128999777 ID27979 U -
TCCTAGCACTTTATTCTCTGTTGTCTCAGG
>1 dna:chromosome chromosome:RGSC3.4:1:1:267910886:1 128999779 ID4715 U -
CCTCCTAGCACTTTATTCTCTGTTGTCTCA
>1 dna:chromosome chromosome:RGSC3.4:1:1:267910886:1 128999846 ID27448 U -
TCCGAAGGTCGTTTGCAGAGAGAGCT
>1 dna:chromosome chromosome:RGSC3.4:1:1:267910886:1 128999853 ID15430 U -
TACGAAAGCTCCGAAGGTCGTTTGCAGA
>1 dna:chromosome chromosome:RGSC3.4:1:1:267910886:1 128999872 ID9917 U -
TAAAAGATGCCAGGGCAAAAATACGAAAGC
>1 dna:chromosome chromosome:RGSC3.4:1:1:267910886:1 128999884 ID36701 U -
TGAGAGGATAAAAGATGCCAGGGCAA
>1 dna:chromosome chromosome:RGSC3.4:1:1:267910886:1 128999888 ID25504 U -
TCCAACTCTTGAGAGGATAAAAGATGCCAGG
>1 dna:chromosome chromosome:RGSC3.4:1:1:267910886:1 128999890 ID25503 U -
TCCAACTCTTGAGAGGATAAAAGATGCCA
>1 dna:chromosome chromosome:RGSC3.4:1:1:267910886:1 128999892 ID44193 U -
TGCTCCAACTCTTGAGAGGATAAAAGATGC
>1 dna:chromosome chromosome:RGSC3.4:1:1:267910886:1 128999896 ID24809 U -
TCATATGCTCCAACTCTTGAGAGGATAAAAG
>1 dna:chromosome chromosome:RGSC3.4:1:1:267910886:1 128999953 ID32851 U -
TGAAATAGCACATGCTGTGTGAGGTAAAGA
>1 dna:chromosome chromosome:RGSC3.4:1:1:267910886:1 128999974 ID10730 U -
TAAATATTTATGGACATGAATGAAATAGC
>1 dna:chromosome chromosome:RGSC3.4:1:1:267910886:1 129000007 ID60613 U -
TTGGCCCTCGAAAGTACAGTTGGAAGGCTCC
>1 dna:chromosome chromosome:RGSC3.4:1:1:267910886:1 129000027 ID50917 U -
TGGTGACATAGGTTAGACTTGGCCCTCGA
>1 dna:chromosome chromosome:RGSC3.4:1:1:267910886:1 129000027 ID60828 U -
TTGGTGACATAGGTTAGACTTGGCCCTCGA
>1 dna:chromosome chromosome:RGSC3.4:1:1:267910886:1 129000030 ID60827 U -
TTGGTGACATAGGTTAGACTTGGCCCT
>1 dna:chromosome chromosome:RGSC3.4:1:1:267910886:1 129000041 ID24614 U -
TCAGTCTTAGCTTTTGGTGACATAGGTTA
>1 dna:chromosome chromosome:RGSC3.4:1:1:267910886:1 129000101 ID54003 U -
TGTGCTCTTCTTGGGAGCCATAACCGAGGT
>1 dna:chromosome chromosome:RGSC3.4:1:1:267910886:1 129000158 ID3684 U -
CAGACTAGGAATGTACAAGGGG
>1 dna:chromosome chromosome:RGSC3.4:1:1:267910886:1 129000159 ID25242 U -
TCATTTTTCAGACTAGGAATGTACAAGGG
>1 dna:chromosome chromosome:RGSC3.4:1:1:267910886:1 129000189 ID34060 U -
TGAATCACCACTGTGCCTGTATCATACCGCC
>1 dna:chromosome chromosome:RGSC3.4:1:1:267910886:1 129000190 ID34059 U -
TGAATCACCACTGTGCCTGTATCATACCGC
>1 dna:chromosome chromosome:RGSC3.4:1:1:267910886:1 129000195 ID10065 U -
TAAAATGAATCACCACTGTGCCTGTATCAT
>1 dna:chromosome chromosome:RGSC3.4:1:1:267910886:1 129000196 ID10064 U -
TAAAATGAATCACCACTGTGCCTGTATCA
>1 dna:chromosome chromosome:RGSC3.4:1:1:267910886:1 129000197 ID34058 U -
TGAATCACCACTGTGCCTGTATC
>1 dna:chromosome chromosome:RGSC3.4:1:1:267910886:1 129000204 ID6696 U -
GACGAACGTTAAAATGAATCACCACTGTGC
>1 dna:chromosome chromosome:RGSC3.4:1:1:267910886:1 129000206 ID43428 U -
TGCGACGAACGTTAAAATGAATCACCACTGT
>1 dna:chromosome chromosome:RGSC3.4:1:1:267910886:1 129000207 ID43427 U -
TGCGACGAACGTTAAAATGAATCACCACTG
>1 dna:chromosome chromosome:RGSC3.4:1:1:267910886:1 129000208 ID43426 U -
TGCGACGAACGTTAAAATGAATCACCACT
>1 dna:chromosome chromosome:RGSC3.4:1:1:267910886:1 129000209 ID53967 U -
TGTGCGACGAACGTTAAAATGAATCACCAC
>1 dna:chromosome chromosome:RGSC3.4:1:1:267910886:1 129000210 ID53966 U -
TGTGCGACGAACGTTAAAATGAATCACCA
>1 dna:chromosome chromosome:RGSC3.4:1:1:267910886:1 129000211 ID53965 U -
TGTGCGACGAACGTTAAAATGAATCACC
>1 dna:chromosome chromosome:RGSC3.4:1:1:267910886:1 129000211 ID61158 U -
TTGTGCGACGAACGTTAAAATGAATCACC
>1 dna:chromosome chromosome:RGSC3.4:1:1:267910886:1 129000217 ID27025 U -
TCCCCAGTTGTGCGACGAACGTTAAAATGA
>1 dna:chromosome chromosome:RGSC3.4:1:1:267910886:1 129000218 ID27024 U -
TCCCCAGTTGTGCGACGAACGTTAAAATG
>1 dna:chromosome chromosome:RGSC3.4:1:1:267910886:1 129000221 ID27023 U -
TCCCCAGTTGTGCGACGAACGTTAAA
>1 dna:chromosome chromosome:RGSC3.4:1:1:267910886:1 129000251 ID61694 U -
TTTCAGATGTTCCAAACAACAGAAAAGCCC
>1 dna:chromosome chromosome:RGSC3.4:1:1:267910886:1 129000253 ID45083 U -
TGCTTTCAGATGTTCCAAACAACAGAAAAGC
>1 dna:chromosome chromosome:RGSC3.4:1:1:267910886:1 129000253 ID60234 U -
TTGCTTTCAGATGTTCCAAACAACAGAAAAGC
>1 dna:chromosome chromosome:RGSC3.4:1:1:267910886:1 129000256 ID61693 U -
TTTCAGATGTTCCAAACAACAGAAA
>1 dna:chromosome chromosome:RGSC3.4:1:1:267910886:1 129000257 ID55444 U -
TGTTTGCTTTCAGATGTTCCAAACAACAGAA
>1 dna:chromosome chromosome:RGSC3.4:1:1:267910886:1 129000257 ID60233 U -
TTGCTTTCAGATGTTCCAAACAACAGAA
>1 dna:chromosome chromosome:RGSC3.4:1:1:267910886:1 129000259 ID55443 U -
TGTTTGCTTTCAGATGTTCCAAACAACAG
>1 dna:chromosome chromosome:RGSC3.4:1:1:267910886:1 129000318 ID22347 U -
TATTCACTGAGCTGCTCTCTGCCAGGGGA
>1 dna:chromosome chromosome:RGSC3.4:1:1:267910886:1 129000329 ID24168 U -
TCAGACAAAGTATATTCACTGAGCTGCTCT
>1 dna:chromosome chromosome:RGSC3.4:1:1:267910886:1 129000332 ID1354 U -
AGACAAAGTATATTCACTGAGCTGC
>1 dna:chromosome chromosome:RGSC3.4:1:1:267910886:1 129000332 ID3666 U -
CAGACAAAGTATATTCACTGAGCTGC
>1 dna:chromosome chromosome:RGSC3.4:1:1:267910886:1 129000332 ID52522 U -
TGTCAGACAAAGTATATTCACTGAGCTGC
>1 dna:chromosome chromosome:RGSC3.4:1:1:267910886:1 129000337 ID5034 U -
CGGTGTCAGACAAAGTATATTCACTGA
>1 dna:chromosome chromosome:RGSC3.4:1:1:267910886:1 129000382 ID47467 U -
TGGCAGGTCACCCCACAAGGGCAGCAGCTG
>1 dna:chromosome chromosome:RGSC3.4:1:1:267910886:1 129000384 ID47466 U -
TGGCAGGTCACCCCACAAGGGCAGCAGC
>1 dna:chromosome chromosome:RGSC3.4:1:1:267910886:1 129000456 ID43469 U -
TGCGATGGTTGAGAGAAAGGCAGGTGGTA
>1 dna:chromosome chromosome:RGSC3.4:1:1:267910886:1 129000457 ID43468 U -
TGCGATGGTTGAGAGAAAGGCAGGTGGT
>1 dna:chromosome chromosome:RGSC3.4:1:1:267910886:1 129000460 ID43467 U -
TGCGATGGTTGAGAGAAAGGCAGGT
>1 dna:chromosome chromosome:RGSC3.4:1:1:267910886:1 129000509 ID6568 U -
GACAGCTGTTTCAGAGACAGGGTA
>1 dna:chromosome chromosome:RGSC3.4:1:1:267910886:1 129000516 ID25362 U -
TCCAAAGCTCACACGACAGCTGTTTCAGAGA
>1 dna:chromosome chromosome:RGSC3.4:1:1:267910886:1 129000539 ID37129 U -
TGAGCACAAAACAAAGTGGATCCAAAGC
>1 dna:chromosome chromosome:RGSC3.4:1:1:267910886:1 129000550 ID45966 U -
TGGAATAGACACCTGAGCACAAAACAAAGT
>1 dna:chromosome chromosome:RGSC3.4:1:1:267910886:1 129000552 ID45965 U -
TGGAATAGACACCTGAGCACAAAACAAA
>1 dna:chromosome chromosome:RGSC3.4:1:1:267910886:1 129000562 ID35319 U -
TGACCAGGACTATGGAATAGACACCTGAGC
>1 dna:chromosome chromosome:RGSC3.4:1:1:267910886:1 129000586 ID22994 U -
TCAAACGCTGATAGAACGTAGTCTATGACCA
>1 dna:chromosome chromosome:RGSC3.4:1:1:267910886:1 129000602 ID14250 U -
TACAGCAGCCTTAAACTCAAACGCTGATAGA
>1 dna:chromosome chromosome:RGSC3.4:1:1:267910886:1 129000604 ID3777 U -
CAGCAGCCTTAAACTCAAACGCTGATA
>1 dna:chromosome chromosome:RGSC3.4:1:1:267910886:1 129000622 ID11287 U -
TAACATGTTAGAGAAGAAATACAGCAGCCT
>1 dna:chromosome chromosome:RGSC3.4:1:1:267910886:1 129000624 ID15603 U -
TACTAACATGTTAGAGAAGAAATACAGCAGC
>1 dna:chromosome chromosome:RGSC3.4:1:1:267910886:1 129000666 ID59074 U -
TTCTGCATTCTAGGACCTCATC
>1 dna:chromosome chromosome:RGSC3.4:1:1:267910886:1 129000671 ID40583 U -
TGCAAGGTGGACCTTTCTGCATTCTAGGACC
>1 dna:chromosome chromosome:RGSC3.4:1:1:267910886:1 129000673 ID40582 U -
TGCAAGGTGGACCTTTCTGCATTCTAGGA
>1 dna:chromosome chromosome:RGSC3.4:1:1:267910886:1 129000675 ID40581 U -
TGCAAGGTGGACCTTTCTGCATTCTAG
>1 dna:chromosome chromosome:RGSC3.4:1:1:267910886:1 129000730 ID13941 U -
TACAATTTCCCAGGGTGCTATCCTGCC
>1 dna:chromosome chromosome:RGSC3.4:1:1:267910886:1 129000731 ID14080 U -
TACACTACAATTTCCCAGGGTGCTATCCTGC
>1 dna:chromosome chromosome:RGSC3.4:1:1:267910886:1 129000736 ID14079 U -
TACACTACAATTTCCCAGGGTGCTAT
>1 dna:chromosome chromosome:RGSC3.4:1:1:267910886:1 129000744 ID22685 U -
TATTTCAAACACCTACACTACAATTTCCCAG
>1 dna:chromosome chromosome:RGSC3.4:1:1:267910886:1 129000745 ID22684 U -
TATTTCAAACACCTACACTACAATTTCCCA
>1 dna:chromosome chromosome:RGSC3.4:1:1:267910886:1 129000746 ID21171 U -
TATATTTCAAACACCTACACTACAATTTCCC
>1 dna:chromosome chromosome:RGSC3.4:1:1:267910886:1 129000746 ID22683 U -
TATTTCAAACACCTACACTACAATTTCCC
>1 dna:chromosome chromosome:RGSC3.4:1:1:267910886:1 129000747 ID21170 U -
TATATTTCAAACACCTACACTACAATTTCC
>1 dna:chromosome chromosome:RGSC3.4:1:1:267910886:1 129000747 ID22682 U -
TATTTCAAACACCTACACTACAATTTCC
>1 dna:chromosome chromosome:RGSC3.4:1:1:267910886:1 129000749 ID21169 U -
TATATTTCAAACACCTACACTACAATTT
>1 dna:chromosome chromosome:RGSC3.4:1:1:267910886:1 129000750 ID21168 U -
TATATTTCAAACACCTACACTACAATT
>1 dna:chromosome chromosome:RGSC3.4:1:1:267910886:1 129000751 ID22681 U -
TATTTCAAACACCTACACTACAAT
>1 dna:chromosome chromosome:RGSC3.4:1:1:267910886:1 129000754 ID18074 U -
TAGCACCTATATTTCAAACACCTACACTAC
>1 dna:chromosome chromosome:RGSC3.4:1:1:267910886:1 129000754 ID21167 U -
TATATTTCAAACACCTACACTAC
>1 dna:chromosome chromosome:RGSC3.4:1:1:267910886:1 129000757 ID31275 U -
TCTGTAGCACCTATATTTCAAACACCTACAC
>1 dna:chromosome chromosome:RGSC3.4:1:1:267910886:1 129000757 ID52144 U -
TGTAGCACCTATATTTCAAACACCTACAC
>1 dna:chromosome chromosome:RGSC3.4:1:1:267910886:1 129000758 ID52143 U -
TGTAGCACCTATATTTCAAACACCTACA
>1 dna:chromosome chromosome:RGSC3.4:1:1:267910886:1 129000759 ID52142 U -
TGTAGCACCTATATTTCAAACACCTAC
>1 dna:chromosome chromosome:RGSC3.4:1:1:267910886:1 129000760 ID31274 U -
TCTGTAGCACCTATATTTCAAACACCTA
>1 dna:chromosome chromosome:RGSC3.4:1:1:267910886:1 129000778 ID25780 U -
TCCACAGAGCTCGGCAGTCTCTGTAGCAC
>1 dna:chromosome chromosome:RGSC3.4:1:1:267910886:1 129000790 ID3864 U -
CAGGATGCGTCCACAGAGCTCGGCAG
>1 dna:chromosome chromosome:RGSC3.4:1:1:267910886:1 129000827 ID46071 U -
TGGAATTCATATAAACTCTCTGAGCCCCAGT
>1 dna:chromosome chromosome:RGSC3.4:1:1:267910886:1 129000829 ID60331 U -
TTGGAATTCATATAAACTCTCTGAGCCCCA
>1 dna:chromosome chromosome:RGSC3.4:1:1:267910886:1 129000830 ID46070 U -
TGGAATTCATATAAACTCTCTGAGCCCC
>1 dna:chromosome chromosome:RGSC3.4:1:1:267910886:1 129000830 ID60330 U -
TTGGAATTCATATAAACTCTCTGAGCCCC
>1 dna:chromosome chromosome:RGSC3.4:1:1:267910886:1 129001002 ID3633 U -
CAGAAGGGGAGCCCTAAGGGCCAG
>1 dna:chromosome chromosome:RGSC3.4:1:1:267910886:1 129001003 ID24128 U -
TCAGAAGGGGAGCCCTAAGGGCCA
>1 dna:chromosome chromosome:RGSC3.4:1:1:267910886:1 129001004 ID30702 U -
TCTGAATCAGAAGGGGAGCCCTAAGGGCC
>1 dna:chromosome chromosome:RGSC3.4:1:1:267910886:1 129001012 ID28315 U -
TCCTCCTCTGAATCAGAAGGGGAGCCC
>1 dna:chromosome chromosome:RGSC3.4:1:1:267910886:1 129001056 ID28932 U -
TCCTTCAGTCAGTGCACTGATGAGTGGCT
>1 dna:chromosome chromosome:RGSC3.4:1:1:267910886:1 129001056 ID57805 U -
TTCAGTCAGTGCACTGATGAGTGGCT
>1 dna:chromosome chromosome:RGSC3.4:1:1:267910886:1 129001060 ID3544 U -
CACTCCTTCAGTCAGTGCACTGATGAGT
>1 dna:chromosome chromosome:RGSC3.4:1:1:267910886:1 129001072 ID33939 U -
TGAAGTTAACTGCACACTCCTTCAGTCAGT
>1 dna:chromosome chromosome:RGSC3.4:1:1:267910886:1 129001082 ID39406 U -
TGATGCATGAAGTTAACTGCACACTCC
>1 dna:chromosome chromosome:RGSC3.4:1:1:267910886:1 129001083 ID39405 U -
TGATGCATGAAGTTAACTGCACACTC
>1 dna:chromosome chromosome:RGSC3.4:1:1:267910886:1 129001087 ID39404 U -
TGATGCATGAAGTTAACTGCAC
>1 dna:chromosome chromosome:RGSC3.4:1:1:267910886:1 129001095 ID26242 U -
TCCAGTCCATTCCTGATGCATGAAGTT
>1 dna:chromosome chromosome:RGSC3.4:1:1:267910886:1 129001158 ID26489 U -
TCCATTCGTTTAAAAGTTCATCGTTCAG
>1 dna:chromosome chromosome:RGSC3.4:1:1:267910886:1 129001160 ID14508 U -
TACATCCATTCGTTTAAAAGTTCATCGTTC
>1 dna:chromosome chromosome:RGSC3.4:1:1:267910886:1 129001164 ID14507 U -
TACATCCATTCGTTTAAAAGTTCATC
>1 dna:chromosome chromosome:RGSC3.4:1:1:267910886:1 129001174 ID1860 U -
AGGCCAAAGATACATCCATTCGTTTA
>1 dna:chromosome chromosome:RGSC3.4:1:1:267910886:1 129001199 ID24206 U -
TCAGACTCCAGGGACTGTTGGTCACCA
>1 dna:chromosome chromosome:RGSC3.4:1:1:267910886:1 129001203 ID8605 U -
GGCTTTCAGACTCCAGGGACTGTTGGTC
>1 dna:chromosome chromosome:RGSC3.4:1:1:267910886:1 129001218 ID12444 U -
TAAGGGTGAAGTTCAAGGCTTTCAGACTC
>1 dna:chromosome chromosome:RGSC3.4:1:1:267910886:1 129001245 ID14845 U -
TACCACTAAACAGTGCTCCCTGGCCCCTTA
>1 dna:chromosome chromosome:RGSC3.4:1:1:267910886:1 129001303 ID11565 U -
TAACTCCAGCAGAAGTTGCAGTTGGTTGGC
>1 dna:chromosome chromosome:RGSC3.4:1:1:267910886:1 129001306 ID11564 U -
TAACTCCAGCAGAAGTTGCAGTTGGTT
>1 dna:chromosome chromosome:RGSC3.4:1:1:267910886:1 129001338 ID53164 U -
TGTGAAACATGTCGCAGACTCCTCCC
>1 dna:chromosome chromosome:RGSC3.4:1:1:267910886:1 129001342 ID48709 U -
TGGGACTGTGAAACATGTCGCAGACTCC
>1 dna:chromosome chromosome:RGSC3.4:1:1:267910886:1 129001377 ID44199 U -
TGCTCCCAGCTCCAGCGTGCCTTCCT
>1 dna:chromosome chromosome:RGSC3.4:1:1:267910886:1 129001396 ID38205 U -
TGAGTGTATGACCAGCAGCCTCTGCTCCC
>1 dna:chromosome chromosome:RGSC3.4:1:1:267910886:1 129001400 ID23988 U -
TCACTGAGTGTATGACCAGCAGCCTCTGC
>1 dna:chromosome chromosome:RGSC3.4:1:1:267910886:1 129001403 ID44124 U -
TGCTCACTGAGTGTATGACCAGCAGCCTC
>1 dna:chromosome chromosome:RGSC3.4:1:1:267910886:1 129001405 ID23987 U -
TCACTGAGTGTATGACCAGCAGCC
>1 dna:chromosome chromosome:RGSC3.4:1:1:267910886:1 129001409 ID27881 U -
TCCTACCTGCTCACTGAGTGTATGACCAGC
>1 dna:chromosome chromosome:RGSC3.4:1:1:267910886:1 129001411 ID27880 U -
TCCTACCTGCTCACTGAGTGTATGACCA
>1 dna:chromosome chromosome:RGSC3.4:1:1:267910886:1 129001416 ID30360 U -
TCTCCTACCTGCTCACTGAGTGTAT
>1 dna:chromosome chromosome:RGSC3.4:1:1:267910886:1 129001418 ID18421 U -
TAGCCTCTCCTACCTGCTCACTGAGTGT
>1 dna:chromosome chromosome:RGSC3.4:1:1:267910886:1 129001422 ID7741 U -
GCCGATAGCCTCTCCTACCTGCTCACTGA
>1 dna:chromosome chromosome:RGSC3.4:1:1:267910886:1 129001440 ID46860 U -
TGGATCTAGCTCCTCTGCCGATAGCCT
>1 dna:chromosome chromosome:RGSC3.4:1:1:267910886:1 129001448 ID52745 U -
TGTCCATGGATCTAGCTCCTCTGCC
>1 dna:chromosome chromosome:RGSC3.4:1:1:267910886:1 129001454 ID34222 U -
TGAATGCTGGTGTCCATGGATCTAGCTCC
>1 dna:chromosome chromosome:RGSC3.4:1:1:267910886:1 129001460 ID12314 U -
TAAGCTTGAATGCTGGTGTCCATGGATCT
>1 dna:chromosome chromosome:RGSC3.4:1:1:267910886:1 129001460 ID59666 U -
TTGAATGCTGGTGTCCATGGATCT
>1 dna:chromosome chromosome:RGSC3.4:1:1:267910886:1 129001461 ID1103 U -
ACTAAGCTTGAATGCTGGTGTCCATGGATC
>1 dna:chromosome chromosome:RGSC3.4:1:1:267910886:1 129001461 ID12313 U -
TAAGCTTGAATGCTGGTGTCCATGGATC
>1 dna:chromosome chromosome:RGSC3.4:1:1:267910886:1 129001462 ID1102 U -
ACTAAGCTTGAATGCTGGTGTCCATGGAT
>1 dna:chromosome chromosome:RGSC3.4:1:1:267910886:1 129001462 ID5137 U -
CTAAGCTTGAATGCTGGTGTCCATGGAT
>1 dna:chromosome chromosome:RGSC3.4:1:1:267910886:1 129001463 ID3519 U -
CACTAAGCTTGAATGCTGGTGTCCATGGA
>1 dna:chromosome chromosome:RGSC3.4:1:1:267910886:1 129001463 ID12312 U -
TAAGCTTGAATGCTGGTGTCCATGGA
>1 dna:chromosome chromosome:RGSC3.4:1:1:267910886:1 129001470 ID32720 U -
TGAAAGCCCCACTAAGCTTGAATGCTGGTGT
>1 dna:chromosome chromosome:RGSC3.4:1:1:267910886:1 129001472 ID32719 U -
TGAAAGCCCCACTAAGCTTGAATGCTGGT
>1 dna:chromosome chromosome:RGSC3.4:1:1:267910886:1 129001473 ID32718 U -
TGAAAGCCCCACTAAGCTTGAATGCTGG
>1 dna:chromosome chromosome:RGSC3.4:1:1:267910886:1 129001474 ID32717 U -
TGAAAGCCCCACTAAGCTTGAATGCTG
>1 dna:chromosome chromosome:RGSC3.4:1:1:267910886:1 129001478 ID32716 U -
TGAAAGCCCCACTAAGCTTGAAT
>1 dna:chromosome chromosome:RGSC3.4:1:1:267910886:1 129001517 ID29536 U -
TCGTGTGATCTGTGGCCTTGACGG
>1 dna:chromosome chromosome:RGSC3.4:1:1:267910886:1 129001528 ID20020 U -
TAGTACTGAGGGGACTTCGTGTGATCTGT
>1 dna:chromosome chromosome:RGSC3.4:1:1:267910886:1 129001533 ID20019 U -
TAGTACTGAGGGGACTTCGTGTGA
>1 dna:chromosome chromosome:RGSC3.4:1:1:267910886:1 129001550 ID1891 U -
AGGGAAGGCTCCCGTGTGTGGATAGTACT
>1 dna:chromosome chromosome:RGSC3.4:1:1:267910886:1 129001556 ID34999 U -
TGACAGGGAAGGCTCCCGTGTGTGGAT
>1 dna:chromosome chromosome:RGSC3.4:1:1:267910886:1 129001570 ID32510 U -
TGAAACAGCATACCGCATGACAGGGAAGGC
>1 dna:chromosome chromosome:RGSC3.4:1:1:267910886:1 129001571 ID32509 U -
TGAAACAGCATACCGCATGACAGGGAAGG
>1 dna:chromosome chromosome:RGSC3.4:1:1:267910886:1 129001572 ID32508 U -
TGAAACAGCATACCGCATGACAGGGAAG
>1 dna:chromosome chromosome:RGSC3.4:1:1:267910886:1 129001573 ID32507 U -
TGAAACAGCATACCGCATGACAGGGAA
>1 dna:chromosome chromosome:RGSC3.4:1:1:267910886:1 129001583 ID40820 U -
TGCACACGCCCTGAAACAGCATACCGCA
>1 dna:chromosome chromosome:RGSC3.4:1:1:267910886:1 129001604 ID34866 U -
TGACAGAATACTGTCTTTGGGACTGCACAC
>1 dna:chromosome chromosome:RGSC3.4:1:1:267910886:1 129001605 ID34865 U -
TGACAGAATACTGTCTTTGGGACTGCACA
>1 dna:chromosome chromosome:RGSC3.4:1:1:267910886:1 129001606 ID34864 U -
TGACAGAATACTGTCTTTGGGACTGCAC
>1 dna:chromosome chromosome:RGSC3.4:1:1:267910886:1 129001613 ID27955 U -
TCCTAGAGGTCTGACAGAATACTGTCTTTGGG
>1 dna:chromosome chromosome:RGSC3.4:1:1:267910886:1 129001614 ID27954 U -
TCCTAGAGGTCTGACAGAATACTGTCTTTGG
>1 dna:chromosome chromosome:RGSC3.4:1:1:267910886:1 129001616 ID17524 U -
TAGAGGTCTGACAGAATACTGTCTTT
>1 dna:chromosome chromosome:RGSC3.4:1:1:267910886:1 129001616 ID27953 U -
TCCTAGAGGTCTGACAGAATACTGTCTTT
>1 dna:chromosome chromosome:RGSC3.4:1:1:267910886:1 129001619 ID5355 U -
CTCCTAGAGGTCTGACAGAATACTGTC
>1 dna:chromosome chromosome:RGSC3.4:1:1:267910886:1 129001620 ID27952 U -
TCCTAGAGGTCTGACAGAATACTGT
>1 dna:chromosome chromosome:RGSC3.4:1:1:267910886:1 129001638 ID56921 U -
TTAGATGACGACCACCGGGGCCTCCTAGA
>1 dna:chromosome chromosome:RGSC3.4:1:1:267910886:1 129001644 ID56920 U -
TTAGATGACGACCACCGGGGCCT
>1 dna:chromosome chromosome:RGSC3.4:1:1:267910886:1 129001649 ID49563 U -
TGGGGACCTTAGATGACGACCACCGG
>1 dna:chromosome chromosome:RGSC3.4:1:1:267910886:1 129001654 ID22956 U -
TCAAAATGGGGACCTTAGATGACGACC
>1 dna:chromosome chromosome:RGSC3.4:1:1:267910886:1 129001664 ID17024 U -
TAGAAGTGTTCCCTCTCAAAATGGGGACCTTA
>1 dna:chromosome chromosome:RGSC3.4:1:1:267910886:1 129001726 ID17479 U -
TAGAGCTCAGAAAGGCAAGAAGCCGTG
>1 dna:chromosome chromosome:RGSC3.4:1:1:267910886:1 129001727 ID17478 U -
TAGAGCTCAGAAAGGCAAGAAGCCGT
>1 dna:chromosome chromosome:RGSC3.4:1:1:267910886:1 129001760 ID60408 U -
TTGGAGATAACAGGGCTGTGGCCCCACACGT
>1 dna:chromosome chromosome:RGSC3.4:1:1:267910886:1 129001825 ID40096 U -
TGATTTCAAGAAGTGTCATGGTATCT
>1 dna:chromosome chromosome:RGSC3.4:1:1:267910886:1 129001826 ID40095 U -
TGATTTCAAGAAGTGTCATGGTATC
>1 dna:chromosome chromosome:RGSC3.4:1:1:267910886:1 129001826 ID40188 U -
TGATTTTGATTTCAAGAAGTGTCATGGTATC
>1 dna:chromosome chromosome:RGSC3.4:1:1:267910886:1 129001826 ID62107 U -
TTTGATTTCAAGAAGTGTCATGGTATC
>1 dna:chromosome chromosome:RGSC3.4:1:1:267910886:1 129001828 ID40187 U -
TGATTTTGATTTCAAGAAGTGTCATGGTA
>1 dna:chromosome chromosome:RGSC3.4:1:1:267910886:1 129001829 ID40186 U -
TGATTTTGATTTCAAGAAGTGTCATGGT
>1 dna:chromosome chromosome:RGSC3.4:1:1:267910886:1 129001829 ID62106 U -
TTTGATTTCAAGAAGTGTCATGGT
>1 dna:chromosome chromosome:RGSC3.4:1:1:267910886:1 129001830 ID40185 U -
TGATTTTGATTTCAAGAAGTGTCATGG
>1 dna:chromosome chromosome:RGSC3.4:1:1:267910886:1 129001831 ID40184 U -
TGATTTTGATTTCAAGAAGTGTCATG
>1 dna:chromosome chromosome:RGSC3.4:1:1:267910886:1 129001835 ID50634 U -
TGGTCCCCGTGATTTTGATTTCAAGAAGTGT
>1 dna:chromosome chromosome:RGSC3.4:1:1:267910886:1 129001837 ID50633 U -
TGGTCCCCGTGATTTTGATTTCAAGAAGT
>1 dna:chromosome chromosome:RGSC3.4:1:1:267910886:1 129001838 ID50632 U -
TGGTCCCCGTGATTTTGATTTCAAGAAG
>1 dna:chromosome chromosome:RGSC3.4:1:1:267910886:1 129001839 ID50631 U -
TGGTCCCCGTGATTTTGATTTCAAGAA
>1 dna:chromosome chromosome:RGSC3.4:1:1:267910886:1 129001840 ID50630 U -
TGGTCCCCGTGATTTTGATTTCAAGA
>1 dna:chromosome chromosome:RGSC3.4:1:1:267910886:1 129001844 ID61105 U -
TTGTCTGGTCCCCGTGATTTTGATTTC
>1 dna:chromosome chromosome:RGSC3.4:1:1:267910886:1 129001850 ID34801 U -
TGACACCTTTGTCTGGTCCCCGTGATTTT
>1 dna:chromosome chromosome:RGSC3.4:1:1:267910886:1 129001851 ID34799 U -
TGACACCTTTGTCTGGTCCCCGTGATTT
>1 dna:chromosome chromosome:RGSC3.4:1:1:267910886:1 129001852 ID34798 U -
TGACACCTTTGTCTGGTCCCCGTGATT
>1 dna:chromosome chromosome:RGSC3.4:1:1:267910886:1 129001853 ID34797 U -
TGACACCTTTGTCTGGTCCCCGTGAT
>1 dna:chromosome chromosome:RGSC3.4:1:1:267910886:1 129001855 ID34796 U -
TGACACCTTTGTCTGGTCCCCGTG
>1 dna:chromosome chromosome:RGSC3.4:1:1:267910886:1 129001867 ID53460 U -
TGTGACTCTCTAGCCATGACACCTTTGT
>1 dna:chromosome chromosome:RGSC3.4:1:1:267910886:1 129001867 ID54378 U -
TGTGTGACTCTCTAGCCATGACACCTTTGT
>1 dna:chromosome chromosome:RGSC3.4:1:1:267910886:1 129001890 ID3028 U -
ATTTGGAGTCACATGTGTGA
>1 dna:chromosome chromosome:RGSC3.4:1:1:267910886:1 129001890 ID49009 U -
TGGGATGGTATTTGGAGTCACATGTGTGA
>1 dna:chromosome chromosome:RGSC3.4:1:1:267910886:1 129001892 ID49008 U -
TGGGATGGTATTTGGAGTCACATGTGT
>1 dna:chromosome chromosome:RGSC3.4:1:1:267910886:1 129001893 ID49007 U -
TGGGATGGTATTTGGAGTCACATGTG
>1 dna:chromosome chromosome:RGSC3.4:1:1:267910886:1 129001894 ID49006 U -
TGGGATGGTATTTGGAGTCACATGT
>1 dna:chromosome chromosome:RGSC3.4:1:1:267910886:1 129001910 ID47809 U -
TGGCCTCAGGTCTCTGGGATGGT
>1 dna:chromosome chromosome:RGSC3.4:1:1:267910886:1 129001933 ID46957 U -
TGGATGGATGGTACAGCCCAACAGGCCTC
>1 dna:chromosome chromosome:RGSC3.4:1:1:267910886:1 129001934 ID2655 U -
ATGGATGGATGGTACAGCCCAACAGGCCT
>1 dna:chromosome chromosome:RGSC3.4:1:1:267910886:1 129001934 ID46956 U -
TGGATGGATGGTACAGCCCAACAGGCCT
>1 dna:chromosome chromosome:RGSC3.4:1:1:267910886:1 129001935 ID46955 U -
TGGATGGATGGTACAGCCCAACAGGCC
>1 dna:chromosome chromosome:RGSC3.4:1:1:267910886:1 129001940 ID25288 U -
TCCAAAATGGATGGATGGTACAGCCCAAC
>1 dna:chromosome chromosome:RGSC3.4:1:1:267910886:1 129001940 ID46954 U -
TGGATGGATGGTACAGCCCAAC
>1 dna:chromosome chromosome:RGSC3.4:1:1:267910886:1 129001941 ID25287 U -
TCCAAAATGGATGGATGGTACAGCCCAA
>1 dna:chromosome chromosome:RGSC3.4:1:1:267910886:1 129001941 ID30283 U -
TCTCCAAAATGGATGGATGGTACAGCCCAA
>1 dna:chromosome chromosome:RGSC3.4:1:1:267910886:1 129001942 ID30282 U -
TCTCCAAAATGGATGGATGGTACAGCCCA
>1 dna:chromosome chromosome:RGSC3.4:1:1:267910886:1 129001943 ID5322 U -
CTCCAAAATGGATGGATGGTACAGCCC
>1 dna:chromosome chromosome:RGSC3.4:1:1:267910886:1 129001943 ID25286 U -
TCCAAAATGGATGGATGGTACAGCCC
>1 dna:chromosome chromosome:RGSC3.4:1:1:267910886:1 129001943 ID30281 U -
TCTCCAAAATGGATGGATGGTACAGCCC
>1 dna:chromosome chromosome:RGSC3.4:1:1:267910886:1 129001944 ID25285 U -
TCCAAAATGGATGGATGGTACAGCC
>1 dna:chromosome chromosome:RGSC3.4:1:1:267910886:1 129001944 ID30280 U -
TCTCCAAAATGGATGGATGGTACAGCC
>1 dna:chromosome chromosome:RGSC3.4:1:1:267910886:1 129001945 ID44263 U -
TGCTCTCCAAAATGGATGGATGGTACAGC
>1 dna:chromosome chromosome:RGSC3.4:1:1:267910886:1 129001947 ID16140 U -
TACTGCTCTCCAAAATGGATGGATGGTACA
>1 dna:chromosome chromosome:RGSC3.4:1:1:267910886:1 129001947 ID44262 U -
TGCTCTCCAAAATGGATGGATGGTACA
>1 dna:chromosome chromosome:RGSC3.4:1:1:267910886:1 129001948 ID16139 U -
TACTGCTCTCCAAAATGGATGGATGGTAC
>1 dna:chromosome chromosome:RGSC3.4:1:1:267910886:1 129001948 ID44261 U -
TGCTCTCCAAAATGGATGGATGGTAC
>1 dna:chromosome chromosome:RGSC3.4:1:1:267910886:1 129001951 ID48910 U -
TGGGATACTGCTCTCCAAAATGGATGGATGG
>1 dna:chromosome chromosome:RGSC3.4:1:1:267910886:1 129001953 ID48909 U -
TGGGATACTGCTCTCCAAAATGGATGGAT
>1 dna:chromosome chromosome:RGSC3.4:1:1:267910886:1 129001985 ID28159 U -
TCCTCAAGACAGAGTGGGTCTCTGGAGAC
>1 dna:chromosome chromosome:RGSC3.4:1:1:267910886:1 129001999 ID30621 U -
TCTGAAAATCCAGTTCCTCAAGACAGAGT
>1 dna:chromosome chromosome:RGSC3.4:1:1:267910886:1 129002001 ID30620 U -
TCTGAAAATCCAGTTCCTCAAGACAGA
>1 dna:chromosome chromosome:RGSC3.4:1:1:267910886:1 129002022 ID28208 U -
TCCTCAGATGTCAAGACTATATTCTGAA
>1 dna:chromosome chromosome:RGSC3.4:1:1:267910886:1 129002039 ID14915 U -
TACCAGGTTAGTTAACCCTTCCTCAGATGT
>1 dna:chromosome chromosome:RGSC3.4:1:1:267910886:1 129002042 ID14914 U -
TACCAGGTTAGTTAACCCTTCCTCAGA
>1 dna:chromosome chromosome:RGSC3.4:1:1:267910886:1 129002042 ID27859 U -
TCCTACCAGGTTAGTTAACCCTTCCTCAGA
>1 dna:chromosome chromosome:RGSC3.4:1:1:267910886:1 129002044 ID4084 U -
CATCCTACCAGGTTAGTTAACCCTTCCTCA
>1 dna:chromosome chromosome:RGSC3.4:1:1:267910886:1 129002044 ID24880 U -
TCATCCTACCAGGTTAGTTAACCCTTCCTCA
>1 dna:chromosome chromosome:RGSC3.4:1:1:267910886:1 129002045 ID4083 U -
CATCCTACCAGGTTAGTTAACCCTTCCTC
>1 dna:chromosome chromosome:RGSC3.4:1:1:267910886:1 129002045 ID24879 U -
TCATCCTACCAGGTTAGTTAACCCTTCCTC
>1 dna:chromosome chromosome:RGSC3.4:1:1:267910886:1 129002046 ID4082 U -
CATCCTACCAGGTTAGTTAACCCTTCCT
>1 dna:chromosome chromosome:RGSC3.4:1:1:267910886:1 129002046 ID24878 U -
TCATCCTACCAGGTTAGTTAACCCTTCCT
>1 dna:chromosome chromosome:RGSC3.4:1:1:267910886:1 129002046 ID27858 U -
TCCTACCAGGTTAGTTAACCCTTCCT
>1 dna:chromosome chromosome:RGSC3.4:1:1:267910886:1 129002047 ID4081 U -
CATCCTACCAGGTTAGTTAACCCTTCC
>1 dna:chromosome chromosome:RGSC3.4:1:1:267910886:1 129002047 ID24877 U -
TCATCCTACCAGGTTAGTTAACCCTTCC
>1 dna:chromosome chromosome:RGSC3.4:1:1:267910886:1 129002047 ID27857 U -
TCCTACCAGGTTAGTTAACCCTTCC
>1 dna:chromosome chromosome:RGSC3.4:1:1:267910886:1 129002048 ID4080 U -
CATCCTACCAGGTTAGTTAACCCTTC
>1 dna:chromosome chromosome:RGSC3.4:1:1:267910886:1 129002049 ID4079 U -
CATCCTACCAGGTTAGTTAACCCTT
>1 dna:chromosome chromosome:RGSC3.4:1:1:267910886:1 129002092 ID26116 U -
TCCAGCAGAGCAAACATCTGCATGGC
>1 dna:chromosome chromosome:RGSC3.4:1:1:267910886:1 129002120 ID61946 U -
TTTGAAGTCTTTTCTACTCATCAGAAA
>1 dna:chromosome chromosome:RGSC3.4:1:1:267910886:1 129002127 ID52191 U -
TGTAGTACTTTTTGAAGTCTTTTCTACTCA
>1 dna:chromosome chromosome:RGSC3.4:1:1:267910886:1 129002187 ID59173 U -
TTCTTAATCAGTTTTCCCTGC
>1 dna:chromosome chromosome:RGSC3.4:1:1:267910886:1 129002205 ID25656 U -
TCCAATATCTAGAGATGCCTCTCCTCTTTC
>1 dna:chromosome chromosome:RGSC3.4:1:1:267910886:1 129002206 ID25655 U -
TCCAATATCTAGAGATGCCTCTCCTCTTT
>1 dna:chromosome chromosome:RGSC3.4:1:1:267910886:1 129002208 ID2287 U -
ATATCTAGAGATGCCTCTCCTCT
>1 dna:chromosome chromosome:RGSC3.4:1:1:267910886:1 129002213 ID47818 U -
TGGCCTCCTCCAATATCTAGAGATGCCTCT
>1 dna:chromosome chromosome:RGSC3.4:1:1:267910886:1 129002214 ID47817 U -
TGGCCTCCTCCAATATCTAGAGATGCCTC
>1 dna:chromosome chromosome:RGSC3.4:1:1:267910886:1 129002227 ID41115 U -
TGCAGACACACATGGCCTCCTCCAATAT
>1 dna:chromosome chromosome:RGSC3.4:1:1:267910886:1 129002312 ID26173 U -
TCCAGGCCTAGGTCACACATAGTGGGA
>1 dna:chromosome chromosome:RGSC3.4:1:1:267910886:1 129002314 ID26172 U -
TCCAGGCCTAGGTCACACATAGTGG
>1 dna:chromosome chromosome:RGSC3.4:1:1:267910886:1 129002322 ID54244 U -
TGTGGTTTGCTCCAGGCCTAGGTCACA
>1 dna:chromosome chromosome:RGSC3.4:1:1:267910886:1 129002341 ID20420 U -
TAGTGGTGAAGCTGTTTTCCTTGTGGTTT
>1 dna:chromosome chromosome:RGSC3.4:1:1:267910886:1 129002341 ID50878 U -
TGGTGAAGCTGTTTTCCTTGTGGTTT
>1 dna:chromosome chromosome:RGSC3.4:1:1:267910886:1 129002342 ID50877 U -
TGGTGAAGCTGTTTTCCTTGTGGTT
>1 dna:chromosome chromosome:RGSC3.4:1:1:267910886:1 129002344 ID20419 U -
TAGTGGTGAAGCTGTTTTCCTTGTGG
>1 dna:chromosome chromosome:RGSC3.4:1:1:267910886:1 129002345 ID20418 U -
TAGTGGTGAAGCTGTTTTCCTTGTG
>1 dna:chromosome chromosome:RGSC3.4:1:1:267910886:1 129002347 ID20417 U -
TAGTGGTGAAGCTGTTTTCCTTG
>1 dna:chromosome chromosome:RGSC3.4:1:1:267910886:1 129002349 ID19482 U -
TAGGGAACCTAGTGGTGAAGCTGTTTTCCT
>1 dna:chromosome chromosome:RGSC3.4:1:1:267910886:1 129002361 ID33295 U -
TGAACCAATTCATAGGGAACCTAGTGGTGA
>1 dna:chromosome chromosome:RGSC3.4:1:1:267910886:1 129002373 ID31396 U -
TCTGTTCGGACTGAACCAATTCATAGGGA
>1 dna:chromosome chromosome:RGSC3.4:1:1:267910886:1 129002390 ID41958 U -
TGCCAAGTCCTGGTCTGTTCGGACT
>1 dna:chromosome chromosome:RGSC3.4:1:1:267910886:1 129002391 ID58320 U -
TTCCCTGCCAAGTCCTGGTCTGTTCGGAC
>1 dna:chromosome chromosome:RGSC3.4:1:1:267910886:1 129002408 ID33387 U -
TGAACTAATCCTTCCACCTTCCCTGCCAAG
>1 dna:chromosome chromosome:RGSC3.4:1:1:267910886:1 129002411 ID12986 U -
TAATCCTTCCACCTTCCCTGCC
>1 dna:chromosome chromosome:RGSC3.4:1:1:267910886:1 129002415 ID39194 U -
TGATGAACTAATCCTTCCACCTTCCC
>1 dna:chromosome chromosome:RGSC3.4:1:1:267910886:1 129002416 ID2492 U -
ATGAACTAATCCTTCCACCTTCC
>1 dna:chromosome chromosome:RGSC3.4:1:1:267910886:1 129002420 ID53101 U -
TGTCTTGATGAACTAATCCTTCCACC
>1 dna:chromosome chromosome:RGSC3.4:1:1:267910886:1 129002424 ID22985 U -
TCAAACATGTCTTGATGAACTAATCCTTC
>1 dna:chromosome chromosome:RGSC3.4:1:1:267910886:1 129002424 ID57344 U -
TTCAAACATGTCTTGATGAACTAATCCTTC
>1 dna:chromosome chromosome:RGSC3.4:1:1:267910886:1 129002430 ID17486 U -
TAGAGCTTTCAAACATGTCTTGATGAACTAA
>1 dna:chromosome chromosome:RGSC3.4:1:1:267910886:1 129002431 ID17485 U -
TAGAGCTTTCAAACATGTCTTGATGAACTA
>1 dna:chromosome chromosome:RGSC3.4:1:1:267910886:1 129002433 ID17484 U -
TAGAGCTTTCAAACATGTCTTGATGAAC
>1 dna:chromosome chromosome:RGSC3.4:1:1:267910886:1 129002441 ID4569 U -
CCCTACCCCTAGAGCTTTCAAACATGTCT
>1 dna:chromosome chromosome:RGSC3.4:1:1:267910886:1 129002442 ID47764 U -
TGGCCCTACCCCTAGAGCTTTCAAACATGTC
>1 dna:chromosome chromosome:RGSC3.4:1:1:267910886:1 129002495 ID35045 U -
TGACAGTGGCCCCCACTTTCTCTAAC
>1 dna:chromosome chromosome:RGSC3.4:1:1:267910886:1 129002520 ID44632 U -
TGCTGTATTCGTTTTCTCTAGACAGTGAGT
>1 dna:chromosome chromosome:RGSC3.4:1:1:267910886:1 129002526 ID45146 U -
TGCTTTGCTGTATTCGTTTTCTCTAGACA
>1 dna:chromosome chromosome:RGSC3.4:1:1:267910886:1 129002532 ID25435 U -
TCCAAATGCTTTGCTGTATTCGTTTTCTC
>1 dna:chromosome chromosome:RGSC3.4:1:1:267910886:1 129002544 ID47995 U -
TGGCTAGTTTCCAAATGCTTTGCTGT
>1 dna:chromosome chromosome:RGSC3.4:1:1:267910886:1 129002552 ID54309 U -
TGTGTCACTGCTTGGCTAGTTTCCAAATGC
>1 dna:chromosome chromosome:RGSC3.4:1:1:267910886:1 129002582 ID41484 U -
TGCATCTATTTCTTCCTGGGGCCAGTTC
>1 dna:chromosome chromosome:RGSC3.4:1:1:267910886:1 129002642 ID2128 U -
AGTTCGAACTTGTTACATTTTTA
>1 dna:chromosome chromosome:RGSC3.4:1:1:267910886:1 129002643 ID32378 U -
TGAAAAGTTCGAACTTGTTACATTTTT
>1 dna:chromosome chromosome:RGSC3.4:1:1:267910886:1 129002660 ID13353 U -
TAATTCTTCACCTCAACTTGAAAAGTTC
>1 dna:chromosome chromosome:RGSC3.4:1:1:267910886:1 129002665 ID18415 U -
TAGCCTCATAATTCTTCACCTCAACTTGAAA
>1 dna:chromosome chromosome:RGSC3.4:1:1:267910886:1 129002670 ID46346 U -
TGGACTAGCCTCATAATTCTTCACCTCAACT
>1 dna:chromosome chromosome:RGSC3.4:1:1:267910886:1 129002683 ID26917 U -
TCCCATCCTTTTGGACTAGCCTCATAATT
>1 dna:chromosome chromosome:RGSC3.4:1:1:267910886:1 129002776 ID20654 U -
TAGTTTCCCGTACACGTGAATTTCCCCAAC
>1 dna:chromosome chromosome:RGSC3.4:1:1:267910886:1 129002790 ID37068 U -
TGAGCAAAAGTCTATAGTTTCCCGTACACG
>1 dna:chromosome chromosome:RGSC3.4:1:1:267910886:1 129002794 ID3088 U -
CAAAAGTCTATAGTTTCCCGTA
>1 dna:chromosome chromosome:RGSC3.4:1:1:267910886:1 129002794 ID37067 U -
TGAGCAAAAGTCTATAGTTTCCCGTA
>1 dna:chromosome chromosome:RGSC3.4:1:1:267910886:1 129002802 ID35644 U -
TGACTAGGCCGTGAGCAAAAGTCTATAGT
>1 dna:chromosome chromosome:RGSC3.4:1:1:267910886:1 129002815 ID60696 U -
TTGGGCAGTTTAATGACTAGGCCGTGAGC
>1 dna:chromosome chromosome:RGSC3.4:1:1:267910886:1 129002833 ID14371 U -
TACAGTGGGAACCAGTCCTTGGGCAGTTT
>1 dna:chromosome chromosome:RGSC3.4:1:1:267910886:1 129002844 ID23821 U -
TCACCAGTCTCCTACAGTGGGAACCAGTCC
>1 dna:chromosome chromosome:RGSC3.4:1:1:267910886:1 129002896 ID44642 U -
TGCTGTCCTGGTTCTGTTAGGATTCTGCCAGC
>1 dna:chromosome chromosome:RGSC3.4:1:1:267910886:1 129002896 ID52833 U -
TGTCCTGGTTCTGTTAGGATTCTGCCAGC
>1 dna:chromosome chromosome:RGSC3.4:1:1:267910886:1 129002900 ID52832 U -
TGTCCTGGTTCTGTTAGGATTCTGC
>1 dna:chromosome chromosome:RGSC3.4:1:1:267910886:1 129002909 ID28641 U -
TCCTGCTGTCCTGGTTCTGTTA
>1 dna:chromosome chromosome:RGSC3.4:1:1:267910886:1 129002955 ID20139 U -
TAGTCACTCTCACTAGCGCCCTGCCCT
>1 dna:chromosome chromosome:RGSC3.4:1:1:267910886:1 129002956 ID5200 U -
CTAGTCACTCTCACTAGCGCCCTGCCC
>1 dna:chromosome chromosome:RGSC3.4:1:1:267910886:1 129002957 ID42919 U -
TGCCTAGTCACTCTCACTAGCGCCCTGCC
>1 dna:chromosome chromosome:RGSC3.4:1:1:267910886:1 129002958 ID5199 U -
CTAGTCACTCTCACTAGCGCCCTGC
>1 dna:chromosome chromosome:RGSC3.4:1:1:267910886:1 129002968 ID37827 U -
TGAGGTAACCTCTGCCTAGTCACTCTCACT
>1 dna:chromosome chromosome:RGSC3.4:1:1:267910886:1 129002969 ID37826 U -
TGAGGTAACCTCTGCCTAGTCACTCTCAC
>1 dna:chromosome chromosome:RGSC3.4:1:1:267910886:1 129002971 ID37825 U -
TGAGGTAACCTCTGCCTAGTCACTCTC
>1 dna:chromosome chromosome:RGSC3.4:1:1:267910886:1 129002983 ID56281 U -
TTAAACACCCCCTTATGAGGTAACCTCTGC
>1 dna:chromosome chromosome:RGSC3.4:1:1:267910886:1 129002991 ID8531 U -
GGCCTGATTTTAAACACCCCCTTATGAGGTA
>1 dna:chromosome chromosome:RGSC3.4:1:1:267910886:1 129003003 ID3857 U -
CAGGAGGCCTGATTTTAAACACCC
>1 dna:chromosome chromosome:RGSC3.4:1:1:267910886:1 129003031 ID53046 U -
TGTCTGGTTTGGACACAGAAGTATGGCACCC
>1 dna:chromosome chromosome:RGSC3.4:1:1:267910886:1 129003032 ID53045 U -
TGTCTGGTTTGGACACAGAAGTATGGCACC
>1 dna:chromosome chromosome:RGSC3.4:1:1:267910886:1 129003033 ID53044 U -
TGTCTGGTTTGGACACAGAAGTATGGCAC
>1 dna:chromosome chromosome:RGSC3.4:1:1:267910886:1 129003051 ID37378 U -
TGAGCTAACGGAAGAATCTTGTCTGGTTTG
>1 dna:chromosome chromosome:RGSC3.4:1:1:267910886:1 129003052 ID37377 U -
TGAGCTAACGGAAGAATCTTGTCTGGTTT
>1 dna:chromosome chromosome:RGSC3.4:1:1:267910886:1 129003053 ID37376 U -
TGAGCTAACGGAAGAATCTTGTCTGGTT
>1 dna:chromosome chromosome:RGSC3.4:1:1:267910886:1 129003122 ID24513 U -
TCAGGCATCGGAGGTAGCTTTCTTGACCTT
>1 dna:chromosome chromosome:RGSC3.4:1:1:267910886:1 129003156 ID25630 U -
TCCAAGTGGAACAGATATAGGGCCCTTCTC
>1 dna:chromosome chromosome:RGSC3.4:1:1:267910886:1 129003157 ID25629 U -
TCCAAGTGGAACAGATATAGGGCCCTTCT
>1 dna:chromosome chromosome:RGSC3.4:1:1:267910886:1 129003261 ID60461 U -
TTGGAGTATGCCTAGTCTGTCCTTGCCTCC
>1 dna:chromosome chromosome:RGSC3.4:1:1:267910886:1 129003270 ID26096 U -
TCCAGATGTTGGAGTATGCCTAGTCTGTC
>1 dna:chromosome chromosome:RGSC3.4:1:1:267910886:1 129003271 ID26095 U -
TCCAGATGTTGGAGTATGCCTAGTCTGT
>1 dna:chromosome chromosome:RGSC3.4:1:1:267910886:1 129003273 ID31720 U -
TCTTCCAGATGTTGGAGTATGCCTAGTCT
>1 dna:chromosome chromosome:RGSC3.4:1:1:267910886:1 129003295 ID11621 U -
TAACTGCTTCAGACCTGTGTCTTCCA
>1 dna:chromosome chromosome:RGSC3.4:1:1:267910886:1 129003303 ID51166 U -
TGGTGGCTGCTGTAACTGCTTCAGACCTGT
>1 dna:chromosome chromosome:RGSC3.4:1:1:267910886:1 129003334 ID22788 U -
TATTTTAAAAACTCCAGCTCTCTCAGACCC
>1 dna:chromosome chromosome:RGSC3.4:1:1:267910886:1 129003346 ID51042 U -
TGGTGCAAACTATTTTAAAAACTCCAGC
>1 dna:chromosome chromosome:RGSC3.4:1:1:267910886:1 129003347 ID51041 U -
TGGTGCAAACTATTTTAAAAACTCCAG
>1 dna:chromosome chromosome:RGSC3.4:1:1:267910886:1 129003348 ID2098 U -
AGTGGTGCAAACTATTTTAAAAACTCCA
>1 dna:chromosome chromosome:RGSC3.4:1:1:267910886:1 129003349 ID24646 U -
TCAGTGGTGCAAACTATTTTAAAAACTCC
>1 dna:chromosome chromosome:RGSC3.4:1:1:267910886:1 129003387 ID55502 U -
TGTTTTCACAGCTCCAAAGGGACAACATC
>1 dna:chromosome chromosome:RGSC3.4:1:1:267910886:1 129003393 ID49276 U -
TGGGCAGGTGTTTTCACAGCTCCAAAGGGAC
>1 dna:chromosome chromosome:RGSC3.4:1:1:267910886:1 129003395 ID49275 U -
TGGGCAGGTGTTTTCACAGCTCCAAAGGG
>1 dna:chromosome chromosome:RGSC3.4:1:1:267910886:1 129003405 ID54601 U -
TGTGTTTGGGCAGGTGTTTTCACAG
>1 dna:chromosome chromosome:RGSC3.4:1:1:267910886:1 129003413 ID8569 U -
GGCTCAGTTGTGTTTGGGCAGGTGT
>1 dna:chromosome chromosome:RGSC3.4:1:1:267910886:1 129003446 ID62410 U -
TTTTAGGTACACATTGTTTGGTACAGTCAGA
>1 dna:chromosome chromosome:RGSC3.4:1:1:267910886:1 129003447 ID62409 U -
TTTTAGGTACACATTGTTTGGTACAGTCAG
>1 dna:chromosome chromosome:RGSC3.4:1:1:267910886:1 129003455 ID32013 U -
TCTTTCCGTTTTAGGTACACATTGTTTGGT
>1 dna:chromosome chromosome:RGSC3.4:1:1:267910886:1 129003460 ID56699 U -
TTACATCTTTCCGTTTTAGGTACACATTGT
>1 dna:chromosome chromosome:RGSC3.4:1:1:267910886:1 129003467 ID43419 U -
TGCGAATTACATCTTTCCGTTTTAGGTAC
>1 dna:chromosome chromosome:RGSC3.4:1:1:267910886:1 129003468 ID43418 U -
TGCGAATTACATCTTTCCGTTTTAGGTA
>1 dna:chromosome chromosome:RGSC3.4:1:1:267910886:1 129003472 ID10222 U -
TAAACATGCGAATTACATCTTTCCGTTTTA
>1 dna:chromosome chromosome:RGSC3.4:1:1:267910886:1 129003473 ID10221 U -
TAAACATGCGAATTACATCTTTCCGTTTT
>1 dna:chromosome chromosome:RGSC3.4:1:1:267910886:1 129003554 ID24461 U -
TCAGCTGACCTGCTGGGAGTGTTCTCTG
>1 dna:chromosome chromosome:RGSC3.4:1:1:267910886:1 129003556 ID26345 U -
TCCATCAGCTGACCTGCTGGGAGTGTTCTC
>1 dna:chromosome chromosome:RGSC3.4:1:1:267910886:1 129003557 ID26344 U -
TCCATCAGCTGACCTGCTGGGAGTGTTCT
>1 dna:chromosome chromosome:RGSC3.4:1:1:267910886:1 129003558 ID26343 U -
TCCATCAGCTGACCTGCTGGGAGTGTTC
>1 dna:chromosome chromosome:RGSC3.4:1:1:267910886:1 129003609 ID3715 U -
CAGAGTGAGCATGATAAGCCTGTGCTGA
>1 dna:chromosome chromosome:RGSC3.4:1:1:267910886:1 129003609 ID24294 U -
TCAGAGTGAGCATGATAAGCCTGTGCTGA
>1 dna:chromosome chromosome:RGSC3.4:1:1:267910886:1 129003616 ID1625 U -
AGCCATCAGAGTGAGCATGATAAGCCT
>1 dna:chromosome chromosome:RGSC3.4:1:1:267910886:1 129003618 ID31552 U -
TCTTAGAGCCATCAGAGTGAGCATGATAAGC
>1 dna:chromosome chromosome:RGSC3.4:1:1:267910886:1 129003623 ID54363 U -
TGTGTCTTAGAGCCATCAGAGTGAGCATGA
>1 dna:chromosome chromosome:RGSC3.4:1:1:267910886:1 129003626 ID54361 U -
TGTGTCTTAGAGCCATCAGAGTGAGCA
>1 dna:chromosome chromosome:RGSC3.4:1:1:267910886:1 129003635 ID20372 U -
TAGTGCGGGTTTTGTGTCTTAGAGCCATCA
>1 dna:chromosome chromosome:RGSC3.4:1:1:267910886:1 129003639 ID20371 U -
TAGTGCGGGTTTTGTGTCTTAGAGCC
>1 dna:chromosome chromosome:RGSC3.4:1:1:267910886:1 129003646 ID26316 U -
TCCATAGTGCGGGTTTTGTGTCT
>1 dna:chromosome chromosome:RGSC3.4:1:1:267910886:1 129003648 ID54680 U -
TGTTAAGCTTCCATAGTGCGGGTTTTGTGT
>1 dna:chromosome chromosome:RGSC3.4:1:1:267910886:1 129003688 ID45266 U -
TGGAAAAACTTGGAGACGCTGTCCTTCA
>1 dna:chromosome chromosome:RGSC3.4:1:1:267910886:1 129003697 ID46840 U -
TGGATCCATTATGGAAAAACTTGGAGACGC
>1 dna:chromosome chromosome:RGSC3.4:1:1:267910886:1 129003702 ID12294 U -
TAAGCTGGATCCATTATGGAAAAACTTGGA
>1 dna:chromosome chromosome:RGSC3.4:1:1:267910886:1 129003738 ID2474 U -
ATCTTTGGAATCCCGGAGGCAATTGCAGC
>1 dna:chromosome chromosome:RGSC3.4:1:1:267910886:1 129003756 ID225 U -
AACCACTGGAGAATCTTCTCAATCTTTGGAAT
>1 dna:chromosome chromosome:RGSC3.4:1:1:267910886:1 129003757 ID224 U -
AACCACTGGAGAATCTTCTCAATCTTTGGAA
>1 dna:chromosome chromosome:RGSC3.4:1:1:267910886:1 129003757 ID921 U -
ACCACTGGAGAATCTTCTCAATCTTTGGAA
>1 dna:chromosome chromosome:RGSC3.4:1:1:267910886:1 129003758 ID223 U -
AACCACTGGAGAATCTTCTCAATCTTTGGA
>1 dna:chromosome chromosome:RGSC3.4:1:1:267910886:1 129003768 ID40141 U -
TGATTTGCAAACCACTGGAGAATCTTCTC
>1 dna:chromosome chromosome:RGSC3.4:1:1:267910886:1 129003769 ID40140 U -
TGATTTGCAAACCACTGGAGAATCTTCT
>1 dna:chromosome chromosome:RGSC3.4:1:1:267910886:1 129003776 ID44911 U -
TGCTTCTGATTTGCAAACCACTGGAGA
>1 dna:chromosome chromosome:RGSC3.4:1:1:267910886:1 129003780 ID19600 U -
TAGGGTGCTTCTGATTTGCAAACCACTG
>1 dna:chromosome chromosome:RGSC3.4:1:1:267910886:1 129003791 ID11436 U -
TAACCTCAACGTTAGGGTGCTTCTGATTT
>1 dna:chromosome chromosome:RGSC3.4:1:1:267910886:1 129003791 ID56459 U -
TTAACCTCAACGTTAGGGTGCTTCTGATTT
>1 dna:chromosome chromosome:RGSC3.4:1:1:267910886:1 129003793 ID294 U -
AACTTAACCTCAACGTTAGGGTGCTTCTGAT
>1 dna:chromosome chromosome:RGSC3.4:1:1:267910886:1 129003794 ID293 U -
AACTTAACCTCAACGTTAGGGTGCTTCTGA
>1 dna:chromosome chromosome:RGSC3.4:1:1:267910886:1 129003794 ID1207 U -
ACTTAACCTCAACGTTAGGGTGCTTCTGA
>1 dna:chromosome chromosome:RGSC3.4:1:1:267910886:1 129003796 ID33462 U -
TGAACTTAACCTCAACGTTAGGGTGCTTCT
>1 dna:chromosome chromosome:RGSC3.4:1:1:267910886:1 129003797 ID33461 U -
TGAACTTAACCTCAACGTTAGGGTGCTTC
>1 dna:chromosome chromosome:RGSC3.4:1:1:267910886:1 129003798 ID13060 U -
TAATGAACTTAACCTCAACGTTAGGGTGCTT
>1 dna:chromosome chromosome:RGSC3.4:1:1:267910886:1 129003798 ID33460 U -
TGAACTTAACCTCAACGTTAGGGTGCTT
>1 dna:chromosome chromosome:RGSC3.4:1:1:267910886:1 129003799 ID13058 U -
TAATGAACTTAACCTCAACGTTAGGGTGCT
>1 dna:chromosome chromosome:RGSC3.4:1:1:267910886:1 129003800 ID13055 U -
TAATGAACTTAACCTCAACGTTAGGGTGC
>1 dna:chromosome chromosome:RGSC3.4:1:1:267910886:1 129003822 ID36937 U -
TGAGATGGACTTTCAGAAACACTAATGAA
>1 dna:chromosome chromosome:RGSC3.4:1:1:267910886:1 129003823 ID36936 U -
TGAGATGGACTTTCAGAAACACTAATGA
>1 dna:chromosome chromosome:RGSC3.4:1:1:267910886:1 129003837 ID20601 U -
TAGTTGGCTGAGATGGACTTTC
>1 dna:chromosome chromosome:RGSC3.4:1:1:267910886:1 129003841 ID36081 U -
TGACTTTTTAGTAGTTGGCTGAGATGGAC
>1 dna:chromosome chromosome:RGSC3.4:1:1:267910886:1 129003842 ID36080 U -
TGACTTTTTAGTAGTTGGCTGAGATGGA
>1 dna:chromosome chromosome:RGSC3.4:1:1:267910886:1 129003842 ID62413 U -
TTTTAGTAGTTGGCTGAGATGGA
>1 dna:chromosome chromosome:RGSC3.4:1:1:267910886:1 129003843 ID36079 U -
TGACTTTTTAGTAGTTGGCTGAGATGG
>1 dna:chromosome chromosome:RGSC3.4:1:1:267910886:1 129003848 ID21277 U -
TATCACTTTGACTTTTTAGTAGTTGGCTGA
>1 dna:chromosome chromosome:RGSC3.4:1:1:267910886:1 129003855 ID47542 U -
TGGCATATCACTTTGACTTTTTAGTAGT
>1 dna:chromosome chromosome:RGSC3.4:1:1:267910886:1 129003904 ID52829 U -
TGTCCTGGAACTCCCTACGTAGCCCAGGC
>1 dna:chromosome chromosome:RGSC3.4:1:1:267910886:1 129003909 ID48119 U -
TGGCTGTCCTGGAACTCCCTACGTAGCC
>1 dna:chromosome chromosome:RGSC3.4:1:1:267910886:1 129003947 ID51719 U -
TGGTTTTTTTCAAGAAAGGGTTTTTC
>1 dna:chromosome chromosome:RGSC3.4:1:1:267910886:1 129003998 ID8068 U -
GCTTGATTTTGTTTTTTAATTT
>1 dna:chromosome chromosome:RGSC3.4:1:1:267910886:1 129004033 ID3917 U -
CAGGTGTCTTGAGAGGGAGACCTCTGG
>1 dna:chromosome chromosome:RGSC3.4:1:1:267910886:1 129004072 ID41422 U -
TGCATAGGTGAAAGTTATTGGACTCAAGCT
>1 dna:chromosome chromosome:RGSC3.4:1:1:267910886:1 129004073 ID41421 U -
TGCATAGGTGAAAGTTATTGGACTCAAGC
>1 dna:chromosome chromosome:RGSC3.4:1:1:267910886:1 129004123 ID1136 U -
ACTCATAAACCTTGCCTACTGGCCGC
>1 dna:chromosome chromosome:RGSC3.4:1:1:267910886:1 129004123 ID15891 U -
TACTCACTCATAAACCTTGCCTACTGGCCGC
>1 dna:chromosome chromosome:RGSC3.4:1:1:267910886:1 129004125 ID3543 U -
CACTCATAAACCTTGCCTACTGGCC
>1 dna:chromosome chromosome:RGSC3.4:1:1:267910886:1 129004130 ID52080 U -
TGTACTCACTCATAAACCTTGCCTAC
>1 dna:chromosome chromosome:RGSC3.4:1:1:267910886:1 129004132 ID4152 U -
CATGTACTCACTCATAAACCTTGCCT
>1 dna:chromosome chromosome:RGSC3.4:1:1:267910886:1 129004133 ID1618 U -
AGCCACATGTACTCACTCATAAACCTTGCC
>1 dna:chromosome chromosome:RGSC3.4:1:1:267910886:1 129004133 ID37286 U -
TGAGCCACATGTACTCACTCATAAACCTTGCC
>1 dna:chromosome chromosome:RGSC3.4:1:1:267910886:1 129004134 ID37285 U -
TGAGCCACATGTACTCACTCATAAACCTTGC
>1 dna:chromosome chromosome:RGSC3.4:1:1:267910886:1 129004169 ID34290 U -
TGAATGTGGAGTTTATTTGAGTACAAC
>1 dna:chromosome chromosome:RGSC3.4:1:1:267910886:1 129004179 ID57959 U -
TTCATTGAAGTCTGAATGTGGAGTTTATT
>1 dna:chromosome chromosome:RGSC3.4:1:1:267910886:1 129004183 ID5991 U -
CTTTCATTGAAGTCTGAATGTGGAGTT
>1 dna:chromosome chromosome:RGSC3.4:1:1:267910886:1 129004184 ID57771 U -
TTCAGCTTTCATTGAAGTCTGAATGTGGAGT
>1 dna:chromosome chromosome:RGSC3.4:1:1:267910886:1 129004193 ID26068 U -
TCCAGAGTTTCAGCTTTCATTGAAGTCTGA
>1 dna:chromosome chromosome:RGSC3.4:1:1:267910886:1 129004195 ID7179 U -
GAGTTTCAGCTTTCATTGAAGTCT
>1 dna:chromosome chromosome:RGSC3.4:1:1:267910886:1 129004223 ID16790 U -
TAGAACACGTTTTTCCACATGTTTTCTTGC
>1 dna:chromosome chromosome:RGSC3.4:1:1:267910886:1 129004247 ID41443 U -
TGCATATTTCTATTTAAATGTTCCTAGAAC
>1 dna:chromosome chromosome:RGSC3.4:1:1:267910886:1 129004252 ID48562 U -
TGGGAATGCATATTTCTATTTAAATGTTCCT
>1 dna:chromosome chromosome:RGSC3.4:1:1:267910886:1 129004254 ID48561 U -
TGGGAATGCATATTTCTATTTAAATGTTC
>1 dna:chromosome chromosome:RGSC3.4:1:1:267910886:1 129004316 ID13728 U -
TACAACTTACACGTATTACGATCTCCTGGCC
>1 dna:chromosome chromosome:RGSC3.4:1:1:267910886:1 129004317 ID13727 U -
TACAACTTACACGTATTACGATCTCCTGGC
>1 dna:chromosome chromosome:RGSC3.4:1:1:267910886:1 129004317 ID14072 U -
TACACGTATTACGATCTCCTGGC
>1 dna:chromosome chromosome:RGSC3.4:1:1:267910886:1 129004318 ID13726 U -
TACAACTTACACGTATTACGATCTCCTGG
>1 dna:chromosome chromosome:RGSC3.4:1:1:267910886:1 129004362 ID12521 U -
TAAGTAGCTAGGGAGCCCTGAGTCAAGT
>1 dna:chromosome chromosome:RGSC3.4:1:1:267910886:1 129004363 ID27776 U -
TCCTAAGTAGCTAGGGAGCCCTGAGTCAAG
>1 dna:chromosome chromosome:RGSC3.4:1:1:267910886:1 129004365 ID27775 U -
TCCTAAGTAGCTAGGGAGCCCTGAGTCA
>1 dna:chromosome chromosome:RGSC3.4:1:1:267910886:1 129004367 ID27774 U -
TCCTAAGTAGCTAGGGAGCCCTGAGT
>1 dna:chromosome chromosome:RGSC3.4:1:1:267910886:1 129004433 ID24033 U -
TCACTGTTGATTGGCCAGACGGCAGCAGG
>1 dna:chromosome chromosome:RGSC3.4:1:1:267910886:1 129004433 ID55154 U -
TGTTGATTGGCCAGACGGCAGCAGG
>1 dna:chromosome chromosome:RGSC3.4:1:1:267910886:1 129004436 ID7729 U -
GCCCTCACTGTTGATTGGCCAGACGGCAGC
>1 dna:chromosome chromosome:RGSC3.4:1:1:267910886:1 129004436 ID24032 U -
TCACTGTTGATTGGCCAGACGGCAGC
>1 dna:chromosome chromosome:RGSC3.4:1:1:267910886:1 129004477 ID685 U -
AATGTTTTACAAAGCATTACAGGGGTGTCGCT
>1 dna:chromosome chromosome:RGSC3.4:1:1:267910886:1 129004478 ID55492 U -
TGTTTTACAAAGCATTACAGGGGTGTCGC
>1 dna:chromosome chromosome:RGSC3.4:1:1:267910886:1 129004480 ID9604 U -
GTTTTACAAAGCATTACAGGGGTGTC
>1 dna:chromosome chromosome:RGSC3.4:1:1:267910886:1 129004480 ID55491 U -
TGTTTTACAAAGCATTACAGGGGTGTC
>1 dna:chromosome chromosome:RGSC3.4:1:1:267910886:1 129004481 ID13652 U -
TACAAATGTTTTACAAAGCATTACAGGGGTGT
>1 dna:chromosome chromosome:RGSC3.4:1:1:267910886:1 129004483 ID13651 U -
TACAAATGTTTTACAAAGCATTACAGGGGT
>1 dna:chromosome chromosome:RGSC3.4:1:1:267910886:1 129004483 ID55490 U -
TGTTTTACAAAGCATTACAGGGGT
>1 dna:chromosome chromosome:RGSC3.4:1:1:267910886:1 129004494 ID35693 U -
TGACTCACAATACAAATGTTTTACAAAGC
>1 dna:chromosome chromosome:RGSC3.4:1:1:267910886:1 129004515 ID56605 U -
TTACAAGGAAAAAAACATTGACTGACTCAC
>1 dna:chromosome chromosome:RGSC3.4:1:1:267910886:1 129004523 ID14725 U -
TACCAAAATTACAAGGAAAAAAACATTGAC
>1 dna:chromosome chromosome:RGSC3.4:1:1:267910886:1 129004538 ID2155 U -
ATAAAAAAGTAATCTTCTACCAAAATTACAAG
>1 dna:chromosome chromosome:RGSC3.4:1:1:267910886:1 129004550 ID37952 U -
TGAGTAAGAATATAAAAAAGTAATCTTCTAC
>1 dna:chromosome chromosome:RGSC3.4:1:1:267910886:1 129004551 ID37951 U -
TGAGTAAGAATATAAAAAAGTAATCTTCTA
>1 dna:chromosome chromosome:RGSC3.4:1:1:267910886:1 129004595 ID50084 U -
TGGGTTTCTTTTTATAGTTCTTCTAACGAC
>1 dna:chromosome chromosome:RGSC3.4:1:1:267910886:1 129004700 ID40326 U -
TGCAAAGCGCGGCAGCTGTTTGACTCCCT
>1 dna:chromosome chromosome:RGSC3.4:1:1:267910886:1 129004738 ID10787 U -
TAAATGAATTGGGAATGACTGAGCAGTGG
>1 dna:chromosome chromosome:RGSC3.4:1:1:267910886:1 129004739 ID10786 U -
TAAATGAATTGGGAATGACTGAGCAGTG
>1 dna:chromosome chromosome:RGSC3.4:1:1:267910886:1 129004742 ID10785 U -
TAAATGAATTGGGAATGACTGAGCA
>1 dna:chromosome chromosome:RGSC3.4:1:1:267910886:1 129004743 ID10784 U -
TAAATGAATTGGGAATGACTGAGC
>1 dna:chromosome chromosome:RGSC3.4:1:1:267910886:1 129004765 ID50948 U -
TGGTGACTGAGTACTGAGAGCACTA
>1 dna:chromosome chromosome:RGSC3.4:1:1:267910886:1 129004772 ID7378 U -
GATTTTATGGTGACTGAGTACTGAG
>1 dna:chromosome chromosome:RGSC3.4:1:1:267910886:1 129004774 ID6932 U -
GAGATTTTATGGTGACTGAGTACTG
>1 dna:chromosome chromosome:RGSC3.4:1:1:267910886:1 129004775 ID46211 U -
TGGACAGAGATTTTATGGTGACTGAGTACT
>1 dna:chromosome chromosome:RGSC3.4:1:1:267910886:1 129004779 ID6562 U -
GACAGAGATTTTATGGTGACTGAG
>1 dna:chromosome chromosome:RGSC3.4:1:1:267910886:1 129004808 ID2345 U -
ATCACAGCTTAGATACTGCAAGGTT
>1 dna:chromosome chromosome:RGSC3.4:1:1:267910886:1 129004811 ID35097 U -
TGACATCACAGCTTAGATACTGCAAG
>1 dna:chromosome chromosome:RGSC3.4:1:1:267910886:1 129004814 ID50745 U -
TGGTCTGATGACATCACAGCTTAGATACTGC
>1 dna:chromosome chromosome:RGSC3.4:1:1:267910886:1 129004820 ID12478 U -
TAAGGTGGTCTGATGACATCACAGCTTAGA
>1 dna:chromosome chromosome:RGSC3.4:1:1:267910886:1 129004842 ID3966 U -
CAGTCTGTGATTTCCAGATCTTAAGGTGG
>1 dna:chromosome chromosome:RGSC3.4:1:1:267910886:1 129004851 ID37621 U -
TGAGGAGGTCAGTCTGTGATTTCCAGATC
>1 dna:chromosome chromosome:RGSC3.4:1:1:267910886:1 129004863 ID3773 U -
CAGCACTGAGGAGGTCAGTCTGT
>1 dna:chromosome chromosome:RGSC3.4:1:1:267910886:1 129004877 ID56891 U -
TTAGAGAACTCCTAGACCCCAGCACTGA
>1 dna:chromosome chromosome:RGSC3.4:1:1:267910886:1 129004928 ID31480 U -
TCTTAATATAGAACCTGCACAGCCTGCTT
>1 dna:chromosome chromosome:RGSC3.4:1:1:267910886:1 129004949 ID62475 U -
TTTTCATATGCTGGTCTCAACTCTTAATA
>1 dna:chromosome chromosome:RGSC3.4:1:1:267910886:1 129004950 ID57863 U -
TTCATATGCTGGTCTCAACTCTTAAT
>1 dna:chromosome chromosome:RGSC3.4:1:1:267910886:1 129004954 ID62710 U -
TTTTTTTTCATATGCTGGTCTCAACTCT
>1 dna:chromosome chromosome:RGSC3.4:1:1:267910886:1 129004983 ID57948 U -
TTCATTCACGGAACACAGCCATCTAATGCAC
>1 dna:chromosome chromosome:RGSC3.4:1:1:267910886:1 129005014 ID38197 U -
TGAGTGTACAGAGAAGGAAAGGGAGGGAA
>1 dna:chromosome chromosome:RGSC3.4:1:1:267910886:1 129005034 ID21636 U -
TATGAATGAAGCACACAATATGAGTGTAC
>1 dna:chromosome chromosome:RGSC3.4:1:1:267910886:1 129005035 ID44012 U -
TGCTATGAATGAAGCACACAATATGAGTGTA
>1 dna:chromosome chromosome:RGSC3.4:1:1:267910886:1 129005075 ID54763 U -
TGTTACTTCTTTAGGTCGCCTGCCTC
>1 dna:chromosome chromosome:RGSC3.4:1:1:267910886:1 129005121 ID28485 U -
TCCTGAACCTTAGGGAGAAAAACCCCACAC
>1 dna:chromosome chromosome:RGSC3.4:1:1:267910886:1 129005142 ID6896 U -
GAGAGGTGTAATCTCCTTTCTCCTGAACC
>1 dna:chromosome chromosome:RGSC3.4:1:1:267910886:1 129005224 ID18618 U -
TAGCTGAAATTACTGAGGGGGGG
>1 dna:chromosome chromosome:RGSC3.4:1:1:267910886:1 129005239 ID17967 U -
TAGCAAATGAAGACTTTTCCATAGCTGAA
>1 dna:chromosome chromosome:RGSC3.4:1:1:267910886:1 129005240 ID17966 U -
TAGCAAATGAAGACTTTTCCATAGCTGA
>1 dna:chromosome chromosome:RGSC3.4:1:1:267910886:1 129005246 ID24001 U -
TCACTGCTTAGCAAATGAAGACTTTTCCAT
>1 dna:chromosome chromosome:RGSC3.4:1:1:267910886:1 129005295 ID29622 U -
TCTAAAGTATCAGTTGGAGAATAAAGAAT
>1 dna:chromosome chromosome:RGSC3.4:1:1:267910886:1 129005297 ID29621 U -
TCTAAAGTATCAGTTGGAGAATAAAGA
>1 dna:chromosome chromosome:RGSC3.4:1:1:267910886:1 129005306 ID3336 U -
CACAAATCTAAAGTATCAGTTGGA
>1 dna:chromosome chromosome:RGSC3.4:1:1:267910886:1 129005333 ID46720 U -
TGGAGTTTCCAACGGAAAGGGCTCTCAA
>1 dna:chromosome chromosome:RGSC3.4:1:1:267910886:1 129005383 ID2807 U -
ATGTTTGTGCTAAGGCTTGAC
>1 dna:chromosome chromosome:RGSC3.4:1:1:267910886:1 129005384 ID36114 U -
TGAGAAACATGTTTGTGCTAAGGCTTGA
>1 dna:chromosome chromosome:RGSC3.4:1:1:267910886:1 129005392 ID11400 U -
TAACCGAATTCTGAGAAACATGTTTGTGCTA
>1 dna:chromosome chromosome:RGSC3.4:1:1:267910886:1 129005393 ID4915 U -
CGAATTCTGAGAAACATGTTTGTGCT
>1 dna:chromosome chromosome:RGSC3.4:1:1:267910886:1 129005394 ID11399 U -
TAACCGAATTCTGAGAAACATGTTTGTGC
>1 dna:chromosome chromosome:RGSC3.4:1:1:267910886:1 129005394 ID56457 U -
TTAACCGAATTCTGAGAAACATGTTTGTGC
>1 dna:chromosome chromosome:RGSC3.4:1:1:267910886:1 129005394 ID59039 U -
TTCTGAGAAACATGTTTGTGC
>1 dna:chromosome chromosome:RGSC3.4:1:1:267910886:1 129005487 ID56423 U -
TTAAATTCTAATTTCTCTGTCAGATGCCA
>1 dna:chromosome chromosome:RGSC3.4:1:1:267910886:1 129005491 ID33037 U -
TGAAATTAAATTCTAATTTCTCTGTCAGAT
>1 dna:chromosome chromosome:RGSC3.4:1:1:267910886:1 129005558 ID52161 U -
TGTAGCGCAAAAACGACCCGAAGTCTAT
>1 dna:chromosome chromosome:RGSC3.4:1:1:267910886:1 129005562 ID62222 U -
TTTGTAGCGCAAAAACGACCCGAAGT
>1 dna:chromosome chromosome:RGSC3.4:1:1:267910886:1 129005580 ID23548 U -
TCAATTTCCATTTTTACAGTGCTTTGTAGC
>1 dna:chromosome chromosome:RGSC3.4:1:1:267910886:1 129005581 ID57577 U -
TTCAATTTCCATTTTTACAGTGCTTTGTAG
>1 dna:chromosome chromosome:RGSC3.4:1:1:267910886:1 129005588 ID43447 U -
TGCGAGTTCAATTTCCATTTTTACAGTGC
>1 dna:chromosome chromosome:RGSC3.4:1:1:267910886:1 129005637 ID56621 U -
TTACACACAGTAGTGAAGCCTAAGTGAAAG
>1 dna:chromosome chromosome:RGSC3.4:1:1:267910886:1 129005653 ID50971 U -
TGGTGAGCCGGTCCATTTACACACAGTAGT
>1 dna:chromosome chromosome:RGSC3.4:1:1:267910886:1 129005656 ID50970 U -
TGGTGAGCCGGTCCATTTACACACAGT
>1 dna:chromosome chromosome:RGSC3.4:1:1:267910886:1 129005669 ID16502 U -
TACTTTGCAGAACTATGGTGAGCCGGTCC
>1 dna:chromosome chromosome:RGSC3.4:1:1:267910886:1 129005673 ID60011 U -
TTGCAGAACTATGGTGAGCCG
>1 dna:chromosome chromosome:RGSC3.4:1:1:267910886:1 129005674 ID62117 U -
TTTGCAGAACTATGGTGAGCC
>1 dna:chromosome chromosome:RGSC3.4:1:1:267910886:1 129005675 ID137 U -
AAATACTTTGCAGAACTATGGTGAGC
>1 dna:chromosome chromosome:RGSC3.4:1:1:267910886:1 129005675 ID1239 U -
ACTTTGCAGAACTATGGTGAGC
>1 dna:chromosome chromosome:RGSC3.4:1:1:267910886:1 129005678 ID34485 U -
TGACAAAAAATACTTTGCAGAACTATGGTG
>1 dna:chromosome chromosome:RGSC3.4:1:1:267910886:1 129005679 ID34484 U -
TGACAAAAAATACTTTGCAGAACTATGGT
>1 dna:chromosome chromosome:RGSC3.4:1:1:267910886:1 129005680 ID34483 U -
TGACAAAAAATACTTTGCAGAACTATGG
>1 dna:chromosome chromosome:RGSC3.4:1:1:267910886:1 129005684 ID52647 U -
TGTCATGACAAAAAATACTTTGCAGAACT
>1 dna:chromosome chromosome:RGSC3.4:1:1:267910886:1 129005765 ID25831 U -
TCCACATTACAGAAAATGGCACCTGGATT
>1 dna:chromosome chromosome:RGSC3.4:1:1:267910886:1 129005831 ID55324 U -
TGTTTAAGTTAGGGCACGGATTTTTGCAA
>1 dna:chromosome chromosome:RGSC3.4:1:1:267910886:1 129005845 ID35359 U -
TGACCCATTCACTTCCTGTTTAAGTTAGGGC
>1 dna:chromosome chromosome:RGSC3.4:1:1:267910886:1 129005918 ID10517 U -
TAAAGCCCTTTCGGAGAACACTTACTGCCTC
>1 dna:chromosome chromosome:RGSC3.4:1:1:267910886:1 129005930 ID8118 U -
GGAAACGTAAAGCCCTTTCGGAGAAC
>1 dna:chromosome chromosome:RGSC3.4:1:1:267910886:1 129005937 ID28162 U -
TCCTCAAGCAGGAAACGTAAAGCCCTTTC
>1 dna:chromosome chromosome:RGSC3.4:1:1:267910886:1 129005950 ID5704 U -
CTGTAGCCAGTACTCCTCAAGCAGGAAAC
>1 dna:chromosome chromosome:RGSC3.4:1:1:267910886:1 129005964 ID308 U -
AAGAAACAAACCTGTCTGTAGCCAGTACTC
>1 dna:chromosome chromosome:RGSC3.4:1:1:267910886:1 129005966 ID6261 U -
GAAGAAACAAACCTGTCTGTAGCCAGTAC
>1 dna:chromosome chromosome:RGSC3.4:1:1:267910886:1 129005970 ID6998 U -
GAGGAAGAAACAAACCTGTCTGTAGCCA
>1 dna:chromosome chromosome:RGSC3.4:1:1:267910886:1 129005971 ID6997 U -
GAGGAAGAAACAAACCTGTCTGTAGCC
>1 dna:chromosome chromosome:RGSC3.4:1:1:267910886:1 129005979 ID1758 U -
AGGAAGAAACAAACCTGT
>1 dna:chromosome chromosome:RGSC3.4:1:1:267910886:1 129006000 ID10136 U -
TAAAATTTACTGCTTGAAGTCCATTTCCACA
>1 dna:chromosome chromosome:RGSC3.4:1:1:267910886:1 129006004 ID29576 U -
TCTAAAATTTACTGCTTGAAGTCCATTTC
>1 dna:chromosome chromosome:RGSC3.4:1:1:267910886:1 129006004 ID61499 U -
TTTACTGCTTGAAGTCCATTTC
>1 dna:chromosome chromosome:RGSC3.4:1:1:267910886:1 129006035 ID60959 U -
TTGTAAGAAGAAATGGTGAATCTGAAACC
>1 dna:chromosome chromosome:RGSC3.4:1:1:267910886:1 129006036 ID22549 U -
TATTGTAAGAAGAAATGGTGAATCTGAAAC
>1 dna:chromosome chromosome:RGSC3.4:1:1:267910886:1 129006037 ID22548 U -
TATTGTAAGAAGAAATGGTGAATCTGAAA
>1 dna:chromosome chromosome:RGSC3.4:1:1:267910886:1 129006038 ID22547 U -
TATTGTAAGAAGAAATGGTGAATCTGAA
>1 dna:chromosome chromosome:RGSC3.4:1:1:267910886:1 129006039 ID22546 U -
TATTGTAAGAAGAAATGGTGAATCTGA
>1 dna:chromosome chromosome:RGSC3.4:1:1:267910886:1 129006040 ID22545 U -
TATTGTAAGAAGAAATGGTGAATCTG
>1 dna:chromosome chromosome:RGSC3.4:1:1:267910886:1 129006044 ID23446 U -
TCAATATTGTAAGAAGAAATGGTGAA
>1 dna:chromosome chromosome:RGSC3.4:1:1:267910886:1 129006099 ID57376 U -
TTCAAAGTAGTCACCGGATGAGTTTAAGT
>1 dna:chromosome chromosome:RGSC3.4:1:1:267910886:1 129006104 ID12119 U -
TAAGATTCAAAGTAGTCACCGGATGAGTT
>1 dna:chromosome chromosome:RGSC3.4:1:1:267910886:1 129006109 ID28435 U -
TCCTCTTAAGATTCAAAGTAGTCACCGGAT
>1 dna:chromosome chromosome:RGSC3.4:1:1:267910886:1 129006188 ID16047 U -
TACTGAACTGCTGAAATGTGCCAAGAGTCT
>1 dna:chromosome chromosome:RGSC3.4:1:1:267910886:1 129006189 ID33443 U -
TGAACTGCTGAAATGTGCCAAGAGTC
>1 dna:chromosome chromosome:RGSC3.4:1:1:267910886:1 129006193 ID6253 U -
GAACTGCTGAAATGTGCCAAG
>1 dna:chromosome chromosome:RGSC3.4:1:1:267910886:1 129006193 ID56790 U -
TTACTGAACTGCTGAAATGTGCCAAG
>1 dna:chromosome chromosome:RGSC3.4:1:1:267910886:1 129006363 ID42806 U -
TGCCGATCACGTGACCCGACTGACGGAGC
>1 dna:chromosome chromosome:RGSC3.4:1:1:267910886:1 129006386 ID22906 U -
TCAAAAGACAGAACAGATGGACACATGCCGA
>1 dna:chromosome chromosome:RGSC3.4:1:1:267910886:1 129006388 ID22905 U -
TCAAAAGACAGAACAGATGGACACATGCC
>1 dna:chromosome chromosome:RGSC3.4:1:1:267910886:1 129006430 ID46332 U -
TGGACGCCTGACGCCCAACGTGGCAAGT
>1 dna:chromosome chromosome:RGSC3.4:1:1:267910886:1 129006453 ID35090 U -
TGACATATGCCGGGCTAGTGATGGAC
>1 dna:chromosome chromosome:RGSC3.4:1:1:267910886:1 129006528 ID842 U -
ACAGTGCTGGAGAGAGGCTAG
>1 dna:chromosome chromosome:RGSC3.4:1:1:267910886:1 129006534 ID266 U -
AACTACAACAGTGCTGGAGAGA
>1 dna:chromosome chromosome:RGSC3.4:1:1:267910886:1 129006544 ID34207 U -
TGAATGCATTTCATAAATAACTACAACAGT
>1 dna:chromosome chromosome:RGSC3.4:1:1:267910886:1 129006638 ID9657 U -
TAAAAAATAAAAAGGAACTATTATAAAAC
>1 dna:chromosome chromosome:RGSC3.4:1:1:267910886:1 129006722 ID6310 U -
GAAGCAATGGAATTAGGGAATA
>1 dna:chromosome chromosome:RGSC3.4:1:1:267910886:1 129006783 ID6477 U -
GACAAGACAGGCTGAATCGAAAATGGTGTA
>1 dna:chromosome chromosome:RGSC3.4:1:1:267910886:1 129006784 ID6476 U -
GACAAGACAGGCTGAATCGAAAATGGTGT
>1 dna:chromosome chromosome:RGSC3.4:1:1:267910886:1 129006886 ID4874 U -
CCTTGTCAGGAATGGGGTGCTTGA
>1 dna:chromosome chromosome:RGSC3.4:1:1:267910886:1 129006976 ID57703 U -
TTCAGAACGTCTCTGGAAATGTGGCCCCCT
>1 dna:chromosome chromosome:RGSC3.4:1:1:267910886:1 129006982 ID15233 U -
TACCTATTCAGAACGTCTCTGGAAATGTGG
>1 dna:chromosome chromosome:RGSC3.4:1:1:267910886:1 129006986 ID15232 U -
TACCTATTCAGAACGTCTCTGGAAAT
>1 dna:chromosome chromosome:RGSC3.4:1:1:267910886:1 129007054 ID14336 U -
TACAGTAAATAGCGTAGACTTTTAATCTGT
>1 dna:chromosome chromosome:RGSC3.4:1:1:267910886:1 129007123 ID15541 U -
TACGTAGAAACAAAAATGGCCGTGGATGA
>1 dna:chromosome chromosome:RGSC3.4:1:1:267910886:1 129007135 ID21828 U -
TATGATTTGTTACGTAGAAACAAAAAT
>1 dna:chromosome chromosome:RGSC3.4:1:1:267910886:1 129007144 ID57319 U -
TTCAAAACAAGTATGATTTGTTACGTAGA
>1 dna:chromosome chromosome:RGSC3.4:1:1:267910886:1 129007146 ID54899 U -
TGTTCAAAACAAGTATGATTTGTTACGTA
>1 dna:chromosome chromosome:RGSC3.4:1:1:267910886:1 129007271 ID40579 U -
TGCAAGGTAAAATTGCATCAGAGTTCCCCA
>1 dna:chromosome chromosome:RGSC3.4:1:1:267910886:1 129007292 ID47813 U -
TGGCCTCCAAGGATACCTTGCAAGGTA
>1 dna:chromosome chromosome:RGSC3.4:1:1:267910886:1 129007360 ID12975 U -
TAATCCCAGAACAATGCCTTAAACAGACCT
>1 dna:chromosome chromosome:RGSC3.4:1:1:267910886:1 129007423 ID28198 U -
TCCTCAGAACACCCTGCCAAATCATTCCACA
>1 dna:chromosome chromosome:RGSC3.4:1:1:267910886:1 129007483 ID9237 U -
GTGAATGTGTGTGTGCACGTGC
>1 dna:chromosome chromosome:RGSC3.4:1:1:267910886:1 129007495 ID17937 U -
TAGCAAAAGCTCTAAGACTGTGAATGTGT
>1 dna:chromosome chromosome:RGSC3.4:1:1:267910886:1 129007496 ID17936 U -
TAGCAAAAGCTCTAAGACTGTGAATGTG
>1 dna:chromosome chromosome:RGSC3.4:1:1:267910886:1 129007523 ID34575 U -
TGACAACTAGACAGGAAGAATGCTTACAAT
>1 dna:chromosome chromosome:RGSC3.4:1:1:267910886:1 129007767 ID24217 U -
TCAGAGAAACAACTAAGCTATTTGCTTAGGGC
>1 dna:chromosome chromosome:RGSC3.4:1:1:267910886:1 129007794 ID9167 U -
GTCTGAATACCCAGCCACCTCTCAGA
>1 dna:chromosome chromosome:RGSC3.4:1:1:267910886:1 129007805 ID21697 U -
TATGAGAGCTGTCTGAATACCCAGC
>1 dna:chromosome chromosome:RGSC3.4:1:1:267910886:1 129007894 ID3652 U -
CAGAATCCTGAGGGGTAAGCAGATGG
>1 dna:chromosome chromosome:RGSC3.4:1:1:267910886:1 129007911 ID48225 U -
TGGCTTGCTGCTCAAGTGCAGAATCCT
>1 dna:chromosome chromosome:RGSC3.4:1:1:267910886:1 129007919 ID33352 U -
TGAACCTTGGCTTGCTGCTCAAGTGC
>1 dna:chromosome chromosome:RGSC3.4:1:1:267910886:1 129007934 ID9058 U -
GTCACTGTTACCATCAAAAATGAACCTTGGC
>1 dna:chromosome chromosome:RGSC3.4:1:1:267910886:1 129007961 ID46578 U -
TGGAGCATCTCGCGCTACAGCTGTCA
>1 dna:chromosome chromosome:RGSC3.4:1:1:267910886:1 129007963 ID26950 U -
TCCCATGGAGCATCTCGCGCTACAGCTGT
>1 dna:chromosome chromosome:RGSC3.4:1:1:267910886:1 129008010 ID31511 U -
TCTTACAGCAAAGTGATAGATAACAAGA
>1 dna:chromosome chromosome:RGSC3.4:1:1:267910886:1 129008205 ID24709 U -
TCAGTTTCTAGAACAGTGCCTGGCA
>1 dna:chromosome chromosome:RGSC3.4:1:1:267910886:1 129008272 ID35770 U -
TGACTCTGTTTTACTCAGCAAAATTCCTAC
>1 dna:chromosome chromosome:RGSC3.4:1:1:267910886:1 129008495 ID16375 U -
TACTTCTTAGTCACCTTTCTGAGCCATGC
>1 dna:chromosome chromosome:RGSC3.4:1:1:267910886:1 129008530 ID12103 U -
TAAGATGGTTTCCCTGTGAGGTACTCAGACT
>1 dna:chromosome chromosome:RGSC3.4:1:1:267910886:1 129008537 ID54673 U -
TGTTAAGATGGTTTCCCTGTGAGGTAC
>1 dna:chromosome chromosome:RGSC3.4:1:1:267910886:1 129008538 ID54672 U -
TGTTAAGATGGTTTCCCTGTGAGGTA
>1 dna:chromosome chromosome:RGSC3.4:1:1:267910886:1 129008548 ID32105 U -
TCTTTGTTAAGATGGTTTCC
>1 dna:chromosome chromosome:RGSC3.4:1:1:267910886:1 129008614 ID40682 U -
TGCAATCTTAGCCTCTGAGGAAC
>1 dna:chromosome chromosome:RGSC3.4:1:1:267910886:1 129008622 ID51914 U -
TGTAAGGAGCTATCATGCAATCTTAGCCTC
>1 dna:chromosome chromosome:RGSC3.4:1:1:267910886:1 129008737 ID59258 U -
TTCTTGCTAAGTGAGGTAAATAAGAAACA
>1 dna:chromosome chromosome:RGSC3.4:1:1:267910886:1 129008738 ID8064 U -
GCTTCTTGCTAAGTGAGGTAAATAAGAAAC
>1 dna:chromosome chromosome:RGSC3.4:1:1:267910886:1 129008740 ID8063 U -
GCTTCTTGCTAAGTGAGGTAAATAAGAA
>1 dna:chromosome chromosome:RGSC3.4:1:1:267910886:1 129008749 ID17791 U -
TAGATGCTGCTTCTTGCTAAGTGAGGT
>1 dna:chromosome chromosome:RGSC3.4:1:1:267910886:1 129008778 ID32588 U -
TGAAACTCTGTGGAATCAGTTCTGTCTGC
>1 dna:chromosome chromosome:RGSC3.4:1:1:267910886:1 129008798 ID48964 U -
TGGGATGAACCTGGATCCAGATGAAACTCT
>1 dna:chromosome chromosome:RGSC3.4:1:1:267910886:1 129008837 ID25310 U -
TCCAAACTCGCTGACCCTCACTCC
>1 dna:chromosome chromosome:RGSC3.4:1:1:267910886:1 129008985 ID52879 U -
TGTCTAACGTGGGCCAACCACCCTATAAGC
>1 dna:chromosome chromosome:RGSC3.4:1:1:267910886:1 129009088 ID2096 U -
AGTGGGGCCGAGGTATGTTAGTGCCGC
>1 dna:chromosome chromosome:RGSC3.4:1:1:267910886:1 129009158 ID3105 U -
CAAACCAACCACTGATGGGCTTGTAGC
>1 dna:chromosome chromosome:RGSC3.4:1:1:267910886:1 129009161 ID12907 U -
TAATCAAACCAACCACTGATGGGCTTGT
>1 dna:chromosome chromosome:RGSC3.4:1:1:267910886:1 129009381 ID11063 U -
TAACAAGTTCTGGGCAAAGTTAGTGAC
>1 dna:chromosome chromosome:RGSC3.4:1:1:267910886:1 129009390 ID23044 U -
TCAAAGAGATAACAAGTTCTGGGCAAA
>1 dna:chromosome chromosome:RGSC3.4:1:1:267910886:1 129009424 ID3267 U -
CAATAAACAAAAGCAGTCATCTT
>1 dna:chromosome chromosome:RGSC3.4:1:1:267910886:1 129009534 ID60 U -
AAACCAGAAGAAGGTGCTAAGACGGCCACT
>1 dna:chromosome chromosome:RGSC3.4:1:1:267910886:1 129009535 ID10238 U -
TAAACCAGAAGAAGGTGCTAAGACGGCCAC
>1 dna:chromosome chromosome:RGSC3.4:1:1:267910886:1 129009538 ID10237 U -
TAAACCAGAAGAAGGTGCTAAGACGGC
>1 dna:chromosome chromosome:RGSC3.4:1:1:267910886:1 129009543 ID19401 U -
TAGGCTAAACCAGAAGAAGGTGCTAAG
>1 dna:chromosome chromosome:RGSC3.4:1:1:267910886:1 129009570 ID31886 U -
TCTTGGAAGCTGGTGAGAAACTCCCAAGC
>1 dna:chromosome chromosome:RGSC3.4:1:1:267910886:1 129009664 ID38471 U -
TGATAACTGTCCTCTGCTCTCCACC
>1 dna:chromosome chromosome:RGSC3.4:1:1:267910886:1 129009699 ID21502 U -
TATCTGCACGGCAGTGGTGACTCTAGAGG
>1 dna:chromosome chromosome:RGSC3.4:1:1:267910886:1 129009736 ID41885 U -
TGCCAAGAACCACAACTCTTCTGTCCTGG
>1 dna:chromosome chromosome:RGSC3.4:1:1:267910886:1 129009762 ID17181 U -
TAGACAAAAAAAAGAGGAAAGACCTCGATGC
>1 dna:chromosome chromosome:RGSC3.4:1:1:267910886:1 129009924 ID37870 U -
TGAGGTCTCCATCCCACATTCT
>1 dna:chromosome chromosome:RGSC3.4:1:1:267910886:1 129009973 ID6768 U -
GACTTCTTTTCGAAGGATACTTCTCCTG
>1 dna:chromosome chromosome:RGSC3.4:1:1:267910886:1 129010037 ID46529 U -
TGGAGATGAGGAGCATCCATGCTAG
>1 dna:chromosome chromosome:RGSC3.4:1:1:267910886:1 129010053 ID45928 U -
TGGAAGTTGTTCTGTAGAGTATGGAGATGA
>1 dna:chromosome chromosome:RGSC3.4:1:1:267910886:1 129010056 ID45927 U -
TGGAAGTTGTTCTGTAGAGTATGGAGA
>1 dna:chromosome chromosome:RGSC3.4:1:1:267910886:1 129010136 ID44098 U -
TGCTCAATATTTGTTAAATGTATGAGTAA
>1 dna:chromosome chromosome:RGSC3.4:1:1:267910886:1 129010137 ID44097 U -
TGCTCAATATTTGTTAAATGTATGAGTA
>1 dna:chromosome chromosome:RGSC3.4:1:1:267910886:1 129010139 ID49919 U -
TGGGTGCTCAATATTTGTTAAATGTATGAG
>1 dna:chromosome chromosome:RGSC3.4:1:1:267910886:1 129010143 ID49918 U -
TGGGTGCTCAATATTTGTTAAATGTA
>1 dna:chromosome chromosome:RGSC3.4:1:1:267910886:1 129010173 ID51266 U -
TGGTGTCCAACACTGGATCGGGCAC
>1 dna:chromosome chromosome:RGSC3.4:1:1:267910886:1 129010175 ID52989 U -
TGTCTCTGGTGTCCAACACTGGATCGGGC
>1 dna:chromosome chromosome:RGSC3.4:1:1:267910886:1 129010187 ID7199 U -
GATAAGTCTGTCTCTGGTGTCCAAC
>1 dna:chromosome chromosome:RGSC3.4:1:1:267910886:1 129010216 ID62362 U -
TTTTAATATTTGTTTGTTCGGGGGA
>1 dna:chromosome chromosome:RGSC3.4:1:1:267910886:1 129010269 ID23671 U -
TCACACGAGTGAAAAGAAACCCAGGAA
>1 dna:chromosome chromosome:RGSC3.4:1:1:267910886:1 129010311 ID35379 U -
TGACCCTGACGACATGGAGAATGAAGGA
>1 dna:chromosome chromosome:RGSC3.4:1:1:267910886:1 129010372 ID524 U -
AAGTAAAGTATTGGGGGAAAGC
>1 dna:chromosome chromosome:RGSC3.4:1:1:267910886:1 129010404 ID54786 U -
TGTTAGCAAATACTGGAGAGAATCATTCTT
>1 dna:chromosome chromosome:RGSC3.4:1:1:267910886:1 129010405 ID54785 U -
TGTTAGCAAATACTGGAGAGAATCATTCT
>1 dna:chromosome chromosome:RGSC3.4:1:1:267910886:1 129010495 ID28589 U -
TCCTGCAGGTATAACTAGGTAGAAG
>1 dna:chromosome chromosome:RGSC3.4:1:1:267910886:1 129010530 ID46900 U -
TGGATGAAAGATGGTGTTGACTCCCAGGCA
>1 dna:chromosome chromosome:RGSC3.4:1:1:267910886:1 129010531 ID46899 U -
TGGATGAAAGATGGTGTTGACTCCCAGGC
>1 dna:chromosome chromosome:RGSC3.4:1:1:267910886:1 129010533 ID28667 U -
TCCTGGATGAAAGATGGTGTTGACTCCCAG
>1 dna:chromosome chromosome:RGSC3.4:1:1:267910886:1 129010533 ID46898 U -
TGGATGAAAGATGGTGTTGACTCCCAG
>1 dna:chromosome chromosome:RGSC3.4:1:1:267910886:1 129010534 ID2481 U -
ATGAAAGATGGTGTTGACTCCCA
>1 dna:chromosome chromosome:RGSC3.4:1:1:267910886:1 129010534 ID46897 U -
TGGATGAAAGATGGTGTTGACTCCCA
>1 dna:chromosome chromosome:RGSC3.4:1:1:267910886:1 129010535 ID46896 U -
TGGATGAAAGATGGTGTTGACTCCC
>1 dna:chromosome chromosome:RGSC3.4:1:1:267910886:1 129010553 ID28155 U -
TCCTCAACACTGCACAGCATCCTGGATGA
>1 dna:chromosome chromosome:RGSC3.4:1:1:267910886:1 129010569 ID5651 U -
CTGGCACCCTATCTCCTCAACACTGC
>1 dna:chromosome chromosome:RGSC3.4:1:1:267910886:1 129010608 ID18474 U -
TAGCCTTTCTAGGCAATAATCCAGGCTGCC
>1 dna:chromosome chromosome:RGSC3.4:1:1:267910886:1 129010609 ID18473 U -
TAGCCTTTCTAGGCAATAATCCAGGCTGC
>1 dna:chromosome chromosome:RGSC3.4:1:1:267910886:1 129010622 ID52206 U -
TGTAGTGCTTAGCCTTTCTAGGCAA
>1 dna:chromosome chromosome:RGSC3.4:1:1:267910886:1 129010629 ID33486 U -
TGAACTTCTGTAGTGCTTAGCCTTTC
>1 dna:chromosome chromosome:RGSC3.4:1:1:267910886:1 129010639 ID52880 U -
TGTCTAACTAAATGAACTTCTGTAGTGC
>1 dna:chromosome chromosome:RGSC3.4:1:1:267910886:1 129010639 ID61083 U -
TTGTCTAACTAAATGAACTTCTGTAGTGC
>1 dna:chromosome chromosome:RGSC3.4:1:1:267910886:1 129010728 ID8551 U -
GGCTAAACAAAGCCTTTCTCAATGTCCGT
>1 dna:chromosome chromosome:RGSC3.4:1:1:267910886:1 129010753 ID40407 U -
TGCAAATGAATGTCCGGAAGACATTGTGGCT
>1 dna:chromosome chromosome:RGSC3.4:1:1:267910886:1 129010759 ID12079 U -
TAAGATGCAAATGAATGTCCGGAAGACATT
>1 dna:chromosome chromosome:RGSC3.4:1:1:267910886:1 129010763 ID12078 U -
TAAGATGCAAATGAATGTCCGGAAGA
>1 dna:chromosome chromosome:RGSC3.4:1:1:267910886:1 129010775 ID25876 U -
TCCACGTACCGGAAATAAGATGCAAATGA
>1 dna:chromosome chromosome:RGSC3.4:1:1:267910886:1 129010780 ID46838 U -
TGGATCCACGTACCGGAAATAAGATGCA
>1 dna:chromosome chromosome:RGSC3.4:1:1:267910886:1 129010781 ID46837 U -
TGGATCCACGTACCGGAAATAAGATGC
>1 dna:chromosome chromosome:RGSC3.4:1:1:267910886:1 129010802 ID14642 U -
TACATTCATAGCACATAGCACTTCTGGATC
>1 dna:chromosome chromosome:RGSC3.4:1:1:267910886:1 129010818 ID40636 U -
TGCAATAATGCAAATACATTCATAGCAC
>1 dna:chromosome chromosome:RGSC3.4:1:1:267910886:1 129010872 ID5557 U -
CTGATGACATGTGGGGGCTCAGCCAC
>1 dna:chromosome chromosome:RGSC3.4:1:1:267910886:1 129010950 ID6074 U -
GAAAACAAGGGCCAAGACTGGCAGGAGGGA
>1 dna:chromosome chromosome:RGSC3.4:1:1:267910886:1 129010955 ID24065 U -
TCAGAAAACAAGGGCCAAGACTGGCAGG
>1 dna:chromosome chromosome:RGSC3.4:1:1:267910886:1 129010978 ID38493 U -
TGATAAGGTGGTTCACCAGTCTCAGA
>1 dna:chromosome chromosome:RGSC3.4:1:1:267910886:1 129010990 ID11453 U -
TAACCTGGATCAAAGTGATAAGGTGGTTC
>1 dna:chromosome chromosome:RGSC3.4:1:1:267910886:1 129010991 ID5636 U -
CTGGATCAAAGTGATAAGGTGGTT
>1 dna:chromosome chromosome:RGSC3.4:1:1:267910886:1 129011040 ID53069 U -
TGTCTTAAAGAGCCAGAATCTGAGGGTGT
>1 dna:chromosome chromosome:RGSC3.4:1:1:267910886:1 129011041 ID62234 U -
TTTGTCTTAAAGAGCCAGAATCTGAGGGTG
>1 dna:chromosome chromosome:RGSC3.4:1:1:267910886:1 129011105 ID58684 U -
TTCTAACCACACATATCAGGAAGTCAAGCA
>1 dna:chromosome chromosome:RGSC3.4:1:1:267910886:1 129011169 ID16811 U -
TAGAACCCAAGGTTTTATGTGGTTGA
>1 dna:chromosome chromosome:RGSC3.4:1:1:267910886:1 129011187 ID3693 U -
CAGAGAAAGAGTCAAGCATAGAACCC
>1 dna:chromosome chromosome:RGSC3.4:1:1:267910886:1 129011243 ID21713 U -
TATGAGGAGCACAGATGACATTTTGTCAC
>1 dna:chromosome chromosome:RGSC3.4:1:1:267910886:1 129011243 ID37612 U -
TGAGGAGCACAGATGACATTTTGTCAC
>1 dna:chromosome chromosome:RGSC3.4:1:1:267910886:1 129011246 ID24806 U -
TCATATGAGGAGCACAGATGACATTTTGT
>1 dna:chromosome chromosome:RGSC3.4:1:1:267910886:1 129011246 ID57862 U -
TTCATATGAGGAGCACAGATGACATTTTGT
>1 dna:chromosome chromosome:RGSC3.4:1:1:267910886:1 129011251 ID20096 U -
TAGTATTCATATGAGGAGCACAGATGACAT
>1 dna:chromosome chromosome:RGSC3.4:1:1:267910886:1 129011259 ID50406 U -
TGGTAGTATTCATATGAGGAGCACA
>1 dna:chromosome chromosome:RGSC3.4:1:1:267910886:1 129011260 ID50405 U -
TGGTAGTATTCATATGAGGAGCAC
>1 dna:chromosome chromosome:RGSC3.4:1:1:267910886:1 129011304 ID31790 U -
TCTTCTTAACAAAGGAGAAACTCCTGGGAAGG
>1 dna:chromosome chromosome:RGSC3.4:1:1:267910886:1 129011305 ID31789 U -
TCTTCTTAACAAAGGAGAAACTCCTGGGAAG
>1 dna:chromosome chromosome:RGSC3.4:1:1:267910886:1 129011306 ID5885 U -
CTTCTTAACAAAGGAGAAACTCCTGGGAA
>1 dna:chromosome chromosome:RGSC3.4:1:1:267910886:1 129011306 ID31788 U -
TCTTCTTAACAAAGGAGAAACTCCTGGGAA
>1 dna:chromosome chromosome:RGSC3.4:1:1:267910886:1 129011307 ID31787 U -
TCTTCTTAACAAAGGAGAAACTCCTGGGA
>1 dna:chromosome chromosome:RGSC3.4:1:1:267910886:1 129011392 ID17898 U -
TAGATTCGGTGGATTTAGGTGCCCTGACTT
>1 dna:chromosome chromosome:RGSC3.4:1:1:267910886:1 129011587 ID23842 U -
TCACCGAGGTTATCTGTGAGGGAGCCA
>1 dna:chromosome chromosome:RGSC3.4:1:1:267910886:1 129011588 ID23841 U -
TCACCGAGGTTATCTGTGAGGGAGCC
>1 dna:chromosome chromosome:RGSC3.4:1:1:267910886:1 129011616 ID34661 U -
TGACAATAGGATGATGGTCTTAGCCTCAT
>1 dna:chromosome chromosome:RGSC3.4:1:1:267910886:1 129011617 ID34660 U -
TGACAATAGGATGATGGTCTTAGCCTCA
>1 dna:chromosome chromosome:RGSC3.4:1:1:267910886:1 129011634 ID28650 U -
TCCTGGAAATTGTCTTCAGTGACAATAGGA
>1 dna:chromosome chromosome:RGSC3.4:1:1:267910886:1 129011634 ID61783 U -
TTTCCTGGAAATTGTCTTCAGTGACAATAGGA
>1 dna:chromosome chromosome:RGSC3.4:1:1:267910886:1 129011750 ID28365 U -
TCCTCTATCAGAAGACATCTCGCCTAATAAA
>1 dna:chromosome chromosome:RGSC3.4:1:1:267910886:1 129011772 ID36460 U -
TGAGACACATGAGCCACCCTCCTCTATC
>1 dna:chromosome chromosome:RGSC3.4:1:1:267910886:1 129011829 ID5128 U -
CTAACTGCTTTACTTGTGGTGGCCAGGA
>1 dna:chromosome chromosome:RGSC3.4:1:1:267910886:1 129011830 ID5127 U -
CTAACTGCTTTACTTGTGGTGGCCAGG
>1 dna:chromosome chromosome:RGSC3.4:1:1:267910886:1 129012067 ID8799 U -
GGTAGAAATCTCTGTGGATAAAATGC
>1 dna:chromosome chromosome:RGSC3.4:1:1:267910886:1 129012095 ID11602 U -
TAACTGACGTGACTGAGGGTTAGTGGA
>1 dna:chromosome chromosome:RGSC3.4:1:1:267910886:1 129012113 ID15811 U -
TACTATGCTGTTTGGTGTTAACTGACG
>1 dna:chromosome chromosome:RGSC3.4:1:1:267910886:1 129012261 ID39594 U -
TGATGTAATACTATCGGGTTGTATTCTGT
>1 dna:chromosome chromosome:RGSC3.4:1:1:267910886:1 129012275 ID5176 U -
CTACTTAGAAAATGGTGATGTAATACTATC
>1 dna:chromosome chromosome:RGSC3.4:1:1:267910886:1 129012277 ID43819 U -
TGCTACTTAGAAAATGGTGATGTAATACTA
>1 dna:chromosome chromosome:RGSC3.4:1:1:267910886:1 129012314 ID7166 U -
GAGTTCAGTGACTAAGTGGGTTCTTG
>1 dna:chromosome chromosome:RGSC3.4:1:1:267910886:1 129012315 ID2925 U -
ATTGAGTTCAGTGACTAAGTGGGTTCTT
>1 dna:chromosome chromosome:RGSC3.4:1:1:267910886:1 129012387 ID53564 U -
TGTGAGCTTCGAGTGACCTTCTAAGAACAT
>1 dna:chromosome chromosome:RGSC3.4:1:1:267910886:1 129012412 ID44620 U -
TGCTGTACTCTGTGCAGACCCCAGTGTGA
>1 dna:chromosome chromosome:RGSC3.4:1:1:267910886:1 129012426 ID37188 U -
TGAGCAGTGCTTGATGCTGTACTCTGTGC
>1 dna:chromosome chromosome:RGSC3.4:1:1:267910886:1 129012454 ID48606 U -
TGGGACAAGGTTTCCAGGTGCTCAGCCTT
>1 dna:chromosome chromosome:RGSC3.4:1:1:267910886:1 129012467 ID6135 U -
GAAACTTGCTGACCTTGGGACAAGGTTTCCA
>1 dna:chromosome chromosome:RGSC3.4:1:1:267910886:1 129012476 ID24076 U -
TCAGAAACTTGCTGACCTTGGGACA
>1 dna:chromosome chromosome:RGSC3.4:1:1:267910886:1 129012555 ID16791 U -
TAGAACACTGTCCTTTCGTCCTGAGCAGC
>1 dna:chromosome chromosome:RGSC3.4:1:1:267910886:1 129012600 ID46564 U -
TGGAGCACAGAACATACTCAATAGAGAAAT
>1 dna:chromosome chromosome:RGSC3.4:1:1:267910886:1 129012724 ID40997 U -
TGCACTCTATGGAAGGATCTAACTGAAGT
>1 dna:chromosome chromosome:RGSC3.4:1:1:267910886:1 129012735 ID53152 U -
TGTGAAAAATATGCACTCTATGGAAGGAT
>1 dna:chromosome chromosome:RGSC3.4:1:1:267910886:1 129012753 ID33938 U -
TGAAGTTAAAGACTGATGTGAAAAATA
>1 dna:chromosome chromosome:RGSC3.4:1:1:267910886:1 129012754 ID59620 U -
TTGAAGTTAAAGACTGATGTGAAAAAT
>1 dna:chromosome chromosome:RGSC3.4:1:1:267910886:1 129012804 ID14009 U -
TACACAGTCATAAATGTTTGGAGGTATCGT
>1 dna:chromosome chromosome:RGSC3.4:1:1:267910886:1 129012890 ID9824 U -
TAAAACATTAGACTGCACAACTACCCAACT
>1 dna:chromosome chromosome:RGSC3.4:1:1:267910886:1 129012997 ID36128 U -
TGAGAAAGAAATAAGCGTCTATTGTGTCT
>1 dna:chromosome chromosome:RGSC3.4:1:1:267910886:1 129013166 ID45638 U -
TGGAACGATGGTGATGGATGATGGAAT
>1 dna:chromosome chromosome:RGSC3.4:1:1:267910886:1 129013167 ID45637 U -
TGGAACGATGGTGATGGATGATGGAA
>1 dna:chromosome chromosome:RGSC3.4:1:1:267910886:1 129013171 ID41017 U -
TGCACTGGAACGATGGTGATGGATGAT
>1 dna:chromosome chromosome:RGSC3.4:1:1:267910886:1 129013175 ID53882 U -
TGTGCACTGGAACGATGGTGATGGA
>1 dna:chromosome chromosome:RGSC3.4:1:1:267910886:1 129013197 ID54043 U -
TGTGCTTCCCTGAAGTGTGCCCTGT
>1 dna:chromosome chromosome:RGSC3.4:1:1:267910886:1 129013287 ID35606 U -
TGACTACTAACCATTTTCATTGCACGGGA
>1 dna:chromosome chromosome:RGSC3.4:1:1:267910886:1 129013309 ID22711 U -
TATTTCTAGATGTGTGTTTGACTGACTAC
>1 dna:chromosome chromosome:RGSC3.4:1:1:267910886:1 129013596 ID7776 U -
GCCTCCTACAGCCAGAGGCTAAACAGTC
>1 dna:chromosome chromosome:RGSC3.4:1:1:267910886:1 129013706 ID20913 U -
TATAATTTGAGTGGTGGCAGCGAATTCA
>1 dna:chromosome chromosome:RGSC3.4:1:1:267910886:1 129014064 ID808 U -
ACAGAAGGATAGGTTACTGGGT
>1 dna:chromosome chromosome:RGSC3.4:1:1:267910886:1 129014129 ID13743 U -
TACAAGAAGTCAAACAATGTGTAAGTGCCC
>1 dna:chromosome chromosome:RGSC3.4:1:1:267910886:1 129014131 ID20918 U -
TATACAAGAAGTCAAACAATGTGTAAGTGC
>1 dna:chromosome chromosome:RGSC3.4:1:1:267910886:1 129014199 ID58199 U -
TTCCATCAGCTACAAATGCCCCCAGT
>1 dna:chromosome chromosome:RGSC3.4:1:1:267910886:1 129014269 ID52081 U -
TGTACTCAGGTCAGGCTAGGGAA
>1 dna:chromosome chromosome:RGSC3.4:1:1:267910886:1 129014280 ID47707 U -
TGGCCACCGTCATCTACAGATGTACTCAGGTC
>1 dna:chromosome chromosome:RGSC3.4:1:1:267910886:1 129014285 ID47706 U -
TGGCCACCGTCATCTACAGATGTACTC
>1 dna:chromosome chromosome:RGSC3.4:1:1:267910886:1 129014487 ID50614 U -
TGGTCCACTGTAGCTAATACATTATGGAG
>1 dna:chromosome chromosome:RGSC3.4:1:1:267910886:1 129014516 ID3686 U -
CAGACTCTGATTGGACCAGACACTAC
>1 dna:chromosome chromosome:RGSC3.4:1:1:267910886:1 129014525 ID46089 U -
TGGAATTGACAGACTCTGATTGGACC
>1 dna:chromosome chromosome:RGSC3.4:1:1:267910886:1 129014569 ID55284 U -
TGTTGTTCTATCAACTGAGCTGTGTT
>1 dna:chromosome chromosome:RGSC3.4:1:1:267910886:1 129014583 ID55266 U -
TGTTGTCTTGAGAACACTGTTGTTCTATC
>1 dna:chromosome chromosome:RGSC3.4:1:1:267910886:1 129014613 ID23375 U -
TCAAGTTAGGGGAAGTGGCCTCAAA
>1 dna:chromosome chromosome:RGSC3.4:1:1:267910886:1 129014650 ID6355 U -
GAAGTCTTTTCTGGACATTTCTGAAG
>1 dna:chromosome chromosome:RGSC3.4:1:1:267910886:1 129014772 ID33081 U -
TGAAATTGAGTGCAGCTGAGAGTCCTTCCAA
>1 dna:chromosome chromosome:RGSC3.4:1:1:267910886:1 129014773 ID33080 U -
TGAAATTGAGTGCAGCTGAGAGTCCTTCCA
>1 dna:chromosome chromosome:RGSC3.4:1:1:267910886:1 129014774 ID33079 U -
TGAAATTGAGTGCAGCTGAGAGTCCTTCC
>1 dna:chromosome chromosome:RGSC3.4:1:1:267910886:1 129014779 ID30646 U -
TCTGAAATTGAGTGCAGCTGAGAGTC
>1 dna:chromosome chromosome:RGSC3.4:1:1:267910886:1 129014788 ID49523 U -
TGGGCTTTTCTGAAATTGAGTGCAG
>1 dna:chromosome chromosome:RGSC3.4:1:1:267910886:1 129014819 ID26714 U -
TCCCACAGGTCACTACTTTTCAAACAGAGG
>1 dna:chromosome chromosome:RGSC3.4:1:1:267910886:1 129014825 ID48953 U -
TGGGATCCCACAGGTCACTACTTTTCAAA
>1 dna:chromosome chromosome:RGSC3.4:1:1:267910886:1 129014872 ID60194 U -
TTGCTGACAAACACATTCTACCCCTGTAGA
>1 dna:chromosome chromosome:RGSC3.4:1:1:267910886:1 129014879 ID44372 U -
TGCTGACAAACACATTCTACCC
>1 dna:chromosome chromosome:RGSC3.4:1:1:267910886:1 129014879 ID60193 U -
TTGCTGACAAACACATTCTACCC
>1 dna:chromosome chromosome:RGSC3.4:1:1:267910886:1 129014936 ID7579 U -
GCCAAATTGCCCAGTAAGAACTTTACTC
>1 dna:chromosome chromosome:RGSC3.4:1:1:267910886:1 129014951 ID49245 U +
TGGGCAATTTGGCTTTTGACCTAGATGAG
>1 dna:chromosome chromosome:RGSC3.4:1:1:267910886:1 129014958 ID49822 U -
TGGGTCTCATCTAGGTCAAAAGCCAAA
>1 dna:chromosome chromosome:RGSC3.4:1:1:267910886:1 129015000 ID8873 U -
GGTTACATGGTTGTGAGAAAAGCAGA
>1 dna:chromosome chromosome:RGSC3.4:1:1:267910886:1 129015016 ID12001 U -
TAAGAGGGAGAGTCTCCAGGTTACATGG
>1 dna:chromosome chromosome:RGSC3.4:1:1:267910886:1 129015020 ID375 U -
AAGAGGGAGAGTCTCCAGGTTAC
>1 dna:chromosome chromosome:RGSC3.4:1:1:267910886:1 129015027 ID48306 U -
TGGGAAAGACATTAAGAGGGAGAGTCTCC
>1 dna:chromosome chromosome:RGSC3.4:1:1:267910886:1 129015029 ID48305 U -
TGGGAAAGACATTAAGAGGGAGAGTCT
>1 dna:chromosome chromosome:RGSC3.4:1:1:267910886:1 129015031 ID42661 U -
TGCCCATGGGAAAGACATTAAGAGGGAGAGT
>1 dna:chromosome chromosome:RGSC3.4:1:1:267910886:1 129015035 ID42660 U -
TGCCCATGGGAAAGACATTAAGAGGGA
>1 dna:chromosome chromosome:RGSC3.4:1:1:267910886:1 129015055 ID49701 U -
TGGGTAAGAAGCATGAGCAGTGATGCCCAT
>1 dna:chromosome chromosome:RGSC3.4:1:1:267910886:1 129015087 ID6689 U +
GACCTTAACATTTGGCCTCTCTACCTAAAA
>1 dna:chromosome chromosome:RGSC3.4:1:1:267910886:1 129015094 ID52515 U -
TGTCACTTTTTAGGTAGAGAGGCCAAATGT
>1 dna:chromosome chromosome:RGSC3.4:1:1:267910886:1 129015099 ID52514 U -
TGTCACTTTTTAGGTAGAGAGGCCA
>1 dna:chromosome chromosome:RGSC3.4:1:1:267910886:1 129015101 ID16483 U -
TACTTTCTGTCACTTTTTAGGTAGAGAGGC
>1 dna:chromosome chromosome:RGSC3.4:1:1:267910886:1 129015108 ID41411 U -
TGCATACTTTCTGTCACTTTTTAGGTA
>1 dna:chromosome chromosome:RGSC3.4:1:1:267910886:1 129015120 ID5817 U -
CTTACCCCTGCATACTTTCTGTC
>1 dna:chromosome chromosome:RGSC3.4:1:1:267910886:1 129015123 ID27194 U -
TCCCTACCACTTACCCCTGCATACTTTCT
>1 dna:chromosome chromosome:RGSC3.4:1:1:267910886:1 129015167 ID1558 U -
AGCACACACCCTACAGATTCTCCAGA
>1 dna:chromosome chromosome:RGSC3.4:1:1:267910886:1 129015193 ID11892 U -
TAAGACAGGACCTGACTGAGAGGCCTCAGC
>1 dna:chromosome chromosome:RGSC3.4:1:1:267910886:1 129015202 ID11891 U -
TAAGACAGGACCTGACTGAGA
>1 dna:chromosome chromosome:RGSC3.4:1:1:267910886:1 129015278 ID50858 U -
TGGTGAACCCTAAGAGCCAGAACTCTG
>1 dna:chromosome chromosome:RGSC3.4:1:1:267910886:1 129015287 ID55017 U -
TGTTCTCTGTGGTGAACCCTAAGAGCC
>1 dna:chromosome chromosome:RGSC3.4:1:1:267910886:1 129015339 ID19565 U -
TAGGGGTTAGAAATCACCTGAGGTGGCACAT
>1 dna:chromosome chromosome:RGSC3.4:1:1:267910886:1 129015341 ID19564 U -
TAGGGGTTAGAAATCACCTGAGGTGGCAC
>1 dna:chromosome chromosome:RGSC3.4:1:1:267910886:1 129015343 ID31568 U -
TCTTAGGGGTTAGAAATCACCTGAGGTGGC
>1 dna:chromosome chromosome:RGSC3.4:1:1:267910886:1 129015344 ID5830 U -
CTTAGGGGTTAGAAATCACCTGAGGTGG
>1 dna:chromosome chromosome:RGSC3.4:1:1:267910886:1 129015394 ID45846 U -
TGGAAGGACATGAGTGGTAGCTCTTGGGCA
>1 dna:chromosome chromosome:RGSC3.4:1:1:267910886:1 129015406 ID23858 U -
TCACCTATGGAAGGACATGAGTGGT
>1 dna:chromosome chromosome:RGSC3.4:1:1:267910886:1 129015411 ID51579 U -
TGGTTGTAGCTCACCTATGGAAGGACATGA
>1 dna:chromosome chromosome:RGSC3.4:1:1:267910886:1 129015427 ID22736 U -
TATTTGACAACTCCTGGTTGTAGCTCAC
>1 dna:chromosome chromosome:RGSC3.4:1:1:267910886:1 129015458 ID21344 U -
TATCATCTCAGAGTTGTCTAGCACACATTA
>1 dna:chromosome chromosome:RGSC3.4:1:1:267910886:1 129015462 ID40983 U -
TGCACTATCATCTCAGAGTTGTCTAGCACAC
>1 dna:chromosome chromosome:RGSC3.4:1:1:267910886:1 129015463 ID53880 U -
TGTGCACTATCATCTCAGAGTTGTCTAGCACA
>1 dna:chromosome chromosome:RGSC3.4:1:1:267910886:1 129015464 ID53879 U -
TGTGCACTATCATCTCAGAGTTGTCTAGCAC
>1 dna:chromosome chromosome:RGSC3.4:1:1:267910886:1 129015466 ID31341 U -
TCTGTGCACTATCATCTCAGAGTTGTCTAGC
>1 dna:chromosome chromosome:RGSC3.4:1:1:267910886:1 129015466 ID53878 U -
TGTGCACTATCATCTCAGAGTTGTCTAGC
>1 dna:chromosome chromosome:RGSC3.4:1:1:267910886:1 129015467 ID53877 U -
TGTGCACTATCATCTCAGAGTTGTCTAG
>1 dna:chromosome chromosome:RGSC3.4:1:1:267910886:1 129015519 ID15127 U -
TACCCTTGGCATGCCTGGAGATAAGTTC
>1 dna:chromosome chromosome:RGSC3.4:1:1:267910886:1 129015523 ID25648 U -
TCCAATACCCTTGGCATGCCTGGAGATAA
>1 dna:chromosome chromosome:RGSC3.4:1:1:267910886:1 129015527 ID4076 U -
CATCCAATACCCTTGGCATGCCTGGAG
>1 dna:chromosome chromosome:RGSC3.4:1:1:267910886:1 129015536 ID53610 U -
TGTGAGTGCATCCAATACCCTTGGCA
>1 dna:chromosome chromosome:RGSC3.4:1:1:267910886:1 129015537 ID29535 U -
TCGTGTGAGTGCATCCAATACCCTTGGC
>1 dna:chromosome chromosome:RGSC3.4:1:1:267910886:1 129015537 ID53609 U -
TGTGAGTGCATCCAATACCCTTGGC
>1 dna:chromosome chromosome:RGSC3.4:1:1:267910886:1 129015555 ID33154 U -
TGAACAAATGGAAGCCTCTCGTGTGAGT
>1 dna:chromosome chromosome:RGSC3.4:1:1:267910886:1 129015557 ID176 U -
AACAAATGGAAGCCTCTCGTGTGA
>1 dna:chromosome chromosome:RGSC3.4:1:1:267910886:1 129015558 ID59649 U -
TTGAATGAACAAATGGAAGCCTCTCGTGTG
>1 dna:chromosome chromosome:RGSC3.4:1:1:267910886:1 129015559 ID3159 U -
CAAATGGAAGCCTCTCGTGT
>1 dna:chromosome chromosome:RGSC3.4:1:1:267910886:1 129015559 ID6201 U -
GAACAAATGGAAGCCTCTCGTGT
>1 dna:chromosome chromosome:RGSC3.4:1:1:267910886:1 129015559 ID33153 U -
TGAACAAATGGAAGCCTCTCGTGT
>1 dna:chromosome chromosome:RGSC3.4:1:1:267910886:1 129015559 ID59648 U -
TTGAATGAACAAATGGAAGCCTCTCGTGT
>1 dna:chromosome chromosome:RGSC3.4:1:1:267910886:1 129015559 ID61956 U -
TTTGAATGAACAAATGGAAGCCTCTCGTGT
>1 dna:chromosome chromosome:RGSC3.4:1:1:267910886:1 129015560 ID34142 U -
TGAATGAACAAATGGAAGCCTCTCGTG
>1 dna:chromosome chromosome:RGSC3.4:1:1:267910886:1 129015560 ID59647 U -
TTGAATGAACAAATGGAAGCCTCTCGTG
>1 dna:chromosome chromosome:RGSC3.4:1:1:267910886:1 129015560 ID61955 U -
TTTGAATGAACAAATGGAAGCCTCTCGTG
>1 dna:chromosome chromosome:RGSC3.4:1:1:267910886:1 129015561 ID34141 U -
TGAATGAACAAATGGAAGCCTCTCGT
>1 dna:chromosome chromosome:RGSC3.4:1:1:267910886:1 129015562 ID34140 U -
TGAATGAACAAATGGAAGCCTCTCG
>1 dna:chromosome chromosome:RGSC3.4:1:1:267910886:1 129015562 ID61954 U -
TTTGAATGAACAAATGGAAGCCTCTCG
>1 dna:chromosome chromosome:RGSC3.4:1:1:267910886:1 129015563 ID25202 U -
TCATTTGAATGAACAAATGGAAGCCTCTC
>1 dna:chromosome chromosome:RGSC3.4:1:1:267910886:1 129015563 ID59646 U -
TTGAATGAACAAATGGAAGCCTCTC
>1 dna:chromosome chromosome:RGSC3.4:1:1:267910886:1 129015563 ID61953 U -
TTTGAATGAACAAATGGAAGCCTCTC
>1 dna:chromosome chromosome:RGSC3.4:1:1:267910886:1 129015566 ID25201 U -
TCATTTGAATGAACAAATGGAAGCCT
>1 dna:chromosome chromosome:RGSC3.4:1:1:267910886:1 129015568 ID36374 U -
TGAGAATCATTTGAATGAACAAATGGAAGC
>1 dna:chromosome chromosome:RGSC3.4:1:1:267910886:1 129015578 ID33077 U -
TGAAATTGAGAATCATTTGAATGAAC
>1 dna:chromosome chromosome:RGSC3.4:1:1:267910886:1 129015594 ID50320 U -
TGGTAGAATCCTTTTGAAATTGAG
>1 dna:chromosome chromosome:RGSC3.4:1:1:267910886:1 129015608 ID17692 U -
TAGATCTCTGCTAGATGCTCTGGTAGAATC
>1 dna:chromosome chromosome:RGSC3.4:1:1:267910886:1 129015610 ID43867 U -
TGCTAGATCTCTGCTAGATGCTCTGGTAGAA
>1 dna:chromosome chromosome:RGSC3.4:1:1:267910886:1 129015611 ID43866 U -
TGCTAGATCTCTGCTAGATGCTCTGGTAGA
>1 dna:chromosome chromosome:RGSC3.4:1:1:267910886:1 129015612 ID43865 U -
TGCTAGATCTCTGCTAGATGCTCTGGTAG
>1 dna:chromosome chromosome:RGSC3.4:1:1:267910886:1 129015682 ID34487 U -
TGACAAAAAGGGTACAAGCCTTTCTTTGG
>1 dna:chromosome chromosome:RGSC3.4:1:1:267910886:1 129015714 ID4991 U -
CGGAAGCTGTCTACATCCAGTGGTGG
>1 dna:chromosome chromosome:RGSC3.4:1:1:267910886:1 129015716 ID44977 U -
TGCTTGCGGAAGCTGTCTACATCCAGTGGT
>1 dna:chromosome chromosome:RGSC3.4:1:1:267910886:1 129015717 ID43503 U -
TGCGGAAGCTGTCTACATCCAGTGG
>1 dna:chromosome chromosome:RGSC3.4:1:1:267910886:1 129015725 ID57496 U -
TTCAAGGTTGCTTGCGGAAGCTGTCTACA
>1 dna:chromosome chromosome:RGSC3.4:1:1:267910886:1 129015726 ID57495 U -
TTCAAGGTTGCTTGCGGAAGCTGTCTAC
>1 dna:chromosome chromosome:RGSC3.4:1:1:267910886:1 129015807 ID45448 U -
TGGAAAGGACCTACTGAAAAAAAAAATATCT
>1 dna:chromosome chromosome:RGSC3.4:1:1:267910886:1 129015809 ID45447 U -
TGGAAAGGACCTACTGAAAAAAAAAATAT
>1 dna:chromosome chromosome:RGSC3.4:1:1:267910886:1 129015810 ID45446 U -
TGGAAAGGACCTACTGAAAAAAAAAATA
>1 dna:chromosome chromosome:RGSC3.4:1:1:267910886:1 129015811 ID45445 U -
TGGAAAGGACCTACTGAAAAAAAAAAT
>1 dna:chromosome chromosome:RGSC3.4:1:1:267910886:1 129015900 ID28202 U -
TCCTCAGAGATATTGGGGTGAAGGAAGC
>1 dna:chromosome chromosome:RGSC3.4:1:1:267910886:1 129015906 ID26815 U -
TCCCAGGATCCTCAGAGATATTGGGGTGAA
>1 dna:chromosome chromosome:RGSC3.4:1:1:267910886:1 129015946 ID13674 U -
TACAACAAGCATGGCTTCCTCC
>1 dna:chromosome chromosome:RGSC3.4:1:1:267910886:1 129015948 ID41438 U -
TGCATATCTACAACAAGCATGGCTTCCT
>1 dna:chromosome chromosome:RGSC3.4:1:1:267910886:1 129015949 ID41437 U -
TGCATATCTACAACAAGCATGGCTTCC
>1 dna:chromosome chromosome:RGSC3.4:1:1:267910886:1 129015956 ID58537 U -
TTCCTTCTGCATATCTACAACAAGCAT
>1 dna:chromosome chromosome:RGSC3.4:1:1:267910886:1 129015992 ID60399 U -
TTGGAGACACGATGAATGACCCAGGTTC
>1 dna:chromosome chromosome:RGSC3.4:1:1:267910886:1 129016042 ID42712 U -
TGCCCTCACATCTTGAGCTGTTGGAAGGGA
>1 dna:chromosome chromosome:RGSC3.4:1:1:267910886:1 129016079 ID21391 U -
TATCCCATCCAAAGGCTGTCCAA
>1 dna:chromosome chromosome:RGSC3.4:1:1:267910886:1 129016133 ID19045 U -
TAGGAGCTGACCTGCTGAGAAAAGCATC
>1 dna:chromosome chromosome:RGSC3.4:1:1:267910886:1 129016134 ID19044 U -
TAGGAGCTGACCTGCTGAGAAAAGCAT
>1 dna:chromosome chromosome:RGSC3.4:1:1:267910886:1 129016142 ID8479 U -
GGCCAATTAGGAGCTGACCTGCTGAG
>1 dna:chromosome chromosome:RGSC3.4:1:1:267910886:1 129016143 ID47690 U -
TGGCCAATTAGGAGCTGACCTGCTGA
>1 dna:chromosome chromosome:RGSC3.4:1:1:267910886:1 129016146 ID31183 U -
TCTGGCCAATTAGGAGCTGACCTGC
>1 dna:chromosome chromosome:RGSC3.4:1:1:267910886:1 129016155 ID31691 U -
TCTTCATGAAGTCTTCTGGCCAATTAGGAG
>1 dna:chromosome chromosome:RGSC3.4:1:1:267910886:1 129016155 ID33906 U -
TGAAGTCTTCTGGCCAATTAGGAG
>1 dna:chromosome chromosome:RGSC3.4:1:1:267910886:1 129016157 ID57895 U -
TTCATGAAGTCTTCTGGCCAATTAGG
>1 dna:chromosome chromosome:RGSC3.4:1:1:267910886:1 129016213 ID25379 U -
TCCAAAGGACGCCTCCTTTCCTTC
>1 dna:chromosome chromosome:RGSC3.4:1:1:267910886:1 129016240 ID3343 U -
CACAAGAAGCCACGTGACTCCAGCTGC
>1 dna:chromosome chromosome:RGSC3.4:1:1:267910886:1 129016255 ID59264 U -
TTCTTGGACACCAGACACAAGAAGCCA
>1 dna:chromosome chromosome:RGSC3.4:1:1:267910886:1 129016273 ID401 U -
AAGCAAATCACACCTGCCATTCTTGGAC
>1 dna:chromosome chromosome:RGSC3.4:1:1:267910886:1 129016375 ID41962 U -
TGCCAAGTCTCCCCTGAGCTGCTGTTG
>1 dna:chromosome chromosome:RGSC3.4:1:1:267910886:1 129016433 ID10491 U -
TAAAGATGTTGCCATTGGAAAAAATAACACC
>1 dna:chromosome chromosome:RGSC3.4:1:1:267910886:1 129016436 ID10490 U -
TAAAGATGTTGCCATTGGAAAAAATAAC
>1 dna:chromosome chromosome:RGSC3.4:1:1:267910886:1 129016443 ID9191 U -
GTCTTTCTAAAGATGTTGCCATTGGAAA
>1 dna:chromosome chromosome:RGSC3.4:1:1:267910886:1 129016443 ID53132 U -
TGTCTTTCTAAAGATGTTGCCATTGGAAA
>1 dna:chromosome chromosome:RGSC3.4:1:1:267910886:1 129016444 ID10489 U -
TAAAGATGTTGCCATTGGAA
>1 dna:chromosome chromosome:RGSC3.4:1:1:267910886:1 129016446 ID53131 U -
TGTCTTTCTAAAGATGTTGCCATTGG
>1 dna:chromosome chromosome:RGSC3.4:1:1:267910886:1 129016452 ID48348 U -
TGGGAAATTATGTCTTTCTAAAGATGTTGC
>1 dna:chromosome chromosome:RGSC3.4:1:1:267910886:1 129016453 ID48347 U -
TGGGAAATTATGTCTTTCTAAAGATGTTG
>1 dna:chromosome chromosome:RGSC3.4:1:1:267910886:1 129016458 ID48247 U -
TGGCTTTGGGAAATTATGTCTTTCTAAAGA
>1 dna:chromosome chromosome:RGSC3.4:1:1:267910886:1 129016535 ID33212 U -
TGAACAGATTTCCTTCCCTGCCCTTGAAAA
>1 dna:chromosome chromosome:RGSC3.4:1:1:267910886:1 129016538 ID33211 U -
TGAACAGATTTCCTTCCCTGCCCTTGA
>1 dna:chromosome chromosome:RGSC3.4:1:1:267910886:1 129016547 ID468 U -
AAGGATGAACAGATTTCCTTCCC
>1 dna:chromosome chromosome:RGSC3.4:1:1:267910886:1 129016575 ID60175 U -
TTGCTATGAACTACAGAGACCTCTGCT
>1 dna:chromosome chromosome:RGSC3.4:1:1:267910886:1 129016584 ID25818 U -
TCCACATCACTTCTTGCTATGAACTACAGAG
>1 dna:chromosome chromosome:RGSC3.4:1:1:267910886:1 129016668 ID53666 U -
TGTGATAGCCTATACAGATGTGACCCTTC
>1 dna:chromosome chromosome:RGSC3.4:1:1:267910886:1 129016671 ID53665 U -
TGTGATAGCCTATACAGATGTGACCC
>1 dna:chromosome chromosome:RGSC3.4:1:1:267910886:1 129016676 ID35305 U -
TGACCACTGTGATAGCCTATACAGATGT
>1 dna:chromosome chromosome:RGSC3.4:1:1:267910886:1 129016727 ID18781 U -
TAGGAACCATAAGAAATAGCGGGGGAGGA
>1 dna:chromosome chromosome:RGSC3.4:1:1:267910886:1 129016747 ID25765 U -
TCCACACTACATTCTGGAACATAGGAACCA
>1 dna:chromosome chromosome:RGSC3.4:1:1:267910886:1 129016747 ID58067 U -
TTCCACACTACATTCTGGAACATAGGAACCA
>1 dna:chromosome chromosome:RGSC3.4:1:1:267910886:1 129016812 ID3922 U -
CAGGTTACTTGTTCCAAGAAAGT
>1 dna:chromosome chromosome:RGSC3.4:1:1:267910886:1 129016895 ID13665 U -
TACAAATTTGTGGGGTTTTTATTTCAGCCA
>1 dna:chromosome chromosome:RGSC3.4:1:1:267910886:1 129016897 ID13664 U -
TACAAATTTGTGGGGTTTTTATTTCAGC
>1 dna:chromosome chromosome:RGSC3.4:1:1:267910886:1 129017010 ID31322 U -
TCTGTCTGAGAGCTTTGGTGGCCAAGAGT
>1 dna:chromosome chromosome:RGSC3.4:1:1:267910886:1 129017016 ID15923 U -
TACTCATCTGTCTGAGAGCTTTGGTGGCC
>1 dna:chromosome chromosome:RGSC3.4:1:1:267910886:1 129017068 ID60107 U -
TTGCCAGCCAGTACCTTGGATTTTAATGGC
>1 dna:chromosome chromosome:RGSC3.4:1:1:267910886:1 129017368 ID33451 U -
TGAACTGGGAGAGGACAAAGCTGT
>1 dna:chromosome chromosome:RGSC3.4:1:1:267910886:1 129017389 ID13214 U -
TAATGTAGACAGAGATGACCTTAATGA
>1 dna:chromosome chromosome:RGSC3.4:1:1:267910886:1 129017430 ID5771 U -
CTGTTGCCACAAGAGAAAGCAGCA
>1 dna:chromosome chromosome:RGSC3.4:1:1:267910886:1 129017438 ID4024 U -
CATAATCTGTTGCCACAAGAGA
>1 dna:chromosome chromosome:RGSC3.4:1:1:267910886:1 129017441 ID29675 U -
TCTAAGCCATAATCTGTTGCCACAAG
>1 dna:chromosome chromosome:RGSC3.4:1:1:267910886:1 129017442 ID5136 U -
CTAAGCCATAATCTGTTGCCACAA
>1 dna:chromosome chromosome:RGSC3.4:1:1:267910886:1 129017643 ID1599 U -
AGCATGGTATCGATTTTAGTAAACT
>1 dna:chromosome chromosome:RGSC3.4:1:1:267910886:1 129017643 ID23207 U -
TCAACAGCATGGTATCGATTTTAGTAAACT
>1 dna:chromosome chromosome:RGSC3.4:1:1:267910886:1 129017651 ID21201 U -
TATCAACAGCATGGTATCGATTTT
>1 dna:chromosome chromosome:RGSC3.4:1:1:267910886:1 129017745 ID5839 U -
CTTATGCTACTCGATCATTCA
>1 dna:chromosome chromosome:RGSC3.4:1:1:267910886:1 129017751 ID10686 U -
TAAATAATAAACTTATGCTACTCGAT
>1 dna:chromosome chromosome:RGSC3.4:1:1:267910886:1 129017774 ID9899 U -
TAAAAGAGCAAGCCATTTGGGAAGCTATAA
>1 dna:chromosome chromosome:RGSC3.4:1:1:267910886:1 129017971 ID36426 U -
TGAGAATTCCTCTTATGAACGTGTTGGTT
>1 dna:chromosome chromosome:RGSC3.4:1:1:267910886:1 129017973 ID36425 U -
TGAGAATTCCTCTTATGAACGTGTTGG
>1 dna:chromosome chromosome:RGSC3.4:1:1:267910886:1 129017974 ID36424 U -
TGAGAATTCCTCTTATGAACGTGTTG
>1 dna:chromosome chromosome:RGSC3.4:1:1:267910886:1 129017975 ID36423 U -
TGAGAATTCCTCTTATGAACGTGTT
>1 dna:chromosome chromosome:RGSC3.4:1:1:267910886:1 129018162 ID43398 U -
TGCCTTTTCCTCTAACGGTTTCAGAGTTTT
>1 dna:chromosome chromosome:RGSC3.4:1:1:267910886:1 129018183 ID2468 U -
ATCTTGGTGTTTCTCTGCCTTTTC
>1 dna:chromosome chromosome:RGSC3.4:1:1:267910886:1 129018183 ID5939 U -
CTTGGTGTTTCTCTGCCTTTTC
>1 dna:chromosome chromosome:RGSC3.4:1:1:267910886:1 129018183 ID23627 U -
TCACAATCTTGGTGTTTCTCTGCCTTTTC
>1 dna:chromosome chromosome:RGSC3.4:1:1:267910886:1 129018223 ID39433 U -
TGATGCTAGATACTGTCAAACTGAAAAC
>1 dna:chromosome chromosome:RGSC3.4:1:1:267910886:1 129018227 ID26785 U -
TCCCAGATGATGCTAGATACTGTCAAACTGA
>1 dna:chromosome chromosome:RGSC3.4:1:1:267910886:1 129018232 ID27243 U -
TCCCTCCCAGATGATGCTAGATACTGTCAA
>1 dna:chromosome chromosome:RGSC3.4:1:1:267910886:1 129018292 ID14858 U -
TACCACTTAATCAAAGAACCTTCCTCAGA
>1 dna:chromosome chromosome:RGSC3.4:1:1:267910886:1 129018456 ID62539 U -
TTTTGACTCACAGTTTGAGGGTAAAGTCC
>1 dna:chromosome chromosome:RGSC3.4:1:1:267910886:1 129018502 ID44662 U -
TGCTGTGATAAAAATACCCTAACAAAAGAA
>1 dna:chromosome chromosome:RGSC3.4:1:1:267910886:1 129018618 ID26395 U -
TCCATGATCTTCTGGCCCGTACAGTCT
>1 dna:chromosome chromosome:RGSC3.4:1:1:267910886:1 129018697 ID29066 U -
TCCTTGCTGCGGTGTTTAGACAGCTATGT
>1 dna:chromosome chromosome:RGSC3.4:1:1:267910886:1 129018710 ID31357 U -
TCTGTGGGTATTATCCTTGCTGCGGTGTT
>1 dna:chromosome chromosome:RGSC3.4:1:1:267910886:1 129018710 ID49782 U -
TGGGTATTATCCTTGCTGCGGTGTT
>1 dna:chromosome chromosome:RGSC3.4:1:1:267910886:1 129018711 ID21538 U -
TATCTGTGGGTATTATCCTTGCTGCGGTGT
>1 dna:chromosome chromosome:RGSC3.4:1:1:267910886:1 129018711 ID31356 U -
TCTGTGGGTATTATCCTTGCTGCGGTGT
>1 dna:chromosome chromosome:RGSC3.4:1:1:267910886:1 129018711 ID57170 U -
TTATCTGTGGGTATTATCCTTGCTGCGGTGT
>1 dna:chromosome chromosome:RGSC3.4:1:1:267910886:1 129018728 ID37697 U -
TGAGGCCATTTTATCTGTGGGTAT
>1 dna:chromosome chromosome:RGSC3.4:1:1:267910886:1 129018745 ID43157 U -
TGCCTGTAGCTCTTTGTCTAGGGATGAGGCC
>1 dna:chromosome chromosome:RGSC3.4:1:1:267910886:1 129018746 ID43156 U -
TGCCTGTAGCTCTTTGTCTAGGGATGAGGC
>1 dna:chromosome chromosome:RGSC3.4:1:1:267910886:1 129018761 ID52480 U -
TGTCACCCATTAGTTGCCTGTAGCTCTTT
>1 dna:chromosome chromosome:RGSC3.4:1:1:267910886:1 129018768 ID5942 U -
CTTGTCACCCATTAGTTGCCTGTA
>1 dna:chromosome chromosome:RGSC3.4:1:1:267910886:1 129018782 ID22328 U -
TATTATTTCTCCCAATCTTGTCACCC
>1 dna:chromosome chromosome:RGSC3.4:1:1:267910886:1 129018815 ID51558 U -
TGGTTGGATGCCAACTGGGGTCCCTTCCTT
>1 dna:chromosome chromosome:RGSC3.4:1:1:267910886:1 129018824 ID51557 U -
TGGTTGGATGCCAACTGGGGT
>1 dna:chromosome chromosome:RGSC3.4:1:1:267910886:1 129018830 ID38937 U -
TGATCACTTAGTACTGGTTGGATGCCAAC
>1 dna:chromosome chromosome:RGSC3.4:1:1:267910886:1 129018841 ID40097 U -
TGATTTCAGGCCTGATCACTTAGTACTGGT
>1 dna:chromosome chromosome:RGSC3.4:1:1:267910886:1 129018854 ID22027 U -
TATGTAAATGATTTCAGGCCTGATC
>1 dna:chromosome chromosome:RGSC3.4:1:1:267910886:1 129018854 ID22563 U -
TATTGTATGTAAATGATTTCAGGCCTGATC
>1 dna:chromosome chromosome:RGSC3.4:1:1:267910886:1 129018854 ID61036 U -
TTGTATGTAAATGATTTCAGGCCTGATC
>1 dna:chromosome chromosome:RGSC3.4:1:1:267910886:1 129018857 ID61035 U -
TTGTATGTAAATGATTTCAGGCCTG
>1 dna:chromosome chromosome:RGSC3.4:1:1:267910886:1 129018858 ID22562 U -
TATTGTATGTAAATGATTTCAGGCCT
>1 dna:chromosome chromosome:RGSC3.4:1:1:267910886:1 129018859 ID5063 U -
CGTTATTGTATGTAAATGATTTCAGGCC
>1 dna:chromosome chromosome:RGSC3.4:1:1:267910886:1 129018859 ID61034 U -
TTGTATGTAAATGATTTCAGGCC
>1 dna:chromosome chromosome:RGSC3.4:1:1:267910886:1 129018860 ID22561 U -
TATTGTATGTAAATGATTTCAGGC
>1 dna:chromosome chromosome:RGSC3.4:1:1:267910886:1 129018860 ID35560 U -
TGACGTTATTGTATGTAAATGATTTCAGGC
>1 dna:chromosome chromosome:RGSC3.4:1:1:267910886:1 129018872 ID24612 U -
TCAGTCTGCATGACGTTATTGTATGTAA
>1 dna:chromosome chromosome:RGSC3.4:1:1:267910886:1 129018872 ID41526 U -
TGCATGACGTTATTGTATGTAA
>1 dna:chromosome chromosome:RGSC3.4:1:1:267910886:1 129018873 ID15911 U -
TACTCAGTCTGCATGACGTTATTGTATGTA
>1 dna:chromosome chromosome:RGSC3.4:1:1:267910886:1 129018882 ID17983 U -
TAGCAACCTACTCAGTCTGCATGACGTTA
>1 dna:chromosome chromosome:RGSC3.4:1:1:267910886:1 129018884 ID21076 U -
TATATAGCAACCTACTCAGTCTGCATGACGT
>1 dna:chromosome chromosome:RGSC3.4:1:1:267910886:1 129018889 ID21075 U -
TATATAGCAACCTACTCAGTCTGCAT
>1 dna:chromosome chromosome:RGSC3.4:1:1:267910886:1 129018892 ID62365 U -
TTTTAATTATATAGCAACCTACTCAGTCTG
>1 dna:chromosome chromosome:RGSC3.4:1:1:267910886:1 129018893 ID13316 U -
TAATTATATAGCAACCTACTCAGTCT
>1 dna:chromosome chromosome:RGSC3.4:1:1:267910886:1 129018895 ID61464 U -
TTTAATTATATAGCAACCTACTCAGT
>1 dna:chromosome chromosome:RGSC3.4:1:1:267910886:1 129018946 ID11827 U -
TAAGAATATGGTCAGCTACAAGTGAAC
>1 dna:chromosome chromosome:RGSC3.4:1:1:267910886:1 129018949 ID345 U -
AAGAATATGGTCAGCTACAAGTG
>1 dna:chromosome chromosome:RGSC3.4:1:1:267910886:1 129018950 ID344 U -
AAGAATATGGTCAGCTACAAGT
>1 dna:chromosome chromosome:RGSC3.4:1:1:267910886:1 129018950 ID2176 U -
ATAAGAATATGGTCAGCTACAAGT
>1 dna:chromosome chromosome:RGSC3.4:1:1:267910886:1 129018950 ID18860 U -
TAGGAATAAGAATATGGTCAGCTACAAGT
>1 dna:chromosome chromosome:RGSC3.4:1:1:267910886:1 129018950 ID56990 U -
TTAGGAATAAGAATATGGTCAGCTACAAGT
>1 dna:chromosome chromosome:RGSC3.4:1:1:267910886:1 129018951 ID56989 U -
TTAGGAATAAGAATATGGTCAGCTACAAG
>1 dna:chromosome chromosome:RGSC3.4:1:1:267910886:1 129018952 ID689 U -
AATTAGGAATAAGAATATGGTCAGCTACAA
>1 dna:chromosome chromosome:RGSC3.4:1:1:267910886:1 129018953 ID18859 U -
TAGGAATAAGAATATGGTCAGCTACA
>1 dna:chromosome chromosome:RGSC3.4:1:1:267910886:1 129018953 ID56988 U -
TTAGGAATAAGAATATGGTCAGCTACA
>1 dna:chromosome chromosome:RGSC3.4:1:1:267910886:1 129018954 ID56987 U -
TTAGGAATAAGAATATGGTCAGCTAC
>1 dna:chromosome chromosome:RGSC3.4:1:1:267910886:1 129018955 ID56986 U -
TTAGGAATAAGAATATGGTCAGCTA
>1 dna:chromosome chromosome:RGSC3.4:1:1:267910886:1 129018959 ID8288 U -
GGAGAATTAGGAATAAGAATATGGTCA
>1 dna:chromosome chromosome:RGSC3.4:1:1:267910886:1 129018999 ID8183 U -
GGAAGAAAAACGAGGTGGGATG
>1 dna:chromosome chromosome:RGSC3.4:1:1:267910886:1 129019001 ID10543 U -
TAAAGGAAGAAAAACGAGGTGGGA
>1 dna:chromosome chromosome:RGSC3.4:1:1:267910886:1 129019045 ID8560 U -
GGCTATAAAGACTCTGTCTCCAGAAGA
>1 dna:chromosome chromosome:RGSC3.4:1:1:267910886:1 129019139 ID7417 U -
GCAAGCAGGATTAATATGGGATTA
>1 dna:chromosome chromosome:RGSC3.4:1:1:267910886:1 129019166 ID48001 U -
TGGCTATGCACTGAGATGCTACAGGTTGC
>1 dna:chromosome chromosome:RGSC3.4:1:1:267910886:1 129019201 ID13753 U -
TACAAGAGAACAAAGAAGTGTTGGTATCTGT
>1 dna:chromosome chromosome:RGSC3.4:1:1:267910886:1 129019223 ID61303 U -
TTGTTTTGAAGTTCTACAAGAGA
>1 dna:chromosome chromosome:RGSC3.4:1:1:267910886:1 129019308 ID59493 U -
TTGAAATATATATACCTCTAAAG
>1 dna:chromosome chromosome:RGSC3.4:1:1:267910886:1 129019342 ID40359 U -
TGCAAAGTGGCAGTGTGCAAACTCCTTAAGC
>1 dna:chromosome chromosome:RGSC3.4:1:1:267910886:1 129019359 ID27866 U -
TCCTACCCATCTGATGCTGCAAAGTGGCAGT
>1 dna:chromosome chromosome:RGSC3.4:1:1:267910886:1 129019433 ID15901 U -
TACTCAGCTACTGTGTGTTCACTGAGCTC
>1 dna:chromosome chromosome:RGSC3.4:1:1:267910886:1 129019444 ID46377 U -
TGGACTGACTGTACTCAGCTACTGTGTGT
>1 dna:chromosome chromosome:RGSC3.4:1:1:267910886:1 129019499 ID59208 U -
TTCTTCATGCTATTCCAGTTGAGCCTCCTGC
>1 dna:chromosome chromosome:RGSC3.4:1:1:267910886:1 129019506 ID4516 U -
CCCATTCTTCATGCTATTCCAGTTGAGC
>1 dna:chromosome chromosome:RGSC3.4:1:1:267910886:1 129019544 ID14485 U -
TACATATGTATGCTTTTCTCTGCCCCCAA
>1 dna:chromosome chromosome:RGSC3.4:1:1:267910886:1 129019560 ID6345 U -
GAAGTACAGGCCCTACATATGTATGC
>1 dna:chromosome chromosome:RGSC3.4:1:1:267910886:1 129019562 ID8882 U -
GGTTCCAGAAGTACAGGCCCTACATATGTAT
>1 dna:chromosome chromosome:RGSC3.4:1:1:267910886:1 129019573 ID28058 U -
TCCTATCAAGGTTCCAGAAGTACAGGCCC
>1 dna:chromosome chromosome:RGSC3.4:1:1:267910886:1 129019583 ID20425 U -
TAGTGGTTTCCTATCAAGGTTCCAGAA
>1 dna:chromosome chromosome:RGSC3.4:1:1:267910886:1 129019608 ID16562 U -
TAGAAAAATTGCACAGGGGTTCATTTCTA
>1 dna:chromosome chromosome:RGSC3.4:1:1:267910886:1 129019617 ID8426 U -
GGCAAGAACTTAGAAAAATTGCACAGGGGT
>1 dna:chromosome chromosome:RGSC3.4:1:1:267910886:1 129019617 ID47230 U -
TGGCAAGAACTTAGAAAAATTGCACAGGGGT
>1 dna:chromosome chromosome:RGSC3.4:1:1:267910886:1 129019636 ID27959 U -
TCCTAGATGAAAAGCCCTGTGGCAAGAACTT
>1 dna:chromosome chromosome:RGSC3.4:1:1:267910886:1 129019637 ID17713 U -
TAGATGAAAAGCCCTGTGGCAAGAACT
>1 dna:chromosome chromosome:RGSC3.4:1:1:267910886:1 129019674 ID53034 U -
TGTCTGGAGTTGATACCTGCAGCGGGTAGG
>1 dna:chromosome chromosome:RGSC3.4:1:1:267910886:1 129019684 ID27373 U -
TCCCTTCAAATGTCTGGAGTTGATACCTGC
>1 dna:chromosome chromosome:RGSC3.4:1:1:267910886:1 129019684 ID57398 U -
TTCAAATGTCTGGAGTTGATACCTGC
>1 dna:chromosome chromosome:RGSC3.4:1:1:267910886:1 129019685 ID27372 U -
TCCCTTCAAATGTCTGGAGTTGATACCTG
>1 dna:chromosome chromosome:RGSC3.4:1:1:267910886:1 129019729 ID7340 U -
GATGTTGAACAAATCCATCCCCCATGGT
>1 dna:chromosome chromosome:RGSC3.4:1:1:267910886:1 129019729 ID36977 U -
TGAGATGTTGAACAAATCCATCCCCCATGGT
>1 dna:chromosome chromosome:RGSC3.4:1:1:267910886:1 129019731 ID5904 U -
CTTGAGATGTTGAACAAATCCATCCCCCATG
>1 dna:chromosome chromosome:RGSC3.4:1:1:267910886:1 129019734 ID36976 U -
TGAGATGTTGAACAAATCCATCCCCC
>1 dna:chromosome chromosome:RGSC3.4:1:1:267910886:1 129019735 ID36975 U -
TGAGATGTTGAACAAATCCATCCCC
>1 dna:chromosome chromosome:RGSC3.4:1:1:267910886:1 129019736 ID44943 U -
TGCTTGAGATGTTGAACAAATCCATCCC
>1 dna:chromosome chromosome:RGSC3.4:1:1:267910886:1 129019737 ID10837 U -
TAAATGCTTGAGATGTTGAACAAATCCATCC
>1 dna:chromosome chromosome:RGSC3.4:1:1:267910886:1 129019738 ID10836 U -
TAAATGCTTGAGATGTTGAACAAATCCATC
>1 dna:chromosome chromosome:RGSC3.4:1:1:267910886:1 129019747 ID13401 U -
TAATTGCTTTTAAATGCTTGAGATGTTGAAC
>1 dna:chromosome chromosome:RGSC3.4:1:1:267910886:1 129019747 ID45187 U -
TGCTTTTAAATGCTTGAGATGTTGAAC
>1 dna:chromosome chromosome:RGSC3.4:1:1:267910886:1 129019748 ID13400 U -
TAATTGCTTTTAAATGCTTGAGATGTTGAA
>1 dna:chromosome chromosome:RGSC3.4:1:1:267910886:1 129019749 ID13399 U -
TAATTGCTTTTAAATGCTTGAGATGTTGA
>1 dna:chromosome chromosome:RGSC3.4:1:1:267910886:1 129019769 ID2636 U -
ATGCTTTGCTTTAAAGGTAATTGCTT
>1 dna:chromosome chromosome:RGSC3.4:1:1:267910886:1 129019771 ID2635 U -
ATGCTTTGCTTTAAAGGTAATTGC
>1 dna:chromosome chromosome:RGSC3.4:1:1:267910886:1 129019961 ID45099 U -
TGCTTTCTGCCGCTGTTGTGCATCAATG
>1 dna:chromosome chromosome:RGSC3.4:1:1:267910886:1 129019965 ID31882 U -
TCTTGCTTTCTGCCGCTGTTGTGCATC
>1 dna:chromosome chromosome:RGSC3.4:1:1:267910886:1 129019968 ID50790 U -
TGGTCTTGCTTTCTGCCGCTGTTGTGC
>1 dna:chromosome chromosome:RGSC3.4:1:1:267910886:1 129019990 ID30064 U -
TCTCAAGGGAAGAAAGTCGACTCATGGTC
>1 dna:chromosome chromosome:RGSC3.4:1:1:267910886:1 129020022 ID10655 U -
TAAAGTTCTTCAGATTTTTTCAAATGG
>1 dna:chromosome chromosome:RGSC3.4:1:1:267910886:1 129020035 ID6762 U -
GACTTCCAGATTTCTTTAAAGTTCTTCAGA
>1 dna:chromosome chromosome:RGSC3.4:1:1:267910886:1 129020063 ID33264 U -
TGAACATTGTTCTTGAGGCACCAGAGA
>1 dna:chromosome chromosome:RGSC3.4:1:1:267910886:1 129020085 ID32874 U -
TGAAATATTTGTTCATTTGCCCTCTGAAC
>1 dna:chromosome chromosome:RGSC3.4:1:1:267910886:1 129020109 ID56620 U -
TTACACAACGTAATCCTGACTTTGCTGAAA
>1 dna:chromosome chromosome:RGSC3.4:1:1:267910886:1 129020112 ID3571 U -
CACTTACACAACGTAATCCTGACTTTGCTG
>1 dna:chromosome chromosome:RGSC3.4:1:1:267910886:1 129020143 ID52475 U -
TGTCACATTTCTAAATGATTATTCCACAATC
>1 dna:chromosome chromosome:RGSC3.4:1:1:267910886:1 129020168 ID8456 U -
GGCATATTTTCATGTTTTTGTGTCAC
>1 dna:chromosome chromosome:RGSC3.4:1:1:267910886:1 129020276 ID28223 U -
TCCTCAGGGAAGTTCCAGACCAGTTGAGGC
>1 dna:chromosome chromosome:RGSC3.4:1:1:267910886:1 129020277 ID28222 U -
TCCTCAGGGAAGTTCCAGACCAGTTGAGG
>1 dna:chromosome chromosome:RGSC3.4:1:1:267910886:1 129020325 ID42976 U -
TGCCTCAAATGGAGTGTCGCAGCCTG
>1 dna:chromosome chromosome:RGSC3.4:1:1:267910886:1 129020330 ID48803 U -
TGGGAGCAAATGCCTCAAATGGAGTGTCGCA
>1 dna:chromosome chromosome:RGSC3.4:1:1:267910886:1 129020331 ID48802 U -
TGGGAGCAAATGCCTCAAATGGAGTGTCGC
>1 dna:chromosome chromosome:RGSC3.4:1:1:267910886:1 129020333 ID48801 U -
TGGGAGCAAATGCCTCAAATGGAGTGTC
>1 dna:chromosome chromosome:RGSC3.4:1:1:267910886:1 129020334 ID48800 U -
TGGGAGCAAATGCCTCAAATGGAGTGT
>1 dna:chromosome chromosome:RGSC3.4:1:1:267910886:1 129020335 ID48799 U -
TGGGAGCAAATGCCTCAAATGGAGTG
>1 dna:chromosome chromosome:RGSC3.4:1:1:267910886:1 129020354 ID22959 U -
TCAAAATTAGATCAGACCAGGTATGGGAGC
>1 dna:chromosome chromosome:RGSC3.4:1:1:267910886:1 129020387 ID22598 U -
TATTGTTGATAGAAACTGAACTGCATCC
>1 dna:chromosome chromosome:RGSC3.4:1:1:267910886:1 129020390 ID22042 U -
TATGTATATTGTTGATAGAAACTGAACTGCA
>1 dna:chromosome chromosome:RGSC3.4:1:1:267910886:1 129020391 ID52253 U -
TGTATATTGTTGATAGAAACTGAACTGC
>1 dna:chromosome chromosome:RGSC3.4:1:1:267910886:1 129020405 ID42148 U -
TGCCACTGCAATGTATGTATATTGTTGAT
>1 dna:chromosome chromosome:RGSC3.4:1:1:267910886:1 129020406 ID42147 U -
TGCCACTGCAATGTATGTATATTGTTGA
>1 dna:chromosome chromosome:RGSC3.4:1:1:267910886:1 129020517 ID8559 U -
GGCTAGCAGAAAAAGCATAGTAGACAAG
>1 dna:chromosome chromosome:RGSC3.4:1:1:267910886:1 129020537 ID48140 U -
TGGCTGTTCTCAGAATGATTCAGGCTAGCA
>1 dna:chromosome chromosome:RGSC3.4:1:1:267910886:1 129020538 ID48139 U -
TGGCTGTTCTCAGAATGATTCAGGCTAGC
>1 dna:chromosome chromosome:RGSC3.4:1:1:267910886:1 129020539 ID48138 U -
TGGCTGTTCTCAGAATGATTCAGGCTAG
>1 dna:chromosome chromosome:RGSC3.4:1:1:267910886:1 129020540 ID48137 U -
TGGCTGTTCTCAGAATGATTCAGGCTA
>1 dna:chromosome chromosome:RGSC3.4:1:1:267910886:1 129020616 ID22861 U -
TATTTTTTGAAGGACACAGAAAACTACTTT
>1 dna:chromosome chromosome:RGSC3.4:1:1:267910886:1 129020629 ID8141 U -
GGAAATCTATTTTTTGAAGGACAC
>1 dna:chromosome chromosome:RGSC3.4:1:1:267910886:1 129020638 ID49659 U -
TGGGGTGACATTTTGGAAATCTATTTTTT
>1 dna:chromosome chromosome:RGSC3.4:1:1:267910886:1 129020661 ID21016 U -
TATAGCATGTCAATGGTTGTTTACTGGGGT
>1 dna:chromosome chromosome:RGSC3.4:1:1:267910886:1 129020742 ID52589 U -
TGTCAGTTAGAAACACTTGAAGGGGCAAA
>1 dna:chromosome chromosome:RGSC3.4:1:1:267910886:1 129020751 ID9543 U -
GTTGTCAGTTAGAAACACTTGA
>1 dna:chromosome chromosome:RGSC3.4:1:1:267910886:1 129020814 ID52440 U -
TGTCAATGAACTGGAGCACATGGAAAGT
>1 dna:chromosome chromosome:RGSC3.4:1:1:267910886:1 129020833 ID22558 U -
TATTGTAGGGTGGCCAGTTGATGTCAATGA
>1 dna:chromosome chromosome:RGSC3.4:1:1:267910886:1 129020881 ID17889 U -
TAGATTACTCAGAACCGCGCATTGTT
>1 dna:chromosome chromosome:RGSC3.4:1:1:267910886:1 129020912 ID17745 U -
TAGATGACCTGGAGGATAACACCACAAAAT
>1 dna:chromosome chromosome:RGSC3.4:1:1:267910886:1 129020913 ID17744 U -
TAGATGACCTGGAGGATAACACCACAAAA
>1 dna:chromosome chromosome:RGSC3.4:1:1:267910886:1 129020916 ID17743 U -
TAGATGACCTGGAGGATAACACCACA
>1 dna:chromosome chromosome:RGSC3.4:1:1:267910886:1 129020925 ID39948 U -
TGATTGACAGTCTAGATGACCTGGAGGAT
>1 dna:chromosome chromosome:RGSC3.4:1:1:267910886:1 129020950 ID1363 U -
AGACACAGTTCTAAGGGACAAAGTGGTGAT
>1 dna:chromosome chromosome:RGSC3.4:1:1:267910886:1 129020950 ID6523 U -
GACACAGTTCTAAGGGACAAAGTGGTGAT
>1 dna:chromosome chromosome:RGSC3.4:1:1:267910886:1 129020958 ID323 U -
AAGAACAAGACACAGTTCTAAGGGACAAA
>1 dna:chromosome chromosome:RGSC3.4:1:1:267910886:1 129020980 ID12844 U -
TAATATAATGACTGTGGATCTCAAGAACA
>1 dna:chromosome chromosome:RGSC3.4:1:1:267910886:1 129021140 ID23775 U -
TCACATCTAAGGTTTACGGTACATTTC
>1 dna:chromosome chromosome:RGSC3.4:1:1:267910886:1 129021144 ID50440 U -
TGGTATCACATCTAAGGTTTACGGTACA
>1 dna:chromosome chromosome:RGSC3.4:1:1:267910886:1 129021153 ID45547 U -
TGGAAATGGTATCACATCTAAGGTT
>1 dna:chromosome chromosome:RGSC3.4:1:1:267910886:1 129021177 ID17895 U -
TAGATTCCCAGTGATGCCTGAAAAT
>1 dna:chromosome chromosome:RGSC3.4:1:1:267910886:1 129021183 ID40784 U -
TGCACAAACATAGATTCCCAGTGATGCCT
>1 dna:chromosome chromosome:RGSC3.4:1:1:267910886:1 129021185 ID31006 U -
TCTGCACAAACATAGATTCCCAGTGATGC
>1 dna:chromosome chromosome:RGSC3.4:1:1:267910886:1 129021231 ID6918 U -
GAGATGTGATCCCTTGTGTGCTGGT
>1 dna:chromosome chromosome:RGSC3.4:1:1:267910886:1 129021252 ID16577 U -
TAGAAAAGACAAATCAAGTACCCAGAGA
>1 dna:chromosome chromosome:RGSC3.4:1:1:267910886:1 129021257 ID35946 U -
TGACTTAGAAAAGACAAATCAAGTACCC
>1 dna:chromosome chromosome:RGSC3.4:1:1:267910886:1 129021328 ID825 U -
ACAGCCCCTGTCATCACAGGATAATGTC
>1 dna:chromosome chromosome:RGSC3.4:1:1:267910886:1 129021406 ID33972 U -
TGAAGTTTGCTAAATGCAATCGGTTCAGAGC
>1 dna:chromosome chromosome:RGSC3.4:1:1:267910886:1 129021416 ID6601 U -
GACATGCTTTGAAGTTTGCTAAATGCAATC
>1 dna:chromosome chromosome:RGSC3.4:1:1:267910886:1 129021457 ID14949 U -
TACCATCAAGTCAGGTTGCTTCTATTGAGT
>1 dna:chromosome chromosome:RGSC3.4:1:1:267910886:1 129021465 ID48527 U -
TGGGAATACCATCAAGTCAGGTTGCTTC
>1 dna:chromosome chromosome:RGSC3.4:1:1:267910886:1 129021470 ID6398 U -
GAATCTTTTGGGAATACCATCAAGTCAGGTT
>1 dna:chromosome chromosome:RGSC3.4:1:1:267910886:1 129021563 ID38415 U -
TGATAAATGCCATTTCTTGGTTAAATTTAA
>1 dna:chromosome chromosome:RGSC3.4:1:1:267910886:1 129021564 ID38414 U -
TGATAAATGCCATTTCTTGGTTAAATTTA
>1 dna:chromosome chromosome:RGSC3.4:1:1:267910886:1 129021570 ID6018 U -
CTTTGATAAATGCCATTTCTTGGTTA
>1 dna:chromosome chromosome:RGSC3.4:1:1:267910886:1 129021707 ID41681 U -
TGCATTGGACCTGGATAGAAAGTAACTTGA
>1 dna:chromosome chromosome:RGSC3.4:1:1:267910886:1 129021721 ID5112 U -
CTAAAATTTATTGCATTGGACCTGGAT
>1 dna:chromosome chromosome:RGSC3.4:1:1:267910886:1 129021721 ID33384 U -
TGAACTAAAATTTATTGCATTGGACCTGGAT
>1 dna:chromosome chromosome:RGSC3.4:1:1:267910886:1 129021721 ID57265 U -
TTATTGCATTGGACCTGGAT
>1 dna:chromosome chromosome:RGSC3.4:1:1:267910886:1 129021722 ID33383 U -
TGAACTAAAATTTATTGCATTGGACCTGGA
>1 dna:chromosome chromosome:RGSC3.4:1:1:267910886:1 129021724 ID33382 U -
TGAACTAAAATTTATTGCATTGGACCTG
>1 dna:chromosome chromosome:RGSC3.4:1:1:267910886:1 129021725 ID39193 U -
TGATGAACTAAAATTTATTGCATTGGACCT
>1 dna:chromosome chromosome:RGSC3.4:1:1:267910886:1 129021728 ID39192 U -
TGATGAACTAAAATTTATTGCATTGGA
>1 dna:chromosome chromosome:RGSC3.4:1:1:267910886:1 129021734 ID10771 U -
TAAATCTTTGTTGATGAACTAAAATTTATTGC
>1 dna:chromosome chromosome:RGSC3.4:1:1:267910886:1 129021759 ID10911 U -
TAAATTACTCATGGCCATAAAAATAAATCT
>1 dna:chromosome chromosome:RGSC3.4:1:1:267910886:1 129021763 ID162 U -
AAATTACTCATGGCCATAAAAATAA
>1 dna:chromosome chromosome:RGSC3.4:1:1:267910886:1 129021784 ID10574 U -
TAAAGGTCACTTATCAGATTATTTATAAAT
>1 dna:chromosome chromosome:RGSC3.4:1:1:267910886:1 129021806 ID7568 U -
GCCAAAAAGAAAAAAAATCTCAGTTAAAGGTC
>1 dna:chromosome chromosome:RGSC3.4:1:1:267910886:1 129021840 ID9669 U -
TAAAAACACTGTTGAGTACCAGCCTT
>1 dna:chromosome chromosome:RGSC3.4:1:1:267910886:1 129021887 ID11056 U -
TAACAAGTCATTGGTCCTTCTCACC
>1 dna:chromosome chromosome:RGSC3.4:1:1:267910886:1 129021890 ID17844 U -
TAGATGTCTTAACAAGTCATTGGTCCTTCTC
>1 dna:chromosome chromosome:RGSC3.4:1:1:267910886:1 129021895 ID52926 U -
TGTCTAGATGTCTTAACAAGTCATTGGTCC
>1 dna:chromosome chromosome:RGSC3.4:1:1:267910886:1 129021895 ID61092 U -
TTGTCTAGATGTCTTAACAAGTCATTGGTCC
>1 dna:chromosome chromosome:RGSC3.4:1:1:267910886:1 129021896 ID61091 U -
TTGTCTAGATGTCTTAACAAGTCATTGGTC
>1 dna:chromosome chromosome:RGSC3.4:1:1:267910886:1 129021916 ID23222 U -
TCAACCACAATCTCCAGACTTCTTGTCTAGAT
>1 dna:chromosome chromosome:RGSC3.4:1:1:267910886:1 129021973 ID16941 U -
TAGAAGCCTAGATACTTCAAGCCAAACTG
>1 dna:chromosome chromosome:RGSC3.4:1:1:267910886:1 129021979 ID51415 U -
TGGTTAGAAGCCTAGATACTTCAAGCC
>1 dna:chromosome chromosome:RGSC3.4:1:1:267910886:1 129021980 ID46030 U -
TGGAATGGTTAGAAGCCTAGATACTTCAAGC
>1 dna:chromosome chromosome:RGSC3.4:1:1:267910886:1 129021981 ID46029 U -
TGGAATGGTTAGAAGCCTAGATACTTCAAG
>1 dna:chromosome chromosome:RGSC3.4:1:1:267910886:1 129022007 ID10880 U -
TAAATGTCTGTAGGATGGGACTGGA
>1 dna:chromosome chromosome:RGSC3.4:1:1:267910886:1 129022044 ID7534 U -
GCAGGTTATCTCAGATTTGCCCCTGC
>1 dna:chromosome chromosome:RGSC3.4:1:1:267910886:1 129022048 ID48950 U -
TGGGATCATGCAGGTTATCTCAGATTTGCCC
>1 dna:chromosome chromosome:RGSC3.4:1:1:267910886:1 129022050 ID48949 U -
TGGGATCATGCAGGTTATCTCAGATTTGC
>1 dna:chromosome chromosome:RGSC3.4:1:1:267910886:1 129022089 ID45273 U -
TGGAAAACACTAAACTCACTCCC
>1 dna:chromosome chromosome:RGSC3.4:1:1:267910886:1 129022093 ID29440 U -
TCGGATGCATCTGGAAAACACTAAACTCAC
>1 dna:chromosome chromosome:RGSC3.4:1:1:267910886:1 129022108 ID59932 U -
TTGATGTGGTGCATCGGATGCATCTGGA
>1 dna:chromosome chromosome:RGSC3.4:1:1:267910886:1 129022112 ID11309 U -
TAACATTTGATGTGGTGCATCGGATGCATC
>1 dna:chromosome chromosome:RGSC3.4:1:1:267910886:1 129022113 ID11308 U -
TAACATTTGATGTGGTGCATCGGATGCAT
>1 dna:chromosome chromosome:RGSC3.4:1:1:267910886:1 129022114 ID3020 U -
ATTTGATGTGGTGCATCGGATGCA
>1 dna:chromosome chromosome:RGSC3.4:1:1:267910886:1 129022121 ID18087 U -
TAGCACTTGTAACATTTGATGTGGTGCATC
>1 dna:chromosome chromosome:RGSC3.4:1:1:267910886:1 129022131 ID12520 U -
TAAGTAGCACTTGTAACATTTGAT
>1 dna:chromosome chromosome:RGSC3.4:1:1:267910886:1 129022169 ID16743 U -
TAGAAATGGAATCTTAACAGAAAACTTCATC
>1 dna:chromosome chromosome:RGSC3.4:1:1:267910886:1 129022174 ID58793 U -
TTCTAGAAATGGAATCTTAACAGAAAACT
>1 dna:chromosome chromosome:RGSC3.4:1:1:267910886:1 129022179 ID44709 U -
TGCTGTTCTAGAAATGGAATCTTAACAGA
>1 dna:chromosome chromosome:RGSC3.4:1:1:267910886:1 129022183 ID46386 U -
TGGACTGCTGTTCTAGAAATGGAATCTTAA
>1 dna:chromosome chromosome:RGSC3.4:1:1:267910886:1 129022208 ID46715 U -
TGGAGTTGGAAAGAATACTTTCCCCTGGAC
>1 dna:chromosome chromosome:RGSC3.4:1:1:267910886:1 129022209 ID62178 U -
TTTGGAGTTGGAAAGAATACTTTCCCCTGGA
>1 dna:chromosome chromosome:RGSC3.4:1:1:267910886:1 129022246 ID36082 U -
TGACTTTTTATACTGTATGTCATGGAGCAC
>1 dna:chromosome chromosome:RGSC3.4:1:1:267910886:1 129022247 ID21686 U -
TATGACTTTTTATACTGTATGTCATGGAGCA
>1 dna:chromosome chromosome:RGSC3.4:1:1:267910886:1 129022248 ID21685 U -
TATGACTTTTTATACTGTATGTCATGGAGC
>1 dna:chromosome chromosome:RGSC3.4:1:1:267910886:1 129022259 ID10990 U -
TAACAAAACTTCTATGACTTTTTATACTGTA
>1 dna:chromosome chromosome:RGSC3.4:1:1:267910886:1 129022300 ID18372 U -
TAGCCCTGATATTTCACTAAGAGTTTATC
>1 dna:chromosome chromosome:RGSC3.4:1:1:267910886:1 129022314 ID50864 U -
TGGTGAACTTCAGGTTAGCCCTGATATTTC
>1 dna:chromosome chromosome:RGSC3.4:1:1:267910886:1 129022315 ID50863 U -
TGGTGAACTTCAGGTTAGCCCTGATATTT
>1 dna:chromosome chromosome:RGSC3.4:1:1:267910886:1 129022321 ID22002 U -
TATGGTGAACTTCAGGTTAGCCCTG
>1 dna:chromosome chromosome:RGSC3.4:1:1:267910886:1 129022324 ID23837 U -
TCACCCTATGGTGAACTTCAGGTTAGCC
>1 dna:chromosome chromosome:RGSC3.4:1:1:267910886:1 129022341 ID1043 U -
ACCTGCTTGGCGAATAAGGTCACCCTATGG
>1 dna:chromosome chromosome:RGSC3.4:1:1:267910886:1 129022349 ID38617 U -
TGATACCTGCTTGGCGAATAAGGTCA
>1 dna:chromosome chromosome:RGSC3.4:1:1:267910886:1 129022351 ID15326 U -
TACCTGCTTGGCGAATAAGGT
>1 dna:chromosome chromosome:RGSC3.4:1:1:267910886:1 129022363 ID22116 U -
TATGTGTTTGGGGCCATGATACCTGCTT
>1 dna:chromosome chromosome:RGSC3.4:1:1:267910886:1 129022363 ID54602 U -
TGTGTTTGGGGCCATGATACCTGCTT
>1 dna:chromosome chromosome:RGSC3.4:1:1:267910886:1 129022382 ID32576 U -
TGAAACTATTTATTCCTTCTGTATGTGTTT
>1 dna:chromosome chromosome:RGSC3.4:1:1:267910886:1 129022423 ID55322 U -
TGTTTAAGGGAAGAGATTAGCTTCTCACAA
>1 dna:chromosome chromosome:RGSC3.4:1:1:267910886:1 129022440 ID11530 U -
TAACTAAGAGAGGCTTGTTTAAGGGAAG
>1 dna:chromosome chromosome:RGSC3.4:1:1:267910886:1 129022442 ID41375 U -
TGCATAACTAAGAGAGGCTTGTTTAAGGGA
>1 dna:chromosome chromosome:RGSC3.4:1:1:267910886:1 129022469 ID56391 U -
TTAAATGAGTACTTCCACTCTGCTGCTGC
>1 dna:chromosome chromosome:RGSC3.4:1:1:267910886:1 129022472 ID59170 U -
TTCTTAAATGAGTACTTCCACTCTGCTGC
>1 dna:chromosome chromosome:RGSC3.4:1:1:267910886:1 129022501 ID24169 U -
TCAGACAAGGTTCTGGAACATTCTCCACAC
>1 dna:chromosome chromosome:RGSC3.4:1:1:267910886:1 129022518 ID59603 U -
TTGAAGGCAGATCTCAGACAAGGTTC
>1 dna:chromosome chromosome:RGSC3.4:1:1:267910886:1 129022550 ID18274 U -
TAGCATTCATGTAACTGGTTTGGCTTTCA
>1 dna:chromosome chromosome:RGSC3.4:1:1:267910886:1 129022551 ID18273 U -
TAGCATTCATGTAACTGGTTTGGCTTTC
>1 dna:chromosome chromosome:RGSC3.4:1:1:267910886:1 129022557 ID7915 U -
GCTCACCTAGCATTCATGTAACTGGTTTG
>1 dna:chromosome chromosome:RGSC3.4:1:1:267910886:1 129022564 ID20056 U -
TAGTAGGCTCACCTAGCATTCATGTAAC
>1 dna:chromosome chromosome:RGSC3.4:1:1:267910886:1 129022574 ID11572 U -
TAACTCCTGTGCTAGTAGGCTCACCTAGCA
>1 dna:chromosome chromosome:RGSC3.4:1:1:267910886:1 129022580 ID27180 U -
TCCCTAACTCCTGTGCTAGTAGGCTCAC
>1 dna:chromosome chromosome:RGSC3.4:1:1:267910886:1 129022634 ID41753 U -
TGCCAAAAAGCCAAGGTTTATCAAAGGCAGC
>1 dna:chromosome chromosome:RGSC3.4:1:1:267910886:1 129022638 ID41752 U -
TGCCAAAAAGCCAAGGTTTATCAAAGG
>1 dna:chromosome chromosome:RGSC3.4:1:1:267910886:1 129022664 ID54359 U -
TGTGTCTTAATTTGGTCCATCCTTCCCCAT
>1 dna:chromosome chromosome:RGSC3.4:1:1:267910886:1 129022668 ID54358 U -
TGTGTCTTAATTTGGTCCATCCTTCC
>1 dna:chromosome chromosome:RGSC3.4:1:1:267910886:1 129022669 ID45181 U -
TGCTTTGTGTCTTAATTTGGTCCATCCTTC
>1 dna:chromosome chromosome:RGSC3.4:1:1:267910886:1 129022670 ID45180 U -
TGCTTTGTGTCTTAATTTGGTCCATCCTT
>1 dna:chromosome chromosome:RGSC3.4:1:1:267910886:1 129022671 ID55194 U -
TGTTGCTTTGTGTCTTAATTTGGTCCATCCT
>1 dna:chromosome chromosome:RGSC3.4:1:1:267910886:1 129022676 ID55193 U -
TGTTGCTTTGTGTCTTAATTTGGTCC
>1 dna:chromosome chromosome:RGSC3.4:1:1:267910886:1 129022800 ID25549 U -
TCCAAGATGCACCCCTGTGTGGCTGGGCCA
>1 dna:chromosome chromosome:RGSC3.4:1:1:267910886:1 129022801 ID25548 U -
TCCAAGATGCACCCCTGTGTGGCTGGGCC
>1 dna:chromosome chromosome:RGSC3.4:1:1:267910886:1 129022812 ID42314 U -
TGCCAGGGCGTATCCAAGATGCACCCCTGT
>1 dna:chromosome chromosome:RGSC3.4:1:1:267910886:1 129022849 ID37759 U -
TGAGGGACAAAAGCAGGGAGTACTCCAC
>1 dna:chromosome chromosome:RGSC3.4:1:1:267910886:1 129022870 ID1475 U -
AGATAGACTGGCGCTCCCTGAGGGA
>1 dna:chromosome chromosome:RGSC3.4:1:1:267910886:1 129022877 ID61718 U -
TTTCATAAAAAGATAGACTGGCGCTCCC
>1 dna:chromosome chromosome:RGSC3.4:1:1:267910886:1 129022926 ID47364 U -
TGGCACTGTTTATCACTGGCCAAACCCTAGT
>1 dna:chromosome chromosome:RGSC3.4:1:1:267910886:1 129022994 ID9102 U -
GTCCAGAAAAGCGTTGGACACTGACAGGC
>1 dna:chromosome chromosome:RGSC3.4:1:1:267910886:1 129023009 ID37912 U -
TGAGGTTCAAATGTCCAGAAAAGCGT
>1 dna:chromosome chromosome:RGSC3.4:1:1:267910886:1 129023023 ID32099 U -
TCTTTGTGAGGGCTGAGGTTCAAAT
>1 dna:chromosome chromosome:RGSC3.4:1:1:267910886:1 129023037 ID45169 U -
TGCTTTGGTCGGGCTTCTCTTTGTGAGG
>1 dna:chromosome chromosome:RGSC3.4:1:1:267910886:1 129023048 ID57338 U -
TTCAAACAAGCTTTGCTTTGGTCGGGCTTC
>1 dna:chromosome chromosome:RGSC3.4:1:1:267910886:1 129023062 ID42302 U -
TGCCAGGAGCTTGATTCAAACAAGCTTTGC
>1 dna:chromosome chromosome:RGSC3.4:1:1:267910886:1 129023081 ID4319 U -
CCACAAAGTTTGACTGCCAGGAGCT
>1 dna:chromosome chromosome:RGSC3.4:1:1:267910886:1 129023082 ID35284 U -
TGACCACAAAGTTTGACTGCCAGGAGC
>1 dna:chromosome chromosome:RGSC3.4:1:1:267910886:1 129023082 ID61980 U -
TTTGACCACAAAGTTTGACTGCCAGGAGC
>1 dna:chromosome chromosome:RGSC3.4:1:1:267910886:1 129023084 ID25204 U -
TCATTTGACCACAAAGTTTGACTGCCAGGA
>1 dna:chromosome chromosome:RGSC3.4:1:1:267910886:1 129023087 ID25203 U -
TCATTTGACCACAAAGTTTGACTGCCA
>1 dna:chromosome chromosome:RGSC3.4:1:1:267910886:1 129023095 ID36332 U -
TGAGAAGTCCCTCATTTGACCACAAAGTTT
>1 dna:chromosome chromosome:RGSC3.4:1:1:267910886:1 129023097 ID36331 U -
TGAGAAGTCCCTCATTTGACCACAAAGT
>1 dna:chromosome chromosome:RGSC3.4:1:1:267910886:1 129023099 ID36330 U -
TGAGAAGTCCCTCATTTGACCACAAA
>1 dna:chromosome chromosome:RGSC3.4:1:1:267910886:1 129023110 ID26178 U -
TCCAGGGAGAGTCCTTGAGAAGTCCCTCAT
>1 dna:chromosome chromosome:RGSC3.4:1:1:267910886:1 129023128 ID54006 U -
TGTGCTGAACACACCTTCTCCAGGGAGAGT
>1 dna:chromosome chromosome:RGSC3.4:1:1:267910886:1 129023161 ID41503 U -
TGCATCTTGGGCACAGCTCTGG
>1 dna:chromosome chromosome:RGSC3.4:1:1:267910886:1 129023188 ID13816 U -
TACAAGTAAGAACCCACCTTTGAGGATGCAC
>1 dna:chromosome chromosome:RGSC3.4:1:1:267910886:1 129023189 ID525 U -
AAGTAAGAACCCACCTTTGAGGATGCA
>1 dna:chromosome chromosome:RGSC3.4:1:1:267910886:1 129023189 ID11779 U -
TAAGAACCCACCTTTGAGGATGCA
>1 dna:chromosome chromosome:RGSC3.4:1:1:267910886:1 129023189 ID13815 U -
TACAAGTAAGAACCCACCTTTGAGGATGCA
>1 dna:chromosome chromosome:RGSC3.4:1:1:267910886:1 129023190 ID230 U -
AACCCACCTTTGAGGATGC
>1 dna:chromosome chromosome:RGSC3.4:1:1:267910886:1 129023190 ID326 U -
AAGAACCCACCTTTGAGGATGC
>1 dna:chromosome chromosome:RGSC3.4:1:1:267910886:1 129023190 ID11778 U -
TAAGAACCCACCTTTGAGGATGC
>1 dna:chromosome chromosome:RGSC3.4:1:1:267910886:1 129023190 ID13814 U -
TACAAGTAAGAACCCACCTTTGAGGATGC
>1 dna:chromosome chromosome:RGSC3.4:1:1:267910886:1 129023190 ID56611 U -
TTACAAGTAAGAACCCACCTTTGAGGATGC
>1 dna:chromosome chromosome:RGSC3.4:1:1:267910886:1 129023192 ID13813 U -
TACAAGTAAGAACCCACCTTTGAGGAT
>1 dna:chromosome chromosome:RGSC3.4:1:1:267910886:1 129023195 ID47862 U -
TGGCCTTACAAGTAAGAACCCACCTTTGAG
>1 dna:chromosome chromosome:RGSC3.4:1:1:267910886:1 129023200 ID23136 U -
TCAAATCTGGCCTTACAAGTAAGAACCCACCT
>1 dna:chromosome chromosome:RGSC3.4:1:1:267910886:1 129023224 ID10814 U -
TAAATGCACTTGGGTCCCAGATCAAATCT
>1 dna:chromosome chromosome:RGSC3.4:1:1:267910886:1 129023226 ID10813 U -
TAAATGCACTTGGGTCCCAGATCAAAT
>1 dna:chromosome chromosome:RGSC3.4:1:1:267910886:1 129023230 ID10812 U -
TAAATGCACTTGGGTCCCAGATC
>1 dna:chromosome chromosome:RGSC3.4:1:1:267910886:1 129023230 ID29637 U -
TCTAAATGCACTTGGGTCCCAGATC
>1 dna:chromosome chromosome:RGSC3.4:1:1:267910886:1 129023234 ID19577 U -
TAGGGTAGCTCTAAATGCACTTGGGTCCCA
>1 dna:chromosome chromosome:RGSC3.4:1:1:267910886:1 129023235 ID19576 U -
TAGGGTAGCTCTAAATGCACTTGGGTCCC
>1 dna:chromosome chromosome:RGSC3.4:1:1:267910886:1 129023236 ID19574 U -
TAGGGTAGCTCTAAATGCACTTGGGTCC
>1 dna:chromosome chromosome:RGSC3.4:1:1:267910886:1 129023238 ID19573 U -
TAGGGTAGCTCTAAATGCACTTGGGT
>1 dna:chromosome chromosome:RGSC3.4:1:1:267910886:1 129023241 ID16438 U -
TACTTGTAGGGTAGCTCTAAATGCACTTG
>1 dna:chromosome chromosome:RGSC3.4:1:1:267910886:1 129023255 ID3110 U -
CAAACTTACTTGTAGGGTAGC
>1 dna:chromosome chromosome:RGSC3.4:1:1:267910886:1 129023255 ID32248 U -
TGAAAACAGTCAAACTTACTTGTAGGGTAGC
>1 dna:chromosome chromosome:RGSC3.4:1:1:267910886:1 129023258 ID32247 U -
TGAAAACAGTCAAACTTACTTGTAGGGT
>1 dna:chromosome chromosome:RGSC3.4:1:1:267910886:1 129023267 ID54056 U -
TGTGCTTTCAACTGAAAACAGTCAAACTTAC
>1 dna:chromosome chromosome:RGSC3.4:1:1:267910886:1 129023271 ID29102 U -
TCCTTGTGCTTTCAACTGAAAACAGTCAAAC
>1 dna:chromosome chromosome:RGSC3.4:1:1:267910886:1 129023272 ID29101 U -
TCCTTGTGCTTTCAACTGAAAACAGTCAAA
>1 dna:chromosome chromosome:RGSC3.4:1:1:267910886:1 129023275 ID58552 U -
TTCCTTGTGCTTTCAACTGAAAACAGTC
>1 dna:chromosome chromosome:RGSC3.4:1:1:267910886:1 129023298 ID54323 U -
TGTGTCCAGTTGGCAAAGTACCCCTTCCT
>1 dna:chromosome chromosome:RGSC3.4:1:1:267910886:1 129023304 ID26965 U -
TCCCATGTTGTGTCCAGTTGGCAAAGTACCC
>1 dna:chromosome chromosome:RGSC3.4:1:1:267910886:1 129023305 ID26964 U -
TCCCATGTTGTGTCCAGTTGGCAAAGTACC
>1 dna:chromosome chromosome:RGSC3.4:1:1:267910886:1 129023312 ID14510 U -
TACATCCCATGTTGTGTCCAGTTGGCA
>1 dna:chromosome chromosome:RGSC3.4:1:1:267910886:1 129023317 ID25345 U -
TCCAAAGAGTTACATCCCATGTTGTGTCCAGT
>1 dna:chromosome chromosome:RGSC3.4:1:1:267910886:1 129023318 ID7165 U -
GAGTTACATCCCATGTTGTGTCCAG
>1 dna:chromosome chromosome:RGSC3.4:1:1:267910886:1 129023319 ID25344 U -
TCCAAAGAGTTACATCCCATGTTGTGTCCA
>1 dna:chromosome chromosome:RGSC3.4:1:1:267910886:1 129023320 ID25343 U -
TCCAAAGAGTTACATCCCATGTTGTGTCC
>1 dna:chromosome chromosome:RGSC3.4:1:1:267910886:1 129023321 ID3117 U -
CAAAGAGTTACATCCCATGTTGTGTC
>1 dna:chromosome chromosome:RGSC3.4:1:1:267910886:1 129023321 ID58007 U -
TTCCAAAGAGTTACATCCCATGTTGTGTC
>1 dna:chromosome chromosome:RGSC3.4:1:1:267910886:1 129023330 ID56513 U -
TTAAGTCCTTCCAAAGAGTTACATCCCA
>1 dna:chromosome chromosome:RGSC3.4:1:1:267910886:1 129023357 ID25944 U -
TCCACTGTGTGAGCCCAAAGTGGGAGGCGAGT
>1 dna:chromosome chromosome:RGSC3.4:1:1:267910886:1 129023358 ID25943 U -
TCCACTGTGTGAGCCCAAAGTGGGAGGCGAG
>1 dna:chromosome chromosome:RGSC3.4:1:1:267910886:1 129023385 ID59821 U -
TTGAGGTTTCCTCAGAGACCCTTTCCA
>1 dna:chromosome chromosome:RGSC3.4:1:1:267910886:1 129023386 ID48217 U -
TGGCTTGAGGTTTCCTCAGAGACCCTTTCC
>1 dna:chromosome chromosome:RGSC3.4:1:1:267910886:1 129023389 ID59106 U -
TTCTGGCTTGAGGTTTCCTCAGAGACCCTT
>1 dna:chromosome chromosome:RGSC3.4:1:1:267910886:1 129023391 ID48216 U -
TGGCTTGAGGTTTCCTCAGAGACCC
>1 dna:chromosome chromosome:RGSC3.4:1:1:267910886:1 129023405 ID43765 U -
TGCTACACACATTTTACTTCTGGCTTGAGGT
>1 dna:chromosome chromosome:RGSC3.4:1:1:267910886:1 129023428 ID5863 U -
CTTCCAGAAATGTTAATGCTACAC
>1 dna:chromosome chromosome:RGSC3.4:1:1:267910886:1 129023428 ID58114 U -
TTCCAGAAATGTTAATGCTACAC
>1 dna:chromosome chromosome:RGSC3.4:1:1:267910886:1 129023433 ID46774 U -
TGGATAGAAACTTCCAGAAATGTTAATGC
>1 dna:chromosome chromosome:RGSC3.4:1:1:267910886:1 129023444 ID28680 U -
TCCTGGCCCAGTGTGGATAGAAACTTCCAGA
>1 dna:chromosome chromosome:RGSC3.4:1:1:267910886:1 129023446 ID47752 U -
TGGCCCAGTGTGGATAGAAACTTCCA
>1 dna:chromosome chromosome:RGSC3.4:1:1:267910886:1 129023492 ID2519 U -
ATGACAAAGAAGACATGGAAACAGTGTAAAT
>1 dna:chromosome chromosome:RGSC3.4:1:1:267910886:1 129023492 ID34508 U -
TGACAAAGAAGACATGGAAACAGTGTAAAT
>1 dna:chromosome chromosome:RGSC3.4:1:1:267910886:1 129023495 ID41523 U -
TGCATGACAAAGAAGACATGGAAACAGTGTA
>1 dna:chromosome chromosome:RGSC3.4:1:1:267910886:1 129023496 ID41522 U -
TGCATGACAAAGAAGACATGGAAACAGTGT
>1 dna:chromosome chromosome:RGSC3.4:1:1:267910886:1 129023497 ID41521 U -
TGCATGACAAAGAAGACATGGAAACAGTG
>1 dna:chromosome chromosome:RGSC3.4:1:1:267910886:1 129023516 ID6530 U -
GACACCTGAACCAATCAACCATGCATGACAA
>1 dna:chromosome chromosome:RGSC3.4:1:1:267910886:1 129023522 ID26771 U -
TCCCAGACACCTGAACCAATCAACCATGCA
>1 dna:chromosome chromosome:RGSC3.4:1:1:267910886:1 129023571 ID30399 U -
TCTCGCTTAATCTAACTCACCCAAGGCT
>1 dna:chromosome chromosome:RGSC3.4:1:1:267910886:1 129023590 ID20832 U -
TATAAGCCACGGCAACTGTTCTCTCGCTTA
>1 dna:chromosome chromosome:RGSC3.4:1:1:267910886:1 129023592 ID57069 U -
TTATAAGCCACGGCAACTGTTCTCTCGCT
>1 dna:chromosome chromosome:RGSC3.4:1:1:267910886:1 129023593 ID20831 U -
TATAAGCCACGGCAACTGTTCTCTCGC
>1 dna:chromosome chromosome:RGSC3.4:1:1:267910886:1 129023593 ID57068 U -
TTATAAGCCACGGCAACTGTTCTCTCGC
>1 dna:chromosome chromosome:RGSC3.4:1:1:267910886:1 129023604 ID32081 U -
TCTTTGGGTGACCTTTATAAGCCACGGCAAC
>1 dna:chromosome chromosome:RGSC3.4:1:1:267910886:1 129023604 ID62195 U -
TTTGGGTGACCTTTATAAGCCACGGCAAC
>1 dna:chromosome chromosome:RGSC3.4:1:1:267910886:1 129023607 ID21574 U -
TATCTTTGGGTGACCTTTATAAGCCACGGC
>1 dna:chromosome chromosome:RGSC3.4:1:1:267910886:1 129023618 ID13801 U -
TACAAGGCCCATATCTTTGGGTGACCTTTA
>1 dna:chromosome chromosome:RGSC3.4:1:1:267910886:1 129023664 ID25315 U -
TCCAAACTTTTCTCTTTGCCCTTCTCATC
>1 dna:chromosome chromosome:RGSC3.4:1:1:267910886:1 129023673 ID25314 U -
TCCAAACTTTTCTCTTTGCC
>1 dna:chromosome chromosome:RGSC3.4:1:1:267910886:1 129023705 ID60848 U -
TTGGTGCTGGCCCTCACCCAGGGTCCCCTGGA
>1 dna:chromosome chromosome:RGSC3.4:1:1:267910886:1 129023715 ID58645 U -
TTCGTTGGTGCTGGCCCTCACCCAGG
>1 dna:chromosome chromosome:RGSC3.4:1:1:267910886:1 129023720 ID26488 U -
TCCATTCGTTGGTGCTGGCCCTCAC
>1 dna:chromosome chromosome:RGSC3.4:1:1:267910886:1 129023720 ID52750 U -
TGTCCATTCGTTGGTGCTGGCCCTCAC
>1 dna:chromosome chromosome:RGSC3.4:1:1:267910886:1 129023721 ID26487 U -
TCCATTCGTTGGTGCTGGCCCTCA
>1 dna:chromosome chromosome:RGSC3.4:1:1:267910886:1 129023722 ID26486 U -
TCCATTCGTTGGTGCTGGCCCTC
>1 dna:chromosome chromosome:RGSC3.4:1:1:267910886:1 129023722 ID52749 U -
TGTCCATTCGTTGGTGCTGGCCCTC
>1 dna:chromosome chromosome:RGSC3.4:1:1:267910886:1 129023723 ID52748 U -
TGTCCATTCGTTGGTGCTGGCCCT
>1 dna:chromosome chromosome:RGSC3.4:1:1:267910886:1 129023777 ID12608 U -
TAAGTGGTGAGACATCCGCACTGTGAGAACC
>1 dna:chromosome chromosome:RGSC3.4:1:1:267910886:1 129023780 ID20851 U -
TATAAGTGGTGAGACATCCGCACTGTGAGA
>1 dna:chromosome chromosome:RGSC3.4:1:1:267910886:1 129023781 ID20850 U -
TATAAGTGGTGAGACATCCGCACTGTGAG
>1 dna:chromosome chromosome:RGSC3.4:1:1:267910886:1 129023794 ID44200 U -
TGCTCCCCAACAATATAAGTGGTGAGACA
>1 dna:chromosome chromosome:RGSC3.4:1:1:267910886:1 129023800 ID12633 U -
TAAGTGTTGCTCCCCAACAATATAAGTGGT
>1 dna:chromosome chromosome:RGSC3.4:1:1:267910886:1 129023800 ID51932 U -
TGTAAGTGTTGCTCCCCAACAATATAAGTGGT
>1 dna:chromosome chromosome:RGSC3.4:1:1:267910886:1 129023831 ID61570 U -
TTTATGATGGATGTTGGCTCCAACCTCAT
>1 dna:chromosome chromosome:RGSC3.4:1:1:267910886:1 129023833 ID62434 U -
TTTTATGATGGATGTTGGCTCCAACCTC
>1 dna:chromosome chromosome:RGSC3.4:1:1:267910886:1 129023834 ID62433 U -
TTTTATGATGGATGTTGGCTCCAACCT
>1 dna:chromosome chromosome:RGSC3.4:1:1:267910886:1 129023835 ID44731 U -
TGCTGTTTTATGATGGATGTTGGCTCCAACC
>1 dna:chromosome chromosome:RGSC3.4:1:1:267910886:1 129023835 ID55497 U -
TGTTTTATGATGGATGTTGGCTCCAACC
>1 dna:chromosome chromosome:RGSC3.4:1:1:267910886:1 129023836 ID9612 U -
GTTTTATGATGGATGTTGGCTCCAAC
>1 dna:chromosome chromosome:RGSC3.4:1:1:267910886:1 129023836 ID44730 U -
TGCTGTTTTATGATGGATGTTGGCTCCAAC
>1 dna:chromosome chromosome:RGSC3.4:1:1:267910886:1 129023837 ID9611 U -
GTTTTATGATGGATGTTGGCTCCAA
>1 dna:chromosome chromosome:RGSC3.4:1:1:267910886:1 129023837 ID44729 U -
TGCTGTTTTATGATGGATGTTGGCTCCAA
>1 dna:chromosome chromosome:RGSC3.4:1:1:267910886:1 129023839 ID44728 U -
TGCTGTTTTATGATGGATGTTGGCTCC
>1 dna:chromosome chromosome:RGSC3.4:1:1:267910886:1 129023840 ID44727 U -
TGCTGTTTTATGATGGATGTTGGCTC
>1 dna:chromosome chromosome:RGSC3.4:1:1:267910886:1 129023841 ID44726 U -
TGCTGTTTTATGATGGATGTTGGCT
>1 dna:chromosome chromosome:RGSC3.4:1:1:267910886:1 129023846 ID7643 U -
GCCAGCACATGCTGTTTTATGATGGATGT
>1 dna:chromosome chromosome:RGSC3.4:1:1:267910886:1 129023846 ID42255 U -
TGCCAGCACATGCTGTTTTATGATGGATGT
>1 dna:chromosome chromosome:RGSC3.4:1:1:267910886:1 129023860 ID21141 U -
TATATTCAGGGAATTGCCAGCACATGCTGT
>1 dna:chromosome chromosome:RGSC3.4:1:1:267910886:1 129023867 ID48404 U -
TGGGAACTATATTCAGGGAATTGCCAGCAC
>1 dna:chromosome chromosome:RGSC3.4:1:1:267910886:1 129023868 ID48403 U -
TGGGAACTATATTCAGGGAATTGCCAGCA
>1 dna:chromosome chromosome:RGSC3.4:1:1:267910886:1 129023869 ID48402 U -
TGGGAACTATATTCAGGGAATTGCCAGC
>1 dna:chromosome chromosome:RGSC3.4:1:1:267910886:1 129023883 ID47047 U -
TGGATTCGAAGTGCTTGGGAACTATATTC
>1 dna:chromosome chromosome:RGSC3.4:1:1:267910886:1 129023883 ID60544 U -
TTGGATTCGAAGTGCTTGGGAACTATATTC
>1 dna:chromosome chromosome:RGSC3.4:1:1:267910886:1 129023884 ID47046 U -
TGGATTCGAAGTGCTTGGGAACTATATT
>1 dna:chromosome chromosome:RGSC3.4:1:1:267910886:1 129023884 ID60543 U -
TTGGATTCGAAGTGCTTGGGAACTATATT
>1 dna:chromosome chromosome:RGSC3.4:1:1:267910886:1 129023885 ID60542 U -
TTGGATTCGAAGTGCTTGGGAACTATAT
>1 dna:chromosome chromosome:RGSC3.4:1:1:267910886:1 129023887 ID59265 U -
TTCTTGGATTCGAAGTGCTTGGGAACTAT
>1 dna:chromosome chromosome:RGSC3.4:1:1:267910886:1 129023889 ID62521 U -
TTTTCTTGGATTCGAAGTGCTTGGGAACT
>1 dna:chromosome chromosome:RGSC3.4:1:1:267910886:1 129023889 ID62654 U -
TTTTTCTTGGATTCGAAGTGCTTGGGAACT
>1 dna:chromosome chromosome:RGSC3.4:1:1:267910886:1 129023898 ID47123 U -
TGGATTTTTTTTTCTTGGATTCGAAGTGC
>1 dna:chromosome chromosome:RGSC3.4:1:1:267910886:1 129023920 ID39986 U -
TGATTGCTTTATAGATTCCTCTGTGGATTT
>1 dna:chromosome chromosome:RGSC3.4:1:1:267910886:1 129023921 ID39985 U -
TGATTGCTTTATAGATTCCTCTGTGGATT
>1 dna:chromosome chromosome:RGSC3.4:1:1:267910886:1 129023922 ID7991 U -
GCTGATTGCTTTATAGATTCCTCTGTGGAT
>1 dna:chromosome chromosome:RGSC3.4:1:1:267910886:1 129023922 ID39984 U -
TGATTGCTTTATAGATTCCTCTGTGGAT
>1 dna:chromosome chromosome:RGSC3.4:1:1:267910886:1 129023925 ID39983 U -
TGATTGCTTTATAGATTCCTCTGTG
>1 dna:chromosome chromosome:RGSC3.4:1:1:267910886:1 129023926 ID39982 U -
TGATTGCTTTATAGATTCCTCTGT
>1 dna:chromosome chromosome:RGSC3.4:1:1:267910886:1 129023926 ID43496 U -
TGCGCTGATTGCTTTATAGATTCCTCTGT
>1 dna:chromosome chromosome:RGSC3.4:1:1:267910886:1 129023926 ID60162 U -
TTGCGCTGATTGCTTTATAGATTCCTCTGT
>1 dna:chromosome chromosome:RGSC3.4:1:1:267910886:1 129023947 ID11092 U -
TAACACACCACACCCTTCAGGCTTGCGCTGA
>1 dna:chromosome chromosome:RGSC3.4:1:1:267910886:1 129023964 ID61512 U -
TTTAGATCCAAACCCTAACACACCACACC
>1 dna:chromosome chromosome:RGSC3.4:1:1:267910886:1 129023980 ID48243 U -
TGGCTTTCGAGGGACACTTTAGATCCAAAC
>1 dna:chromosome chromosome:RGSC3.4:1:1:267910886:1 129024016 ID4457 U -
CCCAAAGCCCATGAGTCGGTCACCATGTC
>1 dna:chromosome chromosome:RGSC3.4:1:1:267910886:1 129024017 ID4456 U -
CCCAAAGCCCATGAGTCGGTCACCATGT
>1 dna:chromosome chromosome:RGSC3.4:1:1:267910886:1 129024018 ID4455 U -
CCCAAAGCCCATGAGTCGGTCACCATG
>1 dna:chromosome chromosome:RGSC3.4:1:1:267910886:1 129024089 ID25634 U -
TCCAAGTTCCTGTCACCTCTCATCAGCCC
>1 dna:chromosome chromosome:RGSC3.4:1:1:267910886:1 129024110 ID57430 U -
TTCAACTCAGTTCTACCATCCAAGTT
>1 dna:chromosome chromosome:RGSC3.4:1:1:267910886:1 129024136 ID1913 U -
AGGGCACATGCTCAAGGACCTACCCCCT
>1 dna:chromosome chromosome:RGSC3.4:1:1:267910886:1 129024136 ID4377 U -
CCAGGGCACATGCTCAAGGACCTACCCCCT
>1 dna:chromosome chromosome:RGSC3.4:1:1:267910886:1 129024138 ID26830 U -
TCCCAGGGCACATGCTCAAGGACCTACCCC
>1 dna:chromosome chromosome:RGSC3.4:1:1:267910886:1 129024208 ID44096 U -
TGCTCAATACAGAGTATCCAGGGATC
>1 dna:chromosome chromosome:RGSC3.4:1:1:267910886:1 129024223 ID54478 U -
TGTGTGTGGTAGAGCAGAGTTGCTCAATACA
>1 dna:chromosome chromosome:RGSC3.4:1:1:267910886:1 129024227 ID54477 U -
TGTGTGTGGTAGAGCAGAGTTGCTCAA
>1 dna:chromosome chromosome:RGSC3.4:1:1:267910886:1 129024228 ID3358 U -
CACAATGTGTGTGGTAGAGCAGAGTTGCTCA
>1 dna:chromosome chromosome:RGSC3.4:1:1:267910886:1 129024247 ID37691 U -
TGAGGCAGTACGTTGTGCCACACAATGTGTGT
>1 dna:chromosome chromosome:RGSC3.4:1:1:267910886:1 129024254 ID54009 U -
TGTGCTGAGGCAGTACGTTGTGCCACACAA
>1 dna:chromosome chromosome:RGSC3.4:1:1:267910886:1 129024258 ID49508 U -
TGGGCTTGTGCTGAGGCAGTACGTTGTGCCAC
>1 dna:chromosome chromosome:RGSC3.4:1:1:267910886:1 129024259 ID49507 U -
TGGGCTTGTGCTGAGGCAGTACGTTGTGCCA
>1 dna:chromosome chromosome:RGSC3.4:1:1:267910886:1 129024259 ID54008 U -
TGTGCTGAGGCAGTACGTTGTGCCA
>1 dna:chromosome chromosome:RGSC3.4:1:1:267910886:1 129024308 ID51651 U -
TGGTTTCTGAGGCTTTGGTCCATAGT
>1 dna:chromosome chromosome:RGSC3.4:1:1:267910886:1 129024333 ID8099 U -
GGAAAAGAGGTTTAATTGGCTCAT
>1 dna:chromosome chromosome:RGSC3.4:1:1:267910886:1 129024335 ID17490 U -
TAGAGGAAAAGAGGTTTAATTGGCTC
>1 dna:chromosome chromosome:RGSC3.4:1:1:267910886:1 129024348 ID4752 U -
CCTGAGGAAAATACCTTAGAGGAAAAGAG
>1 dna:chromosome chromosome:RGSC3.4:1:1:267910886:1 129024349 ID7786 U -
GCCTGAGGAAAATACCTTAGAGGAAAAGA
>1 dna:chromosome chromosome:RGSC3.4:1:1:267910886:1 129024350 ID7785 U -
GCCTGAGGAAAATACCTTAGAGGAAAAG
>1 dna:chromosome chromosome:RGSC3.4:1:1:267910886:1 129024351 ID7784 U -
GCCTGAGGAAAATACCTTAGAGGAAAA
>1 dna:chromosome chromosome:RGSC3.4:1:1:267910886:1 129024357 ID7783 U -
GCCTGAGGAAAATACCTTAGA
>1 dna:chromosome chromosome:RGSC3.4:1:1:267910886:1 129024392 ID14511 U -
TACATCCCGTCCTATGTTACGTTTCCAC
>1 dna:chromosome chromosome:RGSC3.4:1:1:267910886:1 129024452 ID2668 U -
ATGGCCACTTGAATCTATCCTCAAACTCAA
>1 dna:chromosome chromosome:RGSC3.4:1:1:267910886:1 129024510 ID51210 U -
TGGTGTAGAACCAGGTCCAAGCCCGTGCGT
>1 dna:chromosome chromosome:RGSC3.4:1:1:267910886:1 129024531 ID10045 U -
TAAAATATGTCTTATTCCCTCATGGTGTAGA
>1 dna:chromosome chromosome:RGSC3.4:1:1:267910886:1 129024533 ID10044 U -
TAAAATATGTCTTATTCCCTCATGGTGTA
>1 dna:chromosome chromosome:RGSC3.4:1:1:267910886:1 129024533 ID53080 U -
TGTCTTATTCCCTCATGGTGTA
>1 dna:chromosome chromosome:RGSC3.4:1:1:267910886:1 129024534 ID22075 U -
TATGTCTTATTCCCTCATGGTGT
>1 dna:chromosome chromosome:RGSC3.4:1:1:267910886:1 129024534 ID56273 U -
TTAAAATATGTCTTATTCCCTCATGGTGT
>1 dna:chromosome chromosome:RGSC3.4:1:1:267910886:1 129024576 ID14012 U -
TACACAGTGCAGTTGGAAAGATAGGCG
>1 dna:chromosome chromosome:RGSC3.4:1:1:267910886:1 129024602 ID19023 U -
TAGGAGCAAAAGTGCAGGTCTGACTGCCGT
>1 dna:chromosome chromosome:RGSC3.4:1:1:267910886:1 129024625 ID21124 U -
TATATGGCACCAGAATAGGAGC
>1 dna:chromosome chromosome:RGSC3.4:1:1:267910886:1 129024631 ID16364 U -
TACTTCTAGTGGATATATGGCACCAGAAT
>1 dna:chromosome chromosome:RGSC3.4:1:1:267910886:1 129024636 ID8798 U -
GGTACTTCTAGTGGATATATGGCACC
>1 dna:chromosome chromosome:RGSC3.4:1:1:267910886:1 129024638 ID57673 U -
TTCACTCGGTACTTCTAGTGGATATATGGCA
>1 dna:chromosome chromosome:RGSC3.4:1:1:267910886:1 129024807 ID18694 U -
TAGCTTCTACAGCTCTAGTGAGCCA
>1 dna:chromosome chromosome:RGSC3.4:1:1:267910886:1 129024825 ID48628 U -
TGGGACAGGGTGGGCTGCAGATAGCTTC
>1 dna:chromosome chromosome:RGSC3.4:1:1:267910886:1 129024848 ID19150 U -
TAGGATCTAAAAATTGGGATCTTGGGA
>1 dna:chromosome chromosome:RGSC3.4:1:1:267910886:1 129024929 ID13773 U -
TACAAGATGAATGCTACTGGGTCGTAGA
>1 dna:chromosome chromosome:RGSC3.4:1:1:267910886:1 129024931 ID50229 U -
TGGTACAAGATGAATGCTACTGGGTCGTA
>1 dna:chromosome chromosome:RGSC3.4:1:1:267910886:1 129024932 ID50228 U -
TGGTACAAGATGAATGCTACTGGGTCGT
>1 dna:chromosome chromosome:RGSC3.4:1:1:267910886:1 129024933 ID50227 U -
TGGTACAAGATGAATGCTACTGGGTCG
>1 dna:chromosome chromosome:RGSC3.4:1:1:267910886:1 129024935 ID5679 U -
CTGGTACAAGATGAATGCTACTGGGT
>1 dna:chromosome chromosome:RGSC3.4:1:1:267910886:1 129024941 ID5678 U -
CTGGTACAAGATGAATGCTA
>1 dna:chromosome chromosome:RGSC3.4:1:1:267910886:1 129024942 ID11883 U -
TAAGACAAACCTGGTACAAGATGAATGCT
>1 dna:chromosome chromosome:RGSC3.4:1:1:267910886:1 129024943 ID4788 U -
CCTGGTACAAGATGAATGC
>1 dna:chromosome chromosome:RGSC3.4:1:1:267910886:1 129024943 ID11882 U -
TAAGACAAACCTGGTACAAGATGAATGC
>1 dna:chromosome chromosome:RGSC3.4:1:1:267910886:1 129024945 ID8553 U -
GGCTAAGACAAACCTGGTACAAGATGAAT
>1 dna:chromosome chromosome:RGSC3.4:1:1:267910886:1 129025006 ID48723 U -
TGGGACTTCTCTGCTGAAACTCACTT
>1 dna:chromosome chromosome:RGSC3.4:1:1:267910886:1 129025029 ID15799 U -
TACTATGACTCGATTCCCTTCAGCCTGG
>1 dna:chromosome chromosome:RGSC3.4:1:1:267910886:1 129025033 ID2526 U -
ATGACTCGATTCCCTTCAGC
>1 dna:chromosome chromosome:RGSC3.4:1:1:267910886:1 129025033 ID19987 U -
TAGTAATACTATGACTCGATTCCCTTCAGC
>1 dna:chromosome chromosome:RGSC3.4:1:1:267910886:1 129025037 ID19986 U -
TAGTAATACTATGACTCGATTCCCTT
>1 dna:chromosome chromosome:RGSC3.4:1:1:267910886:1 129025110 ID58481 U -
TTCCTGGGACTAACCCCCAACGAAGGAGAGGT
>1 dna:chromosome chromosome:RGSC3.4:1:1:267910886:1 129025166 ID30436 U -
TCTCTAGGCCTCAGAGAATCTGCTTC
>1 dna:chromosome chromosome:RGSC3.4:1:1:267910886:1 129025287 ID47036 U -
TGGATTAGCCTGTCCACCATCTACCC
>1 dna:chromosome chromosome:RGSC3.4:1:1:267910886:1 129025321 ID35775 U -
TGACTCTTCACCATATAACTGAAGTCCTA
>1 dna:chromosome chromosome:RGSC3.4:1:1:267910886:1 129025323 ID35774 U -
TGACTCTTCACCATATAACTGAAGTCC
>1 dna:chromosome chromosome:RGSC3.4:1:1:267910886:1 129025343 ID15449 U -
TACGACCCGAAGAGGTTCTTTGTATGACTCT
>1 dna:chromosome chromosome:RGSC3.4:1:1:267910886:1 129025368 ID12349 U -
TAAGGACATGCCAGTATTTGAAAGTACGAC
>1 dna:chromosome chromosome:RGSC3.4:1:1:267910886:1 129025385 ID52968 U -
TGTCTCAGTTTTTGCAGTAAGGACATGCCA
>1 dna:chromosome chromosome:RGSC3.4:1:1:267910886:1 129025388 ID22069 U -
TATGTCTCAGTTTTTGCAGTAAGGACATG
>1 dna:chromosome chromosome:RGSC3.4:1:1:267910886:1 129025428 ID18112 U -
TAGCAGAGTGAGAGACAAAGCACCCTGGA
>1 dna:chromosome chromosome:RGSC3.4:1:1:267910886:1 129025489 ID48057 U -
TGGCTCTAGTGAATAACCCTAAAGAAAGCCA
>1 dna:chromosome chromosome:RGSC3.4:1:1:267910886:1 129025490 ID48056 U -
TGGCTCTAGTGAATAACCCTAAAGAAAGCC
>1 dna:chromosome chromosome:RGSC3.4:1:1:267910886:1 129025491 ID48055 U -
TGGCTCTAGTGAATAACCCTAAAGAAAGC
>1 dna:chromosome chromosome:RGSC3.4:1:1:267910886:1 129025508 ID36501 U -
TGAGACCACGTGGAATATGGCTCTAGTGA
>1 dna:chromosome chromosome:RGSC3.4:1:1:267910886:1 129025510 ID36500 U -
TGAGACCACGTGGAATATGGCTCTAGT
>1 dna:chromosome chromosome:RGSC3.4:1:1:267910886:1 129025520 ID27036 U -
TCCCCCACAGGTGAGACCACGTGGAATA
>1 dna:chromosome chromosome:RGSC3.4:1:1:267910886:1 129025642 ID32046 U -
TCTTTGACATTACCAGAGCACCTCGGGCCTT
>1 dna:chromosome chromosome:RGSC3.4:1:1:267910886:1 129025643 ID56733 U -
TTACCAGAGCACCTCGGGCCT
>1 dna:chromosome chromosome:RGSC3.4:1:1:267910886:1 129025682 ID20702 U -
TAGTTTTTGTTCACAAAAAGAGGTCTTTGC
>1 dna:chromosome chromosome:RGSC3.4:1:1:267910886:1 129025687 ID25169 U -
TCATTTAGTTTTTGTTCACAAAAAGAGGTC
>1 dna:chromosome chromosome:RGSC3.4:1:1:267910886:1 129025687 ID61540 U -
TTTAGTTTTTGTTCACAAAAAGAGGTC
>1 dna:chromosome chromosome:RGSC3.4:1:1:267910886:1 129025766 ID15858 U -
TACTCAAAGCCAGGCTACCTTTTCCAGAG
>1 dna:chromosome chromosome:RGSC3.4:1:1:267910886:1 129025770 ID15857 U -
TACTCAAAGCCAGGCTACCTTTTCC
>1 dna:chromosome chromosome:RGSC3.4:1:1:267910886:1 129025852 ID51022 U -
TGGTGATGGCAACAGGACTGACTGTG
>1 dna:chromosome chromosome:RGSC3.4:1:1:267910886:1 129025853 ID39504 U -
TGATGGCAACAGGACTGACTGT
>1 dna:chromosome chromosome:RGSC3.4:1:1:267910886:1 129025857 ID24386 U -
TCAGCACACTGGTGATGGCAACAGGACTGA
>1 dna:chromosome chromosome:RGSC3.4:1:1:267910886:1 129025861 ID24385 U -
TCAGCACACTGGTGATGGCAACAGGA
>1 dna:chromosome chromosome:RGSC3.4:1:1:267910886:1 129025885 ID31042 U -
TCTGCATTTAGTTTGAACTCCTTTTTGGTC
>1 dna:chromosome chromosome:RGSC3.4:1:1:267910886:1 129025914 ID5373 U -
CTCGCAGAAAACGTACTGGCTTTACGTCT
>1 dna:chromosome chromosome:RGSC3.4:1:1:267910886:1 129025918 ID30481 U -
TCTCTCTCGCAGAAAACGTACTGGCTTTAC
>1 dna:chromosome chromosome:RGSC3.4:1:1:267910886:1 129025988 ID49329 U -
TGGGCCATGAACTGACTTTGTCTTGAAGAA
>1 dna:chromosome chromosome:RGSC3.4:1:1:267910886:1 129025991 ID49328 U -
TGGGCCATGAACTGACTTTGTCTTGAA
>1 dna:chromosome chromosome:RGSC3.4:1:1:267910886:1 129025992 ID44592 U -
TGCTGGGCCATGAACTGACTTTGTCTTGA
>1 dna:chromosome chromosome:RGSC3.4:1:1:267910886:1 129025993 ID44591 U -
TGCTGGGCCATGAACTGACTTTGTCTTG
>1 dna:chromosome chromosome:RGSC3.4:1:1:267910886:1 129025994 ID44590 U -
TGCTGGGCCATGAACTGACTTTGTCTT
>1 dna:chromosome chromosome:RGSC3.4:1:1:267910886:1 129026042 ID20643 U -
TAGTTTATCTACTGTCTACCTACCAC
>1 dna:chromosome chromosome:RGSC3.4:1:1:267910886:1 129026062 ID33904 U -
TGAAGTCGTAGCCAAGGATGGATTAGTTT
>1 dna:chromosome chromosome:RGSC3.4:1:1:267910886:1 129026064 ID11598 U -
TAACTGAAGTCGTAGCCAAGGATGGATTAGT
>1 dna:chromosome chromosome:RGSC3.4:1:1:267910886:1 129026065 ID11597 U -
TAACTGAAGTCGTAGCCAAGGATGGATTAG
>1 dna:chromosome chromosome:RGSC3.4:1:1:267910886:1 129026066 ID11596 U -
TAACTGAAGTCGTAGCCAAGGATGGATTA
>1 dna:chromosome chromosome:RGSC3.4:1:1:267910886:1 129026070 ID11595 U -
TAACTGAAGTCGTAGCCAAGGATGG
>1 dna:chromosome chromosome:RGSC3.4:1:1:267910886:1 129026125 ID37786 U -
TGAGGGGCCCATCAGTATTTGAGAGT
>1 dna:chromosome chromosome:RGSC3.4:1:1:267910886:1 129026135 ID2963 U -
ATTGTAATGAGGGGCCCATCAGT
>1 dna:chromosome chromosome:RGSC3.4:1:1:267910886:1 129026135 ID14827 U -
TACCACATTGTAATGAGGGGCCCATCAGT
>1 dna:chromosome chromosome:RGSC3.4:1:1:267910886:1 129026147 ID48778 U -
TGGGAGAGGTGAATACCACATTGTAATGAG
>1 dna:chromosome chromosome:RGSC3.4:1:1:267910886:1 129026155 ID26821 U -
TCCCAGGATGGGAGAGGTGAATACCACATT
>1 dna:chromosome chromosome:RGSC3.4:1:1:267910886:1 129026170 ID34953 U -
TGACAGCTGGGTTTCCCAGGATGGGAGA
>1 dna:chromosome chromosome:RGSC3.4:1:1:267910886:1 129026209 ID13486 U -
TAATTTGTTGACTAACAGTGGTGTT
>1 dna:chromosome chromosome:RGSC3.4:1:1:267910886:1 129026210 ID43964 U -
TGCTATAATTTGTTGACTAACAGTGGTGT
>1 dna:chromosome chromosome:RGSC3.4:1:1:267910886:1 129026210 ID61240 U -
TTGTTGACTAACAGTGGTGT
>1 dna:chromosome chromosome:RGSC3.4:1:1:267910886:1 129026215 ID8687 U -
GGGCTTGCTATAATTTGTTGACTAACAGT
>1 dna:chromosome chromosome:RGSC3.4:1:1:267910886:1 129026216 ID8686 U -
GGGCTTGCTATAATTTGTTGACTAACAG
>1 dna:chromosome chromosome:RGSC3.4:1:1:267910886:1 129026344 ID3892 U -
CAGGGAATTAATGGGTACTAAATGGT
>1 dna:chromosome chromosome:RGSC3.4:1:1:267910886:1 129026344 ID12175 U -
TAAGCAGGGAATTAATGGGTACTAAATGGT
>1 dna:chromosome chromosome:RGSC3.4:1:1:267910886:1 129026388 ID46431 U -
TGGACTTTAATCTGTGGGCCATGGGAAGAT
>1 dna:chromosome chromosome:RGSC3.4:1:1:267910886:1 129026389 ID6774 U -
GACTTTAATCTGTGGGCCATGGGAAGA
>1 dna:chromosome chromosome:RGSC3.4:1:1:267910886:1 129026389 ID46430 U -
TGGACTTTAATCTGTGGGCCATGGGAAGA
>1 dna:chromosome chromosome:RGSC3.4:1:1:267910886:1 129026390 ID46429 U -
TGGACTTTAATCTGTGGGCCATGGGAAG
>1 dna:chromosome chromosome:RGSC3.4:1:1:267910886:1 129026399 ID6899 U -
GAGAGTTTGGACTTTAATCTGTGGGC
>1 dna:chromosome chromosome:RGSC3.4:1:1:267910886:1 129026399 ID17433 U -
TAGAGAGTTTGGACTTTAATCTGTGGGC
>1 dna:chromosome chromosome:RGSC3.4:1:1:267910886:1 129026402 ID17432 U -
TAGAGAGTTTGGACTTTAATCTGTG
>1 dna:chromosome chromosome:RGSC3.4:1:1:267910886:1 129026407 ID17431 U -
TAGAGAGTTTGGACTTTAAT
>1 dna:chromosome chromosome:RGSC3.4:1:1:267910886:1 129026407 ID56894 U -
TTAGAGAGTTTGGACTTTAAT
>1 dna:chromosome chromosome:RGSC3.4:1:1:267910886:1 129026490 ID26073 U -
TCCAGATAGATAGGGAACGGAAGGTAGCT
>1 dna:chromosome chromosome:RGSC3.4:1:1:267910886:1 129026491 ID58128 U -
TTCCAGATAGATAGGGAACGGAAGGTAGC
>1 dna:chromosome chromosome:RGSC3.4:1:1:267910886:1 129026494 ID58127 U -
TTCCAGATAGATAGGGAACGGAAGGT
>1 dna:chromosome chromosome:RGSC3.4:1:1:267910886:1 129026495 ID26072 U -
TCCAGATAGATAGGGAACGGAAGG
>1 dna:chromosome chromosome:RGSC3.4:1:1:267910886:1 129026526 ID40845 U -
TGCACAGGAAGGGCTCAGAACCAACTGC
>1 dna:chromosome chromosome:RGSC3.4:1:1:267910886:1 129026540 ID1847 U -
AGGCAAGAATGCACAGGAAGGGC
>1 dna:chromosome chromosome:RGSC3.4:1:1:267910886:1 129026540 ID46642 U -
TGGAGGCAAGAATGCACAGGAAGGGC
>1 dna:chromosome chromosome:RGSC3.4:1:1:267910886:1 129026594 ID40577 U -
TGCAAGGGAGGAAACAGACTGGGCTT
>1 dna:chromosome chromosome:RGSC3.4:1:1:267910886:1 129026595 ID40576 U -
TGCAAGGGAGGAAACAGACTGGGCT
>1 dna:chromosome chromosome:RGSC3.4:1:1:267910886:1 129026596 ID40575 U -
TGCAAGGGAGGAAACAGACTGGGC
>1 dna:chromosome chromosome:RGSC3.4:1:1:267910886:1 129026629 ID53088 U -
TGTCTTCGGAGAGAAGGGTTACAGAGAC
>1 dna:chromosome chromosome:RGSC3.4:1:1:267910886:1 129026639 ID8227 U -
GGAATTTACACTGTCTTCGGAGAGAAGGG
>1 dna:chromosome chromosome:RGSC3.4:1:1:267910886:1 129026639 ID61479 U -
TTTACACTGTCTTCGGAGAGAAGGG
>1 dna:chromosome chromosome:RGSC3.4:1:1:267910886:1 129026640 ID8226 U -
GGAATTTACACTGTCTTCGGAGAGAAGG
>1 dna:chromosome chromosome:RGSC3.4:1:1:267910886:1 129026640 ID56635 U -
TTACACTGTCTTCGGAGAGAAGG
>1 dna:chromosome chromosome:RGSC3.4:1:1:267910886:1 129026641 ID8225 U -
GGAATTTACACTGTCTTCGGAGAGAAG
>1 dna:chromosome chromosome:RGSC3.4:1:1:267910886:1 129026788 ID43407 U -
TGCGAACATCCTATCAGTCAGGTCTTTCTC
>1 dna:chromosome chromosome:RGSC3.4:1:1:267910886:1 129026963 ID24498 U -
TCAGGATATCCTTAAAGCTGAAGTCAATGC
>1 dna:chromosome chromosome:RGSC3.4:1:1:267910886:1 129027000 ID52672 U -
TGTCATGTACTACCTGCCTTCTCTGCTC
>1 dna:chromosome chromosome:RGSC3.4:1:1:267910886:1 129027041 ID50501 U -
TGGTATTAGCTGTAACAGTCACTCCTCTTA
>1 dna:chromosome chromosome:RGSC3.4:1:1:267910886:1 129027051 ID45934 U -
TGGAAGTTTTGGTATTAGCTGTAACAGTC
>1 dna:chromosome chromosome:RGSC3.4:1:1:267910886:1 129027101 ID19789 U -
TAGGTGCTCGTGCATACATGGACTTCCTTC
>1 dna:chromosome chromosome:RGSC3.4:1:1:267910886:1 129027102 ID19788 U -
TAGGTGCTCGTGCATACATGGACTTCCTT
>1 dna:chromosome chromosome:RGSC3.4:1:1:267910886:1 129027105 ID19787 U -
TAGGTGCTCGTGCATACATGGACTTC
>1 dna:chromosome chromosome:RGSC3.4:1:1:267910886:1 129027118 ID26581 U -
TCCCAAAGCCGTCTAGGTGCTCGTGC
>1 dna:chromosome chromosome:RGSC3.4:1:1:267910886:1 129027118 ID58235 U -
TTCCCAAAGCCGTCTAGGTGCTCGTGC
>1 dna:chromosome chromosome:RGSC3.4:1:1:267910886:1 129027210 ID8618 U -
GGGAAATCTGCACTTGTTCTGGTCTGCCC
>1 dna:chromosome chromosome:RGSC3.4:1:1:267910886:1 129027210 ID41041 U -
TGCACTTGTTCTGGTCTGCCC
>1 dna:chromosome chromosome:RGSC3.4:1:1:267910886:1 129027211 ID1884 U -
AGGGAAATCTGCACTTGTTCTGGTCTGCC
>1 dna:chromosome chromosome:RGSC3.4:1:1:267910886:1 129027215 ID1883 U -
AGGGAAATCTGCACTTGTTCTGGTC
>1 dna:chromosome chromosome:RGSC3.4:1:1:267910886:1 129027215 ID14005 U -
TACACAGGGAAATCTGCACTTGTTCTGGTC
>1 dna:chromosome chromosome:RGSC3.4:1:1:267910886:1 129027331 ID280 U -
AACTCTTTTGGGCAAGAGGGACACCACC
>1 dna:chromosome chromosome:RGSC3.4:1:1:267910886:1 129027336 ID4347 U -
CCAGAAAACTCTTTTGGGCAAGAGGGACA
>1 dna:chromosome chromosome:RGSC3.4:1:1:267910886:1 129027337 ID4346 U -
CCAGAAAACTCTTTTGGGCAAGAGGGAC
>1 dna:chromosome chromosome:RGSC3.4:1:1:267910886:1 129027496 ID55344 U -
TGTTTAGAGCTAGCGCTTTTCTCTGA
>1 dna:chromosome chromosome:RGSC3.4:1:1:267910886:1 129027544 ID8611 U -
GGGAAAAGTCAGTGTGTGGAGAAGGA
>1 dna:chromosome chromosome:RGSC3.4:1:1:267910886:1 129027590 ID7698 U -
GCCCAGGGTACCCACAGCAGTTCTGGT
>1 dna:chromosome chromosome:RGSC3.4:1:1:267910886:1 129027619 ID39466 U -
TGATGGAAATTATAAGGTGACTGGGGTCT
>1 dna:chromosome chromosome:RGSC3.4:1:1:267910886:1 129027619 ID45561 U -
TGGAAATTATAAGGTGACTGGGGTCT
>1 dna:chromosome chromosome:RGSC3.4:1:1:267910886:1 129027620 ID39465 U -
TGATGGAAATTATAAGGTGACTGGGGTC
>1 dna:chromosome chromosome:RGSC3.4:1:1:267910886:1 129027620 ID45560 U -
TGGAAATTATAAGGTGACTGGGGTC
>1 dna:chromosome chromosome:RGSC3.4:1:1:267910886:1 129027621 ID39464 U -
TGATGGAAATTATAAGGTGACTGGGGT
>1 dna:chromosome chromosome:RGSC3.4:1:1:267910886:1 129027623 ID39463 U -
TGATGGAAATTATAAGGTGACTGGG
>1 dna:chromosome chromosome:RGSC3.4:1:1:267910886:1 129027624 ID55149 U -
TGTTGATGGAAATTATAAGGTGACTGG
>1 dna:chromosome chromosome:RGSC3.4:1:1:267910886:1 129027625 ID55148 U -
TGTTGATGGAAATTATAAGGTGACTG
>1 dna:chromosome chromosome:RGSC3.4:1:1:267910886:1 129027625 ID58507 U -
TTCCTGTTGATGGAAATTATAAGGTGACTG
>1 dna:chromosome chromosome:RGSC3.4:1:1:267910886:1 129027626 ID28813 U -
TCCTGTTGATGGAAATTATAAGGTGACT
>1 dna:chromosome chromosome:RGSC3.4:1:1:267910886:1 129027626 ID31734 U -
TCTTCCTGTTGATGGAAATTATAAGGTGACT
>1 dna:chromosome chromosome:RGSC3.4:1:1:267910886:1 129027626 ID58506 U -
TTCCTGTTGATGGAAATTATAAGGTGACT
>1 dna:chromosome chromosome:RGSC3.4:1:1:267910886:1 129027627 ID28812 U -
TCCTGTTGATGGAAATTATAAGGTGAC
>1 dna:chromosome chromosome:RGSC3.4:1:1:267910886:1 129027627 ID31733 U -
TCTTCCTGTTGATGGAAATTATAAGGTGAC
>1 dna:chromosome chromosome:RGSC3.4:1:1:267910886:1 129027627 ID58505 U -
TTCCTGTTGATGGAAATTATAAGGTGAC
>1 dna:chromosome chromosome:RGSC3.4:1:1:267910886:1 129027635 ID26999 U -
TCCCCAACTCTTCCTGTTGATGGAAATTAT
>1 dna:chromosome chromosome:RGSC3.4:1:1:267910886:1 129027672 ID48123 U -
TGGCTGTCTTCTTTCCTTCTCGGTC
>1 dna:chromosome chromosome:RGSC3.4:1:1:267910886:1 129027673 ID48122 U -
TGGCTGTCTTCTTTCCTTCTCGGT
>1 dna:chromosome chromosome:RGSC3.4:1:1:267910886:1 129027677 ID30321 U -
TCTCCATGGCTGTCTTCTTTCCTTCT
>1 dna:chromosome chromosome:RGSC3.4:1:1:267910886:1 129027735 ID14196 U -
TACAGAGGATTCTTATTCCCCAGAAAAGC
>1 dna:chromosome chromosome:RGSC3.4:1:1:267910886:1 129027737 ID14195 U -
TACAGAGGATTCTTATTCCCCAGAAAA
>1 dna:chromosome chromosome:RGSC3.4:1:1:267910886:1 129027740 ID27839 U -
TCCTACAGAGGATTCTTATTCCCCAGA
>1 dna:chromosome chromosome:RGSC3.4:1:1:267910886:1 129027740 ID52791 U -
TGTCCTACAGAGGATTCTTATTCCCCAGA
>1 dna:chromosome chromosome:RGSC3.4:1:1:267910886:1 129027742 ID52790 U -
TGTCCTACAGAGGATTCTTATTCCCCA
>1 dna:chromosome chromosome:RGSC3.4:1:1:267910886:1 129027765 ID12416 U -
TAAGGCCTGTGGAAGGGATGCTCTGTC
>1 dna:chromosome chromosome:RGSC3.4:1:1:267910886:1 129027765 ID61433 U -
TTTAAGGCCTGTGGAAGGGATGCTCTGTC
>1 dna:chromosome chromosome:RGSC3.4:1:1:267910886:1 129027770 ID25973 U -
TCCACTTTAAGGCCTGTGGAAGGGATGCT
>1 dna:chromosome chromosome:RGSC3.4:1:1:267910886:1 129027771 ID58112 U -
TTCCACTTTAAGGCCTGTGGAAGGGATGC
>1 dna:chromosome chromosome:RGSC3.4:1:1:267910886:1 129027772 ID25972 U -
TCCACTTTAAGGCCTGTGGAAGGGATG
>1 dna:chromosome chromosome:RGSC3.4:1:1:267910886:1 129027772 ID58111 U -
TTCCACTTTAAGGCCTGTGGAAGGGATG
>1 dna:chromosome chromosome:RGSC3.4:1:1:267910886:1 129027820 ID25600 U -
TCCAAGGGAAGTGGAGAAAGTGCCAAACC
>1 dna:chromosome chromosome:RGSC3.4:1:1:267910886:1 129027870 ID19369 U -
TAGGCCAACGTGCTTTATCGAGCCCTGCA
>1 dna:chromosome chromosome:RGSC3.4:1:1:267910886:1 129027874 ID36843 U -
TGAGATAGGCCAACGTGCTTTATCGAGCCC
>1 dna:chromosome chromosome:RGSC3.4:1:1:267910886:1 129027875 ID21699 U -
TATGAGATAGGCCAACGTGCTTTATCGAGCC
>1 dna:chromosome chromosome:RGSC3.4:1:1:267910886:1 129027875 ID36842 U -
TGAGATAGGCCAACGTGCTTTATCGAGCC
>1 dna:chromosome chromosome:RGSC3.4:1:1:267910886:1 129027876 ID36841 U -
TGAGATAGGCCAACGTGCTTTATCGAGC
>1 dna:chromosome chromosome:RGSC3.4:1:1:267910886:1 129027891 ID10166 U -
TAAACAACACTGCTGTATGAGATAGGCCAA
>1 dna:chromosome chromosome:RGSC3.4:1:1:267910886:1 129027892 ID737 U -
ACAACACTGCTGTATGAGATAGGCCA
>1 dna:chromosome chromosome:RGSC3.4:1:1:267910886:1 129027892 ID1184 U -
ACTGCTGTATGAGATAGGCCA
>1 dna:chromosome chromosome:RGSC3.4:1:1:267910886:1 129027892 ID3557 U -
CACTGCTGTATGAGATAGGCCA
>1 dna:chromosome chromosome:RGSC3.4:1:1:267910886:1 129027892 ID10165 U -
TAAACAACACTGCTGTATGAGATAGGCCA
>1 dna:chromosome chromosome:RGSC3.4:1:1:267910886:1 129027892 ID20726 U -
TATAAACAACACTGCTGTATGAGATAGGCCA
>1 dna:chromosome chromosome:RGSC3.4:1:1:267910886:1 129027893 ID20725 U -
TATAAACAACACTGCTGTATGAGATAGGCC
>1 dna:chromosome chromosome:RGSC3.4:1:1:267910886:1 129027897 ID20724 U -
TATAAACAACACTGCTGTATGAGATA
>1 dna:chromosome chromosome:RGSC3.4:1:1:267910886:1 129027934 ID2930 U -
ATTGATTTCACAACCCACTAATGGTTC
>1 dna:chromosome chromosome:RGSC3.4:1:1:267910886:1 129027935 ID2929 U -
ATTGATTTCACAACCCACTAATGGTT
>1 dna:chromosome chromosome:RGSC3.4:1:1:267910886:1 129028304 ID3814 U -
CAGCTGGGTTCAGAGGATAGC
>1 dna:chromosome chromosome:RGSC3.4:1:1:267910886:1 129028456 ID17229 U -
TAGACAGAGCATCTGAGGCCGCTCCCTGA
>1 dna:chromosome chromosome:RGSC3.4:1:1:267910886:1 129028463 ID3414 U -
CACAGAACGTAGACAGAGCATCTGAGGCCGC
>1 dna:chromosome chromosome:RGSC3.4:1:1:267910886:1 129028484 ID23054 U -
TCAAAGCAAGGAAGAGCCACAGAACGT
>1 dna:chromosome chromosome:RGSC3.4:1:1:267910886:1 129028486 ID23053 U -
TCAAAGCAAGGAAGAGCCACAGAAC
>1 dna:chromosome chromosome:RGSC3.4:1:1:267910886:1 129028580 ID22327 U -
TATTATTTCACTATTCTCTGGTTCCC
>1 dna:chromosome chromosome:RGSC3.4:1:1:267910886:1 129028581 ID10728 U -
TAAATATTATTTCACTATTCTCTGGTTCC
>1 dna:chromosome chromosome:RGSC3.4:1:1:267910886:1 129028582 ID10727 U -
TAAATATTATTTCACTATTCTCTGGTTC
>1 dna:chromosome chromosome:RGSC3.4:1:1:267910886:1 129028607 ID52763 U -
TGTCCCAGAAAGTTACAGGCATCTGCTAA
>1 dna:chromosome chromosome:RGSC3.4:1:1:267910886:1 129028650 ID25867 U -
TCCACCTGCTGTCTCTAGCCCCAGTCCCAA
>1 dna:chromosome chromosome:RGSC3.4:1:1:267910886:1 129028691 ID60552 U -
TTGGATTTCACACTTTCCTAGGGGCTGTTC
>1 dna:chromosome chromosome:RGSC3.4:1:1:267910886:1 129028742 ID11712 U -
TAACTTTATTTTGCTGGGAGGTCCCAAAC
>1 dna:chromosome chromosome:RGSC3.4:1:1:267910886:1 129028742 ID61606 U -
TTTATTTTGCTGGGAGGTCCCAAAC
>1 dna:chromosome chromosome:RGSC3.4:1:1:267910886:1 129028794 ID38928 U -
TGATCACAGAATGCTGGGTTGTTTGT
>1 dna:chromosome chromosome:RGSC3.4:1:1:267910886:1 129028866 ID42039 U -
TGCCACAAATCACATGGTCTTGCCCTGGT
>1 dna:chromosome chromosome:RGSC3.4:1:1:267910886:1 129028885 ID49209 U -
TGGGATTTGCAGTGCGTCCCTGCCACAAAT
>1 dna:chromosome chromosome:RGSC3.4:1:1:267910886:1 129028887 ID49208 U -
TGGGATTTGCAGTGCGTCCCTGCCACAA
>1 dna:chromosome chromosome:RGSC3.4:1:1:267910886:1 129028891 ID11473 U -
TAACCTTGGGATTTGCAGTGCGTCCCTGCC
>1 dna:chromosome chromosome:RGSC3.4:1:1:267910886:1 129028911 ID35853 U -
TGACTGGGCTGTTTCACACTAACCTTGGG
>1 dna:chromosome chromosome:RGSC3.4:1:1:267910886:1 129028955 ID30218 U -
TCTCATCGCAAGGCTTCACAGTGTATACA
>1 dna:chromosome chromosome:RGSC3.4:1:1:267910886:1 129028974 ID43450 U +
TGCGATGAGAGCCATTGCCTGGGCTGCCT
>1 dna:chromosome chromosome:RGSC3.4:1:1:267910886:1 129029000 ID15195 U -
TACCTACTTGACTCAGAAGTGCCTGTGAGG
>1 dna:chromosome chromosome:RGSC3.4:1:1:267910886:1 129029015 ID54307 U -
TGTGTCACATCTCTACCTACTTGACTCA
>1 dna:chromosome chromosome:RGSC3.4:1:1:267910886:1 129029035 ID9225 U -
GTGAAGTTTGTCACTTCTTTGTGTCAC
>1 dna:chromosome chromosome:RGSC3.4:1:1:267910886:1 129029054 ID12452 U -
TAAGGTACTCGGTAACTTCAGTGAAGTT
>1 dna:chromosome chromosome:RGSC3.4:1:1:267910886:1 129029055 ID61434 U -
TTTAAGGTACTCGGTAACTTCAGTGAAGT
>1 dna:chromosome chromosome:RGSC3.4:1:1:267910886:1 129029066 ID3807 U -
CAGCGTTTAAGGTACTCGGTAAC
>1 dna:chromosome chromosome:RGSC3.4:1:1:267910886:1 129029066 ID57388 U -
TTCAAATCAGCGTTTAAGGTACTCGGTAAC
>1 dna:chromosome chromosome:RGSC3.4:1:1:267910886:1 129029067 ID24444 U -
TCAGCGTTTAAGGTACTCGGTAA
>1 dna:chromosome chromosome:RGSC3.4:1:1:267910886:1 129029068 ID3806 U -
CAGCGTTTAAGGTACTCGGTA
>1 dna:chromosome chromosome:RGSC3.4:1:1:267910886:1 129029068 ID23130 U -
TCAAATCAGCGTTTAAGGTACTCGGTA
>1 dna:chromosome chromosome:RGSC3.4:1:1:267910886:1 129029083 ID54375 U -
TGTGTGACCGGCAATATTCAAATCAGCGT
>1 dna:chromosome chromosome:RGSC3.4:1:1:267910886:1 129029095 ID34304 U -
TGAATGTGTGACCGGCAATAT
>1 dna:chromosome chromosome:RGSC3.4:1:1:267910886:1 129029099 ID47932 U -
TGGCTAAAGTGAATGTGTGACCGGCA
>1 dna:chromosome chromosome:RGSC3.4:1:1:267910886:1 129029136 ID58000 U -
TTCCAAACATAATTCTGTACCTTTGCTGA
>1 dna:chromosome chromosome:RGSC3.4:1:1:267910886:1 129029191 ID2569 U -
ATGCATCTTTGAAAACCCTTCCCTCCC
>1 dna:chromosome chromosome:RGSC3.4:1:1:267910886:1 129029214 ID40670 U -
TGCAATCAAATGCTGCCTTAAGCCCAGATGC
>1 dna:chromosome chromosome:RGSC3.4:1:1:267910886:1 129029215 ID40669 U -
TGCAATCAAATGCTGCCTTAAGCCCAGATG
>1 dna:chromosome chromosome:RGSC3.4:1:1:267910886:1 129029219 ID59991 U -
TTGCAATCAAATGCTGCCTTAAGCCCA
>1 dna:chromosome chromosome:RGSC3.4:1:1:267910886:1 129029221 ID24691 U -
TCAGTTGCAATCAAATGCTGCCTTAAGCC
>1 dna:chromosome chromosome:RGSC3.4:1:1:267910886:1 129029387 ID54303 U -
TGTGTATTGAATGCCAGGGAGACTGTAGTC
>1 dna:chromosome chromosome:RGSC3.4:1:1:267910886:1 129029452 ID49556 U -
TGGGGACAAAATCCTAGCATGTGTA
>1 dna:chromosome chromosome:RGSC3.4:1:1:267910886:1 129029455 ID7746 U -
GCCGTGGGGACAAAATCCTAGCATGT
>1 dna:chromosome chromosome:RGSC3.4:1:1:267910886:1 129029468 ID26161 U -
TCCAGGACCGTCCACTTAGCCGTGGGGACAA
>1 dna:chromosome chromosome:RGSC3.4:1:1:267910886:1 129029469 ID26160 U -
TCCAGGACCGTCCACTTAGCCGTGGGGACA
>1 dna:chromosome chromosome:RGSC3.4:1:1:267910886:1 129029505 ID48698 U -
TGGGACTGAACTAAAGCTCAAGTCTGG
>1 dna:chromosome chromosome:RGSC3.4:1:1:267910886:1 129029574 ID8032 U -
GCTGTTCCTGCTGCCGAGTGAGCCC
>1 dna:chromosome chromosome:RGSC3.4:1:1:267910886:1 129029652 ID24290 U -
TCAGAGTACAATGATGACCAGCGGAGAC
>1 dna:chromosome chromosome:RGSC3.4:1:1:267910886:1 129029658 ID24289 U -
TCAGAGTACAATGATGACCAGC
>1 dna:chromosome chromosome:RGSC3.4:1:1:267910886:1 129029661 ID31725 U -
TCTTCCCCAACTCAGAGTACAATGATGACC
>1 dna:chromosome chromosome:RGSC3.4:1:1:267910886:1 129029715 ID34554 U -
TGACAACACGAACATGCTAGAGGCCAA
>1 dna:chromosome chromosome:RGSC3.4:1:1:267910886:1 129029716 ID34553 U -
TGACAACACGAACATGCTAGAGGCCA
>1 dna:chromosome chromosome:RGSC3.4:1:1:267910886:1 129029725 ID53092 U -
TGTCTTCTCCTGACAACACGAACATGC
>1 dna:chromosome chromosome:RGSC3.4:1:1:267910886:1 129029767 ID53685 U -
TGTGATCTCATCCTAGCCATTACCACTCTCT
>1 dna:chromosome chromosome:RGSC3.4:1:1:267910886:1 129029780 ID55472 U -
TGTTTGTGTGATCTCATCCTAGCC
>1 dna:chromosome chromosome:RGSC3.4:1:1:267910886:1 129029791 ID27159 U -
TCCCGTTGCAGGTGTTTGTGTGATC
>1 dna:chromosome chromosome:RGSC3.4:1:1:267910886:1 129029797 ID35549 U -
TGACGTGAAATCCCGTTGCAGGTGTTTGT
>1 dna:chromosome chromosome:RGSC3.4:1:1:267910886:1 129029812 ID10627 U -
TAAAGTGAAAACTGACGTGAAATCCC
>1 dna:chromosome chromosome:RGSC3.4:1:1:267910886:1 129029813 ID10626 U -
TAAAGTGAAAACTGACGTGAAATCC
>1 dna:chromosome chromosome:RGSC3.4:1:1:267910886:1 129029827 ID33031 U -
TGAAATGTTCTCCCCATTTTAAAGTGAAAA
>1 dna:chromosome chromosome:RGSC3.4:1:1:267910886:1 129029830 ID33030 U -
TGAAATGTTCTCCCCATTTTAAAGTGA
>1 dna:chromosome chromosome:RGSC3.4:1:1:267910886:1 129029874 ID25308 U -
TCCAAACGCCTATACATTTCTCCCCATGC
>1 dna:chromosome chromosome:RGSC3.4:1:1:267910886:1 129029920 ID33244 U -
TGAACATAGAGGTATCGATGGGGATGG
>1 dna:chromosome chromosome:RGSC3.4:1:1:267910886:1 129029921 ID33243 U -
TGAACATAGAGGTATCGATGGGGATG
>1 dna:chromosome chromosome:RGSC3.4:1:1:267910886:1 129029931 ID482 U -
AAGGCCACAGTGAACATAGAGGTATC
>1 dna:chromosome chromosome:RGSC3.4:1:1:267910886:1 129029954 ID26325 U -
TCCATATGGAGTAGCTTAGTCAACTTAAG
>1 dna:chromosome chromosome:RGSC3.4:1:1:267910886:1 129030041 ID35156 U -
TGACATGGATTCTGAGTCAGTTGCTTTAT
>1 dna:chromosome chromosome:RGSC3.4:1:1:267910886:1 129030042 ID35155 U -
TGACATGGATTCTGAGTCAGTTGCTTTA
>1 dna:chromosome chromosome:RGSC3.4:1:1:267910886:1 129030043 ID35154 U -
TGACATGGATTCTGAGTCAGTTGCTTT
>1 dna:chromosome chromosome:RGSC3.4:1:1:267910886:1 129030066 ID6099 U -
GAAAAGTAACGGTGTCGATGAC
>1 dna:chromosome chromosome:RGSC3.4:1:1:267910886:1 129030066 ID33979 U -
TGAATAAAGAAAAGTAACGGTGTCGATGAC
>1 dna:chromosome chromosome:RGSC3.4:1:1:267910886:1 129030067 ID10391 U -
TAAAGAAAAGTAACGGTGTCGATGA
>1 dna:chromosome chromosome:RGSC3.4:1:1:267910886:1 129030067 ID33978 U -
TGAATAAAGAAAAGTAACGGTGTCGATGA
>1 dna:chromosome chromosome:RGSC3.4:1:1:267910886:1 129030068 ID78 U -
AAAGAAAAGTAACGGTGTCGATG
>1 dna:chromosome chromosome:RGSC3.4:1:1:267910886:1 129030069 ID1254 U -
AGAAAAGTAACGGTGTCGAT
>1 dna:chromosome chromosome:RGSC3.4:1:1:267910886:1 129030069 ID10390 U -
TAAAGAAAAGTAACGGTGTCGAT
>1 dna:chromosome chromosome:RGSC3.4:1:1:267910886:1 129030070 ID77 U -
AAAGAAAAGTAACGGTGTCGA
>1 dna:chromosome chromosome:RGSC3.4:1:1:267910886:1 129030072 ID305 U -
AAGAAAAGTAACGGTGTC
>1 dna:chromosome chromosome:RGSC3.4:1:1:267910886:1 129030072 ID2160 U -
ATAAAGAAAAGTAACGGTGTC
>1 dna:chromosome chromosome:RGSC3.4:1:1:267910886:1 129030072 ID6365 U -
GAATAAAGAAAAGTAACGGTGTC
>1 dna:chromosome chromosome:RGSC3.4:1:1:267910886:1 129030072 ID9602 U -
GTTTGTTTGAATAAAGAAAAGTAACGGTGTC
>1 dna:chromosome chromosome:RGSC3.4:1:1:267910886:1 129030072 ID33977 U -
TGAATAAAGAAAAGTAACGGTGTC
>1 dna:chromosome chromosome:RGSC3.4:1:1:267910886:1 129030072 ID61285 U -
TTGTTTGAATAAAGAAAAGTAACGGTGTC
>1 dna:chromosome chromosome:RGSC3.4:1:1:267910886:1 129030072 ID61949 U -
TTTGAATAAAGAAAAGTAACGGTGTC
>1 dna:chromosome chromosome:RGSC3.4:1:1:267910886:1 129030072 ID62284 U -
TTTGTTTGAATAAAGAAAAGTAACGGTGTC
>1 dna:chromosome chromosome:RGSC3.4:1:1:267910886:1 129030073 ID9601 U -
GTTTGTTTGAATAAAGAAAAGTAACGGTGT
>1 dna:chromosome chromosome:RGSC3.4:1:1:267910886:1 129030073 ID55475 U -
TGTTTGTTTGAATAAAGAAAAGTAACGGTGT
>1 dna:chromosome chromosome:RGSC3.4:1:1:267910886:1 129030075 ID9600 U -
GTTTGTTTGAATAAAGAAAAGTAACGGT
>1 dna:chromosome chromosome:RGSC3.4:1:1:267910886:1 129030164 ID8639 U -
GGGACAGTGTGTCTTTCAGGACGTTCTGCC
>1 dna:chromosome chromosome:RGSC3.4:1:1:267910886:1 129030207 ID705 U -
AATTTAAGGATGCCAAACCATTGA
>1 dna:chromosome chromosome:RGSC3.4:1:1:267910886:1 129030207 ID1353 U -
AGAATTTAAGGATGCCAAACCATTGA
>1 dna:chromosome chromosome:RGSC3.4:1:1:267910886:1 129030207 ID2975 U -
ATTTAAGGATGCCAAACCATTGA
>1 dna:chromosome chromosome:RGSC3.4:1:1:267910886:1 129030207 ID23693 U -
TCACAGAATTTAAGGATGCCAAACCATTGA
>1 dna:chromosome chromosome:RGSC3.4:1:1:267910886:1 129030207 ID56509 U -
TTAAGGATGCCAAACCATTGA
>1 dna:chromosome chromosome:RGSC3.4:1:1:267910886:1 129030207 ID61431 U -
TTTAAGGATGCCAAACCATTGA
>1 dna:chromosome chromosome:RGSC3.4:1:1:267910886:1 129030208 ID23692 U -
TCACAGAATTTAAGGATGCCAAACCATTG
>1 dna:chromosome chromosome:RGSC3.4:1:1:267910886:1 129030212 ID23691 U -
TCACAGAATTTAAGGATGCCAAACC
>1 dna:chromosome chromosome:RGSC3.4:1:1:267910886:1 129030252 ID33129 U -
TGAAATTTTATTTTGTGGCCCTCCTGTGA
>1 dna:chromosome chromosome:RGSC3.4:1:1:267910886:1 129030254 ID62456 U -
TTTTATTTTGTGGCCCTCCTGT
>1 dna:chromosome chromosome:RGSC3.4:1:1:267910886:1 129030255 ID33128 U -
TGAAATTTTATTTTGTGGCCCTCCTG
>1 dna:chromosome chromosome:RGSC3.4:1:1:267910886:1 129030256 ID33127 U -
TGAAATTTTATTTTGTGGCCCTCCT
>1 dna:chromosome chromosome:RGSC3.4:1:1:267910886:1 129030275 ID11161 U -
TAACAGATGTCACTGGGGTCCATTTGAAAT
>1 dna:chromosome chromosome:RGSC3.4:1:1:267910886:1 129030286 ID47407 U -
TGGCAGAGCTAACAGATGTCACTGGGGT
>1 dna:chromosome chromosome:RGSC3.4:1:1:267910886:1 129030403 ID69 U +
AAACTCTTGCATCCAGTACACCCTCAGCGTGG
>1 dna:chromosome chromosome:RGSC3.4:1:1:267910886:1 129030411 ID26742 U -
TCCCACGCTGAGGGTGTACTGGATGC
>1 dna:chromosome chromosome:RGSC3.4:1:1:267910886:1 129030486 ID3585 U -
CAGAAAAATAACAATGGCAGGTTC
>1 dna:chromosome chromosome:RGSC3.4:1:1:267910886:1 129030486 ID10742 U -
TAAATCAGAAAAATAACAATGGCAGGTTC
>1 dna:chromosome chromosome:RGSC3.4:1:1:267910886:1 129030489 ID3584 U -
CAGAAAAATAACAATGGCAGG
>1 dna:chromosome chromosome:RGSC3.4:1:1:267910886:1 129030506 ID30982 U +
TCTGATTTAAGAAAAAGAAATTACAGGC
>1 dna:chromosome chromosome:RGSC3.4:1:1:267910886:1 129030508 ID7599 U -
GCCAAGCCTGTAATTTCTTTTTCTTAAATCA
>1 dna:chromosome chromosome:RGSC3.4:1:1:267910886:1 129030531 ID20767 U -
TATAAATCAAGATGAAGTCCATGCCAAGCC
>1 dna:chromosome chromosome:RGSC3.4:1:1:267910886:1 129030533 ID10737 U -
TAAATCAAGATGAAGTCCATGCCAAG
>1 dna:chromosome chromosome:RGSC3.4:1:1:267910886:1 129030542 ID12576 U -
TAAGTGAGTGCTATAAATCAAGATGAAGTC
>1 dna:chromosome chromosome:RGSC3.4:1:1:267910886:1 129030545 ID12575 U -
TAAGTGAGTGCTATAAATCAAGATGAA
>1 dna:chromosome chromosome:RGSC3.4:1:1:267910886:1 129030551 ID7968 U -
GCTGAATTATAAGTGAGTGCTATAAATCAA
>1 dna:chromosome chromosome:RGSC3.4:1:1:267910886:1 129030684 ID3 U -
AAAAAAAACAGAAAGAGGTGAGCCCT
>1 dna:chromosome chromosome:RGSC3.4:1:1:267910886:1 129030846 ID34565 U -
TGACAACATTCCGATGGCAGTTGGGAGA
>1 dna:chromosome chromosome:RGSC3.4:1:1:267910886:1 129030856 ID36259 U -
TGAGAACTTTGACAACATTCCGATGGC
>1 dna:chromosome chromosome:RGSC3.4:1:1:267910886:1 129030967 ID34067 U +
TGAATCACTGGAAATGCTCAATC
>1 dna:chromosome chromosome:RGSC3.4:1:1:267910886:1 129030985 ID3283 U +
CAATCCACTTAATGACAATTCCCATTA
>1 dna:chromosome chromosome:RGSC3.4:1:1:267910886:1 129030997 ID34705 U +
TGACAATTCCCATTACAGGTTTCAGGGT
>1 dna:chromosome chromosome:RGSC3.4:1:1:267910886:1 129031036 ID21185 U +
TATCAAAAGTCTTGCTAAAGGAAACTCTGA
>1 dna:chromosome chromosome:RGSC3.4:1:1:267910886:1 129031038 ID22926 U +
TCAAAAGTCTTGCTAAAGGA
>1 dna:chromosome chromosome:RGSC3.4:1:1:267910886:1 129031038 ID22927 U +
TCAAAAGTCTTGCTAAAGGAA
>1 dna:chromosome chromosome:RGSC3.4:1:1:267910886:1 129031038 ID22928 U +
TCAAAAGTCTTGCTAAAGGAAACTCTGA
>1 dna:chromosome chromosome:RGSC3.4:1:1:267910886:1 129031038 ID22929 U +
TCAAAAGTCTTGCTAAAGGAAACTCTGAT
>1 dna:chromosome chromosome:RGSC3.4:1:1:267910886:1 129031038 ID22930 U +
TCAAAAGTCTTGCTAAAGGAAACTCTGATA
>1 dna:chromosome chromosome:RGSC3.4:1:1:267910886:1 129031063 ID38837 U +
TGATATGGGAATCCTAGTGCGCT
>1 dna:chromosome chromosome:RGSC3.4:1:1:267910886:1 129031063 ID38838 U +
TGATATGGGAATCCTAGTGCGCTGGG
>1 dna:chromosome chromosome:RGSC3.4:1:1:267910886:1 129031063 ID38839 U +
TGATATGGGAATCCTAGTGCGCTGGGC
>1 dna:chromosome chromosome:RGSC3.4:1:1:267910886:1 129031063 ID38840 U +
TGATATGGGAATCCTAGTGCGCTGGGCAG
>1 dna:chromosome chromosome:RGSC3.4:1:1:267910886:1 129031074 ID28031 U +
TCCTAGTGCGCTGGGCAGTGGAGGT
>1 dna:chromosome chromosome:RGSC3.4:1:1:267910886:1 129031088 ID4277 U -
CCAAATCCCAACACCACAGACCTCCACTGC
>1 dna:chromosome chromosome:RGSC3.4:1:1:267910886:1 129031114 ID60607 U +
TTGGCCATAACACAGCCCTTCCCCAGC
>1 dna:chromosome chromosome:RGSC3.4:1:1:267910886:1 129031154 ID60116 U +
TTGCCATGGCTCATATACTTCCAGGCA
>1 dna:chromosome chromosome:RGSC3.4:1:1:267910886:1 129031155 ID42504 U +
TGCCATGGCTCATATACTTCCAGGCAGA
>1 dna:chromosome chromosome:RGSC3.4:1:1:267910886:1 129031155 ID42505 U +
TGCCATGGCTCATATACTTCCAGGCAGAC
>1 dna:chromosome chromosome:RGSC3.4:1:1:267910886:1 129031225 ID46515 U +
TGGAGAGTTCAGTGCCGGGTTTAAAAAGT
>1 dna:chromosome chromosome:RGSC3.4:1:1:267910886:1 129031246 ID9729 U +
TAAAAAGTTGCCTTTTGCCCAGCACCC
>1 dna:chromosome chromosome:RGSC3.4:1:1:267910886:1 129031246 ID9730 U +
TAAAAAGTTGCCTTTTGCCCAGCACCCA
>1 dna:chromosome chromosome:RGSC3.4:1:1:267910886:1 129031287 ID48479 U +
TGGGAAGCTGGCCACTGACAGATCTTGGC
>1 dna:chromosome chromosome:RGSC3.4:1:1:267910886:1 129031298 ID4339 U +
CCACTGACAGATCTTGGCAGCCTTGCAGC
>1 dna:chromosome chromosome:RGSC3.4:1:1:267910886:1 129031305 ID3731 U +
CAGATCTTGGCAGCCTTGCAGCATGA
>1 dna:chromosome chromosome:RGSC3.4:1:1:267910886:1 129031328 ID38327 U +
TGAGTTGCTGGCTTCTTAGTGTTTC
>1 dna:chromosome chromosome:RGSC3.4:1:1:267910886:1 129031336 ID48205 U +
TGGCTTCTTAGTGTTTCACTCCTGTGAGC
>1 dna:chromosome chromosome:RGSC3.4:1:1:267910886:1 129031414 ID57408 U +
TTCAACACCCCTAGGAGCCTCTGTAAT
>1 dna:chromosome chromosome:RGSC3.4:1:1:267910886:1 129031425 ID19038 U +
TAGGAGCCTCTGTAATGCCGTCCGCCCT
>1 dna:chromosome chromosome:RGSC3.4:1:1:267910886:1 129031435 ID51966 U +
TGTAATGCCGTCCGCCCTAGATCAA
>1 dna:chromosome chromosome:RGSC3.4:1:1:267910886:1 129031457 ID3213 U +
CAAGACCTGCAGAGGGCATCTTAAGAGAT
>1 dna:chromosome chromosome:RGSC3.4:1:1:267910886:1 129031477 ID56488 U +
TTAAGAGATGGAGGCCCTTCTTTTT
>1 dna:chromosome chromosome:RGSC3.4:1:1:267910886:1 129031510 ID8537 U -
GGCCTTACGAAGCCACTGTATTTTTACGTG
>1 dna:chromosome chromosome:RGSC3.4:1:1:267910886:1 129031525 ID48195 U +
TGGCTTCGTAAGGCCTCATTTGGAGA
>1 dna:chromosome chromosome:RGSC3.4:1:1:267910886:1 129031533 ID12415 U +
TAAGGCCTCATTTGGAGATTGAACTTTT
>1 dna:chromosome chromosome:RGSC3.4:1:1:267910886:1 129031551 ID59558 U +
TTGAACTTTTGAAAAAAAGTCTTTGGGC
>1 dna:chromosome chromosome:RGSC3.4:1:1:267910886:1 129031552 ID33518 U +
TGAACTTTTGAAAAAAAGTCTTTGGG
>1 dna:chromosome chromosome:RGSC3.4:1:1:267910886:1 129031552 ID33519 U +
TGAACTTTTGAAAAAAAGTCTTTGGGC
>1 dna:chromosome chromosome:RGSC3.4:1:1:267910886:1 129031552 ID33520 U +
TGAACTTTTGAAAAAAAGTCTTTGGGCT
>1 dna:chromosome chromosome:RGSC3.4:1:1:267910886:1 129031552 ID33521 U +
TGAACTTTTGAAAAAAAGTCTTTGGGCTC
>1 dna:chromosome chromosome:RGSC3.4:1:1:267910886:1 129031552 ID33522 U +
TGAACTTTTGAAAAAAAGTCTTTGGGCTCA
>1 dna:chromosome chromosome:RGSC3.4:1:1:267910886:1 129031552 ID33523 U +
TGAACTTTTGAAAAAAAGTCTTTGGGCTCAA
>1 dna:chromosome chromosome:RGSC3.4:1:1:267910886:1 129031552 ID33524 U +
TGAACTTTTGAAAAAAAGTCTTTGGGCTCAAG
>1 dna:chromosome chromosome:RGSC3.4:1:1:267910886:1 129031559 ID59406 U +
TTGAAAAAAAGTCTTTGGGCTCAAGGC
>1 dna:chromosome chromosome:RGSC3.4:1:1:267910886:1 129031560 ID32190 U +
TGAAAAAAAGTCTTTGGGCTCAAGG
>1 dna:chromosome chromosome:RGSC3.4:1:1:267910886:1 129031560 ID32191 U +
TGAAAAAAAGTCTTTGGGCTCAAGGC
>1 dna:chromosome chromosome:RGSC3.4:1:1:267910886:1 129031590 ID48555 U +
TGGGAATGAGGTTCAGAACACAGGGC
>1 dna:chromosome chromosome:RGSC3.4:1:1:267910886:1 129031590 ID48556 U +
TGGGAATGAGGTTCAGAACACAGGGCT
>1 dna:chromosome chromosome:RGSC3.4:1:1:267910886:1 129031590 ID48557 U +
TGGGAATGAGGTTCAGAACACAGGGCTCA
>1 dna:chromosome chromosome:RGSC3.4:1:1:267910886:1 129031590 ID48558 U +
TGGGAATGAGGTTCAGAACACAGGGCTCAC
>1 dna:chromosome chromosome:RGSC3.4:1:1:267910886:1 129031590 ID48559 U +
TGGGAATGAGGTTCAGAACACAGGGCTCACCC
>1 dna:chromosome chromosome:RGSC3.4:1:1:267910886:1 129031596 ID37914 U +
TGAGGTTCAGAACACAGGGCTCACC
>1 dna:chromosome chromosome:RGSC3.4:1:1:267910886:1 129031596 ID37915 U +
TGAGGTTCAGAACACAGGGCTCACCCGT
>1 dna:chromosome chromosome:RGSC3.4:1:1:267910886:1 129031596 ID37916 U +
TGAGGTTCAGAACACAGGGCTCACCCGTG
>1 dna:chromosome chromosome:RGSC3.4:1:1:267910886:1 129031596 ID37917 U +
TGAGGTTCAGAACACAGGGCTCACCCGTGC
>1 dna:chromosome chromosome:RGSC3.4:1:1:267910886:1 129031602 ID24094 U +
TCAGAACACAGGGCTCACCCGTGCTAGT
>1 dna:chromosome chromosome:RGSC3.4:1:1:267910886:1 129031623 ID43931 U +
TGCTAGTCACCCCCTCGCATGT
>1 dna:chromosome chromosome:RGSC3.4:1:1:267910886:1 129031623 ID43932 U +
TGCTAGTCACCCCCTCGCATGTCAGTCC
>1 dna:chromosome chromosome:RGSC3.4:1:1:267910886:1 129031637 ID29369 U +
TCGCATGTCAGTCCTGGGCACTTTTGGA
>1 dna:chromosome chromosome:RGSC3.4:1:1:267910886:1 129031698 ID30380 U +
TCTCCTGGTATAGATCAAGGCCTTACAGAC
>1 dna:chromosome chromosome:RGSC3.4:1:1:267910886:1 129031700 ID28697 U +
TCCTGGTATAGATCAAGGCCTTACAGACT
>1 dna:chromosome chromosome:RGSC3.4:1:1:267910886:1 129031702 ID5682 U +
CTGGTATAGATCAAGGCCTTACAGAC
>1 dna:chromosome chromosome:RGSC3.4:1:1:267910886:1 129031703 ID50437 U +
TGGTATAGATCAAGGCCTTACAGACTATTT
>1 dna:chromosome chromosome:RGSC3.4:1:1:267910886:1 129031708 ID17665 U +
TAGATCAAGGCCTTACAGACTATTTTGTGA
>1 dna:chromosome chromosome:RGSC3.4:1:1:267910886:1 129031708 ID17666 U +
TAGATCAAGGCCTTACAGACTATTTTGTGAC
>1 dna:chromosome chromosome:RGSC3.4:1:1:267910886:1 129031720 ID56647 U +
TTACAGACTATTTTGTGACTTTGGGGA
>1 dna:chromosome chromosome:RGSC3.4:1:1:267910886:1 129031720 ID56648 U +
TTACAGACTATTTTGTGACTTTGGGGAC
>1 dna:chromosome chromosome:RGSC3.4:1:1:267910886:1 129031721 ID14169 U +
TACAGACTATTTTGTGACTTTGGGGA
>1 dna:chromosome chromosome:RGSC3.4:1:1:267910886:1 129031721 ID14170 U +
TACAGACTATTTTGTGACTTTGGGGAC
>1 dna:chromosome chromosome:RGSC3.4:1:1:267910886:1 129031721 ID14171 U +
TACAGACTATTTTGTGACTTTGGGGACTA
>1 dna:chromosome chromosome:RGSC3.4:1:1:267910886:1 129031731 ID62241 U +
TTTGTGACTTTGGGGACTAGGTCTCTTTGC
>1 dna:chromosome chromosome:RGSC3.4:1:1:267910886:1 129031733 ID53495 U +
TGTGACTTTGGGGACTAGGTCTCTTT
>1 dna:chromosome chromosome:RGSC3.4:1:1:267910886:1 129031733 ID53496 U +
TGTGACTTTGGGGACTAGGTCTCTTTGC
>1 dna:chromosome chromosome:RGSC3.4:1:1:267910886:1 129031769 ID7961 U +
GCTGAACTGAATGTAAAGGGACACACAGG
>1 dna:chromosome chromosome:RGSC3.4:1:1:267910886:1 129031771 ID33437 U +
TGAACTGAATGTAAAGGGACACACAGGAGC
>1 dna:chromosome chromosome:RGSC3.4:1:1:267910886:1 129031776 ID34260 U +
TGAATGTAAAGGGACACACAGGAGC
>1 dna:chromosome chromosome:RGSC3.4:1:1:267910886:1 129031776 ID34261 U +
TGAATGTAAAGGGACACACAGGAGCAG
>1 dna:chromosome chromosome:RGSC3.4:1:1:267910886:1 129031776 ID34262 U +
TGAATGTAAAGGGACACACAGGAGCAGCT
>1 dna:chromosome chromosome:RGSC3.4:1:1:267910886:1 129031780 ID51805 U +
TGTAAAGGGACACACAGGAGCAGCTGC
>1 dna:chromosome chromosome:RGSC3.4:1:1:267910886:1 129031823 ID53209 U +
TGTGAACAAAGAAACTTCGACAGAAGCTT
>1 dna:chromosome chromosome:RGSC3.4:1:1:267910886:1 129031825 ID33141 U +
TGAACAAAGAAACTTCGACAGAAGCTT
>1 dna:chromosome chromosome:RGSC3.4:1:1:267910886:1 129031825 ID33142 U +
TGAACAAAGAAACTTCGACAGAAGCTTT
>1 dna:chromosome chromosome:RGSC3.4:1:1:267910886:1 129031835 ID296 U +
AACTTCGACAGAAGCTTTCCCCTCAGGCC
>1 dna:chromosome chromosome:RGSC3.4:1:1:267910886:1 129031857 ID24515 U +
TCAGGCCTGCCATGTGTTCAGACCTA
>1 dna:chromosome chromosome:RGSC3.4:1:1:267910886:1 129031864 ID42537 U +
TGCCATGTGTTCAGACCTAGAGAGCTGC
>1 dna:chromosome chromosome:RGSC3.4:1:1:267910886:1 129031864 ID42538 U +
TGCCATGTGTTCAGACCTAGAGAGCTGCAGC
>1 dna:chromosome chromosome:RGSC3.4:1:1:267910886:1 129031869 ID54542 U +
TGTGTTCAGACCTAGAGAGCTGCAGC
>1 dna:chromosome chromosome:RGSC3.4:1:1:267910886:1 129031869 ID54543 U +
TGTGTTCAGACCTAGAGAGCTGCAGCC
>1 dna:chromosome chromosome:RGSC3.4:1:1:267910886:1 129031869 ID54544 U +
TGTGTTCAGACCTAGAGAGCTGCAGCCGT
>1 dna:chromosome chromosome:RGSC3.4:1:1:267910886:1 129031869 ID54545 U +
TGTGTTCAGACCTAGAGAGCTGCAGCCGTG
>1 dna:chromosome chromosome:RGSC3.4:1:1:267910886:1 129031874 ID24190 U +
TCAGACCTAGAGAGCTGCAGCCGTGGAGT
>1 dna:chromosome chromosome:RGSC3.4:1:1:267910886:1 129031903 ID3795 U +
CAGCCTAGTACAAGCTTCCTATTCTGGT
>1 dna:chromosome chromosome:RGSC3.4:1:1:267910886:1 129031905 ID7766 U +
GCCTAGTACAAGCTTCCTATTCTGGTGATA
>1 dna:chromosome chromosome:RGSC3.4:1:1:267910886:1 129031908 ID20001 U +
TAGTACAAGCTTCCTATTCTGGTGA
>1 dna:chromosome chromosome:RGSC3.4:1:1:267910886:1 129031908 ID20002 U +
TAGTACAAGCTTCCTATTCTGGTGAT
>1 dna:chromosome chromosome:RGSC3.4:1:1:267910886:1 129031908 ID20003 U +
TAGTACAAGCTTCCTATTCTGGTGATA
>1 dna:chromosome chromosome:RGSC3.4:1:1:267910886:1 129031908 ID20004 U +
TAGTACAAGCTTCCTATTCTGGTGATAAC
>1 dna:chromosome chromosome:RGSC3.4:1:1:267910886:1 129031908 ID20005 U +
TAGTACAAGCTTCCTATTCTGGTGATAACT
>1 dna:chromosome chromosome:RGSC3.4:1:1:267910886:1 129031911 ID13785 U +
TACAAGCTTCCTATTCTGGTGATAACTGC
>1 dna:chromosome chromosome:RGSC3.4:1:1:267910886:1 129031913 ID3237 U +
CAAGCTTCCTATTCTGGTGATAACTGC
>1 dna:chromosome chromosome:RGSC3.4:1:1:267910886:1 129031919 ID28134 U +
TCCTATTCTGGTGATAACTGCTACT
>1 dna:chromosome chromosome:RGSC3.4:1:1:267910886:1 129031919 ID28135 U +
TCCTATTCTGGTGATAACTGCTACTG
>1 dna:chromosome chromosome:RGSC3.4:1:1:267910886:1 129031919 ID28136 U +
TCCTATTCTGGTGATAACTGCTACTGGT
>1 dna:chromosome chromosome:RGSC3.4:1:1:267910886:1 129031919 ID28137 U +
TCCTATTCTGGTGATAACTGCTACTGGTAC
>1 dna:chromosome chromosome:RGSC3.4:1:1:267910886:1 129031927 ID50985 U +
TGGTGATAACTGCTACTGGTACATGG
>1 dna:chromosome chromosome:RGSC3.4:1:1:267910886:1 129031927 ID50986 U +
TGGTGATAACTGCTACTGGTACATGGC
>1 dna:chromosome chromosome:RGSC3.4:1:1:267910886:1 129031927 ID50987 U +
TGGTGATAACTGCTACTGGTACATGGCC
>1 dna:chromosome chromosome:RGSC3.4:1:1:267910886:1 129031927 ID50988 U +
TGGTGATAACTGCTACTGGTACATGGCCC
>1 dna:chromosome chromosome:RGSC3.4:1:1:267910886:1 129031990 ID35959 U +
TGACTTATCTGCTCAGAACAGCTGTG
>1 dna:chromosome chromosome:RGSC3.4:1:1:267910886:1 129031990 ID35960 U +
TGACTTATCTGCTCAGAACAGCTGTGT
>1 dna:chromosome chromosome:RGSC3.4:1:1:267910886:1 129031990 ID35961 U +
TGACTTATCTGCTCAGAACAGCTGTGTC
>1 dna:chromosome chromosome:RGSC3.4:1:1:267910886:1 129031990 ID35963 U +
TGACTTATCTGCTCAGAACAGCTGTGTCC
>1 dna:chromosome chromosome:RGSC3.4:1:1:267910886:1 129031990 ID35964 U +
TGACTTATCTGCTCAGAACAGCTGTGTCCT
>1 dna:chromosome chromosome:RGSC3.4:1:1:267910886:1 129031990 ID35965 U +
TGACTTATCTGCTCAGAACAGCTGTGTCCTC
>1 dna:chromosome chromosome:RGSC3.4:1:1:267910886:1 129031995 ID21507 U +
TATCTGCTCAGAACAGCTGTGTCCTCACC
>1 dna:chromosome chromosome:RGSC3.4:1:1:267910886:1 129031997 ID31106 U +
TCTGCTCAGAACAGCTGTGTCCT
>1 dna:chromosome chromosome:RGSC3.4:1:1:267910886:1 129031997 ID31107 U +
TCTGCTCAGAACAGCTGTGTCCTCACCCC
>1 dna:chromosome chromosome:RGSC3.4:1:1:267910886:1 129031997 ID31108 U +
TCTGCTCAGAACAGCTGTGTCCTCACCCCC
>1 dna:chromosome chromosome:RGSC3.4:1:1:267910886:1 129032030 ID4554 U +
CCCGAAAGTTGACTTGGAAGAAAAGC
>1 dna:chromosome chromosome:RGSC3.4:1:1:267910886:1 129032044 ID45690 U +
TGGAAGAAAAGCCCAGGTTCAGTTTGTCAC
>1 dna:chromosome chromosome:RGSC3.4:1:1:267910886:1 129032049 ID33911 U -
TGAAGTGACAAACTGAACCTGGGCTTTTC
>1 dna:chromosome chromosome:RGSC3.4:1:1:267910886:1 129032068 ID52510 U +
TGTCACTTCAGTCGAACTGATCACTATAC
>1 dna:chromosome chromosome:RGSC3.4:1:1:267910886:1 129032068 ID52511 U +
TGTCACTTCAGTCGAACTGATCACTATACC
>1 dna:chromosome chromosome:RGSC3.4:1:1:267910886:1 129032094 ID15103 U +
TACCCTGACTATGACAGAATGACAGAGGG
>1 dna:chromosome chromosome:RGSC3.4:1:1:267910886:1 129032094 ID15104 U +
TACCCTGACTATGACAGAATGACAGAGGGC
>1 dna:chromosome chromosome:RGSC3.4:1:1:267910886:1 129032099 ID35658 U +
TGACTATGACAGAATGACAGAGGGCC
>1 dna:chromosome chromosome:RGSC3.4:1:1:267910886:1 129032099 ID35659 U +
TGACTATGACAGAATGACAGAGGGCCA
>1 dna:chromosome chromosome:RGSC3.4:1:1:267910886:1 129032099 ID35660 U +
TGACTATGACAGAATGACAGAGGGCCATC
>1 dna:chromosome chromosome:RGSC3.4:1:1:267910886:1 129032105 ID34873 U +
TGACAGAATGACAGAGGGCCATC
>1 dna:chromosome chromosome:RGSC3.4:1:1:267910886:1 129032105 ID34874 U +
TGACAGAATGACAGAGGGCCATCTAT
>1 dna:chromosome chromosome:RGSC3.4:1:1:267910886:1 129032105 ID34875 U +
TGACAGAATGACAGAGGGCCATCTATGC
>1 dna:chromosome chromosome:RGSC3.4:1:1:267910886:1 129032105 ID34876 U +
TGACAGAATGACAGAGGGCCATCTATGCCTGC
>1 dna:chromosome chromosome:RGSC3.4:1:1:267910886:1 129032110 ID7526 U -
GCAGGCATAGATGGCCCTCTGTCATTC
>1 dna:chromosome chromosome:RGSC3.4:1:1:267910886:1 129032126 ID29963 U +
TCTATGCCTGCGCCCATCCTAAGC
>1 dna:chromosome chromosome:RGSC3.4:1:1:267910886:1 129032130 ID43113 U +
TGCCTGCGCCCATCCTAAGCCAGATC
>1 dna:chromosome chromosome:RGSC3.4:1:1:267910886:1 129032130 ID43114 U +
TGCCTGCGCCCATCCTAAGCCAGATCC
>1 dna:chromosome chromosome:RGSC3.4:1:1:267910886:1 129032134 ID43486 U +
TGCGCCCATCCTAAGCCAGATCCTGGAGA
>1 dna:chromosome chromosome:RGSC3.4:1:1:267910886:1 129032145 ID12208 U +
TAAGCCAGATCCTGGAGAAGAAAGAAT
>1 dna:chromosome chromosome:RGSC3.4:1:1:267910886:1 129032157 ID46466 U +
TGGAGAAGAAAGAATACATCCAGGC
>1 dna:chromosome chromosome:RGSC3.4:1:1:267910886:1 129032157 ID46467 U +
TGGAGAAGAAAGAATACATCCAGGCG
>1 dna:chromosome chromosome:RGSC3.4:1:1:267910886:1 129032157 ID46468 U +
TGGAGAAGAAAGAATACATCCAGGCGG
>1 dna:chromosome chromosome:RGSC3.4:1:1:267910886:1 129032161 ID6263 U +
GAAGAAAGAATACATCCAGGCGGGGGG
>1 dna:chromosome chromosome:RGSC3.4:1:1:267910886:1 129032163 ID1269 U +
AGAAAGAATACATCCAGGCGGGG
>1 dna:chromosome chromosome:RGSC3.4:1:1:267910886:1 129032194 ID1283 U +
AGAAAGGACTCACTGCTACGCTTGG
>1 dna:chromosome chromosome:RGSC3.4:1:1:267910886:1 129032203 ID23996 U +
TCACTGCTACGCTTGGGGAGCCT
>1 dna:chromosome chromosome:RGSC3.4:1:1:267910886:1 129032210 ID15522 U +
TACGCTTGGGGAGCCTGGCTTAGGCT
>1 dna:chromosome chromosome:RGSC3.4:1:1:267910886:1 129032315 ID49678 U +
TGGGGTTGCTTCACTCTGGATTTTATCCCGT
>1 dna:chromosome chromosome:RGSC3.4:1:1:267910886:1 129032329 ID31177 U +
TCTGGATTTTATCCCGTAGACTCTGGTGAGC
>1 dna:chromosome chromosome:RGSC3.4:1:1:267910886:1 129032331 ID47110 U +
TGGATTTTATCCCGTAGACTCTGGT
>1 dna:chromosome chromosome:RGSC3.4:1:1:267910886:1 129032331 ID47111 U +
TGGATTTTATCCCGTAGACTCTGGTGAG
>1 dna:chromosome chromosome:RGSC3.4:1:1:267910886:1 129032331 ID47112 U +
TGGATTTTATCCCGTAGACTCTGGTGAGC
>1 dna:chromosome chromosome:RGSC3.4:1:1:267910886:1 129032331 ID47113 U +
TGGATTTTATCCCGTAGACTCTGGTGAGCA
>1 dna:chromosome chromosome:RGSC3.4:1:1:267910886:1 129032338 ID21394 U +
TATCCCGTAGACTCTGGTGAGCAGCTGGGC
>1 dna:chromosome chromosome:RGSC3.4:1:1:267910886:1 129032340 ID27157 U +
TCCCGTAGACTCTGGTGAGCAGCTGGGCA
>1 dna:chromosome chromosome:RGSC3.4:1:1:267910886:1 129032341 ID4558 U +
CCCGTAGACTCTGGTGAGC
>1 dna:chromosome chromosome:RGSC3.4:1:1:267910886:1 129032372 ID7858 U -
GCGTCTGGCGTGCCCCACCTATACCCTTCC
>1 dna:chromosome chromosome:RGSC3.4:1:1:267910886:1 129032415 ID43159 U +
TGCCTGTAGGAGACAGATCTAAGTGAGGTC
>1 dna:chromosome chromosome:RGSC3.4:1:1:267910886:1 129032477 ID62184 U +
TTTGGCAGTGGAGTAGGGCGAGAAGAG
>1 dna:chromosome chromosome:RGSC3.4:1:1:267910886:1 129032523 ID23768 U +
TCACATATGCCGAGCGAGGTGAGGGAG
>1 dna:chromosome chromosome:RGSC3.4:1:1:267910886:1 129032565 ID31438 U +
TCTTAAAGTAAAAAAATAAAACCTGAGTTG
>1 dna:chromosome chromosome:RGSC3.4:1:1:267910886:1 129032573 ID9638 U +
TAAAAAAATAAAACCTGAGTTGGCAGGTGGA
>1 dna:chromosome chromosome:RGSC3.4:1:1:267910886:1 129032581 ID9835 U +
TAAAACCTGAGTTGGCAGGTGGAGACCAGA
>1 dna:chromosome chromosome:RGSC3.4:1:1:267910886:1 129032605 ID926 U +
ACCAGAGTTGATACAAGTCTCTTGTGA
>1 dna:chromosome chromosome:RGSC3.4:1:1:267910886:1 129032606 ID4358 U +
CCAGAGTTGATACAAGTCTCTTGTGACCT
>1 dna:chromosome chromosome:RGSC3.4:1:1:267910886:1 129032607 ID3717 U +
CAGAGTTGATACAAGTCTCTTGTGACCT
>1 dna:chromosome chromosome:RGSC3.4:1:1:267910886:1 129032607 ID3718 U +
CAGAGTTGATACAAGTCTCTTGTGACCTG
>1 dna:chromosome chromosome:RGSC3.4:1:1:267910886:1 129032607 ID3719 U +
CAGAGTTGATACAAGTCTCTTGTGACCTGG
>1 dna:chromosome chromosome:RGSC3.4:1:1:267910886:1 129032607 ID3720 U +
CAGAGTTGATACAAGTCTCTTGTGACCTGGA
>1 dna:chromosome chromosome:RGSC3.4:1:1:267910886:1 129032616 ID13825 U +
TACAAGTCTCTTGTGACCTGGAGAG
>1 dna:chromosome chromosome:RGSC3.4:1:1:267910886:1 129032627 ID53424 U +
TGTGACCTGGAGAGAGATGGTCACGG
>1 dna:chromosome chromosome:RGSC3.4:1:1:267910886:1 129032627 ID53425 U +
TGTGACCTGGAGAGAGATGGTCACGGA
>1 dna:chromosome chromosome:RGSC3.4:1:1:267910886:1 129032629 ID35454 U +
TGACCTGGAGAGAGATGGTCACGGAGGC
>1 dna:chromosome chromosome:RGSC3.4:1:1:267910886:1 129032655 ID7474 U +
GCACTGTTCTTTTGAGGACAGGGTAGC
>1 dna:chromosome chromosome:RGSC3.4:1:1:267910886:1 129032659 ID55067 U +
TGTTCTTTTGAGGACAGGGTAGCTTTT
>1 dna:chromosome chromosome:RGSC3.4:1:1:267910886:1 129032678 ID18722 U +
TAGCTTTTTGGTGGGTCTCTGTGTCC
>1 dna:chromosome chromosome:RGSC3.4:1:1:267910886:1 129032711 ID28844 U +
TCCTTAACAAGAGGGCAAGAGCAAAGGCA
>1 dna:chromosome chromosome:RGSC3.4:1:1:267910886:1 129032853 ID41376 U +
TGCATAAGGGAACTAACTCTTCGTATGC
>1 dna:chromosome chromosome:RGSC3.4:1:1:267910886:1 129032853 ID41378 U +
TGCATAAGGGAACTAACTCTTCGTATGCC
>1 dna:chromosome chromosome:RGSC3.4:1:1:267910886:1 129032853 ID41379 U +
TGCATAAGGGAACTAACTCTTCGTATGCCT
>1 dna:chromosome chromosome:RGSC3.4:1:1:267910886:1 129032853 ID41380 U +
TGCATAAGGGAACTAACTCTTCGTATGCCTC
>1 dna:chromosome chromosome:RGSC3.4:1:1:267910886:1 129032857 ID12429 U +
TAAGGGAACTAACTCTTCGTATGCCT
>1 dna:chromosome chromosome:RGSC3.4:1:1:267910886:1 129032857 ID12430 U +
TAAGGGAACTAACTCTTCGTATGCCTC
>1 dna:chromosome chromosome:RGSC3.4:1:1:267910886:1 129032866 ID11583 U +
TAACTCTTCGTATGCCTCAGAAGGGCCGA
>1 dna:chromosome chromosome:RGSC3.4:1:1:267910886:1 129032866 ID11584 U +
TAACTCTTCGTATGCCTCAGAAGGGCCGAGT
>1 dna:chromosome chromosome:RGSC3.4:1:1:267910886:1 129032903 ID30358 U +
TCTCCTACCAGTGGGTGAACGAGCTCC
>1 dna:chromosome chromosome:RGSC3.4:1:1:267910886:1 129032903 ID30359 U +
TCTCCTACCAGTGGGTGAACGAGCTCCTT
>1 dna:chromosome chromosome:RGSC3.4:1:1:267910886:1 129032905 ID27860 U +
TCCTACCAGTGGGTGAACGAGCTCC
>1 dna:chromosome chromosome:RGSC3.4:1:1:267910886:1 129032905 ID27861 U +
TCCTACCAGTGGGTGAACGAGCTCCTTG
>1 dna:chromosome chromosome:RGSC3.4:1:1:267910886:1 129032908 ID14926 U +
TACCAGTGGGTGAACGAGCTCCTTGTCTC
>1 dna:chromosome chromosome:RGSC3.4:1:1:267910886:1 129032908 ID14927 U +
TACCAGTGGGTGAACGAGCTCCTTGTCTCC
>1 dna:chromosome chromosome:RGSC3.4:1:1:267910886:1 129032914 ID49852 U +
TGGGTGAACGAGCTCCTTGTCTCCCAAGC
>1 dna:chromosome chromosome:RGSC3.4:1:1:267910886:1 129032943 ID1600 U +
AGCATGTCTCTCACACACCGTGGTTGCTAA
>1 dna:chromosome chromosome:RGSC3.4:1:1:267910886:1 129032953 ID23646 U +
TCACACACCGTGGTTGCTAAATTAATGT
>1 dna:chromosome chromosome:RGSC3.4:1:1:267910886:1 129032953 ID23647 U +
TCACACACCGTGGTTGCTAAATTAATGTC
>1 dna:chromosome chromosome:RGSC3.4:1:1:267910886:1 129032953 ID23648 U +
TCACACACCGTGGTTGCTAAATTAATGTCT
>1 dna:chromosome chromosome:RGSC3.4:1:1:267910886:1 129032956 ID3378 U +
CACACCGTGGTTGCTAAATTAATGTC
>1 dna:chromosome chromosome:RGSC3.4:1:1:267910886:1 129032963 ID51540 U +
TGGTTGCTAAATTAATGTCTGAACAC
>1 dna:chromosome chromosome:RGSC3.4:1:1:267910886:1 129032963 ID51541 U +
TGGTTGCTAAATTAATGTCTGAACACAGA
>1 dna:chromosome chromosome:RGSC3.4:1:1:267910886:1 129032963 ID51542 U +
TGGTTGCTAAATTAATGTCTGAACACAGAT
>1 dna:chromosome chromosome:RGSC3.4:1:1:267910886:1 129032970 ID10907 U +
TAAATTAATGTCTGAACACAGATGTAAGTGC
>1 dna:chromosome chromosome:RGSC3.4:1:1:267910886:1 129032974 ID56548 U +
TTAATGTCTGAACACAGATGTAAGTGCAC
>1 dna:chromosome chromosome:RGSC3.4:1:1:267910886:1 129032975 ID13222 U +
TAATGTCTGAACACAGATGTAAGTGCACATG
>1 dna:chromosome chromosome:RGSC3.4:1:1:267910886:1 129032978 ID52999 U +
TGTCTGAACACAGATGTAAGTGCACATGGT
>1 dna:chromosome chromosome:RGSC3.4:1:1:267910886:1 129032982 ID33178 U +
TGAACACAGATGTAAGTGCACATGGTA
>1 dna:chromosome chromosome:RGSC3.4:1:1:267910886:1 129032982 ID33179 U +
TGAACACAGATGTAAGTGCACATGGTAAGA
>1 dna:chromosome chromosome:RGSC3.4:1:1:267910886:1 129032998 ID40890 U +
TGCACATGGTAAGAGGAAGCCCGAGAGCCC
>1 dna:chromosome chromosome:RGSC3.4:1:1:267910886:1 129033015 ID1643 U +
AGCCCGAGAGCCCTGGTGGATTTGGCAA
>1 dna:chromosome chromosome:RGSC3.4:1:1:267910886:1 129033015 ID1644 U +
AGCCCGAGAGCCCTGGTGGATTTGGCAAC
>1 dna:chromosome chromosome:RGSC3.4:1:1:267910886:1 129033015 ID1645 U +
AGCCCGAGAGCCCTGGTGGATTTGGCAACA
>1 dna:chromosome chromosome:RGSC3.4:1:1:267910886:1 129033028 ID51142 U +
TGGTGGATTTGGCAACATTGGGATG
>1 dna:chromosome chromosome:RGSC3.4:1:1:267910886:1 129033028 ID51143 U +
TGGTGGATTTGGCAACATTGGGATGG
>1 dna:chromosome chromosome:RGSC3.4:1:1:267910886:1 129033028 ID51144 U +
TGGTGGATTTGGCAACATTGGGATGGGA
>1 dna:chromosome chromosome:RGSC3.4:1:1:267910886:1 129033051 ID48925 U +
TGGGATAGGTGGTGTGTCTCAGACCGGT
>1 dna:chromosome chromosome:RGSC3.4:1:1:267910886:1 129033051 ID48926 U +
TGGGATAGGTGGTGTGTCTCAGACCGGTT
>1 dna:chromosome chromosome:RGSC3.4:1:1:267910886:1 129033067 ID30141 U +
TCTCAGACCGGTTTTGGGAAAATAGC
>1 dna:chromosome chromosome:RGSC3.4:1:1:267910886:1 129033247 ID61430 U +
TTTAAGGAATGAAAATGGATGTTTATCGAC
>1 dna:chromosome chromosome:RGSC3.4:1:1:267910886:1 129033249 ID12340 U +
TAAGGAATGAAAATGGATGTTTATCGAC
>1 dna:chromosome chromosome:RGSC3.4:1:1:267910886:1 129033252 ID8215 U +
GGAATGAAAATGGATGTTTATCGACTGCCC
>1 dna:chromosome chromosome:RGSC3.4:1:1:267910886:1 129033255 ID2477 U +
ATGAAAATGGATGTTTATCGA
>1 dna:chromosome chromosome:RGSC3.4:1:1:267910886:1 129033256 ID32441 U +
TGAAAATGGATGTTTATCGACTGCCC
>1 dna:chromosome chromosome:RGSC3.4:1:1:267910886:1 129033256 ID32442 U +
TGAAAATGGATGTTTATCGACTGCCCTATC
>1 dna:chromosome chromosome:RGSC3.4:1:1:267910886:1 129033266 ID55359 U +
TGTTTATCGACTGCCCTATCTCC
>1 dna:chromosome chromosome:RGSC3.4:1:1:267910886:1 129033295 ID44225 U +
TGCTCCTTGTAGAACATGTAGGGAAGT
>1 dna:chromosome chromosome:RGSC3.4:1:1:267910886:1 129033298 ID29088 U +
TCCTTGTAGAACATGTAGGGAAGT
>1 dna:chromosome chromosome:RGSC3.4:1:1:267910886:1 129033298 ID29089 U +
TCCTTGTAGAACATGTAGGGAAGTGTTTA
>1 dna:chromosome chromosome:RGSC3.4:1:1:267910886:1 129033331 ID60135 U +
TTGCCTATAATTCCAACCGTGCTGCATTC
>1 dna:chromosome chromosome:RGSC3.4:1:1:267910886:1 129033336 ID20904 U +
TATAATTCCAACCGTGCTGCATTCATATC
>1 dna:chromosome chromosome:RGSC3.4:1:1:267910886:1 129033338 ID13336 U +
TAATTCCAACCGTGCTGCATTC
>1 dna:chromosome chromosome:RGSC3.4:1:1:267910886:1 129033338 ID13337 U +
TAATTCCAACCGTGCTGCATTCATATCCT
>1 dna:chromosome chromosome:RGSC3.4:1:1:267910886:1 129033338 ID13338 U +
TAATTCCAACCGTGCTGCATTCATATCCTG
>1 dna:chromosome chromosome:RGSC3.4:1:1:267910886:1 129033341 ID58023 U +
TTCCAACCGTGCTGCATTCATA
>1 dna:chromosome chromosome:RGSC3.4:1:1:267910886:1 129033345 ID243 U +
AACCGTGCTGCATTCATATCC
>1 dna:chromosome chromosome:RGSC3.4:1:1:267910886:1 129033366 ID48993 U +
TGGGATGCATGTGGCCCTTGGGTGGCATGT
>1 dna:chromosome chromosome:RGSC3.4:1:1:267910886:1 129033458 ID9779 U +
TAAAAATTGGGGTGGTGATGGTGGT
>1 dna:chromosome chromosome:RGSC3.4:1:1:267910886:1 129033458 ID9780 U +
TAAAAATTGGGGTGGTGATGGTGGTATA
>1 dna:chromosome chromosome:RGSC3.4:1:1:267910886:1 129033458 ID9781 U +
TAAAAATTGGGGTGGTGATGGTGGTATAT
>1 dna:chromosome chromosome:RGSC3.4:1:1:267910886:1 129033464 ID60715 U +
TTGGGGTGGTGATGGTGGTATA
>1 dna:chromosome chromosome:RGSC3.4:1:1:267910886:1 129033495 ID248 U -
AACCTGGTAATGCCATTCCTACCCCTACC
>1 dna:chromosome chromosome:RGSC3.4:1:1:267910886:1 129033509 ID47616 U +
TGGCATTACCAGGTTCTGTGTTATTCTGC
>1 dna:chromosome chromosome:RGSC3.4:1:1:267910886:1 129033509 ID47617 U +
TGGCATTACCAGGTTCTGTGTTATTCTGCA
>1 dna:chromosome chromosome:RGSC3.4:1:1:267910886:1 129033525 ID54535 U +
TGTGTTATTCTGCAAAGATATCTTTCTCGC
>1 dna:chromosome chromosome:RGSC3.4:1:1:267910886:1 129033613 ID61341 U +
TTTAAACCTAAGGTCCACGCAGTTCAAAA
>1 dna:chromosome chromosome:RGSC3.4:1:1:267910886:1 129033613 ID61342 U +
TTTAAACCTAAGGTCCACGCAGTTCAAAAT
>1 dna:chromosome chromosome:RGSC3.4:1:1:267910886:1 129033615 ID10262 U +
TAAACCTAAGGTCCACGCAGTTCAAAATGC
>1 dna:chromosome chromosome:RGSC3.4:1:1:267910886:1 129033620 ID5139 U +
CTAAGGTCCACGCAGTTCAAAAT
>1 dna:chromosome chromosome:RGSC3.4:1:1:267910886:1 129033642 ID41303 U +
TGCAGTAACTGACAAAGAACACTCTGGG
>1 dna:chromosome chromosome:RGSC3.4:1:1:267910886:1 129033666 ID48320 U +
TGGGAAAGGTGCACTTTCCGCCCTGCTAAT
>1 dna:chromosome chromosome:RGSC3.4:1:1:267910886:1 129033689 ID43716 U +
TGCTAATGAATCACTAGGCTTCCTTTCCAGG
>1 dna:chromosome chromosome:RGSC3.4:1:1:267910886:1 129033692 ID13064 U +
TAATGAATCACTAGGCTTCCTTTCCAGGC
>1 dna:chromosome chromosome:RGSC3.4:1:1:267910886:1 129033714 ID26175 U +
TCCAGGCTGTAACTTTTTAGAAGAGAAAGT
>1 dna:chromosome chromosome:RGSC3.4:1:1:267910886:1 129033753 ID12505 U +
TAAGTAATCCAGAAATGACTTAAAAATGA
>1 dna:chromosome chromosome:RGSC3.4:1:1:267910886:1 129033753 ID12506 U +
TAAGTAATCCAGAAATGACTTAAAAATGAC
>1 dna:chromosome chromosome:RGSC3.4:1:1:267910886:1 129033753 ID12507 U +
TAAGTAATCCAGAAATGACTTAAAAATGACC
>1 dna:chromosome chromosome:RGSC3.4:1:1:267910886:1 129033760 ID25996 U +
TCCAGAAATGACTTAAAAATGACCTGCC
>1 dna:chromosome chromosome:RGSC3.4:1:1:267910886:1 129033784 ID42827 U +
TGCCGGGTGGCATATGTGGACACTAGGGC
>1 dna:chromosome chromosome:RGSC3.4:1:1:267910886:1 129033784 ID42828 U +
TGCCGGGTGGCATATGTGGACACTAGGGCC
>1 dna:chromosome chromosome:RGSC3.4:1:1:267910886:1 129033807 ID19542 U +
TAGGGCCTTATTTTCTATTATATGAGAGA
>1 dna:chromosome chromosome:RGSC3.4:1:1:267910886:1 129033815 ID22815 U +
TATTTTCTATTATATGAGAGACTACCACGA
>1 dna:chromosome chromosome:RGSC3.4:1:1:267910886:1 129033824 ID57120 U +
TTATATGAGAGACTACCACGATT
>1 dna:chromosome chromosome:RGSC3.4:1:1:267910886:1 129033824 ID57121 U +
TTATATGAGAGACTACCACGATTATCCTT
>1 dna:chromosome chromosome:RGSC3.4:1:1:267910886:1 129033825 ID21116 U +
TATATGAGAGACTACCACGAT
>1 dna:chromosome chromosome:RGSC3.4:1:1:267910886:1 129033826 ID2291 U +
ATATGAGAGACTACCACGAT
>1 dna:chromosome chromosome:RGSC3.4:1:1:267910886:1 129033829 ID36611 U +
TGAGAGACTACCACGATTATCCTTGTGGTC
>1 dna:chromosome chromosome:RGSC3.4:1:1:267910886:1 129033838 ID914 U +
ACCACGATTATCCTTGTGGTCAAATCGTGC
>1 dna:chromosome chromosome:RGSC3.4:1:1:267910886:1 129033883 ID30034 U +
TCTCAACAGACGTTTCTAGAAGAAGCAGC
>1 dna:chromosome chromosome:RGSC3.4:1:1:267910886:1 129033883 ID30035 U +
TCTCAACAGACGTTTCTAGAAGAAGCAGCA
>1 dna:chromosome chromosome:RGSC3.4:1:1:267910886:1 129033958 ID45293 U +
TGGAAAAGAAAACTTCCAAGGTCATATTTTC
>1 dna:chromosome chromosome:RGSC3.4:1:1:267910886:1 129033971 ID58045 U +
TTCCAAGGTCATATTTTCCTTCTGAGGAA
>1 dna:chromosome chromosome:RGSC3.4:1:1:267910886:1 129033971 ID58046 U +
TTCCAAGGTCATATTTTCCTTCTGAGGAAG
>1 dna:chromosome chromosome:RGSC3.4:1:1:267910886:1 129033972 ID25609 U +
TCCAAGGTCATATTTTCCTTCTGAGGAAGT
>1 dna:chromosome chromosome:RGSC3.4:1:1:267910886:1 129033992 ID5541 U +
CTGAGGAAGTTTATCAAGTGGACGGCGC
>1 dna:chromosome chromosome:RGSC3.4:1:1:267910886:1 129034003 ID21227 U +
TATCAAGTGGACGGCGCACTCAGAGTGAC
>1 dna:chromosome chromosome:RGSC3.4:1:1:267910886:1 129034022 ID24293 U +
TCAGAGTGACTTGCAAGGATGCTCACA
>1 dna:chromosome chromosome:RGSC3.4:1:1:267910886:1 129034069 ID54612 U +
TGTTAAAAGTCGCTCCCTCCAGTGG
>1 dna:chromosome chromosome:RGSC3.4:1:1:267910886:1 129034139 ID15283 U +
TACCTCTTTTTTAGATGATGTAAGTGGC
>1 dna:chromosome chromosome:RGSC3.4:1:1:267910886:1 129034139 ID15284 U +
TACCTCTTTTTTAGATGATGTAAGTGGCAT
>1 dna:chromosome chromosome:RGSC3.4:1:1:267910886:1 129034149 ID56928 U +
TTAGATGATGTAAGTGGCATTTTTGGTGGT
>1 dna:chromosome chromosome:RGSC3.4:1:1:267910886:1 129034150 ID17767 U +
TAGATGATGTAAGTGGCATTTTTGGTGGT
>1 dna:chromosome chromosome:RGSC3.4:1:1:267910886:1 129034207 ID19003 U +
TAGGAGACTAAGTGCTGACTCGA
>1 dna:chromosome chromosome:RGSC3.4:1:1:267910886:1 129034207 ID19004 U +
TAGGAGACTAAGTGCTGACTCGAGGGAGC
>1 dna:chromosome chromosome:RGSC3.4:1:1:267910886:1 129034252 ID18334 U -
TAGCCATGGTACTGACATCTGATCCGTGCT
>1 dna:chromosome chromosome:RGSC3.4:1:1:267910886:1 129034263 ID7330 U +
GATGTCAGTACCATGGCTAGAGGTGACCAC
>1 dna:chromosome chromosome:RGSC3.4:1:1:267910886:1 129034301 ID6852 U +
GAGACCTAAAACTAGAGGACAAAGTGT
>1 dna:chromosome chromosome:RGSC3.4:1:1:267910886:1 129034474 ID15110 U +
TACCCTGGCACATCGGTCACTGCAGGACT
>1 dna:chromosome chromosome:RGSC3.4:1:1:267910886:1 129034524 ID8493 U +
GGCCAGACAGTGCAGCCCAGTTTGAGG
>1 dna:chromosome chromosome:RGSC3.4:1:1:267910886:1 129034622 ID6664 U +
GACCGAGCTGCACTTTTGCTACCTGTGTGC
>1 dna:chromosome chromosome:RGSC3.4:1:1:267910886:1 129034667 ID49574 U +
TGGGGAGGACTAGGCCCAGTCTGTGCTCACT
>1 dna:chromosome chromosome:RGSC3.4:1:1:267910886:1 129034693 ID23975 U +
TCACTCTTTTGTTGGTGGTTCAGTCTC
>1 dna:chromosome chromosome:RGSC3.4:1:1:267910886:1 129034740 ID8876 M +
GGTTAGTTGACTCTGTTGGTCTT
>1 dna:chromosome chromosome:RGSC3.4:1:1:267910886:1 129034787 ID44541 U +
TGCTGCTTTGCGGACTGGATTATT
>1 dna:chromosome chromosome:RGSC3.4:1:1:267910886:1 129034787 ID44542 U +
TGCTGCTTTGCGGACTGGATTATTG
>1 dna:chromosome chromosome:RGSC3.4:1:1:267910886:1 129034790 ID45141 U +
TGCTTTGCGGACTGGATTATTGTTTG
>1 dna:chromosome chromosome:RGSC3.4:1:1:267910886:1 129034801 ID5648 U +
CTGGATTATTGTTTGAGGGCTTTTCT
>1 dna:chromosome chromosome:RGSC3.4:1:1:267910886:1 129034802 ID47040 U +
TGGATTATTGTTTGAGGGCTTTTCTCTC
>1 dna:chromosome chromosome:RGSC3.4:1:1:267910886:1 129034806 ID57279 U +
TTATTGTTTGAGGGCTTTTCTCTCTTGA
>1 dna:chromosome chromosome:RGSC3.4:1:1:267910886:1 129034807 ID22607 U +
TATTGTTTGAGGGCTTTTCTCTCTTGAA
>1 dna:chromosome chromosome:RGSC3.4:1:1:267910886:1 129034809 ID61286 U +
TTGTTTGAGGGCTTTTCTCTCTTGAAGAGAC
>1 dna:chromosome chromosome:RGSC3.4:1:1:267910886:1 129034812 ID62032 U +
TTTGAGGGCTTTTCTCTCTTGAAGAGACAA
>1 dna:chromosome chromosome:RGSC3.4:1:1:267910886:1 129034812 ID62033 U +
TTTGAGGGCTTTTCTCTCTTGAAGAGACAAT
>1 dna:chromosome chromosome:RGSC3.4:1:1:267910886:1 129034830 ID59575 U +
TTGAAGAGACAATGTGAGACTTCCTTTTC
>1 dna:chromosome chromosome:RGSC3.4:1:1:267910886:1 129034831 ID33619 U +
TGAAGAGACAATGTGAGACTTCCTTTTC
>1 dna:chromosome chromosome:RGSC3.4:1:1:267910886:1 129034831 ID33620 U +
TGAAGAGACAATGTGAGACTTCCTTTTCT
>1 dna:chromosome chromosome:RGSC3.4:1:1:267910886:1 129034859 ID47445 U +
TGGCAGCTGTTCAGGGTGTGGTTGA
>1 dna:chromosome chromosome:RGSC3.4:1:1:267910886:1 129034877 ID51515 U +
TGGTTGAGAGTTCTCGCGAAGGCGTGCAGG
>1 dna:chromosome chromosome:RGSC3.4:1:1:267910886:1 129034881 ID36788 U +
TGAGAGTTCTCGCGAAGGCGTGCAG
>1 dna:chromosome chromosome:RGSC3.4:1:1:267910886:1 129034881 ID36789 U +
TGAGAGTTCTCGCGAAGGCGTGCAGG
>1 dna:chromosome chromosome:RGSC3.4:1:1:267910886:1 129034881 ID36790 U +
TGAGAGTTCTCGCGAAGGCGTGCAGGGG
>1 dna:chromosome chromosome:RGSC3.4:1:1:267910886:1 129034881 ID36791 U +
TGAGAGTTCTCGCGAAGGCGTGCAGGGGT
>1 dna:chromosome chromosome:RGSC3.4:1:1:267910886:1 129034951 ID42883 U +
TGCCTAATAGACTTTGTCCCCTGCTC
>1 dna:chromosome chromosome:RGSC3.4:1:1:267910886:1 129034958 ID17378 U +
TAGACTTTGTCCCCTGCTCAGTCTC
>1 dna:chromosome chromosome:RGSC3.4:1:1:267910886:1 129035003 ID44500 U +
TGCTGCCCTATGACTAGGACTGCTTC
>1 dna:chromosome chromosome:RGSC3.4:1:1:267910886:1 129035011 ID21675 U +
TATGACTAGGACTGCTTCTTGACTCCTGAT
>1 dna:chromosome chromosome:RGSC3.4:1:1:267910886:1 129035013 ID35636 U +
TGACTAGGACTGCTTCTTGACTCCT
>1 dna:chromosome chromosome:RGSC3.4:1:1:267910886:1 129035013 ID35637 U +
TGACTAGGACTGCTTCTTGACTCCTGAT
>1 dna:chromosome chromosome:RGSC3.4:1:1:267910886:1 129035016 ID5195 U +
CTAGGACTGCTTCTTGACTC
>1 dna:chromosome chromosome:RGSC3.4:1:1:267910886:1 129035017 ID18970 U +
TAGGACTGCTTCTTGACTCCTGATGGCA
>1 dna:chromosome chromosome:RGSC3.4:1:1:267910886:1 129035029 ID59766 U +
TTGACTCCTGATGGCAGAAGAGAAG
>1 dna:chromosome chromosome:RGSC3.4:1:1:267910886:1 129035029 ID59767 U +
TTGACTCCTGATGGCAGAAGAGAAGCC
>1 dna:chromosome chromosome:RGSC3.4:1:1:267910886:1 129035102 ID16658 U +
TAGAAAGATGCCCCTCTTATTTCCAGGTGA
>1 dna:chromosome chromosome:RGSC3.4:1:1:267910886:1 129035102 ID16659 U +
TAGAAAGATGCCCCTCTTATTTCCAGGTGAG
>1 dna:chromosome chromosome:RGSC3.4:1:1:267910886:1 129035116 ID31644 U +
TCTTATTTCCAGGTGAGCTTGAGCATC
>1 dna:chromosome chromosome:RGSC3.4:1:1:267910886:1 129035135 ID37216 U +
TGAGCATCGACAGGGATAGATTATTTTTC
>1 dna:chromosome chromosome:RGSC3.4:1:1:267910886:1 129035135 ID37217 U +
TGAGCATCGACAGGGATAGATTATTTTTCC
>1 dna:chromosome chromosome:RGSC3.4:1:1:267910886:1 129035186 ID50020 U +
TGGGTTACTCTTAGAAAATTCCTGCTTCT
>1 dna:chromosome chromosome:RGSC3.4:1:1:267910886:1 129035186 ID50021 U +
TGGGTTACTCTTAGAAAATTCCTGCTTCTAG
>1 dna:chromosome chromosome:RGSC3.4:1:1:267910886:1 129035196 ID56827 U +
TTAGAAAATTCCTGCTTCTAGCTGGCTGGT
>1 dna:chromosome chromosome:RGSC3.4:1:1:267910886:1 129035197 ID16600 U +
TAGAAAATTCCTGCTTCTAGCTGGCTGGT
>1 dna:chromosome chromosome:RGSC3.4:1:1:267910886:1 129035243 ID29242 U +
TCCTTTTGGCTTTTCTGCTCTATGGGCC
>1 dna:chromosome chromosome:RGSC3.4:1:1:267910886:1 129035249 ID48251 U +
TGGCTTTTCTGCTCTATGGGCCATCC
>1 dna:chromosome chromosome:RGSC3.4:1:1:267910886:1 129035249 ID48252 U +
TGGCTTTTCTGCTCTATGGGCCATCCA
>1 dna:chromosome chromosome:RGSC3.4:1:1:267910886:1 129035249 ID48253 U +
TGGCTTTTCTGCTCTATGGGCCATCCAAG
>1 dna:chromosome chromosome:RGSC3.4:1:1:267910886:1 129035255 ID59090 U +
TTCTGCTCTATGGGCCATCCAAGAGAGAGA
>1 dna:chromosome chromosome:RGSC3.4:1:1:267910886:1 129035263 ID21974 U +
TATGGGCCATCCAAGAGAGAGAGTCG
>1 dna:chromosome chromosome:RGSC3.4:1:1:267910886:1 129035272 ID25534 U +
TCCAAGAGAGAGAGTCGAGTCTCTTCCCT
>1 dna:chromosome chromosome:RGSC3.4:1:1:267910886:1 129035293 ID31727 U +
TCTTCCCTAAGGAATGTGTGGCAGCCGGA
>1 dna:chromosome chromosome:RGSC3.4:1:1:267910886:1 129035295 ID58294 U +
TTCCCTAAGGAATGTGTGGCAGCCG
>1 dna:chromosome chromosome:RGSC3.4:1:1:267910886:1 129035295 ID58295 U +
TTCCCTAAGGAATGTGTGGCAGCCGGAGA
>1 dna:chromosome chromosome:RGSC3.4:1:1:267910886:1 129035296 ID27181 U +
TCCCTAAGGAATGTGTGGCAGCCGGAGA
>1 dna:chromosome chromosome:RGSC3.4:1:1:267910886:1 129035341 ID41455 U +
TGCATCATGAAACTTTTTCTCTGGTTAAC
>1 dna:chromosome chromosome:RGSC3.4:1:1:267910886:1 129035348 ID32614 U +
TGAAACTTTTTCTCTGGTTAACATTGCC
>1 dna:chromosome chromosome:RGSC3.4:1:1:267910886:1 129035362 ID51377 U +
TGGTTAACATTGCCAGGGACCTCTGCGA
>1 dna:chromosome chromosome:RGSC3.4:1:1:267910886:1 129035366 ID11292 U +
TAACATTGCCAGGGACCTCTGCGATGC
>1 dna:chromosome chromosome:RGSC3.4:1:1:267910886:1 129035385 ID43460 U +
TGCGATGCTTGTAGACCCAAGTCTGGGA
>1 dna:chromosome chromosome:RGSC3.4:1:1:267910886:1 129035385 ID43461 U +
TGCGATGCTTGTAGACCCAAGTCTGGGAGG
>1 dna:chromosome chromosome:RGSC3.4:1:1:267910886:1 129035385 ID43462 U +
TGCGATGCTTGTAGACCCAAGTCTGGGAGGC
>1 dna:chromosome chromosome:RGSC3.4:1:1:267910886:1 129035390 ID45016 U +
TGCTTGTAGACCCAAGTCTGGGAGGCCA
>1 dna:chromosome chromosome:RGSC3.4:1:1:267910886:1 129035390 ID45017 U +
TGCTTGTAGACCCAAGTCTGGGAGGCCAAGC
>1 dna:chromosome chromosome:RGSC3.4:1:1:267910886:1 129035424 ID26436 U +
TCCATGTCTCATCGCATCTTGAGCGGCC
>1 dna:chromosome chromosome:RGSC3.4:1:1:267910886:1 129035428 ID52971 U +
TGTCTCATCGCATCTTGAGCGGCCA
>1 dna:chromosome chromosome:RGSC3.4:1:1:267910886:1 129035428 ID52972 U +
TGTCTCATCGCATCTTGAGCGGCCATAGT
>1 dna:chromosome chromosome:RGSC3.4:1:1:267910886:1 129035443 ID37356 U +
TGAGCGGCCATAGTGTCTTTAAGGCTCACT
>1 dna:chromosome chromosome:RGSC3.4:1:1:267910886:1 129035487 ID37771 U +
TGAGGGAGACGAGAATTTGTGAGT
>1 dna:chromosome chromosome:RGSC3.4:1:1:267910886:1 129035487 ID37772 U +
TGAGGGAGACGAGAATTTGTGAGTTGT
>1 dna:chromosome chromosome:RGSC3.4:1:1:267910886:1 129035504 ID53623 U +
TGTGAGTTGTAACTTGCTTGAAAAGCTG
>1 dna:chromosome chromosome:RGSC3.4:1:1:267910886:1 129035504 ID53624 U +
TGTGAGTTGTAACTTGCTTGAAAAGCTGGC
>1 dna:chromosome chromosome:RGSC3.4:1:1:267910886:1 129035511 ID51877 U +
TGTAACTTGCTTGAAAAGCTGGC
>1 dna:chromosome chromosome:RGSC3.4:1:1:267910886:1 129035539 ID31679 U +
TCTTCAGTGATTCCCAGTTTTCAAACCTTGC
>1 dna:chromosome chromosome:RGSC3.4:1:1:267910886:1 129035558 ID57351 U +
TTCAAACCTTGCTGTTTCTGGGACTTAAAA
>1 dna:chromosome chromosome:RGSC3.4:1:1:267910886:1 129035575 ID5664 U +
CTGGGACTTAAAAATAGAGATTTGTCTCAG
>1 dna:chromosome chromosome:RGSC3.4:1:1:267910886:1 129035576 ID48710 U +
TGGGACTTAAAAATAGAGATTTGTCTCAGG
>1 dna:chromosome chromosome:RGSC3.4:1:1:267910886:1 129035576 ID48711 U +
TGGGACTTAAAAATAGAGATTTGTCTCAGGT
>1 dna:chromosome chromosome:RGSC3.4:1:1:267910886:1 129035582 ID56236 U +
TTAAAAATAGAGATTTGTCTCAGGTATCA
>1 dna:chromosome chromosome:RGSC3.4:1:1:267910886:1 129035583 ID9744 U +
TAAAAATAGAGATTTGTCTCAGGTATC
>1 dna:chromosome chromosome:RGSC3.4:1:1:267910886:1 129035583 ID9745 U +
TAAAAATAGAGATTTGTCTCAGGTATCATA
>1 dna:chromosome chromosome:RGSC3.4:1:1:267910886:1 129035583 ID9746 U +
TAAAAATAGAGATTTGTCTCAGGTATCATAC
>1 dna:chromosome chromosome:RGSC3.4:1:1:267910886:1 129035589 ID17448 U +
TAGAGATTTGTCTCAGGTATCAT
>1 dna:chromosome chromosome:RGSC3.4:1:1:267910886:1 129035589 ID17449 U +
TAGAGATTTGTCTCAGGTATCATA
>1 dna:chromosome chromosome:RGSC3.4:1:1:267910886:1 129035589 ID17450 U +
TAGAGATTTGTCTCAGGTATCATAC
>1 dna:chromosome chromosome:RGSC3.4:1:1:267910886:1 129035589 ID17451 U +
TAGAGATTTGTCTCAGGTATCATACCCCGA
>1 dna:chromosome chromosome:RGSC3.4:1:1:267910886:1 129035628 ID51483 U +
TGGTTCTTCGTTTGTTTGTGTATT
>1 dna:chromosome chromosome:RGSC3.4:1:1:267910886:1 129035628 ID51484 U +
TGGTTCTTCGTTTGTTTGTGTATTA
>1 dna:chromosome chromosome:RGSC3.4:1:1:267910886:1 129035628 ID51485 U +
TGGTTCTTCGTTTGTTTGTGTATTAGTGA
>1 dna:chromosome chromosome:RGSC3.4:1:1:267910886:1 129035631 ID59222 U +
TTCTTCGTTTGTTTGTGTATTAGTGACCT
>1 dna:chromosome chromosome:RGSC3.4:1:1:267910886:1 129035634 ID58646 U +
TTCGTTTGTTTGTGTATTAGTGACCTAGG
>1 dna:chromosome chromosome:RGSC3.4:1:1:267910886:1 129035639 ID61295 U +
TTGTTTGTGTATTAGTGACCTAGGTTTGCT
>1 dna:chromosome chromosome:RGSC3.4:1:1:267910886:1 129035640 ID55471 U +
TGTTTGTGTATTAGTGACCTAGGTTTGCTGT
>1 dna:chromosome chromosome:RGSC3.4:1:1:267910886:1 129035641 ID9597 U +
GTTTGTGTATTAGTGACCTAGGT
>1 dna:chromosome chromosome:RGSC3.4:1:1:267910886:1 129035646 ID52328 U +
TGTATTAGTGACCTAGGTTTGCTGTCAA
>1 dna:chromosome chromosome:RGSC3.4:1:1:267910886:1 129035668 ID52359 U +
TGTCAAAAGGATTCACAAAACGAACAGATC
>1 dna:chromosome chromosome:RGSC3.4:1:1:267910886:1 129035676 ID8390 U +
GGATTCACAAAACGAACAGATCCAGAT
>1 dna:chromosome chromosome:RGSC3.4:1:1:267910886:1 129035727 ID46499 U +
TGGAGACCAGAAGTCTAAAATCAAGGTTAC
>1 dna:chromosome chromosome:RGSC3.4:1:1:267910886:1 129035783 ID61938 U +
TTTGAAGGAAAGTCATGTCAAATCTCTTT
>1 dna:chromosome chromosome:RGSC3.4:1:1:267910886:1 129035798 ID52380 U +
TGTCAAATCTCTTTCCTAGCTTTTGGTGGC
>1 dna:chromosome chromosome:RGSC3.4:1:1:267910886:1 129035806 ID5458 U +
CTCTTTCCTAGCTTTTGGTGG
>1 dna:chromosome chromosome:RGSC3.4:1:1:267910886:1 129035807 ID32014 U +
TCTTTCCTAGCTTTTGGTGGCTGCTAGTAGT
>1 dna:chromosome chromosome:RGSC3.4:1:1:267910886:1 129035808 ID5995 U +
CTTTCCTAGCTTTTGGTGGC
>1 dna:chromosome chromosome:RGSC3.4:1:1:267910886:1 129035810 ID58392 U +
TTCCTAGCTTTTGGTGGCTGCTAGTAGT
>1 dna:chromosome chromosome:RGSC3.4:1:1:267910886:1 129035810 ID58393 U +
TTCCTAGCTTTTGGTGGCTGCTAGTAGTC
>1 dna:chromosome chromosome:RGSC3.4:1:1:267910886:1 129035811 ID28001 U +
TCCTAGCTTTTGGTGGCTGCTAGTAGTCC
>1 dna:chromosome chromosome:RGSC3.4:1:1:267910886:1 129035811 ID28002 U +
TCCTAGCTTTTGGTGGCTGCTAGTAGTCCC
>1 dna:chromosome chromosome:RGSC3.4:1:1:267910886:1 129035813 ID5194 U +
CTAGCTTTTGGTGGCTGCTAGTAGTCCCGT
>1 dna:chromosome chromosome:RGSC3.4:1:1:267910886:1 129035846 ID27392 U +
TCCCTTCTTTTGTGGGTATGTTGCTTTA
>1 dna:chromosome chromosome:RGSC3.4:1:1:267910886:1 129035846 ID27393 U +
TCCCTTCTTTTGTGGGTATGTTGCTTTAA
>1 dna:chromosome chromosome:RGSC3.4:1:1:267910886:1 129035846 ID27394 U +
TCCCTTCTTTTGTGGGTATGTTGCTTTAAT
>1 dna:chromosome chromosome:RGSC3.4:1:1:267910886:1 129035850 ID59394 U +
TTCTTTTGTGGGTATGTTGCTTTAATTG
>1 dna:chromosome chromosome:RGSC3.4:1:1:267910886:1 129035850 ID59395 U +
TTCTTTTGTGGGTATGTTGCTTTAATTGC
>1 dna:chromosome chromosome:RGSC3.4:1:1:267910886:1 129035855 ID61185 U +
TTGTGGGTATGTTGCTTTAATTGC
>1 dna:chromosome chromosome:RGSC3.4:1:1:267910886:1 129035858 ID49778 U +
TGGGTATGTTGCTTTAATTG
>1 dna:chromosome chromosome:RGSC3.4:1:1:267910886:1 129035858 ID49779 U +
TGGGTATGTTGCTTTAATTGCCCCCATGGC
>1 dna:chromosome chromosome:RGSC3.4:1:1:267910886:1 129035938 ID3111 U +
CAAAGACATCAGCGATTGACTTTACAGC
>1 dna:chromosome chromosome:RGSC3.4:1:1:267910886:1 129035996 ID18646 U +
TAGCTGATTATAACTAACATCCCGGTTC
>1 dna:chromosome chromosome:RGSC3.4:1:1:267910886:1 129035996 ID18647 U +
TAGCTGATTATAACTAACATCCCGGTTCC
>1 dna:chromosome chromosome:RGSC3.4:1:1:267910886:1 129035996 ID18648 U +
TAGCTGATTATAACTAACATCCCGGTTCCC
>1 dna:chromosome chromosome:RGSC3.4:1:1:267910886:1 129035997 ID1714 U +
AGCTGATTATAACTAACATCCCGGTTC
>1 dna:chromosome chromosome:RGSC3.4:1:1:267910886:1 129036000 ID39824 U +
TGATTATAACTAACATCCCGGTTCCCGAAT
>1 dna:chromosome chromosome:RGSC3.4:1:1:267910886:1 129036080 ID55342 U +
TGTTTAGACCTTTCTGCCTTCAGACTTTC
>1 dna:chromosome chromosome:RGSC3.4:1:1:267910886:1 129036080 ID55343 U +
TGTTTAGACCTTTCTGCCTTCAGACTTTCC
>1 dna:chromosome chromosome:RGSC3.4:1:1:267910886:1 129036094 ID43236 U +
TGCCTTCAGACTTTCCCACCGGACCACTTA
>1 dna:chromosome chromosome:RGSC3.4:1:1:267910886:1 129036157 ID30560 U +
TCTCTTAGAAGGAACACTTCATTTTTGCT
>1 dna:chromosome chromosome:RGSC3.4:1:1:267910886:1 129036162 ID16965 U +
TAGAAGGAACACTTCATTTTTGCTCCCAA
>1 dna:chromosome chromosome:RGSC3.4:1:1:267910886:1 129036162 ID16966 U +
TAGAAGGAACACTTCATTTTTGCTCCCAAA
>1 dna:chromosome chromosome:RGSC3.4:1:1:267910886:1 129036230 ID21485 U +
TATCTCTCTAGCTCAGTTTTAGGAGACCCA
>1 dna:chromosome chromosome:RGSC3.4:1:1:267910886:1 129036263 ID20239 U +
TAGTCTGGTCCCAACGGTGTTTTATACT
>1 dna:chromosome chromosome:RGSC3.4:1:1:267910886:1 129036268 ID50620 U +
TGGTCCCAACGGTGTTTTATACTTCGG
>1 dna:chromosome chromosome:RGSC3.4:1:1:267910886:1 129036268 ID50621 U +
TGGTCCCAACGGTGTTTTATACTTCGGG
>1 dna:chromosome chromosome:RGSC3.4:1:1:267910886:1 129036268 ID50622 U +
TGGTCCCAACGGTGTTTTATACTTCGGGC
>1 dna:chromosome chromosome:RGSC3.4:1:1:267910886:1 129036271 ID26605 U +
TCCCAACGGTGTTTTATACTTCGGGCCTA
>1 dna:chromosome chromosome:RGSC3.4:1:1:267910886:1 129036272 ID4461 U +
CCCAACGGTGTTTTATACTTCGGGCCTATG
>1 dna:chromosome chromosome:RGSC3.4:1:1:267910886:1 129036312 ID15097 U +
TACCCTCCAGGTACATGGGAAAGGTCTGC
>1 dna:chromosome chromosome:RGSC3.4:1:1:267910886:1 129036323 ID14576 U +
TACATGGGAAAGGTCTGCTGCATTGTGGAA
>1 dna:chromosome chromosome:RGSC3.4:1:1:267910886:1 129036338 ID44492 U +
TGCTGCATTGTGGAATTTGCTGTC
>1 dna:chromosome chromosome:RGSC3.4:1:1:267910886:1 129036341 ID41688 U +
TGCATTGTGGAATTTGCTGTCTGTATCAC
>1 dna:chromosome chromosome:RGSC3.4:1:1:267910886:1 129036348 ID46113 U +
TGGAATTTGCTGTCTGTATCACGGA
>1 dna:chromosome chromosome:RGSC3.4:1:1:267910886:1 129036348 ID46115 U +
TGGAATTTGCTGTCTGTATCACGGACTTCCT
>1 dna:chromosome chromosome:RGSC3.4:1:1:267910886:1 129036358 ID53049 U +
TGTCTGTATCACGGACTTCCTCCCACACTC
>1 dna:chromosome chromosome:RGSC3.4:1:1:267910886:1 129036388 ID53028 U +
TGTCTGCTGCTTAGATGCTTTCCTT
>1 dna:chromosome chromosome:RGSC3.4:1:1:267910886:1 129036388 ID53029 U +
TGTCTGCTGCTTAGATGCTTTCCTTGAATGC
>1 dna:chromosome chromosome:RGSC3.4:1:1:267910886:1 129036399 ID17796 U +
TAGATGCTTTCCTTGAATGCCTGTGTCATG
>1 dna:chromosome chromosome:RGSC3.4:1:1:267910886:1 129036411 ID59659 U +
TTGAATGCCTGTGTCATGTCTTTCTCAGG
>1 dna:chromosome chromosome:RGSC3.4:1:1:267910886:1 129036429 ID32024 U +
TCTTTCTCAGGAGAACATTTGTAAGCTGC
>1 dna:chromosome chromosome:RGSC3.4:1:1:267910886:1 129036435 ID24494 U +
TCAGGAGAACATTTGTAAGCTGCTCTGAGT
>1 dna:chromosome chromosome:RGSC3.4:1:1:267910886:1 129036436 ID3855 U +
CAGGAGAACATTTGTAAGCTGCTCTGAGTT
>1 dna:chromosome chromosome:RGSC3.4:1:1:267910886:1 129036474 ID6757 U +
GACTGTTGATATACTCTTCCCCGTTCCTC
>1 dna:chromosome chromosome:RGSC3.4:1:1:267910886:1 129036530 ID41741 U +
TGCATTTTACCCAGAGCCTGTTTGCTATGC
>1 dna:chromosome chromosome:RGSC3.4:1:1:267910886:1 129036557 ID45107 U +
TGCTTTCTTAGGTTTTCAGATTTGCAC
>1 dna:chromosome chromosome:RGSC3.4:1:1:267910886:1 129036557 ID45108 U +
TGCTTTCTTAGGTTTTCAGATTTGCACAGC
>1 dna:chromosome chromosome:RGSC3.4:1:1:267910886:1 129036589 ID34079 U +
TGAATCATATGGAACTGGAAGCCAAGAG
>1 dna:chromosome chromosome:RGSC3.4:1:1:267910886:1 129036594 ID4051 U +
CATATGGAACTGGAAGCCAAGAG
>1 dna:chromosome chromosome:RGSC3.4:1:1:267910886:1 129036664 ID58274 U +
TTCCCATTGAGCTTCAGCAACATTGGTGAAA
>1 dna:chromosome chromosome:RGSC3.4:1:1:267910886:1 129036665 ID26974 U +
TCCCATTGAGCTTCAGCAACATTGGT
>1 dna:chromosome chromosome:RGSC3.4:1:1:267910886:1 129036665 ID26975 U +
TCCCATTGAGCTTCAGCAACATTGGTGAAA
>1 dna:chromosome chromosome:RGSC3.4:1:1:267910886:1 129036676 ID57745 U +
TTCAGCAACATTGGTGAAAGA
>1 dna:chromosome chromosome:RGSC3.4:1:1:267910886:1 129036676 ID57746 U +
TTCAGCAACATTGGTGAAAGAGGAGGAAC
>1 dna:chromosome chromosome:RGSC3.4:1:1:267910886:1 129036676 ID57747 U +
TTCAGCAACATTGGTGAAAGAGGAGGAACA
>1 dna:chromosome chromosome:RGSC3.4:1:1:267910886:1 129036754 ID30618 U +
TCTGAAAACCTGAGAACTTGAAAGTAACA
>1 dna:chromosome chromosome:RGSC3.4:1:1:267910886:1 129036756 ID32263 U +
TGAAAACCTGAGAACTTGAAAGTAAC
>1 dna:chromosome chromosome:RGSC3.4:1:1:267910886:1 129036764 ID36257 U +
TGAGAACTTGAAAGTAACAAAGAGGTTTT
>1 dna:chromosome chromosome:RGSC3.4:1:1:267910886:1 129036848 ID47361 U +
TGGCACTGCTAAACTACAACCCC
>1 dna:chromosome chromosome:RGSC3.4:1:1:267910886:1 129036854 ID43593 U +
TGCTAAACTACAACCCCAGCACAACGGCA
>1 dna:chromosome chromosome:RGSC3.4:1:1:267910886:1 129036854 ID43594 U +
TGCTAAACTACAACCCCAGCACAACGGCAC
>1 dna:chromosome chromosome:RGSC3.4:1:1:267910886:1 129036857 ID10298 U +
TAAACTACAACCCCAGCACAACGGCACA
>1 dna:chromosome chromosome:RGSC3.4:1:1:267910886:1 129036921 ID62147 U +
TTTGCTAGCTCTCAGTAAGTGCAATGATTT
>1 dna:chromosome chromosome:RGSC3.4:1:1:267910886:1 129036945 ID40180 U +
TGATTTTGAAATCTTTGGCGCTACTAGA
>1 dna:chromosome chromosome:RGSC3.4:1:1:267910886:1 129036945 ID40181 U +
TGATTTTGAAATCTTTGGCGCTACTAGAGC
>1 dna:chromosome chromosome:RGSC3.4:1:1:267910886:1 129036951 ID32921 U +
TGAAATCTTTGGCGCTACTAGAGCCCTTCCT
>1 dna:chromosome chromosome:RGSC3.4:1:1:267910886:1 129036992 ID47284 U +
TGGCAATGGTTCTATGAATTGGATGTAGA
>1 dna:chromosome chromosome:RGSC3.4:1:1:267910886:1 129037001 ID58852 U +
TTCTATGAATTGGATGTAGAA
>1 dna:chromosome chromosome:RGSC3.4:1:1:267910886:1 129037004 ID21646 U +
TATGAATTGGATGTAGAAACACAGACTAAGT
>1 dna:chromosome chromosome:RGSC3.4:1:1:267910886:1 129037021 ID189 U +
AACACAGACTAAGTCAGACACCCAGGT
>1 dna:chromosome chromosome:RGSC3.4:1:1:267910886:1 129037119 ID16851 U +
TAGAACTTTACACGTCTGCTTTCACCT
>1 dna:chromosome chromosome:RGSC3.4:1:1:267910886:1 129037192 ID17877 U +
TAGATGTTTTTTTGGATTTTGCATCTAAAA
>1 dna:chromosome chromosome:RGSC3.4:1:1:267910886:1 129037217 ID9853 U +
TAAAACTCACAACAGTTGCCTACTGATC
>1 dna:chromosome chromosome:RGSC3.4:1:1:267910886:1 129037217 ID9854 U +
TAAAACTCACAACAGTTGCCTACTGATCTT
>1 dna:chromosome chromosome:RGSC3.4:1:1:267910886:1 129037261 ID49785 U +
TGGGTATTTCAACAGTCAGTGTTCTA
>1 dna:chromosome chromosome:RGSC3.4:1:1:267910886:1 129037268 ID57412 U +
TTCAACAGTCAGTGTTCTACACAAGAGGA
>1 dna:chromosome chromosome:RGSC3.4:1:1:267910886:1 129037303 ID19719 U +
TAGGTGAATTTTCCTGTCAGCAAGCTTTCC
>1 dna:chromosome chromosome:RGSC3.4:1:1:267910886:1 129037362 ID20398 U +
TAGTGGCAATCTTGCTTAAGCTAAACAATA
>1 dna:chromosome chromosome:RGSC3.4:1:1:267910886:1 129037620 ID32299 U +
TGAAAAGATCTTTCAATGACTGTGT
>1 dna:chromosome chromosome:RGSC3.4:1:1:267910886:1 129037620 ID32300 U +
TGAAAAGATCTTTCAATGACTGTGTTTGT
>1 dna:chromosome chromosome:RGSC3.4:1:1:267910886:1 129037620 ID32301 U +
TGAAAAGATCTTTCAATGACTGTGTTTGTG
>1 dna:chromosome chromosome:RGSC3.4:1:1:267910886:1 129037631 ID57537 U +
TTCAATGACTGTGTTTGTGCT
>1 dna:chromosome chromosome:RGSC3.4:1:1:267910886:1 129037631 ID57538 U +
TTCAATGACTGTGTTTGTGCTGTG
>1 dna:chromosome chromosome:RGSC3.4:1:1:267910886:1 129037631 ID57539 U +
TTCAATGACTGTGTTTGTGCTGTGA
>1 dna:chromosome chromosome:RGSC3.4:1:1:267910886:1 129037631 ID57540 U +
TTCAATGACTGTGTTTGTGCTGTGAC
>1 dna:chromosome chromosome:RGSC3.4:1:1:267910886:1 129037631 ID57541 U +
TTCAATGACTGTGTTTGTGCTGTGACT
>1 dna:chromosome chromosome:RGSC3.4:1:1:267910886:1 129037631 ID57542 U +
TTCAATGACTGTGTTTGTGCTGTGACTC
>1 dna:chromosome chromosome:RGSC3.4:1:1:267910886:1 129037631 ID57543 U +
TTCAATGACTGTGTTTGTGCTGTGACTCA
>1 dna:chromosome chromosome:RGSC3.4:1:1:267910886:1 129037634 ID633 U +
AATGACTGTGTTTGTGCTGTGACTCA
>1 dna:chromosome chromosome:RGSC3.4:1:1:267910886:1 129037636 ID35912 U +
TGACTGTGTTTGTGCTGTGACTC
>1 dna:chromosome chromosome:RGSC3.4:1:1:267910886:1 129037637 ID6754 U +
GACTGTGTTTGTGCTGTGAC
>1 dna:chromosome chromosome:RGSC3.4:1:1:267910886:1 129037637 ID6755 U +
GACTGTGTTTGTGCTGTGACTC
>1 dna:chromosome chromosome:RGSC3.4:1:1:267910886:1 129037637 ID6756 U +
GACTGTGTTTGTGCTGTGACTCA
>1 dna:chromosome chromosome:RGSC3.4:1:1:267910886:1 129037639 ID5761 U +
CTGTGTTTGTGCTGTGACTC
>1 dna:chromosome chromosome:RGSC3.4:1:1:267910886:1 129037639 ID5762 U +
CTGTGTTTGTGCTGTGACTCA
>1 dna:chromosome chromosome:RGSC3.4:1:1:267910886:1 129037640 ID54605 U +
TGTGTTTGTGCTGTGACTC
>1 dna:chromosome chromosome:RGSC3.4:1:1:267910886:1 129037641 ID9466 U +
GTGTTTGTGCTGTGACTCA
>1 dna:chromosome chromosome:RGSC3.4:1:1:267910886:1 129037667 ID29541 U +
TCGTTAAGGTAAATACTCTCATGCAGGTGA
>1 dna:chromosome chromosome:RGSC3.4:1:1:267910886:1 129037671 ID12449 U +
TAAGGTAAATACTCTCATGCAGGTGAG
>1 dna:chromosome chromosome:RGSC3.4:1:1:267910886:1 129037671 ID12450 U +
TAAGGTAAATACTCTCATGCAGGTGAGCT
>1 dna:chromosome chromosome:RGSC3.4:1:1:267910886:1 129037677 ID136 U +
AAATACTCTCATGCAGGTGAGCTA
>1 dna:chromosome chromosome:RGSC3.4:1:1:267910886:1 129037680 ID15973 U +
TACTCTCATGCAGGTGAGCTAACGACCCGTTA
>1 dna:chromosome chromosome:RGSC3.4:1:1:267910886:1 129037683 ID30233 U +
TCTCATGCAGGTGAGCTAACGACCCGTT
>1 dna:chromosome chromosome:RGSC3.4:1:1:267910886:1 129037683 ID30234 U +
TCTCATGCAGGTGAGCTAACGACCCGTTA
>1 dna:chromosome chromosome:RGSC3.4:1:1:267910886:1 129037688 ID41298 U +
TGCAGGTGAGCTAACGACCCGTTATCATTGC
>1 dna:chromosome chromosome:RGSC3.4:1:1:267910886:1 129037694 ID37374 U +
TGAGCTAACGACCCGTTATCATTGCTCC
>1 dna:chromosome chromosome:RGSC3.4:1:1:267910886:1 129037694 ID37375 U +
TGAGCTAACGACCCGTTATCATTGCTCCAAA
>1 dna:chromosome chromosome:RGSC3.4:1:1:267910886:1 129037697 ID7867 U +
GCTAACGACCCGTTATCATTGCTCCAAAG
>1 dna:chromosome chromosome:RGSC3.4:1:1:267910886:1 129037699 ID11482 U +
TAACGACCCGTTATCATTGCTCCAAAGGT
>1 dna:chromosome chromosome:RGSC3.4:1:1:267910886:1 129037700 ID254 U +
AACGACCCGTTATCATTGCTCCAAAGG
>1 dna:chromosome chromosome:RGSC3.4:1:1:267910886:1 129037710 ID21363 U +
TATCATTGCTCCAAAGGTACAGAGTTGAA
>1 dna:chromosome chromosome:RGSC3.4:1:1:267910886:1 129037716 ID44191 U +
TGCTCCAAAGGTACAGAGTTGAAGTAGT
>1 dna:chromosome chromosome:RGSC3.4:1:1:267910886:1 129037719 ID25394 U +
TCCAAAGGTACAGAGTTGAAGTAGTATCA
>1 dna:chromosome chromosome:RGSC3.4:1:1:267910886:1 129037719 ID25395 U +
TCCAAAGGTACAGAGTTGAAGTAGTATCAG
>1 dna:chromosome chromosome:RGSC3.4:1:1:267910886:1 129037745 ID24568 U +
TCAGTAACACAGACAGAATGAGTTACCTC
>1 dna:chromosome chromosome:RGSC3.4:1:1:267910886:1 129037768 ID15235 U +
TACCTCAACTCCGGCCTCACTTAGG
>1 dna:chromosome chromosome:RGSC3.4:1:1:267910886:1 129037845 ID28860 U +
TCCTTACAGGAAAGGATGAGGTCCATTTG
>1 dna:chromosome chromosome:RGSC3.4:1:1:267910886:1 129037849 ID14287 U +
TACAGGAAAGGATGAGGTCCATTTG
>1 dna:chromosome chromosome:RGSC3.4:1:1:267910886:1 129037861 ID37861 U +
TGAGGTCCATTTGGCTTTGAATCTCTGG
>1 dna:chromosome chromosome:RGSC3.4:1:1:267910886:1 129037878 ID34116 U +
TGAATCTCTGGGTAGCCACTTAGTAGTT
>1 dna:chromosome chromosome:RGSC3.4:1:1:267910886:1 129037882 ID30527 U +
TCTCTGGGTAGCCACTTAGTAGTTGGGATGT
>1 dna:chromosome chromosome:RGSC3.4:1:1:267910886:1 129037901 ID20602 U +
TAGTTGGGATGTAAGAACACTGGAAACAGTT
>1 dna:chromosome chromosome:RGSC3.4:1:1:267910886:1 129037905 ID49017 U +
TGGGATGTAAGAACACTGGAAACAGTTT
>1 dna:chromosome chromosome:RGSC3.4:1:1:267910886:1 129037905 ID49018 U +
TGGGATGTAAGAACACTGGAAACAGTTTT
>1 dna:chromosome chromosome:RGSC3.4:1:1:267910886:1 129037912 ID11773 U +
TAAGAACACTGGAAACAGTTTTGTTTAGA
>1 dna:chromosome chromosome:RGSC3.4:1:1:267910886:1 129037932 ID61270 U +
TTGTTTAGAATTATAAGACTTTCCAGACAGC
>1 dna:chromosome chromosome:RGSC3.4:1:1:267910886:1 129037993 ID26562 U +
TCCATTTTTCTTGTGCGCTTACAAATTTG
>1 dna:chromosome chromosome:RGSC3.4:1:1:267910886:1 129037993 ID26563 U +
TCCATTTTTCTTGTGCGCTTACAAATTTGA
>1 dna:chromosome chromosome:RGSC3.4:1:1:267910886:1 129038001 ID31927 U +
TCTTGTGCGCTTACAAATTTGATATGAGGGC
>1 dna:chromosome chromosome:RGSC3.4:1:1:267910886:1 129038004 ID53969 U +
TGTGCGCTTACAAATTTGATATGAGGGCTC
>1 dna:chromosome chromosome:RGSC3.4:1:1:267910886:1 129038004 ID53970 U +
TGTGCGCTTACAAATTTGATATGAGGGCTCT
>1 dna:chromosome chromosome:RGSC3.4:1:1:267910886:1 129038006 ID43499 U +
TGCGCTTACAAATTTGATATGAGGGCTC
>1 dna:chromosome chromosome:RGSC3.4:1:1:267910886:1 129038006 ID43500 U +
TGCGCTTACAAATTTGATATGAGGGCTCTGT
>1 dna:chromosome chromosome:RGSC3.4:1:1:267910886:1 129038018 ID62054 U +
TTTGATATGAGGGCTCTGTCTCC
>1 dna:chromosome chromosome:RGSC3.4:1:1:267910886:1 129038019 ID59846 U +
TTGATATGAGGGCTCTGTCTCCA
>1 dna:chromosome chromosome:RGSC3.4:1:1:267910886:1 129038038 ID26503 U +
TCCATTGATGGGGTTGGTAACAAAGGCT
>1 dna:chromosome chromosome:RGSC3.4:1:1:267910886:1 129038098 ID49891 U +
TGGGTGAGAAGCATTAATTGCTGATGGGA
>1 dna:chromosome chromosome:RGSC3.4:1:1:267910886:1 129038168 ID19332 U +
TAGGCAGATGTACGCGCACATGTATTTTTGC
>1 dna:chromosome chromosome:RGSC3.4:1:1:267910886:1 129038196 ID42110 U +
TGCCACCGATAAAGCATCCAAGCTAAAATG
>1 dna:chromosome chromosome:RGSC3.4:1:1:267910886:1 129038196 ID42111 U +
TGCCACCGATAAAGCATCCAAGCTAAAATGA
>1 dna:chromosome chromosome:RGSC3.4:1:1:267910886:1 129038248 ID33283 M +
TGAACCAATGAGTTTATTGGGGTTACTTA
>1 dna:chromosome chromosome:RGSC3.4:1:1:267910886:1 129038248 ID33284 U +
TGAACCAATGAGTTTATTGGGGTTACTTAG
>1 dna:chromosome chromosome:RGSC3.4:1:1:267910886:1 129038275 ID17390 U +
TAGAGAAGCACTCAAAAGCAGCTGCCTCA
>1 dna:chromosome chromosome:RGSC3.4:1:1:267910886:1 129038322 ID54108 U +
TGTGGATACCAAGCTACCTGGAGGACTGC
>1 dna:chromosome chromosome:RGSC3.4:1:1:267910886:1 129038324 ID46765 U +
TGGATACCAAGCTACCTGGAGGA
>1 dna:chromosome chromosome:RGSC3.4:1:1:267910886:1 129038324 ID46766 U +
TGGATACCAAGCTACCTGGAGGAC
>1 dna:chromosome chromosome:RGSC3.4:1:1:267910886:1 129038324 ID46767 U +
TGGATACCAAGCTACCTGGAGGACTG
>1 dna:chromosome chromosome:RGSC3.4:1:1:267910886:1 129038324 ID46768 U +
TGGATACCAAGCTACCTGGAGGACTGCAGG
>1 dna:chromosome chromosome:RGSC3.4:1:1:267910886:1 129038325 ID8339 U +
GGATACCAAGCTACCTGGAGGACTGC
>1 dna:chromosome chromosome:RGSC3.4:1:1:267910886:1 129038354 ID16372 U +
TACTTCTGATGGAGAAAGTACCTATGCTGC
>1 dna:chromosome chromosome:RGSC3.4:1:1:267910886:1 129038357 ID59054 U +
TTCTGATGGAGAAAGTACCTATGCTGCT
>1 dna:chromosome chromosome:RGSC3.4:1:1:267910886:1 129038358 ID30929 U +
TCTGATGGAGAAAGTACCTATGCTGC
>1 dna:chromosome chromosome:RGSC3.4:1:1:267910886:1 129038358 ID30930 U +
TCTGATGGAGAAAGTACCTATGCTGCTTTT
>1 dna:chromosome chromosome:RGSC3.4:1:1:267910886:1 129038360 ID39474 U +
TGATGGAGAAAGTACCTATGCTGCT
>1 dna:chromosome chromosome:RGSC3.4:1:1:267910886:1 129038360 ID39475 U +
TGATGGAGAAAGTACCTATGCTGCTTTTA
>1 dna:chromosome chromosome:RGSC3.4:1:1:267910886:1 129038387 ID20879 U +
TATAATCTCGAAAGGTACTGTGGATC
>1 dna:chromosome chromosome:RGSC3.4:1:1:267910886:1 129038387 ID20880 U +
TATAATCTCGAAAGGTACTGTGGATCCTA
>1 dna:chromosome chromosome:RGSC3.4:1:1:267910886:1 129038387 ID20881 U +
TATAATCTCGAAAGGTACTGTGGATCCTAT
>1 dna:chromosome chromosome:RGSC3.4:1:1:267910886:1 129038393 ID5369 U +
CTCGAAAGGTACTGTGGATCCTAT
>1 dna:chromosome chromosome:RGSC3.4:1:1:267910886:1 129038398 ID503 U +
AAGGTACTGTGGATCCTATA
>1 dna:chromosome chromosome:RGSC3.4:1:1:267910886:1 129038405 ID54111 U +
TGTGGATCCTATAACTTGTGAGCTTTTCAAG
>1 dna:chromosome chromosome:RGSC3.4:1:1:267910886:1 129038407 ID46843 U +
TGGATCCTATAACTTGTGAGCTTTTCAAGTC
>1 dna:chromosome chromosome:RGSC3.4:1:1:267910886:1 129038416 ID11705 U +
TAACTTGTGAGCTTTTCAAGTCTTCTAAGTTT
>1 dna:chromosome chromosome:RGSC3.4:1:1:267910886:1 129038423 ID37520 U +
TGAGCTTTTCAAGTCTTCTAAGTTTTATGAA
>1 dna:chromosome chromosome:RGSC3.4:1:1:267910886:1 129038436 ID31748 U +
TCTTCTAAGTTTTATGAATTTCCTGAGCCT
>1 dna:chromosome chromosome:RGSC3.4:1:1:267910886:1 129038438 ID58737 U +
TTCTAAGTTTTATGAATTTCCTGAGCCTT
>1 dna:chromosome chromosome:RGSC3.4:1:1:267910886:1 129038438 ID58738 U +
TTCTAAGTTTTATGAATTTCCTGAGCCTTC
>1 dna:chromosome chromosome:RGSC3.4:1:1:267910886:1 129038441 ID12680 U +
TAAGTTTTATGAATTTCCTGAGCCTTCTT
>1 dna:chromosome chromosome:RGSC3.4:1:1:267910886:1 129038465 ID59307 U +
TTCTTTACCTTCTTGGTCTTTGAAGCCT
>1 dna:chromosome chromosome:RGSC3.4:1:1:267910886:1 129038466 ID31962 U +
TCTTTACCTTCTTGGTCTTTGAAGCCT
>1 dna:chromosome chromosome:RGSC3.4:1:1:267910886:1 129038470 ID15388 U +
TACCTTCTTGGTCTTTGAAGCCTCTCTCCT
>1 dna:chromosome chromosome:RGSC3.4:1:1:267910886:1 129038518 ID61940 U +
TTTGAAGGAGGTGAAATAATCCCCATGGA
>1 dna:chromosome chromosome:RGSC3.4:1:1:267910886:1 129038543 ID45777 U +
TGGAAGATGGTAAATTCATTTATGTCCA
>1 dna:chromosome chromosome:RGSC3.4:1:1:267910886:1 129038565 ID52728 U +
TGTCCACTGGAACAAAATATCATGGGC
>1 dna:chromosome chromosome:RGSC3.4:1:1:267910886:1 129038565 ID52729 U +
TGTCCACTGGAACAAAATATCATGGGCCGA
>1 dna:chromosome chromosome:RGSC3.4:1:1:267910886:1 129038699 ID25601 U +
TCCAAGGGAGAAGCTTGCTGTCTTGCGTGT
>1 dna:chromosome chromosome:RGSC3.4:1:1:267910886:1 129038735 ID5345 U +
CTCCCTTTTTAAAGGCCACCTACATCTTTT
>1 dna:chromosome chromosome:RGSC3.4:1:1:267910886:1 129038736 ID27440 U +
TCCCTTTTTAAAGGCCACCTACATCTTTT
>1 dna:chromosome chromosome:RGSC3.4:1:1:267910886:1 129038748 ID8482 U +
GGCCACCTACATCTTTTGGCTCCTAGC
>1 dna:chromosome chromosome:RGSC3.4:1:1:267910886:1 129038783 ID29218 U +
TCCTTTTCAAAGCTAGCACTTCAGATTTGGC
>1 dna:chromosome chromosome:RGSC3.4:1:1:267910886:1 129038788 ID57371 U +
TTCAAAGCTAGCACTTCAGATTTGGCCTTGA
>1 dna:chromosome chromosome:RGSC3.4:1:1:267910886:1 129038789 ID23064 U +
TCAAAGCTAGCACTTCAGATTTGGCCTTGA
>1 dna:chromosome chromosome:RGSC3.4:1:1:267910886:1 129038789 ID23065 U +
TCAAAGCTAGCACTTCAGATTTGGCCTTGAC
>1 dna:chromosome chromosome:RGSC3.4:1:1:267910886:1 129038815 ID59776 U +
TTGACTTCTGACAGGCCTTGCCAAAC
>1 dna:chromosome chromosome:RGSC3.4:1:1:267910886:1 129038885 ID47753 U +
TGGCCCATCCAGTTAATCTCCTGATATC
>1 dna:chromosome chromosome:RGSC3.4:1:1:267910886:1 129038945 ID13731 U +
TACAACTTCAGTTCCCTCTGGATACATAGC
>1 dna:chromosome chromosome:RGSC3.4:1:1:267910886:1 129039099 ID46067 U -
TGGAATTCACATAAACTGTCTGAGGTCA
>1 dna:chromosome chromosome:RGSC3.4:1:1:267910886:1 129039118 ID34350 U +
TGAATTCCAACTGTTGGCTCCACAGGAGA
>1 dna:chromosome chromosome:RGSC3.4:1:1:267910886:1 129039222 ID58193 U +
TTCCAGTTTGCTTTGCTGTTCCTGGGC
>1 dna:chromosome chromosome:RGSC3.4:1:1:267910886:1 129039223 ID26282 U +
TCCAGTTTGCTTTGCTGTTCCTGGGC
>1 dna:chromosome chromosome:RGSC3.4:1:1:267910886:1 129039223 ID26283 U +
TCCAGTTTGCTTTGCTGTTCCTGGGCCTC
>1 dna:chromosome chromosome:RGSC3.4:1:1:267910886:1 129039244 ID49344 U +
TGGGCCTCACTGTTGTCTTAGTCTCAAG
>1 dna:chromosome chromosome:RGSC3.4:1:1:267910886:1 129039244 ID49345 U +
TGGGCCTCACTGTTGTCTTAGTCTCAAGG
>1 dna:chromosome chromosome:RGSC3.4:1:1:267910886:1 129039283 ID29810 U +
TCTACGGATTCAGAATGGACTTGACCCATC
>1 dna:chromosome chromosome:RGSC3.4:1:1:267910886:1 129039323 ID22542 U +
TATTGGTTGAACGAGAGCATTCTCTT
>1 dna:chromosome chromosome:RGSC3.4:1:1:267910886:1 129039323 ID22543 U +
TATTGGTTGAACGAGAGCATTCTCTTT
>1 dna:chromosome chromosome:RGSC3.4:1:1:267910886:1 129039343 ID30608 U +
TCTCTTTTAAAACTTCTAAATGCCCATTTG
>1 dna:chromosome chromosome:RGSC3.4:1:1:267910886:1 129039380 ID33509 U +
TGAACTTTAGTGATTAAGGACTCTAAAAGT
>1 dna:chromosome chromosome:RGSC3.4:1:1:267910886:1 129039714 ID60256 U +
TTGGAAAGAGCAAACCATGATCTGGGGT
>1 dna:chromosome chromosome:RGSC3.4:1:1:267910886:1 129039714 ID60257 U +
TTGGAAAGAGCAAACCATGATCTGGGGTA
>1 dna:chromosome chromosome:RGSC3.4:1:1:267910886:1 129039714 ID60258 U +
TTGGAAAGAGCAAACCATGATCTGGGGTAA
>1 dna:chromosome chromosome:RGSC3.4:1:1:267910886:1 129039821 ID5019 U +
CGGGCATTCATCTAAAGATGGAAACTGGC
>1 dna:chromosome chromosome:RGSC3.4:1:1:267910886:1 129039823 ID8465 U +
GGCATTCATCTAAAGATGGAAACTGGCCAA
>1 dna:chromosome chromosome:RGSC3.4:1:1:267910886:1 129039827 ID57883 U +
TTCATCTAAAGATGGAAACTGGCCAA
>1 dna:chromosome chromosome:RGSC3.4:1:1:267910886:1 129039827 ID57884 U +
TTCATCTAAAGATGGAAACTGGCCAAGGA
>1 dna:chromosome chromosome:RGSC3.4:1:1:267910886:1 129039827 ID57885 U +
TTCATCTAAAGATGGAAACTGGCCAAGGAC
>1 dna:chromosome chromosome:RGSC3.4:1:1:267910886:1 129039828 ID24911 U +
TCATCTAAAGATGGAAACTGGCCAAGGAC
>1 dna:chromosome chromosome:RGSC3.4:1:1:267910886:1 129039831 ID29589 U +
TCTAAAGATGGAAACTGGCCAAGGAC
>1 dna:chromosome chromosome:RGSC3.4:1:1:267910886:1 129039831 ID29590 U +
TCTAAAGATGGAAACTGGCCAAGGACAGG
>1 dna:chromosome chromosome:RGSC3.4:1:1:267910886:1 129039831 ID29591 U +
TCTAAAGATGGAAACTGGCCAAGGACAGGA
>1 dna:chromosome chromosome:RGSC3.4:1:1:267910886:1 129039831 ID29592 U +
TCTAAAGATGGAAACTGGCCAAGGACAGGAC
>1 dna:chromosome chromosome:RGSC3.4:1:1:267910886:1 129040023 ID32229 U +
TGAAAAAGTCACTTCAGCATAGCACTACAGA
>1 dna:chromosome chromosome:RGSC3.4:1:1:267910886:1 129040042 ID18078 U +
TAGCACTACAGAGTTCCCATTCATC
>1 dna:chromosome chromosome:RGSC3.4:1:1:267910886:1 129040042 ID18079 U +
TAGCACTACAGAGTTCCCATTCATCCT
>1 dna:chromosome chromosome:RGSC3.4:1:1:267910886:1 129040065 ID28878 U +
TCCTTAGCAACTGACAAATGACAAAGGGA
>1 dna:chromosome chromosome:RGSC3.4:1:1:267910886:1 129040111 ID25346 U +
TCCAAAGATGAACAAAACTGAATCAAGGCA
>1 dna:chromosome chromosome:RGSC3.4:1:1:267910886:1 129040389 ID34518 U +
TGACAAAGGATGATGATGGTGGTGGT
>1 dna:chromosome chromosome:RGSC3.4:1:1:267910886:1 129040553 ID48038 M -
TGGCTCCTTTGTCAAAAATCAAGTGA
>1 dna:chromosome chromosome:RGSC3.4:1:1:267910886:1 129041279 ID24613 M +
TCAGTCTGGAGGTTCCTCAGAAAATTGGACA
>1 dna:chromosome chromosome:RGSC3.4:1:1:267910886:1 129041428 ID438 M +
AAGCTGGAAAGAACCCAGATGCCCTTC
>1 dna:chromosome chromosome:RGSC3.4:1:1:267910886:1 129041763 ID7392 M +
GCAAAGTTTACAACAGAGGCAGAAGGAAC
>1 dna:chromosome chromosome:RGSC3.4:1:1:267910886:1 129041805 ID5589 M +
CTGCCCCACATGTGGCCCATACATATACAG
>1 dna:chromosome chromosome:RGSC3.4:1:1:267910886:1 129041824 ID31599 M -
TCTTATCTAGTTTGGTGGCTGTATATGTA
>1 dna:chromosome chromosome:RGSC3.4:1:1:267910886:1 129042034 ID21588 M +
TATGAACAACAATGCCAAGCAACCAGA
>1 dna:chromosome chromosome:RGSC3.4:1:1:267910886:1 129042051 ID48161 M -
TGGCTTAGTCCCTGGAAGCTCTGGTTGCT
>1 dna:chromosome chromosome:RGSC3.4:1:1:267910886:1 129042052 ID20404 M -
TAGTGGCTTAGTCCCTGGAAGCTCTGGTTGC
>1 dna:chromosome chromosome:RGSC3.4:1:1:267910886:1 129042108 ID5625 M +
CTGGACTCTGACCTCATAGGTAGCAATGAA
>1 dna:chromosome chromosome:RGSC3.4:1:1:267910886:1 129042156 ID2091 M +
AGTGGAAGGAGAAGCCCTGGGTCCTGCTAA
>1 dna:chromosome chromosome:RGSC3.4:1:1:267910886:1 129042323 ID33011 M +
TGAAATGTAAATAAGAGATACTCAAGTTA
>1 dna:chromosome chromosome:RGSC3.4:1:1:267910886:1 129042504 ID45546 U +
TGGAAATGGCTCCTACTTAGTGGTCCTACCC
>1 dna:chromosome chromosome:RGSC3.4:1:1:267910886:1 129042514 ID27912 U +
TCCTACTTAGTGGTCCTACCCCAACAAAGG
>1 dna:chromosome chromosome:RGSC3.4:1:1:267910886:1 129043347 ID22292 U +
TATTATACGAGATGGTGTCTCACTGACCTA
>1 dna:chromosome chromosome:RGSC3.4:1:1:267910886:1 129043349 ID57090 U +
TTATACGAGATGGTGTCTCACTGACC
>1 dna:chromosome chromosome:RGSC3.4:1:1:267910886:1 129043536 ID3579 U +
CACTTTACCTGTGGAATAAGATTTGAAAGT
>1 dna:chromosome chromosome:RGSC3.4:1:1:267910886:1 129043754 ID60644 U +
TTGGCTGGACCGCTTACAAACAACGAGAC
>1 dna:chromosome chromosome:RGSC3.4:1:1:267910886:1 129044163 ID40512 U +
TGCAAGAACAAGTACTCTCAGTTGTTG
>1 dna:chromosome chromosome:RGSC3.4:1:1:267910886:1 129044219 ID59396 U +
TTCTTTTTATGATTTATTCTTCATGTGTAT
>1 dna:chromosome chromosome:RGSC3.4:1:1:267910886:1 129044332 ID47029 U +
TGGATTAAAGGCAATTGTGAAGATACGTGGT
>1 dna:chromosome chromosome:RGSC3.4:1:1:267910886:1 129045060 ID45827 U +
TGGAAGCTGATAGGTCTTGTGTTTGAGA
>1 dna:chromosome chromosome:RGSC3.4:1:1:267910886:1 129045071 ID1969 U +
AGGTCTTGTGTTTGAGATGGGCTTTCTCCGT
>1 dna:chromosome chromosome:RGSC3.4:1:1:267910886:1 129045119 ID8169 U +
GGAACTCTGTAGACTGGGCTGCCCTTAAA
>1 dna:chromosome chromosome:RGSC3.4:1:1:267910886:1 129045182 ID49088 U +
TGGGATTAAAGGTGTGCACCAAAACCTCC
>1 dna:chromosome chromosome:RGSC3.4:1:1:267910886:1 129045545 ID16927 U +
TAGAAGCAAAGTAGACGGGCTCCAGAATG
>1 dna:chromosome chromosome:RGSC3.4:1:1:267910886:1 129045545 ID16928 U +
TAGAAGCAAAGTAGACGGGCTCCAGAATGC
>1 dna:chromosome chromosome:RGSC3.4:1:1:267910886:1 129045597 ID34821 U +
TGACACTGAAGAATTACAGAATGGCCACTGA
>1 dna:chromosome chromosome:RGSC3.4:1:1:267910886:1 129045603 ID33586 U +
TGAAGAATTACAGAATGGCCACTGAAGC
>1 dna:chromosome chromosome:RGSC3.4:1:1:267910886:1 129045603 ID33587 U +
TGAAGAATTACAGAATGGCCACTGAAGCT
>1 dna:chromosome chromosome:RGSC3.4:1:1:267910886:1 129045603 ID33588 U +
TGAAGAATTACAGAATGGCCACTGAAGCTT
>1 dna:chromosome chromosome:RGSC3.4:1:1:267910886:1 129045603 ID33589 U +
TGAAGAATTACAGAATGGCCACTGAAGCTTC
>1 dna:chromosome chromosome:RGSC3.4:1:1:267910886:1 129045610 ID56644 U +
TTACAGAATGGCCACTGAAGCTTCATGTT
>1 dna:chromosome chromosome:RGSC3.4:1:1:267910886:1 129045610 ID56645 U +
TTACAGAATGGCCACTGAAGCTTCATGTTT
>1 dna:chromosome chromosome:RGSC3.4:1:1:267910886:1 129045681 ID41536 U +
TGCATGAGTAACTTTTGCCAGCAACCAAAGA
>1 dna:chromosome chromosome:RGSC3.4:1:1:267910886:1 129045696 ID42248 U +
TGCCAGCAACCAAAGACTTTGTTCAATGT
>1 dna:chromosome chromosome:RGSC3.4:1:1:267910886:1 129045722 ID52220 U +
TGTATAAGTTTCCTTATCTAATGACTGTCC
>1 dna:chromosome chromosome:RGSC3.4:1:1:267910886:1 129045724 ID20855 U +
TATAAGTTTCCTTATCTAATGACTGTCCGCC
>1 dna:chromosome chromosome:RGSC3.4:1:1:267910886:1 129045784 ID22421 U +
TATTCTTGATCAGGCATTCCAGGAAATTAA
>1 dna:chromosome chromosome:RGSC3.4:1:1:267910886:1 129045826 ID26167 U +
TCCAGGATTCAGTATCTAGCTTGACGAGT
>1 dna:chromosome chromosome:RGSC3.4:1:1:267910886:1 129045840 ID29884 U +
TCTAGCTTGACGAGTCTACAGACATTGCAAA
>1 dna:chromosome chromosome:RGSC3.4:1:1:267910886:1 129045875 ID24787 U +
TCATAGTTAATGGTTTATATATGTGTTGGC
>1 dna:chromosome chromosome:RGSC3.4:1:1:267910886:1 129045878 ID20493 U +
TAGTTAATGGTTTATATATGTGTTGGCAAC
>1 dna:chromosome chromosome:RGSC3.4:1:1:267910886:1 129045892 ID21134 U +
TATATGTGTTGGCAACTTTAAAGATGAGT
>1 dna:chromosome chromosome:RGSC3.4:1:1:267910886:1 129045956 ID41344 U +
TGCAGTGTATTTGACACAGTTGGTTCCCTT
>1 dna:chromosome chromosome:RGSC3.4:1:1:267910886:1 129045979 ID58329 U +
TTCCCTTCTGAAAGAGCATTAACATCCCTCA
>1 dna:chromosome chromosome:RGSC3.4:1:1:267910886:1 129046141 ID54787 U +
TGTTAGCAATGGAGACACTGCCACAAGAT
>1 dna:chromosome chromosome:RGSC3.4:1:1:267910886:1 129046333 ID9623 U +
GTTTTTGAACTTCATGATGAAC
>1 dna:chromosome chromosome:RGSC3.4:1:1:267910886:1 129046347 ID39195 U +
TGATGAACTCAAAATGTTTTAAAGCAGGA
>1 dna:chromosome chromosome:RGSC3.4:1:1:267910886:1 129046403 ID60816 U +
TTGGTGAACTGTGAATTGCACAACTTCA
>1 dna:chromosome chromosome:RGSC3.4:1:1:267910886:1 129046404 ID50862 U +
TGGTGAACTGTGAATTGCACAACTTCAAT
>1 dna:chromosome chromosome:RGSC3.4:1:1:267910886:1 129046541 ID32296 U +
TGAAAAGATCCGATCATTTCAAATGGAGC
>1 dna:chromosome chromosome:RGSC3.4:1:1:267910886:1 129046541 ID32297 U +
TGAAAAGATCCGATCATTTCAAATGGAGCT
>1 dna:chromosome chromosome:RGSC3.4:1:1:267910886:1 129046541 ID32298 U +
TGAAAAGATCCGATCATTTCAAATGGAGCTT
>1 dna:chromosome chromosome:RGSC3.4:1:1:267910886:1 129046600 ID10134 U +
TAAAATTTACATGTTGCCTACTTCTTC
>1 dna:chromosome chromosome:RGSC3.4:1:1:267910886:1 129046600 ID10135 U +
TAAAATTTACATGTTGCCTACTTCTTCTGC
>1 dna:chromosome chromosome:RGSC3.4:1:1:267910886:1 129046604 ID2977 U +
ATTTACATGTTGCCTACTTCTTCTGC
>1 dna:chromosome chromosome:RGSC3.4:1:1:267910886:1 129046605 ID61488 U +
TTTACATGTTGCCTACTTCTTCTGC
>1 dna:chromosome chromosome:RGSC3.4:1:1:267910886:1 129046605 ID61489 U +
TTTACATGTTGCCTACTTCTTCTGCT
>1 dna:chromosome chromosome:RGSC3.4:1:1:267910886:1 129046645 ID35212 U +
TGACATTGAACCAGACAAAAGGATTATG
>1 dna:chromosome chromosome:RGSC3.4:1:1:267910886:1 129046847 ID42370 U +
TGCCAGTGACACAATTCTGGACCAAGTGT
>1 dna:chromosome chromosome:RGSC3.4:1:1:267910886:1 129046922 ID25460 U +
TCCAACAACGTATCTTTGTGAAATAGGCCT
>1 dna:chromosome chromosome:RGSC3.4:1:1:267910886:1 129047024 ID4747 U +
CCTGAGAATTTATGTGGTGAGAAAGAAGC
>1 dna:chromosome chromosome:RGSC3.4:1:1:267910886:1 129047031 ID2983 U +
ATTTATGTGGTGAGAAAGAAGCAA
>1 dna:chromosome chromosome:RGSC3.4:1:1:267910886:1 129047057 ID25869 U +
TCCACCTTTATACTGATGTTGGCCTTTTA
>1 dna:chromosome chromosome:RGSC3.4:1:1:267910886:1 129047086 ID41407 U +
TGCATACTGTTGCAAAGTGTAGCAATGTAC
>1 dna:chromosome chromosome:RGSC3.4:1:1:267910886:1 129047124 ID11931 U +
TAAGACTGTTACCCATGCCACACAATGCTTC
>1 dna:chromosome chromosome:RGSC3.4:1:1:267910886:1 129047368 ID23594 U +
TCACAACGTGAGGGACTGACTGTAATAA
>1 dna:chromosome chromosome:RGSC3.4:1:1:267910886:1 129047368 ID23595 U +
TCACAACGTGAGGGACTGACTGTAATAAA
>1 dna:chromosome chromosome:RGSC3.4:1:1:267910886:1 129047404 ID1601 M +
AGCATTAGGAAGGTTGAGAACTACTGTC
>1 dna:chromosome chromosome:RGSC3.4:1:1:267910886:1 129047409 ID18834 U +
TAGGAAGGTTGAGAACTACTGTCCTAAA
>1 dna:chromosome chromosome:RGSC3.4:1:1:267910886:1 129047418 ID36241 U +
TGAGAACTACTGTCCTAAATGGGCTTCTAC
>1 dna:chromosome chromosome:RGSC3.4:1:1:267910886:1 129047420 ID1320 U +
AGAACTACTGTCCTAAATGGGCTTCTAC
>1 dna:chromosome chromosome:RGSC3.4:1:1:267910886:1 129047433 ID10858 U +
TAAATGGGCTTCTACATGACTTTTAAAGGT
>1 dna:chromosome chromosome:RGSC3.4:1:1:267910886:1 129047435 ID654 U +
AATGGGCTTCTACATGACTTTTAAAGGT
>1 dna:chromosome chromosome:RGSC3.4:1:1:267910886:1 129047437 ID49495 U +
TGGGCTTCTACATGACTTTTAAAGGTCAGC
>1 dna:chromosome chromosome:RGSC3.4:1:1:267910886:1 129047449 ID36065 U +
TGACTTTTAAAGGTCAGCCATATGACT
>1 dna:chromosome chromosome:RGSC3.4:1:1:267910886:1 129047449 ID36066 U +
TGACTTTTAAAGGTCAGCCATATGACTATC
>1 dna:chromosome chromosome:RGSC3.4:1:1:267910886:1 129047455 ID56338 U +
TTAAAGGTCAGCCATATGACTATCAGTA
>1 dna:chromosome chromosome:RGSC3.4:1:1:267910886:1 129047541 ID55537 U +
TGTTTTTGAATGTTGCGTCAAATGGGTGGT
>1 dna:chromosome chromosome:RGSC3.4:1:1:267910886:1 129047545 ID61965 U +
TTTGAATGTTGCGTCAAATGGGTGGTGTC
>1 dna:chromosome chromosome:RGSC3.4:1:1:267910886:1 129047546 ID59688 U +
TTGAATGTTGCGTCAAATGGGTGGTGTCG
>1 dna:chromosome chromosome:RGSC3.4:1:1:267910886:1 129047546 ID59689 U +
TTGAATGTTGCGTCAAATGGGTGGTGTCGT
>1 dna:chromosome chromosome:RGSC3.4:1:1:267910886:1 129047602 ID37934 U +
TGAGGTTTGAGAATTGTGGGTTTAAG
>1 dna:chromosome chromosome:RGSC3.4:1:1:267910886:1 129047609 ID36442 U +
TGAGAATTGTGGGTTTAAGTGTGAACGTA
>1 dna:chromosome chromosome:RGSC3.4:1:1:267910886:1 129047618 ID50072 U +
TGGGTTTAAGTGTGAACGTAGCCTGG
>1 dna:chromosome chromosome:RGSC3.4:1:1:267910886:1 129047618 ID50073 U +
TGGGTTTAAGTGTGAACGTAGCCTGGTT
>1 dna:chromosome chromosome:RGSC3.4:1:1:267910886:1 129047618 ID50074 U +
TGGGTTTAAGTGTGAACGTAGCCTGGTTC
>1 dna:chromosome chromosome:RGSC3.4:1:1:267910886:1 129047630 ID33374 U +
TGAACGTAGCCTGGTTCTTTGACCTCAGT
>1 dna:chromosome chromosome:RGSC3.4:1:1:267910886:1 129047666 ID62211 U +
TTTGTAAACAAGTTTTACTTTTGATTTGC
>1 dna:chromosome chromosome:RGSC3.4:1:1:267910886:1 129047706 ID59409 U +
TTGAAAACAACGTTGTAATGCCGTCGGAT
>1 dna:chromosome chromosome:RGSC3.4:1:1:267910886:1 129047707 ID32238 U +
TGAAAACAACGTTGTAATGCCGTCGGATGC
>1 dna:chromosome chromosome:RGSC3.4:1:1:267910886:1 129047713 ID3191 U +
CAACGTTGTAATGCCGTCGG
>1 dna:chromosome chromosome:RGSC3.4:1:1:267910886:1 129047713 ID3192 U +
CAACGTTGTAATGCCGTCGGAT
>1 dna:chromosome chromosome:RGSC3.4:1:1:267910886:1 129047719 ID51967 U +
TGTAATGCCGTCGGATGCAGATGGAGTTC
>1 dna:chromosome chromosome:RGSC3.4:1:1:267910886:1 129047772 ID47530 U +
TGGCATACACTGAGTACTCATGTGCTGGC
>1 dna:chromosome chromosome:RGSC3.4:1:1:267910886:1 129047778 ID802 U +
ACACTGAGTACTCATGTGCTGGCCAGG
>1 dna:chromosome chromosome:RGSC3.4:1:1:267910886:1 129047811 ID31645 U +
TCTTATTTCTGTCCTTTAAAACATGGTGTCA
>1 dna:chromosome chromosome:RGSC3.4:1:1:267910886:1 129047817 ID59152 U +
TTCTGTCCTTTAAAACATGGTGTCATTAGC
>1 dna:chromosome chromosome:RGSC3.4:1:1:267910886:1 129047825 ID61321 U +
TTTAAAACATGGTGTCATTAGCAGAGGGT
>1 dna:chromosome chromosome:RGSC3.4:1:1:267910886:1 129047834 ID51265 U +
TGGTGTCATTAGCAGAGGGTCTTACCATC
>1 dna:chromosome chromosome:RGSC3.4:1:1:267910886:1 129047856 ID14951 U +
TACCATCATGTTCTGGTGGGGAGG
>1 dna:chromosome chromosome:RGSC3.4:1:1:267910886:1 129047942 ID28416 U +
TCCTCTGGCCAACATCTGGAAAAGATGTATCC
>1 dna:chromosome chromosome:RGSC3.4:1:1:267910886:1 129047947 ID47670 U +
TGGCCAACATCTGGAAAAGATGTATCCCG
>1 dna:chromosome chromosome:RGSC3.4:1:1:267910886:1 129047947 ID47671 U +
TGGCCAACATCTGGAAAAGATGTATCCCGT
>1 dna:chromosome chromosome:RGSC3.4:1:1:267910886:1 129047956 ID31143 U +
TCTGGAAAAGATGTATCCCGTATCTGGTGT
>1 dna:chromosome chromosome:RGSC3.4:1:1:267910886:1 129047958 ID45296 U +
TGGAAAAGATGTATCCCGTATCTGGTGTC
>1 dna:chromosome chromosome:RGSC3.4:1:1:267910886:1 129047958 ID45297 U +
TGGAAAAGATGTATCCCGTATCTGGTGTCC
>1 dna:chromosome chromosome:RGSC3.4:1:1:267910886:1 129047991 ID62638 U +
TTTTTATTGGATAGCCTATGGTGTCTGAA
>1 dna:chromosome chromosome:RGSC3.4:1:1:267910886:1 129047994 ID57268 U +
TTATTGGATAGCCTATGGTGTCTGAAAGGG
>1 dna:chromosome chromosome:RGSC3.4:1:1:267910886:1 129047997 ID60480 U +
TTGGATAGCCTATGGTGTCTGAAAGGG
>1 dna:chromosome chromosome:RGSC3.4:1:1:267910886:1 129047998 ID46777 U +
TGGATAGCCTATGGTGTCTGAAAGGGG
>1 dna:chromosome chromosome:RGSC3.4:1:1:267910886:1 129047998 ID46778 U +
TGGATAGCCTATGGTGTCTGAAAGGGGTGT
>1 dna:chromosome chromosome:RGSC3.4:1:1:267910886:1 129048078 ID54298 U +
TGTGTATATAATGTTTATTTTTAGGTAGC
>1 dna:chromosome chromosome:RGSC3.4:1:1:267910886:1 129048090 ID9564 U +
GTTTATTTTTAGGTAGCTTCT
>1 dna:chromosome chromosome:RGSC3.4:1:1:267910886:1 129048235 ID29033 U +
TCCTTGATGCCACCTGTGCTCTCTGC
>1 dna:chromosome chromosome:RGSC3.4:1:1:267910886:1 129048303 ID57336 U +
TTCAAAATGTAGTTAATACAGATGTTGTTA
>1 dna:chromosome chromosome:RGSC3.4:1:1:267910886:1 129048529 ID38863 U +
TGATATGTTAGGACATTTGCCAAGTTAAT
>1 dna:chromosome chromosome:RGSC3.4:1:1:267910886:1 129048570 ID19783 U +
TAGGTGCAGAGCCTGTGAAACATGACTCA
>1 dna:chromosome chromosome:RGSC3.4:1:1:267910886:1 129048710 ID52242 U +
TGTATATAAGTATGATATACCACAGGGAAA
>1 dna:chromosome chromosome:RGSC3.4:1:1:267910886:1 129048796 ID40564 U +
TGCAAGCTGAAATGAATTGTTTTCTGCTTT
>1 dna:chromosome chromosome:RGSC3.4:1:1:267910886:1 129048803 ID32935 U +
TGAAATGAATTGTTTTCTGCTTTCAAAGTC
>1 dna:chromosome chromosome:RGSC3.4:1:1:267910886:1 129049117 ID60217 U +
TTGCTTAGGACAAAGCTTGGTTGCGTTTA
>1 dna:chromosome chromosome:RGSC3.4:1:1:267910886:1 129049153 ID10015 U +
TAAAAGTTTTAACAGGCCAACACTGCCA
>1 dna:chromosome chromosome:RGSC3.4:1:1:267910886:1 129049176 ID42564 U +
TGCCATTCTTCAGGTGTTGCTATTTCAGAG
>1 dna:chromosome chromosome:RGSC3.4:1:1:267910886:1 129049285 ID26654 U +
TCCCAAGTGCTAGGATTACAGACATGCCGT
>1 dna:chromosome chromosome:RGSC3.4:1:1:267910886:1 129049295 ID19265 U +
TAGGATTACAGACATGCCGTACC
>1 dna:chromosome chromosome:RGSC3.4:1:1:267910886:1 129049295 ID19266 U +
TAGGATTACAGACATGCCGTACCACTCT
>1 dna:chromosome chromosome:RGSC3.4:1:1:267910886:1 129049295 ID19267 U +
TAGGATTACAGACATGCCGTACCACTCTCA
>1 dna:chromosome chromosome:RGSC3.4:1:1:267910886:1 129049304 ID1379 U +
AGACATGCCGTACCACTCTCAGCTCGT
>1 dna:chromosome chromosome:RGSC3.4:1:1:267910886:1 129049333 ID58061 U +
TTCCAATGTTTCTACAGGCAGAAATGCCCC
>1 dna:chromosome chromosome:RGSC3.4:1:1:267910886:1 129049333 ID58062 U +
TTCCAATGTTTCTACAGGCAGAAATGCCCCG
>1 dna:chromosome chromosome:RGSC3.4:1:1:267910886:1 129049414 ID44855 U +
TGCTTCATAACAGGTCTCAGACTACTGTGA
>1 dna:chromosome chromosome:RGSC3.4:1:1:267910886:1 129049500 ID34973 U +
TGACAGGAATCTCATTCTCTGTTCCTCAA
>1 dna:chromosome chromosome:RGSC3.4:1:1:267910886:1 129049736 ID9725 U +
TAAAAAGTGTTGGCAGTGTCTCAAATGAAG
>1 dna:chromosome chromosome:RGSC3.4:1:1:267910886:1 129049746 ID47496 U +
TGGCAGTGTCTCAAATGAAGATGGGCTG
>1 dna:chromosome chromosome:RGSC3.4:1:1:267910886:1 129049881 ID28295 U +
TCCTCCCACGAGCAAGGGGCTGACAGAGTA
>1 dna:chromosome chromosome:RGSC3.4:1:1:267910886:1 129049938 ID9691 U +
TAAAAAGACTGGGAGAAGGGAAATAAAAT
>1 dna:chromosome chromosome:RGSC3.4:1:1:267910886:1 129050160 ID17078 U +
TAGAATCATTGGGGCTGACCTTA
>1 dna:chromosome chromosome:RGSC3.4:1:1:267910886:1 129050263 ID9838 U +
TAAAACCTTCAACCCGAAATTTATCCTGC
>1 dna:chromosome chromosome:RGSC3.4:1:1:267910886:1 129050286 ID28611 U +
TCCTGCCTACAAGAAATGCAAGGTTGGGGA
>1 dna:chromosome chromosome:RGSC3.4:1:1:267910886:1 129050544 ID59811 U +
TTGAGGGCCCCGAAGGAACTCCATAGG
>1 dna:chromosome chromosome:RGSC3.4:1:1:267910886:1 129050584 ID23248 M +
TCAACTAACCTGGACTCTTGGGAGCTC
>1 dna:chromosome chromosome:RGSC3.4:1:1:267910886:1 129050584 ID23249 U +
TCAACTAACCTGGACTCTTGGGAGCTCTGA
>1 dna:chromosome chromosome:RGSC3.4:1:1:267910886:1 129050623 ID891 U +
ACCAACCAAAGAACATACAGAGGCTGAGCA
>1 dna:chromosome chromosome:RGSC3.4:1:1:267910886:1 129050678 ID13970 U +
TACACACAGCAGATGTGCAGCTTGGTC
>1 dna:chromosome chromosome:RGSC3.4:1:1:267910886:1 129050741 ID25276 M +
TCCAAAAGCTGTTGCCTGTCTGTGGA
>1 dna:chromosome chromosome:RGSC3.4:1:1:267910886:1 129050741 ID25277 M +
TCCAAAAGCTGTTGCCTGTCTGTGGAAT
>1 dna:chromosome chromosome:RGSC3.4:1:1:267910886:1 129050741 ID25278 U +
TCCAAAAGCTGTTGCCTGTCTGTGGAATC
>1 dna:chromosome chromosome:RGSC3.4:1:1:267910886:1 129050753 ID43172 U +
TGCCTGTCTGTGGAATCTGTTTCCCTAAC
>1 dna:chromosome chromosome:RGSC3.4:1:1:267910886:1 129050753 ID43173 U +
TGCCTGTCTGTGGAATCTGTTTCCCTAACT
>1 dna:chromosome chromosome:RGSC3.4:1:1:267910886:1 129050757 ID53058 U +
TGTCTGTGGAATCTGTTTCCCTAACTTGG
>1 dna:chromosome chromosome:RGSC3.4:1:1:267910886:1 129050757 ID53059 U +
TGTCTGTGGAATCTGTTTCCCTAACTTGGC
>1 dna:chromosome chromosome:RGSC3.4:1:1:267910886:1 129050761 ID54085 U +
TGTGGAATCTGTTTCCCTAACTTGGCTGC
>1 dna:chromosome chromosome:RGSC3.4:1:1:267910886:1 129050813 ID6317 U +
GAAGCGCCTAGCCCTGCAGGACTTGATGTA
>1 dna:chromosome chromosome:RGSC3.4:1:1:267910886:1 129050814 ID430 U +
AAGCGCCTAGCCCTGCAGGACTTGATGTA
>1 dna:chromosome chromosome:RGSC3.4:1:1:267910886:1 129050816 ID7847 U +
GCGCCTAGCCCTGCAGGACTTGATGTAT
>1 dna:chromosome chromosome:RGSC3.4:1:1:267910886:1 129050816 ID7848 U +
GCGCCTAGCCCTGCAGGACTTGATGTATC
>1 dna:chromosome chromosome:RGSC3.4:1:1:267910886:1 129050872 ID56565 U +
TTAATTACTCTTCTCTGTGCTCTGACAA
>1 dna:chromosome chromosome:RGSC3.4:1:1:267910886:1 129050872 ID56566 U +
TTAATTACTCTTCTCTGTGCTCTGACAAA
>1 dna:chromosome chromosome:RGSC3.4:1:1:267910886:1 129050906 ID39179 U +
TGATGAAAATAAGAAAGGATGTTTTTCAT
>1 dna:chromosome chromosome:RGSC3.4:1:1:267910886:1 129050972 ID33719 U +
TGAAGCAGCTACTCACATTTTGTCCAC
>1 dna:chromosome chromosome:RGSC3.4:1:1:267910886:1 129051045 ID57125 U +
TTATATTATTAAATAATCCTAGAAAAACAGC
>1 dna:chromosome chromosome:RGSC3.4:1:1:267910886:1 129051101 ID62358 U +
TTTTAAGGTTACAGGTAACCATGACGGGGA
>1 dna:chromosome chromosome:RGSC3.4:1:1:267910886:1 129051102 ID61438 U +
TTTAAGGTTACAGGTAACCATGACGGGGAA
>1 dna:chromosome chromosome:RGSC3.4:1:1:267910886:1 129051104 ID12489 U +
TAAGGTTACAGGTAACCATGACGGGGAA
>1 dna:chromosome chromosome:RGSC3.4:1:1:267910886:1 129051200 ID31857 U +
TCTTGATGAAACTCAGGGCCCAAGTC
>1 dna:chromosome chromosome:RGSC3.4:1:1:267910886:1 129051509 ID56843 U +
TTAGAAGTTAATATTAACCACCATAGGATG
>1 dna:chromosome chromosome:RGSC3.4:1:1:267910886:1 129051967 ID24341 U +
TCAGATGTGGAGATCTACACTTCAGCCTCC
>1 dna:chromosome chromosome:RGSC3.4:1:1:267910886:1 129052567 ID51402 U +
TGGTTACAGAAGCAGATCAATGGCAGT
>1 dna:chromosome chromosome:RGSC3.4:1:1:267910886:1 129054572 ID62641 U +
TTTTTCACATGATGGAAGCTTCGCTGGGT
>1 dna:chromosome chromosome:RGSC3.4:1:1:267910886:1 129054573 ID62466 M +
TTTTCACATGATGGAAGCTTCGCTGGG
>1 dna:chromosome chromosome:RGSC3.4:1:1:267910886:1 129054573 ID62467 M +
TTTTCACATGATGGAAGCTTCGCTGGGT
>1 dna:chromosome chromosome:RGSC3.4:1:1:267910886:1 129055244 ID39323 M -
TGATGATAATGGACTGAACCTGTGAACC
>1 dna:chromosome chromosome:RGSC3.4:1:1:267910886:1 129055260 ID4422 M +
CCATTATCATCATGGCAGGAAGCATGGCAG
>1 dna:chromosome chromosome:RGSC3.4:1:1:267910886:1 129055321 ID36787 U +
TGAGAGTTCTACGTCTTGATCTGCAGGAGC
>1 dna:chromosome chromosome:RGSC3.4:1:1:267910886:1 129055330 ID15551 U +
TACGTCTTGATCTGCAGGAGCAGAAGGG
>1 dna:chromosome chromosome:RGSC3.4:1:1:267910886:1 129055417 ID56235 U +
TTAAAAATACAGAAGTTGGGACTACCT
>1 dna:chromosome chromosome:RGSC3.4:1:1:267910886:1 129055537 ID42922 U +
TGCCTATAAAGATGCTATAATGAAACCCAT
>1 dna:chromosome chromosome:RGSC3.4:1:1:267910886:1 129055541 ID20740 U +
TATAAAGATGCTATAATGAAACCCATTA
>1 dna:chromosome chromosome:RGSC3.4:1:1:267910886:1 129055541 ID20741 U +
TATAAAGATGCTATAATGAAACCCATTAC
>1 dna:chromosome chromosome:RGSC3.4:1:1:267910886:1 129055646 ID43121 U +
TGCCTGCTCTCACAGTAATGTTTAAGATTCC
>1 dna:chromosome chromosome:RGSC3.4:1:1:267910886:1 129055655 ID23741 U +
TCACAGTAATGTTTAAGATTCCATTTGATG
>1 dna:chromosome chromosome:RGSC3.4:1:1:267910886:1 129055668 ID12122 U +
TAAGATTCCATTTGATGACTATATAGGCACC
>1 dna:chromosome chromosome:RGSC3.4:1:1:267910886:1 129055701 ID37045 U +
TGAGATTTAAATGACAATGCCCACATAG
>1 dna:chromosome chromosome:RGSC3.4:1:1:267910886:1 129055737 ID19858 U +
TAGGTTCAGATGTTCGCACACTGGA
>1 dna:chromosome chromosome:RGSC3.4:1:1:267910886:1 129055737 ID19859 U +
TAGGTTCAGATGTTCGCACACTGGATACC
>1 dna:chromosome chromosome:RGSC3.4:1:1:267910886:1 129055743 ID3748 U +
CAGATGTTCGCACACTGGATACCCAGTTGT
>1 dna:chromosome chromosome:RGSC3.4:1:1:267910886:1 129055762 ID15060 U +
TACCCAGTTGTTTAGGTTTTGGAGGTGT
>1 dna:chromosome chromosome:RGSC3.4:1:1:267910886:1 129055762 ID15061 U +
TACCCAGTTGTTTAGGTTTTGGAGGTGTG
>1 dna:chromosome chromosome:RGSC3.4:1:1:267910886:1 129055798 ID33797 U +
TGAAGGAAATATGTCGCTGGAGCTGAGCTT
>1 dna:chromosome chromosome:RGSC3.4:1:1:267910886:1 129055843 ID21271 U +
TATCACTCTTCCTAGTGTGCTCTCATGCCTC
>1 dna:chromosome chromosome:RGSC3.4:1:1:267910886:1 129055874 ID48232 U +
TGGCTTGTGGTTTGAGATGTGAGCGC
>1 dna:chromosome chromosome:RGSC3.4:1:1:267910886:1 129055874 ID48233 U +
TGGCTTGTGGTTTGAGATGTGAGCGCTC
>1 dna:chromosome chromosome:RGSC3.4:1:1:267910886:1 129055912 ID28635 U +
TCCTGCTGCCCATGGCTGCTTGTTTGCCAT
>1 dna:chromosome chromosome:RGSC3.4:1:1:267910886:1 129055949 ID14935 U +
TACCATAATGCTGATAGTGTGGTAGCCT
>1 dna:chromosome chromosome:RGSC3.4:1:1:267910886:1 129055954 ID13143 U +
TAATGCTGATAGTGTGGTAGCCTCTTACC
>1 dna:chromosome chromosome:RGSC3.4:1:1:267910886:1 129056002 ID25304 U +
TCCAAACCCTCTAACAAGTTGCCTTGGTC
>1 dna:chromosome chromosome:RGSC3.4:1:1:267910886:1 129056002 ID25305 U +
TCCAAACCCTCTAACAAGTTGCCTTGGTCAT
>1 dna:chromosome chromosome:RGSC3.4:1:1:267910886:1 129056011 ID29649 U +
TCTAACAAGTTGCCTTGGTCATGGTGTTAA
>1 dna:chromosome chromosome:RGSC3.4:1:1:267910886:1 129056013 ID11064 U +
TAACAAGTTGCCTTGGTCATGGTGTTAAC
>1 dna:chromosome chromosome:RGSC3.4:1:1:267910886:1 129056013 ID11065 U +
TAACAAGTTGCCTTGGTCATGGTGTTAACA
>1 dna:chromosome chromosome:RGSC3.4:1:1:267910886:1 129056038 ID11094 U +
TAACACAGCAATAGGAAAGAAACTGATACA
>1 dna:chromosome chromosome:RGSC3.4:1:1:267910886:1 129056049 ID18753 U +
TAGGAAAGAAACTGATACAGGCACCAGGG
>1 dna:chromosome chromosome:RGSC3.4:1:1:267910886:1 129056130 ID53914 U +
TGTGCATCTCATTAGGTCGTTGTCTCCAA
>1 dna:chromosome chromosome:RGSC3.4:1:1:267910886:1 129056176 ID2348 U +
ATCACATTTCTGCCCCACTCTC
>1 dna:chromosome chromosome:RGSC3.4:1:1:267910886:1 129056258 ID62093 U +
TTTGATGTTATATAATTTGACTGCTATGGC
>1 dna:chromosome chromosome:RGSC3.4:1:1:267910886:1 129056284 ID47520 U +
TGGCATAAAGTCAGAGATTTTATGATGC
>1 dna:chromosome chromosome:RGSC3.4:1:1:267910886:1 129056402 ID29404 U +
TCGCTCTGTAATGAAGCACATGGGATTTGT
>1 dna:chromosome chromosome:RGSC3.4:1:1:267910886:1 129056446 ID27432 U +
TCCCTTTGCCTTCAGCAAGCACATCAGCGGC
>1 dna:chromosome chromosome:RGSC3.4:1:1:267910886:1 129056602 ID13134 U +
TAATGCCATTACATACATACTCTGTCT
>1 dna:chromosome chromosome:RGSC3.4:1:1:267910886:1 129056639 ID45586 U +
TGGAACAGAAACCAAACTTTTCCTTGATGGT
>1 dna:chromosome chromosome:RGSC3.4:1:1:267910886:1 129056659 ID29034 U +
TCCTTGATGGTTAGGATTAGTCACCTACA
>1 dna:chromosome chromosome:RGSC3.4:1:1:267910886:1 129056659 ID29035 U +
TCCTTGATGGTTAGGATTAGTCACCTACAG
>1 dna:chromosome chromosome:RGSC3.4:1:1:267910886:1 129056672 ID8389 U +
GGATTAGTCACCTACAGAAAACAGTC
>1 dna:chromosome chromosome:RGSC3.4:1:1:267910886:1 129056708 ID60081 U +
TTGCATGTTGATTCAATGGTGCAAGGACC
>1 dna:chromosome chromosome:RGSC3.4:1:1:267910886:1 129056708 ID60082 U +
TTGCATGTTGATTCAATGGTGCAAGGACCCC
>1 dna:chromosome chromosome:RGSC3.4:1:1:267910886:1 129056709 ID41617 U +
TGCATGTTGATTCAATGGTGCAAGGACCCC
>1 dna:chromosome chromosome:RGSC3.4:1:1:267910886:1 129056806 ID29200 U +
TCCTTTGGCACTTAGACCTGTAGGCCAGGA
>1 dna:chromosome chromosome:RGSC3.4:1:1:267910886:1 129057151 ID24925 U +
TCATCTGTTCAGACACTCTGAGGCTGCTGC
>1 dna:chromosome chromosome:RGSC3.4:1:1:267910886:1 129057215 ID47395 U +
TGGCAGACCTTGGAATCTTCTACAGGATGC
>1 dna:chromosome chromosome:RGSC3.4:1:1:267910886:1 129057310 ID48472 U +
TGGGAAGCCGGACAGTTCCAGC
>1 dna:chromosome chromosome:RGSC3.4:1:1:267910886:1 129057363 ID50876 U +
TGGTGAAGCTGCAAGACTGAAGCCTTGTGT
>1 dna:chromosome chromosome:RGSC3.4:1:1:267910886:1 129057448 ID17141 U +
TAGAATGTGAAATGCTGGGGAAAGCTTC
>1 dna:chromosome chromosome:RGSC3.4:1:1:267910886:1 129057538 ID15547 U +
TACGTCTACTGATGCTAATACCACAGCAC
>1 dna:chromosome chromosome:RGSC3.4:1:1:267910886:1 129057550 ID43705 U +
TGCTAATACCACAGCACTACATTTCCAGA
>1 dna:chromosome chromosome:RGSC3.4:1:1:267910886:1 129057625 ID53947 U +
TGTGCCATTCTTCCTCGATATTTTCCTGT
>1 dna:chromosome chromosome:RGSC3.4:1:1:267910886:1 129057740 ID15101 U +
TACCCTCGTACATAGCTTACGAGTTTGGCC
>1 dna:chromosome chromosome:RGSC3.4:1:1:267910886:1 129057748 ID14457 U +
TACATAGCTTACGAGTTTGGCCTGAGTTT
>1 dna:chromosome chromosome:RGSC3.4:1:1:267910886:1 129057752 ID18683 U +
TAGCTTACGAGTTTGGCCTGAGTTTTAGA
>1 dna:chromosome chromosome:RGSC3.4:1:1:267910886:1 129057770 ID38371 U +
TGAGTTTTAGAGGTGACTTTAAATTCGGAC
>1 dna:chromosome chromosome:RGSC3.4:1:1:267910886:1 129057789 ID10925 U +
TAAATTCGGACTTTTGAGAAATGTTGTGGC
>1 dna:chromosome chromosome:RGSC3.4:1:1:267910886:1 129057799 ID6053 U +
CTTTTGAGAAATGTTGTGGC
>1 dna:chromosome chromosome:RGSC3.4:1:1:267910886:1 129057805 ID1304 U +
AGAAATGTTGTGGCAGTTAAGAGTTGGAGA
>1 dna:chromosome chromosome:RGSC3.4:1:1:267910886:1 129057840 ID37567 U +
TGAGGACAGACTGAATGCACTTTGCA
>1 dna:chromosome chromosome:RGSC3.4:1:1:267910886:1 129057864 ID4180 U +
CATTATGATATGGACATGAACCTTTTAGGG
>1 dna:chromosome chromosome:RGSC3.4:1:1:267910886:1 129057952 ID24689 U +
TCAGTTGAGAAACAAGGTGATTGGTTCAC
>1 dna:chromosome chromosome:RGSC3.4:1:1:267910886:1 129057957 ID36104 U +
TGAGAAACAAGGTGATTGGTTCACAAG
>1 dna:chromosome chromosome:RGSC3.4:1:1:267910886:1 129057957 ID36105 U +
TGAGAAACAAGGTGATTGGTTCACAAGA
>1 dna:chromosome chromosome:RGSC3.4:1:1:267910886:1 129057957 ID36106 U +
TGAGAAACAAGGTGATTGGTTCACAAGAGT
>1 dna:chromosome chromosome:RGSC3.4:1:1:267910886:1 129057987 ID7842 U +
GCGAACTTGACTACCGGATTCATTATGTTT
>1 dna:chromosome chromosome:RGSC3.4:1:1:267910886:1 129058012 ID55354 U +
TGTTTAGTGAGATACAAGCAGG
>1 dna:chromosome chromosome:RGSC3.4:1:1:267910886:1 129058068 ID44648 U +
TGCTGTCTAGGAGTATGTCCTGTCTC
>1 dna:chromosome chromosome:RGSC3.4:1:1:267910886:1 129058161 ID52657 U +
TGTCATGCCCGTCTGCCTCACCACTGG
>1 dna:chromosome chromosome:RGSC3.4:1:1:267910886:1 129058185 ID45600 U +
TGGAACATGAGCTAACGCCTCTGAGACCA
>1 dna:chromosome chromosome:RGSC3.4:1:1:267910886:1 129058185 ID45601 U +
TGGAACATGAGCTAACGCCTCTGAGACCAC
>1 dna:chromosome chromosome:RGSC3.4:1:1:267910886:1 129058240 ID19459 U +
TAGGCTGTTTTTCTCAAGTGTTTGTCACAA
>1 dna:chromosome chromosome:RGSC3.4:1:1:267910886:1 129058326 ID22035 U +
TATGTACTTTATGTGAATGCGTGTGTCTT
>1 dna:chromosome chromosome:RGSC3.4:1:1:267910886:1 129058620 ID27041 U +
TCCCCCATCTATCAGTAATTGAGGAAGTGC
>1 dna:chromosome chromosome:RGSC3.4:1:1:267910886:1 129058627 ID29933 U +
TCTATCAGTAATTGAGGAAGTGCCCTACA
>1 dna:chromosome chromosome:RGSC3.4:1:1:267910886:1 129058627 ID29934 U +
TCTATCAGTAATTGAGGAAGTGCCCTACAG
>1 dna:chromosome chromosome:RGSC3.4:1:1:267910886:1 129058627 ID29935 U +
TCTATCAGTAATTGAGGAAGTGCCCTACAGG
>1 dna:chromosome chromosome:RGSC3.4:1:1:267910886:1 129058629 ID21312 U +
TATCAGTAATTGAGGAAGTGCCCTACAGG
>1 dna:chromosome chromosome:RGSC3.4:1:1:267910886:1 129058740 ID39414 M -
TGATGCCCTCTTCTGGTGTGTCTGAAGAC
>1 dna:chromosome chromosome:RGSC3.4:1:1:267910886:1 129058741 ID42721 M -
TGCCCTCTTCTGGTGTGTCTGAAGA
>1 dna:chromosome chromosome:RGSC3.4:1:1:267910886:1 129058743 ID30925 M -
TCTGATGCCCTCTTCTGGTGTGTCTGAA
>1 dna:chromosome chromosome:RGSC3.4:1:1:267910886:1 129058744 ID7250 M -
GATCTGATGCCCTCTTCTGGTGTGTCTGA
>1 dna:chromosome chromosome:RGSC3.4:1:1:267910886:1 129058754 ID31264 M -
TCTGTAATGAGATCTGATGCCCTCTTCTG
>1 dna:chromosome chromosome:RGSC3.4:1:1:267910886:1 129058759 ID7060 M +
GAGGGCATCAGATCTCATTACAGATGGTTGT
>1 dna:chromosome chromosome:RGSC3.4:1:1:267910886:1 129065278 ID33331 U +
TGAACCTCCATGTAGGTGCTGGAGACTGAACT
>1 dna:chromosome chromosome:RGSC3.4:1:1:267910886:1 129065301 ID6740 U +
GACTGAACTTGGTTCCTCTCTAAGAAAT
>1 dna:chromosome chromosome:RGSC3.4:1:1:267910886:1 129065370 ID32127 U +
TCTTTTAGGTTGTGTTCTCTATGTAAAC
>1 dna:chromosome chromosome:RGSC3.4:1:1:267910886:1 129065373 ID61530 U +
TTTAGGTTGTGTTCTCTATGTAAACCT
>1 dna:chromosome chromosome:RGSC3.4:1:1:267910886:1 129065455 ID38867 U +
TGATATTAGAGTCACACCAACTTGCATAT
>1 dna:chromosome chromosome:RGSC3.4:1:1:267910886:1 129065489 ID54271 U +
TGTGTAGAAATAGTTATCTTTCTTGGTGT
>1 dna:chromosome chromosome:RGSC3.4:1:1:267910886:1 129065493 ID16714 U +
TAGAAATAGTTATCTTTCTTGGTGTTGCT
>1 dna:chromosome chromosome:RGSC3.4:1:1:267910886:1 129065499 ID20518 U +
TAGTTATCTTTCTTGGTGTTGCTTC
>1 dna:chromosome chromosome:RGSC3.4:1:1:267910886:1 129065682 ID9464 U +
GTGTTTGAATGCTTGTTCCCTAGCT
>1 dna:chromosome chromosome:RGSC3.4:1:1:267910886:1 129065684 ID9583 U +
GTTTGAATGCTTGTTCCCTAGCTGGTGA
>1 dna:chromosome chromosome:RGSC3.4:1:1:267910886:1 129065685 ID61959 U +
TTTGAATGCTTGTTCCCTAGCTGGTGAC
>1 dna:chromosome chromosome:RGSC3.4:1:1:267910886:1 129065721 ID46547 U +
TGGAGATTATGCAGATTTTAGGAGG
>1 dna:chromosome chromosome:RGSC3.4:1:1:267910886:1 129065721 ID46548 U +
TGGAGATTATGCAGATTTTAGGAGGT
>1 dna:chromosome chromosome:RGSC3.4:1:1:267910886:1 129065748 ID7142 U +
GAGTCTTAATGAAAGAGGTCGGCTGC
>1 dna:chromosome chromosome:RGSC3.4:1:1:267910886:1 129065751 ID31490 U +
TCTTAATGAAAGAGGTCGGCTGCTCAAGT
>1 dna:chromosome chromosome:RGSC3.4:1:1:267910886:1 129065757 ID32658 U +
TGAAAGAGGTCGGCTGCTCAAGT
>1 dna:chromosome chromosome:RGSC3.4:1:1:267910886:1 129065825 ID48508 U +
TGGGAAGTGAGTCTCTGCTTTCTGGT
>1 dna:chromosome chromosome:RGSC3.4:1:1:267910886:1 129065891 ID16225 U +
TACTGTGAATTAACCATGCGTTTCCTGTG
>1 dna:chromosome chromosome:RGSC3.4:1:1:267910886:1 129065891 ID16226 U +
TACTGTGAATTAACCATGCGTTTCCTGTGT
>1 dna:chromosome chromosome:RGSC3.4:1:1:267910886:1 129065935 ID30107 U +
TCTCACGAGATGAGCCCATATCAATCCTT
>1 dna:chromosome chromosome:RGSC3.4:1:1:267910886:1 129065953 ID21232 U +
TATCAATCCTTATTCCTAGAGTTGCTGC
>1 dna:chromosome chromosome:RGSC3.4:1:1:267910886:1 129065988 ID44693 U +
TGCTGTGTCACAAGGATGAAAAATGCAGC
>1 dna:chromosome chromosome:RGSC3.4:1:1:267910886:1 129066077 ID59687 U +
TTGAATGTTATGACACCCTCCTACTTTCTGA
>1 dna:chromosome chromosome:RGSC3.4:1:1:267910886:1 129066103 ID30668 U +
TCTGAAGAGCGATAGGCTATAAATCTTATC
>1 dna:chromosome chromosome:RGSC3.4:1:1:267910886:1 129066115 ID19412 U +
TAGGCTATAAATCTTATCGAAGGTCCC
>1 dna:chromosome chromosome:RGSC3.4:1:1:267910886:1 129066115 ID19413 U +
TAGGCTATAAATCTTATCGAAGGTCCCTT
>1 dna:chromosome chromosome:RGSC3.4:1:1:267910886:1 129066124 ID613 U +
AATCTTATCGAAGGTCCCTTGCATGA
>1 dna:chromosome chromosome:RGSC3.4:1:1:267910886:1 129066131 ID29288 U +
TCGAAGGTCCCTTGCATGAGAAATCTCTTT
>1 dna:chromosome chromosome:RGSC3.4:1:1:267910886:1 129066166 ID14585 U +
TACATGGTGGGATTCATTATTGTGGAC
>1 dna:chromosome chromosome:RGSC3.4:1:1:267910886:1 129066179 ID25089 U +
TCATTATTGTGGACATAGTAGAAATTCTA
>1 dna:chromosome chromosome:RGSC3.4:1:1:267910886:1 129066646 ID18009 U +
TAGCAAGGACACAGAGATGTTCCACAGCA
>1 dna:chromosome chromosome:RGSC3.4:1:1:267910886:1 129067223 ID26464 U +
TCCATTACCATCTGTGATGGTTTGTGTGT
>1 dna:chromosome chromosome:RGSC3.4:1:1:267910886:1 129067501 ID29397 M +
TCGCCTTGGTCATGGTGTCTGTTCACAG
>1 dna:chromosome chromosome:RGSC3.4:1:1:267910886:1 129068432 ID61600 M +
TTTATTGGTGAATAAAGACA
