# Supplementary material for: proTRAC - a software for probabilistic piRNA cluster detection, visualization and analysis
Source: BMC Bioinformatics. 2012 Jan 10;13:5. doi: 10.1186/1471-2105-13-5 (PMC3293768; doi:10.1186/1471-2105-13-5)
Supplement: Additional file 6 — proTRAC results folder containing a picture and a FASTA file for each detected rat cluster. After decompression, the folder can be opened as former session in proTRAC. Alternatively, each file can be opened separately with any standard text-editor or graphic-viewer respectively. [file 1471-2105-13-5-S6.ZIP › proTRAC_results_rat/bidirectional_clusters/Cluster_17.fas]

>11 dna:chromosome chromosome:RGSC3.4:11:1:87759784:1 84962208 ID57621 U -
TTCACAGTAATGGAAAGCCTAAGACAACCC
>11 dna:chromosome chromosome:RGSC3.4:11:1:87759784:1 84962782 ID57475 U -
TTCAAGCAGACTCCTGCCAGCAAGGT
>11 dna:chromosome chromosome:RGSC3.4:11:1:87759784:1 84962950 ID45381 U -
TGGAAACTTTACAGTTTTATGCAAGCCT
>11 dna:chromosome chromosome:RGSC3.4:11:1:87759784:1 84963549 ID35541 U -
TGACGGTCTTAAAACCCTCGCCC
>11 dna:chromosome chromosome:RGSC3.4:11:1:87759784:1 84964060 ID4709 U +
CCTCATTTCACAGTCATGTGACTGGTGTGG
>11 dna:chromosome chromosome:RGSC3.4:11:1:87759784:1 84964073 ID27703 U -
TCCTAACACAGGACCACACCAGTCACATGA
>11 dna:chromosome chromosome:RGSC3.4:11:1:87759784:1 84964078 ID35861 U +
TGACTGGTGTGGTCCTGTGTTAGGAGT
>11 dna:chromosome chromosome:RGSC3.4:11:1:87759784:1 84964117 ID36478 U -
TGAGACAGCATCTTCTGGACCTGACAGA
>11 dna:chromosome chromosome:RGSC3.4:11:1:87759784:1 84964291 ID4708 U -
CCTCATCAAACAAGTTTCTTTTTGCAGCC
>11 dna:chromosome chromosome:RGSC3.4:11:1:87759784:1 84964328 ID34443 U -
TGAATTTCTCTAGATAAAGTGCGG
>11 dna:chromosome chromosome:RGSC3.4:11:1:87759784:1 84964342 ID6801 U +
GAGAAATTCATTCAGAAGTCTCTATTGATGT
>11 dna:chromosome chromosome:RGSC3.4:11:1:87759784:1 84964633 ID7730 U -
GCCCTCTCTAGACGTCACCATCTAGATGTCAC
>11 dna:chromosome chromosome:RGSC3.4:11:1:87759784:1 84964700 ID52121 U -
TGTAGAGACCACAACCTCTGCAGGGTTCCA
>11 dna:chromosome chromosome:RGSC3.4:11:1:87759784:1 84964749 ID24920 U -
TCATCTGCTGCACTTTGTGTCACACGACTC
>11 dna:chromosome chromosome:RGSC3.4:11:1:87759784:1 84964795 ID10941 U -
TAAATTGCTGTGTGCTCCGCCATAAGG
>11 dna:chromosome chromosome:RGSC3.4:11:1:87759784:1 84964798 ID5124 U -
CTAAATTGCTGTGTGCTCCGCCATA
>11 dna:chromosome chromosome:RGSC3.4:11:1:87759784:1 84964803 ID20209 U -
TAGTCTAAATTGCTGTGTGCTCCG
>11 dna:chromosome chromosome:RGSC3.4:11:1:87759784:1 84964855 ID18013 U -
TAGCAAGTTTCTCTACCCTACAGTCATGGC
>11 dna:chromosome chromosome:RGSC3.4:11:1:87759784:1 84964860 ID45651 U -
TGGAACTAGCAAGTTTCTCTACCCTACAGTC
>11 dna:chromosome chromosome:RGSC3.4:11:1:87759784:1 84964933 ID34643 U -
TGACAAGTCCTAGGTTTGCTATCCAGAGC
>11 dna:chromosome chromosome:RGSC3.4:11:1:87759784:1 84964943 ID33600 U -
TGAAGACCATGACAAGTCCTAGGTTTGC
>11 dna:chromosome chromosome:RGSC3.4:11:1:87759784:1 84964952 ID8279 U +
GGACTTGTCATGGTCTTCACAAATCCTC
>11 dna:chromosome chromosome:RGSC3.4:11:1:87759784:1 84965031 ID24505 U -
TCAGGATTTGTGCCATTCTGTGAGGCT
>11 dna:chromosome chromosome:RGSC3.4:11:1:87759784:1 84965094 ID43389 U +
TGCCTTTGTGCAGGATGAAGCCCTATGGA
>11 dna:chromosome chromosome:RGSC3.4:11:1:87759784:1 84965258 ID19624 U +
TAGGTAATTAGCCTTTCCCCAACTGACCTT
>11 dna:chromosome chromosome:RGSC3.4:11:1:87759784:1 84965385 ID18240 U +
TAGCATCTCTATTGACTAACGTCTGACCTA
>11 dna:chromosome chromosome:RGSC3.4:11:1:87759784:1 84965394 ID22451 U +
TATTGACTAACGTCTGACCTACTGGCT
>11 dna:chromosome chromosome:RGSC3.4:11:1:87759784:1 84965544 ID18360 U +
TAGCCCAGTCTTGATATGCAAATGGTTGT
>11 dna:chromosome chromosome:RGSC3.4:11:1:87759784:1 84965552 ID31855 U +
TCTTGATATGCAAATGGTTGTCACTGTGGC
>11 dna:chromosome chromosome:RGSC3.4:11:1:87759784:1 84965555 ID38811 U +
TGATATGCAAATGGTTGTCACTGTGGC
>11 dna:chromosome chromosome:RGSC3.4:11:1:87759784:1 84965555 ID38812 U +
TGATATGCAAATGGTTGTCACTGTGGCA
>11 dna:chromosome chromosome:RGSC3.4:11:1:87759784:1 84965560 ID40424 U +
TGCAAATGGTTGTCACTGTGGCAACATCTGC
>11 dna:chromosome chromosome:RGSC3.4:11:1:87759784:1 84965641 ID16533 U +
TACTTTTGAGTGTTTTAGCATCTTTGC
>11 dna:chromosome chromosome:RGSC3.4:11:1:87759784:1 84965647 ID38248 U +
TGAGTGTTTTAGCATCTTTGCCTCTGA
>11 dna:chromosome chromosome:RGSC3.4:11:1:87759784:1 84965647 ID38249 U +
TGAGTGTTTTAGCATCTTTGCCTCTGAA
>11 dna:chromosome chromosome:RGSC3.4:11:1:87759784:1 84965647 ID38250 U +
TGAGTGTTTTAGCATCTTTGCCTCTGAAT
>11 dna:chromosome chromosome:RGSC3.4:11:1:87759784:1 84965665 ID43037 U +
TGCCTCTGAATCCACAATCTTAGAA
>11 dna:chromosome chromosome:RGSC3.4:11:1:87759784:1 84965669 ID30703 U +
TCTGAATCCACAATCTTAGAAAACAGGTTCA
>11 dna:chromosome chromosome:RGSC3.4:11:1:87759784:1 84965671 ID34087 U +
TGAATCCACAATCTTAGAAAACAGGTTCAA
>11 dna:chromosome chromosome:RGSC3.4:11:1:87759784:1 84965682 ID31538 U +
TCTTAGAAAACAGGTTCAAAACAGGGGCGC
>11 dna:chromosome chromosome:RGSC3.4:11:1:87759784:1 84965685 ID16567 U +
TAGAAAACAGGTTCAAAACAGGGGCGC
>11 dna:chromosome chromosome:RGSC3.4:11:1:87759784:1 84965775 ID18808 U +
TAGGAAGATGGGTCTTGGAGTGTGCTGG
>11 dna:chromosome chromosome:RGSC3.4:11:1:87759784:1 84965800 ID48423 U +
TGGGAACTTAATTAAAGCTTGCATGGGAC
>11 dna:chromosome chromosome:RGSC3.4:11:1:87759784:1 84965808 ID13266 U +
TAATTAAAGCTTGCATGGGACTGAC
>11 dna:chromosome chromosome:RGSC3.4:11:1:87759784:1 84965808 ID13267 U +
TAATTAAAGCTTGCATGGGACTGACTAA
>11 dna:chromosome chromosome:RGSC3.4:11:1:87759784:1 84965808 ID13268 U +
TAATTAAAGCTTGCATGGGACTGACTAAA
>11 dna:chromosome chromosome:RGSC3.4:11:1:87759784:1 84965811 ID56324 U +
TTAAAGCTTGCATGGGACTGACTAAAGGA
>11 dna:chromosome chromosome:RGSC3.4:11:1:87759784:1 84965826 ID5406 U -
CTCTCAGTGAGAGTTGTGTCCTTTAGTCAGTC
>11 dna:chromosome chromosome:RGSC3.4:11:1:87759784:1 84965879 ID5623 U +
CTGGACATGATTGCTGGCCAGC
>11 dna:chromosome chromosome:RGSC3.4:11:1:87759784:1 84965934 ID37355 U +
TGAGCGCTGTGTTTGTAGTGTACCTAAGC
>11 dna:chromosome chromosome:RGSC3.4:11:1:87759784:1 84965975 ID8497 U +
GGCCAGGCGTGCTGGATGGCGGTATCTCAC
>11 dna:chromosome chromosome:RGSC3.4:11:1:87759784:1 84965999 ID30093 U +
TCTCACACGGAAATGTGGGTGGACGATGT
>11 dna:chromosome chromosome:RGSC3.4:11:1:87759784:1 84966002 ID3383 U +
CACACGGAAATGTGGGTGGACGATGTGAC
>11 dna:chromosome chromosome:RGSC3.4:11:1:87759784:1 84966084 ID4531 U +
CCCCAGAGGATCTGTTATCACCCATGTGAC
>11 dna:chromosome chromosome:RGSC3.4:11:1:87759784:1 84966116 ID3263 U +
CAAGTTGACCCTGTGGGGTGACTTGTG
>11 dna:chromosome chromosome:RGSC3.4:11:1:87759784:1 84966141 ID54565 U +
TGTGTTGAGCAGTGGTTGTGTCCCGTT
>11 dna:chromosome chromosome:RGSC3.4:11:1:87759784:1 84966189 ID19382 U +
TAGGCCCAAGATGTGAAATGTTGGTTC
>11 dna:chromosome chromosome:RGSC3.4:11:1:87759784:1 84966189 ID19383 U +
TAGGCCCAAGATGTGAAATGTTGGTTCCTT
>11 dna:chromosome chromosome:RGSC3.4:11:1:87759784:1 84966200 ID53207 U +
TGTGAAATGTTGGTTCCTTGGGAACAG
>11 dna:chromosome chromosome:RGSC3.4:11:1:87759784:1 84966200 ID53208 U +
TGTGAAATGTTGGTTCCTTGGGAACAGAGG
>11 dna:chromosome chromosome:RGSC3.4:11:1:87759784:1 84966321 ID48737 U +
TGGGAGAAAAGATGTCCAGTATGAGGCCT
>11 dna:chromosome chromosome:RGSC3.4:11:1:87759784:1 84966428 ID26079 U +
TCCAGATATGCAGACCACATCCTGTCTCTT
>11 dna:chromosome chromosome:RGSC3.4:11:1:87759784:1 84966454 ID32177 U +
TCTTTTTCACAGTGTCTTTACCTATCAGC
>11 dna:chromosome chromosome:RGSC3.4:11:1:87759784:1 84966455 ID6066 U +
CTTTTTCACAGTGTCTTTACCTATCAGC
>11 dna:chromosome chromosome:RGSC3.4:11:1:87759784:1 84966500 ID35613 U +
TGACTACTTGAGGAACTCCCTAATGCTTCC
>11 dna:chromosome chromosome:RGSC3.4:11:1:87759784:1 84966582 ID44022 U +
TGCTATGCTGGTGCATACACCTGACTGGC
>11 dna:chromosome chromosome:RGSC3.4:11:1:87759784:1 84966582 ID44023 U +
TGCTATGCTGGTGCATACACCTGACTGGCG
>11 dna:chromosome chromosome:RGSC3.4:11:1:87759784:1 84966627 ID4714 U -
CCTCCGCAGCATGGAGCAACTGGGCTACT
>11 dna:chromosome chromosome:RGSC3.4:11:1:87759784:1 84966728 ID48148 U +
TGGCTTAAGAGCAGACATCACCTGCACCCAC
>11 dna:chromosome chromosome:RGSC3.4:11:1:87759784:1 84966851 ID46489 U +
TGGAGACATTGCTTCTCTTTGGGAC
>11 dna:chromosome chromosome:RGSC3.4:11:1:87759784:1 84966851 ID46490 U +
TGGAGACATTGCTTCTCTTTGGGACCCCT
>11 dna:chromosome chromosome:RGSC3.4:11:1:87759784:1 84967057 ID58562 U +
TTCCTTTCTGAACACCTTTGACAGATGGT
>11 dna:chromosome chromosome:RGSC3.4:11:1:87759784:1 84967057 ID58563 U +
TTCCTTTCTGAACACCTTTGACAGATGGTC
>11 dna:chromosome chromosome:RGSC3.4:11:1:87759784:1 84967064 ID5488 U +
CTGAACACCTTTGACAGATGGT
>11 dna:chromosome chromosome:RGSC3.4:11:1:87759784:1 84967064 ID5489 U +
CTGAACACCTTTGACAGATGGTC
>11 dna:chromosome chromosome:RGSC3.4:11:1:87759784:1 84967104 ID60561 U +
TTGGCAAATCTGGTCAAGCACATTTGGTC
>11 dna:chromosome chromosome:RGSC3.4:11:1:87759784:1 84967105 ID47182 U +
TGGCAAATCTGGTCAAGCACATTTGGTC
>11 dna:chromosome chromosome:RGSC3.4:11:1:87759784:1 84967105 ID47183 U +
TGGCAAATCTGGTCAAGCACATTTGGTCT
>11 dna:chromosome chromosome:RGSC3.4:11:1:87759784:1 84967105 ID47184 U +
TGGCAAATCTGGTCAAGCACATTTGGTCTG
>11 dna:chromosome chromosome:RGSC3.4:11:1:87759784:1 84967114 ID50525 U +
TGGTCAAGCACATTTGGTCTGAAAAGTGTC
>11 dna:chromosome chromosome:RGSC3.4:11:1:87759784:1 84967166 ID27423 U +
TCCCTTTCTGAACACCTTTGGTAGATGGT
>11 dna:chromosome chromosome:RGSC3.4:11:1:87759784:1 84967166 ID27424 U +
TCCCTTTCTGAACACCTTTGGTAGATGGTC
>11 dna:chromosome chromosome:RGSC3.4:11:1:87759784:1 84967167 ID4621 U +
CCCTTTCTGAACACCTTTGGTAGATGGTC
>11 dna:chromosome chromosome:RGSC3.4:11:1:87759784:1 84967169 ID6001 U +
CTTTCTGAACACCTTTGGTAGATGGTC
>11 dna:chromosome chromosome:RGSC3.4:11:1:87759784:1 84967170 ID61830 U +
TTTCTGAACACCTTTGGTAGATGGTC
>11 dna:chromosome chromosome:RGSC3.4:11:1:87759784:1 84967171 ID59017 U +
TTCTGAACACCTTTGGTAGATGGTC
>11 dna:chromosome chromosome:RGSC3.4:11:1:87759784:1 84967172 ID30649 U +
TCTGAACACCTTTGGTAGATGGTC
>11 dna:chromosome chromosome:RGSC3.4:11:1:87759784:1 84967172 ID30650 U +
TCTGAACACCTTTGGTAGATGGTCAATGG
>11 dna:chromosome chromosome:RGSC3.4:11:1:87759784:1 84967173 ID5490 U +
CTGAACACCTTTGGTAGATGGTC
>11 dna:chromosome chromosome:RGSC3.4:11:1:87759784:1 84967174 ID33192 U +
TGAACACCTTTGGTAGATGGTC
>11 dna:chromosome chromosome:RGSC3.4:11:1:87759784:1 84967175 ID6208 U +
GAACACCTTTGGTAGATGGT
>11 dna:chromosome chromosome:RGSC3.4:11:1:87759784:1 84967175 ID6209 U +
GAACACCTTTGGTAGATGGTC
>11 dna:chromosome chromosome:RGSC3.4:11:1:87759784:1 84967203 ID47544 U +
TGGCATCAAATTTGGCAAATCTGATCAAGC
>11 dna:chromosome chromosome:RGSC3.4:11:1:87759784:1 84967203 ID47545 U +
TGGCATCAAATTTGGCAAATCTGATCAAGCA
>11 dna:chromosome chromosome:RGSC3.4:11:1:87759784:1 84967214 ID60560 U +
TTGGCAAATCTGATCAAGCATATTTGGTC
>11 dna:chromosome chromosome:RGSC3.4:11:1:87759784:1 84967224 ID38917 U +
TGATCAAGCATATTTGGTCTGAATTCACGT
>11 dna:chromosome chromosome:RGSC3.4:11:1:87759784:1 84967234 ID22768 U +
TATTTGGTCTGAATTCACGTTTCCCATGGT
>11 dna:chromosome chromosome:RGSC3.4:11:1:87759784:1 84967238 ID50740 U +
TGGTCTGAATTCACGTTTCCCATGGTGTT
>11 dna:chromosome chromosome:RGSC3.4:11:1:87759784:1 84967247 ID57665 U +
TTCACGTTTCCCATGGTGTTTGCTGTTGAT
>11 dna:chromosome chromosome:RGSC3.4:11:1:87759784:1 84967255 ID26958 U +
TCCCATGGTGTTTGCTGTTGATCCAAAG
>11 dna:chromosome chromosome:RGSC3.4:11:1:87759784:1 84967260 ID51353 U +
TGGTGTTTGCTGTTGATCCAAAGAGAACA
>11 dna:chromosome chromosome:RGSC3.4:11:1:87759784:1 84967270 ID55141 U +
TGTTGATCCAAAGAGAACAGTGAGGC
>11 dna:chromosome chromosome:RGSC3.4:11:1:87759784:1 84967270 ID55142 U +
TGTTGATCCAAAGAGAACAGTGAGGCAGT
>11 dna:chromosome chromosome:RGSC3.4:11:1:87759784:1 84967300 ID58560 U +
TTCCTTTCGCCCAGATCTATGCT
>11 dna:chromosome chromosome:RGSC3.4:11:1:87759784:1 84967301 ID29162 U +
TCCTTTCGCCCAGATCTATGCTCTGTAGGA
>11 dna:chromosome chromosome:RGSC3.4:11:1:87759784:1 84967349 ID23128 U +
TCAAATATTGAGTAGAATTCAGATGCAGC
>11 dna:chromosome chromosome:RGSC3.4:11:1:87759784:1 84967378 ID27327 U +
TCCCTGGCATGAAGGATGATGCTTATTATT
>11 dna:chromosome chromosome:RGSC3.4:11:1:87759784:1 84967387 ID33830 U +
TGAAGGATGATGCTTATTATTAGGAC
>11 dna:chromosome chromosome:RGSC3.4:11:1:87759784:1 84967400 ID57242 U +
TTATTATTAGGACAACATGTAGAATATTGA
>11 dna:chromosome chromosome:RGSC3.4:11:1:87759784:1 84967401 ID22319 U +
TATTATTAGGACAACATGTAGAATATTGATC
>11 dna:chromosome chromosome:RGSC3.4:11:1:87759784:1 84967406 ID56992 U +
TTAGGACAACATGTAGAATATTGATCCCTA
>11 dna:chromosome chromosome:RGSC3.4:11:1:87759784:1 84967407 ID18902 U +
TAGGACAACATGTAGAATATTGATCCCTA
>11 dna:chromosome chromosome:RGSC3.4:11:1:87759784:1 84967419 ID17067 U +
TAGAATATTGATCCCTATAAATTCACGTGCC
>11 dna:chromosome chromosome:RGSC3.4:11:1:87759784:1 84967419 ID17068 U +
TAGAATATTGATCCCTATAAATTCACGTGCCT
>11 dna:chromosome chromosome:RGSC3.4:11:1:87759784:1 84967423 ID2316 U +
ATATTGATCCCTATAAATTCACGTGCC
>11 dna:chromosome chromosome:RGSC3.4:11:1:87759784:1 84967424 ID22472 U +
TATTGATCCCTATAAATTCACGTGCCTGC
>11 dna:chromosome chromosome:RGSC3.4:11:1:87759784:1 84967430 ID27219 U +
TCCCTATAAATTCACGTGCCTGCGGCTGA
>11 dna:chromosome chromosome:RGSC3.4:11:1:87759784:1 84967430 ID27220 U +
TCCCTATAAATTCACGTGCCTGCGGCTGAC
>11 dna:chromosome chromosome:RGSC3.4:11:1:87759784:1 84967434 ID20780 U +
TATAAATTCACGTGCCTGCGGCTGACA
>11 dna:chromosome chromosome:RGSC3.4:11:1:87759784:1 84967436 ID10919 U +
TAAATTCACGTGCCTGCGGCTGACACCCAC
>11 dna:chromosome chromosome:RGSC3.4:11:1:87759784:1 84967456 ID34782 U +
TGACACCCACATTAGCACAGCGGCCTGTC
>11 dna:chromosome chromosome:RGSC3.4:11:1:87759784:1 84967468 ID18047 U +
TAGCACAGCGGCCTGTCTATCATGATGG
>11 dna:chromosome chromosome:RGSC3.4:11:1:87759784:1 84967481 ID52945 U +
TGTCTATCATGATGGCAGTCTCCTGTGT
>11 dna:chromosome chromosome:RGSC3.4:11:1:87759784:1 84967485 ID21352 U +
TATCATGATGGCAGTCTCCTGTGTGT
>11 dna:chromosome chromosome:RGSC3.4:11:1:87759784:1 84967485 ID21353 U +
TATCATGATGGCAGTCTCCTGTGTGTGAA
>11 dna:chromosome chromosome:RGSC3.4:11:1:87759784:1 84967525 ID11699 U +
TAACTTGAGAGGCTATGAGAGAGAAGTGA
>11 dna:chromosome chromosome:RGSC3.4:11:1:87759784:1 84967530 ID36712 U +
TGAGAGGCTATGAGAGAGAAGTGAGT
>11 dna:chromosome chromosome:RGSC3.4:11:1:87759784:1 84967565 ID14649 U +
TACATTCTGAGCATGAATGGGTGTGGTGGT
>11 dna:chromosome chromosome:RGSC3.4:11:1:87759784:1 84967572 ID37228 U +
TGAGCATGAATGGGTGTGGTGGTGTGC
>11 dna:chromosome chromosome:RGSC3.4:11:1:87759784:1 84967824 ID5209 U +
CTATACAATTAAAAAGTAAACAAAAT
>11 dna:chromosome chromosome:RGSC3.4:11:1:87759784:1 84967857 ID12003 U +
TAAGAGGGCAGGCTGTGAATACGGCTC
>11 dna:chromosome chromosome:RGSC3.4:11:1:87759784:1 84967915 ID5782 U +
CTGTTTGGGGATCTTACGTCAC
>11 dna:chromosome chromosome:RGSC3.4:11:1:87759784:1 84968399 ID57181 U +
TTATGACCTTTGCCACTGGATACCAGT
>11 dna:chromosome chromosome:RGSC3.4:11:1:87759784:1 84968402 ID35501 U +
TGACCTTTGCCACTGGATACCAGTGGACAGT
>11 dna:chromosome chromosome:RGSC3.4:11:1:87759784:1 84968437 ID44798 U +
TGCTTAGGCCACACGATAGACTGCTTCCT
>11 dna:chromosome chromosome:RGSC3.4:11:1:87759784:1 84968686 ID41675 U +
TGCATTGCCACCAAACCTTGTCTGTGC
>11 dna:chromosome chromosome:RGSC3.4:11:1:87759784:1 84968686 ID41676 U +
TGCATTGCCACCAAACCTTGTCTGTGCCT
>11 dna:chromosome chromosome:RGSC3.4:11:1:87759784:1 84968686 ID41677 U +
TGCATTGCCACCAAACCTTGTCTGTGCCTT
>11 dna:chromosome chromosome:RGSC3.4:11:1:87759784:1 84968686 ID41678 U +
TGCATTGCCACCAAACCTTGTCTGTGCCTTT
>11 dna:chromosome chromosome:RGSC3.4:11:1:87759784:1 84968726 ID3302 U +
CAATTATGCTGGGGTAGTTAA
>11 dna:chromosome chromosome:RGSC3.4:11:1:87759784:1 84968726 ID3303 U +
CAATTATGCTGGGGTAGTTAAA
>11 dna:chromosome chromosome:RGSC3.4:11:1:87759784:1 84968799 ID20861 U +
TATAATAATGCATAAAAATACCATCTAAAAT
>11 dna:chromosome chromosome:RGSC3.4:11:1:87759784:1 84968871 ID8198 U +
GGAAGGAGCACAAGTAATTCATGATCCTGC
>11 dna:chromosome chromosome:RGSC3.4:11:1:87759784:1 84968910 ID14777 U +
TACCAAGCTGAGGTAACCTGAGCCTTTGG
>11 dna:chromosome chromosome:RGSC3.4:11:1:87759784:1 84969325 ID25255 U +
TCCAAAACAAGAGGAATGTGACCGGC
>11 dna:chromosome chromosome:RGSC3.4:11:1:87759784:1 84969325 ID25256 U +
TCCAAAACAAGAGGAATGTGACCGGCC
>11 dna:chromosome chromosome:RGSC3.4:11:1:87759784:1 84970377 ID22496 U +
TATTGCATGAGATAGACAATAGGAGCC
>11 dna:chromosome chromosome:RGSC3.4:11:1:87759784:1 84970542 ID34716 U +
TGACAATTTGAGGCAAACATGCTTGAGTC
>11 dna:chromosome chromosome:RGSC3.4:11:1:87759784:1 84970626 ID38539 U +
TGATAATTCACTGAGATCATAGACGGTGT
>11 dna:chromosome chromosome:RGSC3.4:11:1:87759784:1 84970746 ID52394 U +
TGTCAACAGGTTCAAGTTTGTGCCCGTGA
>11 dna:chromosome chromosome:RGSC3.4:11:1:87759784:1 84970996 ID3017 U +
ATTTGACTATGCAGCTGACAA
>11 dna:chromosome chromosome:RGSC3.4:11:1:87759784:1 84971782 ID52108 U +
TGTAGAAGAACTGGCTACTGGATGGG
>11 dna:chromosome chromosome:RGSC3.4:11:1:87759784:1 84972028 ID21847 U +
TATGCACAGGTGTGACCTAGTACATTGGTC
>11 dna:chromosome chromosome:RGSC3.4:11:1:87759784:1 84972179 ID17621 U -
TAGATACGACAACTAGTGCAGGATCTGA
>11 dna:chromosome chromosome:RGSC3.4:11:1:87759784:1 84972433 ID60926 U +
TTGGTTTAAATGTGGCTCTGGGCTGA
>11 dna:chromosome chromosome:RGSC3.4:11:1:87759784:1 84985799 ID39414 M -
TGATGCCCTCTTCTGGTGTGTCTGAAGAC
>11 dna:chromosome chromosome:RGSC3.4:11:1:87759784:1 84985800 ID42721 M -
TGCCCTCTTCTGGTGTGTCTGAAGA
>11 dna:chromosome chromosome:RGSC3.4:11:1:87759784:1 84985802 ID30925 M -
TCTGATGCCCTCTTCTGGTGTGTCTGAA
>11 dna:chromosome chromosome:RGSC3.4:11:1:87759784:1 84985803 ID7250 M -
GATCTGATGCCCTCTTCTGGTGTGTCTGA
>11 dna:chromosome chromosome:RGSC3.4:11:1:87759784:1 84985809 ID51972 M -
TGTAATGGGATCTGATGCCCTCTTCTGGTGT
>11 dna:chromosome chromosome:RGSC3.4:11:1:87759784:1 84985865 ID26063 M -
TCCAGAGGTCCTGAGTTCAATTCCCAGC
>11 dna:chromosome chromosome:RGSC3.4:11:1:87759784:1 84985865 ID58126 M -
TTCCAGAGGTCCTGAGTTCAATTCCCAGC
>11 dna:chromosome chromosome:RGSC3.4:11:1:87759784:1 84985873 ID59537 M +
TTGAACTCAGGACCTCTGGAAGAGCA
>11 dna:chromosome chromosome:RGSC3.4:11:1:87759784:1 84987001 ID20208 U +
TAGTCGTTTACTGGACAAAATGAGTG
>11 dna:chromosome chromosome:RGSC3.4:11:1:87759784:1 84987520 ID2506 M +
ATGAATCAGAATAAGATTAAGGTGA
>11 dna:chromosome chromosome:RGSC3.4:11:1:87759784:1 85001207 ID42721 M -
TGCCCTCTTCTGGTGTGTCTGAAGA
>11 dna:chromosome chromosome:RGSC3.4:11:1:87759784:1 85001272 ID26063 M -
TCCAGAGGTCCTGAGTTCAATTCCCAGC
>11 dna:chromosome chromosome:RGSC3.4:11:1:87759784:1 85001272 ID58126 M -
TTCCAGAGGTCCTGAGTTCAATTCCCAGC
>11 dna:chromosome chromosome:RGSC3.4:11:1:87759784:1 85001526 ID2092 M -
AGTGGAAGGGGAAGCCCTGGGTCCTGCTAA
>11 dna:chromosome chromosome:RGSC3.4:11:1:87759784:1 85001526 ID8199 M -
GGAAGGGGAAGCCCTGGGTCCTGCTAA
>11 dna:chromosome chromosome:RGSC3.4:11:1:87759784:1 85001543 ID58284 M +
TTCCCCTTCCACTGGTGCTCTTACTAGGA
>11 dna:chromosome chromosome:RGSC3.4:11:1:87759784:1 85001574 ID5625 M -
CTGGACTCTGACCTCATAGGTAGCAATGAA
>11 dna:chromosome chromosome:RGSC3.4:11:1:87759784:1 85001629 ID20404 M +
TAGTGGCTTAGTCCCTGGAAGCTCTGGTTGC
>11 dna:chromosome chromosome:RGSC3.4:11:1:87759784:1 85001632 ID48161 M +
TGGCTTAGTCCCTGGAAGCTCTGGTTGCT
>11 dna:chromosome chromosome:RGSC3.4:11:1:87759784:1 85001651 ID21588 M -
TATGAACAACAATGCCAAGCAACCAGA
>11 dna:chromosome chromosome:RGSC3.4:11:1:87759784:1 85001661 ID47644 M +
TGGCATTGTTGTTCATATGGGGTCTCGAGC
>11 dna:chromosome chromosome:RGSC3.4:11:1:87759784:1 85001661 ID47645 M +
TGGCATTGTTGTTCATATGGGGTCTCGAGCC
>11 dna:chromosome chromosome:RGSC3.4:11:1:87759784:1 85004202 ID55445 M +
TGTTTGCTTTGGTGGGAGAATTGGGCTC
>11 dna:chromosome chromosome:RGSC3.4:11:1:87759784:1 85004346 ID20836 M +
TATAAGCCTGTGTGTCAGGAGTGCTGTA
>11 dna:chromosome chromosome:RGSC3.4:11:1:87759784:1 85004358 ID52568 M +
TGTCAGGAGTGCTGTAGACCTGTTTTCCTG
