# Supplementary material for: proTRAC - a software for probabilistic piRNA cluster detection, visualization and analysis
Source: BMC Bioinformatics. 2012 Jan 10;13:5. doi: 10.1186/1471-2105-13-5 (PMC3293768; doi:10.1186/1471-2105-13-5)
Supplement: Additional file 6 — proTRAC results folder containing a picture and a FASTA file for each detected rat cluster. After decompression, the folder can be opened as former session in proTRAC. Alternatively, each file can be opened separately with any standard text-editor or graphic-viewer respectively. [file 1471-2105-13-5-S6.ZIP › proTRAC_results_rat/bidirectional_clusters/Cluster_2.fas]

>12 dna:chromosome chromosome:RGSC3.4:12:1:46782294:1 11122187 ID48722 U -
TGGGACTTCTCTCTGAAGGGAGATCCTAAG
>12 dna:chromosome chromosome:RGSC3.4:12:1:46782294:1 11123407 ID48589 U -
TGGGAATTCTCCTCTTTGAGTTAGGATCCT
>12 dna:chromosome chromosome:RGSC3.4:12:1:46782294:1 11123408 ID48588 U -
TGGGAATTCTCCTCTTTGAGTTAGGATCC
>12 dna:chromosome chromosome:RGSC3.4:12:1:46782294:1 11123518 ID28853 U -
TCCTTAATAAGTACAAGTGTCTAGGAAAGC
>12 dna:chromosome chromosome:RGSC3.4:12:1:46782294:1 11123608 ID53472 U -
TGTGACTGTAGAACCATCTTCCTTCCAAGT
>12 dna:chromosome chromosome:RGSC3.4:12:1:46782294:1 11123684 ID54997 U -
TGTTCTACGTCAGACAGACTTGGTGCTCAC
>12 dna:chromosome chromosome:RGSC3.4:12:1:46782294:1 11123686 ID54553 U -
TGTGTTCTACGTCAGACAGACTTGGTGCTC
>12 dna:chromosome chromosome:RGSC3.4:12:1:46782294:1 11123691 ID23237 U -
TCAACCTGTGTTCTACGTCAGACAGACTTGG
>12 dna:chromosome chromosome:RGSC3.4:12:1:46782294:1 11123781 ID25877 U -
TCCACGTAGCCTACTGACCTTGAACTTGTGA
>12 dna:chromosome chromosome:RGSC3.4:12:1:46782294:1 11123789 ID5992 U -
CTTTCCACGTAGCCTACTGACCTTGA
>12 dna:chromosome chromosome:RGSC3.4:12:1:46782294:1 11123789 ID61755 U -
TTTCCACGTAGCCTACTGACCTTGA
>12 dna:chromosome chromosome:RGSC3.4:12:1:46782294:1 11123790 ID58088 U -
TTCCACGTAGCCTACTGACCTTG
>12 dna:chromosome chromosome:RGSC3.4:12:1:46782294:1 11123791 ID40508 U -
TGCAACTTTCCACGTAGCCTACTGACCTT
>12 dna:chromosome chromosome:RGSC3.4:12:1:46782294:1 11123791 ID61754 U -
TTTCCACGTAGCCTACTGACCTT
>12 dna:chromosome chromosome:RGSC3.4:12:1:46782294:1 11123793 ID40507 U -
TGCAACTTTCCACGTAGCCTACTGACC
>12 dna:chromosome chromosome:RGSC3.4:12:1:46782294:1 11123810 ID11984 U -
TAAGAGCTTGGGCTACTCTGCAACTTTC
>12 dna:chromosome chromosome:RGSC3.4:12:1:46782294:1 11123815 ID62289 U -
TTTGTTTTAAGAGCTTGGGCTACTCTGCAA
>12 dna:chromosome chromosome:RGSC3.4:12:1:46782294:1 11123918 ID58840 U -
TTCTAGTTTGCCAACGCTGAGCACCTTGCT
>12 dna:chromosome chromosome:RGSC3.4:12:1:46782294:1 11123925 ID33408 U -
TGAACTATTCTAGTTTGCCAACGCTGAGCA
>12 dna:chromosome chromosome:RGSC3.4:12:1:46782294:1 11124136 ID15531 U -
TACGGTTAGGATGGGTCATCGTTTG
>12 dna:chromosome chromosome:RGSC3.4:12:1:46782294:1 11124177 ID19256 U -
TAGGATGTTTTGACATTTCCTGAGGCATGA
>12 dna:chromosome chromosome:RGSC3.4:12:1:46782294:1 11124180 ID19255 U -
TAGGATGTTTTGACATTTCCTGAGGCA
>12 dna:chromosome chromosome:RGSC3.4:12:1:46782294:1 11124261 ID38117 U -
TGAGTGACAGCAAGCCTCCTGGCCTCT
>12 dna:chromosome chromosome:RGSC3.4:12:1:46782294:1 11124288 ID6570 U -
GACAGGATCTTACTTTCTAACCCAGC
>12 dna:chromosome chromosome:RGSC3.4:12:1:46782294:1 11124331 ID49163 U -
TGGGATTATAGGCATGTGCCACCATGCGCAGC
>12 dna:chromosome chromosome:RGSC3.4:12:1:46782294:1 11124336 ID49162 M -
TGGGATTATAGGCATGTGCCACCATGC
>12 dna:chromosome chromosome:RGSC3.4:12:1:46782294:1 11124413 ID46917 U -
TGGATGACCTGAAACTCACATCTTCC
>12 dna:chromosome chromosome:RGSC3.4:12:1:46782294:1 11125383 ID15836 U -
TACTATTACTGATGGTCTGTGCCAG
>12 dna:chromosome chromosome:RGSC3.4:12:1:46782294:1 11129466 ID59495 U -
TTGAAATCGATCTGAAAAAAAGAATTGGTGCA
>12 dna:chromosome chromosome:RGSC3.4:12:1:46782294:1 11129487 ID40839 U -
TGCACAGATTCACAGTCGAGTTGAAATCGAT
>12 dna:chromosome chromosome:RGSC3.4:12:1:46782294:1 11129506 ID1110 U -
ACTACTCGACTGCACAGATTCA
>12 dna:chromosome chromosome:RGSC3.4:12:1:46782294:1 11129515 ID8920 U -
GTAAAAAAGACTACTCGACTGC
>12 dna:chromosome chromosome:RGSC3.4:12:1:46782294:1 11131891 ID7060 M -
GAGGGCATCAGATCTCATTACAGATGGTTGT
>12 dna:chromosome chromosome:RGSC3.4:12:1:46782294:1 11131898 ID31264 M +
TCTGTAATGAGATCTGATGCCCTCTTCTG
>12 dna:chromosome chromosome:RGSC3.4:12:1:46782294:1 11131908 ID7250 M +
GATCTGATGCCCTCTTCTGGTGTGTCTGA
>12 dna:chromosome chromosome:RGSC3.4:12:1:46782294:1 11131910 ID30925 M +
TCTGATGCCCTCTTCTGGTGTGTCTGAA
>12 dna:chromosome chromosome:RGSC3.4:12:1:46782294:1 11131912 ID39414 M +
TGATGCCCTCTTCTGGTGTGTCTGAAGAC
>12 dna:chromosome chromosome:RGSC3.4:12:1:46782294:1 11131915 ID42721 M +
TGCCCTCTTCTGGTGTGTCTGAAGA
>12 dna:chromosome chromosome:RGSC3.4:12:1:46782294:1 11131922 ID59119 M +
TTCTGGTGTGTCTGAAGACAGCGACAGTG
>12 dna:chromosome chromosome:RGSC3.4:12:1:46782294:1 11131922 ID59120 M +
TTCTGGTGTGTCTGAAGACAGCGACAGTGT
