# Supplementary material for: proTRAC - a software for probabilistic piRNA cluster detection, visualization and analysis
Source: BMC Bioinformatics. 2012 Jan 10;13:5. doi: 10.1186/1471-2105-13-5 (PMC3293768; doi:10.1186/1471-2105-13-5)
Supplement: Additional file 6 — proTRAC results folder containing a picture and a FASTA file for each detected rat cluster. After decompression, the folder can be opened as former session in proTRAC. Alternatively, each file can be opened separately with any standard text-editor or graphic-viewer respectively. [file 1471-2105-13-5-S6.ZIP › proTRAC_results_rat/bidirectional_clusters/Cluster_30.fas]

>17 dna:chromosome chromosome:RGSC3.4:17:1:97296363:1 20753697 ID60867 M +
TTGGTGGTGGTGGTGGTGGTGGTGGT
>17 dna:chromosome chromosome:RGSC3.4:17:1:97296363:1 20753700 ID9385 M +
GTGGTGGTGGTGGTGGTGGTGGTGGT
>17 dna:chromosome chromosome:RGSC3.4:17:1:97296363:1 20753700 ID9388 M +
GTGGTGGTGGTGGTGGTGGTGGTGGTGGT
>17 dna:chromosome chromosome:RGSC3.4:17:1:97296363:1 20753703 ID9385 M +
GTGGTGGTGGTGGTGGTGGTGGTGGT
>17 dna:chromosome chromosome:RGSC3.4:17:1:97296363:1 20753703 ID9388 M +
GTGGTGGTGGTGGTGGTGGTGGTGGTGGT
>17 dna:chromosome chromosome:RGSC3.4:17:1:97296363:1 20753706 ID9385 M +
GTGGTGGTGGTGGTGGTGGTGGTGGT
>17 dna:chromosome chromosome:RGSC3.4:17:1:97296363:1 20753706 ID9388 M +
GTGGTGGTGGTGGTGGTGGTGGTGGTGGT
>17 dna:chromosome chromosome:RGSC3.4:17:1:97296363:1 20753709 ID9385 M +
GTGGTGGTGGTGGTGGTGGTGGTGGT
>17 dna:chromosome chromosome:RGSC3.4:17:1:97296363:1 20753709 ID9388 M +
GTGGTGGTGGTGGTGGTGGTGGTGGTGGT
>17 dna:chromosome chromosome:RGSC3.4:17:1:97296363:1 20753712 ID9385 M +
GTGGTGGTGGTGGTGGTGGTGGTGGT
>17 dna:chromosome chromosome:RGSC3.4:17:1:97296363:1 20753712 ID9388 M +
GTGGTGGTGGTGGTGGTGGTGGTGGTGGT
>17 dna:chromosome chromosome:RGSC3.4:17:1:97296363:1 20753715 ID9385 M +
GTGGTGGTGGTGGTGGTGGTGGTGGT
>17 dna:chromosome chromosome:RGSC3.4:17:1:97296363:1 20753715 ID9388 M +
GTGGTGGTGGTGGTGGTGGTGGTGGTGGT
>17 dna:chromosome chromosome:RGSC3.4:17:1:97296363:1 20753718 ID9385 M +
GTGGTGGTGGTGGTGGTGGTGGTGGT
>17 dna:chromosome chromosome:RGSC3.4:17:1:97296363:1 20753718 ID9388 M +
GTGGTGGTGGTGGTGGTGGTGGTGGTGGT
>17 dna:chromosome chromosome:RGSC3.4:17:1:97296363:1 20753721 ID9385 M +
GTGGTGGTGGTGGTGGTGGTGGTGGT
>17 dna:chromosome chromosome:RGSC3.4:17:1:97296363:1 20753721 ID9388 M +
GTGGTGGTGGTGGTGGTGGTGGTGGTGGT
>17 dna:chromosome chromosome:RGSC3.4:17:1:97296363:1 20753724 ID9385 M +
GTGGTGGTGGTGGTGGTGGTGGTGGT
>17 dna:chromosome chromosome:RGSC3.4:17:1:97296363:1 20753724 ID9388 M +
GTGGTGGTGGTGGTGGTGGTGGTGGTGGT
>17 dna:chromosome chromosome:RGSC3.4:17:1:97296363:1 20753727 ID9385 M +
GTGGTGGTGGTGGTGGTGGTGGTGGT
>17 dna:chromosome chromosome:RGSC3.4:17:1:97296363:1 20753727 ID9388 M +
GTGGTGGTGGTGGTGGTGGTGGTGGTGGT
>17 dna:chromosome chromosome:RGSC3.4:17:1:97296363:1 20753730 ID9385 M +
GTGGTGGTGGTGGTGGTGGTGGTGGT
>17 dna:chromosome chromosome:RGSC3.4:17:1:97296363:1 20753733 ID9384 M +
GTGGTGGTGGTGGTGGTGGTGGTGATG
>17 dna:chromosome chromosome:RGSC3.4:17:1:97296363:1 20753762 ID7320 M +
GATGGTGGTGGTGGTGGTGGTGGTGGT
>17 dna:chromosome chromosome:RGSC3.4:17:1:97296363:1 20753817 ID51706 U +
TGGTTTTGGTTTTAGTTTTGAACTGTGGA
>17 dna:chromosome chromosome:RGSC3.4:17:1:97296363:1 20754410 ID2092 M -
AGTGGAAGGGGAAGCCCTGGGTCCTGCTAA
>17 dna:chromosome chromosome:RGSC3.4:17:1:97296363:1 20754410 ID8199 M -
GGAAGGGGAAGCCCTGGGTCCTGCTAA
>17 dna:chromosome chromosome:RGSC3.4:17:1:97296363:1 20754427 ID58284 M +
TTCCCCTTCCACTGGTGCTCTTACTAGGA
>17 dna:chromosome chromosome:RGSC3.4:17:1:97296363:1 20754458 ID5625 M -
CTGGACTCTGACCTCATAGGTAGCAATGAA
>17 dna:chromosome chromosome:RGSC3.4:17:1:97296363:1 20754513 ID20404 M +
TAGTGGCTTAGTCCCTGGAAGCTCTGGTTGC
>17 dna:chromosome chromosome:RGSC3.4:17:1:97296363:1 20754516 ID48161 M +
TGGCTTAGTCCCTGGAAGCTCTGGTTGCT
>17 dna:chromosome chromosome:RGSC3.4:17:1:97296363:1 20754535 ID21588 M -
TATGAACAACAATGCCAAGCAACCAGA
>17 dna:chromosome chromosome:RGSC3.4:17:1:97296363:1 20758785 ID57720 U +
TTCAGAGGAGGTGGACTTTGAACCTGA
>17 dna:chromosome chromosome:RGSC3.4:17:1:97296363:1 20758796 ID46439 U +
TGGACTTTGAACCTGACATCCAAGT
>17 dna:chromosome chromosome:RGSC3.4:17:1:97296363:1 20758798 ID6778 U +
GACTTTGAACCTGACATCCAAGTGAATGC
>17 dna:chromosome chromosome:RGSC3.4:17:1:97296363:1 20758809 ID35110 U +
TGACATCCAAGTGAATGCAGGGCTGCAGC
>17 dna:chromosome chromosome:RGSC3.4:17:1:97296363:1 20758907 ID24953 U +
TCATGAGACAGAGAAAGGTGTTATGGAGA
>17 dna:chromosome chromosome:RGSC3.4:17:1:97296363:1 20758910 ID36471 U +
TGAGACAGAGAAAGGTGTTATGG
>17 dna:chromosome chromosome:RGSC3.4:17:1:97296363:1 20758910 ID36472 U +
TGAGACAGAGAAAGGTGTTATGGAGA
>17 dna:chromosome chromosome:RGSC3.4:17:1:97296363:1 20758983 ID44215 U +
TGCTCCTGAAACAGAAGGATTCAGTGGGA
>17 dna:chromosome chromosome:RGSC3.4:17:1:97296363:1 20758989 ID32504 U +
TGAAACAGAAGGATTCAGTGGGACAGT
>17 dna:chromosome chromosome:RGSC3.4:17:1:97296363:1 20759031 ID26015 U +
TCCAGAATGAGAGCTAGCAAGGAAAAC
>17 dna:chromosome chromosome:RGSC3.4:17:1:97296363:1 20759189 ID4430 U +
CCATTTACCATGTACTCAGTCTAGAC
>17 dna:chromosome chromosome:RGSC3.4:17:1:97296363:1 20759194 ID14978 U +
TACCATGTACTCAGTCTAGACAGATAGAT
>17 dna:chromosome chromosome:RGSC3.4:17:1:97296363:1 20759201 ID15910 U +
TACTCAGTCTAGACAGATAGATGGGAAG
>17 dna:chromosome chromosome:RGSC3.4:17:1:97296363:1 20759230 ID40509 U +
TGCAAGAAAGTGCACGGGACTATGAGCACCT
>17 dna:chromosome chromosome:RGSC3.4:17:1:97296363:1 20759268 ID46233 U +
TGGACAGTTTACGAGAGGTGGCTCATCCTTC
>17 dna:chromosome chromosome:RGSC3.4:17:1:97296363:1 20759273 ID2142 U +
AGTTTACGAGAGGTGGCTCATCC
>17 dna:chromosome chromosome:RGSC3.4:17:1:97296363:1 20759377 ID19384 U +
TAGGCCCTGATTCGTGGACTATGGC
>17 dna:chromosome chromosome:RGSC3.4:17:1:97296363:1 20759520 ID15694 U +
TACTACTGCATTCTGATACCCTATATTAGAC
>17 dna:chromosome chromosome:RGSC3.4:17:1:97296363:1 20759526 ID41647 U +
TGCATTCTGATACCCTATATTAGACTCTT
>17 dna:chromosome chromosome:RGSC3.4:17:1:97296363:1 20759533 ID38609 U +
TGATACCCTATATTAGACTCTTCTTTGCCAG
>17 dna:chromosome chromosome:RGSC3.4:17:1:97296363:1 20759589 ID39378 M +
TGATGCAAAGTCTGTGAACTACGCTGC
>17 dna:chromosome chromosome:RGSC3.4:17:1:97296363:1 20759589 ID39379 M +
TGATGCAAAGTCTGTGAACTACGCTGCCT
>17 dna:chromosome chromosome:RGSC3.4:17:1:97296363:1 20759589 ID39380 M +
TGATGCAAAGTCTGTGAACTACGCTGCCTA
>17 dna:chromosome chromosome:RGSC3.4:17:1:97296363:1 20759592 ID40345 M +
TGCAAAGTCTGTGAACTACGCTGC
>17 dna:chromosome chromosome:RGSC3.4:17:1:97296363:1 20759592 ID40346 M +
TGCAAAGTCTGTGAACTACGCTGCCT
>17 dna:chromosome chromosome:RGSC3.4:17:1:97296363:1 20759592 ID40347 M +
TGCAAAGTCTGTGAACTACGCTGCCTA
>17 dna:chromosome chromosome:RGSC3.4:17:1:97296363:1 20759592 ID40348 M +
TGCAAAGTCTGTGAACTACGCTGCCTAA
>17 dna:chromosome chromosome:RGSC3.4:17:1:97296363:1 20759592 ID40349 M +
TGCAAAGTCTGTGAACTACGCTGCCTAAG
>17 dna:chromosome chromosome:RGSC3.4:17:1:97296363:1 20759592 ID40350 M +
TGCAAAGTCTGTGAACTACGCTGCCTAAGG
>17 dna:chromosome chromosome:RGSC3.4:17:1:97296363:1 20759601 ID53224 M +
TGTGAACTACGCTGCCTAAGGAAAGGGTC
>17 dna:chromosome chromosome:RGSC3.4:17:1:97296363:1 20759607 ID5168 M +
CTACGCTGCCTAAGGAAAGGGTCTC
>17 dna:chromosome chromosome:RGSC3.4:17:1:97296363:1 20759608 ID15518 M +
TACGCTGCCTAAGGAAAGGGTC
>17 dna:chromosome chromosome:RGSC3.4:17:1:97296363:1 20759808 ID56589 U +
TTACAAACATACCTGTACCAGCATTC
>17 dna:chromosome chromosome:RGSC3.4:17:1:97296363:1 20759809 ID13551 U +
TACAAACATACCTGTACCAGCATTCAGAC
>17 dna:chromosome chromosome:RGSC3.4:17:1:97296363:1 20759839 ID16726 U +
TAGAAATGAATGTATATGTGTGTTTGC
>17 dna:chromosome chromosome:RGSC3.4:17:1:97296363:1 20759841 ID6185 U +
GAAATGAATGTATATGTGTGTTTGCGGTC
>17 dna:chromosome chromosome:RGSC3.4:17:1:97296363:1 20759845 ID34268 M +
TGAATGTATATGTGTGTTTG
>17 dna:chromosome chromosome:RGSC3.4:17:1:97296363:1 20759845 ID34269 U +
TGAATGTATATGTGTGTTTGCGGTC
>17 dna:chromosome chromosome:RGSC3.4:17:1:97296363:1 20759976 ID7933 U +
GCTCCCTGTCTTTCTATGATCAAC
>17 dna:chromosome chromosome:RGSC3.4:17:1:97296363:1 20759992 ID38912 U +
TGATCAACAATTTGTGAATAGATCAGTCA
>17 dna:chromosome chromosome:RGSC3.4:17:1:97296363:1 20760156 ID22789 U +
TATTTTAAAAATAATTGAGTATTTCTAAAGC
>17 dna:chromosome chromosome:RGSC3.4:17:1:97296363:1 20760473 ID26241 U +
TCCAGTCATTTCTGTTAATTTGCAGAGGG
>17 dna:chromosome chromosome:RGSC3.4:17:1:97296363:1 20760481 ID61853 U +
TTTCTGTTAATTTGCAGAGGGTGCCTTG
>17 dna:chromosome chromosome:RGSC3.4:17:1:97296363:1 20760551 ID18280 U +
TAGCATTCTCCATAATGACTGTTTGCCT
>17 dna:chromosome chromosome:RGSC3.4:17:1:97296363:1 20760551 ID18281 U +
TAGCATTCTCCATAATGACTGTTTGCCTG
>17 dna:chromosome chromosome:RGSC3.4:17:1:97296363:1 20760551 ID18282 U +
TAGCATTCTCCATAATGACTGTTTGCCTGT
>17 dna:chromosome chromosome:RGSC3.4:17:1:97296363:1 20760563 ID13073 U +
TAATGACTGTTTGCCTGTCTTTAACCA
>17 dna:chromosome chromosome:RGSC3.4:17:1:97296363:1 20760676 ID11581 U +
TAACTCTGTTCAGGTATAATTCTACCCCTG
>17 dna:chromosome chromosome:RGSC3.4:17:1:97296363:1 20760783 ID8998 U +
GTATCAGATTGAGTCAGTGTCA
>17 dna:chromosome chromosome:RGSC3.4:17:1:97296363:1 20760819 ID13898 U +
TACAATGCTCCTAGACAAGAATGATGGATT
>17 dna:chromosome chromosome:RGSC3.4:17:1:97296363:1 20760830 ID17196 U +
TAGACAAGAATGATGGATTATTGAAGGTT
>17 dna:chromosome chromosome:RGSC3.4:17:1:97296363:1 20760840 ID39502 U +
TGATGGATTATTGAAGGTTGAAAATATAACT
>17 dna:chromosome chromosome:RGSC3.4:17:1:97296363:1 20760900 ID33029 U +
TGAAATGTTAACTAGTGATTTTCCTTT
>17 dna:chromosome chromosome:RGSC3.4:17:1:97296363:1 20761055 ID9456 U +
GTGTTTAAAGACACGTGCATGTGCTT
>17 dna:chromosome chromosome:RGSC3.4:17:1:97296363:1 20761055 ID9457 U +
GTGTTTAAAGACACGTGCATGTGCTTGGT
>17 dna:chromosome chromosome:RGSC3.4:17:1:97296363:1 20761055 ID9458 U +
GTGTTTAAAGACACGTGCATGTGCTTGGTC
>17 dna:chromosome chromosome:RGSC3.4:17:1:97296363:1 20761060 ID10439 U +
TAAAGACACGTGCATGTGCTTGGTCTTT
>17 dna:chromosome chromosome:RGSC3.4:17:1:97296363:1 20761060 ID10440 U +
TAAAGACACGTGCATGTGCTTGGTCTTTGT
>17 dna:chromosome chromosome:RGSC3.4:17:1:97296363:1 20761196 ID40849 M +
TGCACAGGGAGTTCCAAGGTCTGTCGGCT
>17 dna:chromosome chromosome:RGSC3.4:17:1:97296363:1 20761273 ID61852 M +
TTTCTGTGGTTGCTGGGGGTCTAACTCAGG
>17 dna:chromosome chromosome:RGSC3.4:17:1:97296363:1 20761377 ID50813 M +
TGGTGAAACTCTCATTAGATTTCTCGTGA
>17 dna:chromosome chromosome:RGSC3.4:17:1:97296363:1 20761457 ID28704 M +
TCCTGGTGCAATTATAAGAAGCAGGAGA
>17 dna:chromosome chromosome:RGSC3.4:17:1:97296363:1 20761571 ID47463 M +
TGGCAGGGAAAGTTTTCTCTTGACTTGTGC
>17 dna:chromosome chromosome:RGSC3.4:17:1:97296363:1 20761664 ID48732 M +
TGGGACTTGTTGGCCTGGAGGTACTGAAG
>17 dna:chromosome chromosome:RGSC3.4:17:1:97296363:1 20761940 ID14804 U +
TACCAATGTGAAATACGTGTCTCAGTT
>17 dna:chromosome chromosome:RGSC3.4:17:1:97296363:1 20761940 ID14805 U +
TACCAATGTGAAATACGTGTCTCAGTTTG
>17 dna:chromosome chromosome:RGSC3.4:17:1:97296363:1 20761940 ID14806 U +
TACCAATGTGAAATACGTGTCTCAGTTTGG
>17 dna:chromosome chromosome:RGSC3.4:17:1:97296363:1 20761940 ID14807 U +
TACCAATGTGAAATACGTGTCTCAGTTTGGA
>17 dna:chromosome chromosome:RGSC3.4:17:1:97296363:1 20761946 ID53188 U +
TGTGAAATACGTGTCTCAGTTTGGAATA
>17 dna:chromosome chromosome:RGSC3.4:17:1:97296363:1 20761946 ID53189 U +
TGTGAAATACGTGTCTCAGTTTGGAATACT
>17 dna:chromosome chromosome:RGSC3.4:17:1:97296363:1 20761948 ID32848 U +
TGAAATACGTGTCTCAGTTTGGAATACTGA
>17 dna:chromosome chromosome:RGSC3.4:17:1:97296363:1 20762005 ID11070 U +
TAACAATGAATTTCCCACCTGTTTGAGCCA
>17 dna:chromosome chromosome:RGSC3.4:17:1:97296363:1 20762049 ID53401 U +
TGTGACATTGAATGGTTTACTGGCTTTCAC
>17 dna:chromosome chromosome:RGSC3.4:17:1:97296363:1 20762051 ID35214 U +
TGACATTGAATGGTTTACTGGCTTTCACTGT
>17 dna:chromosome chromosome:RGSC3.4:17:1:97296363:1 20762052 ID6616 U +
GACATTGAATGGTTTACTGGCTTTCACT
>17 dna:chromosome chromosome:RGSC3.4:17:1:97296363:1 20762056 ID59673 U +
TTGAATGGTTTACTGGCTTTCACTGTGGTC
>17 dna:chromosome chromosome:RGSC3.4:17:1:97296363:1 20762075 ID24019 U +
TCACTGTGGTCAGAATTCGTTTGTTGCCT
>17 dna:chromosome chromosome:RGSC3.4:17:1:97296363:1 20762138 ID62430 U +
TTTTATCTTTTGAGGAGAATAATGGGGGT
>17 dna:chromosome chromosome:RGSC3.4:17:1:97296363:1 20762141 ID21576 U +
TATCTTTTGAGGAGAATAATGGGGGTATGC
>17 dna:chromosome chromosome:RGSC3.4:17:1:97296363:1 20762404 ID40205 U +
TGATTTTTTCTGGAGCATCTTCATAGGAT
>17 dna:chromosome chromosome:RGSC3.4:17:1:97296363:1 20762440 ID62197 U +
TTTGGTAAAATTTCCCTTCTGGGAAAATGC
>17 dna:chromosome chromosome:RGSC3.4:17:1:97296363:1 20762499 ID4403 U +
CCATATGCAACGTTCAGTGCCCATTATGA
>17 dna:chromosome chromosome:RGSC3.4:17:1:97296363:1 20762499 ID4404 U +
CCATATGCAACGTTCAGTGCCCATTATGAT
>17 dna:chromosome chromosome:RGSC3.4:17:1:97296363:1 20762500 ID4049 U +
CATATGCAACGTTCAGTGCCCATTATGATG
>17 dna:chromosome chromosome:RGSC3.4:17:1:97296363:1 20762502 ID21836 U +
TATGCAACGTTCAGTGCCCATTATGATGC
>17 dna:chromosome chromosome:RGSC3.4:17:1:97296363:1 20762502 ID21837 U +
TATGCAACGTTCAGTGCCCATTATGATGCT
>17 dna:chromosome chromosome:RGSC3.4:17:1:97296363:1 20762502 ID21838 U +
TATGCAACGTTCAGTGCCCATTATGATGCTT
>17 dna:chromosome chromosome:RGSC3.4:17:1:97296363:1 20762504 ID40477 U +
TGCAACGTTCAGTGCCCATTATGATGCTTC
>17 dna:chromosome chromosome:RGSC3.4:17:1:97296363:1 20762505 ID7413 U +
GCAACGTTCAGTGCCCATTATGATGCTTC
>17 dna:chromosome chromosome:RGSC3.4:17:1:97296363:1 20762584 ID8829 U +
GGTGAAGATTTAATCAGGAACTGGTGTT
>17 dna:chromosome chromosome:RGSC3.4:17:1:97296363:1 20762708 ID46713 U +
TGGAGTTCTTCGAAAAGATGAGGCGTAT
>17 dna:chromosome chromosome:RGSC3.4:17:1:97296363:1 20762716 ID58577 U +
TTCGAAAAGATGAGGCGTATAATGACAC
>17 dna:chromosome chromosome:RGSC3.4:17:1:97296363:1 20762718 ID4904 U +
CGAAAAGATGAGGCGTATAATGACACT
>17 dna:chromosome chromosome:RGSC3.4:17:1:97296363:1 20762735 ID13066 U +
TAATGACACTCGTCATGCACTGCCAGTAT
>17 dna:chromosome chromosome:RGSC3.4:17:1:97296363:1 20762860 ID49887 U +
TGGGTGACTGTTGCAGTTTCCTCTCCAAC
>17 dna:chromosome chromosome:RGSC3.4:17:1:97296363:1 20763164 ID26465 M +
TCCATTACTAACAGCTGCAAACTATAACAAC
>17 dna:chromosome chromosome:RGSC3.4:17:1:97296363:1 20763214 ID44165 M +
TGCTCAGGTTCTACTGGCTCAACTGTTGCCA
>17 dna:chromosome chromosome:RGSC3.4:17:1:97296363:1 20763274 ID5149 U +
CTAATCCCCGTCTCAGGAACCTC
>17 dna:chromosome chromosome:RGSC3.4:17:1:97296363:1 20763486 ID51181 U +
TGGTGGTCAGAGAATAAAGAGAGACAAGC
>17 dna:chromosome chromosome:RGSC3.4:17:1:97296363:1 20764051 ID25465 U +
TCCAACAGCAAGACAGAAAGCAGCAGTGC
>17 dna:chromosome chromosome:RGSC3.4:17:1:97296363:1 20764051 ID25466 U +
TCCAACAGCAAGACAGAAAGCAGCAGTGCA
>17 dna:chromosome chromosome:RGSC3.4:17:1:97296363:1 20764051 ID25467 U +
TCCAACAGCAAGACAGAAAGCAGCAGTGCAA
>17 dna:chromosome chromosome:RGSC3.4:17:1:97296363:1 20764174 ID52215 U +
TGTAGTTTTTGCACTAAATGGTTCCTGA
>17 dna:chromosome chromosome:RGSC3.4:17:1:97296363:1 20764174 ID52216 U +
TGTAGTTTTTGCACTAAATGGTTCCTGACAT
>17 dna:chromosome chromosome:RGSC3.4:17:1:97296363:1 20764317 ID51101 U +
TGGTGCTTGATTCCCCTGACGCGTTC
>17 dna:chromosome chromosome:RGSC3.4:17:1:97296363:1 20764706 ID20135 U +
TAGTCACACCTCTGTGGTCCCTCAAGTC
>17 dna:chromosome chromosome:RGSC3.4:17:1:97296363:1 20764727 ID23372 U +
TCAAGTCTTACATTGCCTTTCAGCAAA
>17 dna:chromosome chromosome:RGSC3.4:17:1:97296363:1 20764898 ID17774 U +
TAGATGCATGATTCACACAGATTAGGCTTC
>17 dna:chromosome chromosome:RGSC3.4:17:1:97296363:1 20764898 ID17775 U +
TAGATGCATGATTCACACAGATTAGGCTTCT
>17 dna:chromosome chromosome:RGSC3.4:17:1:97296363:1 20765124 ID18095 U +
TAGCAGAAAAATCTGATAATTTCAGTCAAG
>17 dna:chromosome chromosome:RGSC3.4:17:1:97296363:1 20765173 ID32473 U +
TGAAAATTATACTAGTTTTAGAATAATGGG
>17 dna:chromosome chromosome:RGSC3.4:17:1:97296363:1 20765179 ID57093 U +
TTATACTAGTTTTAGAATAATGGGGTGGGA
>17 dna:chromosome chromosome:RGSC3.4:17:1:97296363:1 20765284 ID50526 U +
TGGTCAAGCATGAGGAGGAACTGCCTG
>17 dna:chromosome chromosome:RGSC3.4:17:1:97296363:1 20765403 ID20981 U +
TATACTGGGATACACCAGGATCAGTGCCCCC
>17 dna:chromosome chromosome:RGSC3.4:17:1:97296363:1 20765464 ID25511 U +
TCCAACTTTGCTTTTCAGGGGAAGTTTGC
>17 dna:chromosome chromosome:RGSC3.4:17:1:97296363:1 20766000 ID35079 U +
TGACATAGAAGGACTACTGAGCCACCCTGC
>17 dna:chromosome chromosome:RGSC3.4:17:1:97296363:1 20766145 ID3825 U +
CAGCTTTGCATGGTTCTCTGTAAGGTGGT
>17 dna:chromosome chromosome:RGSC3.4:17:1:97296363:1 20766146 ID1737 U +
AGCTTTGCATGGTTCTCTGTAAGGTGGTAC
>17 dna:chromosome chromosome:RGSC3.4:17:1:97296363:1 20766147 ID8082 U +
GCTTTGCATGGTTCTCTGTAAGGTGGTAC
>17 dna:chromosome chromosome:RGSC3.4:17:1:97296363:1 20766190 ID58675 U +
TTCTAAATGAATTGATTTCTTCAGTTTTGC
>17 dna:chromosome chromosome:RGSC3.4:17:1:97296363:1 20766197 ID34389 U +
TGAATTGATTTCTTCAGTTTTGCACTCCATG
>17 dna:chromosome chromosome:RGSC3.4:17:1:97296363:1 20766202 ID40115 U +
TGATTTCTTCAGTTTTGCACTCCATGGAT
>17 dna:chromosome chromosome:RGSC3.4:17:1:97296363:1 20766217 ID40992 U +
TGCACTCCATGGATGTATGCAAGTTGTCGAT
>17 dna:chromosome chromosome:RGSC3.4:17:1:97296363:1 20766222 ID26415 U +
TCCATGGATGTATGCAAGTTGTCGATGAC
>17 dna:chromosome chromosome:RGSC3.4:17:1:97296363:1 20766222 ID26416 U +
TCCATGGATGTATGCAAGTTGTCGATGACA
>17 dna:chromosome chromosome:RGSC3.4:17:1:97296363:1 20766226 ID46994 U +
TGGATGTATGCAAGTTGTCGATGACAAAGG
>17 dna:chromosome chromosome:RGSC3.4:17:1:97296363:1 20766274 ID16564 U +
TAGAAAACAATGTAGATGTGCAACTTGGT
>17 dna:chromosome chromosome:RGSC3.4:17:1:97296363:1 20766281 ID3296 U +
CAATGTAGATGTGCAACTTGGT
>17 dna:chromosome chromosome:RGSC3.4:17:1:97296363:1 20766432 ID27118 U +
TCCCCTTCTAGGCCTTGAGTACCTTGTAAC
>17 dna:chromosome chromosome:RGSC3.4:17:1:97296363:1 20766440 ID19393 U +
TAGGCCTTGAGTACCTTGTAACCAAATTCT
>17 dna:chromosome chromosome:RGSC3.4:17:1:97296363:1 20766469 ID53159 U +
TGTGAAACAACCTGGGGCTGATCGCTGA
>17 dna:chromosome chromosome:RGSC3.4:17:1:97296363:1 20766487 ID39047 U +
TGATCGCTGAGGGTATTTGTCCCAGTTTT
>17 dna:chromosome chromosome:RGSC3.4:17:1:97296363:1 20766546 ID11394 U +
TAACCCTGTGGTTGTTGCGTCCTGAACTGA
>17 dna:chromosome chromosome:RGSC3.4:17:1:97296363:1 20766552 ID54238 U +
TGTGGTTGTTGCGTCCTGAACTGACTTGG
>17 dna:chromosome chromosome:RGSC3.4:17:1:97296363:1 20766554 ID51588 U +
TGGTTGTTGCGTCCTGAACTGACTTGGGGA
>17 dna:chromosome chromosome:RGSC3.4:17:1:97296363:1 20766599 ID19602 U +
TAGGGTGTCACCCAAAGTCATGTT
>17 dna:chromosome chromosome:RGSC3.4:17:1:97296363:1 20766633 ID28914 U +
TCCTTCAGAATACTGCTATCGATGTCAAC
>17 dna:chromosome chromosome:RGSC3.4:17:1:97296363:1 20766643 ID16136 U +
TACTGCTATCGATGTCAACAGTCACAGCA
>17 dna:chromosome chromosome:RGSC3.4:17:1:97296363:1 20766643 ID16137 U +
TACTGCTATCGATGTCAACAGTCACAGCATT
>17 dna:chromosome chromosome:RGSC3.4:17:1:97296363:1 20766644 ID1182 U +
ACTGCTATCGATGTCAACAGTCACAGCATT
>17 dna:chromosome chromosome:RGSC3.4:17:1:97296363:1 20766646 ID43998 U +
TGCTATCGATGTCAACAGTCACAGCA
>17 dna:chromosome chromosome:RGSC3.4:17:1:97296363:1 20766646 ID43999 U +
TGCTATCGATGTCAACAGTCACAGCATTA
>17 dna:chromosome chromosome:RGSC3.4:17:1:97296363:1 20766646 ID44000 U +
TGCTATCGATGTCAACAGTCACAGCATTAT
>17 dna:chromosome chromosome:RGSC3.4:17:1:97296363:1 20766696 ID19534 U +
TAGGGCATGAGACATGTTGAGCCTTGTG
>17 dna:chromosome chromosome:RGSC3.4:17:1:97296363:1 20766696 ID19535 U +
TAGGGCATGAGACATGTTGAGCCTTGTGCA
>17 dna:chromosome chromosome:RGSC3.4:17:1:97296363:1 20766696 ID19536 U +
TAGGGCATGAGACATGTTGAGCCTTGTGCAA
>17 dna:chromosome chromosome:RGSC3.4:17:1:97296363:1 20766710 ID55123 U +
TGTTGAGCCTTGTGCAACCTTCCTCCTTC
>17 dna:chromosome chromosome:RGSC3.4:17:1:97296363:1 20766753 ID28049 U +
TCCTATAGCTGATTCCTCCCAGGTAA
>17 dna:chromosome chromosome:RGSC3.4:17:1:97296363:1 20766753 ID28050 U +
TCCTATAGCTGATTCCTCCCAGGTAACACA
>17 dna:chromosome chromosome:RGSC3.4:17:1:97296363:1 20766843 ID27177 U +
TCCCTAACAGTTTGTGATCCAGCTCATGA
>17 dna:chromosome chromosome:RGSC3.4:17:1:97296363:1 20766847 ID11235 U +
TAACAGTTTGTGATCCAGCTCATGACTGT
>17 dna:chromosome chromosome:RGSC3.4:17:1:97296363:1 20766973 ID50512 U +
TGGTATTTAAACAAGGTTTCACAGTTGGCA
>17 dna:chromosome chromosome:RGSC3.4:17:1:97296363:1 20766978 ID61339 U +
TTTAAACAAGGTTTCACAGTTGGCAGA
>17 dna:chromosome chromosome:RGSC3.4:17:1:97296363:1 20766978 ID61340 U +
TTTAAACAAGGTTTCACAGTTGGCAGATGG
>17 dna:chromosome chromosome:RGSC3.4:17:1:97296363:1 20766985 ID520 U +
AAGGTTTCACAGTTGGCAGATGGC
>17 dna:chromosome chromosome:RGSC3.4:17:1:97296363:1 20767026 ID39750 U +
TGATGTTTCAGTATATTGAATGTTGCTG
>17 dna:chromosome chromosome:RGSC3.4:17:1:97296363:1 20767026 ID39751 U +
TGATGTTTCAGTATATTGAATGTTGCTGT
>17 dna:chromosome chromosome:RGSC3.4:17:1:97296363:1 20767026 ID39752 U +
TGATGTTTCAGTATATTGAATGTTGCTGTG
>17 dna:chromosome chromosome:RGSC3.4:17:1:97296363:1 20767027 ID7341 U +
GATGTTTCAGTATATTGAATGTTGCTGTGAGC
>17 dna:chromosome chromosome:RGSC3.4:17:1:97296363:1 20767032 ID57800 U +
TTCAGTATATTGAATGTTGCTGTGAGCCT
>17 dna:chromosome chromosome:RGSC3.4:17:1:97296363:1 20767060 ID25167 U +
TCATTTAGTAACCTGTGTTTTGCTTATGA
>17 dna:chromosome chromosome:RGSC3.4:17:1:97296363:1 20767080 ID44819 U +
TGCTTATGACACAGTTTC
>17 dna:chromosome chromosome:RGSC3.4:17:1:97296363:1 20767145 ID57301 U +
TTATTTCTTTGGAGCCATACCAATGGGTGT
>17 dna:chromosome chromosome:RGSC3.4:17:1:97296363:1 20767175 ID26693 U +
TCCCACAAGGTGACCTATTGCCATTCCGC
>17 dna:chromosome chromosome:RGSC3.4:17:1:97296363:1 20767270 ID49565 U +
TGGGGACGATGATACATTGTAGTGGT
>17 dna:chromosome chromosome:RGSC3.4:17:1:97296363:1 20767270 ID49566 U +
TGGGGACGATGATACATTGTAGTGGTGGT
>17 dna:chromosome chromosome:RGSC3.4:17:1:97296363:1 20767346 ID51904 U +
TGTAAGCATGACATAAAGGATGCCTAGGTTC
>17 dna:chromosome chromosome:RGSC3.4:17:1:97296363:1 20767348 ID12185 U +
TAAGCATGACATAAAGGATGCCTAGGT
>17 dna:chromosome chromosome:RGSC3.4:17:1:97296363:1 20767348 ID12186 U +
TAAGCATGACATAAAGGATGCCTAGGTTC
>17 dna:chromosome chromosome:RGSC3.4:17:1:97296363:1 20767348 ID12187 U +
TAAGCATGACATAAAGGATGCCTAGGTTCC
>17 dna:chromosome chromosome:RGSC3.4:17:1:97296363:1 20767353 ID2525 U +
ATGACATAAAGGATGCCTAGGTTCC
>17 dna:chromosome chromosome:RGSC3.4:17:1:97296363:1 20767354 ID35068 U +
TGACATAAAGGATGCCTAGGTTCCACGA
>17 dna:chromosome chromosome:RGSC3.4:17:1:97296363:1 20767354 ID35069 U +
TGACATAAAGGATGCCTAGGTTCCACGAT
>17 dna:chromosome chromosome:RGSC3.4:17:1:97296363:1 20767357 ID4017 U +
CATAAAGGATGCCTAGGTTCCACGATGCCA
>17 dna:chromosome chromosome:RGSC3.4:17:1:97296363:1 20767366 ID42916 U +
TGCCTAGGTTCCACGATGCCAACAGTAA
>17 dna:chromosome chromosome:RGSC3.4:17:1:97296363:1 20767402 ID18891 U +
TAGGAATTCCATTTCTAGGGCTAAACAGA
>17 dna:chromosome chromosome:RGSC3.4:17:1:97296363:1 20767462 ID53864 U +
TGTGCACATCTGAGTTTTATAGCCAAAGT
>17 dna:chromosome chromosome:RGSC3.4:17:1:97296363:1 20767472 ID38372 U +
TGAGTTTTATAGCCAAAGTCACAAGCTCTA
>17 dna:chromosome chromosome:RGSC3.4:17:1:97296363:1 20767500 ID11700 U +
TAACTTGCCTGTTGCATCAACTATGATGGTT
>17 dna:chromosome chromosome:RGSC3.4:17:1:97296363:1 20767505 ID43192 U +
TGCCTGTTGCATCAACTATGATGGTTTCT
>17 dna:chromosome chromosome:RGSC3.4:17:1:97296363:1 20767563 ID28585 U +
TCCTGCAGAAAGTGAACTGGTGGTACAGCC
>17 dna:chromosome chromosome:RGSC3.4:17:1:97296363:1 20767566 ID41068 U +
TGCAGAAAGTGAACTGGTGGTACAGCCTGC
>17 dna:chromosome chromosome:RGSC3.4:17:1:97296363:1 20767567 ID7479 U +
GCAGAAAGTGAACTGGTGGTACAGCCTGC
>17 dna:chromosome chromosome:RGSC3.4:17:1:97296363:1 20767699 ID2698 U +
ATGGTGTATCAATCATGTGAAAAAGTTTGA
>17 dna:chromosome chromosome:RGSC3.4:17:1:97296363:1 20767700 ID51235 U +
TGGTGTATCAATCATGTGAAAAAGTTTGA
>17 dna:chromosome chromosome:RGSC3.4:17:1:97296363:1 20767700 ID51236 U +
TGGTGTATCAATCATGTGAAAAAGTTTGAT
>17 dna:chromosome chromosome:RGSC3.4:17:1:97296363:1 20767736 ID4308 U +
CCAATGATTTAATGAGCTCTACCTCAGAGG
>17 dna:chromosome chromosome:RGSC3.4:17:1:97296363:1 20767752 ID5383 U +
CTCTACCTCAGAGGTGATGTCATTCAGGTC
>17 dna:chromosome chromosome:RGSC3.4:17:1:97296363:1 20768011 ID17042 U +
TAGAAGTTTATAGCTATGAATTCTAGATAA
>17 dna:chromosome chromosome:RGSC3.4:17:1:97296363:1 20768056 ID50 U +
AAACAACCTAATGATGTACCTTAAGGCCAC
>17 dna:chromosome chromosome:RGSC3.4:17:1:97296363:1 20768057 ID178 U +
AACAACCTAATGATGTACCTTAAGGCCA
>17 dna:chromosome chromosome:RGSC3.4:17:1:97296363:1 20768061 ID1012 U +
ACCTAATGATGTACCTTAAGGCCACAGA
>17 dna:chromosome chromosome:RGSC3.4:17:1:97296363:1 20768061 ID1013 U +
ACCTAATGATGTACCTTAAGGCCACAGAA
>17 dna:chromosome chromosome:RGSC3.4:17:1:97296363:1 20768061 ID1014 U +
ACCTAATGATGTACCTTAAGGCCACAGAAA
>17 dna:chromosome chromosome:RGSC3.4:17:1:97296363:1 20768062 ID4674 U +
CCTAATGATGTACCTTAAGGCCA
>17 dna:chromosome chromosome:RGSC3.4:17:1:97296363:1 20768063 ID5151 U +
CTAATGATGTACCTTAAGGCCACAGAA
>17 dna:chromosome chromosome:RGSC3.4:17:1:97296363:1 20769655 ID62297 U +
TTTTAAAAAAGAAAAAGGTGGTT
>17 dna:chromosome chromosome:RGSC3.4:17:1:97296363:1 20771118 ID14850 M +
TACCACTGAGCTAAATCCCCAGCCCCTC
>17 dna:chromosome chromosome:RGSC3.4:17:1:97296363:1 20771706 ID61817 U +
TTTCTCTCTATGGTGTCATGACAAAT
>17 dna:chromosome chromosome:RGSC3.4:17:1:97296363:1 20771706 ID61818 U +
TTTCTCTCTATGGTGTCATGACAAATGC
>17 dna:chromosome chromosome:RGSC3.4:17:1:97296363:1 20771710 ID30446 U +
TCTCTATGGTGTCATGACAAATGCAGCTC
>17 dna:chromosome chromosome:RGSC3.4:17:1:97296363:1 20772065 ID33577 U +
TGAAGAATAAGAATTCCGTGTATCTGTGA
>17 dna:chromosome chromosome:RGSC3.4:17:1:97296363:1 20772205 ID14893 U +
TACCAGCCGCGATTTCTGTCTTGTTGAGTA
>17 dna:chromosome chromosome:RGSC3.4:17:1:97296363:1 20772601 ID51983 U +
TGTAATGTTTTTATTTTGAAGGCTTTG
>17 dna:chromosome chromosome:RGSC3.4:17:1:97296363:1 20774894 ID41496 U +
TGCATCTTGATTCAAAGACAACTGGGAGA
>17 dna:chromosome chromosome:RGSC3.4:17:1:97296363:1 20775320 ID45051 U +
TGCTTGTTTTCTTAGGGATAACTCAAGTC
>17 dna:chromosome chromosome:RGSC3.4:17:1:97296363:1 20776672 ID9829 U +
TAAAACCACTTTGTGTCTTGAATAATAGT
>17 dna:chromosome chromosome:RGSC3.4:17:1:97296363:1 20776822 ID39378 M +
TGATGCAAAGTCTGTGAACTACGCTGC
>17 dna:chromosome chromosome:RGSC3.4:17:1:97296363:1 20776822 ID39379 M +
TGATGCAAAGTCTGTGAACTACGCTGCCT
>17 dna:chromosome chromosome:RGSC3.4:17:1:97296363:1 20776822 ID39380 M +
TGATGCAAAGTCTGTGAACTACGCTGCCTA
>17 dna:chromosome chromosome:RGSC3.4:17:1:97296363:1 20776825 ID40345 M +
TGCAAAGTCTGTGAACTACGCTGC
>17 dna:chromosome chromosome:RGSC3.4:17:1:97296363:1 20776825 ID40346 M +
TGCAAAGTCTGTGAACTACGCTGCCT
>17 dna:chromosome chromosome:RGSC3.4:17:1:97296363:1 20776825 ID40347 M +
TGCAAAGTCTGTGAACTACGCTGCCTA
>17 dna:chromosome chromosome:RGSC3.4:17:1:97296363:1 20776825 ID40348 M +
TGCAAAGTCTGTGAACTACGCTGCCTAA
>17 dna:chromosome chromosome:RGSC3.4:17:1:97296363:1 20776825 ID40349 M +
TGCAAAGTCTGTGAACTACGCTGCCTAAG
>17 dna:chromosome chromosome:RGSC3.4:17:1:97296363:1 20776825 ID40350 M +
TGCAAAGTCTGTGAACTACGCTGCCTAAGG
>17 dna:chromosome chromosome:RGSC3.4:17:1:97296363:1 20776834 ID53224 M +
TGTGAACTACGCTGCCTAAGGAAAGGGTC
>17 dna:chromosome chromosome:RGSC3.4:17:1:97296363:1 20776840 ID5168 M +
CTACGCTGCCTAAGGAAAGGGTCTC
>17 dna:chromosome chromosome:RGSC3.4:17:1:97296363:1 20776841 ID15518 M +
TACGCTGCCTAAGGAAAGGGTC
>17 dna:chromosome chromosome:RGSC3.4:17:1:97296363:1 20777845 ID30838 U +
TCTGAGGATGGTCAAGAATGTAGTGTATT
>17 dna:chromosome chromosome:RGSC3.4:17:1:97296363:1 20778069 ID57562 U +
TTCAATTACAGTGTCTTCTAACCCTACAG
>17 dna:chromosome chromosome:RGSC3.4:17:1:97296363:1 20778069 ID57563 U +
TTCAATTACAGTGTCTTCTAACCCTACAGG
>17 dna:chromosome chromosome:RGSC3.4:17:1:97296363:1 20778102 ID6206 U +
GAACAATGACGTGCTGTATGTTTGATCGGC
>17 dna:chromosome chromosome:RGSC3.4:17:1:97296363:1 20778103 ID182 U +
AACAATGACGTGCTGTATGTTTGATCGGC
>17 dna:chromosome chromosome:RGSC3.4:17:1:97296363:1 20778118 ID22155 U +
TATGTTTGATCGGCAACCGATTTTAGATGC
>17 dna:chromosome chromosome:RGSC3.4:17:1:97296363:1 20778120 ID55424 U +
TGTTTGATCGGCAACCGATTTTAGATGCACG
>17 dna:chromosome chromosome:RGSC3.4:17:1:97296363:1 20778124 ID39051 U +
TGATCGGCAACCGATTTTAGATGCACGGC
>17 dna:chromosome chromosome:RGSC3.4:17:1:97296363:1 20778256 ID21916 U +
TATGCTTCGGACCAAGGGCTTGAGCCTTGAC
>17 dna:chromosome chromosome:RGSC3.4:17:1:97296363:1 20778642 ID45427 U +
TGGAAAGCCAAAGCATACCGTATCTGGGCC
>17 dna:chromosome chromosome:RGSC3.4:17:1:97296363:1 20779005 ID26013 U +
TCCAGAAGAATCTGCGAGGTTCCTCAATT
>17 dna:chromosome chromosome:RGSC3.4:17:1:97296363:1 20779046 ID45823 U +
TGGAAGCCGCAGAAAGCCTCAGGAA
>17 dna:chromosome chromosome:RGSC3.4:17:1:97296363:1 20779151 ID14564 U +
TACATGCGTGTCCCCAGCAAAGACCAGT
>17 dna:chromosome chromosome:RGSC3.4:17:1:97296363:1 20779227 ID50513 U +
TGGTATTTATAATCTTTCTAAACATCGTGC
>17 dna:chromosome chromosome:RGSC3.4:17:1:97296363:1 20779236 ID13042 U +
TAATCTTTCTAAACATCGTGCATCCTTTC
>17 dna:chromosome chromosome:RGSC3.4:17:1:97296363:1 20779240 ID5998 U +
CTTTCTAAACATCGTGCATCCTT
>17 dna:chromosome chromosome:RGSC3.4:17:1:97296363:1 20779277 ID17930 M +
TAGCAAAACACCCTTTCACCTGTGTCTGCT
>17 dna:chromosome chromosome:RGSC3.4:17:1:97296363:1 20779318 ID59325 U +
TTCTTTCACCTGTTTGCCTCAGAAACTA
>17 dna:chromosome chromosome:RGSC3.4:17:1:97296363:1 20779372 ID1380 U +
AGACATTTCCACTTCAGATGTGTGTCAAGA
>17 dna:chromosome chromosome:RGSC3.4:17:1:97296363:1 20779376 ID3000 U +
ATTTCCACTTCAGATGTGTGTC
>17 dna:chromosome chromosome:RGSC3.4:17:1:97296363:1 20779379 ID25961 U +
TCCACTTCAGATGTGTGTCAAGAGCATGGT
>17 dna:chromosome chromosome:RGSC3.4:17:1:97296363:1 20779396 ID23292 U +
TCAAGAGCATGGTACACAGTAGTTCCTGG
>17 dna:chromosome chromosome:RGSC3.4:17:1:97296363:1 20779462 ID9510 U +
GTTCTCTAGAGTAACAAAACTGATGGGAT
>17 dna:chromosome chromosome:RGSC3.4:17:1:97296363:1 20779462 ID9511 U +
GTTCTCTAGAGTAACAAAACTGATGGGATG
>17 dna:chromosome chromosome:RGSC3.4:17:1:97296363:1 20779498 ID13312 U +
TAATTAGTGACTTACAGACTGTGGTCCAGC
>17 dna:chromosome chromosome:RGSC3.4:17:1:97296363:1 20779604 ID57808 U +
TTCAGTCTAAACTGGAATCCCCAAGAAGT
>17 dna:chromosome chromosome:RGSC3.4:17:1:97296363:1 20779604 ID57809 U +
TTCAGTCTAAACTGGAATCCCCAAGAAGTA
>17 dna:chromosome chromosome:RGSC3.4:17:1:97296363:1 20779605 ID24605 U +
TCAGTCTAAACTGGAATCCCCAAGAAGTA
>17 dna:chromosome chromosome:RGSC3.4:17:1:97296363:1 20779621 ID27000 U +
TCCCCAAGAAGTAGGGATGCCTCCACAGC
>17 dna:chromosome chromosome:RGSC3.4:17:1:97296363:1 20779743 ID7697 U +
GCCCAGATTTAAGATGGTCTTCTTACCTCA
>17 dna:chromosome chromosome:RGSC3.4:17:1:97296363:1 20779797 ID61809 U +
TTTCTATCTCAAAGAATCTGGTCAAGAAAA
>17 dna:chromosome chromosome:RGSC3.4:17:1:97296363:1 20779798 ID58848 U +
TTCTATCTCAAAGAATCTGGTCAAGAAAAC
>17 dna:chromosome chromosome:RGSC3.4:17:1:97296363:1 20779798 ID58849 U +
TTCTATCTCAAAGAATCTGGTCAAGAAAACC
>17 dna:chromosome chromosome:RGSC3.4:17:1:97296363:1 20779830 ID57611 U +
TTCACACGTATGCCTTGGGTTTTAATTGC
>17 dna:chromosome chromosome:RGSC3.4:17:1:97296363:1 20779838 ID21877 U +
TATGCCTTGGGTTTTAATTGCCCAGATGTT
>17 dna:chromosome chromosome:RGSC3.4:17:1:97296363:1 20779840 ID43322 U +
TGCCTTGGGTTTTAATTGCCCAGATGTTGT
>17 dna:chromosome chromosome:RGSC3.4:17:1:97296363:1 20779851 ID56574 U +
TTAATTGCCCAGATGTTGTCAGGTTAGCTAC
>17 dna:chromosome chromosome:RGSC3.4:17:1:97296363:1 20779903 ID10160 U +
TAAACAAACTGACTTCATTAGCCTGCTACC
>17 dna:chromosome chromosome:RGSC3.4:17:1:97296363:1 20780080 ID39871 U +
TGATTCATTTGTTGCCTTCTCCCTACTAA
>17 dna:chromosome chromosome:RGSC3.4:17:1:97296363:1 20780354 ID6453 U +
GACAAAAAACAGATTGGCACAATGGTGGG
>17 dna:chromosome chromosome:RGSC3.4:17:1:97296363:1 20780406 ID48488 U +
TGGGAAGGCTTCATAGGACAGGGATCCCT
>17 dna:chromosome chromosome:RGSC3.4:17:1:97296363:1 20780488 ID7513 U +
GCAGCAGCATCCTTTGTGTGTTGGCTCGTG
>17 dna:chromosome chromosome:RGSC3.4:17:1:97296363:1 20780490 ID1579 U +
AGCAGCATCCTTTGTGTGTTGGCTCGTGT
>17 dna:chromosome chromosome:RGSC3.4:17:1:97296363:1 20780613 ID44851 U +
TGCTTCAGTTCAATAAACTCACCTTTTGT
>17 dna:chromosome chromosome:RGSC3.4:17:1:97296363:1 20780666 ID3558 U +
CACTGGACACACTCTTCAAGCTTCA
>17 dna:chromosome chromosome:RGSC3.4:17:1:97296363:1 20780669 ID46191 U +
TGGACACACTCTTCAAGCTTCATGCCCTGTA
>17 dna:chromosome chromosome:RGSC3.4:17:1:97296363:1 20780893 ID58972 U +
TTCTCTCACTGTGCGTGTTCTGTCCTAA
>17 dna:chromosome chromosome:RGSC3.4:17:1:97296363:1 20780893 ID58973 U +
TTCTCTCACTGTGCGTGTTCTGTCCTAAG
>17 dna:chromosome chromosome:RGSC3.4:17:1:97296363:1 20780893 ID58974 U +
TTCTCTCACTGTGCGTGTTCTGTCCTAAGT
>17 dna:chromosome chromosome:RGSC3.4:17:1:97296363:1 20780894 ID30465 U +
TCTCTCACTGTGCGTGTTCTGTCCTAAGT
>17 dna:chromosome chromosome:RGSC3.4:17:1:97296363:1 20780948 ID57840 U +
TTCATAACATGGAAGCCACGTGAACC
>17 dna:chromosome chromosome:RGSC3.4:17:1:97296363:1 20780948 ID57841 U +
TTCATAACATGGAAGCCACGTGAACCACA
>17 dna:chromosome chromosome:RGSC3.4:17:1:97296363:1 20781167 ID18374 U +
TAGCCCTGTGGTTTGATGACAATGGAGC
>17 dna:chromosome chromosome:RGSC3.4:17:1:97296363:1 20781167 ID18375 U +
TAGCCCTGTGGTTTGATGACAATGGAGCC
>17 dna:chromosome chromosome:RGSC3.4:17:1:97296363:1 20781216 ID4609 U +
CCCTTGAAAGCAAACATACGGAAAGGAC
>17 dna:chromosome chromosome:RGSC3.4:17:1:97296363:1 20781216 ID4610 U +
CCCTTGAAAGCAAACATACGGAAAGGACTGC
>17 dna:chromosome chromosome:RGSC3.4:17:1:97296363:1 20781254 ID61975 U +
TTTGACACAGACAGGACTCGATACAGAGCC
>17 dna:chromosome chromosome:RGSC3.4:17:1:97296363:1 20781604 ID1844 U +
AGGCAACAACATTATCTGCTAAACATGTGA
>17 dna:chromosome chromosome:RGSC3.4:17:1:97296363:1 20781605 ID8419 U +
GGCAACAACATTATCTGCTAAAC
>17 dna:chromosome chromosome:RGSC3.4:17:1:97296363:1 20781605 ID8420 U +
GGCAACAACATTATCTGCTAAACATGTGAC
>17 dna:chromosome chromosome:RGSC3.4:17:1:97296363:1 20781605 ID8421 U +
GGCAACAACATTATCTGCTAAACATGTGACT
>17 dna:chromosome chromosome:RGSC3.4:17:1:97296363:1 20781606 ID7407 U +
GCAACAACATTATCTGCTAAACATGTGACT
>17 dna:chromosome chromosome:RGSC3.4:17:1:97296363:1 20781610 ID3181 U +
CAACATTATCTGCTAAACATGTGAC
>17 dna:chromosome chromosome:RGSC3.4:17:1:97296363:1 20781612 ID869 U +
ACATTATCTGCTAAACATGTGAC
>17 dna:chromosome chromosome:RGSC3.4:17:1:97296363:1 20781613 ID4176 U +
CATTATCTGCTAAACATGTGAC
>17 dna:chromosome chromosome:RGSC3.4:17:1:97296363:1 20781613 ID4177 U +
CATTATCTGCTAAACATGTGACT
>17 dna:chromosome chromosome:RGSC3.4:17:1:97296363:1 20781614 ID2851 U +
ATTATCTGCTAAACATGTGAC
>17 dna:chromosome chromosome:RGSC3.4:17:1:97296363:1 20781614 ID2852 U +
ATTATCTGCTAAACATGTGACT
>17 dna:chromosome chromosome:RGSC3.4:17:1:97296363:1 20781616 ID21506 U +
TATCTGCTAAACATGTGACT
>17 dna:chromosome chromosome:RGSC3.4:17:1:97296363:1 20781658 ID18603 U +
TAGCTCCTTTGTCTGGCGACCTTGGAGGT
>17 dna:chromosome chromosome:RGSC3.4:17:1:97296363:1 20781671 ID47896 U +
TGGCGACCTTGGAGGTTATGGGTACCACT
>17 dna:chromosome chromosome:RGSC3.4:17:1:97296363:1 20781680 ID46660 U +
TGGAGGTTATGGGTACCACTTGACTCTGA
>17 dna:chromosome chromosome:RGSC3.4:17:1:97296363:1 20781689 ID49728 U +
TGGGTACCACTTGACTCTGACCTTGCTGAC
>17 dna:chromosome chromosome:RGSC3.4:17:1:97296363:1 20781706 ID35490 U +
TGACCTTGCTGACAATAGGACCTGGTGGT
>17 dna:chromosome chromosome:RGSC3.4:17:1:97296363:1 20781757 ID4063 U +
CATCAATTATTTTCATTTTCAGT
>17 dna:chromosome chromosome:RGSC3.4:17:1:97296363:1 20781845 ID13025 U +
TAATCTCTTGCGAAAGGACTATGATGCTG
>17 dna:chromosome chromosome:RGSC3.4:17:1:97296363:1 20781845 ID13026 U +
TAATCTCTTGCGAAAGGACTATGATGCTGT
>17 dna:chromosome chromosome:RGSC3.4:17:1:97296363:1 20781853 ID43405 U +
TGCGAAAGGACTATGATGCTGTTAGCACC
>17 dna:chromosome chromosome:RGSC3.4:17:1:97296363:1 20781884 ID18230 U +
TAGCATCATTCTGTGGGACTAGGTTACA
>17 dna:chromosome chromosome:RGSC3.4:17:1:97296363:1 20781946 ID25612 U +
TCCAAGGTTAGATTGCTAAATGTTCTGTCA
>17 dna:chromosome chromosome:RGSC3.4:17:1:97296363:1 20781971 ID52697 U +
TGTCATTGTCCATCTCCTGGAAACTGGTGT
>17 dna:chromosome chromosome:RGSC3.4:17:1:97296363:1 20781972 ID9085 U +
GTCATTGTCCATCTCCTGGAAACTGGTGT
>17 dna:chromosome chromosome:RGSC3.4:17:1:97296363:1 20781988 ID45378 U +
TGGAAACTGGTGTTCATGTTCTAGG
>17 dna:chromosome chromosome:RGSC3.4:17:1:97296363:1 20782028 ID10987 U +
TAACAAAAACATTATTATC
>17 dna:chromosome chromosome:RGSC3.4:17:1:97296363:1 20782068 ID61460 U +
TTTAATGTGTCCTCAAGATAGCAC
>17 dna:chromosome chromosome:RGSC3.4:17:1:97296363:1 20782077 ID28161 U +
TCCTCAAGATAGCACAGGATGTCCAGGGA
>17 dna:chromosome chromosome:RGSC3.4:17:1:97296363:1 20782118 ID53744 U +
TGTGATGTAACTCTCAGTCTACTGGCAA
>17 dna:chromosome chromosome:RGSC3.4:17:1:97296363:1 20782118 ID53745 U +
TGTGATGTAACTCTCAGTCTACTGGCAAT
>17 dna:chromosome chromosome:RGSC3.4:17:1:97296363:1 20782131 ID24606 U +
TCAGTCTACTGGCAATGGGTGTCAATGC
>17 dna:chromosome chromosome:RGSC3.4:17:1:97296363:1 20782137 ID16165 U +
TACTGGCAATGGGTGTCAATGCTGTCAGG
>17 dna:chromosome chromosome:RGSC3.4:17:1:97296363:1 20782176 ID29548 U +
TCGTTCTGTGTAGTAATGTTGCAAGGAC
>17 dna:chromosome chromosome:RGSC3.4:17:1:97296363:1 20782176 ID29549 U +
TCGTTCTGTGTAGTAATGTTGCAAGGACA
>17 dna:chromosome chromosome:RGSC3.4:17:1:97296363:1 20782186 ID19996 U +
TAGTAATGTTGCAAGGACAGTTGATATCC
>17 dna:chromosome chromosome:RGSC3.4:17:1:97296363:1 20782271 ID57874 U +
TTCATCCACCTCCTGCAGTTGGTCC
>17 dna:chromosome chromosome:RGSC3.4:17:1:97296363:1 20782297 ID26783 U +
TCCCAGATGAGATGAAAGTAGGCAAGACA
>17 dna:chromosome chromosome:RGSC3.4:17:1:97296363:1 20782304 ID36883 U +
TGAGATGAAAGTAGGCAAGACAGGGAGGA
>17 dna:chromosome chromosome:RGSC3.4:17:1:97296363:1 20782346 ID25054 U +
TCATGTTTGAACTGGGCTTCACAAGCT
>17 dna:chromosome chromosome:RGSC3.4:17:1:97296363:1 20782346 ID25055 U +
TCATGTTTGAACTGGGCTTCACAAGCTTC
>17 dna:chromosome chromosome:RGSC3.4:17:1:97296363:1 20782379 ID62279 U +
TTTGTTTAAAAATGTTCCGACTGCTTAAT
>17 dna:chromosome chromosome:RGSC3.4:17:1:97296363:1 20782381 ID55304 U +
TGTTTAAAAATGTTCCGACTGCTTAATTGA
>17 dna:chromosome chromosome:RGSC3.4:17:1:97296363:1 20782385 ID9775 U +
TAAAAATGTTCCGACTGCTTAATTGATAAT
>17 dna:chromosome chromosome:RGSC3.4:17:1:97296363:1 20782391 ID54978 U +
TGTTCCGACTGCTTAATTGATAAT
>17 dna:chromosome chromosome:RGSC3.4:17:1:97296363:1 20782415 ID56764 U +
TTACTATATTGTATACAACTATGGTGTCA
>17 dna:chromosome chromosome:RGSC3.4:17:1:97296363:1 20782416 ID15784 U +
TACTATATTGTATACAACTATGGTGTC
>17 dna:chromosome chromosome:RGSC3.4:17:1:97296363:1 20782416 ID15785 U +
TACTATATTGTATACAACTATGGTGTCA
>17 dna:chromosome chromosome:RGSC3.4:17:1:97296363:1 20782416 ID15786 U +
TACTATATTGTATACAACTATGGTGTCAT
>17 dna:chromosome chromosome:RGSC3.4:17:1:97296363:1 20782419 ID21157 U +
TATATTGTATACAACTATGGTGTCATTAAG
>17 dna:chromosome chromosome:RGSC3.4:17:1:97296363:1 20782421 ID22559 U +
TATTGTATACAACTATGGTGTCATTAAGAC
>17 dna:chromosome chromosome:RGSC3.4:17:1:97296363:1 20782423 ID61026 U +
TTGTATACAACTATGGTGTCATTAAGAC
>17 dna:chromosome chromosome:RGSC3.4:17:1:97296363:1 20782425 ID8994 U +
GTATACAACTATGGTGTCATTAAGAC
>17 dna:chromosome chromosome:RGSC3.4:17:1:97296363:1 20782426 ID20917 U +
TATACAACTATGGTGTCATTAAGACTTCTC
>17 dna:chromosome chromosome:RGSC3.4:17:1:97296363:1 20782428 ID13717 U +
TACAACTATGGTGTCATTAAGACTTCTCTT
>17 dna:chromosome chromosome:RGSC3.4:17:1:97296363:1 20782428 ID13718 U +
TACAACTATGGTGTCATTAAGACTTCTCTTT
>17 dna:chromosome chromosome:RGSC3.4:17:1:97296363:1 20782461 ID14399 U +
TACAGTTTACATAATTTCTTGTAGCATGTA
>17 dna:chromosome chromosome:RGSC3.4:17:1:97296363:1 20782468 ID14423 U +
TACATAATTTCTTGTAGCATGTACCTTATA
>17 dna:chromosome chromosome:RGSC3.4:17:1:97296363:1 20782506 ID14220 U +
TACAGATGGCAACCACAATCATGGACATTGG
>17 dna:chromosome chromosome:RGSC3.4:17:1:97296363:1 20782533 ID60335 U +
TTGGAATTGTGGAAAGTATTTCTCTGAAAGC
>17 dna:chromosome chromosome:RGSC3.4:17:1:97296363:1 20782542 ID45467 U +
TGGAAAGTATTTCTCTGAAAGCAATTGGC
>17 dna:chromosome chromosome:RGSC3.4:17:1:97296363:1 20782679 ID48644 U +
TGGGACCAGATATTCTGTAGAGATGATGAC
>17 dna:chromosome chromosome:RGSC3.4:17:1:97296363:1 20782951 ID51352 U +
TGGTGTTTCCTTTATGAAGGTACTTACCTGT
>17 dna:chromosome chromosome:RGSC3.4:17:1:97296363:1 20782957 ID58556 U +
TTCCTTTATGAAGGTACTTACCTGTGGAC
>17 dna:chromosome chromosome:RGSC3.4:17:1:97296363:1 20782958 ID29128 U +
TCCTTTATGAAGGTACTTACCTGTGGAC
>17 dna:chromosome chromosome:RGSC3.4:17:1:97296363:1 20783033 ID44014 U +
TGCTATGACGCTGACCAAATCTCCCT
>17 dna:chromosome chromosome:RGSC3.4:17:1:97296363:1 20783075 ID7439 U +
GCACAAATAAGATATTGCCGGCAT
>17 dna:chromosome chromosome:RGSC3.4:17:1:97296363:1 20783089 ID60130 U +
TTGCCGGCATGTTAAATGAAACAGTTTC
>17 dna:chromosome chromosome:RGSC3.4:17:1:97296363:1 20783469 ID52653 U +
TGTCATGATCAGTTGTAGTGTACATGCAGA
>17 dna:chromosome chromosome:RGSC3.4:17:1:97296363:1 20783892 ID21967 U +
TATGGCTTATGGCTATCAGTTCCTACATTAT
>17 dna:chromosome chromosome:RGSC3.4:17:1:97296363:1 20784477 ID36089 U +
TGAGAAAACACCCTTTCACTTGTGTCT
>17 dna:chromosome chromosome:RGSC3.4:17:1:97296363:1 20785185 ID35237 U +
TGACATTTTGTTATTTTGACATGGGGATAC
>17 dna:chromosome chromosome:RGSC3.4:17:1:97296363:1 20785827 ID8272 U +
GGACTGCATTAGTTACTTTTCTGGCCATGA
>17 dna:chromosome chromosome:RGSC3.4:17:1:97296363:1 20786008 ID24409 U +
TCAGCATTCAAACGCATGAGATGGTGTTC
>17 dna:chromosome chromosome:RGSC3.4:17:1:97296363:1 20786189 ID60277 U +
TTGGAAATGATGCATGTGGTATGAGG
>17 dna:chromosome chromosome:RGSC3.4:17:1:97296363:1 20786326 ID56695 U +
TTACATAGGCTATGTAAGGAAACTCAATA
>17 dna:chromosome chromosome:RGSC3.4:17:1:97296363:1 20786359 ID4222 U +
CATTGGTTCCCCAGAGAGTGCAC
>17 dna:chromosome chromosome:RGSC3.4:17:1:97296363:1 20786398 ID33656 U +
TGAAGATCACTGGGACTGTGATGGGT
>17 dna:chromosome chromosome:RGSC3.4:17:1:97296363:1 20786987 ID30768 U +
TCTGACTTAGTGGATGGAATACCCAGAGA
>17 dna:chromosome chromosome:RGSC3.4:17:1:97296363:1 20787001 ID45959 U +
TGGAATACCCAGAGAAATGAAGGTAGCTGC
>17 dna:chromosome chromosome:RGSC3.4:17:1:97296363:1 20787007 ID960 U +
ACCCAGAGAAATGAAGGTAGCTGC
>17 dna:chromosome chromosome:RGSC3.4:17:1:97296363:1 20787123 ID48451 U +
TGGGAAGATTTGAGGAACAGTGTGGAAAGT
>17 dna:chromosome chromosome:RGSC3.4:17:1:97296363:1 20787262 ID8320 U +
GGAGTAACTGGATTTAGCAAGGACCT
>17 dna:chromosome chromosome:RGSC3.4:17:1:97296363:1 20787568 ID23563 U +
TCACAAAGATAAAACAATACAGGTGTTGCC
>17 dna:chromosome chromosome:RGSC3.4:17:1:97296363:1 20787656 ID27356 U +
TCCCTGTGAGCTAGCTCCTGAAGTGCCAG
>17 dna:chromosome chromosome:RGSC3.4:17:1:97296363:1 20788051 ID50284 U +
TGGTACTACTCTACCCAGCATATAGGAAACA
>17 dna:chromosome chromosome:RGSC3.4:17:1:97296363:1 20788203 ID5340 U +
CTCCCAGATACCCTATTTGGTGTAAGAGGA
>17 dna:chromosome chromosome:RGSC3.4:17:1:97296363:1 20788346 ID6867 U +
GAGACTTTTGACATCTGAGTGCTCCTGAC
>17 dna:chromosome chromosome:RGSC3.4:17:1:97296363:1 20788511 ID53166 U +
TGTGAAACGTTAAAGTATCCAAAAGATAAAA
>17 dna:chromosome chromosome:RGSC3.4:17:1:97296363:1 20788881 ID41313 U +
TGCAGTAGATTCTGCACACATCATGTGCCA
>17 dna:chromosome chromosome:RGSC3.4:17:1:97296363:1 20789102 ID29792 U +
TCTACATTGGTATTCACCATCACAGGTTAC
>17 dna:chromosome chromosome:RGSC3.4:17:1:97296363:1 20789104 ID14673 U +
TACATTGGTATTCACCATCACAGGTTACTA
>17 dna:chromosome chromosome:RGSC3.4:17:1:97296363:1 20789109 ID50503 U +
TGGTATTCACCATCACAGGTTACTACTGC
>17 dna:chromosome chromosome:RGSC3.4:17:1:97296363:1 20789109 ID50504 U +
TGGTATTCACCATCACAGGTTACTACTGCA
>17 dna:chromosome chromosome:RGSC3.4:17:1:97296363:1 20789160 ID26536 U +
TCCATTTCCTGGTTTGTGTTCTTTTCCTCA
>17 dna:chromosome chromosome:RGSC3.4:17:1:97296363:1 20789184 ID28195 U +
TCCTCACTTGTGTTTTGTAGTAGGAGCCA
>17 dna:chromosome chromosome:RGSC3.4:17:1:97296363:1 20789234 ID42079 U +
TGCCACATTCTGGAATGGAGGGAAG
>17 dna:chromosome chromosome:RGSC3.4:17:1:97296363:1 20789370 ID51892 U +
TGTAAGAGCTAGAGGATGGGACGGAC
>17 dna:chromosome chromosome:RGSC3.4:17:1:97296363:1 20789403 ID49886 U +
TGGGTGACTGTCCTCACAGACGAGCAA
>17 dna:chromosome chromosome:RGSC3.4:17:1:97296363:1 20789441 ID32786 U +
TGAAAGTCGTCTGAGCCTGCATGCA
>17 dna:chromosome chromosome:RGSC3.4:17:1:97296363:1 20789581 ID2710 U +
ATGTAAGACCGGGAAAGAGGAGC
>17 dna:chromosome chromosome:RGSC3.4:17:1:97296363:1 20794419 ID40849 M +
TGCACAGGGAGTTCCAAGGTCTGTCGGCT
>17 dna:chromosome chromosome:RGSC3.4:17:1:97296363:1 20794496 ID61852 M +
TTTCTGTGGTTGCTGGGGGTCTAACTCAGG
>17 dna:chromosome chromosome:RGSC3.4:17:1:97296363:1 20794542 ID31505 U +
TCTTACAAGAATGCTGACTATGGAGCCGT
>17 dna:chromosome chromosome:RGSC3.4:17:1:97296363:1 20794554 ID7971 U +
GCTGACTATGGAGCCGTCACCCTGTGACAAG
>17 dna:chromosome chromosome:RGSC3.4:17:1:97296363:1 20794600 ID50813 M +
TGGTGAAACTCTCATTAGATTTCTCGTGA
>17 dna:chromosome chromosome:RGSC3.4:17:1:97296363:1 20794680 ID28704 M +
TCCTGGTGCAATTATAAGAAGCAGGAGA
>17 dna:chromosome chromosome:RGSC3.4:17:1:97296363:1 20794794 ID47463 M +
TGGCAGGGAAAGTTTTCTCTTGACTTGTGC
>17 dna:chromosome chromosome:RGSC3.4:17:1:97296363:1 20794887 ID48732 M +
TGGGACTTGTTGGCCTGGAGGTACTGAAG
>17 dna:chromosome chromosome:RGSC3.4:17:1:97296363:1 20795348 ID50297 U -
TGGTACTGCTCTTGTAGAGAACCTGAAT
>17 dna:chromosome chromosome:RGSC3.4:17:1:97296363:1 20795365 ID33661 U -
TGAAGATCCTTTCTTGTGTGGTACTGCTC
>17 dna:chromosome chromosome:RGSC3.4:17:1:97296363:1 20795418 ID62239 U -
TTTGTGACTAACACAGGATGATGTGAGCAG
>17 dna:chromosome chromosome:RGSC3.4:17:1:97296363:1 20795443 ID339 U -
AAGAAGTTCAGACTTGTCCCTTTGT
>17 dna:chromosome chromosome:RGSC3.4:17:1:97296363:1 20796677 ID33263 U -
TGAACATTGTCCACACATGGCTTTGGT
>17 dna:chromosome chromosome:RGSC3.4:17:1:97296363:1 20796812 ID39520 U -
TGATGGCTCATTGGTGCTCATCTTGTGGCC
>17 dna:chromosome chromosome:RGSC3.4:17:1:97296363:1 20796830 ID33599 U -
TGAAGACATTTTCTATGATGGCTCATT
>17 dna:chromosome chromosome:RGSC3.4:17:1:97296363:1 20797930 ID41034 U -
TGCACTTGAGATCGCTTTGGTTC
>17 dna:chromosome chromosome:RGSC3.4:17:1:97296363:1 20798535 ID15306 U -
TACCTGATGAAGGCCTACCTCTCCAGCTCC
>17 dna:chromosome chromosome:RGSC3.4:17:1:97296363:1 20798538 ID29805 U -
TCTACCTGATGAAGGCCTACCTCTCCAGC
>17 dna:chromosome chromosome:RGSC3.4:17:1:97296363:1 20798538 ID39204 U -
TGATGAAGGCCTACCTCTCCAGC
>17 dna:chromosome chromosome:RGSC3.4:17:1:97296363:1 20798541 ID4096 U -
CATCTACCTGATGAAGGCCTACCTCTCC
>17 dna:chromosome chromosome:RGSC3.4:17:1:97296363:1 20798606 ID44493 U -
TGCTGCCAACTCCCTGCTTGCTCAGCCC
>17 dna:chromosome chromosome:RGSC3.4:17:1:97296363:1 20798622 ID28937 U -
TCCTTCATCAGGTCTTTGCTGCCAACTC
>17 dna:chromosome chromosome:RGSC3.4:17:1:97296363:1 20798675 ID53336 U -
TGTGAATGTCAGGGTGCTGTTTGCCCACAC
>17 dna:chromosome chromosome:RGSC3.4:17:1:97296363:1 20798706 ID46218 U -
TGGACAGCCACTGAAGAGAGCCAGGCCAGA
>17 dna:chromosome chromosome:RGSC3.4:17:1:97296363:1 20798735 ID32850 U -
TGAAATAGACAAGGCCTGGTGCAGAT
>17 dna:chromosome chromosome:RGSC3.4:17:1:97296363:1 20798740 ID552 U -
AAGTGGTGAAATAGACAAGGCCTGGTG
>17 dna:chromosome chromosome:RGSC3.4:17:1:97296363:1 20799186 ID3581 U -
CACTTTGCTGCTGCCTGCCC
>17 dna:chromosome chromosome:RGSC3.4:17:1:97296363:1 20799190 ID1315 U -
AGAACACTTTGCTGCTGCCT
>17 dna:chromosome chromosome:RGSC3.4:17:1:97296363:1 20799190 ID2028 U -
AGTATTTAGAACACTTTGCTGCTGCCT
>17 dna:chromosome chromosome:RGSC3.4:17:1:97296363:1 20799191 ID38019 U -
TGAGTATTTAGAACACTTTGCTGCTGCC
>17 dna:chromosome chromosome:RGSC3.4:17:1:97296363:1 20799195 ID59823 U -
TTGAGTATTTAGAACACTTTGCTGC
>17 dna:chromosome chromosome:RGSC3.4:17:1:97296363:1 20799250 ID33325 U -
TGAACCTATAGACTCTGGCTCCAAGATGGCTC
>17 dna:chromosome chromosome:RGSC3.4:17:1:97296363:1 20799252 ID33324 U -
TGAACCTATAGACTCTGGCTCCAAGATGGC
>17 dna:chromosome chromosome:RGSC3.4:17:1:97296363:1 20799255 ID33323 U -
TGAACCTATAGACTCTGGCTCCAAGAT
>17 dna:chromosome chromosome:RGSC3.4:17:1:97296363:1 20799491 ID33956 U -
TGAAGTTGGTGTGACTCTGGGTGACA
>17 dna:chromosome chromosome:RGSC3.4:17:1:97296363:1 20799508 ID6433 U -
GAATGTTTGGAGGACATTGAAGTTGG
>17 dna:chromosome chromosome:RGSC3.4:17:1:97296363:1 20799542 ID52929 U -
TGTCTAGGTACCACAGACACGGAAAGC
>17 dna:chromosome chromosome:RGSC3.4:17:1:97296363:1 20799559 ID42623 U -
TGCCCAGAGAAGATGCGCTGTCTAGGTA
>17 dna:chromosome chromosome:RGSC3.4:17:1:97296363:1 20799615 ID12409 U -
TAAGGCCCCATTTAAATCCCAGTGCT
>17 dna:chromosome chromosome:RGSC3.4:17:1:97296363:1 20799616 ID51918 U -
TGTAAGGCCCCATTTAAATCCCAGTGC
>17 dna:chromosome chromosome:RGSC3.4:17:1:97296363:1 20799654 ID32517 U -
TGAAACATCAGTTGGGCTGTGGGGATAGC
>17 dna:chromosome chromosome:RGSC3.4:17:1:97296363:1 20799657 ID4071 U -
CATCAGTTGGGCTGTGGGGAT
>17 dna:chromosome chromosome:RGSC3.4:17:1:97296363:1 20799658 ID32516 U -
TGAAACATCAGTTGGGCTGTGGGGA
>17 dna:chromosome chromosome:RGSC3.4:17:1:97296363:1 20800433 ID30094 U -
TCTCACACGTAAACAACTGGTCCTGGAGA
