# Supplementary material for: proTRAC - a software for probabilistic piRNA cluster detection, visualization and analysis
Source: BMC Bioinformatics. 2012 Jan 10;13:5. doi: 10.1186/1471-2105-13-5 (PMC3293768; doi:10.1186/1471-2105-13-5)
Supplement: Additional file 6 — proTRAC results folder containing a picture and a FASTA file for each detected rat cluster. After decompression, the folder can be opened as former session in proTRAC. Alternatively, each file can be opened separately with any standard text-editor or graphic-viewer respectively. [file 1471-2105-13-5-S6.ZIP › proTRAC_results_rat/bidirectional_clusters/Cluster_37.fas]

>10 dna:chromosome chromosome:RGSC3.4:10:1:110718848:1 15699136 ID39414 M -
TGATGCCCTCTTCTGGTGTGTCTGAAGAC
>10 dna:chromosome chromosome:RGSC3.4:10:1:110718848:1 15699137 ID42721 M -
TGCCCTCTTCTGGTGTGTCTGAAGA
>10 dna:chromosome chromosome:RGSC3.4:10:1:110718848:1 15699139 ID30925 M -
TCTGATGCCCTCTTCTGGTGTGTCTGAA
>10 dna:chromosome chromosome:RGSC3.4:10:1:110718848:1 15699140 ID7250 M -
GATCTGATGCCCTCTTCTGGTGTGTCTGA
>10 dna:chromosome chromosome:RGSC3.4:10:1:110718848:1 15699146 ID51972 M -
TGTAATGGGATCTGATGCCCTCTTCTGGTGT
>10 dna:chromosome chromosome:RGSC3.4:10:1:110718848:1 15699158 ID23587 M -
TCACAACCATCTGTAATGGGATCTGATGCC
>10 dna:chromosome chromosome:RGSC3.4:10:1:110718848:1 15699159 ID23586 M -
TCACAACCATCTGTAATGGGATCTGATGC
>10 dna:chromosome chromosome:RGSC3.4:10:1:110718848:1 15699162 ID24316 M +
TCAGATCCCATTACAGATGGTTGTGAGCC
>10 dna:chromosome chromosome:RGSC3.4:10:1:110718848:1 15699210 ID59537 M +
TTGAACTCAGGACCTCTGGAAGAGCA
>10 dna:chromosome chromosome:RGSC3.4:10:1:110718848:1 15705988 ID43748 M +
TGCTAATTGTCCTTCAGGGATTGGCGG
>10 dna:chromosome chromosome:RGSC3.4:10:1:110718848:1 15706043 ID44201 M +
TGCTCCCTCATTAGCATATTACCGGCCAAC
>10 dna:chromosome chromosome:RGSC3.4:10:1:110718848:1 15706321 ID35937 U +
TGACTTAAGGATGGCTGTGAAATGTGTGA
>10 dna:chromosome chromosome:RGSC3.4:10:1:110718848:1 15706636 ID51446 U +
TGGTTCACCCCGAAAAAAGCATGTGCGTT
>10 dna:chromosome chromosome:RGSC3.4:10:1:110718848:1 15706755 ID36525 U +
TGAGACGCTAAGACTCTTGGAGAGCGCCTT
>10 dna:chromosome chromosome:RGSC3.4:10:1:110718848:1 15706827 ID46281 U +
TGGACCAGATCCTGCTCATCTCGGAC
>10 dna:chromosome chromosome:RGSC3.4:10:1:110718848:1 15706991 ID19404 U +
TAGGCTAAGTGTTCTCAATGTAGGTGGGA
>10 dna:chromosome chromosome:RGSC3.4:10:1:110718848:1 15708273 ID21351 U +
TATCATGAGTGGAAATCATGGTAGCAGTC
