# Supplementary material for: proTRAC - a software for probabilistic piRNA cluster detection, visualization and analysis
Source: BMC Bioinformatics. 2012 Jan 10;13:5. doi: 10.1186/1471-2105-13-5 (PMC3293768; doi:10.1186/1471-2105-13-5)
Supplement: Additional file 6 — proTRAC results folder containing a picture and a FASTA file for each detected rat cluster. After decompression, the folder can be opened as former session in proTRAC. Alternatively, each file can be opened separately with any standard text-editor or graphic-viewer respectively. [file 1471-2105-13-5-S6.ZIP › proTRAC_results_rat/bidirectional_clusters/Cluster_44.fas]

>13 dna:chromosome chromosome:RGSC3.4:13:1:111154910:1 73624220 ID26063 M -
TCCAGAGGTCCTGAGTTCAATTCCCAGC
>13 dna:chromosome chromosome:RGSC3.4:13:1:111154910:1 73624220 ID58126 M -
TTCCAGAGGTCCTGAGTTCAATTCCCAGC
>13 dna:chromosome chromosome:RGSC3.4:13:1:111154910:1 73624228 ID59537 M +
TTGAACTCAGGACCTCTGGAAGAGCA
>13 dna:chromosome chromosome:RGSC3.4:13:1:111154910:1 73626119 ID41564 U -
TGCATGGAAAATAGATACGACTTTCCAATG
>13 dna:chromosome chromosome:RGSC3.4:13:1:111154910:1 73626490 ID45562 U -
TGGAAATTATGGGCAGTAAGGAGTTTCA
>13 dna:chromosome chromosome:RGSC3.4:13:1:111154910:1 73626814 ID46549 U -
TGGAGATTCACTAGCCATGGAGGATAGCCT
>13 dna:chromosome chromosome:RGSC3.4:13:1:111154910:1 73626996 ID21133 U -
TATATGTGCATGTATCTATCAAAACTTTA
>13 dna:chromosome chromosome:RGSC3.4:13:1:111154910:1 73627168 ID7127 U -
GAGTATGAGCGCTCCTTGGTTGGTT
>13 dna:chromosome chromosome:RGSC3.4:13:1:111154910:1 73627406 ID60225 M -
TTGCTTGACATTGTTGTACTTTTGGGGTCT
>13 dna:chromosome chromosome:RGSC3.4:13:1:111154910:1 73627408 ID51552 M -
TGGTTGCTTGACATTGTTGTACTTTTGGGGT
>13 dna:chromosome chromosome:RGSC3.4:13:1:111154910:1 73627431 ID48161 M -
TGGCTTAGTCCCTGGAAGCTCTGGTTGCT
>13 dna:chromosome chromosome:RGSC3.4:13:1:111154910:1 73627432 ID20404 M -
TAGTGGCTTAGTCCCTGGAAGCTCTGGTTGC
>13 dna:chromosome chromosome:RGSC3.4:13:1:111154910:1 73627520 ID58284 M -
TTCCCCTTCCACTGGTGCTCTTACTAGGA
>13 dna:chromosome chromosome:RGSC3.4:13:1:111154910:1 73627536 ID2092 M +
AGTGGAAGGGGAAGCCCTGGGTCCTGCTAA
>13 dna:chromosome chromosome:RGSC3.4:13:1:111154910:1 73627539 ID8199 M +
GGAAGGGGAAGCCCTGGGTCCTGCTAA
>13 dna:chromosome chromosome:RGSC3.4:13:1:111154910:1 73627692 ID9015 M -
GTATTTCTTATATACATTTCGAGTG
>13 dna:chromosome chromosome:RGSC3.4:13:1:111154910:1 73628188 ID5589 M +
CTGCCCCACATGTGGCCCATACATATACAG
>13 dna:chromosome chromosome:RGSC3.4:13:1:111154910:1 73628434 ID48161 M -
TGGCTTAGTCCCTGGAAGCTCTGGTTGCT
>13 dna:chromosome chromosome:RGSC3.4:13:1:111154910:1 73628435 ID20404 M -
TAGTGGCTTAGTCCCTGGAAGCTCTGGTTGC
>13 dna:chromosome chromosome:RGSC3.4:13:1:111154910:1 73628491 ID5625 M +
CTGGACTCTGACCTCATAGGTAGCAATGAA
>13 dna:chromosome chromosome:RGSC3.4:13:1:111154910:1 73628523 ID58284 M -
TTCCCCTTCCACTGGTGCTCTTACTAGGA
>13 dna:chromosome chromosome:RGSC3.4:13:1:111154910:1 73628539 ID2092 M +
AGTGGAAGGGGAAGCCCTGGGTCCTGCTAA
>13 dna:chromosome chromosome:RGSC3.4:13:1:111154910:1 73628542 ID8199 M +
GGAAGGGGAAGCCCTGGGTCCTGCTAA
>13 dna:chromosome chromosome:RGSC3.4:13:1:111154910:1 73628705 ID9015 M -
GTATTTCTTATATACATTTCGAGTG
>13 dna:chromosome chromosome:RGSC3.4:13:1:111154910:1 73628834 ID5399 U -
CTCTCAAATTTTAATGTGCACCCAGGGAGC
>13 dna:chromosome chromosome:RGSC3.4:13:1:111154910:1 73629135 ID28855 U -
TCCTTAATCATAGATTCAGCCTTCCA
>13 dna:chromosome chromosome:RGSC3.4:13:1:111154910:1 73629554 ID21213 U -
TATCAAGACATGATTTAATTAGTGAGTACA
>13 dna:chromosome chromosome:RGSC3.4:13:1:111154910:1 73629704 ID60671 U -
TTGGCTTTTATACGGCATTCAAAATGTGC
>13 dna:chromosome chromosome:RGSC3.4:13:1:111154910:1 73629780 ID32265 U -
TGAAAACGCTTAGAACTCCTGATTTGTGTT
>13 dna:chromosome chromosome:RGSC3.4:13:1:111154910:1 73629917 ID190 U -
AACACAGGCATTGTGTTTTCATAGGCTGA
>13 dna:chromosome chromosome:RGSC3.4:13:1:111154910:1 73630898 ID31813 U +
TCTTCTTTGAGCATGACTACTAATAAACCA
>13 dna:chromosome chromosome:RGSC3.4:13:1:111154910:1 73631096 ID43854 M +
TGCTAGAGCATGAGGCAAATCACAGTCAG
>13 dna:chromosome chromosome:RGSC3.4:13:1:111154910:1 73631172 ID17102 U +
TAGAATGAAAACATATTCTTATCACTACAG
>13 dna:chromosome chromosome:RGSC3.4:13:1:111154910:1 73631193 ID23911 U +
TCACTACAGATCTGCACTCTGATTAGTAGT
>13 dna:chromosome chromosome:RGSC3.4:13:1:111154910:1 73631197 ID14214 U +
TACAGATCTGCACTCTGATTAGTAGTGTCT
>13 dna:chromosome chromosome:RGSC3.4:13:1:111154910:1 73631210 ID30967 U +
TCTGATTAGTAGTGTCTGAACCTCTTCCC
>13 dna:chromosome chromosome:RGSC3.4:13:1:111154910:1 73631212 ID39820 U +
TGATTAGTAGTGTCTGAACCTCTTC
>13 dna:chromosome chromosome:RGSC3.4:13:1:111154910:1 73631212 ID39821 U +
TGATTAGTAGTGTCTGAACCTCTTCC
>13 dna:chromosome chromosome:RGSC3.4:13:1:111154910:1 73631336 ID26894 U +
TCCCAGTTTTCGTCTCCTGGCGGGGGTTAT
>13 dna:chromosome chromosome:RGSC3.4:13:1:111154910:1 73631397 ID60441 U +
TTGGAGGACTCTGTTAGGTGATTCTATGT
>13 dna:chromosome chromosome:RGSC3.4:13:1:111154910:1 73631402 ID8271 U +
GGACTCTGTTAGGTGATTCTATGTAAGC
>13 dna:chromosome chromosome:RGSC3.4:13:1:111154910:1 73631408 ID54814 U +
TGTTAGGTGATTCTATGTAAGCTCCTAT
>13 dna:chromosome chromosome:RGSC3.4:13:1:111154910:1 73631408 ID54815 U +
TGTTAGGTGATTCTATGTAAGCTCCTATA
>13 dna:chromosome chromosome:RGSC3.4:13:1:111154910:1 73631408 ID54816 U +
TGTTAGGTGATTCTATGTAAGCTCCTATAC
>13 dna:chromosome chromosome:RGSC3.4:13:1:111154910:1 73631408 ID54817 U +
TGTTAGGTGATTCTATGTAAGCTCCTATACAA
>13 dna:chromosome chromosome:RGSC3.4:13:1:111154910:1 73631435 ID13899 U +
TACAATGCTTTCAAATGTTGCTAGGAGTGG
>13 dna:chromosome chromosome:RGSC3.4:13:1:111154910:1 73631490 ID52043 U +
TGTACAGTTTGAGGGGCCTGCAATCTT
>13 dna:chromosome chromosome:RGSC3.4:13:1:111154910:1 73631513 ID32028 U +
TCTTTCTGAAAAGGAAAAAAAATGGGTCTT
>13 dna:chromosome chromosome:RGSC3.4:13:1:111154910:1 73631519 ID32331 U +
TGAAAAGGAAAAAAAATGGGTCTTTCACAT
>13 dna:chromosome chromosome:RGSC3.4:13:1:111154910:1 73631519 ID32332 U +
TGAAAAGGAAAAAAAATGGGTCTTTCACATG
>13 dna:chromosome chromosome:RGSC3.4:13:1:111154910:1 73631559 ID31331 U +
TCTGTGAATTTCTCTTTTGAAATGCTTCAA
>13 dna:chromosome chromosome:RGSC3.4:13:1:111154910:1 73631561 ID53346 U +
TGTGAATTTCTCTTTTGAAATGCTTCA
>13 dna:chromosome chromosome:RGSC3.4:13:1:111154910:1 73631576 ID32983 U +
TGAAATGCTTCAATGTTAATTGGACACATT
>13 dna:chromosome chromosome:RGSC3.4:13:1:111154910:1 73631576 ID32984 U +
TGAAATGCTTCAATGTTAATTGGACACATTA
>13 dna:chromosome chromosome:RGSC3.4:13:1:111154910:1 73631640 ID38321 U +
TGAGTTGATCAGGTTACTGAGATGTGTGA
>13 dna:chromosome chromosome:RGSC3.4:13:1:111154910:1 73631641 ID7172 U +
GAGTTGATCAGGTTACTGAGATGTGTGA
>13 dna:chromosome chromosome:RGSC3.4:13:1:111154910:1 73631645 ID38964 U +
TGATCAGGTTACTGAGATGTGTGAAG
>13 dna:chromosome chromosome:RGSC3.4:13:1:111154910:1 73631666 ID33853 U +
TGAAGGGGCCTTAGGGAAACTGTCGT
>13 dna:chromosome chromosome:RGSC3.4:13:1:111154910:1 73631676 ID56997 U +
TTAGGGAAACTGTCGTCTTGATGGAGGTG
>13 dna:chromosome chromosome:RGSC3.4:13:1:111154910:1 73631677 ID19479 U +
TAGGGAAACTGTCGTCTTGATGGAGGTGGT
>13 dna:chromosome chromosome:RGSC3.4:13:1:111154910:1 73631749 ID36693 U +
TGAGAGGAATGCTGGCTGTCAGG
>13 dna:chromosome chromosome:RGSC3.4:13:1:111154910:1 73631815 ID12935 U +
TAATCAGCTTAGTTCTGGACGAATGTAGC
>13 dna:chromosome chromosome:RGSC3.4:13:1:111154910:1 73631818 ID24466 U +
TCAGCTTAGTTCTGGACGAATGTAGCCAAC
>13 dna:chromosome chromosome:RGSC3.4:13:1:111154910:1 73632045 ID53809 U +
TGTGATTTCTGAGTCTCAAATCCCAAAGGGC
>13 dna:chromosome chromosome:RGSC3.4:13:1:111154910:1 73632168 ID34561 U +
TGACAACATATTTATAGTATGCTAAGTGGC
>13 dna:chromosome chromosome:RGSC3.4:13:1:111154910:1 73632226 ID37357 U +
TGAGCGGCCCCTGCAGTAATTGTGCACCA
>13 dna:chromosome chromosome:RGSC3.4:13:1:111154910:1 73632237 ID41305 U +
TGCAGTAATTGTGCACCATGTAGGCGTTT
>13 dna:chromosome chromosome:RGSC3.4:13:1:111154910:1 73632297 ID50274 U +
TGGTACCCCGACCCTACACTATTCCAGTAA
>13 dna:chromosome chromosome:RGSC3.4:13:1:111154910:1 73632491 ID25785 U +
TCCACAGCACAGTTCTGAGAGGATAGGAATGC
>13 dna:chromosome chromosome:RGSC3.4:13:1:111154910:1 73632589 ID21700 U +
TATGAGATAGGTTGAAAAATATTACTTCT
>13 dna:chromosome chromosome:RGSC3.4:13:1:111154910:1 73632697 ID42220 U +
TGCCAGACTTGGTGGGGGATACCTTTCATC
>13 dna:chromosome chromosome:RGSC3.4:13:1:111154910:1 73632763 ID36911 U +
TGAGATGCAGCCTGGTCTACATAACAA
>13 dna:chromosome chromosome:RGSC3.4:13:1:111154910:1 73632763 ID36912 U +
TGAGATGCAGCCTGGTCTACATAACAAAT
>13 dna:chromosome chromosome:RGSC3.4:13:1:111154910:1 73632780 ID14418 U +
TACATAACAAATTCCAGGCCACGCCAG
>13 dna:chromosome chromosome:RGSC3.4:13:1:111154910:1 73632834 ID9930 U +
TAAAAGCAAGCAAACAAAAATTCCCGGTAC
>13 dna:chromosome chromosome:RGSC3.4:13:1:111154910:1 73632855 ID27151 U +
TCCCGGTACTATTTTTCCTCAAGTGCAGAG
>13 dna:chromosome chromosome:RGSC3.4:13:1:111154910:1 73632858 ID5024 U +
CGGTACTATTTTTCCTCAAGTGCAGAG
>13 dna:chromosome chromosome:RGSC3.4:13:1:111154910:1 73632866 ID62647 U +
TTTTTCCTCAAGTGCAGAGATCTCAGATGA
>13 dna:chromosome chromosome:RGSC3.4:13:1:111154910:1 73632988 ID29302 U +
TCGAATTGAAGGAGACTGCACACGTA
>13 dna:chromosome chromosome:RGSC3.4:13:1:111154910:1 73633048 ID3781 U +
CAGCAGGTGTTTATTCATAGACATTGAATT
>13 dna:chromosome chromosome:RGSC3.4:13:1:111154910:1 73633055 ID55367 U +
TGTTTATTCATAGACATTGAATTTCATGC
>13 dna:chromosome chromosome:RGSC3.4:13:1:111154910:1 73633081 ID40778 U +
TGCAATTTCAATCATTGAGAATAAGAG
>13 dna:chromosome chromosome:RGSC3.4:13:1:111154910:1 73633158 ID47173 U +
TGGCAAAGGTCTTACATTTTATGATCAATT
>13 dna:chromosome chromosome:RGSC3.4:13:1:111154910:1 73633189 ID12849 U +
TAATATATCACTTATTTTTGTTAATGGCA
>13 dna:chromosome chromosome:RGSC3.4:13:1:111154910:1 73633222 ID60235 U +
TTGCTTTCGGAAGGATTTCTATAGTACAT
>13 dna:chromosome chromosome:RGSC3.4:13:1:111154910:1 73633243 ID20010 U +
TAGTACATGCTTTTCAGTGTGTTTCGAGGA
>13 dna:chromosome chromosome:RGSC3.4:13:1:111154910:1 73633246 ID14566 U +
TACATGCTTTTCAGTGTGTTTCGAGGAGC
>13 dna:chromosome chromosome:RGSC3.4:13:1:111154910:1 73633256 ID24671 U +
TCAGTGTGTTTCGAGGAGCCTTTACTGC
>13 dna:chromosome chromosome:RGSC3.4:13:1:111154910:1 73633284 ID25342 U +
TCCAAAGAGGTGCCTTGGGCAGAACCCTTG
>13 dna:chromosome chromosome:RGSC3.4:13:1:111154910:1 73633412 ID2498 U +
ATGAAGATTTATTAATGAAAGTCCTCTGC
>13 dna:chromosome chromosome:RGSC3.4:13:1:111154910:1 73633427 ID32785 U +
TGAAAGTCCTCTGCTTTTCTAAAAGGTTA
>13 dna:chromosome chromosome:RGSC3.4:13:1:111154910:1 73633444 ID29572 U +
TCTAAAAGGTTAAAAATCTTGTAGAGTTC
>13 dna:chromosome chromosome:RGSC3.4:13:1:111154910:1 73633485 ID25572 U +
TCCAAGCCTGAGGATACTCATCTCCAT
>13 dna:chromosome chromosome:RGSC3.4:13:1:111154910:1 73633513 ID62290 U +
TTTGTTTTGAAAGCCTTGCT
>13 dna:chromosome chromosome:RGSC3.4:13:1:111154910:1 73633588 ID15965 U +
TACTCGGTGTACGTACGAAGTGAATGGGTC
>13 dna:chromosome chromosome:RGSC3.4:13:1:111154910:1 73633612 ID49796 U +
TGGGTCATGTAATGCCTTGCACTGAAGAC
>13 dna:chromosome chromosome:RGSC3.4:13:1:111154910:1 73633619 ID51968 U +
TGTAATGCCTTGCACTGAAGACTCTTC
>13 dna:chromosome chromosome:RGSC3.4:13:1:111154910:1 73633619 ID51969 U +
TGTAATGCCTTGCACTGAAGACTCTTCA
>13 dna:chromosome chromosome:RGSC3.4:13:1:111154910:1 73633619 ID51970 U +
TGTAATGCCTTGCACTGAAGACTCTTCAGGGC
>13 dna:chromosome chromosome:RGSC3.4:13:1:111154910:1 73633624 ID43283 U +
TGCCTTGCACTGAAGACTCTTCAGGGCTC
>13 dna:chromosome chromosome:RGSC3.4:13:1:111154910:1 73633674 ID43127 U +
TGCCTGCTTTTGTATTCCCTGTGTTCTC
>13 dna:chromosome chromosome:RGSC3.4:13:1:111154910:1 73633777 ID61411 U +
TTTAAGAAACACCAGTCAGCTATTTGAAGA
>13 dna:chromosome chromosome:RGSC3.4:13:1:111154910:1 73633867 ID18981 U +
TAGGAGAAAGATGCATCACAACATCTAATGC
>13 dna:chromosome chromosome:RGSC3.4:13:1:111154910:1 73633962 ID50141 U +
TGGTAAACCTTGAATAGCTTATTTAATC
>13 dna:chromosome chromosome:RGSC3.4:13:1:111154910:1 73633962 ID50142 U +
TGGTAAACCTTGAATAGCTTATTTAATCA
>13 dna:chromosome chromosome:RGSC3.4:13:1:111154910:1 73633962 ID50143 U +
TGGTAAACCTTGAATAGCTTATTTAATCAC
>13 dna:chromosome chromosome:RGSC3.4:13:1:111154910:1 73634072 ID45426 U +
TGGAAAGCATTATAGAAACCTGGC
>13 dna:chromosome chromosome:RGSC3.4:13:1:111154910:1 73634099 ID50215 U +
TGGTAATGGTTCTTAGGAAATACCTGATTC
>13 dna:chromosome chromosome:RGSC3.4:13:1:111154910:1 73634102 ID13201 U +
TAATGGTTCTTAGGAAATACCTGATTCATT
>13 dna:chromosome chromosome:RGSC3.4:13:1:111154910:1 73634157 ID50276 U +
TGGTACCGAGTCTCATTTGCTATGCCT
>13 dna:chromosome chromosome:RGSC3.4:13:1:111154910:1 73634219 ID26637 U +
TCCCAAGCGTTCATCTTTGGAGA
>13 dna:chromosome chromosome:RGSC3.4:13:1:111154910:1 73634355 ID14941 U +
TACCATAGCTCATGAATGTTCTGTAACCTA
>13 dna:chromosome chromosome:RGSC3.4:13:1:111154910:1 73634367 ID34307 U +
TGAATGTTCTGTAACCTAGTTGATGTCAGT
>13 dna:chromosome chromosome:RGSC3.4:13:1:111154910:1 73634371 ID55028 U +
TGTTCTGTAACCTAGTTGATGTCAGTAACC
>13 dna:chromosome chromosome:RGSC3.4:13:1:111154910:1 73634461 ID26833 U +
TCCCAGGGTGTAAGTCAGAAATTCTTGT
>13 dna:chromosome chromosome:RGSC3.4:13:1:111154910:1 73634553 ID11844 U +
TAAGAATGGCACTCCCTTCATGAGGTAAGGA
>13 dna:chromosome chromosome:RGSC3.4:13:1:111154910:1 73634600 ID22218 U +
TATTACAACAAAAACGAGCCTA
>13 dna:chromosome chromosome:RGSC3.4:13:1:111154910:1 73634720 ID20704 U +
TATAAAAATACTCACAGAGGACAAACAA
>13 dna:chromosome chromosome:RGSC3.4:13:1:111154910:1 73634848 ID27458 U +
TCCGACTGAGTCCCTTTCTTCCTCTAGTC
>13 dna:chromosome chromosome:RGSC3.4:13:1:111154910:1 73635092 ID45077 U +
TGCTTTATGAGATGTCTTCGTCACCTCAA
>13 dna:chromosome chromosome:RGSC3.4:13:1:111154910:1 73635164 ID47423 U +
TGGCAGCATCGGGACTAGTCACTATTCCCC
>13 dna:chromosome chromosome:RGSC3.4:13:1:111154910:1 73635826 ID54308 U +
TGTGTCACATGTGTGCAGATATTCATAGT
>13 dna:chromosome chromosome:RGSC3.4:13:1:111154910:1 73635828 ID52472 U +
TGTCACATGTGTGCAGATATTCATAGTGGC
>13 dna:chromosome chromosome:RGSC3.4:13:1:111154910:1 73635924 ID48417 U +
TGGGAACTGAGTTCAGGACTTCTGGAAGA
>13 dna:chromosome chromosome:RGSC3.4:13:1:111154910:1 73636021 ID61561 U +
TTTATCTTATGTAAGATAGAAAGGATGAAC
>13 dna:chromosome chromosome:RGSC3.4:13:1:111154910:1 73636032 ID12052 U +
TAAGATAGAAAGGATGAACTTTGTGAAT
>13 dna:chromosome chromosome:RGSC3.4:13:1:111154910:1 73636037 ID16685 U +
TAGAAAGGATGAACTTTGTGAATAGAATCA
>13 dna:chromosome chromosome:RGSC3.4:13:1:111154910:1 73636064 ID24014 U +
TCACTGTGATAAGTGAATGAGTTGATTTC
>13 dna:chromosome chromosome:RGSC3.4:13:1:111154910:1 73636070 ID38505 U +
TGATAAGTGAATGAGTTGATTTCACTAAA
>13 dna:chromosome chromosome:RGSC3.4:13:1:111154910:1 73636090 ID57666 U +
TTCACTAAAGGGCCTGACACATAAATGCT
>13 dna:chromosome chromosome:RGSC3.4:13:1:111154910:1 73636111 ID10829 U +
TAAATGCTACGAAAATGTCAGCCATTATC
>13 dna:chromosome chromosome:RGSC3.4:13:1:111154910:1 73636151 ID21631 U +
TATGAATCATAGAGCCACATGTTCCCCAGA
>13 dna:chromosome chromosome:RGSC3.4:13:1:111154910:1 73636158 ID4037 U +
CATAGAGCCACATGTTCCCCAGA
>13 dna:chromosome chromosome:RGSC3.4:13:1:111154910:1 73636282 ID34002 U +
TGAATACCTCTGAAGAACGGTGTCTTAGA
>13 dna:chromosome chromosome:RGSC3.4:13:1:111154910:1 73636362 ID50882 U +
TGGTGAATAGAGTGAGAGAGATTTGAGC
>13 dna:chromosome chromosome:RGSC3.4:13:1:111154910:1 73636666 ID11771 U +
TAAGAAATTTGGATTTCATTCTGACGCTT
>13 dna:chromosome chromosome:RGSC3.4:13:1:111154910:1 73636674 ID60554 U +
TTGGATTTCATTCTGACGCTT
>13 dna:chromosome chromosome:RGSC3.4:13:1:111154910:1 73637088 ID48941 U +
TGGGATATCTGGTATCTTCCTGCAT
>13 dna:chromosome chromosome:RGSC3.4:13:1:111154910:1 73637455 ID34469 U +
TGAATTTTCATTGACCCTTCTGCCT
>13 dna:chromosome chromosome:RGSC3.4:13:1:111154910:1 73637490 ID41909 U +
TGCCAAGATTACCTATGTGTTCCATTAAGT
>13 dna:chromosome chromosome:RGSC3.4:13:1:111154910:1 73638204 ID2746 U +
ATGTCTGGTTTGAGAAATGAAA
>13 dna:chromosome chromosome:RGSC3.4:13:1:111154910:1 73638285 ID12171 U +
TAAGCACTGTTGGTGATATGTTCTTGTTTT
>13 dna:chromosome chromosome:RGSC3.4:13:1:111154910:1 73638295 ID51008 U +
TGGTGATATGTTCTTGTTTTGGAGAA
>13 dna:chromosome chromosome:RGSC3.4:13:1:111154910:1 73638295 ID51009 U +
TGGTGATATGTTCTTGTTTTGGAGAAAG
>13 dna:chromosome chromosome:RGSC3.4:13:1:111154910:1 73638301 ID22135 U +
TATGTTCTTGTTTTGGAGAAAGATCCTGAA
>13 dna:chromosome chromosome:RGSC3.4:13:1:111154910:1 73638500 ID10717 U +
TAAATATAGGCCATGGAAGCTATTTGTGTT
>13 dna:chromosome chromosome:RGSC3.4:13:1:111154910:1 73638716 ID7617 U +
GCCACAGATGGAAATCTAACTTCTGGTCC
>13 dna:chromosome chromosome:RGSC3.4:13:1:111154910:1 73639183 ID26790 U +
TCCCAGCACAAATTTCAAGAGTGCCTGAGC
>13 dna:chromosome chromosome:RGSC3.4:13:1:111154910:1 73639195 ID61636 U +
TTTCAAGAGTGCCTGAGCTACCTATGGAT
>13 dna:chromosome chromosome:RGSC3.4:13:1:111154910:1 73639296 ID2931 U +
ATTGCAAGTGAGTTTCAGAAAA
>13 dna:chromosome chromosome:RGSC3.4:13:1:111154910:1 73639928 ID20202 U +
TAGTCCTCTCATAGGCTTATGCTGTTC
>13 dna:chromosome chromosome:RGSC3.4:13:1:111154910:1 73639939 ID19465 U +
TAGGCTTATGCTGTTCATGATCTTCTCTGG
>13 dna:chromosome chromosome:RGSC3.4:13:1:111154910:1 73640526 ID57401 U +
TTCAAATTTTTTGGATATGAAGTTGATGT
>13 dna:chromosome chromosome:RGSC3.4:13:1:111154910:1 73640541 ID21627 U +
TATGAAGTTGATGTGCTCTCT
