# Supplementary material for: proTRAC - a software for probabilistic piRNA cluster detection, visualization and analysis
Source: BMC Bioinformatics. 2012 Jan 10;13:5. doi: 10.1186/1471-2105-13-5 (PMC3293768; doi:10.1186/1471-2105-13-5)
Supplement: Additional file 6 — proTRAC results folder containing a picture and a FASTA file for each detected rat cluster. After decompression, the folder can be opened as former session in proTRAC. Alternatively, each file can be opened separately with any standard text-editor or graphic-viewer respectively. [file 1471-2105-13-5-S6.ZIP › proTRAC_results_rat/bidirectional_clusters/Cluster_54.fas]

>9 dna:chromosome chromosome:RGSC3.4:9:1:113440463:1 105028502 ID38723 U -
TGATAGGTGGAACGAGTTTTGTGTGA
>9 dna:chromosome chromosome:RGSC3.4:9:1:113440463:1 105030627 ID45188 M -
TGCTTTTACATAGCTCACACTGCACGCTGT
>9 dna:chromosome chromosome:RGSC3.4:9:1:113440463:1 105030671 ID62070 M -
TTTGATGACCTGGATCAATTATTCCTCCCA
>9 dna:chromosome chromosome:RGSC3.4:9:1:113440463:1 105030712 ID37871 M -
TGAGGTCTCTGGGTCTCTTCATTCTGCAGC
>9 dna:chromosome chromosome:RGSC3.4:9:1:113440463:1 105030725 ID23638 M -
TCACACAACAAATGAGGTCTCTGGGTCTC
>9 dna:chromosome chromosome:RGSC3.4:9:1:113440463:1 105031009 ID50015 M -
TGGGTTACAGAATGAAGATGAGGGGAGGA
>9 dna:chromosome chromosome:RGSC3.4:9:1:113440463:1 105031036 ID57851 M -
TTCATAGAGAAACTTCAGGAAGAAGGGCTG
>9 dna:chromosome chromosome:RGSC3.4:9:1:113440463:1 105031105 ID3224 M -
CAAGAGTGGTGAGATTGGTCCCCGGGGAT
>9 dna:chromosome chromosome:RGSC3.4:9:1:113440463:1 105031173 ID19541 M -
TAGGGCCTCCTTGTGTACACACAGAAAGAT
>9 dna:chromosome chromosome:RGSC3.4:9:1:113440463:1 105031177 ID50393 M -
TGGTAGGGCCTCCTTGTGTACACACAGAA
>9 dna:chromosome chromosome:RGSC3.4:9:1:113440463:1 105031178 ID50392 M -
TGGTAGGGCCTCCTTGTGTACACACAGA
>9 dna:chromosome chromosome:RGSC3.4:9:1:113440463:1 105031182 ID54262 M +
TGTGTACACAAGGAGGCCCTACCATTCT
>9 dna:chromosome chromosome:RGSC3.4:9:1:113440463:1 105031251 ID9076 M +
GTCATCTGCAGGACAAGCCTGGGCTGCTT
>9 dna:chromosome chromosome:RGSC3.4:9:1:113440463:1 105031316 ID27781 M -
TCCTAAGTGAGGCTTCACCTGTCACTGGG
>9 dna:chromosome chromosome:RGSC3.4:9:1:113440463:1 105031404 ID25473 M -
TCCAACATCCAGATGATCCTGCTTGAGTGA
>9 dna:chromosome chromosome:RGSC3.4:9:1:113440463:1 105031412 ID21195 M -
TATCAAATCCAACATCCAGATGATCCTGC
>9 dna:chromosome chromosome:RGSC3.4:9:1:113440463:1 105031427 ID53939 M -
TGTGCATTGTTTCTCCTTATCAAATCCAACA
>9 dna:chromosome chromosome:RGSC3.4:9:1:113440463:1 105031434 ID40500 M -
TGCAACTGTGCATTGTTTCTCCTTATCAAA
>9 dna:chromosome chromosome:RGSC3.4:9:1:113440463:1 105031499 ID2612 M -
ATGCGGAGCTCTTCTGCACTTTGCTGCTCAC
>9 dna:chromosome chromosome:RGSC3.4:9:1:113440463:1 105031506 ID40985 M -
TGCACTATGCGGAGCTCTTCTGCACTTTGC
>9 dna:chromosome chromosome:RGSC3.4:9:1:113440463:1 105031507 ID40984 M -
TGCACTATGCGGAGCTCTTCTGCACTTTG
>9 dna:chromosome chromosome:RGSC3.4:9:1:113440463:1 105031875 ID42971 U -
TGCCTCAAAAGTGCAACCTGATGAGGG
>9 dna:chromosome chromosome:RGSC3.4:9:1:113440463:1 105031888 ID10130 U -
TAAAATTGGCTGTTGCCTCAAAAGTGC
>9 dna:chromosome chromosome:RGSC3.4:9:1:113440463:1 105032965 ID1220 M -
ACTTCAGTGAGCTTCTGATTCTGCTGACAGG
>9 dna:chromosome chromosome:RGSC3.4:9:1:113440463:1 105064045 ID2993 M -
ATTTCACCAAGAATCATCCGAGTGCA
>9 dna:chromosome chromosome:RGSC3.4:9:1:113440463:1 105064046 ID22688 M -
TATTTCACCAAGAATCATCCGAGTGC
>9 dna:chromosome chromosome:RGSC3.4:9:1:113440463:1 105064143 ID27462 U -
TCCGAGATTGAGCCAAACAGAAGCATC
>9 dna:chromosome chromosome:RGSC3.4:9:1:113440463:1 105064157 ID33731 U -
TGAAGCATCCTAACATCCGAGATTGAGC
>9 dna:chromosome chromosome:RGSC3.4:9:1:113440463:1 105064193 ID6473 M -
GACAACACCTGAGGCCCTCCCC
>9 dna:chromosome chromosome:RGSC3.4:9:1:113440463:1 105064441 ID30571 M -
TCTCTTCAGTTCACTACCCCAAGTATTGA
>9 dna:chromosome chromosome:RGSC3.4:9:1:113440463:1 105064498 ID37653 M -
TGAGGATGCTGAGCACTTGTTGAAGTGTCT
>9 dna:chromosome chromosome:RGSC3.4:9:1:113440463:1 105064499 ID37652 M -
TGAGGATGCTGAGCACTTGTTGAAGTGTC
>9 dna:chromosome chromosome:RGSC3.4:9:1:113440463:1 105064625 ID24670 M -
TCAGTGTGTGAGCATCCATGATTCTCCCTGT
>9 dna:chromosome chromosome:RGSC3.4:9:1:113440463:1 105064689 ID29106 M -
TCCTTGTTCTGAGGAACTTTCATGCTGGCA
>9 dna:chromosome chromosome:RGSC3.4:9:1:113440463:1 105064690 ID29105 M -
TCCTTGTTCTGAGGAACTTTCATGCTGGC
>9 dna:chromosome chromosome:RGSC3.4:9:1:113440463:1 105064720 ID14654 M -
TACATTGACGGATCAGGCAGCAGTCCCCTT
>9 dna:chromosome chromosome:RGSC3.4:9:1:113440463:1 105064721 ID35536 M -
TGACGGATCAGGCAGCAGTCCCCT
>9 dna:chromosome chromosome:RGSC3.4:9:1:113440463:1 105064751 ID37329 M -
TGAGCCTGGATGTCTGAGGATCCCTGCC
>9 dna:chromosome chromosome:RGSC3.4:9:1:113440463:1 105064819 ID26728 M -
TCCCACATGTTTGTGCTCATC
>9 dna:chromosome chromosome:RGSC3.4:9:1:113440463:1 105064843 ID39667 M -
TGATGTGACAGTGTTGCTGATTTCTCATC
>9 dna:chromosome chromosome:RGSC3.4:9:1:113440463:1 105064847 ID51962 M -
TGTAATGATGTGACAGTGTTGCTGATTTCT
>9 dna:chromosome chromosome:RGSC3.4:9:1:113440463:1 105064848 ID51961 M -
TGTAATGATGTGACAGTGTTGCTGATTTC
>9 dna:chromosome chromosome:RGSC3.4:9:1:113440463:1 105064855 ID57636 M -
TTCACATGTAATGATGTGACAGTGTTGC
>9 dna:chromosome chromosome:RGSC3.4:9:1:113440463:1 105064866 ID61789 M -
TTTCCTTCACATGTAATGATGT
>9 dna:chromosome chromosome:RGSC3.4:9:1:113440463:1 105064886 ID52859 M -
TGTCGACACACATCCTGCTTATCTCAATT
>9 dna:chromosome chromosome:RGSC3.4:9:1:113440463:1 105064891 ID30330 M -
TCTCCATGTCGACACACATCCTGCTTATCT
>9 dna:chromosome chromosome:RGSC3.4:9:1:113440463:1 105064899 ID59865 M -
TTGATCTCCATGTCGACACACATCCT
>9 dna:chromosome chromosome:RGSC3.4:9:1:113440463:1 105065116 ID14049 M -
TACACATTACATTCGGTGCCTCCTCTTCTC
>9 dna:chromosome chromosome:RGSC3.4:9:1:113440463:1 105065118 ID14048 M -
TACACATTACATTCGGTGCCTCCTCTTC
>9 dna:chromosome chromosome:RGSC3.4:9:1:113440463:1 105065199 ID26878 M -
TCCCAGTGGCCTGTTCACTTTCCTGAACCTC
>9 dna:chromosome chromosome:RGSC3.4:9:1:113440463:1 105065202 ID26877 M -
TCCCAGTGGCCTGTTCACTTTCCTGAAC
>9 dna:chromosome chromosome:RGSC3.4:9:1:113440463:1 105065514 ID9544 M -
GTTGTCTCTGCCTCAGGCTTTGCCGTGT
>9 dna:chromosome chromosome:RGSC3.4:9:1:113440463:1 105065514 ID55263 M -
TGTTGTCTCTGCCTCAGGCTTTGCCGTGT
>9 dna:chromosome chromosome:RGSC3.4:9:1:113440463:1 105065561 ID61251 M -
TTGTTGGGTCATATATTAGCCTGGCTGGCCTT
>9 dna:chromosome chromosome:RGSC3.4:9:1:113440463:1 105065562 ID61250 M -
TTGTTGGGTCATATATTAGCCTGGCTGGCCT
>9 dna:chromosome chromosome:RGSC3.4:9:1:113440463:1 105065599 ID58082 M -
TTCCACCCTGCTGCTCTACAGTCCCCA
>9 dna:chromosome chromosome:RGSC3.4:9:1:113440463:1 105065683 ID57928 M -
TTCATGTGTGTATGTGCGTTGGTGTGCTG
>9 dna:chromosome chromosome:RGSC3.4:9:1:113440463:1 105065687 ID31703 M -
TCTTCATGTGTGTATGTGCGTTGGTGT
>9 dna:chromosome chromosome:RGSC3.4:9:1:113440463:1 105065687 ID59209 M -
TTCTTCATGTGTGTATGTGCGTTGGTGT
>9 dna:chromosome chromosome:RGSC3.4:9:1:113440463:1 105065689 ID41716 M -
TGCATTTCTTCATGTGTGTATGTGCGTTGGT
>9 dna:chromosome chromosome:RGSC3.4:9:1:113440463:1 105065690 ID41715 M -
TGCATTTCTTCATGTGTGTATGTGCGTTGG
>9 dna:chromosome chromosome:RGSC3.4:9:1:113440463:1 105065691 ID41714 M -
TGCATTTCTTCATGTGTGTATGTGCGTTG
>9 dna:chromosome chromosome:RGSC3.4:9:1:113440463:1 105065691 ID61861 M -
TTTCTTCATGTGTGTATGTGCGTTG
>9 dna:chromosome chromosome:RGSC3.4:9:1:113440463:1 105065692 ID41713 M -
TGCATTTCTTCATGTGTGTATGTGCGTT
>9 dna:chromosome chromosome:RGSC3.4:9:1:113440463:1 105065693 ID41712 M -
TGCATTTCTTCATGTGTGTATGTGCGT
>9 dna:chromosome chromosome:RGSC3.4:9:1:113440463:1 105065695 ID3426 M -
CACAGGTGCATTTCTTCATGTGTGTATGTGC
>9 dna:chromosome chromosome:RGSC3.4:9:1:113440463:1 105065703 ID54394 M -
TGTGTGCACAGGTGCATTTCTTCATGTGT
>9 dna:chromosome chromosome:RGSC3.4:9:1:113440463:1 105065750 ID1154 M -
ACTCTTTAATTACCTTTGCTTGTGTGGC
>9 dna:chromosome chromosome:RGSC3.4:9:1:113440463:1 105065750 ID5967 M -
CTTTAATTACCTTTGCTTGTGTGGC
>9 dna:chromosome chromosome:RGSC3.4:9:1:113440463:1 105065759 ID57106 M -
TTATAGCTTTTACTCTTTAATTACCTTTGC
>9 dna:chromosome chromosome:RGSC3.4:9:1:113440463:1 105065782 ID53011 M -
TGTCTGATCAGTATGAATTTGATTATAGC
>9 dna:chromosome chromosome:RGSC3.4:9:1:113440463:1 105065792 ID37160 M -
TGAGCACTAGCATGTCTGATCAGTATGAATT
>9 dna:chromosome chromosome:RGSC3.4:9:1:113440463:1 105065793 ID37159 M -
TGAGCACTAGCATGTCTGATCAGTATGAAT
>9 dna:chromosome chromosome:RGSC3.4:9:1:113440463:1 105065818 ID27350 M -
TCCCTGTCTAACACACCACCCCTTCATGAGC
>9 dna:chromosome chromosome:RGSC3.4:9:1:113440463:1 105065882 ID1520 M -
AGATTTTCAAAACTTGTAGCTGTGCCT
>9 dna:chromosome chromosome:RGSC3.4:9:1:113440463:1 105065884 ID26164 M -
TCCAGGAGATTTTCAAAACTTGTAGCTGTGC
>9 dna:chromosome chromosome:RGSC3.4:9:1:113440463:1 105065889 ID58159 M -
TTCCAGGAGATTTTCAAAACTTGTAGC
>9 dna:chromosome chromosome:RGSC3.4:9:1:113440463:1 105065899 ID59966 M -
TTGCAAACATGATTCCAGGAGATTTTCAA
>9 dna:chromosome chromosome:RGSC3.4:9:1:113440463:1 105065902 ID59965 M -
TTGCAAACATGATTCCAGGAGATTTT
>9 dna:chromosome chromosome:RGSC3.4:9:1:113440463:1 105065906 ID2431 M -
ATCTCACGCATTGCAAACATGATTCCAGGAGA
>9 dna:chromosome chromosome:RGSC3.4:9:1:113440463:1 105065906 ID30110 M -
TCTCACGCATTGCAAACATGATTCCAGGAGA
>9 dna:chromosome chromosome:RGSC3.4:9:1:113440463:1 105065907 ID30109 M -
TCTCACGCATTGCAAACATGATTCCAGGAG
>9 dna:chromosome chromosome:RGSC3.4:9:1:113440463:1 105065908 ID2430 M -
ATCTCACGCATTGCAAACATGATTCCAGGA
>9 dna:chromosome chromosome:RGSC3.4:9:1:113440463:1 105065908 ID30108 M -
TCTCACGCATTGCAAACATGATTCCAGGA
>9 dna:chromosome chromosome:RGSC3.4:9:1:113440463:1 105065909 ID57154 M -
TTATCTCACGCATTGCAAACATGATTCCAGG
>9 dna:chromosome chromosome:RGSC3.4:9:1:113440463:1 105065945 ID11253 M -
TAACATATGCTAAGAATTCAACAGCCATTGG
>9 dna:chromosome chromosome:RGSC3.4:9:1:113440463:1 105065947 ID11252 M -
TAACATATGCTAAGAATTCAACAGCCATT
>9 dna:chromosome chromosome:RGSC3.4:9:1:113440463:1 105065949 ID2295 M -
ATATGCTAAGAATTCAACAGCCA
>9 dna:chromosome chromosome:RGSC3.4:9:1:113440463:1 105065957 ID48428 M -
TGGGAACTTTTTAACATATGCTAAGAATTC
>9 dna:chromosome chromosome:RGSC3.4:9:1:113440463:1 105065972 ID52128 M -
TGTAGAGTACAACTTGGGAACTTTTTAAC
>9 dna:chromosome chromosome:RGSC3.4:9:1:113440463:1 105065976 ID17533 M -
TAGAGTACAACTTGGGAACTTTT
>9 dna:chromosome chromosome:RGSC3.4:9:1:113440463:1 105065980 ID8658 M -
GGGATTTGTAGAGTACAACTTGGGAAC
>9 dna:chromosome chromosome:RGSC3.4:9:1:113440463:1 105066148 ID40680 M -
TGCAATCCATGGAGCAGGCTGCAGA
>9 dna:chromosome chromosome:RGSC3.4:9:1:113440463:1 105066183 ID20143 M -
TAGTCAGAACTCCCCGCACCGGGCTTA
>9 dna:chromosome chromosome:RGSC3.4:9:1:113440463:1 105066241 ID36061 M -
TGACTTTGTAGGATTCCAGGAAGCCAGAGA
>9 dna:chromosome chromosome:RGSC3.4:9:1:113440463:1 105066245 ID59779 M -
TTGACTTTGTAGGATTCCAGGAAGCCA
>9 dna:chromosome chromosome:RGSC3.4:9:1:113440463:1 105066302 ID12250 M -
TAAGCTAAGGCCTGTACCAGCCGCACCGC
>9 dna:chromosome chromosome:RGSC3.4:9:1:113440463:1 105066306 ID46297 M -
TGGACCTAAGCTAAGGCCTGTACCAGCCGCA
>9 dna:chromosome chromosome:RGSC3.4:9:1:113440463:1 105066307 ID46296 M -
TGGACCTAAGCTAAGGCCTGTACCAGCCGC
>9 dna:chromosome chromosome:RGSC3.4:9:1:113440463:1 105066309 ID46295 M -
TGGACCTAAGCTAAGGCCTGTACCAGCC
>9 dna:chromosome chromosome:RGSC3.4:9:1:113440463:1 105066310 ID8002 M -
GCTGGACCTAAGCTAAGGCCTGTACCAGC
>9 dna:chromosome chromosome:RGSC3.4:9:1:113440463:1 105066318 ID35834 M -
TGACTGCTGGACCTAAGCTAAGGCCT
>9 dna:chromosome chromosome:RGSC3.4:9:1:113440463:1 105066319 ID58448 M -
TTCCTGACTGCTGGACCTAAGCTAAGGCC
>9 dna:chromosome chromosome:RGSC3.4:9:1:113440463:1 105066332 ID3493 M -
CACCTGCCTCTGCTTCCTGACTGCTGGAC
>9 dna:chromosome chromosome:RGSC3.4:9:1:113440463:1 105066345 ID23012 M -
TCAAACTCTGAGTTTCACCTGCCTCTGCTTC
>9 dna:chromosome chromosome:RGSC3.4:9:1:113440463:1 105066346 ID23011 M -
TCAAACTCTGAGTTTCACCTGCCTCTGCTT
>9 dna:chromosome chromosome:RGSC3.4:9:1:113440463:1 105066347 ID23010 M -
TCAAACTCTGAGTTTCACCTGCCTCTGCT
>9 dna:chromosome chromosome:RGSC3.4:9:1:113440463:1 105066349 ID23009 M -
TCAAACTCTGAGTTTCACCTGCCTCTG
>9 dna:chromosome chromosome:RGSC3.4:9:1:113440463:1 105066351 ID23008 M -
TCAAACTCTGAGTTTCACCTGCCTC
>9 dna:chromosome chromosome:RGSC3.4:9:1:113440463:1 105066352 ID23007 M -
TCAAACTCTGAGTTTCACCTGCCT
>9 dna:chromosome chromosome:RGSC3.4:9:1:113440463:1 105066372 ID27264 M -
TCCCTCTGTAGACCAGGCTGCCCTCAA
>9 dna:chromosome chromosome:RGSC3.4:9:1:113440463:1 105066375 ID45667 M -
TGGAACTCCCTCTGTAGACCAGGCTGCCCT
>9 dna:chromosome chromosome:RGSC3.4:9:1:113440463:1 105066376 ID45666 M -
TGGAACTCCCTCTGTAGACCAGGCTGCCC
>9 dna:chromosome chromosome:RGSC3.4:9:1:113440463:1 105066398 ID30545 M -
TCTCTGTGTAGTCCTGGCTGTCTTGGAACT
>9 dna:chromosome chromosome:RGSC3.4:9:1:113440463:1 105066416 ID62291 M -
TTTGTTTTGAGACAGGGATTCTCTGTGTAGT
>9 dna:chromosome chromosome:RGSC3.4:9:1:113440463:1 105066426 ID51592 M -
TGGTTGTTTTGTTTTGAGACAGGGATTC
>9 dna:chromosome chromosome:RGSC3.4:9:1:113440463:1 105066429 ID35869 M -
TGACTGGTTGTTTTGTTTTGAGACAGGGA
>9 dna:chromosome chromosome:RGSC3.4:9:1:113440463:1 105066430 ID35868 M -
TGACTGGTTGTTTTGTTTTGAGACAGGG
>9 dna:chromosome chromosome:RGSC3.4:9:1:113440463:1 105066573 ID1468 M -
AGAGTTCCCAGCTGTTCCCAGCTTCA
>9 dna:chromosome chromosome:RGSC3.4:9:1:113440463:1 105066622 ID52049 M -
TGTACCAATTAAACAGCCTGAGAT
>9 dna:chromosome chromosome:RGSC3.4:9:1:113440463:1 105066627 ID28304 M -
TCCTCCCGTGCTGTACCAATTAAACAGCCT
>9 dna:chromosome chromosome:RGSC3.4:9:1:113440463:1 105066629 ID28303 M -
TCCTCCCGTGCTGTACCAATTAAACAGC
>9 dna:chromosome chromosome:RGSC3.4:9:1:113440463:1 105066679 ID34825 M -
TGACACTGATCATGGACAGACACCT
>9 dna:chromosome chromosome:RGSC3.4:9:1:113440463:1 105066691 ID39748 M -
TGATGTTTACAGCCTGACACTGATCAT
>9 dna:chromosome chromosome:RGSC3.4:9:1:113440463:1 105066694 ID5565 M -
CTGATGTTTACAGCCTGACACTGAT
>9 dna:chromosome chromosome:RGSC3.4:9:1:113440463:1 105066695 ID27053 M -
TCCCCCTGATGTTTACAGCCTGACACTGA
>9 dna:chromosome chromosome:RGSC3.4:9:1:113440463:1 105066724 ID40622 M -
TGCAAGTTCTAGCCAGTGTGGTTTC
>9 dna:chromosome chromosome:RGSC3.4:9:1:113440463:1 105066726 ID24637 M -
TCAGTGCGTGCAAGTTCTAGCCAGTGTGGTT
>9 dna:chromosome chromosome:RGSC3.4:9:1:113440463:1 105066727 ID24636 M -
TCAGTGCGTGCAAGTTCTAGCCAGTGTGGT
>9 dna:chromosome chromosome:RGSC3.4:9:1:113440463:1 105066733 ID38968 M -
TGATCAGTGCGTGCAAGTTCTAGCCAG
>9 dna:chromosome chromosome:RGSC3.4:9:1:113440463:1 105066734 ID35807 M -
TGACTGATCAGTGCGTGCAAGTTCTAGCCA
>9 dna:chromosome chromosome:RGSC3.4:9:1:113440463:1 105066734 ID38967 M -
TGATCAGTGCGTGCAAGTTCTAGCCA
>9 dna:chromosome chromosome:RGSC3.4:9:1:113440463:1 105066735 ID35806 M -
TGACTGATCAGTGCGTGCAAGTTCTAGCC
>9 dna:chromosome chromosome:RGSC3.4:9:1:113440463:1 105066736 ID35805 M -
TGACTGATCAGTGCGTGCAAGTTCTAGC
>9 dna:chromosome chromosome:RGSC3.4:9:1:113440463:1 105066740 ID6406 M -
GAATGACTGATCAGTGCGTGCAAGTTC
>9 dna:chromosome chromosome:RGSC3.4:9:1:113440463:1 105066740 ID34171 M -
TGAATGACTGATCAGTGCGTGCAAGTTC
>9 dna:chromosome chromosome:RGSC3.4:9:1:113440463:1 105066742 ID5500 M -
CTGAATGACTGATCAGTGCGTGCAAGT
>9 dna:chromosome chromosome:RGSC3.4:9:1:113440463:1 105066752 ID38231 M -
TGAGTGTGGCTGAATGACTGATCAGT
>9 dna:chromosome chromosome:RGSC3.4:9:1:113440463:1 105066756 ID26237 M -
TCCAGTCATGAGTGTGGCTGAATGACTGAT
>9 dna:chromosome chromosome:RGSC3.4:9:1:113440463:1 105066757 ID26236 M -
TCCAGTCATGAGTGTGGCTGAATGACTGA
>9 dna:chromosome chromosome:RGSC3.4:9:1:113440463:1 105066761 ID26235 M -
TCCAGTCATGAGTGTGGCTGAATGA
>9 dna:chromosome chromosome:RGSC3.4:9:1:113440463:1 105066768 ID7615 M +
GCCACACTCATGACTGGACTCCAGAGCAAA
>9 dna:chromosome chromosome:RGSC3.4:9:1:113440463:1 105066771 ID44285 M -
TGCTCTGGAGTCCAGTCATGAGTGT
>9 dna:chromosome chromosome:RGSC3.4:9:1:113440463:1 105067566 ID44814 U -
TGCTTATCTAAGTCTAAGTTACCTTGCTGC
>9 dna:chromosome chromosome:RGSC3.4:9:1:113440463:1 105067954 ID43632 M -
TGCTAACCTGACTGTCCTTCTCAGGA
>9 dna:chromosome chromosome:RGSC3.4:9:1:113440463:1 105067962 ID35885 M -
TGACTGTCTTGCTAACCTGACTGTCCT
>9 dna:chromosome chromosome:RGSC3.4:9:1:113440463:1 105067962 ID44387 M -
TGCTGACTGTCTTGCTAACCTGACTGTCCT
>9 dna:chromosome chromosome:RGSC3.4:9:1:113440463:1 105067966 ID44386 M -
TGCTGACTGTCTTGCTAACCTGACTG
>9 dna:chromosome chromosome:RGSC3.4:9:1:113440463:1 105068039 ID36325 M -
TGAGAAGTCAAGGCAGGAACTCCATCAGG
>9 dna:chromosome chromosome:RGSC3.4:9:1:113440463:1 105068042 ID59876 M -
TTGATGAGAAGTCAAGGCAGGAACTCCATC
>9 dna:chromosome chromosome:RGSC3.4:9:1:113440463:1 105068044 ID62071 M -
TTTGATGAGAAGTCAAGGCAGGAACTCCA
>9 dna:chromosome chromosome:RGSC3.4:9:1:113440463:1 105068077 ID37724 M -
TGAGGCTCATGTGTCCTGATCCTTGGC
>9 dna:chromosome chromosome:RGSC3.4:9:1:113440463:1 105068083 ID748 M -
ACAAGCTTTATGAGGCTCATGTGTCCTGATC
>9 dna:chromosome chromosome:RGSC3.4:9:1:113440463:1 105068096 ID6969 M +
GAGCCTCATAAAGCTTGTGTGCCCTGTGTTG
>9 dna:chromosome chromosome:RGSC3.4:9:1:113440463:1 105068107 ID35248 M -
TGACCAAAAGCAACACAGGGCACACAAGCT
>9 dna:chromosome chromosome:RGSC3.4:9:1:113440463:1 105068108 ID35247 M -
TGACCAAAAGCAACACAGGGCACACAAGC
>9 dna:chromosome chromosome:RGSC3.4:9:1:113440463:1 105068109 ID35246 M -
TGACCAAAAGCAACACAGGGCACACAAG
>9 dna:chromosome chromosome:RGSC3.4:9:1:113440463:1 105068121 ID47388 M -
TGGCAGACACTATGACCAAAAGCAACAC
>9 dna:chromosome chromosome:RGSC3.4:9:1:113440463:1 105068123 ID47387 M -
TGGCAGACACTATGACCAAAAGCAAC
>9 dna:chromosome chromosome:RGSC3.4:9:1:113440463:1 105068125 ID54131 M -
TGTGGCAGACACTATGACCAAAAGCA
>9 dna:chromosome chromosome:RGSC3.4:9:1:113440463:1 105068132 ID62122 M -
TTTGCATCGATGTGGCAGACACTATGACC
>9 dna:chromosome chromosome:RGSC3.4:9:1:113440463:1 105068135 ID60059 M -
TTGCATCGATGTGGCAGACACTATG
>9 dna:chromosome chromosome:RGSC3.4:9:1:113440463:1 105068144 ID19405 M -
TAGGCTACTTTGCATCGATGTGGCA
>9 dna:chromosome chromosome:RGSC3.4:9:1:113440463:1 105068173 ID50978 M -
TGGTGAGGACCAGTGTACAAAATACAAGTGT
>9 dna:chromosome chromosome:RGSC3.4:9:1:113440463:1 105068286 ID18080 M +
TAGCACTCTGGGGGATGGGCAAACCCTAAC
>9 dna:chromosome chromosome:RGSC3.4:9:1:113440463:1 105068324 ID31208 M -
TCTGGGCTAGTTAATGTAAGTTAAACAACAGT
>9 dna:chromosome chromosome:RGSC3.4:9:1:113440463:1 105068364 ID37847 M +
TGAGGTATTCAGATACTCTGCCTTTATCT
>9 dna:chromosome chromosome:RGSC3.4:9:1:113440463:1 105068364 ID37848 M +
TGAGGTATTCAGATACTCTGCCTTTATCTC
>9 dna:chromosome chromosome:RGSC3.4:9:1:113440463:1 105068387 ID57159 M +
TTATCTCTACATGACATTTCTCA
>9 dna:chromosome chromosome:RGSC3.4:9:1:113440463:1 105068394 ID14539 M +
TACATGACATTTCTCACTTTGGGGCAG
>9 dna:chromosome chromosome:RGSC3.4:9:1:113440463:1 105068398 ID35224 M +
TGACATTTCTCACTTTGGGGCAGGGT
>9 dna:chromosome chromosome:RGSC3.4:9:1:113440463:1 105068430 ID7037 M -
GAGGATACCAGGGTTACACAGAGGTCTT
>9 dna:chromosome chromosome:RGSC3.4:9:1:113440463:1 105068438 ID54255 M +
TGTGTAACCCTGGTATCCTCGAACT
>9 dna:chromosome chromosome:RGSC3.4:9:1:113440463:1 105068448 ID50452 M +
TGGTATCCTCGAACTCCCTCAATAAGAC
>9 dna:chromosome chromosome:RGSC3.4:9:1:113440463:1 105068448 ID50453 M +
TGGTATCCTCGAACTCCCTCAATAAGACAA
>9 dna:chromosome chromosome:RGSC3.4:9:1:113440463:1 105068470 ID11884 M +
TAAGACAAGGCTAGCAGTGAACTCA
>9 dna:chromosome chromosome:RGSC3.4:9:1:113440463:1 105068470 ID11885 M +
TAAGACAAGGCTAGCAGTGAACTCAGAGA
>9 dna:chromosome chromosome:RGSC3.4:9:1:113440463:1 105068481 ID18170 M +
TAGCAGTGAACTCAGAGATCCACCTG
>9 dna:chromosome chromosome:RGSC3.4:9:1:113440463:1 105068481 ID18171 M +
TAGCAGTGAACTCAGAGATCCACCTGC
>9 dna:chromosome chromosome:RGSC3.4:9:1:113440463:1 105068481 ID18172 M +
TAGCAGTGAACTCAGAGATCCACCTGCC
>9 dna:chromosome chromosome:RGSC3.4:9:1:113440463:1 105068481 ID18173 M +
TAGCAGTGAACTCAGAGATCCACCTGCCTC
>9 dna:chromosome chromosome:RGSC3.4:9:1:113440463:1 105068560 ID7100 M -
GAGGTTGAACTGTTAGAAATGCCATGAGGA
>9 dna:chromosome chromosome:RGSC3.4:9:1:113440463:1 105068563 ID25004 M +
TCATGGCATTTCTAACAGTTCAACCTCCAAAT
>9 dna:chromosome chromosome:RGSC3.4:9:1:113440463:1 105068566 ID47649 M +
TGGCATTTCTAACAGTTCAACCTCC
>9 dna:chromosome chromosome:RGSC3.4:9:1:113440463:1 105068566 ID47650 M +
TGGCATTTCTAACAGTTCAACCTCCAA
>9 dna:chromosome chromosome:RGSC3.4:9:1:113440463:1 105068566 ID47651 M +
TGGCATTTCTAACAGTTCAACCTCCAAATG
>9 dna:chromosome chromosome:RGSC3.4:9:1:113440463:1 105068566 ID47652 M +
TGGCATTTCTAACAGTTCAACCTCCAAATGT
>9 dna:chromosome chromosome:RGSC3.4:9:1:113440463:1 105068660 ID33749 M +
TGAAGCCTAAGGGAACAAAGTTTCAGG
>9 dna:chromosome chromosome:RGSC3.4:9:1:113440463:1 105068664 ID7754 M +
GCCTAAGGGAACAAAGTTTCAGGTGGGCA
>9 dna:chromosome chromosome:RGSC3.4:9:1:113440463:1 105068700 ID29524 M +
TCGTCTCAGACACTCTACACAGCAGGGTGA
>9 dna:chromosome chromosome:RGSC3.4:9:1:113440463:1 105068702 ID23840 M -
TCACCCTGCTGTGTAGAGTGTCTGAGAC
>9 dna:chromosome chromosome:RGSC3.4:9:1:113440463:1 105068713 ID29762 M +
TCTACACAGCAGGGTGATGGTCGGCCTGA
>9 dna:chromosome chromosome:RGSC3.4:9:1:113440463:1 105068715 ID13996 M +
TACACAGCAGGGTGATGGTCGGCC
>9 dna:chromosome chromosome:RGSC3.4:9:1:113440463:1 105068715 ID13997 M +
TACACAGCAGGGTGATGGTCGGCCTGAA
>9 dna:chromosome chromosome:RGSC3.4:9:1:113440463:1 105068715 ID13999 M +
TACACAGCAGGGTGATGGTCGGCCTGAAG
>9 dna:chromosome chromosome:RGSC3.4:9:1:113440463:1 105068733 ID29456 M +
TCGGCCTGAAGCGATCTCCTAAGATGTTC
>9 dna:chromosome chromosome:RGSC3.4:9:1:113440463:1 105068748 ID5349 U +
CTCCTAAGATGTTCAGAGGAACTGCCGGC
>9 dna:chromosome chromosome:RGSC3.4:9:1:113440463:1 105068749 ID27750 U +
TCCTAAGATGTTCAGAGGAACTGCCGGC
>9 dna:chromosome chromosome:RGSC3.4:9:1:113440463:1 105068749 ID27751 U +
TCCTAAGATGTTCAGAGGAACTGCCGGCT
>9 dna:chromosome chromosome:RGSC3.4:9:1:113440463:1 105068752 ID12115 U +
TAAGATGTTCAGAGGAACTGCCGGCT
>9 dna:chromosome chromosome:RGSC3.4:9:1:113440463:1 105068752 ID12116 U +
TAAGATGTTCAGAGGAACTGCCGGCTTCCT
>9 dna:chromosome chromosome:RGSC3.4:9:1:113440463:1 105068789 ID48955 U +
TGGGATCTTAGTAGATGGCGTGGAGCCCC
>9 dna:chromosome chromosome:RGSC3.4:9:1:113440463:1 105068852 ID37280 M +
TGAGCCAAGTTTGGATTCTTCCCAGAGTT
>9 dna:chromosome chromosome:RGSC3.4:9:1:113440463:1 105068863 ID47054 M +
TGGATTCTTCCCAGAGTTAAGTC
>9 dna:chromosome chromosome:RGSC3.4:9:1:113440463:1 105068863 ID47055 M +
TGGATTCTTCCCAGAGTTAAGTCCT
>9 dna:chromosome chromosome:RGSC3.4:9:1:113440463:1 105068929 ID25812 U +
TCCACAGTTGAACAGTATTAAGGGGCAGTA
>9 dna:chromosome chromosome:RGSC3.4:9:1:113440463:1 105069029 ID48302 M +
TGGGAAAGAATAACAAGGTGACCTGAGG
>9 dna:chromosome chromosome:RGSC3.4:9:1:113440463:1 105069029 ID48303 M +
TGGGAAAGAATAACAAGGTGACCTGAGGA
>9 dna:chromosome chromosome:RGSC3.4:9:1:113440463:1 105069029 ID48304 M +
TGGGAAAGAATAACAAGGTGACCTGAGGAA
>9 dna:chromosome chromosome:RGSC3.4:9:1:113440463:1 105069039 ID11050 M +
TAACAAGGTGACCTGAGGAAGCAGATCTC
>9 dna:chromosome chromosome:RGSC3.4:9:1:113440463:1 105069217 ID42339 M +
TGCCAGGTGTCACCACGTCAGTTGAGGC
>9 dna:chromosome chromosome:RGSC3.4:9:1:113440463:1 105069217 ID42340 M +
TGCCAGGTGTCACCACGTCAGTTGAGGCA
>9 dna:chromosome chromosome:RGSC3.4:9:1:113440463:1 105069396 ID40844 M +
TGCACAGCTCCATGCCTCTGAGAATGTGA
>9 dna:chromosome chromosome:RGSC3.4:9:1:113440463:1 105069404 ID6547 M -
GACACTGGTGTCACATTCTCAGAGGCATGGA
>9 dna:chromosome chromosome:RGSC3.4:9:1:113440463:1 105069414 ID36407 U +
TGAGAATGTGACACCAGTGTCCGAGCAGGGC
>9 dna:chromosome chromosome:RGSC3.4:9:1:113440463:1 105069425 ID3478 U +
CACCAGTGTCCGAGCAGGGCAGACCTGGC
>9 dna:chromosome chromosome:RGSC3.4:9:1:113440463:1 105069495 ID40546 M +
TGCAAGCACAGACCTAGGACAGTTAC
>9 dna:chromosome chromosome:RGSC3.4:9:1:113440463:1 105069495 ID40547 M +
TGCAAGCACAGACCTAGGACAGTTACAGT
>9 dna:chromosome chromosome:RGSC3.4:9:1:113440463:1 105069495 ID40548 M +
TGCAAGCACAGACCTAGGACAGTTACAGTC
>9 dna:chromosome chromosome:RGSC3.4:9:1:113440463:1 105069553 ID5733 M -
CTGTCTCTTCACCCTGCTGTCCCCAGGA
>9 dna:chromosome chromosome:RGSC3.4:9:1:113440463:1 105069649 ID61455 M +
TTTAATGAAACAAATTCTGTCTAGGTAGGC
>9 dna:chromosome chromosome:RGSC3.4:9:1:113440463:1 105069651 ID13046 M +
TAATGAAACAAATTCTGTCTAGGTAGG
>9 dna:chromosome chromosome:RGSC3.4:9:1:113440463:1 105069654 ID32493 M +
TGAAACAAATTCTGTCTAGGTAGGCCCTCC
>9 dna:chromosome chromosome:RGSC3.4:9:1:113440463:1 105069690 ID21927 M -
TATGGAATGAGGGAACAGCAGTTCTGGAG
>9 dna:chromosome chromosome:RGSC3.4:9:1:113440463:1 105069735 ID4368 M +
CCAGCCTTCACTGACAGAGGCTGA
>9 dna:chromosome chromosome:RGSC3.4:9:1:113440463:1 105069858 ID58886 M +
TTCTCAAGGAATGATAGGAATGTGGGGAT
>9 dna:chromosome chromosome:RGSC3.4:9:1:113440463:1 105069869 ID38701 M +
TGATAGGAATGTGGGGATTGCTTAAAT
>9 dna:chromosome chromosome:RGSC3.4:9:1:113440463:1 105069881 ID8701 M +
GGGGATTGCTTAAATTGGCTTCTGCCTCCAA
>9 dna:chromosome chromosome:RGSC3.4:9:1:113440463:1 105069885 ID2939 M +
ATTGCTTAAATTGGCTTCTGCCTCCAAAGA
>9 dna:chromosome chromosome:RGSC3.4:9:1:113440463:1 105069887 ID44751 M +
TGCTTAAATTGGCTTCTGCCTCCAAAG
>9 dna:chromosome chromosome:RGSC3.4:9:1:113440463:1 105070250 ID27236 M +
TCCCTCAGTGAAGAAAACATTATGCCTAGA
>9 dna:chromosome chromosome:RGSC3.4:9:1:113440463:1 105070250 ID27237 M +
TCCCTCAGTGAAGAAAACATTATGCCTAGAA
>9 dna:chromosome chromosome:RGSC3.4:9:1:113440463:1 105070257 ID9218 M +
GTGAAGAAAACATTATGCCTAGA
>9 dna:chromosome chromosome:RGSC3.4:9:1:113440463:1 105070272 ID42897 M +
TGCCTAGAATGTCTCCAGTATCTCCCGCTC
>9 dna:chromosome chromosome:RGSC3.4:9:1:113440463:1 105070303 ID33342 M +
TGAACCTGGTATCCACAATCACTAAGTT
>9 dna:chromosome chromosome:RGSC3.4:9:1:113440463:1 105070303 ID33343 M +
TGAACCTGGTATCCACAATCACTAAGTTT
>9 dna:chromosome chromosome:RGSC3.4:9:1:113440463:1 105070303 ID33345 M +
TGAACCTGGTATCCACAATCACTAAGTTTGC
>9 dna:chromosome chromosome:RGSC3.4:9:1:113440463:1 105070303 ID33346 M +
TGAACCTGGTATCCACAATCACTAAGTTTGCT
>9 dna:chromosome chromosome:RGSC3.4:9:1:113440463:1 105070309 ID50445 M +
TGGTATCCACAATCACTAAGTTTGCTGTTC
>9 dna:chromosome chromosome:RGSC3.4:9:1:113440463:1 105070314 ID25753 M +
TCCACAATCACTAAGTTTGCTGTTCGAGCCT
>9 dna:chromosome chromosome:RGSC3.4:9:1:113440463:1 105070347 ID21012 M +
TATAGCAGGATGGTTTGGATTCAGGTCTC
>9 dna:chromosome chromosome:RGSC3.4:9:1:113440463:1 105070347 ID21013 M +
TATAGCAGGATGGTTTGGATTCAGGTCTCT
>9 dna:chromosome chromosome:RGSC3.4:9:1:113440463:1 105070349 ID18132 M +
TAGCAGGATGGTTTGGATTCAGGTCTCTG
>9 dna:chromosome chromosome:RGSC3.4:9:1:113440463:1 105070349 ID18133 M +
TAGCAGGATGGTTTGGATTCAGGTCTCTGA
>9 dna:chromosome chromosome:RGSC3.4:9:1:113440463:1 105070523 ID40500 M +
TGCAACTGTGCATTGTTTCTCCTTATCAAA
>9 dna:chromosome chromosome:RGSC3.4:9:1:113440463:1 105070529 ID53939 M +
TGTGCATTGTTTCTCCTTATCAAATCCAACA
>9 dna:chromosome chromosome:RGSC3.4:9:1:113440463:1 105070546 ID21195 M +
TATCAAATCCAACATCCAGATGATCCTGC
>9 dna:chromosome chromosome:RGSC3.4:9:1:113440463:1 105070553 ID25473 M +
TCCAACATCCAGATGATCCTGCTTGAGTGA
>9 dna:chromosome chromosome:RGSC3.4:9:1:113440463:1 105070642 ID27781 M +
TCCTAAGTGAGGCTTCACCTGTCACTGGG
>9 dna:chromosome chromosome:RGSC3.4:9:1:113440463:1 105070707 ID9076 M -
GTCATCTGCAGGACAAGCCTGGGCTGCTT
>9 dna:chromosome chromosome:RGSC3.4:9:1:113440463:1 105070777 ID54262 M -
TGTGTACACAAGGAGGCCCTACCATTCT
>9 dna:chromosome chromosome:RGSC3.4:9:1:113440463:1 105070781 ID50392 M +
TGGTAGGGCCTCCTTGTGTACACACAGA
>9 dna:chromosome chromosome:RGSC3.4:9:1:113440463:1 105070781 ID50393 M +
TGGTAGGGCCTCCTTGTGTACACACAGAA
>9 dna:chromosome chromosome:RGSC3.4:9:1:113440463:1 105070784 ID19541 M +
TAGGGCCTCCTTGTGTACACACAGAAAGAT
>9 dna:chromosome chromosome:RGSC3.4:9:1:113440463:1 105070853 ID3224 M +
CAAGAGTGGTGAGATTGGTCCCCGGGGAT
>9 dna:chromosome chromosome:RGSC3.4:9:1:113440463:1 105070921 ID57851 M +
TTCATAGAGAAACTTCAGGAAGAAGGGCTG
>9 dna:chromosome chromosome:RGSC3.4:9:1:113440463:1 105070949 ID50015 M +
TGGGTTACAGAATGAAGATGAGGGGAGGA
>9 dna:chromosome chromosome:RGSC3.4:9:1:113440463:1 105071130 ID54659 U +
TGTTAACCAGACACATATGTGGATGCCTA
>9 dna:chromosome chromosome:RGSC3.4:9:1:113440463:1 105071233 ID461 U +
AAGGACTGAAGGATCTGTAAGGGTTTGC
>9 dna:chromosome chromosome:RGSC3.4:9:1:113440463:1 105071233 ID462 U +
AAGGACTGAAGGATCTGTAAGGGTTTGCA
>9 dna:chromosome chromosome:RGSC3.4:9:1:113440463:1 105071234 ID1796 U +
AGGACTGAAGGATCTGTAAGGGTTTG
>9 dna:chromosome chromosome:RGSC3.4:9:1:113440463:1 105071371 ID18110 U +
TAGCAGAGGATGGCCTTATCTGGCATAG
>9 dna:chromosome chromosome:RGSC3.4:9:1:113440463:1 105071758 ID46710 U +
TGGAGTTCACACAACAAATGACGTCTC
>9 dna:chromosome chromosome:RGSC3.4:9:1:113440463:1 105071758 ID46711 U +
TGGAGTTCACACAACAAATGACGTCTCTGC
>9 dna:chromosome chromosome:RGSC3.4:9:1:113440463:1 105071764 ID23636 U +
TCACACAACAAATGACGTCTCTGCTGCCC
>9 dna:chromosome chromosome:RGSC3.4:9:1:113440463:1 105071764 ID23637 U +
TCACACAACAAATGACGTCTCTGCTGCCCC
>9 dna:chromosome chromosome:RGSC3.4:9:1:113440463:1 105071795 ID62070 M +
TTTGATGACCTGGATCAATTATTCCTCCCA
>9 dna:chromosome chromosome:RGSC3.4:9:1:113440463:1 105071913 ID6550 U +
GACACTTTCAATCAGTTATGACAAGTAAGTG
>9 dna:chromosome chromosome:RGSC3.4:9:1:113440463:1 105071942 ID52288 M +
TGTATGATATTCCTAGGGTGTA
>9 dna:chromosome chromosome:RGSC3.4:9:1:113440463:1 105071968 ID48377 U +
TGGGAACATTGCCACTTCAAAGAGATTCTA
>9 dna:chromosome chromosome:RGSC3.4:9:1:113440463:1 105071998 ID12895 U +
TAATATTTCTCTCTGGAGTCTGACTTTTGT
>9 dna:chromosome chromosome:RGSC3.4:9:1:113440463:1 105072009 ID31162 U +
TCTGGAGTCTGACTTTTGTGCACA
>9 dna:chromosome chromosome:RGSC3.4:9:1:113440463:1 105072018 ID36078 U +
TGACTTTTGTGCACAGTAGAGTTCAGTGTC
>9 dna:chromosome chromosome:RGSC3.4:9:1:113440463:1 105072061 ID52116 U +
TGTAGACTCAGGCCTGTCCCTAACCCTTT
>9 dna:chromosome chromosome:RGSC3.4:9:1:113440463:1 105072092 ID8580 M +
GGCTGCTTCTGAGTGTGGATGGGCTTTGT
>9 dna:chromosome chromosome:RGSC3.4:9:1:113440463:1 105072139 ID13236 U +
TAATGTGCTGTGGGCTTAATCCCTCA
>9 dna:chromosome chromosome:RGSC3.4:9:1:113440463:1 105072278 ID28234 M +
TCCTCATATGACAGGGAATTCTTTCTATGC
>9 dna:chromosome chromosome:RGSC3.4:9:1:113440463:1 105072364 ID48494 M -
TGGGAAGGTGTTATACACAGGCCTCCTGC
>9 dna:chromosome chromosome:RGSC3.4:9:1:113440463:1 105072616 ID7705 M -
GCCCCAGGTAGAGCCCAGGACCCAGTGT
>9 dna:chromosome chromosome:RGSC3.4:9:1:113440463:1 105072755 ID23487 M +
TCAATGCCTCTTCCTTATGGGGAAAACTGA
>9 dna:chromosome chromosome:RGSC3.4:9:1:113440463:1 105072772 ID49534 M +
TGGGGAAAACTGAAGGAGAGGAAATTGTG
>9 dna:chromosome chromosome:RGSC3.4:9:1:113440463:1 105072882 ID59849 M +
TTGATATTAAGTGTGTCCCCATTATTTCC
>9 dna:chromosome chromosome:RGSC3.4:9:1:113440463:1 105072926 ID40838 M +
TGCACAGATGCACACATGATATGTGTCACACC
>9 dna:chromosome chromosome:RGSC3.4:9:1:113440463:1 105072942 ID38847 M +
TGATATGTGTCACACCAAAGTCACAGAACAT
>9 dna:chromosome chromosome:RGSC3.4:9:1:113440463:1 105072955 ID27989 M -
TCCTAGCCCTCCATGTTCTGTGACTTTGGT
>9 dna:chromosome chromosome:RGSC3.4:9:1:113440463:1 105073213 ID30787 M -
TCTGAGATGAGGGCACAGGGCTCCT
>9 dna:chromosome chromosome:RGSC3.4:9:1:113440463:1 105073331 ID44249 U +
TGCTCTAGGATTTATGGCAAAAACAAAGT
>9 dna:chromosome chromosome:RGSC3.4:9:1:113440463:1 105073368 ID35044 U +
TGACAGTGCTGTCTGCATAAACAGGTTGT
>9 dna:chromosome chromosome:RGSC3.4:9:1:113440463:1 105073374 ID44653 U +
TGCTGTCTGCATAAACAGGTTGTGTGGG
>9 dna:chromosome chromosome:RGSC3.4:9:1:113440463:1 105073421 ID59658 U +
TTGAATGCCATTATATTGTGTTCAGATAGC
>9 dna:chromosome chromosome:RGSC3.4:9:1:113440463:1 105073422 ID34210 U +
TGAATGCCATTATATTGTGTTCAGATAGC
>9 dna:chromosome chromosome:RGSC3.4:9:1:113440463:1 105073502 ID23511 U +
TCAATTATTATTGAAAAAGCTAGATGTCA
>9 dna:chromosome chromosome:RGSC3.4:9:1:113440463:1 105073837 ID30669 U +
TCTGAAGAGGCTTGCCTTGAAGGGAGA
>9 dna:chromosome chromosome:RGSC3.4:9:1:113440463:1 105073886 ID44376 U +
TGCTGACAGGTGCAAGGGAAATCCCAAC
>9 dna:chromosome chromosome:RGSC3.4:9:1:113440463:1 105074088 ID14370 U +
TACAGTGGAGGGTGCCCCTCTCACC
>9 dna:chromosome chromosome:RGSC3.4:9:1:113440463:1 105074250 ID16844 U +
TAGAACTGTTTGGGAAGTATTGGGCAGT
>9 dna:chromosome chromosome:RGSC3.4:9:1:113440463:1 105074424 ID32758 U +
TGAAAGGGTCATTCAAGCTCAAGGTT
>9 dna:chromosome chromosome:RGSC3.4:9:1:113440463:1 105074674 ID17605 M +
TAGATAAATGTTGCACAGAATGGGA
>9 dna:chromosome chromosome:RGSC3.4:9:1:113440463:1 105075191 ID33899 M +
TGAAGTCATCTTTAGGTTGATCTGCAG
>9 dna:chromosome chromosome:RGSC3.4:9:1:113440463:1 105075276 ID45234 M -
TGCTTTTGGCAAGTGCTGTGCCTTTCCTCT
>9 dna:chromosome chromosome:RGSC3.4:9:1:113440463:1 105075296 ID7570 M +
GCCAAAAGCAATCCCGAGATGAAGTCT
>9 dna:chromosome chromosome:RGSC3.4:9:1:113440463:1 105075492 ID28268 M +
TCCTCATTTTCAGGTAGGATACCTAGGA
>9 dna:chromosome chromosome:RGSC3.4:9:1:113440463:1 105075666 ID50798 M +
TGGTCTTTGAGAGAGGTCAATTCTG
>9 dna:chromosome chromosome:RGSC3.4:9:1:113440463:1 105076372 ID21370 U +
TATCCAAAGATGAATTACATGTGTTTA
>9 dna:chromosome chromosome:RGSC3.4:9:1:113440463:1 105076610 ID30 U +
AAAAGATATGCAAGGAGGTTGAGC
>9 dna:chromosome chromosome:RGSC3.4:9:1:113440463:1 105076614 ID7226 U +
GATATGCAAGGAGGTTGAGC
>9 dna:chromosome chromosome:RGSC3.4:9:1:113440463:1 105077311 ID52497 U +
TGTCACTCAGGAGTAAATGGGCCTATTGC
>9 dna:chromosome chromosome:RGSC3.4:9:1:113440463:1 105077678 ID34925 U +
TGACAGCATAGACAAACATGTGATGCCGC
>9 dna:chromosome chromosome:RGSC3.4:9:1:113440463:1 105077739 ID5212 U +
CTATATCTTTAGCCTTTTGCA
>9 dna:chromosome chromosome:RGSC3.4:9:1:113440463:1 105077985 ID40995 M -
TGCACTCGATGTCCAGGACAAAGTTTGTTAC
>9 dna:chromosome chromosome:RGSC3.4:9:1:113440463:1 105077986 ID40994 M -
TGCACTCGATGTCCAGGACAAAGTTTGTTA
>9 dna:chromosome chromosome:RGSC3.4:9:1:113440463:1 105077987 ID40993 M -
TGCACTCGATGTCCAGGACAAAGTTTGTT
>9 dna:chromosome chromosome:RGSC3.4:9:1:113440463:1 105078013 ID31041 M -
TCTGCATTGCAGTAAGGTGCTGGGTTTGC
>9 dna:chromosome chromosome:RGSC3.4:9:1:113440463:1 105078031 ID40701 M +
TGCAATGCAGAGTGGGAACAGAGCTTGA
>9 dna:chromosome chromosome:RGSC3.4:9:1:113440463:1 105078136 ID28180 M +
TCCTCACCACTAGGTATGGCTCCTTCGGA
>9 dna:chromosome chromosome:RGSC3.4:9:1:113440463:1 105078181 ID4683 M +
CCTAGATAAAGGGTTGCCAAGGGAACCTGGGA
>9 dna:chromosome chromosome:RGSC3.4:9:1:113440463:1 105078312 ID50502 M -
TGGTATTAGCTTCACTTCCATGCCCCGTGG
>9 dna:chromosome chromosome:RGSC3.4:9:1:113440463:1 105078329 ID6318 M +
GAAGCTAATACCACACAGCGGCCTATCCA
>9 dna:chromosome chromosome:RGSC3.4:9:1:113440463:1 105078332 ID7868 M +
GCTAATACCACACAGCGGCCTATCCAGAT
>9 dna:chromosome chromosome:RGSC3.4:9:1:113440463:1 105079870 ID52816 M -
TGTCCTGACAGTGCTAGGGAAATGGCCCAT
>9 dna:chromosome chromosome:RGSC3.4:9:1:113440463:1 105079871 ID52815 M -
TGTCCTGACAGTGCTAGGGAAATGGCCCA
>9 dna:chromosome chromosome:RGSC3.4:9:1:113440463:1 105080769 ID37638 M -
TGAGGATATGGTGAATTAGGTTTT
>9 dna:chromosome chromosome:RGSC3.4:9:1:113440463:1 105081505 ID19569 U +
TAGGGTAATGCCTGGATGTTGAGGTT
>9 dna:chromosome chromosome:RGSC3.4:9:1:113440463:1 105081791 ID341 U +
AAGAAGTTTGATGAATTGATGGGTA
>9 dna:chromosome chromosome:RGSC3.4:9:1:113440463:1 105082503 ID8314 U +
GGAGGAATATAATTTGAATTTGCTGC
>9 dna:chromosome chromosome:RGSC3.4:9:1:113440463:1 105082761 ID32557 U +
TGAAACGGCATGTGTCATCCAGATGTGGTA
>9 dna:chromosome chromosome:RGSC3.4:9:1:113440463:1 105082870 ID41607 U +
TGCATGTGGACTCACTGGTGAGAACTCGT
>9 dna:chromosome chromosome:RGSC3.4:9:1:113440463:1 105083114 ID35995 U +
TGACTTCTCAATGAGGAAATGTCAGGGCG
>9 dna:chromosome chromosome:RGSC3.4:9:1:113440463:1 105083192 ID44623 M +
TGCTGTAGTAAGACACCATGACCAAGACA
>9 dna:chromosome chromosome:RGSC3.4:9:1:113440463:1 105083256 ID23629 M -
TCACAATGGCGTTGTTGTACCACAGTAGA
>9 dna:chromosome chromosome:RGSC3.4:9:1:113440463:1 105083530 ID1842 U +
AGGCAAAAGTCAAGACAGCCACTGTGCCA
>9 dna:chromosome chromosome:RGSC3.4:9:1:113440463:1 105083855 ID21941 U +
TATGGAGATGTTTCCTATAGTTGTGTGGGT
>9 dna:chromosome chromosome:RGSC3.4:9:1:113440463:1 105084190 ID40813 U +
TGCACACAGGAGTGTCAAGTGTTCGAATTT
>9 dna:chromosome chromosome:RGSC3.4:9:1:113440463:1 105084337 ID30787 M +
TCTGAGATGAGGGCACAGGGCTCCT
>9 dna:chromosome chromosome:RGSC3.4:9:1:113440463:1 105084403 ID27715 U +
TCCTAACAGGGAGCCACGAAGTTCCAGGGA
>9 dna:chromosome chromosome:RGSC3.4:9:1:113440463:1 105084590 ID27989 M +
TCCTAGCCCTCCATGTTCTGTGACTTTGGT
>9 dna:chromosome chromosome:RGSC3.4:9:1:113440463:1 105084602 ID38847 M -
TGATATGTGTCACACCAAAGTCACAGAACAT
>9 dna:chromosome chromosome:RGSC3.4:9:1:113440463:1 105084617 ID40838 M -
TGCACAGATGCACACATGATATGTGTCACACC
>9 dna:chromosome chromosome:RGSC3.4:9:1:113440463:1 105084664 ID59849 M -
TTGATATTAAGTGTGTCCCCATTATTTCC
>9 dna:chromosome chromosome:RGSC3.4:9:1:113440463:1 105084774 ID49534 M -
TGGGGAAAACTGAAGGAGAGGAAATTGTG
>9 dna:chromosome chromosome:RGSC3.4:9:1:113440463:1 105084790 ID23487 M -
TCAATGCCTCTTCCTTATGGGGAAAACTGA
>9 dna:chromosome chromosome:RGSC3.4:9:1:113440463:1 105084921 ID7705 M +
GCCCCAGGTAGAGCCCAGGACCCAGTGT
>9 dna:chromosome chromosome:RGSC3.4:9:1:113440463:1 105085157 ID48494 M +
TGGGAAGGTGTTATACACAGGCCTCCTGC
>9 dna:chromosome chromosome:RGSC3.4:9:1:113440463:1 105085242 ID28234 M -
TCCTCATATGACAGGGAATTCTTTCTATGC
>9 dna:chromosome chromosome:RGSC3.4:9:1:113440463:1 105085383 ID14654 M +
TACATTGACGGATCAGGCAGCAGTCCCCTT
>9 dna:chromosome chromosome:RGSC3.4:9:1:113440463:1 105085388 ID35536 M +
TGACGGATCAGGCAGCAGTCCCCT
>9 dna:chromosome chromosome:RGSC3.4:9:1:113440463:1 105085469 ID58237 M +
TTCCCAACATCAGTGTGTGAGCATCCATGA
>9 dna:chromosome chromosome:RGSC3.4:9:1:113440463:1 105085470 ID26598 M +
TCCCAACATCAGTGTGTGAGCATCCATGA
>9 dna:chromosome chromosome:RGSC3.4:9:1:113440463:1 105085470 ID26599 M +
TCCCAACATCAGTGTGTGAGCATCCATGAT
>9 dna:chromosome chromosome:RGSC3.4:9:1:113440463:1 105085478 ID24670 M +
TCAGTGTGTGAGCATCCATGATTCTCCCTGT
>9 dna:chromosome chromosome:RGSC3.4:9:1:113440463:1 105086664 ID48007 U +
TGGCTATGTGCTAAAGTGTGCTGTGATTT
>9 dna:chromosome chromosome:RGSC3.4:9:1:113440463:1 105088050 ID29983 U +
TCTATGTCTTTTTAACTAGATTTTTTTT
