# Supplementary material for: proTRAC - a software for probabilistic piRNA cluster detection, visualization and analysis
Source: BMC Bioinformatics. 2012 Jan 10;13:5. doi: 10.1186/1471-2105-13-5 (PMC3293768; doi:10.1186/1471-2105-13-5)
Supplement: Additional file 6 — proTRAC results folder containing a picture and a FASTA file for each detected rat cluster. After decompression, the folder can be opened as former session in proTRAC. Alternatively, each file can be opened separately with any standard text-editor or graphic-viewer respectively. [file 1471-2105-13-5-S6.ZIP › proTRAC_results_rat/bidirectional_clusters/Cluster_55.fas]

>9 dna:chromosome chromosome:RGSC3.4:9:1:113440463:1 105093612 ID1980 M +
AGGTGTGTGGGTTCATTTCTGGGTCTTCAAT
>9 dna:chromosome chromosome:RGSC3.4:9:1:113440463:1 105093717 ID60187 U +
TTGCTCCATAATATAGCTTAATTTCAGGGA
>9 dna:chromosome chromosome:RGSC3.4:9:1:113440463:1 105094012 ID62240 M +
TTTGTGACTATTGTGAAGGGTGTGGTTTC
>9 dna:chromosome chromosome:RGSC3.4:9:1:113440463:1 105094284 ID13069 U +
TAATGACAGTGAGGACACAAGT
>9 dna:chromosome chromosome:RGSC3.4:9:1:113440463:1 105095737 ID17489 M +
TAGAGCTTTTAGGTGTGCTGTCAAGCTGCT
>9 dna:chromosome chromosome:RGSC3.4:9:1:113440463:1 105096264 ID14994 M +
TACCATTATTGTGTGAGGTGCAATGTGT
>9 dna:chromosome chromosome:RGSC3.4:9:1:113440463:1 105096644 ID9015 M +
GTATTTCTTATATACATTTCGAGTG
>9 dna:chromosome chromosome:RGSC3.4:9:1:113440463:1 105096797 ID2092 M -
AGTGGAAGGGGAAGCCCTGGGTCCTGCTAA
>9 dna:chromosome chromosome:RGSC3.4:9:1:113440463:1 105096797 ID8199 M -
GGAAGGGGAAGCCCTGGGTCCTGCTAA
>9 dna:chromosome chromosome:RGSC3.4:9:1:113440463:1 105096814 ID58284 M +
TTCCCCTTCCACTGGTGCTCTTACTAGGA
>9 dna:chromosome chromosome:RGSC3.4:9:1:113440463:1 105096845 ID5625 M -
CTGGACTCTGACCTCATAGGTAGCAATGAA
>9 dna:chromosome chromosome:RGSC3.4:9:1:113440463:1 105096900 ID20404 M +
TAGTGGCTTAGTCCCTGGAAGCTCTGGTTGC
>9 dna:chromosome chromosome:RGSC3.4:9:1:113440463:1 105096903 ID48161 M +
TGGCTTAGTCCCTGGAAGCTCTGGTTGCT
>9 dna:chromosome chromosome:RGSC3.4:9:1:113440463:1 105096932 ID47642 M +
TGGCATTGTTGTCCATATGGGGTCTCGAG
>9 dna:chromosome chromosome:RGSC3.4:9:1:113440463:1 105097148 ID5589 M -
CTGCCCCACATGTGGCCCATACATATACAG
>9 dna:chromosome chromosome:RGSC3.4:9:1:113440463:1 105097312 ID29890 M +
TCTAGGCATCTAGGGTAATTCAAGCATTTG
>9 dna:chromosome chromosome:RGSC3.4:9:1:113440463:1 105097331 ID23319 M +
TCAAGCATTTGGGCTAATAGCCACTTATCAA
>9 dna:chromosome chromosome:RGSC3.4:9:1:113440463:1 105097528 ID438 M -
AAGCTGGAAAGAACCCAGATGCCCTTC
>9 dna:chromosome chromosome:RGSC3.4:9:1:113440463:1 105097632 ID21870 M +
TATGCCCAAGAGAGGTATAGCTGGATCCTC
>9 dna:chromosome chromosome:RGSC3.4:9:1:113440463:1 105097641 ID6894 M +
GAGAGGTATAGCTGGATCCTCAGGCAGTT
>9 dna:chromosome chromosome:RGSC3.4:9:1:113440463:1 105097673 ID24613 M -
TCAGTCTGGAGGTTCCTCAGAAAATTGGACA
>9 dna:chromosome chromosome:RGSC3.4:9:1:113440463:1 105098060 ID4475 M +
CCCAATCTGTTGGTTGCCGTTTTGTCCTA
>9 dna:chromosome chromosome:RGSC3.4:9:1:113440463:1 105098256 ID51659 M +
TGGTTTGATGTGGAGGTCCTTGATCCACT
>9 dna:chromosome chromosome:RGSC3.4:9:1:113440463:1 105098405 ID48038 M +
TGGCTCCTTTGTCAAAAATCAAGTGA
>9 dna:chromosome chromosome:RGSC3.4:9:1:113440463:1 105098435 ID1980 M +
AGGTGTGTGGGTTCATTTCTGGGTCTTCAAT
>9 dna:chromosome chromosome:RGSC3.4:9:1:113440463:1 105098528 ID2938 M +
ATTGCTCTGTAATACTGCTTGAGTTCAGGGA
>9 dna:chromosome chromosome:RGSC3.4:9:1:113440463:1 105098530 ID44289 M +
TGCTCTGTAATACTGCTTGAGTTCAGGGA
>9 dna:chromosome chromosome:RGSC3.4:9:1:113440463:1 105098540 ID16145 M +
TACTGCTTGAGTTCAGGGATAGTGATTCC
>9 dna:chromosome chromosome:RGSC3.4:9:1:113440463:1 105098629 ID1465 M -
AGAGTTAGACAGAACAATTTGCAAATTCATC
>9 dna:chromosome chromosome:RGSC3.4:9:1:113440463:1 105098696 ID59644 M +
TTGAATCTGTAGATCGCTTTTGGTAAA
>9 dna:chromosome chromosome:RGSC3.4:9:1:113440463:1 105098968 ID38259 M +
TGAGTTAATTTTATACCCAGCCAC
>9 dna:chromosome chromosome:RGSC3.4:9:1:113440463:1 105098986 ID1711 M -
AGCTGATAAACAACTTCAGCAAAGTGGCT
>9 dna:chromosome chromosome:RGSC3.4:9:1:113440463:1 105099128 ID55264 M +
TGTTGTCTGATTGCTCTGGCTAGAAC
>9 dna:chromosome chromosome:RGSC3.4:9:1:113440463:1 105099465 ID43138 M +
TGCCTGGGATGAAGCCTACTTGATCATGGT
>9 dna:chromosome chromosome:RGSC3.4:9:1:113440463:1 105099491 ID51135 M +
TGGTGGATGATTGTTTTGATGTGCTCT
>9 dna:chromosome chromosome:RGSC3.4:9:1:113440463:1 105099703 ID50480 M +
TGGTATGAGGTCTTCTATGAAGGTCTGAT
>9 dna:chromosome chromosome:RGSC3.4:9:1:113440463:1 105099889 ID58462 M +
TTCCTGCAGATTTTCAAGTTTTGTTGAATA
>9 dna:chromosome chromosome:RGSC3.4:9:1:113440463:1 105100200 ID17489 M +
TAGAGCTTTTAGGTGTGCTGTCAAGCTGCT
>9 dna:chromosome chromosome:RGSC3.4:9:1:113440463:1 105100456 ID59574 M +
TTGAAGACCAGTTTTAGGCCGTGGTGGT
>9 dna:chromosome chromosome:RGSC3.4:9:1:113440463:1 105100484 ID7209 M -
GATAGAAATAATCCCATGCGTGCTATCGG
>9 dna:chromosome chromosome:RGSC3.4:9:1:113440463:1 105102200 ID55445 M +
TGTTTGCTTTGGTGGGAGAATTGGGCTC
>9 dna:chromosome chromosome:RGSC3.4:9:1:113440463:1 105102344 ID20836 M +
TATAAGCCTGTGTGTCAGGAGTGCTGTA
>9 dna:chromosome chromosome:RGSC3.4:9:1:113440463:1 105102356 ID52568 M +
TGTCAGGAGTGCTGTAGACCTGTTTTCCTG
>9 dna:chromosome chromosome:RGSC3.4:9:1:113440463:1 105103941 ID53819 M +
TGTGATTTTAAATCCAAATCTTGCTTTTC
>9 dna:chromosome chromosome:RGSC3.4:9:1:113440463:1 105104980 ID54296 U +
TGTGTATAGAGTTGATTGAGACAGATGGA
>9 dna:chromosome chromosome:RGSC3.4:9:1:113440463:1 105104986 ID17580 U +
TAGAGTTGATTGAGACAGATGGATATACT
>9 dna:chromosome chromosome:RGSC3.4:9:1:113440463:1 105105102 ID2874 U +
ATTCACAAGTAGTTAACCAGC
>9 dna:chromosome chromosome:RGSC3.4:9:1:113440463:1 105105563 ID31407 M -
TCTGTTGGAGATTGAGCCCATGGCTGC
>9 dna:chromosome chromosome:RGSC3.4:9:1:113440463:1 105105644 ID781 M +
ACACACGCGTGTAGAGCTCTGCTATGGTC
>9 dna:chromosome chromosome:RGSC3.4:9:1:113440463:1 105105680 ID57025 M -
TTAGTCCTGCTCATTCTCTGTTGTACCCAGG
>9 dna:chromosome chromosome:RGSC3.4:9:1:113440463:1 105106298 ID61330 M +
TTTAAAAGTTTGTGTGAGC
>9 dna:chromosome chromosome:RGSC3.4:9:1:113440463:1 105106381 ID803 M -
ACACTGGTGGTGATGTATAAAACTAGT
>9 dna:chromosome chromosome:RGSC3.4:9:1:113440463:1 105106387 ID11032 M -
TAACAAGAACACTGGTGGTGATGTATAAA
>9 dna:chromosome chromosome:RGSC3.4:9:1:113440463:1 105106675 ID52533 M -
TGTCAGAGGGACCTTCTGAAGTGCAC
>9 dna:chromosome chromosome:RGSC3.4:9:1:113440463:1 105106697 ID40122 M -
TGATTTGAAAATCATGGAGCGCTTCTGTC
>9 dna:chromosome chromosome:RGSC3.4:9:1:113440463:1 105106701 ID40121 M -
TGATTTGAAAATCATGGAGCGCTTC
>9 dna:chromosome chromosome:RGSC3.4:9:1:113440463:1 105106727 ID20031 M -
TAGTAGACAAAGGAACAGATAAGCACAGT
