# Supplementary material for: proTRAC - a software for probabilistic piRNA cluster detection, visualization and analysis
Source: BMC Bioinformatics. 2012 Jan 10;13:5. doi: 10.1186/1471-2105-13-5 (PMC3293768; doi:10.1186/1471-2105-13-5)
Supplement: Additional file 6 — proTRAC results folder containing a picture and a FASTA file for each detected rat cluster. After decompression, the folder can be opened as former session in proTRAC. Alternatively, each file can be opened separately with any standard text-editor or graphic-viewer respectively. [file 1471-2105-13-5-S6.ZIP › proTRAC_results_rat/bidirectional_clusters/Cluster_58.fas]

>9 dna:chromosome chromosome:RGSC3.4:9:1:113440463:1 105311611 ID6539 M -
GACACTCACTGTTCTAGAAAGTGGCA
>9 dna:chromosome chromosome:RGSC3.4:9:1:113440463:1 105312313 ID42240 M -
TGCCAGATTAACTTGTGGGTTATCTTCTGC
>9 dna:chromosome chromosome:RGSC3.4:9:1:113440463:1 105312488 ID14692 M -
TACATTGTTGTCCTGTTTGCATTGATCCG
>9 dna:chromosome chromosome:RGSC3.4:9:1:113440463:1 105312495 ID18989 M -
TAGGAGAATACATTGTTGTCCTGTTTGCAT
>9 dna:chromosome chromosome:RGSC3.4:9:1:113440463:1 105312497 ID18988 M -
TAGGAGAATACATTGTTGTCCTGTTTGC
>9 dna:chromosome chromosome:RGSC3.4:9:1:113440463:1 105312535 ID30960 M -
TCTGATGTTCTCGTGTCCCTAGTCC
>9 dna:chromosome chromosome:RGSC3.4:9:1:113440463:1 105312614 ID10101 M -
TAAAATGTAAATAAAAATATCCAATCATAGG
>9 dna:chromosome chromosome:RGSC3.4:9:1:113440463:1 105312631 ID6163 M -
GAAAGGGAATAATATTTAAAATGTAAATAA
>9 dna:chromosome chromosome:RGSC3.4:9:1:113440463:1 105312809 ID32782 M -
TGAAAGTCAAAACACTTTCTGAATGGCCTT
>9 dna:chromosome chromosome:RGSC3.4:9:1:113440463:1 105312810 ID5479 M -
CTGAAAGTCAAAACACTTTCTGAATGGCCT
>9 dna:chromosome chromosome:RGSC3.4:9:1:113440463:1 105312810 ID32781 M -
TGAAAGTCAAAACACTTTCTGAATGGCCT
>9 dna:chromosome chromosome:RGSC3.4:9:1:113440463:1 105312812 ID32780 M -
TGAAAGTCAAAACACTTTCTGAATGGC
>9 dna:chromosome chromosome:RGSC3.4:9:1:113440463:1 105313055 ID60340 M -
TTGGACAACTCTTAGGTGAATCTTAATTCC
>9 dna:chromosome chromosome:RGSC3.4:9:1:113440463:1 105313059 ID46145 M -
TGGACAACTCTTAGGTGAATCTTAA
>9 dna:chromosome chromosome:RGSC3.4:9:1:113440463:1 105313236 ID48112 M -
TGGCTGTAATTGCACACCACATTCTGCC
>9 dna:chromosome chromosome:RGSC3.4:9:1:113440463:1 105313248 ID37630 M -
TGAGGATACCATTGGCTGTAATTGCACA
>9 dna:chromosome chromosome:RGSC3.4:9:1:113440463:1 105313345 ID48372 M -
TGGGAACAGTTTTCCCTGAGGAAGC
>9 dna:chromosome chromosome:RGSC3.4:9:1:113440463:1 105313358 ID37404 M -
TGAGCTATAATACTCTTGGGAACAGTTT
>9 dna:chromosome chromosome:RGSC3.4:9:1:113440463:1 105313364 ID37403 M -
TGAGCTATAATACTCTTGGGAA
>9 dna:chromosome chromosome:RGSC3.4:9:1:113440463:1 105313390 ID2994 M -
ATTTCACCAAGAATCATCCGAGTGCATCTGT
>9 dna:chromosome chromosome:RGSC3.4:9:1:113440463:1 105313395 ID2993 M -
ATTTCACCAAGAATCATCCGAGTGCA
>9 dna:chromosome chromosome:RGSC3.4:9:1:113440463:1 105313396 ID22688 M -
TATTTCACCAAGAATCATCCGAGTGC
>9 dna:chromosome chromosome:RGSC3.4:9:1:113440463:1 105313544 ID6473 M -
GACAACACCTGAGGCCCTCCCC
>9 dna:chromosome chromosome:RGSC3.4:9:1:113440463:1 105313603 ID23343 M -
TCAAGGGCTACTGGTTTCAGAACAAGT
>9 dna:chromosome chromosome:RGSC3.4:9:1:113440463:1 105313612 ID25727 M -
TCCAATTCAGGTCAAGGGCTACTGGTTTC
>9 dna:chromosome chromosome:RGSC3.4:9:1:113440463:1 105313622 ID19366 M -
TAGGCATTAGTTCCAATTCAGGTCAAGGGC
>9 dna:chromosome chromosome:RGSC3.4:9:1:113440463:1 105313634 ID13391 M -
TAATTGCGAACACTAGGCATTAGTTCCAATT
>9 dna:chromosome chromosome:RGSC3.4:9:1:113440463:1 105313640 ID24746 M -
TCATAATTGCGAACACTAGGCATTAGTT
>9 dna:chromosome chromosome:RGSC3.4:9:1:113440463:1 105313660 ID9639 U -
TAAAAAACAAAACTCGGAATTCTCATAATT
>9 dna:chromosome chromosome:RGSC3.4:9:1:113440463:1 105313749 ID969 M -
ACCCCAAGTATTGATTAGATGCTTTGGTT
>9 dna:chromosome chromosome:RGSC3.4:9:1:113440463:1 105313763 ID30572 M -
TCTCTTCAGTTCACTACCCCAAGTATTGAT
>9 dna:chromosome chromosome:RGSC3.4:9:1:113440463:1 105313764 ID30571 M -
TCTCTTCAGTTCACTACCCCAAGTATTGA
>9 dna:chromosome chromosome:RGSC3.4:9:1:113440463:1 105313802 ID33931 M -
TGAAGTGTCTACCTTTGTGGGTCTTCTTT
>9 dna:chromosome chromosome:RGSC3.4:9:1:113440463:1 105313802 ID59619 M -
TTGAAGTGTCTACCTTTGTGGGTCTTCTTT
>9 dna:chromosome chromosome:RGSC3.4:9:1:113440463:1 105313813 ID37256 M -
TGAGCATTTGTTGAAGTGTCTACCTTTGT
>9 dna:chromosome chromosome:RGSC3.4:9:1:113440463:1 105313823 ID37654 M -
TGAGGATGCTGAGCATTTGTTGAAGTGT
>9 dna:chromosome chromosome:RGSC3.4:9:1:113440463:1 105313842 ID13344 M -
TAATTCCCTTCCCGGGATGGTGAGGATGC
>9 dna:chromosome chromosome:RGSC3.4:9:1:113440463:1 105313842 ID61466 M -
TTTAATTCCCTTCCCGGGATGGTGAGGATGC
>9 dna:chromosome chromosome:RGSC3.4:9:1:113440463:1 105313949 ID24670 M -
TCAGTGTGTGAGCATCCATGATTCTCCCTGT
>9 dna:chromosome chromosome:RGSC3.4:9:1:113440463:1 105313958 ID26599 M -
TCCCAACATCAGTGTGTGAGCATCCATGAT
>9 dna:chromosome chromosome:RGSC3.4:9:1:113440463:1 105313959 ID26598 M -
TCCCAACATCAGTGTGTGAGCATCCATGA
>9 dna:chromosome chromosome:RGSC3.4:9:1:113440463:1 105313959 ID58237 M -
TTCCCAACATCAGTGTGTGAGCATCCATGA
>9 dna:chromosome chromosome:RGSC3.4:9:1:113440463:1 105314014 ID29106 M -
TCCTTGTTCTGAGGAACTTTCATGCTGGCA
>9 dna:chromosome chromosome:RGSC3.4:9:1:113440463:1 105314015 ID29105 M -
TCCTTGTTCTGAGGAACTTTCATGCTGGC
>9 dna:chromosome chromosome:RGSC3.4:9:1:113440463:1 105314045 ID14654 M -
TACATTGACGGATCAGGCAGCAGTCCCCTT
>9 dna:chromosome chromosome:RGSC3.4:9:1:113440463:1 105314046 ID35536 M -
TGACGGATCAGGCAGCAGTCCCCT
>9 dna:chromosome chromosome:RGSC3.4:9:1:113440463:1 105314076 ID37329 M -
TGAGCCTGGATGTCTGAGGATCCCTGCC
>9 dna:chromosome chromosome:RGSC3.4:9:1:113440463:1 105314106 ID27389 M -
TCCCTTCTGAGCTATAGTGAACAGGGCAAC
>9 dna:chromosome chromosome:RGSC3.4:9:1:113440463:1 105314129 ID61166 M -
TTGTGCTCATCCTGTCGGTTCCCTTC
>9 dna:chromosome chromosome:RGSC3.4:9:1:113440463:1 105314134 ID3450 M -
CACATGTTTGTGCTCATCCTGTCGGTTC
>9 dna:chromosome chromosome:RGSC3.4:9:1:113440463:1 105314135 ID4486 M -
CCCACATGTTTGTGCTCATCCTGTCGGTT
>9 dna:chromosome chromosome:RGSC3.4:9:1:113440463:1 105314136 ID26729 M -
TCCCACATGTTTGTGCTCATCCTGTCGGT
>9 dna:chromosome chromosome:RGSC3.4:9:1:113440463:1 105314144 ID26728 M -
TCCCACATGTTTGTGCTCATC
>9 dna:chromosome chromosome:RGSC3.4:9:1:113440463:1 105314171 ID51965 U -
TGTAATGATGTGACAGTGTTGTTGATTTCTC
>9 dna:chromosome chromosome:RGSC3.4:9:1:113440463:1 105314173 ID51964 U -
TGTAATGATGTGACAGTGTTGTTGATTTC
>9 dna:chromosome chromosome:RGSC3.4:9:1:113440463:1 105314211 ID52859 M -
TGTCGACACACATCCTGCTTATCTCAATT
>9 dna:chromosome chromosome:RGSC3.4:9:1:113440463:1 105314216 ID30330 M -
TCTCCATGTCGACACACATCCTGCTTATCT
>9 dna:chromosome chromosome:RGSC3.4:9:1:113440463:1 105314224 ID59865 M -
TTGATCTCCATGTCGACACACATCCT
>9 dna:chromosome chromosome:RGSC3.4:9:1:113440463:1 105314337 ID37110 M -
TGAGCAAGACACTCTCAGGCATTCACACA
>9 dna:chromosome chromosome:RGSC3.4:9:1:113440463:1 105314338 ID37109 M -
TGAGCAAGACACTCTCAGGCATTCACAC
>9 dna:chromosome chromosome:RGSC3.4:9:1:113440463:1 105314340 ID37108 M -
TGAGCAAGACACTCTCAGGCATTCAC
>9 dna:chromosome chromosome:RGSC3.4:9:1:113440463:1 105314381 ID15585 M -
TACGTTTCCTGTTTTAAGACTGAAACACAA
>9 dna:chromosome chromosome:RGSC3.4:9:1:113440463:1 105314391 ID50613 M -
TGGTCCACTCTTACGTTTCCTGTTTTAAGAC
>9 dna:chromosome chromosome:RGSC3.4:9:1:113440463:1 105314415 ID15352 M -
TACCTGTGTTCCCCTCTCAGCACTGGTCCA
>9 dna:chromosome chromosome:RGSC3.4:9:1:113440463:1 105314453 ID14049 M -
TACACATTACATTCGGTGCCTCCTCTTCTC
>9 dna:chromosome chromosome:RGSC3.4:9:1:113440463:1 105314455 ID14048 M -
TACACATTACATTCGGTGCCTCCTCTTC
>9 dna:chromosome chromosome:RGSC3.4:9:1:113440463:1 105314468 ID43474 M -
TGCGATGTTGTGTCATACACATTACATTCG
>9 dna:chromosome chromosome:RGSC3.4:9:1:113440463:1 105314469 ID43473 M -
TGCGATGTTGTGTCATACACATTACATTC
>9 dna:chromosome chromosome:RGSC3.4:9:1:113440463:1 105314470 ID43472 M -
TGCGATGTTGTGTCATACACATTACATT
>9 dna:chromosome chromosome:RGSC3.4:9:1:113440463:1 105314486 ID4496 M -
CCCAGCTATTTCCTCACTGCGATGTTGTG
>9 dna:chromosome chromosome:RGSC3.4:9:1:113440463:1 105314513 ID33330 M -
TGAACCTCATAATGGGTTTCCTTCCAAGCC
>9 dna:chromosome chromosome:RGSC3.4:9:1:113440463:1 105314514 ID33329 M -
TGAACCTCATAATGGGTTTCCTTCCAAGC
>9 dna:chromosome chromosome:RGSC3.4:9:1:113440463:1 105314535 ID26878 M -
TCCCAGTGGCCTGTTCACTTTCCTGAACCTC
>9 dna:chromosome chromosome:RGSC3.4:9:1:113440463:1 105314538 ID26877 M -
TCCCAGTGGCCTGTTCACTTTCCTGAAC
>9 dna:chromosome chromosome:RGSC3.4:9:1:113440463:1 105314573 ID15224 M -
TACCTATGCATGGATTACACCATAGTTCC
>9 dna:chromosome chromosome:RGSC3.4:9:1:113440463:1 105314586 ID40633 M -
TGCAAGTTTGTGTGTACCTATGCATGGATT
>9 dna:chromosome chromosome:RGSC3.4:9:1:113440463:1 105314587 ID40632 M -
TGCAAGTTTGTGTGTACCTATGCATGGAT
>9 dna:chromosome chromosome:RGSC3.4:9:1:113440463:1 105314587 ID62256 M -
TTTGTGTGTACCTATGCATGGAT
>9 dna:chromosome chromosome:RGSC3.4:9:1:113440463:1 105314588 ID40631 M -
TGCAAGTTTGTGTGTACCTATGCATGGA
>9 dna:chromosome chromosome:RGSC3.4:9:1:113440463:1 105314589 ID40630 M -
TGCAAGTTTGTGTGTACCTATGCATGG
>9 dna:chromosome chromosome:RGSC3.4:9:1:113440463:1 105314590 ID40629 M -
TGCAAGTTTGTGTGTACCTATGCATG
>9 dna:chromosome chromosome:RGSC3.4:9:1:113440463:1 105314591 ID40628 M -
TGCAAGTTTGTGTGTACCTATGCAT
>9 dna:chromosome chromosome:RGSC3.4:9:1:113440463:1 105314591 ID53926 M -
TGTGCATGCAAGTTTGTGTGTACCTATGCAT
>9 dna:chromosome chromosome:RGSC3.4:9:1:113440463:1 105314592 ID53925 M -
TGTGCATGCAAGTTTGTGTGTACCTATGCA
>9 dna:chromosome chromosome:RGSC3.4:9:1:113440463:1 105314593 ID53924 M -
TGTGCATGCAAGTTTGTGTGTACCTATGC
>9 dna:chromosome chromosome:RGSC3.4:9:1:113440463:1 105314603 ID55440 M -
TGTTTGCGTGTGTGCATGCAAGTTTGTGT
>9 dna:chromosome chromosome:RGSC3.4:9:1:113440463:1 105314623 ID59531 U -
TTGAACGAAATGTGCCACTTGTGTTTGCGT
>9 dna:chromosome chromosome:RGSC3.4:9:1:113440463:1 105314624 ID59530 U -
TTGAACGAAATGTGCCACTTGTGTTTGCG
>9 dna:chromosome chromosome:RGSC3.4:9:1:113440463:1 105314628 ID59529 U -
TTGAACGAAATGTGCCACTTGTGTT
>9 dna:chromosome chromosome:RGSC3.4:9:1:113440463:1 105314632 ID32258 U -
TGAAAACCAATTGAACGAAATGTGCCACTTG
>9 dna:chromosome chromosome:RGSC3.4:9:1:113440463:1 105314633 ID3310 U -
CAATTGAACGAAATGTGCCACTT
>9 dna:chromosome chromosome:RGSC3.4:9:1:113440463:1 105314633 ID32257 U -
TGAAAACCAATTGAACGAAATGTGCCACTT
>9 dna:chromosome chromosome:RGSC3.4:9:1:113440463:1 105314634 ID700 U -
AATTGAACGAAATGTGCCACT
>9 dna:chromosome chromosome:RGSC3.4:9:1:113440463:1 105314634 ID3309 U -
CAATTGAACGAAATGTGCCACT
>9 dna:chromosome chromosome:RGSC3.4:9:1:113440463:1 105314634 ID4315 U -
CCAATTGAACGAAATGTGCCACT
>9 dna:chromosome chromosome:RGSC3.4:9:1:113440463:1 105314634 ID6079 U -
GAAAACCAATTGAACGAAATGTGCCACT
>9 dna:chromosome chromosome:RGSC3.4:9:1:113440463:1 105314634 ID32256 U -
TGAAAACCAATTGAACGAAATGTGCCACT
>9 dna:chromosome chromosome:RGSC3.4:9:1:113440463:1 105314634 ID59415 U -
TTGAAAACCAATTGAACGAAATGTGCCACT
>9 dna:chromosome chromosome:RGSC3.4:9:1:113440463:1 105314635 ID699 U -
AATTGAACGAAATGTGCCAC
>9 dna:chromosome chromosome:RGSC3.4:9:1:113440463:1 105314635 ID901 U -
ACCAATTGAACGAAATGTGCCAC
>9 dna:chromosome chromosome:RGSC3.4:9:1:113440463:1 105314635 ID2917 U -
ATTGAACGAAATGTGCCAC
>9 dna:chromosome chromosome:RGSC3.4:9:1:113440463:1 105314635 ID3308 U -
CAATTGAACGAAATGTGCCAC
>9 dna:chromosome chromosome:RGSC3.4:9:1:113440463:1 105314635 ID4314 U -
CCAATTGAACGAAATGTGCCAC
>9 dna:chromosome chromosome:RGSC3.4:9:1:113440463:1 105314635 ID32255 U -
TGAAAACCAATTGAACGAAATGTGCCAC
>9 dna:chromosome chromosome:RGSC3.4:9:1:113440463:1 105314635 ID59414 U -
TTGAAAACCAATTGAACGAAATGTGCCAC
>9 dna:chromosome chromosome:RGSC3.4:9:1:113440463:1 105314636 ID3307 U -
CAATTGAACGAAATGTGCCA
>9 dna:chromosome chromosome:RGSC3.4:9:1:113440463:1 105314636 ID4313 U -
CCAATTGAACGAAATGTGCCA
>9 dna:chromosome chromosome:RGSC3.4:9:1:113440463:1 105314636 ID31818 U -
TCTTGAAAACCAATTGAACGAAATGTGCCA
>9 dna:chromosome chromosome:RGSC3.4:9:1:113440463:1 105314636 ID32254 U -
TGAAAACCAATTGAACGAAATGTGCCA
>9 dna:chromosome chromosome:RGSC3.4:9:1:113440463:1 105314636 ID59240 U -
TTCTTGAAAACCAATTGAACGAAATGTGCCA
>9 dna:chromosome chromosome:RGSC3.4:9:1:113440463:1 105314636 ID59413 U -
TTGAAAACCAATTGAACGAAATGTGCCA
>9 dna:chromosome chromosome:RGSC3.4:9:1:113440463:1 105314637 ID3306 U -
CAATTGAACGAAATGTGCC
>9 dna:chromosome chromosome:RGSC3.4:9:1:113440463:1 105314637 ID31817 U -
TCTTGAAAACCAATTGAACGAAATGTGCC
>9 dna:chromosome chromosome:RGSC3.4:9:1:113440463:1 105314637 ID59239 U -
TTCTTGAAAACCAATTGAACGAAATGTGCC
>9 dna:chromosome chromosome:RGSC3.4:9:1:113440463:1 105314637 ID59412 U -
TTGAAAACCAATTGAACGAAATGTGCC
>9 dna:chromosome chromosome:RGSC3.4:9:1:113440463:1 105314638 ID59238 M -
TTCTTGAAAACCAATTGAACGAAATGTGC
>9 dna:chromosome chromosome:RGSC3.4:9:1:113440463:1 105314642 ID59235 M -
TTCTTCTTGAAAACCAATTGAACGAAAT
>9 dna:chromosome chromosome:RGSC3.4:9:1:113440463:1 105314644 ID5890 M -
CTTGAAAACCAATTGAACGAA
>9 dna:chromosome chromosome:RGSC3.4:9:1:113440463:1 105314656 ID55254 M -
TGTTGTATTTTAGGTTTCTTCTTGAAAAC
>9 dna:chromosome chromosome:RGSC3.4:9:1:113440463:1 105314665 ID2800 M -
ATGTTGTATTTTAGGTTTCTT
>9 dna:chromosome chromosome:RGSC3.4:9:1:113440463:1 105314675 ID37060 U -
TGAGATTTTTTTAAAATTATGTTGTATTT
>9 dna:chromosome chromosome:RGSC3.4:9:1:113440463:1 105314745 ID49039 M -
TGGGATGTTGTATGGGTCTTTAGGCT
>9 dna:chromosome chromosome:RGSC3.4:9:1:113440463:1 105314802 ID22794 M -
TATTTTACTTTACATTGTTTGCTACTCAGT
>9 dna:chromosome chromosome:RGSC3.4:9:1:113440463:1 105314837 ID9544 M -
GTTGTCTCTGCCTCAGGCTTTGCCGTGT
>9 dna:chromosome chromosome:RGSC3.4:9:1:113440463:1 105314837 ID55263 M -
TGTTGTCTCTGCCTCAGGCTTTGCCGTGT
>9 dna:chromosome chromosome:RGSC3.4:9:1:113440463:1 105314854 ID46554 M -
TGGAGATTTCAGTCAGTTCTGTTGTCTCTGC
>9 dna:chromosome chromosome:RGSC3.4:9:1:113440463:1 105314856 ID46553 M -
TGGAGATTTCAGTCAGTTCTGTTGTCTCT
>9 dna:chromosome chromosome:RGSC3.4:9:1:113440463:1 105314856 ID60419 M -
TTGGAGATTTCAGTCAGTTCTGTTGTCTCT
>9 dna:chromosome chromosome:RGSC3.4:9:1:113440463:1 105314857 ID60418 M -
TTGGAGATTTCAGTCAGTTCTGTTGTCTC
>9 dna:chromosome chromosome:RGSC3.4:9:1:113440463:1 105314860 ID46552 M -
TGGAGATTTCAGTCAGTTCTGTTGT
>9 dna:chromosome chromosome:RGSC3.4:9:1:113440463:1 105314884 ID61251 M -
TTGTTGGGTCATATATTAGCCTGGCTGGCCTT
>9 dna:chromosome chromosome:RGSC3.4:9:1:113440463:1 105314885 ID61250 M -
TTGTTGGGTCATATATTAGCCTGGCTGGCCT
>9 dna:chromosome chromosome:RGSC3.4:9:1:113440463:1 105314892 ID38882 M -
TGATATTGTTGGGTCATATATTAGCCTGG
>9 dna:chromosome chromosome:RGSC3.4:9:1:113440463:1 105314893 ID59853 M -
TTGATATTGTTGGGTCATATATTAGCCTG
>9 dna:chromosome chromosome:RGSC3.4:9:1:113440463:1 105314894 ID38881 M -
TGATATTGTTGGGTCATATATTAGCCT
>9 dna:chromosome chromosome:RGSC3.4:9:1:113440463:1 105314992 ID53978 M -
TGTGCGTTGGTGTGCTGGGCACGCACAGT
>9 dna:chromosome chromosome:RGSC3.4:9:1:113440463:1 105314995 ID53977 M -
TGTGCGTTGGTGTGCTGGGCACGCAC
>9 dna:chromosome chromosome:RGSC3.4:9:1:113440463:1 105315004 ID57928 M -
TTCATGTGTGTATGTGCGTTGGTGTGCTG
>9 dna:chromosome chromosome:RGSC3.4:9:1:113440463:1 105315008 ID31703 M -
TCTTCATGTGTGTATGTGCGTTGGTGT
>9 dna:chromosome chromosome:RGSC3.4:9:1:113440463:1 105315008 ID59209 M -
TTCTTCATGTGTGTATGTGCGTTGGTGT
>9 dna:chromosome chromosome:RGSC3.4:9:1:113440463:1 105315010 ID41716 M -
TGCATTTCTTCATGTGTGTATGTGCGTTGGT
>9 dna:chromosome chromosome:RGSC3.4:9:1:113440463:1 105315011 ID41715 M -
TGCATTTCTTCATGTGTGTATGTGCGTTGG
>9 dna:chromosome chromosome:RGSC3.4:9:1:113440463:1 105315012 ID41714 M -
TGCATTTCTTCATGTGTGTATGTGCGTTG
>9 dna:chromosome chromosome:RGSC3.4:9:1:113440463:1 105315012 ID61861 M -
TTTCTTCATGTGTGTATGTGCGTTG
>9 dna:chromosome chromosome:RGSC3.4:9:1:113440463:1 105315013 ID41713 M -
TGCATTTCTTCATGTGTGTATGTGCGTT
>9 dna:chromosome chromosome:RGSC3.4:9:1:113440463:1 105315014 ID41712 M -
TGCATTTCTTCATGTGTGTATGTGCGT
>9 dna:chromosome chromosome:RGSC3.4:9:1:113440463:1 105315071 ID1154 M -
ACTCTTTAATTACCTTTGCTTGTGTGGC
>9 dna:chromosome chromosome:RGSC3.4:9:1:113440463:1 105315071 ID5967 M -
CTTTAATTACCTTTGCTTGTGTGGC
>9 dna:chromosome chromosome:RGSC3.4:9:1:113440463:1 105315076 ID18710 M -
TAGCTTTCACTCTTTAATTACCTTTGCTTGT
>9 dna:chromosome chromosome:RGSC3.4:9:1:113440463:1 105315083 ID39832 M -
TGATTATAGCTTTCACTCTTTAATTACCTT
>9 dna:chromosome chromosome:RGSC3.4:9:1:113440463:1 105315090 ID34453 M -
TGAATTTGATTATAGCTTTCACTCTTTAA
>9 dna:chromosome chromosome:RGSC3.4:9:1:113440463:1 105315096 ID34452 M -
TGAATTTGATTATAGCTTTCACT
>9 dna:chromosome chromosome:RGSC3.4:9:1:113440463:1 105315103 ID53011 M -
TGTCTGATCAGTATGAATTTGATTATAGC
>9 dna:chromosome chromosome:RGSC3.4:9:1:113440463:1 105315113 ID37160 M -
TGAGCACTAGCATGTCTGATCAGTATGAATT
>9 dna:chromosome chromosome:RGSC3.4:9:1:113440463:1 105315114 ID37159 M -
TGAGCACTAGCATGTCTGATCAGTATGAAT
>9 dna:chromosome chromosome:RGSC3.4:9:1:113440463:1 105315139 ID27350 M -
TCCCTGTCTAACACACCACCCCTTCATGAGC
>9 dna:chromosome chromosome:RGSC3.4:9:1:113440463:1 105315186 ID61011 M -
TTGTAGCTGTGCCTGAAGGAACTCTCATCCC
>9 dna:chromosome chromosome:RGSC3.4:9:1:113440463:1 105315188 ID61010 M -
TTGTAGCTGTGCCTGAAGGAACTCTCATC
>9 dna:chromosome chromosome:RGSC3.4:9:1:113440463:1 105315189 ID52166 M -
TGTAGCTGTGCCTGAAGGAACTCTCAT
>9 dna:chromosome chromosome:RGSC3.4:9:1:113440463:1 105315189 ID61009 M -
TTGTAGCTGTGCCTGAAGGAACTCTCAT
>9 dna:chromosome chromosome:RGSC3.4:9:1:113440463:1 105315190 ID52165 M -
TGTAGCTGTGCCTGAAGGAACTCTCA
>9 dna:chromosome chromosome:RGSC3.4:9:1:113440463:1 105315190 ID61008 M -
TTGTAGCTGTGCCTGAAGGAACTCTCA
>9 dna:chromosome chromosome:RGSC3.4:9:1:113440463:1 105315191 ID52164 M -
TGTAGCTGTGCCTGAAGGAACTCTC
>9 dna:chromosome chromosome:RGSC3.4:9:1:113440463:1 105315194 ID18673 M -
TAGCTGTGCCTGAAGGAACT
>9 dna:chromosome chromosome:RGSC3.4:9:1:113440463:1 105315194 ID22901 M -
TCAAAACTTGTAGCTGTGCCTGAAGGAACT
>9 dna:chromosome chromosome:RGSC3.4:9:1:113440463:1 105315195 ID22900 M -
TCAAAACTTGTAGCTGTGCCTGAAGGAAC
>9 dna:chromosome chromosome:RGSC3.4:9:1:113440463:1 105315195 ID61007 M -
TTGTAGCTGTGCCTGAAGGAAC
>9 dna:chromosome chromosome:RGSC3.4:9:1:113440463:1 105315196 ID5941 M -
CTTGTAGCTGTGCCTGAAGGAA
>9 dna:chromosome chromosome:RGSC3.4:9:1:113440463:1 105315196 ID22899 M -
TCAAAACTTGTAGCTGTGCCTGAAGGAA
>9 dna:chromosome chromosome:RGSC3.4:9:1:113440463:1 105315196 ID57325 M -
TTCAAAACTTGTAGCTGTGCCTGAAGGAA
>9 dna:chromosome chromosome:RGSC3.4:9:1:113440463:1 105315197 ID27 M -
AAAACTTGTAGCTGTGCCTGAAGGA
>9 dna:chromosome chromosome:RGSC3.4:9:1:113440463:1 105315197 ID57324 M -
TTCAAAACTTGTAGCTGTGCCTGAAGGA
>9 dna:chromosome chromosome:RGSC3.4:9:1:113440463:1 105315197 ID61612 M -
TTTCAAAACTTGTAGCTGTGCCTGAAGGA
>9 dna:chromosome chromosome:RGSC3.4:9:1:113440463:1 105315203 ID1520 M -
AGATTTTCAAAACTTGTAGCTGTGCCT
>9 dna:chromosome chromosome:RGSC3.4:9:1:113440463:1 105315205 ID26164 M -
TCCAGGAGATTTTCAAAACTTGTAGCTGTGC
>9 dna:chromosome chromosome:RGSC3.4:9:1:113440463:1 105315210 ID58159 M -
TTCCAGGAGATTTTCAAAACTTGTAGC
>9 dna:chromosome chromosome:RGSC3.4:9:1:113440463:1 105315220 ID59966 M -
TTGCAAACATGATTCCAGGAGATTTTCAA
>9 dna:chromosome chromosome:RGSC3.4:9:1:113440463:1 105315223 ID59965 M -
TTGCAAACATGATTCCAGGAGATTTT
>9 dna:chromosome chromosome:RGSC3.4:9:1:113440463:1 105315227 ID2431 M -
ATCTCACGCATTGCAAACATGATTCCAGGAGA
>9 dna:chromosome chromosome:RGSC3.4:9:1:113440463:1 105315227 ID30110 M -
TCTCACGCATTGCAAACATGATTCCAGGAGA
>9 dna:chromosome chromosome:RGSC3.4:9:1:113440463:1 105315228 ID30109 M -
TCTCACGCATTGCAAACATGATTCCAGGAG
>9 dna:chromosome chromosome:RGSC3.4:9:1:113440463:1 105315229 ID2430 M -
ATCTCACGCATTGCAAACATGATTCCAGGA
>9 dna:chromosome chromosome:RGSC3.4:9:1:113440463:1 105315229 ID30108 M -
TCTCACGCATTGCAAACATGATTCCAGGA
>9 dna:chromosome chromosome:RGSC3.4:9:1:113440463:1 105315230 ID57154 M -
TTATCTCACGCATTGCAAACATGATTCCAGG
>9 dna:chromosome chromosome:RGSC3.4:9:1:113440463:1 105315240 ID50482 M -
TGGTATGATTATCTCACGCATTGCAAACA
>9 dna:chromosome chromosome:RGSC3.4:9:1:113440463:1 105315250 ID23208 M -
TCAACAGCCATTGGTATGATTATCTCACGC
>9 dna:chromosome chromosome:RGSC3.4:9:1:113440463:1 105315259 ID43654 M -
TGCTAAGAATTCAACAGCCATTGGTATGATT
>9 dna:chromosome chromosome:RGSC3.4:9:1:113440463:1 105315260 ID43653 M -
TGCTAAGAATTCAACAGCCATTGGTATGAT
>9 dna:chromosome chromosome:RGSC3.4:9:1:113440463:1 105315262 ID21886 M -
TATGCTAAGAATTCAACAGCCATTGGTATG
>9 dna:chromosome chromosome:RGSC3.4:9:1:113440463:1 105315263 ID21885 M -
TATGCTAAGAATTCAACAGCCATTGGTAT
>9 dna:chromosome chromosome:RGSC3.4:9:1:113440463:1 105315266 ID11253 M -
TAACATATGCTAAGAATTCAACAGCCATTGG
>9 dna:chromosome chromosome:RGSC3.4:9:1:113440463:1 105315268 ID11252 M -
TAACATATGCTAAGAATTCAACAGCCATT
>9 dna:chromosome chromosome:RGSC3.4:9:1:113440463:1 105315270 ID2295 M -
ATATGCTAAGAATTCAACAGCCA
>9 dna:chromosome chromosome:RGSC3.4:9:1:113440463:1 105315278 ID48428 M -
TGGGAACTTTTTAACATATGCTAAGAATTC
>9 dna:chromosome chromosome:RGSC3.4:9:1:113440463:1 105315293 ID52128 M -
TGTAGAGTACAACTTGGGAACTTTTTAAC
>9 dna:chromosome chromosome:RGSC3.4:9:1:113440463:1 105315297 ID17533 M -
TAGAGTACAACTTGGGAACTTTT
>9 dna:chromosome chromosome:RGSC3.4:9:1:113440463:1 105315301 ID8658 M -
GGGATTTGTAGAGTACAACTTGGGAAC
>9 dna:chromosome chromosome:RGSC3.4:9:1:113440463:1 105315308 ID13714 M -
TACAACGCAGGGATTTGTAGAGTACAACT
>9 dna:chromosome chromosome:RGSC3.4:9:1:113440463:1 105315327 ID22384 U -
TATTCGTCCCGTACAACGCAG
>9 dna:chromosome chromosome:RGSC3.4:9:1:113440463:1 105315338 ID1836 U -
AGGATTAACGATTTTATTAAACTATTCGTCCC
>9 dna:chromosome chromosome:RGSC3.4:9:1:113440463:1 105315339 ID1835 U -
AGGATTAACGATTTTATTAAACTATTCGTCC
>9 dna:chromosome chromosome:RGSC3.4:9:1:113440463:1 105315466 ID27996 U -
TCCTAGCTTGTACTGTCTTCCTGCCTCGGT
>9 dna:chromosome chromosome:RGSC3.4:9:1:113440463:1 105315467 ID27995 U -
TCCTAGCTTGTACTGTCTTCCTGCCTCGG
>9 dna:chromosome chromosome:RGSC3.4:9:1:113440463:1 105315467 ID58390 U -
TTCCTAGCTTGTACTGTCTTCCTGCCTCGG
>9 dna:chromosome chromosome:RGSC3.4:9:1:113440463:1 105315469 ID18707 M -
TAGCTTGTACTGTCTTCCTGCCTC
>9 dna:chromosome chromosome:RGSC3.4:9:1:113440463:1 105315470 ID58389 M -
TTCCTAGCTTGTACTGTCTTCCTGCCT
>9 dna:chromosome chromosome:RGSC3.4:9:1:113440463:1 105315489 ID28664 M -
TCCTGGAGGGTTCCAAGGTTCTTCCTAGC
>9 dna:chromosome chromosome:RGSC3.4:9:1:113440463:1 105315504 ID44883 M -
TGCTTCCTGGGTCCTGGAGGGTTCC
>9 dna:chromosome chromosome:RGSC3.4:9:1:113440463:1 105315538 ID5769 M -
CTGTTCTGCAGCTTTGCTGGTGTG
>9 dna:chromosome chromosome:RGSC3.4:9:1:113440463:1 105315538 ID9512 M -
GTTCTGCAGCTTTGCTGGTGTG
>9 dna:chromosome chromosome:RGSC3.4:9:1:113440463:1 105315539 ID55034 M -
TGTTCTGTTCTGCAGCTTTGCTGGTGT
>9 dna:chromosome chromosome:RGSC3.4:9:1:113440463:1 105315572 ID6644 M -
GACCAGCTCTCTTCTTGGCCAACTTTGCGC
>9 dna:chromosome chromosome:RGSC3.4:9:1:113440463:1 105315572 ID35318 M -
TGACCAGCTCTCTTCTTGGCCAACTTTGCGC
>9 dna:chromosome chromosome:RGSC3.4:9:1:113440463:1 105315578 ID35317 M -
TGACCAGCTCTCTTCTTGGCCAACT
>9 dna:chromosome chromosome:RGSC3.4:9:1:113440463:1 105315593 ID46452 M -
TGGAGAAACTTTTCCTCTCCCTGACCAGCTC
>9 dna:chromosome chromosome:RGSC3.4:9:1:113440463:1 105315595 ID46451 M -
TGGAGAAACTTTTCCTCTCCCTGACCAGC
>9 dna:chromosome chromosome:RGSC3.4:9:1:113440463:1 105315617 ID35563 M -
TGACGTTCCTTCGGGTCGGGGTTGGAGAA
>9 dna:chromosome chromosome:RGSC3.4:9:1:113440463:1 105315620 ID35562 M -
TGACGTTCCTTCGGGTCGGGGTTGGA
>9 dna:chromosome chromosome:RGSC3.4:9:1:113440463:1 105315622 ID6708 M -
GACGTTCCTTCGGGTCGGGGTTG
>9 dna:chromosome chromosome:RGSC3.4:9:1:113440463:1 105315636 ID8645 M -
GGGAGAAATTCTGCAGCCCATGACGTTCCT
>9 dna:chromosome chromosome:RGSC3.4:9:1:113440463:1 105315647 ID59081 M -
TTCTGCCCGGGAGAAATTCTGCAGCCC
>9 dna:chromosome chromosome:RGSC3.4:9:1:113440463:1 105315672 ID25945 M -
TCCACTGTGTGATGGGCTCATGTCCCTCCTT
>9 dna:chromosome chromosome:RGSC3.4:9:1:113440463:1 105315672 ID58106 M -
TTCCACTGTGTGATGGGCTCATGTCCCTCCTT
>9 dna:chromosome chromosome:RGSC3.4:9:1:113440463:1 105315693 ID785 M +
ACACAGTGGAAAGGAACTGTGCTGGATCAGG
>9 dna:chromosome chromosome:RGSC3.4:9:1:113440463:1 105315724 ID48111 M +
TGGCTGTAAAGACCTCTCTCCACCTGCTGAAA
>9 dna:chromosome chromosome:RGSC3.4:9:1:113440463:1 105315726 ID8011 M +
GCTGTAAAGACCTCTCTCCACCTGCTGAAA
>9 dna:chromosome chromosome:RGSC3.4:9:1:113440463:1 105315735 ID29374 M -
TCGCATTTCAGCAGGTGGAGAGAGGT
>9 dna:chromosome chromosome:RGSC3.4:9:1:113440463:1 105315738 ID29373 M -
TCGCATTTCAGCAGGTGGAGAGA
>9 dna:chromosome chromosome:RGSC3.4:9:1:113440463:1 105315738 ID42439 M -
TGCCATCGCATTTCAGCAGGTGGAGAGA
>9 dna:chromosome chromosome:RGSC3.4:9:1:113440463:1 105315740 ID42438 M -
TGCCATCGCATTTCAGCAGGTGGAGA
>9 dna:chromosome chromosome:RGSC3.4:9:1:113440463:1 105315742 ID23484 M -
TCAATGCCATCGCATTTCAGCAGGTGGA
>9 dna:chromosome chromosome:RGSC3.4:9:1:113440463:1 105315747 ID6521 M -
GACACAGTCAATGCCATCGCATTTCAGCAG
>9 dna:chromosome chromosome:RGSC3.4:9:1:113440463:1 105315749 ID1362 M -
AGACACAGTCAATGCCATCGCATTTCAGC
>9 dna:chromosome chromosome:RGSC3.4:9:1:113440463:1 105315756 ID43466 M +
TGCGATGGCATTGACTGTGTCTGTGGACTG
>9 dna:chromosome chromosome:RGSC3.4:9:1:113440463:1 105315773 ID53146 U -
TGTCTTTGTTAAATTCCAGTCCACAGACA
>9 dna:chromosome chromosome:RGSC3.4:9:1:113440463:1 105315804 ID24119 M -
TCAGAAGGAATTTTAAGGCACAGTACCCT
>9 dna:chromosome chromosome:RGSC3.4:9:1:113440463:1 105315809 ID15116 M -
TACCCTGTCAGAAGGAATTTTAAGGCACAGT
>9 dna:chromosome chromosome:RGSC3.4:9:1:113440463:1 105315809 ID52520 M -
TGTCAGAAGGAATTTTAAGGCACAGT
>9 dna:chromosome chromosome:RGSC3.4:9:1:113440463:1 105315811 ID15115 M -
TACCCTGTCAGAAGGAATTTTAAGGCACA
>9 dna:chromosome chromosome:RGSC3.4:9:1:113440463:1 105315812 ID15114 M -
TACCCTGTCAGAAGGAATTTTAAGGCAC
>9 dna:chromosome chromosome:RGSC3.4:9:1:113440463:1 105315812 ID43790 M -
TGCTACCCTGTCAGAAGGAATTTTAAGGCAC
>9 dna:chromosome chromosome:RGSC3.4:9:1:113440463:1 105315813 ID43196 M +
TGCCTTAAAATTCCTTCTGACAGGGTAG
>9 dna:chromosome chromosome:RGSC3.4:9:1:113440463:1 105315813 ID43789 M -
TGCTACCCTGTCAGAAGGAATTTTAAGGCA
>9 dna:chromosome chromosome:RGSC3.4:9:1:113440463:1 105315816 ID43788 M -
TGCTACCCTGTCAGAAGGAATTTTAAG
>9 dna:chromosome chromosome:RGSC3.4:9:1:113440463:1 105315821 ID48987 M -
TGGGATGATGCTACCCTGTCAGAAGGAATT
>9 dna:chromosome chromosome:RGSC3.4:9:1:113440463:1 105315822 ID48986 M -
TGGGATGATGCTACCCTGTCAGAAGGAAT
>9 dna:chromosome chromosome:RGSC3.4:9:1:113440463:1 105315823 ID48985 M -
TGGGATGATGCTACCCTGTCAGAAGGAA
>9 dna:chromosome chromosome:RGSC3.4:9:1:113440463:1 105315824 ID48984 M -
TGGGATGATGCTACCCTGTCAGAAGGA
>9 dna:chromosome chromosome:RGSC3.4:9:1:113440463:1 105315825 ID48983 M -
TGGGATGATGCTACCCTGTCAGAAGG
>9 dna:chromosome chromosome:RGSC3.4:9:1:113440463:1 105315831 ID36014 M -
TGACTTGGGATGATGCTACCCTGTC
>9 dna:chromosome chromosome:RGSC3.4:9:1:113440463:1 105315832 ID24630 M -
TCAGTGACTTGGGATGATGCTACCCTGT
>9 dna:chromosome chromosome:RGSC3.4:9:1:113440463:1 105315832 ID52584 M -
TGTCAGTGACTTGGGATGATGCTACCCTGT
>9 dna:chromosome chromosome:RGSC3.4:9:1:113440463:1 105315833 ID52583 M -
TGTCAGTGACTTGGGATGATGCTACCCTG
>9 dna:chromosome chromosome:RGSC3.4:9:1:113440463:1 105315836 ID24629 M -
TCAGTGACTTGGGATGATGCTACC
>9 dna:chromosome chromosome:RGSC3.4:9:1:113440463:1 105315836 ID51262 M -
TGGTGTCAGTGACTTGGGATGATGCTACC
>9 dna:chromosome chromosome:RGSC3.4:9:1:113440463:1 105315839 ID51261 M -
TGGTGTCAGTGACTTGGGATGATGCT
>9 dna:chromosome chromosome:RGSC3.4:9:1:113440463:1 105315845 ID23280 M -
TCAAGAAGGCTGGTGTCAGTGACTTGGGAT
>9 dna:chromosome chromosome:RGSC3.4:9:1:113440463:1 105315846 ID23279 M -
TCAAGAAGGCTGGTGTCAGTGACTTGGGA
>9 dna:chromosome chromosome:RGSC3.4:9:1:113440463:1 105315848 ID3207 M -
CAAGAAGGCTGGTGTCAGTGACTTGG
>9 dna:chromosome chromosome:RGSC3.4:9:1:113440463:1 105315849 ID23278 M -
TCAAGAAGGCTGGTGTCAGTGACTTG
>9 dna:chromosome chromosome:RGSC3.4:9:1:113440463:1 105315851 ID47553 M -
TGGCATCAAGAAGGCTGGTGTCAGTGACT
>9 dna:chromosome chromosome:RGSC3.4:9:1:113440463:1 105315852 ID47552 M -
TGGCATCAAGAAGGCTGGTGTCAGTGAC
>9 dna:chromosome chromosome:RGSC3.4:9:1:113440463:1 105315853 ID39509 M -
TGATGGCATCAAGAAGGCTGGTGTCAGTGA
>9 dna:chromosome chromosome:RGSC3.4:9:1:113440463:1 105315853 ID47551 M -
TGGCATCAAGAAGGCTGGTGTCAGTGA
>9 dna:chromosome chromosome:RGSC3.4:9:1:113440463:1 105315854 ID39508 M -
TGATGGCATCAAGAAGGCTGGTGTCAGTG
>9 dna:chromosome chromosome:RGSC3.4:9:1:113440463:1 105315861 ID62129 M -
TTTGCCAATGATGGCATCAAGAAGGCTGGT
>9 dna:chromosome chromosome:RGSC3.4:9:1:113440463:1 105315865 ID45138 M -
TGCTTTGCCAATGATGGCATCAAGAAGGC
>9 dna:chromosome chromosome:RGSC3.4:9:1:113440463:1 105315870 ID5915 M +
CTTGATGCCATCATTGGCAAAGCAGTGGAAC
>9 dna:chromosome chromosome:RGSC3.4:9:1:113440463:1 105315876 ID4165 M -
CATGTTCCACTGCTTTGCCAATGATGGC
>9 dna:chromosome chromosome:RGSC3.4:9:1:113440463:1 105315877 ID2209 M -
ATACATGTTCCACTGCTTTGCCAATGATGG
>9 dna:chromosome chromosome:RGSC3.4:9:1:113440463:1 105315877 ID14616 M -
TACATGTTCCACTGCTTTGCCAATGATGG
>9 dna:chromosome chromosome:RGSC3.4:9:1:113440463:1 105315877 ID54953 M -
TGTTCCACTGCTTTGCCAATGATGG
>9 dna:chromosome chromosome:RGSC3.4:9:1:113440463:1 105315878 ID14615 M -
TACATGTTCCACTGCTTTGCCAATGATG
>9 dna:chromosome chromosome:RGSC3.4:9:1:113440463:1 105315880 ID14614 M -
TACATGTTCCACTGCTTTGCCAATGA
>9 dna:chromosome chromosome:RGSC3.4:9:1:113440463:1 105315881 ID3139 M -
CAAATACATGTTCCACTGCTTTGCCAATG
>9 dna:chromosome chromosome:RGSC3.4:9:1:113440463:1 105315881 ID4164 M -
CATGTTCCACTGCTTTGCCAATG
>9 dna:chromosome chromosome:RGSC3.4:9:1:113440463:1 105315881 ID14613 M -
TACATGTTCCACTGCTTTGCCAATG
>9 dna:chromosome chromosome:RGSC3.4:9:1:113440463:1 105315881 ID23117 M -
TCAAATACATGTTCCACTGCTTTGCCAATG
>9 dna:chromosome chromosome:RGSC3.4:9:1:113440463:1 105315882 ID865 M -
ACATGTTCCACTGCTTTGCCAAT
>9 dna:chromosome chromosome:RGSC3.4:9:1:113440463:1 105315882 ID4163 M -
CATGTTCCACTGCTTTGCCAAT
>9 dna:chromosome chromosome:RGSC3.4:9:1:113440463:1 105315882 ID14612 M -
TACATGTTCCACTGCTTTGCCAAT
>9 dna:chromosome chromosome:RGSC3.4:9:1:113440463:1 105315882 ID23116 M -
TCAAATACATGTTCCACTGCTTTGCCAAT
>9 dna:chromosome chromosome:RGSC3.4:9:1:113440463:1 105315883 ID23115 M -
TCAAATACATGTTCCACTGCTTTGCCAA
>9 dna:chromosome chromosome:RGSC3.4:9:1:113440463:1 105315884 ID2208 M -
ATACATGTTCCACTGCTTTGCCA
>9 dna:chromosome chromosome:RGSC3.4:9:1:113440463:1 105315885 ID23114 M -
TCAAATACATGTTCCACTGCTTTGCC
>9 dna:chromosome chromosome:RGSC3.4:9:1:113440463:1 105315886 ID23838 M -
TCACCCTCAAATACATGTTCCACTGCTTTGC
>9 dna:chromosome chromosome:RGSC3.4:9:1:113440463:1 105315891 ID44113 M -
TGCTCACCCTCAAATACATGTTCCACTGC
>9 dna:chromosome chromosome:RGSC3.4:9:1:113440463:1 105315892 ID44112 M -
TGCTCACCCTCAAATACATGTTCCACTG
>9 dna:chromosome chromosome:RGSC3.4:9:1:113440463:1 105315894 ID44111 M -
TGCTCACCCTCAAATACATGTTCCAC
>9 dna:chromosome chromosome:RGSC3.4:9:1:113440463:1 105315895 ID29388 M -
TCGCCATGCTCACCCTCAAATACATGTTCCA
>9 dna:chromosome chromosome:RGSC3.4:9:1:113440463:1 105315897 ID29387 M -
TCGCCATGCTCACCCTCAAATACATGTTC
>9 dna:chromosome chromosome:RGSC3.4:9:1:113440463:1 105315907 ID24904 M -
TCATCGCCATGCTCACCCTCAA
>9 dna:chromosome chromosome:RGSC3.4:9:1:113440463:1 105315911 ID40675 M -
TGCAATCACCCTCATCGCCATGCTCACCC
>9 dna:chromosome chromosome:RGSC3.4:9:1:113440463:1 105315912 ID40674 M -
TGCAATCACCCTCATCGCCATGCTCACC
>9 dna:chromosome chromosome:RGSC3.4:9:1:113440463:1 105315913 ID40673 M -
TGCAATCACCCTCATCGCCATGCTCAC
>9 dna:chromosome chromosome:RGSC3.4:9:1:113440463:1 105315914 ID40672 M -
TGCAATCACCCTCATCGCCATGCTCA
>9 dna:chromosome chromosome:RGSC3.4:9:1:113440463:1 105315945 ID25543 M -
TCCAAGATAGGAGTTTGGCCCAGGACCAT
>9 dna:chromosome chromosome:RGSC3.4:9:1:113440463:1 105315949 ID47560 M -
TGGCATCCAAGATAGGAGTTTGGCCCAGGA
>9 dna:chromosome chromosome:RGSC3.4:9:1:113440463:1 105315950 ID47559 M -
TGGCATCCAAGATAGGAGTTTGGCCCAGG
>9 dna:chromosome chromosome:RGSC3.4:9:1:113440463:1 105315954 ID9954 M -
TAAAAGCTGGCATCCAAGATAGGAGTTTGGCC
>9 dna:chromosome chromosome:RGSC3.4:9:1:113440463:1 105315957 ID3107 M +
CAAACTCCTATCTTGGATGCCAGCTTTTA
>9 dna:chromosome chromosome:RGSC3.4:9:1:113440463:1 105315957 ID3108 M +
CAAACTCCTATCTTGGATGCCAGCTTTTATA
>9 dna:chromosome chromosome:RGSC3.4:9:1:113440463:1 105315957 ID9953 M -
TAAAAGCTGGCATCCAAGATAGGAGTTTG
>9 dna:chromosome chromosome:RGSC3.4:9:1:113440463:1 105315959 ID20714 M -
TATAAAAGCTGGCATCCAAGATAGGAGTT
>9 dna:chromosome chromosome:RGSC3.4:9:1:113440463:1 105315959 ID47558 M -
TGGCATCCAAGATAGGAGTT
>9 dna:chromosome chromosome:RGSC3.4:9:1:113440463:1 105315960 ID20713 M -
TATAAAAGCTGGCATCCAAGATAGGAGT
>9 dna:chromosome chromosome:RGSC3.4:9:1:113440463:1 105315961 ID9952 M -
TAAAAGCTGGCATCCAAGATAGGAG
>9 dna:chromosome chromosome:RGSC3.4:9:1:113440463:1 105315961 ID21050 M -
TATATAAAAGCTGGCATCCAAGATAGGAG
>9 dna:chromosome chromosome:RGSC3.4:9:1:113440463:1 105315963 ID54857 M -
TGTTATATAAAAGCTGGCATCCAAGATAGG
>9 dna:chromosome chromosome:RGSC3.4:9:1:113440463:1 105315971 ID24825 M -
TCATATGTTATATAAAAGCTGGCATCC
>9 dna:chromosome chromosome:RGSC3.4:9:1:113440463:1 105315971 ID58922 M -
TTCTCATATGTTATATAAAAGCTGGCATCC
>9 dna:chromosome chromosome:RGSC3.4:9:1:113440463:1 105315972 ID32026 M -
TCTTTCTCATATGTTATATAAAAGCTGGCATC
>9 dna:chromosome chromosome:RGSC3.4:9:1:113440463:1 105315974 ID32025 M -
TCTTTCTCATATGTTATATAAAAGCTGGCA
>9 dna:chromosome chromosome:RGSC3.4:9:1:113440463:1 105315985 ID14245 M -
TACAGCACAGGATCTTTCTCATATGTTATAT
>9 dna:chromosome chromosome:RGSC3.4:9:1:113440463:1 105315986 ID818 M -
ACAGCACAGGATCTTTCTCATATGTTATA
>9 dna:chromosome chromosome:RGSC3.4:9:1:113440463:1 105315988 ID52030 M -
TGTACAGCACAGGATCTTTCTCATATGTTA
>9 dna:chromosome chromosome:RGSC3.4:9:1:113440463:1 105315990 ID14595 M -
TACATGTACAGCACAGGATCTTTCTCATATGT
>9 dna:chromosome chromosome:RGSC3.4:9:1:113440463:1 105315991 ID14594 M -
TACATGTACAGCACAGGATCTTTCTCATATG
>9 dna:chromosome chromosome:RGSC3.4:9:1:113440463:1 105315992 ID14593 M -
TACATGTACAGCACAGGATCTTTCTCATAT
>9 dna:chromosome chromosome:RGSC3.4:9:1:113440463:1 105315993 ID2717 M -
ATGTACAGCACAGGATCTTTCTCATA
>9 dna:chromosome chromosome:RGSC3.4:9:1:113440463:1 105315993 ID14592 M -
TACATGTACAGCACAGGATCTTTCTCATA
>9 dna:chromosome chromosome:RGSC3.4:9:1:113440463:1 105315994 ID2531 M +
ATGAGAAAGATCCTGTGCTGTACATGTACC
>9 dna:chromosome chromosome:RGSC3.4:9:1:113440463:1 105315994 ID14591 M -
TACATGTACAGCACAGGATCTTTCTCAT
>9 dna:chromosome chromosome:RGSC3.4:9:1:113440463:1 105315999 ID14590 M -
TACATGTACAGCACAGGATCTTT
>9 dna:chromosome chromosome:RGSC3.4:9:1:113440463:1 105316002 ID16955 M -
TAGAAGCTGGTACATGTACAGCACAGGATC
>9 dna:chromosome chromosome:RGSC3.4:9:1:113440463:1 105316010 ID20254 M -
TAGTCTTCTAGAAGCTGGTACATGTACAGC
>9 dna:chromosome chromosome:RGSC3.4:9:1:113440463:1 105316017 ID5211 M -
CTATATAGTCTTCTAGAAGCTGGTACAT
>9 dna:chromosome chromosome:RGSC3.4:9:1:113440463:1 105316036 ID41772 U -
TGCCAAAATACAGAGGTCGCCCTCTATATAGT
>9 dna:chromosome chromosome:RGSC3.4:9:1:113440463:1 105316037 ID41771 U -
TGCCAAAATACAGAGGTCGCCCTCTATATAG
>9 dna:chromosome chromosome:RGSC3.4:9:1:113440463:1 105316038 ID41769 U -
TGCCAAAATACAGAGGTCGCCCTCTATATA
>9 dna:chromosome chromosome:RGSC3.4:9:1:113440463:1 105316039 ID41768 U -
TGCCAAAATACAGAGGTCGCCCTCTATAT
>9 dna:chromosome chromosome:RGSC3.4:9:1:113440463:1 105316040 ID41766 U -
TGCCAAAATACAGAGGTCGCCCTCTATA
>9 dna:chromosome chromosome:RGSC3.4:9:1:113440463:1 105316042 ID41765 U -
TGCCAAAATACAGAGGTCGCCCTCTA
>9 dna:chromosome chromosome:RGSC3.4:9:1:113440463:1 105316043 ID41764 U -
TGCCAAAATACAGAGGTCGCCCTCT
>9 dna:chromosome chromosome:RGSC3.4:9:1:113440463:1 105316046 ID40918 U -
TGCACCCTGCCAAAATACAGAGGTCGCCC
>9 dna:chromosome chromosome:RGSC3.4:9:1:113440463:1 105316046 ID41763 U -
TGCCAAAATACAGAGGTCGCCC
>9 dna:chromosome chromosome:RGSC3.4:9:1:113440463:1 105316047 ID40917 U -
TGCACCCTGCCAAAATACAGAGGTCGCC
>9 dna:chromosome chromosome:RGSC3.4:9:1:113440463:1 105316065 ID7530 M +
GCAGGGTGCAGAAAGCCGCCTCTTTTAGAC
>9 dna:chromosome chromosome:RGSC3.4:9:1:113440463:1 105316067 ID52873 M -
TGTCTAAAAGAGGCGGCTTTCTGCACCCT
>9 dna:chromosome chromosome:RGSC3.4:9:1:113440463:1 105316082 ID12274 M -
TAAGCTCAAGGTTGATGTCTAAAAGAGGC
>9 dna:chromosome chromosome:RGSC3.4:9:1:113440463:1 105316083 ID12273 M -
TAAGCTCAAGGTTGATGTCTAAAAGAGG
>9 dna:chromosome chromosome:RGSC3.4:9:1:113440463:1 105316085 ID5254 M -
CTCAAGGTTGATGTCTAAAAGA
>9 dna:chromosome chromosome:RGSC3.4:9:1:113440463:1 105316085 ID23352 M -
TCAAGGTTGATGTCTAAAAGA
>9 dna:chromosome chromosome:RGSC3.4:9:1:113440463:1 105316085 ID26295 M -
TCCATAAGCTCAAGGTTGATGTCTAAAAGA
>9 dna:chromosome chromosome:RGSC3.4:9:1:113440463:1 105316086 ID5253 M -
CTCAAGGTTGATGTCTAAAAG
>9 dna:chromosome chromosome:RGSC3.4:9:1:113440463:1 105316086 ID12272 M -
TAAGCTCAAGGTTGATGTCTAAAAG
>9 dna:chromosome chromosome:RGSC3.4:9:1:113440463:1 105316095 ID21306 M -
TATCAGGGCATCCATAAGCTCAAGGTTGAT
>9 dna:chromosome chromosome:RGSC3.4:9:1:113440463:1 105316096 ID21305 M -
TATCAGGGCATCCATAAGCTCAAGGTTGA
>9 dna:chromosome chromosome:RGSC3.4:9:1:113440463:1 105316098 ID42927 M -
TGCCTATCAGGGCATCCATAAGCTCAAGGTT
>9 dna:chromosome chromosome:RGSC3.4:9:1:113440463:1 105316113 ID21388 M -
TATCCCACATGTTTGCCTATCAGGGCATC
>9 dna:chromosome chromosome:RGSC3.4:9:1:113440463:1 105316118 ID60873 M -
TTGGTGTATCCCACATGTTTGCCTATCAGG
>9 dna:chromosome chromosome:RGSC3.4:9:1:113440463:1 105316119 ID51240 M -
TGGTGTATCCCACATGTTTGCCTATCAG
>9 dna:chromosome chromosome:RGSC3.4:9:1:113440463:1 105316120 ID9420 M -
GTGTATCCCACATGTTTGCCTATCA
>9 dna:chromosome chromosome:RGSC3.4:9:1:113440463:1 105316120 ID60872 M -
TTGGTGTATCCCACATGTTTGCCTATCA
>9 dna:chromosome chromosome:RGSC3.4:9:1:113440463:1 105316121 ID32082 M -
TCTTTGGTGTATCCCACATGTTTGCCTATC
>9 dna:chromosome chromosome:RGSC3.4:9:1:113440463:1 105316121 ID60871 M -
TTGGTGTATCCCACATGTTTGCCTATC
>9 dna:chromosome chromosome:RGSC3.4:9:1:113440463:1 105316130 ID863 M +
ACATGTGGGATACACCAAAGACGATGCC
>9 dna:chromosome chromosome:RGSC3.4:9:1:113440463:1 105316134 ID60443 M -
TTGGAGGCATCGTCTTTGGTGTATCCCAC
>9 dna:chromosome chromosome:RGSC3.4:9:1:113440463:1 105316139 ID59004 M -
TTCTCTTGGAGGCATCGTCTTTGGTGTAT
>9 dna:chromosome chromosome:RGSC3.4:9:1:113440463:1 105316150 ID35294 M -
TGACCACGCCAATTCTCTTGGAGGCATCGT
>9 dna:chromosome chromosome:RGSC3.4:9:1:113440463:1 105316152 ID21663 M -
TATGACCACGCCAATTCTCTTGGAGGCATC
>9 dna:chromosome chromosome:RGSC3.4:9:1:113440463:1 105316153 ID21662 M -
TATGACCACGCCAATTCTCTTGGAGGCAT
>9 dna:chromosome chromosome:RGSC3.4:9:1:113440463:1 105316158 ID21661 M -
TATGACCACGCCAATTCTCTTGGA
>9 dna:chromosome chromosome:RGSC3.4:9:1:113440463:1 105316158 ID51244 U -
TGGTGTATGACCACGCCAATTCTCTTGGA
>9 dna:chromosome chromosome:RGSC3.4:9:1:113440463:1 105316164 ID24428 U -
TCAGCCTGGTGTATGACCACGCCAATTCT
>9 dna:chromosome chromosome:RGSC3.4:9:1:113440463:1 105316170 ID29470 U -
TCGGCTTCAGCCTGGTGTATGACCACGCC
>9 dna:chromosome chromosome:RGSC3.4:9:1:113440463:1 105316175 ID29469 M -
TCGGCTTCAGCCTGGTGTATGACC
>9 dna:chromosome chromosome:RGSC3.4:9:1:113440463:1 105316199 ID21546 U -
TATCTTCAAATTTAACTAAGTACACACTGGGA
>9 dna:chromosome chromosome:RGSC3.4:9:1:113440463:1 105316201 ID21545 U -
TATCTTCAAATTTAACTAAGTACACACTGG
>9 dna:chromosome chromosome:RGSC3.4:9:1:113440463:1 105316218 ID41956 U -
TGCCAAGTCACAGACAATATCTTCAAATTT
>9 dna:chromosome chromosome:RGSC3.4:9:1:113440463:1 105316230 ID2115 U -
AGTGTTTTGCCAAGTCACAGACAAT
>9 dna:chromosome chromosome:RGSC3.4:9:1:113440463:1 105316234 ID44779 U -
TGCTTAGAAGTGTTTTGCCAAGTCACAGA
>9 dna:chromosome chromosome:RGSC3.4:9:1:113440463:1 105316237 ID32981 M -
TGAAATGCTTAGAAGTGTTTTGCCAAGTCAC
>9 dna:chromosome chromosome:RGSC3.4:9:1:113440463:1 105316238 ID32980 M -
TGAAATGCTTAGAAGTGTTTTGCCAAGTCA
>9 dna:chromosome chromosome:RGSC3.4:9:1:113440463:1 105316239 ID32979 M -
TGAAATGCTTAGAAGTGTTTTGCCAAGTC
>9 dna:chromosome chromosome:RGSC3.4:9:1:113440463:1 105316240 ID32978 M -
TGAAATGCTTAGAAGTGTTTTGCCAAGT
>9 dna:chromosome chromosome:RGSC3.4:9:1:113440463:1 105316240 ID53200 M -
TGTGAAATGCTTAGAAGTGTTTTGCCAAGT
>9 dna:chromosome chromosome:RGSC3.4:9:1:113440463:1 105316241 ID32977 M -
TGAAATGCTTAGAAGTGTTTTGCCAAG
>9 dna:chromosome chromosome:RGSC3.4:9:1:113440463:1 105316242 ID62235 M -
TTTGTGAAATGCTTAGAAGTGTTTTGCCAA
>9 dna:chromosome chromosome:RGSC3.4:9:1:113440463:1 105316243 ID61122 M -
TTGTGAAATGCTTAGAAGTGTTTTGCCA
>9 dna:chromosome chromosome:RGSC3.4:9:1:113440463:1 105316244 ID53199 M -
TGTGAAATGCTTAGAAGTGTTTTGCC
>9 dna:chromosome chromosome:RGSC3.4:9:1:113440463:1 105316258 ID14283 M -
TACAGCTGTTTGACGCTTTGTGAAATGCTT
>9 dna:chromosome chromosome:RGSC3.4:9:1:113440463:1 105316259 ID14282 M -
TACAGCTGTTTGACGCTTTGTGAAATGCT
>9 dna:chromosome chromosome:RGSC3.4:9:1:113440463:1 105316260 ID14281 M -
TACAGCTGTTTGACGCTTTGTGAAATGC
>9 dna:chromosome chromosome:RGSC3.4:9:1:113440463:1 105316260 ID20930 M -
TATACAGCTGTTTGACGCTTTGTGAAATGC
>9 dna:chromosome chromosome:RGSC3.4:9:1:113440463:1 105316262 ID14280 M -
TACAGCTGTTTGACGCTTTGTGAAAT
>9 dna:chromosome chromosome:RGSC3.4:9:1:113440463:1 105316263 ID14279 M -
TACAGCTGTTTGACGCTTTGTGAAA
>9 dna:chromosome chromosome:RGSC3.4:9:1:113440463:1 105316272 ID21566 M -
TATCTTTATTTATACAGCTGTTTGACGC
>9 dna:chromosome chromosome:RGSC3.4:9:1:113440463:1 105316278 ID13738 M -
TACAACTTTATCTTTATTTATACAGCTGTT
>9 dna:chromosome chromosome:RGSC3.4:9:1:113440463:1 105316312 ID17965 M -
TAGCAAATACAATTTCAACTTTATTTCCAAAG
>9 dna:chromosome chromosome:RGSC3.4:9:1:113440463:1 105316315 ID17964 M -
TAGCAAATACAATTTCAACTTTATTTCCA
>9 dna:chromosome chromosome:RGSC3.4:9:1:113440463:1 105316316 ID17963 M -
TAGCAAATACAATTTCAACTTTATTTCC
>9 dna:chromosome chromosome:RGSC3.4:9:1:113440463:1 105316337 ID13282 M -
TAATTAATGAATGTATTTCTTAGCAAA
>9 dna:chromosome chromosome:RGSC3.4:9:1:113440463:1 105316354 ID40976 U -
TGCACTACTTTCTTATTTCTATAATTAATGA
>9 dna:chromosome chromosome:RGSC3.4:9:1:113440463:1 105316372 ID26725 U -
TCCCACATGTAATGAAATGCACTACTTTCT
>9 dna:chromosome chromosome:RGSC3.4:9:1:113440463:1 105316394 ID20663 U -
TAGTTTGATTACTGTTCGATTTCCCACAT
>9 dna:chromosome chromosome:RGSC3.4:9:1:113440463:1 105316458 ID41639 U -
TGCATTCCGTGGAGCAGGCTGCAGAGT
>9 dna:chromosome chromosome:RGSC3.4:9:1:113440463:1 105316459 ID41638 U -
TGCATTCCGTGGAGCAGGCTGCAGAG
>9 dna:chromosome chromosome:RGSC3.4:9:1:113440463:1 105316460 ID41637 U -
TGCATTCCGTGGAGCAGGCTGCAGA
>9 dna:chromosome chromosome:RGSC3.4:9:1:113440463:1 105316461 ID41636 U -
TGCATTCCGTGGAGCAGGCTGCAG
>9 dna:chromosome chromosome:RGSC3.4:9:1:113440463:1 105316495 ID20143 M -
TAGTCAGAACTCCCCGCACCGGGCTTA
>9 dna:chromosome chromosome:RGSC3.4:9:1:113440463:1 105316530 ID6823 M -
GAGAAGGGAAACAGATGAACTGGCAGC
>9 dna:chromosome chromosome:RGSC3.4:9:1:113440463:1 105316531 ID6822 M -
GAGAAGGGAAACAGATGAACTGGCAG
>9 dna:chromosome chromosome:RGSC3.4:9:1:113440463:1 105316555 ID36060 M -
TGACTTTGTAGGATCCCAGGAAGCCAGA
>9 dna:chromosome chromosome:RGSC3.4:9:1:113440463:1 105316567 ID56511 M -
TTAAGGGCAAGCCATTGACTTTGTAGGATCC
>9 dna:chromosome chromosome:RGSC3.4:9:1:113440463:1 105316570 ID31463 M -
TCTTAAGGGCAAGCCATTGACTTTGTAGGA
>9 dna:chromosome chromosome:RGSC3.4:9:1:113440463:1 105316571 ID31462 M -
TCTTAAGGGCAAGCCATTGACTTTGTAGG
>9 dna:chromosome chromosome:RGSC3.4:9:1:113440463:1 105316586 ID7690 M -
GCCCAAGCTGCTGTGTTCTTAAGGGCAAGC
>9 dna:chromosome chromosome:RGSC3.4:9:1:113440463:1 105316614 ID12250 M -
TAAGCTAAGGCCTGTACCAGCCGCACCGC
>9 dna:chromosome chromosome:RGSC3.4:9:1:113440463:1 105316618 ID46297 M -
TGGACCTAAGCTAAGGCCTGTACCAGCCGCA
>9 dna:chromosome chromosome:RGSC3.4:9:1:113440463:1 105316619 ID46296 M -
TGGACCTAAGCTAAGGCCTGTACCAGCCGC
>9 dna:chromosome chromosome:RGSC3.4:9:1:113440463:1 105316621 ID46295 M -
TGGACCTAAGCTAAGGCCTGTACCAGCC
>9 dna:chromosome chromosome:RGSC3.4:9:1:113440463:1 105316622 ID8002 M -
GCTGGACCTAAGCTAAGGCCTGTACCAGC
>9 dna:chromosome chromosome:RGSC3.4:9:1:113440463:1 105316630 ID35834 M -
TGACTGCTGGACCTAAGCTAAGGCCT
>9 dna:chromosome chromosome:RGSC3.4:9:1:113440463:1 105316631 ID58448 M -
TTCCTGACTGCTGGACCTAAGCTAAGGCC
>9 dna:chromosome chromosome:RGSC3.4:9:1:113440463:1 105316644 ID3493 M -
CACCTGCCTCTGCTTCCTGACTGCTGGAC
>9 dna:chromosome chromosome:RGSC3.4:9:1:113440463:1 105316657 ID23012 M -
TCAAACTCTGAGTTTCACCTGCCTCTGCTTC
>9 dna:chromosome chromosome:RGSC3.4:9:1:113440463:1 105316658 ID23011 M -
TCAAACTCTGAGTTTCACCTGCCTCTGCTT
>9 dna:chromosome chromosome:RGSC3.4:9:1:113440463:1 105316659 ID23010 M -
TCAAACTCTGAGTTTCACCTGCCTCTGCT
>9 dna:chromosome chromosome:RGSC3.4:9:1:113440463:1 105316661 ID23009 M -
TCAAACTCTGAGTTTCACCTGCCTCTG
>9 dna:chromosome chromosome:RGSC3.4:9:1:113440463:1 105316663 ID23008 M -
TCAAACTCTGAGTTTCACCTGCCTC
>9 dna:chromosome chromosome:RGSC3.4:9:1:113440463:1 105316664 ID23007 M -
TCAAACTCTGAGTTTCACCTGCCT
>9 dna:chromosome chromosome:RGSC3.4:9:1:113440463:1 105316684 ID27264 M -
TCCCTCTGTAGACCAGGCTGCCCTCAA
>9 dna:chromosome chromosome:RGSC3.4:9:1:113440463:1 105316687 ID45667 M -
TGGAACTCCCTCTGTAGACCAGGCTGCCCT
>9 dna:chromosome chromosome:RGSC3.4:9:1:113440463:1 105316688 ID45666 M -
TGGAACTCCCTCTGTAGACCAGGCTGCCC
>9 dna:chromosome chromosome:RGSC3.4:9:1:113440463:1 105316710 ID30545 M -
TCTCTGTGTAGTCCTGGCTGTCTTGGAACT
>9 dna:chromosome chromosome:RGSC3.4:9:1:113440463:1 105316728 ID62291 M -
TTTGTTTTGAGACAGGGATTCTCTGTGTAGT
>9 dna:chromosome chromosome:RGSC3.4:9:1:113440463:1 105316738 ID51592 M -
TGGTTGTTTTGTTTTGAGACAGGGATTC
>9 dna:chromosome chromosome:RGSC3.4:9:1:113440463:1 105316741 ID35869 M -
TGACTGGTTGTTTTGTTTTGAGACAGGGA
>9 dna:chromosome chromosome:RGSC3.4:9:1:113440463:1 105316742 ID35868 M -
TGACTGGTTGTTTTGTTTTGAGACAGGG
>9 dna:chromosome chromosome:RGSC3.4:9:1:113440463:1 105316805 ID38036 M -
TGAGTCAGGTGACCCTATGGACATACCCTTA
>9 dna:chromosome chromosome:RGSC3.4:9:1:113440463:1 105316859 ID24058 M -
TCACTTTCAATGTGACTTTCCTTCATTTC
>9 dna:chromosome chromosome:RGSC3.4:9:1:113440463:1 105316859 ID57694 M -
TTCACTTTCAATGTGACTTTCCTTCATTTC
>9 dna:chromosome chromosome:RGSC3.4:9:1:113440463:1 105316885 ID1468 M -
AGAGTTCCCAGCTGTTCCCAGCTTCA
>9 dna:chromosome chromosome:RGSC3.4:9:1:113440463:1 105316904 ID47425 M -
TGGCAGCCACAGGCACACTTAGAGTTC
>9 dna:chromosome chromosome:RGSC3.4:9:1:113440463:1 105316922 ID56285 M -
TTAAACAGCCTGAGATTCCTGGCAGCCA
>9 dna:chromosome chromosome:RGSC3.4:9:1:113440463:1 105316934 ID52049 M -
TGTACCAATTAAACAGCCTGAGAT
>9 dna:chromosome chromosome:RGSC3.4:9:1:113440463:1 105316939 ID28304 M -
TCCTCCCGTGCTGTACCAATTAAACAGCCT
>9 dna:chromosome chromosome:RGSC3.4:9:1:113440463:1 105316941 ID28303 M -
TCCTCCCGTGCTGTACCAATTAAACAGC
>9 dna:chromosome chromosome:RGSC3.4:9:1:113440463:1 105316991 ID34825 M -
TGACACTGATCATGGACAGACACCT
>9 dna:chromosome chromosome:RGSC3.4:9:1:113440463:1 105317003 ID39748 M -
TGATGTTTACAGCCTGACACTGATCAT
>9 dna:chromosome chromosome:RGSC3.4:9:1:113440463:1 105317006 ID5565 M -
CTGATGTTTACAGCCTGACACTGAT
>9 dna:chromosome chromosome:RGSC3.4:9:1:113440463:1 105317007 ID27053 M -
TCCCCCTGATGTTTACAGCCTGACACTGA
>9 dna:chromosome chromosome:RGSC3.4:9:1:113440463:1 105317036 ID40622 M -
TGCAAGTTCTAGCCAGTGTGGTTTC
>9 dna:chromosome chromosome:RGSC3.4:9:1:113440463:1 105317038 ID24637 M -
TCAGTGCGTGCAAGTTCTAGCCAGTGTGGTT
>9 dna:chromosome chromosome:RGSC3.4:9:1:113440463:1 105317039 ID24636 M -
TCAGTGCGTGCAAGTTCTAGCCAGTGTGGT
>9 dna:chromosome chromosome:RGSC3.4:9:1:113440463:1 105317045 ID38968 M -
TGATCAGTGCGTGCAAGTTCTAGCCAG
>9 dna:chromosome chromosome:RGSC3.4:9:1:113440463:1 105317046 ID35807 M -
TGACTGATCAGTGCGTGCAAGTTCTAGCCA
>9 dna:chromosome chromosome:RGSC3.4:9:1:113440463:1 105317046 ID38967 M -
TGATCAGTGCGTGCAAGTTCTAGCCA
>9 dna:chromosome chromosome:RGSC3.4:9:1:113440463:1 105317047 ID35806 M -
TGACTGATCAGTGCGTGCAAGTTCTAGCC
>9 dna:chromosome chromosome:RGSC3.4:9:1:113440463:1 105317048 ID35805 M -
TGACTGATCAGTGCGTGCAAGTTCTAGC
>9 dna:chromosome chromosome:RGSC3.4:9:1:113440463:1 105317052 ID6406 M -
GAATGACTGATCAGTGCGTGCAAGTTC
>9 dna:chromosome chromosome:RGSC3.4:9:1:113440463:1 105317052 ID34171 M -
TGAATGACTGATCAGTGCGTGCAAGTTC
>9 dna:chromosome chromosome:RGSC3.4:9:1:113440463:1 105317054 ID5500 M -
CTGAATGACTGATCAGTGCGTGCAAGT
>9 dna:chromosome chromosome:RGSC3.4:9:1:113440463:1 105317064 ID38231 M -
TGAGTGTGGCTGAATGACTGATCAGT
>9 dna:chromosome chromosome:RGSC3.4:9:1:113440463:1 105317068 ID26237 M -
TCCAGTCATGAGTGTGGCTGAATGACTGAT
>9 dna:chromosome chromosome:RGSC3.4:9:1:113440463:1 105317069 ID26236 M -
TCCAGTCATGAGTGTGGCTGAATGACTGA
>9 dna:chromosome chromosome:RGSC3.4:9:1:113440463:1 105317073 ID26235 M -
TCCAGTCATGAGTGTGGCTGAATGA
>9 dna:chromosome chromosome:RGSC3.4:9:1:113440463:1 105317080 ID7615 M +
GCCACACTCATGACTGGACTCCAGAGCAAA
>9 dna:chromosome chromosome:RGSC3.4:9:1:113440463:1 105317083 ID44285 M -
TGCTCTGGAGTCCAGTCATGAGTGT
>9 dna:chromosome chromosome:RGSC3.4:9:1:113440463:1 105317127 ID10947 M -
TAAATTGGCAAGGACGTTCCTCTTACGTGC
>9 dna:chromosome chromosome:RGSC3.4:9:1:113440463:1 105317131 ID27696 M -
TCCTAAATTGGCAAGGACGTTCCTCTTAC
>9 dna:chromosome chromosome:RGSC3.4:9:1:113440463:1 105317132 ID27695 M -
TCCTAAATTGGCAAGGACGTTCCTCTTA
>9 dna:chromosome chromosome:RGSC3.4:9:1:113440463:1 105317139 ID52970 M -
TGTCTCATCCTAAATTGGCAAGGACGTT
>9 dna:chromosome chromosome:RGSC3.4:9:1:113440463:1 105317155 ID18964 M -
TAGGACTCAGAGACCGGGTGTCTCATCCTA
>9 dna:chromosome chromosome:RGSC3.4:9:1:113440463:1 105317162 ID11539 M -
TAACTAGGACTCAGAGACCGGGTGTCT
>9 dna:chromosome chromosome:RGSC3.4:9:1:113440463:1 105317182 ID30008 M -
TCTATTTTGACATGCACTTGGCTTAACTAG
>9 dna:chromosome chromosome:RGSC3.4:9:1:113440463:1 105317215 ID34246 M -
TGAATGGGTGAGGTCCTGTTG
>9 dna:chromosome chromosome:RGSC3.4:9:1:113440463:1 105317217 ID6795 M -
GAGAAAGTTGAATGGGTGAGGTCCTGT
>9 dna:chromosome chromosome:RGSC3.4:9:1:113440463:1 105317253 ID28745 M -
TCCTGTCAGTGAAATGGTCCCTAACCTGC
>9 dna:chromosome chromosome:RGSC3.4:9:1:113440463:1 105317253 ID52582 M -
TGTCAGTGAAATGGTCCCTAACCTGC
>9 dna:chromosome chromosome:RGSC3.4:9:1:113440463:1 105317256 ID23953 M -
TCACTCCTGTCAGTGAAATGGTCCCTAACC
>9 dna:chromosome chromosome:RGSC3.4:9:1:113440463:1 105317260 ID28193 M -
TCCTCACTCCTGTCAGTGAAATGGTCCCT
>9 dna:chromosome chromosome:RGSC3.4:9:1:113440463:1 105317261 ID44213 M -
TGCTCCTCACTCCTGTCAGTGAAATGGTCCC
>9 dna:chromosome chromosome:RGSC3.4:9:1:113440463:1 105317262 ID28192 M -
TCCTCACTCCTGTCAGTGAAATGGTCC
>9 dna:chromosome chromosome:RGSC3.4:9:1:113440463:1 105317289 ID4688 M -
CCTAGGCAGAGAGAGGCCCTGACTGC
>9 dna:chromosome chromosome:RGSC3.4:9:1:113440463:1 105317301 ID43775 M -
TGCTACAGAGAGCCCTAGGCAGAGAGA
>9 dna:chromosome chromosome:RGSC3.4:9:1:113440463:1 105317303 ID43115 M -
TGCCTGCTACAGAGAGCCCTAGGCAGAGA
>9 dna:chromosome chromosome:RGSC3.4:9:1:113440463:1 105317327 ID36591 M -
TGAGAGAAGCTATGACTCTGACCTGCCT
>9 dna:chromosome chromosome:RGSC3.4:9:1:113440463:1 105317329 ID36590 M -
TGAGAGAAGCTATGACTCTGACCTGC
>9 dna:chromosome chromosome:RGSC3.4:9:1:113440463:1 105317336 ID47322 M -
TGGCACAGCCTGAGAGAAGCTATGACTCT
>9 dna:chromosome chromosome:RGSC3.4:9:1:113440463:1 105317360 ID23919 M -
TCACTAGGTGGAGTGGATGTGTGTGGCA
>9 dna:chromosome chromosome:RGSC3.4:9:1:113440463:1 105317361 ID23918 M -
TCACTAGGTGGAGTGGATGTGTGTGGC
>9 dna:chromosome chromosome:RGSC3.4:9:1:113440463:1 105317370 ID45664 M -
TGGAACTCAGTGCTCACTAGGTGGAGTGGAT
>9 dna:chromosome chromosome:RGSC3.4:9:1:113440463:1 105317372 ID45663 M -
TGGAACTCAGTGCTCACTAGGTGGAGTGG
>9 dna:chromosome chromosome:RGSC3.4:9:1:113440463:1 105317374 ID45662 M -
TGGAACTCAGTGCTCACTAGGTGGAGT
>9 dna:chromosome chromosome:RGSC3.4:9:1:113440463:1 105317424 ID61004 M -
TTGTAGCTCTCAGGACCTATTTGAGGCAGA
>9 dna:chromosome chromosome:RGSC3.4:9:1:113440463:1 105317426 ID27410 M -
TCCCTTGTAGCTCTCAGGACCTATTTGAGGCA
>9 dna:chromosome chromosome:RGSC3.4:9:1:113440463:1 105317427 ID7771 M +
GCCTCAAATAGGTCCTGAGAGCTACAAGG
>9 dna:chromosome chromosome:RGSC3.4:9:1:113440463:1 105317428 ID27409 M -
TCCCTTGTAGCTCTCAGGACCTATTTGAGG
>9 dna:chromosome chromosome:RGSC3.4:9:1:113440463:1 105317465 ID24541 M -
TCAGGTAGAATGTCTAAGTTTCAGAAGCAG
>9 dna:chromosome chromosome:RGSC3.4:9:1:113440463:1 105317473 ID48409 U -
TGGGAACTCAGGTAGAATGTCTAAGTTTC
>9 dna:chromosome chromosome:RGSC3.4:9:1:113440463:1 105317475 ID6243 M -
GAACTCAGGTAGAATGTCTAAGTT
>9 dna:chromosome chromosome:RGSC3.4:9:1:113440463:1 105317495 ID4360 U -
CCAGATGACATGTCACCAGAGGTGGGAAC
>9 dna:chromosome chromosome:RGSC3.4:9:1:113440463:1 105317519 ID13647 U -
TACAAATGGAAAGAGCAGGACTAGGACCAGA
>9 dna:chromosome chromosome:RGSC3.4:9:1:113440463:1 105317520 ID8127 M -
GGAAAGAGCAGGACTAGGACCAG
>9 dna:chromosome chromosome:RGSC3.4:9:1:113440463:1 105317520 ID13646 M -
TACAAATGGAAAGAGCAGGACTAGGACCAG
>9 dna:chromosome chromosome:RGSC3.4:9:1:113440463:1 105317521 ID8126 M -
GGAAAGAGCAGGACTAGGACCA
>9 dna:chromosome chromosome:RGSC3.4:9:1:113440463:1 105317522 ID13645 M -
TACAAATGGAAAGAGCAGGACTAGGACC
>9 dna:chromosome chromosome:RGSC3.4:9:1:113440463:1 105317523 ID13644 M -
TACAAATGGAAAGAGCAGGACTAGGAC
>9 dna:chromosome chromosome:RGSC3.4:9:1:113440463:1 105317529 ID50542 M -
TGGTCACCATACAAATGGAAAGAGCAGGAC
>9 dna:chromosome chromosome:RGSC3.4:9:1:113440463:1 105317530 ID50541 M -
TGGTCACCATACAAATGGAAAGAGCAGGA
>9 dna:chromosome chromosome:RGSC3.4:9:1:113440463:1 105317554 ID735 M -
ACAAATGGACCAGCACAGGGTCAATGGTC
>9 dna:chromosome chromosome:RGSC3.4:9:1:113440463:1 105317554 ID34540 M -
TGACAAATGGACCAGCACAGGGTCAATGGTC
>9 dna:chromosome chromosome:RGSC3.4:9:1:113440463:1 105317555 ID34539 M -
TGACAAATGGACCAGCACAGGGTCAATGGT
>9 dna:chromosome chromosome:RGSC3.4:9:1:113440463:1 105317560 ID55103 M -
TGTTGACAAATGGACCAGCACAGGGTCA
>9 dna:chromosome chromosome:RGSC3.4:9:1:113440463:1 105317564 ID22597 U -
TATTGTTGACAAATGGACCAGCACAGG
>9 dna:chromosome chromosome:RGSC3.4:9:1:113440463:1 105317567 ID45023 U -
TGCTTGTATTGTTGACAAATGGACCAGCAC
>9 dna:chromosome chromosome:RGSC3.4:9:1:113440463:1 105317568 ID45022 U -
TGCTTGTATTGTTGACAAATGGACCAGCA
>9 dna:chromosome chromosome:RGSC3.4:9:1:113440463:1 105317585 ID29143 U -
TCCTTTCAGATGTCTCCTGCTTGTATTGT
>9 dna:chromosome chromosome:RGSC3.4:9:1:113440463:1 105317586 ID29142 U -
TCCTTTCAGATGTCTCCTGCTTGTATTG
>9 dna:chromosome chromosome:RGSC3.4:9:1:113440463:1 105317590 ID29141 M -
TCCTTTCAGATGTCTCCTGCTTGT
>9 dna:chromosome chromosome:RGSC3.4:9:1:113440463:1 105317597 ID3280 M -
CAATCACACTTCCCTCCTTTCAGATGTCTCC
>9 dna:chromosome chromosome:RGSC3.4:9:1:113440463:1 105317601 ID30076 M -
TCTCAATCACACTTCCCTCCTTTCAGATGT
>9 dna:chromosome chromosome:RGSC3.4:9:1:113440463:1 105317616 ID41264 M -
TGCAGGCATTCTCTCAATCACACTTC
>9 dna:chromosome chromosome:RGSC3.4:9:1:113440463:1 105317624 ID19420 M -
TAGGCTATGTGATGCAGGCATTCTCTCAAT
>9 dna:chromosome chromosome:RGSC3.4:9:1:113440463:1 105317629 ID5709 M -
CTGTAGGCTATGTGATGCAGGCATTCTC
>9 dna:chromosome chromosome:RGSC3.4:9:1:113440463:1 105317653 ID829 M +
ACAGGAATGATGTGGTGTCTTCCTCAGT
>9 dna:chromosome chromosome:RGSC3.4:9:1:113440463:1 105317669 ID39022 M -
TGATCCTCCCATACCTGTCACTGAGGAAGAC
>9 dna:chromosome chromosome:RGSC3.4:9:1:113440463:1 105317670 ID39021 M -
TGATCCTCCCATACCTGTCACTGAGGAAGA
>9 dna:chromosome chromosome:RGSC3.4:9:1:113440463:1 105317672 ID39020 M -
TGATCCTCCCATACCTGTCACTGAGGAA
>9 dna:chromosome chromosome:RGSC3.4:9:1:113440463:1 105317745 ID35884 U -
TGACTGTCTTGCTAACCCGACTGTCCT
>9 dna:chromosome chromosome:RGSC3.4:9:1:113440463:1 105317747 ID35883 U -
TGACTGTCTTGCTAACCCGACTGTC
>9 dna:chromosome chromosome:RGSC3.4:9:1:113440463:1 105317750 ID44385 U -
TGCTGACTGTCTTGCTAACCCGACT
>9 dna:chromosome chromosome:RGSC3.4:9:1:113440463:1 105317860 ID37724 M -
TGAGGCTCATGTGTCCTGATCCTTGGC
>9 dna:chromosome chromosome:RGSC3.4:9:1:113440463:1 105317866 ID748 M -
ACAAGCTTTATGAGGCTCATGTGTCCTGATC
>9 dna:chromosome chromosome:RGSC3.4:9:1:113440463:1 105317879 ID6969 M +
GAGCCTCATAAAGCTTGTGTGCCCTGTGTTG
>9 dna:chromosome chromosome:RGSC3.4:9:1:113440463:1 105317890 ID35248 M -
TGACCAAAAGCAACACAGGGCACACAAGCT
>9 dna:chromosome chromosome:RGSC3.4:9:1:113440463:1 105317891 ID35247 M -
TGACCAAAAGCAACACAGGGCACACAAGC
>9 dna:chromosome chromosome:RGSC3.4:9:1:113440463:1 105317892 ID35246 M -
TGACCAAAAGCAACACAGGGCACACAAG
>9 dna:chromosome chromosome:RGSC3.4:9:1:113440463:1 105317904 ID47388 M -
TGGCAGACACTATGACCAAAAGCAACAC
>9 dna:chromosome chromosome:RGSC3.4:9:1:113440463:1 105317906 ID47387 M -
TGGCAGACACTATGACCAAAAGCAAC
>9 dna:chromosome chromosome:RGSC3.4:9:1:113440463:1 105317908 ID54131 M -
TGTGGCAGACACTATGACCAAAAGCA
>9 dna:chromosome chromosome:RGSC3.4:9:1:113440463:1 105317915 ID62122 M -
TTTGCATCGATGTGGCAGACACTATGACC
>9 dna:chromosome chromosome:RGSC3.4:9:1:113440463:1 105317918 ID60059 M -
TTGCATCGATGTGGCAGACACTATG
>9 dna:chromosome chromosome:RGSC3.4:9:1:113440463:1 105317927 ID19405 M -
TAGGCTACTTTGCATCGATGTGGCA
>9 dna:chromosome chromosome:RGSC3.4:9:1:113440463:1 105317934 ID29348 M +
TCGATGCAAAGTAGCCTACGACACACTTG
>9 dna:chromosome chromosome:RGSC3.4:9:1:113440463:1 105317936 ID13836 M -
TACAAGTGTGTCGTAGGCTACTTTGCATC
>9 dna:chromosome chromosome:RGSC3.4:9:1:113440463:1 105317939 ID13835 M -
TACAAGTGTGTCGTAGGCTACTTTGC
>9 dna:chromosome chromosome:RGSC3.4:9:1:113440463:1 105317943 ID13530 M -
TACAAAATACAAGTGTGTCGTAGGCTACT
>9 dna:chromosome chromosome:RGSC3.4:9:1:113440463:1 105317944 ID13529 M -
TACAAAATACAAGTGTGTCGTAGGCTAC
>9 dna:chromosome chromosome:RGSC3.4:9:1:113440463:1 105317944 ID13834 M -
TACAAGTGTGTCGTAGGCTAC
>9 dna:chromosome chromosome:RGSC3.4:9:1:113440463:1 105317947 ID13528 M -
TACAAAATACAAGTGTGTCGTAGGC
>9 dna:chromosome chromosome:RGSC3.4:9:1:113440463:1 105317948 ID939 M -
ACCAGTGTACAAAATACAAGTGTGTCGTAGG
>9 dna:chromosome chromosome:RGSC3.4:9:1:113440463:1 105317954 ID37586 M -
TGAGGACCAGTGTACAAAATACAAGTGTGT
>9 dna:chromosome chromosome:RGSC3.4:9:1:113440463:1 105317956 ID50978 M -
TGGTGAGGACCAGTGTACAAAATACAAGTGT
>9 dna:chromosome chromosome:RGSC3.4:9:1:113440463:1 105317988 ID57957 M -
TTCATTCTCTGTCCTGGAACATCCACTGC
>9 dna:chromosome chromosome:RGSC3.4:9:1:113440463:1 105318059 ID27038 M -
TCCCCCAGAGTGCTATCCACCAATC
>9 dna:chromosome chromosome:RGSC3.4:9:1:113440463:1 105318069 ID18080 M +
TAGCACTCTGGGGGATGGGCAAACCCTAAC
>9 dna:chromosome chromosome:RGSC3.4:9:1:113440463:1 105318107 ID31208 M -
TCTGGGCTAGTTAATGTAAGTTAAACAACAGT
>9 dna:chromosome chromosome:RGSC3.4:9:1:113440463:1 105318147 ID37847 M +
TGAGGTATTCAGATACTCTGCCTTTATCT
>9 dna:chromosome chromosome:RGSC3.4:9:1:113440463:1 105318147 ID37848 M +
TGAGGTATTCAGATACTCTGCCTTTATCTC
>9 dna:chromosome chromosome:RGSC3.4:9:1:113440463:1 105318170 ID57159 M +
TTATCTCTACATGACATTTCTCA
>9 dna:chromosome chromosome:RGSC3.4:9:1:113440463:1 105318177 ID14539 M +
TACATGACATTTCTCACTTTGGGGCAG
>9 dna:chromosome chromosome:RGSC3.4:9:1:113440463:1 105318181 ID35224 M +
TGACATTTCTCACTTTGGGGCAGGGT
>9 dna:chromosome chromosome:RGSC3.4:9:1:113440463:1 105318213 ID7037 M -
GAGGATACCAGGGTTACACAGAGGTCTT
>9 dna:chromosome chromosome:RGSC3.4:9:1:113440463:1 105318221 ID54255 M +
TGTGTAACCCTGGTATCCTCGAACT
>9 dna:chromosome chromosome:RGSC3.4:9:1:113440463:1 105318231 ID50452 M +
TGGTATCCTCGAACTCCCTCAATAAGAC
>9 dna:chromosome chromosome:RGSC3.4:9:1:113440463:1 105318231 ID50453 M +
TGGTATCCTCGAACTCCCTCAATAAGACAA
>9 dna:chromosome chromosome:RGSC3.4:9:1:113440463:1 105318264 ID18170 M +
TAGCAGTGAACTCAGAGATCCACCTG
>9 dna:chromosome chromosome:RGSC3.4:9:1:113440463:1 105318264 ID18171 M +
TAGCAGTGAACTCAGAGATCCACCTGC
>9 dna:chromosome chromosome:RGSC3.4:9:1:113440463:1 105318264 ID18172 M +
TAGCAGTGAACTCAGAGATCCACCTGCC
>9 dna:chromosome chromosome:RGSC3.4:9:1:113440463:1 105318264 ID18173 M +
TAGCAGTGAACTCAGAGATCCACCTGCCTC
>9 dna:chromosome chromosome:RGSC3.4:9:1:113440463:1 105318308 ID49111 M +
TGGGATTAAATGTGTGCACTTCCCC
>9 dna:chromosome chromosome:RGSC3.4:9:1:113440463:1 105318308 ID49112 M +
TGGGATTAAATGTGTGCACTTCCCCC
>9 dna:chromosome chromosome:RGSC3.4:9:1:113440463:1 105318308 ID49113 M +
TGGGATTAAATGTGTGCACTTCCCCCC
>9 dna:chromosome chromosome:RGSC3.4:9:1:113440463:1 105318308 ID49114 M +
TGGGATTAAATGTGTGCACTTCCCCCCA
>9 dna:chromosome chromosome:RGSC3.4:9:1:113440463:1 105318308 ID49115 M +
TGGGATTAAATGTGTGCACTTCCCCCCAC
>9 dna:chromosome chromosome:RGSC3.4:9:1:113440463:1 105318343 ID7100 M -
GAGGTTGAACTGTTAGAAATGCCATGAGGA
>9 dna:chromosome chromosome:RGSC3.4:9:1:113440463:1 105318346 ID25004 M +
TCATGGCATTTCTAACAGTTCAACCTCCAAAT
>9 dna:chromosome chromosome:RGSC3.4:9:1:113440463:1 105318349 ID47649 M +
TGGCATTTCTAACAGTTCAACCTCC
>9 dna:chromosome chromosome:RGSC3.4:9:1:113440463:1 105318349 ID47650 M +
TGGCATTTCTAACAGTTCAACCTCCAA
>9 dna:chromosome chromosome:RGSC3.4:9:1:113440463:1 105318349 ID47651 M +
TGGCATTTCTAACAGTTCAACCTCCAAATG
>9 dna:chromosome chromosome:RGSC3.4:9:1:113440463:1 105318349 ID47652 M +
TGGCATTTCTAACAGTTCAACCTCCAAATGT
>9 dna:chromosome chromosome:RGSC3.4:9:1:113440463:1 105318377 ID54100 U +
TGTGGAGAACACAGTGACCACCCCTAGGAGC
>9 dna:chromosome chromosome:RGSC3.4:9:1:113440463:1 105318379 ID46456 U +
TGGAGAACACAGTGACCACCCCTAGGAGC
>9 dna:chromosome chromosome:RGSC3.4:9:1:113440463:1 105318443 ID33749 M +
TGAAGCCTAAGGGAACAAAGTTTCAGG
>9 dna:chromosome chromosome:RGSC3.4:9:1:113440463:1 105318447 ID7754 M +
GCCTAAGGGAACAAAGTTTCAGGTGGGCA
>9 dna:chromosome chromosome:RGSC3.4:9:1:113440463:1 105318483 ID29524 M +
TCGTCTCAGACACTCTACACAGCAGGGTGA
>9 dna:chromosome chromosome:RGSC3.4:9:1:113440463:1 105318485 ID23840 M -
TCACCCTGCTGTGTAGAGTGTCTGAGAC
>9 dna:chromosome chromosome:RGSC3.4:9:1:113440463:1 105318496 ID29762 M +
TCTACACAGCAGGGTGATGGTCGGCCTGA
>9 dna:chromosome chromosome:RGSC3.4:9:1:113440463:1 105318498 ID13996 M +
TACACAGCAGGGTGATGGTCGGCC
>9 dna:chromosome chromosome:RGSC3.4:9:1:113440463:1 105318498 ID13997 M +
TACACAGCAGGGTGATGGTCGGCCTGAA
>9 dna:chromosome chromosome:RGSC3.4:9:1:113440463:1 105318498 ID13999 M +
TACACAGCAGGGTGATGGTCGGCCTGAAG
>9 dna:chromosome chromosome:RGSC3.4:9:1:113440463:1 105318516 ID29455 M +
TCGGCCTGAAGCGATCTCCTAACATGTTCA
>9 dna:chromosome chromosome:RGSC3.4:9:1:113440463:1 105318522 ID33760 M +
TGAAGCGATCTCCTAACATGTTCAGAGC
>9 dna:chromosome chromosome:RGSC3.4:9:1:113440463:1 105318527 ID4947 M +
CGATCTCCTAACATGTTCAGAGCAAC
>9 dna:chromosome chromosome:RGSC3.4:9:1:113440463:1 105318535 ID11288 M +
TAACATGTTCAGAGCAACTGCCGGCTTCCTTT
>9 dna:chromosome chromosome:RGSC3.4:9:1:113440463:1 105318540 ID54926 M +
TGTTCAGAGCAACTGCCGGCTT
>9 dna:chromosome chromosome:RGSC3.4:9:1:113440463:1 105318546 ID6939 U +
GAGCAACTGCCGGCTTCCTTTGCCCT
>9 dna:chromosome chromosome:RGSC3.4:9:1:113440463:1 105318564 ID62138 U +
TTTGCCCTTGGGATCTTAGTAGATGGAGTG
>9 dna:chromosome chromosome:RGSC3.4:9:1:113440463:1 105318566 ID42779 U +
TGCCCTTGGGATCTTAGTAGATGGAGTGGA
>9 dna:chromosome chromosome:RGSC3.4:9:1:113440463:1 105318635 ID37280 M +
TGAGCCAAGTTTGGATTCTTCCCAGAGTT
>9 dna:chromosome chromosome:RGSC3.4:9:1:113440463:1 105318646 ID47054 M +
TGGATTCTTCCCAGAGTTAAGTC
>9 dna:chromosome chromosome:RGSC3.4:9:1:113440463:1 105318646 ID47055 M +
TGGATTCTTCCCAGAGTTAAGTCCT
>9 dna:chromosome chromosome:RGSC3.4:9:1:113440463:1 105318813 ID48302 M +
TGGGAAAGAATAACAAGGTGACCTGAGG
>9 dna:chromosome chromosome:RGSC3.4:9:1:113440463:1 105318813 ID48303 M +
TGGGAAAGAATAACAAGGTGACCTGAGGA
>9 dna:chromosome chromosome:RGSC3.4:9:1:113440463:1 105318813 ID48304 M +
TGGGAAAGAATAACAAGGTGACCTGAGGAA
>9 dna:chromosome chromosome:RGSC3.4:9:1:113440463:1 105318823 ID11050 M +
TAACAAGGTGACCTGAGGAAGCAGATCTC
>9 dna:chromosome chromosome:RGSC3.4:9:1:113440463:1 105319001 ID42339 M +
TGCCAGGTGTCACCACGTCAGTTGAGGC
>9 dna:chromosome chromosome:RGSC3.4:9:1:113440463:1 105319001 ID42340 M +
TGCCAGGTGTCACCACGTCAGTTGAGGCA
>9 dna:chromosome chromosome:RGSC3.4:9:1:113440463:1 105319134 ID34954 U +
TGACAGCTGTGAGACTTTTCTAGTGT
>9 dna:chromosome chromosome:RGSC3.4:9:1:113440463:1 105319176 ID40844 M +
TGCACAGCTCCATGCCTCTGAGAATGTGA
>9 dna:chromosome chromosome:RGSC3.4:9:1:113440463:1 105319184 ID6547 M -
GACACTGGTGTCACATTCTCAGAGGCATGGA
>9 dna:chromosome chromosome:RGSC3.4:9:1:113440463:1 105319205 ID3477 U +
CACCAGTGTCCAAGCAGGGCAGACCTGGC
>9 dna:chromosome chromosome:RGSC3.4:9:1:113440463:1 105319275 ID40546 M +
TGCAAGCACAGACCTAGGACAGTTAC
>9 dna:chromosome chromosome:RGSC3.4:9:1:113440463:1 105319275 ID40547 M +
TGCAAGCACAGACCTAGGACAGTTACAGT
>9 dna:chromosome chromosome:RGSC3.4:9:1:113440463:1 105319275 ID40548 M +
TGCAAGCACAGACCTAGGACAGTTACAGTC
>9 dna:chromosome chromosome:RGSC3.4:9:1:113440463:1 105319333 ID5733 M -
CTGTCTCTTCACCCTGCTGTCCCCAGGA
>9 dna:chromosome chromosome:RGSC3.4:9:1:113440463:1 105319373 ID507 U +
AAGGTCTCAAGGACATGTCCTGTGGT
>9 dna:chromosome chromosome:RGSC3.4:9:1:113440463:1 105319429 ID61455 M +
TTTAATGAAACAAATTCTGTCTAGGTAGGC
>9 dna:chromosome chromosome:RGSC3.4:9:1:113440463:1 105319431 ID13046 M +
TAATGAAACAAATTCTGTCTAGGTAGG
>9 dna:chromosome chromosome:RGSC3.4:9:1:113440463:1 105319434 ID32493 M +
TGAAACAAATTCTGTCTAGGTAGGCCCTCC
>9 dna:chromosome chromosome:RGSC3.4:9:1:113440463:1 105319470 ID21927 M -
TATGGAATGAGGGAACAGCAGTTCTGGAG
>9 dna:chromosome chromosome:RGSC3.4:9:1:113440463:1 105319515 ID4368 M +
CCAGCCTTCACTGACAGAGGCTGA
>9 dna:chromosome chromosome:RGSC3.4:9:1:113440463:1 105319638 ID58886 M +
TTCTCAAGGAATGATAGGAATGTGGGGAT
>9 dna:chromosome chromosome:RGSC3.4:9:1:113440463:1 105319649 ID38701 M +
TGATAGGAATGTGGGGATTGCTTAAAT
>9 dna:chromosome chromosome:RGSC3.4:9:1:113440463:1 105319661 ID8701 M +
GGGGATTGCTTAAATTGGCTTCTGCCTCCAA
>9 dna:chromosome chromosome:RGSC3.4:9:1:113440463:1 105319665 ID2939 M +
ATTGCTTAAATTGGCTTCTGCCTCCAAAGA
>9 dna:chromosome chromosome:RGSC3.4:9:1:113440463:1 105319667 ID44751 M +
TGCTTAAATTGGCTTCTGCCTCCAAAG
>9 dna:chromosome chromosome:RGSC3.4:9:1:113440463:1 105319687 ID25316 U +
TCCAAAGAACAACTTGGTGAGGATCT
>9 dna:chromosome chromosome:RGSC3.4:9:1:113440463:1 105319687 ID25317 U +
TCCAAAGAACAACTTGGTGAGGATCTGT
>9 dna:chromosome chromosome:RGSC3.4:9:1:113440463:1 105319687 ID25318 U +
TCCAAAGAACAACTTGGTGAGGATCTGTC
>9 dna:chromosome chromosome:RGSC3.4:9:1:113440463:1 105319687 ID25319 U +
TCCAAAGAACAACTTGGTGAGGATCTGTCA
>9 dna:chromosome chromosome:RGSC3.4:9:1:113440463:1 105320029 ID27236 M +
TCCCTCAGTGAAGAAAACATTATGCCTAGA
>9 dna:chromosome chromosome:RGSC3.4:9:1:113440463:1 105320029 ID27237 M +
TCCCTCAGTGAAGAAAACATTATGCCTAGAA
>9 dna:chromosome chromosome:RGSC3.4:9:1:113440463:1 105320036 ID9218 M +
GTGAAGAAAACATTATGCCTAGA
>9 dna:chromosome chromosome:RGSC3.4:9:1:113440463:1 105320051 ID42897 M +
TGCCTAGAATGTCTCCAGTATCTCCCGCTC
>9 dna:chromosome chromosome:RGSC3.4:9:1:113440463:1 105320082 ID33342 M +
TGAACCTGGTATCCACAATCACTAAGTT
>9 dna:chromosome chromosome:RGSC3.4:9:1:113440463:1 105320082 ID33343 M +
TGAACCTGGTATCCACAATCACTAAGTTT
>9 dna:chromosome chromosome:RGSC3.4:9:1:113440463:1 105320082 ID33345 M +
TGAACCTGGTATCCACAATCACTAAGTTTGC
>9 dna:chromosome chromosome:RGSC3.4:9:1:113440463:1 105320082 ID33346 M +
TGAACCTGGTATCCACAATCACTAAGTTTGCT
>9 dna:chromosome chromosome:RGSC3.4:9:1:113440463:1 105320088 ID50445 M +
TGGTATCCACAATCACTAAGTTTGCTGTTC
>9 dna:chromosome chromosome:RGSC3.4:9:1:113440463:1 105320093 ID25753 M +
TCCACAATCACTAAGTTTGCTGTTCGAGCCT
>9 dna:chromosome chromosome:RGSC3.4:9:1:113440463:1 105320126 ID21012 M +
TATAGCAGGATGGTTTGGATTCAGGTCTC
>9 dna:chromosome chromosome:RGSC3.4:9:1:113440463:1 105320126 ID21013 M +
TATAGCAGGATGGTTTGGATTCAGGTCTCT
>9 dna:chromosome chromosome:RGSC3.4:9:1:113440463:1 105320128 ID18132 M +
TAGCAGGATGGTTTGGATTCAGGTCTCTG
>9 dna:chromosome chromosome:RGSC3.4:9:1:113440463:1 105320128 ID18133 M +
TAGCAGGATGGTTTGGATTCAGGTCTCTGA
>9 dna:chromosome chromosome:RGSC3.4:9:1:113440463:1 105320230 ID40984 M +
TGCACTATGCGGAGCTCTTCTGCACTTTG
>9 dna:chromosome chromosome:RGSC3.4:9:1:113440463:1 105320230 ID40985 M +
TGCACTATGCGGAGCTCTTCTGCACTTTGC
>9 dna:chromosome chromosome:RGSC3.4:9:1:113440463:1 105320236 ID2612 M +
ATGCGGAGCTCTTCTGCACTTTGCTGCTCAC
>9 dna:chromosome chromosome:RGSC3.4:9:1:113440463:1 105320302 ID41237 U +
TGCAGCTGTACATTGTTTCTCCTTATCAAAT
>9 dna:chromosome chromosome:RGSC3.4:9:1:113440463:1 105320325 ID21195 M +
TATCAAATCCAACATCCAGATGATCCTGC
>9 dna:chromosome chromosome:RGSC3.4:9:1:113440463:1 105320332 ID25473 M +
TCCAACATCCAGATGATCCTGCTTGAGTGA
>9 dna:chromosome chromosome:RGSC3.4:9:1:113440463:1 105320421 ID27781 M +
TCCTAAGTGAGGCTTCACCTGTCACTGGG
>9 dna:chromosome chromosome:RGSC3.4:9:1:113440463:1 105320486 ID9076 M -
GTCATCTGCAGGACAAGCCTGGGCTGCTT
>9 dna:chromosome chromosome:RGSC3.4:9:1:113440463:1 105320556 ID54262 M -
TGTGTACACAAGGAGGCCCTACCATTCT
>9 dna:chromosome chromosome:RGSC3.4:9:1:113440463:1 105320560 ID50392 M +
TGGTAGGGCCTCCTTGTGTACACACAGA
>9 dna:chromosome chromosome:RGSC3.4:9:1:113440463:1 105320560 ID50393 M +
TGGTAGGGCCTCCTTGTGTACACACAGAA
>9 dna:chromosome chromosome:RGSC3.4:9:1:113440463:1 105320563 ID19541 M +
TAGGGCCTCCTTGTGTACACACAGAAAGAT
>9 dna:chromosome chromosome:RGSC3.4:9:1:113440463:1 105320636 ID3224 M +
CAAGAGTGGTGAGATTGGTCCCCGGGGAT
>9 dna:chromosome chromosome:RGSC3.4:9:1:113440463:1 105320732 ID50015 M +
TGGGTTACAGAATGAAGATGAGGGGAGGA
>9 dna:chromosome chromosome:RGSC3.4:9:1:113440463:1 105320848 ID29793 U +
TCTACATTTTAGTATGGACAGAGATACCC
>9 dna:chromosome chromosome:RGSC3.4:9:1:113440463:1 105320848 ID29794 U +
TCTACATTTTAGTATGGACAGAGATACCCT
>9 dna:chromosome chromosome:RGSC3.4:9:1:113440463:1 105320857 ID20087 U +
TAGTATGGACAGAGATACCCT
>9 dna:chromosome chromosome:RGSC3.4:9:1:113440463:1 105320857 ID20088 U +
TAGTATGGACAGAGATACCCTGACATATA
>9 dna:chromosome chromosome:RGSC3.4:9:1:113440463:1 105320862 ID46210 U +
TGGACAGAGATACCCTGACATATACCCTGGC
>9 dna:chromosome chromosome:RGSC3.4:9:1:113440463:1 105320964 ID62552 U +
TTTTGATGAGTAATTTACAAATTAAGGAGTG
>9 dna:chromosome chromosome:RGSC3.4:9:1:113440463:1 105320965 ID62072 U +
TTTGATGAGTAATTTACAAATTAAGGAGTG
>9 dna:chromosome chromosome:RGSC3.4:9:1:113440463:1 105320970 ID37966 U +
TGAGTAATTTACAAATTAAGGAGTGCAGGT
>9 dna:chromosome chromosome:RGSC3.4:9:1:113440463:1 105320979 ID13654 U +
TACAAATTAAGGAGTGCAGGTTCAAT
>9 dna:chromosome chromosome:RGSC3.4:9:1:113440463:1 105321009 ID18702 U +
TAGCTTGATGGAGGTCACACAACAAA
>9 dna:chromosome chromosome:RGSC3.4:9:1:113440463:1 105321023 ID23638 M +
TCACACAACAAATGAGGTCTCTGGGTCTC
>9 dna:chromosome chromosome:RGSC3.4:9:1:113440463:1 105321035 ID37871 M +
TGAGGTCTCTGGGTCTCTTCATTCTGCAGC
>9 dna:chromosome chromosome:RGSC3.4:9:1:113440463:1 105321076 ID62070 M +
TTTGATGACCTGGATCAATTATTCCTCCCA
>9 dna:chromosome chromosome:RGSC3.4:9:1:113440463:1 105321120 ID45188 M +
TGCTTTTACATAGCTCACACTGCACGCTGT
>9 dna:chromosome chromosome:RGSC3.4:9:1:113440463:1 105321200 ID57081 U +
TTATAATTTATAATAAATTTAACATGAC
>9 dna:chromosome chromosome:RGSC3.4:9:1:113440463:1 105321229 ID35093 U +
TGACATATTATTTCAATCAGTTATGATAAGT
>9 dna:chromosome chromosome:RGSC3.4:9:1:113440463:1 105321252 ID38513 U +
TGATAAGTGTATGATATTCCTAGGGTGTA
>9 dna:chromosome chromosome:RGSC3.4:9:1:113440463:1 105321259 ID52288 M +
TGTATGATATTCCTAGGGTGTA
>9 dna:chromosome chromosome:RGSC3.4:9:1:113440463:1 105321285 ID48378 U +
TGGGAACATTGCCATTTAAAAGAGGA
>9 dna:chromosome chromosome:RGSC3.4:9:1:113440463:1 105321285 ID48379 U +
TGGGAACATTGCCATTTAAAAGAGGAACTAT
>9 dna:chromosome chromosome:RGSC3.4:9:1:113440463:1 105321325 ID30520 U +
TCTCTGGAATCTGACTTGTGCACAGTAGA
>9 dna:chromosome chromosome:RGSC3.4:9:1:113440463:1 105321350 ID17160 U +
TAGAATTCGGTTTGTCTGTGGTAGGTTAGT
>9 dna:chromosome chromosome:RGSC3.4:9:1:113440463:1 105321355 ID58633 U +
TTCGGTTTGTCTGTGGTAGGTTAGT
>9 dna:chromosome chromosome:RGSC3.4:9:1:113440463:1 105321413 ID8580 M +
GGCTGCTTCTGAGTGTGGATGGGCTTTGT
>9 dna:chromosome chromosome:RGSC3.4:9:1:113440463:1 105321420 ID30873 U +
TCTGAGTGTGGATGGGCTTTGTCCAAGGT
>9 dna:chromosome chromosome:RGSC3.4:9:1:113440463:1 105321422 ID38230 U +
TGAGTGTGGATGGGCTTTGTCCAAGGTTC
>9 dna:chromosome chromosome:RGSC3.4:9:1:113440463:1 105321460 ID13239 U +
TAATGTGTCCTAGGCTTAAGCCCTCAGCTT
>9 dna:chromosome chromosome:RGSC3.4:9:1:113440463:1 105321511 ID41724 M +
TGCATTTGCAATTAGTACTCATCAGGTGA
>9 dna:chromosome chromosome:RGSC3.4:9:1:113440463:1 105321523 ID20017 U +
TAGTACTCATCAGGTGACACAAGTGGATTC
>9 dna:chromosome chromosome:RGSC3.4:9:1:113440463:1 105321530 ID4069 U +
CATCAGGTGACACAAGTGGATTCCCAGTGA
>9 dna:chromosome chromosome:RGSC3.4:9:1:113440463:1 105321645 ID10613 U +
TAAAGTCCTATCCTAGAGAAACCAATCTGT
>9 dna:chromosome chromosome:RGSC3.4:9:1:113440463:1 105321687 ID48494 M -
TGGGAAGGTGTTATACACAGGCCTCCTGC
>9 dna:chromosome chromosome:RGSC3.4:9:1:113440463:1 105321703 ID11112 U +
TAACACCTTCCCAAGTGTGAGGGCCTTAGC
>9 dna:chromosome chromosome:RGSC3.4:9:1:113440463:1 105321855 ID42594 U +
TGCCCAAAAGGCAAGGTCTCCTGAGA
>9 dna:chromosome chromosome:RGSC3.4:9:1:113440463:1 105322032 ID9422 U +
GTGTCCTGAACAGACACGGGCAAGAT
>9 dna:chromosome chromosome:RGSC3.4:9:1:113440463:1 105322057 ID23487 M +
TCAATGCCTCTTCCTTATGGGGAAAACTGA
>9 dna:chromosome chromosome:RGSC3.4:9:1:113440463:1 105322180 ID59849 M +
TTGATATTAAGTGTGTCCCCATTATTTCC
>9 dna:chromosome chromosome:RGSC3.4:9:1:113440463:1 105322221 ID40838 M +
TGCACAGATGCACACATGATATGTGTCACACC
>9 dna:chromosome chromosome:RGSC3.4:9:1:113440463:1 105322237 ID38847 M +
TGATATGTGTCACACCAAAGTCACAGAACAT
>9 dna:chromosome chromosome:RGSC3.4:9:1:113440463:1 105322250 ID27989 M -
TCCTAGCCCTCCATGTTCTGTGACTTTGGT
>9 dna:chromosome chromosome:RGSC3.4:9:1:113440463:1 105322334 ID22769 U +
TATTTGGTGAAGCACAGAGTTTCTGAATATT
>9 dna:chromosome chromosome:RGSC3.4:9:1:113440463:1 105322492 ID30787 M -
TCTGAGATGAGGGCACAGGGCTCCT
>9 dna:chromosome chromosome:RGSC3.4:9:1:113440463:1 105322645 ID40598 U +
TGCAAGTCATGACTTTACATTGCTGTTTGC
>9 dna:chromosome chromosome:RGSC3.4:9:1:113440463:1 105322849 ID42224 M +
TGCCAGAGCATGACAAATACAGAGGTGAAT
>9 dna:chromosome chromosome:RGSC3.4:9:1:113440463:1 105323302 ID23306 U +
TCAAGATGAATATTAAGGTATTAAAGAAA
>9 dna:chromosome chromosome:RGSC3.4:9:1:113440463:1 105323346 ID34344 U +
TGAATTCAGAAGCTGTTACTTTT
>9 dna:chromosome chromosome:RGSC3.4:9:1:113440463:1 105323346 ID34345 U +
TGAATTCAGAAGCTGTTACTTTTGGAGAACA
>9 dna:chromosome chromosome:RGSC3.4:9:1:113440463:1 105323381 ID14721 U +
TACCAAAACAAAGGTAGTGCTGATGCTTC
>9 dna:chromosome chromosome:RGSC3.4:9:1:113440463:1 105323381 ID14722 U +
TACCAAAACAAAGGTAGTGCTGATGCTTCT
>9 dna:chromosome chromosome:RGSC3.4:9:1:113440463:1 105323401 ID39453 U +
TGATGCTTCTCTGTGCTTTCCCGGGTAGT
>9 dna:chromosome chromosome:RGSC3.4:9:1:113440463:1 105323735 ID12572 U -
TAAGTGAGAAGGAAACATCACGTGCTTAAGT
>9 dna:chromosome chromosome:RGSC3.4:9:1:113440463:1 105323866 ID29097 U +
TCCTTGTGATACTAAGAATCTGCGTAGGC
>9 dna:chromosome chromosome:RGSC3.4:9:1:113440463:1 105323870 ID53659 U +
TGTGATACTAAGAATCTGCGTAGGCCTTT
>9 dna:chromosome chromosome:RGSC3.4:9:1:113440463:1 105323923 ID41035 U +
TGCACTTGAGTGCTTTGTTTCCTAGCTGGT
>9 dna:chromosome chromosome:RGSC3.4:9:1:113440463:1 105323941 ID58388 M +
TTCCTAGCTGGTACAACTGTTTGGGAA
>9 dna:chromosome chromosome:RGSC3.4:9:1:113440463:1 105323966 ID488 U +
AAGGCTTAGGTAGTCTGGTCTTGAGGAA
>9 dna:chromosome chromosome:RGSC3.4:9:1:113440463:1 105324109 ID43394 U +
TGCCTTTGTTGTACCACAGTAGACTCTCAGT
>9 dna:chromosome chromosome:RGSC3.4:9:1:113440463:1 105324135 ID24655 U +
TCAGTGTATGAGTCTGAGTTACAATTCACT
>9 dna:chromosome chromosome:RGSC3.4:9:1:113440463:1 105324178 ID44623 M -
TGCTGTAGTAAGACACCATGACCAAGACA
>9 dna:chromosome chromosome:RGSC3.4:9:1:113440463:1 105324223 ID1873 U +
AGGCTTCAGTAGCTATGCTTCTGTGGGTC
>9 dna:chromosome chromosome:RGSC3.4:9:1:113440463:1 105324291 ID15012 U +
TACCATTTGGAGGTTGCTAACAAGTAGGTT
>9 dna:chromosome chromosome:RGSC3.4:9:1:113440463:1 105324298 ID46661 U +
TGGAGGTTGCTAACAAGTAGGTTGTTTGG
>9 dna:chromosome chromosome:RGSC3.4:9:1:113440463:1 105324355 ID19517 U +
TAGGGATGTCTATGATCCAAAAACGGTGA
>9 dna:chromosome chromosome:RGSC3.4:9:1:113440463:1 105324440 ID29270 U -
TCGAAATGTCTGACTCAGCACTGCCTTCA
>9 dna:chromosome chromosome:RGSC3.4:9:1:113440463:1 105324452 ID38035 U +
TGAGTCAGACATTTCGAGATCAGC
>9 dna:chromosome chromosome:RGSC3.4:9:1:113440463:1 105324602 ID30407 U +
TCTCGGTTGCACAGATATGTGTTCATGTC
>9 dna:chromosome chromosome:RGSC3.4:9:1:113440463:1 105324619 ID54547 U +
TGTGTTCATGTCTTCTCAAGGAATGCT
>9 dna:chromosome chromosome:RGSC3.4:9:1:113440463:1 105324801 ID49405 U -
TGGGCTAGACATCCAATCCTCATGCCTCTC
>9 dna:chromosome chromosome:RGSC3.4:9:1:113440463:1 105324950 ID24152 U -
TCAGAATGGAGCCCAATCCCAACCTGAAC
>9 dna:chromosome chromosome:RGSC3.4:9:1:113440463:1 105325259 ID1089 U -
ACGGTGTCTATTGCGGGATAGAGGCTGA
>9 dna:chromosome chromosome:RGSC3.4:9:1:113440463:1 105325530 ID36367 U +
TGAGAATCAAGGTGTTTAAAATTCAT
>9 dna:chromosome chromosome:RGSC3.4:9:1:113440463:1 105325943 ID20031 M +
TAGTAGACAAAGGAACAGATAAGCACAGT
>9 dna:chromosome chromosome:RGSC3.4:9:1:113440463:1 105325973 ID40121 M +
TGATTTGAAAATCATGGAGCGCTTC
>9 dna:chromosome chromosome:RGSC3.4:9:1:113440463:1 105325973 ID40122 M +
TGATTTGAAAATCATGGAGCGCTTCTGTC
>9 dna:chromosome chromosome:RGSC3.4:9:1:113440463:1 105326257 ID11032 M +
TAACAAGAACACTGGTGGTGATGTATAAA
>9 dna:chromosome chromosome:RGSC3.4:9:1:113440463:1 105326265 ID803 M +
ACACTGGTGGTGATGTATAAAACTAGT
>9 dna:chromosome chromosome:RGSC3.4:9:1:113440463:1 105326368 ID15176 M +
TACCTACACCCAACATGGCTCC
>9 dna:chromosome chromosome:RGSC3.4:9:1:113440463:1 105326642 ID1770 M +
AGGAAGTGTAAGAGGAATTTTCCTTGGT
>9 dna:chromosome chromosome:RGSC3.4:9:1:113440463:1 105326685 ID9967 M +
TAAAAGGATGTGGATGCTGTTCAAA
>9 dna:chromosome chromosome:RGSC3.4:9:1:113440463:1 105326685 ID9968 M +
TAAAAGGATGTGGATGCTGTTCAAAGTTT
>9 dna:chromosome chromosome:RGSC3.4:9:1:113440463:1 105326942 ID57025 M +
TTAGTCCTGCTCATTCTCTGTTGTACCCAGG
>9 dna:chromosome chromosome:RGSC3.4:9:1:113440463:1 105327611 ID27792 U +
TCCTAATCTGAATGGTCCTCAAGAGAACTC
>9 dna:chromosome chromosome:RGSC3.4:9:1:113440463:1 105327619 ID34250 U +
TGAATGGTCCTCAAGAGAACTCGA
>9 dna:chromosome chromosome:RGSC3.4:9:1:113440463:1 105328655 ID41970 U +
TGCCAAGTTAACAAGGTTGAGGGCCCCT
>9 dna:chromosome chromosome:RGSC3.4:9:1:113440463:1 105328886 ID41093 U +
TGCAGAAGGTTTACAACAACTCCAACTCTG
>9 dna:chromosome chromosome:RGSC3.4:9:1:113440463:1 105328886 ID41094 U +
TGCAGAAGGTTTACAACAACTCCAACTCTGT
>9 dna:chromosome chromosome:RGSC3.4:9:1:113440463:1 105329421 ID37988 U +
TGAGTAGAGATGTAGTCTACATGGTTC
>9 dna:chromosome chromosome:RGSC3.4:9:1:113440463:1 105330179 ID7026 U +
GAGGAGACAATTTCTCAGAGTTAGGTGAT
>9 dna:chromosome chromosome:RGSC3.4:9:1:113440463:1 105330317 ID32598 U +
TGAAACTGAACAGATTCTCTAAGTCCCTC
>9 dna:chromosome chromosome:RGSC3.4:9:1:113440463:1 105330393 ID21769 U +
TATGATGAGACAAGTTATAAAGACAACT
>9 dna:chromosome chromosome:RGSC3.4:9:1:113440463:1 105330712 ID22034 U +
TATGTACTTCAGTCTGCCATGGGCTTACCCT
>9 dna:chromosome chromosome:RGSC3.4:9:1:113440463:1 105331032 ID31581 U +
TCTTAGTGTGTATGCCTTGCTGCTAT
>9 dna:chromosome chromosome:RGSC3.4:9:1:113440463:1 105331960 ID9973 U +
TAAAAGGGAAACCACAACTACTCCAC
>9 dna:chromosome chromosome:RGSC3.4:9:1:113440463:1 105332723 ID11214 U +
TAACAGTGACACACTTCCTCCAAGAAGG
>9 dna:chromosome chromosome:RGSC3.4:9:1:113440463:1 105333464 ID45036 U +
TGCTTGTTCTTGAAGATGGTGTGA
>9 dna:chromosome chromosome:RGSC3.4:9:1:113440463:1 105334014 ID56772 U +
TTACTCACAGACCAGGCACTGGTGTGGTAC
>9 dna:chromosome chromosome:RGSC3.4:9:1:113440463:1 105334154 ID21781 U +
TATGATGGGGACAATTTAGGAGGGA
>9 dna:chromosome chromosome:RGSC3.4:9:1:113440463:1 105334154 ID21782 U +
TATGATGGGGACAATTTAGGAGGGAAC
>9 dna:chromosome chromosome:RGSC3.4:9:1:113440463:1 105334521 ID18967 U +
TAGGACTGAAAAGTGAAGAAGTGCAAATGC
>9 dna:chromosome chromosome:RGSC3.4:9:1:113440463:1 105334767 ID61682 U +
TTTCACATTATAAAGTCCTGCAGACAAAAA
>9 dna:chromosome chromosome:RGSC3.4:9:1:113440463:1 105335216 ID5585 U +
CTGCATCTCTATTGGTTAGGCGCTGG
>9 dna:chromosome chromosome:RGSC3.4:9:1:113440463:1 105335434 ID10123 U +
TAAAATTCTTGAGATGGGTGAGTGGCC
>9 dna:chromosome chromosome:RGSC3.4:9:1:113440463:1 105335521 ID27513 U +
TCCGCCTCGCTTGTTGGGTATTCAGCTTCT
>9 dna:chromosome chromosome:RGSC3.4:9:1:113440463:1 105336714 ID12118 U +
TAAGATTATCCAGCACTGCATCTCGTA
>9 dna:chromosome chromosome:RGSC3.4:9:1:113440463:1 105337194 ID45454 U +
TGGAAAGGGCCCATAAGCTGAGATC
