# Supplementary material for: proTRAC - a software for probabilistic piRNA cluster detection, visualization and analysis
Source: BMC Bioinformatics. 2012 Jan 10;13:5. doi: 10.1186/1471-2105-13-5 (PMC3293768; doi:10.1186/1471-2105-13-5)
Supplement: Additional file 6 — proTRAC results folder containing a picture and a FASTA file for each detected rat cluster. After decompression, the folder can be opened as former session in proTRAC. Alternatively, each file can be opened separately with any standard text-editor or graphic-viewer respectively. [file 1471-2105-13-5-S6.ZIP › proTRAC_results_rat/bidirectional_clusters/Cluster_6.fas]

>12 dna:chromosome chromosome:RGSC3.4:12:1:46782294:1 44271423 ID23612 U -
TCACAAGGAACGTAGTGGCTTTAGATCCC
>12 dna:chromosome chromosome:RGSC3.4:12:1:46782294:1 44271677 ID59872 U -
TTGATGACATTTTCCTTTCGCTAGTCAAC
>12 dna:chromosome chromosome:RGSC3.4:12:1:46782294:1 44271713 ID52211 U -
TGTAGTTCATGGGGTTTATGGTTGG
>12 dna:chromosome chromosome:RGSC3.4:12:1:46782294:1 44271757 ID51867 U -
TGTAACCAATGAACTTAATGGCCATCTC
>12 dna:chromosome chromosome:RGSC3.4:12:1:46782294:1 44271758 ID54253 U -
TGTGTAACCAATGAACTTAATGGCCATCT
>12 dna:chromosome chromosome:RGSC3.4:12:1:46782294:1 44271787 ID3282 U -
CAATCAGAATGGTTGCCCACTGACGTC
>12 dna:chromosome chromosome:RGSC3.4:12:1:46782294:1 44271787 ID25659 U -
TCCAATCAGAATGGTTGCCCACTGACGTC
>12 dna:chromosome chromosome:RGSC3.4:12:1:46782294:1 44271788 ID4304 U -
CCAATCAGAATGGTTGCCCACTGACGT
>12 dna:chromosome chromosome:RGSC3.4:12:1:46782294:1 44271860 ID50466 U -
TGGTATCTTCACCCCTGGGGCCACATT
>12 dna:chromosome chromosome:RGSC3.4:12:1:46782294:1 44271951 ID1441 U -
AGAGGCTCCTCTGATGATGTCTTGAGT
>12 dna:chromosome chromosome:RGSC3.4:12:1:46782294:1 44271953 ID13570 U -
TACAAAGAGGCTCCTCTGATGATGTCTTGA
>12 dna:chromosome chromosome:RGSC3.4:12:1:46782294:1 44271957 ID13569 U -
TACAAAGAGGCTCCTCTGATGATGTC
>12 dna:chromosome chromosome:RGSC3.4:12:1:46782294:1 44272048 ID5210 U -
CTATATACCAACTGTTGTAGCCT
>12 dna:chromosome chromosome:RGSC3.4:12:1:46782294:1 44272303 ID1922 U -
AGGGGAAAAATGCTGCTGAAAACCACTTG
>12 dna:chromosome chromosome:RGSC3.4:12:1:46782294:1 44272648 ID26539 M -
TCCATTTCTTCGACTAGGCTGCCCTCTGA
>12 dna:chromosome chromosome:RGSC3.4:12:1:46782294:1 44272648 ID29313 M -
TCGACTAGGCTGCCCTCTGA
>12 dna:chromosome chromosome:RGSC3.4:12:1:46782294:1 44272655 ID45204 M -
TGCTTTTCCATTTCTTCGACTAGGCTGC
>12 dna:chromosome chromosome:RGSC3.4:12:1:46782294:1 44272686 ID32220 M -
TGAAAAAGGCTGTCTCACCTGACCATAC
>12 dna:chromosome chromosome:RGSC3.4:12:1:46782294:1 44273056 ID26539 M -
TCCATTTCTTCGACTAGGCTGCCCTCTGA
>12 dna:chromosome chromosome:RGSC3.4:12:1:46782294:1 44273056 ID29313 M -
TCGACTAGGCTGCCCTCTGA
>12 dna:chromosome chromosome:RGSC3.4:12:1:46782294:1 44273063 ID45204 M -
TGCTTTTCCATTTCTTCGACTAGGCTGC
>12 dna:chromosome chromosome:RGSC3.4:12:1:46782294:1 44273094 ID32220 M -
TGAAAAAGGCTGTCTCACCTGACCATAC
>12 dna:chromosome chromosome:RGSC3.4:12:1:46782294:1 44273160 ID52184 U -
TGTAGGTGATTTTCGTGACCCTGGGGCTGC
>12 dna:chromosome chromosome:RGSC3.4:12:1:46782294:1 44273202 ID27066 U -
TCCCCGTCGGCAGGCATGCGAGGTGCAAC
>12 dna:chromosome chromosome:RGSC3.4:12:1:46782294:1 44273212 ID54110 U -
TGTGGATCATCCCCGTCGGCAGGCATGC
>12 dna:chromosome chromosome:RGSC3.4:12:1:46782294:1 44273244 ID29775 U -
TCTACAGGATGCTGCCCTATCTTGTCATA
>12 dna:chromosome chromosome:RGSC3.4:12:1:46782294:1 44273256 ID49808 U -
TGGGTCCGCCATTTCTACAGGATGCTGCCC
>12 dna:chromosome chromosome:RGSC3.4:12:1:46782294:1 44273315 ID61511 U -
TTTAGAGTTTGTTTCACACTGGGCAAG
>12 dna:chromosome chromosome:RGSC3.4:12:1:46782294:1 44273316 ID61510 U -
TTTAGAGTTTGTTTCACACTGGGCAA
>12 dna:chromosome chromosome:RGSC3.4:12:1:46782294:1 44273334 ID58879 U -
TTCTATTTTGAGAAGCCTCCTTATTTAGAGT
>12 dna:chromosome chromosome:RGSC3.4:12:1:46782294:1 44273416 ID34715 U -
TGACAATTGTCATTGAGGATTGGCC
>12 dna:chromosome chromosome:RGSC3.4:12:1:46782294:1 44273447 ID44301 U -
TGCTCTTACAAATTGCTGGCTGCTTCTCT
>12 dna:chromosome chromosome:RGSC3.4:12:1:46782294:1 44273448 ID44300 U -
TGCTCTTACAAATTGCTGGCTGCTTCTC
>12 dna:chromosome chromosome:RGSC3.4:12:1:46782294:1 44273450 ID61169 U -
TTGTGCTCTTACAAATTGCTGGCTGCTTC
>12 dna:chromosome chromosome:RGSC3.4:12:1:46782294:1 44273451 ID54002 U -
TGTGCTCTTACAAATTGCTGGCTGCTT
>12 dna:chromosome chromosome:RGSC3.4:12:1:46782294:1 44273489 ID21210 U -
TATCAACTGACCCCTCGTTTTATTGCTTGC
>12 dna:chromosome chromosome:RGSC3.4:12:1:46782294:1 44273493 ID24450 U -
TCAGCTATCAACTGACCCCTCGTTTTATTGC
>12 dna:chromosome chromosome:RGSC3.4:12:1:46782294:1 44273507 ID8818 U +
GGTCAGTTGATAGCTGAAGGTCGGTAGGCTG
>12 dna:chromosome chromosome:RGSC3.4:12:1:46782294:1 44273518 ID31510 U -
TCTTACACGACAGCCTACCGACCTTCAGCT
>12 dna:chromosome chromosome:RGSC3.4:12:1:46782294:1 44273519 ID31509 U -
TCTTACACGACAGCCTACCGACCTTCAGC
>12 dna:chromosome chromosome:RGSC3.4:12:1:46782294:1 44273519 ID59176 U -
TTCTTACACGACAGCCTACCGACCTTCAGC
>12 dna:chromosome chromosome:RGSC3.4:12:1:46782294:1 44273534 ID22995 U -
TCAAACGGAACCCCCTTCTTACACGACAGC
>12 dna:chromosome chromosome:RGSC3.4:12:1:46782294:1 44273546 ID5846 U -
CTTCAAACGGAACCCCCTTC
>12 dna:chromosome chromosome:RGSC3.4:12:1:46782294:1 44273546 ID21821 U -
TATGATTGCCTCTTCAAACGGAACCCCCTTC
>12 dna:chromosome chromosome:RGSC3.4:12:1:46782294:1 44273546 ID39970 U -
TGATTGCCTCTTCAAACGGAACCCCCTTC
>12 dna:chromosome chromosome:RGSC3.4:12:1:46782294:1 44273558 ID55293 U -
TGTTGTTGTTCTATGATTGCCTCTTCAAAC
>12 dna:chromosome chromosome:RGSC3.4:12:1:46782294:1 44273559 ID9554 U -
GTTGTTGTTCTATGATTGCCTCTTCAAA
>12 dna:chromosome chromosome:RGSC3.4:12:1:46782294:1 44273559 ID55292 U -
TGTTGTTGTTCTATGATTGCCTCTTCAAA
>12 dna:chromosome chromosome:RGSC3.4:12:1:46782294:1 44273564 ID257 U -
AACGATGTTGTTGTTCTATGATTGCCTCT
>12 dna:chromosome chromosome:RGSC3.4:12:1:46782294:1 44273564 ID1068 U -
ACGATGTTGTTGTTCTATGATTGCCTCT
>12 dna:chromosome chromosome:RGSC3.4:12:1:46782294:1 44273564 ID33360 U -
TGAACGATGTTGTTGTTCTATGATTGCCTCT
>12 dna:chromosome chromosome:RGSC3.4:12:1:46782294:1 44273565 ID33359 U -
TGAACGATGTTGTTGTTCTATGATTGCCTC
>12 dna:chromosome chromosome:RGSC3.4:12:1:46782294:1 44273568 ID44348 U -
TGCTGAACGATGTTGTTGTTCTATGATTGC
>12 dna:chromosome chromosome:RGSC3.4:12:1:46782294:1 44273569 ID44347 U -
TGCTGAACGATGTTGTTGTTCTATGATTG
>12 dna:chromosome chromosome:RGSC3.4:12:1:46782294:1 44273574 ID10584 U -
TAAAGGTGCTGAACGATGTTGTTGTTCTAT
>12 dna:chromosome chromosome:RGSC3.4:12:1:46782294:1 44273574 ID56343 U -
TTAAAGGTGCTGAACGATGTTGTTGTTCTAT
>12 dna:chromosome chromosome:RGSC3.4:12:1:46782294:1 44273575 ID10583 U -
TAAAGGTGCTGAACGATGTTGTTGTTCTA
>12 dna:chromosome chromosome:RGSC3.4:12:1:46782294:1 44273575 ID56342 U -
TTAAAGGTGCTGAACGATGTTGTTGTTCTA
>12 dna:chromosome chromosome:RGSC3.4:12:1:46782294:1 44273576 ID10582 U -
TAAAGGTGCTGAACGATGTTGTTGTTCT
>12 dna:chromosome chromosome:RGSC3.4:12:1:46782294:1 44273576 ID56341 U -
TTAAAGGTGCTGAACGATGTTGTTGTTCT
>12 dna:chromosome chromosome:RGSC3.4:12:1:46782294:1 44273577 ID56340 U -
TTAAAGGTGCTGAACGATGTTGTTGTTC
>12 dna:chromosome chromosome:RGSC3.4:12:1:46782294:1 44273578 ID28841 U -
TCCTTAAAGGTGCTGAACGATGTTGTTGTT
>12 dna:chromosome chromosome:RGSC3.4:12:1:46782294:1 44273579 ID5793 U -
CTTAAAGGTGCTGAACGATGTTGTTGT
>12 dna:chromosome chromosome:RGSC3.4:12:1:46782294:1 44273579 ID28840 U -
TCCTTAAAGGTGCTGAACGATGTTGTTGT
>12 dna:chromosome chromosome:RGSC3.4:12:1:46782294:1 44273580 ID28839 U -
TCCTTAAAGGTGCTGAACGATGTTGTTG
>12 dna:chromosome chromosome:RGSC3.4:12:1:46782294:1 44273581 ID5792 U -
CTTAAAGGTGCTGAACGATGTTGTT
>12 dna:chromosome chromosome:RGSC3.4:12:1:46782294:1 44273581 ID28838 U -
TCCTTAAAGGTGCTGAACGATGTTGTT
>12 dna:chromosome chromosome:RGSC3.4:12:1:46782294:1 44273581 ID30384 U -
TCTCCTTAAAGGTGCTGAACGATGTTGTT
>12 dna:chromosome chromosome:RGSC3.4:12:1:46782294:1 44273581 ID56339 U -
TTAAAGGTGCTGAACGATGTTGTT
>12 dna:chromosome chromosome:RGSC3.4:12:1:46782294:1 44273582 ID28837 U -
TCCTTAAAGGTGCTGAACGATGTTGT
>12 dna:chromosome chromosome:RGSC3.4:12:1:46782294:1 44273623 ID3064 U -
ATTTTTGTAGATGGTGCGGACTTCTCCTCAA
>12 dna:chromosome chromosome:RGSC3.4:12:1:46782294:1 44273624 ID62596 U -
TTTTGTAGATGGTGCGGACTTCTCCTCA
>12 dna:chromosome chromosome:RGSC3.4:12:1:46782294:1 44273625 ID719 U -
AATTTTTGTAGATGGTGCGGACTTCTCCTC
>12 dna:chromosome chromosome:RGSC3.4:12:1:46782294:1 44273625 ID3063 U -
ATTTTTGTAGATGGTGCGGACTTCTCCTC
>12 dna:chromosome chromosome:RGSC3.4:12:1:46782294:1 44273625 ID52136 U -
TGTAGATGGTGCGGACTTCTCCTC
>12 dna:chromosome chromosome:RGSC3.4:12:1:46782294:1 44273625 ID61001 U -
TTGTAGATGGTGCGGACTTCTCCTC
>12 dna:chromosome chromosome:RGSC3.4:12:1:46782294:1 44273625 ID62219 U -
TTTGTAGATGGTGCGGACTTCTCCTC
>12 dna:chromosome chromosome:RGSC3.4:12:1:46782294:1 44273625 ID62595 U -
TTTTGTAGATGGTGCGGACTTCTCCTC
>12 dna:chromosome chromosome:RGSC3.4:12:1:46782294:1 44273626 ID3062 U -
ATTTTTGTAGATGGTGCGGACTTCTCCT
>12 dna:chromosome chromosome:RGSC3.4:12:1:46782294:1 44273626 ID62594 U -
TTTTGTAGATGGTGCGGACTTCTCCT
>12 dna:chromosome chromosome:RGSC3.4:12:1:46782294:1 44273627 ID3061 U -
ATTTTTGTAGATGGTGCGGACTTCTCC
>12 dna:chromosome chromosome:RGSC3.4:12:1:46782294:1 44273628 ID3060 U -
ATTTTTGTAGATGGTGCGGACTTCTC
>12 dna:chromosome chromosome:RGSC3.4:12:1:46782294:1 44273723 ID24531 U -
TCAGGGTCTGATGTGGCTTTGTTTGCAGC
>12 dna:chromosome chromosome:RGSC3.4:12:1:46782294:1 44273889 ID20523 U -
TAGTTATGGTTTGCCCAGTTATCAACAGC
>12 dna:chromosome chromosome:RGSC3.4:12:1:46782294:1 44273907 ID62089 U -
TTTGATGTCTAGAGCCTTTAGTTATGGTT
>12 dna:chromosome chromosome:RGSC3.4:12:1:46782294:1 44273954 ID62600 U -
TTTTGTTGCACGCTGCCATATATACCCTGC
>12 dna:chromosome chromosome:RGSC3.4:12:1:46782294:1 44273966 ID60979 U -
TTGTACACAATTTTGTTGCACGCTGCCA
>12 dna:chromosome chromosome:RGSC3.4:12:1:46782294:1 44273993 ID39880 U -
TGATTCCGATTTAGAGAAAATGTTGTCCT
>12 dna:chromosome chromosome:RGSC3.4:12:1:46782294:1 44273994 ID21813 U -
TATGATTCCGATTTAGAGAAAATGTTGTCC
>12 dna:chromosome chromosome:RGSC3.4:12:1:46782294:1 44274005 ID47872 U -
TGGCCTTCTTTATGATTCCGATTTAGAGA
>12 dna:chromosome chromosome:RGSC3.4:12:1:46782294:1 44274219 ID17852 U -
TAGATGTGCGACGCTTCTTAGTTGAGCCTT
>12 dna:chromosome chromosome:RGSC3.4:12:1:46782294:1 44274223 ID20044 U -
TAGTAGATGTGCGACGCTTCTTAGTTGAG
>12 dna:chromosome chromosome:RGSC3.4:12:1:46782294:1 44274227 ID42917 U -
TGCCTAGTAGATGTGCGACGCTTCTTAGT
>12 dna:chromosome chromosome:RGSC3.4:12:1:46782294:1 44274248 ID47684 U -
TGGCCAAGTTGAGAGCAGGACTGCCTAGT
>12 dna:chromosome chromosome:RGSC3.4:12:1:46782294:1 44274356 ID46846 U -
TGGATCCTTGGGAAGTCGAACTTCTCCTC
>12 dna:chromosome chromosome:RGSC3.4:12:1:46782294:1 44274362 ID11072 U -
TAACAATGGATCCTTGGGAAGTCGAACTT
>12 dna:chromosome chromosome:RGSC3.4:12:1:46782294:1 44274502 ID36631 U -
TGAGAGATCCCATCACCTGTGTTCAAATGC
>12 dna:chromosome chromosome:RGSC3.4:12:1:46782294:1 44274516 ID34247 U -
TGAATGGTAAGAGCTGAGAGATCCCATCAC
>12 dna:chromosome chromosome:RGSC3.4:12:1:46782294:1 44274532 ID62085 U -
TTTGATGGAGGAAAATGAATGGTAAGAGC
>12 dna:chromosome chromosome:RGSC3.4:12:1:46782294:1 44274572 ID15375 U -
TACCTTCCTGATGGTTCTATGGAGGCAGC
>12 dna:chromosome chromosome:RGSC3.4:12:1:46782294:1 44274600 ID46013 U -
TGGAATGCACGTTTTCCAGGACTTCCACAT
>12 dna:chromosome chromosome:RGSC3.4:12:1:46782294:1 44274619 ID25058 U -
TCATTAACAACTGTTTGCTGGAATGCACG
>12 dna:chromosome chromosome:RGSC3.4:12:1:46782294:1 44274737 ID33715 U -
TGAAGCACCTGCTCTGAATACTGAGG
>12 dna:chromosome chromosome:RGSC3.4:12:1:46782294:1 44274770 ID6929 U -
GAGATTTCCAACTCCTAGAAACTGGGTATA
>12 dna:chromosome chromosome:RGSC3.4:12:1:46782294:1 44275594 ID2389 U -
ATCCAGCTGCCCTTATACTCGTGTGTGAGA
>12 dna:chromosome chromosome:RGSC3.4:12:1:46782294:1 44275633 ID46064 U -
TGGAATTAAAGATGCTGCCACCATGCCCA
>12 dna:chromosome chromosome:RGSC3.4:12:1:46782294:1 44275636 ID9315 U -
GTGCTGGAATTAAAGATGCTGCCACCATGC
>12 dna:chromosome chromosome:RGSC3.4:12:1:46782294:1 44275650 ID45140 U -
TGCTTTGCGAGTGCTGGAATTAAAGA
>12 dna:chromosome chromosome:RGSC3.4:12:1:46782294:1 44276241 ID46033 U -
TGGAATGGTTTTTCATTGATGTAGCAGT
>12 dna:chromosome chromosome:RGSC3.4:12:1:46782294:1 44279929 ID10299 U -
TAAACTACATTTAAGGATTGGTCCAATGCC
>12 dna:chromosome chromosome:RGSC3.4:12:1:46782294:1 44279937 ID49772 U -
TGGGTATATAAACTACATTTAAGGATTGGT
>12 dna:chromosome chromosome:RGSC3.4:12:1:46782294:1 44280088 ID4332 U -
CCACCATTTACTCAGGTTTTCTGGTGCACA
>12 dna:chromosome chromosome:RGSC3.4:12:1:46782294:1 44280097 ID6368 U -
GAATAACCACCATTTACTCAGGTTTTC
>12 dna:chromosome chromosome:RGSC3.4:12:1:46782294:1 44280200 ID36795 U -
TGAGAGTTGGACTCTGTGTGCACTGGC
>12 dna:chromosome chromosome:RGSC3.4:12:1:46782294:1 44280384 ID43546 M -
TGCGTGCTCACAAAGCCCAGGCTGGCACAT
>12 dna:chromosome chromosome:RGSC3.4:12:1:46782294:1 44280570 ID48525 M -
TGGGAATAAGTACATGCTGCTCTCAGCTC
>12 dna:chromosome chromosome:RGSC3.4:12:1:46782294:1 44280887 ID48371 U -
TGGGAACAGTGCCTGGGTGTCCTCCT
>12 dna:chromosome chromosome:RGSC3.4:12:1:46782294:1 44281117 ID24556 M -
TCAGGTTGCTGGAATGAGAGGCTGAGGT
>12 dna:chromosome chromosome:RGSC3.4:12:1:46782294:1 44281140 ID8148 M -
GGAAATTCAAGTGTGAGCACACACTCAGG
>12 dna:chromosome chromosome:RGSC3.4:12:1:46782294:1 44281146 ID7787 M -
GCCTGAGGAAATTCAAGTGTGAGCACACA
>12 dna:chromosome chromosome:RGSC3.4:12:1:46782294:1 44281149 ID43076 M -
TGCCTGAGGAAATTCAAGTGTGAGCAC
>12 dna:chromosome chromosome:RGSC3.4:12:1:46782294:1 44281151 ID6564 M -
GACAGATGCCTGAGGAAATTCAAGTGTGAGC
>12 dna:chromosome chromosome:RGSC3.4:12:1:46782294:1 44281152 ID6563 M -
GACAGATGCCTGAGGAAATTCAAGTGTGAG
>12 dna:chromosome chromosome:RGSC3.4:12:1:46782294:1 44281155 ID53375 M -
TGTGACAGATGCCTGAGGAAATTCAAGTGT
>12 dna:chromosome chromosome:RGSC3.4:12:1:46782294:1 44281179 ID34305 M -
TGAATGTGTTGCCCAGGCCCATGTGAC
>12 dna:chromosome chromosome:RGSC3.4:12:1:46782294:1 44281186 ID3660 M -
CAGAATGAATGTGTTGCCCAGGCCC
>12 dna:chromosome chromosome:RGSC3.4:12:1:46782294:1 44281228 ID3141 M -
CAAATACTTGGAAGGTGTGAGTAAA
>12 dna:chromosome chromosome:RGSC3.4:12:1:46782294:1 44281231 ID47309 M -
TGGCACAAATACTTGGAAGGTGTGAGT
>12 dna:chromosome chromosome:RGSC3.4:12:1:46782294:1 44281232 ID60573 M -
TTGGCACAAATACTTGGAAGGTGTGAG
>12 dna:chromosome chromosome:RGSC3.4:12:1:46782294:1 44281272 ID57692 M -
TTCACTTGTGTGCCATTGGTCTTGGCCAT
>12 dna:chromosome chromosome:RGSC3.4:12:1:46782294:1 44281278 ID31996 M -
TCTTTCACTTGTGTGCCATTGGTCTT
>12 dna:chromosome chromosome:RGSC3.4:12:1:46782294:1 44281286 ID43250 M -
TGCCTTCTCTTTCACTTGTGTGCCA
>12 dna:chromosome chromosome:RGSC3.4:12:1:46782294:1 44281302 ID49650 M -
TGGGGTAAAGAACTGACTTCTGCCTTCTC
>12 dna:chromosome chromosome:RGSC3.4:12:1:46782294:1 44281308 ID45931 M -
TGGAAGTTTGGGGTAAAGAACTGACTTCTGC
>12 dna:chromosome chromosome:RGSC3.4:12:1:46782294:1 44281376 ID14436 M -
TACATACCCTAGAGCCCGGGCAGCCA
>12 dna:chromosome chromosome:RGSC3.4:12:1:46782294:1 44281381 ID18614 M -
TAGCTCTTTCTACATACCCTAGAGCCCGGGC
>12 dna:chromosome chromosome:RGSC3.4:12:1:46782294:1 44281393 ID24523 M -
TCAGGGCAGCTAGCTCTTTCTACATACCC
>12 dna:chromosome chromosome:RGSC3.4:12:1:46782294:1 44281402 ID14484 M -
TACATATGCTCAGGGCAGCTAGCTCTTTC
>12 dna:chromosome chromosome:RGSC3.4:12:1:46782294:1 44281493 ID7516 M -
GCAGCCATCTAGGAGAAGCTGGGG
>12 dna:chromosome chromosome:RGSC3.4:12:1:46782294:1 44281497 ID49188 M -
TGGGATTGCAGCCATCTAGGAGAAGCT
>12 dna:chromosome chromosome:RGSC3.4:12:1:46782294:1 44281535 ID29022 M -
TCCTTGAGATGTCCTGTAAGCTGGAGC
>12 dna:chromosome chromosome:RGSC3.4:12:1:46782294:1 44281547 ID40714 M -
TGCAATGTCACTGGATCCTTGAGATGTCCT
>12 dna:chromosome chromosome:RGSC3.4:12:1:46782294:1 44281548 ID40713 M -
TGCAATGTCACTGGATCCTTGAGATGTCC
>12 dna:chromosome chromosome:RGSC3.4:12:1:46782294:1 44281550 ID40712 M -
TGCAATGTCACTGGATCCTTGAGATGT
>12 dna:chromosome chromosome:RGSC3.4:12:1:46782294:1 44281551 ID40711 M -
TGCAATGTCACTGGATCCTTGAGATG
>12 dna:chromosome chromosome:RGSC3.4:12:1:46782294:1 44281567 ID35216 M +
TGACATTGCATGGGTGGTTCGTTAGTACACA
>12 dna:chromosome chromosome:RGSC3.4:12:1:46782294:1 44281577 ID52938 M -
TGTCTAGTGTGTACTAACGAACCACCCA
>12 dna:chromosome chromosome:RGSC3.4:12:1:46782294:1 44281701 ID14882 M -
TACCAGAGGTAACGAAATCAGTAAACAGTA
>12 dna:chromosome chromosome:RGSC3.4:12:1:46782294:1 44281702 ID14881 M -
TACCAGAGGTAACGAAATCAGTAAACAGT
>12 dna:chromosome chromosome:RGSC3.4:12:1:46782294:1 44281739 ID49977 U -
TGGGTGTTCACGGCGCAAGTCTGCAAACTCT
>12 dna:chromosome chromosome:RGSC3.4:12:1:46782294:1 44281740 ID49976 U -
TGGGTGTTCACGGCGCAAGTCTGCAAACTC
>12 dna:chromosome chromosome:RGSC3.4:12:1:46782294:1 44281742 ID31216 U -
TCTGGGTGTTCACGGCGCAAGTCTGCAAAC
>12 dna:chromosome chromosome:RGSC3.4:12:1:46782294:1 44281754 ID46194 U -
TGGACACATCTGGGTGTTCACGGCGC
>12 dna:chromosome chromosome:RGSC3.4:12:1:46782294:1 44281781 ID41327 M -
TGCAGTCTTTTTTATGCAAGGGTC
>12 dna:chromosome chromosome:RGSC3.4:12:1:46782294:1 44281842 ID18175 U -
TAGCAGTGGTGTCCAAATGCTTGCCCATC
>12 dna:chromosome chromosome:RGSC3.4:12:1:46782294:1 44281845 ID15730 U -
TACTAGCAGTGGTGTCCAAATGCTTGCCC
>12 dna:chromosome chromosome:RGSC3.4:12:1:46782294:1 44281882 ID37460 M -
TGAGCTGGAAACTCCTGCTCTGCTCAC
>12 dna:chromosome chromosome:RGSC3.4:12:1:46782294:1 44281920 ID11159 M -
TAACAGATGCAAGGACGTGACTGGCGAGT
>12 dna:chromosome chromosome:RGSC3.4:12:1:46782294:1 44281920 ID56439 M -
TTAACAGATGCAAGGACGTGACTGGCGAGT
>12 dna:chromosome chromosome:RGSC3.4:12:1:46782294:1 44281929 ID27506 U -
TCCGCAGACTTAACAGATGCAAGGACGTGA
>12 dna:chromosome chromosome:RGSC3.4:12:1:46782294:1 44281990 ID56899 M -
TTAGAGCTGTCTTCAGAGCTTTCCT
>12 dna:chromosome chromosome:RGSC3.4:12:1:46782294:1 44281999 ID45674 M -
TGGAACTCTGGTTAGAGCTGTCTTCAG
>12 dna:chromosome chromosome:RGSC3.4:12:1:46782294:1 44282000 ID45673 M -
TGGAACTCTGGTTAGAGCTGTCTTCA
>12 dna:chromosome chromosome:RGSC3.4:12:1:46782294:1 44282001 ID45672 M -
TGGAACTCTGGTTAGAGCTGTCTTC
>12 dna:chromosome chromosome:RGSC3.4:12:1:46782294:1 44282041 ID46981 M -
TGGATGGTAGTGCACTGGGGGCCAGGG
>12 dna:chromosome chromosome:RGSC3.4:12:1:46782294:1 44282057 ID38346 M -
TGAGTTGTGTGGCTCTGGATGGTAGT
>12 dna:chromosome chromosome:RGSC3.4:12:1:46782294:1 44282080 ID35556 M -
TGACGTGGCTGGAAACCTTGGGTTGA
>12 dna:chromosome chromosome:RGSC3.4:12:1:46782294:1 44282130 ID27946 M -
TCCTAGAGGACATTGGGTGGCAGCCTGGA
>12 dna:chromosome chromosome:RGSC3.4:12:1:46782294:1 44282131 ID27945 M -
TCCTAGAGGACATTGGGTGGCAGCCTGG
>12 dna:chromosome chromosome:RGSC3.4:12:1:46782294:1 44282135 ID27944 M -
TCCTAGAGGACATTGGGTGGCAGC
>12 dna:chromosome chromosome:RGSC3.4:12:1:46782294:1 44282135 ID58383 M -
TTCCTAGAGGACATTGGGTGGCAGC
>12 dna:chromosome chromosome:RGSC3.4:12:1:46782294:1 44282194 ID43891 M -
TGCTAGCGTCTGACACCAGAGAAAC
>12 dna:chromosome chromosome:RGSC3.4:12:1:46782294:1 44282206 ID53723 M -
TGTGATGCATGGTGTCTGCTAGCGTCTGA
>12 dna:chromosome chromosome:RGSC3.4:12:1:46782294:1 44282208 ID53722 M -
TGTGATGCATGGTGTCTGCTAGCGTCT
>12 dna:chromosome chromosome:RGSC3.4:12:1:46782294:1 44282208 ID54384 M -
TGTGTGATGCATGGTGTCTGCTAGCGTCT
>12 dna:chromosome chromosome:RGSC3.4:12:1:46782294:1 44282210 ID22110 M -
TATGTGTGATGCATGGTGTCTGCTAGCGT
>12 dna:chromosome chromosome:RGSC3.4:12:1:46782294:1 44282210 ID54383 M -
TGTGTGATGCATGGTGTCTGCTAGCGT
>12 dna:chromosome chromosome:RGSC3.4:12:1:46782294:1 44282212 ID22109 M -
TATGTGTGATGCATGGTGTCTGCTAGC
>12 dna:chromosome chromosome:RGSC3.4:12:1:46782294:1 44282212 ID54382 M -
TGTGTGATGCATGGTGTCTGCTAGC
>12 dna:chromosome chromosome:RGSC3.4:12:1:46782294:1 44282214 ID27085 M -
TCCCCTATGTGTGATGCATGGTGTCTGCTA
>12 dna:chromosome chromosome:RGSC3.4:12:1:46782294:1 44282216 ID27084 M -
TCCCCTATGTGTGATGCATGGTGTCTGC
>12 dna:chromosome chromosome:RGSC3.4:12:1:46782294:1 44282217 ID30341 M -
TCTCCCCTATGTGTGATGCATGGTGTCTG
>12 dna:chromosome chromosome:RGSC3.4:12:1:46782294:1 44282218 ID30473 M -
TCTCTCCCCTATGTGTGATGCATGGTGTCT
>12 dna:chromosome chromosome:RGSC3.4:12:1:46782294:1 44282219 ID27083 M -
TCCCCTATGTGTGATGCATGGTGTC
>12 dna:chromosome chromosome:RGSC3.4:12:1:46782294:1 44282226 ID27019 M -
TCCCCAGATCTCTCCCCTATGTGTGATGCA
>12 dna:chromosome chromosome:RGSC3.4:12:1:46782294:1 44282245 ID18878 M -
TAGGAATCTCCCATTCTCATCCCCAGATCT
>12 dna:chromosome chromosome:RGSC3.4:12:1:46782294:1 44282259 ID53544 M -
TGTGAGCATAGGAATCTCCCATTC
>12 dna:chromosome chromosome:RGSC3.4:12:1:46782294:1 44282276 ID17992 U -
TAGCAAGAAGCAGAATCCATGTGTGAGC
>12 dna:chromosome chromosome:RGSC3.4:12:1:46782294:1 44282276 ID38686 U -
TGATAGCAAGAAGCAGAATCCATGTGTGAGC
>12 dna:chromosome chromosome:RGSC3.4:12:1:46782294:1 44282306 ID1934 M -
AGGGTGCTGACTTTAAGACACCGTCTCAGGT
>12 dna:chromosome chromosome:RGSC3.4:12:1:46782294:1 44282310 ID8749 M -
GGGTGCTGACTTTAAGACACCGTCTC
>12 dna:chromosome chromosome:RGSC3.4:12:1:46782294:1 44282351 ID8153 M -
GGAACACATGAGACAAGGGGTCCTG
>12 dna:chromosome chromosome:RGSC3.4:12:1:46782294:1 44282414 ID44682 M -
TGCTGTGCTTATGATGGCACTGGAG
>12 dna:chromosome chromosome:RGSC3.4:12:1:46782294:1 44282482 ID43125 M -
TGCCTGCTTCCAGACATGGGGTGCAGCAGCT
>12 dna:chromosome chromosome:RGSC3.4:12:1:46782294:1 44282491 ID43124 M -
TGCCTGCTTCCAGACATGGGGT
>12 dna:chromosome chromosome:RGSC3.4:12:1:46782294:1 44282540 ID41173 M -
TGCAGATGGACTGGAAGGGGCAGC
>12 dna:chromosome chromosome:RGSC3.4:12:1:46782294:1 44282541 ID21855 M -
TATGCAGATGGACTGGAAGGGGCAG
>12 dna:chromosome chromosome:RGSC3.4:12:1:46782294:1 44282541 ID41172 M -
TGCAGATGGACTGGAAGGGGCAG
>12 dna:chromosome chromosome:RGSC3.4:12:1:46782294:1 44282594 ID28774 M -
TCCTGTGATGCAGGCCTTACTACGAGCAGAC
>12 dna:chromosome chromosome:RGSC3.4:12:1:46782294:1 44282595 ID4814 M -
CCTGTGATGCAGGCCTTACTACGAGCAGA
>12 dna:chromosome chromosome:RGSC3.4:12:1:46782294:1 44282595 ID5745 M -
CTGTGATGCAGGCCTTACTACGAGCAGA
>12 dna:chromosome chromosome:RGSC3.4:12:1:46782294:1 44282595 ID28772 M -
TCCTGTGATGCAGGCCTTACTACGAGCAGA
>12 dna:chromosome chromosome:RGSC3.4:12:1:46782294:1 44282595 ID39401 M -
TGATGCAGGCCTTACTACGAGCAGA
>12 dna:chromosome chromosome:RGSC3.4:12:1:46782294:1 44282595 ID53721 M -
TGTGATGCAGGCCTTACTACGAGCAGA
>12 dna:chromosome chromosome:RGSC3.4:12:1:46782294:1 44282596 ID5744 M -
CTGTGATGCAGGCCTTACTACGAGCAG
>12 dna:chromosome chromosome:RGSC3.4:12:1:46782294:1 44282596 ID9136 M -
GTCCTGTGATGCAGGCCTTACTACGAGCAG
>12 dna:chromosome chromosome:RGSC3.4:12:1:46782294:1 44282596 ID9287 M -
GTGATGCAGGCCTTACTACGAGCAG
>12 dna:chromosome chromosome:RGSC3.4:12:1:46782294:1 44282596 ID28771 M -
TCCTGTGATGCAGGCCTTACTACGAGCAG
>12 dna:chromosome chromosome:RGSC3.4:12:1:46782294:1 44282596 ID53720 M -
TGTGATGCAGGCCTTACTACGAGCAG
>12 dna:chromosome chromosome:RGSC3.4:12:1:46782294:1 44282597 ID53719 M -
TGTGATGCAGGCCTTACTACGAGCA
>12 dna:chromosome chromosome:RGSC3.4:12:1:46782294:1 44282598 ID28767 M -
TCCTGTGATGCAGGCCTTACTACGAGC
>12 dna:chromosome chromosome:RGSC3.4:12:1:46782294:1 44282599 ID28766 M -
TCCTGTGATGCAGGCCTTACTACGAG
>12 dna:chromosome chromosome:RGSC3.4:12:1:46782294:1 44282804 ID46667 M -
TGGAGTAAGTTGGAGAACTCTGAGGGGAGA
>12 dna:chromosome chromosome:RGSC3.4:12:1:46782294:1 44282809 ID46666 M -
TGGAGTAAGTTGGAGAACTCTGAGG
>12 dna:chromosome chromosome:RGSC3.4:12:1:46782294:1 44282810 ID46665 M -
TGGAGTAAGTTGGAGAACTCTGAG
>12 dna:chromosome chromosome:RGSC3.4:12:1:46782294:1 44282858 ID21741 M -
TATGAGTTGGTGGTGTGAGACTGGGC
>12 dna:chromosome chromosome:RGSC3.4:12:1:46782294:1 44282862 ID61298 M -
TTGTTTTATGAGTTGGTGGTGTGAGACT
>12 dna:chromosome chromosome:RGSC3.4:12:1:46782294:1 44282863 ID22611 M -
TATTGTTTTATGAGTTGGTGGTGTGAGAC
>12 dna:chromosome chromosome:RGSC3.4:12:1:46782294:1 44282865 ID61568 M -
TTTATGAGTTGGTGGTGTGAG
>12 dna:chromosome chromosome:RGSC3.4:12:1:46782294:1 44282870 ID27550 M -
TCCGTATTGTTTTATGAGTTGGTGGT
>12 dna:chromosome chromosome:RGSC3.4:12:1:46782294:1 44282877 ID32314 M -
TGAAAAGCAGTTCCGTATTGTTTTATGAGT
>12 dna:chromosome chromosome:RGSC3.4:12:1:46782294:1 44282901 ID19749 U -
TAGGTGACCAGGTTGCTTTTGCGATGAAAA
>12 dna:chromosome chromosome:RGSC3.4:12:1:46782294:1 44282902 ID19748 U -
TAGGTGACCAGGTTGCTTTTGCGATGAAA
>12 dna:chromosome chromosome:RGSC3.4:12:1:46782294:1 44282903 ID19747 U -
TAGGTGACCAGGTTGCTTTTGCGATGAA
>12 dna:chromosome chromosome:RGSC3.4:12:1:46782294:1 44282905 ID19746 U -
TAGGTGACCAGGTTGCTTTTGCGATG
>12 dna:chromosome chromosome:RGSC3.4:12:1:46782294:1 44282912 ID7625 U -
GCCACCATTTTAGGTGACCAGGTTGCTTT
>12 dna:chromosome chromosome:RGSC3.4:12:1:46782294:1 44282914 ID7624 U -
GCCACCATTTTAGGTGACCAGGTTGCT
>12 dna:chromosome chromosome:RGSC3.4:12:1:46782294:1 44282915 ID12200 U -
TAAGCCACCATTTTAGGTGACCAGGTTGC
>12 dna:chromosome chromosome:RGSC3.4:12:1:46782294:1 44282962 ID27320 M -
TCCCTGCTGAGTGAACCATAGTCTCTAAGA
>12 dna:chromosome chromosome:RGSC3.4:12:1:46782294:1 44282964 ID27319 M -
TCCCTGCTGAGTGAACCATAGTCTCTAA
>12 dna:chromosome chromosome:RGSC3.4:12:1:46782294:1 44282990 ID59605 U -
TTGAAGGCTATGACGAACCTTC
>12 dna:chromosome chromosome:RGSC3.4:12:1:46782294:1 44282994 ID1710 U -
AGCTGAGTTTTGAAGGCTATGACGAAC
>12 dna:chromosome chromosome:RGSC3.4:12:1:46782294:1 44283033 ID3604 M -
CAGAAAGATACACAGGGACCCCACTGGAGGA
>12 dna:chromosome chromosome:RGSC3.4:12:1:46782294:1 44283037 ID6555 M -
GACAGAAAGATACACAGGGACCCCACTGG
>12 dna:chromosome chromosome:RGSC3.4:12:1:46782294:1 44283042 ID1273 M -
AGAAAGATACACAGGGACCCC
>12 dna:chromosome chromosome:RGSC3.4:12:1:46782294:1 44283042 ID6554 M -
GACAGAAAGATACACAGGGACCCC
>12 dna:chromosome chromosome:RGSC3.4:12:1:46782294:1 44283141 ID17575 M -
TAGAGTTCTGAAATTGAAGGGGGAGACA
>12 dna:chromosome chromosome:RGSC3.4:12:1:46782294:1 44283201 ID41740 U -
TGCATTTTAATCCATGGTGCTAGTCTCTGA
>12 dna:chromosome chromosome:RGSC3.4:12:1:46782294:1 44283214 ID19709 M -
TAGGTCTTACTGCATTTTAATCCATGG
>12 dna:chromosome chromosome:RGSC3.4:12:1:46782294:1 44283226 ID13955 M -
TACACAACACGTGGTTAGGTCTTACTGCAT
>12 dna:chromosome chromosome:RGSC3.4:12:1:46782294:1 44283227 ID13954 M -
TACACAACACGTGGTTAGGTCTTACTGCA
>12 dna:chromosome chromosome:RGSC3.4:12:1:46782294:1 44283228 ID8942 M -
GTACACAACACGTGGTTAGGTCTTACTGC
>12 dna:chromosome chromosome:RGSC3.4:12:1:46782294:1 44283228 ID13953 M -
TACACAACACGTGGTTAGGTCTTACTGC
>12 dna:chromosome chromosome:RGSC3.4:12:1:46782294:1 44283228 ID52017 M -
TGTACACAACACGTGGTTAGGTCTTACTGC
>12 dna:chromosome chromosome:RGSC3.4:12:1:46782294:1 44283239 ID29459 U -
TCGGCCTTTTTGTACACAACACGTGGTTA
>12 dna:chromosome chromosome:RGSC3.4:12:1:46782294:1 44283266 ID4896 M -
CCTTTAGCTTGTGTTTCCCTATTGAAAGTC
>12 dna:chromosome chromosome:RGSC3.4:12:1:46782294:1 44283267 ID4895 M -
CCTTTAGCTTGTGTTTCCCTATTGAAAGT
>12 dna:chromosome chromosome:RGSC3.4:12:1:46782294:1 44283269 ID4894 M -
CCTTTAGCTTGTGTTTCCCTATTGAAA
>12 dna:chromosome chromosome:RGSC3.4:12:1:46782294:1 44283310 ID59949 U -
TTGATTCGTGTGAGCAAACCCGGCGCCTT
>12 dna:chromosome chromosome:RGSC3.4:12:1:46782294:1 44283327 ID5978 M -
CTTTAGCTGCTTGGCTTTTGATTCGTGTG
>12 dna:chromosome chromosome:RGSC3.4:12:1:46782294:1 44283328 ID31969 M -
TCTTTAGCTGCTTGGCTTTTGATTCGTGT
>12 dna:chromosome chromosome:RGSC3.4:12:1:46782294:1 44283335 ID39431 M -
TGATGCGTCTTTAGCTGCTTGGCTTTTGA
>12 dna:chromosome chromosome:RGSC3.4:12:1:46782294:1 44283361 ID43011 M -
TGCCTCGCTGTGATGGCTGCTTTGCTTGA
>12 dna:chromosome chromosome:RGSC3.4:12:1:46782294:1 44283465 ID2214 U -
ATACCTGGGTTTGCCTCCTCCGC
>12 dna:chromosome chromosome:RGSC3.4:12:1:46782294:1 44283465 ID40395 U -
TGCAAATATACCTGGGTTTGCCTCCTCCGC
>12 dna:chromosome chromosome:RGSC3.4:12:1:46782294:1 44283547 ID43367 M -
TGCCTTTCTGTCTTCTTCGTCTATCAGT
>12 dna:chromosome chromosome:RGSC3.4:12:1:46782294:1 44283566 ID43171 M -
TGCCTGTCTATGAGGTTCTCCTGCCTTTCT
>12 dna:chromosome chromosome:RGSC3.4:12:1:46782294:1 44283628 ID44126 M -
TGCTCACTGCAGGGCTGTGTGGATGG
>12 dna:chromosome chromosome:RGSC3.4:12:1:46782294:1 44283643 ID39614 M -
TGATGTAGATTCTCCTGTTGCTCACTGCA
>12 dna:chromosome chromosome:RGSC3.4:12:1:46782294:1 44283644 ID59921 M -
TTGATGTAGATTCTCCTGTTGCTCACTGC
>12 dna:chromosome chromosome:RGSC3.4:12:1:46782294:1 44283650 ID54005 M -
TGTGCTCTTGATGTAGATTCTCCTGTTGCT
>12 dna:chromosome chromosome:RGSC3.4:12:1:46782294:1 44283655 ID9311 M -
GTGCTCTTGATGTAGATTCTCCTG
>12 dna:chromosome chromosome:RGSC3.4:12:1:46782294:1 44283655 ID26440 M -
TCCATGTGCTCTTGATGTAGATTCTCCTG
>12 dna:chromosome chromosome:RGSC3.4:12:1:46782294:1 44283663 ID48495 M -
TGGGAAGGTTCCATGTGCTCTTGATGTAGA
>12 dna:chromosome chromosome:RGSC3.4:12:1:46782294:1 44283760 ID1442 U -
AGAGGCTGAAGTTGGTGGTCTGGGTC
>12 dna:chromosome chromosome:RGSC3.4:12:1:46782294:1 44283873 ID33316 U -
TGAACCCTGGCTGCACGAGAGGTC
>12 dna:chromosome chromosome:RGSC3.4:12:1:46782294:1 44283905 ID23126 U -
TCAAATAGTCCCACCCTGATGCCATC
>12 dna:chromosome chromosome:RGSC3.4:12:1:46782294:1 44283940 ID39355 U -
TGATGATTCCCGAGATATTTCCAGGT
>12 dna:chromosome chromosome:RGSC3.4:12:1:46782294:1 44284045 ID35698 U -
TGACTCAGTGATGTGGTCAGTGGCCA
>12 dna:chromosome chromosome:RGSC3.4:12:1:46782294:1 44284118 ID17410 U -
TAGAGACAGCGCTCAAGGCTTACATGG
>12 dna:chromosome chromosome:RGSC3.4:12:1:46782294:1 44284118 ID43847 U -
TGCTAGAGACAGCGCTCAAGGCTTACATGG
>12 dna:chromosome chromosome:RGSC3.4:12:1:46782294:1 44284150 ID3400 M -
CACAGAAAGGGTCGCGAGCGCGCAC
>12 dna:chromosome chromosome:RGSC3.4:12:1:46782294:1 44284152 ID6515 M -
GACACAGAAAGGGTCGCGAGCGCGC
>12 dna:chromosome chromosome:RGSC3.4:12:1:46782294:1 44284185 ID17496 M -
TAGAGGACAGCACACACTTGGGACA
>12 dna:chromosome chromosome:RGSC3.4:12:1:46782294:1 44284185 ID52263 U -
TGTATCTAGAGGACAGCACACACTTGGGACA
>12 dna:chromosome chromosome:RGSC3.4:12:1:46782294:1 44284287 ID42687 U +
TGCCCCTGCCCTGTGGAGTTTAGAGCCC
>12 dna:chromosome chromosome:RGSC3.4:12:1:46782294:1 44284298 ID47909 U -
TGGCGGATGGGCTCTAAACTCCACA
>12 dna:chromosome chromosome:RGSC3.4:12:1:46782294:1 44284333 ID9542 U -
GTTGTAGGTCATTAACAGGAAACCA
>12 dna:chromosome chromosome:RGSC3.4:12:1:46782294:1 44284333 ID10897 U -
TAAATGTTGTAGGTCATTAACAGGAAACCA
>12 dna:chromosome chromosome:RGSC3.4:12:1:46782294:1 44284335 ID38423 U -
TGATAAATGTTGTAGGTCATTAACAGGAAAC
>12 dna:chromosome chromosome:RGSC3.4:12:1:46782294:1 44284336 ID38422 U -
TGATAAATGTTGTAGGTCATTAACAGGAAA
>12 dna:chromosome chromosome:RGSC3.4:12:1:46782294:1 44284337 ID158 U -
AAATGTTGTAGGTCATTAACAGGAA
>12 dna:chromosome chromosome:RGSC3.4:12:1:46782294:1 44284339 ID38421 U -
TGATAAATGTTGTAGGTCATTAACAGG
>12 dna:chromosome chromosome:RGSC3.4:12:1:46782294:1 44284405 ID58006 U -
TTCCAAAGACTCCAAGCAAACCAGTGTGAC
>12 dna:chromosome chromosome:RGSC3.4:12:1:46782294:1 44284406 ID58005 U -
TTCCAAAGACTCCAAGCAAACCAGTGTGA
>12 dna:chromosome chromosome:RGSC3.4:12:1:46782294:1 44284449 ID48435 U -
TGGGAAGAATGTTCTGGGTGGAGGGTGAA
>12 dna:chromosome chromosome:RGSC3.4:12:1:46782294:1 44284453 ID48434 U -
TGGGAAGAATGTTCTGGGTGGAGGG
>12 dna:chromosome chromosome:RGSC3.4:12:1:46782294:1 44284477 ID9872 U -
TAAAAGAAAAGCAGGGGTTGTGTGT
>12 dna:chromosome chromosome:RGSC3.4:12:1:46782294:1 44284487 ID596 U -
AATAGTGAGATTAAAAGAAAAGCAGG
>12 dna:chromosome chromosome:RGSC3.4:12:1:46782294:1 44284491 ID48529 U -
TGGGAATCAAATAGTGAGATTAAAAGAAAAG
>12 dna:chromosome chromosome:RGSC3.4:12:1:46782294:1 44284523 ID14161 U -
TACAGACACCCAGAAGGAAACGCTGGC
>12 dna:chromosome chromosome:RGSC3.4:12:1:46782294:1 44284552 ID44174 U -
TGCTCAGTGATGTCCAAGTCTGGAGACCCC
>12 dna:chromosome chromosome:RGSC3.4:12:1:46782294:1 44284553 ID44173 U -
TGCTCAGTGATGTCCAAGTCTGGAGACCC
>12 dna:chromosome chromosome:RGSC3.4:12:1:46782294:1 44284554 ID44172 U -
TGCTCAGTGATGTCCAAGTCTGGAGACC
>12 dna:chromosome chromosome:RGSC3.4:12:1:46782294:1 44284661 ID61482 U -
TTTACAGATATGAAAGCTGAGGTTGTGA
>12 dna:chromosome chromosome:RGSC3.4:12:1:46782294:1 44284663 ID4443 U -
CCATTTTACAGATATGAAAGCTGAGGTTGT
>12 dna:chromosome chromosome:RGSC3.4:12:1:46782294:1 44284665 ID4442 U -
CCATTTTACAGATATGAAAGCTGAGGTT
>12 dna:chromosome chromosome:RGSC3.4:12:1:46782294:1 44284666 ID4441 U -
CCATTTTACAGATATGAAAGCTGAGGT
>12 dna:chromosome chromosome:RGSC3.4:12:1:46782294:1 44284722 ID62257 U -
TTTGTGTGTGTAACTCACAGGGTAAGCCTC
>12 dna:chromosome chromosome:RGSC3.4:12:1:46782294:1 44284796 ID49166 U -
TGGGATTATTACAAGGGCCATACCTGGTCTG
>12 dna:chromosome chromosome:RGSC3.4:12:1:46782294:1 44284801 ID49165 U -
TGGGATTATTACAAGGGCCATACCTG
>12 dna:chromosome chromosome:RGSC3.4:12:1:46782294:1 44284802 ID15067 U -
TACCCATGGGATTATTACAAGGGCCATACCT
>12 dna:chromosome chromosome:RGSC3.4:12:1:46782294:1 44284913 ID24323 U -
TCAGATGATGCTTTGGCGTTCTCTGCCCT
>12 dna:chromosome chromosome:RGSC3.4:12:1:46782294:1 44284916 ID24322 U -
TCAGATGATGCTTTGGCGTTCTCTGC
>12 dna:chromosome chromosome:RGSC3.4:12:1:46782294:1 44284921 ID1701 U -
AGCTCAGATGATGCTTTGGCGTTC
>12 dna:chromosome chromosome:RGSC3.4:12:1:46782294:1 44284952 ID39874 U -
TGATTCCAGAGGATTTGCAACAGCGCAC
>12 dna:chromosome chromosome:RGSC3.4:12:1:46782294:1 44284954 ID2812 U -
ATGTTTTGATTCCAGAGGATTTGCAACAGCGC
>12 dna:chromosome chromosome:RGSC3.4:12:1:46782294:1 44284958 ID55513 U -
TGTTTTGATTCCAGAGGATTTGCAACA
>12 dna:chromosome chromosome:RGSC3.4:12:1:46782294:1 44284975 ID34147 U -
TGAATGAACAGACCCCAGATGTTTTGATT
>12 dna:chromosome chromosome:RGSC3.4:12:1:46782294:1 44284982 ID4488 U -
CCCACCATTGAATGAACAGACCCCAGATGT
>12 dna:chromosome chromosome:RGSC3.4:12:1:46782294:1 44285038 ID13221 U -
TAATGTCCCTGGTGGAGGTAACCACCTTTGCC
>12 dna:chromosome chromosome:RGSC3.4:12:1:46782294:1 44285099 ID30510 U -
TCTCTGATTCACCAAGGGAGGGTTGGC
>12 dna:chromosome chromosome:RGSC3.4:12:1:46782294:1 44285166 ID50283 U -
TGGTACGTCTGCCTGCCTCGGCCCCATCTG
>12 dna:chromosome chromosome:RGSC3.4:12:1:46782294:1 44285168 ID50282 U -
TGGTACGTCTGCCTGCCTCGGCCCCATC
>12 dna:chromosome chromosome:RGSC3.4:12:1:46782294:1 44285171 ID50281 U -
TGGTACGTCTGCCTGCCTCGGCCCC
>12 dna:chromosome chromosome:RGSC3.4:12:1:46782294:1 44285208 ID18454 U -
TAGCCTTCGGCCTCCTGCAGGGCTC
>12 dna:chromosome chromosome:RGSC3.4:12:1:46782294:1 44285219 ID41119 U -
TGCAGACCCTACCATAGCCTTCGGCCTC
>12 dna:chromosome chromosome:RGSC3.4:12:1:46782294:1 44285222 ID41118 U -
TGCAGACCCTACCATAGCCTTCGGC
>12 dna:chromosome chromosome:RGSC3.4:12:1:46782294:1 44285273 ID20436 U -
TAGTGTATGTCCTGTGCACCAGTCAAGC
>12 dna:chromosome chromosome:RGSC3.4:12:1:46782294:1 44285288 ID50623 U -
TGGTCCCACCAGTCTCCTAGTGTATGTCCT
>12 dna:chromosome chromosome:RGSC3.4:12:1:46782294:1 44285351 ID46202 U -
TGGACACTTCTGGTGGGGGTTTGAC
>12 dna:chromosome chromosome:RGSC3.4:12:1:46782294:1 44285420 ID42217 U -
TGCCAGACTCCTTAAGTGTACACCAGGAC
>12 dna:chromosome chromosome:RGSC3.4:12:1:46782294:1 44285503 ID57893 U -
TTCATGAAAACTACTACGCAAAACCAAAGTG
>12 dna:chromosome chromosome:RGSC3.4:12:1:46782294:1 44285504 ID32269 U -
TGAAAACTACTACGCAAAACCAAAGT
>12 dna:chromosome chromosome:RGSC3.4:12:1:46782294:1 44285509 ID50506 U -
TGGTATTCATGAAAACTACTACGCAAAACC
>12 dna:chromosome chromosome:RGSC3.4:12:1:46782294:1 44285515 ID23100 U -
TCAAAGTGGTATTCATGAAAACTACTACGC
>12 dna:chromosome chromosome:RGSC3.4:12:1:46782294:1 44285551 ID45748 U -
TGGAAGAGAACGGTCCGGTTTCCCATTAA
>12 dna:chromosome chromosome:RGSC3.4:12:1:46782294:1 44285552 ID13155 U -
TAATGGAAGAGAACGGTCCGGTTTCCCATTA
>12 dna:chromosome chromosome:RGSC3.4:12:1:46782294:1 44285552 ID45747 U -
TGGAAGAGAACGGTCCGGTTTCCCATTA
>12 dna:chromosome chromosome:RGSC3.4:12:1:46782294:1 44285554 ID45746 U -
TGGAAGAGAACGGTCCGGTTTCCCAT
>12 dna:chromosome chromosome:RGSC3.4:12:1:46782294:1 44285556 ID31492 U -
TCTTAATGGAAGAGAACGGTCCGGTTTCCC
>12 dna:chromosome chromosome:RGSC3.4:12:1:46782294:1 44285559 ID30556 U -
TCTCTTAATGGAAGAGAACGGTCCGGTTT
>12 dna:chromosome chromosome:RGSC3.4:12:1:46782294:1 44285576 ID18292 U -
TAGCCAACCCTGCAATCTTCTCTTAATGGA
>12 dna:chromosome chromosome:RGSC3.4:12:1:46782294:1 44285617 ID25563 U -
TCCAAGCACTTCTGCCTCTGTCCGTAAACT
>12 dna:chromosome chromosome:RGSC3.4:12:1:46782294:1 44285618 ID25562 U -
TCCAAGCACTTCTGCCTCTGTCCGTAAAC
>12 dna:chromosome chromosome:RGSC3.4:12:1:46782294:1 44285641 ID28297 U -
TCCTCCCAGCAGCCATTTTTGTTTTCCAAG
>12 dna:chromosome chromosome:RGSC3.4:12:1:46782294:1 44285682 ID39878 U -
TGATTCCCAGTCTCATTCGCCAAGCCT
>12 dna:chromosome chromosome:RGSC3.4:12:1:46782294:1 44285691 ID26124 U -
TCCAGCCTAGTTTGATTCCCAGTCTCATTC
>12 dna:chromosome chromosome:RGSC3.4:12:1:46782294:1 44285692 ID26123 U -
TCCAGCCTAGTTTGATTCCCAGTCTCATT
>12 dna:chromosome chromosome:RGSC3.4:12:1:46782294:1 44285752 ID20375 U -
TAGTGCTATTTACTGCTCTTCCAGGCC
>12 dna:chromosome chromosome:RGSC3.4:12:1:46782294:1 44285778 ID50484 U -
TGGTATGCTCGGCCGGTTACACATTAACT
>12 dna:chromosome chromosome:RGSC3.4:12:1:46782294:1 44285802 ID8513 U -
GGCCCACGGCAATTCTCTGGTGGTA
>12 dna:chromosome chromosome:RGSC3.4:12:1:46782294:1 44285833 ID7438 U -
GCACAAAGACCGGGAAGCCTGAAGGTGCC
>12 dna:chromosome chromosome:RGSC3.4:12:1:46782294:1 44285836 ID40788 U -
TGCACAAAGACCGGGAAGCCTGAAGGT
>12 dna:chromosome chromosome:RGSC3.4:12:1:46782294:1 44285840 ID55161 U -
TGTTGCACAAAGACCGGGAAGCCTGA
>12 dna:chromosome chromosome:RGSC3.4:12:1:46782294:1 44285841 ID55160 U -
TGTTGCACAAAGACCGGGAAGCCTG
>12 dna:chromosome chromosome:RGSC3.4:12:1:46782294:1 44285861 ID21240 U -
TATCAATTCATTATTAGCAGGCATATGTTG
>12 dna:chromosome chromosome:RGSC3.4:12:1:46782294:1 44285866 ID24587 U -
TCAGTATCAATTCATTATTAGCAGGCATA
>12 dna:chromosome chromosome:RGSC3.4:12:1:46782294:1 44285867 ID21313 U -
TATCAGTATCAATTCATTATTAGCAGGCAT
>12 dna:chromosome chromosome:RGSC3.4:12:1:46782294:1 44285868 ID8997 U -
GTATCAATTCATTATTAGCAGGCA
>12 dna:chromosome chromosome:RGSC3.4:12:1:46782294:1 44285871 ID42929 U -
TGCCTATCAGTATCAATTCATTATTAGCAG
>12 dna:chromosome chromosome:RGSC3.4:12:1:46782294:1 44285872 ID42928 U -
TGCCTATCAGTATCAATTCATTATTAGCA
>12 dna:chromosome chromosome:RGSC3.4:12:1:46782294:1 44285877 ID5066 U -
CGTTGCCTATCAGTATCAATTCATTAT
>12 dna:chromosome chromosome:RGSC3.4:12:1:46782294:1 44285879 ID11513 U -
TAACGTTGCCTATCAGTATCAATTCATT
>12 dna:chromosome chromosome:RGSC3.4:12:1:46782294:1 44285883 ID10753 U -
TAAATCTAACGTTGCCTATCAGTATCAATT
>12 dna:chromosome chromosome:RGSC3.4:12:1:46782294:1 44285884 ID10752 U -
TAAATCTAACGTTGCCTATCAGTATCAAT
>12 dna:chromosome chromosome:RGSC3.4:12:1:46782294:1 44285887 ID10751 U -
TAAATCTAACGTTGCCTATCAGTATC
>12 dna:chromosome chromosome:RGSC3.4:12:1:46782294:1 44285888 ID56382 U -
TTAAATCTAACGTTGCCTATCAGTAT
>12 dna:chromosome chromosome:RGSC3.4:12:1:46782294:1 44285896 ID1244 U -
AGAAAAAATGCTTTAAATCTAACGTTGCCT
>12 dna:chromosome chromosome:RGSC3.4:12:1:46782294:1 44285928 ID51907 U -
TGTAAGCCACACAATACCACAGCCTCTTTA
>12 dna:chromosome chromosome:RGSC3.4:12:1:46782294:1 44285934 ID8588 U +
GGCTGTGGTATTGTGTGGCTTACATTCC
>12 dna:chromosome chromosome:RGSC3.4:12:1:46782294:1 44285943 ID34517 U -
TGACAAAGGAGGAATGTAAGCCACACAAT
>12 dna:chromosome chromosome:RGSC3.4:12:1:46782294:1 44285965 ID7700 U -
GCCCAGTTATTTTAGCATTTCTCTGACAAA
>12 dna:chromosome chromosome:RGSC3.4:12:1:46782294:1 44285975 ID21913 U -
TATGCTGTGTAGCCCAGTTATTTTAGCATTT
>12 dna:chromosome chromosome:RGSC3.4:12:1:46782294:1 44285977 ID21912 U -
TATGCTGTGTAGCCCAGTTATTTTAGCAT
>12 dna:chromosome chromosome:RGSC3.4:12:1:46782294:1 44286001 ID27386 U -
TCCCTTCCAGTCTTGGGGGACCACCCTATGC
>12 dna:chromosome chromosome:RGSC3.4:12:1:46782294:1 44286082 ID15740 U -
TACTAGCTTTGTGGCTTCCTGCCTCCACCA
>12 dna:chromosome chromosome:RGSC3.4:12:1:46782294:1 44286083 ID15739 U -
TACTAGCTTTGTGGCTTCCTGCCTCCACC
>12 dna:chromosome chromosome:RGSC3.4:12:1:46782294:1 44286083 ID61182 U -
TTGTGGCTTCCTGCCTCCACC
>12 dna:chromosome chromosome:RGSC3.4:12:1:46782294:1 44286084 ID15738 U -
TACTAGCTTTGTGGCTTCCTGCCTCCAC
>12 dna:chromosome chromosome:RGSC3.4:12:1:46782294:1 44286085 ID15737 U -
TACTAGCTTTGTGGCTTCCTGCCTCCA
>12 dna:chromosome chromosome:RGSC3.4:12:1:46782294:1 44286086 ID52076 U -
TGTACTAGCTTTGTGGCTTCCTGCCTCC
>12 dna:chromosome chromosome:RGSC3.4:12:1:46782294:1 44286094 ID19850 U -
TAGGTTACATTGTACTAGCTTTGTGGCTTC
>12 dna:chromosome chromosome:RGSC3.4:12:1:46782294:1 44286095 ID19849 U -
TAGGTTACATTGTACTAGCTTTGTGGCTT
>12 dna:chromosome chromosome:RGSC3.4:12:1:46782294:1 44286098 ID43926 U -
TGCTAGGTTACATTGTACTAGCTTTGTGG
>12 dna:chromosome chromosome:RGSC3.4:12:1:46782294:1 44286116 ID19974 U -
TAGTAACATTGATTCCCCTTGCTAGGTTAC
>12 dna:chromosome chromosome:RGSC3.4:12:1:46782294:1 44286117 ID19973 U -
TAGTAACATTGATTCCCCTTGCTAGGTTA
>12 dna:chromosome chromosome:RGSC3.4:12:1:46782294:1 44286119 ID19972 U -
TAGTAACATTGATTCCCCTTGCTAGGT
>12 dna:chromosome chromosome:RGSC3.4:12:1:46782294:1 44286120 ID19971 U -
TAGTAACATTGATTCCCCTTGCTAGG
>12 dna:chromosome chromosome:RGSC3.4:12:1:46782294:1 44286136 ID57643 U -
TTCACCAAGCAGCCGGCCTTTAGTAACATT
>12 dna:chromosome chromosome:RGSC3.4:12:1:46782294:1 44286201 ID35573 U -
TGACGTTTGTTCAGTGGCACCATCATCA
>12 dna:chromosome chromosome:RGSC3.4:12:1:46782294:1 44286202 ID35572 U -
TGACGTTTGTTCAGTGGCACCATCATC
>12 dna:chromosome chromosome:RGSC3.4:12:1:46782294:1 44286203 ID35571 U -
TGACGTTTGTTCAGTGGCACCATCAT
>12 dna:chromosome chromosome:RGSC3.4:12:1:46782294:1 44286212 ID10639 U -
TAAAGTGGCGACATGACGTTTGTTCAGTGG
>12 dna:chromosome chromosome:RGSC3.4:12:1:46782294:1 44286213 ID10638 U -
TAAAGTGGCGACATGACGTTTGTTCAGTG
>12 dna:chromosome chromosome:RGSC3.4:12:1:46782294:1 44286213 ID56359 U -
TTAAAGTGGCGACATGACGTTTGTTCAGTG
>12 dna:chromosome chromosome:RGSC3.4:12:1:46782294:1 44286214 ID56358 U -
TTAAAGTGGCGACATGACGTTTGTTCAGT
>12 dna:chromosome chromosome:RGSC3.4:12:1:46782294:1 44286215 ID31439 U -
TCTTAAAGTGGCGACATGACGTTTGTTCAG
>12 dna:chromosome chromosome:RGSC3.4:12:1:46782294:1 44286219 ID56357 U -
TTAAAGTGGCGACATGACGTTTGT
>12 dna:chromosome chromosome:RGSC3.4:12:1:46782294:1 44286223 ID26576 U -
TCCCAAACTCTTAAAGTGGCGACATGACGT
>12 dna:chromosome chromosome:RGSC3.4:12:1:46782294:1 44286317 ID22346 U -
TATTCACAGCTGAACTCAACCTCTGTATGGAT
>12 dna:chromosome chromosome:RGSC3.4:12:1:46782294:1 44286319 ID22345 U -
TATTCACAGCTGAACTCAACCTCTGTATGG
>12 dna:chromosome chromosome:RGSC3.4:12:1:46782294:1 44286319 ID23720 U -
TCACAGCTGAACTCAACCTCTGTATGG
>12 dna:chromosome chromosome:RGSC3.4:12:1:46782294:1 44286326 ID48058 M -
TGGCTCTATTCACAGCTGAACTCAACCTC
>12 dna:chromosome chromosome:RGSC3.4:12:1:46782294:1 44286361 ID58845 U -
TTCTATCAACGACTGTCTGGTTTCAGGGT
>12 dna:chromosome chromosome:RGSC3.4:12:1:46782294:1 44286363 ID22713 U -
TATTTCTATCAACGACTGTCTGGTTTCAGG
>12 dna:chromosome chromosome:RGSC3.4:12:1:46782294:1 44286363 ID29929 U -
TCTATCAACGACTGTCTGGTTTCAGG
>12 dna:chromosome chromosome:RGSC3.4:12:1:46782294:1 44286399 ID2900 U -
ATTCGGTGTTTGCATCCTCAAA
>12 dna:chromosome chromosome:RGSC3.4:12:1:46782294:1 44286399 ID31449 U -
TCTTAACATTCGGTGTTTGCATCCTCAAA
>12 dna:chromosome chromosome:RGSC3.4:12:1:46782294:1 44286400 ID31448 U -
TCTTAACATTCGGTGTTTGCATCCTCAA
>12 dna:chromosome chromosome:RGSC3.4:12:1:46782294:1 44286404 ID48061 U -
TGGCTCTCTTAACATTCGGTGTTTGCATCC
>12 dna:chromosome chromosome:RGSC3.4:12:1:46782294:1 44286407 ID48060 U -
TGGCTCTCTTAACATTCGGTGTTTGCA
>12 dna:chromosome chromosome:RGSC3.4:12:1:46782294:1 44286408 ID39521 U -
TGATGGCTCTCTTAACATTCGGTGTTTGC
>12 dna:chromosome chromosome:RGSC3.4:12:1:46782294:1 44286409 ID30936 U -
TCTGATGGCTCTCTTAACATTCGGTGTTTG
>12 dna:chromosome chromosome:RGSC3.4:12:1:46782294:1 44286412 ID50747 U -
TGGTCTGATGGCTCTCTTAACATTCGGTGT
>12 dna:chromosome chromosome:RGSC3.4:12:1:46782294:1 44286415 ID50746 U -
TGGTCTGATGGCTCTCTTAACATTCGG
>12 dna:chromosome chromosome:RGSC3.4:12:1:46782294:1 44286428 ID25878 U -
TCCACGTGCTTCCCGTGGTCTGATGGCTC
>12 dna:chromosome chromosome:RGSC3.4:12:1:46782294:1 44286454 ID4423 M -
CCATTCATCTACAGGGGCTCC
>12 dna:chromosome chromosome:RGSC3.4:12:1:46782294:1 44286476 ID28530 U -
TCCTGAGAATCGAGACTAGTTGTTTCTCTTT
>12 dna:chromosome chromosome:RGSC3.4:12:1:46782294:1 44286481 ID44216 U -
TGCTCCTGAGAATCGAGACTAGTTGTTTC
>12 dna:chromosome chromosome:RGSC3.4:12:1:46782294:1 44286496 ID21801 U -
TATGATGTTTGCATTATGCTCCTGAGAATC
>12 dna:chromosome chromosome:RGSC3.4:12:1:46782294:1 44286497 ID21800 U -
TATGATGTTTGCATTATGCTCCTGAGAAT
>12 dna:chromosome chromosome:RGSC3.4:12:1:46782294:1 44286501 ID43228 U -
TGCCTTATGATGTTTGCATTATGCTCCTGA
>12 dna:chromosome chromosome:RGSC3.4:12:1:46782294:1 44286502 ID7342 U -
GATGTTTGCATTATGCTCCTG
>12 dna:chromosome chromosome:RGSC3.4:12:1:46782294:1 44286505 ID21799 U -
TATGATGTTTGCATTATGCTC
>12 dna:chromosome chromosome:RGSC3.4:12:1:46782294:1 44286507 ID13944 U -
TACAATTTGCCTTATGATGTTTGCATTATGC
>12 dna:chromosome chromosome:RGSC3.4:12:1:46782294:1 44286512 ID13943 U -
TACAATTTGCCTTATGATGTTTGCAT
>12 dna:chromosome chromosome:RGSC3.4:12:1:46782294:1 44286512 ID18522 U -
TAGCTACAATTTGCCTTATGATGTTTGCAT
>12 dna:chromosome chromosome:RGSC3.4:12:1:46782294:1 44286513 ID18521 U -
TAGCTACAATTTGCCTTATGATGTTTGCA
>12 dna:chromosome chromosome:RGSC3.4:12:1:46782294:1 44286514 ID18520 U -
TAGCTACAATTTGCCTTATGATGTTTGC
>12 dna:chromosome chromosome:RGSC3.4:12:1:46782294:1 44286515 ID18519 U -
TAGCTACAATTTGCCTTATGATGTTTG
>12 dna:chromosome chromosome:RGSC3.4:12:1:46782294:1 44286537 ID33277 U -
TGAACATTTTGGTTCCTGGTATTTCTAGCT
>12 dna:chromosome chromosome:RGSC3.4:12:1:46782294:1 44286538 ID33276 U -
TGAACATTTTGGTTCCTGGTATTTCTAGC
>12 dna:chromosome chromosome:RGSC3.4:12:1:46782294:1 44286538 ID59523 U -
TTGAACATTTTGGTTCCTGGTATTTCTAGC
>12 dna:chromosome chromosome:RGSC3.4:12:1:46782294:1 44286542 ID33275 U -
TGAACATTTTGGTTCCTGGTATTTC
>12 dna:chromosome chromosome:RGSC3.4:12:1:46782294:1 44286546 ID32253 U -
TGAAAACATTGAACATTTTGGTTCCTGGTA
>12 dna:chromosome chromosome:RGSC3.4:12:1:46782294:1 44286551 ID3354 U -
CACAATGAAAACATTGAACATTTTGGTTCC
>12 dna:chromosome chromosome:RGSC3.4:12:1:46782294:1 44286554 ID29378 U -
TCGCCACAATGAAAACATTGAACATTTTGGT
>12 dna:chromosome chromosome:RGSC3.4:12:1:46782294:1 44286572 ID60275 U -
TTGGAAATGACCCAATTCGCCACAATGAA
>12 dna:chromosome chromosome:RGSC3.4:12:1:46782294:1 44286575 ID59357 U -
TTCTTTGGAAATGACCCAATTCGCCACAAT
>12 dna:chromosome chromosome:RGSC3.4:12:1:46782294:1 44286576 ID61871 U -
TTTCTTTGGAAATGACCCAATTCGCCACAA
>12 dna:chromosome chromosome:RGSC3.4:12:1:46782294:1 44286581 ID13942 U -
TACAATTTCTTTGGAAATGACCCAATTCGC
>12 dna:chromosome chromosome:RGSC3.4:12:1:46782294:1 44286587 ID18449 U -
TAGCCTTACAATTTCTTTGGAAATGACCCA
>12 dna:chromosome chromosome:RGSC3.4:12:1:46782294:1 44286588 ID18448 U -
TAGCCTTACAATTTCTTTGGAAATGACCC
>12 dna:chromosome chromosome:RGSC3.4:12:1:46782294:1 44286588 ID56964 U -
TTAGCCTTACAATTTCTTTGGAAATGACCC
>12 dna:chromosome chromosome:RGSC3.4:12:1:46782294:1 44286589 ID18447 M -
TAGCCTTACAATTTCTTTGGAAATGACC
>12 dna:chromosome chromosome:RGSC3.4:12:1:46782294:1 44286595 ID39936 U -
TGATTCTTTTAGCCTTACAATTTCTTTGGAA
>12 dna:chromosome chromosome:RGSC3.4:12:1:46782294:1 44286596 ID39935 U -
TGATTCTTTTAGCCTTACAATTTCTTTGGA
>12 dna:chromosome chromosome:RGSC3.4:12:1:46782294:1 44286597 ID30976 U -
TCTGATTCTTTTAGCCTTACAATTTCTTTGG
>12 dna:chromosome chromosome:RGSC3.4:12:1:46782294:1 44286597 ID39934 U -
TGATTCTTTTAGCCTTACAATTTCTTTGG
>12 dna:chromosome chromosome:RGSC3.4:12:1:46782294:1 44286598 ID30975 U -
TCTGATTCTTTTAGCCTTACAATTTCTTTG
>12 dna:chromosome chromosome:RGSC3.4:12:1:46782294:1 44286641 ID38601 U -
TGATACCATATTCTCTAGAGTCATTGTACC
>12 dna:chromosome chromosome:RGSC3.4:12:1:46782294:1 44286666 ID11780 U -
TAAGAACCTGCGTGTTCTCTTACCTGATA
>12 dna:chromosome chromosome:RGSC3.4:12:1:46782294:1 44286672 ID47899 U -
TGGCGATAAGAACCTGCGTGTTCTCTTAC
>12 dna:chromosome chromosome:RGSC3.4:12:1:46782294:1 44286674 ID28684 U -
TCCTGGCGATAAGAACCTGCGTGTTCTCTT
>12 dna:chromosome chromosome:RGSC3.4:12:1:46782294:1 44286728 ID35594 U -
TGACTAATGTTTGCCCATTCCACAGCGG
>12 dna:chromosome chromosome:RGSC3.4:12:1:46782294:1 44286730 ID29500 U -
TCGGTTGACTAATGTTTGCCCATTCCACAGC
>12 dna:chromosome chromosome:RGSC3.4:12:1:46782294:1 44286737 ID47274 U -
TGGCAATCGGTTGACTAATGTTTGCCCATT
>12 dna:chromosome chromosome:RGSC3.4:12:1:46782294:1 44286739 ID47273 U -
TGGCAATCGGTTGACTAATGTTTGCCCA
>12 dna:chromosome chromosome:RGSC3.4:12:1:46782294:1 44286741 ID47272 U -
TGGCAATCGGTTGACTAATGTTTGCC
>12 dna:chromosome chromosome:RGSC3.4:12:1:46782294:1 44286772 ID47237 U -
TGGCAAGACGTTACCTTGTATGTCTCTCT
>12 dna:chromosome chromosome:RGSC3.4:12:1:46782294:1 44286777 ID27497 U -
TCCGATGGCAAGACGTTACCTTGTATGTC
>12 dna:chromosome chromosome:RGSC3.4:12:1:46782294:1 44286778 ID4639 U -
CCGATGGCAAGACGTTACCTTGTATGT
>12 dna:chromosome chromosome:RGSC3.4:12:1:46782294:1 44286778 ID27496 U -
TCCGATGGCAAGACGTTACCTTGTATGT
>12 dna:chromosome chromosome:RGSC3.4:12:1:46782294:1 44286784 ID55507 U -
TGTTTTCTCCGATGGCAAGACGTTACCTT
>12 dna:chromosome chromosome:RGSC3.4:12:1:46782294:1 44286784 ID62499 U -
TTTTCTCCGATGGCAAGACGTTACCTT
>12 dna:chromosome chromosome:RGSC3.4:12:1:46782294:1 44286842 ID40179 U -
TGATTTTCTTCTCTGCTTGATACCTCC
>12 dna:chromosome chromosome:RGSC3.4:12:1:46782294:1 44286853 ID716 U -
AATTTTGATTTTCTTCTCTGC
>12 dna:chromosome chromosome:RGSC3.4:12:1:46782294:1 44286865 ID40793 U -
TGCACAAGATGAGAAATACCCAATTTTGAT
>12 dna:chromosome chromosome:RGSC3.4:12:1:46782294:1 44286871 ID52151 U -
TGTAGCATGCACAAGATGAGAAATACCCAAT
>12 dna:chromosome chromosome:RGSC3.4:12:1:46782294:1 44286873 ID18252 U -
TAGCATGCACAAGATGAGAAATACCCA
>12 dna:chromosome chromosome:RGSC3.4:12:1:46782294:1 44286875 ID31276 U -
TCTGTAGCATGCACAAGATGAGAAATACC
>12 dna:chromosome chromosome:RGSC3.4:12:1:46782294:1 44286879 ID58541 U -
TTCCTTCTGTAGCATGCACAAGATGAGAAA
>12 dna:chromosome chromosome:RGSC3.4:12:1:46782294:1 44286940 ID57448 U -
TTCAACTTTTGGGGAAAATGTAAGA
>12 dna:chromosome chromosome:RGSC3.4:12:1:46782294:1 44286951 ID11703 U -
TAACTTGTAACTAATTCAACTTTTGGGG
>12 dna:chromosome chromosome:RGSC3.4:12:1:46782294:1 44286952 ID51379 U -
TGGTTAACTTGTAACTAATTCAACTTTTGGG
>12 dna:chromosome chromosome:RGSC3.4:12:1:46782294:1 44286965 ID20924 U -
TATACACACCAGTGGTTAACTTGTAACTAA
>12 dna:chromosome chromosome:RGSC3.4:12:1:46782294:1 44286970 ID52243 U -
TGTATATACACACCAGTGGTTAACTTGTA
>12 dna:chromosome chromosome:RGSC3.4:12:1:46782294:1 44287047 ID60511 U -
TTGGATGCACAATAAATCCTTGAGAAGTGA
>12 dna:chromosome chromosome:RGSC3.4:12:1:46782294:1 44287057 ID29816 U -
TCTACTACACTTGGATGCACAATAAATCCT
>12 dna:chromosome chromosome:RGSC3.4:12:1:46782294:1 44287058 ID15665 U -
TACTACACTTGGATGCACAATAAATCC
>12 dna:chromosome chromosome:RGSC3.4:12:1:46782294:1 44287060 ID15664 U -
TACTACACTTGGATGCACAATAAAT
>12 dna:chromosome chromosome:RGSC3.4:12:1:46782294:1 44287064 ID27027 U -
TCCCCATCTACTACACTTGGATGCACAAT
>12 dna:chromosome chromosome:RGSC3.4:12:1:46782294:1 44287067 ID9304 U +
GTGCATCCAAGTGTAGTAGATGGGGATAG
>12 dna:chromosome chromosome:RGSC3.4:12:1:46782294:1 44287080 ID22728 M -
TATTTCTTCCTTGCTATCCCCATCTACTA
>12 dna:chromosome chromosome:RGSC3.4:12:1:46782294:1 44287141 ID37252 U -
TGAGCATTTCTAGCCCCAAGCATCAATTT
>12 dna:chromosome chromosome:RGSC3.4:12:1:46782294:1 44287148 ID11502 U -
TAACGGTTGAGCATTTCTAGCCCCAAGCA
>12 dna:chromosome chromosome:RGSC3.4:12:1:46782294:1 44287149 ID11501 U -
TAACGGTTGAGCATTTCTAGCCCCAAGC
>12 dna:chromosome chromosome:RGSC3.4:12:1:46782294:1 44287159 ID12428 U -
TAAGGGAACAGTAACGGTTGAGCATTTCT
>12 dna:chromosome chromosome:RGSC3.4:12:1:46782294:1 44287186 ID58779 U -
TTCTACTGGAGCGGTCTCACCCTTGATGTA
>12 dna:chromosome chromosome:RGSC3.4:12:1:46782294:1 44287187 ID5631 U -
CTGGAGCGGTCTCACCCTTGATGT
>12 dna:chromosome chromosome:RGSC3.4:12:1:46782294:1 44287187 ID58778 U -
TTCTACTGGAGCGGTCTCACCCTTGATGT
>12 dna:chromosome chromosome:RGSC3.4:12:1:46782294:1 44287231 ID42549 U -
TGCCATGTTTCTAGTTTCCCAGTACTCCC
>12 dna:chromosome chromosome:RGSC3.4:12:1:46782294:1 44287233 ID55397 U -
TGTTTCTAGTTTCCCAGTACTC
>12 dna:chromosome chromosome:RGSC3.4:12:1:46782294:1 44287267 ID14990 U -
TACCATTAATTTGGGTCTCTGACCATTGGC
>12 dna:chromosome chromosome:RGSC3.4:12:1:46782294:1 44287268 ID14989 U -
TACCATTAATTTGGGTCTCTGACCATTGG
>12 dna:chromosome chromosome:RGSC3.4:12:1:46782294:1 44287275 ID57988 U -
TTCATTTGTACCATTAATTTGGGTCTCTGA
>12 dna:chromosome chromosome:RGSC3.4:12:1:46782294:1 44287300 ID3458 U -
CACCAAACCTTCTATGTCCACAGCATTCAT
>12 dna:chromosome chromosome:RGSC3.4:12:1:46782294:1 44287302 ID25844 U -
TCCACCAAACCTTCTATGTCCACAGCATTC
>12 dna:chromosome chromosome:RGSC3.4:12:1:46782294:1 44287303 ID25843 U -
TCCACCAAACCTTCTATGTCCACAGCATT
>12 dna:chromosome chromosome:RGSC3.4:12:1:46782294:1 44287309 ID52259 U -
TGTATCCACCAAACCTTCTATGTCCAC
>12 dna:chromosome chromosome:RGSC3.4:12:1:46782294:1 44287344 ID58029 U -
TTCCAAGACTTTTGGGAACGTGTACTAACA
>12 dna:chromosome chromosome:RGSC3.4:12:1:46782294:1 44287346 ID2887 U -
ATTCCAAGACTTTTGGGAACGTGTACTAA
>12 dna:chromosome chromosome:RGSC3.4:12:1:46782294:1 44287348 ID4292 U -
CCAAGACTTTTGGGAACGTGTACT
>12 dna:chromosome chromosome:RGSC3.4:12:1:46782294:1 44287349 ID2886 U -
ATTCCAAGACTTTTGGGAACGTGTAC
>12 dna:chromosome chromosome:RGSC3.4:12:1:46782294:1 44287349 ID4291 U -
CCAAGACTTTTGGGAACGTGTAC
>12 dna:chromosome chromosome:RGSC3.4:12:1:46782294:1 44287383 ID13823 U -
TACAAGTCATGTGTAAACCTTCTGAAGTAGC
>12 dna:chromosome chromosome:RGSC3.4:12:1:46782294:1 44287387 ID9079 U -
GTCATGTGTAAACCTTCTGAAG
>12 dna:chromosome chromosome:RGSC3.4:12:1:46782294:1 44287387 ID13822 U -
TACAAGTCATGTGTAAACCTTCTGAAG
>12 dna:chromosome chromosome:RGSC3.4:12:1:46782294:1 44287388 ID58373 U -
TTCCTACAAGTCATGTGTAAACCTTCTGAA
>12 dna:chromosome chromosome:RGSC3.4:12:1:46782294:1 44287400 ID38556 U -
TGATAATTTACCAATTCCTACAAGTCATGTGT
>12 dna:chromosome chromosome:RGSC3.4:12:1:46782294:1 44287402 ID38555 U -
TGATAATTTACCAATTCCTACAAGTCATGT
>12 dna:chromosome chromosome:RGSC3.4:12:1:46782294:1 44287403 ID38554 U -
TGATAATTTACCAATTCCTACAAGTCATG
>12 dna:chromosome chromosome:RGSC3.4:12:1:46782294:1 44287406 ID38553 U -
TGATAATTTACCAATTCCTACAAGTC
>12 dna:chromosome chromosome:RGSC3.4:12:1:46782294:1 44287486 ID21317 U -
TATCAGTCACATAAGGTCTCAACTTCTC
>12 dna:chromosome chromosome:RGSC3.4:12:1:46782294:1 44287569 ID28264 U -
TCCTCATTTGCTGTCCCCCAAATTACAGGAA
>12 dna:chromosome chromosome:RGSC3.4:12:1:46782294:1 44287598 ID1595 U -
AGCATCTACCGTATTGCCTCTGGTTTC
>12 dna:chromosome chromosome:RGSC3.4:12:1:46782294:1 44287633 ID44269 U -
TGCTCTCTGTCACCTGCATCGATGCCT
>12 dna:chromosome chromosome:RGSC3.4:12:1:46782294:1 44287654 ID59751 U -
TTGACCGTGGGCTCAGCTTGCGATTGCTCT
>12 dna:chromosome chromosome:RGSC3.4:12:1:46782294:1 44287657 ID61984 U -
TTTGACCGTGGGCTCAGCTTGCGATTGC
>12 dna:chromosome chromosome:RGSC3.4:12:1:46782294:1 44287687 ID46654 U -
TGGAGGTGCAATCCCTGTGACGTCCTGT
>12 dna:chromosome chromosome:RGSC3.4:12:1:46782294:1 44287692 ID10975 U -
TAAATTTGGAGGTGCAATCCCTGTGACGT
>12 dna:chromosome chromosome:RGSC3.4:12:1:46782294:1 44287692 ID51848 U -
TGTAAATTTGGAGGTGCAATCCCTGTGACGT
>12 dna:chromosome chromosome:RGSC3.4:12:1:46782294:1 44287692 ID60452 U -
TTGGAGGTGCAATCCCTGTGACGT
>12 dna:chromosome chromosome:RGSC3.4:12:1:46782294:1 44287694 ID51847 U -
TGTAAATTTGGAGGTGCAATCCCTGTGAC
>12 dna:chromosome chromosome:RGSC3.4:12:1:46782294:1 44287694 ID60451 U -
TTGGAGGTGCAATCCCTGTGAC
>12 dna:chromosome chromosome:RGSC3.4:12:1:46782294:1 44287695 ID60450 U -
TTGGAGGTGCAATCCCTGTGA
>12 dna:chromosome chromosome:RGSC3.4:12:1:46782294:1 44287697 ID51846 U -
TGTAAATTTGGAGGTGCAATCCCTGT
>12 dna:chromosome chromosome:RGSC3.4:12:1:46782294:1 44287697 ID62588 U -
TTTTGTAAATTTGGAGGTGCAATCCCTGT
>12 dna:chromosome chromosome:RGSC3.4:12:1:46782294:1 44287701 ID60953 U -
TTGTAAATTTGGAGGTGCAATCC
>12 dna:chromosome chromosome:RGSC3.4:12:1:46782294:1 44287761 ID42811 U -
TGCCGCAAAGGTTGGGTTGATGACCGTTTT
>12 dna:chromosome chromosome:RGSC3.4:12:1:46782294:1 44287762 ID42810 U -
TGCCGCAAAGGTTGGGTTGATGACCGTTT
>12 dna:chromosome chromosome:RGSC3.4:12:1:46782294:1 44287763 ID28609 U -
TCCTGCCGCAAAGGTTGGGTTGATGACCGTT
>12 dna:chromosome chromosome:RGSC3.4:12:1:46782294:1 44287767 ID42809 U -
TGCCGCAAAGGTTGGGTTGATGAC
>12 dna:chromosome chromosome:RGSC3.4:12:1:46782294:1 44287769 ID28608 U -
TCCTGCCGCAAAGGTTGGGTTGATG
>12 dna:chromosome chromosome:RGSC3.4:12:1:46782294:1 44287770 ID44217 U -
TGCTCCTGCCGCAAAGGTTGGGTTGAT
>12 dna:chromosome chromosome:RGSC3.4:12:1:46782294:1 44287813 ID14933 M -
TACCAGTTGTTCAAGTGCCTGCAATTTTTC
>12 dna:chromosome chromosome:RGSC3.4:12:1:46782294:1 44287815 ID52052 M -
TGTACCAGTTGTTCAAGTGCCTGCAATTTT
>12 dna:chromosome chromosome:RGSC3.4:12:1:46782294:1 44287817 ID31909 M -
TCTTGTACCAGTTGTTCAAGTGCCTGCAATT
>12 dna:chromosome chromosome:RGSC3.4:12:1:46782294:1 44287818 ID4007 M -
CAGTTGTTCAAGTGCCTGCAAT
>12 dna:chromosome chromosome:RGSC3.4:12:1:46782294:1 44287818 ID31908 M -
TCTTGTACCAGTTGTTCAAGTGCCTGCAAT
>12 dna:chromosome chromosome:RGSC3.4:12:1:46782294:1 44287821 ID55057 U -
TGTTCTTGTACCAGTTGTTCAAGTGCCTGC
>12 dna:chromosome chromosome:RGSC3.4:12:1:46782294:1 44287822 ID55056 U -
TGTTCTTGTACCAGTTGTTCAAGTGCCTG
>12 dna:chromosome chromosome:RGSC3.4:12:1:46782294:1 44287855 ID38667 U -
TGATAGACTCTTCTCTATGTTGAGCCTC
>12 dna:chromosome chromosome:RGSC3.4:12:1:46782294:1 44287863 ID26181 U -
TCCAGGGGCTGATAGACTCTTCTCTATGT
>12 dna:chromosome chromosome:RGSC3.4:12:1:46782294:1 44287912 ID30147 U -
TCTCAGAGGCAGCGTAGCAAAGAATTGTT
>12 dna:chromosome chromosome:RGSC3.4:12:1:46782294:1 44287968 ID10003 U -
TAAAAGTGGCGAACTGCCACAGGAAC
>12 dna:chromosome chromosome:RGSC3.4:12:1:46782294:1 44287995 ID8601 U -
GGCTTGACAACCGTCCAGAGGCGAGGCC
>12 dna:chromosome chromosome:RGSC3.4:12:1:46782294:1 44288015 ID23453 U -
TCAATCCCTGAAGGAACTGTTAGGCTTGAC
>12 dna:chromosome chromosome:RGSC3.4:12:1:46782294:1 44288016 ID23452 U -
TCAATCCCTGAAGGAACTGTTAGGCTTGA
>12 dna:chromosome chromosome:RGSC3.4:12:1:46782294:1 44288016 ID57530 U -
TTCAATCCCTGAAGGAACTGTTAGGCTTGA
>12 dna:chromosome chromosome:RGSC3.4:12:1:46782294:1 44288053 ID4985 U +
CGCTGGTTCATGCCTGGGGTCGACCTGCC
>12 dna:chromosome chromosome:RGSC3.4:12:1:46782294:1 44288054 ID47474 U -
TGGCAGGTCGACCCCAGGCATGAACCAGC
>12 dna:chromosome chromosome:RGSC3.4:12:1:46782294:1 44288054 ID60585 U -
TTGGCAGGTCGACCCCAGGCATGAACCAGC
>12 dna:chromosome chromosome:RGSC3.4:12:1:46782294:1 44288098 ID17939 U -
TAGCAAACACCAAATTCGTCTCAGCAGCT
>12 dna:chromosome chromosome:RGSC3.4:12:1:46782294:1 44288175 ID18845 U -
TAGGAAGTGGACCTGTTCAGCAACAGTTC
>12 dna:chromosome chromosome:RGSC3.4:12:1:46782294:1 44288177 ID18844 U -
TAGGAAGTGGACCTGTTCAGCAACAGT
>12 dna:chromosome chromosome:RGSC3.4:12:1:46782294:1 44288177 ID22256 U -
TATTAGGAAGTGGACCTGTTCAGCAACAGT
>12 dna:chromosome chromosome:RGSC3.4:12:1:46782294:1 44288179 ID22255 U -
TATTAGGAAGTGGACCTGTTCAGCAACA
>12 dna:chromosome chromosome:RGSC3.4:12:1:46782294:1 44288240 ID604 U -
AATCAGGGTTGCACCTCTCCTCTAGCC
>12 dna:chromosome chromosome:RGSC3.4:12:1:46782294:1 44288245 ID16006 U -
TACTCTTAATCAGGGTTGCACCTCTCCTC
>12 dna:chromosome chromosome:RGSC3.4:12:1:46782294:1 44288245 ID31482 U -
TCTTAATCAGGGTTGCACCTCTCCTC
>12 dna:chromosome chromosome:RGSC3.4:12:1:46782294:1 44288247 ID16005 U -
TACTCTTAATCAGGGTTGCACCTCTCC
>12 dna:chromosome chromosome:RGSC3.4:12:1:46782294:1 44288258 ID62609 U -
TTTTGTTTGCAGGCTACTCTTAATCAGGGT
>12 dna:chromosome chromosome:RGSC3.4:12:1:46782294:1 44288263 ID10985 U -
TAAATTTTGTTTGCAGGCTACTCTTAATC
>12 dna:chromosome chromosome:RGSC3.4:12:1:46782294:1 44288263 ID61291 U -
TTGTTTGCAGGCTACTCTTAATC
>12 dna:chromosome chromosome:RGSC3.4:12:1:46782294:1 44288263 ID62285 U -
TTTGTTTGCAGGCTACTCTTAATC
>12 dna:chromosome chromosome:RGSC3.4:12:1:46782294:1 44288263 ID62608 U -
TTTTGTTTGCAGGCTACTCTTAATC
>12 dna:chromosome chromosome:RGSC3.4:12:1:46782294:1 44288264 ID10984 U -
TAAATTTTGTTTGCAGGCTACTCTTAAT
>12 dna:chromosome chromosome:RGSC3.4:12:1:46782294:1 44288264 ID62607 U -
TTTTGTTTGCAGGCTACTCTTAAT
>12 dna:chromosome chromosome:RGSC3.4:12:1:46782294:1 44288275 ID28707 U -
TCCTGGTGCGGGCATAAATTTTGTTTGCAGG
>12 dna:chromosome chromosome:RGSC3.4:12:1:46782294:1 44288291 ID24524 U -
TCAGGGCATAGACCAATCCTGGTGCGGGCAT
>12 dna:chromosome chromosome:RGSC3.4:12:1:46782294:1 44288295 ID44158 U -
TGCTCAGGGCATAGACCAATCCTGGTGCGG
>12 dna:chromosome chromosome:RGSC3.4:12:1:46782294:1 44288344 ID43549 U -
TGCGTGGTCCCCAGAGTCAGACTGTGGC
>12 dna:chromosome chromosome:RGSC3.4:12:1:46782294:1 44288355 ID15972 U -
TACTCTCAGAAAACTGCGTGGTCCCCAGAGT
>12 dna:chromosome chromosome:RGSC3.4:12:1:46782294:1 44288356 ID1146 U -
ACTCTCAGAAAACTGCGTGGTCCCCAGAG
>12 dna:chromosome chromosome:RGSC3.4:12:1:46782294:1 44288357 ID29824 U -
TCTACTCTCAGAAAACTGCGTGGTCCCCAGA
>12 dna:chromosome chromosome:RGSC3.4:12:1:46782294:1 44288358 ID1145 U -
ACTCTCAGAAAACTGCGTGGTCCCCAG
>12 dna:chromosome chromosome:RGSC3.4:12:1:46782294:1 44288360 ID58771 U -
TTCTACTCTCAGAAAACTGCGTGGTCCCC
>12 dna:chromosome chromosome:RGSC3.4:12:1:46782294:1 44288361 ID1144 U -
ACTCTCAGAAAACTGCGTGGTCCC
>12 dna:chromosome chromosome:RGSC3.4:12:1:46782294:1 44288361 ID5403 U -
CTCTCAGAAAACTGCGTGGTCCC
>12 dna:chromosome chromosome:RGSC3.4:12:1:46782294:1 44288361 ID29823 U -
TCTACTCTCAGAAAACTGCGTGGTCCC
>12 dna:chromosome chromosome:RGSC3.4:12:1:46782294:1 44288364 ID18086 U -
TAGCACTTCTACTCTCAGAAAACTGCGTGGT
>12 dna:chromosome chromosome:RGSC3.4:12:1:46782294:1 44288365 ID18085 U -
TAGCACTTCTACTCTCAGAAAACTGCGTGG
>12 dna:chromosome chromosome:RGSC3.4:12:1:46782294:1 44288367 ID18084 U -
TAGCACTTCTACTCTCAGAAAACTGCGT
>12 dna:chromosome chromosome:RGSC3.4:12:1:46782294:1 44288379 ID27010 U -
TCCCCACAGCTAGCACTTCTACTCTC
>12 dna:chromosome chromosome:RGSC3.4:12:1:46782294:1 44288455 ID3375 U -
CACACAGTGAACCCTGGGAGGTAGGGAGCC
>12 dna:chromosome chromosome:RGSC3.4:12:1:46782294:1 44288456 ID6512 U -
GACACACAGTGAACCCTGGGAGGTAGGGAGC
>12 dna:chromosome chromosome:RGSC3.4:12:1:46782294:1 44288470 ID42311 U -
TGCCAGGCGGGAGACACACAGTGAACCCT
>12 dna:chromosome chromosome:RGSC3.4:12:1:46782294:1 44288471 ID42310 U -
TGCCAGGCGGGAGACACACAGTGAACCC
>12 dna:chromosome chromosome:RGSC3.4:12:1:46782294:1 44288472 ID42309 U -
TGCCAGGCGGGAGACACACAGTGAACC
>12 dna:chromosome chromosome:RGSC3.4:12:1:46782294:1 44288487 ID16885 U -
TAGAAGAGAGGGCACAGCTGCCAGGCGGGA
>12 dna:chromosome chromosome:RGSC3.4:12:1:46782294:1 44288499 ID55462 U -
TGTTTGTCTAGAAGAGAGGGCACAGC
>12 dna:chromosome chromosome:RGSC3.4:12:1:46782294:1 44288503 ID26110 U -
TCCAGATTTGTTTGTCTAGAAGAGAGGGCA
>12 dna:chromosome chromosome:RGSC3.4:12:1:46782294:1 44288504 ID4362 U -
CCAGATTTGTTTGTCTAGAAGAGAGGGC
>12 dna:chromosome chromosome:RGSC3.4:12:1:46782294:1 44288504 ID26109 U -
TCCAGATTTGTTTGTCTAGAAGAGAGGGC
>12 dna:chromosome chromosome:RGSC3.4:12:1:46782294:1 44288504 ID62286 U -
TTTGTTTGTCTAGAAGAGAGGGC
>12 dna:chromosome chromosome:RGSC3.4:12:1:46782294:1 44288506 ID26108 U -
TCCAGATTTGTTTGTCTAGAAGAGAGG
>12 dna:chromosome chromosome:RGSC3.4:12:1:46782294:1 44288507 ID26107 U -
TCCAGATTTGTTTGTCTAGAAGAGAG
>12 dna:chromosome chromosome:RGSC3.4:12:1:46782294:1 44288508 ID26106 U -
TCCAGATTTGTTTGTCTAGAAGAGA
>12 dna:chromosome chromosome:RGSC3.4:12:1:46782294:1 44288510 ID26799 U -
TCCCAGCTCCAGATTTGTTTGTCTAGAAGA
>12 dna:chromosome chromosome:RGSC3.4:12:1:46782294:1 44288515 ID50627 U -
TGGTCCCAGCTCCAGATTTGTTTGTCTA
>12 dna:chromosome chromosome:RGSC3.4:12:1:46782294:1 44288554 ID4468 U -
CCCAAGGGTGTGAAATCAAGCTCTAGGGA
>12 dna:chromosome chromosome:RGSC3.4:12:1:46782294:1 44288555 ID5338 U -
CTCCCAAGGGTGTGAAATCAAGCTCTAGGG
>12 dna:chromosome chromosome:RGSC3.4:12:1:46782294:1 44288566 ID30844 U -
TCTGAGGCTCCCAAGGGTGTGAAATC
>12 dna:chromosome chromosome:RGSC3.4:12:1:46782294:1 44288594 ID32319 U -
TGAAAAGCCGCCTCCAGAGCAGTAGCCCTGT
>12 dna:chromosome chromosome:RGSC3.4:12:1:46782294:1 44288596 ID32318 U -
TGAAAAGCCGCCTCCAGAGCAGTAGCCCT
>12 dna:chromosome chromosome:RGSC3.4:12:1:46782294:1 44288610 ID51416 U -
TGGTTAGCACCTGAAAAGCCGCCTCC
>12 dna:chromosome chromosome:RGSC3.4:12:1:46782294:1 44288611 ID44611 U -
TGCTGGTTAGCACCTGAAAAGCCGCCTC
>12 dna:chromosome chromosome:RGSC3.4:12:1:46782294:1 44288614 ID16509 U -
TACTTTGCTGGTTAGCACCTGAAAAGCCGC
>12 dna:chromosome chromosome:RGSC3.4:12:1:46782294:1 44288620 ID16508 U -
TACTTTGCTGGTTAGCACCTGAAA
>12 dna:chromosome chromosome:RGSC3.4:12:1:46782294:1 44288625 ID9348 U -
GTGGCCACAAGTACTTTGCTGGTTAGCACC
>12 dna:chromosome chromosome:RGSC3.4:12:1:46782294:1 44288625 ID47691 U -
TGGCCACAAGTACTTTGCTGGTTAGCACC
>12 dna:chromosome chromosome:RGSC3.4:12:1:46782294:1 44288632 ID4535 U -
CCCCAGTGGCCACAAGTACTTTGCTGGT
>12 dna:chromosome chromosome:RGSC3.4:12:1:46782294:1 44288634 ID3762 U +
CAGCAAAGTACTTGTGGCCACTGGGGGAA
>12 dna:chromosome chromosome:RGSC3.4:12:1:46782294:1 44288680 ID7996 U -
GCTGCGCACAGGCAGGACGGGGTA
>12 dna:chromosome chromosome:RGSC3.4:12:1:46782294:1 44288686 ID36765 U -
TGAGAGTGGGCTGCGCACAGGCAGGAC
>12 dna:chromosome chromosome:RGSC3.4:12:1:46782294:1 44288688 ID36764 U -
TGAGAGTGGGCTGCGCACAGGCAGG
>12 dna:chromosome chromosome:RGSC3.4:12:1:46782294:1 44288735 ID40450 U -
TGCAACAGGGCTGGGACCAGGGTGGA
>12 dna:chromosome chromosome:RGSC3.4:12:1:46782294:1 44288743 ID968 U -
ACCCCAAACATGCAACAGGGCTGGGACC
>12 dna:chromosome chromosome:RGSC3.4:12:1:46782294:1 44288776 ID17452 U -
TAGAGATTTTATATTGTTCATTCTTTGGGC
>12 dna:chromosome chromosome:RGSC3.4:12:1:46782294:1 44288776 ID56895 U -
TTAGAGATTTTATATTGTTCATTCTTTGGGC
>12 dna:chromosome chromosome:RGSC3.4:12:1:46782294:1 44288808 ID1286 U -
AGAAAGGCAGCGGCACTTCCGAGGT
>12 dna:chromosome chromosome:RGSC3.4:12:1:46782294:1 44288820 ID49171 U -
TGGGATTCTGGAGCCCAGAGAAAGGCAGCGG
>12 dna:chromosome chromosome:RGSC3.4:12:1:46782294:1 44288832 ID56626 U -
TTACACAGATGGGATTCTGGAGCCCAGA
>12 dna:chromosome chromosome:RGSC3.4:12:1:46782294:1 44288837 ID29249 U -
TCCTTTTTACACAGATGGGATTCTGGAGC
>12 dna:chromosome chromosome:RGSC3.4:12:1:46782294:1 44288846 ID20039 U -
TAGTAGAGCATCCTTTTTACACAGATGGGA
>12 dna:chromosome chromosome:RGSC3.4:12:1:46782294:1 44288847 ID20038 U -
TAGTAGAGCATCCTTTTTACACAGATGGG
>12 dna:chromosome chromosome:RGSC3.4:12:1:46782294:1 44288848 ID20037 U -
TAGTAGAGCATCCTTTTTACACAGATGG
>12 dna:chromosome chromosome:RGSC3.4:12:1:46782294:1 44288849 ID20036 U -
TAGTAGAGCATCCTTTTTACACAGATG
>12 dna:chromosome chromosome:RGSC3.4:12:1:46782294:1 44288851 ID48928 U -
TGGGATAGTAGAGCATCCTTTTTACACAGA
>12 dna:chromosome chromosome:RGSC3.4:12:1:46782294:1 44288853 ID48927 U -
TGGGATAGTAGAGCATCCTTTTTACACA
>12 dna:chromosome chromosome:RGSC3.4:12:1:46782294:1 44288887 ID4001 U -
CAGTTATATCAGTCAGTGCTCTCCC
>12 dna:chromosome chromosome:RGSC3.4:12:1:46782294:1 44288889 ID50612 U -
TGGTCCACAGTTATATCAGTCAGTGCTCTC
>12 dna:chromosome chromosome:RGSC3.4:12:1:46782294:1 44288891 ID50611 U -
TGGTCCACAGTTATATCAGTCAGTGCTC
>12 dna:chromosome chromosome:RGSC3.4:12:1:46782294:1 44288893 ID21994 U -
TATGGTCCACAGTTATATCAGTCAGTGC
>12 dna:chromosome chromosome:RGSC3.4:12:1:46782294:1 44288893 ID50487 U -
TGGTATGGTCCACAGTTATATCAGTCAGTGC
>12 dna:chromosome chromosome:RGSC3.4:12:1:46782294:1 44288893 ID50610 U -
TGGTCCACAGTTATATCAGTCAGTGC
>12 dna:chromosome chromosome:RGSC3.4:12:1:46782294:1 44288895 ID21993 U -
TATGGTCCACAGTTATATCAGTCAGT
>12 dna:chromosome chromosome:RGSC3.4:12:1:46782294:1 44288897 ID21992 U -
TATGGTCCACAGTTATATCAGTCA
>12 dna:chromosome chromosome:RGSC3.4:12:1:46782294:1 44288897 ID28700 U -
TCCTGGTATGGTCCACAGTTATATCAGTCA
>12 dna:chromosome chromosome:RGSC3.4:12:1:46782294:1 44288898 ID50609 U -
TGGTCCACAGTTATATCAGTC
>12 dna:chromosome chromosome:RGSC3.4:12:1:46782294:1 44288899 ID21991 U -
TATGGTCCACAGTTATATCAGT
>12 dna:chromosome chromosome:RGSC3.4:12:1:46782294:1 44288899 ID28699 U -
TCCTGGTATGGTCCACAGTTATATCAGT
>12 dna:chromosome chromosome:RGSC3.4:12:1:46782294:1 44288938 ID53942 U -
TGTGCCACCAGAAAGCCCTCGGCCC
>12 dna:chromosome chromosome:RGSC3.4:12:1:46782294:1 44288951 ID19756 U -
TAGGTGACTCAAGGACATCTGTGCCACCAGA
>12 dna:chromosome chromosome:RGSC3.4:12:1:46782294:1 44288952 ID19755 U -
TAGGTGACTCAAGGACATCTGTGCCACCAG
>12 dna:chromosome chromosome:RGSC3.4:12:1:46782294:1 44288953 ID19754 U -
TAGGTGACTCAAGGACATCTGTGCCACCA
>12 dna:chromosome chromosome:RGSC3.4:12:1:46782294:1 44288954 ID19753 U -
TAGGTGACTCAAGGACATCTGTGCCACC
>12 dna:chromosome chromosome:RGSC3.4:12:1:46782294:1 44288955 ID19752 U -
TAGGTGACTCAAGGACATCTGTGCCAC
>12 dna:chromosome chromosome:RGSC3.4:12:1:46782294:1 44288958 ID1487 U -
AGATAGGTGACTCAAGGACATCTGTGC
>12 dna:chromosome chromosome:RGSC3.4:12:1:46782294:1 44288958 ID33651 U -
TGAAGATAGGTGACTCAAGGACATCTGTGC
>12 dna:chromosome chromosome:RGSC3.4:12:1:46782294:1 44288963 ID33650 U -
TGAAGATAGGTGACTCAAGGACATC
>12 dna:chromosome chromosome:RGSC3.4:12:1:46782294:1 44289019 ID36732 U -
TGAGAGGTTTTCTCAGGAGTGG
>12 dna:chromosome chromosome:RGSC3.4:12:1:46782294:1 44289020 ID34427 U -
TGAATTTATTGAGAGGTTTTCTCAGGAGTG
>12 dna:chromosome chromosome:RGSC3.4:12:1:46782294:1 44289025 ID33305 U -
TGAACCATGAATTTATTGAGAGGTTTTCTCAG
>12 dna:chromosome chromosome:RGSC3.4:12:1:46782294:1 44289027 ID33304 U -
TGAACCATGAATTTATTGAGAGGTTTTCTC
>12 dna:chromosome chromosome:RGSC3.4:12:1:46782294:1 44289028 ID33303 U -
TGAACCATGAATTTATTGAGAGGTTTTCT
>12 dna:chromosome chromosome:RGSC3.4:12:1:46782294:1 44289029 ID9216 U -
GTGAACCATGAATTTATTGAGAGGTTTTC
>12 dna:chromosome chromosome:RGSC3.4:12:1:46782294:1 44289030 ID33302 U -
TGAACCATGAATTTATTGAGAGGTTTT
>12 dna:chromosome chromosome:RGSC3.4:12:1:46782294:1 44289031 ID33301 U -
TGAACCATGAATTTATTGAGAGGTTT
>12 dna:chromosome chromosome:RGSC3.4:12:1:46782294:1 44289032 ID9215 U -
GTGAACCATGAATTTATTGAGAGGTT
>12 dna:chromosome chromosome:RGSC3.4:12:1:46782294:1 44289032 ID33300 U -
TGAACCATGAATTTATTGAGAGGTT
>12 dna:chromosome chromosome:RGSC3.4:12:1:46782294:1 44289169 ID48447 U -
TGGGAAGATGCTCTGCAAAGGGCCAG
>12 dna:chromosome chromosome:RGSC3.4:12:1:46782294:1 44289282 ID59055 U -
TTCTGATGTTCTCAGGCCTGTGTACATAGA
>12 dna:chromosome chromosome:RGSC3.4:12:1:46782294:1 44289287 ID30959 U -
TCTGATGTTCTCAGGCCTGTGTAC
>12 dna:chromosome chromosome:RGSC3.4:12:1:46782294:1 44289664 ID36035 U -
TGACTTTACTTAGTGTACAGTCTCATGGT
>12 dna:chromosome chromosome:RGSC3.4:12:1:46782294:1 44289708 ID45975 U -
TGGAATATCCCCCATGGTGTGAAGTCTGCT
>12 dna:chromosome chromosome:RGSC3.4:12:1:46782294:1 44289709 ID45974 U -
TGGAATATCCCCCATGGTGTGAAGTCTGC
>12 dna:chromosome chromosome:RGSC3.4:12:1:46782294:1 44289764 ID60249 U -
TTGGAAAACATATCCAGTCTTTGTTGCCAGG
>12 dna:chromosome chromosome:RGSC3.4:12:1:46782294:1 44289766 ID60248 U -
TTGGAAAACATATCCAGTCTTTGTTGCCA
>12 dna:chromosome chromosome:RGSC3.4:12:1:46782294:1 44290278 ID1422 U -
AGAGAGTTTGTTCCGGATGTAGGTT
>12 dna:chromosome chromosome:RGSC3.4:12:1:46782294:1 44290299 ID36216 U -
TGAGAACAGTGATCCGGTGGCTGAGAG
>12 dna:chromosome chromosome:RGSC3.4:12:1:46782294:1 44290301 ID840 U -
ACAGTGATCCGGTGGCTGAG
>12 dna:chromosome chromosome:RGSC3.4:12:1:46782294:1 44290381 ID36752 U -
TGAGAGTGAGATCGGCCCCAGGTGCT
>12 dna:chromosome chromosome:RGSC3.4:12:1:46782294:1 44290399 ID523 U -
AAGTAAAATCGCCGAAATGAGAGTG
>12 dna:chromosome chromosome:RGSC3.4:12:1:46782294:1 44290663 ID31201 U -
TCTGGGAACGATCCCGACACCAGGAACTTGC
>12 dna:chromosome chromosome:RGSC3.4:12:1:46782294:1 44290707 ID42905 U -
TGCCTAGAGAAAGGATCGTTTTGTGCTG
>12 dna:chromosome chromosome:RGSC3.4:12:1:46782294:1 44290786 ID60958 U -
TTGTAACTAGCGTCTGACGTGAGGGCAGC
>12 dna:chromosome chromosome:RGSC3.4:12:1:46782294:1 44290801 ID6887 U -
GAGAGCCCTGAATTGTAACTAGCGTC
>12 dna:chromosome chromosome:RGSC3.4:12:1:46782294:1 44290858 ID22756 U -
TATTTGCCTTAGTAAGAACTGCTAACTATA
>12 dna:chromosome chromosome:RGSC3.4:12:1:46782294:1 44290924 ID61154 U -
TTGTGCCAAACTGTAAATGCAAATCTAGT
>12 dna:chromosome chromosome:RGSC3.4:12:1:46782294:1 44290924 ID62247 U -
TTTGTGCCAAACTGTAAATGCAAATCTAGT
>12 dna:chromosome chromosome:RGSC3.4:12:1:46782294:1 44290965 ID28254 U -
TCCTCATGTACGGACCCTGCAGGGCATTGC
>12 dna:chromosome chromosome:RGSC3.4:12:1:46782294:1 44290975 ID31924 U -
TCTTGTGATCCTCATGTACGGACCCTGC
>12 dna:chromosome chromosome:RGSC3.4:12:1:46782294:1 44291022 ID23172 U -
TCAAATTATAGCATCTGAGCTTGGGTGGG
>12 dna:chromosome chromosome:RGSC3.4:12:1:46782294:1 44291023 ID44082 U -
TGCTCAAATTATAGCATCTGAGCTTGGGTGG
>12 dna:chromosome chromosome:RGSC3.4:12:1:46782294:1 44291070 ID8348 U -
GGATCAAGTGCTTCAACACATGAGC
>12 dna:chromosome chromosome:RGSC3.4:12:1:46782294:1 44291173 ID20816 U -
TATAACTTTCAGAAGCTGACTCCCTGCCT
>12 dna:chromosome chromosome:RGSC3.4:12:1:46782294:1 44291173 ID61688 U -
TTTCAGAAGCTGACTCCCTGCCT
>12 dna:chromosome chromosome:RGSC3.4:12:1:46782294:1 44291186 ID8061 U +
GCTTCTGAAAGTTATAGGCCGGCCCTCTA
>12 dna:chromosome chromosome:RGSC3.4:12:1:46782294:1 44291203 ID19953 U -
TAGTAAAGAGTGTCTAGAGGGCCGGC
>12 dna:chromosome chromosome:RGSC3.4:12:1:46782294:1 44291235 ID14381 U -
TACAGTTAATCCTGACAGTGCCAACGAAGT
>12 dna:chromosome chromosome:RGSC3.4:12:1:46782294:1 44291242 ID12669 U -
TAAGTTTACAGTTAATCCTGACAGTGCCA
>12 dna:chromosome chromosome:RGSC3.4:12:1:46782294:1 44291269 ID49636 U -
TGGGGGATACAGAAACTGCACATGCTTA
>12 dna:chromosome chromosome:RGSC3.4:12:1:46782294:1 44291287 ID46217 U -
TGGACAGCAAAGAGCTGTATGGGGGATAC
>12 dna:chromosome chromosome:RGSC3.4:12:1:46782294:1 44291290 ID55200 U -
TGTTGGACAGCAAAGAGCTGTATGGGGGA
>12 dna:chromosome chromosome:RGSC3.4:12:1:46782294:1 44291370 ID36018 U -
TGACTTGGTGGCTGTACTGCATCCTATCTGT
>12 dna:chromosome chromosome:RGSC3.4:12:1:46782294:1 44291377 ID36017 U -
TGACTTGGTGGCTGTACTGCATCC
>12 dna:chromosome chromosome:RGSC3.4:12:1:46782294:1 44291379 ID21349 U -
TATCATGACTTGGTGGCTGTACTGCAT
>12 dna:chromosome chromosome:RGSC3.4:12:1:46782294:1 44291381 ID50712 U -
TGGTCTATCATGACTTGGTGGCTGTACTGC
>12 dna:chromosome chromosome:RGSC3.4:12:1:46782294:1 44291384 ID60796 U -
TTGGTCTATCATGACTTGGTGGCTGTAC
>12 dna:chromosome chromosome:RGSC3.4:12:1:46782294:1 44291385 ID60795 U -
TTGGTCTATCATGACTTGGTGGCTGTA
>12 dna:chromosome chromosome:RGSC3.4:12:1:46782294:1 44291389 ID24034 U -
TCACTGTTGGTCTATCATGACTTGGTGGC
>12 dna:chromosome chromosome:RGSC3.4:12:1:46782294:1 44291398 ID50456 U -
TGGTATCGGTCACTGTTGGTCTATCATGA
>12 dna:chromosome chromosome:RGSC3.4:12:1:46782294:1 44291400 ID25012 U -
TCATGGTATCGGTCACTGTTGGTCTATCAT
>12 dna:chromosome chromosome:RGSC3.4:12:1:46782294:1 44291406 ID49426 U -
TGGGCTCATGGTATCGGTCACTGTTGGTC
>12 dna:chromosome chromosome:RGSC3.4:12:1:46782294:1 44291451 ID7116 U -
GAGTACCTAACAGAAGCAGCTTAAGG
>12 dna:chromosome chromosome:RGSC3.4:12:1:46782294:1 44291451 ID10546 U -
TAAAGGAGTACCTAACAGAAGCAGCTTAAGG
>12 dna:chromosome chromosome:RGSC3.4:12:1:46782294:1 44291457 ID29614 U -
TCTAAAGGAGTACCTAACAGAAGCAGC
>12 dna:chromosome chromosome:RGSC3.4:12:1:46782294:1 44291514 ID23241 U -
TCAACGCCTAGTTGGTGAGACACCAGCAGAAA
>12 dna:chromosome chromosome:RGSC3.4:12:1:46782294:1 44291515 ID23240 U -
TCAACGCCTAGTTGGTGAGACACCAGCAGAA
>12 dna:chromosome chromosome:RGSC3.4:12:1:46782294:1 44291516 ID23239 U -
TCAACGCCTAGTTGGTGAGACACCAGCAGA
>12 dna:chromosome chromosome:RGSC3.4:12:1:46782294:1 44291650 ID30779 U -
TCTGAGACAGTTTGTGGACAGAGTCAAAG
>12 dna:chromosome chromosome:RGSC3.4:12:1:46782294:1 44291657 ID25854 U -
TCCACCCCTCTGAGACAGTTTGTGGACAGA
>12 dna:chromosome chromosome:RGSC3.4:12:1:46782294:1 44291689 ID32747 U -
TGAAAGGACTTCCTTTGTTCATGAGGTGGC
>12 dna:chromosome chromosome:RGSC3.4:12:1:46782294:1 44291690 ID59472 U -
TTGAAAGGACTTCCTTTGTTCATGAGGTGG
>12 dna:chromosome chromosome:RGSC3.4:12:1:46782294:1 44291716 ID28748 U -
TCCTGTCTATACCAAACTTCCCGGCTTGA
>12 dna:chromosome chromosome:RGSC3.4:12:1:46782294:1 44291728 ID33353 U -
TGAACCTTGTTCCTGTCTATACCAAAC
>12 dna:chromosome chromosome:RGSC3.4:12:1:46782294:1 44291750 ID38475 U -
TGATAAGAAATAGATCTGGTTTCTGAAC
>12 dna:chromosome chromosome:RGSC3.4:12:1:46782294:1 44291870 ID8029 U -
GCTGTGTGTGGAAAAGATGGGAGGTC
>12 dna:chromosome chromosome:RGSC3.4:12:1:46782294:1 44291885 ID55442 U -
TGTTTGCTTGTTATGCTGTGTGTGG
>12 dna:chromosome chromosome:RGSC3.4:12:1:46782294:1 44292151 ID61768 U -
TTTCCGAATCCAAAATGGTCCTCAA
>12 dna:chromosome chromosome:RGSC3.4:12:1:46782294:1 44292153 ID61767 U -
TTTCCGAATCCAAAATGGTCCTC
>12 dna:chromosome chromosome:RGSC3.4:12:1:46782294:1 44292154 ID58021 U -
TTCCAAATTTCCGAATCCAAAATGGTCCT
>12 dna:chromosome chromosome:RGSC3.4:12:1:46782294:1 44292155 ID25450 U -
TCCAAATTTCCGAATCCAAAATGGTCC
>12 dna:chromosome chromosome:RGSC3.4:12:1:46782294:1 44292213 ID34612 U -
TGACAAGCTTGCTCCTGGGAGATGAAGCA
>12 dna:chromosome chromosome:RGSC3.4:12:1:46782294:1 44292336 ID28012 U -
TCCTAGGGCCCATGGTCTTGTAGTTGGT
>12 dna:chromosome chromosome:RGSC3.4:12:1:46782294:1 44292639 ID48147 U +
TGGCTTAACCGAGTCCTACATAGATGT
>12 dna:chromosome chromosome:RGSC3.4:12:1:46782294:1 44292670 ID12123 U -
TAAGATTCCTTGGGCGTCAGATGTCTGT
>12 dna:chromosome chromosome:RGSC3.4:12:1:46782294:1 44293150 ID26059 U -
TCCAGAGGCAATGCCAATGCGATGTTGTC
>12 dna:chromosome chromosome:RGSC3.4:12:1:46782294:1 44293341 ID36616 U -
TGAGAGAGATCCTCACACGTGAGCATTT
>12 dna:chromosome chromosome:RGSC3.4:12:1:46782294:1 44293760 ID17443 U -
TAGAGATTGCCCAGCTGAACACTGGA
>12 dna:chromosome chromosome:RGSC3.4:12:1:46782294:1 44293819 ID44950 U -
TGCTTGAGTCTGGATGAACTAAAAACTGGGT
>12 dna:chromosome chromosome:RGSC3.4:12:1:46782294:1 44293940 ID1788 U +
AGGACATTCATAGAGGGCTCTCAGGC
>12 dna:chromosome chromosome:RGSC3.4:12:1:46782294:1 44293984 ID60614 U -
TTGGCCTCAGAGTGGTGCAGACTCCGA
>12 dna:chromosome chromosome:RGSC3.4:12:1:46782294:1 44294120 ID40549 U -
TGCAAGCAGCATTAGACCAAACCCAC
>12 dna:chromosome chromosome:RGSC3.4:12:1:46782294:1 44294219 ID50153 U +
TGGTAAATAAAGTTGCTGGCGGCCAATA
>12 dna:chromosome chromosome:RGSC3.4:12:1:46782294:1 44295068 ID27447 U -
TCCGAAGCCGTGTAAGAGCCAGACTTCTGC
>12 dna:chromosome chromosome:RGSC3.4:12:1:46782294:1 44295230 ID4906 U -
CGAAAGATGTGCTGCCAAACATGACCC
>12 dna:chromosome chromosome:RGSC3.4:12:1:46782294:1 44295230 ID15429 U -
TACGAAAGATGTGCTGCCAAACATGACCC
>12 dna:chromosome chromosome:RGSC3.4:12:1:46782294:1 44295231 ID15428 U -
TACGAAAGATGTGCTGCCAAACATGACC
>12 dna:chromosome chromosome:RGSC3.4:12:1:46782294:1 44295349 ID49356 U -
TGGGCCTCTGAGAGAACACTGTCCCC
>12 dna:chromosome chromosome:RGSC3.4:12:1:46782294:1 44295352 ID49355 U -
TGGGCCTCTGAGAGAACACTGTC
>12 dna:chromosome chromosome:RGSC3.4:12:1:46782294:1 44295413 ID3439 U -
CACATCCTGAGTACTGGAGCTGGGC
>12 dna:chromosome chromosome:RGSC3.4:12:1:46782294:1 44295435 ID28212 U -
TCCTCAGCCGGGCCTGGACTCCTCAC
>12 dna:chromosome chromosome:RGSC3.4:12:1:46782294:1 44295447 ID44634 U -
TGCTGTCAATCCTCAGCCGGGCC
>12 dna:chromosome chromosome:RGSC3.4:12:1:46782294:1 44295509 ID41155 U -
TGCAGAGTCCAGAATCATCCTTGTGT
>12 dna:chromosome chromosome:RGSC3.4:12:1:46782294:1 44295601 ID198 U -
AACAGAATGATGCCATAGCTGTGAAAAGCAGT
>12 dna:chromosome chromosome:RGSC3.4:12:1:46782294:1 44295607 ID6216 U -
GAACAGAATGATGCCATAGCTGTGAAA
>12 dna:chromosome chromosome:RGSC3.4:12:1:46782294:1 44295661 ID14062 U -
TACACCGGACACTGAGTCAAATGAACAGGA
>12 dna:chromosome chromosome:RGSC3.4:12:1:46782294:1 44295665 ID55329 U -
TGTTTACACCGGACACTGAGTCAAATGAAC
>12 dna:chromosome chromosome:RGSC3.4:12:1:46782294:1 44295680 ID49564 U -
TGGGGACCTTGCCAGTGTTTACACCGGACA
>12 dna:chromosome chromosome:RGSC3.4:12:1:46782294:1 44295728 ID61648 U -
TTTCAAGTCTGTGGTTAGGACTTGGAG
>12 dna:chromosome chromosome:RGSC3.4:12:1:46782294:1 44295775 ID56484 U -
TTAAGACACTAAATGGAAGTGTTGCA
>12 dna:chromosome chromosome:RGSC3.4:12:1:46782294:1 44295776 ID14988 U -
TACCATTAAGACACTAAATGGAAGTGTTGC
>12 dna:chromosome chromosome:RGSC3.4:12:1:46782294:1 44295776 ID56483 U -
TTAAGACACTAAATGGAAGTGTTGC
>12 dna:chromosome chromosome:RGSC3.4:12:1:46782294:1 44295781 ID27195 U -
TCCCTACCATTAAGACACTAAATGGAAGT
>12 dna:chromosome chromosome:RGSC3.4:12:1:46782294:1 44295828 ID49745 U -
TGGGTACTCGGAAAAATGTGGATTTTC
>12 dna:chromosome chromosome:RGSC3.4:12:1:46782294:1 44295830 ID49744 U -
TGGGTACTCGGAAAAATGTGGATTT
>12 dna:chromosome chromosome:RGSC3.4:12:1:46782294:1 44295843 ID18236 U -
TAGCATCTAGCATGATGTTGGGTACTCGGA
>12 dna:chromosome chromosome:RGSC3.4:12:1:46782294:1 44295848 ID18235 U -
TAGCATCTAGCATGATGTTGGGTAC
>12 dna:chromosome chromosome:RGSC3.4:12:1:46782294:1 44295848 ID55350 U -
TGTTTAGCATCTAGCATGATGTTGGGTAC
>12 dna:chromosome chromosome:RGSC3.4:12:1:46782294:1 44295849 ID55349 U -
TGTTTAGCATCTAGCATGATGTTGGGTA
>12 dna:chromosome chromosome:RGSC3.4:12:1:46782294:1 44295934 ID16158 U -
TACTGGATCCGTTCCTGTAAGTGTGGAGC
>12 dna:chromosome chromosome:RGSC3.4:12:1:46782294:1 44296015 ID4875 M -
CCTTGTCTTCTATGTTCAGTCGCAGAC
>12 dna:chromosome chromosome:RGSC3.4:12:1:46782294:1 44296085 ID16821 M -
TAGAACCTTCTGCCCACGACATTGACC
>12 dna:chromosome chromosome:RGSC3.4:12:1:46782294:1 44296156 ID50721 M -
TGGTCTCGATAGTTTTCCATCAGTCC
>12 dna:chromosome chromosome:RGSC3.4:12:1:46782294:1 44296281 ID44205 M -
TGCTCCGTGGATGGTGCTATTCTAC
>12 dna:chromosome chromosome:RGSC3.4:12:1:46782294:1 44296337 ID51339 M -
TGGTGTTGATGAGGTGGTCCCGGGGA
>12 dna:chromosome chromosome:RGSC3.4:12:1:46782294:1 44296345 ID19027 M -
TAGGAGCAGTGGTGTTGATGAGGTGGT
>12 dna:chromosome chromosome:RGSC3.4:12:1:46782294:1 44296353 ID30890 M -
TCTGAGTTTTAGGAGCAGTGGTGTTGAT
>12 dna:chromosome chromosome:RGSC3.4:12:1:46782294:1 44296365 ID41964 M -
TGCCAAGTGATCTGAGTTTTAGGAGC
>12 dna:chromosome chromosome:RGSC3.4:12:1:46782294:1 44296395 ID33604 M +
TGAAGACTCAGAAAGAGCCCGTCTGTGTGTC
>12 dna:chromosome chromosome:RGSC3.4:12:1:46782294:1 44296472 ID7279 M -
GATGAGTCATAAATGTGAGAAAGAGGCACC
>12 dna:chromosome chromosome:RGSC3.4:12:1:46782294:1 44296480 ID26699 M -
TCCCACACGATGAGTCATAAATGTGAGAAA
>12 dna:chromosome chromosome:RGSC3.4:12:1:46782294:1 44296482 ID26698 M -
TCCCACACGATGAGTCATAAATGTGAGA
>12 dna:chromosome chromosome:RGSC3.4:12:1:46782294:1 44296529 ID53129 M -
TGTCTTTCCAGGAGGTCAAGTGTCCGG
>12 dna:chromosome chromosome:RGSC3.4:12:1:46782294:1 44296562 ID12150 M -
TAAGCAAGATTGTCTCTGCAGAGGCAGTGA
>12 dna:chromosome chromosome:RGSC3.4:12:1:46782294:1 44296606 ID27902 U -
TCCTACTCTGTGTCGTAGCCTGGCGTCCA
>12 dna:chromosome chromosome:RGSC3.4:12:1:46782294:1 44296607 ID27901 U -
TCCTACTCTGTGTCGTAGCCTGGCGTCC
>12 dna:chromosome chromosome:RGSC3.4:12:1:46782294:1 44296621 ID48491 M -
TGGGAAGGGCTGCTCCTACTCTGTGTC
>12 dna:chromosome chromosome:RGSC3.4:12:1:46782294:1 44296751 ID28062 U -
TCCTATCCAGAAGGCAGAACGCACTCCCTC
>12 dna:chromosome chromosome:RGSC3.4:12:1:46782294:1 44296929 ID39087 U -
TGATCTCGGTTTCCTCAAATTGAAAGC
>12 dna:chromosome chromosome:RGSC3.4:12:1:46782294:1 44296961 ID3067 U -
CAAAAAAGCGGCCACAGCGAGCGGCTCT
>12 dna:chromosome chromosome:RGSC3.4:12:1:46782294:1 44296967 ID34482 U -
TGACAAAAAAGCGGCCACAGCGAGC
>12 dna:chromosome chromosome:RGSC3.4:12:1:46782294:1 44296993 ID28077 M -
TCCTATGACCTTTCCTTGACCTTTCTGGCC
>12 dna:chromosome chromosome:RGSC3.4:12:1:46782294:1 44297004 ID24997 M -
TCATGGATCTTCCTATGACCTTTCCTTGA
>12 dna:chromosome chromosome:RGSC3.4:12:1:46782294:1 44297046 ID27892 M -
TCCTACGTTGGAGGAGGATTTCTCAGG
>12 dna:chromosome chromosome:RGSC3.4:12:1:46782294:1 44297059 ID5387 M -
CTCTAGCCAGAAACAAGTCCTACGTTGGAGG
>12 dna:chromosome chromosome:RGSC3.4:12:1:46782294:1 44297076 ID47849 M -
TGGCCTGCCTGTCTCTCTAGCCAGAAAC
>12 dna:chromosome chromosome:RGSC3.4:12:1:46782294:1 44297110 ID25587 U -
TCCAAGGACATATTTTATTGCTGATACCCA
>12 dna:chromosome chromosome:RGSC3.4:12:1:46782294:1 44297132 ID10726 U -
TAAATATGGGTTCTTTGTGTTTCTCCAAGGA
>12 dna:chromosome chromosome:RGSC3.4:12:1:46782294:1 44297151 ID15109 U -
TACCCTGGAGCCTGCACTTAAATATGGGTT
>12 dna:chromosome chromosome:RGSC3.4:12:1:46782294:1 44297266 ID19533 M -
TAGGGCATCTGTAGGACCCTGGGC
>12 dna:chromosome chromosome:RGSC3.4:12:1:46782294:1 44297341 ID26596 M -
TCCCAACAGTGAGGTTGCCTGGGCTC
>12 dna:chromosome chromosome:RGSC3.4:12:1:46782294:1 44297341 ID28292 M -
TCCTCCCAACAGTGAGGTTGCCTGGGCTC
>12 dna:chromosome chromosome:RGSC3.4:12:1:46782294:1 44297428 ID24314 M -
TCAGATATCCTGCCACTCACATCCAGC
>12 dna:chromosome chromosome:RGSC3.4:12:1:46782294:1 44297442 ID58118 M -
TTCCAGAAGGCTCCTCAGATATCCTGC
>12 dna:chromosome chromosome:RGSC3.4:12:1:46782294:1 44297454 ID48776 M -
TGGGAGACTGTGTGTTCCAGAAGGCTCCT
>12 dna:chromosome chromosome:RGSC3.4:12:1:46782294:1 44297539 ID52573 M -
TGTCAGGGGAGAAGCAGTGA
>12 dna:chromosome chromosome:RGSC3.4:12:1:46782294:1 44297540 ID60004 M -
TTGCACGGTGTCAGGGGAGAAGCAGTG
>12 dna:chromosome chromosome:RGSC3.4:12:1:46782294:1 44297547 ID6445 M -
GAATTGCACGGTGTCAGGGGAGA
>12 dna:chromosome chromosome:RGSC3.4:12:1:46782294:1 44297556 ID3775 M -
CAGCAGCACAGAGAATTGCACGGTGT
>12 dna:chromosome chromosome:RGSC3.4:12:1:46782294:1 44297556 ID41188 M -
TGCAGCAGCACAGAGAATTGCACGGTGT
>12 dna:chromosome chromosome:RGSC3.4:12:1:46782294:1 44297560 ID5054 M +
CGTGCAATTCTCTGTGCTGCTGCAAAC
>12 dna:chromosome chromosome:RGSC3.4:12:1:46782294:1 44297562 ID19111 M -
TAGGAGTTTGCAGCAGCACAGAGAATTGCA
>12 dna:chromosome chromosome:RGSC3.4:12:1:46782294:1 44297572 ID14051 M -
TACACATTATAGGAGTTTGCAGCAGCACA
>12 dna:chromosome chromosome:RGSC3.4:12:1:46782294:1 44297575 ID14050 M -
TACACATTATAGGAGTTTGCAGCAGC
>12 dna:chromosome chromosome:RGSC3.4:12:1:46782294:1 44297575 ID38567 M -
TGATACACATTATAGGAGTTTGCAGCAGC
>12 dna:chromosome chromosome:RGSC3.4:12:1:46782294:1 44297578 ID50996 M -
TGGTGATACACATTATAGGAGTTTGCAGC
>12 dna:chromosome chromosome:RGSC3.4:12:1:46782294:1 44297581 ID12480 M -
TAAGGTGGTGATACACATTATAGGAGTTTGC
>12 dna:chromosome chromosome:RGSC3.4:12:1:46782294:1 44297585 ID27764 M -
TCCTAAGGTGGTGATACACATTATAGGAGT
>12 dna:chromosome chromosome:RGSC3.4:12:1:46782294:1 44297586 ID12479 M -
TAAGGTGGTGATACACATTATAGGAG
>12 dna:chromosome chromosome:RGSC3.4:12:1:46782294:1 44297597 ID3907 M -
CAGGTCATTGACCTCCTAAGGTGGTGATACA
>12 dna:chromosome chromosome:RGSC3.4:12:1:46782294:1 44297600 ID14325 M -
TACAGGTCATTGACCTCCTAAGGTGGTGAT
>12 dna:chromosome chromosome:RGSC3.4:12:1:46782294:1 44297612 ID37301 M -
TGAGCCCCAGGGATACAGGTCATTGACCTCC
>12 dna:chromosome chromosome:RGSC3.4:12:1:46782294:1 44297653 ID22793 M -
TATTTTACAGAGAGCAGAGGCCATACAGC
>12 dna:chromosome chromosome:RGSC3.4:12:1:46782294:1 44297656 ID22792 M -
TATTTTACAGAGAGCAGAGGCCATAC
>12 dna:chromosome chromosome:RGSC3.4:12:1:46782294:1 44297661 ID40286 M -
TGCAAACCTTATTTTACAGAGAGCAGAGGC
>12 dna:chromosome chromosome:RGSC3.4:12:1:46782294:1 44297663 ID40285 M -
TGCAAACCTTATTTTACAGAGAGCAGAG
>12 dna:chromosome chromosome:RGSC3.4:12:1:46782294:1 44297664 ID40284 M -
TGCAAACCTTATTTTACAGAGAGCAGA
>12 dna:chromosome chromosome:RGSC3.4:12:1:46782294:1 44297670 ID40278 M -
TGCAAACCAGTGCAAACCTTATTTTACAGAG
>12 dna:chromosome chromosome:RGSC3.4:12:1:46782294:1 44297688 ID47674 M -
TGGCCAACCTAACCAGTGCAAACCAGTGC
>12 dna:chromosome chromosome:RGSC3.4:12:1:46782294:1 44297690 ID47673 M -
TGGCCAACCTAACCAGTGCAAACCAGT
>12 dna:chromosome chromosome:RGSC3.4:12:1:46782294:1 44297698 ID25886 M -
TCCACTAAATATGGCCAACCTAACCAGTGC
>12 dna:chromosome chromosome:RGSC3.4:12:1:46782294:1 44297704 ID10879 M -
TAAATGTCCACTAAATATGGCCAACCTAAC
>12 dna:chromosome chromosome:RGSC3.4:12:1:46782294:1 44297708 ID10878 M -
TAAATGTCCACTAAATATGGCCAACC
>12 dna:chromosome chromosome:RGSC3.4:12:1:46782294:1 44297740 ID56370 M -
TTAAATACGAAAGAATCAAACACAACATT
>12 dna:chromosome chromosome:RGSC3.4:12:1:46782294:1 44297749 ID3180 M -
CAACATTAAATACGAAAGAATCAAA
>12 dna:chromosome chromosome:RGSC3.4:12:1:46782294:1 44297764 ID16797 M -
TAGAACAGACATATGAGCAACATTAAA
>12 dna:chromosome chromosome:RGSC3.4:12:1:46782294:1 44297831 ID32605 M -
TGAAACTGTTTGGTGGACCTCAGAGGAGGC
>12 dna:chromosome chromosome:RGSC3.4:12:1:46782294:1 44297834 ID32604 M -
TGAAACTGTTTGGTGGACCTCAGAGGA
>12 dna:chromosome chromosome:RGSC3.4:12:1:46782294:1 44297837 ID6134 M -
GAAACTGTTTGGTGGACCTCAGA
>12 dna:chromosome chromosome:RGSC3.4:12:1:46782294:1 44297837 ID32596 M -
TGAAACTGAAACTGTTTGGTGGACCTCAGA
>12 dna:chromosome chromosome:RGSC3.4:12:1:46782294:1 44297838 ID32595 M -
TGAAACTGAAACTGTTTGGTGGACCTCAG
>12 dna:chromosome chromosome:RGSC3.4:12:1:46782294:1 44297839 ID32594 M -
TGAAACTGAAACTGTTTGGTGGACCTCA
>12 dna:chromosome chromosome:RGSC3.4:12:1:46782294:1 44297840 ID32593 M -
TGAAACTGAAACTGTTTGGTGGACCTC
>12 dna:chromosome chromosome:RGSC3.4:12:1:46782294:1 44297841 ID5475 M -
CTGAAACTGTTTGGTGGACCT
>12 dna:chromosome chromosome:RGSC3.4:12:1:46782294:1 44297841 ID15290 M -
TACCTGAAACTGAAACTGTTTGGTGGACCT
>12 dna:chromosome chromosome:RGSC3.4:12:1:46782294:1 44297841 ID32592 M -
TGAAACTGAAACTGTTTGGTGGACCT
>12 dna:chromosome chromosome:RGSC3.4:12:1:46782294:1 44297842 ID1156 M -
ACTGAAACTGTTTGGTGGACC
>12 dna:chromosome chromosome:RGSC3.4:12:1:46782294:1 44297842 ID5474 M -
CTGAAACTGAAACTGTTTGGTGGACC
>12 dna:chromosome chromosome:RGSC3.4:12:1:46782294:1 44297842 ID15289 M -
TACCTGAAACTGAAACTGTTTGGTGGACC
>12 dna:chromosome chromosome:RGSC3.4:12:1:46782294:1 44297842 ID29804 M -
TCTACCTGAAACTGAAACTGTTTGGTGGACC
>12 dna:chromosome chromosome:RGSC3.4:12:1:46782294:1 44297842 ID32591 M -
TGAAACTGAAACTGTTTGGTGGACC
>12 dna:chromosome chromosome:RGSC3.4:12:1:46782294:1 44297843 ID15288 M -
TACCTGAAACTGAAACTGTTTGGTGGAC
>12 dna:chromosome chromosome:RGSC3.4:12:1:46782294:1 44297843 ID29803 M -
TCTACCTGAAACTGAAACTGTTTGGTGGAC
>12 dna:chromosome chromosome:RGSC3.4:12:1:46782294:1 44297844 ID15287 M -
TACCTGAAACTGAAACTGTTTGGTGGA
>12 dna:chromosome chromosome:RGSC3.4:12:1:46782294:1 44297844 ID29802 M -
TCTACCTGAAACTGAAACTGTTTGGTGGA
>12 dna:chromosome chromosome:RGSC3.4:12:1:46782294:1 44297868 ID50962 U -
TGGTGAGAGGTTGGCATAGTTTCTAC
>12 dna:chromosome chromosome:RGSC3.4:12:1:46782294:1 44297892 ID27385 M -
TCCCTTCAGATCTCCACTTGGCGGGGAATG
>12 dna:chromosome chromosome:RGSC3.4:12:1:46782294:1 44297894 ID58327 M -
TTCCCTTCAGATCTCCACTTGGCGGGGAA
>12 dna:chromosome chromosome:RGSC3.4:12:1:46782294:1 44297895 ID58326 M -
TTCCCTTCAGATCTCCACTTGGCGGGGA
>12 dna:chromosome chromosome:RGSC3.4:12:1:46782294:1 44297896 ID27384 M -
TCCCTTCAGATCTCCACTTGGCGGGG
>12 dna:chromosome chromosome:RGSC3.4:12:1:46782294:1 44297896 ID58325 M -
TTCCCTTCAGATCTCCACTTGGCGGGG
>12 dna:chromosome chromosome:RGSC3.4:12:1:46782294:1 44297905 ID53895 M -
TGTGCAGGCTTCCCTTCAGATCTCCAC
>12 dna:chromosome chromosome:RGSC3.4:12:1:46782294:1 44297966 ID57776 M -
TTCAGCTTTCCTGCGGTGTTGGTTGCTGAG
>12 dna:chromosome chromosome:RGSC3.4:12:1:46782294:1 44297967 ID3824 M -
CAGCTTTCCTGCGGTGTTGGTTGCTGA
>12 dna:chromosome chromosome:RGSC3.4:12:1:46782294:1 44297967 ID24476 M -
TCAGCTTTCCTGCGGTGTTGGTTGCTGA
>12 dna:chromosome chromosome:RGSC3.4:12:1:46782294:1 44297967 ID57774 M -
TTCAGCTTTCCTGCGGTGTTGGTTGCTGA
>12 dna:chromosome chromosome:RGSC3.4:12:1:46782294:1 44297969 ID24475 M -
TCAGCTTTCCTGCGGTGTTGGTTGCT
>12 dna:chromosome chromosome:RGSC3.4:12:1:46782294:1 44297970 ID24474 M -
TCAGCTTTCCTGCGGTGTTGGTTGC
>12 dna:chromosome chromosome:RGSC3.4:12:1:46782294:1 44297970 ID40738 M -
TGCAATTCAGCTTTCCTGCGGTGTTGGTTGC
>12 dna:chromosome chromosome:RGSC3.4:12:1:46782294:1 44297970 ID57772 M -
TTCAGCTTTCCTGCGGTGTTGGTTGC
>12 dna:chromosome chromosome:RGSC3.4:12:1:46782294:1 44297971 ID40737 M -
TGCAATTCAGCTTTCCTGCGGTGTTGGTTG
>12 dna:chromosome chromosome:RGSC3.4:12:1:46782294:1 44297972 ID40736 M -
TGCAATTCAGCTTTCCTGCGGTGTTGGTT
>12 dna:chromosome chromosome:RGSC3.4:12:1:46782294:1 44297973 ID40735 M -
TGCAATTCAGCTTTCCTGCGGTGTTGGT
>12 dna:chromosome chromosome:RGSC3.4:12:1:46782294:1 44297975 ID40734 M -
TGCAATTCAGCTTTCCTGCGGTGTTG
>12 dna:chromosome chromosome:RGSC3.4:12:1:46782294:1 44298002 ID34634 U -
TGACAAGTATTTTCAGCTGCGTTCGGG
>12 dna:chromosome chromosome:RGSC3.4:12:1:46782294:1 44298016 ID20325 M -
TAGTGATGTCAGGCTCTGACAAGTATTTT
>12 dna:chromosome chromosome:RGSC3.4:12:1:46782294:1 44298017 ID20324 M -
TAGTGATGTCAGGCTCTGACAAGTATTT
>12 dna:chromosome chromosome:RGSC3.4:12:1:46782294:1 44298021 ID44304 M -
TGCTCTTAGTGATGTCAGGCTCTGACAAGT
>12 dna:chromosome chromosome:RGSC3.4:12:1:46782294:1 44298028 ID29710 M -
TCTAAGTTGCTCTTAGTGATGTCAGGCTCT
>12 dna:chromosome chromosome:RGSC3.4:12:1:46782294:1 44298029 ID9145 M -
GTCTAAGTTGCTCTTAGTGATGTCAGGCTC
>12 dna:chromosome chromosome:RGSC3.4:12:1:46782294:1 44298029 ID29709 M -
TCTAAGTTGCTCTTAGTGATGTCAGGCTC
>12 dna:chromosome chromosome:RGSC3.4:12:1:46782294:1 44298045 ID30654 M -
TCTGAACGTCTCCGAGTCTAAGTTGCTCT
>12 dna:chromosome chromosome:RGSC3.4:12:1:46782294:1 44298050 ID29175 M -
TCCTTTCTGAACGTCTCCGAGTCTAAGTT
>12 dna:chromosome chromosome:RGSC3.4:12:1:46782294:1 44298051 ID29174 M -
TCCTTTCTGAACGTCTCCGAGTCTAAGT
>12 dna:chromosome chromosome:RGSC3.4:12:1:46782294:1 44298139 ID36049 M -
TGACTTTCTAGTGCAGTCACGTCAGCACC
>12 dna:chromosome chromosome:RGSC3.4:12:1:46782294:1 44298142 ID29345 M -
TCGATGACTTTCTAGTGCAGTCACGTCAGC
>12 dna:chromosome chromosome:RGSC3.4:12:1:46782294:1 44298148 ID5646 M -
CTGGATGTCGATGACTTTCTAGTGCAGTCAC
>12 dna:chromosome chromosome:RGSC3.4:12:1:46782294:1 44298152 ID35846 M -
TGACTGGATGTCGATGACTTTCTAGTGCAG
>12 dna:chromosome chromosome:RGSC3.4:12:1:46782294:1 44298153 ID35845 M -
TGACTGGATGTCGATGACTTTCTAGTGCA
>12 dna:chromosome chromosome:RGSC3.4:12:1:46782294:1 44298154 ID5645 M -
CTGGATGTCGATGACTTTCTAGTGC
>12 dna:chromosome chromosome:RGSC3.4:12:1:46782294:1 44298165 ID3260 M -
CAAGTGTTCCCACTGACTGGATGTCGATGA
>12 dna:chromosome chromosome:RGSC3.4:12:1:46782294:1 44298170 ID7620 M -
GCCACCAAGTGTTCCCACTGACTGGATGTC
>12 dna:chromosome chromosome:RGSC3.4:12:1:46782294:1 44298171 ID42087 M -
TGCCACCAAGTGTTCCCACTGACTGGATGT
>12 dna:chromosome chromosome:RGSC3.4:12:1:46782294:1 44298172 ID42086 M -
TGCCACCAAGTGTTCCCACTGACTGGATG
>12 dna:chromosome chromosome:RGSC3.4:12:1:46782294:1 44298173 ID42085 M -
TGCCACCAAGTGTTCCCACTGACTGGAT
>12 dna:chromosome chromosome:RGSC3.4:12:1:46782294:1 44298174 ID42084 M -
TGCCACCAAGTGTTCCCACTGACTGGA
>12 dna:chromosome chromosome:RGSC3.4:12:1:46782294:1 44298175 ID42083 M -
TGCCACCAAGTGTTCCCACTGACTGG
>12 dna:chromosome chromosome:RGSC3.4:12:1:46782294:1 44298190 ID44064 M -
TGCTATTGCCACATCCCTCTGCCACCAAGT
>12 dna:chromosome chromosome:RGSC3.4:12:1:46782294:1 44298195 ID44063 M -
TGCTATTGCCACATCCCTCTGCCAC
>12 dna:chromosome chromosome:RGSC3.4:12:1:46782294:1 44298205 ID33299 M -
TGAACCATCCTGGCCCTGCTATTGCCACATC
>12 dna:chromosome chromosome:RGSC3.4:12:1:46782294:1 44298233 ID14307 M -
TACAGGCAACCACATTGGAGGTTTCTTCTGA
>12 dna:chromosome chromosome:RGSC3.4:12:1:46782294:1 44298255 ID21626 M -
TATGAAGTTCCCTCCATAGCTACAGGCAA
>12 dna:chromosome chromosome:RGSC3.4:12:1:46782294:1 44298397 ID37582 U -
TGAGGACATTCCTTTCTGCTGCCTCCTGT
>12 dna:chromosome chromosome:RGSC3.4:12:1:46782294:1 44298398 ID1789 U -
AGGACATTCCTTTCTGCTGCCTCCTG
>12 dna:chromosome chromosome:RGSC3.4:12:1:46782294:1 44298399 ID30829 U -
TCTGAGGACATTCCTTTCTGCTGCCTCCT
>12 dna:chromosome chromosome:RGSC3.4:12:1:46782294:1 44298400 ID37581 U -
TGAGGACATTCCTTTCTGCTGCCTCC
>12 dna:chromosome chromosome:RGSC3.4:12:1:46782294:1 44298402 ID44272 U -
TGCTCTGAGGACATTCCTTTCTGCTGCCT
>12 dna:chromosome chromosome:RGSC3.4:12:1:46782294:1 44298404 ID44270 U -
TGCTCTGAGGACATTCCTTTCTGCTGC
>12 dna:chromosome chromosome:RGSC3.4:12:1:46782294:1 44298450 ID35448 M -
TGACCTGACACTTCGTATGAGAAGAAGCTT
>12 dna:chromosome chromosome:RGSC3.4:12:1:46782294:1 44298451 ID35447 M -
TGACCTGACACTTCGTATGAGAAGAAGCT
>12 dna:chromosome chromosome:RGSC3.4:12:1:46782294:1 44298457 ID30378 M -
TCTCCTGACCTGACACTTCGTATGAGAA
>12 dna:chromosome chromosome:RGSC3.4:12:1:46782294:1 44298458 ID30476 M -
TCTCTCCTGACCTGACACTTCGTATGAGA
>12 dna:chromosome chromosome:RGSC3.4:12:1:46782294:1 44298477 ID52836 M -
TGTCCTGTCTGTGTGCTCTCTCCTGA
>12 dna:chromosome chromosome:RGSC3.4:12:1:46782294:1 44298485 ID8313 M -
GGAGGAAGCTGTCCTGTCTGTGTGCTC
>12 dna:chromosome chromosome:RGSC3.4:12:1:46782294:1 44298509 ID49476 M -
TGGGCTGTGGTTCCCTGAGAGTGGA
>12 dna:chromosome chromosome:RGSC3.4:12:1:46782294:1 44298543 ID54793 M -
TGTTAGCATTGATTACTGGGGACAA
>12 dna:chromosome chromosome:RGSC3.4:12:1:46782294:1 44298548 ID29439 M -
TCGGATGAACTGTTAGCATTGATTACTGGG
>12 dna:chromosome chromosome:RGSC3.4:12:1:46782294:1 44298558 ID49271 M -
TGGGCAGCCTCGGATGAACTGTTAGCATT
>12 dna:chromosome chromosome:RGSC3.4:12:1:46782294:1 44298575 ID4361 M -
CCAGATTCCACTGGGCAGCCTCG
>12 dna:chromosome chromosome:RGSC3.4:12:1:46782294:1 44298618 ID54150 M -
TGTGGCTCAAAACTCAAACTCAACGTTGT
>12 dna:chromosome chromosome:RGSC3.4:12:1:46782294:1 44298644 ID327 M -
AAGAACCCACGTTCTTCTTGGCTCCTATGT
>12 dna:chromosome chromosome:RGSC3.4:12:1:46782294:1 44298726 ID17135 U -
TAGAATGTAACTCGGAGAGTGGCGTCGACT
>12 dna:chromosome chromosome:RGSC3.4:12:1:46782294:1 44298727 ID17134 U -
TAGAATGTAACTCGGAGAGTGGCGTCGAC
>12 dna:chromosome chromosome:RGSC3.4:12:1:46782294:1 44298730 ID17133 U -
TAGAATGTAACTCGGAGAGTGGCGTC
>12 dna:chromosome chromosome:RGSC3.4:12:1:46782294:1 44298731 ID23436 U -
TCAATAGAATGTAACTCGGAGAGTGGCGT
>12 dna:chromosome chromosome:RGSC3.4:12:1:46782294:1 44298733 ID30074 U -
TCTCAATAGAATGTAACTCGGAGAGTGGC
>12 dna:chromosome chromosome:RGSC3.4:12:1:46782294:1 44298734 ID30073 U -
TCTCAATAGAATGTAACTCGGAGAGTGG
>12 dna:chromosome chromosome:RGSC3.4:12:1:46782294:1 44298752 ID3338 M -
CACAACAGTTAGGGCAGTTTCTCAATAGA
>12 dna:chromosome chromosome:RGSC3.4:12:1:46782294:1 44298763 ID47494 M -
TGGCAGTCCCGCACAACAGTTAGGGCAGT
>12 dna:chromosome chromosome:RGSC3.4:12:1:46782294:1 44298825 ID33575 M -
TGAAGAAGTGCTTGGCTAAGAGAAT
>12 dna:chromosome chromosome:RGSC3.4:12:1:46782294:1 44298843 ID6090 U -
GAAAAGAGTAGGGTACCCTGAAGAA
>12 dna:chromosome chromosome:RGSC3.4:12:1:46782294:1 44298845 ID6089 U -
GAAAAGAGTAGGGTACCCTGAAG
>12 dna:chromosome chromosome:RGSC3.4:12:1:46782294:1 44298901 ID39356 U -
TGATGATTCGGACTCCCTCCTACTCC
>12 dna:chromosome chromosome:RGSC3.4:12:1:46782294:1 44298929 ID49567 M -
TGGGGACGCAAAGCATCAACCAGAGTCCAC
>12 dna:chromosome chromosome:RGSC3.4:12:1:46782294:1 44298952 ID16931 U -
TAGAAGCAATGTAGTTAGCTCCCTGGGGAC
>12 dna:chromosome chromosome:RGSC3.4:12:1:46782294:1 44298975 ID23663 M -
TCACACAGGTCTCGTGGACCAGATAGAAGC
>12 dna:chromosome chromosome:RGSC3.4:12:1:46782294:1 44299000 ID26385 M -
TCCATGAAGAGCCTTGCCCAGAGTCACA
>12 dna:chromosome chromosome:RGSC3.4:12:1:46782294:1 44299005 ID26384 M -
TCCATGAAGAGCCTTGCCCAGAG
>12 dna:chromosome chromosome:RGSC3.4:12:1:46782294:1 44299006 ID35483 M -
TGACCTTCCATGAAGAGCCTTGCCCAGA
>12 dna:chromosome chromosome:RGSC3.4:12:1:46782294:1 44299008 ID49240 M +
TGGGCAAGGCTCTTCATGGAAGGTCAAAT
>12 dna:chromosome chromosome:RGSC3.4:12:1:46782294:1 44299011 ID52340 M -
TGTATTTGACCTTCCATGAAGAGCCTTGC
>12 dna:chromosome chromosome:RGSC3.4:12:1:46782294:1 44299052 ID50629 M -
TGGTCCCCCCACATCAGCCCTGTGTAG
>12 dna:chromosome chromosome:RGSC3.4:12:1:46782294:1 44299076 ID26813 M -
TCCCAGGAGGAACTGTCGTCAGCCCTGTGG
>12 dna:chromosome chromosome:RGSC3.4:12:1:46782294:1 44299089 ID50459 M -
TGGTATCGTGGAGTTCCCAGGAGGAACTGTC
>12 dna:chromosome chromosome:RGSC3.4:12:1:46782294:1 44299101 ID37237 M -
TGAGCATGGTATCGTGGAGTTCCCA
>12 dna:chromosome chromosome:RGSC3.4:12:1:46782294:1 44299113 ID8878 M -
GGTTCAGAGTTCACATGAGCATGGTATC
>12 dna:chromosome chromosome:RGSC3.4:12:1:46782294:1 44299113 ID19857 M -
TAGGTTCAGAGTTCACATGAGCATGGTATC
>12 dna:chromosome chromosome:RGSC3.4:12:1:46782294:1 44299116 ID50403 M -
TGGTAGGTTCAGAGTTCACATGAGCATGGT
>12 dna:chromosome chromosome:RGSC3.4:12:1:46782294:1 44299120 ID50402 M -
TGGTAGGTTCAGAGTTCACATGAGCA
>12 dna:chromosome chromosome:RGSC3.4:12:1:46782294:1 44299185 ID7744 M -
GCCGGATGTGTGAGGGTGTTTCCTCTAGC
>12 dna:chromosome chromosome:RGSC3.4:12:1:46782294:1 44299201 ID14331 M -
TACAGGTCTGGGGAGAGCCGGATGTGTGA
>12 dna:chromosome chromosome:RGSC3.4:12:1:46782294:1 44299203 ID14330 M -
TACAGGTCTGGGGAGAGCCGGATGTGT
>12 dna:chromosome chromosome:RGSC3.4:12:1:46782294:1 44299210 ID43777 M -
TGCTACAGGTCTGGGGAGAGCCG
>12 dna:chromosome chromosome:RGSC3.4:12:1:46782294:1 44299255 ID37525 M -
TGAGGAAAACAGACTGCTGCTTC
>12 dna:chromosome chromosome:RGSC3.4:12:1:46782294:1 44299258 ID33905 M -
TGAAGTCTGAGGAAAACAGACTGCTGC
>12 dna:chromosome chromosome:RGSC3.4:12:1:46782294:1 44299265 ID4109 M -
CATGAAGTCTGAGGAAAACAGA
>12 dna:chromosome chromosome:RGSC3.4:12:1:46782294:1 44299269 ID22486 M -
TATTGATTGCACATGAAGTCTGAGGAAAA
>12 dna:chromosome chromosome:RGSC3.4:12:1:46782294:1 44299270 ID59953 M -
TTGATTGCACATGAAGTCTGAGGAAA
>12 dna:chromosome chromosome:RGSC3.4:12:1:46782294:1 44299272 ID22485 M -
TATTGATTGCACATGAAGTCTGAGGA
>12 dna:chromosome chromosome:RGSC3.4:12:1:46782294:1 44299273 ID20437 M -
TAGTGTATTGATTGCACATGAAGTCTGAGG
>12 dna:chromosome chromosome:RGSC3.4:12:1:46782294:1 44299279 ID10539 M -
TAAAGCTTAGTGTATTGATTGCACATGAAGT
>12 dna:chromosome chromosome:RGSC3.4:12:1:46782294:1 44299280 ID1730 M -
AGCTTAGTGTATTGATTGCACATGAAG
>12 dna:chromosome chromosome:RGSC3.4:12:1:46782294:1 44299280 ID10538 M -
TAAAGCTTAGTGTATTGATTGCACATGAAG
>12 dna:chromosome chromosome:RGSC3.4:12:1:46782294:1 44299282 ID10537 M -
TAAAGCTTAGTGTATTGATTGCACATGA
>12 dna:chromosome chromosome:RGSC3.4:12:1:46782294:1 44299283 ID20746 M -
TATAAAGCTTAGTGTATTGATTGCACATG
>12 dna:chromosome chromosome:RGSC3.4:12:1:46782294:1 44299299 ID29818 M -
TCTACTATTCTCAGGGTATAAAGCTTAGT
>12 dna:chromosome chromosome:RGSC3.4:12:1:46782294:1 44299304 ID31245 M -
TCTGGTTATCTACTATTCTCAGGGTATAAAGC
>12 dna:chromosome chromosome:RGSC3.4:12:1:46782294:1 44299304 ID51432 M -
TGGTTATCTACTATTCTCAGGGTATAAAGC
>12 dna:chromosome chromosome:RGSC3.4:12:1:46782294:1 44299306 ID31244 M -
TCTGGTTATCTACTATTCTCAGGGTATAAA
>12 dna:chromosome chromosome:RGSC3.4:12:1:46782294:1 44299307 ID31243 M -
TCTGGTTATCTACTATTCTCAGGGTATAA
>12 dna:chromosome chromosome:RGSC3.4:12:1:46782294:1 44299310 ID28427 M -
TCCTCTGGTTATCTACTATTCTCAGGGTA
>12 dna:chromosome chromosome:RGSC3.4:12:1:46782294:1 44299311 ID28426 M -
TCCTCTGGTTATCTACTATTCTCAGGGT
>12 dna:chromosome chromosome:RGSC3.4:12:1:46782294:1 44299317 ID258 M -
AACGCTCCTCTGGTTATCTACTATTCT
>12 dna:chromosome chromosome:RGSC3.4:12:1:46782294:1 44299317 ID5356 M -
CTCCTCTGGTTATCTACTATTCT
>12 dna:chromosome chromosome:RGSC3.4:12:1:46782294:1 44299317 ID16824 M -
TAGAACGCTCCTCTGGTTATCTACTATTCT
>12 dna:chromosome chromosome:RGSC3.4:12:1:46782294:1 44299321 ID15710 M -
TACTAGAACGCTCCTCTGGTTATCTACTA
>12 dna:chromosome chromosome:RGSC3.4:12:1:46782294:1 44299329 ID48235 M -
TGGCTTGTTTACTAGAACGCTCCTCTGGTT
>12 dna:chromosome chromosome:RGSC3.4:12:1:46782294:1 44299339 ID51467 M -
TGGTTCGTGGCTTGTTTACTAGAACGC
>12 dna:chromosome chromosome:RGSC3.4:12:1:46782294:1 44299342 ID26427 M -
TCCATGGTTCGTGGCTTGTTTACTAGAA
>12 dna:chromosome chromosome:RGSC3.4:12:1:46782294:1 44299455 ID31550 M -
TCTTAGAGAGAAAGGCAATGTCCTGACAC
>12 dna:chromosome chromosome:RGSC3.4:12:1:46782294:1 44299463 ID45944 M -
TGGAATAATTCTTAGAGAGAAAGGCAATGT
>12 dna:chromosome chromosome:RGSC3.4:12:1:46782294:1 44299468 ID59101 M -
TTCTGGAATAATTCTTAGAGAGAAAGGC
>12 dna:chromosome chromosome:RGSC3.4:12:1:46782294:1 44299579 ID16029 M -
TACTCTTTTCTCCTGTTGTCCCCGCT
>12 dna:chromosome chromosome:RGSC3.4:12:1:46782294:1 44299579 ID17628 M -
TAGATACTCTTTTCTCCTGTTGTCCCCGCT
>12 dna:chromosome chromosome:RGSC3.4:12:1:46782294:1 44299580 ID17627 M -
TAGATACTCTTTTCTCCTGTTGTCCCCGC
>12 dna:chromosome chromosome:RGSC3.4:12:1:46782294:1 44299582 ID27957 M -
TCCTAGATACTCTTTTCTCCTGTTGTCCCC
>12 dna:chromosome chromosome:RGSC3.4:12:1:46782294:1 44299583 ID17626 M -
TAGATACTCTTTTCTCCTGTTGTCCC
>12 dna:chromosome chromosome:RGSC3.4:12:1:46782294:1 44299615 ID592 M -
AATAGCGTGGATGTCGGGGGAA
>12 dna:chromosome chromosome:RGSC3.4:12:1:46782294:1 44299616 ID21140 M -
TATATTCAAAATAGCGTGGATGTCGGGGGA
>12 dna:chromosome chromosome:RGSC3.4:12:1:46782294:1 44299616 ID22332 M -
TATTCAAAATAGCGTGGATGTCGGGGGA
>12 dna:chromosome chromosome:RGSC3.4:12:1:46782294:1 44299622 ID2312 M -
ATATTCAAAATAGCGTGGATGTC
>12 dna:chromosome chromosome:RGSC3.4:12:1:46782294:1 44299655 ID32057 M -
TCTTTGCATCTTGTGCCCTTGAGCCACATG
>12 dna:chromosome chromosome:RGSC3.4:12:1:46782294:1 44299657 ID32056 M -
TCTTTGCATCTTGTGCCCTTGAGCCACA
>12 dna:chromosome chromosome:RGSC3.4:12:1:46782294:1 44299659 ID32055 M -
TCTTTGCATCTTGTGCCCTTGAGCCA
>12 dna:chromosome chromosome:RGSC3.4:12:1:46782294:1 44299660 ID18244 M -
TAGCATCTTTGCATCTTGTGCCCTTGAGCC
>12 dna:chromosome chromosome:RGSC3.4:12:1:46782294:1 44299661 ID18243 M -
TAGCATCTTTGCATCTTGTGCCCTTGAGC
>12 dna:chromosome chromosome:RGSC3.4:12:1:46782294:1 44299667 ID262 M -
AACGTCTTAGCATCTTTGCATCTTGTGCCC
>12 dna:chromosome chromosome:RGSC3.4:12:1:46782294:1 44299667 ID6237 M -
GAACGTCTTAGCATCTTTGCATCTTGTGCCC
>12 dna:chromosome chromosome:RGSC3.4:12:1:46782294:1 44299667 ID9182 M -
GTCTTAGCATCTTTGCATCTTGTGCCC
>12 dna:chromosome chromosome:RGSC3.4:12:1:46782294:1 44299668 ID33378 M -
TGAACGTCTTAGCATCTTTGCATCTTGTGCC
>12 dna:chromosome chromosome:RGSC3.4:12:1:46782294:1 44299669 ID33377 M -
TGAACGTCTTAGCATCTTTGCATCTTGTGC
>12 dna:chromosome chromosome:RGSC3.4:12:1:46782294:1 44299673 ID33376 M -
TGAACGTCTTAGCATCTTTGCATCTT
>12 dna:chromosome chromosome:RGSC3.4:12:1:46782294:1 44299673 ID55411 M -
TGTTTGAACGTCTTAGCATCTTTGCATCTT
>12 dna:chromosome chromosome:RGSC3.4:12:1:46782294:1 44299725 ID34617 M -
TGACAAGGATGCAGAACCTCTTGTGGGCTCT
>12 dna:chromosome chromosome:RGSC3.4:12:1:46782294:1 44299726 ID6484 M -
GACAAGGATGCAGAACCTCTTGTGGGCTC
>12 dna:chromosome chromosome:RGSC3.4:12:1:46782294:1 44299726 ID34616 M -
TGACAAGGATGCAGAACCTCTTGTGGGCTC
>12 dna:chromosome chromosome:RGSC3.4:12:1:46782294:1 44299728 ID34615 M -
TGACAAGGATGCAGAACCTCTTGTGGGC
>12 dna:chromosome chromosome:RGSC3.4:12:1:46782294:1 44299728 ID53368 M -
TGTGACAAGGATGCAGAACCTCTTGTGGGC
>12 dna:chromosome chromosome:RGSC3.4:12:1:46782294:1 44299732 ID53367 M -
TGTGACAAGGATGCAGAACCTCTTGT
>12 dna:chromosome chromosome:RGSC3.4:12:1:46782294:1 44299734 ID53366 M -
TGTGACAAGGATGCAGAACCTCTT
>12 dna:chromosome chromosome:RGSC3.4:12:1:46782294:1 44299736 ID53365 M -
TGTGACAAGGATGCAGAACCTC
>12 dna:chromosome chromosome:RGSC3.4:12:1:46782294:1 44299746 ID35468 M -
TGACCTGTCTTGGATTCCTGTGACAAGGAT
>12 dna:chromosome chromosome:RGSC3.4:12:1:46782294:1 44299749 ID35467 M -
TGACCTGTCTTGGATTCCTGTGACAAG
>12 dna:chromosome chromosome:RGSC3.4:12:1:46782294:1 44299790 ID33452 M -
TGAACTGGGGTAGACAGTAGGAAGGCCT
>12 dna:chromosome chromosome:RGSC3.4:12:1:46782294:1 44299860 ID44968 M -
TGCTTGCATATGGCTCACTGGGGC
>12 dna:chromosome chromosome:RGSC3.4:12:1:46782294:1 44299881 ID19374 M -
TAGGCCACTCAGCGTGTGTAGCCTCCTGC
>12 dna:chromosome chromosome:RGSC3.4:12:1:46782294:1 44299884 ID19373 M -
TAGGCCACTCAGCGTGTGTAGCCTCC
>12 dna:chromosome chromosome:RGSC3.4:12:1:46782294:1 44299897 ID36249 M -
TGAGAACTGGCTGCAGCTAGGCCACTCAGC
>12 dna:chromosome chromosome:RGSC3.4:12:1:46782294:1 44299939 ID35262 M -
TGACCAACCCACTGAAGCAGCCTGGA
>12 dna:chromosome chromosome:RGSC3.4:12:1:46782294:1 44299947 ID35626 M -
TGACTAGATCTGACCAACCCACTGAAGC
>12 dna:chromosome chromosome:RGSC3.4:12:1:46782294:1 44300006 ID44680 M -
TGCTGTGCTGGGGCGGGATGGTTC
>12 dna:chromosome chromosome:RGSC3.4:12:1:46782294:1 44300147 ID38662 M -
TGATAGACCAGTAGTCTGCTAGATGCCCAAC
>12 dna:chromosome chromosome:RGSC3.4:12:1:46782294:1 44300228 ID5858 M +
CTTCATTTGAAACGAAAGCATTGCCT
>12 dna:chromosome chromosome:RGSC3.4:12:1:46782294:1 44300228 ID5859 M +
CTTCATTTGAAACGAAAGCATTGCCTT
>12 dna:chromosome chromosome:RGSC3.4:12:1:46782294:1 44300228 ID5860 M +
CTTCATTTGAAACGAAAGCATTGCCTTGTT
>12 dna:chromosome chromosome:RGSC3.4:12:1:46782294:1 44300230 ID25198 M +
TCATTTGAAACGAAAGCATTGCCTTGTTAA
>12 dna:chromosome chromosome:RGSC3.4:12:1:46782294:1 44300230 ID25199 M +
TCATTTGAAACGAAAGCATTGCCTTGTTAAG
>12 dna:chromosome chromosome:RGSC3.4:12:1:46782294:1 44300235 ID32550 M +
TGAAACGAAAGCATTGCCTTGTTAAGTTT
>12 dna:chromosome chromosome:RGSC3.4:12:1:46782294:1 44300235 ID32551 M +
TGAAACGAAAGCATTGCCTTGTTAAGTTTG
>12 dna:chromosome chromosome:RGSC3.4:12:1:46782294:1 44300254 ID54698 M +
TGTTAAGTTTGAGGTGGAAATGCAGG
>12 dna:chromosome chromosome:RGSC3.4:12:1:46782294:1 44300254 ID54699 M +
TGTTAAGTTTGAGGTGGAAATGCAGGGC
>12 dna:chromosome chromosome:RGSC3.4:12:1:46782294:1 44300257 ID12673 M +
TAAGTTTGAGGTGGAAATGCAGGGC
>12 dna:chromosome chromosome:RGSC3.4:12:1:46782294:1 44300263 ID37888 M +
TGAGGTGGAAATGCAGGGCCAGGAGTG
>12 dna:chromosome chromosome:RGSC3.4:12:1:46782294:1 44300263 ID37889 M +
TGAGGTGGAAATGCAGGGCCAGGAGTGA
>12 dna:chromosome chromosome:RGSC3.4:12:1:46782294:1 44300274 ID41274 M +
TGCAGGGCCAGGAGTGAGCAATGTTC
>12 dna:chromosome chromosome:RGSC3.4:12:1:46782294:1 44300274 ID41275 M +
TGCAGGGCCAGGAGTGAGCAATGTTCT
>12 dna:chromosome chromosome:RGSC3.4:12:1:46782294:1 44300274 ID41276 M +
TGCAGGGCCAGGAGTGAGCAATGTTCTGT
>12 dna:chromosome chromosome:RGSC3.4:12:1:46782294:1 44300300 ID54989 M +
TGTTCGCTCTCTAGTGAATGAACACA
>12 dna:chromosome chromosome:RGSC3.4:12:1:46782294:1 44300307 ID30440 M +
TCTCTAGTGAATGAACACAGCCTCTCCACC
>12 dna:chromosome chromosome:RGSC3.4:12:1:46782294:1 44300309 ID29908 M +
TCTAGTGAATGAACACAGCCTCTCCACCAG
>12 dna:chromosome chromosome:RGSC3.4:12:1:46782294:1 44300311 ID20280 M +
TAGTGAATGAACACAGCCTCTCCAC
>12 dna:chromosome chromosome:RGSC3.4:12:1:46782294:1 44300314 ID34144 M +
TGAATGAACACAGCCTCTCCACC
>12 dna:chromosome chromosome:RGSC3.4:12:1:46782294:1 44300314 ID34145 M +
TGAATGAACACAGCCTCTCCACCAGG
>12 dna:chromosome chromosome:RGSC3.4:12:1:46782294:1 44300314 ID34146 M +
TGAATGAACACAGCCTCTCCACCAGGA
>12 dna:chromosome chromosome:RGSC3.4:12:1:46782294:1 44300390 ID48438 M +
TGGGAAGAGCAGTGAATGCTTCTCAGGC
>12 dna:chromosome chromosome:RGSC3.4:12:1:46782294:1 44300422 ID52735 M +
TGTCCAGGCAATGACATGTGGGTGCCAAG
>12 dna:chromosome chromosome:RGSC3.4:12:1:46782294:1 44300471 ID36588 U +
TGAGAGAACCCACTGTGTTCTCGGCCTTAAG
>12 dna:chromosome chromosome:RGSC3.4:12:1:46782294:1 44300478 ID35771 U -
TGACTCTTAAGGCCGAGAACACAGTGGGT
>12 dna:chromosome chromosome:RGSC3.4:12:1:46782294:1 44300484 ID54556 U +
TGTGTTCTCGGCCTTAAGAGTCAAGACTGC
>12 dna:chromosome chromosome:RGSC3.4:12:1:46782294:1 44300498 ID12022 U +
TAAGAGTCAAGACTGCTTGGGAAA
>12 dna:chromosome chromosome:RGSC3.4:12:1:46782294:1 44300511 ID44998 U +
TGCTTGGGAAACTGATGCTGACCAAATTGC
>12 dna:chromosome chromosome:RGSC3.4:12:1:46782294:1 44300521 ID1174 U +
ACTGATGCTGACCAAATTGCTTTTAATGT
>12 dna:chromosome chromosome:RGSC3.4:12:1:46782294:1 44300523 ID39440 U +
TGATGCTGACCAAATTGCTTTTAATGTACAT
>12 dna:chromosome chromosome:RGSC3.4:12:1:46782294:1 44300537 ID60240 U +
TTGCTTTTAATGTACATTTCACGCCC
>12 dna:chromosome chromosome:RGSC3.4:12:1:46782294:1 44300541 ID62364 U +
TTTTAATGTACATTTCACGCCCGGCCTCAC
>12 dna:chromosome chromosome:RGSC3.4:12:1:46782294:1 44300544 ID13210 U +
TAATGTACATTTCACGCCCGGCCTCAC
>12 dna:chromosome chromosome:RGSC3.4:12:1:46782294:1 44300544 ID13211 U +
TAATGTACATTTCACGCCCGGCCTCACCC
>12 dna:chromosome chromosome:RGSC3.4:12:1:46782294:1 44300544 ID13212 U +
TAATGTACATTTCACGCCCGGCCTCACCCC
>12 dna:chromosome chromosome:RGSC3.4:12:1:46782294:1 44300549 ID14697 U +
TACATTTCACGCCCGGCCTCACCCC
>12 dna:chromosome chromosome:RGSC3.4:12:1:46782294:1 44300598 ID19043 U +
TAGGAGCTAGCGACTGGCTGTTTCT
>12 dna:chromosome chromosome:RGSC3.4:12:1:46782294:1 44300605 ID18487 U +
TAGCGACTGGCTGTTTCTCTGGAGT
>12 dna:chromosome chromosome:RGSC3.4:12:1:46782294:1 44300666 ID43108 U +
TGCCTGCCTACAGCCTCAACTCGCC
>12 dna:chromosome chromosome:RGSC3.4:12:1:46782294:1 44300676 ID3797 U +
CAGCCTCAACTCGCCTGTGTTGGTGGCC
>12 dna:chromosome chromosome:RGSC3.4:12:1:46782294:1 44300746 ID30586 U +
TCTCTTGACTGGCACATGAGCTGATGCCT
>12 dna:chromosome chromosome:RGSC3.4:12:1:46782294:1 44300755 ID47327 U +
TGGCACATGAGCTGATGCCTGTGGCAGGA
>12 dna:chromosome chromosome:RGSC3.4:12:1:46782294:1 44300762 ID37452 U +
TGAGCTGATGCCTGTGGCAGGAAACCACCCC
>12 dna:chromosome chromosome:RGSC3.4:12:1:46782294:1 44300767 ID39419 U +
TGATGCCTGTGGCAGGAAACCACCC
>12 dna:chromosome chromosome:RGSC3.4:12:1:46782294:1 44300815 ID8476 U +
GGCCAAGAAATTGTCTATGTTTCTAGAAC
>12 dna:chromosome chromosome:RGSC3.4:12:1:46782294:1 44300931 ID48115 U +
TGGCTGTAGCAAGATGCTCTAATCCC
>12 dna:chromosome chromosome:RGSC3.4:12:1:46782294:1 44300937 ID18004 U +
TAGCAAGATGCTCTAATCCCCTTCTTGAAG
>12 dna:chromosome chromosome:RGSC3.4:12:1:46782294:1 44300937 ID18005 U +
TAGCAAGATGCTCTAATCCCCTTCTTGAAGC
>12 dna:chromosome chromosome:RGSC3.4:12:1:46782294:1 44300955 ID4607 U +
CCCTTCTTGAAGCTAATCTCGGGGTTCAC
>12 dna:chromosome chromosome:RGSC3.4:12:1:46782294:1 44301099 ID42773 U +
TGCCCTTCTCTGAGCTGACTGCCTTC
>12 dna:chromosome chromosome:RGSC3.4:12:1:46782294:1 44301103 ID5879 U +
CTTCTCTGAGCTGACTGCCTTC
>12 dna:chromosome chromosome:RGSC3.4:12:1:46782294:1 44301107 ID30815 U +
TCTGAGCTGACTGCCTTCTCTGAGCTGGC
>12 dna:chromosome chromosome:RGSC3.4:12:1:46782294:1 44301133 ID19072 U -
TAGGAGGCGCTCTTATGGTGGTCACTGCC
>12 dna:chromosome chromosome:RGSC3.4:12:1:46782294:1 44301139 ID6633 U +
GACCACCATAAGAGCGCCTCCTAACCC
>12 dna:chromosome chromosome:RGSC3.4:12:1:46782294:1 44301191 ID17230 U +
TAGACAGAGCTTATGAAGCGCCTCAGGCTGT
>12 dna:chromosome chromosome:RGSC3.4:12:1:46782294:1 44301199 ID8047 U +
GCTTATGAAGCGCCTCAGGCTGTGTCTGT
>12 dna:chromosome chromosome:RGSC3.4:12:1:46782294:1 44301245 ID48389 U +
TGGGAACGCATCTCCACCACAGAGTAGGG
>12 dna:chromosome chromosome:RGSC3.4:12:1:46782294:1 44301525 ID12720 U +
TAATAAGGCCAACTTGTGGTTTCGATTC
>12 dna:chromosome chromosome:RGSC3.4:12:1:46782294:1 44301820 ID36048 U +
TGACTTTCGACCTGCGCTGGGGTGTGCTGT
>12 dna:chromosome chromosome:RGSC3.4:12:1:46782294:1 44301883 ID33285 U -
TGAACCAATGAGTTTGTTGTGGTCATGCA
>12 dna:chromosome chromosome:RGSC3.4:12:1:46782294:1 44301902 ID4219 U +
CATTGGTTCACAAAGCTACACTTGGG
>12 dna:chromosome chromosome:RGSC3.4:12:1:46782294:1 44301902 ID4220 U +
CATTGGTTCACAAAGCTACACTTGGGT
>12 dna:chromosome chromosome:RGSC3.4:12:1:46782294:1 44301902 ID4221 U +
CATTGGTTCACAAAGCTACACTTGGGTGGA
>12 dna:chromosome chromosome:RGSC3.4:12:1:46782294:1 44301943 ID35709 U +
TGACTCCACCATGGTCTCTGCAGAAGC
>12 dna:chromosome chromosome:RGSC3.4:12:1:46782294:1 44301991 ID34733 U +
TGACACAAGAGCGATAACAGCTGGAGAAAT
>12 dna:chromosome chromosome:RGSC3.4:12:1:46782294:1 44301993 ID771 U +
ACACAAGAGCGATAACAGCTGGAGAAA
>12 dna:chromosome chromosome:RGSC3.4:12:1:46782294:1 44302005 ID11174 U +
TAACAGCTGGAGAAATGGCTAGGCAGTTA
>12 dna:chromosome chromosome:RGSC3.4:12:1:46782294:1 44302032 ID19058 U +
TAGGAGGACTCCTGTTTCCTTCAGGGTTGG
>12 dna:chromosome chromosome:RGSC3.4:12:1:46782294:1 44302044 ID55388 U +
TGTTTCCTTCAGGGTTGGAAAAAGCA
>12 dna:chromosome chromosome:RGSC3.4:12:1:46782294:1 44302059 ID45268 U +
TGGAAAAAGCAGAGCTGTCCTACCCTGAGC
>12 dna:chromosome chromosome:RGSC3.4:12:1:46782294:1 44302084 ID37397 U +
TGAGCTACTGCCTTCCCAGCAGCCAC
>12 dna:chromosome chromosome:RGSC3.4:12:1:46782294:1 44302124 ID23596 U +
TCACAACTGCCCCTGAGGTCATCCGTGC
>12 dna:chromosome chromosome:RGSC3.4:12:1:46782294:1 44302124 ID23597 U +
TCACAACTGCCCCTGAGGTCATCCGTGCA
>12 dna:chromosome chromosome:RGSC3.4:12:1:46782294:1 44302131 ID42684 U +
TGCCCCTGAGGTCATCCGTGCATATGTGAC
>12 dna:chromosome chromosome:RGSC3.4:12:1:46782294:1 44302145 ID27568 U +
TCCGTGCATATGTGACCTACTCTTACAC
>12 dna:chromosome chromosome:RGSC3.4:12:1:46782294:1 44302145 ID27569 U +
TCCGTGCATATGTGACCTACTCTTACACAG
>12 dna:chromosome chromosome:RGSC3.4:12:1:46782294:1 44302145 ID27570 U +
TCCGTGCATATGTGACCTACTCTTACACAGA
>12 dna:chromosome chromosome:RGSC3.4:12:1:46782294:1 44302149 ID41440 U +
TGCATATGTGACCTACTCTTACACAGAGA
>12 dna:chromosome chromosome:RGSC3.4:12:1:46782294:1 44302149 ID41441 U +
TGCATATGTGACCTACTCTTACACAGAGAT
>12 dna:chromosome chromosome:RGSC3.4:12:1:46782294:1 44302153 ID22078 U +
TATGTGACCTACTCTTACACAGAGAT
>12 dna:chromosome chromosome:RGSC3.4:12:1:46782294:1 44302153 ID22079 U +
TATGTGACCTACTCTTACACAGAGATATATGT
>12 dna:chromosome chromosome:RGSC3.4:12:1:46782294:1 44302158 ID6670 U +
GACCTACTCTTACACAGAGATATATGT
>12 dna:chromosome chromosome:RGSC3.4:12:1:46782294:1 44302191 ID22614 U +
TATTTAAAAAAAATGTGGAGATTCCCCTA
>12 dna:chromosome chromosome:RGSC3.4:12:1:46782294:1 44302198 ID10 U +
AAAAAATGTGGAGATTCCCCTATGGGTC
>12 dna:chromosome chromosome:RGSC3.4:12:1:46782294:1 44302201 ID155 U +
AAATGTGGAGATTCCCCTATGGGT
>12 dna:chromosome chromosome:RGSC3.4:12:1:46782294:1 44302206 ID46550 U +
TGGAGATTCCCCTATGGGTCAGTCT
>12 dna:chromosome chromosome:RGSC3.4:12:1:46782294:1 44302268 ID29547 U +
TCGTTCTCTTGTACTGAACCCACGTCCCA
>12 dna:chromosome chromosome:RGSC3.4:12:1:46782294:1 44302297 ID10116 U +
TAAAATTCACATTTCAAAGGTGTGTGGTT
>12 dna:chromosome chromosome:RGSC3.4:12:1:46782294:1 44302297 ID10117 U +
TAAAATTCACATTTCAAAGGTGTGTGGTTT
>12 dna:chromosome chromosome:RGSC3.4:12:1:46782294:1 44302298 ID43 U +
AAAATTCACATTTCAAAGGTGTGTGGTTT
>12 dna:chromosome chromosome:RGSC3.4:12:1:46782294:1 44302303 ID23796 U +
TCACATTTCAAAGGTGTGTGGTTTTCAAAT
>12 dna:chromosome chromosome:RGSC3.4:12:1:46782294:1 44302308 ID61624 U +
TTTCAAAGGTGTGTGGTTTTCAAATAAGC
>12 dna:chromosome chromosome:RGSC3.4:12:1:46782294:1 44302310 ID23090 U +
TCAAAGGTGTGTGGTTTTCAAATAAGC
>12 dna:chromosome chromosome:RGSC3.4:12:1:46782294:1 44302325 ID61625 U +
TTTCAAATAAGCACAGCCTTTACAGTTAG
>12 dna:chromosome chromosome:RGSC3.4:12:1:46782294:1 44302327 ID23110 U +
TCAAATAAGCACAGCCTTTACAGTTAGC
>12 dna:chromosome chromosome:RGSC3.4:12:1:46782294:1 44302327 ID23111 U +
TCAAATAAGCACAGCCTTTACAGTTAGCTC
>12 dna:chromosome chromosome:RGSC3.4:12:1:46782294:1 44302361 ID36617 U +
TGAGAGAGCTTCACCAGTCTTCCCC
>12 dna:chromosome chromosome:RGSC3.4:12:1:46782294:1 44302361 ID36618 U +
TGAGAGAGCTTCACCAGTCTTCCCCT
>12 dna:chromosome chromosome:RGSC3.4:12:1:46782294:1 44302425 ID6013 U +
CTTTGAATTTTGACGTTTTATGTAAA
>12 dna:chromosome chromosome:RGSC3.4:12:1:46782294:1 44302428 ID34473 U +
TGAATTTTGACGTTTTATGTAAATGGGAT
>12 dna:chromosome chromosome:RGSC3.4:12:1:46782294:1 44302428 ID34474 U +
TGAATTTTGACGTTTTATGTAAATGGGATT
>12 dna:chromosome chromosome:RGSC3.4:12:1:46782294:1 44302428 ID34475 U +
TGAATTTTGACGTTTTATGTAAATGGGATTC
>12 dna:chromosome chromosome:RGSC3.4:12:1:46782294:1 44302433 ID61989 U +
TTTGACGTTTTATGTAAATGGGATTCTAAG
>12 dna:chromosome chromosome:RGSC3.4:12:1:46782294:1 44302434 ID59759 U +
TTGACGTTTTATGTAAATGGGATTCTAAGG
>12 dna:chromosome chromosome:RGSC3.4:12:1:46782294:1 44302435 ID35574 U +
TGACGTTTTATGTAAATGGGATTCTAAGGC
>12 dna:chromosome chromosome:RGSC3.4:12:1:46782294:1 44302443 ID22028 U +
TATGTAAATGGGATTCTAAGGCTTTAGG
>12 dna:chromosome chromosome:RGSC3.4:12:1:46782294:1 44302445 ID51833 U +
TGTAAATGGGATTCTAAGGCTTTAGG
>12 dna:chromosome chromosome:RGSC3.4:12:1:46782294:1 44302445 ID51834 U +
TGTAAATGGGATTCTAAGGCTTTAGGAGA
>12 dna:chromosome chromosome:RGSC3.4:12:1:46782294:1 44302445 ID51835 U +
TGTAAATGGGATTCTAAGGCTTTAGGAGAG
>12 dna:chromosome chromosome:RGSC3.4:12:1:46782294:1 44302451 ID49170 U +
TGGGATTCTAAGGCTTTAGG
>12 dna:chromosome chromosome:RGSC3.4:12:1:46782294:1 44302456 ID58713 U +
TTCTAAGGCTTTAGGAGAGGGTGG
>12 dna:chromosome chromosome:RGSC3.4:12:1:46782294:1 44302525 ID38297 U +
TGAGTTCCGAGGGACTTGCTT
>12 dna:chromosome chromosome:RGSC3.4:12:1:46782294:1 44302525 ID38298 U +
TGAGTTCCGAGGGACTTGCTTCTCTTTCT
>12 dna:chromosome chromosome:RGSC3.4:12:1:46782294:1 44302530 ID27464 U +
TCCGAGGGACTTGCTTCTCTTTCTGC
>12 dna:chromosome chromosome:RGSC3.4:12:1:46782294:1 44302558 ID44326 U +
TGCTCTTGTGCGTGAGGTAGGGTCA
>12 dna:chromosome chromosome:RGSC3.4:12:1:46782294:1 44302563 ID61160 U +
TTGTGCGTGAGGTAGGGTCAGCCTC
>12 dna:chromosome chromosome:RGSC3.4:12:1:46782294:1 44302601 ID23753 U +
TCACAGTGTGCTCCAGTCTCAGCCGGC
>12 dna:chromosome chromosome:RGSC3.4:12:1:46782294:1 44302661 ID3836 U +
CAGGAAGACTGCTGTTCCTCTGAGTG
>12 dna:chromosome chromosome:RGSC3.4:12:1:46782294:1 44302701 ID18141 U +
TAGCAGGTGTGAGCTGAGATTGTCGGTGT
>12 dna:chromosome chromosome:RGSC3.4:12:1:46782294:1 44302701 ID18142 U +
TAGCAGGTGTGAGCTGAGATTGTCGGTGTT
>12 dna:chromosome chromosome:RGSC3.4:12:1:46782294:1 44302704 ID3918 U +
CAGGTGTGAGCTGAGATTGTCGGTGTT
>12 dna:chromosome chromosome:RGSC3.4:12:1:46782294:1 44302715 ID37034 U +
TGAGATTGTCGGTGTTGCCAGAAAGTGCT
>12 dna:chromosome chromosome:RGSC3.4:12:1:46782294:1 44302715 ID37035 U +
TGAGATTGTCGGTGTTGCCAGAAAGTGCTT
>12 dna:chromosome chromosome:RGSC3.4:12:1:46782294:1 44302730 ID42183 U +
TGCCAGAAAGTGCTTTCATGAGCGGAGC
>12 dna:chromosome chromosome:RGSC3.4:12:1:46782294:1 44302740 ID45084 U +
TGCTTTCATGAGCGGAGCCACACTCCCAGC
>12 dna:chromosome chromosome:RGSC3.4:12:1:46782294:1 44302741 ID8075 U +
GCTTTCATGAGCGGAGCCACACTCCCAGCC
>12 dna:chromosome chromosome:RGSC3.4:12:1:46782294:1 44302783 ID10239 U +
TAAACCAGAGAGACCCGTGTTCAGAAGGCGT
>12 dna:chromosome chromosome:RGSC3.4:12:1:46782294:1 44302817 ID23707 U +
TCACAGATGGATAGCAAGTTTTGTACGGA
>12 dna:chromosome chromosome:RGSC3.4:12:1:46782294:1 44302817 ID23708 U +
TCACAGATGGATAGCAAGTTTTGTACGGAT
>12 dna:chromosome chromosome:RGSC3.4:12:1:46782294:1 44302828 ID18020 U +
TAGCAAGTTTTGTACGGATTTGCACGGT
>12 dna:chromosome chromosome:RGSC3.4:12:1:46782294:1 44302848 ID40956 U +
TGCACGGTTTTGTGCTTACTAAGTGTCTTA
>12 dna:chromosome chromosome:RGSC3.4:12:1:46782294:1 44302856 ID62249 U +
TTTGTGCTTACTAAGTGTCTTAATTCCT
>12 dna:chromosome chromosome:RGSC3.4:12:1:46782294:1 44302858 ID54031 U +
TGTGCTTACTAAGTGTCTTAATTCCTG
>12 dna:chromosome chromosome:RGSC3.4:12:1:46782294:1 44302858 ID54032 U +
TGTGCTTACTAAGTGTCTTAATTCCTGA
>12 dna:chromosome chromosome:RGSC3.4:12:1:46782294:1 44302858 ID54033 U +
TGTGCTTACTAAGTGTCTTAATTCCTGAA
>12 dna:chromosome chromosome:RGSC3.4:12:1:46782294:1 44302858 ID54034 U +
TGTGCTTACTAAGTGTCTTAATTCCTGAAG
>12 dna:chromosome chromosome:RGSC3.4:12:1:46782294:1 44302858 ID54035 U +
TGTGCTTACTAAGTGTCTTAATTCCTGAAGT
>12 dna:chromosome chromosome:RGSC3.4:12:1:46782294:1 44302860 ID44767 U +
TGCTTACTAAGTGTCTTAATTCCTGAAGT
>12 dna:chromosome chromosome:RGSC3.4:12:1:46782294:1 44302863 ID56761 U +
TTACTAAGTGTCTTAATTCCTGAAGTGAA
>12 dna:chromosome chromosome:RGSC3.4:12:1:46782294:1 44302863 ID56762 U +
TTACTAAGTGTCTTAATTCCTGAAGTGAAA
>12 dna:chromosome chromosome:RGSC3.4:12:1:46782294:1 44302864 ID15633 U +
TACTAAGTGTCTTAATTCCTGAAGTGA
>12 dna:chromosome chromosome:RGSC3.4:12:1:46782294:1 44302864 ID15634 U +
TACTAAGTGTCTTAATTCCTGAAGTGAA
>12 dna:chromosome chromosome:RGSC3.4:12:1:46782294:1 44302864 ID15635 U +
TACTAAGTGTCTTAATTCCTGAAGTGAAA
>12 dna:chromosome chromosome:RGSC3.4:12:1:46782294:1 44302875 ID56569 U +
TTAATTCCTGAAGTGAAATCTCC
>12 dna:chromosome chromosome:RGSC3.4:12:1:46782294:1 44302901 ID28574 U +
TCCTGATTCTGGGGGAGAGGGTATC
>12 dna:chromosome chromosome:RGSC3.4:12:1:46782294:1 44302927 ID56475 U +
TTAACTTCAGTGTTTAACATGAGGTGGGC
>12 dna:chromosome chromosome:RGSC3.4:12:1:46782294:1 44302928 ID11687 U +
TAACTTCAGTGTTTAACATGAGGTGGGC
>12 dna:chromosome chromosome:RGSC3.4:12:1:46782294:1 44302928 ID11688 U +
TAACTTCAGTGTTTAACATGAGGTGGGCG
>12 dna:chromosome chromosome:RGSC3.4:12:1:46782294:1 44302928 ID11689 U +
TAACTTCAGTGTTTAACATGAGGTGGGCGG
>12 dna:chromosome chromosome:RGSC3.4:12:1:46782294:1 44303023 ID59772 U +
TTGACTGCCCACTTGCTGAGTTTAGAGTC
>12 dna:chromosome chromosome:RGSC3.4:12:1:46782294:1 44303024 ID35824 U +
TGACTGCCCACTTGCTGAGTTTAGAGTC
>12 dna:chromosome chromosome:RGSC3.4:12:1:46782294:1 44303036 ID44428 U +
TGCTGAGTTTAGAGTCGTTGTGCAAACACA
>12 dna:chromosome chromosome:RGSC3.4:12:1:46782294:1 44303039 ID38355 U +
TGAGTTTAGAGTCGTTGTGCAAACACACCA
>12 dna:chromosome chromosome:RGSC3.4:12:1:46782294:1 44303076 ID43243 U +
TGCCTTCGAGGGATGGTCTAAGTCAGG
>12 dna:chromosome chromosome:RGSC3.4:12:1:46782294:1 44303080 ID58601 U +
TTCGAGGGATGGTCTAAGTCAGGCCTGCTGT
>12 dna:chromosome chromosome:RGSC3.4:12:1:46782294:1 44303186 ID54368 U +
TGTGTCTTGATTATGGACGTGATCCAACC
>12 dna:chromosome chromosome:RGSC3.4:12:1:46782294:1 44303186 ID54369 U +
TGTGTCTTGATTATGGACGTGATCCAACCC
>12 dna:chromosome chromosome:RGSC3.4:12:1:46782294:1 44303223 ID26733 U +
TCCCACCACGACAAGCTGTTTCCCCTAGA
>12 dna:chromosome chromosome:RGSC3.4:12:1:46782294:1 44303243 ID27077 U +
TCCCCTAGAACTTCGAGGCAGAACCA
>12 dna:chromosome chromosome:RGSC3.4:12:1:46782294:1 44303243 ID27078 U +
TCCCCTAGAACTTCGAGGCAGAACCAGC
>12 dna:chromosome chromosome:RGSC3.4:12:1:46782294:1 44303243 ID27079 U +
TCCCCTAGAACTTCGAGGCAGAACCAGCCC
>12 dna:chromosome chromosome:RGSC3.4:12:1:46782294:1 44303246 ID4682 U +
CCTAGAACTTCGAGGCAGAACCAGCCC
>12 dna:chromosome chromosome:RGSC3.4:12:1:46782294:1 44303269 ID7710 U +
GCCCCCTTTCTTTCTCAAATGGCTTTGGCGC
>12 dna:chromosome chromosome:RGSC3.4:12:1:46782294:1 44303281 ID30032 U +
TCTCAAATGGCTTTGGCGCCAGAGT
>12 dna:chromosome chromosome:RGSC3.4:12:1:46782294:1 44303289 ID8606 U +
GGCTTTGGCGCCAGAGTAATGAGGCCGTA
>12 dna:chromosome chromosome:RGSC3.4:12:1:46782294:1 44303294 ID47908 U +
TGGCGCCAGAGTAATGAGGCCGTAACGCCAT
>12 dna:chromosome chromosome:RGSC3.4:12:1:46782294:1 44303324 ID42060 U +
TGCCACAGTGTTGGTTTAAGAGGCTA
>12 dna:chromosome chromosome:RGSC3.4:12:1:46782294:1 44303334 ID423 U -
AAGCCATTCATCGAGTAGCCTCTTAAACCAA
>12 dna:chromosome chromosome:RGSC3.4:12:1:46782294:1 44303340 ID11993 U +
TAAGAGGCTACTCGATGAATGGCTTTGC
>12 dna:chromosome chromosome:RGSC3.4:12:1:46782294:1 44303340 ID11994 U +
TAAGAGGCTACTCGATGAATGGCTTTGCCAAC
>12 dna:chromosome chromosome:RGSC3.4:12:1:46782294:1 44303343 ID7051 U +
GAGGCTACTCGATGAATGGCTTTGCCAACC
>12 dna:chromosome chromosome:RGSC3.4:12:1:46782294:1 44303344 ID1867 U +
AGGCTACTCGATGAATGGCTTTGCCAACCT
>12 dna:chromosome chromosome:RGSC3.4:12:1:46782294:1 44303348 ID15961 U +
TACTCGATGAATGGCTTTGCCAACCT
>12 dna:chromosome chromosome:RGSC3.4:12:1:46782294:1 44303351 ID29343 U +
TCGATGAATGGCTTTGCCAACCTTGCTGAA
>12 dna:chromosome chromosome:RGSC3.4:12:1:46782294:1 44303351 ID29344 U +
TCGATGAATGGCTTTGCCAACCTTGCTGAAC
>12 dna:chromosome chromosome:RGSC3.4:12:1:46782294:1 44303420 ID24039 U +
TCACTTAAAATTGGAAAGTGTGAGTCTC
>12 dna:chromosome chromosome:RGSC3.4:12:1:46782294:1 44303425 ID10127 U +
TAAAATTGGAAAGTGTGAGTCTCCAAGCAC
>12 dna:chromosome chromosome:RGSC3.4:12:1:46782294:1 44303431 ID45477 U +
TGGAAAGTGTGAGTCTCCAAGCACGTTGC
>12 dna:chromosome chromosome:RGSC3.4:12:1:46782294:1 44303474 ID14644 U +
TACATTCCGTCCTGTGCATGAGTTTCTGCT
>12 dna:chromosome chromosome:RGSC3.4:12:1:46782294:1 44303479 ID27555 U +
TCCGTCCTGTGCATGAGTTTCTGCTG
>12 dna:chromosome chromosome:RGSC3.4:12:1:46782294:1 44303486 ID53920 U +
TGTGCATGAGTTTCTGCTGCAACAGAGAT
>12 dna:chromosome chromosome:RGSC3.4:12:1:46782294:1 44303486 ID53921 U +
TGTGCATGAGTTTCTGCTGCAACAGAGATGT
>12 dna:chromosome chromosome:RGSC3.4:12:1:46782294:1 44303498 ID31123 U +
TCTGCTGCAACAGAGATGTTGCCAAGTAGC
>12 dna:chromosome chromosome:RGSC3.4:12:1:46782294:1 44303498 ID31124 U +
TCTGCTGCAACAGAGATGTTGCCAAGTAGCT
>12 dna:chromosome chromosome:RGSC3.4:12:1:46782294:1 44303517 ID41948 U +
TGCCAAGTAGCTCGCTGGGCCTGGAT
>12 dna:chromosome chromosome:RGSC3.4:12:1:46782294:1 44303532 ID49360 U +
TGGGCCTGGATCCTTTGTTTGATTTGG
>12 dna:chromosome chromosome:RGSC3.4:12:1:46782294:1 44303538 ID46847 U +
TGGATCCTTTGTTTGATTTGGATGG
>12 dna:chromosome chromosome:RGSC3.4:12:1:46782294:1 44303538 ID46848 U +
TGGATCCTTTGTTTGATTTGGATGGA
>12 dna:chromosome chromosome:RGSC3.4:12:1:46782294:1 44303557 ID8372 U +
GGATGGAAACCATGGGTAAGCAGGAGA
>12 dna:chromosome chromosome:RGSC3.4:12:1:46782294:1 44303679 ID27031 U +
TCCCCATGCCGGTTGGTTTTAACCATAACT
>12 dna:chromosome chromosome:RGSC3.4:12:1:46782294:1 44303681 ID4511 U +
CCCATGCCGGTTGGTTTTAACCATAACTGGG
>12 dna:chromosome chromosome:RGSC3.4:12:1:46782294:1 44303685 ID42831 U +
TGCCGGTTGGTTTTAACCATAACTGGGT
>12 dna:chromosome chromosome:RGSC3.4:12:1:46782294:1 44303685 ID42832 U +
TGCCGGTTGGTTTTAACCATAACTGGGTGCA
>12 dna:chromosome chromosome:RGSC3.4:12:1:46782294:1 44303698 ID11364 U +
TAACCATAACTGGGTGCAACCTAGAATC
>12 dna:chromosome chromosome:RGSC3.4:12:1:46782294:1 44303729 ID48461 U +
TGGGAAGCAATAATGTACATGAGGTTGGC
>12 dna:chromosome chromosome:RGSC3.4:12:1:46782294:1 44303765 ID3508 U +
CACGTCTGTGCGGCACTGTCTTGTTAAT
>12 dna:chromosome chromosome:RGSC3.4:12:1:46782294:1 44303781 ID53118 U +
TGTCTTGTTAATAAATAACTCTTGGTGTA
>12 dna:chromosome chromosome:RGSC3.4:12:1:46782294:1 44303784 ID5950 U +
CTTGTTAATAAATAACTCTTGGTGTAAGA
>12 dna:chromosome chromosome:RGSC3.4:12:1:46782294:1 44303784 ID5951 U +
CTTGTTAATAAATAACTCTTGGTGTAAGAA
>12 dna:chromosome chromosome:RGSC3.4:12:1:46782294:1 44303785 ID61209 U +
TTGTTAATAAATAACTCTTGGTGTAAGAA
>12 dna:chromosome chromosome:RGSC3.4:12:1:46782294:1 44303786 ID54702 U +
TGTTAATAAATAACTCTTGGTGTAAGA
>12 dna:chromosome chromosome:RGSC3.4:12:1:46782294:1 44303786 ID54703 U +
TGTTAATAAATAACTCTTGGTGTAAGAAG
>12 dna:chromosome chromosome:RGSC3.4:12:1:46782294:1 44303786 ID54704 U +
TGTTAATAAATAACTCTTGGTGTAAGAAGA
>12 dna:chromosome chromosome:RGSC3.4:12:1:46782294:1 44303796 ID11587 U +
TAACTCTTGGTGTAAGAAGAGCGAG
>12 dna:chromosome chromosome:RGSC3.4:12:1:46782294:1 44303859 ID33386 U +
TGAACTAAGAATGCTAGCTAAGCAAGCAAGGC
>12 dna:chromosome chromosome:RGSC3.4:12:1:46782294:1 44304056 ID21247 M +
TATCACAGCAACAGAAAGGAAACT
>12 dna:chromosome chromosome:RGSC3.4:12:1:46782294:1 44304056 ID21248 U +
TATCACAGCAACAGAAAGGAAACTAGGAAA
>12 dna:chromosome chromosome:RGSC3.4:12:1:46782294:1 44304058 ID23712 U +
TCACAGCAACAGAAAGGAAACTAGGAAAGC
>12 dna:chromosome chromosome:RGSC3.4:12:1:46782294:1 44304059 ID3420 U +
CACAGCAACAGAAAGGAAACTAGGAAA
>12 dna:chromosome chromosome:RGSC3.4:12:1:46782294:1 44304088 ID27736 U +
TCCTAAGACAGGACGGCCCAGCTCTCCAGA
>12 dna:chromosome chromosome:RGSC3.4:12:1:46782294:1 44304159 ID50801 U +
TGGTCTTTGTAGTTTGACAGCTCTCCGGA
>12 dna:chromosome chromosome:RGSC3.4:12:1:46782294:1 44304182 ID27526 U +
TCCGGATCGGTGGTTTCTCTTACATGGCTC
>12 dna:chromosome chromosome:RGSC3.4:12:1:46782294:1 44304218 ID40502 U +
TGCAACTTCTCAGTCTCGGTTGTCAA
>12 dna:chromosome chromosome:RGSC3.4:12:1:46782294:1 44304276 ID24480 U +
TCAGCTTTCTCCTGGCTGAGACTGCCTGG
>12 dna:chromosome chromosome:RGSC3.4:12:1:46782294:1 44304355 ID9613 U +
GTTTTCCACGGGTGCACTCATTCC
>12 dna:chromosome chromosome:RGSC3.4:12:1:46782294:1 44304429 ID11142 U +
TAACAGACAGACAGCCACGAGAACAC
>12 dna:chromosome chromosome:RGSC3.4:12:1:46782294:1 44304538 ID32738 U +
TGAAAGCTGCAGGAAATTCAGAGC
>12 dna:chromosome chromosome:RGSC3.4:12:1:46782294:1 44304543 ID7994 U +
GCTGCAGGAAATTCAGAGCCACAGAGA
>12 dna:chromosome chromosome:RGSC3.4:12:1:46782294:1 44304725 ID32156 U +
TCTTTTCTTGCTTTGGACGGTTTCCT
>12 dna:chromosome chromosome:RGSC3.4:12:1:46782294:1 44304731 ID5930 U +
CTTGCTTTGGACGGTTTCCTCTT
>12 dna:chromosome chromosome:RGSC3.4:12:1:46782294:1 44304781 ID55428 U +
TGTTTGCAAACTTGGGATAGAAAGC
>12 dna:chromosome chromosome:RGSC3.4:12:1:46782294:1 44304849 ID45097 U +
TGCTTTCTGAAATCTGGCTAAGTCCCC
>12 dna:chromosome chromosome:RGSC3.4:12:1:46782294:1 44305012 ID11171 U +
TAACAGCCGCTAGAGACTCCTTCTGT
>12 dna:chromosome chromosome:RGSC3.4:12:1:46782294:1 44305099 ID57604 U +
TTCACACATGAGCAAGGGGCCAGGAG
>12 dna:chromosome chromosome:RGSC3.4:12:1:46782294:1 44305251 ID53847 U +
TGTGCAATCTGCACTAGGGCTTGCCATTCC
>12 dna:chromosome chromosome:RGSC3.4:12:1:46782294:1 44305372 ID27309 U +
TCCCTGCAGAATACTACACTCCAGGTGGTC
>12 dna:chromosome chromosome:RGSC3.4:12:1:46782294:1 44305376 ID41097 U +
TGCAGAATACTACACTCCAGGTGGTC
>12 dna:chromosome chromosome:RGSC3.4:12:1:46782294:1 44305376 ID41098 U +
TGCAGAATACTACACTCCAGGTGGTCCT
>12 dna:chromosome chromosome:RGSC3.4:12:1:46782294:1 44305499 ID9437 U +
GTGTGTCAGGACCAACATACCCCAC
>12 dna:chromosome chromosome:RGSC3.4:12:1:46782294:1 44305829 ID3611 U +
CAGAAATTCAAGGTCATCCTCAAGCATTG
>12 dna:chromosome chromosome:RGSC3.4:12:1:46782294:1 44305895 ID22913 U +
TCAAAAGGAAGGTGTGGGAAAGAGTG
>12 dna:chromosome chromosome:RGSC3.4:12:1:46782294:1 44305919 ID51063 U +
TGGTGCATATTATTAGTCTGCATCCGAGA
>12 dna:chromosome chromosome:RGSC3.4:12:1:46782294:1 44305929 ID22277 U +
TATTAGTCTGCATCCGAGAAATATTAAA
>12 dna:chromosome chromosome:RGSC3.4:12:1:46782294:1 44305941 ID27460 U +
TCCGAGAAATATTAAATTGAGGAGGTGAT
>12 dna:chromosome chromosome:RGSC3.4:12:1:46782294:1 44305950 ID22180 U +
TATTAAATTGAGGAGGTGATGGAGT
>12 dna:chromosome chromosome:RGSC3.4:12:1:46782294:1 44305950 ID22181 U +
TATTAAATTGAGGAGGTGATGGAGTCGGA
>12 dna:chromosome chromosome:RGSC3.4:12:1:46782294:1 44305957 ID59810 U +
TTGAGGAGGTGATGGAGTCGGA
>12 dna:chromosome chromosome:RGSC3.4:12:1:46782294:1 44305958 ID37622 U +
TGAGGAGGTGATGGAGTCGGA
>12 dna:chromosome chromosome:RGSC3.4:12:1:46782294:1 44305976 ID8264 U +
GGACGGGTGTCACCGTGTTGTGTGAAACG
>12 dna:chromosome chromosome:RGSC3.4:12:1:46782294:1 44305985 ID23845 U +
TCACCGTGTTGTGTGAAACGAGCCA
>12 dna:chromosome chromosome:RGSC3.4:12:1:46782294:1 44305985 ID23846 U +
TCACCGTGTTGTGTGAAACGAGCCAG
>12 dna:chromosome chromosome:RGSC3.4:12:1:46782294:1 44305985 ID23847 U +
TCACCGTGTTGTGTGAAACGAGCCAGA
>12 dna:chromosome chromosome:RGSC3.4:12:1:46782294:1 44305985 ID23848 U +
TCACCGTGTTGTGTGAAACGAGCCAGAA
>12 dna:chromosome chromosome:RGSC3.4:12:1:46782294:1 44305985 ID23849 U +
TCACCGTGTTGTGTGAAACGAGCCAGAAC
>12 dna:chromosome chromosome:RGSC3.4:12:1:46782294:1 44305986 ID3488 U +
CACCGTGTTGTGTGAAACGAGCCAGAA
>12 dna:chromosome chromosome:RGSC3.4:12:1:46782294:1 44305986 ID3489 U +
CACCGTGTTGTGTGAAACGAGCCAGAACGG
>12 dna:chromosome chromosome:RGSC3.4:12:1:46782294:1 44305991 ID55278 U +
TGTTGTGTGAAACGAGCCAGAACGGGG
>12 dna:chromosome chromosome:RGSC3.4:12:1:46782294:1 44305998 ID32553 U +
TGAAACGAGCCAGAACGGGGAACGTGA
>12 dna:chromosome chromosome:RGSC3.4:12:1:46782294:1 44306005 ID1621 U +
AGCCAGAACGGGGAACGTGAGCGCCT
>12 dna:chromosome chromosome:RGSC3.4:12:1:46782294:1 44306037 ID55225 U +
TGTTGGGTTTTTAAGTCCTACCTACA
>12 dna:chromosome chromosome:RGSC3.4:12:1:46782294:1 44306037 ID55226 U +
TGTTGGGTTTTTAAGTCCTACCTACAC
>12 dna:chromosome chromosome:RGSC3.4:12:1:46782294:1 44306113 ID20106 U +
TAGTCAAAAAGTACAGGGTACACTTGAGAT
>12 dna:chromosome chromosome:RGSC3.4:12:1:46782294:1 44306124 ID14320 U +
TACAGGGTACACTTGAGATATTTTGGT
>12 dna:chromosome chromosome:RGSC3.4:12:1:46782294:1 44306137 ID36858 U +
TGAGATATTTTGGTAGGGGACCCA
>12 dna:chromosome chromosome:RGSC3.4:12:1:46782294:1 44306137 ID36859 U +
TGAGATATTTTGGTAGGGGACCCAG
>12 dna:chromosome chromosome:RGSC3.4:12:1:46782294:1 44306137 ID36860 U +
TGAGATATTTTGGTAGGGGACCCAGTG
>12 dna:chromosome chromosome:RGSC3.4:12:1:46782294:1 44306144 ID62581 U +
TTTTGGTAGGGGACCCAGTG
>12 dna:chromosome chromosome:RGSC3.4:12:1:46782294:1 44306180 ID6535 U +
GACACTAATAAAGGGAAAAAAGAC
>12 dna:chromosome chromosome:RGSC3.4:12:1:46782294:1 44306195 ID8 U +
AAAAAAGACCCCTGAGGAGAGAGACGC
>12 dna:chromosome chromosome:RGSC3.4:12:1:46782294:1 44306282 ID57618 U +
TTCACAGGGAGCCAAATGTGTTC
>12 dna:chromosome chromosome:RGSC3.4:12:1:46782294:1 44306282 ID57619 U +
TTCACAGGGAGCCAAATGTGTTCTTCTGGG
>12 dna:chromosome chromosome:RGSC3.4:12:1:46782294:1 44306283 ID23733 U +
TCACAGGGAGCCAAATGTGTTCTTCTGGG
>12 dna:chromosome chromosome:RGSC3.4:12:1:46782294:1 44306283 ID23734 U +
TCACAGGGAGCCAAATGTGTTCTTCTGGGC
>12 dna:chromosome chromosome:RGSC3.4:12:1:46782294:1 44306364 ID5527 U +
CTGAGACTTGATGGGTGCCACAAACC
>12 dna:chromosome chromosome:RGSC3.4:12:1:46782294:1 44306365 ID36563 U +
TGAGACTTGATGGGTGCCACAAACCCAGC
>12 dna:chromosome chromosome:RGSC3.4:12:1:46782294:1 44306365 ID36564 U +
TGAGACTTGATGGGTGCCACAAACCCAGCA
>12 dna:chromosome chromosome:RGSC3.4:12:1:46782294:1 44306365 ID36565 U +
TGAGACTTGATGGGTGCCACAAACCCAGCAA
>12 dna:chromosome chromosome:RGSC3.4:12:1:46782294:1 44306410 ID8595 U +
GGCTTCGCAACAGCTGCCAGAATGGAGT
>12 dna:chromosome chromosome:RGSC3.4:12:1:46782294:1 44306424 ID42195 U +
TGCCAGAATGGAGTCTCACCTCAGT
>12 dna:chromosome chromosome:RGSC3.4:12:1:46782294:1 44306424 ID42196 U +
TGCCAGAATGGAGTCTCACCTCAGTC
>12 dna:chromosome chromosome:RGSC3.4:12:1:46782294:1 44306432 ID46688 U +
TGGAGTCTCACCTCAGTCACACAGACTCAGT
>12 dna:chromosome chromosome:RGSC3.4:12:1:46782294:1 44306554 ID1751 U +
AGGAAAGTCTAGAAGATGGGAGTC
>12 dna:chromosome chromosome:RGSC3.4:12:1:46782294:1 44306640 ID25005 U +
TCATGGCCCGAACTGTGCTTCAGGTACTGT
>12 dna:chromosome chromosome:RGSC3.4:12:1:46782294:1 44306643 ID47759 U +
TGGCCCGAACTGTGCTTCAGGTACTGT
>12 dna:chromosome chromosome:RGSC3.4:12:1:46782294:1 44306643 ID47760 U +
TGGCCCGAACTGTGCTTCAGGTACTGTGC
>12 dna:chromosome chromosome:RGSC3.4:12:1:46782294:1 44306741 ID10401 U +
TAAAGAAATGTGTTGAAACTGTGTATCA
>12 dna:chromosome chromosome:RGSC3.4:12:1:46782294:1 44306748 ID2778 U +
ATGTGTTGAAACTGTGTATCAA
>12 dna:chromosome chromosome:RGSC3.4:12:1:46782294:1 44306748 ID2779 U +
ATGTGTTGAAACTGTGTATCAAT
>12 dna:chromosome chromosome:RGSC3.4:12:1:46782294:1 44306749 ID54561 U +
TGTGTTGAAACTGTGTATCAATCGAAGC
>12 dna:chromosome chromosome:RGSC3.4:12:1:46782294:1 44306822 ID62625 U +
TTTTTAACCTGTGTGCATTTGATGTC
>12 dna:chromosome chromosome:RGSC3.4:12:1:46782294:1 44306823 ID62335 U +
TTTTAACCTGTGTGCATTTGATGTCT
>12 dna:chromosome chromosome:RGSC3.4:12:1:46782294:1 44306823 ID62336 U +
TTTTAACCTGTGTGCATTTGATGTCTACA
>12 dna:chromosome chromosome:RGSC3.4:12:1:46782294:1 44306825 ID56460 U +
TTAACCTGTGTGCATTTGATGTCTACATC
>12 dna:chromosome chromosome:RGSC3.4:12:1:46782294:1 44306826 ID11463 U +
TAACCTGTGTGCATTTGATGTCTACATC
>12 dna:chromosome chromosome:RGSC3.4:12:1:46782294:1 44306826 ID11464 U +
TAACCTGTGTGCATTTGATGTCTACATCC
>12 dna:chromosome chromosome:RGSC3.4:12:1:46782294:1 44306826 ID11465 U +
TAACCTGTGTGCATTTGATGTCTACATCCT
>12 dna:chromosome chromosome:RGSC3.4:12:1:46782294:1 44306830 ID5756 U +
CTGTGTGCATTTGATGTCTA
>12 dna:chromosome chromosome:RGSC3.4:12:1:46782294:1 44306839 ID62088 U +
TTTGATGTCTACATCCTGCTGAACTTGGT
>12 dna:chromosome chromosome:RGSC3.4:12:1:46782294:1 44306841 ID39654 U +
TGATGTCTACATCCTGCTGAACTTGGTCAT
>12 dna:chromosome chromosome:RGSC3.4:12:1:46782294:1 44306858 ID33501 U +
TGAACTTGGTCATGTGGATGCCCTGTC
>12 dna:chromosome chromosome:RGSC3.4:12:1:46782294:1 44306864 ID50596 U +
TGGTCATGTGGATGCCCTGTCATTCTGCC
>12 dna:chromosome chromosome:RGSC3.4:12:1:46782294:1 44306864 ID50597 U +
TGGTCATGTGGATGCCCTGTCATTCTGCCA
>12 dna:chromosome chromosome:RGSC3.4:12:1:46782294:1 44306870 ID54117 U +
TGTGGATGCCCTGTCATTCTGCCAACAC
>12 dna:chromosome chromosome:RGSC3.4:12:1:46782294:1 44306870 ID54118 U +
TGTGGATGCCCTGTCATTCTGCCAACACAA
>12 dna:chromosome chromosome:RGSC3.4:12:1:46782294:1 44306881 ID52685 U +
TGTCATTCTGCCAACACAATGGTGATACCTT
>12 dna:chromosome chromosome:RGSC3.4:12:1:46782294:1 44306889 ID41854 U +
TGCCAACACAATGGTGATACCTTACTGTGC
>12 dna:chromosome chromosome:RGSC3.4:12:1:46782294:1 44306900 ID51003 U +
TGGTGATACCTTACTGTGCCCGCTGTCTC
>12 dna:chromosome chromosome:RGSC3.4:12:1:46782294:1 44306903 ID38618 U +
TGATACCTTACTGTGCCCGCTGTCTCGGTC
>12 dna:chromosome chromosome:RGSC3.4:12:1:46782294:1 44306931 ID24029 U +
TCACTGTTCAATTGCTGTGAGAAGCCAC
>12 dna:chromosome chromosome:RGSC3.4:12:1:46782294:1 44306931 ID24030 U +
TCACTGTTCAATTGCTGTGAGAAGCCACC
>12 dna:chromosome chromosome:RGSC3.4:12:1:46782294:1 44307071 ID9370 U +
GTGGTAGCCGAGAGTTTTGCATCCT
>12 dna:chromosome chromosome:RGSC3.4:12:1:46782294:1 44307072 ID50374 U +
TGGTAGCCGAGAGTTTTGCATCCT
>12 dna:chromosome chromosome:RGSC3.4:12:1:46782294:1 44307088 ID41473 U +
TGCATCCTGATCCACAGGCAGCAGGTTG
>12 dna:chromosome chromosome:RGSC3.4:12:1:46782294:1 44307089 ID7552 U +
GCATCCTGATCCACAGGCAGCAGGTTG
>12 dna:chromosome chromosome:RGSC3.4:12:1:46782294:1 44307092 ID28556 U +
TCCTGATCCACAGGCAGCAGGTTGAGCGA
>12 dna:chromosome chromosome:RGSC3.4:12:1:46782294:1 44307092 ID28557 U +
TCCTGATCCACAGGCAGCAGGTTGAGCGAC
>12 dna:chromosome chromosome:RGSC3.4:12:1:46782294:1 44307092 ID28558 U +
TCCTGATCCACAGGCAGCAGGTTGAGCGACT
>12 dna:chromosome chromosome:RGSC3.4:12:1:46782294:1 44307219 ID49800 U +
TGGGTCCAGCCACTCAAATCTAGGAGGAGC
>12 dna:chromosome chromosome:RGSC3.4:12:1:46782294:1 44307300 ID27223 U +
TCCCTATTATTTAAAGTTAACAGGCAACC
>12 dna:chromosome chromosome:RGSC3.4:12:1:46782294:1 44307304 ID22326 U +
TATTATTTAAAGTTAACAGGCAACCTACGC
>12 dna:chromosome chromosome:RGSC3.4:12:1:46782294:1 44307309 ID61375 U +
TTTAAAGTTAACAGGCAACCTACGCTTTCT
>12 dna:chromosome chromosome:RGSC3.4:12:1:46782294:1 44307622 ID62367 U +
TTTTAATTTTAATTTTAGCCCTACCCTACC
>12 dna:chromosome chromosome:RGSC3.4:12:1:46782294:1 44307625 ID13489 U +
TAATTTTAATTTTAGCCCTACCCTACCTAC
>12 dna:chromosome chromosome:RGSC3.4:12:1:46782294:1 44307629 ID61472 U +
TTTAATTTTAGCCCTACCCTACCT
>12 dna:chromosome chromosome:RGSC3.4:12:1:46782294:1 44307631 ID13490 U +
TAATTTTAGCCCTACCCTACCTACCTACCT
>12 dna:chromosome chromosome:RGSC3.4:12:1:46782294:1 44307637 ID18369 U +
TAGCCCTACCCTACCTACCTACCTACCAGA
>12 dna:chromosome chromosome:RGSC3.4:12:1:46782294:1 44307648 ID15189 U +
TACCTACCTACCTACCAGACAAGAAAAGTGC
>12 dna:chromosome chromosome:RGSC3.4:12:1:46782294:1 44307656 ID15184 U +
TACCTACCAGACAAGAAAAGTGC
>12 dna:chromosome chromosome:RGSC3.4:12:1:46782294:1 44307682 ID32413 U +
TGAAAATCTGATTTCAGTGCCACTGT
>12 dna:chromosome chromosome:RGSC3.4:12:1:46782294:1 44307682 ID32414 U +
TGAAAATCTGATTTCAGTGCCACTGTT
>12 dna:chromosome chromosome:RGSC3.4:12:1:46782294:1 44307682 ID32415 U +
TGAAAATCTGATTTCAGTGCCACTGTTTG
>12 dna:chromosome chromosome:RGSC3.4:12:1:46782294:1 44307682 ID32416 U +
TGAAAATCTGATTTCAGTGCCACTGTTTGG
>12 dna:chromosome chromosome:RGSC3.4:12:1:46782294:1 44307682 ID32417 U +
TGAAAATCTGATTTCAGTGCCACTGTTTGGT
>12 dna:chromosome chromosome:RGSC3.4:12:1:46782294:1 44307682 ID32418 U +
TGAAAATCTGATTTCAGTGCCACTGTTTGGTT
>12 dna:chromosome chromosome:RGSC3.4:12:1:46782294:1 44307688 ID30984 U +
TCTGATTTCAGTGCCACTGTTTGGT
>12 dna:chromosome chromosome:RGSC3.4:12:1:46782294:1 44307760 ID27929 U +
TCCTAGAAATTCCGGTGTCTCACCGAAA
>12 dna:chromosome chromosome:RGSC3.4:12:1:46782294:1 44307760 ID27930 U +
TCCTAGAAATTCCGGTGTCTCACCGAAAAT
>12 dna:chromosome chromosome:RGSC3.4:12:1:46782294:1 44307760 ID27931 U +
TCCTAGAAATTCCGGTGTCTCACCGAAAATG
>12 dna:chromosome chromosome:RGSC3.4:12:1:46782294:1 44307763 ID16760 U +
TAGAAATTCCGGTGTCTCACCGAAAATGC
>12 dna:chromosome chromosome:RGSC3.4:12:1:46782294:1 44307853 ID5657 U +
CTGGCTGTCTTCCCAGACGGTGTACTCAGAT
>12 dna:chromosome chromosome:RGSC3.4:12:1:46782294:1 44307855 ID8583 U +
GGCTGTCTTCCCAGACGGTGTACTCAGAT
>12 dna:chromosome chromosome:RGSC3.4:12:1:46782294:1 44308028 ID19956 U +
TAGTAAAGGATTTGATTCCTGGCACCGGT
>12 dna:chromosome chromosome:RGSC3.4:12:1:46782294:1 44308064 ID23713 U +
TCACAGCCACATGTTGACTCAAGACCCAGAG
>12 dna:chromosome chromosome:RGSC3.4:12:1:46782294:1 44308121 ID49747 U +
TGGGTACTGCATGCACATGGTGCAAGGGC
>12 dna:chromosome chromosome:RGSC3.4:12:1:46782294:1 44308262 ID44168 U +
TGCTCAGTATTGAGGAAGTGACATTTT
>12 dna:chromosome chromosome:RGSC3.4:12:1:46782294:1 44308355 ID16728 U +
TAGAAATGAGAGGACATGTTTGAGG
>12 dna:chromosome chromosome:RGSC3.4:12:1:46782294:1 44308520 ID59926 U +
TTGATGTCATATGCAATAAATTGCCAA
>12 dna:chromosome chromosome:RGSC3.4:12:1:46782294:1 44308749 ID61792 U +
TTTCGGAGTCCGTTTTTGTGCA
>12 dna:chromosome chromosome:RGSC3.4:12:1:46782294:1 44308918 ID27561 U +
TCCGTGATAACCCCACCGGTCTGTGTGCCC
>12 dna:chromosome chromosome:RGSC3.4:12:1:46782294:1 44308968 ID16167 U +
TACTGGCATTTGCTGACAAAGCTTTGCATAA
>12 dna:chromosome chromosome:RGSC3.4:12:1:46782294:1 44309162 ID49588 U +
TGGGGATTGCCTAAAAGCATGGTCCTGTAA
>12 dna:chromosome chromosome:RGSC3.4:12:1:46782294:1 44309250 ID51280 U +
TGGTGTCTCAAAATCGTCCTTGAGG
>12 dna:chromosome chromosome:RGSC3.4:12:1:46782294:1 44309416 ID53931 U +
TGTGCATGCTTCACACACGTTCATGTGCA
>12 dna:chromosome chromosome:RGSC3.4:12:1:46782294:1 44309418 ID41561 U +
TGCATGCTTCACACACGTTCATGTGCACA
>12 dna:chromosome chromosome:RGSC3.4:12:1:46782294:1 44309568 ID22162 U +
TATGTTTTATTCTGTTGACTGTTTTGCAT
>12 dna:chromosome chromosome:RGSC3.4:12:1:46782294:1 44309601 ID40406 U +
TGCAAATCTGTGTGGTTTTCAGGGTTGGC
>12 dna:chromosome chromosome:RGSC3.4:12:1:46782294:1 44309682 ID62090 U +
TTTGATGTGAGAAGCACGTTGTGTGTTTGT
>12 dna:chromosome chromosome:RGSC3.4:12:1:46782294:1 44309901 ID17707 U +
TAGATGAAAACGTTTCTTAGCTAGAGT
>12 dna:chromosome chromosome:RGSC3.4:12:1:46782294:1 44309936 ID54101 U +
TGTGGAGACACCTCGGGCAAGGCATTTAACT
>12 dna:chromosome chromosome:RGSC3.4:12:1:46782294:1 44310186 ID58252 U +
TTCCCAGATTTCACCTCGGCGATGCTGGTC
>12 dna:chromosome chromosome:RGSC3.4:12:1:46782294:1 44310187 ID26787 U +
TCCCAGATTTCACCTCGGCGATGCTGGTC
>12 dna:chromosome chromosome:RGSC3.4:12:1:46782294:1 44310296 ID19309 U +
TAGGCAAGTGCTCTACCACTAAGCTAAATGC
>12 dna:chromosome chromosome:RGSC3.4:12:1:46782294:1 44310304 ID44244 U +
TGCTCTACCACTAAGCTAAATGCCCAACC
>12 dna:chromosome chromosome:RGSC3.4:12:1:46782294:1 44310473 ID59388 U +
TTCTTTTCTAACTCCTTTGCTGCCT
>12 dna:chromosome chromosome:RGSC3.4:12:1:46782294:1 44310537 ID33419 M +
TGAACTCAGAGATCTGCATGCTTCTGCCTC
>12 dna:chromosome chromosome:RGSC3.4:12:1:46782294:1 44310575 ID49078 U +
TGGGATTAAAGGCATGTGCTCCCATGCCCAG
>12 dna:chromosome chromosome:RGSC3.4:12:1:46782294:1 44310575 ID49079 U +
TGGGATTAAAGGCATGTGCTCCCATGCCCAGA
>12 dna:chromosome chromosome:RGSC3.4:12:1:46782294:1 44310699 ID56329 U +
TTAAAGGCACATACCACCACACCTGGACCTTT
>12 dna:chromosome chromosome:RGSC3.4:12:1:46782294:1 44310730 ID32053 U +
TCTTTGATTCCTTTTCACAAGGCCTTTATAA
>12 dna:chromosome chromosome:RGSC3.4:12:1:46782294:1 44310732 ID62101 U +
TTTGATTCCTTTTCACAAGGCCTTTAT
>12 dna:chromosome chromosome:RGSC3.4:12:1:46782294:1 44310737 ID58572 U +
TTCCTTTTCACAAGGCCTTTATAAGTTC
>12 dna:chromosome chromosome:RGSC3.4:12:1:46782294:1 44310742 ID61661 U +
TTTCACAAGGCCTTTATAAGTTCTGGACTG
>12 dna:chromosome chromosome:RGSC3.4:12:1:46782294:1 44310786 ID21040 U +
TATAGTCAAGTTGACTACCGAGAATAGCC
>12 dna:chromosome chromosome:RGSC3.4:12:1:46782294:1 44310786 ID21041 U +
TATAGTCAAGTTGACTACCGAGAATAGCCGC
>12 dna:chromosome chromosome:RGSC3.4:12:1:46782294:1 44310817 ID40458 U +
TGCAACATTGTATTCAATTTGTAGACGGGT
>12 dna:chromosome chromosome:RGSC3.4:12:1:46782294:1 44310824 ID61040 U +
TTGTATTCAATTTGTAGACGGGTGG
>12 dna:chromosome chromosome:RGSC3.4:12:1:46782294:1 44310824 ID61041 U +
TTGTATTCAATTTGTAGACGGGTGGG
>12 dna:chromosome chromosome:RGSC3.4:12:1:46782294:1 44310824 ID61042 U +
TTGTATTCAATTTGTAGACGGGTGGGGA
>12 dna:chromosome chromosome:RGSC3.4:12:1:46782294:1 44310825 ID52329 U +
TGTATTCAATTTGTAGACGGGTGGG
>12 dna:chromosome chromosome:RGSC3.4:12:1:46782294:1 44310827 ID22340 U +
TATTCAATTTGTAGACGGGTGG
>12 dna:chromosome chromosome:RGSC3.4:12:1:46782294:1 44310827 ID22341 U +
TATTCAATTTGTAGACGGGTGGGGAG
>12 dna:chromosome chromosome:RGSC3.4:12:1:46782294:1 44310827 ID22342 U +
TATTCAATTTGTAGACGGGTGGGGAGTT
>12 dna:chromosome chromosome:RGSC3.4:12:1:46782294:1 44310827 ID22343 U +
TATTCAATTTGTAGACGGGTGGGGAGTTC
>12 dna:chromosome chromosome:RGSC3.4:12:1:46782294:1 44310828 ID2871 U +
ATTCAATTTGTAGACGGGTGG
>12 dna:chromosome chromosome:RGSC3.4:12:1:46782294:1 44310829 ID57582 U +
TTCAATTTGTAGACGGGTGGGGAGT
>12 dna:chromosome chromosome:RGSC3.4:12:1:46782294:1 44310829 ID57583 U +
TTCAATTTGTAGACGGGTGGGGAGTTCC
>12 dna:chromosome chromosome:RGSC3.4:12:1:46782294:1 44310829 ID57584 U +
TTCAATTTGTAGACGGGTGGGGAGTTCCCA
>12 dna:chromosome chromosome:RGSC3.4:12:1:46782294:1 44310830 ID23553 U +
TCAATTTGTAGACGGGTGGGGAGTTCCCAGC
>12 dna:chromosome chromosome:RGSC3.4:12:1:46782294:1 44310831 ID3324 U +
CAATTTGTAGACGGGTGGGGAG
>12 dna:chromosome chromosome:RGSC3.4:12:1:46782294:1 44310834 ID62218 U +
TTTGTAGACGGGTGGGGAGTTCCCAG
>12 dna:chromosome chromosome:RGSC3.4:12:1:46782294:1 44310835 ID60993 U +
TTGTAGACGGGTGGGGAGTTCCC
>12 dna:chromosome chromosome:RGSC3.4:12:1:46782294:1 44310861 ID13072 U +
TAATGACTACACAGCACCTTCCCATCTAC
>12 dna:chromosome chromosome:RGSC3.4:12:1:46782294:1 44310880 ID26918 U +
TCCCATCTACTTGGAGCCCTTGGTGGTGTC
>12 dna:chromosome chromosome:RGSC3.4:12:1:46782294:1 44310885 ID29841 U +
TCTACTTGGAGCCCTTGGTGGTGTC
>12 dna:chromosome chromosome:RGSC3.4:12:1:46782294:1 44310885 ID29842 U +
TCTACTTGGAGCCCTTGGTGGTGTCAGAC
>12 dna:chromosome chromosome:RGSC3.4:12:1:46782294:1 44310885 ID29843 U +
TCTACTTGGAGCCCTTGGTGGTGTCAGACT
>12 dna:chromosome chromosome:RGSC3.4:12:1:46782294:1 44310890 ID60434 U +
TTGGAGCCCTTGGTGGTGTCAGACTTCCTT
>12 dna:chromosome chromosome:RGSC3.4:12:1:46782294:1 44310899 ID60868 U +
TTGGTGGTGTCAGACTTCCTTGGCTG
>12 dna:chromosome chromosome:RGSC3.4:12:1:46782294:1 44310932 ID5339 U +
CTCCCAAGTACTTTGCTCTTTGGGA
>12 dna:chromosome chromosome:RGSC3.4:12:1:46782294:1 44310945 ID44331 U +
TGCTCTTTGGGATGATTATGGGAATGGAAT
>12 dna:chromosome chromosome:RGSC3.4:12:1:46782294:1 44310952 ID48988 U +
TGGGATGATTATGGGAATGGAATTGTTTT
>12 dna:chromosome chromosome:RGSC3.4:12:1:46782294:1 44310963 ID48567 U +
TGGGAATGGAATTGTTTTTTCAGGAAC
>12 dna:chromosome chromosome:RGSC3.4:12:1:46782294:1 44310963 ID48568 U +
TGGGAATGGAATTGTTTTTTCAGGAACGC
>12 dna:chromosome chromosome:RGSC3.4:12:1:46782294:1 44310963 ID48569 U +
TGGGAATGGAATTGTTTTTTCAGGAACGCC
>12 dna:chromosome chromosome:RGSC3.4:12:1:46782294:1 44310969 ID46105 U +
TGGAATTGTTTTTTCAGGAACGCCTATTGC
>12 dna:chromosome chromosome:RGSC3.4:12:1:46782294:1 44310969 ID46106 U +
TGGAATTGTTTTTTCAGGAACGCCTATTGCC
>12 dna:chromosome chromosome:RGSC3.4:12:1:46782294:1 44310974 ID61310 U +
TTGTTTTTTCAGGAACGCCTATTGC
>12 dna:chromosome chromosome:RGSC3.4:12:1:46782294:1 44310974 ID61311 U +
TTGTTTTTTCAGGAACGCCTATTGCC
>12 dna:chromosome chromosome:RGSC3.4:12:1:46782294:1 44310974 ID61312 U +
TTGTTTTTTCAGGAACGCCTATTGCCGAT
>12 dna:chromosome chromosome:RGSC3.4:12:1:46782294:1 44310980 ID61701 U +
TTTCAGGAACGCCTATTGCCGATGTAGC
>12 dna:chromosome chromosome:RGSC3.4:12:1:46782294:1 44310982 ID24489 U +
TCAGGAACGCCTATTGCCGATGTAGCCAGA
>12 dna:chromosome chromosome:RGSC3.4:12:1:46782294:1 44310985 ID8166 U +
GGAACGCCTATTGCCGATGTAGCCA
>12 dna:chromosome chromosome:RGSC3.4:12:1:46782294:1 44310993 ID22501 U +
TATTGCCGATGTAGCCAGAGGTCC
>12 dna:chromosome chromosome:RGSC3.4:12:1:46782294:1 44311056 ID36536 U +
TGAGACGTGTGTTACTGGTTGAGTGCAT
>12 dna:chromosome chromosome:RGSC3.4:12:1:46782294:1 44311056 ID36537 U +
TGAGACGTGTGTTACTGGTTGAGTGCATC
>12 dna:chromosome chromosome:RGSC3.4:12:1:46782294:1 44311071 ID51519 U +
TGGTTGAGTGCATCGGTAGGTGGATGCTGC
>12 dna:chromosome chromosome:RGSC3.4:12:1:46782294:1 44311098 ID44419 U +
TGCTGAGGATTTGGGCACCTCCGGG
>12 dna:chromosome chromosome:RGSC3.4:12:1:46782294:1 44311098 ID44420 U +
TGCTGAGGATTTGGGCACCTCCGGGGT
>12 dna:chromosome chromosome:RGSC3.4:12:1:46782294:1 44311101 ID37664 U +
TGAGGATTTGGGCACCTCCGGGGT
>12 dna:chromosome chromosome:RGSC3.4:12:1:46782294:1 44311101 ID37665 U +
TGAGGATTTGGGCACCTCCGGGGTAA
>12 dna:chromosome chromosome:RGSC3.4:12:1:46782294:1 44311124 ID11272 U +
TAACATGATCTTGAGGAGTTATCGCTG
>12 dna:chromosome chromosome:RGSC3.4:12:1:46782294:1 44311135 ID37629 U +
TGAGGAGTTATCGCTGGAGTATCACCT
>12 dna:chromosome chromosome:RGSC3.4:12:1:46782294:1 44311170 ID42501 U +
TGCCATGCTTGTTGTCCCTAAGCCTGGG
>12 dna:chromosome chromosome:RGSC3.4:12:1:46782294:1 44311175 ID45047 U +
TGCTTGTTGTCCCTAAGCCTGGGTGT
>12 dna:chromosome chromosome:RGSC3.4:12:1:46782294:1 44311175 ID45048 U +
TGCTTGTTGTCCCTAAGCCTGGGTGTCTGA
>12 dna:chromosome chromosome:RGSC3.4:12:1:46782294:1 44311234 ID16694 U +
TAGAAAGTACACATTCACTCTCCAGCTGAA
>12 dna:chromosome chromosome:RGSC3.4:12:1:46782294:1 44311260 ID33737 U +
TGAAGCCAGAGGTGGCACAACTCA
>12 dna:chromosome chromosome:RGSC3.4:12:1:46782294:1 44311511 ID52871 U +
TGTCGTTTGCAATGGCTGAGCCTAGAG
>12 dna:chromosome chromosome:RGSC3.4:12:1:46782294:1 44311600 ID42011 U +
TGCCAATGGTGGAAGTCAGTGACAGGA
>12 dna:chromosome chromosome:RGSC3.4:12:1:46782294:1 44311600 ID42012 U +
TGCCAATGGTGGAAGTCAGTGACAGGAGC
>12 dna:chromosome chromosome:RGSC3.4:12:1:46782294:1 44311685 ID53765 U +
TGTGATGTCCTGTGAACAGCGGTCA
>12 dna:chromosome chromosome:RGSC3.4:12:1:46782294:1 44311685 ID53766 U +
TGTGATGTCCTGTGAACAGCGGTCAC
>12 dna:chromosome chromosome:RGSC3.4:12:1:46782294:1 44311885 ID45824 U +
TGGAAGCCGCCACCGAGAGGTAC
>12 dna:chromosome chromosome:RGSC3.4:12:1:46782294:1 44311900 ID1445 U +
AGAGGTACTTACCAGTGTGACTGGCCAACTC
>12 dna:chromosome chromosome:RGSC3.4:12:1:46782294:1 44311901 ID7068 U +
GAGGTACTTACCAGTGTGACTGGC
>12 dna:chromosome chromosome:RGSC3.4:12:1:46782294:1 44311901 ID7069 U +
GAGGTACTTACCAGTGTGACTGGCCA
>12 dna:chromosome chromosome:RGSC3.4:12:1:46782294:1 44311901 ID7070 U +
GAGGTACTTACCAGTGTGACTGGCCAA
>12 dna:chromosome chromosome:RGSC3.4:12:1:46782294:1 44311901 ID7071 U +
GAGGTACTTACCAGTGTGACTGGCCAAC
>12 dna:chromosome chromosome:RGSC3.4:12:1:46782294:1 44311901 ID7073 U +
GAGGTACTTACCAGTGTGACTGGCCAACT
>12 dna:chromosome chromosome:RGSC3.4:12:1:46782294:1 44311901 ID7074 U +
GAGGTACTTACCAGTGTGACTGGCCAACTC
>12 dna:chromosome chromosome:RGSC3.4:12:1:46782294:1 44311902 ID1951 U +
AGGTACTTACCAGTGTGACTGGCCAACTC
>12 dna:chromosome chromosome:RGSC3.4:12:1:46782294:1 44311903 ID8797 U +
GGTACTTACCAGTGTGACTGGCCAACTC
>12 dna:chromosome chromosome:RGSC3.4:12:1:46782294:1 44311977 ID29435 U +
TCGGAGTCTATTTCCCATTAATGTAATGAA
>12 dna:chromosome chromosome:RGSC3.4:12:1:46782294:1 44311995 ID13207 U +
TAATGTAATGAAACGTCCAAGGATGGGCAA
>12 dna:chromosome chromosome:RGSC3.4:12:1:46782294:1 44311995 ID13208 U +
TAATGTAATGAAACGTCCAAGGATGGGCAAC
>12 dna:chromosome chromosome:RGSC3.4:12:1:46782294:1 44311995 ID13209 U +
TAATGTAATGAAACGTCCAAGGATGGGCAACT
>12 dna:chromosome chromosome:RGSC3.4:12:1:46782294:1 44311998 ID51952 U +
TGTAATGAAACGTCCAAGGATGGGCAACTTT
>12 dna:chromosome chromosome:RGSC3.4:12:1:46782294:1 44312000 ID13047 U +
TAATGAAACGTCCAAGGATGGGCAACTT
>12 dna:chromosome chromosome:RGSC3.4:12:1:46782294:1 44312003 ID32563 U +
TGAAACGTCCAAGGATGGGCAACTTTATAG
>12 dna:chromosome chromosome:RGSC3.4:12:1:46782294:1 44312004 ID6126 U +
GAAACGTCCAAGGATGGGCAACTT
>12 dna:chromosome chromosome:RGSC3.4:12:1:46782294:1 44312007 ID1091 U +
ACGTCCAAGGATGGGCAACT
>12 dna:chromosome chromosome:RGSC3.4:12:1:46782294:1 44312010 ID25593 U +
TCCAAGGATGGGCAACTTTATAGGGAAA
>12 dna:chromosome chromosome:RGSC3.4:12:1:46782294:1 44312018 ID49234 U +
TGGGCAACTTTATAGGGAAAACAGCTC
>12 dna:chromosome chromosome:RGSC3.4:12:1:46782294:1 44312018 ID49235 U +
TGGGCAACTTTATAGGGAAAACAGCTCAC
>12 dna:chromosome chromosome:RGSC3.4:12:1:46782294:1 44312018 ID49236 U +
TGGGCAACTTTATAGGGAAAACAGCTCACA
>12 dna:chromosome chromosome:RGSC3.4:12:1:46782294:1 44312018 ID49237 U +
TGGGCAACTTTATAGGGAAAACAGCTCACAG
>12 dna:chromosome chromosome:RGSC3.4:12:1:46782294:1 44312026 ID61545 U +
TTTATAGGGAAAACAGCTCAC
>12 dna:chromosome chromosome:RGSC3.4:12:1:46782294:1 44312030 ID19477 U +
TAGGGAAAACAGCTCACAGAGCTGGGTGCTT
>12 dna:chromosome chromosome:RGSC3.4:12:1:46782294:1 44312101 ID28483 U +
TCCTGAACCCACATGGGATGTCACAGTG
>12 dna:chromosome chromosome:RGSC3.4:12:1:46782294:1 44312101 ID28484 U +
TCCTGAACCCACATGGGATGTCACAGTGC
>12 dna:chromosome chromosome:RGSC3.4:12:1:46782294:1 44312104 ID33307 U +
TGAACCCACATGGGATGTCACAGTGCAA
>12 dna:chromosome chromosome:RGSC3.4:12:1:46782294:1 44312104 ID33308 U +
TGAACCCACATGGGATGTCACAGTGCAAA
>12 dna:chromosome chromosome:RGSC3.4:12:1:46782294:1 44312274 ID48880 U +
TGGGAGTTCAATGTCTAGAGACTAGTCCC
>12 dna:chromosome chromosome:RGSC3.4:12:1:46782294:1 44312314 ID28175 U +
TCCTCACACACCAGTACATGGGCGGGCTGG
>12 dna:chromosome chromosome:RGSC3.4:12:1:46782294:1 44312346 ID30568 U +
TCTCTTCAGGCCTTTTCCAGCCATGAGCTGC
>12 dna:chromosome chromosome:RGSC3.4:12:1:46782294:1 44312360 ID58147 U +
TTCCAGCCATGAGCTGCTTTAGGGAC
>12 dna:chromosome chromosome:RGSC3.4:12:1:46782294:1 44312369 ID37458 U +
TGAGCTGCTTTAGGGACCACTGGT
>12 dna:chromosome chromosome:RGSC3.4:12:1:46782294:1 44312583 ID48618 U +
TGGGACACTTGGAGAGTGTTTGATGTGAA
>12 dna:chromosome chromosome:RGSC3.4:12:1:46782294:1 44312583 ID48619 U +
TGGGACACTTGGAGAGTGTTTGATGTGAAA
>12 dna:chromosome chromosome:RGSC3.4:12:1:46782294:1 44312766 ID41369 U +
TGCAGTTTGCCGAGTCACGTGTGAAGATGC
>12 dna:chromosome chromosome:RGSC3.4:12:1:46782294:1 44312773 ID42805 U +
TGCCGAGTCACGTGTGAAGATGCCACA
>12 dna:chromosome chromosome:RGSC3.4:12:1:46782294:1 44313124 ID54519 U +
TGTGTTAAATACTCAGTCCCCGGC
>12 dna:chromosome chromosome:RGSC3.4:12:1:46782294:1 44313124 ID54520 U +
TGTGTTAAATACTCAGTCCCCGGCTGG
>12 dna:chromosome chromosome:RGSC3.4:12:1:46782294:1 44313124 ID54521 U +
TGTGTTAAATACTCAGTCCCCGGCTGGTGA
>12 dna:chromosome chromosome:RGSC3.4:12:1:46782294:1 44313124 ID54522 U +
TGTGTTAAATACTCAGTCCCCGGCTGGTGAC
>12 dna:chromosome chromosome:RGSC3.4:12:1:46782294:1 44313148 ID50896 U +
TGGTGACAACGTTTTTGGAGATTATGAGA
>12 dna:chromosome chromosome:RGSC3.4:12:1:46782294:1 44313162 ID60412 U +
TTGGAGATTATGAGAGCTTTGAGATG
>12 dna:chromosome chromosome:RGSC3.4:12:1:46782294:1 44313162 ID60413 U +
TTGGAGATTATGAGAGCTTTGAGATGTGG
>12 dna:chromosome chromosome:RGSC3.4:12:1:46782294:1 44313162 ID60414 U +
TTGGAGATTATGAGAGCTTTGAGATGTGGT
>12 dna:chromosome chromosome:RGSC3.4:12:1:46782294:1 44313163 ID46546 U +
TGGAGATTATGAGAGCTTTGAGATGTGGT
>12 dna:chromosome chromosome:RGSC3.4:12:1:46782294:1 44313165 ID6924 U +
GAGATTATGAGAGCTTTGAGATGTGG
>12 dna:chromosome chromosome:RGSC3.4:12:1:46782294:1 44313172 ID36687 U +
TGAGAGCTTTGAGATGTGGTTCCTGC
>12 dna:chromosome chromosome:RGSC3.4:12:1:46782294:1 44313179 ID62013 U +
TTTGAGATGTGGTTCCTGCTAGAGAGC
>12 dna:chromosome chromosome:RGSC3.4:12:1:46782294:1 44313229 ID56845 U +
TTAGAAGTTTTTATTCCTGCCCTGGTTCC
>12 dna:chromosome chromosome:RGSC3.4:12:1:46782294:1 44313230 ID17045 U +
TAGAAGTTTTTATTCCTGCCCTGGT
>12 dna:chromosome chromosome:RGSC3.4:12:1:46782294:1 44313230 ID17046 U +
TAGAAGTTTTTATTCCTGCCCTGGTTC
>12 dna:chromosome chromosome:RGSC3.4:12:1:46782294:1 44313230 ID17047 U +
TAGAAGTTTTTATTCCTGCCCTGGTTCC
>12 dna:chromosome chromosome:RGSC3.4:12:1:46782294:1 44313230 ID17048 U +
TAGAAGTTTTTATTCCTGCCCTGGTTCCA
>12 dna:chromosome chromosome:RGSC3.4:12:1:46782294:1 44313230 ID17049 U +
TAGAAGTTTTTATTCCTGCCCTGGTTCCAG
>12 dna:chromosome chromosome:RGSC3.4:12:1:46782294:1 44313234 ID2154 U +
AGTTTTTATTCCTGCCCTGGTTC
>12 dna:chromosome chromosome:RGSC3.4:12:1:46782294:1 44313385 ID54380 U +
TGTGTGAGATGCACTGTCGAGCTCTGATGC
>12 dna:chromosome chromosome:RGSC3.4:12:1:46782294:1 44313389 ID36910 U +
TGAGATGCACTGTCGAGCTCTGATGC
>12 dna:chromosome chromosome:RGSC3.4:12:1:46782294:1 44313507 ID36383 U +
TGAGAATCTAAAACAAGTTTCTAAGAC
>12 dna:chromosome chromosome:RGSC3.4:12:1:46782294:1 44313507 ID36384 U +
TGAGAATCTAAAACAAGTTTCTAAGACTTT
>12 dna:chromosome chromosome:RGSC3.4:12:1:46782294:1 44313670 ID31837 U +
TCTTGACTAAGCCAAGACAGCTCACTATTG
>12 dna:chromosome chromosome:RGSC3.4:12:1:46782294:1 44313896 ID37449 U +
TGAGCTGATCAGCCCTGAGTGGGGTAATAGG
>12 dna:chromosome chromosome:RGSC3.4:12:1:46782294:1 44313896 ID37450 U +
TGAGCTGATCAGCCCTGAGTGGGGTAATAGGG
>12 dna:chromosome chromosome:RGSC3.4:12:1:46782294:1 44313982 ID37964 U +
TGAGTAATACAAACCACCCCTTTTACCCA
>12 dna:chromosome chromosome:RGSC3.4:12:1:46782294:1 44314084 ID46759 M +
TGGATACAAAATGGCTACAGTTATG
>12 dna:chromosome chromosome:RGSC3.4:12:1:46782294:1 44314179 ID11389 U +
TAACCCTCTAGCCAGTAGGGGCTTAGGTGA
>12 dna:chromosome chromosome:RGSC3.4:12:1:46782294:1 44314202 ID19772 U +
TAGGTGAGACGTCATCTCCAACAAGGAAGAC
>12 dna:chromosome chromosome:RGSC3.4:12:1:46782294:1 44314677 ID55269 U +
TGTTGTGATTCCACCTGAATATAACTCAGC
>12 dna:chromosome chromosome:RGSC3.4:12:1:46782294:1 44314803 ID34555 U +
TGACAACACTTCTAGCTGCCTGTTTGTGC
>12 dna:chromosome chromosome:RGSC3.4:12:1:46782294:1 44314982 ID61218 U +
TTGTTATGACAAAATACAAAATCAGCTTGAG
>12 dna:chromosome chromosome:RGSC3.4:12:1:46782294:1 44315175 ID61580 M +
TTTATGTGTGTGGATGTTTTG
>12 dna:chromosome chromosome:RGSC3.4:12:1:46782294:1 44315273 ID24543 M +
TCAGGTCCTTTGGAAGAGCAGCCAGTGCT
>12 dna:chromosome chromosome:RGSC3.4:12:1:46782294:1 44315408 ID11853 U +
TAAGAATGGTTGGTCATCACAGGACAC
>12 dna:chromosome chromosome:RGSC3.4:12:1:46782294:1 44315417 ID60782 U +
TTGGTCATCACAGGACACAATACTGATGA
>12 dna:chromosome chromosome:RGSC3.4:12:1:46782294:1 44315491 ID751 U +
ACAAGGTGTTTTCTGAAGTTTAACAAGGA
>12 dna:chromosome chromosome:RGSC3.4:12:1:46782294:1 44315530 ID34847 U +
TGACAGAAACTCGTTCTCTAGAGAGAA
>12 dna:chromosome chromosome:RGSC3.4:12:1:46782294:1 44315543 ID58964 U +
TTCTCTAGAGAGAAGCGCTAAGGTGGGC
>12 dna:chromosome chromosome:RGSC3.4:12:1:46782294:1 44315599 ID2078 U +
AGTGATGACCAGTGAGGCCAGAACAGAA
>12 dna:chromosome chromosome:RGSC3.4:12:1:46782294:1 44315637 ID44799 U +
TGCTTAGGGGCTTGTAGCTTCAGCA
>12 dna:chromosome chromosome:RGSC3.4:12:1:46782294:1 44315649 ID52167 U +
TGTAGCTTCAGCAGAATTATCTTCCC
>12 dna:chromosome chromosome:RGSC3.4:12:1:46782294:1 44315811 ID17256 U +
TAGACATCCCTGGATAACTTGGTGGCTA
>12 dna:chromosome chromosome:RGSC3.4:12:1:46782294:1 44315811 ID17257 U +
TAGACATCCCTGGATAACTTGGTGGCTAC
>12 dna:chromosome chromosome:RGSC3.4:12:1:46782294:1 44315856 ID41563 U +
TGCATGCTTTTCGCACAAAGGGGTC
>12 dna:chromosome chromosome:RGSC3.4:12:1:46782294:1 44315860 ID45205 U +
TGCTTTTCGCACAAAGGGGTCC
>12 dna:chromosome chromosome:RGSC3.4:12:1:46782294:1 44315860 ID45206 U +
TGCTTTTCGCACAAAGGGGTCCA
>12 dna:chromosome chromosome:RGSC3.4:12:1:46782294:1 44317216 ID51161 U -
TGGTGGCTCAACCATCTGCAGTGGGATCC
>12 dna:chromosome chromosome:RGSC3.4:12:1:46782294:1 44317252 ID59537 M +
TTGAACTCAGGACCTCTGGAAGAGCA
>12 dna:chromosome chromosome:RGSC3.4:12:1:46782294:1 44317366 ID30207 U +
TCTCATAACAGTGGTGCTACCGTTTCACGT
>12 dna:chromosome chromosome:RGSC3.4:12:1:46782294:1 44317371 ID11216 U +
TAACAGTGGTGCTACCGTTTCACGTATGG
>12 dna:chromosome chromosome:RGSC3.4:12:1:46782294:1 44317371 ID11217 U +
TAACAGTGGTGCTACCGTTTCACGTATGGG
>12 dna:chromosome chromosome:RGSC3.4:12:1:46782294:1 44317715 ID14883 U +
TACCAGATAGTAAGTGGTGTTCTGGCTGG
>12 dna:chromosome chromosome:RGSC3.4:12:1:46782294:1 44317936 ID6986 U +
GAGCTGTGAAATGTTTTGTAAGTGCC
>12 dna:chromosome chromosome:RGSC3.4:12:1:46782294:1 44317936 ID6987 U +
GAGCTGTGAAATGTTTTGTAAGTGCCA
>12 dna:chromosome chromosome:RGSC3.4:12:1:46782294:1 44317936 ID6988 U +
GAGCTGTGAAATGTTTTGTAAGTGCCATGT
>12 dna:chromosome chromosome:RGSC3.4:12:1:46782294:1 44317971 ID34625 U +
TGACAAGGTGAGCCCACGGTATAGAACCA
>12 dna:chromosome chromosome:RGSC3.4:12:1:46782294:1 44317971 ID34626 U +
TGACAAGGTGAGCCCACGGTATAGAACCAA
>12 dna:chromosome chromosome:RGSC3.4:12:1:46782294:1 44318089 ID1636 U +
AGCCATTTAAAATCCAATGCCTAGCAGTC
>12 dna:chromosome chromosome:RGSC3.4:12:1:46782294:1 44318094 ID61331 U +
TTTAAAATCCAATGCCTAGCAGTCCAAAGC
>12 dna:chromosome chromosome:RGSC3.4:12:1:46782294:1 44318101 ID25678 U +
TCCAATGCCTAGCAGTCCAAAGCACCT
>12 dna:chromosome chromosome:RGSC3.4:12:1:46782294:1 44318226 ID43669 U +
TGCTAAGCCATGGACACGGACTGATAA
>12 dna:chromosome chromosome:RGSC3.4:12:1:46782294:1 44318437 ID18608 U +
TAGCTCGTGGCTTTACTTCCCAGGGTACTA
>12 dna:chromosome chromosome:RGSC3.4:12:1:46782294:1 44318462 ID15592 U +
TACTAAAATATAAGTGCTGTTGGTGTTGC
>12 dna:chromosome chromosome:RGSC3.4:12:1:46782294:1 44318577 ID52395 U +
TGTCAACATATTCGGGAGACAAAGAAGC
>12 dna:chromosome chromosome:RGSC3.4:12:1:46782294:1 44318605 ID33016 U +
TGAAATGTATAAAGTCCTTAACCCCGTAGT
>12 dna:chromosome chromosome:RGSC3.4:12:1:46782294:1 44318701 ID4539 U +
CCCCGGAAGCAAAGTGTCCCAAC
>12 dna:chromosome chromosome:RGSC3.4:12:1:46782294:1 44318746 ID34558 U +
TGACAACAGCAGCTCTACCTGTCAGAGTCC
>12 dna:chromosome chromosome:RGSC3.4:12:1:46782294:1 44318903 ID24481 U +
TCAGCTTTTATTGTCTGTTAGGGGAATTC
>12 dna:chromosome chromosome:RGSC3.4:12:1:46782294:1 44319014 ID18525 U +
TAGCTACCTATTCTTGCTTCAAGCCAGAT
>12 dna:chromosome chromosome:RGSC3.4:12:1:46782294:1 44319022 ID22423 U +
TATTCTTGCTTCAAGCCAGATGACAAGGTGT
>12 dna:chromosome chromosome:RGSC3.4:12:1:46782294:1 44319024 ID59261 U +
TTCTTGCTTCAAGCCAGATGACAAGGTGTCCT
>12 dna:chromosome chromosome:RGSC3.4:12:1:46782294:1 44319042 ID34627 M +
TGACAAGGTGTCCTCGGATTGGCTGC
>12 dna:chromosome chromosome:RGSC3.4:12:1:46782294:1 44319042 ID34628 M +
TGACAAGGTGTCCTCGGATTGGCTGCC
>12 dna:chromosome chromosome:RGSC3.4:12:1:46782294:1 44319081 ID48075 M +
TGGCTGACCACAGGTTCCTGGAT
>12 dna:chromosome chromosome:RGSC3.4:12:1:46782294:1 44319116 ID59099 M +
TTCTGGAAAACAGAAACTTAGGCCTAGTC
>12 dna:chromosome chromosome:RGSC3.4:12:1:46782294:1 44319119 ID45276 M +
TGGAAAACAGAAACTTAGGCCTAGTCT
>12 dna:chromosome chromosome:RGSC3.4:12:1:46782294:1 44319145 ID26577 U +
TCCCAAACTGCCAGTTTGCAACCTGTCGTG
>12 dna:chromosome chromosome:RGSC3.4:12:1:46782294:1 44319153 ID42408 U +
TGCCAGTTTGCAACCTGTCGTGGAGTCA
>12 dna:chromosome chromosome:RGSC3.4:12:1:46782294:1 44319190 ID46921 U +
TGGATGACTTGGTTCTTGAATCCCCCCC
>12 dna:chromosome chromosome:RGSC3.4:12:1:46782294:1 44319244 ID14884 U +
TACCAGATCAAATCATTGATTTGTCAGGGT
>12 dna:chromosome chromosome:RGSC3.4:12:1:46782294:1 44319459 ID24135 U +
TCAGAAGTGTCTGCTTAGATGATCCAGTT
>12 dna:chromosome chromosome:RGSC3.4:12:1:46782294:1 44319812 ID16559 U +
TAGAAAAAGCAGTTAGCATGTGT
>12 dna:chromosome chromosome:RGSC3.4:12:1:46782294:1 44319928 ID8855 U +
GGTGGATATACGGATTGAACAGAGATGTT
>12 dna:chromosome chromosome:RGSC3.4:12:1:46782294:1 44319966 ID34596 U +
TGACAAGAAGCATCTTCAGAT
>12 dna:chromosome chromosome:RGSC3.4:12:1:46782294:1 44319997 ID17192 U +
TAGACAACCAAAGGGAGTTTAAAATCTTGAGC
>12 dna:chromosome chromosome:RGSC3.4:12:1:46782294:1 44320067 ID21279 U +
TATCAGAACTCCATTGATCGGTGTTGAAACT
>12 dna:chromosome chromosome:RGSC3.4:12:1:46782294:1 44320073 ID273 U +
AACTCCATTGATCGGTGTTGAAACTTG
>12 dna:chromosome chromosome:RGSC3.4:12:1:46782294:1 44320073 ID274 U +
AACTCCATTGATCGGTGTTGAAACTTGGAA
>12 dna:chromosome chromosome:RGSC3.4:12:1:46782294:1 44320081 ID39052 U +
TGATCGGTGTTGAAACTTGGAATTTTCAAG
>12 dna:chromosome chromosome:RGSC3.4:12:1:46782294:1 44320207 ID30712 U +
TCTGAATCTTGCCCTTTTTCTGTCTGGTC
>12 dna:chromosome chromosome:RGSC3.4:12:1:46782294:1 44320383 ID56468 U +
TTAACTGATAAATTTGCCGGCGAAGAA
>12 dna:chromosome chromosome:RGSC3.4:12:1:46782294:1 44320384 ID11609 U +
TAACTGATAAATTTGCCGGCGAAGAAACA
>12 dna:chromosome chromosome:RGSC3.4:12:1:46782294:1 44320391 ID10974 U +
TAAATTTGCCGGCGAAGAAACAATGGTAG
>12 dna:chromosome chromosome:RGSC3.4:12:1:46782294:1 44320472 ID24277 U +
TCAGAGGATTTGAAGAAGGATAAATTAAGA
>12 dna:chromosome chromosome:RGSC3.4:12:1:46782294:1 44320497 ID11921 U +
TAAGACGACAGAGTCTGGTCCTTACGCTG
>12 dna:chromosome chromosome:RGSC3.4:12:1:46782294:1 44320512 ID50670 U +
TGGTCCTTACGCTGTCGCCCAGCCA
>12 dna:chromosome chromosome:RGSC3.4:12:1:46782294:1 44320888 ID11224 U +
TAACAGTTATGACTAACGGCCAGTATTGAC
>12 dna:chromosome chromosome:RGSC3.4:12:1:46782294:1 44320897 ID35585 U +
TGACTAACGGCCAGTATTGACCTACCTCA
>12 dna:chromosome chromosome:RGSC3.4:12:1:46782294:1 44320919 ID15252 U +
TACCTCATATGCGTCTGAGTTGAACAATC
>12 dna:chromosome chromosome:RGSC3.4:12:1:46782294:1 44320979 ID19002 U +
TAGGAGACCAAATAAAACGTCAATTTACGAT
>12 dna:chromosome chromosome:RGSC3.4:12:1:46782294:1 44321004 ID15488 U +
TACGATGAACTGCATCAGTGCTTAGCCTAT
>12 dna:chromosome chromosome:RGSC3.4:12:1:46782294:1 44321009 ID33442 U +
TGAACTGCATCAGTGCTTAGCCTATCGTTC
>12 dna:chromosome chromosome:RGSC3.4:12:1:46782294:1 44321026 ID18405 U +
TAGCCTATCGTTCCCGTTGAATCGGAGCC
>12 dna:chromosome chromosome:RGSC3.4:12:1:46782294:1 44321026 ID18406 U +
TAGCCTATCGTTCCCGTTGAATCGGAGCCTGA
>12 dna:chromosome chromosome:RGSC3.4:12:1:46782294:1 44321055 ID36328 U +
TGAGAAGTCAGTTTTGAATTGAAGCTTTT
>12 dna:chromosome chromosome:RGSC3.4:12:1:46782294:1 44321055 ID36329 U +
TGAGAAGTCAGTTTTGAATTGAAGCTTTTT
>12 dna:chromosome chromosome:RGSC3.4:12:1:46782294:1 44321121 ID62048 U +
TTTGATAAGGAAACTTAAATAATGGAACA
>12 dna:chromosome chromosome:RGSC3.4:12:1:46782294:1 44321265 ID1134 U +
ACTCAGGAAAACTGAAAGGAAGGATGCCTT
>12 dna:chromosome chromosome:RGSC3.4:12:1:46782294:1 44321407 ID6234 U +
GAACCTGAAGATGTCGTTTCAGGCT
>12 dna:chromosome chromosome:RGSC3.4:12:1:46782294:1 44321683 ID43485 U +
TGCGCCCAGGGCAACTGATAGGATTAGGGG
>12 dna:chromosome chromosome:RGSC3.4:12:1:46782294:1 44321808 ID25732 U +
TCCAATTGTAGAGTTAAACCTAGATTCCTGG
>12 dna:chromosome chromosome:RGSC3.4:12:1:46782294:1 44322110 ID45656 U +
TGGAACTCAAACCTGGAACTGTGGAGACCC
>12 dna:chromosome chromosome:RGSC3.4:12:1:46782294:1 44322190 ID49091 U +
TGGGATTAAAGGTGTGCGCCTGCATGCCC
>12 dna:chromosome chromosome:RGSC3.4:12:1:46782294:1 44322190 ID49092 U +
TGGGATTAAAGGTGTGCGCCTGCATGCCCGG
>12 dna:chromosome chromosome:RGSC3.4:12:1:46782294:1 44322224 ID20877 U +
TATAATCCCTTCCTGAAGTGTCAGTGTCA
>12 dna:chromosome chromosome:RGSC3.4:12:1:46782294:1 44322387 ID24526 U +
TCAGGGCATCTGCACTCAGCTCCTCTGA
>12 dna:chromosome chromosome:RGSC3.4:12:1:46782294:1 44322485 ID44983 U +
TGCTTGCTGTGTGACAGGAAATGTGAAGC
>12 dna:chromosome chromosome:RGSC3.4:12:1:46782294:1 44322496 ID34971 U +
TGACAGGAAATGTGAAGCTCGCTGGCTGC
>12 dna:chromosome chromosome:RGSC3.4:12:1:46782294:1 44323019 ID51553 U +
TGGTTGCTTTGGATTAAGTACCACATGGTGT
>12 dna:chromosome chromosome:RGSC3.4:12:1:46782294:1 44323023 ID45154 U +
TGCTTTGGATTAAGTACCACATGGTGTTTTC
>12 dna:chromosome chromosome:RGSC3.4:12:1:46782294:1 44323028 ID47033 U +
TGGATTAAGTACCACATGGTGTTTTCTGAC
>12 dna:chromosome chromosome:RGSC3.4:12:1:46782294:1 44323052 ID30737 U +
TCTGACACAGGAATGGCGTTATCCCACAGA
>12 dna:chromosome chromosome:RGSC3.4:12:1:46782294:1 44324048 ID33667 U +
TGAAGATGAACGTGCTAACGCTGTGAGGC
>12 dna:chromosome chromosome:RGSC3.4:12:1:46782294:1 44324243 ID43868 U +
TGCTAGATGAACCAAAGCAATGTCATTTGCT
>12 dna:chromosome chromosome:RGSC3.4:12:1:46782294:1 44324250 ID33279 U +
TGAACCAAAGCAATGTCATTTGCTCAGCAGC
>12 dna:chromosome chromosome:RGSC3.4:12:1:46782294:1 44325213 ID41544 U +
TGCATGCACGTGGTGCACAGCCGCA
>12 dna:chromosome chromosome:RGSC3.4:12:1:46782294:1 44325572 ID22465 U +
TATTGAGTGATGACTATATTGATCTGTGT
>12 dna:chromosome chromosome:RGSC3.4:12:1:46782294:1 44326284 ID47249 U +
TGGCAAGCTAGAGGCTATGAAATGCCAAAA
