# Supplementary material for: proTRAC - a software for probabilistic piRNA cluster detection, visualization and analysis
Source: BMC Bioinformatics. 2012 Jan 10;13:5. doi: 10.1186/1471-2105-13-5 (PMC3293768; doi:10.1186/1471-2105-13-5)
Supplement: Additional file 6 — proTRAC results folder containing a picture and a FASTA file for each detected rat cluster. After decompression, the folder can be opened as former session in proTRAC. Alternatively, each file can be opened separately with any standard text-editor or graphic-viewer respectively. [file 1471-2105-13-5-S6.ZIP › proTRAC_results_rat/bidirectional_clusters/Cluster_61.fas]

>8 dna:chromosome chromosome:RGSC3.4:8:1:129041809:1 57705836 ID41546 U -
TGCATGCAGGCAGAACACTGTACGCACAAT
>8 dna:chromosome chromosome:RGSC3.4:8:1:129041809:1 57705930 ID26063 M -
TCCAGAGGTCCTGAGTTCAATTCCCAGC
>8 dna:chromosome chromosome:RGSC3.4:8:1:129041809:1 57705930 ID58126 M -
TTCCAGAGGTCCTGAGTTCAATTCCCAGC
>8 dna:chromosome chromosome:RGSC3.4:8:1:129041809:1 57705938 ID59537 M +
TTGAACTCAGGACCTCTGGAAGAGCA
>8 dna:chromosome chromosome:RGSC3.4:8:1:129041809:1 57706277 ID47213 U -
TGGCAACCTTTATGGCCACCGTC
>8 dna:chromosome chromosome:RGSC3.4:8:1:129041809:1 57706311 ID50051 U -
TGGGTTCTTCAGGAGAAACACGCTCCACTG
>8 dna:chromosome chromosome:RGSC3.4:8:1:129041809:1 57706424 ID4765 U -
CCTGCATGTATATCTGGGCACTGTATGTGT
>8 dna:chromosome chromosome:RGSC3.4:8:1:129041809:1 57706708 ID28233 U -
TCCTCATATCGCCCGCGAGAGGATCAAGGA
>8 dna:chromosome chromosome:RGSC3.4:8:1:129041809:1 57706731 ID26258 U -
TCCAGTGCTCCCTTGGTTGTCCTCAT
>8 dna:chromosome chromosome:RGSC3.4:8:1:129041809:1 57706953 ID37522 U -
TGAGGAAAAAATAATTTTGAATGGTTAATGT
>8 dna:chromosome chromosome:RGSC3.4:8:1:129041809:1 57706976 ID12249 U -
TAAGCTAAATTATGCAGAAATTGAGGAAA
>8 dna:chromosome chromosome:RGSC3.4:8:1:129041809:1 57707499 ID52622 U -
TGTCATATTGTGATGAATGGTGTCTGC
>8 dna:chromosome chromosome:RGSC3.4:8:1:129041809:1 57707503 ID25506 U -
TCCAACTGTCATATTGTGATGAATGGTGT
>8 dna:chromosome chromosome:RGSC3.4:8:1:129041809:1 57708620 ID7883 M -
GCTAGGACTTCGAGTACTATATTGAATAGG
>8 dna:chromosome chromosome:RGSC3.4:8:1:129041809:1 57709928 ID61038 M -
TTGTATGTTGGAGCATCTTTTGGGT
>8 dna:chromosome chromosome:RGSC3.4:8:1:129041809:1 57710146 ID53806 M -
TGTGATTGGGTTACCTCACTCAGGATGCTA
>8 dna:chromosome chromosome:RGSC3.4:8:1:129041809:1 57710179 ID21326 M -
TATCAGTGAGTGCATACCATGTGTGTTT
>8 dna:chromosome chromosome:RGSC3.4:8:1:129041809:1 57710190 ID48523 U -
TGGGAATAACCATTATCAGTGAGTGCATAC
>8 dna:chromosome chromosome:RGSC3.4:8:1:129041809:1 57710191 ID48522 U -
TGGGAATAACCATTATCAGTGAGTGCATA
>8 dna:chromosome chromosome:RGSC3.4:8:1:129041809:1 57710201 ID30816 U -
TCTGAGCTTTTGGGAATAACCATTATCAG
>8 dna:chromosome chromosome:RGSC3.4:8:1:129041809:1 57710260 ID41049 U -
TGCACTTTGGTTGTCCTTCTCCTTGAGCTT
>8 dna:chromosome chromosome:RGSC3.4:8:1:129041809:1 57710428 ID47556 U -
TGGCATCAGCAATATTGTCTTGAGTCTGT
>8 dna:chromosome chromosome:RGSC3.4:8:1:129041809:1 57710467 ID29476 U -
TCGGGAGACGCTATATCAGGGTCCTCTCAGC
>8 dna:chromosome chromosome:RGSC3.4:8:1:129041809:1 57710513 ID60652 U -
TTGGCTGTGAGCATTCGCCTCTTGTCATA
>8 dna:chromosome chromosome:RGSC3.4:8:1:129041809:1 57710771 ID35200 M -
TGACATTCCACTACACTGGGGCATCAAGC
>8 dna:chromosome chromosome:RGSC3.4:8:1:129041809:1 57711789 ID58148 U -
TTCCAGCGAATGAACGGATTGTTTGGG
>8 dna:chromosome chromosome:RGSC3.4:8:1:129041809:1 57711970 ID13499 U -
TAATTTTGAATTGGGTCATGCTTCTGCAA
>8 dna:chromosome chromosome:RGSC3.4:8:1:129041809:1 57711972 ID8993 U -
GTATAATTTTGAATTGGGTCATGCTTCTGC
>8 dna:chromosome chromosome:RGSC3.4:8:1:129041809:1 57711973 ID13498 U -
TAATTTTGAATTGGGTCATGCTTCTG
>8 dna:chromosome chromosome:RGSC3.4:8:1:129041809:1 57711990 ID8325 U -
GGAGTGTGTCTAACAGCAGTATAATTTTGA
>8 dna:chromosome chromosome:RGSC3.4:8:1:129041809:1 57712129 ID1246 U -
AGAAAAATTGATGTTACCAA
>8 dna:chromosome chromosome:RGSC3.4:8:1:129041809:1 57712131 ID18752 U -
TAGGAAAGAAAAATTGATGTTACC
>8 dna:chromosome chromosome:RGSC3.4:8:1:129041809:1 57712131 ID24743 U -
TCATAATAGGAAAGAAAAATTGATGTTACC
>8 dna:chromosome chromosome:RGSC3.4:8:1:129041809:1 57712220 ID58381 U -
TTCCTACTCACTCGTATCTTGAGTAATGA
>8 dna:chromosome chromosome:RGSC3.4:8:1:129041809:1 57712450 ID28406 U -
TCCTCTGCAAGAGTAGGTAGTGTTCTTAACC
>8 dna:chromosome chromosome:RGSC3.4:8:1:129041809:1 57712512 ID45677 M -
TGGAACTGGAGTTACGGATGGCTGTGAGC
>8 dna:chromosome chromosome:RGSC3.4:8:1:129041809:1 57712570 ID7778 U -
GCCTCTATGTATGTGCCTGCTACCCA
>8 dna:chromosome chromosome:RGSC3.4:8:1:129041809:1 57712602 ID39373 U -
TGATGATTTTTTAAAATGTGTATGGGTGTT
>8 dna:chromosome chromosome:RGSC3.4:8:1:129041809:1 57712605 ID57897 U -
TTCATGATGATTTTTTAAAATGTGTATGGGT
>8 dna:chromosome chromosome:RGSC3.4:8:1:129041809:1 57712618 ID17901 U -
TAGATTCTTTTCTTCATGATGATTTTTTAA
>8 dna:chromosome chromosome:RGSC3.4:8:1:129041809:1 57712803 ID17216 U -
TAGACACGAGTGCGTCCTGCGGTACTGG
>8 dna:chromosome chromosome:RGSC3.4:8:1:129041809:1 57712819 ID50427 U -
TGGTAGTTTGCACGGTGCTAGACACGAGTG
>8 dna:chromosome chromosome:RGSC3.4:8:1:129041809:1 57712825 ID50426 U -
TGGTAGTTTGCACGGTGCTAGACA
>8 dna:chromosome chromosome:RGSC3.4:8:1:129041809:1 57712827 ID26121 U -
TCCAGCATGGTAGTTTGCACGGTGCTAGA
>8 dna:chromosome chromosome:RGSC3.4:8:1:129041809:1 57712836 ID25187 U -
TCATTTCCAGCATGGTAGTTTGCAC
>8 dna:chromosome chromosome:RGSC3.4:8:1:129041809:1 57712887 ID33448 U -
TGAACTGGACGATGGTACTGTGAACTGTTT
>8 dna:chromosome chromosome:RGSC3.4:8:1:129041809:1 57712893 ID33447 U -
TGAACTGGACGATGGTACTGTGAA
>8 dna:chromosome chromosome:RGSC3.4:8:1:129041809:1 57712935 ID46376 U -
TGGACTGACTCCTGTCTGGTTCTGTGTGAA
>8 dna:chromosome chromosome:RGSC3.4:8:1:129041809:1 57712974 ID48363 U -
TGGGAACACCCACTTTGACTTCGCCATGGT
>8 dna:chromosome chromosome:RGSC3.4:8:1:129041809:1 57712976 ID48362 U -
TGGGAACACCCACTTTGACTTCGCCATG
>8 dna:chromosome chromosome:RGSC3.4:8:1:129041809:1 57713008 ID20502 U -
TAGTTACCGAGAAATCATTCAGGGACGCCT
>8 dna:chromosome chromosome:RGSC3.4:8:1:129041809:1 57713009 ID20501 U -
TAGTTACCGAGAAATCATTCAGGGACGCC
>8 dna:chromosome chromosome:RGSC3.4:8:1:129041809:1 57713030 ID25340 U -
TCCAAAGAGCCAGGGATTGGTTAGTTACC
>8 dna:chromosome chromosome:RGSC3.4:8:1:129041809:1 57713091 ID12209 U -
TAAGCCAGCTACCTGATTTTATTAATTTGT
>8 dna:chromosome chromosome:RGSC3.4:8:1:129041809:1 57713117 ID59296 U -
TTCTTGTTTCTTTGAAAATGGTATCTTAAG
>8 dna:chromosome chromosome:RGSC3.4:8:1:129041809:1 57713124 ID44923 U -
TGCTTCTTGTTTCTTTGAAAATGGTA
>8 dna:chromosome chromosome:RGSC3.4:8:1:129041809:1 57713154 ID13812 U -
TACAAGTAAATAAAATAAAGGTTATTAAAGT
>8 dna:chromosome chromosome:RGSC3.4:8:1:129041809:1 57713157 ID29760 U -
TCTACAAGTAAATAAAATAAAGGTTATTAA
>8 dna:chromosome chromosome:RGSC3.4:8:1:129041809:1 57713301 ID43800 U -
TGCTACTAAGGCTTGAGTGTGCTTACCCAT
>8 dna:chromosome chromosome:RGSC3.4:8:1:129041809:1 57713362 ID7853 U -
GCGGATGATTGACCATTAGGTGCCCTGCAG
>8 dna:chromosome chromosome:RGSC3.4:8:1:129041809:1 57713499 ID46818 U -
TGGATCAAGGTGTCTAGAGACGATGAATC
>8 dna:chromosome chromosome:RGSC3.4:8:1:129041809:1 57713502 ID16157 U -
TACTGGATCAAGGTGTCTAGAGACGATGA
>8 dna:chromosome chromosome:RGSC3.4:8:1:129041809:1 57713513 ID24195 U -
TCAGACGTGTACTGGATCAAGGTGTCT
>8 dna:chromosome chromosome:RGSC3.4:8:1:129041809:1 57713514 ID62472 U -
TTTTCAGACGTGTACTGGATCAAGGTGTC
>8 dna:chromosome chromosome:RGSC3.4:8:1:129041809:1 57713515 ID24194 U -
TCAGACGTGTACTGGATCAAGGTGT
>8 dna:chromosome chromosome:RGSC3.4:8:1:129041809:1 57713515 ID62471 U -
TTTTCAGACGTGTACTGGATCAAGGTGT
>8 dna:chromosome chromosome:RGSC3.4:8:1:129041809:1 57713540 ID2781 U -
ATGTGTTTGTCTTAAACGTCAAGTTCTTT
>8 dna:chromosome chromosome:RGSC3.4:8:1:129041809:1 57713575 ID2123 U -
AGTTACCGCTCTGTTAAGTGGCATA
>8 dna:chromosome chromosome:RGSC3.4:8:1:129041809:1 57713611 ID21673 U -
TATGACGATGGGATCAAGAGGCTTGGTAACT
>8 dna:chromosome chromosome:RGSC3.4:8:1:129041809:1 57713613 ID21672 U -
TATGACGATGGGATCAAGAGGCTTGGTAA
>8 dna:chromosome chromosome:RGSC3.4:8:1:129041809:1 57713615 ID57119 U -
TTATATGACGATGGGATCAAGAGGCTTGGT
>8 dna:chromosome chromosome:RGSC3.4:8:1:129041809:1 57713620 ID26468 U -
TCCATTATATGACGATGGGATCAAGAGGC
>8 dna:chromosome chromosome:RGSC3.4:8:1:129041809:1 57713700 ID31746 U -
TCTTCTAACTGTGCTTAGCATTCCCCAC
>8 dna:chromosome chromosome:RGSC3.4:8:1:129041809:1 57713714 ID58291 U -
TTCCCGGAGAGCAGATCTTCTAACTGTGC
>8 dna:chromosome chromosome:RGSC3.4:8:1:129041809:1 57713748 ID31392 U -
TCTGTGTTTTGAAGGGTGTTATTGTCAGTC
>8 dna:chromosome chromosome:RGSC3.4:8:1:129041809:1 57713752 ID5439 U -
CTCTGTGTTTTGAAGGGTGTTATTGTC
>8 dna:chromosome chromosome:RGSC3.4:8:1:129041809:1 57713752 ID30548 U -
TCTCTGTGTTTTGAAGGGTGTTATTGTC
>8 dna:chromosome chromosome:RGSC3.4:8:1:129041809:1 57713759 ID30075 U -
TCTCAATATCTCTGTGTTTTGAAGGGTGT
>8 dna:chromosome chromosome:RGSC3.4:8:1:129041809:1 57713762 ID28968 U -
TCCTTCTCAATATCTCTGTGTTTTGAAGGG
>8 dna:chromosome chromosome:RGSC3.4:8:1:129041809:1 57713764 ID28967 U -
TCCTTCTCAATATCTCTGTGTTTTGAAG
>8 dna:chromosome chromosome:RGSC3.4:8:1:129041809:1 57713834 ID35828 U -
TGACTGCCTGTCCAATACTCCTCATTTGAC
>8 dna:chromosome chromosome:RGSC3.4:8:1:129041809:1 57713857 ID49385 U -
TGGGCGATTTTTTTTCCCATCCATGACTGC
>8 dna:chromosome chromosome:RGSC3.4:8:1:129041809:1 57713941 ID11284 U -
TAACATGTCTCAGTGACAATAAATTATCTGA
>8 dna:chromosome chromosome:RGSC3.4:8:1:129041809:1 57713948 ID53445 U -
TGTGACTAACATGTCTCAGTGACAATAAAT
>8 dna:chromosome chromosome:RGSC3.4:8:1:129041809:1 57714017 ID50169 U -
TGGTAACCTCCTCAGCACTGGCACTGC
>8 dna:chromosome chromosome:RGSC3.4:8:1:129041809:1 57714020 ID39555 U -
TGATGGTAACCTCCTCAGCACTGGCAC
>8 dna:chromosome chromosome:RGSC3.4:8:1:129041809:1 57714021 ID39554 U -
TGATGGTAACCTCCTCAGCACTGGCA
>8 dna:chromosome chromosome:RGSC3.4:8:1:129041809:1 57714112 ID16194 U -
TACTGTAGTACCACGGAATAAACTTTAC
>8 dna:chromosome chromosome:RGSC3.4:8:1:129041809:1 57714127 ID23690 U -
TCACAGAATCGCCACCATACTGTAGTACCA
>8 dna:chromosome chromosome:RGSC3.4:8:1:129041809:1 57714128 ID23689 U -
TCACAGAATCGCCACCATACTGTAGTACC
>8 dna:chromosome chromosome:RGSC3.4:8:1:129041809:1 57714174 ID21817 U -
TATGATTCGTTGTTATGGGAAATTCCCAGA
>8 dna:chromosome chromosome:RGSC3.4:8:1:129041809:1 57714265 ID33074 U -
TGAAATTGAAGCGGTGCTTCTGTTGGCTCTC
>8 dna:chromosome chromosome:RGSC3.4:8:1:129041809:1 57714266 ID33073 U -
TGAAATTGAAGCGGTGCTTCTGTTGGCTCT
>8 dna:chromosome chromosome:RGSC3.4:8:1:129041809:1 57714267 ID33072 U -
TGAAATTGAAGCGGTGCTTCTGTTGGCTC
>8 dna:chromosome chromosome:RGSC3.4:8:1:129041809:1 57714269 ID33071 U -
TGAAATTGAAGCGGTGCTTCTGTTGGC
>8 dna:chromosome chromosome:RGSC3.4:8:1:129041809:1 57714271 ID33070 U -
TGAAATTGAAGCGGTGCTTCTGTTG
>8 dna:chromosome chromosome:RGSC3.4:8:1:129041809:1 57714317 ID16201 U -
TACTGTATTTGTACACATGAAAGCATTTT
>8 dna:chromosome chromosome:RGSC3.4:8:1:129041809:1 57714321 ID9531 U -
GTTGCTACTGTATTTGTACACATGAAAGCA
>8 dna:chromosome chromosome:RGSC3.4:8:1:129041809:1 57714325 ID22019 U -
TATGGTTGCTACTGTATTTGTACACATGAA
>8 dna:chromosome chromosome:RGSC3.4:8:1:129041809:1 57714326 ID22018 U -
TATGGTTGCTACTGTATTTGTACACATGA
>8 dna:chromosome chromosome:RGSC3.4:8:1:129041809:1 57714327 ID22017 U -
TATGGTTGCTACTGTATTTGTACACATG
>8 dna:chromosome chromosome:RGSC3.4:8:1:129041809:1 57714329 ID7549 U -
GCATATGGTTGCTACTGTATTTGTACACA
>8 dna:chromosome chromosome:RGSC3.4:8:1:129041809:1 57714331 ID53904 U -
TGTGCATATGGTTGCTACTGTATTTGTACA
>8 dna:chromosome chromosome:RGSC3.4:8:1:129041809:1 57714365 ID44080 U -
TGCTCAAATAAGCAGGTGCATGTAAGCGCA
>8 dna:chromosome chromosome:RGSC3.4:8:1:129041809:1 57714770 ID52436 U -
TGTCAATATGTGTATATGTATAGTGAGC
>8 dna:chromosome chromosome:RGSC3.4:8:1:129041809:1 57714798 ID35410 U -
TGACCTCACAGGAATAAAGACGTGTTAGACA
>8 dna:chromosome chromosome:RGSC3.4:8:1:129041809:1 57714805 ID40408 U -
TGCAAATGACCTCACAGGAATAAAGACGTG
>8 dna:chromosome chromosome:RGSC3.4:8:1:129041809:1 57714819 ID50396 U -
TGGTAGGGGCGCCACATGCAAATGACCTCACA
>8 dna:chromosome chromosome:RGSC3.4:8:1:129041809:1 57714821 ID50395 U -
TGGTAGGGGCGCCACATGCAAATGACCTCA
>8 dna:chromosome chromosome:RGSC3.4:8:1:129041809:1 57714846 ID21550 U -
TATCTTCTACAAAGAGAGTTCCACATGGTA
>8 dna:chromosome chromosome:RGSC3.4:8:1:129041809:1 57714891 ID49863 U -
TGGGTGACACACTTCCTTTAGCAAGGCTGCAC
>8 dna:chromosome chromosome:RGSC3.4:8:1:129041809:1 57714893 ID49862 U -
TGGGTGACACACTTCCTTTAGCAAGGCTGC
>8 dna:chromosome chromosome:RGSC3.4:8:1:129041809:1 57714947 ID13967 U -
TACACAATAATAGGTTTGGCATAGCAGTG
>8 dna:chromosome chromosome:RGSC3.4:8:1:129041809:1 57714978 ID9534 U -
GTTGCTTAGGATTCCAGAAGGTTAG
>8 dna:chromosome chromosome:RGSC3.4:8:1:129041809:1 57714984 ID12336 U -
TAAGGAAGTTGCTTAGGATTCCAGAA
>8 dna:chromosome chromosome:RGSC3.4:8:1:129041809:1 57715008 ID39 U -
AAAATATCACGACCAGAAGCAACTTA
>8 dna:chromosome chromosome:RGSC3.4:8:1:129041809:1 57715010 ID53630 U -
TGTGATAAAATATCACGACCAGAAGCAACT
>8 dna:chromosome chromosome:RGSC3.4:8:1:129041809:1 57715011 ID53629 U -
TGTGATAAAATATCACGACCAGAAGCAAC
>8 dna:chromosome chromosome:RGSC3.4:8:1:129041809:1 57715049 ID33124 U -
TGAAATTTGGAGGCTCTGGTGATATTATTT
>8 dna:chromosome chromosome:RGSC3.4:8:1:129041809:1 57715063 ID19301 U -
TAGGCAAGAAGTGAAATTTGGAGGCTC
>8 dna:chromosome chromosome:RGSC3.4:8:1:129041809:1 57715200 ID22226 U -
TATTACATCACATTTCCTTGCACTTAGCC
>8 dna:chromosome chromosome:RGSC3.4:8:1:129041809:1 57715290 ID45633 U -
TGGAACGACAAAGCTACGAGTAACGTCCAAT
>8 dna:chromosome chromosome:RGSC3.4:8:1:129041809:1 57715291 ID45632 U -
TGGAACGACAAAGCTACGAGTAACGTCCAA
>8 dna:chromosome chromosome:RGSC3.4:8:1:129041809:1 57715292 ID45631 U -
TGGAACGACAAAGCTACGAGTAACGTCCA
>8 dna:chromosome chromosome:RGSC3.4:8:1:129041809:1 57715316 ID6461 U -
GACAAAGGAGCTGTTTGTCTTGGAA
>8 dna:chromosome chromosome:RGSC3.4:8:1:129041809:1 57715354 ID41197 U -
TGCAGCATTCAGAGGAAGCCTTATAA
>8 dna:chromosome chromosome:RGSC3.4:8:1:129041809:1 57715355 ID41196 U -
TGCAGCATTCAGAGGAAGCCTTATA
>8 dna:chromosome chromosome:RGSC3.4:8:1:129041809:1 57715420 ID21968 U -
TATGGCTTCCTGTGTCTCTTG
>8 dna:chromosome chromosome:RGSC3.4:8:1:129041809:1 57715452 ID12093 U -
TAAGATGGAGAATCAGGGTAGCTGGTTTA
>8 dna:chromosome chromosome:RGSC3.4:8:1:129041809:1 57715455 ID12092 U -
TAAGATGGAGAATCAGGGTAGCTGGT
>8 dna:chromosome chromosome:RGSC3.4:8:1:129041809:1 57715455 ID58698 U -
TTCTAAGATGGAGAATCAGGGTAGCTGGT
>8 dna:chromosome chromosome:RGSC3.4:8:1:129041809:1 57715459 ID25193 U -
TCATTTCTAAGATGGAGAATCAGGGTAGC
>8 dna:chromosome chromosome:RGSC3.4:8:1:129041809:1 57715478 ID4411 U -
CCATCAATTCTTGCTCTGGTTCATTTCTAA
>8 dna:chromosome chromosome:RGSC3.4:8:1:129041809:1 57715479 ID4410 U -
CCATCAATTCTTGCTCTGGTTCATTTCTA
>8 dna:chromosome chromosome:RGSC3.4:8:1:129041809:1 57715480 ID4409 U -
CCATCAATTCTTGCTCTGGTTCATTTCT
>8 dna:chromosome chromosome:RGSC3.4:8:1:129041809:1 57715482 ID4408 U -
CCATCAATTCTTGCTCTGGTTCATTT
>8 dna:chromosome chromosome:RGSC3.4:8:1:129041809:1 57715484 ID4407 U -
CCATCAATTCTTGCTCTGGTTCAT
>8 dna:chromosome chromosome:RGSC3.4:8:1:129041809:1 57715488 ID942 U -
ACCATCAATTCTTGCTCTGGT
>8 dna:chromosome chromosome:RGSC3.4:8:1:129041809:1 57715526 ID27877 U -
TCCTACCTCTAGAGAGCTTTCCAGGCTTCT
>8 dna:chromosome chromosome:RGSC3.4:8:1:129041809:1 57715527 ID27876 U -
TCCTACCTCTAGAGAGCTTTCCAGGCTTC
>8 dna:chromosome chromosome:RGSC3.4:8:1:129041809:1 57715600 ID32585 U -
TGAAACTCCTCATCTTTTCTCTGCCCACAC
>8 dna:chromosome chromosome:RGSC3.4:8:1:129041809:1 57715604 ID32584 U -
TGAAACTCCTCATCTTTTCTCTGCCC
>8 dna:chromosome chromosome:RGSC3.4:8:1:129041809:1 57715609 ID42798 U -
TGCCGACACTGAAACTCCTCATCTTTTCTC
>8 dna:chromosome chromosome:RGSC3.4:8:1:129041809:1 57715612 ID42797 U -
TGCCGACACTGAAACTCCTCATCTTTT
>8 dna:chromosome chromosome:RGSC3.4:8:1:129041809:1 57715632 ID11011 U -
TAACAAAGTGCCTCGCTTGCCTTTGCCGAC
>8 dna:chromosome chromosome:RGSC3.4:8:1:129041809:1 57715633 ID11010 U -
TAACAAAGTGCCTCGCTTGCCTTTGCCGA
>8 dna:chromosome chromosome:RGSC3.4:8:1:129041809:1 57715702 ID37491 U -
TGAGCTTAGTTGGAGTTGGGAGTGAGTC
>8 dna:chromosome chromosome:RGSC3.4:8:1:129041809:1 57715779 ID12398 U -
TAAGGCAGAAATAAGGTGGTCTTTGTGCTCT
>8 dna:chromosome chromosome:RGSC3.4:8:1:129041809:1 57715798 ID57269 U -
TTATTGGTCCCGGGCCTTAAGGCAGAAAT
>8 dna:chromosome chromosome:RGSC3.4:8:1:129041809:1 57715841 ID60213 U -
TTGCTGTCTGGATTAGTTTTCCTGTC
>8 dna:chromosome chromosome:RGSC3.4:8:1:129041809:1 57715842 ID11397 U -
TAACCCTTGCTGTCTGGATTAGTTTTCCTGT
>8 dna:chromosome chromosome:RGSC3.4:8:1:129041809:1 57715850 ID42078 U -
TGCCACATTAACCCTTGCTGTCTGGATTAGT
>8 dna:chromosome chromosome:RGSC3.4:8:1:129041809:1 57715863 ID60453 U -
TTGGAGGTGTAGTGCCACATTAACCCTTGC
>8 dna:chromosome chromosome:RGSC3.4:8:1:129041809:1 57715865 ID46655 U -
TGGAGGTGTAGTGCCACATTAACCCTT
>8 dna:chromosome chromosome:RGSC3.4:8:1:129041809:1 57715867 ID59360 U -
TTCTTTGGAGGTGTAGTGCCACATTAACCC
>8 dna:chromosome chromosome:RGSC3.4:8:1:129041809:1 57715868 ID32075 U -
TCTTTGGAGGTGTAGTGCCACATTAACC
>8 dna:chromosome chromosome:RGSC3.4:8:1:129041809:1 57715868 ID59359 U -
TTCTTTGGAGGTGTAGTGCCACATTAACC
>8 dna:chromosome chromosome:RGSC3.4:8:1:129041809:1 57715869 ID59358 U -
TTCTTTGGAGGTGTAGTGCCACATTAAC
>8 dna:chromosome chromosome:RGSC3.4:8:1:129041809:1 57715872 ID29180 U -
TCCTTTCTTTGGAGGTGTAGTGCCACATT
>8 dna:chromosome chromosome:RGSC3.4:8:1:129041809:1 57715872 ID58565 U -
TTCCTTTCTTTGGAGGTGTAGTGCCACATT
>8 dna:chromosome chromosome:RGSC3.4:8:1:129041809:1 57715889 ID20581 U -
TAGTTGATTGTCTGGCTTCCTTTCTTTGG
>8 dna:chromosome chromosome:RGSC3.4:8:1:129041809:1 57715902 ID5365 U -
CTCCTTCATTACTTTTAGTTGATTGTCTGGC
>8 dna:chromosome chromosome:RGSC3.4:8:1:129041809:1 57715902 ID28939 U -
TCCTTCATTACTTTTAGTTGATTGTCTGGC
>8 dna:chromosome chromosome:RGSC3.4:8:1:129041809:1 57715903 ID5364 U -
CTCCTTCATTACTTTTAGTTGATTGTCTGG
>8 dna:chromosome chromosome:RGSC3.4:8:1:129041809:1 57715903 ID28938 U -
TCCTTCATTACTTTTAGTTGATTGTCTGG
>8 dna:chromosome chromosome:RGSC3.4:8:1:129041809:1 57715999 ID59794 U -
TTGAGATTTCTAGTTCTTGTACACCTGGC
>8 dna:chromosome chromosome:RGSC3.4:8:1:129041809:1 57716324 ID58254 U -
TTCCCAGGCTGTCTGTGTATTCATGCTGT
>8 dna:chromosome chromosome:RGSC3.4:8:1:129041809:1 57716543 ID32344 U -
TGAAAAGGCAGGATTCTTCATACCTTACAAA
>8 dna:chromosome chromosome:RGSC3.4:8:1:129041809:1 57716582 ID52939 U -
TGTCTATAAGATGGAGTCTATTAGGCAGA
>8 dna:chromosome chromosome:RGSC3.4:8:1:129041809:1 57716596 ID51253 U -
TGGTGTCAAAAGCTGTCTATAAGATGGA
>8 dna:chromosome chromosome:RGSC3.4:8:1:129041809:1 57716603 ID28251 U -
TCCTCATGATGGTGTCAAAAGCTGTCTATA
>8 dna:chromosome chromosome:RGSC3.4:8:1:129041809:1 57716604 ID28250 U -
TCCTCATGATGGTGTCAAAAGCTGTCTAT
>8 dna:chromosome chromosome:RGSC3.4:8:1:129041809:1 57716606 ID28249 U -
TCCTCATGATGGTGTCAAAAGCTGTCT
>8 dna:chromosome chromosome:RGSC3.4:8:1:129041809:1 57716676 ID54873 U -
TGTTATGCAGATGGCGCTGGATGGACGGG
>8 dna:chromosome chromosome:RGSC3.4:8:1:129041809:1 57716677 ID22129 U -
TATGTTATGCAGATGGCGCTGGATGGACGG
>8 dna:chromosome chromosome:RGSC3.4:8:1:129041809:1 57716677 ID54872 U -
TGTTATGCAGATGGCGCTGGATGGACGG
>8 dna:chromosome chromosome:RGSC3.4:8:1:129041809:1 57716686 ID18161 U -
TAGCAGTCTATGTTATGCAGATGGCGCTG
>8 dna:chromosome chromosome:RGSC3.4:8:1:129041809:1 57716708 ID16004 U -
TACTCTTAAGAGGAGAATTAGGTAGCAGT
>8 dna:chromosome chromosome:RGSC3.4:8:1:129041809:1 57716719 ID47332 U -
TGGCACCATTGCTACTCTTAAGAGGAGAAT
>8 dna:chromosome chromosome:RGSC3.4:8:1:129041809:1 57716730 ID11823 U -
TAAGAATAGGATGGCACCATTGCTACTCTT
>8 dna:chromosome chromosome:RGSC3.4:8:1:129041809:1 57716741 ID22848 U -
TATTTTTCGATAAGAATAGGATGGCACCA
>8 dna:chromosome chromosome:RGSC3.4:8:1:129041809:1 57716742 ID54898 U -
TGTTATTTTTCGATAAGAATAGGATGGCACC
>8 dna:chromosome chromosome:RGSC3.4:8:1:129041809:1 57716742 ID57313 U -
TTATTTTTCGATAAGAATAGGATGGCACC
>8 dna:chromosome chromosome:RGSC3.4:8:1:129041809:1 57716743 ID54897 U -
TGTTATTTTTCGATAAGAATAGGATGGCAC
>8 dna:chromosome chromosome:RGSC3.4:8:1:129041809:1 57716745 ID57312 U -
TTATTTTTCGATAAGAATAGGATGGC
>8 dna:chromosome chromosome:RGSC3.4:8:1:129041809:1 57716786 ID7357 U -
GATTCTGGTTTCAGGACACTCATGAGC
>8 dna:chromosome chromosome:RGSC3.4:8:1:129041809:1 57716793 ID48261 U -
TGGCTTTTGCGATTCTGGTTTCAGGACACT
>8 dna:chromosome chromosome:RGSC3.4:8:1:129041809:1 57716835 ID9078 U -
GTCATGCACTTTTCTTTGGACTGGT
>8 dna:chromosome chromosome:RGSC3.4:8:1:129041809:1 57716862 ID18058 U -
TAGCACATCTTTAAGGCGATCTGGTGAGA
>8 dna:chromosome chromosome:RGSC3.4:8:1:129041809:1 57716904 ID60431 U -
TTGGAGCCATGGCCATTGCTATATAGCACA
>8 dna:chromosome chromosome:RGSC3.4:8:1:129041809:1 57716941 ID14460 U -
TACATAGGGGCTGGTCGGATGAGA
>8 dna:chromosome chromosome:RGSC3.4:8:1:129041809:1 57716965 ID11905 U -
TAAGACATTCTCTGTCAACCTCTTGCCA
>8 dna:chromosome chromosome:RGSC3.4:8:1:129041809:1 57716965 ID20825 U -
TATAAGACATTCTCTGTCAACCTCTTGCCA
>8 dna:chromosome chromosome:RGSC3.4:8:1:129041809:1 57716969 ID19132 U -
TAGGATATAAGACATTCTCTGTCAACCTCTT
>8 dna:chromosome chromosome:RGSC3.4:8:1:129041809:1 57716971 ID19131 U -
TAGGATATAAGACATTCTCTGTCAACCTC
>8 dna:chromosome chromosome:RGSC3.4:8:1:129041809:1 57716978 ID33660 U -
TGAAGATCCTAGGATATAAGACATTCTCTGT
>8 dna:chromosome chromosome:RGSC3.4:8:1:129041809:1 57716984 ID10931 U -
TAAATTGAAGATCCTAGGATATAAGACATT
>8 dna:chromosome chromosome:RGSC3.4:8:1:129041809:1 57716985 ID2918 U -
ATTGAAGATCCTAGGATATAAGACAT
>8 dna:chromosome chromosome:RGSC3.4:8:1:129041809:1 57717019 ID21910 U -
TATGCTGGCTTCGTCAATCCCCTGGATAC
>8 dna:chromosome chromosome:RGSC3.4:8:1:129041809:1 57717026 ID35651 U -
TGACTATATGCTGGCTTCGTCAATCCCC
>8 dna:chromosome chromosome:RGSC3.4:8:1:129041809:1 57717057 ID1494 U -
AGATCTAGAGGGATGAATAGGTAGTCAGC
>8 dna:chromosome chromosome:RGSC3.4:8:1:129041809:1 57717059 ID8451 U -
GGCAGATCTAGAGGGATGAATAGGTAGTCA
>8 dna:chromosome chromosome:RGSC3.4:8:1:129041809:1 57717060 ID8450 U -
GGCAGATCTAGAGGGATGAATAGGTAGTC
>8 dna:chromosome chromosome:RGSC3.4:8:1:129041809:1 57717061 ID8449 U -
GGCAGATCTAGAGGGATGAATAGGTAGT
>8 dna:chromosome chromosome:RGSC3.4:8:1:129041809:1 57717166 ID15716 U -
TACTAGAGTGAGGTGCAGCTGG
>8 dna:chromosome chromosome:RGSC3.4:8:1:129041809:1 57717169 ID3130 U -
CAAAGTCAAACTACTAGAGTGAGGTGCAGC
>8 dna:chromosome chromosome:RGSC3.4:8:1:129041809:1 57717169 ID23095 U -
TCAAAGTCAAACTACTAGAGTGAGGTGCAGC
>8 dna:chromosome chromosome:RGSC3.4:8:1:129041809:1 57717171 ID57378 U -
TTCAAAGTCAAACTACTAGAGTGAGGTGCA
>8 dna:chromosome chromosome:RGSC3.4:8:1:129041809:1 57717174 ID29140 U -
TCCTTTCAAAGTCAAACTACTAGAGTGAGGT
>8 dna:chromosome chromosome:RGSC3.4:8:1:129041809:1 57717179 ID38056 U -
TGAGTCCTTTCAAAGTCAAACTACTAGAGT
>8 dna:chromosome chromosome:RGSC3.4:8:1:129041809:1 57717187 ID42817 U -
TGCCGCCTTTGAGTCCTTTCAAAGTCAAACT
>8 dna:chromosome chromosome:RGSC3.4:8:1:129041809:1 57717192 ID39416 U -
TGATGCCGCCTTTGAGTCCTTTCAAAGTC
>8 dna:chromosome chromosome:RGSC3.4:8:1:129041809:1 57717195 ID44449 U -
TGCTGATGCCGCCTTTGAGTCCTTTCAAA
>8 dna:chromosome chromosome:RGSC3.4:8:1:129041809:1 57717196 ID44448 U -
TGCTGATGCCGCCTTTGAGTCCTTTCAA
>8 dna:chromosome chromosome:RGSC3.4:8:1:129041809:1 57717197 ID44447 U -
TGCTGATGCCGCCTTTGAGTCCTTTCA
>8 dna:chromosome chromosome:RGSC3.4:8:1:129041809:1 57717204 ID15279 U -
TACCTCTGTTGCTGATGCCGCCTTTGAGT
>8 dna:chromosome chromosome:RGSC3.4:8:1:129041809:1 57717206 ID15278 U -
TACCTCTGTTGCTGATGCCGCCTTTGA
>8 dna:chromosome chromosome:RGSC3.4:8:1:129041809:1 57717207 ID15277 U -
TACCTCTGTTGCTGATGCCGCCTTTG
>8 dna:chromosome chromosome:RGSC3.4:8:1:129041809:1 57717209 ID52183 U -
TGTAGGTACCTCTGTTGCTGATGCCGCCTT
>8 dna:chromosome chromosome:RGSC3.4:8:1:129041809:1 57717231 ID11563 U -
TAACTCCACTGGAGGTCCTCTGTAGGTA
>8 dna:chromosome chromosome:RGSC3.4:8:1:129041809:1 57717280 ID40226 U -
TGCAAAAGAGTAGGATGGGCCTGGGG
>8 dna:chromosome chromosome:RGSC3.4:8:1:129041809:1 57717281 ID40225 U -
TGCAAAAGAGTAGGATGGGCCTGGG
>8 dna:chromosome chromosome:RGSC3.4:8:1:129041809:1 57717282 ID40224 U -
TGCAAAAGAGTAGGATGGGCCTGG
>8 dna:chromosome chromosome:RGSC3.4:8:1:129041809:1 57717284 ID92 U -
AAAGATGCAAAAGAGTAGGATGGGCCT
>8 dna:chromosome chromosome:RGSC3.4:8:1:129041809:1 57717360 ID20582 U -
TAGTTGCAGGGTGCTACAGAAGTCC
>8 dna:chromosome chromosome:RGSC3.4:8:1:129041809:1 57717361 ID8204 U -
GGAATAGTTGCAGGGTGCTACAGAAGTC
>8 dna:chromosome chromosome:RGSC3.4:8:1:129041809:1 57717361 ID45967 U -
TGGAATAGTTGCAGGGTGCTACAGAAGTC
>8 dna:chromosome chromosome:RGSC3.4:8:1:129041809:1 57717384 ID59572 U -
TTGAAGACAGTAAGCATCAAGGCTGTGGAAT
>8 dna:chromosome chromosome:RGSC3.4:8:1:129041809:1 57717400 ID31429 U -
TCTTAAAATTACCCTTGAAGACAGTAAGC
>8 dna:chromosome chromosome:RGSC3.4:8:1:129041809:1 57717422 ID56564 U -
TTAATTACTACAATTAACTCTCAAATCTTAAA
>8 dna:chromosome chromosome:RGSC3.4:8:1:129041809:1 57717424 ID15661 U -
TACTACAATTAACTCTCAAATCTTA
>8 dna:chromosome chromosome:RGSC3.4:8:1:129041809:1 57717424 ID56563 U -
TTAATTACTACAATTAACTCTCAAATCTTA
>8 dna:chromosome chromosome:RGSC3.4:8:1:129041809:1 57717426 ID56562 U -
TTAATTACTACAATTAACTCTCAAATCT
>8 dna:chromosome chromosome:RGSC3.4:8:1:129041809:1 57717428 ID56561 U -
TTAATTACTACAATTAACTCTCAAAT
>8 dna:chromosome chromosome:RGSC3.4:8:1:129041809:1 57717511 ID44018 U -
TGCTATGATTTGAACTTTGTCCCTCTGAA
>8 dna:chromosome chromosome:RGSC3.4:8:1:129041809:1 57717514 ID49917 U -
TGGGTGCTATGATTTGAACTTTGTCCCTCT
>8 dna:chromosome chromosome:RGSC3.4:8:1:129041809:1 57717515 ID49916 U -
TGGGTGCTATGATTTGAACTTTGTCCCTC
>8 dna:chromosome chromosome:RGSC3.4:8:1:129041809:1 57717520 ID22780 U -
TATTTGTGGGTGCTATGATTTGAACTTTGT
>8 dna:chromosome chromosome:RGSC3.4:8:1:129041809:1 57717545 ID8757 U -
GGGTTATAGATACTTGTTTGCCACCTATTT
>8 dna:chromosome chromosome:RGSC3.4:8:1:129041809:1 57717546 ID9494 U -
GTTATAGATACTTGTTTGCCACCTATT
>8 dna:chromosome chromosome:RGSC3.4:8:1:129041809:1 57717554 ID60446 U -
TTGGAGGTAGGGTTATAGATACTTGTTTGC
>8 dna:chromosome chromosome:RGSC3.4:8:1:129041809:1 57717681 ID21290 U -
TATCAGATTCTTTGATAGGAGAGGCAGG
>8 dna:chromosome chromosome:RGSC3.4:8:1:129041809:1 57717702 ID47439 U -
TGGCAGCTAGTGAATGTGACAATATCAGA
>8 dna:chromosome chromosome:RGSC3.4:8:1:129041809:1 57717706 ID55205 U -
TGTTGGCAGCTAGTGAATGTGACAATAT
>8 dna:chromosome chromosome:RGSC3.4:8:1:129041809:1 57717708 ID9187 U -
GTCTTGTTGGCAGCTAGTGAATGTGACAAT
>8 dna:chromosome chromosome:RGSC3.4:8:1:129041809:1 57717712 ID61113 U -
TTGTCTTGTTGGCAGCTAGTGAATGTGA
>8 dna:chromosome chromosome:RGSC3.4:8:1:129041809:1 57717754 ID13921 U -
TACAATGTCAGAATTTGTTGAACAACAAGA
>8 dna:chromosome chromosome:RGSC3.4:8:1:129041809:1 57717756 ID56618 U -
TTACAATGTCAGAATTTGTTGAACAACAA
>8 dna:chromosome chromosome:RGSC3.4:8:1:129041809:1 57717784 ID7898 U -
GCTATGTCAGAAGCATAAGCGTGTTTGTCT
>8 dna:chromosome chromosome:RGSC3.4:8:1:129041809:1 57717789 ID44034 U -
TGCTATGTCAGAAGCATAAGCGTGTT
>8 dna:chromosome chromosome:RGSC3.4:8:1:129041809:1 57717812 ID57951 U -
TTCATTCATCTGGTGGTCAAGAGCGTGC
>8 dna:chromosome chromosome:RGSC3.4:8:1:129041809:1 57717822 ID13147 U -
TAATGCTTAATGTTCATTCATCTGGTGGTC
>8 dna:chromosome chromosome:RGSC3.4:8:1:129041809:1 57717823 ID13146 U -
TAATGCTTAATGTTCATTCATCTGGTGGT
>8 dna:chromosome chromosome:RGSC3.4:8:1:129041809:1 57717848 ID23758 U -
TCACAGTTCAGACGAATCGTGTGTCAATAAT
>8 dna:chromosome chromosome:RGSC3.4:8:1:129041809:1 57717850 ID23757 U -
TCACAGTTCAGACGAATCGTGTGTCAATA
>8 dna:chromosome chromosome:RGSC3.4:8:1:129041809:1 57717851 ID21255 U -
TATCACAGTTCAGACGAATCGTGTGTCAAT
>8 dna:chromosome chromosome:RGSC3.4:8:1:129041809:1 57717853 ID845 U -
ACAGTTCAGACGAATCGTGTGTCA
>8 dna:chromosome chromosome:RGSC3.4:8:1:129041809:1 57717870 ID29552 U -
TCGTTGCCCCTTGATTTTATCACAGTTC
>8 dna:chromosome chromosome:RGSC3.4:8:1:129041809:1 57717926 ID27939 U -
TCCTAGACATCTAAGAACGGAGAGTTGGT
>8 dna:chromosome chromosome:RGSC3.4:8:1:129041809:1 57717991 ID21191 U -
TATCAAAGCATGGTACCTACCATCTGAGGTC
>8 dna:chromosome chromosome:RGSC3.4:8:1:129041809:1 57718004 ID34310 U -
TGAATGTTGACTTTATCAAAGCATGGTACCT
>8 dna:chromosome chromosome:RGSC3.4:8:1:129041809:1 57718004 ID61552 M -
TTTATCAAAGCATGGTACCT
>8 dna:chromosome chromosome:RGSC3.4:8:1:129041809:1 57718005 ID34309 U -
TGAATGTTGACTTTATCAAAGCATGGTACC
>8 dna:chromosome chromosome:RGSC3.4:8:1:129041809:1 57718027 ID57498 U -
TTCAAGTACCCAACATGGATTTGAATGTT
>8 dna:chromosome chromosome:RGSC3.4:8:1:129041809:1 57718251 ID49242 U -
TGGGCAATGATGAACTGCTGAGTTCTTTC
>8 dna:chromosome chromosome:RGSC3.4:8:1:129041809:1 57718258 ID39538 U -
TGATGGGCAATGATGAACTGCTGAG
>8 dna:chromosome chromosome:RGSC3.4:8:1:129041809:1 57718259 ID39537 U -
TGATGGGCAATGATGAACTGCTGA
>8 dna:chromosome chromosome:RGSC3.4:8:1:129041809:1 57718272 ID61079 U -
TTGTCCTTTGGGAGTAAGCTGATGGGCAAT
>8 dna:chromosome chromosome:RGSC3.4:8:1:129041809:1 57718277 ID17374 U -
TAGACTTGTCCTTTGGGAGTAAGCTGATGG
>8 dna:chromosome chromosome:RGSC3.4:8:1:129041809:1 57718287 ID32775 U -
TGAAAGTAGACTTGTCCTTTGGGAGT
>8 dna:chromosome chromosome:RGSC3.4:8:1:129041809:1 57718288 ID1498 U -
AGATGAAAGTAGACTTGTCCTTTGGGAG
>8 dna:chromosome chromosome:RGSC3.4:8:1:129041809:1 57718290 ID25546 U -
TCCAAGATGAAAGTAGACTTGTCCTTTGGG
>8 dna:chromosome chromosome:RGSC3.4:8:1:129041809:1 57718291 ID1497 U -
AGATGAAAGTAGACTTGTCCTTTGG
>8 dna:chromosome chromosome:RGSC3.4:8:1:129041809:1 57718291 ID25545 U -
TCCAAGATGAAAGTAGACTTGTCCTTTGG
>8 dna:chromosome chromosome:RGSC3.4:8:1:129041809:1 57718298 ID37752 U -
TGAGGCTTTCCAAGATGAAAGTAGACTTGT
>8 dna:chromosome chromosome:RGSC3.4:8:1:129041809:1 57718334 ID3900 U -
CAGGTAGAATTGAGATTAGAGAGGCGG
>8 dna:chromosome chromosome:RGSC3.4:8:1:129041809:1 57718339 ID25892 U -
TCCACTCACAGGTAGAATTGAGATTAGAGA
>8 dna:chromosome chromosome:RGSC3.4:8:1:129041809:1 57718366 ID26085 U -
TCCAGATGAAGGTTGGTGGAAGTCTCC
>8 dna:chromosome chromosome:RGSC3.4:8:1:129041809:1 57718374 ID8889 U -
GGTTCTTTTCCAGATGAAGGTTGGTGG
>8 dna:chromosome chromosome:RGSC3.4:8:1:129041809:1 57718376 ID8888 U -
GGTTCTTTTCCAGATGAAGGTTGGT
>8 dna:chromosome chromosome:RGSC3.4:8:1:129041809:1 57718463 ID41039 U -
TGCACTTGTGTGTTCTTCAGAGTTTCAAGT
>8 dna:chromosome chromosome:RGSC3.4:8:1:129041809:1 57718627 ID61844 U -
TTTCTGTAGATTCAAGTGGACGGTT
>8 dna:chromosome chromosome:RGSC3.4:8:1:129041809:1 57718628 ID30612 U -
TCTCTTTTCTGTAGATTCAAGTGGACGGT
>8 dna:chromosome chromosome:RGSC3.4:8:1:129041809:1 57718701 ID39266 U -
TGATGACTAACTTCTCTGCTTGGTGGGCC
>8 dna:chromosome chromosome:RGSC3.4:8:1:129041809:1 57718711 ID9248 U -
GTGACCGTGTTTGATGACTAACTTCTCTGC
>8 dna:chromosome chromosome:RGSC3.4:8:1:129041809:1 57718711 ID35395 U -
TGACCGTGTTTGATGACTAACTTCTCTGC
>8 dna:chromosome chromosome:RGSC3.4:8:1:129041809:1 57718713 ID12569 U -
TAAGTGACCGTGTTTGATGACTAACTTCTCT
>8 dna:chromosome chromosome:RGSC3.4:8:1:129041809:1 57718716 ID9465 U -
GTGTTTGATGACTAACTTC
>8 dna:chromosome chromosome:RGSC3.4:8:1:129041809:1 57718725 ID16914 U -
TAGAAGATAAGTGACCGTGTTTGATG
>8 dna:chromosome chromosome:RGSC3.4:8:1:129041809:1 57718731 ID47675 U -
TGGCCAACGTAGAAGATAAGTGACCGTGT
>8 dna:chromosome chromosome:RGSC3.4:8:1:129041809:1 57718742 ID41321 U -
TGCAGTCTATTTGGCCAACGTAGAAGATA
>8 dna:chromosome chromosome:RGSC3.4:8:1:129041809:1 57718774 ID7860 U -
GCGTGCAGCGTGTTCCCTATTCACCAAGA
>8 dna:chromosome chromosome:RGSC3.4:8:1:129041809:1 57718794 ID17334 U -
TAGACTATCAGGGCCAAGGGCGTGCAGC
>8 dna:chromosome chromosome:RGSC3.4:8:1:129041809:1 57718797 ID17333 U -
TAGACTATCAGGGCCAAGGGCGTGC
>8 dna:chromosome chromosome:RGSC3.4:8:1:129041809:1 57718825 ID48142 U -
TGGCTGTTTATCTGCATAGTATTTCTCTCTC
>8 dna:chromosome chromosome:RGSC3.4:8:1:129041809:1 57718849 ID34890 U -
TGACAGAGACAAGGCACTTACTTGGCTGT
>8 dna:chromosome chromosome:RGSC3.4:8:1:129041809:1 57718873 ID15675 U -
TACTACCTCATGACTTACCTCATGACTGACA
>8 dna:chromosome chromosome:RGSC3.4:8:1:129041809:1 57718874 ID15674 U -
TACTACCTCATGACTTACCTCATGACTGAC
>8 dna:chromosome chromosome:RGSC3.4:8:1:129041809:1 57718880 ID2222 U -
ATACTACCTCATGACTTACCTCATG
>8 dna:chromosome chromosome:RGSC3.4:8:1:129041809:1 57718922 ID26213 U -
TCCAGTAACTGAGGTTAGGGGCCTG
>8 dna:chromosome chromosome:RGSC3.4:8:1:129041809:1 57718941 ID27891 U -
TCCTACGGTGGTCAATACCAGCTCTCCAGT
>8 dna:chromosome chromosome:RGSC3.4:8:1:129041809:1 57718944 ID30364 U -
TCTCCTACGGTGGTCAATACCAGCTCTCC
>8 dna:chromosome chromosome:RGSC3.4:8:1:129041809:1 57718957 ID47512 U -
TGGCAGTTTCAGTTTCTCCTACGGTGGTCA
>8 dna:chromosome chromosome:RGSC3.4:8:1:129041809:1 57718958 ID47511 U -
TGGCAGTTTCAGTTTCTCCTACGGTGGTC
>8 dna:chromosome chromosome:RGSC3.4:8:1:129041809:1 57718958 ID61715 U -
TTTCAGTTTCTCCTACGGTGGTC
>8 dna:chromosome chromosome:RGSC3.4:8:1:129041809:1 57718959 ID47510 U -
TGGCAGTTTCAGTTTCTCCTACGGTGGT
>8 dna:chromosome chromosome:RGSC3.4:8:1:129041809:1 57718960 ID47509 U -
TGGCAGTTTCAGTTTCTCCTACGGTGG
>8 dna:chromosome chromosome:RGSC3.4:8:1:129041809:1 57718960 ID60587 U -
TTGGCAGTTTCAGTTTCTCCTACGGTGG
>8 dna:chromosome chromosome:RGSC3.4:8:1:129041809:1 57718961 ID47507 U -
TGGCAGTTTCAGTTTCTCCTACGGTG
>8 dna:chromosome chromosome:RGSC3.4:8:1:129041809:1 57719007 ID8473 U -
GGCCAAATCCTTAAGTTCTTAGGAAGC
>8 dna:chromosome chromosome:RGSC3.4:8:1:129041809:1 57719007 ID10557 U -
TAAAGGCCAAATCCTTAAGTTCTTAGGAAGC
>8 dna:chromosome chromosome:RGSC3.4:8:1:129041809:1 57719009 ID29615 U -
TCTAAAGGCCAAATCCTTAAGTTCTTAGGAA
>8 dna:chromosome chromosome:RGSC3.4:8:1:129041809:1 57719052 ID38653 U -
TGATAGAAGATGCCATGTCTCACCTGTCCA
>8 dna:chromosome chromosome:RGSC3.4:8:1:129041809:1 57719053 ID38652 U -
TGATAGAAGATGCCATGTCTCACCTGTCC
>8 dna:chromosome chromosome:RGSC3.4:8:1:129041809:1 57719054 ID38651 U -
TGATAGAAGATGCCATGTCTCACCTGTC
>8 dna:chromosome chromosome:RGSC3.4:8:1:129041809:1 57719055 ID30898 U -
TCTGATAGAAGATGCCATGTCTCACCTGT
>8 dna:chromosome chromosome:RGSC3.4:8:1:129041809:1 57719055 ID61834 U -
TTTCTGATAGAAGATGCCATGTCTCACCTGT
>8 dna:chromosome chromosome:RGSC3.4:8:1:129041809:1 57719147 ID57762 U -
TTCAGCCGATTTGTATAGTGAGCAATGTTG
>8 dna:chromosome chromosome:RGSC3.4:8:1:129041809:1 57719154 ID9103 U -
GTCCAGCCTTCAGCCGATTTGTATAGTGAGC
>8 dna:chromosome chromosome:RGSC3.4:8:1:129041809:1 57719182 ID37167 U -
TGAGCAGCGCACTTTAGCCAATGCCAGTGTC
>8 dna:chromosome chromosome:RGSC3.4:8:1:129041809:1 57719183 ID37166 U -
TGAGCAGCGCACTTTAGCCAATGCCAGTGT
>8 dna:chromosome chromosome:RGSC3.4:8:1:129041809:1 57719185 ID30805 U -
TCTGAGCAGCGCACTTTAGCCAATGCCAGT
>8 dna:chromosome chromosome:RGSC3.4:8:1:129041809:1 57719185 ID37165 U -
TGAGCAGCGCACTTTAGCCAATGCCAGT
>8 dna:chromosome chromosome:RGSC3.4:8:1:129041809:1 57719216 ID23186 U -
TCAACAAAGAAACTGTTCCTGCTGCTTCCA
>8 dna:chromosome chromosome:RGSC3.4:8:1:129041809:1 57719221 ID79 U -
AAAGAAACTGTTCCTGCTGC
>8 dna:chromosome chromosome:RGSC3.4:8:1:129041809:1 57719224 ID61629 U -
TTTCAACTCAACAAAGAAACTGTTCCTGC
>8 dna:chromosome chromosome:RGSC3.4:8:1:129041809:1 57719225 ID57428 U -
TTCAACTCAACAAAGAAACTGTTCCTG
>8 dna:chromosome chromosome:RGSC3.4:8:1:129041809:1 57719239 ID29151 U -
TCCTTTCAGTTCAGGCTTTCAACTCAACAA
>8 dna:chromosome chromosome:RGSC3.4:8:1:129041809:1 57719242 ID29150 U -
TCCTTTCAGTTCAGGCTTTCAACTCAA
>8 dna:chromosome chromosome:RGSC3.4:8:1:129041809:1 57719244 ID29149 U -
TCCTTTCAGTTCAGGCTTTCAACTC
>8 dna:chromosome chromosome:RGSC3.4:8:1:129041809:1 57719286 ID50325 U -
TGGTAGACACCGATTCCTCTTAGCCTCCTC
>8 dna:chromosome chromosome:RGSC3.4:8:1:129041809:1 57719296 ID50324 U -
TGGTAGACACCGATTCCTCT
>8 dna:chromosome chromosome:RGSC3.4:8:1:129041809:1 57719302 ID45212 U -
TGCTTTTCTGAGGATTGGTAGACACCGAT
>8 dna:chromosome chromosome:RGSC3.4:8:1:129041809:1 57719303 ID45211 U -
TGCTTTTCTGAGGATTGGTAGACACCGA
>8 dna:chromosome chromosome:RGSC3.4:8:1:129041809:1 57719306 ID17798 U -
TAGATGCTTTTCTGAGGATTGGTAGACAC
>8 dna:chromosome chromosome:RGSC3.4:8:1:129041809:1 57719312 ID17797 U -
TAGATGCTTTTCTGAGGATTGGT
>8 dna:chromosome chromosome:RGSC3.4:8:1:129041809:1 57719312 ID52135 U -
TGTAGATGCTTTTCTGAGGATTGGT
>8 dna:chromosome chromosome:RGSC3.4:8:1:129041809:1 57719314 ID26892 U -
TCCCAGTTGTAGATGCTTTTCTGAGGATTG
>8 dna:chromosome chromosome:RGSC3.4:8:1:129041809:1 57719315 ID26891 U -
TCCCAGTTGTAGATGCTTTTCTGAGGATT
>8 dna:chromosome chromosome:RGSC3.4:8:1:129041809:1 57719317 ID26890 U -
TCCCAGTTGTAGATGCTTTTCTGAGGA
>8 dna:chromosome chromosome:RGSC3.4:8:1:129041809:1 57719318 ID26889 U -
TCCCAGTTGTAGATGCTTTTCTGAGG
>8 dna:chromosome chromosome:RGSC3.4:8:1:129041809:1 57719318 ID28299 U -
TCCTCCCAGTTGTAGATGCTTTTCTGAGG
>8 dna:chromosome chromosome:RGSC3.4:8:1:129041809:1 57719326 ID28230 U -
TCCTCAGTCTCCTCCCAGTTGTAGATGCTT
>8 dna:chromosome chromosome:RGSC3.4:8:1:129041809:1 57719328 ID28229 U -
TCCTCAGTCTCCTCCCAGTTGTAGATGC
>8 dna:chromosome chromosome:RGSC3.4:8:1:129041809:1 57719362 ID28934 U -
TCCTTCAGTGCACAGGTCCCTCCAGC
>8 dna:chromosome chromosome:RGSC3.4:8:1:129041809:1 57719363 ID28933 U -
TCCTTCAGTGCACAGGTCCCTCCAG
>8 dna:chromosome chromosome:RGSC3.4:8:1:129041809:1 57719367 ID38663 U -
TGATAGACCTCCTTCAGTGCACAGGTCCCT
>8 dna:chromosome chromosome:RGSC3.4:8:1:129041809:1 57719383 ID59981 U -
TTGCAACAAAGTTAAGCTGATAGACCTCCTT
>8 dna:chromosome chromosome:RGSC3.4:8:1:129041809:1 57719384 ID40439 U -
TGCAACAAAGTTAAGCTGATAGACCTCCT
>8 dna:chromosome chromosome:RGSC3.4:8:1:129041809:1 57719385 ID9481 U -
GTTAAGCTGATAGACCTCC
>8 dna:chromosome chromosome:RGSC3.4:8:1:129041809:1 57719386 ID59980 U -
TTGCAACAAAGTTAAGCTGATAGACCTC
>8 dna:chromosome chromosome:RGSC3.4:8:1:129041809:1 57719388 ID30601 U -
TCTCTTTGCAACAAAGTTAAGCTGATAGACC
>8 dna:chromosome chromosome:RGSC3.4:8:1:129041809:1 57719389 ID30600 U -
TCTCTTTGCAACAAAGTTAAGCTGATAGAC
>8 dna:chromosome chromosome:RGSC3.4:8:1:129041809:1 57719402 ID36847 U -
TGAGATAGTATCTTCTCTTTGCAACAAAGT
>8 dna:chromosome chromosome:RGSC3.4:8:1:129041809:1 57719410 ID29346 U -
TCGATGATGAGATAGTATCTTCTCTTTGC
>8 dna:chromosome chromosome:RGSC3.4:8:1:129041809:1 57719410 ID39288 U -
TGATGAGATAGTATCTTCTCTTTGC
>8 dna:chromosome chromosome:RGSC3.4:8:1:129041809:1 57719417 ID57749 U -
TTCAGCACTCGATGATGAGATAGTATCTTC
>8 dna:chromosome chromosome:RGSC3.4:8:1:129041809:1 57719419 ID57748 U -
TTCAGCACTCGATGATGAGATAGTATCT
>8 dna:chromosome chromosome:RGSC3.4:8:1:129041809:1 57719423 ID32017 U -
TCTTTCCTTCAGCACTCGATGATGAGATAGT
>8 dna:chromosome chromosome:RGSC3.4:8:1:129041809:1 57719452 ID10736 U -
TAAATCAACTTCTTTCTCACTACTGGTTTC
>8 dna:chromosome chromosome:RGSC3.4:8:1:129041809:1 57719465 ID38420 U -
TGATAAATGCTTTCTAAATCAACTTCTTTCT
>8 dna:chromosome chromosome:RGSC3.4:8:1:129041809:1 57719466 ID38419 U -
TGATAAATGCTTTCTAAATCAACTTCTTTC
>8 dna:chromosome chromosome:RGSC3.4:8:1:129041809:1 57719553 ID13892 U -
TACAATGCAGCCTGCATGACACCCCTTAGC
>8 dna:chromosome chromosome:RGSC3.4:8:1:129041809:1 57719557 ID13891 U -
TACAATGCAGCCTGCATGACACCCCT
>8 dna:chromosome chromosome:RGSC3.4:8:1:129041809:1 57719575 ID6789 U -
GAGAAAAGACTGGCAAGAAAATACAATGC
>8 dna:chromosome chromosome:RGSC3.4:8:1:129041809:1 57719666 ID24497 U -
TCAGGAGTTTATCGTGTTCCTCACGACGAC
>8 dna:chromosome chromosome:RGSC3.4:8:1:129041809:1 57719716 ID25723 U -
TCCAATTCAATATTCTCCACGATCGATCGGG
>8 dna:chromosome chromosome:RGSC3.4:8:1:129041809:1 57719719 ID5324 U -
CTCCAATTCAATATTCTCCACGATCGATC
>8 dna:chromosome chromosome:RGSC3.4:8:1:129041809:1 57719765 ID21577 U -
TATGAAAATTAGTGGAGATTATGACACAGC
>8 dna:chromosome chromosome:RGSC3.4:8:1:129041809:1 57719770 ID41480 U -
TGCATCTATGAAAATTAGTGGAGATTATGAC
>8 dna:chromosome chromosome:RGSC3.4:8:1:129041809:1 57719775 ID4762 U -
CCTGCATCTATGAAAATTAGTGGAGATT
>8 dna:chromosome chromosome:RGSC3.4:8:1:129041809:1 57719802 ID34546 U -
TGACAAATGTGCAGCTTTGTCTGCAGTCGGGC
>8 dna:chromosome chromosome:RGSC3.4:8:1:129041809:1 57719803 ID34545 U -
TGACAAATGTGCAGCTTTGTCTGCAGTCGGG
>8 dna:chromosome chromosome:RGSC3.4:8:1:129041809:1 57719814 ID52843 U -
TGTCCTTCCCTGACAAATGTGCAGCTTTGT
>8 dna:chromosome chromosome:RGSC3.4:8:1:129041809:1 57719816 ID52842 U -
TGTCCTTCCCTGACAAATGTGCAGCTTT
>8 dna:chromosome chromosome:RGSC3.4:8:1:129041809:1 57719817 ID4838 U -
CCTTCCCTGACAAATGTGCAGCTT
>8 dna:chromosome chromosome:RGSC3.4:8:1:129041809:1 57719850 ID2047 U -
AGTCTGCCCTCTTTTGGCCC
>8 dna:chromosome chromosome:RGSC3.4:8:1:129041809:1 57719850 ID22295 U -
TATTATAGTCTGCCCTCTTTTGGCCC
>8 dna:chromosome chromosome:RGSC3.4:8:1:129041809:1 57719850 ID40397 U -
TGCAAATATTATAGTCTGCCCTCTTTTGGCCC
>8 dna:chromosome chromosome:RGSC3.4:8:1:129041809:1 57719851 ID2845 U -
ATTATAGTCTGCCCTCTTTTGGCC
>8 dna:chromosome chromosome:RGSC3.4:8:1:129041809:1 57719851 ID40396 U -
TGCAAATATTATAGTCTGCCCTCTTTTGGCC
>8 dna:chromosome chromosome:RGSC3.4:8:1:129041809:1 57719896 ID62380 U -
TTTTACCGGGATCAGAAGACACGATTTTTC
>8 dna:chromosome chromosome:RGSC3.4:8:1:129041809:1 57719907 ID4387 U -
CCAGTCTCCATTTTTACCGGGATCAGAAGA
>8 dna:chromosome chromosome:RGSC3.4:8:1:129041809:1 57719908 ID5333 U -
CTCCAGTCTCCATTTTTACCGGGATCAGAAG
>8 dna:chromosome chromosome:RGSC3.4:8:1:129041809:1 57719911 ID4386 U -
CCAGTCTCCATTTTTACCGGGATCAG
>8 dna:chromosome chromosome:RGSC3.4:8:1:129041809:1 57719985 ID14775 U -
TACCAAGCGCCTACTCTTAAGAGTTCTCCA
>8 dna:chromosome chromosome:RGSC3.4:8:1:129041809:1 57720003 ID27056 U -
TCCCCCTTTCAGCTCGGTTTACCAAGCGCCT
>8 dna:chromosome chromosome:RGSC3.4:8:1:129041809:1 57720145 ID1067 U -
ACGATGTCCCTGTGGCTGC
>8 dna:chromosome chromosome:RGSC3.4:8:1:129041809:1 57720196 ID26843 U -
TCCCAGGTCTTATACTCCACCCAACCCTTGA
>8 dna:chromosome chromosome:RGSC3.4:8:1:129041809:1 57720363 ID2780 U -
ATGTGTTTCAATAATTGTTCTGGTTCC
>8 dna:chromosome chromosome:RGSC3.4:8:1:129041809:1 57720517 ID49655 U -
TGGGGTCAATAAGCCTGCTTACTATTCCAT
>8 dna:chromosome chromosome:RGSC3.4:8:1:129041809:1 57720588 ID11115 U -
TAACACGGTGCTGGTCAGATCTATGTAAT
>8 dna:chromosome chromosome:RGSC3.4:8:1:129041809:1 57720591 ID6712 U -
GACTAACACGGTGCTGGTCAGATCTATGT
>8 dna:chromosome chromosome:RGSC3.4:8:1:129041809:1 57720595 ID6711 U -
GACTAACACGGTGCTGGTCAGATCT
>8 dna:chromosome chromosome:RGSC3.4:8:1:129041809:1 57720726 ID38803 U -
TGATATGAGGAAATATGACAGGTGCCTCAAT
>8 dna:chromosome chromosome:RGSC3.4:8:1:129041809:1 57720734 ID49206 U -
TGGGATTTGATATGAGGAAATATGACAGGT
>8 dna:chromosome chromosome:RGSC3.4:8:1:129041809:1 57720842 ID15332 U -
TACCTGGATGGATATTTAGGTTGCCCACTT
>8 dna:chromosome chromosome:RGSC3.4:8:1:129041809:1 57720911 ID54870 U -
TGTTATGAGAGGCCTTGAGGAGTTCC
>8 dna:chromosome chromosome:RGSC3.4:8:1:129041809:1 57720988 ID31368 U -
TCTGTGTCCGTTATGGTTCAGTCAGTGGT
>8 dna:chromosome chromosome:RGSC3.4:8:1:129041809:1 57720998 ID2339 U -
ATCAAGGATTATCTGTGTCCGTTATGGTTC
>8 dna:chromosome chromosome:RGSC3.4:8:1:129041809:1 57721001 ID23334 U -
TCAAGGATTATCTGTGTCCGTTATGG
>8 dna:chromosome chromosome:RGSC3.4:8:1:129041809:1 57721012 ID35233 U -
TGACATTTTAAGGATCAAGGATTATCTGT
>8 dna:chromosome chromosome:RGSC3.4:8:1:129041809:1 57721144 ID57404 U -
TTCAACAATACAGGGAACATGTAGGTGGT
>8 dna:chromosome chromosome:RGSC3.4:8:1:129041809:1 57721167 ID37602 U -
TGAGGACTCTAGAATGTGTGAACCATTCAAC
>8 dna:chromosome chromosome:RGSC3.4:8:1:129041809:1 57721234 ID24151 U -
TCAGAATGCAGATACGTGATGGACGGGGA
>8 dna:chromosome chromosome:RGSC3.4:8:1:129041809:1 57721250 ID47362 U -
TGGCACTGGTGGACCTCAGAATGCAGAT
>8 dna:chromosome chromosome:RGSC3.4:8:1:129041809:1 57721258 ID1537 U -
AGCAACTGGCACTGGTGGACCTCAGA
>8 dna:chromosome chromosome:RGSC3.4:8:1:129041809:1 57721391 ID15935 U -
TACTCATTTATCATGGCACCCTTATTTGAA
>8 dna:chromosome chromosome:RGSC3.4:8:1:129041809:1 57721415 ID20583 U -
TAGTTGCAGTGTAAAGACTTTTCTACTCA
>8 dna:chromosome chromosome:RGSC3.4:8:1:129041809:1 57721576 ID26658 U -
TCCCAAGTGTTGGCAAGAATACGTGGAGC
>8 dna:chromosome chromosome:RGSC3.4:8:1:129041809:1 57721606 ID8380 U -
GGATGGCTACGACCCCCAGACTGGCAC
>8 dna:chromosome chromosome:RGSC3.4:8:1:129041809:1 57721653 ID32455 U -
TGAAAATGTGCATAATGACTAGTTACCAGGA
>8 dna:chromosome chromosome:RGSC3.4:8:1:129041809:1 57721654 ID32454 U -
TGAAAATGTGCATAATGACTAGTTACCAGG
>8 dna:chromosome chromosome:RGSC3.4:8:1:129041809:1 57721657 ID61888 U -
TTTGAAAATGTGCATAATGACTAGTTACC
>8 dna:chromosome chromosome:RGSC3.4:8:1:129041809:1 57721689 ID5041 U -
CGTAACCTGGGACAGCAAGC
>8 dna:chromosome chromosome:RGSC3.4:8:1:129041809:1 57721733 ID18681 U -
TAGCTTAACCGGAAATGAAAAGAGGTTTG
>8 dna:chromosome chromosome:RGSC3.4:8:1:129041809:1 57721746 ID22195 U -
TATTAAGTGCCAACTAGCTTAACCGGAAAT
>8 dna:chromosome chromosome:RGSC3.4:8:1:129041809:1 57721760 ID13319 U -
TAATTATCAAACAGTATTAAGTGCCAACTA
>8 dna:chromosome chromosome:RGSC3.4:8:1:129041809:1 57721763 ID60972 U -
TTGTAATTATCAAACAGTATTAAGTGCCAA
>8 dna:chromosome chromosome:RGSC3.4:8:1:129041809:1 57721764 ID13318 U -
TAATTATCAAACAGTATTAAGTGCCA
>8 dna:chromosome chromosome:RGSC3.4:8:1:129041809:1 57721765 ID22551 U -
TATTGTAATTATCAAACAGTATTAAGTGCC
>8 dna:chromosome chromosome:RGSC3.4:8:1:129041809:1 57721766 ID57272 U -
TTATTGTAATTATCAAACAGTATTAAGTGC
>8 dna:chromosome chromosome:RGSC3.4:8:1:129041809:1 57721774 ID42906 U -
TGCCTAGATTATTGTAATTATCAAACAGTA
>8 dna:chromosome chromosome:RGSC3.4:8:1:129041809:1 57721806 ID40518 U -
TGCAAGAAGAGTCCTGTATTGACTGGAATTG
>8 dna:chromosome chromosome:RGSC3.4:8:1:129041809:1 57721977 ID49016 U -
TGGGATGTAAAAGTTAAAAATTTCAAAACCA
>8 dna:chromosome chromosome:RGSC3.4:8:1:129041809:1 57721978 ID49015 U -
TGGGATGTAAAAGTTAAAAATTTCAAAACC
>8 dna:chromosome chromosome:RGSC3.4:8:1:129041809:1 57722025 ID51251 U -
TGGTGTATGAGATCCAGTTTTGTTCCGAA
>8 dna:chromosome chromosome:RGSC3.4:8:1:129041809:1 57722047 ID40534 U -
TGCAAGACTTCAGCATATGGGGTTGGTGTA
>8 dna:chromosome chromosome:RGSC3.4:8:1:129041809:1 57722170 ID6569 U -
GACAGGAGGAGCTTCAGTAACCCCAAGGCCT
>8 dna:chromosome chromosome:RGSC3.4:8:1:129041809:1 57722186 ID348 U -
AAGACAAACACTGACAGGAGGAGCTTC
>8 dna:chromosome chromosome:RGSC3.4:8:1:129041809:1 57722197 ID50150 U -
TGGTAAAGAGAGGAAGACAAACACTGACA
>8 dna:chromosome chromosome:RGSC3.4:8:1:129041809:1 57722258 ID13037 U -
TAATCTGTGTTTCTCGGAGTCTCTTCGCTGT
>8 dna:chromosome chromosome:RGSC3.4:8:1:129041809:1 57722401 ID38884 U -
TGATATTTAAGATGGATCTACCTCTCCTT
>8 dna:chromosome chromosome:RGSC3.4:8:1:129041809:1 57722411 ID2102 U -
AGTGTCAACTTGATATTTAAGATGGATCT
>8 dna:chromosome chromosome:RGSC3.4:8:1:129041809:1 57722421 ID23325 U -
TCAAGGAAACAGTGTCAACTTGATATTTA
>8 dna:chromosome chromosome:RGSC3.4:8:1:129041809:1 57722565 ID32724 U -
TGAAAGCCTGAAGATCTGTCCTCTAC
>8 dna:chromosome chromosome:RGSC3.4:8:1:129041809:1 57722565 ID34139 U -
TGAATGAAAGCCTGAAGATCTGTCCTCTAC
>8 dna:chromosome chromosome:RGSC3.4:8:1:129041809:1 57722572 ID44771 U -
TGCTTACTGAATGAAAGCCTGAAGATCTGT
>8 dna:chromosome chromosome:RGSC3.4:8:1:129041809:1 57722716 ID1940 U -
AGGGTGTTGTGACTTGCAAACAGTTCATCA
>8 dna:chromosome chromosome:RGSC3.4:8:1:129041809:1 57722753 ID48793 U -
TGGGAGATGTTCTCTTGGAAGGCACCAGA
>8 dna:chromosome chromosome:RGSC3.4:8:1:129041809:1 57722829 ID43927 U -
TGCTAGGTTAGCTAGGAGGAGGGAGAC
>8 dna:chromosome chromosome:RGSC3.4:8:1:129041809:1 57722839 ID17238 U -
TAGACAGCCAACTCTGCTAGGTTAGCTAGGA
>8 dna:chromosome chromosome:RGSC3.4:8:1:129041809:1 57722941 ID48316 U -
TGGGAAAGGAAGTCAAGACTTTCCAGGAGC
>8 dna:chromosome chromosome:RGSC3.4:8:1:129041809:1 57722973 ID16189 U -
TACTGTAATGGTTTCATGGGGATCACCAGT
>8 dna:chromosome chromosome:RGSC3.4:8:1:129041809:1 57722973 ID51973 U -
TGTAATGGTTTCATGGGGATCACCAGT
>8 dna:chromosome chromosome:RGSC3.4:8:1:129041809:1 57722988 ID56854 U -
TTAGAATTTCAAAGTTACTGTAATGGTTTC
>8 dna:chromosome chromosome:RGSC3.4:8:1:129041809:1 57723034 ID7020 U -
GAGGACATGTAAATCAAGTCAGAAGGGTCA
>8 dna:chromosome chromosome:RGSC3.4:8:1:129041809:1 57723117 ID10881 U -
TAAATGTGCTTATCCAAGTAGGACTCTTCCTT
>8 dna:chromosome chromosome:RGSC3.4:8:1:129041809:1 57723130 ID56946 U -
TTAGATTTTGTAAATGTGCTTATCCAAGT
>8 dna:chromosome chromosome:RGSC3.4:8:1:129041809:1 57723131 ID60951 U -
TTGTAAATGTGCTTATCCAAG
>8 dna:chromosome chromosome:RGSC3.4:8:1:129041809:1 57723134 ID3135 U -
CAAAGTTTAGATTTTGTAAATGTGCTTATCC
>8 dna:chromosome chromosome:RGSC3.4:8:1:129041809:1 57723137 ID3335 U -
CACAAAGTTTAGATTTTGTAAATGTGCTTA
>8 dna:chromosome chromosome:RGSC3.4:8:1:129041809:1 57723142 ID50608 U -
TGGTCCACAAAGTTTAGATTTTGTAAATGT
>8 dna:chromosome chromosome:RGSC3.4:8:1:129041809:1 57723144 ID8823 U -
GGTCCACAAAGTTTAGATTTTGTAAAT
>8 dna:chromosome chromosome:RGSC3.4:8:1:129041809:1 57723180 ID44654 U -
TGCTGTCTGTCTGGGTGGAATTGGGGT
>8 dna:chromosome chromosome:RGSC3.4:8:1:129041809:1 57723274 ID13457 U -
TAATTTCTGAGAAAGCAATGGAAGGGGCACA
>8 dna:chromosome chromosome:RGSC3.4:8:1:129041809:1 57723275 ID13456 U -
TAATTTCTGAGAAAGCAATGGAAGGGGCAC
>8 dna:chromosome chromosome:RGSC3.4:8:1:129041809:1 57723278 ID13455 U -
TAATTTCTGAGAAAGCAATGGAAGGGG
>8 dna:chromosome chromosome:RGSC3.4:8:1:129041809:1 57723279 ID13454 U -
TAATTTCTGAGAAAGCAATGGAAGGG
>8 dna:chromosome chromosome:RGSC3.4:8:1:129041809:1 57723283 ID3682 U -
CAGACTAATTTCTGAGAAAGCAATGGA
>8 dna:chromosome chromosome:RGSC3.4:8:1:129041809:1 57723319 ID2669 U -
ATGGCCCTAGTCACTGGGGATAGC
>8 dna:chromosome chromosome:RGSC3.4:8:1:129041809:1 57723319 ID21212 U -
TATCAAGAATGGCCCTAGTCACTGGGGATAGC
>8 dna:chromosome chromosome:RGSC3.4:8:1:129041809:1 57723335 ID10871 U -
TAAATGGTTGAGCTTATCAAGAATGGCCCT
>8 dna:chromosome chromosome:RGSC3.4:8:1:129041809:1 57723335 ID56415 U -
TTAAATGGTTGAGCTTATCAAGAATGGCCCT
>8 dna:chromosome chromosome:RGSC3.4:8:1:129041809:1 57723336 ID56414 U -
TTAAATGGTTGAGCTTATCAAGAATGGCCC
>8 dna:chromosome chromosome:RGSC3.4:8:1:129041809:1 57723337 ID10870 U -
TAAATGGTTGAGCTTATCAAGAATGGCC
>8 dna:chromosome chromosome:RGSC3.4:8:1:129041809:1 57723337 ID56413 U -
TTAAATGGTTGAGCTTATCAAGAATGGCC
>8 dna:chromosome chromosome:RGSC3.4:8:1:129041809:1 57723337 ID61384 U -
TTTAAATGGTTGAGCTTATCAAGAATGGCC
>8 dna:chromosome chromosome:RGSC3.4:8:1:129041809:1 57723338 ID8891 U -
GGTTGAGCTTATCAAGAATGGC
>8 dna:chromosome chromosome:RGSC3.4:8:1:129041809:1 57723338 ID56412 U -
TTAAATGGTTGAGCTTATCAAGAATGGC
>8 dna:chromosome chromosome:RGSC3.4:8:1:129041809:1 57723338 ID61383 U -
TTTAAATGGTTGAGCTTATCAAGAATGGC
>8 dna:chromosome chromosome:RGSC3.4:8:1:129041809:1 57723338 ID62317 U -
TTTTAAATGGTTGAGCTTATCAAGAATGGC
>8 dna:chromosome chromosome:RGSC3.4:8:1:129041809:1 57723340 ID62316 U -
TTTTAAATGGTTGAGCTTATCAAGAATG
>8 dna:chromosome chromosome:RGSC3.4:8:1:129041809:1 57723344 ID61382 U -
TTTAAATGGTTGAGCTTATCAAG
>8 dna:chromosome chromosome:RGSC3.4:8:1:129041809:1 57723344 ID62620 U -
TTTTTAAATGGTTGAGCTTATCAAG
>8 dna:chromosome chromosome:RGSC3.4:8:1:129041809:1 57723350 ID52372 U -
TGTCAAACTTTTTAAATGGTTGAGCTT
>8 dna:chromosome chromosome:RGSC3.4:8:1:129041809:1 57723360 ID56933 U -
TTAGATGCTGTCAAACTTTTTAAAT
>8 dna:chromosome chromosome:RGSC3.4:8:1:129041809:1 57723376 ID2157 U -
ATAAAAGGTGCAGCACACTTAGATGCT
>8 dna:chromosome chromosome:RGSC3.4:8:1:129041809:1 57723377 ID48892 U -
TGGGATAAAAGGTGCAGCACACTTAGATGC
>8 dna:chromosome chromosome:RGSC3.4:8:1:129041809:1 57723378 ID48890 U -
TGGGATAAAAGGTGCAGCACACTTAGATG
>8 dna:chromosome chromosome:RGSC3.4:8:1:129041809:1 57723379 ID48889 U -
TGGGATAAAAGGTGCAGCACACTTAGAT
>8 dna:chromosome chromosome:RGSC3.4:8:1:129041809:1 57723381 ID48888 U -
TGGGATAAAAGGTGCAGCACACTTAG
>8 dna:chromosome chromosome:RGSC3.4:8:1:129041809:1 57723385 ID48887 U -
TGGGATAAAAGGTGCAGCACAC
>8 dna:chromosome chromosome:RGSC3.4:8:1:129041809:1 57723424 ID47806 U -
TGGCCTCAACCTCACGGCGATCTGGCTTC
>8 dna:chromosome chromosome:RGSC3.4:8:1:129041809:1 57723453 ID47819 U -
TGGCCTCGAACACACTCTGTCGACCAGGC
>8 dna:chromosome chromosome:RGSC3.4:8:1:129041809:1 57723472 ID23825 U -
TCACCATGTAGCCTGTGGCTGGCCTCGAA
>8 dna:chromosome chromosome:RGSC3.4:8:1:129041809:1 57723530 ID15557 U -
TACGTGCAGAGGAAATTGGTTTTGTCTAT
>8 dna:chromosome chromosome:RGSC3.4:8:1:129041809:1 57723536 ID588 U -
AATACGTGCAGAGGAAATTGGTTTT
>8 dna:chromosome chromosome:RGSC3.4:8:1:129041809:1 57723536 ID9742 U -
TAAAAATACGTGCAGAGGAAATTGGTTTT
>8 dna:chromosome chromosome:RGSC3.4:8:1:129041809:1 57723537 ID2220 U -
ATACGTGCAGAGGAAATTGGTTT
>8 dna:chromosome chromosome:RGSC3.4:8:1:129041809:1 57723539 ID15556 U -
TACGTGCAGAGGAAATTGGT
>8 dna:chromosome chromosome:RGSC3.4:8:1:129041809:1 57723539 ID22165 U -
TATTAAAAATACGTGCAGAGGAAATTGGT
>8 dna:chromosome chromosome:RGSC3.4:8:1:129041809:1 57723582 ID62275 U -
TTTGTTGTGCGGTGGTTTTTAAATATCACC
>8 dna:chromosome chromosome:RGSC3.4:8:1:129041809:1 57723588 ID55068 U -
TGTTCTTTTGTTGTGCGGTGGTTTTTAAAT
>8 dna:chromosome chromosome:RGSC3.4:8:1:129041809:1 57723594 ID32107 U -
TCTTTGTTCTTTTGTTGTGCGGTGGTTT
>8 dna:chromosome chromosome:RGSC3.4:8:1:129041809:1 57723599 ID35499 U -
TGACCTTTCTTTGTTCTTTTGTTGTGCGGT
>8 dna:chromosome chromosome:RGSC3.4:8:1:129041809:1 57723600 ID35498 U -
TGACCTTTCTTTGTTCTTTTGTTGTGCGG
>8 dna:chromosome chromosome:RGSC3.4:8:1:129041809:1 57723620 ID55473 U -
TGTTTGTTACTGCAGGCTCTTGACCTTTC
>8 dna:chromosome chromosome:RGSC3.4:8:1:129041809:1 57723626 ID2808 U -
ATGTTTGTTACTGCAGGCTCTTGA
>8 dna:chromosome chromosome:RGSC3.4:8:1:129041809:1 57723673 ID27655 U -
TCCTAAAAGCAGCAGTTTGGATTTGGTGA
>8 dna:chromosome chromosome:RGSC3.4:8:1:129041809:1 57723692 ID5813 U -
CTTACAGAAAACTCCTAAAAGC
>8 dna:chromosome chromosome:RGSC3.4:8:1:129041809:1 57723692 ID20707 U -
TATAAAACACTTACAGAAAACTCCTAAAAGC
>8 dna:chromosome chromosome:RGSC3.4:8:1:129041809:1 57723901 ID38237 U -
TGAGTGTTCAGATGGAGTCTTTACTTCAGA
>8 dna:chromosome chromosome:RGSC3.4:8:1:129041809:1 57723904 ID38236 U -
TGAGTGTTCAGATGGAGTCTTTACTTC
>8 dna:chromosome chromosome:RGSC3.4:8:1:129041809:1 57723904 ID54927 U -
TGTTCAGATGGAGTCTTTACTTC
>8 dna:chromosome chromosome:RGSC3.4:8:1:129041809:1 57723928 ID24457 U -
TCAGCTCTAGCTTGGAGGACAGCTCCATGA
>8 dna:chromosome chromosome:RGSC3.4:8:1:129041809:1 57724018 ID12513 U -
TAAGTACAGTTTCATGAGTAGAGGTCTCAA
>8 dna:chromosome chromosome:RGSC3.4:8:1:129041809:1 57724048 ID53663 U -
TGTGATAGAGCAGAGAGAGGAAGACAAA
>8 dna:chromosome chromosome:RGSC3.4:8:1:129041809:1 57724072 ID14163 U -
TACAGACAGTAGCCCAGATAGTACACCTGTG
>8 dna:chromosome chromosome:RGSC3.4:8:1:129041809:1 57724079 ID9413 U -
GTGTACAGACAGTAGCCCAGATAGTAC
>8 dna:chromosome chromosome:RGSC3.4:8:1:129041809:1 57724122 ID37509 U -
TGAGCTTGTCATTGGGTTAGCTCTCCGTGT
>8 dna:chromosome chromosome:RGSC3.4:8:1:129041809:1 57724162 ID18502 U -
TAGCTAAAGGGGTTCCAGTTGGAGGGATA
>8 dna:chromosome chromosome:RGSC3.4:8:1:129041809:1 57724163 ID18501 U -
TAGCTAAAGGGGTTCCAGTTGGAGGGAT
>8 dna:chromosome chromosome:RGSC3.4:8:1:129041809:1 57724217 ID48753 U -
TGGGAGAAGTGGTCAGGCCTCACGAAGGA
>8 dna:chromosome chromosome:RGSC3.4:8:1:129041809:1 57724219 ID48752 U -
TGGGAGAAGTGGTCAGGCCTCACGAAG
>8 dna:chromosome chromosome:RGSC3.4:8:1:129041809:1 57724228 ID22903 U -
TCAAAAGAACATGGGAGAAGTGGTCAGGC
>8 dna:chromosome chromosome:RGSC3.4:8:1:129041809:1 57724271 ID723 U -
ACAAACAAACAAACAGAAAAACGAAGACAAAC
>8 dna:chromosome chromosome:RGSC3.4:8:1:129041809:1 57724285 ID42975 U -
TGCCTCAAACAGACAAACAAACAAACAGAA
>8 dna:chromosome chromosome:RGSC3.4:8:1:129041809:1 57724286 ID42974 U -
TGCCTCAAACAGACAAACAAACAAACAGA
>8 dna:chromosome chromosome:RGSC3.4:8:1:129041809:1 57724288 ID42973 U -
TGCCTCAAACAGACAAACAAACAAACA
>8 dna:chromosome chromosome:RGSC3.4:8:1:129041809:1 57724300 ID14464 U -
TACATAGTGAAATCCTGCCTCAAACAGACA
>8 dna:chromosome chromosome:RGSC3.4:8:1:129041809:1 57724301 ID2053 U -
AGTGAAATCCTGCCTCAAACAGAC
>8 dna:chromosome chromosome:RGSC3.4:8:1:129041809:1 57724310 ID20512 U -
TAGTTAGGGCTACATAGTGAAATCCTGCCT
>8 dna:chromosome chromosome:RGSC3.4:8:1:129041809:1 57724373 ID16558 U -
TAGAAAAAGAATTGCTGCATGGTTGCTGCC
>8 dna:chromosome chromosome:RGSC3.4:8:1:129041809:1 57724374 ID347 U -
AAGAATTGCTGCATGGTTGCTGC
>8 dna:chromosome chromosome:RGSC3.4:8:1:129041809:1 57724375 ID8959 U -
GTAGAAAAAGAATTGCTGCATGGTTGCTG
>8 dna:chromosome chromosome:RGSC3.4:8:1:129041809:1 57724375 ID16557 U -
TAGAAAAAGAATTGCTGCATGGTTGCTG
>8 dna:chromosome chromosome:RGSC3.4:8:1:129041809:1 57724377 ID19635 U -
TAGGTAGAAAAAGAATTGCTGCATGGTTGC
>8 dna:chromosome chromosome:RGSC3.4:8:1:129041809:1 57724380 ID50398 U -
TGGTAGGTAGAAAAAGAATTGCTGCATGGT
>8 dna:chromosome chromosome:RGSC3.4:8:1:129041809:1 57724385 ID31221 U -
TCTGGTAGGTAGAAAAAGAATTGCTGC
>8 dna:chromosome chromosome:RGSC3.4:8:1:129041809:1 57724510 ID29764 U -
TCTACACCGGGGTATGAAAATGTAGACCTA
>8 dna:chromosome chromosome:RGSC3.4:8:1:129041809:1 57724526 ID34855 U -
TGACAGAAGATCTACACCGGGGTA
>8 dna:chromosome chromosome:RGSC3.4:8:1:129041809:1 57724528 ID34854 U -
TGACAGAAGATCTACACCGGGG
>8 dna:chromosome chromosome:RGSC3.4:8:1:129041809:1 57724540 ID30686 U -
TCTGAAGGTTGAAAGCGGTCTGACAGAAGA
>8 dna:chromosome chromosome:RGSC3.4:8:1:129041809:1 57724541 ID30685 U -
TCTGAAGGTTGAAAGCGGTCTGACAGAAG
>8 dna:chromosome chromosome:RGSC3.4:8:1:129041809:1 57724542 ID59021 U -
TTCTGAAGGTTGAAAGCGGTCTGACAGAA
>8 dna:chromosome chromosome:RGSC3.4:8:1:129041809:1 57724543 ID30683 U -
TCTGAAGGTTGAAAGCGGTCTGACAGA
>8 dna:chromosome chromosome:RGSC3.4:8:1:129041809:1 57724543 ID59020 U -
TTCTGAAGGTTGAAAGCGGTCTGACAGA
>8 dna:chromosome chromosome:RGSC3.4:8:1:129041809:1 57724550 ID45585 U -
TGGAACACATTCTGAAGGTTGAAAGCGGTC
>8 dna:chromosome chromosome:RGSC3.4:8:1:129041809:1 57724551 ID45584 U -
TGGAACACATTCTGAAGGTTGAAAGCGGT
>8 dna:chromosome chromosome:RGSC3.4:8:1:129041809:1 57724554 ID22832 U -
TATTTTGGAACACATTCTGAAGGTTGAAAGC
>8 dna:chromosome chromosome:RGSC3.4:8:1:129041809:1 57724554 ID62567 U -
TTTTGGAACACATTCTGAAGGTTGAAAGC
>8 dna:chromosome chromosome:RGSC3.4:8:1:129041809:1 57724573 ID12519 U -
TAAGTAGATACTAAAAAAATATTTTGGAACA
>8 dna:chromosome chromosome:RGSC3.4:8:1:129041809:1 57724586 ID50981 U -
TGGTGAGGTTTTTAAGTAGATACTAAAAAA
>8 dna:chromosome chromosome:RGSC3.4:8:1:129041809:1 57724588 ID13192 U -
TAATGGTGAGGTTTTTAAGTAGATACTAAAA
>8 dna:chromosome chromosome:RGSC3.4:8:1:129041809:1 57724589 ID13191 U -
TAATGGTGAGGTTTTTAAGTAGATACTAAA
>8 dna:chromosome chromosome:RGSC3.4:8:1:129041809:1 57724590 ID13190 U -
TAATGGTGAGGTTTTTAAGTAGATACTAA
>8 dna:chromosome chromosome:RGSC3.4:8:1:129041809:1 57724591 ID56545 U -
TTAATGGTGAGGTTTTTAAGTAGATACTA
>8 dna:chromosome chromosome:RGSC3.4:8:1:129041809:1 57724592 ID61459 U -
TTTAATGGTGAGGTTTTTAAGTAGATACT
>8 dna:chromosome chromosome:RGSC3.4:8:1:129041809:1 57724605 ID11828 U -
TAAGAATCAAGCCCAGTTTAATGGTGAGGTTT
>8 dna:chromosome chromosome:RGSC3.4:8:1:129041809:1 57724606 ID6380 U -
GAATCAAGCCCAGTTTAATGGTGAGGTT
>8 dna:chromosome chromosome:RGSC3.4:8:1:129041809:1 57724634 ID13278 U -
TAATTAACTTGGGGACTTGTGTTATTTAA
>8 dna:chromosome chromosome:RGSC3.4:8:1:129041809:1 57724635 ID11701 U -
TAACTTGGGGACTTGTGTTATTTA
>8 dna:chromosome chromosome:RGSC3.4:8:1:129041809:1 57724635 ID13277 U -
TAATTAACTTGGGGACTTGTGTTATTTA
>8 dna:chromosome chromosome:RGSC3.4:8:1:129041809:1 57724638 ID52892 U -
TGTCTAATTAACTTGGGGACTTGTGTTAT
>8 dna:chromosome chromosome:RGSC3.4:8:1:129041809:1 57724639 ID52891 U -
TGTCTAATTAACTTGGGGACTTGTGTTA
>8 dna:chromosome chromosome:RGSC3.4:8:1:129041809:1 57724640 ID52890 U -
TGTCTAATTAACTTGGGGACTTGTGTT
>8 dna:chromosome chromosome:RGSC3.4:8:1:129041809:1 57724641 ID52889 U -
TGTCTAATTAACTTGGGGACTTGTGT
>8 dna:chromosome chromosome:RGSC3.4:8:1:129041809:1 57724646 ID35532 U -
TGACGCTTGTGTCTAATTAACTTGGGGACT
>8 dna:chromosome chromosome:RGSC3.4:8:1:129041809:1 57724647 ID35531 U -
TGACGCTTGTGTCTAATTAACTTGGGGAC
>8 dna:chromosome chromosome:RGSC3.4:8:1:129041809:1 57724648 ID35530 U -
TGACGCTTGTGTCTAATTAACTTGGGGA
>8 dna:chromosome chromosome:RGSC3.4:8:1:129041809:1 57724649 ID35529 U -
TGACGCTTGTGTCTAATTAACTTGGGG
>8 dna:chromosome chromosome:RGSC3.4:8:1:129041809:1 57724685 ID11904 U -
TAAGACATGGTCCTTGTCTTGAAGAAGCTC
>8 dna:chromosome chromosome:RGSC3.4:8:1:129041809:1 57724686 ID11903 U -
TAAGACATGGTCCTTGTCTTGAAGAAGCT
>8 dna:chromosome chromosome:RGSC3.4:8:1:129041809:1 57724687 ID11902 U -
TAAGACATGGTCCTTGTCTTGAAGAAGC
>8 dna:chromosome chromosome:RGSC3.4:8:1:129041809:1 57724688 ID11901 U -
TAAGACATGGTCCTTGTCTTGAAGAAG
>8 dna:chromosome chromosome:RGSC3.4:8:1:129041809:1 57724689 ID11900 U -
TAAGACATGGTCCTTGTCTTGAAGAA
>8 dna:chromosome chromosome:RGSC3.4:8:1:129041809:1 57724764 ID61930 U -
TTTGAAGAACAGAGGGTGACA
>8 dna:chromosome chromosome:RGSC3.4:8:1:129041809:1 57724765 ID1429 U -
AGAGATTTGAAGAACAGAGGGTGAC
>8 dna:chromosome chromosome:RGSC3.4:8:1:129041809:1 57724830 ID12885 U -
TAATATTGATGACCTGGCATGTTGGTATTC
>8 dna:chromosome chromosome:RGSC3.4:8:1:129041809:1 57724834 ID12884 U -
TAATATTGATGACCTGGCATGTTGGT
>8 dna:chromosome chromosome:RGSC3.4:8:1:129041809:1 57724836 ID17914 U -
TAGATTTAATATTGATGACCTGGCATGTTG
>8 dna:chromosome chromosome:RGSC3.4:8:1:129041809:1 57724838 ID17913 U -
TAGATTTAATATTGATGACCTGGCATGT
>8 dna:chromosome chromosome:RGSC3.4:8:1:129041809:1 57724841 ID52231 U -
TGTATAGATTTAATATTGATGACCTGGCA
>8 dna:chromosome chromosome:RGSC3.4:8:1:129041809:1 57724867 ID50561 U -
TGGTCACTTTGTGTGTTGACACCATTGT
>8 dna:chromosome chromosome:RGSC3.4:8:1:129041809:1 57724907 ID7572 U -
GCCAAACACCTGAGCTGTGAAGTCATCAGC
>8 dna:chromosome chromosome:RGSC3.4:8:1:129041809:1 57724909 ID41787 U -
TGCCAAACACCTGAGCTGTGAAGTCATCA
>8 dna:chromosome chromosome:RGSC3.4:8:1:129041809:1 57724910 ID41786 U -
TGCCAAACACCTGAGCTGTGAAGTCATC
>8 dna:chromosome chromosome:RGSC3.4:8:1:129041809:1 57724911 ID41785 U -
TGCCAAACACCTGAGCTGTGAAGTCAT
>8 dna:chromosome chromosome:RGSC3.4:8:1:129041809:1 57724913 ID41784 U -
TGCCAAACACCTGAGCTGTGAAGTC
>8 dna:chromosome chromosome:RGSC3.4:8:1:129041809:1 57724914 ID35664 U -
TGACTATGCCAAACACCTGAGCTGTGAAGT
>8 dna:chromosome chromosome:RGSC3.4:8:1:129041809:1 57724915 ID35663 U -
TGACTATGCCAAACACCTGAGCTGTGAAG
>8 dna:chromosome chromosome:RGSC3.4:8:1:129041809:1 57724922 ID39269 U -
TGATGACTATGCCAAACACCTGAGC
>8 dna:chromosome chromosome:RGSC3.4:8:1:129041809:1 57724923 ID39268 U -
TGATGACTATGCCAAACACCTGAG
>8 dna:chromosome chromosome:RGSC3.4:8:1:129041809:1 57725018 ID62549 U -
TTTTGAGTCTGGCACTCTC
>8 dna:chromosome chromosome:RGSC3.4:8:1:129041809:1 57725035 ID27838 U -
TCCTACAGACGGTTTTAATTCCCTTGTTT
>8 dna:chromosome chromosome:RGSC3.4:8:1:129041809:1 57725051 ID60420 U -
TTGGAGCAAGTTTCCTTCCTACAGACGGT
>8 dna:chromosome chromosome:RGSC3.4:8:1:129041809:1 57725052 ID46561 U -
TGGAGCAAGTTTCCTTCCTACAGACGG
>8 dna:chromosome chromosome:RGSC3.4:8:1:129041809:1 57725054 ID55202 U -
TGTTGGAGCAAGTTTCCTTCCTACAGAC
>8 dna:chromosome chromosome:RGSC3.4:8:1:129041809:1 57725055 ID28817 U -
TCCTGTTGGAGCAAGTTTCCTTCCTACAGA
>8 dna:chromosome chromosome:RGSC3.4:8:1:129041809:1 57725061 ID1179 U -
ACTGCCTTCCTGTTGGAGCAAGTTTCCTTCC
>8 dna:chromosome chromosome:RGSC3.4:8:1:129041809:1 57725081 ID45456 U -
TGGAAAGGGTGCTATCAGACTGCCTTCCT
>8 dna:chromosome chromosome:RGSC3.4:8:1:129041809:1 57725100 ID23710 U -
TCACAGATGTGACTGTGGAAAGGGT
>8 dna:chromosome chromosome:RGSC3.4:8:1:129041809:1 57725119 ID60023 U -
TTGCAGAGCCACAACCCATATCACAG
>8 dna:chromosome chromosome:RGSC3.4:8:1:129041809:1 57725126 ID55414 U -
TGTTTGAATTGCAGAGCCACAACCCAT
>8 dna:chromosome chromosome:RGSC3.4:8:1:129041809:1 57725127 ID43563 U -
TGCGTGTTTGAATTGCAGAGCCACAACCCA
>8 dna:chromosome chromosome:RGSC3.4:8:1:129041809:1 57725127 ID61972 U -
TTTGAATTGCAGAGCCACAACCCA
>8 dna:chromosome chromosome:RGSC3.4:8:1:129041809:1 57725128 ID43562 U -
TGCGTGTTTGAATTGCAGAGCCACAACCC
>8 dna:chromosome chromosome:RGSC3.4:8:1:129041809:1 57725128 ID59701 U -
TTGAATTGCAGAGCCACAACCC
>8 dna:chromosome chromosome:RGSC3.4:8:1:129041809:1 57725129 ID43561 U -
TGCGTGTTTGAATTGCAGAGCCACAACC
>8 dna:chromosome chromosome:RGSC3.4:8:1:129041809:1 57725129 ID61971 U -
TTTGAATTGCAGAGCCACAACC
>8 dna:chromosome chromosome:RGSC3.4:8:1:129041809:1 57725130 ID43560 U -
TGCGTGTTTGAATTGCAGAGCCACAAC
>8 dna:chromosome chromosome:RGSC3.4:8:1:129041809:1 57725131 ID43559 U -
TGCGTGTTTGAATTGCAGAGCCACAA
>8 dna:chromosome chromosome:RGSC3.4:8:1:129041809:1 57725132 ID43558 U -
TGCGTGTTTGAATTGCAGAGCCACA
>8 dna:chromosome chromosome:RGSC3.4:8:1:129041809:1 57725168 ID2714 U -
ATGTAATCTGCAGAAGAGAAAT
>8 dna:chromosome chromosome:RGSC3.4:8:1:129041809:1 57725169 ID57978 U -
TTCATTTATGTAATCTGCAGAAGAGAAA
>8 dna:chromosome chromosome:RGSC3.4:8:1:129041809:1 57725313 ID24790 U -
TCATATAAAAATGAAGGCAGTGGTGTCC
>8 dna:chromosome chromosome:RGSC3.4:8:1:129041809:1 57725314 ID24789 U -
TCATATAAAAATGAAGGCAGTGGTGTC
>8 dna:chromosome chromosome:RGSC3.4:8:1:129041809:1 57725339 ID61108 U -
TTGTCTGTTGAACATAAATGTGGGGCATC
>8 dna:chromosome chromosome:RGSC3.4:8:1:129041809:1 57725465 ID19379 U -
TAGGCCATTACCCGGGTTTTAAAGACAGG
>8 dna:chromosome chromosome:RGSC3.4:8:1:129041809:1 57725506 ID52285 U -
TGTATGATAACAATTGTAATTCCTTTGAGA
>8 dna:chromosome chromosome:RGSC3.4:8:1:129041809:1 57725513 ID61780 U -
TTTCCTCTGTATGATAACAATTGTAATTCC
>8 dna:chromosome chromosome:RGSC3.4:8:1:129041809:1 57725554 ID17083 U -
TAGAATCCAGTTCTCTTGGCTCGGCGCAGT
>8 dna:chromosome chromosome:RGSC3.4:8:1:129041809:1 57725557 ID17082 U -
TAGAATCCAGTTCTCTTGGCTCGGCGC
>8 dna:chromosome chromosome:RGSC3.4:8:1:129041809:1 57725595 ID38258 U -
TGAGTTAATGGTTCTCACGCCTTGGATTA
>8 dna:chromosome chromosome:RGSC3.4:8:1:129041809:1 57725596 ID38257 U -
TGAGTTAATGGTTCTCACGCCTTGGATT
>8 dna:chromosome chromosome:RGSC3.4:8:1:129041809:1 57725598 ID38256 U -
TGAGTTAATGGTTCTCACGCCTTGGA
>8 dna:chromosome chromosome:RGSC3.4:8:1:129041809:1 57725603 ID36091 U -
TGAGAAAACTGAGTTAATGGTTCTCACGCC
>8 dna:chromosome chromosome:RGSC3.4:8:1:129041809:1 57725604 ID36090 U -
TGAGAAAACTGAGTTAATGGTTCTCACGC
>8 dna:chromosome chromosome:RGSC3.4:8:1:129041809:1 57725640 ID45570 U -
TGGAAATTGCATAATTTGGACTTCCTGTT
>8 dna:chromosome chromosome:RGSC3.4:8:1:129041809:1 57725641 ID60279 U -
TTGGAAATTGCATAATTTGGACTTCCTGT
>8 dna:chromosome chromosome:RGSC3.4:8:1:129041809:1 57725643 ID45569 U -
TGGAAATTGCATAATTTGGACTTCCT
>8 dna:chromosome chromosome:RGSC3.4:8:1:129041809:1 57725652 ID48823 U -
TGGGAGCTGACTTGGAAATTGCATAATTT
>8 dna:chromosome chromosome:RGSC3.4:8:1:129041809:1 57725656 ID48822 U -
TGGGAGCTGACTTGGAAATTGCATA
>8 dna:chromosome chromosome:RGSC3.4:8:1:129041809:1 57725674 ID20875 U -
TATAATATATCACTATGGATCCTGGGAGC
>8 dna:chromosome chromosome:RGSC3.4:8:1:129041809:1 57725680 ID34028 U -
TGAATATAATATATCACTATGGATCCT
>8 dna:chromosome chromosome:RGSC3.4:8:1:129041809:1 57725683 ID20206 U -
TAGTCCTTGAATATAATATATCACTATGGAT
>8 dna:chromosome chromosome:RGSC3.4:8:1:129041809:1 57725725 ID21494 U -
TATCTGACAATGCTGGGCAGAAGAGGACCGC
>8 dna:chromosome chromosome:RGSC3.4:8:1:129041809:1 57725725 ID30735 U -
TCTGACAATGCTGGGCAGAAGAGGACCGC
>8 dna:chromosome chromosome:RGSC3.4:8:1:129041809:1 57725726 ID30734 U -
TCTGACAATGCTGGGCAGAAGAGGACCG
>8 dna:chromosome chromosome:RGSC3.4:8:1:129041809:1 57725797 ID37341 U -
TGAGCCTTGCATGGCATGCGTACGTAACT
>8 dna:chromosome chromosome:RGSC3.4:8:1:129041809:1 57725797 ID53554 U -
TGTGAGCCTTGCATGGCATGCGTACGTAACT
>8 dna:chromosome chromosome:RGSC3.4:8:1:129041809:1 57725798 ID53553 U -
TGTGAGCCTTGCATGGCATGCGTACGTAAC
>8 dna:chromosome chromosome:RGSC3.4:8:1:129041809:1 57725800 ID53552 U -
TGTGAGCCTTGCATGGCATGCGTACGTA
>8 dna:chromosome chromosome:RGSC3.4:8:1:129041809:1 57725807 ID34788 U -
TGACACCCTGTGAGCCTTGCATGGCATGC
>8 dna:chromosome chromosome:RGSC3.4:8:1:129041809:1 57725820 ID43769 U -
TGCTACACGTGCGCTGACACCCTGTGAGCC
>8 dna:chromosome chromosome:RGSC3.4:8:1:129041809:1 57725821 ID2616 U -
ATGCTACACGTGCGCTGACACCCTGTGAGC
>8 dna:chromosome chromosome:RGSC3.4:8:1:129041809:1 57725821 ID43768 U -
TGCTACACGTGCGCTGACACCCTGTGAGC
>8 dna:chromosome chromosome:RGSC3.4:8:1:129041809:1 57725836 ID51083 U -
TGGTGCTATGACACATATGCTACACGTGCGC
>8 dna:chromosome chromosome:RGSC3.4:8:1:129041809:1 57725838 ID9382 U -
GTGGTGCTATGACACATATGCTACACGTGC
>8 dna:chromosome chromosome:RGSC3.4:8:1:129041809:1 57725838 ID51082 U -
TGGTGCTATGACACATATGCTACACGTGC
>8 dna:chromosome chromosome:RGSC3.4:8:1:129041809:1 57725839 ID54216 U -
TGTGGTGCTATGACACATATGCTACACGTG
>8 dna:chromosome chromosome:RGSC3.4:8:1:129041809:1 57725840 ID51081 U -
TGGTGCTATGACACATATGCTACACGT
>8 dna:chromosome chromosome:RGSC3.4:8:1:129041809:1 57725846 ID7797 U -
GCCTGGTGTGTGGTGCTATGACACATATGCT
>8 dna:chromosome chromosome:RGSC3.4:8:1:129041809:1 57725847 ID7796 U -
GCCTGGTGTGTGGTGCTATGACACATATGC
>8 dna:chromosome chromosome:RGSC3.4:8:1:129041809:1 57725848 ID7794 U -
GCCTGGTGTGTGGTGCTATGACACATATG
>8 dna:chromosome chromosome:RGSC3.4:8:1:129041809:1 57725849 ID7793 U -
GCCTGGTGTGTGGTGCTATGACACATAT
>8 dna:chromosome chromosome:RGSC3.4:8:1:129041809:1 57725850 ID7791 U -
GCCTGGTGTGTGGTGCTATGACACATA
>8 dna:chromosome chromosome:RGSC3.4:8:1:129041809:1 57725866 ID58303 U -
TTCCCTCCTTGTGTTCCTGCCTGGTGTGT
>8 dna:chromosome chromosome:RGSC3.4:8:1:129041809:1 57725881 ID39324 U -
TGATGATAGACGCTCTTCCCTCCTTGTGT
>8 dna:chromosome chromosome:RGSC3.4:8:1:129041809:1 57725883 ID30919 U -
TCTGATGATAGACGCTCTTCCCTCCTTGT
>8 dna:chromosome chromosome:RGSC3.4:8:1:129041809:1 57725883 ID38666 U -
TGATAGACGCTCTTCCCTCCTTGT
>8 dna:chromosome chromosome:RGSC3.4:8:1:129041809:1 57725895 ID48696 U -
TGGGACTCTTGTGTCTGATGATAGACGCTC
>8 dna:chromosome chromosome:RGSC3.4:8:1:129041809:1 57725896 ID48695 U -
TGGGACTCTTGTGTCTGATGATAGACGCT
>8 dna:chromosome chromosome:RGSC3.4:8:1:129041809:1 57725899 ID58483 U -
TTCCTGGGACTCTTGTGTCTGATGATAGAC
>8 dna:chromosome chromosome:RGSC3.4:8:1:129041809:1 57725900 ID58482 U -
TTCCTGGGACTCTTGTGTCTGATGATAGA
>8 dna:chromosome chromosome:RGSC3.4:8:1:129041809:1 57725907 ID58192 U -
TTCCAGTTTCCTGGGACTCTTGTGTCTGA
>8 dna:chromosome chromosome:RGSC3.4:8:1:129041809:1 57725910 ID44872 U -
TGCTTCCAGTTTCCTGGGACTCTTGTGTC
>8 dna:chromosome chromosome:RGSC3.4:8:1:129041809:1 57725958 ID61504 U -
TTTACTTTTGAATAAGAACCGTCCTTGTGC
>8 dna:chromosome chromosome:RGSC3.4:8:1:129041809:1 57725965 ID50307 U -
TGGTACTTTTTACTTTTGAATAAGAACCGTC
>8 dna:chromosome chromosome:RGSC3.4:8:1:129041809:1 57725966 ID50306 U -
TGGTACTTTTTACTTTTGAATAAGAACCGT
>8 dna:chromosome chromosome:RGSC3.4:8:1:129041809:1 57725968 ID50305 U -
TGGTACTTTTTACTTTTGAATAAGAACC
>8 dna:chromosome chromosome:RGSC3.4:8:1:129041809:1 57725972 ID44773 U -
TGCTTACTGGTACTTTTTACTTTTGAATAAG
>8 dna:chromosome chromosome:RGSC3.4:8:1:129041809:1 57725981 ID33717 U -
TGAAGCACTTGCTTACTGGTACTTTTTACTT
>8 dna:chromosome chromosome:RGSC3.4:8:1:129041809:1 57725991 ID18843 U -
TAGGAAGTCTGAAGCACTTGCTTACTGGTA
>8 dna:chromosome chromosome:RGSC3.4:8:1:129041809:1 57725992 ID18842 U -
TAGGAAGTCTGAAGCACTTGCTTACTGGT
>8 dna:chromosome chromosome:RGSC3.4:8:1:129041809:1 57726106 ID19075 U -
TAGGAGGGTGTCTAGGGGTTGCCAAAGGT
>8 dna:chromosome chromosome:RGSC3.4:8:1:129041809:1 57726116 ID26361 U -
TCCATCTCAGTAGGAGGGTGTCTAGGGGT
>8 dna:chromosome chromosome:RGSC3.4:8:1:129041809:1 57726120 ID26360 U -
TCCATCTCAGTAGGAGGGTGTCTAG
>8 dna:chromosome chromosome:RGSC3.4:8:1:129041809:1 57726121 ID29294 U -
TCGAATCCATCTCAGTAGGAGGGTGTCTA
>8 dna:chromosome chromosome:RGSC3.4:8:1:129041809:1 57726121 ID58590 U -
TTCGAATCCATCTCAGTAGGAGGGTGTCTA
>8 dna:chromosome chromosome:RGSC3.4:8:1:129041809:1 57726122 ID4414 U -
CCATCTCAGTAGGAGGGTGTCT
>8 dna:chromosome chromosome:RGSC3.4:8:1:129041809:1 57726122 ID58589 U -
TTCGAATCCATCTCAGTAGGAGGGTGTCT
>8 dna:chromosome chromosome:RGSC3.4:8:1:129041809:1 57726126 ID14826 U -
TACCACATTCGAATCCATCTCAGTAGGAGGGT
>8 dna:chromosome chromosome:RGSC3.4:8:1:129041809:1 57726128 ID14825 U -
TACCACATTCGAATCCATCTCAGTAGGAGG
>8 dna:chromosome chromosome:RGSC3.4:8:1:129041809:1 57726133 ID57651 U -
TTCACCTACCACATTCGAATCCATCTCAGTA
>8 dna:chromosome chromosome:RGSC3.4:8:1:129041809:1 57726159 ID59618 U -
TTGAAGTGAATGCAGGTGAAGAACTTCAC
>8 dna:chromosome chromosome:RGSC3.4:8:1:129041809:1 57726162 ID25123 U -
TCATTGAAGTGAATGCAGGTGAAGAACTT
>8 dna:chromosome chromosome:RGSC3.4:8:1:129041809:1 57726164 ID38991 U -
TGATCATTGAAGTGAATGCAGGTGAAGAAC
>8 dna:chromosome chromosome:RGSC3.4:8:1:129041809:1 57726165 ID4200 U -
CATTGAAGTGAATGCAGGTGAAGAA
>8 dna:chromosome chromosome:RGSC3.4:8:1:129041809:1 57726165 ID38990 U -
TGATCATTGAAGTGAATGCAGGTGAAGAA
>8 dna:chromosome chromosome:RGSC3.4:8:1:129041809:1 57726166 ID38989 U -
TGATCATTGAAGTGAATGCAGGTGAAGA
>8 dna:chromosome chromosome:RGSC3.4:8:1:129041809:1 57726168 ID38988 U -
TGATCATTGAAGTGAATGCAGGTGAA
>8 dna:chromosome chromosome:RGSC3.4:8:1:129041809:1 57726169 ID47917 U -
TGGCGTGATCATTGAAGTGAATGCAGGTGA
>8 dna:chromosome chromosome:RGSC3.4:8:1:129041809:1 57726171 ID47916 U -
TGGCGTGATCATTGAAGTGAATGCAGGT
>8 dna:chromosome chromosome:RGSC3.4:8:1:129041809:1 57726172 ID47915 U -
TGGCGTGATCATTGAAGTGAATGCAGG
>8 dna:chromosome chromosome:RGSC3.4:8:1:129041809:1 57726174 ID47914 U -
TGGCGTGATCATTGAAGTGAATGCA
>8 dna:chromosome chromosome:RGSC3.4:8:1:129041809:1 57726179 ID46426 U -
TGGACTTGGCGTGATCATTGAAGTGA
>8 dna:chromosome chromosome:RGSC3.4:8:1:129041809:1 57726225 ID31027 U -
TCTGCAGTGTTGTACAGATTCCCAGTGGT
>8 dna:chromosome chromosome:RGSC3.4:8:1:129041809:1 57726227 ID6736 U -
GACTCTGCAGTGTTGTACAGATTCCCAGTG
>8 dna:chromosome chromosome:RGSC3.4:8:1:129041809:1 57726236 ID7486 U -
GCAGAAGAGACTCTGCAGTGTTGTACAGA
>8 dna:chromosome chromosome:RGSC3.4:8:1:129041809:1 57726260 ID48484 U -
TGGGAAGGATGATGGTTCATATGGGCAGA
>8 dna:chromosome chromosome:RGSC3.4:8:1:129041809:1 57726288 ID11980 U -
TAAGAGCCCTGTGGTTTTTCCTTCAGTCT
>8 dna:chromosome chromosome:RGSC3.4:8:1:129041809:1 57726290 ID370 U -
AAGAGCCCTGTGGTTTTTCCTTCAGT
>8 dna:chromosome chromosome:RGSC3.4:8:1:129041809:1 57726292 ID11979 M -
TAAGAGCCCTGTGGTTTTTCCTTCA
>8 dna:chromosome chromosome:RGSC3.4:8:1:129041809:1 57726300 ID51470 U -
TGGTTCGTGTAGGTGTAAGAGCCCTGTGGTTT
>8 dna:chromosome chromosome:RGSC3.4:8:1:129041809:1 57726302 ID51469 U -
TGGTTCGTGTAGGTGTAAGAGCCCTGTGGT
>8 dna:chromosome chromosome:RGSC3.4:8:1:129041809:1 57726318 ID44741 U -
TGCTTAAAGCCACAGATGGTTCGTGTAGGT
>8 dna:chromosome chromosome:RGSC3.4:8:1:129041809:1 57726319 ID44740 U -
TGCTTAAAGCCACAGATGGTTCGTGTAGG
>8 dna:chromosome chromosome:RGSC3.4:8:1:129041809:1 57726322 ID44739 U -
TGCTTAAAGCCACAGATGGTTCGTGT
>8 dna:chromosome chromosome:RGSC3.4:8:1:129041809:1 57726324 ID44738 U -
TGCTTAAAGCCACAGATGGTTCGT
>8 dna:chromosome chromosome:RGSC3.4:8:1:129041809:1 57726329 ID49392 U -
TGGGCGGTCTTGCTTAAAGCCACAGATGG
>8 dna:chromosome chromosome:RGSC3.4:8:1:129041809:1 57726462 ID32561 U -
TGAAACGGTTTCTGGGTGGCAGAAGGC
>8 dna:chromosome chromosome:RGSC3.4:8:1:129041809:1 57726491 ID51321 U -
TGGTGTTAGCAAGGTTCTCTCAAGAGCACCCT
>8 dna:chromosome chromosome:RGSC3.4:8:1:129041809:1 57726502 ID1840 U -
AGGATTTGGTGTTAGCAAGGTTCTCTC
>8 dna:chromosome chromosome:RGSC3.4:8:1:129041809:1 57726506 ID34522 U -
TGACAAAGGATTTGGTGTTAGCAAGGTTC
>8 dna:chromosome chromosome:RGSC3.4:8:1:129041809:1 57726507 ID34521 U -
TGACAAAGGATTTGGTGTTAGCAAGGTT
>8 dna:chromosome chromosome:RGSC3.4:8:1:129041809:1 57726508 ID34520 U -
TGACAAAGGATTTGGTGTTAGCAAGGT
>8 dna:chromosome chromosome:RGSC3.4:8:1:129041809:1 57726510 ID34519 U -
TGACAAAGGATTTGGTGTTAGCAAG
>8 dna:chromosome chromosome:RGSC3.4:8:1:129041809:1 57726511 ID42682 U -
TGCCCCTGACAAAGGATTTGGTGTTAGCAA
>8 dna:chromosome chromosome:RGSC3.4:8:1:129041809:1 57726517 ID57394 U -
TTCAAATGCCCCTGACAAAGGATTTGGTGT
>8 dna:chromosome chromosome:RGSC3.4:8:1:129041809:1 57726581 ID56837 U -
TTAGAAGATGGTGGTGTCCTGTCTCCTT
>8 dna:chromosome chromosome:RGSC3.4:8:1:129041809:1 57726583 ID3573 U -
CACTTAGAAGATGGTGGTGTCCTGTCTCC
>8 dna:chromosome chromosome:RGSC3.4:8:1:129041809:1 57726586 ID3572 U -
CACTTAGAAGATGGTGGTGTCCTGTC
>8 dna:chromosome chromosome:RGSC3.4:8:1:129041809:1 57726586 ID23683 U -
TCACACTTAGAAGATGGTGGTGTCCTGTC
>8 dna:chromosome chromosome:RGSC3.4:8:1:129041809:1 57726587 ID16920 U -
TAGAAGATGGTGGTGTCCTGT
>8 dna:chromosome chromosome:RGSC3.4:8:1:129041809:1 57726587 ID57613 U -
TTCACACTTAGAAGATGGTGGTGTCCTGT
>8 dna:chromosome chromosome:RGSC3.4:8:1:129041809:1 57726587 ID61666 U -
TTTCACACTTAGAAGATGGTGGTGTCCTGT
>8 dna:chromosome chromosome:RGSC3.4:8:1:129041809:1 57726588 ID61665 U -
TTTCACACTTAGAAGATGGTGGTGTCCTG
>8 dna:chromosome chromosome:RGSC3.4:8:1:129041809:1 57726590 ID61664 U -
TTTCACACTTAGAAGATGGTGGTGTCC
>8 dna:chromosome chromosome:RGSC3.4:8:1:129041809:1 57726591 ID3535 U -
CACTATTTCACACTTAGAAGATGGTGGTGTC
>8 dna:chromosome chromosome:RGSC3.4:8:1:129041809:1 57726597 ID9053 U -
GTCACTATTTCACACTTAGAAGATGGT
>8 dna:chromosome chromosome:RGSC3.4:8:1:129041809:1 57726597 ID37856 U -
TGAGGTCACTATTTCACACTTAGAAGATGGT
>8 dna:chromosome chromosome:RGSC3.4:8:1:129041809:1 57726598 ID37855 U -
TGAGGTCACTATTTCACACTTAGAAGATGG
>8 dna:chromosome chromosome:RGSC3.4:8:1:129041809:1 57726601 ID30856 U -
TCTGAGGTCACTATTTCACACTTAGAAGA
>8 dna:chromosome chromosome:RGSC3.4:8:1:129041809:1 57726601 ID37854 U -
TGAGGTCACTATTTCACACTTAGAAGA
>8 dna:chromosome chromosome:RGSC3.4:8:1:129041809:1 57726623 ID11492 U -
TAACGGAAAAAGCACGACTTTCTTCTGAGG
>8 dna:chromosome chromosome:RGSC3.4:8:1:129041809:1 57726631 ID45581 U -
TGGAACAATAACGGAAAAAGCACGACTTTC
>8 dna:chromosome chromosome:RGSC3.4:8:1:129041809:1 57726756 ID45599 U -
TGGAACATGACAGCTGAAGGCTTCTCCTGC
>8 dna:chromosome chromosome:RGSC3.4:8:1:129041809:1 57726772 ID48382 U -
TGGGAACCCTATCCCTGGAACATGACAGC
>8 dna:chromosome chromosome:RGSC3.4:8:1:129041809:1 57726851 ID39603 U -
TGATGTACGTCTCAAGTGTAGGACTCCC
>8 dna:chromosome chromosome:RGSC3.4:8:1:129041809:1 57726857 ID29055 U -
TCCTTGCCGTGATGTACGTCTCAAGTGTAGG
>8 dna:chromosome chromosome:RGSC3.4:8:1:129041809:1 57726859 ID29053 U -
TCCTTGCCGTGATGTACGTCTCAAGTGTA
>8 dna:chromosome chromosome:RGSC3.4:8:1:129041809:1 57726860 ID29052 U -
TCCTTGCCGTGATGTACGTCTCAAGTGT
>8 dna:chromosome chromosome:RGSC3.4:8:1:129041809:1 57726860 ID58549 U -
TTCCTTGCCGTGATGTACGTCTCAAGTGT
>8 dna:chromosome chromosome:RGSC3.4:8:1:129041809:1 57726862 ID58548 U -
TTCCTTGCCGTGATGTACGTCTCAAGT
>8 dna:chromosome chromosome:RGSC3.4:8:1:129041809:1 57726864 ID42559 U -
TGCCATTCCTTGCCGTGATGTACGTCTCAA
>8 dna:chromosome chromosome:RGSC3.4:8:1:129041809:1 57726868 ID55170 U -
TGTTGCCATTCCTTGCCGTGATGTACGTC
>8 dna:chromosome chromosome:RGSC3.4:8:1:129041809:1 57726869 ID55169 U -
TGTTGCCATTCCTTGCCGTGATGTACGT
>8 dna:chromosome chromosome:RGSC3.4:8:1:129041809:1 57726872 ID55168 U -
TGTTGCCATTCCTTGCCGTGATGTA
>8 dna:chromosome chromosome:RGSC3.4:8:1:129041809:1 57726921 ID21605 U -
TATGAACTGGAGGTGGACACTCAGTCAGGC
>8 dna:chromosome chromosome:RGSC3.4:8:1:129041809:1 57726931 ID24609 U -
TCAGTCTATGAACTGGAGGTGGACAC
>8 dna:chromosome chromosome:RGSC3.4:8:1:129041809:1 57726948 ID49514 U -
TGGGCTTTCAGGGGCTGCCTCAGTCTAT
>8 dna:chromosome chromosome:RGSC3.4:8:1:129041809:1 57726951 ID49513 U -
TGGGCTTTCAGGGGCTGCCTCAGTC
>8 dna:chromosome chromosome:RGSC3.4:8:1:129041809:1 57726982 ID3624 U -
CAGAAGAAATCCCTTTGGGAGGGATGC
>8 dna:chromosome chromosome:RGSC3.4:8:1:129041809:1 57726982 ID23650 U -
TCACACAGAAGAAATCCCTTTGGGAGGGATGC
>8 dna:chromosome chromosome:RGSC3.4:8:1:129041809:1 57727023 ID29886 U -
TCTAGGAACTGGGCTGGAGGTGGTGAGC
>8 dna:chromosome chromosome:RGSC3.4:8:1:129041809:1 57727037 ID19951 U -
TAGTAAAGAAAAGGCTCTAGGAACTGGGC
>8 dna:chromosome chromosome:RGSC3.4:8:1:129041809:1 57727038 ID19950 U -
TAGTAAAGAAAAGGCTCTAGGAACTGGG
>8 dna:chromosome chromosome:RGSC3.4:8:1:129041809:1 57727039 ID31575 U -
TCTTAGTAAAGAAAAGGCTCTAGGAACTGG
>8 dna:chromosome chromosome:RGSC3.4:8:1:129041809:1 57727044 ID19949 U -
TAGTAAAGAAAAGGCTCTAGGA
>8 dna:chromosome chromosome:RGSC3.4:8:1:129041809:1 57727051 ID45595 U -
TGGAACAGTCCCTCTTAGTAAAGAAAAGGC
>8 dna:chromosome chromosome:RGSC3.4:8:1:129041809:1 57727062 ID5067 U -
CGTTGGAACAGTCCCTCTTAGT
>8 dna:chromosome chromosome:RGSC3.4:8:1:129041809:1 57727062 ID23486 U -
TCAATGCCGTTGGAACAGTCCCTCTTAGT
>8 dna:chromosome chromosome:RGSC3.4:8:1:129041809:1 57727062 ID30084 U -
TCTCAATGCCGTTGGAACAGTCCCTCTTAGT
>8 dna:chromosome chromosome:RGSC3.4:8:1:129041809:1 57727064 ID23485 U -
TCAATGCCGTTGGAACAGTCCCTCTTA
>8 dna:chromosome chromosome:RGSC3.4:8:1:129041809:1 57727064 ID30083 U -
TCTCAATGCCGTTGGAACAGTCCCTCTTA
>8 dna:chromosome chromosome:RGSC3.4:8:1:129041809:1 57727064 ID58891 U -
TTCTCAATGCCGTTGGAACAGTCCCTCTTA
>8 dna:chromosome chromosome:RGSC3.4:8:1:129041809:1 57727065 ID58890 U -
TTCTCAATGCCGTTGGAACAGTCCCTCTT
>8 dna:chromosome chromosome:RGSC3.4:8:1:129041809:1 57727066 ID58889 U -
TTCTCAATGCCGTTGGAACAGTCCCTCT
>8 dna:chromosome chromosome:RGSC3.4:8:1:129041809:1 57727067 ID31757 U -
TCTTCTCAATGCCGTTGGAACAGTCCCTC
>8 dna:chromosome chromosome:RGSC3.4:8:1:129041809:1 57727083 ID37282 U -
TGAGCCAATGGCGAGCTTCTTCTCAATGCC
>8 dna:chromosome chromosome:RGSC3.4:8:1:129041809:1 57727094 ID37057 U -
TGAGATTTTCTTGAGCCAATGGCGAGCTTC
>8 dna:chromosome chromosome:RGSC3.4:8:1:129041809:1 57727095 ID37056 U -
TGAGATTTTCTTGAGCCAATGGCGAGCTT
>8 dna:chromosome chromosome:RGSC3.4:8:1:129041809:1 57727095 ID53531 U -
TGTGAGATTTTCTTGAGCCAATGGCGAGCTT
>8 dna:chromosome chromosome:RGSC3.4:8:1:129041809:1 57727097 ID37055 U -
TGAGATTTTCTTGAGCCAATGGCGAGC
>8 dna:chromosome chromosome:RGSC3.4:8:1:129041809:1 57727097 ID53530 U -
TGTGAGATTTTCTTGAGCCAATGGCGAGC
>8 dna:chromosome chromosome:RGSC3.4:8:1:129041809:1 57727097 ID59249 U -
TTCTTGAGCCAATGGCGAGC
>8 dna:chromosome chromosome:RGSC3.4:8:1:129041809:1 57727098 ID7380 U -
GATTTTCTTGAGCCAATGGCGAG
>8 dna:chromosome chromosome:RGSC3.4:8:1:129041809:1 57727098 ID53529 U -
TGTGAGATTTTCTTGAGCCAATGGCGAG
>8 dna:chromosome chromosome:RGSC3.4:8:1:129041809:1 57727099 ID53528 U -
TGTGAGATTTTCTTGAGCCAATGGCGA
>8 dna:chromosome chromosome:RGSC3.4:8:1:129041809:1 57727102 ID1670 U -
AGCCTGTGAGATTTTCTTGAGCCAATGG
>8 dna:chromosome chromosome:RGSC3.4:8:1:129041809:1 57727102 ID7802 U -
GCCTGTGAGATTTTCTTGAGCCAATGG
>8 dna:chromosome chromosome:RGSC3.4:8:1:129041809:1 57727104 ID1669 U -
AGCCTGTGAGATTTTCTTGAGCCAAT
>8 dna:chromosome chromosome:RGSC3.4:8:1:129041809:1 57727105 ID1668 U -
AGCCTGTGAGATTTTCTTGAGCCAA
>8 dna:chromosome chromosome:RGSC3.4:8:1:129041809:1 57727106 ID9265 U -
GTGAGATTTTCTTGAGCCA
>8 dna:chromosome chromosome:RGSC3.4:8:1:129041809:1 57727106 ID26631 U -
TCCCAAGCCTGTGAGATTTTCTTGAGCCA
>8 dna:chromosome chromosome:RGSC3.4:8:1:129041809:1 57727108 ID6734 U -
GACTCCCAAGCCTGTGAGATTTTCTTGAGC
>8 dna:chromosome chromosome:RGSC3.4:8:1:129041809:1 57727108 ID35713 U -
TGACTCCCAAGCCTGTGAGATTTTCTTGAGC
>8 dna:chromosome chromosome:RGSC3.4:8:1:129041809:1 57727109 ID35712 U -
TGACTCCCAAGCCTGTGAGATTTTCTTGAG
>8 dna:chromosome chromosome:RGSC3.4:8:1:129041809:1 57727110 ID35711 U -
TGACTCCCAAGCCTGTGAGATTTTCTTGA
>8 dna:chromosome chromosome:RGSC3.4:8:1:129041809:1 57727142 ID18024 U -
TAGCAATATTGGGAGTTAAACACAGGGCA
>8 dna:chromosome chromosome:RGSC3.4:8:1:129041809:1 57727143 ID18023 U -
TAGCAATATTGGGAGTTAAACACAGGGC
>8 dna:chromosome chromosome:RGSC3.4:8:1:129041809:1 57727144 ID18022 U -
TAGCAATATTGGGAGTTAAACACAGGG
>8 dna:chromosome chromosome:RGSC3.4:8:1:129041809:1 57727151 ID5011 U -
CGGCGAATAGCAATATTGGGAGTTAAA
>8 dna:chromosome chromosome:RGSC3.4:8:1:129041809:1 57727151 ID10279 U -
TAAACGGCGAATAGCAATATTGGGAGTTAAA
>8 dna:chromosome chromosome:RGSC3.4:8:1:129041809:1 57727152 ID10278 U -
TAAACGGCGAATAGCAATATTGGGAGTTAA
>8 dna:chromosome chromosome:RGSC3.4:8:1:129041809:1 57727153 ID10277 U -
TAAACGGCGAATAGCAATATTGGGAGTTA
>8 dna:chromosome chromosome:RGSC3.4:8:1:129041809:1 57727154 ID10276 U -
TAAACGGCGAATAGCAATATTGGGAGTT
>8 dna:chromosome chromosome:RGSC3.4:8:1:129041809:1 57727155 ID5010 U -
CGGCGAATAGCAATATTGGGAGT
>8 dna:chromosome chromosome:RGSC3.4:8:1:129041809:1 57727155 ID10275 U -
TAAACGGCGAATAGCAATATTGGGAGT
>8 dna:chromosome chromosome:RGSC3.4:8:1:129041809:1 57727157 ID27070 U -
TCCCCTAAACGGCGAATAGCAATATTGGGA
>8 dna:chromosome chromosome:RGSC3.4:8:1:129041809:1 57727158 ID4540 U -
CCCCTAAACGGCGAATAGCAATATTGGG
>8 dna:chromosome chromosome:RGSC3.4:8:1:129041809:1 57727158 ID27069 U -
TCCCCTAAACGGCGAATAGCAATATTGGG
>8 dna:chromosome chromosome:RGSC3.4:8:1:129041809:1 57727167 ID41931 U -
TGCCAAGGAGTCCCCTAAACGGCGAATAGC
>8 dna:chromosome chromosome:RGSC3.4:8:1:129041809:1 57727182 ID8879 U -
GGTTCAGCAGTTTGCCAAGGAGTCCCC
>8 dna:chromosome chromosome:RGSC3.4:8:1:129041809:1 57727190 ID12501 U -
TAAGTAAGCCAGGTTCAGCAGTTTGCCAAG
>8 dna:chromosome chromosome:RGSC3.4:8:1:129041809:1 57727191 ID12500 U -
TAAGTAAGCCAGGTTCAGCAGTTTGCCAA
>8 dna:chromosome chromosome:RGSC3.4:8:1:129041809:1 57727192 ID12499 U -
TAAGTAAGCCAGGTTCAGCAGTTTGCCA
>8 dna:chromosome chromosome:RGSC3.4:8:1:129041809:1 57727192 ID54687 U -
TGTTAAGTAAGCCAGGTTCAGCAGTTTGCCA
>8 dna:chromosome chromosome:RGSC3.4:8:1:129041809:1 57727193 ID54686 U -
TGTTAAGTAAGCCAGGTTCAGCAGTTTGCC
>8 dna:chromosome chromosome:RGSC3.4:8:1:129041809:1 57727200 ID2787 U -
ATGTTAAGTAAGCCAGGTTCAGCA
>8 dna:chromosome chromosome:RGSC3.4:8:1:129041809:1 57727200 ID13978 U -
TACACACATGTTAAGTAAGCCAGGTTCAGCA
>8 dna:chromosome chromosome:RGSC3.4:8:1:129041809:1 57727201 ID778 U -
ACACACATGTTAAGTAAGCCAGGTTCAGC
>8 dna:chromosome chromosome:RGSC3.4:8:1:129041809:1 57727201 ID787 U -
ACACATGTTAAGTAAGCCAGGTTCAGC
>8 dna:chromosome chromosome:RGSC3.4:8:1:129041809:1 57727201 ID864 U -
ACATGTTAAGTAAGCCAGGTTCAGC
>8 dna:chromosome chromosome:RGSC3.4:8:1:129041809:1 57727201 ID2786 U -
ATGTTAAGTAAGCCAGGTTCAGC
>8 dna:chromosome chromosome:RGSC3.4:8:1:129041809:1 57727201 ID3449 U -
CACATGTTAAGTAAGCCAGGTTCAGC
>8 dna:chromosome chromosome:RGSC3.4:8:1:129041809:1 57727201 ID4160 U -
CATGTTAAGTAAGCCAGGTTCAGC
>8 dna:chromosome chromosome:RGSC3.4:8:1:129041809:1 57727201 ID9483 U -
GTTAAGTAAGCCAGGTTCAGC
>8 dna:chromosome chromosome:RGSC3.4:8:1:129041809:1 57727201 ID13977 U -
TACACACATGTTAAGTAAGCCAGGTTCAGC
>8 dna:chromosome chromosome:RGSC3.4:8:1:129041809:1 57727201 ID56625 U -
TTACACACATGTTAAGTAAGCCAGGTTCAGC
>8 dna:chromosome chromosome:RGSC3.4:8:1:129041809:1 57727202 ID13976 U -
TACACACATGTTAAGTAAGCCAGGTTCAG
>8 dna:chromosome chromosome:RGSC3.4:8:1:129041809:1 57727203 ID2785 U -
ATGTTAAGTAAGCCAGGTTCA
>8 dna:chromosome chromosome:RGSC3.4:8:1:129041809:1 57727203 ID56624 U -
TTACACACATGTTAAGTAAGCCAGGTTCA
>8 dna:chromosome chromosome:RGSC3.4:8:1:129041809:1 57727204 ID2784 U -
ATGTTAAGTAAGCCAGGTTC
>8 dna:chromosome chromosome:RGSC3.4:8:1:129041809:1 57727204 ID3044 U -
ATTTTACACACATGTTAAGTAAGCCAGGTTC
>8 dna:chromosome chromosome:RGSC3.4:8:1:129041809:1 57727204 ID4159 U -
CATGTTAAGTAAGCCAGGTTC
>8 dna:chromosome chromosome:RGSC3.4:8:1:129041809:1 57727204 ID13974 U -
TACACACATGTTAAGTAAGCCAGGTTC
>8 dna:chromosome chromosome:RGSC3.4:8:1:129041809:1 57727204 ID56623 U -
TTACACACATGTTAAGTAAGCCAGGTTC
>8 dna:chromosome chromosome:RGSC3.4:8:1:129041809:1 57727204 ID61477 U -
TTTACACACATGTTAAGTAAGCCAGGTTC
>8 dna:chromosome chromosome:RGSC3.4:8:1:129041809:1 57727204 ID62371 U -
TTTTACACACATGTTAAGTAAGCCAGGTTC
>8 dna:chromosome chromosome:RGSC3.4:8:1:129041809:1 57727205 ID62370 U -
TTTTACACACATGTTAAGTAAGCCAGGTT
>8 dna:chromosome chromosome:RGSC3.4:8:1:129041809:1 57727207 ID13973 U -
TACACACATGTTAAGTAAGCCAGG
>8 dna:chromosome chromosome:RGSC3.4:8:1:129041809:1 57727210 ID777 M -
ACACACATGTTAAGTAAGCC
>8 dna:chromosome chromosome:RGSC3.4:8:1:129041809:1 57727237 ID23582 U -
TCACAACAACTGTGTGGAGGTATAGGTGTCT
>8 dna:chromosome chromosome:RGSC3.4:8:1:129041809:1 57727238 ID23581 U -
TCACAACAACTGTGTGGAGGTATAGGTGTC
>8 dna:chromosome chromosome:RGSC3.4:8:1:129041809:1 57727239 ID290 U -
AACTGTGTGGAGGTATAGGTGT
>8 dna:chromosome chromosome:RGSC3.4:8:1:129041809:1 57727239 ID1200 U -
ACTGTGTGGAGGTATAGGTGT
>8 dna:chromosome chromosome:RGSC3.4:8:1:129041809:1 57727239 ID23579 U -
TCACAACAACTGTGTGGAGGTATAGGTGT
>8 dna:chromosome chromosome:RGSC3.4:8:1:129041809:1 57727240 ID23576 U -
TCACAACAACTGTGTGGAGGTATAGGTG
>8 dna:chromosome chromosome:RGSC3.4:8:1:129041809:1 57727241 ID23575 U -
TCACAACAACTGTGTGGAGGTATAGGT
>8 dna:chromosome chromosome:RGSC3.4:8:1:129041809:1 57727244 ID23573 U -
TCACAACAACTGTGTGGAGGTATA
>8 dna:chromosome chromosome:RGSC3.4:8:1:129041809:1 57727245 ID23572 U -
TCACAACAACTGTGTGGAGGTAT
>8 dna:chromosome chromosome:RGSC3.4:8:1:129041809:1 57727246 ID23571 U -
TCACAACAACTGTGTGGAGGTA
>8 dna:chromosome chromosome:RGSC3.4:8:1:129041809:1 57727363 ID43133 U -
TGCCTGGCATAGCACAGTCTTTCTGTGGT
>8 dna:chromosome chromosome:RGSC3.4:8:1:129041809:1 57727497 ID3134 U -
CAAAGTTAACGTGGTCAGCCTG
>8 dna:chromosome chromosome:RGSC3.4:8:1:129041809:1 57727826 ID36759 U -
TGAGAGTGCGTTTTGGTCATTTTGGGC
>8 dna:chromosome chromosome:RGSC3.4:8:1:129041809:1 57727836 ID44291 U -
TGCTCTGTAGTCTTGAGAGTGCGTTTTGGT
>8 dna:chromosome chromosome:RGSC3.4:8:1:129041809:1 57727898 ID60041 U -
TTGCAGGGTTTGAGATCTACGTTTGA
>8 dna:chromosome chromosome:RGSC3.4:8:1:129041809:1 57727946 ID51701 U -
TGGTTTTGGCTGATTTGGTGAGCCTTTC
>8 dna:chromosome chromosome:RGSC3.4:8:1:129041809:1 57728040 ID9514 U -
GTTCTTTTGAGATGTGTTGGTTGGAGCCA
>8 dna:chromosome chromosome:RGSC3.4:8:1:129041809:1 57728040 ID55066 U -
TGTTCTTTTGAGATGTGTTGGTTGGAGCCA
>8 dna:chromosome chromosome:RGSC3.4:8:1:129041809:1 57728041 ID55065 U -
TGTTCTTTTGAGATGTGTTGGTTGGAGCC
>8 dna:chromosome chromosome:RGSC3.4:8:1:129041809:1 57728044 ID4230 U -
CATTGTTCTTTTGAGATGTGTTGGTTGGA
>8 dna:chromosome chromosome:RGSC3.4:8:1:129041809:1 57728045 ID4229 U -
CATTGTTCTTTTGAGATGTGTTGGTTGG
>8 dna:chromosome chromosome:RGSC3.4:8:1:129041809:1 57728080 ID19975 U -
TAGTAACATTTGTAGTGCAGGTGCCAGGG
>8 dna:chromosome chromosome:RGSC3.4:8:1:129041809:1 57728090 ID3588 U -
CAGAAAAGCGGTAGTAACATTTGTAGTGCA
>8 dna:chromosome chromosome:RGSC3.4:8:1:129041809:1 57728157 ID19826 U -
TAGGTGTGTTTTCAGTTTCAAGTGCTCTGC
>8 dna:chromosome chromosome:RGSC3.4:8:1:129041809:1 57728160 ID19825 U -
TAGGTGTGTTTTCAGTTTCAAGTGCTC
>8 dna:chromosome chromosome:RGSC3.4:8:1:129041809:1 57728255 ID13021 U -
TAATCTCTGAATTTCTAGTGCAGTGTGGGC
>8 dna:chromosome chromosome:RGSC3.4:8:1:129041809:1 57728262 ID10687 U -
TAAATAATCTCTGAATTTCTAGTGCAG
>8 dna:chromosome chromosome:RGSC3.4:8:1:129041809:1 57728298 ID16224 U -
TACTGTGAATGTAAGGAGGACCGCATAGTC
>8 dna:chromosome chromosome:RGSC3.4:8:1:129041809:1 57728608 ID60929 U -
TTGGTTTCTACGTGAACTGCAGCACCTTC
>8 dna:chromosome chromosome:RGSC3.4:8:1:129041809:1 57728609 ID51645 U -
TGGTTTCTACGTGAACTGCAGCACCTT
>8 dna:chromosome chromosome:RGSC3.4:8:1:129041809:1 57728614 ID36077 U -
TGACTTTTGGTTTCTACGTGAACTGCAGC
>8 dna:chromosome chromosome:RGSC3.4:8:1:129041809:1 57728617 ID50955 U -
TGGTGACTTTTGGTTTCTACGTGAACTGC
>8 dna:chromosome chromosome:RGSC3.4:8:1:129041809:1 57728620 ID50954 U -
TGGTGACTTTTGGTTTCTACGTGAAC
>8 dna:chromosome chromosome:RGSC3.4:8:1:129041809:1 57728659 ID14156 U -
TACAGAATGCCACAGACTGAGAGAGATGA
>8 dna:chromosome chromosome:RGSC3.4:8:1:129041809:1 57728717 ID614 U -
AATCTTCATGGAGCTTGGAAGC
>8 dna:chromosome chromosome:RGSC3.4:8:1:129041809:1 57728717 ID9647 U -
TAAAAAAGAATCTTCATGGAGCTTGGAAGC
>8 dna:chromosome chromosome:RGSC3.4:8:1:129041809:1 57728863 ID29847 U -
TCTAGAAAATTAGAGTTAGAGAAGAGGAAC
>8 dna:chromosome chromosome:RGSC3.4:8:1:129041809:1 57728886 ID10013 U -
TAAAAGTTGATGTTGAAATTCTTTCTAGAA
>8 dna:chromosome chromosome:RGSC3.4:8:1:129041809:1 57728891 ID11521 U -
TAACTAAAAGTTGATGTTGAAATTCTTTC
>8 dna:chromosome chromosome:RGSC3.4:8:1:129041809:1 57728897 ID26185 U -
TCCAGGTAACTAAAAGTTGATGTTGAAAT
>8 dna:chromosome chromosome:RGSC3.4:8:1:129041809:1 57728898 ID58164 U -
TTCCAGGTAACTAAAAGTTGATGTTGAAA
>8 dna:chromosome chromosome:RGSC3.4:8:1:129041809:1 57729014 ID57320 U -
TTCAAAACACAAAAGCAAGCATTTTTCCC
>8 dna:chromosome chromosome:RGSC3.4:8:1:129041809:1 57729083 ID57769 U -
TTCAGCTGTTTGCTTGATTCAGTGTCAAT
>8 dna:chromosome chromosome:RGSC3.4:8:1:129041809:1 57729134 ID17547 U -
TAGAGTCTTGAAATATTTAAAGAGTAGC
>8 dna:chromosome chromosome:RGSC3.4:8:1:129041809:1 57729223 ID58586 U -
TTCGAAGGAACAAATGCTCTGTACTGTGGG
>8 dna:chromosome chromosome:RGSC3.4:8:1:129041809:1 57729225 ID58585 U -
TTCGAAGGAACAAATGCTCTGTACTGTG
>8 dna:chromosome chromosome:RGSC3.4:8:1:129041809:1 57729235 ID60027 U -
TTGCAGAGTTTCATTCGAAGGAACAAATGCT
>8 dna:chromosome chromosome:RGSC3.4:8:1:129041809:1 57729282 ID2432 U -
ATCTCACTGGTGCGAGAAGAGAAGAG
>8 dna:chromosome chromosome:RGSC3.4:8:1:129041809:1 57729288 ID30011 U -
TCTCAAAACAATCTCACTGGTGCGAGAAGA
>8 dna:chromosome chromosome:RGSC3.4:8:1:129041809:1 57729290 ID30457 U -
TCTCTCAAAACAATCTCACTGGTGCGAGAA
>8 dna:chromosome chromosome:RGSC3.4:8:1:129041809:1 57729291 ID30456 U -
TCTCTCAAAACAATCTCACTGGTGCGAGA
>8 dna:chromosome chromosome:RGSC3.4:8:1:129041809:1 57729398 ID55231 U -
TGTTGGTCTTGTCTAACTTTTGATAAGAGA
>8 dna:chromosome chromosome:RGSC3.4:8:1:129041809:1 57729412 ID57009 U -
TTAGGTCTTAGTTGTTGGTCTTGTCTAA
>8 dna:chromosome chromosome:RGSC3.4:8:1:129041809:1 57729421 ID15936 U -
TACTCATTTTATTAGGTCTTAGTTGTTGGT
>8 dna:chromosome chromosome:RGSC3.4:8:1:129041809:1 57729428 ID32864 U -
TGAAATATACTCATTTTATTAGGTCTTAGT
>8 dna:chromosome chromosome:RGSC3.4:8:1:129041809:1 57729689 ID13123 U -
TAATGATTTGGTCTCTAAGC
>8 dna:chromosome chromosome:RGSC3.4:8:1:129041809:1 57729690 ID21179 U -
TATATTTTTTTTAATGATTTGGTCTCTAAG
>8 dna:chromosome chromosome:RGSC3.4:8:1:129041809:1 57729697 ID35089 U -
TGACATATATATTTTTTTTAATGATTTGGT
>8 dna:chromosome chromosome:RGSC3.4:8:1:129041809:1 57729730 ID34740 U -
TGACACAATTTGGTTATAATTTATGTTGGC
>8 dna:chromosome chromosome:RGSC3.4:8:1:129041809:1 57729772 ID2827 U -
ATTACAAAGCCAAACATTCAGAG
>8 dna:chromosome chromosome:RGSC3.4:8:1:129041809:1 57729782 ID50278 U -
TGGTACGCTGAGATCTATTACAAAGCCAA
>8 dna:chromosome chromosome:RGSC3.4:8:1:129041809:1 57729783 ID60759 U -
TTGGTACGCTGAGATCTATTACAAAGCCA
>8 dna:chromosome chromosome:RGSC3.4:8:1:129041809:1 57729809 ID32101 U -
TCTTTGTGATCGGTAATTGGCTTCTCTTG
>8 dna:chromosome chromosome:RGSC3.4:8:1:129041809:1 57729811 ID61875 U -
TTTCTTTGTGATCGGTAATTGGCTTCTCT
>8 dna:chromosome chromosome:RGSC3.4:8:1:129041809:1 57729824 ID50581 U -
TGGTCAGTTTTTTTTTTCTTTGTGATCGGT
>8 dna:chromosome chromosome:RGSC3.4:8:1:129041809:1 57729854 ID4953 U -
CGCACAGATCTTTTCCCCTCCTTG
>8 dna:chromosome chromosome:RGSC3.4:8:1:129041809:1 57729958 ID41693 U -
TGCATTTAGAAAACCTGTCTGGGATACCACA
>8 dna:chromosome chromosome:RGSC3.4:8:1:129041809:1 57729965 ID10244 U -
TAAACCATGCATTTAGAAAACCTGTCTGGGA
>8 dna:chromosome chromosome:RGSC3.4:8:1:129041809:1 57730004 ID54263 U -
TGTGTACACACACGTGAGTGCCTACCGCT
>8 dna:chromosome chromosome:RGSC3.4:8:1:129041809:1 57730041 ID40986 U -
TGCACTCAAGTTTGCTCAGGTGTGTGTGTG
>8 dna:chromosome chromosome:RGSC3.4:8:1:129041809:1 57730048 ID22894 U -
TCAAAACTGCACTCAAGTTTGCTCAGGTGT
>8 dna:chromosome chromosome:RGSC3.4:8:1:129041809:1 57730150 ID24144 U -
TCAGAATCAACTTATGTTTTCTTAAGAAT
>8 dna:chromosome chromosome:RGSC3.4:8:1:129041809:1 57730185 ID6389 U -
GAATCAGTGCACCATAAAAGTACCTGTCT
>8 dna:chromosome chromosome:RGSC3.4:8:1:129041809:1 57730290 ID14702 U -
TACATTTGAGTCGAGCCTTTACTATATGTA
>8 dna:chromosome chromosome:RGSC3.4:8:1:129041809:1 57730296 ID32118 U -
TCTTTTACATTTGAGTCGAGCCTTTACTA
>8 dna:chromosome chromosome:RGSC3.4:8:1:129041809:1 57730352 ID47934 U -
TGGCTAACCTACGTTTGAATACGAAGTG
>8 dna:chromosome chromosome:RGSC3.4:8:1:129041809:1 57730386 ID5828 U -
CTTAGCCAATTGTATTTGTACCT
>8 dna:chromosome chromosome:RGSC3.4:8:1:129041809:1 57730497 ID7292 U -
GATGCAAACATTACGTGTGTGTTACATTT
>8 dna:chromosome chromosome:RGSC3.4:8:1:129041809:1 57730498 ID36906 U -
TGAGATGCAAACATTACGTGTGTGTTACATT
>8 dna:chromosome chromosome:RGSC3.4:8:1:129041809:1 57730500 ID36905 U -
TGAGATGCAAACATTACGTGTGTGTTACA
>8 dna:chromosome chromosome:RGSC3.4:8:1:129041809:1 57730538 ID54666 U -
TGTTAAGAAACTCGGATTTTCATTTCTTAG
>8 dna:chromosome chromosome:RGSC3.4:8:1:129041809:1 57730577 ID15357 U -
TACCTGTTTAGGAGCTTGTCACGATGCCTT
>8 dna:chromosome chromosome:RGSC3.4:8:1:129041809:1 57730578 ID15356 U -
TACCTGTTTAGGAGCTTGTCACGATGCCT
>8 dna:chromosome chromosome:RGSC3.4:8:1:129041809:1 57730635 ID40467 U -
TGCAACCGAGCAGAGACTGCTTGTGATTAGC
>8 dna:chromosome chromosome:RGSC3.4:8:1:129041809:1 57730659 ID40466 U -
TGCAACCGAGCAGAGAACTGCATTATGCAACC
>8 dna:chromosome chromosome:RGSC3.4:8:1:129041809:1 57730660 ID40465 U -
TGCAACCGAGCAGAGAACTGCATTATGCAAC
>8 dna:chromosome chromosome:RGSC3.4:8:1:129041809:1 57730661 ID4931 U -
CGAGCAGAGAACTGCATTATGCAA
>8 dna:chromosome chromosome:RGSC3.4:8:1:129041809:1 57730661 ID40464 U -
TGCAACCGAGCAGAGAACTGCATTATGCAA
>8 dna:chromosome chromosome:RGSC3.4:8:1:129041809:1 57730704 ID59568 U -
TTGAAGAATGAAAGTGGAAGAGATGTTGGA
>8 dna:chromosome chromosome:RGSC3.4:8:1:129041809:1 57730750 ID53826 U -
TGTGCAAACATTGTTCTCACCTAAGATCC
>8 dna:chromosome chromosome:RGSC3.4:8:1:129041809:1 57730752 ID57218 U -
TTATGTGCAAACATTGTTCTCACCTAAGAT
>8 dna:chromosome chromosome:RGSC3.4:8:1:129041809:1 57730758 ID51359 U -
TGGTGTTTTATGTGCAAACATTGTTCTCACC
>8 dna:chromosome chromosome:RGSC3.4:8:1:129041809:1 57730759 ID51358 U -
TGGTGTTTTATGTGCAAACATTGTTCTCAC
>8 dna:chromosome chromosome:RGSC3.4:8:1:129041809:1 57730760 ID51357 U -
TGGTGTTTTATGTGCAAACATTGTTCTCA
>8 dna:chromosome chromosome:RGSC3.4:8:1:129041809:1 57730768 ID25529 U -
TCCAAGACTTTGGTGTTTTATGTGCAAACAT
>8 dna:chromosome chromosome:RGSC3.4:8:1:129041809:1 57730770 ID25528 U -
TCCAAGACTTTGGTGTTTTATGTGCAAAC
>8 dna:chromosome chromosome:RGSC3.4:8:1:129041809:1 57730771 ID58028 U -
TTCCAAGACTTTGGTGTTTTATGTGCAAA
>8 dna:chromosome chromosome:RGSC3.4:8:1:129041809:1 57730772 ID61749 U -
TTTCCAAGACTTTGGTGTTTTATGTGCAA
>8 dna:chromosome chromosome:RGSC3.4:8:1:129041809:1 57730773 ID58027 U -
TTCCAAGACTTTGGTGTTTTATGTGCA
>8 dna:chromosome chromosome:RGSC3.4:8:1:129041809:1 57730773 ID61748 U -
TTTCCAAGACTTTGGTGTTTTATGTGCA
>8 dna:chromosome chromosome:RGSC3.4:8:1:129041809:1 57730779 ID57981 U -
TTCATTTCCAAGACTTTGGTGTTTTA
>8 dna:chromosome chromosome:RGSC3.4:8:1:129041809:1 57730783 ID15397 U -
TACCTTGATTTCATTTCCAAGACTTTGGTGT
>8 dna:chromosome chromosome:RGSC3.4:8:1:129041809:1 57730783 ID40098 U -
TGATTTCATTTCCAAGACTTTGGTGT
>8 dna:chromosome chromosome:RGSC3.4:8:1:129041809:1 57730788 ID27883 U -
TCCTACCTTGATTTCATTTCCAAGACTTT
>8 dna:chromosome chromosome:RGSC3.4:8:1:129041809:1 57730789 ID30363 U -
TCTCCTACCTTGATTTCATTTCCAAGACTT
>8 dna:chromosome chromosome:RGSC3.4:8:1:129041809:1 57730790 ID30362 U -
TCTCCTACCTTGATTTCATTTCCAAGACT
>8 dna:chromosome chromosome:RGSC3.4:8:1:129041809:1 57730792 ID57157 U -
TTATCTCCTACCTTGATTTCATTTCCAAGA
>8 dna:chromosome chromosome:RGSC3.4:8:1:129041809:1 57730798 ID57241 U -
TTATTATCTCCTACCTTGATTTCATTT
>8 dna:chromosome chromosome:RGSC3.4:8:1:129041809:1 57730823 ID49061 U -
TGGGATTAAAGAGCCACCATGCACAGGCTT
>8 dna:chromosome chromosome:RGSC3.4:8:1:129041809:1 57730824 ID49060 U -
TGGGATTAAAGAGCCACCATGCACAGGCT
>8 dna:chromosome chromosome:RGSC3.4:8:1:129041809:1 57730864 ID272 U -
AACTCATAAAGGTCCACTTGCCCCTGC
>8 dna:chromosome chromosome:RGSC3.4:8:1:129041809:1 57730910 ID52155 U -
TGTAGCCCTGGCTGGTATAGGACTGCTTT
>8 dna:chromosome chromosome:RGSC3.4:8:1:129041809:1 57730911 ID54280 U -
TGTGTAGCCCTGGCTGGTATAGGACTGCTT
>8 dna:chromosome chromosome:RGSC3.4:8:1:129041809:1 57730912 ID9419 U -
GTGTAGCCCTGGCTGGTATAGGACTGCT
>8 dna:chromosome chromosome:RGSC3.4:8:1:129041809:1 57730922 ID1929 U -
AGGGTCTTATTGTGTAGCCCTGGCTGGTA
>8 dna:chromosome chromosome:RGSC3.4:8:1:129041809:1 57731055 ID20885 U -
TATAATGATAAACTTATTAGAGGCTAAGAAA
>8 dna:chromosome chromosome:RGSC3.4:8:1:129041809:1 57731058 ID7190 U -
GATAAACTTATTAGAGGCTAAG
>8 dna:chromosome chromosome:RGSC3.4:8:1:129041809:1 57731099 ID17663 U -
TAGATATTTACTGATTAATAATTAAGCTCA
>8 dna:chromosome chromosome:RGSC3.4:8:1:129041809:1 57731233 ID17880 U -
TAGATTAATGATGGGACATTACAATGGTT
>8 dna:chromosome chromosome:RGSC3.4:8:1:129041809:1 57731233 ID52139 U -
TGTAGATTAATGATGGGACATTACAATGGTT
>8 dna:chromosome chromosome:RGSC3.4:8:1:129041809:1 57731234 ID17879 U -
TAGATTAATGATGGGACATTACAATGGT
>8 dna:chromosome chromosome:RGSC3.4:8:1:129041809:1 57731236 ID62221 U -
TTTGTAGATTAATGATGGGACATTACAATG
>8 dna:chromosome chromosome:RGSC3.4:8:1:129041809:1 57731247 ID52781 U -
TGTCCGTTTACTTTGTAGATTAATGATGGG
>8 dna:chromosome chromosome:RGSC3.4:8:1:129041809:1 57731265 ID22989 U -
TCAAACCCATTGTGTGCTGTCCGTTTACT
>8 dna:chromosome chromosome:RGSC3.4:8:1:129041809:1 57731273 ID22988 U -
TCAAACCCATTGTGTGCTGTC
>8 dna:chromosome chromosome:RGSC3.4:8:1:129041809:1 57731276 ID51769 U -
TGTAAACAAGTTCAAACCCATTGTGTGCT
>8 dna:chromosome chromosome:RGSC3.4:8:1:129041809:1 57731309 ID1047 U -
ACCTGGGTAATTTTTCTCTGCAGGGATGTC
>8 dna:chromosome chromosome:RGSC3.4:8:1:129041809:1 57731333 ID49969 U -
TGGGTGTTAGATGACTCACATTTTTACCTGG
>8 dna:chromosome chromosome:RGSC3.4:8:1:129041809:1 57731334 ID49968 U -
TGGGTGTTAGATGACTCACATTTTTACCTG
>8 dna:chromosome chromosome:RGSC3.4:8:1:129041809:1 57731397 ID57856 U -
TTCATAGTGTGAGGTGGGAGAAATCACCA
>8 dna:chromosome chromosome:RGSC3.4:8:1:129041809:1 57731460 ID7019 U -
GAGGACATCTGTTTGACACACACCT
>8 dna:chromosome chromosome:RGSC3.4:8:1:129041809:1 57731511 ID17984 U -
TAGCAACCTAGGAATAAACAAGCATGGGCAAC
>8 dna:chromosome chromosome:RGSC3.4:8:1:129041809:1 57731553 ID30509 U -
TCTCTGATCTCTCTCTGTGTGCTCCCAAGC
>8 dna:chromosome chromosome:RGSC3.4:8:1:129041809:1 57731596 ID36122 U -
TGAGAAACGTCATTTCTCCGTTTTCTACCC
>8 dna:chromosome chromosome:RGSC3.4:8:1:129041809:1 57731615 ID30277 U -
TCTCATTTTTACCCATTTGAGAAACGTC
>8 dna:chromosome chromosome:RGSC3.4:8:1:129041809:1 57731639 ID59218 U -
TTCTTCCTTGACTTATCAAGCTGCCTTCTC
>8 dna:chromosome chromosome:RGSC3.4:8:1:129041809:1 57731709 ID7391 U -
GCAAAGGACTAGCAATTGGAGAGAGG
>8 dna:chromosome chromosome:RGSC3.4:8:1:129041809:1 57731709 ID40333 U -
TGCAAAGGACTAGCAATTGGAGAGAGG
>8 dna:chromosome chromosome:RGSC3.4:8:1:129041809:1 57731833 ID13161 U -
TAATGGAGGACTGACTCGCACAAAGTC
>8 dna:chromosome chromosome:RGSC3.4:8:1:129041809:1 57731860 ID32500 U -
TGAAACACCAATGTCTGCAGAGCTAGTTTC
>8 dna:chromosome chromosome:RGSC3.4:8:1:129041809:1 57731861 ID5473 U -
CTGAAACACCAATGTCTGCAGAGCTAGTTT
>8 dna:chromosome chromosome:RGSC3.4:8:1:129041809:1 57731863 ID30624 U -
TCTGAAACACCAATGTCTGCAGAGCTAGT
>8 dna:chromosome chromosome:RGSC3.4:8:1:129041809:1 57731949 ID12567 U -
TAAGTGAACGGTCACCAGACAGGGAAAGGC
>8 dna:chromosome chromosome:RGSC3.4:8:1:129041809:1 57731958 ID37008 U -
TGAGATTCCTAAGTGAACGGTCACCAGACA
>8 dna:chromosome chromosome:RGSC3.4:8:1:129041809:1 57731959 ID37007 U -
TGAGATTCCTAAGTGAACGGTCACCAGAC
>8 dna:chromosome chromosome:RGSC3.4:8:1:129041809:1 57731966 ID46949 U -
TGGATGCTGAGATTCCTAAGTGAACGGTC
>8 dna:chromosome chromosome:RGSC3.4:8:1:129041809:1 57731985 ID17234 U -
TAGACAGATGCTCTGGAGATGGATGCTGA
>8 dna:chromosome chromosome:RGSC3.4:8:1:129041809:1 57731990 ID12453 U -
TAAGGTAGACAGATGCTCTGGAGATGGAT
>8 dna:chromosome chromosome:RGSC3.4:8:1:129041809:1 57731997 ID8786 U -
GGTAAGGTAGACAGATGCTCTGGA
>8 dna:chromosome chromosome:RGSC3.4:8:1:129041809:1 57732058 ID8379 U -
GGATGGCGCCTCAGTTACCTCTTGAT
>8 dna:chromosome chromosome:RGSC3.4:8:1:129041809:1 57732074 ID42015 U -
TGCCAATGTCTTGAATCCAGGATGGCGCC
>8 dna:chromosome chromosome:RGSC3.4:8:1:129041809:1 57732111 ID44888 U -
TGCTTCGACCCAGGCAGAGGAGAGC
>8 dna:chromosome chromosome:RGSC3.4:8:1:129041809:1 57732141 ID17989 U -
TAGCAACTGGATGGGTCTTTCCTTGCAT
>8 dna:chromosome chromosome:RGSC3.4:8:1:129041809:1 57732144 ID17988 U -
TAGCAACTGGATGGGTCTTTCCTTG
>8 dna:chromosome chromosome:RGSC3.4:8:1:129041809:1 57732147 ID15725 U -
TACTAGCAACTGGATGGGTCTTTCC
>8 dna:chromosome chromosome:RGSC3.4:8:1:129041809:1 57732148 ID15724 U -
TACTAGCAACTGGATGGGTCTTTC
>8 dna:chromosome chromosome:RGSC3.4:8:1:129041809:1 57732149 ID8793 U -
GGTACTAGCAACTGGATGGGTCTTT
>8 dna:chromosome chromosome:RGSC3.4:8:1:129041809:1 57732181 ID45980 U -
TGGAATATTTGCCAAGCTTATTTCCTTGGGT
>8 dna:chromosome chromosome:RGSC3.4:8:1:129041809:1 57732197 ID18823 U -
TAGGAAGCTTCGAGTTGGAATATTTGCCAA
>8 dna:chromosome chromosome:RGSC3.4:8:1:129041809:1 57732198 ID18822 U -
TAGGAAGCTTCGAGTTGGAATATTTGCCA
>8 dna:chromosome chromosome:RGSC3.4:8:1:129041809:1 57732200 ID18821 U -
TAGGAAGCTTCGAGTTGGAATATTTGC
>8 dna:chromosome chromosome:RGSC3.4:8:1:129041809:1 57732200 ID22254 U -
TATTAGGAAGCTTCGAGTTGGAATATTTGC
>8 dna:chromosome chromosome:RGSC3.4:8:1:129041809:1 57732209 ID11906 U -
TAAGACATTTATTAGGAAGCTTCGAGTTGG
>8 dna:chromosome chromosome:RGSC3.4:8:1:129041809:1 57732212 ID12713 U -
TAATAAGACATTTATTAGGAAGCTTCGAGT
>8 dna:chromosome chromosome:RGSC3.4:8:1:129041809:1 57732214 ID50202 U -
TGGTAATAAGACATTTATTAGGAAGCTTCGA
>8 dna:chromosome chromosome:RGSC3.4:8:1:129041809:1 57732219 ID21155 U -
TATATTGGTAATAAGACATTTATTAGGAAGC
>8 dna:chromosome chromosome:RGSC3.4:8:1:129041809:1 57732231 ID15493 U -
TACGATGTTATATTGGTAATAAGACAT
>8 dna:chromosome chromosome:RGSC3.4:8:1:129041809:1 57732234 ID4224 U -
CATTGTACGATGTTATATTGGTAATAAGA
>8 dna:chromosome chromosome:RGSC3.4:8:1:129041809:1 57732235 ID57972 U -
TTCATTGTACGATGTTATATTGGTAATAAG
>8 dna:chromosome chromosome:RGSC3.4:8:1:129041809:1 57732271 ID13668 U -
TACAACAAGAATTGAAATGACAGTGGATCA
>8 dna:chromosome chromosome:RGSC3.4:8:1:129041809:1 57732272 ID346 U -
AAGAATTGAAATGACAGTGGATC
>8 dna:chromosome chromosome:RGSC3.4:8:1:129041809:1 57732272 ID698 U -
AATTGAAATGACAGTGGATC
>8 dna:chromosome chromosome:RGSC3.4:8:1:129041809:1 57732272 ID13667 U -
TACAACAAGAATTGAAATGACAGTGGATC
>8 dna:chromosome chromosome:RGSC3.4:8:1:129041809:1 57732289 ID46752 U -
TGGATAAGTAGCCTGTTATACAACAAGAAT
>8 dna:chromosome chromosome:RGSC3.4:8:1:129041809:1 57732290 ID46751 U -
TGGATAAGTAGCCTGTTATACAACAAGAA
>8 dna:chromosome chromosome:RGSC3.4:8:1:129041809:1 57732291 ID46750 U -
TGGATAAGTAGCCTGTTATACAACAAGA
>8 dna:chromosome chromosome:RGSC3.4:8:1:129041809:1 57732292 ID46749 U -
TGGATAAGTAGCCTGTTATACAACAAG
>8 dna:chromosome chromosome:RGSC3.4:8:1:129041809:1 57732302 ID26188 U -
TCCAGGTACCCATGGATAAGTAGCCTGTT
>8 dna:chromosome chromosome:RGSC3.4:8:1:129041809:1 57732303 ID26187 U -
TCCAGGTACCCATGGATAAGTAGCCTGT
>8 dna:chromosome chromosome:RGSC3.4:8:1:129041809:1 57732354 ID49753 U -
TGGGTAGATTTTCAGCAGTGATGGGCTGGC
>8 dna:chromosome chromosome:RGSC3.4:8:1:129041809:1 57732421 ID50040 U -
TGGGTTCCTATGAGGTACAGAGCAAGTAC
>8 dna:chromosome chromosome:RGSC3.4:8:1:129041809:1 57732423 ID31217 U -
TCTGGGTTCCTATGAGGTACAGAGCAAGT
>8 dna:chromosome chromosome:RGSC3.4:8:1:129041809:1 57732426 ID55026 U -
TGTTCTGGGTTCCTATGAGGTACAGAGCA
>8 dna:chromosome chromosome:RGSC3.4:8:1:129041809:1 57732427 ID55025 U -
TGTTCTGGGTTCCTATGAGGTACAGAGC
>8 dna:chromosome chromosome:RGSC3.4:8:1:129041809:1 57732431 ID24031 U -
TCACTGTTCTGGGTTCCTATGAGGTACA
>8 dna:chromosome chromosome:RGSC3.4:8:1:129041809:1 57732446 ID46535 U -
TGGAGATGGGTGATCACTGTTCTGGG
>8 dna:chromosome chromosome:RGSC3.4:8:1:129041809:1 57732464 ID41589 U -
TGCATGTACCGTCTGTTTGACCTGGAGATG
>8 dna:chromosome chromosome:RGSC3.4:8:1:129041809:1 57732496 ID14181 U -
TACAGAGAATGCCTTGGTGCCTGATGTC
>8 dna:chromosome chromosome:RGSC3.4:8:1:129041809:1 57732496 ID29768 U -
TCTACAGAGAATGCCTTGGTGCCTGATGTC
>8 dna:chromosome chromosome:RGSC3.4:8:1:129041809:1 57732497 ID14180 U -
TACAGAGAATGCCTTGGTGCCTGATGT
>8 dna:chromosome chromosome:RGSC3.4:8:1:129041809:1 57732499 ID30421 U -
TCTCTACAGAGAATGCCTTGGTGCCTGAT
>8 dna:chromosome chromosome:RGSC3.4:8:1:129041809:1 57732527 ID48201 U -
TGGCTTCTCCGGTGCCTGACTGGCAT
>8 dna:chromosome chromosome:RGSC3.4:8:1:129041809:1 57732565 ID8361 U -
GGATCTTTGGGTTCAGTTGAGAGTAAC
>8 dna:chromosome chromosome:RGSC3.4:8:1:129041809:1 57732567 ID930 U -
ACCAGGATCTTTGGGTTCAGTTGAGAGTA
>8 dna:chromosome chromosome:RGSC3.4:8:1:129041809:1 57732568 ID8360 U -
GGATCTTTGGGTTCAGTTGAGAGT
>8 dna:chromosome chromosome:RGSC3.4:8:1:129041809:1 57732570 ID1564 U -
AGCACCAGGATCTTTGGGTTCAGTTGAGA
>8 dna:chromosome chromosome:RGSC3.4:8:1:129041809:1 57732572 ID1563 U -
AGCACCAGGATCTTTGGGTTCAGTTGA
>8 dna:chromosome chromosome:RGSC3.4:8:1:129041809:1 57732573 ID18068 U -
TAGCACCAGGATCTTTGGGTTCAGTTG
>8 dna:chromosome chromosome:RGSC3.4:8:1:129041809:1 57732594 ID14885 U -
TACCAGCAATTGAGGAGTAAGTAATAGCAC
>8 dna:chromosome chromosome:RGSC3.4:8:1:129041809:1 57732633 ID4293 U -
CCAAGGGTTAAGTGTTTGGGGTTGGG
>8 dna:chromosome chromosome:RGSC3.4:8:1:129041809:1 57732638 ID40460 U -
TGCAACCAAGGGTTAAGTGTTTGGGG
>8 dna:chromosome chromosome:RGSC3.4:8:1:129041809:1 57732656 ID16742 U -
TAGAAATGCTGCCGGTTGGGTTGCAACCA
>8 dna:chromosome chromosome:RGSC3.4:8:1:129041809:1 57732659 ID27926 U -
TCCTAGAAATGCTGCCGGTTGGGTTGCAA
>8 dna:chromosome chromosome:RGSC3.4:8:1:129041809:1 57732661 ID4840 U -
CCTTCCTAGAAATGCTGCCGGTTGGGTTGC
>8 dna:chromosome chromosome:RGSC3.4:8:1:129041809:1 57732668 ID39036 U -
TGATCCTTCCTAGAAATGCTGCCGGTT
>8 dna:chromosome chromosome:RGSC3.4:8:1:129041809:1 57732682 ID33850 U -
TGAAGGGATGTCTGATCCTTCCTAG
>8 dna:chromosome chromosome:RGSC3.4:8:1:129041809:1 57732685 ID18515 U -
TAGCTAATGAAGGGATGTCTGATCCTTCC
>8 dna:chromosome chromosome:RGSC3.4:8:1:129041809:1 57732710 ID26828 U -
TCCCAGGGCACAAAGGATCCTTCCTTCTAGC
>8 dna:chromosome chromosome:RGSC3.4:8:1:129041809:1 57732714 ID58255 U -
TTCCCAGGGCACAAAGGATCCTTCCTTC
>8 dna:chromosome chromosome:RGSC3.4:8:1:129041809:1 57732740 ID16612 U -
TAGAAACAGAGTCACTACACGGGAGTCTT
>8 dna:chromosome chromosome:RGSC3.4:8:1:129041809:1 57732742 ID16611 U -
TAGAAACAGAGTCACTACACGGGAGTC
>8 dna:chromosome chromosome:RGSC3.4:8:1:129041809:1 57732762 ID48649 U -
TGGGACCCACTTTCAAGAAAAATAGAAAC
>8 dna:chromosome chromosome:RGSC3.4:8:1:129041809:1 57732772 ID3687 U -
CAGACTCTTCTGGGACCCACTTTCAAGAA
>8 dna:chromosome chromosome:RGSC3.4:8:1:129041809:1 57732787 ID58993 U -
TTCTCTTCAATCTGTTCAGACTCTTCTGGG
>8 dna:chromosome chromosome:RGSC3.4:8:1:129041809:1 57732812 ID26497 U -
TCCATTCTTAACTAGATGACTATGTTTCTC
>8 dna:chromosome chromosome:RGSC3.4:8:1:129041809:1 57732833 ID10272 U -
TAAACCTTTGAAGCATTCTCCATTCTT
>8 dna:chromosome chromosome:RGSC3.4:8:1:129041809:1 57732958 ID48199 U -
TGGCTTCTAAGAGTAATTTCTGCCCAGCA
>8 dna:chromosome chromosome:RGSC3.4:8:1:129041809:1 57732958 ID60663 U -
TTGGCTTCTAAGAGTAATTTCTGCCCAGCA
>8 dna:chromosome chromosome:RGSC3.4:8:1:129041809:1 57732959 ID48198 U -
TGGCTTCTAAGAGTAATTTCTGCCCAGC
>8 dna:chromosome chromosome:RGSC3.4:8:1:129041809:1 57732959 ID60662 U -
TTGGCTTCTAAGAGTAATTTCTGCCCAGC
>8 dna:chromosome chromosome:RGSC3.4:8:1:129041809:1 57732961 ID48197 U -
TGGCTTCTAAGAGTAATTTCTGCCCA
>8 dna:chromosome chromosome:RGSC3.4:8:1:129041809:1 57733035 ID16024 U -
TACTCTTTATTGGTTGCTTTTGGGGTGGG
>8 dna:chromosome chromosome:RGSC3.4:8:1:129041809:1 57733036 ID16023 U -
TACTCTTTATTGGTTGCTTTTGGGGTGG
>8 dna:chromosome chromosome:RGSC3.4:8:1:129041809:1 57733038 ID16022 U -
TACTCTTTATTGGTTGCTTTTGGGGT
>8 dna:chromosome chromosome:RGSC3.4:8:1:129041809:1 57733066 ID45148 U -
TGCTTTGCTTCCCCACGCTTCCTCAAC
>8 dna:chromosome chromosome:RGSC3.4:8:1:129041809:1 57733077 ID8321 U -
GGAGTCATCATGCTTTGCTTCCCCAC
>8 dna:chromosome chromosome:RGSC3.4:8:1:129041809:1 57733090 ID47791 U -
TGGCCTAGAGTTCAAGTGGAGTCATCATGC
>8 dna:chromosome chromosome:RGSC3.4:8:1:129041809:1 57733125 ID45762 U -
TGGAAGAGTGGACCCTTGCTCTTACTGGGCCT
>8 dna:chromosome chromosome:RGSC3.4:8:1:129041809:1 57733215 ID34525 U -
TGACAAAGGTTTTGCAGAGCCCTGCAAGGC
>8 dna:chromosome chromosome:RGSC3.4:8:1:129041809:1 57733216 ID34524 U -
TGACAAAGGTTTTGCAGAGCCCTGCAAGG
>8 dna:chromosome chromosome:RGSC3.4:8:1:129041809:1 57733225 ID49635 U -
TGGGGGACTTTGACAAAGGTTTTGCAGAGC
>8 dna:chromosome chromosome:RGSC3.4:8:1:129041809:1 57733244 ID17056 U -
TAGAATACTAGAGGTTTCTGGGGGACTTT
>8 dna:chromosome chromosome:RGSC3.4:8:1:129041809:1 57733251 ID24492 U -
TCAGGAATTAGAATACTAGAGGTTTCTGGG
>8 dna:chromosome chromosome:RGSC3.4:8:1:129041809:1 57733319 ID34904 U -
TGACAGATGGCTGAGATCAGAGAAGGTAGC
>8 dna:chromosome chromosome:RGSC3.4:8:1:129041809:1 57733319 ID59729 U -
TTGACAGATGGCTGAGATCAGAGAAGGTAGC
>8 dna:chromosome chromosome:RGSC3.4:8:1:129041809:1 57733321 ID59728 U -
TTGACAGATGGCTGAGATCAGAGAAGGTA
>8 dna:chromosome chromosome:RGSC3.4:8:1:129041809:1 57733322 ID34903 U -
TGACAGATGGCTGAGATCAGAGAAGGT
>8 dna:chromosome chromosome:RGSC3.4:8:1:129041809:1 57733324 ID59727 U -
TTGACAGATGGCTGAGATCAGAGAAG
>8 dna:chromosome chromosome:RGSC3.4:8:1:129041809:1 57733325 ID4859 U -
CCTTGACAGATGGCTGAGATCAGAGAA
>8 dna:chromosome chromosome:RGSC3.4:8:1:129041809:1 57733326 ID50675 U -
TGGTCCTTGACAGATGGCTGAGATCAGAGA
>8 dna:chromosome chromosome:RGSC3.4:8:1:129041809:1 57733335 ID47847 U -
TGGCCTGCATGGTCCTTGACAGATGGCTGA
>8 dna:chromosome chromosome:RGSC3.4:8:1:129041809:1 57733342 ID39512 U -
TGATGGCCTGCATGGTCCTTGACAGA
>8 dna:chromosome chromosome:RGSC3.4:8:1:129041809:1 57733344 ID32689 U -
TGAAAGATGATGGCCTGCATGGTCCTTGACA
>8 dna:chromosome chromosome:RGSC3.4:8:1:129041809:1 57733345 ID7287 U -
GATGATGGCCTGCATGGTCCTTGAC
>8 dna:chromosome chromosome:RGSC3.4:8:1:129041809:1 57733345 ID32688 U -
TGAAAGATGATGGCCTGCATGGTCCTTGAC
>8 dna:chromosome chromosome:RGSC3.4:8:1:129041809:1 57733346 ID32686 U -
TGAAAGATGATGGCCTGCATGGTCCTTGA
>8 dna:chromosome chromosome:RGSC3.4:8:1:129041809:1 57733347 ID32685 U -
TGAAAGATGATGGCCTGCATGGTCCTTG
>8 dna:chromosome chromosome:RGSC3.4:8:1:129041809:1 57733348 ID32684 U -
TGAAAGATGATGGCCTGCATGGTCCTT
>8 dna:chromosome chromosome:RGSC3.4:8:1:129041809:1 57733349 ID32683 U -
TGAAAGATGATGGCCTGCATGGTCCT
>8 dna:chromosome chromosome:RGSC3.4:8:1:129041809:1 57733350 ID32682 U -
TGAAAGATGATGGCCTGCATGGTCC
>8 dna:chromosome chromosome:RGSC3.4:8:1:129041809:1 57733352 ID32681 U -
TGAAAGATGATGGCCTGCATGGT
>8 dna:chromosome chromosome:RGSC3.4:8:1:129041809:1 57733352 ID43055 U -
TGCCTGAAAGATGATGGCCTGCATGGT
>8 dna:chromosome chromosome:RGSC3.4:8:1:129041809:1 57733422 ID11133 U -
TAACACTTGAGAAGAATCTGGGTGGGAAT
>8 dna:chromosome chromosome:RGSC3.4:8:1:129041809:1 57733422 ID59785 U -
TTGAGAAGAATCTGGGTGGGAAT
>8 dna:chromosome chromosome:RGSC3.4:8:1:129041809:1 57733424 ID11132 U -
TAACACTTGAGAAGAATCTGGGTGGGA
>8 dna:chromosome chromosome:RGSC3.4:8:1:129041809:1 57733438 ID40800 U -
TGCACAAGTGGTCGGTAACACTTGAGAA
>8 dna:chromosome chromosome:RGSC3.4:8:1:129041809:1 57733449 ID36938 U -
TGAGATGGATTCTGCACAAGTGGTCGGTA
>8 dna:chromosome chromosome:RGSC3.4:8:1:129041809:1 57733453 ID29020 U -
TCCTTGAGATGGATTCTGCACAAGTGGTC
>8 dna:chromosome chromosome:RGSC3.4:8:1:129041809:1 57733454 ID29019 U -
TCCTTGAGATGGATTCTGCACAAGTGGT
>8 dna:chromosome chromosome:RGSC3.4:8:1:129041809:1 57733457 ID29018 U -
TCCTTGAGATGGATTCTGCACAAGT
>8 dna:chromosome chromosome:RGSC3.4:8:1:129041809:1 57733463 ID36024 U -
TGACTTGTCCTTGAGATGGATTCTGC
>8 dna:chromosome chromosome:RGSC3.4:8:1:129041809:1 57733470 ID17316 U -
TAGACGTCGTCTGACTTGTCCTTGAGATGG
>8 dna:chromosome chromosome:RGSC3.4:8:1:129041809:1 57733471 ID17315 U -
TAGACGTCGTCTGACTTGTCCTTGAGATG
>8 dna:chromosome chromosome:RGSC3.4:8:1:129041809:1 57733471 ID56882 U -
TTAGACGTCGTCTGACTTGTCCTTGAGATG
>8 dna:chromosome chromosome:RGSC3.4:8:1:129041809:1 57733475 ID25064 U -
TCATTAGACGTCGTCTGACTTGTCCTTGA
>8 dna:chromosome chromosome:RGSC3.4:8:1:129041809:1 57733486 ID3884 U -
CAGGCTCAACAGTTCATTAGACGTCGTCTGA
>8 dna:chromosome chromosome:RGSC3.4:8:1:129041809:1 57733487 ID3883 U -
CAGGCTCAACAGTTCATTAGACGTCGTCTG
>8 dna:chromosome chromosome:RGSC3.4:8:1:129041809:1 57733492 ID28221 U -
TCCTCAGGCTCAACAGTTCATTAGACGTC
>8 dna:chromosome chromosome:RGSC3.4:8:1:129041809:1 57733543 ID62515 U -
TTTTCTGTGATGGAAGTGGAGAGGGCAAAG
>8 dna:chromosome chromosome:RGSC3.4:8:1:129041809:1 57733547 ID62514 U -
TTTTCTGTGATGGAAGTGGAGAGGGC
>8 dna:chromosome chromosome:RGSC3.4:8:1:129041809:1 57733551 ID6624 U -
GACATTTTCTGTGATGGAAGTGGAGA
>8 dna:chromosome chromosome:RGSC3.4:8:1:129041809:1 57733552 ID6623 U -
GACATTTTCTGTGATGGAAGTGGAG
>8 dna:chromosome chromosome:RGSC3.4:8:1:129041809:1 57733554 ID6622 U -
GACATTTTCTGTGATGGAAGTGG
>8 dna:chromosome chromosome:RGSC3.4:8:1:129041809:1 57733560 ID35780 U -
TGACTGAAGCAGAAGACATTTTCTGTGATGG
>8 dna:chromosome chromosome:RGSC3.4:8:1:129041809:1 57733561 ID35779 U -
TGACTGAAGCAGAAGACATTTTCTGTGATG
>8 dna:chromosome chromosome:RGSC3.4:8:1:129041809:1 57733583 ID20310 U -
TAGTGAGCTAAAGTTCGGGGGTTTGACTGAA
>8 dna:chromosome chromosome:RGSC3.4:8:1:129041809:1 57733584 ID20309 U -
TAGTGAGCTAAAGTTCGGGGGTTTGACTGA
>8 dna:chromosome chromosome:RGSC3.4:8:1:129041809:1 57733586 ID37372 U -
TGAGCTAAAGTTCGGGGGTTTGACT
>8 dna:chromosome chromosome:RGSC3.4:8:1:129041809:1 57733591 ID20308 U -
TAGTGAGCTAAAGTTCGGGGGTT
>8 dna:chromosome chromosome:RGSC3.4:8:1:129041809:1 57733592 ID3109 U -
CAAACTGTTAGTGAGCTAAAGTTCGGGGGT
>8 dna:chromosome chromosome:RGSC3.4:8:1:129041809:1 57733592 ID20307 U -
TAGTGAGCTAAAGTTCGGGGGT
>8 dna:chromosome chromosome:RGSC3.4:8:1:129041809:1 57733593 ID4270 U -
CCAAACTGTTAGTGAGCTAAAGTTCGGGGG
>8 dna:chromosome chromosome:RGSC3.4:8:1:129041809:1 57733594 ID41803 U -
TGCCAAACTGTTAGTGAGCTAAAGTTCGGGG
>8 dna:chromosome chromosome:RGSC3.4:8:1:129041809:1 57733595 ID41802 U -
TGCCAAACTGTTAGTGAGCTAAAGTTCGGG
>8 dna:chromosome chromosome:RGSC3.4:8:1:129041809:1 57733596 ID41801 U -
TGCCAAACTGTTAGTGAGCTAAAGTTCGG
>8 dna:chromosome chromosome:RGSC3.4:8:1:129041809:1 57733598 ID41800 U -
TGCCAAACTGTTAGTGAGCTAAAGTTC
>8 dna:chromosome chromosome:RGSC3.4:8:1:129041809:1 57733614 ID59654 U -
TTGAATGACAGGTCTGCTGCCAAACTGT
>8 dna:chromosome chromosome:RGSC3.4:8:1:129041809:1 57733714 ID46608 U -
TGGAGCTCATGGTGGTTGGGAT
>8 dna:chromosome chromosome:RGSC3.4:8:1:129041809:1 57733715 ID39364 U -
TGATGATTCTGGAGCTCATGGTGGTTGGGA
>8 dna:chromosome chromosome:RGSC3.4:8:1:129041809:1 57733717 ID39363 U -
TGATGATTCTGGAGCTCATGGTGGTTGG
>8 dna:chromosome chromosome:RGSC3.4:8:1:129041809:1 57733719 ID29955 U -
TCTATGATGATTCTGGAGCTCATGGTGGTT
>8 dna:chromosome chromosome:RGSC3.4:8:1:129041809:1 57733719 ID39362 U -
TGATGATTCTGGAGCTCATGGTGGTT
>8 dna:chromosome chromosome:RGSC3.4:8:1:129041809:1 57733720 ID29954 U -
TCTATGATGATTCTGGAGCTCATGGTGGT
>8 dna:chromosome chromosome:RGSC3.4:8:1:129041809:1 57733720 ID39361 U -
TGATGATTCTGGAGCTCATGGTGGT
>8 dna:chromosome chromosome:RGSC3.4:8:1:129041809:1 57733721 ID39360 U -
TGATGATTCTGGAGCTCATGGTGG
>8 dna:chromosome chromosome:RGSC3.4:8:1:129041809:1 57733723 ID2427 U -
ATCTATGATGATTCTGGAGCTCATGGT
>8 dna:chromosome chromosome:RGSC3.4:8:1:129041809:1 57733723 ID21463 U -
TATCTATGATGATTCTGGAGCTCATGGT
>8 dna:chromosome chromosome:RGSC3.4:8:1:129041809:1 57733739 ID9650 U -
TAAAAAAGGAAAGTTGGATATCTATGATGA
>8 dna:chromosome chromosome:RGSC3.4:8:1:129041809:1 57733754 ID23161 U -
TCAAATGTCTAGAATATAAAAAAGGAAAGTT
>8 dna:chromosome chromosome:RGSC3.4:8:1:129041809:1 57733770 ID58379 U -
TTCCTACCTCAAATGTCTAGAAT
>8 dna:chromosome chromosome:RGSC3.4:8:1:129041809:1 57733772 ID58378 M -
TTCCTACCTCAAATGTCTAGA
>8 dna:chromosome chromosome:RGSC3.4:8:1:129041809:1 57733781 ID41336 U -
TGCAGTGCAAGAGACTTCCTACCTCAA
>8 dna:chromosome chromosome:RGSC3.4:8:1:129041809:1 57733795 ID13325 U -
TAATTATTACACAAACTGCAGTGCAAGAG
>8 dna:chromosome chromosome:RGSC3.4:8:1:129041809:1 57733800 ID2825 U -
ATTAATTATTACACAAACTGCAGTGC
>8 dna:chromosome chromosome:RGSC3.4:8:1:129041809:1 57733803 ID62259 U -
TTTGTTACATTAATTATTACACAAACTGCAG
>8 dna:chromosome chromosome:RGSC3.4:8:1:129041809:1 57733821 ID59863 U -
TTGATCCTTTGTTACATTAA
>8 dna:chromosome chromosome:RGSC3.4:8:1:129041809:1 57733826 ID10270 U -
TAAACCTTGATCCTTTGTTAC
>8 dna:chromosome chromosome:RGSC3.4:8:1:129041809:1 57733828 ID49927 U -
TGGGTGCTTATTAAACCTTGATCCTTTGTT
>8 dna:chromosome chromosome:RGSC3.4:8:1:129041809:1 57733829 ID49926 U -
TGGGTGCTTATTAAACCTTGATCCTTTGT
>8 dna:chromosome chromosome:RGSC3.4:8:1:129041809:1 57733843 ID33069 U -
TGAAATTGAACTGTGCTGGGTGCTTATTAAA
>8 dna:chromosome chromosome:RGSC3.4:8:1:129041809:1 57733844 ID33068 U -
TGAAATTGAACTGTGCTGGGTGCTTATTAA
>8 dna:chromosome chromosome:RGSC3.4:8:1:129041809:1 57733845 ID33067 U -
TGAAATTGAACTGTGCTGGGTGCTTATTA
>8 dna:chromosome chromosome:RGSC3.4:8:1:129041809:1 57733853 ID6101 U -
GAAAAGTGGTGAAATTGAACTGTGCTGGGT
>8 dna:chromosome chromosome:RGSC3.4:8:1:129041809:1 57733857 ID6100 U -
GAAAAGTGGTGAAATTGAACTGTGCT
>8 dna:chromosome chromosome:RGSC3.4:8:1:129041809:1 57733859 ID25514 U -
TCCAAGAAAAGTGGTGAAATTGAACTGTG
>8 dna:chromosome chromosome:RGSC3.4:8:1:129041809:1 57733860 ID25513 U -
TCCAAGAAAAGTGGTGAAATTGAACTGT
>8 dna:chromosome chromosome:RGSC3.4:8:1:129041809:1 57733937 ID11633 U -
TAACTGGATGTGAATTACCAGCTGTGAAGA
>8 dna:chromosome chromosome:RGSC3.4:8:1:129041809:1 57733954 ID48595 U -
TGGGAATTGTCAGCTAGTAACTGGATGTGA
>8 dna:chromosome chromosome:RGSC3.4:8:1:129041809:1 57733955 ID48594 U -
TGGGAATTGTCAGCTAGTAACTGGATGTG
>8 dna:chromosome chromosome:RGSC3.4:8:1:129041809:1 57733970 ID1561 U -
AGCACAGTTAACACCTGGGAATTGTCAGC
>8 dna:chromosome chromosome:RGSC3.4:8:1:129041809:1 57734042 ID47911 U -
TGGCGGTCCTTCTGATTTCCAACCTCATGC
>8 dna:chromosome chromosome:RGSC3.4:8:1:129041809:1 57734142 ID61726 U -
TTTCATGATTGAGAGTGCACGAATGTGTC
>8 dna:chromosome chromosome:RGSC3.4:8:1:129041809:1 57734142 ID62476 U -
TTTTCATGATTGAGAGTGCACGAATGTGTC
>8 dna:chromosome chromosome:RGSC3.4:8:1:129041809:1 57734143 ID4133 U -
CATGATTGAGAGTGCACGAATGTGT
>8 dna:chromosome chromosome:RGSC3.4:8:1:129041809:1 57734143 ID7359 U -
GATTGAGAGTGCACGAATGTGT
>8 dna:chromosome chromosome:RGSC3.4:8:1:129041809:1 57734143 ID24971 U -
TCATGATTGAGAGTGCACGAATGTGT
>8 dna:chromosome chromosome:RGSC3.4:8:1:129041809:1 57734145 ID22812 U -
TATTTTCATGATTGAGAGTGCACGAATGT
>8 dna:chromosome chromosome:RGSC3.4:8:1:129041809:1 57734145 ID24970 U -
TCATGATTGAGAGTGCACGAATGT
>8 dna:chromosome chromosome:RGSC3.4:8:1:129041809:1 57734146 ID22811 U -
TATTTTCATGATTGAGAGTGCACGAATG
>8 dna:chromosome chromosome:RGSC3.4:8:1:129041809:1 57734149 ID22810 U -
TATTTTCATGATTGAGAGTGCACGA
>8 dna:chromosome chromosome:RGSC3.4:8:1:129041809:1 57734152 ID51116 U -
TGGTGGAATATTTTCATGATTGAGAGTGCA
>8 dna:chromosome chromosome:RGSC3.4:8:1:129041809:1 57734154 ID51115 U -
TGGTGGAATATTTTCATGATTGAGAGTG
>8 dna:chromosome chromosome:RGSC3.4:8:1:129041809:1 57734178 ID5448 U -
CTCTTGAGGATTACAAGAGTGGTTCTGGT
>8 dna:chromosome chromosome:RGSC3.4:8:1:129041809:1 57734182 ID61824 U -
TTTCTCTTGAGGATTACAAGAGTGGTTC
>8 dna:chromosome chromosome:RGSC3.4:8:1:129041809:1 57734210 ID60138 U -
TTGCCTCACGATTAGTAATTACCTTGTGTT
>8 dna:chromosome chromosome:RGSC3.4:8:1:129041809:1 57734213 ID13382 U -
TAATTGCCTCACGATTAGTAATTACCTTGT
>8 dna:chromosome chromosome:RGSC3.4:8:1:129041809:1 57734215 ID20906 U -
TATAATTGCCTCACGATTAGTAATTACCTT
>8 dna:chromosome chromosome:RGSC3.4:8:1:129041809:1 57734246 ID54064 U -
TGTGCTTTGCAATAAAACACCACTGTTGGC
>8 dna:chromosome chromosome:RGSC3.4:8:1:129041809:1 57734373 ID33306 U -
TGAACCATGACTGAGAGGACACATAGGTA
>8 dna:chromosome chromosome:RGSC3.4:8:1:129041809:1 57734435 ID54411 U -
TGTGTGCTCGCGCCTGTGCGTGTGTGTAT
>8 dna:chromosome chromosome:RGSC3.4:8:1:129041809:1 57734506 ID55298 U -
TGTTGTTTGGTGTATACAGGAAGGG
>8 dna:chromosome chromosome:RGSC3.4:8:1:129041809:1 57734513 ID28284 U -
TCCTCCAGGCTTGTTGTTTGGTGTATACA
>8 dna:chromosome chromosome:RGSC3.4:8:1:129041809:1 57734527 ID1105 U -
ACTAATGATGTGTGTCCTCCAGGCTTGTT
>8 dna:chromosome chromosome:RGSC3.4:8:1:129041809:1 57734531 ID58093 U -
TTCCACTAATGATGTGTGTCCTCCAGGCT
>8 dna:chromosome chromosome:RGSC3.4:8:1:129041809:1 57734532 ID13117 U -
TAATGATGTGTGTCCTCCAGGC
>8 dna:chromosome chromosome:RGSC3.4:8:1:129041809:1 57734532 ID58092 U -
TTCCACTAATGATGTGTGTCCTCCAGGC
>8 dna:chromosome chromosome:RGSC3.4:8:1:129041809:1 57734620 ID40780 U -
TGCAATTTGCTGCTACTTGATTTTTTGTT
>8 dna:chromosome chromosome:RGSC3.4:8:1:129041809:1 57734636 ID60347 U -
TTGGACAGAGCAATGCAATTTGCTGC
>8 dna:chromosome chromosome:RGSC3.4:8:1:129041809:1 57734670 ID9821 U -
TAAAACATAACAAAACCAAGTGTCCA
>8 dna:chromosome chromosome:RGSC3.4:8:1:129041809:1 57734750 ID32779 U -
TGAAAGTATTTTGTACTCTGCTGGATAGA
>8 dna:chromosome chromosome:RGSC3.4:8:1:129041809:1 57734754 ID24803 U -
TCATATGAAAGTATTTTGTACTCTGCTGGA
>8 dna:chromosome chromosome:RGSC3.4:8:1:129041809:1 57734755 ID52608 U -
TGTCATATGAAAGTATTTTGTACTCTGCTGG
>8 dna:chromosome chromosome:RGSC3.4:8:1:129041809:1 57734758 ID22051 U -
TATGTCATATGAAAGTATTTTGTACTCTGC
>8 dna:chromosome chromosome:RGSC3.4:8:1:129041809:1 57734822 ID31516 U -
TCTTACATTGGGGTACTTGGATATGCCT
>8 dna:chromosome chromosome:RGSC3.4:8:1:129041809:1 57734832 ID12348 U -
TAAGGACAGTGTTCTTACATTGGGGTACTT
>8 dna:chromosome chromosome:RGSC3.4:8:1:129041809:1 57734833 ID12347 U -
TAAGGACAGTGTTCTTACATTGGGGTACT
>8 dna:chromosome chromosome:RGSC3.4:8:1:129041809:1 57734834 ID12345 U -
TAAGGACAGTGTTCTTACATTGGGGTAC
>8 dna:chromosome chromosome:RGSC3.4:8:1:129041809:1 57734834 ID29679 U -
TCTAAGGACAGTGTTCTTACATTGGGGTAC
>8 dna:chromosome chromosome:RGSC3.4:8:1:129041809:1 57734835 ID58706 U -
TTCTAAGGACAGTGTTCTTACATTGGGGTA
>8 dna:chromosome chromosome:RGSC3.4:8:1:129041809:1 57734836 ID58705 U -
TTCTAAGGACAGTGTTCTTACATTGGGGT
>8 dna:chromosome chromosome:RGSC3.4:8:1:129041809:1 57734917 ID29582 U -
TCTAAAGAACAAAAAGTGAGAACTCCCTGG
>8 dna:chromosome chromosome:RGSC3.4:8:1:129041809:1 57734948 ID18881 U -
TAGGAATCTGTATGCTTTCAAACGGGCTAA
>8 dna:chromosome chromosome:RGSC3.4:8:1:129041809:1 57734949 ID5714 U -
CTGTATGCTTTCAAACGGGCTA
>8 dna:chromosome chromosome:RGSC3.4:8:1:129041809:1 57734949 ID9010 U -
GTATGCTTTCAAACGGGCTA
>8 dna:chromosome chromosome:RGSC3.4:8:1:129041809:1 57734949 ID18880 U -
TAGGAATCTGTATGCTTTCAAACGGGCTA
>8 dna:chromosome chromosome:RGSC3.4:8:1:129041809:1 57734950 ID18879 U -
TAGGAATCTGTATGCTTTCAAACGGGCT
>8 dna:chromosome chromosome:RGSC3.4:8:1:129041809:1 57734955 ID25654 U -
TCCAATAGGAATCTGTATGCTTTCAAAC
>8 dna:chromosome chromosome:RGSC3.4:8:1:129041809:1 57734959 ID23238 U -
TCAACCTTCCAATAGGAATCTGTATGCTTTC
>8 dna:chromosome chromosome:RGSC3.4:8:1:129041809:1 57734963 ID38916 U -
TGATCAACCTTCCAATAGGAATCTGTATGC
>8 dna:chromosome chromosome:RGSC3.4:8:1:129041809:1 57734964 ID38915 U -
TGATCAACCTTCCAATAGGAATCTGTATG
>8 dna:chromosome chromosome:RGSC3.4:8:1:129041809:1 57734979 ID51314 U -
TGGTGTGTGACTTTGATCAACCTTCCA
>8 dna:chromosome chromosome:RGSC3.4:8:1:129041809:1 57734982 ID43039 U -
TGCCTCTGGTGTGTGACTTTGATCAACCTT
>8 dna:chromosome chromosome:RGSC3.4:8:1:129041809:1 57734985 ID16127 U -
TACTGCCTCTGGTGTGTGACTTTGATCAAC
>8 dna:chromosome chromosome:RGSC3.4:8:1:129041809:1 57734987 ID16126 U -
TACTGCCTCTGGTGTGTGACTTTGATCA
>8 dna:chromosome chromosome:RGSC3.4:8:1:129041809:1 57734987 ID56796 U -
TTACTGCCTCTGGTGTGTGACTTTGATCA
>8 dna:chromosome chromosome:RGSC3.4:8:1:129041809:1 57734992 ID7840 U -
GCCTTTTACTGCCTCTGGTGTGTGACTTT
>8 dna:chromosome chromosome:RGSC3.4:8:1:129041809:1 57734998 ID26632 U -
TCCCAAGCCTTTTACTGCCTCTGGTGTGT
>8 dna:chromosome chromosome:RGSC3.4:8:1:129041809:1 57735006 ID37136 U -
TGAGCACAGGTCCCAAGCCTTTTACTGCCTC
>8 dna:chromosome chromosome:RGSC3.4:8:1:129041809:1 57735007 ID37135 U -
TGAGCACAGGTCCCAAGCCTTTTACTGCCT
>8 dna:chromosome chromosome:RGSC3.4:8:1:129041809:1 57735031 ID43163 U -
TGCCTGTAGTTAAACCACATCTCTCCTGAGCA
>8 dna:chromosome chromosome:RGSC3.4:8:1:129041809:1 57735032 ID43162 U -
TGCCTGTAGTTAAACCACATCTCTCCTGAGC
>8 dna:chromosome chromosome:RGSC3.4:8:1:129041809:1 57735041 ID53107 U -
TGTCTTGCCTGTAGTTAAACCACATCT
>8 dna:chromosome chromosome:RGSC3.4:8:1:129041809:1 57735045 ID50533 U -
TGGTCAATGTCTTGCCTGTAGTTAAACCAC
>8 dna:chromosome chromosome:RGSC3.4:8:1:129041809:1 57735052 ID49861 U -
TGGGTGAATGGTCAATGTCTTGCCTGTAGTT
>8 dna:chromosome chromosome:RGSC3.4:8:1:129041809:1 57735053 ID49860 U -
TGGGTGAATGGTCAATGTCTTGCCTGTAGT
>8 dna:chromosome chromosome:RGSC3.4:8:1:129041809:1 57735056 ID2688 U -
ATGGGTGAATGGTCAATGTCTTGCCTGT
>8 dna:chromosome chromosome:RGSC3.4:8:1:129041809:1 57735056 ID49859 U -
TGGGTGAATGGTCAATGTCTTGCCTGT
>8 dna:chromosome chromosome:RGSC3.4:8:1:129041809:1 57735058 ID35165 U -
TGACATGGGTGAATGGTCAATGTCTTGCCT
>8 dna:chromosome chromosome:RGSC3.4:8:1:129041809:1 57735060 ID35164 U -
TGACATGGGTGAATGGTCAATGTCTTGC
>8 dna:chromosome chromosome:RGSC3.4:8:1:129041809:1 57735060 ID49858 U -
TGGGTGAATGGTCAATGTCTTGC
>8 dna:chromosome chromosome:RGSC3.4:8:1:129041809:1 57735061 ID35163 U -
TGACATGGGTGAATGGTCAATGTCTTG
>8 dna:chromosome chromosome:RGSC3.4:8:1:129041809:1 57735061 ID49857 U -
TGGGTGAATGGTCAATGTCTTG
>8 dna:chromosome chromosome:RGSC3.4:8:1:129041809:1 57735070 ID62623 U -
TTTTTAACCCTGACATGGGTGAATGGTC
>8 dna:chromosome chromosome:RGSC3.4:8:1:129041809:1 57735071 ID26561 U -
TCCATTTTTAACCCTGACATGGGTGAATGGT
>8 dna:chromosome chromosome:RGSC3.4:8:1:129041809:1 57735080 ID45685 U -
TGGAACTTCCATTTTTAACCCTGACATGG
>8 dna:chromosome chromosome:RGSC3.4:8:1:129041809:1 57735088 ID18943 U -
TAGGACCTGCTGGAACTTCCATTTTTAACCC
>8 dna:chromosome chromosome:RGSC3.4:8:1:129041809:1 57735155 ID51908 U -
TGTAAGCTTGGGGCAACAGCATTT
>8 dna:chromosome chromosome:RGSC3.4:8:1:129041809:1 57735156 ID18459 U -
TAGCCTTGTAAGCTTGGGGCAACAGCATT
>8 dna:chromosome chromosome:RGSC3.4:8:1:129041809:1 57735181 ID53693 U -
TGTGATGAATAAAAAAGGCTCCTTTAGC
>8 dna:chromosome chromosome:RGSC3.4:8:1:129041809:1 57735199 ID19521 U -
TAGGGATTACAGTGTCGGATGTGATGAAT
>8 dna:chromosome chromosome:RGSC3.4:8:1:129041809:1 57735200 ID19520 U -
TAGGGATTACAGTGTCGGATGTGATGAA
>8 dna:chromosome chromosome:RGSC3.4:8:1:129041809:1 57735201 ID19519 U -
TAGGGATTACAGTGTCGGATGTGATGA
>8 dna:chromosome chromosome:RGSC3.4:8:1:129041809:1 57735202 ID19518 U -
TAGGGATTACAGTGTCGGATGTGATG
>8 dna:chromosome chromosome:RGSC3.4:8:1:129041809:1 57735207 ID42107 U -
TGCCACCCTAGGGATTACAGTGTCGGATG
>8 dna:chromosome chromosome:RGSC3.4:8:1:129041809:1 57735215 ID26980 U -
TCCCATTGGTGCCACCCTAGGGATTACAGT
>8 dna:chromosome chromosome:RGSC3.4:8:1:129041809:1 57735238 ID46652 U -
TGGAGGTGAACCCCTCCAGCTGGCCTCCCATT
>8 dna:chromosome chromosome:RGSC3.4:8:1:129041809:1 57735254 ID48942 U -
TGGGATATGGAGGTGAACCCCTC
>8 dna:chromosome chromosome:RGSC3.4:8:1:129041809:1 57735263 ID49958 U -
TGGGTGTGCAACGTATGGGATATGGAGGT
>8 dna:chromosome chromosome:RGSC3.4:8:1:129041809:1 57735265 ID49957 U -
TGGGTGTGCAACGTATGGGATATGGAG
>8 dna:chromosome chromosome:RGSC3.4:8:1:129041809:1 57735278 ID52162 U -
TGTAGCTAGTGTCACTGGGTGTGCAACGT
>8 dna:chromosome chromosome:RGSC3.4:8:1:129041809:1 57735280 ID54285 U -
TGTGTAGCTAGTGTCACTGGGTGTGCAAC
>8 dna:chromosome chromosome:RGSC3.4:8:1:129041809:1 57735281 ID22107 U -
TATGTGTAGCTAGTGTCACTGGGTGTGCAA
>8 dna:chromosome chromosome:RGSC3.4:8:1:129041809:1 57735281 ID54283 U -
TGTGTAGCTAGTGTCACTGGGTGTGCAA
>8 dna:chromosome chromosome:RGSC3.4:8:1:129041809:1 57735282 ID54282 U -
TGTGTAGCTAGTGTCACTGGGTGTGCA
>8 dna:chromosome chromosome:RGSC3.4:8:1:129041809:1 57735284 ID22106 U -
TATGTGTAGCTAGTGTCACTGGGTGTG
>8 dna:chromosome chromosome:RGSC3.4:8:1:129041809:1 57735285 ID22105 U -
TATGTGTAGCTAGTGTCACTGGGTGT
>8 dna:chromosome chromosome:RGSC3.4:8:1:129041809:1 57735285 ID42956 U -
TGCCTATGTGTAGCTAGTGTCACTGGGTGT
>8 dna:chromosome chromosome:RGSC3.4:8:1:129041809:1 57735287 ID42955 U -
TGCCTATGTGTAGCTAGTGTCACTGGGT
>8 dna:chromosome chromosome:RGSC3.4:8:1:129041809:1 57735288 ID42954 U -
TGCCTATGTGTAGCTAGTGTCACTGGG
>8 dna:chromosome chromosome:RGSC3.4:8:1:129041809:1 57735289 ID42953 U -
TGCCTATGTGTAGCTAGTGTCACTGG
>8 dna:chromosome chromosome:RGSC3.4:8:1:129041809:1 57735293 ID42952 U -
TGCCTATGTGTAGCTAGTGTCA
>8 dna:chromosome chromosome:RGSC3.4:8:1:129041809:1 57735299 ID20237 U -
TAGTCTGGAGCCCATGCCTATGTGTAGCTA
>8 dna:chromosome chromosome:RGSC3.4:8:1:129041809:1 57735303 ID16315 U -
TACTTAGTCTGGAGCCCATGCCTATGTGTA
>8 dna:chromosome chromosome:RGSC3.4:8:1:129041809:1 57735304 ID16314 U -
TACTTAGTCTGGAGCCCATGCCTATGTGT
>8 dna:chromosome chromosome:RGSC3.4:8:1:129041809:1 57735304 ID20236 U -
TAGTCTGGAGCCCATGCCTATGTGT
>8 dna:chromosome chromosome:RGSC3.4:8:1:129041809:1 57735305 ID16313 U -
TACTTAGTCTGGAGCCCATGCCTATGTG
>8 dna:chromosome chromosome:RGSC3.4:8:1:129041809:1 57735306 ID16312 U -
TACTTAGTCTGGAGCCCATGCCTATGT
>8 dna:chromosome chromosome:RGSC3.4:8:1:129041809:1 57735309 ID16311 U -
TACTTAGTCTGGAGCCCATGCCTA
>8 dna:chromosome chromosome:RGSC3.4:8:1:129041809:1 57735311 ID463 U -
AAGGACTTTACTTAGTCTGGAGCCCATGCC
>8 dna:chromosome chromosome:RGSC3.4:8:1:129041809:1 57735312 ID8281 U -
GGACTTTACTTAGTCTGGAGCCCATGC
>8 dna:chromosome chromosome:RGSC3.4:8:1:129041809:1 57735317 ID3125 U -
CAAAGGACTTTACTTAGTCTGGAGCC
>8 dna:chromosome chromosome:RGSC3.4:8:1:129041809:1 57735318 ID4524 U -
CCCCAAAGGACTTTACTTAGTCTGGAGC
>8 dna:chromosome chromosome:RGSC3.4:8:1:129041809:1 57735325 ID24808 U -
TCATATGCACCCCAAAGGACTTTACTTAGT
>8 dna:chromosome chromosome:RGSC3.4:8:1:129041809:1 57735361 ID6619 M -
GACATTTTCATACATGTATATAATGTA
>8 dna:chromosome chromosome:RGSC3.4:8:1:129041809:1 57735617 ID44698 U -
TGCTGTTAACTTGGTGGCTATCTTCAGC
>8 dna:chromosome chromosome:RGSC3.4:8:1:129041809:1 57735627 ID45540 U -
TGGAAATGATGCTGTTAACTTGGTGGC
>8 dna:chromosome chromosome:RGSC3.4:8:1:129041809:1 57735682 ID42223 U -
TGCCAGAGAATGGGTCTCGAGTACCGT
>8 dna:chromosome chromosome:RGSC3.4:8:1:129041809:1 57735797 ID11215 U -
TAACAGTGGTGCCTGCAAAACCTGAT
>8 dna:chromosome chromosome:RGSC3.4:8:1:129041809:1 57735973 ID8750 U -
GGGTGGAGATTGGTCTGAGCAGAGTC
>8 dna:chromosome chromosome:RGSC3.4:8:1:129041809:1 57736054 ID24685 U -
TCAGTTCTGTAATGGTGGGTTTAT
>8 dna:chromosome chromosome:RGSC3.4:8:1:129041809:1 57736135 ID54487 U -
TGTGTGTGTCCGCTCTGGCTGGTCACCAA
>8 dna:chromosome chromosome:RGSC3.4:8:1:129041809:1 57736399 ID20197 U -
TAGTCCGGCGTTTGAGGTGTT
>8 dna:chromosome chromosome:RGSC3.4:8:1:129041809:1 57736468 ID4860 U -
CCTTGAGCTGACATTGTTGGGAAATGAC
>8 dna:chromosome chromosome:RGSC3.4:8:1:129041809:1 57736468 ID29026 U -
TCCTTGAGCTGACATTGTTGGGAAATGAC
>8 dna:chromosome chromosome:RGSC3.4:8:1:129041809:1 57736589 ID57021 U -
TTAGTATTTTTTTTCTCCCGTAGTACCC
>8 dna:chromosome chromosome:RGSC3.4:8:1:129041809:1 57736624 ID19253 U -
TAGGATGTTTAGTTAAACACAGACAGCTTT
>8 dna:chromosome chromosome:RGSC3.4:8:1:129041809:1 57736625 ID19252 U -
TAGGATGTTTAGTTAAACACAGACAGCTT
>8 dna:chromosome chromosome:RGSC3.4:8:1:129041809:1 57736672 ID56788 U -
TTACTCTTGAGGGGGCCGTGATTGGAGGGT
>8 dna:chromosome chromosome:RGSC3.4:8:1:129041809:1 57736690 ID11938 U -
TAAGACTTGGCCCTTACTCTTGAGG
>8 dna:chromosome chromosome:RGSC3.4:8:1:129041809:1 57736694 ID2686 U -
ATGGGTAAGACTTGGCCCTTACTCTT
>8 dna:chromosome chromosome:RGSC3.4:8:1:129041809:1 57736778 ID33649 U -
TGAAGATAGCATTTGTAAGTATCTA
>8 dna:chromosome chromosome:RGSC3.4:8:1:129041809:1 57736974 ID40578 U -
TGCAAGGGTGGCCTCTCCTTTTCTGAGGA
>8 dna:chromosome chromosome:RGSC3.4:8:1:129041809:1 57736987 ID39488 U -
TGATGGATATGCAAGGGTGGCCTCT
>8 dna:chromosome chromosome:RGSC3.4:8:1:129041809:1 57736997 ID38823 U -
TGATATGCCAAGGCTGATGGATATGCAAG
>8 dna:chromosome chromosome:RGSC3.4:8:1:129041809:1 57737004 ID32611 U -
TGAAACTTGATATGCCAAGGCTGATGGAT
>8 dna:chromosome chromosome:RGSC3.4:8:1:129041809:1 57737007 ID7957 U -
GCTGAAACTTGATATGCCAAGGCTGATG
>8 dna:chromosome chromosome:RGSC3.4:8:1:129041809:1 57737008 ID18615 U -
TAGCTGAAACTTGATATGCCAAGGCTGAT
>8 dna:chromosome chromosome:RGSC3.4:8:1:129041809:1 57737016 ID20467 U -
TAGTGTTAGCTGAAACTTGATATGCCA
>8 dna:chromosome chromosome:RGSC3.4:8:1:129041809:1 57737044 ID52861 U -
TGTCGAGCTTTAATAGAAGAAGATACACC
>8 dna:chromosome chromosome:RGSC3.4:8:1:129041809:1 57737045 ID52860 U -
TGTCGAGCTTTAATAGAAGAAGATACAC
>8 dna:chromosome chromosome:RGSC3.4:8:1:129041809:1 57737063 ID27074 U -
TCCCCTAACTGGGCTGCCTTGTCGAGCTT
>8 dna:chromosome chromosome:RGSC3.4:8:1:129041809:1 57737089 ID1084 U -
ACGGCATTACCTGTGTTTGGATCCTTTCC
>8 dna:chromosome chromosome:RGSC3.4:8:1:129041809:1 57737090 ID1083 U -
ACGGCATTACCTGTGTTTGGATCCTTTC
>8 dna:chromosome chromosome:RGSC3.4:8:1:129041809:1 57737094 ID30501 U -
TCTCTGACGGCATTACCTGTGTTTGGATCC
>8 dna:chromosome chromosome:RGSC3.4:8:1:129041809:1 57737095 ID5007 U -
CGGCATTACCTGTGTTTGGATC
>8 dna:chromosome chromosome:RGSC3.4:8:1:129041809:1 57737136 ID57664 U -
TTCACGTGGGACTCCTAAAGCGGGA
>8 dna:chromosome chromosome:RGSC3.4:8:1:129041809:1 57737162 ID43488 U -
TGCGCCTATTTAACAATTATGCAGCTGGGT
>8 dna:chromosome chromosome:RGSC3.4:8:1:129041809:1 57737171 ID58538 U -
TTCCTTCTGCGCCTATTTAACAATTATG
>8 dna:chromosome chromosome:RGSC3.4:8:1:129041809:1 57737201 ID890 U -
ACCAAAGAGCATGCCCTGAGTTGGACCTA
>8 dna:chromosome chromosome:RGSC3.4:8:1:129041809:1 57737204 ID892 U -
ACCAACCAAAGAGCATGCCCTGAGTTGGAC
>8 dna:chromosome chromosome:RGSC3.4:8:1:129041809:1 57737206 ID3459 U -
CACCAACCAAAGAGCATGCCCTGAGTTGG
>8 dna:chromosome chromosome:RGSC3.4:8:1:129041809:1 57737272 ID38930 U -
TGATCACCACAAGAAAACCTACGGGAATCA
>8 dna:chromosome chromosome:RGSC3.4:8:1:129041809:1 57737381 ID57678 U -
TTCACTGACGCAGGAACCCACAGTGAAACA
>8 dna:chromosome chromosome:RGSC3.4:8:1:129041809:1 57737383 ID57677 U -
TTCACTGACGCAGGAACCCACAGTGAAA
>8 dna:chromosome chromosome:RGSC3.4:8:1:129041809:1 57737406 ID55188 U -
TGTTGCTTCAGTAAGAATTGCTGTTTCAC
>8 dna:chromosome chromosome:RGSC3.4:8:1:129041809:1 57737417 ID19323 U -
TAGGCACTGCTTTGTTGCTTCAGTAAGAAT
>8 dna:chromosome chromosome:RGSC3.4:8:1:129041809:1 57737422 ID39054 U -
TGATCGTAGGCACTGCTTTGTTGCTTCAGTA
>8 dna:chromosome chromosome:RGSC3.4:8:1:129041809:1 57737423 ID39053 U -
TGATCGTAGGCACTGCTTTGTTGCTTCAGT
>8 dna:chromosome chromosome:RGSC3.4:8:1:129041809:1 57737429 ID3356 U -
CACAATGATCGTAGGCACTGCTTTGTTGC
>8 dna:chromosome chromosome:RGSC3.4:8:1:129041809:1 57737429 ID23628 U -
TCACAATGATCGTAGGCACTGCTTTGTTGC
>8 dna:chromosome chromosome:RGSC3.4:8:1:129041809:1 57737532 ID48337 U -
TGGGAAATCTTTGACTCAGCAGCAGCTGT
>8 dna:chromosome chromosome:RGSC3.4:8:1:129041809:1 57737588 ID31571 U -
TCTTAGGTGTGAGACTCCAGGT
>8 dna:chromosome chromosome:RGSC3.4:8:1:129041809:1 57737615 ID10709 U -
TAAATAGCCCATCTGGGATGAAGCCCGAGA
>8 dna:chromosome chromosome:RGSC3.4:8:1:129041809:1 57737616 ID10708 U -
TAAATAGCCCATCTGGGATGAAGCCCGAG
>8 dna:chromosome chromosome:RGSC3.4:8:1:129041809:1 57737648 ID45470 U -
TGGAAAGTGAAAGGGCAAAGCCGGAAGTC
>8 dna:chromosome chromosome:RGSC3.4:8:1:129041809:1 57737649 ID45469 U -
TGGAAAGTGAAAGGGCAAAGCCGGAAGT
>8 dna:chromosome chromosome:RGSC3.4:8:1:129041809:1 57737695 ID15454 U -
TACGAGAGCAAAGAAGGTCAAACAGAACAAG
>8 dna:chromosome chromosome:RGSC3.4:8:1:129041809:1 57737703 ID53595 U -
TGTGAGTACGAGAGCAAAGAAGGTCAAAC
>8 dna:chromosome chromosome:RGSC3.4:8:1:129041809:1 57737823 ID8152 U -
GGAACAATGCAGAGTCCACCGCCAGGGC
>8 dna:chromosome chromosome:RGSC3.4:8:1:129041809:1 57737892 ID39768 U -
TGATTAAACAAATTGTCTTCACTTAGAAAG
>8 dna:chromosome chromosome:RGSC3.4:8:1:129041809:1 57737895 ID31865 U -
TCTTGATTAAACAAATTGTCTTCACTTAGA
>8 dna:chromosome chromosome:RGSC3.4:8:1:129041809:1 57737971 ID17157 U -
TAGAATTCCTCAGTGAATCGGACAGGATGC
>8 dna:chromosome chromosome:RGSC3.4:8:1:129041809:1 57738028 ID31122 U -
TCTGCTGCAAAGCGGTTGCTGTTACCCTAA
>8 dna:chromosome chromosome:RGSC3.4:8:1:129041809:1 57738034 ID15687 U -
TACTACTCTGCTGCAAAGCGGTTGCTGTTA
>8 dna:chromosome chromosome:RGSC3.4:8:1:129041809:1 57738039 ID43519 U -
TGCGTACTACTCTGCTGCAAAGCGGTTGC
>8 dna:chromosome chromosome:RGSC3.4:8:1:129041809:1 57738042 ID9381 U -
GTGGTGCGTACTACTCTGCTGCAAAGCGGT
>8 dna:chromosome chromosome:RGSC3.4:8:1:129041809:1 57738050 ID54479 U -
TGTGTGTGGTGCGTACTACTCTGCTGC
>8 dna:chromosome chromosome:RGSC3.4:8:1:129041809:1 57738050 ID54494 U -
TGTGTGTGTGGTGCGTACTACTCTGCTGC
>8 dna:chromosome chromosome:RGSC3.4:8:1:129041809:1 57738265 ID30463 U -
TCTCTCACAGAGAGTGTTATTAAACCAAGAC
>8 dna:chromosome chromosome:RGSC3.4:8:1:129041809:1 57738266 ID30095 U -
TCTCACAGAGAGTGTTATTAAACCAAGA
>8 dna:chromosome chromosome:RGSC3.4:8:1:129041809:1 57738293 ID52532 U -
TGTCAGAGATTTGTGCCTGCCTCTCACTCT
>8 dna:chromosome chromosome:RGSC3.4:8:1:129041809:1 57738298 ID24009 U -
TCACTGTCAGAGATTTGTGCCTGCCTCTC
>8 dna:chromosome chromosome:RGSC3.4:8:1:129041809:1 57738299 ID30129 U -
TCTCACTGTCAGAGATTTGTGCCTGCCTCT
>8 dna:chromosome chromosome:RGSC3.4:8:1:129041809:1 57738300 ID30128 U -
TCTCACTGTCAGAGATTTGTGCCTGCCTC
>8 dna:chromosome chromosome:RGSC3.4:8:1:129041809:1 57738316 ID1360 U -
AGACAATTGAGCATTTCTCACTGTCAGA
>8 dna:chromosome chromosome:RGSC3.4:8:1:129041809:1 57738338 ID25768 U -
TCCACAGAAAGTAGGACTTTTCCAGACAA
>8 dna:chromosome chromosome:RGSC3.4:8:1:129041809:1 57738394 ID41256 U -
TGCAGGATATTTGAAATGTAAATTTTCCTC
>8 dna:chromosome chromosome:RGSC3.4:8:1:129041809:1 57738408 ID31278 U -
TCTGTAGCGTCTTGCAGGATATTTGAAA
>8 dna:chromosome chromosome:RGSC3.4:8:1:129041809:1 57738409 ID31277 U -
TCTGTAGCGTCTTGCAGGATATTTGAA
>8 dna:chromosome chromosome:RGSC3.4:8:1:129041809:1 57738440 ID32334 U -
TGAAAAGGAATTAAAAAAAAATGCTCTTGGA
>8 dna:chromosome chromosome:RGSC3.4:8:1:129041809:1 57738459 ID56361 U -
TTAAAGTTATGGTTTTTTGAAAAGGAATT
>8 dna:chromosome chromosome:RGSC3.4:8:1:129041809:1 57738465 ID52769 U -
TGTCCCTTAAAGTTATGGTTTTTTGAAAA
>8 dna:chromosome chromosome:RGSC3.4:8:1:129041809:1 57738474 ID26180 U -
TCCAGGGGATTGTCCCTTAAAGTTATGGTT
>8 dna:chromosome chromosome:RGSC3.4:8:1:129041809:1 57738609 ID37543 U -
TGAGGAAAGTAGACTCTCAGAACACAAG
>8 dna:chromosome chromosome:RGSC3.4:8:1:129041809:1 57738614 ID16075 U -
TACTGAGGAAAGTAGACTCTCAGAAC
>8 dna:chromosome chromosome:RGSC3.4:8:1:129041809:1 57738697 ID3175 U -
CAACAGCGTGGTGGTTATTTGCAC
>8 dna:chromosome chromosome:RGSC3.4:8:1:129041809:1 57738698 ID43231 U -
TGCCTTCAACAGCGTGGTGGTTATTTGCA
>8 dna:chromosome chromosome:RGSC3.4:8:1:129041809:1 57738704 ID59088 U -
TTCTGCCTTCAACAGCGTGGTGGTTA
>8 dna:chromosome chromosome:RGSC3.4:8:1:129041809:1 57738722 ID32703 U -
TGAAAGCACTGTAGAAGGTCTCATTCTGCCT
>8 dna:chromosome chromosome:RGSC3.4:8:1:129041809:1 57738724 ID32702 U -
TGAAAGCACTGTAGAAGGTCTCATTCTGC
>8 dna:chromosome chromosome:RGSC3.4:8:1:129041809:1 57738728 ID28076 U -
TCCTATGAAAGCACTGTAGAAGGTCTCATT
>8 dna:chromosome chromosome:RGSC3.4:8:1:129041809:1 57738741 ID34893 U -
TGACAGAGCCTCCTTCCTATGAAAGCACTGT
>8 dna:chromosome chromosome:RGSC3.4:8:1:129041809:1 57738833 ID12437 U -
TAAGGGATGAAGAAAGAGTGGTCAGGA
>8 dna:chromosome chromosome:RGSC3.4:8:1:129041809:1 57738834 ID12436 U -
TAAGGGATGAAGAAAGAGTGGTCAGG
>8 dna:chromosome chromosome:RGSC3.4:8:1:129041809:1 57738837 ID26897 U -
TCCCATAAGGGATGAAGAAAGAGTGGTC
>8 dna:chromosome chromosome:RGSC3.4:8:1:129041809:1 57738838 ID58261 U -
TTCCCATAAGGGATGAAGAAAGAGTGGT
>8 dna:chromosome chromosome:RGSC3.4:8:1:129041809:1 57738868 ID56599 U -
TTACAAGAAGAGATGAAAAGACTCGGAGAC
>8 dna:chromosome chromosome:RGSC3.4:8:1:129041809:1 57738871 ID56598 U -
TTACAAGAAGAGATGAAAAGACTCGGA
>8 dna:chromosome chromosome:RGSC3.4:8:1:129041809:1 57738875 ID13741 U -
TACAAGAAGAGATGAAAAGACT
>8 dna:chromosome chromosome:RGSC3.4:8:1:129041809:1 57738902 ID16186 U -
TACTGGTGGAGAATTTAACAGAGCGGTCTC
>8 dna:chromosome chromosome:RGSC3.4:8:1:129041809:1 57738908 ID53303 U -
TGTGAATACTGGTGGAGAATTTAACAGAGC
>8 dna:chromosome chromosome:RGSC3.4:8:1:129041809:1 57738909 ID53302 U -
TGTGAATACTGGTGGAGAATTTAACAGAG
>8 dna:chromosome chromosome:RGSC3.4:8:1:129041809:1 57738912 ID61129 U -
TTGTGAATACTGGTGGAGAATTTAACA
>8 dna:chromosome chromosome:RGSC3.4:8:1:129041809:1 57738913 ID34004 U -
TGAATACTGGTGGAGAATTTAAC
>8 dna:chromosome chromosome:RGSC3.4:8:1:129041809:1 57738921 ID9441 U -
GTGTGTCTTTTGTGAATACTGGTGGAG
>8 dna:chromosome chromosome:RGSC3.4:8:1:129041809:1 57738922 ID9440 U -
GTGTGTCTTTTGTGAATACTGGTGGA
>8 dna:chromosome chromosome:RGSC3.4:8:1:129041809:1 57738925 ID55358 U -
TGTTTAGTGTGTCTTTTGTGAATACTGGT
>8 dna:chromosome chromosome:RGSC3.4:8:1:129041809:1 57738929 ID9562 U -
GTTTAGTGTGTCTTTTGTGAATAC
>8 dna:chromosome chromosome:RGSC3.4:8:1:129041809:1 57738929 ID33036 U -
TGAAATGTTTAGTGTGTCTTTTGTGAATAC
>8 dna:chromosome chromosome:RGSC3.4:8:1:129041809:1 57738930 ID33035 U -
TGAAATGTTTAGTGTGTCTTTTGTGAATA
>8 dna:chromosome chromosome:RGSC3.4:8:1:129041809:1 57738930 ID55357 U -
TGTTTAGTGTGTCTTTTGTGAATA
>8 dna:chromosome chromosome:RGSC3.4:8:1:129041809:1 57738931 ID33034 U -
TGAAATGTTTAGTGTGTCTTTTGTGAAT
>8 dna:chromosome chromosome:RGSC3.4:8:1:129041809:1 57738932 ID55356 U -
TGTTTAGTGTGTCTTTTGTGAA
>8 dna:chromosome chromosome:RGSC3.4:8:1:129041809:1 57738933 ID2803 U -
ATGTTTAGTGTGTCTTTTGTGA
>8 dna:chromosome chromosome:RGSC3.4:8:1:129041809:1 57738933 ID9561 U -
GTTTAGTGTGTCTTTTGTGA
>8 dna:chromosome chromosome:RGSC3.4:8:1:129041809:1 57738933 ID55355 U -
TGTTTAGTGTGTCTTTTGTGA
>8 dna:chromosome chromosome:RGSC3.4:8:1:129041809:1 57738935 ID3714 U -
CAGAGTGAAATGTTTAGTGTGTCTTTTGT
>8 dna:chromosome chromosome:RGSC3.4:8:1:129041809:1 57738935 ID9214 U -
GTGAAATGTTTAGTGTGTCTTTTGT
>8 dna:chromosome chromosome:RGSC3.4:8:1:129041809:1 57738935 ID26066 U -
TCCAGAGTGAAATGTTTAGTGTGTCTTTTGT
>8 dna:chromosome chromosome:RGSC3.4:8:1:129041809:1 57738937 ID1459 U -
AGAGTGAAATGTTTAGTGTGTCTTTT
>8 dna:chromosome chromosome:RGSC3.4:8:1:129041809:1 57738937 ID4356 U -
CCAGAGTGAAATGTTTAGTGTGTCTTTT
>8 dna:chromosome chromosome:RGSC3.4:8:1:129041809:1 57738937 ID26065 U -
TCCAGAGTGAAATGTTTAGTGTGTCTTTT
>8 dna:chromosome chromosome:RGSC3.4:8:1:129041809:1 57738937 ID33033 U -
TGAAATGTTTAGTGTGTCTTTT
>8 dna:chromosome chromosome:RGSC3.4:8:1:129041809:1 57738938 ID26064 U -
TCCAGAGTGAAATGTTTAGTGTGTCTTT
>8 dna:chromosome chromosome:RGSC3.4:8:1:129041809:1 57738940 ID28283 U -
TCCTCCAGAGTGAAATGTTTAGTGTGTCT
>8 dna:chromosome chromosome:RGSC3.4:8:1:129041809:1 57738941 ID28282 U -
TCCTCCAGAGTGAAATGTTTAGTGTGTC
>8 dna:chromosome chromosome:RGSC3.4:8:1:129041809:1 57739037 ID37471 U -
TGAGCTGGTGTCAGAAGCACTGTTTAGGA
>8 dna:chromosome chromosome:RGSC3.4:8:1:129041809:1 57739038 ID37470 U -
TGAGCTGGTGTCAGAAGCACTGTTTAGG
>8 dna:chromosome chromosome:RGSC3.4:8:1:129041809:1 57739039 ID37469 U -
TGAGCTGGTGTCAGAAGCACTGTTTAG
>8 dna:chromosome chromosome:RGSC3.4:8:1:129041809:1 57739039 ID44417 U -
TGCTGAGCTGGTGTCAGAAGCACTGTTTAG
>8 dna:chromosome chromosome:RGSC3.4:8:1:129041809:1 57739040 ID37468 U -
TGAGCTGGTGTCAGAAGCACTGTTTA
>8 dna:chromosome chromosome:RGSC3.4:8:1:129041809:1 57739068 ID40563 U -
TGCAAGCTCCATTCTTGTCAGCCTCT
>8 dna:chromosome chromosome:RGSC3.4:8:1:129041809:1 57739127 ID40742 U -
TGCAATTCAGTGGGTGAGCGGGAGC
>8 dna:chromosome chromosome:RGSC3.4:8:1:129041809:1 57739128 ID40741 U -
TGCAATTCAGTGGGTGAGCGGGAG
>8 dna:chromosome chromosome:RGSC3.4:8:1:129041809:1 57739139 ID19678 U -
TAGGTCAGGAGTGGGCTGCAATTCAGTGG
>8 dna:chromosome chromosome:RGSC3.4:8:1:129041809:1 57739175 ID50250 U -
TGGTACAGTTCAGCCTCAGCAACATGCCAGC
>8 dna:chromosome chromosome:RGSC3.4:8:1:129041809:1 57739176 ID50248 U -
TGGTACAGTTCAGCCTCAGCAACATGCCAG
>8 dna:chromosome chromosome:RGSC3.4:8:1:129041809:1 57739177 ID50247 U -
TGGTACAGTTCAGCCTCAGCAACATGCCA
>8 dna:chromosome chromosome:RGSC3.4:8:1:129041809:1 57739178 ID50246 U -
TGGTACAGTTCAGCCTCAGCAACATGCC
>8 dna:chromosome chromosome:RGSC3.4:8:1:129041809:1 57739179 ID50245 U -
TGGTACAGTTCAGCCTCAGCAACATGC
>8 dna:chromosome chromosome:RGSC3.4:8:1:129041809:1 57739188 ID48648 U -
TGGGACCCACCATGGTACAGTTCAGCCTCA
>8 dna:chromosome chromosome:RGSC3.4:8:1:129041809:1 57739190 ID48647 U -
TGGGACCCACCATGGTACAGTTCAGCCT
>8 dna:chromosome chromosome:RGSC3.4:8:1:129041809:1 57739192 ID48646 U -
TGGGACCCACCATGGTACAGTTCAGC
>8 dna:chromosome chromosome:RGSC3.4:8:1:129041809:1 57739197 ID28708 U -
TCCTGGTGTCTGGGACCCACCATGGTACAGT
>8 dna:chromosome chromosome:RGSC3.4:8:1:129041809:1 57739199 ID51292 U -
TGGTGTCTGGGACCCACCATGGTACA
>8 dna:chromosome chromosome:RGSC3.4:8:1:129041809:1 57739200 ID51291 U -
TGGTGTCTGGGACCCACCATGGTAC
>8 dna:chromosome chromosome:RGSC3.4:8:1:129041809:1 57739231 ID6125 U -
GAAACGGAGAAATGAAGGGTTTGTGGG
>8 dna:chromosome chromosome:RGSC3.4:8:1:129041809:1 57739234 ID139 U -
AAATAGAAACGGAGAAATGAAGGGTTTGT
>8 dna:chromosome chromosome:RGSC3.4:8:1:129041809:1 57739234 ID16626 U -
TAGAAACGGAGAAATGAAGGGTTTGT
>8 dna:chromosome chromosome:RGSC3.4:8:1:129041809:1 57739238 ID16625 U -
TAGAAACGGAGAAATGAAGGGT
>8 dna:chromosome chromosome:RGSC3.4:8:1:129041809:1 57739239 ID11724 U -
TAAGAAAAATAGAAACGGAGAAATGAAGGG
>8 dna:chromosome chromosome:RGSC3.4:8:1:129041809:1 57739240 ID138 U -
AAATAGAAACGGAGAAATGAAGG
>8 dna:chromosome chromosome:RGSC3.4:8:1:129041809:1 57739240 ID11723 U -
TAAGAAAAATAGAAACGGAGAAATGAAGG
>8 dna:chromosome chromosome:RGSC3.4:8:1:129041809:1 57739243 ID2233 U -
ATAGAAACGGAGAAATGA
>8 dna:chromosome chromosome:RGSC3.4:8:1:129041809:1 57739259 ID48298 U -
TGGGAAACTGAGCAGGAACCTAAGAAAAAT
>8 dna:chromosome chromosome:RGSC3.4:8:1:129041809:1 57739260 ID48297 U -
TGGGAAACTGAGCAGGAACCTAAGAAAAA
>8 dna:chromosome chromosome:RGSC3.4:8:1:129041809:1 57739261 ID48296 U -
TGGGAAACTGAGCAGGAACCTAAGAAAA
>8 dna:chromosome chromosome:RGSC3.4:8:1:129041809:1 57739262 ID48295 U -
TGGGAAACTGAGCAGGAACCTAAGAAA
>8 dna:chromosome chromosome:RGSC3.4:8:1:129041809:1 57739263 ID48294 U -
TGGGAAACTGAGCAGGAACCTAAGAA
>8 dna:chromosome chromosome:RGSC3.4:8:1:129041809:1 57739264 ID31197 U -
TCTGGGAAACTGAGCAGGAACCTAAGA
>8 dna:chromosome chromosome:RGSC3.4:8:1:129041809:1 57739265 ID48293 U -
TGGGAAACTGAGCAGGAACCTAAG
>8 dna:chromosome chromosome:RGSC3.4:8:1:129041809:1 57739267 ID48292 U -
TGGGAAACTGAGCAGGAACCTA
>8 dna:chromosome chromosome:RGSC3.4:8:1:129041809:1 57739289 ID1262 U -
AGAAACAGTGCCTCATTTCTGTGTGGTTTC
>8 dna:chromosome chromosome:RGSC3.4:8:1:129041809:1 57739289 ID6121 U -
GAAACAGTGCCTCATTTCTGTGTGGTTTC
>8 dna:chromosome chromosome:RGSC3.4:8:1:129041809:1 57739291 ID6120 U -
GAAACAGTGCCTCATTTCTGTGTGGTT
>8 dna:chromosome chromosome:RGSC3.4:8:1:129041809:1 57739292 ID362 U -
AAGAGAAACAGTGCCTCATTTCTGTGTGGT
>8 dna:chromosome chromosome:RGSC3.4:8:1:129041809:1 57739294 ID1261 U -
AGAAACAGTGCCTCATTTCTGTGTG
>8 dna:chromosome chromosome:RGSC3.4:8:1:129041809:1 57739294 ID10454 U -
TAAAGAGAAACAGTGCCTCATTTCTGTGTG
>8 dna:chromosome chromosome:RGSC3.4:8:1:129041809:1 57739295 ID85 U -
AAAGAGAAACAGTGCCTCATTTCTGTGT
>8 dna:chromosome chromosome:RGSC3.4:8:1:129041809:1 57739295 ID1398 U -
AGAGAAACAGTGCCTCATTTCTGTGT
>8 dna:chromosome chromosome:RGSC3.4:8:1:129041809:1 57739295 ID10453 U -
TAAAGAGAAACAGTGCCTCATTTCTGTGT
>8 dna:chromosome chromosome:RGSC3.4:8:1:129041809:1 57739295 ID56308 U -
TTAAAGAGAAACAGTGCCTCATTTCTGTGT
>8 dna:chromosome chromosome:RGSC3.4:8:1:129041809:1 57739295 ID61351 U -
TTTAAAGAGAAACAGTGCCTCATTTCTGTGT
>8 dna:chromosome chromosome:RGSC3.4:8:1:129041809:1 57739296 ID10452 U -
TAAAGAGAAACAGTGCCTCATTTCTGTG
>8 dna:chromosome chromosome:RGSC3.4:8:1:129041809:1 57739296 ID56307 U -
TTAAAGAGAAACAGTGCCTCATTTCTGTG
>8 dna:chromosome chromosome:RGSC3.4:8:1:129041809:1 57739299 ID10451 U -
TAAAGAGAAACAGTGCCTCATTTCT
>8 dna:chromosome chromosome:RGSC3.4:8:1:129041809:1 57739320 ID38159 U -
TGAGTGCTTACTATGTGCCAGGCACTTTAAA
>8 dna:chromosome chromosome:RGSC3.4:8:1:129041809:1 57739321 ID38158 U -
TGAGTGCTTACTATGTGCCAGGCACTTTAA
>8 dna:chromosome chromosome:RGSC3.4:8:1:129041809:1 57739322 ID38157 U -
TGAGTGCTTACTATGTGCCAGGCACTTTA
>8 dna:chromosome chromosome:RGSC3.4:8:1:129041809:1 57739323 ID1170 U -
ACTGAGTGCTTACTATGTGCCAGGCACTTT
>8 dna:chromosome chromosome:RGSC3.4:8:1:129041809:1 57739323 ID16086 U -
TACTGAGTGCTTACTATGTGCCAGGCACTTT
>8 dna:chromosome chromosome:RGSC3.4:8:1:129041809:1 57739324 ID16085 U -
TACTGAGTGCTTACTATGTGCCAGGCACTT
>8 dna:chromosome chromosome:RGSC3.4:8:1:129041809:1 57739325 ID16084 U -
TACTGAGTGCTTACTATGTGCCAGGCACT
>8 dna:chromosome chromosome:RGSC3.4:8:1:129041809:1 57739327 ID16082 U -
TACTGAGTGCTTACTATGTGCCAGGCA
>8 dna:chromosome chromosome:RGSC3.4:8:1:129041809:1 57739327 ID56795 U -
TTACTGAGTGCTTACTATGTGCCAGGCA
>8 dna:chromosome chromosome:RGSC3.4:8:1:129041809:1 57739328 ID16081 U -
TACTGAGTGCTTACTATGTGCCAGGC
>8 dna:chromosome chromosome:RGSC3.4:8:1:129041809:1 57739329 ID16080 U -
TACTGAGTGCTTACTATGTGCCAGG
>8 dna:chromosome chromosome:RGSC3.4:8:1:129041809:1 57739332 ID56793 U -
TTACTGAGTGCTTACTATGTGCC
>8 dna:chromosome chromosome:RGSC3.4:8:1:129041809:1 57739366 ID48090 U -
TGGCTGCACTGGACTTTATCTTACCTA
>8 dna:chromosome chromosome:RGSC3.4:8:1:129041809:1 57739418 ID30045 U -
TCTCAACTGTCCGGGTCCTCTGTCTACT
>8 dna:chromosome chromosome:RGSC3.4:8:1:129041809:1 57739445 ID16245 U -
TACTGTGGGTGTGCTGAGAATTCAGCGCT
>8 dna:chromosome chromosome:RGSC3.4:8:1:129041809:1 57739462 ID56400 U -
TTAAATGCAGGGGGTCTACTGTGGGTGT
>8 dna:chromosome chromosome:RGSC3.4:8:1:129041809:1 57739463 ID56399 U -
TTAAATGCAGGGGGTCTACTGTGGGTG
>8 dna:chromosome chromosome:RGSC3.4:8:1:129041809:1 57739464 ID13272 U -
TAATTAAATGCAGGGGGTCTACTGTGGGT
>8 dna:chromosome chromosome:RGSC3.4:8:1:129041809:1 57739464 ID56398 U -
TTAAATGCAGGGGGTCTACTGTGGGT
>8 dna:chromosome chromosome:RGSC3.4:8:1:129041809:1 57739468 ID13271 U -
TAATTAAATGCAGGGGGTCTACTGT
>8 dna:chromosome chromosome:RGSC3.4:8:1:129041809:1 57739472 ID13270 U -
TAATTAAATGCAGGGGGTCTA
>8 dna:chromosome chromosome:RGSC3.4:8:1:129041809:1 57739472 ID24237 U -
TCAGAGATAATTAAATGCAGGGGGTCTA
>8 dna:chromosome chromosome:RGSC3.4:8:1:129041809:1 57739475 ID24236 U -
TCAGAGATAATTAAATGCAGGGGGT
>8 dna:chromosome chromosome:RGSC3.4:8:1:129041809:1 57739477 ID435 U -
AAGCTCAGAGATAATTAAATGCAGGGG
>8 dna:chromosome chromosome:RGSC3.4:8:1:129041809:1 57739511 ID10464 U -
TAAAGAGTTGAAACTCCCCCCC
>8 dna:chromosome chromosome:RGSC3.4:8:1:129041809:1 57739511 ID58231 U -
TTCCATTTTTAAAGAGTTGAAACTCCCCCCC
>8 dna:chromosome chromosome:RGSC3.4:8:1:129041809:1 57739535 ID62538 U -
TTTTGACGAAAAGGCATTCTTTTTCCATT
>8 dna:chromosome chromosome:RGSC3.4:8:1:129041809:1 57739539 ID21575 U -
TATCTTTTGACGAAAAGGCATTCTTTTTC
>8 dna:chromosome chromosome:RGSC3.4:8:1:129041809:1 57739539 ID57172 U -
TTATCTTTTGACGAAAAGGCATTCTTTTTC
>8 dna:chromosome chromosome:RGSC3.4:8:1:129041809:1 57739567 ID16614 U -
TAGAAACAGTAGGGGATTCCAGTAACCCTT
>8 dna:chromosome chromosome:RGSC3.4:8:1:129041809:1 57739572 ID16613 U -
TAGAAACAGTAGGGGATTCCAGTAA
>8 dna:chromosome chromosome:RGSC3.4:8:1:129041809:1 57739574 ID46545 U -
TGGAGATTAGAAACAGTAGGGGATTCCAGT
>8 dna:chromosome chromosome:RGSC3.4:8:1:129041809:1 57739578 ID46544 U -
TGGAGATTAGAAACAGTAGGGGATTC
>8 dna:chromosome chromosome:RGSC3.4:8:1:129041809:1 57739581 ID1150 U -
ACTCTCTTGGAGATTAGAAACAGTAGGGGA
>8 dna:chromosome chromosome:RGSC3.4:8:1:129041809:1 57739596 ID47394 U -
TGGCAGACCCTTTAGACTCTCTTGGAGATT
>8 dna:chromosome chromosome:RGSC3.4:8:1:129041809:1 57739597 ID47393 U -
TGGCAGACCCTTTAGACTCTCTTGGAGAT
>8 dna:chromosome chromosome:RGSC3.4:8:1:129041809:1 57739597 ID60581 U -
TTGGCAGACCCTTTAGACTCTCTTGGAGAT
>8 dna:chromosome chromosome:RGSC3.4:8:1:129041809:1 57739598 ID47391 U -
TGGCAGACCCTTTAGACTCTCTTGGAGA
>8 dna:chromosome chromosome:RGSC3.4:8:1:129041809:1 57739598 ID60580 U -
TTGGCAGACCCTTTAGACTCTCTTGGAGA
>8 dna:chromosome chromosome:RGSC3.4:8:1:129041809:1 57739600 ID47390 U -
TGGCAGACCCTTTAGACTCTCTTGGA
>8 dna:chromosome chromosome:RGSC3.4:8:1:129041809:1 57739606 ID18442 U -
TAGCCTGTCTTTGGCAGACCCTTTAGACTCT
>8 dna:chromosome chromosome:RGSC3.4:8:1:129041809:1 57739607 ID18441 U -
TAGCCTGTCTTTGGCAGACCCTTTAGACTC
>8 dna:chromosome chromosome:RGSC3.4:8:1:129041809:1 57739608 ID18440 U -
TAGCCTGTCTTTGGCAGACCCTTTAGACT
>8 dna:chromosome chromosome:RGSC3.4:8:1:129041809:1 57739644 ID54726 U -
TGTTAATGGATGACTCAGCTTTTTGCCCTG
>8 dna:chromosome chromosome:RGSC3.4:8:1:129041809:1 57739646 ID54725 U -
TGTTAATGGATGACTCAGCTTTTTGCCC
>8 dna:chromosome chromosome:RGSC3.4:8:1:129041809:1 57739647 ID2793 U -
ATGTTAATGGATGACTCAGCTTTTTGCC
>8 dna:chromosome chromosome:RGSC3.4:8:1:129041809:1 57739648 ID38861 U -
TGATATGTTAATGGATGACTCAGCTTTTTGC
>8 dna:chromosome chromosome:RGSC3.4:8:1:129041809:1 57739649 ID2792 U -
ATGTTAATGGATGACTCAGCTTTTTG
>8 dna:chromosome chromosome:RGSC3.4:8:1:129041809:1 57739649 ID38860 U -
TGATATGTTAATGGATGACTCAGCTTTTTG
>8 dna:chromosome chromosome:RGSC3.4:8:1:129041809:1 57739650 ID2791 U -
ATGTTAATGGATGACTCAGCTTTTT
>8 dna:chromosome chromosome:RGSC3.4:8:1:129041809:1 57739650 ID7228 U -
GATATGTTAATGGATGACTCAGCTTTTT
>8 dna:chromosome chromosome:RGSC3.4:8:1:129041809:1 57739650 ID13163 U -
TAATGGATGACTCAGCTTTTT
>8 dna:chromosome chromosome:RGSC3.4:8:1:129041809:1 57739650 ID22126 U -
TATGTTAATGGATGACTCAGCTTTTT
>8 dna:chromosome chromosome:RGSC3.4:8:1:129041809:1 57739650 ID38859 U -
TGATATGTTAATGGATGACTCAGCTTTTT
>8 dna:chromosome chromosome:RGSC3.4:8:1:129041809:1 57739650 ID54724 U -
TGTTAATGGATGACTCAGCTTTTT
>8 dna:chromosome chromosome:RGSC3.4:8:1:129041809:1 57739651 ID22125 U -
TATGTTAATGGATGACTCAGCTTTT
>8 dna:chromosome chromosome:RGSC3.4:8:1:129041809:1 57739651 ID38858 U -
TGATATGTTAATGGATGACTCAGCTTTT
>8 dna:chromosome chromosome:RGSC3.4:8:1:129041809:1 57739651 ID54723 U -
TGTTAATGGATGACTCAGCTTTT
>8 dna:chromosome chromosome:RGSC3.4:8:1:129041809:1 57739651 ID59847 U -
TTGATATGTTAATGGATGACTCAGCTTTT
>8 dna:chromosome chromosome:RGSC3.4:8:1:129041809:1 57739653 ID2790 U -
ATGTTAATGGATGACTCAGCTT
>8 dna:chromosome chromosome:RGSC3.4:8:1:129041809:1 57739653 ID38857 U -
TGATATGTTAATGGATGACTCAGCTT
>8 dna:chromosome chromosome:RGSC3.4:8:1:129041809:1 57739654 ID38856 U -
TGATATGTTAATGGATGACTCAGCT
>8 dna:chromosome chromosome:RGSC3.4:8:1:129041809:1 57739655 ID2789 U -
ATGTTAATGGATGACTCAGC
>8 dna:chromosome chromosome:RGSC3.4:8:1:129041809:1 57739655 ID16496 U -
TACTTTGATATGTTAATGGATGACTCAGC
>8 dna:chromosome chromosome:RGSC3.4:8:1:129041809:1 57739655 ID38855 U -
TGATATGTTAATGGATGACTCAGC
>8 dna:chromosome chromosome:RGSC3.4:8:1:129041809:1 57739656 ID38854 U -
TGATATGTTAATGGATGACTCAG
>8 dna:chromosome chromosome:RGSC3.4:8:1:129041809:1 57739657 ID38853 U -
TGATATGTTAATGGATGACTCA
>8 dna:chromosome chromosome:RGSC3.4:8:1:129041809:1 57739659 ID38852 U -
TGATATGTTAATGGATGACT
>8 dna:chromosome chromosome:RGSC3.4:8:1:129041809:1 57739660 ID7081 U -
GAGGTCTACTTTGATATGTTAATGGATGAC
>8 dna:chromosome chromosome:RGSC3.4:8:1:129041809:1 57739796 ID35799 U -
TGACTGAGTAATATAGAGGCCAGAGGAGCT
>8 dna:chromosome chromosome:RGSC3.4:8:1:129041809:1 57739800 ID35798 U -
TGACTGAGTAATATAGAGGCCAGAGG
>8 dna:chromosome chromosome:RGSC3.4:8:1:129041809:1 57739804 ID10793 U -
TAAATGACTGAGTAATATAGAGGCCA
>8 dna:chromosome chromosome:RGSC3.4:8:1:129041809:1 57739805 ID19403 U -
TAGGCTAAATGACTGAGTAATATAGAGGCC
>8 dna:chromosome chromosome:RGSC3.4:8:1:129041809:1 57739806 ID19402 U -
TAGGCTAAATGACTGAGTAATATAGAGGC
>8 dna:chromosome chromosome:RGSC3.4:8:1:129041809:1 57739860 ID7584 U -
GCCAACCAAGAGGGGCAGCCTGGGA
>8 dna:chromosome chromosome:RGSC3.4:8:1:129041809:1 57739874 ID179 U -
AACAAGAGAGGAGCTGCCAACCAAGA
>8 dna:chromosome chromosome:RGSC3.4:8:1:129041809:1 57739892 ID49335 U -
TGGGCCCTGTGAGGAGAGAACAAGAG
>8 dna:chromosome chromosome:RGSC3.4:8:1:129041809:1 57739920 ID36772 U -
TGAGAGTGTCCGGAGTGAACATGACCCTGA
>8 dna:chromosome chromosome:RGSC3.4:8:1:129041809:1 57739921 ID36771 U -
TGAGAGTGTCCGGAGTGAACATGACCCTG
>8 dna:chromosome chromosome:RGSC3.4:8:1:129041809:1 57739922 ID36770 U -
TGAGAGTGTCCGGAGTGAACATGACCCT
>8 dna:chromosome chromosome:RGSC3.4:8:1:129041809:1 57739923 ID36768 U -
TGAGAGTGTCCGGAGTGAACATGACCC
>8 dna:chromosome chromosome:RGSC3.4:8:1:129041809:1 57739924 ID36767 U -
TGAGAGTGTCCGGAGTGAACATGACC
>8 dna:chromosome chromosome:RGSC3.4:8:1:129041809:1 57739925 ID30786 U -
TCTGAGAGTGTCCGGAGTGAACATGAC
>8 dna:chromosome chromosome:RGSC3.4:8:1:129041809:1 57739933 ID1189 U -
ACTGGAGACATCTGAGAGTGTCCGGAGTG
>8 dna:chromosome chromosome:RGSC3.4:8:1:129041809:1 57739969 ID32 U -
AAAAGGGACAGCATACCAGA
>8 dna:chromosome chromosome:RGSC3.4:8:1:129041809:1 57739969 ID2964 U -
ATTGTAGATAAAAGGGACAGCATACCAGA
>8 dna:chromosome chromosome:RGSC3.4:8:1:129041809:1 57739969 ID9976 U -
TAAAAGGGACAGCATACCAGA
>8 dna:chromosome chromosome:RGSC3.4:8:1:129041809:1 57739969 ID22555 U -
TATTGTAGATAAAAGGGACAGCATACCAGA
>8 dna:chromosome chromosome:RGSC3.4:8:1:129041809:1 57739970 ID22554 U -
TATTGTAGATAAAAGGGACAGCATACCAG
>8 dna:chromosome chromosome:RGSC3.4:8:1:129041809:1 57739971 ID22553 U -
TATTGTAGATAAAAGGGACAGCATACCA
>8 dna:chromosome chromosome:RGSC3.4:8:1:129041809:1 57739972 ID22552 U -
TATTGTAGATAAAAGGGACAGCATACC
>8 dna:chromosome chromosome:RGSC3.4:8:1:129041809:1 57740027 ID1293 M -
AGAAATAAAAAGGAAAGGACATGACTGCTC
>8 dna:chromosome chromosome:RGSC3.4:8:1:129041809:1 57740029 ID1292 M -
AGAAATAAAAAGGAAAGGACATGACTGC
>8 dna:chromosome chromosome:RGSC3.4:8:1:129041809:1 57740054 ID51366 U -
TGGTGTTTTGGTTGTTGAATGAAAAAAAGA
>8 dna:chromosome chromosome:RGSC3.4:8:1:129041809:1 57740058 ID51365 U -
TGGTGTTTTGGTTGTTGAATGAAAAA
>8 dna:chromosome chromosome:RGSC3.4:8:1:129041809:1 57740065 ID18290 U -
TAGCATTTTGGTGTTTTGGTTGTTGAA
>8 dna:chromosome chromosome:RGSC3.4:8:1:129041809:1 57740066 ID18289 U -
TAGCATTTTGGTGTTTTGGTTGTTGA
>8 dna:chromosome chromosome:RGSC3.4:8:1:129041809:1 57740072 ID5628 U -
CTGGAGAGATAGCATTTTGGTGTTTTGGT
>8 dna:chromosome chromosome:RGSC3.4:8:1:129041809:1 57740091 ID59936 U -
TTGATGTTCAAGACAGAAGACTGGAGAGAT
>8 dna:chromosome chromosome:RGSC3.4:8:1:129041809:1 57740097 ID45578 U -
TGGAAATTTGATGTTCAAGACAGAAGACTGG
>8 dna:chromosome chromosome:RGSC3.4:8:1:129041809:1 57740104 ID29657 U -
TCTAACTGGAAATTTGATGTTCAAGACAGA
>8 dna:chromosome chromosome:RGSC3.4:8:1:129041809:1 57740106 ID52883 U -
TGTCTAACTGGAAATTTGATGTTCAAGACA
>8 dna:chromosome chromosome:RGSC3.4:8:1:129041809:1 57740110 ID2215 U -
ATACCTGTCTAACTGGAAATTTGATGTTCAA
>8 dna:chromosome chromosome:RGSC3.4:8:1:129041809:1 57740110 ID15347 U -
TACCTGTCTAACTGGAAATTTGATGTTCAA
>8 dna:chromosome chromosome:RGSC3.4:8:1:129041809:1 57740111 ID15346 U -
TACCTGTCTAACTGGAAATTTGATGTTCA
>8 dna:chromosome chromosome:RGSC3.4:8:1:129041809:1 57740112 ID12774 U -
TAATACCTGTCTAACTGGAAATTTGATGTTC
>8 dna:chromosome chromosome:RGSC3.4:8:1:129041809:1 57740112 ID15345 U -
TACCTGTCTAACTGGAAATTTGATGTTC
>8 dna:chromosome chromosome:RGSC3.4:8:1:129041809:1 57740113 ID12773 U -
TAATACCTGTCTAACTGGAAATTTGATGTT
>8 dna:chromosome chromosome:RGSC3.4:8:1:129041809:1 57740114 ID12772 U -
TAATACCTGTCTAACTGGAAATTTGATGT
>8 dna:chromosome chromosome:RGSC3.4:8:1:129041809:1 57740115 ID12771 U -
TAATACCTGTCTAACTGGAAATTTGATG
>8 dna:chromosome chromosome:RGSC3.4:8:1:129041809:1 57740116 ID24742 U -
TCATAATACCTGTCTAACTGGAAATTTGAT
>8 dna:chromosome chromosome:RGSC3.4:8:1:129041809:1 57740117 ID24741 U -
TCATAATACCTGTCTAACTGGAAATTTGA
>8 dna:chromosome chromosome:RGSC3.4:8:1:129041809:1 57740117 ID57844 U -
TTCATAATACCTGTCTAACTGGAAATTTGA
>8 dna:chromosome chromosome:RGSC3.4:8:1:129041809:1 57740149 ID25769 U -
TCCACAGAAGATACTAAGCGGATACAGAAAC
>8 dna:chromosome chromosome:RGSC3.4:8:1:129041809:1 57740151 ID58069 U -
TTCCACAGAAGATACTAAGCGGATACAGAA
>8 dna:chromosome chromosome:RGSC3.4:8:1:129041809:1 57740151 ID61752 U -
TTTCCACAGAAGATACTAAGCGGATACAGAA
>8 dna:chromosome chromosome:RGSC3.4:8:1:129041809:1 57740155 ID32011 U -
TCTTTCCACAGAAGATACTAAGCGGATAC
>8 dna:chromosome chromosome:RGSC3.4:8:1:129041809:1 57740165 ID16823 U -
TAGAACGACCTCTTTCCACAGAAGATACT
>8 dna:chromosome chromosome:RGSC3.4:8:1:129041809:1 57740189 ID44075 U -
TGCTATTTTGGGTTCGAGGTCGTTAGAA
>8 dna:chromosome chromosome:RGSC3.4:8:1:129041809:1 57740196 ID44979 U -
TGCTTGCTATTTTGGGTTCGAGGTC
>8 dna:chromosome chromosome:RGSC3.4:8:1:129041809:1 57740200 ID9320 U -
GTGCTTGCTATTTTGGGTTCGA
>8 dna:chromosome chromosome:RGSC3.4:8:1:129041809:1 57740200 ID32329 U -
TGAAAAGCGTGCTTGCTATTTTGGGTTCGA
>8 dna:chromosome chromosome:RGSC3.4:8:1:129041809:1 57740201 ID32328 U -
TGAAAAGCGTGCTTGCTATTTTGGGTTCG
>8 dna:chromosome chromosome:RGSC3.4:8:1:129041809:1 57740202 ID31 U -
AAAAGCGTGCTTGCTATTTTGGGTTC
>8 dna:chromosome chromosome:RGSC3.4:8:1:129041809:1 57740202 ID32327 U -
TGAAAAGCGTGCTTGCTATTTTGGGTTC
>8 dna:chromosome chromosome:RGSC3.4:8:1:129041809:1 57740202 ID59425 U -
TTGAAAAGCGTGCTTGCTATTTTGGGTTC
>8 dna:chromosome chromosome:RGSC3.4:8:1:129041809:1 57740203 ID32326 U -
TGAAAAGCGTGCTTGCTATTTTGGGTT
>8 dna:chromosome chromosome:RGSC3.4:8:1:129041809:1 57740204 ID32325 U -
TGAAAAGCGTGCTTGCTATTTTGGGT
>8 dna:chromosome chromosome:RGSC3.4:8:1:129041809:1 57740204 ID43257 U -
TGCCTTGAAAAGCGTGCTTGCTATTTTGGGT
>8 dna:chromosome chromosome:RGSC3.4:8:1:129041809:1 57740204 ID59424 U -
TTGAAAAGCGTGCTTGCTATTTTGGGT
>8 dna:chromosome chromosome:RGSC3.4:8:1:129041809:1 57740205 ID32324 U -
TGAAAAGCGTGCTTGCTATTTTGGG
>8 dna:chromosome chromosome:RGSC3.4:8:1:129041809:1 57740205 ID43255 U -
TGCCTTGAAAAGCGTGCTTGCTATTTTGGG
>8 dna:chromosome chromosome:RGSC3.4:8:1:129041809:1 57740205 ID59423 U -
TTGAAAAGCGTGCTTGCTATTTTGGG
>8 dna:chromosome chromosome:RGSC3.4:8:1:129041809:1 57740206 ID43254 U -
TGCCTTGAAAAGCGTGCTTGCTATTTTGG
>8 dna:chromosome chromosome:RGSC3.4:8:1:129041809:1 57740228 ID30001 U -
TCTATTTCTCGGTGCCAAGCATGTGCCTTG
>8 dna:chromosome chromosome:RGSC3.4:8:1:129041809:1 57740234 ID3004 U -
ATTTCTCGGTGCCAAGCATGT
>8 dna:chromosome chromosome:RGSC3.4:8:1:129041809:1 57740234 ID5236 U -
CTATTTCTCGGTGCCAAGCATGT
>8 dna:chromosome chromosome:RGSC3.4:8:1:129041809:1 57740234 ID5778 U -
CTGTTTCTATTTCTCGGTGCCAAGCATGT
>8 dna:chromosome chromosome:RGSC3.4:8:1:129041809:1 57740234 ID8039 U -
GCTGTTTCTATTTCTCGGTGCCAAGCATGT
>8 dna:chromosome chromosome:RGSC3.4:8:1:129041809:1 57740234 ID22716 U -
TATTTCTCGGTGCCAAGCATGT
>8 dna:chromosome chromosome:RGSC3.4:8:1:129041809:1 57740235 ID8038 U -
GCTGTTTCTATTTCTCGGTGCCAAGCATG
>8 dna:chromosome chromosome:RGSC3.4:8:1:129041809:1 57740236 ID8037 U -
GCTGTTTCTATTTCTCGGTGCCAAGCAT
>8 dna:chromosome chromosome:RGSC3.4:8:1:129041809:1 57740237 ID5235 U -
CTATTTCTCGGTGCCAAGCA
>8 dna:chromosome chromosome:RGSC3.4:8:1:129041809:1 57740237 ID5777 U -
CTGTTTCTATTTCTCGGTGCCAAGCA
>8 dna:chromosome chromosome:RGSC3.4:8:1:129041809:1 57740237 ID8036 U -
GCTGTTTCTATTTCTCGGTGCCAAGCA
>8 dna:chromosome chromosome:RGSC3.4:8:1:129041809:1 57740237 ID44721 U -
TGCTGTTTCTATTTCTCGGTGCCAAGCA
>8 dna:chromosome chromosome:RGSC3.4:8:1:129041809:1 57740238 ID5776 U -
CTGTTTCTATTTCTCGGTGCCAAGC
>8 dna:chromosome chromosome:RGSC3.4:8:1:129041809:1 57740238 ID8035 U -
GCTGTTTCTATTTCTCGGTGCCAAGC
>8 dna:chromosome chromosome:RGSC3.4:8:1:129041809:1 57740238 ID9577 U -
GTTTCTATTTCTCGGTGCCAAGC
>8 dna:chromosome chromosome:RGSC3.4:8:1:129041809:1 57740239 ID8034 U -
GCTGTTTCTATTTCTCGGTGCCAAG
>8 dna:chromosome chromosome:RGSC3.4:8:1:129041809:1 57740357 ID31848 U -
TCTTGAGTCAATAAACATGGTGAGGATAGG
>8 dna:chromosome chromosome:RGSC3.4:8:1:129041809:1 57740382 ID9842 U -
TAAAACGGGTGATTGACCTAAGCTCTCTTG
>8 dna:chromosome chromosome:RGSC3.4:8:1:129041809:1 57740454 ID28225 U -
TCCTCAGGGCAAATGGGTGACCTCAGGT
>8 dna:chromosome chromosome:RGSC3.4:8:1:129041809:1 57740455 ID28224 U -
TCCTCAGGGCAAATGGGTGACCTCAGG
>8 dna:chromosome chromosome:RGSC3.4:8:1:129041809:1 57740462 ID7998 U -
GCTGCTATCCTCAGGGCAAATGGGTGA
>8 dna:chromosome chromosome:RGSC3.4:8:1:129041809:1 57740492 ID10797 U -
TAAATGAGTCTTCACCTACATGCAAGTGC
>8 dna:chromosome chromosome:RGSC3.4:8:1:129041809:1 57740494 ID10796 U -
TAAATGAGTCTTCACCTACATGCAAGT
>8 dna:chromosome chromosome:RGSC3.4:8:1:129041809:1 57740530 ID19866 U -
TAGGTTCGTAATCTTGGTTCCCCAGTGTC
>8 dna:chromosome chromosome:RGSC3.4:8:1:129041809:1 57740601 ID30190 U -
TCTCAGTCAGGGATCTTTGGGGGT
>8 dna:chromosome chromosome:RGSC3.4:8:1:129041809:1 57740647 ID22862 U -
TATTTTTTTAAACTAAATTTAGGCTGGC
>8 dna:chromosome chromosome:RGSC3.4:8:1:129041809:1 57740675 ID55529 U -
TGTTTTGTTTTTACAATCTGCCTCAAATT
>8 dna:chromosome chromosome:RGSC3.4:8:1:129041809:1 57740676 ID55528 U -
TGTTTTGTTTTTACAATCTGCCTCAAAT
>8 dna:chromosome chromosome:RGSC3.4:8:1:129041809:1 57740758 ID43235 U -
TGCCTTCACTCTTGATTCCATAGTTTTCA
>8 dna:chromosome chromosome:RGSC3.4:8:1:129041809:1 57740775 ID234 U -
AACCCTCAGTGCCTTCACTCT
>8 dna:chromosome chromosome:RGSC3.4:8:1:129041809:1 57740775 ID2172 U -
ATAACCCTCAGTGCCTTCACTCT
>8 dna:chromosome chromosome:RGSC3.4:8:1:129041809:1 57740776 ID9658 U -
TAAAAAATAACCCTCAGTGCCTTCACTC
>8 dna:chromosome chromosome:RGSC3.4:8:1:129041809:1 57740841 ID4003 U -
CAGTTCTGAATGGAGCCATTCCC
>8 dna:chromosome chromosome:RGSC3.4:8:1:129041809:1 57740847 ID14856 U -
TACCACTTAAGCACAGTTCTGAATGGAGCC
>8 dna:chromosome chromosome:RGSC3.4:8:1:129041809:1 57740848 ID14855 U -
TACCACTTAAGCACAGTTCTGAATGGAGC
>8 dna:chromosome chromosome:RGSC3.4:8:1:129041809:1 57740852 ID5166 U -
CTACCACTTAAGCACAGTTCTGAATG
>8 dna:chromosome chromosome:RGSC3.4:8:1:129041809:1 57740853 ID27894 U -
TCCTACTACCACTTAAGCACAGTTCTGAAT
>8 dna:chromosome chromosome:RGSC3.4:8:1:129041809:1 57740936 ID56806 U -
TTACTTAGGTGTCTTCTTCCCACCTC
>8 dna:chromosome chromosome:RGSC3.4:8:1:129041809:1 57740939 ID30559 U -
TCTCTTACTTAGGTGTCTTCTTCCCAC
>8 dna:chromosome chromosome:RGSC3.4:8:1:129041809:1 57740943 ID45655 U -
TGGAACTATCTCTTACTTAGGTGTCTTCTTC
>8 dna:chromosome chromosome:RGSC3.4:8:1:129041809:1 57740944 ID45654 U -
TGGAACTATCTCTTACTTAGGTGTCTTCTT
>8 dna:chromosome chromosome:RGSC3.4:8:1:129041809:1 57740946 ID60289 U -
TTGGAACTATCTCTTACTTAGGTGTCTTC
>8 dna:chromosome chromosome:RGSC3.4:8:1:129041809:1 57740948 ID45653 U -
TGGAACTATCTCTTACTTAGGTGTCT
>8 dna:chromosome chromosome:RGSC3.4:8:1:129041809:1 57740962 ID38055 U -
TGAGTCCTTGTAAGTTCTTTGGAACTATCTC
>8 dna:chromosome chromosome:RGSC3.4:8:1:129041809:1 57740965 ID38054 U -
TGAGTCCTTGTAAGTTCTTTGGAACTAT
>8 dna:chromosome chromosome:RGSC3.4:8:1:129041809:1 57741057 ID52549 U -
TGTCAGCATGAACATTTCACCTCTGA
>8 dna:chromosome chromosome:RGSC3.4:8:1:129041809:1 57741084 ID10832 U -
TAAATGCTGGTCCTATTCCTGGTTC
>8 dna:chromosome chromosome:RGSC3.4:8:1:129041809:1 57741084 ID23905 U -
TCACTAAATGCTGGTCCTATTCCTGGTTC
>8 dna:chromosome chromosome:RGSC3.4:8:1:129041809:1 57741084 ID44602 U -
TGCTGGTCCTATTCCTGGTTC
>8 dna:chromosome chromosome:RGSC3.4:8:1:129041809:1 57741089 ID44181 U -
TGCTCATCACTAAATGCTGGTCCTATTCCT
>8 dna:chromosome chromosome:RGSC3.4:8:1:129041809:1 57741091 ID44180 U -
TGCTCATCACTAAATGCTGGTCCTATTC
>8 dna:chromosome chromosome:RGSC3.4:8:1:129041809:1 57741094 ID14967 U -
TACCATGCTCATCACTAAATGCTGGTCCTA
>8 dna:chromosome chromosome:RGSC3.4:8:1:129041809:1 57741094 ID44179 U -
TGCTCATCACTAAATGCTGGTCCTA
>8 dna:chromosome chromosome:RGSC3.4:8:1:129041809:1 57741096 ID14966 U -
TACCATGCTCATCACTAAATGCTGGTCC
>8 dna:chromosome chromosome:RGSC3.4:8:1:129041809:1 57741104 ID25749 U -
TCCACAACGATACCATGCTCATCACTAAAT
>8 dna:chromosome chromosome:RGSC3.4:8:1:129041809:1 57741131 ID45514 U -
TGGAAATAGTCCTGCTTTCTCACGCTCC
>8 dna:chromosome chromosome:RGSC3.4:8:1:129041809:1 57741138 ID41326 U -
TGCAGTCTTTGGAAATAGTCCTGCTTTCTC
>8 dna:chromosome chromosome:RGSC3.4:8:1:129041809:1 57741149 ID41051 U -
TGCACTTTTCTATGCAGTCTTTGGAAATAGT
>8 dna:chromosome chromosome:RGSC3.4:8:1:129041809:1 57741227 ID60345 U -
TTGGACACTCTAGAGACACATGAAGGAC
>8 dna:chromosome chromosome:RGSC3.4:8:1:129041809:1 57741244 ID14413 U -
TACAGTTTGTTTCTCCTCTTGGACACTCT
>8 dna:chromosome chromosome:RGSC3.4:8:1:129041809:1 57741265 ID1718 U -
AGCTGTCACTTTCTCCTACAGTTT
>8 dna:chromosome chromosome:RGSC3.4:8:1:129041809:1 57741293 ID33869 U -
TGAAGGTTACCTGTGGTTCCCTCAGAGTGC
>8 dna:chromosome chromosome:RGSC3.4:8:1:129041809:1 57741306 ID42603 U -
TGCCCAAGTGTCTGAAGGTTACCTGTGGT
>8 dna:chromosome chromosome:RGSC3.4:8:1:129041809:1 57741312 ID47770 U -
TGGCCCTTGCCCAAGTGTCTGAAGGTTACC
>8 dna:chromosome chromosome:RGSC3.4:8:1:129041809:1 57741324 ID29512 U -
TCGTATGTTTCTGGCCCTTGCCCAAGTGT
>8 dna:chromosome chromosome:RGSC3.4:8:1:129041809:1 57741330 ID52261 U -
TGTATCGTATGTTTCTGGCCCTTGCCC
>8 dna:chromosome chromosome:RGSC3.4:8:1:129041809:1 57741347 ID40772 U -
TGCAATTGTCTCCCGTGTTTGTATCGTAT
>8 dna:chromosome chromosome:RGSC3.4:8:1:129041809:1 57741392 ID30383 U -
TCTCCTGTGTTGGGAGATCTGCCTGGGGAT
>8 dna:chromosome chromosome:RGSC3.4:8:1:129041809:1 57741393 ID30382 U -
TCTCCTGTGTTGGGAGATCTGCCTGGGGA
>8 dna:chromosome chromosome:RGSC3.4:8:1:129041809:1 57741422 ID24172 U -
TCAGACAATTGTCCCCGATCTCGGTCGTA
>8 dna:chromosome chromosome:RGSC3.4:8:1:129041809:1 57741425 ID27485 U -
TCCGATCAGACAATTGTCCCCGATCTCGGTC
>8 dna:chromosome chromosome:RGSC3.4:8:1:129041809:1 57741426 ID27484 U -
TCCGATCAGACAATTGTCCCCGATCTCGGT
>8 dna:chromosome chromosome:RGSC3.4:8:1:129041809:1 57741472 ID62666 U -
TTTTTGCTTCATTATGGAGTCCTGAGATGA
>8 dna:chromosome chromosome:RGSC3.4:8:1:129041809:1 57741473 ID62665 U -
TTTTTGCTTCATTATGGAGTCCTGAGATG
>8 dna:chromosome chromosome:RGSC3.4:8:1:129041809:1 57741480 ID48193 U -
TGGCTTCCTTTTTGCTTCATTATGGAGTCC
>8 dna:chromosome chromosome:RGSC3.4:8:1:129041809:1 57741481 ID48192 U -
TGGCTTCCTTTTTGCTTCATTATGGAGTC
>8 dna:chromosome chromosome:RGSC3.4:8:1:129041809:1 57741596 ID7248 U -
GATCTGAGCCGATGACTTCCTTTGC
>8 dna:chromosome chromosome:RGSC3.4:8:1:129041809:1 57741649 ID39044 U -
TGATCGATGATGTCACTGGCTGGTCTTGTT
>8 dna:chromosome chromosome:RGSC3.4:8:1:129041809:1 57741666 ID41285 U -
TGCAGGGTGTTTCTGATCGATGATGT
>8 dna:chromosome chromosome:RGSC3.4:8:1:129041809:1 57741745 ID29261 U -
TCGAAAGAGTCCATGCTTGCTGTTTCAAT
>8 dna:chromosome chromosome:RGSC3.4:8:1:129041809:1 57741754 ID41843 U -
TGCCAAATTTCTCGAAAGAGTCCATGCTTGC
>8 dna:chromosome chromosome:RGSC3.4:8:1:129041809:1 57741759 ID59354 U -
TTCTTTGCCAAATTTCTCGAAAGAGTCCATG
>8 dna:chromosome chromosome:RGSC3.4:8:1:129041809:1 57741761 ID59353 U -
TTCTTTGCCAAATTTCTCGAAAGAGTCCA
>8 dna:chromosome chromosome:RGSC3.4:8:1:129041809:1 57741777 ID4543 U -
CCCCTCATTCTTTGCCAAAT
>8 dna:chromosome chromosome:RGSC3.4:8:1:129041809:1 57741860 ID32058 U -
TCTTTGCCCCGGTGATGAAGAGTTGTGCA
>8 dna:chromosome chromosome:RGSC3.4:8:1:129041809:1 57741930 ID1952 U -
AGGTAGCCTCAATGGTTAGACCCAAAGT
>8 dna:chromosome chromosome:RGSC3.4:8:1:129041809:1 57741930 ID37843 U -
TGAGGTAGCCTCAATGGTTAGACCCAAAGT
>8 dna:chromosome chromosome:RGSC3.4:8:1:129041809:1 57741974 ID40241 U -
TGCAAAATCATGGTCAGCAAGGA
>8 dna:chromosome chromosome:RGSC3.4:8:1:129041809:1 57741974 ID53021 U -
TGTCTGCAAAATCATGGTCAGCAAGGA
>8 dna:chromosome chromosome:RGSC3.4:8:1:129041809:1 57742036 ID38523 U -
TGATAATCTCTCAGATCCTAGAATCGCATC
>8 dna:chromosome chromosome:RGSC3.4:8:1:129041809:1 57742053 ID34993 U -
TGACAGGCTGGACATGATAATCTCTCA
>8 dna:chromosome chromosome:RGSC3.4:8:1:129041809:1 57742117 ID13558 U -
TACAAACCTTCAGCTCCTTATGTAAGC
>8 dna:chromosome chromosome:RGSC3.4:8:1:129041809:1 57742135 ID40417 U -
TGCAAATGCCGAGAGCTGTTTACAAACCT
>8 dna:chromosome chromosome:RGSC3.4:8:1:129041809:1 57742215 ID26839 U -
TCCCAGGTAGTTAAAATGCTGAAAAGGGAG
>8 dna:chromosome chromosome:RGSC3.4:8:1:129041809:1 57742216 ID26838 U -
TCCCAGGTAGTTAAAATGCTGAAAAGGGA
>8 dna:chromosome chromosome:RGSC3.4:8:1:129041809:1 57742217 ID26837 U -
TCCCAGGTAGTTAAAATGCTGAAAAGGG
>8 dna:chromosome chromosome:RGSC3.4:8:1:129041809:1 57742264 ID18438 U -
TAGCCTGGTTAAGGAAGTCTACCCCACC
>8 dna:chromosome chromosome:RGSC3.4:8:1:129041809:1 57742350 ID40776 U -
TGCAATTTAGAAAAAGGCAGCCCACCGA
>8 dna:chromosome chromosome:RGSC3.4:8:1:129041809:1 57742360 ID54560 U -
TGTGTTCTTTGGTGCAATTTAGAAAAAGGC
>8 dna:chromosome chromosome:RGSC3.4:8:1:129041809:1 57742398 ID26793 U -
TCCCAGCATAAGTGTGTAAGCAGAGCATG
>8 dna:chromosome chromosome:RGSC3.4:8:1:129041809:1 57742463 ID30587 U -
TCTCTTGAGAAAGAGCTGCTTTCAAAC
>8 dna:chromosome chromosome:RGSC3.4:8:1:129041809:1 57742488 ID26174 U -
TCCAGGCCTCTGTGAGAGAAAATGGTTTC
>8 dna:chromosome chromosome:RGSC3.4:8:1:129041809:1 57742598 ID27899 U -
TCCTACTCAAGATCACTTCATCATTCCCCA
>8 dna:chromosome chromosome:RGSC3.4:8:1:129041809:1 57742601 ID58380 U -
TTCCTACTCAAGATCACTTCATCATTCC
>8 dna:chromosome chromosome:RGSC3.4:8:1:129041809:1 57742666 ID3194 U -
CAACTCAGTAAATTGCTCCAGCCCCTT
>8 dna:chromosome chromosome:RGSC3.4:8:1:129041809:1 57742666 ID24566 U -
TCAGTAAATTGCTCCAGCCCCTT
>8 dna:chromosome chromosome:RGSC3.4:8:1:129041809:1 57742671 ID3340 U -
CACAACTCAGTAAATTGCTCCAGC
>8 dna:chromosome chromosome:RGSC3.4:8:1:129041809:1 57742720 ID20763 U -
TATAAATAGGGATGGGTTTTGCTGGG
>8 dna:chromosome chromosome:RGSC3.4:8:1:129041809:1 57742724 ID21052 U -
TATATAAATAGGGATGGGTTTTGC
>8 dna:chromosome chromosome:RGSC3.4:8:1:129041809:1 57742734 ID25235 U -
TCATTTTGTGTAGATTTTATATAAATAGGGA
>8 dna:chromosome chromosome:RGSC3.4:8:1:129041809:1 57742811 ID33550 U -
TGAAGAAACACTTTGTAGCCTGGTTCATCC
>8 dna:chromosome chromosome:RGSC3.4:8:1:129041809:1 57742812 ID33549 U -
TGAAGAAACACTTTGTAGCCTGGTTCATC
>8 dna:chromosome chromosome:RGSC3.4:8:1:129041809:1 57742831 ID9666 U -
TAAAAACAAGAGTTTTCCCCTGAAGAAACA
>8 dna:chromosome chromosome:RGSC3.4:8:1:129041809:1 57742866 ID13957 U -
TACACAAGAGGTTTTTAACTGAATGTAGTT
>8 dna:chromosome chromosome:RGSC3.4:8:1:129041809:1 57742869 ID27823 U -
TCCTACACAAGAGGTTTTTAACTGAATGTA
>8 dna:chromosome chromosome:RGSC3.4:8:1:129041809:1 57742876 ID4048 U -
CATATCCTACACAAGAGGTTTTTAACT
>8 dna:chromosome chromosome:RGSC3.4:8:1:129041809:1 57742891 ID47202 U -
TGGCAACACCATTTGAGACATATCCTACAC
>8 dna:chromosome chromosome:RGSC3.4:8:1:129041809:1 57742893 ID47201 U -
TGGCAACACCATTTGAGACATATCCTAC
>8 dna:chromosome chromosome:RGSC3.4:8:1:129041809:1 57742954 ID25488 U -
TCCAACGTCTCAGGCATTCTTTGGCACAAG
>8 dna:chromosome chromosome:RGSC3.4:8:1:129041809:1 57742955 ID25486 U -
TCCAACGTCTCAGGCATTCTTTGGCACAA
>8 dna:chromosome chromosome:RGSC3.4:8:1:129041809:1 57742968 ID18653 U -
TAGCTGCATTATCCAACGTCTCAGGCA
>8 dna:chromosome chromosome:RGSC3.4:8:1:129041809:1 57742988 ID13054 U -
TAATGAACAAGAAACTCAATTATTCTAGCTGC
>8 dna:chromosome chromosome:RGSC3.4:8:1:129041809:1 57743066 ID56255 U -
TTAAAAGAGCCTTGTTAATTCGCTTCAAAC
>8 dna:chromosome chromosome:RGSC3.4:8:1:129041809:1 57743073 ID62708 U -
TTTTTTTTAAAAGAGCCTTGTTAATTCGC
>8 dna:chromosome chromosome:RGSC3.4:8:1:129041809:1 57743122 ID57588 U -
TTCACAAAATCCTATTGTAAAATTTGTGTT
>8 dna:chromosome chromosome:RGSC3.4:8:1:129041809:1 57743178 ID21200 U -
TATCAACAGAGAATAATGCACAGGGCTTC
>8 dna:chromosome chromosome:RGSC3.4:8:1:129041809:1 57743192 ID25853 U -
TCCACCCCAACAGTATCAACAGAGAATA
>8 dna:chromosome chromosome:RGSC3.4:8:1:129041809:1 57743219 ID47941 U -
TGGCTAACTTTTTACTTGCCTTTCGGAAT
>8 dna:chromosome chromosome:RGSC3.4:8:1:129041809:1 57743275 ID28528 U -
TCCTGAGAAACCTTAAGGTGCGTGGCTGG
>8 dna:chromosome chromosome:RGSC3.4:8:1:129041809:1 57743355 ID21008 U -
TATAGCAAGGTGACTCAGTTTGGCA
>8 dna:chromosome chromosome:RGSC3.4:8:1:129041809:1 57743356 ID21007 U -
TATAGCAAGGTGACTCAGTTTGGC
>8 dna:chromosome chromosome:RGSC3.4:8:1:129041809:1 57743357 ID25903 U -
TCCACTCTATAGCAAGGTGACTCAGTTTGG
>8 dna:chromosome chromosome:RGSC3.4:8:1:129041809:1 57743447 ID35678 U -
TGACTATTGCATGCTTGGAGGATCTAGTA
>8 dna:chromosome chromosome:RGSC3.4:8:1:129041809:1 57743448 ID35677 U -
TGACTATTGCATGCTTGGAGGATCTAGT
>8 dna:chromosome chromosome:RGSC3.4:8:1:129041809:1 57743458 ID4643 U -
CCGGAGTCTGACTATTGCATGCTTGG
>8 dna:chromosome chromosome:RGSC3.4:8:1:129041809:1 57743513 ID43895 U -
TGCTAGCTTTCTATGTCCCA
>8 dna:chromosome chromosome:RGSC3.4:8:1:129041809:1 57743514 ID44997 U -
TGCTTGGCTAATGCTAGCTTTCTATGTCCC
>8 dna:chromosome chromosome:RGSC3.4:8:1:129041809:1 57743515 ID44996 U -
TGCTTGGCTAATGCTAGCTTTCTATGTCC
>8 dna:chromosome chromosome:RGSC3.4:8:1:129041809:1 57743530 ID57529 U -
TTCAATCCCACAGTTGCTTGGCTAATGC
>8 dna:chromosome chromosome:RGSC3.4:8:1:129041809:1 57743541 ID55526 U -
TGTTTTGTTTTCAATCCCACAGTTGC
>8 dna:chromosome chromosome:RGSC3.4:8:1:129041809:1 57743604 ID20320 U -
TAGTGATATCTGGCCGGGCGGAGGAAGC
>8 dna:chromosome chromosome:RGSC3.4:8:1:129041809:1 57743651 ID62108 U -
TTTGATTTGCACTTCTTCCTCCCAGAAGA
>8 dna:chromosome chromosome:RGSC3.4:8:1:129041809:1 57743652 ID62558 U -
TTTTGATTTGCACTTCTTCCTCCCAGAAG
>8 dna:chromosome chromosome:RGSC3.4:8:1:129041809:1 57743743 ID25897 U -
TCCACTCCCCAAATGCCTTTGCCATCA
>8 dna:chromosome chromosome:RGSC3.4:8:1:129041809:1 57743756 ID5276 U -
CTCACTCTTCTCTCCACTCCCCAAAT
>8 dna:chromosome chromosome:RGSC3.4:8:1:129041809:1 57743787 ID20367 U -
TAGTGCCATGGCAAGCGATGCTCCACCTC
>8 dna:chromosome chromosome:RGSC3.4:8:1:129041809:1 57743790 ID20366 U -
TAGTGCCATGGCAAGCGATGCTCCAC
>8 dna:chromosome chromosome:RGSC3.4:8:1:129041809:1 57743791 ID20365 U -
TAGTGCCATGGCAAGCGATGCTCCA
>8 dna:chromosome chromosome:RGSC3.4:8:1:129041809:1 57743793 ID20364 U -
TAGTGCCATGGCAAGCGATGCTC
>8 dna:chromosome chromosome:RGSC3.4:8:1:129041809:1 57743798 ID49802 U -
TGGGTCCCGCCATAGTGCCATGGCAAGCGA
>8 dna:chromosome chromosome:RGSC3.4:8:1:129041809:1 57743848 ID32908 U -
TGAAATCGGTCACACGCTGCTCCTTCCAGG
>8 dna:chromosome chromosome:RGSC3.4:8:1:129041809:1 57743853 ID43260 U -
TGCCTTGAAATCGGTCACACGCTGCTCCTT
>8 dna:chromosome chromosome:RGSC3.4:8:1:129041809:1 57743854 ID32907 U -
TGAAATCGGTCACACGCTGCTCCT
>8 dna:chromosome chromosome:RGSC3.4:8:1:129041809:1 57743856 ID32906 U -
TGAAATCGGTCACACGCTGCTC
>8 dna:chromosome chromosome:RGSC3.4:8:1:129041809:1 57743856 ID43259 U -
TGCCTTGAAATCGGTCACACGCTGCTC
>8 dna:chromosome chromosome:RGSC3.4:8:1:129041809:1 57743858 ID43258 U -
TGCCTTGAAATCGGTCACACGCTGC
>8 dna:chromosome chromosome:RGSC3.4:8:1:129041809:1 57743858 ID44517 U -
TGCTGCCTTGAAATCGGTCACACGCTGC
>8 dna:chromosome chromosome:RGSC3.4:8:1:129041809:1 57743859 ID44516 U -
TGCTGCCTTGAAATCGGTCACACGCTG
>8 dna:chromosome chromosome:RGSC3.4:8:1:129041809:1 57743860 ID44515 U -
TGCTGCCTTGAAATCGGTCACACGCT
>8 dna:chromosome chromosome:RGSC3.4:8:1:129041809:1 57743861 ID35338 U -
TGACCATGCTGCCTTGAAATCGGTCACACGC
>8 dna:chromosome chromosome:RGSC3.4:8:1:129041809:1 57743863 ID35337 U -
TGACCATGCTGCCTTGAAATCGGTCACAC
>8 dna:chromosome chromosome:RGSC3.4:8:1:129041809:1 57743865 ID35336 U -
TGACCATGCTGCCTTGAAATCGGTCAC
>8 dna:chromosome chromosome:RGSC3.4:8:1:129041809:1 57743867 ID35335 U -
TGACCATGCTGCCTTGAAATCGGTC
>8 dna:chromosome chromosome:RGSC3.4:8:1:129041809:1 57743877 ID5366 U -
CTCCTTCTGACCATGCTGCCTT
>8 dna:chromosome chromosome:RGSC3.4:8:1:129041809:1 57743878 ID20201 U -
TAGTCCTCCTTCTGACCATGCTGCCT
>8 dna:chromosome chromosome:RGSC3.4:8:1:129041809:1 57743880 ID20200 U -
TAGTCCTCCTTCTGACCATGCTGC
>8 dna:chromosome chromosome:RGSC3.4:8:1:129041809:1 57743880 ID48116 U -
TGGCTGTAGTCCTCCTTCTGACCATGCTGC
>8 dna:chromosome chromosome:RGSC3.4:8:1:129041809:1 57743883 ID31899 U -
TCTTGGCTGTAGTCCTCCTTCTGACCATGC
>8 dna:chromosome chromosome:RGSC3.4:8:1:129041809:1 57743883 ID60651 U -
TTGGCTGTAGTCCTCCTTCTGACCATGC
>8 dna:chromosome chromosome:RGSC3.4:8:1:129041809:1 57743919 ID75 U -
AAAGAAAACCTCAACTGCTCGAAGCTCAGA
>8 dna:chromosome chromosome:RGSC3.4:8:1:129041809:1 57743919 ID5250 U -
CTCAACTGCTCGAAGCTCAGA
>8 dna:chromosome chromosome:RGSC3.4:8:1:129041809:1 57743920 ID74 U -
AAAGAAAACCTCAACTGCTCGAAGCTCAG
>8 dna:chromosome chromosome:RGSC3.4:8:1:129041809:1 57743921 ID73 U -
AAAGAAAACCTCAACTGCTCGAAGCTCA
>8 dna:chromosome chromosome:RGSC3.4:8:1:129041809:1 57743931 ID4507 U -
CCCATCAGAAACAAAGAAAACCTCAACTGC
>8 dna:chromosome chromosome:RGSC3.4:8:1:129041809:1 57744060 ID34334 U -
TGAATTAGTGGAATTAGTGGCCTCTCTCAC
>8 dna:chromosome chromosome:RGSC3.4:8:1:129041809:1 57744063 ID34333 U -
TGAATTAGTGGAATTAGTGGCCTCTCT
>8 dna:chromosome chromosome:RGSC3.4:8:1:129041809:1 57744110 ID13509 U -
TAATTTTTTAAATAGAACCAGAAATCGTGC
>8 dna:chromosome chromosome:RGSC3.4:8:1:129041809:1 57744110 ID56585 U -
TTAATTTTTTAAATAGAACCAGAAATCGTGC
>8 dna:chromosome chromosome:RGSC3.4:8:1:129041809:1 57744181 ID4513 U -
CCCATGTTTCTGAAATTCTTGCCGCCA
>8 dna:chromosome chromosome:RGSC3.4:8:1:129041809:1 57744214 ID58335 U -
TTCCGATTTGCTTCCGGGCTCAGAATAAAGC
>8 dna:chromosome chromosome:RGSC3.4:8:1:129041809:1 57744440 ID35788 U -
TGACTGACTCGGTGACCTGGACTGGTGGA
>8 dna:chromosome chromosome:RGSC3.4:8:1:129041809:1 57744721 ID13110 U -
TAATGATGGCTCAAATTTTAAAAGCAAGAA
>8 dna:chromosome chromosome:RGSC3.4:8:1:129041809:1 57744816 ID44752 U -
TGCTTAACCAGAAATATTTTTCTTTGTATG
>8 dna:chromosome chromosome:RGSC3.4:8:1:129041809:1 57744862 ID953 U -
ACCCAACTGATATACTGGGATGAAGCTGT
>8 dna:chromosome chromosome:RGSC3.4:8:1:129041809:1 57744888 ID57197 U -
TTATGCTTCATAAAAACACAGGTCCAAACC
>8 dna:chromosome chromosome:RGSC3.4:8:1:129041809:1 57744923 ID30361 U -
TCTCCTACCTGGTCCTTTCTAGTCATCT
>8 dna:chromosome chromosome:RGSC3.4:8:1:129041809:1 57744930 ID26019 U -
TCCAGAATGTCTCCTACCTGGTCCTTTCTA
>8 dna:chromosome chromosome:RGSC3.4:8:1:129041809:1 57744985 ID49190 U -
TGGGATTGCAGGCTAGATGAGCCCAAGTCTC
>8 dna:chromosome chromosome:RGSC3.4:8:1:129041809:1 57744987 ID49189 U -
TGGGATTGCAGGCTAGATGAGCCCAAGTC
>8 dna:chromosome chromosome:RGSC3.4:8:1:129041809:1 57745010 ID10828 U -
TAAATGCTAATGGTTACTTCTGGGAT
>8 dna:chromosome chromosome:RGSC3.4:8:1:129041809:1 57745012 ID11237 U -
TAACATAAATGCTAATGGTTACTTCTGGG
>8 dna:chromosome chromosome:RGSC3.4:8:1:129041809:1 57745034 ID33637 U -
TGAAGAGGCCTTACATAATGTGGATAACATA
>8 dna:chromosome chromosome:RGSC3.4:8:1:129041809:1 57745037 ID61931 U -
TTTGAAGAGGCCTTACATAATGTGGATAAC
>8 dna:chromosome chromosome:RGSC3.4:8:1:129041809:1 57745256 ID2012 U -
AGTAGAATGCACTCTAGCCCAGGGT
>8 dna:chromosome chromosome:RGSC3.4:8:1:129041809:1 57745261 ID36524 U -
TGAGACGAACAGTAGAATGCACTCTAGCCC
>8 dna:chromosome chromosome:RGSC3.4:8:1:129041809:1 57745271 ID46975 U -
TGGATGGCTGAGACGAACAGTAGAATGC
>8 dna:chromosome chromosome:RGSC3.4:8:1:129041809:1 57745378 ID55159 U -
TGTTGCAATTGAACAGAATGAGGTACTCTC
>8 dna:chromosome chromosome:RGSC3.4:8:1:129041809:1 57745379 ID55158 U -
TGTTGCAATTGAACAGAATGAGGTACTCT
>8 dna:chromosome chromosome:RGSC3.4:8:1:129041809:1 57745380 ID61245 U -
TTGTTGCAATTGAACAGAATGAGGTACTC
>8 dna:chromosome chromosome:RGSC3.4:8:1:129041809:1 57745382 ID55157 U -
TGTTGCAATTGAACAGAATGAGGTAC
>8 dna:chromosome chromosome:RGSC3.4:8:1:129041809:1 57745632 ID51897 U -
TGTAAGATCACAATAACAGGCCCCACAGA
>8 dna:chromosome chromosome:RGSC3.4:8:1:129041809:1 57746054 ID61867 U -
TTTCTTTCATGGCACCTTTTTTT
>8 dna:chromosome chromosome:RGSC3.4:8:1:129041809:1 57746179 ID53462 U -
TGTGACTGAATATGCTATAACCACCGGATC
>8 dna:chromosome chromosome:RGSC3.4:8:1:129041809:1 57746213 ID16573 U -
TAGAAAACTCTAGATACATAGGTCCAC
>8 dna:chromosome chromosome:RGSC3.4:8:1:129041809:1 57746370 ID27107 U -
TCCCCTGTCCTAGACAACTGCTTCC
>8 dna:chromosome chromosome:RGSC3.4:8:1:129041809:1 57746490 ID11366 U -
TAACCATGATGGATAGAAATGAAGGGAACA
>8 dna:chromosome chromosome:RGSC3.4:8:1:129041809:1 57746497 ID38461 U -
TGATAACCATGATGGATAGAAATGAA
>8 dna:chromosome chromosome:RGSC3.4:8:1:129041809:1 57747026 ID44167 U -
TGCTCAGTAGAAAGTAATGTAAACCAGAGAC
>8 dna:chromosome chromosome:RGSC3.4:8:1:129041809:1 57747085 ID12483 U -
TAAGGTGTATACATGGGCAGTCTTTGTCTT
>8 dna:chromosome chromosome:RGSC3.4:8:1:129041809:1 57747093 ID11118 U -
TAACACGTTAAGGTGTATACATGGGCAGTC
>8 dna:chromosome chromosome:RGSC3.4:8:1:129041809:1 57747094 ID11117 U -
TAACACGTTAAGGTGTATACATGGGCAGT
>8 dna:chromosome chromosome:RGSC3.4:8:1:129041809:1 57747095 ID38439 U -
TGATAACACGTTAAGGTGTATACATGGGCAG
>8 dna:chromosome chromosome:RGSC3.4:8:1:129041809:1 57747096 ID11116 U -
TAACACGTTAAGGTGTATACATGGGCA
>8 dna:chromosome chromosome:RGSC3.4:8:1:129041809:1 57747096 ID38438 U -
TGATAACACGTTAAGGTGTATACATGGGCA
>8 dna:chromosome chromosome:RGSC3.4:8:1:129041809:1 57747097 ID38437 U -
TGATAACACGTTAAGGTGTATACATGGGC
>8 dna:chromosome chromosome:RGSC3.4:8:1:129041809:1 57747098 ID38436 U -
TGATAACACGTTAAGGTGTATACATGGG
>8 dna:chromosome chromosome:RGSC3.4:8:1:129041809:1 57747099 ID38435 U -
TGATAACACGTTAAGGTGTATACATGG
>8 dna:chromosome chromosome:RGSC3.4:8:1:129041809:1 57747130 ID53622 U -
TGTGAGTTGAGCCAGTCTACAGCAGCACC
>8 dna:chromosome chromosome:RGSC3.4:8:1:129041809:1 57747226 ID15490 U -
TACGATGCCAGCATACAAATCTGTTCCAT
>8 dna:chromosome chromosome:RGSC3.4:8:1:129041809:1 57747268 ID25525 U -
TCCAAGAATTGTTTGTTCGTCACATAGGT
>8 dna:chromosome chromosome:RGSC3.4:8:1:129041809:1 57747276 ID14660 U -
TACATTGATCCAAGAATTGTTTGTTCGTC
>8 dna:chromosome chromosome:RGSC3.4:8:1:129041809:1 57747283 ID29453 U -
TCGGCCATACATTGATCCAAGAATTGTTT
>8 dna:chromosome chromosome:RGSC3.4:8:1:129041809:1 57747287 ID61275 U -
TTGTTTCGGCCATACATTGATCCAAGAATT
>8 dna:chromosome chromosome:RGSC3.4:8:1:129041809:1 57747288 ID61274 U -
TTGTTTCGGCCATACATTGATCCAAGAAT
>8 dna:chromosome chromosome:RGSC3.4:8:1:129041809:1 57747336 ID26513 U -
TCCATTGGGAGAAAAGGTAGTGTTTCACTT
>8 dna:chromosome chromosome:RGSC3.4:8:1:129041809:1 57747349 ID31469 U -
TCTTAAGGTCGCTTTCCATTGGGAGAAAAGG
>8 dna:chromosome chromosome:RGSC3.4:8:1:129041809:1 57747350 ID31468 U -
TCTTAAGGTCGCTTTCCATTGGGAGAAAAG
>8 dna:chromosome chromosome:RGSC3.4:8:1:129041809:1 57747351 ID31467 U -
TCTTAAGGTCGCTTTCCATTGGGAGAAAA
>8 dna:chromosome chromosome:RGSC3.4:8:1:129041809:1 57747393 ID36486 U -
TGAGACATCTGTCAGCTGGGCTTC
>8 dna:chromosome chromosome:RGSC3.4:8:1:129041809:1 57747489 ID34186 U -
TGAATGATCCTTGGTGTAGTAACTGGCCAA
>8 dna:chromosome chromosome:RGSC3.4:8:1:129041809:1 57747502 ID52365 U -
TGTCAAAATTTCTGAATGATCCTTGGTGT
>8 dna:chromosome chromosome:RGSC3.4:8:1:129041809:1 57747593 ID36006 U -
TGACTTGACGAAAGGCCGTGCTTGAAA
>8 dna:chromosome chromosome:RGSC3.4:8:1:129041809:1 57747599 ID27142 U -
TCCCGCAACTGACTTGACGAAAGGCCGTGC
>8 dna:chromosome chromosome:RGSC3.4:8:1:129041809:1 57747666 ID47590 U -
TGGCATGAGATGTAGTGTTTGGGTAGCC
>8 dna:chromosome chromosome:RGSC3.4:8:1:129041809:1 57747670 ID43313 U -
TGCCTTGGCATGAGATGTAGTGTTTGGGT
>8 dna:chromosome chromosome:RGSC3.4:8:1:129041809:1 57747671 ID43312 U -
TGCCTTGGCATGAGATGTAGTGTTTGGG
>8 dna:chromosome chromosome:RGSC3.4:8:1:129041809:1 57747678 ID34998 U -
TGACAGGCTTGCCTTGGCATGAGATGTAGT
>8 dna:chromosome chromosome:RGSC3.4:8:1:129041809:1 57747679 ID34997 U -
TGACAGGCTTGCCTTGGCATGAGATGTAG
>8 dna:chromosome chromosome:RGSC3.4:8:1:129041809:1 57747680 ID34996 U -
TGACAGGCTTGCCTTGGCATGAGATGTA
>8 dna:chromosome chromosome:RGSC3.4:8:1:129041809:1 57747681 ID34995 U -
TGACAGGCTTGCCTTGGCATGAGATGT
>8 dna:chromosome chromosome:RGSC3.4:8:1:129041809:1 57747821 ID34229 U -
TGAATGGAGGGTTGTTAAGCCACCCAGGTT
>8 dna:chromosome chromosome:RGSC3.4:8:1:129041809:1 57747828 ID38114 U -
TGAGTGAATGGAGGGTTGTTAAGCCAC
>8 dna:chromosome chromosome:RGSC3.4:8:1:129041809:1 57747828 ID53607 U -
TGTGAGTGAATGGAGGGTTGTTAAGCCAC
>8 dna:chromosome chromosome:RGSC3.4:8:1:129041809:1 57747830 ID53606 U -
TGTGAGTGAATGGAGGGTTGTTAAGCC
>8 dna:chromosome chromosome:RGSC3.4:8:1:129041809:1 57747886 ID60919 U -
TTGGTTGAGTGCTCCCCTAAAACTTAGA
>8 dna:chromosome chromosome:RGSC3.4:8:1:129041809:1 57747891 ID11372 U -
TAACCATTGGTTGAGTGCTCCCCTAAAAC
>8 dna:chromosome chromosome:RGSC3.4:8:1:129041809:1 57747893 ID11371 U -
TAACCATTGGTTGAGTGCTCCCCTAAA
>8 dna:chromosome chromosome:RGSC3.4:8:1:129041809:1 57747895 ID29333 U -
TCGATAACCATTGGTTGAGTGCTCCCCTA
>8 dna:chromosome chromosome:RGSC3.4:8:1:129041809:1 57747899 ID49435 U -
TGGGCTCGATAACCATTGGTTGAGTGCTCC
>8 dna:chromosome chromosome:RGSC3.4:8:1:129041809:1 57747900 ID49433 U -
TGGGCTCGATAACCATTGGTTGAGTGCTC
>8 dna:chromosome chromosome:RGSC3.4:8:1:129041809:1 57747901 ID49432 U -
TGGGCTCGATAACCATTGGTTGAGTGCT
>8 dna:chromosome chromosome:RGSC3.4:8:1:129041809:1 57747910 ID4311 U +
CCAATGGTTATCGAGCCCAGGGATGAGA
>8 dna:chromosome chromosome:RGSC3.4:8:1:129041809:1 57747939 ID42676 U -
TGCCCCATGGGAGATCAGTG
>8 dna:chromosome chromosome:RGSC3.4:8:1:129041809:1 57747969 ID20526 U -
TAGTTCAAATGTCACCTCTTCCACAGAGC
>8 dna:chromosome chromosome:RGSC3.4:8:1:129041809:1 57747988 ID26373 U -
TCCATCTTCTCTGGGCATAGTTCAAAT
>8 dna:chromosome chromosome:RGSC3.4:8:1:129041809:1 57748018 ID25784 U -
TCCACAGATAGAGCACTACAAAGGCGCCTCGT
>8 dna:chromosome chromosome:RGSC3.4:8:1:129041809:1 57748020 ID1476 U -
AGATAGAGCACTACAAAGGCGCCTC
>8 dna:chromosome chromosome:RGSC3.4:8:1:129041809:1 57748020 ID25783 U -
TCCACAGATAGAGCACTACAAAGGCGCCTC
>8 dna:chromosome chromosome:RGSC3.4:8:1:129041809:1 57748021 ID25782 U -
TCCACAGATAGAGCACTACAAAGGCGCCT
>8 dna:chromosome chromosome:RGSC3.4:8:1:129041809:1 57748022 ID25781 U -
TCCACAGATAGAGCACTACAAAGGCGCC
>8 dna:chromosome chromosome:RGSC3.4:8:1:129041809:1 57748056 ID31937 U -
TCTTGTTGCCTGAATTGGTCCTACACTCTC
>8 dna:chromosome chromosome:RGSC3.4:8:1:129041809:1 57748057 ID31936 U -
TCTTGTTGCCTGAATTGGTCCTACACTCT
>8 dna:chromosome chromosome:RGSC3.4:8:1:129041809:1 57748065 ID27911 U -
TCCTACTGTCTTGTTGCCTGAATTGGTCC
>8 dna:chromosome chromosome:RGSC3.4:8:1:129041809:1 57748176 ID51781 U -
TGTAAACGGGACTTTTACCCACAGGGGGC
>8 dna:chromosome chromosome:RGSC3.4:8:1:129041809:1 57748188 ID33535 U -
TGAAGAAAATGGTGTAAACGGGACTTTTA
>8 dna:chromosome chromosome:RGSC3.4:8:1:129041809:1 57748191 ID306 U -
AAGAAAATGGTGTAAACGGGACTT
>8 dna:chromosome chromosome:RGSC3.4:8:1:129041809:1 57748191 ID26383 U -
TCCATGAAGAAAATGGTGTAAACGGGACTT
>8 dna:chromosome chromosome:RGSC3.4:8:1:129041809:1 57748192 ID26382 U -
TCCATGAAGAAAATGGTGTAAACGGGACT
>8 dna:chromosome chromosome:RGSC3.4:8:1:129041809:1 57748249 ID30253 U -
TCTCATTAGTCAGGACTCCTCAGAAGTCA
>8 dna:chromosome chromosome:RGSC3.4:8:1:129041809:1 57748295 ID25351 U -
TCCAAAGATGGCCAGGCAAGAAGTTGAGTT
>8 dna:chromosome chromosome:RGSC3.4:8:1:129041809:1 57748296 ID25350 U -
TCCAAAGATGGCCAGGCAAGAAGTTGAGT
>8 dna:chromosome chromosome:RGSC3.4:8:1:129041809:1 57748337 ID38830 U -
TGATATGCTGGGTACATGGGGAAGA
>8 dna:chromosome chromosome:RGSC3.4:8:1:129041809:1 57748349 ID49019 U -
TGGGATGTAAGCATGATATGCTGGGT
>8 dna:chromosome chromosome:RGSC3.4:8:1:129041809:1 57748403 ID29851 U -
TCTAGAACCCTTTATGACAGTTGATAGGC
>8 dna:chromosome chromosome:RGSC3.4:8:1:129041809:1 57748472 ID23226 U -
TCAACCCTCGTTCTGTCTTTCAGGGA
>8 dna:chromosome chromosome:RGSC3.4:8:1:129041809:1 57748579 ID5242 U -
CTCAAAACCAGGAAGGATGTGGTA
>8 dna:chromosome chromosome:RGSC3.4:8:1:129041809:1 57748580 ID26006 U -
TCCAGAACTCAAAACCAGGAAGGATGTGGT
>8 dna:chromosome chromosome:RGSC3.4:8:1:129041809:1 57748617 ID38866 U -
TGATATTACTTAGACTGCAGGCTCGAACAC
>8 dna:chromosome chromosome:RGSC3.4:8:1:129041809:1 57748636 ID17391 U -
TAGAGAAGCTGGGGATGATATTACTT
>8 dna:chromosome chromosome:RGSC3.4:8:1:129041809:1 57748690 ID48275 U -
TGGGAAAAGGGTTGCTGCTTTCAGGGACA
>8 dna:chromosome chromosome:RGSC3.4:8:1:129041809:1 57748695 ID62191 U -
TTTGGGAAAAGGGTTGCTGCTTTCAG
>8 dna:chromosome chromosome:RGSC3.4:8:1:129041809:1 57748736 ID2901 U -
ATTCGGTTGACAAATTAATAGGAGC
>8 dna:chromosome chromosome:RGSC3.4:8:1:129041809:1 57748736 ID4194 U -
CATTCGGTTGACAAATTAATAGGAGC
>8 dna:chromosome chromosome:RGSC3.4:8:1:129041809:1 57748736 ID40267 U -
TGCAAACATTCGGTTGACAAATTAATAGGAGC
>8 dna:chromosome chromosome:RGSC3.4:8:1:129041809:1 57748737 ID40266 U -
TGCAAACATTCGGTTGACAAATTAATAGGAG
>8 dna:chromosome chromosome:RGSC3.4:8:1:129041809:1 57748846 ID44077 U -
TGCTATTTTTCTATCTCTAAAAGTGATGC
>8 dna:chromosome chromosome:RGSC3.4:8:1:129041809:1 57748983 ID57866 U -
TTCATATTCCCTAAACATGAACCGTCTGC
>8 dna:chromosome chromosome:RGSC3.4:8:1:129041809:1 57749046 ID12140 U -
TAAGCAAAGGACCGTTTTTAACCCTCCA
>8 dna:chromosome chromosome:RGSC3.4:8:1:129041809:1 57749096 ID35710 U -
TGACTCCAGCAAGTTGCCTCAAAAGTTGAGT
>8 dna:chromosome chromosome:RGSC3.4:8:1:129041809:1 57749109 ID53005 U -
TGTCTGACTCCAGCAAGTTGCC
>8 dna:chromosome chromosome:RGSC3.4:8:1:129041809:1 57749161 ID36341 U -
TGAGAAGTTGCCTTCAGAGGATTTCCCTGA
>8 dna:chromosome chromosome:RGSC3.4:8:1:129041809:1 57749164 ID36340 U -
TGAGAAGTTGCCTTCAGAGGATTTCCC
>8 dna:chromosome chromosome:RGSC3.4:8:1:129041809:1 57749170 ID58097 U -
TTCCACTATGAGAAGTTGCCTTCAGAGGA
>8 dna:chromosome chromosome:RGSC3.4:8:1:129041809:1 57749172 ID58096 U -
TTCCACTATGAGAAGTTGCCTTCAGAG
>8 dna:chromosome chromosome:RGSC3.4:8:1:129041809:1 57749298 ID17822 U -
TAGATGGTCGCAGGGTATGGGGAGA
>8 dna:chromosome chromosome:RGSC3.4:8:1:129041809:1 57749304 ID16923 U -
TAGAAGATTGTAGATGGTCGCAGGGTATG
>8 dna:chromosome chromosome:RGSC3.4:8:1:129041809:1 57749305 ID61000 U -
TTGTAGATGGTCGCAGGGTAT
>8 dna:chromosome chromosome:RGSC3.4:8:1:129041809:1 57749307 ID24757 U -
TCATAGAAGATTGTAGATGGTCGCAGGGT
>8 dna:chromosome chromosome:RGSC3.4:8:1:129041809:1 57749308 ID16922 U -
TAGAAGATTGTAGATGGTCGCAGGG
>8 dna:chromosome chromosome:RGSC3.4:8:1:129041809:1 57749324 ID48604 U -
TGGGACAAGAACGATCATAGAAGATT
>8 dna:chromosome chromosome:RGSC3.4:8:1:129041809:1 57749334 ID31342 U -
TCTGTGCACTCGTGGGACAAGAACGATC
>8 dna:chromosome chromosome:RGSC3.4:8:1:129041809:1 57749341 ID21904 U -
TATGCTCTGTGCACTCGTGGGACAAG
>8 dna:chromosome chromosome:RGSC3.4:8:1:129041809:1 57749344 ID20553 U -
TAGTTCTATGCTCTGTGCACTCGTGGGAC
>8 dna:chromosome chromosome:RGSC3.4:8:1:129041809:1 57749416 ID57710 U -
TTCAGAATGGACTGAAGCGTTCCTCTGTC
>8 dna:chromosome chromosome:RGSC3.4:8:1:129041809:1 57749427 ID47769 U -
TGGCCCTTGCATTCAGAATGGACTGAAGC
>8 dna:chromosome chromosome:RGSC3.4:8:1:129041809:1 57749553 ID9062 U -
GTCAGACTAAAGTCTGGTAGGGGCCAT
>8 dna:chromosome chromosome:RGSC3.4:8:1:129041809:1 57749561 ID49963 U -
TGGGTGTGTTGGTCAGACTAAAGTCTGGTA
>8 dna:chromosome chromosome:RGSC3.4:8:1:129041809:1 57749640 ID2165 U -
ATAAATCTAGTCATTCAAAGGATAAACAGAAG
>8 dna:chromosome chromosome:RGSC3.4:8:1:129041809:1 57749690 ID19338 U -
TAGGCAGGACAAAATGGTCTGACTTGTTAA
>8 dna:chromosome chromosome:RGSC3.4:8:1:129041809:1 57749693 ID19337 U -
TAGGCAGGACAAAATGGTCTGACTTGT
>8 dna:chromosome chromosome:RGSC3.4:8:1:129041809:1 57749719 ID10956 U -
TAAATTTAGGTAGAAGTTACCTTAGCCTT
>8 dna:chromosome chromosome:RGSC3.4:8:1:129041809:1 57749734 ID19096 U -
TAGGAGTCTAGCAATCTAAATTTAGGTAGA
>8 dna:chromosome chromosome:RGSC3.4:8:1:129041809:1 57749735 ID19095 U -
TAGGAGTCTAGCAATCTAAATTTAGGTAG
>8 dna:chromosome chromosome:RGSC3.4:8:1:129041809:1 57749816 ID30061 U -
TCTCAAGGAAGTGTTCTTAACCAATGAGC
>8 dna:chromosome chromosome:RGSC3.4:8:1:129041809:1 57749844 ID888 U -
ACCAAACTCAAGTTCTCCTCAAACTACACT
>8 dna:chromosome chromosome:RGSC3.4:8:1:129041809:1 57749947 ID31030 U -
TCTGCATATGTGTATGCGTGTGGGTGCCC
>8 dna:chromosome chromosome:RGSC3.4:8:1:129041809:1 57749951 ID38088 U -
TGAGTCTGCATATGTGTATGCGTGTGGGT
>8 dna:chromosome chromosome:RGSC3.4:8:1:129041809:1 57749955 ID38087 U -
TGAGTCTGCATATGTGTATGCGTGT
>8 dna:chromosome chromosome:RGSC3.4:8:1:129041809:1 57749969 ID61567 U -
TTTATGAGTATGTGTGCATGAGTCTGCAT
>8 dna:chromosome chromosome:RGSC3.4:8:1:129041809:1 57749975 ID22417 U -
TATTCTTATTTATGAGTATGTGTGCATGAGT
>8 dna:chromosome chromosome:RGSC3.4:8:1:129041809:1 57749976 ID22416 U -
TATTCTTATTTATGAGTATGTGTGCATGAG
>8 dna:chromosome chromosome:RGSC3.4:8:1:129041809:1 57750053 ID5075 U -
CGTTTGAAAAGTGCAACTTAAC
>8 dna:chromosome chromosome:RGSC3.4:8:1:129041809:1 57750053 ID31451 U -
TCTTAACCGTTTGAAAAGTGCAACTTAAC
>8 dna:chromosome chromosome:RGSC3.4:8:1:129041809:1 57750054 ID4658 U -
CCGTTTGAAAAGTGCAACTTAA
>8 dna:chromosome chromosome:RGSC3.4:8:1:129041809:1 57750054 ID5074 U -
CGTTTGAAAAGTGCAACTTAA
>8 dna:chromosome chromosome:RGSC3.4:8:1:129041809:1 57750061 ID5798 U -
CTTAACCGTTTGAAAAGTGC
>8 dna:chromosome chromosome:RGSC3.4:8:1:129041809:1 57750061 ID31450 U -
TCTTAACCGTTTGAAAAGTGC
>8 dna:chromosome chromosome:RGSC3.4:8:1:129041809:1 57750061 ID34849 U -
TGACAGAAATCTTAACCGTTTGAAAAGTGC
>8 dna:chromosome chromosome:RGSC3.4:8:1:129041809:1 57750063 ID34848 U -
TGACAGAAATCTTAACCGTTTGAAAAGT
>8 dna:chromosome chromosome:RGSC3.4:8:1:129041809:1 57750100 ID9757 U -
TAAAAATCTTATGAGGATTTTTCTGTGGCA
>8 dna:chromosome chromosome:RGSC3.4:8:1:129041809:1 57750101 ID9756 U -
TAAAAATCTTATGAGGATTTTTCTGTGGC
>8 dna:chromosome chromosome:RGSC3.4:8:1:129041809:1 57750104 ID14415 U -
TACATAAAAATCTTATGAGGATTTTTCTGT
>8 dna:chromosome chromosome:RGSC3.4:8:1:129041809:1 57750110 ID43430 U -
TGCGACTACATAAAAATCTTATGAGGATTT
>8 dna:chromosome chromosome:RGSC3.4:8:1:129041809:1 57750365 ID59707 U -
TTGAATTTGTGGTAGTTTTA
>8 dna:chromosome chromosome:RGSC3.4:8:1:129041809:1 57750368 ID18885 U -
TAGGAATGATCTCTTGAATTTGTGGTAGTT
>8 dna:chromosome chromosome:RGSC3.4:8:1:129041809:1 57750369 ID2441 U -
ATCTCTTGAATTTGTGGTAGT
>8 dna:chromosome chromosome:RGSC3.4:8:1:129041809:1 57750369 ID2547 U -
ATGATCTCTTGAATTTGTGGTAGT
>8 dna:chromosome chromosome:RGSC3.4:8:1:129041809:1 57750369 ID18884 U -
TAGGAATGATCTCTTGAATTTGTGGTAGT
>8 dna:chromosome chromosome:RGSC3.4:8:1:129041809:1 57750372 ID741 U -
ACAACTAGGAATGATCTCTTGAATTTGTGGT
>8 dna:chromosome chromosome:RGSC3.4:8:1:129041809:1 57750372 ID18883 U -
TAGGAATGATCTCTTGAATTTGTGGT
>8 dna:chromosome chromosome:RGSC3.4:8:1:129041809:1 57750479 ID17310 U -
TAGACGATGGGAGAGTTGATGATACACCTT
>8 dna:chromosome chromosome:RGSC3.4:8:1:129041809:1 57750481 ID56880 U -
TTAGACGATGGGAGAGTTGATGATACACC
>8 dna:chromosome chromosome:RGSC3.4:8:1:129041809:1 57750482 ID17309 U -
TAGACGATGGGAGAGTTGATGATACAC
>8 dna:chromosome chromosome:RGSC3.4:8:1:129041809:1 57750482 ID31544 U -
TCTTAGACGATGGGAGAGTTGATGATACAC
>8 dna:chromosome chromosome:RGSC3.4:8:1:129041809:1 57750482 ID56879 U -
TTAGACGATGGGAGAGTTGATGATACAC
>8 dna:chromosome chromosome:RGSC3.4:8:1:129041809:1 57750484 ID56878 U -
TTAGACGATGGGAGAGTTGATGATAC
>8 dna:chromosome chromosome:RGSC3.4:8:1:129041809:1 57750486 ID31543 U -
TCTTAGACGATGGGAGAGTTGATGAT
>8 dna:chromosome chromosome:RGSC3.4:8:1:129041809:1 57750487 ID31542 U -
TCTTAGACGATGGGAGAGTTGATGA
>8 dna:chromosome chromosome:RGSC3.4:8:1:129041809:1 57750489 ID21680 U -
TATGACTCTTAGACGATGGGAGAGTTGAT
>8 dna:chromosome chromosome:RGSC3.4:8:1:129041809:1 57750491 ID35773 U -
TGACTCTTAGACGATGGGAGAGTTG
>8 dna:chromosome chromosome:RGSC3.4:8:1:129041809:1 57750495 ID25904 U -
TCCACTCTATGACTCTTAGACGATGGGAGA
>8 dna:chromosome chromosome:RGSC3.4:8:1:129041809:1 57750497 ID52724 U -
TGTCCACTCTATGACTCTTAGACGATGGGA
>8 dna:chromosome chromosome:RGSC3.4:8:1:129041809:1 57750502 ID35881 U -
TGACTGTCCACTCTATGACTCTTAGACGA
>8 dna:chromosome chromosome:RGSC3.4:8:1:129041809:1 57750504 ID35880 U -
TGACTGTCCACTCTATGACTCTTAGAC
>8 dna:chromosome chromosome:RGSC3.4:8:1:129041809:1 57750553 ID6673 U -
GACCTAGATTGGAAAAAGTGCCCTTC
>8 dna:chromosome chromosome:RGSC3.4:8:1:129041809:1 57750557 ID40756 U -
TGCAATTGAGACCTAGATTGGAAAAAGTGCC
>8 dna:chromosome chromosome:RGSC3.4:8:1:129041809:1 57750566 ID45939 U -
TGGAATAACTGCAATTGAGACCTAGATTGGA
>8 dna:chromosome chromosome:RGSC3.4:8:1:129041809:1 57750569 ID60321 U -
TTGGAATAACTGCAATTGAGACCTAGATT
>8 dna:chromosome chromosome:RGSC3.4:8:1:129041809:1 57750571 ID45938 U -
TGGAATAACTGCAATTGAGACCTAGA
>8 dna:chromosome chromosome:RGSC3.4:8:1:129041809:1 57750615 ID11135 U -
TAACACTTTTCCCCAGTGTTTGCCCAGAC
>8 dna:chromosome chromosome:RGSC3.4:8:1:129041809:1 57750621 ID11128 U -
TAACACTTAACACTTTTCCCCAGTGTTTGC
>8 dna:chromosome chromosome:RGSC3.4:8:1:129041809:1 57750639 ID46284 U -
TGGACCATGACTGCCTTAACACTTAACA
>8 dna:chromosome chromosome:RGSC3.4:8:1:129041809:1 57750650 ID37816 U -
TGAGGGTGGACCATGACTGCCTT
>8 dna:chromosome chromosome:RGSC3.4:8:1:129041809:1 57750659 ID15508 U -
TACGCACTGAGGATGCTGAGGGTGGACCAT
>8 dna:chromosome chromosome:RGSC3.4:8:1:129041809:1 57750704 ID39122 U -
TGATCTGTGTGTCTAGGGACTGACTAGAGAA
>8 dna:chromosome chromosome:RGSC3.4:8:1:129041809:1 57750705 ID39121 U -
TGATCTGTGTGTCTAGGGACTGACTAGAGA
>8 dna:chromosome chromosome:RGSC3.4:8:1:129041809:1 57750707 ID5757 U -
CTGTGTGTCTAGGGACTGACTAGA
>8 dna:chromosome chromosome:RGSC3.4:8:1:129041809:1 57750707 ID39120 U -
TGATCTGTGTGTCTAGGGACTGACTAGA
>8 dna:chromosome chromosome:RGSC3.4:8:1:129041809:1 57750707 ID54345 U -
TGTGTCTAGGGACTGACTAGA
>8 dna:chromosome chromosome:RGSC3.4:8:1:129041809:1 57750714 ID25527 U -
TCCAAGACTGATCTGTGTGTCTAGGGACT
>8 dna:chromosome chromosome:RGSC3.4:8:1:129041809:1 57750717 ID50607 U -
TGGTCCAAGACTGATCTGTGTGTCTAGGG
>8 dna:chromosome chromosome:RGSC3.4:8:1:129041809:1 57750737 ID16331 U -
TACTTATGGTGCCAGACACTTGTGGTCCAAG
>8 dna:chromosome chromosome:RGSC3.4:8:1:129041809:1 57750739 ID16330 U -
TACTTATGGTGCCAGACACTTGTGGTCCA
>8 dna:chromosome chromosome:RGSC3.4:8:1:129041809:1 57750740 ID29837 U -
TCTACTTATGGTGCCAGACACTTGTGGTCC
>8 dna:chromosome chromosome:RGSC3.4:8:1:129041809:1 57750741 ID16329 U -
TACTTATGGTGCCAGACACTTGTGGTC
>8 dna:chromosome chromosome:RGSC3.4:8:1:129041809:1 57750741 ID29836 U -
TCTACTTATGGTGCCAGACACTTGTGGTC
>8 dna:chromosome chromosome:RGSC3.4:8:1:129041809:1 57750741 ID58787 U -
TTCTACTTATGGTGCCAGACACTTGTGGTC
>8 dna:chromosome chromosome:RGSC3.4:8:1:129041809:1 57750749 ID58786 U -
TTCTACTTATGGTGCCAGACAC
>8 dna:chromosome chromosome:RGSC3.4:8:1:129041809:1 57750802 ID3078 U -
CAAAAGAGAGGCCTTAAAGA
>8 dna:chromosome chromosome:RGSC3.4:8:1:129041809:1 57750819 ID54160 U -
TGTGGCTTCAGAAGAGAAACCCACAA
>8 dna:chromosome chromosome:RGSC3.4:8:1:129041809:1 57750833 ID1846 U -
AGGCAACTGTGAGGGTCATGTGGCTTCAGA
>8 dna:chromosome chromosome:RGSC3.4:8:1:129041809:1 57750833 ID8425 U -
GGCAACTGTGAGGGTCATGTGGCTTCAGA
>8 dna:chromosome chromosome:RGSC3.4:8:1:129041809:1 57750837 ID8424 U -
GGCAACTGTGAGGGTCATGTGGCTT
>8 dna:chromosome chromosome:RGSC3.4:8:1:129041809:1 57750847 ID17227 U -
TAGACAGACAGCAAAGGCAACTGTGAGGGT
>8 dna:chromosome chromosome:RGSC3.4:8:1:129041809:1 57750865 ID8480 U -
GGCCACCAAATAGACAGACAGC
>8 dna:chromosome chromosome:RGSC3.4:8:1:129041809:1 57750876 ID20408 U -
TAGTGGTAAAAAATGGCCACCAAAT
>8 dna:chromosome chromosome:RGSC3.4:8:1:129041809:1 57750884 ID8180 U -
GGAACTTACTTTTTAGTGGTAAAAAATGGC
>8 dna:chromosome chromosome:RGSC3.4:8:1:129041809:1 57750910 ID3675 U -
CAGACATGGATCCTGCCCTCGAGGAA
>8 dna:chromosome chromosome:RGSC3.4:8:1:129041809:1 57750910 ID6385 U -
GAATCAGACATGGATCCTGCCCTCGAGGAA
>8 dna:chromosome chromosome:RGSC3.4:8:1:129041809:1 57750911 ID3674 U -
CAGACATGGATCCTGCCCTCGAGGA
>8 dna:chromosome chromosome:RGSC3.4:8:1:129041809:1 57750911 ID6384 U -
GAATCAGACATGGATCCTGCCCTCGAGGA
>8 dna:chromosome chromosome:RGSC3.4:8:1:129041809:1 57750912 ID3673 U -
CAGACATGGATCCTGCCCTCGAGG
>8 dna:chromosome chromosome:RGSC3.4:8:1:129041809:1 57750912 ID6383 U -
GAATCAGACATGGATCCTGCCCTCGAGG
>8 dna:chromosome chromosome:RGSC3.4:8:1:129041809:1 57750913 ID2352 U -
ATCAGACATGGATCCTGCCCTCGAG
>8 dna:chromosome chromosome:RGSC3.4:8:1:129041809:1 57750913 ID3672 U -
CAGACATGGATCCTGCCCTCGAG
>8 dna:chromosome chromosome:RGSC3.4:8:1:129041809:1 57750913 ID6382 U -
GAATCAGACATGGATCCTGCCCTCGAG
>8 dna:chromosome chromosome:RGSC3.4:8:1:129041809:1 57750914 ID3671 U -
CAGACATGGATCCTGCCCTCGA
>8 dna:chromosome chromosome:RGSC3.4:8:1:129041809:1 57751688 ID30575 U +
TCTCTTCCAAACATGGACTTCAGATCGTG
>8 dna:chromosome chromosome:RGSC3.4:8:1:129041809:1 57751690 ID31712 U +
TCTTCCAAACATGGACTTCAGATCGTGAC
>8 dna:chromosome chromosome:RGSC3.4:8:1:129041809:1 57751741 ID29225 U +
TCCTTTTCAGATGAATACAGAACTTTTGAAA
>8 dna:chromosome chromosome:RGSC3.4:8:1:129041809:1 57751804 ID23701 U +
TCACAGAGACCTCTAAGGTTAAAGTGCCAA
>8 dna:chromosome chromosome:RGSC3.4:8:1:129041809:1 57751810 ID1383 U +
AGACCTCTAAGGTTAAAGTGCCAAGTGGAA
>8 dna:chromosome chromosome:RGSC3.4:8:1:129041809:1 57751823 ID10629 U +
TAAAGTGCCAAGTGGAAAAGATGAACAGT
>8 dna:chromosome chromosome:RGSC3.4:8:1:129041809:1 57752020 ID51464 U +
TGGTTCCTATCCTAGAAAACTCAGGAAGCAA
>8 dna:chromosome chromosome:RGSC3.4:8:1:129041809:1 57752155 ID13380 U +
TAATTGCCCAAACCCACCCTTC
>8 dna:chromosome chromosome:RGSC3.4:8:1:129041809:1 57752201 ID62199 U +
TTTGGTCACAGTAACAACAGTGATTAAGATG
>8 dna:chromosome chromosome:RGSC3.4:8:1:129041809:1 57752203 ID50540 U +
TGGTCACAGTAACAACAGTGATTAAGATGGC
>8 dna:chromosome chromosome:RGSC3.4:8:1:129041809:1 57752246 ID52595 U +
TGTCATAAGAGTCAGGTTAGATTCGTAGT
>8 dna:chromosome chromosome:RGSC3.4:8:1:129041809:1 57752313 ID8649 U +
GGGATACAATCGATATCTTCTTATGGAT
>8 dna:chromosome chromosome:RGSC3.4:8:1:129041809:1 57752579 ID3369 U +
CACACACATACATGTAGGTAAAACTCTAA
>8 dna:chromosome chromosome:RGSC3.4:8:1:129041809:1 57752587 ID14598 U +
TACATGTAGGTAAAACTCTAATACACATAA
>8 dna:chromosome chromosome:RGSC3.4:8:1:129041809:1 57752948 ID3948 U +
CAGTAGTTAAGAATACTTCCTACGATGTTC
>8 dna:chromosome chromosome:RGSC3.4:8:1:129041809:1 57753064 ID53865 U +
TGTGCACATTACCCTCATGATTACATGGA
>8 dna:chromosome chromosome:RGSC3.4:8:1:129041809:1 57753081 ID39793 U +
TGATTACATGGAAAAGTAATACTTTTGCAAGA
>8 dna:chromosome chromosome:RGSC3.4:8:1:129041809:1 57753269 ID18737 U +
TAGGAAAATGATGGAGTGAGCCACC
>8 dna:chromosome chromosome:RGSC3.4:8:1:129041809:1 57753269 ID18738 U +
TAGGAAAATGATGGAGTGAGCCACCGGGG
>8 dna:chromosome chromosome:RGSC3.4:8:1:129041809:1 57753309 ID8619 U +
GGGAAATGCTAATACTACAGACCTCAAAGC
>8 dna:chromosome chromosome:RGSC3.4:8:1:129041809:1 57753609 ID20951 U +
TATACCTTGAGTATGGTTTGCCTCTTGA
>8 dna:chromosome chromosome:RGSC3.4:8:1:129041809:1 57753932 ID25377 U +
TCCAAAGGACCTGGGTTCAATTCCTAA
>8 dna:chromosome chromosome:RGSC3.4:8:1:129041809:1 57753932 ID25378 U +
TCCAAAGGACCTGGGTTCAATTCCTAAT
>8 dna:chromosome chromosome:RGSC3.4:8:1:129041809:1 57754301 ID27649 U +
TCCTAAAACATTACATAGAAAGCTAAGCTCT
>8 dna:chromosome chromosome:RGSC3.4:8:1:129041809:1 57754731 ID12335 U +
TAAGGAAGCAACTTATCACAAGTGCAGAAG
>8 dna:chromosome chromosome:RGSC3.4:8:1:129041809:1 57754961 ID57740 U +
TTCAGATTACATTTGAGGTCACTAATTAC
>8 dna:chromosome chromosome:RGSC3.4:8:1:129041809:1 57754986 ID56693 U +
TTACATAGCAATGGAAAAGCAATGTGTGA
>8 dna:chromosome chromosome:RGSC3.4:8:1:129041809:1 57755140 ID22466 U +
TATTGAGTGCTTGATATGTGCCAGATGA
>8 dna:chromosome chromosome:RGSC3.4:8:1:129041809:1 57755158 ID42236 U +
TGCCAGATGATTGAAGCCTACCAAGTTCT
>8 dna:chromosome chromosome:RGSC3.4:8:1:129041809:1 57755165 ID39941 U +
TGATTGAAGCCTACCAAGTTCTTTAGTGGAA
>8 dna:chromosome chromosome:RGSC3.4:8:1:129041809:1 57756881 ID16317 U +
TACTTAGTGAGAGCCCATTCCCAAATAAA
>8 dna:chromosome chromosome:RGSC3.4:8:1:129041809:1 57757428 ID7881 U +
GCTAGAGTCATAGAAGAGGGATCCTCAAT
