# Supplementary material for: proTRAC - a software for probabilistic piRNA cluster detection, visualization and analysis
Source: BMC Bioinformatics. 2012 Jan 10;13:5. doi: 10.1186/1471-2105-13-5 (PMC3293768; doi:10.1186/1471-2105-13-5)
Supplement: Additional file 6 — proTRAC results folder containing a picture and a FASTA file for each detected rat cluster. After decompression, the folder can be opened as former session in proTRAC. Alternatively, each file can be opened separately with any standard text-editor or graphic-viewer respectively. [file 1471-2105-13-5-S6.ZIP › proTRAC_results_rat/bidirectional_clusters/Cluster_62.fas]

>8 dna:chromosome chromosome:RGSC3.4:8:1:129041809:1 72050422 ID2838 U -
ATTAGCAACAGAAAAGGTCGA
>8 dna:chromosome chromosome:RGSC3.4:8:1:129041809:1 72050780 ID51046 U -
TGGTGCAACAGAGAAATGAGTGTTGAA
>8 dna:chromosome chromosome:RGSC3.4:8:1:129041809:1 72051230 ID34898 U -
TGACAGAGTCCTGCAGGAGGTGT
>8 dna:chromosome chromosome:RGSC3.4:8:1:129041809:1 72051254 ID21984 U -
TATGGTAAACTATATTCTGACTCAGTGTC
>8 dna:chromosome chromosome:RGSC3.4:8:1:129041809:1 72051261 ID29170 U -
TCCTTTCTATGGTAAACTATATTCTGACT
>8 dna:chromosome chromosome:RGSC3.4:8:1:129041809:1 72051271 ID20266 U -
TAGTCTTTGTATCCTTTCTATGGTAAACTA
>8 dna:chromosome chromosome:RGSC3.4:8:1:129041809:1 72051356 ID51445 U -
TGGTTCACAGGATTCACATCCAAAGGCTGA
>8 dna:chromosome chromosome:RGSC3.4:8:1:129041809:1 72051388 ID42299 U -
TGCCAGGAGACAGCATTTATCCGTGGTGAC
>8 dna:chromosome chromosome:RGSC3.4:8:1:129041809:1 72051389 ID42298 U -
TGCCAGGAGACAGCATTTATCCGTGGTGA
>8 dna:chromosome chromosome:RGSC3.4:8:1:129041809:1 72051442 ID62677 U -
TTTTTGTTGTGGAGTTCTCTTGTA
>8 dna:chromosome chromosome:RGSC3.4:8:1:129041809:1 72051451 ID11586 U -
TAACTCTTGCTTCCTATTTTTGTTGTGGAGT
>8 dna:chromosome chromosome:RGSC3.4:8:1:129041809:1 72051514 ID17436 U -
TAGAGATAATCTTGTCAGTGATGAGCAGGA
>8 dna:chromosome chromosome:RGSC3.4:8:1:129041809:1 72051515 ID17435 U -
TAGAGATAATCTTGTCAGTGATGAGCAGG
>8 dna:chromosome chromosome:RGSC3.4:8:1:129041809:1 72051518 ID14347 U -
TACAGTAGAGATAATCTTGTCAGTGATGAGC
>8 dna:chromosome chromosome:RGSC3.4:8:1:129041809:1 72051531 ID11957 U -
TAAGAGACAAGCTACAGTAGAGATAATCTT
>8 dna:chromosome chromosome:RGSC3.4:8:1:129041809:1 72051554 ID34594 U -
TGACAACTTTTCAGACTCCCTTGTAAGAGA
>8 dna:chromosome chromosome:RGSC3.4:8:1:129041809:1 72051556 ID34593 U -
TGACAACTTTTCAGACTCCCTTGTAAGA
>8 dna:chromosome chromosome:RGSC3.4:8:1:129041809:1 72051607 ID41844 U -
TGCCAACAAGAAGCAGCAGGAAGTTGTCTC
>8 dna:chromosome chromosome:RGSC3.4:8:1:129041809:1 72051717 ID41477 U -
TGCATCGTGCTGACATTCATTCCCACCC
>8 dna:chromosome chromosome:RGSC3.4:8:1:129041809:1 72051773 ID7689 U -
GCCCAAGAGTGGATGTGAGCCTGTGAGC
>8 dna:chromosome chromosome:RGSC3.4:8:1:129041809:1 72051792 ID54667 U -
TGTTAAGAAAGGAAAGAGCATGCCCAAGAG
>8 dna:chromosome chromosome:RGSC3.4:8:1:129041809:1 72051814 ID17853 U -
TAGATGTGGAATACAGATAGTTTGTTAAGA
>8 dna:chromosome chromosome:RGSC3.4:8:1:129041809:1 72051832 ID50483 U -
TGGTATGCCTTTCAAGTTAGATGTGGAAT
>8 dna:chromosome chromosome:RGSC3.4:8:1:129041809:1 72051975 ID38348 U -
TGAGTTGTTGTTACTGGGGAAACAGATTC
>8 dna:chromosome chromosome:RGSC3.4:8:1:129041809:1 72051978 ID31854 U -
TCTTGAGTTGTTGTTACTGGGGAAACAGA
>8 dna:chromosome chromosome:RGSC3.4:8:1:129041809:1 72052018 ID2915 U -
ATTGAAACAGTGGTCCCCAAAAAATTGGAA
>8 dna:chromosome chromosome:RGSC3.4:8:1:129041809:1 72052020 ID3983 U -
CAGTGGTCCCCAAAAAATTGG
>8 dna:chromosome chromosome:RGSC3.4:8:1:129041809:1 72052023 ID2914 U -
ATTGAAACAGTGGTCCCCAAAAAAT
>8 dna:chromosome chromosome:RGSC3.4:8:1:129041809:1 72052031 ID18557 U -
TAGCTATCAAACTATTGAAACAGTGGTCCC
>8 dna:chromosome chromosome:RGSC3.4:8:1:129041809:1 72052032 ID18556 U -
TAGCTATCAAACTATTGAAACAGTGGTCC
>8 dna:chromosome chromosome:RGSC3.4:8:1:129041809:1 72052033 ID18555 U -
TAGCTATCAAACTATTGAAACAGTGGTC
>8 dna:chromosome chromosome:RGSC3.4:8:1:129041809:1 72052033 ID29880 U -
TCTAGCTATCAAACTATTGAAACAGTGGTC
>8 dna:chromosome chromosome:RGSC3.4:8:1:129041809:1 72052034 ID18554 U -
TAGCTATCAAACTATTGAAACAGTGGT
>8 dna:chromosome chromosome:RGSC3.4:8:1:129041809:1 72052057 ID3034 U -
ATTTGTGCCCCTTCCTCTAGC
>8 dna:chromosome chromosome:RGSC3.4:8:1:129041809:1 72052071 ID33655 U -
TGAAGATATTCTAAACAGACATTTGTG
>8 dna:chromosome chromosome:RGSC3.4:8:1:129041809:1 72052079 ID33835 U -
TGAAGGATTGAAGATATTCTAAACAGA
>8 dna:chromosome chromosome:RGSC3.4:8:1:129041809:1 72052095 ID49815 U -
TGGGTCGTGTGACGGTCCTTGAAGGATTGA
>8 dna:chromosome chromosome:RGSC3.4:8:1:129041809:1 72052112 ID11395 U -
TAACCCTTCTCTTTCATGGGTCGTGTGAC
>8 dna:chromosome chromosome:RGSC3.4:8:1:129041809:1 72052179 ID49099 U -
TGGGATTAAAGGTGTGTATCACAAAACCAGC
>8 dna:chromosome chromosome:RGSC3.4:8:1:129041809:1 72052180 ID49098 U -
TGGGATTAAAGGTGTGTATCACAAAACCAG
>8 dna:chromosome chromosome:RGSC3.4:8:1:129041809:1 72052181 ID10586 U -
TAAAGGTGTGTATCACAAAACCA
>8 dna:chromosome chromosome:RGSC3.4:8:1:129041809:1 72052181 ID49097 U -
TGGGATTAAAGGTGTGTATCACAAAACCA
>8 dna:chromosome chromosome:RGSC3.4:8:1:129041809:1 72052182 ID49096 U -
TGGGATTAAAGGTGTGTATCACAAAACC
>8 dna:chromosome chromosome:RGSC3.4:8:1:129041809:1 72052297 ID54887 U -
TGTTATTATTATTTTACTTGAAACAGGGTC
>8 dna:chromosome chromosome:RGSC3.4:8:1:129041809:1 72052327 ID25359 U -
TCCAAAGCCCCTCATTTCTTTGTTGTTGTTGT
>8 dna:chromosome chromosome:RGSC3.4:8:1:129041809:1 72052329 ID25358 U -
TCCAAAGCCCCTCATTTCTTTGTTGTTGTT
>8 dna:chromosome chromosome:RGSC3.4:8:1:129041809:1 72052352 ID28083 U -
TCCTATGATGCCTTCAGTGAACTTCCAAAG
>8 dna:chromosome chromosome:RGSC3.4:8:1:129041809:1 72052359 ID5729 U -
CTGTCCTATGATGCCTTCAGTGAACT
>8 dna:chromosome chromosome:RGSC3.4:8:1:129041809:1 72052359 ID59550 U -
TTGAACTGTCCTATGATGCCTTCAGTGAACT
>8 dna:chromosome chromosome:RGSC3.4:8:1:129041809:1 72052360 ID33457 U -
TGAACTGTCCTATGATGCCTTCAGTGAAC
>8 dna:chromosome chromosome:RGSC3.4:8:1:129041809:1 72052362 ID5728 U -
CTGTCCTATGATGCCTTCAGTGA
>8 dna:chromosome chromosome:RGSC3.4:8:1:129041809:1 72052362 ID52798 U -
TGTCCTATGATGCCTTCAGTGA
>8 dna:chromosome chromosome:RGSC3.4:8:1:129041809:1 72052362 ID59549 U -
TTGAACTGTCCTATGATGCCTTCAGTGA
>8 dna:chromosome chromosome:RGSC3.4:8:1:129041809:1 72052362 ID61927 U -
TTTGAACTGTCCTATGATGCCTTCAGTGA
>8 dna:chromosome chromosome:RGSC3.4:8:1:129041809:1 72052363 ID61926 U -
TTTGAACTGTCCTATGATGCCTTCAGTG
>8 dna:chromosome chromosome:RGSC3.4:8:1:129041809:1 72052367 ID41052 U -
TGCACTTTTGAACTGTCCTATGATGCCTTC
>8 dna:chromosome chromosome:RGSC3.4:8:1:129041809:1 72052371 ID53885 U -
TGTGCACTTTTGAACTGTCCTATGATGC
>8 dna:chromosome chromosome:RGSC3.4:8:1:129041809:1 72052394 ID58914 U -
TTCTCAGTACTTCATCTTTGTGCTTGTGTGC
>8 dna:chromosome chromosome:RGSC3.4:8:1:129041809:1 72052402 ID59234 U -
TTCTTCTTCTCAGTACTTCATCTTTGTGC
>8 dna:chromosome chromosome:RGSC3.4:8:1:129041809:1 72052574 ID23769 U -
TCACATCAAGGTGGGACTACCTTTCC
>8 dna:chromosome chromosome:RGSC3.4:8:1:129041809:1 72052575 ID27227 U -
TCCCTCACATCAAGGTGGGACTACCTTTC
>8 dna:chromosome chromosome:RGSC3.4:8:1:129041809:1 72052588 ID39212 U -
TGATGAAGTCTGCTCCCTCACATCAAGGT
>8 dna:chromosome chromosome:RGSC3.4:8:1:129041809:1 72052592 ID39211 U -
TGATGAAGTCTGCTCCCTCACATCA
>8 dna:chromosome chromosome:RGSC3.4:8:1:129041809:1 72052595 ID15916 U -
TACTCAGTTGATGAAGTCTGCTCCCTCACA
>8 dna:chromosome chromosome:RGSC3.4:8:1:129041809:1 72052596 ID15915 U -
TACTCAGTTGATGAAGTCTGCTCCCTCAC
>8 dna:chromosome chromosome:RGSC3.4:8:1:129041809:1 72052598 ID15914 U -
TACTCAGTTGATGAAGTCTGCTCCCTC
>8 dna:chromosome chromosome:RGSC3.4:8:1:129041809:1 72052599 ID15913 U -
TACTCAGTTGATGAAGTCTGCTCCCT
>8 dna:chromosome chromosome:RGSC3.4:8:1:129041809:1 72052604 ID3802 U -
CAGCGATACTCAGTTGATGAAGTCTGC
>8 dna:chromosome chromosome:RGSC3.4:8:1:129041809:1 72052604 ID26128 U -
TCCAGCGATACTCAGTTGATGAAGTCTGC
>8 dna:chromosome chromosome:RGSC3.4:8:1:129041809:1 72052604 ID58150 U -
TTCCAGCGATACTCAGTTGATGAAGTCTGC
>8 dna:chromosome chromosome:RGSC3.4:8:1:129041809:1 72052607 ID58149 U -
TTCCAGCGATACTCAGTTGATGAAGTC
>8 dna:chromosome chromosome:RGSC3.4:8:1:129041809:1 72052615 ID52869 U -
TGTCGTCAAATTCCAGCGATACTCAGTTG
>8 dna:chromosome chromosome:RGSC3.4:8:1:129041809:1 72052617 ID23493 U -
TCAATGTCGTCAAATTCCAGCGATACTCAGT
>8 dna:chromosome chromosome:RGSC3.4:8:1:129041809:1 72052653 ID41483 U -
TGCATCTATTGGTTTGGATCCCTACCGGCCT
>8 dna:chromosome chromosome:RGSC3.4:8:1:129041809:1 72052654 ID41482 U -
TGCATCTATTGGTTTGGATCCCTACCGGCC
>8 dna:chromosome chromosome:RGSC3.4:8:1:129041809:1 72052654 ID53911 U -
TGTGCATCTATTGGTTTGGATCCCTACCGGCC
>8 dna:chromosome chromosome:RGSC3.4:8:1:129041809:1 72052655 ID41481 U -
TGCATCTATTGGTTTGGATCCCTACCGGC
>8 dna:chromosome chromosome:RGSC3.4:8:1:129041809:1 72052656 ID53910 U -
TGTGCATCTATTGGTTTGGATCCCTACCGG
>8 dna:chromosome chromosome:RGSC3.4:8:1:129041809:1 72052657 ID53909 U -
TGTGCATCTATTGGTTTGGATCCCTACCG
>8 dna:chromosome chromosome:RGSC3.4:8:1:129041809:1 72052658 ID53908 U -
TGTGCATCTATTGGTTTGGATCCCTACC
>8 dna:chromosome chromosome:RGSC3.4:8:1:129041809:1 72052658 ID62245 U -
TTTGTGCATCTATTGGTTTGGATCCCTACC
>8 dna:chromosome chromosome:RGSC3.4:8:1:129041809:1 72052659 ID9305 U -
GTGCATCTATTGGTTTGGATCCCTAC
>8 dna:chromosome chromosome:RGSC3.4:8:1:129041809:1 72052659 ID53907 U -
TGTGCATCTATTGGTTTGGATCCCTAC
>8 dna:chromosome chromosome:RGSC3.4:8:1:129041809:1 72052661 ID41736 U -
TGCATTTGTGCATCTATTGGTTTGGATCCCT
>8 dna:chromosome chromosome:RGSC3.4:8:1:129041809:1 72052662 ID41735 U -
TGCATTTGTGCATCTATTGGTTTGGATCCC
>8 dna:chromosome chromosome:RGSC3.4:8:1:129041809:1 72052663 ID60090 U -
TTGCATTTGTGCATCTATTGGTTTGGATCC
>8 dna:chromosome chromosome:RGSC3.4:8:1:129041809:1 72052664 ID60089 U -
TTGCATTTGTGCATCTATTGGTTTGGATC
>8 dna:chromosome chromosome:RGSC3.4:8:1:129041809:1 72052669 ID41037 U -
TGCACTTGCATTTGTGCATCTATTGGTTT
>8 dna:chromosome chromosome:RGSC3.4:8:1:129041809:1 72052670 ID41036 U -
TGCACTTGCATTTGTGCATCTATTGGTT
>8 dna:chromosome chromosome:RGSC3.4:8:1:129041809:1 72052685 ID32917 U -
TGAAATCTCTGCACACTGCACTTGCATTT
>8 dna:chromosome chromosome:RGSC3.4:8:1:129041809:1 72052707 ID57925 U -
TTCATGTCTTATGTTCTGTGGTATGAAATC
>8 dna:chromosome chromosome:RGSC3.4:8:1:129041809:1 72052708 ID57924 U -
TTCATGTCTTATGTTCTGTGGTATGAAAT
>8 dna:chromosome chromosome:RGSC3.4:8:1:129041809:1 72052709 ID57923 U -
TTCATGTCTTATGTTCTGTGGTATGAAA
>8 dna:chromosome chromosome:RGSC3.4:8:1:129041809:1 72052709 ID61732 U -
TTTCATGTCTTATGTTCTGTGGTATGAAA
>8 dna:chromosome chromosome:RGSC3.4:8:1:129041809:1 72052710 ID57922 U -
TTCATGTCTTATGTTCTGTGGTATGAA
>8 dna:chromosome chromosome:RGSC3.4:8:1:129041809:1 72052711 ID57921 U -
TTCATGTCTTATGTTCTGTGGTATGA
>8 dna:chromosome chromosome:RGSC3.4:8:1:129041809:1 72052713 ID62644 U -
TTTTTCATGTCTTATGTTCTGTGGTAT
>8 dna:chromosome chromosome:RGSC3.4:8:1:129041809:1 72052715 ID60246 U -
TTGCTTTTTCATGTCTTATGTTCTGTGGT
>8 dna:chromosome chromosome:RGSC3.4:8:1:129041809:1 72052763 ID45237 U -
TGCTTTTGGCCAGTGTTTTGTCACAATGAC
>8 dna:chromosome chromosome:RGSC3.4:8:1:129041809:1 72052764 ID45236 U -
TGCTTTTGGCCAGTGTTTTGTCACAATGA
>8 dna:chromosome chromosome:RGSC3.4:8:1:129041809:1 72052766 ID45235 U -
TGCTTTTGGCCAGTGTTTTGTCACAAT
>8 dna:chromosome chromosome:RGSC3.4:8:1:129041809:1 72052871 ID34008 U -
TGAATAGACAATTCTTTGCCTGCCTCACA
>8 dna:chromosome chromosome:RGSC3.4:8:1:129041809:1 72052872 ID34007 U -
TGAATAGACAATTCTTTGCCTGCCTCAC
>8 dna:chromosome chromosome:RGSC3.4:8:1:129041809:1 72052877 ID30179 U -
TCTCAGGACTGAATAGACAATTCTTTGCCTGC
>8 dna:chromosome chromosome:RGSC3.4:8:1:129041809:1 72052902 ID10198 U -
TAAACAGCCTTTGCTCTTGCTTTCTCAGG
>8 dna:chromosome chromosome:RGSC3.4:8:1:129041809:1 72053061 ID54130 U -
TGTGGCAGAATAACAGTGGGAAAG
>8 dna:chromosome chromosome:RGSC3.4:8:1:129041809:1 72053091 ID31459 U -
TCTTAAGATGGCTGCTCTTGGCTCCCAGG
>8 dna:chromosome chromosome:RGSC3.4:8:1:129041809:1 72053108 ID18138 U -
TAGCAGGGAATGGTTTCTTAAGATGGC
>8 dna:chromosome chromosome:RGSC3.4:8:1:129041809:1 72053250 ID62699 M -
TTTTTTGTTGTTGTTTTGTTTGC
>8 dna:chromosome chromosome:RGSC3.4:8:1:129041809:1 72053306 ID46353 U -
TGGACTATGATGAGGGTGAGGTGGGA
>8 dna:chromosome chromosome:RGSC3.4:8:1:129041809:1 72053312 ID3974 U -
CAGTGATGGACTATGATGAGGGTGAG
>8 dna:chromosome chromosome:RGSC3.4:8:1:129041809:1 72053315 ID18582 U -
TAGCTCAGTGATGGACTATGATGAGGGT
>8 dna:chromosome chromosome:RGSC3.4:8:1:129041809:1 72053316 ID18581 U -
TAGCTCAGTGATGGACTATGATGAGGG
>8 dna:chromosome chromosome:RGSC3.4:8:1:129041809:1 72053317 ID18580 U -
TAGCTCAGTGATGGACTATGATGAGG
>8 dna:chromosome chromosome:RGSC3.4:8:1:129041809:1 72053317 ID56976 U -
TTAGCTCAGTGATGGACTATGATGAGG
>8 dna:chromosome chromosome:RGSC3.4:8:1:129041809:1 72053318 ID18579 U -
TAGCTCAGTGATGGACTATGATGAG
>8 dna:chromosome chromosome:RGSC3.4:8:1:129041809:1 72053318 ID29467 U -
TCGGCTTAGCTCAGTGATGGACTATGATGAG
>8 dna:chromosome chromosome:RGSC3.4:8:1:129041809:1 72053319 ID29466 U -
TCGGCTTAGCTCAGTGATGGACTATGATGA
>8 dna:chromosome chromosome:RGSC3.4:8:1:129041809:1 72053320 ID29465 U -
TCGGCTTAGCTCAGTGATGGACTATGATG
>8 dna:chromosome chromosome:RGSC3.4:8:1:129041809:1 72053321 ID29464 U -
TCGGCTTAGCTCAGTGATGGACTATGAT
>8 dna:chromosome chromosome:RGSC3.4:8:1:129041809:1 72053329 ID44509 U -
TGCTGCCTCGGCTTAGCTCAGTGATGG
>8 dna:chromosome chromosome:RGSC3.4:8:1:129041809:1 72053342 ID41632 U -
TGCATTCAGGTTGCTGCCTCGGCTT
>8 dna:chromosome chromosome:RGSC3.4:8:1:129041809:1 72053360 ID57829 U -
TTCAGTTCTTGTTTCCAGGCTCCTGCATTC
>8 dna:chromosome chromosome:RGSC3.4:8:1:129041809:1 72053374 ID27198 U -
TCCCTACCGTATGCTTCAGTTCTTGTTTCC
>8 dna:chromosome chromosome:RGSC3.4:8:1:129041809:1 72053375 ID27197 U -
TCCCTACCGTATGCTTCAGTTCTTGTTTC
>8 dna:chromosome chromosome:RGSC3.4:8:1:129041809:1 72053413 ID9711 U -
TAAAAAGGCAGTGAAGTGACCTGGGGAAC
>8 dna:chromosome chromosome:RGSC3.4:8:1:129041809:1 72053421 ID18057 U -
TAGCACATAAAAAGGCAGTGAAGTGACC
>8 dna:chromosome chromosome:RGSC3.4:8:1:129041809:1 72053422 ID18056 U -
TAGCACATAAAAAGGCAGTGAAGTGAC
>8 dna:chromosome chromosome:RGSC3.4:8:1:129041809:1 72053481 ID59288 U -
TTCTTGTTGATTAATGTGGGAGGGTTCAGC
>8 dna:chromosome chromosome:RGSC3.4:8:1:129041809:1 72053484 ID62525 U -
TTTTCTTGTTGATTAATGTGGGAGGGTTC
>8 dna:chromosome chromosome:RGSC3.4:8:1:129041809:1 72053488 ID62524 U -
TTTTCTTGTTGATTAATGTGGGAGG
>8 dna:chromosome chromosome:RGSC3.4:8:1:129041809:1 72053515 ID47071 U -
TGGATTGGCCTGAGGGCATGTCTGGGAGGA
>8 dna:chromosome chromosome:RGSC3.4:8:1:129041809:1 72053530 ID37563 U -
TGAGGAATTGCCTCTTGGATTGGCCTGAGG
>8 dna:chromosome chromosome:RGSC3.4:8:1:129041809:1 72053532 ID7984 U -
GCTGAGGAATTGCCTCTTGGATTGGCCTGA
>8 dna:chromosome chromosome:RGSC3.4:8:1:129041809:1 72053532 ID37562 U -
TGAGGAATTGCCTCTTGGATTGGCCTGA
>8 dna:chromosome chromosome:RGSC3.4:8:1:129041809:1 72053533 ID1709 U -
AGCTGAGGAATTGCCTCTTGGATTGGCCTG
>8 dna:chromosome chromosome:RGSC3.4:8:1:129041809:1 72053533 ID7983 U -
GCTGAGGAATTGCCTCTTGGATTGGCCTG
>8 dna:chromosome chromosome:RGSC3.4:8:1:129041809:1 72053534 ID3813 U -
CAGCTGAGGAATTGCCTCTTGGATTGGCCT
>8 dna:chromosome chromosome:RGSC3.4:8:1:129041809:1 72053534 ID37561 U -
TGAGGAATTGCCTCTTGGATTGGCCT
>8 dna:chromosome chromosome:RGSC3.4:8:1:129041809:1 72053541 ID7837 U -
GCCTTTCAGCTGAGGAATTGCCTCTTGGA
>8 dna:chromosome chromosome:RGSC3.4:8:1:129041809:1 72053567 ID62226 U -
TTTGTCAAATTAACCGTGGGAAGAGGGGCC
>8 dna:chromosome chromosome:RGSC3.4:8:1:129041809:1 72053572 ID51718 U -
TGGTTTTTGTCAAATTAACCGTGGGAAGAG
>8 dna:chromosome chromosome:RGSC3.4:8:1:129041809:1 72053574 ID51717 U -
TGGTTTTTGTCAAATTAACCGTGGGAAG
>8 dna:chromosome chromosome:RGSC3.4:8:1:129041809:1 72053591 ID44681 U -
TGCTGTGCTGGTTGGTTTTTGTC
>8 dna:chromosome chromosome:RGSC3.4:8:1:129041809:1 72053603 ID2882 U -
ATTCATGTTACCTTGCTGTGCTGG
>8 dna:chromosome chromosome:RGSC3.4:8:1:129041809:1 72053603 ID45784 U -
TGGAAGATTCATGTTACCTTGCTGTGCTGG
>8 dna:chromosome chromosome:RGSC3.4:8:1:129041809:1 72053604 ID45783 U -
TGGAAGATTCATGTTACCTTGCTGTGCTG
>8 dna:chromosome chromosome:RGSC3.4:8:1:129041809:1 72053605 ID45781 U -
TGGAAGATTCATGTTACCTTGCTGTGCT
>8 dna:chromosome chromosome:RGSC3.4:8:1:129041809:1 72053605 ID60309 U -
TTGGAAGATTCATGTTACCTTGCTGTGCT
>8 dna:chromosome chromosome:RGSC3.4:8:1:129041809:1 72053606 ID45780 U -
TGGAAGATTCATGTTACCTTGCTGTGC
>8 dna:chromosome chromosome:RGSC3.4:8:1:129041809:1 72053606 ID62568 U -
TTTTGGAAGATTCATGTTACCTTGCTGTGC
>8 dna:chromosome chromosome:RGSC3.4:8:1:129041809:1 72053607 ID45779 U -
TGGAAGATTCATGTTACCTTGCTGTG
>8 dna:chromosome chromosome:RGSC3.4:8:1:129041809:1 72053611 ID38379 U -
TGAGTTTTTTGGAAGATTCATGTTACCTTGC
>8 dna:chromosome chromosome:RGSC3.4:8:1:129041809:1 72053614 ID38378 U -
TGAGTTTTTTGGAAGATTCATGTTACCT
>8 dna:chromosome chromosome:RGSC3.4:8:1:129041809:1 72053637 ID34459 U -
TGAATTTGGGAACTGGGGTCATGAGT
>8 dna:chromosome chromosome:RGSC3.4:8:1:129041809:1 72053647 ID27148 U -
TCCCGGTACCTTTGAATTTGGGAACTGG
>8 dna:chromosome chromosome:RGSC3.4:8:1:129041809:1 72053650 ID15220 U -
TACCTATCCCGGTACCTTTGAATTTGGGAAC
>8 dna:chromosome chromosome:RGSC3.4:8:1:129041809:1 72053651 ID15219 U -
TACCTATCCCGGTACCTTTGAATTTGGGAA
>8 dna:chromosome chromosome:RGSC3.4:8:1:129041809:1 72053652 ID15218 U -
TACCTATCCCGGTACCTTTGAATTTGGGA
>8 dna:chromosome chromosome:RGSC3.4:8:1:129041809:1 72053658 ID31525 U -
TCTTACCTATCCCGGTACCTTTGAAT
>8 dna:chromosome chromosome:RGSC3.4:8:1:129041809:1 72053666 ID3230 U -
CAAGATGGCATCTTACCTATCCCGGTAC
>8 dna:chromosome chromosome:RGSC3.4:8:1:129041809:1 72053692 ID19952 U -
TAGTAAAGAAGAGACTTGGAGAAGGTCA
>8 dna:chromosome chromosome:RGSC3.4:8:1:129041809:1 72053694 ID15761 U -
TACTAGTAAAGAAGAGACTTGGAGAAGGT
>8 dna:chromosome chromosome:RGSC3.4:8:1:129041809:1 72053696 ID15760 U -
TACTAGTAAAGAAGAGACTTGGAGAAG
>8 dna:chromosome chromosome:RGSC3.4:8:1:129041809:1 72053697 ID59180 U -
TTCTTACTAGTAAAGAAGAGACTTGGAGAA
>8 dna:chromosome chromosome:RGSC3.4:8:1:129041809:1 72053720 ID29352 U -
TCGATTCTTGTCATCTTCACTTCTTCTTAC
>8 dna:chromosome chromosome:RGSC3.4:8:1:129041809:1 72053728 ID40156 U -
TGATTTGTATCGATTCTTGTCATCTTCACTT
>8 dna:chromosome chromosome:RGSC3.4:8:1:129041809:1 72053730 ID40155 U -
TGATTTGTATCGATTCTTGTCATCTTCAC
>8 dna:chromosome chromosome:RGSC3.4:8:1:129041809:1 72053743 ID13459 U -
TAATTTCTGCCCTGATTTGTATCGATTC
>8 dna:chromosome chromosome:RGSC3.4:8:1:129041809:1 72053745 ID13458 U -
TAATTTCTGCCCTGATTTGTATCGAT
>8 dna:chromosome chromosome:RGSC3.4:8:1:129041809:1 72053751 ID20687 U -
TAGTTTTCATTAATTTCTGCCCTGATTTGT
>8 dna:chromosome chromosome:RGSC3.4:8:1:129041809:1 72053759 ID62635 U -
TTTTTAGTTTTCATTAATTTCTGCCC
>8 dna:chromosome chromosome:RGSC3.4:8:1:129041809:1 72053796 ID58002 U -
TTCCAAAGAAATAACATTTTTAAACCAGT
>8 dna:chromosome chromosome:RGSC3.4:8:1:129041809:1 72053806 ID2853 U -
ATTATTCCAAAGAAATAACATTT
>8 dna:chromosome chromosome:RGSC3.4:8:1:129041809:1 72053825 ID19483 U -
TAGGGAACCTGTCAATCTTGATCACCATTA
>8 dna:chromosome chromosome:RGSC3.4:8:1:129041809:1 72053826 ID1888 U -
AGGGAACCTGTCAATCTTGATCACCATT
>8 dna:chromosome chromosome:RGSC3.4:8:1:129041809:1 72053829 ID47990 U -
TGGCTAGGGAACCTGTCAATCTTGATCACC
>8 dna:chromosome chromosome:RGSC3.4:8:1:129041809:1 72053830 ID47989 U -
TGGCTAGGGAACCTGTCAATCTTGATCAC
>8 dna:chromosome chromosome:RGSC3.4:8:1:129041809:1 72053832 ID47988 U -
TGGCTAGGGAACCTGTCAATCTTGATC
>8 dna:chromosome chromosome:RGSC3.4:8:1:129041809:1 72053839 ID17906 U -
TAGATTGGCTAGGGAACCTGTCAAT
>8 dna:chromosome chromosome:RGSC3.4:8:1:129041809:1 72053849 ID58999 U -
TTCTCTTCTTTGGTTAGATTGGCTAGGGA
>8 dna:chromosome chromosome:RGSC3.4:8:1:129041809:1 72053868 ID57231 U -
TTATTAACTTGGGTCTTCTCTTCTT
>8 dna:chromosome chromosome:RGSC3.4:8:1:129041809:1 72053869 ID13495 U -
TAATTTTATTAACTTGGGTCTTCTCTTCT
>8 dna:chromosome chromosome:RGSC3.4:8:1:129041809:1 72053870 ID13494 U -
TAATTTTATTAACTTGGGTCTTCTCTTC
>8 dna:chromosome chromosome:RGSC3.4:8:1:129041809:1 72053870 ID29753 U -
TCTAATTTTATTAACTTGGGTCTTCTCTTC
>8 dna:chromosome chromosome:RGSC3.4:8:1:129041809:1 72053870 ID61581 U -
TTTATTAACTTGGGTCTTCTCTTC
>8 dna:chromosome chromosome:RGSC3.4:8:1:129041809:1 72053873 ID57230 U -
TTATTAACTTGGGTCTTCTC
>8 dna:chromosome chromosome:RGSC3.4:8:1:129041809:1 72053875 ID11444 U -
TAACCTCTAATTTTATTAACTTGGGTCTTC
>8 dna:chromosome chromosome:RGSC3.4:8:1:129041809:1 72053910 ID8398 U -
GGATTTCACTGGAATCGGTCATAAAAACTC
>8 dna:chromosome chromosome:RGSC3.4:8:1:129041809:1 72053911 ID47090 U -
TGGATTTCACTGGAATCGGTCATAAAAACT
>8 dna:chromosome chromosome:RGSC3.4:8:1:129041809:1 72053912 ID8397 U -
GGATTTCACTGGAATCGGTCATAAAAAC
>8 dna:chromosome chromosome:RGSC3.4:8:1:129041809:1 72053913 ID7371 U -
GATTTCACTGGAATCGGTCATAAAAA
>8 dna:chromosome chromosome:RGSC3.4:8:1:129041809:1 72053913 ID8396 U -
GGATTTCACTGGAATCGGTCATAAAAA
>8 dna:chromosome chromosome:RGSC3.4:8:1:129041809:1 72053917 ID42756 U -
TGCCCTGGATTTCACTGGAATCGGTCATA
>8 dna:chromosome chromosome:RGSC3.4:8:1:129041809:1 72053918 ID8395 U -
GGATTTCACTGGAATCGGTCAT
>8 dna:chromosome chromosome:RGSC3.4:8:1:129041809:1 72053937 ID25408 U -
TCCAAAGTGTTCCCCATTAATGCCCTGGA
>8 dna:chromosome chromosome:RGSC3.4:8:1:129041809:1 72053954 ID30304 U -
TCTCCAGGAAAGTATGTTTCCAAAGTGTTC
>8 dna:chromosome chromosome:RGSC3.4:8:1:129041809:1 72054003 ID15399 U -
TACCTTGGAAATTATCCATTTCTTCTAGAT
>8 dna:chromosome chromosome:RGSC3.4:8:1:129041809:1 72054021 ID13502 U -
TAATTTTGGTCGGTCACATGTACCTTGGAAAT
>8 dna:chromosome chromosome:RGSC3.4:8:1:129041809:1 72054023 ID13501 U -
TAATTTTGGTCGGTCACATGTACCTTGGAA
>8 dna:chromosome chromosome:RGSC3.4:8:1:129041809:1 72054042 ID44259 U -
TGCTCTCATATTCTTGATCTAATTTTGGTC
>8 dna:chromosome chromosome:RGSC3.4:8:1:129041809:1 72054061 ID49544 U -
TGGGGAACTGCTTACATTGCTCTCATAT
>8 dna:chromosome chromosome:RGSC3.4:8:1:129041809:1 72054065 ID49543 U -
TGGGGAACTGCTTACATTGCTCTC
>8 dna:chromosome chromosome:RGSC3.4:8:1:129041809:1 72054066 ID44922 U -
TGCTTCTTGGGGAACTGCTTACATTGCTCT
>8 dna:chromosome chromosome:RGSC3.4:8:1:129041809:1 72054164 ID43960 U -
TGCTAGTTGTTCATGGGAGATCTGGCAGC
>8 dna:chromosome chromosome:RGSC3.4:8:1:129041809:1 72054166 ID43959 U -
TGCTAGTTGTTCATGGGAGATCTGGCA
>8 dna:chromosome chromosome:RGSC3.4:8:1:129041809:1 72054168 ID43958 U -
TGCTAGTTGTTCATGGGAGATCTGG
>8 dna:chromosome chromosome:RGSC3.4:8:1:129041809:1 72054176 ID37549 U -
TGAGGAACATAGATGCTAGTTGTTCATGGG
>8 dna:chromosome chromosome:RGSC3.4:8:1:129041809:1 72054185 ID8205 U -
GGAATAGTTTGAGGAACATAGATGCTAGTT
>8 dna:chromosome chromosome:RGSC3.4:8:1:129041809:1 72054190 ID27525 U -
TCCGGAATAGTTTGAGGAACATAGATGC
>8 dna:chromosome chromosome:RGSC3.4:8:1:129041809:1 72054190 ID58337 U -
TTCCGGAATAGTTTGAGGAACATAGATGC
>8 dna:chromosome chromosome:RGSC3.4:8:1:129041809:1 72054200 ID28467 U -
TCCTCTTTGTTTCCGGAATAGTTTGAGGA
>8 dna:chromosome chromosome:RGSC3.4:8:1:129041809:1 72054205 ID52630 U -
TGTCATCCTCTTTGTTTCCGGAATAGTTT
>8 dna:chromosome chromosome:RGSC3.4:8:1:129041809:1 72054212 ID42699 U -
TGCCCGTGTCATCCTCTTTGTTTCCGGA
>8 dna:chromosome chromosome:RGSC3.4:8:1:129041809:1 72054224 ID34860 U -
TGACAGAAGCAATCTGCCCGTGTCATCCTC
>8 dna:chromosome chromosome:RGSC3.4:8:1:129041809:1 72054225 ID34859 U -
TGACAGAAGCAATCTGCCCGTGTCATCCT
>8 dna:chromosome chromosome:RGSC3.4:8:1:129041809:1 72054226 ID34858 U -
TGACAGAAGCAATCTGCCCGTGTCATCC
>8 dna:chromosome chromosome:RGSC3.4:8:1:129041809:1 72054228 ID34857 U -
TGACAGAAGCAATCTGCCCGTGTCAT
>8 dna:chromosome chromosome:RGSC3.4:8:1:129041809:1 72054231 ID34856 U -
TGACAGAAGCAATCTGCCCGTGT
>8 dna:chromosome chromosome:RGSC3.4:8:1:129041809:1 72054241 ID55460 U -
TGTTTGTAGCGTTGCTATGACAGAAGCAAT
>8 dna:chromosome chromosome:RGSC3.4:8:1:129041809:1 72054258 ID29351 U -
TCGATGTGTCCTCGTCCTGTTTGTAGCGTT
>8 dna:chromosome chromosome:RGSC3.4:8:1:129041809:1 72054259 ID7338 U -
GATGTGTCCTCGTCCTGTTTGTAGCGT
>8 dna:chromosome chromosome:RGSC3.4:8:1:129041809:1 72054259 ID29350 U -
TCGATGTGTCCTCGTCCTGTTTGTAGCGT
>8 dna:chromosome chromosome:RGSC3.4:8:1:129041809:1 72054264 ID31313 U -
TCTGTCGATGTGTCCTCGTCCTGTTTGT
>8 dna:chromosome chromosome:RGSC3.4:8:1:129041809:1 72054272 ID50787 U -
TGGTCTTCTGTCGATGTGTCCTCGTC
>8 dna:chromosome chromosome:RGSC3.4:8:1:129041809:1 72054278 ID8278 U -
GGACTTGGTCTTCTGTCGATGTGTC
>8 dna:chromosome chromosome:RGSC3.4:8:1:129041809:1 72054281 ID57870 U -
TTCATCAGGACTTGGTCTTCTGTCGATGT
>8 dna:chromosome chromosome:RGSC3.4:8:1:129041809:1 72054298 ID36450 U -
TGAGAATTTTTGTCCATATTCATCAGGACT
>8 dna:chromosome chromosome:RGSC3.4:8:1:129041809:1 72054323 ID33502 U -
TGAACTTGGTTTCCATTCGGTTGAGA
>8 dna:chromosome chromosome:RGSC3.4:8:1:129041809:1 72054331 ID20352 U -
TAGTGCATTCTTGAACTTGGTTTCCATTC
>8 dna:chromosome chromosome:RGSC3.4:8:1:129041809:1 72054333 ID28030 U -
TCCTAGTGCATTCTTGAACTTGGTTTCCAT
>8 dna:chromosome chromosome:RGSC3.4:8:1:129041809:1 72054334 ID28029 U -
TCCTAGTGCATTCTTGAACTTGGTTTCCA
>8 dna:chromosome chromosome:RGSC3.4:8:1:129041809:1 72054342 ID19522 U -
TAGGGATTTCCTAGTGCATTCTTGAACTT
>8 dna:chromosome chromosome:RGSC3.4:8:1:129041809:1 72054346 ID51212 U -
TGGTGTAGGGATTTCCTAGTGCATTCTTGA
>8 dna:chromosome chromosome:RGSC3.4:8:1:129041809:1 72054352 ID46397 U -
TGGACTGGTGTAGGGATTTCCTAGTGCAT
>8 dna:chromosome chromosome:RGSC3.4:8:1:129041809:1 72054353 ID60389 U -
TTGGACTGGTGTAGGGATTTCCTAGTGCA
>8 dna:chromosome chromosome:RGSC3.4:8:1:129041809:1 72054354 ID60388 U -
TTGGACTGGTGTAGGGATTTCCTAGTGC
>8 dna:chromosome chromosome:RGSC3.4:8:1:129041809:1 72054369 ID31155 U -
TCTGGACTGAGACCAACTTGGACTGGTGTA
>8 dna:chromosome chromosome:RGSC3.4:8:1:129041809:1 72054392 ID16043 U -
TACTGAACCATCCTTGCATCTGGAC
>8 dna:chromosome chromosome:RGSC3.4:8:1:129041809:1 72054392 ID40383 U -
TGCAAATACTGAACCATCCTTGCATCTGGAC
>8 dna:chromosome chromosome:RGSC3.4:8:1:129041809:1 72054399 ID60799 U -
TTGGTCTGCAAATACTGAACCATCCTTGCA
>8 dna:chromosome chromosome:RGSC3.4:8:1:129041809:1 72054440 ID750 U -
ACAAGGAGATGACTTCTGTCCTTAAC
>8 dna:chromosome chromosome:RGSC3.4:8:1:129041809:1 72054480 ID37512 U -
TGAGCTTTACCAACGGCCTTTT
>8 dna:chromosome chromosome:RGSC3.4:8:1:129041809:1 72054482 ID33761 U -
TGAAGCGCTGTTGAGCTTTACCAACGGCCTT
>8 dna:chromosome chromosome:RGSC3.4:8:1:129041809:1 72054497 ID51712 U -
TGGTTTTTATCATGAAGCGCTGTTGAGC
>8 dna:chromosome chromosome:RGSC3.4:8:1:129041809:1 72054500 ID51711 U -
TGGTTTTTATCATGAAGCGCTGTTG
>8 dna:chromosome chromosome:RGSC3.4:8:1:129041809:1 72054520 ID55030 U -
TGTTCTGTCTATTCCCAGCTTCTTCATGGTT
>8 dna:chromosome chromosome:RGSC3.4:8:1:129041809:1 72054537 ID44679 U -
TGCTGTGCTGACATATGTTCTGTCTATTC
>8 dna:chromosome chromosome:RGSC3.4:8:1:129041809:1 72054543 ID11270 U -
TAACATCTGCTGTGCTGACATATGTTCTGT
>8 dna:chromosome chromosome:RGSC3.4:8:1:129041809:1 72054544 ID11269 U -
TAACATCTGCTGTGCTGACATATGTTCTG
>8 dna:chromosome chromosome:RGSC3.4:8:1:129041809:1 72054552 ID28127 U -
TCCTATTATAACATCTGCTGTGCTGACAT
>8 dna:chromosome chromosome:RGSC3.4:8:1:129041809:1 72054552 ID52802 U -
TGTCCTATTATAACATCTGCTGTGCTGACAT
>8 dna:chromosome chromosome:RGSC3.4:8:1:129041809:1 72054553 ID52801 U -
TGTCCTATTATAACATCTGCTGTGCTGACA
>8 dna:chromosome chromosome:RGSC3.4:8:1:129041809:1 72054554 ID52800 U -
TGTCCTATTATAACATCTGCTGTGCTGAC
>8 dna:chromosome chromosome:RGSC3.4:8:1:129041809:1 72054555 ID52799 U -
TGTCCTATTATAACATCTGCTGTGCTGA
>8 dna:chromosome chromosome:RGSC3.4:8:1:129041809:1 72054567 ID22652 U -
TATTTAGTGTAAGTTTGTCCTATTATAACAT
>8 dna:chromosome chromosome:RGSC3.4:8:1:129041809:1 72054594 ID19997 U -
TAGTAATGTTGGCTTATTATTTCCCTATT
>8 dna:chromosome chromosome:RGSC3.4:8:1:129041809:1 72054598 ID22649 U -
TATTTAGTAATGTTGGCTTATTATTTCCC
>8 dna:chromosome chromosome:RGSC3.4:8:1:129041809:1 72054623 ID17497 U -
TAGAGGAGATGCATTCAGTCTTTCCCTATT
>8 dna:chromosome chromosome:RGSC3.4:8:1:129041809:1 72054625 ID60994 U -
TTGTAGAGGAGATGCATTCAGTCTTTCCCTA
>8 dna:chromosome chromosome:RGSC3.4:8:1:129041809:1 72054632 ID27804 U -
TCCTAATTGTAGAGGAGATGCATTCAGTCT
>8 dna:chromosome chromosome:RGSC3.4:8:1:129041809:1 72054633 ID27803 U -
TCCTAATTGTAGAGGAGATGCATTCAGTC
>8 dna:chromosome chromosome:RGSC3.4:8:1:129041809:1 72054634 ID8969 U -
GTAGAGGAGATGCATTCAGT
>8 dna:chromosome chromosome:RGSC3.4:8:1:129041809:1 72054634 ID54980 U -
TGTTCCTAATTGTAGAGGAGATGCATTCAGT
>8 dna:chromosome chromosome:RGSC3.4:8:1:129041809:1 72054637 ID54979 U -
TGTTCCTAATTGTAGAGGAGATGCATTC
>8 dna:chromosome chromosome:RGSC3.4:8:1:129041809:1 72054688 ID31779 M -
TCTTCTGGAAGAGGAGCCAGTGCTCTTAACC
>8 dna:chromosome chromosome:RGSC3.4:8:1:129041809:1 72054689 ID31778 M -
TCTTCTGGAAGAGGAGCCAGTGCTCTTAAC
>8 dna:chromosome chromosome:RGSC3.4:8:1:129041809:1 72054732 ID2706 M -
ATGGTTGTGAGCCACCATGTAGGTGCTGGG
>8 dna:chromosome chromosome:RGSC3.4:8:1:129041809:1 72054781 ID9060 U -
GTCAGAAAGGAGGCAAATTTGATCC
>8 dna:chromosome chromosome:RGSC3.4:8:1:129041809:1 72054805 ID908 U -
ACCACACATGTGCAGTGCTCACAAAGG
>8 dna:chromosome chromosome:RGSC3.4:8:1:129041809:1 72054814 ID52323 U -
TGTATGTTTGTGGACCACACATGTGCAGTGC
>8 dna:chromosome chromosome:RGSC3.4:8:1:129041809:1 72054819 ID41596 U -
TGCATGTATGTTTGTGGACCACACATGTGC
>8 dna:chromosome chromosome:RGSC3.4:8:1:129041809:1 72054820 ID41595 U -
TGCATGTATGTTTGTGGACCACACATGTG
>8 dna:chromosome chromosome:RGSC3.4:8:1:129041809:1 72054821 ID41594 U -
TGCATGTATGTTTGTGGACCACACATGT
>8 dna:chromosome chromosome:RGSC3.4:8:1:129041809:1 72054821 ID60077 U -
TTGCATGTATGTTTGTGGACCACACATGT
>8 dna:chromosome chromosome:RGSC3.4:8:1:129041809:1 72054822 ID5923 U -
CTTGCATGTATGTTTGTGGACCACACATG
>8 dna:chromosome chromosome:RGSC3.4:8:1:129041809:1 72054822 ID41593 U -
TGCATGTATGTTTGTGGACCACACATG
>8 dna:chromosome chromosome:RGSC3.4:8:1:129041809:1 72054857 ID43147 U -
TGCCTGGTTCCTGATTTTAAGTTTATGGGT
>8 dna:chromosome chromosome:RGSC3.4:8:1:129041809:1 72055302 ID17380 U -
TAGAGAAAATGTCATGTTGTCTTTTCCCA
>8 dna:chromosome chromosome:RGSC3.4:8:1:129041809:1 72055303 ID17379 U -
TAGAGAAAATGTCATGTTGTCTTTTCCC
>8 dna:chromosome chromosome:RGSC3.4:8:1:129041809:1 72055314 ID53917 U -
TGTGCATCTGCGCATAGAGAAAATGTCATGT
>8 dna:chromosome chromosome:RGSC3.4:8:1:129041809:1 72055327 ID60049 U -
TTGCATAAGATCATGTGCATCTGCGCATAGA
>8 dna:chromosome chromosome:RGSC3.4:8:1:129041809:1 72055383 ID55072 U -
TGTTGAAAATATTTATGTGATCTAAGT
>8 dna:chromosome chromosome:RGSC3.4:8:1:129041809:1 72055388 ID31626 U -
TCTTATGTTGTTGAAAATATTTATGTGATC
>8 dna:chromosome chromosome:RGSC3.4:8:1:129041809:1 72055560 ID29903 U -
TCTAGTATCTTTTTCTTCAGTGTTCCGGT
>8 dna:chromosome chromosome:RGSC3.4:8:1:129041809:1 72055635 ID41170 U -
TGCAGATGACTTTCAGCACGTCTAGTT
>8 dna:chromosome chromosome:RGSC3.4:8:1:129041809:1 72055639 ID35763 U -
TGACTCTGCAGATGACTTTCAGCACGTCT
>8 dna:chromosome chromosome:RGSC3.4:8:1:129041809:1 72055640 ID35762 U -
TGACTCTGCAGATGACTTTCAGCACGTC
>8 dna:chromosome chromosome:RGSC3.4:8:1:129041809:1 72055679 ID4465 U -
CCCAAGCCCCAGAATGCTAGAGTTTTGAC
>8 dna:chromosome chromosome:RGSC3.4:8:1:129041809:1 72055935 ID28069 U -
TCCTATCTCAGACTGCTTTGGCCACTTAGG
>8 dna:chromosome chromosome:RGSC3.4:8:1:129041809:1 72055981 ID3446 U -
CACATGGTGTGGTTTGAAGTTAGCTATTGTG
>8 dna:chromosome chromosome:RGSC3.4:8:1:129041809:1 72055999 ID60610 U -
TTGGCCATCGATTGTAGCACATGGTGTGGT
>8 dna:chromosome chromosome:RGSC3.4:8:1:129041809:1 72056001 ID60609 U -
TTGGCCATCGATTGTAGCACATGGTGTG
>8 dna:chromosome chromosome:RGSC3.4:8:1:129041809:1 72056002 ID60608 U -
TTGGCCATCGATTGTAGCACATGGTGT
>8 dna:chromosome chromosome:RGSC3.4:8:1:129041809:1 72056101 ID46422 U -
TGGACTTGATGGACTATGGTGGTAAC
>8 dna:chromosome chromosome:RGSC3.4:8:1:129041809:1 72056103 ID46421 U -
TGGACTTGATGGACTATGGTGGTA
>8 dna:chromosome chromosome:RGSC3.4:8:1:129041809:1 72056114 ID3498 U -
CACCTTGACTGGTTCTGGACTTGATGGA
>8 dna:chromosome chromosome:RGSC3.4:8:1:129041809:1 72056148 ID16206 U -
TACTGTCTACAGTCAATCGTTGAGCAGT
>8 dna:chromosome chromosome:RGSC3.4:8:1:129041809:1 72056220 ID37115 U -
TGAGCAAGCACCCATAGTCCAGCCCA
>8 dna:chromosome chromosome:RGSC3.4:8:1:129041809:1 72056244 ID5398 U -
CTCTATTGTCTTGGTGCTCGAATG
>8 dna:chromosome chromosome:RGSC3.4:8:1:129041809:1 72056285 ID10792 U -
TAAATGACCCTATGCTTTTGCATCCGAATG
>8 dna:chromosome chromosome:RGSC3.4:8:1:129041809:1 72056286 ID10791 U -
TAAATGACCCTATGCTTTTGCATCCGAAT
>8 dna:chromosome chromosome:RGSC3.4:8:1:129041809:1 72056445 ID38970 U -
TGATCAGTTAGTTGGTTTCCTTTGCTGACA
>8 dna:chromosome chromosome:RGSC3.4:8:1:129041809:1 72056446 ID24680 U -
TCAGTTAGTTGGTTTCCTTTGCTGAC
>8 dna:chromosome chromosome:RGSC3.4:8:1:129041809:1 72056454 ID48099 U -
TGGCTGCTTGATCAGTTAGTTGGTTTCCT
>8 dna:chromosome chromosome:RGSC3.4:8:1:129041809:1 72056458 ID28451 U -
TCCTCTTGGCTGCTTGATCAGTTAGTTGGTT
>8 dna:chromosome chromosome:RGSC3.4:8:1:129041809:1 72056459 ID28450 U -
TCCTCTTGGCTGCTTGATCAGTTAGTTGGT
>8 dna:chromosome chromosome:RGSC3.4:8:1:129041809:1 72056459 ID48098 U -
TGGCTGCTTGATCAGTTAGTTGGT
>8 dna:chromosome chromosome:RGSC3.4:8:1:129041809:1 72056476 ID61998 U -
TTTGACTGTTGCCAGTCTCCTCTTGGCTGC
>8 dna:chromosome chromosome:RGSC3.4:8:1:129041809:1 72056478 ID7183 U -
GAGTTTGACTGTTGCCAGTCTCCTCTTGGCT
>8 dna:chromosome chromosome:RGSC3.4:8:1:129041809:1 72056555 ID45964 U -
TGGAATACTGTGGAGAAAGGAGCAA
>8 dna:chromosome chromosome:RGSC3.4:8:1:129041809:1 72056556 ID45963 U -
TGGAATACTGTGGAGAAAGGAGCA
>8 dna:chromosome chromosome:RGSC3.4:8:1:129041809:1 72056663 ID35197 U -
TGACATTAGGACACACCGCGTCCCAAAATA
>8 dna:chromosome chromosome:RGSC3.4:8:1:129041809:1 72056702 ID12799 U -
TAATAGACTCAAAAGGTTTCCCAAGATGA
>8 dna:chromosome chromosome:RGSC3.4:8:1:129041809:1 72056705 ID2482 U -
ATGAAATAATAGACTCAAAAGGTTTCCCAAGA
>8 dna:chromosome chromosome:RGSC3.4:8:1:129041809:1 72056706 ID32846 U -
TGAAATAATAGACTCAAAAGGTTTCCCAAG
>8 dna:chromosome chromosome:RGSC3.4:8:1:129041809:1 72056715 ID8042 U -
GCTTAGGTATGAAATAATAGACTCAAAAGG
>8 dna:chromosome chromosome:RGSC3.4:8:1:129041809:1 72056716 ID44800 U -
TGCTTAGGTATGAAATAATAGACTCAAAAG
>8 dna:chromosome chromosome:RGSC3.4:8:1:129041809:1 72056762 ID2580 U -
ATGCCACACATGTAGCACTGATCTGGGCA
>8 dna:chromosome chromosome:RGSC3.4:8:1:129041809:1 72056779 ID51322 U -
TGGTGTTATTTTGTGTACATGCCACACATG
>8 dna:chromosome chromosome:RGSC3.4:8:1:129041809:1 72056781 ID35864 U -
TGACTGGTGTTATTTTGTGTACATGCCACACA
>8 dna:chromosome chromosome:RGSC3.4:8:1:129041809:1 72056782 ID35863 U -
TGACTGGTGTTATTTTGTGTACATGCCACAC
>8 dna:chromosome chromosome:RGSC3.4:8:1:129041809:1 72056783 ID35862 U -
TGACTGGTGTTATTTTGTGTACATGCCACA
>8 dna:chromosome chromosome:RGSC3.4:8:1:129041809:1 72056783 ID59774 U -
TTGACTGGTGTTATTTTGTGTACATGCCACA
>8 dna:chromosome chromosome:RGSC3.4:8:1:129041809:1 72056793 ID19438 U -
TAGGCTCTTGACTGGTGTTATTTTGTGT
>8 dna:chromosome chromosome:RGSC3.4:8:1:129041809:1 72056810 ID424 U -
AAGCCCAGGGTCAGATGTAGGCTCTTGA
>8 dna:chromosome chromosome:RGSC3.4:8:1:129041809:1 72056848 ID34135 U -
TGAATCTTCGAGAGGAGCTGCTGC
>8 dna:chromosome chromosome:RGSC3.4:8:1:129041809:1 72056918 ID35639 U -
TGACTAGGATCAGATTGACACCAACGGCTC
>8 dna:chromosome chromosome:RGSC3.4:8:1:129041809:1 72056920 ID28523 U -
TCCTGACTAGGATCAGATTGACACCAACGGC
>8 dna:chromosome chromosome:RGSC3.4:8:1:129041809:1 72056943 ID48318 U -
TGGGAAAGGCCTCAAGCCCATCCTGACT
>8 dna:chromosome chromosome:RGSC3.4:8:1:129041809:1 72056983 ID8659 U -
GGGCAAAGCATTGGTCAGGTGTCATGCTC
>8 dna:chromosome chromosome:RGSC3.4:8:1:129041809:1 72056983 ID49224 U -
TGGGCAAAGCATTGGTCAGGTGTCATGCTC
>8 dna:chromosome chromosome:RGSC3.4:8:1:129041809:1 72057007 ID5758 U -
CTGTGTGTTCTCTCTCTGGGCA
>8 dna:chromosome chromosome:RGSC3.4:8:1:129041809:1 72057030 ID17305 U -
TAGACCTGATGGTGAGGGGCTGTCTTA
>8 dna:chromosome chromosome:RGSC3.4:8:1:129041809:1 72057031 ID17304 U -
TAGACCTGATGGTGAGGGGCTGTCTT
>8 dna:chromosome chromosome:RGSC3.4:8:1:129041809:1 72057035 ID43845 U -
TGCTAGACCTGATGGTGAGGGGCTG
>8 dna:chromosome chromosome:RGSC3.4:8:1:129041809:1 72057062 ID33409 U -
TGAACTATTGCTGACACAAATACAGGCCC
>8 dna:chromosome chromosome:RGSC3.4:8:1:129041809:1 72057066 ID21601 U -
TATGAACTATTGCTGACACAAATACAG
>8 dna:chromosome chromosome:RGSC3.4:8:1:129041809:1 72057068 ID13870 U -
TACAATATGAACTATTGCTGACACAAATAC
>8 dna:chromosome chromosome:RGSC3.4:8:1:129041809:1 72057071 ID760 U -
ACAATATGAACTATTGCTGACACAAA
>8 dna:chromosome chromosome:RGSC3.4:8:1:129041809:1 72057073 ID51399 U -
TGGTTACAATATGAACTATTGCTGACACA
>8 dna:chromosome chromosome:RGSC3.4:8:1:129041809:1 72057073 ID60903 U -
TTGGTTACAATATGAACTATTGCTGACACA
>8 dna:chromosome chromosome:RGSC3.4:8:1:129041809:1 72057074 ID60902 U -
TTGGTTACAATATGAACTATTGCTGACAC
>8 dna:chromosome chromosome:RGSC3.4:8:1:129041809:1 72057110 ID10715 U -
TAAATAGTTTGGTGCTGACAGGTTACCTC
>8 dna:chromosome chromosome:RGSC3.4:8:1:129041809:1 72057110 ID20675 U -
TAGTTTGGTGCTGACAGGTTACCTC
>8 dna:chromosome chromosome:RGSC3.4:8:1:129041809:1 72057120 ID12414 U -
TAAGGCCTATAAATAGTTTGGTGCTGAC
>8 dna:chromosome chromosome:RGSC3.4:8:1:129041809:1 72057121 ID12413 U -
TAAGGCCTATAAATAGTTTGGTGCTGA
>8 dna:chromosome chromosome:RGSC3.4:8:1:129041809:1 72057140 ID44086 U -
TGCTCAACTATGCCTGAACTTTAAGGCCT
>8 dna:chromosome chromosome:RGSC3.4:8:1:129041809:1 72057197 ID7411 U -
GCAACCAGGTTTCCTGCCAAGGCTCAGC
>8 dna:chromosome chromosome:RGSC3.4:8:1:129041809:1 72057258 ID1040 U -
ACCTGAGGGGCTCCAAGTACATTGGG
>8 dna:chromosome chromosome:RGSC3.4:8:1:129041809:1 72057324 ID42294 U -
TGCCAGGAATCTCCTTTTAGCTCCCCTAAT
>8 dna:chromosome chromosome:RGSC3.4:8:1:129041809:1 72057386 ID17519 U -
TAGAGGGTTTTTCCCAGGGCCT
>8 dna:chromosome chromosome:RGSC3.4:8:1:129041809:1 72057386 ID38675 U -
TGATAGAGGGTTTTTCCCAGGGCCT
>8 dna:chromosome chromosome:RGSC3.4:8:1:129041809:1 72057387 ID38674 U -
TGATAGAGGGTTTTTCCCAGGGCC
>8 dna:chromosome chromosome:RGSC3.4:8:1:129041809:1 72057387 ID53664 U -
TGTGATAGAGGGTTTTTCCCAGGGCC
>8 dna:chromosome chromosome:RGSC3.4:8:1:129041809:1 72057390 ID8844 U -
GGTGATGTGATAGAGGGTTTTTCCCAGG
>8 dna:chromosome chromosome:RGSC3.4:8:1:129041809:1 72057396 ID1974 U -
AGGTGATGTGATAGAGGGTTTTT
>8 dna:chromosome chromosome:RGSC3.4:8:1:129041809:1 72057405 ID19580 U -
TAGGGTCACCGAGGTGATGTGATAG
>8 dna:chromosome chromosome:RGSC3.4:8:1:129041809:1 72057423 ID11950 U -
TAAGAGAATCAGGGTCCTTTCTAGGGTC
>8 dna:chromosome chromosome:RGSC3.4:8:1:129041809:1 72057424 ID27741 U -
TCCTAAGAGAATCAGGGTCCTTTCTAGGGT
>8 dna:chromosome chromosome:RGSC3.4:8:1:129041809:1 72057425 ID1410 U -
AGAGAATCAGGGTCCTTTCTAGGG
>8 dna:chromosome chromosome:RGSC3.4:8:1:129041809:1 72057425 ID27740 U -
TCCTAAGAGAATCAGGGTCCTTTCTAGGG
>8 dna:chromosome chromosome:RGSC3.4:8:1:129041809:1 72057433 ID9247 U -
GTGACCAATTTCCTAAGAGAATCAGGGTCCT
>8 dna:chromosome chromosome:RGSC3.4:8:1:129041809:1 72057433 ID35283 U -
TGACCAATTTCCTAAGAGAATCAGGGTCCT
>8 dna:chromosome chromosome:RGSC3.4:8:1:129041809:1 72057435 ID6632 U -
GACCAATTTCCTAAGAGAATCAGGGTC
>8 dna:chromosome chromosome:RGSC3.4:8:1:129041809:1 72057435 ID35282 U -
TGACCAATTTCCTAAGAGAATCAGGGTC
>8 dna:chromosome chromosome:RGSC3.4:8:1:129041809:1 72057441 ID12631 U -
TAAGTGTGTGACCAATTTCCTAAGAGAATC
>8 dna:chromosome chromosome:RGSC3.4:8:1:129041809:1 72057445 ID50201 U -
TGGTAAGTGTGTGACCAATTTCCTAAGAG
>8 dna:chromosome chromosome:RGSC3.4:8:1:129041809:1 72057504 ID57392 U -
TTCAAATGAAGAGGCTCTTTTTTTCCAAT
>8 dna:chromosome chromosome:RGSC3.4:8:1:129041809:1 72057522 ID4120 U -
CATGAGGACCTTTTCAAATGAAG
>8 dna:chromosome chromosome:RGSC3.4:8:1:129041809:1 72057527 ID6444 U -
GAATTGACACATGAGGACCTTTTCAAA
>8 dna:chromosome chromosome:RGSC3.4:8:1:129041809:1 72057527 ID59722 U -
TTGACACATGAGGACCTTTTCAAA
>8 dna:chromosome chromosome:RGSC3.4:8:1:129041809:1 72057530 ID18533 U -
TAGCTAGAATTGACACATGAGGACCTTTTC
>8 dna:chromosome chromosome:RGSC3.4:8:1:129041809:1 72057531 ID17167 U -
TAGAATTGACACATGAGGACCTTTT
>8 dna:chromosome chromosome:RGSC3.4:8:1:129041809:1 72057532 ID18532 U -
TAGCTAGAATTGACACATGAGGACCTTT
>8 dna:chromosome chromosome:RGSC3.4:8:1:129041809:1 72057535 ID45512 U -
TGGAAATAGCTAGAATTGACACATGAGGACC
>8 dna:chromosome chromosome:RGSC3.4:8:1:129041809:1 72057536 ID45511 U -
TGGAAATAGCTAGAATTGACACATGAGGAC
>8 dna:chromosome chromosome:RGSC3.4:8:1:129041809:1 72057537 ID18531 U -
TAGCTAGAATTGACACATGAGGA
>8 dna:chromosome chromosome:RGSC3.4:8:1:129041809:1 72057575 ID3226 U -
CAAGAGTGGTGGACCTGTGACTTT
>8 dna:chromosome chromosome:RGSC3.4:8:1:129041809:1 72057575 ID11376 U -
TAACCCAAGAGTGGTGGACCTGTGACTTT
>8 dna:chromosome chromosome:RGSC3.4:8:1:129041809:1 72057576 ID11375 U -
TAACCCAAGAGTGGTGGACCTGTGACTT
>8 dna:chromosome chromosome:RGSC3.4:8:1:129041809:1 72057578 ID62334 U -
TTTTAACCCAAGAGTGGTGGACCTGTGAC
>8 dna:chromosome chromosome:RGSC3.4:8:1:129041809:1 72057579 ID3225 U -
CAAGAGTGGTGGACCTGTGA
>8 dna:chromosome chromosome:RGSC3.4:8:1:129041809:1 72057581 ID42790 U -
TGCCCTTTTAACCCAAGAGTGGTGGACCTGT
>8 dna:chromosome chromosome:RGSC3.4:8:1:129041809:1 72057581 ID61404 U -
TTTAACCCAAGAGTGGTGGACCTGT
>8 dna:chromosome chromosome:RGSC3.4:8:1:129041809:1 72057582 ID42789 U -
TGCCCTTTTAACCCAAGAGTGGTGGACCTG
>8 dna:chromosome chromosome:RGSC3.4:8:1:129041809:1 72057584 ID42788 U -
TGCCCTTTTAACCCAAGAGTGGTGGACC
>8 dna:chromosome chromosome:RGSC3.4:8:1:129041809:1 72057603 ID54888 U -
TGTTATTCTAGGGCTGCTGCTGCCCTTTT
>8 dna:chromosome chromosome:RGSC3.4:8:1:129041809:1 72057633 ID7101 U -
GAGGTTGTGGACTTTCATAGTCAGAGTCTC
>8 dna:chromosome chromosome:RGSC3.4:8:1:129041809:1 72057641 ID961 U -
ACCCAGAGAGGTTGTGGACTTTCATAGTC
>8 dna:chromosome chromosome:RGSC3.4:8:1:129041809:1 72057651 ID14132 U -
TACAGAAAGTGACCCAGAGAGGTTGTGGAC
>8 dna:chromosome chromosome:RGSC3.4:8:1:129041809:1 72057651 ID56638 U -
TTACAGAAAGTGACCCAGAGAGGTTGTGGAC
>8 dna:chromosome chromosome:RGSC3.4:8:1:129041809:1 72057665 ID48651 U -
TGGGACCCATTGCTTACAGAAAGTGACCCA
>8 dna:chromosome chromosome:RGSC3.4:8:1:129041809:1 72057666 ID48650 U -
TGGGACCCATTGCTTACAGAAAGTGACCC
>8 dna:chromosome chromosome:RGSC3.4:8:1:129041809:1 72057669 ID17816 U -
TAGATGGGACCCATTGCTTACAGAAAGTGA
>8 dna:chromosome chromosome:RGSC3.4:8:1:129041809:1 72057671 ID17815 U -
TAGATGGGACCCATTGCTTACAGAAAGT
>8 dna:chromosome chromosome:RGSC3.4:8:1:129041809:1 72057671 ID56935 U -
TTAGATGGGACCCATTGCTTACAGAAAGT
>8 dna:chromosome chromosome:RGSC3.4:8:1:129041809:1 72057672 ID31555 U -
TCTTAGATGGGACCCATTGCTTACAGAAAG
>8 dna:chromosome chromosome:RGSC3.4:8:1:129041809:1 72057678 ID7252 U -
GATCTTAGATGGGACCCATTGCTTAC
>8 dna:chromosome chromosome:RGSC3.4:8:1:129041809:1 72057678 ID33665 U -
TGAAGATCTTAGATGGGACCCATTGCTTAC
>8 dna:chromosome chromosome:RGSC3.4:8:1:129041809:1 72057679 ID17814 U -
TAGATGGGACCCATTGCTTA
>8 dna:chromosome chromosome:RGSC3.4:8:1:129041809:1 72057679 ID33664 U -
TGAAGATCTTAGATGGGACCCATTGCTTA
>8 dna:chromosome chromosome:RGSC3.4:8:1:129041809:1 72057682 ID33663 U -
TGAAGATCTTAGATGGGACCCATTGC
>8 dna:chromosome chromosome:RGSC3.4:8:1:129041809:1 72057683 ID5493 U -
CTGAAGATCTTAGATGGGACCCATTG
>8 dna:chromosome chromosome:RGSC3.4:8:1:129041809:1 72057683 ID33662 U -
TGAAGATCTTAGATGGGACCCATTG
>8 dna:chromosome chromosome:RGSC3.4:8:1:129041809:1 72057718 ID6586 U -
GACATAGATCAGGCGATCTCCAATGTGGCC
>8 dna:chromosome chromosome:RGSC3.4:8:1:129041809:1 72057722 ID53384 U -
TGTGACATAGATCAGGCGATCTCCAATGT
>8 dna:chromosome chromosome:RGSC3.4:8:1:129041809:1 72057724 ID53383 U -
TGTGACATAGATCAGGCGATCTCCAAT
>8 dna:chromosome chromosome:RGSC3.4:8:1:129041809:1 72057725 ID53382 U -
TGTGACATAGATCAGGCGATCTCCAA
>8 dna:chromosome chromosome:RGSC3.4:8:1:129041809:1 72057728 ID29566 U -
TCGTTTTGTGACATAGATCAGGCGATCTC
>8 dna:chromosome chromosome:RGSC3.4:8:1:129041809:1 72057729 ID53381 U -
TGTGACATAGATCAGGCGATCT
>8 dna:chromosome chromosome:RGSC3.4:8:1:129041809:1 72057740 ID57478 U -
TTCAAGCCTCAGGTCGTTTTGTGACATAGA
>8 dna:chromosome chromosome:RGSC3.4:8:1:129041809:1 72057743 ID31656 U -
TCTTCAAGCCTCAGGTCGTTTTGTGACAT
>8 dna:chromosome chromosome:RGSC3.4:8:1:129041809:1 72057750 ID33564 U -
TGAAGAAATTCTTCAAGCCTCAGGTCGTTTT
>8 dna:chromosome chromosome:RGSC3.4:8:1:129041809:1 72057755 ID281 U -
AACTGAAGAAATTCTTCAAGCCTCAGGTC
>8 dna:chromosome chromosome:RGSC3.4:8:1:129041809:1 72057759 ID6934 U -
GAGCAAACTGAAGAAATTCTTCAAGCCTCA
>8 dna:chromosome chromosome:RGSC3.4:8:1:129041809:1 72057760 ID6933 U -
GAGCAAACTGAAGAAATTCTTCAAGCCTC
>8 dna:chromosome chromosome:RGSC3.4:8:1:129041809:1 72057763 ID46557 U -
TGGAGCAAACTGAAGAAATTCTTCAAGC
>8 dna:chromosome chromosome:RGSC3.4:8:1:129041809:1 72057793 ID43523 U -
TGCGTAGACCAGGTGACTTCCAGGTTTGCA
>8 dna:chromosome chromosome:RGSC3.4:8:1:129041809:1 72057794 ID43522 U -
TGCGTAGACCAGGTGACTTCCAGGTTTGC
>8 dna:chromosome chromosome:RGSC3.4:8:1:129041809:1 72057796 ID43521 U -
TGCGTAGACCAGGTGACTTCCAGGTTT
>8 dna:chromosome chromosome:RGSC3.4:8:1:129041809:1 72057797 ID42493 U -
TGCCATGCGTAGACCAGGTGACTTCCAGGTT
>8 dna:chromosome chromosome:RGSC3.4:8:1:129041809:1 72057798 ID42492 U -
TGCCATGCGTAGACCAGGTGACTTCCAGGT
>8 dna:chromosome chromosome:RGSC3.4:8:1:129041809:1 72057799 ID42491 U -
TGCCATGCGTAGACCAGGTGACTTCCAGG
>8 dna:chromosome chromosome:RGSC3.4:8:1:129041809:1 72057805 ID19467 U -
TAGGCTTCTGCCATGCGTAGACCAGGTGACT
>8 dna:chromosome chromosome:RGSC3.4:8:1:129041809:1 72057822 ID4854 U -
CCTTCTTTGAAATCCCTAGGCTTCTGCCAT
>8 dna:chromosome chromosome:RGSC3.4:8:1:129041809:1 72057822 ID61906 U -
TTTGAAATCCCTAGGCTTCTGCCAT
>8 dna:chromosome chromosome:RGSC3.4:8:1:129041809:1 72057834 ID58239 U -
TTCCCAAGTGTCCTTCTTTGAAATCCCTA
>8 dna:chromosome chromosome:RGSC3.4:8:1:129041809:1 72057836 ID13340 U -
TAATTCCCAAGTGTCCTTCTTTGAAATCCC
>8 dna:chromosome chromosome:RGSC3.4:8:1:129041809:1 72057837 ID13339 U -
TAATTCCCAAGTGTCCTTCTTTGAAATCC
>8 dna:chromosome chromosome:RGSC3.4:8:1:129041809:1 72057882 ID12888 U -
TAATATTGCCACACACGTCTCAATGGAACAC
>8 dna:chromosome chromosome:RGSC3.4:8:1:129041809:1 72057883 ID12887 U -
TAATATTGCCACACACGTCTCAATGGAACA
>8 dna:chromosome chromosome:RGSC3.4:8:1:129041809:1 72057884 ID12886 U -
TAATATTGCCACACACGTCTCAATGGAAC
>8 dna:chromosome chromosome:RGSC3.4:8:1:129041809:1 72057895 ID2120 U -
AGTTAATATTGCCACACACGT
>8 dna:chromosome chromosome:RGSC3.4:8:1:129041809:1 72057895 ID3998 U -
CAGTTAATATTGCCACACACGT
>8 dna:chromosome chromosome:RGSC3.4:8:1:129041809:1 72057895 ID14126 U -
TACAGAAAACAGTTAATATTGCCACACACGT
>8 dna:chromosome chromosome:RGSC3.4:8:1:129041809:1 72057896 ID14125 U -
TACAGAAAACAGTTAATATTGCCACACACG
>8 dna:chromosome chromosome:RGSC3.4:8:1:129041809:1 72057897 ID14124 U -
TACAGAAAACAGTTAATATTGCCACACAC
>8 dna:chromosome chromosome:RGSC3.4:8:1:129041809:1 72057899 ID27837 U -
TCCTACAGAAAACAGTTAATATTGCCACAC
>8 dna:chromosome chromosome:RGSC3.4:8:1:129041809:1 72057901 ID27836 U -
TCCTACAGAAAACAGTTAATATTGCCAC
>8 dna:chromosome chromosome:RGSC3.4:8:1:129041809:1 72057903 ID7659 U -
GCCAGTCCTACAGAAAACAGTTAATATTGCC
>8 dna:chromosome chromosome:RGSC3.4:8:1:129041809:1 72057946 ID8241 U -
GGACAATCTTTTGTGTCTGGTTGCAGTCA
>8 dna:chromosome chromosome:RGSC3.4:8:1:129041809:1 72057947 ID1784 U -
AGGACAATCTTTTGTGTCTGGTTGCAGTC
>8 dna:chromosome chromosome:RGSC3.4:8:1:129041809:1 72057947 ID8240 U -
GGACAATCTTTTGTGTCTGGTTGCAGTC
>8 dna:chromosome chromosome:RGSC3.4:8:1:129041809:1 72057951 ID18905 U -
TAGGACAATCTTTTGTGTCTGGTTGC
>8 dna:chromosome chromosome:RGSC3.4:8:1:129041809:1 72057951 ID51419 U -
TGGTTAGGACAATCTTTTGTGTCTGGTTGC
>8 dna:chromosome chromosome:RGSC3.4:8:1:129041809:1 72057965 ID9628 U -
TAAAAAAAAAGCATGGTTAGGACAATCTT
>8 dna:chromosome chromosome:RGSC3.4:8:1:129041809:1 72057968 ID61314 U -
TTTAAAAAAAAAGCATGGTTAGGACAAT
>8 dna:chromosome chromosome:RGSC3.4:8:1:129041809:1 72057990 ID17302 U -
TAGACCTATCAAATTTGATTTTTTTTTAAA
>8 dna:chromosome chromosome:RGSC3.4:8:1:129041809:1 72058034 ID9646 U -
TAAAAAAGAAAAGTAAAGAAGGAGCAA
>8 dna:chromosome chromosome:RGSC3.4:8:1:129041809:1 72058035 ID62298 U -
TTTTAAAAAAGAAAAGTAAAGAAGGAGCA
>8 dna:chromosome chromosome:RGSC3.4:8:1:129041809:1 72058036 ID22787 U -
TATTTTAAAAAAGAAAAGTAAAGAAGGAGC
>8 dna:chromosome chromosome:RGSC3.4:8:1:129041809:1 72058104 ID39532 M -
TGATGGGATCTGATGCCTTCTTCTGGTGTG
>8 dna:chromosome chromosome:RGSC3.4:8:1:129041809:1 72058112 ID25170 U -
TCATTTATGATGGGATCTGATGCCTTCTT
>8 dna:chromosome chromosome:RGSC3.4:8:1:129041809:1 72058117 ID23624 U -
TCACAATCATTTATGATGGGATCTGATGCC
>8 dna:chromosome chromosome:RGSC3.4:8:1:129041809:1 72058118 ID23623 U -
TCACAATCATTTATGATGGGATCTGATGC
>8 dna:chromosome chromosome:RGSC3.4:8:1:129041809:1 72058119 ID5263 U -
CTCACAATCATTTATGATGGGATCTGATG
>8 dna:chromosome chromosome:RGSC3.4:8:1:129041809:1 72058120 ID23622 U -
TCACAATCATTTATGATGGGATCTGAT
>8 dna:chromosome chromosome:RGSC3.4:8:1:129041809:1 72058163 ID58125 U -
TTCCAGAGGTCCTCAGTTTAACTCCCAGCA
>8 dna:chromosome chromosome:RGSC3.4:8:1:129041809:1 72058164 ID58124 U -
TTCCAGAGGTCCTCAGTTTAACTCCCAGC
>8 dna:chromosome chromosome:RGSC3.4:8:1:129041809:1 72058168 ID39147 U -
TGATCTTCCAGAGGTCCTCAGTTTAACTCC
>8 dna:chromosome chromosome:RGSC3.4:8:1:129041809:1 72058200 ID11770 U -
TAAGAAATGTCTCCGCAGTTAAGAGCACTG
>8 dna:chromosome chromosome:RGSC3.4:8:1:129041809:1 72058221 ID20012 U -
TAGTACCATAGAGTCTAATAAGAAATG
>8 dna:chromosome chromosome:RGSC3.4:8:1:129041809:1 72058224 ID30745 U -
TCTGACCTAGTACCATAGAGTCTAATAAGAA
>8 dna:chromosome chromosome:RGSC3.4:8:1:129041809:1 72058252 ID47600 U -
TGGCATGCACAAATGGGTGAGGGGTCT
>8 dna:chromosome chromosome:RGSC3.4:8:1:129041809:1 72058258 ID50444 U -
TGGTATCATGGCATGCACAAATGGGTGAG
>8 dna:chromosome chromosome:RGSC3.4:8:1:129041809:1 72058275 ID26769 U -
TCCCAGAAGGGTGATGGTATCATGGC
>8 dna:chromosome chromosome:RGSC3.4:8:1:129041809:1 72058287 ID14492 U -
TACATCAAGATCATTGTCCCAGAAGGGTGA
>8 dna:chromosome chromosome:RGSC3.4:8:1:129041809:1 72058300 ID18140 U -
TAGCAGGGCCTCATACATCAAGATCATTGT
>8 dna:chromosome chromosome:RGSC3.4:8:1:129041809:1 72058305 ID13866 U -
TACAATAGCAGGGCCTCATACATCAAGATC
>8 dna:chromosome chromosome:RGSC3.4:8:1:129041809:1 72058309 ID37969 U -
TGAGTACAATAGCAGGGCCTCATACATCAA
>8 dna:chromosome chromosome:RGSC3.4:8:1:129041809:1 72058310 ID37968 U -
TGAGTACAATAGCAGGGCCTCATACATCA
>8 dna:chromosome chromosome:RGSC3.4:8:1:129041809:1 72058311 ID37967 U -
TGAGTACAATAGCAGGGCCTCATACATC
>8 dna:chromosome chromosome:RGSC3.4:8:1:129041809:1 72058319 ID42768 U -
TGCCCTTCGTGAGTACAATAGCAGGGCCT
>8 dna:chromosome chromosome:RGSC3.4:8:1:129041809:1 72058370 ID19802 U -
TAGGTGGGAAACCATAATAGCCAACACTCA
>8 dna:chromosome chromosome:RGSC3.4:8:1:129041809:1 72058371 ID57013 U -
TTAGGTGGGAAACCATAATAGCCAACACTC
>8 dna:chromosome chromosome:RGSC3.4:8:1:129041809:1 72058374 ID25072 U -
TCATTAGGTGGGAAACCATAATAGCCAACA
>8 dna:chromosome chromosome:RGSC3.4:8:1:129041809:1 72058395 ID48150 U -
TGGCTTAAGGTCAGCAACAGGCTCATTAGGT
>8 dna:chromosome chromosome:RGSC3.4:8:1:129041809:1 72058408 ID1781 U -
AGGAATTGGCTTAAGGTCAGCAAC
>8 dna:chromosome chromosome:RGSC3.4:8:1:129041809:1 72058408 ID52519 U -
TGTCAGAAGGAATTGGCTTAAGGTCAGCAAC
>8 dna:chromosome chromosome:RGSC3.4:8:1:129041809:1 72058411 ID52518 U -
TGTCAGAAGGAATTGGCTTAAGGTCAGC
>8 dna:chromosome chromosome:RGSC3.4:8:1:129041809:1 72058419 ID3889 U -
CAGGCTTGTCAGAAGGAATTGGCTTA
>8 dna:chromosome chromosome:RGSC3.4:8:1:129041809:1 72058457 ID5921 U -
CTTGATTTAGAATCAAGGAGAGGTTAGGAT
>8 dna:chromosome chromosome:RGSC3.4:8:1:129041809:1 72058458 ID1229 U -
ACTTGATTTAGAATCAAGGAGAGGTTAGGA
>8 dna:chromosome chromosome:RGSC3.4:8:1:129041809:1 72058458 ID5920 U -
CTTGATTTAGAATCAAGGAGAGGTTAGGA
>8 dna:chromosome chromosome:RGSC3.4:8:1:129041809:1 72058459 ID1228 U -
ACTTGATTTAGAATCAAGGAGAGGTTAGG
>8 dna:chromosome chromosome:RGSC3.4:8:1:129041809:1 72058459 ID17070 U -
TAGAATCAAGGAGAGGTTAGG
>8 dna:chromosome chromosome:RGSC3.4:8:1:129041809:1 72058461 ID5919 U -
CTTGATTTAGAATCAAGGAGAGGTTA
>8 dna:chromosome chromosome:RGSC3.4:8:1:129041809:1 72058578 ID54856 U -
TGTTATAGGCGATTGCGAGACGACA
>8 dna:chromosome chromosome:RGSC3.4:8:1:129041809:1 72058653 ID10196 U -
TAAACAGATGGAGCCTGAAATGGGAGGGT
>8 dna:chromosome chromosome:RGSC3.4:8:1:129041809:1 72058655 ID10195 U -
TAAACAGATGGAGCCTGAAATGGGAGG
>8 dna:chromosome chromosome:RGSC3.4:8:1:129041809:1 72058655 ID56283 U -
TTAAACAGATGGAGCCTGAAATGGGAGG
>8 dna:chromosome chromosome:RGSC3.4:8:1:129041809:1 72058657 ID55307 U -
TGTTTAAACAGATGGAGCCTGAAATGGGA
>8 dna:chromosome chromosome:RGSC3.4:8:1:129041809:1 72058674 ID46784 U -
TGGATAGTTTGGGCTCGTGTTTAAACAGA
>8 dna:chromosome chromosome:RGSC3.4:8:1:129041809:1 72058695 ID40073 U -
TGATTTAAGTCAGGGTAAGGATGGATAGT
>8 dna:chromosome chromosome:RGSC3.4:8:1:129041809:1 72058762 ID49334 U -
TGGGCCCGGTTTCGCCGACGAAGTACTGA
>8 dna:chromosome chromosome:RGSC3.4:8:1:129041809:1 72058794 ID8992 U -
GTATAAACAAAGCCGTGCTTTCCCA
>8 dna:chromosome chromosome:RGSC3.4:8:1:129041809:1 72058821 ID53679 U -
TGTGATCAAATGTCAAGGAGTTCCC
>8 dna:chromosome chromosome:RGSC3.4:8:1:129041809:1 72058827 ID12787 U -
TAATACTGGTGTGATCAAATGTCAAGGA
>8 dna:chromosome chromosome:RGSC3.4:8:1:129041809:1 72058830 ID8939 U -
GTAATACTGGTGTGATCAAATGTCAA
>8 dna:chromosome chromosome:RGSC3.4:8:1:129041809:1 72058832 ID26214 U -
TCCAGTAATACTGGTGTGATCAAATGTC
>8 dna:chromosome chromosome:RGSC3.4:8:1:129041809:1 72058937 ID62692 U -
TTTTTTGGAAACTCACAGAAGAGCTCTTC
>8 dna:chromosome chromosome:RGSC3.4:8:1:129041809:1 72058940 ID16542 U -
TACTTTTTTGGAAACTCACAGAAGAGCTC
>8 dna:chromosome chromosome:RGSC3.4:8:1:129041809:1 72058947 ID53963 U -
TGTGCCTTTACTTTTTTGGAAACTCACAGA
>8 dna:chromosome chromosome:RGSC3.4:8:1:129041809:1 72058982 ID50554 U -
TGGTCACCTTGATCACTGATCACTTCTATA
>8 dna:chromosome chromosome:RGSC3.4:8:1:129041809:1 72059035 ID9417 U -
GTGTAGAGAGAATGGAGTA
>8 dna:chromosome chromosome:RGSC3.4:8:1:129041809:1 72059035 ID19419 U -
TAGGCTATCTGTGTAGAGAGAATGGAGTA
>8 dna:chromosome chromosome:RGSC3.4:8:1:129041809:1 72059037 ID1868 U -
AGGCTATCTGTGTAGAGAGAATGGAG
>8 dna:chromosome chromosome:RGSC3.4:8:1:129041809:1 72059038 ID19418 U -
TAGGCTATCTGTGTAGAGAGAATGGA
>8 dna:chromosome chromosome:RGSC3.4:8:1:129041809:1 72059063 ID20919 U -
TATACAAGAGTCCTTGGTGGGGAAAACCCT
>8 dna:chromosome chromosome:RGSC3.4:8:1:129041809:1 72059073 ID15187 U -
TACCTACCCCATATACAAGAGTCCTTGGTGG
>8 dna:chromosome chromosome:RGSC3.4:8:1:129041809:1 72059106 ID13298 U -
TAATTACTAATAATTAGGTGAACACAAGCA
>8 dna:chromosome chromosome:RGSC3.4:8:1:129041809:1 72059106 ID15639 U -
TACTAATAATTAGGTGAACACAAGCA
>8 dna:chromosome chromosome:RGSC3.4:8:1:129041809:1 72059107 ID13297 U -
TAATTACTAATAATTAGGTGAACACAAGC
>8 dna:chromosome chromosome:RGSC3.4:8:1:129041809:1 72059107 ID29746 U -
TCTAATTACTAATAATTAGGTGAACACAAGC
>8 dna:chromosome chromosome:RGSC3.4:8:1:129041809:1 72059108 ID13296 U -
TAATTACTAATAATTAGGTGAACACAAG
>8 dna:chromosome chromosome:RGSC3.4:8:1:129041809:1 72059115 ID29745 U -
TCTAATTACTAATAATTAGGTGA
>8 dna:chromosome chromosome:RGSC3.4:8:1:129041809:1 72059126 ID118 U -
AAAGGTTTATCTAATTACTAA
>8 dna:chromosome chromosome:RGSC3.4:8:1:129041809:1 72059126 ID6787 U -
GAGAAAACAAAGGTTTATCTAATTACTAA
>8 dna:chromosome chromosome:RGSC3.4:8:1:129041809:1 72059207 ID2672 U -
ATGGCTCTTTTGGGCTAAATGTGTGCCGTC
>8 dna:chromosome chromosome:RGSC3.4:8:1:129041809:1 72059224 ID13165 U -
TAATGGCATGAACTGGATGGCTCTTTTGG
>8 dna:chromosome chromosome:RGSC3.4:8:1:129041809:1 72059287 ID43131 U -
TGCCTGGACAATTGCTGACCGAAGGTGGCC
>8 dna:chromosome chromosome:RGSC3.4:8:1:129041809:1 72059287 ID46178 U -
TGGACAATTGCTGACCGAAGGTGGCC
>8 dna:chromosome chromosome:RGSC3.4:8:1:129041809:1 72059288 ID43130 U -
TGCCTGGACAATTGCTGACCGAAGGTGGC
>8 dna:chromosome chromosome:RGSC3.4:8:1:129041809:1 72059295 ID29936 U -
TCTATCATATGCCTGGACAATTGCTGACCGA
>8 dna:chromosome chromosome:RGSC3.4:8:1:129041809:1 72059357 ID35611 U -
TGACTACTCCTGACTTGTTCACACAGAAGC
>8 dna:chromosome chromosome:RGSC3.4:8:1:129041809:1 72059365 ID6721 U -
GACTACTCCTGACTTGTTCAC
>8 dna:chromosome chromosome:RGSC3.4:8:1:129041809:1 72059394 ID60968 U -
TTGTAATCTGTCCTCGTATCCACCGGTCC
>8 dna:chromosome chromosome:RGSC3.4:8:1:129041809:1 72059511 ID9736 U -
TAAAAATAAAGCATGAGGAGAG
>8 dna:chromosome chromosome:RGSC3.4:8:1:129041809:1 72059563 ID50188 U -
TGGTAAGGATGCAGAGAACAAACAGGAGT
>8 dna:chromosome chromosome:RGSC3.4:8:1:129041809:1 72059580 ID34072 U -
TGAATCAGACAGGAGTGGTAAGGATGC
>8 dna:chromosome chromosome:RGSC3.4:8:1:129041809:1 72059581 ID34071 U -
TGAATCAGACAGGAGTGGTAAGGATG
>8 dna:chromosome chromosome:RGSC3.4:8:1:129041809:1 72059588 ID49274 U -
TGGGCAGGAATGAATCAGACAGGAGTGGT
>8 dna:chromosome chromosome:RGSC3.4:8:1:129041809:1 72059620 ID17884 U -
TAGATTAATGTCTAAAGCTTGATGACTTCC
>8 dna:chromosome chromosome:RGSC3.4:8:1:129041809:1 72059621 ID17883 U -
TAGATTAATGTCTAAAGCTTGATGACTTC
>8 dna:chromosome chromosome:RGSC3.4:8:1:129041809:1 72059621 ID43875 U -
TGCTAGATTAATGTCTAAAGCTTGATGACTTC
>8 dna:chromosome chromosome:RGSC3.4:8:1:129041809:1 72059621 ID56546 U -
TTAATGTCTAAAGCTTGATGACTTC
>8 dna:chromosome chromosome:RGSC3.4:8:1:129041809:1 72059622 ID43874 U -
TGCTAGATTAATGTCTAAAGCTTGATGACTT
>8 dna:chromosome chromosome:RGSC3.4:8:1:129041809:1 72059623 ID43873 U -
TGCTAGATTAATGTCTAAAGCTTGATGACT
>8 dna:chromosome chromosome:RGSC3.4:8:1:129041809:1 72059624 ID17882 U -
TAGATTAATGTCTAAAGCTTGATGAC
>8 dna:chromosome chromosome:RGSC3.4:8:1:129041809:1 72059624 ID43872 U -
TGCTAGATTAATGTCTAAAGCTTGATGAC
>8 dna:chromosome chromosome:RGSC3.4:8:1:129041809:1 72059625 ID43871 U -
TGCTAGATTAATGTCTAAAGCTTGATGA
>8 dna:chromosome chromosome:RGSC3.4:8:1:129041809:1 72059628 ID7535 U -
GCAGGTTGCTAGATTAATGTCTAAAGCTTGA
>8 dna:chromosome chromosome:RGSC3.4:8:1:129041809:1 72059628 ID43870 U -
TGCTAGATTAATGTCTAAAGCTTGA
>8 dna:chromosome chromosome:RGSC3.4:8:1:129041809:1 72059629 ID3927 U -
CAGGTTGCTAGATTAATGTCTAAAGCTTG
>8 dna:chromosome chromosome:RGSC3.4:8:1:129041809:1 72059689 ID12992 U -
TAATCCTTTTCTGATGCCTGCATCCCTTAAT
>8 dna:chromosome chromosome:RGSC3.4:8:1:129041809:1 72059692 ID6048 U -
CTTTTCTGATGCCTGCATCCCTT
>8 dna:chromosome chromosome:RGSC3.4:8:1:129041809:1 72059693 ID6047 U -
CTTTTCTGATGCCTGCATCCCT
>8 dna:chromosome chromosome:RGSC3.4:8:1:129041809:1 72059693 ID12991 U -
TAATCCTTTTCTGATGCCTGCATCCCT
>8 dna:chromosome chromosome:RGSC3.4:8:1:129041809:1 72059694 ID12990 U -
TAATCCTTTTCTGATGCCTGCATCCC
>8 dna:chromosome chromosome:RGSC3.4:8:1:129041809:1 72059694 ID58741 U -
TTCTAATCCTTTTCTGATGCCTGCATCCC
>8 dna:chromosome chromosome:RGSC3.4:8:1:129041809:1 72059701 ID23974 U -
TCACTCTTTCTAATCCTTTTCTGATGCCT
>8 dna:chromosome chromosome:RGSC3.4:8:1:129041809:1 72059724 ID57030 U -
TTAGTGAAGAAAAACCTTCACTC
>8 dna:chromosome chromosome:RGSC3.4:8:1:129041809:1 72059772 ID45791 U -
TGGAAGATTTCTCGCTGATGTTGGAAGTC
>8 dna:chromosome chromosome:RGSC3.4:8:1:129041809:1 72059773 ID45790 U -
TGGAAGATTTCTCGCTGATGTTGGAAGT
>8 dna:chromosome chromosome:RGSC3.4:8:1:129041809:1 72059776 ID45789 U -
TGGAAGATTTCTCGCTGATGTTGGA
>8 dna:chromosome chromosome:RGSC3.4:8:1:129041809:1 72059778 ID12266 U -
TAAGCTATGGAAGATTTCTCGCTGATGTTG
>8 dna:chromosome chromosome:RGSC3.4:8:1:129041809:1 72059779 ID12265 U -
TAAGCTATGGAAGATTTCTCGCTGATGTT
>8 dna:chromosome chromosome:RGSC3.4:8:1:129041809:1 72059782 ID12264 U -
TAAGCTATGGAAGATTTCTCGCTGAT
>8 dna:chromosome chromosome:RGSC3.4:8:1:129041809:1 72059783 ID27753 U -
TCCTAAGCTATGGAAGATTTCTCGCTGA
>8 dna:chromosome chromosome:RGSC3.4:8:1:129041809:1 72059785 ID55386 U -
TGTTTCCTAAGCTATGGAAGATTTCTCGCT
>8 dna:chromosome chromosome:RGSC3.4:8:1:129041809:1 72059786 ID31411 U -
TCTGTTTCCTAAGCTATGGAAGATTTCTCGC
>8 dna:chromosome chromosome:RGSC3.4:8:1:129041809:1 72059794 ID40616 U -
TGCAAGTGTCTGTTTCCTAAGCTATGGAAGA
>8 dna:chromosome chromosome:RGSC3.4:8:1:129041809:1 72059795 ID40615 U -
TGCAAGTGTCTGTTTCCTAAGCTATGGAAG
>8 dna:chromosome chromosome:RGSC3.4:8:1:129041809:1 72059796 ID3259 U -
CAAGTGTCTGTTTCCTAAGCTATGGAA
>8 dna:chromosome chromosome:RGSC3.4:8:1:129041809:1 72059796 ID40614 U -
TGCAAGTGTCTGTTTCCTAAGCTATGGAA
>8 dna:chromosome chromosome:RGSC3.4:8:1:129041809:1 72059799 ID40613 U -
TGCAAGTGTCTGTTTCCTAAGCTATG
>8 dna:chromosome chromosome:RGSC3.4:8:1:129041809:1 72059833 ID649 U -
AATGGAAGTAATTAGGTTAGAGC
>8 dna:chromosome chromosome:RGSC3.4:8:1:129041809:1 72059833 ID61685 U -
TTTCAGAAATGGAAGTAATTAGGTTAGAGC
>8 dna:chromosome chromosome:RGSC3.4:8:1:129041809:1 72059833 ID62470 U -
TTTTCAGAAATGGAAGTAATTAGGTTAGAGC
>8 dna:chromosome chromosome:RGSC3.4:8:1:129041809:1 72059835 ID62469 U -
TTTTCAGAAATGGAAGTAATTAGGTTAGA
>8 dna:chromosome chromosome:RGSC3.4:8:1:129041809:1 72059836 ID62468 U -
TTTTCAGAAATGGAAGTAATTAGGTTAG
>8 dna:chromosome chromosome:RGSC3.4:8:1:129041809:1 72059837 ID22807 U -
TATTTTCAGAAATGGAAGTAATTAGGTTA
>8 dna:chromosome chromosome:RGSC3.4:8:1:129041809:1 72059846 ID17945 U -
TAGCAAACGTATTTTCAGAAATGGAAGTA
>8 dna:chromosome chromosome:RGSC3.4:8:1:129041809:1 72059850 ID59134 U -
TTCTGTAGCAAACGTATTTTCAGAAATGGA
>8 dna:chromosome chromosome:RGSC3.4:8:1:129041809:1 72059873 ID13397 U -
TAATTGCTGTGAGCAGGAGTTTTTCTGTA
>8 dna:chromosome chromosome:RGSC3.4:8:1:129041809:1 72059888 ID18295 U -
TAGCCAATGTAACTAATTGCTGTGAGC
>8 dna:chromosome chromosome:RGSC3.4:8:1:129041809:1 72059888 ID54794 U -
TGTTAGCCAATGTAACTAATTGCTGTGAGC
>8 dna:chromosome chromosome:RGSC3.4:8:1:129041809:1 72059905 ID8767 U -
GGGTTTGAATGTTAGCCAATGT
>8 dna:chromosome chromosome:RGSC3.4:8:1:129041809:1 72059907 ID54886 U -
TGTTATTAATGGGTTTGAATGTTAGCCAAT
>8 dna:chromosome chromosome:RGSC3.4:8:1:129041809:1 72059911 ID54885 U -
TGTTATTAATGGGTTTGAATGTTAGC
>8 dna:chromosome chromosome:RGSC3.4:8:1:129041809:1 72059917 ID49524 U -
TGGGCTTTTCTGTTATTAATGGGTTTGAAT
>8 dna:chromosome chromosome:RGSC3.4:8:1:129041809:1 72059924 ID62578 U -
TTTTGGGCTTTTCTGTTATTAATGGG
>8 dna:chromosome chromosome:RGSC3.4:8:1:129041809:1 72059942 ID61365 U -
TTTAAAGGTCACTCAGCATCATTTTTGGGC
>8 dna:chromosome chromosome:RGSC3.4:8:1:129041809:1 72059950 ID61364 U -
TTTAAAGGTCACTCAGCATCAT
>8 dna:chromosome chromosome:RGSC3.4:8:1:129041809:1 72059955 ID29217 U -
TCCTTTTATGTCATTTAAAGGTCACTCAGC
>8 dna:chromosome chromosome:RGSC3.4:8:1:129041809:1 72059955 ID52703 U -
TGTCATTTAAAGGTCACTCAGC
>8 dna:chromosome chromosome:RGSC3.4:8:1:129041809:1 72060000 ID36509 U -
TGAGACCCTTTTGCCAGAAGCTGGACC
>8 dna:chromosome chromosome:RGSC3.4:8:1:129041809:1 72060021 ID14965 U -
TACCATGCCAGCAGACTTACCTGATGAGAC
>8 dna:chromosome chromosome:RGSC3.4:8:1:129041809:1 72060026 ID14964 U -
TACCATGCCAGCAGACTTACCTGAT
>8 dna:chromosome chromosome:RGSC3.4:8:1:129041809:1 72060029 ID1735 U -
AGCTTTACCATGCCAGCAGACTTACCT
>8 dna:chromosome chromosome:RGSC3.4:8:1:129041809:1 72060036 ID46459 U -
TGGAGAACTCAGCTTTACCATGCCAGCAGA
>8 dna:chromosome chromosome:RGSC3.4:8:1:129041809:1 72060037 ID60396 U -
TTGGAGAACTCAGCTTTACCATGCCAGCAG
>8 dna:chromosome chromosome:RGSC3.4:8:1:129041809:1 72060038 ID46458 U -
TGGAGAACTCAGCTTTACCATGCCAGCA
>8 dna:chromosome chromosome:RGSC3.4:8:1:129041809:1 72060041 ID46457 U -
TGGAGAACTCAGCTTTACCATGCCA
>8 dna:chromosome chromosome:RGSC3.4:8:1:129041809:1 72060069 ID21216 U -
TATCAAGAGGCAAACAGCACTCAGAC
>8 dna:chromosome chromosome:RGSC3.4:8:1:129041809:1 72060087 ID32811 U -
TGAAAGTGTTGCAGAAATCAAGCTATCAAGA
>8 dna:chromosome chromosome:RGSC3.4:8:1:129041809:1 72060088 ID32810 U -
TGAAAGTGTTGCAGAAATCAAGCTATCAAG
>8 dna:chromosome chromosome:RGSC3.4:8:1:129041809:1 72060093 ID50819 U -
TGGTGAAAGTGTTGCAGAAATCAAGCTA
>8 dna:chromosome chromosome:RGSC3.4:8:1:129041809:1 72060093 ID60805 U -
TTGGTGAAAGTGTTGCAGAAATCAAGCTA
>8 dna:chromosome chromosome:RGSC3.4:8:1:129041809:1 72060095 ID22539 U -
TATTGGTGAAAGTGTTGCAGAAATCAAGC
>8 dna:chromosome chromosome:RGSC3.4:8:1:129041809:1 72060095 ID50818 U -
TGGTGAAAGTGTTGCAGAAATCAAGC
>8 dna:chromosome chromosome:RGSC3.4:8:1:129041809:1 72060095 ID57271 U -
TTATTGGTGAAAGTGTTGCAGAAATCAAGC
>8 dna:chromosome chromosome:RGSC3.4:8:1:129041809:1 72060095 ID60804 U -
TTGGTGAAAGTGTTGCAGAAATCAAGC
>8 dna:chromosome chromosome:RGSC3.4:8:1:129041809:1 72060096 ID22538 U -
TATTGGTGAAAGTGTTGCAGAAATCAAG
>8 dna:chromosome chromosome:RGSC3.4:8:1:129041809:1 72060096 ID60803 U -
TTGGTGAAAGTGTTGCAGAAATCAAG
>8 dna:chromosome chromosome:RGSC3.4:8:1:129041809:1 72060117 ID10169 U -
TAAACAAGCTCTCCAGGACATTTTATTGGT
>8 dna:chromosome chromosome:RGSC3.4:8:1:129041809:1 72060134 ID13948 U -
TACAATTTGTTGAAAAATAAACAAGCTCTC
>8 dna:chromosome chromosome:RGSC3.4:8:1:129041809:1 72060146 ID25264 U -
TCCAAAACCAAACTACAATTTGTTGAAAAAT
>8 dna:chromosome chromosome:RGSC3.4:8:1:129041809:1 72060154 ID49823 U -
TGGGTCTCCAAAACCAAACTACAATTTGT
>8 dna:chromosome chromosome:RGSC3.4:8:1:129041809:1 72060178 ID301 U -
AACTTTTATGAGAAAAGAGGCTTATGGGT
>8 dna:chromosome chromosome:RGSC3.4:8:1:129041809:1 72060240 ID55246 U -
TGTTGTAAGTGTTGTTTGACCTCCAAAGGG
>8 dna:chromosome chromosome:RGSC3.4:8:1:129041809:1 72060241 ID55245 U -
TGTTGTAAGTGTTGTTTGACCTCCAAAGG
>8 dna:chromosome chromosome:RGSC3.4:8:1:129041809:1 72060242 ID51933 U -
TGTAAGTGTTGTTTGACCTCCAAAG
>8 dna:chromosome chromosome:RGSC3.4:8:1:129041809:1 72060244 ID55244 U -
TGTTGTAAGTGTTGTTTGACCTCCAA
>8 dna:chromosome chromosome:RGSC3.4:8:1:129041809:1 72060245 ID55243 U -
TGTTGTAAGTGTTGTTTGACCTCCA
>8 dna:chromosome chromosome:RGSC3.4:8:1:129041809:1 72060255 ID19750 U -
TAGGTGACCCCTGTTGTAAGTGTTGT
>8 dna:chromosome chromosome:RGSC3.4:8:1:129041809:1 72060263 ID25689 U -
TCCAATGGTCTTAGGTGACCCCTGTTGTA
>8 dna:chromosome chromosome:RGSC3.4:8:1:129041809:1 72060264 ID25688 U -
TCCAATGGTCTTAGGTGACCCCTGTTGT
>8 dna:chromosome chromosome:RGSC3.4:8:1:129041809:1 72060274 ID31349 M -
TCTGTGCTTTCCAATGGTCTTAGGTGA
>8 dna:chromosome chromosome:RGSC3.4:8:1:129041809:1 72060282 ID666 M -
AATGTAAATATCTGTGCTTTCCAATGGTC
>8 dna:chromosome chromosome:RGSC3.4:8:1:129041809:1 72060282 ID2289 M -
ATATCTGTGCTTTCCAATGGTC
>8 dna:chromosome chromosome:RGSC3.4:8:1:129041809:1 72060282 ID2458 M -
ATCTGTGCTTTCCAATGGTC
>8 dna:chromosome chromosome:RGSC3.4:8:1:129041809:1 72060282 ID21535 M -
TATCTGTGCTTTCCAATGGTC
>8 dna:chromosome chromosome:RGSC3.4:8:1:129041809:1 72060284 ID665 M -
AATGTAAATATCTGTGCTTTCCAATGG
>8 dna:chromosome chromosome:RGSC3.4:8:1:129041809:1 72060285 ID664 M -
AATGTAAATATCTGTGCTTTCCAATG
>8 dna:chromosome chromosome:RGSC3.4:8:1:129041809:1 72060286 ID663 M -
AATGTAAATATCTGTGCTTTCCAAT
>8 dna:chromosome chromosome:RGSC3.4:8:1:129041809:1 72060289 ID662 M -
AATGTAAATATCTGTGCTTTCC
>8 dna:chromosome chromosome:RGSC3.4:8:1:129041809:1 72060367 ID58372 U -
TTCCTAATGGTGAGAACCTTTAAGACAGTT
>8 dna:chromosome chromosome:RGSC3.4:8:1:129041809:1 72060368 ID58371 U -
TTCCTAATGGTGAGAACCTTTAAGACAGT
>8 dna:chromosome chromosome:RGSC3.4:8:1:129041809:1 72060382 ID4343 U -
CCACTGGTTTTCAACCTTCCTAATGGTGAGA
>8 dna:chromosome chromosome:RGSC3.4:8:1:129041809:1 72060383 ID7635 U -
GCCACTGGTTTTCAACCTTCCTAATGGTGAG
>8 dna:chromosome chromosome:RGSC3.4:8:1:129041809:1 72060475 ID14028 U -
TACACATATATAATTATTATCATAGATGGC
>8 dna:chromosome chromosome:RGSC3.4:8:1:129041809:1 72060597 ID18897 U -
TAGGACAAAACAGTAATATTGCTGGCTGGT
>8 dna:chromosome chromosome:RGSC3.4:8:1:129041809:1 72060750 ID42420 U -
TGCCATAGTCCTTGATCCACACACCCAGA
>8 dna:chromosome chromosome:RGSC3.4:8:1:129041809:1 72060767 ID36242 U -
TGAGAACTAGTAATCAAATTGCCATAGTCCT
>8 dna:chromosome chromosome:RGSC3.4:8:1:129041809:1 72060775 ID36248 U -
TGAGAACTGAGAACTAGTAATCAAATTGCC
>8 dna:chromosome chromosome:RGSC3.4:8:1:129041809:1 72060830 ID52977 U -
TGTCTCCTAACGTTCCAGTCCCAGTCAGA
>8 dna:chromosome chromosome:RGSC3.4:8:1:129041809:1 72060886 ID8832 U -
GGTGACAAGCTGAAATACAGGGGT
>8 dna:chromosome chromosome:RGSC3.4:8:1:129041809:1 72060888 ID61990 U -
TTTGACTAGGTGACAAGCTGAAATACAGGG
>8 dna:chromosome chromosome:RGSC3.4:8:1:129041809:1 72060942 ID40211 U -
TGCAAAAACAAAGCCACCAACGTATTAAAA
>8 dna:chromosome chromosome:RGSC3.4:8:1:129041809:1 72060948 ID40210 U -
TGCAAAAACAAAGCCACCAACGTA
>8 dna:chromosome chromosome:RGSC3.4:8:1:129041809:1 72061055 ID8445 U -
GGCAGAGGCAGGTGAATCTCAGGAGTTTGA
>8 dna:chromosome chromosome:RGSC3.4:8:1:129041809:1 72061137 ID1569 U -
AGCAGAGGGAATTAAAATTACACCAACGC
>8 dna:chromosome chromosome:RGSC3.4:8:1:129041809:1 72061362 ID10226 U -
TAAACATTCCAGGAAAAAGCCGATAGTGCCT
>8 dna:chromosome chromosome:RGSC3.4:8:1:129041809:1 72061364 ID10225 U -
TAAACATTCCAGGAAAAAGCCGATAGTGC
>8 dna:chromosome chromosome:RGSC3.4:8:1:129041809:1 72061537 ID15130 U -
TACCCTTTGATGAGGATTGAGGACTCAGT
>8 dna:chromosome chromosome:RGSC3.4:8:1:129041809:1 72061540 ID15129 U -
TACCCTTTGATGAGGATTGAGGACTC
>8 dna:chromosome chromosome:RGSC3.4:8:1:129041809:1 72061540 ID57088 U -
TTATACCCTTTGATGAGGATTGAGGACTC
>8 dna:chromosome chromosome:RGSC3.4:8:1:129041809:1 72061542 ID57087 U -
TTATACCCTTTGATGAGGATTGAGGAC
>8 dna:chromosome chromosome:RGSC3.4:8:1:129041809:1 72061625 ID12064 U -
TAAGATATTTCTGGGTAAGAATATGGAAC
>8 dna:chromosome chromosome:RGSC3.4:8:1:129041809:1 72061706 ID310 U -
AAGAAACTAGCCTATGGCTTCTCCAAGG
>8 dna:chromosome chromosome:RGSC3.4:8:1:129041809:1 72061747 ID171 U -
AACAAAAGATTGTGATCTTTCTGGTGTTC
>8 dna:chromosome chromosome:RGSC3.4:8:1:129041809:1 72061767 ID53254 U -
TGTGAAGAGGAAAGAACAGAAACAAAAGA
>8 dna:chromosome chromosome:RGSC3.4:8:1:129041809:1 72062060 ID23779 U -
TCACATGAGTTCTTCAGGGTATTAGGAA
>8 dna:chromosome chromosome:RGSC3.4:8:1:129041809:1 72062892 ID15563 U -
TACGTGGCAATTGGTGTGTAAG
>8 dna:chromosome chromosome:RGSC3.4:8:1:129041809:1 72062893 ID40262 U -
TGCAAACATACGTGGCAATTGGTGTGTAA
>8 dna:chromosome chromosome:RGSC3.4:8:1:129041809:1 72063081 ID16815 U -
TAGAACCCTGACGGTGATGGCTGGTCTAG
>8 dna:chromosome chromosome:RGSC3.4:8:1:129041809:1 72063092 ID6803 U -
GAGAACACTAGAACCCTGACGGTGAT
>8 dna:chromosome chromosome:RGSC3.4:8:1:129041809:1 72063131 ID57459 U -
TTCAAGACAAACGTGCCTTGAAGTGCAGC
>8 dna:chromosome chromosome:RGSC3.4:8:1:129041809:1 72063146 ID13283 U -
TAATTAATGGTCCATCTTCAAGACAAACGT
>8 dna:chromosome chromosome:RGSC3.4:8:1:129041809:1 72063181 ID43944 U -
TGCTAGTCGGATACTATGTGTAAGAGATA
>8 dna:chromosome chromosome:RGSC3.4:8:1:129041809:1 72063223 ID16171 U -
TACTGGCGTATGTGCCTGTTTCTGTTGTG
>8 dna:chromosome chromosome:RGSC3.4:8:1:129041809:1 72063265 ID23684 U -
TCACACTTTTGTCAAAGAGCAGGTGCTGT
>8 dna:chromosome chromosome:RGSC3.4:8:1:129041809:1 72063364 ID34969 U -
TGACAGCTTTGGATCTAGTTTCATCCTGTT
>8 dna:chromosome chromosome:RGSC3.4:8:1:129041809:1 72063365 ID34968 U -
TGACAGCTTTGGATCTAGTTTCATCCTGT
>8 dna:chromosome chromosome:RGSC3.4:8:1:129041809:1 72063393 ID26376 U -
TCCATCTTTGGTTGCAGTTTTGGACAGAAT
>8 dna:chromosome chromosome:RGSC3.4:8:1:129041809:1 72063450 ID14822 U -
TACCACATGATGCACCTCCCCTGTCTGGC
>8 dna:chromosome chromosome:RGSC3.4:8:1:129041809:1 72063505 ID9485 U -
GTTACAAAAAATGTCTGGCCTC
>8 dna:chromosome chromosome:RGSC3.4:8:1:129041809:1 72063687 ID10097 U -
TAAAATGGTCCTCAAGCTTCCTTCTGAGTT
>8 dna:chromosome chromosome:RGSC3.4:8:1:129041809:1 72063853 ID49518 U -
TGGGCTTTCTCCCTGTTTTCTCTGGAG
>8 dna:chromosome chromosome:RGSC3.4:8:1:129041809:1 72063913 ID27119 U -
TCCCCTTCTATCTCTTCTTTGGATACCA
>8 dna:chromosome chromosome:RGSC3.4:8:1:129041809:1 72063953 ID45210 U -
TGCTTTTCTAAGTTGTGGTTCAAAAATGTA
>8 dna:chromosome chromosome:RGSC3.4:8:1:129041809:1 72063975 ID20294 U -
TAGTGACCGCTAAGCCTGCCTGCTTTTC
>8 dna:chromosome chromosome:RGSC3.4:8:1:129041809:1 72063978 ID32128 U -
TCTTTTAGTGACCGCTAAGCCTGCCTGCTT
>8 dna:chromosome chromosome:RGSC3.4:8:1:129041809:1 72063987 ID44234 U -
TGCTCGCAGATCTTTTAGTGACCGCTAAGCC
>8 dna:chromosome chromosome:RGSC3.4:8:1:129041809:1 72063988 ID44233 U -
TGCTCGCAGATCTTTTAGTGACCGCTAAGC
>8 dna:chromosome chromosome:RGSC3.4:8:1:129041809:1 72064039 ID32900 U -
TGAAATCATGCACTCAGACACCCTGGC
>8 dna:chromosome chromosome:RGSC3.4:8:1:129041809:1 72064045 ID27111 U -
TCCCCTTAATGAAATCATGCACTCAGACAC
>8 dna:chromosome chromosome:RGSC3.4:8:1:129041809:1 72064047 ID27110 U -
TCCCCTTAATGAAATCATGCACTCAGAC
>8 dna:chromosome chromosome:RGSC3.4:8:1:129041809:1 72064082 ID23870 U -
TCACCTGACATGCTAAGGAGACAGAGGGA
>8 dna:chromosome chromosome:RGSC3.4:8:1:129041809:1 72064089 ID6159 U -
GAAAGCTGATTCACCTGACATGCTAAGGAGAC
>8 dna:chromosome chromosome:RGSC3.4:8:1:129041809:1 72064090 ID6158 U -
GAAAGCTGATTCACCTGACATGCTAAGGAGA
>8 dna:chromosome chromosome:RGSC3.4:8:1:129041809:1 72064096 ID8128 U -
GGAAAGCTGATTCACCTGACATGCTA
>8 dna:chromosome chromosome:RGSC3.4:8:1:129041809:1 72064189 ID11009 U -
TAACAAAGTGAAGTACCCTAAAGATTAGAA
>8 dna:chromosome chromosome:RGSC3.4:8:1:129041809:1 72064192 ID9224 U -
GTGAAGTACCCTAAAGATTA
>8 dna:chromosome chromosome:RGSC3.4:8:1:129041809:1 72064199 ID19797 U -
TAGGTGGAGCATAACAAAGTGAAGTACCCTA
>8 dna:chromosome chromosome:RGSC3.4:8:1:129041809:1 72064200 ID19796 U -
TAGGTGGAGCATAACAAAGTGAAGTACCCT
>8 dna:chromosome chromosome:RGSC3.4:8:1:129041809:1 72064201 ID19795 U -
TAGGTGGAGCATAACAAAGTGAAGTACCC
>8 dna:chromosome chromosome:RGSC3.4:8:1:129041809:1 72064231 ID17697 U -
TAGATCTGAGTTCTCTACCTCTTGCC
>8 dna:chromosome chromosome:RGSC3.4:8:1:129041809:1 72064307 ID14945 U -
TACCATATGGAAAGGTGGGAGATACGGGA
>8 dna:chromosome chromosome:RGSC3.4:8:1:129041809:1 72064311 ID14944 U -
TACCATATGGAAAGGTGGGAGATAC
>8 dna:chromosome chromosome:RGSC3.4:8:1:129041809:1 72064314 ID4255 U -
CATTTTACCATATGGAAAGGTGGGAGA
>8 dna:chromosome chromosome:RGSC3.4:8:1:129041809:1 72064316 ID25224 U -
TCATTTTACCATATGGAAAGGTGGGA
>8 dna:chromosome chromosome:RGSC3.4:8:1:129041809:1 72064372 ID4174 U -
CATTAGCAGGCTTGGAAGCCCTTGA
>8 dna:chromosome chromosome:RGSC3.4:8:1:129041809:1 72064405 ID18028 U -
TAGCAATGAAAGAGGTGGTGTTAGGCAGC
>8 dna:chromosome chromosome:RGSC3.4:8:1:129041809:1 72064407 ID18027 U -
TAGCAATGAAAGAGGTGGTGTTAGGCA
>8 dna:chromosome chromosome:RGSC3.4:8:1:129041809:1 72064476 ID13256 U -
TAATGTTGCCCAAAAACAGTTGTGTTTA
>8 dna:chromosome chromosome:RGSC3.4:8:1:129041809:1 72064556 ID37029 U -
TGAGATTGGTGGTTTGCATGGTAGCA
>8 dna:chromosome chromosome:RGSC3.4:8:1:129041809:1 72064563 ID35310 U -
TGACCAGAAATGAGATTGGTGGTTTGCAT
>8 dna:chromosome chromosome:RGSC3.4:8:1:129041809:1 72064564 ID21667 U -
TATGACCAGAAATGAGATTGGTGGTTTGCA
>8 dna:chromosome chromosome:RGSC3.4:8:1:129041809:1 72064565 ID21666 U -
TATGACCAGAAATGAGATTGGTGGTTTGC
>8 dna:chromosome chromosome:RGSC3.4:8:1:129041809:1 72064565 ID35309 U -
TGACCAGAAATGAGATTGGTGGTTTGC
>8 dna:chromosome chromosome:RGSC3.4:8:1:129041809:1 72064572 ID12057 U -
TAAGATATATGACCAGAAATGAGATTGGT
>8 dna:chromosome chromosome:RGSC3.4:8:1:129041809:1 72064622 ID47586 U -
TGGCATGAACACAGGTGCTCAGATATCTTTTT
>8 dna:chromosome chromosome:RGSC3.4:8:1:129041809:1 72064623 ID33182 U -
TGAACACAGGTGCTCAGATATCTTTT
>8 dna:chromosome chromosome:RGSC3.4:8:1:129041809:1 72064623 ID47585 U -
TGGCATGAACACAGGTGCTCAGATATCTTTT
>8 dna:chromosome chromosome:RGSC3.4:8:1:129041809:1 72064624 ID47584 U -
TGGCATGAACACAGGTGCTCAGATATCTTT
>8 dna:chromosome chromosome:RGSC3.4:8:1:129041809:1 72064625 ID47583 U -
TGGCATGAACACAGGTGCTCAGATATCTT
>8 dna:chromosome chromosome:RGSC3.4:8:1:129041809:1 72064626 ID47582 U -
TGGCATGAACACAGGTGCTCAGATATCT
>8 dna:chromosome chromosome:RGSC3.4:8:1:129041809:1 72064627 ID33181 U -
TGAACACAGGTGCTCAGATATC
>8 dna:chromosome chromosome:RGSC3.4:8:1:129041809:1 72064627 ID47581 U -
TGGCATGAACACAGGTGCTCAGATATC
>8 dna:chromosome chromosome:RGSC3.4:8:1:129041809:1 72064880 ID418 U -
AAGCATTTTCATACCATGAGGAGAAGCT
>8 dna:chromosome chromosome:RGSC3.4:8:1:129041809:1 72064945 ID21098 U -
TATATATGTTATATATATCTTTGTCAGGAA
>8 dna:chromosome chromosome:RGSC3.4:8:1:129041809:1 72064972 ID57062 U -
TTATAACAAAGAATGCATGTGAAGAATAT
>8 dna:chromosome chromosome:RGSC3.4:8:1:129041809:1 72065044 ID39414 M -
TGATGCCCTCTTCTGGTGTGTCTGAAGAC
>8 dna:chromosome chromosome:RGSC3.4:8:1:129041809:1 72065045 ID42721 M -
TGCCCTCTTCTGGTGTGTCTGAAGA
>8 dna:chromosome chromosome:RGSC3.4:8:1:129041809:1 72065047 ID30925 M -
TCTGATGCCCTCTTCTGGTGTGTCTGAA
>8 dna:chromosome chromosome:RGSC3.4:8:1:129041809:1 72065048 ID7250 M -
GATCTGATGCCCTCTTCTGGTGTGTCTGA
>8 dna:chromosome chromosome:RGSC3.4:8:1:129041809:1 72065054 ID51972 M -
TGTAATGGGATCTGATGCCCTCTTCTGGTGT
>8 dna:chromosome chromosome:RGSC3.4:8:1:129041809:1 72065066 ID23587 M -
TCACAACCATCTGTAATGGGATCTGATGCC
>8 dna:chromosome chromosome:RGSC3.4:8:1:129041809:1 72065067 ID23586 M -
TCACAACCATCTGTAATGGGATCTGATGC
>8 dna:chromosome chromosome:RGSC3.4:8:1:129041809:1 72065070 ID24316 M +
TCAGATCCCATTACAGATGGTTGTGAGCC
>8 dna:chromosome chromosome:RGSC3.4:8:1:129041809:1 72065072 ID51163 M -
TGGTGGCTCACAACCATCTGTAATGGGATCT
>8 dna:chromosome chromosome:RGSC3.4:8:1:129041809:1 72065111 ID31717 M -
TCTTCCAGAGACCCTGAGTTCAAATCCCAG
>8 dna:chromosome chromosome:RGSC3.4:8:1:129041809:1 72065246 ID30049 U -
TCTCAAGACCTGTGAGGAGATGCGTCACC
>8 dna:chromosome chromosome:RGSC3.4:8:1:129041809:1 72065250 ID58885 U -
TTCTCAAGACCTGTGAGGAGATGCGT
>8 dna:chromosome chromosome:RGSC3.4:8:1:129041809:1 72065266 ID49389 U -
TGGGCGGAGTCATCAAGTATTTCTCAAGAC
>8 dna:chromosome chromosome:RGSC3.4:8:1:129041809:1 72065320 ID2168 U -
ATAAATGGGACTAGAGATATAAAGTA
>8 dna:chromosome chromosome:RGSC3.4:8:1:129041809:1 72065336 ID12399 U -
TAAGGCAGGGACTATATATAAATGGGA
>8 dna:chromosome chromosome:RGSC3.4:8:1:129041809:1 72065382 ID7940 U -
GCTCTAAACTTAAAGCAGTTCATTTAAA
>8 dna:chromosome chromosome:RGSC3.4:8:1:129041809:1 72065445 ID50379 U -
TGGTAGCTGTGTATACATGGGCCACATGT
>8 dna:chromosome chromosome:RGSC3.4:8:1:129041809:1 72065553 ID18498 U -
TAGCGGTCGCCTCTCTATTTGACATGCTC
>8 dna:chromosome chromosome:RGSC3.4:8:1:129041809:1 72065658 ID47363 U -
TGGCACTGTTGTTCGTATGGGGTTA
>8 dna:chromosome chromosome:RGSC3.4:8:1:129041809:1 72065690 ID49761 M -
TGGGTAGTGGCTTAGTCCCTGGAAGCTCT
>8 dna:chromosome chromosome:RGSC3.4:8:1:129041809:1 72065706 ID21848 U -
TATGCACAGTCTTTGGGTAGTGGCTT
>8 dna:chromosome chromosome:RGSC3.4:8:1:129041809:1 72065733 ID14704 U -
TACATTTGCAGTTGGAGCCATGGGTCAGT
>8 dna:chromosome chromosome:RGSC3.4:8:1:129041809:1 72065737 ID14703 M -
TACATTTGCAGTTGGAGCCATGGGT
>8 dna:chromosome chromosome:RGSC3.4:8:1:129041809:1 72065737 ID31097 M -
TCTGCTACATTTGCAGTTGGAGCCATGGGT
>8 dna:chromosome chromosome:RGSC3.4:8:1:129041809:1 72065739 ID28413 M -
TCCTCTGCTACATTTGCAGTTGGAGCCATGG
>8 dna:chromosome chromosome:RGSC3.4:8:1:129041809:1 72065770 ID28947 M -
TCCTTCCATTGGTGCCCAGCAAGGCCA
>8 dna:chromosome chromosome:RGSC3.4:8:1:129041809:1 72065868 ID59225 M -
TTCTTCTATAAGGGTGTTCCCCTCCCCATC
>8 dna:chromosome chromosome:RGSC3.4:8:1:129041809:1 72065923 ID56725 M -
TTACATTTCTAATGTTATTCCCTTTCCTG
>8 dna:chromosome chromosome:RGSC3.4:8:1:129041809:1 72065982 ID17066 U -
TAGAATATTCATTATTTTCAGCCTCTAAAA
>8 dna:chromosome chromosome:RGSC3.4:8:1:129041809:1 72066128 ID18315 U -
TAGCCAGTCATGGAGAGTGATTATGTCCC
>8 dna:chromosome chromosome:RGSC3.4:8:1:129041809:1 72066167 ID10084 U -
TAAAATGCTGAATTGTTTGATTGCTGC
>8 dna:chromosome chromosome:RGSC3.4:8:1:129041809:1 72066359 ID57283 U -
TTATTTAATAATAGATGTTCATAGA
>8 dna:chromosome chromosome:RGSC3.4:8:1:129041809:1 72066629 ID3556 U -
CACTGCCTATTGTCACTTAAGACCCAA
>8 dna:chromosome chromosome:RGSC3.4:8:1:129041809:1 72066637 ID50510 U -
TGGTATTCTCACTGCCTATTGTCACTTA
>8 dna:chromosome chromosome:RGSC3.4:8:1:129041809:1 72066641 ID50509 U -
TGGTATTCTCACTGCCTATTGTCA
>8 dna:chromosome chromosome:RGSC3.4:8:1:129041809:1 72066642 ID11716 U -
TAACTTTGGTATTCTCACTGCCTATTGTC
>8 dna:chromosome chromosome:RGSC3.4:8:1:129041809:1 72066669 ID15840 U -
TACTATTCTGTTTTTGAAAACTTTAAGGTA
>8 dna:chromosome chromosome:RGSC3.4:8:1:129041809:1 72066732 ID16178 U -
TACTGGCTTGTGTTAGTGAGGTCCTCTAC
>8 dna:chromosome chromosome:RGSC3.4:8:1:129041809:1 72066739 ID40678 U -
TGCAATCATACTGGCTTGTGTTAGTGAGGT
>8 dna:chromosome chromosome:RGSC3.4:8:1:129041809:1 72066809 ID45527 U -
TGGAAATCCCTGGTGCCTTTGGTCTT
>8 dna:chromosome chromosome:RGSC3.4:8:1:129041809:1 72066811 ID21922 U -
TATGGAAATCCCTGGTGCCTTTGGTC
>8 dna:chromosome chromosome:RGSC3.4:8:1:129041809:1 72066822 ID14071 U -
TACACGGAGGCGCCTATGGAAATCCCTGG
>8 dna:chromosome chromosome:RGSC3.4:8:1:129041809:1 72066984 ID7999 U -
GCTGCTGGAGAAAACATTAATCCTCTGCAA
>8 dna:chromosome chromosome:RGSC3.4:8:1:129041809:1 72067000 ID25516 U -
TCCAAGAAAGGCTGCTGGAGAAAA
>8 dna:chromosome chromosome:RGSC3.4:8:1:129041809:1 72067002 ID25515 U -
TCCAAGAAAGGCTGCTGGAGAA
>8 dna:chromosome chromosome:RGSC3.4:8:1:129041809:1 72067050 ID39302 U -
TGATGAGGTATATTATTTTTCAGGAAGCT
>8 dna:chromosome chromosome:RGSC3.4:8:1:129041809:1 72067054 ID57551 U -
TTCAATGATGAGGTATATTATTTTTCAGGA
>8 dna:chromosome chromosome:RGSC3.4:8:1:129041809:1 72067174 ID29694 U -
TCTAAGGGAATGGGTAAAGCACACCTAGA
>8 dna:chromosome chromosome:RGSC3.4:8:1:129041809:1 72067223 ID51731 U -
TGTAAAAGCAAGGGTTGACCTGGTTTTCT
>8 dna:chromosome chromosome:RGSC3.4:8:1:129041809:1 72067294 ID5553 U -
CTGATCAACTGCCTGACTCTCTCT
>8 dna:chromosome chromosome:RGSC3.4:8:1:129041809:1 72067296 ID56299 U -
TTAAACTCTGATCAACTGCCTGACTCTCT
>8 dna:chromosome chromosome:RGSC3.4:8:1:129041809:1 72067301 ID61257 U -
TTGTTGTTAAACTCTGATCAACTGCCTGAC
>8 dna:chromosome chromosome:RGSC3.4:8:1:129041809:1 72067304 ID51591 U -
TGGTTGTTGTTAAACTCTGATCAACTGCCT
>8 dna:chromosome chromosome:RGSC3.4:8:1:129041809:1 72067305 ID51590 U -
TGGTTGTTGTTAAACTCTGATCAACTGCC
>8 dna:chromosome chromosome:RGSC3.4:8:1:129041809:1 72067348 ID42159 U -
TGCCACTGTTCATGTGCACACGTGGCAGG
>8 dna:chromosome chromosome:RGSC3.4:8:1:129041809:1 72067368 ID14182 U -
TACAGAGACCCTGAGACCTGTGCCACTGT
>8 dna:chromosome chromosome:RGSC3.4:8:1:129041809:1 72067428 ID12490 U -
TAAGGTTCCACAAGGGACGTGAGTGCCCCCAG
>8 dna:chromosome chromosome:RGSC3.4:8:1:129041809:1 72067440 ID10628 U -
TAAAGTGACTGTAAGGTTCCACAAGGGACGT
>8 dna:chromosome chromosome:RGSC3.4:8:1:129041809:1 72067443 ID29624 U -
TCTAAAGTGACTGTAAGGTTCCACAAGGGA
>8 dna:chromosome chromosome:RGSC3.4:8:1:129041809:1 72067453 ID4460 U -
CCCAACACTGTTCTAAAGTGACTGTAAGGTT
>8 dna:chromosome chromosome:RGSC3.4:8:1:129041809:1 72067503 ID56953 U -
TTAGCACTAGAACTTGGGATCTGAGCCTT
>8 dna:chromosome chromosome:RGSC3.4:8:1:129041809:1 72067565 ID18799 U -
TAGGAACTGTGAAGAGAGATTAGTTTTCT
>8 dna:chromosome chromosome:RGSC3.4:8:1:129041809:1 72067581 ID14162 U -
TACAGACAGATGTGTGTAGGAACTGTGAA
>8 dna:chromosome chromosome:RGSC3.4:8:1:129041809:1 72067601 ID3631 U -
CAGAAGCTGTATACAGACAG
>8 dna:chromosome chromosome:RGSC3.4:8:1:129041809:1 72067617 ID19440 U -
TAGGCTGACTGTGGTCTATAAAACCCCAGA
>8 dna:chromosome chromosome:RGSC3.4:8:1:129041809:1 72067623 ID15756 U -
TACTAGGCTGACTGTGGTCTATAAAAC
>8 dna:chromosome chromosome:RGSC3.4:8:1:129041809:1 72067643 ID21615 U -
TATGAAGCCATACTGTGTAGATACTACTAGG
>8 dna:chromosome chromosome:RGSC3.4:8:1:129041809:1 72067656 ID17679 U -
TAGATCCAGGACTATGAAGCCATACTGTGT
>8 dna:chromosome chromosome:RGSC3.4:8:1:129041809:1 72067691 ID36511 U -
TGAGACCTAGCCAGCAGTTTTGTTGCCAGCT
>8 dna:chromosome chromosome:RGSC3.4:8:1:129041809:1 72067746 ID17510 U -
TAGAGGCTATCATCTCCAAACACAGAGA
>8 dna:chromosome chromosome:RGSC3.4:8:1:129041809:1 72067813 ID30634 U -
TCTGAAAGGCAGGTTCCAGTCACACC
>8 dna:chromosome chromosome:RGSC3.4:8:1:129041809:1 72067829 ID3244 U -
CAAGGCACTTCTGGCTTTCTGAAAGGC
>8 dna:chromosome chromosome:RGSC3.4:8:1:129041809:1 72067876 ID39647 U -
TGATGTCGTGGTTCTGTCTCGACAGGTGGC
>8 dna:chromosome chromosome:RGSC3.4:8:1:129041809:1 72067921 ID46474 U -
TGGAGAAGCCAGAAAATCCCCTTGTAAGGA
>8 dna:chromosome chromosome:RGSC3.4:8:1:129041809:1 72067923 ID6817 U -
GAGAAGCCAGAAAATCCCCTTGTAAG
>8 dna:chromosome chromosome:RGSC3.4:8:1:129041809:1 72067959 ID40069 U -
TGATTTAAATGGTGGGACGGTTGATCTC
>8 dna:chromosome chromosome:RGSC3.4:8:1:129041809:1 72067959 ID56411 U -
TTAAATGGTGGGACGGTTGATCTC
>8 dna:chromosome chromosome:RGSC3.4:8:1:129041809:1 72067960 ID40068 U -
TGATTTAAATGGTGGGACGGTTGATCT
>8 dna:chromosome chromosome:RGSC3.4:8:1:129041809:1 72067961 ID40067 U -
TGATTTAAATGGTGGGACGGTTGATC
>8 dna:chromosome chromosome:RGSC3.4:8:1:129041809:1 72067963 ID40066 U -
TGATTTAAATGGTGGGACGGTTGA
>8 dna:chromosome chromosome:RGSC3.4:8:1:129041809:1 72067964 ID31868 U -
TCTTGATTTAAATGGTGGGACGGTTG
>8 dna:chromosome chromosome:RGSC3.4:8:1:129041809:1 72067965 ID31867 U -
TCTTGATTTAAATGGTGGGACGGTT
>8 dna:chromosome chromosome:RGSC3.4:8:1:129041809:1 72067966 ID5918 U -
CTTGATTTAAATGGTGGGACGGT
>8 dna:chromosome chromosome:RGSC3.4:8:1:129041809:1 72067970 ID34774 U -
TGACACCAACTCTTGATTTAAATGGTGGGA
>8 dna:chromosome chromosome:RGSC3.4:8:1:129041809:1 72067989 ID23752 U -
TCACAGTGGCCTGGTGACTGACACCAACT
>8 dna:chromosome chromosome:RGSC3.4:8:1:129041809:1 72068039 ID36097 U -
TGAGAAAAGCACAAACGAGCAAGAGGGTC
>8 dna:chromosome chromosome:RGSC3.4:8:1:129041809:1 72068040 ID96 U -
AAAGCACAAACGAGCAAGAGGGT
>8 dna:chromosome chromosome:RGSC3.4:8:1:129041809:1 72068040 ID22454 U -
TATTGAGAAAAGCACAAACGAGCAAGAGGGT
>8 dna:chromosome chromosome:RGSC3.4:8:1:129041809:1 72068040 ID36096 U -
TGAGAAAAGCACAAACGAGCAAGAGGGT
>8 dna:chromosome chromosome:RGSC3.4:8:1:129041809:1 72068041 ID36095 U -
TGAGAAAAGCACAAACGAGCAAGAGGG
>8 dna:chromosome chromosome:RGSC3.4:8:1:129041809:1 72068044 ID24835 U -
TCATATTGAGAAAAGCACAAACGAGCAAGA
>8 dna:chromosome chromosome:RGSC3.4:8:1:129041809:1 72068048 ID51447 U -
TGGTTCATATTGAGAAAAGCACAAACGAGC
>8 dna:chromosome chromosome:RGSC3.4:8:1:129041809:1 72068052 ID57867 U -
TTCATATTGAGAAAAGCACAAAC
>8 dna:chromosome chromosome:RGSC3.4:8:1:129041809:1 72068131 ID2501 U -
ATGAAGGAAAATGAAGCGAGGAGAC
>8 dna:chromosome chromosome:RGSC3.4:8:1:129041809:1 72068131 ID8563 U -
GGCTATGAAGGAAAATGAAGCGAGGAGAC
>8 dna:chromosome chromosome:RGSC3.4:8:1:129041809:1 72068132 ID8562 U -
GGCTATGAAGGAAAATGAAGCGAGGAGA
>8 dna:chromosome chromosome:RGSC3.4:8:1:129041809:1 72068158 ID15223 U -
TACCTATCTGGGGTAGATGGTGGTAAGGG
>8 dna:chromosome chromosome:RGSC3.4:8:1:129041809:1 72068163 ID15222 U -
TACCTATCTGGGGTAGATGGTGGT
>8 dna:chromosome chromosome:RGSC3.4:8:1:129041809:1 72068167 ID1892 U -
AGGGAAGTTTTACCTATCTGGGGTAGATGG
>8 dna:chromosome chromosome:RGSC3.4:8:1:129041809:1 72068167 ID9605 U -
GTTTTACCTATCTGGGGTAGATGG
>8 dna:chromosome chromosome:RGSC3.4:8:1:129041809:1 72068171 ID8632 U -
GGGAAGTTTTACCTATCTGGGGTAG
>8 dna:chromosome chromosome:RGSC3.4:8:1:129041809:1 72068202 ID32540 U -
TGAAACCCAAAATACTTGCTGCCTGGCCC
>8 dna:chromosome chromosome:RGSC3.4:8:1:129041809:1 72068203 ID32539 U -
TGAAACCCAAAATACTTGCTGCCTGGCC
>8 dna:chromosome chromosome:RGSC3.4:8:1:129041809:1 72068206 ID32538 U -
TGAAACCCAAAATACTTGCTGCCTG
>8 dna:chromosome chromosome:RGSC3.4:8:1:129041809:1 72068207 ID24941 U -
TCATGAAACCCAAAATACTTGCTGCCT
>8 dna:chromosome chromosome:RGSC3.4:8:1:129041809:1 72068207 ID35704 U -
TGACTCATGAAACCCAAAATACTTGCTGCCT
>8 dna:chromosome chromosome:RGSC3.4:8:1:129041809:1 72068208 ID35703 U -
TGACTCATGAAACCCAAAATACTTGCTGCC
>8 dna:chromosome chromosome:RGSC3.4:8:1:129041809:1 72068209 ID30755 U -
TCTGACTCATGAAACCCAAAATACTTGCTGC
>8 dna:chromosome chromosome:RGSC3.4:8:1:129041809:1 72068209 ID35702 U -
TGACTCATGAAACCCAAAATACTTGCTGC
>8 dna:chromosome chromosome:RGSC3.4:8:1:129041809:1 72068221 ID10409 U -
TAAAGAACCCTCTGACTCATGAAACCCAA
>8 dna:chromosome chromosome:RGSC3.4:8:1:129041809:1 72068223 ID10408 U -
TAAAGAACCCTCTGACTCATGAAACCC
>8 dna:chromosome chromosome:RGSC3.4:8:1:129041809:1 72068257 ID25074 U -
TCATTAGGTTGTTTGGGGACTCTGAGC
>8 dna:chromosome chromosome:RGSC3.4:8:1:129041809:1 72068257 ID57941 U -
TTCATTAGGTTGTTTGGGGACTCTGAGC
>8 dna:chromosome chromosome:RGSC3.4:8:1:129041809:1 72068258 ID25073 U -
TCATTAGGTTGTTTGGGGACTCTGAG
>8 dna:chromosome chromosome:RGSC3.4:8:1:129041809:1 72068259 ID57940 U -
TTCATTAGGTTGTTTGGGGACTCTGA
>8 dna:chromosome chromosome:RGSC3.4:8:1:129041809:1 72068264 ID43587 U -
TGCGTTTTCATTAGGTTGTTTGGGGAC
>8 dna:chromosome chromosome:RGSC3.4:8:1:129041809:1 72068265 ID43586 U -
TGCGTTTTCATTAGGTTGTTTGGGGA
>8 dna:chromosome chromosome:RGSC3.4:8:1:129041809:1 72068266 ID43585 U -
TGCGTTTTCATTAGGTTGTTTGGGG
>8 dna:chromosome chromosome:RGSC3.4:8:1:129041809:1 72068272 ID14035 U -
TACACATGCGTTTTCATTAGGTTGT
>8 dna:chromosome chromosome:RGSC3.4:8:1:129041809:1 72068279 ID45954 U -
TGGAATACAGTCTTACACATGCGTTTTCATT
>8 dna:chromosome chromosome:RGSC3.4:8:1:129041809:1 72068284 ID45953 U -
TGGAATACAGTCTTACACATGCGTTT
>8 dna:chromosome chromosome:RGSC3.4:8:1:129041809:1 72068292 ID10666 U -
TAAAGTTTTATTGGAATACAGTCTTACAC
>8 dna:chromosome chromosome:RGSC3.4:8:1:129041809:1 72068315 ID16146 U -
TACTGCTTTTTTCAGTGTCTCCATAAAGT
>8 dna:chromosome chromosome:RGSC3.4:8:1:129041809:1 72068328 ID16064 U -
TACTGACGCTTCTACTGCTTTTTTCAGT
>8 dna:chromosome chromosome:RGSC3.4:8:1:129041809:1 72068331 ID41985 U -
TGCCAATACTGACGCTTCTACTGCTTTTTTC
>8 dna:chromosome chromosome:RGSC3.4:8:1:129041809:1 72068332 ID41984 U -
TGCCAATACTGACGCTTCTACTGCTTTTTT
>8 dna:chromosome chromosome:RGSC3.4:8:1:129041809:1 72068333 ID2227 U -
ATACTGACGCTTCTACTGCTTTTT
>8 dna:chromosome chromosome:RGSC3.4:8:1:129041809:1 72068333 ID41983 U -
TGCCAATACTGACGCTTCTACTGCTTTTT
>8 dna:chromosome chromosome:RGSC3.4:8:1:129041809:1 72068334 ID44496 U -
TGCTGCCAATACTGACGCTTCTACTGCTTTT
>8 dna:chromosome chromosome:RGSC3.4:8:1:129041809:1 72068335 ID41982 U -
TGCCAATACTGACGCTTCTACTGCTTT
>8 dna:chromosome chromosome:RGSC3.4:8:1:129041809:1 72068335 ID44495 U -
TGCTGCCAATACTGACGCTTCTACTGCTTT
>8 dna:chromosome chromosome:RGSC3.4:8:1:129041809:1 72068336 ID41981 U -
TGCCAATACTGACGCTTCTACTGCTT
>8 dna:chromosome chromosome:RGSC3.4:8:1:129041809:1 72068339 ID44494 U -
TGCTGCCAATACTGACGCTTCTACTG
>8 dna:chromosome chromosome:RGSC3.4:8:1:129041809:1 72068349 ID11257 U -
TAACATCCCTGCTGCCAATACTGAC
>8 dna:chromosome chromosome:RGSC3.4:8:1:129041809:1 72068353 ID6534 U -
GACACTAACATCCCTGCTGCCAATAC
>8 dna:chromosome chromosome:RGSC3.4:8:1:129041809:1 72068373 ID29059 U -
TCCTTGCCTGCTCAGTGGCTGACACT
>8 dna:chromosome chromosome:RGSC3.4:8:1:129041809:1 72068429 ID55478 U -
TGTTTGTTTTATTATACAGGTCCTCTGGC
>8 dna:chromosome chromosome:RGSC3.4:8:1:129041809:1 72068434 ID20477 U -
TAGTGTTTGTTTTATTATACAGGTCCT
>8 dna:chromosome chromosome:RGSC3.4:8:1:129041809:1 72068435 ID20476 U -
TAGTGTTTGTTTTATTATACAGGTCC
>8 dna:chromosome chromosome:RGSC3.4:8:1:129041809:1 72068464 ID36733 U -
TGAGAGTAAAGCATTCCAAGGGTCTGCAGC
>8 dna:chromosome chromosome:RGSC3.4:8:1:129041809:1 72068491 ID13273 U -
TAATTAACTACACGGCCCCTGA
>8 dna:chromosome chromosome:RGSC3.4:8:1:129041809:1 72068493 ID18590 U -
TAGCTCATTAATTAACTACACGGCCCCT
>8 dna:chromosome chromosome:RGSC3.4:8:1:129041809:1 72068494 ID18589 U -
TAGCTCATTAATTAACTACACGGCCCC
>8 dna:chromosome chromosome:RGSC3.4:8:1:129041809:1 72068495 ID18588 U -
TAGCTCATTAATTAACTACACGGCCC
>8 dna:chromosome chromosome:RGSC3.4:8:1:129041809:1 72068513 ID58417 U -
TTCCTCATGGGCAAGCTTGGAATAGCTCAT
>8 dna:chromosome chromosome:RGSC3.4:8:1:129041809:1 72068529 ID2466 U -
ATCTTCTGTTTGTTTCCTCATGGGCAA
>8 dna:chromosome chromosome:RGSC3.4:8:1:129041809:1 72068530 ID39153 U -
TGATCTTCTGTTTGTTTCCTCATGGGCA
>8 dna:chromosome chromosome:RGSC3.4:8:1:129041809:1 72068531 ID5783 U -
CTGTTTGTTTCCTCATGGGC
>8 dna:chromosome chromosome:RGSC3.4:8:1:129041809:1 72068531 ID39152 U -
TGATCTTCTGTTTGTTTCCTCATGGGC
>8 dna:chromosome chromosome:RGSC3.4:8:1:129041809:1 72068541 ID10230 U -
TAAACATTTTGATCTTCTGTTTGTTT
>8 dna:chromosome chromosome:RGSC3.4:8:1:129041809:1 72068558 ID45755 U -
TGGAAGAGCGAAATGGTCTCCTAAACATTT
>8 dna:chromosome chromosome:RGSC3.4:8:1:129041809:1 72068559 ID45754 U -
TGGAAGAGCGAAATGGTCTCCTAAACATT
>8 dna:chromosome chromosome:RGSC3.4:8:1:129041809:1 72068570 ID42175 U -
TGCCACTTTGCTGGAAGAGCGAAATGGTC
>8 dna:chromosome chromosome:RGSC3.4:8:1:129041809:1 72068570 ID62132 U -
TTTGCCACTTTGCTGGAAGAGCGAAATGGTC
>8 dna:chromosome chromosome:RGSC3.4:8:1:129041809:1 72068571 ID42174 U -
TGCCACTTTGCTGGAAGAGCGAAATGGT
>8 dna:chromosome chromosome:RGSC3.4:8:1:129041809:1 72068574 ID60105 U -
TTGCCACTTTGCTGGAAGAGCGAAAT
>8 dna:chromosome chromosome:RGSC3.4:8:1:129041809:1 72068577 ID24560 U -
TCAGGTTTTGCCACTTTGCTGGAAGAGCGA
>8 dna:chromosome chromosome:RGSC3.4:8:1:129041809:1 72068581 ID28927 U -
TCCTTCAGGTTTTGCCACTTTGCTGGAAGA
>8 dna:chromosome chromosome:RGSC3.4:8:1:129041809:1 72068581 ID58530 U -
TTCCTTCAGGTTTTGCCACTTTGCTGGAAGA
>8 dna:chromosome chromosome:RGSC3.4:8:1:129041809:1 72068582 ID61790 U -
TTTCCTTCAGGTTTTGCCACTTTGCTGGAAG
>8 dna:chromosome chromosome:RGSC3.4:8:1:129041809:1 72068583 ID28926 U -
TCCTTCAGGTTTTGCCACTTTGCTGGAA
>8 dna:chromosome chromosome:RGSC3.4:8:1:129041809:1 72068583 ID62490 U -
TTTTCCTTCAGGTTTTGCCACTTTGCTGGAA
>8 dna:chromosome chromosome:RGSC3.4:8:1:129041809:1 72068584 ID28925 U -
TCCTTCAGGTTTTGCCACTTTGCTGGA
>8 dna:chromosome chromosome:RGSC3.4:8:1:129041809:1 72068589 ID30611 U -
TCTCTTTTCCTTCAGGTTTTGCCACTTTG
>8 dna:chromosome chromosome:RGSC3.4:8:1:129041809:1 72068593 ID8827 U -
GGTCTCTTTTCCTTCAGGTTTTGCCAC
>8 dna:chromosome chromosome:RGSC3.4:8:1:129041809:1 72068596 ID6462 U -
GACAAAGGTCTCTTTTCCTTCAGGTTTTGC
>8 dna:chromosome chromosome:RGSC3.4:8:1:129041809:1 72068600 ID18901 U -
TAGGACAAAGGTCTCTTTTCCTTCAGGTT
>8 dna:chromosome chromosome:RGSC3.4:8:1:129041809:1 72068623 ID60923 U -
TTGGTTGGTAAAGTGCCTGGCTTAGGAC
>8 dna:chromosome chromosome:RGSC3.4:8:1:129041809:1 72068629 ID47072 U -
TGGATTGGTTGGTAAAGTGCCTGGCT
>8 dna:chromosome chromosome:RGSC3.4:8:1:129041809:1 72068661 ID16001 U -
TACTCTGGTCACAACAGGTCAGAGAGGGAGC
>8 dna:chromosome chromosome:RGSC3.4:8:1:129041809:1 72068730 ID9827 U -
TAAAACATTTTCCTAAGGCTCAAAGAGGTC
>8 dna:chromosome chromosome:RGSC3.4:8:1:129041809:1 72068732 ID3050 U -
ATTTTCCTAAGGCTCAAAGAGG
>8 dna:chromosome chromosome:RGSC3.4:8:1:129041809:1 72068732 ID56246 U -
TTAAAACATTTTCCTAAGGCTCAAAGAGG
>8 dna:chromosome chromosome:RGSC3.4:8:1:129041809:1 72068734 ID3049 U -
ATTTTCCTAAGGCTCAAAGA
>8 dna:chromosome chromosome:RGSC3.4:8:1:129041809:1 72068768 ID55525 U -
TGTTTTGTTTCATACTCTTCTTCTTGATT
>8 dna:chromosome chromosome:RGSC3.4:8:1:129041809:1 72068777 ID49457 U -
TGGGCTGCCTTGTTTTGTTTCATACTCTTC
>8 dna:chromosome chromosome:RGSC3.4:8:1:129041809:1 72068780 ID60707 U -
TTGGGCTGCCTTGTTTTGTTTCATACTC
>8 dna:chromosome chromosome:RGSC3.4:8:1:129041809:1 72068795 ID1287 U -
AGAAAGGGACAAGCTTGGGCTGCCTTG
>8 dna:chromosome chromosome:RGSC3.4:8:1:129041809:1 72068806 ID37617 U -
TGAGGAGCCCAGAAGAAAGGGACAAGCTT
>8 dna:chromosome chromosome:RGSC3.4:8:1:129041809:1 72068826 ID21632 U -
TATGAATCCCTCTCTCTGAGGAGCC
>8 dna:chromosome chromosome:RGSC3.4:8:1:129041809:1 72068837 ID8096 U -
GGAAAACATGTCCTTGTATGAATCCCTCTC
>8 dna:chromosome chromosome:RGSC3.4:8:1:129041809:1 72068838 ID45280 U -
TGGAAAACATGTCCTTGTATGAATCCCTCT
>8 dna:chromosome chromosome:RGSC3.4:8:1:129041809:1 72068839 ID45279 U -
TGGAAAACATGTCCTTGTATGAATCCCTC
>8 dna:chromosome chromosome:RGSC3.4:8:1:129041809:1 72068841 ID45278 U -
TGGAAAACATGTCCTTGTATGAATCCC
>8 dna:chromosome chromosome:RGSC3.4:8:1:129041809:1 72068842 ID45277 U -
TGGAAAACATGTCCTTGTATGAATCC
>8 dna:chromosome chromosome:RGSC3.4:8:1:129041809:1 72068856 ID1727 U -
AGCTTACTCAGCCTGTTGTGGAAAACATGT
>8 dna:chromosome chromosome:RGSC3.4:8:1:129041809:1 72068866 ID33636 U -
TGAAGAGGAGAGCTTACTCAGCCTGTTGTG
>8 dna:chromosome chromosome:RGSC3.4:8:1:129041809:1 72068928 ID22087 U -
TATGTGCACTTATGAGTGTGGATCTAAGC
>8 dna:chromosome chromosome:RGSC3.4:8:1:129041809:1 72068928 ID57219 U -
TTATGTGCACTTATGAGTGTGGATCTAAGC
>8 dna:chromosome chromosome:RGSC3.4:8:1:129041809:1 72068932 ID13323 U -
TAATTATGTGCACTTATGAGTGTGGATCT
>8 dna:chromosome chromosome:RGSC3.4:8:1:129041809:1 72068933 ID13322 U -
TAATTATGTGCACTTATGAGTGTGGATC
>8 dna:chromosome chromosome:RGSC3.4:8:1:129041809:1 72068940 ID11568 U -
TAACTCCATAATTATGTGCACTTATGAGT
>8 dna:chromosome chromosome:RGSC3.4:8:1:129041809:1 72068947 ID39996 U -
TGATTGGGAATAACTCCATAATTATGTGCACT
>8 dna:chromosome chromosome:RGSC3.4:8:1:129041809:1 72068947 ID48524 U -
TGGGAATAACTCCATAATTATGTGCACT
>8 dna:chromosome chromosome:RGSC3.4:8:1:129041809:1 72068948 ID39995 U -
TGATTGGGAATAACTCCATAATTATGTGCAC
>8 dna:chromosome chromosome:RGSC3.4:8:1:129041809:1 72068950 ID59956 U -
TTGATTGGGAATAACTCCATAATTATGTGC
>8 dna:chromosome chromosome:RGSC3.4:8:1:129041809:1 72068952 ID55155 U -
TGTTGATTGGGAATAACTCCATAATTATGT
>8 dna:chromosome chromosome:RGSC3.4:8:1:129041809:1 72068960 ID53660 U -
TGTGATACTGTTGATTGGGAATAACTCCAT
>8 dna:chromosome chromosome:RGSC3.4:8:1:129041809:1 72068970 ID20335 U -
TAGTGATTGTGTGATACTGTTGATTGGGA
>8 dna:chromosome chromosome:RGSC3.4:8:1:129041809:1 72068971 ID20334 U -
TAGTGATTGTGTGATACTGTTGATTGGG
>8 dna:chromosome chromosome:RGSC3.4:8:1:129041809:1 72068972 ID20333 U -
TAGTGATTGTGTGATACTGTTGATTGG
>8 dna:chromosome chromosome:RGSC3.4:8:1:129041809:1 72068972 ID58838 U -
TTCTAGTGATTGTGTGATACTGTTGATTGG
>8 dna:chromosome chromosome:RGSC3.4:8:1:129041809:1 72068973 ID58837 U -
TTCTAGTGATTGTGTGATACTGTTGATTG
>8 dna:chromosome chromosome:RGSC3.4:8:1:129041809:1 72068979 ID1899 U -
AGGGACATTCTAGTGATTGTGTGATACTGT
>8 dna:chromosome chromosome:RGSC3.4:8:1:129041809:1 72068983 ID19496 U -
TAGGGACATTCTAGTGATTGTGTGATA
>8 dna:chromosome chromosome:RGSC3.4:8:1:129041809:1 72068989 ID41831 U -
TGCCAAAGTAGGGACATTCTAGTGATTGT
>8 dna:chromosome chromosome:RGSC3.4:8:1:129041809:1 72068999 ID62522 U -
TTTTCTTGGTGCCAAAGTAGGGACATTC
>8 dna:chromosome chromosome:RGSC3.4:8:1:129041809:1 72069004 ID62657 U -
TTTTTCTTGGTGCCAAAGTAGGGA
>8 dna:chromosome chromosome:RGSC3.4:8:1:129041809:1 72069005 ID62656 U -
TTTTTCTTGGTGCCAAAGTAGGG
>8 dna:chromosome chromosome:RGSC3.4:8:1:129041809:1 72069007 ID718 U -
AATTTTTCTTGGTGCCAAAGTAG
>8 dna:chromosome chromosome:RGSC3.4:8:1:129041809:1 72069009 ID61619 U -
TTTCAAAATTTTTCTTGGTGCCAAAGT
>8 dna:chromosome chromosome:RGSC3.4:8:1:129041809:1 72069009 ID62655 U -
TTTTTCTTGGTGCCAAAGT
>8 dna:chromosome chromosome:RGSC3.4:8:1:129041809:1 72069010 ID5418 U -
CTCTCTTTCAAAATTTTTCTTGGTGCCAAAG
>8 dna:chromosome chromosome:RGSC3.4:8:1:129041809:1 72069012 ID5986 U -
CTTTCAAAATTTTTCTTGGTGCCAA
>8 dna:chromosome chromosome:RGSC3.4:8:1:129041809:1 72069057 ID50679 U -
TGGTCCTTTGGAATCCAGTAATAAGGTTCCTT
>8 dna:chromosome chromosome:RGSC3.4:8:1:129041809:1 72069076 ID32268 U -
TGAAAACTACCTCTCCTTGGTCCTTTGGAA
>8 dna:chromosome chromosome:RGSC3.4:8:1:129041809:1 72069083 ID1238 U -
ACTTTGAAAACTACCTCTCCTTGGTCC
>8 dna:chromosome chromosome:RGSC3.4:8:1:129041809:1 72069083 ID11134 U -
TAACACTTTGAAAACTACCTCTCCTTGGTCC
>8 dna:chromosome chromosome:RGSC3.4:8:1:129041809:1 72069083 ID59420 U -
TTGAAAACTACCTCTCCTTGGTCC
>8 dna:chromosome chromosome:RGSC3.4:8:1:129041809:1 72069084 ID6010 U -
CTTTGAAAACTACCTCTCCTTGGTC
>8 dna:chromosome chromosome:RGSC3.4:8:1:129041809:1 72069087 ID1237 U -
ACTTTGAAAACTACCTCTCCTTG
>8 dna:chromosome chromosome:RGSC3.4:8:1:129041809:1 72069157 ID13618 U -
TACAAATAACTAAAGTAATTTGCTCTCTCAA
>8 dna:chromosome chromosome:RGSC3.4:8:1:129041809:1 72069193 ID26411 U -
TCCATGGACCTTCTGTGTGGCCACACTGT
>8 dna:chromosome chromosome:RGSC3.4:8:1:129041809:1 72069206 ID5431 U -
CTCTGCTTTATCCATGGACCTTCTGT
>8 dna:chromosome chromosome:RGSC3.4:8:1:129041809:1 72069209 ID6181 U -
GAAATCTCTCTGCTTTATCCATGGACCTTC
>8 dna:chromosome chromosome:RGSC3.4:8:1:129041809:1 72069210 ID6180 U -
GAAATCTCTCTGCTTTATCCATGGACCTT
>8 dna:chromosome chromosome:RGSC3.4:8:1:129041809:1 72069211 ID5430 U -
CTCTGCTTTATCCATGGACCT
>8 dna:chromosome chromosome:RGSC3.4:8:1:129041809:1 72069212 ID6179 U -
GAAATCTCTCTGCTTTATCCATGGACC
>8 dna:chromosome chromosome:RGSC3.4:8:1:129041809:1 72069255 ID50092 U -
TGGGTTTGGTTACAAACATTCAGGAAAAAGT
>8 dna:chromosome chromosome:RGSC3.4:8:1:129041809:1 72069266 ID35453 U -
TGACCTGCTTGGGTTTGGTTACAAACATT
>8 dna:chromosome chromosome:RGSC3.4:8:1:129041809:1 72069278 ID22535 U -
TATTGGTAGTGTGACCTGCTTGGGTTTG
>8 dna:chromosome chromosome:RGSC3.4:8:1:129041809:1 72069448 ID36263 U -
TGAGAAGAAAACACTCTCAGCTCTCCTC
>8 dna:chromosome chromosome:RGSC3.4:8:1:129041809:1 72069449 ID36262 U -
TGAGAAGAAAACACTCTCAGCTCTCCT
>8 dna:chromosome chromosome:RGSC3.4:8:1:129041809:1 72069450 ID36261 U -
TGAGAAGAAAACACTCTCAGCTCTCC
>8 dna:chromosome chromosome:RGSC3.4:8:1:129041809:1 72069494 ID4792 U -
CCTGGTTCATGTCTTCACTGCAGTGCTTGG
>8 dna:chromosome chromosome:RGSC3.4:8:1:129041809:1 72069497 ID51448 U -
TGGTTCATGTCTTCACTGCAGTGCT
>8 dna:chromosome chromosome:RGSC3.4:8:1:129041809:1 72069503 ID28879 U -
TCCTTAGCCCTGGTTCATGTCTTCACTGC
>8 dna:chromosome chromosome:RGSC3.4:8:1:129041809:1 72069527 ID451 U -
AAGGAAGCTTGCTGGATTGTCTGGTTCCTT
>8 dna:chromosome chromosome:RGSC3.4:8:1:129041809:1 72069536 ID20270 U -
TAGTGAAATAAGGAAGCTTGCTGGATTGTC
>8 dna:chromosome chromosome:RGSC3.4:8:1:129041809:1 72069665 ID49605 U -
TGGGGCATCTCTTTGCTTTGGTATC
>8 dna:chromosome chromosome:RGSC3.4:8:1:129041809:1 72069687 ID21396 U -
TATCCCTGACTATGGGTGCATCTCTGG
>8 dna:chromosome chromosome:RGSC3.4:8:1:129041809:1 72069717 ID49593 U -
TGGGGCAAATGAAAATGAGTGCACTTC
>8 dna:chromosome chromosome:RGSC3.4:8:1:129041809:1 72069745 ID21078 U -
TATATAGGAGCCTGAGAGTGATGATC
>8 dna:chromosome chromosome:RGSC3.4:8:1:129041809:1 72069747 ID33879 U -
TGAAGTATATAGGAGCCTGAGAGTGATGA
>8 dna:chromosome chromosome:RGSC3.4:8:1:129041809:1 72069840 ID56334 U -
TTAAAGGGAAACACACCTGTTCCCGGAGC
>8 dna:chromosome chromosome:RGSC3.4:8:1:129041809:1 72069893 ID21182 U -
TATCAAAACTGGCTTTCACCCCTTCCC
>8 dna:chromosome chromosome:RGSC3.4:8:1:129041809:1 72069893 ID22895 U -
TCAAAACTGGCTTTCACCCCTTCCC
>8 dna:chromosome chromosome:RGSC3.4:8:1:129041809:1 72069966 ID62075 U -
TTTGATGCTATCTCATTCTTCAC
>8 dna:chromosome chromosome:RGSC3.4:8:1:129041809:1 72069968 ID4260 U -
CATTTTTGATGCTATCTCATTCTTC
>8 dna:chromosome chromosome:RGSC3.4:8:1:129041809:1 72069968 ID58275 U -
TTCCCATTTTTGATGCTATCTCATTCTTC
>8 dna:chromosome chromosome:RGSC3.4:8:1:129041809:1 72070029 ID27935 U -
TCCTAGAAGTTGGCCCTCTATTGCTGGGA
>8 dna:chromosome chromosome:RGSC3.4:8:1:129041809:1 72070063 ID1866 U -
AGGCGACCAGAGTTTTGTTGGA
>8 dna:chromosome chromosome:RGSC3.4:8:1:129041809:1 72070085 ID26352 U -
TCCATCCAATTCGGCCACGTTCTTTGAAA
>8 dna:chromosome chromosome:RGSC3.4:8:1:129041809:1 72070175 ID13167 U -
TAATGGCCTTGACCTATGGTTTCCCCTCGA
>8 dna:chromosome chromosome:RGSC3.4:8:1:129041809:1 72070184 ID19232 U -
TAGGATGTGCTAATGGCCTTGACCTATGGTT
>8 dna:chromosome chromosome:RGSC3.4:8:1:129041809:1 72070185 ID19231 U -
TAGGATGTGCTAATGGCCTTGACCTATGGT
>8 dna:chromosome chromosome:RGSC3.4:8:1:129041809:1 72070188 ID19230 U -
TAGGATGTGCTAATGGCCTTGACCTAT
>8 dna:chromosome chromosome:RGSC3.4:8:1:129041809:1 72070189 ID24777 U -
TCATAGGATGTGCTAATGGCCTTGACCTA
>8 dna:chromosome chromosome:RGSC3.4:8:1:129041809:1 72070198 ID36928 U -
TGAGATGCTCTCATAGGATGTGCTAATGGC
>8 dna:chromosome chromosome:RGSC3.4:8:1:129041809:1 72070199 ID36927 U -
TGAGATGCTCTCATAGGATGTGCTAATGG
>8 dna:chromosome chromosome:RGSC3.4:8:1:129041809:1 72070201 ID30801 U -
TCTGAGATGCTCTCATAGGATGTGCTAAT
>8 dna:chromosome chromosome:RGSC3.4:8:1:129041809:1 72070203 ID30503 U -
TCTCTGAGATGCTCTCATAGGATGTGCTA
>8 dna:chromosome chromosome:RGSC3.4:8:1:129041809:1 72070221 ID52476 U -
TGTCACCACCAAAGGTCTCTGAGATG
>8 dna:chromosome chromosome:RGSC3.4:8:1:129041809:1 72070240 ID55407 U -
TGTTTCTTTAGACTGACCTGTGTCACC
>8 dna:chromosome chromosome:RGSC3.4:8:1:129041809:1 72070246 ID4298 U -
CCAAGTTGTTTCTTTAGACTGACCTGT
>8 dna:chromosome chromosome:RGSC3.4:8:1:129041809:1 72070481 ID49371 U -
TGGGCCTTCTGCACCTTTACAGGGTCTTGC
>8 dna:chromosome chromosome:RGSC3.4:8:1:129041809:1 72070485 ID12870 U -
TAATATGGGCCTTCTGCACCTTTACAGGGTC
>8 dna:chromosome chromosome:RGSC3.4:8:1:129041809:1 72070494 ID34063 U -
TGAATCACTAATATGGGCCTTCTGCACCTT
>8 dna:chromosome chromosome:RGSC3.4:8:1:129041809:1 72070497 ID3520 U -
CACTAATATGGGCCTTCTGCAC
>8 dna:chromosome chromosome:RGSC3.4:8:1:129041809:1 72070497 ID34062 U -
TGAATCACTAATATGGGCCTTCTGCAC
>8 dna:chromosome chromosome:RGSC3.4:8:1:129041809:1 72070527 ID8102 U -
GGAAAAGATAGGTGATACCACTTTGACAGC
>8 dna:chromosome chromosome:RGSC3.4:8:1:129041809:1 72070528 ID8101 U -
GGAAAAGATAGGTGATACCACTTTGACAG
>8 dna:chromosome chromosome:RGSC3.4:8:1:129041809:1 72070530 ID8100 U -
GGAAAAGATAGGTGATACCACTTTGAC
>8 dna:chromosome chromosome:RGSC3.4:8:1:129041809:1 72070588 ID11820 U -
TAAGAAGTTCAGATTCTCGGGGGAC
>8 dna:chromosome chromosome:RGSC3.4:8:1:129041809:1 72070591 ID11819 U -
TAAGAAGTTCAGATTCTCGGGG
>8 dna:chromosome chromosome:RGSC3.4:8:1:129041809:1 72070663 ID59479 U -
TTGAAAGGTATGGCCCTGCCACAGAGCCAGC
>8 dna:chromosome chromosome:RGSC3.4:8:1:129041809:1 72070678 ID41057 U -
TGCAGAAAAGACCTTTGAAAGGTATGGCCC
>8 dna:chromosome chromosome:RGSC3.4:8:1:129041809:1 72070679 ID41056 U -
TGCAGAAAAGACCTTTGAAAGGTATGGCC
>8 dna:chromosome chromosome:RGSC3.4:8:1:129041809:1 72070740 ID48100 U -
TGGCTGCTTTCATAGGGAGCTCAATAGCTCA
>8 dna:chromosome chromosome:RGSC3.4:8:1:129041809:1 72070766 ID2318 U -
ATATTGATGCAGCATGGCT
>8 dna:chromosome chromosome:RGSC3.4:8:1:129041809:1 72070769 ID9871 U -
TAAAAGAAAAATATTGATGCAGCATG
>8 dna:chromosome chromosome:RGSC3.4:8:1:129041809:1 72070771 ID25161 U -
TCATTTAAAAGAAAAATATTGATGCAGCA
>8 dna:chromosome chromosome:RGSC3.4:8:1:129041809:1 72070782 ID24356 U -
TCAGATTAGACTTCATTTAAAAGAAAAATA
>8 dna:chromosome chromosome:RGSC3.4:8:1:129041809:1 72070824 ID17032 U -
TAGAAGTTAGCTGAGCGTACTGAGAGCCA
>8 dna:chromosome chromosome:RGSC3.4:8:1:129041809:1 72070834 ID40782 U -
TGCAATTTTAGAAGTTAGCTGAGCGTA
>8 dna:chromosome chromosome:RGSC3.4:8:1:129041809:1 72070837 ID20343 U -
TAGTGCAATTTTAGAAGTTAGCTGAGC
>8 dna:chromosome chromosome:RGSC3.4:8:1:129041809:1 72070837 ID31580 U -
TCTTAGTGCAATTTTAGAAGTTAGCTGAGC
>8 dna:chromosome chromosome:RGSC3.4:8:1:129041809:1 72070898 ID34862 U -
TGACAGAAGTCCAAGACATCAGAGGG
>8 dna:chromosome chromosome:RGSC3.4:8:1:129041809:1 72070909 ID18523 U -
TAGCTACAGGAAGGATGACAGAAGTCCAAG
>8 dna:chromosome chromosome:RGSC3.4:8:1:129041809:1 72070918 ID40896 U -
TGCACATTAGCTACAGGAAGGATGACAG
>8 dna:chromosome chromosome:RGSC3.4:8:1:129041809:1 72070920 ID4730 U -
CCTCTGCACATTAGCTACAGGAAGGATGAC
>8 dna:chromosome chromosome:RGSC3.4:8:1:129041809:1 72070920 ID28409 U -
TCCTCTGCACATTAGCTACAGGAAGGATGAC
>8 dna:chromosome chromosome:RGSC3.4:8:1:129041809:1 72070920 ID31007 U -
TCTGCACATTAGCTACAGGAAGGATGAC
>8 dna:chromosome chromosome:RGSC3.4:8:1:129041809:1 72070921 ID28407 U -
TCCTCTGCACATTAGCTACAGGAAGGATGA
>8 dna:chromosome chromosome:RGSC3.4:8:1:129041809:1 72070941 ID16598 U -
TAGAAAATGTTCTTAAACCAATCCTCTGCAC
>8 dna:chromosome chromosome:RGSC3.4:8:1:129041809:1 72070942 ID16597 U -
TAGAAAATGTTCTTAAACCAATCCTCTGCA
>8 dna:chromosome chromosome:RGSC3.4:8:1:129041809:1 72071000 ID13766 U -
TACAAGAGTTTGTCTATGCTTGAGTGACAC
>8 dna:chromosome chromosome:RGSC3.4:8:1:129041809:1 72071002 ID3227 U -
CAAGAGTTTGTCTATGCTTGAGTGAC
>8 dna:chromosome chromosome:RGSC3.4:8:1:129041809:1 72071002 ID13765 U -
TACAAGAGTTTGTCTATGCTTGAGTGAC
>8 dna:chromosome chromosome:RGSC3.4:8:1:129041809:1 72071002 ID56602 U -
TTACAAGAGTTTGTCTATGCTTGAGTGAC
>8 dna:chromosome chromosome:RGSC3.4:8:1:129041809:1 72071003 ID56601 U -
TTACAAGAGTTTGTCTATGCTTGAGTGA
>8 dna:chromosome chromosome:RGSC3.4:8:1:129041809:1 72071004 ID13764 U -
TACAAGAGTTTGTCTATGCTTGAGTG
>8 dna:chromosome chromosome:RGSC3.4:8:1:129041809:1 72071004 ID56600 U -
TTACAAGAGTTTGTCTATGCTTGAGTG
>8 dna:chromosome chromosome:RGSC3.4:8:1:129041809:1 72071009 ID17166 U -
TAGAATTCTTACAAGAGTTTGTCTATGCTT
>8 dna:chromosome chromosome:RGSC3.4:8:1:129041809:1 72071011 ID6442 U -
GAATTCTTACAAGAGTTTGTCTATGC
>8 dna:chromosome chromosome:RGSC3.4:8:1:129041809:1 72071064 ID59584 U -
TTGAAGCAAGAAGATAAAGGATTATCTGT
>8 dna:chromosome chromosome:RGSC3.4:8:1:129041809:1 72071113 ID52603 U -
TGTCATAGAAAAAAGAGCTAAGCAAGGAAAG
>8 dna:chromosome chromosome:RGSC3.4:8:1:129041809:1 72071126 ID44976 U -
TGCTTGCCTGCATTGTCATAGAAAAAAGAGC
>8 dna:chromosome chromosome:RGSC3.4:8:1:129041809:1 72071168 ID22103 U -
TATGTGTAAAGAGGAAACGACCCAACAAT
>8 dna:chromosome chromosome:RGSC3.4:8:1:129041809:1 72071170 ID12881 U -
TAATATGTGTAAAGAGGAAACGACCCAACA
>8 dna:chromosome chromosome:RGSC3.4:8:1:129041809:1 72071249 ID30472 U -
TCTCTCCACAGTAGTTCAGTAAATTGCCT
>8 dna:chromosome chromosome:RGSC3.4:8:1:129041809:1 72071319 ID61764 U -
TTTCCCAGAACAGCTAGAGTGG
>8 dna:chromosome chromosome:RGSC3.4:8:1:129041809:1 72071395 ID45758 U -
TGGAAGAGGCAAATGTTGTTACGGTTCT
>8 dna:chromosome chromosome:RGSC3.4:8:1:129041809:1 72071419 ID27687 U -
TCCTAAATAAAGGTCAGGCAAACAATGGA
>8 dna:chromosome chromosome:RGSC3.4:8:1:129041809:1 72071439 ID62040 U -
TTTGAGTCATTCTAGATTTTCCTAAATA
>8 dna:chromosome chromosome:RGSC3.4:8:1:129041809:1 72071603 ID17336 U -
TAGACTATGTAAAGCAGGGAACAGAG
>8 dna:chromosome chromosome:RGSC3.4:8:1:129041809:1 72071619 ID47404 U -
TGGCAGAGATTAGGTCACTTTAGACTATGT
>8 dna:chromosome chromosome:RGSC3.4:8:1:129041809:1 72071631 ID34588 U -
TGACAACTCTGGCAGAGATTAGGTCAC
>8 dna:chromosome chromosome:RGSC3.4:8:1:129041809:1 72071654 ID35169 U -
TGACATGGTGCCAACTGCAATGTCTGAC
>8 dna:chromosome chromosome:RGSC3.4:8:1:129041809:1 72071673 ID58163 U -
TTCCAGGGGCTCTAAGTCCAGTGACATGGT
>8 dna:chromosome chromosome:RGSC3.4:8:1:129041809:1 72071708 ID7337 U -
GATGTGTACTTTAAATGAGGCTCAACTT
>8 dna:chromosome chromosome:RGSC3.4:8:1:129041809:1 72071709 ID7336 U -
GATGTGTACTTTAAATGAGGCTCAACT
>8 dna:chromosome chromosome:RGSC3.4:8:1:129041809:1 72071713 ID20328 U -
TAGTGATGTGTACTTTAAATGAGGCTC
>8 dna:chromosome chromosome:RGSC3.4:8:1:129041809:1 72071797 ID9385 M -
GTGGTGGTGGTGGTGGTGGTGGTGGT
>8 dna:chromosome chromosome:RGSC3.4:8:1:129041809:1 72071797 ID9388 M -
GTGGTGGTGGTGGTGGTGGTGGTGGTGGT
>8 dna:chromosome chromosome:RGSC3.4:8:1:129041809:1 72071800 ID9385 M -
GTGGTGGTGGTGGTGGTGGTGGTGGT
>8 dna:chromosome chromosome:RGSC3.4:8:1:129041809:1 72071800 ID9388 M -
GTGGTGGTGGTGGTGGTGGTGGTGGTGGT
>8 dna:chromosome chromosome:RGSC3.4:8:1:129041809:1 72071803 ID9385 M -
GTGGTGGTGGTGGTGGTGGTGGTGGT
>8 dna:chromosome chromosome:RGSC3.4:8:1:129041809:1 72071831 ID18830 U -
TAGGAAGGGTACCTCAAAATGATGATGG
>8 dna:chromosome chromosome:RGSC3.4:8:1:129041809:1 72071861 ID60925 U -
TTGGTTGGTGTGAGAATTAGGCTCT
>8 dna:chromosome chromosome:RGSC3.4:8:1:129041809:1 72071875 ID30739 U -
TCTGACATATGGATGGCTTTTGGTTGGTGT
>8 dna:chromosome chromosome:RGSC3.4:8:1:129041809:1 72071878 ID35091 U -
TGACATATGGATGGCTTTTGGTTGG
>8 dna:chromosome chromosome:RGSC3.4:8:1:129041809:1 72071898 ID61811 U -
TTTCTATTGGAGAAAGGTTAACGTCTGACA
>8 dna:chromosome chromosome:RGSC3.4:8:1:129041809:1 72071960 ID55370 U -
TGTTTATTCTTCTAAACTATTTCCCAAGGA
>8 dna:chromosome chromosome:RGSC3.4:8:1:129041809:1 72071987 ID18645 U -
TAGCTGATGATTGCTCTTTTTTGGTTGT
>8 dna:chromosome chromosome:RGSC3.4:8:1:129041809:1 72072034 ID60687 U -
TTGGGAGATAATCCTAGAGTGTTCACTGA
>8 dna:chromosome chromosome:RGSC3.4:8:1:129041809:1 72072043 ID51442 U -
TGGTTATTCTTTGGGAGATAATCCTAGAGT
>8 dna:chromosome chromosome:RGSC3.4:8:1:129041809:1 72072055 ID32495 U -
TGAAACAACCTCTGGTTATTCTTTGGGAGA
>8 dna:chromosome chromosome:RGSC3.4:8:1:129041809:1 72072059 ID32494 U -
TGAAACAACCTCTGGTTATTCTTTGG
>8 dna:chromosome chromosome:RGSC3.4:8:1:129041809:1 72072081 ID25051 U -
TCATGTTTAGCTCTTCCTCTCTTGAA
>8 dna:chromosome chromosome:RGSC3.4:8:1:129041809:1 72072086 ID57932 U -
TTCATGTTTAGCTCTTCCTCTC
>8 dna:chromosome chromosome:RGSC3.4:8:1:129041809:1 72072114 ID36874 U -
TGAGATCTCCATCACCTTGAGCCC
>8 dna:chromosome chromosome:RGSC3.4:8:1:129041809:1 72072142 ID61099 U -
TTGTCTCTACCGGCTCCACTATGATCT
>8 dna:chromosome chromosome:RGSC3.4:8:1:129041809:1 72072176 ID46674 U -
TGGAGTAGGGTCTGCTATAGACTTCTCTGG
>8 dna:chromosome chromosome:RGSC3.4:8:1:129041809:1 72072176 ID60458 U -
TTGGAGTAGGGTCTGCTATAGACTTCTCTGG
>8 dna:chromosome chromosome:RGSC3.4:8:1:129041809:1 72072205 ID39559 U -
TGATGGTATGTCTAGCCGCCTGGCCTT
>8 dna:chromosome chromosome:RGSC3.4:8:1:129041809:1 72072207 ID60920 U -
TTGGTTGATGGTATGTCTAGCCGCCTGGCC
>8 dna:chromosome chromosome:RGSC3.4:8:1:129041809:1 72072208 ID39558 U -
TGATGGTATGTCTAGCCGCCTGGC
>8 dna:chromosome chromosome:RGSC3.4:8:1:129041809:1 72072208 ID62210 U -
TTTGGTTGATGGTATGTCTAGCCGCCTGGC
>8 dna:chromosome chromosome:RGSC3.4:8:1:129041809:1 72072210 ID51530 U -
TGGTTGATGGTATGTCTAGCCGCCTG
>8 dna:chromosome chromosome:RGSC3.4:8:1:129041809:1 72072211 ID32089 U -
TCTTTGGTTGATGGTATGTCTAGCCGCCT
>8 dna:chromosome chromosome:RGSC3.4:8:1:129041809:1 72072211 ID51529 U -
TGGTTGATGGTATGTCTAGCCGCCT
>8 dna:chromosome chromosome:RGSC3.4:8:1:129041809:1 72072211 ID59371 U -
TTCTTTGGTTGATGGTATGTCTAGCCGCCT
>8 dna:chromosome chromosome:RGSC3.4:8:1:129041809:1 72072211 ID62209 U -
TTTGGTTGATGGTATGTCTAGCCGCCT
>8 dna:chromosome chromosome:RGSC3.4:8:1:129041809:1 72072212 ID8892 U -
GGTTGATGGTATGTCTAGCCGCC
>8 dna:chromosome chromosome:RGSC3.4:8:1:129041809:1 72072212 ID59370 U -
TTCTTTGGTTGATGGTATGTCTAGCCGCC
>8 dna:chromosome chromosome:RGSC3.4:8:1:129041809:1 72072212 ID62208 U -
TTTGGTTGATGGTATGTCTAGCCGCC
>8 dna:chromosome chromosome:RGSC3.4:8:1:129041809:1 72072215 ID59369 U -
TTCTTTGGTTGATGGTATGTCTAGCC
>8 dna:chromosome chromosome:RGSC3.4:8:1:129041809:1 72072217 ID40506 U -
TGCAACTTCTTTGGTTGATGGTATGTCTAG
>8 dna:chromosome chromosome:RGSC3.4:8:1:129041809:1 72072218 ID40505 U -
TGCAACTTCTTTGGTTGATGGTATGTCTA
>8 dna:chromosome chromosome:RGSC3.4:8:1:129041809:1 72072220 ID40504 U -
TGCAACTTCTTTGGTTGATGGTATGTC
>8 dna:chromosome chromosome:RGSC3.4:8:1:129041809:1 72072220 ID59368 U -
TTCTTTGGTTGATGGTATGTC
>8 dna:chromosome chromosome:RGSC3.4:8:1:129041809:1 72072221 ID40503 U -
TGCAACTTCTTTGGTTGATGGTATGT
>8 dna:chromosome chromosome:RGSC3.4:8:1:129041809:1 72072233 ID45160 U -
TGCTTTGGGACATGCAACTTCTTTGG
>8 dna:chromosome chromosome:RGSC3.4:8:1:129041809:1 72072249 ID62548 U -
TTTTGAGGTTCATCTCTTCTGCTTTGGGA
>8 dna:chromosome chromosome:RGSC3.4:8:1:129041809:1 72072451 ID4398 U -
CCATAATATCTGCTTGAAGCTTTCTTGGA
>8 dna:chromosome chromosome:RGSC3.4:8:1:129041809:1 72072591 ID41918 U -
TGCCAAGCTATATCCCTAGAGCATGGTT
>8 dna:chromosome chromosome:RGSC3.4:8:1:129041809:1 72072608 ID27311 U -
TCCCTGCCTGACTTGGGGTATGCCAAGCTAT
>8 dna:chromosome chromosome:RGSC3.4:8:1:129041809:1 72072655 ID446 U -
AAGGAAACCAGAAATACAGAT
>8 dna:chromosome chromosome:RGSC3.4:8:1:129041809:1 72072661 ID31990 U -
TCTTTATTCAGAAATAAGGAAACCAGAAAT
>8 dna:chromosome chromosome:RGSC3.4:8:1:129041809:1 72072688 ID42697 U -
TGCCCGGGTCTCCAGGGACTTAGTCAGTGTCT
>8 dna:chromosome chromosome:RGSC3.4:8:1:129041809:1 72072744 ID35199 U -
TGACATTCAGCCTGCTGCCCAAGAA
>8 dna:chromosome chromosome:RGSC3.4:8:1:129041809:1 72072749 ID27253 U -
TCCCTCGTTTTGACATTCAGCCTGCTGCCC
>8 dna:chromosome chromosome:RGSC3.4:8:1:129041809:1 72072751 ID24871 U -
TCATCCCTCGTTTTGACATTCAGCCTGCTGC
>8 dna:chromosome chromosome:RGSC3.4:8:1:129041809:1 72072817 ID41822 U -
TGCCAAAGCCCTGGAGAGGTGCCAAGCAG
>8 dna:chromosome chromosome:RGSC3.4:8:1:129041809:1 72072852 ID5534 U -
CTGAGCAAGTGCCTTCACGTTTTGCCTTGGC
>8 dna:chromosome chromosome:RGSC3.4:8:1:129041809:1 72072852 ID37122 U -
TGAGCAAGTGCCTTCACGTTTTGCCTTGGC
>8 dna:chromosome chromosome:RGSC3.4:8:1:129041809:1 72072855 ID37121 U -
TGAGCAAGTGCCTTCACGTTTTGCCTT
>8 dna:chromosome chromosome:RGSC3.4:8:1:129041809:1 72072856 ID35795 U -
TGACTGAGCAAGTGCCTTCACGTTTTGCCT
>8 dna:chromosome chromosome:RGSC3.4:8:1:129041809:1 72072947 ID59002 U -
TTCTCTTGAGCTTCTATGAAGTGTGGTTTA
>8 dna:chromosome chromosome:RGSC3.4:8:1:129041809:1 72072982 ID47557 U -
TGGCATCATGGCGCTGTAGATAGAGGG
>8 dna:chromosome chromosome:RGSC3.4:8:1:129041809:1 72072984 ID8458 U -
GGCATCATGGCGCTGTAGATAGAG
>8 dna:chromosome chromosome:RGSC3.4:8:1:129041809:1 72073074 ID43784 U -
TGCTACCACAAGGGCATGTCTGGAATGA
>8 dna:chromosome chromosome:RGSC3.4:8:1:129041809:1 72073076 ID28619 U -
TCCTGCTACCACAAGGGCATGTCTGGAAT
>8 dna:chromosome chromosome:RGSC3.4:8:1:129041809:1 72073118 ID51582 U -
TGGTTGTCACCCAAGAGAGGATTA
>8 dna:chromosome chromosome:RGSC3.4:8:1:129041809:1 72073120 ID4839 U -
CCTTCCCTGGTTGTCACCCAAGAGAGGAT
>8 dna:chromosome chromosome:RGSC3.4:8:1:129041809:1 72073174 ID47240 U -
TGGCAAGAGACTACCTAAGTAGAAAATAC
>8 dna:chromosome chromosome:RGSC3.4:8:1:129041809:1 72073182 ID28025 U -
TCCTAGTCTTGGCAAGAGACTACCTAAGTA
>8 dna:chromosome chromosome:RGSC3.4:8:1:129041809:1 72073198 ID28488 U -
TCCTGAACTAGCAGACTCCTAGTCTTGGCA
>8 dna:chromosome chromosome:RGSC3.4:8:1:129041809:1 72073199 ID28487 U -
TCCTGAACTAGCAGACTCCTAGTCTTGGC
>8 dna:chromosome chromosome:RGSC3.4:8:1:129041809:1 72073205 ID13348 U -
TAATTCCTCCTGAACTAGCAGACTCCTAGT
>8 dna:chromosome chromosome:RGSC3.4:8:1:129041809:1 72073228 ID44195 U -
TGCTCCACTAGTTGGCCTGACATAATTCC
>8 dna:chromosome chromosome:RGSC3.4:8:1:129041809:1 72073274 ID30232 U -
TCTCATGATGTCAGCAGTTTCCAGAGCAA
>8 dna:chromosome chromosome:RGSC3.4:8:1:129041809:1 72073311 ID2502 U -
ATGAAGGCTGGGTGCTATATGC
>8 dna:chromosome chromosome:RGSC3.4:8:1:129041809:1 72073315 ID7728 U -
GCCCTAGAATGTATGAAGGCTGGGTGCTAT
>8 dna:chromosome chromosome:RGSC3.4:8:1:129041809:1 72073315 ID42707 U -
TGCCCTAGAATGTATGAAGGCTGGGTGCTAT
>8 dna:chromosome chromosome:RGSC3.4:8:1:129041809:1 72073316 ID42706 U -
TGCCCTAGAATGTATGAAGGCTGGGTGCTA
>8 dna:chromosome chromosome:RGSC3.4:8:1:129041809:1 72073342 ID34970 U -
TGACAGCTTTTCCCACAATGTGCC
>8 dna:chromosome chromosome:RGSC3.4:8:1:129041809:1 72073382 ID9326 U -
GTGGAACTTGTCCCCTTTGTTGTTGATGGC
>8 dna:chromosome chromosome:RGSC3.4:8:1:129041809:1 72073386 ID9325 U -
GTGGAACTTGTCCCCTTTGTTGTTGA
>8 dna:chromosome chromosome:RGSC3.4:8:1:129041809:1 72073394 ID26922 U -
TCCCATCTTCTGTGGAACTTGTCCCCTTT
>8 dna:chromosome chromosome:RGSC3.4:8:1:129041809:1 72073488 ID24658 U -
TCAGTGTCTAGTCAAAGAATTAACACATGC
>8 dna:chromosome chromosome:RGSC3.4:8:1:129041809:1 72073590 ID12295 U -
TAAGCTGGATGTTTTTGGATTGCTGGG
>8 dna:chromosome chromosome:RGSC3.4:8:1:129041809:1 72073608 ID5659 U -
CTGGCTTGACCAAAAGTATAAGCTGGA
>8 dna:chromosome chromosome:RGSC3.4:8:1:129041809:1 72073693 ID42963 U -
TGCCTATTGGTTGAGACTAGTCTAAGGAC
>8 dna:chromosome chromosome:RGSC3.4:8:1:129041809:1 72073704 ID54339 U -
TGTGTCTACAGCTGCCTATTGGTTGAGACT
>8 dna:chromosome chromosome:RGSC3.4:8:1:129041809:1 72073714 ID3037 U -
ATTTGTGTCTACAGCTGCCTATT
>8 dna:chromosome chromosome:RGSC3.4:8:1:129041809:1 72073773 ID29226 U -
TCCTTTTCTGGGACATGTTGCTGTCTGCC
>8 dna:chromosome chromosome:RGSC3.4:8:1:129041809:1 72073815 ID14037 U -
TACACATGGCGAGGGTCACAACAACACACC
>8 dna:chromosome chromosome:RGSC3.4:8:1:129041809:1 72073857 ID44754 U -
TGCTTAAGAGTTTTGCGGAATTGTGAAC
>8 dna:chromosome chromosome:RGSC3.4:8:1:129041809:1 72073977 ID6661 U -
GACCCTCATGCTTTAATGCTCAATCAAGT
>8 dna:chromosome chromosome:RGSC3.4:8:1:129041809:1 72074058 ID41943 U -
TGCCAAGGTCAGGAGAAGCCATTCAAC
>8 dna:chromosome chromosome:RGSC3.4:8:1:129041809:1 72074059 ID41942 U -
TGCCAAGGTCAGGAGAAGCCATTCAA
>8 dna:chromosome chromosome:RGSC3.4:8:1:129041809:1 72074093 ID32627 U -
TGAAAGAAGGACAAAAGCAAGAATAGGG
>8 dna:chromosome chromosome:RGSC3.4:8:1:129041809:1 72074097 ID32626 U -
TGAAAGAAGGACAAAAGCAAGAAT
>8 dna:chromosome chromosome:RGSC3.4:8:1:129041809:1 72074114 ID33640 U -
TGAAGAGTGAAGTGTTCCCTGAAAGA
>8 dna:chromosome chromosome:RGSC3.4:8:1:129041809:1 72074122 ID43614 U -
TGCTAAATTGAAGAGTGAAGTGTTCC
>8 dna:chromosome chromosome:RGSC3.4:8:1:129041809:1 72074130 ID33916 U -
TGAAGTGATGCTAAATTGAAGAGTGA
>8 dna:chromosome chromosome:RGSC3.4:8:1:129041809:1 72074216 ID40521 U -
TGCAAGAAGTGAGGGAGAGAGTTAC
>8 dna:chromosome chromosome:RGSC3.4:8:1:129041809:1 72074222 ID17878 U -
TAGATTAACTATGCAAGAAGTGAGGGAGAG
>8 dna:chromosome chromosome:RGSC3.4:8:1:129041809:1 72074231 ID19485 U -
TAGGGAACTAGATTAACTATGCAAGAAGT
>8 dna:chromosome chromosome:RGSC3.4:8:1:129041809:1 72074238 ID2840 U -
ATTAGGGAACTAGATTAACTATGC
>8 dna:chromosome chromosome:RGSC3.4:8:1:129041809:1 72074282 ID3167 U -
CAACAACAAAAAACAAGATACAAAAT
>8 dna:chromosome chromosome:RGSC3.4:8:1:129041809:1 72074354 ID40037 U -
TGATTGTGCTTATCTTGGCTACTCGTCCAC
>8 dna:chromosome chromosome:RGSC3.4:8:1:129041809:1 72074355 ID40036 U -
TGATTGTGCTTATCTTGGCTACTCGTCCA
>8 dna:chromosome chromosome:RGSC3.4:8:1:129041809:1 72074357 ID40035 U -
TGATTGTGCTTATCTTGGCTACTCGTC
>8 dna:chromosome chromosome:RGSC3.4:8:1:129041809:1 72074365 ID47176 U -
TGGCAAAGTCTGATTGTGCTTATCTTGGC
>8 dna:chromosome chromosome:RGSC3.4:8:1:129041809:1 72074366 ID47175 U -
TGGCAAAGTCTGATTGTGCTTATCTTGG
>8 dna:chromosome chromosome:RGSC3.4:8:1:129041809:1 72074385 ID33639 U -
TGAAGAGGGGCCTTGCCCATGGCAAAGT
>8 dna:chromosome chromosome:RGSC3.4:8:1:129041809:1 72074439 ID40891 U -
TGCACATGGTCACTTCTCATCCACGGT
>8 dna:chromosome chromosome:RGSC3.4:8:1:129041809:1 72074533 ID10914 U -
TAAATTAGCATCCAGCTTTTTATGTGGGCA
>8 dna:chromosome chromosome:RGSC3.4:8:1:129041809:1 72074534 ID10913 U -
TAAATTAGCATCCAGCTTTTTATGTGGGC
>8 dna:chromosome chromosome:RGSC3.4:8:1:129041809:1 72074540 ID48686 U -
TGGGACTATAAATTAGCATCCAGCTTTTTAT
>8 dna:chromosome chromosome:RGSC3.4:8:1:129041809:1 72074541 ID48685 U -
TGGGACTATAAATTAGCATCCAGCTTTTTA
>8 dna:chromosome chromosome:RGSC3.4:8:1:129041809:1 72074544 ID44586 U -
TGCTGGGACTATAAATTAGCATCCAGCTTT
>8 dna:chromosome chromosome:RGSC3.4:8:1:129041809:1 72074548 ID48684 U -
TGGGACTATAAATTAGCATCCAG
>8 dna:chromosome chromosome:RGSC3.4:8:1:129041809:1 72074552 ID44212 U -
TGCTCCTCAATGCTGGGACTATAAATTAGCAT
>8 dna:chromosome chromosome:RGSC3.4:8:1:129041809:1 72074639 ID3389 U -
CACACTCACTCTTTTGAGACAGGGTCTGG
>8 dna:chromosome chromosome:RGSC3.4:8:1:129041809:1 72074678 ID24138 U -
TCAGAAGTTGATATCGGGGGTCTTTCTCA
>8 dna:chromosome chromosome:RGSC3.4:8:1:129041809:1 72074681 ID24137 U -
TCAGAAGTTGATATCGGGGGTCTTTC
>8 dna:chromosome chromosome:RGSC3.4:8:1:129041809:1 72074692 ID53903 U -
TGTGCATATGGAGATCAGAAGTTGATATC
>8 dna:chromosome chromosome:RGSC3.4:8:1:129041809:1 72074693 ID53902 U -
TGTGCATATGGAGATCAGAAGTTGATAT
>8 dna:chromosome chromosome:RGSC3.4:8:1:129041809:1 72074695 ID53901 U -
TGTGCATATGGAGATCAGAAGTTGAT
>8 dna:chromosome chromosome:RGSC3.4:8:1:129041809:1 72074698 ID40893 U -
TGCACATGTGCATATGGAGATCAGAAGTT
>8 dna:chromosome chromosome:RGSC3.4:8:1:129041809:1 72074764 ID25591 U -
TCCAAGGAGATGGGGAAGGTCAC
>8 dna:chromosome chromosome:RGSC3.4:8:1:129041809:1 72074769 ID36131 U -
TGAGAAAGATCCAAGGAGATGGGGAAG
>8 dna:chromosome chromosome:RGSC3.4:8:1:129041809:1 72074770 ID36130 U -
TGAGAAAGATCCAAGGAGATGGGGAA
>8 dna:chromosome chromosome:RGSC3.4:8:1:129041809:1 72074798 ID31721 U -
TCTTCCAGTAACCAGTAGATCTGAAGAGC
>8 dna:chromosome chromosome:RGSC3.4:8:1:129041809:1 72074837 ID21784 U -
TATGATGGGGCGAAGGGGTACCTACAA
>8 dna:chromosome chromosome:RGSC3.4:8:1:129041809:1 72074838 ID21783 U -
TATGATGGGGCGAAGGGGTACCTACA
>8 dna:chromosome chromosome:RGSC3.4:8:1:129041809:1 72074838 ID31613 U -
TCTTATGATGGGGCGAAGGGGTACCTACA
>8 dna:chromosome chromosome:RGSC3.4:8:1:129041809:1 72074865 ID10274 U -
TAAACGATAAAGCCTGGGGATGCCTCTC
>8 dna:chromosome chromosome:RGSC3.4:8:1:129041809:1 72074867 ID4942 U -
CGATAAAGCCTGGGGATGCCTC
>8 dna:chromosome chromosome:RGSC3.4:8:1:129041809:1 72074867 ID10273 U -
TAAACGATAAAGCCTGGGGATGCCTC
>8 dna:chromosome chromosome:RGSC3.4:8:1:129041809:1 72074867 ID27663 U -
TCCTAAACGATAAAGCCTGGGGATGCCTC
>8 dna:chromosome chromosome:RGSC3.4:8:1:129041809:1 72074868 ID27662 U -
TCCTAAACGATAAAGCCTGGGGATGCCT
>8 dna:chromosome chromosome:RGSC3.4:8:1:129041809:1 72074869 ID27661 U -
TCCTAAACGATAAAGCCTGGGGATGCC
>8 dna:chromosome chromosome:RGSC3.4:8:1:129041809:1 72074869 ID58356 U -
TTCCTAAACGATAAAGCCTGGGGATGCC
>8 dna:chromosome chromosome:RGSC3.4:8:1:129041809:1 72074870 ID27660 U -
TCCTAAACGATAAAGCCTGGGGATGC
>8 dna:chromosome chromosome:RGSC3.4:8:1:129041809:1 72074876 ID50036 U -
TGGGTTCCTAAACGATAAAGCCTGG
>8 dna:chromosome chromosome:RGSC3.4:8:1:129041809:1 72074880 ID41744 U -
TGCATTTTGGGTTCCTAAACGATAAAGC
>8 dna:chromosome chromosome:RGSC3.4:8:1:129041809:1 72074889 ID12329 U -
TAAGGAAAGATGCATTTTGGGTTCCTAAA
>8 dna:chromosome chromosome:RGSC3.4:8:1:129041809:1 72074891 ID12328 U -
TAAGGAAAGATGCATTTTGGGTTCCTA
>8 dna:chromosome chromosome:RGSC3.4:8:1:129041809:1 72074892 ID29678 U -
TCTAAGGAAAGATGCATTTTGGGTTCCT
>8 dna:chromosome chromosome:RGSC3.4:8:1:129041809:1 72074894 ID12327 U -
TAAGGAAAGATGCATTTTGGGTTC
>8 dna:chromosome chromosome:RGSC3.4:8:1:129041809:1 72074894 ID48049 U -
TGGCTCTAAGGAAAGATGCATTTTGGGTTC
>8 dna:chromosome chromosome:RGSC3.4:8:1:129041809:1 72074896 ID48048 U -
TGGCTCTAAGGAAAGATGCATTTTGGGT
>8 dna:chromosome chromosome:RGSC3.4:8:1:129041809:1 72074936 ID24468 U -
TCAGCTTCTAGGGAAGAGACCGTCA
>8 dna:chromosome chromosome:RGSC3.4:8:1:129041809:1 72074947 ID52557 U -
TGTCAGCTATCAGCTTCTAGGGA
>8 dna:chromosome chromosome:RGSC3.4:8:1:129041809:1 72074949 ID60764 U -
TTGGTACTGTCAGCTATCAGCTTCTAGG
>8 dna:chromosome chromosome:RGSC3.4:8:1:129041809:1 72074953 ID50300 U -
TGGTACTGTCAGCTATCAGCTTC
>8 dna:chromosome chromosome:RGSC3.4:8:1:129041809:1 72074971 ID32734 U -
TGAAAGCTAGTTAGGGGCATTTGGTA
>8 dna:chromosome chromosome:RGSC3.4:8:1:129041809:1 72074972 ID32733 U -
TGAAAGCTAGTTAGGGGCATTTGGT
>8 dna:chromosome chromosome:RGSC3.4:8:1:129041809:1 72074988 ID44801 U -
TGCTTAGTAGCCTCTAAATGAAAGCTA
>8 dna:chromosome chromosome:RGSC3.4:8:1:129041809:1 72074993 ID18848 U -
TAGGAAGTTGCTTAGTAGCCTCTAAATGAA
>8 dna:chromosome chromosome:RGSC3.4:8:1:129041809:1 72074996 ID18847 U -
TAGGAAGTTGCTTAGTAGCCTCTAAAT
>8 dna:chromosome chromosome:RGSC3.4:8:1:129041809:1 72074999 ID46317 U -
TGGACCTTAGGAAGTTGCTTAGTAGCCTCTA
>8 dna:chromosome chromosome:RGSC3.4:8:1:129041809:1 72075000 ID46316 U -
TGGACCTTAGGAAGTTGCTTAGTAGCCTCT
>8 dna:chromosome chromosome:RGSC3.4:8:1:129041809:1 72075001 ID46315 U -
TGGACCTTAGGAAGTTGCTTAGTAGCCTC
>8 dna:chromosome chromosome:RGSC3.4:8:1:129041809:1 72075002 ID46314 U -
TGGACCTTAGGAAGTTGCTTAGTAGCCT
>8 dna:chromosome chromosome:RGSC3.4:8:1:129041809:1 72075002 ID56985 U -
TTAGGAAGTTGCTTAGTAGCCT
>8 dna:chromosome chromosome:RGSC3.4:8:1:129041809:1 72075003 ID46313 U -
TGGACCTTAGGAAGTTGCTTAGTAGCC
>8 dna:chromosome chromosome:RGSC3.4:8:1:129041809:1 72075010 ID37922 U -
TGAGGTTGGACCTTAGGAAGTTGCTT
>8 dna:chromosome chromosome:RGSC3.4:8:1:129041809:1 72075047 ID42530 U -
TGCCATGTGAACCTCTTTGGAGGTAATGGAAC
>8 dna:chromosome chromosome:RGSC3.4:8:1:129041809:1 72075047 ID53220 U -
TGTGAACCTCTTTGGAGGTAATGGAAC
>8 dna:chromosome chromosome:RGSC3.4:8:1:129041809:1 72075048 ID42528 U -
TGCCATGTGAACCTCTTTGGAGGTAATGGAA
>8 dna:chromosome chromosome:RGSC3.4:8:1:129041809:1 72075049 ID42527 U -
TGCCATGTGAACCTCTTTGGAGGTAATGGA
>8 dna:chromosome chromosome:RGSC3.4:8:1:129041809:1 72075050 ID42526 U -
TGCCATGTGAACCTCTTTGGAGGTAATGG
>8 dna:chromosome chromosome:RGSC3.4:8:1:129041809:1 72075075 ID8364 U -
GGATGACGGAGACATGGCCCTGCC
>8 dna:chromosome chromosome:RGSC3.4:8:1:129041809:1 72075076 ID23333 U -
TCAAGGATGACGGAGACATGGCCCTGC
>8 dna:chromosome chromosome:RGSC3.4:8:1:129041809:1 72075078 ID469 U -
AAGGATGACGGAGACATGGCCCT
>8 dna:chromosome chromosome:RGSC3.4:8:1:129041809:1 72075079 ID23332 U -
TCAAGGATGACGGAGACATGGCCC
>8 dna:chromosome chromosome:RGSC3.4:8:1:129041809:1 72075086 ID37705 U -
TGAGGCCGGAATCAAGGATGACGGAGAC
>8 dna:chromosome chromosome:RGSC3.4:8:1:129041809:1 72075087 ID28541 U -
TCCTGAGGCCGGAATCAAGGATGACGGAGA
>8 dna:chromosome chromosome:RGSC3.4:8:1:129041809:1 72075087 ID37704 U -
TGAGGCCGGAATCAAGGATGACGGAGA
>8 dna:chromosome chromosome:RGSC3.4:8:1:129041809:1 72075088 ID28540 U -
TCCTGAGGCCGGAATCAAGGATGACGGAG
>8 dna:chromosome chromosome:RGSC3.4:8:1:129041809:1 72075089 ID28539 U -
TCCTGAGGCCGGAATCAAGGATGACGGA
>8 dna:chromosome chromosome:RGSC3.4:8:1:129041809:1 72075093 ID28538 U -
TCCTGAGGCCGGAATCAAGGATGA
>8 dna:chromosome chromosome:RGSC3.4:8:1:129041809:1 72075116 ID34431 U -
TGAATTTCAACAGAGATGGCAAGGTATTT
>8 dna:chromosome chromosome:RGSC3.4:8:1:129041809:1 72075120 ID1257 U -
AGAAAATGAATTTCAACAGAGATGGCAAGGT
>8 dna:chromosome chromosome:RGSC3.4:8:1:129041809:1 72075120 ID16592 U -
TAGAAAATGAATTTCAACAGAGATGGCAAGGT
>8 dna:chromosome chromosome:RGSC3.4:8:1:129041809:1 72075121 ID629 U -
AATGAATTTCAACAGAGATGGCAAGG
>8 dna:chromosome chromosome:RGSC3.4:8:1:129041809:1 72075121 ID2518 U -
ATGAATTTCAACAGAGATGGCAAGG
>8 dna:chromosome chromosome:RGSC3.4:8:1:129041809:1 72075121 ID6450 U -
GAATTTCAACAGAGATGGCAAGG
>8 dna:chromosome chromosome:RGSC3.4:8:1:129041809:1 72075121 ID16591 U -
TAGAAAATGAATTTCAACAGAGATGGCAAGG
>8 dna:chromosome chromosome:RGSC3.4:8:1:129041809:1 72075121 ID34430 U -
TGAATTTCAACAGAGATGGCAAGG
>8 dna:chromosome chromosome:RGSC3.4:8:1:129041809:1 72075121 ID61626 U -
TTTCAACAGAGATGGCAAGG
>8 dna:chromosome chromosome:RGSC3.4:8:1:129041809:1 72075122 ID1256 U -
AGAAAATGAATTTCAACAGAGATGGCAAG
>8 dna:chromosome chromosome:RGSC3.4:8:1:129041809:1 72075122 ID2517 U -
ATGAATTTCAACAGAGATGGCAAG
>8 dna:chromosome chromosome:RGSC3.4:8:1:129041809:1 72075122 ID2991 U -
ATTTCAACAGAGATGGCAAG
>8 dna:chromosome chromosome:RGSC3.4:8:1:129041809:1 72075122 ID16590 U -
TAGAAAATGAATTTCAACAGAGATGGCAAG
>8 dna:chromosome chromosome:RGSC3.4:8:1:129041809:1 72075122 ID56826 U -
TTAGAAAATGAATTTCAACAGAGATGGCAAG
>8 dna:chromosome chromosome:RGSC3.4:8:1:129041809:1 72075123 ID16589 U -
TAGAAAATGAATTTCAACAGAGATGGCAA
>8 dna:chromosome chromosome:RGSC3.4:8:1:129041809:1 72075123 ID56825 U -
TTAGAAAATGAATTTCAACAGAGATGGCAA
>8 dna:chromosome chromosome:RGSC3.4:8:1:129041809:1 72075124 ID706 U -
AATTTCAACAGAGATGGCA
>8 dna:chromosome chromosome:RGSC3.4:8:1:129041809:1 72075124 ID2516 U -
ATGAATTTCAACAGAGATGGCA
>8 dna:chromosome chromosome:RGSC3.4:8:1:129041809:1 72075124 ID16588 U -
TAGAAAATGAATTTCAACAGAGATGGCA
>8 dna:chromosome chromosome:RGSC3.4:8:1:129041809:1 72075124 ID34429 U -
TGAATTTCAACAGAGATGGCA
>8 dna:chromosome chromosome:RGSC3.4:8:1:129041809:1 72075125 ID16587 U -
TAGAAAATGAATTTCAACAGAGATGGC
>8 dna:chromosome chromosome:RGSC3.4:8:1:129041809:1 72075125 ID34428 U -
TGAATTTCAACAGAGATGGC
>8 dna:chromosome chromosome:RGSC3.4:8:1:129041809:1 72075125 ID56824 U -
TTAGAAAATGAATTTCAACAGAGATGGC
>8 dna:chromosome chromosome:RGSC3.4:8:1:129041809:1 72075125 ID61506 U -
TTTAGAAAATGAATTTCAACAGAGATGGC
>8 dna:chromosome chromosome:RGSC3.4:8:1:129041809:1 72075126 ID61505 U -
TTTAGAAAATGAATTTCAACAGAGATGG
>8 dna:chromosome chromosome:RGSC3.4:8:1:129041809:1 72075131 ID3981 U -
CAGTGCTTTAGAAAATGAATTTCAACAGA
>8 dna:chromosome chromosome:RGSC3.4:8:1:129041809:1 72075170 ID28583 U -
TCCTGCACCAAAAGTGCATGTCCTTTCCC
>8 dna:chromosome chromosome:RGSC3.4:8:1:129041809:1 72075430 ID43201 U -
TGCCTTAATTTAATCCCTAGAAGGAGCTAA
>8 dna:chromosome chromosome:RGSC3.4:8:1:129041809:1 72075473 ID15003 U -
TACCATTTAAACTGAGAAGCTTGGAGTGTCT
>8 dna:chromosome chromosome:RGSC3.4:8:1:129041809:1 72075473 ID61345 U -
TTTAAACTGAGAAGCTTGGAGTGTCT
>8 dna:chromosome chromosome:RGSC3.4:8:1:129041809:1 72075561 ID37585 U -
TGAGGACCAAGTATGCAAATAGTGGAGCTC
>8 dna:chromosome chromosome:RGSC3.4:8:1:129041809:1 72075564 ID37584 U -
TGAGGACCAAGTATGCAAATAGTGGAG
>8 dna:chromosome chromosome:RGSC3.4:8:1:129041809:1 72075656 ID38101 U -
TGAGTCTTTACCTTCTCAAAGCCTAT
>8 dna:chromosome chromosome:RGSC3.4:8:1:129041809:1 72075838 ID21497 U -
TATCTGAGCTTACAGCTTCTGAGTCC
>8 dna:chromosome chromosome:RGSC3.4:8:1:129041809:1 72075884 ID14812 U -
TACCACAAGGCAACTTGTGTGTGT
>8 dna:chromosome chromosome:RGSC3.4:8:1:129041809:1 72075904 ID22286 U -
TATTAGTTCTGTTGCTGTCATAAAATACC
>8 dna:chromosome chromosome:RGSC3.4:8:1:129041809:1 72075918 ID14211 U -
TACAGATAACTGTGTATTAGTTCTGTTGC
>8 dna:chromosome chromosome:RGSC3.4:8:1:129041809:1 72076114 ID43791 U -
TGCTACCTAAATGCCAAGAACAATGATGA
>8 dna:chromosome chromosome:RGSC3.4:8:1:129041809:1 72076126 ID46531 U -
TGGAGATGCAAGTGCTACCTAAATGCCAA
>8 dna:chromosome chromosome:RGSC3.4:8:1:129041809:1 72076165 ID17442 U -
TAGAGATTATCAGTGTCTTTTGGAGCACA
>8 dna:chromosome chromosome:RGSC3.4:8:1:129041809:1 72076168 ID17441 U -
TAGAGATTATCAGTGTCTTTTGGAGC
>8 dna:chromosome chromosome:RGSC3.4:8:1:129041809:1 72076205 ID25436 U -
TCCAAATGTAGCATCTCTCCAGGTTGGGAT
>8 dna:chromosome chromosome:RGSC3.4:8:1:129041809:1 72076214 ID25709 U -
TCCAATGTGTCCAAATGTAGCATCTCTCCA
>8 dna:chromosome chromosome:RGSC3.4:8:1:129041809:1 72076228 ID16586 U -
TAGAAAATAGTTCCAATGTGTCCAAAT
>8 dna:chromosome chromosome:RGSC3.4:8:1:129041809:1 72076242 ID36088 U -
TGAGAAAAATCAGTGACTAGAAAATAGTTC
>8 dna:chromosome chromosome:RGSC3.4:8:1:129041809:1 72076244 ID59780 U -
TTGAGAAAAATCAGTGACTAGAAAATAGT
>8 dna:chromosome chromosome:RGSC3.4:8:1:129041809:1 72076262 ID56888 U -
TTAGACTTTATGGACTTGAGAAAAAT
>8 dna:chromosome chromosome:RGSC3.4:8:1:129041809:1 72076268 ID32363 U -
TGAAAAGGTTTTAGACTTTATGGACTTGAG
>8 dna:chromosome chromosome:RGSC3.4:8:1:129041809:1 72076305 ID37176 U -
TGAGCAGGCTCTGGTTAACCCAAGTCTAAGA
>8 dna:chromosome chromosome:RGSC3.4:8:1:129041809:1 72076354 ID36660 U -
TGAGAGCCCATTATTGAGGTACGTCCTTAC
>8 dna:chromosome chromosome:RGSC3.4:8:1:129041809:1 72076358 ID36659 U -
TGAGAGCCCATTATTGAGGTACGTCC
>8 dna:chromosome chromosome:RGSC3.4:8:1:129041809:1 72076375 ID14716 U -
TACATTTTGTTGAGCCTCCTGAGAGCCC
>8 dna:chromosome chromosome:RGSC3.4:8:1:129041809:1 72076381 ID3831 U -
CAGGAACCATACATTTTGTTGAGCCTCCTGA
>8 dna:chromosome chromosome:RGSC3.4:8:1:129041809:1 72076382 ID3830 U -
CAGGAACCATACATTTTGTTGAGCCTCCTG
>8 dna:chromosome chromosome:RGSC3.4:8:1:129041809:1 72076400 ID18709 U -
TAGCTTGTTGACCTCAGGAACCATAC
>8 dna:chromosome chromosome:RGSC3.4:8:1:129041809:1 72076405 ID40571 U -
TGCAAGGATAGCTTGTTGACCTCAGGAAC
>8 dna:chromosome chromosome:RGSC3.4:8:1:129041809:1 72076431 ID19160 U -
TAGGATGAGGATGAGTTTCAGTTGC
>8 dna:chromosome chromosome:RGSC3.4:8:1:129041809:1 72076456 ID32074 U -
TCTTTGGAGAGTAACTTACTCTTGGGAGAT
>8 dna:chromosome chromosome:RGSC3.4:8:1:129041809:1 72076493 ID7355 U -
GATTCCCTTTTTGCTTTAAACTCAAAA
>8 dna:chromosome chromosome:RGSC3.4:8:1:129041809:1 72076493 ID39879 U -
TGATTCCCTTTTTGCTTTAAACTCAAAA
>8 dna:chromosome chromosome:RGSC3.4:8:1:129041809:1 72076524 ID26617 U -
TCCCAACTTCAAACCCATCCTTACCAGCC
>8 dna:chromosome chromosome:RGSC3.4:8:1:129041809:1 72076541 ID24471 U -
TCAGCTTGTTTTCCCTCTCCCAACTTCAA
>8 dna:chromosome chromosome:RGSC3.4:8:1:129041809:1 72076563 ID30607 U -
TCTCTTTGTGTCTCCCGCTCTTCAGCTT
>8 dna:chromosome chromosome:RGSC3.4:8:1:129041809:1 72076592 ID5003 U -
CGGCAAGGAACACGGGATGCTC
>8 dna:chromosome chromosome:RGSC3.4:8:1:129041809:1 72076650 ID11929 U -
TAAGACTGAAGGGAACGGGG
>8 dna:chromosome chromosome:RGSC3.4:8:1:129041809:1 72076724 ID746 U -
ACAAGCAAGAGCAACAGAGAAGGGG
>8 dna:chromosome chromosome:RGSC3.4:8:1:129041809:1 72076742 ID756 U -
ACAAGTTCAGAGACCCAAGAGAACAAGCA
>8 dna:chromosome chromosome:RGSC3.4:8:1:129041809:1 72076743 ID3261 U -
CAAGTTCAGAGACCCAAGAGAACAAGC
>8 dna:chromosome chromosome:RGSC3.4:8:1:129041809:1 72076760 ID17693 U -
TAGATCTCTGTGTTGAGCACAAGTTCAGA
>8 dna:chromosome chromosome:RGSC3.4:8:1:129041809:1 72076792 ID36748 U -
TGAGAGTCGTGTCCTCTCCACTTGGT
>8 dna:chromosome chromosome:RGSC3.4:8:1:129041809:1 72076813 ID1637 U -
AGCCCAACTAGAAGTTCCCAGTGAGA
>8 dna:chromosome chromosome:RGSC3.4:8:1:129041809:1 72076867 ID49 U -
AAACAAAGGAGATGAGGCCAGTTT
>8 dna:chromosome chromosome:RGSC3.4:8:1:129041809:1 72076867 ID32489 U -
TGAAACAAAGGAGATGAGGCCAGTTT
>8 dna:chromosome chromosome:RGSC3.4:8:1:129041809:1 72076892 ID12609 U -
TAAGTGGTGATGAGATTTGGATGAGGCCT
>8 dna:chromosome chromosome:RGSC3.4:8:1:129041809:1 72076895 ID24739 U -
TCATAAGTGGTGATGAGATTTGGATGAGG
>8 dna:chromosome chromosome:RGSC3.4:8:1:129041809:1 72076897 ID38974 U -
TGATCATAAGTGGTGATGAGATTTGGATGA
>8 dna:chromosome chromosome:RGSC3.4:8:1:129041809:1 72076898 ID38973 U -
TGATCATAAGTGGTGATGAGATTTGGATG
>8 dna:chromosome chromosome:RGSC3.4:8:1:129041809:1 72076899 ID24738 U -
TCATAAGTGGTGATGAGATTTGGAT
>8 dna:chromosome chromosome:RGSC3.4:8:1:129041809:1 72076902 ID38972 U -
TGATCATAAGTGGTGATGAGATTTG
>8 dna:chromosome chromosome:RGSC3.4:8:1:129041809:1 72076948 ID42772 U -
TGCCCTTCTCTAAAAGGAAGTCAGGAA
>8 dna:chromosome chromosome:RGSC3.4:8:1:129041809:1 72076953 ID42771 U -
TGCCCTTCTCTAAAAGGAAGTC
>8 dna:chromosome chromosome:RGSC3.4:8:1:129041809:1 72076987 ID17277 U -
TAGACATTGGATCTGAGAGGAGCCTT
>8 dna:chromosome chromosome:RGSC3.4:8:1:129041809:1 72076988 ID17276 U -
TAGACATTGGATCTGAGAGGAGCCT
>8 dna:chromosome chromosome:RGSC3.4:8:1:129041809:1 72077035 ID49956 U -
TGGGTGTGAGACTGTCGATAGGCTGGAGT
>8 dna:chromosome chromosome:RGSC3.4:8:1:129041809:1 72077038 ID49955 U -
TGGGTGTGAGACTGTCGATAGGCTGG
>8 dna:chromosome chromosome:RGSC3.4:8:1:129041809:1 72077055 ID25000 U -
TCATGGATGTTGCCCTGGATCTGGGTGTGA
>8 dna:chromosome chromosome:RGSC3.4:8:1:129041809:1 72077059 ID4139 U -
CATGGATGTTGCCCTGGATCTGGGT
>8 dna:chromosome chromosome:RGSC3.4:8:1:129041809:1 72077062 ID60326 U -
TTGGAATCATGGATGTTGCCCTGGATCTG
>8 dna:chromosome chromosome:RGSC3.4:8:1:129041809:1 72077063 ID60325 U -
TTGGAATCATGGATGTTGCCCTGGATCT
>8 dna:chromosome chromosome:RGSC3.4:8:1:129041809:1 72077065 ID45984 U -
TGGAATCATGGATGTTGCCCTGGAT
>8 dna:chromosome chromosome:RGSC3.4:8:1:129041809:1 72077070 ID46322 U -
TGGACCTTGGAATCATGGATGTTGCCC
>8 dna:chromosome chromosome:RGSC3.4:8:1:129041809:1 72077071 ID46321 U -
TGGACCTTGGAATCATGGATGTTGCC
>8 dna:chromosome chromosome:RGSC3.4:8:1:129041809:1 72077075 ID54580 U -
TGTGTTGGACCTTGGAATCATGGATGT
>8 dna:chromosome chromosome:RGSC3.4:8:1:129041809:1 72077083 ID2594 U -
ATGCCCTTTGTGTTGGACCTTGGAATC
>8 dna:chromosome chromosome:RGSC3.4:8:1:129041809:1 72077083 ID4627 U -
CCCTTTGTGTTGGACCTTGGAATC
>8 dna:chromosome chromosome:RGSC3.4:8:1:129041809:1 72077083 ID42787 U -
TGCCCTTTGTGTTGGACCTTGGAATC
>8 dna:chromosome chromosome:RGSC3.4:8:1:129041809:1 72077086 ID35143 U -
TGACATGCCCTTTGTGTTGGACCTTGGA
>8 dna:chromosome chromosome:RGSC3.4:8:1:129041809:1 72077097 ID30092 U -
TCTCACAATGTCTGACATGCCCTTTGTGT
>8 dna:chromosome chromosome:RGSC3.4:8:1:129041809:1 72077106 ID1794 U -
AGGACTATCTCACAATGTCTGACATGC
>8 dna:chromosome chromosome:RGSC3.4:8:1:129041809:1 72077106 ID30833 U -
TCTGAGGACTATCTCACAATGTCTGACATGC
>8 dna:chromosome chromosome:RGSC3.4:8:1:129041809:1 72077115 ID35761 U -
TGACTCTCTGAGGACTATCTCACAATGT
>8 dna:chromosome chromosome:RGSC3.4:8:1:129041809:1 72077124 ID36240 U -
TGAGAACTACATGACTCTCTGAGGACTATC
>8 dna:chromosome chromosome:RGSC3.4:8:1:129041809:1 72077125 ID36239 U -
TGAGAACTACATGACTCTCTGAGGACTAT
>8 dna:chromosome chromosome:RGSC3.4:8:1:129041809:1 72077142 ID56909 U -
TTAGAGTTCAACTGTTTTGAGAACTACAT
>8 dna:chromosome chromosome:RGSC3.4:8:1:129041809:1 72077146 ID36037 U -
TGACTTTAGAGTTCAACTGTTTTGAGAACT
>8 dna:chromosome chromosome:RGSC3.4:8:1:129041809:1 72077148 ID36036 U -
TGACTTTAGAGTTCAACTGTTTTGAGAA
>8 dna:chromosome chromosome:RGSC3.4:8:1:129041809:1 72077156 ID11966 U -
TAAGAGAGTTTGACTTTAGAGTTCAACTGT
>8 dna:chromosome chromosome:RGSC3.4:8:1:129041809:1 72077162 ID15474 U -
TACGATAAGAGAGTTTGACTTTAGAGTTC
>8 dna:chromosome chromosome:RGSC3.4:8:1:129041809:1 72077163 ID15473 U -
TACGATAAGAGAGTTTGACTTTAGAGTT
>8 dna:chromosome chromosome:RGSC3.4:8:1:129041809:1 72077164 ID23122 U -
TCAAATACGATAAGAGAGTTTGACTTTAGAGT
>8 dna:chromosome chromosome:RGSC3.4:8:1:129041809:1 72077166 ID1066 U -
ACGATAAGAGAGTTTGACTTTAGA
>8 dna:chromosome chromosome:RGSC3.4:8:1:129041809:1 72077166 ID23121 U -
TCAAATACGATAAGAGAGTTTGACTTTAGA
>8 dna:chromosome chromosome:RGSC3.4:8:1:129041809:1 72077171 ID16471 U -
TACTTTCAAATACGATAAGAGAGTTTGACT
>8 dna:chromosome chromosome:RGSC3.4:8:1:129041809:1 72077176 ID298 U -
AACTTTACTTTCAAATACGATAAGAGAGTT
>8 dna:chromosome chromosome:RGSC3.4:8:1:129041809:1 72077190 ID7921 U -
GCTCAGTGGTACAAATAACTTTACTTTCAAAT
>8 dna:chromosome chromosome:RGSC3.4:8:1:129041809:1 72077191 ID7920 U -
GCTCAGTGGTACAAATAACTTTACTTTCAAA
>8 dna:chromosome chromosome:RGSC3.4:8:1:129041809:1 72077192 ID7919 U -
GCTCAGTGGTACAAATAACTTTACTTTCAA
>8 dna:chromosome chromosome:RGSC3.4:8:1:129041809:1 72077210 ID3965 U -
CAGTCTCTTGCTCAGTGGTAC
>8 dna:chromosome chromosome:RGSC3.4:8:1:129041809:1 72077221 ID11234 U -
TAACAGTTTGCTTCTGACTTCAGTCTCTTG
>8 dna:chromosome chromosome:RGSC3.4:8:1:129041809:1 72077227 ID46735 U -
TGGATAACAGTTTGCTTCTGACTTCAGT
>8 dna:chromosome chromosome:RGSC3.4:8:1:129041809:1 72077230 ID48874 U -
TGGGAGTGGATAACAGTTTGCTTCTGACTTC
>8 dna:chromosome chromosome:RGSC3.4:8:1:129041809:1 72077233 ID48873 U -
TGGGAGTGGATAACAGTTTGCTTCTGAC
>8 dna:chromosome chromosome:RGSC3.4:8:1:129041809:1 72077270 ID44889 U -
TGCTTCGATGACACAATGCCACCACCAC
>8 dna:chromosome chromosome:RGSC3.4:8:1:129041809:1 72077286 ID44647 U -
TGCTGTCTAACTGAAGCACATGCTTCGATGAC
>8 dna:chromosome chromosome:RGSC3.4:8:1:129041809:1 72077286 ID52882 U -
TGTCTAACTGAAGCACATGCTTCGATGAC
>8 dna:chromosome chromosome:RGSC3.4:8:1:129041809:1 72077287 ID44646 U -
TGCTGTCTAACTGAAGCACATGCTTCGATGA
>8 dna:chromosome chromosome:RGSC3.4:8:1:129041809:1 72077287 ID52881 U -
TGTCTAACTGAAGCACATGCTTCGATGA
>8 dna:chromosome chromosome:RGSC3.4:8:1:129041809:1 72077397 ID43370 U -
TGCCTTTGAAGCCCAGCCTGGGAGTGT
>8 dna:chromosome chromosome:RGSC3.4:8:1:129041809:1 72077409 ID20653 U -
TAGTTTCCCAGCTGCCTTTGAAGCCCA
>8 dna:chromosome chromosome:RGSC3.4:8:1:129041809:1 72077412 ID20652 U -
TAGTTTCCCAGCTGCCTTTGAAGC
>8 dna:chromosome chromosome:RGSC3.4:8:1:129041809:1 72077427 ID8481 U -
GGCCACCAGAAGACAGCCTTAGTTTCCC
>8 dna:chromosome chromosome:RGSC3.4:8:1:129041809:1 72077501 ID39888 U -
TGATTCCTTGTGTCTTCGGGGAGC
>8 dna:chromosome chromosome:RGSC3.4:8:1:129041809:1 72077512 ID10766 U -
TAAATCTTGGACAAAGATGATTCCTTGTGT
>8 dna:chromosome chromosome:RGSC3.4:8:1:129041809:1 72077530 ID41628 U -
TGCATTCAGAGTAGTAGTAAATCTTGGAC
>8 dna:chromosome chromosome:RGSC3.4:8:1:129041809:1 72077555 ID36782 U -
TGAGAGTTCAATTTCACACTGAGTAATGCA
>8 dna:chromosome chromosome:RGSC3.4:8:1:129041809:1 72077556 ID36781 U -
TGAGAGTTCAATTTCACACTGAGTAATGC
>8 dna:chromosome chromosome:RGSC3.4:8:1:129041809:1 72077559 ID36779 U -
TGAGAGTTCAATTTCACACTGAGTAA
>8 dna:chromosome chromosome:RGSC3.4:8:1:129041809:1 72077588 ID2909 U -
ATTCTGACGAGAGGCATAGGCCACAGACAGT
>8 dna:chromosome chromosome:RGSC3.4:8:1:129041809:1 72077588 ID59036 U -
TTCTGACGAGAGGCATAGGCCACAGACAGT
>8 dna:chromosome chromosome:RGSC3.4:8:1:129041809:1 72077615 ID35873 U -
TGACTGTAGAGTGAGTAGTGCGAGAATTC
>8 dna:chromosome chromosome:RGSC3.4:8:1:129041809:1 72077641 ID17498 U -
TAGAGGATGTGGCTTAAAAGATAAGCTGA
>8 dna:chromosome chromosome:RGSC3.4:8:1:129041809:1 72077672 ID36258 U -
TGAGAACTTGAACTTGGCCTACATCATCC
>8 dna:chromosome chromosome:RGSC3.4:8:1:129041809:1 72077688 ID24126 U -
TCAGAAGGCTTAGTAGCTGAGAACTTGAAC
>8 dna:chromosome chromosome:RGSC3.4:8:1:129041809:1 72077690 ID24125 U -
TCAGAAGGCTTAGTAGCTGAGAACTTGA
>8 dna:chromosome chromosome:RGSC3.4:8:1:129041809:1 72077691 ID24124 U -
TCAGAAGGCTTAGTAGCTGAGAACTTG
>8 dna:chromosome chromosome:RGSC3.4:8:1:129041809:1 72077706 ID12856 U -
TAATATCCAACTAACAACTCAGAAGGCTTA
>8 dna:chromosome chromosome:RGSC3.4:8:1:129041809:1 72077752 ID12648 U -
TAAGTTCTTACGGAACCTCCTACCCAAAAG
>8 dna:chromosome chromosome:RGSC3.4:8:1:129041809:1 72077809 ID58800 U -
TTCTAGAAGTGTCTATTGTGTTGACTACAGT
>8 dna:chromosome chromosome:RGSC3.4:8:1:129041809:1 72077827 ID23276 U -
TCAAGAAAGTGGTTTCTTCTAGAAGTGTC
>8 dna:chromosome chromosome:RGSC3.4:8:1:129041809:1 72077881 ID36686 U -
TGAGAGCTTGTTAATTAGTGTATGGGTCC
>8 dna:chromosome chromosome:RGSC3.4:8:1:129041809:1 72077884 ID36685 U -
TGAGAGCTTGTTAATTAGTGTATGGG
>8 dna:chromosome chromosome:RGSC3.4:8:1:129041809:1 72077885 ID44402 U -
TGCTGAGAGCTTGTTAATTAGTGTATGG
>8 dna:chromosome chromosome:RGSC3.4:8:1:129041809:1 72077919 ID37668 U -
TGAGGATTTTTATGACTCTCATGGGGATA
>8 dna:chromosome chromosome:RGSC3.4:8:1:129041809:1 72077920 ID37667 U -
TGAGGATTTTTATGACTCTCATGGGGAT
>8 dna:chromosome chromosome:RGSC3.4:8:1:129041809:1 72077957 ID15051 U -
TACCCAGCACCACTGTCCAGAAGCCC
>8 dna:chromosome chromosome:RGSC3.4:8:1:129041809:1 72077997 ID32633 U -
TGAAAGAATGAACTGCCAGACGGCTCTTGC
>8 dna:chromosome chromosome:RGSC3.4:8:1:129041809:1 72078004 ID16724 U -
TAGAAATGAAAGAATGAACTGCCAGACGG
>8 dna:chromosome chromosome:RGSC3.4:8:1:129041809:1 72078071 ID27029 U -
TCCCCATGAAGGTTGGCCTCCATGAGAGAG
>8 dna:chromosome chromosome:RGSC3.4:8:1:129041809:1 72078136 ID44325 U -
TGCTCTTGGTTCAAATCCCATGAGGAGC
>8 dna:chromosome chromosome:RGSC3.4:8:1:129041809:1 72078137 ID44324 U -
TGCTCTTGGTTCAAATCCCATGAGGAG
>8 dna:chromosome chromosome:RGSC3.4:8:1:129041809:1 72078141 ID28627 U -
TCCTGCTCTTGGTTCAAATCCCATGA
>8 dna:chromosome chromosome:RGSC3.4:8:1:129041809:1 72078151 ID40555 U -
TGCAAGCCATTCCTGCTCTTGGTTCA
>8 dna:chromosome chromosome:RGSC3.4:8:1:129041809:1 72078152 ID40554 U -
TGCAAGCCATTCCTGCTCTTGGTTC
>8 dna:chromosome chromosome:RGSC3.4:8:1:129041809:1 72078181 ID45862 U -
TGGAAGGCCAAGACTGATGCCAGCCA
>8 dna:chromosome chromosome:RGSC3.4:8:1:129041809:1 72078193 ID61839 U -
TTTCTGGAAAGTTCCTGGAAGGCCAAGAC
>8 dna:chromosome chromosome:RGSC3.4:8:1:129041809:1 72078256 ID7249 U -
GATCTGAGTTTGCTGGAGGAAGGGA
>8 dna:chromosome chromosome:RGSC3.4:8:1:129041809:1 72078278 ID1343 U -
AGAATAGGAAGAGACAAGATGGAGAT
>8 dna:chromosome chromosome:RGSC3.4:8:1:129041809:1 72078279 ID1759 U -
AGGAAGAGACAAGATGGAGA
>8 dna:chromosome chromosome:RGSC3.4:8:1:129041809:1 72078336 ID52458 U -
TGTCACAATGGTGGCTTCTATGGTATGT
>8 dna:chromosome chromosome:RGSC3.4:8:1:129041809:1 72078340 ID14740 U -
TACCAAATGTCACAATGGTGGCTTCTATGGT
>8 dna:chromosome chromosome:RGSC3.4:8:1:129041809:1 72078341 ID14739 U -
TACCAAATGTCACAATGGTGGCTTCTATGG
>8 dna:chromosome chromosome:RGSC3.4:8:1:129041809:1 72078350 ID37632 U -
TGAGGATATACCAAATGTCACAATGGTGG
>8 dna:chromosome chromosome:RGSC3.4:8:1:129041809:1 72078359 ID44083 U -
TGCTCAAATTGAGGATATACCAAATGTCA
>8 dna:chromosome chromosome:RGSC3.4:8:1:129041809:1 72078361 ID39437 U -
TGATGCTCAAATTGAGGATATACCAAATGT
>8 dna:chromosome chromosome:RGSC3.4:8:1:129041809:1 72078362 ID39436 U -
TGATGCTCAAATTGAGGATATACCAAATG
>8 dna:chromosome chromosome:RGSC3.4:8:1:129041809:1 72078363 ID39435 U -
TGATGCTCAAATTGAGGATATACCAAAT
>8 dna:chromosome chromosome:RGSC3.4:8:1:129041809:1 72078373 ID5560 U -
CTGATGGAGGCTGATGCTCAAATTGAGGA
>8 dna:chromosome chromosome:RGSC3.4:8:1:129041809:1 72078381 ID5559 U -
CTGATGGAGGCTGATGCTCAA
>8 dna:chromosome chromosome:RGSC3.4:8:1:129041809:1 72078382 ID32547 U -
TGAAACCTGATGGAGGCTGATGCTCA
>8 dna:chromosome chromosome:RGSC3.4:8:1:129041809:1 72078390 ID33592 U -
TGAAGACAACCTGAAACCTGATGGAGGCT
>8 dna:chromosome chromosome:RGSC3.4:8:1:129041809:1 72078390 ID50865 U -
TGGTGAAGACAACCTGAAACCTGATGGAGGCT
>8 dna:chromosome chromosome:RGSC3.4:8:1:129041809:1 72078392 ID3187 U -
CAACCTGAAACCTGATGGAGG
>8 dna:chromosome chromosome:RGSC3.4:8:1:129041809:1 72078529 ID36969 U -
TGAGATGTGTAGCATAAGAAAATCCATGGGC
>8 dna:chromosome chromosome:RGSC3.4:8:1:129041809:1 72078550 ID22497 U -
TATTGCATGGCTCAACTTTGTGAGATGTGT
>8 dna:chromosome chromosome:RGSC3.4:8:1:129041809:1 72078550 ID60074 U -
TTGCATGGCTCAACTTTGTGAGATGTGT
>8 dna:chromosome chromosome:RGSC3.4:8:1:129041809:1 72078604 ID34701 U -
TGACAATGGTTACAATTGGGTGGAAGTGGT
>8 dna:chromosome chromosome:RGSC3.4:8:1:129041809:1 72078605 ID34700 U -
TGACAATGGTTACAATTGGGTGGAAGTGG
>8 dna:chromosome chromosome:RGSC3.4:8:1:129041809:1 72078607 ID34699 U -
TGACAATGGTTACAATTGGGTGGAAGT
>8 dna:chromosome chromosome:RGSC3.4:8:1:129041809:1 72078610 ID44375 U -
TGCTGACAATGGTTACAATTGGGTGGA
>8 dna:chromosome chromosome:RGSC3.4:8:1:129041809:1 72078611 ID44374 U -
TGCTGACAATGGTTACAATTGGGTGG
>8 dna:chromosome chromosome:RGSC3.4:8:1:129041809:1 72078649 ID37386 U -
TGAGCTACCTGCATCCTCACCGGCCA
>8 dna:chromosome chromosome:RGSC3.4:8:1:129041809:1 72078670 ID60818 U -
TTGGTGAATGAACGGGCAAAGTCTGAGC
>8 dna:chromosome chromosome:RGSC3.4:8:1:129041809:1 72078672 ID25146 U -
TCATTGGTGAATGAACGGGCAAAGTCTGA
>8 dna:chromosome chromosome:RGSC3.4:8:1:129041809:1 72078673 ID60817 U -
TTGGTGAATGAACGGGCAAAGTCTG
>8 dna:chromosome chromosome:RGSC3.4:8:1:129041809:1 72078676 ID44187 U -
TGCTCATTGGTGAATGAACGGGCAAAGT
>8 dna:chromosome chromosome:RGSC3.4:8:1:129041809:1 72078677 ID5311 U -
CTCATTGGTGAATGAACGGGCAAAG
>8 dna:chromosome chromosome:RGSC3.4:8:1:129041809:1 72078681 ID44530 U -
TGCTGCTCATTGGTGAATGAACGGGC
>8 dna:chromosome chromosome:RGSC3.4:8:1:129041809:1 72078707 ID60893 U -
TTGGTGTTAGTCAAAAGGCAGAAGCAGCTT
>8 dna:chromosome chromosome:RGSC3.4:8:1:129041809:1 72078726 ID17480 U -
TAGAGCTCCAGCAGTATTGGTGTTAGT
>8 dna:chromosome chromosome:RGSC3.4:8:1:129041809:1 72078730 ID34009 U -
TGAATAGAGCTCCAGCAGTATTGGTGT
>8 dna:chromosome chromosome:RGSC3.4:8:1:129041809:1 72078737 ID53833 U -
TGTGCAAATGAATAGAGCTCCAGCAGTA
>8 dna:chromosome chromosome:RGSC3.4:8:1:129041809:1 72078796 ID1224 U -
ACTTCTGTCATTAGGCCCCTTACTCAA
>8 dna:chromosome chromosome:RGSC3.4:8:1:129041809:1 72078807 ID37666 U -
TGAGGATTTGTGGACTTCTGTCATTAGGC
>8 dna:chromosome chromosome:RGSC3.4:8:1:129041809:1 72078844 ID41448 U -
TGCATCAGATTAGTTACGAAGCATC
>8 dna:chromosome chromosome:RGSC3.4:8:1:129041809:1 72078880 ID10808 U -
TAAATGCAAAATGGCAGCAAAGGTGACAAA
>8 dna:chromosome chromosome:RGSC3.4:8:1:129041809:1 72078944 ID3724 U -
CAGATAATGACGGTGCTTCT
>8 dna:chromosome chromosome:RGSC3.4:8:1:129041809:1 72078944 ID10989 U -
TAACAAAACCAGATAATGACGGTGCTTCT
>8 dna:chromosome chromosome:RGSC3.4:8:1:129041809:1 72079038 ID53158 U -
TGTGAAAATGTGTCCCCAGTCTTTA
>8 dna:chromosome chromosome:RGSC3.4:8:1:129041809:1 72079146 ID39033 U -
TGATCCTGTTTCCAAGAAGGCCT
>8 dna:chromosome chromosome:RGSC3.4:8:1:129041809:1 72079152 ID30244 U -
TCTCATGTCTGATGATCCTGTTTCCAAGA
>8 dna:chromosome chromosome:RGSC3.4:8:1:129041809:1 72079163 ID32914 U -
TGAAATCTATTTTCTCATGTCTGATGATCC
>8 dna:chromosome chromosome:RGSC3.4:8:1:129041809:1 72079190 ID28493 U -
TCCTGAAGAGACAATGTCTAGAGCTGA
>8 dna:chromosome chromosome:RGSC3.4:8:1:129041809:1 72079193 ID46240 U -
TGGACATCCTGAAGAGACAATGTCTAGAGC
>8 dna:chromosome chromosome:RGSC3.4:8:1:129041809:1 72079258 ID21658 U -
TATGACATCAAAGCCCAAATGATGAGAAC
>8 dna:chromosome chromosome:RGSC3.4:8:1:129041809:1 72079264 ID62399 U -
TTTTAGATATGACATCAAAGCCCAAATGAT
>8 dna:chromosome chromosome:RGSC3.4:8:1:129041809:1 72079325 ID54297 U -
TGTGTATATAAGGGTTAAAACCCTCCTGGA
>8 dna:chromosome chromosome:RGSC3.4:8:1:129041809:1 72079424 ID55542 U -
TGTTTTTGGGGTCACCCAGCTGGACA
>8 dna:chromosome chromosome:RGSC3.4:8:1:129041809:1 72079465 ID39705 U -
TGATGTTCAGTAAGGATGTTACAAGTAATT
>8 dna:chromosome chromosome:RGSC3.4:8:1:129041809:1 72079469 ID51531 U -
TGGTTGATGTTCAGTAAGGATGTTACAAGT
>8 dna:chromosome chromosome:RGSC3.4:8:1:129041809:1 72079486 ID45025 U -
TGCTTGTGAAGTTGGTTGATGTTCA
>8 dna:chromosome chromosome:RGSC3.4:8:1:129041809:1 72079488 ID61128 U -
TTGTGAAGTTGGTTGATGTT
>8 dna:chromosome chromosome:RGSC3.4:8:1:129041809:1 72079495 ID2191 U -
ATAATGTGCTTGTGAAGTTGGT
>8 dna:chromosome chromosome:RGSC3.4:8:1:129041809:1 72079495 ID6137 U -
GAAAGAATAATGTGCTTGTGAAGTTGGT
>8 dna:chromosome chromosome:RGSC3.4:8:1:129041809:1 72079495 ID32631 U -
TGAAAGAATAATGTGCTTGTGAAGTTGGT
>8 dna:chromosome chromosome:RGSC3.4:8:1:129041809:1 72079495 ID59462 U -
TTGAAAGAATAATGTGCTTGTGAAGTTGGT
>8 dna:chromosome chromosome:RGSC3.4:8:1:129041809:1 72079498 ID32630 U -
TGAAAGAATAATGTGCTTGTGAAGTT
>8 dna:chromosome chromosome:RGSC3.4:8:1:129041809:1 72079552 ID12960 U -
TAATCCAATAGCGTGTTTCTCTCACTGGAT
>8 dna:chromosome chromosome:RGSC3.4:8:1:129041809:1 72079553 ID12959 U -
TAATCCAATAGCGTGTTTCTCTCACTGGA
>8 dna:chromosome chromosome:RGSC3.4:8:1:129041809:1 72079562 ID34816 U -
TGACACTAGTCTAATCCAATAGCGTGTTTCT
>8 dna:chromosome chromosome:RGSC3.4:8:1:129041809:1 72079578 ID57998 U -
TTCCAAAATGTCTTGTGACACTAGTCTAAT
>8 dna:chromosome chromosome:RGSC3.4:8:1:129041809:1 72079603 ID36176 U -
TGAGAAATGATCATAAACTCTTCTTCCA
>8 dna:chromosome chromosome:RGSC3.4:8:1:129041809:1 72079624 ID52958 U -
TGTCTCAAGAAATCTAGAAATTTTGAGAAA
>8 dna:chromosome chromosome:RGSC3.4:8:1:129041809:1 72079693 ID59001 U -
TTCTCTTGAATTCTGTGGGTGCTTATAGGA
>8 dna:chromosome chromosome:RGSC3.4:8:1:129041809:1 72079694 ID30585 U -
TCTCTTGAATTCTGTGGGTGCTTATAGG
>8 dna:chromosome chromosome:RGSC3.4:8:1:129041809:1 72079699 ID59000 U -
TTCTCTTGAATTCTGTGGGTGCTT
>8 dna:chromosome chromosome:RGSC3.4:8:1:129041809:1 72079775 ID35823 U -
TGACTGCCAAGGCTAAAGACCCACAC
>8 dna:chromosome chromosome:RGSC3.4:8:1:129041809:1 72079783 ID38426 U -
TGATAAATTCGCTGACTGCCAAGGCTAAAG
>8 dna:chromosome chromosome:RGSC3.4:8:1:129041809:1 72079788 ID38425 U -
TGATAAATTCGCTGACTGCCAAGGC
>8 dna:chromosome chromosome:RGSC3.4:8:1:129041809:1 72079788 ID55135 U -
TGTTGATAAATTCGCTGACTGCCAAGGC
>8 dna:chromosome chromosome:RGSC3.4:8:1:129041809:1 72079792 ID46311 U -
TGGACCTGTTGATAAATTCGCTGACTGCCA
>8 dna:chromosome chromosome:RGSC3.4:8:1:129041809:1 72079797 ID13407 U -
TAATTGGACCTGTTGATAAATTCGCTGAC
>8 dna:chromosome chromosome:RGSC3.4:8:1:129041809:1 72079799 ID38550 U -
TGATAATTGGACCTGTTGATAAATTCGCTG
>8 dna:chromosome chromosome:RGSC3.4:8:1:129041809:1 72079800 ID2942 U -
ATTGGACCTGTTGATAAATTCGCT
>8 dna:chromosome chromosome:RGSC3.4:8:1:129041809:1 72079800 ID38549 U -
TGATAATTGGACCTGTTGATAAATTCGCT
>8 dna:chromosome chromosome:RGSC3.4:8:1:129041809:1 72079801 ID38548 U -
TGATAATTGGACCTGTTGATAAATTCGC
>8 dna:chromosome chromosome:RGSC3.4:8:1:129041809:1 72079803 ID13406 U -
TAATTGGACCTGTTGATAAATTC
>8 dna:chromosome chromosome:RGSC3.4:8:1:129041809:1 72079803 ID21748 U -
TATGATAATTGGACCTGTTGATAAATTC
>8 dna:chromosome chromosome:RGSC3.4:8:1:129041809:1 72079803 ID38547 U -
TGATAATTGGACCTGTTGATAAATTC
>8 dna:chromosome chromosome:RGSC3.4:8:1:129041809:1 72079808 ID24499 U -
TCAGGATATGATAATTGGACCTGTTGATA
>8 dna:chromosome chromosome:RGSC3.4:8:1:129041809:1 72079814 ID15500 U -
TACGATTCTCAGGATATGATAATTGGACCTG
>8 dna:chromosome chromosome:RGSC3.4:8:1:129041809:1 72079815 ID15499 U -
TACGATTCTCAGGATATGATAATTGGACCT
>8 dna:chromosome chromosome:RGSC3.4:8:1:129041809:1 72079816 ID15498 U -
TACGATTCTCAGGATATGATAATTGGACC
>8 dna:chromosome chromosome:RGSC3.4:8:1:129041809:1 72079817 ID15497 U -
TACGATTCTCAGGATATGATAATTGGAC
>8 dna:chromosome chromosome:RGSC3.4:8:1:129041809:1 72079818 ID15496 U -
TACGATTCTCAGGATATGATAATTGGA
>8 dna:chromosome chromosome:RGSC3.4:8:1:129041809:1 72079819 ID15495 U -
TACGATTCTCAGGATATGATAATTGG
>8 dna:chromosome chromosome:RGSC3.4:8:1:129041809:1 72079831 ID28377 U -
TCCTCTCAGGAGGATACGATTCTCAGGA
>8 dna:chromosome chromosome:RGSC3.4:8:1:129041809:1 72079867 ID44849 U -
TGCTTCAGTGCAGAATTAGGATTGCCC
>8 dna:chromosome chromosome:RGSC3.4:8:1:129041809:1 72079868 ID15813 U -
TACTATGCTTCAGTGCAGAATTAGGATTGCC
>8 dna:chromosome chromosome:RGSC3.4:8:1:129041809:1 72079869 ID15812 U -
TACTATGCTTCAGTGCAGAATTAGGATTGC
>8 dna:chromosome chromosome:RGSC3.4:8:1:129041809:1 72079894 ID38625 U -
TGATACTCAGCTACCCCTTAGTGTTACTA
>8 dna:chromosome chromosome:RGSC3.4:8:1:129041809:1 72079901 ID53704 U -
TGTGATGATACTCAGCTACCCCTTAGT
>8 dna:chromosome chromosome:RGSC3.4:8:1:129041809:1 72080001 ID54036 U -
TGTGCTTACTGACGCCTTCCCTGGGCCA
>8 dna:chromosome chromosome:RGSC3.4:8:1:129041809:1 72080102 ID31570 U -
TCTTAGGTAGAACTAGGCTCACTGAATTT
>8 dna:chromosome chromosome:RGSC3.4:8:1:129041809:1 72080205 ID55402 U -
TGTTTCTGTTTCAGAAGCCCCTCTCT
>8 dna:chromosome chromosome:RGSC3.4:8:1:129041809:1 72080258 ID37927 U -
TGAGGTTTCAGAGCCATTGCTCCTTCTGC
>8 dna:chromosome chromosome:RGSC3.4:8:1:129041809:1 72080262 ID37926 U -
TGAGGTTTCAGAGCCATTGCTCCTT
>8 dna:chromosome chromosome:RGSC3.4:8:1:129041809:1 72080263 ID55128 U -
TGTTGAGGTTTCAGAGCCATTGCTCCT
>8 dna:chromosome chromosome:RGSC3.4:8:1:129041809:1 72080270 ID30462 U -
TCTCTCAAGCTTGTTGAGGTTTCAGAGCCAT
>8 dna:chromosome chromosome:RGSC3.4:8:1:129041809:1 72080272 ID30461 U -
TCTCTCAAGCTTGTTGAGGTTTCAGAGCC
>8 dna:chromosome chromosome:RGSC3.4:8:1:129041809:1 72080337 ID30223 U -
TCTCATCTACTGCTGACAGTCTGACGGGA
>8 dna:chromosome chromosome:RGSC3.4:8:1:129041809:1 72080350 ID28584 U -
TCCTGCACTGCTTATCTCATCTACTGCTGA
>8 dna:chromosome chromosome:RGSC3.4:8:1:129041809:1 72080430 ID11476 U -
TAACCTTTGCCATGATCTGACTGGAGC
>8 dna:chromosome chromosome:RGSC3.4:8:1:129041809:1 72080432 ID15092 U -
TACCCTAACCTTTGCCATGATCTGACTGGA
>8 dna:chromosome chromosome:RGSC3.4:8:1:129041809:1 72080457 ID34566 U -
TGACAACCACTCCTCCTTGCCCTACCC
>8 dna:chromosome chromosome:RGSC3.4:8:1:129041809:1 72080462 ID60255 U -
TTGGAAACTGACAACCACTCCTCCTTGCCC
>8 dna:chromosome chromosome:RGSC3.4:8:1:129041809:1 72080486 ID49532 U -
TGGGGAAAAATCATGGTGTCAGTTTGGAA
>8 dna:chromosome chromosome:RGSC3.4:8:1:129041809:1 72080492 ID21515 U -
TATCTGGGGAAAAATCATGGTGTCAGT
>8 dna:chromosome chromosome:RGSC3.4:8:1:129041809:1 72080494 ID21514 U -
TATCTGGGGAAAAATCATGGTGTCA
>8 dna:chromosome chromosome:RGSC3.4:8:1:129041809:1 72080495 ID8690 U -
GGGGAAAAATCATGGTGTC
>8 dna:chromosome chromosome:RGSC3.4:8:1:129041809:1 72080496 ID21112 U -
TATATCTGGGGAAAAATCATGGTGT
>8 dna:chromosome chromosome:RGSC3.4:8:1:129041809:1 72080498 ID36512 U -
TGAGACCTATATCTGGGGAAAAATCATGGT
>8 dna:chromosome chromosome:RGSC3.4:8:1:129041809:1 72080507 ID58246 U -
TTCCCACTGAGACCTATATCTGGGGAAA
>8 dna:chromosome chromosome:RGSC3.4:8:1:129041809:1 72080525 ID18731 U -
TAGGAAAAGCTCAGGAATGTTCCCACTGA
>8 dna:chromosome chromosome:RGSC3.4:8:1:129041809:1 72080528 ID18730 U -
TAGGAAAAGCTCAGGAATGTTCCCAC
>8 dna:chromosome chromosome:RGSC3.4:8:1:129041809:1 72080529 ID18729 U -
TAGGAAAAGCTCAGGAATGTTCCCA
>8 dna:chromosome chromosome:RGSC3.4:8:1:129041809:1 72080551 ID54944 U -
TGTTCATGCTACTGAGTAGCTCTGCTGTAG
>8 dna:chromosome chromosome:RGSC3.4:8:1:129041809:1 72080555 ID23165 U -
TCAAATGTTCATGCTACTGAGTAGCTCTGCT
>8 dna:chromosome chromosome:RGSC3.4:8:1:129041809:1 72080556 ID23164 U -
TCAAATGTTCATGCTACTGAGTAGCTCTGC
>8 dna:chromosome chromosome:RGSC3.4:8:1:129041809:1 72080564 ID26842 U -
TCCCAGGTCTCAAATGTTCATGCTACTGAGT
>8 dna:chromosome chromosome:RGSC3.4:8:1:129041809:1 72080565 ID26841 U -
TCCCAGGTCTCAAATGTTCATGCTACTGAG
>8 dna:chromosome chromosome:RGSC3.4:8:1:129041809:1 72080572 ID42662 U -
TGCCCATTCCCAGGTCTCAAATGTTCATGC
>8 dna:chromosome chromosome:RGSC3.4:8:1:129041809:1 72080616 ID28364 U -
TCCTCTAGTCAAGCTACAGAGTTGCCCTG
>8 dna:chromosome chromosome:RGSC3.4:8:1:129041809:1 72080681 ID45714 U -
TGGAAGAACTCTTTTCTGAGCTGGATGC
>8 dna:chromosome chromosome:RGSC3.4:8:1:129041809:1 72080700 ID37124 U -
TGAGCAATCTCAGGCCTGTGGAAGAAC
>8 dna:chromosome chromosome:RGSC3.4:8:1:129041809:1 72080708 ID40786 U -
TGCACAAACTGGTGAGCAATCTCAGGCCTGT
>8 dna:chromosome chromosome:RGSC3.4:8:1:129041809:1 72080734 ID2399 U -
ATCCTAGAAGGGCCACAGTGCAC
>8 dna:chromosome chromosome:RGSC3.4:8:1:129041809:1 72080734 ID5178 U -
CTAGAAGGGCCACAGTGCAC
>8 dna:chromosome chromosome:RGSC3.4:8:1:129041809:1 72080734 ID18232 U -
TAGCATCCTAGAAGGGCCACAGTGCAC
>8 dna:chromosome chromosome:RGSC3.4:8:1:129041809:1 72080743 ID37506 U -
TGAGCTTGCTTCCTAGCATCCTAGAAGGGCC
>8 dna:chromosome chromosome:RGSC3.4:8:1:129041809:1 72080743 ID44877 U -
TGCTTCCTAGCATCCTAGAAGGGCC
>8 dna:chromosome chromosome:RGSC3.4:8:1:129041809:1 72080784 ID55104 U -
TGTTGACACACCGAGTAGGTAGGTAC
>8 dna:chromosome chromosome:RGSC3.4:8:1:129041809:1 72080823 ID34653 U -
TGACAATAAGGTCTAGACACAGGGAG
>8 dna:chromosome chromosome:RGSC3.4:8:1:129041809:1 72080825 ID30389 U -
TCTCCTTGACAATAAGGTCTAGACACAGGG
>8 dna:chromosome chromosome:RGSC3.4:8:1:129041809:1 72080834 ID17290 U -
TAGACCATATCTCCTTGACAATAAGGTCTA
>8 dna:chromosome chromosome:RGSC3.4:8:1:129041809:1 72080845 ID20134 U -
TAGTCACACAGATAGACCATATCTCCTTGAC
>8 dna:chromosome chromosome:RGSC3.4:8:1:129041809:1 72080914 ID31403 U -
TCTGTTGAGAGAGCTTTCAATAGGGAGT
>8 dna:chromosome chromosome:RGSC3.4:8:1:129041809:1 72080924 ID14338 U -
TACAGTAATATCTGTTGAGAGAGCTTTC
>8 dna:chromosome chromosome:RGSC3.4:8:1:129041809:1 72081017 ID43477 U -
TGCGATTTCTCTCAGAGGGTACAGAGCAAA
>8 dna:chromosome chromosome:RGSC3.4:8:1:129041809:1 72081025 ID3197 U -
CAACTGCGATTTCTCTCAGAGGGTAC
>8 dna:chromosome chromosome:RGSC3.4:8:1:129041809:1 72081035 ID41315 U -
TGCAGTCACAACTGCGATTTCTCT
>8 dna:chromosome chromosome:RGSC3.4:8:1:129041809:1 72081052 ID24528 U -
TCAGGGCTCAGCATGAAGTTGCAGTC
>8 dna:chromosome chromosome:RGSC3.4:8:1:129041809:1 72081092 ID27002 U -
TCCCCAAGGCCACCATAACTCACGAGT
>8 dna:chromosome chromosome:RGSC3.4:8:1:129041809:1 72081137 ID365 U -
AAGAGATAGAATGAGAAGGGGACCT
>8 dna:chromosome chromosome:RGSC3.4:8:1:129041809:1 72081154 ID51090 U -
TGGTGCTCTAAGATATAAAAAGAGATA
>8 dna:chromosome chromosome:RGSC3.4:8:1:129041809:1 72081155 ID51089 U -
TGGTGCTCTAAGATATAAAAAGAGAT
>8 dna:chromosome chromosome:RGSC3.4:8:1:129041809:1 72081168 ID35759 U -
TGACTCTCCCCACCATGGTGCTCTAAGA
>8 dna:chromosome chromosome:RGSC3.4:8:1:129041809:1 72081206 ID19679 U -
TAGGTCATATGGATAGAACATGTTTTTCCTC
>8 dna:chromosome chromosome:RGSC3.4:8:1:129041809:1 72081224 ID48345 U -
TGGGAAATGGAAAGGAATAGGTCATATGGA
>8 dna:chromosome chromosome:RGSC3.4:8:1:129041809:1 72081229 ID34242 U -
TGAATGGGAAATGGAAAGGAATAGGTCAT
>8 dna:chromosome chromosome:RGSC3.4:8:1:129041809:1 72081243 ID51285 U -
TGGTGTCTGAATGAATGGGAAATGGA
>8 dna:chromosome chromosome:RGSC3.4:8:1:129041809:1 72081244 ID51284 U -
TGGTGTCTGAATGAATGGGAAATGG
>8 dna:chromosome chromosome:RGSC3.4:8:1:129041809:1 72081259 ID7544 U -
GCATAAGGAATAAGTAGTTTGGTGTCTGA
>8 dna:chromosome chromosome:RGSC3.4:8:1:129041809:1 72081289 ID40304 U -
TGCAAAGACCCTCTGAGGGTGTTGAGAGA
>8 dna:chromosome chromosome:RGSC3.4:8:1:129041809:1 72081290 ID40303 U -
TGCAAAGACCCTCTGAGGGTGTTGAGAG
>8 dna:chromosome chromosome:RGSC3.4:8:1:129041809:1 72081407 ID48505 U -
TGGGAAGTCAAGGCTGACACTGTCCAAAGC
>8 dna:chromosome chromosome:RGSC3.4:8:1:129041809:1 72081410 ID48504 U -
TGGGAAGTCAAGGCTGACACTGTCCAA
>8 dna:chromosome chromosome:RGSC3.4:8:1:129041809:1 72081412 ID48503 U -
TGGGAAGTCAAGGCTGACACTGTCC
>8 dna:chromosome chromosome:RGSC3.4:8:1:129041809:1 72081444 ID12029 U -
TAAGAGTGATGATGAAGTAACAGAAGCCAG
>8 dna:chromosome chromosome:RGSC3.4:8:1:129041809:1 72081445 ID12028 U -
TAAGAGTGATGATGAAGTAACAGAAGCCA
>8 dna:chromosome chromosome:RGSC3.4:8:1:129041809:1 72081446 ID20828 U -
TATAAGAGTGATGATGAAGTAACAGAAGCC
>8 dna:chromosome chromosome:RGSC3.4:8:1:129041809:1 72081447 ID9284 U -
GTGATGATGAAGTAACAGAAGC
>8 dna:chromosome chromosome:RGSC3.4:8:1:129041809:1 72081447 ID20827 U -
TATAAGAGTGATGATGAAGTAACAGAAGC
>8 dna:chromosome chromosome:RGSC3.4:8:1:129041809:1 72081447 ID57067 U -
TTATAAGAGTGATGATGAAGTAACAGAAGC
>8 dna:chromosome chromosome:RGSC3.4:8:1:129041809:1 72081531 ID16608 U -
TAGAAACACGTTCAGTCCCAACCAACCCCAG
>8 dna:chromosome chromosome:RGSC3.4:8:1:129041809:1 72081541 ID8336 U -
GGATAAATGTAGAAACACGTTCAGTCCCAA
>8 dna:chromosome chromosome:RGSC3.4:8:1:129041809:1 72081546 ID41934 U -
TGCCAAGGATAAATGTAGAAACACGTTCAGT
>8 dna:chromosome chromosome:RGSC3.4:8:1:129041809:1 72081548 ID41933 U -
TGCCAAGGATAAATGTAGAAACACGTTCA
>8 dna:chromosome chromosome:RGSC3.4:8:1:129041809:1 72081549 ID41932 U -
TGCCAAGGATAAATGTAGAAACACGTTC
>8 dna:chromosome chromosome:RGSC3.4:8:1:129041809:1 72081558 ID31019 U -
TCTGCAGGTATGCCAAGGATAAATGTAGA
>8 dna:chromosome chromosome:RGSC3.4:8:1:129041809:1 72081566 ID22448 U -
TATTGACATCTGCAGGTATGCCAAGGATA
>8 dna:chromosome chromosome:RGSC3.4:8:1:129041809:1 72081582 ID9525 U -
GTTGAGGAAGAAAACAATATTGACATCTGC
>8 dna:chromosome chromosome:RGSC3.4:8:1:129041809:1 72081644 ID28513 U -
TCCTGACATCAGATGGGTCCTTTCCCTCAGC
>8 dna:chromosome chromosome:RGSC3.4:8:1:129041809:1 72081648 ID15957 U -
TACTCCTGACATCAGATGGGTCCTTTCCCT
>8 dna:chromosome chromosome:RGSC3.4:8:1:129041809:1 72081649 ID35102 U -
TGACATCAGATGGGTCCTTTCCC
>8 dna:chromosome chromosome:RGSC3.4:8:1:129041809:1 72081650 ID28512 U -
TCCTGACATCAGATGGGTCCTTTCC
>8 dna:chromosome chromosome:RGSC3.4:8:1:129041809:1 72081653 ID27202 U -
TCCCTACTCCTGACATCAGATGGGTCCTT
>8 dna:chromosome chromosome:RGSC3.4:8:1:129041809:1 72081704 ID39884 U -
TGATTCCTCACACATCTGGGCCAAGC
>8 dna:chromosome chromosome:RGSC3.4:8:1:129041809:1 72081720 ID37569 U -
TGAGGACAGCTCAGATAGTGAGTGATTCCTCA
>8 dna:chromosome chromosome:RGSC3.4:8:1:129041809:1 72081721 ID37568 U -
TGAGGACAGCTCAGATAGTGAGTGATTCCTC
>8 dna:chromosome chromosome:RGSC3.4:8:1:129041809:1 72081742 ID34308 U -
TGAATGTTGACAGGCATGAGGACAGC
>8 dna:chromosome chromosome:RGSC3.4:8:1:129041809:1 72081786 ID20287 U -
TAGTGACAGGGTCTGAGAAAGATGC
>8 dna:chromosome chromosome:RGSC3.4:8:1:129041809:1 72081792 ID51979 U -
TGTAATGTCAATAGTGACAGGGTCTGAGAA
>8 dna:chromosome chromosome:RGSC3.4:8:1:129041809:1 72081794 ID52435 U -
TGTCAATAGTGACAGGGTCTGAG
>8 dna:chromosome chromosome:RGSC3.4:8:1:129041809:1 72081795 ID39598 U -
TGATGTAATGTCAATAGTGACAGGGTCTGA
>8 dna:chromosome chromosome:RGSC3.4:8:1:129041809:1 72081804 ID1812 U -
AGGAGGCTGATGTAATGTCAATAGTGAC
>8 dna:chromosome chromosome:RGSC3.4:8:1:129041809:1 72081836 ID31373 U -
TCTGTGTGGAGATTGCAGAAGGACAGAGA
>8 dna:chromosome chromosome:RGSC3.4:8:1:129041809:1 72081897 ID7762 U -
GCCTACATTGGGGTCACCTACTCGTGAT
>8 dna:chromosome chromosome:RGSC3.4:8:1:129041809:1 72081897 ID14669 U -
TACATTGGGGTCACCTACTCGTGAT
>8 dna:chromosome chromosome:RGSC3.4:8:1:129041809:1 72081898 ID14668 U -
TACATTGGGGTCACCTACTCGTGA
>8 dna:chromosome chromosome:RGSC3.4:8:1:129041809:1 72081932 ID26254 U -
TCCAGTCTGTAATCATGATGCCCACTCAGT
>8 dna:chromosome chromosome:RGSC3.4:8:1:129041809:1 72081932 ID58179 U -
TTCCAGTCTGTAATCATGATGCCCACTCAGT
>8 dna:chromosome chromosome:RGSC3.4:8:1:129041809:1 72081934 ID58178 U -
TTCCAGTCTGTAATCATGATGCCCACTCA
>8 dna:chromosome chromosome:RGSC3.4:8:1:129041809:1 72081941 ID62045 U -
TTTGAGTTTTCCAGTCTGTAATCATGATGC
>8 dna:chromosome chromosome:RGSC3.4:8:1:129041809:1 72081962 ID13485 U -
TAATTTGTTCCAATTTGTCCCTTTGAGTTT
>8 dna:chromosome chromosome:RGSC3.4:8:1:129041809:1 72081964 ID12746 U -
TAATAATTTGTTCCAATTTGTCCCTTTGAGT
>8 dna:chromosome chromosome:RGSC3.4:8:1:129041809:1 72081966 ID711 U -
AATTTGTTCCAATTTGTCCCTTTGA
>8 dna:chromosome chromosome:RGSC3.4:8:1:129041809:1 72081966 ID12745 U -
TAATAATTTGTTCCAATTTGTCCCTTTGA
>8 dna:chromosome chromosome:RGSC3.4:8:1:129041809:1 72081970 ID12744 U -
TAATAATTTGTTCCAATTTGTCCCT
>8 dna:chromosome chromosome:RGSC3.4:8:1:129041809:1 72082027 ID21969 U -
TATGGCTTTGTTTTTCTCCCTCTGGC
>8 dna:chromosome chromosome:RGSC3.4:8:1:129041809:1 72082070 ID16642 U -
TAGAAACTGTCACTCCAGGAGGAAGG
>8 dna:chromosome chromosome:RGSC3.4:8:1:129041809:1 72082073 ID49913 U -
TGGGTGCTAGAAACTGTCACTCCAGGAGGA
>8 dna:chromosome chromosome:RGSC3.4:8:1:129041809:1 72082076 ID16183 U -
TACTGGGTGCTAGAAACTGTCACTCCAGGA
>8 dna:chromosome chromosome:RGSC3.4:8:1:129041809:1 72082077 ID16182 U -
TACTGGGTGCTAGAAACTGTCACTCCAGG
>8 dna:chromosome chromosome:RGSC3.4:8:1:129041809:1 72082083 ID19387 U -
TAGGCCTACTGGGTGCTAGAAACTGTCAC
>8 dna:chromosome chromosome:RGSC3.4:8:1:129041809:1 72082104 ID1394 U -
AGACTGATTGCTGGTGGCTAGGCCTA
>8 dna:chromosome chromosome:RGSC3.4:8:1:129041809:1 72082111 ID3177 U -
CAACAGTAGACTGATTGCTGGTGGCT
>8 dna:chromosome chromosome:RGSC3.4:8:1:129041809:1 72082115 ID47385 U -
TGGCAGACAACAGTAGACTGATTGCTGGT
>8 dna:chromosome chromosome:RGSC3.4:8:1:129041809:1 72082116 ID47384 U -
TGGCAGACAACAGTAGACTGATTGCTGG
>8 dna:chromosome chromosome:RGSC3.4:8:1:129041809:1 72082175 ID53322 U -
TGTGAATGAAGTCTCTGGAACCCATCC
>8 dna:chromosome chromosome:RGSC3.4:8:1:129041809:1 72082205 ID33487 U -
TGAACTTGAAGAAAGAAGTTCCAGA
>8 dna:chromosome chromosome:RGSC3.4:8:1:129041809:1 72082207 ID11396 U -
TAACCCTTGAACTTGAAGAAAGAAGTTCCA
>8 dna:chromosome chromosome:RGSC3.4:8:1:129041809:1 72082214 ID62700 U -
TTTTTTTAACCCTTGAACTTGAAGAAAGA
>8 dna:chromosome chromosome:RGSC3.4:8:1:129041809:1 72082251 ID29957 U -
TCTATGATTTGTAAAAACAGATGA
>8 dna:chromosome chromosome:RGSC3.4:8:1:129041809:1 72082355 ID38396 U -
TGATAAAGCAGTGCTTCATTATGACGAAA
>8 dna:chromosome chromosome:RGSC3.4:8:1:129041809:1 72082356 ID38395 U -
TGATAAAGCAGTGCTTCATTATGACGAA
>8 dna:chromosome chromosome:RGSC3.4:8:1:129041809:1 72082408 ID37994 U -
TGAGTAGTAGAAACTCATGGAAGAGCAGTG
>8 dna:chromosome chromosome:RGSC3.4:8:1:129041809:1 72082430 ID43134 U -
TGCCTGGCGTTCTTCAACCTGAGTAGT
>8 dna:chromosome chromosome:RGSC3.4:8:1:129041809:1 72082447 ID56702 U -
TTACATGAGATAAGACCTGCCTGGCGT
>8 dna:chromosome chromosome:RGSC3.4:8:1:129041809:1 72082451 ID56251 U -
TTAAAACTTACATGAGATAAGACCTGCCTG
>8 dna:chromosome chromosome:RGSC3.4:8:1:129041809:1 72082542 ID8202 U -
GGAAGTTTCCACTGTCTACCCTCAAG
>8 dna:chromosome chromosome:RGSC3.4:8:1:129041809:1 72082571 ID32849 U -
TGAAATACTGGAGGTGAAGTTGTGATCTCC
>8 dna:chromosome chromosome:RGSC3.4:8:1:129041809:1 72082577 ID51491 U -
TGGTTGAAATACTGGAGGTGAAGTTGTG
>8 dna:chromosome chromosome:RGSC3.4:8:1:129041809:1 72082597 ID31637 U -
TCTTATTGTCTTTGTTCCTGGTTGAA
>8 dna:chromosome chromosome:RGSC3.4:8:1:129041809:1 72082598 ID15102 U -
TACCCTCTTATTGTCTTTGTTCCTGGTTGA
>8 dna:chromosome chromosome:RGSC3.4:8:1:129041809:1 72082679 ID41004 U -
TGCACTGACTCCTGGCTTCACACACCCTGC
>8 dna:chromosome chromosome:RGSC3.4:8:1:129041809:1 72082692 ID59768 U -
TTGACTCCTGCACTGACTCCTGGCT
>8 dna:chromosome chromosome:RGSC3.4:8:1:129041809:1 72082720 ID43417 U -
TGCGAATGCTACCGAGAGGAAGAGGATCA
>8 dna:chromosome chromosome:RGSC3.4:8:1:129041809:1 72082734 ID7236 U -
GATCACAGGGACTATTGCGAATGCTACCGA
>8 dna:chromosome chromosome:RGSC3.4:8:1:129041809:1 72082740 ID42628 U -
TGCCCAGATCACAGGGACTATTGCGAATGC
>8 dna:chromosome chromosome:RGSC3.4:8:1:129041809:1 72082746 ID44281 U -
TGCTCTGCCCAGATCACAGGGACTATTGC
>8 dna:chromosome chromosome:RGSC3.4:8:1:129041809:1 72082763 ID27486 U -
TCCGATGACGGCCTTGCTCTGCCCAG
>8 dna:chromosome chromosome:RGSC3.4:8:1:129041809:1 72082764 ID606 U -
AATCCGATGACGGCCTTGCTCTGCCCA
>8 dna:chromosome chromosome:RGSC3.4:8:1:129041809:1 72082767 ID47179 U -
TGGCAAATCCGATGACGGCCTTGCTCTGC
>8 dna:chromosome chromosome:RGSC3.4:8:1:129041809:1 72082772 ID37892 U -
TGAGGTGGCAAATCCGATGACGGCCTTGC
>8 dna:chromosome chromosome:RGSC3.4:8:1:129041809:1 72082774 ID37891 U -
TGAGGTGGCAAATCCGATGACGGCCTT
>8 dna:chromosome chromosome:RGSC3.4:8:1:129041809:1 72082775 ID41534 U -
TGCATGAGGTGGCAAATCCGATGACGGCCT
>8 dna:chromosome chromosome:RGSC3.4:8:1:129041809:1 72082776 ID41533 U -
TGCATGAGGTGGCAAATCCGATGACGGCC
>8 dna:chromosome chromosome:RGSC3.4:8:1:129041809:1 72082777 ID41532 U -
TGCATGAGGTGGCAAATCCGATGACGGC
>8 dna:chromosome chromosome:RGSC3.4:8:1:129041809:1 72082791 ID25380 U -
TCCAAAGGATGGGATGCATGAGGTGGCA
>8 dna:chromosome chromosome:RGSC3.4:8:1:129041809:1 72082795 ID8031 U -
GCTGTTCCAAAGGATGGGATGCATGAGGT
>8 dna:chromosome chromosome:RGSC3.4:8:1:129041809:1 72082798 ID31126 U -
TCTGCTGTTCCAAAGGATGGGATGCATGA
>8 dna:chromosome chromosome:RGSC3.4:8:1:129041809:1 72082799 ID8030 U -
GCTGTTCCAAAGGATGGGATGCATG
>8 dna:chromosome chromosome:RGSC3.4:8:1:129041809:1 72082827 ID45014 U -
TGCTTGTACCTCGATGTCCCTTCAGATGCT
>8 dna:chromosome chromosome:RGSC3.4:8:1:129041809:1 72082828 ID45013 U -
TGCTTGTACCTCGATGTCCCTTCAGATGC
>8 dna:chromosome chromosome:RGSC3.4:8:1:129041809:1 72082830 ID45012 U -
TGCTTGTACCTCGATGTCCCTTCAGAT
>8 dna:chromosome chromosome:RGSC3.4:8:1:129041809:1 72082834 ID15108 U -
TACCCTGCTTGTACCTCGATGTCCCTTC
>8 dna:chromosome chromosome:RGSC3.4:8:1:129041809:1 72082860 ID16704 U -
TAGAAAGTTACCTGGGTTTTGTCATGGTA
>8 dna:chromosome chromosome:RGSC3.4:8:1:129041809:1 72082963 ID19350 U -
TAGGCATACCAGACACTCCAGGCTTGTCTT
>8 dna:chromosome chromosome:RGSC3.4:8:1:129041809:1 72082964 ID19349 U -
TAGGCATACCAGACACTCCAGGCTTGTCT
>8 dna:chromosome chromosome:RGSC3.4:8:1:129041809:1 72082965 ID19348 U -
TAGGCATACCAGACACTCCAGGCTTGTC
>8 dna:chromosome chromosome:RGSC3.4:8:1:129041809:1 72082992 ID45354 U -
TGGAAACCTTGAGAAGATTTGGAGGTCCAT
>8 dna:chromosome chromosome:RGSC3.4:8:1:129041809:1 72082993 ID45353 U -
TGGAAACCTTGAGAAGATTTGGAGGTCCA
>8 dna:chromosome chromosome:RGSC3.4:8:1:129041809:1 72082994 ID45352 U -
TGGAAACCTTGAGAAGATTTGGAGGTCC
>8 dna:chromosome chromosome:RGSC3.4:8:1:129041809:1 72083010 ID35733 U -
TGACTCGGCAGCTTTGGAAACCTTGA
>8 dna:chromosome chromosome:RGSC3.4:8:1:129041809:1 72083046 ID17416 U -
TAGAGACCCCAGAGTAATCCAGGACT
>8 dna:chromosome chromosome:RGSC3.4:8:1:129041809:1 72083065 ID25858 U -
TCCACCCTCGACCTGAAATTTCTAGAGAC
>8 dna:chromosome chromosome:RGSC3.4:8:1:129041809:1 72083091 ID33458 U -
TGAACTGTTCACACCCACCCAGCTTCC
>8 dna:chromosome chromosome:RGSC3.4:8:1:129041809:1 72083095 ID58608 U -
TTCGATGAACTGTTCACACCCACCCAGC
>8 dna:chromosome chromosome:RGSC3.4:8:1:129041809:1 72083100 ID58607 U -
TTCGATGAACTGTTCACACCCAC
>8 dna:chromosome chromosome:RGSC3.4:8:1:129041809:1 72083105 ID40234 U -
TGCAAAAGGCACTTCGATGAACTGTTCACA
>8 dna:chromosome chromosome:RGSC3.4:8:1:129041809:1 72083106 ID40233 U -
TGCAAAAGGCACTTCGATGAACTGTTCAC
>8 dna:chromosome chromosome:RGSC3.4:8:1:129041809:1 72083110 ID40232 U -
TGCAAAAGGCACTTCGATGAACTGT
>8 dna:chromosome chromosome:RGSC3.4:8:1:129041809:1 72083139 ID13062 U -
TAATGAAGTGCTCCTCCCCGGA
>8 dna:chromosome chromosome:RGSC3.4:8:1:129041809:1 72083139 ID61456 U -
TTTAATGAAGTGCTCCTCCCCGGA
>8 dna:chromosome chromosome:RGSC3.4:8:1:129041809:1 72083143 ID57974 U -
TTCATTTAATGAAGTGCTCCTCCC
>8 dna:chromosome chromosome:RGSC3.4:8:1:129041809:1 72083148 ID20013 U -
TAGTACCCTTCATTTAATGAAGTGCTC
>8 dna:chromosome chromosome:RGSC3.4:8:1:129041809:1 72083172 ID32710 U -
TGAAAGCATTTCAAGACCTGCCCAATCTAG
>8 dna:chromosome chromosome:RGSC3.4:8:1:129041809:1 72083178 ID32709 U -
TGAAAGCATTTCAAGACCTGCCCA
>8 dna:chromosome chromosome:RGSC3.4:8:1:129041809:1 72083179 ID32708 U -
TGAAAGCATTTCAAGACCTGCCC
>8 dna:chromosome chromosome:RGSC3.4:8:1:129041809:1 72083194 ID34155 U -
TGAATGAATGGGTGTGTCTAATGAAAGCA
>8 dna:chromosome chromosome:RGSC3.4:8:1:129041809:1 72083195 ID625 U -
AATGAATGAATGGGTGTGTCTAATGAAAGC
>8 dna:chromosome chromosome:RGSC3.4:8:1:129041809:1 72083195 ID2510 U -
ATGAATGAATGGGTGTGTCTAATGAAAGC
>8 dna:chromosome chromosome:RGSC3.4:8:1:129041809:1 72083195 ID6422 U -
GAATGGGTGTGTCTAATGAAAGC
>8 dna:chromosome chromosome:RGSC3.4:8:1:129041809:1 72083198 ID619 U -
AATGAATGAATGAATGGGTGTGTCTAATGAA
>8 dna:chromosome chromosome:RGSC3.4:8:1:129041809:1 72083198 ID624 U -
AATGAATGAATGGGTGTGTCTAATGAA
>8 dna:chromosome chromosome:RGSC3.4:8:1:129041809:1 72083198 ID34152 U -
TGAATGAATGAATGGGTGTGTCTAATGAA
>8 dna:chromosome chromosome:RGSC3.4:8:1:129041809:1 72083199 ID618 U -
AATGAATGAATGAATGGGTGTGTCTAATGA
>8 dna:chromosome chromosome:RGSC3.4:8:1:129041809:1 72083199 ID623 U -
AATGAATGAATGGGTGTGTCTAATGA
>8 dna:chromosome chromosome:RGSC3.4:8:1:129041809:1 72083200 ID6402 U -
GAATGAATGAATGGGTGTGTCTAATG
>8 dna:chromosome chromosome:RGSC3.4:8:1:129041809:1 72083203 ID2508 U -
ATGAATGAATGAATGGGTGTGTCTA
>8 dna:chromosome chromosome:RGSC3.4:8:1:129041809:1 72083204 ID21640 U -
TATGAATGAATGAATGAATGGGTGTGTCT
>8 dna:chromosome chromosome:RGSC3.4:8:1:129041809:1 72083205 ID21639 U -
TATGAATGAATGAATGAATGGGTGTGTC
>8 dna:chromosome chromosome:RGSC3.4:8:1:129041809:1 72083205 ID52281 U -
TGTATGAATGAATGAATGAATGGGTGTGTC
>8 dna:chromosome chromosome:RGSC3.4:8:1:129041809:1 72083206 ID21638 U -
TATGAATGAATGAATGAATGGGTGTGT
>8 dna:chromosome chromosome:RGSC3.4:8:1:129041809:1 72083211 ID6428 U -
GAATGTATGAATGAATGAATGAATGGG
>8 dna:chromosome chromosome:RGSC3.4:8:1:129041809:1 72083230 ID56419 U -
TTAAATGTTGGATGAATGAATGAATGTAT
>8 dna:chromosome chromosome:RGSC3.4:8:1:129041809:1 72083270 ID38047 U -
TGAGTCATGTAGCACAAATGCCCACAGGAT
>8 dna:chromosome chromosome:RGSC3.4:8:1:129041809:1 72083378 ID52655 U -
TGTCATGCAAGAGAGGTCTAGTGAGGAC
>8 dna:chromosome chromosome:RGSC3.4:8:1:129041809:1 72083379 ID52654 U -
TGTCATGCAAGAGAGGTCTAGTGAGGA
>8 dna:chromosome chromosome:RGSC3.4:8:1:129041809:1 72083388 ID44744 U -
TGCTTAAAGCCATGTCATGCAAGAGAGGTC
>8 dna:chromosome chromosome:RGSC3.4:8:1:129041809:1 72083389 ID44743 U -
TGCTTAAAGCCATGTCATGCAAGAGAGGT
>8 dna:chromosome chromosome:RGSC3.4:8:1:129041809:1 72083407 ID36703 U -
TGAGAGGATGAGATATGCATGCTTAAAGCC
>8 dna:chromosome chromosome:RGSC3.4:8:1:129041809:1 72083414 ID36174 U -
TGAGAAATGAGAGGATGAGATATGCATGCT
>8 dna:chromosome chromosome:RGSC3.4:8:1:129041809:1 72083415 ID36173 U -
TGAGAAATGAGAGGATGAGATATGCATGC
>8 dna:chromosome chromosome:RGSC3.4:8:1:129041809:1 72083419 ID14363 U -
TACAGTGAGAAATGAGAGGATGAGATATGC
>8 dna:chromosome chromosome:RGSC3.4:8:1:129041809:1 72083419 ID36172 U -
TGAGAAATGAGAGGATGAGATATGC
>8 dna:chromosome chromosome:RGSC3.4:8:1:129041809:1 72083422 ID14362 U -
TACAGTGAGAAATGAGAGGATGAGATA
>8 dna:chromosome chromosome:RGSC3.4:8:1:129041809:1 72083459 ID15680 U -
TACTACGGGAACTCCAGGGGAGGCTT
>8 dna:chromosome chromosome:RGSC3.4:8:1:129041809:1 72083471 ID38574 U -
TGATACAGATTGAATCTACTACGGGAACTC
>8 dna:chromosome chromosome:RGSC3.4:8:1:129041809:1 72083472 ID38573 U -
TGATACAGATTGAATCTACTACGGGAACT
>8 dna:chromosome chromosome:RGSC3.4:8:1:129041809:1 72083473 ID38572 U -
TGATACAGATTGAATCTACTACGGGAAC
>8 dna:chromosome chromosome:RGSC3.4:8:1:129041809:1 72083474 ID51002 U -
TGGTGATACAGATTGAATCTACTACGGGAA
>8 dna:chromosome chromosome:RGSC3.4:8:1:129041809:1 72083474 ID60834 U -
TTGGTGATACAGATTGAATCTACTACGGGAA
>8 dna:chromosome chromosome:RGSC3.4:8:1:129041809:1 72083475 ID51001 U -
TGGTGATACAGATTGAATCTACTACGGGA
>8 dna:chromosome chromosome:RGSC3.4:8:1:129041809:1 72083475 ID60833 U -
TTGGTGATACAGATTGAATCTACTACGGGA
>8 dna:chromosome chromosome:RGSC3.4:8:1:129041809:1 72083476 ID4872 U -
CCTTGGTGATACAGATTGAATCTACTACGGG
>8 dna:chromosome chromosome:RGSC3.4:8:1:129041809:1 72083476 ID51000 U -
TGGTGATACAGATTGAATCTACTACGGG
>8 dna:chromosome chromosome:RGSC3.4:8:1:129041809:1 72083477 ID50999 U -
TGGTGATACAGATTGAATCTACTACGG
>8 dna:chromosome chromosome:RGSC3.4:8:1:129041809:1 72083478 ID50998 U -
TGGTGATACAGATTGAATCTACTACG
>8 dna:chromosome chromosome:RGSC3.4:8:1:129041809:1 72083479 ID29083 U -
TCCTTGGTGATACAGATTGAATCTACTAC
>8 dna:chromosome chromosome:RGSC3.4:8:1:129041809:1 72083481 ID50997 U -
TGGTGATACAGATTGAATCTACT
>8 dna:chromosome chromosome:RGSC3.4:8:1:129041809:1 72083518 ID25322 U -
TCCAAAGAATTGGTAGAGGATCTGGGGTT
>8 dna:chromosome chromosome:RGSC3.4:8:1:129041809:1 72083550 ID45298 U -
TGGAAAAGCCTCTACCTTTCCCTCAGAAT
>8 dna:chromosome chromosome:RGSC3.4:8:1:129041809:1 72083562 ID59770 U -
TTGACTCTTGTTCTTGGAAAAGCCTCTACCT
>8 dna:chromosome chromosome:RGSC3.4:8:1:129041809:1 72083568 ID54563 U -
TGTGTTGACTCTTGTTCTTGGAAAAGCCT
>8 dna:chromosome chromosome:RGSC3.4:8:1:129041809:1 72083582 ID23941 U -
TCACTCAGTGCCTCTGTGTTGACTCTTGT
>8 dna:chromosome chromosome:RGSC3.4:8:1:129041809:1 72083592 ID40200 U -
TGATTTTTCTCACTCAGTGCCTCTGTGT
>8 dna:chromosome chromosome:RGSC3.4:8:1:129041809:1 72083594 ID62498 U -
TTTTCTCACTCAGTGCCTCTGT
>8 dna:chromosome chromosome:RGSC3.4:8:1:129041809:1 72083600 ID49751 U -
TGGGTAGACTGATTTTTCTCACTCAGTGC
>8 dna:chromosome chromosome:RGSC3.4:8:1:129041809:1 72083604 ID49750 U -
TGGGTAGACTGATTTTTCTCACTCA
>8 dna:chromosome chromosome:RGSC3.4:8:1:129041809:1 72083638 ID60269 U -
TTGGAAAGTCTCCTTTTGAGGTCAAGG
>8 dna:chromosome chromosome:RGSC3.4:8:1:129041809:1 72083639 ID6618 U -
GACATTGGAAAGTCTCCTTTTGAGGTCAAG
>8 dna:chromosome chromosome:RGSC3.4:8:1:129041809:1 72083642 ID6617 U -
GACATTGGAAAGTCTCCTTTTGAGGTC
>8 dna:chromosome chromosome:RGSC3.4:8:1:129041809:1 72083660 ID54030 U -
TGTGCTGTTTCTTCCAAAGAAGACATTGGA
>8 dna:chromosome chromosome:RGSC3.4:8:1:129041809:1 72083681 ID14412 U -
TACAGTTTGTCAGCTGTGGCTTGTGCTGTT
>8 dna:chromosome chromosome:RGSC3.4:8:1:129041809:1 72083682 ID14411 U -
TACAGTTTGTCAGCTGTGGCTTGTGCTGT
>8 dna:chromosome chromosome:RGSC3.4:8:1:129041809:1 72083694 ID13077 U -
TAATGAGACACAATACAGTTTGTCAGCTGT
>8 dna:chromosome chromosome:RGSC3.4:8:1:129041809:1 72083695 ID13076 U -
TAATGAGACACAATACAGTTTGTCAGCTG
>8 dna:chromosome chromosome:RGSC3.4:8:1:129041809:1 72083705 ID16169 U -
TACTGGCATTTGTAATGAGACACAATACAGT
>8 dna:chromosome chromosome:RGSC3.4:8:1:129041809:1 72083705 ID47660 U -
TGGCATTTGTAATGAGACACAATACAGT
>8 dna:chromosome chromosome:RGSC3.4:8:1:129041809:1 72083708 ID16168 U -
TACTGGCATTTGTAATGAGACACAATAC
>8 dna:chromosome chromosome:RGSC3.4:8:1:129041809:1 72083714 ID47659 U -
TGGCATTTGTAATGAGACA
>8 dna:chromosome chromosome:RGSC3.4:8:1:129041809:1 72083716 ID40529 U -
TGCAAGACCACTACTGGCATTTGTAATGAGA
>8 dna:chromosome chromosome:RGSC3.4:8:1:129041809:1 72083717 ID40528 U -
TGCAAGACCACTACTGGCATTTGTAATGAG
>8 dna:chromosome chromosome:RGSC3.4:8:1:129041809:1 72083728 ID36714 U -
TGAGAGGGACTGCAAGACCACTACTGGCA
>8 dna:chromosome chromosome:RGSC3.4:8:1:129041809:1 72083758 ID44982 U -
TGCTTGCTGGGGAAGACTTTTGAAG
>8 dna:chromosome chromosome:RGSC3.4:8:1:129041809:1 72083783 ID7180 U -
GAGTTTCGTTTGTGTGGCAGAGGGTTCC
>8 dna:chromosome chromosome:RGSC3.4:8:1:129041809:1 72083788 ID35625 U -
TGACTAGAGTTTCGTTTGTGTGGCAGAGG
>8 dna:chromosome chromosome:RGSC3.4:8:1:129041809:1 72083791 ID34170 U -
TGAATGACTAGAGTTTCGTTTGTGTGGCAG
>8 dna:chromosome chromosome:RGSC3.4:8:1:129041809:1 72083791 ID35624 U -
TGACTAGAGTTTCGTTTGTGTGGCAG
>8 dna:chromosome chromosome:RGSC3.4:8:1:129041809:1 72083792 ID34169 U -
TGAATGACTAGAGTTTCGTTTGTGTGGCA
>8 dna:chromosome chromosome:RGSC3.4:8:1:129041809:1 72083792 ID35623 U -
TGACTAGAGTTTCGTTTGTGTGGCA
>8 dna:chromosome chromosome:RGSC3.4:8:1:129041809:1 72083793 ID34168 U -
TGAATGACTAGAGTTTCGTTTGTGTGGC
>8 dna:chromosome chromosome:RGSC3.4:8:1:129041809:1 72083794 ID34167 U -
TGAATGACTAGAGTTTCGTTTGTGTGG
>8 dna:chromosome chromosome:RGSC3.4:8:1:129041809:1 72083795 ID34166 U -
TGAATGACTAGAGTTTCGTTTGTGTG
>8 dna:chromosome chromosome:RGSC3.4:8:1:129041809:1 72083804 ID59579 U -
TTGAAGAGAGCCCTGAATGACTAGAGTTTC
>8 dna:chromosome chromosome:RGSC3.4:8:1:129041809:1 72083805 ID59578 U -
TTGAAGAGAGCCCTGAATGACTAGAGTTT
>8 dna:chromosome chromosome:RGSC3.4:8:1:129041809:1 72083806 ID59577 U -
TTGAAGAGAGCCCTGAATGACTAGAGTT
>8 dna:chromosome chromosome:RGSC3.4:8:1:129041809:1 72083807 ID59576 U -
TTGAAGAGAGCCCTGAATGACTAGAGT
>8 dna:chromosome chromosome:RGSC3.4:8:1:129041809:1 72083810 ID27121 U -
TCCCCTTGAAGAGAGCCCTGAATGACTAG
>8 dna:chromosome chromosome:RGSC3.4:8:1:129041809:1 72083874 ID37503 U -
TGAGCTTGAAGTTGTCCTCGGATTCCCACT
>8 dna:chromosome chromosome:RGSC3.4:8:1:129041809:1 72083876 ID37502 U -
TGAGCTTGAAGTTGTCCTCGGATTCCCA
>8 dna:chromosome chromosome:RGSC3.4:8:1:129041809:1 72083879 ID37501 U -
TGAGCTTGAAGTTGTCCTCGGATTC
>8 dna:chromosome chromosome:RGSC3.4:8:1:129041809:1 72083888 ID32230 U -
TGAAAAAGTCTGAGCTTGAAGTTGTC
>8 dna:chromosome chromosome:RGSC3.4:8:1:129041809:1 72083892 ID23079 U -
TCAAAGGTATGAAAAAGTCTGAGCTTGAAGT
>8 dna:chromosome chromosome:RGSC3.4:8:1:129041809:1 72083895 ID21193 U -
TATCAAAGGTATGAAAAAGTCTGAGCTTGA
>8 dna:chromosome chromosome:RGSC3.4:8:1:129041809:1 72083896 ID21192 U -
TATCAAAGGTATGAAAAAGTCTGAGCTTG
>8 dna:chromosome chromosome:RGSC3.4:8:1:129041809:1 72083899 ID3128 U -
CAAAGGTATGAAAAAGTCTGAGC
>8 dna:chromosome chromosome:RGSC3.4:8:1:129041809:1 72083899 ID24801 U -
TCATATCAAAGGTATGAAAAAGTCTGAGC
>8 dna:chromosome chromosome:RGSC3.4:8:1:129041809:1 72083900 ID24800 U -
TCATATCAAAGGTATGAAAAAGTCTGAG
>8 dna:chromosome chromosome:RGSC3.4:8:1:129041809:1 72083905 ID24799 U -
TCATATCAAAGGTATGAAAAAGT
>8 dna:chromosome chromosome:RGSC3.4:8:1:129041809:1 72083921 ID31785 U -
TCTTCTGTGGGGTTCGCATGGCTCATATC
>8 dna:chromosome chromosome:RGSC3.4:8:1:129041809:1 72083953 ID54613 U -
TGTTAAAATCTTGCTTTTTCCTCCT
>8 dna:chromosome chromosome:RGSC3.4:8:1:129041809:1 72083975 ID9836 U -
TAAAACCTGGGCCCTCTTCTTTCCAAATGT
>8 dna:chromosome chromosome:RGSC3.4:8:1:129041809:1 72083996 ID45029 U -
TGCTTGTGGGTGGTCACTAAAACCTG
>8 dna:chromosome chromosome:RGSC3.4:8:1:129041809:1 72084052 ID40660 U -
TGCAATAGGGAAGTCTATTTGGGGTGTTTT
>8 dna:chromosome chromosome:RGSC3.4:8:1:129041809:1 72084053 ID40659 U -
TGCAATAGGGAAGTCTATTTGGGGTGTTT
>8 dna:chromosome chromosome:RGSC3.4:8:1:129041809:1 72084054 ID40658 U -
TGCAATAGGGAAGTCTATTTGGGGTGTT
>8 dna:chromosome chromosome:RGSC3.4:8:1:129041809:1 72084055 ID21845 U -
TATGCAATAGGGAAGTCTATTTGGGGTGT
>8 dna:chromosome chromosome:RGSC3.4:8:1:129041809:1 72084055 ID40657 U -
TGCAATAGGGAAGTCTATTTGGGGTGT
>8 dna:chromosome chromosome:RGSC3.4:8:1:129041809:1 72084057 ID40656 U -
TGCAATAGGGAAGTCTATTTGGGGT
>8 dna:chromosome chromosome:RGSC3.4:8:1:129041809:1 72084059 ID40655 U -
TGCAATAGGGAAGTCTATTTGGG
>8 dna:chromosome chromosome:RGSC3.4:8:1:129041809:1 72084065 ID10558 U -
TAAAGGCCAGCTATGCAATAGGGAAGTCTA
>8 dna:chromosome chromosome:RGSC3.4:8:1:129041809:1 72084079 ID25599 U -
TCCAAGGCTGTTCTAAAGGCCAGCTATGC
>8 dna:chromosome chromosome:RGSC3.4:8:1:129041809:1 72084079 ID58042 U -
TTCCAAGGCTGTTCTAAAGGCCAGCTATGC
>8 dna:chromosome chromosome:RGSC3.4:8:1:129041809:1 72084084 ID61751 U -
TTTCCAAGGCTGTTCTAAAGGCCAGC
>8 dna:chromosome chromosome:RGSC3.4:8:1:129041809:1 72084088 ID46319 U -
TGGACCTTCTTTCCAAGGCTGTTCTAAAGGC
>8 dna:chromosome chromosome:RGSC3.4:8:1:129041809:1 72084100 ID18954 U -
TAGGACTAACTTGGACCTTCTTTCCAAGGC
>8 dna:chromosome chromosome:RGSC3.4:8:1:129041809:1 72084115 ID55233 U -
TGTTGGTGTCACCTGTAGGACTAACTTGGA
>8 dna:chromosome chromosome:RGSC3.4:8:1:129041809:1 72084116 ID51259 U -
TGGTGTCACCTGTAGGACTAACTTGG
>8 dna:chromosome chromosome:RGSC3.4:8:1:129041809:1 72084123 ID7178 U -
GAGTTGTTGGTGTCACCTGTAGGACT
>8 dna:chromosome chromosome:RGSC3.4:8:1:129041809:1 72084129 ID16115 U -
TACTGCACCAGAGTTGTTGGTGTCACCTGT
>8 dna:chromosome chromosome:RGSC3.4:8:1:129041809:1 72084132 ID16114 U -
TACTGCACCAGAGTTGTTGGTGTCACC
>8 dna:chromosome chromosome:RGSC3.4:8:1:129041809:1 72084139 ID9493 U -
GTTATACTGCACCAGAGTTGTTGG
>8 dna:chromosome chromosome:RGSC3.4:8:1:129041809:1 72084145 ID60053 U -
TTGCATCACTGAGTTATACTGCACCAGAGT
>8 dna:chromosome chromosome:RGSC3.4:8:1:129041809:1 72084149 ID16011 U -
TACTCTTGCATCACTGAGTTATACTGCACCA
>8 dna:chromosome chromosome:RGSC3.4:8:1:129041809:1 72084182 ID44204 U -
TGCTCCGTGAAAGCTCGCCAGCTCTGC
>8 dna:chromosome chromosome:RGSC3.4:8:1:129041809:1 72084219 ID37296 U -
TGAGCCATCTGGGAGGTGTCTGTGCC
>8 dna:chromosome chromosome:RGSC3.4:8:1:129041809:1 72084228 ID6491 U -
GACAAGTGTGAGCCATCTGGGAGGT
>8 dna:chromosome chromosome:RGSC3.4:8:1:129041809:1 72084232 ID10437 U -
TAAAGACAAGTGTGAGCCATCTGGG
>8 dna:chromosome chromosome:RGSC3.4:8:1:129041809:1 72084258 ID46506 U -
TGGAGAGAAGATGACTTGGAACAAAGGGT
>8 dna:chromosome chromosome:RGSC3.4:8:1:129041809:1 72084260 ID46505 U -
TGGAGAGAAGATGACTTGGAACAAAGG
>8 dna:chromosome chromosome:RGSC3.4:8:1:129041809:1 72084264 ID15950 U -
TACTCCCTGGAGAGAAGATGACTTGGAACA
>8 dna:chromosome chromosome:RGSC3.4:8:1:129041809:1 72084265 ID15949 U -
TACTCCCTGGAGAGAAGATGACTTGGAAC
>8 dna:chromosome chromosome:RGSC3.4:8:1:129041809:1 72084266 ID15948 U -
TACTCCCTGGAGAGAAGATGACTTGGAA
>8 dna:chromosome chromosome:RGSC3.4:8:1:129041809:1 72084266 ID31531 U -
TCTTACTCCCTGGAGAGAAGATGACTTGGAA
>8 dna:chromosome chromosome:RGSC3.4:8:1:129041809:1 72084267 ID31530 U -
TCTTACTCCCTGGAGAGAAGATGACTTGGA
>8 dna:chromosome chromosome:RGSC3.4:8:1:129041809:1 72084268 ID31529 U -
TCTTACTCCCTGGAGAGAAGATGACTTGG
>8 dna:chromosome chromosome:RGSC3.4:8:1:129041809:1 72084269 ID31528 U -
TCTTACTCCCTGGAGAGAAGATGACTTG
>8 dna:chromosome chromosome:RGSC3.4:8:1:129041809:1 72084303 ID52606 U -
TGTCATATACTTTCAAAGACCCCATGAC
>8 dna:chromosome chromosome:RGSC3.4:8:1:129041809:1 72084305 ID53763 U -
TGTGATGTCATATACTTTCAAAGACCCCATG
>8 dna:chromosome chromosome:RGSC3.4:8:1:129041809:1 72084306 ID53762 U -
TGTGATGTCATATACTTTCAAAGACCCCAT
>8 dna:chromosome chromosome:RGSC3.4:8:1:129041809:1 72084306 ID61148 U -
TTGTGATGTCATATACTTTCAAAGACCCCAT
>8 dna:chromosome chromosome:RGSC3.4:8:1:129041809:1 72084307 ID53761 U -
TGTGATGTCATATACTTTCAAAGACCCCA
>8 dna:chromosome chromosome:RGSC3.4:8:1:129041809:1 72084308 ID39637 U -
TGATGTCATATACTTTCAAAGACCCC
>8 dna:chromosome chromosome:RGSC3.4:8:1:129041809:1 72084341 ID26252 U -
TCCAGTCTCTCAGCCACAATCCCGGGA
>8 dna:chromosome chromosome:RGSC3.4:8:1:129041809:1 72084342 ID26251 U -
TCCAGTCTCTCAGCCACAATCCCGGG
>8 dna:chromosome chromosome:RGSC3.4:8:1:129041809:1 72084343 ID12967 U -
TAATCCAGTCTCTCAGCCACAATCCCGG
>8 dna:chromosome chromosome:RGSC3.4:8:1:129041809:1 72084344 ID12966 U -
TAATCCAGTCTCTCAGCCACAATCCCG
>8 dna:chromosome chromosome:RGSC3.4:8:1:129041809:1 72084345 ID12965 U -
TAATCCAGTCTCTCAGCCACAATCCC
>8 dna:chromosome chromosome:RGSC3.4:8:1:129041809:1 72084345 ID31485 U -
TCTTAATCCAGTCTCTCAGCCACAATCCC
>8 dna:chromosome chromosome:RGSC3.4:8:1:129041809:1 72084354 ID35109 U -
TGACATCATTTCTTAATCCAGTCTCTCAGC
>8 dna:chromosome chromosome:RGSC3.4:8:1:129041809:1 72084357 ID35108 U -
TGACATCATTTCTTAATCCAGTCTCTC
>8 dna:chromosome chromosome:RGSC3.4:8:1:129041809:1 72084358 ID35107 U -
TGACATCATTTCTTAATCCAGTCTCT
>8 dna:chromosome chromosome:RGSC3.4:8:1:129041809:1 72084358 ID39240 U -
TGATGACATCATTTCTTAATCCAGTCTCT
>8 dna:chromosome chromosome:RGSC3.4:8:1:129041809:1 72084364 ID23497 U -
TCAATGTTGATGACATCATTTCTTAATCCA
>8 dna:chromosome chromosome:RGSC3.4:8:1:129041809:1 72084364 ID39239 U -
TGATGACATCATTTCTTAATCCA
>8 dna:chromosome chromosome:RGSC3.4:8:1:129041809:1 72084366 ID21238 U -
TATCAATGTTGATGACATCATTTCTTAATC
>8 dna:chromosome chromosome:RGSC3.4:8:1:129041809:1 72084371 ID21237 U -
TATCAATGTTGATGACATCATTTCT
>8 dna:chromosome chromosome:RGSC3.4:8:1:129041809:1 72084372 ID51429 U -
TGGTTATCAATGTTGATGACATCATTTC
>8 dna:chromosome chromosome:RGSC3.4:8:1:129041809:1 72084377 ID7356 U -
GATTCCTGGTTATCAATGTTGATGACATC
>8 dna:chromosome chromosome:RGSC3.4:8:1:129041809:1 72084381 ID18650 U -
TAGCTGATTCCTGGTTATCAATGTTGATGA
>8 dna:chromosome chromosome:RGSC3.4:8:1:129041809:1 72084381 ID39887 U -
TGATTCCTGGTTATCAATGTTGATGA
>8 dna:chromosome chromosome:RGSC3.4:8:1:129041809:1 72084382 ID18649 U -
TAGCTGATTCCTGGTTATCAATGTTGATG
>8 dna:chromosome chromosome:RGSC3.4:8:1:129041809:1 72084382 ID39886 U -
TGATTCCTGGTTATCAATGTTGATG
>8 dna:chromosome chromosome:RGSC3.4:8:1:129041809:1 72084391 ID40592 U -
TGCAAGGTGTTAGCTGATTCCTGGTTATCA
>8 dna:chromosome chromosome:RGSC3.4:8:1:129041809:1 72084392 ID1981 U -
AGGTGTTAGCTGATTCCTGGTTATC
>8 dna:chromosome chromosome:RGSC3.4:8:1:129041809:1 72084392 ID40591 U -
TGCAAGGTGTTAGCTGATTCCTGGTTATC
>8 dna:chromosome chromosome:RGSC3.4:8:1:129041809:1 72084394 ID40590 U -
TGCAAGGTGTTAGCTGATTCCTGGTTA
>8 dna:chromosome chromosome:RGSC3.4:8:1:129041809:1 72084395 ID40589 U -
TGCAAGGTGTTAGCTGATTCCTGGTT
>8 dna:chromosome chromosome:RGSC3.4:8:1:129041809:1 72084396 ID40588 U -
TGCAAGGTGTTAGCTGATTCCTGGT
>8 dna:chromosome chromosome:RGSC3.4:8:1:129041809:1 72084397 ID40587 U -
TGCAAGGTGTTAGCTGATTCCTGG
>8 dna:chromosome chromosome:RGSC3.4:8:1:129041809:1 72084399 ID33610 U -
TGAAGACTGCAAGGTGTTAGCTGATTCCT
>8 dna:chromosome chromosome:RGSC3.4:8:1:129041809:1 72084400 ID7258 U -
GATGAAGACTGCAAGGTGTTAGCTGATTCC
>8 dna:chromosome chromosome:RGSC3.4:8:1:129041809:1 72084400 ID33609 U -
TGAAGACTGCAAGGTGTTAGCTGATTCC
>8 dna:chromosome chromosome:RGSC3.4:8:1:129041809:1 72084402 ID17725 U -
TAGATGAAGACTGCAAGGTGTTAGCTGATT
>8 dna:chromosome chromosome:RGSC3.4:8:1:129041809:1 72084403 ID5577 U -
CTGCAAGGTGTTAGCTGAT
>8 dna:chromosome chromosome:RGSC3.4:8:1:129041809:1 72084403 ID17724 U -
TAGATGAAGACTGCAAGGTGTTAGCTGAT
>8 dna:chromosome chromosome:RGSC3.4:8:1:129041809:1 72084403 ID33608 U -
TGAAGACTGCAAGGTGTTAGCTGAT
>8 dna:chromosome chromosome:RGSC3.4:8:1:129041809:1 72084404 ID17723 U -
TAGATGAAGACTGCAAGGTGTTAGCTGA
>8 dna:chromosome chromosome:RGSC3.4:8:1:129041809:1 72084405 ID17722 U -
TAGATGAAGACTGCAAGGTGTTAGCTG
>8 dna:chromosome chromosome:RGSC3.4:8:1:129041809:1 72084406 ID17721 U -
TAGATGAAGACTGCAAGGTGTTAGCT
>8 dna:chromosome chromosome:RGSC3.4:8:1:129041809:1 72084407 ID17720 U -
TAGATGAAGACTGCAAGGTGTTAGC
>8 dna:chromosome chromosome:RGSC3.4:8:1:129041809:1 72084407 ID27548 U -
TCCGTAGATGAAGACTGCAAGGTGTTAGC
>8 dna:chromosome chromosome:RGSC3.4:8:1:129041809:1 72084417 ID7029 U -
GAGGAGCTCCGTAGATGAAGACTGCA
>8 dna:chromosome chromosome:RGSC3.4:8:1:129041809:1 72084418 ID9966 U -
TAAAAGGAGGAGCTCCGTAGATGAAGACTGC
>8 dna:chromosome chromosome:RGSC3.4:8:1:129041809:1 72084442 ID17439 U -
TAGAGATGTTGGACAGGTAAAAGG
>8 dna:chromosome chromosome:RGSC3.4:8:1:129041809:1 72084468 ID34328 U -
TGAATTAGCAATGCCAAGAGAGGC
>8 dna:chromosome chromosome:RGSC3.4:8:1:129041809:1 72084468 ID51749 U -
TGTAAAATGAATTAGCAATGCCAAGAGAGGC
>8 dna:chromosome chromosome:RGSC3.4:8:1:129041809:1 72084469 ID2515 U -
ATGAATTAGCAATGCCAAGAGAGG
>8 dna:chromosome chromosome:RGSC3.4:8:1:129041809:1 72084469 ID2839 U -
ATTAGCAATGCCAAGAGAGG
>8 dna:chromosome chromosome:RGSC3.4:8:1:129041809:1 72084469 ID6435 U -
GAATTAGCAATGCCAAGAGAGG
>8 dna:chromosome chromosome:RGSC3.4:8:1:129041809:1 72084469 ID18029 U -
TAGCAATGCCAAGAGAGG
>8 dna:chromosome chromosome:RGSC3.4:8:1:129041809:1 72084469 ID34327 U -
TGAATTAGCAATGCCAAGAGAGG
>8 dna:chromosome chromosome:RGSC3.4:8:1:129041809:1 72084469 ID51748 U -
TGTAAAATGAATTAGCAATGCCAAGAGAGG
>8 dna:chromosome chromosome:RGSC3.4:8:1:129041809:1 72084469 ID56951 U -
TTAGCAATGCCAAGAGAGG
>8 dna:chromosome chromosome:RGSC3.4:8:1:129041809:1 72084470 ID6434 U -
GAATTAGCAATGCCAAGAGAG
>8 dna:chromosome chromosome:RGSC3.4:8:1:129041809:1 72084470 ID51747 U -
TGTAAAATGAATTAGCAATGCCAAGAGAG
>8 dna:chromosome chromosome:RGSC3.4:8:1:129041809:1 72084471 ID34326 U -
TGAATTAGCAATGCCAAGAGA
>8 dna:chromosome chromosome:RGSC3.4:8:1:129041809:1 72084471 ID51746 U -
TGTAAAATGAATTAGCAATGCCAAGAGA
>8 dna:chromosome chromosome:RGSC3.4:8:1:129041809:1 72084472 ID51745 U -
TGTAAAATGAATTAGCAATGCCAAGAG
>8 dna:chromosome chromosome:RGSC3.4:8:1:129041809:1 72084473 ID51744 U -
TGTAAAATGAATTAGCAATGCCAAGA
>8 dna:chromosome chromosome:RGSC3.4:8:1:129041809:1 72084475 ID51743 U -
TGTAAAATGAATTAGCAATGCCAA
>8 dna:chromosome chromosome:RGSC3.4:8:1:129041809:1 72084476 ID51742 U -
TGTAAAATGAATTAGCAATGCCA
>8 dna:chromosome chromosome:RGSC3.4:8:1:129041809:1 72085316 ID28061 U -
TCCTATCACTGGGAATGGTGTTTGTGGA
>8 dna:chromosome chromosome:RGSC3.4:8:1:129041809:1 72085660 ID45760 U -
TGGAAGAGTCCCTACCCAACTTCATAAAGC
>8 dna:chromosome chromosome:RGSC3.4:8:1:129041809:1 72088042 ID56720 U -
TTACATTGTTGGTGAATTTTACATTGCGC
>8 dna:chromosome chromosome:RGSC3.4:8:1:129041809:1 72088238 ID62282 U -
TTTGTTTCTGGGTCCTCCTTCATCTT
>8 dna:chromosome chromosome:RGSC3.4:8:1:129041809:1 72088482 ID29482 U -
TCGGGTCCTGAGCTTAAATACATTTCCCC
>8 dna:chromosome chromosome:RGSC3.4:8:1:129041809:1 72088563 ID31657 U -
TCTTCAAGCTCAGTGCAAGTTGGTGGT
>8 dna:chromosome chromosome:RGSC3.4:8:1:129041809:1 72088816 ID18547 U +
TAGCTAGGCTCGACAAAGATCTTCATGGT
>8 dna:chromosome chromosome:RGSC3.4:8:1:129041809:1 72089004 ID26744 U +
TCCCACGGACTCATCTGGTGGCCTTTTGG
>8 dna:chromosome chromosome:RGSC3.4:8:1:129041809:1 72089077 ID22176 U +
TATTAAATGGGGACATATAGTCATCGGTC
>8 dna:chromosome chromosome:RGSC3.4:8:1:129041809:1 72089180 ID30730 U +
TCTGACAAGAGAGCTGTCATGCCTTCTGCCC
>8 dna:chromosome chromosome:RGSC3.4:8:1:129041809:1 72089182 ID34598 U +
TGACAAGAGAGCTGTCATGCCTTCTGCCC
>8 dna:chromosome chromosome:RGSC3.4:8:1:129041809:1 72089182 ID34599 U +
TGACAAGAGAGCTGTCATGCCTTCTGCCCC
>8 dna:chromosome chromosome:RGSC3.4:8:1:129041809:1 72089212 ID59828 U +
TTGAGTTATCTCACATTGTTGCCCAGA
>8 dna:chromosome chromosome:RGSC3.4:8:1:129041809:1 72089213 ID38274 U +
TGAGTTATCTCACATTGTTGCCCAGAGTC
>8 dna:chromosome chromosome:RGSC3.4:8:1:129041809:1 72089221 ID5266 U +
CTCACATTGTTGCCCAGAGTC
>8 dna:chromosome chromosome:RGSC3.4:8:1:129041809:1 72089587 ID40790 U +
TGCACAAAGTTTTGAAGTGTGAGACAGT
>8 dna:chromosome chromosome:RGSC3.4:8:1:129041809:1 72089597 ID61947 U +
TTTGAAGTGTGAGACAGTCATGGGAGCCT
>8 dna:chromosome chromosome:RGSC3.4:8:1:129041809:1 72089617 ID48817 U +
TGGGAGCCTTAAGTTCATACGCTGGTATGA
>8 dna:chromosome chromosome:RGSC3.4:8:1:129041809:1 72089618 ID8647 U +
GGGAGCCTTAAGTTCATACGCTGGT
>8 dna:chromosome chromosome:RGSC3.4:8:1:129041809:1 72089644 ID40169 U +
TGATTTTAGACTAGACTGTGGGTGTGGAA
>8 dna:chromosome chromosome:RGSC3.4:8:1:129041809:1 72089682 ID29921 U +
TCTATAGACACTGGATAGAAAGGAGGAA
>8 dna:chromosome chromosome:RGSC3.4:8:1:129041809:1 72089765 ID9453 U +
GTGTTTAAAAAAAGGGCTATCTTTAT
>8 dna:chromosome chromosome:RGSC3.4:8:1:129041809:1 72089765 ID9454 U +
GTGTTTAAAAAAAGGGCTATCTTTATCC
>8 dna:chromosome chromosome:RGSC3.4:8:1:129041809:1 72089765 ID9455 U +
GTGTTTAAAAAAAGGGCTATCTTTATCCTG
>8 dna:chromosome chromosome:RGSC3.4:8:1:129041809:1 72089838 ID52115 U +
TGTAGACGAATAGCTACATGTGTGGAGTA
>8 dna:chromosome chromosome:RGSC3.4:8:1:129041809:1 72089848 ID18524 U +
TAGCTACATGTGTGGAGTATTGATTAGAG
>8 dna:chromosome chromosome:RGSC3.4:8:1:129041809:1 72089868 ID39809 U +
TGATTAGAGAAGACTAGCTGTGTTAAGTAC
>8 dna:chromosome chromosome:RGSC3.4:8:1:129041809:1 72089882 ID18674 U +
TAGCTGTGTTAAGTACATTGTTGTATGCCC
>8 dna:chromosome chromosome:RGSC3.4:8:1:129041809:1 72089882 ID18675 U +
TAGCTGTGTTAAGTACATTGTTGTATGCCCT
>8 dna:chromosome chromosome:RGSC3.4:8:1:129041809:1 72089888 ID54690 U +
TGTTAAGTACATTGTTGTATGCCCTGA
>8 dna:chromosome chromosome:RGSC3.4:8:1:129041809:1 72089888 ID54691 U +
TGTTAAGTACATTGTTGTATGCCCTGAC
>8 dna:chromosome chromosome:RGSC3.4:8:1:129041809:1 72089996 ID3199 U +
CAAGAAACAATACTACAGAGATGACGA
>8 dna:chromosome chromosome:RGSC3.4:8:1:129041809:1 72089996 ID3200 U +
CAAGAAACAATACTACAGAGATGACGAAGC
>8 dna:chromosome chromosome:RGSC3.4:8:1:129041809:1 72090006 ID15666 U +
TACTACAGAGATGACGAAGCACCA
>8 dna:chromosome chromosome:RGSC3.4:8:1:129041809:1 72090006 ID15667 U +
TACTACAGAGATGACGAAGCACCAAG
>8 dna:chromosome chromosome:RGSC3.4:8:1:129041809:1 72090033 ID19808 U +
TAGGTGTACATCTCAGAGCTCTCTAAGAATC
>8 dna:chromosome chromosome:RGSC3.4:8:1:129041809:1 72090056 ID11830 U +
TAAGAATCTACAACAATCTTGTGAGAAAT
>8 dna:chromosome chromosome:RGSC3.4:8:1:129041809:1 72090077 ID36187 U +
TGAGAAATTAATCTCCCTCGGGTATTGTA
>8 dna:chromosome chromosome:RGSC3.4:8:1:129041809:1 72090088 ID30344 U +
TCTCCCTCGGGTATTGTAGTCTAGGATGC
>8 dna:chromosome chromosome:RGSC3.4:8:1:129041809:1 72090109 ID19184 U +
TAGGATGCAGAGTTGAGCAGCAGGAGTTG
>8 dna:chromosome chromosome:RGSC3.4:8:1:129041809:1 72090138 ID8860 U +
GGTGTAGCTGACTCAAAAAGTTCTTTG
>8 dna:chromosome chromosome:RGSC3.4:8:1:129041809:1 72090146 ID35687 U +
TGACTCAAAAAGTTCTTTGTTTGGTC
>8 dna:chromosome chromosome:RGSC3.4:8:1:129041809:1 72090146 ID35688 U +
TGACTCAAAAAGTTCTTTGTTTGGTCCGTA
>8 dna:chromosome chromosome:RGSC3.4:8:1:129041809:1 72090150 ID22878 U +
TCAAAAAGTTCTTTGTTTGGTCCGTAGT
>8 dna:chromosome chromosome:RGSC3.4:8:1:129041809:1 72090164 ID9595 U +
GTTTGGTCCGTAGTCCCTGTGAAT
>8 dna:chromosome chromosome:RGSC3.4:8:1:129041809:1 72090234 ID11531 U +
TAACTACATTTCTGTCATCCGTACAAAA
>8 dna:chromosome chromosome:RGSC3.4:8:1:129041809:1 72090251 ID27547 U +
TCCGTACAAAATTATAATGCCTTCTCTCATC
>8 dna:chromosome chromosome:RGSC3.4:8:1:129041809:1 72090255 ID13534 U +
TACAAAATTATAATGCCTTCTCTCA
>8 dna:chromosome chromosome:RGSC3.4:8:1:129041809:1 72090255 ID13535 U +
TACAAAATTATAATGCCTTCTCTCATC
>8 dna:chromosome chromosome:RGSC3.4:8:1:129041809:1 72090277 ID24932 U +
TCATCTTCCGCCCAGTGTGGAACTTTGGTC
>8 dna:chromosome chromosome:RGSC3.4:8:1:129041809:1 72090313 ID38677 U +
TGATAGAGTGCCACACCCATGTGGGAAC
>8 dna:chromosome chromosome:RGSC3.4:8:1:129041809:1 72090348 ID8265 U -
GGACGTAGCCTGTACGATAGCAGAACGTG
>8 dna:chromosome chromosome:RGSC3.4:8:1:129041809:1 72090355 ID44001 U +
TGCTATCGTACAGGCTACGTCCTCTCTAGC
>8 dna:chromosome chromosome:RGSC3.4:8:1:129041809:1 72090397 ID48466 U +
TGGGAAGCAGTAAGCCTCTGAGCCCAGA
>8 dna:chromosome chromosome:RGSC3.4:8:1:129041809:1 72090443 ID27982 U +
TCCTAGCAGTAGCCAGCTCTGTCGGAGGTC
>8 dna:chromosome chromosome:RGSC3.4:8:1:129041809:1 72090446 ID18144 U +
TAGCAGTAGCCAGCTCTGTCGGAGGTC
>8 dna:chromosome chromosome:RGSC3.4:8:1:129041809:1 72090458 ID7948 U +
GCTCTGTCGGAGGTCATGCTATGATCAGA
>8 dna:chromosome chromosome:RGSC3.4:8:1:129041809:1 72090631 ID52207 U -
TGTAGTGTCACAGGATGGGCAGCAGTCAGT
>8 dna:chromosome chromosome:RGSC3.4:8:1:129041809:1 72090681 ID61805 U +
TTTCTACGTTGATGGTAATTGGAAGAG
>8 dna:chromosome chromosome:RGSC3.4:8:1:129041809:1 72090683 ID29814 U +
TCTACGTTGATGGTAATTGGAAGAGC
>8 dna:chromosome chromosome:RGSC3.4:8:1:129041809:1 72090683 ID29815 U +
TCTACGTTGATGGTAATTGGAAGAGCTTC
>8 dna:chromosome chromosome:RGSC3.4:8:1:129041809:1 72090689 ID59917 U +
TTGATGGTAATTGGAAGAGCTTCTGGGT
>8 dna:chromosome chromosome:RGSC3.4:8:1:129041809:1 72090689 ID59918 U +
TTGATGGTAATTGGAAGAGCTTCTGGGTA
>8 dna:chromosome chromosome:RGSC3.4:8:1:129041809:1 72090700 ID45757 U +
TGGAAGAGCTTCTGGGTAACAGGAGG
>8 dna:chromosome chromosome:RGSC3.4:8:1:129041809:1 72090729 ID38032 U +
TGAGTCACTTGTGGAGCTGTAGGGT
>8 dna:chromosome chromosome:RGSC3.4:8:1:129041809:1 72090729 ID38033 U +
TGAGTCACTTGTGGAGCTGTAGGGTCCT
>8 dna:chromosome chromosome:RGSC3.4:8:1:129041809:1 72090764 ID37358 U +
TGAGCGGCTGGATGATGTTCGTCCT
>8 dna:chromosome chromosome:RGSC3.4:8:1:129041809:1 72090776 ID39714 U +
TGATGTTCGTCCTAGCTGTTGCTTTTTAC
>8 dna:chromosome chromosome:RGSC3.4:8:1:129041809:1 72090776 ID39715 U +
TGATGTTCGTCCTAGCTGTTGCTTTTTACA
>8 dna:chromosome chromosome:RGSC3.4:8:1:129041809:1 72091030 ID61334 U +
TTTAAAATGGCAGAGGAGTTAGGCTCCAAAA
>8 dna:chromosome chromosome:RGSC3.4:8:1:129041809:1 72091031 ID56277 U +
TTAAAATGGCAGAGGAGTTAGGCTCCAAAAAC
>8 dna:chromosome chromosome:RGSC3.4:8:1:129041809:1 72091032 ID10093 U +
TAAAATGGCAGAGGAGTTAGGCTCCAAAA
>8 dna:chromosome chromosome:RGSC3.4:8:1:129041809:1 72091091 ID36459 U +
TGAGACAATGTTTCAGAAAAAATTCTGAAAGG
>8 dna:chromosome chromosome:RGSC3.4:8:1:129041809:1 72091169 ID31140 U +
TCTGCTTTCTTCTGGTCCTCCTCCT
>8 dna:chromosome chromosome:RGSC3.4:8:1:129041809:1 72091198 ID33318 U +
TGAACCCTTGCCAAGTGCTAGGTAGGT
>8 dna:chromosome chromosome:RGSC3.4:8:1:129041809:1 72091370 ID1964 U +
AGGTCAGAAAGCAGCCAGCTGGTGTTG
>8 dna:chromosome chromosome:RGSC3.4:8:1:129041809:1 72091417 ID55296 U +
TGTTGTTTCTCTTTGGGCATCAGCTGG
>8 dna:chromosome chromosome:RGSC3.4:8:1:129041809:1 72091431 ID54051 U -
TGTGCTTGTAGCAACCCCAGCTGATGCCC
>8 dna:chromosome chromosome:RGSC3.4:8:1:129041809:1 72091541 ID11573 U +
TAACTCCTTTCTTTTTTCTCCAGGTGCCC
>8 dna:chromosome chromosome:RGSC3.4:8:1:129041809:1 72091703 ID8547 U +
GGCGGGGGCATGATGTATCCTCAAATTT
>8 dna:chromosome chromosome:RGSC3.4:8:1:129041809:1 72091713 ID39622 U +
TGATGTATCCTCAAATTTTCAA
>8 dna:chromosome chromosome:RGSC3.4:8:1:129041809:1 72091713 ID39623 U +
TGATGTATCCTCAAATTTTCAAAACGAGA
>8 dna:chromosome chromosome:RGSC3.4:8:1:129041809:1 72091813 ID726 U +
ACAAAGACTACTCTTGTAGGAGGTGATATC
>8 dna:chromosome chromosome:RGSC3.4:8:1:129041809:1 72091818 ID6722 U +
GACTACTCTTGTAGGAGGTGATATCAATGT
>8 dna:chromosome chromosome:RGSC3.4:8:1:129041809:1 72091832 ID7089 U +
GAGGTGATATCAATGTTGACGAGGGTCCTT
>8 dna:chromosome chromosome:RGSC3.4:8:1:129041809:1 72091836 ID38781 U +
TGATATCAATGTTGACGAGGGTCCTTACT
>8 dna:chromosome chromosome:RGSC3.4:8:1:129041809:1 72091839 ID21236 U +
TATCAATGTTGACGAGGGTCCTTACTGAA
>8 dna:chromosome chromosome:RGSC3.4:8:1:129041809:1 72091846 ID9520 U +
GTTGACGAGGGTCCTTACTGA
>8 dna:chromosome chromosome:RGSC3.4:8:1:129041809:1 72092113 ID48480 U +
TGGGAAGCTTTCACTATGGTCATAATAC
>8 dna:chromosome chromosome:RGSC3.4:8:1:129041809:1 72092129 ID50582 U +
TGGTCATAATACACAGGTTTCCTGGCCAGA
>8 dna:chromosome chromosome:RGSC3.4:8:1:129041809:1 72092135 ID12749 U +
TAATACACAGGTTTCCTGGCCAGAGCTCA
>8 dna:chromosome chromosome:RGSC3.4:8:1:129041809:1 72092198 ID4659 U +
CCGTTTTACACAAGGTTTTGATGAAGG
>8 dna:chromosome chromosome:RGSC3.4:8:1:129041809:1 72092198 ID4660 U +
CCGTTTTACACAAGGTTTTGATGAAGGTT
>8 dna:chromosome chromosome:RGSC3.4:8:1:129041809:1 72092198 ID4661 U +
CCGTTTTACACAAGGTTTTGATGAAGGTTT
>8 dna:chromosome chromosome:RGSC3.4:8:1:129041809:1 72092204 ID13966 U +
TACACAAGGTTTTGATGAAGGTTTGATGT
>8 dna:chromosome chromosome:RGSC3.4:8:1:129041809:1 72092207 ID752 U +
ACAAGGTTTTGATGAAGGTT
>8 dna:chromosome chromosome:RGSC3.4:8:1:129041809:1 72092216 ID39208 U +
TGATGAAGGTTTGATGTTCATGGTTCTGT
>8 dna:chromosome chromosome:RGSC3.4:8:1:129041809:1 72092227 ID39709 U +
TGATGTTCATGGTTCTGTAATGAGGGA
>8 dna:chromosome chromosome:RGSC3.4:8:1:129041809:1 72092236 ID51479 U +
TGGTTCTGTAATGAGGGATGGTGTTCTA
>8 dna:chromosome chromosome:RGSC3.4:8:1:129041809:1 72092236 ID51480 U +
TGGTTCTGTAATGAGGGATGGTGTTCTAG
>8 dna:chromosome chromosome:RGSC3.4:8:1:129041809:1 72092237 ID8887 U +
GGTTCTGTAATGAGGGATGGTGTTCTA
>8 dna:chromosome chromosome:RGSC3.4:8:1:129041809:1 72092239 ID59133 U +
TTCTGTAATGAGGGATGGTGTTCTAG
>8 dna:chromosome chromosome:RGSC3.4:8:1:129041809:1 72092242 ID51960 U +
TGTAATGAGGGATGGTGTTCTAGGG
>8 dna:chromosome chromosome:RGSC3.4:8:1:129041809:1 72092284 ID18222 U +
TAGCATCACCATGTTTTTCTCGTTGGC
>8 dna:chromosome chromosome:RGSC3.4:8:1:129041809:1 72092284 ID18223 U +
TAGCATCACCATGTTTTTCTCGTTGGCCAT
>8 dna:chromosome chromosome:RGSC3.4:8:1:129041809:1 72092320 ID60685 U +
TTGGGACTTCATATTTCTAGTGTTCCTGC
>8 dna:chromosome chromosome:RGSC3.4:8:1:129041809:1 72092320 ID60686 U +
TTGGGACTTCATATTTCTAGTGTTCCTGCA
>8 dna:chromosome chromosome:RGSC3.4:8:1:129041809:1 72092321 ID48717 U +
TGGGACTTCATATTTCTAGTGTTCCTG
>8 dna:chromosome chromosome:RGSC3.4:8:1:129041809:1 72092321 ID48718 U +
TGGGACTTCATATTTCTAGTGTTCCTGC
>8 dna:chromosome chromosome:RGSC3.4:8:1:129041809:1 72092321 ID48719 U +
TGGGACTTCATATTTCTAGTGTTCCTGCA
>8 dna:chromosome chromosome:RGSC3.4:8:1:129041809:1 72092321 ID48720 U +
TGGGACTTCATATTTCTAGTGTTCCTGCAC
>8 dna:chromosome chromosome:RGSC3.4:8:1:129041809:1 72092331 ID22712 U +
TATTTCTAGTGTTCCTGCACAGCAGCTC
>8 dna:chromosome chromosome:RGSC3.4:8:1:129041809:1 72092335 ID29914 U +
TCTAGTGTTCCTGCACAGCAGCTCGTTGCC
>8 dna:chromosome chromosome:RGSC3.4:8:1:129041809:1 72092346 ID40841 U +
TGCACAGCAGCTCGTTGCCGATGACAC
>8 dna:chromosome chromosome:RGSC3.4:8:1:129041809:1 72092361 ID42807 U +
TGCCGATGACACAACCCAGAGGCTCTAGC
>8 dna:chromosome chromosome:RGSC3.4:8:1:129041809:1 72092391 ID20315 U +
TAGTGATAATAGTATCAAGCCGTATACCT
>8 dna:chromosome chromosome:RGSC3.4:8:1:129041809:1 72092393 ID9280 U +
GTGATAATAGTATCAAGCCGTATACCTACCC
>8 dna:chromosome chromosome:RGSC3.4:8:1:129041809:1 72092403 ID21219 U +
TATCAAGCCGTATACCTACCCTATCTTTC
>8 dna:chromosome chromosome:RGSC3.4:8:1:129041809:1 72092476 ID50137 U +
TGGTAAACAGCTCGCTTGGGGTTTCCCACC
>8 dna:chromosome chromosome:RGSC3.4:8:1:129041809:1 72092526 ID54592 U +
TGTGTTTATGGGCATTTTGCAAATCTC
>8 dna:chromosome chromosome:RGSC3.4:8:1:129041809:1 72092526 ID54593 U +
TGTGTTTATGGGCATTTTGCAAATCTCC
>8 dna:chromosome chromosome:RGSC3.4:8:1:129041809:1 72092588 ID32175 U +
TCTTTTTAAGGCCTACTATTTTCTCCTACG
>8 dna:chromosome chromosome:RGSC3.4:8:1:129041809:1 72092592 ID61432 U +
TTTAAGGCCTACTATTTTCTCCTACGTGA
>8 dna:chromosome chromosome:RGSC3.4:8:1:129041809:1 72092595 ID483 U +
AAGGCCTACTATTTTCTCCTACGTGAAAGC
>8 dna:chromosome chromosome:RGSC3.4:8:1:129041809:1 72092697 ID7892 U +
GCTATGGTGAAGAGAGAACCTTGAACCCCA
>8 dna:chromosome chromosome:RGSC3.4:8:1:129041809:1 72092701 ID50873 U +
TGGTGAAGAGAGAACCTTGAACCCCAGAA
>8 dna:chromosome chromosome:RGSC3.4:8:1:129041809:1 72092817 ID14736 U +
TACCAAAGCCAGAGATGACAAATGTCAAGC
>8 dna:chromosome chromosome:RGSC3.4:8:1:129041809:1 72092829 ID1502 U +
AGATGACAAATGTCAAGCTTTCTGGTGTC
>8 dna:chromosome chromosome:RGSC3.4:8:1:129041809:1 72092832 ID34543 U +
TGACAAATGTCAAGCTTTCTGGTGT
>8 dna:chromosome chromosome:RGSC3.4:8:1:129041809:1 72092832 ID34544 U +
TGACAAATGTCAAGCTTTCTGGTGTCCTT
>8 dna:chromosome chromosome:RGSC3.4:8:1:129041809:1 72092833 ID6471 U +
GACAAATGTCAAGCTTTCTGGT
>8 dna:chromosome chromosome:RGSC3.4:8:1:129041809:1 72092840 ID9033 U +
GTCAAGCTTTCTGGTGTCCTTGCT
>8 dna:chromosome chromosome:RGSC3.4:8:1:129041809:1 72092889 ID16711 U +
TAGAAATAACGAGGTGGGCCTGGTCTGT
>8 dna:chromosome chromosome:RGSC3.4:8:1:129041809:1 72093063 ID20558 U +
TAGTTCTTATACTGCCTCTAATGAGCCAT
>8 dna:chromosome chromosome:RGSC3.4:8:1:129041809:1 72093128 ID47564 U +
TGGCATCCTCGTGGATAAAATTGGGATATC
>8 dna:chromosome chromosome:RGSC3.4:8:1:129041809:1 72093129 ID8460 U +
GGCATCCTCGTGGATAAAATTGGGATATCAAT
>8 dna:chromosome chromosome:RGSC3.4:8:1:129041809:1 72093160 ID15078 U +
TACCCCTCACTGGGTTGGTGTGTGGATT
>8 dna:chromosome chromosome:RGSC3.4:8:1:129041809:1 72093160 ID15079 U +
TACCCCTCACTGGGTTGGTGTGTGGATTC
>8 dna:chromosome chromosome:RGSC3.4:8:1:129041809:1 72093209 ID55003 U +
TGTTCTATAAACCGTTGTGATTGAAGAGCC
>8 dna:chromosome chromosome:RGSC3.4:8:1:129041809:1 72093214 ID20730 U +
TATAAACCGTTGTGATTGAAGAGCCAG
>8 dna:chromosome chromosome:RGSC3.4:8:1:129041809:1 72093261 ID21652 U +
TATGACACGTATGTGGACATTTCTGCCT
>8 dna:chromosome chromosome:RGSC3.4:8:1:129041809:1 72093261 ID21653 U +
TATGACACGTATGTGGACATTTCTGCCTT
>8 dna:chromosome chromosome:RGSC3.4:8:1:129041809:1 72093261 ID21654 U +
TATGACACGTATGTGGACATTTCTGCCTTC
>8 dna:chromosome chromosome:RGSC3.4:8:1:129041809:1 72093261 ID21655 U +
TATGACACGTATGTGGACATTTCTGCCTTCTT
>8 dna:chromosome chromosome:RGSC3.4:8:1:129041809:1 72093263 ID34808 U +
TGACACGTATGTGGACATTTCTGCCTTC
>8 dna:chromosome chromosome:RGSC3.4:8:1:129041809:1 72093263 ID34809 U +
TGACACGTATGTGGACATTTCTGCCTTCT
>8 dna:chromosome chromosome:RGSC3.4:8:1:129041809:1 72093615 ID40855 M +
TGCACAGTATCCCTTTACAGATGGTTGTGAG
>8 dna:chromosome chromosome:RGSC3.4:8:1:129041809:1 72093747 ID22154 U +
TATGTTTCGTGATTTGGGGGATTGAACCCAA
>8 dna:chromosome chromosome:RGSC3.4:8:1:129041809:1 72093834 ID52158 U +
TGTAGCCTGATGACAGAACATTTGAGACTGA
>8 dna:chromosome chromosome:RGSC3.4:8:1:129041809:1 72093954 ID7748 U +
GCCTAAAGAAACAACGTGACTCATAATCTGT
>8 dna:chromosome chromosome:RGSC3.4:8:1:129041809:1 72094013 ID46757 U +
TGGATAATCTTCAGACACTCCCATTTTGGTC
>8 dna:chromosome chromosome:RGSC3.4:8:1:129041809:1 72094075 ID50713 U +
TGGTCTATCATGGCTGAAATGAATGGGC
>8 dna:chromosome chromosome:RGSC3.4:8:1:129041809:1 72094089 ID32933 U +
TGAAATGAATGGGCATCCAAGTGAGGAAG
>8 dna:chromosome chromosome:RGSC3.4:8:1:129041809:1 72094215 ID15701 U +
TACTACTTAATACCACAGGCTTGGATT
>8 dna:chromosome chromosome:RGSC3.4:8:1:129041809:1 72094307 ID50671 U +
TGGTCCTTCAGAGAGAGAACCTGGTC
>8 dna:chromosome chromosome:RGSC3.4:8:1:129041809:1 72094389 ID48464 U +
TGGGAAGCAGCCATGCAGATGCCTGAACTC
>8 dna:chromosome chromosome:RGSC3.4:8:1:129041809:1 72094561 ID36084 U +
TGACTTTTTGGAATATCCCATGTAGTTCTGT
>8 dna:chromosome chromosome:RGSC3.4:8:1:129041809:1 72094737 ID58997 U +
TTCTCTTCTGATGTAAATTGCCCTTAGCCCT
>8 dna:chromosome chromosome:RGSC3.4:8:1:129041809:1 72095542 ID32243 U +
TGAAAACACACATACACAGCAAAGTC
>8 dna:chromosome chromosome:RGSC3.4:8:1:129041809:1 72095663 ID21835 U +
TATGCAAATTAAAACAAAGCGTGGATCTCT
>8 dna:chromosome chromosome:RGSC3.4:8:1:129041809:1 72095926 ID14039 U +
TACACATGGGCTAACTTAGATCA
