# Supplementary material for: proTRAC - a software for probabilistic piRNA cluster detection, visualization and analysis
Source: BMC Bioinformatics. 2012 Jan 10;13:5. doi: 10.1186/1471-2105-13-5 (PMC3293768; doi:10.1186/1471-2105-13-5)
Supplement: Additional file 6 — proTRAC results folder containing a picture and a FASTA file for each detected rat cluster. After decompression, the folder can be opened as former session in proTRAC. Alternatively, each file can be opened separately with any standard text-editor or graphic-viewer respectively. [file 1471-2105-13-5-S6.ZIP › proTRAC_results_rat/bidirectional_clusters/Cluster_65.fas]

>7 dna:chromosome chromosome:RGSC3.4:7:1:143002779:1 17090796 ID34696 M -
TGACAATGCTGCTTGAATGAATACATTGG
>7 dna:chromosome chromosome:RGSC3.4:7:1:143002779:1 17092332 ID42422 M -
TGCCATAGTCTGGACATTGTCCATCGTGAC
>7 dna:chromosome chromosome:RGSC3.4:7:1:143002779:1 17092333 ID42421 M -
TGCCATAGTCTGGACATTGTCCATCGTGA
>7 dna:chromosome chromosome:RGSC3.4:7:1:143002779:1 17092866 ID11834 M -
TAAGAATGAGTGTCCTCTGTATAAGACAGT
>7 dna:chromosome chromosome:RGSC3.4:7:1:143002779:1 17093198 ID29341 M -
TCGATCTGATATTGGGCCCTCAATGCACT
>7 dna:chromosome chromosome:RGSC3.4:7:1:143002779:1 17093241 ID6401 M -
GAATGAATGAATGCATAATGTGA
>7 dna:chromosome chromosome:RGSC3.4:7:1:143002779:1 17093276 ID45387 M -
TGGAAAGAAATAGGAATGGATGGAT
>7 dna:chromosome chromosome:RGSC3.4:7:1:143002779:1 17093872 ID41340 M -
TGCAGTGCTTTGTTGAGATGTCCAACTGA
>7 dna:chromosome chromosome:RGSC3.4:7:1:143002779:1 17095006 ID28401 M +
TCCTCTCTTGAAGTCCACCTTTAAGTTACCC
>7 dna:chromosome chromosome:RGSC3.4:7:1:143002779:1 17095178 ID6331 M +
GAAGCTTGACAGTCTCTTCGCGTATGGGA
>7 dna:chromosome chromosome:RGSC3.4:7:1:143002779:1 17100902 ID22013 M -
TATGGTTACTGACCCTATGGATGCCTTAGC
>7 dna:chromosome chromosome:RGSC3.4:7:1:143002779:1 17100902 ID51414 M -
TGGTTACTGACCCTATGGATGCCTTAGC
>7 dna:chromosome chromosome:RGSC3.4:7:1:143002779:1 17100971 ID21062 M -
TATATACACAGACAGATGGAGAGGTATTGC
>7 dna:chromosome chromosome:RGSC3.4:7:1:143002779:1 17101064 ID46707 M -
TGGAGTTACCACTTGGAATGGTTGCTTTA
>7 dna:chromosome chromosome:RGSC3.4:7:1:143002779:1 17101318 ID6575 M -
GACAGTCAGGCATTCATAAAAGAAGG
>7 dna:chromosome chromosome:RGSC3.4:7:1:143002779:1 17101325 ID59769 M -
TTGACTCTAGCAGACAGTCAGGCATTCATAA
>7 dna:chromosome chromosome:RGSC3.4:7:1:143002779:1 17101414 ID39013 M -
TGATCCCATTAACATGAGCTTCAAGTGTGTC
>7 dna:chromosome chromosome:RGSC3.4:7:1:143002779:1 17101417 ID59859 M -
TTGATCCCATTAACATGAGCTTCAAGTGT
>7 dna:chromosome chromosome:RGSC3.4:7:1:143002779:1 17101494 ID38845 M -
TGATATGTATTCAGTATCTCTAAGCATAT
>7 dna:chromosome chromosome:RGSC3.4:7:1:143002779:1 17101551 ID34664 M -
TGACAATAGTTTATAGTATCATGGGAATC
>7 dna:chromosome chromosome:RGSC3.4:7:1:143002779:1 17101555 ID46419 M -
TGGACTTGACAATAGTTTATAGTATCATGGG
>7 dna:chromosome chromosome:RGSC3.4:7:1:143002779:1 17101628 ID9882 M -
TAAAAGAAATGAAACAAAGAAAAGCAATGGC
>7 dna:chromosome chromosome:RGSC3.4:7:1:143002779:1 17101652 ID34154 M -
TGAATGAATGGAATGCTTACTAAATAAAAGA
>7 dna:chromosome chromosome:RGSC3.4:7:1:143002779:1 17101658 ID677 M -
AATGTGAATGAATGGAATGCTTACTAAAT
>7 dna:chromosome chromosome:RGSC3.4:7:1:143002779:1 17101658 ID6190 M -
GAAATGTGAATGAATGGAATGCTTACTAAAT
>7 dna:chromosome chromosome:RGSC3.4:7:1:143002779:1 17101658 ID9230 M -
GTGAATGAATGGAATGCTTACTAAAT
>7 dna:chromosome chromosome:RGSC3.4:7:1:143002779:1 17101658 ID33024 M -
TGAAATGTGAATGAATGGAATGCTTACTAAAT
>7 dna:chromosome chromosome:RGSC3.4:7:1:143002779:1 17101659 ID6419 M -
GAATGGAATGCTTACTAAA
>7 dna:chromosome chromosome:RGSC3.4:7:1:143002779:1 17101659 ID9229 M -
GTGAATGAATGGAATGCTTACTAAA
>7 dna:chromosome chromosome:RGSC3.4:7:1:143002779:1 17101659 ID33023 M -
TGAAATGTGAATGAATGGAATGCTTACTAAA
>7 dna:chromosome chromosome:RGSC3.4:7:1:143002779:1 17101659 ID53324 M -
TGTGAATGAATGGAATGCTTACTAAA
>7 dna:chromosome chromosome:RGSC3.4:7:1:143002779:1 17101659 ID59499 M -
TTGAAATGTGAATGAATGGAATGCTTACTAAA
>7 dna:chromosome chromosome:RGSC3.4:7:1:143002779:1 17101660 ID2753 M -
ATGTGAATGAATGGAATGCTTACTAA
>7 dna:chromosome chromosome:RGSC3.4:7:1:143002779:1 17101660 ID9228 M -
GTGAATGAATGGAATGCTTACTAA
>7 dna:chromosome chromosome:RGSC3.4:7:1:143002779:1 17101660 ID33022 M -
TGAAATGTGAATGAATGGAATGCTTACTAA
>7 dna:chromosome chromosome:RGSC3.4:7:1:143002779:1 17101660 ID53323 M -
TGTGAATGAATGGAATGCTTACTAA
>7 dna:chromosome chromosome:RGSC3.4:7:1:143002779:1 17101661 ID9227 M -
GTGAATGAATGGAATGCTTACTA
>7 dna:chromosome chromosome:RGSC3.4:7:1:143002779:1 17101661 ID33021 M -
TGAAATGTGAATGAATGGAATGCTTACTA
>7 dna:chromosome chromosome:RGSC3.4:7:1:143002779:1 17101662 ID33020 M -
TGAAATGTGAATGAATGGAATGCTTACT
>7 dna:chromosome chromosome:RGSC3.4:7:1:143002779:1 17101667 ID18288 M -
TAGCATTTGAAATGTGAATGAATGGAATGC
>7 dna:chromosome chromosome:RGSC3.4:7:1:143002779:1 17102188 ID48532 M -
TGGGAATCCACACTGTGTGCAGACACCAAA
>7 dna:chromosome chromosome:RGSC3.4:7:1:143002779:1 17102530 ID20829 M -
TATAAGATAGTGGAGGAGATGGTAAAGAGG
>7 dna:chromosome chromosome:RGSC3.4:7:1:143002779:1 17103380 ID42926 M +
TGCCTATCACAAAGTCACTTGCTGT
>7 dna:chromosome chromosome:RGSC3.4:7:1:143002779:1 17109013 ID16636 M -
TAGAAACTCATGGGTTCTGTGTCCTGCCTT
>7 dna:chromosome chromosome:RGSC3.4:7:1:143002779:1 17109014 ID16635 M -
TAGAAACTCATGGGTTCTGTGTCCTGCCT
>7 dna:chromosome chromosome:RGSC3.4:7:1:143002779:1 17109015 ID16634 M -
TAGAAACTCATGGGTTCTGTGTCCTGCC
>7 dna:chromosome chromosome:RGSC3.4:7:1:143002779:1 17109018 ID42894 M -
TGCCTAGAAACTCATGGGTTCTGTGTCCT
>7 dna:chromosome chromosome:RGSC3.4:7:1:143002779:1 17109020 ID16404 M -
TACTTGCCTAGAAACTCATGGGTTCTGTGTC
>7 dna:chromosome chromosome:RGSC3.4:7:1:143002779:1 17109021 ID16403 M -
TACTTGCCTAGAAACTCATGGGTTCTGTGT
>7 dna:chromosome chromosome:RGSC3.4:7:1:143002779:1 17109022 ID16402 M -
TACTTGCCTAGAAACTCATGGGTTCTGTG
>7 dna:chromosome chromosome:RGSC3.4:7:1:143002779:1 17109026 ID27533 M -
TCCGGTACTTGCCTAGAAACTCATGGGTTC
>7 dna:chromosome chromosome:RGSC3.4:7:1:143002779:1 17109073 ID7562 M -
GCATGGTATAGTGAAGAAGGTC
>7 dna:chromosome chromosome:RGSC3.4:7:1:143002779:1 17109073 ID39831 M -
TGATTATAGCATGGTATAGTGAAGAAGGTC
>7 dna:chromosome chromosome:RGSC3.4:7:1:143002779:1 17109086 ID16890 M -
TAGAAGAGGCTAATGATTATAGCATGGTAT
>7 dna:chromosome chromosome:RGSC3.4:7:1:143002779:1 17109087 ID16889 M -
TAGAAGAGGCTAATGATTATAGCATGGTA
>7 dna:chromosome chromosome:RGSC3.4:7:1:143002779:1 17109101 ID25076 M -
TCATTAGTAGGTCCTAGAAGAGGCTAATG
>7 dna:chromosome chromosome:RGSC3.4:7:1:143002779:1 17109119 ID61487 M -
TTTACATGGACCCCCTTTGTCATTAGTAGG
>7 dna:chromosome chromosome:RGSC3.4:7:1:143002779:1 17109128 ID3542 M -
CACTCAGTATTTACATGGACCCCCTTTGTC
>7 dna:chromosome chromosome:RGSC3.4:7:1:143002779:1 17109138 ID44552 M -
TGCTGGAGCACACTCAGTATTTACATGGAC
>7 dna:chromosome chromosome:RGSC3.4:7:1:143002779:1 17109164 ID26475 M -
TCCATTATTGGTTCAAGAAGTCCCCTGCT
>7 dna:chromosome chromosome:RGSC3.4:7:1:143002779:1 17109204 ID40791 M -
TGCACAAATATTTTTGCCCCTTCTTCCTGC
>7 dna:chromosome chromosome:RGSC3.4:7:1:143002779:1 17109207 ID22751 M -
TATTTGCACAAATATTTTTGCCCCTTCTTCC
>7 dna:chromosome chromosome:RGSC3.4:7:1:143002779:1 17109208 ID22750 M -
TATTTGCACAAATATTTTTGCCCCTTCTTC
>7 dna:chromosome chromosome:RGSC3.4:7:1:143002779:1 17109225 ID13446 M -
TAATTTATGGCTGTCACTATTTGCACAAAT
>7 dna:chromosome chromosome:RGSC3.4:7:1:143002779:1 17109229 ID24578 M -
TCAGTAATTTATGGCTGTCACTATTTGCAC
>7 dna:chromosome chromosome:RGSC3.4:7:1:143002779:1 17109275 ID5690 M -
CTGGTGTTTATGTCTGCACAGA
>7 dna:chromosome chromosome:RGSC3.4:7:1:143002779:1 17109280 ID1820 M -
AGGATATTCTGGTGTTTATGTCTGC
>7 dna:chromosome chromosome:RGSC3.4:7:1:143002779:1 17109287 ID36012 M -
TGACTTGCTGAGGATATTCTGGTGTTTA
>7 dna:chromosome chromosome:RGSC3.4:7:1:143002779:1 17109338 ID40344 M -
TGCAAAGTCTGCATTGAGGTTCAGGTCATC
>7 dna:chromosome chromosome:RGSC3.4:7:1:143002779:1 17109348 ID61702 M -
TTTCAGGAAGATGCAAAGTCTGCATTGAGGT
>7 dna:chromosome chromosome:RGSC3.4:7:1:143002779:1 17109356 ID44518 M -
TGCTGCCTTTTCAGGAAGATGCAAAGTCTGC
>7 dna:chromosome chromosome:RGSC3.4:7:1:143002779:1 17109379 ID17462 M -
TAGAGCATAATTCCCTTGGACCCATGCTGCCT
>7 dna:chromosome chromosome:RGSC3.4:7:1:143002779:1 17109380 ID13346 M -
TAATTCCCTTGGACCCATGCTGCC
>7 dna:chromosome chromosome:RGSC3.4:7:1:143002779:1 17109415 ID62690 M -
TTTTTTGCCATCAAATGGCTCATCTAGTGTGA
>7 dna:chromosome chromosome:RGSC3.4:7:1:143002779:1 17109453 ID20826 M -
TATAAGAGCATGCCCAAACTGTCCGCA
>7 dna:chromosome chromosome:RGSC3.4:7:1:143002779:1 17109461 ID50570 M -
TGGTCAGGTAATATAAGAGCATGCCCAAAC
>7 dna:chromosome chromosome:RGSC3.4:7:1:143002779:1 17109461 ID54191 M -
TGTGGTCAGGTAATATAAGAGCATGCCCAAAC
>7 dna:chromosome chromosome:RGSC3.4:7:1:143002779:1 17109462 ID9373 M -
GTGGTCAGGTAATATAAGAGCATGCCCAAA
>7 dna:chromosome chromosome:RGSC3.4:7:1:143002779:1 17109463 ID50569 M -
TGGTCAGGTAATATAAGAGCATGCCCAA
>7 dna:chromosome chromosome:RGSC3.4:7:1:143002779:1 17109463 ID54190 M -
TGTGGTCAGGTAATATAAGAGCATGCCCAA
>7 dna:chromosome chromosome:RGSC3.4:7:1:143002779:1 17109500 ID9165 M -
GTCTCTTCCATGGTGTTTACTCTCAGTGCCT
>7 dna:chromosome chromosome:RGSC3.4:7:1:143002779:1 17109501 ID2700 M -
ATGGTGTTTACTCTCAGTGCC
>7 dna:chromosome chromosome:RGSC3.4:7:1:143002779:1 17109501 ID4416 M -
CCATGGTGTTTACTCTCAGTGCC
>7 dna:chromosome chromosome:RGSC3.4:7:1:143002779:1 17109501 ID9164 M -
GTCTCTTCCATGGTGTTTACTCTCAGTGCC
>7 dna:chromosome chromosome:RGSC3.4:7:1:143002779:1 17109501 ID30576 M -
TCTCTTCCATGGTGTTTACTCTCAGTGCC
>7 dna:chromosome chromosome:RGSC3.4:7:1:143002779:1 17109502 ID9163 M -
GTCTCTTCCATGGTGTTTACTCTCAGTGC
>7 dna:chromosome chromosome:RGSC3.4:7:1:143002779:1 17109502 ID58214 M -
TTCCATGGTGTTTACTCTCAGTGC
>7 dna:chromosome chromosome:RGSC3.4:7:1:143002779:1 17109504 ID9162 M -
GTCTCTTCCATGGTGTTTACTCTCAGT
>7 dna:chromosome chromosome:RGSC3.4:7:1:143002779:1 17109504 ID58213 M -
TTCCATGGTGTTTACTCTCAGT
>7 dna:chromosome chromosome:RGSC3.4:7:1:143002779:1 17109505 ID9161 M -
GTCTCTTCCATGGTGTTTACTCTCAG
>7 dna:chromosome chromosome:RGSC3.4:7:1:143002779:1 17109517 ID53363 U -
TGTGACAAGATTTGTCTCTTCCATGGT
>7 dna:chromosome chromosome:RGSC3.4:7:1:143002779:1 17109569 ID49589 M -
TGGGGATTTAGACTTCAATTTGCCAGGAGA
>7 dna:chromosome chromosome:RGSC3.4:7:1:143002779:1 17109673 ID17094 M -
TAGAATCTGGAGAAGTCACAGTTTACATATT
>7 dna:chromosome chromosome:RGSC3.4:7:1:143002779:1 17109916 ID8708 U +
GGGGCCTGTGAGCGTAACAGTGTCC
>7 dna:chromosome chromosome:RGSC3.4:7:1:143002779:1 17110106 ID46111 M -
TGGAATTTCCTGTTCTGATGTGCTCATGT
>7 dna:chromosome chromosome:RGSC3.4:7:1:143002779:1 17110154 ID36718 M -
TGAGAGGGTGATGAAGGTTTCCTTGTCCA
>7 dna:chromosome chromosome:RGSC3.4:7:1:143002779:1 17110289 ID6675 M -
GACCTAGGTTCTTGGAAGATATGGGTGGGT
>7 dna:chromosome chromosome:RGSC3.4:7:1:143002779:1 17110318 ID61859 U -
TTTCTTAATGCTTCCTGCCTGTTTTAGAGG
>7 dna:chromosome chromosome:RGSC3.4:7:1:143002779:1 17110328 ID15005 M -
TACCATTTCATTTCTTAATGCTTCCTGCCT
>7 dna:chromosome chromosome:RGSC3.4:7:1:143002779:1 17110328 ID25196 M -
TCATTTCTTAATGCTTCCTGCCT
>7 dna:chromosome chromosome:RGSC3.4:7:1:143002779:1 17110330 ID15004 M -
TACCATTTCATTTCTTAATGCTTCCTGC
>7 dna:chromosome chromosome:RGSC3.4:7:1:143002779:1 17110348 ID33197 M -
TGAACACTGCCATACAAGCATACCATTTCA
>7 dna:chromosome chromosome:RGSC3.4:7:1:143002779:1 17110353 ID53688 M -
TGTGATGAACACTGCCATACAAGCATACCA
>7 dna:chromosome chromosome:RGSC3.4:7:1:143002779:1 17110354 ID53687 M -
TGTGATGAACACTGCCATACAAGCATACC
>7 dna:chromosome chromosome:RGSC3.4:7:1:143002779:1 17110368 ID13806 M -
TACAAGGTCAATGTTGTGATGAACACTGC
>7 dna:chromosome chromosome:RGSC3.4:7:1:143002779:1 17110373 ID51978 M -
TGTAATGTACAAGGTCAATGTTGTGATGAAC
>7 dna:chromosome chromosome:RGSC3.4:7:1:143002779:1 17110377 ID51207 M -
TGGTGTAATGTACAAGGTCAATGTTGTGAT
>7 dna:chromosome chromosome:RGSC3.4:7:1:143002779:1 17110378 ID51206 M -
TGGTGTAATGTACAAGGTCAATGTTGTGA
>7 dna:chromosome chromosome:RGSC3.4:7:1:143002779:1 17110380 ID51205 M -
TGGTGTAATGTACAAGGTCAATGTTGT
>7 dna:chromosome chromosome:RGSC3.4:7:1:143002779:1 17110382 ID19210 M -
TAGGATGGTGTAATGTACAAGGTCAATGTT
>7 dna:chromosome chromosome:RGSC3.4:7:1:143002779:1 17110384 ID12819 M -
TAATAGGATGGTGTAATGTACAAGGTCAATG
>7 dna:chromosome chromosome:RGSC3.4:7:1:143002779:1 17110385 ID12818 M -
TAATAGGATGGTGTAATGTACAAGGTCAAT
>7 dna:chromosome chromosome:RGSC3.4:7:1:143002779:1 17110386 ID12817 M -
TAATAGGATGGTGTAATGTACAAGGTCAA
>7 dna:chromosome chromosome:RGSC3.4:7:1:143002779:1 17110388 ID60966 M -
TTGTAATAGGATGGTGTAATGTACAAGGTC
>7 dna:chromosome chromosome:RGSC3.4:7:1:143002779:1 17110391 ID13427 M -
TAATTGTAATAGGATGGTGTAATGTACAAG
>7 dna:chromosome chromosome:RGSC3.4:7:1:143002779:1 17110391 ID51943 M -
TGTAATAGGATGGTGTAATGTACAAG
>7 dna:chromosome chromosome:RGSC3.4:7:1:143002779:1 17110392 ID13426 M -
TAATTGTAATAGGATGGTGTAATGTACAA
>7 dna:chromosome chromosome:RGSC3.4:7:1:143002779:1 17110393 ID56578 M -
TTAATTGTAATAGGATGGTGTAATGTACA
>7 dna:chromosome chromosome:RGSC3.4:7:1:143002779:1 17110396 ID51942 M -
TGTAATAGGATGGTGTAATGT
>7 dna:chromosome chromosome:RGSC3.4:7:1:143002779:1 17110397 ID13425 M -
TAATTGTAATAGGATGGTGTAATG
>7 dna:chromosome chromosome:RGSC3.4:7:1:143002779:1 17110397 ID56577 M -
TTAATTGTAATAGGATGGTGTAATG
>7 dna:chromosome chromosome:RGSC3.4:7:1:143002779:1 17110398 ID2962 M -
ATTGTAATAGGATGGTGTAAT
>7 dna:chromosome chromosome:RGSC3.4:7:1:143002779:1 17110398 ID17886 M -
TAGATTAATTGTAATAGGATGGTGTAAT
>7 dna:chromosome chromosome:RGSC3.4:7:1:143002779:1 17110398 ID51941 M -
TGTAATAGGATGGTGTAAT
>7 dna:chromosome chromosome:RGSC3.4:7:1:143002779:1 17110401 ID50438 M -
TGGTATAGATTAATTGTAATAGGATGGTGT
>7 dna:chromosome chromosome:RGSC3.4:7:1:143002779:1 17110418 ID39591 M -
TGATGTAACGAGGACCTGGTATAGATTAA
>7 dna:chromosome chromosome:RGSC3.4:7:1:143002779:1 17110419 ID39590 M -
TGATGTAACGAGGACCTGGTATAGATTA
>7 dna:chromosome chromosome:RGSC3.4:7:1:143002779:1 17110421 ID62087 M -
TTTGATGTAACGAGGACCTGGTATAGAT
>7 dna:chromosome chromosome:RGSC3.4:7:1:143002779:1 17110454 ID14241 M -
TACAGCAACATACTGAGTATCTAGGTGGA
>7 dna:chromosome chromosome:RGSC3.4:7:1:143002779:1 17110456 ID27843 M -
TCCTACAGCAACATACTGAGTATCTAGGTG
>7 dna:chromosome chromosome:RGSC3.4:7:1:143002779:1 17110457 ID27842 M -
TCCTACAGCAACATACTGAGTATCTAGGT
>7 dna:chromosome chromosome:RGSC3.4:7:1:143002779:1 17110563 ID52413 M -
TGTCAAGATAGTGGCGATACTTTATGTCCG
>7 dna:chromosome chromosome:RGSC3.4:7:1:143002779:1 17110591 ID22480 M -
TATTGATGTTTAATGTCTCAATAAACAATG
>7 dna:chromosome chromosome:RGSC3.4:7:1:143002779:1 17110601 ID40252 M -
TGCAAAATGTATTGATGTTTAATGTCTCA
>7 dna:chromosome chromosome:RGSC3.4:7:1:143002779:1 17110758 ID50014 M -
TGGGTTACACAGGTATTTGTTTACGTCT
>7 dna:chromosome chromosome:RGSC3.4:7:1:143002779:1 17110810 ID33985 M -
TGAATAAGATAGACTCAGGTAGACTAATTC
>7 dna:chromosome chromosome:RGSC3.4:7:1:143002779:1 17111081 ID44644 M -
TGCTGTCGAGTCATTAATATATATTTGTGAA
>7 dna:chromosome chromosome:RGSC3.4:7:1:143002779:1 17111148 ID20392 M -
TAGTGGATCCAATGCACTGAAATTTACTTGT
>7 dna:chromosome chromosome:RGSC3.4:7:1:143002779:1 17111314 ID37430 M -
TGAGCTCTCAGCTGTTCTGTTCACAATGGT
>7 dna:chromosome chromosome:RGSC3.4:7:1:143002779:1 17111324 ID9375 M -
GTGGTCCAAGTGAGCTCTCAGCTGTTCTGT
>7 dna:chromosome chromosome:RGSC3.4:7:1:143002779:1 17111328 ID4295 M -
CCAAGTGAGCTCTCAGCTGTT
>7 dna:chromosome chromosome:RGSC3.4:7:1:143002779:1 17111454 ID2895 M -
ATTCCTAGTTGGGACAACAGTTTAGGAAGAA
>7 dna:chromosome chromosome:RGSC3.4:7:1:143002779:1 17111454 ID58398 M -
TTCCTAGTTGGGACAACAGTTTAGGAAGAA
>7 dna:chromosome chromosome:RGSC3.4:7:1:143002779:1 17111476 ID19581 M -
TAGGGTCACGTGCTTCAATACAATTCCTAGT
>7 dna:chromosome chromosome:RGSC3.4:7:1:143002779:1 17111631 ID34185 M -
TGAATGATCCATGAGAACAGGACCTGGAGA
>7 dna:chromosome chromosome:RGSC3.4:7:1:143002779:1 17111691 ID9088 M -
GTCCAAAGCACAAACATAACCACACGGTGT
>7 dna:chromosome chromosome:RGSC3.4:7:1:143002779:1 17111943 ID50386 M -
TGGTAGGATAATTTACAGAGTCAAGCCTTC
>7 dna:chromosome chromosome:RGSC3.4:7:1:143002779:1 17112058 ID738 M -
ACAACCCTTGAAAGTTGAATTCAGATGCTGG
>7 dna:chromosome chromosome:RGSC3.4:7:1:143002779:1 17112135 ID3376 M -
CACACAGTTAGCAAGGTTCTTCTGCCAGGA
>7 dna:chromosome chromosome:RGSC3.4:7:1:143002779:1 17112338 ID15000 M -
TACCATTGCATGACTCCCTCAGGACAAGGTC
>7 dna:chromosome chromosome:RGSC3.4:7:1:143002779:1 17112339 ID14999 M -
TACCATTGCATGACTCCCTCAGGACAAGGT
>7 dna:chromosome chromosome:RGSC3.4:7:1:143002779:1 17112339 ID56739 M -
TTACCATTGCATGACTCCCTCAGGACAAGGT
>7 dna:chromosome chromosome:RGSC3.4:7:1:143002779:1 17112346 ID23217 M -
TCAACATTACCATTGCATGACTCCCTCAGG
>7 dna:chromosome chromosome:RGSC3.4:7:1:143002779:1 17112360 ID42622 M -
TGCCCAGACTGCACTCAACATTACCATTGC
>7 dna:chromosome chromosome:RGSC3.4:7:1:143002779:1 17112415 ID54502 M -
TGTGTGTTCCCTATACAGAGGATGTGCCC
>7 dna:chromosome chromosome:RGSC3.4:7:1:143002779:1 17112508 ID22883 M -
TCAAAAATTGGTACATGAGGGGGTTTAT
>7 dna:chromosome chromosome:RGSC3.4:7:1:143002779:1 17112518 ID49594 M -
TGGGGCAACTGGTCAAAAATTGGTACATGA
>7 dna:chromosome chromosome:RGSC3.4:7:1:143002779:1 17112552 ID51648 M -
TGGTTTCTCAATATCTTCTAGCAGAGGCC
>7 dna:chromosome chromosome:RGSC3.4:7:1:143002779:1 17112596 ID20554 M -
TAGTTCTCACTTGGAATAGTCTGTGACTT
>7 dna:chromosome chromosome:RGSC3.4:7:1:143002779:1 17112603 ID47846 M -
TGGCCTGCATAGTTCTCACTTGGAATAGTCT
>7 dna:chromosome chromosome:RGSC3.4:7:1:143002779:1 17112604 ID8532 M -
GGCCTGCATAGTTCTCACTTGGAATAGTC
>7 dna:chromosome chromosome:RGSC3.4:7:1:143002779:1 17112716 ID47592 M -
TGGCATGATCCAGTAGTATTAAGTATGTCT
>7 dna:chromosome chromosome:RGSC3.4:7:1:143002779:1 17113109 ID4636 U -
CCGAGAGTCCTGCCTTCATT
>7 dna:chromosome chromosome:RGSC3.4:7:1:143002779:1 17113141 ID23310 M -
TCAAGATGGAACTCTTTTGAACTGCAAGA
>7 dna:chromosome chromosome:RGSC3.4:7:1:143002779:1 17113148 ID45724 M -
TGGAAGAATCAAGATGGAACTCTTTTGAAC
>7 dna:chromosome chromosome:RGSC3.4:7:1:143002779:1 17113148 ID60301 M -
TTGGAAGAATCAAGATGGAACTCTTTTGAAC
>7 dna:chromosome chromosome:RGSC3.4:7:1:143002779:1 17113149 ID45723 M -
TGGAAGAATCAAGATGGAACTCTTTTGAA
>7 dna:chromosome chromosome:RGSC3.4:7:1:143002779:1 17113149 ID60300 M -
TTGGAAGAATCAAGATGGAACTCTTTTGAA
>7 dna:chromosome chromosome:RGSC3.4:7:1:143002779:1 17113150 ID60299 M -
TTGGAAGAATCAAGATGGAACTCTTTTGA
>7 dna:chromosome chromosome:RGSC3.4:7:1:143002779:1 17113164 ID42582 M -
TGCCATTTCAATCTTTGGAAGAATCAAGA
>7 dna:chromosome chromosome:RGSC3.4:7:1:143002779:1 17113165 ID62135 M -
TTTGCCATTTCAATCTTTGGAAGAATCAAG
>7 dna:chromosome chromosome:RGSC3.4:7:1:143002779:1 17113172 ID32562 M -
TGAAACGGTTTGCCATTTCAATCTTTGGAAG
>7 dna:chromosome chromosome:RGSC3.4:7:1:143002779:1 17113179 ID19820 M -
TAGGTGTGAAACGGTTTGCCATTTCAATCT
>7 dna:chromosome chromosome:RGSC3.4:7:1:143002779:1 17113180 ID19819 M -
TAGGTGTGAAACGGTTTGCCATTTCAATC
>7 dna:chromosome chromosome:RGSC3.4:7:1:143002779:1 17113184 ID58397 M -
TTCCTAGGTGTGAAACGGTTTGCCATTTC
>7 dna:chromosome chromosome:RGSC3.4:7:1:143002779:1 17113185 ID58396 M -
TTCCTAGGTGTGAAACGGTTTGCCATTT
>7 dna:chromosome chromosome:RGSC3.4:7:1:143002779:1 17113186 ID58395 M -
TTCCTAGGTGTGAAACGGTTTGCCATT
>7 dna:chromosome chromosome:RGSC3.4:7:1:143002779:1 17113192 ID10180 M -
TAAACACAATTCCTAGGTGTGAAACGGTTT
>7 dna:chromosome chromosome:RGSC3.4:7:1:143002779:1 17113193 ID10179 M -
TAAACACAATTCCTAGGTGTGAAACGGTT
>7 dna:chromosome chromosome:RGSC3.4:7:1:143002779:1 17113229 ID43596 M -
TGCTAAACTCACAAGCTACAGACAGGAGGC
>7 dna:chromosome chromosome:RGSC3.4:7:1:143002779:1 17113232 ID41555 M -
TGCATGCTAAACTCACAAGCTACAGACAGGA
>7 dna:chromosome chromosome:RGSC3.4:7:1:143002779:1 17113246 ID21292 M -
TATCAGCACTTCAGTGCATGCTAAACTCACA
>7 dna:chromosome chromosome:RGSC3.4:7:1:143002779:1 17113279 ID61722 M -
TTTCATATGACGGGGGCTTCAT
>7 dna:chromosome chromosome:RGSC3.4:7:1:143002779:1 17113304 ID27278 M -
TCCCTGAACTACAGAGGCTGTCCTTCTCTT
>7 dna:chromosome chromosome:RGSC3.4:7:1:143002779:1 17113362 ID41724 M -
TGCATTTGCAATTAGTACTCATCAGGTGA
>7 dna:chromosome chromosome:RGSC3.4:7:1:143002779:1 17113370 ID37984 M +
TGAGTACTAATTGCAAATGCATTTTCCTC
>7 dna:chromosome chromosome:RGSC3.4:7:1:143002779:1 17113471 ID29613 M -
TCTAAAGGACTGCTTGCTTCTGAGTGTGGA
>7 dna:chromosome chromosome:RGSC3.4:7:1:143002779:1 17113559 ID30301 M -
TCTCCAGAGTCTGACTTATGTCCACAATA
>7 dna:chromosome chromosome:RGSC3.4:7:1:143002779:1 17113627 ID35515 M -
TGACGAGTGATATGCCTAGGATATAAGCCT
>7 dna:chromosome chromosome:RGSC3.4:7:1:143002779:1 17113627 ID53435 M -
TGTGACGAGTGATATGCCTAGGATATAAGCCT
>7 dna:chromosome chromosome:RGSC3.4:7:1:143002779:1 17113629 ID53434 M -
TGTGACGAGTGATATGCCTAGGATATAAGC
>7 dna:chromosome chromosome:RGSC3.4:7:1:143002779:1 17113638 ID12947 M -
TAATCAGTTGTGACGAGTGATATGCCTAG
>7 dna:chromosome chromosome:RGSC3.4:7:1:143002779:1 17113639 ID12946 M -
TAATCAGTTGTGACGAGTGATATGCCTA
>7 dna:chromosome chromosome:RGSC3.4:7:1:143002779:1 17113640 ID31484 M -
TCTTAATCAGTTGTGACGAGTGATATGCCT
>7 dna:chromosome chromosome:RGSC3.4:7:1:143002779:1 17113641 ID31483 M -
TCTTAATCAGTTGTGACGAGTGATATGCC
>7 dna:chromosome chromosome:RGSC3.4:7:1:143002779:1 17113650 ID32971 M -
TGAAATGCTATCTTAATCAGTTGTGACGAG
>7 dna:chromosome chromosome:RGSC3.4:7:1:143002779:1 17113666 ID32998 M -
TGAAATGGATGTAATTTGAAATGCTATCTT
>7 dna:chromosome chromosome:RGSC3.4:7:1:143002779:1 17113876 ID3952 M -
CAGTATCTGGGTAGAGGTCACA
>7 dna:chromosome chromosome:RGSC3.4:7:1:143002779:1 17114585 ID58756 M -
TTCTACAGTTGTGCATTGTTTCTCCTAA
>7 dna:chromosome chromosome:RGSC3.4:7:1:143002779:1 17114586 ID22389 M -
TATTCTACAGTTGTGCATTGTTTCTCCTA
>7 dna:chromosome chromosome:RGSC3.4:7:1:143002779:1 17114597 ID55217 M -
TGTTGGGATCCCTATTCTACAGTTGTGCAT
>7 dna:chromosome chromosome:RGSC3.4:7:1:143002779:1 17114613 ID50098 M -
TGGGTTTGTTTCTTTTGTTGGGATCCCTA
>7 dna:chromosome chromosome:RGSC3.4:7:1:143002779:1 17114736 ID8393 M -
GGATTTAGTTCTTTGACCTCAATTCTGTGT
>7 dna:chromosome chromosome:RGSC3.4:7:1:143002779:1 17114736 ID47078 M -
TGGATTTAGTTCTTTGACCTCAATTCTGTGT
>7 dna:chromosome chromosome:RGSC3.4:7:1:143002779:1 17114781 ID11099 M -
TAACACAGTTTGTGCTTTCAGCCTACAA
>7 dna:chromosome chromosome:RGSC3.4:7:1:143002779:1 17114785 ID25415 M -
TCCAAATAACACAGTTTGTGCTTTCAGCCT
>7 dna:chromosome chromosome:RGSC3.4:7:1:143002779:1 17114999 ID20752 M -
TATAAAGGGATATGGCAATGCCACTGAAGGA
>7 dna:chromosome chromosome:RGSC3.4:7:1:143002779:1 17115101 ID12950 M -
TAATCATCAAGGCAGGATGCTTCCCATT
>7 dna:chromosome chromosome:RGSC3.4:7:1:143002779:1 17115112 ID28615 M +
TCCTGCCTTGATGATTAATTGTTCTCCTG
>7 dna:chromosome chromosome:RGSC3.4:7:1:143002779:1 17115196 ID25321 M -
TCCAAAGAATGTGGTGAGGATCTGT
>7 dna:chromosome chromosome:RGSC3.4:7:1:143002779:1 17120052 ID22229 M +
TATTACATTTGTTTATTTGGGGAAGG
>7 dna:chromosome chromosome:RGSC3.4:7:1:143002779:1 17120943 ID19258 M +
TAGGATTAAACGTGTTCTCCACCCTGC
>7 dna:chromosome chromosome:RGSC3.4:7:1:143002779:1 17120943 ID19259 M +
TAGGATTAAACGTGTTCTCCACCCTGCCT
>7 dna:chromosome chromosome:RGSC3.4:7:1:143002779:1 17121033 ID7198 M +
GATAAGGATTGGACCAGGA
>7 dna:chromosome chromosome:RGSC3.4:7:1:143002779:1 17121058 ID41560 M +
TGCATGCTGAACATATATTGTGCCAC
>7 dna:chromosome chromosome:RGSC3.4:7:1:143002779:1 17121848 ID22229 M +
TATTACATTTGTTTATTTGGGGAAGG
>7 dna:chromosome chromosome:RGSC3.4:7:1:143002779:1 17122735 ID19258 M +
TAGGATTAAACGTGTTCTCCACCCTGC
>7 dna:chromosome chromosome:RGSC3.4:7:1:143002779:1 17122735 ID19259 M +
TAGGATTAAACGTGTTCTCCACCCTGCCT
>7 dna:chromosome chromosome:RGSC3.4:7:1:143002779:1 17122825 ID7198 M +
GATAAGGATTGGACCAGGA
>7 dna:chromosome chromosome:RGSC3.4:7:1:143002779:1 17122850 ID41560 M +
TGCATGCTGAACATATATTGTGCCAC
>7 dna:chromosome chromosome:RGSC3.4:7:1:143002779:1 17123195 ID27092 M +
TCCCCTCATCTGTGGTAGGACTTTGTGCA
>7 dna:chromosome chromosome:RGSC3.4:7:1:143002779:1 17123920 ID53048 M +
TGTCTGTAACTCCAGTTCCTGGGGATCCGAC
>7 dna:chromosome chromosome:RGSC3.4:7:1:143002779:1 17124452 ID28549 M +
TCCTGATAACTCGGGCTGGTTTCTGCATT
>7 dna:chromosome chromosome:RGSC3.4:7:1:143002779:1 17125401 ID27457 M +
TCCGACGGGGTTTGGTACAAGATAGTGAC
