# Supplementary material for: proTRAC - a software for probabilistic piRNA cluster detection, visualization and analysis
Source: BMC Bioinformatics. 2012 Jan 10;13:5. doi: 10.1186/1471-2105-13-5 (PMC3293768; doi:10.1186/1471-2105-13-5)
Supplement: Additional file 6 — proTRAC results folder containing a picture and a FASTA file for each detected rat cluster. After decompression, the folder can be opened as former session in proTRAC. Alternatively, each file can be opened separately with any standard text-editor or graphic-viewer respectively. [file 1471-2105-13-5-S6.ZIP › proTRAC_results_rat/bidirectional_clusters/Cluster_7.fas]

>20 dna:chromosome chromosome:RGSC3.4:20:1:55268282:1 5472163 ID51313 M -
TGGTGTGTCTGAAGACAGCTACAGTGTACTTA
>20 dna:chromosome chromosome:RGSC3.4:20:1:55268282:1 5472179 ID39414 M -
TGATGCCCTCTTCTGGTGTGTCTGAAGAC
>20 dna:chromosome chromosome:RGSC3.4:20:1:55268282:1 5472180 ID42721 M -
TGCCCTCTTCTGGTGTGTCTGAAGA
>20 dna:chromosome chromosome:RGSC3.4:20:1:55268282:1 5472182 ID30925 M -
TCTGATGCCCTCTTCTGGTGTGTCTGAA
>20 dna:chromosome chromosome:RGSC3.4:20:1:55268282:1 5472183 ID7250 M -
GATCTGATGCCCTCTTCTGGTGTGTCTGA
>20 dna:chromosome chromosome:RGSC3.4:20:1:55268282:1 5472189 ID51972 M -
TGTAATGGGATCTGATGCCCTCTTCTGGTGT
>20 dna:chromosome chromosome:RGSC3.4:20:1:55268282:1 5472201 ID23587 M -
TCACAACCATCTGTAATGGGATCTGATGCC
>20 dna:chromosome chromosome:RGSC3.4:20:1:55268282:1 5472202 ID23586 M -
TCACAACCATCTGTAATGGGATCTGATGC
>20 dna:chromosome chromosome:RGSC3.4:20:1:55268282:1 5472205 ID24316 M +
TCAGATCCCATTACAGATGGTTGTGAGCC
>20 dna:chromosome chromosome:RGSC3.4:20:1:55268282:1 5472207 ID51163 M -
TGGTGGCTCACAACCATCTGTAATGGGATCT
>20 dna:chromosome chromosome:RGSC3.4:20:1:55268282:1 5472245 ID26063 M -
TCCAGAGGTCCTGAGTTCAATTCCCAGC
>20 dna:chromosome chromosome:RGSC3.4:20:1:55268282:1 5472245 ID58126 M -
TTCCAGAGGTCCTGAGTTCAATTCCCAGC
>20 dna:chromosome chromosome:RGSC3.4:20:1:55268282:1 5472253 ID59537 M +
TTGAACTCAGGACCTCTGGAAGAGCA
>20 dna:chromosome chromosome:RGSC3.4:20:1:55268282:1 5479863 ID43545 U -
TGCGTGCGTGTTTAATGTCAGACCTGGGA
>20 dna:chromosome chromosome:RGSC3.4:20:1:55268282:1 5480195 ID32251 U -
TGAAAACATCATTTTATGGACACAAGT
>20 dna:chromosome chromosome:RGSC3.4:20:1:55268282:1 5481130 ID45831 U -
TGGAAGCTTAGATGCCCATGTGTAC
>20 dna:chromosome chromosome:RGSC3.4:20:1:55268282:1 5481249 ID7416 U -
GCAAGAAGCCTCAGAATTCAAGATAAATTC
>20 dna:chromosome chromosome:RGSC3.4:20:1:55268282:1 5481256 ID40520 U -
TGCAAGAAGCCTCAGAATTCAAGA
>20 dna:chromosome chromosome:RGSC3.4:20:1:55268282:1 5481697 ID33742 U -
TGAAGCCCATCAAAGTGGTTGGAAGC
>20 dna:chromosome chromosome:RGSC3.4:20:1:55268282:1 5481774 ID37046 U -
TGAGATTTATTTTTGGAGTCTCAGGGCCAA
>20 dna:chromosome chromosome:RGSC3.4:20:1:55268282:1 5482145 ID44125 U -
TGCTCACTGATGGTCTTCCAACTCACC
>20 dna:chromosome chromosome:RGSC3.4:20:1:55268282:1 5482155 ID53408 U -
TGTGACCACACCATGCTCACTGATGGTCTT
>20 dna:chromosome chromosome:RGSC3.4:20:1:55268282:1 5482222 ID5006 U -
CGGCATCCGTTTGCACTGAGCTGTGACC
>20 dna:chromosome chromosome:RGSC3.4:20:1:55268282:1 5482511 ID14190 U -
TACAGAGCAAGTGTCTTACCCC
>20 dna:chromosome chromosome:RGSC3.4:20:1:55268282:1 5482918 ID19940 U -
TAGGTTTTTTAAAAATTAAAGCTCAGGGT
>20 dna:chromosome chromosome:RGSC3.4:20:1:55268282:1 5483087 ID44190 U -
TGCTCCAAAGAACCTTTCTAAACAGGTA
>20 dna:chromosome chromosome:RGSC3.4:20:1:55268282:1 5483169 ID37908 U -
TGAGGTGTTTGCAAGTAGATGGAGCTC
>20 dna:chromosome chromosome:RGSC3.4:20:1:55268282:1 5483180 ID44608 U -
TGCTGGTGCATCTGTGAGGTGTTTGCAAGT
>20 dna:chromosome chromosome:RGSC3.4:20:1:55268282:1 5483479 ID36477 U -
TGAGACAGATGCGCGTGCAGAGG
>20 dna:chromosome chromosome:RGSC3.4:20:1:55268282:1 5483486 ID35546 U -
TGACGTCAGCTGAGACAGATGCGCGT
>20 dna:chromosome chromosome:RGSC3.4:20:1:55268282:1 5483658 ID32741 U -
TGAAAGGACACATAATGAAGCATTCTTT
>20 dna:chromosome chromosome:RGSC3.4:20:1:55268282:1 5483797 ID54581 U -
TGTGTTGGATGGAGTTTTGTTGGGAC
>20 dna:chromosome chromosome:RGSC3.4:20:1:55268282:1 5483937 ID54195 U -
TGTGGTCCTACACAGAGCAAGAAGGACTATC
>20 dna:chromosome chromosome:RGSC3.4:20:1:55268282:1 5483950 ID26645 U -
TCCCAAGGATCCTGTGGTCCTACACAGAGC
>20 dna:chromosome chromosome:RGSC3.4:20:1:55268282:1 5484204 ID39280 U -
TGATGACTTGCAAGGTGTGTGCCCT
>20 dna:chromosome chromosome:RGSC3.4:20:1:55268282:1 5484239 ID36132 U -
TGAGAAAGATGACTTTCAAGGTGTGT
>20 dna:chromosome chromosome:RGSC3.4:20:1:55268282:1 5484240 ID2924 U -
ATTGAGAAAGATGACTTTCAAGGTGTG
>20 dna:chromosome chromosome:RGSC3.4:20:1:55268282:1 5484275 ID16916 U -
TAGAAGATCTAATGATGAGGGAGG
>20 dna:chromosome chromosome:RGSC3.4:20:1:55268282:1 5484281 ID48082 U -
TGGCTGAGGTAGAAGATCTAATGATGA
>20 dna:chromosome chromosome:RGSC3.4:20:1:55268282:1 5484321 ID15616 U -
TACTAAGACGGAGATGGGAACCTCAAG
>20 dna:chromosome chromosome:RGSC3.4:20:1:55268282:1 5484403 ID22409 U -
TATTCTGTGTGTCAGGGCTGGTAGCGT
>20 dna:chromosome chromosome:RGSC3.4:20:1:55268282:1 5484432 ID46722 U -
TGGAGTTTGCTTCATCTGTGGATCC
>20 dna:chromosome chromosome:RGSC3.4:20:1:55268282:1 5484874 ID37802 U -
TGAGGGTAGAGGACTTTGTCTCACTGAC
>20 dna:chromosome chromosome:RGSC3.4:20:1:55268282:1 5484974 ID20114 U -
TAGTCAAACTCATGCTATTTAACATCAA
>20 dna:chromosome chromosome:RGSC3.4:20:1:55268282:1 5485131 ID44192 U -
TGCTCCAACGTTATAAGACATTAGGGGTT
>20 dna:chromosome chromosome:RGSC3.4:20:1:55268282:1 5485240 ID32858 U -
TGAAATAGTCGACTGATAGTTCTGCC
>20 dna:chromosome chromosome:RGSC3.4:20:1:55268282:1 5485263 ID16205 U -
TACTGTCCGGAACAAGGACATACTGTGTGA
>20 dna:chromosome chromosome:RGSC3.4:20:1:55268282:1 5485266 ID12788 U -
TAATACTGTCCGGAACAAGGACATACTGTG
>20 dna:chromosome chromosome:RGSC3.4:20:1:55268282:1 5485304 ID58908 U -
TTCTCAGCAAGAGAAATTGCCTGTTTCATC
>20 dna:chromosome chromosome:RGSC3.4:20:1:55268282:1 5485306 ID58907 U -
TTCTCAGCAAGAGAAATTGCCTGTTTCA
>20 dna:chromosome chromosome:RGSC3.4:20:1:55268282:1 5485307 ID58906 U -
TTCTCAGCAAGAGAAATTGCCTGTTTC
>20 dna:chromosome chromosome:RGSC3.4:20:1:55268282:1 5485308 ID30578 U -
TCTCTTCTCAGCAAGAGAAATTGCCTGTTT
>20 dna:chromosome chromosome:RGSC3.4:20:1:55268282:1 5485344 ID5419 M -
CTCTCTTTTATAAGAGCTGCTGTGGTC
>20 dna:chromosome chromosome:RGSC3.4:20:1:55268282:1 5485382 ID46373 U -
TGGACTGAACCACTGAACTGTAAGCCAGCC
>20 dna:chromosome chromosome:RGSC3.4:20:1:55268282:1 5485395 ID2266 M -
ATAGTGGACTGAACCACTGAA
>20 dna:chromosome chromosome:RGSC3.4:20:1:55268282:1 5485395 ID42466 U -
TGCCATGATGATAGTGGACTGAACCACTGAA
>20 dna:chromosome chromosome:RGSC3.4:20:1:55268282:1 5485396 ID42465 U -
TGCCATGATGATAGTGGACTGAACCACTGA
>20 dna:chromosome chromosome:RGSC3.4:20:1:55268282:1 5485463 ID46841 U -
TGGATCCGGATACAGAACTCTCAGCTTC
>20 dna:chromosome chromosome:RGSC3.4:20:1:55268282:1 5485904 ID6507 U -
GACACAAACAGCAATGCTGAAAAGGTC
>20 dna:chromosome chromosome:RGSC3.4:20:1:55268282:1 5486098 ID6589 U -
GACATCCAGCCATAGGTGTGGGATG
>20 dna:chromosome chromosome:RGSC3.4:20:1:55268282:1 5486189 ID46643 M -
TGGAGGCATTTCCTCAAGGGAGGCTCTT
>20 dna:chromosome chromosome:RGSC3.4:20:1:55268282:1 5486560 ID4526 U -
CCCCAACCCCAAAGTAAGAAT
>20 dna:chromosome chromosome:RGSC3.4:20:1:55268282:1 5486881 ID54915 U -
TGTTCAATGTAATGACCCAGGACATGC
>20 dna:chromosome chromosome:RGSC3.4:20:1:55268282:1 5486912 ID38891 U -
TGATATTTCTTCTGATAGCTTTAGTC
>20 dna:chromosome chromosome:RGSC3.4:20:1:55268282:1 5486981 ID56421 U -
TTAAATTAAGAACTGAGACTCCAGG
>20 dna:chromosome chromosome:RGSC3.4:20:1:55268282:1 5487074 ID48315 U -
TGGGAAAGCTGTGGCCAAATCAATGATAA
>20 dna:chromosome chromosome:RGSC3.4:20:1:55268282:1 5487176 ID18143 U -
TAGCAGGTTCCTGTCCCCTGAGGTC
>20 dna:chromosome chromosome:RGSC3.4:20:1:55268282:1 5487502 ID46128 U -
TGGACAAAATGAAGCCTCCTGCCTGT
>20 dna:chromosome chromosome:RGSC3.4:20:1:55268282:1 5487520 ID39001 U -
TGATCCAAGTCAGGGTGTCTGTTGGACAAA
>20 dna:chromosome chromosome:RGSC3.4:20:1:55268282:1 5487523 ID39000 U -
TGATCCAAGTCAGGGTGTCTGTTGGAC
>20 dna:chromosome chromosome:RGSC3.4:20:1:55268282:1 5487552 ID17625 U -
TAGATACTCAGAACCTGGACCTCACC
>20 dna:chromosome chromosome:RGSC3.4:20:1:55268282:1 5487675 ID60639 U -
TTGGCTCTCGAGCTTTCCCGGCTGC
>20 dna:chromosome chromosome:RGSC3.4:20:1:55268282:1 5487728 ID19697 U -
TAGGTCGGCACTAAGGGGAGTGT
>20 dna:chromosome chromosome:RGSC3.4:20:1:55268282:1 5487813 ID4878 U -
CCTTGTGTACACAAGTGAGGCTGTCTCTGG
>20 dna:chromosome chromosome:RGSC3.4:20:1:55268282:1 5487816 ID4877 U -
CCTTGTGTACACAAGTGAGGCTGTCTC
>20 dna:chromosome chromosome:RGSC3.4:20:1:55268282:1 5487818 ID4876 U -
CCTTGTGTACACAAGTGAGGCTGTC
>20 dna:chromosome chromosome:RGSC3.4:20:1:55268282:1 5487834 ID49812 U -
TGGGTCCTGCGGCTTTCCTTGTGTA
>20 dna:chromosome chromosome:RGSC3.4:20:1:55268282:1 5487861 ID59714 U -
TTGACAAGGCTGTTGGCTCTGACGT
>20 dna:chromosome chromosome:RGSC3.4:20:1:55268282:1 5487881 ID48108 U -
TGGCTGGTAAAAGCTGAGGTTATTGAC
>20 dna:chromosome chromosome:RGSC3.4:20:1:55268282:1 5488078 ID12176 U -
TAAGCAGGGCCTAACACTACGGTGCATT
>20 dna:chromosome chromosome:RGSC3.4:20:1:55268282:1 5488094 ID15276 U -
TACCTCTGGATGCACCCATAAGCAGGGCCT
>20 dna:chromosome chromosome:RGSC3.4:20:1:55268282:1 5488107 ID10729 U -
TAAATATTTACTACCTCTGGATGCACCC
>20 dna:chromosome chromosome:RGSC3.4:20:1:55268282:1 5488330 ID15512 U -
TACGCATATATTCATGGGTTCAGGTGAAC
>20 dna:chromosome chromosome:RGSC3.4:20:1:55268282:1 5488331 ID15511 U -
TACGCATATATTCATGGGTTCAGGTGAA
>20 dna:chromosome chromosome:RGSC3.4:20:1:55268282:1 5488332 ID15510 U -
TACGCATATATTCATGGGTTCAGGTGA
>20 dna:chromosome chromosome:RGSC3.4:20:1:55268282:1 5488379 ID2077 U -
AGTGAGTGAAAGCCAGCCATGAA
>20 dna:chromosome chromosome:RGSC3.4:20:1:55268282:1 5488416 ID40553 U -
TGCAAGCCACGTACGTTCCCAT
>20 dna:chromosome chromosome:RGSC3.4:20:1:55268282:1 5488503 ID53360 U -
TGTGACAAGAGGTGCACTCATAAATCACAG
>20 dna:chromosome chromosome:RGSC3.4:20:1:55268282:1 5488504 ID53359 U -
TGTGACAAGAGGTGCACTCATAAATCACA
>20 dna:chromosome chromosome:RGSC3.4:20:1:55268282:1 5488505 ID53358 U -
TGTGACAAGAGGTGCACTCATAAATCAC
>20 dna:chromosome chromosome:RGSC3.4:20:1:55268282:1 5488557 ID6260 U -
GAAGAAAATGACCCGGGTTTACATAGT
>20 dna:chromosome chromosome:RGSC3.4:20:1:55268282:1 5488735 ID38283 M -
TGAGTTCAAGGCCAGCCTGGTCTACACAGT
>20 dna:chromosome chromosome:RGSC3.4:20:1:55268282:1 5488923 ID3214 U -
CAAGACTTGTATTGGGTGGTTCACAGC
>20 dna:chromosome chromosome:RGSC3.4:20:1:55268282:1 5489087 ID32799 U -
TGAAAGTGCCGTATGCTGAAGCCACAGT
>20 dna:chromosome chromosome:RGSC3.4:20:1:55268282:1 5489222 ID59610 U -
TTGAAGGTGGCGTAGAGTTTGCCTGAGG
>20 dna:chromosome chromosome:RGSC3.4:20:1:55268282:1 5489740 ID8512 U -
GGCCATGGTGTAACTAGCACAGTGCTGA
>20 dna:chromosome chromosome:RGSC3.4:20:1:55268282:1 5489926 ID41976 U -
TGCCAAGTTGGTTATAATTTACCACAGC
>20 dna:chromosome chromosome:RGSC3.4:20:1:55268282:1 5490052 ID47499 U -
TGGCAGTTAGCAGCTGAGAAGATGAGG
>20 dna:chromosome chromosome:RGSC3.4:20:1:55268282:1 5490208 ID11414 U -
TAACCTACAGACAAGGATCTTAAAAGGCAAG
>20 dna:chromosome chromosome:RGSC3.4:20:1:55268282:1 5490531 ID41797 U -
TGCCAAACCTGAGGACCTAAGTTCG
>20 dna:chromosome chromosome:RGSC3.4:20:1:55268282:1 5490850 ID24753 U -
TCATACTTAAATATGATTTAATGAACTCCA
>20 dna:chromosome chromosome:RGSC3.4:20:1:55268282:1 5490868 ID12148 U -
TAAGCAACTCTCTTTACTCTCATACTTAAAT
>20 dna:chromosome chromosome:RGSC3.4:20:1:55268282:1 5490919 ID26847 U -
TCCCAGGTGCTAGGACTAAAAGGTGT
>20 dna:chromosome chromosome:RGSC3.4:20:1:55268282:1 5491504 ID35444 U -
TGACCTCTGAACCAGGTGAGAAGCCA
>20 dna:chromosome chromosome:RGSC3.4:20:1:55268282:1 5491542 ID51825 U -
TGTAAAGTGTGTGCGGTGCAAGCAGA
>20 dna:chromosome chromosome:RGSC3.4:20:1:55268282:1 5491642 ID24581 U -
TCAGTACTTGGATGTTTGGCTACCC
>20 dna:chromosome chromosome:RGSC3.4:20:1:55268282:1 5491813 ID22498 U -
TATTGCATGTGACACAAACCTTAGCTC
>20 dna:chromosome chromosome:RGSC3.4:20:1:55268282:1 5491824 ID56728 U -
TTACCAAATAAATATTGCATGTGACACA
>20 dna:chromosome chromosome:RGSC3.4:20:1:55268282:1 5491838 ID18990 U -
TAGGAGAATCCATTACCAAATAAATA
>20 dna:chromosome chromosome:RGSC3.4:20:1:55268282:1 5491843 ID50916 U -
TGGTGACATAGGAGAATCCATTACCAAAT
>20 dna:chromosome chromosome:RGSC3.4:20:1:55268282:1 5491847 ID50915 U -
TGGTGACATAGGAGAATCCATTACC
>20 dna:chromosome chromosome:RGSC3.4:20:1:55268282:1 5491944 ID7610 U -
GCCAATCGGTACACAAGGCTGCAC
>20 dna:chromosome chromosome:RGSC3.4:20:1:55268282:1 5492320 ID31264 M -
TCTGTAATGAGATCTGATGCCCTCTTCTG
>20 dna:chromosome chromosome:RGSC3.4:20:1:55268282:1 5492325 ID7060 M +
GAGGGCATCAGATCTCATTACAGATGGTTGT
>20 dna:chromosome chromosome:RGSC3.4:20:1:55268282:1 5492367 ID51544 M +
TGGTTGCTGGGATTTGAACTCAGGACCTC
>20 dna:chromosome chromosome:RGSC3.4:20:1:55268282:1 5492598 ID10327 U -
TAAACTCCTGATTTTGTGCCACTTCT
>20 dna:chromosome chromosome:RGSC3.4:20:1:55268282:1 5492599 ID5357 U -
CTCCTGATTTTGTGCCACTTC
>20 dna:chromosome chromosome:RGSC3.4:20:1:55268282:1 5492599 ID10326 U -
TAAACTCCTGATTTTGTGCCACTTC
>20 dna:chromosome chromosome:RGSC3.4:20:1:55268282:1 5492602 ID52877 U -
TGTCTAAACTCCTGATTTTGTGCCAC
>20 dna:chromosome chromosome:RGSC3.4:20:1:55268282:1 5492645 ID5264 U -
CTCACATGAAGATGTTCTCACGTTTATGAA
>20 dna:chromosome chromosome:RGSC3.4:20:1:55268282:1 5492700 ID28613 U -
TCCTGCCTTAGCCCTGATACTGGGATTC
>20 dna:chromosome chromosome:RGSC3.4:20:1:55268282:1 5492770 ID6443 U -
GAATTCTTTGTAACCATCATCCTCATC
>20 dna:chromosome chromosome:RGSC3.4:20:1:55268282:1 5492786 ID47704 U -
TGGCCACCCGAATACCTAGAATTCTTTGT
>20 dna:chromosome chromosome:RGSC3.4:20:1:55268282:1 5493021 ID26333 U -
TCCATCACGGAGAACGGCTGCATCGG
>20 dna:chromosome chromosome:RGSC3.4:20:1:55268282:1 5493059 ID48354 U -
TGGGAACAAATTGGAACAGCAGCTCC
>20 dna:chromosome chromosome:RGSC3.4:20:1:55268282:1 5493345 ID41095 U -
TGCAGAAGTGCTGGTTGAAGGACCCCC
>20 dna:chromosome chromosome:RGSC3.4:20:1:55268282:1 5493346 ID31011 U -
TCTGCAGAAGTGCTGGTTGAAGGACCCC
>20 dna:chromosome chromosome:RGSC3.4:20:1:55268282:1 5493472 ID20275 U -
TAGTGAACGAATGAATAGGTGAGTGA
>20 dna:chromosome chromosome:RGSC3.4:20:1:55268282:1 5493475 ID22774 U -
TATTTGTAGTGAACGAATGAATAGGTGAG
>20 dna:chromosome chromosome:RGSC3.4:20:1:55268282:1 5493505 ID22579 U -
TATTGTGACATAGCAAGTGTTCCCTTTGA
>20 dna:chromosome chromosome:RGSC3.4:20:1:55268282:1 5493519 ID51700 U -
TGGTTTTGCTTACTATTGTGACATAGCA
>20 dna:chromosome chromosome:RGSC3.4:20:1:55268282:1 5493567 ID27590 U -
TCCGTTCCGTGTGACGATTCCTTGTGTCT
>20 dna:chromosome chromosome:RGSC3.4:20:1:55268282:1 5493568 ID27589 U -
TCCGTTCCGTGTGACGATTCCTTGTGTC
>20 dna:chromosome chromosome:RGSC3.4:20:1:55268282:1 5493569 ID27588 U -
TCCGTTCCGTGTGACGATTCCTTGTGT
>20 dna:chromosome chromosome:RGSC3.4:20:1:55268282:1 5493777 ID30652 U -
TCTGAACCTAAGTGTGGCTGATCAGGGA
>20 dna:chromosome chromosome:RGSC3.4:20:1:55268282:1 5493785 ID53420 U -
TGTGACCTCTGAACCTAAGTGTGGCTG
>20 dna:chromosome chromosome:RGSC3.4:20:1:55268282:1 5493792 ID23771 U -
TCACATCACTGTGACCTCTGAACCTAAGT
>20 dna:chromosome chromosome:RGSC3.4:20:1:55268282:1 5493795 ID23770 U -
TCACATCACTGTGACCTCTGAACCTA
>20 dna:chromosome chromosome:RGSC3.4:20:1:55268282:1 5493887 ID1432 U -
AGAGCAGGTTCCACAGCAGACAAGTGCTC
>20 dna:chromosome chromosome:RGSC3.4:20:1:55268282:1 5493931 ID27855 U -
TCCTACATCACCATTAGCACACAGTGAACC
>20 dna:chromosome chromosome:RGSC3.4:20:1:55268282:1 5494237 ID38098 U -
TGAGTCTTGCCCCAGGTCATTTTCTGA
>20 dna:chromosome chromosome:RGSC3.4:20:1:55268282:1 5494282 ID28582 U -
TCCTGCACAGAGGTAAACTGAAGAC
>20 dna:chromosome chromosome:RGSC3.4:20:1:55268282:1 5494532 ID5570 U -
CTGATTTCCAGACGACGCAGATGGGA
>20 dna:chromosome chromosome:RGSC3.4:20:1:55268282:1 5494646 ID44382 U -
TGCTGACTCATGCTGTGCGAGGCTGC
>20 dna:chromosome chromosome:RGSC3.4:20:1:55268282:1 5494775 ID13790 U -
TACAAGGACGCAGCAGTGACTGGCTGAGC
>20 dna:chromosome chromosome:RGSC3.4:20:1:55268282:1 5494777 ID13789 U -
TACAAGGACGCAGCAGTGACTGGCTGA
>20 dna:chromosome chromosome:RGSC3.4:20:1:55268282:1 5494901 ID26550 M -
TCCATTTGTTGGGACACCATAGAGAGAAA
>20 dna:chromosome chromosome:RGSC3.4:20:1:55268282:1 5494975 ID32742 M -
TGAAAGGACATGTGATAAAGGATTCTTTGC
>20 dna:chromosome chromosome:RGSC3.4:20:1:55268282:1 5495058 ID38134 U -
TGAGTGCAGACACGGGTGTGAAAGGA
>20 dna:chromosome chromosome:RGSC3.4:20:1:55268282:1 5495144 ID18968 U -
TAGGACTGAAGTGGAAACTTGGGGT
>20 dna:chromosome chromosome:RGSC3.4:20:1:55268282:1 5495330 ID51030 U -
TGGTGATTCACGCTTGTGCCACTTGG
>20 dna:chromosome chromosome:RGSC3.4:20:1:55268282:1 5495367 ID45676 M -
TGGAACTGGAGTCACAAGTGGTTGTGAGC
>20 dna:chromosome chromosome:RGSC3.4:20:1:55268282:1 5495544 ID48538 U -
TGGGAATCCCTGTGTGAGTCTCTGT
>20 dna:chromosome chromosome:RGSC3.4:20:1:55268282:1 5495695 ID834 U -
ACAGGTCACATTGCCATCCTGATGTTC
>20 dna:chromosome chromosome:RGSC3.4:20:1:55268282:1 5495855 ID48246 U -
TGGCTTTGGAAAGCGGCCTGG
>20 dna:chromosome chromosome:RGSC3.4:20:1:55268282:1 5496926 ID1766 U -
AGGAAGGCACCGGCTGCAGGCTCC
>20 dna:chromosome chromosome:RGSC3.4:20:1:55268282:1 5497151 ID37740 U -
TGAGGCTGTTCTTTCCCAACTGCTGATGC
>20 dna:chromosome chromosome:RGSC3.4:20:1:55268282:1 5497184 ID55285 U -
TGTTGTTCTGGTATTTGTTCGTGTA
>20 dna:chromosome chromosome:RGSC3.4:20:1:55268282:1 5497309 ID8160 U -
GGAACCAACGCAGCCGGATCCTTGAGAA
>20 dna:chromosome chromosome:RGSC3.4:20:1:55268282:1 5497357 ID13545 U -
TACAAACAACTTTCTGAAGACCTGACGCCA
>20 dna:chromosome chromosome:RGSC3.4:20:1:55268282:1 5497358 ID13544 U -
TACAAACAACTTTCTGAAGACCTGACGCC
>20 dna:chromosome chromosome:RGSC3.4:20:1:55268282:1 5497359 ID299 U -
AACTTTCTGAAGACCTGACGC
>20 dna:chromosome chromosome:RGSC3.4:20:1:55268282:1 5497359 ID9486 U -
GTTACAAACAACTTTCTGAAGACCTGACGC
>20 dna:chromosome chromosome:RGSC3.4:20:1:55268282:1 5497359 ID13543 U -
TACAAACAACTTTCTGAAGACCTGACGC
>20 dna:chromosome chromosome:RGSC3.4:20:1:55268282:1 5497361 ID51398 U -
TGGTTACAAACAACTTTCTGAAGACCTGAC
>20 dna:chromosome chromosome:RGSC3.4:20:1:55268282:1 5497524 ID51868 M +
TGTAACCCTGACTACTTTGCCTGCCAA
>20 dna:chromosome chromosome:RGSC3.4:20:1:55268282:1 5497815 ID29049 U -
TCCTTGCATTCGGGACCAAAGAGGCCATCTG
>20 dna:chromosome chromosome:RGSC3.4:20:1:55268282:1 5497817 ID29048 U -
TCCTTGCATTCGGGACCAAAGAGGCCATC
>20 dna:chromosome chromosome:RGSC3.4:20:1:55268282:1 5497907 ID4239 U -
CATTTCTTTCCTGTGCCTTCCA
>20 dna:chromosome chromosome:RGSC3.4:20:1:55268282:1 5497909 ID5445 U -
CTCTTCATTTCTTTCCTGTGCCTTC
>20 dna:chromosome chromosome:RGSC3.4:20:1:55268282:1 5497910 ID27268 U -
TCCCTCTTCATTTCTTTCCTGTGCCTT
>20 dna:chromosome chromosome:RGSC3.4:20:1:55268282:1 5498002 ID9244 U -
GTGACACTTTTAATCTCCTACAACCCAC
>20 dna:chromosome chromosome:RGSC3.4:20:1:55268282:1 5498049 ID24797 U -
TCATATATCTACCGCTTCTGCCTC
>20 dna:chromosome chromosome:RGSC3.4:20:1:55268282:1 5498049 ID33424 U -
TGAACTCATATATCTACCGCTTCTGCCTC
>20 dna:chromosome chromosome:RGSC3.4:20:1:55268282:1 5498050 ID6244 U -
GAACTCATATATCTACCGCTTCTGCCT
>20 dna:chromosome chromosome:RGSC3.4:20:1:55268282:1 5498050 ID59540 U -
TTGAACTCATATATCTACCGCTTCTGCCT
>20 dna:chromosome chromosome:RGSC3.4:20:1:55268282:1 5498051 ID59539 U -
TTGAACTCATATATCTACCGCTTCTGCC
>20 dna:chromosome chromosome:RGSC3.4:20:1:55268282:1 5498052 ID59538 U -
TTGAACTCATATATCTACCGCTTCTGC
>20 dna:chromosome chromosome:RGSC3.4:20:1:55268282:1 5498080 ID45686 U -
TGGAACTTGAACTGTAGACCAGGTTGGC
>20 dna:chromosome chromosome:RGSC3.4:20:1:55268282:1 5498128 ID55297 U -
TGTTGTTTGCTAAGGTAGGGT
>20 dna:chromosome chromosome:RGSC3.4:20:1:55268282:1 5498172 ID34124 U -
TGAATCTGTCTCGAAGGTGGTTTTGTG
>20 dna:chromosome chromosome:RGSC3.4:20:1:55268282:1 5498236 ID59120 M -
TTCTGGTGTGTCTGAAGACAGCGACAGTGT
>20 dna:chromosome chromosome:RGSC3.4:20:1:55268282:1 5498237 ID59119 M -
TTCTGGTGTGTCTGAAGACAGCGACAGTG
>20 dna:chromosome chromosome:RGSC3.4:20:1:55268282:1 5498247 ID39414 M -
TGATGCCCTCTTCTGGTGTGTCTGAAGAC
>20 dna:chromosome chromosome:RGSC3.4:20:1:55268282:1 5498248 ID42721 M -
TGCCCTCTTCTGGTGTGTCTGAAGA
>20 dna:chromosome chromosome:RGSC3.4:20:1:55268282:1 5498250 ID30925 M -
TCTGATGCCCTCTTCTGGTGTGTCTGAA
>20 dna:chromosome chromosome:RGSC3.4:20:1:55268282:1 5498251 ID7250 M -
GATCTGATGCCCTCTTCTGGTGTGTCTGA
>20 dna:chromosome chromosome:RGSC3.4:20:1:55268282:1 5498257 ID51972 M -
TGTAATGGGATCTGATGCCCTCTTCTGGTGT
>20 dna:chromosome chromosome:RGSC3.4:20:1:55268282:1 5498269 ID23587 M -
TCACAACCATCTGTAATGGGATCTGATGCC
>20 dna:chromosome chromosome:RGSC3.4:20:1:55268282:1 5498270 ID23586 M -
TCACAACCATCTGTAATGGGATCTGATGC
>20 dna:chromosome chromosome:RGSC3.4:20:1:55268282:1 5498273 ID24316 M +
TCAGATCCCATTACAGATGGTTGTGAGCC
>20 dna:chromosome chromosome:RGSC3.4:20:1:55268282:1 5498275 ID51163 M -
TGGTGGCTCACAACCATCTGTAATGGGATCT
>20 dna:chromosome chromosome:RGSC3.4:20:1:55268282:1 5498313 ID26063 M -
TCCAGAGGTCCTGAGTTCAATTCCCAGC
>20 dna:chromosome chromosome:RGSC3.4:20:1:55268282:1 5498313 ID58126 M -
TTCCAGAGGTCCTGAGTTCAATTCCCAGC
>20 dna:chromosome chromosome:RGSC3.4:20:1:55268282:1 5498321 ID59537 M +
TTGAACTCAGGACCTCTGGAAGAGCA
>20 dna:chromosome chromosome:RGSC3.4:20:1:55268282:1 5498454 ID8471 U -
GGCCAAACAAGAAATGGACTTTTCTAAC
>20 dna:chromosome chromosome:RGSC3.4:20:1:55268282:1 5498724 ID48194 U -
TGGCTTCGGTAATCCCTCCAGGCAC
>20 dna:chromosome chromosome:RGSC3.4:20:1:55268282:1 5498730 ID28646 U -
TCCTGCTTGGCTTCGGTAATCCCTCC
>20 dna:chromosome chromosome:RGSC3.4:20:1:55268282:1 5498790 ID4671 U -
CCTAAGAACGAGATGGCCCAGCT
>20 dna:chromosome chromosome:RGSC3.4:20:1:55268282:1 5498797 ID50545 U -
TGGTCACCCAGACCTAAGAACGAGATGG
>20 dna:chromosome chromosome:RGSC3.4:20:1:55268282:1 5498900 ID37694 U -
TGAGGCCACATTCAGATTCTGGGTGAT
>20 dna:chromosome chromosome:RGSC3.4:20:1:55268282:1 5499040 ID41452 U -
TGCATCAGTGGCAAAATGCAGTC
>20 dna:chromosome chromosome:RGSC3.4:20:1:55268282:1 5499075 ID18660 U -
TAGCTGGCAAAGACTACAGAACAGTCTG
>20 dna:chromosome chromosome:RGSC3.4:20:1:55268282:1 5499081 ID58844 U -
TTCTATAGCTGGCAAAGACTACAGAAC
>20 dna:chromosome chromosome:RGSC3.4:20:1:55268282:1 5499210 ID7168 U -
GAGTTCTGTTGGTGGTGTCGG
>20 dna:chromosome chromosome:RGSC3.4:20:1:55268282:1 5499216 ID1077 U -
ACGCTGGACTTTGAAGAGTTCTGTTGGTGG
>20 dna:chromosome chromosome:RGSC3.4:20:1:55268282:1 5499218 ID1076 U -
ACGCTGGACTTTGAAGAGTTCTGTTGGT
>20 dna:chromosome chromosome:RGSC3.4:20:1:55268282:1 5499219 ID1075 U -
ACGCTGGACTTTGAAGAGTTCTGTTGG
>20 dna:chromosome chromosome:RGSC3.4:20:1:55268282:1 5499255 ID11425 U -
TAACCTAGAAAGAGAAGGGGAGGT
>20 dna:chromosome chromosome:RGSC3.4:20:1:55268282:1 5499310 ID48279 U -
TGGGAAAATGGCATTTAGAAGGGAGACGC
>20 dna:chromosome chromosome:RGSC3.4:20:1:55268282:1 5499312 ID48278 U -
TGGGAAAATGGCATTTAGAAGGGAGAC
>20 dna:chromosome chromosome:RGSC3.4:20:1:55268282:1 5499444 ID2554 U -
ATGATTGATCCCGCCTAGGCCCCAGAGC
>20 dna:chromosome chromosome:RGSC3.4:20:1:55268282:1 5499449 ID10807 U -
TAAATGATTGATCCCGCCTAGGCCCC
>20 dna:chromosome chromosome:RGSC3.4:20:1:55268282:1 5499449 ID39955 U -
TGATTGATCCCGCCTAGGCCCC
>20 dna:chromosome chromosome:RGSC3.4:20:1:55268282:1 5499449 ID54636 U -
TGTTAAATGATTGATCCCGCCTAGGCCCC
>20 dna:chromosome chromosome:RGSC3.4:20:1:55268282:1 5499450 ID39954 U -
TGATTGATCCCGCCTAGGCCC
>20 dna:chromosome chromosome:RGSC3.4:20:1:55268282:1 5499450 ID54635 U -
TGTTAAATGATTGATCCCGCCTAGGCCC
>20 dna:chromosome chromosome:RGSC3.4:20:1:55268282:1 5499450 ID56396 U -
TTAAATGATTGATCCCGCCTAGGCCC
>20 dna:chromosome chromosome:RGSC3.4:20:1:55268282:1 5499451 ID2553 U -
ATGATTGATCCCGCCTAGGCC
>20 dna:chromosome chromosome:RGSC3.4:20:1:55268282:1 5499451 ID54634 U -
TGTTAAATGATTGATCCCGCCTAGGCC
>20 dna:chromosome chromosome:RGSC3.4:20:1:55268282:1 5499455 ID11346 U -
TAACCACCTGTTAAATGATTGATCCCGCCTA
>20 dna:chromosome chromosome:RGSC3.4:20:1:55268282:1 5499456 ID5765 U -
CTGTTAAATGATTGATCCCGCCT
>20 dna:chromosome chromosome:RGSC3.4:20:1:55268282:1 5499456 ID11345 U -
TAACCACCTGTTAAATGATTGATCCCGCCT
>20 dna:chromosome chromosome:RGSC3.4:20:1:55268282:1 5499457 ID3495 U -
CACCTGTTAAATGATTGATCCCGCC
>20 dna:chromosome chromosome:RGSC3.4:20:1:55268282:1 5499457 ID5764 U -
CTGTTAAATGATTGATCCCGCC
>20 dna:chromosome chromosome:RGSC3.4:20:1:55268282:1 5499458 ID5763 U -
CTGTTAAATGATTGATCCCGC
>20 dna:chromosome chromosome:RGSC3.4:20:1:55268282:1 5499458 ID61402 U -
TTTAACCACCTGTTAAATGATTGATCCCGC
>20 dna:chromosome chromosome:RGSC3.4:20:1:55268282:1 5499460 ID56454 U -
TTAACCACCTGTTAAATGATTGATCCC
>20 dna:chromosome chromosome:RGSC3.4:20:1:55268282:1 5499461 ID61401 U -
TTTAACCACCTGTTAAATGATTGATCC
>20 dna:chromosome chromosome:RGSC3.4:20:1:55268282:1 5499542 ID33733 U -
TGAAGCATCGGTGCCCTCTGCCACTTC
>20 dna:chromosome chromosome:RGSC3.4:20:1:55268282:1 5499546 ID33732 U -
TGAAGCATCGGTGCCCTCTGCCA
>20 dna:chromosome chromosome:RGSC3.4:20:1:55268282:1 5499678 ID52707 U -
TGTCATTTGGAGCACACATCCGGCA
>20 dna:chromosome chromosome:RGSC3.4:20:1:55268282:1 5499690 ID6625 U -
GACCAAACAGCTGATGTCATTTGGAGC
>20 dna:chromosome chromosome:RGSC3.4:20:1:55268282:1 5499706 ID47076 U -
TGGATTGTCTTCTAACAGACCAAACAGC
>20 dna:chromosome chromosome:RGSC3.4:20:1:55268282:1 5499720 ID23853 U -
TCACCTAGAAGCTTCTGGATTGTCTTCTA
>20 dna:chromosome chromosome:RGSC3.4:20:1:55268282:1 5499721 ID16961 U -
TAGAAGCTTCTGGATTGTCTTCT
>20 dna:chromosome chromosome:RGSC3.4:20:1:55268282:1 5499747 ID34461 U -
TGAATTTGGTGGCCTCAGAGTCTTCTC
>20 dna:chromosome chromosome:RGSC3.4:20:1:55268282:1 5499831 ID28116 U -
TCCTATGTGCCTGAGCCCATGTACACCAT
>20 dna:chromosome chromosome:RGSC3.4:20:1:55268282:1 5499832 ID28115 U -
TCCTATGTGCCTGAGCCCATGTACACCA
>20 dna:chromosome chromosome:RGSC3.4:20:1:55268282:1 5499838 ID8745 U -
GGGTCTCCTATGTGCCTGAGCCCATGT
>20 dna:chromosome chromosome:RGSC3.4:20:1:55268282:1 5499843 ID18368 U -
TAGCCCGGGTCTCCTATGTGCCTGAGCC
>20 dna:chromosome chromosome:RGSC3.4:20:1:55268282:1 5499960 ID56731 U -
TTACCACAGTGAGTTTCTGTGTTGGGGGA
>20 dna:chromosome chromosome:RGSC3.4:20:1:55268282:1 5499988 ID26115 U -
TCCAGCACTGGGGTCACGGGTGTGCAT
>20 dna:chromosome chromosome:RGSC3.4:20:1:55268282:1 5500013 ID34446 U -
TGAATTTCTGAACTCCCTGCTTTTACCTTC
>20 dna:chromosome chromosome:RGSC3.4:20:1:55268282:1 5500014 ID34445 U -
TGAATTTCTGAACTCCCTGCTTTTACCTT
>20 dna:chromosome chromosome:RGSC3.4:20:1:55268282:1 5500016 ID6451 U -
GAATTTCTGAACTCCCTGCTTTTACC
>20 dna:chromosome chromosome:RGSC3.4:20:1:55268282:1 5500016 ID34444 U -
TGAATTTCTGAACTCCCTGCTTTTACC
>20 dna:chromosome chromosome:RGSC3.4:20:1:55268282:1 5500043 ID16775 U -
TAGAACAAACTGCATAGCTGAGGATGACCC
>20 dna:chromosome chromosome:RGSC3.4:20:1:55268282:1 5500045 ID16774 U -
TAGAACAAACTGCATAGCTGAGGATGAC
>20 dna:chromosome chromosome:RGSC3.4:20:1:55268282:1 5500052 ID48155 U -
TGGCTTAGAACAAACTGCATAGCTGA
>20 dna:chromosome chromosome:RGSC3.4:20:1:55268282:1 5500086 ID57986 U -
TTCATTTGCTTGAGACAGGGTCTCATGTA
>20 dna:chromosome chromosome:RGSC3.4:20:1:55268282:1 5500105 ID32674 U -
TGAAAGATCCCAGAGTCTCATTCATTTGCT
>20 dna:chromosome chromosome:RGSC3.4:20:1:55268282:1 5500106 ID59465 U -
TTGAAAGATCCCAGAGTCTCATTCATTTGC
>20 dna:chromosome chromosome:RGSC3.4:20:1:55268282:1 5500181 ID39704 U -
TGATGTTCAGGTGAAATGTTAGCCA
>20 dna:chromosome chromosome:RGSC3.4:20:1:55268282:1 5500198 ID55208 U -
TGTTGGCCTTAGAGCCTGAGCTGATGTTC
>20 dna:chromosome chromosome:RGSC3.4:20:1:55268282:1 5500206 ID28525 U -
TCCTGACTCTGTTGGCCTTAGAGCCTGAGC
>20 dna:chromosome chromosome:RGSC3.4:20:1:55268282:1 5500217 ID19142 U -
TAGGATCACAGTCCTGACTCTGTTGGCCTT
>20 dna:chromosome chromosome:RGSC3.4:20:1:55268282:1 5500254 ID57763 U -
TTCAGCCTCTTTGAGCCTGTTCATGGCAT
>20 dna:chromosome chromosome:RGSC3.4:20:1:55268282:1 5500290 ID28336 U -
TCCTCGGCCTCTAACCAGTTGTACTGC
>20 dna:chromosome chromosome:RGSC3.4:20:1:55268282:1 5500344 ID18422 U -
TAGCCTCTGCGGTCCTCCCCGTC
>20 dna:chromosome chromosome:RGSC3.4:20:1:55268282:1 5500356 ID24661 U -
TCAGTGTGAAGAGACTAGCCTCTGCG
>20 dna:chromosome chromosome:RGSC3.4:20:1:55268282:1 5500357 ID976 U -
ACCCTCAGTGTGAAGAGACTAGCCTCTGC
>20 dna:chromosome chromosome:RGSC3.4:20:1:55268282:1 5500361 ID27196 U -
TCCCTACCCTCAGTGTGAAGAGACTAGCCT
>20 dna:chromosome chromosome:RGSC3.4:20:1:55268282:1 5500380 ID29732 U -
TCTAATGCTTCTCTCTCCCTACCCTC
>20 dna:chromosome chromosome:RGSC3.4:20:1:55268282:1 5500522 ID12281 U -
TAAGCTCAGGCGGGGATGGGAGGGGAG
>20 dna:chromosome chromosome:RGSC3.4:20:1:55268282:1 5500582 ID57960 U -
TTCATTGAGCACCCAGAGGTCACTGGCAGA
>20 dna:chromosome chromosome:RGSC3.4:20:1:55268282:1 5500595 ID45821 U -
TGGAAGCCGCAATTCATTGAGCACCCAGA
>20 dna:chromosome chromosome:RGSC3.4:20:1:55268282:1 5500596 ID45820 U -
TGGAAGCCGCAATTCATTGAGCACCCAG
>20 dna:chromosome chromosome:RGSC3.4:20:1:55268282:1 5500597 ID45819 U -
TGGAAGCCGCAATTCATTGAGCACCCA
>20 dna:chromosome chromosome:RGSC3.4:20:1:55268282:1 5500598 ID45818 U -
TGGAAGCCGCAATTCATTGAGCACCC
>20 dna:chromosome chromosome:RGSC3.4:20:1:55268282:1 5500642 ID6638 U -
GACCACGAGTCATTGGTAGAGTCCCGTAGC
>20 dna:chromosome chromosome:RGSC3.4:20:1:55268282:1 5500644 ID17282 U -
TAGACCACGAGTCATTGGTAGAGTCCCGTA
>20 dna:chromosome chromosome:RGSC3.4:20:1:55268282:1 5500646 ID6637 U -
GACCACGAGTCATTGGTAGAGTCCCG
>20 dna:chromosome chromosome:RGSC3.4:20:1:55268282:1 5500647 ID6636 U -
GACCACGAGTCATTGGTAGAGTCCC
>20 dna:chromosome chromosome:RGSC3.4:20:1:55268282:1 5500648 ID6635 U -
GACCACGAGTCATTGGTAGAGTCC
>20 dna:chromosome chromosome:RGSC3.4:20:1:55268282:1 5500676 ID42144 U -
TGCCACTGACCTGGTCAGCACTGGGCCACGGC
>20 dna:chromosome chromosome:RGSC3.4:20:1:55268282:1 5500742 ID52455 U -
TGTCACAACGGCAGACAGCTAAC
>20 dna:chromosome chromosome:RGSC3.4:20:1:55268282:1 5500745 ID19539 U -
TAGGGCATTTTGTCACAACGGCAGACAGCT
>20 dna:chromosome chromosome:RGSC3.4:20:1:55268282:1 5500747 ID19538 U -
TAGGGCATTTTGTCACAACGGCAGACAG
>20 dna:chromosome chromosome:RGSC3.4:20:1:55268282:1 5500748 ID28011 U -
TCCTAGGGCATTTTGTCACAACGGCAGACA
>20 dna:chromosome chromosome:RGSC3.4:20:1:55268282:1 5500749 ID19537 U -
TAGGGCATTTTGTCACAACGGCAGAC
>20 dna:chromosome chromosome:RGSC3.4:20:1:55268282:1 5500749 ID28010 U -
TCCTAGGGCATTTTGTCACAACGGCAGAC
>20 dna:chromosome chromosome:RGSC3.4:20:1:55268282:1 5500750 ID58394 U -
TTCCTAGGGCATTTTGTCACAACGGCAGA
>20 dna:chromosome chromosome:RGSC3.4:20:1:55268282:1 5500756 ID61585 U -
TTTATTCCTAGGGCATTTTGTCACAAC
>20 dna:chromosome chromosome:RGSC3.4:20:1:55268282:1 5500784 ID4301 U -
CCAATAGACAAACCAATTCTTCTCTTACATT
>20 dna:chromosome chromosome:RGSC3.4:20:1:55268282:1 5500785 ID4300 U -
CCAATAGACAAACCAATTCTTCTCTTACAT
>20 dna:chromosome chromosome:RGSC3.4:20:1:55268282:1 5500786 ID4299 U -
CCAATAGACAAACCAATTCTTCTCTTACA
>20 dna:chromosome chromosome:RGSC3.4:20:1:55268282:1 5501177 ID20007 U -
TAGTACAATGTACTGTGAATTCTTCTTC
>20 dna:chromosome chromosome:RGSC3.4:20:1:55268282:1 5501294 ID33496 U -
TGAACTTGATGTGGCAATCGGGGG
>20 dna:chromosome chromosome:RGSC3.4:20:1:55268282:1 5501299 ID24626 U -
TCAGTGACGTGAACTTGATGTGGCAATC
>20 dna:chromosome chromosome:RGSC3.4:20:1:55268282:1 5501299 ID35550 U -
TGACGTGAACTTGATGTGGCAATC
>20 dna:chromosome chromosome:RGSC3.4:20:1:55268282:1 5501300 ID24625 U -
TCAGTGACGTGAACTTGATGTGGCAAT
>20 dna:chromosome chromosome:RGSC3.4:20:1:55268282:1 5501342 ID12930 U -
TAATCAGAGTGGGACTGGCCTTTGT
>20 dna:chromosome chromosome:RGSC3.4:20:1:55268282:1 5501361 ID2152 U -
AGTTTGTTGCTGATGTTTTAATCA
>20 dna:chromosome chromosome:RGSC3.4:20:1:55268282:1 5501523 ID50700 U -
TGGTCTACAGATCGAGTTCCAGGCCAGC
>20 dna:chromosome chromosome:RGSC3.4:20:1:55268282:1 5501548 ID38193 M -
TGAGTGTAAGGCCAGCCTGG
>20 dna:chromosome chromosome:RGSC3.4:20:1:55268282:1 5501629 ID19503 U -
TAGGGAGCCTAGAAAAGCAGT
>20 dna:chromosome chromosome:RGSC3.4:20:1:55268282:1 5501691 ID42297 U -
TGCCAGGACACCAGCAGCATCCAAAAAAA
>20 dna:chromosome chromosome:RGSC3.4:20:1:55268282:1 5501726 ID35250 U -
TGACCAAACAGAAGATGGTGCGAAGTTGC
>20 dna:chromosome chromosome:RGSC3.4:20:1:55268282:1 5501754 ID37619 U -
TGAGGAGGAATCCAGTGGTGT
>20 dna:chromosome chromosome:RGSC3.4:20:1:55268282:1 5501774 ID47125 U -
TGGCAAAAACACCAGAGAACACTCTT
>20 dna:chromosome chromosome:RGSC3.4:20:1:55268282:1 5501801 ID45640 U -
TGGAACGTCTGGCAGGTACAGAGAGTT
>20 dna:chromosome chromosome:RGSC3.4:20:1:55268282:1 5501835 ID60553 U -
TTGGATTTCAGAGTGTGGTCTCACAGA
>20 dna:chromosome chromosome:RGSC3.4:20:1:55268282:1 5501838 ID11674 U -
TAACTGTTGGATTTCAGAGTGTGGTCTCAC
>20 dna:chromosome chromosome:RGSC3.4:20:1:55268282:1 5501842 ID11673 U -
TAACTGTTGGATTTCAGAGTGTGGTC
>20 dna:chromosome chromosome:RGSC3.4:20:1:55268282:1 5501843 ID11672 U -
TAACTGTTGGATTTCAGAGTGTGGT
>20 dna:chromosome chromosome:RGSC3.4:20:1:55268282:1 5501923 ID37791 U -
TGAGGGTAAACACGGCACTTAGTGATAGC
>20 dna:chromosome chromosome:RGSC3.4:20:1:55268282:1 5501926 ID37790 U -
TGAGGGTAAACACGGCACTTAGTGAT
>20 dna:chromosome chromosome:RGSC3.4:20:1:55268282:1 5501927 ID21717 U -
TATGAGGGTAAACACGGCACTTAGTGA
>20 dna:chromosome chromosome:RGSC3.4:20:1:55268282:1 5501972 ID13476 U -
TAATTTGGATACAGAACTCACAGTGGAGCA
>20 dna:chromosome chromosome:RGSC3.4:20:1:55268282:1 5501972 ID46762 U -
TGGATACAGAACTCACAGTGGAGCA
>20 dna:chromosome chromosome:RGSC3.4:20:1:55268282:1 5501973 ID13475 U -
TAATTTGGATACAGAACTCACAGTGGAGC
>20 dna:chromosome chromosome:RGSC3.4:20:1:55268282:1 5501973 ID46761 U -
TGGATACAGAACTCACAGTGGAGC
>20 dna:chromosome chromosome:RGSC3.4:20:1:55268282:1 5501973 ID62179 U -
TTTGGATACAGAACTCACAGTGGAGC
>20 dna:chromosome chromosome:RGSC3.4:20:1:55268282:1 5502019 ID35986 U -
TGACTTCCTTTAATGGTTAATACCTGAGC
>20 dna:chromosome chromosome:RGSC3.4:20:1:55268282:1 5502114 ID58145 M -
TTCCAGCAGGATCACACAGACC
>20 dna:chromosome chromosome:RGSC3.4:20:1:55268282:1 5502137 ID10572 U -
TAAAGGTATGTGCTGAGGCTGTGTCTGC
>20 dna:chromosome chromosome:RGSC3.4:20:1:55268282:1 5502137 ID56337 U -
TTAAAGGTATGTGCTGAGGCTGTGTCTGC
>20 dna:chromosome chromosome:RGSC3.4:20:1:55268282:1 5502139 ID8811 U -
GGTATGTGCTGAGGCTGTGTCT
>20 dna:chromosome chromosome:RGSC3.4:20:1:55268282:1 5502141 ID56336 U -
TTAAAGGTATGTGCTGAGGCTGTGT
>20 dna:chromosome chromosome:RGSC3.4:20:1:55268282:1 5502159 ID15598 U -
TACTAAAGGATACAGCCAGGAGGATTAAAGG
>20 dna:chromosome chromosome:RGSC3.4:20:1:55268282:1 5502165 ID15597 U -
TACTAAAGGATACAGCCAGGAGGAT
>20 dna:chromosome chromosome:RGSC3.4:20:1:55268282:1 5502165 ID52230 U -
TGTATACTAAAGGATACAGCCAGGAGGAT
>20 dna:chromosome chromosome:RGSC3.4:20:1:55268282:1 5502169 ID10641 U -
TAAAGTGTATACTAAAGGATACAGCCAGGA
>20 dna:chromosome chromosome:RGSC3.4:20:1:55268282:1 5502176 ID49110 U -
TGGGATTAAAGTGTATACTAAAGGATACA
>20 dna:chromosome chromosome:RGSC3.4:20:1:55268282:1 5502187 ID57280 U -
TTATTGTTTGGGATTAAAGTGTATAC
>20 dna:chromosome chromosome:RGSC3.4:20:1:55268282:1 5502188 ID6613 U -
GACATTATTGTTTGGGATTAAAGTGTATA
>20 dna:chromosome chromosome:RGSC3.4:20:1:55268282:1 5502190 ID17272 U -
TAGACATTATTGTTTGGGATTAAAGTGTA
>20 dna:chromosome chromosome:RGSC3.4:20:1:55268282:1 5502191 ID6612 U -
GACATTATTGTTTGGGATTAAAGTGT
>20 dna:chromosome chromosome:RGSC3.4:20:1:55268282:1 5502191 ID17271 U -
TAGACATTATTGTTTGGGATTAAAGTGT
>20 dna:chromosome chromosome:RGSC3.4:20:1:55268282:1 5502191 ID56873 U -
TTAGACATTATTGTTTGGGATTAAAGTGT
>20 dna:chromosome chromosome:RGSC3.4:20:1:55268282:1 5502192 ID2856 U -
ATTATTGTTTGGGATTAAAGTG
>20 dna:chromosome chromosome:RGSC3.4:20:1:55268282:1 5502192 ID56872 U -
TTAGACATTATTGTTTGGGATTAAAGTG
>20 dna:chromosome chromosome:RGSC3.4:20:1:55268282:1 5502193 ID23507 U -
TCAATTAGACATTATTGTTTGGGATTAAAGT
>20 dna:chromosome chromosome:RGSC3.4:20:1:55268282:1 5502193 ID56871 U -
TTAGACATTATTGTTTGGGATTAAAGT
>20 dna:chromosome chromosome:RGSC3.4:20:1:55268282:1 5502195 ID6611 M -
GACATTATTGTTTGGGATTAAA
>20 dna:chromosome chromosome:RGSC3.4:20:1:55268282:1 5502195 ID23506 U -
TCAATTAGACATTATTGTTTGGGATTAAA
>20 dna:chromosome chromosome:RGSC3.4:20:1:55268282:1 5502200 ID43021 U -
TGCCTCTCAATTAGACATTATTGTTTGGGA
>20 dna:chromosome chromosome:RGSC3.4:20:1:55268282:1 5502201 ID43020 U -
TGCCTCTCAATTAGACATTATTGTTTGGG
>20 dna:chromosome chromosome:RGSC3.4:20:1:55268282:1 5502202 ID43019 U -
TGCCTCTCAATTAGACATTATTGTTTGG
>20 dna:chromosome chromosome:RGSC3.4:20:1:55268282:1 5502218 ID39893 M -
TGATTCGTCACTTTGTCTGCCTCTCAATT
>20 dna:chromosome chromosome:RGSC3.4:20:1:55268282:1 5502219 ID30974 M -
TCTGATTCGTCACTTTGTCTGCCTCTCAAT
>20 dna:chromosome chromosome:RGSC3.4:20:1:55268282:1 5502222 ID30973 M -
TCTGATTCGTCACTTTGTCTGCCTCTC
>20 dna:chromosome chromosome:RGSC3.4:20:1:55268282:1 5502225 ID2472 M -
ATCTTTCTCTGATTCGTCACTTTGTCTGCCT
>20 dna:chromosome chromosome:RGSC3.4:20:1:55268282:1 5502236 ID59075 M -
TTCTGCCAAATCTTTCTCTGATTCGTCAC
>20 dna:chromosome chromosome:RGSC3.4:20:1:55268282:1 5502243 ID35708 M -
TGACTCATTCTGCCAAATCTTTCTCTGAT
>20 dna:chromosome chromosome:RGSC3.4:20:1:55268282:1 5502244 ID35707 M -
TGACTCATTCTGCCAAATCTTTCTCTGA
>20 dna:chromosome chromosome:RGSC3.4:20:1:55268282:1 5502280 ID18720 U -
TAGCTTTTCTCCTGAAAGTTGGGCGT
>20 dna:chromosome chromosome:RGSC3.4:20:1:55268282:1 5502287 ID44296 U -
TGCTCTTAAATAGCTTTTCTCCTGAAAGT
>20 dna:chromosome chromosome:RGSC3.4:20:1:55268282:1 5502313 ID35789 U -
TGACTGACTCTGCCTCCCTGCGCTGC
>20 dna:chromosome chromosome:RGSC3.4:20:1:55268282:1 5502319 ID43066 U -
TGCCTGACTGACTCTGCCTCCCTG
>20 dna:chromosome chromosome:RGSC3.4:20:1:55268282:1 5502331 ID41008 U -
TGCACTGACTCGAGGCTGCCTGACTGAC
>20 dna:chromosome chromosome:RGSC3.4:20:1:55268282:1 5502332 ID41007 U -
TGCACTGACTCGAGGCTGCCTGACTGA
>20 dna:chromosome chromosome:RGSC3.4:20:1:55268282:1 5502333 ID41006 U -
TGCACTGACTCGAGGCTGCCTGACTG
>20 dna:chromosome chromosome:RGSC3.4:20:1:55268282:1 5502334 ID41005 U -
TGCACTGACTCGAGGCTGCCTGACT
>20 dna:chromosome chromosome:RGSC3.4:20:1:55268282:1 5502335 ID1177 U -
ACTGCACTGACTCGAGGCTGCCTGAC
>20 dna:chromosome chromosome:RGSC3.4:20:1:55268282:1 5502338 ID4269 U -
CCAAACTGCACTGACTCGAGGCTGCCT
>20 dna:chromosome chromosome:RGSC3.4:20:1:55268282:1 5502340 ID40904 U -
TGCACCAAACTGCACTGACTCGAGGCTGC
>20 dna:chromosome chromosome:RGSC3.4:20:1:55268282:1 5502342 ID40903 U -
TGCACCAAACTGCACTGACTCGAGGCT
>20 dna:chromosome chromosome:RGSC3.4:20:1:55268282:1 5502343 ID40902 U -
TGCACCAAACTGCACTGACTCGAGGC
>20 dna:chromosome chromosome:RGSC3.4:20:1:55268282:1 5502401 ID47297 U -
TGGCAATTTGTTCTATCTTCTGGCTCCTTC
>20 dna:chromosome chromosome:RGSC3.4:20:1:55268282:1 5502401 ID61230 U -
TTGTTCTATCTTCTGGCTCCTTC
>20 dna:chromosome chromosome:RGSC3.4:20:1:55268282:1 5502402 ID47296 U -
TGGCAATTTGTTCTATCTTCTGGCTCCTT
>20 dna:chromosome chromosome:RGSC3.4:20:1:55268282:1 5502403 ID47295 U -
TGGCAATTTGTTCTATCTTCTGGCTCCT
>20 dna:chromosome chromosome:RGSC3.4:20:1:55268282:1 5502404 ID47294 U -
TGGCAATTTGTTCTATCTTCTGGCTCC
>20 dna:chromosome chromosome:RGSC3.4:20:1:55268282:1 5502405 ID47293 U -
TGGCAATTTGTTCTATCTTCTGGCTC
>20 dna:chromosome chromosome:RGSC3.4:20:1:55268282:1 5502413 ID23006 U -
TCAAACTCGCTCTGGCAATTTGTTCTATCT
>20 dna:chromosome chromosome:RGSC3.4:20:1:55268282:1 5502431 ID34399 U -
TGAATTGCTTTGCTTGGCTTCAAACTCGCTC
>20 dna:chromosome chromosome:RGSC3.4:20:1:55268282:1 5502431 ID45149 U -
TGCTTTGCTTGGCTTCAAACTCGCTC
>20 dna:chromosome chromosome:RGSC3.4:20:1:55268282:1 5502433 ID34398 U -
TGAATTGCTTTGCTTGGCTTCAAACTCGC
>20 dna:chromosome chromosome:RGSC3.4:20:1:55268282:1 5502437 ID23982 U -
TCACTGAATTGCTTTGCTTGGCTTCAAAC
>20 dna:chromosome chromosome:RGSC3.4:20:1:55268282:1 5502440 ID3553 M -
CACTGAATTGCTTTGCTTGGCTTCA
>20 dna:chromosome chromosome:RGSC3.4:20:1:55268282:1 5502440 ID58896 M -
TTCTCACTGAATTGCTTTGCTTGGCTTCA
>20 dna:chromosome chromosome:RGSC3.4:20:1:55268282:1 5502467 ID35816 U -
TGACTGATTCAAAACACCTGCTCTCGGCTT
>20 dna:chromosome chromosome:RGSC3.4:20:1:55268282:1 5502474 ID25637 U -
TCCAAGTTGACTGATTCAAAACACCTGCTC
>20 dna:chromosome chromosome:RGSC3.4:20:1:55268282:1 5502476 ID25636 U -
TCCAAGTTGACTGATTCAAAACACCTGC
>20 dna:chromosome chromosome:RGSC3.4:20:1:55268282:1 5502532 ID6964 U +
GAGCCAGCCAGAGTTCGGCAAGAGCTACA
>20 dna:chromosome chromosome:RGSC3.4:20:1:55268282:1 5502535 ID62223 U -
TTTGTAGCTCTTGCCGAACTCTGGCTGG
>20 dna:chromosome chromosome:RGSC3.4:20:1:55268282:1 5502543 ID7914 U -
GCTCACCCTTTGTAGCTCTTGCCGAACT
>20 dna:chromosome chromosome:RGSC3.4:20:1:55268282:1 5502544 ID12279 U -
TAAGCTCACCCTTTGTAGCTCTTGCCGAAC
>20 dna:chromosome chromosome:RGSC3.4:20:1:55268282:1 5502545 ID12278 U -
TAAGCTCACCCTTTGTAGCTCTTGCCGAA
>20 dna:chromosome chromosome:RGSC3.4:20:1:55268282:1 5502548 ID33986 U -
TGAATAAGCTCACCCTTTGTAGCTCTTGCC
>20 dna:chromosome chromosome:RGSC3.4:20:1:55268282:1 5502551 ID44365 M -
TGCTGAATAAGCTCACCCTTTGTAGCTCTT
>20 dna:chromosome chromosome:RGSC3.4:20:1:55268282:1 5502552 ID44364 M -
TGCTGAATAAGCTCACCCTTTGTAGCTCT
>20 dna:chromosome chromosome:RGSC3.4:20:1:55268282:1 5502553 ID16142 M -
TACTGCTGAATAAGCTCACCCTTTGTAGCTC
>20 dna:chromosome chromosome:RGSC3.4:20:1:55268282:1 5502578 ID7326 U -
GATGTAATTGTCTCGGAGGCTTACTGC
>20 dna:chromosome chromosome:RGSC3.4:20:1:55268282:1 5502583 ID24334 U -
TCAGATGTAATTGTCTCGGAGGCTT
>20 dna:chromosome chromosome:RGSC3.4:20:1:55268282:1 5502585 ID31687 U -
TCTTCATCAGATGTAATTGTCTCGGAGGC
>20 dna:chromosome chromosome:RGSC3.4:20:1:55268282:1 5502586 ID31686 U -
TCTTCATCAGATGTAATTGTCTCGGAGG
>20 dna:chromosome chromosome:RGSC3.4:20:1:55268282:1 5502598 ID9984 U -
TAAAAGTAACTTTTCTTCATCAGATGTAA
>20 dna:chromosome chromosome:RGSC3.4:20:1:55268282:1 5502626 ID28092 U -
TCCTATGCAAAAATGCACACTATACTTTGT
>20 dna:chromosome chromosome:RGSC3.4:20:1:55268282:1 5502640 ID48936 U -
TGGGATATCAAAACTTCCTATGCAAAAATGC
>20 dna:chromosome chromosome:RGSC3.4:20:1:55268282:1 5502664 ID32655 U -
TGAAAGAGATGGTGTCATCGCTGGGATA
>20 dna:chromosome chromosome:RGSC3.4:20:1:55268282:1 5502665 ID1426 U -
AGAGATGGTGTCATCGCTGGGAT
>20 dna:chromosome chromosome:RGSC3.4:20:1:55268282:1 5502665 ID30630 U -
TCTGAAAGAGATGGTGTCATCGCTGGGAT
>20 dna:chromosome chromosome:RGSC3.4:20:1:55268282:1 5502666 ID30629 U -
TCTGAAAGAGATGGTGTCATCGCTGGGA
>20 dna:chromosome chromosome:RGSC3.4:20:1:55268282:1 5502666 ID32654 U -
TGAAAGAGATGGTGTCATCGCTGGGA
>20 dna:chromosome chromosome:RGSC3.4:20:1:55268282:1 5502668 ID30628 U -
TCTGAAAGAGATGGTGTCATCGCTGG
>20 dna:chromosome chromosome:RGSC3.4:20:1:55268282:1 5502668 ID32653 U -
TGAAAGAGATGGTGTCATCGCTGG
>20 dna:chromosome chromosome:RGSC3.4:20:1:55268282:1 5502670 ID5478 U -
CTGAAAGAGATGGTGTCATCGCT
>20 dna:chromosome chromosome:RGSC3.4:20:1:55268282:1 5502670 ID32652 U -
TGAAAGAGATGGTGTCATCGCT
>20 dna:chromosome chromosome:RGSC3.4:20:1:55268282:1 5502670 ID48551 U -
TGGGAATCTGAAAGAGATGGTGTCATCGCT
>20 dna:chromosome chromosome:RGSC3.4:20:1:55268282:1 5502671 ID5477 U -
CTGAAAGAGATGGTGTCATCGC
>20 dna:chromosome chromosome:RGSC3.4:20:1:55268282:1 5502671 ID48550 U -
TGGGAATCTGAAAGAGATGGTGTCATCGC
>20 dna:chromosome chromosome:RGSC3.4:20:1:55268282:1 5502673 ID48549 U -
TGGGAATCTGAAAGAGATGGTGTCATC
>20 dna:chromosome chromosome:RGSC3.4:20:1:55268282:1 5502674 ID5476 U -
CTGAAAGAGATGGTGTCAT
>20 dna:chromosome chromosome:RGSC3.4:20:1:55268282:1 5502713 ID49296 U -
TGGGCATGATGGTACATACCTTTAATCCC
>20 dna:chromosome chromosome:RGSC3.4:20:1:55268282:1 5502729 ID14427 U -
TACATACACGTTTTTCTGGGCATGATGGT
>20 dna:chromosome chromosome:RGSC3.4:20:1:55268282:1 5502746 ID48191 U -
TGGCTTCCCCACACCTACATACACGTT
>20 dna:chromosome chromosome:RGSC3.4:20:1:55268282:1 5502748 ID48190 U -
TGGCTTCCCCACACCTACATACACG
>20 dna:chromosome chromosome:RGSC3.4:20:1:55268282:1 5502749 ID48189 U -
TGGCTTCCCCACACCTACATACAC
>20 dna:chromosome chromosome:RGSC3.4:20:1:55268282:1 5502882 ID29092 U -
TCCTTGTCTCGATGAAACAAAAACGGAGAGG
>20 dna:chromosome chromosome:RGSC3.4:20:1:55268282:1 5502898 ID9689 U -
TAAAAAGACCTTGTCTCCTTGTCTCGATGA
>20 dna:chromosome chromosome:RGSC3.4:20:1:55268282:1 5502901 ID9688 U -
TAAAAAGACCTTGTCTCCTTGTCTCGA
>20 dna:chromosome chromosome:RGSC3.4:20:1:55268282:1 5502932 ID13634 U -
TACAAATCGAGGTCCAGGATAGCCAGGGT
>20 dna:chromosome chromosome:RGSC3.4:20:1:55268282:1 5502933 ID13633 U -
TACAAATCGAGGTCCAGGATAGCCAGGG
>20 dna:chromosome chromosome:RGSC3.4:20:1:55268282:1 5502934 ID13632 U -
TACAAATCGAGGTCCAGGATAGCCAGG
>20 dna:chromosome chromosome:RGSC3.4:20:1:55268282:1 5502936 ID13631 U -
TACAAATCGAGGTCCAGGATAGCCA
>20 dna:chromosome chromosome:RGSC3.4:20:1:55268282:1 5502938 ID4557 U -
CCCGGTCTACAAATCGAGGTCCAGGATAGC
>20 dna:chromosome chromosome:RGSC3.4:20:1:55268282:1 5502938 ID4648 U -
CCGGTCTACAAATCGAGGTCCAGGATAGC
>20 dna:chromosome chromosome:RGSC3.4:20:1:55268282:1 5502938 ID13630 U -
TACAAATCGAGGTCCAGGATAGC
>20 dna:chromosome chromosome:RGSC3.4:20:1:55268282:1 5502970 ID8717 M -
GGGGGATCTGTGTGAGTTCAAGGCC
>20 dna:chromosome chromosome:RGSC3.4:20:1:55268282:1 5502994 ID27976 U -
TCCTAGCACTCAAGCAGAAACGGCAGG
>20 dna:chromosome chromosome:RGSC3.4:20:1:55268282:1 5503069 ID18624 U -
TAGCTGAATTGGCGAACCCAACATCAGC
>20 dna:chromosome chromosome:RGSC3.4:20:1:55268282:1 5503132 ID28724 U -
TCCTGTACAAGCAAAGCTCTTGGGAGGTA
>20 dna:chromosome chromosome:RGSC3.4:20:1:55268282:1 5503133 ID4798 U -
CCTGTACAAGCAAAGCTCTTGGGAGGT
>20 dna:chromosome chromosome:RGSC3.4:20:1:55268282:1 5503149 ID8677 U -
GGGCCTGAGTTCAAATCCTGTACAAGC
>20 dna:chromosome chromosome:RGSC3.4:20:1:55268282:1 5503160 ID26573 U -
TCCCAAAATTTGAGGGCCTGAGTTCAAAT
>20 dna:chromosome chromosome:RGSC3.4:20:1:55268282:1 5503162 ID26572 U -
TCCCAAAATTTGAGGGCCTGAGTTCAA
>20 dna:chromosome chromosome:RGSC3.4:20:1:55268282:1 5503164 ID24869 U -
TCATCCCAAAATTTGAGGGCCTGAGTTC
>20 dna:chromosome chromosome:RGSC3.4:20:1:55268282:1 5503224 ID61988 U -
TTTGACGTGCTCTCTTGAAATATCTGTT
>20 dna:chromosome chromosome:RGSC3.4:20:1:55268282:1 5503225 ID61987 U -
TTTGACGTGCTCTCTTGAAATATCTGT
>20 dna:chromosome chromosome:RGSC3.4:20:1:55268282:1 5503228 ID61986 U -
TTTGACGTGCTCTCTTGAAATATC
>20 dna:chromosome chromosome:RGSC3.4:20:1:55268282:1 5503258 ID53933 U -
TGTGCATGTCAGTCTTTGAGCAAGATTAGC
>20 dna:chromosome chromosome:RGSC3.4:20:1:55268282:1 5503295 ID40363 U -
TGCAAAGTGTAGGTTTCTGGCTGGGAGGA
>20 dna:chromosome chromosome:RGSC3.4:20:1:55268282:1 5503298 ID40362 U -
TGCAAAGTGTAGGTTTCTGGCTGGGA
>20 dna:chromosome chromosome:RGSC3.4:20:1:55268282:1 5503299 ID29959 U -
TCTATGCAAAGTGTAGGTTTCTGGCTGGG
>20 dna:chromosome chromosome:RGSC3.4:20:1:55268282:1 5503299 ID40361 U -
TGCAAAGTGTAGGTTTCTGGCTGGG
>20 dna:chromosome chromosome:RGSC3.4:20:1:55268282:1 5503300 ID29958 U -
TCTATGCAAAGTGTAGGTTTCTGGCTGG
>20 dna:chromosome chromosome:RGSC3.4:20:1:55268282:1 5503306 ID17589 U -
TAGAGTTTCTATGCAAAGTGTAGGTTTCT
>20 dna:chromosome chromosome:RGSC3.4:20:1:55268282:1 5503310 ID17588 U -
TAGAGTTTCTATGCAAAGTGTAGGT
>20 dna:chromosome chromosome:RGSC3.4:20:1:55268282:1 5503313 ID24181 U -
TCAGACATAGAGTTTCTATGCAAAGTGTA
>20 dna:chromosome chromosome:RGSC3.4:20:1:55268282:1 5503314 ID21282 U -
TATCAGACATAGAGTTTCTATGCAAAGTGT
>20 dna:chromosome chromosome:RGSC3.4:20:1:55268282:1 5503317 ID21281 U -
TATCAGACATAGAGTTTCTATGCAAAG
>20 dna:chromosome chromosome:RGSC3.4:20:1:55268282:1 5503317 ID57136 U -
TTATCAGACATAGAGTTTCTATGCAAAG
>20 dna:chromosome chromosome:RGSC3.4:20:1:55268282:1 5503323 ID30046 U -
TCTCAACTTATCAGACATAGAGTTTCTAT
>20 dna:chromosome chromosome:RGSC3.4:20:1:55268282:1 5503369 ID26240 U -
TCCAGTCATTGGGGAAGTTAGGGTTACTC
>20 dna:chromosome chromosome:RGSC3.4:20:1:55268282:1 5503408 ID36440 U -
TGAGAATTGTAGCACAGCTACAGAGGTCCCT
>20 dna:chromosome chromosome:RGSC3.4:20:1:55268282:1 5503409 ID36439 U -
TGAGAATTGTAGCACAGCTACAGAGGTCCC
>20 dna:chromosome chromosome:RGSC3.4:20:1:55268282:1 5503410 ID36438 U -
TGAGAATTGTAGCACAGCTACAGAGGTCC
>20 dna:chromosome chromosome:RGSC3.4:20:1:55268282:1 5503411 ID30778 U -
TCTGAGAATTGTAGCACAGCTACAGAGGTC
>20 dna:chromosome chromosome:RGSC3.4:20:1:55268282:1 5503411 ID36437 U -
TGAGAATTGTAGCACAGCTACAGAGGTC
>20 dna:chromosome chromosome:RGSC3.4:20:1:55268282:1 5503412 ID36436 U -
TGAGAATTGTAGCACAGCTACAGAGGT
>20 dna:chromosome chromosome:RGSC3.4:20:1:55268282:1 5503414 ID49443 U -
TGGGCTCTGAGAATTGTAGCACAGCTACAGAG
>20 dna:chromosome chromosome:RGSC3.4:20:1:55268282:1 5503415 ID49442 U -
TGGGCTCTGAGAATTGTAGCACAGCTACAGA
>20 dna:chromosome chromosome:RGSC3.4:20:1:55268282:1 5503417 ID49441 U -
TGGGCTCTGAGAATTGTAGCACAGCTACA
>20 dna:chromosome chromosome:RGSC3.4:20:1:55268282:1 5503478 ID31428 U -
TCTTAAAAGGGTGCCACCCTGTCAGTGCC
>20 dna:chromosome chromosome:RGSC3.4:20:1:55268282:1 5503483 ID31427 U -
TCTTAAAAGGGTGCCACCCTGTCA
>20 dna:chromosome chromosome:RGSC3.4:20:1:55268282:1 5503495 ID45898 U -
TGGAAGTCCATTGGCTCTTAAAAGGGT
>20 dna:chromosome chromosome:RGSC3.4:20:1:55268282:1 5503497 ID45896 U -
TGGAAGTCCATTGGCTCTTAAAAGG
>20 dna:chromosome chromosome:RGSC3.4:20:1:55268282:1 5503540 ID37327 U -
TGAGCCTGCAAACTCATTTCCCCAG
>20 dna:chromosome chromosome:RGSC3.4:20:1:55268282:1 5503545 ID39455 U -
TGATGCTTCTGAGCCTGCAAACTCATTTC
>20 dna:chromosome chromosome:RGSC3.4:20:1:55268282:1 5503546 ID62084 U -
TTTGATGCTTCTGAGCCTGCAAACTCATTT
>20 dna:chromosome chromosome:RGSC3.4:20:1:55268282:1 5503547 ID62083 U -
TTTGATGCTTCTGAGCCTGCAAACTCATT
>20 dna:chromosome chromosome:RGSC3.4:20:1:55268282:1 5503548 ID39454 U -
TGATGCTTCTGAGCCTGCAAACTCAT
>20 dna:chromosome chromosome:RGSC3.4:20:1:55268282:1 5503548 ID62082 U -
TTTGATGCTTCTGAGCCTGCAAACTCAT
>20 dna:chromosome chromosome:RGSC3.4:20:1:55268282:1 5503549 ID62081 U -
TTTGATGCTTCTGAGCCTGCAAACTCA
>20 dna:chromosome chromosome:RGSC3.4:20:1:55268282:1 5503550 ID6020 U -
CTTTGATGCTTCTGAGCCTGCAAACTC
>20 dna:chromosome chromosome:RGSC3.4:20:1:55268282:1 5503550 ID62080 U -
TTTGATGCTTCTGAGCCTGCAAACTC
>20 dna:chromosome chromosome:RGSC3.4:20:1:55268282:1 5503551 ID62079 U -
TTTGATGCTTCTGAGCCTGCAAACT
>20 dna:chromosome chromosome:RGSC3.4:20:1:55268282:1 5503552 ID6019 U -
CTTTGATGCTTCTGAGCCTGCAAAC
>20 dna:chromosome chromosome:RGSC3.4:20:1:55268282:1 5503552 ID15087 U -
TACCCCTTTGATGCTTCTGAGCCTGCAAAC
>20 dna:chromosome chromosome:RGSC3.4:20:1:55268282:1 5503553 ID15086 U -
TACCCCTTTGATGCTTCTGAGCCTGCAAA
>20 dna:chromosome chromosome:RGSC3.4:20:1:55268282:1 5503556 ID4898 U -
CCTTTGATGCTTCTGAGCCTGC
>20 dna:chromosome chromosome:RGSC3.4:20:1:55268282:1 5503556 ID15085 U -
TACCCCTTTGATGCTTCTGAGCCTGC
>20 dna:chromosome chromosome:RGSC3.4:20:1:55268282:1 5503557 ID15084 U -
TACCCCTTTGATGCTTCTGAGCCTG
>20 dna:chromosome chromosome:RGSC3.4:20:1:55268282:1 5503564 ID37143 U -
TGAGCACCCTACCCCTTTGATGCTTCT
>20 dna:chromosome chromosome:RGSC3.4:20:1:55268282:1 5503565 ID53535 U -
TGTGAGCACCCTACCCCTTTGATGCTTC
>20 dna:chromosome chromosome:RGSC3.4:20:1:55268282:1 5503608 ID30822 U -
TCTGAGGAAGACTCTCCGATTCCCCAGCAG
>20 dna:chromosome chromosome:RGSC3.4:20:1:55268282:1 5503612 ID37556 U -
TGAGGAAGACTCTCCGATTCCCCA
>20 dna:chromosome chromosome:RGSC3.4:20:1:55268282:1 5503614 ID20555 U -
TAGTTCTGAGGAAGACTCTCCGATTCCC
>20 dna:chromosome chromosome:RGSC3.4:20:1:55268282:1 5503616 ID57114 U -
TTATAGTTCTGAGGAAGACTCTCCGATTC
>20 dna:chromosome chromosome:RGSC3.4:20:1:55268282:1 5503620 ID21047 U -
TATAGTTCTGAGGAAGACTCTCCG
>20 dna:chromosome chromosome:RGSC3.4:20:1:55268282:1 5503677 ID3417 U -
CACAGAGAGGCTCTGAGGAGGAGGC
>20 dna:chromosome chromosome:RGSC3.4:20:1:55268282:1 5503706 ID16901 U -
TAGAAGAGTTGTTGACACCACGGGCAGACA
>20 dna:chromosome chromosome:RGSC3.4:20:1:55268282:1 5503707 ID9550 U -
GTTGTTGACACCACGGGCAGAC
>20 dna:chromosome chromosome:RGSC3.4:20:1:55268282:1 5503707 ID16900 U -
TAGAAGAGTTGTTGACACCACGGGCAGAC
>20 dna:chromosome chromosome:RGSC3.4:20:1:55268282:1 5503708 ID7177 U -
GAGTTGTTGACACCACGGGCAGA
>20 dna:chromosome chromosome:RGSC3.4:20:1:55268282:1 5503708 ID16898 U -
TAGAAGAGTTGTTGACACCACGGGCAGA
>20 dna:chromosome chromosome:RGSC3.4:20:1:55268282:1 5503710 ID6291 U -
GAAGAGTTGTTGACACCACGGGCA
>20 dna:chromosome chromosome:RGSC3.4:20:1:55268282:1 5503710 ID15714 U -
TACTAGAAGAGTTGTTGACACCACGGGCA
>20 dna:chromosome chromosome:RGSC3.4:20:1:55268282:1 5503710 ID16897 U -
TAGAAGAGTTGTTGACACCACGGGCA
>20 dna:chromosome chromosome:RGSC3.4:20:1:55268282:1 5503711 ID15713 U -
TACTAGAAGAGTTGTTGACACCACGGGC
>20 dna:chromosome chromosome:RGSC3.4:20:1:55268282:1 5503711 ID16896 U -
TAGAAGAGTTGTTGACACCACGGGC
>20 dna:chromosome chromosome:RGSC3.4:20:1:55268282:1 5503712 ID16895 U -
TAGAAGAGTTGTTGACACCACGGG
>20 dna:chromosome chromosome:RGSC3.4:20:1:55268282:1 5503723 ID1914 U -
AGGGCAGGAAGTTTACTAGAAGAGTTGTT
>20 dna:chromosome chromosome:RGSC3.4:20:1:55268282:1 5503772 ID36995 U -
TGAGATTATTAGAAAGGTTGAAGGGG
>20 dna:chromosome chromosome:RGSC3.4:20:1:55268282:1 5503773 ID6925 U -
GAGATTATTAGAAAGGTTGAAGGG
>20 dna:chromosome chromosome:RGSC3.4:20:1:55268282:1 5503774 ID13081 U -
TAATGAGATTATTAGAAAGGTTGAAGG
>20 dna:chromosome chromosome:RGSC3.4:20:1:55268282:1 5503776 ID23430 U -
TCAATAATGAGATTATTAGAAAGGTTGAA
>20 dna:chromosome chromosome:RGSC3.4:20:1:55268282:1 5503776 ID36994 U -
TGAGATTATTAGAAAGGTTGAA
>20 dna:chromosome chromosome:RGSC3.4:20:1:55268282:1 5503777 ID23429 U -
TCAATAATGAGATTATTAGAAAGGTTGA
>20 dna:chromosome chromosome:RGSC3.4:20:1:55268282:1 5503802 ID32694 U -
TGAAAGATTTCTAAGAAAAGTTCCCCCTCA
>20 dna:chromosome chromosome:RGSC3.4:20:1:55268282:1 5503806 ID32693 U -
TGAAAGATTTCTAAGAAAAGTTCCCC
>20 dna:chromosome chromosome:RGSC3.4:20:1:55268282:1 5503813 ID20499 U -
TAGTTACATTTTGAAAGATTTCTAAGAAAA
>20 dna:chromosome chromosome:RGSC3.4:20:1:55268282:1 5503814 ID20498 U -
TAGTTACATTTTGAAAGATTTCTAAGAAA
>20 dna:chromosome chromosome:RGSC3.4:20:1:55268282:1 5503815 ID57042 U -
TTAGTTACATTTTGAAAGATTTCTAAGAA
>20 dna:chromosome chromosome:RGSC3.4:20:1:55268282:1 5503816 ID31977 U -
TCTTTAGTTACATTTTGAAAGATTTCTAAGA
>20 dna:chromosome chromosome:RGSC3.4:20:1:55268282:1 5503825 ID47831 U -
TGGCCTCTCTTTAGTTACATTTTGAAAGA
>20 dna:chromosome chromosome:RGSC3.4:20:1:55268282:1 5503826 ID47830 U -
TGGCCTCTCTTTAGTTACATTTTGAAAG
>20 dna:chromosome chromosome:RGSC3.4:20:1:55268282:1 5503848 ID17821 U -
TAGATGGGTAGAACATTTTGGCCT
>20 dna:chromosome chromosome:RGSC3.4:20:1:55268282:1 5503849 ID17820 U -
TAGATGGGTAGAACATTTTGGCC
>20 dna:chromosome chromosome:RGSC3.4:20:1:55268282:1 5503873 ID38025 U -
TGAGTCACGCCCTCAGCGTCACGGCC
>20 dna:chromosome chromosome:RGSC3.4:20:1:55268282:1 5503907 ID28645 U -
TCCTGCTTGCAAGCACAAGTGTGG
>20 dna:chromosome chromosome:RGSC3.4:20:1:55268282:1 5503917 ID29689 U -
TCTAAGGCAGAGAGAATCCTGCTTGCAAGC
>20 dna:chromosome chromosome:RGSC3.4:20:1:55268282:1 5503936 ID11923 U -
TAAGACGGGAAAGGCTCTAAGGCAGA
>20 dna:chromosome chromosome:RGSC3.4:20:1:55268282:1 5503938 ID56485 U -
TTAAGACGGGAAAGGCTCTAAGGCA
>20 dna:chromosome chromosome:RGSC3.4:20:1:55268282:1 5503939 ID28851 U -
TCCTTAAGACGGGAAAGGCTCTAAGGC
>20 dna:chromosome chromosome:RGSC3.4:20:1:55268282:1 5503942 ID21634 U -
TATGAATCCTTAAGACGGGAAAGGCTCTAA
>20 dna:chromosome chromosome:RGSC3.4:20:1:55268282:1 5503943 ID21633 U -
TATGAATCCTTAAGACGGGAAAGGCTCTA
>20 dna:chromosome chromosome:RGSC3.4:20:1:55268282:1 5503946 ID34096 U -
TGAATCCTTAAGACGGGAAAGGCT
>20 dna:chromosome chromosome:RGSC3.4:20:1:55268282:1 5503951 ID37281 U -
TGAGCCAATATGAATCCTTAAGACGGGAA
>20 dna:chromosome chromosome:RGSC3.4:20:1:55268282:1 5503955 ID8365 U -
GGATGAGCCAATATGAATCCTTAAGACG
>20 dna:chromosome chromosome:RGSC3.4:20:1:55268282:1 5503965 ID1308 U -
AGAAATTGAGGATGAGCCAATATGAAT
>20 dna:chromosome chromosome:RGSC3.4:20:1:55268282:1 5503967 ID320 U -
AAGAAATTGAGGATGAGCCAATATGA
>20 dna:chromosome chromosome:RGSC3.4:20:1:55268282:1 5503969 ID319 U -
AAGAAATTGAGGATGAGCCAATAT
>20 dna:chromosome chromosome:RGSC3.4:20:1:55268282:1 5503969 ID6086 U -
GAAAAGAAATTGAGGATGAGCCAATAT
>20 dna:chromosome chromosome:RGSC3.4:20:1:55268282:1 5503970 ID24070 U -
TCAGAAAAGAAATTGAGGATGAGCCAATA
>20 dna:chromosome chromosome:RGSC3.4:20:1:55268282:1 5503971 ID3587 U -
CAGAAAAGAAATTGAGGATGAGCCAAT
>20 dna:chromosome chromosome:RGSC3.4:20:1:55268282:1 5503971 ID6085 U -
GAAAAGAAATTGAGGATGAGCCAAT
>20 dna:chromosome chromosome:RGSC3.4:20:1:55268282:1 5503971 ID24069 U -
TCAGAAAAGAAATTGAGGATGAGCCAAT
>20 dna:chromosome chromosome:RGSC3.4:20:1:55268282:1 5503972 ID24068 U -
TCAGAAAAGAAATTGAGGATGAGCCAA
>20 dna:chromosome chromosome:RGSC3.4:20:1:55268282:1 5503973 ID1307 U -
AGAAATTGAGGATGAGCCA
>20 dna:chromosome chromosome:RGSC3.4:20:1:55268282:1 5503973 ID24067 U -
TCAGAAAAGAAATTGAGGATGAGCCA
>20 dna:chromosome chromosome:RGSC3.4:20:1:55268282:1 5503977 ID24066 U -
TCAGAAAAGAAATTGAGGATGA
>20 dna:chromosome chromosome:RGSC3.4:20:1:55268282:1 5503999 ID5292 U -
CTCAGGTAAAACTGAATCCTCGGTC
>20 dna:chromosome chromosome:RGSC3.4:20:1:55268282:1 5504004 ID18784 U -
TAGGAACCTCCGCTCAGGTAAAACTGAATCCT
>20 dna:chromosome chromosome:RGSC3.4:20:1:55268282:1 5504006 ID18783 U -
TAGGAACCTCCGCTCAGGTAAAACTGAATC
>20 dna:chromosome chromosome:RGSC3.4:20:1:55268282:1 5504009 ID31565 U -
TCTTAGGAACCTCCGCTCAGGTAAAACTGA
>20 dna:chromosome chromosome:RGSC3.4:20:1:55268282:1 5504014 ID31564 U -
TCTTAGGAACCTCCGCTCAGGTAAA
>20 dna:chromosome chromosome:RGSC3.4:20:1:55268282:1 5504015 ID13024 U -
TAATCTCTTAGGAACCTCCGCTCAGGTAA
>20 dna:chromosome chromosome:RGSC3.4:20:1:55268282:1 5504021 ID56532 U -
TTAATCTCTTAGGAACCTCCGCTC
>20 dna:chromosome chromosome:RGSC3.4:20:1:55268282:1 5504044 ID42816 U -
TGCCGCCTGTGTCCTGAGCAGGTCCCT
>20 dna:chromosome chromosome:RGSC3.4:20:1:55268282:1 5504060 ID57610 U -
TTCACACCTCTACGCTGCCGCCTGTG
>20 dna:chromosome chromosome:RGSC3.4:20:1:55268282:1 5504101 ID28820 U -
TCCTGTTGGTGGCAGCGAGGATGA
>20 dna:chromosome chromosome:RGSC3.4:20:1:55268282:1 5504103 ID11511 U -
TAACGTTCCTGTTGGTGGCAGCGAGGAT
>20 dna:chromosome chromosome:RGSC3.4:20:1:55268282:1 5504104 ID11510 U -
TAACGTTCCTGTTGGTGGCAGCGAGGA
>20 dna:chromosome chromosome:RGSC3.4:20:1:55268282:1 5504106 ID11509 U -
TAACGTTCCTGTTGGTGGCAGCGAG
>20 dna:chromosome chromosome:RGSC3.4:20:1:55268282:1 5504109 ID29655 U -
TCTAACGTTCCTGTTGGTGGCAGC
>20 dna:chromosome chromosome:RGSC3.4:20:1:55268282:1 5504163 ID38885 U -
TGATATTTATTGGCCGCCACCCTGG
>20 dna:chromosome chromosome:RGSC3.4:20:1:55268282:1 5504164 ID53678 U -
TGTGATATTTATTGGCCGCCACCCTG
>20 dna:chromosome chromosome:RGSC3.4:20:1:55268282:1 5504197 ID6556 U -
GACAGAAGAGCCCTCTTCTCCCCCA
>20 dna:chromosome chromosome:RGSC3.4:20:1:55268282:1 5504231 ID47308 U -
TGGCACAAACTCCACAGTAGTTACGCACCA
>20 dna:chromosome chromosome:RGSC3.4:20:1:55268282:1 5504232 ID47307 U -
TGGCACAAACTCCACAGTAGTTACGCACC
>20 dna:chromosome chromosome:RGSC3.4:20:1:55268282:1 5504233 ID47306 U -
TGGCACAAACTCCACAGTAGTTACGCAC
>20 dna:chromosome chromosome:RGSC3.4:20:1:55268282:1 5504254 ID31374 U -
TCTGTGTGGCTTCAGATAGGAGTTGGCACA
>20 dna:chromosome chromosome:RGSC3.4:20:1:55268282:1 5504255 ID54431 U -
TGTGTGGCTTCAGATAGGAGTTGGCAC
>20 dna:chromosome chromosome:RGSC3.4:20:1:55268282:1 5504295 ID51600 U -
TGGTTTACGTGGGTTGGAAGAGCCGG
>20 dna:chromosome chromosome:RGSC3.4:20:1:55268282:1 5504296 ID51599 U -
TGGTTTACGTGGGTTGGAAGAGCCG
>20 dna:chromosome chromosome:RGSC3.4:20:1:55268282:1 5504299 ID8684 U -
GGGCTGGTTTACGTGGGTTGGAAGAG
>20 dna:chromosome chromosome:RGSC3.4:20:1:55268282:1 5504299 ID8710 U -
GGGGCTGGTTTACGTGGGTTGGAAGAG
>20 dna:chromosome chromosome:RGSC3.4:20:1:55268282:1 5504338 ID10416 U -
TAAAGAAGAGAAAAGCTGGACCGGTGGAC
>20 dna:chromosome chromosome:RGSC3.4:20:1:55268282:1 5504342 ID18665 U -
TAGCTGTAAAGAAGAGAAAAGCTGGACCGGT
>20 dna:chromosome chromosome:RGSC3.4:20:1:55268282:1 5504345 ID18664 U -
TAGCTGTAAAGAAGAGAAAAGCTGGACC
>20 dna:chromosome chromosome:RGSC3.4:20:1:55268282:1 5504347 ID18663 U -
TAGCTGTAAAGAAGAGAAAAGCTGGA
>20 dna:chromosome chromosome:RGSC3.4:20:1:55268282:1 5504350 ID32092 U -
TCTTTGTAGCTGTAAAGAAGAGAAAAGCT
>20 dna:chromosome chromosome:RGSC3.4:20:1:55268282:1 5504350 ID61006 U -
TTGTAGCTGTAAAGAAGAGAAAAGCT
>20 dna:chromosome chromosome:RGSC3.4:20:1:55268282:1 5504351 ID32091 U -
TCTTTGTAGCTGTAAAGAAGAGAAAAGC
>20 dna:chromosome chromosome:RGSC3.4:20:1:55268282:1 5504360 ID6313 U -
GAAGCCAGATCTTTGTAGCTGTAAAGAA
>20 dna:chromosome chromosome:RGSC3.4:20:1:55268282:1 5504386 ID10462 U -
TAAAGAGTCCTAAAGGTGGCCCAGA
>20 dna:chromosome chromosome:RGSC3.4:20:1:55268282:1 5504442 ID37422 U -
TGAGCTCCAAAGTAGCAAAGCACACA
>20 dna:chromosome chromosome:RGSC3.4:20:1:55268282:1 5504444 ID30813 U -
TCTGAGCTCCAAAGTAGCAAAGCACA
>20 dna:chromosome chromosome:RGSC3.4:20:1:55268282:1 5504527 ID36960 U -
TGAGATGTCGTCAATGATGACAGGGATTGA
>20 dna:chromosome chromosome:RGSC3.4:20:1:55268282:1 5504530 ID36959 U -
TGAGATGTCGTCAATGATGACAGGGAT
>20 dna:chromosome chromosome:RGSC3.4:20:1:55268282:1 5504533 ID29432 U -
TCGGAGCTTGAGATGTCGTCAATGATGACAGG
>20 dna:chromosome chromosome:RGSC3.4:20:1:55268282:1 5504542 ID43573 U -
TGCGTTCTCGGAGCTTGAGATGTCGTCAAT
>20 dna:chromosome chromosome:RGSC3.4:20:1:55268282:1 5504543 ID43572 U -
TGCGTTCTCGGAGCTTGAGATGTCGTCAA
>20 dna:chromosome chromosome:RGSC3.4:20:1:55268282:1 5504548 ID43571 U -
TGCGTTCTCGGAGCTTGAGATGTC
>20 dna:chromosome chromosome:RGSC3.4:20:1:55268282:1 5504550 ID28123 U -
TCCTATGTTGCGTTCTCGGAGCTTGAGATG
>20 dna:chromosome chromosome:RGSC3.4:20:1:55268282:1 5504551 ID22139 U -
TATGTTGCGTTCTCGGAGCTTGAGAT
>20 dna:chromosome chromosome:RGSC3.4:20:1:55268282:1 5504551 ID28122 U -
TCCTATGTTGCGTTCTCGGAGCTTGAGAT
>20 dna:chromosome chromosome:RGSC3.4:20:1:55268282:1 5504552 ID22138 U -
TATGTTGCGTTCTCGGAGCTTGAGA
>20 dna:chromosome chromosome:RGSC3.4:20:1:55268282:1 5504552 ID28121 U -
TCCTATGTTGCGTTCTCGGAGCTTGAGA
>20 dna:chromosome chromosome:RGSC3.4:20:1:55268282:1 5504552 ID55181 U -
TGTTGCGTTCTCGGAGCTTGAGA
>20 dna:chromosome chromosome:RGSC3.4:20:1:55268282:1 5504556 ID28120 U -
TCCTATGTTGCGTTCTCGGAGCTT
>20 dna:chromosome chromosome:RGSC3.4:20:1:55268282:1 5504557 ID28119 U -
TCCTATGTTGCGTTCTCGGAGCT
>20 dna:chromosome chromosome:RGSC3.4:20:1:55268282:1 5504560 ID49516 U -
TGGGCTTTCCTATGTTGCGTTCTCGGA
>20 dna:chromosome chromosome:RGSC3.4:20:1:55268282:1 5504561 ID49515 U -
TGGGCTTTCCTATGTTGCGTTCTCGG
>20 dna:chromosome chromosome:RGSC3.4:20:1:55268282:1 5504662 ID4285 U -
CCAACTTCCTGCTCTATGCCCCGCCC
>20 dna:chromosome chromosome:RGSC3.4:20:1:55268282:1 5504667 ID62136 U -
TTTGCCCAACTTCCTGCTCTATGCCC
>20 dna:chromosome chromosome:RGSC3.4:20:1:55268282:1 5504712 ID28951 U -
TCCTTCCTCGGAGAGAACACTG
>20 dna:chromosome chromosome:RGSC3.4:20:1:55268282:1 5504736 ID56597 U -
TTACAAGAACAATGGGGGTGCGAGGT
>20 dna:chromosome chromosome:RGSC3.4:20:1:55268282:1 5504746 ID42579 U -
TGCCATTTAATCCTTACAAGAACAATGGG
>20 dna:chromosome chromosome:RGSC3.4:20:1:55268282:1 5504752 ID44280 U -
TGCTCTGCCATTTAATCCTTACAAGAAC
>20 dna:chromosome chromosome:RGSC3.4:20:1:55268282:1 5504753 ID42578 U -
TGCCATTTAATCCTTACAAGAA
>20 dna:chromosome chromosome:RGSC3.4:20:1:55268282:1 5504805 ID7449 U -
GCACAGATTGGATGAGAGTAGGCCC
>20 dna:chromosome chromosome:RGSC3.4:20:1:55268282:1 5504811 ID831 U -
ACAGGCCAGCAGCACAGATTGGATGAGAGT
>20 dna:chromosome chromosome:RGSC3.4:20:1:55268282:1 5504905 ID46894 U -
TGGATCTTTTTTGGCAGCAGGGCTGT
>20 dna:chromosome chromosome:RGSC3.4:20:1:55268282:1 5504926 ID2268 U -
ATAGTTCTTTGGGGGCGAGCTGGAT
>20 dna:chromosome chromosome:RGSC3.4:20:1:55268282:1 5504926 ID20561 U -
TAGTTCTTTGGGGGCGAGCTGGAT
>20 dna:chromosome chromosome:RGSC3.4:20:1:55268282:1 5504932 ID44146 M -
TGCTCAGCAATAGTTCTTTGGGGGCGAG
>20 dna:chromosome chromosome:RGSC3.4:20:1:55268282:1 5504933 ID44145 M -
TGCTCAGCAATAGTTCTTTGGGGGCGA
>20 dna:chromosome chromosome:RGSC3.4:20:1:55268282:1 5504941 ID2093 M -
AGTGGACCTGCTCAGCAATAGTTCTTT
>20 dna:chromosome chromosome:RGSC3.4:20:1:55268282:1 5504955 ID5665 U -
CTGGGAGAAGTGGACCTGCTC
>20 dna:chromosome chromosome:RGSC3.4:20:1:55268282:1 5504960 ID6395 U -
GAATCTGGGAGAAGTGGACC
>20 dna:chromosome chromosome:RGSC3.4:20:1:55268282:1 5504960 ID22239 U -
TATTAGAATCTGGGAGAAGTGGACC
>20 dna:chromosome chromosome:RGSC3.4:20:1:55268282:1 5504967 ID1265 U -
AGAAACGTTATTAGAATCTGGGAGAA
>20 dna:chromosome chromosome:RGSC3.4:20:1:55268282:1 5505019 ID13093 U -
TAATGAGGGTTCAACCTGTCCTCCAGC
>20 dna:chromosome chromosome:RGSC3.4:20:1:55268282:1 5505042 ID57993 U -
TTCATTTTTTGCAACCTACTTTTAAT
>20 dna:chromosome chromosome:RGSC3.4:20:1:55268282:1 5505096 ID16936 U -
TAGAAGCAGAGCTACCCATTATACC
>20 dna:chromosome chromosome:RGSC3.4:20:1:55268282:1 5505099 ID14824 U -
TACCACATTAGAAGCAGAGCTACCCATTAT
>20 dna:chromosome chromosome:RGSC3.4:20:1:55268282:1 5505117 ID13031 U -
TAATCTGCTGTTTCCTCTACCACATTAGA
>20 dna:chromosome chromosome:RGSC3.4:20:1:55268282:1 5505136 ID43720 U -
TGCTAATGCTAACCCCTCATAATCTGCTG
>20 dna:chromosome chromosome:RGSC3.4:20:1:55268282:1 5505138 ID43719 U -
TGCTAATGCTAACCCCTCATAATCTGC
>20 dna:chromosome chromosome:RGSC3.4:20:1:55268282:1 5505149 ID56499 U -
TTAAGCAACATTGCTAATGCTAACCCC
>20 dna:chromosome chromosome:RGSC3.4:20:1:55268282:1 5505157 ID42362 U -
TGCCAGTCCACTTAAGCAACATTGCTAATG
>20 dna:chromosome chromosome:RGSC3.4:20:1:55268282:1 5505158 ID42361 U -
TGCCAGTCCACTTAAGCAACATTGCTAAT
>20 dna:chromosome chromosome:RGSC3.4:20:1:55268282:1 5505266 ID2024 U -
AGTATATGTGAAGACGGCAAAGC
>20 dna:chromosome chromosome:RGSC3.4:20:1:55268282:1 5505266 ID57331 U -
TTCAAAATAGTATATGTGAAGACGGCAAAGC
>20 dna:chromosome chromosome:RGSC3.4:20:1:55268282:1 5505326 ID21280 U -
TATCAGAAGAGAATCGAGTGAACCTT
>20 dna:chromosome chromosome:RGSC3.4:20:1:55268282:1 5505326 ID58847 U -
TTCTATCAGAAGAGAATCGAGTGAACCTT
>20 dna:chromosome chromosome:RGSC3.4:20:1:55268282:1 5505327 ID58846 U -
TTCTATCAGAAGAGAATCGAGTGAACCT
>20 dna:chromosome chromosome:RGSC3.4:20:1:55268282:1 5505337 ID42841 U -
TGCCGTCTTTTCTATCAGAAGAGAATC
>20 dna:chromosome chromosome:RGSC3.4:20:1:55268282:1 5505354 ID43539 U -
TGCGTGCATAGGCAACTCTGCCGTCTTT
>20 dna:chromosome chromosome:RGSC3.4:20:1:55268282:1 5505355 ID43538 U -
TGCGTGCATAGGCAACTCTGCCGTCTT
>20 dna:chromosome chromosome:RGSC3.4:20:1:55268282:1 5505356 ID43537 U -
TGCGTGCATAGGCAACTCTGCCGTCT
>20 dna:chromosome chromosome:RGSC3.4:20:1:55268282:1 5505387 ID8469 U -
GGCATTTCGACCTCTAGCCGCAAA
>20 dna:chromosome chromosome:RGSC3.4:20:1:55268282:1 5505448 ID28826 U -
TCCTGTTTCCATTGTGCGGAACGTCCCCGG
>20 dna:chromosome chromosome:RGSC3.4:20:1:55268282:1 5505615 ID41267 U -
TGCAGGCCCAAGCAAATCCTCTGGTGGTAC
>20 dna:chromosome chromosome:RGSC3.4:20:1:55268282:1 5505617 ID7527 U -
GCAGGCCCAAGCAAATCCTCTGGTGGT
>20 dna:chromosome chromosome:RGSC3.4:20:1:55268282:1 5505617 ID41266 U -
TGCAGGCCCAAGCAAATCCTCTGGTGGT
>20 dna:chromosome chromosome:RGSC3.4:20:1:55268282:1 5505617 ID53894 U -
TGTGCAGGCCCAAGCAAATCCTCTGGTGGT
>20 dna:chromosome chromosome:RGSC3.4:20:1:55268282:1 5505618 ID41265 U -
TGCAGGCCCAAGCAAATCCTCTGGTGG
>20 dna:chromosome chromosome:RGSC3.4:20:1:55268282:1 5505661 ID38171 U -
TGAGTGGCACATGCTACACAGAGACGGGGA
>20 dna:chromosome chromosome:RGSC3.4:20:1:55268282:1 5505667 ID44824 U -
TGCTTATGAGTGGCACATGCTACACAGAGA
>20 dna:chromosome chromosome:RGSC3.4:20:1:55268282:1 5505668 ID44823 U -
TGCTTATGAGTGGCACATGCTACACAGAG
>20 dna:chromosome chromosome:RGSC3.4:20:1:55268282:1 5505669 ID31129 U -
TCTGCTTATGAGTGGCACATGCTACACAGA
>20 dna:chromosome chromosome:RGSC3.4:20:1:55268282:1 5505674 ID8046 U -
GCTTATCTGCTTATGAGTGGCACATGCTAC
>20 dna:chromosome chromosome:RGSC3.4:20:1:55268282:1 5505683 ID36716 U -
TGAGAGGGCTTATCTGCTTATGAGTGGC
>20 dna:chromosome chromosome:RGSC3.4:20:1:55268282:1 5505698 ID29527 U -
TCGTGAAGGTGGAGGTGAGAGGGCTTAT
>20 dna:chromosome chromosome:RGSC3.4:20:1:55268282:1 5505705 ID24909 U -
TCATCGTGAAGGTGGAGGTGAGAG
>20 dna:chromosome chromosome:RGSC3.4:20:1:55268282:1 5505708 ID49425 U -
TGGGCTCATCGTGAAGGTGGAGGTGA
>20 dna:chromosome chromosome:RGSC3.4:20:1:55268282:1 5505709 ID49424 U -
TGGGCTCATCGTGAAGGTGGAGGTG
>20 dna:chromosome chromosome:RGSC3.4:20:1:55268282:1 5505822 ID11484 U -
TAACGAGGAGATGAGGGAAGGAGTTGT
>20 dna:chromosome chromosome:RGSC3.4:20:1:55268282:1 5505824 ID51871 U -
TGTAACGAGGAGATGAGGGAAGGAGTT
>20 dna:chromosome chromosome:RGSC3.4:20:1:55268282:1 5505827 ID31259 U -
TCTGTAACGAGGAGATGAGGGAAGGA
>20 dna:chromosome chromosome:RGSC3.4:20:1:55268282:1 5505829 ID32148 U -
TCTTTTCTGTAACGAGGAGATGAGGGAAG
>20 dna:chromosome chromosome:RGSC3.4:20:1:55268282:1 5505830 ID32147 U -
TCTTTTCTGTAACGAGGAGATGAGGGAA
>20 dna:chromosome chromosome:RGSC3.4:20:1:55268282:1 5505830 ID61843 U -
TTTCTGTAACGAGGAGATGAGGGAA
>20 dna:chromosome chromosome:RGSC3.4:20:1:55268282:1 5505830 ID62507 U -
TTTTCTGTAACGAGGAGATGAGGGAA
>20 dna:chromosome chromosome:RGSC3.4:20:1:55268282:1 5505833 ID32146 U -
TCTTTTCTGTAACGAGGAGATGAGG
>20 dna:chromosome chromosome:RGSC3.4:20:1:55268282:1 5505895 ID44907 U -
TGCTTCTGAAGATAGAGCCACGGTGAGGGT
>20 dna:chromosome chromosome:RGSC3.4:20:1:55268282:1 5505898 ID44906 U -
TGCTTCTGAAGATAGAGCCACGGTGAG
>20 dna:chromosome chromosome:RGSC3.4:20:1:55268282:1 5505901 ID34479 U -
TGAATTTTGCTTCTGAAGATAGAGCCACGGT
>20 dna:chromosome chromosome:RGSC3.4:20:1:55268282:1 5505901 ID44905 U -
TGCTTCTGAAGATAGAGCCACGGT
>20 dna:chromosome chromosome:RGSC3.4:20:1:55268282:1 5505905 ID34478 U -
TGAATTTTGCTTCTGAAGATAGAGCCA
>20 dna:chromosome chromosome:RGSC3.4:20:1:55268282:1 5505906 ID34477 U -
TGAATTTTGCTTCTGAAGATAGAGCC
>20 dna:chromosome chromosome:RGSC3.4:20:1:55268282:1 5505913 ID8643 U -
GGGACCATGAATTTTGCTTCTGAAGA
>20 dna:chromosome chromosome:RGSC3.4:20:1:55268282:1 5506004 ID9056 U -
GTCACTGGAATGTGAGGGAGAGTGGC
>20 dna:chromosome chromosome:RGSC3.4:20:1:55268282:1 5506028 ID3351 U -
CACAAGGGAGAGGGTTGAAGCCCCAGT
>20 dna:chromosome chromosome:RGSC3.4:20:1:55268282:1 5506085 ID60394 U -
TTGGACTTGTCCGAAAGGCAACAAAAGGC
>20 dna:chromosome chromosome:RGSC3.4:20:1:55268282:1 5506091 ID52451 U -
TGTCAATTGGACTTGTCCGAAAGGCAACA
>20 dna:chromosome chromosome:RGSC3.4:20:1:55268282:1 5506092 ID52450 U -
TGTCAATTGGACTTGTCCGAAAGGCAAC
>20 dna:chromosome chromosome:RGSC3.4:20:1:55268282:1 5506093 ID52449 U -
TGTCAATTGGACTTGTCCGAAAGGCAA
>20 dna:chromosome chromosome:RGSC3.4:20:1:55268282:1 5506142 ID12770 U -
TAATACCTGGGAAGCCTCTGTGATGC
>20 dna:chromosome chromosome:RGSC3.4:20:1:55268282:1 5506144 ID1046 U -
ACCTGGGAAGCCTCTGTGAT
>20 dna:chromosome chromosome:RGSC3.4:20:1:55268282:1 5506144 ID20630 U -
TAGTTTAATACCTGGGAAGCCTCTGTGAT
>20 dna:chromosome chromosome:RGSC3.4:20:1:55268282:1 5506145 ID20629 U -
TAGTTTAATACCTGGGAAGCCTCTGTGA
>20 dna:chromosome chromosome:RGSC3.4:20:1:55268282:1 5506150 ID19914 U -
TAGGTTTAGTTTAATACCTGGGAAGCCTC
>20 dna:chromosome chromosome:RGSC3.4:20:1:55268282:1 5506158 ID12571 U -
TAAGTGACTTAGGTTTAGTTTAATACCTGG
>20 dna:chromosome chromosome:RGSC3.4:20:1:55268282:1 5506164 ID36818 U -
TGAGATAAGTGACTTAGGTTTAGTTTAAT
>20 dna:chromosome chromosome:RGSC3.4:20:1:55268282:1 5506166 ID36817 U -
TGAGATAAGTGACTTAGGTTTAGTTTA
>20 dna:chromosome chromosome:RGSC3.4:20:1:55268282:1 5506167 ID4750 U -
CCTGAGATAAGTGACTTAGGTTTAGTTT
>20 dna:chromosome chromosome:RGSC3.4:20:1:55268282:1 5506235 ID26872 U -
TCCCAGTCTAACGTATGACCGGAGCAGCCAC
>20 dna:chromosome chromosome:RGSC3.4:20:1:55268282:1 5506236 ID26871 U -
TCCCAGTCTAACGTATGACCGGAGCAGCCA
>20 dna:chromosome chromosome:RGSC3.4:20:1:55268282:1 5506238 ID26870 U -
TCCCAGTCTAACGTATGACCGGAGCAGC
>20 dna:chromosome chromosome:RGSC3.4:20:1:55268282:1 5506240 ID30339 U -
TCTCCCAGTCTAACGTATGACCGGAGCA
>20 dna:chromosome chromosome:RGSC3.4:20:1:55268282:1 5506241 ID26869 U -
TCCCAGTCTAACGTATGACCGGAGC
>20 dna:chromosome chromosome:RGSC3.4:20:1:55268282:1 5506241 ID30338 U -
TCTCCCAGTCTAACGTATGACCGGAGC
>20 dna:chromosome chromosome:RGSC3.4:20:1:55268282:1 5506246 ID54107 U -
TGTGGAGTCTCTCCCAGTCTAACGTATGACC
>20 dna:chromosome chromosome:RGSC3.4:20:1:55268282:1 5506261 ID3381 U -
CACACGCACATGTGGAGTCTCTCCCA
>20 dna:chromosome chromosome:RGSC3.4:20:1:55268282:1 5506286 ID17298 U -
TAGACCCACTCAGGTGGACATCCTCAAAGCC
>20 dna:chromosome chromosome:RGSC3.4:20:1:55268282:1 5506287 ID17296 U -
TAGACCCACTCAGGTGGACATCCTCAAAGC
>20 dna:chromosome chromosome:RGSC3.4:20:1:55268282:1 5506288 ID17295 U -
TAGACCCACTCAGGTGGACATCCTCAAAG
>20 dna:chromosome chromosome:RGSC3.4:20:1:55268282:1 5506290 ID54774 U -
TGTTAGACCCACTCAGGTGGACATCCTCAA
>20 dna:chromosome chromosome:RGSC3.4:20:1:55268282:1 5506291 ID54773 U -
TGTTAGACCCACTCAGGTGGACATCCTCA
>20 dna:chromosome chromosome:RGSC3.4:20:1:55268282:1 5506305 ID46974 U -
TGGATGGCTCCGGATGTTAGACCCACTCA
>20 dna:chromosome chromosome:RGSC3.4:20:1:55268282:1 5506306 ID46973 U -
TGGATGGCTCCGGATGTTAGACCCACTC
>20 dna:chromosome chromosome:RGSC3.4:20:1:55268282:1 5506307 ID46972 U -
TGGATGGCTCCGGATGTTAGACCCACT
>20 dna:chromosome chromosome:RGSC3.4:20:1:55268282:1 5506308 ID46971 U -
TGGATGGCTCCGGATGTTAGACCCAC
>20 dna:chromosome chromosome:RGSC3.4:20:1:55268282:1 5506309 ID14102 U -
TACACTGGATGGCTCCGGATGTTAGACCCA
>20 dna:chromosome chromosome:RGSC3.4:20:1:55268282:1 5506309 ID46970 U -
TGGATGGCTCCGGATGTTAGACCCA
>20 dna:chromosome chromosome:RGSC3.4:20:1:55268282:1 5506310 ID14101 U -
TACACTGGATGGCTCCGGATGTTAGACCC
>20 dna:chromosome chromosome:RGSC3.4:20:1:55268282:1 5506310 ID46969 U -
TGGATGGCTCCGGATGTTAGACCC
>20 dna:chromosome chromosome:RGSC3.4:20:1:55268282:1 5506311 ID14100 U -
TACACTGGATGGCTCCGGATGTTAGACC
>20 dna:chromosome chromosome:RGSC3.4:20:1:55268282:1 5506311 ID46968 U -
TGGATGGCTCCGGATGTTAGACC
>20 dna:chromosome chromosome:RGSC3.4:20:1:55268282:1 5506312 ID14099 U -
TACACTGGATGGCTCCGGATGTTAGAC
>20 dna:chromosome chromosome:RGSC3.4:20:1:55268282:1 5506343 ID38870 U -
TGATATTCTCCCACCTTGCATAGCACCC
>20 dna:chromosome chromosome:RGSC3.4:20:1:55268282:1 5506347 ID27396 U -
TCCCTTGATATTCTCCCACCTTGCATAGC
>20 dna:chromosome chromosome:RGSC3.4:20:1:55268282:1 5506350 ID52772 U -
TGTCCCTTGATATTCTCCCACCTTGCAT
>20 dna:chromosome chromosome:RGSC3.4:20:1:55268282:1 5506352 ID52771 U -
TGTCCCTTGATATTCTCCCACCTTGC
>20 dna:chromosome chromosome:RGSC3.4:20:1:55268282:1 5506354 ID52770 U -
TGTCCCTTGATATTCTCCCACCTT
>20 dna:chromosome chromosome:RGSC3.4:20:1:55268282:1 5506355 ID27109 U -
TCCCCTGTGTCCCTTGATATTCTCCCACCT
>20 dna:chromosome chromosome:RGSC3.4:20:1:55268282:1 5506356 ID54328 U -
TGTGTCCCTTGATATTCTCCCACC
>20 dna:chromosome chromosome:RGSC3.4:20:1:55268282:1 5506358 ID54327 U -
TGTGTCCCTTGATATTCTCCCA
>20 dna:chromosome chromosome:RGSC3.4:20:1:55268282:1 5506359 ID54326 U -
TGTGTCCCTTGATATTCTCCC
>20 dna:chromosome chromosome:RGSC3.4:20:1:55268282:1 5506377 ID1928 U -
AGGGTCGGGTCAGTGCTCCCCTGT
>20 dna:chromosome chromosome:RGSC3.4:20:1:55268282:1 5506392 ID50136 U -
TGGTAAACAGATCACCCTCCTGAAGGGTCGGG
>20 dna:chromosome chromosome:RGSC3.4:20:1:55268282:1 5506393 ID50135 U -
TGGTAAACAGATCACCCTCCTGAAGGGTCGG
>20 dna:chromosome chromosome:RGSC3.4:20:1:55268282:1 5506398 ID42759 U -
TGCCCTGGTAAACAGATCACCCTCCTGAAGG
>20 dna:chromosome chromosome:RGSC3.4:20:1:55268282:1 5506398 ID50134 U -
TGGTAAACAGATCACCCTCCTGAAGG
>20 dna:chromosome chromosome:RGSC3.4:20:1:55268282:1 5506399 ID5677 U -
CTGGTAAACAGATCACCCTCCTGAAG
>20 dna:chromosome chromosome:RGSC3.4:20:1:55268282:1 5506404 ID42758 U -
TGCCCTGGTAAACAGATCACCCTCC
>20 dna:chromosome chromosome:RGSC3.4:20:1:55268282:1 5506405 ID5676 U -
CTGGTAAACAGATCACCCTC
>20 dna:chromosome chromosome:RGSC3.4:20:1:55268282:1 5506418 ID26024 U -
TCCAGAATGTGTGGGAGATGCCCTGGTAA
>20 dna:chromosome chromosome:RGSC3.4:20:1:55268282:1 5506419 ID26023 U -
TCCAGAATGTGTGGGAGATGCCCTGGTA
>20 dna:chromosome chromosome:RGSC3.4:20:1:55268282:1 5506420 ID26022 U -
TCCAGAATGTGTGGGAGATGCCCTGGT
>20 dna:chromosome chromosome:RGSC3.4:20:1:55268282:1 5506421 ID26021 U -
TCCAGAATGTGTGGGAGATGCCCTGG
>20 dna:chromosome chromosome:RGSC3.4:20:1:55268282:1 5506424 ID58121 U -
TTCCAGAATGTGTGGGAGATGCCC
>20 dna:chromosome chromosome:RGSC3.4:20:1:55268282:1 5506426 ID1053 U -
ACCTTCCAGAATGTGTGGGAGATGC
>20 dna:chromosome chromosome:RGSC3.4:20:1:55268282:1 5506432 ID35177 U -
TGACATGTGACCTTCCAGAATGTGTGGG
>20 dna:chromosome chromosome:RGSC3.4:20:1:55268282:1 5506433 ID35176 U -
TGACATGTGACCTTCCAGAATGTGTGG
>20 dna:chromosome chromosome:RGSC3.4:20:1:55268282:1 5506434 ID35175 U -
TGACATGTGACCTTCCAGAATGTGTG
>20 dna:chromosome chromosome:RGSC3.4:20:1:55268282:1 5506435 ID35174 U -
TGACATGTGACCTTCCAGAATGTGT
>20 dna:chromosome chromosome:RGSC3.4:20:1:55268282:1 5506435 ID53397 U -
TGTGACATGTGACCTTCCAGAATGTGT
>20 dna:chromosome chromosome:RGSC3.4:20:1:55268282:1 5506436 ID53396 U -
TGTGACATGTGACCTTCCAGAATGTG
>20 dna:chromosome chromosome:RGSC3.4:20:1:55268282:1 5506437 ID54467 U -
TGTGTGTGACATGTGACCTTCCAGAATGT
>20 dna:chromosome chromosome:RGSC3.4:20:1:55268282:1 5506439 ID54466 U -
TGTGTGTGACATGTGACCTTCCAGAAT
>20 dna:chromosome chromosome:RGSC3.4:20:1:55268282:1 5506441 ID54465 U -
TGTGTGTGACATGTGACCTTCCAGA
>20 dna:chromosome chromosome:RGSC3.4:20:1:55268282:1 5506465 ID9424 U -
GTGTCCTTTAGAAGTCCTGGTCACAGGACCAT
>20 dna:chromosome chromosome:RGSC3.4:20:1:55268282:1 5506502 ID8383 U -
GGATGTACTCTTTCCCGTGCCCACAGG
>20 dna:chromosome chromosome:RGSC3.4:20:1:55268282:1 5506507 ID29321 U -
TCGAGGATGTACTCTTTCCCGTGCCC
>20 dna:chromosome chromosome:RGSC3.4:20:1:55268282:1 5506508 ID4936 U -
CGAGGATGTACTCTTTCCCGTGCC
>20 dna:chromosome chromosome:RGSC3.4:20:1:55268282:1 5506508 ID29320 U -
TCGAGGATGTACTCTTTCCCGTGCC
>20 dna:chromosome chromosome:RGSC3.4:20:1:55268282:1 5506510 ID49349 U -
TGGGCCTCGAGGATGTACTCTTTCCCGTG
>20 dna:chromosome chromosome:RGSC3.4:20:1:55268282:1 5506511 ID49348 U -
TGGGCCTCGAGGATGTACTCTTTCCCGT
>20 dna:chromosome chromosome:RGSC3.4:20:1:55268282:1 5506514 ID49347 U -
TGGGCCTCGAGGATGTACTCTTTCC
>20 dna:chromosome chromosome:RGSC3.4:20:1:55268282:1 5506573 ID4118 U -
CATGACGATTGTAGAGGCAGCCAAGAGG
>20 dna:chromosome chromosome:RGSC3.4:20:1:55268282:1 5506573 ID35520 U -
TGACGATTGTAGAGGCAGCCAAGAGG
>20 dna:chromosome chromosome:RGSC3.4:20:1:55268282:1 5506574 ID4117 U -
CATGACGATTGTAGAGGCAGCCAAGAG
>20 dna:chromosome chromosome:RGSC3.4:20:1:55268282:1 5506575 ID4116 U -
CATGACGATTGTAGAGGCAGCCAAGA
>20 dna:chromosome chromosome:RGSC3.4:20:1:55268282:1 5506575 ID14545 U -
TACATGACGATTGTAGAGGCAGCCAAGA
>20 dna:chromosome chromosome:RGSC3.4:20:1:55268282:1 5506576 ID14544 U -
TACATGACGATTGTAGAGGCAGCCAAG
>20 dna:chromosome chromosome:RGSC3.4:20:1:55268282:1 5506577 ID4115 U -
CATGACGATTGTAGAGGCAGCCAA
>20 dna:chromosome chromosome:RGSC3.4:20:1:55268282:1 5506577 ID14543 U -
TACATGACGATTGTAGAGGCAGCCAA
>20 dna:chromosome chromosome:RGSC3.4:20:1:55268282:1 5506578 ID14542 U -
TACATGACGATTGTAGAGGCAGCCA
>20 dna:chromosome chromosome:RGSC3.4:20:1:55268282:1 5506579 ID14541 U -
TACATGACGATTGTAGAGGCAGCC
>20 dna:chromosome chromosome:RGSC3.4:20:1:55268282:1 5506580 ID47960 U -
TGGCTACATGACGATTGTAGAGGCAGC
>20 dna:chromosome chromosome:RGSC3.4:20:1:55268282:1 5506583 ID1936 U -
AGGGTGGCTACATGACGATTGTAGAGGC
>20 dna:chromosome chromosome:RGSC3.4:20:1:55268282:1 5506591 ID37817 U -
TGAGGGTGGCTACATGACGATT
>20 dna:chromosome chromosome:RGSC3.4:20:1:55268282:1 5506651 ID4150 U -
CATGTACAAACACACCTGGGTAGCACC
>20 dna:chromosome chromosome:RGSC3.4:20:1:55268282:1 5506653 ID2716 U -
ATGTACAAACACACCTGGGTAGCA
>20 dna:chromosome chromosome:RGSC3.4:20:1:55268282:1 5506670 ID37982 U -
TGAGTACTAAGTTTCCCTCAAACATGTACA
>20 dna:chromosome chromosome:RGSC3.4:20:1:55268282:1 5506672 ID37981 U -
TGAGTACTAAGTTTCCCTCAAACATGTA
>20 dna:chromosome chromosome:RGSC3.4:20:1:55268282:1 5506676 ID37980 U -
TGAGTACTAAGTTTCCCTCAAACA
>20 dna:chromosome chromosome:RGSC3.4:20:1:55268282:1 5506677 ID30866 U -
TCTGAGTACTAAGTTTCCCTCAAAC
>20 dna:chromosome chromosome:RGSC3.4:20:1:55268282:1 5506688 ID26808 U -
TCCCAGGAAATGTACTTTCTGAGTACTAAGT
>20 dna:chromosome chromosome:RGSC3.4:20:1:55268282:1 5506717 ID51866 U -
TGTAACCAAGAGAAGGGCAGGTTTCTC
>20 dna:chromosome chromosome:RGSC3.4:20:1:55268282:1 5506718 ID51865 U -
TGTAACCAAGAGAAGGGCAGGTTTCT
>20 dna:chromosome chromosome:RGSC3.4:20:1:55268282:1 5506719 ID51864 U -
TGTAACCAAGAGAAGGGCAGGTTTC
>20 dna:chromosome chromosome:RGSC3.4:20:1:55268282:1 5506754 ID4394 U -
CCAGTTGGAGGATCCTATGGAGG
>20 dna:chromosome chromosome:RGSC3.4:20:1:55268282:1 5506756 ID40288 U -
TGCAAACTACCAGTTGGAGGATCCTATGGA
>20 dna:chromosome chromosome:RGSC3.4:20:1:55268282:1 5506759 ID40287 U -
TGCAAACTACCAGTTGGAGGATCCTAT
>20 dna:chromosome chromosome:RGSC3.4:20:1:55268282:1 5506763 ID1732 U -
AGCTTCTGCAAACTACCAGTTGGAGGATC
>20 dna:chromosome chromosome:RGSC3.4:20:1:55268282:1 5506763 ID8062 U -
GCTTCTGCAAACTACCAGTTGGAGGATC
>20 dna:chromosome chromosome:RGSC3.4:20:1:55268282:1 5506770 ID32855 U -
TGAAATAGGAGCTTCTGCAAACTACCAGTTG
>20 dna:chromosome chromosome:RGSC3.4:20:1:55268282:1 5506771 ID32854 U -
TGAAATAGGAGCTTCTGCAAACTACCAGTT
>20 dna:chromosome chromosome:RGSC3.4:20:1:55268282:1 5506772 ID32853 U -
TGAAATAGGAGCTTCTGCAAACTACCAGT
>20 dna:chromosome chromosome:RGSC3.4:20:1:55268282:1 5506775 ID30495 U -
TCTCTGAAATAGGAGCTTCTGCAAACTACC
>20 dna:chromosome chromosome:RGSC3.4:20:1:55268282:1 5506776 ID30494 U -
TCTCTGAAATAGGAGCTTCTGCAAACTAC
>20 dna:chromosome chromosome:RGSC3.4:20:1:55268282:1 5506794 ID36161 U -
TGAGAAATAGACTTAAATCTCTCTGAAATA
>20 dna:chromosome chromosome:RGSC3.4:20:1:55268282:1 5506812 ID61316 U -
TTTAAAAAAAATTGAGAAATAGAC
>20 dna:chromosome chromosome:RGSC3.4:20:1:55268282:1 5506832 ID17896 U -
TAGATTCCTAAGAGTCATCTTTGGATTTA
>20 dna:chromosome chromosome:RGSC3.4:20:1:55268282:1 5506851 ID57474 U -
TTCAAGCAAAACAAGAAGTCTAGATTCCTA
>20 dna:chromosome chromosome:RGSC3.4:20:1:55268282:1 5506853 ID57473 U -
TTCAAGCAAAACAAGAAGTCTAGATTCC
>20 dna:chromosome chromosome:RGSC3.4:20:1:55268282:1 5506856 ID55533 U -
TGTTTTTCAAGCAAAACAAGAAGTCTAGAT
>20 dna:chromosome chromosome:RGSC3.4:20:1:55268282:1 5506857 ID62293 U -
TTTGTTTTTCAAGCAAAACAAGAAGTCTAGA
>20 dna:chromosome chromosome:RGSC3.4:20:1:55268282:1 5506978 ID3708 U -
CAGAGGCCATCACAGCCATGCGGGGA
>20 dna:chromosome chromosome:RGSC3.4:20:1:55268282:1 5507046 ID60316 U -
TTGGAAGTGTGACTGGAGGTCACAGCAGT
>20 dna:chromosome chromosome:RGSC3.4:20:1:55268282:1 5507060 ID40308 U -
TGCAAAGACGCCCACTTGGAAGTGTGACTG
>20 dna:chromosome chromosome:RGSC3.4:20:1:55268282:1 5507062 ID40307 U -
TGCAAAGACGCCCACTTGGAAGTGTGAC
>20 dna:chromosome chromosome:RGSC3.4:20:1:55268282:1 5507063 ID40306 U -
TGCAAAGACGCCCACTTGGAAGTGTGA
>20 dna:chromosome chromosome:RGSC3.4:20:1:55268282:1 5507085 ID41829 U -
TGCCAAAGGATCAGGAACCCAAACTGCAA
>20 dna:chromosome chromosome:RGSC3.4:20:1:55268282:1 5507086 ID41828 U -
TGCCAAAGGATCAGGAACCCAAACTGCA
>20 dna:chromosome chromosome:RGSC3.4:20:1:55268282:1 5507087 ID41827 U -
TGCCAAAGGATCAGGAACCCAAACTGC
>20 dna:chromosome chromosome:RGSC3.4:20:1:55268282:1 5507090 ID24977 U -
TCATGCCAAAGGATCAGGAACCCAAAC
>20 dna:chromosome chromosome:RGSC3.4:20:1:55268282:1 5507090 ID41826 U -
TGCCAAAGGATCAGGAACCCAAAC
>20 dna:chromosome chromosome:RGSC3.4:20:1:55268282:1 5507093 ID57899 U -
TTCATGCCAAAGGATCAGGAACCCA
>20 dna:chromosome chromosome:RGSC3.4:20:1:55268282:1 5507094 ID5855 U -
CTTCATGCCAAAGGATCAGGAACCC
>20 dna:chromosome chromosome:RGSC3.4:20:1:55268282:1 5507094 ID43432 U -
TGCGACTTCATGCCAAAGGATCAGGAACCC
>20 dna:chromosome chromosome:RGSC3.4:20:1:55268282:1 5507096 ID43431 U -
TGCGACTTCATGCCAAAGGATCAGGAAC
>20 dna:chromosome chromosome:RGSC3.4:20:1:55268282:1 5507106 ID48748 U -
TGGGAGAAGCTGCGACTTCATGCCAAAG
>20 dna:chromosome chromosome:RGSC3.4:20:1:55268282:1 5507107 ID48747 U -
TGGGAGAAGCTGCGACTTCATGCCAAA
>20 dna:chromosome chromosome:RGSC3.4:20:1:55268282:1 5507108 ID48746 U -
TGGGAGAAGCTGCGACTTCATGCCAA
>20 dna:chromosome chromosome:RGSC3.4:20:1:55268282:1 5507110 ID48745 U -
TGGGAGAAGCTGCGACTTCATGCC
>20 dna:chromosome chromosome:RGSC3.4:20:1:55268282:1 5507127 ID1250 U -
AGAAAAGAGCCTGCAGCCTTGGGAGA
>20 dna:chromosome chromosome:RGSC3.4:20:1:55268282:1 5507129 ID11725 U -
TAAGAAAAGAGCCTGCAGCCTTGGGA
>20 dna:chromosome chromosome:RGSC3.4:20:1:55268282:1 5507143 ID35101 U -
TGACATCAGAGAGATTGTGTAAGAAAAGAGC
>20 dna:chromosome chromosome:RGSC3.4:20:1:55268282:1 5507145 ID35100 U -
TGACATCAGAGAGATTGTGTAAGAAAAGA
>20 dna:chromosome chromosome:RGSC3.4:20:1:55268282:1 5507147 ID35099 U -
TGACATCAGAGAGATTGTGTAAGAAAA
>20 dna:chromosome chromosome:RGSC3.4:20:1:55268282:1 5507148 ID35098 U -
TGACATCAGAGAGATTGTGTAAGAAA
>20 dna:chromosome chromosome:RGSC3.4:20:1:55268282:1 5507160 ID37696 U -
TGAGGCCAGCCATGACATCAGAGAGA
>20 dna:chromosome chromosome:RGSC3.4:20:1:55268282:1 5507176 ID1580 U -
AGCAGCCATCACTGAGGCCAGC
>20 dna:chromosome chromosome:RGSC3.4:20:1:55268282:1 5507183 ID53613 U -
TGTGAGTGTCACGGAGCAGCCATCACTGA
>20 dna:chromosome chromosome:RGSC3.4:20:1:55268282:1 5507188 ID20458 U -
TAGTGTGAGTGTCACGGAGCAGCCATC
>20 dna:chromosome chromosome:RGSC3.4:20:1:55268282:1 5507192 ID22280 U -
TATTAGTGTGAGTGTCACGGAGCAGC
>20 dna:chromosome chromosome:RGSC3.4:20:1:55268282:1 5507203 ID48868 U -
TGGGAGTGCCGGTCTATTAGTGTGAGTGT
>20 dna:chromosome chromosome:RGSC3.4:20:1:55268282:1 5507205 ID48867 U -
TGGGAGTGCCGGTCTATTAGTGTGAGT
>20 dna:chromosome chromosome:RGSC3.4:20:1:55268282:1 5507225 ID33635 U -
TGAAGAGCGAGCGGGCCAGTGGGAGT
>20 dna:chromosome chromosome:RGSC3.4:20:1:55268282:1 5507228 ID33634 U -
TGAAGAGCGAGCGGGCCAGTGGG
>20 dna:chromosome chromosome:RGSC3.4:20:1:55268282:1 5507229 ID33633 U -
TGAAGAGCGAGCGGGCCAGTGG
>20 dna:chromosome chromosome:RGSC3.4:20:1:55268282:1 5507243 ID52858 U -
TGTCGAAGGCAGCGGGCCCTGAAGAGC
>20 dna:chromosome chromosome:RGSC3.4:20:1:55268282:1 5507257 ID11048 U -
TAACAAGGAGAAGGAAATGTCGAAGGCAGC
>20 dna:chromosome chromosome:RGSC3.4:20:1:55268282:1 5507260 ID11047 U -
TAACAAGGAGAAGGAAATGTCGAAGGC
>20 dna:chromosome chromosome:RGSC3.4:20:1:55268282:1 5507261 ID11046 U -
TAACAAGGAGAAGGAAATGTCGAAGG
>20 dna:chromosome chromosome:RGSC3.4:20:1:55268282:1 5507262 ID11045 U -
TAACAAGGAGAAGGAAATGTCGAAG
>20 dna:chromosome chromosome:RGSC3.4:20:1:55268282:1 5507274 ID1513 U -
AGATTAGTGGGAACTAACAAGGAGAAG
>20 dna:chromosome chromosome:RGSC3.4:20:1:55268282:1 5507276 ID9923 U -
TAAAAGATTAGTGGGAACTAACAAGGAGA
>20 dna:chromosome chromosome:RGSC3.4:20:1:55268282:1 5507278 ID9922 U -
TAAAAGATTAGTGGGAACTAACAAGGA
>20 dna:chromosome chromosome:RGSC3.4:20:1:55268282:1 5507280 ID9921 U -
TAAAAGATTAGTGGGAACTAACAAG
>20 dna:chromosome chromosome:RGSC3.4:20:1:55268282:1 5507286 ID38369 U -
TGAGTTTTAAAAGATTAGTGGGAACT
>20 dna:chromosome chromosome:RGSC3.4:20:1:55268282:1 5507289 ID49452 U -
TGGGCTGAGTTTTAAAAGATTAGTGGGA
>20 dna:chromosome chromosome:RGSC3.4:20:1:55268282:1 5507291 ID49451 U -
TGGGCTGAGTTTTAAAAGATTAGTGG
>20 dna:chromosome chromosome:RGSC3.4:20:1:55268282:1 5507363 ID32770 U -
TGAAAGGTTTCCAGCCAGTAGTACCCCCTC
>20 dna:chromosome chromosome:RGSC3.4:20:1:55268282:1 5507364 ID32769 U -
TGAAAGGTTTCCAGCCAGTAGTACCCCCT
>20 dna:chromosome chromosome:RGSC3.4:20:1:55268282:1 5507371 ID27250 U -
TCCCTCCTGAAAGGTTTCCAGCCAGTAGT
>20 dna:chromosome chromosome:RGSC3.4:20:1:55268282:1 5507376 ID27249 U -
TCCCTCCTGAAAGGTTTCCAGCCA
>20 dna:chromosome chromosome:RGSC3.4:20:1:55268282:1 5507407 ID3619 U -
CAGAACACTTCCATTGCCCCC
>20 dna:chromosome chromosome:RGSC3.4:20:1:55268282:1 5507407 ID23300 U -
TCAAGATACAGAACACTTCCATTGCCCCC
>20 dna:chromosome chromosome:RGSC3.4:20:1:55268282:1 5507408 ID23299 U -
TCAAGATACAGAACACTTCCATTGCCCC
>20 dna:chromosome chromosome:RGSC3.4:20:1:55268282:1 5507409 ID23298 U -
TCAAGATACAGAACACTTCCATTGCCC
>20 dna:chromosome chromosome:RGSC3.4:20:1:55268282:1 5507410 ID7204 U -
GATACAGAACACTTCCATTGCC
>20 dna:chromosome chromosome:RGSC3.4:20:1:55268282:1 5507410 ID23297 U -
TCAAGATACAGAACACTTCCATTGCC
>20 dna:chromosome chromosome:RGSC3.4:20:1:55268282:1 5507454 ID61115 U -
TTGTCTTTAGAATTTGTCGCTCCTGC
>20 dna:chromosome chromosome:RGSC3.4:20:1:55268282:1 5507503 ID39209 U -
TGATGAAGTAGAATCTAAGAAAAGTGA
>20 dna:chromosome chromosome:RGSC3.4:20:1:55268282:1 5507618 ID6723 U -
GACTAGACAGACAGTGAGGATGGGT
>20 dna:chromosome chromosome:RGSC3.4:20:1:55268282:1 5507618 ID17228 U -
TAGACAGACAGTGAGGATGGGT
>20 dna:chromosome chromosome:RGSC3.4:20:1:55268282:1 5507620 ID17328 U -
TAGACTAGACAGACAGTGAGGATGG
>20 dna:chromosome chromosome:RGSC3.4:20:1:55268282:1 5507682 ID41031 U -
TGCACTTAGACACAAGTTATTTTCTGCC
>20 dna:chromosome chromosome:RGSC3.4:20:1:55268282:1 5507724 ID4359 U -
CCAGATGAAAGGGCCCAGGCTCAGG
>20 dna:chromosome chromosome:RGSC3.4:20:1:55268282:1 5507804 ID8134 U -
GGAAAGTCATGTCCCTGCTGTCA
>20 dna:chromosome chromosome:RGSC3.4:20:1:55268282:1 5507825 ID47653 U -
TGGCATTTCTCAGTGGCCCAGAGG
>20 dna:chromosome chromosome:RGSC3.4:20:1:55268282:1 5507837 ID45858 U -
TGGAAGGCAAGTTCAATGGCATTTCTCA
>20 dna:chromosome chromosome:RGSC3.4:20:1:55268282:1 5507838 ID45857 U -
TGGAAGGCAAGTTCAATGGCATTTCTC
>20 dna:chromosome chromosome:RGSC3.4:20:1:55268282:1 5507865 ID11920 U -
TAAGACCTTTCTTTAAGCTTCACACGTGTC
>20 dna:chromosome chromosome:RGSC3.4:20:1:55268282:1 5507867 ID43661 U -
TGCTAAGACCTTTCTTTAAGCTTCACACGTG
>20 dna:chromosome chromosome:RGSC3.4:20:1:55268282:1 5507868 ID43660 U -
TGCTAAGACCTTTCTTTAAGCTTCACACGT
>20 dna:chromosome chromosome:RGSC3.4:20:1:55268282:1 5507869 ID43659 U -
TGCTAAGACCTTTCTTTAAGCTTCACACG
>20 dna:chromosome chromosome:RGSC3.4:20:1:55268282:1 5507870 ID43658 U -
TGCTAAGACCTTTCTTTAAGCTTCACAC
>20 dna:chromosome chromosome:RGSC3.4:20:1:55268282:1 5507877 ID44522 U -
TGCTGCTAAGACCTTTCTTTAAGC
>20 dna:chromosome chromosome:RGSC3.4:20:1:55268282:1 5507927 ID12546 U -
TAAGTCGAGAAAAGTTTGTGGAGTAGG
>20 dna:chromosome chromosome:RGSC3.4:20:1:55268282:1 5507929 ID3570 U -
CACTTAAGTCGAGAAAAGTTTGTGGAGTA
>20 dna:chromosome chromosome:RGSC3.4:20:1:55268282:1 5508027 ID3792 U -
CAGCCCTAGGCGAGACGCCAA
>20 dna:chromosome chromosome:RGSC3.4:20:1:55268282:1 5508106 ID1551 U -
AGCAATGACGTAATACCAGTAGCAGCT
>20 dna:chromosome chromosome:RGSC3.4:20:1:55268282:1 5508157 ID46518 U -
TGGAGATAGTCTGGCGTGG
>20 dna:chromosome chromosome:RGSC3.4:20:1:55268282:1 5508158 ID27580 U -
TCCGTTAGCCTGGAGATAGTCTGGCGTG
>20 dna:chromosome chromosome:RGSC3.4:20:1:55268282:1 5508181 ID1330 U -
AGAAGATCTGCTTTACCCGCTTCCGT
>20 dna:chromosome chromosome:RGSC3.4:20:1:55268282:1 5508236 ID44230 U -
TGCTCGACATATCTTCTGCCTGG
>20 dna:chromosome chromosome:RGSC3.4:20:1:55268282:1 5508238 ID10635 U -
TAAAGTGCTCGACATATCTTCTGCCT
>20 dna:chromosome chromosome:RGSC3.4:20:1:55268282:1 5508264 ID39161 U -
TGATCTTGGGGATTTCCGATCACTTC
>20 dna:chromosome chromosome:RGSC3.4:20:1:55268282:1 5508268 ID39160 U -
TGATCTTGGGGATTTCCGATCA
>20 dna:chromosome chromosome:RGSC3.4:20:1:55268282:1 5508326 ID56243 U -
TTAAAACAGCTAAGCAAGAAACAGGTG
>20 dna:chromosome chromosome:RGSC3.4:20:1:55268282:1 5508335 ID55224 U -
TGTTGGGTGATTTAAAACAGCTAAGCAAG
>20 dna:chromosome chromosome:RGSC3.4:20:1:55268282:1 5508340 ID19250 U -
TAGGATGTTGGGTGATTTAAAACAGCTAA
>20 dna:chromosome chromosome:RGSC3.4:20:1:55268282:1 5508341 ID19249 U -
TAGGATGTTGGGTGATTTAAAACAGCTA
>20 dna:chromosome chromosome:RGSC3.4:20:1:55268282:1 5508342 ID19248 U -
TAGGATGTTGGGTGATTTAAAACAGCT
>20 dna:chromosome chromosome:RGSC3.4:20:1:55268282:1 5508343 ID19247 U -
TAGGATGTTGGGTGATTTAAAACAGC
>20 dna:chromosome chromosome:RGSC3.4:20:1:55268282:1 5508343 ID35640 U -
TGACTAGGATGTTGGGTGATTTAAAACAGC
>20 dna:chromosome chromosome:RGSC3.4:20:1:55268282:1 5508344 ID19246 U -
TAGGATGTTGGGTGATTTAAAACAG
>20 dna:chromosome chromosome:RGSC3.4:20:1:55268282:1 5508360 ID61054 U -
TTGTCACGGGTGTGACTAGGATGTT
>20 dna:chromosome chromosome:RGSC3.4:20:1:55268282:1 5508411 ID37737 U -
TGAGGCTGAGCACGAGTAGTGCGGT
>20 dna:chromosome chromosome:RGSC3.4:20:1:55268282:1 5508433 ID24114 U -
TCAGAAGCAAGTGTGCGGCTGGGGCTGA
>20 dna:chromosome chromosome:RGSC3.4:20:1:55268282:1 5508438 ID24113 U -
TCAGAAGCAAGTGTGCGGCTGGG
>20 dna:chromosome chromosome:RGSC3.4:20:1:55268282:1 5508456 ID32842 U -
TGAAATAAGAGGCAGAGTCCATCTCAGA
>20 dna:chromosome chromosome:RGSC3.4:20:1:55268282:1 5508469 ID5593 U +
CTGCCTCTTATTTCAGCAGACAGGGAC
>20 dna:chromosome chromosome:RGSC3.4:20:1:55268282:1 5508471 ID7685 U -
GCCATTGTCCCTGTCTGCTGAAATAAGAGGC
>20 dna:chromosome chromosome:RGSC3.4:20:1:55268282:1 5508472 ID7684 U -
GCCATTGTCCCTGTCTGCTGAAATAAGAGG
>20 dna:chromosome chromosome:RGSC3.4:20:1:55268282:1 5508481 ID13135 U -
TAATGCCATTGTCCCTGTCTGCTGA
>20 dna:chromosome chromosome:RGSC3.4:20:1:55268282:1 5508498 ID37183 U -
TGAGCAGGTCTCCTGGTGGACTAATGCCA
>20 dna:chromosome chromosome:RGSC3.4:20:1:55268282:1 5508522 ID20484 U -
TAGTTAAAGCTGTTTGGTGCTTGAGC
>20 dna:chromosome chromosome:RGSC3.4:20:1:55268282:1 5508522 ID54844 U -
TGTTAGTTAAAGCTGTTTGGTGCTTGAGC
>20 dna:chromosome chromosome:RGSC3.4:20:1:55268282:1 5508525 ID54843 U -
TGTTAGTTAAAGCTGTTTGGTGCTTG
>20 dna:chromosome chromosome:RGSC3.4:20:1:55268282:1 5508527 ID54842 U -
TGTTAGTTAAAGCTGTTTGGTGCT
>20 dna:chromosome chromosome:RGSC3.4:20:1:55268282:1 5508592 ID46738 U -
TGGATAACATGGCAGCACACAACAC
>20 dna:chromosome chromosome:RGSC3.4:20:1:55268282:1 5508597 ID51589 U -
TGGTTGTTGGATAACATGGCAGCACAC
>20 dna:chromosome chromosome:RGSC3.4:20:1:55268282:1 5508604 ID44691 U -
TGCTGTGGTTGTTGGATAACATGGC
>20 dna:chromosome chromosome:RGSC3.4:20:1:55268282:1 5508626 ID44832 U -
TGCTTATTGCTGAAGAGGGTTTTGC
>20 dna:chromosome chromosome:RGSC3.4:20:1:55268282:1 5508628 ID39450 U -
TGATGCTTATTGCTGAAGAGGGTTTT
>20 dna:chromosome chromosome:RGSC3.4:20:1:55268282:1 5508629 ID39449 U -
TGATGCTTATTGCTGAAGAGGGTTT
>20 dna:chromosome chromosome:RGSC3.4:20:1:55268282:1 5508630 ID39448 U -
TGATGCTTATTGCTGAAGAGGGTT
>20 dna:chromosome chromosome:RGSC3.4:20:1:55268282:1 5508648 ID773 U -
ACACAATACACCGGGGGGACCATGATGC
>20 dna:chromosome chromosome:RGSC3.4:20:1:55268282:1 5508786 ID30198 U -
TCTCAGTGTATGTGATAAGCCCAATAAAG
>20 dna:chromosome chromosome:RGSC3.4:20:1:55268282:1 5508788 ID24656 U -
TCAGTGTATGTGATAAGCCCAATAA
>20 dna:chromosome chromosome:RGSC3.4:20:1:55268282:1 5508798 ID15572 U -
TACGTTGAGGATATCTCAGTGTATGTGATA
>20 dna:chromosome chromosome:RGSC3.4:20:1:55268282:1 5508803 ID40639 U -
TGCAATACGTTGAGGATATCTCAGTGTATG
>20 dna:chromosome chromosome:RGSC3.4:20:1:55268282:1 5508808 ID34391 U -
TGAATTGCAATACGTTGAGGATATCTCAGT
>20 dna:chromosome chromosome:RGSC3.4:20:1:55268282:1 5508811 ID34390 U -
TGAATTGCAATACGTTGAGGATATCTC
>20 dna:chromosome chromosome:RGSC3.4:20:1:55268282:1 5508816 ID6339 U -
GAAGGCCTGAATTGCAATACGTTGAGGAT
>20 dna:chromosome chromosome:RGSC3.4:20:1:55268282:1 5508822 ID29286 U -
TCGAAGGCCTGAATTGCAATACGTT
>20 dna:chromosome chromosome:RGSC3.4:20:1:55268282:1 5508823 ID25908 U -
TCCACTCTCGAAGGCCTGAATTGCAATACGT
>20 dna:chromosome chromosome:RGSC3.4:20:1:55268282:1 5508830 ID25907 U -
TCCACTCTCGAAGGCCTGAATTGC
>20 dna:chromosome chromosome:RGSC3.4:20:1:55268282:1 5508832 ID37835 U -
TGAGGTAATCCACTCTCGAAGGCCTGAATT
>20 dna:chromosome chromosome:RGSC3.4:20:1:55268282:1 5508833 ID37834 U -
TGAGGTAATCCACTCTCGAAGGCCTGAAT
>20 dna:chromosome chromosome:RGSC3.4:20:1:55268282:1 5508834 ID37833 U -
TGAGGTAATCCACTCTCGAAGGCCTGAA
>20 dna:chromosome chromosome:RGSC3.4:20:1:55268282:1 5508836 ID37832 U -
TGAGGTAATCCACTCTCGAAGGCCTG
>20 dna:chromosome chromosome:RGSC3.4:20:1:55268282:1 5508837 ID37831 U -
TGAGGTAATCCACTCTCGAAGGCCT
>20 dna:chromosome chromosome:RGSC3.4:20:1:55268282:1 5508839 ID47591 U -
TGGCATGAGGTAATCCACTCTCGAAGGC
>20 dna:chromosome chromosome:RGSC3.4:20:1:55268282:1 5508851 ID48375 U -
TGGGAACATGGTGGCATGAGGTAATCC
>20 dna:chromosome chromosome:RGSC3.4:20:1:55268282:1 5508852 ID48374 U -
TGGGAACATGGTGGCATGAGGTAATC
>20 dna:chromosome chromosome:RGSC3.4:20:1:55268282:1 5508885 ID22368 U -
TATTCCATGCGTAATTCAGCTGCCTCTGCCC
>20 dna:chromosome chromosome:RGSC3.4:20:1:55268282:1 5508891 ID22367 U -
TATTCCATGCGTAATTCAGCTGCCT
>20 dna:chromosome chromosome:RGSC3.4:20:1:55268282:1 5508970 ID50771 U -
TGGTCTTCCGTGCCTTCATATTTGCACC
>20 dna:chromosome chromosome:RGSC3.4:20:1:55268282:1 5508994 ID35000 U -
TGACAGGGAAGGGACACACCCTTGGT
>20 dna:chromosome chromosome:RGSC3.4:20:1:55268282:1 5509005 ID15199 U -
TACCTAGACTGATGACAGGGAAGGGAC
>20 dna:chromosome chromosome:RGSC3.4:20:1:55268282:1 5509006 ID15198 U -
TACCTAGACTGATGACAGGGAAGGGA
>20 dna:chromosome chromosome:RGSC3.4:20:1:55268282:1 5509006 ID58763 U -
TTCTACCTAGACTGATGACAGGGAAGGGA
>20 dna:chromosome chromosome:RGSC3.4:20:1:55268282:1 5509009 ID58762 U -
TTCTACCTAGACTGATGACAGGGAAG
>20 dna:chromosome chromosome:RGSC3.4:20:1:55268282:1 5509105 ID54202 U -
TGTGGTCTCGACATCTTCATCGGTCGCACC
>20 dna:chromosome chromosome:RGSC3.4:20:1:55268282:1 5509111 ID54201 U -
TGTGGTCTCGACATCTTCATCGGT
>20 dna:chromosome chromosome:RGSC3.4:20:1:55268282:1 5509152 ID10863 U -
TAAATGGGTTTGGATAATCCCAGCCTCAGG
>20 dna:chromosome chromosome:RGSC3.4:20:1:55268282:1 5509155 ID61381 U -
TTTAAATGGGTTTGGATAATCCCAGCCTC
>20 dna:chromosome chromosome:RGSC3.4:20:1:55268282:1 5509174 ID12127 U -
TAAGATTGGAGGGTATTTAAATGGG
>20 dna:chromosome chromosome:RGSC3.4:20:1:55268282:1 5509180 ID4170 U -
CATTAAGATTGGAGGGTATTTA
>20 dna:chromosome chromosome:RGSC3.4:20:1:55268282:1 5509182 ID2821 U -
ATTAAGATTGGAGGGTATT
>20 dna:chromosome chromosome:RGSC3.4:20:1:55268282:1 5509182 ID22449 U -
TATTGACATTAAGATTGGAGGGTATT
>20 dna:chromosome chromosome:RGSC3.4:20:1:55268282:1 5509184 ID10959 U -
TAAATTTATTGACATTAAGATTGGAGGGTA
>20 dna:chromosome chromosome:RGSC3.4:20:1:55268282:1 5509184 ID57260 U -
TTATTGACATTAAGATTGGAGGGTA
>20 dna:chromosome chromosome:RGSC3.4:20:1:55268282:1 5509184 ID59740 U -
TTGACATTAAGATTGGAGGGTA
>20 dna:chromosome chromosome:RGSC3.4:20:1:55268282:1 5509184 ID61594 U -
TTTATTGACATTAAGATTGGAGGGTA
>20 dna:chromosome chromosome:RGSC3.4:20:1:55268282:1 5509185 ID61593 U -
TTTATTGACATTAAGATTGGAGGGT
>20 dna:chromosome chromosome:RGSC3.4:20:1:55268282:1 5509187 ID10958 U -
TAAATTTATTGACATTAAGATTGGAGG
>20 dna:chromosome chromosome:RGSC3.4:20:1:55268282:1 5509190 ID28963 U -
TCCTTCTAAATTTATTGACATTAAGATTGG
>20 dna:chromosome chromosome:RGSC3.4:20:1:55268282:1 5509252 ID28060 U -
TCCTATCACCAGGACTTGGCATTTGC
>20 dna:chromosome chromosome:RGSC3.4:20:1:55268282:1 5509298 ID55435 U -
TGTTTGCAGATTAAGCCGAGCCATCT
>20 dna:chromosome chromosome:RGSC3.4:20:1:55268282:1 5509308 ID49988 U -
TGGGTGTTGGCTAAATGTTTGCAGATTAAGC
>20 dna:chromosome chromosome:RGSC3.4:20:1:55268282:1 5509309 ID8866 U -
GGTGTTGGCTAAATGTTTGCAGATTAAG
>20 dna:chromosome chromosome:RGSC3.4:20:1:55268282:1 5509310 ID8865 U -
GGTGTTGGCTAAATGTTTGCAGATTAA
>20 dna:chromosome chromosome:RGSC3.4:20:1:55268282:1 5509312 ID49987 U -
TGGGTGTTGGCTAAATGTTTGCAGATT
>20 dna:chromosome chromosome:RGSC3.4:20:1:55268282:1 5509313 ID49986 U -
TGGGTGTTGGCTAAATGTTTGCAGAT
>20 dna:chromosome chromosome:RGSC3.4:20:1:55268282:1 5509314 ID49985 U -
TGGGTGTTGGCTAAATGTTTGCAGA
>20 dna:chromosome chromosome:RGSC3.4:20:1:55268282:1 5509317 ID49984 U -
TGGGTGTTGGCTAAATGTTTGC
>20 dna:chromosome chromosome:RGSC3.4:20:1:55268282:1 5509359 ID43052 U -
TGCCTCTTTCTGCTCCTTAGTGCCA
>20 dna:chromosome chromosome:RGSC3.4:20:1:55268282:1 5509360 ID7781 U -
GCCTCTTTCTGCTCCTTAGTGCC
>20 dna:chromosome chromosome:RGSC3.4:20:1:55268282:1 5509407 ID24178 U -
TCAGACACTCCTCCATGCCCGGGCTGCA
>20 dna:chromosome chromosome:RGSC3.4:20:1:55268282:1 5509446 ID52992 U -
TGTCTCTTACACAGCCCCCCAC
>20 dna:chromosome chromosome:RGSC3.4:20:1:55268282:1 5509519 ID22337 U -
TATTCAAGTCACAGACTAAGAGGGAGGGA
>20 dna:chromosome chromosome:RGSC3.4:20:1:55268282:1 5509521 ID57502 U -
TTCAAGTCACAGACTAAGAGGGAGG
>20 dna:chromosome chromosome:RGSC3.4:20:1:55268282:1 5509523 ID38868 U -
TGATATTCAAGTCACAGACTAAGAGGGA
>20 dna:chromosome chromosome:RGSC3.4:20:1:55268282:1 5509527 ID23022 U -
TCAAACTTGATATTCAAGTCACAGACTAAGA
>20 dna:chromosome chromosome:RGSC3.4:20:1:55268282:1 5509532 ID21186 U -
TATCAAACTTGATATTCAAGTCACAGAC
>20 dna:chromosome chromosome:RGSC3.4:20:1:55268282:1 5509533 ID38776 U -
TGATATCAAACTTGATATTCAAGTCACAGA
>20 dna:chromosome chromosome:RGSC3.4:20:1:55268282:1 5509558 ID50019 U -
TGGGTTACCAAAAGAATGACAGACTTGATA
>20 dna:chromosome chromosome:RGSC3.4:20:1:55268282:1 5509559 ID50018 U -
TGGGTTACCAAAAGAATGACAGACTTGAT
>20 dna:chromosome chromosome:RGSC3.4:20:1:55268282:1 5509563 ID50017 U -
TGGGTTACCAAAAGAATGACAGACT
>20 dna:chromosome chromosome:RGSC3.4:20:1:55268282:1 5509569 ID58516 U -
TTCCTTAAGTATGGGTTACCAAAAGAATGA
>20 dna:chromosome chromosome:RGSC3.4:20:1:55268282:1 5509574 ID11693 U -
TAACTTCCTTAAGTATGGGTTACCAAAAG
>20 dna:chromosome chromosome:RGSC3.4:20:1:55268282:1 5509575 ID43643 U -
TGCTAACTTCCTTAAGTATGGGTTACCAAAA
>20 dna:chromosome chromosome:RGSC3.4:20:1:55268282:1 5509576 ID43642 U -
TGCTAACTTCCTTAAGTATGGGTTACCAAA
>20 dna:chromosome chromosome:RGSC3.4:20:1:55268282:1 5509577 ID43641 U -
TGCTAACTTCCTTAAGTATGGGTTACCAA
>20 dna:chromosome chromosome:RGSC3.4:20:1:55268282:1 5509579 ID43640 U -
TGCTAACTTCCTTAAGTATGGGTTACC
>20 dna:chromosome chromosome:RGSC3.4:20:1:55268282:1 5509663 ID54223 U -
TGTGGTTCAGAAGCCTCTGCCTG
>20 dna:chromosome chromosome:RGSC3.4:20:1:55268282:1 5509664 ID46050 U -
TGGAATGTGGTTCAGAAGCCTCTGCCT
>20 dna:chromosome chromosome:RGSC3.4:20:1:55268282:1 5509665 ID46049 U -
TGGAATGTGGTTCAGAAGCCTCTGCC
>20 dna:chromosome chromosome:RGSC3.4:20:1:55268282:1 5509666 ID46048 U -
TGGAATGTGGTTCAGAAGCCTCTGC
>20 dna:chromosome chromosome:RGSC3.4:20:1:55268282:1 5509666 ID51118 U -
TGGTGGAATGTGGTTCAGAAGCCTCTGC
>20 dna:chromosome chromosome:RGSC3.4:20:1:55268282:1 5509669 ID51117 U -
TGGTGGAATGTGGTTCAGAAGCCTC
>20 dna:chromosome chromosome:RGSC3.4:20:1:55268282:1 5509683 ID28782 U -
TCCTGTGCGTCCCCACTTTGGTGGAATGT
>20 dna:chromosome chromosome:RGSC3.4:20:1:55268282:1 5509695 ID44308 U -
TGCTCTTCCTGTGCGTCCCCACT
>20 dna:chromosome chromosome:RGSC3.4:20:1:55268282:1 5509696 ID11229 U -
TAACAGTTGCTCTTCCTGTGCGTCCCCAC
>20 dna:chromosome chromosome:RGSC3.4:20:1:55268282:1 5509698 ID11228 U -
TAACAGTTGCTCTTCCTGTGCGTCCCC
>20 dna:chromosome chromosome:RGSC3.4:20:1:55268282:1 5509699 ID11227 U -
TAACAGTTGCTCTTCCTGTGCGTCCC
>20 dna:chromosome chromosome:RGSC3.4:20:1:55268282:1 5509700 ID11226 U -
TAACAGTTGCTCTTCCTGTGCGTCC
>20 dna:chromosome chromosome:RGSC3.4:20:1:55268282:1 5509701 ID11225 U -
TAACAGTTGCTCTTCCTGTGCGTC
>20 dna:chromosome chromosome:RGSC3.4:20:1:55268282:1 5509731 ID41352 U -
TGCAGTTAACCTGAGGAGTGGGGTACC
>20 dna:chromosome chromosome:RGSC3.4:20:1:55268282:1 5509736 ID26807 U -
TCCCAGCTGCAGTTAACCTGAGGAGTGGG
>20 dna:chromosome chromosome:RGSC3.4:20:1:55268282:1 5509739 ID26806 U -
TCCCAGCTGCAGTTAACCTGAGGAGT
>20 dna:chromosome chromosome:RGSC3.4:20:1:55268282:1 5509740 ID26805 U -
TCCCAGCTGCAGTTAACCTGAGGAG
>20 dna:chromosome chromosome:RGSC3.4:20:1:55268282:1 5509740 ID58942 U -
TTCTCCCAGCTGCAGTTAACCTGAGGAG
>20 dna:chromosome chromosome:RGSC3.4:20:1:55268282:1 5509782 ID13515 U -
TACAAAAAGGACACTTTGGAACAGGGCCAC
>20 dna:chromosome chromosome:RGSC3.4:20:1:55268282:1 5509784 ID13514 U -
TACAAAAAGGACACTTTGGAACAGGGCC
>20 dna:chromosome chromosome:RGSC3.4:20:1:55268282:1 5509785 ID13513 U -
TACAAAAAGGACACTTTGGAACAGGGC
>20 dna:chromosome chromosome:RGSC3.4:20:1:55268282:1 5509785 ID52006 U -
TGTACAAAAAGGACACTTTGGAACAGGGC
>20 dna:chromosome chromosome:RGSC3.4:20:1:55268282:1 5509831 ID53239 U -
TGTGAAGAACCCTGAAGTGCCTGTGAGC
>20 dna:chromosome chromosome:RGSC3.4:20:1:55268282:1 5509832 ID53238 U -
TGTGAAGAACCCTGAAGTGCCTGTGAG
>20 dna:chromosome chromosome:RGSC3.4:20:1:55268282:1 5509833 ID53237 U -
TGTGAAGAACCCTGAAGTGCCTGTGA
>20 dna:chromosome chromosome:RGSC3.4:20:1:55268282:1 5509835 ID53236 U -
TGTGAAGAACCCTGAAGTGCCTGT
>20 dna:chromosome chromosome:RGSC3.4:20:1:55268282:1 5509839 ID8641 U -
GGGACATGTGAAGAACCCTGAAGTGC
>20 dna:chromosome chromosome:RGSC3.4:20:1:55268282:1 5509858 ID12538 U -
TAAGTCAAGAAGGGACCTATGAGGGACAT
>20 dna:chromosome chromosome:RGSC3.4:20:1:55268282:1 5509860 ID29700 U -
TCTAAGTCAAGAAGGGACCTATGAGGGAC
>20 dna:chromosome chromosome:RGSC3.4:20:1:55268282:1 5509861 ID12537 U -
TAAGTCAAGAAGGGACCTATGAGGGA
>20 dna:chromosome chromosome:RGSC3.4:20:1:55268282:1 5509880 ID2905 U -
ATTCTACACCTTGTCCAAGGAGTCTAAGTCA
>20 dna:chromosome chromosome:RGSC3.4:20:1:55268282:1 5509880 ID29765 U -
TCTACACCTTGTCCAAGGAGTCTAAGTCA
>20 dna:chromosome chromosome:RGSC3.4:20:1:55268282:1 5509882 ID5162 U -
CTACACCTTGTCCAAGGAGTCTAAGT
>20 dna:chromosome chromosome:RGSC3.4:20:1:55268282:1 5509882 ID22388 U -
TATTCTACACCTTGTCCAAGGAGTCTAAGT
>20 dna:chromosome chromosome:RGSC3.4:20:1:55268282:1 5509901 ID14091 U -
TACACTCAGGCACTATTCTACACC
>20 dna:chromosome chromosome:RGSC3.4:20:1:55268282:1 5509953 ID30409 U -
TCTCGTGCCCTAGAGGCCTCCTTGCCTGT
>20 dna:chromosome chromosome:RGSC3.4:20:1:55268282:1 5509959 ID5044 U -
CGTATCTCGTGCCCTAGAGGCCTCCTT
>20 dna:chromosome chromosome:RGSC3.4:20:1:55268282:1 5509959 ID33375 U -
TGAACGTATCTCGTGCCCTAGAGGCCTCCTT
>20 dna:chromosome chromosome:RGSC3.4:20:1:55268282:1 5509959 ID59535 U -
TTGAACGTATCTCGTGCCCTAGAGGCCTCCTT
>20 dna:chromosome chromosome:RGSC3.4:20:1:55268282:1 5509969 ID51688 U -
TGGTTTTGAACGTATCTCGTGCCCTAG
>20 dna:chromosome chromosome:RGSC3.4:20:1:55268282:1 5509972 ID17555 U -
TAGAGTGGTTTTGAACGTATCTCGTGCCC
>20 dna:chromosome chromosome:RGSC3.4:20:1:55268282:1 5509972 ID51687 U -
TGGTTTTGAACGTATCTCGTGCCC
>20 dna:chromosome chromosome:RGSC3.4:20:1:55268282:1 5509973 ID7156 U -
GAGTGGTTTTGAACGTATCTCGTGCC
>20 dna:chromosome chromosome:RGSC3.4:20:1:55268282:1 5509973 ID17554 U -
TAGAGTGGTTTTGAACGTATCTCGTGCC
>20 dna:chromosome chromosome:RGSC3.4:20:1:55268282:1 5509973 ID51686 U -
TGGTTTTGAACGTATCTCGTGCC
>20 dna:chromosome chromosome:RGSC3.4:20:1:55268282:1 5509974 ID17553 U -
TAGAGTGGTTTTGAACGTATCTCGTGC
>20 dna:chromosome chromosome:RGSC3.4:20:1:55268282:1 5509974 ID29867 U -
TCTAGAGTGGTTTTGAACGTATCTCGTGC
>20 dna:chromosome chromosome:RGSC3.4:20:1:55268282:1 5509980 ID5732 U -
CTGTCTAGAGTGGTTTTGAACGTATC
>20 dna:chromosome chromosome:RGSC3.4:20:1:55268282:1 5509982 ID31318 U -
TCTGTCTAGAGTGGTTTTGAACGTA
>20 dna:chromosome chromosome:RGSC3.4:20:1:55268282:1 5509992 ID23662 U -
TCACACAGGGTAGATCTGTCTAGAGTGGT
>20 dna:chromosome chromosome:RGSC3.4:20:1:55268282:1 5510001 ID48848 U -
TGGGAGGTGTTCACACAGGGTAGATCTGTC
>20 dna:chromosome chromosome:RGSC3.4:20:1:55268282:1 5510002 ID48847 U -
TGGGAGGTGTTCACACAGGGTAGATCTGT
>20 dna:chromosome chromosome:RGSC3.4:20:1:55268282:1 5510004 ID48846 U -
TGGGAGGTGTTCACACAGGGTAGATCT
>20 dna:chromosome chromosome:RGSC3.4:20:1:55268282:1 5510010 ID59108 U -
TTCTGGGAGGTGTTCACACAGGGT
>20 dna:chromosome chromosome:RGSC3.4:20:1:55268282:1 5510011 ID14998 U -
TACCATTCTGGGAGGTGTTCACACAGGG
>20 dna:chromosome chromosome:RGSC3.4:20:1:55268282:1 5510012 ID59107 U -
TTCTGGGAGGTGTTCACACAGG
>20 dna:chromosome chromosome:RGSC3.4:20:1:55268282:1 5510019 ID37484 U -
TGAGCTGTACCATTCTGGGAGGTGTTC
>20 dna:chromosome chromosome:RGSC3.4:20:1:55268282:1 5510071 ID5216 U -
CTATGAACAAGAGGGTCTTTCC
>20 dna:chromosome chromosome:RGSC3.4:20:1:55268282:1 5510071 ID20794 U -
TATAACCACTATGAACAAGAGGGTCTTTCC
>20 dna:chromosome chromosome:RGSC3.4:20:1:55268282:1 5510074 ID3534 U -
CACTATGAACAAGAGGGTCTT
>20 dna:chromosome chromosome:RGSC3.4:20:1:55268282:1 5510076 ID3533 U -
CACTATGAACAAGAGGGTC
>20 dna:chromosome chromosome:RGSC3.4:20:1:55268282:1 5510076 ID6953 U -
GAGCATATAACCACTATGAACAAGAGGGTC
>20 dna:chromosome chromosome:RGSC3.4:20:1:55268282:1 5510110 ID18918 U -
TAGGACAGACGTGATTATTGCCAGTAGTGT
>20 dna:chromosome chromosome:RGSC3.4:20:1:55268282:1 5510112 ID8246 U -
GGACAGACGTGATTATTGCCAGTAGT
>20 dna:chromosome chromosome:RGSC3.4:20:1:55268282:1 5510112 ID18917 U -
TAGGACAGACGTGATTATTGCCAGTAGT
>20 dna:chromosome chromosome:RGSC3.4:20:1:55268282:1 5510114 ID18916 U -
TAGGACAGACGTGATTATTGCCAGTA
>20 dna:chromosome chromosome:RGSC3.4:20:1:55268282:1 5510115 ID3276 U -
CAATAGGACAGACGTGATTATTGCCAGT
>20 dna:chromosome chromosome:RGSC3.4:20:1:55268282:1 5510115 ID18915 U -
TAGGACAGACGTGATTATTGCCAGT
>20 dna:chromosome chromosome:RGSC3.4:20:1:55268282:1 5510158 ID11769 U -
TAAGAAATGGGGGAGTATACAGGCGG
>20 dna:chromosome chromosome:RGSC3.4:20:1:55268282:1 5510168 ID9241 U -
GTGACAAGCACAATAAGAAATGGGGGAGT
>20 dna:chromosome chromosome:RGSC3.4:20:1:55268282:1 5510170 ID53364 U -
TGTGACAAGCACAATAAGAAATGGGGGA
>20 dna:chromosome chromosome:RGSC3.4:20:1:55268282:1 5510181 ID1938 U -
AGGGTGGTCATGTGACAAGCACAATAA
>20 dna:chromosome chromosome:RGSC3.4:20:1:55268282:1 5510207 ID11390 U -
TAACCCTCTGTGGACTGGCTGGCA
>20 dna:chromosome chromosome:RGSC3.4:20:1:55268282:1 5510208 ID35381 U -
TGACCCTTAACCCTCTGTGGACTGGCTGGC
>20 dna:chromosome chromosome:RGSC3.4:20:1:55268282:1 5510241 ID36287 U -
TGAGAAGCAGGATCATGGGGTCCCTCTC
>20 dna:chromosome chromosome:RGSC3.4:20:1:55268282:1 5510246 ID36286 U -
TGAGAAGCAGGATCATGGGGTCC
>20 dna:chromosome chromosome:RGSC3.4:20:1:55268282:1 5510291 ID14131 U -
TACAGAAAGGGAAGTGCAGTGGAGGA
>20 dna:chromosome chromosome:RGSC3.4:20:1:55268282:1 5510297 ID3484 U -
CACCCAGTACAGAAAGGGAAGTGCAGT
>20 dna:chromosome chromosome:RGSC3.4:20:1:55268282:1 5510298 ID962 U -
ACCCAGTACAGAAAGGGAAGTGCAG
>20 dna:chromosome chromosome:RGSC3.4:20:1:55268282:1 5510320 ID8990 U -
GTAGTTGGCTTCACCACCCACC
>20 dna:chromosome chromosome:RGSC3.4:20:1:55268282:1 5510336 ID29687 U -
TCTAAGGATTGTGGGAAATGTAGTT
>20 dna:chromosome chromosome:RGSC3.4:20:1:55268282:1 5510342 ID23233 U -
TCAACCTGGACTCTAAGGATTGTGGGAAAT
>20 dna:chromosome chromosome:RGSC3.4:20:1:55268282:1 5510343 ID23232 U -
TCAACCTGGACTCTAAGGATTGTGGGAAA
>20 dna:chromosome chromosome:RGSC3.4:20:1:55268282:1 5510345 ID23231 U -
TCAACCTGGACTCTAAGGATTGTGGGA
>20 dna:chromosome chromosome:RGSC3.4:20:1:55268282:1 5510374 ID60689 U -
TTGGGATCTGATTGGCAGGAGACC
>20 dna:chromosome chromosome:RGSC3.4:20:1:55268282:1 5510385 ID217 U -
AACCAAAGTGTCTTGGGATCTGATT
>20 dna:chromosome chromosome:RGSC3.4:20:1:55268282:1 5510401 ID41076 U -
TGCAGAACACAGTCCCAAACCAAAGT
>20 dna:chromosome chromosome:RGSC3.4:20:1:55268282:1 5510408 ID62006 U -
TTTGAGACCATTGCAGAACACAGTCCCAAA
>20 dna:chromosome chromosome:RGSC3.4:20:1:55268282:1 5510409 ID36507 U -
TGAGACCATTGCAGAACACAGTCCCAA
>20 dna:chromosome chromosome:RGSC3.4:20:1:55268282:1 5510410 ID36506 U -
TGAGACCATTGCAGAACACAGTCCCA
>20 dna:chromosome chromosome:RGSC3.4:20:1:55268282:1 5510414 ID37257 U -
TGAGCATTTTGAGACCATTGCAGAACACAGT
>20 dna:chromosome chromosome:RGSC3.4:20:1:55268282:1 5510429 ID16678 U -
TAGAAAGCTGCCAGGTGAGCATTTTGAGACC
>20 dna:chromosome chromosome:RGSC3.4:20:1:55268282:1 5510434 ID16677 U -
TAGAAAGCTGCCAGGTGAGCATTTTG
>20 dna:chromosome chromosome:RGSC3.4:20:1:55268282:1 5510488 ID17326 U -
TAGACTACAAACCAGACTGGCTGGGCTTC
>20 dna:chromosome chromosome:RGSC3.4:20:1:55268282:1 5510489 ID13553 U -
TACAAACCAGACTGGCTGGGCTT
>20 dna:chromosome chromosome:RGSC3.4:20:1:55268282:1 5510499 ID45314 U -
TGGAAAATTAGACTACAAACCAGACT
>20 dna:chromosome chromosome:RGSC3.4:20:1:55268282:1 5510500 ID45313 U -
TGGAAAATTAGACTACAAACCAGAC
>20 dna:chromosome chromosome:RGSC3.4:20:1:55268282:1 5510501 ID45312 U -
TGGAAAATTAGACTACAAACCAGA
>20 dna:chromosome chromosome:RGSC3.4:20:1:55268282:1 5510586 ID8732 U +
GGGGTTCTGCATCAGCAGTTG
>20 dna:chromosome chromosome:RGSC3.4:20:1:55268282:1 5510591 ID1821 U -
AGGATCACGGTTCACAACTGCTGATGCAGA
>20 dna:chromosome chromosome:RGSC3.4:20:1:55268282:1 5510603 ID48837 U -
TGGGAGGCAAGGATCACGGTTCACAAC
>20 dna:chromosome chromosome:RGSC3.4:20:1:55268282:1 5510604 ID8315 U -
GGAGGCAAGGATCACGGTTCACAA
>20 dna:chromosome chromosome:RGSC3.4:20:1:55268282:1 5510643 ID8459 U -
GGCATCCACGTCCAGGGACTGCAC
>20 dna:chromosome chromosome:RGSC3.4:20:1:55268282:1 5510744 ID11179 U -
TAACAGCTTCAGTAGCACAACGCCTGT
>20 dna:chromosome chromosome:RGSC3.4:20:1:55268282:1 5510745 ID11178 U -
TAACAGCTTCAGTAGCACAACGCCTG
>20 dna:chromosome chromosome:RGSC3.4:20:1:55268282:1 5510746 ID8784 U -
GGTAACAGCTTCAGTAGCACAACGCCT
>20 dna:chromosome chromosome:RGSC3.4:20:1:55268282:1 5510746 ID11177 U -
TAACAGCTTCAGTAGCACAACGCCT
>20 dna:chromosome chromosome:RGSC3.4:20:1:55268282:1 5510755 ID23661 U -
TCACACAGGAGGTAACAGCTTCAGTAGC
>20 dna:chromosome chromosome:RGSC3.4:20:1:55268282:1 5510770 ID46939 U -
TGGATGCCCTAGCTTCACACAGGAGGT
>20 dna:chromosome chromosome:RGSC3.4:20:1:55268282:1 5510779 ID42839 U -
TGCCGTCTGGATGCCCTAGCTTCAC
>20 dna:chromosome chromosome:RGSC3.4:20:1:55268282:1 5510780 ID43107 U -
TGCCTGCCGTCTGGATGCCCTAGCTTCA
>20 dna:chromosome chromosome:RGSC3.4:20:1:55268282:1 5510785 ID43106 U -
TGCCTGCCGTCTGGATGCCCTAG
>20 dna:chromosome chromosome:RGSC3.4:20:1:55268282:1 5510789 ID43109 U -
TGCCTGCCTGCCGTCTGGATGCC
>20 dna:chromosome chromosome:RGSC3.4:20:1:55268282:1 5510809 ID4571 U -
CCCTACTGCAGGTCAAGGGCCTTGC
>20 dna:chromosome chromosome:RGSC3.4:20:1:55268282:1 5510866 ID61100 U -
TTGTCTCTGCTTAAACTGCACAGGCAGGCTC
>20 dna:chromosome chromosome:RGSC3.4:20:1:55268282:1 5510868 ID52988 U -
TGTCTCTGCTTAAACTGCACAGGCAGGC
>20 dna:chromosome chromosome:RGSC3.4:20:1:55268282:1 5510881 ID25742 U -
TCCACAAACAAATTGTCTCTGCTTAAAC
>20 dna:chromosome chromosome:RGSC3.4:20:1:55268282:1 5510886 ID15096 U -
TACCCTCCACAAACAAATTGTCTCTGCT
>20 dna:chromosome chromosome:RGSC3.4:20:1:55268282:1 5510905 ID14932 U -
TACCAGTTCTTTTGACAGTTCTACCCTCCA
>20 dna:chromosome chromosome:RGSC3.4:20:1:55268282:1 5510906 ID14931 U -
TACCAGTTCTTTTGACAGTTCTACCCTCC
>20 dna:chromosome chromosome:RGSC3.4:20:1:55268282:1 5510913 ID8074 U -
GCTTTACCAGTTCTTTTGACAGTTCT
>20 dna:chromosome chromosome:RGSC3.4:20:1:55268282:1 5510918 ID13760 U -
TACAAGAGTGCTTTACCAGTTCTTTTGACA
>20 dna:chromosome chromosome:RGSC3.4:20:1:55268282:1 5510919 ID3223 U -
CAAGAGTGCTTTACCAGTTCTTTTGAC
>20 dna:chromosome chromosome:RGSC3.4:20:1:55268282:1 5510919 ID13759 U -
TACAAGAGTGCTTTACCAGTTCTTTTGAC
>20 dna:chromosome chromosome:RGSC3.4:20:1:55268282:1 5510920 ID13757 U -
TACAAGAGTGCTTTACCAGTTCTTTTGA
>20 dna:chromosome chromosome:RGSC3.4:20:1:55268282:1 5510960 ID14244 U -
TACAGCAAGGCATCGGGAATCACTCC
>20 dna:chromosome chromosome:RGSC3.4:20:1:55268282:1 5510960 ID29773 U -
TCTACAGCAAGGCATCGGGAATCACTCC
>20 dna:chromosome chromosome:RGSC3.4:20:1:55268282:1 5510965 ID39062 U -
TGATCTACAGCAAGGCATCGGGAATC
>20 dna:chromosome chromosome:RGSC3.4:20:1:55268282:1 5510966 ID39061 U -
TGATCTACAGCAAGGCATCGGGAAT
>20 dna:chromosome chromosome:RGSC3.4:20:1:55268282:1 5510967 ID59864 U -
TTGATCTACAGCAAGGCATCGGGAA
>20 dna:chromosome chromosome:RGSC3.4:20:1:55268282:1 5510969 ID29450 U -
TCGGCACTTGATCTACAGCAAGGCATCGGG
>20 dna:chromosome chromosome:RGSC3.4:20:1:55268282:1 5511003 ID58801 U -
TTCTAGACACGTAGCAGGAGGGGCTACAGG
>20 dna:chromosome chromosome:RGSC3.4:20:1:55268282:1 5511012 ID442 U -
AAGCTTCTAGACACGTAGCAGGAGG
>20 dna:chromosome chromosome:RGSC3.4:20:1:55268282:1 5511013 ID441 U -
AAGCTTCTAGACACGTAGCAGGAG
>20 dna:chromosome chromosome:RGSC3.4:20:1:55268282:1 5511103 ID29405 U -
TCGCTCTTCAGTGTGAGCAGTGAGCCAGC
>20 dna:chromosome chromosome:RGSC3.4:20:1:55268282:1 5511115 ID14023 U -
TACACATAGGGCTCGCTCTTCAGTGTGAG
>20 dna:chromosome chromosome:RGSC3.4:20:1:55268282:1 5511117 ID14022 U -
TACACATAGGGCTCGCTCTTCAGTGTG
>20 dna:chromosome chromosome:RGSC3.4:20:1:55268282:1 5511118 ID3433 U -
CACATAGGGCTCGCTCTTCAGTGT
>20 dna:chromosome chromosome:RGSC3.4:20:1:55268282:1 5511118 ID14021 U -
TACACATAGGGCTCGCTCTTCAGTGT
>20 dna:chromosome chromosome:RGSC3.4:20:1:55268282:1 5511119 ID14020 U -
TACACATAGGGCTCGCTCTTCAGTG
>20 dna:chromosome chromosome:RGSC3.4:20:1:55268282:1 5511120 ID52022 U -
TGTACACATAGGGCTCGCTCTTCAGT
>20 dna:chromosome chromosome:RGSC3.4:20:1:55268282:1 5511139 ID37978 U -
TGAGTACGGAACAAGCCCTGTGTACAC
>20 dna:chromosome chromosome:RGSC3.4:20:1:55268282:1 5511141 ID7088 U -
GAGGTGAGTACGGAACAAGCCCTGTGTAC
>20 dna:chromosome chromosome:RGSC3.4:20:1:55268282:1 5511143 ID1450 U -
AGAGGTGAGTACGGAACAAGCCCTGTGT
>20 dna:chromosome chromosome:RGSC3.4:20:1:55268282:1 5511143 ID7087 U -
GAGGTGAGTACGGAACAAGCCCTGTGT
>20 dna:chromosome chromosome:RGSC3.4:20:1:55268282:1 5511143 ID8842 U -
GGTGAGTACGGAACAAGCCCTGTGT
>20 dna:chromosome chromosome:RGSC3.4:20:1:55268282:1 5511145 ID7086 U -
GAGGTGAGTACGGAACAAGCCCTGT
>20 dna:chromosome chromosome:RGSC3.4:20:1:55268282:1 5511145 ID8841 U -
GGTGAGTACGGAACAAGCCCTGT
>20 dna:chromosome chromosome:RGSC3.4:20:1:55268282:1 5511145 ID12011 U -
TAAGAGGTGAGTACGGAACAAGCCCTGT
>20 dna:chromosome chromosome:RGSC3.4:20:1:55268282:1 5511153 ID56491 U -
TTAAGAGGTGAGTACGGAACA
>20 dna:chromosome chromosome:RGSC3.4:20:1:55268282:1 5511154 ID1965 U -
AGGTCATTAAGAGGTGAGTACGGAAC
>20 dna:chromosome chromosome:RGSC3.4:20:1:55268282:1 5511193 ID9928 U -
TAAAAGATTTTCGAAAGGGTCTCTCTCTC
>20 dna:chromosome chromosome:RGSC3.4:20:1:55268282:1 5511201 ID10596 U -
TAAAGGTTTTTAAAAGATTTTCGAAAGGGTC
>20 dna:chromosome chromosome:RGSC3.4:20:1:55268282:1 5511202 ID10595 U -
TAAAGGTTTTTAAAAGATTTTCGAAAGGGT
>20 dna:chromosome chromosome:RGSC3.4:20:1:55268282:1 5511204 ID54628 U -
TGTTAAAGGTTTTTAAAAGATTTTCGAAAGG
>20 dna:chromosome chromosome:RGSC3.4:20:1:55268282:1 5511208 ID54627 U -
TGTTAAAGGTTTTTAAAAGATTTTCGA
>20 dna:chromosome chromosome:RGSC3.4:20:1:55268282:1 5511210 ID680 U -
AATGTTAAAGGTTTTTAAAAGATTTTC
>20 dna:chromosome chromosome:RGSC3.4:20:1:55268282:1 5511212 ID16595 U -
TAGAAAATGTTAAAGGTTTTTAAAAGATTT
>20 dna:chromosome chromosome:RGSC3.4:20:1:55268282:1 5511229 ID9445 U -
GTGTGTTGCTGTATTAGAAAATGTTAA
>20 dna:chromosome chromosome:RGSC3.4:20:1:55268282:1 5511235 ID6593 U -
GACATCTTTGTGTGTTGCTGTATTAGAAAA
>20 dna:chromosome chromosome:RGSC3.4:20:1:55268282:1 5511237 ID6592 U -
GACATCTTTGTGTGTTGCTGTATTAGAA
>20 dna:chromosome chromosome:RGSC3.4:20:1:55268282:1 5511237 ID35129 U -
TGACATCTTTGTGTGTTGCTGTATTAGAA
>20 dna:chromosome chromosome:RGSC3.4:20:1:55268282:1 5511238 ID35128 U -
TGACATCTTTGTGTGTTGCTGTATTAGA
>20 dna:chromosome chromosome:RGSC3.4:20:1:55268282:1 5511244 ID19190 U -
TAGGATGCTGACATCTTTGTGTGTTGCTGT
>20 dna:chromosome chromosome:RGSC3.4:20:1:55268282:1 5511247 ID15751 U -
TACTAGGATGCTGACATCTTTGTGTGTTGC
>20 dna:chromosome chromosome:RGSC3.4:20:1:55268282:1 5511247 ID19189 U -
TAGGATGCTGACATCTTTGTGTGTTGC
>20 dna:chromosome chromosome:RGSC3.4:20:1:55268282:1 5511248 ID15750 U -
TACTAGGATGCTGACATCTTTGTGTGTTG
>20 dna:chromosome chromosome:RGSC3.4:20:1:55268282:1 5511248 ID19188 U -
TAGGATGCTGACATCTTTGTGTGTTG
>20 dna:chromosome chromosome:RGSC3.4:20:1:55268282:1 5511249 ID15748 U -
TACTAGGATGCTGACATCTTTGTGTGTT
>20 dna:chromosome chromosome:RGSC3.4:20:1:55268282:1 5511249 ID19187 U -
TAGGATGCTGACATCTTTGTGTGTT
>20 dna:chromosome chromosome:RGSC3.4:20:1:55268282:1 5511250 ID15747 U -
TACTAGGATGCTGACATCTTTGTGTGT
>20 dna:chromosome chromosome:RGSC3.4:20:1:55268282:1 5511251 ID15746 U -
TACTAGGATGCTGACATCTTTGTGTG
>20 dna:chromosome chromosome:RGSC3.4:20:1:55268282:1 5511266 ID58281 U -
TTCCCCTCAGGAGAGGATTTACTAGGATGC
>20 dna:chromosome chromosome:RGSC3.4:20:1:55268282:1 5511289 ID35486 U -
TGACCTTGAACTCCCAAGTCTCTTCCCCT
>20 dna:chromosome chromosome:RGSC3.4:20:1:55268282:1 5511377 ID58292 U -
TTCCCGTCTGGACAGGAGTACCTGGCACCC
>20 dna:chromosome chromosome:RGSC3.4:20:1:55268282:1 5511425 ID44508 U -
TGCTGCCTCGCTCAGCGCCTTGGAGC
>20 dna:chromosome chromosome:RGSC3.4:20:1:55268282:1 5511428 ID44507 U -
TGCTGCCTCGCTCAGCGCCTTGG
>20 dna:chromosome chromosome:RGSC3.4:20:1:55268282:1 5511467 ID61071 U -
TTGTCCCAAACAGGACAGCGCCA
>20 dna:chromosome chromosome:RGSC3.4:20:1:55268282:1 5511483 ID56444 U -
TTAACATCTGTCCCACTCTTGTCCC
>20 dna:chromosome chromosome:RGSC3.4:20:1:55268282:1 5511484 ID1834 U -
AGGATTAACATCTGTCCCACTCTTGTCC
>20 dna:chromosome chromosome:RGSC3.4:20:1:55268282:1 5511485 ID33834 U -
TGAAGGATTAACATCTGTCCCACTCTTGTC
>20 dna:chromosome chromosome:RGSC3.4:20:1:55268282:1 5511488 ID33833 U -
TGAAGGATTAACATCTGTCCCACTCTT
>20 dna:chromosome chromosome:RGSC3.4:20:1:55268282:1 5511489 ID33832 U -
TGAAGGATTAACATCTGTCCCACTCT
>20 dna:chromosome chromosome:RGSC3.4:20:1:55268282:1 5511490 ID33831 U -
TGAAGGATTAACATCTGTCCCACTC
>20 dna:chromosome chromosome:RGSC3.4:20:1:55268282:1 5511491 ID42656 U -
TGCCCATGAAGGATTAACATCTGTCCCACT
>20 dna:chromosome chromosome:RGSC3.4:20:1:55268282:1 5511494 ID42655 U -
TGCCCATGAAGGATTAACATCTGTCCC
>20 dna:chromosome chromosome:RGSC3.4:20:1:55268282:1 5511495 ID44974 U -
TGCTTGCCCATGAAGGATTAACATCTGTCC
>20 dna:chromosome chromosome:RGSC3.4:20:1:55268282:1 5511496 ID44973 U -
TGCTTGCCCATGAAGGATTAACATCTGTC
>20 dna:chromosome chromosome:RGSC3.4:20:1:55268282:1 5511497 ID44972 U -
TGCTTGCCCATGAAGGATTAACATCTGT
>20 dna:chromosome chromosome:RGSC3.4:20:1:55268282:1 5511498 ID44971 U -
TGCTTGCCCATGAAGGATTAACATCTG
>20 dna:chromosome chromosome:RGSC3.4:20:1:55268282:1 5511499 ID44970 U -
TGCTTGCCCATGAAGGATTAACATCT
>20 dna:chromosome chromosome:RGSC3.4:20:1:55268282:1 5511555 ID34730 U -
TGACACAAATCACTGTTTGTCTCCCAT
>20 dna:chromosome chromosome:RGSC3.4:20:1:55268282:1 5511556 ID34729 U -
TGACACAAATCACTGTTTGTCTCCCA
>20 dna:chromosome chromosome:RGSC3.4:20:1:55268282:1 5511558 ID34728 U -
TGACACAAATCACTGTTTGTCTCC
>20 dna:chromosome chromosome:RGSC3.4:20:1:55268282:1 5511560 ID19098 U -
TAGGAGTCTGACACAAATCACTGTTTGTCT
>20 dna:chromosome chromosome:RGSC3.4:20:1:55268282:1 5511562 ID19097 U -
TAGGAGTCTGACACAAATCACTGTTTGT
>20 dna:chromosome chromosome:RGSC3.4:20:1:55268282:1 5511582 ID44327 U -
TGCTCTTGTTTCCCCTGGCTAGGAGTC
>20 dna:chromosome chromosome:RGSC3.4:20:1:55268282:1 5511591 ID33759 U -
TGAAGCCTTGCTCTTGTTTCCCCTGG
>20 dna:chromosome chromosome:RGSC3.4:20:1:55268282:1 5511592 ID33758 U -
TGAAGCCTTGCTCTTGTTTCCCCTG
>20 dna:chromosome chromosome:RGSC3.4:20:1:55268282:1 5511593 ID33757 U -
TGAAGCCTTGCTCTTGTTTCCCCT
>20 dna:chromosome chromosome:RGSC3.4:20:1:55268282:1 5511594 ID33756 U -
TGAAGCCTTGCTCTTGTTTCCCC
>20 dna:chromosome chromosome:RGSC3.4:20:1:55268282:1 5511611 ID5449 U -
CTCTTGAGGTGCCTGGCTCTGAAGC
>20 dna:chromosome chromosome:RGSC3.4:20:1:55268282:1 5511616 ID23970 U -
TCACTCTTGAGGTGCCTGGCTCT
>20 dna:chromosome chromosome:RGSC3.4:20:1:55268282:1 5511616 ID52502 U -
TGTCACTCTTGAGGTGCCTGGCTCT
>20 dna:chromosome chromosome:RGSC3.4:20:1:55268282:1 5511673 ID48430 U -
TGGGAAGAAAGCCTTCTGCAGGGCCCT
>20 dna:chromosome chromosome:RGSC3.4:20:1:55268282:1 5511674 ID48429 U -
TGGGAAGAAAGCCTTCTGCAGGGCCC
>20 dna:chromosome chromosome:RGSC3.4:20:1:55268282:1 5511681 ID8194 U -
GGAAGCATGGGAAGAAAGCCTTCTGC
>20 dna:chromosome chromosome:RGSC3.4:20:1:55268282:1 5511682 ID8193 U -
GGAAGCATGGGAAGAAAGCCTTCTG
>20 dna:chromosome chromosome:RGSC3.4:20:1:55268282:1 5511698 ID40551 U -
TGCAAGCATCCCCGCCAGGAAGCATG
>20 dna:chromosome chromosome:RGSC3.4:20:1:55268282:1 5511707 ID11451 U -
TAACCTGCAAGCATCCCCGCCA
>20 dna:chromosome chromosome:RGSC3.4:20:1:55268282:1 5511708 ID31085 U -
TCTGCGGTATAACCTGCAAGCATCCCCGCC
>20 dna:chromosome chromosome:RGSC3.4:20:1:55268282:1 5511708 ID43517 U -
TGCGGTATAACCTGCAAGCATCCCCGCC
>20 dna:chromosome chromosome:RGSC3.4:20:1:55268282:1 5511711 ID43516 U -
TGCGGTATAACCTGCAAGCATCCCC
>20 dna:chromosome chromosome:RGSC3.4:20:1:55268282:1 5511712 ID43515 U -
TGCGGTATAACCTGCAAGCATCCC
>20 dna:chromosome chromosome:RGSC3.4:20:1:55268282:1 5511712 ID60062 U -
TTGCATCTGCGGTATAACCTGCAAGCATCCC
>20 dna:chromosome chromosome:RGSC3.4:20:1:55268282:1 5511713 ID60061 U -
TTGCATCTGCGGTATAACCTGCAAGCATCC
>20 dna:chromosome chromosome:RGSC3.4:20:1:55268282:1 5511716 ID41492 U -
TGCATCTGCGGTATAACCTGCAAGCA
>20 dna:chromosome chromosome:RGSC3.4:20:1:55268282:1 5511717 ID41491 U -
TGCATCTGCGGTATAACCTGCAAGC
>20 dna:chromosome chromosome:RGSC3.4:20:1:55268282:1 5511719 ID62123 U -
TTTGCATCTGCGGTATAACCTGCAA
>20 dna:chromosome chromosome:RGSC3.4:20:1:55268282:1 5511725 ID35548 U -
TGACGTCTTTGCATCTGCGGTATAAC
>20 dna:chromosome chromosome:RGSC3.4:20:1:55268282:1 5511739 ID17481 U -
TAGAGCTCCGGATGACGTCTTTGC
>20 dna:chromosome chromosome:RGSC3.4:20:1:55268282:1 5511752 ID45804 U -
TGGAAGCACACAGTCCCTAGAGCTCCGG
>20 dna:chromosome chromosome:RGSC3.4:20:1:55268282:1 5511754 ID45803 U -
TGGAAGCACACAGTCCCTAGAGCTCC
>20 dna:chromosome chromosome:RGSC3.4:20:1:55268282:1 5511755 ID45802 U -
TGGAAGCACACAGTCCCTAGAGCTC
>20 dna:chromosome chromosome:RGSC3.4:20:1:55268282:1 5511755 ID60311 U -
TTGGAAGCACACAGTCCCTAGAGCTC
>20 dna:chromosome chromosome:RGSC3.4:20:1:55268282:1 5511756 ID45801 U -
TGGAAGCACACAGTCCCTAGAGCT
>20 dna:chromosome chromosome:RGSC3.4:20:1:55268282:1 5511766 ID3851 U -
CAGGACGAAACCTTGGAAGCACACAGT
>20 dna:chromosome chromosome:RGSC3.4:20:1:55268282:1 5511786 ID21223 U -
TATCAAGGAACAGCAGGGCCGCAGGACG
>20 dna:chromosome chromosome:RGSC3.4:20:1:55268282:1 5511786 ID23326 U -
TCAAGGAACAGCAGGGCCGCAGGACG
>20 dna:chromosome chromosome:RGSC3.4:20:1:55268282:1 5511789 ID21222 U -
TATCAAGGAACAGCAGGGCCGCAGG
>20 dna:chromosome chromosome:RGSC3.4:20:1:55268282:1 5511792 ID20779 U -
TATAAATTATCAAGGAACAGCAGGGCCGC
>20 dna:chromosome chromosome:RGSC3.4:20:1:55268282:1 5511795 ID20778 U -
TATAAATTATCAAGGAACAGCAGGGC
>20 dna:chromosome chromosome:RGSC3.4:20:1:55268282:1 5511800 ID11692 U -
TAACTTCCTATAAATTATCAAGGAACAGC
>20 dna:chromosome chromosome:RGSC3.4:20:1:55268282:1 5511803 ID56478 U -
TTAACTTCCTATAAATTATCAAGGAAC
>20 dna:chromosome chromosome:RGSC3.4:20:1:55268282:1 5511808 ID47211 U -
TGGCAACCATTAACTTCCTATAAATTATCAA
>20 dna:chromosome chromosome:RGSC3.4:20:1:55268282:1 5511810 ID47210 U -
TGGCAACCATTAACTTCCTATAAATTATC
>20 dna:chromosome chromosome:RGSC3.4:20:1:55268282:1 5511811 ID4169 U -
CATTAACTTCCTATAAATTAT
>20 dna:chromosome chromosome:RGSC3.4:20:1:55268282:1 5511813 ID47209 U -
TGGCAACCATTAACTTCCTATAAATT
>20 dna:chromosome chromosome:RGSC3.4:20:1:55268282:1 5511814 ID31179 U -
TCTGGCAACCATTAACTTCCTATAAAT
>20 dna:chromosome chromosome:RGSC3.4:20:1:55268282:1 5511814 ID47208 U -
TGGCAACCATTAACTTCCTATAAAT
>20 dna:chromosome chromosome:RGSC3.4:20:1:55268282:1 5511833 ID307 U -
AAGAAAATGTCCCTCCTCCTTCTGGCAA
>20 dna:chromosome chromosome:RGSC3.4:20:1:55268282:1 5511834 ID33537 U -
TGAAGAAAATGTCCCTCCTCCTTCTGGCA
>20 dna:chromosome chromosome:RGSC3.4:20:1:55268282:1 5511839 ID33536 U -
TGAAGAAAATGTCCCTCCTCCTTC
>20 dna:chromosome chromosome:RGSC3.4:20:1:55268282:1 5511850 ID15201 U -
TACCTAGAGCTAATGCACTGAAGAAAATGTC
>20 dna:chromosome chromosome:RGSC3.4:20:1:55268282:1 5511851 ID1019 U -
ACCTAGAGCTAATGCACTGAAGAAAATGT
>20 dna:chromosome chromosome:RGSC3.4:20:1:55268282:1 5511853 ID1018 U -
ACCTAGAGCTAATGCACTGAAGAAAAT
>20 dna:chromosome chromosome:RGSC3.4:20:1:55268282:1 5511853 ID15200 U -
TACCTAGAGCTAATGCACTGAAGAAAAT
>20 dna:chromosome chromosome:RGSC3.4:20:1:55268282:1 5511856 ID31524 U -
TCTTACCTAGAGCTAATGCACTGAAGAA
>20 dna:chromosome chromosome:RGSC3.4:20:1:55268282:1 5511868 ID19052 U -
TAGGAGCTTGAGCATCTTACCTAGAGCTAA
>20 dna:chromosome chromosome:RGSC3.4:20:1:55268282:1 5511869 ID19051 U -
TAGGAGCTTGAGCATCTTACCTAGAGCTA
>20 dna:chromosome chromosome:RGSC3.4:20:1:55268282:1 5511873 ID23508 U -
TCAATTAGGAGCTTGAGCATCTTACCTAGA
>20 dna:chromosome chromosome:RGSC3.4:20:1:55268282:1 5511936 ID56755 U -
TTACCTGTTGAACTGGGGTGTGTC
>20 dna:chromosome chromosome:RGSC3.4:20:1:55268282:1 5511938 ID36026 U -
TGACTTGTTACCTGTTGAACTGGGGTGTG
>20 dna:chromosome chromosome:RGSC3.4:20:1:55268282:1 5511939 ID53493 U -
TGTGACTTGTTACCTGTTGAACTGGGGTGT
>20 dna:chromosome chromosome:RGSC3.4:20:1:55268282:1 5511941 ID53492 U -
TGTGACTTGTTACCTGTTGAACTGGGGT
>20 dna:chromosome chromosome:RGSC3.4:20:1:55268282:1 5511942 ID53491 U -
TGTGACTTGTTACCTGTTGAACTGGGG
>20 dna:chromosome chromosome:RGSC3.4:20:1:55268282:1 5511943 ID53490 U -
TGTGACTTGTTACCTGTTGAACTGGG
>20 dna:chromosome chromosome:RGSC3.4:20:1:55268282:1 5511948 ID20220 U -
TAGTCTCATGTGACTTGTTACCTGTTGAA
>20 dna:chromosome chromosome:RGSC3.4:20:1:55268282:1 5511951 ID51227 U -
TGGTGTAGTCTCATGTGACTTGTTACCTGTT
>20 dna:chromosome chromosome:RGSC3.4:20:1:55268282:1 5511952 ID51226 U -
TGGTGTAGTCTCATGTGACTTGTTACCTGT
>20 dna:chromosome chromosome:RGSC3.4:20:1:55268282:1 5511954 ID51223 U -
TGGTGTAGTCTCATGTGACTTGTTACCT
>20 dna:chromosome chromosome:RGSC3.4:20:1:55268282:1 5511955 ID51222 U -
TGGTGTAGTCTCATGTGACTTGTTACC
>20 dna:chromosome chromosome:RGSC3.4:20:1:55268282:1 5511956 ID51221 U -
TGGTGTAGTCTCATGTGACTTGTTAC
>20 dna:chromosome chromosome:RGSC3.4:20:1:55268282:1 5511961 ID35766 M -
TGACTCTGGTGTAGTCTCATGTGACTT
>20 dna:chromosome chromosome:RGSC3.4:20:1:55268282:1 5511962 ID35765 M -
TGACTCTGGTGTAGTCTCATGTGACT
>20 dna:chromosome chromosome:RGSC3.4:20:1:55268282:1 5511964 ID1586 M -
AGCAGTTGACTCTGGTGTAGTCTCATGTGA
>20 dna:chromosome chromosome:RGSC3.4:20:1:55268282:1 5511965 ID1585 M -
AGCAGTTGACTCTGGTGTAGTCTCATGTG
>20 dna:chromosome chromosome:RGSC3.4:20:1:55268282:1 5511967 ID9521 M -
GTTGACTCTGGTGTAGTCTCATG
>20 dna:chromosome chromosome:RGSC3.4:20:1:55268282:1 5511973 ID5033 M -
CGGTGCAGCAGTTGACTCTGGTGTAGT
>20 dna:chromosome chromosome:RGSC3.4:20:1:55268282:1 5511978 ID3486 M -
CACCCGGTGCAGCAGTTGACTCTGGT
>20 dna:chromosome chromosome:RGSC3.4:20:1:55268282:1 5512003 ID48665 M -
TGGGACCTGACTGGGACACCCAC
>20 dna:chromosome chromosome:RGSC3.4:20:1:55268282:1 5512009 ID53489 M -
TGTGACTTGTCATGGGACCTGACTGGGAC
>20 dna:chromosome chromosome:RGSC3.4:20:1:55268282:1 5512009 ID61066 M -
TTGTCATGGGACCTGACTGGGAC
>20 dna:chromosome chromosome:RGSC3.4:20:1:55268282:1 5512010 ID53488 M -
TGTGACTTGTCATGGGACCTGACTGGGA
>20 dna:chromosome chromosome:RGSC3.4:20:1:55268282:1 5512013 ID5943 M -
CTTGTCATGGGACCTGACTG
>20 dna:chromosome chromosome:RGSC3.4:20:1:55268282:1 5512014 ID30245 M -
TCTCATGTGACTTGTCATGGGACCTGACT
>20 dna:chromosome chromosome:RGSC3.4:20:1:55268282:1 5512015 ID53487 M -
TGTGACTTGTCATGGGACCTGAC
>20 dna:chromosome chromosome:RGSC3.4:20:1:55268282:1 5512021 ID51217 M -
TGGTGTAGTCTCATGTGACTTGTCATGGGA
>20 dna:chromosome chromosome:RGSC3.4:20:1:55268282:1 5512022 ID51216 M -
TGGTGTAGTCTCATGTGACTTGTCATGGG
>20 dna:chromosome chromosome:RGSC3.4:20:1:55268282:1 5512024 ID5689 M -
CTGGTGTAGTCTCATGTGACTTGTCATG
>20 dna:chromosome chromosome:RGSC3.4:20:1:55268282:1 5512024 ID51215 M -
TGGTGTAGTCTCATGTGACTTGTCATG
>20 dna:chromosome chromosome:RGSC3.4:20:1:55268282:1 5512027 ID31238 M -
TCTGGTGTAGTCTCATGTGACTTGTC
>20 dna:chromosome chromosome:RGSC3.4:20:1:55268282:1 5512027 ID35767 U -
TGACTCTGGTGTAGTCTCATGTGACTTGTC
>20 dna:chromosome chromosome:RGSC3.4:20:1:55268282:1 5512027 ID51214 M -
TGGTGTAGTCTCATGTGACTTGTC
>20 dna:chromosome chromosome:RGSC3.4:20:1:55268282:1 5512030 ID35766 M -
TGACTCTGGTGTAGTCTCATGTGACTT
>20 dna:chromosome chromosome:RGSC3.4:20:1:55268282:1 5512031 ID35765 M -
TGACTCTGGTGTAGTCTCATGTGACT
>20 dna:chromosome chromosome:RGSC3.4:20:1:55268282:1 5512033 ID1586 M -
AGCAGTTGACTCTGGTGTAGTCTCATGTGA
>20 dna:chromosome chromosome:RGSC3.4:20:1:55268282:1 5512034 ID1585 M -
AGCAGTTGACTCTGGTGTAGTCTCATGTG
>20 dna:chromosome chromosome:RGSC3.4:20:1:55268282:1 5512036 ID9521 M -
GTTGACTCTGGTGTAGTCTCATG
>20 dna:chromosome chromosome:RGSC3.4:20:1:55268282:1 5512042 ID5033 M -
CGGTGCAGCAGTTGACTCTGGTGTAGT
>20 dna:chromosome chromosome:RGSC3.4:20:1:55268282:1 5512047 ID3486 M -
CACCCGGTGCAGCAGTTGACTCTGGT
>20 dna:chromosome chromosome:RGSC3.4:20:1:55268282:1 5512072 ID48665 M -
TGGGACCTGACTGGGACACCCAC
>20 dna:chromosome chromosome:RGSC3.4:20:1:55268282:1 5512078 ID53489 M -
TGTGACTTGTCATGGGACCTGACTGGGAC
>20 dna:chromosome chromosome:RGSC3.4:20:1:55268282:1 5512078 ID61066 M -
TTGTCATGGGACCTGACTGGGAC
>20 dna:chromosome chromosome:RGSC3.4:20:1:55268282:1 5512079 ID53488 M -
TGTGACTTGTCATGGGACCTGACTGGGA
>20 dna:chromosome chromosome:RGSC3.4:20:1:55268282:1 5512082 ID5943 M -
CTTGTCATGGGACCTGACTG
>20 dna:chromosome chromosome:RGSC3.4:20:1:55268282:1 5512083 ID30245 M -
TCTCATGTGACTTGTCATGGGACCTGACT
>20 dna:chromosome chromosome:RGSC3.4:20:1:55268282:1 5512084 ID53487 M -
TGTGACTTGTCATGGGACCTGAC
>20 dna:chromosome chromosome:RGSC3.4:20:1:55268282:1 5512090 ID51217 M -
TGGTGTAGTCTCATGTGACTTGTCATGGGA
>20 dna:chromosome chromosome:RGSC3.4:20:1:55268282:1 5512091 ID51216 M -
TGGTGTAGTCTCATGTGACTTGTCATGGG
>20 dna:chromosome chromosome:RGSC3.4:20:1:55268282:1 5512093 ID5689 M -
CTGGTGTAGTCTCATGTGACTTGTCATG
>20 dna:chromosome chromosome:RGSC3.4:20:1:55268282:1 5512093 ID51215 M -
TGGTGTAGTCTCATGTGACTTGTCATG
>20 dna:chromosome chromosome:RGSC3.4:20:1:55268282:1 5512096 ID31238 M -
TCTGGTGTAGTCTCATGTGACTTGTC
>20 dna:chromosome chromosome:RGSC3.4:20:1:55268282:1 5512096 ID51214 M -
TGGTGTAGTCTCATGTGACTTGTC
>20 dna:chromosome chromosome:RGSC3.4:20:1:55268282:1 5512111 ID41191 U -
TGCAGCAGTTGGCTCTGGTGTAGT
>20 dna:chromosome chromosome:RGSC3.4:20:1:55268282:1 5512141 ID48665 M -
TGGGACCTGACTGGGACACCCAC
>20 dna:chromosome chromosome:RGSC3.4:20:1:55268282:1 5512147 ID45603 U -
TGGAACATGGGACCTGACTGGGAC
>20 dna:chromosome chromosome:RGSC3.4:20:1:55268282:1 5512148 ID8374 U -
GGATGGAACATGGGACCTGACTGGGA
>20 dna:chromosome chromosome:RGSC3.4:20:1:55268282:1 5512150 ID8373 U -
GGATGGAACATGGGACCTGACTGG
>20 dna:chromosome chromosome:RGSC3.4:20:1:55268282:1 5512152 ID27762 U -
TCCTAAGGATGGAACATGGGACCTGACT
>20 dna:chromosome chromosome:RGSC3.4:20:1:55268282:1 5512153 ID27760 U -
TCCTAAGGATGGAACATGGGACCTGAC
>20 dna:chromosome chromosome:RGSC3.4:20:1:55268282:1 5512154 ID12383 U -
TAAGGATGGAACATGGGACCTGA
>20 dna:chromosome chromosome:RGSC3.4:20:1:55268282:1 5512155 ID27759 U -
TCCTAAGGATGGAACATGGGACCTG
>20 dna:chromosome chromosome:RGSC3.4:20:1:55268282:1 5512159 ID42717 U -
TGCCCTCCTAAGGATGGAACATGGGA
>20 dna:chromosome chromosome:RGSC3.4:20:1:55268282:1 5512217 ID61827 U -
TTTCTCTTTCCCAAGATCCCCTGCTCCC
>20 dna:chromosome chromosome:RGSC3.4:20:1:55268282:1 5512221 ID55508 U -
TGTTTTCTCTTTCCCAAGATCCCCTGC
>20 dna:chromosome chromosome:RGSC3.4:20:1:55268282:1 5512234 ID52773 U -
TGTCCCTTTGTCTGTTTTCTCTTTCC
>20 dna:chromosome chromosome:RGSC3.4:20:1:55268282:1 5512240 ID5850 U -
CTTCAATGTCCCTTTGTCTGTTTTCT
>20 dna:chromosome chromosome:RGSC3.4:20:1:55268282:1 5512243 ID59203 U -
TTCTTCAATGTCCCTTTGTCTGTTT
>20 dna:chromosome chromosome:RGSC3.4:20:1:55268282:1 5512253 ID3048 U -
ATTTTATTCTTCAATGTCCCT
>20 dna:chromosome chromosome:RGSC3.4:20:1:55268282:1 5512253 ID47368 U -
TGGCACTTATTTTATTCTTCAATGTCCCT
>20 dna:chromosome chromosome:RGSC3.4:20:1:55268282:1 5512254 ID47367 U -
TGGCACTTATTTTATTCTTCAATGTCCC
>20 dna:chromosome chromosome:RGSC3.4:20:1:55268282:1 5512255 ID47366 U -
TGGCACTTATTTTATTCTTCAATGTCC
>20 dna:chromosome chromosome:RGSC3.4:20:1:55268282:1 5512256 ID47365 U -
TGGCACTTATTTTATTCTTCAATGTC
>20 dna:chromosome chromosome:RGSC3.4:20:1:55268282:1 5512306 ID26612 U -
TCCCAACTCGCAGGAGAGCCCAGGGAGCCC
>20 dna:chromosome chromosome:RGSC3.4:20:1:55268282:1 5512311 ID26611 U -
TCCCAACTCGCAGGAGAGCCCAGGG
>20 dna:chromosome chromosome:RGSC3.4:20:1:55268282:1 5512312 ID26610 U -
TCCCAACTCGCAGGAGAGCCCAGG
>20 dna:chromosome chromosome:RGSC3.4:20:1:55268282:1 5512379 ID48443 U -
TGGGAAGAGTGAGGAGGTACCTTTTCCTT
>20 dna:chromosome chromosome:RGSC3.4:20:1:55268282:1 5512437 ID48978 U -
TGGGATGATCAAGGCCTTCGGAAGCTGTG
>20 dna:chromosome chromosome:RGSC3.4:20:1:55268282:1 5512438 ID2340 U -
ATCAAGGCCTTCGGAAGCTGT
>20 dna:chromosome chromosome:RGSC3.4:20:1:55268282:1 5512438 ID48977 U -
TGGGATGATCAAGGCCTTCGGAAGCTGT
>20 dna:chromosome chromosome:RGSC3.4:20:1:55268282:1 5512440 ID48976 U -
TGGGATGATCAAGGCCTTCGGAAGCT
>20 dna:chromosome chromosome:RGSC3.4:20:1:55268282:1 5512441 ID48975 U -
TGGGATGATCAAGGCCTTCGGAAGC
>20 dna:chromosome chromosome:RGSC3.4:20:1:55268282:1 5512442 ID25968 U -
TCCACTTGGGATGATCAAGGCCTTCGGAAG
>20 dna:chromosome chromosome:RGSC3.4:20:1:55268282:1 5512443 ID5935 U -
CTTGGGATGATCAAGGCCTTCGGAA
>20 dna:chromosome chromosome:RGSC3.4:20:1:55268282:1 5512487 ID18083 U -
TAGCACTTCAAACCTGCTCTTCCACATCA
>20 dna:chromosome chromosome:RGSC3.4:20:1:55268282:1 5512490 ID1567 U -
AGCACTTCAAACCTGCTCTTCCACA
>20 dna:chromosome chromosome:RGSC3.4:20:1:55268282:1 5512494 ID18082 U -
TAGCACTTCAAACCTGCTCTTC
>20 dna:chromosome chromosome:RGSC3.4:20:1:55268282:1 5512517 ID50624 U -
TGGTCCCACCTCAAGCTTTCTTACCTC
>20 dna:chromosome chromosome:RGSC3.4:20:1:55268282:1 5512531 ID24233 U -
TCAGAGAGCTCTGGTCCCACCTCA
>20 dna:chromosome chromosome:RGSC3.4:20:1:55268282:1 5512533 ID24232 U -
TCAGAGAGCTCTGGTCCCACCT
>20 dna:chromosome chromosome:RGSC3.4:20:1:55268282:1 5512577 ID25611 U -
TCCAAGGTGTCCAGAGGAGCCCAACACA
>20 dna:chromosome chromosome:RGSC3.4:20:1:55268282:1 5512590 ID46963 U -
TGGATGGCAGGTTCCAAGGTGTCCAGA
>20 dna:chromosome chromosome:RGSC3.4:20:1:55268282:1 5512592 ID46962 U -
TGGATGGCAGGTTCCAAGGTGTCCA
>20 dna:chromosome chromosome:RGSC3.4:20:1:55268282:1 5512626 ID37946 U -
TGAGTAAAGGCCGCCTTCCTTGGGGG
>20 dna:chromosome chromosome:RGSC3.4:20:1:55268282:1 5512627 ID37945 U -
TGAGTAAAGGCCGCCTTCCTTGGGG
>20 dna:chromosome chromosome:RGSC3.4:20:1:55268282:1 5512628 ID2538 U -
ATGAGTAAAGGCCGCCTTCCTTGGG
>20 dna:chromosome chromosome:RGSC3.4:20:1:55268282:1 5512632 ID41535 U -
TGCATGAGTAAAGGCCGCCTTCCT
>20 dna:chromosome chromosome:RGSC3.4:20:1:55268282:1 5512638 ID41272 U -
TGCAGGCTTGCATGAGTAAAGGCCGC
>20 dna:chromosome chromosome:RGSC3.4:20:1:55268282:1 5512647 ID41424 U -
TGCATAGTGCAGCTGCAGGCTTGCATGAGT
>20 dna:chromosome chromosome:RGSC3.4:20:1:55268282:1 5512661 ID52579 U -
TGTCAGGTGTGCATAGTGCAGCTGC
>20 dna:chromosome chromosome:RGSC3.4:20:1:55268282:1 5512663 ID28340 U -
TCCTCGTGTCAGGTGTGCATAGTGCAGCT
>20 dna:chromosome chromosome:RGSC3.4:20:1:55268282:1 5512664 ID2406 U -
ATCCTCCTCGTGTCAGGTGTGCATAGTGCAGC
>20 dna:chromosome chromosome:RGSC3.4:20:1:55268282:1 5512664 ID28311 U -
TCCTCCTCGTGTCAGGTGTGCATAGTGCAGC
>20 dna:chromosome chromosome:RGSC3.4:20:1:55268282:1 5512664 ID29530 U -
TCGTGTCAGGTGTGCATAGTGCAGC
>20 dna:chromosome chromosome:RGSC3.4:20:1:55268282:1 5512667 ID28309 U -
TCCTCCTCGTGTCAGGTGTGCATAGTGC
>20 dna:chromosome chromosome:RGSC3.4:20:1:55268282:1 5512671 ID28308 U -
TCCTCCTCGTGTCAGGTGTGCATA
>20 dna:chromosome chromosome:RGSC3.4:20:1:55268282:1 5512679 ID7767 U -
GCCTAGTATCCTCCTCGTGTCAGG
>20 dna:chromosome chromosome:RGSC3.4:20:1:55268282:1 5512689 ID43482 U -
TGCGCAGGCAGCAAGGCCTAGTATCCTCC
>20 dna:chromosome chromosome:RGSC3.4:20:1:55268282:1 5512700 ID42678 U -
TGCCCCCGAAAGCCTGCGCAGGCAGCAAGGCC
>20 dna:chromosome chromosome:RGSC3.4:20:1:55268282:1 5512706 ID31059 U -
TCTGCCCCCGAAAGCCTGCGCAGGCAGC
>20 dna:chromosome chromosome:RGSC3.4:20:1:55268282:1 5512727 ID33714 U -
TGAAGCACCTGCACCAGAATCTGCCC
>20 dna:chromosome chromosome:RGSC3.4:20:1:55268282:1 5512728 ID33713 U -
TGAAGCACCTGCACCAGAATCTGCC
>20 dna:chromosome chromosome:RGSC3.4:20:1:55268282:1 5512729 ID33712 U -
TGAAGCACCTGCACCAGAATCTGC
>20 dna:chromosome chromosome:RGSC3.4:20:1:55268282:1 5512732 ID44319 U -
TGCTCTTGAAGCACCTGCACCAGAATC
>20 dna:chromosome chromosome:RGSC3.4:20:1:55268282:1 5512733 ID31116 U -
TCTGCTCTTGAAGCACCTGCACCAGAAT
>20 dna:chromosome chromosome:RGSC3.4:20:1:55268282:1 5512735 ID31115 U -
TCTGCTCTTGAAGCACCTGCACCAGA
>20 dna:chromosome chromosome:RGSC3.4:20:1:55268282:1 5512747 ID52018 U -
TGTACACACGGTCTTCTGCTCTTGAAGC
>20 dna:chromosome chromosome:RGSC3.4:20:1:55268282:1 5512754 ID8943 U -
GTACACACGGTCTTCTGCTC
>20 dna:chromosome chromosome:RGSC3.4:20:1:55268282:1 5512754 ID23552 U -
TCAATTTGTACACACGGTCTTCTGCTC
>20 dna:chromosome chromosome:RGSC3.4:20:1:55268282:1 5512759 ID43862 U -
TGCTAGATCAATTTGTACACACGGTCTTC
>20 dna:chromosome chromosome:RGSC3.4:20:1:55268282:1 5512762 ID9532 U -
GTTGCTAGATCAATTTGTACACACGGTC
>20 dna:chromosome chromosome:RGSC3.4:20:1:55268282:1 5512762 ID20591 U -
TAGTTGCTAGATCAATTTGTACACACGGTC
>20 dna:chromosome chromosome:RGSC3.4:20:1:55268282:1 5512777 ID27848 U -
TCCTACAGGAGAAGTTAGTTGCTAGATCAA
>20 dna:chromosome chromosome:RGSC3.4:20:1:55268282:1 5512778 ID14300 U -
TACAGGAGAAGTTAGTTGCTAGATCA
>20 dna:chromosome chromosome:RGSC3.4:20:1:55268282:1 5512778 ID27847 U -
TCCTACAGGAGAAGTTAGTTGCTAGATCA
>20 dna:chromosome chromosome:RGSC3.4:20:1:55268282:1 5512780 ID27846 U -
TCCTACAGGAGAAGTTAGTTGCTAGAT
>20 dna:chromosome chromosome:RGSC3.4:20:1:55268282:1 5512784 ID40804 U -
TGCACAATCCTACAGGAGAAGTTAGTTGCT
>20 dna:chromosome chromosome:RGSC3.4:20:1:55268282:1 5512785 ID40803 U -
TGCACAATCCTACAGGAGAAGTTAGTTGC
>20 dna:chromosome chromosome:RGSC3.4:20:1:55268282:1 5512788 ID60000 U -
TTGCACAATCCTACAGGAGAAGTTAGT
>20 dna:chromosome chromosome:RGSC3.4:20:1:55268282:1 5512790 ID43282 U -
TGCCTTGCACAATCCTACAGGAGAAGTTA
>20 dna:chromosome chromosome:RGSC3.4:20:1:55268282:1 5512790 ID62141 U -
TTTGCCTTGCACAATCCTACAGGAGAAGTTA
>20 dna:chromosome chromosome:RGSC3.4:20:1:55268282:1 5512792 ID43281 U -
TGCCTTGCACAATCCTACAGGAGAAGT
>20 dna:chromosome chromosome:RGSC3.4:20:1:55268282:1 5512792 ID62140 U -
TTTGCCTTGCACAATCCTACAGGAGAAGT
>20 dna:chromosome chromosome:RGSC3.4:20:1:55268282:1 5512795 ID6026 U -
CTTTGCCTTGCACAATCCTACAGGAGA
>20 dna:chromosome chromosome:RGSC3.4:20:1:55268282:1 5512795 ID29196 U -
TCCTTTGCCTTGCACAATCCTACAGGAGA
>20 dna:chromosome chromosome:RGSC3.4:20:1:55268282:1 5512795 ID62139 U -
TTTGCCTTGCACAATCCTACAGGAGA
>20 dna:chromosome chromosome:RGSC3.4:20:1:55268282:1 5512797 ID29195 U -
TCCTTTGCCTTGCACAATCCTACAGGA
>20 dna:chromosome chromosome:RGSC3.4:20:1:55268282:1 5512811 ID47353 U -
TGGCACTCGGCATGTTTTCCTTTGCCTTGC
>20 dna:chromosome chromosome:RGSC3.4:20:1:55268282:1 5512813 ID47352 U -
TGGCACTCGGCATGTTTTCCTTTGCCTT
>20 dna:chromosome chromosome:RGSC3.4:20:1:55268282:1 5512816 ID47351 U -
TGGCACTCGGCATGTTTTCCTTTGC
>20 dna:chromosome chromosome:RGSC3.4:20:1:55268282:1 5512827 ID25044 U -
TCATGTGTGCCTGGCACTCGGCATG
>20 dna:chromosome chromosome:RGSC3.4:20:1:55268282:1 5512830 ID57927 U -
TTCATGTGTGCCTGGCACTCGGC
>20 dna:chromosome chromosome:RGSC3.4:20:1:55268282:1 5512839 ID34933 U -
TGACAGCCCGGCCAGCCTTCATGTGTGCCTG
>20 dna:chromosome chromosome:RGSC3.4:20:1:55268282:1 5512844 ID34932 U -
TGACAGCCCGGCCAGCCTTCATGTGT
>20 dna:chromosome chromosome:RGSC3.4:20:1:55268282:1 5512856 ID6966 U -
GAGCCCCATCATGACAGCCCGGCCA
>20 dna:chromosome chromosome:RGSC3.4:20:1:55268282:1 5512858 ID4537 U -
CCCCATCATGACAGCCCGGC
>20 dna:chromosome chromosome:RGSC3.4:20:1:55268282:1 5512877 ID36645 U -
TGAGAGCAGACCAGATGTCACCCAGAGC
>20 dna:chromosome chromosome:RGSC3.4:20:1:55268282:1 5512883 ID1166 U -
ACTGAGAGCAGACCAGATGTCACC
>20 dna:chromosome chromosome:RGSC3.4:20:1:55268282:1 5512917 ID26593 U -
TCCCAAATGCTGGAGCAAATGGGTCAGG
>20 dna:chromosome chromosome:RGSC3.4:20:1:55268282:1 5512929 ID26094 U -
TCCAGATGTGTTCCCAAATGCTGGAGC
>20 dna:chromosome chromosome:RGSC3.4:20:1:55268282:1 5512935 ID22827 U -
TATTTTGATTCCAGATGTGTTCCCAAATGC
>20 dna:chromosome chromosome:RGSC3.4:20:1:55268282:1 5512935 ID62557 U -
TTTTGATTCCAGATGTGTTCCCAAATGC
>20 dna:chromosome chromosome:RGSC3.4:20:1:55268282:1 5512937 ID62556 U -
TTTTGATTCCAGATGTGTTCCCAAAT
>20 dna:chromosome chromosome:RGSC3.4:20:1:55268282:1 5512943 ID38335 U -
TGAGTTGTATTTTGATTCCAGATGTGTTC
>20 dna:chromosome chromosome:RGSC3.4:20:1:55268282:1 5512943 ID59831 U -
TTGAGTTGTATTTTGATTCCAGATGTGTTC
>20 dna:chromosome chromosome:RGSC3.4:20:1:55268282:1 5512944 ID38334 U -
TGAGTTGTATTTTGATTCCAGATGTGTT
>20 dna:chromosome chromosome:RGSC3.4:20:1:55268282:1 5512945 ID52347 U -
TGTATTTTGATTCCAGATGTGT
>20 dna:chromosome chromosome:RGSC3.4:20:1:55268282:1 5512945 ID55134 U -
TGTTGAGTTGTATTTTGATTCCAGATGTGT
>20 dna:chromosome chromosome:RGSC3.4:20:1:55268282:1 5512946 ID38333 U -
TGAGTTGTATTTTGATTCCAGATGTG
>20 dna:chromosome chromosome:RGSC3.4:20:1:55268282:1 5512949 ID55133 U -
TGTTGAGTTGTATTTTGATTCCAGAT
>20 dna:chromosome chromosome:RGSC3.4:20:1:55268282:1 5512963 ID23599 U -
TCACAACTTTTACTCCTGTTGAGTTGTA
>20 dna:chromosome chromosome:RGSC3.4:20:1:55268282:1 5512989 ID12219 U -
TAAGCCCAGTCAAATAGAGATTTCACCATC
>20 dna:chromosome chromosome:RGSC3.4:20:1:55268282:1 5513004 ID47905 U -
TGGCGATTTTAAGCCCAGTCAAAT
>20 dna:chromosome chromosome:RGSC3.4:20:1:55268282:1 5513006 ID58210 U -
TTCCATGGCGATTTTAAGCCCAGTCAA
>20 dna:chromosome chromosome:RGSC3.4:20:1:55268282:1 5513031 ID30053 U -
TCTCAAGAGAATGCCCAGAGGCACGTTT
>20 dna:chromosome chromosome:RGSC3.4:20:1:55268282:1 5513032 ID30052 U -
TCTCAAGAGAATGCCCAGAGGCACGTT
>20 dna:chromosome chromosome:RGSC3.4:20:1:55268282:1 5513042 ID31198 U -
TCTGGGAACACTCTCAAGAGAATGCCCA
>20 dna:chromosome chromosome:RGSC3.4:20:1:55268282:1 5513055 ID24445 U -
TCAGCTAAACCTTTCTGGGAACACTCTC
>20 dna:chromosome chromosome:RGSC3.4:20:1:55268282:1 5513061 ID27246 U -
TCCCTCCTCAGCTAAACCTTTCTGGGAAC
>20 dna:chromosome chromosome:RGSC3.4:20:1:55268282:1 5513078 ID25017 U -
TCATGGTGGACCTTCCCTCCTCAGC
>20 dna:chromosome chromosome:RGSC3.4:20:1:55268282:1 5513102 ID41219 U -
TGCAGCCTATCGACGGTACCACCACATT
>20 dna:chromosome chromosome:RGSC3.4:20:1:55268282:1 5513104 ID41218 U -
TGCAGCCTATCGACGGTACCACCACA
>20 dna:chromosome chromosome:RGSC3.4:20:1:55268282:1 5513105 ID41217 U -
TGCAGCCTATCGACGGTACCACCAC
>20 dna:chromosome chromosome:RGSC3.4:20:1:55268282:1 5513107 ID48702 U -
TGGGACTGCAGCCTATCGACGGTACCACC
>20 dna:chromosome chromosome:RGSC3.4:20:1:55268282:1 5513110 ID48701 U -
TGGGACTGCAGCCTATCGACGGTACC
>20 dna:chromosome chromosome:RGSC3.4:20:1:55268282:1 5513121 ID1664 U -
AGCCTGGGACTGCAGCCTA
>20 dna:chromosome chromosome:RGSC3.4:20:1:55268282:1 5513122 ID14263 U -
TACAGCCTGGGACTGCAGCCT
>20 dna:chromosome chromosome:RGSC3.4:20:1:55268282:1 5513123 ID29254 U -
TCCTTTTTATACAGCCTGGGACTGCAGCC
>20 dna:chromosome chromosome:RGSC3.4:20:1:55268282:1 5513124 ID5368 U -
CTCCTTTTTATACAGCCTGGGACTGCAGC
>20 dna:chromosome chromosome:RGSC3.4:20:1:55268282:1 5513131 ID16353 U -
TACTTCCTCCTTTTTATACAGCCTGGGA
>20 dna:chromosome chromosome:RGSC3.4:20:1:55268282:1 5513149 ID41875 U -
TGCCAACGTCCAGCTTTACTTCCTCC
>20 dna:chromosome chromosome:RGSC3.4:20:1:55268282:1 5513150 ID41874 U -
TGCCAACGTCCAGCTTTACTTCCTC
>20 dna:chromosome chromosome:RGSC3.4:20:1:55268282:1 5513153 ID1424 U -
AGAGATGAATGCCAACGTCCAGCTTTACTTC
>20 dna:chromosome chromosome:RGSC3.4:20:1:55268282:1 5513172 ID23744 U -
TCACAGTCAGGAAGCAGAGAGATGAATGC
>20 dna:chromosome chromosome:RGSC3.4:20:1:55268282:1 5513178 ID29475 U -
TCGGGACTCACAGTCAGGAAGCAGAGAGAT
>20 dna:chromosome chromosome:RGSC3.4:20:1:55268282:1 5513188 ID50557 U -
TGGTCACTCGGGACTCACAGTCAGGAA
>20 dna:chromosome chromosome:RGSC3.4:20:1:55268282:1 5513189 ID50556 U -
TGGTCACTCGGGACTCACAGTCAGGA
>20 dna:chromosome chromosome:RGSC3.4:20:1:55268282:1 5513192 ID50555 U -
TGGTCACTCGGGACTCACAGTCA
>20 dna:chromosome chromosome:RGSC3.4:20:1:55268282:1 5513197 ID37690 U -
TGAGGCAGCTGGTCACTCGGGACTCAC
>20 dna:chromosome chromosome:RGSC3.4:20:1:55268282:1 5513228 ID43554 U -
TGCGTGGTGGTAGGGGAGATAGCAGC
>20 dna:chromosome chromosome:RGSC3.4:20:1:55268282:1 5513239 ID58719 U -
TTCTAAGGGATACAGTGCGTGGTGGTAGGG
>20 dna:chromosome chromosome:RGSC3.4:20:1:55268282:1 5513240 ID58718 U -
TTCTAAGGGATACAGTGCGTGGTGGTAGG
>20 dna:chromosome chromosome:RGSC3.4:20:1:55268282:1 5513241 ID58717 U -
TTCTAAGGGATACAGTGCGTGGTGGTAG
>20 dna:chromosome chromosome:RGSC3.4:20:1:55268282:1 5513243 ID29696 U -
TCTAAGGGATACAGTGCGTGGTGGT
>20 dna:chromosome chromosome:RGSC3.4:20:1:55268282:1 5513243 ID58716 U -
TTCTAAGGGATACAGTGCGTGGTGGT
>20 dna:chromosome chromosome:RGSC3.4:20:1:55268282:1 5513244 ID58715 U -
TTCTAAGGGATACAGTGCGTGGTGG
>20 dna:chromosome chromosome:RGSC3.4:20:1:55268282:1 5513246 ID5816 U -
CTTACAGTTCTAAGGGATACAGTGCGTGGT
>20 dna:chromosome chromosome:RGSC3.4:20:1:55268282:1 5513246 ID29695 U -
TCTAAGGGATACAGTGCGTGGT
>20 dna:chromosome chromosome:RGSC3.4:20:1:55268282:1 5513246 ID56690 U -
TTACAGTTCTAAGGGATACAGTGCGTGGT
>20 dna:chromosome chromosome:RGSC3.4:20:1:55268282:1 5513246 ID58714 U -
TTCTAAGGGATACAGTGCGTGGT
>20 dna:chromosome chromosome:RGSC3.4:20:1:55268282:1 5513247 ID4002 U -
CAGTTCTAAGGGATACAGTGCGTGG
>20 dna:chromosome chromosome:RGSC3.4:20:1:55268282:1 5513249 ID14388 U -
TACAGTTCTAAGGGATACAGTGCGT
>20 dna:chromosome chromosome:RGSC3.4:20:1:55268282:1 5513249 ID56689 U -
TTACAGTTCTAAGGGATACAGTGCGT
>20 dna:chromosome chromosome:RGSC3.4:20:1:55268282:1 5513249 ID60656 U -
TTGGCTTACAGTTCTAAGGGATACAGTGCGT
>20 dna:chromosome chromosome:RGSC3.4:20:1:55268282:1 5513251 ID48154 U -
TGGCTTACAGTTCTAAGGGATACAGTGC
>20 dna:chromosome chromosome:RGSC3.4:20:1:55268282:1 5513251 ID60655 U -
TTGGCTTACAGTTCTAAGGGATACAGTGC
>20 dna:chromosome chromosome:RGSC3.4:20:1:55268282:1 5513252 ID60654 U -
TTGGCTTACAGTTCTAAGGGATACAGTG
>20 dna:chromosome chromosome:RGSC3.4:20:1:55268282:1 5513255 ID62189 U -
TTTGGCTTACAGTTCTAAGGGATACA
>20 dna:chromosome chromosome:RGSC3.4:20:1:55268282:1 5513256 ID62575 U -
TTTTGGCTTACAGTTCTAAGGGATAC
>20 dna:chromosome chromosome:RGSC3.4:20:1:55268282:1 5513256 ID62670 U -
TTTTTGGCTTACAGTTCTAAGGGATAC
>20 dna:chromosome chromosome:RGSC3.4:20:1:55268282:1 5513256 ID62694 U -
TTTTTTGGCTTACAGTTCTAAGGGATAC
>20 dna:chromosome chromosome:RGSC3.4:20:1:55268282:1 5513256 ID62712 U -
TTTTTTTTTGGCTTACAGTTCTAAGGGATAC
>20 dna:chromosome chromosome:RGSC3.4:20:1:55268282:1 5513257 ID62669 U -
TTTTTGGCTTACAGTTCTAAGGGATA
>20 dna:chromosome chromosome:RGSC3.4:20:1:55268282:1 5513257 ID62693 U -
TTTTTTGGCTTACAGTTCTAAGGGATA
>20 dna:chromosome chromosome:RGSC3.4:20:1:55268282:1 5513262 ID62714 U -
TTTTTTTTTTTGGCTTACAGTTCTAAG
>20 dna:chromosome chromosome:RGSC3.4:20:1:55268282:1 5513294 ID53352 U -
TGTGACAAAATACCCGACAAGAAGCAACGGA
>20 dna:chromosome chromosome:RGSC3.4:20:1:55268282:1 5513297 ID53351 U -
TGTGACAAAATACCCGACAAGAAGCAAC
>20 dna:chromosome chromosome:RGSC3.4:20:1:55268282:1 5513300 ID53350 U -
TGTGACAAAATACCCGACAAGAAGC
>20 dna:chromosome chromosome:RGSC3.4:20:1:55268282:1 5513300 ID62653 U -
TTTTTCTGTGACAAAATACCCGACAAGAAGC
>20 dna:chromosome chromosome:RGSC3.4:20:1:55268282:1 5513301 ID62512 U -
TTTTCTGTGACAAAATACCCGACAAGAAG
>20 dna:chromosome chromosome:RGSC3.4:20:1:55268282:1 5513303 ID62511 U -
TTTTCTGTGACAAAATACCCGACAAGA
>20 dna:chromosome chromosome:RGSC3.4:20:1:55268282:1 5513311 ID20507 U -
TAGTTACTTTTTTTCTGTGACAAAATACC
>20 dna:chromosome chromosome:RGSC3.4:20:1:55268282:1 5513332 ID2111 U -
AGTGTGTATTAGTCAACCTTCATAGTTACT
>20 dna:chromosome chromosome:RGSC3.4:20:1:55268282:1 5513333 ID2110 U -
AGTGTGTATTAGTCAACCTTCATAGTTAC
>20 dna:chromosome chromosome:RGSC3.4:20:1:55268282:1 5513334 ID2109 U -
AGTGTGTATTAGTCAACCTTCATAGTTA
>20 dna:chromosome chromosome:RGSC3.4:20:1:55268282:1 5513336 ID2108 U -
AGTGTGTATTAGTCAACCTTCATAGT
>20 dna:chromosome chromosome:RGSC3.4:20:1:55268282:1 5513361 ID27427 U -
TCCCTTTCTGAGGTGCTGGGACTGAGGGA
>20 dna:chromosome chromosome:RGSC3.4:20:1:55268282:1 5513365 ID27426 U -
TCCCTTTCTGAGGTGCTGGGACTGA
>20 dna:chromosome chromosome:RGSC3.4:20:1:55268282:1 5513367 ID27425 U -
TCCCTTTCTGAGGTGCTGGGACT
>20 dna:chromosome chromosome:RGSC3.4:20:1:55268282:1 5513389 ID49529 U -
TGGGCTTTTGTCTGGGTTCTTGGATTCCCAT
>20 dna:chromosome chromosome:RGSC3.4:20:1:55268282:1 5513393 ID49527 U -
TGGGCTTTTGTCTGGGTTCTTGGATTC
>20 dna:chromosome chromosome:RGSC3.4:20:1:55268282:1 5513394 ID49526 U -
TGGGCTTTTGTCTGGGTTCTTGGATT
>20 dna:chromosome chromosome:RGSC3.4:20:1:55268282:1 5513410 ID519 U -
AAGGTTGGACACCCTGCTCTGGGCTTTTG
>20 dna:chromosome chromosome:RGSC3.4:20:1:55268282:1 5513417 ID518 U -
AAGGTTGGACACCCTGCTCTGG
>20 dna:chromosome chromosome:RGSC3.4:20:1:55268282:1 5513442 ID24600 U -
TCAGTCCAACGTGGCCCCAAGAAAC
>20 dna:chromosome chromosome:RGSC3.4:20:1:55268282:1 5513446 ID6506 U -
GACAATTTTCAGTCCAACGTGGCCCCAAG
>20 dna:chromosome chromosome:RGSC3.4:20:1:55268282:1 5513449 ID13749 U -
TACAAGACAATTTTCAGTCCAACGTGGCCCC
>20 dna:chromosome chromosome:RGSC3.4:20:1:55268282:1 5513462 ID56282 U -
TTAAACACTGAGTACAAGACAATTTTCAGT
>20 dna:chromosome chromosome:RGSC3.4:20:1:55268282:1 5513473 ID44122 U -
TGCTCACTATTAAACACTGAGTACAAGA
>20 dna:chromosome chromosome:RGSC3.4:20:1:55268282:1 5513481 ID44454 U -
TGCTGATGGATGCTCACTATTAAACACTGA
>20 dna:chromosome chromosome:RGSC3.4:20:1:55268282:1 5513481 ID46946 U -
TGGATGCTCACTATTAAACACTGA
>20 dna:chromosome chromosome:RGSC3.4:20:1:55268282:1 5513485 ID34221 U -
TGAATGCTGATGGATGCTCACTATTAAACA
>20 dna:chromosome chromosome:RGSC3.4:20:1:55268282:1 5513491 ID10934 U -
TAAATTGAATGCTGATGGATGCTCACTAT
>20 dna:chromosome chromosome:RGSC3.4:20:1:55268282:1 5513491 ID34220 U -
TGAATGCTGATGGATGCTCACTAT
>20 dna:chromosome chromosome:RGSC3.4:20:1:55268282:1 5513491 ID59665 U -
TTGAATGCTGATGGATGCTCACTAT
>20 dna:chromosome chromosome:RGSC3.4:20:1:55268282:1 5513492 ID2623 U -
ATGCTGATGGATGCTCACTA
>20 dna:chromosome chromosome:RGSC3.4:20:1:55268282:1 5513492 ID20786 U -
TATAAATTGAATGCTGATGGATGCTCACTA
>20 dna:chromosome chromosome:RGSC3.4:20:1:55268282:1 5513492 ID34219 U -
TGAATGCTGATGGATGCTCACTA
>20 dna:chromosome chromosome:RGSC3.4:20:1:55268282:1 5513492 ID59664 U -
TTGAATGCTGATGGATGCTCACTA
>20 dna:chromosome chromosome:RGSC3.4:20:1:55268282:1 5513493 ID2922 U -
ATTGAATGCTGATGGATGCTCACT
>20 dna:chromosome chromosome:RGSC3.4:20:1:55268282:1 5513493 ID6417 U -
GAATGCTGATGGATGCTCACT
>20 dna:chromosome chromosome:RGSC3.4:20:1:55268282:1 5513493 ID10933 U -
TAAATTGAATGCTGATGGATGCTCACT
>20 dna:chromosome chromosome:RGSC3.4:20:1:55268282:1 5513493 ID20785 U -
TATAAATTGAATGCTGATGGATGCTCACT
>20 dna:chromosome chromosome:RGSC3.4:20:1:55268282:1 5513493 ID34218 U -
TGAATGCTGATGGATGCTCACT
>20 dna:chromosome chromosome:RGSC3.4:20:1:55268282:1 5513493 ID59663 U -
TTGAATGCTGATGGATGCTCACT
>20 dna:chromosome chromosome:RGSC3.4:20:1:55268282:1 5513494 ID6416 U -
GAATGCTGATGGATGCTCAC
>20 dna:chromosome chromosome:RGSC3.4:20:1:55268282:1 5513494 ID20784 U -
TATAAATTGAATGCTGATGGATGCTCAC
>20 dna:chromosome chromosome:RGSC3.4:20:1:55268282:1 5513494 ID21055 U -
TATATAAATTGAATGCTGATGGATGCTCAC
>20 dna:chromosome chromosome:RGSC3.4:20:1:55268282:1 5513494 ID59662 U -
TTGAATGCTGATGGATGCTCAC
>20 dna:chromosome chromosome:RGSC3.4:20:1:55268282:1 5513495 ID6415 U -
GAATGCTGATGGATGCTCA
>20 dna:chromosome chromosome:RGSC3.4:20:1:55268282:1 5513495 ID20783 U -
TATAAATTGAATGCTGATGGATGCTCA
>20 dna:chromosome chromosome:RGSC3.4:20:1:55268282:1 5513495 ID21054 U -
TATATAAATTGAATGCTGATGGATGCTCA
>20 dna:chromosome chromosome:RGSC3.4:20:1:55268282:1 5513495 ID34217 U -
TGAATGCTGATGGATGCTCA
>20 dna:chromosome chromosome:RGSC3.4:20:1:55268282:1 5513496 ID20782 U -
TATAAATTGAATGCTGATGGATGCTC
>20 dna:chromosome chromosome:RGSC3.4:20:1:55268282:1 5513496 ID21053 U -
TATATAAATTGAATGCTGATGGATGCTC
>20 dna:chromosome chromosome:RGSC3.4:20:1:55268282:1 5513496 ID52241 U -
TGTATATAAATTGAATGCTGATGGATGCTC
>20 dna:chromosome chromosome:RGSC3.4:20:1:55268282:1 5513496 ID59661 U -
TTGAATGCTGATGGATGCTC
>20 dna:chromosome chromosome:RGSC3.4:20:1:55268282:1 5513497 ID20781 U -
TATAAATTGAATGCTGATGGATGCT
>20 dna:chromosome chromosome:RGSC3.4:20:1:55268282:1 5513497 ID52240 U -
TGTATATAAATTGAATGCTGATGGATGCT
>20 dna:chromosome chromosome:RGSC3.4:20:1:55268282:1 5513498 ID52239 U -
TGTATATAAATTGAATGCTGATGGATGC
>20 dna:chromosome chromosome:RGSC3.4:20:1:55268282:1 5513500 ID2272 U -
ATATAAATTGAATGCTGATGGAT
>20 dna:chromosome chromosome:RGSC3.4:20:1:55268282:1 5513500 ID8996 U -
GTATATAAATTGAATGCTGATGGAT
>20 dna:chromosome chromosome:RGSC3.4:20:1:55268282:1 5513500 ID22041 U -
TATGTATATAAATTGAATGCTGATGGAT
>20 dna:chromosome chromosome:RGSC3.4:20:1:55268282:1 5513500 ID22312 U -
TATTATGTATATAAATTGAATGCTGATGGAT
>20 dna:chromosome chromosome:RGSC3.4:20:1:55268282:1 5513500 ID52238 U -
TGTATATAAATTGAATGCTGATGGAT
>20 dna:chromosome chromosome:RGSC3.4:20:1:55268282:1 5513501 ID22311 U -
TATTATGTATATAAATTGAATGCTGATGGA
>20 dna:chromosome chromosome:RGSC3.4:20:1:55268282:1 5513502 ID57213 U -
TTATGTATATAAATTGAATGCTGATGG
>20 dna:chromosome chromosome:RGSC3.4:20:1:55268282:1 5513503 ID21139 U -
TATATTATGTATATAAATTGAATGCTGATG
>20 dna:chromosome chromosome:RGSC3.4:20:1:55268282:1 5513505 ID21100 U -
TATATATTATGTATATAAATTGAATGCTGA
>20 dna:chromosome chromosome:RGSC3.4:20:1:55268282:1 5513506 ID21099 U -
TATATATTATGTATATAAATTGAATGCTG
>20 dna:chromosome chromosome:RGSC3.4:20:1:55268282:1 5513507 ID21089 U -
TATATATATTATGTATATAAATTGAATGCT
>20 dna:chromosome chromosome:RGSC3.4:20:1:55268282:1 5513508 ID21088 U -
TATATATATTATGTATATAAATTGAATGC
>20 dna:chromosome chromosome:RGSC3.4:20:1:55268282:1 5513571 ID49805 U -
TGGGTCCCGTGTGATTGGTTTTATATATA
>20 dna:chromosome chromosome:RGSC3.4:20:1:55268282:1 5513572 ID49804 U -
TGGGTCCCGTGTGATTGGTTTTATATAT
>20 dna:chromosome chromosome:RGSC3.4:20:1:55268282:1 5513581 ID49803 U -
TGGGTCCCGTGTGATTGGT
>20 dna:chromosome chromosome:RGSC3.4:20:1:55268282:1 5513603 ID37499 U -
TGAGCTTCTGTTTGCTGG
>20 dna:chromosome chromosome:RGSC3.4:20:1:55268282:1 5513603 ID40599 U -
TGCAAGTCATGAGCTTCTGTTTGCTGG
>20 dna:chromosome chromosome:RGSC3.4:20:1:55268282:1 5513606 ID47598 U -
TGGCATGCAAGTCATGAGCTTCTGTTTGC
>20 dna:chromosome chromosome:RGSC3.4:20:1:55268282:1 5513607 ID47597 U -
TGGCATGCAAGTCATGAGCTTCTGTTTG
>20 dna:chromosome chromosome:RGSC3.4:20:1:55268282:1 5513623 ID6677 U -
GACCTCATCCCAACATATGGCATGCAAGT
>20 dna:chromosome chromosome:RGSC3.4:20:1:55268282:1 5513630 ID52862 U -
TGTCGAGTAGACCTCATCCCAACATATGGCA
>20 dna:chromosome chromosome:RGSC3.4:20:1:55268282:1 5513635 ID53052 U -
TGTCTGTCGAGTAGACCTCATCCCAACATA
>20 dna:chromosome chromosome:RGSC3.4:20:1:55268282:1 5513636 ID53051 U -
TGTCTGTCGAGTAGACCTCATCCCAACAT
>20 dna:chromosome chromosome:RGSC3.4:20:1:55268282:1 5513657 ID8316 U -
GGAGGCATTAGGTGAGTCTGTCTGTC
>20 dna:chromosome chromosome:RGSC3.4:20:1:55268282:1 5513684 ID6177 U -
GAAATCAATTTCATGGGCTGCAACCAGCAC
>20 dna:chromosome chromosome:RGSC3.4:20:1:55268282:1 5513684 ID23547 U -
TCAATTTCATGGGCTGCAACCAGCAC
>20 dna:chromosome chromosome:RGSC3.4:20:1:55268282:1 5513684 ID32892 U -
TGAAATCAATTTCATGGGCTGCAACCAGCAC
>20 dna:chromosome chromosome:RGSC3.4:20:1:55268282:1 5513685 ID32890 U -
TGAAATCAATTTCATGGGCTGCAACCAGCA
>20 dna:chromosome chromosome:RGSC3.4:20:1:55268282:1 5513685 ID61728 U -
TTTCATGGGCTGCAACCAGCA
>20 dna:chromosome chromosome:RGSC3.4:20:1:55268282:1 5513686 ID2344 U -
ATCAATTTCATGGGCTGCAACCAGC
>20 dna:chromosome chromosome:RGSC3.4:20:1:55268282:1 5513686 ID3321 U -
CAATTTCATGGGCTGCAACCAGC
>20 dna:chromosome chromosome:RGSC3.4:20:1:55268282:1 5513686 ID23546 U -
TCAATTTCATGGGCTGCAACCAGC
>20 dna:chromosome chromosome:RGSC3.4:20:1:55268282:1 5513686 ID32889 U -
TGAAATCAATTTCATGGGCTGCAACCAGC
>20 dna:chromosome chromosome:RGSC3.4:20:1:55268282:1 5513686 ID57909 U -
TTCATGGGCTGCAACCAGC
>20 dna:chromosome chromosome:RGSC3.4:20:1:55268282:1 5513687 ID3320 U -
CAATTTCATGGGCTGCAACCAG
>20 dna:chromosome chromosome:RGSC3.4:20:1:55268282:1 5513687 ID32888 U -
TGAAATCAATTTCATGGGCTGCAACCAG
>20 dna:chromosome chromosome:RGSC3.4:20:1:55268282:1 5513688 ID32887 U -
TGAAATCAATTTCATGGGCTGCAACCA
>20 dna:chromosome chromosome:RGSC3.4:20:1:55268282:1 5513689 ID32886 U -
TGAAATCAATTTCATGGGCTGCAACC
>20 dna:chromosome chromosome:RGSC3.4:20:1:55268282:1 5513690 ID32885 U -
TGAAATCAATTTCATGGGCTGCAAC
>20 dna:chromosome chromosome:RGSC3.4:20:1:55268282:1 5513692 ID32884 U -
TGAAATCAATTTCATGGGCTGCA
>20 dna:chromosome chromosome:RGSC3.4:20:1:55268282:1 5513693 ID20271 U -
TAGTGAAATCAATTTCATGGGCTGC
>20 dna:chromosome chromosome:RGSC3.4:20:1:55268282:1 5513693 ID32883 U -
TGAAATCAATTTCATGGGCTGC
>20 dna:chromosome chromosome:RGSC3.4:20:1:55268282:1 5513693 ID49759 U -
TGGGTAGTGAAATCAATTTCATGGGCTGC
>20 dna:chromosome chromosome:RGSC3.4:20:1:55268282:1 5513694 ID32882 U -
TGAAATCAATTTCATGGGCTG
>20 dna:chromosome chromosome:RGSC3.4:20:1:55268282:1 5513698 ID51175 U -
TGGTGGGTAGTGAAATCAATTTCATGG
>20 dna:chromosome chromosome:RGSC3.4:20:1:55268282:1 5513766 ID50558 U -
TGGTCACTCTGTCACAATCCTGTGATGGC
>20 dna:chromosome chromosome:RGSC3.4:20:1:55268282:1 5513769 ID25013 U -
TCATGGTCACTCTGTCACAATCCTGTGAT
>20 dna:chromosome chromosome:RGSC3.4:20:1:55268282:1 5513786 ID16809 U -
TAGAACCAGAGGCCTCTCATGGTCACTC
>20 dna:chromosome chromosome:RGSC3.4:20:1:55268282:1 5513826 ID39167 U -
TGATCTTGTATCTTCTGGCCTGGCTA
>20 dna:chromosome chromosome:RGSC3.4:20:1:55268282:1 5513827 ID39166 U -
TGATCTTGTATCTTCTGGCCTGGCT
>20 dna:chromosome chromosome:RGSC3.4:20:1:55268282:1 5513828 ID39165 U -
TGATCTTGTATCTTCTGGCCTGGC
>20 dna:chromosome chromosome:RGSC3.4:20:1:55268282:1 5513831 ID7235 U -
GATCACAGCTGATCTTGTATCTTCTGGCCT
>20 dna:chromosome chromosome:RGSC3.4:20:1:55268282:1 5513831 ID23721 U -
TCACAGCTGATCTTGTATCTTCTGGCCT
>20 dna:chromosome chromosome:RGSC3.4:20:1:55268282:1 5513875 ID48245 U -
TGGCTTTGCAAGAGCTGTTGTCTCCTC
>20 dna:chromosome chromosome:RGSC3.4:20:1:55268282:1 5513893 ID3025 U -
ATTTGCTGGCTTTGGCTTTGC
>20 dna:chromosome chromosome:RGSC3.4:20:1:55268282:1 5513929 ID62003 U -
TTTGAGAAAGAAAACCCTTTTCTCAAGAC
>20 dna:chromosome chromosome:RGSC3.4:20:1:55268282:1 5513936 ID51105 U -
TGGTGCTTTGAGAAAGAAAACCCTTTTC
>20 dna:chromosome chromosome:RGSC3.4:20:1:55268282:1 5513937 ID51104 U -
TGGTGCTTTGAGAAAGAAAACCCTTTT
>20 dna:chromosome chromosome:RGSC3.4:20:1:55268282:1 5513938 ID27336 U -
TCCCTGGTGCTTTGAGAAAGAAAACCCTTT
>20 dna:chromosome chromosome:RGSC3.4:20:1:55268282:1 5513938 ID51103 U -
TGGTGCTTTGAGAAAGAAAACCCTTT
>20 dna:chromosome chromosome:RGSC3.4:20:1:55268282:1 5513990 ID49519 U -
TGGGCTTTGGGAAGTGGGAATGAGGGA
>20 dna:chromosome chromosome:RGSC3.4:20:1:55268282:1 5514022 ID48095 U -
TGGCTGCTAGGGTGGAGACTTGA
>20 dna:chromosome chromosome:RGSC3.4:20:1:55268282:1 5514029 ID8843 U -
GGTGAGTTTGGCTGCTAGGGTGGA
>20 dna:chromosome chromosome:RGSC3.4:20:1:55268282:1 5514038 ID17209 U -
TAGACACAGAGGTAAGGTGAGTTTGGCTGC
>20 dna:chromosome chromosome:RGSC3.4:20:1:55268282:1 5514041 ID17208 U -
TAGACACAGAGGTAAGGTGAGTTTGGC
>20 dna:chromosome chromosome:RGSC3.4:20:1:55268282:1 5514042 ID3710 U -
CAGAGGTAAGGTGAGTTTGG
>20 dna:chromosome chromosome:RGSC3.4:20:1:55268282:1 5514084 ID46023 U -
TGGAATGGAGTTCAGTAAAGCTGTGGG
>20 dna:chromosome chromosome:RGSC3.4:20:1:55268282:1 5514091 ID46022 U -
TGGAATGGAGTTCAGTAAAG
>20 dna:chromosome chromosome:RGSC3.4:20:1:55268282:1 5514132 ID52960 U -
TGTCTCAGATCTGGCAGGGCCAGCAAGGA
>20 dna:chromosome chromosome:RGSC3.4:20:1:55268282:1 5514146 ID35104 U -
TGACATCAGCAACTGTCTCAGATCTGGC
>20 dna:chromosome chromosome:RGSC3.4:20:1:55268282:1 5514147 ID35103 U -
TGACATCAGCAACTGTCTCAGATCTGG
>20 dna:chromosome chromosome:RGSC3.4:20:1:55268282:1 5514161 ID15721 U -
TACTAGATGCTCTCTGACATCAGCAAC
>20 dna:chromosome chromosome:RGSC3.4:20:1:55268282:1 5514183 ID49225 U -
TGGGCAAATCACAAGAGGCCTCTCTACTA
>20 dna:chromosome chromosome:RGSC3.4:20:1:55268282:1 5514231 ID24359 U -
TCAGATTCGATAGACCCCAGAGCCTGACCC
>20 dna:chromosome chromosome:RGSC3.4:20:1:55268282:1 5514234 ID24358 U -
TCAGATTCGATAGACCCCAGAGCCTGA
>20 dna:chromosome chromosome:RGSC3.4:20:1:55268282:1 5514235 ID24357 U -
TCAGATTCGATAGACCCCAGAGCCTG
>20 dna:chromosome chromosome:RGSC3.4:20:1:55268282:1 5514236 ID6387 U -
GAATCAGATTCGATAGACCCCAGAGCCT
>20 dna:chromosome chromosome:RGSC3.4:20:1:55268282:1 5514243 ID6386 U -
GAATCAGATTCGATAGACCCC
>20 dna:chromosome chromosome:RGSC3.4:20:1:55268282:1 5514243 ID25459 U -
TCCAACAAAGAATCAGATTCGATAGACCCC
>20 dna:chromosome chromosome:RGSC3.4:20:1:55268282:1 5514244 ID25458 U -
TCCAACAAAGAATCAGATTCGATAGACCC
>20 dna:chromosome chromosome:RGSC3.4:20:1:55268282:1 5514245 ID25457 U -
TCCAACAAAGAATCAGATTCGATAGACC
>20 dna:chromosome chromosome:RGSC3.4:20:1:55268282:1 5514246 ID25456 U -
TCCAACAAAGAATCAGATTCGATAGAC
>20 dna:chromosome chromosome:RGSC3.4:20:1:55268282:1 5514251 ID29263 U -
TCGAAAGTATCCAACAAAGAATCAGATTCGA
>20 dna:chromosome chromosome:RGSC3.4:20:1:55268282:1 5514262 ID53997 U -
TGTGCTCTCGAAAGTATCCAACAAAGA
>20 dna:chromosome chromosome:RGSC3.4:20:1:55268282:1 5514281 ID42500 U -
TGCCATGCTTGGGGCAGGCTGTGCTCT
>20 dna:chromosome chromosome:RGSC3.4:20:1:55268282:1 5514282 ID42499 U -
TGCCATGCTTGGGGCAGGCTGTGCTC
>20 dna:chromosome chromosome:RGSC3.4:20:1:55268282:1 5514294 ID14011 U -
TACACAGTGAAAATGCCATGCTTGGGG
>20 dna:chromosome chromosome:RGSC3.4:20:1:55268282:1 5514297 ID60980 U -
TTGTACACAGTGAAAATGCCATGCTTG
>20 dna:chromosome chromosome:RGSC3.4:20:1:55268282:1 5514298 ID40022 U -
TGATTGTACACAGTGAAAATGCCATGCTT
>20 dna:chromosome chromosome:RGSC3.4:20:1:55268282:1 5514299 ID40021 U -
TGATTGTACACAGTGAAAATGCCATGCT
>20 dna:chromosome chromosome:RGSC3.4:20:1:55268282:1 5514300 ID40020 U -
TGATTGTACACAGTGAAAATGCCATGC
>20 dna:chromosome chromosome:RGSC3.4:20:1:55268282:1 5514303 ID1074 U -
ACGCTGATTGTACACAGTGAAAATGCCA
>20 dna:chromosome chromosome:RGSC3.4:20:1:55268282:1 5514311 ID6122 U -
GAAACCAAACGCTGATTGTACACAGTGA
>20 dna:chromosome chromosome:RGSC3.4:20:1:55268282:1 5514333 ID56671 U -
TTACAGGTGACATTTCCATCAGTGAAACC
>20 dna:chromosome chromosome:RGSC3.4:20:1:55268282:1 5514334 ID13292 U -
TAATTACAGGTGACATTTCCATCAGTGAAAC
>20 dna:chromosome chromosome:RGSC3.4:20:1:55268282:1 5514335 ID13291 U -
TAATTACAGGTGACATTTCCATCAGTGAAA
>20 dna:chromosome chromosome:RGSC3.4:20:1:55268282:1 5514336 ID13290 U -
TAATTACAGGTGACATTTCCATCAGTGAA
>20 dna:chromosome chromosome:RGSC3.4:20:1:55268282:1 5514337 ID13289 U -
TAATTACAGGTGACATTTCCATCAGTGA
>20 dna:chromosome chromosome:RGSC3.4:20:1:55268282:1 5514340 ID13288 U -
TAATTACAGGTGACATTTCCATCAG
>20 dna:chromosome chromosome:RGSC3.4:20:1:55268282:1 5514342 ID6102 U -
GAAAATAATTACAGGTGACATTTCCATC
>20 dna:chromosome chromosome:RGSC3.4:20:1:55268282:1 5514342 ID13287 U -
TAATTACAGGTGACATTTCCATC
>20 dna:chromosome chromosome:RGSC3.4:20:1:55268282:1 5514342 ID32400 U -
TGAAAATAATTACAGGTGACATTTCCATC
>20 dna:chromosome chromosome:RGSC3.4:20:1:55268282:1 5514342 ID59435 U -
TTGAAAATAATTACAGGTGACATTTCCATC
>20 dna:chromosome chromosome:RGSC3.4:20:1:55268282:1 5514343 ID2193 U -
ATAATTACAGGTGACATTTCCAT
>20 dna:chromosome chromosome:RGSC3.4:20:1:55268282:1 5514343 ID32399 U -
TGAAAATAATTACAGGTGACATTTCCAT
>20 dna:chromosome chromosome:RGSC3.4:20:1:55268282:1 5514343 ID59434 U -
TTGAAAATAATTACAGGTGACATTTCCAT
>20 dna:chromosome chromosome:RGSC3.4:20:1:55268282:1 5514345 ID13286 U -
TAATTACAGGTGACATTTCC
>20 dna:chromosome chromosome:RGSC3.4:20:1:55268282:1 5514345 ID28998 U -
TCCTTGAAAATAATTACAGGTGACATTTCC
>20 dna:chromosome chromosome:RGSC3.4:20:1:55268282:1 5514345 ID32398 U -
TGAAAATAATTACAGGTGACATTTCC
>20 dna:chromosome chromosome:RGSC3.4:20:1:55268282:1 5514345 ID59433 U -
TTGAAAATAATTACAGGTGACATTTCC
>20 dna:chromosome chromosome:RGSC3.4:20:1:55268282:1 5514346 ID28997 U -
TCCTTGAAAATAATTACAGGTGACATTTC
>20 dna:chromosome chromosome:RGSC3.4:20:1:55268282:1 5514349 ID59432 U -
TTGAAAATAATTACAGGTGACAT
>20 dna:chromosome chromosome:RGSC3.4:20:1:55268282:1 5514350 ID28996 U -
TCCTTGAAAATAATTACAGGTGACA
>20 dna:chromosome chromosome:RGSC3.4:20:1:55268282:1 5514350 ID32397 U -
TGAAAATAATTACAGGTGACA
>20 dna:chromosome chromosome:RGSC3.4:20:1:55268282:1 5514350 ID59431 U -
TTGAAAATAATTACAGGTGACA
>20 dna:chromosome chromosome:RGSC3.4:20:1:55268282:1 5514354 ID23287 U -
TCAAGACTCCTTGAAAATAATTACAGGT
>20 dna:chromosome chromosome:RGSC3.4:20:1:55268282:1 5514376 ID22494 U -
TATTGATTTATTCCAGAGCCATCAAGA
>20 dna:chromosome chromosome:RGSC3.4:20:1:55268282:1 5514421 ID2837 U -
ATTAGAAACACGATTCGGGGT
>20 dna:chromosome chromosome:RGSC3.4:20:1:55268282:1 5514421 ID7901 U -
GCTATTAGAAACACGATTCGGGGT
>20 dna:chromosome chromosome:RGSC3.4:20:1:55268282:1 5514421 ID20888 U -
TATAATGCTATTAGAAACACGATTCGGGGT
>20 dna:chromosome chromosome:RGSC3.4:20:1:55268282:1 5514422 ID20887 U -
TATAATGCTATTAGAAACACGATTCGGGG
>20 dna:chromosome chromosome:RGSC3.4:20:1:55268282:1 5514426 ID17653 U -
TAGATATAATGCTATTAGAAACACGATTC
>20 dna:chromosome chromosome:RGSC3.4:20:1:55268282:1 5514433 ID12117 U -
TAAGATTATAGATATAATGCTATTAGAAAC
>20 dna:chromosome chromosome:RGSC3.4:20:1:55268282:1 5514433 ID17652 U -
TAGATATAATGCTATTAGAAAC
>20 dna:chromosome chromosome:RGSC3.4:20:1:55268282:1 5514435 ID22190 U -
TATTAAGATTATAGATATAATGCTATTAGAA
>20 dna:chromosome chromosome:RGSC3.4:20:1:55268282:1 5514461 ID53232 U -
TGTGAAGAAAAATTGTTTTGAATATTA
>20 dna:chromosome chromosome:RGSC3.4:20:1:55268282:1 5514470 ID13395 U -
TAATTGCTGAGCTGTGAAGAAAAATTGTTT
>20 dna:chromosome chromosome:RGSC3.4:20:1:55268282:1 5514475 ID56575 U -
TTAATTGCTGAGCTGTGAAGAAAAAT
>20 dna:chromosome chromosome:RGSC3.4:20:1:55268282:1 5514543 ID38694 U -
TGATAGCGACACAGAACAAAAAAAAA
>20 dna:chromosome chromosome:RGSC3.4:20:1:55268282:1 5514548 ID7220 U -
GATAGCGACACAGAACAAAA
>20 dna:chromosome chromosome:RGSC3.4:20:1:55268282:1 5514579 ID9430 U -
GTGTGACGTCCCCAGCCCCA
>20 dna:chromosome chromosome:RGSC3.4:20:1:55268282:1 5514581 ID51078 U -
TGGTGCTAAAGTGTGACGTCCCCAGCCC
>20 dna:chromosome chromosome:RGSC3.4:20:1:55268282:1 5514582 ID51077 U -
TGGTGCTAAAGTGTGACGTCCCCAGCC
>20 dna:chromosome chromosome:RGSC3.4:20:1:55268282:1 5514583 ID43607 U -
TGCTAAAGTGTGACGTCCCCAGC
>20 dna:chromosome chromosome:RGSC3.4:20:1:55268282:1 5514583 ID51076 U -
TGGTGCTAAAGTGTGACGTCCCCAGC
>20 dna:chromosome chromosome:RGSC3.4:20:1:55268282:1 5514590 ID14573 U -
TACATGGCCCTGGTGCTAAAGTGTGACGT
>20 dna:chromosome chromosome:RGSC3.4:20:1:55268282:1 5514592 ID14572 U -
TACATGGCCCTGGTGCTAAAGTGTGAC
>20 dna:chromosome chromosome:RGSC3.4:20:1:55268282:1 5514593 ID14571 U -
TACATGGCCCTGGTGCTAAAGTGTGA
>20 dna:chromosome chromosome:RGSC3.4:20:1:55268282:1 5514638 ID52572 U -
TGTCAGGGAGTAAGGCTAGGCATGGTT
>20 dna:chromosome chromosome:RGSC3.4:20:1:55268282:1 5514639 ID52571 U -
TGTCAGGGAGTAAGGCTAGGCATGGT
>20 dna:chromosome chromosome:RGSC3.4:20:1:55268282:1 5514654 ID22676 U -
TATTTATTTAGTCTAACCTGTCAGGGAGT
>20 dna:chromosome chromosome:RGSC3.4:20:1:55268282:1 5514654 ID61535 U -
TTTAGTCTAACCTGTCAGGGAGT
>20 dna:chromosome chromosome:RGSC3.4:20:1:55268282:1 5514692 ID48853 U -
TGGGAGTATGTGGACACCCTTCTGGGGGAA
>20 dna:chromosome chromosome:RGSC3.4:20:1:55268282:1 5514703 ID10461 U -
TAAAGAGGCTGGGAGTATGTGGACACCC
>20 dna:chromosome chromosome:RGSC3.4:20:1:55268282:1 5514791 ID41553 U -
TGCATGCCCTGCTTGTGTGTGTGC
>20 dna:chromosome chromosome:RGSC3.4:20:1:55268282:1 5514795 ID24059 U -
TCACTTTCATGCATGCCCTGCTTGTGTGT
>20 dna:chromosome chromosome:RGSC3.4:20:1:55268282:1 5514905 ID38170 U -
TGAGTGGCACACATAAGACAAGCTACCCCA
>20 dna:chromosome chromosome:RGSC3.4:20:1:55268282:1 5514908 ID38169 U -
TGAGTGGCACACATAAGACAAGCTACC
>20 dna:chromosome chromosome:RGSC3.4:20:1:55268282:1 5514915 ID62628 U -
TTTTTAAGCATGAGTGGCACACATAAGACA
>20 dna:chromosome chromosome:RGSC3.4:20:1:55268282:1 5514918 ID62351 U -
TTTTAAGCATGAGTGGCACACATAAG
>20 dna:chromosome chromosome:RGSC3.4:20:1:55268282:1 5514927 ID50563 U -
TGGTCAGCCTTTTTAAGCATGAGTGGC
>20 dna:chromosome chromosome:RGSC3.4:20:1:55268282:1 5514930 ID50594 U -
TGGTCATGGTCAGCCTTTTTAAGCATGAGT
>20 dna:chromosome chromosome:RGSC3.4:20:1:55268282:1 5514931 ID60785 U -
TTGGTCATGGTCAGCCTTTTTAAGCATGAG
>20 dna:chromosome chromosome:RGSC3.4:20:1:55268282:1 5514932 ID50593 U -
TGGTCATGGTCAGCCTTTTTAAGCATGA
>20 dna:chromosome chromosome:RGSC3.4:20:1:55268282:1 5514934 ID60784 U -
TTGGTCATGGTCAGCCTTTTTAAGCAT
>20 dna:chromosome chromosome:RGSC3.4:20:1:55268282:1 5514935 ID60783 U -
TTGGTCATGGTCAGCCTTTTTAAGCA
>20 dna:chromosome chromosome:RGSC3.4:20:1:55268282:1 5514951 ID5042 U -
CGTAGTGCCGCCCTTGGTCATGG
>20 dna:chromosome chromosome:RGSC3.4:20:1:55268282:1 5514955 ID4652 U -
CCGTAGTGCCGCCCTTGGTC
>20 dna:chromosome chromosome:RGSC3.4:20:1:55268282:1 5514955 ID25479 U -
TCCAACCCGTAGTGCCGCCCTTGGTC
>20 dna:chromosome chromosome:RGSC3.4:20:1:55268282:1 5514964 ID12298 U -
TAAGCTGGCTGTCCAACCCGTAGTGCCG
>20 dna:chromosome chromosome:RGSC3.4:20:1:55268282:1 5514965 ID12297 U -
TAAGCTGGCTGTCCAACCCGTAGTGCC
>20 dna:chromosome chromosome:RGSC3.4:20:1:55268282:1 5514978 ID40558 U -
TGCAAGCTACACCCAGCTAAGCTGGCTGTCC
>20 dna:chromosome chromosome:RGSC3.4:20:1:55268282:1 5514983 ID40557 U -
TGCAAGCTACACCCAGCTAAGCTGGC
>20 dna:chromosome chromosome:RGSC3.4:20:1:55268282:1 5514996 ID50415 U -
TGGTAGTTACTCTCTGCAAGCTACACC
>20 dna:chromosome chromosome:RGSC3.4:20:1:55268282:1 5514998 ID21990 U -
TATGGTAGTTACTCTCTGCAAGCTACA
>20 dna:chromosome chromosome:RGSC3.4:20:1:55268282:1 5514999 ID50414 U -
TGGTAGTTACTCTCTGCAAGCTAC
>20 dna:chromosome chromosome:RGSC3.4:20:1:55268282:1 5515000 ID343 U -
AAGAATATGGTAGTTACTCTCTGCAAGCTA
>20 dna:chromosome chromosome:RGSC3.4:20:1:55268282:1 5515005 ID15863 U -
TACTCAAGAATATGGTAGTTACTCTCTGCA
>20 dna:chromosome chromosome:RGSC3.4:20:1:55268282:1 5515006 ID3208 U -
CAAGAATATGGTAGTTACTCTCTGC
>20 dna:chromosome chromosome:RGSC3.4:20:1:55268282:1 5515006 ID15862 U -
TACTCAAGAATATGGTAGTTACTCTCTGC
>20 dna:chromosome chromosome:RGSC3.4:20:1:55268282:1 5515006 ID29820 U -
TCTACTCAAGAATATGGTAGTTACTCTCTGC
>20 dna:chromosome chromosome:RGSC3.4:20:1:55268282:1 5515007 ID29819 U -
TCTACTCAAGAATATGGTAGTTACTCTCTG
>20 dna:chromosome chromosome:RGSC3.4:20:1:55268282:1 5515024 ID4986 U -
CGCTTTCGTTTCTACTCAAGAAT
>20 dna:chromosome chromosome:RGSC3.4:20:1:55268282:1 5515024 ID22692 U -
TATTTCACCGCTTTCGTTTCTACTCAAGAAT
>20 dna:chromosome chromosome:RGSC3.4:20:1:55268282:1 5515025 ID22691 U -
TATTTCACCGCTTTCGTTTCTACTCAAGAA
>20 dna:chromosome chromosome:RGSC3.4:20:1:55268282:1 5515026 ID22690 U -
TATTTCACCGCTTTCGTTTCTACTCAAGA
>20 dna:chromosome chromosome:RGSC3.4:20:1:55268282:1 5515026 ID57291 U -
TTATTTCACCGCTTTCGTTTCTACTCAAGA
>20 dna:chromosome chromosome:RGSC3.4:20:1:55268282:1 5515029 ID22689 U -
TATTTCACCGCTTTCGTTTCTACTCA
>20 dna:chromosome chromosome:RGSC3.4:20:1:55268282:1 5515061 ID10206 U -
TAAACAGTCTGAGGGACAGTCACTTCTGTC
>20 dna:chromosome chromosome:RGSC3.4:20:1:55268282:1 5515062 ID10205 U -
TAAACAGTCTGAGGGACAGTCACTTCTGT
>20 dna:chromosome chromosome:RGSC3.4:20:1:55268282:1 5515065 ID29579 U -
TCTAAACAGTCTGAGGGACAGTCACTTC
>20 dna:chromosome chromosome:RGSC3.4:20:1:55268282:1 5515066 ID7939 U -
GCTCTAAACAGTCTGAGGGACAGTCACTT
>20 dna:chromosome chromosome:RGSC3.4:20:1:55268282:1 5515068 ID7938 U -
GCTCTAAACAGTCTGAGGGACAGTCAC
>20 dna:chromosome chromosome:RGSC3.4:20:1:55268282:1 5515075 ID28494 U -
TCCTGAAGCAGCTCTAAACAGTCTGAGGGA
>20 dna:chromosome chromosome:RGSC3.4:20:1:55268282:1 5515093 ID46651 U -
TGGAGGTACCAACGTGTCTCCTGAAGCAGC
>20 dna:chromosome chromosome:RGSC3.4:20:1:55268282:1 5515095 ID46650 U -
TGGAGGTACCAACGTGTCTCCTGAAGCA
>20 dna:chromosome chromosome:RGSC3.4:20:1:55268282:1 5515124 ID59283 U -
TTCTTGTGCAAACCTCGGGGTGGGGTGCC
>20 dna:chromosome chromosome:RGSC3.4:20:1:55268282:1 5515127 ID53828 U -
TGTGCAAACCTCGGGGTGGGGT
>20 dna:chromosome chromosome:RGSC3.4:20:1:55268282:1 5515127 ID59282 U -
TTCTTGTGCAAACCTCGGGGTGGGGT
>20 dna:chromosome chromosome:RGSC3.4:20:1:55268282:1 5515129 ID31809 U -
TCTTCTTGTGCAAACCTCGGGGTGGG
>20 dna:chromosome chromosome:RGSC3.4:20:1:55268282:1 5515129 ID31926 U -
TCTTGTGCAAACCTCGGGGTGGG
>20 dna:chromosome chromosome:RGSC3.4:20:1:55268282:1 5515129 ID59281 U -
TTCTTGTGCAAACCTCGGGGTGGG
>20 dna:chromosome chromosome:RGSC3.4:20:1:55268282:1 5515129 ID61151 U -
TTGTGCAAACCTCGGGGTGGG
>20 dna:chromosome chromosome:RGSC3.4:20:1:55268282:1 5515130 ID53827 U -
TGTGCAAACCTCGGGGTGG
>20 dna:chromosome chromosome:RGSC3.4:20:1:55268282:1 5515130 ID59280 U -
TTCTTGTGCAAACCTCGGGGTGG
>20 dna:chromosome chromosome:RGSC3.4:20:1:55268282:1 5515132 ID278 U -
AACTCTTCTTGTGCAAACCTCGGGGT
>20 dna:chromosome chromosome:RGSC3.4:20:1:55268282:1 5515132 ID59279 U -
TTCTTGTGCAAACCTCGGGGT
>20 dna:chromosome chromosome:RGSC3.4:20:1:55268282:1 5515134 ID24219 U -
TCAGAGAACTCTTCTTGTGCAAACCTCGGG
>20 dna:chromosome chromosome:RGSC3.4:20:1:55268282:1 5515136 ID1404 U -
AGAGAACTCTTCTTGTGCAAACCTCG
>20 dna:chromosome chromosome:RGSC3.4:20:1:55268282:1 5515136 ID6808 U -
GAGAACTCTTCTTGTGCAAACCTCG
>20 dna:chromosome chromosome:RGSC3.4:20:1:55268282:1 5515143 ID12464 U -
TAAGGTCAGAGAACTCTTCTTGTGCA
>20 dna:chromosome chromosome:RGSC3.4:20:1:55268282:1 5515144 ID7111 U -
GAGTAAGGTCAGAGAACTCTTCTTGTGC
>20 dna:chromosome chromosome:RGSC3.4:20:1:55268282:1 5515144 ID12463 U -
TAAGGTCAGAGAACTCTTCTTGTGC
>20 dna:chromosome chromosome:RGSC3.4:20:1:55268282:1 5515175 ID15552 U -
TACGTCTTTGCGAGTTTTCTGATCA
>20 dna:chromosome chromosome:RGSC3.4:20:1:55268282:1 5515175 ID26901 U -
TCCCATACGTCTTTGCGAGTTTTCTGATCA
>20 dna:chromosome chromosome:RGSC3.4:20:1:55268282:1 5515176 ID2219 U -
ATACGTCTTTGCGAGTTTTCTGATC
>20 dna:chromosome chromosome:RGSC3.4:20:1:55268282:1 5515176 ID5047 U -
CGTCTTTGCGAGTTTTCTGATC
>20 dna:chromosome chromosome:RGSC3.4:20:1:55268282:1 5515176 ID26900 U -
TCCCATACGTCTTTGCGAGTTTTCTGATC
>20 dna:chromosome chromosome:RGSC3.4:20:1:55268282:1 5515177 ID26899 U -
TCCCATACGTCTTTGCGAGTTTTCTGAT
>20 dna:chromosome chromosome:RGSC3.4:20:1:55268282:1 5515180 ID26898 U -
TCCCATACGTCTTTGCGAGTTTTCT
>20 dna:chromosome chromosome:RGSC3.4:20:1:55268282:1 5515212 ID55348 U -
TGTTTAGCAGAGATACTGAAACGCAGATA
>20 dna:chromosome chromosome:RGSC3.4:20:1:55268282:1 5515253 ID24857 U -
TCATCAGAAAGTTCTTGTGTGAGGTGGCT
>20 dna:chromosome chromosome:RGSC3.4:20:1:55268282:1 5515351 ID16051 U -
TACTGAAGGATACACCCACCTCACAGCAGC
>20 dna:chromosome chromosome:RGSC3.4:20:1:55268282:1 5515365 ID21613 U -
TATGAAGAGTTCTTTACTGAAGGATACACC
>20 dna:chromosome chromosome:RGSC3.4:20:1:55268282:1 5515383 ID60042 U -
TTGCAGGGTTTGCCCATATGAAGAGTTC
>20 dna:chromosome chromosome:RGSC3.4:20:1:55268282:1 5515397 ID56424 U -
TTAAATTGCAGGGTTTGCC
>20 dna:chromosome chromosome:RGSC3.4:20:1:55268282:1 5515398 ID60346 U -
TTGGACAGAAATTAAATTGCAGGGTTTGC
>20 dna:chromosome chromosome:RGSC3.4:20:1:55268282:1 5515428 ID43035 U -
TGCCTCTCGCCAGCATTATTAATTCCCTG
>20 dna:chromosome chromosome:RGSC3.4:20:1:55268282:1 5515444 ID42119 U -
TGCCACGGGGACTCAAGATGCCTCTCGCCAG
>20 dna:chromosome chromosome:RGSC3.4:20:1:55268282:1 5515470 ID30102 U -
TCTCACCCTGAGAGACGCAAATGCCA
>20 dna:chromosome chromosome:RGSC3.4:20:1:55268282:1 5515522 ID43577 U -
TGCGTTGTAATCTTCCCAAGAGGCCAGC
>20 dna:chromosome chromosome:RGSC3.4:20:1:55268282:1 5515559 ID25392 U -
TCCAAAGGGCCTGGGCTCTGGA
>20 dna:chromosome chromosome:RGSC3.4:20:1:55268282:1 5515605 ID40952 U -
TGCACGGAAGCTTGCTTCAGGGTCTTGGG
>20 dna:chromosome chromosome:RGSC3.4:20:1:55268282:1 5515611 ID42377 U -
TGCCAGTGCACGGAAGCTTGCTTCAGGGT
>20 dna:chromosome chromosome:RGSC3.4:20:1:55268282:1 5515629 ID25941 U -
TCCACTGTCTTCCCCATGCCAGTGCAC
>20 dna:chromosome chromosome:RGSC3.4:20:1:55268282:1 5515647 ID25576 U -
TCCAAGCTCTCATCTCTGCCTCCACTGTC
>20 dna:chromosome chromosome:RGSC3.4:20:1:55268282:1 5515691 ID6407 U -
GAATGAGTCTCGAGACTTGCTTGTG
>20 dna:chromosome chromosome:RGSC3.4:20:1:55268282:1 5515693 ID48560 U -
TGGGAATGAGTCTCGAGACTTGCTTG
>20 dna:chromosome chromosome:RGSC3.4:20:1:55268282:1 5515696 ID4826 U -
CCTTAATGGGAATGAGTCTCGAGACTTGC
>20 dna:chromosome chromosome:RGSC3.4:20:1:55268282:1 5515735 ID32541 U -
TGAAACCTCACTTGTAGAGGCAAAAATGC
>20 dna:chromosome chromosome:RGSC3.4:20:1:55268282:1 5515837 ID26481 U -
TCCATTCATCGTTTACCCCAAAATGAA
>20 dna:chromosome chromosome:RGSC3.4:20:1:55268282:1 5515842 ID964 U -
ACCCATCCATTCATCGTTTACCCCAAA
>20 dna:chromosome chromosome:RGSC3.4:20:1:55268282:1 5515934 ID59765 U -
TTGACTCCTAACTCTTACAGAGTGTCAGAC
>20 dna:chromosome chromosome:RGSC3.4:20:1:55268282:1 5515947 ID15521 U -
TACGCTTAACCATTGACTCCTAACTCTTA
>20 dna:chromosome chromosome:RGSC3.4:20:1:55268282:1 5516058 ID24225 U -
TCAGAGACCCTTCCCAAAGAGGGACCTGGGA
>20 dna:chromosome chromosome:RGSC3.4:20:1:55268282:1 5516069 ID46239 U -
TGGACATATTCAGAGACCCTTCCCAAAGA
>20 dna:chromosome chromosome:RGSC3.4:20:1:55268282:1 5516071 ID46238 U -
TGGACATATTCAGAGACCCTTCCCAAA
>20 dna:chromosome chromosome:RGSC3.4:20:1:55268282:1 5516072 ID4059 U -
CATATTCAGAGACCCTTCCCAA
>20 dna:chromosome chromosome:RGSC3.4:20:1:55268282:1 5516073 ID46237 U -
TGGACATATTCAGAGACCCTTCCCA
>20 dna:chromosome chromosome:RGSC3.4:20:1:55268282:1 5516075 ID46236 U -
TGGACATATTCAGAGACCCTTCC
>20 dna:chromosome chromosome:RGSC3.4:20:1:55268282:1 5516084 ID35720 U -
TGACTCCTGACTCTGGACATATTCAGA
>20 dna:chromosome chromosome:RGSC3.4:20:1:55268282:1 5516104 ID30267 U -
TCTCATTGTTTTGTATCCAGTCCTGACTCC
>20 dna:chromosome chromosome:RGSC3.4:20:1:55268282:1 5516177 ID9965 U -
TAAAAGGACGACAATCGAACGCTTTTCTTT
>20 dna:chromosome chromosome:RGSC3.4:20:1:55268282:1 5516180 ID9964 U -
TAAAAGGACGACAATCGAACGCTTTTC
>20 dna:chromosome chromosome:RGSC3.4:20:1:55268282:1 5516181 ID9963 U -
TAAAAGGACGACAATCGAACGCTTTT
>20 dna:chromosome chromosome:RGSC3.4:20:1:55268282:1 5516182 ID9962 U -
TAAAAGGACGACAATCGAACGCTTT
>20 dna:chromosome chromosome:RGSC3.4:20:1:55268282:1 5516184 ID9961 U -
TAAAAGGACGACAATCGAACGCT
>20 dna:chromosome chromosome:RGSC3.4:20:1:55268282:1 5516185 ID41371 U -
TGCATAAAAGGACGACAATCGAACGC
>20 dna:chromosome chromosome:RGSC3.4:20:1:55268282:1 5516185 ID58465 U -
TTCCTGCATAAAAGGACGACAATCGAACGC
>20 dna:chromosome chromosome:RGSC3.4:20:1:55268282:1 5516187 ID58464 U -
TTCCTGCATAAAAGGACGACAATCGAAC
>20 dna:chromosome chromosome:RGSC3.4:20:1:55268282:1 5516217 ID45392 U -
TGGAAAGAAGGGCCCTGCCTCCC
>20 dna:chromosome chromosome:RGSC3.4:20:1:55268282:1 5516219 ID33093 U -
TGAAATTGGAAAGAAGGGCCCTGCCTC
>20 dna:chromosome chromosome:RGSC3.4:20:1:55268282:1 5516225 ID1778 U -
AGGAATGAAATTGGAAAGAAGGGCCC
>20 dna:chromosome chromosome:RGSC3.4:20:1:55268282:1 5516226 ID16971 U -
TAGAAGGAATGAAATTGGAAAGAAGGGCC
>20 dna:chromosome chromosome:RGSC3.4:20:1:55268282:1 5516227 ID16970 U -
TAGAAGGAATGAAATTGGAAAGAAGGGC
>20 dna:chromosome chromosome:RGSC3.4:20:1:55268282:1 5516228 ID16969 U -
TAGAAGGAATGAAATTGGAAAGAAGGG
>20 dna:chromosome chromosome:RGSC3.4:20:1:55268282:1 5516231 ID31933 U -
TCTTGTTAGAAGGAATGAAATTGGAAAGAA
>20 dna:chromosome chromosome:RGSC3.4:20:1:55268282:1 5516232 ID54769 U -
TGTTAGAAGGAATGAAATTGGAAAGA
>20 dna:chromosome chromosome:RGSC3.4:20:1:55268282:1 5516246 ID466 U -
AAGGAGCATTTGTCTTCTTGTTAGAAGGAA
>20 dna:chromosome chromosome:RGSC3.4:20:1:55268282:1 5516260 ID47443 U -
TGGCAGCTCAACCAAAGGAGCATTTGTCTT
>20 dna:chromosome chromosome:RGSC3.4:20:1:55268282:1 5516261 ID2664 U -
ATGGCAGCTCAACCAAAGGAGCATTTGTCT
>20 dna:chromosome chromosome:RGSC3.4:20:1:55268282:1 5516261 ID47442 U -
TGGCAGCTCAACCAAAGGAGCATTTGTCT
>20 dna:chromosome chromosome:RGSC3.4:20:1:55268282:1 5516262 ID47441 U -
TGGCAGCTCAACCAAAGGAGCATTTGTC
>20 dna:chromosome chromosome:RGSC3.4:20:1:55268282:1 5516263 ID47440 U -
TGGCAGCTCAACCAAAGGAGCATTTGT
>20 dna:chromosome chromosome:RGSC3.4:20:1:55268282:1 5516276 ID50279 U -
TGGTACGGTGGCCCCATGGCAGCTCAACCA
>20 dna:chromosome chromosome:RGSC3.4:20:1:55268282:1 5516295 ID53310 U -
TGTGAATCGTTAGCTCCTGGTACGGTGG
>20 dna:chromosome chromosome:RGSC3.4:20:1:55268282:1 5516297 ID34101 U -
TGAATCGTTAGCTCCTGGTACGGT
>20 dna:chromosome chromosome:RGSC3.4:20:1:55268282:1 5516301 ID3623 U -
CAGAACGATGTGAATCGTTAGCTCCTGGTA
>20 dna:chromosome chromosome:RGSC3.4:20:1:55268282:1 5516305 ID44131 U -
TGCTCAGAACGATGTGAATCGTTAGCTCCT
>20 dna:chromosome chromosome:RGSC3.4:20:1:55268282:1 5516306 ID44130 U -
TGCTCAGAACGATGTGAATCGTTAGCTCC
>20 dna:chromosome chromosome:RGSC3.4:20:1:55268282:1 5516308 ID7826 U -
GCCTTGCTCAGAACGATGTGAATCGTTAGCT
>20 dna:chromosome chromosome:RGSC3.4:20:1:55268282:1 5516309 ID7825 U -
GCCTTGCTCAGAACGATGTGAATCGTTAGC
>20 dna:chromosome chromosome:RGSC3.4:20:1:55268282:1 5516309 ID60182 U -
TTGCTCAGAACGATGTGAATCGTTAGC
>20 dna:chromosome chromosome:RGSC3.4:20:1:55268282:1 5516321 ID30352 U -
TCTCCGGAGGCCTTGCTCAGAACGATG
>20 dna:chromosome chromosome:RGSC3.4:20:1:55268282:1 5516345 ID35397 U -
TGACCTAAGGGTACAGAGCTCATCT
>20 dna:chromosome chromosome:RGSC3.4:20:1:55268282:1 5516355 ID46257 U -
TGGACATTGCAAGCATGACCTAAGGGTACA
>20 dna:chromosome chromosome:RGSC3.4:20:1:55268282:1 5516356 ID46256 U -
TGGACATTGCAAGCATGACCTAAGGGTAC
>20 dna:chromosome chromosome:RGSC3.4:20:1:55268282:1 5516357 ID46255 U -
TGGACATTGCAAGCATGACCTAAGGGTA
>20 dna:chromosome chromosome:RGSC3.4:20:1:55268282:1 5516372 ID18204 U -
TAGCATACGTGTTTGCCTGGACATTGCAAG
>20 dna:chromosome chromosome:RGSC3.4:20:1:55268282:1 5516373 ID18203 U -
TAGCATACGTGTTTGCCTGGACATTGCAA
>20 dna:chromosome chromosome:RGSC3.4:20:1:55268282:1 5516374 ID18202 U -
TAGCATACGTGTTTGCCTGGACATTGCA
>20 dna:chromosome chromosome:RGSC3.4:20:1:55268282:1 5516375 ID18201 U -
TAGCATACGTGTTTGCCTGGACATTGC
>20 dna:chromosome chromosome:RGSC3.4:20:1:55268282:1 5516378 ID20074 U -
TAGTATAGCATACGTGTTTGCCTGGACAT
>20 dna:chromosome chromosome:RGSC3.4:20:1:55268282:1 5516378 ID21014 U -
TATAGCATACGTGTTTGCCTGGACAT
>20 dna:chromosome chromosome:RGSC3.4:20:1:55268282:1 5516379 ID20073 U -
TAGTATAGCATACGTGTTTGCCTGGACA
>20 dna:chromosome chromosome:RGSC3.4:20:1:55268282:1 5516380 ID8995 U -
GTATAGCATACGTGTTTGCCTGGAC
>20 dna:chromosome chromosome:RGSC3.4:20:1:55268282:1 5516380 ID20072 U -
TAGTATAGCATACGTGTTTGCCTGGAC
>20 dna:chromosome chromosome:RGSC3.4:20:1:55268282:1 5516380 ID29902 U -
TCTAGTATAGCATACGTGTTTGCCTGGAC
>20 dna:chromosome chromosome:RGSC3.4:20:1:55268282:1 5516380 ID52934 U -
TGTCTAGTATAGCATACGTGTTTGCCTGGAC
>20 dna:chromosome chromosome:RGSC3.4:20:1:55268282:1 5516381 ID29901 U -
TCTAGTATAGCATACGTGTTTGCCTGGA
>20 dna:chromosome chromosome:RGSC3.4:20:1:55268282:1 5516381 ID52933 U -
TGTCTAGTATAGCATACGTGTTTGCCTGGA
>20 dna:chromosome chromosome:RGSC3.4:20:1:55268282:1 5516382 ID29900 U -
TCTAGTATAGCATACGTGTTTGCCTGG
>20 dna:chromosome chromosome:RGSC3.4:20:1:55268282:1 5516382 ID52932 U -
TGTCTAGTATAGCATACGTGTTTGCCTGG
>20 dna:chromosome chromosome:RGSC3.4:20:1:55268282:1 5516383 ID2023 U -
AGTATAGCATACGTGTTTGCCTG
>20 dna:chromosome chromosome:RGSC3.4:20:1:55268282:1 5516384 ID61094 U -
TTGTCTAGTATAGCATACGTGTTTGCCT
>20 dna:chromosome chromosome:RGSC3.4:20:1:55268282:1 5516385 ID210 U -
AACATTGTCTAGTATAGCATACGTGTTTGCC
>20 dna:chromosome chromosome:RGSC3.4:20:1:55268282:1 5516386 ID209 U -
AACATTGTCTAGTATAGCATACGTGTTTGC
>20 dna:chromosome chromosome:RGSC3.4:20:1:55268282:1 5516398 ID8715 U -
GGGGGACTACAAACATTGTCTAGTATAGC
>20 dna:chromosome chromosome:RGSC3.4:20:1:55268282:1 5516434 ID7522 U -
GCAGCTGTTGAGAGGAAACTTCTCAGG
>20 dna:chromosome chromosome:RGSC3.4:20:1:55268282:1 5516438 ID3817 U -
CAGCTGTTGAGAGGAAACTTCT
>20 dna:chromosome chromosome:RGSC3.4:20:1:55268282:1 5516472 ID20022 U -
TAGTACTGGGGCCAAGGATAAAGCTGG
>20 dna:chromosome chromosome:RGSC3.4:20:1:55268282:1 5516530 ID58810 U -
TTCTAGATGTGCAGGAGCTTGGAGG
>20 dna:chromosome chromosome:RGSC3.4:20:1:55268282:1 5516537 ID42823 U -
TGCCGGAAGCTTCTAGATGTGCAGGAGC
>20 dna:chromosome chromosome:RGSC3.4:20:1:55268282:1 5516539 ID4992 U -
CGGAAGCTTCTAGATGTGCAGGA
>20 dna:chromosome chromosome:RGSC3.4:20:1:55268282:1 5516554 ID26231 U -
TCCAGTCACACCTTCATGCCGGAAGCT
>20 dna:chromosome chromosome:RGSC3.4:20:1:55268282:1 5516569 ID54301 U -
TGTGTATATCCTGCAATCCAGTCACACC
>20 dna:chromosome chromosome:RGSC3.4:20:1:55268282:1 5516586 ID62158 U -
TTTGCTGTGGCCTCCTCTTTGTGTATATCC
>20 dna:chromosome chromosome:RGSC3.4:20:1:55268282:1 5516593 ID32064 U -
TCTTTGCTGTGGCCTCCTCTTTGTG
>20 dna:chromosome chromosome:RGSC3.4:20:1:55268282:1 5516594 ID26543 U -
TCCATTTCTTTGCTGTGGCCTCCTCTTTGT
>20 dna:chromosome chromosome:RGSC3.4:20:1:55268282:1 5516595 ID26542 U -
TCCATTTCTTTGCTGTGGCCTCCTCTTTG
>20 dna:chromosome chromosome:RGSC3.4:20:1:55268282:1 5516596 ID6028 U -
CTTTGCTGTGGCCTCCTCTTT
>20 dna:chromosome chromosome:RGSC3.4:20:1:55268282:1 5516596 ID26541 U -
TCCATTTCTTTGCTGTGGCCTCCTCTTT
>20 dna:chromosome chromosome:RGSC3.4:20:1:55268282:1 5516598 ID26540 U -
TCCATTTCTTTGCTGTGGCCTCCTCT
>20 dna:chromosome chromosome:RGSC3.4:20:1:55268282:1 5516826 ID1264 U -
AGAAACGATGACCCCAGAAACATCCCTT
>20 dna:chromosome chromosome:RGSC3.4:20:1:55268282:1 5516831 ID3690 U -
CAGAGAAACGATGACCCCAGAAACAT
>20 dna:chromosome chromosome:RGSC3.4:20:1:55268282:1 5516863 ID42930 U -
TGCCTATCAGTCCCTCCAAGCTAGGCCT
>20 dna:chromosome chromosome:RGSC3.4:20:1:55268282:1 5516873 ID7473 U -
GCACTGCCTATCAGTCCCTCCA
>20 dna:chromosome chromosome:RGSC3.4:20:1:55268282:1 5516882 ID18601 U -
TAGCTCCTCACTGGGCACTGCCTATCA
>20 dna:chromosome chromosome:RGSC3.4:20:1:55268282:1 5516914 ID17538 U -
TAGAGTATACAGATCAGGTCCCCACTCCCT
>20 dna:chromosome chromosome:RGSC3.4:20:1:55268282:1 5516916 ID1454 U -
AGAGTATACAGATCAGGTCCCCACTCC
>20 dna:chromosome chromosome:RGSC3.4:20:1:55268282:1 5516916 ID7124 U -
GAGTATACAGATCAGGTCCCCACTCC
>20 dna:chromosome chromosome:RGSC3.4:20:1:55268282:1 5516916 ID17537 U -
TAGAGTATACAGATCAGGTCCCCACTCC
>20 dna:chromosome chromosome:RGSC3.4:20:1:55268282:1 5516917 ID17536 U -
TAGAGTATACAGATCAGGTCCCCACTC
>20 dna:chromosome chromosome:RGSC3.4:20:1:55268282:1 5516918 ID17535 U -
TAGAGTATACAGATCAGGTCCCCACT
>20 dna:chromosome chromosome:RGSC3.4:20:1:55268282:1 5516919 ID7123 U -
GAGTATACAGATCAGGTCCCCAC
>20 dna:chromosome chromosome:RGSC3.4:20:1:55268282:1 5516959 ID39442 U -
TGATGCTGGCAAGACCAAGAGGGAA
>20 dna:chromosome chromosome:RGSC3.4:20:1:55268282:1 5517006 ID21267 U -
TATCACGTGGCTGTGATCCA
>20 dna:chromosome chromosome:RGSC3.4:20:1:55268282:1 5517078 ID25275 U -
TCCAAAAGCCAGGGGAATCTCAGA
>20 dna:chromosome chromosome:RGSC3.4:20:1:55268282:1 5517084 ID48477 U -
TGGGAAGCTCCAAAAGCCAGGGGAAT
>20 dna:chromosome chromosome:RGSC3.4:20:1:55268282:1 5517134 ID7022 U -
GAGGACCTACAGCCTAACATGGCCCACCTG
>20 dna:chromosome chromosome:RGSC3.4:20:1:55268282:1 5517138 ID46636 U -
TGGAGGACCTACAGCCTAACATGGCCCA
>20 dna:chromosome chromosome:RGSC3.4:20:1:55268282:1 5517139 ID46635 U -
TGGAGGACCTACAGCCTAACATGGCCC
>20 dna:chromosome chromosome:RGSC3.4:20:1:55268282:1 5517170 ID30289 U -
TCTCCACCAGTCTACCGAGTGCCTTCCCTC
>20 dna:chromosome chromosome:RGSC3.4:20:1:55268282:1 5517175 ID7246 U -
GATCTCCACCAGTCTACCGAGTGCCTT
>20 dna:chromosome chromosome:RGSC3.4:20:1:55268282:1 5517195 ID33005 U -
TGAAATGGTAGACAAAGACACAGATCTCC
>20 dna:chromosome chromosome:RGSC3.4:20:1:55268282:1 5517196 ID33004 U -
TGAAATGGTAGACAAAGACACAGATCTC
>20 dna:chromosome chromosome:RGSC3.4:20:1:55268282:1 5517197 ID33003 U -
TGAAATGGTAGACAAAGACACAGATCT
>20 dna:chromosome chromosome:RGSC3.4:20:1:55268282:1 5517254 ID19030 U -
TAGGAGCATTCTTCATTAGCCCTCCTC
>20 dna:chromosome chromosome:RGSC3.4:20:1:55268282:1 5517256 ID19029 U -
TAGGAGCATTCTTCATTAGCCCTCC
>20 dna:chromosome chromosome:RGSC3.4:20:1:55268282:1 5517256 ID19411 U -
TAGGCTAGGAGCATTCTTCATTAGCCCTCC
>20 dna:chromosome chromosome:RGSC3.4:20:1:55268282:1 5517257 ID19410 U -
TAGGCTAGGAGCATTCTTCATTAGCCCTC
>20 dna:chromosome chromosome:RGSC3.4:20:1:55268282:1 5517258 ID19409 U -
TAGGCTAGGAGCATTCTTCATTAGCCCT
>20 dna:chromosome chromosome:RGSC3.4:20:1:55268282:1 5517259 ID19408 U -
TAGGCTAGGAGCATTCTTCATTAGCCC
>20 dna:chromosome chromosome:RGSC3.4:20:1:55268282:1 5517260 ID19407 U -
TAGGCTAGGAGCATTCTTCATTAGCC
>20 dna:chromosome chromosome:RGSC3.4:20:1:55268282:1 5517261 ID19406 U -
TAGGCTAGGAGCATTCTTCATTAGC
>20 dna:chromosome chromosome:RGSC3.4:20:1:55268282:1 5517306 ID32767 U -
TGAAAGGTGTCCTCAGGCTGGCCCAGT
>20 dna:chromosome chromosome:RGSC3.4:20:1:55268282:1 5517318 ID8423 U -
GGCAACTAGCATTCCTGAAAGGTGTCCTCA
>20 dna:chromosome chromosome:RGSC3.4:20:1:55268282:1 5517320 ID49233 U -
TGGGCAACTAGCATTCCTGAAAGGTGTCCT
>20 dna:chromosome chromosome:RGSC3.4:20:1:55268282:1 5517321 ID49232 U -
TGGGCAACTAGCATTCCTGAAAGGTGTCC
>20 dna:chromosome chromosome:RGSC3.4:20:1:55268282:1 5517325 ID49231 U -
TGGGCAACTAGCATTCCTGAAAGGT
>20 dna:chromosome chromosome:RGSC3.4:20:1:55268282:1 5517338 ID19879 U -
TAGGTTGAGCGTGAGTGGGCAACTAGC
>20 dna:chromosome chromosome:RGSC3.4:20:1:55268282:1 5517339 ID19878 U -
TAGGTTGAGCGTGAGTGGGCAACTAG
>20 dna:chromosome chromosome:RGSC3.4:20:1:55268282:1 5517351 ID493 U -
AAGGGAACAGTATAGGTTGAGCGTGA
>20 dna:chromosome chromosome:RGSC3.4:20:1:55268282:1 5517384 ID57789 U -
TTCAGGCTCTCAGGTGAGGACCGTGGCTGC
>20 dna:chromosome chromosome:RGSC3.4:20:1:55268282:1 5517444 ID51800 U -
TGTAAAGCCGGTCTCTGGTGAGGGGT
>20 dna:chromosome chromosome:RGSC3.4:20:1:55268282:1 5517446 ID5695 U -
CTGTAAAGCCGGTCTCTGGTGAGGG
>20 dna:chromosome chromosome:RGSC3.4:20:1:55268282:1 5517465 ID49309 U -
TGGGCCAAGAAGGCAGGATCTGTAA
>20 dna:chromosome chromosome:RGSC3.4:20:1:55268282:1 5517466 ID60698 U -
TTGGGCCAAGAAGGCAGGATCTGTA
>20 dna:chromosome chromosome:RGSC3.4:20:1:55268282:1 5517474 ID24390 U -
TCAGCACAGATCTTGGGCCAAGAAGGCAG
>20 dna:chromosome chromosome:RGSC3.4:20:1:55268282:1 5517483 ID34074 U -
TGAATCAGCACAGATCTTGGGCCA
>20 dna:chromosome chromosome:RGSC3.4:20:1:55268282:1 5517484 ID37920 U -
TGAGGTTGAATCAGCACAGATCTTGGGCC
>20 dna:chromosome chromosome:RGSC3.4:20:1:55268282:1 5517535 ID19653 U -
TAGGTAGGATTTGCCAGCACAGTTCCATCT
>20 dna:chromosome chromosome:RGSC3.4:20:1:55268282:1 5517536 ID19652 U -
TAGGTAGGATTTGCCAGCACAGTTCCATC
>20 dna:chromosome chromosome:RGSC3.4:20:1:55268282:1 5517539 ID19651 U -
TAGGTAGGATTTGCCAGCACAGTTCC
>20 dna:chromosome chromosome:RGSC3.4:20:1:55268282:1 5517547 ID3511 U -
CACGTGGCGCTAGGTAGGATTTGCCAGC
>20 dna:chromosome chromosome:RGSC3.4:20:1:55268282:1 5517547 ID23900 U -
TCACGTGGCGCTAGGTAGGATTTGCCAGC
>20 dna:chromosome chromosome:RGSC3.4:20:1:55268282:1 5517550 ID23899 U -
TCACGTGGCGCTAGGTAGGATTTGCC
>20 dna:chromosome chromosome:RGSC3.4:20:1:55268282:1 5517576 ID8163 U -
GGAACCGAGACTCTCACGTGTGCCTGC
>20 dna:chromosome chromosome:RGSC3.4:20:1:55268282:1 5517579 ID449 U -
AAGGAACCGAGACTCTCACGTGTGCC
>20 dna:chromosome chromosome:RGSC3.4:20:1:55268282:1 5517579 ID8162 U -
GGAACCGAGACTCTCACGTGTGCC
>20 dna:chromosome chromosome:RGSC3.4:20:1:55268282:1 5517582 ID1749 U -
AGGAAAGGAACCGAGACTCTCACGTGT
>20 dna:chromosome chromosome:RGSC3.4:20:1:55268282:1 5517582 ID8129 U -
GGAAAGGAACCGAGACTCTCACGTGT
>20 dna:chromosome chromosome:RGSC3.4:20:1:55268282:1 5517598 ID39589 U -
TGATGTAACCTCAGAGAGGAAAGGAAC
>20 dna:chromosome chromosome:RGSC3.4:20:1:55268282:1 5517599 ID24966 U -
TCATGATGTAACCTCAGAGAGGAAAGGAA
>20 dna:chromosome chromosome:RGSC3.4:20:1:55268282:1 5517599 ID39588 U -
TGATGTAACCTCAGAGAGGAAAGGAA
>20 dna:chromosome chromosome:RGSC3.4:20:1:55268282:1 5517601 ID39587 U -
TGATGTAACCTCAGAGAGGAAAGG
>20 dna:chromosome chromosome:RGSC3.4:20:1:55268282:1 5517633 ID1700 U -
AGCTCAGAACCCCCACAGGCCAGGCA
>20 dna:chromosome chromosome:RGSC3.4:20:1:55268282:1 5517688 ID36993 U -
TGAGATTAGGACTTAGTTGGGGGT
>20 dna:chromosome chromosome:RGSC3.4:20:1:55268282:1 5517712 ID45218 U -
TGCTTTTCTTGGGAGAAAAGGGGTGG
>20 dna:chromosome chromosome:RGSC3.4:20:1:55268282:1 5517714 ID46250 U -
TGGACATGCTTTTCTTGGGAGAAAAGGGGT
>20 dna:chromosome chromosome:RGSC3.4:20:1:55268282:1 5517715 ID45217 U -
TGCTTTTCTTGGGAGAAAAGGGG
>20 dna:chromosome chromosome:RGSC3.4:20:1:55268282:1 5517717 ID60352 U -
TTGGACATGCTTTTCTTGGGAGAAAAGG
>20 dna:chromosome chromosome:RGSC3.4:20:1:55268282:1 5517718 ID60351 U -
TTGGACATGCTTTTCTTGGGAGAAAAG
>20 dna:chromosome chromosome:RGSC3.4:20:1:55268282:1 5517721 ID29241 U -
TCCTTTTGGACATGCTTTTCTTGGGAGAA
>20 dna:chromosome chromosome:RGSC3.4:20:1:55268282:1 5517722 ID29240 U -
TCCTTTTGGACATGCTTTTCTTGGGAGA
>20 dna:chromosome chromosome:RGSC3.4:20:1:55268282:1 5517722 ID30391 U -
TCTCCTTTTGGACATGCTTTTCTTGGGAGA
>20 dna:chromosome chromosome:RGSC3.4:20:1:55268282:1 5517725 ID29239 U -
TCCTTTTGGACATGCTTTTCTTGGG
>20 dna:chromosome chromosome:RGSC3.4:20:1:55268282:1 5517750 ID11867 U -
TAAGAATTCATTAAATTGCCAAGATTGGCATC
>20 dna:chromosome chromosome:RGSC3.4:20:1:55268282:1 5517758 ID30554 U -
TCTCTTAAGAATTCATTAAATTGCCAAGA
>20 dna:chromosome chromosome:RGSC3.4:20:1:55268282:1 5517759 ID30553 U -
TCTCTTAAGAATTCATTAAATTGCCAAG
>20 dna:chromosome chromosome:RGSC3.4:20:1:55268282:1 5517771 ID8590 U -
GGCTGTTGTATCTCTTAAGAATTCAT
>20 dna:chromosome chromosome:RGSC3.4:20:1:55268282:1 5517772 ID10856 U -
TAAATGGCTGTTGTATCTCTTAAGAATTCA
>20 dna:chromosome chromosome:RGSC3.4:20:1:55268282:1 5517773 ID10855 U -
TAAATGGCTGTTGTATCTCTTAAGAATTC
>20 dna:chromosome chromosome:RGSC3.4:20:1:55268282:1 5517780 ID10854 U -
TAAATGGCTGTTGTATCTCTTA
>20 dna:chromosome chromosome:RGSC3.4:20:1:55268282:1 5517815 ID58484 U -
TTCCTGGGGTGGAGCCGAAGTGT
>20 dna:chromosome chromosome:RGSC3.4:20:1:55268282:1 5517831 ID54123 U -
TGTGGATTTCGACAGGCTGTTTCCTGG
>20 dna:chromosome chromosome:RGSC3.4:20:1:55268282:1 5517834 ID54122 U -
TGTGGATTTCGACAGGCTGTTTCC
>20 dna:chromosome chromosome:RGSC3.4:20:1:55268282:1 5517835 ID31353 U -
TCTGTGGATTTCGACAGGCTGTTTC
>20 dna:chromosome chromosome:RGSC3.4:20:1:55268282:1 5517839 ID7582 U -
GCCAACATCTGTGGATTTCGACAGGCTG
>20 dna:chromosome chromosome:RGSC3.4:20:1:55268282:1 5517841 ID419 U -
AAGCCAACATCTGTGGATTTCGACAGGC
>20 dna:chromosome chromosome:RGSC3.4:20:1:55268282:1 5517845 ID8103 U -
GGAAAAGCCAACATCTGTGGATTTCGAC
>20 dna:chromosome chromosome:RGSC3.4:20:1:55268282:1 5517890 ID1971 U -
AGGTGAACAAGGTGCCTCCAGC
>20 dna:chromosome chromosome:RGSC3.4:20:1:55268282:1 5517890 ID25660 U -
TCCAATCAGGTGAACAAGGTGCCTCCAGC
>20 dna:chromosome chromosome:RGSC3.4:20:1:55268282:1 5517890 ID58052 U -
TTCCAATCAGGTGAACAAGGTGCCTCCAGC
>20 dna:chromosome chromosome:RGSC3.4:20:1:55268282:1 5517891 ID58051 U -
TTCCAATCAGGTGAACAAGGTGCCTCCAG
>20 dna:chromosome chromosome:RGSC3.4:20:1:55268282:1 5517896 ID15444 U -
TACGAATTCCAATCAGGTGAACAAGGTGCC
>20 dna:chromosome chromosome:RGSC3.4:20:1:55268282:1 5517897 ID15443 U -
TACGAATTCCAATCAGGTGAACAAGGTGC
>20 dna:chromosome chromosome:RGSC3.4:20:1:55268282:1 5517898 ID15442 U -
TACGAATTCCAATCAGGTGAACAAGGTG
>20 dna:chromosome chromosome:RGSC3.4:20:1:55268282:1 5517899 ID15441 U -
TACGAATTCCAATCAGGTGAACAAGGT
>20 dna:chromosome chromosome:RGSC3.4:20:1:55268282:1 5517899 ID29809 U -
TCTACGAATTCCAATCAGGTGAACAAGGT
>20 dna:chromosome chromosome:RGSC3.4:20:1:55268282:1 5517903 ID8886 U -
GGTTCTACGAATTCCAATCAGGTGAACA
>20 dna:chromosome chromosome:RGSC3.4:20:1:55268282:1 5517904 ID8885 U -
GGTTCTACGAATTCCAATCAGGTGAAC
>20 dna:chromosome chromosome:RGSC3.4:20:1:55268282:1 5517919 ID27728 U -
TCCTAACTCAGGCTACCAGGTTCTACGAAT
>20 dna:chromosome chromosome:RGSC3.4:20:1:55268282:1 5517920 ID27727 U -
TCCTAACTCAGGCTACCAGGTTCTACGAA
>20 dna:chromosome chromosome:RGSC3.4:20:1:55268282:1 5517926 ID24148 U -
TCAGAATCCTAACTCAGGCTACCAGGTTC
>20 dna:chromosome chromosome:RGSC3.4:20:1:55268282:1 5517932 ID5284 U -
CTCAGAATCCTAACTCAGGCTACC
>20 dna:chromosome chromosome:RGSC3.4:20:1:55268282:1 5517932 ID20927 U -
TATACACTCAGAATCCTAACTCAGGCTACC
>20 dna:chromosome chromosome:RGSC3.4:20:1:55268282:1 5517933 ID20926 U -
TATACACTCAGAATCCTAACTCAGGCTAC
>20 dna:chromosome chromosome:RGSC3.4:20:1:55268282:1 5517935 ID20925 U -
TATACACTCAGAATCCTAACTCAGGCT
>20 dna:chromosome chromosome:RGSC3.4:20:1:55268282:1 5517953 ID28663 U -
TCCTGGAGCCGCACCCTCCCCTATACACTC
>20 dna:chromosome chromosome:RGSC3.4:20:1:55268282:1 5518005 ID24183 U -
TCAGACATCTATACGCCCTCGAGGTTAGAG
>20 dna:chromosome chromosome:RGSC3.4:20:1:55268282:1 5518028 ID42703 U -
TGCCCTACAGAGAAGGAGAATCAGACA
>20 dna:chromosome chromosome:RGSC3.4:20:1:55268282:1 5518076 ID1583 U -
AGCAGGTTTTCAAAAAGGACTAGGGGGT
>20 dna:chromosome chromosome:RGSC3.4:20:1:55268282:1 5518079 ID3932 U -
CAGGTTTTCAAAAAGGACTAGGG
>20 dna:chromosome chromosome:RGSC3.4:20:1:55268282:1 5518079 ID37187 U -
TGAGCAGGTTTTCAAAAAGGACTAGGG
>20 dna:chromosome chromosome:RGSC3.4:20:1:55268282:1 5518099 ID16124 U -
TACTGCCCTATCACCTCCCACATGAGCAG
>20 dna:chromosome chromosome:RGSC3.4:20:1:55268282:1 5518101 ID16123 U -
TACTGCCCTATCACCTCCCACATGAGC
>20 dna:chromosome chromosome:RGSC3.4:20:1:55268282:1 5518103 ID16122 U -
TACTGCCCTATCACCTCCCACATGA
>20 dna:chromosome chromosome:RGSC3.4:20:1:55268282:1 5518154 ID14680 U -
TACATTGGTGCCACATCCTCAGCCAA
>20 dna:chromosome chromosome:RGSC3.4:20:1:55268282:1 5518155 ID14679 U -
TACATTGGTGCCACATCCTCAGCCA
>20 dna:chromosome chromosome:RGSC3.4:20:1:55268282:1 5518156 ID14678 U -
TACATTGGTGCCACATCCTCAGCC
>20 dna:chromosome chromosome:RGSC3.4:20:1:55268282:1 5518159 ID2210 U -
ATACATTGGTGCCACATCCTCA
>20 dna:chromosome chromosome:RGSC3.4:20:1:55268282:1 5518188 ID53061 U -
TGTCTGTGTCCCAAGTAGGGATGTGTCA
>20 dna:chromosome chromosome:RGSC3.4:20:1:55268282:1 5518205 ID17824 U -
TAGATGGTTCTAAAGCCCTGTCTGTGTCC
>20 dna:chromosome chromosome:RGSC3.4:20:1:55268282:1 5518205 ID51472 U -
TGGTTCTAAAGCCCTGTCTGTGTCC
>20 dna:chromosome chromosome:RGSC3.4:20:1:55268282:1 5518206 ID51471 U -
TGGTTCTAAAGCCCTGTCTGTGTC
>20 dna:chromosome chromosome:RGSC3.4:20:1:55268282:1 5518208 ID7321 U -
GATGGTTCTAAAGCCCTGTCTGTG
>20 dna:chromosome chromosome:RGSC3.4:20:1:55268282:1 5518224 ID61359 U -
TTTAAAGGAAGGAGTAGATGGTTC
>20 dna:chromosome chromosome:RGSC3.4:20:1:55268282:1 5518225 ID61358 U -
TTTAAAGGAAGGAGTAGATGGTT
>20 dna:chromosome chromosome:RGSC3.4:20:1:55268282:1 5518230 ID15137 U -
TACCGAGCCTTTAAAGGAAGGAGTAGA
>20 dna:chromosome chromosome:RGSC3.4:20:1:55268282:1 5518230 ID31522 U -
TCTTACCGAGCCTTTAAAGGAAGGAGTAGA
>20 dna:chromosome chromosome:RGSC3.4:20:1:55268282:1 5518230 ID59177 U -
TTCTTACCGAGCCTTTAAAGGAAGGAGTAGA
>20 dna:chromosome chromosome:RGSC3.4:20:1:55268282:1 5518245 ID37225 U -
TGAGCATCTGGGATTTCTTACCGAGCCTTT
>20 dna:chromosome chromosome:RGSC3.4:20:1:55268282:1 5518247 ID6957 U -
GAGCATCTGGGATTTCTTACCGAGCCT
>20 dna:chromosome chromosome:RGSC3.4:20:1:55268282:1 5518247 ID37224 U -
TGAGCATCTGGGATTTCTTACCGAGCCT
>20 dna:chromosome chromosome:RGSC3.4:20:1:55268282:1 5518248 ID37223 U -
TGAGCATCTGGGATTTCTTACCGAGCC
>20 dna:chromosome chromosome:RGSC3.4:20:1:55268282:1 5518270 ID31753 U -
TCTTCTAGGGCCTTCTCCATTGAGC
>20 dna:chromosome chromosome:RGSC3.4:20:1:55268282:1 5518272 ID38009 U -
TGAGTATCTTCTAGGGCCTTCTCCATTGA
>20 dna:chromosome chromosome:RGSC3.4:20:1:55268282:1 5518274 ID30868 U -
TCTGAGTATCTTCTAGGGCCTTCTCCATT
>20 dna:chromosome chromosome:RGSC3.4:20:1:55268282:1 5518275 ID21551 U -
TATCTTCTAGGGCCTTCTCCAT
>20 dna:chromosome chromosome:RGSC3.4:20:1:55268282:1 5518275 ID38008 U -
TGAGTATCTTCTAGGGCCTTCTCCAT
>20 dna:chromosome chromosome:RGSC3.4:20:1:55268282:1 5518276 ID30867 U -
TCTGAGTATCTTCTAGGGCCTTCTCCA
>20 dna:chromosome chromosome:RGSC3.4:20:1:55268282:1 5518276 ID38007 U -
TGAGTATCTTCTAGGGCCTTCTCCA
>20 dna:chromosome chromosome:RGSC3.4:20:1:55268282:1 5518277 ID38006 U -
TGAGTATCTTCTAGGGCCTTCTCC
>20 dna:chromosome chromosome:RGSC3.4:20:1:55268282:1 5518278 ID7126 U -
GAGTATCTTCTAGGGCCTTCTC
>20 dna:chromosome chromosome:RGSC3.4:20:1:55268282:1 5518292 ID38194 U -
TGAGTGTACACAGACAGTGTCTGAGTATCT
>20 dna:chromosome chromosome:RGSC3.4:20:1:55268282:1 5518296 ID15692 U -
TACTACTGAGTGTACACAGACAGTGTCTGAGT
>20 dna:chromosome chromosome:RGSC3.4:20:1:55268282:1 5518296 ID16094 U -
TACTGAGTGTACACAGACAGTGTCTGAGT
>20 dna:chromosome chromosome:RGSC3.4:20:1:55268282:1 5518298 ID15691 U -
TACTACTGAGTGTACACAGACAGTGTCTGA
>20 dna:chromosome chromosome:RGSC3.4:20:1:55268282:1 5518300 ID15690 U -
TACTACTGAGTGTACACAGACAGTGTCT
>20 dna:chromosome chromosome:RGSC3.4:20:1:55268282:1 5518311 ID1923 U -
AGGGGCCAGTACTACTGAGTGTACAC
>20 dna:chromosome chromosome:RGSC3.4:20:1:55268282:1 5518315 ID6349 U -
GAAGTCAGGGGCCAGTACTACTGAGTGT
>20 dna:chromosome chromosome:RGSC3.4:20:1:55268282:1 5518319 ID27018 U -
TCCCCAGAAGTCAGGGGCCAGTACTACTGA
>20 dna:chromosome chromosome:RGSC3.4:20:1:55268282:1 5518350 ID35358 U -
TGACCCATGAGGAGAGCACGTGACC
>20 dna:chromosome chromosome:RGSC3.4:20:1:55268282:1 5518352 ID35357 U -
TGACCCATGAGGAGAGCACGTGA
>20 dna:chromosome chromosome:RGSC3.4:20:1:55268282:1 5518389 ID58407 U -
TTCCTCAAAACACTTGTTTCTCTGCAGGAA
>20 dna:chromosome chromosome:RGSC3.4:20:1:55268282:1 5518390 ID58406 U -
TTCCTCAAAACACTTGTTTCTCTGCAGGA
>20 dna:chromosome chromosome:RGSC3.4:20:1:55268282:1 5518394 ID22705 U -
TATTTCCTCAAAACACTTGTTTCTCTGC
>20 dna:chromosome chromosome:RGSC3.4:20:1:55268282:1 5518424 ID59083 U -
TTCTGCCGGGTCTGTGGAGCTCCA
>20 dna:chromosome chromosome:RGSC3.4:20:1:55268282:1 5518455 ID35255 U -
TGACCAAAGGGAGGGCTGCTTACAGGT
>20 dna:chromosome chromosome:RGSC3.4:20:1:55268282:1 5518456 ID35254 U -
TGACCAAAGGGAGGGCTGCTTACAGG
>20 dna:chromosome chromosome:RGSC3.4:20:1:55268282:1 5518479 ID14426 U -
TACATACACACATCCTCAGGGCACCCTGA
>20 dna:chromosome chromosome:RGSC3.4:20:1:55268282:1 5518481 ID14425 U -
TACATACACACATCCTCAGGGCACCCT
>20 dna:chromosome chromosome:RGSC3.4:20:1:55268282:1 5518488 ID48188 U -
TGGCTTCCCATACATACACACATCCTCAGG
>20 dna:chromosome chromosome:RGSC3.4:20:1:55268282:1 5518547 ID29731 U -
TCTAATGCCCCACCCCTTTCTTTCACAGG
>20 dna:chromosome chromosome:RGSC3.4:20:1:55268282:1 5518557 ID42829 U -
TGCCGGTCTAATGCCCCACCCCTTT
>20 dna:chromosome chromosome:RGSC3.4:20:1:55268282:1 5518599 ID48574 U -
TGGGAATGTCAGCAGCCACAGCCCC
>20 dna:chromosome chromosome:RGSC3.4:20:1:55268282:1 5518606 ID8636 U -
GGGACAAATGGGAATGTCAGCAGCCA
>20 dna:chromosome chromosome:RGSC3.4:20:1:55268282:1 5518618 ID37284 U -
TGAGCCACATGAGGGACAAATGGGAA
>20 dna:chromosome chromosome:RGSC3.4:20:1:55268282:1 5518634 ID31307 U -
TCTGTCCCAGAGTTGGCTGAGCCACAT
>20 dna:chromosome chromosome:RGSC3.4:20:1:55268282:1 5518636 ID53392 U -
TGTGACATCTGTCCCAGAGTTGGCTGAGCCAC
>20 dna:chromosome chromosome:RGSC3.4:20:1:55268282:1 5518639 ID53391 U -
TGTGACATCTGTCCCAGAGTTGGCTGAGC
>20 dna:chromosome chromosome:RGSC3.4:20:1:55268282:1 5518641 ID53390 U -
TGTGACATCTGTCCCAGAGTTGGCTGA
>20 dna:chromosome chromosome:RGSC3.4:20:1:55268282:1 5518642 ID53389 U -
TGTGACATCTGTCCCAGAGTTGGCTG
>20 dna:chromosome chromosome:RGSC3.4:20:1:55268282:1 5518643 ID35124 U -
TGACATCTGTCCCAGAGTTGGCT
>20 dna:chromosome chromosome:RGSC3.4:20:1:55268282:1 5518644 ID35123 U -
TGACATCTGTCCCAGAGTTGGC
>20 dna:chromosome chromosome:RGSC3.4:20:1:55268282:1 5518644 ID53388 U -
TGTGACATCTGTCCCAGAGTTGGC
>20 dna:chromosome chromosome:RGSC3.4:20:1:55268282:1 5518646 ID53387 U -
TGTGACATCTGTCCCAGAGTTG
>20 dna:chromosome chromosome:RGSC3.4:20:1:55268282:1 5518649 ID54400 U -
TGTGTGCATCCTGTGACATCTGTCCCAGAG
>20 dna:chromosome chromosome:RGSC3.4:20:1:55268282:1 5518653 ID54399 U -
TGTGTGCATCCTGTGACATCTGTCCC
>20 dna:chromosome chromosome:RGSC3.4:20:1:55268282:1 5518654 ID54398 U -
TGTGTGCATCCTGTGACATCTGTCC
>20 dna:chromosome chromosome:RGSC3.4:20:1:55268282:1 5518655 ID54397 U -
TGTGTGCATCCTGTGACATCTGTC
>20 dna:chromosome chromosome:RGSC3.4:20:1:55268282:1 5518674 ID56926 U -
TTAGATGAGTGGAAAGGTGCTGTGT
>20 dna:chromosome chromosome:RGSC3.4:20:1:55268282:1 5518676 ID38093 U -
TGAGTCTTAGATGAGTGGAAAGGTGCTGT
>20 dna:chromosome chromosome:RGSC3.4:20:1:55268282:1 5518676 ID59827 U -
TTGAGTCTTAGATGAGTGGAAAGGTGCTGT
>20 dna:chromosome chromosome:RGSC3.4:20:1:55268282:1 5518676 ID62044 U -
TTTGAGTCTTAGATGAGTGGAAAGGTGCTGT
>20 dna:chromosome chromosome:RGSC3.4:20:1:55268282:1 5518677 ID5827 U -
CTTAGATGAGTGGAAAGGTGCTG
>20 dna:chromosome chromosome:RGSC3.4:20:1:55268282:1 5518678 ID5826 U -
CTTAGATGAGTGGAAAGGTGCT
>20 dna:chromosome chromosome:RGSC3.4:20:1:55268282:1 5518678 ID17761 U -
TAGATGAGTGGAAAGGTGCT
>20 dna:chromosome chromosome:RGSC3.4:20:1:55268282:1 5518678 ID62043 U -
TTTGAGTCTTAGATGAGTGGAAAGGTGCT
>20 dna:chromosome chromosome:RGSC3.4:20:1:55268282:1 5518681 ID59350 U -
TTCTTTGAGTCTTAGATGAGTGGAAAGGT
>20 dna:chromosome chromosome:RGSC3.4:20:1:55268282:1 5518681 ID62042 U -
TTTGAGTCTTAGATGAGTGGAAAGGT
>20 dna:chromosome chromosome:RGSC3.4:20:1:55268282:1 5518682 ID62041 U -
TTTGAGTCTTAGATGAGTGGAAAGG
>20 dna:chromosome chromosome:RGSC3.4:20:1:55268282:1 5518683 ID59349 U -
TTCTTTGAGTCTTAGATGAGTGGAAAG
>20 dna:chromosome chromosome:RGSC3.4:20:1:55268282:1 5518684 ID6009 U -
CTTTCTTTGAGTCTTAGATGAGTGGAAA
>20 dna:chromosome chromosome:RGSC3.4:20:1:55268282:1 5518689 ID4811 U -
CCTGTCTTTCTTTGAGTCTTAGATGAGT
>20 dna:chromosome chromosome:RGSC3.4:20:1:55268282:1 5518691 ID4810 U -
CCTGTCTTTCTTTGAGTCTTAGATGA
>20 dna:chromosome chromosome:RGSC3.4:20:1:55268282:1 5518738 ID32746 U -
TGAAAGGACCAAACGGCTGTTAACAAATAT
>20 dna:chromosome chromosome:RGSC3.4:20:1:55268282:1 5518739 ID32745 U -
TGAAAGGACCAAACGGCTGTTAACAAATA
>20 dna:chromosome chromosome:RGSC3.4:20:1:55268282:1 5518801 ID54412 U -
TGTGTGCTGTCCCCACAGGCC
>20 dna:chromosome chromosome:RGSC3.4:20:1:55268282:1 5518833 ID1566 U -
AGCACGGTGGTCTGTGCATAGGGAAG
>20 dna:chromosome chromosome:RGSC3.4:20:1:55268282:1 5518834 ID13587 U -
TACAAAGCACGGTGGTCTGTGCATAGGGAA
>20 dna:chromosome chromosome:RGSC3.4:20:1:55268282:1 5518835 ID13586 U -
TACAAAGCACGGTGGTCTGTGCATAGGGA
>20 dna:chromosome chromosome:RGSC3.4:20:1:55268282:1 5518882 ID6475 U -
GACAACCTTTGGTCTCTTCTCTGTGGC
>20 dna:chromosome chromosome:RGSC3.4:20:1:55268282:1 5518893 ID42616 U -
TGCCCACCCAGAACAGACAACCTTTGGTCTC
>20 dna:chromosome chromosome:RGSC3.4:20:1:55268282:1 5518895 ID42615 U -
TGCCCACCCAGAACAGACAACCTTTGGTC
>20 dna:chromosome chromosome:RGSC3.4:20:1:55268282:1 5518896 ID42614 U -
TGCCCACCCAGAACAGACAACCTTTGGT
>20 dna:chromosome chromosome:RGSC3.4:20:1:55268282:1 5518897 ID42613 U -
TGCCCACCCAGAACAGACAACCTTTGG
>20 dna:chromosome chromosome:RGSC3.4:20:1:55268282:1 5518937 ID44344 U -
TGCTGAACAATACAGAAACGGCCCAGCTGC
>20 dna:chromosome chromosome:RGSC3.4:20:1:55268282:1 5518940 ID44343 U -
TGCTGAACAATACAGAAACGGCCCAGC
>20 dna:chromosome chromosome:RGSC3.4:20:1:55268282:1 5519014 ID35989 U -
TGACTTCGAAGAGATCCTCCACCTG
>20 dna:chromosome chromosome:RGSC3.4:20:1:55268282:1 5519015 ID39279 U -
TGATGACTTCGAAGAGATCCTCCACCT
>20 dna:chromosome chromosome:RGSC3.4:20:1:55268282:1 5519016 ID39278 U -
TGATGACTTCGAAGAGATCCTCCACC
>20 dna:chromosome chromosome:RGSC3.4:20:1:55268282:1 5519017 ID35988 U -
TGACTTCGAAGAGATCCTCCAC
>20 dna:chromosome chromosome:RGSC3.4:20:1:55268282:1 5519018 ID35987 U -
TGACTTCGAAGAGATCCTCCA
>20 dna:chromosome chromosome:RGSC3.4:20:1:55268282:1 5519021 ID3887 U -
CAGGCTGATGACTTCGAAGAGATCCT
>20 dna:chromosome chromosome:RGSC3.4:20:1:55268282:1 5519022 ID1785 U -
AGGACAGGCTGATGACTTCGAAGAGATCC
>20 dna:chromosome chromosome:RGSC3.4:20:1:55268282:1 5519084 ID18537 U -
TAGCTAGAGCTATGCGGCAGGCCAAGC
>20 dna:chromosome chromosome:RGSC3.4:20:1:55268282:1 5519088 ID15113 U -
TACCCTGTAGCTAGAGCTATGCGGCAGGCC
>20 dna:chromosome chromosome:RGSC3.4:20:1:55268282:1 5519090 ID15112 U -
TACCCTGTAGCTAGAGCTATGCGGCAGG
>20 dna:chromosome chromosome:RGSC3.4:20:1:55268282:1 5519113 ID37014 U -
TGAGATTCTGTGCTCACTGAGCTCCTACCC
>20 dna:chromosome chromosome:RGSC3.4:20:1:55268282:1 5519114 ID37013 U -
TGAGATTCTGTGCTCACTGAGCTCCTACC
>20 dna:chromosome chromosome:RGSC3.4:20:1:55268282:1 5519115 ID37012 U -
TGAGATTCTGTGCTCACTGAGCTCCTAC
>20 dna:chromosome chromosome:RGSC3.4:20:1:55268282:1 5519116 ID1515 U -
AGATTCTGTGCTCACTGAGCTCCTA
>20 dna:chromosome chromosome:RGSC3.4:20:1:55268282:1 5519116 ID37011 U -
TGAGATTCTGTGCTCACTGAGCTCCTA
>20 dna:chromosome chromosome:RGSC3.4:20:1:55268282:1 5519117 ID37010 U -
TGAGATTCTGTGCTCACTGAGCTCCT
>20 dna:chromosome chromosome:RGSC3.4:20:1:55268282:1 5519125 ID20958 U -
TATACGTGATGTTGAGATTCTGTGCTCACT
>20 dna:chromosome chromosome:RGSC3.4:20:1:55268282:1 5519127 ID15554 U -
TACGTGATGTTGAGATTCTGTGCTCA
>20 dna:chromosome chromosome:RGSC3.4:20:1:55268282:1 5519130 ID20957 U -
TATACGTGATGTTGAGATTCTGTGC
>20 dna:chromosome chromosome:RGSC3.4:20:1:55268282:1 5519143 ID38518 U -
TGATAATCACTTGAACTCTATACGTGATGT
>20 dna:chromosome chromosome:RGSC3.4:20:1:55268282:1 5519146 ID22471 U -
TATTGATAATCACTTGAACTCTATACGTGA
>20 dna:chromosome chromosome:RGSC3.4:20:1:55268282:1 5519150 ID22470 U -
TATTGATAATCACTTGAACTCTATAC
>20 dna:chromosome chromosome:RGSC3.4:20:1:55268282:1 5519152 ID46709 U -
TGGAGTTATTGATAATCACTTGAACTCTAT
>20 dna:chromosome chromosome:RGSC3.4:20:1:55268282:1 5519155 ID46708 U -
TGGAGTTATTGATAATCACTTGAACTC
>20 dna:chromosome chromosome:RGSC3.4:20:1:55268282:1 5519183 ID57257 U -
TTATTGAACTGACAGGAGGCTTTGGGCGCGT
>20 dna:chromosome chromosome:RGSC3.4:20:1:55268282:1 5519185 ID22434 U -
TATTGAACTGACAGGAGGCTTTGGGCGC
>20 dna:chromosome chromosome:RGSC3.4:20:1:55268282:1 5519185 ID59544 U -
TTGAACTGACAGGAGGCTTTGGGCGC
>20 dna:chromosome chromosome:RGSC3.4:20:1:55268282:1 5519187 ID57256 U -
TTATTGAACTGACAGGAGGCTTTGGGC
>20 dna:chromosome chromosome:RGSC3.4:20:1:55268282:1 5519194 ID16566 U -
TAGAAAACACTTATTGAACTGACAGGAGGC
>20 dna:chromosome chromosome:RGSC3.4:20:1:55268282:1 5519197 ID16565 U -
TAGAAAACACTTATTGAACTGACAGGA
>20 dna:chromosome chromosome:RGSC3.4:20:1:55268282:1 5519202 ID11997 U -
TAAGAGGCTAGAAAACACTTATTGAACTGA
>20 dna:chromosome chromosome:RGSC3.4:20:1:55268282:1 5519207 ID50180 U -
TGGTAAGAGGCTAGAAAACACTTATTGA
>20 dna:chromosome chromosome:RGSC3.4:20:1:55268282:1 5519261 ID51752 U -
TGTAAAATGGAGATATATTACCCAACCTTGG
>20 dna:chromosome chromosome:RGSC3.4:20:1:55268282:1 5519328 ID49449 U -
TGGGCTGACCTTCCCCCATTAGCACATGGGCC
>20 dna:chromosome chromosome:RGSC3.4:20:1:55268282:1 5519386 ID6897 U -
GAGAGTCAAAGGAACCATGACC
>20 dna:chromosome chromosome:RGSC3.4:20:1:55268282:1 5519390 ID5444 U -
CTCTTCAGAGAAGGAGAGTCAAAGGAACCAT
>20 dna:chromosome chromosome:RGSC3.4:20:1:55268282:1 5519404 ID5630 U -
CTGGAGATGGCTCTTCAGAGAAGGAGA
>20 dna:chromosome chromosome:RGSC3.4:20:1:55268282:1 5519423 ID333 U -
AAGAAGGGAGGGCAGCAACTGGAGAT
>20 dna:chromosome chromosome:RGSC3.4:20:1:55268282:1 5519464 ID56629 U -
TTACACGTCTCTGGAGCTCAGCTTTGAAC
>20 dna:chromosome chromosome:RGSC3.4:20:1:55268282:1 5519473 ID5811 U -
CTTACACGTCTCTGGAGCTCA
>20 dna:chromosome chromosome:RGSC3.4:20:1:55268282:1 5519474 ID49382 U -
TGGGCGACACTTACACGTCTCTGGAGCTC
>20 dna:chromosome chromosome:RGSC3.4:20:1:55268282:1 5519475 ID49381 U -
TGGGCGACACTTACACGTCTCTGGAGCT
>20 dna:chromosome chromosome:RGSC3.4:20:1:55268282:1 5519476 ID49380 U -
TGGGCGACACTTACACGTCTCTGGAGC
>20 dna:chromosome chromosome:RGSC3.4:20:1:55268282:1 5519477 ID45001 U -
TGCTTGGGCGACACTTACACGTCTCTGGAG
>20 dna:chromosome chromosome:RGSC3.4:20:1:55268282:1 5519478 ID45000 U -
TGCTTGGGCGACACTTACACGTCTCTGGA
>20 dna:chromosome chromosome:RGSC3.4:20:1:55268282:1 5519599 ID2006 U -
AGTACACGGTGAGGACAGAACT
>20 dna:chromosome chromosome:RGSC3.4:20:1:55268282:1 5519602 ID38320 U -
TGAGTTGATAGTACACGGTGAGGACAGA
>20 dna:chromosome chromosome:RGSC3.4:20:1:55268282:1 5519604 ID38319 U -
TGAGTTGATAGTACACGGTGAGGACA
>20 dna:chromosome chromosome:RGSC3.4:20:1:55268282:1 5519605 ID641 U -
AATGAGTTGATAGTACACGGTGAGGAC
>20 dna:chromosome chromosome:RGSC3.4:20:1:55268282:1 5519605 ID38318 U -
TGAGTTGATAGTACACGGTGAGGAC
>20 dna:chromosome chromosome:RGSC3.4:20:1:55268282:1 5519607 ID3596 U -
CAGAAAATGAGTTGATAGTACACGGTGAGG
>20 dna:chromosome chromosome:RGSC3.4:20:1:55268282:1 5519608 ID3595 U -
CAGAAAATGAGTTGATAGTACACGGTGAG
>20 dna:chromosome chromosome:RGSC3.4:20:1:55268282:1 5519608 ID6109 U -
GAAAATGAGTTGATAGTACACGGTGAG
>20 dna:chromosome chromosome:RGSC3.4:20:1:55268282:1 5519609 ID2543 U -
ATGAGTTGATAGTACACGGTGA
>20 dna:chromosome chromosome:RGSC3.4:20:1:55268282:1 5519609 ID3594 U -
CAGAAAATGAGTTGATAGTACACGGTGA
>20 dna:chromosome chromosome:RGSC3.4:20:1:55268282:1 5519609 ID6108 U -
GAAAATGAGTTGATAGTACACGGTGA
>20 dna:chromosome chromosome:RGSC3.4:20:1:55268282:1 5519610 ID41061 U -
TGCAGAAAATGAGTTGATAGTACACGGTG
>20 dna:chromosome chromosome:RGSC3.4:20:1:55268282:1 5519611 ID3593 U -
CAGAAAATGAGTTGATAGTACACGGT
>20 dna:chromosome chromosome:RGSC3.4:20:1:55268282:1 5519611 ID31010 U -
TCTGCAGAAAATGAGTTGATAGTACACGGT
>20 dna:chromosome chromosome:RGSC3.4:20:1:55268282:1 5519612 ID41060 U -
TGCAGAAAATGAGTTGATAGTACACGG
>20 dna:chromosome chromosome:RGSC3.4:20:1:55268282:1 5519614 ID3592 U -
CAGAAAATGAGTTGATAGTACAC
>20 dna:chromosome chromosome:RGSC3.4:20:1:55268282:1 5519614 ID30511 U -
TCTCTGCAGAAAATGAGTTGATAGTACAC
>20 dna:chromosome chromosome:RGSC3.4:20:1:55268282:1 5519614 ID41059 U -
TGCAGAAAATGAGTTGATAGTACAC
>20 dna:chromosome chromosome:RGSC3.4:20:1:55268282:1 5519614 ID58980 U -
TTCTCTGCAGAAAATGAGTTGATAGTACAC
>20 dna:chromosome chromosome:RGSC3.4:20:1:55268282:1 5519615 ID2908 U -
ATTCTCTGCAGAAAATGAGTTGATAGTACA
>20 dna:chromosome chromosome:RGSC3.4:20:1:55268282:1 5519616 ID58979 U -
TTCTCTGCAGAAAATGAGTTGATAGTAC
>20 dna:chromosome chromosome:RGSC3.4:20:1:55268282:1 5519617 ID25114 U -
TCATTCTCTGCAGAAAATGAGTTGATAGTA
>20 dna:chromosome chromosome:RGSC3.4:20:1:55268282:1 5519618 ID25113 U -
TCATTCTCTGCAGAAAATGAGTTGATAGT
>20 dna:chromosome chromosome:RGSC3.4:20:1:55268282:1 5519619 ID25112 U -
TCATTCTCTGCAGAAAATGAGTTGATAG
>20 dna:chromosome chromosome:RGSC3.4:20:1:55268282:1 5519622 ID25111 U -
TCATTCTCTGCAGAAAATGAGTTGA
>20 dna:chromosome chromosome:RGSC3.4:20:1:55268282:1 5519649 ID14155 U -
TACAGAAGTTTCTGGAGTGGAGCGATTGT
>20 dna:chromosome chromosome:RGSC3.4:20:1:55268282:1 5519650 ID52028 U -
TGTACAGAAGTTTCTGGAGTGGAGCGATTG
>20 dna:chromosome chromosome:RGSC3.4:20:1:55268282:1 5519651 ID52027 U -
TGTACAGAAGTTTCTGGAGTGGAGCGATT
>20 dna:chromosome chromosome:RGSC3.4:20:1:55268282:1 5519653 ID52026 U -
TGTACAGAAGTTTCTGGAGTGGAGCGA
>20 dna:chromosome chromosome:RGSC3.4:20:1:55268282:1 5519655 ID44616 U -
TGCTGTACAGAAGTTTCTGGAGTGGAGC
>20 dna:chromosome chromosome:RGSC3.4:20:1:55268282:1 5519713 ID53442 U -
TGTGACGCGAAAGCATTACAATGAGAGCTTC
>20 dna:chromosome chromosome:RGSC3.4:20:1:55268282:1 5519714 ID53441 U -
TGTGACGCGAAAGCATTACAATGAGAGCTT
>20 dna:chromosome chromosome:RGSC3.4:20:1:55268282:1 5519715 ID53440 U -
TGTGACGCGAAAGCATTACAATGAGAGCT
>20 dna:chromosome chromosome:RGSC3.4:20:1:55268282:1 5519716 ID31335 U -
TCTGTGACGCGAAAGCATTACAATGAGAGC
>20 dna:chromosome chromosome:RGSC3.4:20:1:55268282:1 5519716 ID35527 U -
TGACGCGAAAGCATTACAATGAGAGC
>20 dna:chromosome chromosome:RGSC3.4:20:1:55268282:1 5519716 ID53439 U -
TGTGACGCGAAAGCATTACAATGAGAGC
>20 dna:chromosome chromosome:RGSC3.4:20:1:55268282:1 5519717 ID53438 U -
TGTGACGCGAAAGCATTACAATGAGAG
>20 dna:chromosome chromosome:RGSC3.4:20:1:55268282:1 5519718 ID31334 U -
TCTGTGACGCGAAAGCATTACAATGAGA
>20 dna:chromosome chromosome:RGSC3.4:20:1:55268282:1 5519727 ID47462 U -
TGGCAGGCCATCTGTGACGCGAAAGCATT
>20 dna:chromosome chromosome:RGSC3.4:20:1:55268282:1 5519762 ID13808 U -
TACAAGGTGATAGCTGAGGGGAGGT
>20 dna:chromosome chromosome:RGSC3.4:20:1:55268282:1 5519765 ID44760 U -
TGCTTACAAGGTGATAGCTGAGGGGA
>20 dna:chromosome chromosome:RGSC3.4:20:1:55268282:1 5519767 ID44759 U -
TGCTTACAAGGTGATAGCTGAGGG
>20 dna:chromosome chromosome:RGSC3.4:20:1:55268282:1 5519770 ID3656 U -
CAGAATCTGCTTACAAGGTGATAGCTGA
>20 dna:chromosome chromosome:RGSC3.4:20:1:55268282:1 5519770 ID34870 U -
TGACAGAATCTGCTTACAAGGTGATAGCTGA
>20 dna:chromosome chromosome:RGSC3.4:20:1:55268282:1 5519771 ID3655 U -
CAGAATCTGCTTACAAGGTGATAGCTG
>20 dna:chromosome chromosome:RGSC3.4:20:1:55268282:1 5519771 ID34869 U -
TGACAGAATCTGCTTACAAGGTGATAGCTG
>20 dna:chromosome chromosome:RGSC3.4:20:1:55268282:1 5519780 ID27652 U -
TCCTAAAACCTGACAGAATCTGCTTACAAGG
>20 dna:chromosome chromosome:RGSC3.4:20:1:55268282:1 5519781 ID4744 U -
CCTGACAGAATCTGCTTACAAG
>20 dna:chromosome chromosome:RGSC3.4:20:1:55268282:1 5519781 ID5511 U -
CTGACAGAATCTGCTTACAAG
>20 dna:chromosome chromosome:RGSC3.4:20:1:55268282:1 5519781 ID27651 U -
TCCTAAAACCTGACAGAATCTGCTTACAAG
>20 dna:chromosome chromosome:RGSC3.4:20:1:55268282:1 5519781 ID34868 U -
TGACAGAATCTGCTTACAAG
>20 dna:chromosome chromosome:RGSC3.4:20:1:55268282:1 5519782 ID5510 U -
CTGACAGAATCTGCTTACAA
>20 dna:chromosome chromosome:RGSC3.4:20:1:55268282:1 5519784 ID27650 U -
TCCTAAAACCTGACAGAATCTGCTTAC
>20 dna:chromosome chromosome:RGSC3.4:20:1:55268282:1 5519788 ID62500 U -
TTTTCTCCTAAAACCTGACAGAATCTGC
>20 dna:chromosome chromosome:RGSC3.4:20:1:55268282:1 5519818 ID11406 U -
TAACCGTGCACACCACTTGTTAATTAAG
>20 dna:chromosome chromosome:RGSC3.4:20:1:55268282:1 5519864 ID32497 U -
TGAAACACAAAAAACAACAAAGGAATAAAAGC
>20 dna:chromosome chromosome:RGSC3.4:20:1:55268282:1 5519876 ID14734 U -
TACCAAACTTTTGAAACACAAAAAACAACAA
>20 dna:chromosome chromosome:RGSC3.4:20:1:55268282:1 5519877 ID14733 U -
TACCAAACTTTTGAAACACAAAAAACAACA
>20 dna:chromosome chromosome:RGSC3.4:20:1:55268282:1 5519878 ID14732 U -
TACCAAACTTTTGAAACACAAAAAACAAC
>20 dna:chromosome chromosome:RGSC3.4:20:1:55268282:1 5519882 ID54745 U -
TGTTACCAAACTTTTGAAACACAAAAAA
>20 dna:chromosome chromosome:RGSC3.4:20:1:55268282:1 5520112 ID27932 U -
TCCTAGAAGCCTGCCTGAGCCAC
>20 dna:chromosome chromosome:RGSC3.4:20:1:55268282:1 5520113 ID50773 U -
TGGTCTTCCTAGAAGCCTGCCTGAGCCA
>20 dna:chromosome chromosome:RGSC3.4:20:1:55268282:1 5520194 ID18510 U -
TAGCTAACTGTGCCAGCCTGCAGGATGG
>20 dna:chromosome chromosome:RGSC3.4:20:1:55268282:1 5520196 ID18509 U -
TAGCTAACTGTGCCAGCCTGCAGGAT
>20 dna:chromosome chromosome:RGSC3.4:20:1:55268282:1 5520205 ID8814 U -
GGTCACCCTGTTGTAGCTAACTGTGCCAGC
>20 dna:chromosome chromosome:RGSC3.4:20:1:55268282:1 5520205 ID50549 U -
TGGTCACCCTGTTGTAGCTAACTGTGCCAGC
>20 dna:chromosome chromosome:RGSC3.4:20:1:55268282:1 5520207 ID50548 U -
TGGTCACCCTGTTGTAGCTAACTGTGCCA
>20 dna:chromosome chromosome:RGSC3.4:20:1:55268282:1 5520260 ID26600 U -
TCCCAACCCGCGTGCAGGCCCAGGCCC
>20 dna:chromosome chromosome:RGSC3.4:20:1:55268282:1 5520288 ID62263 U -
TTTGTTCTCACCCCTCAGTCGAGCCT
>20 dna:chromosome chromosome:RGSC3.4:20:1:55268282:1 5520294 ID53964 U -
TGTGCCTTTTTGTTCTCACCCCTCAGTC
>20 dna:chromosome chromosome:RGSC3.4:20:1:55268282:1 5520301 ID28432 U -
TCCTCTGTGCCTTTTTGTTCTCACCC
>20 dna:chromosome chromosome:RGSC3.4:20:1:55268282:1 5520309 ID541 U -
AAGTCCAATCCTCTGTGCCTTTTTGT
>20 dna:chromosome chromosome:RGSC3.4:20:1:55268282:1 5520311 ID56353 U -
TTAAAGTCCAATCCTCTGTGCCTTTTT
>20 dna:chromosome chromosome:RGSC3.4:20:1:55268282:1 5520313 ID10612 U -
TAAAGTCCAATCCTCTGTGCCTTT
>20 dna:chromosome chromosome:RGSC3.4:20:1:55268282:1 5520313 ID56352 U -
TTAAAGTCCAATCCTCTGTGCCTTT
>20 dna:chromosome chromosome:RGSC3.4:20:1:55268282:1 5520325 ID62530 U -
TTTTCTTTTCTCGGTCCTTAAAGTCCAATC
>20 dna:chromosome chromosome:RGSC3.4:20:1:55268282:1 5520329 ID6046 U -
CTTTTCTCGGTCCTTAAAGTCC
>20 dna:chromosome chromosome:RGSC3.4:20:1:55268282:1 5520329 ID61878 U -
TTTCTTTTCTCGGTCCTTAAAGTCC
>20 dna:chromosome chromosome:RGSC3.4:20:1:55268282:1 5520330 ID7687 U -
GCCATTTTCTTTTCTCGGTCCTTAAAGTC
>20 dna:chromosome chromosome:RGSC3.4:20:1:55268282:1 5520331 ID42589 U -
TGCCATTTTCTTTTCTCGGTCCTTAAAGT
>20 dna:chromosome chromosome:RGSC3.4:20:1:55268282:1 5520333 ID61877 U -
TTTCTTTTCTCGGTCCTTAAA
>20 dna:chromosome chromosome:RGSC3.4:20:1:55268282:1 5520338 ID42588 U -
TGCCATTTTCTTTTCTCGGTCC
>20 dna:chromosome chromosome:RGSC3.4:20:1:55268282:1 5520364 ID40107 U -
TGATTTCCCAAACCTTGGGCTTGGTACCA
>20 dna:chromosome chromosome:RGSC3.4:20:1:55268282:1 5520412 ID28322 U -
TCCTCCTTATGGGTTGGGTGGCTTCGGAGT
>20 dna:chromosome chromosome:RGSC3.4:20:1:55268282:1 5520412 ID28898 U -
TCCTTATGGGTTGGGTGGCTTCGGAGT
>20 dna:chromosome chromosome:RGSC3.4:20:1:55268282:1 5520421 ID28321 U -
TCCTCCTTATGGGTTGGGTGG
>20 dna:chromosome chromosome:RGSC3.4:20:1:55268282:1 5520428 ID49757 U -
TGGGTAGGCGGGTTTCCTCCTTATGGGT
>20 dna:chromosome chromosome:RGSC3.4:20:1:55268282:1 5520450 ID3120 U -
CAAAGATGGCTGGCCCCTCTGGGTA
>20 dna:chromosome chromosome:RGSC3.4:20:1:55268282:1 5520450 ID23051 U -
TCAAAGATGGCTGGCCCCTCTGGGTA
>20 dna:chromosome chromosome:RGSC3.4:20:1:55268282:1 5520458 ID33148 U -
TGAACAAAGGTGCTCAAAGATGGCTGGCCCC
>20 dna:chromosome chromosome:RGSC3.4:20:1:55268282:1 5520461 ID33147 U -
TGAACAAAGGTGCTCAAAGATGGCTGGC
>20 dna:chromosome chromosome:RGSC3.4:20:1:55268282:1 5520462 ID33146 U -
TGAACAAAGGTGCTCAAAGATGGCTGG
>20 dna:chromosome chromosome:RGSC3.4:20:1:55268282:1 5520463 ID33145 U -
TGAACAAAGGTGCTCAAAGATGGCTG
>20 dna:chromosome chromosome:RGSC3.4:20:1:55268282:1 5520474 ID11069 U -
TAACAATGAACCCCCTGAACAAAGGTGCTC
>20 dna:chromosome chromosome:RGSC3.4:20:1:55268282:1 5520484 ID9695 U -
TAAAAAGAGAATAACAATGAACCCCCTGAAC
>20 dna:chromosome chromosome:RGSC3.4:20:1:55268282:1 5520485 ID9694 U -
TAAAAAGAGAATAACAATGAACCCCCTGAA
>20 dna:chromosome chromosome:RGSC3.4:20:1:55268282:1 5520486 ID9693 U -
TAAAAAGAGAATAACAATGAACCCCCTGA
>20 dna:chromosome chromosome:RGSC3.4:20:1:55268282:1 5520506 ID57729 U -
TTCAGAGTGGGGTTTTTTAAAAAGAG
>20 dna:chromosome chromosome:RGSC3.4:20:1:55268282:1 5520511 ID46411 U -
TGGACTTCAGAGTGGGGTTTTTTAAA
>20 dna:chromosome chromosome:RGSC3.4:20:1:55268282:1 5520518 ID11608 U -
TAACTGAGTCTTGGACTTCAGAGTGGGGTT
>20 dna:chromosome chromosome:RGSC3.4:20:1:55268282:1 5520519 ID11607 U -
TAACTGAGTCTTGGACTTCAGAGTGGGGT
>20 dna:chromosome chromosome:RGSC3.4:20:1:55268282:1 5520521 ID11606 U -
TAACTGAGTCTTGGACTTCAGAGTGGG
>20 dna:chromosome chromosome:RGSC3.4:20:1:55268282:1 5520523 ID11605 U -
TAACTGAGTCTTGGACTTCAGAGTG
>20 dna:chromosome chromosome:RGSC3.4:20:1:55268282:1 5520531 ID58168 U -
TTCCAGGTCACCATAACTGAGTCTTGGACT
>20 dna:chromosome chromosome:RGSC3.4:20:1:55268282:1 5520532 ID58167 U -
TTCCAGGTCACCATAACTGAGTCTTGGAC
>20 dna:chromosome chromosome:RGSC3.4:20:1:55268282:1 5520533 ID58165 U -
TTCCAGGTCACCATAACTGAGTCTTGGA
>20 dna:chromosome chromosome:RGSC3.4:20:1:55268282:1 5520538 ID6730 U +
GACTCAGTTATGGTGACCTGGAAGGAGTG
>20 dna:chromosome chromosome:RGSC3.4:20:1:55268282:1 5520565 ID47535 U -
TGGCATAGAGTCTCAAAGGTCACA
>20 dna:chromosome chromosome:RGSC3.4:20:1:55268282:1 5520640 ID24488 U -
TCAGGAACCCCAGGGACCTGCCT
>20 dna:chromosome chromosome:RGSC3.4:20:1:55268282:1 5520640 ID36371 U -
TGAGAATCAGGAACCCCAGGGACCTGCCT
>20 dna:chromosome chromosome:RGSC3.4:20:1:55268282:1 5520645 ID36370 U -
TGAGAATCAGGAACCCCAGGGACC
>20 dna:chromosome chromosome:RGSC3.4:20:1:55268282:1 5520646 ID36369 U -
TGAGAATCAGGAACCCCAGGGAC
>20 dna:chromosome chromosome:RGSC3.4:20:1:55268282:1 5520682 ID26250 U -
TCCAGTCTCAGCTAGTGCTGCTGGTGCAGGG
>20 dna:chromosome chromosome:RGSC3.4:20:1:55268282:1 5520683 ID26249 U -
TCCAGTCTCAGCTAGTGCTGCTGGTGCAGG
>20 dna:chromosome chromosome:RGSC3.4:20:1:55268282:1 5520710 ID26823 U -
TCCCAGGCCTCTCCACAGGCTGTGTCC
>20 dna:chromosome chromosome:RGSC3.4:20:1:55268282:1 5520745 ID40929 U -
TGCACCGTGGTTGTCGTCCCTGCCCAC
>20 dna:chromosome chromosome:RGSC3.4:20:1:55268282:1 5520747 ID40928 U -
TGCACCGTGGTTGTCGTCCCTGCCC
>20 dna:chromosome chromosome:RGSC3.4:20:1:55268282:1 5520751 ID42778 U -
TGCCCTTGCACCGTGGTTGTCGTCCCT
>20 dna:chromosome chromosome:RGSC3.4:20:1:55268282:1 5520760 ID40753 U -
TGCAATTCTTCTGCCCTTGCACCGTGGTT
>20 dna:chromosome chromosome:RGSC3.4:20:1:55268282:1 5520760 ID59229 U -
TTCTTCTGCCCTTGCACCGTGGTT
>20 dna:chromosome chromosome:RGSC3.4:20:1:55268282:1 5520761 ID7437 U -
GCAATTCTTCTGCCCTTGCACCGTGGT
>20 dna:chromosome chromosome:RGSC3.4:20:1:55268282:1 5520761 ID40752 U -
TGCAATTCTTCTGCCCTTGCACCGTGGT
>20 dna:chromosome chromosome:RGSC3.4:20:1:55268282:1 5520762 ID40751 U -
TGCAATTCTTCTGCCCTTGCACCGTGG
>20 dna:chromosome chromosome:RGSC3.4:20:1:55268282:1 5520763 ID7436 U -
GCAATTCTTCTGCCCTTGCACCGTG
>20 dna:chromosome chromosome:RGSC3.4:20:1:55268282:1 5520763 ID40750 U -
TGCAATTCTTCTGCCCTTGCACCGTG
>20 dna:chromosome chromosome:RGSC3.4:20:1:55268282:1 5520764 ID7435 U -
GCAATTCTTCTGCCCTTGCACCGT
>20 dna:chromosome chromosome:RGSC3.4:20:1:55268282:1 5520764 ID40749 U -
TGCAATTCTTCTGCCCTTGCACCGT
>20 dna:chromosome chromosome:RGSC3.4:20:1:55268282:1 5520765 ID40748 U -
TGCAATTCTTCTGCCCTTGCACCG
>20 dna:chromosome chromosome:RGSC3.4:20:1:55268282:1 5520769 ID39910 U -
TGATTCTGCAATTCTTCTGCCCTTGC
>20 dna:chromosome chromosome:RGSC3.4:20:1:55268282:1 5520786 ID322 U -
AAGAACAAGAAGCGGTGATCTGATTCTGC
>20 dna:chromosome chromosome:RGSC3.4:20:1:55268282:1 5520789 ID56304 U -
TTAAAGAACAAGAAGCGGTGATCTGATTC
>20 dna:chromosome chromosome:RGSC3.4:20:1:55268282:1 5520790 ID61347 U -
TTTAAAGAACAAGAAGCGGTGATCTGATT
>20 dna:chromosome chromosome:RGSC3.4:20:1:55268282:1 5520791 ID56303 U -
TTAAAGAACAAGAAGCGGTGATCTGAT
>20 dna:chromosome chromosome:RGSC3.4:20:1:55268282:1 5520793 ID61346 U -
TTTAAAGAACAAGAAGCGGTGATCTG
>20 dna:chromosome chromosome:RGSC3.4:20:1:55268282:1 5520794 ID5962 U -
CTTTAAAGAACAAGAAGCGGTGATCT
>20 dna:chromosome chromosome:RGSC3.4:20:1:55268282:1 5520795 ID60366 U -
TTGGACCTTTAAAGAACAAGAAGCGGTGATC
>20 dna:chromosome chromosome:RGSC3.4:20:1:55268282:1 5520809 ID43584 U -
TGCGTTTCTGAGATTGGACCTTTAAAGAAC
>20 dna:chromosome chromosome:RGSC3.4:20:1:55268282:1 5520818 ID53025 U -
TGTCTGCGTTTCTGAGATTGGACCT
>20 dna:chromosome chromosome:RGSC3.4:20:1:55268282:1 5520818 ID61104 U -
TTGTCTGCGTTTCTGAGATTGGACCT
>20 dna:chromosome chromosome:RGSC3.4:20:1:55268282:1 5520819 ID61103 U -
TTGTCTGCGTTTCTGAGATTGGACC
>20 dna:chromosome chromosome:RGSC3.4:20:1:55268282:1 5520821 ID55463 U -
TGTTTGTCTGCGTTTCTGAGATTGGA
>20 dna:chromosome chromosome:RGSC3.4:20:1:55268282:1 5520831 ID15143 U -
TACCGCACCTGTTTGTCTGCGTTTC
>20 dna:chromosome chromosome:RGSC3.4:20:1:55268282:1 5520833 ID49491 U -
TGGGCTTACCGCACCTGTTTGTCTGCGTT
>20 dna:chromosome chromosome:RGSC3.4:20:1:55268282:1 5520834 ID49490 U -
TGGGCTTACCGCACCTGTTTGTCTGCGT
>20 dna:chromosome chromosome:RGSC3.4:20:1:55268282:1 5520836 ID49489 U -
TGGGCTTACCGCACCTGTTTGTCTGC
>20 dna:chromosome chromosome:RGSC3.4:20:1:55268282:1 5520868 ID39205 U -
TGATGAAGGTCAGGCTGGTTCTGG
>20 dna:chromosome chromosome:RGSC3.4:20:1:55268282:1 5520909 ID23986 U -
TCACTGAGAGGACAAGCATAGC
>20 dna:chromosome chromosome:RGSC3.4:20:1:55268282:1 5520984 ID9439 U -
GTGTGTCTGTAGAACAGAGGAGACTGC
>20 dna:chromosome chromosome:RGSC3.4:20:1:55268282:1 5520995 ID29665 U -
TCTAAGAAACAGAAGTGTGTCTGTAGAACA
>20 dna:chromosome chromosome:RGSC3.4:20:1:55268282:1 5520996 ID29664 U -
TCTAAGAAACAGAAGTGTGTCTGTAGAAC
>20 dna:chromosome chromosome:RGSC3.4:20:1:55268282:1 5520996 ID58694 U -
TTCTAAGAAACAGAAGTGTGTCTGTAGAAC
>20 dna:chromosome chromosome:RGSC3.4:20:1:55268282:1 5520997 ID29663 U -
TCTAAGAAACAGAAGTGTGTCTGTAGAA
>20 dna:chromosome chromosome:RGSC3.4:20:1:55268282:1 5520997 ID58693 U -
TTCTAAGAAACAGAAGTGTGTCTGTAGAA
>20 dna:chromosome chromosome:RGSC3.4:20:1:55268282:1 5520998 ID29662 U -
TCTAAGAAACAGAAGTGTGTCTGTAGA
>20 dna:chromosome chromosome:RGSC3.4:20:1:55268282:1 5520998 ID58692 U -
TTCTAAGAAACAGAAGTGTGTCTGTAGA
>20 dna:chromosome chromosome:RGSC3.4:20:1:55268282:1 5520999 ID58691 U -
TTCTAAGAAACAGAAGTGTGTCTGTAG
>20 dna:chromosome chromosome:RGSC3.4:20:1:55268282:1 5521002 ID49369 U -
TGGGCCTTCTAAGAAACAGAAGTGTGTCTG
>20 dna:chromosome chromosome:RGSC3.4:20:1:55268282:1 5521004 ID8540 U -
GGCCTTCTAAGAAACAGAAGTGTGTC
>20 dna:chromosome chromosome:RGSC3.4:20:1:55268282:1 5521006 ID2095 U -
AGTGGGCCTTCTAAGAAACAGAAGTGTG
>20 dna:chromosome chromosome:RGSC3.4:20:1:55268282:1 5521007 ID20407 U -
TAGTGGGCCTTCTAAGAAACAGAAGTGT
>20 dna:chromosome chromosome:RGSC3.4:20:1:55268282:1 5521008 ID20406 U -
TAGTGGGCCTTCTAAGAAACAGAAGTG
>20 dna:chromosome chromosome:RGSC3.4:20:1:55268282:1 5521039 ID14193 U -
TACAGAGCCAAACTGGCCCTCTGG
>20 dna:chromosome chromosome:RGSC3.4:20:1:55268282:1 5521047 ID52643 U -
TGTCATGAAGATTGTACAGAGCCAAACTGG
>20 dna:chromosome chromosome:RGSC3.4:20:1:55268282:1 5521048 ID22059 U -
TATGTCATGAAGATTGTACAGAGCCAAACTG
>20 dna:chromosome chromosome:RGSC3.4:20:1:55268282:1 5521049 ID22058 U -
TATGTCATGAAGATTGTACAGAGCCAAACT
>20 dna:chromosome chromosome:RGSC3.4:20:1:55268282:1 5521049 ID52642 U -
TGTCATGAAGATTGTACAGAGCCAAACT
>20 dna:chromosome chromosome:RGSC3.4:20:1:55268282:1 5521050 ID22057 U -
TATGTCATGAAGATTGTACAGAGCCAAAC
>20 dna:chromosome chromosome:RGSC3.4:20:1:55268282:1 5521051 ID22056 U -
TATGTCATGAAGATTGTACAGAGCCAAA
>20 dna:chromosome chromosome:RGSC3.4:20:1:55268282:1 5521051 ID52641 U -
TGTCATGAAGATTGTACAGAGCCAAA
>20 dna:chromosome chromosome:RGSC3.4:20:1:55268282:1 5521052 ID22055 U -
TATGTCATGAAGATTGTACAGAGCCAA
>20 dna:chromosome chromosome:RGSC3.4:20:1:55268282:1 5521053 ID22054 U -
TATGTCATGAAGATTGTACAGAGCCA
>20 dna:chromosome chromosome:RGSC3.4:20:1:55268282:1 5521054 ID22053 U -
TATGTCATGAAGATTGTACAGAGCC
>20 dna:chromosome chromosome:RGSC3.4:20:1:55268282:1 5521055 ID22052 U -
TATGTCATGAAGATTGTACAGAGC
>20 dna:chromosome chromosome:RGSC3.4:20:1:55268282:1 5521059 ID49559 U -
TGGGGACCATATGTCATGAAGATTGTACA
>20 dna:chromosome chromosome:RGSC3.4:20:1:55268282:1 5521086 ID37840 U -
TGAGGTACTGTCCTAGCTAGACCCTG
>20 dna:chromosome chromosome:RGSC3.4:20:1:55268282:1 5521104 ID52419 U -
TGTCAAGGGTCTGACAGACACTGAGGTAC
>20 dna:chromosome chromosome:RGSC3.4:20:1:55268282:1 5521203 ID7281 U -
GATGAGTGCCTGTAGCACCCTACTCT
>20 dna:chromosome chromosome:RGSC3.4:20:1:55268282:1 5521206 ID219 U -
AACCAAGATGAGTGCCTGTAGCACCCTAC
>20 dna:chromosome chromosome:RGSC3.4:20:1:55268282:1 5521212 ID48640 U -
TGGGACCAACCAAGATGAGTGCCTGTAGCA
>20 dna:chromosome chromosome:RGSC3.4:20:1:55268282:1 5521213 ID48639 U -
TGGGACCAACCAAGATGAGTGCCTGTAGC
>20 dna:chromosome chromosome:RGSC3.4:20:1:55268282:1 5521216 ID8251 U -
GGACCAACCAAGATGAGTGCCTGT
>20 dna:chromosome chromosome:RGSC3.4:20:1:55268282:1 5521244 ID60950 U -
TTGTAAATATGGCTGCCCTCGGGTCA
>20 dna:chromosome chromosome:RGSC3.4:20:1:55268282:1 5521247 ID55240 U -
TGTTGTAAATATGGCTGCCCTCGGG
>20 dna:chromosome chromosome:RGSC3.4:20:1:55268282:1 5521248 ID55239 U -
TGTTGTAAATATGGCTGCCCTCGG
>20 dna:chromosome chromosome:RGSC3.4:20:1:55268282:1 5521254 ID48104 U -
TGGCTGGCTTGTTGTAAATATGGCTGC
>20 dna:chromosome chromosome:RGSC3.4:20:1:55268282:1 5521307 ID36305 U -
TGAGAAGGAGACTCCATCGGGCCAT
>20 dna:chromosome chromosome:RGSC3.4:20:1:55268282:1 5521309 ID5421 U -
CTCTGAGAAGGAGACTCCATCGGGCC
>20 dna:chromosome chromosome:RGSC3.4:20:1:55268282:1 5521309 ID36304 U -
TGAGAAGGAGACTCCATCGGGCC
>20 dna:chromosome chromosome:RGSC3.4:20:1:55268282:1 5521310 ID36303 U -
TGAGAAGGAGACTCCATCGGGC
>20 dna:chromosome chromosome:RGSC3.4:20:1:55268282:1 5521340 ID4716 U -
CCTCCTTGTGCCCTGAGTTATTTCCAGA
>20 dna:chromosome chromosome:RGSC3.4:20:1:55268282:1 5521379 ID42034 U -
TGCCAATTGTTCTTTTCCACTTTAACCCCC
>20 dna:chromosome chromosome:RGSC3.4:20:1:55268282:1 5521379 ID55064 U -
TGTTCTTTTCCACTTTAACCCCC
>20 dna:chromosome chromosome:RGSC3.4:20:1:55268282:1 5521399 ID15215 U -
TACCTAGTTGGCCATTTCTTGCCAATTGT
>20 dna:chromosome chromosome:RGSC3.4:20:1:55268282:1 5521402 ID1024 U -
ACCTAGTTGGCCATTTCTTGCCAAT
>20 dna:chromosome chromosome:RGSC3.4:20:1:55268282:1 5521403 ID58517 U -
TTCCTTACCTAGTTGGCCATTTCTTGCCAA
>20 dna:chromosome chromosome:RGSC3.4:20:1:55268282:1 5521405 ID31737 U -
TCTTCCTTACCTAGTTGGCCATTTCTTGCC
>20 dna:chromosome chromosome:RGSC3.4:20:1:55268282:1 5521406 ID28863 U -
TCCTTACCTAGTTGGCCATTTCTTGC
>20 dna:chromosome chromosome:RGSC3.4:20:1:55268282:1 5521414 ID50639 U -
TGGTCCCTCTTCCTTACCTAGTTGGCCA
>20 dna:chromosome chromosome:RGSC3.4:20:1:55268282:1 5521420 ID37421 U -
TGAGCTCATGGTCCCTCTTCCTTACCTAGT
>20 dna:chromosome chromosome:RGSC3.4:20:1:55268282:1 5521422 ID37420 U -
TGAGCTCATGGTCCCTCTTCCTTACCTA
>20 dna:chromosome chromosome:RGSC3.4:20:1:55268282:1 5521426 ID37419 U -
TGAGCTCATGGTCCCTCTTCCTTA
>20 dna:chromosome chromosome:RGSC3.4:20:1:55268282:1 5521469 ID60732 U -
TTGGGTTTCTTGTCACCTCAGGCC
>20 dna:chromosome chromosome:RGSC3.4:20:1:55268282:1 5521474 ID15331 U -
TACCTGGATAATTGGGTTTCTTGTCACCTC
>20 dna:chromosome chromosome:RGSC3.4:20:1:55268282:1 5521476 ID5633 U -
CTGGATAATTGGGTTTCTTGTCACC
>20 dna:chromosome chromosome:RGSC3.4:20:1:55268282:1 5521505 ID38089 U -
TGAGTCTGGAGCTCAGAGAAGGCCT
>20 dna:chromosome chromosome:RGSC3.4:20:1:55268282:1 5521505 ID59826 U -
TTGAGTCTGGAGCTCAGAGAAGGCCT
>20 dna:chromosome chromosome:RGSC3.4:20:1:55268282:1 5521518 ID48507 U -
TGGGAAGTCCCCCATTGAGTCTGGAGC
>20 dna:chromosome chromosome:RGSC3.4:20:1:55268282:1 5521544 ID37133 U -
TGAGCACACATGACAAAGAGGGCTAGTTCT
>20 dna:chromosome chromosome:RGSC3.4:20:1:55268282:1 5521545 ID37132 U -
TGAGCACACATGACAAAGAGGGCTAGTTC
>20 dna:chromosome chromosome:RGSC3.4:20:1:55268282:1 5521547 ID37131 U -
TGAGCACACATGACAAAGAGGGCTAGT
>20 dna:chromosome chromosome:RGSC3.4:20:1:55268282:1 5521548 ID37130 U -
TGAGCACACATGACAAAGAGGGCTAG
>20 dna:chromosome chromosome:RGSC3.4:20:1:55268282:1 5521563 ID15238 U -
TACCTCAAGCTTGGTCCCTTGAGCACACAT
>20 dna:chromosome chromosome:RGSC3.4:20:1:55268282:1 5521564 ID15237 U -
TACCTCAAGCTTGGTCCCTTGAGCACACA
>20 dna:chromosome chromosome:RGSC3.4:20:1:55268282:1 5521565 ID15236 U -
TACCTCAAGCTTGGTCCCTTGAGCACAC
>20 dna:chromosome chromosome:RGSC3.4:20:1:55268282:1 5521566 ID27875 U -
TCCTACCTCAAGCTTGGTCCCTTGAGCACA
>20 dna:chromosome chromosome:RGSC3.4:20:1:55268282:1 5521585 ID36410 U -
TGAGAATGTGTCTTCCCCTCCTACCTCAA
>20 dna:chromosome chromosome:RGSC3.4:20:1:55268282:1 5521588 ID36409 U -
TGAGAATGTGTCTTCCCCTCCTACCT
>20 dna:chromosome chromosome:RGSC3.4:20:1:55268282:1 5521589 ID36408 U -
TGAGAATGTGTCTTCCCCTCCTACC
>20 dna:chromosome chromosome:RGSC3.4:20:1:55268282:1 5521590 ID46009 U -
TGGAATGAGAATGTGTCTTCCCCTCCTAC
>20 dna:chromosome chromosome:RGSC3.4:20:1:55268282:1 5521596 ID49465 U -
TGGGCTGGAATGAGAATGTGTCTTCCCC
>20 dna:chromosome chromosome:RGSC3.4:20:1:55268282:1 5521619 ID33951 U -
TGAAGTTGGCACATTCTGTTTTCTGGGC
>20 dna:chromosome chromosome:RGSC3.4:20:1:55268282:1 5521619 ID59621 U -
TTGAAGTTGGCACATTCTGTTTTCTGGGC
>20 dna:chromosome chromosome:RGSC3.4:20:1:55268282:1 5521621 ID33950 U -
TGAAGTTGGCACATTCTGTTTTCTGG
>20 dna:chromosome chromosome:RGSC3.4:20:1:55268282:1 5521623 ID33949 U -
TGAAGTTGGCACATTCTGTTTTCT
>20 dna:chromosome chromosome:RGSC3.4:20:1:55268282:1 5521631 ID8085 U -
GCTTTTAGCTTTTGAAGTTGGCACATTC
>20 dna:chromosome chromosome:RGSC3.4:20:1:55268282:1 5521633 ID37519 U -
TGAGCTTTTAGCTTTTGAAGTTGGCACAT
>20 dna:chromosome chromosome:RGSC3.4:20:1:55268282:1 5521640 ID26846 U -
TCCCAGGTGAGCTTTTAGCTTTTGAAGTT
>20 dna:chromosome chromosome:RGSC3.4:20:1:55268282:1 5521641 ID26845 U -
TCCCAGGTGAGCTTTTAGCTTTTGAAGT
>20 dna:chromosome chromosome:RGSC3.4:20:1:55268282:1 5521642 ID26844 U -
TCCCAGGTGAGCTTTTAGCTTTTGAAG
>20 dna:chromosome chromosome:RGSC3.4:20:1:55268282:1 5521680 ID8292 U -
GGAGACCCAAACCCCAGTTCAGATGAGCCA
>20 dna:chromosome chromosome:RGSC3.4:20:1:55268282:1 5521734 ID30398 U -
TCTCGCGAAGCCTTGCTTGGCCTCCCCAGC
>20 dna:chromosome chromosome:RGSC3.4:20:1:55268282:1 5521740 ID5410 U -
CTCTCGCGAAGCCTTGCTTGGCCTC
>20 dna:chromosome chromosome:RGSC3.4:20:1:55268282:1 5521918 ID33701 U -
TGAAGCAACCGCGGGCCAGTAAGAT
>20 dna:chromosome chromosome:RGSC3.4:20:1:55268282:1 5522056 ID15351 U -
TACCTGTGGTTAAGAAGGACTTAGGAGA
>20 dna:chromosome chromosome:RGSC3.4:20:1:55268282:1 5522147 ID18486 U -
TAGCGAAGCGTGCACGCCTCCATTC
>20 dna:chromosome chromosome:RGSC3.4:20:1:55268282:1 5522152 ID60616 U -
TTGGCCTTAGCGAAGCGTGCACGCCTC
>20 dna:chromosome chromosome:RGSC3.4:20:1:55268282:1 5522153 ID33954 U -
TGAAGTTGGCCTTAGCGAAGCGTGCACGCCT
>20 dna:chromosome chromosome:RGSC3.4:20:1:55268282:1 5522157 ID33953 U -
TGAAGTTGGCCTTAGCGAAGCGTGCAC
>20 dna:chromosome chromosome:RGSC3.4:20:1:55268282:1 5522213 ID34164 U -
TGAATGACGGTGAATGACTGCAGGAGG
>20 dna:chromosome chromosome:RGSC3.4:20:1:55268282:1 5522214 ID34163 U -
TGAATGACGGTGAATGACTGCAGGAG
>20 dna:chromosome chromosome:RGSC3.4:20:1:55268282:1 5522215 ID34162 U -
TGAATGACGGTGAATGACTGCAGGA
>20 dna:chromosome chromosome:RGSC3.4:20:1:55268282:1 5522215 ID35542 U -
TGACGGTGAATGACTGCAGGA
>20 dna:chromosome chromosome:RGSC3.4:20:1:55268282:1 5522219 ID12485 U -
TAAGGTGTGAATGACGGTGAATGACTGC
>20 dna:chromosome chromosome:RGSC3.4:20:1:55268282:1 5522221 ID7760 U -
GCCTAAGGTGTGAATGACGGTGAATGACT
>20 dna:chromosome chromosome:RGSC3.4:20:1:55268282:1 5522222 ID7759 U -
GCCTAAGGTGTGAATGACGGTGAATGAC
>20 dna:chromosome chromosome:RGSC3.4:20:1:55268282:1 5522223 ID1652 U -
AGCCTAAGGTGTGAATGACGGTGAATGA
>20 dna:chromosome chromosome:RGSC3.4:20:1:55268282:1 5522223 ID7758 U -
GCCTAAGGTGTGAATGACGGTGAATGA
>20 dna:chromosome chromosome:RGSC3.4:20:1:55268282:1 5522223 ID9236 U -
GTGAATGACGGTGAATGA
>20 dna:chromosome chromosome:RGSC3.4:20:1:55268282:1 5522223 ID18388 U -
TAGCCTAAGGTGTGAATGACGGTGAATGA
>20 dna:chromosome chromosome:RGSC3.4:20:1:55268282:1 5522224 ID7757 U -
GCCTAAGGTGTGAATGACGGTGAATG
>20 dna:chromosome chromosome:RGSC3.4:20:1:55268282:1 5522225 ID1651 U -
AGCCTAAGGTGTGAATGACGGTGAAT
>20 dna:chromosome chromosome:RGSC3.4:20:1:55268282:1 5522225 ID7756 U -
GCCTAAGGTGTGAATGACGGTGAAT
>20 dna:chromosome chromosome:RGSC3.4:20:1:55268282:1 5522225 ID18387 U -
TAGCCTAAGGTGTGAATGACGGTGAAT
>20 dna:chromosome chromosome:RGSC3.4:20:1:55268282:1 5522226 ID1650 U -
AGCCTAAGGTGTGAATGACGGTGAA
>20 dna:chromosome chromosome:RGSC3.4:20:1:55268282:1 5522226 ID7755 U -
GCCTAAGGTGTGAATGACGGTGAA
>20 dna:chromosome chromosome:RGSC3.4:20:1:55268282:1 5522226 ID18386 U -
TAGCCTAAGGTGTGAATGACGGTGAA
>20 dna:chromosome chromosome:RGSC3.4:20:1:55268282:1 5522227 ID18385 U -
TAGCCTAAGGTGTGAATGACGGTGA
>20 dna:chromosome chromosome:RGSC3.4:20:1:55268282:1 5522229 ID1020 U -
ACCTAGCCTAAGGTGTGAATGACGGT
>20 dna:chromosome chromosome:RGSC3.4:20:1:55268282:1 5522229 ID18384 U -
TAGCCTAAGGTGTGAATGACGGT
>20 dna:chromosome chromosome:RGSC3.4:20:1:55268282:1 5522276 ID30059 U -
TCTCAAGGAAAAGCCCTGGACTGAAGAA
>20 dna:chromosome chromosome:RGSC3.4:20:1:55268282:1 5522280 ID28372 U -
TCCTCTCAAGGAAAAGCCCTGGACTGA
>20 dna:chromosome chromosome:RGSC3.4:20:1:55268282:1 5522295 ID43490 U -
TGCGCGCAGAGGGGAATTCCTCTCAAGGA
>20 dna:chromosome chromosome:RGSC3.4:20:1:55268282:1 5522373 ID14897 U -
TACCAGCGTGGATATGAAAGTGTGTGTGTGT
>20 dna:chromosome chromosome:RGSC3.4:20:1:55268282:1 5522375 ID9333 M -
GTGGATATGAAAGTGTGTGTGT
>20 dna:chromosome chromosome:RGSC3.4:20:1:55268282:1 5522375 ID14896 U -
TACCAGCGTGGATATGAAAGTGTGTGTGT
>20 dna:chromosome chromosome:RGSC3.4:20:1:55268282:1 5522377 ID14895 U -
TACCAGCGTGGATATGAAAGTGTGTGT
>20 dna:chromosome chromosome:RGSC3.4:20:1:55268282:1 5522379 ID14894 U -
TACCAGCGTGGATATGAAAGTGTGT
>20 dna:chromosome chromosome:RGSC3.4:20:1:55268282:1 5522379 ID38599 U -
TGATACCAGCGTGGATATGAAAGTGTGT
>20 dna:chromosome chromosome:RGSC3.4:20:1:55268282:1 5522381 ID20318 U -
TAGTGATACCAGCGTGGATATGAAAGTGT
>20 dna:chromosome chromosome:RGSC3.4:20:1:55268282:1 5522383 ID28028 U -
TCCTAGTGATACCAGCGTGGATATGAAAGT
>20 dna:chromosome chromosome:RGSC3.4:20:1:55268282:1 5522384 ID28027 U -
TCCTAGTGATACCAGCGTGGATATGAAAG
>20 dna:chromosome chromosome:RGSC3.4:20:1:55268282:1 5522394 ID24733 U -
TCATAAGGCCTTCCTAGTGATACCAGCGTG
>20 dna:chromosome chromosome:RGSC3.4:20:1:55268282:1 5522395 ID57843 U -
TTCATAAGGCCTTCCTAGTGATACCAGCGT
>20 dna:chromosome chromosome:RGSC3.4:20:1:55268282:1 5522396 ID24732 U -
TCATAAGGCCTTCCTAGTGATACCAGCG
>20 dna:chromosome chromosome:RGSC3.4:20:1:55268282:1 5522406 ID29376 U -
TCGCCAACATTTCATAAGGCCTTCCTAGT
>20 dna:chromosome chromosome:RGSC3.4:20:1:55268282:1 5522460 ID7048 U -
GAGGCAGTTTTGAGCTTTTTCTAGCAGTC
>20 dna:chromosome chromosome:RGSC3.4:20:1:55268282:1 5522487 ID45719 U -
TGGAAGAAGCTGCACTTGGCCACAGGA
>20 dna:chromosome chromosome:RGSC3.4:20:1:55268282:1 5522606 ID7510 U -
GCAGATGGCCAGAGACACTGGAGG
>20 dna:chromosome chromosome:RGSC3.4:20:1:55268282:1 5522615 ID45855 U -
TGGAAGGAGCAGATGGCCAGAGA
>20 dna:chromosome chromosome:RGSC3.4:20:1:55268282:1 5522621 ID35538 U -
TGACGGGAATGGAAGGAGCAGATGGC
>20 dna:chromosome chromosome:RGSC3.4:20:1:55268282:1 5522629 ID18455 U -
TAGCCTTGACGGGAATGGAAGGAG
>20 dna:chromosome chromosome:RGSC3.4:20:1:55268282:1 5522635 ID7646 U -
GCCAGGACGTAGCCTTGACGGGAATGG
>20 dna:chromosome chromosome:RGSC3.4:20:1:55268282:1 5522643 ID50165 U -
TGGTAACAGCCAGGACGTAGCCTTGAC
>20 dna:chromosome chromosome:RGSC3.4:20:1:55268282:1 5522643 ID54182 U -
TGTGGTAACAGCCAGGACGTAGCCTTGAC
>20 dna:chromosome chromosome:RGSC3.4:20:1:55268282:1 5522644 ID50164 U -
TGGTAACAGCCAGGACGTAGCCTTGA
>20 dna:chromosome chromosome:RGSC3.4:20:1:55268282:1 5522645 ID50163 U -
TGGTAACAGCCAGGACGTAGCCTTG
>20 dna:chromosome chromosome:RGSC3.4:20:1:55268282:1 5522648 ID26093 U -
TCCAGATGTGGTAACAGCCAGGACGTAGCC
>20 dna:chromosome chromosome:RGSC3.4:20:1:55268282:1 5522652 ID26092 U -
TCCAGATGTGGTAACAGCCAGGACGT
>20 dna:chromosome chromosome:RGSC3.4:20:1:55268282:1 5522658 ID45958 U -
TGGAATACCACTCCAGATGTGGTAACAGCCA
>20 dna:chromosome chromosome:RGSC3.4:20:1:55268282:1 5522662 ID14970 U -
TACCATGGAATACCACTCCAGATGTGGTAACA
>20 dna:chromosome chromosome:RGSC3.4:20:1:55268282:1 5522663 ID14969 U -
TACCATGGAATACCACTCCAGATGTGGTAAC
>20 dna:chromosome chromosome:RGSC3.4:20:1:55268282:1 5522663 ID45957 U -
TGGAATACCACTCCAGATGTGGTAAC
>20 dna:chromosome chromosome:RGSC3.4:20:1:55268282:1 5522672 ID24628 U -
TCAGTGACTTACCATGGAATACCACTCCAGA
>20 dna:chromosome chromosome:RGSC3.4:20:1:55268282:1 5522678 ID8568 U -
GGCTCAGTGACTTACCATGGAATACCAC
>20 dna:chromosome chromosome:RGSC3.4:20:1:55268282:1 5522734 ID47214 U -
TGGCAACGGAAATCTTGCAACTCAACCA
>20 dna:chromosome chromosome:RGSC3.4:20:1:55268282:1 5522740 ID22813 U -
TATTTTCATGGCAACGGAAATCTTGCAACT
>20 dna:chromosome chromosome:RGSC3.4:20:1:55268282:1 5522741 ID2329 U -
ATATTTTCATGGCAACGGAAATCTTGCAAC
>20 dna:chromosome chromosome:RGSC3.4:20:1:55268282:1 5522741 ID25003 U -
TCATGGCAACGGAAATCTTGCAAC
>20 dna:chromosome chromosome:RGSC3.4:20:1:55268282:1 5522743 ID38900 U -
TGATATTTTCATGGCAACGGAAATCTTGCA
>20 dna:chromosome chromosome:RGSC3.4:20:1:55268282:1 5522744 ID38899 U -
TGATATTTTCATGGCAACGGAAATCTTGC
>20 dna:chromosome chromosome:RGSC3.4:20:1:55268282:1 5522745 ID38898 U -
TGATATTTTCATGGCAACGGAAATCTTG
>20 dna:chromosome chromosome:RGSC3.4:20:1:55268282:1 5522746 ID38897 U -
TGATATTTTCATGGCAACGGAAATCTT
>20 dna:chromosome chromosome:RGSC3.4:20:1:55268282:1 5522747 ID38896 U -
TGATATTTTCATGGCAACGGAAATCT
>20 dna:chromosome chromosome:RGSC3.4:20:1:55268282:1 5522748 ID38895 U -
TGATATTTTCATGGCAACGGAAATC
>20 dna:chromosome chromosome:RGSC3.4:20:1:55268282:1 5522804 ID62315 U -
TTTTAAATGCTGAGGTAGCTGCACTGCTC
>20 dna:chromosome chromosome:RGSC3.4:20:1:55268282:1 5522806 ID56401 U -
TTAAATGCTGAGGTAGCTGCACTGC
>20 dna:chromosome chromosome:RGSC3.4:20:1:55268282:1 5522810 ID47151 U -
TGGCAAACTTTTAAATGCTGAGGTAGCTGCA
>20 dna:chromosome chromosome:RGSC3.4:20:1:55268282:1 5522811 ID6042 U -
CTTTTAAATGCTGAGGTAGCTGC
>20 dna:chromosome chromosome:RGSC3.4:20:1:55268282:1 5522811 ID47150 U -
TGGCAAACTTTTAAATGCTGAGGTAGCTGC
>20 dna:chromosome chromosome:RGSC3.4:20:1:55268282:1 5522812 ID47148 U -
TGGCAAACTTTTAAATGCTGAGGTAGCTG
>20 dna:chromosome chromosome:RGSC3.4:20:1:55268282:1 5522813 ID47146 U -
TGGCAAACTTTTAAATGCTGAGGTAGCT
>20 dna:chromosome chromosome:RGSC3.4:20:1:55268282:1 5522814 ID31178 U -
TCTGGCAAACTTTTAAATGCTGAGGTAGC
>20 dna:chromosome chromosome:RGSC3.4:20:1:55268282:1 5522814 ID47145 U -
TGGCAAACTTTTAAATGCTGAGGTAGC
>20 dna:chromosome chromosome:RGSC3.4:20:1:55268282:1 5522815 ID9176 U -
GTCTGGCAAACTTTTAAATGCTGAGGTAG
>20 dna:chromosome chromosome:RGSC3.4:20:1:55268282:1 5522815 ID47144 U -
TGGCAAACTTTTAAATGCTGAGGTAG
>20 dna:chromosome chromosome:RGSC3.4:20:1:55268282:1 5522816 ID49829 U -
TGGGTCTGGCAAACTTTTAAATGCTGAGGTA
>20 dna:chromosome chromosome:RGSC3.4:20:1:55268282:1 5522874 ID58620 U -
TTCGCGAGAGGCTTTGGCATAGATGCAGGG
>20 dna:chromosome chromosome:RGSC3.4:20:1:55268282:1 5522875 ID58619 U -
TTCGCGAGAGGCTTTGGCATAGATGCAGG
>20 dna:chromosome chromosome:RGSC3.4:20:1:55268282:1 5522877 ID31740 U -
TCTTCGCGAGAGGCTTTGGCATAGATGCA
>20 dna:chromosome chromosome:RGSC3.4:20:1:55268282:1 5522877 ID58618 U -
TTCGCGAGAGGCTTTGGCATAGATGCA
>20 dna:chromosome chromosome:RGSC3.4:20:1:55268282:1 5522878 ID31739 U -
TCTTCGCGAGAGGCTTTGGCATAGATGC
>20 dna:chromosome chromosome:RGSC3.4:20:1:55268282:1 5522878 ID58617 U -
TTCGCGAGAGGCTTTGGCATAGATGC
>20 dna:chromosome chromosome:RGSC3.4:20:1:55268282:1 5522899 ID12002 U -
TAAGAGGGATGCCAAGCAAGTCTTCGC
>20 dna:chromosome chromosome:RGSC3.4:20:1:55268282:1 5523027 ID8739 U -
GGGTACCTCGAGTTTGAGCATAACTCTAAC
>20 dna:chromosome chromosome:RGSC3.4:20:1:55268282:1 5523032 ID49652 U -
TGGGGTACCTCGAGTTTGAGCATAACT
>20 dna:chromosome chromosome:RGSC3.4:20:1:55268282:1 5523070 ID37423 U -
TGAGCTCCAAGTAGGTAGTATCAGGGT
>20 dna:chromosome chromosome:RGSC3.4:20:1:55268282:1 5523125 ID19497 U -
TAGGGACCCCATAAAAGGCTAGGAGCTGC
>20 dna:chromosome chromosome:RGSC3.4:20:1:55268282:1 5523145 ID20599 U -
TAGTTGGATGGTACGCTCTAGGGACCC
>20 dna:chromosome chromosome:RGSC3.4:20:1:55268282:1 5523145 ID31586 U -
TCTTAGTTGGATGGTACGCTCTAGGGACCC
>20 dna:chromosome chromosome:RGSC3.4:20:1:55268282:1 5523156 ID3548 U -
CACTCTTAGTTGGATGGTACGC
>20 dna:chromosome chromosome:RGSC3.4:20:1:55268282:1 5523157 ID36502 U -
TGAGACCACTCTTAGTTGGATGGTACG
>20 dna:chromosome chromosome:RGSC3.4:20:1:55268282:1 5523160 ID13869 U -
TACAATAGTGAGACCACTCTTAGTTGGATGGT
>20 dna:chromosome chromosome:RGSC3.4:20:1:55268282:1 5523161 ID13868 U -
TACAATAGTGAGACCACTCTTAGTTGGATGG
>20 dna:chromosome chromosome:RGSC3.4:20:1:55268282:1 5523162 ID13867 U -
TACAATAGTGAGACCACTCTTAGTTGGATG
>20 dna:chromosome chromosome:RGSC3.4:20:1:55268282:1 5523225 ID53032 U -
TGTCTGGAAGCCTGCGCCGCAGCCCTTC
>20 dna:chromosome chromosome:RGSC3.4:20:1:55268282:1 5523228 ID53031 U -
TGTCTGGAAGCCTGCGCCGCAGCCC
>20 dna:chromosome chromosome:RGSC3.4:20:1:55268282:1 5523242 ID29099 U -
TCCTTGTGCCCCAGCACCCATGTCTGGAAGC
>20 dna:chromosome chromosome:RGSC3.4:20:1:55268282:1 5523321 ID37394 U -
TGAGCTACGGGTCTGTGCAGCTGGGAC
>20 dna:chromosome chromosome:RGSC3.4:20:1:55268282:1 5523322 ID37393 U -
TGAGCTACGGGTCTGTGCAGCTGGGA
>20 dna:chromosome chromosome:RGSC3.4:20:1:55268282:1 5523323 ID37392 U -
TGAGCTACGGGTCTGTGCAGCTGGG
>20 dna:chromosome chromosome:RGSC3.4:20:1:55268282:1 5523324 ID37391 U -
TGAGCTACGGGTCTGTGCAGCTGG
>20 dna:chromosome chromosome:RGSC3.4:20:1:55268282:1 5523325 ID37390 U -
TGAGCTACGGGTCTGTGCAGCTG
>20 dna:chromosome chromosome:RGSC3.4:20:1:55268282:1 5523363 ID23143 U -
TCAAATGAACCCCTGCTGATGGAGAGGTC
>20 dna:chromosome chromosome:RGSC3.4:20:1:55268282:1 5523364 ID23142 U -
TCAAATGAACCCCTGCTGATGGAGAGGT
>20 dna:chromosome chromosome:RGSC3.4:20:1:55268282:1 5523365 ID30029 U -
TCTCAAATGAACCCCTGCTGATGGAGAGG
>20 dna:chromosome chromosome:RGSC3.4:20:1:55268282:1 5523366 ID2490 U -
ATGAACCCCTGCTGATGGAGAG
>20 dna:chromosome chromosome:RGSC3.4:20:1:55268282:1 5523366 ID6231 U -
GAACCCCTGCTGATGGAGAG
>20 dna:chromosome chromosome:RGSC3.4:20:1:55268282:1 5523366 ID30028 U -
TCTCAAATGAACCCCTGCTGATGGAGAG
>20 dna:chromosome chromosome:RGSC3.4:20:1:55268282:1 5523366 ID33312 U -
TGAACCCCTGCTGATGGAGAG
>20 dna:chromosome chromosome:RGSC3.4:20:1:55268282:1 5523367 ID30027 U -
TCTCAAATGAACCCCTGCTGATGGAGA
>20 dna:chromosome chromosome:RGSC3.4:20:1:55268282:1 5523367 ID30459 U -
TCTCTCAAATGAACCCCTGCTGATGGAGA
>20 dna:chromosome chromosome:RGSC3.4:20:1:55268282:1 5523369 ID3153 U -
CAAATGAACCCCTGCTGATGGA
>20 dna:chromosome chromosome:RGSC3.4:20:1:55268282:1 5523369 ID58970 U -
TTCTCTCAAATGAACCCCTGCTGATGGA
>20 dna:chromosome chromosome:RGSC3.4:20:1:55268282:1 5523370 ID30026 U -
TCTCAAATGAACCCCTGCTGATGG
>20 dna:chromosome chromosome:RGSC3.4:20:1:55268282:1 5523376 ID3799 U -
CAGCCTCTTCTCTCAAATGAACCCCTGC
>20 dna:chromosome chromosome:RGSC3.4:20:1:55268282:1 5523405 ID58913 U -
TTCTCAGGGTGGACGGACAGACC
>20 dna:chromosome chromosome:RGSC3.4:20:1:55268282:1 5523407 ID36823 U -
TGAGATAATTCTCAGGGTGGACGGACAGA
>20 dna:chromosome chromosome:RGSC3.4:20:1:55268282:1 5523413 ID4418 U -
CCATGTGAGATAATTCTCAGGGTGGACG
>20 dna:chromosome chromosome:RGSC3.4:20:1:55268282:1 5523414 ID26438 U -
TCCATGTGAGATAATTCTCAGGGTGGAC
>20 dna:chromosome chromosome:RGSC3.4:20:1:55268282:1 5523414 ID36822 U -
TGAGATAATTCTCAGGGTGGAC
>20 dna:chromosome chromosome:RGSC3.4:20:1:55268282:1 5523414 ID53519 U -
TGTGAGATAATTCTCAGGGTGGAC
>20 dna:chromosome chromosome:RGSC3.4:20:1:55268282:1 5523433 ID14516 U -
TACATCGGCACCCTTTCTCCATGTGA
>20 dna:chromosome chromosome:RGSC3.4:20:1:55268282:1 5523462 ID40823 U -
TGCACACTGGCACCCAAGAGGCACAGCCTCA
>20 dna:chromosome chromosome:RGSC3.4:20:1:55268282:1 5523475 ID31111 U -
TCTGCTCTGCACACTGGCACCCAAG
>20 dna:chromosome chromosome:RGSC3.4:20:1:55268282:1 5523495 ID43034 U -
TGCCTCTCGCCAAAGAACCAGTTGAGCTCTGC
>20 dna:chromosome chromosome:RGSC3.4:20:1:55268282:1 5523498 ID43033 U -
TGCCTCTCGCCAAAGAACCAGTTGAGCTC
>20 dna:chromosome chromosome:RGSC3.4:20:1:55268282:1 5523499 ID43032 U -
TGCCTCTCGCCAAAGAACCAGTTGAGCT
>20 dna:chromosome chromosome:RGSC3.4:20:1:55268282:1 5523500 ID43031 U -
TGCCTCTCGCCAAAGAACCAGTTGAGC
>20 dna:chromosome chromosome:RGSC3.4:20:1:55268282:1 5523501 ID43030 U -
TGCCTCTCGCCAAAGAACCAGTTGAG
>20 dna:chromosome chromosome:RGSC3.4:20:1:55268282:1 5523502 ID43029 U -
TGCCTCTCGCCAAAGAACCAGTTGA
>20 dna:chromosome chromosome:RGSC3.4:20:1:55268282:1 5523531 ID35438 U -
TGACCTCTATTTGCCTCCTGGAGCCCC
>20 dna:chromosome chromosome:RGSC3.4:20:1:55268282:1 5523532 ID5514 U -
CTGACCTCTATTTGCCTCCTGGAGCCC
>20 dna:chromosome chromosome:RGSC3.4:20:1:55268282:1 5523532 ID35437 U -
TGACCTCTATTTGCCTCCTGGAGCCC
>20 dna:chromosome chromosome:RGSC3.4:20:1:55268282:1 5523533 ID35436 U -
TGACCTCTATTTGCCTCCTGGAGCC
>20 dna:chromosome chromosome:RGSC3.4:20:1:55268282:1 5523542 ID25870 U -
TCCACGCAGGTTTCTGACCTCTATTTGCCT
>20 dna:chromosome chromosome:RGSC3.4:20:1:55268282:1 5523558 ID37155 U -
TGAGCACTAGATCCATCCACGCAGGTTTC
>20 dna:chromosome chromosome:RGSC3.4:20:1:55268282:1 5523561 ID35797 U -
TGACTGAGCACTAGATCCATCCACGCAGGT
>20 dna:chromosome chromosome:RGSC3.4:20:1:55268282:1 5523564 ID35796 U -
TGACTGAGCACTAGATCCATCCACGCA
>20 dna:chromosome chromosome:RGSC3.4:20:1:55268282:1 5523578 ID43112 U -
TGCCTGCGCACACCCTTGACTGAGCACTA
>20 dna:chromosome chromosome:RGSC3.4:20:1:55268282:1 5523666 ID6826 U -
GAGAAGTGCTGACCACAGAGGAG
>20 dna:chromosome chromosome:RGSC3.4:20:1:55268282:1 5523685 ID30434 U -
TCTCTAGCTTCGGAGGGCAGAGA
>20 dna:chromosome chromosome:RGSC3.4:20:1:55268282:1 5523700 ID6286 U -
GAAGAGCACACACAGTCTATCTCTAGC
>20 dna:chromosome chromosome:RGSC3.4:20:1:55268282:1 5523726 ID284 U -
AACTGCCCGGGCCAGCAAG
>20 dna:chromosome chromosome:RGSC3.4:20:1:55268282:1 5523727 ID32365 U -
TGAAAAGTAACTGCCCGGGCCAGCAA
>20 dna:chromosome chromosome:RGSC3.4:20:1:55268282:1 5523731 ID32364 U -
TGAAAAGTAACTGCCCGGGCCA
>20 dna:chromosome chromosome:RGSC3.4:20:1:55268282:1 5523749 ID1647 U -
AGCCCTCGCCATTGACCTGAACCCTGAA
>20 dna:chromosome chromosome:RGSC3.4:20:1:55268282:1 5523754 ID1646 U -
AGCCCTCGCCATTGACCTGAACC
>20 dna:chromosome chromosome:RGSC3.4:20:1:55268282:1 5523787 ID20142 U -
TAGTCAGAACAACCCATGGAGGGCCAGCT
>20 dna:chromosome chromosome:RGSC3.4:20:1:55268282:1 5523788 ID29904 U -
TCTAGTCAGAACAACCCATGGAGGGCCAGC
>20 dna:chromosome chromosome:RGSC3.4:20:1:55268282:1 5523790 ID58831 U -
TTCTAGTCAGAACAACCCATGGAGGGCCA
>20 dna:chromosome chromosome:RGSC3.4:20:1:55268282:1 5523801 ID23562 U -
TCACAAAGAATCTTCTAGTCAGAACAACCC
>20 dna:chromosome chromosome:RGSC3.4:20:1:55268282:1 5523803 ID3332 U -
CACAAAGAATCTTCTAGTCAGAACAAC
>20 dna:chromosome chromosome:RGSC3.4:20:1:55268282:1 5523807 ID46410 U -
TGGACTTCACAAAGAATCTTCTAGTCAGAA
>20 dna:chromosome chromosome:RGSC3.4:20:1:55268282:1 5523808 ID46409 U -
TGGACTTCACAAAGAATCTTCTAGTCAGA
>20 dna:chromosome chromosome:RGSC3.4:20:1:55268282:1 5523810 ID46408 U -
TGGACTTCACAAAGAATCTTCTAGTCA
>20 dna:chromosome chromosome:RGSC3.4:20:1:55268282:1 5523818 ID57793 U -
TTCAGGTGGACTTCACAAAGAATCT
>20 dna:chromosome chromosome:RGSC3.4:20:1:55268282:1 5523832 ID15358 U -
TACCTGTTTGTCACATTTCAGGTGGAC
>20 dna:chromosome chromosome:RGSC3.4:20:1:55268282:1 5523850 ID195 U -
AACACTGGGGGCCTACCTGTTT
>20 dna:chromosome chromosome:RGSC3.4:20:1:55268282:1 5523850 ID3561 U -
CACTGGGGGCCTACCTGTTT
>20 dna:chromosome chromosome:RGSC3.4:20:1:55268282:1 5523850 ID36206 U -
TGAGAACACTGGGGGCCTACCTGTTT
>20 dna:chromosome chromosome:RGSC3.4:20:1:55268282:1 5523851 ID36205 U -
TGAGAACACTGGGGGCCTACCTGTT
>20 dna:chromosome chromosome:RGSC3.4:20:1:55268282:1 5523862 ID52213 U -
TGTAGTTCTTTGAGAACACTGGGG
>20 dna:chromosome chromosome:RGSC3.4:20:1:55268282:1 5523863 ID6198 U -
GAAATTTTGTAGTTCTTTGAGAACACTGGG
>20 dna:chromosome chromosome:RGSC3.4:20:1:55268282:1 5523931 ID46366 U -
TGGACTCCAGGGCATTCGCAGAGTC
>20 dna:chromosome chromosome:RGSC3.4:20:1:55268282:1 5523945 ID51625 U -
TGGTTTCCCCCAAGGCTGGACTCCAGG
>20 dna:chromosome chromosome:RGSC3.4:20:1:55268282:1 5523981 ID655 U -
AATGGGTGGAGTTCCTCAAGGTC
>20 dna:chromosome chromosome:RGSC3.4:20:1:55268282:1 5523983 ID26675 U -
TCCCAATGGGTGGAGTTCCTCAAGG
>20 dna:chromosome chromosome:RGSC3.4:20:1:55268282:1 5523995 ID1685 U -
AGCGTCAGGTCCCAATGGGTGG
>20 dna:chromosome chromosome:RGSC3.4:20:1:55268282:1 5524034 ID10577 U -
TAAAGGTCTTGATGGAGACGGAAGAG
>20 dna:chromosome chromosome:RGSC3.4:20:1:55268282:1 5524035 ID10576 U -
TAAAGGTCTTGATGGAGACGGAAGA
>20 dna:chromosome chromosome:RGSC3.4:20:1:55268282:1 5524036 ID10575 U -
TAAAGGTCTTGATGGAGACGGAAG
>20 dna:chromosome chromosome:RGSC3.4:20:1:55268282:1 5524037 ID39976 U -
TGATTGCTAAAGGTCTTGATGGAGACGGAA
>20 dna:chromosome chromosome:RGSC3.4:20:1:55268282:1 5524037 ID43605 U -
TGCTAAAGGTCTTGATGGAGACGGAA
>20 dna:chromosome chromosome:RGSC3.4:20:1:55268282:1 5524038 ID39975 U -
TGATTGCTAAAGGTCTTGATGGAGACGGA
>20 dna:chromosome chromosome:RGSC3.4:20:1:55268282:1 5524038 ID43604 U -
TGCTAAAGGTCTTGATGGAGACGGA
>20 dna:chromosome chromosome:RGSC3.4:20:1:55268282:1 5524038 ID60163 U -
TTGCTAAAGGTCTTGATGGAGACGGA
>20 dna:chromosome chromosome:RGSC3.4:20:1:55268282:1 5524039 ID39974 U -
TGATTGCTAAAGGTCTTGATGGAGACGG
>20 dna:chromosome chromosome:RGSC3.4:20:1:55268282:1 5524041 ID39973 U -
TGATTGCTAAAGGTCTTGATGGAGAC
>20 dna:chromosome chromosome:RGSC3.4:20:1:55268282:1 5524042 ID7865 U -
GCTAAAGGTCTTGATGGAGA
>20 dna:chromosome chromosome:RGSC3.4:20:1:55268282:1 5524042 ID39972 U -
TGATTGCTAAAGGTCTTGATGGAGA
>20 dna:chromosome chromosome:RGSC3.4:20:1:55268282:1 5524044 ID39971 U -
TGATTGCTAAAGGTCTTGATGGA
>20 dna:chromosome chromosome:RGSC3.4:20:1:55268282:1 5524044 ID44469 U -
TGCTGATTGCTAAAGGTCTTGATGGA
>20 dna:chromosome chromosome:RGSC3.4:20:1:55268282:1 5524044 ID60201 U -
TTGCTGATTGCTAAAGGTCTTGATGGA
>20 dna:chromosome chromosome:RGSC3.4:20:1:55268282:1 5524044 ID62564 U -
TTTTGCTGATTGCTAAAGGTCTTGATGGA
>20 dna:chromosome chromosome:RGSC3.4:20:1:55268282:1 5524045 ID44468 U -
TGCTGATTGCTAAAGGTCTTGATGG
>20 dna:chromosome chromosome:RGSC3.4:20:1:55268282:1 5524045 ID60200 U -
TTGCTGATTGCTAAAGGTCTTGATGG
>20 dna:chromosome chromosome:RGSC3.4:20:1:55268282:1 5524045 ID62155 U -
TTTGCTGATTGCTAAAGGTCTTGATGG
>20 dna:chromosome chromosome:RGSC3.4:20:1:55268282:1 5524047 ID62563 U -
TTTTGCTGATTGCTAAAGGTCTTGAT
>20 dna:chromosome chromosome:RGSC3.4:20:1:55268282:1 5524064 ID23559 U -
TCACAAAAATCGCCTGGCAAGGCTTTTGCTGA
>20 dna:chromosome chromosome:RGSC3.4:20:1:55268282:1 5524085 ID31219 U -
TCTGGTAGCATAGCCCAGTCACAAAAATC
>20 dna:chromosome chromosome:RGSC3.4:20:1:55268282:1 5524086 ID50362 U -
TGGTAGCATAGCCCAGTCACAAAAAT
>20 dna:chromosome chromosome:RGSC3.4:20:1:55268282:1 5524093 ID53041 U -
TGTCTGGTAGCATAGCCCAGTCA
>20 dna:chromosome chromosome:RGSC3.4:20:1:55268282:1 5524097 ID16156 U -
TACTGGATACTGTCTGGTAGCATAGCCCA
>20 dna:chromosome chromosome:RGSC3.4:20:1:55268282:1 5524098 ID46770 U -
TGGATACTGTCTGGTAGCATAGCCC
>20 dna:chromosome chromosome:RGSC3.4:20:1:55268282:1 5524115 ID36831 U -
TGAGATACTCCGTTAATTTGTACTGGATACT
>20 dna:chromosome chromosome:RGSC3.4:20:1:55268282:1 5524116 ID36830 U -
TGAGATACTCCGTTAATTTGTACTGGATAC
>20 dna:chromosome chromosome:RGSC3.4:20:1:55268282:1 5524121 ID53524 U -
TGTGAGATACTCCGTTAATTTGTACTG
>20 dna:chromosome chromosome:RGSC3.4:20:1:55268282:1 5524123 ID44660 U -
TGCTGTGAGATACTCCGTTAATTTGTAC
>20 dna:chromosome chromosome:RGSC3.4:20:1:55268282:1 5524123 ID53523 U -
TGTGAGATACTCCGTTAATTTGTAC
>20 dna:chromosome chromosome:RGSC3.4:20:1:55268282:1 5524125 ID13144 U -
TAATGCTGTGAGATACTCCGTTAATTTGT
>20 dna:chromosome chromosome:RGSC3.4:20:1:55268282:1 5524136 ID32005 U -
TCTTTCATAATGCTGTGAGATACTC
>20 dna:chromosome chromosome:RGSC3.4:20:1:55268282:1 5524151 ID53700 U -
TGTGATGAGGAAGGGGTCATCTTTCATAA
>20 dna:chromosome chromosome:RGSC3.4:20:1:55268282:1 5524162 ID49290 U -
TGGGCATCTTGTGATGAGGAAGGGGTC
>20 dna:chromosome chromosome:RGSC3.4:20:1:55268282:1 5524162 ID60697 U -
TTGGGCATCTTGTGATGAGGAAGGGGTC
>20 dna:chromosome chromosome:RGSC3.4:20:1:55268282:1 5524163 ID49289 U -
TGGGCATCTTGTGATGAGGAAGGGGT
>20 dna:chromosome chromosome:RGSC3.4:20:1:55268282:1 5524190 ID40159 U -
TGATTTGTCCTCAATGCCTGCAGTCT
>20 dna:chromosome chromosome:RGSC3.4:20:1:55268282:1 5524195 ID5854 U -
CTTCATGATTTGTCCTCAATGCCTGC
>20 dna:chromosome chromosome:RGSC3.4:20:1:55268282:1 5524197 ID35981 U -
TGACTTCATGATTTGTCCTCAATGCCT
>20 dna:chromosome chromosome:RGSC3.4:20:1:55268282:1 5524198 ID35980 U -
TGACTTCATGATTTGTCCTCAATGCC
>20 dna:chromosome chromosome:RGSC3.4:20:1:55268282:1 5524201 ID41401 U -
TGCATACCTGACTTCATGATTTGTCCTCAAT
>20 dna:chromosome chromosome:RGSC3.4:20:1:55268282:1 5524202 ID41400 U -
TGCATACCTGACTTCATGATTTGTCCTCAA
>20 dna:chromosome chromosome:RGSC3.4:20:1:55268282:1 5524205 ID41399 U -
TGCATACCTGACTTCATGATTTGTCCT
>20 dna:chromosome chromosome:RGSC3.4:20:1:55268282:1 5524220 ID48093 U -
TGGCTGCCTCTCACTCTGCATACCTGAC
>20 dna:chromosome chromosome:RGSC3.4:20:1:55268282:1 5524234 ID42774 U -
TGCCCTTCTGGCTGCCTCTCAC
>20 dna:chromosome chromosome:RGSC3.4:20:1:55268282:1 5524276 ID12006 U -
TAAGAGGTACAAAGTAACCTGAGTAGGGGA
>20 dna:chromosome chromosome:RGSC3.4:20:1:55268282:1 5524282 ID28823 U -
TCCTGTTTAAGAGGTACAAAGTAACCTGAGT
>20 dna:chromosome chromosome:RGSC3.4:20:1:55268282:1 5524284 ID28822 U -
TCCTGTTTAAGAGGTACAAAGTAACCTGA
>20 dna:chromosome chromosome:RGSC3.4:20:1:55268282:1 5524311 ID6230 U -
GAACCCAGTGACTCTTGCTTTGTTCTC
>20 dna:chromosome chromosome:RGSC3.4:20:1:55268282:1 5524320 ID38110 U -
TGAGTGAACCGGAACCCAGTGACTCTTGC
>20 dna:chromosome chromosome:RGSC3.4:20:1:55268282:1 5524327 ID8549 U -
GGCGTGAGTGAACCGGAACCCAGTGA
>20 dna:chromosome chromosome:RGSC3.4:20:1:55268282:1 5524329 ID19400 U -
TAGGCGTGAGTGAACCGGAACCCAGT
>20 dna:chromosome chromosome:RGSC3.4:20:1:55268282:1 5524334 ID48661 U -
TGGGACCTAGGCGTGAGTGAACCGGAAC
>20 dna:chromosome chromosome:RGSC3.4:20:1:55268282:1 5524379 ID30763 U -
TCTGACTGGAGTACCCACTGGCTGGAGT
>20 dna:chromosome chromosome:RGSC3.4:20:1:55268282:1 5524391 ID46669 U -
TGGAGTACCCTCTGACTGGAGTACCC
>20 dna:chromosome chromosome:RGSC3.4:20:1:55268282:1 5524394 ID46668 U -
TGGAGTACCCTCTGACTGGAGTA
>20 dna:chromosome chromosome:RGSC3.4:20:1:55268282:1 5524395 ID49657 U -
TGGGGTCCTGGAGTACCCTCTGACTGGAGT
>20 dna:chromosome chromosome:RGSC3.4:20:1:55268282:1 5524471 ID222 U -
AACCACAACATTAGCAGCCTCTGGACCAC
>20 dna:chromosome chromosome:RGSC3.4:20:1:55268282:1 5524534 ID58307 M -
TTCCCTCTGTCCAAATCTCACGCTCTTGCC
>20 dna:chromosome chromosome:RGSC3.4:20:1:55268282:1 5524536 ID5437 M -
CTCTGTCCAAATCTCACGCTCTTG
>20 dna:chromosome chromosome:RGSC3.4:20:1:55268282:1 5524620 ID44164 U -
TGCTCAGGTTCCACTGGCTCAACTGTCAC
>20 dna:chromosome chromosome:RGSC3.4:20:1:55268282:1 5524786 ID21103 M -
TATATCAACTCTTTTATGCTTTAGTTTCTC
>20 dna:chromosome chromosome:RGSC3.4:20:1:55268282:1 5524889 ID27398 M -
TCCCTTGCACCTTTTATTTACCAAGTC
>20 dna:chromosome chromosome:RGSC3.4:20:1:55268282:1 5524912 ID204 U -
AACATACAAAGCCCGATACCATCTATCCC
>20 dna:chromosome chromosome:RGSC3.4:20:1:55268282:1 5524927 ID8688 M +
GGGCTTTGTATGTTTAAGTGGGCAATTA
>20 dna:chromosome chromosome:RGSC3.4:20:1:55268282:1 5524937 ID50181 M -
TGGTAAGATATAATTGCCCACTTAAACA
>20 dna:chromosome chromosome:RGSC3.4:20:1:55268282:1 5524946 ID17678 M -
TAGATCCAATTGGTAAGATATAATTGCCC
>20 dna:chromosome chromosome:RGSC3.4:20:1:55268282:1 5524948 ID31553 M -
TCTTAGATCCAATTGGTAAGATATAATTGC
>20 dna:chromosome chromosome:RGSC3.4:20:1:55268282:1 5525034 ID46804 M -
TGGATATCTTGGCGGAAACACAGCCC
>20 dna:chromosome chromosome:RGSC3.4:20:1:55268282:1 5525036 ID46803 M -
TGGATATCTTGGCGGAAACACAGC
>20 dna:chromosome chromosome:RGSC3.4:20:1:55268282:1 5525073 ID7472 M +
GCACTGAGGTGTGGAACCCAAGCAGGGTAA
>20 dna:chromosome chromosome:RGSC3.4:20:1:55268282:1 5525075 ID15107 M -
TACCCTGCTTGGGTTCCACACCTCAGT
>20 dna:chromosome chromosome:RGSC3.4:20:1:55268282:1 5525103 ID32560 M -
TGAAACGGTAAATGTTTTTCTCTGGGTGTT
>20 dna:chromosome chromosome:RGSC3.4:20:1:55268282:1 5525104 ID32559 M -
TGAAACGGTAAATGTTTTTCTCTGGGTGT
>20 dna:chromosome chromosome:RGSC3.4:20:1:55268282:1 5525117 ID18 M -
AAAAATGAAACGGTAAATGTT
>20 dna:chromosome chromosome:RGSC3.4:20:1:55268282:1 5525122 ID9733 M -
TAAAAATAAAAAAATAAAAATGAAACGGTAA
>20 dna:chromosome chromosome:RGSC3.4:20:1:55268282:1 5525123 ID9732 M -
TAAAAATAAAAAAATAAAAATGAAACGGTA
>20 dna:chromosome chromosome:RGSC3.4:20:1:55268282:1 5525181 ID46007 U -
TGGAATGACAACCTCTGGGGACCAAATA
>20 dna:chromosome chromosome:RGSC3.4:20:1:55268282:1 5525184 ID46006 U -
TGGAATGACAACCTCTGGGGACCAA
>20 dna:chromosome chromosome:RGSC3.4:20:1:55268282:1 5525191 ID48437 U -
TGGGAAGACTTGGAATGACAACCTCTGG
>20 dna:chromosome chromosome:RGSC3.4:20:1:55268282:1 5525272 ID6630 U -
GACCAATGGACCAGGAGCAGAGGGAG
>20 dna:chromosome chromosome:RGSC3.4:20:1:55268282:1 5525277 ID61421 U -
TTTAAGACCAATGGACCAGGAGCAGA
>20 dna:chromosome chromosome:RGSC3.4:20:1:55268282:1 5525280 ID42785 U -
TGCCCTTTAAGACCAATGGACCAGGAGC
>20 dna:chromosome chromosome:RGSC3.4:20:1:55268282:1 5525307 ID1810 U -
AGGAGCCTGTCTGTGAAGGGTACACTCT
>20 dna:chromosome chromosome:RGSC3.4:20:1:55268282:1 5525331 ID60624 U -
TTGGCGTGTTGATCTCTAGGCTGAGGA
>20 dna:chromosome chromosome:RGSC3.4:20:1:55268282:1 5525349 ID40610 U -
TGCAAGTGCACTGACTTCCATTGGCGTGT
>20 dna:chromosome chromosome:RGSC3.4:20:1:55268282:1 5525350 ID40609 U -
TGCAAGTGCACTGACTTCCATTGGCGTG
>20 dna:chromosome chromosome:RGSC3.4:20:1:55268282:1 5525351 ID40608 U -
TGCAAGTGCACTGACTTCCATTGGCGT
>20 dna:chromosome chromosome:RGSC3.4:20:1:55268282:1 5525366 ID5056 U -
CGTGTGCTGCTGCAAGTGCACT
>20 dna:chromosome chromosome:RGSC3.4:20:1:55268282:1 5525370 ID55369 U -
TGTTTATTCGTGTGCTGCTGCAAGTG
>20 dna:chromosome chromosome:RGSC3.4:20:1:55268282:1 5525371 ID28991 U -
TCCTTCTGTTTATTCGTGTGCTGCTGCAAGT
>20 dna:chromosome chromosome:RGSC3.4:20:1:55268282:1 5525371 ID55368 U -
TGTTTATTCGTGTGCTGCTGCAAGT
>20 dna:chromosome chromosome:RGSC3.4:20:1:55268282:1 5525372 ID58542 U -
TTCCTTCTGTTTATTCGTGTGCTGCTGCAAG
>20 dna:chromosome chromosome:RGSC3.4:20:1:55268282:1 5525378 ID28990 U -
TCCTTCTGTTTATTCGTGTGCTGC
>20 dna:chromosome chromosome:RGSC3.4:20:1:55268282:1 5525379 ID28989 U -
TCCTTCTGTTTATTCGTGTGCTG
>20 dna:chromosome chromosome:RGSC3.4:20:1:55268282:1 5525452 ID35513 U -
TGACGAGGCCAGTGGCAATATGGAGCAGC
>20 dna:chromosome chromosome:RGSC3.4:20:1:55268282:1 5525454 ID35511 U -
TGACGAGGCCAGTGGCAATATGGAGCA
>20 dna:chromosome chromosome:RGSC3.4:20:1:55268282:1 5525458 ID55111 U -
TGTTGACGAGGCCAGTGGCAATATGG
>20 dna:chromosome chromosome:RGSC3.4:20:1:55268282:1 5525470 ID38107 U -
TGAGTCTTTCTCCCTATGTTGACGAGGCCA
>20 dna:chromosome chromosome:RGSC3.4:20:1:55268282:1 5525471 ID9192 U -
GTCTTTCTCCCTATGTTGACGAGGCC
>20 dna:chromosome chromosome:RGSC3.4:20:1:55268282:1 5525471 ID38106 U -
TGAGTCTTTCTCCCTATGTTGACGAGGCC
>20 dna:chromosome chromosome:RGSC3.4:20:1:55268282:1 5525476 ID38105 U -
TGAGTCTTTCTCCCTATGTTGACG
>20 dna:chromosome chromosome:RGSC3.4:20:1:55268282:1 5525498 ID50116 U -
TGGGTTTTTAGTACCTGGCCTGGGTCATG
>20 dna:chromosome chromosome:RGSC3.4:20:1:55268282:1 5525499 ID8770 U -
GGGTTTTTAGTACCTGGCCTGGGTCAT
>20 dna:chromosome chromosome:RGSC3.4:20:1:55268282:1 5525500 ID50115 U -
TGGGTTTTTAGTACCTGGCCTGGGTCA
>20 dna:chromosome chromosome:RGSC3.4:20:1:55268282:1 5525501 ID50114 U -
TGGGTTTTTAGTACCTGGCCTGGGTC
>20 dna:chromosome chromosome:RGSC3.4:20:1:55268282:1 5525502 ID50113 U -
TGGGTTTTTAGTACCTGGCCTGGGT
>20 dna:chromosome chromosome:RGSC3.4:20:1:55268282:1 5525507 ID35339 U -
TGACCATGGGTTTTTAGTACCTGGCC
>20 dna:chromosome chromosome:RGSC3.4:20:1:55268282:1 5525529 ID8478 U -
GGCCAAGTCAGACACGGGGACCATGAC
>20 dna:chromosome chromosome:RGSC3.4:20:1:55268282:1 5525558 ID9946 U -
TAAAAGCCTTTCAGCAGCCAGAAAAT
>20 dna:chromosome chromosome:RGSC3.4:20:1:55268282:1 5525560 ID5693 U -
CTGTAAAAGCCTTTCAGCAGCCAGAAA
>20 dna:chromosome chromosome:RGSC3.4:20:1:55268282:1 5525562 ID51732 U -
TGTAAAAGCCTTTCAGCAGCCAGA
>20 dna:chromosome chromosome:RGSC3.4:20:1:55268282:1 5525566 ID46308 U -
TGGACCTCTGTAAAAGCCTTTCAGCAGC
>20 dna:chromosome chromosome:RGSC3.4:20:1:55268282:1 5525567 ID46307 U -
TGGACCTCTGTAAAAGCCTTTCAGCAG
>20 dna:chromosome chromosome:RGSC3.4:20:1:55268282:1 5525591 ID37880 U -
TGAGGTGACTTAGCTTGGTGGCCTCTGG
>20 dna:chromosome chromosome:RGSC3.4:20:1:55268282:1 5525597 ID16495 U -
TACTTTGAGGTGACTTAGCTTGGTGGC
>20 dna:chromosome chromosome:RGSC3.4:20:1:55268282:1 5525598 ID37875 U -
TGAGGTGACTTAGCTTGGTGG
>20 dna:chromosome chromosome:RGSC3.4:20:1:55268282:1 5525600 ID5822 U -
CTTACTTTGAGGTGACTTAGCTTGGT
>20 dna:chromosome chromosome:RGSC3.4:20:1:55268282:1 5525600 ID12309 U -
TAAGCTTACTTTGAGGTGACTTAGCTTGGT
>20 dna:chromosome chromosome:RGSC3.4:20:1:55268282:1 5525600 ID56816 U -
TTACTTTGAGGTGACTTAGCTTGGT
>20 dna:chromosome chromosome:RGSC3.4:20:1:55268282:1 5525601 ID5821 U -
CTTACTTTGAGGTGACTTAGCTTGG
>20 dna:chromosome chromosome:RGSC3.4:20:1:55268282:1 5525601 ID12308 U -
TAAGCTTACTTTGAGGTGACTTAGCTTGG
>20 dna:chromosome chromosome:RGSC3.4:20:1:55268282:1 5525602 ID1728 U -
AGCTTACTTTGAGGTGACTTAGCTTG
>20 dna:chromosome chromosome:RGSC3.4:20:1:55268282:1 5525603 ID12307 U -
TAAGCTTACTTTGAGGTGACTTAGCTT
>20 dna:chromosome chromosome:RGSC3.4:20:1:55268282:1 5525603 ID56504 U -
TTAAGCTTACTTTGAGGTGACTTAGCTT
>20 dna:chromosome chromosome:RGSC3.4:20:1:55268282:1 5525604 ID56503 U -
TTAAGCTTACTTTGAGGTGACTTAGCT
>20 dna:chromosome chromosome:RGSC3.4:20:1:55268282:1 5525605 ID868 U -
ACATTAAGCTTACTTTGAGGTGACTTAGC
>20 dna:chromosome chromosome:RGSC3.4:20:1:55268282:1 5525605 ID56502 U -
TTAAGCTTACTTTGAGGTGACTTAGC
>20 dna:chromosome chromosome:RGSC3.4:20:1:55268282:1 5525610 ID2489 U -
ATGAACATTAAGCTTACTTTGAGGTGAC
>20 dna:chromosome chromosome:RGSC3.4:20:1:55268282:1 5525610 ID2823 U -
ATTAAGCTTACTTTGAGGTGAC
>20 dna:chromosome chromosome:RGSC3.4:20:1:55268282:1 5525610 ID33261 U -
TGAACATTAAGCTTACTTTGAGGTGAC
>20 dna:chromosome chromosome:RGSC3.4:20:1:55268282:1 5525613 ID867 U -
ACATTAAGCTTACTTTGAGGT
>20 dna:chromosome chromosome:RGSC3.4:20:1:55268282:1 5525613 ID46906 U -
TGGATGAACATTAAGCTTACTTTGAGGT
>20 dna:chromosome chromosome:RGSC3.4:20:1:55268282:1 5525614 ID46905 U -
TGGATGAACATTAAGCTTACTTTGAGG
>20 dna:chromosome chromosome:RGSC3.4:20:1:55268282:1 5525669 ID6528 U -
GACACCTCGTGAGGAGAGGAGCCTG
>20 dna:chromosome chromosome:RGSC3.4:20:1:55268282:1 5525684 ID47260 U -
TGGCAAGGTTGGACGACTGGACACCTCGT
>20 dna:chromosome chromosome:RGSC3.4:20:1:55268282:1 5525742 ID35054 U -
TGACAGTGTCTCAGAGAGTGGCTGCCGCT
>20 dna:chromosome chromosome:RGSC3.4:20:1:55268282:1 5525743 ID35053 U -
TGACAGTGTCTCAGAGAGTGGCTGCCGC
>20 dna:chromosome chromosome:RGSC3.4:20:1:55268282:1 5525744 ID35052 U -
TGACAGTGTCTCAGAGAGTGGCTGCCG
>20 dna:chromosome chromosome:RGSC3.4:20:1:55268282:1 5525745 ID35051 U -
TGACAGTGTCTCAGAGAGTGGCTGCC
>20 dna:chromosome chromosome:RGSC3.4:20:1:55268282:1 5525748 ID15081 U -
TACCCCTGACAGTGTCTCAGAGAGTGGCT
>20 dna:chromosome chromosome:RGSC3.4:20:1:55268282:1 5525748 ID35050 U -
TGACAGTGTCTCAGAGAGTGGCT
>20 dna:chromosome chromosome:RGSC3.4:20:1:55268282:1 5525759 ID36194 U -
TGAGAACAATACCCCTGACAGTGTCTC
>20 dna:chromosome chromosome:RGSC3.4:20:1:55268282:1 5525781 ID27943 U -
TCCTAGAGCTTGAGAGCCCATAAAGTGAGA
>20 dna:chromosome chromosome:RGSC3.4:20:1:55268282:1 5525783 ID27942 U -
TCCTAGAGCTTGAGAGCCCATAAAGTGA
>20 dna:chromosome chromosome:RGSC3.4:20:1:55268282:1 5525878 ID35831 U -
TGACTGCTAGTGGATCCAGACGGCCCC
>20 dna:chromosome chromosome:RGSC3.4:20:1:55268282:1 5525884 ID51510 U -
TGGTTGACTGCTAGTGGATCCAGAC
>20 dna:chromosome chromosome:RGSC3.4:20:1:55268282:1 5525895 ID55401 U -
TGTTTCTCTGCTGGTTGACTGCTAG
>20 dna:chromosome chromosome:RGSC3.4:20:1:55268282:1 5525905 ID42096 U -
TGCCACCACTGTTTCTCTGCTGGT
>20 dna:chromosome chromosome:RGSC3.4:20:1:55268282:1 5525938 ID33745 U -
TGAAGCCGTTAGTTCTCCCCTGGGCTC
>20 dna:chromosome chromosome:RGSC3.4:20:1:55268282:1 5525942 ID61936 U -
TTTGAAGCCGTTAGTTCTCCCCTGG
>20 dna:chromosome chromosome:RGSC3.4:20:1:55268282:1 5525946 ID50035 U -
TGGGTTCCCTTTGAAGCCGTTAGTTCTCCC
>20 dna:chromosome chromosome:RGSC3.4:20:1:55268282:1 5526007 ID58581 U -
TTCGAACCAGAGTTACTGTCATGCAAGTT
>20 dna:chromosome chromosome:RGSC3.4:20:1:55268282:1 5526069 ID58065 U -
TTCCACAAACAAGACCCCACCAGGTTC
>20 dna:chromosome chromosome:RGSC3.4:20:1:55268282:1 5526075 ID41842 U -
TGCCAAATTCCACAAACAAGACCCCACC
>20 dna:chromosome chromosome:RGSC3.4:20:1:55268282:1 5526080 ID41841 U -
TGCCAAATTCCACAAACAAGACC
>20 dna:chromosome chromosome:RGSC3.4:20:1:55268282:1 5526097 ID42284 U -
TGCCAGCTTGAGTGTCCTTGCCAA
>20 dna:chromosome chromosome:RGSC3.4:20:1:55268282:1 5526098 ID42283 U -
TGCCAGCTTGAGTGTCCTTGCCA
>20 dna:chromosome chromosome:RGSC3.4:20:1:55268282:1 5526100 ID6967 U -
GAGCCCTTGCCAGCTTGAGTGTCCTTGC
>20 dna:chromosome chromosome:RGSC3.4:20:1:55268282:1 5526142 ID49752 U -
TGGGTAGAGTTTTCTGTAGCCAGAGTA
>20 dna:chromosome chromosome:RGSC3.4:20:1:55268282:1 5526202 ID11739 U -
TAAGAAACCCTAACTGCCACTTTGCTGG
>20 dna:chromosome chromosome:RGSC3.4:20:1:55268282:1 5526204 ID11738 U -
TAAGAAACCCTAACTGCCACTTTGCT
>20 dna:chromosome chromosome:RGSC3.4:20:1:55268282:1 5526205 ID15093 U -
TACCCTAAGAAACCCTAACTGCCACTTTGC
>20 dna:chromosome chromosome:RGSC3.4:20:1:55268282:1 5526226 ID54748 U -
TGTTACCCACAGAGAGCCTTTACCCTAAG
>20 dna:chromosome chromosome:RGSC3.4:20:1:55268282:1 5526230 ID54747 U -
TGTTACCCACAGAGAGCCTTTACCC
>20 dna:chromosome chromosome:RGSC3.4:20:1:55268282:1 5526231 ID20205 U -
TAGTCCTGTTACCCACAGAGAGCCTTTACC
>20 dna:chromosome chromosome:RGSC3.4:20:1:55268282:1 5526238 ID37708 U -
TGAGGCCTAGTCCTGTTACCCACAGAGAGC
>20 dna:chromosome chromosome:RGSC3.4:20:1:55268282:1 5526262 ID7774 U +
GCCTCATTCCCTCTCAAGTATCCCTAGTT
>20 dna:chromosome chromosome:RGSC3.4:20:1:55268282:1 5526270 ID32241 U -
TGAAAACAACTAGGGATACTTGAGAGGG
>20 dna:chromosome chromosome:RGSC3.4:20:1:55268282:1 5526273 ID32240 U -
TGAAAACAACTAGGGATACTTGAGA
>20 dna:chromosome chromosome:RGSC3.4:20:1:55268282:1 5526278 ID41710 U -
TGCATTTCTGAAAACAACTAGGGATACT
>20 dna:chromosome chromosome:RGSC3.4:20:1:55268282:1 5526281 ID28604 U -
TCCTGCATTTCTGAAAACAACTAGGGAT
>20 dna:chromosome chromosome:RGSC3.4:20:1:55268282:1 5526318 ID16028 U -
TACTCTTTGAGAATGGCCACCAGTCT
>20 dna:chromosome chromosome:RGSC3.4:20:1:55268282:1 5526320 ID12981 U -
TAATCCGTACTCTTTGAGAATGGCCACCAGT
>20 dna:chromosome chromosome:RGSC3.4:20:1:55268282:1 5526347 ID32218 U -
TGAAAAAGCCATGTCATGTCTAAT
>20 dna:chromosome chromosome:RGSC3.4:20:1:55268282:1 5526407 ID7368 U -
GATTTACAGAAGAATTTAAGGGTTC
>20 dna:chromosome chromosome:RGSC3.4:20:1:55268282:1 5526407 ID32960 U -
TGAAATGATTTACAGAAGAATTTAAGGGTTC
>20 dna:chromosome chromosome:RGSC3.4:20:1:55268282:1 5526407 ID40076 U -
TGATTTACAGAAGAATTTAAGGGTTC
>20 dna:chromosome chromosome:RGSC3.4:20:1:55268282:1 5526408 ID32959 U -
TGAAATGATTTACAGAAGAATTTAAGGGTT
>20 dna:chromosome chromosome:RGSC3.4:20:1:55268282:1 5526430 ID46870 U -
TGGATCTGAAGGAATCAAGTTTTGAAATGA
>20 dna:chromosome chromosome:RGSC3.4:20:1:55268282:1 5526432 ID28666 U -
TCCTGGATCTGAAGGAATCAAGTTTTGAAAT
>20 dna:chromosome chromosome:RGSC3.4:20:1:55268282:1 5526435 ID2412 U -
ATCCTGGATCTGAAGGAATCAAGTTTTGA
>20 dna:chromosome chromosome:RGSC3.4:20:1:55268282:1 5526443 ID12257 U -
TAAGCTAGATCCTGGATCTGAAGGAATCA
>20 dna:chromosome chromosome:RGSC3.4:20:1:55268282:1 5526465 ID18689 U +
TAGCTTAGGCCAACCCACTTAGGAATCTGCA
>20 dna:chromosome chromosome:RGSC3.4:20:1:55268282:1 5526481 ID4281 U -
CCAACAAGGCTTGCAGATTCCTAAGT
>20 dna:chromosome chromosome:RGSC3.4:20:1:55268282:1 5526553 ID26602 U -
TCCCAACCTACCGGACCAGTTTCTAGCAAT
>20 dna:chromosome chromosome:RGSC3.4:20:1:55268282:1 5526565 ID50642 U +
TGGTCCGGTAGGTTGGGACAAACTACACC
>20 dna:chromosome chromosome:RGSC3.4:20:1:55268282:1 5526584 ID40355 U -
TGCAAAGTGACTTTGCAAGGGTGTAGTTT
>20 dna:chromosome chromosome:RGSC3.4:20:1:55268282:1 5526586 ID62112 U -
TTTGCAAAGTGACTTTGCAAGGGTGTAGT
>20 dna:chromosome chromosome:RGSC3.4:20:1:55268282:1 5526588 ID40354 U -
TGCAAAGTGACTTTGCAAGGGTGTA
>20 dna:chromosome chromosome:RGSC3.4:20:1:55268282:1 5526589 ID40353 U -
TGCAAAGTGACTTTGCAAGGGTGT
>20 dna:chromosome chromosome:RGSC3.4:20:1:55268282:1 5526589 ID59970 U -
TTGCAAAGTGACTTTGCAAGGGTGT
>20 dna:chromosome chromosome:RGSC3.4:20:1:55268282:1 5526589 ID62111 U -
TTTGCAAAGTGACTTTGCAAGGGTGT
>20 dna:chromosome chromosome:RGSC3.4:20:1:55268282:1 5526609 ID40244 U +
TGCAAAATCTGTGCTCTGGGTTGAC
>20 dna:chromosome chromosome:RGSC3.4:20:1:55268282:1 5526618 ID36649 U -
TGAGAGCATCCGTTGTCAACCCAGAGCACA
>20 dna:chromosome chromosome:RGSC3.4:20:1:55268282:1 5526621 ID36648 U -
TGAGAGCATCCGTTGTCAACCCAGAGC
>20 dna:chromosome chromosome:RGSC3.4:20:1:55268282:1 5526626 ID36647 U -
TGAGAGCATCCGTTGTCAACCC
>20 dna:chromosome chromosome:RGSC3.4:20:1:55268282:1 5526655 ID19847 U -
TAGGTTAACTTCCACACCTGTCGAGGGAAGC
>20 dna:chromosome chromosome:RGSC3.4:20:1:55268282:1 5526665 ID35718 U -
TGACTCCTAGGTTAACTTCCACACCTGT
>20 dna:chromosome chromosome:RGSC3.4:20:1:55268282:1 5526794 ID42715 U -
TGCCCTCCACTCATTCTGAGACCAAGCAGCC
>20 dna:chromosome chromosome:RGSC3.4:20:1:55268282:1 5526795 ID42714 U -
TGCCCTCCACTCATTCTGAGACCAAGCAGC
>20 dna:chromosome chromosome:RGSC3.4:20:1:55268282:1 5526802 ID44282 U -
TGCTCTGCCCTCCACTCATTCTGAGACC
>20 dna:chromosome chromosome:RGSC3.4:20:1:55268282:1 5526817 ID4464 U -
CCCAAGCCCAAACTGCTCTGCCCTCC
>20 dna:chromosome chromosome:RGSC3.4:20:1:55268282:1 5526833 ID49505 U +
TGGGCTTGGGGCAGATGAGCAAGGAGCAGA
>20 dna:chromosome chromosome:RGSC3.4:20:1:55268282:1 5526882 ID3785 U -
CAGCATCTTTAACTCTTTCCCCAAAC
>20 dna:chromosome chromosome:RGSC3.4:20:1:55268282:1 5526909 ID48724 U +
TGGGACTTGAGACCCTACCCTCTGTGACCC
>20 dna:chromosome chromosome:RGSC3.4:20:1:55268282:1 5526948 ID47325 U +
TGGCACAGTCCTCAAATCTCTCCCTTGGTC
>20 dna:chromosome chromosome:RGSC3.4:20:1:55268282:1 5526948 ID8646 U -
GGGAGAGATTTGAGGACTGTGCCA
>20 dna:chromosome chromosome:RGSC3.4:20:1:55268282:1 5526974 ID36579 U -
TGAGAGAAAAAAAGCCAACTCCATATAGACC
>20 dna:chromosome chromosome:RGSC3.4:20:1:55268282:1 5526980 ID9859 U -
TAAAACTGAGAGAAAAAAAGCCAACTCCATA
>20 dna:chromosome chromosome:RGSC3.4:20:1:55268282:1 5527018 ID29869 U -
TCTAGATCAAGGGCCTCTGGGTAGTAAA
>20 dna:chromosome chromosome:RGSC3.4:20:1:55268282:1 5527029 ID38606 U -
TGATACCCACGTCTCTAGATCAAGGGCCTC
>20 dna:chromosome chromosome:RGSC3.4:20:1:55268282:1 5527059 ID4829 U -
CCTTAGTCTTGAGGTCTATGGCCTCC
>20 dna:chromosome chromosome:RGSC3.4:20:1:55268282:1 5527084 ID47705 U -
TGGCCACCGAGACCCCTATCTCAGCTGCC
>20 dna:chromosome chromosome:RGSC3.4:20:1:55268282:1 5527116 ID44151 U +
TGCTCAGCCAGTAGTAGCCACAGCACCCT
>20 dna:chromosome chromosome:RGSC3.4:20:1:55268282:1 5527163 ID39528 U -
TGATGGGAATGGCACTAAGTAAATTCC
>20 dna:chromosome chromosome:RGSC3.4:20:1:55268282:1 5527173 ID4635 U -
CCGACAAGAATGATGGGAATGGCACTA
>20 dna:chromosome chromosome:RGSC3.4:20:1:55268282:1 5527177 ID12168 U -
TAAGCACCGACAAGAATGATGGGAATGGC
>20 dna:chromosome chromosome:RGSC3.4:20:1:55268282:1 5527179 ID12167 U -
TAAGCACCGACAAGAATGATGGGAATG
>20 dna:chromosome chromosome:RGSC3.4:20:1:55268282:1 5527180 ID50185 U -
TGGTAAGCACCGACAAGAATGATGGGAAT
>20 dna:chromosome chromosome:RGSC3.4:20:1:55268282:1 5527180 ID60749 U -
TTGGTAAGCACCGACAAGAATGATGGGAAT
>20 dna:chromosome chromosome:RGSC3.4:20:1:55268282:1 5527181 ID8932 U -
GTAAGCACCGACAAGAATGATGGGAA
>20 dna:chromosome chromosome:RGSC3.4:20:1:55268282:1 5527181 ID50184 U -
TGGTAAGCACCGACAAGAATGATGGGAA
>20 dna:chromosome chromosome:RGSC3.4:20:1:55268282:1 5527181 ID60748 U -
TTGGTAAGCACCGACAAGAATGATGGGAA
>20 dna:chromosome chromosome:RGSC3.4:20:1:55268282:1 5527182 ID50183 U -
TGGTAAGCACCGACAAGAATGATGGGA
>20 dna:chromosome chromosome:RGSC3.4:20:1:55268282:1 5527182 ID60747 U -
TTGGTAAGCACCGACAAGAATGATGGGA
>20 dna:chromosome chromosome:RGSC3.4:20:1:55268282:1 5527183 ID60746 U -
TTGGTAAGCACCGACAAGAATGATGGG
>20 dna:chromosome chromosome:RGSC3.4:20:1:55268282:1 5527184 ID27408 U -
TCCCTTGGTAAGCACCGACAAGAATGATGG
>20 dna:chromosome chromosome:RGSC3.4:20:1:55268282:1 5527184 ID50182 U -
TGGTAAGCACCGACAAGAATGATGG
>20 dna:chromosome chromosome:RGSC3.4:20:1:55268282:1 5527208 ID7033 U -
GAGGAGTCTGAGCCCCAGTGGTTCCCTT
>20 dna:chromosome chromosome:RGSC3.4:20:1:55268282:1 5527219 ID42385 U -
TGCCAGTGGAGGAGTCTGAGCCCCA
>20 dna:chromosome chromosome:RGSC3.4:20:1:55268282:1 5527227 ID37361 U -
TGAGCGTATGCCAGTGGAGGAGTCT
>20 dna:chromosome chromosome:RGSC3.4:20:1:55268282:1 5527245 ID61254 U -
TTGTTGGTTCTCCCAGGCAATGAGCGT
>20 dna:chromosome chromosome:RGSC3.4:20:1:55268282:1 5527259 ID58600 U -
TTCGAGCCCAGAGCCATTGTTGGTTCTCC
>20 dna:chromosome chromosome:RGSC3.4:20:1:55268282:1 5527271 ID7085 U -
GAGGTGAGATTCGAGCCCAGAGCCAT
>20 dna:chromosome chromosome:RGSC3.4:20:1:55268282:1 5527288 ID41226 U -
TGCAGCGTGGTGCAGGAAGAGGTGAGA
>20 dna:chromosome chromosome:RGSC3.4:20:1:55268282:1 5527294 ID27430 U -
TCCCTTTGCAGCGTGGTGCAGGAAGAG
>20 dna:chromosome chromosome:RGSC3.4:20:1:55268282:1 5527297 ID27429 U -
TCCCTTTGCAGCGTGGTGCAGGAA
>20 dna:chromosome chromosome:RGSC3.4:20:1:55268282:1 5527326 ID51512 U -
TGGTTGACTTGAGGGATGTCCTTGGG
>20 dna:chromosome chromosome:RGSC3.4:20:1:55268282:1 5527327 ID51511 U -
TGGTTGACTTGAGGGATGTCCTTGG
>20 dna:chromosome chromosome:RGSC3.4:20:1:55268282:1 5527328 ID59367 U -
TTCTTTGGTTGACTTGAGGGATGTCCTTG
>20 dna:chromosome chromosome:RGSC3.4:20:1:55268282:1 5527330 ID32088 U -
TCTTTGGTTGACTTGAGGGATGTCCT
>20 dna:chromosome chromosome:RGSC3.4:20:1:55268282:1 5527330 ID59366 U -
TTCTTTGGTTGACTTGAGGGATGTCCT
>20 dna:chromosome chromosome:RGSC3.4:20:1:55268282:1 5527331 ID32038 U -
TCTTTCTTTGGTTGACTTGAGGGATGTCC
>20 dna:chromosome chromosome:RGSC3.4:20:1:55268282:1 5527331 ID59365 U -
TTCTTTGGTTGACTTGAGGGATGTCC
>20 dna:chromosome chromosome:RGSC3.4:20:1:55268282:1 5527332 ID32037 U -
TCTTTCTTTGGTTGACTTGAGGGATGTC
>20 dna:chromosome chromosome:RGSC3.4:20:1:55268282:1 5527332 ID61873 U -
TTTCTTTGGTTGACTTGAGGGATGTC
>20 dna:chromosome chromosome:RGSC3.4:20:1:55268282:1 5527338 ID48697 U -
TGGGACTCTTTCTTTGGTTGACTTGAGG
>20 dna:chromosome chromosome:RGSC3.4:20:1:55268282:1 5527343 ID24616 U -
TCAGTCTTGGGACTCTTTCTTTGGTTGACT
>20 dna:chromosome chromosome:RGSC3.4:20:1:55268282:1 5527402 ID11251 U -
TAACATATGAGTACAGAGGGAGG
>20 dna:chromosome chromosome:RGSC3.4:20:1:55268282:1 5527405 ID11143 U -
TAACAGACTATAACATATGAGTACAGAGGG
>20 dna:chromosome chromosome:RGSC3.4:20:1:55268282:1 5527447 ID475 U -
AAGGCAAGTAGCAAGACGGCTCGAGCT
>20 dna:chromosome chromosome:RGSC3.4:20:1:55268282:1 5527462 ID23378 U -
TCAAGTTCAAAGGTTAAGGCAAGTAGC
>20 dna:chromosome chromosome:RGSC3.4:20:1:55268282:1 5527462 ID30071 U -
TCTCAAGTTCAAAGGTTAAGGCAAGTAGC
>20 dna:chromosome chromosome:RGSC3.4:20:1:55268282:1 5527464 ID30070 U -
TCTCAAGTTCAAAGGTTAAGGCAAGTA
>20 dna:chromosome chromosome:RGSC3.4:20:1:55268282:1 5527466 ID14954 U -
TACCATCTCAAGTTCAAAGGTTAAGGCAAG
>20 dna:chromosome chromosome:RGSC3.4:20:1:55268282:1 5527469 ID14953 U -
TACCATCTCAAGTTCAAAGGTTAAGGC
>20 dna:chromosome chromosome:RGSC3.4:20:1:55268282:1 5527474 ID52905 U -
TGTCTACCATCTCAAGTTCAAAGGTT
>20 dna:chromosome chromosome:RGSC3.4:20:1:55268282:1 5527566 ID10407 U -
TAAAGAACAGCTGTCCGACAGGCCT
>20 dna:chromosome chromosome:RGSC3.4:20:1:55268282:1 5527568 ID51329 U -
TGGTGTTCTAAAGAACAGCTGTCCGACAGGC
>20 dna:chromosome chromosome:RGSC3.4:20:1:55268282:1 5527572 ID51328 U -
TGGTGTTCTAAAGAACAGCTGTCCGAC
>20 dna:chromosome chromosome:RGSC3.4:20:1:55268282:1 5527587 ID52063 U -
TGTACGAGCAGGTCACAGTGGTGTTCTAAA
>20 dna:chromosome chromosome:RGSC3.4:20:1:55268282:1 5527662 ID20043 U -
TAGTAGATCCCCGGCTTCAGAGTC
>20 dna:chromosome chromosome:RGSC3.4:20:1:55268282:1 5527681 ID46455 U -
TGGAGAAATGAAACTCCAGAGATGGAGTAGTA
>20 dna:chromosome chromosome:RGSC3.4:20:1:55268282:1 5527688 ID35553 U -
TGACGTGGAGAAATGAAACTCCAGAGATGG
>20 dna:chromosome chromosome:RGSC3.4:20:1:55268282:1 5527690 ID30748 U -
TCTGACGTGGAGAAATGAAACTCCAGAGAT
>20 dna:chromosome chromosome:RGSC3.4:20:1:55268282:1 5527739 ID4493 U -
CCCAGAAGGCTGAAGATTTCCAGG
>20 dna:chromosome chromosome:RGSC3.4:20:1:55268282:1 5527745 ID1807 U -
AGGAGATCCCAGAAGGCTGAAGATT
>20 dna:chromosome chromosome:RGSC3.4:20:1:55268282:1 5527753 ID28228 U -
TCCTCAGTCAGGAGATCCCAGAAGGC
>20 dna:chromosome chromosome:RGSC3.4:20:1:55268282:1 5527757 ID25696 U -
TCCAATGTCCTCCTCAGTCAGGAGATCCCAGA
>20 dna:chromosome chromosome:RGSC3.4:20:1:55268282:1 5527760 ID58059 U -
TTCCAATGTCCTCCTCAGTCAGGAGATCCC
>20 dna:chromosome chromosome:RGSC3.4:20:1:55268282:1 5527786 ID23513 U -
TCAATTCATTGGCACTCACACTTCC
>20 dna:chromosome chromosome:RGSC3.4:20:1:55268282:1 5527786 ID57567 U -
TTCAATTCATTGGCACTCACACTTCC
>20 dna:chromosome chromosome:RGSC3.4:20:1:55268282:1 5527788 ID33053 U -
TGAAATTCAATTCATTGGCACTCACACTT
>20 dna:chromosome chromosome:RGSC3.4:20:1:55268282:1 5527789 ID33052 U -
TGAAATTCAATTCATTGGCACTCACACT
>20 dna:chromosome chromosome:RGSC3.4:20:1:55268282:1 5527790 ID33051 U -
TGAAATTCAATTCATTGGCACTCACAC
>20 dna:chromosome chromosome:RGSC3.4:20:1:55268282:1 5527790 ID61910 U -
TTTGAAATTCAATTCATTGGCACTCACAC
>20 dna:chromosome chromosome:RGSC3.4:20:1:55268282:1 5527796 ID33050 U -
TGAAATTCAATTCATTGGCAC
>20 dna:chromosome chromosome:RGSC3.4:20:1:55268282:1 5527797 ID16882 U -
TAGAAGACTTTGAAATTCAATTCATTGGCA
>20 dna:chromosome chromosome:RGSC3.4:20:1:55268282:1 5527801 ID16881 U -
TAGAAGACTTTGAAATTCAATTCATT
>20 dna:chromosome chromosome:RGSC3.4:20:1:55268282:1 5527809 ID59259 U -
TTCTTGCTAGGACTAGAAGACTTTGAAATTC
>20 dna:chromosome chromosome:RGSC3.4:20:1:55268282:1 5527813 ID22422 U -
TATTCTTGCTAGGACTAGAAGACTTTGAA
>20 dna:chromosome chromosome:RGSC3.4:20:1:55268282:1 5527831 ID57347 U -
TTCAAACCCATCTCGTTATTCTTGCTA
>20 dna:chromosome chromosome:RGSC3.4:20:1:55268282:1 5527833 ID61620 U -
TTTCAAACCCATCTCGTTATTCTTGC
>20 dna:chromosome chromosome:RGSC3.4:20:1:55268282:1 5527833 ID62458 U -
TTTTCAAACCCATCTCGTTATTCTTGC
>20 dna:chromosome chromosome:RGSC3.4:20:1:55268282:1 5527847 ID61638 U -
TTTCAAGATCAAAGTCTTTTTCAAACCCAT
>20 dna:chromosome chromosome:RGSC3.4:20:1:55268282:1 5527848 ID61637 U -
TTTCAAGATCAAAGTCTTTTTCAAACCCA
>20 dna:chromosome chromosome:RGSC3.4:20:1:55268282:1 5527858 ID18961 U -
TAGGACTACCAATTTCAAGATCAAAGTCTTT
>20 dna:chromosome chromosome:RGSC3.4:20:1:55268282:1 5527859 ID3319 U -
CAATTTCAAGATCAAAGTCTT
>20 dna:chromosome chromosome:RGSC3.4:20:1:55268282:1 5527859 ID18960 U -
TAGGACTACCAATTTCAAGATCAAAGTCTT
>20 dna:chromosome chromosome:RGSC3.4:20:1:55268282:1 5527861 ID18959 U -
TAGGACTACCAATTTCAAGATCAAAGTC
>20 dna:chromosome chromosome:RGSC3.4:20:1:55268282:1 5527862 ID18958 U -
TAGGACTACCAATTTCAAGATCAAAGT
>20 dna:chromosome chromosome:RGSC3.4:20:1:55268282:1 5527863 ID18957 U -
TAGGACTACCAATTTCAAGATCAAAG
>20 dna:chromosome chromosome:RGSC3.4:20:1:55268282:1 5527889 ID20162 U -
TAGTCAGTGGCAAATCCAAGACTTTGGTC
>20 dna:chromosome chromosome:RGSC3.4:20:1:55268282:1 5527897 ID23659 U -
TCACACAGCTAGTCAGTGGCAAATCCAAGA
>20 dna:chromosome chromosome:RGSC3.4:20:1:55268282:1 5527898 ID9042 U -
GTCACACAGCTAGTCAGTGGCAAATCCAAG
>20 dna:chromosome chromosome:RGSC3.4:20:1:55268282:1 5527898 ID23658 U -
TCACACAGCTAGTCAGTGGCAAATCCAAG
>20 dna:chromosome chromosome:RGSC3.4:20:1:55268282:1 5527899 ID23657 U -
TCACACAGCTAGTCAGTGGCAAATCCAA
>20 dna:chromosome chromosome:RGSC3.4:20:1:55268282:1 5527902 ID9041 U -
GTCACACAGCTAGTCAGTGGCAAATC
>20 dna:chromosome chromosome:RGSC3.4:20:1:55268282:1 5527903 ID9040 U -
GTCACACAGCTAGTCAGTGGCAAAT
>20 dna:chromosome chromosome:RGSC3.4:20:1:55268282:1 5527904 ID9039 U -
GTCACACAGCTAGTCAGTGGCAAA
>20 dna:chromosome chromosome:RGSC3.4:20:1:55268282:1 5527944 ID13981 U -
TACACACCTTGAAACTTAGGGGTTGTT
>20 dna:chromosome chromosome:RGSC3.4:20:1:55268282:1 5527945 ID4963 U -
CGCCTACACACCTTGAAACTTAGGGGTTGT
>20 dna:chromosome chromosome:RGSC3.4:20:1:55268282:1 5527945 ID13980 U -
TACACACCTTGAAACTTAGGGGTTGT
>20 dna:chromosome chromosome:RGSC3.4:20:1:55268282:1 5528020 ID28865 U -
TCCTTACGAAAACTCTGAGGGCAAGGGTGT
>20 dna:chromosome chromosome:RGSC3.4:20:1:55268282:1 5528025 ID39034 U -
TGATCCTTACGAAAACTCTGAGGGCAAG
>20 dna:chromosome chromosome:RGSC3.4:20:1:55268282:1 5528031 ID30131 U -
TCTCACTTGATCCTTACGAAAACTCTGAG
>20 dna:chromosome chromosome:RGSC3.4:20:1:55268282:1 5528033 ID21476 U -
TATCTCACTTGATCCTTACGAAAACTCTG
>20 dna:chromosome chromosome:RGSC3.4:20:1:55268282:1 5528034 ID21475 U -
TATCTCACTTGATCCTTACGAAAACTCT
>20 dna:chromosome chromosome:RGSC3.4:20:1:55268282:1 5528038 ID43226 U -
TGCCTTATCTCACTTGATCCTTACGAAAA
>20 dna:chromosome chromosome:RGSC3.4:20:1:55268282:1 5528132 ID31685 U -
TCTTCATATCTGTTCCCTGCAGAAGCA
>20 dna:chromosome chromosome:RGSC3.4:20:1:55268282:1 5528133 ID57171 U -
TTATCTTCATATCTGTTCCCTGCAGAAGC
>20 dna:chromosome chromosome:RGSC3.4:20:1:55268282:1 5528232 ID37171 U -
TGAGCAGCTCGTAGCCAGACTGGCAGCCCC
>20 dna:chromosome chromosome:RGSC3.4:20:1:55268282:1 5528233 ID37170 U -
TGAGCAGCTCGTAGCCAGACTGGCAGCCC
>20 dna:chromosome chromosome:RGSC3.4:20:1:55268282:1 5528234 ID37169 U -
TGAGCAGCTCGTAGCCAGACTGGCAGCC
>20 dna:chromosome chromosome:RGSC3.4:20:1:55268282:1 5528241 ID56732 U -
TTACCACTTGAGCAGCTCGTAGCCAGACT
>20 dna:chromosome chromosome:RGSC3.4:20:1:55268282:1 5528311 ID9913 U -
TAAAAGATCTGGGGGAATCCTTGCCTTGC
>20 dna:chromosome chromosome:RGSC3.4:20:1:55268282:1 5528322 ID47336 U -
TGGCACGCAGTAAAAGATCTGGGGGAAT
>20 dna:chromosome chromosome:RGSC3.4:20:1:55268282:1 5528351 ID9959 U -
TAAAAGGAAAATAAAACAGGATAGTTATTT
>20 dna:chromosome chromosome:RGSC3.4:20:1:55268282:1 5528357 ID20716 U -
TATAAAAGGAAAATAAAACAGGATAG
>20 dna:chromosome chromosome:RGSC3.4:20:1:55268282:1 5528520 ID41862 U -
TGCCAACAGGTGGCCTCGGAAGCTG
>20 dna:chromosome chromosome:RGSC3.4:20:1:55268282:1 5528522 ID41861 U -
TGCCAACAGGTGGCCTCGGAAGC
>20 dna:chromosome chromosome:RGSC3.4:20:1:55268282:1 5528524 ID51109 U -
TGGTGCTTTTGCCAACAGGTGGCCTCGGAA
>20 dna:chromosome chromosome:RGSC3.4:20:1:55268282:1 5528525 ID51108 U -
TGGTGCTTTTGCCAACAGGTGGCCTCGGA
>20 dna:chromosome chromosome:RGSC3.4:20:1:55268282:1 5528528 ID51107 U -
TGGTGCTTTTGCCAACAGGTGGCCTC
>20 dna:chromosome chromosome:RGSC3.4:20:1:55268282:1 5528530 ID51106 U -
TGGTGCTTTTGCCAACAGGTGGCC
>20 dna:chromosome chromosome:RGSC3.4:20:1:55268282:1 5528546 ID406 U +
AAGCACCAGGGCCAGGAACACAAGAGAGA
>20 dna:chromosome chromosome:RGSC3.4:20:1:55268282:1 5528593 ID53192 U -
TGTGAAATCCCGTGCAGTGTGGAGCCACC
>20 dna:chromosome chromosome:RGSC3.4:20:1:55268282:1 5528595 ID32902 U -
TGAAATCCCGTGCAGTGTGGAGCCA
>20 dna:chromosome chromosome:RGSC3.4:20:1:55268282:1 5528613 ID42814 U -
TGCCGCAGAAGCCAGGTGTGAAATC
>20 dna:chromosome chromosome:RGSC3.4:20:1:55268282:1 5528773 ID4392 U -
CCAGTGGTGGCCAAACCAGA
>20 dna:chromosome chromosome:RGSC3.4:20:1:55268282:1 5528806 ID1624 U -
AGCCAGTTAGTGGAAGGGATTTGC
>20 dna:chromosome chromosome:RGSC3.4:20:1:55268282:1 5528825 ID15439 U -
TACGAATGAGGAGACTGGCAGCCA
>20 dna:chromosome chromosome:RGSC3.4:20:1:55268282:1 5528880 ID24049 U -
TCACTTGGCAGAAGACAAGCTGAGGTGG
>20 dna:chromosome chromosome:RGSC3.4:20:1:55268282:1 5528891 ID8794 U -
GGTACTCATCACTTGGCAGAAGACA
>20 dna:chromosome chromosome:RGSC3.4:20:1:55268282:1 5528896 ID16173 U -
TACTGGCTATGGTACTCATCACTTGGCAGA
>20 dna:chromosome chromosome:RGSC3.4:20:1:55268282:1 5528897 ID16172 U -
TACTGGCTATGGTACTCATCACTTGGCAG
>20 dna:chromosome chromosome:RGSC3.4:20:1:55268282:1 5528904 ID50418 U -
TGGTAGTTACTGGCTATGGTACTCATCAC
>20 dna:chromosome chromosome:RGSC3.4:20:1:55268282:1 5528905 ID50417 U -
TGGTAGTTACTGGCTATGGTACTCATCA
>20 dna:chromosome chromosome:RGSC3.4:20:1:55268282:1 5528905 ID60771 U -
TTGGTAGTTACTGGCTATGGTACTCATCA
>20 dna:chromosome chromosome:RGSC3.4:20:1:55268282:1 5528906 ID50416 U -
TGGTAGTTACTGGCTATGGTACTCATC
>20 dna:chromosome chromosome:RGSC3.4:20:1:55268282:1 5528913 ID35396 U -
TGACCGTTGGTAGTTACTGGCTATGGT
>20 dna:chromosome chromosome:RGSC3.4:20:1:55268282:1 5528934 ID11777 U -
TAAGAACCAGAAGACTGCGCTTGACCG
>20 dna:chromosome chromosome:RGSC3.4:20:1:55268282:1 5528935 ID43200 U -
TGCCTTAAGAACCAGAAGACTGCGCTTGACC
>20 dna:chromosome chromosome:RGSC3.4:20:1:55268282:1 5528937 ID43199 U -
TGCCTTAAGAACCAGAAGACTGCGCTTGA
>20 dna:chromosome chromosome:RGSC3.4:20:1:55268282:1 5528939 ID43198 U -
TGCCTTAAGAACCAGAAGACTGCGCTT
>20 dna:chromosome chromosome:RGSC3.4:20:1:55268282:1 5529051 ID43524 U -
TGCGTCAATTGGGGTACAGGGAGAC
>20 dna:chromosome chromosome:RGSC3.4:20:1:55268282:1 5529059 ID4210 U -
CATTGCTTTTGCGTCAATTGGGGTAC
>20 dna:chromosome chromosome:RGSC3.4:20:1:55268282:1 5529059 ID60245 U -
TTGCTTTTGCGTCAATTGGGGTAC
>20 dna:chromosome chromosome:RGSC3.4:20:1:55268282:1 5529070 ID3856 U -
CAGGAGAGGCAGCATTGCTTTTGCGTC
>20 dna:chromosome chromosome:RGSC3.4:20:1:55268282:1 5529119 ID48851 U -
TGGGAGTAACTGACAGTGAGGCC
>20 dna:chromosome chromosome:RGSC3.4:20:1:55268282:1 5529154 ID23876 U -
TCACCTGCTTGGTGTGTAGGGCTCTCTCCT
>20 dna:chromosome chromosome:RGSC3.4:20:1:55268282:1 5529243 ID47604 U -
TGGCATGGGGAATGCAGACCGCTC
>20 dna:chromosome chromosome:RGSC3.4:20:1:55268282:1 5529251 ID59165 U -
TTCTGTTTGGCATGGGGAATGCA
>20 dna:chromosome chromosome:RGSC3.4:20:1:55268282:1 5529256 ID59164 U -
TTCTGTTTGGCATGGGGA
>20 dna:chromosome chromosome:RGSC3.4:20:1:55268282:1 5529267 ID1369 U -
AGACAGGCCGCTCCCGCCTTCTGTT
>20 dna:chromosome chromosome:RGSC3.4:20:1:55268282:1 5529294 ID27553 U -
TCCGTCCTGCACATCTCTCAAGATGGTCTGC
>20 dna:chromosome chromosome:RGSC3.4:20:1:55268282:1 5529297 ID27552 U -
TCCGTCCTGCACATCTCTCAAGATGGTC
>20 dna:chromosome chromosome:RGSC3.4:20:1:55268282:1 5529362 ID58422 U -
TTCCTCCAGCCTCCACCTTGCTCTC
>20 dna:chromosome chromosome:RGSC3.4:20:1:55268282:1 5529399 ID26050 U -
TCCAGAGATGAGCTGGCAGTCCCAGA
>20 dna:chromosome chromosome:RGSC3.4:20:1:55268282:1 5529399 ID54959 U -
TGTTCCAGAGATGAGCTGGCAGTCCCAGA
>20 dna:chromosome chromosome:RGSC3.4:20:1:55268282:1 5529402 ID54958 U -
TGTTCCAGAGATGAGCTGGCAGTCCC
>20 dna:chromosome chromosome:RGSC3.4:20:1:55268282:1 5529449 ID31846 U -
TCTTGAGGCAGTCGGATGCGTGGAAGGC
>20 dna:chromosome chromosome:RGSC3.4:20:1:55268282:1 5529453 ID6542 U -
GACACTCTTGAGGCAGTCGGATGCGTGGA
>20 dna:chromosome chromosome:RGSC3.4:20:1:55268282:1 5529458 ID6541 U -
GACACTCTTGAGGCAGTCGGATGC
>20 dna:chromosome chromosome:RGSC3.4:20:1:55268282:1 5529458 ID46201 U -
TGGACACTCTTGAGGCAGTCGGATGC
>20 dna:chromosome chromosome:RGSC3.4:20:1:55268282:1 5529459 ID46200 U -
TGGACACTCTTGAGGCAGTCGGATG
>20 dna:chromosome chromosome:RGSC3.4:20:1:55268282:1 5529486 ID28864 U -
TCCTTACCTGAATCTGAGTGGCTGGCTGT
>20 dna:chromosome chromosome:RGSC3.4:20:1:55268282:1 5529489 ID5498 U -
CTGAATCTGAGTGGCTGGC
>20 dna:chromosome chromosome:RGSC3.4:20:1:55268282:1 5529536 ID43415 U -
TGCGAATCGAGGAACCCTCCTCCCGCCGC
>20 dna:chromosome chromosome:RGSC3.4:20:1:55268282:1 5529539 ID43414 U -
TGCGAATCGAGGAACCCTCCTCCCGC
>20 dna:chromosome chromosome:RGSC3.4:20:1:55268282:1 5529540 ID43413 U -
TGCGAATCGAGGAACCCTCCTCCCG
>20 dna:chromosome chromosome:RGSC3.4:20:1:55268282:1 5529543 ID37685 U -
TGAGGCACTGCGAATCGAGGAACCCTCCTC
>20 dna:chromosome chromosome:RGSC3.4:20:1:55268282:1 5529545 ID37684 U -
TGAGGCACTGCGAATCGAGGAACCCTCC
>20 dna:chromosome chromosome:RGSC3.4:20:1:55268282:1 5529546 ID37683 U -
TGAGGCACTGCGAATCGAGGAACCCTC
>20 dna:chromosome chromosome:RGSC3.4:20:1:55268282:1 5529547 ID37682 U -
TGAGGCACTGCGAATCGAGGAACCCT
>20 dna:chromosome chromosome:RGSC3.4:20:1:55268282:1 5529548 ID37681 U -
TGAGGCACTGCGAATCGAGGAACCC
>20 dna:chromosome chromosome:RGSC3.4:20:1:55268282:1 5529549 ID30507 U -
TCTCTGAGGCACTGCGAATCGAGGAACC
>20 dna:chromosome chromosome:RGSC3.4:20:1:55268282:1 5529550 ID30841 U -
TCTGAGGCACTGCGAATCGAGGAAC
>20 dna:chromosome chromosome:RGSC3.4:20:1:55268282:1 5529551 ID30506 U -
TCTCTGAGGCACTGCGAATCGAGGAA
>20 dna:chromosome chromosome:RGSC3.4:20:1:55268282:1 5529552 ID30840 U -
TCTGAGGCACTGCGAATCGAGGA
>20 dna:chromosome chromosome:RGSC3.4:20:1:55268282:1 5529554 ID30839 U -
TCTGAGGCACTGCGAATCGAG
>20 dna:chromosome chromosome:RGSC3.4:20:1:55268282:1 5529572 ID5712 U -
CTGTAGTTGGGGGTGTTCTCT
>20 dna:chromosome chromosome:RGSC3.4:20:1:55268282:1 5529575 ID29832 U -
TCTACTGTTCTCTGTAGTTGGGGGTGTTC
>20 dna:chromosome chromosome:RGSC3.4:20:1:55268282:1 5529575 ID55016 U -
TGTTCTCTGTAGTTGGGGGTGTTC
>20 dna:chromosome chromosome:RGSC3.4:20:1:55268282:1 5529575 ID58785 U -
TTCTACTGTTCTCTGTAGTTGGGGGTGTTC
>20 dna:chromosome chromosome:RGSC3.4:20:1:55268282:1 5529576 ID16262 U -
TACTGTTCTCTGTAGTTGGGGGTGTT
>20 dna:chromosome chromosome:RGSC3.4:20:1:55268282:1 5529577 ID16261 U -
TACTGTTCTCTGTAGTTGGGGGTGT
>20 dna:chromosome chromosome:RGSC3.4:20:1:55268282:1 5529579 ID16260 U -
TACTGTTCTCTGTAGTTGGGGGT
>20 dna:chromosome chromosome:RGSC3.4:20:1:55268282:1 5529579 ID17899 U -
TAGATTCTACTGTTCTCTGTAGTTGGGGGT
>20 dna:chromosome chromosome:RGSC3.4:20:1:55268282:1 5529579 ID29831 U -
TCTACTGTTCTCTGTAGTTGGGGGT
>20 dna:chromosome chromosome:RGSC3.4:20:1:55268282:1 5529579 ID58784 U -
TTCTACTGTTCTCTGTAGTTGGGGGT
>20 dna:chromosome chromosome:RGSC3.4:20:1:55268282:1 5529580 ID58783 U -
TTCTACTGTTCTCTGTAGTTGGGGG
>20 dna:chromosome chromosome:RGSC3.4:20:1:55268282:1 5529586 ID2101 U -
AGTGTAGATTCTACTGTTCTCTGTAGT
>20 dna:chromosome chromosome:RGSC3.4:20:1:55268282:1 5529586 ID38203 U -
TGAGTGTAGATTCTACTGTTCTCTGTAGT
>20 dna:chromosome chromosome:RGSC3.4:20:1:55268282:1 5529588 ID38202 U -
TGAGTGTAGATTCTACTGTTCTCTGTA
>20 dna:chromosome chromosome:RGSC3.4:20:1:55268282:1 5529589 ID1393 U -
AGACTGAGTGTAGATTCTACTGTTCTCTGT
>20 dna:chromosome chromosome:RGSC3.4:20:1:55268282:1 5529596 ID60619 U -
TTGGCGAGACTGAGTGTAGATTCTACTGT
>20 dna:chromosome chromosome:RGSC3.4:20:1:55268282:1 5529605 ID55372 U -
TGTTTATTGGCGAGACTGAGTGTAGA
>20 dna:chromosome chromosome:RGSC3.4:20:1:55268282:1 5529608 ID51779 U -
TGTAAACCTGTTTATTGGCGAGACTGAGTGT
>20 dna:chromosome chromosome:RGSC3.4:20:1:55268282:1 5529630 ID9832 U -
TAAAACCCTGAGAGTTGTATGTAAACCT
>20 dna:chromosome chromosome:RGSC3.4:20:1:55268282:1 5529633 ID20708 U -
TATAAAACCCTGAGAGTTGTATGTAAA
>20 dna:chromosome chromosome:RGSC3.4:20:1:55268282:1 5529675 ID279 U -
AACTCTTTGTTTTTAGGTTTGTTT
>20 dna:chromosome chromosome:RGSC3.4:20:1:55268282:1 5529675 ID6132 U -
GAAACTCTTTGTTTTTAGGTTTGTTT
>20 dna:chromosome chromosome:RGSC3.4:20:1:55268282:1 5529676 ID6131 U -
GAAACTCTTTGTTTTTAGGTTTGTT
>20 dna:chromosome chromosome:RGSC3.4:20:1:55268282:1 5529678 ID45376 U -
TGGAAACTCTTTGTTTTTAGGTTTG
>20 dna:chromosome chromosome:RGSC3.4:20:1:55268282:1 5529720 ID26053 U -
TCCAGAGCACCCAGTGAAGGGCTTGGCACC
>20 dna:chromosome chromosome:RGSC3.4:20:1:55268282:1 5529724 ID26052 U -
TCCAGAGCACCCAGTGAAGGGCTTGG
>20 dna:chromosome chromosome:RGSC3.4:20:1:55268282:1 5529736 ID47749 U -
TGGCCCACACACTCCAGAGCACCCAG
>20 dna:chromosome chromosome:RGSC3.4:20:1:55268282:1 5529740 ID39511 U -
TGATGGCCCACACACTCCAGAGCAC
>20 dna:chromosome chromosome:RGSC3.4:20:1:55268282:1 5529744 ID1957 U -
AGGTAGTGATGGCCCACACACTCCAGA
>20 dna:chromosome chromosome:RGSC3.4:20:1:55268282:1 5529746 ID1956 U -
AGGTAGTGATGGCCCACACACTCCA
>20 dna:chromosome chromosome:RGSC3.4:20:1:55268282:1 5529756 ID5374 U -
CTCGCCAAGGTAGTGATGGCCC
>20 dna:chromosome chromosome:RGSC3.4:20:1:55268282:1 5529756 ID33441 U -
TGAACTGAGCTCGCCAAGGTAGTGATGGCCC
>20 dna:chromosome chromosome:RGSC3.4:20:1:55268282:1 5529756 ID37428 U -
TGAGCTCGCCAAGGTAGTGATGGCCC
>20 dna:chromosome chromosome:RGSC3.4:20:1:55268282:1 5529757 ID33440 U -
TGAACTGAGCTCGCCAAGGTAGTGATGGCC
>20 dna:chromosome chromosome:RGSC3.4:20:1:55268282:1 5529759 ID33439 U -
TGAACTGAGCTCGCCAAGGTAGTGATGG
>20 dna:chromosome chromosome:RGSC3.4:20:1:55268282:1 5529762 ID33438 U -
TGAACTGAGCTCGCCAAGGTAGTGA
>20 dna:chromosome chromosome:RGSC3.4:20:1:55268282:1 5529768 ID27145 U -
TCCCGCTGAACTGAGCTCGCCAAGG
>20 dna:chromosome chromosome:RGSC3.4:20:1:55268282:1 5529770 ID50637 U -
TGGTCCCGCTGAACTGAGCTCGCCAA
>20 dna:chromosome chromosome:RGSC3.4:20:1:55268282:1 5529771 ID27144 U -
TCCCGCTGAACTGAGCTCGCCA
>20 dna:chromosome chromosome:RGSC3.4:20:1:55268282:1 5529773 ID24643 U -
TCAGTGGTCCCGCTGAACTGAGCTCGC
>20 dna:chromosome chromosome:RGSC3.4:20:1:55268282:1 5529773 ID50636 U -
TGGTCCCGCTGAACTGAGCTCGC
>20 dna:chromosome chromosome:RGSC3.4:20:1:55268282:1 5529774 ID24642 U -
TCAGTGGTCCCGCTGAACTGAGCTCG
>20 dna:chromosome chromosome:RGSC3.4:20:1:55268282:1 5529776 ID5297 U -
CTCAGTGGTCCCGCTGAACTGAGCT
>20 dna:chromosome chromosome:RGSC3.4:20:1:55268282:1 5529787 ID47301 U -
TGGCACAAAAGCCACCTCAGTGGTCCCGC
>20 dna:chromosome chromosome:RGSC3.4:20:1:55268282:1 5529789 ID47300 U -
TGGCACAAAAGCCACCTCAGTGGTCCC
>20 dna:chromosome chromosome:RGSC3.4:20:1:55268282:1 5529790 ID47299 U -
TGGCACAAAAGCCACCTCAGTGGTCC
>20 dna:chromosome chromosome:RGSC3.4:20:1:55268282:1 5529791 ID47298 U -
TGGCACAAAAGCCACCTCAGTGGTC
>20 dna:chromosome chromosome:RGSC3.4:20:1:55268282:1 5529811 ID57806 U -
TTCAGTCCTCTGTGACCTCTGGCA
>20 dna:chromosome chromosome:RGSC3.4:20:1:55268282:1 5529816 ID43105 U -
TGCCTGCCCCTTCAGTCCTCTGTGACCTC
>20 dna:chromosome chromosome:RGSC3.4:20:1:55268282:1 5529822 ID20588 U -
TAGTTGCCTGCCCCTTCAGTCCTCTGT
>20 dna:chromosome chromosome:RGSC3.4:20:1:55268282:1 5529823 ID20587 U -
TAGTTGCCTGCCCCTTCAGTCCTCTG
>20 dna:chromosome chromosome:RGSC3.4:20:1:55268282:1 5529827 ID4401 U -
CCATAGTTGCCTGCCCCTTCAGTCC
>20 dna:chromosome chromosome:RGSC3.4:20:1:55268282:1 5529831 ID7702 U -
GCCCATAGTTGCCTGCCCCTTCA
>20 dna:chromosome chromosome:RGSC3.4:20:1:55268282:1 5529861 ID38431 U -
TGATAAATTGTAAAATGTCTCCTTACATCAT
>20 dna:chromosome chromosome:RGSC3.4:20:1:55268282:1 5529862 ID38430 U -
TGATAAATTGTAAAATGTCTCCTTACATCA
>20 dna:chromosome chromosome:RGSC3.4:20:1:55268282:1 5529862 ID51761 U -
TGTAAAATGTCTCCTTACATCA
>20 dna:chromosome chromosome:RGSC3.4:20:1:55268282:1 5529863 ID38429 U -
TGATAAATTGTAAAATGTCTCCTTACATC
>20 dna:chromosome chromosome:RGSC3.4:20:1:55268282:1 5529863 ID60945 U -
TTGTAAAATGTCTCCTTACATC
>20 dna:chromosome chromosome:RGSC3.4:20:1:55268282:1 5529866 ID38428 U -
TGATAAATTGTAAAATGTCTCCTTAC
>20 dna:chromosome chromosome:RGSC3.4:20:1:55268282:1 5529867 ID38427 U -
TGATAAATTGTAAAATGTCTCCTTA
>20 dna:chromosome chromosome:RGSC3.4:20:1:55268282:1 5529927 ID28752 U -
TCCTGTCTGGGGTAGGGTAGAGA
>20 dna:chromosome chromosome:RGSC3.4:20:1:55268282:1 5529952 ID11481 U -
TAACGAATTTACGAAACTTAAGGGAGAAA
>20 dna:chromosome chromosome:RGSC3.4:20:1:55268282:1 5529962 ID12404 U -
TAAGGCATTGCTAACGAATTTACGAAACTT
>20 dna:chromosome chromosome:RGSC3.4:20:1:55268282:1 5529963 ID12403 U -
TAAGGCATTGCTAACGAATTTACGAAACT
>20 dna:chromosome chromosome:RGSC3.4:20:1:55268282:1 5529964 ID12402 U -
TAAGGCATTGCTAACGAATTTACGAAAC
>20 dna:chromosome chromosome:RGSC3.4:20:1:55268282:1 5529967 ID2937 U -
ATTGCTAACGAATTTACGA
>20 dna:chromosome chromosome:RGSC3.4:20:1:55268282:1 5529980 ID44197 U -
TGCTCCAGGATGGCCACTAAGGCATTGCT
>20 dna:chromosome chromosome:RGSC3.4:20:1:55268282:1 5529998 ID58547 U -
TTCCTTGAGATGGCCTTGCTCCAGGAT
>20 dna:chromosome chromosome:RGSC3.4:20:1:55268282:1 5529999 ID29021 U -
TCCTTGAGATGGCCTTGCTCCAGGA
>20 dna:chromosome chromosome:RGSC3.4:20:1:55268282:1 5530005 ID33092 U -
TGAAATTGCTTTCCTTGAGATGGCCTTGCT
>20 dna:chromosome chromosome:RGSC3.4:20:1:55268282:1 5530006 ID59503 U -
TTGAAATTGCTTTCCTTGAGATGGCCTTGC
>20 dna:chromosome chromosome:RGSC3.4:20:1:55268282:1 5530008 ID33091 U -
TGAAATTGCTTTCCTTGAGATGGCCTT
>20 dna:chromosome chromosome:RGSC3.4:20:1:55268282:1 5530009 ID33090 U -
TGAAATTGCTTTCCTTGAGATGGCCT
>20 dna:chromosome chromosome:RGSC3.4:20:1:55268282:1 5530012 ID57638 U -
TTCACATTGAAATTGCTTTCCTTGAGATGG
>20 dna:chromosome chromosome:RGSC3.4:20:1:55268282:1 5530085 ID21105 U -
TATATCAAGCACATATGGGGTCTCCTACAGC
>20 dna:chromosome chromosome:RGSC3.4:20:1:55268282:1 5530087 ID21218 U -
TATCAAGCACATATGGGGTCTCCTACA
>20 dna:chromosome chromosome:RGSC3.4:20:1:55268282:1 5530088 ID21217 U -
TATCAAGCACATATGGGGTCTCCTAC
>20 dna:chromosome chromosome:RGSC3.4:20:1:55268282:1 5530212 ID43838 U -
TGCTAGAAGCTTCGGCTAGGGATGGAAGA
>20 dna:chromosome chromosome:RGSC3.4:20:1:55268282:1 5530214 ID43837 U -
TGCTAGAAGCTTCGGCTAGGGATGGAA
>20 dna:chromosome chromosome:RGSC3.4:20:1:55268282:1 5530215 ID16960 U -
TAGAAGCTTCGGCTAGGGATGGA
>20 dna:chromosome chromosome:RGSC3.4:20:1:55268282:1 5530215 ID43836 U -
TGCTAGAAGCTTCGGCTAGGGATGGA
>20 dna:chromosome chromosome:RGSC3.4:20:1:55268282:1 5530216 ID16959 U -
TAGAAGCTTCGGCTAGGGATGG
>20 dna:chromosome chromosome:RGSC3.4:20:1:55268282:1 5530216 ID43835 U -
TGCTAGAAGCTTCGGCTAGGGATGG
>20 dna:chromosome chromosome:RGSC3.4:20:1:55268282:1 5530217 ID43834 U -
TGCTAGAAGCTTCGGCTAGGGATG
>20 dna:chromosome chromosome:RGSC3.4:20:1:55268282:1 5530221 ID43833 U -
TGCTAGAAGCTTCGGCTAGG
>20 dna:chromosome chromosome:RGSC3.4:20:1:55268282:1 5530248 ID9945 U -
TAAAAGCCGGGGAAACCCAGAAAGCTGAAGT
>20 dna:chromosome chromosome:RGSC3.4:20:1:55268282:1 5530258 ID51539 U -
TGGTTGCTAAAAGCCGGGGAAACCCAGA
>20 dna:chromosome chromosome:RGSC3.4:20:1:55268282:1 5530313 ID40197 U -
TGATTTTTAACAGGTTATTCTCAGC
>20 dna:chromosome chromosome:RGSC3.4:20:1:55268282:1 5530340 ID13778 U -
TACAAGCAATGGGCAAGTTTTCTCATTTG
>20 dna:chromosome chromosome:RGSC3.4:20:1:55268282:1 5530355 ID51130 U -
TGGTGGAGTGCTGTACAAGCAATGGGC
>20 dna:chromosome chromosome:RGSC3.4:20:1:55268282:1 5530378 ID1428 U -
AGAGATTGATTTGGCCATGGGTGGT
>20 dna:chromosome chromosome:RGSC3.4:20:1:55268282:1 5530381 ID6878 U -
GAGAGAGAGATTGATTTGGCCATGGGT
>20 dna:chromosome chromosome:RGSC3.4:20:1:55268282:1 5530382 ID6877 U -
GAGAGAGAGATTGATTTGGCCATGGG
>20 dna:chromosome chromosome:RGSC3.4:20:1:55268282:1 5530446 ID42979 U -
TGCCTCACAAGGGGTGTACGTCAGAGAGA
>20 dna:chromosome chromosome:RGSC3.4:20:1:55268282:1 5530453 ID11472 U -
TAACCTTGCCTCACAAGGGGTGTACGTC
>20 dna:chromosome chromosome:RGSC3.4:20:1:55268282:1 5530458 ID58140 U -
TTCCAGATTAACCTTGCCTCACAAGGGGTGT
>20 dna:chromosome chromosome:RGSC3.4:20:1:55268282:1 5530468 ID58139 U -
TTCCAGATTAACCTTGCCTCA
>20 dna:chromosome chromosome:RGSC3.4:20:1:55268282:1 5530469 ID29265 U -
TCGAAATATATTCCAGATTAACCTTGCCTC
>20 dna:chromosome chromosome:RGSC3.4:20:1:55268282:1 5530474 ID21428 U -
TATCGAAATATATTCCAGATTAACCTT
>20 dna:chromosome chromosome:RGSC3.4:20:1:55268282:1 5530475 ID10310 U -
TAAACTATCGAAATATATTCCAGATTAACCT
>20 dna:chromosome chromosome:RGSC3.4:20:1:55268282:1 5530486 ID44584 U -
TGCTGGCTTAGTAAACTATCGAAATATATTC
>20 dna:chromosome chromosome:RGSC3.4:20:1:55268282:1 5530491 ID60208 U -
TTGCTGGCTTAGTAAACTATCGAAATA
>20 dna:chromosome chromosome:RGSC3.4:20:1:55268282:1 5530521 ID45992 U -
TGGAATCGTCCATAATTGCTAGGGAATGGG
>20 dna:chromosome chromosome:RGSC3.4:20:1:55268282:1 5530544 ID2274 U -
ATATAAGGGTCTCGTGCCCCTGGAATC
>20 dna:chromosome chromosome:RGSC3.4:20:1:55268282:1 5530544 ID34027 U -
TGAATATAAGGGTCTCGTGCCCCTGGAATC
>20 dna:chromosome chromosome:RGSC3.4:20:1:55268282:1 5530555 ID26005 U -
TCCAGAACCTCTGAATATAAGGGTCTCGTG
>20 dna:chromosome chromosome:RGSC3.4:20:1:55268282:1 5530557 ID26004 U -
TCCAGAACCTCTGAATATAAGGGTCTCG
>20 dna:chromosome chromosome:RGSC3.4:20:1:55268282:1 5530581 ID31999 U -
TCTTTCAGGCCAAACTAGAGGAACTCTCCA
>20 dna:chromosome chromosome:RGSC3.4:20:1:55268282:1 5530667 ID47887 U -
TGGCCTTTTCCTCAGAGAGTGTTCAGG
>20 dna:chromosome chromosome:RGSC3.4:20:1:55268282:1 5530689 ID3440 U -
CACATGACCCGGGAACTGCACTGGCC
>20 dna:chromosome chromosome:RGSC3.4:20:1:55268282:1 5530719 ID60401 U -
TTGGAGACAGAATGATTTCCCCAGCCAG
>20 dna:chromosome chromosome:RGSC3.4:20:1:55268282:1 5530722 ID34454 U -
TGAATTTGGAGACAGAATGATTTCCCCAGC
>20 dna:chromosome chromosome:RGSC3.4:20:1:55268282:1 5530738 ID56289 U -
TTAAACCCCTTACGTGAATTTGGAGACA
>20 dna:chromosome chromosome:RGSC3.4:20:1:55268282:1 5530740 ID31431 U -
TCTTAAACCCCTTACGTGAATTTGGAGA
>20 dna:chromosome chromosome:RGSC3.4:20:1:55268282:1 5530765 ID46563 U -
TGGAGCACACGGCTAGTCCCACATCT
>20 dna:chromosome chromosome:RGSC3.4:20:1:55268282:1 5530767 ID46562 U -
TGGAGCACACGGCTAGTCCCACAT
>20 dna:chromosome chromosome:RGSC3.4:20:1:55268282:1 5530776 ID35266 U -
TGACCAAGAGCTCGATGGAGCACACGGCTA
>20 dna:chromosome chromosome:RGSC3.4:20:1:55268282:1 5530777 ID35265 U -
TGACCAAGAGCTCGATGGAGCACACGGCT
>20 dna:chromosome chromosome:RGSC3.4:20:1:55268282:1 5530778 ID35264 U -
TGACCAAGAGCTCGATGGAGCACACGGC
>20 dna:chromosome chromosome:RGSC3.4:20:1:55268282:1 5530858 ID7564 U -
GCATTCAGAACGGTCCTACAGTAGTA
>20 dna:chromosome chromosome:RGSC3.4:20:1:55268282:1 5530859 ID58628 U -
TTCGGGCATTCAGAACGGTCCTACAGTAGT
>20 dna:chromosome chromosome:RGSC3.4:20:1:55268282:1 5530861 ID22379 U -
TATTCGGGCATTCAGAACGGTCCTACAGTA
>20 dna:chromosome chromosome:RGSC3.4:20:1:55268282:1 5530861 ID57702 U -
TTCAGAACGGTCCTACAGTA
>20 dna:chromosome chromosome:RGSC3.4:20:1:55268282:1 5530862 ID22378 U -
TATTCGGGCATTCAGAACGGTCCTACAGT
>20 dna:chromosome chromosome:RGSC3.4:20:1:55268282:1 5530862 ID58627 U -
TTCGGGCATTCAGAACGGTCCTACAGT
>20 dna:chromosome chromosome:RGSC3.4:20:1:55268282:1 5530863 ID22377 U -
TATTCGGGCATTCAGAACGGTCCTACAG
>20 dna:chromosome chromosome:RGSC3.4:20:1:55268282:1 5530864 ID22376 U -
TATTCGGGCATTCAGAACGGTCCTACA
>20 dna:chromosome chromosome:RGSC3.4:20:1:55268282:1 5530868 ID27115 U -
TCCCCTTATTCGGGCATTCAGAACGGTCC
>20 dna:chromosome chromosome:RGSC3.4:20:1:55268282:1 5530873 ID52767 U -
TGTCCCCTTATTCGGGCATTCAGAAC
>20 dna:chromosome chromosome:RGSC3.4:20:1:55268282:1 5530881 ID8980 U -
GTAGGGTCGTGTCCCCTTATTCGGGCA
>20 dna:chromosome chromosome:RGSC3.4:20:1:55268282:1 5530894 ID9369 U -
GTGGGTGAGGTAGGGTCGTGTCC
>20 dna:chromosome chromosome:RGSC3.4:20:1:55268282:1 5530896 ID25253 U -
TCCAAAAAGTGGGTGAGGTAGGGTCGTGT
>20 dna:chromosome chromosome:RGSC3.4:20:1:55268282:1 5530898 ID14 U -
AAAAAGTGGGTGAGGTAGGGTCGT
>20 dna:chromosome chromosome:RGSC3.4:20:1:55268282:1 5530900 ID25252 U -
TCCAAAAAGTGGGTGAGGTAGGGTC
>20 dna:chromosome chromosome:RGSC3.4:20:1:55268282:1 5530902 ID25251 U -
TCCAAAAAGTGGGTGAGGTAGGG
>20 dna:chromosome chromosome:RGSC3.4:20:1:55268282:1 5530903 ID25250 U -
TCCAAAAAGTGGGTGAGGTAGG
>20 dna:chromosome chromosome:RGSC3.4:20:1:55268282:1 5530904 ID25249 U -
TCCAAAAAGTGGGTGAGGTAG
>20 dna:chromosome chromosome:RGSC3.4:20:1:55268282:1 5530926 ID6 U -
AAAAAAATCGTCACTACACAGATCCC
>20 dna:chromosome chromosome:RGSC3.4:20:1:55268282:1 5530927 ID2 U -
AAAAAAAAATCGTCACTACACAGATCC
>20 dna:chromosome chromosome:RGSC3.4:20:1:55268282:1 5530946 ID17574 U -
TAGAGTTCTCGAAGGGAAAAAAAA
>20 dna:chromosome chromosome:RGSC3.4:20:1:55268282:1 5530959 ID12325 U -
TAAGGAAACCAAAATCCTAGAGTTCTCG
>20 dna:chromosome chromosome:RGSC3.4:20:1:55268282:1 5530972 ID22726 M -
TATTTCTGTGTTTTTTAAGGAAACCAAAAT
>20 dna:chromosome chromosome:RGSC3.4:20:1:55268282:1 5530973 ID22725 M -
TATTTCTGTGTTTTTTAAGGAAACCAAAA
>20 dna:chromosome chromosome:RGSC3.4:20:1:55268282:1 5530976 ID3012 M -
ATTTCTGTGTTTTTTAAGGAAACCA
>20 dna:chromosome chromosome:RGSC3.4:20:1:55268282:1 5531096 ID40770 U -
TGCAATTGGCGAAACCATGCGTCTGCTGAGA
>20 dna:chromosome chromosome:RGSC3.4:20:1:55268282:1 5531097 ID40769 U -
TGCAATTGGCGAAACCATGCGTCTGCTGAG
>20 dna:chromosome chromosome:RGSC3.4:20:1:55268282:1 5531098 ID40768 U -
TGCAATTGGCGAAACCATGCGTCTGCTGA
>20 dna:chromosome chromosome:RGSC3.4:20:1:55268282:1 5531101 ID40767 U -
TGCAATTGGCGAAACCATGCGTCTGC
>20 dna:chromosome chromosome:RGSC3.4:20:1:55268282:1 5531137 ID3875 U -
CAGGATTCCAAAGGTCACACCACCGC
>20 dna:chromosome chromosome:RGSC3.4:20:1:55268282:1 5531147 ID32367 M -
TGAAAAGTCCCCAGGATTCCAAAGGTC
>20 dna:chromosome chromosome:RGSC3.4:20:1:55268282:1 5531149 ID30619 M -
TCTGAAAAGTCCCCAGGATTCCAAAGG
>20 dna:chromosome chromosome:RGSC3.4:20:1:55268282:1 5531198 ID13713 U -
TACAACGAACAACCACCTCTCAGGGCGG
>20 dna:chromosome chromosome:RGSC3.4:20:1:55268282:1 5531226 ID10999 M -
TAACAAACCACAACCAACCTCCCTC
>20 dna:chromosome chromosome:RGSC3.4:20:1:55268282:1 5531227 ID10998 M -
TAACAAACCACAACCAACCTCCCT
>20 dna:chromosome chromosome:RGSC3.4:20:1:55268282:1 5531257 ID40120 U -
TGATTTCTTTTGTTTCTGCTTTGACCTC
>20 dna:chromosome chromosome:RGSC3.4:20:1:55268282:1 5531258 ID6065 U -
CTTTTGTTTCTGCTTTGACCT
>20 dna:chromosome chromosome:RGSC3.4:20:1:55268282:1 5531258 ID40119 U -
TGATTTCTTTTGTTTCTGCTTTGACCT
>20 dna:chromosome chromosome:RGSC3.4:20:1:55268282:1 5531369 ID50052 U -
TGGGTTCTTCTTTTTCCCACCCTTTATTGC
>20 dna:chromosome chromosome:RGSC3.4:20:1:55268282:1 5531393 ID18661 U -
TAGCTGGTCTTTGCTCTTTTGTGGGTT
>20 dna:chromosome chromosome:RGSC3.4:20:1:55268282:1 5531416 ID51677 U -
TGGTTTTAGAGAAGCCCAGATGGATAGC
>20 dna:chromosome chromosome:RGSC3.4:20:1:55268282:1 5531421 ID11647 U -
TAACTGGTTTTAGAGAAGCCCAGATGG
>20 dna:chromosome chromosome:RGSC3.4:20:1:55268282:1 5531422 ID11646 U -
TAACTGGTTTTAGAGAAGCCCAGATG
>20 dna:chromosome chromosome:RGSC3.4:20:1:55268282:1 5531466 ID4748 U -
CCTGAGACATCATGGAAGTGGGAAGC
>20 dna:chromosome chromosome:RGSC3.4:20:1:55268282:1 5531468 ID36484 U -
TGAGACATCATGGAAGTGGGAA
>20 dna:chromosome chromosome:RGSC3.4:20:1:55268282:1 5531469 ID25306 U -
TCCAAACCCTGAGACATCATGGAAGTGGGA
>20 dna:chromosome chromosome:RGSC3.4:20:1:55268282:1 5531473 ID20190 U -
TAGTCCAAACCCTGAGACATCATGGAAGT
>20 dna:chromosome chromosome:RGSC3.4:20:1:55268282:1 5531526 ID12050 U -
TAAGATACTTTGTGTTGTCCTTATTATT
>20 dna:chromosome chromosome:RGSC3.4:20:1:55268282:1 5531532 ID1456 U -
AGAGTATTAAGATACTTTGTGTTGTCCTT
>20 dna:chromosome chromosome:RGSC3.4:20:1:55268282:1 5531534 ID23296 U -
TCAAGAGTATTAAGATACTTTGTGTTGTCC
>20 dna:chromosome chromosome:RGSC3.4:20:1:55268282:1 5531541 ID37803 U -
TGAGGGTCAAGAGTATTAAGATACTTTGT
>20 dna:chromosome chromosome:RGSC3.4:20:1:55268282:1 5531588 ID62684 U -
TTTTTTCCAGAAGGAAAATGAGAAGC
>20 dna:chromosome chromosome:RGSC3.4:20:1:55268282:1 5531639 ID55522 U -
TGTTTTGGTCATCTTGCCTCTCTGGTC
>20 dna:chromosome chromosome:RGSC3.4:20:1:55268282:1 5531683 ID41243 U -
TGCAGCTTGCTGGTTAGCCTAGCCTCCTGCAA
>20 dna:chromosome chromosome:RGSC3.4:20:1:55268282:1 5531685 ID41242 U -
TGCAGCTTGCTGGTTAGCCTAGCCTCCTGC
>20 dna:chromosome chromosome:RGSC3.4:20:1:55268282:1 5531694 ID3914 U -
CAGGTCTTGCAGCTTGCTGGTTAGCCTA
>20 dna:chromosome chromosome:RGSC3.4:20:1:55268282:1 5531722 ID3567 U -
CACTGTCCCGATAACCCAGGAATACAG
>20 dna:chromosome chromosome:RGSC3.4:20:1:55268282:1 5531745 ID1687 U -
AGCTAAGCAGTCTTTGTCAGGGTGCACT
>20 dna:chromosome chromosome:RGSC3.4:20:1:55268282:1 5531750 ID15206 U -
TACCTAGCTAAGCAGTCTTTGTCAGGGT
>20 dna:chromosome chromosome:RGSC3.4:20:1:55268282:1 5531770 ID56373 U -
TTAAATAGAGGGCAAGAAGTGTACCTAGC
>20 dna:chromosome chromosome:RGSC3.4:20:1:55268282:1 5531774 ID56372 U -
TTAAATAGAGGGCAAGAAGTGTACC
>20 dna:chromosome chromosome:RGSC3.4:20:1:55268282:1 5531775 ID56371 U -
TTAAATAGAGGGCAAGAAGTGTAC
>20 dna:chromosome chromosome:RGSC3.4:20:1:55268282:1 5531786 ID37935 U -
TGAGGTTTGGGTTTAAATAGAGGGC
>20 dna:chromosome chromosome:RGSC3.4:20:1:55268282:1 5531790 ID35131 U -
TGACATGAGGTTTGGGTTTAAATAGA
>20 dna:chromosome chromosome:RGSC3.4:20:1:55268282:1 5531798 ID26171 U -
TCCAGGCCATGACATGAGGTTTGGGTT
>20 dna:chromosome chromosome:RGSC3.4:20:1:55268282:1 5531800 ID58161 U -
TTCCAGGCCATGACATGAGGTTTGGG
>20 dna:chromosome chromosome:RGSC3.4:20:1:55268282:1 5531831 ID6232 U -
GAACCGGAGATCTTGTGACCTTCATGTC
>20 dna:chromosome chromosome:RGSC3.4:20:1:55268282:1 5531840 ID8186 U -
GGAAGAGGAACCGGAGATCTTGTGAC
>20 dna:chromosome chromosome:RGSC3.4:20:1:55268282:1 5531865 ID33694 U -
TGAAGATTTATTCAATGTGGCCACACTGG
>20 dna:chromosome chromosome:RGSC3.4:20:1:55268282:1 5531866 ID33693 U -
TGAAGATTTATTCAATGTGGCCACACTG
>20 dna:chromosome chromosome:RGSC3.4:20:1:55268282:1 5531867 ID33692 U -
TGAAGATTTATTCAATGTGGCCACACT
>20 dna:chromosome chromosome:RGSC3.4:20:1:55268282:1 5531868 ID149 U -
AAATGAAGATTTATTCAATGTGGCCACAC
>20 dna:chromosome chromosome:RGSC3.4:20:1:55268282:1 5531914 ID10738 U -
TAAATCACAACCACAATGGCCAAAAAA
>20 dna:chromosome chromosome:RGSC3.4:20:1:55268282:1 5531942 ID19860 U -
TAGGTTCATCCACCCGTCTTCAATGGGTCAA
>20 dna:chromosome chromosome:RGSC3.4:20:1:55268282:1 5531957 ID10167 U -
TAAACAACGCTAGGTTCATCCACCCG
>20 dna:chromosome chromosome:RGSC3.4:20:1:55268282:1 5531966 ID42435 U -
TGCCATCCTCATAAACAACGCTAGGTTC
>20 dna:chromosome chromosome:RGSC3.4:20:1:55268282:1 5531967 ID42434 U -
TGCCATCCTCATAAACAACGCTAGGTT
>20 dna:chromosome chromosome:RGSC3.4:20:1:55268282:1 5531985 ID19092 U -
TAGGAGTCAAAGCTTGGTCCCTTGCCATCCT
>20 dna:chromosome chromosome:RGSC3.4:20:1:55268282:1 5531986 ID19091 U -
TAGGAGTCAAAGCTTGGTCCCTTGCCATCC
>20 dna:chromosome chromosome:RGSC3.4:20:1:55268282:1 5531987 ID19090 U -
TAGGAGTCAAAGCTTGGTCCCTTGCCATC
>20 dna:chromosome chromosome:RGSC3.4:20:1:55268282:1 5531988 ID19089 U -
TAGGAGTCAAAGCTTGGTCCCTTGCCAT
>20 dna:chromosome chromosome:RGSC3.4:20:1:55268282:1 5531989 ID19088 U -
TAGGAGTCAAAGCTTGGTCCCTTGCCA
>20 dna:chromosome chromosome:RGSC3.4:20:1:55268282:1 5531991 ID19087 U -
TAGGAGTCAAAGCTTGGTCCCTTGC
>20 dna:chromosome chromosome:RGSC3.4:20:1:55268282:1 5531992 ID19086 U -
TAGGAGTCAAAGCTTGGTCCCTTG
>20 dna:chromosome chromosome:RGSC3.4:20:1:55268282:1 5532014 ID32829 U -
TGAAAGTTTTGGGTCGTATTTGTGTTA
>20 dna:chromosome chromosome:RGSC3.4:20:1:55268282:1 5532016 ID2153 U -
AGTTTTGGGTCGTATTTGTGT
>20 dna:chromosome chromosome:RGSC3.4:20:1:55268282:1 5532016 ID32828 U -
TGAAAGTTTTGGGTCGTATTTGTGT
>20 dna:chromosome chromosome:RGSC3.4:20:1:55268282:1 5532025 ID26335 U -
TCCATCACTGAAAGTTTTGGGTCG
>20 dna:chromosome chromosome:RGSC3.4:20:1:55268282:1 5532027 ID4412 U -
CCATCACTGAAAGTTTTGGGT
>20 dna:chromosome chromosome:RGSC3.4:20:1:55268282:1 5532048 ID43412 U -
TGCGAAGTGACCGTATCAGATAAGAGT
>20 dna:chromosome chromosome:RGSC3.4:20:1:55268282:1 5532053 ID60643 U -
TTGGCTGCGAAGTGACCGTATCAGATA
>20 dna:chromosome chromosome:RGSC3.4:20:1:55268282:1 5532097 ID1316 U -
AGAACATGAGGCAAATGGATCGGGTT
>20 dna:chromosome chromosome:RGSC3.4:20:1:55268282:1 5532097 ID6223 U -
GAACATGAGGCAAATGGATCGGGTT
>20 dna:chromosome chromosome:RGSC3.4:20:1:55268282:1 5532102 ID11775 U -
TAAGAACATGAGGCAAATGGATC
>20 dna:chromosome chromosome:RGSC3.4:20:1:55268282:1 5532191 ID24756 U -
TCATAGAACTCGCTGGAAGTGATTTC
>20 dna:chromosome chromosome:RGSC3.4:20:1:55268282:1 5532258 ID26692 U -
TCCCACAAGCTCCCAGAGTCTGGTAGGAGG
>20 dna:chromosome chromosome:RGSC3.4:20:1:55268282:1 5532260 ID26691 U -
TCCCACAAGCTCCCAGAGTCTGGTAGGA
>20 dna:chromosome chromosome:RGSC3.4:20:1:55268282:1 5532310 ID52812 U -
TGTCCTCTTTTAGGATCTGCC
>20 dna:chromosome chromosome:RGSC3.4:20:1:55268282:1 5532314 ID14098 U -
TACACTGGATCATCTGTCCTCTTTTAGGATC
>20 dna:chromosome chromosome:RGSC3.4:20:1:55268282:1 5532314 ID46832 U -
TGGATCATCTGTCCTCTTTTAGGATC
>20 dna:chromosome chromosome:RGSC3.4:20:1:55268282:1 5532315 ID46831 U -
TGGATCATCTGTCCTCTTTTAGGAT
>20 dna:chromosome chromosome:RGSC3.4:20:1:55268282:1 5532316 ID27835 U -
TCCTACACTGGATCATCTGTCCTCTTTTAGGA
>20 dna:chromosome chromosome:RGSC3.4:20:1:55268282:1 5532317 ID27834 U -
TCCTACACTGGATCATCTGTCCTCTTTTAGG
>20 dna:chromosome chromosome:RGSC3.4:20:1:55268282:1 5532324 ID27833 U -
TCCTACACTGGATCATCTGTCCTC
>20 dna:chromosome chromosome:RGSC3.4:20:1:55268282:1 5532347 ID29744 U -
TCTAATGTTCCTGGTCTGCAGCGTCCTCT
>20 dna:chromosome chromosome:RGSC3.4:20:1:55268282:1 5532348 ID54985 U -
TGTTCCTGGTCTGCAGCGTCCTC
>20 dna:chromosome chromosome:RGSC3.4:20:1:55268282:1 5532377 ID46184 U -
TGGACACAAGAGATGGATGGCCTGCCAGAC
>20 dna:chromosome chromosome:RGSC3.4:20:1:55268282:1 5532380 ID46183 U -
TGGACACAAGAGATGGATGGCCTGCCA
>20 dna:chromosome chromosome:RGSC3.4:20:1:55268282:1 5532381 ID46182 U -
TGGACACAAGAGATGGATGGCCTGCC
>20 dna:chromosome chromosome:RGSC3.4:20:1:55268282:1 5532382 ID46181 U -
TGGACACAAGAGATGGATGGCCTGC
>20 dna:chromosome chromosome:RGSC3.4:20:1:55268282:1 5532386 ID3798 U -
CAGCCTCTGGACACAAGAGATGGATGGC
>20 dna:chromosome chromosome:RGSC3.4:20:1:55268282:1 5532438 ID5234 U -
CTATTTCCATCTACCTTGAGGTC
>20 dna:chromosome chromosome:RGSC3.4:20:1:55268282:1 5532439 ID1870 U -
AGGCTCTATTTCCATCTACCTTGAGGT
>20 dna:chromosome chromosome:RGSC3.4:20:1:55268282:1 5532462 ID47714 U -
TGGCCAGAAGTTTTTTGAGTACTTTTTAAGGC
>20 dna:chromosome chromosome:RGSC3.4:20:1:55268282:1 5532477 ID32721 U -
TGAAAGCCCTGGCCAGAAGTTTTTTG
>20 dna:chromosome chromosome:RGSC3.4:20:1:55268282:1 5532489 ID57417 U -
TTCAACCAATTAGACTGAAAGCCCTGGCC
>20 dna:chromosome chromosome:RGSC3.4:20:1:55268282:1 5532496 ID52705 U -
TGTCATTTCAACCAATTAGACTGAAAGC
>20 dna:chromosome chromosome:RGSC3.4:20:1:55268282:1 5532496 ID61627 U -
TTTCAACCAATTAGACTGAAAGC
>20 dna:chromosome chromosome:RGSC3.4:20:1:55268282:1 5532546 ID47634 U -
TGGCATTGAGTGAGGAGAGAGATGGGA
>20 dna:chromosome chromosome:RGSC3.4:20:1:55268282:1 5532547 ID47633 U -
TGGCATTGAGTGAGGAGAGAGATGGG
>20 dna:chromosome chromosome:RGSC3.4:20:1:55268282:1 5532548 ID47632 U -
TGGCATTGAGTGAGGAGAGAGATGG
>20 dna:chromosome chromosome:RGSC3.4:20:1:55268282:1 5532549 ID21956 U -
TATGGCATTGAGTGAGGAGAGAGATG
>20 dna:chromosome chromosome:RGSC3.4:20:1:55268282:1 5532555 ID60146 U -
TTGCCTGTTCTATGGCATTGAGTGAGGAGA
>20 dna:chromosome chromosome:RGSC3.4:20:1:55268282:1 5532567 ID45990 U -
TGGAATCGACTATTGCCTGTTCTATGGCAT
>20 dna:chromosome chromosome:RGSC3.4:20:1:55268282:1 5532570 ID45989 U -
TGGAATCGACTATTGCCTGTTCTATGG
>20 dna:chromosome chromosome:RGSC3.4:20:1:55268282:1 5532572 ID59548 U -
TTGAACTGGAATCGACTATTGCCTGTTCTAT
>20 dna:chromosome chromosome:RGSC3.4:20:1:55268282:1 5532573 ID59547 U -
TTGAACTGGAATCGACTATTGCCTGTTCTA
>20 dna:chromosome chromosome:RGSC3.4:20:1:55268282:1 5532574 ID59546 U -
TTGAACTGGAATCGACTATTGCCTGTTCT
>20 dna:chromosome chromosome:RGSC3.4:20:1:55268282:1 5532575 ID33445 U -
TGAACTGGAATCGACTATTGCCTGTTC
>20 dna:chromosome chromosome:RGSC3.4:20:1:55268282:1 5532575 ID59545 U -
TTGAACTGGAATCGACTATTGCCTGTTC
>20 dna:chromosome chromosome:RGSC3.4:20:1:55268282:1 5532579 ID10621 U -
TAAAGTCTTGAACTGGAATCGACTATTGCCT
>20 dna:chromosome chromosome:RGSC3.4:20:1:55268282:1 5532580 ID10620 U -
TAAAGTCTTGAACTGGAATCGACTATTGCC
>20 dna:chromosome chromosome:RGSC3.4:20:1:55268282:1 5532585 ID10619 U -
TAAAGTCTTGAACTGGAATCGACTA
>20 dna:chromosome chromosome:RGSC3.4:20:1:55268282:1 5532587 ID10618 U -
TAAAGTCTTGAACTGGAATCGAC
>20 dna:chromosome chromosome:RGSC3.4:20:1:55268282:1 5532594 ID1984 U -
AGGTTACCTTCTAAAGTCTTGAACTGG
>20 dna:chromosome chromosome:RGSC3.4:20:1:55268282:1 5532598 ID17530 U -
TAGAGGTTACCTTCTAAAGTCTTGAA
>20 dna:chromosome chromosome:RGSC3.4:20:1:55268282:1 5532616 ID29323 U -
TCGAGGCCAAAACCCTCTTTATTTAGAGGTT
>20 dna:chromosome chromosome:RGSC3.4:20:1:55268282:1 5532621 ID28329 U -
TCCTCGAGGCCAAAACCCTCTTTATTTAG
>20 dna:chromosome chromosome:RGSC3.4:20:1:55268282:1 5532634 ID779 U -
ACACACCGGATTGTCCTCGAGGCCAAAAC
>20 dna:chromosome chromosome:RGSC3.4:20:1:55268282:1 5532635 ID34748 U -
TGACACACCGGATTGTCCTCGAGGCCAAAA
>20 dna:chromosome chromosome:RGSC3.4:20:1:55268282:1 5532636 ID34747 U -
TGACACACCGGATTGTCCTCGAGGCCAAA
>20 dna:chromosome chromosome:RGSC3.4:20:1:55268282:1 5532637 ID34746 U -
TGACACACCGGATTGTCCTCGAGGCCAA
>20 dna:chromosome chromosome:RGSC3.4:20:1:55268282:1 5532638 ID47822 U +
TGGCCTCGAGGACAATCCGGTGTGTCAA
>20 dna:chromosome chromosome:RGSC3.4:20:1:55268282:1 5532638 ID6513 U -
GACACACCGGATTGTCCTCGAGGCCA
>20 dna:chromosome chromosome:RGSC3.4:20:1:55268282:1 5532638 ID34745 U -
TGACACACCGGATTGTCCTCGAGGCCA
>20 dna:chromosome chromosome:RGSC3.4:20:1:55268282:1 5532639 ID34744 U -
TGACACACCGGATTGTCCTCGAGGCC
>20 dna:chromosome chromosome:RGSC3.4:20:1:55268282:1 5532640 ID34743 U -
TGACACACCGGATTGTCCTCGAGGC
>20 dna:chromosome chromosome:RGSC3.4:20:1:55268282:1 5532640 ID43267 U -
TGCCTTGACACACCGGATTGTCCTCGAGGC
>20 dna:chromosome chromosome:RGSC3.4:20:1:55268282:1 5532641 ID43266 U -
TGCCTTGACACACCGGATTGTCCTCGAGG
>20 dna:chromosome chromosome:RGSC3.4:20:1:55268282:1 5532645 ID29442 U -
TCGGATGCCTTGACACACCGGATTGTCCTC
>20 dna:chromosome chromosome:RGSC3.4:20:1:55268282:1 5532646 ID29441 U -
TCGGATGCCTTGACACACCGGATTGTCCT
>20 dna:chromosome chromosome:RGSC3.4:20:1:55268282:1 5532647 ID17691 U -
TAGATCGGATGCCTTGACACACCGGATTGTCC
>20 dna:chromosome chromosome:RGSC3.4:20:1:55268282:1 5532648 ID17690 U -
TAGATCGGATGCCTTGACACACCGGATTGTC
>20 dna:chromosome chromosome:RGSC3.4:20:1:55268282:1 5532649 ID17689 U -
TAGATCGGATGCCTTGACACACCGGATTGT
>20 dna:chromosome chromosome:RGSC3.4:20:1:55268282:1 5532652 ID17688 U -
TAGATCGGATGCCTTGACACACCGGAT
>20 dna:chromosome chromosome:RGSC3.4:20:1:55268282:1 5532656 ID5185 U -
CTAGATCGGATGCCTTGACACACC
>20 dna:chromosome chromosome:RGSC3.4:20:1:55268282:1 5532656 ID30167 U -
TCTCAGCTAGATCGGATGCCTTGACACACC
>20 dna:chromosome chromosome:RGSC3.4:20:1:55268282:1 5532657 ID24447 U -
TCAGCTAGATCGGATGCCTTGACACAC
>20 dna:chromosome chromosome:RGSC3.4:20:1:55268282:1 5532657 ID30166 U -
TCTCAGCTAGATCGGATGCCTTGACACAC
>20 dna:chromosome chromosome:RGSC3.4:20:1:55268282:1 5532658 ID24446 U -
TCAGCTAGATCGGATGCCTTGACACA
>20 dna:chromosome chromosome:RGSC3.4:20:1:55268282:1 5532661 ID30165 U -
TCTCAGCTAGATCGGATGCCTTGAC
>20 dna:chromosome chromosome:RGSC3.4:20:1:55268282:1 5532664 ID6352 U -
GAAGTCTCAGCTAGATCGGATGCCTT
>20 dna:chromosome chromosome:RGSC3.4:20:1:55268282:1 5532665 ID45902 U -
TGGAAGTCTCAGCTAGATCGGATGCCT
>20 dna:chromosome chromosome:RGSC3.4:20:1:55268282:1 5532666 ID45901 U -
TGGAAGTCTCAGCTAGATCGGATGCC
>20 dna:chromosome chromosome:RGSC3.4:20:1:55268282:1 5532667 ID6351 U -
GAAGTCTCAGCTAGATCGGATGC
>20 dna:chromosome chromosome:RGSC3.4:20:1:55268282:1 5532671 ID27541 U -
TCCGGTGGAAGTCTCAGCTAGATCGG
>20 dna:chromosome chromosome:RGSC3.4:20:1:55268282:1 5532685 ID37784 U -
TGAGGGCTTTCGGCTCCGGTGGAAGT
>20 dna:chromosome chromosome:RGSC3.4:20:1:55268282:1 5532688 ID59812 U -
TTGAGGGCTTTCGGCTCCGGTGGA
>20 dna:chromosome chromosome:RGSC3.4:20:1:55268282:1 5532697 ID42696 U -
TGCCCGGAAATTATTGAGGGCTTTCGGC
>20 dna:chromosome chromosome:RGSC3.4:20:1:55268282:1 5532706 ID47027 U -
TGGATTAAACTGCCCGGAAATTATTGAGG
>20 dna:chromosome chromosome:RGSC3.4:20:1:55268282:1 5532708 ID47026 U -
TGGATTAAACTGCCCGGAAATTATTGA
>20 dna:chromosome chromosome:RGSC3.4:20:1:55268282:1 5532721 ID36715 U -
TGAGAGGGCCTGGATTAAACTGCC
>20 dna:chromosome chromosome:RGSC3.4:20:1:55268282:1 5532721 ID62009 U -
TTTGAGAGGGCCTGGATTAAACTGCC
>20 dna:chromosome chromosome:RGSC3.4:20:1:55268282:1 5532722 ID62008 U -
TTTGAGAGGGCCTGGATTAAACTGC
>20 dna:chromosome chromosome:RGSC3.4:20:1:55268282:1 5532726 ID41047 U -
TGCACTTTGAGAGGGCCTGGATTAAA
>20 dna:chromosome chromosome:RGSC3.4:20:1:55268282:1 5532728 ID41046 U -
TGCACTTTGAGAGGGCCTGGATTA
>20 dna:chromosome chromosome:RGSC3.4:20:1:55268282:1 5532729 ID13128 U -
TAATGCACTTTGAGAGGGCCTGGATT
>20 dna:chromosome chromosome:RGSC3.4:20:1:55268282:1 5532729 ID41045 U -
TGCACTTTGAGAGGGCCTGGATT
>20 dna:chromosome chromosome:RGSC3.4:20:1:55268282:1 5532730 ID13127 U -
TAATGCACTTTGAGAGGGCCTGGAT
>20 dna:chromosome chromosome:RGSC3.4:20:1:55268282:1 5532732 ID2564 U -
ATGCACTTTGAGAGGGCCTGG
>20 dna:chromosome chromosome:RGSC3.4:20:1:55268282:1 5532739 ID59632 U -
TTGAATACCCTTAATGCACTTTGAGAG
>20 dna:chromosome chromosome:RGSC3.4:20:1:55268282:1 5532748 ID33514 U -
TGAACTTTGGAGAATTGAATACCCTTAATGCA
>20 dna:chromosome chromosome:RGSC3.4:20:1:55268282:1 5532749 ID1240 U -
ACTTTGGAGAATTGAATACCCTTAATGC
>20 dna:chromosome chromosome:RGSC3.4:20:1:55268282:1 5532749 ID6030 U -
CTTTGGAGAATTGAATACCCTTAATGC
>20 dna:chromosome chromosome:RGSC3.4:20:1:55268282:1 5532749 ID33513 U -
TGAACTTTGGAGAATTGAATACCCTTAATGC
>20 dna:chromosome chromosome:RGSC3.4:20:1:55268282:1 5532749 ID46486 U -
TGGAGAATTGAATACCCTTAATGC
>20 dna:chromosome chromosome:RGSC3.4:20:1:55268282:1 5532749 ID62175 U -
TTTGGAGAATTGAATACCCTTAATGC
>20 dna:chromosome chromosome:RGSC3.4:20:1:55268282:1 5532753 ID30657 U -
TCTGAACTTTGGAGAATTGAATACCCTTA
>20 dna:chromosome chromosome:RGSC3.4:20:1:55268282:1 5532754 ID33512 U -
TGAACTTTGGAGAATTGAATACCCTT
>20 dna:chromosome chromosome:RGSC3.4:20:1:55268282:1 5532794 ID21422 U -
TATCCTGTCCCGTTGTCAGA
>20 dna:chromosome chromosome:RGSC3.4:20:1:55268282:1 5532794 ID40092 U -
TGATTTCAAATATCCTGTCCCGTTGTCAGA
>20 dna:chromosome chromosome:RGSC3.4:20:1:55268282:1 5532796 ID40091 U -
TGATTTCAAATATCCTGTCCCGTTGTCA
>20 dna:chromosome chromosome:RGSC3.4:20:1:55268282:1 5532797 ID40090 U -
TGATTTCAAATATCCTGTCCCGTTGTC
>20 dna:chromosome chromosome:RGSC3.4:20:1:55268282:1 5532798 ID40089 U -
TGATTTCAAATATCCTGTCCCGTTGT
>20 dna:chromosome chromosome:RGSC3.4:20:1:55268282:1 5532799 ID40088 U -
TGATTTCAAATATCCTGTCCCGTTG
>20 dna:chromosome chromosome:RGSC3.4:20:1:55268282:1 5532800 ID40087 U -
TGATTTCAAATATCCTGTCCCGTT
>20 dna:chromosome chromosome:RGSC3.4:20:1:55268282:1 5532801 ID40086 U -
TGATTTCAAATATCCTGTCCCGT
>20 dna:chromosome chromosome:RGSC3.4:20:1:55268282:1 5532803 ID40085 U -
TGATTTCAAATATCCTGTCCC
>20 dna:chromosome chromosome:RGSC3.4:20:1:55268282:1 5532870 ID41121 U -
TGCAGACCTCCGCTACCCCGGACTCC
>20 dna:chromosome chromosome:RGSC3.4:20:1:55268282:1 5532876 ID10281 U -
TAAACGTGCAGACCTCCGCTACCCCG
>20 dna:chromosome chromosome:RGSC3.4:20:1:55268282:1 5533284 ID9023 U +
GTCAAAGACAGGTTGTTGAAGGCTGGG
>20 dna:chromosome chromosome:RGSC3.4:20:1:55268282:1 5533316 ID57640 U +
TTCACATTTCTGTGCAGTGGGGATCTGTC
>20 dna:chromosome chromosome:RGSC3.4:20:1:55268282:1 5533317 ID23797 U +
TCACATTTCTGTGCAGTGGGGATC
>20 dna:chromosome chromosome:RGSC3.4:20:1:55268282:1 5533317 ID23798 U +
TCACATTTCTGTGCAGTGGGGATCT
>20 dna:chromosome chromosome:RGSC3.4:20:1:55268282:1 5533317 ID23799 U +
TCACATTTCTGTGCAGTGGGGATCTGTC
>20 dna:chromosome chromosome:RGSC3.4:20:1:55268282:1 5533359 ID43529 U +
TGCGTCCCTTCACACGGCCGTTTAAGG
>20 dna:chromosome chromosome:RGSC3.4:20:1:55268282:1 5533371 ID3505 U +
CACGGCCGTTTAAGGTTTCCGCCCGT
>20 dna:chromosome chromosome:RGSC3.4:20:1:55268282:1 5533424 ID8967 U +
GTAGAGACCGTTCACGGGTGCAGGA
>20 dna:chromosome chromosome:RGSC3.4:20:1:55268282:1 5533424 ID8968 U +
GTAGAGACCGTTCACGGGTGCAGGAGA
>20 dna:chromosome chromosome:RGSC3.4:20:1:55268282:1 5533425 ID17417 U +
TAGAGACCGTTCACGGGTGCAGGAGA
>20 dna:chromosome chromosome:RGSC3.4:20:1:55268282:1 5533471 ID56472 U +
TTAACTGTAGGCCGCTTCACGC
>20 dna:chromosome chromosome:RGSC3.4:20:1:55268282:1 5533471 ID56473 U +
TTAACTGTAGGCCGCTTCACGCGTGGTA
>20 dna:chromosome chromosome:RGSC3.4:20:1:55268282:1 5533472 ID11649 U +
TAACTGTAGGCCGCTTCACGCGT
>20 dna:chromosome chromosome:RGSC3.4:20:1:55268282:1 5533472 ID11650 U +
TAACTGTAGGCCGCTTCACGCGTGG
>20 dna:chromosome chromosome:RGSC3.4:20:1:55268282:1 5533472 ID11651 U +
TAACTGTAGGCCGCTTCACGCGTGGTACCA
>20 dna:chromosome chromosome:RGSC3.4:20:1:55268282:1 5533478 ID19386 U +
TAGGCCGCTTCACGCGTGGTACCAGAGA
>20 dna:chromosome chromosome:RGSC3.4:20:1:55268282:1 5533486 ID57661 U +
TTCACGCGTGGTACCAGAGAGATTGAAAA
>20 dna:chromosome chromosome:RGSC3.4:20:1:55268282:1 5533486 ID57662 U +
TTCACGCGTGGTACCAGAGAGATTGAAAAT
>20 dna:chromosome chromosome:RGSC3.4:20:1:55268282:1 5533494 ID50262 U +
TGGTACCAGAGAGATTGAAAATGCC
>20 dna:chromosome chromosome:RGSC3.4:20:1:55268282:1 5533494 ID50263 U +
TGGTACCAGAGAGATTGAAAATGCCT
>20 dna:chromosome chromosome:RGSC3.4:20:1:55268282:1 5533494 ID50264 U +
TGGTACCAGAGAGATTGAAAATGCCTT
>20 dna:chromosome chromosome:RGSC3.4:20:1:55268282:1 5533494 ID50265 U +
TGGTACCAGAGAGATTGAAAATGCCTTT
>20 dna:chromosome chromosome:RGSC3.4:20:1:55268282:1 5533494 ID50266 U +
TGGTACCAGAGAGATTGAAAATGCCTTTT
>20 dna:chromosome chromosome:RGSC3.4:20:1:55268282:1 5533497 ID14874 U +
TACCAGAGAGATTGAAAATGCCTTTTCCTC
>20 dna:chromosome chromosome:RGSC3.4:20:1:55268282:1 5533501 ID1417 U +
AGAGAGATTGAAAATGCCTTTTCCT
>20 dna:chromosome chromosome:RGSC3.4:20:1:55268282:1 5533508 ID59438 U +
TTGAAAATGCCTTTTCCTCAAACCTG
>20 dna:chromosome chromosome:RGSC3.4:20:1:55268282:1 5533515 ID43397 U +
TGCCTTTTCCTCAAACCTGCCGC
>20 dna:chromosome chromosome:RGSC3.4:20:1:55268282:1 5533560 ID49641 U +
TGGGGGCCAGTCGCAAAGCAAGATCC
>20 dna:chromosome chromosome:RGSC3.4:20:1:55268282:1 5533560 ID49642 U +
TGGGGGCCAGTCGCAAAGCAAGATCCAGG
>20 dna:chromosome chromosome:RGSC3.4:20:1:55268282:1 5533583 ID26148 U +
TCCAGGAAAGACAAGGCTTGCAGACATCGA
>20 dna:chromosome chromosome:RGSC3.4:20:1:55268282:1 5533592 ID6485 U +
GACAAGGCTTGCAGACATCGAAACTAA
>20 dna:chromosome chromosome:RGSC3.4:20:1:55268282:1 5533601 ID41116 U +
TGCAGACATCGAAACTAAGAGCAGGA
>20 dna:chromosome chromosome:RGSC3.4:20:1:55268282:1 5533609 ID29260 U +
TCGAAACTAAGAGCAGGATAGACATTGC
>20 dna:chromosome chromosome:RGSC3.4:20:1:55268282:1 5533627 ID17273 U +
TAGACATTGCAGGGACATCATGATAGA
>20 dna:chromosome chromosome:RGSC3.4:20:1:55268282:1 5533627 ID17274 U +
TAGACATTGCAGGGACATCATGATAGATGG
>20 dna:chromosome chromosome:RGSC3.4:20:1:55268282:1 5533633 ID60040 U +
TTGCAGGGACATCATGATAGATGGAGT
>20 dna:chromosome chromosome:RGSC3.4:20:1:55268282:1 5533643 ID2367 U +
ATCATGATAGATGGAGTATGTCAGGGTGGA
>20 dna:chromosome chromosome:RGSC3.4:20:1:55268282:1 5533644 ID24959 U +
TCATGATAGATGGAGTATGTCAGGGTGGA
>20 dna:chromosome chromosome:RGSC3.4:20:1:55268282:1 5533647 ID38679 U +
TGATAGATGGAGTATGTCAGGGT
>20 dna:chromosome chromosome:RGSC3.4:20:1:55268282:1 5533647 ID38680 U +
TGATAGATGGAGTATGTCAGGGTGG
>20 dna:chromosome chromosome:RGSC3.4:20:1:55268282:1 5533650 ID17810 U +
TAGATGGAGTATGTCAGGGTGGAGGC
>20 dna:chromosome chromosome:RGSC3.4:20:1:55268282:1 5533690 ID52297 U +
TGTATGGTCTGGGTCTGGGACAAGC
>20 dna:chromosome chromosome:RGSC3.4:20:1:55268282:1 5533705 ID48605 U +
TGGGACAAGCATTCGCTCCCTTGGCCC
>20 dna:chromosome chromosome:RGSC3.4:20:1:55268282:1 5533725 ID60612 U +
TTGGCCCAAAGGGATTAATACTGTGAGAT
>20 dna:chromosome chromosome:RGSC3.4:20:1:55268282:1 5533739 ID56528 U +
TTAATACTGTGAGATACTCTGTGGATGGC
>20 dna:chromosome chromosome:RGSC3.4:20:1:55268282:1 5533740 ID12790 U +
TAATACTGTGAGATACTCTGTGGAT
>20 dna:chromosome chromosome:RGSC3.4:20:1:55268282:1 5533740 ID12791 U +
TAATACTGTGAGATACTCTGTGGATGGCGC
>20 dna:chromosome chromosome:RGSC3.4:20:1:55268282:1 5533743 ID16230 U +
TACTGTGAGATACTCTGTGGATGGCGCAC
>20 dna:chromosome chromosome:RGSC3.4:20:1:55268282:1 5533743 ID16231 U +
TACTGTGAGATACTCTGTGGATGGCGCACC
>20 dna:chromosome chromosome:RGSC3.4:20:1:55268282:1 5533744 ID1198 U +
ACTGTGAGATACTCTGTGGAT
>20 dna:chromosome chromosome:RGSC3.4:20:1:55268282:1 5533746 ID53525 U +
TGTGAGATACTCTGTGGATGGCGCACC
>20 dna:chromosome chromosome:RGSC3.4:20:1:55268282:1 5533748 ID36833 U +
TGAGATACTCTGTGGATGGCGCACCT
>20 dna:chromosome chromosome:RGSC3.4:20:1:55268282:1 5533748 ID36834 U +
TGAGATACTCTGTGGATGGCGCACCTC
>20 dna:chromosome chromosome:RGSC3.4:20:1:55268282:1 5533748 ID36835 U +
TGAGATACTCTGTGGATGGCGCACCTCT
>20 dna:chromosome chromosome:RGSC3.4:20:1:55268282:1 5533749 ID6904 U +
GAGATACTCTGTGGATGGCGCA
>20 dna:chromosome chromosome:RGSC3.4:20:1:55268282:1 5533753 ID16002 U +
TACTCTGTGGATGGCGCACCTCTGGGC
>20 dna:chromosome chromosome:RGSC3.4:20:1:55268282:1 5533775 ID49293 U +
TGGGCATGAGCTTCTTATCCGGGC
>20 dna:chromosome chromosome:RGSC3.4:20:1:55268282:1 5533775 ID49294 U +
TGGGCATGAGCTTCTTATCCGGGCA
>20 dna:chromosome chromosome:RGSC3.4:20:1:55268282:1 5533775 ID49295 U +
TGGGCATGAGCTTCTTATCCGGGCAC
>20 dna:chromosome chromosome:RGSC3.4:20:1:55268282:1 5533776 ID8672 U +
GGGCATGAGCTTCTTATCCGGGC
>20 dna:chromosome chromosome:RGSC3.4:20:1:55268282:1 5533777 ID8462 U +
GGCATGAGCTTCTTATCCGGGCA
>20 dna:chromosome chromosome:RGSC3.4:20:1:55268282:1 5533781 ID37500 U +
TGAGCTTCTTATCCGGGCACACATGTGAGC
>20 dna:chromosome chromosome:RGSC3.4:20:1:55268282:1 5533783 ID1733 U +
AGCTTCTTATCCGGGCACACATGTGAGC
>20 dna:chromosome chromosome:RGSC3.4:20:1:55268282:1 5533804 ID53548 U +
TGTGAGCCTCTTGAAGAAATGCTGGC
>20 dna:chromosome chromosome:RGSC3.4:20:1:55268282:1 5533804 ID53549 U +
TGTGAGCCTCTTGAAGAAATGCTGGCA
>20 dna:chromosome chromosome:RGSC3.4:20:1:55268282:1 5533804 ID53550 U +
TGTGAGCCTCTTGAAGAAATGCTGGCAT
>20 dna:chromosome chromosome:RGSC3.4:20:1:55268282:1 5533804 ID53551 U +
TGTGAGCCTCTTGAAGAAATGCTGGCATGA
>20 dna:chromosome chromosome:RGSC3.4:20:1:55268282:1 5533806 ID37326 U +
TGAGCCTCTTGAAGAAATGCTGGCAT
>20 dna:chromosome chromosome:RGSC3.4:20:1:55268282:1 5533847 ID15090 U +
TACCCGAGAGAGAATACGGAATACT
>20 dna:chromosome chromosome:RGSC3.4:20:1:55268282:1 5533854 ID6869 U +
GAGAGAATACGGAATACTCAGACTGAGGT
>20 dna:chromosome chromosome:RGSC3.4:20:1:55268282:1 5533854 ID6870 U +
GAGAGAATACGGAATACTCAGACTGAGGTC
>20 dna:chromosome chromosome:RGSC3.4:20:1:55268282:1 5533856 ID6829 U +
GAGAATACGGAATACTCAGACTGAGGT
>20 dna:chromosome chromosome:RGSC3.4:20:1:55268282:1 5533858 ID6371 U +
GAATACGGAATACTCAGACTGAGGTC
>20 dna:chromosome chromosome:RGSC3.4:20:1:55268282:1 5533874 ID43892 U -
TGCTAGCTAAGAGCTGATTGACCTCAGTC
>20 dna:chromosome chromosome:RGSC3.4:20:1:55268282:1 5533893 ID56972 U +
TTAGCTAGCAGAAGTTAGTGACTTCC
>20 dna:chromosome chromosome:RGSC3.4:20:1:55268282:1 5533894 ID18541 U +
TAGCTAGCAGAAGTTAGTGACTTCCTT
>20 dna:chromosome chromosome:RGSC3.4:20:1:55268282:1 5533894 ID18542 U +
TAGCTAGCAGAAGTTAGTGACTTCCTTGG
>20 dna:chromosome chromosome:RGSC3.4:20:1:55268282:1 5533894 ID18543 U +
TAGCTAGCAGAAGTTAGTGACTTCCTTGGC
>20 dna:chromosome chromosome:RGSC3.4:20:1:55268282:1 5533901 ID3644 U +
CAGAAGTTAGTGACTTCCTTGGC
>20 dna:chromosome chromosome:RGSC3.4:20:1:55268282:1 5533920 ID47708 U +
TGGCCACTCAGGTCTGGTTGGAGACAGG
>20 dna:chromosome chromosome:RGSC3.4:20:1:55268282:1 5533956 ID8689 U +
GGGGAAAAAAAATCAAGGGACTCTGATCA
>20 dna:chromosome chromosome:RGSC3.4:20:1:55268282:1 5534002 ID31473 U +
TCTTAAGTAGGACTGGAGAACCTTTGGA
>20 dna:chromosome chromosome:RGSC3.4:20:1:55268282:1 5534005 ID12522 U +
TAAGTAGGACTGGAGAACCTTTGGA
>20 dna:chromosome chromosome:RGSC3.4:20:1:55268282:1 5534005 ID12523 U +
TAAGTAGGACTGGAGAACCTTTGGATA
>20 dna:chromosome chromosome:RGSC3.4:20:1:55268282:1 5534005 ID12524 U +
TAAGTAGGACTGGAGAACCTTTGGATAAT
>20 dna:chromosome chromosome:RGSC3.4:20:1:55268282:1 5534026 ID46755 U +
TGGATAATAGAGTGGAGGATCCTCAGTGG
>20 dna:chromosome chromosome:RGSC3.4:20:1:55268282:1 5534074 ID19552 U +
TAGGGGATATTTCTTGACTCATGTGA
>20 dna:chromosome chromosome:RGSC3.4:20:1:55268282:1 5534074 ID19553 U +
TAGGGGATATTTCTTGACTCATGTGATGGG
>20 dna:chromosome chromosome:RGSC3.4:20:1:55268282:1 5534088 ID35706 U +
TGACTCATGTGATGGGTTTGTCAGTGAAGT
>20 dna:chromosome chromosome:RGSC3.4:20:1:55268282:1 5534095 ID53742 U +
TGTGATGGGTTTGTCAGTGAAGTAGGG
>20 dna:chromosome chromosome:RGSC3.4:20:1:55268282:1 5534130 ID49630 U +
TGGGGCTTTTTCTGATTGTCAAGATGC
>20 dna:chromosome chromosome:RGSC3.4:20:1:55268282:1 5534130 ID49631 U +
TGGGGCTTTTTCTGATTGTCAAGATGCTC
>20 dna:chromosome chromosome:RGSC3.4:20:1:55268282:1 5534137 ID62504 U +
TTTTCTGATTGTCAAGATGCTCAGAAAT
>20 dna:chromosome chromosome:RGSC3.4:20:1:55268282:1 5534138 ID61836 U +
TTTCTGATTGTCAAGATGCTCAGAA
>20 dna:chromosome chromosome:RGSC3.4:20:1:55268282:1 5534140 ID30980 U +
TCTGATTGTCAAGATGCTCAGA
>20 dna:chromosome chromosome:RGSC3.4:20:1:55268282:1 5534140 ID30981 U +
TCTGATTGTCAAGATGCTCAGAAATGTCTT
>20 dna:chromosome chromosome:RGSC3.4:20:1:55268282:1 5534142 ID40025 U +
TGATTGTCAAGATGCTCAGAAATGT
>20 dna:chromosome chromosome:RGSC3.4:20:1:55268282:1 5534142 ID40026 U +
TGATTGTCAAGATGCTCAGAAATGTC
>20 dna:chromosome chromosome:RGSC3.4:20:1:55268282:1 5534142 ID40027 U +
TGATTGTCAAGATGCTCAGAAATGTCTTT
>20 dna:chromosome chromosome:RGSC3.4:20:1:55268282:1 5534148 ID23308 U +
TCAAGATGCTCAGAAATGTCTTTCACAGA
>20 dna:chromosome chromosome:RGSC3.4:20:1:55268282:1 5534154 ID44128 U +
TGCTCAGAAATGTCTTTCACAGATGAGA
>20 dna:chromosome chromosome:RGSC3.4:20:1:55268282:1 5534154 ID44129 U +
TGCTCAGAAATGTCTTTCACAGATGAGAGG
>20 dna:chromosome chromosome:RGSC3.4:20:1:55268282:1 5534168 ID61668 U +
TTTCACAGATGAGAGGAGAACCTTTGGGAC
>20 dna:chromosome chromosome:RGSC3.4:20:1:55268282:1 5534177 ID36697 U +
TGAGAGGAGAACCTTTGGGACTCTGAGT
>20 dna:chromosome chromosome:RGSC3.4:20:1:55268282:1 5534192 ID48694 U +
TGGGACTCTGAGTTTTTCATCTGGGAAGGG
>20 dna:chromosome chromosome:RGSC3.4:20:1:55268282:1 5534233 ID28603 U +
TCCTGCATTCTCTCTGCCTAGGACCCA
>20 dna:chromosome chromosome:RGSC3.4:20:1:55268282:1 5534235 ID5586 U +
CTGCATTCTCTCTGCCTAGGAC
>20 dna:chromosome chromosome:RGSC3.4:20:1:55268282:1 5534243 ID30512 U +
TCTCTGCCTAGGACCCAGAGTGTAATAAGA
>20 dna:chromosome chromosome:RGSC3.4:20:1:55268282:1 5534247 ID42912 U +
TGCCTAGGACCCAGAGTGTAATAAGACACTGT
>20 dna:chromosome chromosome:RGSC3.4:20:1:55268282:1 5534251 ID18935 U +
TAGGACCCAGAGTGTAATAAGACACTGTG
>20 dna:chromosome chromosome:RGSC3.4:20:1:55268282:1 5534268 ID11889 U +
TAAGACACTGTGACAATCTCCCC
>20 dna:chromosome chromosome:RGSC3.4:20:1:55268282:1 5534268 ID11890 U +
TAAGACACTGTGACAATCTCCCCA
>20 dna:chromosome chromosome:RGSC3.4:20:1:55268282:1 5534303 ID19487 U +
TAGGGAAGAAAGAGCCAAGGG
>20 dna:chromosome chromosome:RGSC3.4:20:1:55268282:1 5534370 ID60726 U +
TTGGGTGTTCTGAGAGGGGTTTACCAGG
>20 dna:chromosome chromosome:RGSC3.4:20:1:55268282:1 5534377 ID59041 U +
TTCTGAGAGGGGTTTACCAGG
>20 dna:chromosome chromosome:RGSC3.4:20:1:55268282:1 5534442 ID44161 U +
TGCTCAGGTGAGAAATGTGAATCTGTGC
>20 dna:chromosome chromosome:RGSC3.4:20:1:55268282:1 5534442 ID44162 U +
TGCTCAGGTGAGAAATGTGAATCTGTGCA
>20 dna:chromosome chromosome:RGSC3.4:20:1:55268282:1 5534442 ID44163 U +
TGCTCAGGTGAGAAATGTGAATCTGTGCAAG
>20 dna:chromosome chromosome:RGSC3.4:20:1:55268282:1 5534457 ID53314 U +
TGTGAATCTGTGCAAGACTGCCAAGGCCTT
>20 dna:chromosome chromosome:RGSC3.4:20:1:55268282:1 5534506 ID4432 U +
CCATTTCTTGACCTTGAGGGGCA
>20 dna:chromosome chromosome:RGSC3.4:20:1:55268282:1 5534506 ID4433 U +
CCATTTCTTGACCTTGAGGGGCAGAC
>20 dna:chromosome chromosome:RGSC3.4:20:1:55268282:1 5534506 ID4434 U +
CCATTTCTTGACCTTGAGGGGCAGACTCGC
>20 dna:chromosome chromosome:RGSC3.4:20:1:55268282:1 5534518 ID5905 U +
CTTGAGGGGCAGACTCGCCAG
>20 dna:chromosome chromosome:RGSC3.4:20:1:55268282:1 5534561 ID26736 U +
TCCCACCCCAATTCTGAACAAAACAATCGT
>20 dna:chromosome chromosome:RGSC3.4:20:1:55268282:1 5534574 ID5485 U +
CTGAACAAAACAATCGTCGCACTTGTG
>20 dna:chromosome chromosome:RGSC3.4:20:1:55268282:1 5534574 ID5486 U +
CTGAACAAAACAATCGTCGCACTTGTGACT
>20 dna:chromosome chromosome:RGSC3.4:20:1:55268282:1 5534574 ID5487 U +
CTGAACAAAACAATCGTCGCACTTGTGACTT
>20 dna:chromosome chromosome:RGSC3.4:20:1:55268282:1 5534575 ID33135 U +
TGAACAAAACAATCGTCGCACTTGTGAC
>20 dna:chromosome chromosome:RGSC3.4:20:1:55268282:1 5534580 ID20 U +
AAAACAATCGTCGCACTTGTGA
>20 dna:chromosome chromosome:RGSC3.4:20:1:55268282:1 5534596 ID61136 U +
TTGTGACTTACATACTGGACCTTGG
>20 dna:chromosome chromosome:RGSC3.4:20:1:55268282:1 5534596 ID61137 U +
TTGTGACTTACATACTGGACCTTGGA
>20 dna:chromosome chromosome:RGSC3.4:20:1:55268282:1 5534597 ID53481 U +
TGTGACTTACATACTGGACCTTGGAGGCC
>20 dna:chromosome chromosome:RGSC3.4:20:1:55268282:1 5534599 ID35940 U +
TGACTTACATACTGGACCTTGGAG
>20 dna:chromosome chromosome:RGSC3.4:20:1:55268282:1 5534599 ID35941 U +
TGACTTACATACTGGACCTTGGAGGC
>20 dna:chromosome chromosome:RGSC3.4:20:1:55268282:1 5534599 ID35942 U +
TGACTTACATACTGGACCTTGGAGGCCAAC
>20 dna:chromosome chromosome:RGSC3.4:20:1:55268282:1 5534608 ID16152 U +
TACTGGACCTTGGAGGCCAACAGGAC
>20 dna:chromosome chromosome:RGSC3.4:20:1:55268282:1 5534643 ID54674 U +
TGTTAAGATTCACAACAGCAGTGGGC
>20 dna:chromosome chromosome:RGSC3.4:20:1:55268282:1 5534643 ID54675 U +
TGTTAAGATTCACAACAGCAGTGGGCC
>20 dna:chromosome chromosome:RGSC3.4:20:1:55268282:1 5534646 ID12120 U +
TAAGATTCACAACAGCAGTGGGCCAC
>20 dna:chromosome chromosome:RGSC3.4:20:1:55268282:1 5534711 ID25524 U +
TCCAAGAAGCTGGGGCCATCTGAAT
>20 dna:chromosome chromosome:RGSC3.4:20:1:55268282:1 5534712 ID4288 U +
CCAAGAAGCTGGGGCCATCTGAA
>20 dna:chromosome chromosome:RGSC3.4:20:1:55268282:1 5534712 ID4289 U +
CCAAGAAGCTGGGGCCATCTGAATT
>20 dna:chromosome chromosome:RGSC3.4:20:1:55268282:1 5534721 ID49610 U +
TGGGGCCATCTGAATTTTGACCTCTGG
>20 dna:chromosome chromosome:RGSC3.4:20:1:55268282:1 5534724 ID8502 U +
GGCCATCTGAATTTTGACCTCTGGG
>20 dna:chromosome chromosome:RGSC3.4:20:1:55268282:1 5534729 ID30727 U +
TCTGAATTTTGACCTCTGGGGTACGC
>20 dna:chromosome chromosome:RGSC3.4:20:1:55268282:1 5534729 ID30728 U +
TCTGAATTTTGACCTCTGGGGTACGCAGC
>20 dna:chromosome chromosome:RGSC3.4:20:1:55268282:1 5534731 ID34471 U +
TGAATTTTGACCTCTGGGGTACGCAG
>20 dna:chromosome chromosome:RGSC3.4:20:1:55268282:1 5534731 ID34472 U +
TGAATTTTGACCTCTGGGGTACGCAGC
>20 dna:chromosome chromosome:RGSC3.4:20:1:55268282:1 5534731 ID48094 U -
TGGCTGCGTACCCCAGAGGTCAAAATTCA
>20 dna:chromosome chromosome:RGSC3.4:20:1:55268282:1 5534788 ID16870 U +
TAGAAGAATCAATTCTTTCTAGAGTC
>20 dna:chromosome chromosome:RGSC3.4:20:1:55268282:1 5534788 ID16871 U +
TAGAAGAATCAATTCTTTCTAGAGTCA
>20 dna:chromosome chromosome:RGSC3.4:20:1:55268282:1 5534788 ID16872 U +
TAGAAGAATCAATTCTTTCTAGAGTCAAA
>20 dna:chromosome chromosome:RGSC3.4:20:1:55268282:1 5534788 ID16873 U +
TAGAAGAATCAATTCTTTCTAGAGTCAAAG
>20 dna:chromosome chromosome:RGSC3.4:20:1:55268282:1 5534788 ID16874 U +
TAGAAGAATCAATTCTTTCTAGAGTCAAAGG
>20 dna:chromosome chromosome:RGSC3.4:20:1:55268282:1 5534790 ID6271 U +
GAAGAATCAATTCTTTCTAGAGTCAAA
>20 dna:chromosome chromosome:RGSC3.4:20:1:55268282:1 5534796 ID23517 U +
TCAATTCTTTCTAGAGTCAAAGGGGTTC
>20 dna:chromosome chromosome:RGSC3.4:20:1:55268282:1 5534833 ID4908 U +
CGAACCACGAGGGACTTCTAGGTAGGC
>20 dna:chromosome chromosome:RGSC3.4:20:1:55268282:1 5534869 ID28636 U +
TCCTGCTGCCCCAAAATTATACTATGTATAC
>20 dna:chromosome chromosome:RGSC3.4:20:1:55268282:1 5534874 ID31281 U -
TCTGTATACATAGTATAATTTTGGGGCAG
>20 dna:chromosome chromosome:RGSC3.4:20:1:55268282:1 5534907 ID22322 U +
TATTATTCTTACCTGATCAGCCTAAAC
>20 dna:chromosome chromosome:RGSC3.4:20:1:55268282:1 5534907 ID22323 U +
TATTATTCTTACCTGATCAGCCTAAACAAA
>20 dna:chromosome chromosome:RGSC3.4:20:1:55268282:1 5534920 ID38949 U +
TGATCAGCCTAAACAAAAGGACTAGTGTTC
>20 dna:chromosome chromosome:RGSC3.4:20:1:55268282:1 5534923 ID24422 U +
TCAGCCTAAACAAAAGGACTAGTGTTC
>20 dna:chromosome chromosome:RGSC3.4:20:1:55268282:1 5534923 ID24423 U +
TCAGCCTAAACAAAAGGACTAGTGTTCTAGA
>20 dna:chromosome chromosome:RGSC3.4:20:1:55268282:1 5534929 ID10157 U +
TAAACAAAAGGACTAGTGTTCTAGAA
>20 dna:chromosome chromosome:RGSC3.4:20:1:55268282:1 5534929 ID10158 U +
TAAACAAAAGGACTAGTGTTCTAGAAG
>20 dna:chromosome chromosome:RGSC3.4:20:1:55268282:1 5534929 ID10159 U +
TAAACAAAAGGACTAGTGTTCTAGAAGAA
>20 dna:chromosome chromosome:RGSC3.4:20:1:55268282:1 5534931 ID172 U +
AACAAAAGGACTAGTGTTCTAGAAGA
>20 dna:chromosome chromosome:RGSC3.4:20:1:55268282:1 5534942 ID20470 U +
TAGTGTTCTAGAAGAACCATGGAGGCC
>20 dna:chromosome chromosome:RGSC3.4:20:1:55268282:1 5534942 ID20471 U +
TAGTGTTCTAGAAGAACCATGGAGGCCT
>20 dna:chromosome chromosome:RGSC3.4:20:1:55268282:1 5534947 ID58796 U +
TTCTAGAAGAACCATGGAGGCCTGC
>20 dna:chromosome chromosome:RGSC3.4:20:1:55268282:1 5534947 ID58797 U +
TTCTAGAAGAACCATGGAGGCCTGCC
>20 dna:chromosome chromosome:RGSC3.4:20:1:55268282:1 5534950 ID16866 U +
TAGAAGAACCATGGAGGCCTGCC
>20 dna:chromosome chromosome:RGSC3.4:20:1:55268282:1 5534950 ID16867 U +
TAGAAGAACCATGGAGGCCTGCCTT
>20 dna:chromosome chromosome:RGSC3.4:20:1:55268282:1 5534955 ID6229 U +
GAACCATGGAGGCCTGCCTTC
>20 dna:chromosome chromosome:RGSC3.4:20:1:55268282:1 5534986 ID6860 U +
GAGACTGAATCAAAAGGGGGCC
>20 dna:chromosome chromosome:RGSC3.4:20:1:55268282:1 5534995 ID22919 U +
TCAAAAGGGGGCCTGCTTTTGAGGT
>20 dna:chromosome chromosome:RGSC3.4:20:1:55268282:1 5535029 ID47119 U +
TGGATTTTGTGGGGGGAACCGATGG
>20 dna:chromosome chromosome:RGSC3.4:20:1:55268282:1 5535057 ID43053 U +
TGCCTCTTTGCTGGGACTTTGAGG
>20 dna:chromosome chromosome:RGSC3.4:20:1:55268282:1 5535057 ID43054 U +
TGCCTCTTTGCTGGGACTTTGAGGGC
>20 dna:chromosome chromosome:RGSC3.4:20:1:55268282:1 5535061 ID32063 U +
TCTTTGCTGGGACTTTGAGGGCAGC
>20 dna:chromosome chromosome:RGSC3.4:20:1:55268282:1 5535105 ID53030 U +
TGTCTGGAACTGTCCATACCCCTGC
>20 dna:chromosome chromosome:RGSC3.4:20:1:55268282:1 5535109 ID45679 U +
TGGAACTGTCCATACCCCTGCCCTGAC
>20 dna:chromosome chromosome:RGSC3.4:20:1:55268282:1 5535109 ID45680 U +
TGGAACTGTCCATACCCCTGCCCTGACTCC
>20 dna:chromosome chromosome:RGSC3.4:20:1:55268282:1 5535141 ID52764 U +
TGTCCCAGGACAGTTTGGTAGTCTT
>20 dna:chromosome chromosome:RGSC3.4:20:1:55268282:1 5535147 ID1786 U +
AGGACAGTTTGGTAGTCTTCATTTGAGC
>20 dna:chromosome chromosome:RGSC3.4:20:1:55268282:1 5535168 ID62022 U +
TTTGAGCTTGTTTCATTGGCTGTGGC
>20 dna:chromosome chromosome:RGSC3.4:20:1:55268282:1 5535168 ID62023 U +
TTTGAGCTTGTTTCATTGGCTGTGGCA
>20 dna:chromosome chromosome:RGSC3.4:20:1:55268282:1 5535168 ID62024 U +
TTTGAGCTTGTTTCATTGGCTGTGGCAGA
>20 dna:chromosome chromosome:RGSC3.4:20:1:55268282:1 5535170 ID37511 U +
TGAGCTTGTTTCATTGGCTGTGGCAGA
>20 dna:chromosome chromosome:RGSC3.4:20:1:55268282:1 5535171 ID6991 U +
GAGCTTGTTTCATTGGCTGTGG
>20 dna:chromosome chromosome:RGSC3.4:20:1:55268282:1 5535176 ID55384 U +
TGTTTCATTGGCTGTGGCAGAAAACT
>20 dna:chromosome chromosome:RGSC3.4:20:1:55268282:1 5535202 ID39872 U +
TGATTCCAACGAAACCCCAGAATTAGAGC
>20 dna:chromosome chromosome:RGSC3.4:20:1:55268282:1 5535205 ID58024 U +
TTCCAACGAAACCCCAGAATTAGAGCCT
>20 dna:chromosome chromosome:RGSC3.4:20:1:55268282:1 5535206 ID25485 U +
TCCAACGAAACCCCAGAATTAGAGCCT
>20 dna:chromosome chromosome:RGSC3.4:20:1:55268282:1 5535212 ID6124 U +
GAAACCCCAGAATTAGAGCCT
>20 dna:chromosome chromosome:RGSC3.4:20:1:55268282:1 5535241 ID52625 U -
TGTCATCACATTGTCCAAGGTCCCTGCTG
>20 dna:chromosome chromosome:RGSC3.4:20:1:55268282:1 5535242 ID52624 U -
TGTCATCACATTGTCCAAGGTCCCTGCT
>20 dna:chromosome chromosome:RGSC3.4:20:1:55268282:1 5535252 ID60344 U +
TTGGACAATGTGATGACATAGAGACCATCA
>20 dna:chromosome chromosome:RGSC3.4:20:1:55268282:1 5535253 ID46176 U +
TGGACAATGTGATGACATAGAGACCA
>20 dna:chromosome chromosome:RGSC3.4:20:1:55268282:1 5535253 ID46177 U +
TGGACAATGTGATGACATAGAGACCAT
>20 dna:chromosome chromosome:RGSC3.4:20:1:55268282:1 5535260 ID53695 U +
TGTGATGACATAGAGACCATCAGAGTCGTCGC
>20 dna:chromosome chromosome:RGSC3.4:20:1:55268282:1 5535262 ID39238 U +
TGATGACATAGAGACCATCAGAGTCGTCGC
>20 dna:chromosome chromosome:RGSC3.4:20:1:55268282:1 5535265 ID35080 U +
TGACATAGAGACCATCAGAGTCGTCGCTGT
>20 dna:chromosome chromosome:RGSC3.4:20:1:55268282:1 5535300 ID9148 U -
GTCTACATTAGAGCCTCGCAACCTCGCAT
>20 dna:chromosome chromosome:RGSC3.4:20:1:55268282:1 5535309 ID43443 U +
TGCGAGGCTCTAATGTAGACTGGTCAC
>20 dna:chromosome chromosome:RGSC3.4:20:1:55268282:1 5535309 ID43444 U +
TGCGAGGCTCTAATGTAGACTGGTCACAGC
>20 dna:chromosome chromosome:RGSC3.4:20:1:55268282:1 5535322 ID52118 U +
TGTAGACTGGTCACAGCAGCTGATGCGC
>20 dna:chromosome chromosome:RGSC3.4:20:1:55268282:1 5535324 ID17361 U +
TAGACTGGTCACAGCAGCTGATGCGCGA
>20 dna:chromosome chromosome:RGSC3.4:20:1:55268282:1 5535345 ID43489 U +
TGCGCGAGGGGGGTATAACACAAGGAAAGC
>20 dna:chromosome chromosome:RGSC3.4:20:1:55268282:1 5535360 ID11090 U +
TAACACAAGGAAAGCTGCTCAGAC
>20 dna:chromosome chromosome:RGSC3.4:20:1:55268282:1 5535360 ID11091 U +
TAACACAAGGAAAGCTGCTCAGACC
>20 dna:chromosome chromosome:RGSC3.4:20:1:55268282:1 5535387 ID61180 U +
TTGTGGCAGACTCGACTTCCTCAA
>20 dna:chromosome chromosome:RGSC3.4:20:1:55268282:1 5535387 ID61181 U +
TTGTGGCAGACTCGACTTCCTCAAAGG
>20 dna:chromosome chromosome:RGSC3.4:20:1:55268282:1 5535390 ID47396 U +
TGGCAGACTCGACTTCCTCAAAGG
>20 dna:chromosome chromosome:RGSC3.4:20:1:55268282:1 5535390 ID47397 U +
TGGCAGACTCGACTTCCTCAAAGGGG
>20 dna:chromosome chromosome:RGSC3.4:20:1:55268282:1 5535390 ID47398 U +
TGGCAGACTCGACTTCCTCAAAGGGGC
>20 dna:chromosome chromosome:RGSC3.4:20:1:55268282:1 5535390 ID47399 U +
TGGCAGACTCGACTTCCTCAAAGGGGCT
>20 dna:chromosome chromosome:RGSC3.4:20:1:55268282:1 5535390 ID47400 U +
TGGCAGACTCGACTTCCTCAAAGGGGCTG
>20 dna:chromosome chromosome:RGSC3.4:20:1:55268282:1 5535437 ID19439 U +
TAGGCTGACCTCACCCCACACATGCACAGA
>20 dna:chromosome chromosome:RGSC3.4:20:1:55268282:1 5535440 ID53057 U -
TGTCTGTGCATGTGTGGGGTGAGGTCAGC
>20 dna:chromosome chromosome:RGSC3.4:20:1:55268282:1 5535459 ID40831 U +
TGCACAGACAGCCTCTGTCACCAGTTAGTG
>20 dna:chromosome chromosome:RGSC3.4:20:1:55268282:1 5535524 ID1975 U +
AGGTGCGCTTGACCAATAGCGCTTGGC
>20 dna:chromosome chromosome:RGSC3.4:20:1:55268282:1 5535533 ID35277 U +
TGACCAATAGCGCTTGGCTTTTTTCA
>20 dna:chromosome chromosome:RGSC3.4:20:1:55268282:1 5535540 ID18492 U +
TAGCGCTTGGCTTTTTTCACTCTAG
>20 dna:chromosome chromosome:RGSC3.4:20:1:55268282:1 5535540 ID18493 U +
TAGCGCTTGGCTTTTTTCACTCTAGA
>20 dna:chromosome chromosome:RGSC3.4:20:1:55268282:1 5535586 ID810 U +
ACAGAATATCAGACGAGATAGGAGTG
>20 dna:chromosome chromosome:RGSC3.4:20:1:55268282:1 5535587 ID3647 U +
CAGAATATCAGACGAGATAGGAGTG
>20 dna:chromosome chromosome:RGSC3.4:20:1:55268282:1 5535587 ID3648 U +
CAGAATATCAGACGAGATAGGAGTGGTTC
>20 dna:chromosome chromosome:RGSC3.4:20:1:55268282:1 5535589 ID6376 U +
GAATATCAGACGAGATAGGAGTGGTT
>20 dna:chromosome chromosome:RGSC3.4:20:1:55268282:1 5535592 ID21283 U +
TATCAGACGAGATAGGAGTGGTTC
>20 dna:chromosome chromosome:RGSC3.4:20:1:55268282:1 5535592 ID21284 U +
TATCAGACGAGATAGGAGTGGTTCTCTGA
>20 dna:chromosome chromosome:RGSC3.4:20:1:55268282:1 5535592 ID21285 U +
TATCAGACGAGATAGGAGTGGTTCTCTGAG
>20 dna:chromosome chromosome:RGSC3.4:20:1:55268282:1 5535617 ID5525 U +
CTGAGAATTCTCGACAGTGGGCA
>20 dna:chromosome chromosome:RGSC3.4:20:1:55268282:1 5535618 ID36429 U +
TGAGAATTCTCGACAGTGGGCACTGTCAAC
>20 dna:chromosome chromosome:RGSC3.4:20:1:55268282:1 5535618 ID36430 U +
TGAGAATTCTCGACAGTGGGCACTGTCAACC
>20 dna:chromosome chromosome:RGSC3.4:20:1:55268282:1 5535654 ID54682 U +
TGTTAAGGACTTGGGAGCTTGGCA
>20 dna:chromosome chromosome:RGSC3.4:20:1:55268282:1 5535654 ID54683 U +
TGTTAAGGACTTGGGAGCTTGGCAATTGA
>20 dna:chromosome chromosome:RGSC3.4:20:1:55268282:1 5535663 ID47686 U -
TGGCCAATCATCAATTGCCAAGCTCCCAAG
>20 dna:chromosome chromosome:RGSC3.4:20:1:55268282:1 5535676 ID3313 U +
CAATTGATGATTGGCCAAACCCTTGGGAGA
>20 dna:chromosome chromosome:RGSC3.4:20:1:55268282:1 5535678 ID2928 U +
ATTGATGATTGGCCAAACCCTTGGGAGA
>20 dna:chromosome chromosome:RGSC3.4:20:1:55268282:1 5535679 ID59889 U +
TTGATGATTGGCCAAACCCTTGG
>20 dna:chromosome chromosome:RGSC3.4:20:1:55268282:1 5535679 ID59890 U +
TTGATGATTGGCCAAACCCTTGGGAGA
>20 dna:chromosome chromosome:RGSC3.4:20:1:55268282:1 5535679 ID59891 U +
TTGATGATTGGCCAAACCCTTGGGAGAC
>20 dna:chromosome chromosome:RGSC3.4:20:1:55268282:1 5535680 ID39367 U +
TGATGATTGGCCAAACCCTTGGGAGA
>20 dna:chromosome chromosome:RGSC3.4:20:1:55268282:1 5535680 ID39368 U +
TGATGATTGGCCAAACCCTTGGGAGAC
>20 dna:chromosome chromosome:RGSC3.4:20:1:55268282:1 5535681 ID7291 U +
GATGATTGGCCAAACCCTTGGGAGA
>20 dna:chromosome chromosome:RGSC3.4:20:1:55268282:1 5535683 ID39991 U +
TGATTGGCCAAACCCTTGGGAGACACTC
>20 dna:chromosome chromosome:RGSC3.4:20:1:55268282:1 5535683 ID39992 U +
TGATTGGCCAAACCCTTGGGAGACACTCT
>20 dna:chromosome chromosome:RGSC3.4:20:1:55268282:1 5535701 ID8290 U +
GGAGACACTCTGGTGGACACGCAGGC
>20 dna:chromosome chromosome:RGSC3.4:20:1:55268282:1 5535758 ID56676 U +
TTACAGTCTGTTAGAACTGTCCTAGAGGT
>20 dna:chromosome chromosome:RGSC3.4:20:1:55268282:1 5535775 ID52796 U +
TGTCCTAGAGGTGGGGGCCCAA
>20 dna:chromosome chromosome:RGSC3.4:20:1:55268282:1 5535809 ID3087 U +
CAAAAGTACCTTGACTCCTTACTTGGATGT
>20 dna:chromosome chromosome:RGSC3.4:20:1:55268282:1 5535812 ID529 U +
AAGTACCTTGACTCCTTACTTGGATGT
>20 dna:chromosome chromosome:RGSC3.4:20:1:55268282:1 5535820 ID35721 U +
TGACTCCTTACTTGGATGTTGGGTAA
>20 dna:chromosome chromosome:RGSC3.4:20:1:55268282:1 5535820 ID35722 U +
TGACTCCTTACTTGGATGTTGGGTAAA
>20 dna:chromosome chromosome:RGSC3.4:20:1:55268282:1 5535820 ID35723 U +
TGACTCCTTACTTGGATGTTGGGTAAAAC
>20 dna:chromosome chromosome:RGSC3.4:20:1:55268282:1 5535824 ID28868 U +
TCCTTACTTGGATGTTGGGTAAAAC
>20 dna:chromosome chromosome:RGSC3.4:20:1:55268282:1 5535828 ID16415 U +
TACTTGGATGTTGGGTAAAACGGAAC
>20 dna:chromosome chromosome:RGSC3.4:20:1:55268282:1 5535828 ID16416 U +
TACTTGGATGTTGGGTAAAACGGAACG
>20 dna:chromosome chromosome:RGSC3.4:20:1:55268282:1 5535828 ID16417 U +
TACTTGGATGTTGGGTAAAACGGAACGTG
>20 dna:chromosome chromosome:RGSC3.4:20:1:55268282:1 5535831 ID60533 U +
TTGGATGTTGGGTAAAACGGAACGT
>20 dna:chromosome chromosome:RGSC3.4:20:1:55268282:1 5535831 ID60534 U +
TTGGATGTTGGGTAAAACGGAACGTGAGA
>20 dna:chromosome chromosome:RGSC3.4:20:1:55268282:1 5535843 ID9841 U +
TAAAACGGAACGTGAGAGAGTCCCCT
>20 dna:chromosome chromosome:RGSC3.4:20:1:55268282:1 5535917 ID54983 U +
TGTTCCTGCTAGGTTGACCTTAATCCCA
>20 dna:chromosome chromosome:RGSC3.4:20:1:55268282:1 5535919 ID58470 U +
TTCCTGCTAGGTTGACCTTAATC
>20 dna:chromosome chromosome:RGSC3.4:20:1:55268282:1 5535920 ID28620 U +
TCCTGCTAGGTTGACCTTAATCCCA
>20 dna:chromosome chromosome:RGSC3.4:20:1:55268282:1 5535920 ID28621 U +
TCCTGCTAGGTTGACCTTAATCCCACACAGG
>20 dna:chromosome chromosome:RGSC3.4:20:1:55268282:1 5535923 ID43928 U +
TGCTAGGTTGACCTTAATCCCACACA
>20 dna:chromosome chromosome:RGSC3.4:20:1:55268282:1 5535923 ID43929 U +
TGCTAGGTTGACCTTAATCCCACACAGGCTC
>20 dna:chromosome chromosome:RGSC3.4:20:1:55268282:1 5536050 ID19302 U +
TAGGCAAGAGCAAACCCTGGGTGG
>20 dna:chromosome chromosome:RGSC3.4:20:1:55268282:1 5536050 ID19303 U +
TAGGCAAGAGCAAACCCTGGGTGGA
>20 dna:chromosome chromosome:RGSC3.4:20:1:55268282:1 5536052 ID8427 U +
GGCAAGAGCAAACCCTGGGTGGAC
>20 dna:chromosome chromosome:RGSC3.4:20:1:55268282:1 5536148 ID6602 U +
GACATGGCTATGGTGGGACTG
>20 dna:chromosome chromosome:RGSC3.4:20:1:55268282:1 5536152 ID48004 U +
TGGCTATGGTGGGACTGAGGTTGG
>20 dna:chromosome chromosome:RGSC3.4:20:1:55268282:1 5536152 ID48005 U +
TGGCTATGGTGGGACTGAGGTTGGAGA
>20 dna:chromosome chromosome:RGSC3.4:20:1:55268282:1 5536241 ID54960 U -
TGTTCCAGCACAAATGACTCTGGCCGGAAA
>20 dna:chromosome chromosome:RGSC3.4:20:1:55268282:1 5536253 ID9087 U +
GTCATTTGTGCTGGAACATA
>20 dna:chromosome chromosome:RGSC3.4:20:1:55268282:1 5536271 ID16234 U +
TACTGTGAGGTAAACGGTGGCTCCT
>20 dna:chromosome chromosome:RGSC3.4:20:1:55268282:1 5536295 ID49411 U +
TGGGCTATAAAATTGGCTATGGTAGT
>20 dna:chromosome chromosome:RGSC3.4:20:1:55268282:1 5536300 ID20723 U +
TATAAAATTGGCTATGGTAGTGGTGGT
>20 dna:chromosome chromosome:RGSC3.4:20:1:55268282:1 5536302 ID10128 U +
TAAAATTGGCTATGGTAGTGGTGGT
>20 dna:chromosome chromosome:RGSC3.4:20:1:55268282:1 5536306 ID2947 U +
ATTGGCTATGGTAGTGGTGGT
>20 dna:chromosome chromosome:RGSC3.4:20:1:55268282:1 5536336 ID53230 U +
TGTGAACTTGGAAACACCCTTAAGCT
>20 dna:chromosome chromosome:RGSC3.4:20:1:55268282:1 5536336 ID53231 U +
TGTGAACTTGGAAACACCCTTAAGCTA
>20 dna:chromosome chromosome:RGSC3.4:20:1:55268282:1 5536550 ID16449 U +
TACTTGTGGAATGTAAGGCCTT
>20 dna:chromosome chromosome:RGSC3.4:20:1:55268282:1 5536550 ID16450 U +
TACTTGTGGAATGTAAGGCCTTTGA
>20 dna:chromosome chromosome:RGSC3.4:20:1:55268282:1 5536553 ID61177 U +
TTGTGGAATGTAAGGCCTTTGACTGT
>20 dna:chromosome chromosome:RGSC3.4:20:1:55268282:1 5536556 ID46034 U +
TGGAATGTAAGGCCTTTGACTGTGC
>20 dna:chromosome chromosome:RGSC3.4:20:1:55268282:1 5536556 ID46035 U +
TGGAATGTAAGGCCTTTGACTGTGCA
>20 dna:chromosome chromosome:RGSC3.4:20:1:55268282:1 5536556 ID46036 U +
TGGAATGTAAGGCCTTTGACTGTGCAG
>20 dna:chromosome chromosome:RGSC3.4:20:1:55268282:1 5536556 ID46037 U +
TGGAATGTAAGGCCTTTGACTGTGCAGG
>20 dna:chromosome chromosome:RGSC3.4:20:1:55268282:1 5536556 ID46038 U +
TGGAATGTAAGGCCTTTGACTGTGCAGGT
>20 dna:chromosome chromosome:RGSC3.4:20:1:55268282:1 5536615 ID12293 U +
TAAGCTGCCTGGCACTCAGCACGCCGTGT
>20 dna:chromosome chromosome:RGSC3.4:20:1:55268282:1 5536643 ID43600 U +
TGCTAAAGACTTGGGACTGTGCT
>20 dna:chromosome chromosome:RGSC3.4:20:1:55268282:1 5536643 ID43601 U +
TGCTAAAGACTTGGGACTGTGCTGG
>20 dna:chromosome chromosome:RGSC3.4:20:1:55268282:1 5536665 ID49771 U +
TGGGTATAGTTCCCAAGCTGCTACTCTCC
>20 dna:chromosome chromosome:RGSC3.4:20:1:55268282:1 5536689 ID30302 U +
TCTCCAGCCCGGGTTTGTTCCAGAA
>20 dna:chromosome chromosome:RGSC3.4:20:1:55268282:1 5536757 ID58994 U +
TTCTCTTCATTTAGGGTGTCAGAAATATT
>20 dna:chromosome chromosome:RGSC3.4:20:1:55268282:1 5536757 ID58995 U +
TTCTCTTCATTTAGGGTGTCAGAAATATTT
>20 dna:chromosome chromosome:RGSC3.4:20:1:55268282:1 5536758 ID30574 U +
TCTCTTCATTTAGGGTGTCAGAAATATT
>20 dna:chromosome chromosome:RGSC3.4:20:1:55268282:1 5536760 ID31708 U +
TCTTCATTTAGGGTGTCAGAAATATTTC
>20 dna:chromosome chromosome:RGSC3.4:20:1:55268282:1 5536790 ID18043 U +
TAGCACACAACCTAAGCAAAGGTGGCCA
>20 dna:chromosome chromosome:RGSC3.4:20:1:55268282:1 5536790 ID18044 U +
TAGCACACAACCTAAGCAAAGGTGGCCAC
>20 dna:chromosome chromosome:RGSC3.4:20:1:55268282:1 5536802 ID12141 U +
TAAGCAAAGGTGGCCACATCTCACT
>20 dna:chromosome chromosome:RGSC3.4:20:1:55268282:1 5536804 ID1528 U +
AGCAAAGGTGGCCACATCTCACTGTG
>20 dna:chromosome chromosome:RGSC3.4:20:1:55268282:1 5536864 ID58063 U +
TTCCAATTAGACTTTTCCAGATCCATTGGA
>20 dna:chromosome chromosome:RGSC3.4:20:1:55268282:1 5536879 ID26080 U +
TCCAGATCCATTGGAATAACAGCAGC
>20 dna:chromosome chromosome:RGSC3.4:20:1:55268282:1 5536879 ID26081 U +
TCCAGATCCATTGGAATAACAGCAGCAGA
>20 dna:chromosome chromosome:RGSC3.4:20:1:55268282:1 5536885 ID26511 U +
TCCATTGGAATAACAGCAGCAGAAGGCACC
>20 dna:chromosome chromosome:RGSC3.4:20:1:55268282:1 5536976 ID41122 U +
TGCAGACTGTAGCATGCCCGCGGTGA
>20 dna:chromosome chromosome:RGSC3.4:20:1:55268282:1 5537047 ID47464 U +
TGGCAGGGAAATCAATAAAGTAAAGCTGA
>20 dna:chromosome chromosome:RGSC3.4:20:1:55268282:1 5537086 ID38479 U +
TGATAAGCAAGAGGGCTTCGGCCCAGCGAT
>20 dna:chromosome chromosome:RGSC3.4:20:1:55268282:1 5537111 ID7844 U +
GCGATCCTTGAACTCTGCCTGTAGCC
>20 dna:chromosome chromosome:RGSC3.4:20:1:55268282:1 5537118 ID59543 U +
TTGAACTCTGCCTGTAGCCAGGAAA
>20 dna:chromosome chromosome:RGSC3.4:20:1:55268282:1 5537119 ID33431 U +
TGAACTCTGCCTGTAGCCAGGAAATAAGT
>20 dna:chromosome chromosome:RGSC3.4:20:1:55268282:1 5537126 ID43154 U +
TGCCTGTAGCCAGGAAATAAGTTGTGTAG
>20 dna:chromosome chromosome:RGSC3.4:20:1:55268282:1 5537126 ID43155 U +
TGCCTGTAGCCAGGAAATAAGTTGTGTAGT
>20 dna:chromosome chromosome:RGSC3.4:20:1:55268282:1 5537188 ID7972 U +
GCTGAGAACACGCATACTCACTGTGC
>20 dna:chromosome chromosome:RGSC3.4:20:1:55268282:1 5537188 ID7973 U +
GCTGAGAACACGCATACTCACTGTGCC
>20 dna:chromosome chromosome:RGSC3.4:20:1:55268282:1 5537188 ID7974 U +
GCTGAGAACACGCATACTCACTGTGCCC
>20 dna:chromosome chromosome:RGSC3.4:20:1:55268282:1 5537188 ID7975 U +
GCTGAGAACACGCATACTCACTGTGCCCC
>20 dna:chromosome chromosome:RGSC3.4:20:1:55268282:1 5537188 ID7976 U +
GCTGAGAACACGCATACTCACTGTGCCCCA
>20 dna:chromosome chromosome:RGSC3.4:20:1:55268282:1 5537190 ID36201 U +
TGAGAACACGCATACTCACTGTGCC
>20 dna:chromosome chromosome:RGSC3.4:20:1:55268282:1 5537190 ID36202 U +
TGAGAACACGCATACTCACTGTGCCC
>20 dna:chromosome chromosome:RGSC3.4:20:1:55268282:1 5537190 ID36203 U +
TGAGAACACGCATACTCACTGTGCCCC
>20 dna:chromosome chromosome:RGSC3.4:20:1:55268282:1 5537190 ID36204 U +
TGAGAACACGCATACTCACTGTGCCCCAG
>20 dna:chromosome chromosome:RGSC3.4:20:1:55268282:1 5537193 ID6210 U +
GAACACGCATACTCACTGTGCCCCAGG
>20 dna:chromosome chromosome:RGSC3.4:20:1:55268282:1 5537232 ID6151 U +
GAAAGCCGTTGCTTCCCTTGTT
>20 dna:chromosome chromosome:RGSC3.4:20:1:55268282:1 5537232 ID6152 U +
GAAAGCCGTTGCTTCCCTTGTTC
>20 dna:chromosome chromosome:RGSC3.4:20:1:55268282:1 5537258 ID52465 U +
TGTCACAGCCTGTACCCTTTACCCTAC
>20 dna:chromosome chromosome:RGSC3.4:20:1:55268282:1 5537282 ID16007 U +
TACTCTTACCCACAGTACACAGTCTGGA
>20 dna:chromosome chromosome:RGSC3.4:20:1:55268282:1 5537285 ID31519 U +
TCTTACCCACAGTACACAGTCTGGAAGC
>20 dna:chromosome chromosome:RGSC3.4:20:1:55268282:1 5537351 ID792 U +
ACACCTTGAAAAGGAGGTGTCAGAAAC
>20 dna:chromosome chromosome:RGSC3.4:20:1:55268282:1 5537356 ID59426 U +
TTGAAAAGGAGGTGTCAGAAACTGG
>20 dna:chromosome chromosome:RGSC3.4:20:1:55268282:1 5537356 ID59427 U +
TTGAAAAGGAGGTGTCAGAAACTGGGC
>20 dna:chromosome chromosome:RGSC3.4:20:1:55268282:1 5537357 ID32338 U +
TGAAAAGGAGGTGTCAGAAACTGGG
>20 dna:chromosome chromosome:RGSC3.4:20:1:55268282:1 5537357 ID32339 U +
TGAAAAGGAGGTGTCAGAAACTGGGC
>20 dna:chromosome chromosome:RGSC3.4:20:1:55268282:1 5537357 ID32340 U +
TGAAAAGGAGGTGTCAGAAACTGGGCTAT
>20 dna:chromosome chromosome:RGSC3.4:20:1:55268282:1 5537357 ID32341 U +
TGAAAAGGAGGTGTCAGAAACTGGGCTATG
>20 dna:chromosome chromosome:RGSC3.4:20:1:55268282:1 5537358 ID6095 U +
GAAAAGGAGGTGTCAGAAACTGGGC
>20 dna:chromosome chromosome:RGSC3.4:20:1:55268282:1 5537378 ID49417 U +
TGGGCTATGTTAGATCACCCCTTAGGAGATGC
>20 dna:chromosome chromosome:RGSC3.4:20:1:55268282:1 5537400 ID19019 U +
TAGGAGATGCCCATTTTTCTGCC
>20 dna:chromosome chromosome:RGSC3.4:20:1:55268282:1 5537477 ID43003 U +
TGCCTCCTCAGCAATTCCCTTTGGCGTGTG
>20 dna:chromosome chromosome:RGSC3.4:20:1:55268282:1 5537481 ID28211 U +
TCCTCAGCAATTCCCTTTGGCGTGTGGC
>20 dna:chromosome chromosome:RGSC3.4:20:1:55268282:1 5537484 ID24381 U +
TCAGCAATTCCCTTTGGCGTGTGGCTT
>20 dna:chromosome chromosome:RGSC3.4:20:1:55268282:1 5537497 ID60623 U +
TTGGCGTGTGGCTTCGTTTGCAGATCGTC
>20 dna:chromosome chromosome:RGSC3.4:20:1:55268282:1 5537510 ID29561 U +
TCGTTTGCAGATCGTCCTTGCTTTCAACT
>20 dna:chromosome chromosome:RGSC3.4:20:1:55268282:1 5537525 ID4869 U +
CCTTGCTTTCAACTTTAGAAGGAACAGGGC
>20 dna:chromosome chromosome:RGSC3.4:20:1:55268282:1 5537528 ID45080 U +
TGCTTTCAACTTTAGAAGGAACAGGGCTGC
>20 dna:chromosome chromosome:RGSC3.4:20:1:55268282:1 5537531 ID61632 U +
TTTCAACTTTAGAAGGAACAGGGCTGC
>20 dna:chromosome chromosome:RGSC3.4:20:1:55268282:1 5537532 ID57443 U +
TTCAACTTTAGAAGGAACAGGGCT
>20 dna:chromosome chromosome:RGSC3.4:20:1:55268282:1 5537532 ID57444 U +
TTCAACTTTAGAAGGAACAGGGCTGC
>20 dna:chromosome chromosome:RGSC3.4:20:1:55268282:1 5537532 ID57445 U +
TTCAACTTTAGAAGGAACAGGGCTGCCAC
>20 dna:chromosome chromosome:RGSC3.4:20:1:55268282:1 5537532 ID57446 U +
TTCAACTTTAGAAGGAACAGGGCTGCCACC
>20 dna:chromosome chromosome:RGSC3.4:20:1:55268282:1 5537533 ID23270 U +
TCAACTTTAGAAGGAACAGGGCTGC
>20 dna:chromosome chromosome:RGSC3.4:20:1:55268282:1 5537533 ID23271 U +
TCAACTTTAGAAGGAACAGGGCTGCC
>20 dna:chromosome chromosome:RGSC3.4:20:1:55268282:1 5537537 ID5976 U +
CTTTAGAAGGAACAGGGCTGCCACC
>20 dna:chromosome chromosome:RGSC3.4:20:1:55268282:1 5537565 ID7057 U +
GAGGCTTGTATGTACATTCCTGGACAG
>20 dna:chromosome chromosome:RGSC3.4:20:1:55268282:1 5537567 ID8602 U +
GGCTTGTATGTACATTCCTG
>20 dna:chromosome chromosome:RGSC3.4:20:1:55268282:1 5537567 ID8603 U +
GGCTTGTATGTACATTCCTGGACAGAGA
>20 dna:chromosome chromosome:RGSC3.4:20:1:55268282:1 5537571 ID52300 U +
TGTATGTACATTCCTGGACAGAGAGAG
>20 dna:chromosome chromosome:RGSC3.4:20:1:55268282:1 5537575 ID52047 U +
TGTACATTCCTGGACAGAGAGAGTGGC
>20 dna:chromosome chromosome:RGSC3.4:20:1:55268282:1 5537575 ID52048 U +
TGTACATTCCTGGACAGAGAGAGTGGCTTT
>20 dna:chromosome chromosome:RGSC3.4:20:1:55268282:1 5537660 ID30427 U +
TCTCTAGATCAATACCTGGCATCTCGAT
>20 dna:chromosome chromosome:RGSC3.4:20:1:55268282:1 5537664 ID17667 U +
TAGATCAATACCTGGCATCTCGATCT
>20 dna:chromosome chromosome:RGSC3.4:20:1:55268282:1 5537676 ID47570 U +
TGGCATCTCGATCTGACTAACTGGGC
>20 dna:chromosome chromosome:RGSC3.4:20:1:55268282:1 5537676 ID47571 U +
TGGCATCTCGATCTGACTAACTGGGCC
>20 dna:chromosome chromosome:RGSC3.4:20:1:55268282:1 5537676 ID47572 U +
TGGCATCTCGATCTGACTAACTGGGCCAG
>20 dna:chromosome chromosome:RGSC3.4:20:1:55268282:1 5537677 ID8461 U +
GGCATCTCGATCTGACTAACTGGGCC
>20 dna:chromosome chromosome:RGSC3.4:20:1:55268282:1 5537689 ID35586 U +
TGACTAACTGGGCCAGGAGAAGCTGTC
>20 dna:chromosome chromosome:RGSC3.4:20:1:55268282:1 5537735 ID29460 U +
TCGGCTAACTGGAAGAGGAATAGAGAAGGC
>20 dna:chromosome chromosome:RGSC3.4:20:1:55268282:1 5538720 ID55405 U +
TGTTTCTTCCATGAATTAATTGTAGGA
>20 dna:chromosome chromosome:RGSC3.4:20:1:55268282:1 5538726 ID58204 U +
TTCCATGAATTAATTGTAGGAATTTATTA
>20 dna:chromosome chromosome:RGSC3.4:20:1:55268282:1 5538791 ID36388 U +
TGAGAATCTCTCACTGTTACTGCAGCAAGC
>20 dna:chromosome chromosome:RGSC3.4:20:1:55268282:1 5538847 ID61908 U +
TTTGAAATGGAGCAGAACCACATGGAAG
>20 dna:chromosome chromosome:RGSC3.4:20:1:55268282:1 5538847 ID61909 U +
TTTGAAATGGAGCAGAACCACATGGAAGC
>20 dna:chromosome chromosome:RGSC3.4:20:1:55268282:1 5538849 ID32993 U +
TGAAATGGAGCAGAACCACATGGA
>20 dna:chromosome chromosome:RGSC3.4:20:1:55268282:1 5538849 ID32994 U +
TGAAATGGAGCAGAACCACATGGAAGC
>20 dna:chromosome chromosome:RGSC3.4:20:1:55268282:1 5538849 ID32995 U +
TGAAATGGAGCAGAACCACATGGAAGCC
>20 dna:chromosome chromosome:RGSC3.4:20:1:55268282:1 5538853 ID2649 U +
ATGGAGCAGAACCACATGGAAGCC
>20 dna:chromosome chromosome:RGSC3.4:20:1:55268282:1 5538854 ID46568 U +
TGGAGCAGAACCACATGGAAGCC
>20 dna:chromosome chromosome:RGSC3.4:20:1:55268282:1 5538891 ID36722 U +
TGAGAGGTGCAATAGCTGCTGGGCTCT
>20 dna:chromosome chromosome:RGSC3.4:20:1:55268282:1 5538898 ID40651 U +
TGCAATAGCTGCTGGGCTCTTCAC
>20 dna:chromosome chromosome:RGSC3.4:20:1:55268282:1 5538915 ID31660 U +
TCTTCACACATTCAGAGCCAACAATTCCCAA
>20 dna:chromosome chromosome:RGSC3.4:20:1:55268282:1 5538917 ID57605 U +
TTCACACATTCAGAGCCAACAATTCC
>20 dna:chromosome chromosome:RGSC3.4:20:1:55268282:1 5538917 ID57606 U +
TTCACACATTCAGAGCCAACAATTCCC
>20 dna:chromosome chromosome:RGSC3.4:20:1:55268282:1 5538917 ID57607 U +
TTCACACATTCAGAGCCAACAATTCCCA
>20 dna:chromosome chromosome:RGSC3.4:20:1:55268282:1 5538917 ID57608 U +
TTCACACATTCAGAGCCAACAATTCCCAA
>20 dna:chromosome chromosome:RGSC3.4:20:1:55268282:1 5538917 ID57609 U +
TTCACACATTCAGAGCCAACAATTCCCAAT
>20 dna:chromosome chromosome:RGSC3.4:20:1:55268282:1 5538918 ID23667 U +
TCACACATTCAGAGCCAACAATTCCC
>20 dna:chromosome chromosome:RGSC3.4:20:1:55268282:1 5538926 ID24253 U +
TCAGAGCCAACAATTCCCAATGAGGGT
>20 dna:chromosome chromosome:RGSC3.4:20:1:55268282:1 5538926 ID24254 U +
TCAGAGCCAACAATTCCCAATGAGGGTGT
>20 dna:chromosome chromosome:RGSC3.4:20:1:55268282:1 5538929 ID6962 U +
GAGCCAACAATTCCCAATGAGGGTGTGGC
>20 dna:chromosome chromosome:RGSC3.4:20:1:55268282:1 5538993 ID32181 U +
TCTTTTTTCCAAAATTGACGGCAGGGAC
>20 dna:chromosome chromosome:RGSC3.4:20:1:55268282:1 5538999 ID57999 U +
TTCCAAAATTGACGGCAGGGACCTGTCCCT
>20 dna:chromosome chromosome:RGSC3.4:20:1:55268282:1 5539000 ID25293 U +
TCCAAAATTGACGGCAGGGACCTGTCCCTA
>20 dna:chromosome chromosome:RGSC3.4:20:1:55268282:1 5539028 ID21473 U +
TATCTCAATGAGTTGGGGTTCGAGGC
>20 dna:chromosome chromosome:RGSC3.4:20:1:55268282:1 5539030 ID30081 U +
TCTCAATGAGTTGGGGTTCGAGGCT
>20 dna:chromosome chromosome:RGSC3.4:20:1:55268282:1 5539030 ID30082 U +
TCTCAATGAGTTGGGGTTCGAGGCTTAGT
>20 dna:chromosome chromosome:RGSC3.4:20:1:55268282:1 5539065 ID50206 U +
TGGTAATCAGTGGTTGGTGGTGATAGA
>20 dna:chromosome chromosome:RGSC3.4:20:1:55268282:1 5539068 ID12942 U +
TAATCAGTGGTTGGTGGTGATAGATA
>20 dna:chromosome chromosome:RGSC3.4:20:1:55268282:1 5539068 ID12943 U +
TAATCAGTGGTTGGTGGTGATAGATAC
>20 dna:chromosome chromosome:RGSC3.4:20:1:55268282:1 5539089 ID1472 U +
AGATACCAGGGGACACAAGTGC
>20 dna:chromosome chromosome:RGSC3.4:20:1:55268282:1 5539090 ID7206 U +
GATACCAGGGGACACAAGTG
>20 dna:chromosome chromosome:RGSC3.4:20:1:55268282:1 5539090 ID7207 U +
GATACCAGGGGACACAAGTGC
>20 dna:chromosome chromosome:RGSC3.4:20:1:55268282:1 5539121 ID3788 U +
CAGCCACAGGAAGCTAAAGGTCTGTGGGCT
>20 dna:chromosome chromosome:RGSC3.4:20:1:55268282:1 5539173 ID17511 U +
TAGAGGCTCTACGGGAGAACTCTC
>20 dna:chromosome chromosome:RGSC3.4:20:1:55268282:1 5539173 ID17512 U +
TAGAGGCTCTACGGGAGAACTCTCAA
>20 dna:chromosome chromosome:RGSC3.4:20:1:55268282:1 5539195 ID23137 U +
TCAAATCTTCATGCTTCAGGCCC
>20 dna:chromosome chromosome:RGSC3.4:20:1:55268282:1 5539264 ID29984 U +
TCTATGTGGGTCAGTAGAAAGGTTC
>20 dna:chromosome chromosome:RGSC3.4:20:1:55268282:1 5539278 ID16691 U +
TAGAAAGGTTCTGGTTGGAGGTGTCTAA
>20 dna:chromosome chromosome:RGSC3.4:20:1:55268282:1 5539303 ID10859 U +
TAAATGGGGCAGCTGGGTGCCAGCAAC
>20 dna:chromosome chromosome:RGSC3.4:20:1:55268282:1 5539330 ID13012 U +
TAATCTCCACGGTAATGGGACTACGCGGT
>20 dna:chromosome chromosome:RGSC3.4:20:1:55268282:1 5539333 ID30291 U +
TCTCCACGGTAATGGGACTACGCGGTGT
>20 dna:chromosome chromosome:RGSC3.4:20:1:55268282:1 5539333 ID30292 U +
TCTCCACGGTAATGGGACTACGCGGTGTT
>20 dna:chromosome chromosome:RGSC3.4:20:1:55268282:1 5539335 ID25874 U +
TCCACGGTAATGGGACTACGCGGTGT
>20 dna:chromosome chromosome:RGSC3.4:20:1:55268282:1 5539335 ID25875 U +
TCCACGGTAATGGGACTACGCGGTGTTGC
>20 dna:chromosome chromosome:RGSC3.4:20:1:55268282:1 5539336 ID4336 U +
CCACGGTAATGGGACTACGCGGTGT
>20 dna:chromosome chromosome:RGSC3.4:20:1:55268282:1 5539337 ID3506 U +
CACGGTAATGGGACTACGCGGTGTT
>20 dna:chromosome chromosome:RGSC3.4:20:1:55268282:1 5539340 ID8789 U +
GGTAATGGGACTACGCGGT
>20 dna:chromosome chromosome:RGSC3.4:20:1:55268282:1 5539342 ID13170 U +
TAATGGGACTACGCGGTGTTGCATC
>20 dna:chromosome chromosome:RGSC3.4:20:1:55268282:1 5539342 ID13171 U +
TAATGGGACTACGCGGTGTTGCATCT
>20 dna:chromosome chromosome:RGSC3.4:20:1:55268282:1 5539342 ID13172 U +
TAATGGGACTACGCGGTGTTGCATCTATC
>20 dna:chromosome chromosome:RGSC3.4:20:1:55268282:1 5539345 ID48678 U +
TGGGACTACGCGGTGTTGCATCTAT
>20 dna:chromosome chromosome:RGSC3.4:20:1:55268282:1 5539345 ID48679 U +
TGGGACTACGCGGTGTTGCATCTATC
>20 dna:chromosome chromosome:RGSC3.4:20:1:55268282:1 5539345 ID48680 U +
TGGGACTACGCGGTGTTGCATCTATCT
>20 dna:chromosome chromosome:RGSC3.4:20:1:55268282:1 5539345 ID48681 U +
TGGGACTACGCGGTGTTGCATCTATCTC
>20 dna:chromosome chromosome:RGSC3.4:20:1:55268282:1 5539345 ID48682 U +
TGGGACTACGCGGTGTTGCATCTATCTCC
>20 dna:chromosome chromosome:RGSC3.4:20:1:55268282:1 5539347 ID8268 U +
GGACTACGCGGTGTTGCATCTATCTC
>20 dna:chromosome chromosome:RGSC3.4:20:1:55268282:1 5539351 ID15517 U +
TACGCGGTGTTGCATCTATCTCCTCAGC
>20 dna:chromosome chromosome:RGSC3.4:20:1:55268282:1 5539387 ID17559 U +
TAGAGTTAAGAGTTCTCAAGGTGG
>20 dna:chromosome chromosome:RGSC3.4:20:1:55268282:1 5539387 ID17560 U +
TAGAGTTAAGAGTTCTCAAGGTGGC
>20 dna:chromosome chromosome:RGSC3.4:20:1:55268282:1 5539387 ID17561 U +
TAGAGTTAAGAGTTCTCAAGGTGGCT
>20 dna:chromosome chromosome:RGSC3.4:20:1:55268282:1 5539387 ID17562 U +
TAGAGTTAAGAGTTCTCAAGGTGGCTT
>20 dna:chromosome chromosome:RGSC3.4:20:1:55268282:1 5539387 ID17563 U +
TAGAGTTAAGAGTTCTCAAGGTGGCTTCTC
>20 dna:chromosome chromosome:RGSC3.4:20:1:55268282:1 5539387 ID17564 U +
TAGAGTTAAGAGTTCTCAAGGTGGCTTCTCT
>20 dna:chromosome chromosome:RGSC3.4:20:1:55268282:1 5539389 ID7162 U +
GAGTTAAGAGTTCTCAAGGTGGCT
>20 dna:chromosome chromosome:RGSC3.4:20:1:55268282:1 5539393 ID12033 U +
TAAGAGTTCTCAAGGTGGCTTCT
>20 dna:chromosome chromosome:RGSC3.4:20:1:55268282:1 5539452 ID6429 U +
GAATGTCTATCATGTAGGGTTCCAAA
>20 dna:chromosome chromosome:RGSC3.4:20:1:55268282:1 5539452 ID6430 U +
GAATGTCTATCATGTAGGGTTCCAAAGC
>20 dna:chromosome chromosome:RGSC3.4:20:1:55268282:1 5539455 ID52946 U +
TGTCTATCATGTAGGGTTCCAAAGC
>20 dna:chromosome chromosome:RGSC3.4:20:1:55268282:1 5539455 ID52947 U +
TGTCTATCATGTAGGGTTCCAAAGCTGG
>20 dna:chromosome chromosome:RGSC3.4:20:1:55268282:1 5539461 ID25026 U +
TCATGTAGGGTTCCAAAGCTGGCGT
>20 dna:chromosome chromosome:RGSC3.4:20:1:55268282:1 5539461 ID25027 U +
TCATGTAGGGTTCCAAAGCTGGCGTTG
>20 dna:chromosome chromosome:RGSC3.4:20:1:55268282:1 5539464 ID52182 U +
TGTAGGGTTCCAAAGCTGGCGTTGCCTGC
>20 dna:chromosome chromosome:RGSC3.4:20:1:55268282:1 5539566 ID46447 U +
TGGAGAAACTTAAGTTACACAGATGAA
>20 dna:chromosome chromosome:RGSC3.4:20:1:55268282:1 5539566 ID46448 U +
TGGAGAAACTTAAGTTACACAGATGAAG
>20 dna:chromosome chromosome:RGSC3.4:20:1:55268282:1 5539566 ID46449 U +
TGGAGAAACTTAAGTTACACAGATGAAGGG
>20 dna:chromosome chromosome:RGSC3.4:20:1:55268282:1 5539566 ID46450 U +
TGGAGAAACTTAAGTTACACAGATGAAGGGT
>20 dna:chromosome chromosome:RGSC3.4:20:1:55268282:1 5539576 ID12640 U +
TAAGTTACACAGATGAAGGGTCCAGAA
>20 dna:chromosome chromosome:RGSC3.4:20:1:55268282:1 5539608 ID8881 U +
GGTTCATGTTTGGTGGTGATATTTTC
>20 dna:chromosome chromosome:RGSC3.4:20:1:55268282:1 5539609 ID9505 U +
GTTCATGTTTGGTGGTGATATTTTCTGAGC
>20 dna:chromosome chromosome:RGSC3.4:20:1:55268282:1 5539610 ID57935 U +
TTCATGTTTGGTGGTGATATTTTCTGAGC
>20 dna:chromosome chromosome:RGSC3.4:20:1:55268282:1 5539611 ID25056 U +
TCATGTTTGGTGGTGATATTTTCTG
>20 dna:chromosome chromosome:RGSC3.4:20:1:55268282:1 5539614 ID55452 U +
TGTTTGGTGGTGATATTTTCTGAGC
>20 dna:chromosome chromosome:RGSC3.4:20:1:55268282:1 5539614 ID55453 U +
TGTTTGGTGGTGATATTTTCTGAGCAT
>20 dna:chromosome chromosome:RGSC3.4:20:1:55268282:1 5539614 ID55454 U +
TGTTTGGTGGTGATATTTTCTGAGCATT
>20 dna:chromosome chromosome:RGSC3.4:20:1:55268282:1 5539614 ID55455 U +
TGTTTGGTGGTGATATTTTCTGAGCATTT
>20 dna:chromosome chromosome:RGSC3.4:20:1:55268282:1 5539615 ID9596 U +
GTTTGGTGGTGATATTTTCTGAGCATT
>20 dna:chromosome chromosome:RGSC3.4:20:1:55268282:1 5539617 ID60866 U +
TTGGTGGTGATATTTTCTGAGCATT
>20 dna:chromosome chromosome:RGSC3.4:20:1:55268282:1 5539621 ID51011 U +
TGGTGATATTTTCTGAGCATTTTTGGCAAC
>20 dna:chromosome chromosome:RGSC3.4:20:1:55268282:1 5539644 ID47203 U +
TGGCAACACCTCTTGGATGAAAAGAAA
>20 dna:chromosome chromosome:RGSC3.4:20:1:55268282:1 5539656 ID60495 U +
TTGGATGAAAAGAAATCAGCATTTCTTGGGC
>20 dna:chromosome chromosome:RGSC3.4:20:1:55268282:1 5539657 ID46895 U +
TGGATGAAAAGAAATCAGCATTTCTTGGGCTT
>20 dna:chromosome chromosome:RGSC3.4:20:1:55268282:1 5539659 ID7256 U +
GATGAAAAGAAATCAGCATTTCTTGGGCTT
>20 dna:chromosome chromosome:RGSC3.4:20:1:55268282:1 5539661 ID32279 U +
TGAAAAGAAATCAGCATTTCTTGGGCTT
>20 dna:chromosome chromosome:RGSC3.4:20:1:55268282:1 5539661 ID32280 U +
TGAAAAGAAATCAGCATTTCTTGGGCTTT
>20 dna:chromosome chromosome:RGSC3.4:20:1:55268282:1 5539661 ID32281 U +
TGAAAAGAAATCAGCATTTCTTGGGCTTTC
>20 dna:chromosome chromosome:RGSC3.4:20:1:55268282:1 5539703 ID17345 U +
TAGACTCCAGAAGCAGCAATGGCCA
>20 dna:chromosome chromosome:RGSC3.4:20:1:55268282:1 5539703 ID17346 U +
TAGACTCCAGAAGCAGCAATGGCCAGCGCGT
>20 dna:chromosome chromosome:RGSC3.4:20:1:55268282:1 5539733 ID11051 U +
TAACAAGGTGCACAGTGGATAAGCACT
>20 dna:chromosome chromosome:RGSC3.4:20:1:55268282:1 5539733 ID11052 U +
TAACAAGGTGCACAGTGGATAAGCACTGC
>20 dna:chromosome chromosome:RGSC3.4:20:1:55268282:1 5539733 ID11053 U +
TAACAAGGTGCACAGTGGATAAGCACTGCT
>20 dna:chromosome chromosome:RGSC3.4:20:1:55268282:1 5539753 ID407 U +
AAGCACTGCTGGCACAGGTCCCGGA
>20 dna:chromosome chromosome:RGSC3.4:20:1:55268282:1 5539826 ID6961 U +
GAGCCAAAGCTTCCAAGTTGCGCTGC
>20 dna:chromosome chromosome:RGSC3.4:20:1:55268282:1 5539837 ID25638 U +
TCCAAGTTGCGCTGCATCTTCCTGGGCA
>20 dna:chromosome chromosome:RGSC3.4:20:1:55268282:1 5539873 ID44345 U +
TGCTGAACCCAGAAACTTTCTCTTACC
>20 dna:chromosome chromosome:RGSC3.4:20:1:55268282:1 5539893 ID31518 U +
TCTTACCAATGACTTGTAGGAA
>20 dna:chromosome chromosome:RGSC3.4:20:1:55268282:1 5539896 ID14800 U +
TACCAATGACTTGTAGGAAGATTTTTGAG
>20 dna:chromosome chromosome:RGSC3.4:20:1:55268282:1 5539896 ID14801 U +
TACCAATGACTTGTAGGAAGATTTTTGAGGT
>20 dna:chromosome chromosome:RGSC3.4:20:1:55268282:1 5539902 ID36019 U +
TGACTTGTAGGAAGATTTTTGAGGT
>20 dna:chromosome chromosome:RGSC3.4:20:1:55268282:1 5539902 ID36020 U +
TGACTTGTAGGAAGATTTTTGAGGTC
>20 dna:chromosome chromosome:RGSC3.4:20:1:55268282:1 5539902 ID36021 U +
TGACTTGTAGGAAGATTTTTGAGGTCTGGC
>20 dna:chromosome chromosome:RGSC3.4:20:1:55268282:1 5539907 ID52170 U +
TGTAGGAAGATTTTTGAGGTCTGGCCAA
>20 dna:chromosome chromosome:RGSC3.4:20:1:55268282:1 5539908 ID8979 U +
GTAGGAAGATTTTTGAGGT
>20 dna:chromosome chromosome:RGSC3.4:20:1:55268282:1 5539909 ID18813 U +
TAGGAAGATTTTTGAGGTCTGGCCAAAT
>20 dna:chromosome chromosome:RGSC3.4:20:1:55268282:1 5539963 ID19499 U +
TAGGGACTTGGCTGAGGTGACAAAGG
>20 dna:chromosome chromosome:RGSC3.4:20:1:55268282:1 5539971 ID48083 U +
TGGCTGAGGTGACAAAGGGAAGTGACA
>20 dna:chromosome chromosome:RGSC3.4:20:1:55268282:1 5540016 ID62486 U +
TTTTCCCTGACAGTGAAGAATAAGCCC
>20 dna:chromosome chromosome:RGSC3.4:20:1:55268282:1 5540018 ID58314 U +
TTCCCTGACAGTGAAGAATAAGCCCAAGGA
>20 dna:chromosome chromosome:RGSC3.4:20:1:55268282:1 5540019 ID27286 U +
TCCCTGACAGTGAAGAATAAGCCCAAGG
>20 dna:chromosome chromosome:RGSC3.4:20:1:55268282:1 5540019 ID27287 U +
TCCCTGACAGTGAAGAATAAGCCCAAGGA
>20 dna:chromosome chromosome:RGSC3.4:20:1:55268282:1 5540019 ID27288 U +
TCCCTGACAGTGAAGAATAAGCCCAAGGAC
>20 dna:chromosome chromosome:RGSC3.4:20:1:55268282:1 5540019 ID27289 U +
TCCCTGACAGTGAAGAATAAGCCCAAGGACC
>20 dna:chromosome chromosome:RGSC3.4:20:1:55268282:1 5540021 ID4745 U +
CCTGACAGTGAAGAATAAGCCCAAGGACC
>20 dna:chromosome chromosome:RGSC3.4:20:1:55268282:1 5540022 ID5513 U +
CTGACAGTGAAGAATAAGCCCAAGGA
>20 dna:chromosome chromosome:RGSC3.4:20:1:55268282:1 5540023 ID35037 U +
TGACAGTGAAGAATAAGCCCAAG
>20 dna:chromosome chromosome:RGSC3.4:20:1:55268282:1 5540023 ID35038 U +
TGACAGTGAAGAATAAGCCCAAGGAC
>20 dna:chromosome chromosome:RGSC3.4:20:1:55268282:1 5540023 ID35039 U +
TGACAGTGAAGAATAAGCCCAAGGACC
>20 dna:chromosome chromosome:RGSC3.4:20:1:55268282:1 5540039 ID7692 U +
GCCCAAGGACCTGGGAGCTCAGAGCCTTC
>20 dna:chromosome chromosome:RGSC3.4:20:1:55268282:1 5540050 ID48820 U +
TGGGAGCTCAGAGCCTTCGGTTGCGC
>20 dna:chromosome chromosome:RGSC3.4:20:1:55268282:1 5540112 ID53097 U +
TGTCTTCTGTTTTATTGTTTGCCATTGGT
>20 dna:chromosome chromosome:RGSC3.4:20:1:55268282:1 5540117 ID31419 U +
TCTGTTTTATTGTTTGCCATTGGTAGGTGT
>20 dna:chromosome chromosome:RGSC3.4:20:1:55268282:1 5540119 ID55498 U +
TGTTTTATTGTTTGCCATTGGTAGGT
>20 dna:chromosome chromosome:RGSC3.4:20:1:55268282:1 5540119 ID55499 U +
TGTTTTATTGTTTGCCATTGGTAGGTGTG
>20 dna:chromosome chromosome:RGSC3.4:20:1:55268282:1 5540119 ID55500 U +
TGTTTTATTGTTTGCCATTGGTAGGTGTGC
>20 dna:chromosome chromosome:RGSC3.4:20:1:55268282:1 5540124 ID22608 U +
TATTGTTTGCCATTGGTAGGTGTGC
>20 dna:chromosome chromosome:RGSC3.4:20:1:55268282:1 5540126 ID61292 U +
TTGTTTGCCATTGGTAGGTGTGC
>20 dna:chromosome chromosome:RGSC3.4:20:1:55268282:1 5540131 ID42575 U +
TGCCATTGGTAGGTGTGCAGAAACCAAGA
>20 dna:chromosome chromosome:RGSC3.4:20:1:55268282:1 5540140 ID19822 U +
TAGGTGTGCAGAAACCAAGAACAAGAATTGC
>20 dna:chromosome chromosome:RGSC3.4:20:1:55268282:1 5540148 ID3598 U +
CAGAAACCAAGAACAAGAATTGCATAAGCA
>20 dna:chromosome chromosome:RGSC3.4:20:1:55268282:1 5540158 ID6203 U +
GAACAAGAATTGCATAAGCATTCACCC
>20 dna:chromosome chromosome:RGSC3.4:20:1:55268282:1 5540167 ID60050 U +
TTGCATAAGCATTCACCCACACTGGCC
>20 dna:chromosome chromosome:RGSC3.4:20:1:55268282:1 5540172 ID12194 U +
TAAGCATTCACCCACACTGGCCACTCTGC
>20 dna:chromosome chromosome:RGSC3.4:20:1:55268282:1 5540216 ID29139 U +
TCCTTTATTCTCAGTTTTGCATGTCCCTC
>20 dna:chromosome chromosome:RGSC3.4:20:1:55268282:1 5540221 ID22396 U +
TATTCTCAGTTTTGCATGTCCCTC
>20 dna:chromosome chromosome:RGSC3.4:20:1:55268282:1 5540222 ID2906 U +
ATTCTCAGTTTTGCATGTCCCTCAC
>20 dna:chromosome chromosome:RGSC3.4:20:1:55268282:1 5540224 ID30206 U +
TCTCAGTTTTGCATGTCCCTCAC
>20 dna:chromosome chromosome:RGSC3.4:20:1:55268282:1 5540240 ID4576 U +
CCCTCACTCTCTCGGCTCCAGCCGACTG
>20 dna:chromosome chromosome:RGSC3.4:20:1:55268282:1 5540266 ID49473 U +
TGGGCTGTCCACACCTGCTTCATCA
>20 dna:chromosome chromosome:RGSC3.4:20:1:55268282:1 5540281 ID44857 U +
TGCTTCATCATAACCTGGCCGTCATTCAGA
>20 dna:chromosome chromosome:RGSC3.4:20:1:55268282:1 5540288 ID24724 U +
TCATAACCTGGCCGTCATTCAGACCT
>20 dna:chromosome chromosome:RGSC3.4:20:1:55268282:1 5540288 ID24725 U +
TCATAACCTGGCCGTCATTCAGACCTC
>20 dna:chromosome chromosome:RGSC3.4:20:1:55268282:1 5540291 ID11454 U +
TAACCTGGCCGTCATTCAGACCTCTGT
>20 dna:chromosome chromosome:RGSC3.4:20:1:55268282:1 5540291 ID11455 U +
TAACCTGGCCGTCATTCAGACCTCTGTGC
>20 dna:chromosome chromosome:RGSC3.4:20:1:55268282:1 5540291 ID11456 U +
TAACCTGGCCGTCATTCAGACCTCTGTGCCAC
>20 dna:chromosome chromosome:RGSC3.4:20:1:55268282:1 5540296 ID47779 U +
TGGCCGTCATTCAGACCTCTGTGCCAC
>20 dna:chromosome chromosome:RGSC3.4:20:1:55268282:1 5540296 ID47780 U +
TGGCCGTCATTCAGACCTCTGTGCCACTC
>20 dna:chromosome chromosome:RGSC3.4:20:1:55268282:1 5540296 ID47781 U +
TGGCCGTCATTCAGACCTCTGTGCCACTCT
>20 dna:chromosome chromosome:RGSC3.4:20:1:55268282:1 5540317 ID42141 U +
TGCCACTCTGTCCTAATGACATTCC
>20 dna:chromosome chromosome:RGSC3.4:20:1:55268282:1 5540317 ID42142 U +
TGCCACTCTGTCCTAATGACATTCCCTGG
>20 dna:chromosome chromosome:RGSC3.4:20:1:55268282:1 5540320 ID3547 U +
CACTCTGTCCTAATGACATTCCC
>20 dna:chromosome chromosome:RGSC3.4:20:1:55268282:1 5540415 ID44333 U +
TGCTCTTTTAAACTCATCTGGGCTTGA
>20 dna:chromosome chromosome:RGSC3.4:20:1:55268282:1 5540415 ID44334 U +
TGCTCTTTTAAACTCATCTGGGCTTGAAGA
>20 dna:chromosome chromosome:RGSC3.4:20:1:55268282:1 5540418 ID32111 U +
TCTTTTAAACTCATCTGGGCTTGAAGAAGG
>20 dna:chromosome chromosome:RGSC3.4:20:1:55268282:1 5540420 ID62305 U +
TTTTAAACTCATCTGGGCTTGAAGAAG
>20 dna:chromosome chromosome:RGSC3.4:20:1:55268282:1 5540421 ID61344 U +
TTTAAACTCATCTGGGCTTGAAGAAG
>20 dna:chromosome chromosome:RGSC3.4:20:1:55268282:1 5540423 ID10318 U +
TAAACTCATCTGGGCTTGAAGAAGGC
>20 dna:chromosome chromosome:RGSC3.4:20:1:55268282:1 5540439 ID33570 U +
TGAAGAAGGCTTGTCTGCAGG
>20 dna:chromosome chromosome:RGSC3.4:20:1:55268282:1 5540439 ID33571 U +
TGAAGAAGGCTTGTCTGCAGGGA
>20 dna:chromosome chromosome:RGSC3.4:20:1:55268282:1 5540439 ID33572 U +
TGAAGAAGGCTTGTCTGCAGGGACGG
>20 dna:chromosome chromosome:RGSC3.4:20:1:55268282:1 5540469 ID22976 U +
TCAAACAGCTTGAAAGTCCTGGGTCAG
>20 dna:chromosome chromosome:RGSC3.4:20:1:55268282:1 5540471 ID59 U +
AAACAGCTTGAAAGTCCTGGGTC
>20 dna:chromosome chromosome:RGSC3.4:20:1:55268282:1 5540496 ID51071 U +
TGGTGCCAAATACTTCCTTGAGTCCAA
>20 dna:chromosome chromosome:RGSC3.4:20:1:55268282:1 5540499 ID41834 U +
TGCCAAATACTTCCTTGAGTCCAACAGCAT
>20 dna:chromosome chromosome:RGSC3.4:20:1:55268282:1 5540506 ID16357 U +
TACTTCCTTGAGTCCAACAGCATCTT
>20 dna:chromosome chromosome:RGSC3.4:20:1:55268282:1 5540528 ID31873 U +
TCTTGCCCTGACAGACCTTTCTTTAGCCGT
>20 dna:chromosome chromosome:RGSC3.4:20:1:55268282:1 5540536 ID34883 U +
TGACAGACCTTTCTTTAGCCGTGGT
>20 dna:chromosome chromosome:RGSC3.4:20:1:55268282:1 5540536 ID34884 U +
TGACAGACCTTTCTTTAGCCGTGGTTGC
>20 dna:chromosome chromosome:RGSC3.4:20:1:55268282:1 5540536 ID34885 U +
TGACAGACCTTTCTTTAGCCGTGGTTGCCC
>20 dna:chromosome chromosome:RGSC3.4:20:1:55268282:1 5540544 ID6008 U +
CTTTCTTTAGCCGTGGTTGCC
>20 dna:chromosome chromosome:RGSC3.4:20:1:55268282:1 5540572 ID21408 U +
TATCCTCAATGTCCCTGTCTGACAGAC
>20 dna:chromosome chromosome:RGSC3.4:20:1:55268282:1 5540601 ID8760 U +
GGGTTCCTTGTTTGACTTACGGTCCC
>20 dna:chromosome chromosome:RGSC3.4:20:1:55268282:1 5540644 ID62163 U +
TTTGCTTTCTTATGTTTGCAACTTTGTGAC
>20 dna:chromosome chromosome:RGSC3.4:20:1:55268282:1 5540646 ID45117 U +
TGCTTTCTTATGTTTGCAACTTTGTGA
>20 dna:chromosome chromosome:RGSC3.4:20:1:55268282:1 5540646 ID45118 U +
TGCTTTCTTATGTTTGCAACTTTGTGAC
>20 dna:chromosome chromosome:RGSC3.4:20:1:55268282:1 5540646 ID45119 U +
TGCTTTCTTATGTTTGCAACTTTGTGACGC
>20 dna:chromosome chromosome:RGSC3.4:20:1:55268282:1 5540651 ID31627 U +
TCTTATGTTTGCAACTTTGTGACGCCT
>20 dna:chromosome chromosome:RGSC3.4:20:1:55268282:1 5540651 ID31628 U +
TCTTATGTTTGCAACTTTGTGACGCCTGG
>20 dna:chromosome chromosome:RGSC3.4:20:1:55268282:1 5540653 ID57228 U +
TTATGTTTGCAACTTTGTGACGCCTG
>20 dna:chromosome chromosome:RGSC3.4:20:1:55268282:1 5540654 ID22156 U +
TATGTTTGCAACTTTGTGACGCCTG
>20 dna:chromosome chromosome:RGSC3.4:20:1:55268282:1 5540654 ID22157 U +
TATGTTTGCAACTTTGTGACGCCTGGG
>20 dna:chromosome chromosome:RGSC3.4:20:1:55268282:1 5540656 ID55429 U +
TGTTTGCAACTTTGTGACGCCTG
>20 dna:chromosome chromosome:RGSC3.4:20:1:55268282:1 5540656 ID55430 U +
TGTTTGCAACTTTGTGACGCCTGG
>20 dna:chromosome chromosome:RGSC3.4:20:1:55268282:1 5540656 ID55431 U +
TGTTTGCAACTTTGTGACGCCTGGGA
>20 dna:chromosome chromosome:RGSC3.4:20:1:55268282:1 5540656 ID55432 U +
TGTTTGCAACTTTGTGACGCCTGGGACCA
>20 dna:chromosome chromosome:RGSC3.4:20:1:55268282:1 5540657 ID9587 U +
GTTTGCAACTTTGTGACGCCTGGGA
>20 dna:chromosome chromosome:RGSC3.4:20:1:55268282:1 5540666 ID62238 U +
TTTGTGACGCCTGGGACCAGGCTGGG
>20 dna:chromosome chromosome:RGSC3.4:20:1:55268282:1 5540711 ID26248 U +
TCCAGTCGGAGTGCTCTGAGATCT
>20 dna:chromosome chromosome:RGSC3.4:20:1:55268282:1 5540727 ID36877 U +
TGAGATCTGGGCTGCTCTTAAC
>20 dna:chromosome chromosome:RGSC3.4:20:1:55268282:1 5540727 ID36878 U +
TGAGATCTGGGCTGCTCTTAACTC
>20 dna:chromosome chromosome:RGSC3.4:20:1:55268282:1 5540727 ID36879 U +
TGAGATCTGGGCTGCTCTTAACTCC
>20 dna:chromosome chromosome:RGSC3.4:20:1:55268282:1 5540791 ID47432 U +
TGGCAGCGCTGTTTTCTGAGACA
>20 dna:chromosome chromosome:RGSC3.4:20:1:55268282:1 5540816 ID28527 U +
TCCTGACTTTGTTGGAGGCCATTTCAGC
>20 dna:chromosome chromosome:RGSC3.4:20:1:55268282:1 5540838 ID57754 U +
TTCAGCATACATGGCTACAGACCT
>20 dna:chromosome chromosome:RGSC3.4:20:1:55268282:1 5540845 ID14575 U +
TACATGGCTACAGACCTGCGGTGACTC
>20 dna:chromosome chromosome:RGSC3.4:20:1:55268282:1 5540847 ID4141 U +
CATGGCTACAGACCTGCGGTGACTCA
>20 dna:chromosome chromosome:RGSC3.4:20:1:55268282:1 5540853 ID14166 U +
TACAGACCTGCGGTGACTCACTAAT
>20 dna:chromosome chromosome:RGSC3.4:20:1:55268282:1 5540862 ID7855 U +
GCGGTGACTCACTAATGACGTTCTTCCAGT
>20 dna:chromosome chromosome:RGSC3.4:20:1:55268282:1 5540862 ID7856 U +
GCGGTGACTCACTAATGACGTTCTTCCAGTT
>20 dna:chromosome chromosome:RGSC3.4:20:1:55268282:1 5540870 ID23909 U +
TCACTAATGACGTTCTTCCAGTTGGTC
>20 dna:chromosome chromosome:RGSC3.4:20:1:55268282:1 5540874 ID13071 U +
TAATGACGTTCTTCCAGTTGGTCC
>20 dna:chromosome chromosome:RGSC3.4:20:1:55268282:1 5540882 ID59213 U +
TTCTTCCAGTTGGTCCAACATTGC
>20 dna:chromosome chromosome:RGSC3.4:20:1:55268282:1 5540892 ID50606 U +
TGGTCCAACATTGCTGTCAGCCTCTGC
>20 dna:chromosome chromosome:RGSC3.4:20:1:55268282:1 5540920 ID57322 U +
TTCAAAACGCCAACAGCATTCTGACGTCC
>20 dna:chromosome chromosome:RGSC3.4:20:1:55268282:1 5540972 ID44499 U +
TGCTGCCCGTCGGAACCTCCTCTC
>20 dna:chromosome chromosome:RGSC3.4:20:1:55268282:1 5540975 ID42698 U +
TGCCCGTCGGAACCTCCTCTCATGC
>20 dna:chromosome chromosome:RGSC3.4:20:1:55268282:1 5540992 ID30235 U +
TCTCATGCTTGGCCTGGGTCAGTTGGAGA
>20 dna:chromosome chromosome:RGSC3.4:20:1:55268282:1 5541029 ID40176 U +
TGATTTTCCTGGTTTAATAGCTGTGTAC
>20 dna:chromosome chromosome:RGSC3.4:20:1:55268282:1 5541029 ID40177 U +
TGATTTTCCTGGTTTAATAGCTGTGTACT
>20 dna:chromosome chromosome:RGSC3.4:20:1:55268282:1 5541035 ID28714 U +
TCCTGGTTTAATAGCTGTGTACTACACAT
>20 dna:chromosome chromosome:RGSC3.4:20:1:55268282:1 5541036 ID4793 U +
CCTGGTTTAATAGCTGTGTACTACACATC
>20 dna:chromosome chromosome:RGSC3.4:20:1:55268282:1 5541036 ID4794 U +
CCTGGTTTAATAGCTGTGTACTACACATCA
>20 dna:chromosome chromosome:RGSC3.4:20:1:55268282:1 5541043 ID12808 U +
TAATAGCTGTGTACTACACATCAAGTCCCC
>20 dna:chromosome chromosome:RGSC3.4:20:1:55268282:1 5541069 ID4541 U +
CCCCTATTGATTGGGAGCAGGAGATT
>20 dna:chromosome chromosome:RGSC3.4:20:1:55268282:1 5541076 ID39999 U +
TGATTGGGAGCAGGAGATTCTGTTG
>20 dna:chromosome chromosome:RGSC3.4:20:1:55268282:1 5541076 ID40000 U +
TGATTGGGAGCAGGAGATTCTGTTGTGGTC
>20 dna:chromosome chromosome:RGSC3.4:20:1:55268282:1 5541106 ID57345 U +
TTCAAACCACATAGTCCATAACCACAAGAG
>20 dna:chromosome chromosome:RGSC3.4:20:1:55268282:1 5541107 ID22986 U +
TCAAACCACATAGTCCATAACCACAAGA
>20 dna:chromosome chromosome:RGSC3.4:20:1:55268282:1 5541117 ID20194 U +
TAGTCCATAACCACAAGAGTCCAGAACT
>20 dna:chromosome chromosome:RGSC3.4:20:1:55268282:1 5541124 ID11342 U +
TAACCACAAGAGTCCAGAACTGGATTTTCG
>20 dna:chromosome chromosome:RGSC3.4:20:1:55268282:1 5541144 ID47114 U +
TGGATTTTCGTGTTGATTGCTGAGT
>20 dna:chromosome chromosome:RGSC3.4:20:1:55268282:1 5541144 ID47115 U +
TGGATTTTCGTGTTGATTGCTGAGTTTAG
>20 dna:chromosome chromosome:RGSC3.4:20:1:55268282:1 5541146 ID7379 U +
GATTTTCGTGTTGATTGCTGAGT
>20 dna:chromosome chromosome:RGSC3.4:20:1:55268282:1 5541151 ID29538 U +
TCGTGTTGATTGCTGAGTTTAGCCTCACGG
>20 dna:chromosome chromosome:RGSC3.4:20:1:55268282:1 5541151 ID29539 U +
TCGTGTTGATTGCTGAGTTTAGCCTCACGGG
>20 dna:chromosome chromosome:RGSC3.4:20:1:55268282:1 5541157 ID39981 U +
TGATTGCTGAGTTTAGCCTCACGGGTACGC
>20 dna:chromosome chromosome:RGSC3.4:20:1:55268282:1 5541161 ID44430 U +
TGCTGAGTTTAGCCTCACGGGTACGCATAGT
>20 dna:chromosome chromosome:RGSC3.4:20:1:55268282:1 5541164 ID38356 U +
TGAGTTTAGCCTCACGGGTACGCA
>20 dna:chromosome chromosome:RGSC3.4:20:1:55268282:1 5541170 ID18412 U +
TAGCCTCACGGGTACGCATAGTGCTGG
>20 dna:chromosome chromosome:RGSC3.4:20:1:55268282:1 5541170 ID18413 U +
TAGCCTCACGGGTACGCATAGTGCTGGT
>20 dna:chromosome chromosome:RGSC3.4:20:1:55268282:1 5541188 ID20378 U +
TAGTGCTGGTTTTCCTGTGACTAGAA
>20 dna:chromosome chromosome:RGSC3.4:20:1:55268282:1 5541188 ID20379 U +
TAGTGCTGGTTTTCCTGTGACTAGAAC
>20 dna:chromosome chromosome:RGSC3.4:20:1:55268282:1 5541188 ID20380 U +
TAGTGCTGGTTTTCCTGTGACTAGAACTAC
>20 dna:chromosome chromosome:RGSC3.4:20:1:55268282:1 5541194 ID51683 U +
TGGTTTTCCTGTGACTAGAACTACAAC
>20 dna:chromosome chromosome:RGSC3.4:20:1:55268282:1 5541194 ID51684 U +
TGGTTTTCCTGTGACTAGAACTACAACCCC
>20 dna:chromosome chromosome:RGSC3.4:20:1:55268282:1 5541200 ID28754 U +
TCCTGTGACTAGAACTACAACCCCACAGT
>20 dna:chromosome chromosome:RGSC3.4:20:1:55268282:1 5541200 ID28755 U +
TCCTGTGACTAGAACTACAACCCCACAGTC
>20 dna:chromosome chromosome:RGSC3.4:20:1:55268282:1 5541203 ID53450 U +
TGTGACTAGAACTACAACCCCACAGTCAGC
>20 dna:chromosome chromosome:RGSC3.4:20:1:55268282:1 5541205 ID35620 U +
TGACTAGAACTACAACCCCACAGTCAGC
>20 dna:chromosome chromosome:RGSC3.4:20:1:55268282:1 5541215 ID13703 U +
TACAACCCCACAGTCAGCATTTTGAGCTTC
>20 dna:chromosome chromosome:RGSC3.4:20:1:55268282:1 5541237 ID37496 U +
TGAGCTTCATGTATAGTTGAAGTCCACAAA
>20 dna:chromosome chromosome:RGSC3.4:20:1:55268282:1 5541246 ID52237 U +
TGTATAGTTGAAGTCCACAAAATGGG
>20 dna:chromosome chromosome:RGSC3.4:20:1:55268282:1 5541250 ID20563 U +
TAGTTGAAGTCCACAAAATGGGATAT
>20 dna:chromosome chromosome:RGSC3.4:20:1:55268282:1 5541250 ID20564 U +
TAGTTGAAGTCCACAAAATGGGATATCCTT
>20 dna:chromosome chromosome:RGSC3.4:20:1:55268282:1 5541254 ID33900 U +
TGAAGTCCACAAAATGGGATATCCTTA
>20 dna:chromosome chromosome:RGSC3.4:20:1:55268282:1 5541268 ID48938 U +
TGGGATATCCTTAGTGTTGATACAACACCTC
>20 dna:chromosome chromosome:RGSC3.4:20:1:55268282:1 5541278 ID57041 U +
TTAGTGTTGATACAACACCTCCCTTTGTCAT
>20 dna:chromosome chromosome:RGSC3.4:20:1:55268282:1 5541380 ID53696 U +
TGTGATGACCCTGTCTTCAAGATAGTCT
>20 dna:chromosome chromosome:RGSC3.4:20:1:55268282:1 5541413 ID20245 U +
TAGTCTTAATAATCGCTCTGTGCC
>20 dna:chromosome chromosome:RGSC3.4:20:1:55268282:1 5541413 ID20246 U +
TAGTCTTAATAATCGCTCTGTGCCTG
>20 dna:chromosome chromosome:RGSC3.4:20:1:55268282:1 5541413 ID20247 U +
TAGTCTTAATAATCGCTCTGTGCCTGAAGAC
>20 dna:chromosome chromosome:RGSC3.4:20:1:55268282:1 5541417 ID5806 U +
CTTAATAATCGCTCTGTGCCTGAAG
>20 dna:chromosome chromosome:RGSC3.4:20:1:55268282:1 5541418 ID56520 U +
TTAATAATCGCTCTGTGCCTGAAGA
>20 dna:chromosome chromosome:RGSC3.4:20:1:55268282:1 5541419 ID12734 U +
TAATAATCGCTCTGTGCCTGAAGAC
>20 dna:chromosome chromosome:RGSC3.4:20:1:55268282:1 5541437 ID33595 U +
TGAAGACACTGTGTTGTGAAGATCAGC
>20 dna:chromosome chromosome:RGSC3.4:20:1:55268282:1 5541451 ID53258 U +
TGTGAAGATCAGCACAGCCTGA
>20 dna:chromosome chromosome:RGSC3.4:20:1:55268282:1 5541451 ID53259 U +
TGTGAAGATCAGCACAGCCTGAAGC
>20 dna:chromosome chromosome:RGSC3.4:20:1:55268282:1 5541453 ID33657 U +
TGAAGATCAGCACAGCCTGAAGCCA
>20 dna:chromosome chromosome:RGSC3.4:20:1:55268282:1 5541587 ID23411 M +
TCAATAAATATTTGTAGAAT
>20 dna:chromosome chromosome:RGSC3.4:20:1:55268282:1 5541587 ID23412 M +
TCAATAAATATTTGTAGAATG
>20 dna:chromosome chromosome:RGSC3.4:20:1:55268282:1 5541587 ID23413 U +
TCAATAAATATTTGTAGAATGC
>20 dna:chromosome chromosome:RGSC3.4:20:1:55268282:1 5541587 ID23414 U +
TCAATAAATATTTGTAGAATGCATGA
>20 dna:chromosome chromosome:RGSC3.4:20:1:55268282:1 5541587 ID23415 U +
TCAATAAATATTTGTAGAATGCATGAA
>20 dna:chromosome chromosome:RGSC3.4:20:1:55268282:1 5541587 ID23416 U +
TCAATAAATATTTGTAGAATGCATGAATGA
>20 dna:chromosome chromosome:RGSC3.4:20:1:55268282:1 5541587 ID23417 U +
TCAATAAATATTTGTAGAATGCATGAATGAA
>20 dna:chromosome chromosome:RGSC3.4:20:1:55268282:1 5541590 ID2164 U +
ATAAATATTTGTAGAATGCATGAATGA
>20 dna:chromosome chromosome:RGSC3.4:20:1:55268282:1 5541594 ID2327 U +
ATATTTGTAGAATGCATGAATGA
>20 dna:chromosome chromosome:RGSC3.4:20:1:55268282:1 5541595 ID22773 U +
TATTTGTAGAATGCATGAATGA
>20 dna:chromosome chromosome:RGSC3.4:20:1:55268282:1 5541596 ID3033 U +
ATTTGTAGAATGCATGAATGA
>20 dna:chromosome chromosome:RGSC3.4:20:1:55268282:1 5541597 ID62217 U +
TTTGTAGAATGCATGAATGA
>20 dna:chromosome chromosome:RGSC3.4:20:1:55268282:1 5541601 ID17116 U +
TAGAATGCATGAATGAAAGAAAGAGCCTT
>20 dna:chromosome chromosome:RGSC3.4:20:1:55268282:1 5541609 ID2507 U +
ATGAATGAAAGAAAGAGCCTTT
>20 dna:chromosome chromosome:RGSC3.4:20:1:55268282:1 5541629 ID61076 U +
TTGTCCTCTGCACCCTGGGCCTGTG
>20 dna:chromosome chromosome:RGSC3.4:20:1:55268282:1 5541637 ID40921 U +
TGCACCCTGGGCCTGTGCGCTCCTC
>20 dna:chromosome chromosome:RGSC3.4:20:1:55268282:1 5541637 ID40922 U +
TGCACCCTGGGCCTGTGCGCTCCTCC
>20 dna:chromosome chromosome:RGSC3.4:20:1:55268282:1 5541652 ID43494 U +
TGCGCTCCTCCACTGTGTGGTTTGCCTT
>20 dna:chromosome chromosome:RGSC3.4:20:1:55268282:1 5541657 ID28281 U +
TCCTCCACTGTGTGGTTTGCCTTAAGTTG
>20 dna:chromosome chromosome:RGSC3.4:20:1:55268282:1 5541660 ID25946 U +
TCCACTGTGTGGTTTGCCTTAAG
>20 dna:chromosome chromosome:RGSC3.4:20:1:55268282:1 5541660 ID25947 U +
TCCACTGTGTGGTTTGCCTTAAGTT
>20 dna:chromosome chromosome:RGSC3.4:20:1:55268282:1 5541660 ID25948 U +
TCCACTGTGTGGTTTGCCTTAAGTTG
>20 dna:chromosome chromosome:RGSC3.4:20:1:55268282:1 5541660 ID25951 U +
TCCACTGTGTGGTTTGCCTTAAGTTGTGT
>20 dna:chromosome chromosome:RGSC3.4:20:1:55268282:1 5541660 ID25952 U +
TCCACTGTGTGGTTTGCCTTAAGTTGTGTA
>20 dna:chromosome chromosome:RGSC3.4:20:1:55268282:1 5541665 ID54441 U +
TGTGTGGTTTGCCTTAAGTTGTGT
>20 dna:chromosome chromosome:RGSC3.4:20:1:55268282:1 5541665 ID54442 U +
TGTGTGGTTTGCCTTAAGTTGTGTAGC
>20 dna:chromosome chromosome:RGSC3.4:20:1:55268282:1 5541665 ID54443 U +
TGTGTGGTTTGCCTTAAGTTGTGTAGCTGC
>20 dna:chromosome chromosome:RGSC3.4:20:1:55268282:1 5541667 ID54241 U +
TGTGGTTTGCCTTAAGTTGTGTAGCTGC
>20 dna:chromosome chromosome:RGSC3.4:20:1:55268282:1 5541667 ID54242 U +
TGTGGTTTGCCTTAAGTTGTGTAGCTGCC
>20 dna:chromosome chromosome:RGSC3.4:20:1:55268282:1 5541667 ID54243 U +
TGTGGTTTGCCTTAAGTTGTGTAGCTGCCT
>20 dna:chromosome chromosome:RGSC3.4:20:1:55268282:1 5541669 ID51661 U +
TGGTTTGCCTTAAGTTGTGTAGCTGC
>20 dna:chromosome chromosome:RGSC3.4:20:1:55268282:1 5541669 ID51662 U +
TGGTTTGCCTTAAGTTGTGTAGCTGCC
>20 dna:chromosome chromosome:RGSC3.4:20:1:55268282:1 5541679 ID12665 U +
TAAGTTGTGTAGCTGCCTTC
>20 dna:chromosome chromosome:RGSC3.4:20:1:55268282:1 5541679 ID12666 U +
TAAGTTGTGTAGCTGCCTTCTTTCTGCTC
>20 dna:chromosome chromosome:RGSC3.4:20:1:55268282:1 5541740 ID59799 U +
TTGAGCTCTTGGGGAAACTGCGTTC
>20 dna:chromosome chromosome:RGSC3.4:20:1:55268282:1 5541740 ID59800 U +
TTGAGCTCTTGGGGAAACTGCGTTCA
>20 dna:chromosome chromosome:RGSC3.4:20:1:55268282:1 5541741 ID37435 U +
TGAGCTCTTGGGGAAACTGCGTT
>20 dna:chromosome chromosome:RGSC3.4:20:1:55268282:1 5541741 ID37436 U +
TGAGCTCTTGGGGAAACTGCGTTC
>20 dna:chromosome chromosome:RGSC3.4:20:1:55268282:1 5541741 ID37437 U +
TGAGCTCTTGGGGAAACTGCGTTCA
>20 dna:chromosome chromosome:RGSC3.4:20:1:55268282:1 5541801 ID60442 U +
TTGGAGGATAGGGACTTGAGAACGG
>20 dna:chromosome chromosome:RGSC3.4:20:1:55268282:1 5541860 ID3722 U +
CAGAGTTTGAATACAATCATAAAGGGCC
>20 dna:chromosome chromosome:RGSC3.4:20:1:55268282:1 5541866 ID59631 U +
TTGAATACAATCATAAAGGGCCCAT
>20 dna:chromosome chromosome:RGSC3.4:20:1:55268282:1 5541867 ID33992 U +
TGAATACAATCATAAAGGGCCCATTA
>20 dna:chromosome chromosome:RGSC3.4:20:1:55268282:1 5541867 ID33993 U +
TGAATACAATCATAAAGGGCCCATTAT
>20 dna:chromosome chromosome:RGSC3.4:20:1:55268282:1 5541867 ID33994 U +
TGAATACAATCATAAAGGGCCCATTATC
>20 dna:chromosome chromosome:RGSC3.4:20:1:55268282:1 5541871 ID13872 U +
TACAATCATAAAGGGCCCATTATCA
>20 dna:chromosome chromosome:RGSC3.4:20:1:55268282:1 5541871 ID13873 U +
TACAATCATAAAGGGCCCATTATCAGG
>20 dna:chromosome chromosome:RGSC3.4:20:1:55268282:1 5541871 ID13874 U +
TACAATCATAAAGGGCCCATTATCAGGT
>20 dna:chromosome chromosome:RGSC3.4:20:1:55268282:1 5541877 ID4018 U +
CATAAAGGGCCCATTATCAGGT
>20 dna:chromosome chromosome:RGSC3.4:20:1:55268282:1 5541905 ID17500 U +
TAGAGGCACATTTGTTGACACACCT
>20 dna:chromosome chromosome:RGSC3.4:20:1:55268282:1 5541905 ID17501 U +
TAGAGGCACATTTGTTGACACACCTGC
>20 dna:chromosome chromosome:RGSC3.4:20:1:55268282:1 5541905 ID17502 U +
TAGAGGCACATTTGTTGACACACCTGCAGC
>20 dna:chromosome chromosome:RGSC3.4:20:1:55268282:1 5541906 ID1440 U +
AGAGGCACATTTGTTGACACACCT
>20 dna:chromosome chromosome:RGSC3.4:20:1:55268282:1 5541917 ID55105 U +
TGTTGACACACCTGCAGCCTT
>20 dna:chromosome chromosome:RGSC3.4:20:1:55268282:1 5541969 ID55527 U +
TGTTTTGTTTTCTTTGGTTTTGGTGG
>20 dna:chromosome chromosome:RGSC3.4:20:1:55268282:1 5541974 ID55510 U +
TGTTTTCTTTGGTTTTGGTGGGATG
>20 dna:chromosome chromosome:RGSC3.4:20:1:55268282:1 5541988 ID60862 U +
TTGGTGGGATGTTTAATAAGATCAAA
>20 dna:chromosome chromosome:RGSC3.4:20:1:55268282:1 5541988 ID60863 U +
TTGGTGGGATGTTTAATAAGATCAAAGTT
>20 dna:chromosome chromosome:RGSC3.4:20:1:55268282:1 5541988 ID60864 U +
TTGGTGGGATGTTTAATAAGATCAAAGTTT
>20 dna:chromosome chromosome:RGSC3.4:20:1:55268282:1 5541989 ID51172 U +
TGGTGGGATGTTTAATAAGATCAAAGT
>20 dna:chromosome chromosome:RGSC3.4:20:1:55268282:1 5541989 ID51173 U +
TGGTGGGATGTTTAATAAGATCAAAGTT
>20 dna:chromosome chromosome:RGSC3.4:20:1:55268282:1 5541992 ID49042 U +
TGGGATGTTTAATAAGATCAAAGTTTCTGAT
>20 dna:chromosome chromosome:RGSC3.4:20:1:55268282:1 5542004 ID12065 U +
TAAGATCAAAGTTTCTGATCTGGAGTC
>20 dna:chromosome chromosome:RGSC3.4:20:1:55268282:1 5542040 ID3801 U +
CAGCGACTTTCTTCAGCAGAAACGCTGC
>20 dna:chromosome chromosome:RGSC3.4:20:1:55268282:1 5542070 ID11655 U +
TAACTGTGCAGCTCCACAGGGCATCAT
>20 dna:chromosome chromosome:RGSC3.4:20:1:55268282:1 5542070 ID11656 U +
TAACTGTGCAGCTCCACAGGGCATCATGGC
>20 dna:chromosome chromosome:RGSC3.4:20:1:55268282:1 5542096 ID47910 U +
TGGCGGCCTTGGAAACAGAGCTTAAG
>20 dna:chromosome chromosome:RGSC3.4:20:1:55268282:1 5542105 ID45330 U +
TGGAAACAGAGCTTAAGGACTAGGGA
>20 dna:chromosome chromosome:RGSC3.4:20:1:55268282:1 5542105 ID45331 U +
TGGAAACAGAGCTTAAGGACTAGGGAC
>20 dna:chromosome chromosome:RGSC3.4:20:1:55268282:1 5542107 ID6119 U +
GAAACAGAGCTTAAGGACTAGGGACT
>20 dna:chromosome chromosome:RGSC3.4:20:1:55268282:1 5542142 ID46693 U +
TGGAGTGCATCTATACAGTGAAGT
>20 dna:chromosome chromosome:RGSC3.4:20:1:55268282:1 5542142 ID46694 U +
TGGAGTGCATCTATACAGTGAAGTGTGAT
>20 dna:chromosome chromosome:RGSC3.4:20:1:55268282:1 5542151 ID29920 U +
TCTATACAGTGAAGTGTGATGCAGTC
>20 dna:chromosome chromosome:RGSC3.4:20:1:55268282:1 5542155 ID14357 U +
TACAGTGAAGTGTGATGCAGTCTTGA
>20 dna:chromosome chromosome:RGSC3.4:20:1:55268282:1 5542155 ID14358 U +
TACAGTGAAGTGTGATGCAGTCTTGAT
>20 dna:chromosome chromosome:RGSC3.4:20:1:55268282:1 5542155 ID14359 U +
TACAGTGAAGTGTGATGCAGTCTTGATGG
>20 dna:chromosome chromosome:RGSC3.4:20:1:55268282:1 5542160 ID33932 U +
TGAAGTGTGATGCAGTCTTGATGGAGT
>20 dna:chromosome chromosome:RGSC3.4:20:1:55268282:1 5542167 ID39402 U +
TGATGCAGTCTTGATGGAGTGA
>20 dna:chromosome chromosome:RGSC3.4:20:1:55268282:1 5542170 ID41324 U +
TGCAGTCTTGATGGAGTGAGACTGGG
>20 dna:chromosome chromosome:RGSC3.4:20:1:55268282:1 5542192 ID49248 U +
TGGGCACCAACCTGCGAGGTTTGCAGC
>20 dna:chromosome chromosome:RGSC3.4:20:1:55268282:1 5542204 ID43446 U +
TGCGAGGTTTGCAGCGAGGAGA
>20 dna:chromosome chromosome:RGSC3.4:20:1:55268282:1 5542211 ID62119 U +
TTTGCAGCGAGGAGATTGAAACGGGC
>20 dna:chromosome chromosome:RGSC3.4:20:1:55268282:1 5542213 ID41221 U +
TGCAGCGAGGAGATTGAAACGGGC
>20 dna:chromosome chromosome:RGSC3.4:20:1:55268282:1 5542213 ID41222 U +
TGCAGCGAGGAGATTGAAACGGGCG
>20 dna:chromosome chromosome:RGSC3.4:20:1:55268282:1 5542227 ID32558 U +
TGAAACGGGCGGCAAAGCCCATCTCCCC
>20 dna:chromosome chromosome:RGSC3.4:20:1:55268282:1 5542258 ID4391 U +
CCAGTGCATGTGCTTGGGAGAAAGAGC
>20 dna:chromosome chromosome:RGSC3.4:20:1:55268282:1 5542382 ID27065 U +
TCCCCGTAATGGAACGAGCACATCCTGCCT
>20 dna:chromosome chromosome:RGSC3.4:20:1:55268282:1 5542388 ID13154 M +
TAATGGAACGAGCACATCCTGCC
>20 dna:chromosome chromosome:RGSC3.4:20:1:55268282:1 5542391 ID45634 M +
TGGAACGAGCACATCCTGCCTTGGTT
>20 dna:chromosome chromosome:RGSC3.4:20:1:55268282:1 5542391 ID45635 M +
TGGAACGAGCACATCCTGCCTTGGTTA
>20 dna:chromosome chromosome:RGSC3.4:20:1:55268282:1 5542391 ID45636 M +
TGGAACGAGCACATCCTGCCTTGGTTATAA
>20 dna:chromosome chromosome:RGSC3.4:20:1:55268282:1 5542412 ID51424 M +
TGGTTATAAAAAGGAAACGTAGTTGTTGG
>20 dna:chromosome chromosome:RGSC3.4:20:1:55268282:1 5542418 ID9707 M +
TAAAAAGGAAACGTAGTTGTTGG
>20 dna:chromosome chromosome:RGSC3.4:20:1:55268282:1 5542418 ID9708 M +
TAAAAAGGAAACGTAGTTGTTGGATGG
>20 dna:chromosome chromosome:RGSC3.4:20:1:55268282:1 5542449 ID5579 M +
CTGCAGAGAACCGAGCTCCCGGGGT
>20 dna:chromosome chromosome:RGSC3.4:20:1:55268282:1 5542450 ID41128 M +
TGCAGAGAACCGAGCTCCCGG
>20 dna:chromosome chromosome:RGSC3.4:20:1:55268282:1 5542450 ID41129 M +
TGCAGAGAACCGAGCTCCCGGGGTG
>20 dna:chromosome chromosome:RGSC3.4:20:1:55268282:1 5542450 ID41130 M +
TGCAGAGAACCGAGCTCCCGGGGTGG
>20 dna:chromosome chromosome:RGSC3.4:20:1:55268282:1 5542517 ID41316 M +
TGCAGTCATTTCCTGAACGATGTCTGTGA
>20 dna:chromosome chromosome:RGSC3.4:20:1:55268282:1 5542527 ID28486 M +
TCCTGAACGATGTCTGTGAAAGAGGT
>20 dna:chromosome chromosome:RGSC3.4:20:1:55268282:1 5542532 ID256 M +
AACGATGTCTGTGAAAGAGGTGCTGA
>20 dna:chromosome chromosome:RGSC3.4:20:1:55268282:1 5542694 ID21527 U +
TATCTGTAAAAAAAAAGTGGATCAAGG
>20 dna:chromosome chromosome:RGSC3.4:20:1:55268282:1 5542753 ID7305 U +
GATGGAAAGCCTTCACAGGG
>20 dna:chromosome chromosome:RGSC3.4:20:1:55268282:1 5542755 ID45429 U +
TGGAAAGCCTTCACAGGGCGGCCTGGAC
>20 dna:chromosome chromosome:RGSC3.4:20:1:55268282:1 5542778 ID46261 U +
TGGACATTTATCTGTGACCAGGCGGCT
>20 dna:chromosome chromosome:RGSC3.4:20:1:55268282:1 5542852 ID53469 U +
TGTGACTGGCAAGACAAGACAGCAGAC
>20 dna:chromosome chromosome:RGSC3.4:20:1:55268282:1 5542858 ID47234 U +
TGGCAAGACAAGACAGCAGACGCAGCCAGT
>20 dna:chromosome chromosome:RGSC3.4:20:1:55268282:1 5542968 ID9064 U +
GTCAGCAGAACTCGAGAGCAAGACTGTGAA
>20 dna:chromosome chromosome:RGSC3.4:20:1:55268282:1 5542994 ID33379 U +
TGAACGTGGCAGTCAGCCTGTCTGTCCCC
>20 dna:chromosome chromosome:RGSC3.4:20:1:55268282:1 5543063 ID11540 U +
TAACTAGGGGCAACCATAGTTGGAA
>20 dna:chromosome chromosome:RGSC3.4:20:1:55268282:1 5543079 ID20594 U +
TAGTTGGAATCTGATGTGCAGCTCT
>20 dna:chromosome chromosome:RGSC3.4:20:1:55268282:1 5543079 ID20595 U +
TAGTTGGAATCTGATGTGCAGCTCTTGGG
>20 dna:chromosome chromosome:RGSC3.4:20:1:55268282:1 5543083 ID45994 U +
TGGAATCTGATGTGCAGCTCTTGGG
>20 dna:chromosome chromosome:RGSC3.4:20:1:55268282:1 5543269 ID22662 U +
TATTTATTGAGCACCTACGATGTGCCAGGC
>20 dna:chromosome chromosome:RGSC3.4:20:1:55268282:1 5543291 ID42307 U +
TGCCAGGCACCCTACGCCTTTGCACAGT
>20 dna:chromosome chromosome:RGSC3.4:20:1:55268282:1 5543303 ID15515 U +
TACGCCTTTGCACAGTGGTGCCTCTGGGAGT
>20 dna:chromosome chromosome:RGSC3.4:20:1:55268282:1 5543303 ID15516 U +
TACGCCTTTGCACAGTGGTGCCTCTGGGAGTC
>20 dna:chromosome chromosome:RGSC3.4:20:1:55268282:1 5543308 ID6024 U +
CTTTGCACAGTGGTGCCTCTGGGAGT
>20 dna:chromosome chromosome:RGSC3.4:20:1:55268282:1 5543327 ID48857 U +
TGGGAGTCCACCGGCAATGCTGATA
>20 dna:chromosome chromosome:RGSC3.4:20:1:55268282:1 5543327 ID48858 U +
TGGGAGTCCACCGGCAATGCTGATAG
>20 dna:chromosome chromosome:RGSC3.4:20:1:55268282:1 5543327 ID48859 U +
TGGGAGTCCACCGGCAATGCTGATAGA
>20 dna:chromosome chromosome:RGSC3.4:20:1:55268282:1 5543327 ID48860 U +
TGGGAGTCCACCGGCAATGCTGATAGAT
>20 dna:chromosome chromosome:RGSC3.4:20:1:55268282:1 5543327 ID48861 U +
TGGGAGTCCACCGGCAATGCTGATAGATGG
>20 dna:chromosome chromosome:RGSC3.4:20:1:55268282:1 5543330 ID7138 U +
GAGTCCACCGGCAATGCTGATAGATGG
>20 dna:chromosome chromosome:RGSC3.4:20:1:55268282:1 5543333 ID25861 U +
TCCACCGGCAATGCTGATAGATGGGGTGG
>20 dna:chromosome chromosome:RGSC3.4:20:1:55268282:1 5543375 ID17455 U +
TAGAGCAAAGGGGATGGGTCTGG
>20 dna:chromosome chromosome:RGSC3.4:20:1:55268282:1 5543377 ID6935 U +
GAGCAAAGGGGATGGGTCTGGGGCAGGGCA
>20 dna:chromosome chromosome:RGSC3.4:20:1:55268282:1 5543415 ID19205 U +
TAGGATGGCTGTGCAGCCAAAAAGTTGGG
>20 dna:chromosome chromosome:RGSC3.4:20:1:55268282:1 5543415 ID19206 U +
TAGGATGGCTGTGCAGCCAAAAAGTTGGGT
>20 dna:chromosome chromosome:RGSC3.4:20:1:55268282:1 5543420 ID48128 U +
TGGCTGTGCAGCCAAAAAGTTGGGT
>20 dna:chromosome chromosome:RGSC3.4:20:1:55268282:1 5543427 ID7515 U +
GCAGCCAAAAAGTTGGGTGCTTCCTGG
>20 dna:chromosome chromosome:RGSC3.4:20:1:55268282:1 5543430 ID7569 U +
GCCAAAAAGTTGGGTGCTTCCTGGC
[truncated: 197,838 more chars]
