# Supplementary material for: proTRAC - a software for probabilistic piRNA cluster detection, visualization and analysis
Source: BMC Bioinformatics. 2012 Jan 10;13:5. doi: 10.1186/1471-2105-13-5 (PMC3293768; doi:10.1186/1471-2105-13-5)
Supplement: Additional file 6 — proTRAC results folder containing a picture and a FASTA file for each detected rat cluster. After decompression, the folder can be opened as former session in proTRAC. Alternatively, each file can be opened separately with any standard text-editor or graphic-viewer respectively. [file 1471-2105-13-5-S6.ZIP › proTRAC_results_rat/bidirectional_clusters/Cluster_80.fas]

>7 dna:chromosome chromosome:RGSC3.4:7:1:143002779:1 96028307 ID5791 U -
CTTAAAGGTGACATGAGGCATTGCAAAGG
>7 dna:chromosome chromosome:RGSC3.4:7:1:143002779:1 96028837 ID18886 U -
TAGGAATGGTGGATACTATTGTCCAGTTC
>7 dna:chromosome chromosome:RGSC3.4:7:1:143002779:1 96029654 ID12254 U -
TAAGCTAATGTTAATGTGTGTCTCTTT
>7 dna:chromosome chromosome:RGSC3.4:7:1:143002779:1 96029832 ID12106 U -
TAAGATGTAGGGTGAAGTGGCCATTGGCTGT
>7 dna:chromosome chromosome:RGSC3.4:7:1:143002779:1 96030369 ID9257 U -
GTGACTGCTAGCAACTGAATTCTGCTAAAC
>7 dna:chromosome chromosome:RGSC3.4:7:1:143002779:1 96030860 ID46769 U -
TGGATACTGAGATAAAGCCACCTGCT
>7 dna:chromosome chromosome:RGSC3.4:7:1:143002779:1 96031267 ID35232 U -
TGACATTTGTTTTAGTCACAGGTCACCAGG
>7 dna:chromosome chromosome:RGSC3.4:7:1:143002779:1 96031352 ID44061 U -
TGCTATTGACTTGATCAAGCCTGCC
>7 dna:chromosome chromosome:RGSC3.4:7:1:143002779:1 96031396 ID16366 U -
TACTTCTCCCGGTGAACAGTGTCAC
>7 dna:chromosome chromosome:RGSC3.4:7:1:143002779:1 96031634 ID58228 U -
TTCCATTTCCCCATTTTGTTGAGAGACTGC
>7 dna:chromosome chromosome:RGSC3.4:7:1:143002779:1 96031708 ID10706 U -
TAAATAGAGAAAAGCCGTTTAATTCTGAGT
>7 dna:chromosome chromosome:RGSC3.4:7:1:143002779:1 96032145 ID164 U -
AAATTGTGTAAATTGTGCTGCTAAGAATG
>7 dna:chromosome chromosome:RGSC3.4:7:1:143002779:1 96032153 ID2971 U -
ATTGTGTAAATTGTGCTGC
>7 dna:chromosome chromosome:RGSC3.4:7:1:143002779:1 96032163 ID10263 U -
TAAACCTCACCCCTCAAAAATTGTGTAA
>7 dna:chromosome chromosome:RGSC3.4:7:1:143002779:1 96032388 ID12066 U -
TAAGATGAAAGCCATACCTTTTTGGTCAA
>7 dna:chromosome chromosome:RGSC3.4:7:1:143002779:1 96032397 ID53121 U -
TGTCTTTAAGATGAAAGCCATACCTT
>7 dna:chromosome chromosome:RGSC3.4:7:1:143002779:1 96032427 ID4738 U -
CCTGAACTCAAAATAACCATCTGTGGGCTA
>7 dna:chromosome chromosome:RGSC3.4:7:1:143002779:1 96032429 ID58443 U -
TTCCTGAACTCAAAATAACCATCTGTGGGC
>7 dna:chromosome chromosome:RGSC3.4:7:1:143002779:1 96032437 ID4737 U -
CCTGAACTCAAAATAACCAT
>7 dna:chromosome chromosome:RGSC3.4:7:1:143002779:1 96032437 ID5491 U -
CTGAACTCAAAATAACCAT
>7 dna:chromosome chromosome:RGSC3.4:7:1:143002779:1 96032462 ID35597 U -
TGACTACAAGTTGCCACGGGCAAAGGAAGTC
>7 dna:chromosome chromosome:RGSC3.4:7:1:143002779:1 96032463 ID35596 U -
TGACTACAAGTTGCCACGGGCAAAGGAAGT
>7 dna:chromosome chromosome:RGSC3.4:7:1:143002779:1 96032475 ID37896 U -
TGAGGTGTATGACTACAAGTTGCCACG
>7 dna:chromosome chromosome:RGSC3.4:7:1:143002779:1 96032479 ID59819 U -
TTGAGGTGTATGACTACAAGTTGC
>7 dna:chromosome chromosome:RGSC3.4:7:1:143002779:1 96032488 ID20485 U -
TAGTTAAAGGGACTTTGAGGTGTATGACT
>7 dna:chromosome chromosome:RGSC3.4:7:1:143002779:1 96032496 ID2117 U -
AGTTAAAGGGACTTTGAGGT
>7 dna:chromosome chromosome:RGSC3.4:7:1:143002779:1 96032523 ID33729 U -
TGAAGCATAGCTTGCAGACGCGCCTTGCCTT
>7 dna:chromosome chromosome:RGSC3.4:7:1:143002779:1 96032539 ID29073 U -
TCCTTGGAGTTTCTTGAAGCATAGCTTGC
>7 dna:chromosome chromosome:RGSC3.4:7:1:143002779:1 96032748 ID33262 U -
TGAACATTGATTCTGATGTTGGAGAAT
>7 dna:chromosome chromosome:RGSC3.4:7:1:143002779:1 96032801 ID37381 U -
TGAGCTAAGTGAGACCCTATGTTCAAAACA
>7 dna:chromosome chromosome:RGSC3.4:7:1:143002779:1 96032804 ID37380 U -
TGAGCTAAGTGAGACCCTATGTTCAAA
>7 dna:chromosome chromosome:RGSC3.4:7:1:143002779:1 96033001 ID43111 U -
TGCCTGCGAGTTCATTAAGAGCAAGAAGCA
>7 dna:chromosome chromosome:RGSC3.4:7:1:143002779:1 96033005 ID43110 U -
TGCCTGCGAGTTCATTAAGAGCAAGA
>7 dna:chromosome chromosome:RGSC3.4:7:1:143002779:1 96033156 ID51213 U -
TGGTGTAGTAGACTTCTAAGAAGT
>7 dna:chromosome chromosome:RGSC3.4:7:1:143002779:1 96033157 ID16518 U -
TACTTTGTGGTGTAGTAGACTTCTAAGAAG
>7 dna:chromosome chromosome:RGSC3.4:7:1:143002779:1 96033173 ID46596 U -
TGGAGCCCAGGTACTTTGTGGTGTA
>7 dna:chromosome chromosome:RGSC3.4:7:1:143002779:1 96033284 ID16550 U -
TAGAAAAACCTTTCTTTAGCACCAGAAAC
>7 dna:chromosome chromosome:RGSC3.4:7:1:143002779:1 96033317 ID15472 U -
TACGAGTATTGGAGTATCACTGTGACCTC
>7 dna:chromosome chromosome:RGSC3.4:7:1:143002779:1 96033319 ID15471 U -
TACGAGTATTGGAGTATCACTGTGACC
>7 dna:chromosome chromosome:RGSC3.4:7:1:143002779:1 96033338 ID61659 U -
TTTCAATTATGTCCTGCACAGTACGAGTA
>7 dna:chromosome chromosome:RGSC3.4:7:1:143002779:1 96033353 ID8515 U -
GGCCCCTGCTTATTCTTTCAATTATGTCC
>7 dna:chromosome chromosome:RGSC3.4:7:1:143002779:1 96033368 ID15155 U -
TACCGTTTATCATGAGGCCCCTGCTTATT
>7 dna:chromosome chromosome:RGSC3.4:7:1:143002779:1 96033417 ID1036 U -
ACCTGACAATAGGAGATGGTTCTGCCTT
>7 dna:chromosome chromosome:RGSC3.4:7:1:143002779:1 96033417 ID4743 U -
CCTGACAATAGGAGATGGTTCTGCCTT
>7 dna:chromosome chromosome:RGSC3.4:7:1:143002779:1 96033419 ID15296 U -
TACCTGACAATAGGAGATGGTTCTGCC
>7 dna:chromosome chromosome:RGSC3.4:7:1:143002779:1 96033420 ID15295 U -
TACCTGACAATAGGAGATGGTTCTGC
>7 dna:chromosome chromosome:RGSC3.4:7:1:143002779:1 96033424 ID47964 U -
TGGCTACCTGACAATAGGAGATGGTT
>7 dna:chromosome chromosome:RGSC3.4:7:1:143002779:1 96033476 ID17248 U -
TAGACAGGGTATTGCAAACCTTTGGCCTAGC
>7 dna:chromosome chromosome:RGSC3.4:7:1:143002779:1 96033477 ID17247 U -
TAGACAGGGTATTGCAAACCTTTGGCCTAG
>7 dna:chromosome chromosome:RGSC3.4:7:1:143002779:1 96033478 ID6573 U -
GACAGGGTATTGCAAACCTTTGGCCTA
>7 dna:chromosome chromosome:RGSC3.4:7:1:143002779:1 96033478 ID17246 U -
TAGACAGGGTATTGCAAACCTTTGGCCTA
>7 dna:chromosome chromosome:RGSC3.4:7:1:143002779:1 96033478 ID56861 U -
TTAGACAGGGTATTGCAAACCTTTGGCCTA
>7 dna:chromosome chromosome:RGSC3.4:7:1:143002779:1 96033531 ID29644 U -
TCTAAATTCACACGGAGGAAAGAGGGCAC
>7 dna:chromosome chromosome:RGSC3.4:7:1:143002779:1 96033535 ID29643 U -
TCTAAATTCACACGGAGGAAAGAGG
>7 dna:chromosome chromosome:RGSC3.4:7:1:143002779:1 96033542 ID25561 U -
TCCAAGCACCATCTAAATTCACACGGAGG
>7 dna:chromosome chromosome:RGSC3.4:7:1:143002779:1 96033601 ID4440 U -
CCATTTTACAAATGAAGGCTTCTGAGGCGC
>7 dna:chromosome chromosome:RGSC3.4:7:1:143002779:1 96033601 ID26553 U -
TCCATTTTACAAATGAAGGCTTCTGAGGCGC
>7 dna:chromosome chromosome:RGSC3.4:7:1:143002779:1 96033602 ID4439 U -
CCATTTTACAAATGAAGGCTTCTGAGGCG
>7 dna:chromosome chromosome:RGSC3.4:7:1:143002779:1 96033603 ID4438 U -
CCATTTTACAAATGAAGGCTTCTGAGGC
>7 dna:chromosome chromosome:RGSC3.4:7:1:143002779:1 96033604 ID4437 U -
CCATTTTACAAATGAAGGCTTCTGAGG
>7 dna:chromosome chromosome:RGSC3.4:7:1:143002779:1 96033604 ID13640 U -
TACAAATGAAGGCTTCTGAGG
>7 dna:chromosome chromosome:RGSC3.4:7:1:143002779:1 96033605 ID4436 U -
CCATTTTACAAATGAAGGCTTCTGAG
>7 dna:chromosome chromosome:RGSC3.4:7:1:143002779:1 96033636 ID23120 U -
TCAAATACCGAGTTCCTTGTGTGGGCAT
>7 dna:chromosome chromosome:RGSC3.4:7:1:143002779:1 96033638 ID1005 U -
ACCGAGTTCCTTGTGTGGGC
>7 dna:chromosome chromosome:RGSC3.4:7:1:143002779:1 96033739 ID35852 U -
TGACTGGCTTTGATCACACAGGTGGCT
>7 dna:chromosome chromosome:RGSC3.4:7:1:143002779:1 96033771 ID34732 U -
TGACACAACTTGGTTAGGTGCCCAGGC
>7 dna:chromosome chromosome:RGSC3.4:7:1:143002779:1 96033793 ID40289 U -
TGCAAACTGATGCCCAGAGCTTTCTGACA
>7 dna:chromosome chromosome:RGSC3.4:7:1:143002779:1 96033877 ID19554 U -
TAGGGGATTCAGAACAGAAGAAGCTGC
>7 dna:chromosome chromosome:RGSC3.4:7:1:143002779:1 96034100 ID43492 U -
TGCGCTCAGTCCTCACCTCCCCCA
>7 dna:chromosome chromosome:RGSC3.4:7:1:143002779:1 96034114 ID17375 U -
TAGACTTTATCAAGGTCCTTGTGCGCTCAGT
>7 dna:chromosome chromosome:RGSC3.4:7:1:143002779:1 96034119 ID39808 U -
TGATTAGACTTTATCAAGGTCCTTGTGCGC
>7 dna:chromosome chromosome:RGSC3.4:7:1:143002779:1 96034121 ID30966 U -
TCTGATTAGACTTTATCAAGGTCCTTGTGC
>7 dna:chromosome chromosome:RGSC3.4:7:1:143002779:1 96034137 ID11833 U -
TAAGAATCTTTGGTCTCTGATTAGACTTT
>7 dna:chromosome chromosome:RGSC3.4:7:1:143002779:1 96034182 ID48715 U -
TGGGACTTAGGGGGAAATTATAGTTTT
>7 dna:chromosome chromosome:RGSC3.4:7:1:143002779:1 96034210 ID13865 U -
TACAATACGTATGTGCTGAGCCTGGTCAG
>7 dna:chromosome chromosome:RGSC3.4:7:1:143002779:1 96034211 ID13864 U -
TACAATACGTATGTGCTGAGCCTGGTCA
>7 dna:chromosome chromosome:RGSC3.4:7:1:143002779:1 96034212 ID13863 U -
TACAATACGTATGTGCTGAGCCTGGTC
>7 dna:chromosome chromosome:RGSC3.4:7:1:143002779:1 96034213 ID6369 U -
GAATACAATACGTATGTGCTGAGCCTGGT
>7 dna:chromosome chromosome:RGSC3.4:7:1:143002779:1 96034214 ID13862 U -
TACAATACGTATGTGCTGAGCCTGG
>7 dna:chromosome chromosome:RGSC3.4:7:1:143002779:1 96034216 ID1409 U -
AGAGAATACAATACGTATGTGCTGAGCCT
>7 dna:chromosome chromosome:RGSC3.4:7:1:143002779:1 96034223 ID36267 U -
TGAGAAGAGAATACAATACGTATGTGC
>7 dna:chromosome chromosome:RGSC3.4:7:1:143002779:1 96034250 ID11682 U -
TAACTTACTCTAAATCTATACGGCTTCTT
>7 dna:chromosome chromosome:RGSC3.4:7:1:143002779:1 96034291 ID12698 U -
TAATAAATGGAATATGTCCTGAGACAATGGG
>7 dna:chromosome chromosome:RGSC3.4:7:1:143002779:1 96034301 ID33082 U -
TGAAATTGATAATAAATGGAATATGTCCTG
>7 dna:chromosome chromosome:RGSC3.4:7:1:143002779:1 96034312 ID12158 U -
TAAGCACACGAGTGAAATTGATAATAAATGG
>7 dna:chromosome chromosome:RGSC3.4:7:1:143002779:1 96034313 ID12157 U -
TAAGCACACGAGTGAAATTGATAATAAATG
>7 dna:chromosome chromosome:RGSC3.4:7:1:143002779:1 96034314 ID12156 U -
TAAGCACACGAGTGAAATTGATAATAAAT
>7 dna:chromosome chromosome:RGSC3.4:7:1:143002779:1 96034348 ID9738 U -
TAAAAATAAGGGAAGAAAATCAGTGAACAA
>7 dna:chromosome chromosome:RGSC3.4:7:1:143002779:1 96034351 ID9737 U -
TAAAAATAAGGGAAGAAAATCAGTGAA
>7 dna:chromosome chromosome:RGSC3.4:7:1:143002779:1 96034352 ID36 U -
AAAATAAGGGAAGAAAATCAGTGA
>7 dna:chromosome chromosome:RGSC3.4:7:1:143002779:1 96034352 ID582 U -
AATAAGGGAAGAAAATCAGTGA
>7 dna:chromosome chromosome:RGSC3.4:7:1:143002779:1 96034443 ID37173 U -
TGAGCAGCTTTTGAACCAGCCCTAAAGTGA
>7 dna:chromosome chromosome:RGSC3.4:7:1:143002779:1 96034447 ID14550 U -
TACATGAGCAGCTTTTGAACCAGCCCTAAA
>7 dna:chromosome chromosome:RGSC3.4:7:1:143002779:1 96034465 ID33539 U -
TGAAGAAAATGTCTCTCCTTACATGAGCAGC
>7 dna:chromosome chromosome:RGSC3.4:7:1:143002779:1 96034467 ID33538 U -
TGAAGAAAATGTCTCTCCTTACATGAGCA
>7 dna:chromosome chromosome:RGSC3.4:7:1:143002779:1 96034478 ID47957 M -
TGGCTACACCACTGAAGAAAATGTCTCTCC
>7 dna:chromosome chromosome:RGSC3.4:7:1:143002779:1 96034479 ID47956 M -
TGGCTACACCACTGAAGAAAATGTCTCTC
>7 dna:chromosome chromosome:RGSC3.4:7:1:143002779:1 96034480 ID47955 M -
TGGCTACACCACTGAAGAAAATGTCTCT
>7 dna:chromosome chromosome:RGSC3.4:7:1:143002779:1 96034515 ID40018 U -
TGATTGGTTGTTTACAGAAACATTGGCAAC
>7 dna:chromosome chromosome:RGSC3.4:7:1:143002779:1 96034516 ID40017 U -
TGATTGGTTGTTTACAGAAACATTGGCAA
>7 dna:chromosome chromosome:RGSC3.4:7:1:143002779:1 96034517 ID40016 U -
TGATTGGTTGTTTACAGAAACATTGGCA
>7 dna:chromosome chromosome:RGSC3.4:7:1:143002779:1 96034518 ID39370 U -
TGATGATTGGTTGTTTACAGAAACATTGGC
>7 dna:chromosome chromosome:RGSC3.4:7:1:143002779:1 96034518 ID40015 U -
TGATTGGTTGTTTACAGAAACATTGGC
>7 dna:chromosome chromosome:RGSC3.4:7:1:143002779:1 96034524 ID40014 U -
TGATTGGTTGTTTACAGAAAC
>7 dna:chromosome chromosome:RGSC3.4:7:1:143002779:1 96034534 ID15536 U -
TACGTACAGGAATGTTGATGATTGGTTGT
>7 dna:chromosome chromosome:RGSC3.4:7:1:143002779:1 96034537 ID51412 U -
TGGTTACGTACAGGAATGTTGATGATTGGT
>7 dna:chromosome chromosome:RGSC3.4:7:1:143002779:1 96034543 ID11549 U -
TAACTATGGTTACGTACAGGAATGTTGATG
>7 dna:chromosome chromosome:RGSC3.4:7:1:143002779:1 96034544 ID11548 U -
TAACTATGGTTACGTACAGGAATGTTGAT
>7 dna:chromosome chromosome:RGSC3.4:7:1:143002779:1 96034560 ID50812 U -
TGGTGAAACAATGTGTTTAACTATGGTTAC
>7 dna:chromosome chromosome:RGSC3.4:7:1:143002779:1 96034561 ID50810 U -
TGGTGAAACAATGTGTTTAACTATGGTTA
>7 dna:chromosome chromosome:RGSC3.4:7:1:143002779:1 96034562 ID50809 U -
TGGTGAAACAATGTGTTTAACTATGGTT
>7 dna:chromosome chromosome:RGSC3.4:7:1:143002779:1 96034563 ID62202 U -
TTTGGTGAAACAATGTGTTTAACTATGGT
>7 dna:chromosome chromosome:RGSC3.4:7:1:143002779:1 96034564 ID50808 U -
TGGTGAAACAATGTGTTTAACTATGG
>7 dna:chromosome chromosome:RGSC3.4:7:1:143002779:1 96034574 ID49531 U -
TGGGCTTTTTTCTTTGGTGAAACAATGTGT
>7 dna:chromosome chromosome:RGSC3.4:7:1:143002779:1 96034575 ID49530 U -
TGGGCTTTTTTCTTTGGTGAAACAATGTG
>7 dna:chromosome chromosome:RGSC3.4:7:1:143002779:1 96034579 ID19207 U -
TAGGATGGGCTTTTTTCTTTGGTGAAACAA
>7 dna:chromosome chromosome:RGSC3.4:7:1:143002779:1 96034598 ID36277 U -
TGAGAAGATCAGGGATAGGATGGGCT
>7 dna:chromosome chromosome:RGSC3.4:7:1:143002779:1 96034617 ID20584 U -
TAGTTGCATTTGGTCATGTGACTGAGAAG
>7 dna:chromosome chromosome:RGSC3.4:7:1:143002779:1 96034632 ID4755 U -
CCTGAGTACCATATAGCTAGTTGCATTTGGT
>7 dna:chromosome chromosome:RGSC3.4:7:1:143002779:1 96034667 ID10820 U -
TAAATGCCCAGAAGAAAAGAGCACA
>7 dna:chromosome chromosome:RGSC3.4:7:1:143002779:1 96034677 ID29844 U -
TCTACTTGGCTGCATAAATGCCCAGAAGA
>7 dna:chromosome chromosome:RGSC3.4:7:1:143002779:1 96034781 ID44994 U -
TGCTTGGATGCTTGAAGGCTCAACGATG
>7 dna:chromosome chromosome:RGSC3.4:7:1:143002779:1 96034785 ID43721 U -
TGCTAATGCTTGGATGCTTGAAGGCTCAAC
>7 dna:chromosome chromosome:RGSC3.4:7:1:143002779:1 96034789 ID24982 U -
TCATGCTAATGCTTGGATGCTTGAAGGCT
>7 dna:chromosome chromosome:RGSC3.4:7:1:143002779:1 96034900 ID38718 U -
TGATAGGTCCTGTTGATCTACCTCCAACTC
>7 dna:chromosome chromosome:RGSC3.4:7:1:143002779:1 96034902 ID38717 U -
TGATAGGTCCTGTTGATCTACCTCCAAC
>7 dna:chromosome chromosome:RGSC3.4:7:1:143002779:1 96034905 ID31404 U -
TCTGTTGATAGGTCCTGTTGATCTACCTCC
>7 dna:chromosome chromosome:RGSC3.4:7:1:143002779:1 96034912 ID51434 U -
TGGTTATCTGTTGATAGGTCCTGTTGATC
>7 dna:chromosome chromosome:RGSC3.4:7:1:143002779:1 96034917 ID9400 U -
GTGGTTATCTGTTGATAGGTCCTGT
>7 dna:chromosome chromosome:RGSC3.4:7:1:143002779:1 96034920 ID43179 U -
TGCCTGTGTGGTTATCTGTTGATAGGTCC
>7 dna:chromosome chromosome:RGSC3.4:7:1:143002779:1 96035035 ID40103 U -
TGATTTCCAACCTGAGTGGTTTAAGACTT
>7 dna:chromosome chromosome:RGSC3.4:7:1:143002779:1 96035040 ID14663 U -
TACATTGATTTCCAACCTGAGTGGTTTAA
>7 dna:chromosome chromosome:RGSC3.4:7:1:143002779:1 96035043 ID14662 U -
TACATTGATTTCCAACCTGAGTGGTT
>7 dna:chromosome chromosome:RGSC3.4:7:1:143002779:1 96035050 ID29449 U -
TCGGATTTGCCTACATTGATTTCCAACCTG
>7 dna:chromosome chromosome:RGSC3.4:7:1:143002779:1 96035056 ID6392 U -
GAATCGGATTTGCCTACATTGATTTCC
>7 dna:chromosome chromosome:RGSC3.4:7:1:143002779:1 96035056 ID53309 U -
TGTGAATCGGATTTGCCTACATTGATTTCC
>7 dna:chromosome chromosome:RGSC3.4:7:1:143002779:1 96035057 ID53308 U -
TGTGAATCGGATTTGCCTACATTGATTTC
>7 dna:chromosome chromosome:RGSC3.4:7:1:143002779:1 96035061 ID53307 U -
TGTGAATCGGATTTGCCTACATTGA
>7 dna:chromosome chromosome:RGSC3.4:7:1:143002779:1 96035070 ID14718 U -
TACCAAAAAAAAAATGTGAATCGGATTTGC
>7 dna:chromosome chromosome:RGSC3.4:7:1:143002779:1 96035078 ID59672 U -
TTGAATGGTACCAAAAAAAAAATGTGAATC
>7 dna:chromosome chromosome:RGSC3.4:7:1:143002779:1 96035081 ID34248 U -
TGAATGGTACCAAAAAAAAAATGTGA
>7 dna:chromosome chromosome:RGSC3.4:7:1:143002779:1 96035099 ID24559 U -
TCAGGTTTCTCCAGCTGCTTGAATGGT
>7 dna:chromosome chromosome:RGSC3.4:7:1:143002779:1 96035168 ID36966 U -
TGAGATGTCTCAGGAACTGTGCCCAGCACT
>7 dna:chromosome chromosome:RGSC3.4:7:1:143002779:1 96035169 ID36965 U -
TGAGATGTCTCAGGAACTGTGCCCAGCAC
>7 dna:chromosome chromosome:RGSC3.4:7:1:143002779:1 96035170 ID36964 U -
TGAGATGTCTCAGGAACTGTGCCCAGCA
>7 dna:chromosome chromosome:RGSC3.4:7:1:143002779:1 96035172 ID36963 U -
TGAGATGTCTCAGGAACTGTGCCCAG
>7 dna:chromosome chromosome:RGSC3.4:7:1:143002779:1 96035173 ID29024 U -
TCCTTGAGATGTCTCAGGAACTGTGCCCA
>7 dna:chromosome chromosome:RGSC3.4:7:1:143002779:1 96035174 ID29023 U -
TCCTTGAGATGTCTCAGGAACTGTGCCC
>7 dna:chromosome chromosome:RGSC3.4:7:1:143002779:1 96035176 ID35725 U -
TGACTCCTTGAGATGTCTCAGGAACTGTGC
>7 dna:chromosome chromosome:RGSC3.4:7:1:143002779:1 96035178 ID21679 U -
TATGACTCCTTGAGATGTCTCAGGAACTGT
>7 dna:chromosome chromosome:RGSC3.4:7:1:143002779:1 96035178 ID35724 U -
TGACTCCTTGAGATGTCTCAGGAACTGT
>7 dna:chromosome chromosome:RGSC3.4:7:1:143002779:1 96035217 ID47172 U -
TGGCAAAGGAAAGAAACCAGCAGGGGACGA
>7 dna:chromosome chromosome:RGSC3.4:7:1:143002779:1 96035220 ID47171 U -
TGGCAAAGGAAAGAAACCAGCAGGGGA
>7 dna:chromosome chromosome:RGSC3.4:7:1:143002779:1 96035239 ID46734 U -
TGGATAACAGGTCGGAGTGTCTGGCAAAG
>7 dna:chromosome chromosome:RGSC3.4:7:1:143002779:1 96035246 ID39485 U -
TGATGGATAACAGGTCGGAGTGTCT
>7 dna:chromosome chromosome:RGSC3.4:7:1:143002779:1 96035250 ID14730 U -
TACCAAACAGTGATGGATAACAGGTCGGAGT
>7 dna:chromosome chromosome:RGSC3.4:7:1:143002779:1 96035251 ID14729 U -
TACCAAACAGTGATGGATAACAGGTCGGAG
>7 dna:chromosome chromosome:RGSC3.4:7:1:143002779:1 96035252 ID2081 U -
AGTGATGGATAACAGGTCGGA
>7 dna:chromosome chromosome:RGSC3.4:7:1:143002779:1 96035252 ID3976 U -
CAGTGATGGATAACAGGTCGGA
>7 dna:chromosome chromosome:RGSC3.4:7:1:143002779:1 96035252 ID14728 U -
TACCAAACAGTGATGGATAACAGGTCGGA
>7 dna:chromosome chromosome:RGSC3.4:7:1:143002779:1 96035253 ID2080 U -
AGTGATGGATAACAGGTCGG
>7 dna:chromosome chromosome:RGSC3.4:7:1:143002779:1 96035253 ID3975 U -
CAGTGATGGATAACAGGTCGG
>7 dna:chromosome chromosome:RGSC3.4:7:1:143002779:1 96035253 ID14727 U -
TACCAAACAGTGATGGATAACAGGTCGG
>7 dna:chromosome chromosome:RGSC3.4:7:1:143002779:1 96035255 ID3103 U -
CAAACAGTGATGGATAACAGGTC
>7 dna:chromosome chromosome:RGSC3.4:7:1:143002779:1 96035255 ID14726 U -
TACCAAACAGTGATGGATAACAGGTC
>7 dna:chromosome chromosome:RGSC3.4:7:1:143002779:1 96035255 ID29795 U -
TCTACCAAACAGTGATGGATAACAGGTC
>7 dna:chromosome chromosome:RGSC3.4:7:1:143002779:1 96035255 ID58760 U -
TTCTACCAAACAGTGATGGATAACAGGTC
>7 dna:chromosome chromosome:RGSC3.4:7:1:143002779:1 96035289 ID61757 U -
TTTCCAGATAACCTGATTCGCA
>7 dna:chromosome chromosome:RGSC3.4:7:1:143002779:1 96035405 ID25522 U -
TCCAAGAAGAAGCGTATTTCCTGCGGGA
>7 dna:chromosome chromosome:RGSC3.4:7:1:143002779:1 96035423 ID35343 U -
TGACCATGTAGCCTGTCTAATCCAAGAAGA
>7 dna:chromosome chromosome:RGSC3.4:7:1:143002779:1 96035439 ID30670 U -
TCTGAAGATAAGCCATGACCATGTAGCCT
>7 dna:chromosome chromosome:RGSC3.4:7:1:143002779:1 96035440 ID8597 U -
GGCTTCTGAAGATAAGCCATGACCATGTAGCC
>7 dna:chromosome chromosome:RGSC3.4:7:1:143002779:1 96035445 ID33645 U -
TGAAGATAAGCCATGACCATG
>7 dna:chromosome chromosome:RGSC3.4:7:1:143002779:1 96035465 ID36840 U -
TGAGATAGCATTTGCCCTGGCTTCT
>7 dna:chromosome chromosome:RGSC3.4:7:1:143002779:1 96035487 ID58827 U -
TTCTAGGGTGGAGACTCAGAAATGTCTCTGA
>7 dna:chromosome chromosome:RGSC3.4:7:1:143002779:1 96035532 ID7529 U -
GCAGGGATCGAAGAGGAAGAGGC
>7 dna:chromosome chromosome:RGSC3.4:7:1:143002779:1 96035566 ID44652 U -
TGCTGTCTGACGAGCTGCAGCACAAGCAG
>7 dna:chromosome chromosome:RGSC3.4:7:1:143002779:1 96035654 ID62667 U -
TTTTTGGAAAACCTGCATAGCACTTC
>7 dna:chromosome chromosome:RGSC3.4:7:1:143002779:1 96035700 ID25589 U -
TCCAAGGACCTAGCTGGCCTCAGTGTCACCCT
>7 dna:chromosome chromosome:RGSC3.4:7:1:143002779:1 96035703 ID25588 U -
TCCAAGGACCTAGCTGGCCTCAGTGTCAC
>7 dna:chromosome chromosome:RGSC3.4:7:1:143002779:1 96035733 ID27734 U -
TCCTAACTTATATAAAATGTAGAGAAGAAGC
>7 dna:chromosome chromosome:RGSC3.4:7:1:143002779:1 96035759 ID19138 U -
TAGGATATGTGAGACCCAACATGGGGTTCCTA
>7 dna:chromosome chromosome:RGSC3.4:7:1:143002779:1 96035767 ID41988 U -
TGCCAATAGGATATGTGAGACCCAACATGG
>7 dna:chromosome chromosome:RGSC3.4:7:1:143002779:1 96035770 ID41987 U -
TGCCAATAGGATATGTGAGACCCAACA
>7 dna:chromosome chromosome:RGSC3.4:7:1:143002779:1 96035772 ID41986 U -
TGCCAATAGGATATGTGAGACCCAA
>7 dna:chromosome chromosome:RGSC3.4:7:1:143002779:1 96035774 ID1887 U -
AGGGAAATGCCAATAGGATATGTGAGACCC
>7 dna:chromosome chromosome:RGSC3.4:7:1:143002779:1 96035786 ID15448 U -
TACGACACCCTGAAGGGAAATGCCAATAGGA
>7 dna:chromosome chromosome:RGSC3.4:7:1:143002779:1 96035819 ID59011 U -
TTCTGAAAACAGAAAAGATCCTTTAGG
>7 dna:chromosome chromosome:RGSC3.4:7:1:143002779:1 96035826 ID23958 U -
TCACTCTCCTCTTCTGAAAACAGAAAAGATC
>7 dna:chromosome chromosome:RGSC3.4:7:1:143002779:1 96035838 ID50140 U -
TGGTAAACCTTCACTCTCCTCTTCTGAAA
>7 dna:chromosome chromosome:RGSC3.4:7:1:143002779:1 96035852 ID383 U -
AAGATATGGTAAACCTTCACT
>7 dna:chromosome chromosome:RGSC3.4:7:1:143002779:1 96035852 ID23606 U -
TCACAAGATATGGTAAACCTTCACT
>7 dna:chromosome chromosome:RGSC3.4:7:1:143002779:1 96035853 ID16717 U -
TAGAAATCACAAGATATGGTAAACCTTCAC
>7 dna:chromosome chromosome:RGSC3.4:7:1:143002779:1 96035853 ID23605 U -
TCACAAGATATGGTAAACCTTCAC
>7 dna:chromosome chromosome:RGSC3.4:7:1:143002779:1 96035854 ID16716 U -
TAGAAATCACAAGATATGGTAAACCTTCA
>7 dna:chromosome chromosome:RGSC3.4:7:1:143002779:1 96035889 ID52360 U -
TGTCAAAATACTCTCCTTGAAGAGGTGT
>7 dna:chromosome chromosome:RGSC3.4:7:1:143002779:1 96035935 ID32740 U -
TGAAAGGACAATGAAGCAGTTGAATTGGAGG
>7 dna:chromosome chromosome:RGSC3.4:7:1:143002779:1 96035946 ID49365 U -
TGGGCCTTAGTGAAAGGACAATGAAGCAGT
>7 dna:chromosome chromosome:RGSC3.4:7:1:143002779:1 96035949 ID5435 U -
CTCTGGGCCTTAGTGAAAGGACAATGAAGC
>7 dna:chromosome chromosome:RGSC3.4:7:1:143002779:1 96036036 ID49034 U -
TGGGATGTGATCCGTTCACCGTAAGCATCC
>7 dna:chromosome chromosome:RGSC3.4:7:1:143002779:1 96036047 ID14303 U -
TACAGGATAATGGGATGTGATCCGTTCAC
>7 dna:chromosome chromosome:RGSC3.4:7:1:143002779:1 96036062 ID46476 U -
TGGAGAAGGGACTACAGGATAATGGG
>7 dna:chromosome chromosome:RGSC3.4:7:1:143002779:1 96036065 ID46475 U -
TGGAGAAGGGACTACAGGATAAT
>7 dna:chromosome chromosome:RGSC3.4:7:1:143002779:1 96036131 ID9223 U -
GTGAAGGTGGTTATGCGGTC
>7 dna:chromosome chromosome:RGSC3.4:7:1:143002779:1 96036131 ID59482 U -
TTGAAAGTGAAGGTGGTTATGCGGTC
>7 dna:chromosome chromosome:RGSC3.4:7:1:143002779:1 96036181 ID12247 U -
TAAGCGTCTATATTTAGGTCCACTCACTGAA
>7 dna:chromosome chromosome:RGSC3.4:7:1:143002779:1 96036182 ID12246 U -
TAAGCGTCTATATTTAGGTCCACTCACTGA
>7 dna:chromosome chromosome:RGSC3.4:7:1:143002779:1 96036191 ID18511 U -
TAGCTAAGCGTCTATATTTAGGTCC
>7 dna:chromosome chromosome:RGSC3.4:7:1:143002779:1 96036192 ID14597 U -
TACATGTAGCTAAGCGTCTATATTTAGGTC
>7 dna:chromosome chromosome:RGSC3.4:7:1:143002779:1 96036204 ID53591 U -
TGTGAGGTTCTTATACATGTAGCTAAGCGTC
>7 dna:chromosome chromosome:RGSC3.4:7:1:143002779:1 96036205 ID53590 U -
TGTGAGGTTCTTATACATGTAGCTAAGCGT
>7 dna:chromosome chromosome:RGSC3.4:7:1:143002779:1 96036207 ID53589 U -
TGTGAGGTTCTTATACATGTAGCTAAGC
>7 dna:chromosome chromosome:RGSC3.4:7:1:143002779:1 96036295 ID22680 U -
TATTTCAAAAAAAGTAAAGAGCCACAAACAC
>7 dna:chromosome chromosome:RGSC3.4:7:1:143002779:1 96036295 ID61611 U -
TTTCAAAAAAAGTAAAGAGCCACAAACAC
>7 dna:chromosome chromosome:RGSC3.4:7:1:143002779:1 96036316 ID31943 U -
TCTTTAAAGAACTTTATTTCAAAA
>7 dna:chromosome chromosome:RGSC3.4:7:1:143002779:1 96036409 ID13666 U -
TACAACAAACATATTTGTGTATTTAATGCCT
>7 dna:chromosome chromosome:RGSC3.4:7:1:143002779:1 96036433 ID42899 U -
TGCCTAGACACATCTCTTTCTGATACAACA
>7 dna:chromosome chromosome:RGSC3.4:7:1:143002779:1 96036447 ID25159 U -
TCATTGTTTTTGCCTAGACACATCTC
>7 dna:chromosome chromosome:RGSC3.4:7:1:143002779:1 96036557 ID10910 U -
TAAATTACCAACCCAAAAGACGCCCAAGAG
>7 dna:chromosome chromosome:RGSC3.4:7:1:143002779:1 96036595 ID32879 U -
TGAAATCAAAAGAAGACTCAAGGCCA
>7 dna:chromosome chromosome:RGSC3.4:7:1:143002779:1 96036649 ID48622 U -
TGGGACAGAATATAGATGAAGGTCCCCTGT
>7 dna:chromosome chromosome:RGSC3.4:7:1:143002779:1 96036659 ID19318 U -
TAGGCACGATGGGACAGAATATAGATGAA
>7 dna:chromosome chromosome:RGSC3.4:7:1:143002779:1 96036731 ID49983 U -
TGGGTGTTGACTATAGCGTTTCAGCTCTCC
>7 dna:chromosome chromosome:RGSC3.4:7:1:143002779:1 96036732 ID49982 U -
TGGGTGTTGACTATAGCGTTTCAGCTCTC
>7 dna:chromosome chromosome:RGSC3.4:7:1:143002779:1 96036734 ID49981 U -
TGGGTGTTGACTATAGCGTTTCAGCTC
>7 dna:chromosome chromosome:RGSC3.4:7:1:143002779:1 96036775 ID13359 U -
TAATTGACTGCAGGCAAACATCTCCC
>7 dna:chromosome chromosome:RGSC3.4:7:1:143002779:1 96036794 ID48026 U -
TGGCTCCAAAATAATTGA
>7 dna:chromosome chromosome:RGSC3.4:7:1:143002779:1 96036851 ID15728 U -
TACTAGCACATTTATCACAACAGTGGAGGTA
>7 dna:chromosome chromosome:RGSC3.4:7:1:143002779:1 96036852 ID15727 U -
TACTAGCACATTTATCACAACAGTGGAGGT
>7 dna:chromosome chromosome:RGSC3.4:7:1:143002779:1 96036881 ID31031 U -
TCTGCATCATTTGAGTCCACCATGCAATT
>7 dna:chromosome chromosome:RGSC3.4:7:1:143002779:1 96036892 ID12502 U -
TAAGTAAGGCATCTGCATCATTTGAGTCC
>7 dna:chromosome chromosome:RGSC3.4:7:1:143002779:1 96036893 ID2001 U -
AGTAAGGCATCTGCATCATTTGAGTC
>7 dna:chromosome chromosome:RGSC3.4:7:1:143002779:1 96036939 ID57622 U -
TTCACAGTCAAGCACTAAGTATTCTGTGGA
>7 dna:chromosome chromosome:RGSC3.4:7:1:143002779:1 96036989 ID38765 U -
TGATAGTTTTTGGTGTTGGGCAGAGA
>7 dna:chromosome chromosome:RGSC3.4:7:1:143002779:1 96036991 ID38764 U -
TGATAGTTTTTGGTGTTGGGCAGA
>7 dna:chromosome chromosome:RGSC3.4:7:1:143002779:1 96037023 ID59952 U -
TTGATTGCACAATGTGGGAGACACAGT
>7 dna:chromosome chromosome:RGSC3.4:7:1:143002779:1 96037049 ID14960 U -
TACCATGAAGAAGAATGACTCAGGGCACT
>7 dna:chromosome chromosome:RGSC3.4:7:1:143002779:1 96037054 ID14959 U -
TACCATGAAGAAGAATGACTCAGG
>7 dna:chromosome chromosome:RGSC3.4:7:1:143002779:1 96037056 ID788 U -
ACACCAGACTACCATGAAGAAGAATGACTCA
>7 dna:chromosome chromosome:RGSC3.4:7:1:143002779:1 96037058 ID6720 U -
GACTACCATGAAGAAGAATGACT
>7 dna:chromosome chromosome:RGSC3.4:7:1:143002779:1 96037078 ID35409 U -
TGACCTCAACGACGGTGTTTGTACACCAGAC
>7 dna:chromosome chromosome:RGSC3.4:7:1:143002779:1 96037084 ID35408 U -
TGACCTCAACGACGGTGTTTGTACA
>7 dna:chromosome chromosome:RGSC3.4:7:1:143002779:1 96037088 ID11186 U -
TAACAGGAATGACCTCAACGACGGTGTTTG
>7 dna:chromosome chromosome:RGSC3.4:7:1:143002779:1 96037089 ID11185 U -
TAACAGGAATGACCTCAACGACGGTGTTT
>7 dna:chromosome chromosome:RGSC3.4:7:1:143002779:1 96037092 ID27176 U -
TCCCTAACAGGAATGACCTCAACGACGGTG
>7 dna:chromosome chromosome:RGSC3.4:7:1:143002779:1 96037108 ID17719 U -
TAGATGAAGAAGTGATTTCCCTAACAGGAAT
>7 dna:chromosome chromosome:RGSC3.4:7:1:143002779:1 96037110 ID17718 U -
TAGATGAAGAAGTGATTTCCCTAACAGGA
>7 dna:chromosome chromosome:RGSC3.4:7:1:143002779:1 96037110 ID56916 U -
TTAGATGAAGAAGTGATTTCCCTAACAGGA
>7 dna:chromosome chromosome:RGSC3.4:7:1:143002779:1 96037118 ID404 U -
AAGCAATTAGATGAAGAAGTGATTTCCC
>7 dna:chromosome chromosome:RGSC3.4:7:1:143002779:1 96037153 ID53540 U -
TGTGAGCAGCCAGATGGAGACCCACGA
>7 dna:chromosome chromosome:RGSC3.4:7:1:143002779:1 96037243 ID36621 U -
TGAGAGAGCTTGTCCTTTGACTGGAGAC
>7 dna:chromosome chromosome:RGSC3.4:7:1:143002779:1 96037244 ID36620 U -
TGAGAGAGCTTGTCCTTTGACTGGAGA
>7 dna:chromosome chromosome:RGSC3.4:7:1:143002779:1 96037245 ID36619 U -
TGAGAGAGCTTGTCCTTTGACTGGAG
>7 dna:chromosome chromosome:RGSC3.4:7:1:143002779:1 96037253 ID33877 U -
TGAAGTACAAAATGAGAGAGCTTGTCCTTT
>7 dna:chromosome chromosome:RGSC3.4:7:1:143002779:1 96037254 ID33876 U -
TGAAGTACAAAATGAGAGAGCTTGTCCTT
>7 dna:chromosome chromosome:RGSC3.4:7:1:143002779:1 96037294 ID16979 U -
TAGAAGGCCCTATCAGTAAGTTTAATTC
>7 dna:chromosome chromosome:RGSC3.4:7:1:143002779:1 96037321 ID60536 U -
TTGGATTAAGTATCAGCTATACTTTTTGAT
>7 dna:chromosome chromosome:RGSC3.4:7:1:143002779:1 96037329 ID40536 U -
TGCAAGACTTGGATTAAGTATCAGCTATAC
>7 dna:chromosome chromosome:RGSC3.4:7:1:143002779:1 96037331 ID40535 U -
TGCAAGACTTGGATTAAGTATCAGCTAT
>7 dna:chromosome chromosome:RGSC3.4:7:1:143002779:1 96037422 ID49608 U -
TGGGGCCAAGGTTCTGATAACAGCACCAA
>7 dna:chromosome chromosome:RGSC3.4:7:1:143002779:1 96037425 ID7606 U -
GCCAAGGTTCTGATAACAGCAC
>7 dna:chromosome chromosome:RGSC3.4:7:1:143002779:1 96037431 ID49607 U -
TGGGGCCAAGGTTCTGATAA
>7 dna:chromosome chromosome:RGSC3.4:7:1:143002779:1 96037481 ID37340 U -
TGAGCCTTCCAGATGTCTCTGAGAAAGGGA
>7 dna:chromosome chromosome:RGSC3.4:7:1:143002779:1 96037552 ID28378 U -
TCCTCTCAGTCACTGTGACCCAGAAGCAGC
>7 dna:chromosome chromosome:RGSC3.4:7:1:143002779:1 96037569 ID40352 U -
TGCAAAGTGACAAAGTCTCCTCTCAGTCAC
>7 dna:chromosome chromosome:RGSC3.4:7:1:143002779:1 96037574 ID59969 U -
TTGCAAAGTGACAAAGTCTCCTCTCA
>7 dna:chromosome chromosome:RGSC3.4:7:1:143002779:1 96037583 ID49545 U -
TGGGGAAGATTTTGCAAAGTGACAAAGT
>7 dna:chromosome chromosome:RGSC3.4:7:1:143002779:1 96037596 ID6710 U -
GACTAAAACTCTGGGGAAGATTTTGC
>7 dna:chromosome chromosome:RGSC3.4:7:1:143002779:1 96037604 ID13218 U -
TAATGTCAAGAGACTAAAACTCTGGGGAA
>7 dna:chromosome chromosome:RGSC3.4:7:1:143002779:1 96037616 ID19680 U -
TAGGTCCACAATAATGTCAAGAGACTAA
>7 dna:chromosome chromosome:RGSC3.4:7:1:143002779:1 96037629 ID10156 U -
TAAACAAAAGCTCTTTTAGGTCCACAATAAT
>7 dna:chromosome chromosome:RGSC3.4:7:1:143002779:1 96037629 ID32126 U -
TCTTTTAGGTCCACAATAAT
>7 dna:chromosome chromosome:RGSC3.4:7:1:143002779:1 96037630 ID10155 U -
TAAACAAAAGCTCTTTTAGGTCCACAATAA
>7 dna:chromosome chromosome:RGSC3.4:7:1:143002779:1 96037632 ID3085 U -
CAAAAGCTCTTTTAGGTCCACAAT
>7 dna:chromosome chromosome:RGSC3.4:7:1:143002779:1 96037632 ID61337 U -
TTTAAACAAAAGCTCTTTTAGGTCCACAAT
>7 dna:chromosome chromosome:RGSC3.4:7:1:143002779:1 96037633 ID10154 U -
TAAACAAAAGCTCTTTTAGGTCCACAA
>7 dna:chromosome chromosome:RGSC3.4:7:1:143002779:1 96037633 ID61336 U -
TTTAAACAAAAGCTCTTTTAGGTCCACAA
>7 dna:chromosome chromosome:RGSC3.4:7:1:143002779:1 96037634 ID61335 U -
TTTAAACAAAAGCTCTTTTAGGTCCACA
>7 dna:chromosome chromosome:RGSC3.4:7:1:143002779:1 96037669 ID10137 U -
TAAAATTTCTATTGCAATAATGGATAAGGC
>7 dna:chromosome chromosome:RGSC3.4:7:1:143002779:1 96037679 ID56429 U -
TTAAATTTCTTTAAAATTTCTATTGCAATAA
>7 dna:chromosome chromosome:RGSC3.4:7:1:143002779:1 96037681 ID61392 U -
TTTAAATTTCTTTAAAATTTCTATTGCAAT
>7 dna:chromosome chromosome:RGSC3.4:7:1:143002779:1 96037763 ID62194 U -
TTTGGGCCCTTTGTCAGAGCAGAAA
>7 dna:chromosome chromosome:RGSC3.4:7:1:143002779:1 96037779 ID44585 U -
TGCTGGGAAACAAATTTGGGCCC
>7 dna:chromosome chromosome:RGSC3.4:7:1:143002779:1 96037783 ID4123 U -
CATGAGTGCTGGGAAACAAATTTGG
>7 dna:chromosome chromosome:RGSC3.4:7:1:143002779:1 96037792 ID35132 M -
TGACATGAGTGCTGGGAAA
>7 dna:chromosome chromosome:RGSC3.4:7:1:143002779:1 96037839 ID1610 U -
AGCCAAAGTAGGTTGTCAGATCTGAAA
>7 dna:chromosome chromosome:RGSC3.4:7:1:143002779:1 96037840 ID45814 U -
TGGAAGCCAAAGTAGGTTGTCAGATCTGAA
>7 dna:chromosome chromosome:RGSC3.4:7:1:143002779:1 96037841 ID45813 U -
TGGAAGCCAAAGTAGGTTGTCAGATCTGA
>7 dna:chromosome chromosome:RGSC3.4:7:1:143002779:1 96037844 ID43129 U -
TGCCTGGAAGCCAAAGTAGGTTGTCAGATC
>7 dna:chromosome chromosome:RGSC3.4:7:1:143002779:1 96037867 ID55151 U -
TGTTGATGTGCATACAGGTGCCTGG
>7 dna:chromosome chromosome:RGSC3.4:7:1:143002779:1 96037882 ID10610 U -
TAAAGTATGTGTGTGCTTATGTTGATGTG
>7 dna:chromosome chromosome:RGSC3.4:7:1:143002779:1 96037883 ID532 U -
AAGTATGTGTGTGCTTATGTTGATGT
>7 dna:chromosome chromosome:RGSC3.4:7:1:143002779:1 96037883 ID2777 U -
ATGTGTGTGCTTATGTTGATGT
>7 dna:chromosome chromosome:RGSC3.4:7:1:143002779:1 96037883 ID10609 U -
TAAAGTATGTGTGTGCTTATGTTGATGT
>7 dna:chromosome chromosome:RGSC3.4:7:1:143002779:1 96037883 ID56351 U -
TTAAAGTATGTGTGTGCTTATGTTGATGT
>7 dna:chromosome chromosome:RGSC3.4:7:1:143002779:1 96037883 ID61368 U -
TTTAAAGTATGTGTGTGCTTATGTTGATGT
>7 dna:chromosome chromosome:RGSC3.4:7:1:143002779:1 96037884 ID9442 U -
GTGTGTGCTTATGTTGATG
>7 dna:chromosome chromosome:RGSC3.4:7:1:143002779:1 96037886 ID119 U -
AAAGTATGTGTGTGCTTATGTTGA
>7 dna:chromosome chromosome:RGSC3.4:7:1:143002779:1 96037888 ID9011 U -
GTATGTGTGTGCTTATGTT
>7 dna:chromosome chromosome:RGSC3.4:7:1:143002779:1 96037888 ID25237 U -
TCATTTTTAAAGTATGTGTGTGCTTATGTT
>7 dna:chromosome chromosome:RGSC3.4:7:1:143002779:1 96037889 ID25236 U -
TCATTTTTAAAGTATGTGTGTGCTTATGT
>7 dna:chromosome chromosome:RGSC3.4:7:1:143002779:1 96037889 ID57992 U -
TTCATTTTTAAAGTATGTGTGTGCTTATGT
>7 dna:chromosome chromosome:RGSC3.4:7:1:143002779:1 96037889 ID62310 U -
TTTTAAAGTATGTGTGTGCTTATGT
>7 dna:chromosome chromosome:RGSC3.4:7:1:143002779:1 96037891 ID31711 U -
TCTTCATTTTTAAAGTATGTGTGTGCTTAT
>7 dna:chromosome chromosome:RGSC3.4:7:1:143002779:1 96037891 ID57991 U -
TTCATTTTTAAAGTATGTGTGTGCTTAT
>7 dna:chromosome chromosome:RGSC3.4:7:1:143002779:1 96037892 ID3054 U -
ATTTTTAAAGTATGTGTGTGCTTA
>7 dna:chromosome chromosome:RGSC3.4:7:1:143002779:1 96037892 ID31710 U -
TCTTCATTTTTAAAGTATGTGTGTGCTTA
>7 dna:chromosome chromosome:RGSC3.4:7:1:143002779:1 96037892 ID61367 U -
TTTAAAGTATGTGTGTGCTTA
>7 dna:chromosome chromosome:RGSC3.4:7:1:143002779:1 96037930 ID3203 M -
CAAGAAGAAAAAAAAAGCTT
>7 dna:chromosome chromosome:RGSC3.4:7:1:143002779:1 96037941 ID53096 U -
TGTCTTCTGTGTTTAAAAAATCAAGAAGAA
>7 dna:chromosome chromosome:RGSC3.4:7:1:143002779:1 96038005 ID22698 U -
TATTTCAGGTCAGGGCCTCTCTTT
>7 dna:chromosome chromosome:RGSC3.4:7:1:143002779:1 96038022 ID53256 U -
TGTGAAGATAGCCAATCTGCCTATATTTCA
>7 dna:chromosome chromosome:RGSC3.4:7:1:143002779:1 96038023 ID53255 U -
TGTGAAGATAGCCAATCTGCCTATATTTC
>7 dna:chromosome chromosome:RGSC3.4:7:1:143002779:1 96038028 ID35906 U -
TGACTGTGTGAAGATAGCCAATCTGCCTAT
>7 dna:chromosome chromosome:RGSC3.4:7:1:143002779:1 96038029 ID35905 U -
TGACTGTGTGAAGATAGCCAATCTGCCTA
>7 dna:chromosome chromosome:RGSC3.4:7:1:143002779:1 96038030 ID35904 U -
TGACTGTGTGAAGATAGCCAATCTGCCT
>7 dna:chromosome chromosome:RGSC3.4:7:1:143002779:1 96038031 ID35903 U -
TGACTGTGTGAAGATAGCCAATCTGCC
>7 dna:chromosome chromosome:RGSC3.4:7:1:143002779:1 96038032 ID2529 U -
ATGACTGTGTGAAGATAGCCAATCTGC
>7 dna:chromosome chromosome:RGSC3.4:7:1:143002779:1 96038032 ID14548 U -
TACATGACTGTGTGAAGATAGCCAATCTGC
>7 dna:chromosome chromosome:RGSC3.4:7:1:143002779:1 96038032 ID35902 U -
TGACTGTGTGAAGATAGCCAATCTGC
>7 dna:chromosome chromosome:RGSC3.4:7:1:143002779:1 96038036 ID14547 U -
TACATGACTGTGTGAAGATAGCCAAT
>7 dna:chromosome chromosome:RGSC3.4:7:1:143002779:1 96038038 ID41228 U -
TGCAGCTACATGACTGTGTGAAGATAGCCA
>7 dna:chromosome chromosome:RGSC3.4:7:1:143002779:1 96038055 ID60487 U -
TTGGATCCCTTGCAGCTACATGA
>7 dna:chromosome chromosome:RGSC3.4:7:1:143002779:1 96038061 ID56349 U -
TTAAAGTACCTGTTTGGATCCCTTGCAGCT
>7 dna:chromosome chromosome:RGSC3.4:7:1:143002779:1 96038064 ID22172 U -
TATTAAAGTACCTGTTTGGATCCCTTGCA
>7 dna:chromosome chromosome:RGSC3.4:7:1:143002779:1 96038070 ID22171 U -
TATTAAAGTACCTGTTTGGATCC
>7 dna:chromosome chromosome:RGSC3.4:7:1:143002779:1 96038076 ID32349 U -
TGAAAAGGCTATTTATTAAAGTACCTGTTT
>7 dna:chromosome chromosome:RGSC3.4:7:1:143002779:1 96038077 ID32348 U -
TGAAAAGGCTATTTATTAAAGTACCTGTT
>7 dna:chromosome chromosome:RGSC3.4:7:1:143002779:1 96038085 ID19928 U -
TAGGTTTCTTGAAAAGGCTATTTATTAAAG
>7 dna:chromosome chromosome:RGSC3.4:7:1:143002779:1 96038096 ID18976 U -
TAGGACTTCTTAGGTTTCTTGAAAAGGCT
>7 dna:chromosome chromosome:RGSC3.4:7:1:143002779:1 96038097 ID24775 U -
TCATAGGACTTCTTAGGTTTCTTGAAAAGGC
>7 dna:chromosome chromosome:RGSC3.4:7:1:143002779:1 96038099 ID18975 U -
TAGGACTTCTTAGGTTTCTTGAAAAG
>7 dna:chromosome chromosome:RGSC3.4:7:1:143002779:1 96038101 ID21340 U -
TATCATAGGACTTCTTAGGTTTCTTGAAA
>7 dna:chromosome chromosome:RGSC3.4:7:1:143002779:1 96038107 ID29629 U -
TCTAAATATCATAGGACTTCTTAGGTTTC
>7 dna:chromosome chromosome:RGSC3.4:7:1:143002779:1 96038146 ID33045 U -
TGAAATTAATCTTTAGGTAAATTCCACT
>7 dna:chromosome chromosome:RGSC3.4:7:1:143002779:1 96038154 ID13330 U -
TAATTATTTTTGAAATTAATCTTTAGGTAA
>7 dna:chromosome chromosome:RGSC3.4:7:1:143002779:1 96038167 ID13451 U -
TAATTTCACATTGTAATTATTTTTGAAATT
>7 dna:chromosome chromosome:RGSC3.4:7:1:143002779:1 96038185 ID14149 U -
TACAGAAGAATGGTTTCTAATTTCACATT
>7 dna:chromosome chromosome:RGSC3.4:7:1:143002779:1 96038201 ID34148 U -
TGAATGAACATGAACATTACAGAAGAATGG
>7 dna:chromosome chromosome:RGSC3.4:7:1:143002779:1 96038213 ID50226 U -
TGGTACAACGTATGAATGAACATGAACATT
>7 dna:chromosome chromosome:RGSC3.4:7:1:143002779:1 96038216 ID50225 U -
TGGTACAACGTATGAATGAACATGAAC
>7 dna:chromosome chromosome:RGSC3.4:7:1:143002779:1 96038217 ID50224 U -
TGGTACAACGTATGAATGAACATGAA
>7 dna:chromosome chromosome:RGSC3.4:7:1:143002779:1 96038218 ID15818 U -
TACTATGGTACAACGTATGAATGAACATGA
>7 dna:chromosome chromosome:RGSC3.4:7:1:143002779:1 96038219 ID15817 U -
TACTATGGTACAACGTATGAATGAACATG
>7 dna:chromosome chromosome:RGSC3.4:7:1:143002779:1 96038220 ID15816 U -
TACTATGGTACAACGTATGAATGAACAT
>7 dna:chromosome chromosome:RGSC3.4:7:1:143002779:1 96038229 ID37846 U -
TGAGGTATACTATGGTACAACGTATG
>7 dna:chromosome chromosome:RGSC3.4:7:1:143002779:1 96038232 ID10334 U -
TAAACTGAGGTATACTATGGTACAACGT
>7 dna:chromosome chromosome:RGSC3.4:7:1:143002779:1 96038234 ID1591 U -
AGCATAAACTGAGGTATACTATGGTACAAC
>7 dna:chromosome chromosome:RGSC3.4:7:1:143002779:1 96038235 ID1590 U -
AGCATAAACTGAGGTATACTATGGTACAA
>7 dna:chromosome chromosome:RGSC3.4:7:1:143002779:1 96038235 ID5544 U -
CTGAGGTATACTATGGTACAA
>7 dna:chromosome chromosome:RGSC3.4:7:1:143002779:1 96038235 ID24402 U -
TCAGCATAAACTGAGGTATACTATGGTACAA
>7 dna:chromosome chromosome:RGSC3.4:7:1:143002779:1 96038237 ID24401 U -
TCAGCATAAACTGAGGTATACTATGGTAC
>7 dna:chromosome chromosome:RGSC3.4:7:1:143002779:1 96038237 ID57753 U -
TTCAGCATAAACTGAGGTATACTATGGTAC
>7 dna:chromosome chromosome:RGSC3.4:7:1:143002779:1 96038238 ID1589 U -
AGCATAAACTGAGGTATACTATGGTA
>7 dna:chromosome chromosome:RGSC3.4:7:1:143002779:1 96038238 ID57752 U -
TTCAGCATAAACTGAGGTATACTATGGTA
>7 dna:chromosome chromosome:RGSC3.4:7:1:143002779:1 96038239 ID57751 U -
TTCAGCATAAACTGAGGTATACTATGGT
>7 dna:chromosome chromosome:RGSC3.4:7:1:143002779:1 96038252 ID27334 U -
TCCCTGGTAGTTCATTCAGCATAAACTGA
>7 dna:chromosome chromosome:RGSC3.4:7:1:143002779:1 96038286 ID19955 U -
TAGTAAAGCTTAGTAAACTTAGTTCCCAG
>7 dna:chromosome chromosome:RGSC3.4:7:1:143002779:1 96038301 ID21928 U -
TATGGAATTATGTTTTAGTAAAGCTTAGT
>7 dna:chromosome chromosome:RGSC3.4:7:1:143002779:1 96038314 ID44490 U -
TGCTGCATGAAGCTATGGAATTATGTTTT
>7 dna:chromosome chromosome:RGSC3.4:7:1:143002779:1 96038322 ID6128 U -
GAAACTACTGCTGCATGAAGCTATGGAAT
>7 dna:chromosome chromosome:RGSC3.4:7:1:143002779:1 96038351 ID27573 U -
TCCGTGGTATTATAAATGTGGTTTTTAAA
>7 dna:chromosome chromosome:RGSC3.4:7:1:143002779:1 96038377 ID44737 U -
TGCTTAAAGATGTTTCTGCCTCTTATCC
>7 dna:chromosome chromosome:RGSC3.4:7:1:143002779:1 96038378 ID44736 U -
TGCTTAAAGATGTTTCTGCCTCTTATC
>7 dna:chromosome chromosome:RGSC3.4:7:1:143002779:1 96038404 ID43808 U -
TGCTACTATGTACGTGGCAGGTTTCCGGT
>7 dna:chromosome chromosome:RGSC3.4:7:1:143002779:1 96038430 ID17180 U -
TAGAATTTTGAGAAAACAAATTTCATTTGC
>7 dna:chromosome chromosome:RGSC3.4:7:1:143002779:1 96038478 ID36848 U -
TGAGATAGTTTGTTGCCAATGACAACATCT
>7 dna:chromosome chromosome:RGSC3.4:7:1:143002779:1 96038484 ID7395 U -
GCAAATGAGATAGTTTGTTGCCAATGACA
>7 dna:chromosome chromosome:RGSC3.4:7:1:143002779:1 96038485 ID3764 U -
CAGCAAATGAGATAGTTTGTTGCCAATGAC
>7 dna:chromosome chromosome:RGSC3.4:7:1:143002779:1 96038489 ID3763 U -
CAGCAAATGAGATAGTTTGTTGCCAA
>7 dna:chromosome chromosome:RGSC3.4:7:1:143002779:1 96038519 ID33149 U -
TGAACAAAGTGTGCCTATTATATCC
>7 dna:chromosome chromosome:RGSC3.4:7:1:143002779:1 96038521 ID2486 U -
ATGAACAAAGTGTGCCTATTATAT
>7 dna:chromosome chromosome:RGSC3.4:7:1:143002779:1 96038522 ID2485 U -
ATGAACAAAGTGTGCCTATTATA
>7 dna:chromosome chromosome:RGSC3.4:7:1:143002779:1 96038526 ID28850 U -
TCCTTAAGAAATGAACAAAGTGTGCCTAT
>7 dna:chromosome chromosome:RGSC3.4:7:1:143002779:1 96038526 ID58515 U -
TTCCTTAAGAAATGAACAAAGTGTGCCTAT
>7 dna:chromosome chromosome:RGSC3.4:7:1:143002779:1 96038527 ID58514 U -
TTCCTTAAGAAATGAACAAAGTGTGCCTA
>7 dna:chromosome chromosome:RGSC3.4:7:1:143002779:1 96038529 ID28849 U -
TCCTTAAGAAATGAACAAAGTGTGCC
>7 dna:chromosome chromosome:RGSC3.4:7:1:143002779:1 96038545 ID19498 U -
TAGGGACTTGGAAGACACTTCCTTAAGAA
>7 dna:chromosome chromosome:RGSC3.4:7:1:143002779:1 96038609 ID29160 U -
TCCTTTCCTGTGTAATATGAGTTTCTCTG
>7 dna:chromosome chromosome:RGSC3.4:7:1:143002779:1 96038724 ID20459 U -
TAGTGTGCGACTAAGTGAAAAGTACACCAA
>7 dna:chromosome chromosome:RGSC3.4:7:1:143002779:1 96038763 ID9045 U -
GTCACACTTCCAACATGCCCACGGGGAAAA
>7 dna:chromosome chromosome:RGSC3.4:7:1:143002779:1 96038814 ID18010 U -
TAGCAAGGCTCAAGGTGGCAGTGCTAAG
>7 dna:chromosome chromosome:RGSC3.4:7:1:143002779:1 96038834 ID56925 U -
TTAGATGAGTAAGACTGCTTTAGCAAGG
>7 dna:chromosome chromosome:RGSC3.4:7:1:143002779:1 96038835 ID56924 U -
TTAGATGAGTAAGACTGCTTTAGCAAG
>7 dna:chromosome chromosome:RGSC3.4:7:1:143002779:1 96038864 ID16042 U -
TACTGAAATTTTAACTCATAGCCCAAAA
>7 dna:chromosome chromosome:RGSC3.4:7:1:143002779:1 96038900 ID5564 U -
CTGATGTTCAAACCTTCTTAACCT
>7 dna:chromosome chromosome:RGSC3.4:7:1:143002779:1 96038919 ID6567 U -
GACAGCCAAGGACTACATTCTTTCTCTGAT
>7 dna:chromosome chromosome:RGSC3.4:7:1:143002779:1 96038965 ID23843 U -
TCACCGATGACAACTGTGGTTAGTGGTTT
>7 dna:chromosome chromosome:RGSC3.4:7:1:143002779:1 96039076 ID45736 U -
TGGAAGACGTTATTTCTTTTTAACAACCAAG
>7 dna:chromosome chromosome:RGSC3.4:7:1:143002779:1 96039166 ID23014 U -
TCAAACTTAAAAAGAATTGTCAAGGTCCTT
>7 dna:chromosome chromosome:RGSC3.4:7:1:143002779:1 96039167 ID5246 U -
CTCAAACTTAAAAAGAATTGTCAAGGTCCT
>7 dna:chromosome chromosome:RGSC3.4:7:1:143002779:1 96039167 ID23013 U -
TCAAACTTAAAAAGAATTGTCAAGGTCCT
>7 dna:chromosome chromosome:RGSC3.4:7:1:143002779:1 96039168 ID5787 U -
CTTAAAAAGAATTGTCAAGGTCC
>7 dna:chromosome chromosome:RGSC3.4:7:1:143002779:1 96039250 ID17597 U -
TAGAGTTTTGTGTGCAAGACTAGTTGGC
>7 dna:chromosome chromosome:RGSC3.4:7:1:143002779:1 96039259 ID28944 U -
TCCTTCCAGATAGAGTTTTGTGTGCAAGA
>7 dna:chromosome chromosome:RGSC3.4:7:1:143002779:1 96039263 ID10120 U -
TAAAATTCCTTCCAGATAGAGTTTTGTGTGC
>7 dna:chromosome chromosome:RGSC3.4:7:1:143002779:1 96039318 ID11026 U -
TAACAACGAAAAGTGTGTGGGGTGT
>7 dna:chromosome chromosome:RGSC3.4:7:1:143002779:1 96039321 ID37824 U -
TGAGGTAACAACGAAAAGTGTGTGGGG
>7 dna:chromosome chromosome:RGSC3.4:7:1:143002779:1 96039321 ID53580 U -
TGTGAGGTAACAACGAAAAGTGTGTGGGG
>7 dna:chromosome chromosome:RGSC3.4:7:1:143002779:1 96039330 ID6982 U -
GAGCTCTGTGAGGTAACAACGAAAAG
>7 dna:chromosome chromosome:RGSC3.4:7:1:143002779:1 96039378 ID40889 U -
TGCACATGGCAAAGCTAAAACAGGGCAGC
>7 dna:chromosome chromosome:RGSC3.4:7:1:143002779:1 96039431 ID46028 U -
TGGAATGGTGTCTGTTCTGGGGCTGT
>7 dna:chromosome chromosome:RGSC3.4:7:1:143002779:1 96039433 ID18333 U -
TAGCCATGGAATGGTGTCTGTTCTGGGGCT
>7 dna:chromosome chromosome:RGSC3.4:7:1:143002779:1 96039440 ID23855 U -
TCACCTAGCCATGGAATGGTGTCTGTTC
>7 dna:chromosome chromosome:RGSC3.4:7:1:143002779:1 96039440 ID57653 U -
TTCACCTAGCCATGGAATGGTGTCTGTTC
>7 dna:chromosome chromosome:RGSC3.4:7:1:143002779:1 96039443 ID57652 U -
TTCACCTAGCCATGGAATGGTGTCTG
>7 dna:chromosome chromosome:RGSC3.4:7:1:143002779:1 96039473 ID51809 U -
TGTAAAGTAAGGCTTCTATGTCAGAT
>7 dna:chromosome chromosome:RGSC3.4:7:1:143002779:1 96039474 ID62587 U -
TTTTGTAAAGTAAGGCTTCTATGTCAGA
>7 dna:chromosome chromosome:RGSC3.4:7:1:143002779:1 96039506 ID23550 U -
TCAATTTGCTGAGGTCCAATTCATCACATT
>7 dna:chromosome chromosome:RGSC3.4:7:1:143002779:1 96039506 ID57581 U -
TTCAATTTGCTGAGGTCCAATTCATCACATT
>7 dna:chromosome chromosome:RGSC3.4:7:1:143002779:1 96039507 ID57580 U -
TTCAATTTGCTGAGGTCCAATTCATCACAT
>7 dna:chromosome chromosome:RGSC3.4:7:1:143002779:1 96039511 ID23549 U -
TCAATTTGCTGAGGTCCAATTCATC
>7 dna:chromosome chromosome:RGSC3.4:7:1:143002779:1 96039519 ID37063 U -
TGAGCAAAAGCTTCAATTTGCTGAGGTCC
>7 dna:chromosome chromosome:RGSC3.4:7:1:143002779:1 96039520 ID37062 U -
TGAGCAAAAGCTTCAATTTGCTGAGGTC
>7 dna:chromosome chromosome:RGSC3.4:7:1:143002779:1 96039650 ID22704 U -
TATTTCCTATGCTTTTCATACATCACTTG
>7 dna:chromosome chromosome:RGSC3.4:7:1:143002779:1 96039709 ID20842 U -
TATAAGGAACAATACAGATGCACCCTATGT
>7 dna:chromosome chromosome:RGSC3.4:7:1:143002779:1 96039720 ID23674 U -
TCACACGTAATATAAGGAACAATACAGAT
>7 dna:chromosome chromosome:RGSC3.4:7:1:143002779:1 96039753 ID39722 U -
TGATGTTGACACTTAATTTCCAGATGT
>7 dna:chromosome chromosome:RGSC3.4:7:1:143002779:1 96039806 ID47083 U -
TGGATTTATTCTTGGAGTAAAGGAAA
>7 dna:chromosome chromosome:RGSC3.4:7:1:143002779:1 96039851 ID57346 U -
TTCAAACCAGGAGTCTAATGTGGGATTGA
>7 dna:chromosome chromosome:RGSC3.4:7:1:143002779:1 96039909 ID23040 U -
TCAAAGAATACCAAAGAAAGTTCCAAGAAAGA
>7 dna:chromosome chromosome:RGSC3.4:7:1:143002779:1 96039910 ID23039 U -
TCAAAGAATACCAAAGAAAGTTCCAAGAAAG
>7 dna:chromosome chromosome:RGSC3.4:7:1:143002779:1 96039912 ID23038 U -
TCAAAGAATACCAAAGAAAGTTCCAAGAA
>7 dna:chromosome chromosome:RGSC3.4:7:1:143002779:1 96040106 ID1122 U -
ACTCAAATTATAGAGCCAGAATGATGTGA
>7 dna:chromosome chromosome:RGSC3.4:7:1:143002779:1 96040108 ID56768 U -
TTACTCAAATTATAGAGCCAGAATGATGT
>7 dna:chromosome chromosome:RGSC3.4:7:1:143002779:1 96040441 ID43547 U -
TGCGTGGCAAAAGCCAATTAAAGAGGGAAT
>7 dna:chromosome chromosome:RGSC3.4:7:1:143002779:1 96040493 ID17076 U -
TAGAATCAGATTTGTGTGGTAGAAAT
>7 dna:chromosome chromosome:RGSC3.4:7:1:143002779:1 96040499 ID50319 U -
TGGTAGAATCAGATTTGTGTGGT
>7 dna:chromosome chromosome:RGSC3.4:7:1:143002779:1 96040649 ID6834 U -
GAGAATGGTTTGCTGTAGCATATGGTTGA
>7 dna:chromosome chromosome:RGSC3.4:7:1:143002779:1 96040744 ID20886 U -
TATAATGATGCTAAGCTGAACCCTGAAAGA
>7 dna:chromosome chromosome:RGSC3.4:7:1:143002779:1 96040751 ID2187 U -
ATAATGATGCTAAGCTGAACCC
>7 dna:chromosome chromosome:RGSC3.4:7:1:143002779:1 96040823 ID11697 U -
TAACTTGACATGAATGATTGTGGAAGCCC
>7 dna:chromosome chromosome:RGSC3.4:7:1:143002779:1 96040865 ID10193 U -
TAAACAGAGAGGTGCCTACTATGTGCTACT
>7 dna:chromosome chromosome:RGSC3.4:7:1:143002779:1 96040866 ID10192 U -
TAAACAGAGAGGTGCCTACTATGTGCTAC
>7 dna:chromosome chromosome:RGSC3.4:7:1:143002779:1 96041149 ID33155 U -
TGAACAACTAGGTGTCTAGCAGATCT
>7 dna:chromosome chromosome:RGSC3.4:7:1:143002779:1 96041167 ID10048 U -
TAAAATCAAACCTAAAGGCCATTGAACAAC
>7 dna:chromosome chromosome:RGSC3.4:7:1:143002779:1 96041169 ID56274 U -
TTAAAATCAAACCTAAAGGCCATTGAACA
>7 dna:chromosome chromosome:RGSC3.4:7:1:143002779:1 96041206 ID23570 U -
TCACAACAACCCTTTGTGGAGGTCCCATTA
>7 dna:chromosome chromosome:RGSC3.4:7:1:143002779:1 96041207 ID23569 U -
TCACAACAACCCTTTGTGGAGGTCCCATT
>7 dna:chromosome chromosome:RGSC3.4:7:1:143002779:1 96041229 ID31028 U -
TCTGCATAAATTTATGGAATCCTCACAAC
>7 dna:chromosome chromosome:RGSC3.4:7:1:143002779:1 96041304 ID3740 U -
CAGATGGAGATCAACCAGTAC
>7 dna:chromosome chromosome:RGSC3.4:7:1:143002779:1 96041490 ID14955 U -
TACCATCTCACTGCTGCTCGCTTCT
>7 dna:chromosome chromosome:RGSC3.4:7:1:143002779:1 96041556 ID49005 U -
TGGGATGGATTTATCTATCAGGACCCAGAT
>7 dna:chromosome chromosome:RGSC3.4:7:1:143002779:1 96041557 ID49004 U -
TGGGATGGATTTATCTATCAGGACCCAGA
>7 dna:chromosome chromosome:RGSC3.4:7:1:143002779:1 96041557 ID54170 U -
TGTGGGATGGATTTATCTATCAGGACCCAGA
>7 dna:chromosome chromosome:RGSC3.4:7:1:143002779:1 96041589 ID24042 U -
TCACTTAAGCCTGGTATCCATACCCAT
>7 dna:chromosome chromosome:RGSC3.4:7:1:143002779:1 96041598 ID47794 U -
TGGCCTAGCTCCTCACTTAAGCCTGGTATC
>7 dna:chromosome chromosome:RGSC3.4:7:1:143002779:1 96041614 ID22977 U -
TCAAACAGGATGGCCTAGCTCCTC
>7 dna:chromosome chromosome:RGSC3.4:7:1:143002779:1 96041616 ID57343 U -
TTCAAACAGGATGGCCTAGCTCC
>7 dna:chromosome chromosome:RGSC3.4:7:1:143002779:1 96041716 ID23512 U -
TCAATTCAGTCATCTCCCATGGGGCT
>7 dna:chromosome chromosome:RGSC3.4:7:1:143002779:1 96041741 ID40638 U -
TGCAATACACAGATCAACCTGTCTAGGTTT
>7 dna:chromosome chromosome:RGSC3.4:7:1:143002779:1 96041776 ID8484 U -
GGCCACTTGGAGTCCAAAGCCACAG
>7 dna:chromosome chromosome:RGSC3.4:7:1:143002779:1 96041787 ID25722 U -
TCCAATTAGTCCAACCAGGCCACTTGGAGTC
>7 dna:chromosome chromosome:RGSC3.4:7:1:143002779:1 96041790 ID25721 U -
TCCAATTAGTCCAACCAGGCCACTTGGA
>7 dna:chromosome chromosome:RGSC3.4:7:1:143002779:1 96041839 ID14217 U -
TACAGATGAGAAAATTGAAGGCCAGAAACA
>7 dna:chromosome chromosome:RGSC3.4:7:1:143002779:1 96041844 ID4448 U -
CCATTTTACAGATGAGAAAATTGAAGGCCAG
>7 dna:chromosome chromosome:RGSC3.4:7:1:143002779:1 96041845 ID4447 U -
CCATTTTACAGATGAGAAAATTGAAGGCCA
>7 dna:chromosome chromosome:RGSC3.4:7:1:143002779:1 96041846 ID4446 U -
CCATTTTACAGATGAGAAAATTGAAGGCC
>7 dna:chromosome chromosome:RGSC3.4:7:1:143002779:1 96041847 ID4445 U -
CCATTTTACAGATGAGAAAATTGAAGGC
>7 dna:chromosome chromosome:RGSC3.4:7:1:143002779:1 96041847 ID5336 U -
CTCCATTTTACAGATGAGAAAATTGAAGGC
>7 dna:chromosome chromosome:RGSC3.4:7:1:143002779:1 96041848 ID4444 U -
CCATTTTACAGATGAGAAAATTGAAGG
>7 dna:chromosome chromosome:RGSC3.4:7:1:143002779:1 96041884 ID60006 U -
TTGCACTGAAGTTTCTTTGAAGTTGGT
>7 dna:chromosome chromosome:RGSC3.4:7:1:143002779:1 96042497 ID34251 U -
TGAATGGTCTACATAGCAAAAACCTACCTTG
>7 dna:chromosome chromosome:RGSC3.4:7:1:143002779:1 96042578 ID33125 U -
TGAAATTTGTTCATGACCTTACAACTTACC
>7 dna:chromosome chromosome:RGSC3.4:7:1:143002779:1 96042650 ID36493 U -
TGAGACCAATAGAATACAGATGTGATGCCA
>7 dna:chromosome chromosome:RGSC3.4:7:1:143002779:1 96042702 ID24981 U -
TCATGCCTTTATACAGTTTATTTC
>7 dna:chromosome chromosome:RGSC3.4:7:1:143002779:1 96042819 ID22361 U -
TATTCATGATTGAACGCATGCCTGGTGTTT
>7 dna:chromosome chromosome:RGSC3.4:7:1:143002779:1 96042956 ID56486 U -
TTAAGACTCTTTGTTTTGATTTTGGT
>7 dna:chromosome chromosome:RGSC3.4:7:1:143002779:1 96043128 ID17118 U -
TAGAATGGAAGTGGACACCCTACTCGTGAC
>7 dna:chromosome chromosome:RGSC3.4:7:1:143002779:1 96043149 ID41253 U -
TGCAGGACTGACATACATAGAATGGA
>7 dna:chromosome chromosome:RGSC3.4:7:1:143002779:1 96043163 ID51053 U -
TGGTGCAGACACTCATGCAGGACTGAC
>7 dna:chromosome chromosome:RGSC3.4:7:1:143002779:1 96043166 ID25690 U -
TCCAATGGTGCAGACACTCATGCAGGACT
>7 dna:chromosome chromosome:RGSC3.4:7:1:143002779:1 96043181 ID2362 U -
ATCAGTTATTGTTCCAATGGTGCAGA
>7 dna:chromosome chromosome:RGSC3.4:7:1:143002779:1 96043183 ID21331 U -
TATCAGTTATTGTTCCAATGGTGCA
>7 dna:chromosome chromosome:RGSC3.4:7:1:143002779:1 96043371 ID43036 U -
TGCCTCTCGGTAGTTTGGTGCATGCCCAAGT
>7 dna:chromosome chromosome:RGSC3.4:7:1:143002779:1 96043391 ID27922 U -
TCCTACTTCACTCTTGTTTGCCTCTCGGT
>7 dna:chromosome chromosome:RGSC3.4:7:1:143002779:1 96043399 ID57561 U -
TTCAATGTTCCTACTTCACTCTTGTTTGC
>7 dna:chromosome chromosome:RGSC3.4:7:1:143002779:1 96043405 ID35472 U -
TGACCTGTTCAATGTTCCTACTTCACTCTT
>7 dna:chromosome chromosome:RGSC3.4:7:1:143002779:1 96043406 ID35471 U -
TGACCTGTTCAATGTTCCTACTTCACTCT
>7 dna:chromosome chromosome:RGSC3.4:7:1:143002779:1 96043408 ID53427 U -
TGTGACCTGTTCAATGTTCCTACTTCACT
>7 dna:chromosome chromosome:RGSC3.4:7:1:143002779:1 96043488 ID9471 U -
GTTAAACTTAACTGTGTGTGGATGCGCTG
>7 dna:chromosome chromosome:RGSC3.4:7:1:143002779:1 96043489 ID54622 U -
TGTTAAACTTAACTGTGTGTGGATGCGCT
>7 dna:chromosome chromosome:RGSC3.4:7:1:143002779:1 96043490 ID54621 U -
TGTTAAACTTAACTGTGTGTGGATGCGC
>7 dna:chromosome chromosome:RGSC3.4:7:1:143002779:1 96043490 ID61201 U -
TTGTTAAACTTAACTGTGTGTGGATGCGC
>7 dna:chromosome chromosome:RGSC3.4:7:1:143002779:1 96043756 ID31719 U -
TCTTCCAGATGGTTAGCCTGTGGCTCAGAAC
>7 dna:chromosome chromosome:RGSC3.4:7:1:143002779:1 96043777 ID35463 U -
TGACCTGTATTTTCCTTCTTCCAGAT
>7 dna:chromosome chromosome:RGSC3.4:7:1:143002779:1 96043833 ID16077 U -
TACTGAGTAACAGTATCAAGCCTGGC
>7 dna:chromosome chromosome:RGSC3.4:7:1:143002779:1 96043836 ID16076 U -
TACTGAGTAACAGTATCAAGCCT
>7 dna:chromosome chromosome:RGSC3.4:7:1:143002779:1 96043870 ID12126 U -
TAAGATTGCAAGGGGATACCCCGGG
>7 dna:chromosome chromosome:RGSC3.4:7:1:143002779:1 96043878 ID58300 U -
TTCCCTCAGAATTAAGATTGCAAGGGGAT
>7 dna:chromosome chromosome:RGSC3.4:7:1:143002779:1 96043879 ID58299 U -
TTCCCTCAGAATTAAGATTGCAAGGGGA
>7 dna:chromosome chromosome:RGSC3.4:7:1:143002779:1 96043913 ID19628 U -
TAGGTACCAGAAAAGAATATGAGAGACGTG
>7 dna:chromosome chromosome:RGSC3.4:7:1:143002779:1 96043966 ID54614 U -
TGTTAAAATGAGGCAATTCCTGGCT
>7 dna:chromosome chromosome:RGSC3.4:7:1:143002779:1 96043972 ID38309 U -
TGAGTTCTTCCTGTTAAAATGAGGCAATTC
>7 dna:chromosome chromosome:RGSC3.4:7:1:143002779:1 96044121 ID41474 U -
TGCATCCTTAGTTTGGCCTTTGCTGGTTGA
>7 dna:chromosome chromosome:RGSC3.4:7:1:143002779:1 96044201 ID26244 U -
TCCAGTCCTGTCAACTGACTAGGGTAGGGA
>7 dna:chromosome chromosome:RGSC3.4:7:1:143002779:1 96044240 ID39868 U -
TGATTCAGTCCTGTCAACTGACTAGGGTA
>7 dna:chromosome chromosome:RGSC3.4:7:1:143002779:1 96044240 ID53797 U -
TGTGATTCAGTCCTGTCAACTGACTAGGGTA
>7 dna:chromosome chromosome:RGSC3.4:7:1:143002779:1 96044274 ID60546 U -
TTGGATTCTGTCAACTGACTAGGGTAG
>7 dna:chromosome chromosome:RGSC3.4:7:1:143002779:1 96044364 ID60529 U -
TTGGATGTGACTATAGAGGGGTGAAGCTT
>7 dna:chromosome chromosome:RGSC3.4:7:1:143002779:1 96044369 ID43382 U -
TGCCTTTGGATGTGACTATAGAGGGGTGA
>7 dna:chromosome chromosome:RGSC3.4:7:1:143002779:1 96044373 ID60155 U -
TTGCCTTTGGATGTGACTATAGAGGG
>7 dna:chromosome chromosome:RGSC3.4:7:1:143002779:1 96044385 ID51073 U -
TGGTGCCTGGCTATTGCCTTTGGATGT
>7 dna:chromosome chromosome:RGSC3.4:7:1:143002779:1 96044408 ID27242 U -
TCCCTCATTGGAATGGGAAGTGTGCTGGT
>7 dna:chromosome chromosome:RGSC3.4:7:1:143002779:1 96044438 ID19778 U -
TAGGTGATGATGATTGGGTATTACATTAGC
>7 dna:chromosome chromosome:RGSC3.4:7:1:143002779:1 96044455 ID58917 U -
TTCTCAGTGGTGTAGGTGATGATGA
>7 dna:chromosome chromosome:RGSC3.4:7:1:143002779:1 96044517 ID7219 U -
GATAGCCTTCTTGAGATGTTTGTAAGC
>7 dna:chromosome chromosome:RGSC3.4:7:1:143002779:1 96044519 ID15718 U -
TACTAGATAGCCTTCTTGAGATGTTTGTAA
>7 dna:chromosome chromosome:RGSC3.4:7:1:143002779:1 96044525 ID14596 U -
TACATGTACTAGATAGCCTTCTTGAGATGT
>7 dna:chromosome chromosome:RGSC3.4:7:1:143002779:1 96044525 ID56707 U -
TTACATGTACTAGATAGCCTTCTTGAGATGT
>7 dna:chromosome chromosome:RGSC3.4:7:1:143002779:1 96044526 ID56706 U -
TTACATGTACTAGATAGCCTTCTTGAGATG
>7 dna:chromosome chromosome:RGSC3.4:7:1:143002779:1 96044532 ID56705 U -
TTACATGTACTAGATAGCCTTCTT
>7 dna:chromosome chromosome:RGSC3.4:7:1:143002779:1 96044625 ID37072 U +
TGAGCAAAGCCCAAGGGAAGTAGAGCCCAGT
>7 dna:chromosome chromosome:RGSC3.4:7:1:143002779:1 96044645 ID30747 U -
TCTGACGTACTCTGAAGAACTGGGCTCTA
>7 dna:chromosome chromosome:RGSC3.4:7:1:143002779:1 96044842 ID48730 U -
TGGGACTTGCTCCTTGTGTAGCTGTCTGCA
>7 dna:chromosome chromosome:RGSC3.4:7:1:143002779:1 96044843 ID48729 U -
TGGGACTTGCTCCTTGTGTAGCTGTCTGC
>7 dna:chromosome chromosome:RGSC3.4:7:1:143002779:1 96044887 ID27260 U -
TCCCTCTCTGCCCAGATTTATCAATCTCCTC
>7 dna:chromosome chromosome:RGSC3.4:7:1:143002779:1 96044915 ID50805 U -
TGGTCTTTTTCTGGTCCAGGCTTTCC
>7 dna:chromosome chromosome:RGSC3.4:7:1:143002779:1 96044951 ID57532 U -
TTCAATCTTGACTTTCAGGGCAAGCTCCAT
>7 dna:chromosome chromosome:RGSC3.4:7:1:143002779:1 96044994 ID21714 U -
TATGAGGATGTGTCGACACTGCCTTCT
>7 dna:chromosome chromosome:RGSC3.4:7:1:143002779:1 96044997 ID42554 U -
TGCCATTATGAGGATGTGTCGACACTGCCT
>7 dna:chromosome chromosome:RGSC3.4:7:1:143002779:1 96044998 ID42553 U -
TGCCATTATGAGGATGTGTCGACACTGCC
>7 dna:chromosome chromosome:RGSC3.4:7:1:143002779:1 96044999 ID42552 U -
TGCCATTATGAGGATGTGTCGACACTGC
>7 dna:chromosome chromosome:RGSC3.4:7:1:143002779:1 96045058 ID32698 U -
TGAAAGATTTGGAAGCAGAGGCGCA
>7 dna:chromosome chromosome:RGSC3.4:7:1:143002779:1 96045059 ID24942 U -
TCATGAAAGATTTGGAAGCAGAGGCGC
>7 dna:chromosome chromosome:RGSC3.4:7:1:143002779:1 96045059 ID28247 U -
TCCTCATGAAAGATTTGGAAGCAGAGGCGC
>7 dna:chromosome chromosome:RGSC3.4:7:1:143002779:1 96045060 ID32697 U -
TGAAAGATTTGGAAGCAGAGGCG
>7 dna:chromosome chromosome:RGSC3.4:7:1:143002779:1 96045061 ID28246 U -
TCCTCATGAAAGATTTGGAAGCAGAGGC
>7 dna:chromosome chromosome:RGSC3.4:7:1:143002779:1 96045079 ID37938 U -
TGAGTAAAATGTCTCATTATCCTCATGAA
>7 dna:chromosome chromosome:RGSC3.4:7:1:143002779:1 96045081 ID30864 U -
TCTGAGTAAAATGTCTCATTATCCTCATG
>7 dna:chromosome chromosome:RGSC3.4:7:1:143002779:1 96045096 ID18025 U -
TAGCAATCAGCCCCTCTGAGTAAAATGT
>7 dna:chromosome chromosome:RGSC3.4:7:1:143002779:1 96045119 ID61204 U -
TTGTTAACACAGTCCTGGCTTACATAGCA
>7 dna:chromosome chromosome:RGSC3.4:7:1:143002779:1 96045120 ID54652 U -
TGTTAACACAGTCCTGGCTTACATAGC
>7 dna:chromosome chromosome:RGSC3.4:7:1:143002779:1 96045164 ID16633 U -
TAGAAACTATATGGTTCCTTCTAAAATGGTC
>7 dna:chromosome chromosome:RGSC3.4:7:1:143002779:1 96045165 ID16632 U -
TAGAAACTATATGGTTCCTTCTAAAATGGT
>7 dna:chromosome chromosome:RGSC3.4:7:1:143002779:1 96045188 ID7815 U -
GCCTTCTTTTCTTTCTTGGCCCTAGAAAC
>7 dna:chromosome chromosome:RGSC3.4:7:1:143002779:1 96045198 ID50617 U -
TGGTCCAGCCTTCTTTTCTTTCTTGG
>7 dna:chromosome chromosome:RGSC3.4:7:1:143002779:1 96045284 ID59948 U -
TTGATTCAGATCCTGCTTAATGCTTCC
>7 dna:chromosome chromosome:RGSC3.4:7:1:143002779:1 96045301 ID30681 U -
TCTGAAGGCTCTTTGGTCTTTGATTCAGA
>7 dna:chromosome chromosome:RGSC3.4:7:1:143002779:1 96045313 ID26762 U -
TCCCACTTGCTATTCTGAAGGCTCTTTGGT
>7 dna:chromosome chromosome:RGSC3.4:7:1:143002779:1 96045360 ID28112 U -
TCCTATGTCATCTCTTGATGCTCTCAGACC
>7 dna:chromosome chromosome:RGSC3.4:7:1:143002779:1 96045388 ID16380 U -
TACTTCTTTATCGACGACTTCCTGGGACTC
>7 dna:chromosome chromosome:RGSC3.4:7:1:143002779:1 96045389 ID16379 U -
TACTTCTTTATCGACGACTTCCTGGGACT
>7 dna:chromosome chromosome:RGSC3.4:7:1:143002779:1 96045460 ID43363 U -
TGCCTTTCATTGCCAGCTGTCTTCTTAGT
>7 dna:chromosome chromosome:RGSC3.4:7:1:143002779:1 96045487 ID40706 U -
TGCAATGGCTAGACTGTCCTCTCTCCACTG
>7 dna:chromosome chromosome:RGSC3.4:7:1:143002779:1 96045512 ID34624 U -
TGACAAGGTCTTCTCAGGGACTGCAA
>7 dna:chromosome chromosome:RGSC3.4:7:1:143002779:1 96045514 ID22822 U -
TATTTTGACAAGGTCTTCTCAGGGACTGC
>7 dna:chromosome chromosome:RGSC3.4:7:1:143002779:1 96045528 ID52714 U -
TGTCCAACTCGTCTATATTTTGACAAGGTC
>7 dna:chromosome chromosome:RGSC3.4:7:1:143002779:1 96045570 ID58598 U -
TTCGAGAGCTGTTTCCTACGCTGCTTGTA
>7 dna:chromosome chromosome:RGSC3.4:7:1:143002779:1 96045571 ID58597 U -
TTCGAGAGCTGTTTCCTACGCTGCTTGT
>7 dna:chromosome chromosome:RGSC3.4:7:1:143002779:1 96045599 ID55281 U -
TGTTGTTAATGGCAGCTACAGCCAAGAA
>7 dna:chromosome chromosome:RGSC3.4:7:1:143002779:1 96045613 ID58695 U -
TTCTAAGAGACCCACTGTTGTTAATGGCA
>7 dna:chromosome chromosome:RGSC3.4:7:1:143002779:1 96045659 ID36068 U -
TGACTTTTCAACTGCTTTGAGTGTATGGG
>7 dna:chromosome chromosome:RGSC3.4:7:1:143002779:1 96045666 ID61304 U -
TTGTTTTGACTTTTCAACTGCTTTGAGT
>7 dna:chromosome chromosome:RGSC3.4:7:1:143002779:1 96045669 ID22612 U -
TATTGTTTTGACTTTTCAACTGCTTTG
>7 dna:chromosome chromosome:RGSC3.4:7:1:143002779:1 96045671 ID35684 U -
TGACTATTGTTTTGACTTTTCAACTGCTT
>7 dna:chromosome chromosome:RGSC3.4:7:1:143002779:1 96045673 ID35683 U -
TGACTATTGTTTTGACTTTTCAACTGC
>7 dna:chromosome chromosome:RGSC3.4:7:1:143002779:1 96045690 ID53085 U -
TGTCTTCAGTCGTGGGATCTGACTATTGT
>7 dna:chromosome chromosome:RGSC3.4:7:1:143002779:1 96045699 ID45787 U -
TGGAAGATTGTCTTCAGTCGTGGGATCT
>7 dna:chromosome chromosome:RGSC3.4:7:1:143002779:1 96045701 ID18659 U -
TAGCTGGAAGATTGTCTTCAGTCGTGGGAT
>7 dna:chromosome chromosome:RGSC3.4:7:1:143002779:1 96045702 ID18658 U -
TAGCTGGAAGATTGTCTTCAGTCGTGGGA
>7 dna:chromosome chromosome:RGSC3.4:7:1:143002779:1 96045704 ID18657 U -
TAGCTGGAAGATTGTCTTCAGTCGTGG
>7 dna:chromosome chromosome:RGSC3.4:7:1:143002779:1 96045744 ID26535 U -
TCCATTTCCAATGTGGACGAGGTCTTGTTC
>7 dna:chromosome chromosome:RGSC3.4:7:1:143002779:1 96045745 ID26534 U -
TCCATTTCCAATGTGGACGAGGTCTTGTT
>7 dna:chromosome chromosome:RGSC3.4:7:1:143002779:1 96045750 ID20688 U -
TAGTTTTCCATTTCCAATGTGGACGAGGTC
>7 dna:chromosome chromosome:RGSC3.4:7:1:143002779:1 96045813 ID24275 U -
TCAGAGGATGTTGAGCTGTCCGTGGTGA
>7 dna:chromosome chromosome:RGSC3.4:7:1:143002779:1 96045815 ID3707 U -
CAGAGGATGTTGAGCTGTCCGTGGT
>7 dna:chromosome chromosome:RGSC3.4:7:1:143002779:1 96045815 ID24274 U -
TCAGAGGATGTTGAGCTGTCCGTGGT
>7 dna:chromosome chromosome:RGSC3.4:7:1:143002779:1 96045883 ID6280 U -
GAAGAGAAGGTAGAAGAGGGTTTGG
>7 dna:chromosome chromosome:RGSC3.4:7:1:143002779:1 96045927 ID45598 U -
TGGAACATAATAAAGACTTGCAAGTTCCAGG
>7 dna:chromosome chromosome:RGSC3.4:7:1:143002779:1 96045960 ID36453 U -
TGAGACAAGAATTACATCTCATCACTCTTGT
>7 dna:chromosome chromosome:RGSC3.4:7:1:143002779:1 96046032 ID22403 U -
TATTCTGATAGAGGGTGGGAAGCACCCAGGT
>7 dna:chromosome chromosome:RGSC3.4:7:1:143002779:1 96046124 ID50209 U -
TGGTAATCTGTAACCTGGACAGGAAA
>7 dna:chromosome chromosome:RGSC3.4:7:1:143002779:1 96046126 ID19362 U -
TAGGCATGGTAATCTGTAACCTGGACAGGA
>7 dna:chromosome chromosome:RGSC3.4:7:1:143002779:1 96046142 ID44918 U -
TGCTTCTGTTGTCGTCTAGGCATGGTAATC
>7 dna:chromosome chromosome:RGSC3.4:7:1:143002779:1 96046235 ID410 U -
AAGCAGACTGAACCTACAGAGACGGAC
>7 dna:chromosome chromosome:RGSC3.4:7:1:143002779:1 96046280 ID25323 U -
TCCAAAGACAGCATGGAAACAGTGAGCAGC
>7 dna:chromosome chromosome:RGSC3.4:7:1:143002779:1 96046369 ID18796 U -
TAGGAACTCATCTCATAGAAAAAGGCCCTA
>7 dna:chromosome chromosome:RGSC3.4:7:1:143002779:1 96046422 ID40459 U -
TGCAACCAAGATCACTGGGGGACCATCC
>7 dna:chromosome chromosome:RGSC3.4:7:1:143002779:1 96046482 ID36531 U -
TGAGACGTGAGAACTGTCATGTAAGGCAAAA
>7 dna:chromosome chromosome:RGSC3.4:7:1:143002779:1 96046483 ID36530 U -
TGAGACGTGAGAACTGTCATGTAAGGCAAA
>7 dna:chromosome chromosome:RGSC3.4:7:1:143002779:1 96046484 ID36529 U -
TGAGACGTGAGAACTGTCATGTAAGGCAA
>7 dna:chromosome chromosome:RGSC3.4:7:1:143002779:1 96046486 ID36528 U -
TGAGACGTGAGAACTGTCATGTAAGGC
>7 dna:chromosome chromosome:RGSC3.4:7:1:143002779:1 96046499 ID20046 U -
TAGTAGCACAGAGGATGAGACGTGAGAAC
>7 dna:chromosome chromosome:RGSC3.4:7:1:143002779:1 96046534 ID42607 U -
TGCCCACAAAAAGGATTACTCTGGCCCC
>7 dna:chromosome chromosome:RGSC3.4:7:1:143002779:1 96046567 ID13894 U -
TACAATGCATTCGACAGCCAGTCTCCCTC
>7 dna:chromosome chromosome:RGSC3.4:7:1:143002779:1 96046570 ID762 U -
ACAATGCATTCGACAGCCAGTCTCC
>7 dna:chromosome chromosome:RGSC3.4:7:1:143002779:1 96046642 ID7316 U -
GATGGTCACAACTAAATGGGACAAAGGT
>7 dna:chromosome chromosome:RGSC3.4:7:1:143002779:1 96046658 ID62349 U -
TTTTAAGAGACATTTGGGATGGTCACAAC
>7 dna:chromosome chromosome:RGSC3.4:7:1:143002779:1 96046661 ID32112 U -
TCTTTTAAGAGACATTTGGGATGGTCAC
>7 dna:chromosome chromosome:RGSC3.4:7:1:143002779:1 96046663 ID13044 U -
TAATCTTTTAAGAGACATTTGGGATGGTC
>7 dna:chromosome chromosome:RGSC3.4:7:1:143002779:1 96046743 ID40221 U -
TGCAAAACATTAGAAGAGAATAAAGAGCCGA
>7 dna:chromosome chromosome:RGSC3.4:7:1:143002779:1 96046757 ID4287 U -
CCAAGAACTCTGCAAAACATTAGAAGA
>7 dna:chromosome chromosome:RGSC3.4:7:1:143002779:1 96046842 ID35333 U -
TGACCATCGAGAGAAGTTTTTAATGGCC
>7 dna:chromosome chromosome:RGSC3.4:7:1:143002779:1 96046975 ID22727 U -
TATTTCTTAATCCGGAGAATTTGAGGTAG
>7 dna:chromosome chromosome:RGSC3.4:7:1:143002779:1 96047073 ID36251 U -
TGAGAACTTAGGCAATGTCTGGGTTTC
>7 dna:chromosome chromosome:RGSC3.4:7:1:143002779:1 96047091 ID25667 U -
TCCAATCTGTGCCAAGGACCTGAGAACTT
>7 dna:chromosome chromosome:RGSC3.4:7:1:143002779:1 96047094 ID25666 U -
TCCAATCTGTGCCAAGGACCTGAGAA
>7 dna:chromosome chromosome:RGSC3.4:7:1:143002779:1 96047100 ID26937 U -
TCCCATGACCTCCAATCTGTGCCAAGGACC
>7 dna:chromosome chromosome:RGSC3.4:7:1:143002779:1 96047119 ID33691 U -
TGAAGATTGTTTCTCCCATGACCT
>7 dna:chromosome chromosome:RGSC3.4:7:1:143002779:1 96047128 ID52967 U -
TGTCTCAGTCAGTCGTGAAGATTGTTTCTC
>7 dna:chromosome chromosome:RGSC3.4:7:1:143002779:1 96047145 ID25582 U -
TCCAAGCTTTCACAGTGTCTCAGTCAGT
>7 dna:chromosome chromosome:RGSC3.4:7:1:143002779:1 96047181 ID3905 U -
CAGGTATGCCAGAAACCAACCCAGCAACCTG
>7 dna:chromosome chromosome:RGSC3.4:7:1:143002779:1 96047182 ID3904 U -
CAGGTATGCCAGAAACCAACCCAGCAACCT
>7 dna:chromosome chromosome:RGSC3.4:7:1:143002779:1 96047225 ID18094 U -
TAGCACTTTGTACTTGCCATGGTACCGATC
>7 dna:chromosome chromosome:RGSC3.4:7:1:143002779:1 96047258 ID23410 U -
TCAATAAATATTAGCTGCTATTGATACAAT
>7 dna:chromosome chromosome:RGSC3.4:7:1:143002779:1 96047259 ID23409 U -
TCAATAAATATTAGCTGCTATTGATACAA
>7 dna:chromosome chromosome:RGSC3.4:7:1:143002779:1 96047260 ID23408 U -
TCAATAAATATTAGCTGCTATTGATACA
>7 dna:chromosome chromosome:RGSC3.4:7:1:143002779:1 96047262 ID23406 U -
TCAATAAATATTAGCTGCTATTGATA
>7 dna:chromosome chromosome:RGSC3.4:7:1:143002779:1 96047263 ID3538 U -
CACTCAATAAATATTAGCTGCTATTGAT
>7 dna:chromosome chromosome:RGSC3.4:7:1:143002779:1 96047296 ID33840 U -
TGAAGGCACAGTGTCTAGTACATA
>7 dna:chromosome chromosome:RGSC3.4:7:1:143002779:1 96047333 ID48426 U -
TGGGAACTTCGCAAAGATCAAAGGAGAAA
>7 dna:chromosome chromosome:RGSC3.4:7:1:143002779:1 96047335 ID2677 U -
ATGGGAACTTCGCAAAGATCAAAGGAGA
>7 dna:chromosome chromosome:RGSC3.4:7:1:143002779:1 96047336 ID48425 U -
TGGGAACTTCGCAAAGATCAAAGGAG
>7 dna:chromosome chromosome:RGSC3.4:7:1:143002779:1 96047341 ID5306 U -
CTCATGGGAACTTCGCAAAGATCAA
>7 dna:chromosome chromosome:RGSC3.4:7:1:143002779:1 96047347 ID48712 U -
TGGGACTTAACTCATGGGAACTTCGCAAA
>7 dna:chromosome chromosome:RGSC3.4:7:1:143002779:1 96047355 ID13871 U -
TACAATCAATGGGACTTAACTCATGGGAAC
>7 dna:chromosome chromosome:RGSC3.4:7:1:143002779:1 96047396 ID59786 U -
TTGAGAATATGTCTTCAGTTCCTTATTTT
>7 dna:chromosome chromosome:RGSC3.4:7:1:143002779:1 96047403 ID14840 U -
TACCACCTTGAGAATATGTCTTCAGTTCC
>7 dna:chromosome chromosome:RGSC3.4:7:1:143002779:1 96047423 ID44657 U -
TGCTGTCTTGCATCTACCACCTT
>7 dna:chromosome chromosome:RGSC3.4:7:1:143002779:1 96047467 ID17943 U -
TAGCAAACAGTGCTTGGCTCAGAGTGG
>7 dna:chromosome chromosome:RGSC3.4:7:1:143002779:1 96047488 ID56365 U -
TTAAATAAATCAGTGCCTGCAAAGTAGCAA
>7 dna:chromosome chromosome:RGSC3.4:7:1:143002779:1 96047495 ID2818 U -
ATTAAATAAATCAGTGCCTGCAAA
>7 dna:chromosome chromosome:RGSC3.4:7:1:143002779:1 96047496 ID36414 U -
TGAGAATTAAATAAATCAGTGCCTGCAA
>7 dna:chromosome chromosome:RGSC3.4:7:1:143002779:1 96047500 ID9553 U -
GTTGTTGTGAGAATTAAATAAATCAGTGCCT
>7 dna:chromosome chromosome:RGSC3.4:7:1:143002779:1 96047502 ID9552 U -
GTTGTTGTGAGAATTAAATAAATCAGTGC
>7 dna:chromosome chromosome:RGSC3.4:7:1:143002779:1 96047512 ID28909 U -
TCCTTCAATAGGTTGTTGTGAGAATTAAAT
>7 dna:chromosome chromosome:RGSC3.4:7:1:143002779:1 96047545 ID30485 U -
TCTCTCTGAAAGACTGACATGGTAATAGT
>7 dna:chromosome chromosome:RGSC3.4:7:1:143002779:1 96047647 ID3084 U -
CAAAAGCTCAGTTTACTAGCTGGATGG
>7 dna:chromosome chromosome:RGSC3.4:7:1:143002779:1 96047704 ID53893 U -
TGTGCAGCTACGGTGTTATGTAGGAGA
>7 dna:chromosome chromosome:RGSC3.4:7:1:143002779:1 96047707 ID15649 U -
TACTAATGTGCAGCTACGGTGTTATGTAGG
>7 dna:chromosome chromosome:RGSC3.4:7:1:143002779:1 96047712 ID15683 U -
TACTACTAATGTGCAGCTACGGTGTTAT
>7 dna:chromosome chromosome:RGSC3.4:7:1:143002779:1 96047713 ID15682 U -
TACTACTAATGTGCAGCTACGGTGTTA
>7 dna:chromosome chromosome:RGSC3.4:7:1:143002779:1 96047717 ID29252 U -
TCCTTTTTACTACTAATGTGCAGCTACGGT
>7 dna:chromosome chromosome:RGSC3.4:7:1:143002779:1 96047768 ID53247 U -
TGTGAAGAAGTCATTCTAGCTCTAGCTCC
>7 dna:chromosome chromosome:RGSC3.4:7:1:143002779:1 96047803 ID62073 U -
TTTGATGCAAGCAGAACCAACAGTTCACA
>7 dna:chromosome chromosome:RGSC3.4:7:1:143002779:1 96047831 ID26441 U -
TCCATGTGGAGAAGATGGTCTTGGTGT
>7 dna:chromosome chromosome:RGSC3.4:7:1:143002779:1 96047871 ID37127 U -
TGAGCAATGGTGCTTCGCTTGTATAGA
>7 dna:chromosome chromosome:RGSC3.4:7:1:143002779:1 96047873 ID53010 U -
TGTCTGAGCAATGGTGCTTCGCTTGTATA
>7 dna:chromosome chromosome:RGSC3.4:7:1:143002779:1 96047877 ID53009 U -
TGTCTGAGCAATGGTGCTTCGCTTG
>7 dna:chromosome chromosome:RGSC3.4:7:1:143002779:1 96047880 ID24617 U -
TCAGTCTTTGTCTGAGCAATGGTGCTTCGC
>7 dna:chromosome chromosome:RGSC3.4:7:1:143002779:1 96047882 ID21318 U -
TATCAGTCTTTGTCTGAGCAATGGTGCTTC
>7 dna:chromosome chromosome:RGSC3.4:7:1:143002779:1 96047887 ID24681 U -
TCAGTTATCAGTCTTTGTCTGAGCAATGGT
>7 dna:chromosome chromosome:RGSC3.4:7:1:143002779:1 96047920 ID27280 U -
TCCCTGAAGACACCTTACACAGACTGGCTA
>7 dna:chromosome chromosome:RGSC3.4:7:1:143002779:1 96047947 ID30906 U -
TCTGATCAAGCTCTGCCTTGTGACGCTCC
>7 dna:chromosome chromosome:RGSC3.4:7:1:143002779:1 96047959 ID32179 U -
TCTTTTTCTCCTCCTCTGATCAAGCTCTGCC
>7 dna:chromosome chromosome:RGSC3.4:7:1:143002779:1 96048004 ID28373 U -
TCCTCTCAATTTGTTCCTATCATTTCCTG
>7 dna:chromosome chromosome:RGSC3.4:7:1:143002779:1 96048071 ID24149 U -
TCAGAATCTCAGGGTTACTTACTAAAGAC
>7 dna:chromosome chromosome:RGSC3.4:7:1:143002779:1 96048122 ID41965 U -
TGCCAAGTGCAAGAAGTATCGTGTGATAT
>7 dna:chromosome chromosome:RGSC3.4:7:1:143002779:1 96048168 ID32755 U -
TGAAAGGGAGACCCATCCATTCA
>7 dna:chromosome chromosome:RGSC3.4:7:1:143002779:1 96048250 ID37937 U -
TGAGTAAAAGGGAACAGTAATATCTTCTA
>7 dna:chromosome chromosome:RGSC3.4:7:1:143002779:1 96048264 ID16301 U -
TACTTAGAGTTCAATGAGTAAAAGGGAAC
>7 dna:chromosome chromosome:RGSC3.4:7:1:143002779:1 96048270 ID54938 U -
TGTTCATACTTAGAGTTCAATGAGTAAAA
>7 dna:chromosome chromosome:RGSC3.4:7:1:143002779:1 96048281 ID23742 U -
TCACAGTATGCTGTTCATACTTAGAGTTC
>7 dna:chromosome chromosome:RGSC3.4:7:1:143002779:1 96048303 ID2520 U -
ATGACAAATTTGCTACTATCTCACAGT
>7 dna:chromosome chromosome:RGSC3.4:7:1:143002779:1 96048308 ID34547 U -
TGACAAATTTGCTACTATCTC
>7 dna:chromosome chromosome:RGSC3.4:7:1:143002779:1 96048352 ID13786 U -
TACAAGGAACGCTTTTATGATTGATTCCA
>7 dna:chromosome chromosome:RGSC3.4:7:1:143002779:1 96048364 ID15534 U -
TACGTAAATGGATACAAGGAACGCTTTTA
>7 dna:chromosome chromosome:RGSC3.4:7:1:143002779:1 96048398 ID30534 U -
TCTCTGTAAGTCAGTTCACTCTAAAATGC
>7 dna:chromosome chromosome:RGSC3.4:7:1:143002779:1 96048398 ID58984 U -
TTCTCTGTAAGTCAGTTCACTCTAAAATGC
>7 dna:chromosome chromosome:RGSC3.4:7:1:143002779:1 96048467 ID52695 U -
TGTCATTGGTGCTGTCTTTGTTGAGATCTT
>7 dna:chromosome chromosome:RGSC3.4:7:1:143002779:1 96048468 ID52694 U -
TGTCATTGGTGCTGTCTTTGTTGAGATCT
>7 dna:chromosome chromosome:RGSC3.4:7:1:143002779:1 96048469 ID52693 U -
TGTCATTGGTGCTGTCTTTGTTGAGATC
>7 dna:chromosome chromosome:RGSC3.4:7:1:143002779:1 96048473 ID18263 U -
TAGCATGTCATTGGTGCTGTCTTTGTTGA
>7 dna:chromosome chromosome:RGSC3.4:7:1:143002779:1 96048476 ID22251 U -
TATTAGCATGTCATTGGTGCTGTCTTTGT
>7 dna:chromosome chromosome:RGSC3.4:7:1:143002779:1 96048477 ID22250 U -
TATTAGCATGTCATTGGTGCTGTCTTTG
>7 dna:chromosome chromosome:RGSC3.4:7:1:143002779:1 96048535 ID20137 U -
TAGTCACCTATAGTTCTTTGCCTAAG
>7 dna:chromosome chromosome:RGSC3.4:7:1:143002779:1 96048601 ID50298 U -
TGGTACTGGATCATCAATTTGGGGGC
>7 dna:chromosome chromosome:RGSC3.4:7:1:143002779:1 96048622 ID14402 U -
TACAGTTTCAGAGATGACCACGTACATGGTA
>7 dna:chromosome chromosome:RGSC3.4:7:1:143002779:1 96048623 ID52042 U -
TGTACAGTTTCAGAGATGACCACGTACATGGT
>7 dna:chromosome chromosome:RGSC3.4:7:1:143002779:1 96048623 ID61690 U -
TTTCAGAGATGACCACGTACATGGT
>7 dna:chromosome chromosome:RGSC3.4:7:1:143002779:1 96048624 ID52041 U -
TGTACAGTTTCAGAGATGACCACGTACATGG
>7 dna:chromosome chromosome:RGSC3.4:7:1:143002779:1 96048625 ID52039 U -
TGTACAGTTTCAGAGATGACCACGTACATG
>7 dna:chromosome chromosome:RGSC3.4:7:1:143002779:1 96048626 ID52038 U -
TGTACAGTTTCAGAGATGACCACGTACAT
>7 dna:chromosome chromosome:RGSC3.4:7:1:143002779:1 96048627 ID52037 U -
TGTACAGTTTCAGAGATGACCACGTACA
>7 dna:chromosome chromosome:RGSC3.4:7:1:143002779:1 96048628 ID52036 U -
TGTACAGTTTCAGAGATGACCACGTAC
>7 dna:chromosome chromosome:RGSC3.4:7:1:143002779:1 96048630 ID46252 U -
TGGACATGTACAGTTTCAGAGATGACCACGT
>7 dna:chromosome chromosome:RGSC3.4:7:1:143002779:1 96048632 ID60356 U -
TTGGACATGTACAGTTTCAGAGATGACCAC
>7 dna:chromosome chromosome:RGSC3.4:7:1:143002779:1 96048632 ID62172 U -
TTTGGACATGTACAGTTTCAGAGATGACCAC
>7 dna:chromosome chromosome:RGSC3.4:7:1:143002779:1 96048633 ID60355 U -
TTGGACATGTACAGTTTCAGAGATGACCA
>7 dna:chromosome chromosome:RGSC3.4:7:1:143002779:1 96048634 ID60354 U -
TTGGACATGTACAGTTTCAGAGATGACC
>7 dna:chromosome chromosome:RGSC3.4:7:1:143002779:1 96048635 ID60353 U -
TTGGACATGTACAGTTTCAGAGATGAC
>7 dna:chromosome chromosome:RGSC3.4:7:1:143002779:1 96048650 ID20916 U -
TATACAACCGGGTCAGTCTTTGGACATGTAC
>7 dna:chromosome chromosome:RGSC3.4:7:1:143002779:1 96048661 ID10697 U -
TAAATACATATATACAACCGGGTCAGTCTT
>7 dna:chromosome chromosome:RGSC3.4:7:1:143002779:1 96048662 ID29627 U -
TCTAAATACATATATACAACCGGGTCAGTCT
>7 dna:chromosome chromosome:RGSC3.4:7:1:143002779:1 96048667 ID4046 U -
CATATATACAACCGGGTC
>7 dna:chromosome chromosome:RGSC3.4:7:1:143002779:1 96048667 ID5121 U -
CTAAATACATATATACAACCGGGTC
>7 dna:chromosome chromosome:RGSC3.4:7:1:143002779:1 96048667 ID25192 U -
TCATTTCTAAATACATATATACAACCGGGTC
>7 dna:chromosome chromosome:RGSC3.4:7:1:143002779:1 96048683 ID41571 U -
TGCATGGCCTCTCATTTCTAAATACA
>7 dna:chromosome chromosome:RGSC3.4:7:1:143002779:1 96048686 ID41570 U -
TGCATGGCCTCTCATTTCTAAAT
>7 dna:chromosome chromosome:RGSC3.4:7:1:143002779:1 96048796 ID12195 U -
TAAGCATTTTAATGCAAATCCTGCATAAGTC
>7 dna:chromosome chromosome:RGSC3.4:7:1:143002779:1 96048924 ID9752 U -
TAAAAATCCATTAATATAATTTCTGTTATA
>7 dna:chromosome chromosome:RGSC3.4:7:1:143002779:1 96048942 ID52370 U -
TGTCAAACTACTTATGGGTTAAAAATCCATT
>7 dna:chromosome chromosome:RGSC3.4:7:1:143002779:1 96048954 ID53941 U -
TGTGCCAATTGTCAAACTACTTATGGGT
>7 dna:chromosome chromosome:RGSC3.4:7:1:143002779:1 96048957 ID18339 U -
TAGCCATGTGCCAATTGTCAAACTACTTATG
>7 dna:chromosome chromosome:RGSC3.4:7:1:143002779:1 96048959 ID18338 U -
TAGCCATGTGCCAATTGTCAAACTACTTA
>7 dna:chromosome chromosome:RGSC3.4:7:1:143002779:1 96048995 ID21202 U -
TATCAACAGGTGGTCAAACATTGCAACA
>7 dna:chromosome chromosome:RGSC3.4:7:1:143002779:1 96049049 ID7605 U -
GCCAAGGTAAAGCCTAGAGTTGGGCCCTGAT
>7 dna:chromosome chromosome:RGSC3.4:7:1:143002779:1 96049051 ID7604 U -
GCCAAGGTAAAGCCTAGAGTTGGGCCCTG
>7 dna:chromosome chromosome:RGSC3.4:7:1:143002779:1 96049070 ID1861 U -
AGGCCAATGCAAGAGCCAAGGTAA
>7 dna:chromosome chromosome:RGSC3.4:7:1:143002779:1 96049110 ID40164 U -
TGATTTTAAGTGTACAGTGTAGAGAAAG
>7 dna:chromosome chromosome:RGSC3.4:7:1:143002779:1 96049112 ID59961 U -
TTGATTTTAAGTGTACAGTGTAGAGAA
>7 dna:chromosome chromosome:RGSC3.4:7:1:143002779:1 96049115 ID14714 U -
TACATTTTGATTTTAAGTGTACAGTGTAGA
>7 dna:chromosome chromosome:RGSC3.4:7:1:143002779:1 96049148 ID2691 U -
ATGGTATCCCCAAAGTGTGTGGTTTCGTGC
>7 dna:chromosome chromosome:RGSC3.4:7:1:143002779:1 96049149 ID50448 U -
TGGTATCCCCAAAGTGTGTGGTTTCGTG
>7 dna:chromosome chromosome:RGSC3.4:7:1:143002779:1 96049152 ID24816 U -
TCATATGGTATCCCCAAAGTGTGTGGTTTC
>7 dna:chromosome chromosome:RGSC3.4:7:1:143002779:1 96049154 ID50447 U -
TGGTATCCCCAAAGTGTGTGGTT
>7 dna:chromosome chromosome:RGSC3.4:7:1:143002779:1 96049155 ID50446 U -
TGGTATCCCCAAAGTGTGTGGT
>7 dna:chromosome chromosome:RGSC3.4:7:1:143002779:1 96049160 ID45619 U -
TGGAACCATCATATGGTATCCCCAAAGTGT
>7 dna:chromosome chromosome:RGSC3.4:7:1:143002779:1 96049179 ID37249 U -
TGAGCATTGCACGATGTATGGAACCATCA
>7 dna:chromosome chromosome:RGSC3.4:7:1:143002779:1 96049180 ID37248 U -
TGAGCATTGCACGATGTATGGAACCATC
>7 dna:chromosome chromosome:RGSC3.4:7:1:143002779:1 96049182 ID37247 U -
TGAGCATTGCACGATGTATGGAACCA
>7 dna:chromosome chromosome:RGSC3.4:7:1:143002779:1 96049182 ID39104 U -
TGATCTGAGCATTGCACGATGTATGGAACCA
>7 dna:chromosome chromosome:RGSC3.4:7:1:143002779:1 96049183 ID39103 U -
TGATCTGAGCATTGCACGATGTATGGAACC
>7 dna:chromosome chromosome:RGSC3.4:7:1:143002779:1 96049184 ID39102 U -
TGATCTGAGCATTGCACGATGTATGGAAC
>7 dna:chromosome chromosome:RGSC3.4:7:1:143002779:1 96049295 ID14456 U -
TACATAGCTGGTGTGCGTTCGGAGG
>7 dna:chromosome chromosome:RGSC3.4:7:1:143002779:1 96049323 ID9886 U -
TAAAAGAAGATTCCTTTGGAGTGCTCCTTG
>7 dna:chromosome chromosome:RGSC3.4:7:1:143002779:1 96049324 ID9885 U -
TAAAAGAAGATTCCTTTGGAGTGCTCCTT
>7 dna:chromosome chromosome:RGSC3.4:7:1:143002779:1 96049327 ID45937 U -
TGGAATAAAAGAAGATTCCTTTGGAGTGCTC
>7 dna:chromosome chromosome:RGSC3.4:7:1:143002779:1 96049328 ID45936 U -
TGGAATAAAAGAAGATTCCTTTGGAGTGCT
>7 dna:chromosome chromosome:RGSC3.4:7:1:143002779:1 96049329 ID45935 U -
TGGAATAAAAGAAGATTCCTTTGGAGTGC
>7 dna:chromosome chromosome:RGSC3.4:7:1:143002779:1 96049352 ID15697 U -
TACTACTGGTTTAGGCAGTTTGCCTGGAAT
>7 dna:chromosome chromosome:RGSC3.4:7:1:143002779:1 96049369 ID51855 U -
TGTAACACTGAACAAGGATACTACTGGTTTA
>7 dna:chromosome chromosome:RGSC3.4:7:1:143002779:1 96049370 ID51854 U -
TGTAACACTGAACAAGGATACTACTGGTTT
>7 dna:chromosome chromosome:RGSC3.4:7:1:143002779:1 96049371 ID11122 U -
TAACACTGAACAAGGATACTACTGGTT
>7 dna:chromosome chromosome:RGSC3.4:7:1:143002779:1 96049372 ID51853 U -
TGTAACACTGAACAAGGATACTACTGGT
>7 dna:chromosome chromosome:RGSC3.4:7:1:143002779:1 96049534 ID26222 U -
TCCAGTACTGTTTTTTGGTCTCTGTGTGCTC
>7 dna:chromosome chromosome:RGSC3.4:7:1:143002779:1 96049535 ID26221 U -
TCCAGTACTGTTTTTTGGTCTCTGTGTGCT
>7 dna:chromosome chromosome:RGSC3.4:7:1:143002779:1 96049536 ID26220 U -
TCCAGTACTGTTTTTTGGTCTCTGTGTGC
>7 dna:chromosome chromosome:RGSC3.4:7:1:143002779:1 96049536 ID62695 U -
TTTTTTGGTCTCTGTGTGC
>7 dna:chromosome chromosome:RGSC3.4:7:1:143002779:1 96049537 ID55546 U -
TGTTTTTTGGTCTCTGTGTG
>7 dna:chromosome chromosome:RGSC3.4:7:1:143002779:1 96049579 ID41225 U -
TGCAGCGGTCTACATGGAATCTGTAAGT
>7 dna:chromosome chromosome:RGSC3.4:7:1:143002779:1 96049630 ID166 U -
AAATTTGATAGCTTGAGACGAGAGAG
>7 dna:chromosome chromosome:RGSC3.4:7:1:143002779:1 96049647 ID4960 U -
CGCCAGATTTTCAGGTTTTCAAATTTGAT
>7 dna:chromosome chromosome:RGSC3.4:7:1:143002779:1 96049697 ID31684 U -
TCTTCAGTTGTGGGGAGGAGGACCGAC
>7 dna:chromosome chromosome:RGSC3.4:7:1:143002779:1 96049731 ID54402 U -
TGTGTGCCAAACTGGAAAGCACGGA
>7 dna:chromosome chromosome:RGSC3.4:7:1:143002779:1 96049768 ID36445 U -
TGAGAATTTCTGTGTTGGTTGATGTATCA
>7 dna:chromosome chromosome:RGSC3.4:7:1:143002779:1 96049771 ID36444 U -
TGAGAATTTCTGTGTTGGTTGATGTA
>7 dna:chromosome chromosome:RGSC3.4:7:1:143002779:1 96049799 ID40963 U -
TGCACGTCTGTGTGCTGGAAATGTGGACA
>7 dna:chromosome chromosome:RGSC3.4:7:1:143002779:1 96049800 ID40962 U -
TGCACGTCTGTGTGCTGGAAATGTGGAC
>7 dna:chromosome chromosome:RGSC3.4:7:1:143002779:1 96049806 ID42943 U -
TGCCTATGCACGTCTGTGTGCTGGAAAT
>7 dna:chromosome chromosome:RGSC3.4:7:1:143002779:1 96049850 ID9448 U -
GTGTTCACTTTTTTTTTTACTTCCTCCCCCA
>7 dna:chromosome chromosome:RGSC3.4:7:1:143002779:1 96049870 ID9830 U -
TAAAACCCAATGTTTCATGTGTTCACTTT
>7 dna:chromosome chromosome:RGSC3.4:7:1:143002779:1 96049875 ID45502 U -
TGGAAATAAAACCCAATGTTTCATGTGTTC
>7 dna:chromosome chromosome:RGSC3.4:7:1:143002779:1 96049877 ID45501 U -
TGGAAATAAAACCCAATGTTTCATGTGT
>7 dna:chromosome chromosome:RGSC3.4:7:1:143002779:1 96049877 ID60270 U -
TTGGAAATAAAACCCAATGTTTCATGTGT
>7 dna:chromosome chromosome:RGSC3.4:7:1:143002779:1 96049920 ID7632 U -
GCCACTCTCACACGAGCCATTTTCATTAGC
>7 dna:chromosome chromosome:RGSC3.4:7:1:143002779:1 96049926 ID44150 U -
TGCTCAGCCACTCTCACACGAGCCATTTTC
>7 dna:chromosome chromosome:RGSC3.4:7:1:143002779:1 96049953 ID13331 U -
TAATTCAACAATTTCATCTCCCTACCCTGC
>7 dna:chromosome chromosome:RGSC3.4:7:1:143002779:1 96050042 ID14691 U -
TACATTGTTCTCACGTCACAATCTGCCACC
>7 dna:chromosome chromosome:RGSC3.4:7:1:143002779:1 96050044 ID14690 U -
TACATTGTTCTCACGTCACAATCTGCCA
>7 dna:chromosome chromosome:RGSC3.4:7:1:143002779:1 96050045 ID14689 U -
TACATTGTTCTCACGTCACAATCTGCC
>7 dna:chromosome chromosome:RGSC3.4:7:1:143002779:1 96050155 ID2896 U -
ATTCCTTAATTTTGTGCCACCATCCT
>7 dna:chromosome chromosome:RGSC3.4:7:1:143002779:1 96050158 ID35201 U -
TGACATTCCTTAATTTTGTGCCACCAT
>7 dna:chromosome chromosome:RGSC3.4:7:1:143002779:1 96050228 ID34505 U -
TGACAAACGTGCCTCGGGTTGTAAACCA
>7 dna:chromosome chromosome:RGSC3.4:7:1:143002779:1 96050237 ID31359 U -
TCTGTGGGTGACAAACGTGCCTCGGGT
>7 dna:chromosome chromosome:RGSC3.4:7:1:143002779:1 96050243 ID31358 U -
TCTGTGGGTGACAAACGTGCC
>7 dna:chromosome chromosome:RGSC3.4:7:1:143002779:1 96050272 ID34493 U -
TGACAAAATAAATGTCCCCAGTGGTCCGC
>7 dna:chromosome chromosome:RGSC3.4:7:1:143002779:1 96050274 ID34492 U -
TGACAAAATAAATGTCCCCAGTGGTCC
>7 dna:chromosome chromosome:RGSC3.4:7:1:143002779:1 96050288 ID17986 U -
TAGCAACCTTCCAATTGTGACAAAATAAAT
>7 dna:chromosome chromosome:RGSC3.4:7:1:143002779:1 96050301 ID31554 U -
TCTTAGATGCCACTAGCAACCTTCCAATTG
>7 dna:chromosome chromosome:RGSC3.4:7:1:143002779:1 96050328 ID53971 U -
TGTGCGTCACAGCCTCTACAACCATTCTCT
>7 dna:chromosome chromosome:RGSC3.4:7:1:143002779:1 96050402 ID12845 U -
TAATATACTCCTGCAGGACAAGTGCTCA
>7 dna:chromosome chromosome:RGSC3.4:7:1:143002779:1 96050402 ID20965 U -
TATACTCCTGCAGGACAAGTGCTCA
>7 dna:chromosome chromosome:RGSC3.4:7:1:143002779:1 96050403 ID2225 U -
ATACTCCTGCAGGACAAGTGCTC
>7 dna:chromosome chromosome:RGSC3.4:7:1:143002779:1 96050413 ID31690 U -
TCTTCATCTTTATAATATACTCCTGCAGG
>7 dna:chromosome chromosome:RGSC3.4:7:1:143002779:1 96050462 ID60184 U -
TTGCTCATACCATGGACCTGAA
>7 dna:chromosome chromosome:RGSC3.4:7:1:143002779:1 96050491 ID22179 U -
TATTAAATTATTGCTAGAAGCAATGGTGT
>7 dna:chromosome chromosome:RGSC3.4:7:1:143002779:1 96050499 ID8812 U -
GGTATTAAATTATTGCTAGAAGC
>7 dna:chromosome chromosome:RGSC3.4:7:1:143002779:1 96050510 ID10883 U -
TAAATGTGGACTATTCAATGGTATTAAATTA
>7 dna:chromosome chromosome:RGSC3.4:7:1:143002779:1 96050515 ID12701 U -
TAATAAATGTGGACTATTCAATGGTATTA
>7 dna:chromosome chromosome:RGSC3.4:7:1:143002779:1 96050516 ID12700 U -
TAATAAATGTGGACTATTCAATGGTATT
>7 dna:chromosome chromosome:RGSC3.4:7:1:143002779:1 96050519 ID12699 U -
TAATAAATGTGGACTATTCAATGGT
>7 dna:chromosome chromosome:RGSC3.4:7:1:143002779:1 96050544 ID40240 U -
TGCAAAATATGAATACATGCATCAAGCAC
>7 dna:chromosome chromosome:RGSC3.4:7:1:143002779:1 96050635 ID60406 U -
TTGGAGAGTAGAATGTCCCAAAGAGTCAGG
>7 dna:chromosome chromosome:RGSC3.4:7:1:143002779:1 96050711 ID21579 U -
TATGAAAGGTGCTTGTCTATATGTGAGAC
>7 dna:chromosome chromosome:RGSC3.4:7:1:143002779:1 96050714 ID4179 U -
CATTATGAAAGGTGCTTGTCTATATGTGA
>7 dna:chromosome chromosome:RGSC3.4:7:1:143002779:1 96050724 ID7418 U -
GCAAGCCATTATGAAAGGTGCTTGT
>7 dna:chromosome chromosome:RGSC3.4:7:1:143002779:1 96050737 ID43046 U -
TGCCTCTTGGATGCAAGCCATTAT
>7 dna:chromosome chromosome:RGSC3.4:7:1:143002779:1 96050817 ID41161 U -
TGCAGAGTGTGCCCAGGCATTGCTTTG
>7 dna:chromosome chromosome:RGSC3.4:7:1:143002779:1 96050854 ID42918 U -
TGCCTAGTCAAGATGTGGTCTGTCCCACC
>7 dna:chromosome chromosome:RGSC3.4:7:1:143002779:1 96050863 ID4866 U -
CCTTGCCATGCCTAGTCAAGATGTGGTC
>7 dna:chromosome chromosome:RGSC3.4:7:1:143002779:1 96050887 ID61498 U -
TTTACTCATTGTCTTCTGTTCTGTTACCTT
>7 dna:chromosome chromosome:RGSC3.4:7:1:143002779:1 96050985 ID22912 U -
TCAAAAGCCTTGTTTATTTATAGCCAC
>7 dna:chromosome chromosome:RGSC3.4:7:1:143002779:1 96051026 ID40245 U -
TGCAAAATGACTAGGAACCCTCGTGCTT
>7 dna:chromosome chromosome:RGSC3.4:7:1:143002779:1 96051053 ID2743 U -
ATGTCGGGTGAACTAAGGTTACAGT
>7 dna:chromosome chromosome:RGSC3.4:7:1:143002779:1 96051053 ID17269 U -
TAGACATGTCGGGTGAACTAAGGTTACAGT
>7 dna:chromosome chromosome:RGSC3.4:7:1:143002779:1 96051063 ID19717 U -
TAGGTGAATCTAGACATGTCGGGTGAACTA
>7 dna:chromosome chromosome:RGSC3.4:7:1:143002779:1 96051064 ID19716 U -
TAGGTGAATCTAGACATGTCGGGTGAACT
>7 dna:chromosome chromosome:RGSC3.4:7:1:143002779:1 96051065 ID8830 U -
GGTGAATCTAGACATGTCGGGTGAAC
>7 dna:chromosome chromosome:RGSC3.4:7:1:143002779:1 96051065 ID19715 U -
TAGGTGAATCTAGACATGTCGGGTGAAC
>7 dna:chromosome chromosome:RGSC3.4:7:1:143002779:1 96051066 ID19714 U -
TAGGTGAATCTAGACATGTCGGGTGAA
>7 dna:chromosome chromosome:RGSC3.4:7:1:143002779:1 96051069 ID8236 U -
GGACAATAGGTGAATCTAGACATGTCGGGT
>7 dna:chromosome chromosome:RGSC3.4:7:1:143002779:1 96051069 ID46159 U -
TGGACAATAGGTGAATCTAGACATGTCGGGT
>7 dna:chromosome chromosome:RGSC3.4:7:1:143002779:1 96051070 ID46158 U -
TGGACAATAGGTGAATCTAGACATGTCGGG
>7 dna:chromosome chromosome:RGSC3.4:7:1:143002779:1 96051073 ID46157 U -
TGGACAATAGGTGAATCTAGACATGTC
>7 dna:chromosome chromosome:RGSC3.4:7:1:143002779:1 96051193 ID40908 U -
TGCACCAGTTGCTGGACTTACTTCCT
>7 dna:chromosome chromosome:RGSC3.4:7:1:143002779:1 96051277 ID44878 U -
TGCTTCCTCTACAAGAACGGGCACA
>7 dna:chromosome chromosome:RGSC3.4:7:1:143002779:1 96051335 ID42305 U -
TGCCAGGATGATGGAAAGGCTGAGGAAAAGT
>7 dna:chromosome chromosome:RGSC3.4:7:1:143002779:1 96051339 ID42304 U -
TGCCAGGATGATGGAAAGGCTGAGGAA
>7 dna:chromosome chromosome:RGSC3.4:7:1:143002779:1 96051345 ID1153 U -
ACTCTTGTTGCCAGGATGATGGAAAGGCT
>7 dna:chromosome chromosome:RGSC3.4:7:1:143002779:1 96051345 ID16018 U -
TACTCTTGTTGCCAGGATGATGGAAAGGCT
>7 dna:chromosome chromosome:RGSC3.4:7:1:143002779:1 96051346 ID16017 U -
TACTCTTGTTGCCAGGATGATGGAAAGGC
>7 dna:chromosome chromosome:RGSC3.4:7:1:143002779:1 96051347 ID16016 U -
TACTCTTGTTGCCAGGATGATGGAAAGG
>7 dna:chromosome chromosome:RGSC3.4:7:1:143002779:1 96051348 ID58775 U -
TTCTACTCTTGTTGCCAGGATGATGGAAAG
>7 dna:chromosome chromosome:RGSC3.4:7:1:143002779:1 96051349 ID16015 U -
TACTCTTGTTGCCAGGATGATGGAAA
>7 dna:chromosome chromosome:RGSC3.4:7:1:143002779:1 96051349 ID58774 U -
TTCTACTCTTGTTGCCAGGATGATGGAAA
>7 dna:chromosome chromosome:RGSC3.4:7:1:143002779:1 96051350 ID58773 U -
TTCTACTCTTGTTGCCAGGATGATGGAA
>7 dna:chromosome chromosome:RGSC3.4:7:1:143002779:1 96051352 ID58772 U -
TTCTACTCTTGTTGCCAGGATGATGG
>7 dna:chromosome chromosome:RGSC3.4:7:1:143002779:1 96051354 ID51714 U -
TGGTTTTTCTACTCTTGTTGCCAGGATGAT
>7 dna:chromosome chromosome:RGSC3.4:7:1:143002779:1 96051357 ID51713 U -
TGGTTTTTCTACTCTTGTTGCCAGGAT
>7 dna:chromosome chromosome:RGSC3.4:7:1:143002779:1 96051362 ID11560 U -
TAACTCATGGTTTTTCTACTCTTGTTGCC
>7 dna:chromosome chromosome:RGSC3.4:7:1:143002779:1 96051362 ID56466 U -
TTAACTCATGGTTTTTCTACTCTTGTTGCC
>7 dna:chromosome chromosome:RGSC3.4:7:1:143002779:1 96051363 ID25024 U -
TCATGGTTTTTCTACTCTTGTTGC
>7 dna:chromosome chromosome:RGSC3.4:7:1:143002779:1 96051399 ID36519 U -
TGAGACCTCATTTTGCTCAGGTTTTC
>7 dna:chromosome chromosome:RGSC3.4:7:1:143002779:1 96051400 ID36518 U -
TGAGACCTCATTTTGCTCAGGTTTT
>7 dna:chromosome chromosome:RGSC3.4:7:1:143002779:1 96051459 ID6849 U -
GAGACATTTGCTTCTTTAAAAACGTGCTC
>7 dna:chromosome chromosome:RGSC3.4:7:1:143002779:1 96051459 ID17414 U -
TAGAGACATTTGCTTCTTTAAAAACGTGCTC
>7 dna:chromosome chromosome:RGSC3.4:7:1:143002779:1 96051460 ID17413 U -
TAGAGACATTTGCTTCTTTAAAAACGTGCT
>7 dna:chromosome chromosome:RGSC3.4:7:1:143002779:1 96051461 ID6848 U -
GAGACATTTGCTTCTTTAAAAACGTGC
>7 dna:chromosome chromosome:RGSC3.4:7:1:143002779:1 96051461 ID17412 U -
TAGAGACATTTGCTTCTTTAAAAACGTGC
>7 dna:chromosome chromosome:RGSC3.4:7:1:143002779:1 96051462 ID6847 U -
GAGACATTTGCTTCTTTAAAAACGTG
>7 dna:chromosome chromosome:RGSC3.4:7:1:143002779:1 96051463 ID17411 U -
TAGAGACATTTGCTTCTTTAAAAACGT
>7 dna:chromosome chromosome:RGSC3.4:7:1:143002779:1 96051540 ID16854 U -
TAGAACTTTCGAACATGAGCTACCCCCATC
>7 dna:chromosome chromosome:RGSC3.4:7:1:143002779:1 96051543 ID16853 U -
TAGAACTTTCGAACATGAGCTACCCCC
>7 dna:chromosome chromosome:RGSC3.4:7:1:143002779:1 96051560 ID26672 U -
TCCCAATGCACCGGTTCCTAGAACTTTC
>7 dna:chromosome chromosome:RGSC3.4:7:1:143002779:1 96051566 ID23173 U -
TCAAATTCCCAATGCACCGGTTCCTAGA
>7 dna:chromosome chromosome:RGSC3.4:7:1:143002779:1 96051579 ID28796 U -
TCCTGTGGTTTCACTTTCAAATTCCCAATGC
>7 dna:chromosome chromosome:RGSC3.4:7:1:143002779:1 96051581 ID28795 U -
TCCTGTGGTTTCACTTTCAAATTCCCAAT
>7 dna:chromosome chromosome:RGSC3.4:7:1:143002779:1 96051602 ID909 U -
ACCACAGACAGGTATCCTGTGG
>7 dna:chromosome chromosome:RGSC3.4:7:1:143002779:1 96051608 ID8496 U -
GGCCAGGAAGTCCACCACAGACAGGTATC
>7 dna:chromosome chromosome:RGSC3.4:7:1:143002779:1 96051743 ID6525 U -
GACACATTTGTATGGAGGAGGGGA
>7 dna:chromosome chromosome:RGSC3.4:7:1:143002779:1 96051747 ID4352 U -
CCAGACAGACACATTTGTATGGAGGAG
>7 dna:chromosome chromosome:RGSC3.4:7:1:143002779:1 96051747 ID8254 U -
GGACCAGACAGACACATTTGTATGGAGGAG
>7 dna:chromosome chromosome:RGSC3.4:7:1:143002779:1 96051748 ID6643 U -
GACCAGACAGACACATTTGTATGGAGGA
>7 dna:chromosome chromosome:RGSC3.4:7:1:143002779:1 96051750 ID6642 U -
GACCAGACAGACACATTTGTATGGAG
>7 dna:chromosome chromosome:RGSC3.4:7:1:143002779:1 96051754 ID830 U -
ACAGGACCAGACAGACACATTTGTAT
>7 dna:chromosome chromosome:RGSC3.4:7:1:143002779:1 96051771 ID32347 U -
TGAAAAGGCCAGCAGCCTCCACAGGACCA
>7 dna:chromosome chromosome:RGSC3.4:7:1:143002779:1 96051772 ID32346 U -
TGAAAAGGCCAGCAGCCTCCACAGGACC
>7 dna:chromosome chromosome:RGSC3.4:7:1:143002779:1 96051774 ID32345 U -
TGAAAAGGCCAGCAGCCTCCACAGGA
>7 dna:chromosome chromosome:RGSC3.4:7:1:143002779:1 96051780 ID8131 U -
GGAAAGGATGAAAAGGCCAGCAGCCTCC
>7 dna:chromosome chromosome:RGSC3.4:7:1:143002779:1 96051781 ID8130 U -
GGAAAGGATGAAAAGGCCAGCAGCCTC
>7 dna:chromosome chromosome:RGSC3.4:7:1:143002779:1 96051810 ID24956 U -
TCATGAGCTAGGGGCACTGGGCCTGG
>7 dna:chromosome chromosome:RGSC3.4:7:1:143002779:1 96051811 ID24955 U -
TCATGAGCTAGGGGCACTGGGCCTG
>7 dna:chromosome chromosome:RGSC3.4:7:1:143002779:1 96051818 ID1139 U -
ACTCATGAGCTAGGGGCACT
>7 dna:chromosome chromosome:RGSC3.4:7:1:143002779:1 96051818 ID16783 U -
TAGAACAACACTCATGAGCTAGGGGCACT
>7 dna:chromosome chromosome:RGSC3.4:7:1:143002779:1 96051819 ID16782 U -
TAGAACAACACTCATGAGCTAGGGGCAC
>7 dna:chromosome chromosome:RGSC3.4:7:1:143002779:1 96051820 ID16781 U -
TAGAACAACACTCATGAGCTAGGGGCA
>7 dna:chromosome chromosome:RGSC3.4:7:1:143002779:1 96051821 ID16780 U -
TAGAACAACACTCATGAGCTAGGGGC
>7 dna:chromosome chromosome:RGSC3.4:7:1:143002779:1 96051825 ID38201 U -
TGAGTGTAGAACAACACTCATGAGCTAG
>7 dna:chromosome chromosome:RGSC3.4:7:1:143002779:1 96051828 ID38200 U -
TGAGTGTAGAACAACACTCATGAGC
>7 dna:chromosome chromosome:RGSC3.4:7:1:143002779:1 96051829 ID16779 M -
TAGAACAACACTCATGAG
>7 dna:chromosome chromosome:RGSC3.4:7:1:143002779:1 96051848 ID20510 U -
TAGTTAGCCTCCACAGCACCCTGAGT
>7 dna:chromosome chromosome:RGSC3.4:7:1:143002779:1 96051854 ID5634 U -
CTGGATAGTTAGCCTCCACAGCACC
>7 dna:chromosome chromosome:RGSC3.4:7:1:143002779:1 96051861 ID27232 U -
TCCCTCAGATCTGGATAGTTAGCCTCCA
>7 dna:chromosome chromosome:RGSC3.4:7:1:143002779:1 96051862 ID24318 U -
TCAGATCTGGATAGTTAGCCTCC
>7 dna:chromosome chromosome:RGSC3.4:7:1:143002779:1 96051863 ID27231 U -
TCCCTCAGATCTGGATAGTTAGCCTC
>7 dna:chromosome chromosome:RGSC3.4:7:1:143002779:1 96051866 ID27230 U -
TCCCTCAGATCTGGATAGTTAGC
>7 dna:chromosome chromosome:RGSC3.4:7:1:143002779:1 96051899 ID41783 U -
TGCCAAACAAGTTCTCCTCCTGCTC
>7 dna:chromosome chromosome:RGSC3.4:7:1:143002779:1 96051901 ID29129 U -
TCCTTTATGCCAAACAAGTTCTCCTCCTGC
>7 dna:chromosome chromosome:RGSC3.4:7:1:143002779:1 96051902 ID57192 U -
TTATGCCAAACAAGTTCTCCTCCTG
>7 dna:chromosome chromosome:RGSC3.4:7:1:143002779:1 96051910 ID44214 U -
TGCTCCTCCTTTATGCCAAACAAGTTC
>7 dna:chromosome chromosome:RGSC3.4:7:1:143002779:1 96051920 ID47050 U -
TGGATTCTCTTGCTCCTCCTTTATGCC
>7 dna:chromosome chromosome:RGSC3.4:7:1:143002779:1 96051958 ID7372 U -
GATTTGAGGTTAGTCACCAGGGCTCC
>7 dna:chromosome chromosome:RGSC3.4:7:1:143002779:1 96051960 ID44144 U -
TGCTCAGATTTGAGGTTAGTCACCAGGGCT
>7 dna:chromosome chromosome:RGSC3.4:7:1:143002779:1 96051961 ID44143 U -
TGCTCAGATTTGAGGTTAGTCACCAGGGC
>7 dna:chromosome chromosome:RGSC3.4:7:1:143002779:1 96051962 ID44142 U -
TGCTCAGATTTGAGGTTAGTCACCAGGG
>7 dna:chromosome chromosome:RGSC3.4:7:1:143002779:1 96051963 ID28623 U -
TCCTGCTCAGATTTGAGGTTAGTCACCAGG
>7 dna:chromosome chromosome:RGSC3.4:7:1:143002779:1 96052003 ID36510 U -
TGAGACCTACCTGGCAGCAGAGAAGT
>7 dna:chromosome chromosome:RGSC3.4:7:1:143002779:1 96052006 ID34174 U -
TGAATGAGACCTACCTGGCAGCAGAGA
>7 dna:chromosome chromosome:RGSC3.4:7:1:143002779:1 96052009 ID7056 U -
GAGGCTTGAATGAGACCTACCTGGCAGCAG
>7 dna:chromosome chromosome:RGSC3.4:7:1:143002779:1 96052010 ID8600 U -
GGCTTGAATGAGACCTACCTGGCAGCA
>7 dna:chromosome chromosome:RGSC3.4:7:1:143002779:1 96052012 ID8599 U -
GGCTTGAATGAGACCTACCTGGCAG
>7 dna:chromosome chromosome:RGSC3.4:7:1:143002779:1 96052024 ID24187 U -
TCAGACCAGAGAGGCTTGAATGAGA
>7 dna:chromosome chromosome:RGSC3.4:7:1:143002779:1 96052050 ID43689 U -
TGCTAAGTGCCCTGAGACAAGAGTTCA
>7 dna:chromosome chromosome:RGSC3.4:7:1:143002779:1 96052052 ID44978 U -
TGCTTGCTAAGTGCCCTGAGACAAGAGTT
>7 dna:chromosome chromosome:RGSC3.4:7:1:143002779:1 96052053 ID43688 U -
TGCTAAGTGCCCTGAGACAAGAGT
>7 dna:chromosome chromosome:RGSC3.4:7:1:143002779:1 96052057 ID55192 U -
TGTTGCTTGCTAAGTGCCCTGAGACAA
>7 dna:chromosome chromosome:RGSC3.4:7:1:143002779:1 96052059 ID55191 U -
TGTTGCTTGCTAAGTGCCCTGAGAC
>7 dna:chromosome chromosome:RGSC3.4:7:1:143002779:1 96052060 ID55190 U -
TGTTGCTTGCTAAGTGCCCTGAGA
>7 dna:chromosome chromosome:RGSC3.4:7:1:143002779:1 96052062 ID55189 U -
TGTTGCTTGCTAAGTGCCCTGA
>7 dna:chromosome chromosome:RGSC3.4:7:1:143002779:1 96052083 ID33166 U -
TGAACAATAGGATTTGCTCAGCCCCAGGTT
>7 dna:chromosome chromosome:RGSC3.4:7:1:143002779:1 96052084 ID33165 U -
TGAACAATAGGATTTGCTCAGCCCCAGGT
>7 dna:chromosome chromosome:RGSC3.4:7:1:143002779:1 96052084 ID59512 U -
TTGAACAATAGGATTTGCTCAGCCCCAGGT
>7 dna:chromosome chromosome:RGSC3.4:7:1:143002779:1 96052087 ID33164 U -
TGAACAATAGGATTTGCTCAGCCCCA
>7 dna:chromosome chromosome:RGSC3.4:7:1:143002779:1 96052088 ID61280 U -
TTGTTTGAACAATAGGATTTGCTCAGCCCC
>7 dna:chromosome chromosome:RGSC3.4:7:1:143002779:1 96052090 ID61279 U -
TTGTTTGAACAATAGGATTTGCTCAGCC
>7 dna:chromosome chromosome:RGSC3.4:7:1:143002779:1 96052101 ID1742 U -
AGGAAAACCCTTGTTTGAACAATAGGA
>7 dna:chromosome chromosome:RGSC3.4:7:1:143002779:1 96052114 ID49643 U -
TGGGGGCGGAAATACCAAGGAAAACCCTTGT
>7 dna:chromosome chromosome:RGSC3.4:7:1:143002779:1 96052142 ID16980 U -
TAGAAGGCCTAGGACACCTGG
>7 dna:chromosome chromosome:RGSC3.4:7:1:143002779:1 96052153 ID7483 U -
GCAGAAATATTTGCCGGAACCTAGAAGGCCT
>7 dna:chromosome chromosome:RGSC3.4:7:1:143002779:1 96052154 ID7482 U -
GCAGAAATATTTGCCGGAACCTAGAAGGCC
>7 dna:chromosome chromosome:RGSC3.4:7:1:143002779:1 96052155 ID7481 U -
GCAGAAATATTTGCCGGAACCTAGAAGGC
>7 dna:chromosome chromosome:RGSC3.4:7:1:143002779:1 96052158 ID7480 U -
GCAGAAATATTTGCCGGAACCTAGAA
>7 dna:chromosome chromosome:RGSC3.4:7:1:143002779:1 96052167 ID4644 U +
CCGGCAAATATTTCTGCCCACTCGGTGGCCA
>7 dna:chromosome chromosome:RGSC3.4:7:1:143002779:1 96052235 ID13343 U -
TAATTCCCCAAAGAAATTAAGACATGTGCTAT
>7 dna:chromosome chromosome:RGSC3.4:7:1:143002779:1 96052238 ID13342 U -
TAATTCCCCAAAGAAATTAAGACATGTGC
>7 dna:chromosome chromosome:RGSC3.4:7:1:143002779:1 96052238 ID56567 U -
TTAATTCCCCAAAGAAATTAAGACATGTGC
>7 dna:chromosome chromosome:RGSC3.4:7:1:143002779:1 96052238 ID61465 U -
TTTAATTCCCCAAAGAAATTAAGACATGTGC
>7 dna:chromosome chromosome:RGSC3.4:7:1:143002779:1 96052288 ID38956 U -
TGATCAGGACCGCATGAACGTGAAGTGCA
>7 dna:chromosome chromosome:RGSC3.4:7:1:143002779:1 96052289 ID38955 U -
TGATCAGGACCGCATGAACGTGAAGTGC
>7 dna:chromosome chromosome:RGSC3.4:7:1:143002779:1 96052290 ID38954 U -
TGATCAGGACCGCATGAACGTGAAGTG
>7 dna:chromosome chromosome:RGSC3.4:7:1:143002779:1 96052308 ID17430 U -
TAGAGAGTCATGAAGGACAGTTGATCAGGA
>7 dna:chromosome chromosome:RGSC3.4:7:1:143002779:1 96052313 ID31551 U -
TCTTAGAGAGTCATGAAGGACAGTTGAT
>7 dna:chromosome chromosome:RGSC3.4:7:1:143002779:1 96052340 ID35321 U -
TGACCAGTCTGGGTATCTGCCCGCCGTCT
>7 dna:chromosome chromosome:RGSC3.4:7:1:143002779:1 96052352 ID12472 U -
TAAGGTGCTCTTTGACCAGTCTGGGTATC
>7 dna:chromosome chromosome:RGSC3.4:7:1:143002779:1 96052355 ID12471 U -
TAAGGTGCTCTTTGACCAGTCTGGGT
>7 dna:chromosome chromosome:RGSC3.4:7:1:143002779:1 96052360 ID24143 U -
TCAGAATAAGGTGCTCTTTGACCAGTC
>7 dna:chromosome chromosome:RGSC3.4:7:1:143002779:1 96052360 ID44132 U -
TGCTCAGAATAAGGTGCTCTTTGACCAGTC
>7 dna:chromosome chromosome:RGSC3.4:7:1:143002779:1 96052377 ID38067 U -
TGAGTCGGCAATTCTGCTCAGAATAAG
>7 dna:chromosome chromosome:RGSC3.4:7:1:143002779:1 96052449 ID17641 U -
TAGATAGCATCAGCAGCCATACATAAAGTCT
>7 dna:chromosome chromosome:RGSC3.4:7:1:143002779:1 96052462 ID45771 U -
TGGAAGATATAGATAGCATCAGCAGCC
>7 dna:chromosome chromosome:RGSC3.4:7:1:143002779:1 96052472 ID44381 U -
TGCTGACTATTGTGGAAGATATAGATAGC
>7 dna:chromosome chromosome:RGSC3.4:7:1:143002779:1 96052480 ID6391 U -
GAATCCTTTGCTGACTATTGTGGAAGATA
>7 dna:chromosome chromosome:RGSC3.4:7:1:143002779:1 96052482 ID456 U -
AAGGAATCCTTTGCTGACTATTGTGGAAGA
>7 dna:chromosome chromosome:RGSC3.4:7:1:143002779:1 96052484 ID455 U -
AAGGAATCCTTTGCTGACTATTGTGGAA
>7 dna:chromosome chromosome:RGSC3.4:7:1:143002779:1 96052485 ID51911 U -
TGTAAGGAATCCTTTGCTGACTATTGTGGA
>7 dna:chromosome chromosome:RGSC3.4:7:1:143002779:1 96052486 ID454 U -
AAGGAATCCTTTGCTGACTATTGTGG
>7 dna:chromosome chromosome:RGSC3.4:7:1:143002779:1 96052527 ID12223 U -
TAAGCCTCAAGAATTCAGGCAGTTGGCACC
>7 dna:chromosome chromosome:RGSC3.4:7:1:143002779:1 96052576 ID51260 U -
TGGTGTCAGGACTCCTCTCTTG
>7 dna:chromosome chromosome:RGSC3.4:7:1:143002779:1 96052581 ID5244 U -
CTCAAACCATGGTGTCAGGACTCCTC
>7 dna:chromosome chromosome:RGSC3.4:7:1:143002779:1 96052584 ID45854 U -
TGGAAGGACTCAAACCATGGTGTCAGGACTC
>7 dna:chromosome chromosome:RGSC3.4:7:1:143002779:1 96052586 ID45853 U -
TGGAAGGACTCAAACCATGGTGTCAGGAC
>7 dna:chromosome chromosome:RGSC3.4:7:1:143002779:1 96052587 ID45852 U -
TGGAAGGACTCAAACCATGGTGTCAGGA
>7 dna:chromosome chromosome:RGSC3.4:7:1:143002779:1 96052588 ID8269 U -
GGACTCAAACCATGGTGTCAGG
>7 dna:chromosome chromosome:RGSC3.4:7:1:143002779:1 96052588 ID45851 U -
TGGAAGGACTCAAACCATGGTGTCAGG
>7 dna:chromosome chromosome:RGSC3.4:7:1:143002779:1 96052590 ID28655 U -
TCCTGGAAGGACTCAAACCATGGTGTCA
>7 dna:chromosome chromosome:RGSC3.4:7:1:143002779:1 96052590 ID45850 U -
TGGAAGGACTCAAACCATGGTGTCA
>7 dna:chromosome chromosome:RGSC3.4:7:1:143002779:1 96052618 ID36853 U -
TGAGATATTGCTATTATTATTTATTAGACTC
>7 dna:chromosome chromosome:RGSC3.4:7:1:143002779:1 96052697 ID35167 U -
TGACATGGTCTCTTTATTTACTGATAGTC
>7 dna:chromosome chromosome:RGSC3.4:7:1:143002779:1 96052698 ID861 U -
ACATGGTCTCTTTATTTACTGATAGT
>7 dna:chromosome chromosome:RGSC3.4:7:1:143002779:1 96052698 ID59739 U -
TTGACATGGTCTCTTTATTTACTGATAGT
>7 dna:chromosome chromosome:RGSC3.4:7:1:143002779:1 96052714 ID48317 U -
TGGGAAAGGAATACCCTTGACATGGTCTC
>7 dna:chromosome chromosome:RGSC3.4:7:1:143002779:1 96052728 ID12424 U -
TAAGGCTTGGGGTGGGAAAGGAATACC
>7 dna:chromosome chromosome:RGSC3.4:7:1:143002779:1 96052807 ID51672 U -
TGGTTTGTGCCTAAGCCACCTCCCT
>7 dna:chromosome chromosome:RGSC3.4:7:1:143002779:1 96052814 ID31247 U -
TCTGGTTTAGCATGGTTTGTGCCTAAGCCA
>7 dna:chromosome chromosome:RGSC3.4:7:1:143002779:1 96052824 ID46150 U -
TGGACAAGATCTGGTTTAGCATGGTTTGT
>7 dna:chromosome chromosome:RGSC3.4:7:1:143002779:1 96052828 ID46149 U -
TGGACAAGATCTGGTTTAGCATGGT
>7 dna:chromosome chromosome:RGSC3.4:7:1:143002779:1 96052833 ID15225 U -
TACCTATGGACAAGATCTGGTTTAGC
>7 dna:chromosome chromosome:RGSC3.4:7:1:143002779:1 96052838 ID52007 U -
TGTACAAATACCTATGGACAAGATCTGGT
>7 dna:chromosome chromosome:RGSC3.4:7:1:143002779:1 96052906 ID25021 U -
TCATGGTTAGTGTCCTGGACAATAGGAATC
>7 dna:chromosome chromosome:RGSC3.4:7:1:143002779:1 96052917 ID9063 U -
GTCAGACTCATGGTTAGTGTCCTGGA
>7 dna:chromosome chromosome:RGSC3.4:7:1:143002779:1 96052937 ID29619 U -
TCTAAAGGTCAAGTGATTTCTCAGGTCAGA
>7 dna:chromosome chromosome:RGSC3.4:7:1:143002779:1 96052940 ID10573 U -
TAAAGGTCAAGTGATTTCTCAGGTC
>7 dna:chromosome chromosome:RGSC3.4:7:1:143002779:1 96052940 ID29618 U -
TCTAAAGGTCAAGTGATTTCTCAGGTC
>7 dna:chromosome chromosome:RGSC3.4:7:1:143002779:1 96052940 ID30415 U -
TCTCTAAAGGTCAAGTGATTTCTCAGGTC
>7 dna:chromosome chromosome:RGSC3.4:7:1:143002779:1 96052943 ID29617 U -
TCTAAAGGTCAAGTGATTTCTCAG
>7 dna:chromosome chromosome:RGSC3.4:7:1:143002779:1 96052996 ID59402 U -
TTCTTTTTTTCTTTTTAAGCCTCTTCCTC
>7 dna:chromosome chromosome:RGSC3.4:7:1:143002779:1 96053060 ID33866 U -
TGAAGGTGATGGTTCTTCTTGGTGGTAC
>7 dna:chromosome chromosome:RGSC3.4:7:1:143002779:1 96053069 ID470 U -
AAGGATGCAATGAAGGTGATGGTTCTTCT
>7 dna:chromosome chromosome:RGSC3.4:7:1:143002779:1 96053071 ID40572 U -
TGCAAGGATGCAATGAAGGTGATGGTTCTT
>7 dna:chromosome chromosome:RGSC3.4:7:1:143002779:1 96053076 ID19180 U -
TAGGATGCAAGGATGCAATGAAGGTGATGG
>7 dna:chromosome chromosome:RGSC3.4:7:1:143002779:1 96053078 ID19179 U -
TAGGATGCAAGGATGCAATGAAGGTGAT
>7 dna:chromosome chromosome:RGSC3.4:7:1:143002779:1 96053079 ID19178 U -
TAGGATGCAAGGATGCAATGAAGGTGA
>7 dna:chromosome chromosome:RGSC3.4:7:1:143002779:1 96053090 ID48124 U -
TGGCTGTCTTTTAGGATGCAAGGATGC
>7 dna:chromosome chromosome:RGSC3.4:7:1:143002779:1 96053239 ID43165 U -
TGCCTGTCAACCACTGGTCCTCAGC
>7 dna:chromosome chromosome:RGSC3.4:7:1:143002779:1 96053388 ID57477 U -
TTCAAGCCATCAGGTCAGGGCCAGG
>7 dna:chromosome chromosome:RGSC3.4:7:1:143002779:1 96053390 ID57476 U -
TTCAAGCCATCAGGTCAGGGCCA
>7 dna:chromosome chromosome:RGSC3.4:7:1:143002779:1 96053406 ID5566 U -
CTGATTCAGCCAGGTGGGCTCTTCAAGC
>7 dna:chromosome chromosome:RGSC3.4:7:1:143002779:1 96053407 ID30970 U -
TCTGATTCAGCCAGGTGGGCTCTTCAAG
>7 dna:chromosome chromosome:RGSC3.4:7:1:143002779:1 96053413 ID23135 U -
TCAAATCTGATTCAGCCAGGTGGGCTC
>7 dna:chromosome chromosome:RGSC3.4:7:1:143002779:1 96053454 ID26710 U -
TCCCACAGACAACGTGTGCTCTCTCTTC
>7 dna:chromosome chromosome:RGSC3.4:7:1:143002779:1 96053455 ID26709 U -
TCCCACAGACAACGTGTGCTCTCTCTT
>7 dna:chromosome chromosome:RGSC3.4:7:1:143002779:1 96053484 ID19572 U -
TAGGGTACCACATATCTGCGGGTCCACCC
>7 dna:chromosome chromosome:RGSC3.4:7:1:143002779:1 96053485 ID19571 U -
TAGGGTACCACATATCTGCGGGTCCACC
>7 dna:chromosome chromosome:RGSC3.4:7:1:143002779:1 96053497 ID11220 U -
TAACAGTGTCTCCTTAGGGTACCACATATC
>7 dna:chromosome chromosome:RGSC3.4:7:1:143002779:1 96053497 ID52978 U -
TGTCTCCTTAGGGTACCACATATC
>7 dna:chromosome chromosome:RGSC3.4:7:1:143002779:1 96053499 ID11219 U -
TAACAGTGTCTCCTTAGGGTACCACATA
>7 dna:chromosome chromosome:RGSC3.4:7:1:143002779:1 96053538 ID9977 M -
TAAAAGGGAGCAGGTAACA
>7 dna:chromosome chromosome:RGSC3.4:7:1:143002779:1 96053550 ID6641 U -
GACCAGAATCAGATGCCTTCTAAAAGG
>7 dna:chromosome chromosome:RGSC3.4:7:1:143002779:1 96053550 ID17287 U -
TAGACCAGAATCAGATGCCTTCTAAAAGG
>7 dna:chromosome chromosome:RGSC3.4:7:1:143002779:1 96053552 ID6640 U -
GACCAGAATCAGATGCCTTCTAAAA
>7 dna:chromosome chromosome:RGSC3.4:7:1:143002779:1 96053552 ID17286 U -
TAGACCAGAATCAGATGCCTTCTAAAA
>7 dna:chromosome chromosome:RGSC3.4:7:1:143002779:1 96053552 ID42903 U -
TGCCTAGACCAGAATCAGATGCCTTCTAAAA
>7 dna:chromosome chromosome:RGSC3.4:7:1:143002779:1 96053553 ID42902 U -
TGCCTAGACCAGAATCAGATGCCTTCTAAA
>7 dna:chromosome chromosome:RGSC3.4:7:1:143002779:1 96053554 ID42901 U -
TGCCTAGACCAGAATCAGATGCCTTCTAA
>7 dna:chromosome chromosome:RGSC3.4:7:1:143002779:1 96053555 ID42900 U -
TGCCTAGACCAGAATCAGATGCCTTCTA
>7 dna:chromosome chromosome:RGSC3.4:7:1:143002779:1 96053557 ID17285 U -
TAGACCAGAATCAGATGCCTTC
>7 dna:chromosome chromosome:RGSC3.4:7:1:143002779:1 96053563 ID5591 U -
CTGCCTCATGCCTAGACCAGAATCAGAT
>7 dna:chromosome chromosome:RGSC3.4:7:1:143002779:1 96053587 ID18096 U -
TAGCAGAAAAGGAGGCTGGTAAAAGGCTGC
>7 dna:chromosome chromosome:RGSC3.4:7:1:143002779:1 96053623 ID25229 U -
TCATTTTCAGGGGGAGAACCTGGC
>7 dna:chromosome chromosome:RGSC3.4:7:1:143002779:1 96053631 ID4625 U -
CCCTTTGATCACATCTCATTTTCAGGGGGAG
>7 dna:chromosome chromosome:RGSC3.4:7:1:143002779:1 96053632 ID4624 U -
CCCTTTGATCACATCTCATTTTCAGGGGGA
>7 dna:chromosome chromosome:RGSC3.4:7:1:143002779:1 96053634 ID4623 U -
CCCTTTGATCACATCTCATTTTCAGGGG
>7 dna:chromosome chromosome:RGSC3.4:7:1:143002779:1 96053635 ID4622 U -
CCCTTTGATCACATCTCATTTTCAGGG
>7 dna:chromosome chromosome:RGSC3.4:7:1:143002779:1 96053635 ID27428 U -
TCCCTTTGATCACATCTCATTTTCAGGG
>7 dna:chromosome chromosome:RGSC3.4:7:1:143002779:1 96053656 ID32713 U -
TGAAAGCCACCTTGGGGTCCCTTT
>7 dna:chromosome chromosome:RGSC3.4:7:1:143002779:1 96053661 ID43048 U -
TGCCTCTTGTGAAAGCCACCTTGGGGTC
>7 dna:chromosome chromosome:RGSC3.4:7:1:143002779:1 96053669 ID19790 U -
TAGGTGCTGCCTCTTGTGAAAGCCACC
>7 dna:chromosome chromosome:RGSC3.4:7:1:143002779:1 96053675 ID14137 U -
TACAGAAATAGGTGCTGCCTCTTGTGAAA
>7 dna:chromosome chromosome:RGSC3.4:7:1:143002779:1 96053676 ID14136 U -
TACAGAAATAGGTGCTGCCTCTTGTGAA
>7 dna:chromosome chromosome:RGSC3.4:7:1:143002779:1 96053677 ID14135 U -
TACAGAAATAGGTGCTGCCTCTTGTGA
>7 dna:chromosome chromosome:RGSC3.4:7:1:143002779:1 96053679 ID14134 U -
TACAGAAATAGGTGCTGCCTCTTGT
>7 dna:chromosome chromosome:RGSC3.4:7:1:143002779:1 96053729 ID29447 U -
TCGGATTATACTATCCCAACAAGGTGGGCA
>7 dna:chromosome chromosome:RGSC3.4:7:1:143002779:1 96053734 ID47824 U -
TGGCCTCGGATTATACTATCCCAACAAGGT
>7 dna:chromosome chromosome:RGSC3.4:7:1:143002779:1 96053739 ID19201 U -
TAGGATGGCCTCGGATTATACTATCCCAAC
>7 dna:chromosome chromosome:RGSC3.4:7:1:143002779:1 96053739 ID47823 U -
TGGCCTCGGATTATACTATCCCAAC
>7 dna:chromosome chromosome:RGSC3.4:7:1:143002779:1 96053740 ID19200 U -
TAGGATGGCCTCGGATTATACTATCCCAA
>7 dna:chromosome chromosome:RGSC3.4:7:1:143002779:1 96053741 ID19199 U -
TAGGATGGCCTCGGATTATACTATCCCA
>7 dna:chromosome chromosome:RGSC3.4:7:1:143002779:1 96053742 ID19198 U -
TAGGATGGCCTCGGATTATACTATCCC
>7 dna:chromosome chromosome:RGSC3.4:7:1:143002779:1 96053744 ID20637 U -
TAGTTTAGGATGGCCTCGGATTATACTATC
>7 dna:chromosome chromosome:RGSC3.4:7:1:143002779:1 96053745 ID20636 U -
TAGTTTAGGATGGCCTCGGATTATACTAT
>7 dna:chromosome chromosome:RGSC3.4:7:1:143002779:1 96053745 ID57048 U -
TTAGTTTAGGATGGCCTCGGATTATACTAT
>7 dna:chromosome chromosome:RGSC3.4:7:1:143002779:1 96053746 ID20635 U -
TAGTTTAGGATGGCCTCGGATTATACTA
>7 dna:chromosome chromosome:RGSC3.4:7:1:143002779:1 96053746 ID57047 U -
TTAGTTTAGGATGGCCTCGGATTATACTA
>7 dna:chromosome chromosome:RGSC3.4:7:1:143002779:1 96053747 ID2143 U -
AGTTTAGGATGGCCTCGGATTATACT
>7 dna:chromosome chromosome:RGSC3.4:7:1:143002779:1 96053747 ID20634 U -
TAGTTTAGGATGGCCTCGGATTATACT
>7 dna:chromosome chromosome:RGSC3.4:7:1:143002779:1 96053749 ID20633 U -
TAGTTTAGGATGGCCTCGGATTATA
>7 dna:chromosome chromosome:RGSC3.4:7:1:143002779:1 96053750 ID20632 U -
TAGTTTAGGATGGCCTCGGATTAT
>7 dna:chromosome chromosome:RGSC3.4:7:1:143002779:1 96053751 ID9560 U -
GTTTAGGATGGCCTCGGATTA
>7 dna:chromosome chromosome:RGSC3.4:7:1:143002779:1 96053751 ID20631 U -
TAGTTTAGGATGGCCTCGGATTA
>7 dna:chromosome chromosome:RGSC3.4:7:1:143002779:1 96053780 ID57706 U -
TTCAGAAGCTTTGACACTGGCCAAATGGCT
>7 dna:chromosome chromosome:RGSC3.4:7:1:143002779:1 96053782 ID57705 U -
TTCAGAAGCTTTGACACTGGCCAAATGG
>7 dna:chromosome chromosome:RGSC3.4:7:1:143002779:1 96053814 ID22642 U -
TATTTACTCAAGACTGCTGGGTTTA
>7 dna:chromosome chromosome:RGSC3.4:7:1:143002779:1 96053820 ID587 U -
AATACGCATGCATATTTACTCAAGACTGCTG
>7 dna:chromosome chromosome:RGSC3.4:7:1:143002779:1 96053820 ID15513 U -
TACGCATGCATATTTACTCAAGACTGCTG
>7 dna:chromosome chromosome:RGSC3.4:7:1:143002779:1 96053871 ID47816 U -
TGGCCTCCCAAGTAGAATTACTAAATTAAC
>7 dna:chromosome chromosome:RGSC3.4:7:1:143002779:1 96053941 ID5465 U -
CTCTTTTATTTAATGGGTTTTTGCTTTCCTG
>7 dna:chromosome chromosome:RGSC3.4:7:1:143002779:1 96053942 ID5464 U -
CTCTTTTATTTAATGGGTTTTTGCTTTCCT
>7 dna:chromosome chromosome:RGSC3.4:7:1:143002779:1 96053944 ID44335 U -
TGCTCTTTTATTTAATGGGTTTTTGCTTTC
>7 dna:chromosome chromosome:RGSC3.4:7:1:143002779:1 96053971 ID6040 U -
CTTTGTGCTTTTCAAATGTTTGC
>7 dna:chromosome chromosome:RGSC3.4:7:1:143002779:1 96053971 ID10124 U -
TAAAATTCTTTGTGCTTTTCAAATGTTTGC
>7 dna:chromosome chromosome:RGSC3.4:7:1:143002779:1 96053971 ID32103 U -
TCTTTGTGCTTTTCAAATGTTTGC
>7 dna:chromosome chromosome:RGSC3.4:7:1:143002779:1 96053973 ID32102 U -
TCTTTGTGCTTTTCAAATGTTT
>7 dna:chromosome chromosome:RGSC3.4:7:1:143002779:1 96053986 ID11958 U -
TAAGAGACCTTAAAATTCTTTGTGC
>7 dna:chromosome chromosome:RGSC3.4:7:1:143002779:1 96053986 ID56272 U -
TTAAAATAAGAGACCTTAAAATTCTTTGTGC
>7 dna:chromosome chromosome:RGSC3.4:7:1:143002779:1 96054015 ID53373 U -
TGTGACACTTGCTTTGCTAACAGCATTTT
>7 dna:chromosome chromosome:RGSC3.4:7:1:143002779:1 96054024 ID45433 U -
TGGAAAGCTATGTGACACTTGCTTTGCTAA
>7 dna:chromosome chromosome:RGSC3.4:7:1:143002779:1 96054109 ID23984 U -
TCACTGACTAGTCCTATCAGGGATTTTACAG
>7 dna:chromosome chromosome:RGSC3.4:7:1:143002779:1 96054139 ID29943 U -
TCTATCTATGTGTGTAGTAACGTCCTTTAT
>7 dna:chromosome chromosome:RGSC3.4:7:1:143002779:1 96054143 ID14518 U -
TACATCTATCTATGTGTGTAGTAACGTCCT
>7 dna:chromosome chromosome:RGSC3.4:7:1:143002779:1 96054167 ID14112 U -
TACACTGTGGACGTGTTCGGCCATACATC
>7 dna:chromosome chromosome:RGSC3.4:7:1:143002779:1 96054180 ID33868 U -
TGAAGGTTACACTGTGGACGTGT
>7 dna:chromosome chromosome:RGSC3.4:7:1:143002779:1 96054180 ID49676 U -
TGGGGTTGAAGGTTACACTGTGGACGTGT
>7 dna:chromosome chromosome:RGSC3.4:7:1:143002779:1 96054205 ID52346 U -
TGTATTTTAGGAGAAATGGGGTGGG
>7 dna:chromosome chromosome:RGSC3.4:7:1:143002779:1 96054206 ID22797 U -
TATTTTAGGAGAAATGGGGTGG
>7 dna:chromosome chromosome:RGSC3.4:7:1:143002779:1 96054254 ID57967 U -
TTCATTGCCTGTTGCTGCCTTAGCCCC
>7 dna:chromosome chromosome:RGSC3.4:7:1:143002779:1 96054255 ID38292 U -
TGAGTTCATTGCCTGTTGCTGCCTTAGCCC
>7 dna:chromosome chromosome:RGSC3.4:7:1:143002779:1 96054260 ID16735 U -
TAGAAATGAGTTCATTGCCTGTTGCTGCCTT
>7 dna:chromosome chromosome:RGSC3.4:7:1:143002779:1 96054260 ID38291 U -
TGAGTTCATTGCCTGTTGCTGCCTT
>7 dna:chromosome chromosome:RGSC3.4:7:1:143002779:1 96054261 ID1298 U -
AGAAATGAGTTCATTGCCTGTTGCTGCCT
>7 dna:chromosome chromosome:RGSC3.4:7:1:143002779:1 96054261 ID16734 U -
TAGAAATGAGTTCATTGCCTGTTGCTGCCT
>7 dna:chromosome chromosome:RGSC3.4:7:1:143002779:1 96054262 ID16733 U -
TAGAAATGAGTTCATTGCCTGTTGCTGCC
>7 dna:chromosome chromosome:RGSC3.4:7:1:143002779:1 96054263 ID16732 U -
TAGAAATGAGTTCATTGCCTGTTGCTGC
>7 dna:chromosome chromosome:RGSC3.4:7:1:143002779:1 96054265 ID16731 U -
TAGAAATGAGTTCATTGCCTGTTGCT
>7 dna:chromosome chromosome:RGSC3.4:7:1:143002779:1 96054266 ID16730 U -
TAGAAATGAGTTCATTGCCTGTTGC
>7 dna:chromosome chromosome:RGSC3.4:7:1:143002779:1 96054269 ID3944 U -
CAGTAGAAATGAGTTCATTGCCTGT
>7 dna:chromosome chromosome:RGSC3.4:7:1:143002779:1 96054272 ID47324 U -
TGGCACAGTAGAAATGAGTTCATTGCC
>7 dna:chromosome chromosome:RGSC3.4:7:1:143002779:1 96054273 ID39505 U -
TGATGGCACAGTAGAAATGAGTTCATTGC
>7 dna:chromosome chromosome:RGSC3.4:7:1:143002779:1 96054284 ID6699 U -
GACGAGATGATGGCACAGTAGAAAT
>7 dna:chromosome chromosome:RGSC3.4:7:1:143002779:1 96054294 ID41833 U -
TGCCAAAGTCAGACGAGATGATGGCA
>7 dna:chromosome chromosome:RGSC3.4:7:1:143002779:1 96054306 ID33454 U -
TGAACTGGTGAGAGAGTGCCAAAGTCAGAC
>7 dna:chromosome chromosome:RGSC3.4:7:1:143002779:1 96054310 ID28491 U -
TCCTGAACTGGTGAGAGAGTGCCAAAGTC
>7 dna:chromosome chromosome:RGSC3.4:7:1:143002779:1 96054310 ID50961 U -
TGGTGAGAGAGTGCCAAAGTC
>7 dna:chromosome chromosome:RGSC3.4:7:1:143002779:1 96054311 ID28490 U -
TCCTGAACTGGTGAGAGAGTGCCAAAGT
>7 dna:chromosome chromosome:RGSC3.4:7:1:143002779:1 96054311 ID58444 U -
TTCCTGAACTGGTGAGAGAGTGCCAAAGT
>7 dna:chromosome chromosome:RGSC3.4:7:1:143002779:1 96054316 ID28489 U -
TCCTGAACTGGTGAGAGAGTGCC
>7 dna:chromosome chromosome:RGSC3.4:7:1:143002779:1 96054318 ID14687 U -
TACATTGTTCCTGAACTGGTGAGAGAGTG
>7 dna:chromosome chromosome:RGSC3.4:7:1:143002779:1 96054319 ID14686 U -
TACATTGTTCCTGAACTGGTGAGAGAGT
>7 dna:chromosome chromosome:RGSC3.4:7:1:143002779:1 96054321 ID61225 U -
TTGTTCCTGAACTGGTGAGAGA
>7 dna:chromosome chromosome:RGSC3.4:7:1:143002779:1 96054323 ID47532 U -
TGGCATACATTGTTCCTGAACTGGTGAGA
>7 dna:chromosome chromosome:RGSC3.4:7:1:143002779:1 96054323 ID60590 U -
TTGGCATACATTGTTCCTGAACTGGTGAGA
>7 dna:chromosome chromosome:RGSC3.4:7:1:143002779:1 96054324 ID2945 U -
ATTGGCATACATTGTTCCTGAACTGGTGAG
>7 dna:chromosome chromosome:RGSC3.4:7:1:143002779:1 96054324 ID47531 U -
TGGCATACATTGTTCCTGAACTGGTGAG
>7 dna:chromosome chromosome:RGSC3.4:7:1:143002779:1 96054324 ID60589 U -
TTGGCATACATTGTTCCTGAACTGGTGAG
>7 dna:chromosome chromosome:RGSC3.4:7:1:143002779:1 96054325 ID60588 U -
TTGGCATACATTGTTCCTGAACTGGTGA
>7 dna:chromosome chromosome:RGSC3.4:7:1:143002779:1 96054333 ID49798 U -
TGGGTCATTGGCATACATTGTTCCTGA
>7 dna:chromosome chromosome:RGSC3.4:7:1:143002779:1 96054345 ID9828 U -
TAAAACCAAGTGCATGGGTCATTGGCATA
>7 dna:chromosome chromosome:RGSC3.4:7:1:143002779:1 96054358 ID15434 U -
TACGAACAATAGTTTAAAACCAAGTGCATG
>7 dna:chromosome chromosome:RGSC3.4:7:1:143002779:1 96054359 ID4907 U -
CGAACAATAGTTTAAAACCAAGTGCAT
>7 dna:chromosome chromosome:RGSC3.4:7:1:143002779:1 96054359 ID15433 U -
TACGAACAATAGTTTAAAACCAAGTGCAT
>7 dna:chromosome chromosome:RGSC3.4:7:1:143002779:1 96054360 ID15432 U -
TACGAACAATAGTTTAAAACCAAGTGCA
>7 dna:chromosome chromosome:RGSC3.4:7:1:143002779:1 96054361 ID15431 U -
TACGAACAATAGTTTAAAACCAAGTGC
>7 dna:chromosome chromosome:RGSC3.4:7:1:143002779:1 96054413 ID33839 U -
TGAAGGATTTGCTGATGCTGCTTTGTGGC
>7 dna:chromosome chromosome:RGSC3.4:7:1:143002779:1 96054418 ID42450 U -
TGCCATGAAGGATTTGCTGATGCTGCTTT
>7 dna:chromosome chromosome:RGSC3.4:7:1:143002779:1 96054418 ID53946 U -
TGTGCCATGAAGGATTTGCTGATGCTGCTTT
>7 dna:chromosome chromosome:RGSC3.4:7:1:143002779:1 96054420 ID42449 U -
TGCCATGAAGGATTTGCTGATGCTGCT
>7 dna:chromosome chromosome:RGSC3.4:7:1:143002779:1 96054421 ID7671 U -
GCCATGAAGGATTTGCTGATGCTGC
>7 dna:chromosome chromosome:RGSC3.4:7:1:143002779:1 96054421 ID42448 U -
TGCCATGAAGGATTTGCTGATGCTGC
>7 dna:chromosome chromosome:RGSC3.4:7:1:143002779:1 96054422 ID42447 U -
TGCCATGAAGGATTTGCTGATGCTG
>7 dna:chromosome chromosome:RGSC3.4:7:1:143002779:1 96054424 ID58496 U -
TTCCTGTGCCATGAAGGATTTGCTGATGC
>7 dna:chromosome chromosome:RGSC3.4:7:1:143002779:1 96054427 ID28780 U -
TCCTGTGCCATGAAGGATTTGCTGA
>7 dna:chromosome chromosome:RGSC3.4:7:1:143002779:1 96054459 ID27133 U -
TCCCGAATCAAGGACTTTGATTGTTCCC
>7 dna:chromosome chromosome:RGSC3.4:7:1:143002779:1 96054479 ID8200 U -
GGAAGGTCAGGCTCCCGAAT
>7 dna:chromosome chromosome:RGSC3.4:7:1:143002779:1 96054491 ID35978 U -
TGACTTCATAAACCAGAGGGGAAGGTC
>7 dna:chromosome chromosome:RGSC3.4:7:1:143002779:1 96054493 ID35977 U -
TGACTTCATAAACCAGAGGGGAAGG
>7 dna:chromosome chromosome:RGSC3.4:7:1:143002779:1 96054498 ID52390 U -
TGTCAACAAATGACTTCATAAACCAGAGGG
>7 dna:chromosome chromosome:RGSC3.4:7:1:143002779:1 96054500 ID52389 U -
TGTCAACAAATGACTTCATAAACCAGAG
>7 dna:chromosome chromosome:RGSC3.4:7:1:143002779:1 96054533 ID3539 U -
CACTCACACAGATTGTGGCGTTAATTACAAA
>7 dna:chromosome chromosome:RGSC3.4:7:1:143002779:1 96054533 ID23653 U -
TCACACAGATTGTGGCGTTAATTACAAA
>7 dna:chromosome chromosome:RGSC3.4:7:1:143002779:1 96054543 ID47476 U -
TGGCAGGTGACACTCACACAGATTGTGGCGT
>7 dna:chromosome chromosome:RGSC3.4:7:1:143002779:1 96054545 ID47475 U -
TGGCAGGTGACACTCACACAGATTGTGGC
>7 dna:chromosome chromosome:RGSC3.4:7:1:143002779:1 96054567 ID6536 U -
GACACTACACACCTCAAATGGCAGG
>7 dna:chromosome chromosome:RGSC3.4:7:1:143002779:1 96054567 ID20993 U -
TATAGACACTACACACCTCAAATGGCAGG
>7 dna:chromosome chromosome:RGSC3.4:7:1:143002779:1 96054570 ID62425 U -
TTTTATAGACACTACACACCTCAAATGGC
>7 dna:chromosome chromosome:RGSC3.4:7:1:143002779:1 96054575 ID937 U -
ACCAGTCTTTTATAGACACTACACACCTCAA
>7 dna:chromosome chromosome:RGSC3.4:7:1:143002779:1 96054576 ID936 U -
ACCAGTCTTTTATAGACACTACACACCTCA
>7 dna:chromosome chromosome:RGSC3.4:7:1:143002779:1 96054577 ID935 U -
ACCAGTCTTTTATAGACACTACACACCTC
>7 dna:chromosome chromosome:RGSC3.4:7:1:143002779:1 96054577 ID10242 U -
TAAACCAGTCTTTTATAGACACTACACACCTC
>7 dna:chromosome chromosome:RGSC3.4:7:1:143002779:1 96054636 ID57937 U -
TTCATTACAGATTTGTAATCAAGCTCTCAGA
>7 dna:chromosome chromosome:RGSC3.4:7:1:143002779:1 96054675 ID9850 U -
TAAAACTATAACACTGAATTTTCCCAGACA
>7 dna:chromosome chromosome:RGSC3.4:7:1:143002779:1 96054726 ID57869 U -
TTCATCACGGAACATTTCTATTTACTATT
>7 dna:chromosome chromosome:RGSC3.4:7:1:143002779:1 96054778 ID39263 U -
TGATGACCTGTGCCCATTAATCCCTT
>7 dna:chromosome chromosome:RGSC3.4:7:1:143002779:1 96054779 ID39262 U -
TGATGACCTGTGCCCATTAATCCCT
>7 dna:chromosome chromosome:RGSC3.4:7:1:143002779:1 96054780 ID25205 U -
TCATTTGATGACCTGTGCCCATTAATCCC
>7 dna:chromosome chromosome:RGSC3.4:7:1:143002779:1 96054785 ID29154 U -
TCCTTTCATTTGATGACCTGTGCCCATTA
>7 dna:chromosome chromosome:RGSC3.4:7:1:143002779:1 96054788 ID29153 U -
TCCTTTCATTTGATGACCTGTGCCCA
>7 dna:chromosome chromosome:RGSC3.4:7:1:143002779:1 96054840 ID18987 U -
TAGGAGAAGCATTAATGTCTAAGAAGCTGT
>7 dna:chromosome chromosome:RGSC3.4:7:1:143002779:1 96054846 ID60173 U -
TTGCTAGGAGAAGCATTAATGTCTAAGA
>7 dna:chromosome chromosome:RGSC3.4:7:1:143002779:1 96054852 ID15447 U -
TACGACAATTTGCTAGGAGAAGCATTAATGT
>7 dna:chromosome chromosome:RGSC3.4:7:1:143002779:1 96054856 ID15446 U -
TACGACAATTTGCTAGGAGAAGCATTA
>7 dna:chromosome chromosome:RGSC3.4:7:1:143002779:1 96054859 ID15445 U -
TACGACAATTTGCTAGGAGAAGCA
>7 dna:chromosome chromosome:RGSC3.4:7:1:143002779:1 96054899 ID21924 U -
TATGGAAATGGTGACTAGGATCCACAGGA
>7 dna:chromosome chromosome:RGSC3.4:7:1:143002779:1 96054899 ID45552 U -
TGGAAATGGTGACTAGGATCCACAGGA
>7 dna:chromosome chromosome:RGSC3.4:7:1:143002779:1 96054900 ID6189 U -
GAAATGGTGACTAGGATCCACAGG
>7 dna:chromosome chromosome:RGSC3.4:7:1:143002779:1 96054900 ID21923 U -
TATGGAAATGGTGACTAGGATCCACAGG
>7 dna:chromosome chromosome:RGSC3.4:7:1:143002779:1 96054900 ID45551 U -
TGGAAATGGTGACTAGGATCCACAGG
>7 dna:chromosome chromosome:RGSC3.4:7:1:143002779:1 96054900 ID62441 U -
TTTTATGGAAATGGTGACTAGGATCCACAGG
>7 dna:chromosome chromosome:RGSC3.4:7:1:143002779:1 96054902 ID62440 U -
TTTTATGGAAATGGTGACTAGGATCCACA
>7 dna:chromosome chromosome:RGSC3.4:7:1:143002779:1 96054903 ID32132 U -
TCTTTTATGGAAATGGTGACTAGGATCCAC
>7 dna:chromosome chromosome:RGSC3.4:7:1:143002779:1 96054907 ID62439 U -
TTTTATGGAAATGGTGACTAGGAT
>7 dna:chromosome chromosome:RGSC3.4:7:1:143002779:1 96054938 ID46910 U -
TGGATGAATCTTTAGCAAAGATTAAACC
>7 dna:chromosome chromosome:RGSC3.4:7:1:143002779:1 96054943 ID39500 U -
TGATGGATGAATCTTTAGCAAAGATT
>7 dna:chromosome chromosome:RGSC3.4:7:1:143002779:1 96054943 ID56537 U -
TTAATGATGGATGAATCTTTAGCAAAGATT
>7 dna:chromosome chromosome:RGSC3.4:7:1:143002779:1 96054944 ID13109 U -
TAATGATGGATGAATCTTTAGCAAAGAT
>7 dna:chromosome chromosome:RGSC3.4:7:1:143002779:1 96054945 ID31491 U -
TCTTAATGATGGATGAATCTTTAGCAAAGA
>7 dna:chromosome chromosome:RGSC3.4:7:1:143002779:1 96054948 ID21542 U -
TATCTTAATGATGGATGAATCTTTAGCAA
>7 dna:chromosome chromosome:RGSC3.4:7:1:143002779:1 96054950 ID21541 U -
TATCTTAATGATGGATGAATCTTTAGC
>7 dna:chromosome chromosome:RGSC3.4:7:1:143002779:1 96054969 ID45576 U -
TGGAAATTTCACGGTTGTCCAGTATCTTAA
>7 dna:chromosome chromosome:RGSC3.4:7:1:143002779:1 96054976 ID45575 U -
TGGAAATTTCACGGTTGTCCAGT
>7 dna:chromosome chromosome:RGSC3.4:7:1:143002779:1 96054995 ID20774 U -
TATAAATGTACGCAAAGGTTTCTGGA
>7 dna:chromosome chromosome:RGSC3.4:7:1:143002779:1 96054996 ID48934 U -
TGGGATATAAATGTACGCAAAGGTTTCTGG
>7 dna:chromosome chromosome:RGSC3.4:7:1:143002779:1 96054997 ID48933 U -
TGGGATATAAATGTACGCAAAGGTTTCTG
>7 dna:chromosome chromosome:RGSC3.4:7:1:143002779:1 96054999 ID48932 U -
TGGGATATAAATGTACGCAAAGGTTTC
>7 dna:chromosome chromosome:RGSC3.4:7:1:143002779:1 96055002 ID653 U -
AATGGGATATAAATGTACGCAAAGGT
>7 dna:chromosome chromosome:RGSC3.4:7:1:143002779:1 96055002 ID2680 U -
ATGGGATATAAATGTACGCAAAGGT
>7 dna:chromosome chromosome:RGSC3.4:7:1:143002779:1 96055002 ID11078 U -
TAACAATGGGATATAAATGTACGCAAAGGT
>7 dna:chromosome chromosome:RGSC3.4:7:1:143002779:1 96055006 ID43618 U -
TGCTAACAATGGGATATAAATGTACGCAA
>7 dna:chromosome chromosome:RGSC3.4:7:1:143002779:1 96055007 ID43617 U -
TGCTAACAATGGGATATAAATGTACGCA
>7 dna:chromosome chromosome:RGSC3.4:7:1:143002779:1 96055017 ID57248 U -
TTATTCTAGCGTGCTAACAATGGGATATA
>7 dna:chromosome chromosome:RGSC3.4:7:1:143002779:1 96055018 ID22390 U -
TATTCTAGCGTGCTAACAATGGGATAT
>7 dna:chromosome chromosome:RGSC3.4:7:1:143002779:1 96055018 ID57247 U -
TTATTCTAGCGTGCTAACAATGGGATAT
>7 dna:chromosome chromosome:RGSC3.4:7:1:143002779:1 96055028 ID8748 U -
GGGTGACTCATTATTCTAGCGTGCTAAC
>7 dna:chromosome chromosome:RGSC3.4:7:1:143002779:1 96055040 ID55360 U -
TGTTTATCTGGGTGACTCATTATTC
>7 dna:chromosome chromosome:RGSC3.4:7:1:143002779:1 96055059 ID2603 U -
ATGCCTCTCGAAGGTAGGACTTCTGTTTA
>7 dna:chromosome chromosome:RGSC3.4:7:1:143002779:1 96055068 ID17513 U -
TAGAGGGACAAATGCCTCTCGAAGGTAGGAC
>7 dna:chromosome chromosome:RGSC3.4:7:1:143002779:1 96055094 ID9888 U -
TAAAAGAATGAGAGGCATGTTAGAG
>7 dna:chromosome chromosome:RGSC3.4:7:1:143002779:1 96055130 ID10579 U -
TAAAGGTGACAGTCTGTTTCTACAGAGGCGG
>7 dna:chromosome chromosome:RGSC3.4:7:1:143002779:1 96055134 ID10578 U -
TAAAGGTGACAGTCTGTTTCTACAGAG
>7 dna:chromosome chromosome:RGSC3.4:7:1:143002779:1 96055136 ID32836 U -
TGAAATAAAGGTGACAGTCTGTTTCTACAG
>7 dna:chromosome chromosome:RGSC3.4:7:1:143002779:1 96055137 ID32835 U -
TGAAATAAAGGTGACAGTCTGTTTCTACA
>7 dna:chromosome chromosome:RGSC3.4:7:1:143002779:1 96055138 ID32834 U -
TGAAATAAAGGTGACAGTCTGTTTCTAC
>7 dna:chromosome chromosome:RGSC3.4:7:1:143002779:1 96055140 ID32833 U -
TGAAATAAAGGTGACAGTCTGTTTCT
>7 dna:chromosome chromosome:RGSC3.4:7:1:143002779:1 96055141 ID7816 U -
GCCTTGAAATAAAGGTGACAGTCTGTTTC
>7 dna:chromosome chromosome:RGSC3.4:7:1:143002779:1 96055142 ID32832 U -
TGAAATAAAGGTGACAGTCTGTTT
>7 dna:chromosome chromosome:RGSC3.4:7:1:143002779:1 96055144 ID4857 U -
CCTTGAAATAAAGGTGACAGTCTGT
>7 dna:chromosome chromosome:RGSC3.4:7:1:143002779:1 96055180 ID23541 U -
TCAATTGTAAGTGGAAGACTCAGCCA
>7 dna:chromosome chromosome:RGSC3.4:7:1:143002779:1 96055256 ID48475 U -
TGGGAAGCTAGGTTCCTCTACTTGGTTCT
>7 dna:chromosome chromosome:RGSC3.4:7:1:143002779:1 96055358 ID8582 U -
GGCTGGGATCCTGGAGAAAAAATTCCC
>7 dna:chromosome chromosome:RGSC3.4:7:1:143002779:1 96055378 ID16426 U -
TACTTGGTGCAGGAGGCTATACAGGCTGGG
>7 dna:chromosome chromosome:RGSC3.4:7:1:143002779:1 96055412 ID2722 U -
ATGTAGTCTGGCCTAAGCAGGGAAA
>7 dna:chromosome chromosome:RGSC3.4:7:1:143002779:1 96055412 ID13916 U -
TACAATGTAGTCTGGCCTAAGCAGGGAAA
>7 dna:chromosome chromosome:RGSC3.4:7:1:143002779:1 96055413 ID672 U -
AATGTAGTCTGGCCTAAGCAGGGAA
>7 dna:chromosome chromosome:RGSC3.4:7:1:143002779:1 96055413 ID13915 U -
TACAATGTAGTCTGGCCTAAGCAGGGAA
>7 dna:chromosome chromosome:RGSC3.4:7:1:143002779:1 96055443 ID3804 U -
CAGCGCAAATCTGGTAGAGGGGCTCC
>7 dna:chromosome chromosome:RGSC3.4:7:1:143002779:1 96055448 ID48806 U -
TGGGAGCAGCGCAAATCTGGTAGAGGG
>7 dna:chromosome chromosome:RGSC3.4:7:1:143002779:1 96055449 ID48805 U -
TGGGAGCAGCGCAAATCTGGTAGAGG
>7 dna:chromosome chromosome:RGSC3.4:7:1:143002779:1 96055468 ID10085 U -
TAAAATGCTTCTCTGACCAAGACTGGGAGC
>7 dna:chromosome chromosome:RGSC3.4:7:1:143002779:1 96055480 ID15040 U -
TACCCACTATAATAAAATGCTTCTCTGACC
>7 dna:chromosome chromosome:RGSC3.4:7:1:143002779:1 96055534 ID12677 U -
TAAGTTTGTGATAAGTCAGTAATAAGG
>7 dna:chromosome chromosome:RGSC3.4:7:1:143002779:1 96055535 ID12725 U -
TAATAAGTTTGTGATAAGTCAGTAATAAG
>7 dna:chromosome chromosome:RGSC3.4:7:1:143002779:1 96055541 ID33232 U -
TGAACAGTAATAAGTTTGTGATAAGTCAGT
>7 dna:chromosome chromosome:RGSC3.4:7:1:143002779:1 96055543 ID33231 U -
TGAACAGTAATAAGTTTGTGATAAGTCA
>7 dna:chromosome chromosome:RGSC3.4:7:1:143002779:1 96055576 ID7959 U -
GCTGAACACTCACAGTTGCTGATTCTCAG
>7 dna:chromosome chromosome:RGSC3.4:7:1:143002779:1 96055576 ID33196 U -
TGAACACTCACAGTTGCTGATTCTCAG
>7 dna:chromosome chromosome:RGSC3.4:7:1:143002779:1 96055634 ID36489 U -
TGAGACATTTCCTGAGTCTGGGAATGGGA
>7 dna:chromosome chromosome:RGSC3.4:7:1:143002779:1 96055644 ID27015 U -
TCCCCACTTCTGAGACATTTCCTGAGTCT
>7 dna:chromosome chromosome:RGSC3.4:7:1:143002779:1 96055683 ID18237 U -
TAGCATCTCACAGTTCTCTGGCTCTCGC
>7 dna:chromosome chromosome:RGSC3.4:7:1:143002779:1 96055704 ID13687 U -
TACAACAGCCACATTGTCTGCAGTATAGCATC
>7 dna:chromosome chromosome:RGSC3.4:7:1:143002779:1 96055705 ID13686 U -
TACAACAGCCACATTGTCTGCAGTATAGCAT
>7 dna:chromosome chromosome:RGSC3.4:7:1:143002779:1 96055706 ID13685 U -
TACAACAGCCACATTGTCTGCAGTATAGCA
>7 dna:chromosome chromosome:RGSC3.4:7:1:143002779:1 96055707 ID13684 U -
TACAACAGCCACATTGTCTGCAGTATAGC
>7 dna:chromosome chromosome:RGSC3.4:7:1:143002779:1 96055707 ID20915 U -
TATACAACAGCCACATTGTCTGCAGTATAGC
>7 dna:chromosome chromosome:RGSC3.4:7:1:143002779:1 96055708 ID13683 U -
TACAACAGCCACATTGTCTGCAGTATAG
>7 dna:chromosome chromosome:RGSC3.4:7:1:143002779:1 96055710 ID52226 U -
TGTATACAACAGCCACATTGTCTGCAGTAT
>7 dna:chromosome chromosome:RGSC3.4:7:1:143002779:1 96055711 ID52225 U -
TGTATACAACAGCCACATTGTCTGCAGTA
>7 dna:chromosome chromosome:RGSC3.4:7:1:143002779:1 96055713 ID52224 U -
TGTATACAACAGCCACATTGTCTGCAG
>7 dna:chromosome chromosome:RGSC3.4:7:1:143002779:1 96055718 ID12587 U -
TAAGTGCATGTATACAACAGCCACATTGTC
>7 dna:chromosome chromosome:RGSC3.4:7:1:143002779:1 96055719 ID51929 U -
TGTAAGTGCATGTATACAACAGCCACATTGT
>7 dna:chromosome chromosome:RGSC3.4:7:1:143002779:1 96055741 ID40796 U -
TGCACAAGGTAACCAGAGCTGCTGTAAGTGC
>7 dna:chromosome chromosome:RGSC3.4:7:1:143002779:1 96055743 ID53848 U -
TGTGCACAAGGTAACCAGAGCTGCTGTAAGT
>7 dna:chromosome chromosome:RGSC3.4:7:1:143002779:1 96055753 ID7425 U -
GCAAGTCCTGTGCACAAGGTAACCAGAGC
>7 dna:chromosome chromosome:RGSC3.4:7:1:143002779:1 96055753 ID40603 U -
TGCAAGTCCTGTGCACAAGGTAACCAGAGC
>7 dna:chromosome chromosome:RGSC3.4:7:1:143002779:1 96055759 ID31614 U -
TCTTATGCAAGTCCTGTGCACAAGGTAAC
>7 dna:chromosome chromosome:RGSC3.4:7:1:143002779:1 96055761 ID39136 U -
TGATCTTATGCAAGTCCTGTGCACAAGGTA
>7 dna:chromosome chromosome:RGSC3.4:7:1:143002779:1 96055765 ID8067 U -
GCTTGATCTTATGCAAGTCCTGTGCACAA
>7 dna:chromosome chromosome:RGSC3.4:7:1:143002779:1 96055766 ID5911 U -
CTTGATCTTATGCAAGTCCTGTGCACA
>7 dna:chromosome chromosome:RGSC3.4:7:1:143002779:1 96055766 ID48221 U -
TGGCTTGATCTTATGCAAGTCCTGTGCACA
>7 dna:chromosome chromosome:RGSC3.4:7:1:143002779:1 96055767 ID48220 U -
TGGCTTGATCTTATGCAAGTCCTGTGCAC
>7 dna:chromosome chromosome:RGSC3.4:7:1:143002779:1 96055769 ID5660 U -
CTGGCTTGATCTTATGCAAGTCCTGTGC
>7 dna:chromosome chromosome:RGSC3.4:7:1:143002779:1 96055769 ID48219 U -
TGGCTTGATCTTATGCAAGTCCTGTGC
>7 dna:chromosome chromosome:RGSC3.4:7:1:143002779:1 96055780 ID46124 U -
TGGAATTTTTCGCTGGCTTGATCTTATGC
>7 dna:chromosome chromosome:RGSC3.4:7:1:143002779:1 96055781 ID46123 U -
TGGAATTTTTCGCTGGCTTGATCTTATG
>7 dna:chromosome chromosome:RGSC3.4:7:1:143002779:1 96055786 ID26496 U -
TCCATTCTGGAATTTTTCGCTGGCTTGATC
>7 dna:chromosome chromosome:RGSC3.4:7:1:143002779:1 96055787 ID26495 U -
TCCATTCTGGAATTTTTCGCTGGCTTGAT
>7 dna:chromosome chromosome:RGSC3.4:7:1:143002779:1 96055882 ID47865 U -
TGGCCTTACCTTGGAAAGAAACATGTGTC
>7 dna:chromosome chromosome:RGSC3.4:7:1:143002779:1 96055939 ID5231 U -
CTATTGCATCAAATTTGTGCTGTCCAC
>7 dna:chromosome chromosome:RGSC3.4:7:1:143002779:1 96055959 ID10114 U -
TAAAATTAGTTTATTTTTTTAACCTATTGC
>7 dna:chromosome chromosome:RGSC3.4:7:1:143002779:1 96056047 ID13918 U -
TACAATGTATCTCAGCCATCCCGATCCTGG
>7 dna:chromosome chromosome:RGSC3.4:7:1:143002779:1 96056052 ID13917 U -
TACAATGTATCTCAGCCATCCCGAT
>7 dna:chromosome chromosome:RGSC3.4:7:1:143002779:1 96056055 ID14604 U -
TACATGTATACAATGTATCTCAGCCATCCC
>7 dna:chromosome chromosome:RGSC3.4:7:1:143002779:1 96056056 ID14603 U -
TACATGTATACAATGTATCTCAGCCATCC
>7 dna:chromosome chromosome:RGSC3.4:7:1:143002779:1 96056059 ID24750 U -
TCATACATGTATACAATGTATCTCAGCCA
>7 dna:chromosome chromosome:RGSC3.4:7:1:143002779:1 96056093 ID9896 U -
TAAAAGACTTTTGTTTTTTTAATTCTTTGA
>7 dna:chromosome chromosome:RGSC3.4:7:1:143002779:1 96056114 ID37311 U -
TGAGCCGAAGCCAGTAATGATCTAAAAGACT
>7 dna:chromosome chromosome:RGSC3.4:7:1:143002779:1 96056121 ID637 U -
AATGAGCCGAAGCCAGTAATGATCTA
>7 dna:chromosome chromosome:RGSC3.4:7:1:143002779:1 96056151 ID10815 U -
TAAATGCAGACAATGTATTGGCAGC
>7 dna:chromosome chromosome:RGSC3.4:7:1:143002779:1 96056151 ID20770 U -
TATAAATGCAGACAATGTATTGGCAGC
>7 dna:chromosome chromosome:RGSC3.4:7:1:143002779:1 96056211 ID2484 U -
ATGAAATGTCTTTTCCCACCAATTA
>7 dna:chromosome chromosome:RGSC3.4:7:1:143002779:1 96056281 ID9795 U -
TAAAACAAGGTTGGTTGTGAGAAAGGGAAG
>7 dna:chromosome chromosome:RGSC3.4:7:1:143002779:1 96056283 ID9794 U -
TAAAACAAGGTTGGTTGTGAGAAAGGGA
>7 dna:chromosome chromosome:RGSC3.4:7:1:143002779:1 96056284 ID51726 U -
TGTAAAACAAGGTTGGTTGTGAGAAAGGG
>7 dna:chromosome chromosome:RGSC3.4:7:1:143002779:1 96056285 ID9793 U -
TAAAACAAGGTTGGTTGTGAGAAAGG
>7 dna:chromosome chromosome:RGSC3.4:7:1:143002779:1 96056289 ID51725 U -
TGTAAAACAAGGTTGGTTGTGAGA
>7 dna:chromosome chromosome:RGSC3.4:7:1:143002779:1 96056290 ID58606 U -
TTCGAGTTGTAAAACAAGGTTGGTTGTGAG
>7 dna:chromosome chromosome:RGSC3.4:7:1:143002779:1 96056293 ID20547 U -
TAGTTCGAGTTGTAAAACAAGGTTGGTTGT
>7 dna:chromosome chromosome:RGSC3.4:7:1:143002779:1 96056293 ID58605 U -
TTCGAGTTGTAAAACAAGGTTGGTTGT
>7 dna:chromosome chromosome:RGSC3.4:7:1:143002779:1 96056294 ID20546 U -
TAGTTCGAGTTGTAAAACAAGGTTGGTTG
>7 dna:chromosome chromosome:RGSC3.4:7:1:143002779:1 96056295 ID9508 U -
GTTCGAGTTGTAAAACAAGGTTGGTT
>7 dna:chromosome chromosome:RGSC3.4:7:1:143002779:1 96056296 ID20545 U -
TAGTTCGAGTTGTAAAACAAGGTTGGT
>7 dna:chromosome chromosome:RGSC3.4:7:1:143002779:1 96056296 ID62419 U -
TTTTAGTTCGAGTTGTAAAACAAGGTTGGT
>7 dna:chromosome chromosome:RGSC3.4:7:1:143002779:1 96056302 ID30726 U -
TCTGAATTTTAGTTCGAGTTGTAAAACAAG
>7 dna:chromosome chromosome:RGSC3.4:7:1:143002779:1 96056309 ID7732 U -
GCCCTCTCTGAATTTTAGTTCGAGTTGTA
>7 dna:chromosome chromosome:RGSC3.4:7:1:143002779:1 96056309 ID42720 U -
TGCCCTCTCTGAATTTTAGTTCGAGTTGTA
>7 dna:chromosome chromosome:RGSC3.4:7:1:143002779:1 96056310 ID7731 U -
GCCCTCTCTGAATTTTAGTTCGAGTTGT
>7 dna:chromosome chromosome:RGSC3.4:7:1:143002779:1 96056318 ID38049 U -
TGAGTCATTTGCCCTCTCTGAATTTTAGTT
>7 dna:chromosome chromosome:RGSC3.4:7:1:143002779:1 96056323 ID13038 U -
TAATCTTGAGTCATTTGCCCTCTCTGAATTT
>7 dna:chromosome chromosome:RGSC3.4:7:1:143002779:1 96056327 ID5907 U -
CTTGAGTCATTTGCCCTCTCTGA
>7 dna:chromosome chromosome:RGSC3.4:7:1:143002779:1 96056365 ID50086 U -
TGGGTTTGAGTCTTTCTCAGGTCCAGGAAG
>7 dna:chromosome chromosome:RGSC3.4:7:1:143002779:1 96056374 ID11702 U -
TAACTTGGGTTTGAGTCTTTCTCAGG
>7 dna:chromosome chromosome:RGSC3.4:7:1:143002779:1 96056405 ID5892 U -
CTTGAAAAGCAGCTGGGTTTGAAG
>7 dna:chromosome chromosome:RGSC3.4:7:1:143002779:1 96056429 ID35872 U -
TGACTGTAGAGATACAGGGGCTCTTTAT
>7 dna:chromosome chromosome:RGSC3.4:7:1:143002779:1 96056454 ID8192 U -
GGAAGCAGTTTTGGTGCCAAACCTCATGA
>7 dna:chromosome chromosome:RGSC3.4:7:1:143002779:1 96056455 ID48468 U -
TGGGAAGCAGTTTTGGTGCCAAACCTCATG
>7 dna:chromosome chromosome:RGSC3.4:7:1:143002779:1 96056456 ID48467 U -
TGGGAAGCAGTTTTGGTGCCAAACCTCAT
>7 dna:chromosome chromosome:RGSC3.4:7:1:143002779:1 96056501 ID10497 U -
TAAAGATTTCTTGTTCTTGAGACCCACAT
>7 dna:chromosome chromosome:RGSC3.4:7:1:143002779:1 96056502 ID10496 U -
TAAAGATTTCTTGTTCTTGAGACCCACA
>7 dna:chromosome chromosome:RGSC3.4:7:1:143002779:1 96056502 ID29597 U -
TCTAAAGATTTCTTGTTCTTGAGACCCACA
>7 dna:chromosome chromosome:RGSC3.4:7:1:143002779:1 96056504 ID10495 U -
TAAAGATTTCTTGTTCTTGAGACCCA
>7 dna:chromosome chromosome:RGSC3.4:7:1:143002779:1 96056505 ID10494 U -
TAAAGATTTCTTGTTCTTGAGACCC
>7 dna:chromosome chromosome:RGSC3.4:7:1:143002779:1 96056543 ID37382 U -
TGAGCTAATATAGCAGAGAGGAGGGAGTAG
>7 dna:chromosome chromosome:RGSC3.4:7:1:143002779:1 96056546 ID1690 U -
AGCTAATATAGCAGAGAGGAGGGAG
>7 dna:chromosome chromosome:RGSC3.4:7:1:143002779:1 96056585 ID15615 U -
TACTAAGACATTTTAATTGAACCCACCCT
>7 dna:chromosome chromosome:RGSC3.4:7:1:143002779:1 96056586 ID354 U -
AAGACATTTTAATTGAACCCACCC
>7 dna:chromosome chromosome:RGSC3.4:7:1:143002779:1 96056586 ID15614 U -
TACTAAGACATTTTAATTGAACCCACCC
>7 dna:chromosome chromosome:RGSC3.4:7:1:143002779:1 96056607 ID46830 U -
TGGATCATCTCTTGGCTTATTTTACTAAG
>7 dna:chromosome chromosome:RGSC3.4:7:1:143002779:1 96056874 ID17330 U +
TAGACTAGATGCTGCTAGCCACGAGAGGG
>7 dna:chromosome chromosome:RGSC3.4:7:1:143002779:1 96056874 ID17331 U +
TAGACTAGATGCTGCTAGCCACGAGAGGGT
>7 dna:chromosome chromosome:RGSC3.4:7:1:143002779:1 96056917 ID33952 U -
TGAAGTTGGCCTAAGCTCAGCTTGCAATCC
>7 dna:chromosome chromosome:RGSC3.4:7:1:143002779:1 96056937 ID7590 U +
GCCAACTTCAAGGGATGTGTTGATTA
>7 dna:chromosome chromosome:RGSC3.4:7:1:143002779:1 96056937 ID7591 U +
GCCAACTTCAAGGGATGTGTTGATTAAC
>7 dna:chromosome chromosome:RGSC3.4:7:1:143002779:1 96056937 ID7592 U +
GCCAACTTCAAGGGATGTGTTGATTAACC
>7 dna:chromosome chromosome:RGSC3.4:7:1:143002779:1 96056937 ID7593 U +
GCCAACTTCAAGGGATGTGTTGATTAACCA
>7 dna:chromosome chromosome:RGSC3.4:7:1:143002779:1 96056939 ID3198 U +
CAACTTCAAGGGATGTGTTGATTAACCAA
>7 dna:chromosome chromosome:RGSC3.4:7:1:143002779:1 96056943 ID57487 U +
TTCAAGGGATGTGTTGATTAACCAAGCTGT
>7 dna:chromosome chromosome:RGSC3.4:7:1:143002779:1 96056944 ID23342 U +
TCAAGGGATGTGTTGATTAACC
>7 dna:chromosome chromosome:RGSC3.4:7:1:143002779:1 96056975 ID48815 U +
TGGGAGCCTCTGAGATTGCAAGCTCACC
>7 dna:chromosome chromosome:RGSC3.4:7:1:143002779:1 96056975 ID48816 U +
TGGGAGCCTCTGAGATTGCAAGCTCACCAT
>7 dna:chromosome chromosome:RGSC3.4:7:1:143002779:1 96056985 ID37018 U +
TGAGATTGCAAGCTCACCATTTGTTGTC
>7 dna:chromosome chromosome:RGSC3.4:7:1:143002779:1 96056985 ID37019 U +
TGAGATTGCAAGCTCACCATTTGTTGTCA
>7 dna:chromosome chromosome:RGSC3.4:7:1:143002779:1 96056985 ID37020 U +
TGAGATTGCAAGCTCACCATTTGTTGTCAC
>7 dna:chromosome chromosome:RGSC3.4:7:1:143002779:1 96056991 ID40561 U +
TGCAAGCTCACCATTTGTTGTCACAGC
>7 dna:chromosome chromosome:RGSC3.4:7:1:143002779:1 96056991 ID40562 U +
TGCAAGCTCACCATTTGTTGTCACAGCCGA
>7 dna:chromosome chromosome:RGSC3.4:7:1:143002779:1 96057009 ID52463 U +
TGTCACAGCCGAATTTAACCTGTGCCAA
>7 dna:chromosome chromosome:RGSC3.4:7:1:143002779:1 96057024 ID11461 U +
TAACCTGTGCCAACACAGTCTAAGACTCA
>7 dna:chromosome chromosome:RGSC3.4:7:1:143002779:1 96057031 ID41855 U +
TGCCAACACAGTCTAAGACTCATTTCTTTG
>7 dna:chromosome chromosome:RGSC3.4:7:1:143002779:1 96057084 ID31597 U +
TCTTATCGGGCACTAGGCTCTTTGGGAAC
>7 dna:chromosome chromosome:RGSC3.4:7:1:143002779:1 96057102 ID32079 U +
TCTTTGGGAACTGATGCTATATCTTCCAAA
>7 dna:chromosome chromosome:RGSC3.4:7:1:143002779:1 96057116 ID43986 U +
TGCTATATCTTCCAAAGCTAGACCAGA
>7 dna:chromosome chromosome:RGSC3.4:7:1:143002779:1 96057116 ID43987 U +
TGCTATATCTTCCAAAGCTAGACCAGAGGT
>7 dna:chromosome chromosome:RGSC3.4:7:1:143002779:1 96057116 ID43988 U +
TGCTATATCTTCCAAAGCTAGACCAGAGGTC
>7 dna:chromosome chromosome:RGSC3.4:7:1:143002779:1 96057125 ID58010 U +
TTCCAAAGCTAGACCAGAGGT
>7 dna:chromosome chromosome:RGSC3.4:7:1:143002779:1 96057158 ID39201 U +
TGATGAAGGATTTTAGAAGGATACTA
>7 dna:chromosome chromosome:RGSC3.4:7:1:143002779:1 96057158 ID39202 U +
TGATGAAGGATTTTAGAAGGATACTATAGA
>7 dna:chromosome chromosome:RGSC3.4:7:1:143002779:1 96057158 ID39203 U +
TGATGAAGGATTTTAGAAGGATACTATAGAA
>7 dna:chromosome chromosome:RGSC3.4:7:1:143002779:1 96057171 ID16978 U +
TAGAAGGATACTATAGAAACCAAATGGAGTC
>7 dna:chromosome chromosome:RGSC3.4:7:1:143002779:1 96057179 ID15783 U +
TACTATAGAAACCAAATGGAGTCCAGATT
>7 dna:chromosome chromosome:RGSC3.4:7:1:143002779:1 96057184 ID16622 U +
TAGAAACCAAATGGAGTCCAGATTGGTCGGA
>7 dna:chromosome chromosome:RGSC3.4:7:1:143002779:1 96057195 ID46684 U +
TGGAGTCCAGATTGGTCGGATGGA
>7 dna:chromosome chromosome:RGSC3.4:7:1:143002779:1 96057195 ID46685 U +
TGGAGTCCAGATTGGTCGGATGGAGCCAC
>7 dna:chromosome chromosome:RGSC3.4:7:1:143002779:1 96057206 ID60791 U +
TTGGTCGGATGGAGCCACACATTCATAGAA
>7 dna:chromosome chromosome:RGSC3.4:7:1:143002779:1 96057219 ID7614 U +
GCCACACATTCATAGAAGTTGGATGGGTGT
>7 dna:chromosome chromosome:RGSC3.4:7:1:143002779:1 96057228 ID24758 U +
TCATAGAAGTTGGATGGGTGTCACTC
>7 dna:chromosome chromosome:RGSC3.4:7:1:143002779:1 96057228 ID24759 U +
TCATAGAAGTTGGATGGGTGTCACTCTGT
>7 dna:chromosome chromosome:RGSC3.4:7:1:143002779:1 96057231 ID17037 U +
TAGAAGTTGGATGGGTGTCACTCT
>7 dna:chromosome chromosome:RGSC3.4:7:1:143002779:1 96057231 ID17038 U +
TAGAAGTTGGATGGGTGTCACTCTGT
>7 dna:chromosome chromosome:RGSC3.4:7:1:143002779:1 96057231 ID17039 U +
TAGAAGTTGGATGGGTGTCACTCTGTAC
>7 dna:chromosome chromosome:RGSC3.4:7:1:143002779:1 96057231 ID17040 U +
TAGAAGTTGGATGGGTGTCACTCTGTACTC
>7 dna:chromosome chromosome:RGSC3.4:7:1:143002779:1 96057242 ID49952 U +
TGGGTGTCACTCTGTACTCTATTCACTCCC
>7 dna:chromosome chromosome:RGSC3.4:7:1:143002779:1 96057248 ID23963 U +
TCACTCTGTACTCTATTCACTCCCATTGC
>7 dna:chromosome chromosome:RGSC3.4:7:1:143002779:1 96057266 ID1141 U +
ACTCCCATTGCTATTCAAGA
>7 dna:chromosome chromosome:RGSC3.4:7:1:143002779:1 96057277 ID22334 U +
TATTCAAGAAATAGTGCGGGGCATGGCTGC
>7 dna:chromosome chromosome:RGSC3.4:7:1:143002779:1 96057304 ID41728 U +
TGCATTTGGCATTTCCAGGGGGGTCACACT
>7 dna:chromosome chromosome:RGSC3.4:7:1:143002779:1 96057394 ID934 U +
ACCAGTACTTCCTAAAACATCATCTCTGA
>7 dna:chromosome chromosome:RGSC3.4:7:1:143002779:1 96057419 ID5499 U +
CTGAATCTTGCTGTTTGTGTCTTTGAGTC
>7 dna:chromosome chromosome:RGSC3.4:7:1:143002779:1 96057457 ID3551 U +
CACTGAAACTCAATAGTAAGGGTCAGT
>7 dna:chromosome chromosome:RGSC3.4:7:1:143002779:1 96057556 ID38306 U +
TGAGTTCGATCTCAGGACCCACATGATGG
>7 dna:chromosome chromosome:RGSC3.4:7:1:143002779:1 96057565 ID30173 U +
TCTCAGGACCCACATGATGGAGAGAGAG
>7 dna:chromosome chromosome:RGSC3.4:7:1:143002779:1 96057565 ID30175 U +
TCTCAGGACCCACATGATGGAGAGAGAGG
>7 dna:chromosome chromosome:RGSC3.4:7:1:143002779:1 96057565 ID30176 U +
TCTCAGGACCCACATGATGGAGAGAGAGGA
>7 dna:chromosome chromosome:RGSC3.4:7:1:143002779:1 96057620 ID60001 U +
TTGCACACGTGTACTGTGTCTTGGGATGC
>7 dna:chromosome chromosome:RGSC3.4:7:1:143002779:1 96057736 ID58115 U +
TTCCAGAAGACTCATATTCAGTTCCCAGC
>7 dna:chromosome chromosome:RGSC3.4:7:1:143002779:1 96057836 ID23669 U +
TCACACCATGTATGTGCACAGACACAAGTA
>7 dna:chromosome chromosome:RGSC3.4:7:1:143002779:1 96057890 ID12748 U +
TAATACAAGAGGGAAAGACAGAGGG
>7 dna:chromosome chromosome:RGSC3.4:7:1:143002779:1 96058062 ID27503 U +
TCCGATGTTTCTTCTGTCATGTCCTGTGG
>7 dna:chromosome chromosome:RGSC3.4:7:1:143002779:1 96058071 ID31782 U +
TCTTCTGTCATGTCCTGTGGTCCGTGTAC
>7 dna:chromosome chromosome:RGSC3.4:7:1:143002779:1 96058086 ID54194 U +
TGTGGTCCGTGTACTTGGTTTTGGGTC
>7 dna:chromosome chromosome:RGSC3.4:7:1:143002779:1 96058161 ID35347 U +
TGACCATGTCTATGTCTCCCTTACACTGCCC
>7 dna:chromosome chromosome:RGSC3.4:7:1:143002779:1 96058180 ID31241 U -
TCTGGTGTCAATGCCATATGGGCAGTGTAAG
>7 dna:chromosome chromosome:RGSC3.4:7:1:143002779:1 96058201 ID34779 U +
TGACACCAGAATGAACTCAGAAGGAA
>7 dna:chromosome chromosome:RGSC3.4:7:1:143002779:1 96058239 ID40030 U +
TGATTGTCCCACATTGAGCTGATATAAAGA
>7 dna:chromosome chromosome:RGSC3.4:7:1:143002779:1 96058246 ID4487 U +
CCCACATTGAGCTGATATAAAGAGGTGGTC
>7 dna:chromosome chromosome:RGSC3.4:7:1:143002779:1 96058258 ID38766 U +
TGATATAAAGAGGTGGTCTCATCCCCATGG
>7 dna:chromosome chromosome:RGSC3.4:7:1:143002779:1 96058309 ID41092 U +
TGCAGAAGGGCCCATTTCAGGAA
>7 dna:chromosome chromosome:RGSC3.4:7:1:143002779:1 96058340 ID5281 U +
CTCACTTACAATGCGTGTCAGC
>7 dna:chromosome chromosome:RGSC3.4:7:1:143002779:1 96058345 ID56617 U +
TTACAATGCGTGTCAGCATGTCAGCGAGC
>7 dna:chromosome chromosome:RGSC3.4:7:1:143002779:1 96058346 ID13896 U +
TACAATGCGTGTCAGCATGTCAGCGAGCA
>7 dna:chromosome chromosome:RGSC3.4:7:1:143002779:1 96058441 ID59204 U +
TTCTTCAGCTCTGGTGATAGATTTGGATGT
>7 dna:chromosome chromosome:RGSC3.4:7:1:143002779:1 96058444 ID57768 U +
TTCAGCTCTGGTGATAGATTTGGATGTCT
>7 dna:chromosome chromosome:RGSC3.4:7:1:143002779:1 96058486 ID45310 U +
TGGAAAATGTTACCTGAAGCTGTCACGAG
>7 dna:chromosome chromosome:RGSC3.4:7:1:143002779:1 96058500 ID33772 U +
TGAAGCTGTCACGAGATGTCACTTGTCATAT
>7 dna:chromosome chromosome:RGSC3.4:7:1:143002779:1 96058602 ID27322 U +
TCCCTGCTGCTCTCTGGTGACATGGAAGT
>7 dna:chromosome chromosome:RGSC3.4:7:1:143002779:1 96058616 ID50920 U +
TGGTGACATGGAAGTGGTATCTATCCCC
>7 dna:chromosome chromosome:RGSC3.4:7:1:143002779:1 96058616 ID50921 U +
TGGTGACATGGAAGTGGTATCTATCCCCTC
>7 dna:chromosome chromosome:RGSC3.4:7:1:143002779:1 96058831 ID28201 U +
TCCTCAGACTTGGGCTGATGAGATGATT
>7 dna:chromosome chromosome:RGSC3.4:7:1:143002779:1 96058849 ID36902 U +
TGAGATGATTCAGTAGAAAAGGCCCAC
>7 dna:chromosome chromosome:RGSC3.4:7:1:143002779:1 96059093 ID37328 U +
TGAGCCTGCATGTTGAACAGACCAGATT
>7 dna:chromosome chromosome:RGSC3.4:7:1:143002779:1 96059099 ID41616 U +
TGCATGTTGAACAGACCAGATTCCCTC
>7 dna:chromosome chromosome:RGSC3.4:7:1:143002779:1 96059149 ID25935 U +
TCCACTGGTCAGTGGATGAGTAAGGTGTT
>7 dna:chromosome chromosome:RGSC3.4:7:1:143002779:1 96059226 ID18841 U +
TAGGAAGTCACAAATGTCACGAGAGATTGC
>7 dna:chromosome chromosome:RGSC3.4:7:1:143002779:1 96059384 ID8337 U +
GGATACAAATAGGCAAGTCTAACAAAGGGA
>7 dna:chromosome chromosome:RGSC3.4:7:1:143002779:1 96059431 ID43057 U +
TGCCTGAACATTCACAAGGGATATTTATTC
>7 dna:chromosome chromosome:RGSC3.4:7:1:143002779:1 96059870 ID54861 U +
TGTTATCAAATCAGGGTGGCTCTTC
>7 dna:chromosome chromosome:RGSC3.4:7:1:143002779:1 96060232 ID37384 U +
TGAGCTACAGCCATGACCTACTTTTT
>7 dna:chromosome chromosome:RGSC3.4:7:1:143002779:1 96060695 ID55079 U +
TGTTGAAAGAGCTGAGCTGCAAAGTGC
>7 dna:chromosome chromosome:RGSC3.4:7:1:143002779:1 96060752 ID656 U +
AATGGGTGTAATTAGATACA
>7 dna:chromosome chromosome:RGSC3.4:7:1:143002779:1 96060837 ID50289 U +
TGGTACTCAATGTTTTTCCCCCTGCA
>7 dna:chromosome chromosome:RGSC3.4:7:1:143002779:1 96061073 ID28334 U +
TCCTCGGAAATTGATTGGATGGCTCCATT
