# Supplementary material for: proTRAC - a software for probabilistic piRNA cluster detection, visualization and analysis
Source: BMC Bioinformatics. 2012 Jan 10;13:5. doi: 10.1186/1471-2105-13-5 (PMC3293768; doi:10.1186/1471-2105-13-5)
Supplement: Additional file 6 — proTRAC results folder containing a picture and a FASTA file for each detected rat cluster. After decompression, the folder can be opened as former session in proTRAC. Alternatively, each file can be opened separately with any standard text-editor or graphic-viewer respectively. [file 1471-2105-13-5-S6.ZIP › proTRAC_results_rat/bidirectional_clusters/Cluster_81.fas]

>7 dna:chromosome chromosome:RGSC3.4:7:1:143002779:1 96065701 ID10178 U +
TAAACACAAAAATAAGTGTGCATGCATG
>7 dna:chromosome chromosome:RGSC3.4:7:1:143002779:1 96066102 ID56685 U +
TTACAGTGTGTACATGTGTTTACACATGCC
>7 dna:chromosome chromosome:RGSC3.4:7:1:143002779:1 96066416 ID9357 U -
GTGGCTGTCAACTAAAAAGTGAATCTCGCA
>7 dna:chromosome chromosome:RGSC3.4:7:1:143002779:1 96067185 ID36868 U +
TGAGATCCTACTGTAAGACATTTTCTCAAC
>7 dna:chromosome chromosome:RGSC3.4:7:1:143002779:1 96067472 ID62582 U +
TTTTGGTCATAGTGTTTAGTCGCTGC
>7 dna:chromosome chromosome:RGSC3.4:7:1:143002779:1 96067478 ID24785 U +
TCATAGTGTTTAGTCGCTGCAATTGAAAT
>7 dna:chromosome chromosome:RGSC3.4:7:1:143002779:1 96067506 ID27735 U +
TCCTAAGACAAATATCTGAGGCTCGAATGG
>7 dna:chromosome chromosome:RGSC3.4:7:1:143002779:1 96067520 ID30845 U +
TCTGAGGCTCGAATGGCTTTGATGGCGGAT
>7 dna:chromosome chromosome:RGSC3.4:7:1:143002779:1 96067539 ID39515 U +
TGATGGCGGATTTTCCACGGCGGAACC
>7 dna:chromosome chromosome:RGSC3.4:7:1:143002779:1 96067539 ID39516 U +
TGATGGCGGATTTTCCACGGCGGAACCC
>7 dna:chromosome chromosome:RGSC3.4:7:1:143002779:1 96067571 ID37514 U +
TGAGCTTTCGTTGACTTTGGTCAGTTGTCT
>7 dna:chromosome chromosome:RGSC3.4:7:1:143002779:1 96067582 ID36057 U +
TGACTTTGGTCAGTTGTCTACATGTACCTGG
>7 dna:chromosome chromosome:RGSC3.4:7:1:143002779:1 96067588 ID50578 U +
TGGTCAGTTGTCTACATGTACCTGGGAAAT
>7 dna:chromosome chromosome:RGSC3.4:7:1:143002779:1 96067604 ID52060 U +
TGTACCTGGGAAATGACTTCAATGGC
>7 dna:chromosome chromosome:RGSC3.4:7:1:143002779:1 96067621 ID57556 U +
TTCAATGGCCTCCTCGTTCTTTATGCTGGA
>7 dna:chromosome chromosome:RGSC3.4:7:1:143002779:1 96067638 ID31987 U +
TCTTTATGCTGGAAGCTGTTGGGCGATAC
>7 dna:chromosome chromosome:RGSC3.4:7:1:143002779:1 96067640 ID61575 U +
TTTATGCTGGAAGCTGTTGGGCGAT
>7 dna:chromosome chromosome:RGSC3.4:7:1:143002779:1 96067647 ID45830 U +
TGGAAGCTGTTGGGCGATACCCTATAC
>7 dna:chromosome chromosome:RGSC3.4:7:1:143002779:1 96067657 ID49384 U +
TGGGCGATACCCTATACAACTGGGAGAAGA
>7 dna:chromosome chromosome:RGSC3.4:7:1:143002779:1 96067677 ID48744 U +
TGGGAGAAGACTATCCTTTACTGGGAGA
>7 dna:chromosome chromosome:RGSC3.4:7:1:143002779:1 96067785 ID56715 U +
TTACATTGAGAGATGATTTTGGGTCC
>7 dna:chromosome chromosome:RGSC3.4:7:1:143002779:1 96067785 ID56716 U +
TTACATTGAGAGATGATTTTGGGTCCC
>7 dna:chromosome chromosome:RGSC3.4:7:1:143002779:1 96067990 ID15058 U +
TACCCAGTCAGTCTTGCTGAACTGCCGAGC
>7 dna:chromosome chromosome:RGSC3.4:7:1:143002779:1 96068070 ID39579 U +
TGATGGTTTAAATGAGAAATGTCCCTTGTC
>7 dna:chromosome chromosome:RGSC3.4:7:1:143002779:1 96068109 ID33594 U +
TGAAGACACCTCCACATCAATGGTACCC
>7 dna:chromosome chromosome:RGSC3.4:7:1:143002779:1 96068259 ID48009 U +
TGGCTATTCAAGATGTGTGCTTCCTGTT
>7 dna:chromosome chromosome:RGSC3.4:7:1:143002779:1 96068265 ID57471 U +
TTCAAGATGTGTGCTTCCTGTTCCT
>7 dna:chromosome chromosome:RGSC3.4:7:1:143002779:1 96068370 ID58992 U +
TTCTCTTAGTGGTCTTTGTTCTGGTGTTT
>7 dna:chromosome chromosome:RGSC3.4:7:1:143002779:1 96068418 ID7386 U -
GCAAAATTCAGTGCCAAGTGTTGTGCTA
>7 dna:chromosome chromosome:RGSC3.4:7:1:143002779:1 96068558 ID41019 U +
TGCACTGGTGAAGACAAGCTGGTGACA
>7 dna:chromosome chromosome:RGSC3.4:7:1:143002779:1 96069610 ID9911 U +
TAAAAGATAAATGGTGGCTTATGTCTGTA
>7 dna:chromosome chromosome:RGSC3.4:7:1:143002779:1 96076920 ID44002 U +
TGCTATCTATATACTATGGGTGCTTTGGA
>7 dna:chromosome chromosome:RGSC3.4:7:1:143002779:1 96077825 ID41649 U +
TGCATTCTGTGCTGTGATTTAGGCTTGTAT
>7 dna:chromosome chromosome:RGSC3.4:7:1:143002779:1 96078371 ID9384 M -
GTGGTGGTGGTGGTGGTGGTGGTGATG
>7 dna:chromosome chromosome:RGSC3.4:7:1:143002779:1 96078375 ID9385 M -
GTGGTGGTGGTGGTGGTGGTGGTGGT
>7 dna:chromosome chromosome:RGSC3.4:7:1:143002779:1 96078375 ID9388 M -
GTGGTGGTGGTGGTGGTGGTGGTGGTGGT
>7 dna:chromosome chromosome:RGSC3.4:7:1:143002779:1 96078378 ID9385 M -
GTGGTGGTGGTGGTGGTGGTGGTGGT
>7 dna:chromosome chromosome:RGSC3.4:7:1:143002779:1 96078378 ID9388 M -
GTGGTGGTGGTGGTGGTGGTGGTGGTGGT
>7 dna:chromosome chromosome:RGSC3.4:7:1:143002779:1 96078381 ID9385 M -
GTGGTGGTGGTGGTGGTGGTGGTGGT
>7 dna:chromosome chromosome:RGSC3.4:7:1:143002779:1 96078381 ID9388 M -
GTGGTGGTGGTGGTGGTGGTGGTGGTGGT
>7 dna:chromosome chromosome:RGSC3.4:7:1:143002779:1 96078384 ID9385 M -
GTGGTGGTGGTGGTGGTGGTGGTGGT
>7 dna:chromosome chromosome:RGSC3.4:7:1:143002779:1 96078384 ID9388 M -
GTGGTGGTGGTGGTGGTGGTGGTGGTGGT
>7 dna:chromosome chromosome:RGSC3.4:7:1:143002779:1 96078387 ID9385 M -
GTGGTGGTGGTGGTGGTGGTGGTGGT
>7 dna:chromosome chromosome:RGSC3.4:7:1:143002779:1 96078387 ID9388 M -
GTGGTGGTGGTGGTGGTGGTGGTGGTGGT
>7 dna:chromosome chromosome:RGSC3.4:7:1:143002779:1 96078390 ID9385 M -
GTGGTGGTGGTGGTGGTGGTGGTGGT
>7 dna:chromosome chromosome:RGSC3.4:7:1:143002779:1 96078390 ID9388 M -
GTGGTGGTGGTGGTGGTGGTGGTGGTGGT
>7 dna:chromosome chromosome:RGSC3.4:7:1:143002779:1 96078393 ID9385 M -
GTGGTGGTGGTGGTGGTGGTGGTGGT
>7 dna:chromosome chromosome:RGSC3.4:7:1:143002779:1 96078396 ID60867 M -
TTGGTGGTGGTGGTGGTGGTGGTGGT
>7 dna:chromosome chromosome:RGSC3.4:7:1:143002779:1 96079607 ID13612 U +
TACAAAGTGTTAAAGAGGTCTCAACAGGGT
>7 dna:chromosome chromosome:RGSC3.4:7:1:143002779:1 96080246 ID46481 U +
TGGAGAATCTGCCAAACCACAGGGTCCCT
>7 dna:chromosome chromosome:RGSC3.4:7:1:143002779:1 96080668 ID24768 U +
TCATAGATGGTGCTAGAAAGGTGGTGATGT
