# Supplementary material for: proTRAC - a software for probabilistic piRNA cluster detection, visualization and analysis
Source: BMC Bioinformatics. 2012 Jan 10;13:5. doi: 10.1186/1471-2105-13-5 (PMC3293768; doi:10.1186/1471-2105-13-5)
Supplement: Additional file 6 — proTRAC results folder containing a picture and a FASTA file for each detected rat cluster. After decompression, the folder can be opened as former session in proTRAC. Alternatively, each file can be opened separately with any standard text-editor or graphic-viewer respectively. [file 1471-2105-13-5-S6.ZIP › proTRAC_results_rat/bidirectional_clusters/Cluster_87.fas]

>6 dna:chromosome chromosome:RGSC3.4:6:1:147636619:1 122537809 ID51163 M -
TGGTGGCTCACAACCATCTGTAATGGGATCT
>6 dna:chromosome chromosome:RGSC3.4:6:1:147636619:1 122537842 ID51544 M +
TGGTTGCTGGGATTTGAACTCAGGACCTC
>6 dna:chromosome chromosome:RGSC3.4:6:1:147636619:1 122537855 ID59537 M +
TTGAACTCAGGACCTCTGGAAGAGCA
>6 dna:chromosome chromosome:RGSC3.4:6:1:147636619:1 122539032 ID18255 U -
TAGCATGGAAGTGATTGGGATTGGTTC
>6 dna:chromosome chromosome:RGSC3.4:6:1:147636619:1 122540106 ID24182 U -
TCAGACATATGGGTGCTTCTTATTCTCAGT
>6 dna:chromosome chromosome:RGSC3.4:6:1:147636619:1 122540283 ID6797 U -
GAGAAATCAACTACAGTCTACTTCCAGCCA
>6 dna:chromosome chromosome:RGSC3.4:6:1:147636619:1 122540284 ID6796 U -
GAGAAATCAACTACAGTCTACTTCCAGCC
>6 dna:chromosome chromosome:RGSC3.4:6:1:147636619:1 122540284 ID36166 U -
TGAGAAATCAACTACAGTCTACTTCCAGCC
>6 dna:chromosome chromosome:RGSC3.4:6:1:147636619:1 122540289 ID30776 U -
TCTGAGAAATCAACTACAGTCTACTTC
>6 dna:chromosome chromosome:RGSC3.4:6:1:147636619:1 122540292 ID34118 U -
TGAATCTGAGAAATCAACTACAGTCTAC
>6 dna:chromosome chromosome:RGSC3.4:6:1:147636619:1 122540353 ID41180 U -
TGCAGATTGTTCTTGTAGCCCTAAGAGAT
>6 dna:chromosome chromosome:RGSC3.4:6:1:147636619:1 122540354 ID31014 U -
TCTGCAGATTGTTCTTGTAGCCCTAAGAGA
>6 dna:chromosome chromosome:RGSC3.4:6:1:147636619:1 122540355 ID31013 U -
TCTGCAGATTGTTCTTGTAGCCCTAAGAG
>6 dna:chromosome chromosome:RGSC3.4:6:1:147636619:1 122540362 ID5580 U -
CTGCAGATTGTTCTTGTAGCC
>6 dna:chromosome chromosome:RGSC3.4:6:1:147636619:1 122540424 ID8975 U -
GTAGCACCTGACACGTGGGCC
>6 dna:chromosome chromosome:RGSC3.4:6:1:147636619:1 122540622 ID49391 U -
TGGGCGGCTATACGGAAACATATTCTAGAC
>6 dna:chromosome chromosome:RGSC3.4:6:1:147636619:1 122540625 ID49390 U -
TGGGCGGCTATACGGAAACATATTCTA
>6 dna:chromosome chromosome:RGSC3.4:6:1:147636619:1 122540735 ID450 U -
AAGGAAGATATATATGCATAATGTATTATGT
>6 dna:chromosome chromosome:RGSC3.4:6:1:147636619:1 122540910 ID29918 M -
TCTATAATGAGATTTGATGCCCTCTTCTGGCC
>6 dna:chromosome chromosome:RGSC3.4:6:1:147636619:1 122540965 ID26063 M -
TCCAGAGGTCCTGAGTTCAATTCCCAGC
>6 dna:chromosome chromosome:RGSC3.4:6:1:147636619:1 122540965 ID58126 M -
TTCCAGAGGTCCTGAGTTCAATTCCCAGC
>6 dna:chromosome chromosome:RGSC3.4:6:1:147636619:1 122540973 ID59537 M +
TTGAACTCAGGACCTCTGGAAGAGCA
>6 dna:chromosome chromosome:RGSC3.4:6:1:147636619:1 122541142 ID50211 U -
TGGTAATGATCAATTTCAAAAAGGACACAA
>6 dna:chromosome chromosome:RGSC3.4:6:1:147636619:1 122541359 ID37373 U -
TGAGCTAACAGTTGTGACACATGGCT
>6 dna:chromosome chromosome:RGSC3.4:6:1:147636619:1 122541478 ID10389 U -
TAAAGAAAACATATATGCAGTACCGCCTC
>6 dna:chromosome chromosome:RGSC3.4:6:1:147636619:1 122541565 ID58870 U -
TTCTATTGCTGTGGGTGCTGATTAGC
>6 dna:chromosome chromosome:RGSC3.4:6:1:147636619:1 122541570 ID3692 U -
CAGAGAAACTTCTATTGCTGTGGGTGCTGA
>6 dna:chromosome chromosome:RGSC3.4:6:1:147636619:1 122541749 ID44952 U -
TGCTTGATGAAGATGCTTTCCTTAGA
>6 dna:chromosome chromosome:RGSC3.4:6:1:147636619:1 122541768 ID12651 U -
TAAGTTGACTAATTACTTTTACATGCTTGA
>6 dna:chromosome chromosome:RGSC3.4:6:1:147636619:1 122541790 ID43612 U -
TGCTAAATGGATGCATTTTTCCTAAGTTGA
>6 dna:chromosome chromosome:RGSC3.4:6:1:147636619:1 122541791 ID43611 U -
TGCTAAATGGATGCATTTTTCCTAAGTTG
>6 dna:chromosome chromosome:RGSC3.4:6:1:147636619:1 122541806 ID22232 U -
TATTACTGTTACTCTGCTAAATGGATGC
>6 dna:chromosome chromosome:RGSC3.4:6:1:147636619:1 122541871 ID52270 U -
TGTATCTGACTTGATTATCAGACCAGGAA
>6 dna:chromosome chromosome:RGSC3.4:6:1:147636619:1 122541938 ID12839 U -
TAATAGTGCCGTGAACATCCTGGGAGTT
>6 dna:chromosome chromosome:RGSC3.4:6:1:147636619:1 122541947 ID39410 U -
TGATGCCAGTGTAATAGTGCCGTGAACATC
>6 dna:chromosome chromosome:RGSC3.4:6:1:147636619:1 122541948 ID42387 U -
TGCCAGTGTAATAGTGCCGTGAACAT
>6 dna:chromosome chromosome:RGSC3.4:6:1:147636619:1 122541968 ID29986 U -
TCTATTATTCCCCGTAAAACTTGATGCCAG
>6 dna:chromosome chromosome:RGSC3.4:6:1:147636619:1 122542086 ID41053 U -
TGCACTTTTGCGGTAGTGGGTTCCTGTAT
>6 dna:chromosome chromosome:RGSC3.4:6:1:147636619:1 122542092 ID40965 U -
TGCACGTGCACTTTTGCGGTAGTGGGTTC
>6 dna:chromosome chromosome:RGSC3.4:6:1:147636619:1 122542230 ID47669 U -
TGGCCAACAACCTAAGTATAAAAGAAGGAAC
>6 dna:chromosome chromosome:RGSC3.4:6:1:147636619:1 122542264 ID51982 U -
TGTAATGTTCTGGGGTCTGTGGACCT
>6 dna:chromosome chromosome:RGSC3.4:6:1:147636619:1 122542283 ID7962 U -
GCTGAAGACAATTGGCAATTGCCTGTAATG
>6 dna:chromosome chromosome:RGSC3.4:6:1:147636619:1 122542284 ID44350 U -
TGCTGAAGACAATTGGCAATTGCCTGTAAT
>6 dna:chromosome chromosome:RGSC3.4:6:1:147636619:1 122542287 ID3256 U -
CAAGTGCTGAAGACAATTGGCAATTGCCTGT
>6 dna:chromosome chromosome:RGSC3.4:6:1:147636619:1 122542294 ID42429 U -
TGCCATCAAGTGCTGAAGACAATTGGCAAT
>6 dna:chromosome chromosome:RGSC3.4:6:1:147636619:1 122542338 ID31109 U -
TCTGCTCCTTGATTCCAGTATGAGATACTGT
>6 dna:chromosome chromosome:RGSC3.4:6:1:147636619:1 122542644 ID47197 U -
TGGCAAATTGAGGGAGAATTCTAAAGGTC
>6 dna:chromosome chromosome:RGSC3.4:6:1:147636619:1 122542867 ID32988 U -
TGAAATGGAAAAGGACAAAACAAATGTAGA
>6 dna:chromosome chromosome:RGSC3.4:6:1:147636619:1 122542876 ID32987 U -
TGAAATGGAAAAGGACAAAAC
>6 dna:chromosome chromosome:RGSC3.4:6:1:147636619:1 122542928 ID53922 U -
TGTGCATGATATAGAAACATATGTTAGATG
>6 dna:chromosome chromosome:RGSC3.4:6:1:147636619:1 122542933 ID10353 U -
TAAACTGTGCATGATATAGAAACATATGTT
>6 dna:chromosome chromosome:RGSC3.4:6:1:147636619:1 122542943 ID40718 U -
TGCAATGTCGTTAAACTGTGCATGATATAGA
>6 dna:chromosome chromosome:RGSC3.4:6:1:147636619:1 122542944 ID40717 U -
TGCAATGTCGTTAAACTGTGCATGATATAG
>6 dna:chromosome chromosome:RGSC3.4:6:1:147636619:1 122542974 ID52516 U -
TGTCAGAAAGGACAGAGTAAACTGCTGTGAC
>6 dna:chromosome chromosome:RGSC3.4:6:1:147636619:1 122542987 ID27063 U -
TCCCCGGTACTTGTCAGAAAGGACAGAGT
>6 dna:chromosome chromosome:RGSC3.4:6:1:147636619:1 122543043 ID7084 U -
GAGGTGACTTATAATCTGTCTGTTTGGACAGT
>6 dna:chromosome chromosome:RGSC3.4:6:1:147636619:1 122543046 ID7083 U -
GAGGTGACTTATAATCTGTCTGTTTGGAC
>6 dna:chromosome chromosome:RGSC3.4:6:1:147636619:1 122543048 ID4754 U -
CCTGAGGTGACTTATAATCTGTCTGTTTGG
>6 dna:chromosome chromosome:RGSC3.4:6:1:147636619:1 122543052 ID58318 U -
TTCCCTGAGGTGACTTATAATCTGTCTGT
>6 dna:chromosome chromosome:RGSC3.4:6:1:147636619:1 122543077 ID12245 U -
TAAGCGCTAGAGCCGGCTTCACAATATTCC
>6 dna:chromosome chromosome:RGSC3.4:6:1:147636619:1 122543110 ID39293 U -
TGATGAGCATTTTATTGATTTTTTATATTT
>6 dna:chromosome chromosome:RGSC3.4:6:1:147636619:1 122543132 ID21986 U -
TATGGTAAATGTCATTAACGTTTTGATGAGC
>6 dna:chromosome chromosome:RGSC3.4:6:1:147636619:1 122543134 ID21985 U -
TATGGTAAATGTCATTAACGTTTTGATGA
>6 dna:chromosome chromosome:RGSC3.4:6:1:147636619:1 122543140 ID51474 U -
TGGTTCTATGGTAAATGTCATTAACGTTT
>6 dna:chromosome chromosome:RGSC3.4:6:1:147636619:1 122543150 ID19156 U -
TAGGATCTTCTGGTTCTATGGTAAATGTC
>6 dna:chromosome chromosome:RGSC3.4:6:1:147636619:1 122543163 ID9610 U -
GTTTTAGGATCTTCTGGTTC
>6 dna:chromosome chromosome:RGSC3.4:6:1:147636619:1 122543229 ID24576 U -
TCAGTAATAGTGTCAGGCCTCTCTTTCTT
>6 dna:chromosome chromosome:RGSC3.4:6:1:147636619:1 122543310 ID41490 M -
TGCATCTGACTGTTTCAGCTGCTTGTTGG
>6 dna:chromosome chromosome:RGSC3.4:6:1:147636619:1 122543338 ID22362 M -
TATTCATTGGTTGGGTGCACATGTCT
>6 dna:chromosome chromosome:RGSC3.4:6:1:147636619:1 122543339 ID58867 M -
TTCTATTCATTGGTTGGGTGCACATGTC
>6 dna:chromosome chromosome:RGSC3.4:6:1:147636619:1 122543513 ID44624 M -
TGCTGTATATGTGTTGGGGGCCTCATC
>6 dna:chromosome chromosome:RGSC3.4:6:1:147636619:1 122543862 ID12922 U -
TAATCACCAAGAAGTCAAAATGAGCAGC
>6 dna:chromosome chromosome:RGSC3.4:6:1:147636619:1 122543916 ID22 U -
AAAACATGTAGAAGCACTTTTAAATGTA
>6 dna:chromosome chromosome:RGSC3.4:6:1:147636619:1 122544980 ID9863 U -
TAAAACTGTAAGGAGACTATTTCAAGTTA
>6 dna:chromosome chromosome:RGSC3.4:6:1:147636619:1 122545407 ID54753 U -
TGTTACGAAGCTCCCGGGCTTGATGGA
>6 dna:chromosome chromosome:RGSC3.4:6:1:147636619:1 122545568 ID16804 U -
TAGAACATCGCCTTCGGGATGCACTCAGATC
>6 dna:chromosome chromosome:RGSC3.4:6:1:147636619:1 122545601 ID47623 U -
TGGCATTATAGAAAAGTTCTCCTTTGGTCGC
>6 dna:chromosome chromosome:RGSC3.4:6:1:147636619:1 122545607 ID21779 U -
TATGATGGCATTATAGAAAAGTTCTCCTTT
>6 dna:chromosome chromosome:RGSC3.4:6:1:147636619:1 122546244 ID24975 U -
TCATGCATGTGCTCAGAAGTGCACAGGTGAC
>6 dna:chromosome chromosome:RGSC3.4:6:1:147636619:1 122546253 ID5441 U -
CTCTGTTTTCATGCATGTGCTCAGAAGTGC
>6 dna:chromosome chromosome:RGSC3.4:6:1:147636619:1 122546582 ID50310 M +
TGGTAGAAATAGGTAGCAACATTGGTGAT
>6 dna:chromosome chromosome:RGSC3.4:6:1:147636619:1 122546585 ID16713 M +
TAGAAATAGGTAGCAACATTGGTGATGGTT
>6 dna:chromosome chromosome:RGSC3.4:6:1:147636619:1 122546602 ID2957 M +
ATTGGTGATGGTTTTCATGAA
>6 dna:chromosome chromosome:RGSC3.4:6:1:147636619:1 122546603 ID60840 M +
TTGGTGATGGTTTTCATGAAACTGCTGCTT
>6 dna:chromosome chromosome:RGSC3.4:6:1:147636619:1 122546606 ID9288 M +
GTGATGGTTTTCATGAAACTGCTGCTTGC
>6 dna:chromosome chromosome:RGSC3.4:6:1:147636619:1 122546606 ID9289 M +
GTGATGGTTTTCATGAAACTGCTGCTTGCTC
>6 dna:chromosome chromosome:RGSC3.4:6:1:147636619:1 122546607 ID39582 M +
TGATGGTTTTCATGAAACTGCTGCTTGCTC
>6 dna:chromosome chromosome:RGSC3.4:6:1:147636619:1 122546639 ID39227 M +
TGATGAATTTGGAAACTGAAGCTGGGT
>6 dna:chromosome chromosome:RGSC3.4:6:1:147636619:1 122546639 ID39228 M +
TGATGAATTTGGAAACTGAAGCTGGGTC
>6 dna:chromosome chromosome:RGSC3.4:6:1:147636619:1 122546661 ID49787 M +
TGGGTCAACAGAATTTGTAGGTAGTGAACC
>6 dna:chromosome chromosome:RGSC3.4:6:1:147636619:1 122546767 ID59608 M +
TTGAAGGTCATTGGCTACATC
>6 dna:chromosome chromosome:RGSC3.4:6:1:147636619:1 122546796 ID30922 M +
TCTGATGATGGCCTTCCGTTCTGTGCAC
>6 dna:chromosome chromosome:RGSC3.4:6:1:147636619:1 122546831 ID47612 M +
TGGCATGTCTAATTCTCCCTGCACAGCC
>6 dna:chromosome chromosome:RGSC3.4:6:1:147636619:1 122546871 ID18699 M +
TAGCTTCTTCAGAATGATTGTGCCTTAAAC
>6 dna:chromosome chromosome:RGSC3.4:6:1:147636619:1 122546879 ID24150 M +
TCAGAATGATTGTGCCTTAAACAATGGA
>6 dna:chromosome chromosome:RGSC3.4:6:1:147636619:1 122547757 ID44848 U -
TGCTTCAGTATCCGATGGGACTTCAGAAT
>6 dna:chromosome chromosome:RGSC3.4:6:1:147636619:1 122547770 ID18791 U -
TAGGAACTACCGCTGCTTCAGTATCCGAT
>6 dna:chromosome chromosome:RGSC3.4:6:1:147636619:1 122548551 ID5814 U -
CTTACAGTAAAATAAAGCGTCTCAGTGAGG
>6 dna:chromosome chromosome:RGSC3.4:6:1:147636619:1 122548645 ID16693 U -
TAGAAAGTAACCGGTTGGTCTGCAAG
>6 dna:chromosome chromosome:RGSC3.4:6:1:147636619:1 122549275 ID3071 U -
CAAAAATGAGACCTTTGTCGCTATGGAGAC
>6 dna:chromosome chromosome:RGSC3.4:6:1:147636619:1 122550130 ID2476 U -
ATGAAAAGGATGTTGGCT
>6 dna:chromosome chromosome:RGSC3.4:6:1:147636619:1 122552005 ID29437 U -
TCGGATAATTTTTATCCTTTTGGAGAACGG
>6 dna:chromosome chromosome:RGSC3.4:6:1:147636619:1 122552319 ID41886 U -
TGCCAAGAACTCAACTACAGATGGGTAGC
>6 dna:chromosome chromosome:RGSC3.4:6:1:147636619:1 122552324 ID57193 U -
TTATGCCAAGAACTCAACTACAGATGG
>6 dna:chromosome chromosome:RGSC3.4:6:1:147636619:1 122552361 ID49204 U -
TGGGATTTCTTTGAGGACTCCTGTCTGC
>6 dna:chromosome chromosome:RGSC3.4:6:1:147636619:1 122552577 ID7790 U -
GCCTGGAAAATACAAGTTGATGATGATAC
>6 dna:chromosome chromosome:RGSC3.4:6:1:147636619:1 122552800 ID46369 U -
TGGACTCTAGCTGATATGGTCTTCC
>6 dna:chromosome chromosome:RGSC3.4:6:1:147636619:1 122552805 ID1011 U -
ACCTAACACTGGACTCTAGCTGATATGGT
>6 dna:chromosome chromosome:RGSC3.4:6:1:147636619:1 122552827 ID26517 U -
TCCATTGTCTTAGGCAAAGTTAACACCTAAC
>6 dna:chromosome chromosome:RGSC3.4:6:1:147636619:1 122553226 ID10895 U -
TAAATGTTACAGGGGAACTTCCCGGAGAAT
>6 dna:chromosome chromosome:RGSC3.4:6:1:147636619:1 122553291 ID21565 U -
TATCTTTAATTGACCCTAGATAAACCTGAAG
>6 dna:chromosome chromosome:RGSC3.4:6:1:147636619:1 122553291 ID35372 U -
TGACCCTAGATAAACCTGAAG
>6 dna:chromosome chromosome:RGSC3.4:6:1:147636619:1 122553292 ID21564 U -
TATCTTTAATTGACCCTAGATAAACCTGAA
>6 dna:chromosome chromosome:RGSC3.4:6:1:147636619:1 122553293 ID21563 U -
TATCTTTAATTGACCCTAGATAAACCTGA
>6 dna:chromosome chromosome:RGSC3.4:6:1:147636619:1 122553340 ID20188 U -
TAGTCATTTATGCCTATGGTTCTGATTGAGT
>6 dna:chromosome chromosome:RGSC3.4:6:1:147636619:1 122553356 ID34150 U -
TGAATGAAGGATTAGTAGTCATTTATGCCT
>6 dna:chromosome chromosome:RGSC3.4:6:1:147636619:1 122553357 ID53321 U -
TGTGAATGAAGGATTAGTAGTCATTTATGCC
>6 dna:chromosome chromosome:RGSC3.4:6:1:147636619:1 122553358 ID53320 U -
TGTGAATGAAGGATTAGTAGTCATTTATGC
>6 dna:chromosome chromosome:RGSC3.4:6:1:147636619:1 122553370 ID14899 U -
TACCAGCTTCCTTTGTGAATGAAGGATTAGT
>6 dna:chromosome chromosome:RGSC3.4:6:1:147636619:1 122553397 ID309 U -
AAGAAACAAGGATGGCCTACC
>6 dna:chromosome chromosome:RGSC3.4:6:1:147636619:1 122553400 ID24167 U -
TCAGACAAAAAGAAACAAGGATGGCCT
>6 dna:chromosome chromosome:RGSC3.4:6:1:147636619:1 122553685 ID32845 U -
TGAAATAAGTAAGAAAGGTAGGTGT
>6 dna:chromosome chromosome:RGSC3.4:6:1:147636619:1 122554035 ID2737 U -
ATGTCAGGCCACATGGAACATTTTCCC
>6 dna:chromosome chromosome:RGSC3.4:6:1:147636619:1 122554043 ID22969 U -
TCAAACACTCAGATGTCAGGCCACATGGAAC
>6 dna:chromosome chromosome:RGSC3.4:6:1:147636619:1 122554086 ID5191 U -
CTAGCAATAGGAGGTGCAG
>6 dna:chromosome chromosome:RGSC3.4:6:1:147636619:1 122554203 ID24088 U -
TCAGAAATGATTGAGTTGCTTGACATGAGT
>6 dna:chromosome chromosome:RGSC3.4:6:1:147636619:1 122554205 ID57700 U -
TTCAGAAATGATTGAGTTGCTTGACATGA
>6 dna:chromosome chromosome:RGSC3.4:6:1:147636619:1 122554206 ID5852 U -
CTTCAGAAATGATTGAGTTGCTTGACATG
>6 dna:chromosome chromosome:RGSC3.4:6:1:147636619:1 122554206 ID31669 U -
TCTTCAGAAATGATTGAGTTGCTTGACATG
>6 dna:chromosome chromosome:RGSC3.4:6:1:147636619:1 122554248 ID16525 U -
TACTTTTCAGGTACTCTCCACCTATAAGT
>6 dna:chromosome chromosome:RGSC3.4:6:1:147636619:1 122554531 ID26414 U -
TCCATGGATAGGAGGAGTCTTAGCTAGGGTC
>6 dna:chromosome chromosome:RGSC3.4:6:1:147636619:1 122554755 ID19706 U -
TAGGTCTCTGGGCTATCCAGTCTGTGGTTC
>6 dna:chromosome chromosome:RGSC3.4:6:1:147636619:1 122554756 ID19705 U -
TAGGTCTCTGGGCTATCCAGTCTGTGGTT
>6 dna:chromosome chromosome:RGSC3.4:6:1:147636619:1 122554764 ID2402 M -
ATCCTAGGTCTCTGGGCTATCCAGT
>6 dna:chromosome chromosome:RGSC3.4:6:1:147636619:1 122554801 ID35016 U -
TGACAGGTTCTTTTTTCTTTTTGCCAGTC
>6 dna:chromosome chromosome:RGSC3.4:6:1:147636619:1 122554822 ID30096 U -
TCTCACAGAGGAAACTAGAAATGACAGGT
>6 dna:chromosome chromosome:RGSC3.4:6:1:147636619:1 122554883 ID30454 U -
TCTCTATTGAGGATGATCAAGTGTGGTAG
>6 dna:chromosome chromosome:RGSC3.4:6:1:147636619:1 122554884 ID5227 U -
CTATTGAGGATGATCAAGTGTGGTA
>6 dna:chromosome chromosome:RGSC3.4:6:1:147636619:1 122554884 ID30453 U -
TCTCTATTGAGGATGATCAAGTGTGGTA
>6 dna:chromosome chromosome:RGSC3.4:6:1:147636619:1 122554885 ID58969 U -
TTCTCTATTGAGGATGATCAAGTGTGGT
>6 dna:chromosome chromosome:RGSC3.4:6:1:147636619:1 122554888 ID30452 U -
TCTCTATTGAGGATGATCAAGTGT
>6 dna:chromosome chromosome:RGSC3.4:6:1:147636619:1 122554929 ID36825 U -
TGAGATAATTGTTGTTCCTTCCTCACAGA
>6 dna:chromosome chromosome:RGSC3.4:6:1:147636619:1 122554934 ID58432 U -
TTCCTCTGAGATAATTGTTGTTCCTTCCTC
>6 dna:chromosome chromosome:RGSC3.4:6:1:147636619:1 122554950 ID51301 U -
TGGTGTGATTTTTTTTCCTCTGAGATAA
>6 dna:chromosome chromosome:RGSC3.4:6:1:147636619:1 122555006 ID34752 U -
TGACACACTATAGTCCGTTTTATCACCTC
>6 dna:chromosome chromosome:RGSC3.4:6:1:147636619:1 122555148 ID55024 U -
TGTTCTGGGGACCTACCAAGATAACGGT
>6 dna:chromosome chromosome:RGSC3.4:6:1:147636619:1 122555178 ID15469 U -
TACGAGTAGTGTACATATGTGACTTGCTGGC
>6 dna:chromosome chromosome:RGSC3.4:6:1:147636619:1 122555179 ID15468 U -
TACGAGTAGTGTACATATGTGACTTGCTGG
>6 dna:chromosome chromosome:RGSC3.4:6:1:147636619:1 122555182 ID15467 U -
TACGAGTAGTGTACATATGTGACTTGC
>6 dna:chromosome chromosome:RGSC3.4:6:1:147636619:1 122555187 ID25367 U -
TCCAAAGCTTACGAGTAGTGTACATATGTGA
>6 dna:chromosome chromosome:RGSC3.4:6:1:147636619:1 122555257 ID1973 U -
AGGTGAGCAGAAACAAAACCACTTTCTGA
>6 dna:chromosome chromosome:RGSC3.4:6:1:147636619:1 122555289 ID13523 U -
TACAAAAGGGATAGACTCTGTTCCAGGC
>6 dna:chromosome chromosome:RGSC3.4:6:1:147636619:1 122555326 ID10983 U -
TAAATTTTCAAACAGAATTGTGTGTATAC
>6 dna:chromosome chromosome:RGSC3.4:6:1:147636619:1 122555482 ID55196 U -
TGTTGGAAAGAGTTGAGGAACAATGGCTCC
>6 dna:chromosome chromosome:RGSC3.4:6:1:147636619:1 122555482 ID60261 U -
TTGGAAAGAGTTGAGGAACAATGGCTCC
>6 dna:chromosome chromosome:RGSC3.4:6:1:147636619:1 122555589 ID43077 U -
TGCCTGAGGCAAGAGAATTCTGCCCATAA
>6 dna:chromosome chromosome:RGSC3.4:6:1:147636619:1 122555625 ID11618 U -
TAACTGCCCTCCTTAAATAAAGTCAGT
>6 dna:chromosome chromosome:RGSC3.4:6:1:147636619:1 122555638 ID7317 U -
GATGGTCTTCAGATAACTGCCCTCCTT
>6 dna:chromosome chromosome:RGSC3.4:6:1:147636619:1 122555638 ID17823 U -
TAGATGGTCTTCAGATAACTGCCCTCCTT
>6 dna:chromosome chromosome:RGSC3.4:6:1:147636619:1 122555638 ID56937 U -
TTAGATGGTCTTCAGATAACTGCCCTCCTT
>6 dna:chromosome chromosome:RGSC3.4:6:1:147636619:1 122555640 ID56936 U -
TTAGATGGTCTTCAGATAACTGCCCTCC
>6 dna:chromosome chromosome:RGSC3.4:6:1:147636619:1 122555642 ID28877 U -
TCCTTAGATGGTCTTCAGATAACTGCCCT
>6 dna:chromosome chromosome:RGSC3.4:6:1:147636619:1 122555733 ID21086 U -
TATATATATAGTAAGAGGAGCTGCCAGAT
>6 dna:chromosome chromosome:RGSC3.4:6:1:147636619:1 122555768 ID48483 U -
TGGGAAGGATCCAGGATCAAGCTATCTAGA
>6 dna:chromosome chromosome:RGSC3.4:6:1:147636619:1 122555809 ID11956 U -
TAAGAGACAAGAGTGTATCCTGTAAGGTA
>6 dna:chromosome chromosome:RGSC3.4:6:1:147636619:1 122555813 ID55487 U -
TGTTTTAAGAGACAAGAGTGTATCCTGTAA
>6 dna:chromosome chromosome:RGSC3.4:6:1:147636619:1 122555819 ID11955 U -
TAAGAGACAAGAGTGTATC
>6 dna:chromosome chromosome:RGSC3.4:6:1:147636619:1 122555842 ID37822 U -
TGAGGTAAAGAACATAGCTGCATTTGTCTT
>6 dna:chromosome chromosome:RGSC3.4:6:1:147636619:1 122555845 ID37821 U -
TGAGGTAAAGAACATAGCTGCATTTGT
>6 dna:chromosome chromosome:RGSC3.4:6:1:147636619:1 122555865 ID3112 U -
CAAAGACATTGAGAGACTGGCTGAGGTA
>6 dna:chromosome chromosome:RGSC3.4:6:1:147636619:1 122555889 ID35009 U -
TGACAGGTATCCCCTTGGGTGGAGTCAAA
>6 dna:chromosome chromosome:RGSC3.4:6:1:147636619:1 122555893 ID35008 U -
TGACAGGTATCCCCTTGGGTGGAGT
>6 dna:chromosome chromosome:RGSC3.4:6:1:147636619:1 122555898 ID24072 U -
TCAGAAAAGTTGACAGGTATCCCCTTGGGT
>6 dna:chromosome chromosome:RGSC3.4:6:1:147636619:1 122555904 ID54710 U -
TGTTAATCAGAAAAGTTGACAGGTATCCCC
>6 dna:chromosome chromosome:RGSC3.4:6:1:147636619:1 122555917 ID36223 U -
TGAGAACATAGTGTTAATCAGAAAAGTT
>6 dna:chromosome chromosome:RGSC3.4:6:1:147636619:1 122555922 ID16229 U -
TACTGTGAGAACATAGTGTTAATCAGAA
>6 dna:chromosome chromosome:RGSC3.4:6:1:147636619:1 122555923 ID16228 U -
TACTGTGAGAACATAGTGTTAATCAGA
>6 dna:chromosome chromosome:RGSC3.4:6:1:147636619:1 122555926 ID50023 U -
TGGGTTACTGTGAGAACATAGTGTTAATC
>6 dna:chromosome chromosome:RGSC3.4:6:1:147636619:1 122555929 ID50022 U -
TGGGTTACTGTGAGAACATAGTGTTA
>6 dna:chromosome chromosome:RGSC3.4:6:1:147636619:1 122555937 ID60665 U -
TTGGCTTGTCTTGGGTTACTGTGAGAACA
>6 dna:chromosome chromosome:RGSC3.4:6:1:147636619:1 122555946 ID16759 U -
TAGAAATTCATTGGCTTGTCTTGGGTTACT
>6 dna:chromosome chromosome:RGSC3.4:6:1:147636619:1 122555947 ID4214 U -
CATTGGCTTGTCTTGGGTTAC
>6 dna:chromosome chromosome:RGSC3.4:6:1:147636619:1 122555947 ID16758 U -
TAGAAATTCATTGGCTTGTCTTGGGTTAC
>6 dna:chromosome chromosome:RGSC3.4:6:1:147636619:1 122555947 ID25139 U -
TCATTGGCTTGTCTTGGGTTAC
>6 dna:chromosome chromosome:RGSC3.4:6:1:147636619:1 122555948 ID16757 U -
TAGAAATTCATTGGCTTGTCTTGGGTTA
>6 dna:chromosome chromosome:RGSC3.4:6:1:147636619:1 122555948 ID56834 U -
TTAGAAATTCATTGGCTTGTCTTGGGTTA
>6 dna:chromosome chromosome:RGSC3.4:6:1:147636619:1 122555950 ID16756 U -
TAGAAATTCATTGGCTTGTCTTGGGT
>6 dna:chromosome chromosome:RGSC3.4:6:1:147636619:1 122555964 ID34206 U -
TGAATGCATTCTGGAGTTTAGAAATTCATT
>6 dna:chromosome chromosome:RGSC3.4:6:1:147636619:1 122555971 ID58809 U -
TTCTAGATGAATGCATTCTGGAGTTTAGAA
>6 dna:chromosome chromosome:RGSC3.4:6:1:147636619:1 122555996 ID56292 U -
TTAAACGTGGGGAATATTTTAAATATTCTA
>6 dna:chromosome chromosome:RGSC3.4:6:1:147636619:1 122555998 ID62304 U -
TTTTAAACGTGGGGAATATTTTAAATATTC
>6 dna:chromosome chromosome:RGSC3.4:6:1:147636619:1 122555999 ID62303 U -
TTTTAAACGTGGGGAATATTTTAAATATT
>6 dna:chromosome chromosome:RGSC3.4:6:1:147636619:1 122556003 ID15427 U -
TACCTTTTTAAACGTGGGGAATATTTTAAA
>6 dna:chromosome chromosome:RGSC3.4:6:1:147636619:1 122556029 ID18269 U -
TAGCATTAAAGTCTTATGGACTGAGTTACC
>6 dna:chromosome chromosome:RGSC3.4:6:1:147636619:1 122556030 ID18268 U -
TAGCATTAAAGTCTTATGGACTGAGTTAC
>6 dna:chromosome chromosome:RGSC3.4:6:1:147636619:1 122556031 ID18267 U -
TAGCATTAAAGTCTTATGGACTGAGTTA
>6 dna:chromosome chromosome:RGSC3.4:6:1:147636619:1 122556065 ID16474 U -
TACTTTCATTCATTAGTCAGATAAAGCTGC
>6 dna:chromosome chromosome:RGSC3.4:6:1:147636619:1 122556065 ID61502 U -
TTTACTTTCATTCATTAGTCAGATAAAGCTGC
>6 dna:chromosome chromosome:RGSC3.4:6:1:147636619:1 122556195 ID59998 U -
TTGCAATTGTTCTGAAGAGATTTA
>6 dna:chromosome chromosome:RGSC3.4:6:1:147636619:1 122556200 ID9924 U -
TAAAAGATTGCAATTGTTCTGAAGAG
>6 dna:chromosome chromosome:RGSC3.4:6:1:147636619:1 122556200 ID34317 U -
TGAATTAAAAGATTGCAATTGTTCTGAAGAG
>6 dna:chromosome chromosome:RGSC3.4:6:1:147636619:1 122556208 ID15253 U -
TACCTCATGAATTAAAAGATTGCAATTGTT
>6 dna:chromosome chromosome:RGSC3.4:6:1:147636619:1 122556238 ID45597 U -
TGGAACAGTTGTGCCCACTACCAAAGTC
>6 dna:chromosome chromosome:RGSC3.4:6:1:147636619:1 122556238 ID60285 U -
TTGGAACAGTTGTGCCCACTACCAAAGTC
>6 dna:chromosome chromosome:RGSC3.4:6:1:147636619:1 122556305 ID34114 U -
TGAATCTCTGAAATGGTGGGCAATCAGCAA
>6 dna:chromosome chromosome:RGSC3.4:6:1:147636619:1 122556306 ID30645 U -
TCTGAAATGGTGGGCAATCAGCA
>6 dna:chromosome chromosome:RGSC3.4:6:1:147636619:1 122556307 ID34113 U -
TGAATCTCTGAAATGGTGGGCAATCAGC
>6 dna:chromosome chromosome:RGSC3.4:6:1:147636619:1 122556310 ID27284 U -
TCCCTGAATCTCTGAAATGGTGGGCAATC
>6 dna:chromosome chromosome:RGSC3.4:6:1:147636619:1 122556489 ID27357 U -
TCCCTGTGAGTGGAATGGCTTCTCAAAT
>6 dna:chromosome chromosome:RGSC3.4:6:1:147636619:1 122556571 ID20550 U -
TAGTTCGTGGTCCTTTGGGGAAA
>6 dna:chromosome chromosome:RGSC3.4:6:1:147636619:1 122556571 ID32472 U -
TGAAAATTAGTTCGTGGTCCTTTGGGGAAA
>6 dna:chromosome chromosome:RGSC3.4:6:1:147636619:1 122556573 ID32471 U -
TGAAAATTAGTTCGTGGTCCTTTGGGGA
>6 dna:chromosome chromosome:RGSC3.4:6:1:147636619:1 122556576 ID32470 U -
TGAAAATTAGTTCGTGGTCCTTTGG
>6 dna:chromosome chromosome:RGSC3.4:6:1:147636619:1 122556577 ID32469 U -
TGAAAATTAGTTCGTGGTCCTTTG
>6 dna:chromosome chromosome:RGSC3.4:6:1:147636619:1 122556611 ID432 U -
AAGCTAAAGACTCAGTCAGGTA
>6 dna:chromosome chromosome:RGSC3.4:6:1:147636619:1 122556612 ID10002 U -
TAAAAGTGGAAGCTAAAGACTCAGTCAGGT
>6 dna:chromosome chromosome:RGSC3.4:6:1:147636619:1 122556623 ID56892 U -
TTAGAGACTTGTAAAAGTGGAAGCTAAAGA
>6 dna:chromosome chromosome:RGSC3.4:6:1:147636619:1 122556669 ID13484 U -
TAATTTGTATTATGCATGTAGCTAAT
>6 dna:chromosome chromosome:RGSC3.4:6:1:147636619:1 122556670 ID13483 U -
TAATTTGTATTATGCATGTAGCTAA
>6 dna:chromosome chromosome:RGSC3.4:6:1:147636619:1 122556725 ID50500 U -
TGGTATTAAGAGAAACAGTTTAATGTTTA
>6 dna:chromosome chromosome:RGSC3.4:6:1:147636619:1 122556843 ID55116 U -
TGTTGACTGTGGTGAATGCTTTCCT
>6 dna:chromosome chromosome:RGSC3.4:6:1:147636619:1 122556844 ID55115 U -
TGTTGACTGTGGTGAATGCTTTCC
>6 dna:chromosome chromosome:RGSC3.4:6:1:147636619:1 122556849 ID13782 U -
TACAAGCTGCTGTTGACTGTGGTGAATGC
>6 dna:chromosome chromosome:RGSC3.4:6:1:147636619:1 122556857 ID50230 U -
TGGTACAAGCTGCTGTTGACTGTG
>6 dna:chromosome chromosome:RGSC3.4:6:1:147636619:1 122556887 ID21338 U -
TATCATACATCACTGTGAGAGGCTACTGA
>6 dna:chromosome chromosome:RGSC3.4:6:1:147636619:1 122556920 ID37904 U -
TGAGGTGTGGTATTCAGTGGAATTTCATCT
>6 dna:chromosome chromosome:RGSC3.4:6:1:147636619:1 122556924 ID39306 U -
TGATGAGGTGTGGTATTCAGTGGAATTTC
>6 dna:chromosome chromosome:RGSC3.4:6:1:147636619:1 122556928 ID29032 U -
TCCTTGATGAGGTGTGGTATTCAGTGGAA
>6 dna:chromosome chromosome:RGSC3.4:6:1:147636619:1 122556929 ID29031 U -
TCCTTGATGAGGTGTGGTATTCAGTGGA
>6 dna:chromosome chromosome:RGSC3.4:6:1:147636619:1 122556947 ID36103 U -
TGAGAAAATTAACCGCCCACTCCTTGATGA
>6 dna:chromosome chromosome:RGSC3.4:6:1:147636619:1 122556947 ID56458 U -
TTAACCGCCCACTCCTTGATGA
>6 dna:chromosome chromosome:RGSC3.4:6:1:147636619:1 122556959 ID49378 U -
TGGGCCTTTGTTTTTGAGAAAATTAACCGCCC
>6 dna:chromosome chromosome:RGSC3.4:6:1:147636619:1 122556960 ID49377 U -
TGGGCCTTTGTTTTTGAGAAAATTAACCGCC
>6 dna:chromosome chromosome:RGSC3.4:6:1:147636619:1 122556963 ID31206 U -
TCTGGGCCTTTGTTTTTGAGAAAATTAACC
>6 dna:chromosome chromosome:RGSC3.4:6:1:147636619:1 122556977 ID61427 U -
TTTAAGATTTTCCTCTGGGCCTTTGTTTT
>6 dna:chromosome chromosome:RGSC3.4:6:1:147636619:1 122556979 ID12133 U -
TAAGATTTTCCTCTGGGCCTTTGTT
>6 dna:chromosome chromosome:RGSC3.4:6:1:147636619:1 122556997 ID16605 U -
TAGAAACAACAGGATTTGGCTTTAAGATT
>6 dna:chromosome chromosome:RGSC3.4:6:1:147636619:1 122556998 ID16604 U -
TAGAAACAACAGGATTTGGCTTTAAGAT
>6 dna:chromosome chromosome:RGSC3.4:6:1:147636619:1 122557002 ID16603 U -
TAGAAACAACAGGATTTGGCTTTA
>6 dna:chromosome chromosome:RGSC3.4:6:1:147636619:1 122557032 ID15835 U -
TACTATGTTGCCTACAGAATACATCACAGA
>6 dna:chromosome chromosome:RGSC3.4:6:1:147636619:1 122557046 ID4728 U -
CCTCTCTGTTGTACTATGTTGCCTACA
>6 dna:chromosome chromosome:RGSC3.4:6:1:147636619:1 122557049 ID5773 U -
CTGTTGTACTATGTTGCCT
>6 dna:chromosome chromosome:RGSC3.4:6:1:147636619:1 122557100 ID23193 U -
TCAACAACTGTGTGATGTGTAAGAAAGT
>6 dna:chromosome chromosome:RGSC3.4:6:1:147636619:1 122557133 ID54236 U -
TGTGGTTGCTGTTCTGTGGTTGTCCATTC
>6 dna:chromosome chromosome:RGSC3.4:6:1:147636619:1 122557134 ID54235 U -
TGTGGTTGCTGTTCTGTGGTTGTCCATT
>6 dna:chromosome chromosome:RGSC3.4:6:1:147636619:1 122557135 ID54234 U -
TGTGGTTGCTGTTCTGTGGTTGTCCAT
>6 dna:chromosome chromosome:RGSC3.4:6:1:147636619:1 122557142 ID4831 U -
CCTTATTCTGTGGTTGCTGTTCTGTGGT
>6 dna:chromosome chromosome:RGSC3.4:6:1:147636619:1 122557200 ID21122 U -
TATATGCTTTCTTCTTGTCAGTACCG
>6 dna:chromosome chromosome:RGSC3.4:6:1:147636619:1 122557283 ID36490 U -
TGAGACATTTCTTTGCTTATATTATATCC
>6 dna:chromosome chromosome:RGSC3.4:6:1:147636619:1 122557361 ID14761 U -
TACCAACTCTTTGTATGTATTCCTGATGGA
>6 dna:chromosome chromosome:RGSC3.4:6:1:147636619:1 122557361 ID32093 U -
TCTTTGTATGTATTCCTGATGGA
>6 dna:chromosome chromosome:RGSC3.4:6:1:147636619:1 122557362 ID14760 U -
TACCAACTCTTTGTATGTATTCCTGATGG
>6 dna:chromosome chromosome:RGSC3.4:6:1:147636619:1 122557363 ID893 U -
ACCAACTCTTTGTATGTATTCCTGATG
>6 dna:chromosome chromosome:RGSC3.4:6:1:147636619:1 122557363 ID29796 U -
TCTACCAACTCTTTGTATGTATTCCTGATG
>6 dna:chromosome chromosome:RGSC3.4:6:1:147636619:1 122557459 ID21681 U -
TATGACTGTCCACCAATGACATGGC
>6 dna:chromosome chromosome:RGSC3.4:6:1:147636619:1 122557467 ID9220 U -
GTGAAGAACTTGCTATGACTGTCCACCAAT
>6 dna:chromosome chromosome:RGSC3.4:6:1:147636619:1 122557468 ID9219 U -
GTGAAGAACTTGCTATGACTGTCCACCAA
>6 dna:chromosome chromosome:RGSC3.4:6:1:147636619:1 122557496 ID37118 U -
TGAGCAAGGTAAACAGAGCTGAAGGG
>6 dna:chromosome chromosome:RGSC3.4:6:1:147636619:1 122557517 ID53295 U -
TGTGAAGTCAGGTGGATGCCCCACTGAGC
>6 dna:chromosome chromosome:RGSC3.4:6:1:147636619:1 122557523 ID6701 U -
GACGCTGTGAAGTCAGGTGGATGCCCCA
>6 dna:chromosome chromosome:RGSC3.4:6:1:147636619:1 122557527 ID6859 U -
GAGACGCTGTGAAGTCAGGTGGATGC
>6 dna:chromosome chromosome:RGSC3.4:6:1:147636619:1 122557527 ID36526 U -
TGAGACGCTGTGAAGTCAGGTGGATGC
>6 dna:chromosome chromosome:RGSC3.4:6:1:147636619:1 122557530 ID45536 U -
TGGAAATGAGACGCTGTGAAGTCAGGTGGA
>6 dna:chromosome chromosome:RGSC3.4:6:1:147636619:1 122557541 ID16953 U -
TAGAAGCTGATGGAAATGAGACGCTGTGA
>6 dna:chromosome chromosome:RGSC3.4:6:1:147636619:1 122557543 ID6325 U -
GAAGCTGATGGAAATGAGACGCTGT
>6 dna:chromosome chromosome:RGSC3.4:6:1:147636619:1 122557543 ID16952 U -
TAGAAGCTGATGGAAATGAGACGCTGT
>6 dna:chromosome chromosome:RGSC3.4:6:1:147636619:1 122557545 ID16951 U -
TAGAAGCTGATGGAAATGAGACGCT
>6 dna:chromosome chromosome:RGSC3.4:6:1:147636619:1 122557553 ID3250 U -
CAAGGTTTAGAAGCTGATGGAAAT
>6 dna:chromosome chromosome:RGSC3.4:6:1:147636619:1 122557561 ID7149 U -
GAGTGCAATAAACCCAAGGTTTAGAAGCTG
>6 dna:chromosome chromosome:RGSC3.4:6:1:147636619:1 122557563 ID36756 U -
TGAGAGTGCAATAAACCCAAGGTTTAGAAGC
>6 dna:chromosome chromosome:RGSC3.4:6:1:147636619:1 122557564 ID36755 U -
TGAGAGTGCAATAAACCCAAGGTTTAGAAG
>6 dna:chromosome chromosome:RGSC3.4:6:1:147636619:1 122557615 ID9429 U -
GTGTGACAAACACATTAACAGGTGGCAT
>6 dna:chromosome chromosome:RGSC3.4:6:1:147636619:1 122557635 ID47700 U -
TGGCCACCAAAAGGTTCAAGTGTGACA
>6 dna:chromosome chromosome:RGSC3.4:6:1:147636619:1 122557715 ID17938 U -
TAGCAAAAGTCTGAGTTCTGACAGCAGT
>6 dna:chromosome chromosome:RGSC3.4:6:1:147636619:1 122557727 ID39562 U -
TGATGGTCCCCATAGCAAAAGTCTGAGT
>6 dna:chromosome chromosome:RGSC3.4:6:1:147636619:1 122557739 ID37181 U -
TGAGCAGGTAGCCATGATGGTCCCCATAGC
>6 dna:chromosome chromosome:RGSC3.4:6:1:147636619:1 122557740 ID37180 U -
TGAGCAGGTAGCCATGATGGTCCCCATAG
>6 dna:chromosome chromosome:RGSC3.4:6:1:147636619:1 122557741 ID37179 U -
TGAGCAGGTAGCCATGATGGTCCCCATA
>6 dna:chromosome chromosome:RGSC3.4:6:1:147636619:1 122557741 ID53543 U -
TGTGAGCAGGTAGCCATGATGGTCCCCATA
>6 dna:chromosome chromosome:RGSC3.4:6:1:147636619:1 122557744 ID53542 U -
TGTGAGCAGGTAGCCATGATGGTCCCC
>6 dna:chromosome chromosome:RGSC3.4:6:1:147636619:1 122557745 ID53541 U -
TGTGAGCAGGTAGCCATGATGGTCCC
>6 dna:chromosome chromosome:RGSC3.4:6:1:147636619:1 122557768 ID8976 U -
GTAGCACTTTGAGGGATGT
>6 dna:chromosome chromosome:RGSC3.4:6:1:147636619:1 122557768 ID48763 U -
TGGGAGAATGGTAGCACTTTGAGGGATGT
>6 dna:chromosome chromosome:RGSC3.4:6:1:147636619:1 122557769 ID48762 U -
TGGGAGAATGGTAGCACTTTGAGGGATG
>6 dna:chromosome chromosome:RGSC3.4:6:1:147636619:1 122557774 ID6684 U -
GACCTGGGAGAATGGTAGCACTTTGAG
>6 dna:chromosome chromosome:RGSC3.4:6:1:147636619:1 122557782 ID9151 U -
GTCTAGAACAGACCTGGGAGAATGGTAGC
>6 dna:chromosome chromosome:RGSC3.4:6:1:147636619:1 122557782 ID16798 U -
TAGAACAGACCTGGGAGAATGGTAGC
>6 dna:chromosome chromosome:RGSC3.4:6:1:147636619:1 122557784 ID20214 U -
TAGTCTAGAACAGACCTGGGAGAATGGTA
>6 dna:chromosome chromosome:RGSC3.4:6:1:147636619:1 122557788 ID16310 U -
TACTTAGTCTAGAACAGACCTGGGAGAAT
>6 dna:chromosome chromosome:RGSC3.4:6:1:147636619:1 122557790 ID20213 U -
TAGTCTAGAACAGACCTGGGAGA
>6 dna:chromosome chromosome:RGSC3.4:6:1:147636619:1 122557814 ID2141 U -
AGTTGTTAAATATTTTGAACATCAGCTCTAC
>6 dna:chromosome chromosome:RGSC3.4:6:1:147636619:1 122557814 ID61202 U -
TTGTTAAATATTTTGAACATCAGCTCTAC
>6 dna:chromosome chromosome:RGSC3.4:6:1:147636619:1 122557819 ID2140 U -
AGTTGTTAAATATTTTGAACATCAGC
>6 dna:chromosome chromosome:RGSC3.4:6:1:147636619:1 122557820 ID2139 U -
AGTTGTTAAATATTTTGAACATCAG
>6 dna:chromosome chromosome:RGSC3.4:6:1:147636619:1 122557869 ID38763 U -
TGATAGTTTCCTGTAGAAAGTTGCTGT
>6 dna:chromosome chromosome:RGSC3.4:6:1:147636619:1 122557895 ID37078 U -
TGAGCAAATGGGTGTCTGCCCTTGATGCT
>6 dna:chromosome chromosome:RGSC3.4:6:1:147636619:1 122557907 ID22014 U -
TATGGTTCATATTGAGCAAATGGGTGTCT
>6 dna:chromosome chromosome:RGSC3.4:6:1:147636619:1 122557912 ID59321 U -
TTCTTTATGGTTCATATTGAGCAAATGGG
>6 dna:chromosome chromosome:RGSC3.4:6:1:147636619:1 122558146 ID44822 U -
TGCTTATGAGGGTTAAGTATTTTCAAAGA
>6 dna:chromosome chromosome:RGSC3.4:6:1:147636619:1 122558147 ID44821 U -
TGCTTATGAGGGTTAAGTATTTTCAAAG
>6 dna:chromosome chromosome:RGSC3.4:6:1:147636619:1 122558186 ID3138 U -
CAAATACAGGTGAAACTGAAGTGTCAAAAA
>6 dna:chromosome chromosome:RGSC3.4:6:1:147636619:1 122558187 ID6469 U -
GACAAATACAGGTGAAACTGAAGTGTCAAAA
>6 dna:chromosome chromosome:RGSC3.4:6:1:147636619:1 122558188 ID6468 U -
GACAAATACAGGTGAAACTGAAGTGTCAAA
>6 dna:chromosome chromosome:RGSC3.4:6:1:147636619:1 122558189 ID3137 U -
CAAATACAGGTGAAACTGAAGTGTCAA
>6 dna:chromosome chromosome:RGSC3.4:6:1:147636619:1 122558189 ID6467 U -
GACAAATACAGGTGAAACTGAAGTGTCAA
>6 dna:chromosome chromosome:RGSC3.4:6:1:147636619:1 122558190 ID1355 U -
AGACAAATACAGGTGAAACTGAAGTGTCA
>6 dna:chromosome chromosome:RGSC3.4:6:1:147636619:1 122558190 ID6466 U -
GACAAATACAGGTGAAACTGAAGTGTCA
>6 dna:chromosome chromosome:RGSC3.4:6:1:147636619:1 122558191 ID6465 U -
GACAAATACAGGTGAAACTGAAGTGTC
>6 dna:chromosome chromosome:RGSC3.4:6:1:147636619:1 122558219 ID50079 U -
TGGGTTTATTGTTTGGAAGAAGCACCATGC
>6 dna:chromosome chromosome:RGSC3.4:6:1:147636619:1 122558273 ID11370 U -
TAACCATTGCCTTGTACCTTCATGGTTGCT
>6 dna:chromosome chromosome:RGSC3.4:6:1:147636619:1 122558342 ID9758 U -
TAAAAATGAAAAGGAGCTTATTTGGAGG
>6 dna:chromosome chromosome:RGSC3.4:6:1:147636619:1 122558372 ID12366 U -
TAAGGACTTTGGGGGAAGATATTTCATA
>6 dna:chromosome chromosome:RGSC3.4:6:1:147636619:1 122558381 ID7811 U -
GCCTTCAGCATAAGGACTTTGGGGGAAGA
>6 dna:chromosome chromosome:RGSC3.4:6:1:147636619:1 122558407 ID17548 U -
TAGAGTGAAACAGGCTGGGACCATGCC
>6 dna:chromosome chromosome:RGSC3.4:6:1:147636619:1 122558416 ID41459 U -
TGCATCATTTCCCTAGAGTGAAACAGGCTGG
>6 dna:chromosome chromosome:RGSC3.4:6:1:147636619:1 122558423 ID12491 U -
TAAGGTTGCATCATTTCCCTAGAGTGAAAC
>6 dna:chromosome chromosome:RGSC3.4:6:1:147636619:1 122558427 ID27765 U -
TCCTAAGGTTGCATCATTTCCCTAGAGTG
>6 dna:chromosome chromosome:RGSC3.4:6:1:147636619:1 122558430 ID43001 U -
TGCCTCCTAAGGTTGCATCATTTCCCTAGA
>6 dna:chromosome chromosome:RGSC3.4:6:1:147636619:1 122558455 ID39135 U -
TGATCTTATATCTTTTCACCAATCCTGCCT
>6 dna:chromosome chromosome:RGSC3.4:6:1:147636619:1 122558480 ID21392 U -
TATCCCATCGAAGTCCATGCCCTTGTGATC
>6 dna:chromosome chromosome:RGSC3.4:6:1:147636619:1 122558549 ID34892 U -
TGACAGAGCAGAGCTGCTAATCTCATG
>6 dna:chromosome chromosome:RGSC3.4:6:1:147636619:1 122558631 ID20248 U -
TAGTCTTAGAATTTCCCATTCATGGTCAC
>6 dna:chromosome chromosome:RGSC3.4:6:1:147636619:1 122558633 ID15769 U -
TACTAGTCTTAGAATTTCCCATTCATGGTC
>6 dna:chromosome chromosome:RGSC3.4:6:1:147636619:1 122558721 ID31583 U -
TCTTAGTTCCAGTTTTCTGTGCTAATCAGC
>6 dna:chromosome chromosome:RGSC3.4:6:1:147636619:1 122558751 ID10245 U -
TAAACCATGCTGTCAATGGCCAGCTACTTT
>6 dna:chromosome chromosome:RGSC3.4:6:1:147636619:1 122558767 ID17355 U -
TAGACTCTACTGGCTTCTAAACCATGCTGTC
>6 dna:chromosome chromosome:RGSC3.4:6:1:147636619:1 122558769 ID17354 U -
TAGACTCTACTGGCTTCTAAACCATGCTG
>6 dna:chromosome chromosome:RGSC3.4:6:1:147636619:1 122558784 ID10924 U -
TAAATTCCTTCACAAATAGACTCTACTGGC
>6 dna:chromosome chromosome:RGSC3.4:6:1:147636619:1 122558788 ID58525 U -
TTCCTTCACAAATAGACTCTAC
>6 dna:chromosome chromosome:RGSC3.4:6:1:147636619:1 122558843 ID24361 U -
TCAGATTGCTCATTAAGCTCACAATTTTCC
>6 dna:chromosome chromosome:RGSC3.4:6:1:147636619:1 122558878 ID24834 U -
TCATATTCCTATCGGCATTGCTGTCTAGGC
>6 dna:chromosome chromosome:RGSC3.4:6:1:147636619:1 122558911 ID9837 U -
TAAAACCTTACATGCACAGTCTCTTC
>6 dna:chromosome chromosome:RGSC3.4:6:1:147636619:1 122558936 ID56581 U -
TTAATTTCAATGTCAATAGTCCCTGCTCCCT
>6 dna:chromosome chromosome:RGSC3.4:6:1:147636619:1 122558938 ID61471 U -
TTTAATTTCAATGTCAATAGTCCCTGCTCC
>6 dna:chromosome chromosome:RGSC3.4:6:1:147636619:1 122558943 ID48250 U -
TGGCTTTTAATTTCAATGTCAATAGTCCCT
>6 dna:chromosome chromosome:RGSC3.4:6:1:147636619:1 122558960 ID1357 U -
AGACAAGTTGTCAGAATGGCTTTTAATTT
>6 dna:chromosome chromosome:RGSC3.4:6:1:147636619:1 122558960 ID17201 U -
TAGACAAGTTGTCAGAATGGCTTTTAATTT
>6 dna:chromosome chromosome:RGSC3.4:6:1:147636619:1 122558981 ID30111 U -
TCTCACGGCATGGAAAAATGTAGACAAGT
>6 dna:chromosome chromosome:RGSC3.4:6:1:147636619:1 122559026 ID17911 U -
TAGATTTAAGTAGTCTTTCAGGGTTAAAC
>6 dna:chromosome chromosome:RGSC3.4:6:1:147636619:1 122559031 ID26467 U -
TCCATTAGATTTAAGTAGTCTTTCAGGGT
>6 dna:chromosome chromosome:RGSC3.4:6:1:147636619:1 122559049 ID54062 U -
TGTGCTTTGAACTTTCCTCCATTAGATT
>6 dna:chromosome chromosome:RGSC3.4:6:1:147636619:1 122559054 ID25043 U -
TCATGTGCTTTGAACTTTCCTCCATT
>6 dna:chromosome chromosome:RGSC3.4:6:1:147636619:1 122559062 ID18426 U -
TAGCCTGAATGTCATGTGCTTTGAACTTT
>6 dna:chromosome chromosome:RGSC3.4:6:1:147636619:1 122559063 ID18425 U -
TAGCCTGAATGTCATGTGCTTTGAACTT
>6 dna:chromosome chromosome:RGSC3.4:6:1:147636619:1 122559067 ID21022 U -
TATAGCCTGAATGTCATGTGCTTTGA
>6 dna:chromosome chromosome:RGSC3.4:6:1:147636619:1 122559067 ID43976 U -
TGCTATAGCCTGAATGTCATGTGCTTTGA
>6 dna:chromosome chromosome:RGSC3.4:6:1:147636619:1 122559068 ID43975 U -
TGCTATAGCCTGAATGTCATGTGCTTTG
>6 dna:chromosome chromosome:RGSC3.4:6:1:147636619:1 122559135 ID23185 U -
TCAAATTTTCTCACGTAGCTGTTTTGCCA
>6 dna:chromosome chromosome:RGSC3.4:6:1:147636619:1 122559196 ID13420 U -
TAATTGGTCCTAAGTCTTTTGGAATCAGAGC
>6 dna:chromosome chromosome:RGSC3.4:6:1:147636619:1 122559197 ID13419 U -
TAATTGGTCCTAAGTCTTTTGGAATCAGAG
>6 dna:chromosome chromosome:RGSC3.4:6:1:147636619:1 122559218 ID40358 U -
TGCAAAGTGCTTAGCTCCTCTTAATTGGTC
>6 dna:chromosome chromosome:RGSC3.4:6:1:147636619:1 122559231 ID28088 U -
TCCTATGATTCTGGTGCAAAGTGCTTAGCTC
>6 dna:chromosome chromosome:RGSC3.4:6:1:147636619:1 122559232 ID28087 U -
TCCTATGATTCTGGTGCAAAGTGCTTAGCT
>6 dna:chromosome chromosome:RGSC3.4:6:1:147636619:1 122559233 ID21819 U -
TATGATTCTGGTGCAAAGTGCTTAGC
>6 dna:chromosome chromosome:RGSC3.4:6:1:147636619:1 122559235 ID5221 U -
CTATGATTCTGGTGCAAAGTGCTTA
>6 dna:chromosome chromosome:RGSC3.4:6:1:147636619:1 122559236 ID21818 U -
TATGATTCTGGTGCAAAGTGCTT
>6 dna:chromosome chromosome:RGSC3.4:6:1:147636619:1 122559236 ID28086 U -
TCCTATGATTCTGGTGCAAAGTGCTT
>6 dna:chromosome chromosome:RGSC3.4:6:1:147636619:1 122559237 ID32015 U -
TCTTTCCTATGATTCTGGTGCAAAGTGCT
>6 dna:chromosome chromosome:RGSC3.4:6:1:147636619:1 122559238 ID28085 U -
TCCTATGATTCTGGTGCAAAGTGC
>6 dna:chromosome chromosome:RGSC3.4:6:1:147636619:1 122559253 ID36948 U -
TGAGATGTACTCAAGCCATCTTTCCTATGAT
>6 dna:chromosome chromosome:RGSC3.4:6:1:147636619:1 122559254 ID36947 U -
TGAGATGTACTCAAGCCATCTTTCCTATGA
>6 dna:chromosome chromosome:RGSC3.4:6:1:147636619:1 122559269 ID62642 U -
TTTTTCAGGATTTCTGAGATGTACTCAAG
>6 dna:chromosome chromosome:RGSC3.4:6:1:147636619:1 122559279 ID43465 U -
TGCGATGGATATTTTTCAGGATTTCTGAGA
>6 dna:chromosome chromosome:RGSC3.4:6:1:147636619:1 122559280 ID43464 U -
TGCGATGGATATTTTTCAGGATTTCTGAG
>6 dna:chromosome chromosome:RGSC3.4:6:1:147636619:1 122559294 ID6182 U -
GAAATCTCTTTGCCTGCGATGGATATTTT
>6 dna:chromosome chromosome:RGSC3.4:6:1:147636619:1 122559295 ID6025 U -
CTTTGCCTGCGATGGATATTT
>6 dna:chromosome chromosome:RGSC3.4:6:1:147636619:1 122559296 ID16723 U -
TAGAAATCTCTTTGCCTGCGATGGATATT
>6 dna:chromosome chromosome:RGSC3.4:6:1:147636619:1 122559297 ID16722 U -
TAGAAATCTCTTTGCCTGCGATGGATAT
>6 dna:chromosome chromosome:RGSC3.4:6:1:147636619:1 122559297 ID52100 U -
TGTAGAAATCTCTTTGCCTGCGATGGATAT
>6 dna:chromosome chromosome:RGSC3.4:6:1:147636619:1 122559302 ID30239 U -
TCTCATGTAGAAATCTCTTTGCCTGCGATG
>6 dna:chromosome chromosome:RGSC3.4:6:1:147636619:1 122559304 ID25025 U -
TCATGTAGAAATCTCTTTGCCTGCGA
>6 dna:chromosome chromosome:RGSC3.4:6:1:147636619:1 122559306 ID57886 U -
TTCATCTCATGTAGAAATCTCTTTGCCTGC
>6 dna:chromosome chromosome:RGSC3.4:6:1:147636619:1 122559308 ID61724 U -
TTTCATCTCATGTAGAAATCTCTTTGCCT
>6 dna:chromosome chromosome:RGSC3.4:6:1:147636619:1 122559310 ID61723 U -
TTTCATCTCATGTAGAAATCTCTTTGC
>6 dna:chromosome chromosome:RGSC3.4:6:1:147636619:1 122559313 ID6362 U -
GAAGTTTTCATCTCATGTAGAAATCTCTT
>6 dna:chromosome chromosome:RGSC3.4:6:1:147636619:1 122559326 ID1919 U -
AGGGCGCCCAGAAGTTTTCATCTCAT
>6 dna:chromosome chromosome:RGSC3.4:6:1:147636619:1 122559326 ID19546 U -
TAGGGCGCCCAGAAGTTTTCATCTCAT
>6 dna:chromosome chromosome:RGSC3.4:6:1:147636619:1 122559345 ID6036 U -
CTTTGGTTACCCTGTGTGAATAGGGCGC
>6 dna:chromosome chromosome:RGSC3.4:6:1:147636619:1 122559345 ID29205 U -
TCCTTTGGTTACCCTGTGTGAATAGGGCGC
>6 dna:chromosome chromosome:RGSC3.4:6:1:147636619:1 122559358 ID8136 U -
GGAAATAACTCCTTTGGTTACCCTGT
>6 dna:chromosome chromosome:RGSC3.4:6:1:147636619:1 122559394 ID40421 U -
TGCAAATGGAAATTTGCAGGATTAGAAA
>6 dna:chromosome chromosome:RGSC3.4:6:1:147636619:1 122559416 ID36324 U -
TGAGAAGTAGCTGGTCCGTGACTGCAAA
>6 dna:chromosome chromosome:RGSC3.4:6:1:147636619:1 122559422 ID51657 U -
TGGTTTGAGAAGTAGCTGGTCCGTGAC
>6 dna:chromosome chromosome:RGSC3.4:6:1:147636619:1 122559423 ID4795 U -
CCTGGTTTGAGAAGTAGCTGGTCCGTGA
>6 dna:chromosome chromosome:RGSC3.4:6:1:147636619:1 122559427 ID44220 U -
TGCTCCTGGTTTGAGAAGTAGCTGGTCC
>6 dna:chromosome chromosome:RGSC3.4:6:1:147636619:1 122559435 ID42246 U -
TGCCAGATTCTGCTCCTGGTTTGAGAAGTA
>6 dna:chromosome chromosome:RGSC3.4:6:1:147636619:1 122559436 ID42245 U -
TGCCAGATTCTGCTCCTGGTTTGAGAAGT
>6 dna:chromosome chromosome:RGSC3.4:6:1:147636619:1 122559483 ID20808 U -
TATAACTCTTGCATCTATCTCCCAGCAAAAA
>6 dna:chromosome chromosome:RGSC3.4:6:1:147636619:1 122559512 ID276 U -
AACTCTCTGAAATTTGCAAGAGTTTA
>6 dna:chromosome chromosome:RGSC3.4:6:1:147636619:1 122559521 ID46368 U -
TGGACTCCCAAGATAACTCTCTGAAATTTGC
>6 dna:chromosome chromosome:RGSC3.4:6:1:147636619:1 122559523 ID46367 U -
TGGACTCCCAAGATAACTCTCTGAAATTT
>6 dna:chromosome chromosome:RGSC3.4:6:1:147636619:1 122559553 ID45009 U -
TGCTTGGTCAGGAACTCCTTTCTAGAGTCC
>6 dna:chromosome chromosome:RGSC3.4:6:1:147636619:1 122559554 ID45008 U -
TGCTTGGTCAGGAACTCCTTTCTAGAGTC
>6 dna:chromosome chromosome:RGSC3.4:6:1:147636619:1 122559554 ID60228 U -
TTGCTTGGTCAGGAACTCCTTTCTAGAGTC
>6 dna:chromosome chromosome:RGSC3.4:6:1:147636619:1 122559570 ID56657 U -
TTACAGCATCACACATTGCTTGGTCAGGA
>6 dna:chromosome chromosome:RGSC3.4:6:1:147636619:1 122559574 ID35772 U -
TGACTCTTACAGCATCACACATTGCTTGGTC
>6 dna:chromosome chromosome:RGSC3.4:6:1:147636619:1 122559589 ID41508 U -
TGCATCTTTGGCTTGACTCTTACAGCATC
>6 dna:chromosome chromosome:RGSC3.4:6:1:147636619:1 122559589 ID60065 U -
TTGCATCTTTGGCTTGACTCTTACAGCATC
>6 dna:chromosome chromosome:RGSC3.4:6:1:147636619:1 122559590 ID41507 U -
TGCATCTTTGGCTTGACTCTTACAGCAT
>6 dna:chromosome chromosome:RGSC3.4:6:1:147636619:1 122559592 ID26504 U -
TCCATTGCATCTTTGGCTTGACTCTTACAGC
>6 dna:chromosome chromosome:RGSC3.4:6:1:147636619:1 122559666 ID32069 U -
TCTTTGCTTGCTGCTTACAACTCCCCC
>6 dna:chromosome chromosome:RGSC3.4:6:1:147636619:1 122559666 ID44981 U -
TGCTTGCTGCTTACAACTCCCCC
>6 dna:chromosome chromosome:RGSC3.4:6:1:147636619:1 122559667 ID9077 U -
GTCATCTTTGCTTGCTGCTTACAACTCCCC
>6 dna:chromosome chromosome:RGSC3.4:6:1:147636619:1 122559667 ID24937 U -
TCATCTTTGCTTGCTGCTTACAACTCCCC
>6 dna:chromosome chromosome:RGSC3.4:6:1:147636619:1 122559667 ID32068 U -
TCTTTGCTTGCTGCTTACAACTCCCC
>6 dna:chromosome chromosome:RGSC3.4:6:1:147636619:1 122559668 ID32067 U -
TCTTTGCTTGCTGCTTACAACTCCC
>6 dna:chromosome chromosome:RGSC3.4:6:1:147636619:1 122559670 ID50590 U -
TGGTCATCTTTGCTTGCTGCTTACAACTC
>6 dna:chromosome chromosome:RGSC3.4:6:1:147636619:1 122559671 ID50589 U -
TGGTCATCTTTGCTTGCTGCTTACAACT
>6 dna:chromosome chromosome:RGSC3.4:6:1:147636619:1 122559676 ID30590 U -
TCTCTTGGTCATCTTTGCTTGCTGCTTA
>6 dna:chromosome chromosome:RGSC3.4:6:1:147636619:1 122559704 ID44581 U -
TGCTGGCTGCAATCCACATGGCTGC
>6 dna:chromosome chromosome:RGSC3.4:6:1:147636619:1 122559719 ID25390 U -
TCCAAAGGGCCTCCTGCCTTGCTGGCTGC
>6 dna:chromosome chromosome:RGSC3.4:6:1:147636619:1 122559720 ID25389 U -
TCCAAAGGGCCTCCTGCCTTGCTGGCTG
>6 dna:chromosome chromosome:RGSC3.4:6:1:147636619:1 122559725 ID8353 U -
GGATCTCCAAAGGGCCTCCTGCCTTGCT
>6 dna:chromosome chromosome:RGSC3.4:6:1:147636619:1 122559730 ID50387 U -
TGGTAGGATCTCCAAAGGGCCTCCTGCC
>6 dna:chromosome chromosome:RGSC3.4:6:1:147636619:1 122559776 ID19960 U -
TAGTAAATACAATAGCCTCATGTCCAGGAT
>6 dna:chromosome chromosome:RGSC3.4:6:1:147636619:1 122559777 ID19959 U -
TAGTAAATACAATAGCCTCATGTCCAGGA
>6 dna:chromosome chromosome:RGSC3.4:6:1:147636619:1 122559779 ID19958 U -
TAGTAAATACAATAGCCTCATGTCCAG
>6 dna:chromosome chromosome:RGSC3.4:6:1:147636619:1 122559780 ID19957 U -
TAGTAAATACAATAGCCTCATGTCCA
>6 dna:chromosome chromosome:RGSC3.4:6:1:147636619:1 122559781 ID8904 U -
GGTTTTAGTAAATACAATAGCCTCATGTCC
>6 dna:chromosome chromosome:RGSC3.4:6:1:147636619:1 122559782 ID19936 U -
TAGGTTTTAGTAAATACAATAGCCTCATGTC
>6 dna:chromosome chromosome:RGSC3.4:6:1:147636619:1 122559808 ID6626 U -
GACCAAAGGAAGTTAACAGGAAACATAGGT
>6 dna:chromosome chromosome:RGSC3.4:6:1:147636619:1 122559817 ID16551 U -
TAGAAAAACTAGACCAAAGGAAGTTAACAGGA
>6 dna:chromosome chromosome:RGSC3.4:6:1:147636619:1 122559827 ID19639 U -
TAGGTAGATAGAAAAACTAGACCAAAGGAA
>6 dna:chromosome chromosome:RGSC3.4:6:1:147636619:1 122559905 ID20739 U -
TATAAAGATCTCAAAGTTACATGCCCCCAA
>6 dna:chromosome chromosome:RGSC3.4:6:1:147636619:1 122559906 ID2428 U -
ATCTCAAAGTTACATGCCCCCA
>6 dna:chromosome chromosome:RGSC3.4:6:1:147636619:1 122559907 ID28046 U -
TCCTATAAAGATCTCAAAGTTACATGCCCCC
>6 dna:chromosome chromosome:RGSC3.4:6:1:147636619:1 122559909 ID10475 U -
TAAAGATCTCAAAGTTACATGCCC
>6 dna:chromosome chromosome:RGSC3.4:6:1:147636619:1 122559909 ID28045 U -
TCCTATAAAGATCTCAAAGTTACATGCCC
>6 dna:chromosome chromosome:RGSC3.4:6:1:147636619:1 122559930 ID474 U -
AAGGCAAAATTTTGGCTGCGAGTCCTATAA
>6 dna:chromosome chromosome:RGSC3.4:6:1:147636619:1 122559941 ID36544 U -
TGAGACTCAAGGCAAAATTTTGGCTGC
>6 dna:chromosome chromosome:RGSC3.4:6:1:147636619:1 122559941 ID53511 U -
TGTGAGACTCAAGGCAAAATTTTGGCTGC
>6 dna:chromosome chromosome:RGSC3.4:6:1:147636619:1 122559958 ID27453 U -
TCCGAATTCACAGTCTCCTGTGAGACTCAA
>6 dna:chromosome chromosome:RGSC3.4:6:1:147636619:1 122559969 ID54904 U -
TGTTCAAAGATCCGAATTCACAGTCTCCT
>6 dna:chromosome chromosome:RGSC3.4:6:1:147636619:1 122560004 ID58020 U -
TTCCAAATGTTCCCAAAGGATAAATAGTTC
>6 dna:chromosome chromosome:RGSC3.4:6:1:147636619:1 122560012 ID18063 U -
TAGCACATTTCCAAATGTTCCCAAAGGATA
>6 dna:chromosome chromosome:RGSC3.4:6:1:147636619:1 122560015 ID18062 U -
TAGCACATTTCCAAATGTTCCCAAAGG
>6 dna:chromosome chromosome:RGSC3.4:6:1:147636619:1 122560030 ID33546 U -
TGAAGAAACAAAAGCATTTAGCACATTTCC
>6 dna:chromosome chromosome:RGSC3.4:6:1:147636619:1 122560031 ID33545 U -
TGAAGAAACAAAAGCATTTAGCACATTTC
>6 dna:chromosome chromosome:RGSC3.4:6:1:147636619:1 122560036 ID22949 U -
TCAAAATGAAGAAACAAAAGCATTTAGCAC
>6 dna:chromosome chromosome:RGSC3.4:6:1:147636619:1 122560036 ID57333 U -
TTCAAAATGAAGAAACAAAAGCATTTAGCAC
>6 dna:chromosome chromosome:RGSC3.4:6:1:147636619:1 122560037 ID33544 U -
TGAAGAAACAAAAGCATTTAGCA
>6 dna:chromosome chromosome:RGSC3.4:6:1:147636619:1 122560051 ID32356 U -
TGAAAAGGGTCATTTCAAAATGAAGAAAC
>6 dna:chromosome chromosome:RGSC3.4:6:1:147636619:1 122560077 ID41199 U -
TGCAGCATTTTGCTTTTAAGTCCCTGA
>6 dna:chromosome chromosome:RGSC3.4:6:1:147636619:1 122560078 ID10338 U -
TAAACTGCAGCATTTTGCTTTTAAGTCCCTG
>6 dna:chromosome chromosome:RGSC3.4:6:1:147636619:1 122560080 ID10337 U -
TAAACTGCAGCATTTTGCTTTTAAGTCCC
>6 dna:chromosome chromosome:RGSC3.4:6:1:147636619:1 122560081 ID10336 U -
TAAACTGCAGCATTTTGCTTTTAAGTCC
>6 dna:chromosome chromosome:RGSC3.4:6:1:147636619:1 122560098 ID62121 U -
TTTGCAGGATACTTCAAGTCTAAACTGCAGC
>6 dna:chromosome chromosome:RGSC3.4:6:1:147636619:1 122560101 ID60036 U -
TTGCAGGATACTTCAAGTCTAAACTGC
>6 dna:chromosome chromosome:RGSC3.4:6:1:147636619:1 122560115 ID62332 U -
TTTTAACACATGGGCCTTTGCAGGATACTT
>6 dna:chromosome chromosome:RGSC3.4:6:1:147636619:1 122560116 ID4143 U -
CATGGGCCTTTGCAGGATACT
>6 dna:chromosome chromosome:RGSC3.4:6:1:147636619:1 122560116 ID61398 U -
TTTAACACATGGGCCTTTGCAGGATACT
>6 dna:chromosome chromosome:RGSC3.4:6:1:147636619:1 122560116 ID62331 U -
TTTTAACACATGGGCCTTTGCAGGATACT
>6 dna:chromosome chromosome:RGSC3.4:6:1:147636619:1 122560117 ID860 U -
ACATGGGCCTTTGCAGGATAC
>6 dna:chromosome chromosome:RGSC3.4:6:1:147636619:1 122560117 ID4142 U -
CATGGGCCTTTGCAGGATAC
>6 dna:chromosome chromosome:RGSC3.4:6:1:147636619:1 122560117 ID62330 U -
TTTTAACACATGGGCCTTTGCAGGATAC
>6 dna:chromosome chromosome:RGSC3.4:6:1:147636619:1 122560118 ID62329 U -
TTTTAACACATGGGCCTTTGCAGGATA
>6 dna:chromosome chromosome:RGSC3.4:6:1:147636619:1 122560119 ID62328 U -
TTTTAACACATGGGCCTTTGCAGGAT
>6 dna:chromosome chromosome:RGSC3.4:6:1:147636619:1 122560121 ID61397 U -
TTTAACACATGGGCCTTTGCAGG
>6 dna:chromosome chromosome:RGSC3.4:6:1:147636619:1 122560124 ID35269 U -
TGACCAAGCTTTTAACACATGGGCCTTTGC
>6 dna:chromosome chromosome:RGSC3.4:6:1:147636619:1 122560272 ID31914 U -
TCTTGTATCATGGCAGCCAGGAAGCAAAT
>6 dna:chromosome chromosome:RGSC3.4:6:1:147636619:1 122560277 ID59276 U -
TTCTTGTATCATGGCAGCCAGGAAG
>6 dna:chromosome chromosome:RGSC3.4:6:1:147636619:1 122560305 ID59914 U -
TTGATGGGGAATTTGTGTTAGAGCAA
>6 dna:chromosome chromosome:RGSC3.4:6:1:147636619:1 122560318 ID50190 U -
TGGTAAGGCACACAACTTGATGGGGAATT
>6 dna:chromosome chromosome:RGSC3.4:6:1:147636619:1 122560327 ID59804 U -
TTGAGCTTGTGGTAAGGCACACAACTTGA
>6 dna:chromosome chromosome:RGSC3.4:6:1:147636619:1 122560335 ID25137 U -
TCATTGCTTTTGAGCTTGTGGTAAGGCACA
>6 dna:chromosome chromosome:RGSC3.4:6:1:147636619:1 122560336 ID25136 U -
TCATTGCTTTTGAGCTTGTGGTAAGGCAC
>6 dna:chromosome chromosome:RGSC3.4:6:1:147636619:1 122560336 ID57971 U -
TTCATTGCTTTTGAGCTTGTGGTAAGGCAC
>6 dna:chromosome chromosome:RGSC3.4:6:1:147636619:1 122560337 ID57970 U -
TTCATTGCTTTTGAGCTTGTGGTAAGGCA
>6 dna:chromosome chromosome:RGSC3.4:6:1:147636619:1 122560337 ID62021 U -
TTTGAGCTTGTGGTAAGGCA
>6 dna:chromosome chromosome:RGSC3.4:6:1:147636619:1 122560338 ID57969 U -
TTCATTGCTTTTGAGCTTGTGGTAAGGC
>6 dna:chromosome chromosome:RGSC3.4:6:1:147636619:1 122560339 ID25135 U -
TCATTGCTTTTGAGCTTGTGGTAAGG
>6 dna:chromosome chromosome:RGSC3.4:6:1:147636619:1 122560339 ID61737 U -
TTTCATTGCTTTTGAGCTTGTGGTAAGG
>6 dna:chromosome chromosome:RGSC3.4:6:1:147636619:1 122560341 ID51623 U -
TGGTTTCATTGCTTTTGAGCTTGTGGTAA
>6 dna:chromosome chromosome:RGSC3.4:6:1:147636619:1 122560342 ID9569 U -
GTTTCATTGCTTTTGAGCTTGTGGTA
>6 dna:chromosome chromosome:RGSC3.4:6:1:147636619:1 122560342 ID51622 U -
TGGTTTCATTGCTTTTGAGCTTGTGGTA
>6 dna:chromosome chromosome:RGSC3.4:6:1:147636619:1 122560342 ID57968 U -
TTCATTGCTTTTGAGCTTGTGGTA
>6 dna:chromosome chromosome:RGSC3.4:6:1:147636619:1 122560342 ID60928 U -
TTGGTTTCATTGCTTTTGAGCTTGTGGTA
>6 dna:chromosome chromosome:RGSC3.4:6:1:147636619:1 122560343 ID51621 U -
TGGTTTCATTGCTTTTGAGCTTGTGGT
>6 dna:chromosome chromosome:RGSC3.4:6:1:147636619:1 122560343 ID60244 U -
TTGCTTTTGAGCTTGTGGT
>6 dna:chromosome chromosome:RGSC3.4:6:1:147636619:1 122560373 ID23762 U -
TCACAGTTTCAGTGGTTTTAACCCATGGCC
>6 dna:chromosome chromosome:RGSC3.4:6:1:147636619:1 122560474 ID35402 U -
TGACCTACTAACCCTCAGTGACGGGTGGCA
>6 dna:chromosome chromosome:RGSC3.4:6:1:147636619:1 122560479 ID27292 U -
TCCCTGACCTACTAACCCTCAGTGACGGG
>6 dna:chromosome chromosome:RGSC3.4:6:1:147636619:1 122560488 ID25898 U -
TCCACTCCCTGACCTACTAACCCTC
>6 dna:chromosome chromosome:RGSC3.4:6:1:147636619:1 122560513 ID6184 U -
GAAATCTGCATTTAATGGAGCCCCCAC
>6 dna:chromosome chromosome:RGSC3.4:6:1:147636619:1 122560513 ID45532 U -
TGGAAATCTGCATTTAATGGAGCCCCCAC
>6 dna:chromosome chromosome:RGSC3.4:6:1:147636619:1 122560515 ID5588 U -
CTGCATTTAATGGAGCCCCC
>6 dna:chromosome chromosome:RGSC3.4:6:1:147636619:1 122560516 ID5587 U -
CTGCATTTAATGGAGCCCC
>6 dna:chromosome chromosome:RGSC3.4:6:1:147636619:1 122560517 ID32070 U -
TCTTTGGAAATCTGCATTTAATGGAGCCC
>6 dna:chromosome chromosome:RGSC3.4:6:1:147636619:1 122560517 ID45531 U -
TGGAAATCTGCATTTAATGGAGCCC
>6 dna:chromosome chromosome:RGSC3.4:6:1:147636619:1 122560517 ID60274 U -
TTGGAAATCTGCATTTAATGGAGCCC
>6 dna:chromosome chromosome:RGSC3.4:6:1:147636619:1 122560517 ID62169 U -
TTTGGAAATCTGCATTTAATGGAGCCC
>6 dna:chromosome chromosome:RGSC3.4:6:1:147636619:1 122560524 ID19105 U -
TAGGAGTTCTCTTTGGAAATCTGCATTTAAT
>6 dna:chromosome chromosome:RGSC3.4:6:1:147636619:1 122560529 ID19104 U -
TAGGAGTTCTCTTTGGAAATCTGCAT
>6 dna:chromosome chromosome:RGSC3.4:6:1:147636619:1 122560533 ID10041 U -
TAAAATAGGAGTTCTCTTTGGAAATCT
>6 dna:chromosome chromosome:RGSC3.4:6:1:147636619:1 122560570 ID34549 U -
TGACAACAACTTAAATGACTCCTAAATGA
>6 dna:chromosome chromosome:RGSC3.4:6:1:147636619:1 122560574 ID227 U -
AACCATGACAACAACTTAAATGACTCCTAA
>6 dna:chromosome chromosome:RGSC3.4:6:1:147636619:1 122560626 ID25298 U -
TCCAAACACCTCTGGTGGGTTTCACTT
>6 dna:chromosome chromosome:RGSC3.4:6:1:147636619:1 122560637 ID21540 U -
TATCTGTTTGGGCTTCCAAACACCTCTGGT
>6 dna:chromosome chromosome:RGSC3.4:6:1:147636619:1 122560642 ID51427 U -
TGGTTATATCTGTTTGGGCTTCCAAACACCT
>6 dna:chromosome chromosome:RGSC3.4:6:1:147636619:1 122560647 ID51193 U -
TGGTGGTTATATCTGTTTGGGCTTCCAAA
>6 dna:chromosome chromosome:RGSC3.4:6:1:147636619:1 122560648 ID51192 U -
TGGTGGTTATATCTGTTTGGGCTTCCAA
>6 dna:chromosome chromosome:RGSC3.4:6:1:147636619:1 122560690 ID12303 U -
TAAGCTGTGACAGAGATGCTTGGGGA
>6 dna:chromosome chromosome:RGSC3.4:6:1:147636619:1 122560691 ID12302 U -
TAAGCTGTGACAGAGATGCTTGGGG
>6 dna:chromosome chromosome:RGSC3.4:6:1:147636619:1 122560692 ID29677 U -
TCTAAGCTGTGACAGAGATGCTTGGG
>6 dna:chromosome chromosome:RGSC3.4:6:1:147636619:1 122560705 ID24535 U -
TCAGGGTGTGTCTAAGCTGTGAC
>6 dna:chromosome chromosome:RGSC3.4:6:1:147636619:1 122560705 ID41631 U -
TGCATTCAGGGTGTGTCTAAGCTGTGAC
>6 dna:chromosome chromosome:RGSC3.4:6:1:147636619:1 122560707 ID24534 U -
TCAGGGTGTGTCTAAGCTGTG
>6 dna:chromosome chromosome:RGSC3.4:6:1:147636619:1 122560716 ID20157 U -
TAGTCAGGCTGCATTCAGGGTGTGTC
>6 dna:chromosome chromosome:RGSC3.4:6:1:147636619:1 122560717 ID20156 U -
TAGTCAGGCTGCATTCAGGGTGTGT
>6 dna:chromosome chromosome:RGSC3.4:6:1:147636619:1 122560721 ID941 U -
ACCATAGTCAGGCTGCATTCAGGGT
>6 dna:chromosome chromosome:RGSC3.4:6:1:147636619:1 122560727 ID7216 U -
GATAGCAAACCATAGTCAGGCTGCATT
>6 dna:chromosome chromosome:RGSC3.4:6:1:147636619:1 122560730 ID1747 U -
AGGAAAGATAGCAAACCATAGTCAGGCTGC
>6 dna:chromosome chromosome:RGSC3.4:6:1:147636619:1 122560733 ID43441 U -
TGCGAGGAAAGATAGCAAACCATAGTCAGGC
>6 dna:chromosome chromosome:RGSC3.4:6:1:147636619:1 122560740 ID60889 U -
TTGGTGTGCGAGGAAAGATAGCAAACCATA
>6 dna:chromosome chromosome:RGSC3.4:6:1:147636619:1 122560741 ID60888 U -
TTGGTGTGCGAGGAAAGATAGCAAACCAT
>6 dna:chromosome chromosome:RGSC3.4:6:1:147636619:1 122560742 ID60887 U -
TTGGTGTGCGAGGAAAGATAGCAAACCA
>6 dna:chromosome chromosome:RGSC3.4:6:1:147636619:1 122560744 ID60886 U -
TTGGTGTGCGAGGAAAGATAGCAAAC
>6 dna:chromosome chromosome:RGSC3.4:6:1:147636619:1 122560759 ID33774 U -
TGAAGCTGTTGGCCCTTGGTGTGCGA
>6 dna:chromosome chromosome:RGSC3.4:6:1:147636619:1 122560759 ID55413 U -
TGTTTGAAGCTGTTGGCCCTTGGTGTGCGA
>6 dna:chromosome chromosome:RGSC3.4:6:1:147636619:1 122560761 ID61284 U -
TTGTTTGAAGCTGTTGGCCCTTGGTGTGC
>6 dna:chromosome chromosome:RGSC3.4:6:1:147636619:1 122560763 ID25158 U -
TCATTGTTTGAAGCTGTTGGCCCTTGGTGT
>6 dna:chromosome chromosome:RGSC3.4:6:1:147636619:1 122560763 ID55412 U -
TGTTTGAAGCTGTTGGCCCTTGGTGT
>6 dna:chromosome chromosome:RGSC3.4:6:1:147636619:1 122560765 ID25157 U -
TCATTGTTTGAAGCTGTTGGCCCTTGGT
>6 dna:chromosome chromosome:RGSC3.4:6:1:147636619:1 122560765 ID61283 U -
TTGTTTGAAGCTGTTGGCCCTTGGT
>6 dna:chromosome chromosome:RGSC3.4:6:1:147636619:1 122560766 ID25156 U -
TCATTGTTTGAAGCTGTTGGCCCTTGG
>6 dna:chromosome chromosome:RGSC3.4:6:1:147636619:1 122560766 ID61282 U -
TTGTTTGAAGCTGTTGGCCCTTGG
>6 dna:chromosome chromosome:RGSC3.4:6:1:147636619:1 122560768 ID25155 U -
TCATTGTTTGAAGCTGTTGGCCCTT
>6 dna:chromosome chromosome:RGSC3.4:6:1:147636619:1 122560770 ID61281 U -
TTGTTTGAAGCTGTTGGCCC
>6 dna:chromosome chromosome:RGSC3.4:6:1:147636619:1 122560771 ID49311 U -
TGGGCCAATCATTGTTTGAAGCTGTTGGCC
>6 dna:chromosome chromosome:RGSC3.4:6:1:147636619:1 122560772 ID49310 U -
TGGGCCAATCATTGTTTGAAGCTGTTGGC
>6 dna:chromosome chromosome:RGSC3.4:6:1:147636619:1 122560784 ID41153 U -
TGCAGAGTACTCCTGGGCCAATCATTGTTT
>6 dna:chromosome chromosome:RGSC3.4:6:1:147636619:1 122560786 ID41152 U -
TGCAGAGTACTCCTGGGCCAATCATTGT
>6 dna:chromosome chromosome:RGSC3.4:6:1:147636619:1 122560787 ID41151 U -
TGCAGAGTACTCCTGGGCCAATCATTG
>6 dna:chromosome chromosome:RGSC3.4:6:1:147636619:1 122560788 ID39399 U -
TGATGCAGAGTACTCCTGGGCCAATCATT
>6 dna:chromosome chromosome:RGSC3.4:6:1:147636619:1 122560790 ID53718 U -
TGTGATGCAGAGTACTCCTGGGCCAATCA
>6 dna:chromosome chromosome:RGSC3.4:6:1:147636619:1 122560793 ID53716 U -
TGTGATGCAGAGTACTCCTGGGCCAA
>6 dna:chromosome chromosome:RGSC3.4:6:1:147636619:1 122560794 ID53715 U -
TGTGATGCAGAGTACTCCTGGGCCA
>6 dna:chromosome chromosome:RGSC3.4:6:1:147636619:1 122560795 ID53714 U -
TGTGATGCAGAGTACTCCTGGGCC
>6 dna:chromosome chromosome:RGSC3.4:6:1:147636619:1 122560796 ID53713 U -
TGTGATGCAGAGTACTCCTGGGC
>6 dna:chromosome chromosome:RGSC3.4:6:1:147636619:1 122560800 ID53712 U -
TGTGATGCAGAGTACTCCT
>6 dna:chromosome chromosome:RGSC3.4:6:1:147636619:1 122560808 ID31066 U -
TCTGCCTCTGTGGATGCTCTGTGATGCAGA
>6 dna:chromosome chromosome:RGSC3.4:6:1:147636619:1 122560811 ID43040 U -
TGCCTCTGTGGATGCTCTGTGATGC
>6 dna:chromosome chromosome:RGSC3.4:6:1:147636619:1 122560811 ID59085 U -
TTCTGCCTCTGTGGATGCTCTGTGATGC
>6 dna:chromosome chromosome:RGSC3.4:6:1:147636619:1 122560820 ID8051 U -
GCTTCCTTCTGCCTCTGTGGATGCT
>6 dna:chromosome chromosome:RGSC3.4:6:1:147636619:1 122560823 ID35837 U -
TGACTGCTTCCTTCTGCCTCTGTGGAT
>6 dna:chromosome chromosome:RGSC3.4:6:1:147636619:1 122560825 ID10794 U -
TAAATGACTGCTTCCTTCTGCCTCTGTGG
>6 dna:chromosome chromosome:RGSC3.4:6:1:147636619:1 122560829 ID19117 U -
TAGGATAAATGACTGCTTCCTTCTGCCTCT
>6 dna:chromosome chromosome:RGSC3.4:6:1:147636619:1 122560830 ID19116 U -
TAGGATAAATGACTGCTTCCTTCTGCCTC
>6 dna:chromosome chromosome:RGSC3.4:6:1:147636619:1 122560831 ID8335 U -
GGATAAATGACTGCTTCCTTCTGCCT
>6 dna:chromosome chromosome:RGSC3.4:6:1:147636619:1 122560843 ID52738 U -
TGTCCATACAGGTAGGATAAATGACTGC
>6 dna:chromosome chromosome:RGSC3.4:6:1:147636619:1 122560847 ID13194 U -
TAATGGTGTCCATACAGGTAGGATAAATGA
>6 dna:chromosome chromosome:RGSC3.4:6:1:147636619:1 122560852 ID10032 U -
TAAAATAATGGTGTCCATACAGGTAGGATA
>6 dna:chromosome chromosome:RGSC3.4:6:1:147636619:1 122560852 ID13193 U -
TAATGGTGTCCATACAGGTAGGATA
>6 dna:chromosome chromosome:RGSC3.4:6:1:147636619:1 122560853 ID134 U -
AAATAATGGTGTCCATACAGGTAGGAT
>6 dna:chromosome chromosome:RGSC3.4:6:1:147636619:1 122560853 ID584 U -
AATAATGGTGTCCATACAGGTAGGAT
>6 dna:chromosome chromosome:RGSC3.4:6:1:147636619:1 122560853 ID658 U -
AATGGTGTCCATACAGGTAGGAT
>6 dna:chromosome chromosome:RGSC3.4:6:1:147636619:1 122560853 ID2190 U -
ATAATGGTGTCCATACAGGTAGGAT
>6 dna:chromosome chromosome:RGSC3.4:6:1:147636619:1 122560853 ID10031 U -
TAAAATAATGGTGTCCATACAGGTAGGAT
>6 dna:chromosome chromosome:RGSC3.4:6:1:147636619:1 122560854 ID133 U -
AAATAATGGTGTCCATACAGGTAGGA
>6 dna:chromosome chromosome:RGSC3.4:6:1:147636619:1 122560854 ID10030 U -
TAAAATAATGGTGTCCATACAGGTAGGA
>6 dna:chromosome chromosome:RGSC3.4:6:1:147636619:1 122560855 ID132 U -
AAATAATGGTGTCCATACAGGTAGG
>6 dna:chromosome chromosome:RGSC3.4:6:1:147636619:1 122560855 ID10029 U -
TAAAATAATGGTGTCCATACAGGTAGG
>6 dna:chromosome chromosome:RGSC3.4:6:1:147636619:1 122560856 ID657 U -
AATGGTGTCCATACAGGTAG
>6 dna:chromosome chromosome:RGSC3.4:6:1:147636619:1 122560856 ID10028 U -
TAAAATAATGGTGTCCATACAGGTAG
>6 dna:chromosome chromosome:RGSC3.4:6:1:147636619:1 122560857 ID10027 U -
TAAAATAATGGTGTCCATACAGGTA
>6 dna:chromosome chromosome:RGSC3.4:6:1:147636619:1 122560857 ID55484 U -
TGTTTTAAAATAATGGTGTCCATACAGGTA
>6 dna:chromosome chromosome:RGSC3.4:6:1:147636619:1 122560858 ID55483 U -
TGTTTTAAAATAATGGTGTCCATACAGGT
>6 dna:chromosome chromosome:RGSC3.4:6:1:147636619:1 122560859 ID55482 U -
TGTTTTAAAATAATGGTGTCCATACAGG
>6 dna:chromosome chromosome:RGSC3.4:6:1:147636619:1 122560861 ID55481 U -
TGTTTTAAAATAATGGTGTCCATACA
>6 dna:chromosome chromosome:RGSC3.4:6:1:147636619:1 122560861 ID62258 U -
TTTGTGTTTTAAAATAATGGTGTCCATACA
>6 dna:chromosome chromosome:RGSC3.4:6:1:147636619:1 122560862 ID9468 U -
GTGTTTTAAAATAATGGTGTCCATAC
>6 dna:chromosome chromosome:RGSC3.4:6:1:147636619:1 122560862 ID10026 U -
TAAAATAATGGTGTCCATAC
>6 dna:chromosome chromosome:RGSC3.4:6:1:147636619:1 122560862 ID22783 U -
TATTTGTGTTTTAAAATAATGGTGTCCATAC
>6 dna:chromosome chromosome:RGSC3.4:6:1:147636619:1 122560862 ID61199 U -
TTGTGTTTTAAAATAATGGTGTCCATAC
>6 dna:chromosome chromosome:RGSC3.4:6:1:147636619:1 122560863 ID9467 U -
GTGTTTTAAAATAATGGTGTCCATA
>6 dna:chromosome chromosome:RGSC3.4:6:1:147636619:1 122560863 ID22782 U -
TATTTGTGTTTTAAAATAATGGTGTCCATA
>6 dna:chromosome chromosome:RGSC3.4:6:1:147636619:1 122560865 ID22781 U -
TATTTGTGTTTTAAAATAATGGTGTCCA
>6 dna:chromosome chromosome:RGSC3.4:6:1:147636619:1 122560876 ID45694 U -
TGGAAGAAAAGGATATTTGTGTTTTAAAAT
>6 dna:chromosome chromosome:RGSC3.4:6:1:147636619:1 122560877 ID45693 U -
TGGAAGAAAAGGATATTTGTGTTTTAAAA
>6 dna:chromosome chromosome:RGSC3.4:6:1:147636619:1 122560878 ID45692 U -
TGGAAGAAAAGGATATTTGTGTTTTAAA
>6 dna:chromosome chromosome:RGSC3.4:6:1:147636619:1 122560883 ID15589 U -
TACGTTTCTGGAAGAAAAGGATATTTGTGTT
>6 dna:chromosome chromosome:RGSC3.4:6:1:147636619:1 122560884 ID15588 U -
TACGTTTCTGGAAGAAAAGGATATTTGTGT
>6 dna:chromosome chromosome:RGSC3.4:6:1:147636619:1 122560884 ID45691 U -
TGGAAGAAAAGGATATTTGTGT
>6 dna:chromosome chromosome:RGSC3.4:6:1:147636619:1 122560885 ID15587 U -
TACGTTTCTGGAAGAAAAGGATATTTGTG
>6 dna:chromosome chromosome:RGSC3.4:6:1:147636619:1 122560892 ID15586 U -
TACGTTTCTGGAAGAAAAGGAT
>6 dna:chromosome chromosome:RGSC3.4:6:1:147636619:1 122560925 ID20744 U -
TATAAAGCCAATGGCCTAGTGAAGAATTC
>6 dna:chromosome chromosome:RGSC3.4:6:1:147636619:1 122560927 ID43963 U -
TGCTATAAAGCCAATGGCCTAGTGAAGAAT
>6 dna:chromosome chromosome:RGSC3.4:6:1:147636619:1 122560929 ID21896 U -
TATGCTATAAAGCCAATGGCCTAGTGAAGA
>6 dna:chromosome chromosome:RGSC3.4:6:1:147636619:1 122560929 ID43962 U -
TGCTATAAAGCCAATGGCCTAGTGAAGA
>6 dna:chromosome chromosome:RGSC3.4:6:1:147636619:1 122560930 ID1216 U -
ACTTATGCTATAAAGCCAATGGCCTAGTGAAG
>6 dna:chromosome chromosome:RGSC3.4:6:1:147636619:1 122560930 ID21895 U -
TATGCTATAAAGCCAATGGCCTAGTGAAG
>6 dna:chromosome chromosome:RGSC3.4:6:1:147636619:1 122560930 ID57196 U -
TTATGCTATAAAGCCAATGGCCTAGTGAAG
>6 dna:chromosome chromosome:RGSC3.4:6:1:147636619:1 122560931 ID1215 U -
ACTTATGCTATAAAGCCAATGGCCTAGTGAA
>6 dna:chromosome chromosome:RGSC3.4:6:1:147636619:1 122560931 ID21894 U -
TATGCTATAAAGCCAATGGCCTAGTGAA
>6 dna:chromosome chromosome:RGSC3.4:6:1:147636619:1 122560931 ID57195 U -
TTATGCTATAAAGCCAATGGCCTAGTGAA
>6 dna:chromosome chromosome:RGSC3.4:6:1:147636619:1 122560932 ID1214 U -
ACTTATGCTATAAAGCCAATGGCCTAGTGA
>6 dna:chromosome chromosome:RGSC3.4:6:1:147636619:1 122560932 ID5840 U -
CTTATGCTATAAAGCCAATGGCCTAGTGA
>6 dna:chromosome chromosome:RGSC3.4:6:1:147636619:1 122560932 ID57194 U -
TTATGCTATAAAGCCAATGGCCTAGTGA
>6 dna:chromosome chromosome:RGSC3.4:6:1:147636619:1 122560933 ID1213 U -
ACTTATGCTATAAAGCCAATGGCCTAGTG
>6 dna:chromosome chromosome:RGSC3.4:6:1:147636619:1 122560933 ID3574 U -
CACTTATGCTATAAAGCCAATGGCCTAGTG
>6 dna:chromosome chromosome:RGSC3.4:6:1:147636619:1 122560935 ID1212 U -
ACTTATGCTATAAAGCCAATGGCCTAG
>6 dna:chromosome chromosome:RGSC3.4:6:1:147636619:1 122560962 ID13276 U -
TAATTAACTTCAGTGCCTTGGTTAAC
>6 dna:chromosome chromosome:RGSC3.4:6:1:147636619:1 122561012 ID25676 U -
TCCAATGATGTAGTACATGTGAAAATGCA
>6 dna:chromosome chromosome:RGSC3.4:6:1:147636619:1 122561012 ID58057 U -
TTCCAATGATGTAGTACATGTGAAAATGCA
>6 dna:chromosome chromosome:RGSC3.4:6:1:147636619:1 122561013 ID58056 U -
TTCCAATGATGTAGTACATGTGAAAATGC
>6 dna:chromosome chromosome:RGSC3.4:6:1:147636619:1 122561045 ID9983 U -
TAAAAGGTGTATACATATAGCTCAGTCTGG
>6 dna:chromosome chromosome:RGSC3.4:6:1:147636619:1 122561050 ID10670 U -
TAAATAAAAGGTGTATACATATAGCTCAG
>6 dna:chromosome chromosome:RGSC3.4:6:1:147636619:1 122561051 ID10669 U -
TAAATAAAAGGTGTATACATATAGCTCA
>6 dna:chromosome chromosome:RGSC3.4:6:1:147636619:1 122561079 ID47890 U -
TGGCCTTTTGTGTTACTTAACCAGTTGGAC
>6 dna:chromosome chromosome:RGSC3.4:6:1:147636619:1 122561080 ID47889 U -
TGGCCTTTTGTGTTACTTAACCAGTTGGA
>6 dna:chromosome chromosome:RGSC3.4:6:1:147636619:1 122561082 ID31190 U -
TCTGGCCTTTTGTGTTACTTAACCAGTTG
>6 dna:chromosome chromosome:RGSC3.4:6:1:147636619:1 122561162 ID19966 U -
TAGTAAATTAAGCGAGCAAGGGCACCATC
>6 dna:chromosome chromosome:RGSC3.4:6:1:147636619:1 122561274 ID21163 U -
TATATTTACAAAACTAAAACTTGAGCCCA
>6 dna:chromosome chromosome:RGSC3.4:6:1:147636619:1 122561303 ID38731 U -
TGATAGGTTCAGGTTATGTATCTGTATATA
>6 dna:chromosome chromosome:RGSC3.4:6:1:147636619:1 122561304 ID38730 U -
TGATAGGTTCAGGTTATGTATCTGTATAT
>6 dna:chromosome chromosome:RGSC3.4:6:1:147636619:1 122561316 ID35595 U -
TGACTAATTCCTTGATAGGTTCAGGTTAT
>6 dna:chromosome chromosome:RGSC3.4:6:1:147636619:1 122561320 ID54377 U -
TGTGTGACTAATTCCTTGATAGGTTCAGG
>6 dna:chromosome chromosome:RGSC3.4:6:1:147636619:1 122561321 ID54470 U -
TGTGTGTGACTAATTCCTTGATAGGTTCAG
>6 dna:chromosome chromosome:RGSC3.4:6:1:147636619:1 122561322 ID54469 U -
TGTGTGTGACTAATTCCTTGATAGGTTCA
>6 dna:chromosome chromosome:RGSC3.4:6:1:147636619:1 122561323 ID54468 U -
TGTGTGTGACTAATTCCTTGATAGGTTC
>6 dna:chromosome chromosome:RGSC3.4:6:1:147636619:1 122561323 ID61193 U -
TTGTGTGTGACTAATTCCTTGATAGGTTC
>6 dna:chromosome chromosome:RGSC3.4:6:1:147636619:1 122561329 ID5367 U -
CTCCTTTTGTGTGTGACTAATTCCTTGAT
>6 dna:chromosome chromosome:RGSC3.4:6:1:147636619:1 122561329 ID30393 U -
TCTCCTTTTGTGTGTGACTAATTCCTTGAT
>6 dna:chromosome chromosome:RGSC3.4:6:1:147636619:1 122561330 ID6063 U -
CTTTTGTGTGTGACTAATTCCTTGA
>6 dna:chromosome chromosome:RGSC3.4:6:1:147636619:1 122561330 ID30392 U -
TCTCCTTTTGTGTGTGACTAATTCCTTGA
>6 dna:chromosome chromosome:RGSC3.4:6:1:147636619:1 122561331 ID29247 U -
TCCTTTTGTGTGTGACTAATTCCTTG
>6 dna:chromosome chromosome:RGSC3.4:6:1:147636619:1 122561332 ID57158 U -
TTATCTCCTTTTGTGTGTGACTAATTCCTT
>6 dna:chromosome chromosome:RGSC3.4:6:1:147636619:1 122561339 ID31601 U -
TCTTATCTCCTTTTGTGTGTGACTA
>6 dna:chromosome chromosome:RGSC3.4:6:1:147636619:1 122561340 ID57958 U -
TTCATTCTTATCTCCTTTTGTGTGTGACT
>6 dna:chromosome chromosome:RGSC3.4:6:1:147636619:1 122561393 ID11881 U -
TAAGACAAAACTGGCATGAAATGGCTCACC
>6 dna:chromosome chromosome:RGSC3.4:6:1:147636619:1 122561422 ID4010 U -
CAGTTTGTAAAATTTGGCTCATTGGTT
>6 dna:chromosome chromosome:RGSC3.4:6:1:147636619:1 122561423 ID56691 U -
TTACAGTTTGTAAAATTTGGCTCATTGGT
>6 dna:chromosome chromosome:RGSC3.4:6:1:147636619:1 122561488 ID10668 U -
TAAATAAAAGCAGACTGCATTTTCTAGGGAA
>6 dna:chromosome chromosome:RGSC3.4:6:1:147636619:1 122561501 ID8055 U -
GCTTCTCACACATAAATAAAAGCAGACTGC
>6 dna:chromosome chromosome:RGSC3.4:6:1:147636619:1 122561501 ID44894 U -
TGCTTCTCACACATAAATAAAAGCAGACTGC
>6 dna:chromosome chromosome:RGSC3.4:6:1:147636619:1 122561546 ID2189 U -
ATAATGCTTTGGGATGATTTTTAAG
>6 dna:chromosome chromosome:RGSC3.4:6:1:147636619:1 122561546 ID36355 U -
TGAGAATAATGCTTTGGGATGATTTTTAAG
>6 dna:chromosome chromosome:RGSC3.4:6:1:147636619:1 122561547 ID36354 U -
TGAGAATAATGCTTTGGGATGATTTTTAA
>6 dna:chromosome chromosome:RGSC3.4:6:1:147636619:1 122561550 ID36353 U -
TGAGAATAATGCTTTGGGATGATTTT
>6 dna:chromosome chromosome:RGSC3.4:6:1:147636619:1 122561562 ID38398 U -
TGATAAAGGGGAAGCTTGAGAATAATGCTT
>6 dna:chromosome chromosome:RGSC3.4:6:1:147636619:1 122561569 ID28986 U -
TCCTTCTGATAAAGGGGAAGCTTGAGAAT
>6 dna:chromosome chromosome:RGSC3.4:6:1:147636619:1 122561584 ID25165 U -
TCATTTACACAAGAGTTCCTTCTGATAAAG
>6 dna:chromosome chromosome:RGSC3.4:6:1:147636619:1 122561620 ID2822 U -
ATTAAGCCATTGTCTAGAGCAAGAC
>6 dna:chromosome chromosome:RGSC3.4:6:1:147636619:1 122561621 ID7583 U -
GCCAACATTAAGCCATTGTCTAGAGCAAGA
>6 dna:chromosome chromosome:RGSC3.4:6:1:147636619:1 122561621 ID41866 U -
TGCCAACATTAAGCCATTGTCTAGAGCAAGA
>6 dna:chromosome chromosome:RGSC3.4:6:1:147636619:1 122561622 ID41865 U -
TGCCAACATTAAGCCATTGTCTAGAGCAAG
>6 dna:chromosome chromosome:RGSC3.4:6:1:147636619:1 122561624 ID41864 U -
TGCCAACATTAAGCCATTGTCTAGAGCA
>6 dna:chromosome chromosome:RGSC3.4:6:1:147636619:1 122561625 ID31048 U -
TCTGCCAACATTAAGCCATTGTCTAGAGC
>6 dna:chromosome chromosome:RGSC3.4:6:1:147636619:1 122561647 ID24727 U -
TCATAACTTGACTGATCTTATGTCTGCCA
>6 dna:chromosome chromosome:RGSC3.4:6:1:147636619:1 122561649 ID7239 U -
GATCATAACTTGACTGATCTTATGTCTGC
>6 dna:chromosome chromosome:RGSC3.4:6:1:147636619:1 122561657 ID37451 U -
TGAGCTGATCATAACTTGACTGATCTT
>6 dna:chromosome chromosome:RGSC3.4:6:1:147636619:1 122561661 ID11603 U -
TAACTGAGCTGATCATAACTTGACTGA
>6 dna:chromosome chromosome:RGSC3.4:6:1:147636619:1 122561674 ID37396 U -
TGAGCTACGTTGGTCATAACTGAGCTGATC
>6 dna:chromosome chromosome:RGSC3.4:6:1:147636619:1 122561675 ID37395 U -
TGAGCTACGTTGGTCATAACTGAGCTGAT
>6 dna:chromosome chromosome:RGSC3.4:6:1:147636619:1 122561679 ID11449 U -
TAACCTGAGCTACGTTGGTCATAACTGAGC
>6 dna:chromosome chromosome:RGSC3.4:6:1:147636619:1 122561681 ID29652 U -
TCTAACCTGAGCTACGTTGGTCATAACTGA
>6 dna:chromosome chromosome:RGSC3.4:6:1:147636619:1 122561686 ID15265 U -
TACCTCTAACCTGAGCTACGTTGGTCATA
>6 dna:chromosome chromosome:RGSC3.4:6:1:147636619:1 122561689 ID15264 U -
TACCTCTAACCTGAGCTACGTTGGTC
>6 dna:chromosome chromosome:RGSC3.4:6:1:147636619:1 122561694 ID41796 U -
TGCCAAACATACCTCTAACCTGAGCTACGT
>6 dna:chromosome chromosome:RGSC3.4:6:1:147636619:1 122561710 ID32715 U -
TGAAAGCCAGCTTTGCCAAACATACCT
>6 dna:chromosome chromosome:RGSC3.4:6:1:147636619:1 122561715 ID61454 U -
TTTAATCTTGAAAGCCAGCTTTGCCAAACA
>6 dna:chromosome chromosome:RGSC3.4:6:1:147636619:1 122561720 ID52704 U -
TGTCATTTAATCTTGAAAGCCAGCTTTGCC
>6 dna:chromosome chromosome:RGSC3.4:6:1:147636619:1 122561752 ID12973 U -
TAATCCATTTCTGAATGTCCAAATGCCCAA
>6 dna:chromosome chromosome:RGSC3.4:6:1:147636619:1 122561754 ID4238 U -
CATTTCTGAATGTCCAAATGCCC
>6 dna:chromosome chromosome:RGSC3.4:6:1:147636619:1 122561754 ID61450 U -
TTTAATCCATTTCTGAATGTCCAAATGCCC
>6 dna:chromosome chromosome:RGSC3.4:6:1:147636619:1 122561786 ID7839 U -
GCCTTTGTTTATTTCCAATAATGCCTGC
>6 dna:chromosome chromosome:RGSC3.4:6:1:147636619:1 122561804 ID30537 U -
TCTCTGTCTTAGAGAATTAAGCCTTTGTTT
>6 dna:chromosome chromosome:RGSC3.4:6:1:147636619:1 122561831 ID57225 U -
TTATGTTCTCTATATTCTGGTCCTGGCTCT
>6 dna:chromosome chromosome:RGSC3.4:6:1:147636619:1 122561835 ID41032 U -
TGCACTTATGTTCTCTATATTCTGGTCCTGG
>6 dna:chromosome chromosome:RGSC3.4:6:1:147636619:1 122561870 ID23227 U -
TCAACCTACCCAATTCAGTCAGTCTGTTTC
>6 dna:chromosome chromosome:RGSC3.4:6:1:147636619:1 122561886 ID9620 U -
GTTTTGGTTCCCCTCCTCAACCTACCCAAT
>6 dna:chromosome chromosome:RGSC3.4:6:1:147636619:1 122561898 ID31769 U -
TCTTCTCTTTTGTTTTGGTTCCCCTCCTC
>6 dna:chromosome chromosome:RGSC3.4:6:1:147636619:1 122561904 ID62103 U -
TTTGATTCTTCTCTTTTGTTTTGGTTCCC
>6 dna:chromosome chromosome:RGSC3.4:6:1:147636619:1 122561905 ID39919 U -
TGATTCTTCTCTTTTGTTTTGGTTCC
>6 dna:chromosome chromosome:RGSC3.4:6:1:147636619:1 122561945 ID23418 U -
TCAATAAATCTCCTGGGAGATGGTGGAAGC
>6 dna:chromosome chromosome:RGSC3.4:6:1:147636619:1 122561957 ID42170 U -
TGCCACTTGTCTTCAATAAATCTCCTGGGA
>6 dna:chromosome chromosome:RGSC3.4:6:1:147636619:1 122561991 ID13861 U -
TACAATACCAGAATGCTCCTGACCCTTGT
>6 dna:chromosome chromosome:RGSC3.4:6:1:147636619:1 122561991 ID56614 U -
TTACAATACCAGAATGCTCCTGACCCTTGT
>6 dna:chromosome chromosome:RGSC3.4:6:1:147636619:1 122561995 ID22220 U -
TATTACAATACCAGAATGCTCCTGACCC
>6 dna:chromosome chromosome:RGSC3.4:6:1:147636619:1 122562006 ID31850 U -
TCTTGAGTCAGCAATATTACAATACCAGAAT
>6 dna:chromosome chromosome:RGSC3.4:6:1:147636619:1 122562008 ID31849 U -
TCTTGAGTCAGCAATATTACAATACCAGA
>6 dna:chromosome chromosome:RGSC3.4:6:1:147636619:1 122562010 ID28448 U -
TCCTCTTGAGTCAGCAATATTACAATACCA
>6 dna:chromosome chromosome:RGSC3.4:6:1:147636619:1 122562025 ID400 U -
AAGATTTACCCAGTCCTCTTGAGTCAGC
>6 dna:chromosome chromosome:RGSC3.4:6:1:147636619:1 122562061 ID59797 M -
TTGAGCCAGAGAGAAAGGAA
>6 dna:chromosome chromosome:RGSC3.4:6:1:147636619:1 122562063 ID12692 U -
TAATAAAGTTGAGCCAGAGAGAAAGG
>6 dna:chromosome chromosome:RGSC3.4:6:1:147636619:1 122562071 ID53252 U -
TGTGAAGACCAATAATAAAGTTGAGCCAGA
>6 dna:chromosome chromosome:RGSC3.4:6:1:147636619:1 122562088 ID48531 U -
TGGGAATCAGTGTTTCTGTGAAGACCAAT
>6 dna:chromosome chromosome:RGSC3.4:6:1:147636619:1 122562089 ID48530 U -
TGGGAATCAGTGTTTCTGTGAAGACCAA
>6 dna:chromosome chromosome:RGSC3.4:6:1:147636619:1 122562109 ID49471 U -
TGGGCTGTAGCAAATATGTCACATGGGAATC
>6 dna:chromosome chromosome:RGSC3.4:6:1:147636619:1 122562143 ID48478 U -
TGGGAAGCTGAGGCCTTTCTGGCTGT
>6 dna:chromosome chromosome:RGSC3.4:6:1:147636619:1 122562150 ID20105 U -
TAGTATTTTGGGAAGCTGAGGCCTTTC
>6 dna:chromosome chromosome:RGSC3.4:6:1:147636619:1 122562153 ID34663 U -
TGACAATAGTATTTTGGGAAGCTGAGGCCT
>6 dna:chromosome chromosome:RGSC3.4:6:1:147636619:1 122562153 ID59717 U -
TTGACAATAGTATTTTGGGAAGCTGAGGCCT
>6 dna:chromosome chromosome:RGSC3.4:6:1:147636619:1 122562155 ID34662 U -
TGACAATAGTATTTTGGGAAGCTGAGGC
>6 dna:chromosome chromosome:RGSC3.4:6:1:147636619:1 122562159 ID44060 U -
TGCTATTGACAATAGTATTTTGGGAAGCTG
>6 dna:chromosome chromosome:RGSC3.4:6:1:147636619:1 122562160 ID44059 U -
TGCTATTGACAATAGTATTTTGGGAAGCT
>6 dna:chromosome chromosome:RGSC3.4:6:1:147636619:1 122562161 ID16138 U -
TACTGCTATTGACAATAGTATTTTGGGAAGC
>6 dna:chromosome chromosome:RGSC3.4:6:1:147636619:1 122562173 ID34291 U -
TGAATGTGGGGATACTGCTATTGACAATAGT
>6 dna:chromosome chromosome:RGSC3.4:6:1:147636619:1 122562251 ID6606 U -
GACATGGTATGAGGTACTGGCCTCTGAGA
>6 dna:chromosome chromosome:RGSC3.4:6:1:147636619:1 122562253 ID6605 U -
GACATGGTATGAGGTACTGGCCTCTGA
>6 dna:chromosome chromosome:RGSC3.4:6:1:147636619:1 122562256 ID17266 U -
TAGACATGGTATGAGGTACTGGCCTC
>6 dna:chromosome chromosome:RGSC3.4:6:1:147636619:1 122562257 ID17265 U -
TAGACATGGTATGAGGTACTGGCCT
>6 dna:chromosome chromosome:RGSC3.4:6:1:147636619:1 122562262 ID17477 U -
TAGAGCTAGACATGGTATGAGGTACT
>6 dna:chromosome chromosome:RGSC3.4:6:1:147636619:1 122562263 ID17476 U -
TAGAGCTAGACATGGTATGAGGTAC
>6 dna:chromosome chromosome:RGSC3.4:6:1:147636619:1 122562264 ID51602 U -
TGGTTTAGAGCTAGACATGGTATGAGGTA
>6 dna:chromosome chromosome:RGSC3.4:6:1:147636619:1 122562278 ID45836 U -
TGGAAGGAAACCAAGCTTGGTTTAGAGCTAGA
>6 dna:chromosome chromosome:RGSC3.4:6:1:147636619:1 122562279 ID45835 U -
TGGAAGGAAACCAAGCTTGGTTTAGAGCTAG
>6 dna:chromosome chromosome:RGSC3.4:6:1:147636619:1 122562280 ID45834 U -
TGGAAGGAAACCAAGCTTGGTTTAGAGCTA
>6 dna:chromosome chromosome:RGSC3.4:6:1:147636619:1 122562282 ID45833 U -
TGGAAGGAAACCAAGCTTGGTTTAGAGC
>6 dna:chromosome chromosome:RGSC3.4:6:1:147636619:1 122562328 ID10529 U -
TAAAGCTAAGCCTTCTGGTAAGTTCAGAGGA
>6 dna:chromosome chromosome:RGSC3.4:6:1:147636619:1 122562340 ID33256 U -
TGAACATGGGTCTTAAAGCTAAGCCTTCTGGT
>6 dna:chromosome chromosome:RGSC3.4:6:1:147636619:1 122562348 ID55083 U -
TGTTGAACATGGGTCTTAAAGCTAAGC
>6 dna:chromosome chromosome:RGSC3.4:6:1:147636619:1 122562352 ID54841 U -
TGTTAGTGTTGAACATGGGTCTTAAAGCT
>6 dna:chromosome chromosome:RGSC3.4:6:1:147636619:1 122562353 ID54840 U -
TGTTAGTGTTGAACATGGGTCTTAAAGC
>6 dna:chromosome chromosome:RGSC3.4:6:1:147636619:1 122562371 ID46683 U -
TGGAGTCCAGATACCACCCCTGTTAGTGTT
>6 dna:chromosome chromosome:RGSC3.4:6:1:147636619:1 122562443 ID19948 U -
TAGTAAACTGCATCCTTCTCCGGG
>6 dna:chromosome chromosome:RGSC3.4:6:1:147636619:1 122562490 ID22284 U -
TATTAGTGTGGGACACTTCAGGGTGCAGGA
>6 dna:chromosome chromosome:RGSC3.4:6:1:147636619:1 122562491 ID22283 U -
TATTAGTGTGGGACACTTCAGGGTGCAGG
>6 dna:chromosome chromosome:RGSC3.4:6:1:147636619:1 122562492 ID22282 U -
TATTAGTGTGGGACACTTCAGGGTGCAG
>6 dna:chromosome chromosome:RGSC3.4:6:1:147636619:1 122562493 ID22281 U -
TATTAGTGTGGGACACTTCAGGGTGCA
>6 dna:chromosome chromosome:RGSC3.4:6:1:147636619:1 122562500 ID17420 U -
TAGAGACTATTAGTGTGGGACACTTCA
>6 dna:chromosome chromosome:RGSC3.4:6:1:147636619:1 122562506 ID8431 U -
GGCAATAGAGACTATTAGTGTGGGAC
>6 dna:chromosome chromosome:RGSC3.4:6:1:147636619:1 122562511 ID21683 U -
TATGACTTGGGGCAATAGAGACTATTAGTGT
>6 dna:chromosome chromosome:RGSC3.4:6:1:147636619:1 122562513 ID21682 U -
TATGACTTGGGGCAATAGAGACTATTAGT
>6 dna:chromosome chromosome:RGSC3.4:6:1:147636619:1 122562513 ID36015 U -
TGACTTGGGGCAATAGAGACTATTAGT
>6 dna:chromosome chromosome:RGSC3.4:6:1:147636619:1 122562519 ID23543 U -
TCAATTGTATGACTTGGGGCAATAGAGACT
>6 dna:chromosome chromosome:RGSC3.4:6:1:147636619:1 122562526 ID10314 U -
TAAACTCAATTGTATGACTTGGGGCAAT
>6 dna:chromosome chromosome:RGSC3.4:6:1:147636619:1 122562559 ID45593 U -
TGGAACAGGACCTTGTAATGCTGTATATACA
>6 dna:chromosome chromosome:RGSC3.4:6:1:147636619:1 122562560 ID45592 U -
TGGAACAGGACCTTGTAATGCTGTATATAC
>6 dna:chromosome chromosome:RGSC3.4:6:1:147636619:1 122562562 ID45591 U -
TGGAACAGGACCTTGTAATGCTGTATAT
>6 dna:chromosome chromosome:RGSC3.4:6:1:147636619:1 122562562 ID60284 U -
TTGGAACAGGACCTTGTAATGCTGTATAT
>6 dna:chromosome chromosome:RGSC3.4:6:1:147636619:1 122562565 ID16512 U -
TACTTTGGAACAGGACCTTGTAATGCTGTA
>6 dna:chromosome chromosome:RGSC3.4:6:1:147636619:1 122562566 ID16511 U -
TACTTTGGAACAGGACCTTGTAATGCTGT
>6 dna:chromosome chromosome:RGSC3.4:6:1:147636619:1 122562569 ID16510 U -
TACTTTGGAACAGGACCTTGTAATGC
>6 dna:chromosome chromosome:RGSC3.4:6:1:147636619:1 122562577 ID32188 U -
TGAAAAAAACCATACTTTGGAACAGGACCT
>6 dna:chromosome chromosome:RGSC3.4:6:1:147636619:1 122562578 ID32187 U -
TGAAAAAAACCATACTTTGGAACAGGACC
>6 dna:chromosome chromosome:RGSC3.4:6:1:147636619:1 122562608 ID20719 U -
TATAAAATCCCTGAATGAAGGGTGGGGGG
>6 dna:chromosome chromosome:RGSC3.4:6:1:147636619:1 122562611 ID47765 U -
TGGCCCTATAAAATCCCTGAATGAAGGGTGGG
>6 dna:chromosome chromosome:RGSC3.4:6:1:147636619:1 122562622 ID54024 U -
TGTGCTGTATGGCCCTATAAAATCCCTGAA
>6 dna:chromosome chromosome:RGSC3.4:6:1:147636619:1 122562623 ID54023 U -
TGTGCTGTATGGCCCTATAAAATCCCTGA
>6 dna:chromosome chromosome:RGSC3.4:6:1:147636619:1 122562626 ID54022 U -
TGTGCTGTATGGCCCTATAAAATCCC
>6 dna:chromosome chromosome:RGSC3.4:6:1:147636619:1 122562628 ID3468 U -
CACCAATGTGCTGTATGGCCCTATAAAATC
>6 dna:chromosome chromosome:RGSC3.4:6:1:147636619:1 122562629 ID3467 U -
CACCAATGTGCTGTATGGCCCTATAAAAT
>6 dna:chromosome chromosome:RGSC3.4:6:1:147636619:1 122562631 ID3466 U -
CACCAATGTGCTGTATGGCCCTATAAA
>6 dna:chromosome chromosome:RGSC3.4:6:1:147636619:1 122562632 ID42092 U -
TGCCACCAATGTGCTGTATGGCCCTATAA
>6 dna:chromosome chromosome:RGSC3.4:6:1:147636619:1 122562633 ID3465 U -
CACCAATGTGCTGTATGGCCCTATA
>6 dna:chromosome chromosome:RGSC3.4:6:1:147636619:1 122562633 ID42091 U -
TGCCACCAATGTGCTGTATGGCCCTATA
>6 dna:chromosome chromosome:RGSC3.4:6:1:147636619:1 122562702 ID42674 U -
TGCCCCAGAGCTGCACCTGGCCCCAGGGAC
>6 dna:chromosome chromosome:RGSC3.4:6:1:147636619:1 122562731 ID1771 U -
AGGAAGTTACCCCCAAAGGGTTGTTTCT
>6 dna:chromosome chromosome:RGSC3.4:6:1:147636619:1 122562758 ID36605 U -
TGAGAGACCTTTCTCTGCTGGGGAGCTTAA
>6 dna:chromosome chromosome:RGSC3.4:6:1:147636619:1 122562759 ID36604 U -
TGAGAGACCTTTCTCTGCTGGGGAGCTTA
>6 dna:chromosome chromosome:RGSC3.4:6:1:147636619:1 122562761 ID36603 U -
TGAGAGACCTTTCTCTGCTGGGGAGCT
>6 dna:chromosome chromosome:RGSC3.4:6:1:147636619:1 122562764 ID36602 U -
TGAGAGACCTTTCTCTGCTGGGGA
>6 dna:chromosome chromosome:RGSC3.4:6:1:147636619:1 122562765 ID29372 U -
TCGCATTGAGAGACCTTTCTCTGCTGGGG
>6 dna:chromosome chromosome:RGSC3.4:6:1:147636619:1 122562767 ID4956 U -
CGCATTGAGAGACCTTTCTCTGCTGG
>6 dna:chromosome chromosome:RGSC3.4:6:1:147636619:1 122562770 ID40475 U -
TGCAACCTCGCATTGAGAGACCTTTCTCTGC
>6 dna:chromosome chromosome:RGSC3.4:6:1:147636619:1 122562772 ID40473 U -
TGCAACCTCGCATTGAGAGACCTTTCTCT
>6 dna:chromosome chromosome:RGSC3.4:6:1:147636619:1 122562774 ID40472 U -
TGCAACCTCGCATTGAGAGACCTTTCT
>6 dna:chromosome chromosome:RGSC3.4:6:1:147636619:1 122562775 ID40471 U -
TGCAACCTCGCATTGAGAGACCTTTC
>6 dna:chromosome chromosome:RGSC3.4:6:1:147636619:1 122562781 ID19037 U -
TAGGAGCCTCTGCAACCTCGCATTGAGAGA
>6 dna:chromosome chromosome:RGSC3.4:6:1:147636619:1 122562788 ID19036 U -
TAGGAGCCTCTGCAACCTCGCAT
>6 dna:chromosome chromosome:RGSC3.4:6:1:147636619:1 122562795 ID41845 U -
TGCCAACAAGGCGTAGGAGCCTCTGCAAC
>6 dna:chromosome chromosome:RGSC3.4:6:1:147636619:1 122562809 ID9975 U -
TAAAAGGGAAACTGTTGCCAACAAGGCGTA
>6 dna:chromosome chromosome:RGSC3.4:6:1:147636619:1 122562809 ID56264 U -
TTAAAAGGGAAACTGTTGCCAACAAGGCGTA
>6 dna:chromosome chromosome:RGSC3.4:6:1:147636619:1 122562810 ID9974 U -
TAAAAGGGAAACTGTTGCCAACAAGGCGT
>6 dna:chromosome chromosome:RGSC3.4:6:1:147636619:1 122562810 ID61328 U -
TTTAAAAGGGAAACTGTTGCCAACAAGGCGT
>6 dna:chromosome chromosome:RGSC3.4:6:1:147636619:1 122562813 ID8613 U -
GGGAAACTGTTGCCAACAAGG
>6 dna:chromosome chromosome:RGSC3.4:6:1:147636619:1 122562813 ID61327 U -
TTTAAAAGGGAAACTGTTGCCAACAAGG
>6 dna:chromosome chromosome:RGSC3.4:6:1:147636619:1 122562815 ID61326 U -
TTTAAAAGGGAAACTGTTGCCAACAA
>6 dna:chromosome chromosome:RGSC3.4:6:1:147636619:1 122562819 ID18994 U -
TAGGAGAATTTAAAAGGGAAACTGTTGCCA
>6 dna:chromosome chromosome:RGSC3.4:6:1:147636619:1 122562819 ID56263 U -
TTAAAAGGGAAACTGTTGCCA
>6 dna:chromosome chromosome:RGSC3.4:6:1:147636619:1 122562819 ID61325 U -
TTTAAAAGGGAAACTGTTGCCA
>6 dna:chromosome chromosome:RGSC3.4:6:1:147636619:1 122562820 ID1802 U -
AGGAGAATTTAAAAGGGAAACTGTTGCC
>6 dna:chromosome chromosome:RGSC3.4:6:1:147636619:1 122562820 ID18993 U -
TAGGAGAATTTAAAAGGGAAACTGTTGCC
>6 dna:chromosome chromosome:RGSC3.4:6:1:147636619:1 122562820 ID56262 U -
TTAAAAGGGAAACTGTTGCC
>6 dna:chromosome chromosome:RGSC3.4:6:1:147636619:1 122562821 ID18992 U -
TAGGAGAATTTAAAAGGGAAACTGTTGC
>6 dna:chromosome chromosome:RGSC3.4:6:1:147636619:1 122562821 ID57109 U -
TTATAGGAGAATTTAAAAGGGAAACTGTTGC
>6 dna:chromosome chromosome:RGSC3.4:6:1:147636619:1 122562823 ID57108 U -
TTATAGGAGAATTTAAAAGGGAAACTGTT
>6 dna:chromosome chromosome:RGSC3.4:6:1:147636619:1 122562827 ID6437 U -
GAATTATAGGAGAATTTAAAAGGGAAAC
>6 dna:chromosome chromosome:RGSC3.4:6:1:147636619:1 122562827 ID18991 U -
TAGGAGAATTTAAAAGGGAAAC
>6 dna:chromosome chromosome:RGSC3.4:6:1:147636619:1 122562828 ID6436 U -
GAATTATAGGAGAATTTAAAAGGGAAA
>6 dna:chromosome chromosome:RGSC3.4:6:1:147636619:1 122562838 ID26247 U -
TCCAGTCGCAGCAGAATTATAGGAGAATTT
>6 dna:chromosome chromosome:RGSC3.4:6:1:147636619:1 122562852 ID17429 U -
TAGAGAGGGCAATCCAGTCGCAGCAGAA
>6 dna:chromosome chromosome:RGSC3.4:6:1:147636619:1 122562853 ID43850 U -
TGCTAGAGAGGGCAATCCAGTCGCAGCAGA
>6 dna:chromosome chromosome:RGSC3.4:6:1:147636619:1 122562855 ID43849 U -
TGCTAGAGAGGGCAATCCAGTCGCAGCA
>6 dna:chromosome chromosome:RGSC3.4:6:1:147636619:1 122562856 ID43848 U -
TGCTAGAGAGGGCAATCCAGTCGCAGC
>6 dna:chromosome chromosome:RGSC3.4:6:1:147636619:1 122562856 ID53985 U -
TGTGCTAGAGAGGGCAATCCAGTCGCAGC
>6 dna:chromosome chromosome:RGSC3.4:6:1:147636619:1 122562859 ID17428 U -
TAGAGAGGGCAATCCAGTCGC
>6 dna:chromosome chromosome:RGSC3.4:6:1:147636619:1 122562860 ID53984 U -
TGTGCTAGAGAGGGCAATCCAGTCG
>6 dna:chromosome chromosome:RGSC3.4:6:1:147636619:1 122562861 ID48131 U -
TGGCTGTGCTAGAGAGGGCAATCCAGTC
>6 dna:chromosome chromosome:RGSC3.4:6:1:147636619:1 122562862 ID48130 U -
TGGCTGTGCTAGAGAGGGCAATCCAGT
>6 dna:chromosome chromosome:RGSC3.4:6:1:147636619:1 122562869 ID8543 U -
GGCCTTGGCTGTGCTAGAGAGGGCA
>6 dna:chromosome chromosome:RGSC3.4:6:1:147636619:1 122562878 ID50518 U -
TGGTCAAAAACTTGGCCTTGGCTGTGCTA
>6 dna:chromosome chromosome:RGSC3.4:6:1:147636619:1 122562882 ID11852 U -
TAAGAATGGTCAAAAACTTGGCCTTGGCTGT
>6 dna:chromosome chromosome:RGSC3.4:6:1:147636619:1 122562885 ID11851 U -
TAAGAATGGTCAAAAACTTGGCCTTGGC
>6 dna:chromosome chromosome:RGSC3.4:6:1:147636619:1 122562893 ID21153 U -
TATATTGCTTTAAGAATGGTCAAAAACTTG
>6 dna:chromosome chromosome:RGSC3.4:6:1:147636619:1 122562894 ID22517 U -
TATTGCTTTAAGAATGGTCAAAAACTT
>6 dna:chromosome chromosome:RGSC3.4:6:1:147636619:1 122562894 ID57129 U -
TTATATTGCTTTAAGAATGGTCAAAAACTT
>6 dna:chromosome chromosome:RGSC3.4:6:1:147636619:1 122562897 ID22516 U -
TATTGCTTTAAGAATGGTCAAAAA
>6 dna:chromosome chromosome:RGSC3.4:6:1:147636619:1 122562897 ID61551 U -
TTTATATTGCTTTAAGAATGGTCAAAAA
>6 dna:chromosome chromosome:RGSC3.4:6:1:147636619:1 122562900 ID8813 U -
GGTATTTATATTGCTTTAAGAATGGTCAA
>6 dna:chromosome chromosome:RGSC3.4:6:1:147636619:1 122562902 ID9492 U -
GTTAGGTATTTATATTGCTTTAAGAATGGTC
>6 dna:chromosome chromosome:RGSC3.4:6:1:147636619:1 122562902 ID19669 U -
TAGGTATTTATATTGCTTTAAGAATGGTC
>6 dna:chromosome chromosome:RGSC3.4:6:1:147636619:1 122562902 ID21152 U -
TATATTGCTTTAAGAATGGTC
>6 dna:chromosome chromosome:RGSC3.4:6:1:147636619:1 122562902 ID57002 U -
TTAGGTATTTATATTGCTTTAAGAATGGTC
>6 dna:chromosome chromosome:RGSC3.4:6:1:147636619:1 122562902 ID57128 U -
TTATATTGCTTTAAGAATGGTC
>6 dna:chromosome chromosome:RGSC3.4:6:1:147636619:1 122562903 ID19668 U -
TAGGTATTTATATTGCTTTAAGAATGGT
>6 dna:chromosome chromosome:RGSC3.4:6:1:147636619:1 122562903 ID54811 U -
TGTTAGGTATTTATATTGCTTTAAGAATGGT
>6 dna:chromosome chromosome:RGSC3.4:6:1:147636619:1 122562903 ID57001 U -
TTAGGTATTTATATTGCTTTAAGAATGGT
>6 dna:chromosome chromosome:RGSC3.4:6:1:147636619:1 122562917 ID58998 U -
TTCTCTTCTGTGTTAGGTATTTATATT
>6 dna:chromosome chromosome:RGSC3.4:6:1:147636619:1 122562925 ID29305 U -
TCGAATTTTGTTTCTCTTCTGTGTTAGGTA
>6 dna:chromosome chromosome:RGSC3.4:6:1:147636619:1 122562926 ID58593 U -
TTCGAATTTTGTTTCTCTTCTGTGTTAGGT
>6 dna:chromosome chromosome:RGSC3.4:6:1:147636619:1 122562927 ID58592 U -
TTCGAATTTTGTTTCTCTTCTGTGTTAGG
>6 dna:chromosome chromosome:RGSC3.4:6:1:147636619:1 122562933 ID10927 U -
TAAATTCTTCGAATTTTGTTTCTCTTCTGT
>6 dna:chromosome chromosome:RGSC3.4:6:1:147636619:1 122562935 ID10926 U -
TAAATTCTTCGAATTTTGTTTCTCTTCT
>6 dna:chromosome chromosome:RGSC3.4:6:1:147636619:1 122562936 ID27692 U -
TCCTAAATTCTTCGAATTTTGTTTCTCTTC
>6 dna:chromosome chromosome:RGSC3.4:6:1:147636619:1 122562943 ID27691 U -
TCCTAAATTCTTCGAATTTTGTT
>6 dna:chromosome chromosome:RGSC3.4:6:1:147636619:1 122562951 ID11754 U -
TAAGAAAGCTTACCTTTCCTAAATTCTTCGA
>6 dna:chromosome chromosome:RGSC3.4:6:1:147636619:1 122562959 ID57151 U -
TTATCGATAAGAAAGCTTACCTTTCCTAAA
>6 dna:chromosome chromosome:RGSC3.4:6:1:147636619:1 122562965 ID5767 U -
CTGTTATCGATAAGAAAGCTTACCTTT
>6 dna:chromosome chromosome:RGSC3.4:6:1:147636619:1 122562965 ID9498 U -
GTTATCGATAAGAAAGCTTACCTTT
>6 dna:chromosome chromosome:RGSC3.4:6:1:147636619:1 122562965 ID35913 U -
TGACTGTTATCGATAAGAAAGCTTACCTTT
>6 dna:chromosome chromosome:RGSC3.4:6:1:147636619:1 122562968 ID34173 U -
TGAATGACTGTTATCGATAAGAAAGCTTACC
>6 dna:chromosome chromosome:RGSC3.4:6:1:147636619:1 122562969 ID34172 U -
TGAATGACTGTTATCGATAAGAAAGCTTAC
>6 dna:chromosome chromosome:RGSC3.4:6:1:147636619:1 122562973 ID12289 U -
TAAGCTGAATGACTGTTATCGATAAGAAAGC
>6 dna:chromosome chromosome:RGSC3.4:6:1:147636619:1 122562974 ID7967 U -
GCTGAATGACTGTTATCGATAAGAAAG
>6 dna:chromosome chromosome:RGSC3.4:6:1:147636619:1 122562974 ID12288 U -
TAAGCTGAATGACTGTTATCGATAAGAAAG
>6 dna:chromosome chromosome:RGSC3.4:6:1:147636619:1 122562978 ID9144 U -
GTCTAAGCTGAATGACTGTTATCGATAAG
>6 dna:chromosome chromosome:RGSC3.4:6:1:147636619:1 122562986 ID7595 U -
GCCAAGAAGTCTAAGCTGAATGACTGTTA
>6 dna:chromosome chromosome:RGSC3.4:6:1:147636619:1 122562987 ID41892 U -
TGCCAAGAAGTCTAAGCTGAATGACTGTT
>6 dna:chromosome chromosome:RGSC3.4:6:1:147636619:1 122562988 ID41891 U -
TGCCAAGAAGTCTAAGCTGAATGACTGT
>6 dna:chromosome chromosome:RGSC3.4:6:1:147636619:1 122562991 ID41890 U -
TGCCAAGAAGTCTAAGCTGAATGAC
>6 dna:chromosome chromosome:RGSC3.4:6:1:147636619:1 122563015 ID5051 U -
CGTGAGGTTTGACCAAGGGCAGTGGGT
>6 dna:chromosome chromosome:RGSC3.4:6:1:147636619:1 122563015 ID24910 U -
TCATCGTGAGGTTTGACCAAGGGCAGTGGGT
>6 dna:chromosome chromosome:RGSC3.4:6:1:147636619:1 122563019 ID30222 U -
TCTCATCGTGAGGTTTGACCAAGGGCAGT
>6 dna:chromosome chromosome:RGSC3.4:6:1:147636619:1 122563022 ID7943 U -
GCTCTCATCGTGAGGTTTGACCAAGGGC
>6 dna:chromosome chromosome:RGSC3.4:6:1:147636619:1 122563022 ID30221 U -
TCTCATCGTGAGGTTTGACCAAGGGC
>6 dna:chromosome chromosome:RGSC3.4:6:1:147636619:1 122563030 ID40545 U -
TGCAAGCAAGCTCTCATCGTGAGGTTTGA
>6 dna:chromosome chromosome:RGSC3.4:6:1:147636619:1 122563061 ID11097 U -
TAACACAGCTGTGTTCCTGAAAGGGCCTGG
>6 dna:chromosome chromosome:RGSC3.4:6:1:147636619:1 122563062 ID11096 U -
TAACACAGCTGTGTTCCTGAAAGGGCCTG
>6 dna:chromosome chromosome:RGSC3.4:6:1:147636619:1 122563063 ID11095 U -
TAACACAGCTGTGTTCCTGAAAGGGCCT
>6 dna:chromosome chromosome:RGSC3.4:6:1:147636619:1 122563107 ID1995 U -
AGTAACAGTTTCCCATTCTGGAATGGAG
>6 dna:chromosome chromosome:RGSC3.4:6:1:147636619:1 122563108 ID61533 U -
TTTAGTAACAGTTTCCCATTCTGGAATGGA
>6 dna:chromosome chromosome:RGSC3.4:6:1:147636619:1 122563111 ID23545 U -
TCAATTTAGTAACAGTTTCCCATTCTGGAAT
>6 dna:chromosome chromosome:RGSC3.4:6:1:147636619:1 122563112 ID23544 U -
TCAATTTAGTAACAGTTTCCCATTCTGGAA
>6 dna:chromosome chromosome:RGSC3.4:6:1:147636619:1 122563122 ID40485 U -
TGCAACTCACTCAATTTAGTAACAGTTTCC
>6 dna:chromosome chromosome:RGSC3.4:6:1:147636619:1 122563123 ID40484 U -
TGCAACTCACTCAATTTAGTAACAGTTTC
>6 dna:chromosome chromosome:RGSC3.4:6:1:147636619:1 122563125 ID40483 U -
TGCAACTCACTCAATTTAGTAACAGTT
>6 dna:chromosome chromosome:RGSC3.4:6:1:147636619:1 122563149 ID18220 U -
TAGCATCACCAGTAAGGTGGAGTAGACTGC
>6 dna:chromosome chromosome:RGSC3.4:6:1:147636619:1 122563154 ID26750 U -
TCCCACTAGCATCACCAGTAAGGTGGAGTAG
>6 dna:chromosome chromosome:RGSC3.4:6:1:147636619:1 122563155 ID26749 U -
TCCCACTAGCATCACCAGTAAGGTGGAGTA
>6 dna:chromosome chromosome:RGSC3.4:6:1:147636619:1 122563162 ID43487 U -
TGCGCCCTCCCACTAGCATCACCAGTAAGG
>6 dna:chromosome chromosome:RGSC3.4:6:1:147636619:1 122563189 ID38939 U -
TGATCAGAAGGTCCAGGATGGCCCACTGC
>6 dna:chromosome chromosome:RGSC3.4:6:1:147636619:1 122563197 ID50689 U -
TGGTCGGCAGTGATCAGAAGGTCCAGGATGG
>6 dna:chromosome chromosome:RGSC3.4:6:1:147636619:1 122563199 ID50688 U -
TGGTCGGCAGTGATCAGAAGGTCCAGGAT
>6 dna:chromosome chromosome:RGSC3.4:6:1:147636619:1 122563201 ID50687 U -
TGGTCGGCAGTGATCAGAAGGTCCAGG
>6 dna:chromosome chromosome:RGSC3.4:6:1:147636619:1 122563204 ID35342 U -
TGACCATGGTCGGCAGTGATCAGAAGGTCC
>6 dna:chromosome chromosome:RGSC3.4:6:1:147636619:1 122563204 ID50686 U -
TGGTCGGCAGTGATCAGAAGGTCC
>6 dna:chromosome chromosome:RGSC3.4:6:1:147636619:1 122563205 ID35341 U -
TGACCATGGTCGGCAGTGATCAGAAGGTC
>6 dna:chromosome chromosome:RGSC3.4:6:1:147636619:1 122563206 ID35340 U -
TGACCATGGTCGGCAGTGATCAGAAGGT
>6 dna:chromosome chromosome:RGSC3.4:6:1:147636619:1 122563211 ID38586 U -
TGATACATGACCATGGTCGGCAGTGATCAG
>6 dna:chromosome chromosome:RGSC3.4:6:1:147636619:1 122563212 ID38585 U -
TGATACATGACCATGGTCGGCAGTGATCA
>6 dna:chromosome chromosome:RGSC3.4:6:1:147636619:1 122563213 ID38584 U -
TGATACATGACCATGGTCGGCAGTGATC
>6 dna:chromosome chromosome:RGSC3.4:6:1:147636619:1 122563215 ID44431 U -
TGCTGATACATGACCATGGTCGGCAGTGA
>6 dna:chromosome chromosome:RGSC3.4:6:1:147636619:1 122563224 ID670 U -
AATGTACTCTTGCTGATACATGACCATGGT
>6 dna:chromosome chromosome:RGSC3.4:6:1:147636619:1 122563229 ID38926 U -
TGATCAATGTACTCTTGCTGATACATGACC
>6 dna:chromosome chromosome:RGSC3.4:6:1:147636619:1 122563230 ID38925 U -
TGATCAATGTACTCTTGCTGATACATGAC
>6 dna:chromosome chromosome:RGSC3.4:6:1:147636619:1 122563237 ID47568 U -
TGGCATCGTGATCAATGTACTCTTGCTGAT
>6 dna:chromosome chromosome:RGSC3.4:6:1:147636619:1 122563238 ID47567 U -
TGGCATCGTGATCAATGTACTCTTGCTGA
>6 dna:chromosome chromosome:RGSC3.4:6:1:147636619:1 122563238 ID60596 U -
TTGGCATCGTGATCAATGTACTCTTGCTGA
>6 dna:chromosome chromosome:RGSC3.4:6:1:147636619:1 122563238 ID62186 U -
TTTGGCATCGTGATCAATGTACTCTTGCTGA
>6 dna:chromosome chromosome:RGSC3.4:6:1:147636619:1 122563241 ID47566 U -
TGGCATCGTGATCAATGTACTCTTGC
>6 dna:chromosome chromosome:RGSC3.4:6:1:147636619:1 122563253 ID56593 U -
TTACAAATCAGACTTTGGCATCGTGATCA
>6 dna:chromosome chromosome:RGSC3.4:6:1:147636619:1 122563258 ID23817 U -
TCACCACTTACAAATCAGACTTTGGCATCGT
>6 dna:chromosome chromosome:RGSC3.4:6:1:147636619:1 122563263 ID3475 U -
CACCACTTACAAATCAGACTTTGGC
>6 dna:chromosome chromosome:RGSC3.4:6:1:147636619:1 122563284 ID11683 U -
TAACTTACTCTTACATCACTTACAAATCACC
>6 dna:chromosome chromosome:RGSC3.4:6:1:147636619:1 122563284 ID14498 U -
TACATCACTTACAAATCACC
>6 dna:chromosome chromosome:RGSC3.4:6:1:147636619:1 122563288 ID56787 U -
TTACTCTTACATCACTTACAAAT
>6 dna:chromosome chromosome:RGSC3.4:6:1:147636619:1 122563310 ID4065 U -
CATCACTTTCAAGAGTTAACT
>6 dna:chromosome chromosome:RGSC3.4:6:1:147636619:1 122563322 ID10092 U -
TAAAATGGCACCTGCTTAAGTCATCACTTT
>6 dna:chromosome chromosome:RGSC3.4:6:1:147636619:1 122563323 ID10091 U -
TAAAATGGCACCTGCTTAAGTCATCACTT
>6 dna:chromosome chromosome:RGSC3.4:6:1:147636619:1 122563324 ID50130 U -
TGGTAAAATGGCACCTGCTTAAGTCATCACT
>6 dna:chromosome chromosome:RGSC3.4:6:1:147636619:1 122563325 ID50129 U -
TGGTAAAATGGCACCTGCTTAAGTCATCAC
>6 dna:chromosome chromosome:RGSC3.4:6:1:147636619:1 122563326 ID50128 U -
TGGTAAAATGGCACCTGCTTAAGTCATCA
>6 dna:chromosome chromosome:RGSC3.4:6:1:147636619:1 122563327 ID50127 U -
TGGTAAAATGGCACCTGCTTAAGTCATC
>6 dna:chromosome chromosome:RGSC3.4:6:1:147636619:1 122563329 ID50126 U -
TGGTAAAATGGCACCTGCTTAAGTCA
>6 dna:chromosome chromosome:RGSC3.4:6:1:147636619:1 122563330 ID50125 U -
TGGTAAAATGGCACCTGCTTAAGTC
>6 dna:chromosome chromosome:RGSC3.4:6:1:147636619:1 122563333 ID1598 U -
AGCATGGTAAAATGGCACCTGCTTAA
>6 dna:chromosome chromosome:RGSC3.4:6:1:147636619:1 122563334 ID12192 U -
TAAGCATGGTAAAATGGCACCTGCTTA
>6 dna:chromosome chromosome:RGSC3.4:6:1:147636619:1 122563337 ID29291 U -
TCGAATAAGCATGGTAAAATGGCACCTGC
>6 dna:chromosome chromosome:RGSC3.4:6:1:147636619:1 122563349 ID24396 U -
TCAGCAGCTGTTCGAATAAGCATGGTAA
>6 dna:chromosome chromosome:RGSC3.4:6:1:147636619:1 122563351 ID34076 U -
TGAATCAGCAGCTGTTCGAATAAGCATGGT
>6 dna:chromosome chromosome:RGSC3.4:6:1:147636619:1 122563355 ID10782 U -
TAAATGAATCAGCAGCTGTTCGAATAAGCA
>6 dna:chromosome chromosome:RGSC3.4:6:1:147636619:1 122563357 ID51829 U -
TGTAAATGAATCAGCAGCTGTTCGAATAAG
>6 dna:chromosome chromosome:RGSC3.4:6:1:147636619:1 122563360 ID31256 U -
TCTGTAAATGAATCAGCAGCTGTTCGAAT
>6 dna:chromosome chromosome:RGSC3.4:6:1:147636619:1 122563360 ID51828 U -
TGTAAATGAATCAGCAGCTGTTCGAAT
>6 dna:chromosome chromosome:RGSC3.4:6:1:147636619:1 122563360 ID59127 U -
TTCTGTAAATGAATCAGCAGCTGTTCGAAT
>6 dna:chromosome chromosome:RGSC3.4:6:1:147636619:1 122563364 ID61276 U -
TTGTTTCTGTAAATGAATCAGCAGCTGTTC
>6 dna:chromosome chromosome:RGSC3.4:6:1:147636619:1 122563379 ID20647 U -
TAGTTTATGCACTTCTTGTTTCTGTAAATG
>6 dna:chromosome chromosome:RGSC3.4:6:1:147636619:1 122563381 ID20646 U -
TAGTTTATGCACTTCTTGTTTCTGTAAA
>6 dna:chromosome chromosome:RGSC3.4:6:1:147636619:1 122563382 ID20645 U -
TAGTTTATGCACTTCTTGTTTCTGTAA
>6 dna:chromosome chromosome:RGSC3.4:6:1:147636619:1 122563384 ID26317 U -
TCCATAGTTTATGCACTTCTTGTTTCTGT
>6 dna:chromosome chromosome:RGSC3.4:6:1:147636619:1 122563388 ID20644 U -
TAGTTTATGCACTTCTTGTTT
>6 dna:chromosome chromosome:RGSC3.4:6:1:147636619:1 122563414 ID20772 U -
TATAAATGCCCCTCTTTGCTCTTCATTCTC
>6 dna:chromosome chromosome:RGSC3.4:6:1:147636619:1 122563423 ID20771 U -
TATAAATGCCCCTCTTTGCTC
>6 dna:chromosome chromosome:RGSC3.4:6:1:147636619:1 122563423 ID34025 U -
TGAATAGTTTATAAATGCCCCTCTTTGCTC
>6 dna:chromosome chromosome:RGSC3.4:6:1:147636619:1 122563423 ID59637 U -
TTGAATAGTTTATAAATGCCCCTCTTTGCTC
>6 dna:chromosome chromosome:RGSC3.4:6:1:147636619:1 122563424 ID59636 U -
TTGAATAGTTTATAAATGCCCCTCTTTGCT
>6 dna:chromosome chromosome:RGSC3.4:6:1:147636619:1 122563425 ID34024 U -
TGAATAGTTTATAAATGCCCCTCTTTGC
>6 dna:chromosome chromosome:RGSC3.4:6:1:147636619:1 122563425 ID57058 U -
TTATAAATGCCCCTCTTTGC
>6 dna:chromosome chromosome:RGSC3.4:6:1:147636619:1 122563425 ID59635 U -
TTGAATAGTTTATAAATGCCCCTCTTTGC
>6 dna:chromosome chromosome:RGSC3.4:6:1:147636619:1 122563425 ID61952 U -
TTTGAATAGTTTATAAATGCCCCTCTTTGC
>6 dna:chromosome chromosome:RGSC3.4:6:1:147636619:1 122563431 ID34023 U -
TGAATAGTTTATAAATGCCCCT
>6 dna:chromosome chromosome:RGSC3.4:6:1:147636619:1 122563433 ID48146 U -
TGGCTGTTTTTTGAATAGTTTATAAATGCCC
>6 dna:chromosome chromosome:RGSC3.4:6:1:147636619:1 122563433 ID61951 U -
TTTGAATAGTTTATAAATGCCC
>6 dna:chromosome chromosome:RGSC3.4:6:1:147636619:1 122563434 ID48145 U -
TGGCTGTTTTTTGAATAGTTTATAAATGCC
>6 dna:chromosome chromosome:RGSC3.4:6:1:147636619:1 122563435 ID48144 U -
TGGCTGTTTTTTGAATAGTTTATAAATGC
>6 dna:chromosome chromosome:RGSC3.4:6:1:147636619:1 122563446 ID521 U -
AAGGTTTTTGGCTGTTTTTTGAATAG
>6 dna:chromosome chromosome:RGSC3.4:6:1:147636619:1 122563450 ID22925 U -
TCAAAAGGTTTTTGGCTGTTTTTTGA
>6 dna:chromosome chromosome:RGSC3.4:6:1:147636619:1 122563451 ID22924 U -
TCAAAAGGTTTTTGGCTGTTTTTTG
>6 dna:chromosome chromosome:RGSC3.4:6:1:147636619:1 122563452 ID329 U -
AAGAACTCAAAAGGTTTTTGGCTGTTTTTT
>6 dna:chromosome chromosome:RGSC3.4:6:1:147636619:1 122563453 ID328 U -
AAGAACTCAAAAGGTTTTTGGCTGTTTTT
>6 dna:chromosome chromosome:RGSC3.4:6:1:147636619:1 122563456 ID1323 U -
AGAACTCAAAAGGTTTTTGGCTGTT
>6 dna:chromosome chromosome:RGSC3.4:6:1:147636619:1 122563458 ID1322 U -
AGAACTCAAAAGGTTTTTGGCTG
>6 dna:chromosome chromosome:RGSC3.4:6:1:147636619:1 122563476 ID28154 U -
TCCTCAACACAGCACCCGCCACAAAGAAC
>6 dna:chromosome chromosome:RGSC3.4:6:1:147636619:1 122563499 ID33902 U -
TGAAGTCCAGGGGCTCAATCCTCA
>6 dna:chromosome chromosome:RGSC3.4:6:1:147636619:1 122563504 ID16795 U -
TAGAACACTTGTGAAGTCCAGGGGCTCAAT
>6 dna:chromosome chromosome:RGSC3.4:6:1:147636619:1 122563505 ID16794 U -
TAGAACACTTGTGAAGTCCAGGGGCTCAA
>6 dna:chromosome chromosome:RGSC3.4:6:1:147636619:1 122563506 ID5945 U -
CTTGTGAAGTCCAGGGGCTCA
>6 dna:chromosome chromosome:RGSC3.4:6:1:147636619:1 122563506 ID16793 U -
TAGAACACTTGTGAAGTCCAGGGGCTCA
>6 dna:chromosome chromosome:RGSC3.4:6:1:147636619:1 122563506 ID53296 U -
TGTGAAGTCCAGGGGCTCA
>6 dna:chromosome chromosome:RGSC3.4:6:1:147636619:1 122563507 ID16792 U -
TAGAACACTTGTGAAGTCCAGGGGCTC
>6 dna:chromosome chromosome:RGSC3.4:6:1:147636619:1 122563507 ID50314 U -
TGGTAGAACACTTGTGAAGTCCAGGGGCTC
>6 dna:chromosome chromosome:RGSC3.4:6:1:147636619:1 122563513 ID50311 U -
TGGTAGAACACTTGTGAAGTCCAG
>6 dna:chromosome chromosome:RGSC3.4:6:1:147636619:1 122563531 ID19515 U -
TAGGGATGTATGTGGTTCAGTGGTAG
>6 dna:chromosome chromosome:RGSC3.4:6:1:147636619:1 122563540 ID11806 U -
TAAGAAGGTGTCTAGGGATGTATGTGGTT
>6 dna:chromosome chromosome:RGSC3.4:6:1:147636619:1 122563541 ID11805 U -
TAAGAAGGTGTCTAGGGATGTATGTGGT
>6 dna:chromosome chromosome:RGSC3.4:6:1:147636619:1 122563542 ID11804 U -
TAAGAAGGTGTCTAGGGATGTATGTGG
>6 dna:chromosome chromosome:RGSC3.4:6:1:147636619:1 122563543 ID62348 U -
TTTTAAGAAGGTGTCTAGGGATGTATGTG
>6 dna:chromosome chromosome:RGSC3.4:6:1:147636619:1 122563544 ID62347 U -
TTTTAAGAAGGTGTCTAGGGATGTATGT
>6 dna:chromosome chromosome:RGSC3.4:6:1:147636619:1 122563546 ID23557 U -
TCAATTTTAAGAAGGTGTCTAGGGATGTAT
>6 dna:chromosome chromosome:RGSC3.4:6:1:147636619:1 122563546 ID61418 U -
TTTAAGAAGGTGTCTAGGGATGTAT
>6 dna:chromosome chromosome:RGSC3.4:6:1:147636619:1 122563547 ID23556 U -
TCAATTTTAAGAAGGTGTCTAGGGATGTA
>6 dna:chromosome chromosome:RGSC3.4:6:1:147636619:1 122563547 ID57587 U -
TTCAATTTTAAGAAGGTGTCTAGGGATGTA
>6 dna:chromosome chromosome:RGSC3.4:6:1:147636619:1 122563547 ID61417 U -
TTTAAGAAGGTGTCTAGGGATGTA
>6 dna:chromosome chromosome:RGSC3.4:6:1:147636619:1 122563548 ID7352 U -
GATTCAATTTTAAGAAGGTGTCTAGGGATGT
>6 dna:chromosome chromosome:RGSC3.4:6:1:147636619:1 122563548 ID23555 U -
TCAATTTTAAGAAGGTGTCTAGGGATGT
>6 dna:chromosome chromosome:RGSC3.4:6:1:147636619:1 122563548 ID57586 U -
TTCAATTTTAAGAAGGTGTCTAGGGATGT
>6 dna:chromosome chromosome:RGSC3.4:6:1:147636619:1 122563548 ID61416 U -
TTTAAGAAGGTGTCTAGGGATGT
>6 dna:chromosome chromosome:RGSC3.4:6:1:147636619:1 122563548 ID62346 U -
TTTTAAGAAGGTGTCTAGGGATGT
>6 dna:chromosome chromosome:RGSC3.4:6:1:147636619:1 122563549 ID62345 U -
TTTTAAGAAGGTGTCTAGGGATG
>6 dna:chromosome chromosome:RGSC3.4:6:1:147636619:1 122563550 ID39863 U -
TGATTCAATTTTAAGAAGGTGTCTAGGGAT
>6 dna:chromosome chromosome:RGSC3.4:6:1:147636619:1 122563550 ID61415 U -
TTTAAGAAGGTGTCTAGGGAT
>6 dna:chromosome chromosome:RGSC3.4:6:1:147636619:1 122563550 ID62344 U -
TTTTAAGAAGGTGTCTAGGGAT
>6 dna:chromosome chromosome:RGSC3.4:6:1:147636619:1 122563551 ID712 U -
AATTTTAAGAAGGTGTCTAGGGA
>6 dna:chromosome chromosome:RGSC3.4:6:1:147636619:1 122563551 ID9297 U -
GTGATTCAATTTTAAGAAGGTGTCTAGGGA
>6 dna:chromosome chromosome:RGSC3.4:6:1:147636619:1 122563551 ID23554 U -
TCAATTTTAAGAAGGTGTCTAGGGA
>6 dna:chromosome chromosome:RGSC3.4:6:1:147636619:1 122563551 ID56480 U -
TTAAGAAGGTGTCTAGGGA
>6 dna:chromosome chromosome:RGSC3.4:6:1:147636619:1 122563551 ID57585 U -
TTCAATTTTAAGAAGGTGTCTAGGGA
>6 dna:chromosome chromosome:RGSC3.4:6:1:147636619:1 122563551 ID61414 U -
TTTAAGAAGGTGTCTAGGGA
>6 dna:chromosome chromosome:RGSC3.4:6:1:147636619:1 122563551 ID62343 U -
TTTTAAGAAGGTGTCTAGGGA
>6 dna:chromosome chromosome:RGSC3.4:6:1:147636619:1 122563552 ID9296 U -
GTGATTCAATTTTAAGAAGGTGTCTAGGG
>6 dna:chromosome chromosome:RGSC3.4:6:1:147636619:1 122563552 ID39862 U -
TGATTCAATTTTAAGAAGGTGTCTAGGG
>6 dna:chromosome chromosome:RGSC3.4:6:1:147636619:1 122563552 ID62342 U -
TTTTAAGAAGGTGTCTAGGG
>6 dna:chromosome chromosome:RGSC3.4:6:1:147636619:1 122563553 ID3325 U -
CAATTTTAAGAAGGTGTCTAGG
>6 dna:chromosome chromosome:RGSC3.4:6:1:147636619:1 122563553 ID9295 U -
GTGATTCAATTTTAAGAAGGTGTCTAGG
>6 dna:chromosome chromosome:RGSC3.4:6:1:147636619:1 122563553 ID24632 U -
TCAGTGATTCAATTTTAAGAAGGTGTCTAGG
>6 dna:chromosome chromosome:RGSC3.4:6:1:147636619:1 122563554 ID7351 U -
GATTCAATTTTAAGAAGGTGTCTAG
>6 dna:chromosome chromosome:RGSC3.4:6:1:147636619:1 122563554 ID9294 U -
GTGATTCAATTTTAAGAAGGTGTCTAG
>6 dna:chromosome chromosome:RGSC3.4:6:1:147636619:1 122563554 ID39861 U -
TGATTCAATTTTAAGAAGGTGTCTAG
>6 dna:chromosome chromosome:RGSC3.4:6:1:147636619:1 122563554 ID57816 U -
TTCAGTGATTCAATTTTAAGAAGGTGTCTAG
>6 dna:chromosome chromosome:RGSC3.4:6:1:147636619:1 122563555 ID2873 U -
ATTCAATTTTAAGAAGGTGTCTA
>6 dna:chromosome chromosome:RGSC3.4:6:1:147636619:1 122563555 ID7350 U -
GATTCAATTTTAAGAAGGTGTCTA
>6 dna:chromosome chromosome:RGSC3.4:6:1:147636619:1 122563555 ID9293 U -
GTGATTCAATTTTAAGAAGGTGTCTA
>6 dna:chromosome chromosome:RGSC3.4:6:1:147636619:1 122563555 ID39860 U -
TGATTCAATTTTAAGAAGGTGTCTA
>6 dna:chromosome chromosome:RGSC3.4:6:1:147636619:1 122563555 ID57815 U -
TTCAGTGATTCAATTTTAAGAAGGTGTCTA
>6 dna:chromosome chromosome:RGSC3.4:6:1:147636619:1 122563556 ID2877 U -
ATTCAGTGATTCAATTTTAAGAAGGTGTCT
>6 dna:chromosome chromosome:RGSC3.4:6:1:147636619:1 122563556 ID7349 U -
GATTCAATTTTAAGAAGGTGTCT
>6 dna:chromosome chromosome:RGSC3.4:6:1:147636619:1 122563556 ID9292 U -
GTGATTCAATTTTAAGAAGGTGTCT
>6 dna:chromosome chromosome:RGSC3.4:6:1:147636619:1 122563556 ID39859 U -
TGATTCAATTTTAAGAAGGTGTCT
>6 dna:chromosome chromosome:RGSC3.4:6:1:147636619:1 122563556 ID57814 U -
TTCAGTGATTCAATTTTAAGAAGGTGTCT
>6 dna:chromosome chromosome:RGSC3.4:6:1:147636619:1 122563557 ID2872 U -
ATTCAATTTTAAGAAGGTGTC
>6 dna:chromosome chromosome:RGSC3.4:6:1:147636619:1 122563557 ID3979 U -
CAGTGATTCAATTTTAAGAAGGTGTC
>6 dna:chromosome chromosome:RGSC3.4:6:1:147636619:1 122563557 ID7348 U -
GATTCAATTTTAAGAAGGTGTC
>6 dna:chromosome chromosome:RGSC3.4:6:1:147636619:1 122563557 ID9291 U -
GTGATTCAATTTTAAGAAGGTGTC
>6 dna:chromosome chromosome:RGSC3.4:6:1:147636619:1 122563557 ID22355 U -
TATTCAGTGATTCAATTTTAAGAAGGTGTC
>6 dna:chromosome chromosome:RGSC3.4:6:1:147636619:1 122563557 ID24631 U -
TCAGTGATTCAATTTTAAGAAGGTGTC
>6 dna:chromosome chromosome:RGSC3.4:6:1:147636619:1 122563557 ID39858 U -
TGATTCAATTTTAAGAAGGTGTC
>6 dna:chromosome chromosome:RGSC3.4:6:1:147636619:1 122563557 ID57813 U -
TTCAGTGATTCAATTTTAAGAAGGTGTC
>6 dna:chromosome chromosome:RGSC3.4:6:1:147636619:1 122563558 ID3978 U -
CAGTGATTCAATTTTAAGAAGGTGT
>6 dna:chromosome chromosome:RGSC3.4:6:1:147636619:1 122563558 ID22354 U -
TATTCAGTGATTCAATTTTAAGAAGGTGT
>6 dna:chromosome chromosome:RGSC3.4:6:1:147636619:1 122563558 ID39857 U -
TGATTCAATTTTAAGAAGGTGT
>6 dna:chromosome chromosome:RGSC3.4:6:1:147636619:1 122563558 ID57812 U -
TTCAGTGATTCAATTTTAAGAAGGTGT
>6 dna:chromosome chromosome:RGSC3.4:6:1:147636619:1 122563560 ID35672 U -
TGACTATTCAGTGATTCAATTTTAAGAAGGT
>6 dna:chromosome chromosome:RGSC3.4:6:1:147636619:1 122563562 ID35671 U -
TGACTATTCAGTGATTCAATTTTAAGAAG
>6 dna:chromosome chromosome:RGSC3.4:6:1:147636619:1 122563565 ID60498 U -
TTGGATGACTATTCAGTGATTCAATTTTAAG
>6 dna:chromosome chromosome:RGSC3.4:6:1:147636619:1 122563567 ID60497 U -
TTGGATGACTATTCAGTGATTCAATTTTA
>6 dna:chromosome chromosome:RGSC3.4:6:1:147636619:1 122563577 ID8803 U -
GGTATGATTGGATGACTATTCAGTGA
>6 dna:chromosome chromosome:RGSC3.4:6:1:147636619:1 122563577 ID10570 U -
TAAAGGTATGATTGGATGACTATTCAGTGA
>6 dna:chromosome chromosome:RGSC3.4:6:1:147636619:1 122563579 ID10569 U -
TAAAGGTATGATTGGATGACTATTCAGT
>6 dna:chromosome chromosome:RGSC3.4:6:1:147636619:1 122563582 ID47931 U -
TGGCTAAAGGTATGATTGGATGACTATTC
>6 dna:chromosome chromosome:RGSC3.4:6:1:147636619:1 122563585 ID47930 U -
TGGCTAAAGGTATGATTGGATGACTA
>6 dna:chromosome chromosome:RGSC3.4:6:1:147636619:1 122563585 ID53039 U -
TGTCTGGCTAAAGGTATGATTGGATGACTA
>6 dna:chromosome chromosome:RGSC3.4:6:1:147636619:1 122563586 ID53038 U -
TGTCTGGCTAAAGGTATGATTGGATGACT
>6 dna:chromosome chromosome:RGSC3.4:6:1:147636619:1 122563587 ID53037 U -
TGTCTGGCTAAAGGTATGATTGGATGAC
>6 dna:chromosome chromosome:RGSC3.4:6:1:147636619:1 122563588 ID53036 U -
TGTCTGGCTAAAGGTATGATTGGATGA
>6 dna:chromosome chromosome:RGSC3.4:6:1:147636619:1 122563600 ID15624 U -
TACTAAGGTATACCCATGTCTGGCTAAAGGT
>6 dna:chromosome chromosome:RGSC3.4:6:1:147636619:1 122563601 ID8802 U -
GGTATACCCATGTCTGGCTAAAGG
>6 dna:chromosome chromosome:RGSC3.4:6:1:147636619:1 122563601 ID15623 U -
TACTAAGGTATACCCATGTCTGGCTAAAGG
>6 dna:chromosome chromosome:RGSC3.4:6:1:147636619:1 122563602 ID15622 U -
TACTAAGGTATACCCATGTCTGGCTAAAG
>6 dna:chromosome chromosome:RGSC3.4:6:1:147636619:1 122563602 ID20959 U -
TATACTAAGGTATACCCATGTCTGGCTAAAG
>6 dna:chromosome chromosome:RGSC3.4:6:1:147636619:1 122563603 ID15621 U -
TACTAAGGTATACCCATGTCTGGCTAAA
>6 dna:chromosome chromosome:RGSC3.4:6:1:147636619:1 122563621 ID19225 U -
TAGGATGTACTGAGACAAATATACTAAGGTA
>6 dna:chromosome chromosome:RGSC3.4:6:1:147636619:1 122563622 ID19224 U -
TAGGATGTACTGAGACAAATATACTAAGGT
>6 dna:chromosome chromosome:RGSC3.4:6:1:147636619:1 122563623 ID19223 U -
TAGGATGTACTGAGACAAATATACTAAGG
>6 dna:chromosome chromosome:RGSC3.4:6:1:147636619:1 122563623 ID21025 U -
TATAGGATGTACTGAGACAAATATACTAAGG
>6 dna:chromosome chromosome:RGSC3.4:6:1:147636619:1 122563630 ID57110 U -
TTATAGGATGTACTGAGACAAATAT
>6 dna:chromosome chromosome:RGSC3.4:6:1:147636619:1 122563631 ID40621 U -
TGCAAGTTATAGGATGTACTGAGACAAATA
>6 dna:chromosome chromosome:RGSC3.4:6:1:147636619:1 122563632 ID40620 U -
TGCAAGTTATAGGATGTACTGAGACAAAT
>6 dna:chromosome chromosome:RGSC3.4:6:1:147636619:1 122563634 ID9172 U -
GTCTGCAAGTTATAGGATGTACTGAGACAA
>6 dna:chromosome chromosome:RGSC3.4:6:1:147636619:1 122563635 ID9171 U -
GTCTGCAAGTTATAGGATGTACTGAGACA
>6 dna:chromosome chromosome:RGSC3.4:6:1:147636619:1 122563635 ID40619 U -
TGCAAGTTATAGGATGTACTGAGACA
>6 dna:chromosome chromosome:RGSC3.4:6:1:147636619:1 122563636 ID9170 U -
GTCTGCAAGTTATAGGATGTACTGAGAC
>6 dna:chromosome chromosome:RGSC3.4:6:1:147636619:1 122563637 ID57027 U -
TTAGTCTGCAAGTTATAGGATGTACTGAGA
>6 dna:chromosome chromosome:RGSC3.4:6:1:147636619:1 122563639 ID559 U -
AAGTTATAGGATGTACTGA
>6 dna:chromosome chromosome:RGSC3.4:6:1:147636619:1 122563640 ID22276 U -
TATTAGTCTGCAAGTTATAGGATGTACTG
>6 dna:chromosome chromosome:RGSC3.4:6:1:147636619:1 122563647 ID42713 U -
TGCCCTCATTATTAGTCTGCAAGTTATAGGA
>6 dna:chromosome chromosome:RGSC3.4:6:1:147636619:1 122563668 ID650 U -
AATGGAGTCACCTCAACAAAGTGCCCTCATT
>6 dna:chromosome chromosome:RGSC3.4:6:1:147636619:1 122563674 ID1780 U -
AGGAATGGAGTCACCTCAACAAAGTGCC
>6 dna:chromosome chromosome:RGSC3.4:6:1:147636619:1 122563691 ID25333 U -
TCCAAAGACCTTCAGGTTGAAGGAATGGAGT
>6 dna:chromosome chromosome:RGSC3.4:6:1:147636619:1 122563692 ID25331 U -
TCCAAAGACCTTCAGGTTGAAGGAATGGAG
>6 dna:chromosome chromosome:RGSC3.4:6:1:147636619:1 122563693 ID25329 U -
TCCAAAGACCTTCAGGTTGAAGGAATGGA
>6 dna:chromosome chromosome:RGSC3.4:6:1:147636619:1 122563693 ID58004 U -
TTCCAAAGACCTTCAGGTTGAAGGAATGGA
>6 dna:chromosome chromosome:RGSC3.4:6:1:147636619:1 122563694 ID25328 U -
TCCAAAGACCTTCAGGTTGAAGGAATGG
>6 dna:chromosome chromosome:RGSC3.4:6:1:147636619:1 122563694 ID58003 U -
TTCCAAAGACCTTCAGGTTGAAGGAATGG
>6 dna:chromosome chromosome:RGSC3.4:6:1:147636619:1 122563695 ID25327 U -
TCCAAAGACCTTCAGGTTGAAGGAATG
>6 dna:chromosome chromosome:RGSC3.4:6:1:147636619:1 122563696 ID25326 U -
TCCAAAGACCTTCAGGTTGAAGGAAT
>6 dna:chromosome chromosome:RGSC3.4:6:1:147636619:1 122563722 ID36870 U -
TGAGATCGTACATCATGGTTCAGGTGCCTT
>6 dna:chromosome chromosome:RGSC3.4:6:1:147636619:1 122563728 ID7269 U -
GATGAGATCGTACATCATGGTTCAGG
>6 dna:chromosome chromosome:RGSC3.4:6:1:147636619:1 122563731 ID392 U -
AAGATGAGATCGTACATCATGGTTC
>6 dna:chromosome chromosome:RGSC3.4:6:1:147636619:1 122563742 ID45563 U -
TGGAAATTCCACCACAAAGATGAGATCGTA
>6 dna:chromosome chromosome:RGSC3.4:6:1:147636619:1 122563761 ID61904 U -
TTTGAAATCAGGACTGTTCTGGAAATTCCA
>6 dna:chromosome chromosome:RGSC3.4:6:1:147636619:1 122563762 ID61903 U -
TTTGAAATCAGGACTGTTCTGGAAATTCC
>6 dna:chromosome chromosome:RGSC3.4:6:1:147636619:1 122563763 ID61902 U -
TTTGAAATCAGGACTGTTCTGGAAATTC
>6 dna:chromosome chromosome:RGSC3.4:6:1:147636619:1 122563765 ID61901 U -
TTTGAAATCAGGACTGTTCTGGAAAT
>6 dna:chromosome chromosome:RGSC3.4:6:1:147636619:1 122563984 ID27072 U -
TCCCCTAAATCAAGGACCTTTCTACTGGAC
>6 dna:chromosome chromosome:RGSC3.4:6:1:147636619:1 122564031 ID14327 U -
TACAGGTCTCAGGACTTTGTGTGGAGTGT
>6 dna:chromosome chromosome:RGSC3.4:6:1:147636619:1 122564089 ID14832 U -
TACCACCCAGGATGTGAGTGCTTTCTAGA
>6 dna:chromosome chromosome:RGSC3.4:6:1:147636619:1 122564090 ID14831 U -
TACCACCCAGGATGTGAGTGCTTTCTAG
>6 dna:chromosome chromosome:RGSC3.4:6:1:147636619:1 122564095 ID59153 U -
TTCTGTCTACCACCCAGGATGTGAGTGCTT
>6 dna:chromosome chromosome:RGSC3.4:6:1:147636619:1 122564379 ID45406 U -
TGGAAAGATGGGCTACTTTGTGTCATT
>6 dna:chromosome chromosome:RGSC3.4:6:1:147636619:1 122564379 ID60262 U -
TTGGAAAGATGGGCTACTTTGTGTCATT
>6 dna:chromosome chromosome:RGSC3.4:6:1:147636619:1 122564381 ID45405 U -
TGGAAAGATGGGCTACTTTGTGTCA
>6 dna:chromosome chromosome:RGSC3.4:6:1:147636619:1 122564393 ID23174 U -
TCAAATTCCTGACTTGGAAAGATGGGC
>6 dna:chromosome chromosome:RGSC3.4:6:1:147636619:1 122564504 ID61562 U -
TTTATCTTTCACCTGGCTACATGACT
>6 dna:chromosome chromosome:RGSC3.4:6:1:147636619:1 122564511 ID48997 U -
TGGGATGCCTTTTATCTTTCACCTGGCTA
>6 dna:chromosome chromosome:RGSC3.4:6:1:147636619:1 122564582 ID56323 U -
TTAAAGCTATGTGGCAGGGACCAATGTG
>6 dna:chromosome chromosome:RGSC3.4:6:1:147636619:1 122564598 ID46543 U -
TGGAGATGTTTCTTTAAAGCTATGT
>6 dna:chromosome chromosome:RGSC3.4:6:1:147636619:1 122564635 ID11815 U -
TAAGAAGTCTCTGATTCTTCTACAAAATGT
>6 dna:chromosome chromosome:RGSC3.4:6:1:147636619:1 122564650 ID23028 U -
TCAAAGAAAATGGATAAGAAGTCTCTGAT
>6 dna:chromosome chromosome:RGSC3.4:6:1:147636619:1 122564668 ID54757 U -
TGTTACGTCTGCACTGTGTCTCAAAGAAAAT
>6 dna:chromosome chromosome:RGSC3.4:6:1:147636619:1 122564670 ID54756 U -
TGTTACGTCTGCACTGTGTCTCAAAGAAA
>6 dna:chromosome chromosome:RGSC3.4:6:1:147636619:1 122564726 ID20482 U -
TAGTTAAAAGATGTAAGAGTTTATGCTATT
>6 dna:chromosome chromosome:RGSC3.4:6:1:147636619:1 122564728 ID20481 U -
TAGTTAAAAGATGTAAGAGTTTATGCTA
>6 dna:chromosome chromosome:RGSC3.4:6:1:147636619:1 122564730 ID3435 U -
CACATAGTTAAAAGATGTAAGAGTTTATGC
>6 dna:chromosome chromosome:RGSC3.4:6:1:147636619:1 122564736 ID7485 U -
GCAGAACACATAGTTAAAAGATGTAAGAGT
>6 dna:chromosome chromosome:RGSC3.4:6:1:147636619:1 122564771 ID45323 U -
TGGAAACAGAATCCATGTGCCTAAAGTCCACA
>6 dna:chromosome chromosome:RGSC3.4:6:1:147636619:1 122564772 ID45322 U -
TGGAAACAGAATCCATGTGCCTAAAGTCCAC
>6 dna:chromosome chromosome:RGSC3.4:6:1:147636619:1 122564773 ID45321 U -
TGGAAACAGAATCCATGTGCCTAAAGTCCA
>6 dna:chromosome chromosome:RGSC3.4:6:1:147636619:1 122564774 ID1344 U -
AGAATCCATGTGCCTAAAGTCC
>6 dna:chromosome chromosome:RGSC3.4:6:1:147636619:1 122564774 ID45320 U -
TGGAAACAGAATCCATGTGCCTAAAGTCC
>6 dna:chromosome chromosome:RGSC3.4:6:1:147636619:1 122564775 ID45319 U -
TGGAAACAGAATCCATGTGCCTAAAGTC
>6 dna:chromosome chromosome:RGSC3.4:6:1:147636619:1 122564775 ID62167 U -
TTTGGAAACAGAATCCATGTGCCTAAAGTC
>6 dna:chromosome chromosome:RGSC3.4:6:1:147636619:1 122564775 ID62565 U -
TTTTGGAAACAGAATCCATGTGCCTAAAGTC
>6 dna:chromosome chromosome:RGSC3.4:6:1:147636619:1 122564776 ID45318 U -
TGGAAACAGAATCCATGTGCCTAAAGT
>6 dna:chromosome chromosome:RGSC3.4:6:1:147636619:1 122564776 ID62166 U -
TTTGGAAACAGAATCCATGTGCCTAAAGT
>6 dna:chromosome chromosome:RGSC3.4:6:1:147636619:1 122564777 ID55518 U -
TGTTTTGGAAACAGAATCCATGTGCCTAAAG
>6 dna:chromosome chromosome:RGSC3.4:6:1:147636619:1 122564930 ID61564 U -
TTTATGAACCTCTTAAATGCTTTCCCATG
>6 dna:chromosome chromosome:RGSC3.4:6:1:147636619:1 122564991 ID17799 U -
TAGATGGAAACCACAGACTGGTTTTTGCAAG
>6 dna:chromosome chromosome:RGSC3.4:6:1:147636619:1 122565010 ID38987 U -
TGATCATTCTCATGAGCATAGATGGAAACC
>6 dna:chromosome chromosome:RGSC3.4:6:1:147636619:1 122565012 ID38986 U -
TGATCATTCTCATGAGCATAGATGGAAA
>6 dna:chromosome chromosome:RGSC3.4:6:1:147636619:1 122565023 ID11024 U -
TAACAACAGTTTGATCATTCTCATGAGC
>6 dna:chromosome chromosome:RGSC3.4:6:1:147636619:1 122565029 ID46657 U -
TGGAGGTTAACAACAGTTTGATCATTCTC
>6 dna:chromosome chromosome:RGSC3.4:6:1:147636619:1 122565036 ID10176 U -
TAAACAATGGAGGTTAACAACAGTTTGAT
>6 dna:chromosome chromosome:RGSC3.4:6:1:147636619:1 122565037 ID46656 U -
TGGAGGTTAACAACAGTTTGA
>6 dna:chromosome chromosome:RGSC3.4:6:1:147636619:1 122565054 ID24150 M -
TCAGAATGATTGTGCCTTAAACAATGGA
>6 dna:chromosome chromosome:RGSC3.4:6:1:147636619:1 122565060 ID18699 M -
TAGCTTCTTCAGAATGATTGTGCCTTAAAC
>6 dna:chromosome chromosome:RGSC3.4:6:1:147636619:1 122565102 ID47612 M -
TGGCATGTCTAATTCTCCCTGCACAGCC
>6 dna:chromosome chromosome:RGSC3.4:6:1:147636619:1 122565137 ID30922 M -
TCTGATGATGGCCTTCCGTTCTGTGCAC
>6 dna:chromosome chromosome:RGSC3.4:6:1:147636619:1 122565173 ID59608 M -
TTGAAGGTCATTGGCTACATC
>6 dna:chromosome chromosome:RGSC3.4:6:1:147636619:1 122565270 ID49787 M -
TGGGTCAACAGAATTTGTAGGTAGTGAACC
>6 dna:chromosome chromosome:RGSC3.4:6:1:147636619:1 122565294 ID39228 M -
TGATGAATTTGGAAACTGAAGCTGGGTC
>6 dna:chromosome chromosome:RGSC3.4:6:1:147636619:1 122565295 ID39227 M -
TGATGAATTTGGAAACTGAAGCTGGGT
>6 dna:chromosome chromosome:RGSC3.4:6:1:147636619:1 122565324 ID9289 M -
GTGATGGTTTTCATGAAACTGCTGCTTGCTC
>6 dna:chromosome chromosome:RGSC3.4:6:1:147636619:1 122565324 ID39582 M -
TGATGGTTTTCATGAAACTGCTGCTTGCTC
>6 dna:chromosome chromosome:RGSC3.4:6:1:147636619:1 122565326 ID9288 M -
GTGATGGTTTTCATGAAACTGCTGCTTGC
>6 dna:chromosome chromosome:RGSC3.4:6:1:147636619:1 122565328 ID60840 M -
TTGGTGATGGTTTTCATGAAACTGCTGCTT
>6 dna:chromosome chromosome:RGSC3.4:6:1:147636619:1 122565338 ID2957 M -
ATTGGTGATGGTTTTCATGAA
>6 dna:chromosome chromosome:RGSC3.4:6:1:147636619:1 122565346 ID16713 M -
TAGAAATAGGTAGCAACATTGGTGATGGTT
>6 dna:chromosome chromosome:RGSC3.4:6:1:147636619:1 122565350 ID50310 M -
TGGTAGAAATAGGTAGCAACATTGGTGAT
>6 dna:chromosome chromosome:RGSC3.4:6:1:147636619:1 122565375 ID39920 U -
TGATTCTTCTGGCAGAGCGTCTTTCTGGT
>6 dna:chromosome chromosome:RGSC3.4:6:1:147636619:1 122565400 ID18754 U -
TAGGAAAGAGGCTGCCAGAAATTGAT
>6 dna:chromosome chromosome:RGSC3.4:6:1:147636619:1 122565407 ID32732 U -
TGAAAGCTAGGAAAGAGGCTGCCAGA
>6 dna:chromosome chromosome:RGSC3.4:6:1:147636619:1 122565516 ID58968 U -
TTCTCTATATGTACAGAGACAAGGCGGGT
>6 dna:chromosome chromosome:RGSC3.4:6:1:147636619:1 122565527 ID52055 U -
TGTACCTACACTTCTCTATATGTACAGAG
>6 dna:chromosome chromosome:RGSC3.4:6:1:147636619:1 122565550 ID21120 U -
TATATGCGCTCTGCAGAGGACTGTGTACC
>6 dna:chromosome chromosome:RGSC3.4:6:1:147636619:1 122565560 ID51627 U -
TGGTTTCCTATATGCGCTCTGCAGAGG
>6 dna:chromosome chromosome:RGSC3.4:6:1:147636619:1 122565561 ID51977 U -
TGTAATGGTTTCCTATATGCGCTCTGCAGAG
>6 dna:chromosome chromosome:RGSC3.4:6:1:147636619:1 122565562 ID51626 U -
TGGTTTCCTATATGCGCTCTGCAGA
>6 dna:chromosome chromosome:RGSC3.4:6:1:147636619:1 122565562 ID51976 U -
TGTAATGGTTTCCTATATGCGCTCTGCAGA
>6 dna:chromosome chromosome:RGSC3.4:6:1:147636619:1 122565565 ID51975 U -
TGTAATGGTTTCCTATATGCGCTCTGC
>6 dna:chromosome chromosome:RGSC3.4:6:1:147636619:1 122565566 ID51974 U -
TGTAATGGTTTCCTATATGCGCTCTG
>6 dna:chromosome chromosome:RGSC3.4:6:1:147636619:1 122565602 ID19074 U -
TAGGAGGGTAGTCTACAGTAGCAGGAAC
>6 dna:chromosome chromosome:RGSC3.4:6:1:147636619:1 122565699 ID33280 U -
TGAACCAAAGGAGCTGATGGCAGT
>6 dna:chromosome chromosome:RGSC3.4:6:1:147636619:1 122565706 ID38116 U -
TGAGTGAATTGTTGAACCAAAGGAGCTGA
>6 dna:chromosome chromosome:RGSC3.4:6:1:147636619:1 122565709 ID38115 U -
TGAGTGAATTGTTGAACCAAAGGAGC
>6 dna:chromosome chromosome:RGSC3.4:6:1:147636619:1 122565730 ID6724 U -
GACTAGGACATGAGGGGAAGAACTGAGT
>6 dna:chromosome chromosome:RGSC3.4:6:1:147636619:1 122565780 ID48084 U -
TGGCTGATGAAAGTTCCCTTATGGTTAGAAA
>6 dna:chromosome chromosome:RGSC3.4:6:1:147636619:1 122565782 ID31194 U -
TCTGGCTGATGAAAGTTCCCTTATGGTTAGA
>6 dna:chromosome chromosome:RGSC3.4:6:1:147636619:1 122565786 ID31193 U -
TCTGGCTGATGAAAGTTCCCTTATGGT
>6 dna:chromosome chromosome:RGSC3.4:6:1:147636619:1 122565830 ID12173 U -
TAAGCAGACATGTGGTAGTAGGTGGCA
>6 dna:chromosome chromosome:RGSC3.4:6:1:147636619:1 122565840 ID26381 U -
TCCATGAACCTCCATAAGCAGACATGTGGTA
>6 dna:chromosome chromosome:RGSC3.4:6:1:147636619:1 122565844 ID58203 U -
TTCCATGAACCTCCATAAGCAGACATGT
>6 dna:chromosome chromosome:RGSC3.4:6:1:147636619:1 122565852 ID35308 U -
TGACCACTTTTCCATGAACCTCCATAAGC
>6 dna:chromosome chromosome:RGSC3.4:6:1:147636619:1 122565909 ID12743 U -
TAATAATTCTTGAGATGTCTTTCCCCTAA
>6 dna:chromosome chromosome:RGSC3.4:6:1:147636619:1 122565910 ID12742 U -
TAATAATTCTTGAGATGTCTTTCCCCTA
>6 dna:chromosome chromosome:RGSC3.4:6:1:147636619:1 122565911 ID696 U -
AATTCTTGAGATGTCTTTCCCCT
>6 dna:chromosome chromosome:RGSC3.4:6:1:147636619:1 122565970 ID39680 U -
TGATGTGCAGTTTGAGCTTCATACCTTTC
>6 dna:chromosome chromosome:RGSC3.4:6:1:147636619:1 122565971 ID39679 U -
TGATGTGCAGTTTGAGCTTCATACCTTT
>6 dna:chromosome chromosome:RGSC3.4:6:1:147636619:1 122565977 ID57426 U -
TTCAACGTGATGTGCAGTTTGAGCTTCAT
>6 dna:chromosome chromosome:RGSC3.4:6:1:147636619:1 122565979 ID44839 U -
TGCTTCAACGTGATGTGCAGTTTGAGCTTC
>6 dna:chromosome chromosome:RGSC3.4:6:1:147636619:1 122565980 ID44838 U -
TGCTTCAACGTGATGTGCAGTTTGAGCTT
>6 dna:chromosome chromosome:RGSC3.4:6:1:147636619:1 122565993 ID1 U -
AAAAAAAAAAAGTGTGCTTCAACGTGATGT
>6 dna:chromosome chromosome:RGSC3.4:6:1:147636619:1 122566031 ID32671 U -
TGAAAGATATCTGCACATCCACTTTGCCC
>6 dna:chromosome chromosome:RGSC3.4:6:1:147636619:1 122566035 ID32670 U -
TGAAAGATATCTGCACATCCACTTT
>6 dna:chromosome chromosome:RGSC3.4:6:1:147636619:1 122566052 ID38491 U -
TGATAAGGTATCACATGGGGCTGAAAGAT
>6 dna:chromosome chromosome:RGSC3.4:6:1:147636619:1 122566053 ID28551 U -
TCCTGATAAGGTATCACATGGGGCTGAAAGA
>6 dna:chromosome chromosome:RGSC3.4:6:1:147636619:1 122566053 ID38490 U -
TGATAAGGTATCACATGGGGCTGAAAGA
>6 dna:chromosome chromosome:RGSC3.4:6:1:147636619:1 122566055 ID38489 U -
TGATAAGGTATCACATGGGGCTGAAA
>6 dna:chromosome chromosome:RGSC3.4:6:1:147636619:1 122566215 ID39557 U -
TGATGGTACATGTGGGTGAGCCCAGA
>6 dna:chromosome chromosome:RGSC3.4:6:1:147636619:1 122566224 ID62016 U -
TTTGAGCAAGGTGATGGTACATGTGGGT
>6 dna:chromosome chromosome:RGSC3.4:6:1:147636619:1 122566226 ID37120 U -
TGAGCAAGGTGATGGTACATGTGG
>6 dna:chromosome chromosome:RGSC3.4:6:1:147636619:1 122566241 ID48818 U -
TGGGAGCGAGTATTTGAGCAAGG
>6 dna:chromosome chromosome:RGSC3.4:6:1:147636619:1 122566345 ID31831 U -
TCTTGAATGATTTCTGGGAAGGAGTGGAA
>6 dna:chromosome chromosome:RGSC3.4:6:1:147636619:1 122566348 ID31830 U -
TCTTGAATGATTTCTGGGAAGGAGTG
>6 dna:chromosome chromosome:RGSC3.4:6:1:147636619:1 122566349 ID5898 U -
CTTGAATGATTTCTGGGAAGGAGT
>6 dna:chromosome chromosome:RGSC3.4:6:1:147636619:1 122566349 ID26926 U -
TCCCATCTTGAATGATTTCTGGGAAGGAGT
>6 dna:chromosome chromosome:RGSC3.4:6:1:147636619:1 122566350 ID26925 U -
TCCCATCTTGAATGATTTCTGGGAAGGAG
>6 dna:chromosome chromosome:RGSC3.4:6:1:147636619:1 122566351 ID21393 U -
TATCCCATCTTGAATGATTTCTGGGAAGGA
>6 dna:chromosome chromosome:RGSC3.4:6:1:147636619:1 122566351 ID26924 U -
TCCCATCTTGAATGATTTCTGGGAAGGA
>6 dna:chromosome chromosome:RGSC3.4:6:1:147636619:1 122566354 ID26923 U -
TCCCATCTTGAATGATTTCTGGGAA
>6 dna:chromosome chromosome:RGSC3.4:6:1:147636619:1 122566388 ID35231 U -
TGACATTTGCAAGTGAATCTGAGTGATCAA
>6 dna:chromosome chromosome:RGSC3.4:6:1:147636619:1 122566389 ID35230 U -
TGACATTTGCAAGTGAATCTGAGTGATCA
>6 dna:chromosome chromosome:RGSC3.4:6:1:147636619:1 122566390 ID35229 U -
TGACATTTGCAAGTGAATCTGAGTGATC
>6 dna:chromosome chromosome:RGSC3.4:6:1:147636619:1 122566392 ID35228 U -
TGACATTTGCAAGTGAATCTGAGTGA
>6 dna:chromosome chromosome:RGSC3.4:6:1:147636619:1 122566406 ID27864 U -
TCCTACCCACTTGCCCATGACATTTGCAA
>6 dna:chromosome chromosome:RGSC3.4:6:1:147636619:1 122566412 ID32475 U -
TGAAAATTTCCTACCCACTTGCCCATGACAT
>6 dna:chromosome chromosome:RGSC3.4:6:1:147636619:1 122566480 ID58087 U -
TTCCACGAATTCAACATTTTGTTGGGGTAA
>6 dna:chromosome chromosome:RGSC3.4:6:1:147636619:1 122566481 ID58086 U -
TTCCACGAATTCAACATTTTGTTGGGGTA
>6 dna:chromosome chromosome:RGSC3.4:6:1:147636619:1 122566482 ID58085 U -
TTCCACGAATTCAACATTTTGTTGGGGT
>6 dna:chromosome chromosome:RGSC3.4:6:1:147636619:1 122566494 ID46359 U -
TGGACTCAACGTCAATTCCACGAATTCAACA
>6 dna:chromosome chromosome:RGSC3.4:6:1:147636619:1 122566496 ID60374 U -
TTGGACTCAACGTCAATTCCACGAATTCAA
>6 dna:chromosome chromosome:RGSC3.4:6:1:147636619:1 122566500 ID47506 U -
TGGCAGTTGGACTCAACGTCAATTCCACGAAT
>6 dna:chromosome chromosome:RGSC3.4:6:1:147636619:1 122566501 ID47505 U -
TGGCAGTTGGACTCAACGTCAATTCCACGAA
>6 dna:chromosome chromosome:RGSC3.4:6:1:147636619:1 122566504 ID47504 U -
TGGCAGTTGGACTCAACGTCAATTCCAC
>6 dna:chromosome chromosome:RGSC3.4:6:1:147636619:1 122566596 ID18857 U -
TAGGAATAAAAGTGGGGTCCTGAA
>6 dna:chromosome chromosome:RGSC3.4:6:1:147636619:1 122566623 ID477 U -
AAGGCAGGAATTGGTGGGTACTGTAGTA
>6 dna:chromosome chromosome:RGSC3.4:6:1:147636619:1 122566682 ID12206 U -
TAAGCCAGACTATATGGGACCCTCTGACT
>6 dna:chromosome chromosome:RGSC3.4:6:1:147636619:1 122566722 ID9190 U -
GTCTTTCATGTTACCCTTTGTCCCCTTTC
>6 dna:chromosome chromosome:RGSC3.4:6:1:147636619:1 122566727 ID9189 U -
GTCTTTCATGTTACCCTTTGTCCC
>6 dna:chromosome chromosome:RGSC3.4:6:1:147636619:1 122566728 ID9188 U -
GTCTTTCATGTTACCCTTTGTCC
>6 dna:chromosome chromosome:RGSC3.4:6:1:147636619:1 122566729 ID29408 U -
TCGCTGCGTCTTTCATGTTACCCTTTGTC
>6 dna:chromosome chromosome:RGSC3.4:6:1:147636619:1 122566779 ID36750 U -
TGAGAGTCTGAGTTTTAGCAGCCAAG
>6 dna:chromosome chromosome:RGSC3.4:6:1:147636619:1 122566860 ID34652 U -
TGACAAGTTTTAATTCTACTGGCATTGTGA
>6 dna:chromosome chromosome:RGSC3.4:6:1:147636619:1 122566880 ID207 U -
AACATGTCCTATCAGATTTTGACAAGTTT
>6 dna:chromosome chromosome:RGSC3.4:6:1:147636619:1 122566881 ID45606 U -
TGGAACATGTCCTATCAGATTTTGACAAGTT
>6 dna:chromosome chromosome:RGSC3.4:6:1:147636619:1 122566882 ID45605 U -
TGGAACATGTCCTATCAGATTTTGACAAGT
>6 dna:chromosome chromosome:RGSC3.4:6:1:147636619:1 122566890 ID695 U -
AATTCTGGAACATGTCCTATCAGATTT
>6 dna:chromosome chromosome:RGSC3.4:6:1:147636619:1 122566920 ID5225 U -
CTATGTACTACCCGTGGGTGGGAGCCTAGC
>6 dna:chromosome chromosome:RGSC3.4:6:1:147636619:1 122566934 ID60839 U -
TTGGTGATGATTTCTATGTACTACCCGTG
>6 dna:chromosome chromosome:RGSC3.4:6:1:147636619:1 122566941 ID35243 U -
TGACATTTTTGGTGATGATTTCTATGTACT
>6 dna:chromosome chromosome:RGSC3.4:6:1:147636619:1 122566942 ID3059 U -
ATTTTTGGTGATGATTTCTATGTAC
>6 dna:chromosome chromosome:RGSC3.4:6:1:147636619:1 122566942 ID4261 U -
CATTTTTGGTGATGATTTCTATGTAC
>6 dna:chromosome chromosome:RGSC3.4:6:1:147636619:1 122566942 ID35242 U -
TGACATTTTTGGTGATGATTTCTATGTAC
>6 dna:chromosome chromosome:RGSC3.4:6:1:147636619:1 122566943 ID35241 U -
TGACATTTTTGGTGATGATTTCTATGTA
>6 dna:chromosome chromosome:RGSC3.4:6:1:147636619:1 122566944 ID35240 U -
TGACATTTTTGGTGATGATTTCTATGT
>6 dna:chromosome chromosome:RGSC3.4:6:1:147636619:1 122566946 ID59745 U -
TTGACATTTTTGGTGATGATTTCTAT
>6 dna:chromosome chromosome:RGSC3.4:6:1:147636619:1 122566953 ID37756 U -
TGAGGGAACCCTTGACATTTTTGGTGATGA
>6 dna:chromosome chromosome:RGSC3.4:6:1:147636619:1 122566983 ID29739 U -
TCTAATGGTCTTGAGGGAAACCCTTTGTCTC
>6 dna:chromosome chromosome:RGSC3.4:6:1:147636619:1 122566985 ID29738 U -
TCTAATGGTCTTGAGGGAAACCCTTTGTC
>6 dna:chromosome chromosome:RGSC3.4:6:1:147636619:1 122566985 ID58746 U -
TTCTAATGGTCTTGAGGGAAACCCTTTGTC
>6 dna:chromosome chromosome:RGSC3.4:6:1:147636619:1 122566986 ID29737 U -
TCTAATGGTCTTGAGGGAAACCCTTTGT
>6 dna:chromosome chromosome:RGSC3.4:6:1:147636619:1 122566996 ID14569 U -
TACATGGATTTCTAATGGTCTTGAGGGA
>6 dna:chromosome chromosome:RGSC3.4:6:1:147636619:1 122567004 ID18758 U -
TAGGAAAGGCTACATGGATTTCTAATGGTC
>6 dna:chromosome chromosome:RGSC3.4:6:1:147636619:1 122567005 ID18757 U -
TAGGAAAGGCTACATGGATTTCTAATGGT
>6 dna:chromosome chromosome:RGSC3.4:6:1:147636619:1 122567011 ID19693 U -
TAGGTCCTAGGAAAGGCTACATGGATTTCT
>6 dna:chromosome chromosome:RGSC3.4:6:1:147636619:1 122567045 ID19466 U -
TAGGCTTATTTAGAGCAAAGAGGAGCCTCTC
>6 dna:chromosome chromosome:RGSC3.4:6:1:147636619:1 122567056 ID9931 U -
TAAAAGCAATTAGGCTTATTTAGAGCAAAG
>6 dna:chromosome chromosome:RGSC3.4:6:1:147636619:1 122567074 ID714 U -
AATTTTAGGTGTTTAAAAGCAATTA
>6 dna:chromosome chromosome:RGSC3.4:6:1:147636619:1 122567079 ID22166 U -
TATTAAAAATTTTAGGTGTTTAAAAGC
>6 dna:chromosome chromosome:RGSC3.4:6:1:147636619:1 122567142 ID15663 U -
TACTACACTGCGTAGGATGCTCCACAGA
>6 dna:chromosome chromosome:RGSC3.4:6:1:147636619:1 122567143 ID15662 U -
TACTACACTGCGTAGGATGCTCCACAG
>6 dna:chromosome chromosome:RGSC3.4:6:1:147636619:1 122567150 ID61736 U -
TTTCATTCTTACTACACTGCGTAGGATGC
>6 dna:chromosome chromosome:RGSC3.4:6:1:147636619:1 122567201 ID29085 U -
TCCTTGGTGTGAGAGGAAAAGTCTCTAGA
>6 dna:chromosome chromosome:RGSC3.4:6:1:147636619:1 122567232 ID6839 U -
GAGACAATGTGGCAGAGTGGTTCCAGG
>6 dna:chromosome chromosome:RGSC3.4:6:1:147636619:1 122567246 ID44909 U -
TGCTTCTGACCAGGATGAGACAATGTGGC
>6 dna:chromosome chromosome:RGSC3.4:6:1:147636619:1 122567282 ID5789 U -
CTTAAAGACGGAGAAATCCCCTGTTTGCAAG
>6 dna:chromosome chromosome:RGSC3.4:6:1:147636619:1 122567289 ID8966 U -
GTAGACCTTAAAGACGGAGAAATCCCCTGT
>6 dna:chromosome chromosome:RGSC3.4:6:1:147636619:1 122567297 ID11254 U -
TAACATATGTAGACCTTAAAGACGGAGAAA
>6 dna:chromosome chromosome:RGSC3.4:6:1:147636619:1 122567343 ID60384 U -
TTGGACTGCCGCCTTGGTATACATTTCCAGA
>6 dna:chromosome chromosome:RGSC3.4:6:1:147636619:1 122567359 ID55530 U -
TGTTTTTACAATTATTGGACTGCCGCCTT
>6 dna:chromosome chromosome:RGSC3.4:6:1:147636619:1 122567361 ID55301 U -
TGTTGTTTTTACAATTATTGGACTGCCGCC
>6 dna:chromosome chromosome:RGSC3.4:6:1:147636619:1 122567365 ID19251 U -
TAGGATGTTGTTTTTACAATTATTGGACTGC
>6 dna:chromosome chromosome:RGSC3.4:6:1:147636619:1 122567370 ID17647 U -
TAGATAGGATGTTGTTTTTACAATTATTGG
>6 dna:chromosome chromosome:RGSC3.4:6:1:147636619:1 122567385 ID30752 U -
TCTGACGTTTGAAGCTTAGATAGGATGTTGT
>6 dna:chromosome chromosome:RGSC3.4:6:1:147636619:1 122567386 ID5516 U -
CTGACGTTTGAAGCTTAGATAGGATGTTG
>6 dna:chromosome chromosome:RGSC3.4:6:1:147636619:1 122567386 ID30751 U -
TCTGACGTTTGAAGCTTAGATAGGATGTTG
>6 dna:chromosome chromosome:RGSC3.4:6:1:147636619:1 122567387 ID30750 U -
TCTGACGTTTGAAGCTTAGATAGGATGTT
>6 dna:chromosome chromosome:RGSC3.4:6:1:147636619:1 122567392 ID58564 U -
TTCCTTTCTGACGTTTGAAGCTTAGATAGG
>6 dna:chromosome chromosome:RGSC3.4:6:1:147636619:1 122567425 ID24677 U -
TCAGTGTTGGTTCATTGACCTATATTATACA
>6 dna:chromosome chromosome:RGSC3.4:6:1:147636619:1 122567426 ID24676 U -
TCAGTGTTGGTTCATTGACCTATATTATAC
>6 dna:chromosome chromosome:RGSC3.4:6:1:147636619:1 122567442 ID11624 U -
TAACTGCTTGTTCAGTGTTGGTTCA
>6 dna:chromosome chromosome:RGSC3.4:6:1:147636619:1 122567442 ID13275 U -
TAATTAACTGCTTGTTCAGTGTTGGTTCA
>6 dna:chromosome chromosome:RGSC3.4:6:1:147636619:1 122567443 ID13274 U -
TAATTAACTGCTTGTTCAGTGTTGGTTC
>6 dna:chromosome chromosome:RGSC3.4:6:1:147636619:1 122567445 ID38537 U -
TGATAATTAACTGCTTGTTCAGTGTTGGT
>6 dna:chromosome chromosome:RGSC3.4:6:1:147636619:1 122567460 ID10264 U -
TAAACCTCTACCTCTATGATAATTAACTGC
>6 dna:chromosome chromosome:RGSC3.4:6:1:147636619:1 122567460 ID29801 U -
TCTACCTCTATGATAATTAACTGC
>6 dna:chromosome chromosome:RGSC3.4:6:1:147636619:1 122567471 ID18286 U -
TAGCATTTCTCTAAACCTCTACCTCTATGA
>6 dna:chromosome chromosome:RGSC3.4:6:1:147636619:1 122567503 ID6457 U -
GACAAACCAAATCAAAATCAGAACCCAGACT
>6 dna:chromosome chromosome:RGSC3.4:6:1:147636619:1 122567504 ID6456 U -
GACAAACCAAATCAAAATCAGAACCCAGAC
>6 dna:chromosome chromosome:RGSC3.4:6:1:147636619:1 122567505 ID34502 U -
TGACAAACCAAATCAAAATCAGAACCCAGA
>6 dna:chromosome chromosome:RGSC3.4:6:1:147636619:1 122567598 ID42784 U -
TGCCCTTGTTGTGAGAGGATTGGTGAAAA
>6 dna:chromosome chromosome:RGSC3.4:6:1:147636619:1 122567599 ID42783 U -
TGCCCTTGTTGTGAGAGGATTGGTGAAA
>6 dna:chromosome chromosome:RGSC3.4:6:1:147636619:1 122567608 ID51405 U -
TGGTTACATGTGCCCTTGTTGTGAGAGGA
>6 dna:chromosome chromosome:RGSC3.4:6:1:147636619:1 122567609 ID51404 U -
TGGTTACATGTGCCCTTGTTGTGAGAGG
>6 dna:chromosome chromosome:RGSC3.4:6:1:147636619:1 122567712 ID42762 U -
TGCCCTGTTGTAGTCTTGTAACATATTCAGC
>6 dna:chromosome chromosome:RGSC3.4:6:1:147636619:1 122567804 ID5409 U -
CTCTCCTGTTTCTTATGTGCCACAGCAAGT
>6 dna:chromosome chromosome:RGSC3.4:6:1:147636619:1 122567806 ID58976 U -
TTCTCTCCTGTTTCTTATGTGCCACAGCAA
>6 dna:chromosome chromosome:RGSC3.4:6:1:147636619:1 122567827 ID44264 U -
TGCTCTCTCGCTTAATTTTTCTCTCCT
>6 dna:chromosome chromosome:RGSC3.4:6:1:147636619:1 122567871 ID17916 U -
TAGATTTCCAGAGATTCTTATTTTGTGGCC
>6 dna:chromosome chromosome:RGSC3.4:6:1:147636619:1 122567895 ID12565 U -
TAAGTGAAAGGGCACCTTATAGATT
>6 dna:chromosome chromosome:RGSC3.4:6:1:147636619:1 122567903 ID3630 U -
CAGAAGCTACTAAGTGAAAGGGCACCT
>6 dna:chromosome chromosome:RGSC3.4:6:1:147636619:1 122567968 ID14475 U -
TACATATAGGGTGTGTTCTGTTCAGTGCA
>6 dna:chromosome chromosome:RGSC3.4:6:1:147636619:1 122567974 ID17654 U -
TAGATATACATATAGGGTGTGTTCTGTTC
>6 dna:chromosome chromosome:RGSC3.4:6:1:147636619:1 122567979 ID7222 U -
GATATACATATAGGGTGTGTTC
>6 dna:chromosome chromosome:RGSC3.4:6:1:147636619:1 122567979 ID20937 U -
TATACATATAGGGTGTGTTC
>6 dna:chromosome chromosome:RGSC3.4:6:1:147636619:1 122567979 ID30211 U -
TCTCATAGATATACATATAGGGTGTGTTC
>6 dna:chromosome chromosome:RGSC3.4:6:1:147636619:1 122567980 ID30210 U -
TCTCATAGATATACATATAGGGTGTGTT
>6 dna:chromosome chromosome:RGSC3.4:6:1:147636619:1 122567995 ID41777 U -
TGCCAAAATGTCTTCTCATAGATATA
>6 dna:chromosome chromosome:RGSC3.4:6:1:147636619:1 122567996 ID17776 U -
TAGATGCCAAAATGTCTTCTCATAGATAT
>6 dna:chromosome chromosome:RGSC3.4:6:1:147636619:1 122568010 ID7566 U -
GCATTGCTTGGTGGTTAGATGCCAAAATGT
>6 dna:chromosome chromosome:RGSC3.4:6:1:147636619:1 122568012 ID41680 U -
TGCATTGCTTGGTGGTTAGATGCCAAAAT
>6 dna:chromosome chromosome:RGSC3.4:6:1:147636619:1 122568012 ID53938 U -
TGTGCATTGCTTGGTGGTTAGATGCCAAAAT
>6 dna:chromosome chromosome:RGSC3.4:6:1:147636619:1 122568023 ID56810 U -
TTACTTCCTGTGCATTGCTTGGTGGTTA
>6 dna:chromosome chromosome:RGSC3.4:6:1:147636619:1 122568024 ID56809 U -
TTACTTCCTGTGCATTGCTTGGTGGTT
>6 dna:chromosome chromosome:RGSC3.4:6:1:147636619:1 122568100 ID53428 U -
TGTGACCTTCATTGAGAGGCACTGCTCAC
>6 dna:chromosome chromosome:RGSC3.4:6:1:147636619:1 122568112 ID18715 U -
TAGCTTTGTGAGTGTGACCTTCATTGAGA
>6 dna:chromosome chromosome:RGSC3.4:6:1:147636619:1 122568112 ID56983 U -
TTAGCTTTGTGAGTGTGACCTTCATTGAGA
>6 dna:chromosome chromosome:RGSC3.4:6:1:147636619:1 122568124 ID61712 U -
TTTCAGTGGCTTTAGCTTTGTGAGTGTGA
>6 dna:chromosome chromosome:RGSC3.4:6:1:147636619:1 122568190 ID40055 U -
TGATTGTTCAAGGATTCAGCTCAATGTG
>6 dna:chromosome chromosome:RGSC3.4:6:1:147636619:1 122568193 ID40054 U -
TGATTGTTCAAGGATTCAGCTCAAT
>6 dna:chromosome chromosome:RGSC3.4:6:1:147636619:1 122568204 ID8640 U -
GGGACATAGTAGAGCTGATTGTTCAAGGA
>6 dna:chromosome chromosome:RGSC3.4:6:1:147636619:1 122568283 ID19282 U -
TAGGATTTCTTATCTTTTCTCTGGGAGCAG
>6 dna:chromosome chromosome:RGSC3.4:6:1:147636619:1 122568307 ID40436 U -
TGCAAATTGCTAGTGGGTTTTCAGTAGGAT
>6 dna:chromosome chromosome:RGSC3.4:6:1:147636619:1 122568308 ID40435 U -
TGCAAATTGCTAGTGGGTTTTCAGTAGGA
>6 dna:chromosome chromosome:RGSC3.4:6:1:147636619:1 122568311 ID40434 U -
TGCAAATTGCTAGTGGGTTTTCAGTA
>6 dna:chromosome chromosome:RGSC3.4:6:1:147636619:1 122568377 ID20163 U -
TAGTCAGTGTGTATAACAAAGGAAAAGGA
>6 dna:chromosome chromosome:RGSC3.4:6:1:147636619:1 122568388 ID28300 U -
TCCTCCCCAAATATAGTCAGTGTGTATAACA
>6 dna:chromosome chromosome:RGSC3.4:6:1:147636619:1 122568463 ID15050 U -
TACCCAGAGATGTTATCGAGCCATTCC
>6 dna:chromosome chromosome:RGSC3.4:6:1:147636619:1 122568465 ID15186 U -
TACCTACCCAGAGATGTTATCGAGCCATT
>6 dna:chromosome chromosome:RGSC3.4:6:1:147636619:1 122568466 ID15185 U -
TACCTACCCAGAGATGTTATCGAGCCAT
>6 dna:chromosome chromosome:RGSC3.4:6:1:147636619:1 122568487 ID12977 U -
TAATCCCCATGTGGTGCTCCATCTACCTAC
>6 dna:chromosome chromosome:RGSC3.4:6:1:147636619:1 122568488 ID4157 U -
CATGTGGTGCTCCATCTACCTA
>6 dna:chromosome chromosome:RGSC3.4:6:1:147636619:1 122568495 ID22763 U -
TATTTGGCTTAATCCCCATGTGGTGCTCCAT
>6 dna:chromosome chromosome:RGSC3.4:6:1:147636619:1 122568540 ID3011 U -
ATTTCTGGTTGCTTTACTAAACAAG
>6 dna:chromosome chromosome:RGSC3.4:6:1:147636619:1 122568540 ID43752 U -
TGCTAATTTCTGGTTGCTTTACTAAACAAG
>6 dna:chromosome chromosome:RGSC3.4:6:1:147636619:1 122568541 ID43751 U -
TGCTAATTTCTGGTTGCTTTACTAAACAA
>6 dna:chromosome chromosome:RGSC3.4:6:1:147636619:1 122568543 ID43750 U -
TGCTAATTTCTGGTTGCTTTACTAAAC
>6 dna:chromosome chromosome:RGSC3.4:6:1:147636619:1 122568544 ID43749 U -
TGCTAATTTCTGGTTGCTTTACTAAA
>6 dna:chromosome chromosome:RGSC3.4:6:1:147636619:1 122568657 ID59042 U -
TTCTGAGCTACTAGACTTCATGGGCGACA
>6 dna:chromosome chromosome:RGSC3.4:6:1:147636619:1 122568661 ID55048 U -
TGTTCTTCTGAGCTACTAGACTTCATGGGC
>6 dna:chromosome chromosome:RGSC3.4:6:1:147636619:1 122568748 ID33061 U -
TGAAATTCCGATCCTCTTCATAGAGATGACA
>6 dna:chromosome chromosome:RGSC3.4:6:1:147636619:1 122568749 ID33060 U -
TGAAATTCCGATCCTCTTCATAGAGATGAC
>6 dna:chromosome chromosome:RGSC3.4:6:1:147636619:1 122568752 ID58333 U -
TTCCGATCCTCTTCATAGAGAT
>6 dna:chromosome chromosome:RGSC3.4:6:1:147636619:1 122568763 ID5262 U -
CTCAATTTGAAATTCCGATCCTC
>6 dna:chromosome chromosome:RGSC3.4:6:1:147636619:1 122568812 ID39908 U -
TGATTCTGAATTCCCCTCTTTGGTTCCCC
>6 dna:chromosome chromosome:RGSC3.4:6:1:147636619:1 122568813 ID39907 U -
TGATTCTGAATTCCCCTCTTTGGTTCCC
>6 dna:chromosome chromosome:RGSC3.4:6:1:147636619:1 122568814 ID39359 U -
TGATGATTCTGAATTCCCCTCTTTGGTTCC
>6 dna:chromosome chromosome:RGSC3.4:6:1:147636619:1 122568815 ID39358 U -
TGATGATTCTGAATTCCCCTCTTTGGTTC
>6 dna:chromosome chromosome:RGSC3.4:6:1:147636619:1 122568815 ID39906 U -
TGATTCTGAATTCCCCTCTTTGGTTC
>6 dna:chromosome chromosome:RGSC3.4:6:1:147636619:1 122568817 ID39357 U -
TGATGATTCTGAATTCCCCTCTTTGGT
>6 dna:chromosome chromosome:RGSC3.4:6:1:147636619:1 122568818 ID28566 U -
TCCTGATGATTCTGAATTCCCCTCTTTGG
>6 dna:chromosome chromosome:RGSC3.4:6:1:147636619:1 122568818 ID39905 U -
TGATTCTGAATTCCCCTCTTTGG
>6 dna:chromosome chromosome:RGSC3.4:6:1:147636619:1 122568820 ID54981 U -
TGTTCCTGATGATTCTGAATTCCCCTCTTT
>6 dna:chromosome chromosome:RGSC3.4:6:1:147636619:1 122568826 ID26457 U -
TCCATGTTCCTGATGATTCTGAATTCCC
>6 dna:chromosome chromosome:RGSC3.4:6:1:147636619:1 122568855 ID6256 U -
GAACTTCGGGTATATAAAGCTATGTTGTTT
>6 dna:chromosome chromosome:RGSC3.4:6:1:147636619:1 122568855 ID33476 U -
TGAACTTCGGGTATATAAAGCTATGTTGTTT
>6 dna:chromosome chromosome:RGSC3.4:6:1:147636619:1 122568856 ID33475 U -
TGAACTTCGGGTATATAAAGCTATGTTGTT
>6 dna:chromosome chromosome:RGSC3.4:6:1:147636619:1 122568863 ID26935 U -
TCCCATGAACTTCGGGTATATAAAGCTA
>6 dna:chromosome chromosome:RGSC3.4:6:1:147636619:1 122568865 ID26934 U -
TCCCATGAACTTCGGGTATATAAAGC
>6 dna:chromosome chromosome:RGSC3.4:6:1:147636619:1 122568873 ID58273 U -
TTCCCATGAACTTCGGGTA
>6 dna:chromosome chromosome:RGSC3.4:6:1:147636619:1 122568873 ID59411 U -
TTGAAAACATTTCCCATGAACTTCGGGTA
>6 dna:chromosome chromosome:RGSC3.4:6:1:147636619:1 122568904 ID30707 U -
TCTGAATCCCAGCGTTGATTTTTTCACAAAT
>6 dna:chromosome chromosome:RGSC3.4:6:1:147636619:1 122568905 ID30706 U -
TCTGAATCCCAGCGTTGATTTTTTCACAAA
>6 dna:chromosome chromosome:RGSC3.4:6:1:147636619:1 122568906 ID30705 U -
TCTGAATCCCAGCGTTGATTTTTTCACAA
>6 dna:chromosome chromosome:RGSC3.4:6:1:147636619:1 122568908 ID30704 U -
TCTGAATCCCAGCGTTGATTTTTTCAC
>6 dna:chromosome chromosome:RGSC3.4:6:1:147636619:1 122568942 ID36635 U -
TGAGAGATGCCTTCCCCTTAGCAACAAGTA
>6 dna:chromosome chromosome:RGSC3.4:6:1:147636619:1 122568950 ID13080 U -
TAATGAGATGAGAGATGCCTTCCCCTTAGC
>6 dna:chromosome chromosome:RGSC3.4:6:1:147636619:1 122568950 ID36889 U -
TGAGATGAGAGATGCCTTCCCCTTAGC
>6 dna:chromosome chromosome:RGSC3.4:6:1:147636619:1 122568953 ID38529 U -
TGATAATGAGATGAGAGATGCCTTCCCCTT
>6 dna:chromosome chromosome:RGSC3.4:6:1:147636619:1 122568956 ID39322 U -
TGATGATAATGAGATGAGAGATGCCTTCCC
>6 dna:chromosome chromosome:RGSC3.4:6:1:147636619:1 122568957 ID39321 U -
TGATGATAATGAGATGAGAGATGCCTTCC
>6 dna:chromosome chromosome:RGSC3.4:6:1:147636619:1 122568958 ID39320 U -
TGATGATAATGAGATGAGAGATGCCTTC
>6 dna:chromosome chromosome:RGSC3.4:6:1:147636619:1 122568961 ID21773 U -
TATGATGATGATAATGAGATGAGAGATGCC
>6 dna:chromosome chromosome:RGSC3.4:6:1:147636619:1 122568962 ID21772 U -
TATGATGATGATAATGAGATGAGAGATGC
>6 dna:chromosome chromosome:RGSC3.4:6:1:147636619:1 122568962 ID39336 U -
TGATGATGATAATGAGATGAGAGATGC
>6 dna:chromosome chromosome:RGSC3.4:6:1:147636619:1 122568978 ID3711 U -
CAGAGGTGACGTTATGATGATGATA
>6 dna:chromosome chromosome:RGSC3.4:6:1:147636619:1 122568983 ID10541 U -
TAAAGGAAACAGAGGTGACGTTATGATGA
>6 dna:chromosome chromosome:RGSC3.4:6:1:147636619:1 122568984 ID29607 U -
TCTAAAGGAAACAGAGGTGACGTTATGATG
>6 dna:chromosome chromosome:RGSC3.4:6:1:147636619:1 122568985 ID8110 U -
GGAAACAGAGGTGACGTTATGAT
>6 dna:chromosome chromosome:RGSC3.4:6:1:147636619:1 122568985 ID29606 U -
TCTAAAGGAAACAGAGGTGACGTTATGAT
>6 dna:chromosome chromosome:RGSC3.4:6:1:147636619:1 122568986 ID39056 U -
TGATCTAAAGGAAACAGAGGTGACGTTATGA
>6 dna:chromosome chromosome:RGSC3.4:6:1:147636619:1 122568993 ID39055 U -
TGATCTAAAGGAAACAGAGGTGAC
>6 dna:chromosome chromosome:RGSC3.4:6:1:147636619:1 122569010 ID42794 U -
TGCCGAAGCCCAGAGATCACTGATCTA
>6 dna:chromosome chromosome:RGSC3.4:6:1:147636619:1 122569037 ID6800 U -
GAGAAATGCAGTGGACAAACTGGCTTTC
>6 dna:chromosome chromosome:RGSC3.4:6:1:147636619:1 122569041 ID54777 U -
TGTTAGAGAAATGCAGTGGACAAACTGGC
>6 dna:chromosome chromosome:RGSC3.4:6:1:147636619:1 122569085 ID8773 U -
GGTAAAAGGAAGTGCTAAGGAGT
>6 dna:chromosome chromosome:RGSC3.4:6:1:147636619:1 122569085 ID9714 U -
TAAAAAGGTAAAAGGAAGTGCTAAGGAGT
>6 dna:chromosome chromosome:RGSC3.4:6:1:147636619:1 122569086 ID9713 U -
TAAAAAGGTAAAAGGAAGTGCTAAGGAG
>6 dna:chromosome chromosome:RGSC3.4:6:1:147636619:1 122569122 ID28352 U -
TCCTCTAGAGACATGAAGATGTGACAGCAT
>6 dna:chromosome chromosome:RGSC3.4:6:1:147636619:1 122569124 ID50650 U -
TGGTCCTCTAGAGACATGAAGATGTGACAGC
>6 dna:chromosome chromosome:RGSC3.4:6:1:147636619:1 122569126 ID50649 U -
TGGTCCTCTAGAGACATGAAGATGTGACA
>6 dna:chromosome chromosome:RGSC3.4:6:1:147636619:1 122569212 ID32249 U -
TGAAAACAGTGTGTTCTTAAGTGAACCAGA
>6 dna:chromosome chromosome:RGSC3.4:6:1:147636619:1 122569218 ID57533 U -
TTCAATGAAAACAGTGTGTTCTTAAGTGA
>6 dna:chromosome chromosome:RGSC3.4:6:1:147636619:1 122569226 ID22911 U -
TCAAAAGATTTCAATGAAAACAGTGTGTTC
>6 dna:chromosome chromosome:RGSC3.4:6:1:147636619:1 122569226 ID61654 U -
TTTCAATGAAAACAGTGTGTTC
>6 dna:chromosome chromosome:RGSC3.4:6:1:147636619:1 122569228 ID2992 U -
ATTTCAATGAAAACAGTGTGT
>6 dna:chromosome chromosome:RGSC3.4:6:1:147636619:1 122569229 ID31647 U -
TCTTCAAAAGATTTCAATGAAAACAGTGTG
>6 dna:chromosome chromosome:RGSC3.4:6:1:147636619:1 122569249 ID20514 U -
TAGTTATAGCAGAGTGGAATCTTCAAAAG
>6 dna:chromosome chromosome:RGSC3.4:6:1:147636619:1 122569250 ID20513 U -
TAGTTATAGCAGAGTGGAATCTTCAAAA
>6 dna:chromosome chromosome:RGSC3.4:6:1:147636619:1 122569255 ID1149 U -
ACTCTCATTAGTTATAGCAGAGTGGAATCTT
>6 dna:chromosome chromosome:RGSC3.4:6:1:147636619:1 122569266 ID24675 U -
TCAGTGTTCTGACTCTCATTAGTTATAGCAG
>6 dna:chromosome chromosome:RGSC3.4:6:1:147636619:1 122569315 ID46110 U -
TGGAATTTCATTGAATAGGAGAGCCATAT
>6 dna:chromosome chromosome:RGSC3.4:6:1:147636619:1 122569316 ID46109 U -
TGGAATTTCATTGAATAGGAGAGCCATA
>6 dna:chromosome chromosome:RGSC3.4:6:1:147636619:1 122569317 ID13159 U -
TAATGGAATTTCATTGAATAGGAGAGCCAT
>6 dna:chromosome chromosome:RGSC3.4:6:1:147636619:1 122569318 ID46108 U -
TGGAATTTCATTGAATAGGAGAGCCA
>6 dna:chromosome chromosome:RGSC3.4:6:1:147636619:1 122569319 ID46107 U -
TGGAATTTCATTGAATAGGAGAGCC
>6 dna:chromosome chromosome:RGSC3.4:6:1:147636619:1 122569320 ID29735 U -
TCTAATGGAATTTCATTGAATAGGAGAGC
>6 dna:chromosome chromosome:RGSC3.4:6:1:147636619:1 122569324 ID53056 U -
TGTCTGTCTAATGGAATTTCATTGAATAGGA
>6 dna:chromosome chromosome:RGSC3.4:6:1:147636619:1 122569325 ID53055 U -
TGTCTGTCTAATGGAATTTCATTGAATAGG
>6 dna:chromosome chromosome:RGSC3.4:6:1:147636619:1 122569326 ID53054 U -
TGTCTGTCTAATGGAATTTCATTGAATAG
>6 dna:chromosome chromosome:RGSC3.4:6:1:147636619:1 122569329 ID53053 U -
TGTCTGTCTAATGGAATTTCATTGAA
>6 dna:chromosome chromosome:RGSC3.4:6:1:147636619:1 122569330 ID13925 U -
TACAATGTCTGTCTAATGGAATTTCATTGA
>6 dna:chromosome chromosome:RGSC3.4:6:1:147636619:1 122569331 ID13924 U -
TACAATGTCTGTCTAATGGAATTTCATTG
>6 dna:chromosome chromosome:RGSC3.4:6:1:147636619:1 122569341 ID8766 U -
GGGTTTCATGTTACAATGTCTGTCTAATGG
>6 dna:chromosome chromosome:RGSC3.4:6:1:147636619:1 122569360 ID24607 U -
TCAGTCTATAGGAACCCATGGGTTTCATGT
>6 dna:chromosome chromosome:RGSC3.4:6:1:147636619:1 122569369 ID54597 U -
TGTGTTTCATCAGTCTATAGGAACCCATGG
>6 dna:chromosome chromosome:RGSC3.4:6:1:147636619:1 122569383 ID29454 U -
TCGGCCATCTTTTGTGTTTCATCAGTCT
>6 dna:chromosome chromosome:RGSC3.4:6:1:147636619:1 122569433 ID12091 U -
TAAGATGGACGGTTGTCTCTGTCACTTTCC
>6 dna:chromosome chromosome:RGSC3.4:6:1:147636619:1 122569434 ID12090 U -
TAAGATGGACGGTTGTCTCTGTCACTTTC
>6 dna:chromosome chromosome:RGSC3.4:6:1:147636619:1 122569435 ID12089 U -
TAAGATGGACGGTTGTCTCTGTCACTTT
>6 dna:chromosome chromosome:RGSC3.4:6:1:147636619:1 122569443 ID36198 U -
TGAGAACAATTAAGATGGACGGTTGTCTCT
>6 dna:chromosome chromosome:RGSC3.4:6:1:147636619:1 122569444 ID36197 U -
TGAGAACAATTAAGATGGACGGTTGTCTC
>6 dna:chromosome chromosome:RGSC3.4:6:1:147636619:1 122569445 ID36196 U -
TGAGAACAATTAAGATGGACGGTTGTCT
>6 dna:chromosome chromosome:RGSC3.4:6:1:147636619:1 122569452 ID36195 U -
TGAGAACAATTAAGATGGACG
>6 dna:chromosome chromosome:RGSC3.4:6:1:147636619:1 122569453 ID8694 U -
GGGGACAGTTTGAGAACAATTAAGATGGAC
>6 dna:chromosome chromosome:RGSC3.4:6:1:147636619:1 122569480 ID14010 U -
TACACAGTCTGAGAATCGGATGCTGTGGG
>6 dna:chromosome chromosome:RGSC3.4:6:1:147636619:1 122569500 ID34931 U -
TGACAGCCATCTTAAGTCATTACACAGTC
>6 dna:chromosome chromosome:RGSC3.4:6:1:147636619:1 122569522 ID34408 U -
TGAATTGGTGACCTTTACCCCTGACAGC
>6 dna:chromosome chromosome:RGSC3.4:6:1:147636619:1 122569522 ID61973 U -
TTTGAATTGGTGACCTTTACCCCTGACAGC
>6 dna:chromosome chromosome:RGSC3.4:6:1:147636619:1 122569525 ID34407 U -
TGAATTGGTGACCTTTACCCCTGAC
>6 dna:chromosome chromosome:RGSC3.4:6:1:147636619:1 122569525 ID59703 U -
TTGAATTGGTGACCTTTACCCCTGAC
>6 dna:chromosome chromosome:RGSC3.4:6:1:147636619:1 122569526 ID45124 U -
TGCTTTGAATTGGTGACCTTTACCCCTGA
>6 dna:chromosome chromosome:RGSC3.4:6:1:147636619:1 122569526 ID60238 U -
TTGCTTTGAATTGGTGACCTTTACCCCTGA
>6 dna:chromosome chromosome:RGSC3.4:6:1:147636619:1 122569527 ID34406 U -
TGAATTGGTGACCTTTACCCCTG
>6 dna:chromosome chromosome:RGSC3.4:6:1:147636619:1 122569527 ID60237 U -
TTGCTTTGAATTGGTGACCTTTACCCCTG
>6 dna:chromosome chromosome:RGSC3.4:6:1:147636619:1 122569528 ID22521 U -
TATTGCTTTGAATTGGTGACCTTTACCCCT
>6 dna:chromosome chromosome:RGSC3.4:6:1:147636619:1 122569528 ID45123 U -
TGCTTTGAATTGGTGACCTTTACCCCT
>6 dna:chromosome chromosome:RGSC3.4:6:1:147636619:1 122569529 ID22520 U -
TATTGCTTTGAATTGGTGACCTTTACCCC
>6 dna:chromosome chromosome:RGSC3.4:6:1:147636619:1 122569529 ID59702 U -
TTGAATTGGTGACCTTTACCCC
>6 dna:chromosome chromosome:RGSC3.4:6:1:147636619:1 122569530 ID22519 U -
TATTGCTTTGAATTGGTGACCTTTACCC
>6 dna:chromosome chromosome:RGSC3.4:6:1:147636619:1 122569532 ID7230 U -
GATATTGCTTTGAATTGGTGACCTTTAC
>6 dna:chromosome chromosome:RGSC3.4:6:1:147636619:1 122569532 ID17662 U -
TAGATATTGCTTTGAATTGGTGACCTTTAC
>6 dna:chromosome chromosome:RGSC3.4:6:1:147636619:1 122569533 ID8078 U -
GCTTTGAATTGGTGACCTTTA
>6 dna:chromosome chromosome:RGSC3.4:6:1:147636619:1 122569533 ID17660 U -
TAGATATTGCTTTGAATTGGTGACCTTTA
>6 dna:chromosome chromosome:RGSC3.4:6:1:147636619:1 122569533 ID22518 U -
TATTGCTTTGAATTGGTGACCTTTA
>6 dna:chromosome chromosome:RGSC3.4:6:1:147636619:1 122569534 ID17659 U -
TAGATATTGCTTTGAATTGGTGACCTTT
>6 dna:chromosome chromosome:RGSC3.4:6:1:147636619:1 122569537 ID8973 U -
GTAGATATTGCTTTGAATTGGTGACC
>6 dna:chromosome chromosome:RGSC3.4:6:1:147636619:1 122569548 ID58461 U -
TTCCTGCAGAAAGCAGTAGATATTGCTTTG
>6 dna:chromosome chromosome:RGSC3.4:6:1:147636619:1 122569575 ID3634 U -
CAGAAGTAAAGGTGTCCATTTC
>6 dna:chromosome chromosome:RGSC3.4:6:1:147636619:1 122569575 ID11865 U -
TAAGAATTCAGAAGTAAAGGTGTCCATTTC
>6 dna:chromosome chromosome:RGSC3.4:6:1:147636619:1 122569575 ID24131 U -
TCAGAAGTAAAGGTGTCCATTTC
>6 dna:chromosome chromosome:RGSC3.4:6:1:147636619:1 122569576 ID11864 U -
TAAGAATTCAGAAGTAAAGGTGTCCATTT
>6 dna:chromosome chromosome:RGSC3.4:6:1:147636619:1 122569580 ID11863 U -
TAAGAATTCAGAAGTAAAGGTGTCC
>6 dna:chromosome chromosome:RGSC3.4:6:1:147636619:1 122569581 ID691 U -
AATTCAGAAGTAAAGGTGTC
>6 dna:chromosome chromosome:RGSC3.4:6:1:147636619:1 122569581 ID6439 U -
GAATTCAGAAGTAAAGGTGTC
>6 dna:chromosome chromosome:RGSC3.4:6:1:147636619:1 122569581 ID14047 U -
TACACATTAAGAATTCAGAAGTAAAGGTGTC
>6 dna:chromosome chromosome:RGSC3.4:6:1:147636619:1 122569581 ID56482 U -
TTAAGAATTCAGAAGTAAAGGTGTC
>6 dna:chromosome chromosome:RGSC3.4:6:1:147636619:1 122569582 ID14046 U -
TACACATTAAGAATTCAGAAGTAAAGGTGT
>6 dna:chromosome chromosome:RGSC3.4:6:1:147636619:1 122569592 ID51367 U -
TGGTTAAAAAATACACATTAAGAATTCAGAA
>6 dna:chromosome chromosome:RGSC3.4:6:1:147636619:1 122569593 ID60900 U -
TTGGTTAAAAAATACACATTAAGAATTCAGA
>6 dna:chromosome chromosome:RGSC3.4:6:1:147636619:1 122569598 ID14230 U -
TACAGATTGGTTAAAAAATACACATTAAGAAT
>6 dna:chromosome chromosome:RGSC3.4:6:1:147636619:1 122569651 ID58553 U -
TTCCTTTAAAGATACCGCGCAGAATATC
>6 dna:chromosome chromosome:RGSC3.4:6:1:147636619:1 122569680 ID44750 U -
TGCTTAAATGGATCAGAGTATTTAGAAATG
>6 dna:chromosome chromosome:RGSC3.4:6:1:147636619:1 122569722 ID9912 U -
TAAAAGATACAATATTTTCTGCCCTGCAT
>6 dna:chromosome chromosome:RGSC3.4:6:1:147636619:1 122569831 ID47927 U -
TGGCTAAAACAATAAAAACTGTTGTGAGGC
>6 dna:chromosome chromosome:RGSC3.4:6:1:147636619:1 122569874 ID5866 U -
CTTCCTATTTCACACCTTTGGGC
>6 dna:chromosome chromosome:RGSC3.4:6:1:147636619:1 122569926 ID50178 U -
TGGTAAGAGATGAATAAACAGACTTGCCTGG
>6 dna:chromosome chromosome:RGSC3.4:6:1:147636619:1 122569929 ID50177 U -
TGGTAAGAGATGAATAAACAGACTTGCC
>6 dna:chromosome chromosome:RGSC3.4:6:1:147636619:1 122569930 ID59916 U -
TTGATGGTAAGAGATGAATAAACAGACTTGC
>6 dna:chromosome chromosome:RGSC3.4:6:1:147636619:1 122569936 ID45568 U -
TGGAAATTGATGGTAAGAGATGAATAAACAG
>6 dna:chromosome chromosome:RGSC3.4:6:1:147636619:1 122569937 ID45567 U -
TGGAAATTGATGGTAAGAGATGAATAAACA
>6 dna:chromosome chromosome:RGSC3.4:6:1:147636619:1 122569944 ID21925 U -
TATGGAAATTGATGGTAAGAGATGA
>6 dna:chromosome chromosome:RGSC3.4:6:1:147636619:1 122569970 ID41975 U -
TGCCAAGTTGAATAATTATTTCCATTTTAAAG
>6 dna:chromosome chromosome:RGSC3.4:6:1:147636619:1 122569971 ID41974 U -
TGCCAAGTTGAATAATTATTTCCATTTTAAA
>6 dna:chromosome chromosome:RGSC3.4:6:1:147636619:1 122569972 ID41973 U -
TGCCAAGTTGAATAATTATTTCCATTTTAA
>6 dna:chromosome chromosome:RGSC3.4:6:1:147636619:1 122569973 ID41972 U -
TGCCAAGTTGAATAATTATTTCCATTTTA
>6 dna:chromosome chromosome:RGSC3.4:6:1:147636619:1 122570011 ID48840 U -
TGGGAGGGAAAAATTAACACTGGGT
>6 dna:chromosome chromosome:RGSC3.4:6:1:147636619:1 122570043 ID5265 U -
CTCACATTATGGTTTCCTAGTTAA
>6 dna:chromosome chromosome:RGSC3.4:6:1:147636619:1 122570046 ID15594 U -
TACTAAAATCTCACATTATGGTTTCCTAGT
>6 dna:chromosome chromosome:RGSC3.4:6:1:147636619:1 122570046 ID30100 U -
TCTCACATTATGGTTTCCTAGT
>6 dna:chromosome chromosome:RGSC3.4:6:1:147636619:1 122570048 ID15593 U -
TACTAAAATCTCACATTATGGTTTCCTA
>6 dna:chromosome chromosome:RGSC3.4:6:1:147636619:1 122570055 ID52008 U -
TGTACAAATATACTAAAATCTCACATTATGG
>6 dna:chromosome chromosome:RGSC3.4:6:1:147636619:1 122570154 ID23522 U -
TCAATTGATTGTTTGGGCGAATATTTAAGC
>6 dna:chromosome chromosome:RGSC3.4:6:1:147636619:1 122570157 ID52448 U -
TGTCAATTGATTGTTTGGGCGAATATTTA
>6 dna:chromosome chromosome:RGSC3.4:6:1:147636619:1 122570172 ID45355 U -
TGGAAACGAAGCTTTTTGTCAATTGATTGT
>6 dna:chromosome chromosome:RGSC3.4:6:1:147636619:1 122570187 ID56300 U -
TTAAACTGGACTGCATTGGAAACGAAGCTTT
>6 dna:chromosome chromosome:RGSC3.4:6:1:147636619:1 122570196 ID58084 U -
TTCCACCTTTAAACTGGACTGCATTGGAAA
>6 dna:chromosome chromosome:RGSC3.4:6:1:147636619:1 122570233 ID39210 U -
TGATGAAGTCAGAGGCCCAAAC
>6 dna:chromosome chromosome:RGSC3.4:6:1:147636619:1 122570245 ID10850 U -
TAAATGGATTGATCCATTGATGATGAAGTC
>6 dna:chromosome chromosome:RGSC3.4:6:1:147636619:1 122570246 ID10849 U -
TAAATGGATTGATCCATTGATGATGAAGT
>6 dna:chromosome chromosome:RGSC3.4:6:1:147636619:1 122570342 ID16712 U -
TAGAAATACTCATTGATGTGTTTATTTCA
>6 dna:chromosome chromosome:RGSC3.4:6:1:147636619:1 122570369 ID22583 U -
TATTGTGGTGACAAGAGTAGGATAGACTTA
>6 dna:chromosome chromosome:RGSC3.4:6:1:147636619:1 122570406 ID55029 U -
TGTTCTGTCATTTTGGGCCTACGGTGAGGC
>6 dna:chromosome chromosome:RGSC3.4:6:1:147636619:1 122570485 ID52361 U -
TGTCAAAATAGCTGAGACAAACAAACCAAGG
>6 dna:chromosome chromosome:RGSC3.4:6:1:147636619:1 122570510 ID54464 U -
TGTGTGTGAACATTTTGTTGCTGTGTCAA
>6 dna:chromosome chromosome:RGSC3.4:6:1:147636619:1 122570553 ID33389 U -
TGAACTACATTGTCAGGTAGCAACACATGCA
>6 dna:chromosome chromosome:RGSC3.4:6:1:147636619:1 122570591 ID10385 U -
TAAACTTTGCAAGTTTGTTACCAGTTCCAA
>6 dna:chromosome chromosome:RGSC3.4:6:1:147636619:1 122570592 ID10384 U -
TAAACTTTGCAAGTTTGTTACCAGTTCCA
>6 dna:chromosome chromosome:RGSC3.4:6:1:147636619:1 122570659 ID45908 U -
TGGAAGTGCTCAGTAATCTATTTACAACAAC
>6 dna:chromosome chromosome:RGSC3.4:6:1:147636619:1 122570704 ID21108 U -
TATATCAGCATTTGTGTGAGCAGTATGGTC
>6 dna:chromosome chromosome:RGSC3.4:6:1:147636619:1 122570704 ID21297 U -
TATCAGCATTTGTGTGAGCAGTATGGTC
>6 dna:chromosome chromosome:RGSC3.4:6:1:147636619:1 122570705 ID21107 U -
TATATCAGCATTTGTGTGAGCAGTATGGT
>6 dna:chromosome chromosome:RGSC3.4:6:1:147636619:1 122570705 ID21296 U -
TATCAGCATTTGTGTGAGCAGTATGGT
>6 dna:chromosome chromosome:RGSC3.4:6:1:147636619:1 122570745 ID15939 U -
TACTCCAATTGGCAGTCTCATTTCCATCAC
>6 dna:chromosome chromosome:RGSC3.4:6:1:147636619:1 122570804 ID13661 U -
TACAAATTCGTAGGGTGTGGGTACAAGCT
>6 dna:chromosome chromosome:RGSC3.4:6:1:147636619:1 122570873 ID20061 U -
TAGTAGTAACCATACCACAGCTTGAGTGCT
>6 dna:chromosome chromosome:RGSC3.4:6:1:147636619:1 122570874 ID8984 U -
GTAGTAACCATACCACAGCTTGAGTGC
>6 dna:chromosome chromosome:RGSC3.4:6:1:147636619:1 122570874 ID58830 U -
TTCTAGTAGTAACCATACCACAGCTTGAGTGC
>6 dna:chromosome chromosome:RGSC3.4:6:1:147636619:1 122570906 ID57240 U -
TTATTATCCATAATTAACTCTGACCAAGAGC
>6 dna:chromosome chromosome:RGSC3.4:6:1:147636619:1 122570949 ID56418 U -
TTAAATGTCAAGCAACAGGATTTTCAAATC
>6 dna:chromosome chromosome:RGSC3.4:6:1:147636619:1 122570970 ID33054 U -
TGAAATTCACATGTGCTCTTTAAATGTC
>6 dna:chromosome chromosome:RGSC3.4:6:1:147636619:1 122571033 ID20589 U -
TAGTTGCCTTCTCTTTCCTGACAC
>6 dna:chromosome chromosome:RGSC3.4:6:1:147636619:1 122571035 ID20718 U -
TATAAAATAGTTGCCTTCTCTTTCCTGAC
>6 dna:chromosome chromosome:RGSC3.4:6:1:147636619:1 122571036 ID20071 U -
TAGTATAAAATAGTTGCCTTCTCTTTCCTGA
>6 dna:chromosome chromosome:RGSC3.4:6:1:147636619:1 122571041 ID20070 U -
TAGTATAAAATAGTTGCCTTCTCTTT
>6 dna:chromosome chromosome:RGSC3.4:6:1:147636619:1 122571069 ID12136 U -
TAAGATTTTGTAAAACCATCCTTCTTGCCAA
>6 dna:chromosome chromosome:RGSC3.4:6:1:147636619:1 122571070 ID12135 U -
TAAGATTTTGTAAAACCATCCTTCTTGCCA
>6 dna:chromosome chromosome:RGSC3.4:6:1:147636619:1 122571071 ID12134 U -
TAAGATTTTGTAAAACCATCCTTCTTGCC
>6 dna:chromosome chromosome:RGSC3.4:6:1:147636619:1 122571130 ID35590 U -
TGACTAAGTTTATACTTTTACACCCTTTC
>6 dna:chromosome chromosome:RGSC3.4:6:1:147636619:1 122571196 ID886 U -
ACCAAACAATTCTTTAAGTTGTCCTGTGTG
>6 dna:chromosome chromosome:RGSC3.4:6:1:147636619:1 122571203 ID46265 U -
TGGACCAAACAATTCTTTAAGTTGTC
>6 dna:chromosome chromosome:RGSC3.4:6:1:147636619:1 122571216 ID1557 U -
AGCACAATAGCTAATCTGGACCAAACAAT
>6 dna:chromosome chromosome:RGSC3.4:6:1:147636619:1 122571224 ID26331 U -
TCCATCACCAGCACAATAGCTAATCTGGAC
>6 dna:chromosome chromosome:RGSC3.4:6:1:147636619:1 122571252 ID9864 U -
TAAAACTGTCCCATGCACAATGCCACGGTC
>6 dna:chromosome chromosome:RGSC3.4:6:1:147636619:1 122571299 ID49931 U -
TGGGTGGAAGTCTTCACGATCTCATAACTC
>6 dna:chromosome chromosome:RGSC3.4:6:1:147636619:1 122571390 ID31384 U -
TCTGTGTTACCCTTTCAGGGGCTGGATGCA
>6 dna:chromosome chromosome:RGSC3.4:6:1:147636619:1 122571429 ID49669 U -
TGGGGTGTCAGACAATACTTTGTCTTTACTC
>6 dna:chromosome chromosome:RGSC3.4:6:1:147636619:1 122571441 ID29659 U -
TCTAACTTCGTGGGGTGTCAGACAATACT
>6 dna:chromosome chromosome:RGSC3.4:6:1:147636619:1 122571501 ID9175 U -
GTCTGCCTCTGTAGGAAACTACAACCT
>6 dna:chromosome chromosome:RGSC3.4:6:1:147636619:1 122571503 ID52196 U -
TGTAGTCTGCCTCTGTAGGAAACTACAAC
>6 dna:chromosome chromosome:RGSC3.4:6:1:147636619:1 122571504 ID52195 U -
TGTAGTCTGCCTCTGTAGGAAACTACAA
>6 dna:chromosome chromosome:RGSC3.4:6:1:147636619:1 122571505 ID52194 U -
TGTAGTCTGCCTCTGTAGGAAACTACA
>6 dna:chromosome chromosome:RGSC3.4:6:1:147636619:1 122571516 ID14471 U -
TACATAGTTTCCCTTGTAGTCTGCCTCTGT
>6 dna:chromosome chromosome:RGSC3.4:6:1:147636619:1 122571551 ID10214 U -
TAAACAGTTTTGTAACACTGAAAATCAGAGC
>6 dna:chromosome chromosome:RGSC3.4:6:1:147636619:1 122571586 ID9951 U -
TAAAAGCTGCCACAAGAATAAACCAAAGTC
>6 dna:chromosome chromosome:RGSC3.4:6:1:147636619:1 122571609 ID39883 U -
TGATTCCTACAGGAATTGTGTTCTAAAAGC
>6 dna:chromosome chromosome:RGSC3.4:6:1:147636619:1 122571667 ID31578 U -
TCTTAGTCAGGTGATACTTTCCAAAGGCC
>6 dna:chromosome chromosome:RGSC3.4:6:1:147636619:1 122571668 ID31577 U -
TCTTAGTCAGGTGATACTTTCCAAAGGC
>6 dna:chromosome chromosome:RGSC3.4:6:1:147636619:1 122571668 ID59191 U -
TTCTTAGTCAGGTGATACTTTCCAAAGGC
>6 dna:chromosome chromosome:RGSC3.4:6:1:147636619:1 122571671 ID24934 U -
TCATCTTCTTAGTCAGGTGATACTTTCCAAA
>6 dna:chromosome chromosome:RGSC3.4:6:1:147636619:1 122571679 ID59747 U -
TTGACCATCATCTTCTTAGTCAGGTGATAC
>6 dna:chromosome chromosome:RGSC3.4:6:1:147636619:1 122571695 ID56913 U -
TTAGATAGGTTTAGAATTGACCATCATCTT
>6 dna:chromosome chromosome:RGSC3.4:6:1:147636619:1 122571751 ID36480 U -
TGAGACAGGCCTTGGACATGGAGTATTTCGT
>6 dna:chromosome chromosome:RGSC3.4:6:1:147636619:1 122571770 ID23437 U -
TCAATAGAGATGCACTATGAGACAGGCCT
>6 dna:chromosome chromosome:RGSC3.4:6:1:147636619:1 122571810 ID52001 U -
TGTAATTTCTGTGCTGTGACAAATTA
>6 dna:chromosome chromosome:RGSC3.4:6:1:147636619:1 122571819 ID18019 U -
TAGCAAGTTTCTCTTGTAATTTCTGTGCTGT
>6 dna:chromosome chromosome:RGSC3.4:6:1:147636619:1 122571820 ID18018 U -
TAGCAAGTTTCTCTTGTAATTTCTGTGCTG
>6 dna:chromosome chromosome:RGSC3.4:6:1:147636619:1 122571821 ID18016 U -
TAGCAAGTTTCTCTTGTAATTTCTGTGCT
>6 dna:chromosome chromosome:RGSC3.4:6:1:147636619:1 122571822 ID18015 U -
TAGCAAGTTTCTCTTGTAATTTCTGTGC
>6 dna:chromosome chromosome:RGSC3.4:6:1:147636619:1 122571823 ID18014 U -
TAGCAAGTTTCTCTTGTAATTTCTGTG
>6 dna:chromosome chromosome:RGSC3.4:6:1:147636619:1 122571855 ID23091 U -
TCAAAGGTTGCGTGCTTCCGGGA
>6 dna:chromosome chromosome:RGSC3.4:6:1:147636619:1 122571855 ID57290 U -
TTATTTCAAAGGTTGCGTGCTTCCGGGA
>6 dna:chromosome chromosome:RGSC3.4:6:1:147636619:1 122571859 ID55044 U -
TGTTCTTATTTCAAAGGTTGCGTGCTTCC
>6 dna:chromosome chromosome:RGSC3.4:6:1:147636619:1 122571861 ID55043 U -
TGTTCTTATTTCAAAGGTTGCGTGCTT
>6 dna:chromosome chromosome:RGSC3.4:6:1:147636619:1 122571862 ID55042 U -
TGTTCTTATTTCAAAGGTTGCGTGCT
>6 dna:chromosome chromosome:RGSC3.4:6:1:147636619:1 122571864 ID47782 U -
TGGCCGTGTTCTTATTTCAAAGGTTGCGTG
>6 dna:chromosome chromosome:RGSC3.4:6:1:147636619:1 122571922 ID18160 U -
TAGCAGTCCGACTAGGAGAAATCCCAAAGGA
>6 dna:chromosome chromosome:RGSC3.4:6:1:147636619:1 122571960 ID33317 U -
TGAACCCTTATTTTCACATCCAGGGAT
>6 dna:chromosome chromosome:RGSC3.4:6:1:147636619:1 122572027 ID12067 U -
TAAGATGAATATGATGCTTTGGGGTGGG
>6 dna:chromosome chromosome:RGSC3.4:6:1:147636619:1 122572028 ID599 U -
AATATGATGCTTTGGGGTGG
>6 dna:chromosome chromosome:RGSC3.4:6:1:147636619:1 122572031 ID60961 U -
TTGTAAGATGAATATGATGCTTTGGGG
>6 dna:chromosome chromosome:RGSC3.4:6:1:147636619:1 122572033 ID28454 U -
TCCTCTTGTAAGATGAATATGATGCTTTGG
>6 dna:chromosome chromosome:RGSC3.4:6:1:147636619:1 122572033 ID51898 U -
TGTAAGATGAATATGATGCTTTGG
>6 dna:chromosome chromosome:RGSC3.4:6:1:147636619:1 122572033 ID60960 U -
TTGTAAGATGAATATGATGCTTTGG
>6 dna:chromosome chromosome:RGSC3.4:6:1:147636619:1 122572034 ID28453 U -
TCCTCTTGTAAGATGAATATGATGCTTTG
>6 dna:chromosome chromosome:RGSC3.4:6:1:147636619:1 122572034 ID58438 U -
TTCCTCTTGTAAGATGAATATGATGCTTTG
>6 dna:chromosome chromosome:RGSC3.4:6:1:147636619:1 122572035 ID58437 U -
TTCCTCTTGTAAGATGAATATGATGCTTT
>6 dna:chromosome chromosome:RGSC3.4:6:1:147636619:1 122572036 ID28452 U -
TCCTCTTGTAAGATGAATATGATGCTT
>6 dna:chromosome chromosome:RGSC3.4:6:1:147636619:1 122572046 ID28187 U -
TCCTCACGCAAGTTCCTCTTGTAAGATGAA
>6 dna:chromosome chromosome:RGSC3.4:6:1:147636619:1 122572047 ID28186 U -
TCCTCACGCAAGTTCCTCTTGTAAGATGA
>6 dna:chromosome chromosome:RGSC3.4:6:1:147636619:1 122572125 ID1516 U -
AGATTGTCACATCTCTCATTTGTTAAC
>6 dna:chromosome chromosome:RGSC3.4:6:1:147636619:1 122572164 ID25665 U -
TCCAATCGCAGCTCCAGTGCTGGTGACAGG
>6 dna:chromosome chromosome:RGSC3.4:6:1:147636619:1 122572168 ID46836 U -
TGGATCCAATCGCAGCTCCAGTGCTGGTGA
>6 dna:chromosome chromosome:RGSC3.4:6:1:147636619:1 122572230 ID18985 U -
TAGGAGAAGACTCTAGTTGCAAGCGTCAT
>6 dna:chromosome chromosome:RGSC3.4:6:1:147636619:1 122572231 ID18984 U -
TAGGAGAAGACTCTAGTTGCAAGCGTCA
>6 dna:chromosome chromosome:RGSC3.4:6:1:147636619:1 122572232 ID58820 U -
TTCTAGGAGAAGACTCTAGTTGCAAGCGTC
>6 dna:chromosome chromosome:RGSC3.4:6:1:147636619:1 122572280 ID23781 U -
TCACATGATTAAAGAAAAGACTTGGAGTT
>6 dna:chromosome chromosome:RGSC3.4:6:1:147636619:1 122572286 ID27082 U -
TCCCCTATCACATGATTAAAGAAAAGACTT
>6 dna:chromosome chromosome:RGSC3.4:6:1:147636619:1 122572327 ID17584 U -
TAGAGTTGTGCTCCTTCTCTGCCTCTTAGA
>6 dna:chromosome chromosome:RGSC3.4:6:1:147636619:1 122572334 ID17583 U -
TAGAGTTGTGCTCCTTCTCTGCC
>6 dna:chromosome chromosome:RGSC3.4:6:1:147636619:1 122572335 ID3859 U -
CAGGAGTTTAGAGTTGTGCTCCTTCTCTGC
>6 dna:chromosome chromosome:RGSC3.4:6:1:147636619:1 122572353 ID10966 U -
TAAATTTCCAGGATATCACAGGAGTTTAGA
>6 dna:chromosome chromosome:RGSC3.4:6:1:147636619:1 122572354 ID10965 U -
TAAATTTCCAGGATATCACAGGAGTTTAG
>6 dna:chromosome chromosome:RGSC3.4:6:1:147636619:1 122572354 ID56427 U -
TTAAATTTCCAGGATATCACAGGAGTTTAG
>6 dna:chromosome chromosome:RGSC3.4:6:1:147636619:1 122572355 ID10964 U -
TAAATTTCCAGGATATCACAGGAGTTTA
>6 dna:chromosome chromosome:RGSC3.4:6:1:147636619:1 122572355 ID56426 U -
TTAAATTTCCAGGATATCACAGGAGTTTA
>6 dna:chromosome chromosome:RGSC3.4:6:1:147636619:1 122572369 ID20700 U -
TAGTTTTTGACAACTTTTAAATTTCCAGGAT
>6 dna:chromosome chromosome:RGSC3.4:6:1:147636619:1 122572399 ID13315 U -
TAATTATACCAATAACTTCGCCTTTTCT
>6 dna:chromosome chromosome:RGSC3.4:6:1:147636619:1 122572403 ID40049 U -
TGATTGTGTAATTATACCAATAACTTCGCCTT
>6 dna:chromosome chromosome:RGSC3.4:6:1:147636619:1 122572404 ID40048 U -
TGATTGTGTAATTATACCAATAACTTCGCCT
>6 dna:chromosome chromosome:RGSC3.4:6:1:147636619:1 122572404 ID51984 U -
TGTAATTATACCAATAACTTCGCCT
>6 dna:chromosome chromosome:RGSC3.4:6:1:147636619:1 122572411 ID29194 U -
TCCTTTGATTGTGTAATTATACCAATAAC
>6 dna:chromosome chromosome:RGSC3.4:6:1:147636619:1 122572412 ID58951 U -
TTCTCCTTTGATTGTGTAATTATACCAATAA
>6 dna:chromosome chromosome:RGSC3.4:6:1:147636619:1 122572413 ID40047 U -
TGATTGTGTAATTATACCAATA
>6 dna:chromosome chromosome:RGSC3.4:6:1:147636619:1 122572418 ID40111 U -
TGATTTCTCCTTTGATTGTGTAATTATAC
>6 dna:chromosome chromosome:RGSC3.4:6:1:147636619:1 122572435 ID7764 U -
GCCTAGAAAAACTCAGTCTGATTTCTCCTT
>6 dna:chromosome chromosome:RGSC3.4:6:1:147636619:1 122572441 ID14706 U -
TACATTTGCCTAGAAAAACTCAGTCTGATTT
>6 dna:chromosome chromosome:RGSC3.4:6:1:147636619:1 122572444 ID38594 U -
TGATACATTTGCCTAGAAAAACTCAGTCTGA
>6 dna:chromosome chromosome:RGSC3.4:6:1:147636619:1 122572445 ID14705 U -
TACATTTGCCTAGAAAAACTCAGTCTG
>6 dna:chromosome chromosome:RGSC3.4:6:1:147636619:1 122572445 ID38593 U -
TGATACATTTGCCTAGAAAAACTCAGTCTG
>6 dna:chromosome chromosome:RGSC3.4:6:1:147636619:1 122572446 ID38592 U -
TGATACATTTGCCTAGAAAAACTCAGTCT
>6 dna:chromosome chromosome:RGSC3.4:6:1:147636619:1 122572446 ID60133 U -
TTGCCTAGAAAAACTCAGTCT
>6 dna:chromosome chromosome:RGSC3.4:6:1:147636619:1 122572447 ID38591 U -
TGATACATTTGCCTAGAAAAACTCAGTC
>6 dna:chromosome chromosome:RGSC3.4:6:1:147636619:1 122572448 ID4243 U -
CATTTGCCTAGAAAAACTCAGT
>6 dna:chromosome chromosome:RGSC3.4:6:1:147636619:1 122572448 ID21750 U -
TATGATACATTTGCCTAGAAAAACTCAGT
>6 dna:chromosome chromosome:RGSC3.4:6:1:147636619:1 122572448 ID38590 U -
TGATACATTTGCCTAGAAAAACTCAGT
>6 dna:chromosome chromosome:RGSC3.4:6:1:147636619:1 122572448 ID57185 U -
TTATGATACATTTGCCTAGAAAAACTCAGT
>6 dna:chromosome chromosome:RGSC3.4:6:1:147636619:1 122572449 ID38589 U -
TGATACATTTGCCTAGAAAAACTCAG
>6 dna:chromosome chromosome:RGSC3.4:6:1:147636619:1 122572450 ID21749 U -
TATGATACATTTGCCTAGAAAAACTCA
>6 dna:chromosome chromosome:RGSC3.4:6:1:147636619:1 122572458 ID57191 U -
TTATGCAGGATTATGATACATTTGCCTAGA
>6 dna:chromosome chromosome:RGSC3.4:6:1:147636619:1 122572463 ID50076 U -
TGGGTTTATGCAGGATTATGATACATTTGC
>6 dna:chromosome chromosome:RGSC3.4:6:1:147636619:1 122572464 ID60731 U -
TTGGGTTTATGCAGGATTATGATACATTTG
>6 dna:chromosome chromosome:RGSC3.4:6:1:147636619:1 122572484 ID9910 U -
TAAAAGAGTGCTTCCTCCAGTTTGGGTTTAT
>6 dna:chromosome chromosome:RGSC3.4:6:1:147636619:1 122572485 ID9909 U -
TAAAAGAGTGCTTCCTCCAGTTTGGGTTTA
>6 dna:chromosome chromosome:RGSC3.4:6:1:147636619:1 122572486 ID89 U -
AAAGAGTGCTTCCTCCAGTTTGGGTTT
>6 dna:chromosome chromosome:RGSC3.4:6:1:147636619:1 122572486 ID1461 U -
AGAGTGCTTCCTCCAGTTTGGGTTT
>6 dna:chromosome chromosome:RGSC3.4:6:1:147636619:1 122572486 ID9908 U -
TAAAAGAGTGCTTCCTCCAGTTTGGGTTT
>6 dna:chromosome chromosome:RGSC3.4:6:1:147636619:1 122572486 ID56259 U -
TTAAAAGAGTGCTTCCTCCAGTTTGGGTTT
>6 dna:chromosome chromosome:RGSC3.4:6:1:147636619:1 122572487 ID88 U -
AAAGAGTGCTTCCTCCAGTTTGGGTT
>6 dna:chromosome chromosome:RGSC3.4:6:1:147636619:1 122572487 ID9907 U -
TAAAAGAGTGCTTCCTCCAGTTTGGGTT
>6 dna:chromosome chromosome:RGSC3.4:6:1:147636619:1 122572487 ID56258 U -
TTAAAAGAGTGCTTCCTCCAGTTTGGGTT
>6 dna:chromosome chromosome:RGSC3.4:6:1:147636619:1 122572488 ID56257 U -
TTAAAAGAGTGCTTCCTCCAGTTTGGGT
>6 dna:chromosome chromosome:RGSC3.4:6:1:147636619:1 122572490 ID28831 U -
TCCTTAAAAGAGTGCTTCCTCCAGTTTGG
>6 dna:chromosome chromosome:RGSC3.4:6:1:147636619:1 122572490 ID56256 U -
TTAAAAGAGTGCTTCCTCCAGTTTGG
>6 dna:chromosome chromosome:RGSC3.4:6:1:147636619:1 122572491 ID28830 U -
TCCTTAAAAGAGTGCTTCCTCCAGTTTG
>6 dna:chromosome chromosome:RGSC3.4:6:1:147636619:1 122572523 ID23422 U -
TCAATAAATGCTTGTTGGATTTACCTATT
>6 dna:chromosome chromosome:RGSC3.4:6:1:147636619:1 122572524 ID23421 U -
TCAATAAATGCTTGTTGGATTTACCTAT
>6 dna:chromosome chromosome:RGSC3.4:6:1:147636619:1 122572525 ID23420 U -
TCAATAAATGCTTGTTGGATTTACCTA
>6 dna:chromosome chromosome:RGSC3.4:6:1:147636619:1 122572527 ID23419 U -
TCAATAAATGCTTGTTGGATTTACC
>6 dna:chromosome chromosome:RGSC3.4:6:1:147636619:1 122572597 ID10819 U -
TAAATGCCATAAGGAGATGAACCTTGTTTA
>6 dna:chromosome chromosome:RGSC3.4:6:1:147636619:1 122572600 ID29638 U -
TCTAAATGCCATAAGGAGATGAACCTTGT
>6 dna:chromosome chromosome:RGSC3.4:6:1:147636619:1 122572610 ID29008 U -
TCCTTGAAGTCTCTAAATGCCATAAGGAGA
>6 dna:chromosome chromosome:RGSC3.4:6:1:147636619:1 122572637 ID21268 U -
TATCACTATTTGTTGACACATTTGTTTTCC
>6 dna:chromosome chromosome:RGSC3.4:6:1:147636619:1 122572718 ID46909 U -
TGGATGAACTTGAAACTTTCTCAGAGTGTT
>6 dna:chromosome chromosome:RGSC3.4:6:1:147636619:1 122572719 ID46908 U -
TGGATGAACTTGAAACTTTCTCAGAGTGT
>6 dna:chromosome chromosome:RGSC3.4:6:1:147636619:1 122572721 ID46907 U -
TGGATGAACTTGAAACTTTCTCAGAGT
>6 dna:chromosome chromosome:RGSC3.4:6:1:147636619:1 122572792 ID55119 U -
TGTTGAGATGACCTGCTTACGTTTGG
>6 dna:chromosome chromosome:RGSC3.4:6:1:147636619:1 122572795 ID45252 U -
TGCTTTTTGTTGAGATGACCTGCTTACGTT
>6 dna:chromosome chromosome:RGSC3.4:6:1:147636619:1 122572796 ID45251 U -
TGCTTTTTGTTGAGATGACCTGCTTACGT
>6 dna:chromosome chromosome:RGSC3.4:6:1:147636619:1 122572837 ID49746 U -
TGGGTACTGATGCTTTATCCACGGGGGAT
>6 dna:chromosome chromosome:RGSC3.4:6:1:147636619:1 122572838 ID8795 U -
GGTACTGATGCTTTATCCACGGGGGA
>6 dna:chromosome chromosome:RGSC3.4:6:1:147636619:1 122572847 ID15242 U -
TACCTCACAAATGGGTACTGATGCTTTATC
>6 dna:chromosome chromosome:RGSC3.4:6:1:147636619:1 122572851 ID15241 U -
TACCTCACAAATGGGTACTGATGCTT
>6 dna:chromosome chromosome:RGSC3.4:6:1:147636619:1 122572859 ID48821 U -
TGGGAGCTCTTATACCTCACAAATGGGTAC
>6 dna:chromosome chromosome:RGSC3.4:6:1:147636619:1 122572932 ID7043 U -
GAGGATGCTTCATGTCAGCCTGAGGAGC
>6 dna:chromosome chromosome:RGSC3.4:6:1:147636619:1 122572934 ID44862 U -
TGCTTCATGTCAGCCTGAGGA
>6 dna:chromosome chromosome:RGSC3.4:6:1:147636619:1 122572994 ID41634 U -
TGCATTCATGGGTGGCTCTCCATCGCCGGT
>6 dna:chromosome chromosome:RGSC3.4:6:1:147636619:1 122572998 ID41633 U -
TGCATTCATGGGTGGCTCTCCATCGC
>6 dna:chromosome chromosome:RGSC3.4:6:1:147636619:1 122573006 ID19312 U -
TAGGCACAGTCTGCATTCATGGGTGGCTC
>6 dna:chromosome chromosome:RGSC3.4:6:1:147636619:1 122573008 ID38710 U -
TGATAGGCACAGTCTGCATTCATGGGTGGC
>6 dna:chromosome chromosome:RGSC3.4:6:1:147636619:1 122573011 ID38709 U -
TGATAGGCACAGTCTGCATTCATGGGT
>6 dna:chromosome chromosome:RGSC3.4:6:1:147636619:1 122573027 ID30000 U -
TCTATTTCGGAAGCAATGATAGGCACA
>6 dna:chromosome chromosome:RGSC3.4:6:1:147636619:1 122573033 ID49268 U -
TGGGCAGATCTATTTCGGAAGCAATGATA
>6 dna:chromosome chromosome:RGSC3.4:6:1:147636619:1 122573034 ID49267 U -
TGGGCAGATCTATTTCGGAAGCAATGAT
>6 dna:chromosome chromosome:RGSC3.4:6:1:147636619:1 122573049 ID202 U -
AACAGGCAAACTGAGTATGGGCAGATCTAT
>6 dna:chromosome chromosome:RGSC3.4:6:1:147636619:1 122573070 ID56808 U -
TTACTTCCTGAAGGCCACAGAACAGGCAA
>6 dna:chromosome chromosome:RGSC3.4:6:1:147636619:1 122573111 ID4742 U -
CCTGACAACTCGTCCAGATGAAATGAGGGGC
>6 dna:chromosome chromosome:RGSC3.4:6:1:147636619:1 122573112 ID34583 U -
TGACAACTCGTCCAGATGAAATGAGGGG
>6 dna:chromosome chromosome:RGSC3.4:6:1:147636619:1 122573113 ID28505 U -
TCCTGACAACTCGTCCAGATGAAATGAGGG
>6 dna:chromosome chromosome:RGSC3.4:6:1:147636619:1 122573113 ID29520 U -
TCGTCCAGATGAAATGAGGG
>6 dna:chromosome chromosome:RGSC3.4:6:1:147636619:1 122573144 ID14495 U -
TACATCACATTCCTCCCTTCTGGTCTCT
>6 dna:chromosome chromosome:RGSC3.4:6:1:147636619:1 122573147 ID6828 U -
GAGAATACATCACATTCCTCCCTTCTGGTC
>6 dna:chromosome chromosome:RGSC3.4:6:1:147636619:1 122573147 ID36359 U -
TGAGAATACATCACATTCCTCCCTTCTGGTC
>6 dna:chromosome chromosome:RGSC3.4:6:1:147636619:1 122573148 ID36358 U -
TGAGAATACATCACATTCCTCCCTTCTGGT
>6 dna:chromosome chromosome:RGSC3.4:6:1:147636619:1 122573164 ID21184 U -
TATCAAAACTTCGGTTTGAGAATACATCAC
>6 dna:chromosome chromosome:RGSC3.4:6:1:147636619:1 122573165 ID21183 U -
TATCAAAACTTCGGTTTGAGAATACATCA
>6 dna:chromosome chromosome:RGSC3.4:6:1:147636619:1 122573183 ID20662 U -
TAGTTTGAAAGCTACCATATCAAAACTT
>6 dna:chromosome chromosome:RGSC3.4:6:1:147636619:1 122573184 ID20661 U -
TAGTTTGAAAGCTACCATATCAAAACT
>6 dna:chromosome chromosome:RGSC3.4:6:1:147636619:1 122573197 ID33395 U -
TGAACTACTCGGATGTTAGTTTGAAAGCTA
>6 dna:chromosome chromosome:RGSC3.4:6:1:147636619:1 122573198 ID33394 U -
TGAACTACTCGGATGTTAGTTTGAAAGCT
>6 dna:chromosome chromosome:RGSC3.4:6:1:147636619:1 122573199 ID33393 U -
TGAACTACTCGGATGTTAGTTTGAAAGC
>6 dna:chromosome chromosome:RGSC3.4:6:1:147636619:1 122573200 ID33392 U -
TGAACTACTCGGATGTTAGTTTGAAAG
>6 dna:chromosome chromosome:RGSC3.4:6:1:147636619:1 122573205 ID35226 U -
TGACATTTGAACTACTCGGATGTTAGTTT
>6 dna:chromosome chromosome:RGSC3.4:6:1:147636619:1 122573211 ID12867 U -
TAATATGCTGACATTTGAACTACTCGGATGT
>6 dna:chromosome chromosome:RGSC3.4:6:1:147636619:1 122573212 ID12866 U -
TAATATGCTGACATTTGAACTACTCGGATG
>6 dna:chromosome chromosome:RGSC3.4:6:1:147636619:1 122573217 ID33987 U -
TGAATAATATGCTGACATTTGAACTACTC
>6 dna:chromosome chromosome:RGSC3.4:6:1:147636619:1 122573220 ID17734 U -
TAGATGAATAATATGCTGACATTTGAACTA
>6 dna:chromosome chromosome:RGSC3.4:6:1:147636619:1 122573221 ID7261 U -
GATGAATAATATGCTGACATTTGAACT
>6 dna:chromosome chromosome:RGSC3.4:6:1:147636619:1 122573221 ID17733 U -
TAGATGAATAATATGCTGACATTTGAACT
>6 dna:chromosome chromosome:RGSC3.4:6:1:147636619:1 122573222 ID1501 U -
AGATGAATAATATGCTGACATTTGAAC
>6 dna:chromosome chromosome:RGSC3.4:6:1:147636619:1 122573222 ID17732 U -
TAGATGAATAATATGCTGACATTTGAAC
>6 dna:chromosome chromosome:RGSC3.4:6:1:147636619:1 122573246 ID34342 U -
TGAATTCACATTGCCTTGAAGAACAAGTAGA
>6 dna:chromosome chromosome:RGSC3.4:6:1:147636619:1 122573249 ID34341 U -
TGAATTCACATTGCCTTGAAGAACAAGT
>6 dna:chromosome chromosome:RGSC3.4:6:1:147636619:1 122573260 ID51141 U -
TGGTGGATTTCTTTGAATTCACATTGCCTT
>6 dna:chromosome chromosome:RGSC3.4:6:1:147636619:1 122573261 ID51140 U -
TGGTGGATTTCTTTGAATTCACATTGCCT
>6 dna:chromosome chromosome:RGSC3.4:6:1:147636619:1 122573290 ID48015 U -
TGGCTCAAACACGCTGAGACAAGCGTTACCT
>6 dna:chromosome chromosome:RGSC3.4:6:1:147636619:1 122573291 ID48014 U -
TGGCTCAAACACGCTGAGACAAGCGTTACC
>6 dna:chromosome chromosome:RGSC3.4:6:1:147636619:1 122573293 ID48013 U -
TGGCTCAAACACGCTGAGACAAGCGTTA
>6 dna:chromosome chromosome:RGSC3.4:6:1:147636619:1 122573336 ID29979 U -
TCTATGGTGGTATACCTGAGGGGCTAGGGT
>6 dna:chromosome chromosome:RGSC3.4:6:1:147636619:1 122573346 ID19869 U -
TAGGTTCTATGGTGGTATACCTGAG
>6 dna:chromosome chromosome:RGSC3.4:6:1:147636619:1 122573347 ID43352 U -
TGCCTTTAGGTTCTATGGTGGTATACCTGA
>6 dna:chromosome chromosome:RGSC3.4:6:1:147636619:1 122573349 ID43351 U -
TGCCTTTAGGTTCTATGGTGGTATACCT
>6 dna:chromosome chromosome:RGSC3.4:6:1:147636619:1 122573350 ID31076 U -
TCTGCCTTTAGGTTCTATGGTGGTATACC
>6 dna:chromosome chromosome:RGSC3.4:6:1:147636619:1 122573351 ID43350 U -
TGCCTTTAGGTTCTATGGTGGTATAC
>6 dna:chromosome chromosome:RGSC3.4:6:1:147636619:1 122573372 ID17522 U -
TAGAGGTACTGACTCCTCTGCCT
>6 dna:chromosome chromosome:RGSC3.4:6:1:147636619:1 122573374 ID58055 U -
TTCCAATCTTAGAGGTACTGACTCCTCTGC
>6 dna:chromosome chromosome:RGSC3.4:6:1:147636619:1 122573386 ID2912 U -
ATTCTTCCAATCTTAGAGGTAC
>6 dna:chromosome chromosome:RGSC3.4:6:1:147636619:1 122573386 ID31228 U -
TCTGGTCCATTCTTCCAATCTTAGAGGTAC
>6 dna:chromosome chromosome:RGSC3.4:6:1:147636619:1 122573386 ID50619 U -
TGGTCCATTCTTCCAATCTTAGAGGTAC
>6 dna:chromosome chromosome:RGSC3.4:6:1:147636619:1 122573387 ID30532 U -
TCTCTGGTCCATTCTTCCAATCTTAGAGGTA
>6 dna:chromosome chromosome:RGSC3.4:6:1:147636619:1 122573387 ID31227 U -
TCTGGTCCATTCTTCCAATCTTAGAGGTA
>6 dna:chromosome chromosome:RGSC3.4:6:1:147636619:1 122573388 ID31226 U -
TCTGGTCCATTCTTCCAATCTTAGAGGT
>6 dna:chromosome chromosome:RGSC3.4:6:1:147636619:1 122573399 ID37354 U -
TGAGCGCTATTTCTCTGGTCCATTCTTCCA
>6 dna:chromosome chromosome:RGSC3.4:6:1:147636619:1 122573401 ID9268 U -
GTGAGCGCTATTTCTCTGGTCCATTCTTC
>6 dna:chromosome chromosome:RGSC3.4:6:1:147636619:1 122573422 ID17191 U -
TAGACAACAGACTGTGAACAAGAGTGAGCGC
>6 dna:chromosome chromosome:RGSC3.4:6:1:147636619:1 122573424 ID17190 U -
TAGACAACAGACTGTGAACAAGAGTGAGC
>6 dna:chromosome chromosome:RGSC3.4:6:1:147636619:1 122573426 ID2237 U -
ATAGACAACAGACTGTGAACAAGAGTGA
>6 dna:chromosome chromosome:RGSC3.4:6:1:147636619:1 122573429 ID41162 U -
TGCAGATAGACAACAGACTGTGAACAAGAG
>6 dna:chromosome chromosome:RGSC3.4:6:1:147636619:1 122573467 ID48414 U -
TGGGAACTCGACATCGCTTTGGTTTCTC
>6 dna:chromosome chromosome:RGSC3.4:6:1:147636619:1 122573468 ID48413 U -
TGGGAACTCGACATCGCTTTGGTTTCT
>6 dna:chromosome chromosome:RGSC3.4:6:1:147636619:1 122573469 ID48412 U -
TGGGAACTCGACATCGCTTTGGTTTC
>6 dna:chromosome chromosome:RGSC3.4:6:1:147636619:1 122573470 ID48411 U -
TGGGAACTCGACATCGCTTTGGTTT
>6 dna:chromosome chromosome:RGSC3.4:6:1:147636619:1 122573471 ID39911 U -
TGATTCTGGGAACTCGACATCGCTTTGGTT
>6 dna:chromosome chromosome:RGSC3.4:6:1:147636619:1 122573550 ID20920 U -
TATACAAGCCTCTTTCTGGAAGCCCTCTC
>6 dna:chromosome chromosome:RGSC3.4:6:1:147636619:1 122573611 ID52696 U -
TGTCATTGTAAAATCAGTGGATGTGGAGGC
>6 dna:chromosome chromosome:RGSC3.4:6:1:147636619:1 122573671 ID49154 U -
TGGGATTAGGCGGAGAGAGATTCTTTTCT
>6 dna:chromosome chromosome:RGSC3.4:6:1:147636619:1 122573674 ID60691 U -
TTGGGATTAGGCGGAGAGAGATTCTTT
>6 dna:chromosome chromosome:RGSC3.4:6:1:147636619:1 122573712 ID17813 U -
TAGATGGCATTAGAGAAACCCAAAGGAGCT
>6 dna:chromosome chromosome:RGSC3.4:6:1:147636619:1 122573713 ID27965 U -
TCCTAGATGGCATTAGAGAAACCCAAAGGAGC
>6 dna:chromosome chromosome:RGSC3.4:6:1:147636619:1 122573714 ID27964 U -
TCCTAGATGGCATTAGAGAAACCCAAAGGAG
>6 dna:chromosome chromosome:RGSC3.4:6:1:147636619:1 122573715 ID27963 U -
TCCTAGATGGCATTAGAGAAACCCAAAGGA
>6 dna:chromosome chromosome:RGSC3.4:6:1:147636619:1 122573716 ID5187 U -
CTAGATGGCATTAGAGAAACCCAAAGG
>6 dna:chromosome chromosome:RGSC3.4:6:1:147636619:1 122573716 ID27962 U -
TCCTAGATGGCATTAGAGAAACCCAAAGG
>6 dna:chromosome chromosome:RGSC3.4:6:1:147636619:1 122573745 ID16754 U -
TAGAAATTATTGTGGGAAGCACAAACATTT
>6 dna:chromosome chromosome:RGSC3.4:6:1:147636619:1 122573754 ID38511 U -
TGATAAGTGATAGAAATTATTGTGGGAAGCA
>6 dna:chromosome chromosome:RGSC3.4:6:1:147636619:1 122573755 ID544 U -
AAGTGATAGAAATTATTGTGGGAAGC
>6 dna:chromosome chromosome:RGSC3.4:6:1:147636619:1 122573755 ID7210 U -
GATAGAAATTATTGTGGGAAGC
>6 dna:chromosome chromosome:RGSC3.4:6:1:147636619:1 122573755 ID12578 U -
TAAGTGATAGAAATTATTGTGGGAAGC
>6 dna:chromosome chromosome:RGSC3.4:6:1:147636619:1 122573755 ID16753 U -
TAGAAATTATTGTGGGAAGC
>6 dna:chromosome chromosome:RGSC3.4:6:1:147636619:1 122573755 ID38510 U -
TGATAAGTGATAGAAATTATTGTGGGAAGC
>6 dna:chromosome chromosome:RGSC3.4:6:1:147636619:1 122573755 ID38649 U -
TGATAGAAATTATTGTGGGAAGC
>6 dna:chromosome chromosome:RGSC3.4:6:1:147636619:1 122573758 ID38509 U -
TGATAAGTGATAGAAATTATTGTGGGA
>6 dna:chromosome chromosome:RGSC3.4:6:1:147636619:1 122573758 ID38648 U -
TGATAGAAATTATTGTGGGA
>6 dna:chromosome chromosome:RGSC3.4:6:1:147636619:1 122573758 ID59049 U -
TTCTGATAAGTGATAGAAATTATTGTGGGA
>6 dna:chromosome chromosome:RGSC3.4:6:1:147636619:1 122573758 ID62503 U -
TTTTCTGATAAGTGATAGAAATTATTGTGGGA
>6 dna:chromosome chromosome:RGSC3.4:6:1:147636619:1 122573760 ID62502 U -
TTTTCTGATAAGTGATAGAAATTATTGTGG
>6 dna:chromosome chromosome:RGSC3.4:6:1:147636619:1 122573761 ID62652 U -
TTTTTCTGATAAGTGATAGAAATTATTGTG
>6 dna:chromosome chromosome:RGSC3.4:6:1:147636619:1 122573765 ID29255 U -
TCCTTTTTCTGATAAGTGATAGAAATTAT
>6 dna:chromosome chromosome:RGSC3.4:6:1:147636619:1 122573797 ID1604 U -
AGCATTGTCAGATATGAATGGACCCTTGGG
>6 dna:chromosome chromosome:RGSC3.4:6:1:147636619:1 122573797 ID7224 U -
GATATGAATGGACCCTTGGG
>6 dna:chromosome chromosome:RGSC3.4:6:1:147636619:1 122573798 ID4225 U -
CATTGTCAGATATGAATGGACCCTTGG
>6 dna:chromosome chromosome:RGSC3.4:6:1:147636619:1 122573800 ID1603 U -
AGCATTGTCAGATATGAATGGACCCTT
>6 dna:chromosome chromosome:RGSC3.4:6:1:147636619:1 122573801 ID1602 U -
AGCATTGTCAGATATGAATGGACCCT
>6 dna:chromosome chromosome:RGSC3.4:6:1:147636619:1 122573803 ID40519 U -
TGCAAGAAGCATTGTCAGATATGAATGGACC
>6 dna:chromosome chromosome:RGSC3.4:6:1:147636619:1 122573813 ID18610 U -
TAGCTCTGTGCAAGAAGCATTGTCAGATA
>6 dna:chromosome chromosome:RGSC3.4:6:1:147636619:1 122573815 ID5438 U -
CTCTGTGCAAGAAGCATTGTCAGA
>6 dna:chromosome chromosome:RGSC3.4:6:1:147636619:1 122573866 ID55319 U -
TGTTTAACCTGAGTGAGAGCT
>6 dna:chromosome chromosome:RGSC3.4:6:1:147636619:1 122573869 ID17205 U -
TAGACACAAGAATGTTTAACCTGAGTGAGA
>6 dna:chromosome chromosome:RGSC3.4:6:1:147636619:1 122573870 ID17204 U -
TAGACACAAGAATGTTTAACCTGAGTGAG
>6 dna:chromosome chromosome:RGSC3.4:6:1:147636619:1 122573911 ID7079 U -
GAGGTCAATTCAGTGAAGTCCCGGCCAACA
>6 dna:chromosome chromosome:RGSC3.4:6:1:147636619:1 122573915 ID1962 U -
AGGTCAATTCAGTGAAGTCCCGGCC
>6 dna:chromosome chromosome:RGSC3.4:6:1:147636619:1 122573920 ID7496 U -
GCAGACTTGAGGTCAATTCAGTGAAGTCC
>6 dna:chromosome chromosome:RGSC3.4:6:1:147636619:1 122573965 ID3512 U -
CACGTTATTTCCATAAGGAAGGGTCC
>6 dna:chromosome chromosome:RGSC3.4:6:1:147636619:1 122573965 ID17673 U -
TAGATCACGTTATTTCCATAAGGAAGGGTCC
>6 dna:chromosome chromosome:RGSC3.4:6:1:147636619:1 122573966 ID17672 U -
TAGATCACGTTATTTCCATAAGGAAGGGTC
>6 dna:chromosome chromosome:RGSC3.4:6:1:147636619:1 122573992 ID41977 U -
TGCCAAGTTTAAGCTTTAATCTTACCTTAGA
>6 dna:chromosome chromosome:RGSC3.4:6:1:147636619:1 122573999 ID53106 U -
TGTCTTGCCAAGTTTAAGCTTTAATCTTA
>6 dna:chromosome chromosome:RGSC3.4:6:1:147636619:1 122574011 ID5152 U -
CTAATGTCTTGCCAAGTTTAA
>6 dna:chromosome chromosome:RGSC3.4:6:1:147636619:1 122574015 ID47527 U -
TGGCATAATTAACCCTAATGTCTTGCCAAGT
>6 dna:chromosome chromosome:RGSC3.4:6:1:147636619:1 122574016 ID47526 U -
TGGCATAATTAACCCTAATGTCTTGCCAAG
>6 dna:chromosome chromosome:RGSC3.4:6:1:147636619:1 122574018 ID47525 U -
TGGCATAATTAACCCTAATGTCTTGCCA
>6 dna:chromosome chromosome:RGSC3.4:6:1:147636619:1 122574075 ID2278 U -
ATATAGATACCCAGAGCCACAGGA
>6 dna:chromosome chromosome:RGSC3.4:6:1:147636619:1 122574080 ID21582 U -
TATGAAATATAGATACCCAGAGCCA
>6 dna:chromosome chromosome:RGSC3.4:6:1:147636619:1 122574082 ID22500 U -
TATTGCCCTATGAAATATAGATACCCAGAGC
>6 dna:chromosome chromosome:RGSC3.4:6:1:147636619:1 122574124 ID61224 U -
TTGTTCCCAGTAATACCTTCAACTAAATCC
>6 dna:chromosome chromosome:RGSC3.4:6:1:147636619:1 122574158 ID17225 U -
TAGACAGAAGTCTAATAACGAGGCCGTGTC
>6 dna:chromosome chromosome:RGSC3.4:6:1:147636619:1 122574173 ID13567 U -
TACAAAGAGCATCTGTAGACAGAAGTCTAA
>6 dna:chromosome chromosome:RGSC3.4:6:1:147636619:1 122574184 ID44704 U -
TGCTGTTCATAATACAAAGAGCATCTGTAGA
>6 dna:chromosome chromosome:RGSC3.4:6:1:147636619:1 122574191 ID44703 U -
TGCTGTTCATAATACAAAGAGCAT
>6 dna:chromosome chromosome:RGSC3.4:6:1:147636619:1 122574221 ID50789 U -
TGGTCTTGAGAACAGTTTGTGAAACTTC
>6 dna:chromosome chromosome:RGSC3.4:6:1:147636619:1 122574226 ID15875 U -
TACTCAATGGTCTTGAGAACAGTTTGTGAA
>6 dna:chromosome chromosome:RGSC3.4:6:1:147636619:1 122574236 ID20964 U -
TATACTCAATGGTCTTGAGAAC
>6 dna:chromosome chromosome:RGSC3.4:6:1:147636619:1 122574245 ID10553 U -
TAAAGGCACACTTTTAAATTATACTCAATGGT
>6 dna:chromosome chromosome:RGSC3.4:6:1:147636619:1 122574273 ID45075 U -
TGCTTTATATCTGCTTAGCTAATCCATAAA
>6 dna:chromosome chromosome:RGSC3.4:6:1:147636619:1 122574282 ID44749 U -
TGCTTAAATCTGCTTTATATCTGCTTAGCTA
>6 dna:chromosome chromosome:RGSC3.4:6:1:147636619:1 122574284 ID44748 U -
TGCTTAAATCTGCTTTATATCTGCTTAGC
>6 dna:chromosome chromosome:RGSC3.4:6:1:147636619:1 122574350 ID49241 U -
TGGGCAATCAGGATTCCTTTTCTTTACATC
>6 dna:chromosome chromosome:RGSC3.4:6:1:147636619:1 122574366 ID16918 U -
TAGAAGATGAAGAAACATGGGCAATCAGGAT
>6 dna:chromosome chromosome:RGSC3.4:6:1:147636619:1 122574367 ID16917 U -
TAGAAGATGAAGAAACATGGGCAATCAGGA
>6 dna:chromosome chromosome:RGSC3.4:6:1:147636619:1 122574375 ID29852 U -
TCTAGAAGATGAAGAAACATGGGC
>6 dna:chromosome chromosome:RGSC3.4:6:1:147636619:1 122574376 ID46480 U -
TGGAGAATCTAGAAGATGAAGAAACATGGG
>6 dna:chromosome chromosome:RGSC3.4:6:1:147636619:1 122574403 ID10183 U -
TAAACACAGAAATAATGGAGGTGATGG
>6 dna:chromosome chromosome:RGSC3.4:6:1:147636619:1 122574405 ID14628 U -
TACATTAAACACAGAAATAATGGAGGTGAT
>6 dna:chromosome chromosome:RGSC3.4:6:1:147636619:1 122574405 ID56280 U -
TTAAACACAGAAATAATGGAGGTGAT
>6 dna:chromosome chromosome:RGSC3.4:6:1:147636619:1 122574406 ID14627 U -
TACATTAAACACAGAAATAATGGAGGTGA
>6 dna:chromosome chromosome:RGSC3.4:6:1:147636619:1 122574434 ID46370 U -
TGGACTCTTACGGACGGAGGGAGAAGT
>6 dna:chromosome chromosome:RGSC3.4:6:1:147636619:1 122574458 ID26461 U -
TCCATTAATGATCAAATAAAGTAATTCTTGG
>6 dna:chromosome chromosome:RGSC3.4:6:1:147636619:1 122574472 ID11634 U -
TAACTGGGGGATCCATTAATGATCAAAT
>6 dna:chromosome chromosome:RGSC3.4:6:1:147636619:1 122574493 ID23047 U -
TCAAAGAGGTGTATTTTCTGCTTTAACTGG
>6 dna:chromosome chromosome:RGSC3.4:6:1:147636619:1 122574502 ID22317 U -
TATTATGTTCTCAAAGAGGTGTATTTTCTGC
>6 dna:chromosome chromosome:RGSC3.4:6:1:147636619:1 122574503 ID22316 U -
TATTATGTTCTCAAAGAGGTGTATTTTCTG
>6 dna:chromosome chromosome:RGSC3.4:6:1:147636619:1 122574508 ID22315 U -
TATTATGTTCTCAAAGAGGTGTATT
>6 dna:chromosome chromosome:RGSC3.4:6:1:147636619:1 122574518 ID7563 U -
GCATTAGAAACCCTGTATTATGTTCTCAAA
>6 dna:chromosome chromosome:RGSC3.4:6:1:147636619:1 122574528 ID1349 U -
AGAATGCATTAGAAACCCTGTATTA
>6 dna:chromosome chromosome:RGSC3.4:6:1:147636619:1 122574540 ID12211 U -
TAAGCCATAGCTAATACCAGAATGCATTAGA
>6 dna:chromosome chromosome:RGSC3.4:6:1:147636619:1 122574546 ID52219 U -
TGTATAAGCCATAGCTAATACCAGAATGC
>6 dna:chromosome chromosome:RGSC3.4:6:1:147636619:1 122574560 ID47109 U -
TGGATTTTAAATTTCTTGTATAAGCCATAGC
>6 dna:chromosome chromosome:RGSC3.4:6:1:147636619:1 122574566 ID35157 U -
TGACATGGATTTTAAATTTCTTGTATAAGC
>6 dna:chromosome chromosome:RGSC3.4:6:1:147636619:1 122574572 ID60669 U -
TTGGCTTTGACATGGATTTTAAATTTCTTGT
>6 dna:chromosome chromosome:RGSC3.4:6:1:147636619:1 122574658 ID20932 U -
TATACAGGCCAAGATGCCTAAAGATGAAAAA
>6 dna:chromosome chromosome:RGSC3.4:6:1:147636619:1 122574661 ID24793 U -
TCATATACAGGCCAAGATGCCTAAAGATGAA
>6 dna:chromosome chromosome:RGSC3.4:6:1:147636619:1 122574662 ID24792 U -
TCATATACAGGCCAAGATGCCTAAAGATGA
>6 dna:chromosome chromosome:RGSC3.4:6:1:147636619:1 122574662 ID57861 U -
TTCATATACAGGCCAAGATGCCTAAAGATGA
>6 dna:chromosome chromosome:RGSC3.4:6:1:147636619:1 122574663 ID57860 U -
TTCATATACAGGCCAAGATGCCTAAAGATG
>6 dna:chromosome chromosome:RGSC3.4:6:1:147636619:1 122574695 ID10811 U -
TAAATGCACTCCCACTTGAAGCAGCAAGTC
>6 dna:chromosome chromosome:RGSC3.4:6:1:147636619:1 122574712 ID21119 U -
TATATGCCCGTGTGTATAAATGCACTCCC
>6 dna:chromosome chromosome:RGSC3.4:6:1:147636619:1 122574718 ID35650 U -
TGACTATATATGCCCGTGTGTATAAATGC
>6 dna:chromosome chromosome:RGSC3.4:6:1:147636619:1 122574726 ID41669 U -
TGCATTGACTTGACTATATATGCCCGTGTGT
>6 dna:chromosome chromosome:RGSC3.4:6:1:147636619:1 122574728 ID41668 U -
TGCATTGACTTGACTATATATGCCCGTGT
>6 dna:chromosome chromosome:RGSC3.4:6:1:147636619:1 122574729 ID53937 U -
TGTGCATTGACTTGACTATATATGCCCGTG
>6 dna:chromosome chromosome:RGSC3.4:6:1:147636619:1 122574730 ID41667 U -
TGCATTGACTTGACTATATATGCCCGT
>6 dna:chromosome chromosome:RGSC3.4:6:1:147636619:1 122574730 ID53936 U -
TGTGCATTGACTTGACTATATATGCCCGT
>6 dna:chromosome chromosome:RGSC3.4:6:1:147636619:1 122574740 ID54059 U -
TGTGCTTTCATGTGCATTGACTTGACTAT
>6 dna:chromosome chromosome:RGSC3.4:6:1:147636619:1 122574741 ID54058 U -
TGTGCTTTCATGTGCATTGACTTGACTA
>6 dna:chromosome chromosome:RGSC3.4:6:1:147636619:1 122574748 ID54057 U -
TGTGCTTTCATGTGCATTGAC
>6 dna:chromosome chromosome:RGSC3.4:6:1:147636619:1 122574750 ID55203 U -
TGTTGGATTATGTGCTTTCATGTGCATTG
>6 dna:chromosome chromosome:RGSC3.4:6:1:147636619:1 122574761 ID19934 U -
TAGGTTTTAGCTGTTGGATTATGTGCTTT
>6 dna:chromosome chromosome:RGSC3.4:6:1:147636619:1 122574762 ID61532 U -
TTTAGGTTTTAGCTGTTGGATTATGTGCTT
>6 dna:chromosome chromosome:RGSC3.4:6:1:147636619:1 122574763 ID19933 U -
TAGGTTTTAGCTGTTGGATTATGTGCT
>6 dna:chromosome chromosome:RGSC3.4:6:1:147636619:1 122574764 ID25166 U -
TCATTTAGGTTTTAGCTGTTGGATTATGTGC
>6 dna:chromosome chromosome:RGSC3.4:6:1:147636619:1 122574772 ID50646 U -
TGGTCCTCATTTAGGTTTTAGCTGTTGGA
>6 dna:chromosome chromosome:RGSC3.4:6:1:147636619:1 122574775 ID13187 U -
TAATGGTCCTCATTTAGGTTTTAGCTGTT
>6 dna:chromosome chromosome:RGSC3.4:6:1:147636619:1 122574775 ID50645 U -
TGGTCCTCATTTAGGTTTTAGCTGTT
>6 dna:chromosome chromosome:RGSC3.4:6:1:147636619:1 122574776 ID2692 U -
ATGGTCCTCATTTAGGTTTTAGCTGT
>6 dna:chromosome chromosome:RGSC3.4:6:1:147636619:1 122574776 ID13186 U -
TAATGGTCCTCATTTAGGTTTTAGCTGT
>6 dna:chromosome chromosome:RGSC3.4:6:1:147636619:1 122574777 ID2121 U -
AGTTAATGGTCCTCATTTAGGTTTTAGCTG
>6 dna:chromosome chromosome:RGSC3.4:6:1:147636619:1 122574777 ID3999 U -
CAGTTAATGGTCCTCATTTAGGTTTTAGCTG
>6 dna:chromosome chromosome:RGSC3.4:6:1:147636619:1 122574777 ID13185 U -
TAATGGTCCTCATTTAGGTTTTAGCTG
>6 dna:chromosome chromosome:RGSC3.4:6:1:147636619:1 122574778 ID13184 U -
TAATGGTCCTCATTTAGGTTTTAGCT
>6 dna:chromosome chromosome:RGSC3.4:6:1:147636619:1 122574785 ID13183 U -
TAATGGTCCTCATTTAGGT
>6 dna:chromosome chromosome:RGSC3.4:6:1:147636619:1 122574789 ID46262 U -
TGGACATTTCCCAGTTAATGGTCCTCATTT
>6 dna:chromosome chromosome:RGSC3.4:6:1:147636619:1 122574796 ID42075 U -
TGCCACATGTGGACATTTCCCAGTTAATGGTC
>6 dna:chromosome chromosome:RGSC3.4:6:1:147636619:1 122574797 ID42074 U -
TGCCACATGTGGACATTTCCCAGTTAATGGT
>6 dna:chromosome chromosome:RGSC3.4:6:1:147636619:1 122574798 ID42073 U -
TGCCACATGTGGACATTTCCCAGTTAATGG
>6 dna:chromosome chromosome:RGSC3.4:6:1:147636619:1 122574799 ID42072 U -
TGCCACATGTGGACATTTCCCAGTTAATG
>6 dna:chromosome chromosome:RGSC3.4:6:1:147636619:1 122574825 ID41083 U -
TGCAGAAGAACAGGCTCAAGATGCTCACTGC
>6 dna:chromosome chromosome:RGSC3.4:6:1:147636619:1 122574830 ID27566 U -
TCCGTGCAGAAGAACAGGCTCAAGATGCTC
>6 dna:chromosome chromosome:RGSC3.4:6:1:147636619:1 122574830 ID41082 U -
TGCAGAAGAACAGGCTCAAGATGCTC
>6 dna:chromosome chromosome:RGSC3.4:6:1:147636619:1 122574831 ID41081 U -
TGCAGAAGAACAGGCTCAAGATGCT
>6 dna:chromosome chromosome:RGSC3.4:6:1:147636619:1 122574838 ID48203 U -
TGGCTTCTCCGTGCAGAAGAACAGGCTCA
>6 dna:chromosome chromosome:RGSC3.4:6:1:147636619:1 122574841 ID48202 U -
TGGCTTCTCCGTGCAGAAGAACAGGC
>6 dna:chromosome chromosome:RGSC3.4:6:1:147636619:1 122574853 ID26358 U -
TCCATCCTTAAGACTTGGCTTCTCCGTGC
>6 dna:chromosome chromosome:RGSC3.4:6:1:147636619:1 122574911 ID41106 U -
TGCAGAATTTCTCTTCTAACAGGGGTAGC
>6 dna:chromosome chromosome:RGSC3.4:6:1:147636619:1 122574911 ID58996 U -
TTCTCTTCTAACAGGGGTAGC
>6 dna:chromosome chromosome:RGSC3.4:6:1:147636619:1 122574911 ID60013 U -
TTGCAGAATTTCTCTTCTAACAGGGGTAGC
>6 dna:chromosome chromosome:RGSC3.4:6:1:147636619:1 122574912 ID62118 U -
TTTGCAGAATTTCTCTTCTAACAGGGGTAG
>6 dna:chromosome chromosome:RGSC3.4:6:1:147636619:1 122574914 ID41105 U -
TGCAGAATTTCTCTTCTAACAGGGGT
>6 dna:chromosome chromosome:RGSC3.4:6:1:147636619:1 122574938 ID29656 U -
TCTAACTCTACAGAAATTCTTTG
>6 dna:chromosome chromosome:RGSC3.4:6:1:147636619:1 122574944 ID26477 U -
TCCATTCACATCTCTAACTCTACAGAAAT
>6 dna:chromosome chromosome:RGSC3.4:6:1:147636619:1 122574947 ID2876 U -
ATTCACATCTCTAACTCTACAGA
>6 dna:chromosome chromosome:RGSC3.4:6:1:147636619:1 122574955 ID41471 U -
TGCATCCATTCACATCTCTAAC
>6 dna:chromosome chromosome:RGSC3.4:6:1:147636619:1 122574961 ID13039 U -
TAATCTTGCATCCAAATGCATCCATTCACATC
>6 dna:chromosome chromosome:RGSC3.4:6:1:147636619:1 122574989 ID62381 U -
TTTTACCTCATGGTACCAGCCCACATTAAT
>6 dna:chromosome chromosome:RGSC3.4:6:1:147636619:1 122574999 ID26868 U -
TCCCAGTCCACTTTTACCTCATGGTACCAGC
>6 dna:chromosome chromosome:RGSC3.4:6:1:147636619:1 122575024 ID14433 U -
TACATACCATGGCTCCCATCATTCATCCCAG
>6 dna:chromosome chromosome:RGSC3.4:6:1:147636619:1 122575026 ID14432 U -
TACATACCATGGCTCCCATCATTCATCCC
>6 dna:chromosome chromosome:RGSC3.4:6:1:147636619:1 122575028 ID29778 U -
TCTACATACCATGGCTCCCATCATTCATC
>6 dna:chromosome chromosome:RGSC3.4:6:1:147636619:1 122575038 ID37054 U -
TGAGATTTGTCTCTACATACCATGGCTCCC
>6 dna:chromosome chromosome:RGSC3.4:6:1:147636619:1 122575039 ID37053 U -
TGAGATTTGTCTCTACATACCATGGCTCC
>6 dna:chromosome chromosome:RGSC3.4:6:1:147636619:1 122575040 ID37052 U -
TGAGATTTGTCTCTACATACCATGGCTC
>6 dna:chromosome chromosome:RGSC3.4:6:1:147636619:1 122575042 ID3018 U -
ATTTGAGATTTGTCTCTACATACCATGGC
>6 dna:chromosome chromosome:RGSC3.4:6:1:147636619:1 122575044 ID6197 U -
GAAATTTGAGATTTGTCTCTACATACCATG
>6 dna:chromosome chromosome:RGSC3.4:6:1:147636619:1 122575066 ID35608 U -
TGACTACTAGTTTCCCACAGGAGAAATTTG
>6 dna:chromosome chromosome:RGSC3.4:6:1:147636619:1 122575067 ID35607 U -
TGACTACTAGTTTCCCACAGGAGAAATTT
>6 dna:chromosome chromosome:RGSC3.4:6:1:147636619:1 122575069 ID53448 U -
TGTGACTACTAGTTTCCCACAGGAGAAAT
>6 dna:chromosome chromosome:RGSC3.4:6:1:147636619:1 122575072 ID53447 U -
TGTGACTACTAGTTTCCCACAGGAGA
>6 dna:chromosome chromosome:RGSC3.4:6:1:147636619:1 122575072 ID61134 U -
TTGTGACTACTAGTTTCCCACAGGAGA
>6 dna:chromosome chromosome:RGSC3.4:6:1:147636619:1 122575078 ID50840 U -
TGGTGAACACTTGTGACTACTAGTTTCCCAC
>6 dna:chromosome chromosome:RGSC3.4:6:1:147636619:1 122575079 ID50839 U -
TGGTGAACACTTGTGACTACTAGTTTCCCA
>6 dna:chromosome chromosome:RGSC3.4:6:1:147636619:1 122575080 ID50838 U -
TGGTGAACACTTGTGACTACTAGTTTCCC
>6 dna:chromosome chromosome:RGSC3.4:6:1:147636619:1 122575080 ID60814 U -
TTGGTGAACACTTGTGACTACTAGTTTCCC
>6 dna:chromosome chromosome:RGSC3.4:6:1:147636619:1 122575081 ID50836 U -
TGGTGAACACTTGTGACTACTAGTTTCC
>6 dna:chromosome chromosome:RGSC3.4:6:1:147636619:1 122575082 ID4871 U -
CCTTGGTGAACACTTGTGACTACTAGTTTC
>6 dna:chromosome chromosome:RGSC3.4:6:1:147636619:1 122575082 ID50834 U -
TGGTGAACACTTGTGACTACTAGTTTC
>6 dna:chromosome chromosome:RGSC3.4:6:1:147636619:1 122575082 ID60813 U -
TTGGTGAACACTTGTGACTACTAGTTTC
>6 dna:chromosome chromosome:RGSC3.4:6:1:147636619:1 122575083 ID50833 U -
TGGTGAACACTTGTGACTACTAGTTT
>6 dna:chromosome chromosome:RGSC3.4:6:1:147636619:1 122575085 ID29082 U -
TCCTTGGTGAACACTTGTGACTACTAGT
>6 dna:chromosome chromosome:RGSC3.4:6:1:147636619:1 122575085 ID52850 U -
TGTCCTTGGTGAACACTTGTGACTACTAGT
>6 dna:chromosome chromosome:RGSC3.4:6:1:147636619:1 122575115 ID15412 U -
TACCTTTCAGAAGCATGGCTGCAGTTGGA
>6 dna:chromosome chromosome:RGSC3.4:6:1:147636619:1 122575117 ID15411 U -
TACCTTTCAGAAGCATGGCTGCAGTTG
>6 dna:chromosome chromosome:RGSC3.4:6:1:147636619:1 122575119 ID17620 U -
TAGATACCTTTCAGAAGCATGGCTGCAGT
>6 dna:chromosome chromosome:RGSC3.4:6:1:147636619:1 122575120 ID43860 U -
TGCTAGATACCTTTCAGAAGCATGGCTGCAG
>6 dna:chromosome chromosome:RGSC3.4:6:1:147636619:1 122575121 ID43859 U -
TGCTAGATACCTTTCAGAAGCATGGCTGCA
>6 dna:chromosome chromosome:RGSC3.4:6:1:147636619:1 122575122 ID43858 U -
TGCTAGATACCTTTCAGAAGCATGGCTGC
>6 dna:chromosome chromosome:RGSC3.4:6:1:147636619:1 122575125 ID43857 U -
TGCTAGATACCTTTCAGAAGCATGGC
>6 dna:chromosome chromosome:RGSC3.4:6:1:147636619:1 122575136 ID6864 U -
GAGACTGTCAGGTATGCTAGATACCTTTC
>6 dna:chromosome chromosome:RGSC3.4:6:1:147636619:1 122575137 ID36612 U -
TGAGAGACTGTCAGGTATGCTAGATACCTTT
>6 dna:chromosome chromosome:RGSC3.4:6:1:147636619:1 122575155 ID30693 U -
TCTGAAGTTTGGGACTGAGAGACTGTCA
>6 dna:chromosome chromosome:RGSC3.4:6:1:147636619:1 122575162 ID12584 U -
TAAGTGATTCTGAAGTTTGGGACTGAGAG
>6 dna:chromosome chromosome:RGSC3.4:6:1:147636619:1 122575163 ID12583 U -
TAAGTGATTCTGAAGTTTGGGACTGAGA
>6 dna:chromosome chromosome:RGSC3.4:6:1:147636619:1 122575164 ID29705 U -
TCTAAGTGATTCTGAAGTTTGGGACTGAG
>6 dna:chromosome chromosome:RGSC3.4:6:1:147636619:1 122575165 ID12582 U -
TAAGTGATTCTGAAGTTTGGGACTGA
>6 dna:chromosome chromosome:RGSC3.4:6:1:147636619:1 122575184 ID23903 U -
TCACGTTGGACACAAGTCTCTAAGTGA
>6 dna:chromosome chromosome:RGSC3.4:6:1:147636619:1 122575186 ID7469 U -
GCACTCACGTTGGACACAAGTCTCTAAGT
>6 dna:chromosome chromosome:RGSC3.4:6:1:147636619:1 122575186 ID40989 U -
TGCACTCACGTTGGACACAAGTCTCTAAGT
>6 dna:chromosome chromosome:RGSC3.4:6:1:147636619:1 122575189 ID40988 U -
TGCACTCACGTTGGACACAAGTCTCTA
>6 dna:chromosome chromosome:RGSC3.4:6:1:147636619:1 122575190 ID59070 U -
TTCTGCACTCACGTTGGACACAAGTCTCT
>6 dna:chromosome chromosome:RGSC3.4:6:1:147636619:1 122575204 ID11601 U -
TAACTGACCTCTTATTTCTGCACTCACGTT
>6 dna:chromosome chromosome:RGSC3.4:6:1:147636619:1 122575211 ID5800 U -
CTTAACTGACCTCTTATTTCTGCAC
>6 dna:chromosome chromosome:RGSC3.4:6:1:147636619:1 122575213 ID51369 U -
TGGTTAAACTTAACTGACCTCTTATTTCTGC
>6 dna:chromosome chromosome:RGSC3.4:6:1:147636619:1 122575214 ID51368 U -
TGGTTAAACTTAACTGACCTCTTATTTCTG
>6 dna:chromosome chromosome:RGSC3.4:6:1:147636619:1 122575221 ID39163 U -
TGATCTTGGTTAAACTTAACTGACCTCTT
>6 dna:chromosome chromosome:RGSC3.4:6:1:147636619:1 122575222 ID39162 U -
TGATCTTGGTTAAACTTAACTGACCTCT
>6 dna:chromosome chromosome:RGSC3.4:6:1:147636619:1 122575242 ID6489 U -
GACAAGTACTTTGCTTTCTTTCTGATCTTG
>6 dna:chromosome chromosome:RGSC3.4:6:1:147636619:1 122575246 ID33593 U -
TGAAGACAAGTACTTTGCTTTCTTTCTGAT
>6 dna:chromosome chromosome:RGSC3.4:6:1:147636619:1 122575258 ID11888 U -
TAAGACAATTTGCTGAAGACAAGTACTTTGC
>6 dna:chromosome chromosome:RGSC3.4:6:1:147636619:1 122575270 ID7035 U -
GAGGAGTTGTAAGACAATTTGCTGAAGA
>6 dna:chromosome chromosome:RGSC3.4:6:1:147636619:1 122575273 ID41149 U -
TGCAGAGGAGTTGTAAGACAATTTGCTGA
>6 dna:chromosome chromosome:RGSC3.4:6:1:147636619:1 122575274 ID41148 U -
TGCAGAGGAGTTGTAAGACAATTTGCTG
>6 dna:chromosome chromosome:RGSC3.4:6:1:147636619:1 122575286 ID39606 U -
TGATGTACGTTTATGCAGAGGAGTTGTAA
>6 dna:chromosome chromosome:RGSC3.4:6:1:147636619:1 122575287 ID39605 U -
TGATGTACGTTTATGCAGAGGAGTTGTA
>6 dna:chromosome chromosome:RGSC3.4:6:1:147636619:1 122575290 ID39604 U -
TGATGTACGTTTATGCAGAGGAGTT
>6 dna:chromosome chromosome:RGSC3.4:6:1:147636619:1 122575297 ID40368 U -
TGCAAAGTTCGCATGATGTACGTTTATGCAG
>6 dna:chromosome chromosome:RGSC3.4:6:1:147636619:1 122575299 ID53832 U -
TGTGCAAAGTTCGCATGATGTACGTTTATGC
>6 dna:chromosome chromosome:RGSC3.4:6:1:147636619:1 122575300 ID40367 U -
TGCAAAGTTCGCATGATGTACGTTTATG
>6 dna:chromosome chromosome:RGSC3.4:6:1:147636619:1 122575301 ID53831 U -
TGTGCAAAGTTCGCATGATGTACGTTTAT
>6 dna:chromosome chromosome:RGSC3.4:6:1:147636619:1 122575302 ID53829 U -
TGTGCAAAGTTCGCATGATGTACGTTTA
>6 dna:chromosome chromosome:RGSC3.4:6:1:147636619:1 122575303 ID40366 U -
TGCAAAGTTCGCATGATGTACGTTT
>6 dna:chromosome chromosome:RGSC3.4:6:1:147636619:1 122575305 ID8535 U -
GGCCTGTGCAAAGTTCGCATGATGTACGT
>6 dna:chromosome chromosome:RGSC3.4:6:1:147636619:1 122575311 ID40237 U -
TGCAAAAGGCCTGTGCAAAGTTCGCATGAT
>6 dna:chromosome chromosome:RGSC3.4:6:1:147636619:1 122575312 ID40236 U -
TGCAAAAGGCCTGTGCAAAGTTCGCATGA
>6 dna:chromosome chromosome:RGSC3.4:6:1:147636619:1 122575323 ID17011 U -
TAGAAGTACCTGGTGCAAAAGGCCTGTGCAA
>6 dna:chromosome chromosome:RGSC3.4:6:1:147636619:1 122575324 ID17010 U -
TAGAAGTACCTGGTGCAAAAGGCCTGTGCA
>6 dna:chromosome chromosome:RGSC3.4:6:1:147636619:1 122575325 ID2008 U -
AGTACCTGGTGCAAAAGGCCTGTGC
>6 dna:chromosome chromosome:RGSC3.4:6:1:147636619:1 122575325 ID5687 U -
CTGGTGCAAAAGGCCTGTGC
>6 dna:chromosome chromosome:RGSC3.4:6:1:147636619:1 122575325 ID17009 U -
TAGAAGTACCTGGTGCAAAAGGCCTGTGC
>6 dna:chromosome chromosome:RGSC3.4:6:1:147636619:1 122575329 ID9158 U -
GTCTCTAGAAGTACCTGGTGCAAAAGGCCT
>6 dna:chromosome chromosome:RGSC3.4:6:1:147636619:1 122575330 ID9157 U -
GTCTCTAGAAGTACCTGGTGCAAAAGGCC
>6 dna:chromosome chromosome:RGSC3.4:6:1:147636619:1 122575330 ID52983 U -
TGTCTCTAGAAGTACCTGGTGCAAAAGGCC
>6 dna:chromosome chromosome:RGSC3.4:6:1:147636619:1 122575332 ID52982 U -
TGTCTCTAGAAGTACCTGGTGCAAAAGG
>6 dna:chromosome chromosome:RGSC3.4:6:1:147636619:1 122575336 ID26370 U -
TCCATCTGTCTCTAGAAGTACCTGGTGCAA
>6 dna:chromosome chromosome:RGSC3.4:6:1:147636619:1 122575337 ID26369 U -
TCCATCTGTCTCTAGAAGTACCTGGTGCA
>6 dna:chromosome chromosome:RGSC3.4:6:1:147636619:1 122575383 ID32474 U -
TGAAAATTGTATTGTTCCAAGACCTTCAGGT
>6 dna:chromosome chromosome:RGSC3.4:6:1:147636619:1 122575385 ID30623 U -
TCTGAAAATTGTATTGTTCCAAGACCTTCAG
>6 dna:chromosome chromosome:RGSC3.4:6:1:147636619:1 122575392 ID49675 U -
TGGGGTTCTGAAAATTGTATTGTTCCAAGA
>6 dna:chromosome chromosome:RGSC3.4:6:1:147636619:1 122575404 ID9710 U -
TAAAAAGGATTTGGGGTTCTGAAAATTGT
>6 dna:chromosome chromosome:RGSC3.4:6:1:147636619:1 122575407 ID5958 U -
CTTTAAAAAGGATTTGGGGTTCTGAAAAT
>6 dna:chromosome chromosome:RGSC3.4:6:1:147636619:1 122575407 ID8399 U -
GGATTTGGGGTTCTGAAAAT
>6 dna:chromosome chromosome:RGSC3.4:6:1:147636619:1 122575409 ID8071 U -
GCTTTAAAAAGGATTTGGGGTTCTGAAA
>6 dna:chromosome chromosome:RGSC3.4:6:1:147636619:1 122575411 ID24473 U -
TCAGCTTTAAAAAGGATTTGGGGTTCTGA
>6 dna:chromosome chromosome:RGSC3.4:6:1:147636619:1 122575414 ID23449 U -
TCAATCAGCTTTAAAAAGGATTTGGGGTTC
>6 dna:chromosome chromosome:RGSC3.4:6:1:147636619:1 122575414 ID24472 U -
TCAGCTTTAAAAAGGATTTGGGGTTC
>6 dna:chromosome chromosome:RGSC3.4:6:1:147636619:1 122575421 ID58098 U -
TTCCACTCAATCAGCTTTAAAAAGGATTT
>6 dna:chromosome chromosome:RGSC3.4:6:1:147636619:1 122575426 ID33630 U -
TGAAGAGATTCCACTCAATCAGCTTTAAAAAG
>6 dna:chromosome chromosome:RGSC3.4:6:1:147636619:1 122575427 ID33629 U -
TGAAGAGATTCCACTCAATCAGCTTTAAAAA
>6 dna:chromosome chromosome:RGSC3.4:6:1:147636619:1 122575428 ID33628 U -
TGAAGAGATTCCACTCAATCAGCTTTAAAA
>6 dna:chromosome chromosome:RGSC3.4:6:1:147636619:1 122575433 ID33627 U -
TGAAGAGATTCCACTCAATCAGCTT
>6 dna:chromosome chromosome:RGSC3.4:6:1:147636619:1 122575435 ID24908 U -
TCATCGTCTGAAGAGATTCCACTCAATCAGC
>6 dna:chromosome chromosome:RGSC3.4:6:1:147636619:1 122575443 ID46591 U -
TGGAGCCATCATCGTCTGAAGAGATTCCACT
>6 dna:chromosome chromosome:RGSC3.4:6:1:147636619:1 122575444 ID46590 U -
TGGAGCCATCATCGTCTGAAGAGATTCCAC
>6 dna:chromosome chromosome:RGSC3.4:6:1:147636619:1 122575445 ID46588 U -
TGGAGCCATCATCGTCTGAAGAGATTCCA
>6 dna:chromosome chromosome:RGSC3.4:6:1:147636619:1 122575446 ID46587 U -
TGGAGCCATCATCGTCTGAAGAGATTCC
>6 dna:chromosome chromosome:RGSC3.4:6:1:147636619:1 122575447 ID24991 U -
TCATGGAGCCATCATCGTCTGAAGAGATTC
>6 dna:chromosome chromosome:RGSC3.4:6:1:147636619:1 122575447 ID46586 U -
TGGAGCCATCATCGTCTGAAGAGATTC
>6 dna:chromosome chromosome:RGSC3.4:6:1:147636619:1 122575448 ID46585 U -
TGGAGCCATCATCGTCTGAAGAGATT
>6 dna:chromosome chromosome:RGSC3.4:6:1:147636619:1 122575448 ID57906 U -
TTCATGGAGCCATCATCGTCTGAAGAGATT
>6 dna:chromosome chromosome:RGSC3.4:6:1:147636619:1 122575449 ID57905 U -
TTCATGGAGCCATCATCGTCTGAAGAGAT
>6 dna:chromosome chromosome:RGSC3.4:6:1:147636619:1 122575450 ID31698 U -
TCTTCATGGAGCCATCATCGTCTGAAGAGA
>6 dna:chromosome chromosome:RGSC3.4:6:1:147636619:1 122575451 ID31697 U -
TCTTCATGGAGCCATCATCGTCTGAAGAG
>6 dna:chromosome chromosome:RGSC3.4:6:1:147636619:1 122575458 ID61405 U -
TTTAACGGTCTTCATGGAGCCATCATCGTC
>6 dna:chromosome chromosome:RGSC3.4:6:1:147636619:1 122575461 ID31946 U -
TCTTTAACGGTCTTCATGGAGCCATCATC
>6 dna:chromosome chromosome:RGSC3.4:6:1:147636619:1 122575462 ID28458 U -
TCCTCTTTAACGGTCTTCATGGAGCCATCAT
>6 dna:chromosome chromosome:RGSC3.4:6:1:147636619:1 122575464 ID28457 U -
TCCTCTTTAACGGTCTTCATGGAGCCATC
>6 dna:chromosome chromosome:RGSC3.4:6:1:147636619:1 122575471 ID35760 U -
TGACTCTCCTCTTTAACGGTCTTCATGG
>6 dna:chromosome chromosome:RGSC3.4:6:1:147636619:1 122575478 ID46074 U -
TGGAATTCCCTGACTCTCCTCTTTAACGGTC
>6 dna:chromosome chromosome:RGSC3.4:6:1:147636619:1 122575485 ID41439 U -
TGCATATGGAATTCCCTGACTCTCCTCTTT
>6 dna:chromosome chromosome:RGSC3.4:6:1:147636619:1 122575491 ID21558 U -
TATCTTGCATATGGAATTCCCTGACTCTC
>6 dna:chromosome chromosome:RGSC3.4:6:1:147636619:1 122575492 ID21557 U -
TATCTTGCATATGGAATTCCCTGACTCT
>6 dna:chromosome chromosome:RGSC3.4:6:1:147636619:1 122575492 ID31871 U -
TCTTGCATATGGAATTCCCTGACTCT
>6 dna:chromosome chromosome:RGSC3.4:6:1:147636619:1 122575493 ID28073 U -
TCCTATCTTGCATATGGAATTCCCTGACTC
>6 dna:chromosome chromosome:RGSC3.4:6:1:147636619:1 122575494 ID28072 U -
TCCTATCTTGCATATGGAATTCCCTGACT
>6 dna:chromosome chromosome:RGSC3.4:6:1:147636619:1 122575495 ID28071 U -
TCCTATCTTGCATATGGAATTCCCTGAC
>6 dna:chromosome chromosome:RGSC3.4:6:1:147636619:1 122575495 ID58399 U -
TTCCTATCTTGCATATGGAATTCCCTGAC
>6 dna:chromosome chromosome:RGSC3.4:6:1:147636619:1 122575500 ID28070 U -
TCCTATCTTGCATATGGAATTCC
>6 dna:chromosome chromosome:RGSC3.4:6:1:147636619:1 122575512 ID29426 U -
TCGGACTGGTTTCTTGTCTTCCTATCTTGC
>6 dna:chromosome chromosome:RGSC3.4:6:1:147636619:1 122575522 ID48856 U -
TGGGAGTCATCGGACTGGTTTCTTGTCTT
>6 dna:chromosome chromosome:RGSC3.4:6:1:147636619:1 122575551 ID23176 U -
TCAAATTCGCTGGACTCATTTTGTCTCCCCT
>6 dna:chromosome chromosome:RGSC3.4:6:1:147636619:1 122575554 ID23175 U -
TCAAATTCGCTGGACTCATTTTGTCTCC
>6 dna:chromosome chromosome:RGSC3.4:6:1:147636619:1 122575560 ID6205 U -
GAACAATCAAATTCGCTGGACTCATTTT
>6 dna:chromosome chromosome:RGSC3.4:6:1:147636619:1 122575611 ID17739 U -
TAGATGACCAGACATGGTTCAACTCAAGATG
>6 dna:chromosome chromosome:RGSC3.4:6:1:147636619:1 122575612 ID17738 U -
TAGATGACCAGACATGGTTCAACTCAAGAT
>6 dna:chromosome chromosome:RGSC3.4:6:1:147636619:1 122575613 ID17737 U -
TAGATGACCAGACATGGTTCAACTCAAGA
>6 dna:chromosome chromosome:RGSC3.4:6:1:147636619:1 122575624 ID36145 U -
TGAGAAAGGTAGATGACCAGACATGGT
>6 dna:chromosome chromosome:RGSC3.4:6:1:147636619:1 122575646 ID14261 U -
TACAGCCTATGCATTTCAGATCCTCTGAGA
>6 dna:chromosome chromosome:RGSC3.4:6:1:147636619:1 122575660 ID57555 U -
TTCAATGGCCTACAGCCTATGCATTT
>6 dna:chromosome chromosome:RGSC3.4:6:1:147636619:1 122575691 ID57118 U -
TTATATGAATAATGCCATTTGCAGC
>6 dna:chromosome chromosome:RGSC3.4:6:1:147636619:1 122575802 ID4334 U -
CCACCTGTCTACCCAAAATAC
>6 dna:chromosome chromosome:RGSC3.4:6:1:147636619:1 122575804 ID32203 U -
TGAAAAACCACCTGTCTACCCAAAAT
>6 dna:chromosome chromosome:RGSC3.4:6:1:147636619:1 122575805 ID32202 U -
TGAAAAACCACCTGTCTACCCAAAA
>6 dna:chromosome chromosome:RGSC3.4:6:1:147636619:1 122575849 ID43185 U -
TGCCTGTTCAATATTAAACATGAGCTTTAAA
>6 dna:chromosome chromosome:RGSC3.4:6:1:147636619:1 122575852 ID16131 U -
TACTGCCTGTTCAATATTAAACATGAGCTTT
>6 dna:chromosome chromosome:RGSC3.4:6:1:147636619:1 122575915 ID59200 U -
TTCTTATGCAGGTAAAACAAACAAACAAAC
>6 dna:chromosome chromosome:RGSC3.4:6:1:147636619:1 122576002 ID38774 U -
TGATATAGTGCTTAGGACTAGGGTGAGC
>6 dna:chromosome chromosome:RGSC3.4:6:1:147636619:1 122576005 ID31405 U -
TCTGTTGATATAGTGCTTAGGACTAGGGTG
>6 dna:chromosome chromosome:RGSC3.4:6:1:147636619:1 122576006 ID55140 U -
TGTTGATATAGTGCTTAGGACTAGGGT
>6 dna:chromosome chromosome:RGSC3.4:6:1:147636619:1 122576011 ID59778 U -
TTGACTTTCTGTTGATATAGTGCTTAGGACT
>6 dna:chromosome chromosome:RGSC3.4:6:1:147636619:1 122576012 ID59777 U -
TTGACTTTCTGTTGATATAGTGCTTAGGAC
>6 dna:chromosome chromosome:RGSC3.4:6:1:147636619:1 122576012 ID62002 U -
TTTGACTTTCTGTTGATATAGTGCTTAGGAC
>6 dna:chromosome chromosome:RGSC3.4:6:1:147636619:1 122576013 ID62001 U -
TTTGACTTTCTGTTGATATAGTGCTTAGGA
>6 dna:chromosome chromosome:RGSC3.4:6:1:147636619:1 122576016 ID36050 U -
TGACTTTCTGTTGATATAGTGCTTA
>6 dna:chromosome chromosome:RGSC3.4:6:1:147636619:1 122576017 ID61855 U -
TTTCTGTTGATATAGTGCTT
>6 dna:chromosome chromosome:RGSC3.4:6:1:147636619:1 122576019 ID15425 U -
TACCTTTTGACTTTCTGTTGATATAGTGC
>6 dna:chromosome chromosome:RGSC3.4:6:1:147636619:1 122576081 ID13777 U -
TACAAGATGCCTGGGTTGGTGGTAACTGG
>6 dna:chromosome chromosome:RGSC3.4:6:1:147636619:1 122576084 ID13776 U -
TACAAGATGCCTGGGTTGGTGGTAAC
>6 dna:chromosome chromosome:RGSC3.4:6:1:147636619:1 122576085 ID30419 U -
TCTCTACAAGATGCCTGGGTTGGTGGTAA
>6 dna:chromosome chromosome:RGSC3.4:6:1:147636619:1 122576086 ID58959 U -
TTCTCTACAAGATGCCTGGGTTGGTGGTA
>6 dna:chromosome chromosome:RGSC3.4:6:1:147636619:1 122576094 ID31204 U -
TCTGGGAGTTTCTCTACAAGATGCCTGGGT
>6 dna:chromosome chromosome:RGSC3.4:6:1:147636619:1 122576107 ID22606 U -
TATTGTTTATGCTCTGGGAGTTTCTCTAC
>6 dna:chromosome chromosome:RGSC3.4:6:1:147636619:1 122576136 ID34403 U -
TGAATTGGATCTCTTGGGGAGACATTTA
>6 dna:chromosome chromosome:RGSC3.4:6:1:147636619:1 122576137 ID34402 U -
TGAATTGGATCTCTTGGGGAGACATTT
>6 dna:chromosome chromosome:RGSC3.4:6:1:147636619:1 122576144 ID19617 U -
TAGGTAAATGAATTGGATCTCTTGGGGA
>6 dna:chromosome chromosome:RGSC3.4:6:1:147636619:1 122576146 ID7941 U -
GCTCTAGGTAAATGAATTGGATCTCTTGGG
>6 dna:chromosome chromosome:RGSC3.4:6:1:147636619:1 122576151 ID48053 U -
TGGCTCTAGGTAAATGAATTGGATCTC
>6 dna:chromosome chromosome:RGSC3.4:6:1:147636619:1 122576154 ID48052 U -
TGGCTCTAGGTAAATGAATTGGAT
>6 dna:chromosome chromosome:RGSC3.4:6:1:147636619:1 122576186 ID24974 U -
TCATGCATCCAGTTGGTACCCACCAT
>6 dna:chromosome chromosome:RGSC3.4:6:1:147636619:1 122576195 ID39760 U -
TGATGTTTTCTTCTCATGCATCCAGTTGGT
>6 dna:chromosome chromosome:RGSC3.4:6:1:147636619:1 122576270 ID836 U -
ACAGTACTTAGAAGTGACCATGTATGAGC
>6 dna:chromosome chromosome:RGSC3.4:6:1:147636619:1 122576270 ID1374 U -
AGACAGTACTTAGAAGTGACCATGTATGAGC
>6 dna:chromosome chromosome:RGSC3.4:6:1:147636619:1 122576270 ID17017 U -
TAGAAGTGACCATGTATGAGC
>6 dna:chromosome chromosome:RGSC3.4:6:1:147636619:1 122576271 ID1372 U -
AGACAGTACTTAGAAGTGACCATGTATGAG
>6 dna:chromosome chromosome:RGSC3.4:6:1:147636619:1 122576272 ID1371 U -
AGACAGTACTTAGAAGTGACCATGTATGA
>6 dna:chromosome chromosome:RGSC3.4:6:1:147636619:1 122576275 ID1370 U -
AGACAGTACTTAGAAGTGACCATGTA
>6 dna:chromosome chromosome:RGSC3.4:6:1:147636619:1 122576385 ID42767 U -
TGCCCTTACATTTGCATTTTGCTGAAGTA
>6 dna:chromosome chromosome:RGSC3.4:6:1:147636619:1 122576513 ID9803 U -
TAAAACACAAATAGCAGTGTTGTTTCTGAGGC
>6 dna:chromosome chromosome:RGSC3.4:6:1:147636619:1 122576531 ID45612 U -
TGGAACATTGATAGCCATTAAAACACAAATAG
>6 dna:chromosome chromosome:RGSC3.4:6:1:147636619:1 122576539 ID11545 U -
TAACTATGGAACATTGATAGCCATTAAAAC
>6 dna:chromosome chromosome:RGSC3.4:6:1:147636619:1 122576540 ID11544 U -
TAACTATGGAACATTGATAGCCATTAAAA
>6 dna:chromosome chromosome:RGSC3.4:6:1:147636619:1 122576551 ID19056 U -
TAGGAGCTTTTCTAACTATGGAACATTGAT
>6 dna:chromosome chromosome:RGSC3.4:6:1:147636619:1 122576596 ID51032 U -
TGGTGATTCTCAGTAGATTTCCAGTGAGA
>6 dna:chromosome chromosome:RGSC3.4:6:1:147636619:1 122576600 ID19806 U -
TAGGTGGTGATTCTCAGTAGATTTCCAGT
>6 dna:chromosome chromosome:RGSC3.4:6:1:147636619:1 122576622 ID33578 U -
TGAAGAATACAAATGTAGCCCTATAGGTGG
>6 dna:chromosome chromosome:RGSC3.4:6:1:147636619:1 122576642 ID51208 U -
TGGTGTAATTGAATAAAATGAAGAATAC
>6 dna:chromosome chromosome:RGSC3.4:6:1:147636619:1 122576715 ID9712 U -
TAAAAAGGGTGATGCACAATTAGACTGGAA
>6 dna:chromosome chromosome:RGSC3.4:6:1:147636619:1 122576719 ID56233 U -
TTAAAAAGGGTGATGCACAATTAGACT
>6 dna:chromosome chromosome:RGSC3.4:6:1:147636619:1 122576729 ID578 U -
AATAACACTTAAAAAGGGTGATGCA
>6 dna:chromosome chromosome:RGSC3.4:6:1:147636619:1 122576729 ID51938 U -
TGTAATAATAACACTTAAAAAGGGTGATGCA
>6 dna:chromosome chromosome:RGSC3.4:6:1:147636619:1 122576730 ID51937 U -
TGTAATAATAACACTTAAAAAGGGTGATGC
>6 dna:chromosome chromosome:RGSC3.4:6:1:147636619:1 122576733 ID22031 U -
TATGTAATAATAACACTTAAAAAGGGTGA
>6 dna:chromosome chromosome:RGSC3.4:6:1:147636619:1 122576762 ID19912 U -
TAGGTTGTGTTTATATTTTTACTCAGTATA
>6 dna:chromosome chromosome:RGSC3.4:6:1:147636619:1 122576796 ID24795 U -
TCATATACATACAAGCAACACTAAAAGGAAC
>6 dna:chromosome chromosome:RGSC3.4:6:1:147636619:1 122576798 ID4027 M -
CATACAAGCAACACTAAAAGGA
>6 dna:chromosome chromosome:RGSC3.4:6:1:147636619:1 122576869 ID44135 U -
TGCTCAGAGAAGAGAATCCATCTTCCTCAGG
>6 dna:chromosome chromosome:RGSC3.4:6:1:147636619:1 122576981 ID1717 U -
AGCTGGTGCATCCAGGGAAGAGAAG
>6 dna:chromosome chromosome:RGSC3.4:6:1:147636619:1 122577073 ID2335 U -
ATCAAGAAGCCTGGAGGTAGCGACACCGT
>6 dna:chromosome chromosome:RGSC3.4:6:1:147636619:1 122577073 ID23277 U -
TCAAGAAGCCTGGAGGTAGCGACACCGT
>6 dna:chromosome chromosome:RGSC3.4:6:1:147636619:1 122577090 ID38277 U -
TGAGTTATTTGAGGATCAAGAAGCCT
>6 dna:chromosome chromosome:RGSC3.4:6:1:147636619:1 122577200 ID9642 U -
TAAAAAACACACAGACATCATGCTAAGACT
>6 dna:chromosome chromosome:RGSC3.4:6:1:147636619:1 122577343 ID27686 U -
TCCTAAAGTTGGATTATGGAAGAAGTGTC
>6 dna:chromosome chromosome:RGSC3.4:6:1:147636619:1 122577344 ID27685 U -
TCCTAAAGTTGGATTATGGAAGAAGTGT
>6 dna:chromosome chromosome:RGSC3.4:6:1:147636619:1 122577423 ID39265 U -
TGATGACGTCAGGCACAAGTGGTTTGAACA
>6 dna:chromosome chromosome:RGSC3.4:6:1:147636619:1 122577496 ID51675 U -
TGGTTTGTTTTCATGATATTTACTGGTTTGG
>6 dna:chromosome chromosome:RGSC3.4:6:1:147636619:1 122577837 ID43387 U -
TGCCTTTGGTAGATAAGAGACGGGCAAC
>6 dna:chromosome chromosome:RGSC3.4:6:1:147636619:1 122577839 ID43386 U -
TGCCTTTGGTAGATAAGAGACGGGCA
>6 dna:chromosome chromosome:RGSC3.4:6:1:147636619:1 122577910 ID45577 U -
TGGAAATTTGAAGGGACAATGATTTAGTGT
>6 dna:chromosome chromosome:RGSC3.4:6:1:147636619:1 122577922 ID14286 U -
TACAGCTTTGGAAATTTGAAGGGACA
>6 dna:chromosome chromosome:RGSC3.4:6:1:147636619:1 122577927 ID31345 U -
TCTGTGCTCATACAGCTTTGGAAATTTGAAG
>6 dna:chromosome chromosome:RGSC3.4:6:1:147636619:1 122577988 ID19782 U -
TAGGTGCAAATGCTTCATTTAGGAAGGA
>6 dna:chromosome chromosome:RGSC3.4:6:1:147636619:1 122577992 ID6093 U -
GAAAAGCTAGGTGCAAATGCTTCATTTAGGA
>6 dna:chromosome chromosome:RGSC3.4:6:1:147636619:1 122577997 ID8104 U -
GGAAAAGCTAGGTGCAAATGCTTCATT
>6 dna:chromosome chromosome:RGSC3.4:6:1:147636619:1 122578018 ID62060 U -
TTTGATCACAGAGTCAGGAAAA
>6 dna:chromosome chromosome:RGSC3.4:6:1:147636619:1 122578049 ID15066 U -
TACCCATGCTTATCCCGGAAATGGGAGAGGT
>6 dna:chromosome chromosome:RGSC3.4:6:1:147636619:1 122578104 ID12284 U -
TAAGCTCCTCACTCTCGGGACCCGAGG
>6 dna:chromosome chromosome:RGSC3.4:6:1:147636619:1 122578139 ID42770 U -
TGCCCTTCTAATAGGGAGCTGGATTTAGATT
>6 dna:chromosome chromosome:RGSC3.4:6:1:147636619:1 122578140 ID42769 U -
TGCCCTTCTAATAGGGAGCTGGATTTAGAT
>6 dna:chromosome chromosome:RGSC3.4:6:1:147636619:1 122578179 ID33066 U -
TGAAATTCTTCCACAAAATGCATTCCTGGTC
>6 dna:chromosome chromosome:RGSC3.4:6:1:147636619:1 122578331 ID22435 U -
TATTGAAGAAAGAGGGACACATATTTTGGC
>6 dna:chromosome chromosome:RGSC3.4:6:1:147636619:1 122578383 ID58731 U -
TTCTAAGGTTTTGTGCCTCTTTCAGGGAA
>6 dna:chromosome chromosome:RGSC3.4:6:1:147636619:1 122578390 ID1045 U -
ACCTGGATTCTAAGGTTTTGTGCCTCTTT
>6 dna:chromosome chromosome:RGSC3.4:6:1:147636619:1 122578404 ID46087 U -
TGGAATTGAAATACATACCTGGATTCTAAGG
>6 dna:chromosome chromosome:RGSC3.4:6:1:147636619:1 122578409 ID46086 U -
TGGAATTGAAATACATACCTGGATTC
>6 dna:chromosome chromosome:RGSC3.4:6:1:147636619:1 122578410 ID44219 U -
TGCTCCTGGAATTGAAATACATACCTGGATT
>6 dna:chromosome chromosome:RGSC3.4:6:1:147636619:1 122578411 ID44218 U -
TGCTCCTGGAATTGAAATACATACCTGGAT
>6 dna:chromosome chromosome:RGSC3.4:6:1:147636619:1 122578438 ID60789 U -
TTGGTCCTTGATTGAGCAGCTCATTCTGC
>6 dna:chromosome chromosome:RGSC3.4:6:1:147636619:1 122578442 ID48227 U -
TGGCTTGGTCCTTGATTGAGCAGCTCATT
>6 dna:chromosome chromosome:RGSC3.4:6:1:147636619:1 122578612 ID10201 U -
TAAACAGTAAGGTGACATTTCCCTCTAAT
>6 dna:chromosome chromosome:RGSC3.4:6:1:147636619:1 122578642 ID43807 U -
TGCTACTAGAGGGAGTTACAGACC
>6 dna:chromosome chromosome:RGSC3.4:6:1:147636619:1 122578655 ID62459 U -
TTTTCAAAGAGGTCATCCATGCTACTAGAG
>6 dna:chromosome chromosome:RGSC3.4:6:1:147636619:1 122578662 ID57517 U -
TTCAAGTTTTTCAAAGAGGTCATCCATGCT
>6 dna:chromosome chromosome:RGSC3.4:6:1:147636619:1 122578663 ID57516 U -
TTCAAGTTTTTCAAAGAGGTCATCCATGC
>6 dna:chromosome chromosome:RGSC3.4:6:1:147636619:1 122578664 ID62463 U -
TTTTCAAGTTTTTCAAAGAGGTCATCCATG
>6 dna:chromosome chromosome:RGSC3.4:6:1:147636619:1 122578670 ID28267 U -
TCCTCATTTTCAAGTTTTTCAAAGAGGTCA
>6 dna:chromosome chromosome:RGSC3.4:6:1:147636619:1 122578671 ID25227 U -
TCATTTTCAAGTTTTTCAAAGAGGTC
>6 dna:chromosome chromosome:RGSC3.4:6:1:147636619:1 122578671 ID28266 U -
TCCTCATTTTCAAGTTTTTCAAAGAGGTC
>6 dna:chromosome chromosome:RGSC3.4:6:1:147636619:1 122578748 ID18914 U -
TAGGACAGACAGATAGAGGTGTCCAAAGT
>6 dna:chromosome chromosome:RGSC3.4:6:1:147636619:1 122578791 ID59723 U -
TTGACACCGTAAGAAACCCACATTCCC
>6 dna:chromosome chromosome:RGSC3.4:6:1:147636619:1 122578825 ID54910 U -
TGTTCAAGTAACTGGAACTGCGAGTCC
>6 dna:chromosome chromosome:RGSC3.4:6:1:147636619:1 122578826 ID16257 U -
TACTGTTCAAGTAACTGGAACTGCGAGTC
>6 dna:chromosome chromosome:RGSC3.4:6:1:147636619:1 122578826 ID56801 U -
TTACTGTTCAAGTAACTGGAACTGCGAGTC
>6 dna:chromosome chromosome:RGSC3.4:6:1:147636619:1 122578838 ID4365 U -
CCAGCAGGTTTTTACTGTTCAAGTAACTG
>6 dna:chromosome chromosome:RGSC3.4:6:1:147636619:1 122578838 ID26118 U -
TCCAGCAGGTTTTTACTGTTCAAGTAACTG
>6 dna:chromosome chromosome:RGSC3.4:6:1:147636619:1 122578847 ID17162 U -
TAGAATTCTCCAGCAGGTTTTTACTGTTC
>6 dna:chromosome chromosome:RGSC3.4:6:1:147636619:1 122578861 ID48120 U -
TGGCTGTCGGAGTGTAGAATTCTCCAGCA
>6 dna:chromosome chromosome:RGSC3.4:6:1:147636619:1 122578897 ID11301 U -
TAACATTTCAAAGATGGTACTGTTTTAGGGG
>6 dna:chromosome chromosome:RGSC3.4:6:1:147636619:1 122578898 ID2990 U -
ATTTCAAAGATGGTACTGTTTTAGGG
>6 dna:chromosome chromosome:RGSC3.4:6:1:147636619:1 122578898 ID11300 U -
TAACATTTCAAAGATGGTACTGTTTTAGGG
>6 dna:chromosome chromosome:RGSC3.4:6:1:147636619:1 122578899 ID11299 U -
TAACATTTCAAAGATGGTACTGTTTTAGG
>6 dna:chromosome chromosome:RGSC3.4:6:1:147636619:1 122578901 ID2989 U -
ATTTCAAAGATGGTACTGTTTTA
>6 dna:chromosome chromosome:RGSC3.4:6:1:147636619:1 122578901 ID43627 U -
TGCTAACATTTCAAAGATGGTACTGTTTTA
>6 dna:chromosome chromosome:RGSC3.4:6:1:147636619:1 122578902 ID43626 U -
TGCTAACATTTCAAAGATGGTACTGTTTT
>6 dna:chromosome chromosome:RGSC3.4:6:1:147636619:1 122578902 ID61623 U -
TTTCAAAGATGGTACTGTTTT
>6 dna:chromosome chromosome:RGSC3.4:6:1:147636619:1 122578904 ID43625 U -
TGCTAACATTTCAAAGATGGTACTGTT
>6 dna:chromosome chromosome:RGSC3.4:6:1:147636619:1 122578907 ID47282 U -
TGGCAATGCTAACATTTCAAAGATGGTACT
>6 dna:chromosome chromosome:RGSC3.4:6:1:147636619:1 122578907 ID60569 U -
TTGGCAATGCTAACATTTCAAAGATGGTACT
>6 dna:chromosome chromosome:RGSC3.4:6:1:147636619:1 122578908 ID47281 U -
TGGCAATGCTAACATTTCAAAGATGGTAC
>6 dna:chromosome chromosome:RGSC3.4:6:1:147636619:1 122578908 ID60568 U -
TTGGCAATGCTAACATTTCAAAGATGGTAC
>6 dna:chromosome chromosome:RGSC3.4:6:1:147636619:1 122578909 ID47280 U -
TGGCAATGCTAACATTTCAAAGATGGTA
>6 dna:chromosome chromosome:RGSC3.4:6:1:147636619:1 122578910 ID31893 U -
TCTTGGCAATGCTAACATTTCAAAGATGGT
>6 dna:chromosome chromosome:RGSC3.4:6:1:147636619:1 122578938 ID36629 U -
TGAGAGATCAGACTGTGGCCACATGAGGTC
>6 dna:chromosome chromosome:RGSC3.4:6:1:147636619:1 122578939 ID36628 U -
TGAGAGATCAGACTGTGGCCACATGAGGT
>6 dna:chromosome chromosome:RGSC3.4:6:1:147636619:1 122578941 ID36626 U -
TGAGAGATCAGACTGTGGCCACATGAG
>6 dna:chromosome chromosome:RGSC3.4:6:1:147636619:1 122578942 ID36625 U -
TGAGAGATCAGACTGTGGCCACATGA
>6 dna:chromosome chromosome:RGSC3.4:6:1:147636619:1 122578946 ID19 U -
AAAAATGAGAGATCAGACTGTGGCCAC
>6 dna:chromosome chromosome:RGSC3.4:6:1:147636619:1 122578979 ID57787 U -
TTCAGGATCAGTGAAGCTGGAGATCTTGTG
>6 dna:chromosome chromosome:RGSC3.4:6:1:147636619:1 122578980 ID57786 U -
TTCAGGATCAGTGAAGCTGGAGATCTTGT
>6 dna:chromosome chromosome:RGSC3.4:6:1:147636619:1 122579091 ID47339 U -
TGGCACGGTTCATGTCAGGAGGACTAGAA
>6 dna:chromosome chromosome:RGSC3.4:6:1:147636619:1 122579145 ID60383 U -
TTGGACTGATCCAAGGTTGGTAATAGGCCA
>6 dna:chromosome chromosome:RGSC3.4:6:1:147636619:1 122579146 ID60382 U -
TTGGACTGATCCAAGGTTGGTAATAGGCC
>6 dna:chromosome chromosome:RGSC3.4:6:1:147636619:1 122579148 ID55447 U -
TGTTTGGACTGATCCAAGGTTGGTAATAGG
>6 dna:chromosome chromosome:RGSC3.4:6:1:147636619:1 122579174 ID17773 U -
TAGATGCATAGGAGGGGGAGAATGTT
>6 dna:chromosome chromosome:RGSC3.4:6:1:147636619:1 122579200 ID30056 U -
TCTCAAGCAGTGCTCAGCAGCGCGGGGA
>6 dna:chromosome chromosome:RGSC3.4:6:1:147636619:1 122579246 ID46344 U -
TGGACTACTATGACCCTAGGAGGCTGGAGA
>6 dna:chromosome chromosome:RGSC3.4:6:1:147636619:1 122579321 ID15720 U -
TACTAGATGACGATTTGGTAGAGTCGGTGT
>6 dna:chromosome chromosome:RGSC3.4:6:1:147636619:1 122579322 ID15719 U -
TACTAGATGACGATTTGGTAGAGTCGGTG
>6 dna:chromosome chromosome:RGSC3.4:6:1:147636619:1 122579329 ID5186 U -
CTAGATGACGATTTGGTAGA
>6 dna:chromosome chromosome:RGSC3.4:6:1:147636619:1 122579403 ID8391 U -
GGATTCTGCCTGATCCTTTTGAGGGC
>6 dna:chromosome chromosome:RGSC3.4:6:1:147636619:1 122579420 ID17885 U -
TAGATTAATTCACAGGCATAGAGGATTCTGC
>6 dna:chromosome chromosome:RGSC3.4:6:1:147636619:1 122579578 ID36404 U -
TGAGAATGTAGGGACAGAGACAAAGCACT
>6 dna:chromosome chromosome:RGSC3.4:6:1:147636619:1 122579615 ID58700 U -
TTCTAAGCCACACAAAGAAACCTTGATAGA
>6 dna:chromosome chromosome:RGSC3.4:6:1:147636619:1 122579650 ID4514 U -
CCCATTAAGCATGGTAGGCACTTGGG
>6 dna:chromosome chromosome:RGSC3.4:6:1:147636619:1 122579806 ID59923 U -
TTGATGTATAAGAGGCAGCCTGTGCACTCT
>6 dna:chromosome chromosome:RGSC3.4:6:1:147636619:1 122579807 ID59922 U -
TTGATGTATAAGAGGCAGCCTGTGCACTC
>6 dna:chromosome chromosome:RGSC3.4:6:1:147636619:1 122579809 ID7740 U -
GCCCTTGATGTATAAGAGGCAGCCTGTGCAC
>6 dna:chromosome chromosome:RGSC3.4:6:1:147636619:1 122579809 ID39619 U -
TGATGTATAAGAGGCAGCCTGTGCAC
>6 dna:chromosome chromosome:RGSC3.4:6:1:147636619:1 122579811 ID7739 U -
GCCCTTGATGTATAAGAGGCAGCCTGTGC
>6 dna:chromosome chromosome:RGSC3.4:6:1:147636619:1 122579837 ID12270 U -
TAAGCTCAAAGGCATCTGCTGAGCCTGCC
>6 dna:chromosome chromosome:RGSC3.4:6:1:147636619:1 122579856 ID62020 U +
TTTGAGCTTATTTGCCTTTTGGGAATATACTC
>6 dna:chromosome chromosome:RGSC3.4:6:1:147636619:1 122580022 ID58866 U -
TTCTATTCAGGTATGCCAAAGAGAAAA
>6 dna:chromosome chromosome:RGSC3.4:6:1:147636619:1 122580023 ID58865 U -
TTCTATTCAGGTATGCCAAAGAGAAA
>6 dna:chromosome chromosome:RGSC3.4:6:1:147636619:1 122580037 ID32428 U -
TGAAAATGAGGAAGAGCCTTCTATTCAGGT
>6 dna:chromosome chromosome:RGSC3.4:6:1:147636619:1 122580044 ID25428 U -
TCCAAATGAAAATGAGGAAGAGCCTTCTA
>6 dna:chromosome chromosome:RGSC3.4:6:1:147636619:1 122580050 ID25427 U -
TCCAAATGAAAATGAGGAAGAGC
>6 dna:chromosome chromosome:RGSC3.4:6:1:147636619:1 122580090 ID36946 U -
TGAGATGGTTGGAAATAGTCTTGACCACT
>6 dna:chromosome chromosome:RGSC3.4:6:1:147636619:1 122580107 ID37845 U -
TGAGGTAGTTCTTCATGAGATGGTTGG
>6 dna:chromosome chromosome:RGSC3.4:6:1:147636619:1 122580111 ID4494 U -
CCCAGAATGAGGTAGTTCTTCATGAGATGG
>6 dna:chromosome chromosome:RGSC3.4:6:1:147636619:1 122580125 ID1270 U -
AGAAAGAATTTGTCCCAGAATGAGGTAGT
>6 dna:chromosome chromosome:RGSC3.4:6:1:147636619:1 122580128 ID41807 U -
TGCCAAAGAAAGAATTTGTCCCAGAATGAGGT
>6 dna:chromosome chromosome:RGSC3.4:6:1:147636619:1 122580131 ID41806 U -
TGCCAAAGAAAGAATTTGTCCCAGAATGA
>6 dna:chromosome chromosome:RGSC3.4:6:1:147636619:1 122580147 ID57183 U -
TTATGACTCGGTGTTGTGCCAAAGAAAGA
>6 dna:chromosome chromosome:RGSC3.4:6:1:147636619:1 122580150 ID28896 U -
TCCTTATGACTCGGTGTTGTGCCAAAGAA
>6 dna:chromosome chromosome:RGSC3.4:6:1:147636619:1 122580151 ID28895 U -
TCCTTATGACTCGGTGTTGTGCCAAAGA
>6 dna:chromosome chromosome:RGSC3.4:6:1:147636619:1 122580151 ID35735 U -
TGACTCGGTGTTGTGCCAAAGA
>6 dna:chromosome chromosome:RGSC3.4:6:1:147636619:1 122580201 ID59589 U -
TTGAAGCCTTTCCTGTAAGAAA
>6 dna:chromosome chromosome:RGSC3.4:6:1:147636619:1 122580202 ID58743 U -
TTCTAATCTTGAAGCCTTTCCTGTAAGAA
>6 dna:chromosome chromosome:RGSC3.4:6:1:147636619:1 122580216 ID30275 U -
TCTCATTTTCTGCCTTTCTAATCTTGAAGC
>6 dna:chromosome chromosome:RGSC3.4:6:1:147636619:1 122580231 ID27840 U -
TCCTACAGATCTCCCTCTCATTTTCTGCCT
>6 dna:chromosome chromosome:RGSC3.4:6:1:147636619:1 122580238 ID40109 U -
TGATTTCCTACAGATCTCCCTCTCATTT
>6 dna:chromosome chromosome:RGSC3.4:6:1:147636619:1 122580246 ID44831 U -
TGCTTATTCCTGATTTCCTACAGATCTCCC
>6 dna:chromosome chromosome:RGSC3.4:6:1:147636619:1 122580250 ID44539 U -
TGCTGCTTATTCCTGATTTCCTACAGATC
>6 dna:chromosome chromosome:RGSC3.4:6:1:147636619:1 122580269 ID31433 U -
TCTTAAAGAGAACCTTCGATGCTGCTTAT
>6 dna:chromosome chromosome:RGSC3.4:6:1:147636619:1 122580270 ID59168 U -
TTCTTAAAGAGAACCTTCGATGCTGCTTA
>6 dna:chromosome chromosome:RGSC3.4:6:1:147636619:1 122580271 ID22415 U -
TATTCTTAAAGAGAACCTTCGATGCTGCTT
>6 dna:chromosome chromosome:RGSC3.4:6:1:147636619:1 122580272 ID22414 U -
TATTCTTAAAGAGAACCTTCGATGCTGCT
>6 dna:chromosome chromosome:RGSC3.4:6:1:147636619:1 122580273 ID21145 U -
TATATTCTTAAAGAGAACCTTCGATGCTGC
>6 dna:chromosome chromosome:RGSC3.4:6:1:147636619:1 122580273 ID22413 U -
TATTCTTAAAGAGAACCTTCGATGCTGC
>6 dna:chromosome chromosome:RGSC3.4:6:1:147636619:1 122580274 ID22412 U -
TATTCTTAAAGAGAACCTTCGATGCTG
>6 dna:chromosome chromosome:RGSC3.4:6:1:147636619:1 122580287 ID586 U -
AATACAAAGCTATATTCTTAAAGAGA
>6 dna:chromosome chromosome:RGSC3.4:6:1:147636619:1 122580347 ID56590 U -
TTACAAACCACCTTTTCCTCCTCAGA
>6 dna:chromosome chromosome:RGSC3.4:6:1:147636619:1 122580391 ID3950 U -
CAGTATAACCAGGCTACTAAAAAAAG
>6 dna:chromosome chromosome:RGSC3.4:6:1:147636619:1 122580428 ID51751 U -
TGTAAAATGACAATCATCCCCACCACAAAAG
>6 dna:chromosome chromosome:RGSC3.4:6:1:147636619:1 122580433 ID31248 U -
TCTGTAAAATGACAATCATCCCCACCAC
>6 dna:chromosome chromosome:RGSC3.4:6:1:147636619:1 122580503 ID59960 U -
TTGATTTGGGGACTTAACTAGCTTTTGTGA
>6 dna:chromosome chromosome:RGSC3.4:6:1:147636619:1 122580582 ID12509 U -
TAAGTAATTCTATTTGTCTGATGCCTC
>6 dna:chromosome chromosome:RGSC3.4:6:1:147636619:1 122580753 ID32629 U -
TGAAAGAATAATATTAAGGCAGGTGAC
>6 dna:chromosome chromosome:RGSC3.4:6:1:147636619:1 122580792 ID16729 U -
TAGAAATGAGAGTAAAGATATCTATATTTA
>6 dna:chromosome chromosome:RGSC3.4:6:1:147636619:1 122581077 ID20986 U -
TATAGAAAAAAGCCAAGGAAACAAGTTT
>6 dna:chromosome chromosome:RGSC3.4:6:1:147636619:1 122581297 ID11000 U -
TAACAAAGAAAATGCTTGCCTTCTTAGTT
>6 dna:chromosome chromosome:RGSC3.4:6:1:147636619:1 122581301 ID12038 U -
TAAGATAACAAAGAAAATGCTTGCCTTCTT
>6 dna:chromosome chromosome:RGSC3.4:6:1:147636619:1 122581305 ID28852 U -
TCCTTAAGATAACAAAGAAAATGCTTGCCT
>6 dna:chromosome chromosome:RGSC3.4:6:1:147636619:1 122581337 ID62322 U -
TTTTAAATTGTTGGCCAGAATTACCTTGT
>6 dna:chromosome chromosome:RGSC3.4:6:1:147636619:1 122581347 ID62230 U -
TTTGTCATTTCTTTTAAATTGTTGGCCAGA
>6 dna:chromosome chromosome:RGSC3.4:6:1:147636619:1 122581398 ID22439 U -
TATTGAATAAATAACTGATTTATCAATGCC
>6 dna:chromosome chromosome:RGSC3.4:6:1:147636619:1 122581399 ID22438 U -
TATTGAATAAATAACTGATTTATCAATGC
>6 dna:chromosome chromosome:RGSC3.4:6:1:147636619:1 122581413 ID14875 U -
TACCAGAGAGTCCTTTATTGAATAAATAAC
>6 dna:chromosome chromosome:RGSC3.4:6:1:147636619:1 122581523 ID34081 U -
TGAATCATCAAGAGTCTTGAGAGATAGC
>6 dna:chromosome chromosome:RGSC3.4:6:1:147636619:1 122581577 ID30265 U -
TCTCATTGGTAGTGAGCAAGGCCTGAGG
>6 dna:chromosome chromosome:RGSC3.4:6:1:147636619:1 122581620 ID5547 U -
CTGAGTAGAAAGTTAAAGAC
>6 dna:chromosome chromosome:RGSC3.4:6:1:147636619:1 122581668 ID27743 U -
TCCTAAGAGCTGAGTGCCAAAGGTACAGGG
>6 dna:chromosome chromosome:RGSC3.4:6:1:147636619:1 122581676 ID53312 U -
TGTGAATCTCCTAAGAGCTGAGTGCCAAAG
>6 dna:chromosome chromosome:RGSC3.4:6:1:147636619:1 122581678 ID53311 U -
TGTGAATCTCCTAAGAGCTGAGTGCCAA
>6 dna:chromosome chromosome:RGSC3.4:6:1:147636619:1 122581678 ID61130 U -
TTGTGAATCTCCTAAGAGCTGAGTGCCAA
>6 dna:chromosome chromosome:RGSC3.4:6:1:147636619:1 122581950 ID4858 U +
CCTTGAACAAGGCTTTGGTGGTTACTGGA
>6 dna:chromosome chromosome:RGSC3.4:6:1:147636619:1 122582025 ID20170 U +
TAGTCATGACTCATTCCACAGCTTGATTC
>6 dna:chromosome chromosome:RGSC3.4:6:1:147636619:1 122582124 ID1267 U +
AGAAAGAAAATGGAAAGGCTGTGCGGT
>6 dna:chromosome chromosome:RGSC3.4:6:1:147636619:1 122582174 ID53024 U -
TGTCTGCCTGACACAGGGCCTGTTGCTGC
>6 dna:chromosome chromosome:RGSC3.4:6:1:147636619:1 122582268 ID54078 U +
TGTGGAAGCAATATATCGATGTGTTCAAGG
>6 dna:chromosome chromosome:RGSC3.4:6:1:147636619:1 122582311 ID59807 U +
TTGAGGACAGACAAACAGGACACTTGAA
>6 dna:chromosome chromosome:RGSC3.4:6:1:147636619:1 122582335 ID32376 U +
TGAAAAGTGTGTCTGATGGATGTGAAGGT
>6 dna:chromosome chromosome:RGSC3.4:6:1:147636619:1 122582344 ID53012 U +
TGTCTGATGGATGTGAAGGTTTATCTTTA
>6 dna:chromosome chromosome:RGSC3.4:6:1:147636619:1 122582346 ID30933 U +
TCTGATGGATGTGAAGGTTTATCTTTAA
>6 dna:chromosome chromosome:RGSC3.4:6:1:147636619:1 122582346 ID30934 U +
TCTGATGGATGTGAAGGTTTATCTTTAAG
>6 dna:chromosome chromosome:RGSC3.4:6:1:147636619:1 122582351 ID47006 U +
TGGATGTGAAGGTTTATCTTTAAGGCCCTT
>6 dna:chromosome chromosome:RGSC3.4:6:1:147636619:1 122582371 ID12410 U +
TAAGGCCCTTCCCAGCATGACGTGACTC
>6 dna:chromosome chromosome:RGSC3.4:6:1:147636619:1 122582371 ID2035 U -
AGTCACGTCATGCTGGGAAGGGCCTTA
>6 dna:chromosome chromosome:RGSC3.4:6:1:147636619:1 122582380 ID26794 U +
TCCCAGCATGACGTGACTCTGCCCTTTGGT
>6 dna:chromosome chromosome:RGSC3.4:6:1:147636619:1 122582443 ID41580 U +
TGCATGGTCCCGATGAAACGGAGTACAAA
>6 dna:chromosome chromosome:RGSC3.4:6:1:147636619:1 122582443 ID41581 U +
TGCATGGTCCCGATGAAACGGAGTACAAACC
>6 dna:chromosome chromosome:RGSC3.4:6:1:147636619:1 122582474 ID31136 U +
TCTGCTTTAGAGGCCAGAGAGAGGTAGAA
>6 dna:chromosome chromosome:RGSC3.4:6:1:147636619:1 122582569 ID35577 U +
TGACTAAACTGATGTTTTCTCTGTAATGG
>6 dna:chromosome chromosome:RGSC3.4:6:1:147636619:1 122582569 ID35578 U +
TGACTAAACTGATGTTTTCTCTGTAATGGAC
>6 dna:chromosome chromosome:RGSC3.4:6:1:147636619:1 122582608 ID13065 U +
TAATGAATGGTAGTGGATGCTGTATAGA
>6 dna:chromosome chromosome:RGSC3.4:6:1:147636619:1 122582645 ID37003 U +
TGAGATTCAGTATCTAGTTCCCAATTAAGC
>6 dna:chromosome chromosome:RGSC3.4:6:1:147636619:1 122582685 ID44265 U +
TGCTCTCTGCATTTCTCTGCACTGGTGTG
>6 dna:chromosome chromosome:RGSC3.4:6:1:147636619:1 122582685 ID44266 U +
TGCTCTCTGCATTTCTCTGCACTGGTGTGC
>6 dna:chromosome chromosome:RGSC3.4:6:1:147636619:1 122582690 ID31043 U +
TCTGCATTTCTCTGCACTGGTGTGCTCTA
>6 dna:chromosome chromosome:RGSC3.4:6:1:147636619:1 122582690 ID31044 U +
TCTGCATTTCTCTGCACTGGTGTGCTCTAG
>6 dna:chromosome chromosome:RGSC3.4:6:1:147636619:1 122582690 ID31045 U +
TCTGCATTTCTCTGCACTGGTGTGCTCTAGA
>6 dna:chromosome chromosome:RGSC3.4:6:1:147636619:1 122582722 ID19773 U -
TAGGTGAGAGCTCCTTGTTTGTTAGGGGGA
>6 dna:chromosome chromosome:RGSC3.4:6:1:147636619:1 122582797 ID31110 U +
TCTGCTCTCATTGATCTGACAAAGATCTGC
>6 dna:chromosome chromosome:RGSC3.4:6:1:147636619:1 122582802 ID30259 U +
TCTCATTGATCTGACAAAGATCTGCTTGGT
>6 dna:chromosome chromosome:RGSC3.4:6:1:147636619:1 122582804 ID25130 U +
TCATTGATCTGACAAAGATCTGCTTGG
>6 dna:chromosome chromosome:RGSC3.4:6:1:147636619:1 122582805 ID4208 U +
CATTGATCTGACAAAGATCTGCTTGGTTGAC
>6 dna:chromosome chromosome:RGSC3.4:6:1:147636619:1 122582807 ID59866 U +
TTGATCTGACAAAGATCTGCTTGGTTGAC
>6 dna:chromosome chromosome:RGSC3.4:6:1:147636619:1 122582807 ID59867 U +
TTGATCTGACAAAGATCTGCTTGGTTGACC
>6 dna:chromosome chromosome:RGSC3.4:6:1:147636619:1 122582808 ID39098 U +
TGATCTGACAAAGATCTGCTTGGTTGA
>6 dna:chromosome chromosome:RGSC3.4:6:1:147636619:1 122582808 ID39099 U +
TGATCTGACAAAGATCTGCTTGGTTGACCT
>6 dna:chromosome chromosome:RGSC3.4:6:1:147636619:1 122582808 ID39100 U +
TGATCTGACAAAGATCTGCTTGGTTGACCTC
>6 dna:chromosome chromosome:RGSC3.4:6:1:147636619:1 122582813 ID34511 U +
TGACAAAGATCTGCTTGGTTGACCTCATT
>6 dna:chromosome chromosome:RGSC3.4:6:1:147636619:1 122582879 ID33381 U +
TGAACTAAAAGACACATAGGTCAGGGG
>6 dna:chromosome chromosome:RGSC3.4:6:1:147636619:1 122582911 ID3355 U +
CACAATGAGAAAGATGAGACGGGCTTTAGGA
>6 dna:chromosome chromosome:RGSC3.4:6:1:147636619:1 122582925 ID36527 U +
TGAGACGGGCTTTAGGAATGAACATTCAA
>6 dna:chromosome chromosome:RGSC3.4:6:1:147636619:1 122582949 ID57575 U +
TTCAATTTATACAGAAGAGAGGATGG
>6 dna:chromosome chromosome:RGSC3.4:6:1:147636619:1 122582949 ID57576 U +
TTCAATTTATACAGAAGAGAGGATGGG
>6 dna:chromosome chromosome:RGSC3.4:6:1:147636619:1 122583006 ID33180 U +
TGAACACAGGGAAGGACAAAAGAAAG
>6 dna:chromosome chromosome:RGSC3.4:6:1:147636619:1 122583157 ID7390 U +
GCAAACTGAAACAGCTTACATCCCAAAT
>6 dna:chromosome chromosome:RGSC3.4:6:1:147636619:1 122583175 ID36970 U -
TGAGATGTTAAGTGGTGGATTTGGGATG
>6 dna:chromosome chromosome:RGSC3.4:6:1:147636619:1 122583193 ID11259 U +
TAACATCTCAGACGTTCTGGTGGAAATTAGC
>6 dna:chromosome chromosome:RGSC3.4:6:1:147636619:1 122583200 ID24198 U +
TCAGACGTTCTGGTGGAAATTAGCTTCTGA
>6 dna:chromosome chromosome:RGSC3.4:6:1:147636619:1 122583253 ID10679 U +
TAAATAACCAAGTTTAGGTCTCGGGTGAA
>6 dna:chromosome chromosome:RGSC3.4:6:1:147636619:1 122583292 ID57649 U +
TTCACCCTGTTGTCAGATGTCCTTCCTCCT
>6 dna:chromosome chromosome:RGSC3.4:6:1:147636619:1 122583297 ID4820 U +
CCTGTTGTCAGATGTCCTTCCTCCT
>6 dna:chromosome chromosome:RGSC3.4:6:1:147636619:1 122583342 ID12482 U +
TAAGGTGGTTCTGGGTTTGTGCTCT
>6 dna:chromosome chromosome:RGSC3.4:6:1:147636619:1 122583353 ID50094 U +
TGGGTTTGTGCTCTTAGACAAAGTCTTAGC
>6 dna:chromosome chromosome:RGSC3.4:6:1:147636619:1 122583423 ID26942 U +
TCCCATGATCTGGGGGAGTTCCTTCAACAC
>6 dna:chromosome chromosome:RGSC3.4:6:1:147636619:1 122583445 ID57409 U +
TTCAACACTGTATTTAAGGAGGCCAGACCC
>6 dna:chromosome chromosome:RGSC3.4:6:1:147636619:1 122583503 ID29169 U +
TCCTTTCTAGGAATCATGCAGCTGC
>6 dna:chromosome chromosome:RGSC3.4:6:1:147636619:1 122583747 ID23839 U +
TCACCCTCAATAGACCATGGTTCCTTTAGGT
>6 dna:chromosome chromosome:RGSC3.4:6:1:147636619:1 122583836 ID5260 U +
CTCAATAAATGTTTGTTGGGTAAAGGAGT
>6 dna:chromosome chromosome:RGSC3.4:6:1:147636619:1 122583837 ID23423 U +
TCAATAAATGTTTGTTGGGTAAAGG
>6 dna:chromosome chromosome:RGSC3.4:6:1:147636619:1 122583837 ID23424 U +
TCAATAAATGTTTGTTGGGTAAAGGA
>6 dna:chromosome chromosome:RGSC3.4:6:1:147636619:1 122583837 ID23425 U +
TCAATAAATGTTTGTTGGGTAAAGGAG
>6 dna:chromosome chromosome:RGSC3.4:6:1:147636619:1 122583837 ID23426 U +
TCAATAAATGTTTGTTGGGTAAAGGAGT
>6 dna:chromosome chromosome:RGSC3.4:6:1:147636619:1 122583837 ID23427 U +
TCAATAAATGTTTGTTGGGTAAAGGAGTC
>6 dna:chromosome chromosome:RGSC3.4:6:1:147636619:1 122583846 ID9599 U +
GTTTGTTGGGTAAAGGAGT
>6 dna:chromosome chromosome:RGSC3.4:6:1:147636619:1 122583871 ID6945 U -
GAGCAGCGCAGGAGAAGGCGATTGGCTGT
>6 dna:chromosome chromosome:RGSC3.4:6:1:147636619:1 122583890 ID43497 U +
TGCGCTGCTCTTGAAACCCATTTGTCCT
>6 dna:chromosome chromosome:RGSC3.4:6:1:147636619:1 122583931 ID15636 U +
TACTAAGTTTGAAACCACTTTGTGTGTCA
>6 dna:chromosome chromosome:RGSC3.4:6:1:147636619:1 122583931 ID15637 U +
TACTAAGTTTGAAACCACTTTGTGTGTCAC
>6 dna:chromosome chromosome:RGSC3.4:6:1:147636619:1 122583934 ID12670 U +
TAAGTTTGAAACCACTTTGTGTGTCACCGT
>6 dna:chromosome chromosome:RGSC3.4:6:1:147636619:1 122583940 ID32533 U +
TGAAACCACTTTGTGTGTCACCGTCCCCT
>6 dna:chromosome chromosome:RGSC3.4:6:1:147636619:1 122583968 ID25483 U +
TCCAACCTCTTGACAGATGCATATTCTGTGC
>6 dna:chromosome chromosome:RGSC3.4:6:1:147636619:1 122584310 ID478 U +
AAGGCAGTTTGGGGTCTTTGGAGGACCTGC
>6 dna:chromosome chromosome:RGSC3.4:6:1:147636619:1 122584337 ID40699 U +
TGCAATGAGTCTCCTAAGTGGTGCCTGTCG
>6 dna:chromosome chromosome:RGSC3.4:6:1:147636619:1 122584419 ID32342 U +
TGAAAAGGATCAAAACTTCTATATCCCCCTC
>6 dna:chromosome chromosome:RGSC3.4:6:1:147636619:1 122584451 ID26044 U +
TCCAGACTTGCCTTAGGGAAAGAATTGGT
>6 dna:chromosome chromosome:RGSC3.4:6:1:147636619:1 122584451 ID26045 U +
TCCAGACTTGCCTTAGGGAAAGAATTGGTA
>6 dna:chromosome chromosome:RGSC3.4:6:1:147636619:1 122584464 ID19481 U +
TAGGGAAAGAATTGGTATTTCTCTCTCTGC
>6 dna:chromosome chromosome:RGSC3.4:6:1:147636619:1 122584514 ID50536 U +
TGGTCACAAAAGAAAAGGACATTCGTTAC
>6 dna:chromosome chromosome:RGSC3.4:6:1:147636619:1 122584523 ID304 U +
AAGAAAAGGACATTCGTTACAGTTAAAAAGA
>6 dna:chromosome chromosome:RGSC3.4:6:1:147636619:1 122584558 ID59171 U +
TTCTTAAATGATGAGGAGTCCTTCCAGAT
>6 dna:chromosome chromosome:RGSC3.4:6:1:147636619:1 122584561 ID56395 U +
TTAAATGATGAGGAGTCCTTCCAGA
>6 dna:chromosome chromosome:RGSC3.4:6:1:147636619:1 122584621 ID15023 U +
TACCCAAGATAGTGTGCAAGACAGAAGCAG
>6 dna:chromosome chromosome:RGSC3.4:6:1:147636619:1 122584807 ID37986 U +
TGAGTACTGCGTGAGAGAGTCATTCTGA
>6 dna:chromosome chromosome:RGSC3.4:6:1:147636619:1 122584898 ID42054 U +
TGCCACAGATAGAATTGCCTAGTTACAA
>6 dna:chromosome chromosome:RGSC3.4:6:1:147636619:1 122584965 ID5048 U +
CGTGAAAGACAGGCCAGGTGCCCTAACA
>6 dna:chromosome chromosome:RGSC3.4:6:1:147636619:1 122585172 ID15298 U +
TACCTGACCTGGAGATGGTGAAGTGGCAGT
>6 dna:chromosome chromosome:RGSC3.4:6:1:147636619:1 122585207 ID58857 U +
TTCTATGTAAGAAGGGGACAACATAGG
>6 dna:chromosome chromosome:RGSC3.4:6:1:147636619:1 122585272 ID21252 U +
TATCACAGGTGTGCTACACCACTACTGCC
>6 dna:chromosome chromosome:RGSC3.4:6:1:147636619:1 122585367 ID6083 U +
GAAAACTTTCTCACAGAAGTGAATTCTAAAGC
>6 dna:chromosome chromosome:RGSC3.4:6:1:147636619:1 122585408 ID23748 U +
TCACAGTGCAATCTGTTAAAC
>6 dna:chromosome chromosome:RGSC3.4:6:1:147636619:1 122585429 ID2169 U +
ATAACAGAAATACATTCCCCATTTT
>6 dna:chromosome chromosome:RGSC3.4:6:1:147636619:1 122585452 ID58017 U +
TTCCAAATCTCATACCAGCCTTACTCCAAG
>6 dna:chromosome chromosome:RGSC3.4:6:1:147636619:1 122585459 ID30208 U +
TCTCATACCAGCCTTACTCCAAGACCAAGT
>6 dna:chromosome chromosome:RGSC3.4:6:1:147636619:1 122585460 ID5299 U +
CTCATACCAGCCTTACTCCAAG
>6 dna:chromosome chromosome:RGSC3.4:6:1:147636619:1 122585473 ID15937 U +
TACTCCAAGACCAAGTGGAAGGAGCTCTTC
>6 dna:chromosome chromosome:RGSC3.4:6:1:147636619:1 122585501 ID26256 U +
TCCAGTGAGAATTGATCAGGACATGGCCAC
>6 dna:chromosome chromosome:RGSC3.4:6:1:147636619:1 122585506 ID36431 U +
TGAGAATTGATCAGGACATGG
>6 dna:chromosome chromosome:RGSC3.4:6:1:147636619:1 122585506 ID36432 U +
TGAGAATTGATCAGGACATGGCCACGT
>6 dna:chromosome chromosome:RGSC3.4:6:1:147636619:1 122585506 ID36433 U +
TGAGAATTGATCAGGACATGGCCACGTGT
>6 dna:chromosome chromosome:RGSC3.4:6:1:147636619:1 122585512 ID59857 U +
TTGATCAGGACATGGCCAC
>6 dna:chromosome chromosome:RGSC3.4:6:1:147636619:1 122585600 ID34658 U +
TGACAATACCATCTGCAGCTGAGCTCTCT
>6 dna:chromosome chromosome:RGSC3.4:6:1:147636619:1 122585626 ID30066 U +
TCTCAAGGTACAAGAGTGGAACCCTGGGC
>6 dna:chromosome chromosome:RGSC3.4:6:1:147636619:1 122585665 ID27294 U +
TCCCTGACTATGCAGGAAAGTTATGGACGC
>6 dna:chromosome chromosome:RGSC3.4:6:1:147636619:1 122585913 ID2034 U +
AGTCAAGGCATCGCTTCACCTCTCCC
>6 dna:chromosome chromosome:RGSC3.4:6:1:147636619:1 122585973 ID15733 U +
TACTAGCTAACATGTAAGCAACTAGCCAGG
>6 dna:chromosome chromosome:RGSC3.4:6:1:147636619:1 122585976 ID18506 U +
TAGCTAACATGTAAGCAACTAGCCAGGTC
>6 dna:chromosome chromosome:RGSC3.4:6:1:147636619:1 122586155 ID34347 U +
TGAATTCAGCATTGAGCTGAGGCCCGGGA
>6 dna:chromosome chromosome:RGSC3.4:6:1:147636619:1 122586213 ID1385 U +
AGACGCTCATCTTTCAGGTGAAGGAAAG
>6 dna:chromosome chromosome:RGSC3.4:6:1:147636619:1 122586222 ID32001 U +
TCTTTCAGGTGAAGGAAAGGGTCCCCAA
>6 dna:chromosome chromosome:RGSC3.4:6:1:147636619:1 122586279 ID18733 U +
TAGGAAAATAATCCAAGTGTCCTGGGGGT
>6 dna:chromosome chromosome:RGSC3.4:6:1:147636619:1 122586357 ID899 U +
ACCAATGACAAAGGGACAGTACCTGCCGA
>6 dna:chromosome chromosome:RGSC3.4:6:1:147636619:1 122586398 ID28382 U +
TCCTCTCCACGATGTCATGGCTTTGATGT
>6 dna:chromosome chromosome:RGSC3.4:6:1:147636619:1 122586398 ID28383 U +
TCCTCTCCACGATGTCATGGCTTTGATGTT
>6 dna:chromosome chromosome:RGSC3.4:6:1:147636619:1 122586541 ID53004 U +
TGTCTGACGAGTCACGCTCCCTCAGAAAGC
>6 dna:chromosome chromosome:RGSC3.4:6:1:147636619:1 122586599 ID50522 U +
TGGTCAAACTTGGTCTTCTCAGT
>6 dna:chromosome chromosome:RGSC3.4:6:1:147636619:1 122586615 ID30204 U +
TCTCAGTTGGCTTGATAAGTCAGCAAACGC
>6 dna:chromosome chromosome:RGSC3.4:6:1:147636619:1 122586627 ID38501 U +
TGATAAGTCAGCAAACGCTAGAAGACTCTT
>6 dna:chromosome chromosome:RGSC3.4:6:1:147636619:1 122586790 ID29787 U +
TCTACATGGGCTCTCGAACGTCTATAATGA
>6 dna:chromosome chromosome:RGSC3.4:6:1:147636619:1 122586792 ID14577 U +
TACATGGGCTCTCGAACGTCTATAATGA
>6 dna:chromosome chromosome:RGSC3.4:6:1:147636619:1 122586792 ID14578 U +
TACATGGGCTCTCGAACGTCTATAATGAC
>6 dna:chromosome chromosome:RGSC3.4:6:1:147636619:1 122586792 ID14580 U +
TACATGGGCTCTCGAACGTCTATAATGACC
>6 dna:chromosome chromosome:RGSC3.4:6:1:147636619:1 122586796 ID49438 U +
TGGGCTCTCGAACGTCTATAATGACC
>6 dna:chromosome chromosome:RGSC3.4:6:1:147636619:1 122586804 ID4909 U +
CGAACGTCTATAATGACCAAATTTCAGTTGC
>6 dna:chromosome chromosome:RGSC3.4:6:1:147636619:1 122586906 ID10823 U +
TAAATGCCTACCATTAACATTTAATACTAATC
>6 dna:chromosome chromosome:RGSC3.4:6:1:147636619:1 122586956 ID40480 U +
TGCAACTACTATGTACTCAAGGGATTCACAT
>6 dna:chromosome chromosome:RGSC3.4:6:1:147636619:1 122587059 ID22851 U +
TATTTTTCTCTAATTGCCTTCATGA
>6 dna:chromosome chromosome:RGSC3.4:6:1:147636619:1 122587061 ID62650 U +
TTTTTCTCTAATTGCCTTCATGACGTCTT
>6 dna:chromosome chromosome:RGSC3.4:6:1:147636619:1 122587069 ID13384 U +
TAATTGCCTTCATGACGTCTTGGGA
>6 dna:chromosome chromosome:RGSC3.4:6:1:147636619:1 122587206 ID5388 U +
CTCTAGTGGCCCACTGATCTTCCAGT
>6 dna:chromosome chromosome:RGSC3.4:6:1:147636619:1 122587220 ID39148 U +
TGATCTTCCAGTTCTCTTCAGGACATA
>6 dna:chromosome chromosome:RGSC3.4:6:1:147636619:1 122587372 ID44908 U +
TGCTTCTGACAGATGGGAGCTGTGTGT
>6 dna:chromosome chromosome:RGSC3.4:6:1:147636619:1 122587415 ID35094 U +
TGACATATTTCTTGGGTCTAGCATATAA
>6 dna:chromosome chromosome:RGSC3.4:6:1:147636619:1 122587433 ID18209 U +
TAGCATATAACTTAGTGCTGCTGATGG
>6 dna:chromosome chromosome:RGSC3.4:6:1:147636619:1 122587433 ID18210 U +
TAGCATATAACTTAGTGCTGCTGATGGT
>6 dna:chromosome chromosome:RGSC3.4:6:1:147636619:1 122587433 ID18211 U +
TAGCATATAACTTAGTGCTGCTGATGGTGT
>6 dna:chromosome chromosome:RGSC3.4:6:1:147636619:1 122587438 ID20815 U +
TATAACTTAGTGCTGCTGATGGTGTC
>6 dna:chromosome chromosome:RGSC3.4:6:1:147636619:1 122587451 ID44457 U +
TGCTGATGGTGTCTGTCCCCGGGCTGC
>6 dna:chromosome chromosome:RGSC3.4:6:1:147636619:1 122587480 ID29271 U +
TCGAACAGCTTGTGATAGTTTGAGTTAA
>6 dna:chromosome chromosome:RGSC3.4:6:1:147636619:1 122587480 ID29272 U +
TCGAACAGCTTGTGATAGTTTGAGTTAAA
>6 dna:chromosome chromosome:RGSC3.4:6:1:147636619:1 122587489 ID61143 U +
TTGTGATAGTTTGAGTTAAA
>6 dna:chromosome chromosome:RGSC3.4:6:1:147636619:1 122587516 ID33646 U +
TGAAGATACTTATGGTATCTGGCCTCCAAT
>6 dna:chromosome chromosome:RGSC3.4:6:1:147636619:1 122587522 ID16328 U +
TACTTATGGTATCTGGCCTCCAATCT
>6 dna:chromosome chromosome:RGSC3.4:6:1:147636619:1 122587528 ID50464 U +
TGGTATCTGGCCTCCAATCTTCGAGA
>6 dna:chromosome chromosome:RGSC3.4:6:1:147636619:1 122587528 ID50465 U +
TGGTATCTGGCCTCCAATCTTCGAGATGC
>6 dna:chromosome chromosome:RGSC3.4:6:1:147636619:1 122587533 ID31184 U +
TCTGGCCTCCAATCTTCGAGATGCTCCAGT
>6 dna:chromosome chromosome:RGSC3.4:6:1:147636619:1 122587540 ID25668 U +
TCCAATCTTCGAGATGCTCCAGTAAGAGTC
>6 dna:chromosome chromosome:RGSC3.4:6:1:147636619:1 122587592 ID3145 U +
CAAATATTGCTGGGTAGGCTGCTTTC
>6 dna:chromosome chromosome:RGSC3.4:6:1:147636619:1 122587677 ID39522 U +
TGATGGCTGCTGCAAACCCAGGTA
>6 dna:chromosome chromosome:RGSC3.4:6:1:147636619:1 122587745 ID59604 U +
TTGAAGGCGCTCCTTAATCTCTTCAACT
>6 dna:chromosome chromosome:RGSC3.4:6:1:147636619:1 122587783 ID49813 U +
TGGGTCCTTTCAATTGGATGTGATTTGACAC
>6 dna:chromosome chromosome:RGSC3.4:6:1:147636619:1 122587845 ID17545 U +
TAGAGTCTAAATTATGAAGCTCTAATGGCTGC
>6 dna:chromosome chromosome:RGSC3.4:6:1:147636619:1 122587937 ID62161 U +
TTTGCTTCTAAAATAGTTGGGATCCTTGC
>6 dna:chromosome chromosome:RGSC3.4:6:1:147636619:1 122587942 ID58663 U +
TTCTAAAATAGTTGGGATCCTTGCC
>6 dna:chromosome chromosome:RGSC3.4:6:1:147636619:1 122587944 ID5110 U +
CTAAAATAGTTGGGATCCTTGC
>6 dna:chromosome chromosome:RGSC3.4:6:1:147636619:1 122587975 ID25440 U +
TCCAAATGTTTGCTGTCGAAATTGCAC
>6 dna:chromosome chromosome:RGSC3.4:6:1:147636619:1 122588024 ID20998 U +
TATAGAGTCAGCTGTTAGAACTTCAC
>6 dna:chromosome chromosome:RGSC3.4:6:1:147636619:1 122588039 ID16847 U +
TAGAACTTCACAACAAATAGAGCATTGC
>6 dna:chromosome chromosome:RGSC3.4:6:1:147636619:1 122588071 ID30272 U +
TCTCATTTCTTGTAACTATCGAGGTAAAA
>6 dna:chromosome chromosome:RGSC3.4:6:1:147636619:1 122588158 ID29785 U +
TCTACATGATCCATTGTCGTGGGATGGTT
>6 dna:chromosome chromosome:RGSC3.4:6:1:147636619:1 122588177 ID49013 U +
TGGGATGGTTTATTAATAAAGCAGAAGA
>6 dna:chromosome chromosome:RGSC3.4:6:1:147636619:1 122588177 ID49014 U +
TGGGATGGTTTATTAATAAAGCAGAAGAAGC
>6 dna:chromosome chromosome:RGSC3.4:6:1:147636619:1 122588294 ID14439 U +
TACATACCTGTGACTATCACAAGGTGGCAGT
>6 dna:chromosome chromosome:RGSC3.4:6:1:147636619:1 122588569 ID30420 U +
TCTCTACACGTGCTTCCGTTCCTCCTA
>6 dna:chromosome chromosome:RGSC3.4:6:1:147636619:1 122588571 ID29766 U +
TCTACACGTGCTTCCGTTCCTCCTAAGTA
>6 dna:chromosome chromosome:RGSC3.4:6:1:147636619:1 122588607 ID14063 U +
TACACCTCCTGTAATTGTTCAGGGTTTGT
>6 dna:chromosome chromosome:RGSC3.4:6:1:147636619:1 122588607 ID14064 U +
TACACCTCCTGTAATTGTTCAGGGTTTGTGT
>6 dna:chromosome chromosome:RGSC3.4:6:1:147636619:1 122588613 ID28721 U +
TCCTGTAATTGTTCAGGGTTTGTGTGAT
>6 dna:chromosome chromosome:RGSC3.4:6:1:147636619:1 122588613 ID28722 U +
TCCTGTAATTGTTCAGGGTTTGTGTGATG
>6 dna:chromosome chromosome:RGSC3.4:6:1:147636619:1 122588616 ID51995 U +
TGTAATTGTTCAGGGTTTGTGTGA
>6 dna:chromosome chromosome:RGSC3.4:6:1:147636619:1 122588616 ID51996 U +
TGTAATTGTTCAGGGTTTGTGTGATGGGT
>6 dna:chromosome chromosome:RGSC3.4:6:1:147636619:1 122588632 ID61192 U +
TTGTGTGATGGGTTTGCCGCGATGAT
>6 dna:chromosome chromosome:RGSC3.4:6:1:147636619:1 122588633 ID54387 U +
TGTGTGATGGGTTTGCCGCGATGATGTCAGC
>6 dna:chromosome chromosome:RGSC3.4:6:1:147636619:1 122588637 ID39543 U +
TGATGGGTTTGCCGCGATGATGTCAGC
>6 dna:chromosome chromosome:RGSC3.4:6:1:147636619:1 122588637 ID39544 U +
TGATGGGTTTGCCGCGATGATGTCAGCACA
>6 dna:chromosome chromosome:RGSC3.4:6:1:147636619:1 122588646 ID42818 U +
TGCCGCGATGATGTCAGCACACGGG
>6 dna:chromosome chromosome:RGSC3.4:6:1:147636619:1 122588646 ID42819 U +
TGCCGCGATGATGTCAGCACACGGGGT
>6 dna:chromosome chromosome:RGSC3.4:6:1:147636619:1 122588659 ID3445 U -
CACATGCGAATGGGTACCCCGTGTGCTGA
>6 dna:chromosome chromosome:RGSC3.4:6:1:147636619:1 122588721 ID24684 U +
TCAGTTCCTACGACTATAGGAAACGTGTT
>6 dna:chromosome chromosome:RGSC3.4:6:1:147636619:1 122588729 ID15451 U +
TACGACTATAGGAAACGTGTTTTCCGATG
>6 dna:chromosome chromosome:RGSC3.4:6:1:147636619:1 122588737 ID18746 U +
TAGGAAACGTGTTTTCCGATGGT
>6 dna:chromosome chromosome:RGSC3.4:6:1:147636619:1 122588737 ID18747 U +
TAGGAAACGTGTTTTCCGATGGTCTTAG
>6 dna:chromosome chromosome:RGSC3.4:6:1:147636619:1 122588737 ID18748 U +
TAGGAAACGTGTTTTCCGATGGTCTTAGG
>6 dna:chromosome chromosome:RGSC3.4:6:1:147636619:1 122588737 ID18749 U +
TAGGAAACGTGTTTTCCGATGGTCTTAGGT
>6 dna:chromosome chromosome:RGSC3.4:6:1:147636619:1 122588740 ID6127 U +
GAAACGTGTTTTCCGATGGTCTTAGGT
>6 dna:chromosome chromosome:RGSC3.4:6:1:147636619:1 122588773 ID48390 U +
TGGGAACGCGCCGCTGTTTGGCCCCACTC
>6 dna:chromosome chromosome:RGSC3.4:6:1:147636619:1 122588922 ID42893 U +
TGCCTACTTTTTGACATGTCTACTTTGCGTC
>6 dna:chromosome chromosome:RGSC3.4:6:1:147636619:1 122588933 ID35173 U +
TGACATGTCTACTTTGCGTCTGGGTCAGG
>6 dna:chromosome chromosome:RGSC3.4:6:1:147636619:1 122589045 ID35450 U +
TGACCTGATGCCCTCTCTTCTCTGGATCC
>6 dna:chromosome chromosome:RGSC3.4:6:1:147636619:1 122589212 ID62491 U +
TTTTCCTTTTACCTTTATGCTAATAGGATGC
>6 dna:chromosome chromosome:RGSC3.4:6:1:147636619:1 122589221 ID15409 U +
TACCTTTATGCTAATAGGATGCCCCACAA
>6 dna:chromosome chromosome:RGSC3.4:6:1:147636619:1 122589221 ID15410 U +
TACCTTTATGCTAATAGGATGCCCCACAAG
>6 dna:chromosome chromosome:RGSC3.4:6:1:147636619:1 122589225 ID61574 U +
TTTATGCTAATAGGATGCCCCACAAGTCATT
>6 dna:chromosome chromosome:RGSC3.4:6:1:147636619:1 122589242 ID4527 U +
CCCCACAAGTCATTCAGGCATCTGAGAGA
>6 dna:chromosome chromosome:RGSC3.4:6:1:147636619:1 122589262 ID30783 U +
TCTGAGAGAATAAAGAGACAGAATCCTGT
>6 dna:chromosome chromosome:RGSC3.4:6:1:147636619:1 122589328 ID4592 U +
CCCTGGCCTTAGTTAGGATCAGCAGGTAGC
>6 dna:chromosome chromosome:RGSC3.4:6:1:147636619:1 122589456 ID53485 U +
TGTGACTTCCTTAGAGCTAATTTCTTCC
>6 dna:chromosome chromosome:RGSC3.4:6:1:147636619:1 122589458 ID35985 U +
TGACTTCCTTAGAGCTAATTTCTTCCAGGA
>6 dna:chromosome chromosome:RGSC3.4:6:1:147636619:1 122589462 ID58521 U +
TTCCTTAGAGCTAATTTCTTCCAGGA
>6 dna:chromosome chromosome:RGSC3.4:6:1:147636619:1 122589581 ID49025 U +
TGGGATGTATGCGTCCACGTAAAGACAGA
>6 dna:chromosome chromosome:RGSC3.4:6:1:147636619:1 122589581 ID49026 U +
TGGGATGTATGCGTCCACGTAAAGACAGAG
>6 dna:chromosome chromosome:RGSC3.4:6:1:147636619:1 122589590 ID43525 U +
TGCGTCCACGTAAAGACAGAGAATTGGTT
>6 dna:chromosome chromosome:RGSC3.4:6:1:147636619:1 122589635 ID28586 U +
TCCTGCAGATGTAAACCAGGGAAGGGAGC
>6 dna:chromosome chromosome:RGSC3.4:6:1:147636619:1 122589721 ID46243 U +
TGGACATGAAGTCAGGGTCTTCAACCTGGT
>6 dna:chromosome chromosome:RGSC3.4:6:1:147636619:1 122589806 ID47754 U +
TGGCCCATTCACCCAAACTTTGCTCAGT
>6 dna:chromosome chromosome:RGSC3.4:6:1:147636619:1 122589833 ID30525 U +
TCTCTGGGACGTATTCTCAGACTGCCTT
>6 dna:chromosome chromosome:RGSC3.4:6:1:147636619:1 122589861 ID20804 U +
TATAACTACCTACTAAGGCAGAAAGCTATA
>6 dna:chromosome chromosome:RGSC3.4:6:1:147636619:1 122589887 ID20824 U +
TATAAGACAGTAAGAGTTTATTGTGGGTGT
>6 dna:chromosome chromosome:RGSC3.4:6:1:147636619:1 122589889 ID11894 U +
TAAGACAGTAAGAGTTTATTGTGGGTGTT
>6 dna:chromosome chromosome:RGSC3.4:6:1:147636619:1 122589889 ID11895 U +
TAAGACAGTAAGAGTTTATTGTGGGTGTTC
>6 dna:chromosome chromosome:RGSC3.4:6:1:147636619:1 122589959 ID60251 U +
TTGGAAAAGGTTTTTTAGCTGCTGGA
>6 dna:chromosome chromosome:RGSC3.4:6:1:147636619:1 122589960 ID45301 U +
TGGAAAAGGTTTTTTAGCTGCTGGAATGGT
>6 dna:chromosome chromosome:RGSC3.4:6:1:147636619:1 122590107 ID3367 U +
CACACACACAAGAAAGTGAAAAGGGCTGGG
>6 dna:chromosome chromosome:RGSC3.4:6:1:147636619:1 122590111 ID3366 U +
CACACAAGAAAGTGAAAAGGGCTGGGTGT
>6 dna:chromosome chromosome:RGSC3.4:6:1:147636619:1 122590143 ID41069 U +
TGCAGAAATAGAAAAGCCCTTTCTGTAAATC
>6 dna:chromosome chromosome:RGSC3.4:6:1:147636619:1 122590178 ID11488 U +
TAACGCCCGTTTTCAGAATCATCATCCCTA
>6 dna:chromosome chromosome:RGSC3.4:6:1:147636619:1 122590199 ID24870 U +
TCATCCCTACAGTGATGGGAGATTGTATGT
>6 dna:chromosome chromosome:RGSC3.4:6:1:147636619:1 122590301 ID7488 U +
GCAGAAGCTGATGATGCATTTTCTCACTTC
>6 dna:chromosome chromosome:RGSC3.4:6:1:147636619:1 122590376 ID27455 U +
TCCGACCCAAGGGAAAACATGTTTCTCCCA
>6 dna:chromosome chromosome:RGSC3.4:6:1:147636619:1 122590490 ID58561 U +
TTCCTTTCTAGAGGAAATTAAGACAGAACGT
>6 dna:chromosome chromosome:RGSC3.4:6:1:147636619:1 122590491 ID29167 U +
TCCTTTCTAGAGGAAATTAAGACAGAACGT
>6 dna:chromosome chromosome:RGSC3.4:6:1:147636619:1 122590495 ID58806 U +
TTCTAGAGGAAATTAAGACAGAACGTGGT
>6 dna:chromosome chromosome:RGSC3.4:6:1:147636619:1 122590594 ID39756 U +
TGATGTTTGTATGTTAATCAATTGTCCAT
>6 dna:chromosome chromosome:RGSC3.4:6:1:147636619:1 122590605 ID54707 U +
TGTTAATCAATTGTCCATGCTTTCAAAAGG
>6 dna:chromosome chromosome:RGSC3.4:6:1:147636619:1 122590743 ID31661 U +
TCTTCACAGGAAATAGTTTATAGCAATAGA
>6 dna:chromosome chromosome:RGSC3.4:6:1:147636619:1 122590817 ID13285 U +
TAATTACACATATTTAATTACACAAGGATC
>6 dna:chromosome chromosome:RGSC3.4:6:1:147636619:1 122590940 ID51061 U +
TGGTGCAGTCAAATTTGAAGGGTACACCAT
>6 dna:chromosome chromosome:RGSC3.4:6:1:147636619:1 122591142 ID46294 U +
TGGACCTAAGAAAGTGGCTCATTACTTTCC
>6 dna:chromosome chromosome:RGSC3.4:6:1:147636619:1 122591286 ID32213 U +
TGAAAAAGAAGCCATGACTTTGAAAGAGCA
>6 dna:chromosome chromosome:RGSC3.4:6:1:147636619:1 122591551 ID13715 U +
TACAACTAATTCAAAGATTGCCTACCAATGT
>6 dna:chromosome chromosome:RGSC3.4:6:1:147636619:1 122591723 ID45106 U +
TGCTTTCTTAAAAGTAGCGTGTGCACGTGC
>6 dna:chromosome chromosome:RGSC3.4:6:1:147636619:1 122591787 ID59500 U +
TTGAAATTACAGAAATTTGAAATATGTTGC
>6 dna:chromosome chromosome:RGSC3.4:6:1:147636619:1 122592262 ID29850 U +
TCTAGAAATGGACTATATATGGGAAAC
>6 dna:chromosome chromosome:RGSC3.4:6:1:147636619:1 122592775 ID25773 M +
TCCACAGACAGGCAACAGCTTTAGGGACAGA
>6 dna:chromosome chromosome:RGSC3.4:6:1:147636619:1 122592822 ID19551 U +
TAGGGGACCCATGTGAAGACTGAAGTG
>6 dna:chromosome chromosome:RGSC3.4:6:1:147636619:1 122593254 ID31481 U +
TCTTAATATAGATTCTAAGAATACACCCAG
>6 dna:chromosome chromosome:RGSC3.4:6:1:147636619:1 122594066 ID25729 U +
TCCAATTCGTGAAAAATTAAATCCTCTTTG
>6 dna:chromosome chromosome:RGSC3.4:6:1:147636619:1 122594144 ID12615 U +
TAAGTGTCTGTGTTAACGACCTTGTGCA
>6 dna:chromosome chromosome:RGSC3.4:6:1:147636619:1 122594217 ID52671 U +
TGTCATGTAATTAAACAGGCAAGGGGACGA
>6 dna:chromosome chromosome:RGSC3.4:6:1:147636619:1 122594834 ID35629 U +
TGACTAGCAGACCTAAACTTGATTTTGAC
>6 dna:chromosome chromosome:RGSC3.4:6:1:147636619:1 122595154 ID8376 U +
GGATGGATGCTTGTCAACTGTTAGT
>6 dna:chromosome chromosome:RGSC3.4:6:1:147636619:1 122595256 ID14041 U +
TACACATGTAGGGAGAGCATACCGGTGTA
>6 dna:chromosome chromosome:RGSC3.4:6:1:147636619:1 122599734 ID23170 U +
TCAAATGTTTAAGTGCAGGAGGCCCT
>6 dna:chromosome chromosome:RGSC3.4:6:1:147636619:1 122600386 ID16583 U +
TAGAAAAGTGAGTATGAATGTTCC
>6 dna:chromosome chromosome:RGSC3.4:6:1:147636619:1 122600515 ID4642 U +
CCGCCTGCATTACATATCCCGTGAGGATAA
>6 dna:chromosome chromosome:RGSC3.4:6:1:147636619:1 122600542 ID10652 U +
TAAAGTTCAGTGGACGTCTGTCATTGGT
>6 dna:chromosome chromosome:RGSC3.4:6:1:147636619:1 122600637 ID10046 U +
TAAAATATGTGTGCTCTGAACAGTTTCCC
>6 dna:chromosome chromosome:RGSC3.4:6:1:147636619:1 122600896 ID42328 U +
TGCCAGGGTGGCACTGTGTGAGGAGACT
>6 dna:chromosome chromosome:RGSC3.4:6:1:147636619:1 122600937 ID45665 U +
TGGAACTCCCCTCACAGGAATAGCCGAC
>6 dna:chromosome chromosome:RGSC3.4:6:1:147636619:1 122601100 ID46339 U +
TGGACTAACAAGTCTATTTAAGGCACGT
>6 dna:chromosome chromosome:RGSC3.4:6:1:147636619:1 122601222 ID5964 U +
CTTTAACATTTAGTTTCTGTCTTCAAGTA
>6 dna:chromosome chromosome:RGSC3.4:6:1:147636619:1 122601271 ID50799 U +
TGGTCTTTGGTGTCCATGGGTACCATTCC
>6 dna:chromosome chromosome:RGSC3.4:6:1:147636619:1 122601271 ID50800 U +
TGGTCTTTGGTGTCCATGGGTACCATTCCAT
>6 dna:chromosome chromosome:RGSC3.4:6:1:147636619:1 122601479 ID28466 U +
TCCTCTTTGTGAGTTTGGAGGTGGACCC
>6 dna:chromosome chromosome:RGSC3.4:6:1:147636619:1 122601482 ID32100 U +
TCTTTGTGAGTTTGGAGGTGGACCC
>6 dna:chromosome chromosome:RGSC3.4:6:1:147636619:1 122601512 ID55147 U +
TGTTGATGATGTTGTCCTCAGAAGCGC
>6 dna:chromosome chromosome:RGSC3.4:6:1:147636619:1 122601529 ID24118 U +
TCAGAAGCGCCCTGCCCGTGTTTGTTGAGCT
>6 dna:chromosome chromosome:RGSC3.4:6:1:147636619:1 122601853 ID17268 U +
TAGACATGGTGGAAAAGCAAAGCAAAC
>6 dna:chromosome chromosome:RGSC3.4:6:1:147636619:1 122602131 ID11311 U +
TAACATTTGGAGAATGGATCTGGGTTCCT
>6 dna:chromosome chromosome:RGSC3.4:6:1:147636619:1 122602508 ID7683 U +
GCCATTCTACGACCATGTGCTGAGGAAGGC
>6 dna:chromosome chromosome:RGSC3.4:6:1:147636619:1 122602917 ID42244 U +
TGCCAGATTCTGACAAAAACAAAGGTGG
>6 dna:chromosome chromosome:RGSC3.4:6:1:147636619:1 122602927 ID34486 U +
TGACAAAAACAAAGGTGGATGCTCGC
>6 dna:chromosome chromosome:RGSC3.4:6:1:147636619:1 122603092 ID26454 M -
TCCATGTGTACTCTTTGGTTGATG
>6 dna:chromosome chromosome:RGSC3.4:6:1:147636619:1 122603106 ID14036 U +
TACACATGGAGGGGCTCCAGCCACATATG
>6 dna:chromosome chromosome:RGSC3.4:6:1:147636619:1 122603269 ID3415 U +
CACAGAAGCAGGGGAATGGGGGATG
>6 dna:chromosome chromosome:RGSC3.4:6:1:147636619:1 122603461 ID47639 U +
TGGCATTGGGAATGTTTACACAAGCC
>6 dna:chromosome chromosome:RGSC3.4:6:1:147636619:1 122603461 ID47640 U +
TGGCATTGGGAATGTTTACACAAGCCAGGA
>6 dna:chromosome chromosome:RGSC3.4:6:1:147636619:1 122603466 ID60683 U +
TTGGGAATGTTTACACAAGCCAGGAA
>6 dna:chromosome chromosome:RGSC3.4:6:1:147636619:1 122603469 ID8216 U +
GGAATGTTTACACAAGCCAGG
>6 dna:chromosome chromosome:RGSC3.4:6:1:147636619:1 122603553 ID22063 U +
TATGTCCCTTTTTACCAAATGGACTGTGC
>6 dna:chromosome chromosome:RGSC3.4:6:1:147636619:1 122603679 ID39854 U +
TGATTATTTTTGAATGCCCTATGTGTCTT
>6 dna:chromosome chromosome:RGSC3.4:6:1:147636619:1 122603728 ID43371 U +
TGCCTTTGAGTTTCAAATATACTTCTATGC
>6 dna:chromosome chromosome:RGSC3.4:6:1:147636619:1 122603923 ID57545 U +
TTCAATGACTTTCATCTGGTGGTGTC
>6 dna:chromosome chromosome:RGSC3.4:6:1:147636619:1 122603924 ID23472 U +
TCAATGACTTTCATCTGGTGGTGTCC
>6 dna:chromosome chromosome:RGSC3.4:6:1:147636619:1 122604004 ID8572 U +
GGCTCTCCACGAGTTCATGAAGTCT
>6 dna:chromosome chromosome:RGSC3.4:6:1:147636619:1 122604433 ID32236 U +
TGAAAACAACCAAATGGTACTTTATCGTGG
>6 dna:chromosome chromosome:RGSC3.4:6:1:147636619:1 122604463 ID24384 U +
TCAGCAATTGGTCTTTGCAGAGTAAACTC
>6 dna:chromosome chromosome:RGSC3.4:6:1:147636619:1 122604577 ID48231 U +
TGGCTTGTAGCTTAATTTCTTTGATTC
>6 dna:chromosome chromosome:RGSC3.4:6:1:147636619:1 122605192 ID58672 U +
TTCTAAAGTTCACATGCATTAGAGACGAGT
>6 dna:chromosome chromosome:RGSC3.4:6:1:147636619:1 122605663 ID25474 U +
TCCAACATCGTTGAAGCTCTCTGGTGACA
>6 dna:chromosome chromosome:RGSC3.4:6:1:147636619:1 122606598 ID5715 U -
CTGTATGTGGATGGTGTGTAATAC
>6 dna:chromosome chromosome:RGSC3.4:6:1:147636619:1 122608044 ID47521 U +
TGGCATAAATATGTGAAATGGGTGCTT
>6 dna:chromosome chromosome:RGSC3.4:6:1:147636619:1 122608319 ID17165 U +
TAGAATTCTGATGTGATTAACTCTC
>6 dna:chromosome chromosome:RGSC3.4:6:1:147636619:1 122608454 ID27262 U +
TCCCTCTGAGGAACAGGTCCTCTTGTGTC
>6 dna:chromosome chromosome:RGSC3.4:6:1:147636619:1 122608677 ID38773 U +
TGATATAGCATGAAAATATCTTTTCCTAGA
>6 dna:chromosome chromosome:RGSC3.4:6:1:147636619:1 122608741 ID46571 U +
TGGAGCATACTGTATCTATTTCATGAAT
>6 dna:chromosome chromosome:RGSC3.4:6:1:147636619:1 122609049 ID13364 U +
TAATTGAGGATGTGGTTCGCAAAGA
>6 dna:chromosome chromosome:RGSC3.4:6:1:147636619:1 122609329 ID56378 U +
TTAAATATTTTTCATGATTAAATATAGGTG
>6 dna:chromosome chromosome:RGSC3.4:6:1:147636619:1 122609353 ID19823 U +
TAGGTGTGTGAAATAAGCCATATATTCATGC
>6 dna:chromosome chromosome:RGSC3.4:6:1:147636619:1 122609639 ID38929 U +
TGATCACCAACTGAGTGACTCAAACTTCGC
>6 dna:chromosome chromosome:RGSC3.4:6:1:147636619:1 122609843 ID45311 U +
TGGAAAATGTTGTCTCCTAGCTTACGATG
>6 dna:chromosome chromosome:RGSC3.4:6:1:147636619:1 122610041 ID2092 M -
AGTGGAAGGGGAAGCCCTGGGTCCTGCTAA
>6 dna:chromosome chromosome:RGSC3.4:6:1:147636619:1 122610041 ID8199 M -
GGAAGGGGAAGCCCTGGGTCCTGCTAA
>6 dna:chromosome chromosome:RGSC3.4:6:1:147636619:1 122610058 ID58284 M +
TTCCCCTTCCACTGGTGCTCTTACTAGGA
>6 dna:chromosome chromosome:RGSC3.4:6:1:147636619:1 122610089 ID5625 M -
CTGGACTCTGACCTCATAGGTAGCAATGAA
>6 dna:chromosome chromosome:RGSC3.4:6:1:147636619:1 122610144 ID20404 M +
TAGTGGCTTAGTCCCTGGAAGCTCTGGTTGC
>6 dna:chromosome chromosome:RGSC3.4:6:1:147636619:1 122610147 ID48161 M +
TGGCTTAGTCCCTGGAAGCTCTGGTTGCT
>6 dna:chromosome chromosome:RGSC3.4:6:1:147636619:1 122610405 ID45262 U +
TGGAAAAAAGATCCTCCTCTTCCTTTGATGC
>6 dna:chromosome chromosome:RGSC3.4:6:1:147636619:1 122610890 ID19287 U +
TAGGCAAAAATCGTATGACTTATGTGCC
>6 dna:chromosome chromosome:RGSC3.4:6:1:147636619:1 122610890 ID19288 U +
TAGGCAAAAATCGTATGACTTATGTGCCA
>6 dna:chromosome chromosome:RGSC3.4:6:1:147636619:1 122610905 ID35970 U +
TGACTTATGTGCCAGTGGTTGTCTGG
>6 dna:chromosome chromosome:RGSC3.4:6:1:147636619:1 122611043 ID57411 U +
TTCAACAGATACTGTTATGAAATACCTAGAA
>6 dna:chromosome chromosome:RGSC3.4:6:1:147636619:1 122611380 ID59962 U +
TTGATTTTTACTCCTTCACAATAATGCCTA
>6 dna:chromosome chromosome:RGSC3.4:6:1:147636619:1 122612228 ID10398 U +
TAAAGAAATAAAATGTTCTGTTGGGTCCA
>6 dna:chromosome chromosome:RGSC3.4:6:1:147636619:1 122612363 ID43595 U +
TGCTAAACTATCCATGGTTGTCATGAGAGC
>6 dna:chromosome chromosome:RGSC3.4:6:1:147636619:1 122612619 ID34786 U +
TGACACCCTCTTTTCTGTAATATTTCAGAA
>6 dna:chromosome chromosome:RGSC3.4:6:1:147636619:1 122612701 ID14570 U +
TACATGGCAGAGGTTATGTTTTCTTAAT
>6 dna:chromosome chromosome:RGSC3.4:6:1:147636619:1 122612715 ID22163 U +
TATGTTTTCTTAATACATTTATTGTGTGA
>6 dna:chromosome chromosome:RGSC3.4:6:1:147636619:1 122612725 ID12763 U +
TAATACATTTATTGTGTGACATTTCCTAGA
>6 dna:chromosome chromosome:RGSC3.4:6:1:147636619:1 122612728 ID14695 U +
TACATTTATTGTGTGACATTTCCTAGAGA
>6 dna:chromosome chromosome:RGSC3.4:6:1:147636619:1 122612736 ID61191 U +
TTGTGTGACATTTCCTAGAGAGGCA
>6 dna:chromosome chromosome:RGSC3.4:6:1:147636619:1 122612795 ID1382 U +
AGACCCAAAAAATAGTTCCTTACATGCCT
>6 dna:chromosome chromosome:RGSC3.4:6:1:147636619:1 122612950 ID45580 U +
TGGAACAACCTGGAAAATGCTCCTCCAAT
>6 dna:chromosome chromosome:RGSC3.4:6:1:147636619:1 122613067 ID38683 U +
TGATAGATTTGAATTACTTGAAGAGTC
>6 dna:chromosome chromosome:RGSC3.4:6:1:147636619:1 122613070 ID17917 U +
TAGATTTGAATTACTTGAAGAGTCT
>6 dna:chromosome chromosome:RGSC3.4:6:1:147636619:1 122613135 ID24262 U +
TCAGAGGAAATAGCTACACGTGTTCTTT
>6 dna:chromosome chromosome:RGSC3.4:6:1:147636619:1 122613186 ID28459 U +
TCCTCTTTAGACAAGATTTTCAGCATTGGA
>6 dna:chromosome chromosome:RGSC3.4:6:1:147636619:1 122613192 ID56857 U +
TTAGACAAGATTTTCAGCATTGGA
>6 dna:chromosome chromosome:RGSC3.4:6:1:147636619:1 122613219 ID58471 U +
TTCCTGCTTGATTTTTGTGGGA
>6 dna:chromosome chromosome:RGSC3.4:6:1:147636619:1 122613223 ID44957 U +
TGCTTGATTTTTGTGGGATGTTTTGGTTT
>6 dna:chromosome chromosome:RGSC3.4:6:1:147636619:1 122613269 ID11274 U +
TAACATGGAATTGTCAAGCTTTTGCAGGT
>6 dna:chromosome chromosome:RGSC3.4:6:1:147636619:1 122613269 ID11275 U +
TAACATGGAATTGTCAAGCTTTTGCAGGTGT
>6 dna:chromosome chromosome:RGSC3.4:6:1:147636619:1 122613274 ID46093 U +
TGGAATTGTCAAGCTTTTGCAGGTGTCCG
>6 dna:chromosome chromosome:RGSC3.4:6:1:147636619:1 122613274 ID46094 U +
TGGAATTGTCAAGCTTTTGCAGGTGTCCGT
>6 dna:chromosome chromosome:RGSC3.4:6:1:147636619:1 122613279 ID61052 U +
TTGTCAAGCTTTTGCAGGTGTCCGTACAT
>6 dna:chromosome chromosome:RGSC3.4:6:1:147636619:1 122613303 ID14535 U +
TACATCTTTGCATTATTTTCACACAGCCT
>6 dna:chromosome chromosome:RGSC3.4:6:1:147636619:1 122613336 ID19681 U +
TAGGTCCATACCTCTTCAAACTGGGCATC
>6 dna:chromosome chromosome:RGSC3.4:6:1:147636619:1 122613421 ID16148 U +
TACTGGAAACCTTATTCTATTTACATGTTGC
>6 dna:chromosome chromosome:RGSC3.4:6:1:147636619:1 122613424 ID45348 U +
TGGAAACCTTATTCTATTTACATGTTGC
>6 dna:chromosome chromosome:RGSC3.4:6:1:147636619:1 122613424 ID45349 U +
TGGAAACCTTATTCTATTTACATGTTGCA
>6 dna:chromosome chromosome:RGSC3.4:6:1:147636619:1 122613424 ID45350 U +
TGGAAACCTTATTCTATTTACATGTTGCAT
>6 dna:chromosome chromosome:RGSC3.4:6:1:147636619:1 122613424 ID45351 U +
TGGAAACCTTATTCTATTTACATGTTGCATA
>6 dna:chromosome chromosome:RGSC3.4:6:1:147636619:1 122613430 ID4830 U +
CCTTATTCTATTTACATGTTGCA
>6 dna:chromosome chromosome:RGSC3.4:6:1:147636619:1 122613435 ID58874 U +
TTCTATTTACATGTTGCATATGTGTTTGC
>6 dna:chromosome chromosome:RGSC3.4:6:1:147636619:1 122613498 ID39145 U +
TGATCTTCATTACAAATTAGGATTGGGTGA
>6 dna:chromosome chromosome:RGSC3.4:6:1:147636619:1 122613507 ID56596 U +
TTACAAATTAGGATTGGGTGAAACCTCCT
>6 dna:chromosome chromosome:RGSC3.4:6:1:147636619:1 122613515 ID19277 U +
TAGGATTGGGTGAAACCTCCTT
>6 dna:chromosome chromosome:RGSC3.4:6:1:147636619:1 122613554 ID61030 U +
TTGTATGATATGCTAGCAGT
>6 dna:chromosome chromosome:RGSC3.4:6:1:147636619:1 122613559 ID38829 U +
TGATATGCTAGCAGTTTGGCAGCCACAAT
>6 dna:chromosome chromosome:RGSC3.4:6:1:147636619:1 122613574 ID60583 U +
TTGGCAGCCACAATGTTTTCACTACAAACAT
>6 dna:chromosome chromosome:RGSC3.4:6:1:147636619:1 122613575 ID47424 U +
TGGCAGCCACAATGTTTTCACTACAAAC
>6 dna:chromosome chromosome:RGSC3.4:6:1:147636619:1 122613592 ID23910 U +
TCACTACAAACATGTTGGCGAGTAGGGTC
>6 dna:chromosome chromosome:RGSC3.4:6:1:147636619:1 122613626 ID50449 U +
TGGTATCCGTGACATTTGAATCTGCAC
>6 dna:chromosome chromosome:RGSC3.4:6:1:147636619:1 122613626 ID50450 U +
TGGTATCCGTGACATTTGAATCTGCACCA
>6 dna:chromosome chromosome:RGSC3.4:6:1:147636619:1 122613626 ID50451 U +
TGGTATCCGTGACATTTGAATCTGCACCAT
>6 dna:chromosome chromosome:RGSC3.4:6:1:147636619:1 122613655 ID54999 U +
TGTTCTAGCAGAATAGATACATGATCTCCC
>6 dna:chromosome chromosome:RGSC3.4:6:1:147636619:1 122613658 ID29877 U +
TCTAGCAGAATAGATACATGATCTCCCTG
>6 dna:chromosome chromosome:RGSC3.4:6:1:147636619:1 122613660 ID18098 U +
TAGCAGAATAGATACATGATCTCCCTG
>6 dna:chromosome chromosome:RGSC3.4:6:1:147636619:1 122613660 ID18099 U +
TAGCAGAATAGATACATGATCTCCCTGG
>6 dna:chromosome chromosome:RGSC3.4:6:1:147636619:1 122613660 ID18100 U +
TAGCAGAATAGATACATGATCTCCCTGGT
>6 dna:chromosome chromosome:RGSC3.4:6:1:147636619:1 122613660 ID18102 U +
TAGCAGAATAGATACATGATCTCCCTGGTT
>6 dna:chromosome chromosome:RGSC3.4:6:1:147636619:1 122613685 ID51426 U +
TGGTTATACATAGCCTCACTATGAGTAGC
>6 dna:chromosome chromosome:RGSC3.4:6:1:147636619:1 122613691 ID14451 U +
TACATAGCCTCACTATGAGTAGCACTGT
>6 dna:chromosome chromosome:RGSC3.4:6:1:147636619:1 122613691 ID14452 U +
TACATAGCCTCACTATGAGTAGCACTGTGA
>6 dna:chromosome chromosome:RGSC3.4:6:1:147636619:1 122613691 ID14453 U +
TACATAGCCTCACTATGAGTAGCACTGTGAT
>6 dna:chromosome chromosome:RGSC3.4:6:1:147636619:1 122613743 ID57982 U +
TTCATTTCTATTGAAAGCACACCTCTTCTA
>6 dna:chromosome chromosome:RGSC3.4:6:1:147636619:1 122613753 ID59470 U +
TTGAAAGCACACCTCTTCTACGTGTCTGT
>6 dna:chromosome chromosome:RGSC3.4:6:1:147636619:1 122613768 ID58766 U +
TTCTACGTGTCTGTATGGCATAGTGCAA
>6 dna:chromosome chromosome:RGSC3.4:6:1:147636619:1 122613768 ID58767 U +
TTCTACGTGTCTGTATGGCATAGTGCAAA
>6 dna:chromosome chromosome:RGSC3.4:6:1:147636619:1 122613783 ID47538 U +
TGGCATAGTGCAAAATAGTCCTTTCTTCATC
>6 dna:chromosome chromosome:RGSC3.4:6:1:147636619:1 122613816 ID6652 U +
GACCATTTCACTCAAACTGCAGCCATGA
>6 dna:chromosome chromosome:RGSC3.4:6:1:147636619:1 122613816 ID6653 U +
GACCATTTCACTCAAACTGCAGCCATGAT
>6 dna:chromosome chromosome:RGSC3.4:6:1:147636619:1 122613833 ID41207 U +
TGCAGCCATGATGTTTCAGTTGCAAAGGACT
>6 dna:chromosome chromosome:RGSC3.4:6:1:147636619:1 122613841 ID39753 U +
TGATGTTTCAGTTGCAAAGGACTGCC
>6 dna:chromosome chromosome:RGSC3.4:6:1:147636619:1 122613870 ID32209 U +
TGAAAAACTGGCCTTCTCAAGC
>6 dna:chromosome chromosome:RGSC3.4:6:1:147636619:1 122613897 ID29084 U +
TCCTTGGTGCTGGGATATAAAACACAGATC
>6 dna:chromosome chromosome:RGSC3.4:6:1:147636619:1 122613900 ID60849 U +
TTGGTGCTGGGATATAAAACACAGATCCCTC
>6 dna:chromosome chromosome:RGSC3.4:6:1:147636619:1 122613968 ID57859 U +
TTCATATACAAGGCAGGACCCCGATCA
>6 dna:chromosome chromosome:RGSC3.4:6:1:147636619:1 122613992 ID25214 U +
TCATTTGTGGAATCAATCTAGAGCAGCAGC
>6 dna:chromosome chromosome:RGSC3.4:6:1:147636619:1 122614100 ID17968 U +
TAGCAAATGGACACTTTCAATGGGTGAAGC
>6 dna:chromosome chromosome:RGSC3.4:6:1:147636619:1 122614837 ID35782 U +
TGACTGAATCCTGTGAAGGTGCCATAAGT
>6 dna:chromosome chromosome:RGSC3.4:6:1:147636619:1 122616055 ID31952 U +
TCTTTAAGTCAGTTGTGAGTGAGATTGC
>6 dna:chromosome chromosome:RGSC3.4:6:1:147636619:1 122616434 ID22228 U +
TATTACATGTCTAGGAATTACGGTAAGTGA
>6 dna:chromosome chromosome:RGSC3.4:6:1:147636619:1 122616897 ID2076 U +
AGTGAGTATCACATTGTGACAGAACGGAGT
