# Supplementary material for: proTRAC - a software for probabilistic piRNA cluster detection, visualization and analysis
Source: BMC Bioinformatics. 2012 Jan 10;13:5. doi: 10.1186/1471-2105-13-5 (PMC3293768; doi:10.1186/1471-2105-13-5)
Supplement: Additional file 6 — proTRAC results folder containing a picture and a FASTA file for each detected rat cluster. After decompression, the folder can be opened as former session in proTRAC. Alternatively, each file can be opened separately with any standard text-editor or graphic-viewer respectively. [file 1471-2105-13-5-S6.ZIP › proTRAC_results_rat/monodirectional_clusters/Cluster_1.fas]

>12 dna:chromosome chromosome:RGSC3.4:12:1:46782294:1 5593727 ID31553 M +
TCTTAGATCCAATTGGTAAGATATAATTGC
>12 dna:chromosome chromosome:RGSC3.4:12:1:46782294:1 5593730 ID17678 M +
TAGATCCAATTGGTAAGATATAATTGCCC
>12 dna:chromosome chromosome:RGSC3.4:12:1:46782294:1 5593740 ID50181 M +
TGGTAAGATATAATTGCCCACTTAAACA
>12 dna:chromosome chromosome:RGSC3.4:12:1:46782294:1 5593750 ID13381 M +
TAATTGCCCACTTAAACATACAAAGCCCGG
>12 dna:chromosome chromosome:RGSC3.4:12:1:46782294:1 5593750 ID8688 M -
GGGCTTTGTATGTTTAAGTGGGCAATTA
>12 dna:chromosome chromosome:RGSC3.4:12:1:46782294:1 5597014 ID36086 U +
TGAGAAAAAATTGAATTCTTCTTGCCTA
>12 dna:chromosome chromosome:RGSC3.4:12:1:46782294:1 5597014 ID36087 U +
TGAGAAAAAATTGAATTCTTCTTGCCTAA
>12 dna:chromosome chromosome:RGSC3.4:12:1:46782294:1 5597029 ID59236 U +
TTCTTCTTGCCTAAATGTATTGGTGTGTC
>12 dna:chromosome chromosome:RGSC3.4:12:1:46782294:1 5597253 ID9833 U +
TAAAACCGGCGTCGTGTTTTTGCTAAGAA
>12 dna:chromosome chromosome:RGSC3.4:12:1:46782294:1 5597334 ID19445 U +
TAGGCTGGAACCAAGAAACCTTAAGGCTTA
>12 dna:chromosome chromosome:RGSC3.4:12:1:46782294:1 5597532 ID24186 U +
TCAGACATTTCTGCTATACCATGTGATC
>12 dna:chromosome chromosome:RGSC3.4:12:1:46782294:1 5597543 ID43967 U +
TGCTATACCATGTGATCCTGAAGGA
>12 dna:chromosome chromosome:RGSC3.4:12:1:46782294:1 5597543 ID43968 U +
TGCTATACCATGTGATCCTGAAGGAAA
>12 dna:chromosome chromosome:RGSC3.4:12:1:46782294:1 5597543 ID43969 U +
TGCTATACCATGTGATCCTGAAGGAAAAC
>12 dna:chromosome chromosome:RGSC3.4:12:1:46782294:1 5597543 ID43970 U +
TGCTATACCATGTGATCCTGAAGGAAAACA
>12 dna:chromosome chromosome:RGSC3.4:12:1:46782294:1 5597548 ID14983 U +
TACCATGTGATCCTGAAGGAAAACAGAC
>12 dna:chromosome chromosome:RGSC3.4:12:1:46782294:1 5597548 ID14984 U +
TACCATGTGATCCTGAAGGAAAACAGACA
>12 dna:chromosome chromosome:RGSC3.4:12:1:46782294:1 5597647 ID28871 U +
TCCTTAGAGAAAATTCCTGTCAATAA
>12 dna:chromosome chromosome:RGSC3.4:12:1:46782294:1 5597647 ID28872 U +
TCCTTAGAGAAAATTCCTGTCAATAAAGA
>12 dna:chromosome chromosome:RGSC3.4:12:1:46782294:1 5597647 ID28873 U +
TCCTTAGAGAAAATTCCTGTCAATAAAGAA
>12 dna:chromosome chromosome:RGSC3.4:12:1:46782294:1 5597648 ID4827 U +
CCTTAGAGAAAATTCCTGTCAATAAAGAAAT
>12 dna:chromosome chromosome:RGSC3.4:12:1:46782294:1 5597655 ID6113 U +
GAAAATTCCTGTCAATAAAGAAATTTA
>12 dna:chromosome chromosome:RGSC3.4:12:1:46782294:1 5597658 ID693 U +
AATTCCTGTCAATAAAGA
>12 dna:chromosome chromosome:RGSC3.4:12:1:46782294:1 5597661 ID28738 U +
TCCTGTCAATAAAGAAAT
>12 dna:chromosome chromosome:RGSC3.4:12:1:46782294:1 5597661 ID28739 U +
TCCTGTCAATAAAGAAATTTAGCCAGT
>12 dna:chromosome chromosome:RGSC3.4:12:1:46782294:1 5597661 ID28740 U +
TCCTGTCAATAAAGAAATTTAGCCAGTTGA
>12 dna:chromosome chromosome:RGSC3.4:12:1:46782294:1 5597664 ID52429 U +
TGTCAATAAAGAAATTTAGCCAGTTGA
>12 dna:chromosome chromosome:RGSC3.4:12:1:46782294:1 5597664 ID52430 U +
TGTCAATAAAGAAATTTAGCCAGTTGAA
>12 dna:chromosome chromosome:RGSC3.4:12:1:46782294:1 5597664 ID52431 U +
TGTCAATAAAGAAATTTAGCCAGTTGAATGT
>12 dna:chromosome chromosome:RGSC3.4:12:1:46782294:1 5597670 ID10402 U +
TAAAGAAATTTAGCCAGTTGAATGTG
>12 dna:chromosome chromosome:RGSC3.4:12:1:46782294:1 5597670 ID10403 U +
TAAAGAAATTTAGCCAGTTGAATGTGA
>12 dna:chromosome chromosome:RGSC3.4:12:1:46782294:1 5597670 ID10404 U +
TAAAGAAATTTAGCCAGTTGAATGTGATGG
>12 dna:chromosome chromosome:RGSC3.4:12:1:46782294:1 5597670 ID10405 U +
TAAAGAAATTTAGCCAGTTGAATGTGATGGA
>12 dna:chromosome chromosome:RGSC3.4:12:1:46782294:1 5597673 ID1310 U +
AGAAATTTAGCCAGTTGAATGTGATGG
>12 dna:chromosome chromosome:RGSC3.4:12:1:46782294:1 5597674 ID6196 U +
GAAATTTAGCCAGTTGAATGTGATGG
>12 dna:chromosome chromosome:RGSC3.4:12:1:46782294:1 5597678 ID61515 U +
TTTAGCCAGTTGAATGTGATG
>12 dna:chromosome chromosome:RGSC3.4:12:1:46782294:1 5597679 ID56962 U +
TTAGCCAGTTGAATGTGATGGAGCATC
>12 dna:chromosome chromosome:RGSC3.4:12:1:46782294:1 5597680 ID18324 U +
TAGCCAGTTGAATGTGATGGAGCATC
>12 dna:chromosome chromosome:RGSC3.4:12:1:46782294:1 5597680 ID18325 U +
TAGCCAGTTGAATGTGATGGAGCATCAAT
>12 dna:chromosome chromosome:RGSC3.4:12:1:46782294:1 5597682 ID7663 U +
GCCAGTTGAATGTGATGGAGCATCAATGC
>12 dna:chromosome chromosome:RGSC3.4:12:1:46782294:1 5597684 ID4005 U +
CAGTTGAATGTGATGGAGCATC
>12 dna:chromosome chromosome:RGSC3.4:12:1:46782294:1 5597687 ID59675 U +
TTGAATGTGATGGAGCATCAATGCCT
>12 dna:chromosome chromosome:RGSC3.4:12:1:46782294:1 5597687 ID59676 U +
TTGAATGTGATGGAGCATCAATGCCTG
>12 dna:chromosome chromosome:RGSC3.4:12:1:46782294:1 5597687 ID59677 U +
TTGAATGTGATGGAGCATCAATGCCTGT
>12 dna:chromosome chromosome:RGSC3.4:12:1:46782294:1 5597688 ID34284 U +
TGAATGTGATGGAGCATCAATGCCTG
>12 dna:chromosome chromosome:RGSC3.4:12:1:46782294:1 5597688 ID34285 U +
TGAATGTGATGGAGCATCAATGCCTGT
>12 dna:chromosome chromosome:RGSC3.4:12:1:46782294:1 5597688 ID34286 U +
TGAATGTGATGGAGCATCAATGCCTGTC
>12 dna:chromosome chromosome:RGSC3.4:12:1:46782294:1 5597688 ID34287 U +
TGAATGTGATGGAGCATCAATGCCTGTCC
>12 dna:chromosome chromosome:RGSC3.4:12:1:46782294:1 5597692 ID53727 U +
TGTGATGGAGCATCAATGCCTGTC
>12 dna:chromosome chromosome:RGSC3.4:12:1:46782294:1 5597692 ID53728 U +
TGTGATGGAGCATCAATGCCTGTCC
>12 dna:chromosome chromosome:RGSC3.4:12:1:46782294:1 5597692 ID53729 U +
TGTGATGGAGCATCAATGCCTGTCCGC
>12 dna:chromosome chromosome:RGSC3.4:12:1:46782294:1 5597692 ID53730 U +
TGTGATGGAGCATCAATGCCTGTCCGCC
>12 dna:chromosome chromosome:RGSC3.4:12:1:46782294:1 5597692 ID53731 U +
TGTGATGGAGCATCAATGCCTGTCCGCCA
>12 dna:chromosome chromosome:RGSC3.4:12:1:46782294:1 5597694 ID39479 U +
TGATGGAGCATCAATGCCTGTCCGCC
>12 dna:chromosome chromosome:RGSC3.4:12:1:46782294:1 5597694 ID39480 U +
TGATGGAGCATCAATGCCTGTCCGCCA
>12 dna:chromosome chromosome:RGSC3.4:12:1:46782294:1 5597697 ID46573 U +
TGGAGCATCAATGCCTGTCCGC
>12 dna:chromosome chromosome:RGSC3.4:12:1:46782294:1 5597697 ID46574 U +
TGGAGCATCAATGCCTGTCCGCCA
>12 dna:chromosome chromosome:RGSC3.4:12:1:46782294:1 5597697 ID46575 U +
TGGAGCATCAATGCCTGTCCGCCAA
>12 dna:chromosome chromosome:RGSC3.4:12:1:46782294:1 5597697 ID46576 U +
TGGAGCATCAATGCCTGTCCGCCAAG
>12 dna:chromosome chromosome:RGSC3.4:12:1:46782294:1 5597752 ID49256 U +
TGGGCAGAACGCAGCTACGGCAGCTGT
>12 dna:chromosome chromosome:RGSC3.4:12:1:46782294:1 5597791 ID30138 U +
TCTCAGACCAGAGGAGGAAT
>12 dna:chromosome chromosome:RGSC3.4:12:1:46782294:1 5597791 ID30139 U +
TCTCAGACCAGAGGAGGAATGTGCTCAGA
>12 dna:chromosome chromosome:RGSC3.4:12:1:46782294:1 5597792 ID5285 U +
CTCAGACCAGAGGAGGAATGTGCT
>12 dna:chromosome chromosome:RGSC3.4:12:1:46782294:1 5597810 ID53990 U +
TGTGCTCAGAAAGGAGAGGGCTGG
>12 dna:chromosome chromosome:RGSC3.4:12:1:46782294:1 5597831 ID48913 U +
TGGGATAGAATGGGACAAACTGTGTC
>12 dna:chromosome chromosome:RGSC3.4:12:1:46782294:1 5597831 ID48914 U +
TGGGATAGAATGGGACAAACTGTGTCA
>12 dna:chromosome chromosome:RGSC3.4:12:1:46782294:1 5597831 ID48915 U +
TGGGATAGAATGGGACAAACTGTGTCAC
>12 dna:chromosome chromosome:RGSC3.4:12:1:46782294:1 5597831 ID48916 U +
TGGGATAGAATGGGACAAACTGTGTCACA
>12 dna:chromosome chromosome:RGSC3.4:12:1:46782294:1 5597836 ID17124 U +
TAGAATGGGACAAACTGTGTCACAT
>12 dna:chromosome chromosome:RGSC3.4:12:1:46782294:1 5597836 ID17125 U +
TAGAATGGGACAAACTGTGTCACATACACAA
>12 dna:chromosome chromosome:RGSC3.4:12:1:46782294:1 5597836 ID17126 U +
TAGAATGGGACAAACTGTGTCACATACACAAC
>12 dna:chromosome chromosome:RGSC3.4:12:1:46782294:1 5597841 ID48598 U +
TGGGACAAACTGTGTCACATACACAAC
>12 dna:chromosome chromosome:RGSC3.4:12:1:46782294:1 5597841 ID48599 U +
TGGGACAAACTGTGTCACATACACAACT
>12 dna:chromosome chromosome:RGSC3.4:12:1:46782294:1 5597841 ID48600 U +
TGGGACAAACTGTGTCACATACACAACTC
>12 dna:chromosome chromosome:RGSC3.4:12:1:46782294:1 5597841 ID48601 U +
TGGGACAAACTGTGTCACATACACAACTCC
>12 dna:chromosome chromosome:RGSC3.4:12:1:46782294:1 5597851 ID54306 U +
TGTGTCACATACACAACTCCACATAGGGA
>12 dna:chromosome chromosome:RGSC3.4:12:1:46782294:1 5597868 ID25814 U +
TCCACATAGGGAGCGGTGGTCCAGT
>12 dna:chromosome chromosome:RGSC3.4:12:1:46782294:1 5597868 ID25815 U +
TCCACATAGGGAGCGGTGGTCCAGTCAAG
>12 dna:chromosome chromosome:RGSC3.4:12:1:46782294:1 5597868 ID25816 U +
TCCACATAGGGAGCGGTGGTCCAGTCAAGT
>12 dna:chromosome chromosome:RGSC3.4:12:1:46782294:1 5597903 ID46487 U +
TGGAGACAGGGTATGACTGATGCTG
>12 dna:chromosome chromosome:RGSC3.4:12:1:46782294:1 5597908 ID832 U +
ACAGGGTATGACTGATGCTGTGGGGT
>12 dna:chromosome chromosome:RGSC3.4:12:1:46782294:1 5597916 ID35812 U +
TGACTGATGCTGTGGGGTTTTGGGG
>12 dna:chromosome chromosome:RGSC3.4:12:1:46782294:1 5597916 ID35813 U +
TGACTGATGCTGTGGGGTTTTGGGGT
>12 dna:chromosome chromosome:RGSC3.4:12:1:46782294:1 5598033 ID28670 U +
TCCTGGATGCACACTGTTTACACTGGCTGG
>12 dna:chromosome chromosome:RGSC3.4:12:1:46782294:1 5598036 ID46933 U +
TGGATGCACACTGTTTACACTGGC
>12 dna:chromosome chromosome:RGSC3.4:12:1:46782294:1 5598036 ID46934 U +
TGGATGCACACTGTTTACACTGGCT
>12 dna:chromosome chromosome:RGSC3.4:12:1:46782294:1 5598036 ID46935 U +
TGGATGCACACTGTTTACACTGGCTG
>12 dna:chromosome chromosome:RGSC3.4:12:1:46782294:1 5598036 ID46936 U +
TGGATGCACACTGTTTACACTGGCTGGTAAA
>12 dna:chromosome chromosome:RGSC3.4:12:1:46782294:1 5598037 ID8370 U +
GGATGCACACTGTTTACACTGGCTGG
>12 dna:chromosome chromosome:RGSC3.4:12:1:46782294:1 5598047 ID55330 U +
TGTTTACACTGGCTGGTAAATGAAAAA
>12 dna:chromosome chromosome:RGSC3.4:12:1:46782294:1 5598047 ID55331 U +
TGTTTACACTGGCTGGTAAATGAAAAAGG
>12 dna:chromosome chromosome:RGSC3.4:12:1:46782294:1 5598060 ID50155 U +
TGGTAAATGAAAAAGGGCTACACGATA
>12 dna:chromosome chromosome:RGSC3.4:12:1:46782294:1 5598063 ID10773 U +
TAAATGAAAAAGGGCTACACGATAC
>12 dna:chromosome chromosome:RGSC3.4:12:1:46782294:1 5598063 ID10774 U +
TAAATGAAAAAGGGCTACACGATACA
>12 dna:chromosome chromosome:RGSC3.4:12:1:46782294:1 5598063 ID10775 U +
TAAATGAAAAAGGGCTACACGATACAAAT
>12 dna:chromosome chromosome:RGSC3.4:12:1:46782294:1 5598063 ID10776 U +
TAAATGAAAAAGGGCTACACGATACAAATT
>12 dna:chromosome chromosome:RGSC3.4:12:1:46782294:1 5598067 ID32221 U +
TGAAAAAGGGCTACACGATACAAA
>12 dna:chromosome chromosome:RGSC3.4:12:1:46782294:1 5598067 ID32222 U +
TGAAAAAGGGCTACACGATACAAAT
>12 dna:chromosome chromosome:RGSC3.4:12:1:46782294:1 5598067 ID32223 U +
TGAAAAAGGGCTACACGATACAAATT
>12 dna:chromosome chromosome:RGSC3.4:12:1:46782294:1 5598067 ID32224 U +
TGAAAAAGGGCTACACGATACAAATTG
>12 dna:chromosome chromosome:RGSC3.4:12:1:46782294:1 5598067 ID32225 U +
TGAAAAAGGGCTACACGATACAAATTGT
>12 dna:chromosome chromosome:RGSC3.4:12:1:46782294:1 5598067 ID32226 U +
TGAAAAAGGGCTACACGATACAAATTGTGT
>12 dna:chromosome chromosome:RGSC3.4:12:1:46782294:1 5598067 ID32227 U +
TGAAAAAGGGCTACACGATACAAATTGTGTA
>12 dna:chromosome chromosome:RGSC3.4:12:1:46782294:1 5598085 ID13662 U +
TACAAATTGTGTACTGGGGGGCTG
>12 dna:chromosome chromosome:RGSC3.4:12:1:46782294:1 5598085 ID13663 U +
TACAAATTGTGTACTGGGGGGCTGG
>12 dna:chromosome chromosome:RGSC3.4:12:1:46782294:1 5598089 ID704 U +
AATTGTGTACTGGGGGGCTGG
>12 dna:chromosome chromosome:RGSC3.4:12:1:46782294:1 5598142 ID6160 U +
GAAAGGAATCATCCCGGCCCCGGGC
>12 dna:chromosome chromosome:RGSC3.4:12:1:46782294:1 5598177 ID4975 U +
CGCGTCTCATAGATCTCTTCTCT
>12 dna:chromosome chromosome:RGSC3.4:12:1:46782294:1 5598186 ID17695 U +
TAGATCTCTTCTCTCATAGATCTGCGC
>12 dna:chromosome chromosome:RGSC3.4:12:1:46782294:1 5598186 ID17696 U +
TAGATCTCTTCTCTCATAGATCTGCGCTTC
>12 dna:chromosome chromosome:RGSC3.4:12:1:46782294:1 5598192 ID31767 U +
TCTTCTCTCATAGATCTGCGCTTCACTGG
>12 dna:chromosome chromosome:RGSC3.4:12:1:46782294:1 5598195 ID30470 U +
TCTCTCATAGATCTGCGCTTCACTGGGACT
>12 dna:chromosome chromosome:RGSC3.4:12:1:46782294:1 5598207 ID5597 U +
CTGCGCTTCACTGGGACTCCTC
>12 dna:chromosome chromosome:RGSC3.4:12:1:46782294:1 5598218 ID48693 U +
TGGGACTCCTCTTCCAACTCTGGGC
>12 dna:chromosome chromosome:RGSC3.4:12:1:46782294:1 5598230 ID25502 U +
TCCAACTCTGGGCCCTTTCTGAGAA
>12 dna:chromosome chromosome:RGSC3.4:12:1:46782294:1 5598238 ID49336 U +
TGGGCCCTTTCTGAGAAAGGGGTGA
>12 dna:chromosome chromosome:RGSC3.4:12:1:46782294:1 5598327 ID26795 U +
TCCCAGCCATGAACAGATGGACGGCAGGA
>12 dna:chromosome chromosome:RGSC3.4:12:1:46782294:1 5598336 ID33206 U +
TGAACAGATGGACGGCAGGA
>12 dna:chromosome chromosome:RGSC3.4:12:1:46782294:1 5598336 ID33207 U +
TGAACAGATGGACGGCAGGATAGCCCA
>12 dna:chromosome chromosome:RGSC3.4:12:1:46782294:1 5598336 ID33208 U +
TGAACAGATGGACGGCAGGATAGCCCAG
>12 dna:chromosome chromosome:RGSC3.4:12:1:46782294:1 5598336 ID33209 U +
TGAACAGATGGACGGCAGGATAGCCCAGG
>12 dna:chromosome chromosome:RGSC3.4:12:1:46782294:1 5598336 ID33210 U +
TGAACAGATGGACGGCAGGATAGCCCAGGG
>12 dna:chromosome chromosome:RGSC3.4:12:1:46782294:1 5598340 ID3739 U +
CAGATGGACGGCAGGATAGCCCAG
>12 dna:chromosome chromosome:RGSC3.4:12:1:46782294:1 5598381 ID2403 U +
ATCCTATATTTCCTTCATCACTAGATGAGCCC
>12 dna:chromosome chromosome:RGSC3.4:12:1:46782294:1 5598382 ID28056 U +
TCCTATATTTCCTTCATCACTAGATGAGCCC
>12 dna:chromosome chromosome:RGSC3.4:12:1:46782294:1 5598391 ID28936 U +
TCCTTCATCACTAGATGAGCCCACTCCTGT
>12 dna:chromosome chromosome:RGSC3.4:12:1:46782294:1 5598395 ID24856 U +
TCATCACTAGATGAGCCCACTCCTGTCAGC
>12 dna:chromosome chromosome:RGSC3.4:12:1:46782294:1 5598415 ID28742 U +
TCCTGTCAGCGTGTTTTTGAAAGAAAA
>12 dna:chromosome chromosome:RGSC3.4:12:1:46782294:1 5598418 ID52554 U +
TGTCAGCGTGTTTTTGAAAGAAA
>12 dna:chromosome chromosome:RGSC3.4:12:1:46782294:1 5598418 ID52555 U +
TGTCAGCGTGTTTTTGAAAGAAAAC
>12 dna:chromosome chromosome:RGSC3.4:12:1:46782294:1 5598418 ID52556 U +
TGTCAGCGTGTTTTTGAAAGAAAACTATAGC
>12 dna:chromosome chromosome:RGSC3.4:12:1:46782294:1 5598445 ID18216 U +
TAGCATCAAAACAATTAACTATCTA
>12 dna:chromosome chromosome:RGSC3.4:12:1:46782294:1 5598498 ID2343 U +
ATCAATGCCTTCAAACTTCGAGACTGT
>12 dna:chromosome chromosome:RGSC3.4:12:1:46782294:1 5598503 ID43230 U +
TGCCTTCAAACTTCGAGACTGTAAAGGCCGT
>12 dna:chromosome chromosome:RGSC3.4:12:1:46782294:1 5598508 ID23019 U +
TCAAACTTCGAGACTGTAAAGGCCGTTAA
>12 dna:chromosome chromosome:RGSC3.4:12:1:46782294:1 5598508 ID23020 U +
TCAAACTTCGAGACTGTAAAGGCCGTTAAAG
>12 dna:chromosome chromosome:RGSC3.4:12:1:46782294:1 5598522 ID51802 U +
TGTAAAGGCCGTTAAAGATAAGAGACTGA
>12 dna:chromosome chromosome:RGSC3.4:12:1:46782294:1 5598522 ID51803 U +
TGTAAAGGCCGTTAAAGATAAGAGACTGAG
>12 dna:chromosome chromosome:RGSC3.4:12:1:46782294:1 5598522 ID51804 U +
TGTAAAGGCCGTTAAAGATAAGAGACTGAGC
>12 dna:chromosome chromosome:RGSC3.4:12:1:46782294:1 5598524 ID10559 U +
TAAAGGCCGTTAAAGATAAGAGACTG
>12 dna:chromosome chromosome:RGSC3.4:12:1:46782294:1 5598534 ID10466 U +
TAAAGATAAGAGACTGAGCAGAGCCTTA
>12 dna:chromosome chromosome:RGSC3.4:12:1:46782294:1 5598541 ID363 U +
AAGAGACTGAGCAGAGCCTTA
>12 dna:chromosome chromosome:RGSC3.4:12:1:46782294:1 5598561 ID1435 U +
AGAGCTGCTGGGAGAACAGACTCTAAGT
>12 dna:chromosome chromosome:RGSC3.4:12:1:46782294:1 5598569 ID48740 U +
TGGGAGAACAGACTCTAAGTGGAATGTCTT
>12 dna:chromosome chromosome:RGSC3.4:12:1:46782294:1 5598588 ID46044 U +
TGGAATGTCTTTGGGATTAGTTTATACTTC
>12 dna:chromosome chromosome:RGSC3.4:12:1:46782294:1 5598593 ID53144 U +
TGTCTTTGGGATTAGTTTATACTTCAGAAC
>12 dna:chromosome chromosome:RGSC3.4:12:1:46782294:1 5598598 ID60692 U +
TTGGGATTAGTTTATACTTCAGAACCCTCT
>12 dna:chromosome chromosome:RGSC3.4:12:1:46782294:1 5598599 ID49156 U +
TGGGATTAGTTTATACTTCAGAACCCTCT
>12 dna:chromosome chromosome:RGSC3.4:12:1:46782294:1 5598599 ID49157 U +
TGGGATTAGTTTATACTTCAGAACCCTCTTC
>12 dna:chromosome chromosome:RGSC3.4:12:1:46782294:1 5598627 ID58884 U +
TTCTCAACCTCCGCTATGTTGAGGTCTGC
>12 dna:chromosome chromosome:RGSC3.4:12:1:46782294:1 5598630 ID23229 U +
TCAACCTCCGCTATGTTGAGGTCTGC
>12 dna:chromosome chromosome:RGSC3.4:12:1:46782294:1 5598630 ID23230 U +
TCAACCTCCGCTATGTTGAGGTCTGCAAGGGC
>12 dna:chromosome chromosome:RGSC3.4:12:1:46782294:1 5598636 ID27520 U +
TCCGCTATGTTGAGGTCTGCAAGG
>12 dna:chromosome chromosome:RGSC3.4:12:1:46782294:1 5598643 ID55125 U +
TGTTGAGGTCTGCAAGGGCTGCAGTAG
>12 dna:chromosome chromosome:RGSC3.4:12:1:46782294:1 5598706 ID58323 U +
TTCCCTTAGGCAAATTGCACCTTCTCTGTGC
>12 dna:chromosome chromosome:RGSC3.4:12:1:46782294:1 5598712 ID19295 U +
TAGGCAAATTGCACCTTCTCTGTGCT
>12 dna:chromosome chromosome:RGSC3.4:12:1:46782294:1 5598712 ID19296 U +
TAGGCAAATTGCACCTTCTCTGTGCTC
>12 dna:chromosome chromosome:RGSC3.4:12:1:46782294:1 5598712 ID19297 U +
TAGGCAAATTGCACCTTCTCTGTGCTCC
>12 dna:chromosome chromosome:RGSC3.4:12:1:46782294:1 5598712 ID19298 U +
TAGGCAAATTGCACCTTCTCTGTGCTCCA
>12 dna:chromosome chromosome:RGSC3.4:12:1:46782294:1 5598746 ID56651 U +
TTACAGATCCTAGCCAAAGTAGTTAGTGGT
>12 dna:chromosome chromosome:RGSC3.4:12:1:46782294:1 5598753 ID27986 U +
TCCTAGCCAAAGTAGTTAGTGGTGAGC
>12 dna:chromosome chromosome:RGSC3.4:12:1:46782294:1 5598753 ID27987 U +
TCCTAGCCAAAGTAGTTAGTGGTGAGCAC
>12 dna:chromosome chromosome:RGSC3.4:12:1:46782294:1 5598753 ID27988 U +
TCCTAGCCAAAGTAGTTAGTGGTGAGCACA
>12 dna:chromosome chromosome:RGSC3.4:12:1:46782294:1 5598756 ID18291 U +
TAGCCAAAGTAGTTAGTGGTGAGC
>12 dna:chromosome chromosome:RGSC3.4:12:1:46782294:1 5598789 ID58109 U +
TTCCACTTCTGTGCCCATGATTCTTC
>12 dna:chromosome chromosome:RGSC3.4:12:1:46782294:1 5598790 ID25966 U +
TCCACTTCTGTGCCCATGATTCTTCAGAGG
>12 dna:chromosome chromosome:RGSC3.4:12:1:46782294:1 5598794 ID5884 U +
CTTCTGTGCCCATGATTCTTCAGA
>12 dna:chromosome chromosome:RGSC3.4:12:1:46782294:1 5598798 ID53952 U +
TGTGCCCATGATTCTTCAGAGGATATCTT
>12 dna:chromosome chromosome:RGSC3.4:12:1:46782294:1 5598798 ID53953 U +
TGTGCCCATGATTCTTCAGAGGATATCTTC
>12 dna:chromosome chromosome:RGSC3.4:12:1:46782294:1 5598806 ID39918 U +
TGATTCTTCAGAGGATATCTTCAAGGCCA
>12 dna:chromosome chromosome:RGSC3.4:12:1:46782294:1 5598839 ID12044 U +
TAAGATACCCTAGGACGCAGCTCATC
>12 dna:chromosome chromosome:RGSC3.4:12:1:46782294:1 5598870 ID28797 U +
TCCTGTGTCTTAATGTATCTAATACAGCA
>12 dna:chromosome chromosome:RGSC3.4:12:1:46782294:1 5598902 ID34670 U +
TGACAATCCGTTGTTGGGACTGG
>12 dna:chromosome chromosome:RGSC3.4:12:1:46782294:1 5598922 ID49395 U +
TGGGCTAAGTCTTGACTGGAATGCTGGCC
>12 dna:chromosome chromosome:RGSC3.4:12:1:46782294:1 5598995 ID53592 U +
TGTGAGGTTTCTATGGGGCTACAGA
>12 dna:chromosome chromosome:RGSC3.4:12:1:46782294:1 5599030 ID41665 U +
TGCATTGAAGCAATCTTTATGGGACTAGACC
>12 dna:chromosome chromosome:RGSC3.4:12:1:46782294:1 5599032 ID4198 U +
CATTGAAGCAATCTTTATGGGACTAGACCAC
>12 dna:chromosome chromosome:RGSC3.4:12:1:46782294:1 5599033 ID2919 U +
ATTGAAGCAATCTTTATGGGACTAGACC
>12 dna:chromosome chromosome:RGSC3.4:12:1:46782294:1 5599033 ID2920 U +
ATTGAAGCAATCTTTATGGGACTAGACCA
>12 dna:chromosome chromosome:RGSC3.4:12:1:46782294:1 5599033 ID2921 U +
ATTGAAGCAATCTTTATGGGACTAGACCAC
>12 dna:chromosome chromosome:RGSC3.4:12:1:46782294:1 5599034 ID59586 U +
TTGAAGCAATCTTTATGGGACTAGACCACT
>12 dna:chromosome chromosome:RGSC3.4:12:1:46782294:1 5599035 ID33709 U +
TGAAGCAATCTTTATGGGACTAGACCAC
>12 dna:chromosome chromosome:RGSC3.4:12:1:46782294:1 5599035 ID33710 U +
TGAAGCAATCTTTATGGGACTAGACCACT
>12 dna:chromosome chromosome:RGSC3.4:12:1:46782294:1 5599049 ID48683 U +
TGGGACTAGACCACTAGCAGGGGTAGCCTC
>12 dna:chromosome chromosome:RGSC3.4:12:1:46782294:1 5599110 ID59143 U +
TTCTGTCAGAAGCACCTAGTGTTGGTGAGT
>12 dna:chromosome chromosome:RGSC3.4:12:1:46782294:1 5599113 ID52517 U +
TGTCAGAAGCACCTAGTGTTGGTGAGTTTG
>12 dna:chromosome chromosome:RGSC3.4:12:1:46782294:1 5599116 ID3628 U +
CAGAAGCACCTAGTGTTGGTGAGTTTGGA
>12 dna:chromosome chromosome:RGSC3.4:12:1:46782294:1 5599126 ID20475 U +
TAGTGTTGGTGAGTTTGGAGCACTGTGT
>12 dna:chromosome chromosome:RGSC3.4:12:1:46782294:1 5599149 ID54376 U +
TGTGTGACCTTTAGTTGATTGGAAATC
>12 dna:chromosome chromosome:RGSC3.4:12:1:46782294:1 5599151 ID53429 U +
TGTGACCTTTAGTTGATTGGAAATCTGC
>12 dna:chromosome chromosome:RGSC3.4:12:1:46782294:1 5599151 ID53430 U +
TGTGACCTTTAGTTGATTGGAAATCTGCT
>12 dna:chromosome chromosome:RGSC3.4:12:1:46782294:1 5599158 ID61538 U +
TTTAGTTGATTGGAAATCTGCTGAAGC
>12 dna:chromosome chromosome:RGSC3.4:12:1:46782294:1 5599159 ID57044 U +
TTAGTTGATTGGAAATCTGCTGAAGCAGAC
>12 dna:chromosome chromosome:RGSC3.4:12:1:46782294:1 5599160 ID20578 U +
TAGTTGATTGGAAATCTGCTGAAGCAG
>12 dna:chromosome chromosome:RGSC3.4:12:1:46782294:1 5599160 ID20579 U +
TAGTTGATTGGAAATCTGCTGAAGCAGA
>12 dna:chromosome chromosome:RGSC3.4:12:1:46782294:1 5599160 ID20580 U +
TAGTTGATTGGAAATCTGCTGAAGCAGACTT
>12 dna:chromosome chromosome:RGSC3.4:12:1:46782294:1 5599190 ID48621 U +
TGGGACAGAAAGGAAAGTTAACAACTTTA
>12 dna:chromosome chromosome:RGSC3.4:12:1:46782294:1 5599206 ID9476 U +
GTTAACAACTTTAGGGTAGCGGGTA
>12 dna:chromosome chromosome:RGSC3.4:12:1:46782294:1 5599206 ID9477 U +
GTTAACAACTTTAGGGTAGCGGGTAGA
>12 dna:chromosome chromosome:RGSC3.4:12:1:46782294:1 5599208 ID11029 U +
TAACAACTTTAGGGTAGCGGGTAGA
>12 dna:chromosome chromosome:RGSC3.4:12:1:46782294:1 5599208 ID11030 U +
TAACAACTTTAGGGTAGCGGGTAGAGT
>12 dna:chromosome chromosome:RGSC3.4:12:1:46782294:1 5599208 ID11031 U +
TAACAACTTTAGGGTAGCGGGTAGAGTGT
>12 dna:chromosome chromosome:RGSC3.4:12:1:46782294:1 5599293 ID8081 M +
GCTTTGATATGTTAAATAGGCACC
>12 dna:chromosome chromosome:RGSC3.4:12:1:46782294:1 5599297 ID38849 U +
TGATATGTTAAATAGGCACCTCGGCTA
>12 dna:chromosome chromosome:RGSC3.4:12:1:46782294:1 5599297 ID38850 U +
TGATATGTTAAATAGGCACCTCGGCTAG
>12 dna:chromosome chromosome:RGSC3.4:12:1:46782294:1 5599297 ID38851 U +
TGATATGTTAAATAGGCACCTCGGCTAGAC
>12 dna:chromosome chromosome:RGSC3.4:12:1:46782294:1 5599301 ID2782 U +
ATGTTAAATAGGCACCTCGGCTAGAC
>12 dna:chromosome chromosome:RGSC3.4:12:1:46782294:1 5599303 ID9472 U +
GTTAAATAGGCACCTCGGCTAGAC
>12 dna:chromosome chromosome:RGSC3.4:12:1:46782294:1 5599322 ID17219 U +
TAGACACTTGTCCCAGGGGGT
>12 dna:chromosome chromosome:RGSC3.4:12:1:46782294:1 5599322 ID17220 U +
TAGACACTTGTCCCAGGGGGTGCCAGC
>12 dna:chromosome chromosome:RGSC3.4:12:1:46782294:1 5599356 ID45189 U +
TGCTTTTAGAAAGAGTTGGCTCAACTCAAC
>12 dna:chromosome chromosome:RGSC3.4:12:1:46782294:1 5599361 ID56828 U +
TTAGAAAGAGTTGGCTCAACTCAACAGTA
>12 dna:chromosome chromosome:RGSC3.4:12:1:46782294:1 5599362 ID16655 U +
TAGAAAGAGTTGGCTCAACTCAA
>12 dna:chromosome chromosome:RGSC3.4:12:1:46782294:1 5599362 ID16656 U +
TAGAAAGAGTTGGCTCAACTCAACAGTAGC
>12 dna:chromosome chromosome:RGSC3.4:12:1:46782294:1 5599388 ID17959 U +
TAGCAAAGTTCTAGAAAGTGCTGTCT
>12 dna:chromosome chromosome:RGSC3.4:12:1:46782294:1 5599388 ID17960 U +
TAGCAAAGTTCTAGAAAGTGCTGTCTGGG
>12 dna:chromosome chromosome:RGSC3.4:12:1:46782294:1 5599388 ID17961 U +
TAGCAAAGTTCTAGAAAGTGCTGTCTGGGT
>12 dna:chromosome chromosome:RGSC3.4:12:1:46782294:1 5599389 ID1531 U +
AGCAAAGTTCTAGAAAGTGCTGTCTGGGTGT
>12 dna:chromosome chromosome:RGSC3.4:12:1:46782294:1 5599396 ID58792 U +
TTCTAGAAAGTGCTGTCTGGGTGTTGAA
>12 dna:chromosome chromosome:RGSC3.4:12:1:46782294:1 5599397 ID29849 U +
TCTAGAAAGTGCTGTCTGGGTGTTGAACT
>12 dna:chromosome chromosome:RGSC3.4:12:1:46782294:1 5599399 ID16700 U +
TAGAAAGTGCTGTCTGGGTGTTGAACT
>12 dna:chromosome chromosome:RGSC3.4:12:1:46782294:1 5599399 ID16701 U +
TAGAAAGTGCTGTCTGGGTGTTGAACTA
>12 dna:chromosome chromosome:RGSC3.4:12:1:46782294:1 5599399 ID16702 U +
TAGAAAGTGCTGTCTGGGTGTTGAACTAC
>12 dna:chromosome chromosome:RGSC3.4:12:1:46782294:1 5599399 ID16703 U +
TAGAAAGTGCTGTCTGGGTGTTGAACTACT
>12 dna:chromosome chromosome:RGSC3.4:12:1:46782294:1 5599413 ID49980 U +
TGGGTGTTGAACTACTGAGCGGGTTGTA
>12 dna:chromosome chromosome:RGSC3.4:12:1:46782294:1 5599414 ID8753 U +
GGGTGTTGAACTACTGAGCGGGTT
>12 dna:chromosome chromosome:RGSC3.4:12:1:46782294:1 5599420 ID33396 U +
TGAACTACTGAGCGGGTTGTAATGAGAAA
>12 dna:chromosome chromosome:RGSC3.4:12:1:46782294:1 5599423 ID1111 U +
ACTACTGAGCGGGTTGTAATGAGAAA
>12 dna:chromosome chromosome:RGSC3.4:12:1:46782294:1 5599428 ID37359 U +
TGAGCGGGTTGTAATGAGAAATATATGTTG
>12 dna:chromosome chromosome:RGSC3.4:12:1:46782294:1 5599437 ID51955 U +
TGTAATGAGAAATATATGTTGACACATTG
>12 dna:chromosome chromosome:RGSC3.4:12:1:46782294:1 5599437 ID51956 U +
TGTAATGAGAAATATATGTTGACACATTGT
>12 dna:chromosome chromosome:RGSC3.4:12:1:46782294:1 5599439 ID13075 U +
TAATGAGAAATATATGTTGACACATTGTCT
>12 dna:chromosome chromosome:RGSC3.4:12:1:46782294:1 5599442 ID36162 U +
TGAGAAATATATGTTGACACATTGTCT
>12 dna:chromosome chromosome:RGSC3.4:12:1:46782294:1 5599442 ID36163 U +
TGAGAAATATATGTTGACACATTGTCTA
>12 dna:chromosome chromosome:RGSC3.4:12:1:46782294:1 5599442 ID36164 U +
TGAGAAATATATGTTGACACATTGTCTAGT
>12 dna:chromosome chromosome:RGSC3.4:12:1:46782294:1 5599447 ID598 U +
AATATATGTTGACACATTGTCTAGT
>12 dna:chromosome chromosome:RGSC3.4:12:1:46782294:1 5599449 ID21136 U +
TATATGTTGACACATTGTCTAGT
>12 dna:chromosome chromosome:RGSC3.4:12:1:46782294:1 5599450 ID2306 U +
ATATGTTGACACATTGTCTAGT
>12 dna:chromosome chromosome:RGSC3.4:12:1:46782294:1 5599456 ID34772 U +
TGACACATTGTCTAGTGACTAGCACGAAGT
>12 dna:chromosome chromosome:RGSC3.4:12:1:46782294:1 5599456 ID34773 U +
TGACACATTGTCTAGTGACTAGCACGAAGTC
>12 dna:chromosome chromosome:RGSC3.4:12:1:46782294:1 5599468 ID20295 U +
TAGTGACTAGCACGAAGTCTGGAAACTCT
>12 dna:chromosome chromosome:RGSC3.4:12:1:46782294:1 5599468 ID20296 U +
TAGTGACTAGCACGAAGTCTGGAAACTCTG
>12 dna:chromosome chromosome:RGSC3.4:12:1:46782294:1 5599471 ID35628 U +
TGACTAGCACGAAGTCTGGAAACTCTGGG
>12 dna:chromosome chromosome:RGSC3.4:12:1:46782294:1 5599475 ID18076 U +
TAGCACGAAGTCTGGAAACTCTGGGTTC
>12 dna:chromosome chromosome:RGSC3.4:12:1:46782294:1 5599487 ID45373 U +
TGGAAACTCTGGGTTCCTATAAATTTC
>12 dna:chromosome chromosome:RGSC3.4:12:1:46782294:1 5599487 ID45374 U +
TGGAAACTCTGGGTTCCTATAAATTTCC
>12 dna:chromosome chromosome:RGSC3.4:12:1:46782294:1 5599487 ID45375 U +
TGGAAACTCTGGGTTCCTATAAATTTCCTAC
>12 dna:chromosome chromosome:RGSC3.4:12:1:46782294:1 5599496 ID50037 U +
TGGGTTCCTATAAATTTCCTACAGTG
>12 dna:chromosome chromosome:RGSC3.4:12:1:46782294:1 5599496 ID50038 U +
TGGGTTCCTATAAATTTCCTACAGTGGAGT
>12 dna:chromosome chromosome:RGSC3.4:12:1:46782294:1 5599496 ID50039 U +
TGGGTTCCTATAAATTTCCTACAGTGGAGTT
>12 dna:chromosome chromosome:RGSC3.4:12:1:46782294:1 5599504 ID20789 U +
TATAAATTTCCTACAGTGGAGTTTGCTCTT
>12 dna:chromosome chromosome:RGSC3.4:12:1:46782294:1 5599506 ID10967 U +
TAAATTTCCTACAGTGGAGTTTGCTCTTC
>12 dna:chromosome chromosome:RGSC3.4:12:1:46782294:1 5599506 ID10968 U +
TAAATTTCCTACAGTGGAGTTTGCTCTTCT
>12 dna:chromosome chromosome:RGSC3.4:12:1:46782294:1 5599527 ID44312 U +
TGCTCTTCTGGTGAAGGACTGGTGACAT
>12 dna:chromosome chromosome:RGSC3.4:12:1:46782294:1 5599527 ID44313 U +
TGCTCTTCTGGTGAAGGACTGGTGACATGGT
>12 dna:chromosome chromosome:RGSC3.4:12:1:46782294:1 5599530 ID31780 U +
TCTTCTGGTGAAGGACTGGTGACATGGT
>12 dna:chromosome chromosome:RGSC3.4:12:1:46782294:1 5599535 ID50879 U +
TGGTGAAGGACTGGTGACATGGTGACA
>12 dna:chromosome chromosome:RGSC3.4:12:1:46782294:1 5599538 ID33820 U +
TGAAGGACTGGTGACATGGTGACATTAAG
>12 dna:chromosome chromosome:RGSC3.4:12:1:46782294:1 5599542 ID8276 U +
GGACTGGTGACATGGTGACATTAAGGGT
>12 dna:chromosome chromosome:RGSC3.4:12:1:46782294:1 5599582 ID57919 U +
TTCATGTCATCTGTTGGATGAGTTTGGCCA
>12 dna:chromosome chromosome:RGSC3.4:12:1:46782294:1 5599586 ID52640 U +
TGTCATCTGTTGGATGAGTTTGGCCACACC
>12 dna:chromosome chromosome:RGSC3.4:12:1:46782294:1 5599626 ID35492 U +
TGACCTTGGTCCTTTATCCAGATTTGGGAGA
>12 dna:chromosome chromosome:RGSC3.4:12:1:46782294:1 5599632 ID50677 U +
TGGTCCTTTATCCAGATTTGGGAGAC
>12 dna:chromosome chromosome:RGSC3.4:12:1:46782294:1 5599632 ID50678 U +
TGGTCCTTTATCCAGATTTGGGAGACTGG
>12 dna:chromosome chromosome:RGSC3.4:12:1:46782294:1 5599650 ID48775 U +
TGGGAGACTGGGGAATTCCTAATACAGGG
>12 dna:chromosome chromosome:RGSC3.4:12:1:46782294:1 5599666 ID27787 U +
TCCTAATACAGGGGGTGATTCCTGAGAT
>12 dna:chromosome chromosome:RGSC3.4:12:1:46782294:1 5599666 ID27788 U +
TCCTAATACAGGGGGTGATTCCTGAGATC
>12 dna:chromosome chromosome:RGSC3.4:12:1:46782294:1 5599738 ID12473 U +
TAAGGTGCTGAGCATGGCAGG
>12 dna:chromosome chromosome:RGSC3.4:12:1:46782294:1 5599773 ID51698 U +
TGGTTTTGAGTCCTGTCCCGTGTGA
>12 dna:chromosome chromosome:RGSC3.4:12:1:46782294:1 5599795 ID37414 U +
TGAGCTCAAGAAAGTGGTGAATAGTGACA
>12 dna:chromosome chromosome:RGSC3.4:12:1:46782294:1 5599798 ID7904 U +
GCTCAAGAAAGTGGTGAATAGTGACAGC
>12 dna:chromosome chromosome:RGSC3.4:12:1:46782294:1 5599800 ID23275 U +
TCAAGAAAGTGGTGAATAGTGACAGCGAT
>12 dna:chromosome chromosome:RGSC3.4:12:1:46782294:1 5599847 ID44866 U +
TGCTTCCAAGATATTAATGACATGCCAC
>12 dna:chromosome chromosome:RGSC3.4:12:1:46782294:1 5599847 ID44867 U +
TGCTTCCAAGATATTAATGACATGCCACCC
>12 dna:chromosome chromosome:RGSC3.4:12:1:46782294:1 5599850 ID58033 U +
TTCCAAGATATTAATGACATGCCACCCACC
>12 dna:chromosome chromosome:RGSC3.4:12:1:46782294:1 5599856 ID7229 U +
GATATTAATGACATGCCACCCACCTCCAA
>12 dna:chromosome chromosome:RGSC3.4:12:1:46782294:1 5599940 ID37504 U +
TGAGCTTGACAGACCAAAGCTTCCGCTGC
>12 dna:chromosome chromosome:RGSC3.4:12:1:46782294:1 5599994 ID56245 U +
TTAAAACATTTATGATGAGCTATTATTAA
>12 dna:chromosome chromosome:RGSC3.4:12:1:46782294:1 5600038 ID10151 U +
TAAAATTTTTGATTCTTCACAGTCTGGCC
>12 dna:chromosome chromosome:RGSC3.4:12:1:46782294:1 5600038 ID10152 U +
TAAAATTTTTGATTCTTCACAGTCTGGCCC
>12 dna:chromosome chromosome:RGSC3.4:12:1:46782294:1 5600074 ID28981 U +
TCCTTCTCTAAAGAGGCCTCCTGTCCCTCC
>12 dna:chromosome chromosome:RGSC3.4:12:1:46782294:1 5600101 ID28289 U +
TCCTCCATCATTCCTCTAATCATTCAAGGT
>12 dna:chromosome chromosome:RGSC3.4:12:1:46782294:1 5600104 ID26349 U +
TCCATCATTCCTCTAATCATTCAAGGTGCA
>12 dna:chromosome chromosome:RGSC3.4:12:1:46782294:1 5600111 ID58426 U +
TTCCTCTAATCATTCAAGGTGCATCAGACT
>12 dna:chromosome chromosome:RGSC3.4:12:1:46782294:1 5600112 ID28349 U +
TCCTCTAATCATTCAAGGTGCATCAGACT
>12 dna:chromosome chromosome:RGSC3.4:12:1:46782294:1 5600115 ID29718 U +
TCTAATCATTCAAGGTGCATCAGACTAAAC
>12 dna:chromosome chromosome:RGSC3.4:12:1:46782294:1 5600116 ID5147 U +
CTAATCATTCAAGGTGCATC
>12 dna:chromosome chromosome:RGSC3.4:12:1:46782294:1 5600116 ID5148 U +
CTAATCATTCAAGGTGCATCAGAC
>12 dna:chromosome chromosome:RGSC3.4:12:1:46782294:1 5600117 ID12953 U +
TAATCATTCAAGGTGCATCAGACTAA
>12 dna:chromosome chromosome:RGSC3.4:12:1:46782294:1 5600117 ID12954 U +
TAATCATTCAAGGTGCATCAGACTAAAC
>12 dna:chromosome chromosome:RGSC3.4:12:1:46782294:1 5600117 ID12955 U +
TAATCATTCAAGGTGCATCAGACTAAACA
>12 dna:chromosome chromosome:RGSC3.4:12:1:46782294:1 5600117 ID12956 U +
TAATCATTCAAGGTGCATCAGACTAAACAT
>12 dna:chromosome chromosome:RGSC3.4:12:1:46782294:1 5600120 ID25094 U +
TCATTCAAGGTGCATCAGACTAAAC
>12 dna:chromosome chromosome:RGSC3.4:12:1:46782294:1 5600120 ID25095 U +
TCATTCAAGGTGCATCAGACTAAACATA
>12 dna:chromosome chromosome:RGSC3.4:12:1:46782294:1 5600120 ID25096 U +
TCATTCAAGGTGCATCAGACTAAACATAGC
>12 dna:chromosome chromosome:RGSC3.4:12:1:46782294:1 5600120 ID25097 U +
TCATTCAAGGTGCATCAGACTAAACATAGCC
>12 dna:chromosome chromosome:RGSC3.4:12:1:46782294:1 5600121 ID4183 U +
CATTCAAGGTGCATCAGACT
>12 dna:chromosome chromosome:RGSC3.4:12:1:46782294:1 5600121 ID4184 U +
CATTCAAGGTGCATCAGACTA
>12 dna:chromosome chromosome:RGSC3.4:12:1:46782294:1 5600121 ID4185 U +
CATTCAAGGTGCATCAGACTAAAC
>12 dna:chromosome chromosome:RGSC3.4:12:1:46782294:1 5600121 ID4186 U +
CATTCAAGGTGCATCAGACTAAACA
>12 dna:chromosome chromosome:RGSC3.4:12:1:46782294:1 5600121 ID4187 U +
CATTCAAGGTGCATCAGACTAAACAT
>12 dna:chromosome chromosome:RGSC3.4:12:1:46782294:1 5600122 ID2868 U +
ATTCAAGGTGCATCAGACTAAACAT
>12 dna:chromosome chromosome:RGSC3.4:12:1:46782294:1 5600123 ID57489 U +
TTCAAGGTGCATCAGACTAAACATA
>12 dna:chromosome chromosome:RGSC3.4:12:1:46782294:1 5600123 ID57490 U +
TTCAAGGTGCATCAGACTAAACATAGCC
>12 dna:chromosome chromosome:RGSC3.4:12:1:46782294:1 5600123 ID57492 U +
TTCAAGGTGCATCAGACTAAACATAGCCGT
>12 dna:chromosome chromosome:RGSC3.4:12:1:46782294:1 5600125 ID3248 U +
CAAGGTGCATCAGACTAAACA
>12 dna:chromosome chromosome:RGSC3.4:12:1:46782294:1 5600125 ID3249 U +
CAAGGTGCATCAGACTAAACAT
>12 dna:chromosome chromosome:RGSC3.4:12:1:46782294:1 5600134 ID24201 U +
TCAGACTAAACATAGCCGTGCCTCTCTGC
>12 dna:chromosome chromosome:RGSC3.4:12:1:46782294:1 5600160 ID45153 U +
TGCTTTGGACTGCGTTTCAGTTCCTACTC
>12 dna:chromosome chromosome:RGSC3.4:12:1:46782294:1 5600164 ID60386 U +
TTGGACTGCGTTTCAGTTCCTACTCTCTCC
>12 dna:chromosome chromosome:RGSC3.4:12:1:46782294:1 5600165 ID46382 U +
TGGACTGCGTTTCAGTTCCTACTCTCTC
>12 dna:chromosome chromosome:RGSC3.4:12:1:46782294:1 5600165 ID46383 U +
TGGACTGCGTTTCAGTTCCTACTCTCTCCTC
>12 dna:chromosome chromosome:RGSC3.4:12:1:46782294:1 5600170 ID43583 U +
TGCGTTTCAGTTCCTACTCTCTCCTC
>12 dna:chromosome chromosome:RGSC3.4:12:1:46782294:1 5600189 ID30372 U +
TCTCCTCCAGCCATAACCTTTCTGCCT
>12 dna:chromosome chromosome:RGSC3.4:12:1:46782294:1 5600242 ID14113 U +
TACACTGTGGTCCCCCTAGCCTGCTCTTAC
>12 dna:chromosome chromosome:RGSC3.4:12:1:46782294:1 5600258 ID18435 U +
TAGCCTGCTCTTACTTCAAAGACACCT
>12 dna:chromosome chromosome:RGSC3.4:12:1:46782294:1 5600263 ID44302 U +
TGCTCTTACTTCAAAGACACCTGCCTTGC
>12 dna:chromosome chromosome:RGSC3.4:12:1:46782294:1 5600269 ID16334 U +
TACTTCAAAGACACCTGCCTTGCCC
>12 dna:chromosome chromosome:RGSC3.4:12:1:46782294:1 5600269 ID16335 U +
TACTTCAAAGACACCTGCCTTGCCCCACCC
>12 dna:chromosome chromosome:RGSC3.4:12:1:46782294:1 5600334 ID4974 U +
CGCGGCTTAACCTTCGTTTCCCTGGC
>12 dna:chromosome chromosome:RGSC3.4:12:1:46782294:1 5600340 ID56461 U +
TTAACCTTCGTTTCCCTGGCTCTTGTAGC
>12 dna:chromosome chromosome:RGSC3.4:12:1:46782294:1 5600352 ID27330 U +
TCCCTGGCTCTTGTAGCTTTGAAGGTGA
>12 dna:chromosome chromosome:RGSC3.4:12:1:46782294:1 5600352 ID27331 U +
TCCCTGGCTCTTGTAGCTTTGAAGGTGAT
>12 dna:chromosome chromosome:RGSC3.4:12:1:46782294:1 5600356 ID48069 U +
TGGCTCTTGTAGCTTTGAAGGTGATATGGAC
>12 dna:chromosome chromosome:RGSC3.4:12:1:46782294:1 5600360 ID31910 U +
TCTTGTAGCTTTGAAGGTGATATGGAC
>12 dna:chromosome chromosome:RGSC3.4:12:1:46782294:1 5600362 ID61014 U +
TTGTAGCTTTGAAGGTGATATGGACAG
>12 dna:chromosome chromosome:RGSC3.4:12:1:46782294:1 5600366 ID1736 U +
AGCTTTGAAGGTGATATGGACAGTC
>12 dna:chromosome chromosome:RGSC3.4:12:1:46782294:1 5600370 ID59609 U +
TTGAAGGTGATATGGACAGTCTTTG
>12 dna:chromosome chromosome:RGSC3.4:12:1:46782294:1 5600371 ID33864 U +
TGAAGGTGATATGGACAGTCTTTGTATTC
>12 dna:chromosome chromosome:RGSC3.4:12:1:46782294:1 5600371 ID33865 U +
TGAAGGTGATATGGACAGTCTTTGTATTCC
>12 dna:chromosome chromosome:RGSC3.4:12:1:46782294:1 5600377 ID38832 U +
TGATATGGACAGTCTTTGTATTCCAGGTC
>12 dna:chromosome chromosome:RGSC3.4:12:1:46782294:1 5600414 ID43064 U +
TGCCTGACCGTGCACACACACAGGAAGA
>12 dna:chromosome chromosome:RGSC3.4:12:1:46782294:1 5600418 ID35391 U +
TGACCGTGCACACACACAGGAAGATGTAC
>12 dna:chromosome chromosome:RGSC3.4:12:1:46782294:1 5600424 ID40806 U +
TGCACACACACAGGAAGATGTACGGTGCA
>12 dna:chromosome chromosome:RGSC3.4:12:1:46782294:1 5600424 ID40808 U +
TGCACACACACAGGAAGATGTACGGTGCAT
>12 dna:chromosome chromosome:RGSC3.4:12:1:46782294:1 5600424 ID40809 U +
TGCACACACACAGGAAGATGTACGGTGCATA
>12 dna:chromosome chromosome:RGSC3.4:12:1:46782294:1 5600426 ID3368 U +
CACACACACAGGAAGATGTACGGTGCATA
>12 dna:chromosome chromosome:RGSC3.4:12:1:46782294:1 5600434 ID3840 U +
CAGGAAGATGTACGGTGCATATCGAATAA
>12 dna:chromosome chromosome:RGSC3.4:12:1:46782294:1 5600442 ID52066 U +
TGTACGGTGCATATCGAATAAAATGGAGGA
>12 dna:chromosome chromosome:RGSC3.4:12:1:46782294:1 5600449 ID41436 U +
TGCATATCGAATAAAATGGAGGAATGG
>12 dna:chromosome chromosome:RGSC3.4:12:1:46782294:1 5600453 ID21429 U +
TATCGAATAAAATGGAGGAATGGATAAC
>12 dna:chromosome chromosome:RGSC3.4:12:1:46782294:1 5600460 ID10087 U +
TAAAATGGAGGAATGGATAACGTGTG
>12 dna:chromosome chromosome:RGSC3.4:12:1:46782294:1 5600460 ID10088 U +
TAAAATGGAGGAATGGATAACGTGTGA
>12 dna:chromosome chromosome:RGSC3.4:12:1:46782294:1 5600460 ID10089 U +
TAAAATGGAGGAATGGATAACGTGTGAAT
>12 dna:chromosome chromosome:RGSC3.4:12:1:46782294:1 5600460 ID10090 U +
TAAAATGGAGGAATGGATAACGTGTGAATC
>12 dna:chromosome chromosome:RGSC3.4:12:1:46782294:1 5600473 ID46745 U +
TGGATAACGTGTGAATCTGGAGATGC
>12 dna:chromosome chromosome:RGSC3.4:12:1:46782294:1 5600473 ID46746 U +
TGGATAACGTGTGAATCTGGAGATGCTT
>12 dna:chromosome chromosome:RGSC3.4:12:1:46782294:1 5600473 ID46747 U +
TGGATAACGTGTGAATCTGGAGATGCTTC
>12 dna:chromosome chromosome:RGSC3.4:12:1:46782294:1 5600490 ID46533 U +
TGGAGATGCTTCAACCTCAACTTTTCTAA
>12 dna:chromosome chromosome:RGSC3.4:12:1:46782294:1 5600512 ID61802 U +
TTTCTAACCCCGGATGTCTCCTTTGGCCA
>12 dna:chromosome chromosome:RGSC3.4:12:1:46782294:1 5600544 ID30760 U +
TCTGACTGACACGTCTCCTTCAGGCAC
>12 dna:chromosome chromosome:RGSC3.4:12:1:46782294:1 5600544 ID30761 U +
TCTGACTGACACGTCTCCTTCAGGCACGC
>12 dna:chromosome chromosome:RGSC3.4:12:1:46782294:1 5600546 ID35786 U +
TGACTGACACGTCTCCTTCAGGCACGCT
>12 dna:chromosome chromosome:RGSC3.4:12:1:46782294:1 5600550 ID34810 U +
TGACACGTCTCCTTCAGGCACGCTT
>12 dna:chromosome chromosome:RGSC3.4:12:1:46782294:1 5600559 ID28922 U +
TCCTTCAGGCACGCTTAATCGT
>12 dna:chromosome chromosome:RGSC3.4:12:1:46782294:1 5600559 ID28923 U +
TCCTTCAGGCACGCTTAATCGTCTTGCGTC
>12 dna:chromosome chromosome:RGSC3.4:12:1:46782294:1 5600574 ID13000 U +
TAATCGTCTTGCGTCCTCCCCCGGCCT
>12 dna:chromosome chromosome:RGSC3.4:12:1:46782294:1 5600606 ID41540 U +
TGCATGATGTTACCTAATATCGGTTGTGT
>12 dna:chromosome chromosome:RGSC3.4:12:1:46782294:1 5600606 ID41541 U +
TGCATGATGTTACCTAATATCGGTTGTGTC
>12 dna:chromosome chromosome:RGSC3.4:12:1:46782294:1 5600610 ID39696 U +
TGATGTTACCTAATATCGGTTGTGTC
>12 dna:chromosome chromosome:RGSC3.4:12:1:46782294:1 5600610 ID39697 U +
TGATGTTACCTAATATCGGTTGTGTCA
>12 dna:chromosome chromosome:RGSC3.4:12:1:46782294:1 5600610 ID39698 U +
TGATGTTACCTAATATCGGTTGTGTCAC
>12 dna:chromosome chromosome:RGSC3.4:12:1:46782294:1 5600610 ID39699 U +
TGATGTTACCTAATATCGGTTGTGTCACT
>12 dna:chromosome chromosome:RGSC3.4:12:1:46782294:1 5600610 ID39700 U +
TGATGTTACCTAATATCGGTTGTGTCACTG
>12 dna:chromosome chromosome:RGSC3.4:12:1:46782294:1 5600613 ID54750 U +
TGTTACCTAATATCGGTTGTGTCACTGC
>12 dna:chromosome chromosome:RGSC3.4:12:1:46782294:1 5600613 ID54751 U +
TGTTACCTAATATCGGTTGTGTCACTGCA
>12 dna:chromosome chromosome:RGSC3.4:12:1:46782294:1 5600613 ID54752 U +
TGTTACCTAATATCGGTTGTGTCACTGCAT
>12 dna:chromosome chromosome:RGSC3.4:12:1:46782294:1 5600616 ID15173 U +
TACCTAATATCGGTTGTGTCACTGCATGT
>12 dna:chromosome chromosome:RGSC3.4:12:1:46782294:1 5600620 ID12859 U +
TAATATCGGTTGTGTCACTGCATGTGCAGA
>12 dna:chromosome chromosome:RGSC3.4:12:1:46782294:1 5600623 ID21435 U +
TATCGGTTGTGTCACTGCATGTGCA
>12 dna:chromosome chromosome:RGSC3.4:12:1:46782294:1 5600642 ID53890 U +
TGTGCAGATCCTAAGCTAGAGTCAGATGA
>12 dna:chromosome chromosome:RGSC3.4:12:1:46782294:1 5600650 ID27752 U +
TCCTAAGCTAGAGTCAGATGACCCTCTTT
>12 dna:chromosome chromosome:RGSC3.4:12:1:46782294:1 5600653 ID12256 U +
TAAGCTAGAGTCAGATGACCCTCTTTCTC
>12 dna:chromosome chromosome:RGSC3.4:12:1:46782294:1 5600707 ID49400 U +
TGGGCTACACGTACTACAACAGGGGAG
>12 dna:chromosome chromosome:RGSC3.4:12:1:46782294:1 5600707 ID49401 U +
TGGGCTACACGTACTACAACAGGGGAGTC
>12 dna:chromosome chromosome:RGSC3.4:12:1:46782294:1 5600762 ID61507 U +
TTTAGACAAACTATTTTGTGGAGTTTAAA
>12 dna:chromosome chromosome:RGSC3.4:12:1:46782294:1 5600823 ID56490 U +
TTAAGAGGGTAGATATCTCGATGCAGATT
>12 dna:chromosome chromosome:RGSC3.4:12:1:46782294:1 5600824 ID12004 U +
TAAGAGGGTAGATATCTCGATGCAGATT
>12 dna:chromosome chromosome:RGSC3.4:12:1:46782294:1 5600824 ID12005 U +
TAAGAGGGTAGATATCTCGATGCAGATTT
>12 dna:chromosome chromosome:RGSC3.4:12:1:46782294:1 5600980 ID29892 U +
TCTAGGTAATTAGGACTGCTCTTTAAAGA
>12 dna:chromosome chromosome:RGSC3.4:12:1:46782294:1 5601001 ID61352 U +
TTTAAAGAGGATAGGATGCTACAGGTGGA
>12 dna:chromosome chromosome:RGSC3.4:12:1:46782294:1 5601108 ID41345 U +
TGCAGTGTTGACTGTCCTGGGATGCTGTGA
>12 dna:chromosome chromosome:RGSC3.4:12:1:46782294:1 5601186 ID5201 U +
CTAGTCAGAGGAAAACCTTCAACC
>12 dna:chromosome chromosome:RGSC3.4:12:1:46782294:1 5601260 ID30098 U +
TCTCACATGCTCTGCTAACCTGTCAACCA
>12 dna:chromosome chromosome:RGSC3.4:12:1:46782294:1 5601270 ID31091 U +
TCTGCTAACCTGTCAACCAAAGTTGGAGAA
>12 dna:chromosome chromosome:RGSC3.4:12:1:46782294:1 5601339 ID55117 U +
TGTTGAGAAAAGCAAAATTTTCCAAAGCCA
>12 dna:chromosome chromosome:RGSC3.4:12:1:46782294:1 5601342 ID36094 U +
TGAGAAAAGCAAAATTTTCCAAAGCCAAAA
>12 dna:chromosome chromosome:RGSC3.4:12:1:46782294:1 5601359 ID25355 U +
TCCAAAGCCAAAATGAGTTACAAATTCAA
>12 dna:chromosome chromosome:RGSC3.4:12:1:46782294:1 5601361 ID3122 U +
CAAAGCCAAAATGAGTTACAAATTCAAC
>12 dna:chromosome chromosome:RGSC3.4:12:1:46782294:1 5601367 ID3096 U +
CAAAATGAGTTACAAATTCAAC
>12 dna:chromosome chromosome:RGSC3.4:12:1:46782294:1 5601367 ID3097 U +
CAAAATGAGTTACAAATTCAACA
>12 dna:chromosome chromosome:RGSC3.4:12:1:46782294:1 5601452 ID40028 U +
TGATTGTCAATAGATACCAGTGTTTGCTTT
>12 dna:chromosome chromosome:RGSC3.4:12:1:46782294:1 5601545 ID753 U +
ACAAGTACCAAAAGACGTACAGAGC
>12 dna:chromosome chromosome:RGSC3.4:12:1:46782294:1 5601550 ID14723 U +
TACCAAAAGACGTACAGAGCCTAAGGT
>12 dna:chromosome chromosome:RGSC3.4:12:1:46782294:1 5601550 ID14724 U +
TACCAAAAGACGTACAGAGCCTAAGGTGG
>12 dna:chromosome chromosome:RGSC3.4:12:1:46782294:1 5601571 ID12476 U +
TAAGGTGGGACAGTTTGATACTAAAGT
>12 dna:chromosome chromosome:RGSC3.4:12:1:46782294:1 5601571 ID12477 U +
TAAGGTGGGACAGTTTGATACTAAAGTC
>12 dna:chromosome chromosome:RGSC3.4:12:1:46782294:1 5601659 ID50493 U +
TGGTATGTGGTTTCTAAACGCGTGAC
>12 dna:chromosome chromosome:RGSC3.4:12:1:46782294:1 5601665 ID9411 U +
GTGGTTTCTAAACGCGTGACTACTGAA
>12 dna:chromosome chromosome:RGSC3.4:12:1:46782294:1 5601666 ID51644 U +
TGGTTTCTAAACGCGTGACTACTGAAGA
>12 dna:chromosome chromosome:RGSC3.4:12:1:46782294:1 5601678 ID7859 U +
GCGTGACTACTGAAGAATGGTA
>12 dna:chromosome chromosome:RGSC3.4:12:1:46782294:1 5601715 ID29197 U +
TCCTTTGCTATCCAAAGCCTCCTCTCCCAGC
>12 dna:chromosome chromosome:RGSC3.4:12:1:46782294:1 5601885 ID28269 U +
TCCTCATTTTGGCTTACGAGTCC
>12 dna:chromosome chromosome:RGSC3.4:12:1:46782294:1 5601945 ID20489 U +
TAGTTAACCCTCCCCCACCTACTGC
>12 dna:chromosome chromosome:RGSC3.4:12:1:46782294:1 5602028 ID52563 U +
TGTCAGCTTGTACACTCGCTTGTCTGCCT
>12 dna:chromosome chromosome:RGSC3.4:12:1:46782294:1 5602074 ID29231 U +
TCCTTTTGACTTAAGTTACAAGCATGTGTGT
>12 dna:chromosome chromosome:RGSC3.4:12:1:46782294:1 5602077 ID62542 U +
TTTTGACTTAAGTTACAAGCATGTGTGTG
>12 dna:chromosome chromosome:RGSC3.4:12:1:46782294:1 5602080 ID35938 U +
TGACTTAAGTTACAAGCATGTGTGTGT
>12 dna:chromosome chromosome:RGSC3.4:12:1:46782294:1 5602132 ID54355 U +
TGTGTCTGCATGAATACATGTCGGAATG
>12 dna:chromosome chromosome:RGSC3.4:12:1:46782294:1 5602136 ID31038 U +
TCTGCATGAATACATGTCGGAATGAGGTC
>12 dna:chromosome chromosome:RGSC3.4:12:1:46782294:1 5602327 ID12378 U +
TAAGGATATAAGTGTGGTCTCTTCATCGG
>12 dna:chromosome chromosome:RGSC3.4:12:1:46782294:1 5602365 ID61999 U +
TTTGACTTGGTCTCAACAAAACAAAGGATCA
>12 dna:chromosome chromosome:RGSC3.4:12:1:46782294:1 5602393 ID23682 U +
TCACACTGACACAGTCACATTGACAAGATGC
>12 dna:chromosome chromosome:RGSC3.4:12:1:46782294:1 5602399 ID34759 U +
TGACACAGTCACATTGACAAGATGCATAAT
>12 dna:chromosome chromosome:RGSC3.4:12:1:46782294:1 5602441 ID60653 U +
TTGGCTGTTACATTTTATAAATTTCATAAGA
>12 dna:chromosome chromosome:RGSC3.4:12:1:46782294:1 5602480 ID18765 U +
TAGGAAATGAAGAAACCACAATTCACCCTA
>12 dna:chromosome chromosome:RGSC3.4:12:1:46782294:1 5602487 ID33552 U +
TGAAGAAACCACAATTCACCCTACTGACC
>12 dna:chromosome chromosome:RGSC3.4:12:1:46782294:1 5602501 ID57648 U +
TTCACCCTACTGACCTGTGATAAATGTGACA
>12 dna:chromosome chromosome:RGSC3.4:12:1:46782294:1 5602558 ID25147 U +
TCATTGTACTTCTGCGATTGCCCAGAAAA
>12 dna:chromosome chromosome:RGSC3.4:12:1:46782294:1 5602588 ID10021 U +
TAAAATAACTTTGCATTCCAATGTGCTCTC
>12 dna:chromosome chromosome:RGSC3.4:12:1:46782294:1 5602886 ID37977 U +
TGAGTACCTGCACTTCTCTGGATGATTAA
>12 dna:chromosome chromosome:RGSC3.4:12:1:46782294:1 5602902 ID31172 U +
TCTGGATGATTAATAGATGTGCCCAGG
>12 dna:chromosome chromosome:RGSC3.4:12:1:46782294:1 5602912 ID12802 U +
TAATAGATGTGCCCAGGGCATAACTCAGTG
>12 dna:chromosome chromosome:RGSC3.4:12:1:46782294:1 5602923 ID4497 U +
CCCAGGGCATAACTCAGTGAGTGTTCTG
>12 dna:chromosome chromosome:RGSC3.4:12:1:46782294:1 5602948 ID5552 U +
CTGATATTTCCTGGCTTTTCGAAAG
>12 dna:chromosome chromosome:RGSC3.4:12:1:46782294:1 5602949 ID38886 U +
TGATATTTCCTGGCTTTTCGAAAGCCTTCA
>12 dna:chromosome chromosome:RGSC3.4:12:1:46782294:1 5602992 ID11680 U +
TAACTTAAACTTCTTCCTATTCATACT
>12 dna:chromosome chromosome:RGSC3.4:12:1:46782294:1 5603009 ID22358 U +
TATTCATACTGCGTGGCGTTTCCTACCCTC
>12 dna:chromosome chromosome:RGSC3.4:12:1:46782294:1 5603125 ID57696 U +
TTCACTTTTATAGGTGTCAGATCTTCCCAC
>12 dna:chromosome chromosome:RGSC3.4:12:1:46782294:1 5603130 ID62426 U +
TTTTATAGGTGTCAGATCTTCCCACGTGA
>12 dna:chromosome chromosome:RGSC3.4:12:1:46782294:1 5603149 ID26747 U +
TCCCACGTGACTCAATGTTTTGGGTGATGA
>12 dna:chromosome chromosome:RGSC3.4:12:1:46782294:1 5603169 ID49898 U +
TGGGTGATGAGGGTGACTCTTGATGCTTT
>12 dna:chromosome chromosome:RGSC3.4:12:1:46782294:1 5603176 ID37815 U +
TGAGGGTGACTCTTGATGCTTTGTGCTTC
>12 dna:chromosome chromosome:RGSC3.4:12:1:46782294:1 5603189 ID39462 U +
TGATGCTTTGTGCTTCCCAGGTTGCTTGA
>12 dna:chromosome chromosome:RGSC3.4:12:1:46782294:1 5603202 ID58256 U +
TTCCCAGGTTGCTTGACACACAGTCTGATG
>12 dna:chromosome chromosome:RGSC3.4:12:1:46782294:1 5603203 ID26848 U +
TCCCAGGTTGCTTGACACACAGTCTGATG
>12 dna:chromosome chromosome:RGSC3.4:12:1:46782294:1 5603211 ID44936 U +
TGCTTGACACACAGTCTGATGGGTAAG
>12 dna:chromosome chromosome:RGSC3.4:12:1:46782294:1 5603265 ID26579 U +
TCCCAAAGATAACTGCTTACAGAATTCCCC
>12 dna:chromosome chromosome:RGSC3.4:12:1:46782294:1 5603347 ID28042 U +
TCCTAGTTTTGCCAACTGCTTAAGATCCCC
>12 dna:chromosome chromosome:RGSC3.4:12:1:46782294:1 5603350 ID20696 U +
TAGTTTTGCCAACTGCTTAAGATCCCCTA
>12 dna:chromosome chromosome:RGSC3.4:12:1:46782294:1 5603354 ID62127 U +
TTTGCCAACTGCTTAAGATCCCCTAG
>12 dna:chromosome chromosome:RGSC3.4:12:1:46782294:1 5603357 ID7588 U +
GCCAACTGCTTAAGATCCCCTAGAGCTGAT
>12 dna:chromosome chromosome:RGSC3.4:12:1:46782294:1 5603357 ID7589 U +
GCCAACTGCTTAAGATCCCCTAGAGCTGATT
>12 dna:chromosome chromosome:RGSC3.4:12:1:46782294:1 5603392 ID24563 U +
TCAGTAAATTGATTGATGATGGTAGCA
>12 dna:chromosome chromosome:RGSC3.4:12:1:46782294:1 5603392 ID24564 U +
TCAGTAAATTGATTGATGATGGTAGCAGA
>12 dna:chromosome chromosome:RGSC3.4:12:1:46782294:1 5603392 ID24565 U +
TCAGTAAATTGATTGATGATGGTAGCAGAC
>12 dna:chromosome chromosome:RGSC3.4:12:1:46782294:1 5603393 ID3934 U +
CAGTAAATTGATTGATGATGGTAGCA
>12 dna:chromosome chromosome:RGSC3.4:12:1:46782294:1 5603393 ID3935 U +
CAGTAAATTGATTGATGATGGTAGCAGA
>12 dna:chromosome chromosome:RGSC3.4:12:1:46782294:1 5603393 ID3936 U +
CAGTAAATTGATTGATGATGGTAGCAGAC
>12 dna:chromosome chromosome:RGSC3.4:12:1:46782294:1 5603396 ID10940 U +
TAAATTGATTGATGATGGTAGCAGACACT
>12 dna:chromosome chromosome:RGSC3.4:12:1:46782294:1 5603398 ID702 U +
AATTGATTGATGATGGTAGCAGA
>12 dna:chromosome chromosome:RGSC3.4:12:1:46782294:1 5603400 ID59950 U +
TTGATTGATGATGGTAGCAGACACTA
>12 dna:chromosome chromosome:RGSC3.4:12:1:46782294:1 5603401 ID39959 U +
TGATTGATGATGGTAGCAGAC
>12 dna:chromosome chromosome:RGSC3.4:12:1:46782294:1 5603401 ID39960 U +
TGATTGATGATGGTAGCAGACACTAGGC
>12 dna:chromosome chromosome:RGSC3.4:12:1:46782294:1 5603402 ID7362 U +
GATTGATGATGGTAGCAGAC
>12 dna:chromosome chromosome:RGSC3.4:12:1:46782294:1 5603405 ID39338 U +
TGATGATGGTAGCAGACACTAGGCAG
>12 dna:chromosome chromosome:RGSC3.4:12:1:46782294:1 5603440 ID18358 U +
TAGCCCAAAGAGATAAATGACCCCATCC
>12 dna:chromosome chromosome:RGSC3.4:12:1:46782294:1 5603480 ID45284 U +
TGGAAAACCTTACTCCAGATGGCAGG
>12 dna:chromosome chromosome:RGSC3.4:12:1:46782294:1 5603480 ID45285 U +
TGGAAAACCTTACTCCAGATGGCAGGG
>12 dna:chromosome chromosome:RGSC3.4:12:1:46782294:1 5603570 ID25796 U +
TCCACAGGTGACATGGAGAATTTCTCAAG
>12 dna:chromosome chromosome:RGSC3.4:12:1:46782294:1 5603731 ID12762 U +
TAATACATTCTACCTAGAGACGGGTTACCAGT
>12 dna:chromosome chromosome:RGSC3.4:12:1:46782294:1 5603734 ID14647 U +
TACATTCTACCTAGAGACGGGTTACCAGTA
>12 dna:chromosome chromosome:RGSC3.4:12:1:46782294:1 5603735 ID871 U +
ACATTCTACCTAGAGACGGGT
>12 dna:chromosome chromosome:RGSC3.4:12:1:46782294:1 5603738 ID58764 U +
TTCTACCTAGAGACGGGTTACCAGTACAGC
>12 dna:chromosome chromosome:RGSC3.4:12:1:46782294:1 5603762 ID14264 U +
TACAGCCTTGAGAGTGTGGTGCAAGGGATT
>12 dna:chromosome chromosome:RGSC3.4:12:1:46782294:1 5603794 ID8614 U +
GGGAAAGAGCCTAGAGGCACAAG
>12 dna:chromosome chromosome:RGSC3.4:12:1:46782294:1 5603794 ID8615 U +
GGGAAAGAGCCTAGAGGCACAAGGA
>12 dna:chromosome chromosome:RGSC3.4:12:1:46782294:1 5603794 ID8616 U +
GGGAAAGAGCCTAGAGGCACAAGGAGA
>12 dna:chromosome chromosome:RGSC3.4:12:1:46782294:1 5603828 ID27495 U +
TCCGATGGATTTCTTTTTTAAATT
>12 dna:chromosome chromosome:RGSC3.4:12:1:46782294:1 5603843 ID62318 U +
TTTTAAATTGGGACTATGTAATT
>12 dna:chromosome chromosome:RGSC3.4:12:1:46782294:1 5603843 ID62319 U +
TTTTAAATTGGGACTATGTAATTGGG
>12 dna:chromosome chromosome:RGSC3.4:12:1:46782294:1 5603843 ID62320 U +
TTTTAAATTGGGACTATGTAATTGGGA
>12 dna:chromosome chromosome:RGSC3.4:12:1:46782294:1 5603843 ID62321 U +
TTTTAAATTGGGACTATGTAATTGGGAGC
>12 dna:chromosome chromosome:RGSC3.4:12:1:46782294:1 5603844 ID61389 U +
TTTAAATTGGGACTATGTAATTGGGAGC
>12 dna:chromosome chromosome:RGSC3.4:12:1:46782294:1 5603845 ID56425 U +
TTAAATTGGGACTATGTAATTGGGAGC
>12 dna:chromosome chromosome:RGSC3.4:12:1:46782294:1 5603850 ID60684 U +
TTGGGACTATGTAATTGGGAGC
>12 dna:chromosome chromosome:RGSC3.4:12:1:46782294:1 5603851 ID48688 U +
TGGGACTATGTAATTGGGAGC
>12 dna:chromosome chromosome:RGSC3.4:12:1:46782294:1 5603955 ID19632 U +
TAGGTACTCAACACCCAATACGCTCTGGGA
>12 dna:chromosome chromosome:RGSC3.4:12:1:46782294:1 5603991 ID8247 U +
GGACATGAGGAAACCCGTGGGCTGGGA
>12 dna:chromosome chromosome:RGSC3.4:12:1:46782294:1 5604024 ID43246 U +
TGCCTTCGCCTCAGTTCTAGGTTCATTGT
>12 dna:chromosome chromosome:RGSC3.4:12:1:46782294:1 5604028 ID58616 U +
TTCGCCTCAGTTCTAGGTTCATTGTGCTA
>12 dna:chromosome chromosome:RGSC3.4:12:1:46782294:1 5604041 ID19863 U +
TAGGTTCATTGTGCTACTGGAAAGTTG
>12 dna:chromosome chromosome:RGSC3.4:12:1:46782294:1 5604041 ID19864 U +
TAGGTTCATTGTGCTACTGGAAAGTTGC
>12 dna:chromosome chromosome:RGSC3.4:12:1:46782294:1 5604055 ID16149 U +
TACTGGAAAGTTGCACACTGCCAGATGGA
>12 dna:chromosome chromosome:RGSC3.4:12:1:46782294:1 5604057 ID5618 U +
CTGGAAAGTTGCACACTGCCAGATGG
>12 dna:chromosome chromosome:RGSC3.4:12:1:46782294:1 5604058 ID45490 U +
TGGAAAGTTGCACACTGCCAGATGGA
>12 dna:chromosome chromosome:RGSC3.4:12:1:46782294:1 5604058 ID45491 U +
TGGAAAGTTGCACACTGCCAGATGGAA
>12 dna:chromosome chromosome:RGSC3.4:12:1:46782294:1 5604058 ID45492 U +
TGGAAAGTTGCACACTGCCAGATGGAAG
>12 dna:chromosome chromosome:RGSC3.4:12:1:46782294:1 5604058 ID45493 U +
TGGAAAGTTGCACACTGCCAGATGGAAGC
>12 dna:chromosome chromosome:RGSC3.4:12:1:46782294:1 5604058 ID45494 U +
TGGAAAGTTGCACACTGCCAGATGGAAGCC
>12 dna:chromosome chromosome:RGSC3.4:12:1:46782294:1 5604058 ID45495 U +
TGGAAAGTTGCACACTGCCAGATGGAAGCCT
>12 dna:chromosome chromosome:RGSC3.4:12:1:46782294:1 5604060 ID6172 U +
GAAAGTTGCACACTGCCAGATGGAAGCCTT
>12 dna:chromosome chromosome:RGSC3.4:12:1:46782294:1 5604100 ID42201 U +
TGCCAGACCGTTTACAAGTTGTGTG
>12 dna:chromosome chromosome:RGSC3.4:12:1:46782294:1 5604100 ID42202 U +
TGCCAGACCGTTTACAAGTTGTGTGG
>12 dna:chromosome chromosome:RGSC3.4:12:1:46782294:1 5604100 ID42203 U +
TGCCAGACCGTTTACAAGTTGTGTGGA
>12 dna:chromosome chromosome:RGSC3.4:12:1:46782294:1 5604100 ID42204 U +
TGCCAGACCGTTTACAAGTTGTGTGGAA
>12 dna:chromosome chromosome:RGSC3.4:12:1:46782294:1 5604100 ID42206 U +
TGCCAGACCGTTTACAAGTTGTGTGGAAG
>12 dna:chromosome chromosome:RGSC3.4:12:1:46782294:1 5604100 ID42207 U +
TGCCAGACCGTTTACAAGTTGTGTGGAAGA
>12 dna:chromosome chromosome:RGSC3.4:12:1:46782294:1 5604100 ID42208 U +
TGCCAGACCGTTTACAAGTTGTGTGGAAGAA
>12 dna:chromosome chromosome:RGSC3.4:12:1:46782294:1 5604111 ID56612 U +
TTACAAGTTGTGTGGAAGAAAGGCAAGCCC
>12 dna:chromosome chromosome:RGSC3.4:12:1:46782294:1 5604112 ID13848 U +
TACAAGTTGTGTGGAAGAAAGGCAAGCCC
>12 dna:chromosome chromosome:RGSC3.4:12:1:46782294:1 5604119 ID54422 U +
TGTGTGGAAGAAAGGCAAGCCCTGTT
>12 dna:chromosome chromosome:RGSC3.4:12:1:46782294:1 5604141 ID55041 U +
TGTTCTTATCACAGGGCCTCTTGTC
>12 dna:chromosome chromosome:RGSC3.4:12:1:46782294:1 5604214 ID23362 U +
TCAAGTAGTTCCTTCCTTGAATCTC
>12 dna:chromosome chromosome:RGSC3.4:12:1:46782294:1 5604241 ID11619 U -
TAACTGCTGAGGTCAAAGAAAGGATGTTA
>12 dna:chromosome chromosome:RGSC3.4:12:1:46782294:1 5604251 ID32047 U +
TCTTTGACCTCAGCAGTTATACCCAAGTGC
>12 dna:chromosome chromosome:RGSC3.4:12:1:46782294:1 5604255 ID35413 U +
TGACCTCAGCAGTTATACCCAAGTGC
>12 dna:chromosome chromosome:RGSC3.4:12:1:46782294:1 5604255 ID35414 U +
TGACCTCAGCAGTTATACCCAAGTGCTAGT
>12 dna:chromosome chromosome:RGSC3.4:12:1:46782294:1 5604267 ID57086 U +
TTATACCCAAGTGCTAGTGTCAGACA
>12 dna:chromosome chromosome:RGSC3.4:12:1:46782294:1 5604270 ID15025 U +
TACCCAAGTGCTAGTGTCAGACACAAC
>12 dna:chromosome chromosome:RGSC3.4:12:1:46782294:1 5604281 ID20448 U +
TAGTGTCAGACACAACACACAGACACACACAC
>12 dna:chromosome chromosome:RGSC3.4:12:1:46782294:1 5604370 ID47041 U +
TGGATTCAAACTCTTGTTCTCTCCA
>12 dna:chromosome chromosome:RGSC3.4:12:1:46782294:1 5604374 ID57353 U +
TTCAAACTCTTGTTCTCTCCAAACTC
>12 dna:chromosome chromosome:RGSC3.4:12:1:46782294:1 5604410 ID13932 U +
TACAATGTTGAAAATGTTTTTGAAAAGGAG
>12 dna:chromosome chromosome:RGSC3.4:12:1:46782294:1 5604410 ID13933 U +
TACAATGTTGAAAATGTTTTTGAAAAGGAGA
>12 dna:chromosome chromosome:RGSC3.4:12:1:46782294:1 5604415 ID55074 U +
TGTTGAAAATGTTTTTGAAAAGGAGAC
>12 dna:chromosome chromosome:RGSC3.4:12:1:46782294:1 5604416 ID9515 U +
GTTGAAAATGTTTTTGAAAA
>12 dna:chromosome chromosome:RGSC3.4:12:1:46782294:1 5604430 ID32336 U +
TGAAAAGGAGACAGCACAAGGGTGTA
>12 dna:chromosome chromosome:RGSC3.4:12:1:46782294:1 5604430 ID32337 U +
TGAAAAGGAGACAGCACAAGGGTGTAAAA
>12 dna:chromosome chromosome:RGSC3.4:12:1:46782294:1 5604454 ID9876 U +
TAAAAGAAAGGCCCTTCCTCCTTCCTTGC
>12 dna:chromosome chromosome:RGSC3.4:12:1:46782294:1 5604494 ID18051 U +
TAGCACAGTAGAAATTGAAACAAAGGCCA
>12 dna:chromosome chromosome:RGSC3.4:12:1:46782294:1 5604494 ID18052 U +
TAGCACAGTAGAAATTGAAACAAAGGCCAT
>12 dna:chromosome chromosome:RGSC3.4:12:1:46782294:1 5604502 ID16762 U +
TAGAAATTGAAACAAAGGCCATTGGAT
>12 dna:chromosome chromosome:RGSC3.4:12:1:46782294:1 5604502 ID16763 U +
TAGAAATTGAAACAAAGGCCATTGGATGT
>12 dna:chromosome chromosome:RGSC3.4:12:1:46782294:1 5604508 ID59449 U +
TTGAAACAAAGGCCATTGGATGT
>12 dna:chromosome chromosome:RGSC3.4:12:1:46782294:1 5604508 ID59450 U +
TTGAAACAAAGGCCATTGGATGTTAAGTTC
>12 dna:chromosome chromosome:RGSC3.4:12:1:46782294:1 5604509 ID32490 U +
TGAAACAAAGGCCATTGGATGTTAAGTTC
>12 dna:chromosome chromosome:RGSC3.4:12:1:46782294:1 5604515 ID108 U +
AAAGGCCATTGGATGTTAAGTTCTTG
>12 dna:chromosome chromosome:RGSC3.4:12:1:46782294:1 5604536 ID31917 U +
TCTTGTCCTAAACTGACAATCTACAACAGTC
>12 dna:chromosome chromosome:RGSC3.4:12:1:46782294:1 5604549 ID34677 U +
TGACAATCTACAACAGTCCTGTGA
>12 dna:chromosome chromosome:RGSC3.4:12:1:46782294:1 5604549 ID34678 U +
TGACAATCTACAACAGTCCTGTGAGGGAGA
>12 dna:chromosome chromosome:RGSC3.4:12:1:46782294:1 5604556 ID5158 U +
CTACAACAGTCCTGTGAGGGAGA
>12 dna:chromosome chromosome:RGSC3.4:12:1:46782294:1 5604601 ID45257 U +
TGGAAAAAAATGTGTCAGCAGGCAA
>12 dna:chromosome chromosome:RGSC3.4:12:1:46782294:1 5604601 ID45258 U +
TGGAAAAAAATGTGTCAGCAGGCAAA
>12 dna:chromosome chromosome:RGSC3.4:12:1:46782294:1 5604601 ID45259 U +
TGGAAAAAAATGTGTCAGCAGGCAAAG
>12 dna:chromosome chromosome:RGSC3.4:12:1:46782294:1 5604601 ID45260 U +
TGGAAAAAAATGTGTCAGCAGGCAAAGGC
>12 dna:chromosome chromosome:RGSC3.4:12:1:46782294:1 5604601 ID45261 U +
TGGAAAAAAATGTGTCAGCAGGCAAAGGCA
>12 dna:chromosome chromosome:RGSC3.4:12:1:46782294:1 5604610 ID2773 U +
ATGTGTCAGCAGGCAAAGGC
>12 dna:chromosome chromosome:RGSC3.4:12:1:46782294:1 5604690 ID33813 U +
TGAAGGACCCTAAGCAGCCCTTTG
>12 dna:chromosome chromosome:RGSC3.4:12:1:46782294:1 5604752 ID24134 U +
TCAGAAGTCCCTGGAGATGAACGAATCCC
>12 dna:chromosome chromosome:RGSC3.4:12:1:46782294:1 5604763 ID46523 U +
TGGAGATGAACGAATCCCGAAAAAGGTC
>12 dna:chromosome chromosome:RGSC3.4:12:1:46782294:1 5604763 ID46524 U +
TGGAGATGAACGAATCCCGAAAAAGGTCAA
>12 dna:chromosome chromosome:RGSC3.4:12:1:46782294:1 5604763 ID46525 U +
TGGAGATGAACGAATCCCGAAAAAGGTCAAC
>12 dna:chromosome chromosome:RGSC3.4:12:1:46782294:1 5604803 ID20812 U +
TATAACTGTAAGGGCGACTTGAA
>12 dna:chromosome chromosome:RGSC3.4:12:1:46782294:1 5604820 ID5896 U +
CTTGAAGGCACACTTTATAGAATGCACTGG
>12 dna:chromosome chromosome:RGSC3.4:12:1:46782294:1 5604821 ID59601 U +
TTGAAGGCACACTTTATAGAATGCACTGGC
>12 dna:chromosome chromosome:RGSC3.4:12:1:46782294:1 5604835 ID20991 M +
TATAGAATGCACTGGCCAGAA
>12 dna:chromosome chromosome:RGSC3.4:12:1:46782294:1 5604874 ID4014 U +
CATAAAAGCATGCAAAATGTATTTCAGG
>12 dna:chromosome chromosome:RGSC3.4:12:1:46782294:1 5604876 ID9938 U +
TAAAAGCATGCAAAATGTATTTCAGGTTC
>12 dna:chromosome chromosome:RGSC3.4:12:1:46782294:1 5604876 ID9939 U +
TAAAAGCATGCAAAATGTATTTCAGGTTCA
>12 dna:chromosome chromosome:RGSC3.4:12:1:46782294:1 5604876 ID9940 U +
TAAAAGCATGCAAAATGTATTTCAGGTTCAC
>12 dna:chromosome chromosome:RGSC3.4:12:1:46782294:1 5604891 ID52339 U +
TGTATTTCAGGTTCACTAAACTGTTTCTACA
>12 dna:chromosome chromosome:RGSC3.4:12:1:46782294:1 5604907 ID10360 U +
TAAACTGTTTCTACAGGGTTGGATAGG
>12 dna:chromosome chromosome:RGSC3.4:12:1:46782294:1 5604918 ID14323 U +
TACAGGGTTGGATAGGGTGAAAACGCGTT
>12 dna:chromosome chromosome:RGSC3.4:12:1:46782294:1 5604926 ID46779 U +
TGGATAGGGTGAAAACGCGTTGTTGGGT
>12 dna:chromosome chromosome:RGSC3.4:12:1:46782294:1 5604926 ID46780 U +
TGGATAGGGTGAAAACGCGTTGTTGGGTT
>12 dna:chromosome chromosome:RGSC3.4:12:1:46782294:1 5604930 ID19589 U +
TAGGGTGAAAACGCGTTGTTGGGTTCACT
>12 dna:chromosome chromosome:RGSC3.4:12:1:46782294:1 5604958 ID21438 U +
TATCTAAAAATACGTCTTAACTCGAAGA
>12 dna:chromosome chromosome:RGSC3.4:12:1:46782294:1 5604962 ID9741 U +
TAAAAATACGTCTTAACTCGAAGAGTAAC
>12 dna:chromosome chromosome:RGSC3.4:12:1:46782294:1 5604975 ID11574 U +
TAACTCGAAGAGTAACAATGTCTCGGGGT
>12 dna:chromosome chromosome:RGSC3.4:12:1:46782294:1 5604975 ID11575 U +
TAACTCGAAGAGTAACAATGTCTCGGGGTG
>12 dna:chromosome chromosome:RGSC3.4:12:1:46782294:1 5604979 ID29276 U +
TCGAAGAGTAACAATGTCTCGGGGTGGTT
>12 dna:chromosome chromosome:RGSC3.4:12:1:46782294:1 5604979 ID29277 U +
TCGAAGAGTAACAATGTCTCGGGGTGGTTT
>12 dna:chromosome chromosome:RGSC3.4:12:1:46782294:1 5605006 ID62639 U +
TTTTTATTTTGGTCGAAGGGTGCAGGAATAT
>12 dna:chromosome chromosome:RGSC3.4:12:1:46782294:1 5605007 ID62454 U +
TTTTATTTTGGTCGAAGGGTGCAGGAAT
>12 dna:chromosome chromosome:RGSC3.4:12:1:46782294:1 5605007 ID62455 U +
TTTTATTTTGGTCGAAGGGTGCAGGAATAT
>12 dna:chromosome chromosome:RGSC3.4:12:1:46782294:1 5605018 ID29287 U +
TCGAAGGGTGCAGGAATAT
>12 dna:chromosome chromosome:RGSC3.4:12:1:46782294:1 5605029 ID1773 U +
AGGAATATAGAGTCCCCTCTTCCCAG
>12 dna:chromosome chromosome:RGSC3.4:12:1:46782294:1 5605049 ID26835 U +
TCCCAGGTAGCTTTCTGTCTCCACATG
>12 dna:chromosome chromosome:RGSC3.4:12:1:46782294:1 5605049 ID26836 U +
TCCCAGGTAGCTTTCTGTCTCCACATGAGA
>12 dna:chromosome chromosome:RGSC3.4:12:1:46782294:1 5605074 ID36849 U +
TGAGATATATCTGCCAATACTCTGAAGTCC
>12 dna:chromosome chromosome:RGSC3.4:12:1:46782294:1 5605075 ID6905 U +
GAGATATATCTGCCAATACTCTGA
>12 dna:chromosome chromosome:RGSC3.4:12:1:46782294:1 5605107 ID53614 U +
TGTGAGTGTCCATCTGTCCTGTGAGAAGCA
>12 dna:chromosome chromosome:RGSC3.4:12:1:46782294:1 5605115 ID26368 U +
TCCATCTGTCCTGTGAGAAGCAGTAACTT
>12 dna:chromosome chromosome:RGSC3.4:12:1:46782294:1 5605121 ID52837 U +
TGTCCTGTGAGAAGCAGTAACTTGGACAGA
>12 dna:chromosome chromosome:RGSC3.4:12:1:46782294:1 5605126 ID53499 U +
TGTGAGAAGCAGTAACTTGGACAGAC
>12 dna:chromosome chromosome:RGSC3.4:12:1:46782294:1 5605128 ID36288 U +
TGAGAAGCAGTAACTTGGACAGACAATGA
>12 dna:chromosome chromosome:RGSC3.4:12:1:46782294:1 5605128 ID36289 U +
TGAGAAGCAGTAACTTGGACAGACAATGAA
>12 dna:chromosome chromosome:RGSC3.4:12:1:46782294:1 5605143 ID46208 U +
TGGACAGACAATGAATCTGAGGACCTTGGA
>12 dna:chromosome chromosome:RGSC3.4:12:1:46782294:1 5605158 ID30831 U +
TCTGAGGACCTTGGAGGTTAACAGCTGAT
>12 dna:chromosome chromosome:RGSC3.4:12:1:46782294:1 5605158 ID30832 U +
TCTGAGGACCTTGGAGGTTAACAGCTGATC
>12 dna:chromosome chromosome:RGSC3.4:12:1:46782294:1 5605168 ID60456 U +
TTGGAGGTTAACAGCTGATCTGATTCAGT
>12 dna:chromosome chromosome:RGSC3.4:12:1:46782294:1 5605169 ID46658 U +
TGGAGGTTAACAGCTGATCTGATTCAGTTT
>12 dna:chromosome chromosome:RGSC3.4:12:1:46782294:1 5605176 ID11173 U +
TAACAGCTGATCTGATTCAGTTTCTCCTGT
>12 dna:chromosome chromosome:RGSC3.4:12:1:46782294:1 5605200 ID28810 U +
TCCTGTTCTGAAAGTTTGATTCTATTTGTGC
>12 dna:chromosome chromosome:RGSC3.4:12:1:46782294:1 5605203 ID55020 U +
TGTTCTGAAAGTTTGATTCTATTTGTGCA
>12 dna:chromosome chromosome:RGSC3.4:12:1:46782294:1 5605203 ID55021 U +
TGTTCTGAAAGTTTGATTCTATTTGTGCAC
>12 dna:chromosome chromosome:RGSC3.4:12:1:46782294:1 5605205 ID59015 U +
TTCTGAAAGTTTGATTCTAT
>12 dna:chromosome chromosome:RGSC3.4:12:1:46782294:1 5605206 ID30637 U +
TCTGAAAGTTTGATTCTATTTGTGCACAC
>12 dna:chromosome chromosome:RGSC3.4:12:1:46782294:1 5605207 ID5480 U +
CTGAAAGTTTGATTCTATTTGTGCAC
>12 dna:chromosome chromosome:RGSC3.4:12:1:46782294:1 5605208 ID32822 U +
TGAAAGTTTGATTCTATTTGTGCAC
>12 dna:chromosome chromosome:RGSC3.4:12:1:46782294:1 5605208 ID32823 U +
TGAAAGTTTGATTCTATTTGTGCACA
>12 dna:chromosome chromosome:RGSC3.4:12:1:46782294:1 5605208 ID32824 U +
TGAAAGTTTGATTCTATTTGTGCACAC
>12 dna:chromosome chromosome:RGSC3.4:12:1:46782294:1 5605208 ID32825 U +
TGAAAGTTTGATTCTATTTGTGCACACGG
>12 dna:chromosome chromosome:RGSC3.4:12:1:46782294:1 5605208 ID32826 U +
TGAAAGTTTGATTCTATTTGTGCACACGGG
>12 dna:chromosome chromosome:RGSC3.4:12:1:46782294:1 5605208 ID32827 U +
TGAAAGTTTGATTCTATTTGTGCACACGGGC
>12 dna:chromosome chromosome:RGSC3.4:12:1:46782294:1 5605213 ID9584 U +
GTTTGATTCTATTTGTGCAC
>12 dna:chromosome chromosome:RGSC3.4:12:1:46782294:1 5605213 ID9585 U +
GTTTGATTCTATTTGTGCACA
>12 dna:chromosome chromosome:RGSC3.4:12:1:46782294:1 5605213 ID9586 U +
GTTTGATTCTATTTGTGCACAC
>12 dna:chromosome chromosome:RGSC3.4:12:1:46782294:1 5605214 ID62102 U +
TTTGATTCTATTTGTGCACACGGG
>12 dna:chromosome chromosome:RGSC3.4:12:1:46782294:1 5605216 ID39894 U +
TGATTCTATTTGTGCACACGGGCTTA
>12 dna:chromosome chromosome:RGSC3.4:12:1:46782294:1 5605225 ID61152 U +
TTGTGCACACGGGCTTAGATAGCCTGAACCAT
>12 dna:chromosome chromosome:RGSC3.4:12:1:46782294:1 5605226 ID53854 U +
TGTGCACACGGGCTTAGATAGCCTGAACCAT
>12 dna:chromosome chromosome:RGSC3.4:12:1:46782294:1 5605240 ID17642 U +
TAGATAGCCTGAACCATTCTGCTCTA
>12 dna:chromosome chromosome:RGSC3.4:12:1:46782294:1 5605240 ID17643 U +
TAGATAGCCTGAACCATTCTGCTCTACGGG
>12 dna:chromosome chromosome:RGSC3.4:12:1:46782294:1 5605240 ID17644 U +
TAGATAGCCTGAACCATTCTGCTCTACGGGT
>12 dna:chromosome chromosome:RGSC3.4:12:1:46782294:1 5605253 ID4424 U +
CCATTCTGCTCTACGGGTGAGAG
>12 dna:chromosome chromosome:RGSC3.4:12:1:46782294:1 5605309 ID9134 U +
GTCCTGGACACAAGGAACATGAGTGACT
>12 dna:chromosome chromosome:RGSC3.4:12:1:46782294:1 5605313 ID46185 U +
TGGACACAAGGAACATGAGTGACTCTATCC
>12 dna:chromosome chromosome:RGSC3.4:12:1:46782294:1 5605387 ID27367 U +
TCCCTTATGCTCATAACCCTGGTACTCTCA
>12 dna:chromosome chromosome:RGSC3.4:12:1:46782294:1 5605394 ID44176 U +
TGCTCATAACCCTGGTACTCTCAGGCAA
>12 dna:chromosome chromosome:RGSC3.4:12:1:46782294:1 5605412 ID30182 U +
TCTCAGGCAATATTCCAGGTTTCTGGAAAGC
>12 dna:chromosome chromosome:RGSC3.4:12:1:46782294:1 5605432 ID59100 U +
TTCTGGAAAGCACGGTTTGTGCTCAGG
>12 dna:chromosome chromosome:RGSC3.4:12:1:46782294:1 5605451 ID44157 U +
TGCTCAGGCTTGGAAACAGGGTCAATAGTA
>12 dna:chromosome chromosome:RGSC3.4:12:1:46782294:1 5605461 ID45336 U +
TGGAAACAGGGTCAATAGTAACTGGAC
>12 dna:chromosome chromosome:RGSC3.4:12:1:46782294:1 5605476 ID19979 U +
TAGTAACTGGACCATAGGCACTA
>12 dna:chromosome chromosome:RGSC3.4:12:1:46782294:1 5605490 ID19319 U +
TAGGCACTATATTTTTCCTACAAT
>12 dna:chromosome chromosome:RGSC3.4:12:1:46782294:1 5605490 ID19320 U +
TAGGCACTATATTTTTCCTACAATGTTCA
>12 dna:chromosome chromosome:RGSC3.4:12:1:46782294:1 5605499 ID22847 U +
TATTTTTCCTACAATGTTCATTAAATGTTT
>12 dna:chromosome chromosome:RGSC3.4:12:1:46782294:1 5605514 ID9506 U +
GTTCATTAAATGTTTCTCTTT
>12 dna:chromosome chromosome:RGSC3.4:12:1:46782294:1 5605541 ID62704 U +
TTTTTTTCTCTTTTTCTAAACTGTGGTATC
>12 dna:chromosome chromosome:RGSC3.4:12:1:46782294:1 5605542 ID62686 U +
TTTTTTCTCTTTTTCTAAACTGTGGTATC
>12 dna:chromosome chromosome:RGSC3.4:12:1:46782294:1 5605545 ID61828 U +
TTTCTCTTTTTCTAAACTGTGGT
>12 dna:chromosome chromosome:RGSC3.4:12:1:46782294:1 5605557 ID10356 U +
TAAACTGTGGTATCGTTCCCATAATGTGCTT
>12 dna:chromosome chromosome:RGSC3.4:12:1:46782294:1 5605564 ID50460 U +
TGGTATCGTTCCCATAATGTGCTTCC
>12 dna:chromosome chromosome:RGSC3.4:12:1:46782294:1 5605575 ID4399 U +
CCATAATGTGCTTCCGATGGAATCCTGGT
>12 dna:chromosome chromosome:RGSC3.4:12:1:46782294:1 5605578 ID13237 U +
TAATGTGCTTCCGATGGAATCCTGGTT
>12 dna:chromosome chromosome:RGSC3.4:12:1:46782294:1 5605581 ID54044 U +
TGTGCTTCCGATGGAATCCTGGTTGTC
>12 dna:chromosome chromosome:RGSC3.4:12:1:46782294:1 5605586 ID58334 U +
TTCCGATGGAATCCTGGTTGTCAGATC
>12 dna:chromosome chromosome:RGSC3.4:12:1:46782294:1 5605614 ID20405 U +
TAGTGGGAATTCACAGGATCAGGGAGGAG
>12 dna:chromosome chromosome:RGSC3.4:12:1:46782294:1 5605617 ID48585 U +
TGGGAATTCACAGGATCAGGGAGGAGGGT
>12 dna:chromosome chromosome:RGSC3.4:12:1:46782294:1 5605670 ID47731 U +
TGGCCAGTTAGTGCGATTTTCATGCCA
>12 dna:chromosome chromosome:RGSC3.4:12:1:46782294:1 5605678 ID20369 U +
TAGTGCGATTTTCATGCCAGCATGTGCCA
>12 dna:chromosome chromosome:RGSC3.4:12:1:46782294:1 5605678 ID20370 U +
TAGTGCGATTTTCATGCCAGCATGTGCCAG
>12 dna:chromosome chromosome:RGSC3.4:12:1:46782294:1 5605680 ID9308 U +
GTGCGATTTTCATGCCAGCATGTGCCA
>12 dna:chromosome chromosome:RGSC3.4:12:1:46782294:1 5605692 ID42263 U +
TGCCAGCATGTGCCAGGCCAGTCCTCTGT
>12 dna:chromosome chromosome:RGSC3.4:12:1:46782294:1 5605707 ID8500 U +
GGCCAGTCCTCTGTGTTGATCTAGC
>12 dna:chromosome chromosome:RGSC3.4:12:1:46782294:1 5605757 ID25567 U +
TCCAAGCCCGGATGTGTTTTCCAACCTTT
>12 dna:chromosome chromosome:RGSC3.4:12:1:46782294:1 5605827 ID5739 U +
CTGTGAATTTGCTGTCAAAAGC
>12 dna:chromosome chromosome:RGSC3.4:12:1:46782294:1 5605937 ID59237 U +
TTCTTCTTTAACCTTCAGAGAAGTAGATGC
>12 dna:chromosome chromosome:RGSC3.4:12:1:46782294:1 5605938 ID31811 U +
TCTTCTTTAACCTTCAGAGAAGTAGATGC
>12 dna:chromosome chromosome:RGSC3.4:12:1:46782294:1 5605940 ID59301 U +
TTCTTTAACCTTCAGAGAAGTAGATGC
>12 dna:chromosome chromosome:RGSC3.4:12:1:46782294:1 5605940 ID59302 U +
TTCTTTAACCTTCAGAGAAGTAGATGCTA
>12 dna:chromosome chromosome:RGSC3.4:12:1:46782294:1 5605950 ID57716 U +
TTCAGAGAAGTAGATGCTACTTATCAAGA
>12 dna:chromosome chromosome:RGSC3.4:12:1:46782294:1 5605950 ID57717 U +
TTCAGAGAAGTAGATGCTACTTATCAAGAG
>12 dna:chromosome chromosome:RGSC3.4:12:1:46782294:1 5605951 ID24222 U +
TCAGAGAAGTAGATGCTACTTATCAAGAGC
>12 dna:chromosome chromosome:RGSC3.4:12:1:46782294:1 5605962 ID7296 U +
GATGCTACTTATCAAGAGCCCTCGGCCC
>12 dna:chromosome chromosome:RGSC3.4:12:1:46782294:1 5605967 ID16321 U +
TACTTATCAAGAGCCCTCGGCCCAAGC
>12 dna:chromosome chromosome:RGSC3.4:12:1:46782294:1 5606009 ID60102 U +
TTGCCACCAGTCAACACTGAGAAAGTACAA
>12 dna:chromosome chromosome:RGSC3.4:12:1:46782294:1 5606019 ID23205 U +
TCAACACTGAGAAAGTACAAATGTGCTCAC
>12 dna:chromosome chromosome:RGSC3.4:12:1:46782294:1 5606026 ID36148 U +
TGAGAAAGTACAAATGTGCTCACATTATGGA
>12 dna:chromosome chromosome:RGSC3.4:12:1:46782294:1 5606053 ID46559 U +
TGGAGCAAGTCACAAAAGCAACCAGA
>12 dna:chromosome chromosome:RGSC3.4:12:1:46782294:1 5606087 ID10069 U +
TAAAATGACGAAGCTTCTGAAATGGGA
>12 dna:chromosome chromosome:RGSC3.4:12:1:46782294:1 5606104 ID33002 U +
TGAAATGGGAGTTGGTGCTTTGGGCTG
>12 dna:chromosome chromosome:RGSC3.4:12:1:46782294:1 5606134 ID25684 U +
TCCAATGGGATGTGGAAGAGTGTGGT
>12 dna:chromosome chromosome:RGSC3.4:12:1:46782294:1 5606139 ID49035 U +
TGGGATGTGGAAGAGTGTGGTTGAGC
>12 dna:chromosome chromosome:RGSC3.4:12:1:46782294:1 5606139 ID49036 U +
TGGGATGTGGAAGAGTGTGGTTGAGCTCA
>12 dna:chromosome chromosome:RGSC3.4:12:1:46782294:1 5606182 ID13658 U +
TACAAATTCACTGTTGTCTTAACGCTTTGGT
>12 dna:chromosome chromosome:RGSC3.4:12:1:46782294:1 5606196 ID53072 U +
TGTCTTAACGCTTTGGTGACAACATGTGA
>12 dna:chromosome chromosome:RGSC3.4:12:1:46782294:1 5606198 ID31452 U +
TCTTAACGCTTTGGTGACAACATGTGA
>12 dna:chromosome chromosome:RGSC3.4:12:1:46782294:1 5606201 ID11490 U +
TAACGCTTTGGTGACAACATGTGAA
>12 dna:chromosome chromosome:RGSC3.4:12:1:46782294:1 5606201 ID11491 U +
TAACGCTTTGGTGACAACATGTGAAACTAT
>12 dna:chromosome chromosome:RGSC3.4:12:1:46782294:1 5606205 ID8083 U +
GCTTTGGTGACAACATGTGAA
>12 dna:chromosome chromosome:RGSC3.4:12:1:46782294:1 5606206 ID6034 U +
CTTTGGTGACAACATGTGAAACT
>12 dna:chromosome chromosome:RGSC3.4:12:1:46782294:1 5606209 ID50894 U +
TGGTGACAACATGTGAAACTATGTCTC
>12 dna:chromosome chromosome:RGSC3.4:12:1:46782294:1 5606209 ID50895 U +
TGGTGACAACATGTGAAACTATGTCTCTCC
>12 dna:chromosome chromosome:RGSC3.4:12:1:46782294:1 5606212 ID34564 U +
TGACAACATGTGAAACTATGTCTCTCCAA
>12 dna:chromosome chromosome:RGSC3.4:12:1:46782294:1 5606222 ID32573 U +
TGAAACTATGTCTCTCCAAGTCCCGGTC
>12 dna:chromosome chromosome:RGSC3.4:12:1:46782294:1 5606257 ID37360 U +
TGAGCGGTGTGGGAGACTCTCTGACCAC
>12 dna:chromosome chromosome:RGSC3.4:12:1:46782294:1 5606276 ID30743 U +
TCTGACCACAGTGTCCACAGGATGAGTC
>12 dna:chromosome chromosome:RGSC3.4:12:1:46782294:1 5606278 ID35288 U +
TGACCACAGTGTCCACAGGATGAGTCA
>12 dna:chromosome chromosome:RGSC3.4:12:1:46782294:1 5606282 ID3429 U +
CACAGTGTCCACAGGATGAGTC
>12 dna:chromosome chromosome:RGSC3.4:12:1:46782294:1 5606293 ID3861 U +
CAGGATGAGTCACTGAAGGTGCCATGGAGA
>12 dna:chromosome chromosome:RGSC3.4:12:1:46782294:1 5606297 ID2540 U +
ATGAGTCACTGAAGGTGCCATGGAGAC
>12 dna:chromosome chromosome:RGSC3.4:12:1:46782294:1 5606297 ID2541 U +
ATGAGTCACTGAAGGTGCCATGGAGACAGA
>12 dna:chromosome chromosome:RGSC3.4:12:1:46782294:1 5606298 ID38026 U +
TGAGTCACTGAAGGTGCCATGGAGAC
>12 dna:chromosome chromosome:RGSC3.4:12:1:46782294:1 5606298 ID38027 U +
TGAGTCACTGAAGGTGCCATGGAGACA
>12 dna:chromosome chromosome:RGSC3.4:12:1:46782294:1 5606298 ID38028 U +
TGAGTCACTGAAGGTGCCATGGAGACAG
>12 dna:chromosome chromosome:RGSC3.4:12:1:46782294:1 5606388 ID47136 U +
TGGCAAACATCCTGGGCCATTTACA
>12 dna:chromosome chromosome:RGSC3.4:12:1:46782294:1 5606452 ID20985 U +
TATACTTAGACCTACCTCATAGAGTTGTT
>12 dna:chromosome chromosome:RGSC3.4:12:1:46782294:1 5606468 ID24762 U +
TCATAGAGTTGTTGTGAAGATTAAATGGGT
>12 dna:chromosome chromosome:RGSC3.4:12:1:46782294:1 5606475 ID9551 U +
GTTGTTGTGAAGATTAAATGGGTTAAC
>12 dna:chromosome chromosome:RGSC3.4:12:1:46782294:1 5606479 ID61127 U +
TTGTGAAGATTAAATGGGTTAACTCATTTGA
>12 dna:chromosome chromosome:RGSC3.4:12:1:46782294:1 5606488 ID56409 U +
TTAAATGGGTTAACTCATTTGAGGTCTC
>12 dna:chromosome chromosome:RGSC3.4:12:1:46782294:1 5606488 ID56410 U +
TTAAATGGGTTAACTCATTTGAGGTCTCTGA
>12 dna:chromosome chromosome:RGSC3.4:12:1:46782294:1 5606489 ID10860 U +
TAAATGGGTTAACTCATTTGAGGTCTC
>12 dna:chromosome chromosome:RGSC3.4:12:1:46782294:1 5606489 ID10861 U +
TAAATGGGTTAACTCATTTGAGGTCTCTGA
>12 dna:chromosome chromosome:RGSC3.4:12:1:46782294:1 5606495 ID8871 U +
GGTTAACTCATTTGAGGTCTCTGAGCAGC
>12 dna:chromosome chromosome:RGSC3.4:12:1:46782294:1 5606532 ID10607 U +
TAAAGTATACACTCAGTGAATGCTGGCC
>12 dna:chromosome chromosome:RGSC3.4:12:1:46782294:1 5606532 ID10608 U +
TAAAGTATACACTCAGTGAATGCTGGCCAGC
>12 dna:chromosome chromosome:RGSC3.4:12:1:46782294:1 5606540 ID800 U +
ACACTCAGTGAATGCTGGCCAGCAGC
>12 dna:chromosome chromosome:RGSC3.4:12:1:46782294:1 5606540 ID801 U +
ACACTCAGTGAATGCTGGCCAGCAGCAGGA
>12 dna:chromosome chromosome:RGSC3.4:12:1:46782294:1 5606588 ID6478 U +
GACAAGATGGAGGACTGCAGTGGA
>12 dna:chromosome chromosome:RGSC3.4:12:1:46782294:1 5606619 ID8653 U +
GGGATGCTCTGAGCAGAAGTGGCCA
>12 dna:chromosome chromosome:RGSC3.4:12:1:46782294:1 5606706 ID5317 U +
CTCATTTACTTACTTACTCGTCTGAGC
>12 dna:chromosome chromosome:RGSC3.4:12:1:46782294:1 5606706 ID5318 U +
CTCATTTACTTACTTACTCGTCTGAGCCTT
>12 dna:chromosome chromosome:RGSC3.4:12:1:46782294:1 5606710 ID61500 U +
TTTACTTACTTACTCGTCTGAGCCTT
>12 dna:chromosome chromosome:RGSC3.4:12:1:46782294:1 5606714 ID5819 U +
CTTACTTACTCGTCTGAGCCTT
>12 dna:chromosome chromosome:RGSC3.4:12:1:46782294:1 5606715 ID56805 U +
TTACTTACTCGTCTGAGCCTTGTCAGGGTT
>12 dna:chromosome chromosome:RGSC3.4:12:1:46782294:1 5606716 ID16298 U +
TACTTACTCGTCTGAGCCTTGTCAGGGTT
>12 dna:chromosome chromosome:RGSC3.4:12:1:46782294:1 5606716 ID16299 U +
TACTTACTCGTCTGAGCCTTGTCAGGGTTC
>12 dna:chromosome chromosome:RGSC3.4:12:1:46782294:1 5606719 ID56780 U +
TTACTCGTCTGAGCCTTGTCAGGGTT
>12 dna:chromosome chromosome:RGSC3.4:12:1:46782294:1 5606728 ID37342 U +
TGAGCCTTGTCAGGGTTCTAAATCCATGC
>12 dna:chromosome chromosome:RGSC3.4:12:1:46782294:1 5606735 ID52575 U +
TGTCAGGGTTCTAAATCCATGCCATGTTGC
>12 dna:chromosome chromosome:RGSC3.4:12:1:46782294:1 5606735 ID52576 U +
TGTCAGGGTTCTAAATCCATGCCATGTTGCAG
>12 dna:chromosome chromosome:RGSC3.4:12:1:46782294:1 5606737 ID24538 U +
TCAGGGTTCTAAATCCATGCCATGTTGCAGA
>12 dna:chromosome chromosome:RGSC3.4:12:1:46782294:1 5606744 ID29632 U +
TCTAAATCCATGCCATGTTGCAGAGAGTT
>12 dna:chromosome chromosome:RGSC3.4:12:1:46782294:1 5606744 ID29633 U +
TCTAAATCCATGCCATGTTGCAGAGAGTTC
>12 dna:chromosome chromosome:RGSC3.4:12:1:46782294:1 5606746 ID10748 U +
TAAATCCATGCCATGTTGCAGAGAGTT
>12 dna:chromosome chromosome:RGSC3.4:12:1:46782294:1 5606746 ID10749 U +
TAAATCCATGCCATGTTGCAGAGAGTTC
>12 dna:chromosome chromosome:RGSC3.4:12:1:46782294:1 5606750 ID26402 U +
TCCATGCCATGTTGCAGAGAGTTC
>12 dna:chromosome chromosome:RGSC3.4:12:1:46782294:1 5606750 ID26403 U +
TCCATGCCATGTTGCAGAGAGTTCTCAAG
>12 dna:chromosome chromosome:RGSC3.4:12:1:46782294:1 5606750 ID26404 U +
TCCATGCCATGTTGCAGAGAGTTCTCAAGA
>12 dna:chromosome chromosome:RGSC3.4:12:1:46782294:1 5606754 ID42544 U +
TGCCATGTTGCAGAGAGTTCTCAAGAGA
>12 dna:chromosome chromosome:RGSC3.4:12:1:46782294:1 5606754 ID42545 U +
TGCCATGTTGCAGAGAGTTCTCAAGAGAGA
>12 dna:chromosome chromosome:RGSC3.4:12:1:46782294:1 5606762 ID41137 U +
TGCAGAGAGTTCTCAAGAGAGATGGG
>12 dna:chromosome chromosome:RGSC3.4:12:1:46782294:1 5606810 ID4499 U +
CCCAGTATACTATGCTCTTTAAGGAATATA
>12 dna:chromosome chromosome:RGSC3.4:12:1:46782294:1 5606817 ID15809 U +
TACTATGCTCTTTAAGGAATATAGATTC
>12 dna:chromosome chromosome:RGSC3.4:12:1:46782294:1 5606817 ID15810 U +
TACTATGCTCTTTAAGGAATATAGATTCCAGA
>12 dna:chromosome chromosome:RGSC3.4:12:1:46782294:1 5606857 ID26824 U +
TCCCAGGCGAACAAACCAGACATCGGTGC
>12 dna:chromosome chromosome:RGSC3.4:12:1:46782294:1 5606857 ID26825 U +
TCCCAGGCGAACAAACCAGACATCGGTGCC
>12 dna:chromosome chromosome:RGSC3.4:12:1:46782294:1 5606890 ID35818 U +
TGACTGCAACCTGCTGTCAGCCGCCACTGT
>12 dna:chromosome chromosome:RGSC3.4:12:1:46782294:1 5606917 ID54558 U +
TGTGTTCTCTTTCATTCAGAGGATGGT
>12 dna:chromosome chromosome:RGSC3.4:12:1:46782294:1 5606919 ID55018 U +
TGTTCTCTTTCATTCAGAGGATGGTGCATT
>12 dna:chromosome chromosome:RGSC3.4:12:1:46782294:1 5606932 ID24272 U +
TCAGAGGATGGTGCATTAGTGAATTCCTA
>12 dna:chromosome chromosome:RGSC3.4:12:1:46782294:1 5606940 ID51066 U +
TGGTGCATTAGTGAATTCCTAAGGA
>12 dna:chromosome chromosome:RGSC3.4:12:1:46782294:1 5606940 ID51067 U +
TGGTGCATTAGTGAATTCCTAAGGAT
>12 dna:chromosome chromosome:RGSC3.4:12:1:46782294:1 5606940 ID51068 U +
TGGTGCATTAGTGAATTCCTAAGGATG
>12 dna:chromosome chromosome:RGSC3.4:12:1:46782294:1 5606940 ID51069 U +
TGGTGCATTAGTGAATTCCTAAGGATGA
>12 dna:chromosome chromosome:RGSC3.4:12:1:46782294:1 5606940 ID51070 U +
TGGTGCATTAGTGAATTCCTAAGGATGAA
>12 dna:chromosome chromosome:RGSC3.4:12:1:46782294:1 5606947 ID57032 U +
TTAGTGAATTCCTAAGGATGAAATCCCAA
>12 dna:chromosome chromosome:RGSC3.4:12:1:46782294:1 5606948 ID20283 U +
TAGTGAATTCCTAAGGATGAAATCCCAAA
>12 dna:chromosome chromosome:RGSC3.4:12:1:46782294:1 5606990 ID60489 U +
TTGGATCCTTACATGTTCTCCCCAGACT
>12 dna:chromosome chromosome:RGSC3.4:12:1:46782294:1 5606991 ID46845 U +
TGGATCCTTACATGTTCTCCCCAGAC
>12 dna:chromosome chromosome:RGSC3.4:12:1:46782294:1 5606999 ID14621 U +
TACATGTTCTCCCCAGACTAGGATCATGT
>12 dna:chromosome chromosome:RGSC3.4:12:1:46782294:1 5607017 ID19143 U +
TAGGATCATGTGGTTCTGACTCAGC
>12 dna:chromosome chromosome:RGSC3.4:12:1:46782294:1 5607017 ID19144 U +
TAGGATCATGTGGTTCTGACTCAGCCT
>12 dna:chromosome chromosome:RGSC3.4:12:1:46782294:1 5607017 ID19145 U +
TAGGATCATGTGGTTCTGACTCAGCCTT
>12 dna:chromosome chromosome:RGSC3.4:12:1:46782294:1 5607017 ID19146 U +
TAGGATCATGTGGTTCTGACTCAGCCTTA
>12 dna:chromosome chromosome:RGSC3.4:12:1:46782294:1 5607044 ID14847 U +
TACCACTGAAGCTCAATGTACAGAGGA
>12 dna:chromosome chromosome:RGSC3.4:12:1:46782294:1 5607044 ID14848 U +
TACCACTGAAGCTCAATGTACAGAGGACA
>12 dna:chromosome chromosome:RGSC3.4:12:1:46782294:1 5607090 ID60620 U +
TTGGCGAGTTACCGCAGAAATGC
>12 dna:chromosome chromosome:RGSC3.4:12:1:46782294:1 5607138 ID8764 U +
GGGTTGCCACTAGCTAGCTGTCGCCT
>12 dna:chromosome chromosome:RGSC3.4:12:1:46782294:1 5607152 ID18670 U +
TAGCTGTCGCCTTTAAACTTGCCCCA
>12 dna:chromosome chromosome:RGSC3.4:12:1:46782294:1 5607174 ID4454 U +
CCCAAAGCACTGGGCAAAAAGAAAAAA
>12 dna:chromosome chromosome:RGSC3.4:12:1:46782294:1 5607184 ID49217 U +
TGGGCAAAAAGAAAAAAATTGCTATGAGGT
>12 dna:chromosome chromosome:RGSC3.4:12:1:46782294:1 5607195 ID7 U +
AAAAAAATTGCTATGAGGTGGCCAAC
>12 dna:chromosome chromosome:RGSC3.4:12:1:46782294:1 5607206 ID21719 U +
TATGAGGTGGCCAACTAAGG
>12 dna:chromosome chromosome:RGSC3.4:12:1:46782294:1 5607286 ID11756 U +
TAAGAAAGGTGCTGTGACTCTTAA
>12 dna:chromosome chromosome:RGSC3.4:12:1:46782294:1 5607286 ID11757 U +
TAAGAAAGGTGCTGTGACTCTTAACTTC
>12 dna:chromosome chromosome:RGSC3.4:12:1:46782294:1 5607286 ID11758 U +
TAAGAAAGGTGCTGTGACTCTTAACTTCC
>12 dna:chromosome chromosome:RGSC3.4:12:1:46782294:1 5607319 ID4662 U +
CCTAAAAATGCTTTAGGACTCATGGCCGC
>12 dna:chromosome chromosome:RGSC3.4:12:1:46782294:1 5607321 ID9765 U +
TAAAAATGCTTTAGGACTCATGGCCGCC
>12 dna:chromosome chromosome:RGSC3.4:12:1:46782294:1 5607327 ID45065 U +
TGCTTTAGGACTCATGGCCGCCTTTGGCAT
>12 dna:chromosome chromosome:RGSC3.4:12:1:46782294:1 5607351 ID47534 U +
TGGCATAGAAGATTTGGGAGTAAAGT
>12 dna:chromosome chromosome:RGSC3.4:12:1:46782294:1 5607356 ID16925 U +
TAGAAGATTTGGGAGTAAAGTTGGT
>12 dna:chromosome chromosome:RGSC3.4:12:1:46782294:1 5607356 ID16926 U +
TAGAAGATTTGGGAGTAAAGTTGGTAAGC
>12 dna:chromosome chromosome:RGSC3.4:12:1:46782294:1 5607363 ID62193 U +
TTTGGGAGTAAAGTTGGTAAGC
>12 dna:chromosome chromosome:RGSC3.4:12:1:46782294:1 5607365 ID48850 U +
TGGGAGTAAAGTTGGTAAGC
>12 dna:chromosome chromosome:RGSC3.4:12:1:46782294:1 5607406 ID38432 U +
TGATAACAAAAGATTTCCTCTGTGGGGAT
>12 dna:chromosome chromosome:RGSC3.4:12:1:46782294:1 5607406 ID38433 U +
TGATAACAAAAGATTTCCTCTGTGGGGATT
>12 dna:chromosome chromosome:RGSC3.4:12:1:46782294:1 5607409 ID10991 U +
TAACAAAAGATTTCCTCTGTGGGGATT
>12 dna:chromosome chromosome:RGSC3.4:12:1:46782294:1 5607409 ID10992 U +
TAACAAAAGATTTCCTCTGTGGGGATTG
>12 dna:chromosome chromosome:RGSC3.4:12:1:46782294:1 5607409 ID10993 U +
TAACAAAAGATTTCCTCTGTGGGGATTGAC
>12 dna:chromosome chromosome:RGSC3.4:12:1:46782294:1 5607452 ID6744 U +
GACTGAGAGACGATCTACATATGCCATGGT
>12 dna:chromosome chromosome:RGSC3.4:12:1:46782294:1 5607455 ID36607 U +
TGAGAGACGATCTACATATGCCATGGT
>12 dna:chromosome chromosome:RGSC3.4:12:1:46782294:1 5607455 ID36608 U +
TGAGAGACGATCTACATATGCCATGGTC
>12 dna:chromosome chromosome:RGSC3.4:12:1:46782294:1 5607455 ID36609 U +
TGAGAGACGATCTACATATGCCATGGTCC
>12 dna:chromosome chromosome:RGSC3.4:12:1:46782294:1 5607455 ID36610 U +
TGAGAGACGATCTACATATGCCATGGTCCA
>12 dna:chromosome chromosome:RGSC3.4:12:1:46782294:1 5607456 ID6874 U +
GAGAGACGATCTACATATGCCATGGTC
>12 dna:chromosome chromosome:RGSC3.4:12:1:46782294:1 5607538 ID8214 U +
GGAATCCGTAAAGAAGTGAAAGACTCA
>12 dna:chromosome chromosome:RGSC3.4:12:1:46782294:1 5607542 ID27545 U +
TCCGTAAAGAAGTGAAAGACTCAAAGGAG
>12 dna:chromosome chromosome:RGSC3.4:12:1:46782294:1 5607573 ID6157 U +
GAAAGCTAGATAGATGGAGAACAGGAAT
>12 dna:chromosome chromosome:RGSC3.4:12:1:46782294:1 5607579 ID17638 U +
TAGATAGATGGAGAACAGGAATACC
>12 dna:chromosome chromosome:RGSC3.4:12:1:46782294:1 5607579 ID17639 U +
TAGATAGATGGAGAACAGGAATACCCAC
>12 dna:chromosome chromosome:RGSC3.4:12:1:46782294:1 5607579 ID17640 U +
TAGATAGATGGAGAACAGGAATACCCACA
>12 dna:chromosome chromosome:RGSC3.4:12:1:46782294:1 5607630 ID24083 U +
TCAGAAATATCCGCAGGACTCAGATTAGC
>12 dna:chromosome chromosome:RGSC3.4:12:1:46782294:1 5607655 ID18577 U +
TAGCTCAGAACTGGAAACTGGTTCTTGTGC
>12 dna:chromosome chromosome:RGSC3.4:12:1:46782294:1 5607659 ID24103 U +
TCAGAACTGGAAACTGGTTCTTGTGCTA
>12 dna:chromosome chromosome:RGSC3.4:12:1:46782294:1 5607666 ID45379 U +
TGGAAACTGGTTCTTGTGCTATATGCCTT
>12 dna:chromosome chromosome:RGSC3.4:12:1:46782294:1 5607676 ID59284 U +
TTCTTGTGCTATATGCCTTAGACACCAGTC
>12 dna:chromosome chromosome:RGSC3.4:12:1:46782294:1 5607682 ID43989 U +
TGCTATATGCCTTAGACACCAGTCATCAAT
>12 dna:chromosome chromosome:RGSC3.4:12:1:46782294:1 5607687 ID21876 U +
TATGCCTTAGACACCAGTCATCAATGGAAGT
>12 dna:chromosome chromosome:RGSC3.4:12:1:46782294:1 5607689 ID43208 U +
TGCCTTAGACACCAGTCATCAATGGAAGT
>12 dna:chromosome chromosome:RGSC3.4:12:1:46782294:1 5607689 ID43209 U +
TGCCTTAGACACCAGTCATCAATGGAAGTG
>12 dna:chromosome chromosome:RGSC3.4:12:1:46782294:1 5607704 ID24849 U +
TCATCAATGGAAGTGAAAGGTCACTGTGC
>12 dna:chromosome chromosome:RGSC3.4:12:1:46782294:1 5607707 ID23490 U +
TCAATGGAAGTGAAAGGTCACTGTGC
>12 dna:chromosome chromosome:RGSC3.4:12:1:46782294:1 5607728 ID53892 U +
TGTGCAGCGGGACCCAGAGCTCGACGAG
>12 dna:chromosome chromosome:RGSC3.4:12:1:46782294:1 5607858 ID48067 U +
TGGCTCTTCAGAAACCCATTGGAAAGGAG
>12 dna:chromosome chromosome:RGSC3.4:12:1:46782294:1 5607858 ID48068 U +
TGGCTCTTCAGAAACCCATTGGAAAGGAGA
>12 dna:chromosome chromosome:RGSC3.4:12:1:46782294:1 5607919 ID5039 U +
CGGTTAAAGATTTTCCACTGCCCTCTC
>12 dna:chromosome chromosome:RGSC3.4:12:1:46782294:1 5607920 ID8869 U +
GGTTAAAGATTTTCCACTGCCCTCT
>12 dna:chromosome chromosome:RGSC3.4:12:1:46782294:1 5607937 ID42719 U +
TGCCCTCTCAAGTGGATAGTTCACAAGA
>12 dna:chromosome chromosome:RGSC3.4:12:1:46782294:1 5607977 ID14390 U +
TACAGTTGAAAAACCTTTCTGGGATCTGTGA
>12 dna:chromosome chromosome:RGSC3.4:12:1:46782294:1 5607983 ID32206 U +
TGAAAAACCTTTCTGGGATCTGTGAGC
>12 dna:chromosome chromosome:RGSC3.4:12:1:46782294:1 5607983 ID32207 U +
TGAAAAACCTTTCTGGGATCTGTGAGCCCC
>12 dna:chromosome chromosome:RGSC3.4:12:1:46782294:1 5608023 ID54350 U +
TGTGTCTCACGTGCACGCCTGATGTTGT
>12 dna:chromosome chromosome:RGSC3.4:12:1:46782294:1 5608042 ID39745 U +
TGATGTTGTGCTAACCCTGAACGGCA
>12 dna:chromosome chromosome:RGSC3.4:12:1:46782294:1 5608048 ID53980 U +
TGTGCTAACCCTGAACGGCAGGA
>12 dna:chromosome chromosome:RGSC3.4:12:1:46782294:1 5608075 ID7298 U +
GATGCTGTATGGGGATCAATGCTGAAGAC
>12 dna:chromosome chromosome:RGSC3.4:12:1:46782294:1 5608076 ID2626 U +
ATGCTGTATGGGGATCAATGCTGAAGACAGC
>12 dna:chromosome chromosome:RGSC3.4:12:1:46782294:1 5608094 ID44351 U +
TGCTGAAGACAGCTTTTCAAACAGATGC
>12 dna:chromosome chromosome:RGSC3.4:12:1:46782294:1 5608109 ID57341 U +
TTCAAACAGATGCTCAATGGAGACGGTGG
>12 dna:chromosome chromosome:RGSC3.4:12:1:46782294:1 5608110 ID22971 U +
TCAAACAGATGCTCAATGGAGACGGTGGA
>12 dna:chromosome chromosome:RGSC3.4:12:1:46782294:1 5608170 ID12603 U +
TAAGTGCTTTTGCCTTTGCATTTATTGTG
>12 dna:chromosome chromosome:RGSC3.4:12:1:46782294:1 5608178 ID62143 U +
TTTGCCTTTGCATTTATTGTGTGTCT
>12 dna:chromosome chromosome:RGSC3.4:12:1:46782294:1 5608186 ID41699 U +
TGCATTTATTGTGTGTCTGCCCAAGT
>12 dna:chromosome chromosome:RGSC3.4:12:1:46782294:1 5608186 ID41700 U +
TGCATTTATTGTGTGTCTGCCCAAGTAAG
>12 dna:chromosome chromosome:RGSC3.4:12:1:46782294:1 5608319 ID23318 U +
TCAAGCAGATATTTGGTGTTCGGGAAGA
>12 dna:chromosome chromosome:RGSC3.4:12:1:46782294:1 5608323 ID7507 U +
GCAGATATTTGGTGTTCGGGA
>12 dna:chromosome chromosome:RGSC3.4:12:1:46782294:1 5608323 ID7508 U +
GCAGATATTTGGTGTTCGGGAAGAAAGG
>12 dna:chromosome chromosome:RGSC3.4:12:1:46782294:1 5608328 ID22771 U +
TATTTGGTGTTCGGGAAGAAAGGGTC
>12 dna:chromosome chromosome:RGSC3.4:12:1:46782294:1 5608331 ID60895 U +
TTGGTGTTCGGGAAGAAAGGGTCTGCT
>12 dna:chromosome chromosome:RGSC3.4:12:1:46782294:1 5608332 ID51327 U +
TGGTGTTCGGGAAGAAAGGGTCTG
>12 dna:chromosome chromosome:RGSC3.4:12:1:46782294:1 5608375 ID7500 U +
GCAGAGGACAGTGGTAGATATTCTGGTA
>12 dna:chromosome chromosome:RGSC3.4:12:1:46782294:1 5608375 ID7501 U +
GCAGAGGACAGTGGTAGATATTCTGGTAAT
>12 dna:chromosome chromosome:RGSC3.4:12:1:46782294:1 5608389 ID17658 U +
TAGATATTCTGGTAATCAGCAGGAAATCGA
>12 dna:chromosome chromosome:RGSC3.4:12:1:46782294:1 5608459 ID44170 U +
TGCTCAGTCTTCCACACGGCCTTTAAAGC
>12 dna:chromosome chromosome:RGSC3.4:12:1:46782294:1 5608531 ID5535 U +
CTGAGCAGCTCAAGGTCTCTGGTGA
>12 dna:chromosome chromosome:RGSC3.4:12:1:46782294:1 5608579 ID59227 U +
TTCTTCTGAACGGTAGAAAATAG
>12 dna:chromosome chromosome:RGSC3.4:12:1:46782294:1 5608637 ID9956 U +
TAAAAGGAAAAGCAGGTGAAAG
>12 dna:chromosome chromosome:RGSC3.4:12:1:46782294:1 5608684 ID15423 U +
TACCTTTTAATTTGACCTTGATTGGGAA
>12 dna:chromosome chromosome:RGSC3.4:12:1:46782294:1 5608725 ID2527 U +
ATGACTGGAAAAAAAGACGAAGGA
>12 dna:chromosome chromosome:RGSC3.4:12:1:46782294:1 5608850 ID48321 U +
TGGGAAAGGTTGAGGCACGGCCATTCGT
>12 dna:chromosome chromosome:RGSC3.4:12:1:46782294:1 5608882 ID52210 U +
TGTAGTTCACACTGGCTTGGTAGAT
>12 dna:chromosome chromosome:RGSC3.4:12:1:46782294:1 5608899 ID50350 U +
TGGTAGATTTGTAATTCGCGGTGAG
>12 dna:chromosome chromosome:RGSC3.4:12:1:46782294:1 5608899 ID50351 U +
TGGTAGATTTGTAATTCGCGGTGAGGG
>12 dna:chromosome chromosome:RGSC3.4:12:1:46782294:1 5608899 ID50352 U +
TGGTAGATTTGTAATTCGCGGTGAGGGC
>12 dna:chromosome chromosome:RGSC3.4:12:1:46782294:1 5608948 ID18148 U +
TAGCAGTATAGACTTGGAATCTGCGT
>12 dna:chromosome chromosome:RGSC3.4:12:1:46782294:1 5608948 ID18149 U +
TAGCAGTATAGACTTGGAATCTGCGTGCA
>12 dna:chromosome chromosome:RGSC3.4:12:1:46782294:1 5608948 ID18150 U +
TAGCAGTATAGACTTGGAATCTGCGTGCAC
>12 dna:chromosome chromosome:RGSC3.4:12:1:46782294:1 5609050 ID41044 U +
TGCACTTTGACCTTTGAAAAGTCGCAA
>12 dna:chromosome chromosome:RGSC3.4:12:1:46782294:1 5609059 ID1057 U +
ACCTTTGAAAAGTCGCAACAGTAGCAGTA
>12 dna:chromosome chromosome:RGSC3.4:12:1:46782294:1 5609086 ID9987 U +
TAAAAGTAGGTCATGACTTTTGAGTC
>12 dna:chromosome chromosome:RGSC3.4:12:1:46782294:1 5609146 ID39503 U +
TGATGGCAAAAAGAATCCCCAAGGAGG
>12 dna:chromosome chromosome:RGSC3.4:12:1:46782294:1 5609386 ID31098 U +
TCTGCTAGCCAGGAATCCAGAGCAGAAAT
>12 dna:chromosome chromosome:RGSC3.4:12:1:46782294:1 5609387 ID5603 U +
CTGCTAGCCAGGAATCCAGAGCAGA
>12 dna:chromosome chromosome:RGSC3.4:12:1:46782294:1 5609418 ID21175 U +
TATATTTTTTAAAGTAACATATATTTGGG
>12 dna:chromosome chromosome:RGSC3.4:12:1:46782294:1 5609418 ID21176 U +
TATATTTTTTAAAGTAACATATATTTGGGA
>12 dna:chromosome chromosome:RGSC3.4:12:1:46782294:1 5609418 ID21177 U +
TATATTTTTTAAAGTAACATATATTTGGGAG
>12 dna:chromosome chromosome:RGSC3.4:12:1:46782294:1 5609418 ID21178 U +
TATATTTTTTAAAGTAACATATATTTGGGAGC
>12 dna:chromosome chromosome:RGSC3.4:12:1:46782294:1 5609420 ID22857 U +
TATTTTTTAAAGTAACATATATTTGGGAGC
>12 dna:chromosome chromosome:RGSC3.4:12:1:46782294:1 5609420 ID22858 U +
TATTTTTTAAAGTAACATATATTTGGGAGCC
>12 dna:chromosome chromosome:RGSC3.4:12:1:46782294:1 5609422 ID62679 U +
TTTTTTAAAGTAACATATATTTGGGAGCC
>12 dna:chromosome chromosome:RGSC3.4:12:1:46782294:1 5609422 ID62680 U +
TTTTTTAAAGTAACATATATTTGGGAGCCA
>12 dna:chromosome chromosome:RGSC3.4:12:1:46782294:1 5609424 ID62309 U +
TTTTAAAGTAACATATATTTGGGAGCCA
>12 dna:chromosome chromosome:RGSC3.4:12:1:46782294:1 5609425 ID61366 U +
TTTAAAGTAACATATATTTGGGAGCCAT
>12 dna:chromosome chromosome:RGSC3.4:12:1:46782294:1 5609426 ID56347 U +
TTAAAGTAACATATATTTGGGAGCCATC
>12 dna:chromosome chromosome:RGSC3.4:12:1:46782294:1 5609426 ID56348 U +
TTAAAGTAACATATATTTGGGAGCCATCGA
>12 dna:chromosome chromosome:RGSC3.4:12:1:46782294:1 5609427 ID10599 U +
TAAAGTAACATATATTTGGGAGC
>12 dna:chromosome chromosome:RGSC3.4:12:1:46782294:1 5609427 ID10600 U +
TAAAGTAACATATATTTGGGAGCCATCGA
>12 dna:chromosome chromosome:RGSC3.4:12:1:46782294:1 5609427 ID10601 U +
TAAAGTAACATATATTTGGGAGCCATCGAC
>12 dna:chromosome chromosome:RGSC3.4:12:1:46782294:1 5609434 ID851 U +
ACATATATTTGGGAGCCATCG
>12 dna:chromosome chromosome:RGSC3.4:12:1:46782294:1 5609435 ID4047 U +
CATATATTTGGGAGCCATCGAC
>12 dna:chromosome chromosome:RGSC3.4:12:1:46782294:1 5609436 ID2284 U +
ATATATTTGGGAGCCATCGA
>12 dna:chromosome chromosome:RGSC3.4:12:1:46782294:1 5609436 ID2285 U +
ATATATTTGGGAGCCATCGAC
>12 dna:chromosome chromosome:RGSC3.4:12:1:46782294:1 5609437 ID21172 U +
TATATTTGGGAGCCATCGACATACAGAT
>12 dna:chromosome chromosome:RGSC3.4:12:1:46782294:1 5609452 ID29310 U +
TCGACATACAGATGGTAGTGGAAGTC
>12 dna:chromosome chromosome:RGSC3.4:12:1:46782294:1 5609458 ID14222 U +
TACAGATGGTAGTGGAAGTCATGC
>12 dna:chromosome chromosome:RGSC3.4:12:1:46782294:1 5609458 ID14223 U +
TACAGATGGTAGTGGAAGTCATGCTACA
>12 dna:chromosome chromosome:RGSC3.4:12:1:46782294:1 5609458 ID14224 U +
TACAGATGGTAGTGGAAGTCATGCTACACGC
>12 dna:chromosome chromosome:RGSC3.4:12:1:46782294:1 5609464 ID50411 U +
TGGTAGTGGAAGTCATGCTACACGC
>12 dna:chromosome chromosome:RGSC3.4:12:1:46782294:1 5609470 ID45891 U +
TGGAAGTCATGCTACACGCGAGATGGCCAG
>12 dna:chromosome chromosome:RGSC3.4:12:1:46782294:1 5609470 ID45892 U +
TGGAAGTCATGCTACACGCGAGATGGCCAGC
>12 dna:chromosome chromosome:RGSC3.4:12:1:46782294:1 5609517 ID36597 U +
TGAGAGACATAAAAGGCTATGGG
>12 dna:chromosome chromosome:RGSC3.4:12:1:46782294:1 5609645 ID16647 U +
TAGAAAGAAATGAATGGAGGGT
>12 dna:chromosome chromosome:RGSC3.4:12:1:46782294:1 5609669 ID36284 U +
TGAGAAGCAGAAAACTGATTTGCATTCC
>12 dna:chromosome chromosome:RGSC3.4:12:1:46782294:1 5609669 ID36285 U +
TGAGAAGCAGAAAACTGATTTGCATTCCCA
>12 dna:chromosome chromosome:RGSC3.4:12:1:46782294:1 5609675 ID7476 U +
GCAGAAAACTGATTTGCATTCCCAGAGGA
>12 dna:chromosome chromosome:RGSC3.4:12:1:46782294:1 5609677 ID1248 U +
AGAAAACTGATTTGCATTCCCAGAGGA
>12 dna:chromosome chromosome:RGSC3.4:12:1:46782294:1 5609722 ID47913 U +
TGGCGTCACCAACCCTGAATGGCACAGC
>12 dna:chromosome chromosome:RGSC3.4:12:1:46782294:1 5609723 ID1720 U -
AGCTGTGCCATTCAGGGTTGGTGACGCC
>12 dna:chromosome chromosome:RGSC3.4:12:1:46782294:1 5609783 ID20027 U +
TAGTAGAAATCAAGGTAGCTGGACACCGTC
>12 dna:chromosome chromosome:RGSC3.4:12:1:46782294:1 5609792 ID23348 U +
TCAAGGTAGCTGGACACCGTC
>12 dna:chromosome chromosome:RGSC3.4:12:1:46782294:1 5609793 ID3247 U +
CAAGGTAGCTGGACACCGTC
>12 dna:chromosome chromosome:RGSC3.4:12:1:46782294:1 5609874 ID18780 U +
TAGGAACCACCTGCAAAGAGTACTTGATGG
>12 dna:chromosome chromosome:RGSC3.4:12:1:46782294:1 5609879 ID913 U +
ACCACCTGCAAAGAGTACTTGATGGAAAC
>12 dna:chromosome chromosome:RGSC3.4:12:1:46782294:1 5609885 ID40314 U +
TGCAAAGAGTACTTGATGGAAACTCCA
>12 dna:chromosome chromosome:RGSC3.4:12:1:46782294:1 5609885 ID40315 U +
TGCAAAGAGTACTTGATGGAAACTCCAGG
>12 dna:chromosome chromosome:RGSC3.4:12:1:46782294:1 5609885 ID40316 U +
TGCAAAGAGTACTTGATGGAAACTCCAGGC
>12 dna:chromosome chromosome:RGSC3.4:12:1:46782294:1 5609888 ID86 U +
AAAGAGTACTTGATGGAAACTCCAGGCT
>12 dna:chromosome chromosome:RGSC3.4:12:1:46782294:1 5609948 ID45788 U +
TGGAAGATTTCCATCTTTATAGGAGCCG
>12 dna:chromosome chromosome:RGSC3.4:12:1:46782294:1 5610034 ID41612 U +
TGCATGTTCTAGATCCAGAAGCAGGT
>12 dna:chromosome chromosome:RGSC3.4:12:1:46782294:1 5610034 ID41613 U +
TGCATGTTCTAGATCCAGAAGCAGGTTGA
>12 dna:chromosome chromosome:RGSC3.4:12:1:46782294:1 5610034 ID41615 U +
TGCATGTTCTAGATCCAGAAGCAGGTTGAGG
>12 dna:chromosome chromosome:RGSC3.4:12:1:46782294:1 5610187 ID11348 U +
TAACCACTCTTTGTCAGTCTCAGAGAACAC
>12 dna:chromosome chromosome:RGSC3.4:12:1:46782294:1 5610224 ID13452 U +
TAATTTCATTTTGGTTTCTAGACCTGTGT
>12 dna:chromosome chromosome:RGSC3.4:12:1:46782294:1 5610235 ID51646 U +
TGGTTTCTAGACCTGTGTCAATTTCACC
>12 dna:chromosome chromosome:RGSC3.4:12:1:46782294:1 5610235 ID51647 U +
TGGTTTCTAGACCTGTGTCAATTTCACCC
>12 dna:chromosome chromosome:RGSC3.4:12:1:46782294:1 5610251 ID9038 U +
GTCAATTTCACCCCACGACAT
>12 dna:chromosome chromosome:RGSC3.4:12:1:46782294:1 5610626 ID17466 U +
TAGAGCCATACGCGTTCAGAGCCTCCACCT
>12 dna:chromosome chromosome:RGSC3.4:12:1:46782294:1 5610733 ID734 U +
ACAAATACTTTTTCCTAGGTGCCCAGATAA
>12 dna:chromosome chromosome:RGSC3.4:12:1:46782294:1 5610736 ID590 U +
AATACTTTTTCCTAGGTGCCC
>12 dna:chromosome chromosome:RGSC3.4:12:1:46782294:1 5610738 ID16538 U +
TACTTTTTCCTAGGTGCCCAG
>12 dna:chromosome chromosome:RGSC3.4:12:1:46782294:1 5610763 ID37939 U +
TGAGTAAAGCATGGTCTTCAGCCT
>12 dna:chromosome chromosome:RGSC3.4:12:1:46782294:1 5610763 ID37940 U +
TGAGTAAAGCATGGTCTTCAGCCTC
>12 dna:chromosome chromosome:RGSC3.4:12:1:46782294:1 5610763 ID37941 U +
TGAGTAAAGCATGGTCTTCAGCCTCA
>12 dna:chromosome chromosome:RGSC3.4:12:1:46782294:1 5610763 ID37942 U +
TGAGTAAAGCATGGTCTTCAGCCTCACA
>12 dna:chromosome chromosome:RGSC3.4:12:1:46782294:1 5610763 ID37943 U +
TGAGTAAAGCATGGTCTTCAGCCTCACAGT
>12 dna:chromosome chromosome:RGSC3.4:12:1:46782294:1 5610767 ID10508 U +
TAAAGCATGGTCTTCAGCCTCACA
>12 dna:chromosome chromosome:RGSC3.4:12:1:46782294:1 5610800 ID52920 U +
TGTCTAGAAGAGACCTAAGAATAGGAT
>12 dna:chromosome chromosome:RGSC3.4:12:1:46782294:1 5610804 ID16883 U +
TAGAAGAGACCTAAGAATAGGATGGGA
>12 dna:chromosome chromosome:RGSC3.4:12:1:46782294:1 5610804 ID16884 U +
TAGAAGAGACCTAAGAATAGGATGGGAGT
>12 dna:chromosome chromosome:RGSC3.4:12:1:46782294:1 5610808 ID1413 U +
AGAGACCTAAGAATAGGATGGGA
>12 dna:chromosome chromosome:RGSC3.4:12:1:46782294:1 5611406 ID58436 U +
TTCCTCTTCCAAGAGGTAGAAGCCAGCCTC
>12 dna:chromosome chromosome:RGSC3.4:12:1:46782294:1 5611649 ID35401 U +
TGACCTACGTTACTTTGTAGATACGGAGAG
>12 dna:chromosome chromosome:RGSC3.4:12:1:46782294:1 5611728 ID25292 U +
TCCAAAATTATTCGGAAAAAC
>12 dna:chromosome chromosome:RGSC3.4:12:1:46782294:1 5612217 ID8673 U +
GGGCATTTCAGGCACACCATG
>12 dna:chromosome chromosome:RGSC3.4:12:1:46782294:1 5612248 ID3509 U +
CACGTGATTATGATCTTAAAGGTCAGCGAG
>12 dna:chromosome chromosome:RGSC3.4:12:1:46782294:1 5612255 ID57187 U +
TTATGATCTTAAAGGTCAGCGAGGGCCAGC
>12 dna:chromosome chromosome:RGSC3.4:12:1:46782294:1 5612335 ID40113 U +
TGATTTCTGAGAAGTTCACAAGTATCCTA
>12 dna:chromosome chromosome:RGSC3.4:12:1:46782294:1 5612342 ID36338 U +
TGAGAAGTTCACAAGTATCCTAAACAGTGA
>12 dna:chromosome chromosome:RGSC3.4:12:1:46782294:1 5612511 ID4707 U +
CCTCATCAAAATGCAGGCAGCCTCGTGT
>12 dna:chromosome chromosome:RGSC3.4:12:1:46782294:1 5612802 ID10689 U +
TAAATAATTAGGCATTACGAAACTCTCAGC
>12 dna:chromosome chromosome:RGSC3.4:12:1:46782294:1 5613002 ID36124 U +
TGAGAAACTTTACTACATGCCCCTGT
>12 dna:chromosome chromosome:RGSC3.4:12:1:46782294:1 5613027 ID43508 U +
TGCGGGACAGGCTGCCTAGGCTCT
>12 dna:chromosome chromosome:RGSC3.4:12:1:46782294:1 5613027 ID43509 U +
TGCGGGACAGGCTGCCTAGGCTCTCCTCT
>12 dna:chromosome chromosome:RGSC3.4:12:1:46782294:1 5613060 ID30375 U +
TCTCCTCTCAAAGGGTTGAAAACACAC
>12 dna:chromosome chromosome:RGSC3.4:12:1:46782294:1 5613067 ID23077 U +
TCAAAGGGTTGAAAACACACAGCCGCGTT
>12 dna:chromosome chromosome:RGSC3.4:12:1:46782294:1 5613097 ID34719 U +
TGACAATTTTAAGAGACTTTGTAAAGAA
>12 dna:chromosome chromosome:RGSC3.4:12:1:46782294:1 5613097 ID34720 U +
TGACAATTTTAAGAGACTTTGTAAAGAAAA
>12 dna:chromosome chromosome:RGSC3.4:12:1:46782294:1 5613116 ID51789 U +
TGTAAAGAAAATGTTCTTGTGGCCAC
>12 dna:chromosome chromosome:RGSC3.4:12:1:46782294:1 5613118 ID10393 U +
TAAAGAAAATGTTCTTGTGGCCACA
>12 dna:chromosome chromosome:RGSC3.4:12:1:46782294:1 5613118 ID10394 U +
TAAAGAAAATGTTCTTGTGGCCACAG
>12 dna:chromosome chromosome:RGSC3.4:12:1:46782294:1 5613151 ID12857 U +
TAATATCCTGGGAGAACTTCGATGCC
>12 dna:chromosome chromosome:RGSC3.4:12:1:46782294:1 5613151 ID12858 U +
TAATATCCTGGGAGAACTTCGATGCCAC
>12 dna:chromosome chromosome:RGSC3.4:12:1:46782294:1 5613154 ID21419 U +
TATCCTGGGAGAACTTCGATGCC
>12 dna:chromosome chromosome:RGSC3.4:12:1:46782294:1 5613154 ID21420 U +
TATCCTGGGAGAACTTCGATGCCA
>12 dna:chromosome chromosome:RGSC3.4:12:1:46782294:1 5613156 ID28689 U +
TCCTGGGAGAACTTCGATGCCACGGGGGA
>12 dna:chromosome chromosome:RGSC3.4:12:1:46782294:1 5613205 ID19154 U +
TAGGATCTCTCTTCTGCCTACTATCA
>12 dna:chromosome chromosome:RGSC3.4:12:1:46782294:1 5613214 ID31774 U +
TCTTCTGCCTACTATCAAAATGGCAACAAGC
>12 dna:chromosome chromosome:RGSC3.4:12:1:46782294:1 5613268 ID25279 U +
TCCAAAAGGATATTTCAAACTGGGGAGCTC
>12 dna:chromosome chromosome:RGSC3.4:12:1:46782294:1 5613281 ID57354 U +
TTCAAACTGGGGAGCTCCCAGCAGAGG
>12 dna:chromosome chromosome:RGSC3.4:12:1:46782294:1 5613308 ID16574 U +
TAGAAAAGAAGAAAGTGAACGCTGGCC
>12 dna:chromosome chromosome:RGSC3.4:12:1:46782294:1 5613314 ID1326 U +
AGAAGAAAGTGAACGCTGGCC
>12 dna:chromosome chromosome:RGSC3.4:12:1:46782294:1 5613315 ID6264 U +
GAAGAAAGTGAACGCTGGCCC
>12 dna:chromosome chromosome:RGSC3.4:12:1:46782294:1 5613339 ID8294 U +
GGAGAGGCCTTCTCGCAGTTGATTA
>12 dna:chromosome chromosome:RGSC3.4:12:1:46782294:1 5613349 ID30396 U +
TCTCGCAGTTGATTACTTCCAAGTC
>12 dna:chromosome chromosome:RGSC3.4:12:1:46782294:1 5613349 ID30397 U +
TCTCGCAGTTGATTACTTCCAAGTCATGGA
>12 dna:chromosome chromosome:RGSC3.4:12:1:46782294:1 5613351 ID29366 U +
TCGCAGTTGATTACTTCCAAGTCATGGAC
>12 dna:chromosome chromosome:RGSC3.4:12:1:46782294:1 5613351 ID29367 U +
TCGCAGTTGATTACTTCCAAGTCATGGACC
>12 dna:chromosome chromosome:RGSC3.4:12:1:46782294:1 5613358 ID39799 U +
TGATTACTTCCAAGTCATGGACCTT
>12 dna:chromosome chromosome:RGSC3.4:12:1:46782294:1 5613367 ID4294 U +
CCAAGTCATGGACCTTGGACACTACAGA
>12 dna:chromosome chromosome:RGSC3.4:12:1:46782294:1 5613375 ID46323 U +
TGGACCTTGGACACTACAGAATTGTGG
>12 dna:chromosome chromosome:RGSC3.4:12:1:46782294:1 5613375 ID46324 U +
TGGACCTTGGACACTACAGAATTGTGGA
>12 dna:chromosome chromosome:RGSC3.4:12:1:46782294:1 5613382 ID46198 U +
TGGACACTACAGAATTGTGGAGGAC
>12 dna:chromosome chromosome:RGSC3.4:12:1:46782294:1 5613382 ID46199 U +
TGGACACTACAGAATTGTGGAGGACA
>12 dna:chromosome chromosome:RGSC3.4:12:1:46782294:1 5613389 ID14158 U +
TACAGAATTGTGGAGGACAAAATGAGCCC
>12 dna:chromosome chromosome:RGSC3.4:12:1:46782294:1 5613422 ID10816 U +
TAAATGCAGATGATTCCCCATGGGAGGAAATA
>12 dna:chromosome chromosome:RGSC3.4:12:1:46782294:1 5613442 ID48828 U +
TGGGAGGAAATAAAAATGAGAGTTCGACTG
>12 dna:chromosome chromosome:RGSC3.4:12:1:46782294:1 5613456 ID635 U +
AATGAGAGTTCGACTGCCATGGTTAATGTG
>12 dna:chromosome chromosome:RGSC3.4:12:1:46782294:1 5613458 ID36783 U +
TGAGAGTTCGACTGCCATGGTTAATGT
>12 dna:chromosome chromosome:RGSC3.4:12:1:46782294:1 5613458 ID36784 U +
TGAGAGTTCGACTGCCATGGTTAATGTGA
>12 dna:chromosome chromosome:RGSC3.4:12:1:46782294:1 5613458 ID36785 U +
TGAGAGTTCGACTGCCATGGTTAATGTGAA
>12 dna:chromosome chromosome:RGSC3.4:12:1:46782294:1 5613475 ID51396 U +
TGGTTAATGTGAATTCATGGCAAAATGC
>12 dna:chromosome chromosome:RGSC3.4:12:1:46782294:1 5613482 ID53342 U +
TGTGAATTCATGGCAAAATGCATGGTGCAC
>12 dna:chromosome chromosome:RGSC3.4:12:1:46782294:1 5613482 ID53343 U +
TGTGAATTCATGGCAAAATGCATGGTGCACT
>12 dna:chromosome chromosome:RGSC3.4:12:1:46782294:1 5613488 ID57907 U +
TTCATGGCAAAATGCATGGTGCACTGAGC
>12 dna:chromosome chromosome:RGSC3.4:12:1:46782294:1 5613489 ID25001 U +
TCATGGCAAAATGCATGGTGCACTGAGCTC
>12 dna:chromosome chromosome:RGSC3.4:12:1:46782294:1 5613490 ID4140 U +
CATGGCAAAATGCATGGTGCAC
>12 dna:chromosome chromosome:RGSC3.4:12:1:46782294:1 5613491 ID2657 U +
ATGGCAAAATGCATGGTGCAC
>12 dna:chromosome chromosome:RGSC3.4:12:1:46782294:1 5613492 ID47132 U +
TGGCAAAATGCATGGTGCA
>12 dna:chromosome chromosome:RGSC3.4:12:1:46782294:1 5613492 ID47133 U +
TGGCAAAATGCATGGTGCACTGAGCTC
>12 dna:chromosome chromosome:RGSC3.4:12:1:46782294:1 5613492 ID47134 U +
TGGCAAAATGCATGGTGCACTGAGCTCC
>12 dna:chromosome chromosome:RGSC3.4:12:1:46782294:1 5613576 ID31103 U +
TCTGCTATGGGTGTTCAGAGAAGATCTC
>12 dna:chromosome chromosome:RGSC3.4:12:1:46782294:1 5613578 ID44025 U +
TGCTATGGGTGTTCAGAGAAGATCTCTTT
>12 dna:chromosome chromosome:RGSC3.4:12:1:46782294:1 5613583 ID49978 U +
TGGGTGTTCAGAGAAGATCTCTTTATGCC
>12 dna:chromosome chromosome:RGSC3.4:12:1:46782294:1 5613583 ID49979 U +
TGGGTGTTCAGAGAAGATCTCTTTATGCCC
>12 dna:chromosome chromosome:RGSC3.4:12:1:46782294:1 5613590 ID24220 U +
TCAGAGAAGATCTCTTTATGCCCAGAC
>12 dna:chromosome chromosome:RGSC3.4:12:1:46782294:1 5613590 ID24221 U +
TCAGAGAAGATCTCTTTATGCCCAGACCC
>12 dna:chromosome chromosome:RGSC3.4:12:1:46782294:1 5613596 ID387 U +
AAGATCTCTTTATGCCCAGACCCAAGC
>12 dna:chromosome chromosome:RGSC3.4:12:1:46782294:1 5613663 ID4195 U +
CATTCGTTCAGTTCACAGAAACCTGCC
>12 dna:chromosome chromosome:RGSC3.4:12:1:46782294:1 5613663 ID4196 U +
CATTCGTTCAGTTCACAGAAACCTGCCGGGC
>12 dna:chromosome chromosome:RGSC3.4:12:1:46782294:1 5613665 ID58642 U +
TTCGTTCAGTTCACAGAAACCTGCCGG
>12 dna:chromosome chromosome:RGSC3.4:12:1:46782294:1 5613666 ID29543 U +
TCGTTCAGTTCACAGAAACCTGCCGGGC
>12 dna:chromosome chromosome:RGSC3.4:12:1:46782294:1 5613666 ID29544 U +
TCGTTCAGTTCACAGAAACCTGCCGGGCAC
>12 dna:chromosome chromosome:RGSC3.4:12:1:46782294:1 5613666 ID29545 U +
TCGTTCAGTTCACAGAAACCTGCCGGGCACA
>12 dna:chromosome chromosome:RGSC3.4:12:1:46782294:1 5613669 ID57824 U +
TTCAGTTCACAGAAACCTGCCGGGCACA
>12 dna:chromosome chromosome:RGSC3.4:12:1:46782294:1 5613678 ID3599 U +
CAGAAACCTGCCGGGCACAAA
>12 dna:chromosome chromosome:RGSC3.4:12:1:46782294:1 5613718 ID16000 U +
TACTCTGGATAACAGCGAGTGGTCTTGAGT
>12 dna:chromosome chromosome:RGSC3.4:12:1:46782294:1 5613723 ID46732 U +
TGGATAACAGCGAGTGGTCTTGAGTG
>12 dna:chromosome chromosome:RGSC3.4:12:1:46782294:1 5613727 ID11172 U +
TAACAGCGAGTGGTCTTGAGTGCCC
>12 dna:chromosome chromosome:RGSC3.4:12:1:46782294:1 5613743 ID38144 U +
TGAGTGCCCCAGCTTTTGGTTGGAACT
>12 dna:chromosome chromosome:RGSC3.4:12:1:46782294:1 5613743 ID38145 U +
TGAGTGCCCCAGCTTTTGGTTGGAACTGT
>12 dna:chromosome chromosome:RGSC3.4:12:1:46782294:1 5613759 ID51554 U +
TGGTTGGAACTGTGTTTCAGGCAGCCGC
>12 dna:chromosome chromosome:RGSC3.4:12:1:46782294:1 5613763 ID45682 U +
TGGAACTGTGTTTCAGGCAGCCGCTGAGC
>12 dna:chromosome chromosome:RGSC3.4:12:1:46782294:1 5613804 ID43619 U +
TGCTAACACCGCGCATGCGTGCTAACACC
>12 dna:chromosome chromosome:RGSC3.4:12:1:46782294:1 5613804 ID43620 U +
TGCTAACACCGCGCATGCGTGCTAACACCGC
>12 dna:chromosome chromosome:RGSC3.4:12:1:46782294:1 5613858 ID51753 U +
TGTAAAATGGAGATGATAGCACACAT
>12 dna:chromosome chromosome:RGSC3.4:12:1:46782294:1 5613858 ID51754 U +
TGTAAAATGGAGATGATAGCACACATT
>12 dna:chromosome chromosome:RGSC3.4:12:1:46782294:1 5613858 ID51755 U +
TGTAAAATGGAGATGATAGCACACATTTGG
>12 dna:chromosome chromosome:RGSC3.4:12:1:46782294:1 5613858 ID51756 U +
TGTAAAATGGAGATGATAGCACACATTTGGC
>12 dna:chromosome chromosome:RGSC3.4:12:1:46782294:1 5613896 ID17855 U +
TAGATGTGGGAGGAAGAAGGGAGGGAAA
>12 dna:chromosome chromosome:RGSC3.4:12:1:46782294:1 5613980 ID6446 U +
GAATTGCCATTTGCCCCATGGGGA
>12 dna:chromosome chromosome:RGSC3.4:12:1:46782294:1 5614013 ID46068 U +
TGGAATTCAGACACCCTGCCACTTGAC
>12 dna:chromosome chromosome:RGSC3.4:12:1:46782294:1 5614013 ID46069 U +
TGGAATTCAGACACCCTGCCACTTGACAC
>12 dna:chromosome chromosome:RGSC3.4:12:1:46782294:1 5614029 ID42166 U +
TGCCACTTGACACTAAAAGGACCTCACT
>12 dna:chromosome chromosome:RGSC3.4:12:1:46782294:1 5614035 ID59725 U +
TTGACACTAAAAGGACCTCACTCAC
>12 dna:chromosome chromosome:RGSC3.4:12:1:46782294:1 5614062 ID50974 U +
TGGTGAGGAAACAGAACCGACTCCGG
>12 dna:chromosome chromosome:RGSC3.4:12:1:46782294:1 5614062 ID50975 U +
TGGTGAGGAAACAGAACCGACTCCGGTGA
>12 dna:chromosome chromosome:RGSC3.4:12:1:46782294:1 5614062 ID50976 U +
TGGTGAGGAAACAGAACCGACTCCGGTGAGT
>12 dna:chromosome chromosome:RGSC3.4:12:1:46782294:1 5614063 ID8840 U +
GGTGAGGAAACAGAACCGACTCCGGTGA
>12 dna:chromosome chromosome:RGSC3.4:12:1:46782294:1 5614065 ID37527 U +
TGAGGAAACAGAACCGACTCCGGTGA
>12 dna:chromosome chromosome:RGSC3.4:12:1:46782294:1 5614065 ID37528 U +
TGAGGAAACAGAACCGACTCCGGTGAGTA
>12 dna:chromosome chromosome:RGSC3.4:12:1:46782294:1 5614083 ID27537 U +
TCCGGTGAGTAGTTAACATTTACTGAGTGC
>12 dna:chromosome chromosome:RGSC3.4:12:1:46782294:1 5614096 ID11295 U +
TAACATTTACTGAGTGCTTATAATGTGCCA
>12 dna:chromosome chromosome:RGSC3.4:12:1:46782294:1 5614103 ID16088 U +
TACTGAGTGCTTATAATGTGCCAGGTA
>12 dna:chromosome chromosome:RGSC3.4:12:1:46782294:1 5614103 ID16089 U +
TACTGAGTGCTTATAATGTGCCAGGTAC
>12 dna:chromosome chromosome:RGSC3.4:12:1:46782294:1 5614103 ID16090 U +
TACTGAGTGCTTATAATGTGCCAGGTACT
>12 dna:chromosome chromosome:RGSC3.4:12:1:46782294:1 5614106 ID38160 U +
TGAGTGCTTATAATGTGCCAGGTAC
>12 dna:chromosome chromosome:RGSC3.4:12:1:46782294:1 5614106 ID38161 U +
TGAGTGCTTATAATGTGCCAGGTACT
>12 dna:chromosome chromosome:RGSC3.4:12:1:46782294:1 5614106 ID38162 U +
TGAGTGCTTATAATGTGCCAGGTACTGTT
>12 dna:chromosome chromosome:RGSC3.4:12:1:46782294:1 5614106 ID38163 U +
TGAGTGCTTATAATGTGCCAGGTACTGTTT
>12 dna:chromosome chromosome:RGSC3.4:12:1:46782294:1 5614114 ID20896 U +
TATAATGTGCCAGGTACTGTTTTAAAATGT
>12 dna:chromosome chromosome:RGSC3.4:12:1:46782294:1 5614141 ID52045 U +
TGTACATGTATAAGCTTCCTGAGT
>12 dna:chromosome chromosome:RGSC3.4:12:1:46782294:1 5614141 ID52046 U +
TGTACATGTATAAGCTTCCTGAGTTTAGA
>12 dna:chromosome chromosome:RGSC3.4:12:1:46782294:1 5614142 ID8950 U +
GTACATGTATAAGCTTCCTGAGT
>12 dna:chromosome chromosome:RGSC3.4:12:1:46782294:1 5614143 ID14602 U +
TACATGTATAAGCTTCCTGAGTTTAGACAT
>12 dna:chromosome chromosome:RGSC3.4:12:1:46782294:1 5614158 ID4757 U +
CCTGAGTTTAGACATAGCTCA
>12 dna:chromosome chromosome:RGSC3.4:12:1:46782294:1 5614160 ID38352 U +
TGAGTTTAGACATAGCTCAGTGCTCGA
>12 dna:chromosome chromosome:RGSC3.4:12:1:46782294:1 5614160 ID38353 U +
TGAGTTTAGACATAGCTCAGTGCTCGAGGA
>12 dna:chromosome chromosome:RGSC3.4:12:1:46782294:1 5614180 ID44232 U +
TGCTCGAGGAGAGGTACCCGGGG
>12 dna:chromosome chromosome:RGSC3.4:12:1:46782294:1 5614227 ID1299 U +
AGAAATGGATGCCCCATGCTTGGAGAC
>12 dna:chromosome chromosome:RGSC3.4:12:1:46782294:1 5614295 ID57663 U +
TTCACGGGGCATCTCACACAATGTTAGGGACT
>12 dna:chromosome chromosome:RGSC3.4:12:1:46782294:1 5614336 ID28348 U +
TCCTCTAAGCAATGGAGAAGTCACAAGGAA
>12 dna:chromosome chromosome:RGSC3.4:12:1:46782294:1 5614339 ID29671 U +
TCTAAGCAATGGAGAAGTCACAAGGA
>12 dna:chromosome chromosome:RGSC3.4:12:1:46782294:1 5614339 ID29672 U +
TCTAAGCAATGGAGAAGTCACAAGGAAGC
>12 dna:chromosome chromosome:RGSC3.4:12:1:46782294:1 5614341 ID12155 U +
TAAGCAATGGAGAAGTCACAAGGAAGC
>12 dna:chromosome chromosome:RGSC3.4:12:1:46782294:1 5614394 ID35390 U +
TGACCGCCGTAAACGGTAGACAAGTG
>12 dna:chromosome chromosome:RGSC3.4:12:1:46782294:1 5614473 ID33362 U +
TGAACGCTGACATGCACCAAGTGGTC
>12 dna:chromosome chromosome:RGSC3.4:12:1:46782294:1 5614480 ID35137 U +
TGACATGCACCAAGTGGTCCCATGAT
>12 dna:chromosome chromosome:RGSC3.4:12:1:46782294:1 5614505 ID50935 U +
TGGTGACTAAAGATGTGGCTGGGCTC
>12 dna:chromosome chromosome:RGSC3.4:12:1:46782294:1 5614505 ID50936 U +
TGGTGACTAAAGATGTGGCTGGGCTCT
>12 dna:chromosome chromosome:RGSC3.4:12:1:46782294:1 5614512 ID10486 U +
TAAAGATGTGGCTGGGCTCTGTGGCTC
>12 dna:chromosome chromosome:RGSC3.4:12:1:46782294:1 5615059 ID16270 U +
TACTTAAACATTCTCACATGGGTGCGT
>12 dna:chromosome chromosome:RGSC3.4:12:1:46782294:1 5615059 ID16271 U +
TACTTAAACATTCTCACATGGGTGCGTGC
>12 dna:chromosome chromosome:RGSC3.4:12:1:46782294:1 5615063 ID10227 U +
TAAACATTCTCACATGGGTGCGTGCG
>12 dna:chromosome chromosome:RGSC3.4:12:1:46782294:1 5615675 ID40771 U +
TGCAATTGGTGATCACATGCCATGTAGTGC
>12 dna:chromosome chromosome:RGSC3.4:12:1:46782294:1 5615824 ID4538 U +
CCCCCAGATGCTAATGGATCTTGTGAGA
>12 dna:chromosome chromosome:RGSC3.4:12:1:46782294:1 5615864 ID10361 U +
TAAACTTAAGCCCCTACCCTGGAACTAGTC
>12 dna:chromosome chromosome:RGSC3.4:12:1:46782294:1 5615868 ID5805 U +
CTTAAGCCCCTACCCTGGAAC
>12 dna:chromosome chromosome:RGSC3.4:12:1:46782294:1 5616051 ID25015 U +
TCATGGTGACAGTTGAGATTGGTAAGA
>12 dna:chromosome chromosome:RGSC3.4:12:1:46782294:1 5616226 ID1814 U +
AGGAGTCATAAACAAGATAACCCAAAATAT
>12 dna:chromosome chromosome:RGSC3.4:12:1:46782294:1 5616453 ID54619 U +
TGTTAAACTAGTTTGTGCCAGTTTTCAAC
>12 dna:chromosome chromosome:RGSC3.4:12:1:46782294:1 5616456 ID10308 U +
TAAACTAGTTTGTGCCAGTTTTCAACAA
>12 dna:chromosome chromosome:RGSC3.4:12:1:46782294:1 5616571 ID41111 U +
TGCAGACAAATGTTGGGTCTATGAGGT
>12 dna:chromosome chromosome:RGSC3.4:12:1:46782294:1 5616610 ID32565 U +
TGAAACTAACAGATGCTGGCCTC
>12 dna:chromosome chromosome:RGSC3.4:12:1:46782294:1 5616610 ID32566 U +
TGAAACTAACAGATGCTGGCCTCTTGTATGC
>12 dna:chromosome chromosome:RGSC3.4:12:1:46782294:1 5616683 ID11866 U +
TAAGAATTCATCTCTACCTAATTAAAAA
>12 dna:chromosome chromosome:RGSC3.4:12:1:46782294:1 5616729 ID41742 U +
TGCATTTTCGTATTTCACCTATTTTTCAGT
>12 dna:chromosome chromosome:RGSC3.4:12:1:46782294:1 5616729 ID41743 U +
TGCATTTTCGTATTTCACCTATTTTTCAGTA
>12 dna:chromosome chromosome:RGSC3.4:12:1:46782294:1 5616753 ID57803 U +
TTCAGTATTGTTGACTGATTGTTATTGGGA
>12 dna:chromosome chromosome:RGSC3.4:12:1:46782294:1 5616754 ID24591 U +
TCAGTATTGTTGACTGATTGTTATTGGGAGA
>12 dna:chromosome chromosome:RGSC3.4:12:1:46782294:1 5616763 ID59771 U +
TTGACTGATTGTTATTGGGAGAGGTTGGA
>12 dna:chromosome chromosome:RGSC3.4:12:1:46782294:1 5616764 ID35817 U +
TGACTGATTGTTATTGGGAGAGGTTGGAA
>12 dna:chromosome chromosome:RGSC3.4:12:1:46782294:1 5616876 ID58981 U +
TTCTCTGCGTTGGGAAGAACTCTTCCTGAG
>12 dna:chromosome chromosome:RGSC3.4:12:1:46782294:1 5616877 ID30516 U +
TCTCTGCGTTGGGAAGAACTCTTCCTGAGA
>12 dna:chromosome chromosome:RGSC3.4:12:1:46782294:1 5616898 ID58450 U +
TTCCTGAGAAATTAAAAACTTCCGGTCT
>12 dna:chromosome chromosome:RGSC3.4:12:1:46782294:1 5616898 ID58451 U +
TTCCTGAGAAATTAAAAACTTCCGGTCTC
>12 dna:chromosome chromosome:RGSC3.4:12:1:46782294:1 5616898 ID58452 U +
TTCCTGAGAAATTAAAAACTTCCGGTCTCA
>12 dna:chromosome chromosome:RGSC3.4:12:1:46782294:1 5616909 ID56231 U +
TTAAAAACTTCCGGTCTCAGCG
>12 dna:chromosome chromosome:RGSC3.4:12:1:46782294:1 5616934 ID61935 U +
TTTGAAGCAGGTGCACGGACTATGACAGC
>12 dna:chromosome chromosome:RGSC3.4:12:1:46782294:1 5616969 ID42301 U +
TGCCAGGAGACGATACGTACACTACCATTC
>12 dna:chromosome chromosome:RGSC3.4:12:1:46782294:1 5616971 ID4375 U +
CCAGGAGACGATACGTACACTACCATTC
>12 dna:chromosome chromosome:RGSC3.4:12:1:46782294:1 5616982 ID15535 U +
TACGTACACTACCATTCTGAGGCTTTGCT
>12 dna:chromosome chromosome:RGSC3.4:12:1:46782294:1 5616996 ID59044 U +
TTCTGAGGCTTTGCTGAAGGATCCTTTGA
>12 dna:chromosome chromosome:RGSC3.4:12:1:46782294:1 5616997 ID30848 U +
TCTGAGGCTTTGCTGAAGGATCCTTTGA
>12 dna:chromosome chromosome:RGSC3.4:12:1:46782294:1 5616997 ID30849 U +
TCTGAGGCTTTGCTGAAGGATCCTTTGAGC
>12 dna:chromosome chromosome:RGSC3.4:12:1:46782294:1 5616999 ID37753 U +
TGAGGCTTTGCTGAAGGATCCTTTGAGCCCT
>12 dna:chromosome chromosome:RGSC3.4:12:1:46782294:1 5617007 ID44358 U +
TGCTGAAGGATCCTTTGAGCCCTGGGCTGC
>12 dna:chromosome chromosome:RGSC3.4:12:1:46782294:1 5617029 ID49462 U +
TGGGCTGCTTATCGATTTCTGAGCGTC
>12 dna:chromosome chromosome:RGSC3.4:12:1:46782294:1 5617029 ID49463 U +
TGGGCTGCTTATCGATTTCTGAGCGTCTC
>12 dna:chromosome chromosome:RGSC3.4:12:1:46782294:1 5617034 ID44812 U +
TGCTTATCGATTTCTGAGCGTCTCCCTG
>12 dna:chromosome chromosome:RGSC3.4:12:1:46782294:1 5617034 ID44813 U +
TGCTTATCGATTTCTGAGCGTCTCCCTGGGT
>12 dna:chromosome chromosome:RGSC3.4:12:1:46782294:1 5617080 ID24679 U +
TCAGTTAAGAATTTATTCGGCATTTTCC
>12 dna:chromosome chromosome:RGSC3.4:12:1:46782294:1 5617156 ID53042 U +
TGTCTGGTGGTGTAGCTTTGGTTACCTGC
>12 dna:chromosome chromosome:RGSC3.4:12:1:46782294:1 5617182 ID41255 U +
TGCAGGAGTGATTGGTGCTGCCTGCTAATA
>12 dna:chromosome chromosome:RGSC3.4:12:1:46782294:1 5617194 ID51094 U +
TGGTGCTGCCTGCTAATATCACAGTAGCTC
>12 dna:chromosome chromosome:RGSC3.4:12:1:46782294:1 5617210 ID21254 U +
TATCACAGTAGCTCCCCCTAGGTC
>12 dna:chromosome chromosome:RGSC3.4:12:1:46782294:1 5617391 ID27233 U +
TCCCTCAGATTTGTTTAATCAAGAAATGGC
>12 dna:chromosome chromosome:RGSC3.4:12:1:46782294:1 5617395 ID24369 U +
TCAGATTTGTTTAATCAAGAAATGGCCCC
>12 dna:chromosome chromosome:RGSC3.4:12:1:46782294:1 5617401 ID61266 U +
TTGTTTAATCAAGAAATGGCCCCGGATTC
>12 dna:chromosome chromosome:RGSC3.4:12:1:46782294:1 5617519 ID43023 U +
TGCCTCTCACCAGTTCTGTGAATGGTC
>12 dna:chromosome chromosome:RGSC3.4:12:1:46782294:1 5617519 ID43024 U +
TGCCTCTCACCAGTTCTGTGAATGGTCAC
>12 dna:chromosome chromosome:RGSC3.4:12:1:46782294:1 5617519 ID43025 U +
TGCCTCTCACCAGTTCTGTGAATGGTCACC
>12 dna:chromosome chromosome:RGSC3.4:12:1:46782294:1 5617612 ID23489 U +
TCAATGGAAGCTCCTTGTGTCTGGCA
>12 dna:chromosome chromosome:RGSC3.4:12:1:46782294:1 5617645 ID58989 U +
TTCTCTGTGAGTTGTAATGCCTTTGAGA
>12 dna:chromosome chromosome:RGSC3.4:12:1:46782294:1 5617646 ID30539 U +
TCTCTGTGAGTTGTAATGCCTTTGAGAGA
>12 dna:chromosome chromosome:RGSC3.4:12:1:46782294:1 5617688 ID1635 U +
AGCCATTCATTTCTTCAACTCCTGTTC
>12 dna:chromosome chromosome:RGSC3.4:12:1:46782294:1 5617781 ID59695 U +
TTGAATTCAGTACATCTACTAGCCGCTC
>12 dna:chromosome chromosome:RGSC3.4:12:1:46782294:1 5617781 ID59696 U +
TTGAATTCAGTACATCTACTAGCCGCTCG
>12 dna:chromosome chromosome:RGSC3.4:12:1:46782294:1 5617781 ID59697 U +
TTGAATTCAGTACATCTACTAGCCGCTCGG
>12 dna:chromosome chromosome:RGSC3.4:12:1:46782294:1 5617781 ID59698 U +
TTGAATTCAGTACATCTACTAGCCGCTCGGA
>12 dna:chromosome chromosome:RGSC3.4:12:1:46782294:1 5617852 ID61719 U +
TTTCATAAAACTCTCAAGTCCCTAGATGG
>12 dna:chromosome chromosome:RGSC3.4:12:1:46782294:1 5617852 ID61720 U +
TTTCATAAAACTCTCAAGTCCCTAGATGGC
>12 dna:chromosome chromosome:RGSC3.4:12:1:46782294:1 5617857 ID9856 U +
TAAAACTCTCAAGTCCCTAGATGGCATGC
>12 dna:chromosome chromosome:RGSC3.4:12:1:46782294:1 5617857 ID9857 U +
TAAAACTCTCAAGTCCCTAGATGGCATGCT
>12 dna:chromosome chromosome:RGSC3.4:12:1:46782294:1 5617862 ID5400 U +
CTCTCAAGTCCCTAGATGGC
>12 dna:chromosome chromosome:RGSC3.4:12:1:46782294:1 5617865 ID23371 U +
TCAAGTCCCTAGATGGCATGCTGGTGAAC
>12 dna:chromosome chromosome:RGSC3.4:12:1:46782294:1 5617883 ID44606 U +
TGCTGGTGAACAGAGGCATGGCCAC
>12 dna:chromosome chromosome:RGSC3.4:12:1:46782294:1 5617920 ID15997 U +
TACTCTGCCACTATTAGTTTGAAAGCTAGT
>12 dna:chromosome chromosome:RGSC3.4:12:1:46782294:1 5617923 ID31053 U +
TCTGCCACTATTAGTTTGAAAGCTAGTTTC
>12 dna:chromosome chromosome:RGSC3.4:12:1:46782294:1 5617925 ID42134 U +
TGCCACTATTAGTTTGAAAGCTAGTT
>12 dna:chromosome chromosome:RGSC3.4:12:1:46782294:1 5617925 ID42135 U +
TGCCACTATTAGTTTGAAAGCTAGTTTCTT
>12 dna:chromosome chromosome:RGSC3.4:12:1:46782294:1 5617931 ID22288 U +
TATTAGTTTGAAAGCTAGTTTCTTGAGTTC
>12 dna:chromosome chromosome:RGSC3.4:12:1:46782294:1 5617931 ID22289 U +
TATTAGTTTGAAAGCTAGTTTCTTGAGTTCC
>12 dna:chromosome chromosome:RGSC3.4:12:1:46782294:1 5617938 ID59471 U +
TTGAAAGCTAGTTTCTTGAGTTC
>12 dna:chromosome chromosome:RGSC3.4:12:1:46782294:1 5617946 ID20660 U +
TAGTTTCTTGAGTTCCATCTCTTCTGTGC
>12 dna:chromosome chromosome:RGSC3.4:12:1:46782294:1 5617954 ID38294 U +
TGAGTTCCATCTCTTCTGTGCAAGCCT
>12 dna:chromosome chromosome:RGSC3.4:12:1:46782294:1 5617955 ID7167 U +
GAGTTCCATCTCTTCTGTGCAAGCCT
>12 dna:chromosome chromosome:RGSC3.4:12:1:46782294:1 5617963 ID30582 U +
TCTCTTCTGTGCAAGCCTGTGCCTCCCGA
>12 dna:chromosome chromosome:RGSC3.4:12:1:46782294:1 5617997 ID36706 U +
TGAGAGGCAGCTTGCGAGTGGGTTCTCTC
>12 dna:chromosome chromosome:RGSC3.4:12:1:46782294:1 5618015 ID50049 U +
TGGGTTCTCTCCTTCAGATGTCTTAGC
>12 dna:chromosome chromosome:RGSC3.4:12:1:46782294:1 5618020 ID30477 U +
TCTCTCCTTCAGATGTCTTAGCACTAGGCTT
>12 dna:chromosome chromosome:RGSC3.4:12:1:46782294:1 5618027 ID57737 U +
TTCAGATGTCTTAGCACTAGGCTTTGGCCTAT
>12 dna:chromosome chromosome:RGSC3.4:12:1:46782294:1 5618033 ID53075 U +
TGTCTTAGCACTAGGCTTTGGCCTATCCCA
>12 dna:chromosome chromosome:RGSC3.4:12:1:46782294:1 5618051 ID47800 U +
TGGCCTATCCCAAACAAATCCAAGGAAGAC
>12 dna:chromosome chromosome:RGSC3.4:12:1:46782294:1 5618058 ID26574 U +
TCCCAAACAAATCCAAGGAAGACTCCCA
>12 dna:chromosome chromosome:RGSC3.4:12:1:46782294:1 5618153 ID28995 U +
TCCTTCTTTTACAACTTTCTGAGGACGAGC
>12 dna:chromosome chromosome:RGSC3.4:12:1:46782294:1 5618203 ID33940 U +
TGAAGTTATCTTCAACTACTTCATCTTCATC
>12 dna:chromosome chromosome:RGSC3.4:12:1:46782294:1 5618222 ID57890 U +
TTCATCTTCATCAATTTTTCTGTCTTCAACC
>12 dna:chromosome chromosome:RGSC3.4:12:1:46782294:1 5618259 ID16543 U +
TACTTTTTTTTTTTTCCTCCTGCTACTT
>12 dna:chromosome chromosome:RGSC3.4:12:1:46782294:1 5618279 ID43827 U +
TGCTACTTTTTAGAAGCTGCATCCAGAT
>12 dna:chromosome chromosome:RGSC3.4:12:1:46782294:1 5618279 ID43828 U +
TGCTACTTTTTAGAAGCTGCATCCAGATC
>12 dna:chromosome chromosome:RGSC3.4:12:1:46782294:1 5618279 ID43829 U +
TGCTACTTTTTAGAAGCTGCATCCAGATCT
>12 dna:chromosome chromosome:RGSC3.4:12:1:46782294:1 5618288 ID56839 U +
TTAGAAGCTGCATCCAGATCTGGCTCTGA
>12 dna:chromosome chromosome:RGSC3.4:12:1:46782294:1 5618288 ID56840 U +
TTAGAAGCTGCATCCAGATCTGGCTCTGAT
>12 dna:chromosome chromosome:RGSC3.4:12:1:46782294:1 5618300 ID26083 U +
TCCAGATCTGGCTCTGATGTCCCCCAAC
>12 dna:chromosome chromosome:RGSC3.4:12:1:46782294:1 5618314 ID39643 U +
TGATGTCCCCCAACTGTGAGCTGCAAA
>12 dna:chromosome chromosome:RGSC3.4:12:1:46782294:1 5618366 ID35374 U +
TGACCCTCATGGTACTTGACAAAAGCCTTC
>12 dna:chromosome chromosome:RGSC3.4:12:1:46782294:1 5618373 ID4145 U +
CATGGTACTTGACAAAAGCCTTCATAGCGA
>12 dna:chromosome chromosome:RGSC3.4:12:1:46782294:1 5618375 ID50301 U +
TGGTACTTGACAAAAGCCTTCATAGCGAGC
>12 dna:chromosome chromosome:RGSC3.4:12:1:46782294:1 5618393 ID57854 U +
TTCATAGCGAGCTCCCCCTACACATG
>12 dna:chromosome chromosome:RGSC3.4:12:1:46782294:1 5618405 ID27051 U +
TCCCCCTACACATGAGGTGGCCTCCCAGT
>12 dna:chromosome chromosome:RGSC3.4:12:1:46782294:1 5618411 ID14030 U +
TACACATGAGGTGGCCTCCCAGTTAATGGC
>12 dna:chromosome chromosome:RGSC3.4:12:1:46782294:1 5618448 ID52248 U +
TGTATATGTGGACATTTCTAGAGCTT
>12 dna:chromosome chromosome:RGSC3.4:12:1:46782294:1 5618454 ID54090 U +
TGTGGACATTTCTAGAGCTTCACAATGGAA
>12 dna:chromosome chromosome:RGSC3.4:12:1:46782294:1 5618466 ID17483 U +
TAGAGCTTCACAATGGAATGTCAATCCTAT
>12 dna:chromosome chromosome:RGSC3.4:12:1:46782294:1 5618506 ID62190 U +
TTTGGCTTCTAAGGCACATAAATGTGT
>12 dna:chromosome chromosome:RGSC3.4:12:1:46782294:1 5618512 ID58712 U +
TTCTAAGGCACATAAATGTGTATTTAGCCA
>12 dna:chromosome chromosome:RGSC3.4:12:1:46782294:1 5618513 ID29688 U +
TCTAAGGCACATAAATGTGTATTTAGCCACT
>12 dna:chromosome chromosome:RGSC3.4:12:1:46782294:1 5618524 ID10887 U +
TAAATGTGTATTTAGCCACTTGGAGT
>12 dna:chromosome chromosome:RGSC3.4:12:1:46782294:1 5618580 ID49407 U +
TGGGCTAGCCACTACCGTAAGAAGTCCC
>12 dna:chromosome chromosome:RGSC3.4:12:1:46782294:1 5618580 ID49408 U +
TGGGCTAGCCACTACCGTAAGAAGTCCCA
>12 dna:chromosome chromosome:RGSC3.4:12:1:46782294:1 5618580 ID49409 U +
TGGGCTAGCCACTACCGTAAGAAGTCCCAC
>12 dna:chromosome chromosome:RGSC3.4:12:1:46782294:1 5618580 ID49410 U +
TGGGCTAGCCACTACCGTAAGAAGTCCCACT
>12 dna:chromosome chromosome:RGSC3.4:12:1:46782294:1 5618585 ID18307 U +
TAGCCACTACCGTAAGAAGTCCCACTCAGT
>12 dna:chromosome chromosome:RGSC3.4:12:1:46782294:1 5618592 ID15147 U +
TACCGTAAGAAGTCCCACTCAGTTAGATGTA
>12 dna:chromosome chromosome:RGSC3.4:12:1:46782294:1 5618611 ID6667 U -
GACCGTAGTCTACATACTACATCTAACTG
>12 dna:chromosome chromosome:RGSC3.4:12:1:46782294:1 5618617 ID7329 U +
GATGTAGTATGTAGACTACGGTCAAAGGC
>12 dna:chromosome chromosome:RGSC3.4:12:1:46782294:1 5618665 ID5581 U +
CTGCAGCTTGTTTTAGTTGACAGAT
>12 dna:chromosome chromosome:RGSC3.4:12:1:46782294:1 5618666 ID41244 U +
TGCAGCTTGTTTTAGTTGACAGATTATC
>12 dna:chromosome chromosome:RGSC3.4:12:1:46782294:1 5618678 ID20568 U +
TAGTTGACAGATTATCTGGGCCCTTGGAA
>12 dna:chromosome chromosome:RGSC3.4:12:1:46782294:1 5618708 ID26069 U +
TCCAGAGTTTGGATATGGGCAGTTGGA
>12 dna:chromosome chromosome:RGSC3.4:12:1:46782294:1 5618708 ID26070 U +
TCCAGAGTTTGGATATGGGCAGTTGGAG
>12 dna:chromosome chromosome:RGSC3.4:12:1:46782294:1 5618723 ID49281 U +
TGGGCAGTTGGAGAAGGATGCTTGCGG
>12 dna:chromosome chromosome:RGSC3.4:12:1:46782294:1 5618723 ID49282 U +
TGGGCAGTTGGAGAAGGATGCTTGCGGC
>12 dna:chromosome chromosome:RGSC3.4:12:1:46782294:1 5618791 ID22356 U +
TATTCAGTTCCGAGTTCTTATGATGGGAT
>12 dna:chromosome chromosome:RGSC3.4:12:1:46782294:1 5618791 ID22357 U +
TATTCAGTTCCGAGTTCTTATGATGGGATA
>12 dna:chromosome chromosome:RGSC3.4:12:1:46782294:1 5618794 ID24683 U +
TCAGTTCCGAGTTCTTATGATGGGATAAC
>12 dna:chromosome chromosome:RGSC3.4:12:1:46782294:1 5618799 ID27478 U +
TCCGAGTTCTTATGATGGGATAACGGCA
>12 dna:chromosome chromosome:RGSC3.4:12:1:46782294:1 5618799 ID27479 U +
TCCGAGTTCTTATGATGGGATAACGGCAG
>12 dna:chromosome chromosome:RGSC3.4:12:1:46782294:1 5618802 ID7169 U +
GAGTTCTTATGATGGGATAAC
>12 dna:chromosome chromosome:RGSC3.4:12:1:46782294:1 5618806 ID31612 U +
TCTTATGATGGGATAACGGCAGAG
>12 dna:chromosome chromosome:RGSC3.4:12:1:46782294:1 5618881 ID40517 U +
TGCAAGAAGACAAGGTTACCCAGCA
>12 dna:chromosome chromosome:RGSC3.4:12:1:46782294:1 5618944 ID7812 U +
GCCTTCTTCTGATCTTCTGTGTAGATGC
>12 dna:chromosome chromosome:RGSC3.4:12:1:46782294:1 5618944 ID7813 U +
GCCTTCTTCTGATCTTCTGTGTAGATGCT
>12 dna:chromosome chromosome:RGSC3.4:12:1:46782294:1 5618944 ID7814 U +
GCCTTCTTCTGATCTTCTGTGTAGATGCTA
>12 dna:chromosome chromosome:RGSC3.4:12:1:46782294:1 5618949 ID5881 U +
CTTCTGATCTTCTGTGTAGATGCT
>12 dna:chromosome chromosome:RGSC3.4:12:1:46782294:1 5618953 ID39149 U +
TGATCTTCTGTGTAGATGCTAGATGTAC
>12 dna:chromosome chromosome:RGSC3.4:12:1:46782294:1 5618953 ID39150 U +
TGATCTTCTGTGTAGATGCTAGATGTACT
>12 dna:chromosome chromosome:RGSC3.4:12:1:46782294:1 5618953 ID39151 U +
TGATCTTCTGTGTAGATGCTAGATGTACTA
>12 dna:chromosome chromosome:RGSC3.4:12:1:46782294:1 5618981 ID11731 U +
TAAGAAACAACCTTCTTTATCCAAGAG
>12 dna:chromosome chromosome:RGSC3.4:12:1:46782294:1 5618984 ID6114 U +
GAAACAACCTTCTTTATCCAAGA
>12 dna:chromosome chromosome:RGSC3.4:12:1:46782294:1 5618989 ID251 U +
AACCTTCTTTATCCAAGAGAGA
>12 dna:chromosome chromosome:RGSC3.4:12:1:46782294:1 5618993 ID59318 U +
TTCTTTATCCAAGAGAGAAGGTGAC
>12 dna:chromosome chromosome:RGSC3.4:12:1:46782294:1 5618994 ID31980 U +
TCTTTATCCAAGAGAGAAGGTGACAGGGAA
>12 dna:chromosome chromosome:RGSC3.4:12:1:46782294:1 5618998 ID21371 U +
TATCCAAGAGAGAAGGTGACAGGGAAAGC
>12 dna:chromosome chromosome:RGSC3.4:12:1:46782294:1 5619000 ID25533 U +
TCCAAGAGAGAAGGTGACAGGGAAAGC
>12 dna:chromosome chromosome:RGSC3.4:12:1:46782294:1 5619037 ID30478 U +
TCTCTCGAGCGCTAAGACAGGACCAGAAGT
>12 dna:chromosome chromosome:RGSC3.4:12:1:46782294:1 5619039 ID30395 U +
TCTCGAGCGCTAAGACAGGACCAGAAGT
>12 dna:chromosome chromosome:RGSC3.4:12:1:46782294:1 5619073 ID27909 U +
TCCTACTGTAGCAGGAAACTTAACTGGAC
>12 dna:chromosome chromosome:RGSC3.4:12:1:46782294:1 5619079 ID52145 U +
TGTAGCAGGAAACTTAACTGGACTACA
>12 dna:chromosome chromosome:RGSC3.4:12:1:46782294:1 5619079 ID52146 U +
TGTAGCAGGAAACTTAACTGGACTACACGGC
>12 dna:chromosome chromosome:RGSC3.4:12:1:46782294:1 5619081 ID18127 U +
TAGCAGGAAACTTAACTGGACTACACGG
>12 dna:chromosome chromosome:RGSC3.4:12:1:46782294:1 5619081 ID18128 U +
TAGCAGGAAACTTAACTGGACTACACGGC
>12 dna:chromosome chromosome:RGSC3.4:12:1:46782294:1 5619093 ID11627 U +
TAACTGGACTACACGGCACGTGCCTGAGA
>12 dna:chromosome chromosome:RGSC3.4:12:1:46782294:1 5619275 ID7470 U +
GCACTCCTAAGACTGTACCGATCTGCCTC
>12 dna:chromosome chromosome:RGSC3.4:12:1:46782294:1 5619279 ID27739 U +
TCCTAAGACTGTACCGATCTGCCTCTGCAA
>12 dna:chromosome chromosome:RGSC3.4:12:1:46782294:1 5619286 ID1197 U +
ACTGTACCGATCTGCCTCTGCAA
>12 dna:chromosome chromosome:RGSC3.4:12:1:46782294:1 5619455 ID36054 U +
TGACTTTGGTAACGGGGATATCCTGTC
>12 dna:chromosome chromosome:RGSC3.4:12:1:46782294:1 5619455 ID36055 U +
TGACTTTGGTAACGGGGATATCCTGTCGA
>12 dna:chromosome chromosome:RGSC3.4:12:1:46782294:1 5619458 ID6033 U +
CTTTGGTAACGGGGATATCCTGTCGA
>12 dna:chromosome chromosome:RGSC3.4:12:1:46782294:1 5619460 ID60743 U +
TTGGTAACGGGGATATCCTGTCGAAGCCA
>12 dna:chromosome chromosome:RGSC3.4:12:1:46782294:1 5619461 ID50170 U +
TGGTAACGGGGATATCCTGTCGAAGCCA
>12 dna:chromosome chromosome:RGSC3.4:12:1:46782294:1 5619461 ID50171 U +
TGGTAACGGGGATATCCTGTCGAAGCCAGGA
>12 dna:chromosome chromosome:RGSC3.4:12:1:46782294:1 5619480 ID29279 U +
TCGAAGCCAGGATTCTTTCTGTGTCAGAAA
>12 dna:chromosome chromosome:RGSC3.4:12:1:46782294:1 5619485 ID7650 U +
GCCAGGATTCTTTCTGTGTCAGAAACTGAG
>12 dna:chromosome chromosome:RGSC3.4:12:1:46782294:1 5619511 ID37134 U +
TGAGCACAGACAGACCTAATGGACCTC
>12 dna:chromosome chromosome:RGSC3.4:12:1:46782294:1 5619527 ID13160 U +
TAATGGACCTCAGAGAAAACAAGGAGA
>12 dna:chromosome chromosome:RGSC3.4:12:1:46782294:1 5619636 ID1364 U +
AGACACTGTGTCTGGGTTGAGTCTATAGC
>12 dna:chromosome chromosome:RGSC3.4:12:1:46782294:1 5619858 ID7025 U +
GAGGAGAATGTGTGTAGTCCTGCCT
>12 dna:chromosome chromosome:RGSC3.4:12:1:46782294:1 5619903 ID1634 U +
AGCCATTAAAAGGAAAACTGGTGGTC
>12 dna:chromosome chromosome:RGSC3.4:12:1:46782294:1 5620026 ID13735 U +
TACAACTTGACTTGTGGCTGCTTTGTGGAT
>12 dna:chromosome chromosome:RGSC3.4:12:1:46782294:1 5620040 ID48102 U +
TGGCTGCTTTGTGGATTGTTCTCTT
>12 dna:chromosome chromosome:RGSC3.4:12:1:46782294:1 5620157 ID25066 M +
TCATTAGACTACTTCCTGCTGATTAGGG
>12 dna:chromosome chromosome:RGSC3.4:12:1:46782294:1 5620157 ID25067 M +
TCATTAGACTACTTCCTGCTGATTAGGGGT
>12 dna:chromosome chromosome:RGSC3.4:12:1:46782294:1 5620170 ID28633 U +
TCCTGCTGATTAGGGGTACCAGATTCCT
>12 dna:chromosome chromosome:RGSC3.4:12:1:46782294:1 5620170 ID28634 U +
TCCTGCTGATTAGGGGTACCAGATTCCTT
>12 dna:chromosome chromosome:RGSC3.4:12:1:46782294:1 5620209 ID35484 U +
TGACCTTCGCTGCCGTTGGGATATCTAAT
>12 dna:chromosome chromosome:RGSC3.4:12:1:46782294:1 5620209 ID35485 U +
TGACCTTCGCTGCCGTTGGGATATCTAATT
>12 dna:chromosome chromosome:RGSC3.4:12:1:46782294:1 5620219 ID42867 U +
TGCCGTTGGGATATCTAATTTGCACAAG
>12 dna:chromosome chromosome:RGSC3.4:12:1:46782294:1 5620219 ID42868 U +
TGCCGTTGGGATATCTAATTTGCACAAGA
>12 dna:chromosome chromosome:RGSC3.4:12:1:46782294:1 5620225 ID48939 U +
TGGGATATCTAATTTGCACAAGAATACT
>12 dna:chromosome chromosome:RGSC3.4:12:1:46782294:1 5620225 ID48940 U +
TGGGATATCTAATTTGCACAAGAATACTTC
>12 dna:chromosome chromosome:RGSC3.4:12:1:46782294:1 5620231 ID2421 U +
ATCTAATTTGCACAAGAATACTTC
>12 dna:chromosome chromosome:RGSC3.4:12:1:46782294:1 5620334 ID5451 U +
CTCTTGCATTTATATATTCTCTGAAAGGTC
>12 dna:chromosome chromosome:RGSC3.4:12:1:46782294:1 5620338 ID41694 U +
TGCATTTATATATTCTCTGAAAGGTCC
>12 dna:chromosome chromosome:RGSC3.4:12:1:46782294:1 5620338 ID41695 U +
TGCATTTATATATTCTCTGAAAGGTCCC
>12 dna:chromosome chromosome:RGSC3.4:12:1:46782294:1 5620373 ID4279 U +
CCAAATGTCACACAATTGCAGAAACCACA
>12 dna:chromosome chromosome:RGSC3.4:12:1:46782294:1 5620373 ID4280 U +
CCAAATGTCACACAATTGCAGAAACCACAC
>12 dna:chromosome chromosome:RGSC3.4:12:1:46782294:1 5620383 ID3362 U +
CACAATTGCAGAAACCACACATCTGCAGCTGG
>12 dna:chromosome chromosome:RGSC3.4:12:1:46782294:1 5620388 ID60008 U +
TTGCAGAAACCACACATCTGCAGC
>12 dna:chromosome chromosome:RGSC3.4:12:1:46782294:1 5620429 ID43855 U +
TGCTAGAGCTCGAGGCAAAGCACAGTCAG
>12 dna:chromosome chromosome:RGSC3.4:12:1:46782294:1 5620429 ID43856 U +
TGCTAGAGCTCGAGGCAAAGCACAGTCAGC
>12 dna:chromosome chromosome:RGSC3.4:12:1:46782294:1 5620498 ID59195 U +
TTCTTATATTTCTGTGTTCCAAAAGA
>12 dna:chromosome chromosome:RGSC3.4:12:1:46782294:1 5620636 ID56544 U +
TTAATGCTCTTATTACTACTGATCATTAGA
>12 dna:chromosome chromosome:RGSC3.4:12:1:46782294:1 5620637 ID13137 U +
TAATGCTCTTATTACTACTGATCATTAGAA
>12 dna:chromosome chromosome:RGSC3.4:12:1:46782294:1 5620655 ID38985 U +
TGATCATTAGAAGACATAATACAGCCTCCAT
>12 dna:chromosome chromosome:RGSC3.4:12:1:46782294:1 5620707 ID61080 U +
TTGTCGAAACCATGAGGAAGTTTTCTGTC
>12 dna:chromosome chromosome:RGSC3.4:12:1:46782294:1 5620710 ID29259 U +
TCGAAACCATGAGGAAGTTTTCTGTC
>12 dna:chromosome chromosome:RGSC3.4:12:1:46782294:1 5620755 ID6940 U +
GAGCAATGTCAAAATGTCCCCCAGA
>12 dna:chromosome chromosome:RGSC3.4:12:1:46782294:1 5620815 ID44513 U +
TGCTGCCTGTTTTGATTTGGAAACTACTC
>12 dna:chromosome chromosome:RGSC3.4:12:1:46782294:1 5620821 ID5786 U +
CTGTTTTGATTTGGAAACTACTC
>12 dna:chromosome chromosome:RGSC3.4:12:1:46782294:1 5620870 ID44780 U +
TGCTTAGAAGTTCTGACGTAAACCGTGAT
>12 dna:chromosome chromosome:RGSC3.4:12:1:46782294:1 5620874 ID17035 U +
TAGAAGTTCTGACGTAAACCGTGATATGGCC
>12 dna:chromosome chromosome:RGSC3.4:12:1:46782294:1 5620881 ID30746 U +
TCTGACGTAAACCGTGATATGGCCTTTCC
>12 dna:chromosome chromosome:RGSC3.4:12:1:46782294:1 5620883 ID35544 U +
TGACGTAAACCGTGATATGGCCT
>12 dna:chromosome chromosome:RGSC3.4:12:1:46782294:1 5621232 ID24249 U +
TCAGAGCACCAAAAAGTAGCAAGTTTGTA
>12 dna:chromosome chromosome:RGSC3.4:12:1:46782294:1 5621361 ID47073 U +
TGGATTGTACAAAGACTCAAACCAGGTGTG
>12 dna:chromosome chromosome:RGSC3.4:12:1:46782294:1 5621361 ID47074 U +
TGGATTGTACAAAGACTCAAACCAGGTGTGT
>12 dna:chromosome chromosome:RGSC3.4:12:1:46782294:1 5621508 ID31285 U +
TCTGTATGGCTTTGAGCAAG
>12 dna:chromosome chromosome:RGSC3.4:12:1:46782294:1 5621625 ID24231 U +
TCAGAGAGATGGCTCAGTTAAGAGCTCTGGC
>12 dna:chromosome chromosome:RGSC3.4:12:1:46782294:1 5621626 ID3698 U +
CAGAGAGATGGCTCAGTTAAGAGCTCTGGC
>12 dna:chromosome chromosome:RGSC3.4:12:1:46782294:1 5621929 ID40594 U +
TGCAAGTACGTTTATCTTGTGGTAC
>12 dna:chromosome chromosome:RGSC3.4:12:1:46782294:1 5621929 ID40595 U +
TGCAAGTACGTTTATCTTGTGGTACA
>12 dna:chromosome chromosome:RGSC3.4:12:1:46782294:1 5621948 ID50223 U +
TGGTACAAATGGCATCCTTTTCTAATGC
>12 dna:chromosome chromosome:RGSC3.4:12:1:46782294:1 5621995 ID22076 U +
TATGTGAAACATTCATACATGTCAGCGATGC
>12 dna:chromosome chromosome:RGSC3.4:12:1:46782294:1 5621997 ID53165 U +
TGTGAAACATTCATACATGTCAGCGATGC
>12 dna:chromosome chromosome:RGSC3.4:12:1:46782294:1 5621999 ID32522 U +
TGAAACATTCATACATGTCAGCGATGCTTC
>12 dna:chromosome chromosome:RGSC3.4:12:1:46782294:1 5622010 ID14606 U +
TACATGTCAGCGATGCTTCCCTGTTGGTGT
>12 dna:chromosome chromosome:RGSC3.4:12:1:46782294:1 5622192 ID9399 U +
GTGGTTAACACTGTTCATGGACCTTTCAA
>12 dna:chromosome chromosome:RGSC3.4:12:1:46782294:1 5622197 ID11126 U +
TAACACTGTTCATGGACCTTTCAATAGCAAT
>12 dna:chromosome chromosome:RGSC3.4:12:1:46782294:1 5622203 ID54945 U +
TGTTCATGGACCTTTCAATAGCAATACGTT
>12 dna:chromosome chromosome:RGSC3.4:12:1:46782294:1 5622227 ID15571 U +
TACGTTCTCTTTGAACGACTGCCGATA
>12 dna:chromosome chromosome:RGSC3.4:12:1:46782294:1 5622294 ID60278 U +
TTGGAAATGGGAAGGACAGACCCAGCTGA
>12 dna:chromosome chromosome:RGSC3.4:12:1:46782294:1 5622329 ID1376 U +
AGACATCACATGTGACATTTACTC
>12 dna:chromosome chromosome:RGSC3.4:12:1:46782294:1 5622339 ID53402 U +
TGTGACATTTACTCCGCAAGGGTTCTTCC
>12 dna:chromosome chromosome:RGSC3.4:12:1:46782294:1 5622550 ID25424 U +
TCCAAATCGTACTCCCCTTTGGATCCT
>12 dna:chromosome chromosome:RGSC3.4:12:1:46782294:1 5623109 ID51028 U +
TGGTGATTACTCTGTATACAGCACTCCCTG
>12 dna:chromosome chromosome:RGSC3.4:12:1:46782294:1 5623535 ID52279 U +
TGTATGAAAATGTCATAATGGGACCCATTA
>12 dna:chromosome chromosome:RGSC3.4:12:1:46782294:1 5623539 ID32452 U +
TGAAAATGTCATAATGGGACCCATTATTT
>12 dna:chromosome chromosome:RGSC3.4:12:1:46782294:1 5623539 ID32453 U +
TGAAAATGTCATAATGGGACCCATTATTTT
>12 dna:chromosome chromosome:RGSC3.4:12:1:46782294:1 5623583 ID212 U +
AACATTTAGTTTTAAAAAACCT
>12 dna:chromosome chromosome:RGSC3.4:12:1:46782294:1 5623589 ID20680 U +
TAGTTTTAAAAAACCTAGTGCAAAATC
>12 dna:chromosome chromosome:RGSC3.4:12:1:46782294:1 5623589 ID20681 U +
TAGTTTTAAAAAACCTAGTGCAAAATCTTC
>12 dna:chromosome chromosome:RGSC3.4:12:1:46782294:1 5623602 ID4691 U +
CCTAGTGCAAAATCTTCACTT
>12 dna:chromosome chromosome:RGSC3.4:12:1:46782294:1 5623603 ID5202 U +
CTAGTGCAAAATCTTCACTTA
>12 dna:chromosome chromosome:RGSC3.4:12:1:46782294:1 5623622 ID9808 U +
TAAAACAGAACAGAAGCCCCTGCCTCAGC
>12 dna:chromosome chromosome:RGSC3.4:12:1:46782294:1 5623642 ID42986 U +
TGCCTCAGCCCTAACGTTGCTTCA
>12 dna:chromosome chromosome:RGSC3.4:12:1:46782294:1 5623642 ID42987 U +
TGCCTCAGCCCTAACGTTGCTTCAC
>12 dna:chromosome chromosome:RGSC3.4:12:1:46782294:1 5623653 ID11514 U +
TAACGTTGCTTCACAGTAAAGATGGCAA
>12 dna:chromosome chromosome:RGSC3.4:12:1:46782294:1 5623659 ID44843 U +
TGCTTCACAGTAAAGATGGCAACCAGTC
>12 dna:chromosome chromosome:RGSC3.4:12:1:46782294:1 5623666 ID3933 U +
CAGTAAAGATGGCAACCAGTCTTCTGA
>12 dna:chromosome chromosome:RGSC3.4:12:1:46782294:1 5623669 ID10481 U +
TAAAGATGGCAACCAGTCTTCTGAG
>12 dna:chromosome chromosome:RGSC3.4:12:1:46782294:1 5623669 ID10482 U +
TAAAGATGGCAACCAGTCTTCTGAGG
>12 dna:chromosome chromosome:RGSC3.4:12:1:46782294:1 5623704 ID28691 U +
TCCTGGGGAACAGCACTAACCCTCAGCAA
>12 dna:chromosome chromosome:RGSC3.4:12:1:46782294:1 5623792 ID7163 U +
GAGTTAAGCTTACTCTAAGAATTCTC
>12 dna:chromosome chromosome:RGSC3.4:12:1:46782294:1 5623792 ID7164 U +
GAGTTAAGCTTACTCTAAGAATTCTCCAGT
>12 dna:chromosome chromosome:RGSC3.4:12:1:46782294:1 5623814 ID30307 U +
TCTCCAGTTACAGAGCAGCCACT
>12 dna:chromosome chromosome:RGSC3.4:12:1:46782294:1 5623863 ID59270 U +
TTCTTGGTCTTCCTTGACATTCTTTTGTC
>12 dna:chromosome chromosome:RGSC3.4:12:1:46782294:1 5623863 ID59271 U +
TTCTTGGTCTTCCTTGACATTCTTTTGTCCT
>12 dna:chromosome chromosome:RGSC3.4:12:1:46782294:1 5623867 ID50778 U +
TGGTCTTCCTTGACATTCTTTTGTCC
>12 dna:chromosome chromosome:RGSC3.4:12:1:46782294:1 5623867 ID50779 U +
TGGTCTTCCTTGACATTCTTTTGTCCT
>12 dna:chromosome chromosome:RGSC3.4:12:1:46782294:1 5623867 ID50780 U +
TGGTCTTCCTTGACATTCTTTTGTCCTA
>12 dna:chromosome chromosome:RGSC3.4:12:1:46782294:1 5623867 ID50781 U +
TGGTCTTCCTTGACATTCTTTTGTCCTAAGG
>12 dna:chromosome chromosome:RGSC3.4:12:1:46782294:1 5623872 ID58544 U +
TTCCTTGACATTCTTTTGTCCTAAGGA
>12 dna:chromosome chromosome:RGSC3.4:12:1:46782294:1 5623876 ID59742 U +
TTGACATTCTTTTGTCCTAAGGACTAGTGCC
>12 dna:chromosome chromosome:RGSC3.4:12:1:46782294:1 5623877 ID35205 U +
TGACATTCTTTTGTCCTAAGGACTAGTGC
>12 dna:chromosome chromosome:RGSC3.4:12:1:46782294:1 5623877 ID35206 U +
TGACATTCTTTTGTCCTAAGGACTAGTGCC
>12 dna:chromosome chromosome:RGSC3.4:12:1:46782294:1 5623877 ID35207 U +
TGACATTCTTTTGTCCTAAGGACTAGTGCCC
>12 dna:chromosome chromosome:RGSC3.4:12:1:46782294:1 5623888 ID52785 U +
TGTCCTAAGGACTAGTGCCCATGGGCCTTCC
>12 dna:chromosome chromosome:RGSC3.4:12:1:46782294:1 5623890 ID27758 U +
TCCTAAGGACTAGTGCCCATGGGCCTT
>12 dna:chromosome chromosome:RGSC3.4:12:1:46782294:1 5623893 ID12363 U +
TAAGGACTAGTGCCCATGGGCCTTCCTGG
>12 dna:chromosome chromosome:RGSC3.4:12:1:46782294:1 5623893 ID12364 U +
TAAGGACTAGTGCCCATGGGCCTTCCTGGC
>12 dna:chromosome chromosome:RGSC3.4:12:1:46782294:1 5623963 ID12216 U +
TAAGCCCAGAGGCTCAAATCAGCCCCAGT
>12 dna:chromosome chromosome:RGSC3.4:12:1:46782294:1 5624058 ID48288 U +
TGGGAAACTCTCAAGGTTGAACGTATCTCA
>12 dna:chromosome chromosome:RGSC3.4:12:1:46782294:1 5624068 ID23351 U +
TCAAGGTTGAACGTATCTCAAAGGTCGAAT
>12 dna:chromosome chromosome:RGSC3.4:12:1:46782294:1 5624081 ID21472 U +
TATCTCAAAGGTCGAATGTCCTGATGC
>12 dna:chromosome chromosome:RGSC3.4:12:1:46782294:1 5624083 ID30018 U +
TCTCAAAGGTCGAATGTCCTGATGCTGGT
>12 dna:chromosome chromosome:RGSC3.4:12:1:46782294:1 5624085 ID23080 U +
TCAAAGGTCGAATGTCCTGATGCTGGT
>12 dna:chromosome chromosome:RGSC3.4:12:1:46782294:1 5624085 ID23081 U +
TCAAAGGTCGAATGTCCTGATGCTGGTAA
>12 dna:chromosome chromosome:RGSC3.4:12:1:46782294:1 5624085 ID23082 U +
TCAAAGGTCGAATGTCCTGATGCTGGTAAC
>12 dna:chromosome chromosome:RGSC3.4:12:1:46782294:1 5624085 ID23083 U +
TCAAAGGTCGAATGTCCTGATGCTGGTAACC
>12 dna:chromosome chromosome:RGSC3.4:12:1:46782294:1 5624088 ID506 U +
AAGGTCGAATGTCCTGATGCTGGTAACC
>12 dna:chromosome chromosome:RGSC3.4:12:1:46782294:1 5624102 ID39443 U +
TGATGCTGGTAACCTAAGAAAATCC
>12 dna:chromosome chromosome:RGSC3.4:12:1:46782294:1 5624106 ID8006 U +
GCTGGTAACCTAAGAAAATCCATTTTT
>12 dna:chromosome chromosome:RGSC3.4:12:1:46782294:1 5624173 ID51878 U +
TGTAAGAAAGTGGAGTCGCGGATGGTGAA
>12 dna:chromosome chromosome:RGSC3.4:12:1:46782294:1 5624195 ID50814 U +
TGGTGAAAGAGAATCCTCCGTACTCAAGT
>12 dna:chromosome chromosome:RGSC3.4:12:1:46782294:1 5624198 ID32651 U +
TGAAAGAGAATCCTCCGTACTCAAGTGT
>12 dna:chromosome chromosome:RGSC3.4:12:1:46782294:1 5624260 ID11239 U +
TAACATAAGCCTGAGACCACTGTGTCTAAAGC
>12 dna:chromosome chromosome:RGSC3.4:12:1:46782294:1 5624271 ID36504 U +
TGAGACCACTGTGTCTAAAGCAAATCTCCA
>12 dna:chromosome chromosome:RGSC3.4:12:1:46782294:1 5624297 ID26048 U +
TCCAGAGAACTGCTAATGAGGCCCC
>12 dna:chromosome chromosome:RGSC3.4:12:1:46782294:1 5624313 ID37703 U +
TGAGGCCCCTTCTAAAAACCGGGTGCGT
>12 dna:chromosome chromosome:RGSC3.4:12:1:46782294:1 5624317 ID7717 U +
GCCCCTTCTAAAAACCGGGTGCGTGTGA
>12 dna:chromosome chromosome:RGSC3.4:12:1:46782294:1 5624322 ID58661 U +
TTCTAAAAACCGGGTGCGTGTGAACAA
>12 dna:chromosome chromosome:RGSC3.4:12:1:46782294:1 5624322 ID58662 U +
TTCTAAAAACCGGGTGCGTGTGAACAAAT
>12 dna:chromosome chromosome:RGSC3.4:12:1:46782294:1 5624325 ID9676 U +
TAAAAACCGGGTGCGTGTGAACAAATGAT
>12 dna:chromosome chromosome:RGSC3.4:12:1:46782294:1 5624340 ID53214 U +
TGTGAACAAATGATCTTCAAATGCCCA
>12 dna:chromosome chromosome:RGSC3.4:12:1:46782294:1 5624342 ID33151 U +
TGAACAAATGATCTTCAAATGCCCAGTG
>12 dna:chromosome chromosome:RGSC3.4:12:1:46782294:1 5624342 ID33152 U +
TGAACAAATGATCTTCAAATGCCCAGTGG
>12 dna:chromosome chromosome:RGSC3.4:12:1:46782294:1 5624368 ID47661 U +
TGGCATTTTACATGGTTGACCACTACCGG
>12 dna:chromosome chromosome:RGSC3.4:12:1:46782294:1 5624368 ID47662 U +
TGGCATTTTACATGGTTGACCACTACCGGT
>12 dna:chromosome chromosome:RGSC3.4:12:1:46782294:1 5624376 ID14588 U +
TACATGGTTGACCACTACCGGTTTTTCCAGC
>12 dna:chromosome chromosome:RGSC3.4:12:1:46782294:1 5624380 ID51504 U +
TGGTTGACCACTACCGGTTTTTCCAGC
>12 dna:chromosome chromosome:RGSC3.4:12:1:46782294:1 5624380 ID51505 U +
TGGTTGACCACTACCGGTTTTTCCAGCTC
>12 dna:chromosome chromosome:RGSC3.4:12:1:46782294:1 5624401 ID26139 U +
TCCAGCTCTCGAAGACAATGTTTCTGTTGGA
>12 dna:chromosome chromosome:RGSC3.4:12:1:46782294:1 5624409 ID29275 U +
TCGAAGACAATGTTTCTGTTGGAACTAGC
>12 dna:chromosome chromosome:RGSC3.4:12:1:46782294:1 5624414 ID6504 U +
GACAATGTTTCTGTTGGAACTAGCGCTGC
>12 dna:chromosome chromosome:RGSC3.4:12:1:46782294:1 5624428 ID45652 U +
TGGAACTAGCGCTGCCCCTCCCTCTC
>12 dna:chromosome chromosome:RGSC3.4:12:1:46782294:1 5624533 ID27397 U +
TCCCTTGATGCTCAGTGACTGGTGGTGTT
>12 dna:chromosome chromosome:RGSC3.4:12:1:46782294:1 5624537 ID59901 U +
TTGATGCTCAGTGACTGGTGGTGTTGGA
>12 dna:chromosome chromosome:RGSC3.4:12:1:46782294:1 5624579 ID25999 U +
TCCAGAACAGTGTGTGAAGGGCCAGGGT
>12 dna:chromosome chromosome:RGSC3.4:12:1:46782294:1 5624655 ID48673 U +
TGGGACGGTGAATAAAAGCTGGACATGGC
>12 dna:chromosome chromosome:RGSC3.4:12:1:46782294:1 5624708 ID38295 U +
TGAGTTCCCAATGCAGAAATGACACT
>12 dna:chromosome chromosome:RGSC3.4:12:1:46782294:1 5624774 ID36191 U +
TGAGAAATTTGACTTGGTTGAGAAACTTC
>12 dna:chromosome chromosome:RGSC3.4:12:1:46782294:1 5624788 ID51513 U +
TGGTTGAGAAACTTCTGGAAATATCTGG
>12 dna:chromosome chromosome:RGSC3.4:12:1:46782294:1 5624788 ID51514 U +
TGGTTGAGAAACTTCTGGAAATATCTGGGT
>12 dna:chromosome chromosome:RGSC3.4:12:1:46782294:1 5624812 ID5674 U +
CTGGGTAATTAATAAACCTGTGCATGA
>12 dna:chromosome chromosome:RGSC3.4:12:1:46782294:1 5624813 ID49717 U +
TGGGTAATTAATAAACCTGTGCATGAATCA
>12 dna:chromosome chromosome:RGSC3.4:12:1:46782294:1 5624829 ID5747 U +
CTGTGCATGAATCAAATCCG
>12 dna:chromosome chromosome:RGSC3.4:12:1:46782294:1 5624832 ID41519 U +
TGCATGAATCAAATCCGGTCACCCAGA
>12 dna:chromosome chromosome:RGSC3.4:12:1:46782294:1 5624832 ID41520 U +
TGCATGAATCAAATCCGGTCACCCAGATGA
>12 dna:chromosome chromosome:RGSC3.4:12:1:46782294:1 5624836 ID34053 U +
TGAATCAAATCCGGTCACCCAGATGAAGGT
>12 dna:chromosome chromosome:RGSC3.4:12:1:46782294:1 5624932 ID56630 U +
TTACACTGGAGTACGAAGAAGCTTGA
>12 dna:chromosome chromosome:RGSC3.4:12:1:46782294:1 5624943 ID15435 U +
TACGAAGAAGCTTGACAAGTGTCCTACCGT
>12 dna:chromosome chromosome:RGSC3.4:12:1:46782294:1 5624949 ID6330 U +
GAAGCTTGACAAGTGTCCTACCGTCGG
>12 dna:chromosome chromosome:RGSC3.4:12:1:46782294:1 5624964 ID27869 U +
TCCTACCGTCGGACCTCTCAGGCT
>12 dna:chromosome chromosome:RGSC3.4:12:1:46782294:1 5624964 ID27870 U +
TCCTACCGTCGGACCTCTCAGGCTCC
>12 dna:chromosome chromosome:RGSC3.4:12:1:46782294:1 5624964 ID27871 U +
TCCTACCGTCGGACCTCTCAGGCTCCTCC
>12 dna:chromosome chromosome:RGSC3.4:12:1:46782294:1 5625103 ID1932 U +
AGGGTGAGGCATATGCCGTCTCCACTTGC
>12 dna:chromosome chromosome:RGSC3.4:12:1:46782294:1 5625135 ID52937 U +
TGTCTAGTCGTTTCTGGGTCCTAGTCTGA
>12 dna:chromosome chromosome:RGSC3.4:12:1:46782294:1 5625149 ID49809 U +
TGGGTCCTAGTCTGATGAGTGCTCTTATC
>12 dna:chromosome chromosome:RGSC3.4:12:1:46782294:1 5625153 ID28023 U +
TCCTAGTCTGATGAGTGCTCTTATCAAAG
>12 dna:chromosome chromosome:RGSC3.4:12:1:46782294:1 5625153 ID28024 U +
TCCTAGTCTGATGAGTGCTCTTATCAAAGA
>12 dna:chromosome chromosome:RGSC3.4:12:1:46782294:1 5625156 ID20231 U +
TAGTCTGATGAGTGCTCTTATCAAAGA
>12 dna:chromosome chromosome:RGSC3.4:12:1:46782294:1 5625286 ID4426 U +
CCATTCTGTACTACAAGCTAGCCTGAAA
>12 dna:chromosome chromosome:RGSC3.4:12:1:46782294:1 5625292 ID52073 U +
TGTACTACAAGCTAGCCTGAAACTCACTA
>12 dna:chromosome chromosome:RGSC3.4:12:1:46782294:1 5625313 ID1130 M +
ACTCACTATATAGACCAGACTGGCCTTGA
>12 dna:chromosome chromosome:RGSC3.4:12:1:46782294:1 5625315 ID23923 M +
TCACTATATAGACCAGACTGGCCTTGAAC
>12 dna:chromosome chromosome:RGSC3.4:12:1:46782294:1 5625333 ID47876 U +
TGGCCTTGAACTCTTGAGAGATCCTCTGAC
>12 dna:chromosome chromosome:RGSC3.4:12:1:46782294:1 5625339 ID33434 U +
TGAACTCTTGAGAGATCCTCTGACCTAAGA
>12 dna:chromosome chromosome:RGSC3.4:12:1:46782294:1 5625347 ID36632 U +
TGAGAGATCCTCTGACCTAAGACTCCTAA
>12 dna:chromosome chromosome:RGSC3.4:12:1:46782294:1 5625370 ID27689 U +
TCCTAAATGCTGGGATTACAGGAATAGG
>12 dna:chromosome chromosome:RGSC3.4:12:1:46782294:1 5625370 ID27690 U +
TCCTAAATGCTGGGATTACAGGAATAGGT
>12 dna:chromosome chromosome:RGSC3.4:12:1:46782294:1 5625380 ID49138 U +
TGGGATTACAGGAATAGGTTTTCAAAT
>12 dna:chromosome chromosome:RGSC3.4:12:1:46782294:1 5625380 ID49139 U +
TGGGATTACAGGAATAGGTTTTCAAATGT
>12 dna:chromosome chromosome:RGSC3.4:12:1:46782294:1 5625459 ID42048 U +
TGCCACACAGCTTTGTCCCCCTCCC
>12 dna:chromosome chromosome:RGSC3.4:12:1:46782294:1 5625487 ID55364 U +
TGTTTATGGGTTCACAATAGACAGAAAAGGG
>12 dna:chromosome chromosome:RGSC3.4:12:1:46782294:1 5625493 ID50030 U +
TGGGTTCACAATAGACAGAAAAGGGT
>12 dna:chromosome chromosome:RGSC3.4:12:1:46782294:1 5625493 ID50031 U +
TGGGTTCACAATAGACAGAAAAGGGTGGA
>12 dna:chromosome chromosome:RGSC3.4:12:1:46782294:1 5625493 ID50032 U +
TGGGTTCACAATAGACAGAAAAGGGTGGAA
>12 dna:chromosome chromosome:RGSC3.4:12:1:46782294:1 5625498 ID23617 U +
TCACAATAGACAGAAAAGGGTGGAATGGT
>12 dna:chromosome chromosome:RGSC3.4:12:1:46782294:1 5625504 ID17221 U +
TAGACAGAAAAGGGTGGAATGGTA
>12 dna:chromosome chromosome:RGSC3.4:12:1:46782294:1 5625504 ID17222 U +
TAGACAGAAAAGGGTGGAATGGTAAACCGC
>12 dna:chromosome chromosome:RGSC3.4:12:1:46782294:1 5625578 ID11588 U +
TAACTCTTTATTTCTCCCTGTTCATC
>12 dna:chromosome chromosome:RGSC3.4:12:1:46782294:1 5625581 ID5457 U +
CTCTTTATTTCTCCCTGTTCATCCCC
>12 dna:chromosome chromosome:RGSC3.4:12:1:46782294:1 5625651 ID44858 U +
TGCTTCATGAAGGAGTTCTGCCTGAAGTA
>12 dna:chromosome chromosome:RGSC3.4:12:1:46782294:1 5625669 ID43060 U +
TGCCTGAAGTAAAAGAAATGATTATGAAA
>12 dna:chromosome chromosome:RGSC3.4:12:1:46782294:1 5625669 ID43061 U +
TGCCTGAAGTAAAAGAAATGATTATGAAAT
>12 dna:chromosome chromosome:RGSC3.4:12:1:46782294:1 5625669 ID43062 U +
TGCCTGAAGTAAAAGAAATGATTATGAAATC
>12 dna:chromosome chromosome:RGSC3.4:12:1:46782294:1 5625678 ID9883 U +
TAAAAGAAATGATTATGAAATCAAAGGGAT
>12 dna:chromosome chromosome:RGSC3.4:12:1:46782294:1 5625687 ID39838 U +
TGATTATGAAATCAAAGGGATGAAGAGC
>12 dna:chromosome chromosome:RGSC3.4:12:1:46782294:1 5625690 ID57173 U +
TTATGAAATCAAAGGGATGAAGAGCAAGA
>12 dna:chromosome chromosome:RGSC3.4:12:1:46782294:1 5625737 ID37702 U +
TGAGGCCCCTCGTTCACACGGCGAA
>12 dna:chromosome chromosome:RGSC3.4:12:1:46782294:1 5625809 ID58089 U +
TTCCACGTCTTCATAGCTCTAGATAAAAGCC
>12 dna:chromosome chromosome:RGSC3.4:12:1:46782294:1 5625828 ID17598 U +
TAGATAAAAGCCAGGAACTCAGATGTTT
>12 dna:chromosome chromosome:RGSC3.4:12:1:46782294:1 5625828 ID17599 U +
TAGATAAAAGCCAGGAACTCAGATGTTTAC
>12 dna:chromosome chromosome:RGSC3.4:12:1:46782294:1 5625858 ID59709 U +
TTGAATTTTTGAAAACTTGGGTCAAGC
>12 dna:chromosome chromosome:RGSC3.4:12:1:46782294:1 5625867 ID32273 U +
TGAAAACTTGGGTCAAGCAACATTTCAAC
>12 dna:chromosome chromosome:RGSC3.4:12:1:46782294:1 5625891 ID23221 U +
TCAACCAAGAGCGTCTCTCGCCTTTGCCTC
>12 dna:chromosome chromosome:RGSC3.4:12:1:46782294:1 5625893 ID218 U +
AACCAAGAGCGTCTCTCGCCTTTGCC
>12 dna:chromosome chromosome:RGSC3.4:12:1:46782294:1 5625919 ID30441 U +
TCTCTAGTTTGTACTGTGGTCTGTGACGT
>12 dna:chromosome chromosome:RGSC3.4:12:1:46782294:1 5626076 ID58479 U +
TTCCTGGCTTTTGCAAATAAGTATAGGCAGC
>12 dna:chromosome chromosome:RGSC3.4:12:1:46782294:1 5626077 ID28687 U +
TCCTGGCTTTTGCAAATAAGTATAGGCAGC
>12 dna:chromosome chromosome:RGSC3.4:12:1:46782294:1 5626080 ID48256 U +
TGGCTTTTGCAAATAAGTATAGGCAGC
>12 dna:chromosome chromosome:RGSC3.4:12:1:46782294:1 5626086 ID59976 U +
TTGCAAATAAGTATAGGCAGCAGAGAG
>12 dna:chromosome chromosome:RGSC3.4:12:1:46782294:1 5626087 ID40379 U +
TGCAAATAAGTATAGGCAGCAGAGAG
>12 dna:chromosome chromosome:RGSC3.4:12:1:46782294:1 5626113 ID6584 U +
GACATAGACGTTAGCCTGAGAATGCGTGC
>12 dna:chromosome chromosome:RGSC3.4:12:1:46782294:1 5626135 ID43541 U +
TGCGTGCGAAGACGTCTTTCTCAGCGTG
>12 dna:chromosome chromosome:RGSC3.4:12:1:46782294:1 5626135 ID43542 U +
TGCGTGCGAAGACGTCTTTCTCAGCGTGA
>12 dna:chromosome chromosome:RGSC3.4:12:1:46782294:1 5626135 ID43543 U +
TGCGTGCGAAGACGTCTTTCTCAGCGTGAC
>12 dna:chromosome chromosome:RGSC3.4:12:1:46782294:1 5626186 ID42468 U +
TGCCATGATGCTGCCAAACTCTGGACC
>12 dna:chromosome chromosome:RGSC3.4:12:1:46782294:1 5626186 ID42469 U +
TGCCATGATGCTGCCAAACTCTGGACCA
>12 dna:chromosome chromosome:RGSC3.4:12:1:46782294:1 5626186 ID42470 U +
TGCCATGATGCTGCCAAACTCTGGACCAC
>12 dna:chromosome chromosome:RGSC3.4:12:1:46782294:1 5626187 ID7672 U +
GCCATGATGCTGCCAAACTCTGGACC
>12 dna:chromosome chromosome:RGSC3.4:12:1:46782294:1 5626189 ID4127 U +
CATGATGCTGCCAAACTCTGGACC
>12 dna:chromosome chromosome:RGSC3.4:12:1:46782294:1 5626205 ID31150 U +
TCTGGACCACATTTAGGTTTAGTGCACCT
>12 dna:chromosome chromosome:RGSC3.4:12:1:46782294:1 5626205 ID31151 U +
TCTGGACCACATTTAGGTTTAGTGCACCTT
>12 dna:chromosome chromosome:RGSC3.4:12:1:46782294:1 5626207 ID46275 U +
TGGACCACATTTAGGTTTAGTGCACCTTC
>12 dna:chromosome chromosome:RGSC3.4:12:1:46782294:1 5626223 ID57035 U +
TTAGTGCACCTTCCTATTTTCTGTGCAAC
>12 dna:chromosome chromosome:RGSC3.4:12:1:46782294:1 5626244 ID53834 U +
TGTGCAACAACAGGAAAAGAAATCTACGA
>12 dna:chromosome chromosome:RGSC3.4:12:1:46782294:1 5626258 ID28 U +
AAAAGAAATCTACGAAACGTTCTGGTC
>12 dna:chromosome chromosome:RGSC3.4:12:1:46782294:1 5626266 ID29808 U +
TCTACGAAACGTTCTGGTCTCAGAAAGTC
>12 dna:chromosome chromosome:RGSC3.4:12:1:46782294:1 5626293 ID26359 U +
TCCATCTACTTGGAGAAGAGACCTGTTC
>12 dna:chromosome chromosome:RGSC3.4:12:1:46782294:1 5626305 ID6815 U +
GAGAAGAGACCTGTTCATGCGCCTGC
>12 dna:chromosome chromosome:RGSC3.4:12:1:46782294:1 5626331 ID14756 U +
TACCAACGTCCTCCTGTAAGAGATGTCTCC
>12 dna:chromosome chromosome:RGSC3.4:12:1:46782294:1 5626345 ID51891 U +
TGTAAGAGATGTCTCCTGTTGGAGATAGACT
>12 dna:chromosome chromosome:RGSC3.4:12:1:46782294:1 5626374 ID5654 U +
CTGGCTCGCAATCTGGAACTTCACATACCC
>12 dna:chromosome chromosome:RGSC3.4:12:1:46782294:1 5626406 ID28235 U +
TCCTCATATTTTAACCCCCACCAAAGGCCTT
>12 dna:chromosome chromosome:RGSC3.4:12:1:46782294:1 5626597 ID60276 U +
TTGGAAATGAGTTTTCAGAATAAGTGTGA
>12 dna:chromosome chromosome:RGSC3.4:12:1:46782294:1 5626598 ID45539 U +
TGGAAATGAGTTTTCAGAATAAGTGTGACTT
>12 dna:chromosome chromosome:RGSC3.4:12:1:46782294:1 5626633 ID22314 U +
TATTATGTGACAGAGAACACACACAGTGCG
>12 dna:chromosome chromosome:RGSC3.4:12:1:46782294:1 5626638 ID53374 U +
TGTGACAGAGAACACACACAGTGCGAGTGC
>12 dna:chromosome chromosome:RGSC3.4:12:1:46782294:1 5626696 ID14568 U +
TACATGGAGATTTTAGGAGCTGATATTAAAA
>12 dna:chromosome chromosome:RGSC3.4:12:1:46782294:1 5626749 ID20899 U +
TATAATGTTGCCTGCAGTTACTTTAACAAT
>12 dna:chromosome chromosome:RGSC3.4:12:1:46782294:1 5626772 ID11083 U +
TAACAATTCAACTGAAAATCTAGGGACAAG
>12 dna:chromosome chromosome:RGSC3.4:12:1:46782294:1 5626773 ID185 U +
AACAATTCAACTGAAAATCTAGGG
>12 dna:chromosome chromosome:RGSC3.4:12:1:46782294:1 5626778 ID57434 U +
TTCAACTGAAAATCTAGGGACAAGAGAAGT
>12 dna:chromosome chromosome:RGSC3.4:12:1:46782294:1 5626784 ID32411 U +
TGAAAATCTAGGGACAAGAGAAGTGTAGT
>12 dna:chromosome chromosome:RGSC3.4:12:1:46782294:1 5626818 ID54700 U +
TGTTAAGTTTTTGTCCTGACGTCCTGGGT
>12 dna:chromosome chromosome:RGSC3.4:12:1:46782294:1 5626831 ID28520 U +
TCCTGACGTCCTGGGTTCAAAGCTCCTTT
>12 dna:chromosome chromosome:RGSC3.4:12:1:46782294:1 5626859 ID60510 U +
TTGGATGCAATATGACACCACAGAGAGTTC
>12 dna:chromosome chromosome:RGSC3.4:12:1:46782294:1 5626870 ID2523 U +
ATGACACCACAGAGAGTTCTTCACT
>12 dna:chromosome chromosome:RGSC3.4:12:1:46782294:1 5626871 ID34775 U +
TGACACCACAGAGAGTTCTTCACTGTCAG
>12 dna:chromosome chromosome:RGSC3.4:12:1:46782294:1 5627003 ID47447 U +
TGGCAGCTTTGATACTGATCTGGAAAG
>12 dna:chromosome chromosome:RGSC3.4:12:1:46782294:1 5627012 ID38629 U +
TGATACTGATCTGGAAAGTACCTGCTGAG
>12 dna:chromosome chromosome:RGSC3.4:12:1:46782294:1 5627058 ID2003 U +
AGTAAGGTGGACAACATTAGTGGTCT
>12 dna:chromosome chromosome:RGSC3.4:12:1:46782294:1 5627064 ID9328 U +
GTGGACAACATTAGTGGTCTATCTCGGGGC
>12 dna:chromosome chromosome:RGSC3.4:12:1:46782294:1 5627065 ID46143 U +
TGGACAACATTAGTGGTCTATCTCGGGGCAT
>12 dna:chromosome chromosome:RGSC3.4:12:1:46782294:1 5627075 ID20413 U +
TAGTGGTCTATCTCGGGGCATTATCCCTGG
>12 dna:chromosome chromosome:RGSC3.4:12:1:46782294:1 5627119 ID45060 U +
TGCTTTACAGAAGAAAGACTTGAAGTGA
>12 dna:chromosome chromosome:RGSC3.4:12:1:46782294:1 5627218 ID18458 U +
TAGCCTTGCTTGAAACCAGCTGCTGGGA
>12 dna:chromosome chromosome:RGSC3.4:12:1:46782294:1 5627331 ID57546 U +
TTCAATGAGAGGAGATAAGACACTTAAAT
>12 dna:chromosome chromosome:RGSC3.4:12:1:46782294:1 5627392 ID53076 U +
TGTCTTATCAACCCAAGGTGCACCGTTT
>12 dna:chromosome chromosome:RGSC3.4:12:1:46782294:1 5627392 ID53077 U +
TGTCTTATCAACCCAAGGTGCACCGTTTC
>12 dna:chromosome chromosome:RGSC3.4:12:1:46782294:1 5627397 ID21207 U +
TATCAACCCAAGGTGCACCGTTTCAAATGT
>12 dna:chromosome chromosome:RGSC3.4:12:1:46782294:1 5627406 ID512 U +
AAGGTGCACCGTTTCAAATGTTTTCCAAAAA
>12 dna:chromosome chromosome:RGSC3.4:12:1:46782294:1 5627467 ID13352 U +
TAATTCTGGGCAAGCATCTATCATTTTTGA
>12 dna:chromosome chromosome:RGSC3.4:12:1:46782294:1 5627554 ID174 U +
AACAAACAAAAAAAAAACTACTTCTGAT
>12 dna:chromosome chromosome:RGSC3.4:12:1:46782294:1 5627578 ID38963 U +
TGATCAGGTCTGAAAAGGGA
>12 dna:chromosome chromosome:RGSC3.4:12:1:46782294:1 5627634 ID61407 U +
TTTAACTCTTAAAACTGATTTAAATTAGATG
>12 dna:chromosome chromosome:RGSC3.4:12:1:46782294:1 5627636 ID11582 U +
TAACTCTTAAAACTGATTTAAATTAGATGC
>12 dna:chromosome chromosome:RGSC3.4:12:1:46782294:1 5627642 ID56250 U +
TTAAAACTGATTTAAATTAGATGCACTGCA
>12 dna:chromosome chromosome:RGSC3.4:12:1:46782294:1 5627672 ID39624 U +
TGATGTATGAAATTCTCAAAATAATAGGAA
>12 dna:chromosome chromosome:RGSC3.4:12:1:46782294:1 5627707 ID9884 U +
TAAAAGAAATTAGATGCATTGGTACTAGC
>12 dna:chromosome chromosome:RGSC3.4:12:1:46782294:1 5627716 ID56930 U +
TTAGATGCATTGGTACTAGCT
>12 dna:chromosome chromosome:RGSC3.4:12:1:46782294:1 5627752 ID20940 U +
TATACATGGTTATAAATACAAACAGGTGTA
>12 dna:chromosome chromosome:RGSC3.4:12:1:46782294:1 5627754 ID14587 U +
TACATGGTTATAAATACAAACAGGTGTAGAC
>12 dna:chromosome chromosome:RGSC3.4:12:1:46782294:1 5627758 ID51425 U +
TGGTTATAAATACAAACAGGTGTAGACATT
>12 dna:chromosome chromosome:RGSC3.4:12:1:46782294:1 5627768 ID13549 U +
TACAAACAGGTGTAGACATTGTGTGTTTGT
>12 dna:chromosome chromosome:RGSC3.4:12:1:46782294:1 5627774 ID3916 U +
CAGGTGTAGACATTGTGTGT
>12 dna:chromosome chromosome:RGSC3.4:12:1:46782294:1 5627847 ID44378 U +
TGCTGACCTACTGGGCCAAGGTCAC
>12 dna:chromosome chromosome:RGSC3.4:12:1:46782294:1 5627873 ID38834 U +
TGATATGGCTACAAGGAATTAAATCAAGGC
>12 dna:chromosome chromosome:RGSC3.4:12:1:46782294:1 5627962 ID27366 U +
TCCCTTATCAGAAAGAGAAGATAGCGGC
>12 dna:chromosome chromosome:RGSC3.4:12:1:46782294:1 5627969 ID24077 U +
TCAGAAAGAGAAGATAGCGGCGGTTGCCA
>12 dna:chromosome chromosome:RGSC3.4:12:1:46782294:1 5627993 ID42472 M +
TGCCATGATGGATGCAGATGCAGTTGCC
>12 dna:chromosome chromosome:RGSC3.4:12:1:46782294:1 5628007 ID3737 M +
CAGATGCAGTTGCCAGGACACCGT
>12 dna:chromosome chromosome:RGSC3.4:12:1:46782294:1 5628011 ID41362 M +
TGCAGTTGCCAGGACACCGTGAT
>12 dna:chromosome chromosome:RGSC3.4:12:1:46782294:1 5628028 ID5052 U +
CGTGATGCTTGCAAGTTCTACGGGGAGC
>12 dna:chromosome chromosome:RGSC3.4:12:1:46782294:1 5628147 ID14033 U +
TACACATGCACAGATGGATGTGCGCACAC
>12 dna:chromosome chromosome:RGSC3.4:12:1:46782294:1 5628256 ID38693 U +
TGATAGCGAAAGCACAGTGGC
>12 dna:chromosome chromosome:RGSC3.4:12:1:46782294:1 5628418 ID29108 U +
TCCTTTAAAATGTGTGAGCATGCAGCTGG
>12 dna:chromosome chromosome:RGSC3.4:12:1:46782294:1 5628420 ID5960 U +
CTTTAAAATGTGTGAGCATGC
>12 dna:chromosome chromosome:RGSC3.4:12:1:46782294:1 5628423 ID10110 U +
TAAAATGTGTGAGCATGCAGCTGGGTAAC
>12 dna:chromosome chromosome:RGSC3.4:12:1:46782294:1 5628444 ID49699 U +
TGGGTAACGAGTGGACTATCTTAACTGC
>12 dna:chromosome chromosome:RGSC3.4:12:1:46782294:1 5628444 ID49700 U +
TGGGTAACGAGTGGACTATCTTAACTGCA
>12 dna:chromosome chromosome:RGSC3.4:12:1:46782294:1 5628529 ID30105 U +
TCTCACCTGTCTATACAGATAGATCGGTC
>12 dna:chromosome chromosome:RGSC3.4:12:1:46782294:1 5628726 ID27518 U +
TCCGCTACACATTGAGACCAACGTACCT
>12 dna:chromosome chromosome:RGSC3.4:12:1:46782294:1 5628731 ID14053 U +
TACACATTGAGACCAACGTACCTCAGAGA
>12 dna:chromosome chromosome:RGSC3.4:12:1:46782294:1 5628738 ID36491 U +
TGAGACCAACGTACCTCAGAGATGTCGC
>12 dna:chromosome chromosome:RGSC3.4:12:1:46782294:1 5628738 ID36492 U +
TGAGACCAACGTACCTCAGAGATGTCGCTT
>12 dna:chromosome chromosome:RGSC3.4:12:1:46782294:1 5628835 ID52425 U +
TGTCAAGTGCGTGCAATCTTTTTCACTTG
>12 dna:chromosome chromosome:RGSC3.4:12:1:46782294:1 5628856 ID57691 U +
TTCACTTGAACAAAAAGACGCGGTGGGCGC
>12 dna:chromosome chromosome:RGSC3.4:12:1:46782294:1 5628860 ID5894 U +
CTTGAACAAAAAGACGCGGTGGGC
>12 dna:chromosome chromosome:RGSC3.4:12:1:46782294:1 5628889 ID47128 U +
TGGCAAAACTCTCTTGCTCAGTTGGCCA
>12 dna:chromosome chromosome:RGSC3.4:12:1:46782294:1 5628889 ID47129 U +
TGGCAAAACTCTCTTGCTCAGTTGGCCAA
>12 dna:chromosome chromosome:RGSC3.4:12:1:46782294:1 5628955 ID36673 U +
TGAGAGCCTCTTTCCAGCTTGTGCTGC
>12 dna:chromosome chromosome:RGSC3.4:12:1:46782294:1 5629056 ID26718 U +
TCCCACATACTGTTGTTTGTCAGACAGGC
>12 dna:chromosome chromosome:RGSC3.4:12:1:46782294:1 5629069 ID55461 U +
TGTTTGTCAGACAGGCAGACACACGTGCAC
>12 dna:chromosome chromosome:RGSC3.4:12:1:46782294:1 5629155 ID27217 U +
TCCCTATAAATATTGAAGACTTTATAGACG
>12 dna:chromosome chromosome:RGSC3.4:12:1:46782294:1 5629155 ID27218 U +
TCCCTATAAATATTGAAGACTTTATAGACGT
>12 dna:chromosome chromosome:RGSC3.4:12:1:46782294:1 5629159 ID20765 U +
TATAAATATTGAAGACTTTATAGACGTGG
>12 dna:chromosome chromosome:RGSC3.4:12:1:46782294:1 5629159 ID20766 U +
TATAAATATTGAAGACTTTATAGACGTGGG
>12 dna:chromosome chromosome:RGSC3.4:12:1:46782294:1 5629226 ID61635 U +
TTTCAAGAAGCTTTCTTTGTTTTGAACC
>12 dna:chromosome chromosome:RGSC3.4:12:1:46782294:1 5629270 ID36042 U +
TGACTTTCATCGTGATAGGATTCTTGAC
>12 dna:chromosome chromosome:RGSC3.4:12:1:46782294:1 5629285 ID19273 U +
TAGGATTCTTGACTTGAGCAGTTCACCTGG
>12 dna:chromosome chromosome:RGSC3.4:12:1:46782294:1 5629357 ID31682 U +
TCTTCAGTTATAGAATGGGTGCTTTTGTGC
>12 dna:chromosome chromosome:RGSC3.4:12:1:46782294:1 5629365 ID20992 U +
TATAGAATGGGTGCTTTTGTGC
>12 dna:chromosome chromosome:RGSC3.4:12:1:46782294:1 5629452 ID60640 U +
TTGGCTCTGCAGGGAATGCACTGTTAGAGTC
>12 dna:chromosome chromosome:RGSC3.4:12:1:46782294:1 5629453 ID48062 U +
TGGCTCTGCAGGGAATGCACTGTTAGAGT
>12 dna:chromosome chromosome:RGSC3.4:12:1:46782294:1 5629453 ID48063 U +
TGGCTCTGCAGGGAATGCACTGTTAGAGTCC
>12 dna:chromosome chromosome:RGSC3.4:12:1:46782294:1 5629468 ID41022 U +
TGCACTGTTAGAGTCCAGGAAATGTCTCT
>12 dna:chromosome chromosome:RGSC3.4:12:1:46782294:1 5629468 ID41023 U +
TGCACTGTTAGAGTCCAGGAAATGTCTCTGA
>12 dna:chromosome chromosome:RGSC3.4:12:1:46782294:1 5629482 ID4373 U +
CCAGGAAATGTCTCTGACAGCGCCTCATCTC
>12 dna:chromosome chromosome:RGSC3.4:12:1:46782294:1 5629514 ID28291 U +
TCCTCCATTGTTGAGCATATACTAGACGAA
>12 dna:chromosome chromosome:RGSC3.4:12:1:46782294:1 5629515 ID4713 U +
CCTCCATTGTTGAGCATATACTAGACGAA
>12 dna:chromosome chromosome:RGSC3.4:12:1:46782294:1 5629517 ID26523 U +
TCCATTGTTGAGCATATACTAGACGAAGCT
>12 dna:chromosome chromosome:RGSC3.4:12:1:46782294:1 5629531 ID20962 U +
TATACTAGACGAAGCTTCTCTGTAAGT
>12 dna:chromosome chromosome:RGSC3.4:12:1:46782294:1 5629531 ID20963 U +
TATACTAGACGAAGCTTCTCTGTAAGTGAC
>12 dna:chromosome chromosome:RGSC3.4:12:1:46782294:1 5629541 ID6327 U +
GAAGCTTCTCTGTAAGTGACTAGAATC
>12 dna:chromosome chromosome:RGSC3.4:12:1:46782294:1 5629541 ID6328 U +
GAAGCTTCTCTGTAAGTGACTAGAATCTT
>12 dna:chromosome chromosome:RGSC3.4:12:1:46782294:1 5629541 ID6329 U +
GAAGCTTCTCTGTAAGTGACTAGAATCTTC
>12 dna:chromosome chromosome:RGSC3.4:12:1:46782294:1 5629585 ID28674 U +
TCCTGGCACAGATACAGGATGGCGGCCAT
>12 dna:chromosome chromosome:RGSC3.4:12:1:46782294:1 5629585 ID28675 U +
TCCTGGCACAGATACAGGATGGCGGCCATC
>12 dna:chromosome chromosome:RGSC3.4:12:1:46782294:1 5629597 ID14306 U +
TACAGGATGGCGGCCATCCAGGAAT
>12 dna:chromosome chromosome:RGSC3.4:12:1:46782294:1 5629658 ID43728 U +
TGCTAATTAGCAAAGTAGGGAACTG
>12 dna:chromosome chromosome:RGSC3.4:12:1:46782294:1 5629658 ID43729 U +
TGCTAATTAGCAAAGTAGGGAACTGTAC
>12 dna:chromosome chromosome:RGSC3.4:12:1:46782294:1 5629658 ID43730 U +
TGCTAATTAGCAAAGTAGGGAACTGTACC
>12 dna:chromosome chromosome:RGSC3.4:12:1:46782294:1 5629658 ID43731 U +
TGCTAATTAGCAAAGTAGGGAACTGTACCT
>12 dna:chromosome chromosome:RGSC3.4:12:1:46782294:1 5629660 ID5154 U +
CTAATTAGCAAAGTAGGGAACTGTACCTT
>12 dna:chromosome chromosome:RGSC3.4:12:1:46782294:1 5629665 ID17953 U +
TAGCAAAGTAGGGAACTGTACCTTTTGA
>12 dna:chromosome chromosome:RGSC3.4:12:1:46782294:1 5629689 ID59442 U +
TTGAAAATGTCAAAACCGATTGAGTTC
>12 dna:chromosome chromosome:RGSC3.4:12:1:46782294:1 5629690 ID32451 U +
TGAAAATGTCAAAACCGATTGAGTTCACAAT
>12 dna:chromosome chromosome:RGSC3.4:12:1:46782294:1 5629696 ID52349 U +
TGTCAAAACCGATTGAGTTCACAATGGC
>12 dna:chromosome chromosome:RGSC3.4:12:1:46782294:1 5629696 ID52350 U +
TGTCAAAACCGATTGAGTTCACAATGGCC
>12 dna:chromosome chromosome:RGSC3.4:12:1:46782294:1 5629696 ID52352 U +
TGTCAAAACCGATTGAGTTCACAATGGCCT
>12 dna:chromosome chromosome:RGSC3.4:12:1:46782294:1 5629696 ID52353 U +
TGTCAAAACCGATTGAGTTCACAATGGCCTC
>12 dna:chromosome chromosome:RGSC3.4:12:1:46782294:1 5629699 ID3075 U +
CAAAACCGATTGAGTTCACAAT
>12 dna:chromosome chromosome:RGSC3.4:12:1:46782294:1 5629725 ID27352 U +
TCCCTGTCTTTGTCTACACAGTATGGAA
>12 dna:chromosome chromosome:RGSC3.4:12:1:46782294:1 5629725 ID27353 U +
TCCCTGTCTTTGTCTACACAGTATGGAACT
>12 dna:chromosome chromosome:RGSC3.4:12:1:46782294:1 5629731 ID32094 U +
TCTTTGTCTACACAGTATGGAACTACAAGC
>12 dna:chromosome chromosome:RGSC3.4:12:1:46782294:1 5629731 ID32095 U +
TCTTTGTCTACACAGTATGGAACTACAAGCC
>12 dna:chromosome chromosome:RGSC3.4:12:1:46782294:1 5629734 ID61085 U +
TTGTCTACACAGTATGGAACTACAAGCC
>12 dna:chromosome chromosome:RGSC3.4:12:1:46782294:1 5629734 ID61086 U +
TTGTCTACACAGTATGGAACTACAAGCCA
>12 dna:chromosome chromosome:RGSC3.4:12:1:46782294:1 5629734 ID61087 U +
TTGTCTACACAGTATGGAACTACAAGCCAT
>12 dna:chromosome chromosome:RGSC3.4:12:1:46782294:1 5629734 ID61088 U +
TTGTCTACACAGTATGGAACTACAAGCCATT
>12 dna:chromosome chromosome:RGSC3.4:12:1:46782294:1 5629735 ID52895 U +
TGTCTACACAGTATGGAACTACAAGCC
>12 dna:chromosome chromosome:RGSC3.4:12:1:46782294:1 5629735 ID52896 U +
TGTCTACACAGTATGGAACTACAAGCCA
>12 dna:chromosome chromosome:RGSC3.4:12:1:46782294:1 5629735 ID52897 U +
TGTCTACACAGTATGGAACTACAAGCCAT
>12 dna:chromosome chromosome:RGSC3.4:12:1:46782294:1 5629735 ID52898 U +
TGTCTACACAGTATGGAACTACAAGCCATT
>12 dna:chromosome chromosome:RGSC3.4:12:1:46782294:1 5629739 ID14008 U +
TACACAGTATGGAACTACAAGCCATTGAA
>12 dna:chromosome chromosome:RGSC3.4:12:1:46782294:1 5629748 ID45643 U +
TGGAACTACAAGCCATTGAATGAATTA
>12 dna:chromosome chromosome:RGSC3.4:12:1:46782294:1 5629754 ID13780 U +
TACAAGCCATTGAATGAATTAGGAAGCCA
>12 dna:chromosome chromosome:RGSC3.4:12:1:46782294:1 5629754 ID13781 U +
TACAAGCCATTGAATGAATTAGGAAGCCAC
>12 dna:chromosome chromosome:RGSC3.4:12:1:46782294:1 5629761 ID4201 U +
CATTGAATGAATTAGGAAGCC
>12 dna:chromosome chromosome:RGSC3.4:12:1:46782294:1 5629761 ID4202 U +
CATTGAATGAATTAGGAAGCCAC
>12 dna:chromosome chromosome:RGSC3.4:12:1:46782294:1 5629761 ID4203 U +
CATTGAATGAATTAGGAAGCCACA
>12 dna:chromosome chromosome:RGSC3.4:12:1:46782294:1 5629763 ID59652 U +
TTGAATGAATTAGGAAGCCACAGTCTACA
>12 dna:chromosome chromosome:RGSC3.4:12:1:46782294:1 5629763 ID59653 U +
TTGAATGAATTAGGAAGCCACAGTCTACAC
>12 dna:chromosome chromosome:RGSC3.4:12:1:46782294:1 5629764 ID34156 U +
TGAATGAATTAGGAAGCCACAGTCTACA
>12 dna:chromosome chromosome:RGSC3.4:12:1:46782294:1 5629764 ID34157 U +
TGAATGAATTAGGAAGCCACAGTCTACAC
>12 dna:chromosome chromosome:RGSC3.4:12:1:46782294:1 5629764 ID34158 U +
TGAATGAATTAGGAAGCCACAGTCTACACT
>12 dna:chromosome chromosome:RGSC3.4:12:1:46782294:1 5629768 ID34329 U +
TGAATTAGGAAGCCACAGTCTACAC
>12 dna:chromosome chromosome:RGSC3.4:12:1:46782294:1 5629768 ID34330 U +
TGAATTAGGAAGCCACAGTCTACACTAAC
>12 dna:chromosome chromosome:RGSC3.4:12:1:46782294:1 5629768 ID34331 U +
TGAATTAGGAAGCCACAGTCTACACTAACA
>12 dna:chromosome chromosome:RGSC3.4:12:1:46782294:1 5629773 ID18817 U +
TAGGAAGCCACAGTCTACACTAAC
>12 dna:chromosome chromosome:RGSC3.4:12:1:46782294:1 5629788 ID14076 U +
TACACTAACACAAATAAATGTGGACCG
>12 dna:chromosome chromosome:RGSC3.4:12:1:46782294:1 5629788 ID14077 U +
TACACTAACACAAATAAATGTGGACCGAA
>12 dna:chromosome chromosome:RGSC3.4:12:1:46782294:1 5629788 ID14078 U +
TACACTAACACAAATAAATGTGGACCGAAA
>12 dna:chromosome chromosome:RGSC3.4:12:1:46782294:1 5629793 ID11087 U +
TAACACAAATAAATGTGGACCGAAAGCCCT
>12 dna:chromosome chromosome:RGSC3.4:12:1:46782294:1 5629802 ID10882 U +
TAAATGTGGACCGAAAGCCCTGTCCCTTC
>12 dna:chromosome chromosome:RGSC3.4:12:1:46782294:1 5629828 ID57460 U +
TTCAAGACAGAGTTAACTGCCATGCATAAC
>12 dna:chromosome chromosome:RGSC3.4:12:1:46782294:1 5629850 ID41374 U +
TGCATAACAAAAGAATACATCACAGGGAAC
>12 dna:chromosome chromosome:RGSC3.4:12:1:46782294:1 5629926 ID357 U +
AAGACGTGGAAAAGGCAGAGG
>12 dna:chromosome chromosome:RGSC3.4:12:1:46782294:1 5629967 ID2907 U +
ATTCTCCACAAAATGCCACCGACGC
>12 dna:chromosome chromosome:RGSC3.4:12:1:46782294:1 5629968 ID58934 U +
TTCTCCACAAAATGCCACCGAC
>12 dna:chromosome chromosome:RGSC3.4:12:1:46782294:1 5630020 ID50326 U +
TGGTAGACACTGACTTACTTGCCTGGC
>12 dna:chromosome chromosome:RGSC3.4:12:1:46782294:1 5630020 ID50327 U +
TGGTAGACACTGACTTACTTGCCTGGCTGA
>12 dna:chromosome chromosome:RGSC3.4:12:1:46782294:1 5630038 ID60144 U +
TTGCCTGGCTGACCTCAAGACTTTGAAGGA
>12 dna:chromosome chromosome:RGSC3.4:12:1:46782294:1 5630059 ID61939 U +
TTTGAAGGAATCGTGTATCCCACAAGC
>12 dna:chromosome chromosome:RGSC3.4:12:1:46782294:1 5630061 ID33802 U +
TGAAGGAATCGTGTATCCCACAAGCC
>12 dna:chromosome chromosome:RGSC3.4:12:1:46782294:1 5630061 ID33803 U +
TGAAGGAATCGTGTATCCCACAAGCCCACAAC
>12 dna:chromosome chromosome:RGSC3.4:12:1:46782294:1 5630125 ID14719 U +
TACCAAAAACATGTGGTCTGGAGCTG
>12 dna:chromosome chromosome:RGSC3.4:12:1:46782294:1 5630125 ID14720 U +
TACCAAAAACATGTGGTCTGGAGCTGAGT
>12 dna:chromosome chromosome:RGSC3.4:12:1:46782294:1 5630176 ID17130 U +
TAGAATGGTGGCCAGACGAGAGATACGATA
>12 dna:chromosome chromosome:RGSC3.4:12:1:46782294:1 5630176 ID17131 U +
TAGAATGGTGGCCAGACGAGAGATACGATAT
>12 dna:chromosome chromosome:RGSC3.4:12:1:46782294:1 5630183 ID9349 U +
GTGGCCAGACGAGAGATACGATATTC
>12 dna:chromosome chromosome:RGSC3.4:12:1:46782294:1 5630183 ID9350 U +
GTGGCCAGACGAGAGATACGATATTCTT
>12 dna:chromosome chromosome:RGSC3.4:12:1:46782294:1 5630183 ID9351 U +
GTGGCCAGACGAGAGATACGATATTCTTT
>12 dna:chromosome chromosome:RGSC3.4:12:1:46782294:1 5630195 ID6903 U +
GAGATACGATATTCTTTAAGCTCAT
>12 dna:chromosome chromosome:RGSC3.4:12:1:46782294:1 5630199 ID15485 U +
TACGATATTCTTTAAGCTCATCTAAGACA
>12 dna:chromosome chromosome:RGSC3.4:12:1:46782294:1 5630285 ID8466 U +
GGCATTCGGTAAAATACAATGGGGCTGC
>12 dna:chromosome chromosome:RGSC3.4:12:1:46782294:1 5630317 ID38124 U +
TGAGTGATGCAGAATCTAGCAT
>12 dna:chromosome chromosome:RGSC3.4:12:1:46782294:1 5630321 ID39395 U +
TGATGCAGAATCTAGCATGTTGACTGCTGA
>12 dna:chromosome chromosome:RGSC3.4:12:1:46782294:1 5630341 ID35833 U +
TGACTGCTGAAGCCTCACAAATTTAC
>12 dna:chromosome chromosome:RGSC3.4:12:1:46782294:1 5630348 ID33750 U +
TGAAGCCTCACAAATTTACATAGCTGTAACA
>12 dna:chromosome chromosome:RGSC3.4:12:1:46782294:1 5630433 ID13157 U +
TAATGGAATACCACAGACGGGTTCACTTGT
>12 dna:chromosome chromosome:RGSC3.4:12:1:46782294:1 5630436 ID45955 U +
TGGAATACCACAGACGGGTTCACTTGTA
>12 dna:chromosome chromosome:RGSC3.4:12:1:46782294:1 5630436 ID45956 U +
TGGAATACCACAGACGGGTTCACTTGTAA
>12 dna:chromosome chromosome:RGSC3.4:12:1:46782294:1 5630462 ID10474 U +
TAAAGATCAGAAATTTATTTCTCAGACTTC
>12 dna:chromosome chromosome:RGSC3.4:12:1:46782294:1 5630476 ID57297 U +
TTATTTCTCAGACTTCTGGAGACTTA
>12 dna:chromosome chromosome:RGSC3.4:12:1:46782294:1 5630476 ID57298 U +
TTATTTCTCAGACTTCTGGAGACTTAAA
>12 dna:chromosome chromosome:RGSC3.4:12:1:46782294:1 5630477 ID22714 U +
TATTTCTCAGACTTCTGGAGACTTAAAAGC
>12 dna:chromosome chromosome:RGSC3.4:12:1:46782294:1 5630479 ID61812 U +
TTTCTCAGACTTCTGGAGACTTAAAAGC
>12 dna:chromosome chromosome:RGSC3.4:12:1:46782294:1 5630480 ID58903 U +
TTCTCAGACTTCTGGAGACTTAAAAGCCA
>12 dna:chromosome chromosome:RGSC3.4:12:1:46782294:1 5630492 ID46504 U +
TGGAGACTTAAAAGCCATGACCAAGGTTCT
>12 dna:chromosome chromosome:RGSC3.4:12:1:46782294:1 5630509 ID35272 U +
TGACCAAGGTTCTGGCATCTGACAAG
>12 dna:chromosome chromosome:RGSC3.4:12:1:46782294:1 5630509 ID35273 U +
TGACCAAGGTTCTGGCATCTGACAAGGGC
>12 dna:chromosome chromosome:RGSC3.4:12:1:46782294:1 5630528 ID34619 U +
TGACAAGGGCATTTCTTAATGCACCAT
>12 dna:chromosome chromosome:RGSC3.4:12:1:46782294:1 5630528 ID34620 U +
TGACAAGGGCATTTCTTAATGCACCATCCC
>12 dna:chromosome chromosome:RGSC3.4:12:1:46782294:1 5630555 ID4504 U +
CCCATAGCTAAAGGCAAGAGGATGG
>12 dna:chromosome chromosome:RGSC3.4:12:1:46782294:1 5630599 ID19561 U +
TAGGGGTAGAAAACTCCAGAATAAGGACC
>12 dna:chromosome chromosome:RGSC3.4:12:1:46782294:1 5630605 ID16572 U +
TAGAAAACTCCAGAATAAGGACCTCACTCC
>12 dna:chromosome chromosome:RGSC3.4:12:1:46782294:1 5630620 ID12356 U +
TAAGGACCTCACTCCTGTGACAATTGC
>12 dna:chromosome chromosome:RGSC3.4:12:1:46782294:1 5630620 ID12357 U +
TAAGGACCTCACTCCTGTGACAATTGCATTT
>12 dna:chromosome chromosome:RGSC3.4:12:1:46782294:1 5630637 ID34709 U +
TGACAATTGCATTTGTCCATTCCAGG
>12 dna:chromosome chromosome:RGSC3.4:12:1:46782294:1 5630637 ID34710 U +
TGACAATTGCATTTGTCCATTCCAGGGGG
>12 dna:chromosome chromosome:RGSC3.4:12:1:46782294:1 5630637 ID34712 U +
TGACAATTGCATTTGTCCATTCCAGGGGGC
>12 dna:chromosome chromosome:RGSC3.4:12:1:46782294:1 5630638 ID6505 U +
GACAATTGCATTTGTCCATTCCAGGGGGCAC
>12 dna:chromosome chromosome:RGSC3.4:12:1:46782294:1 5630709 ID14766 U +
TACCAAGACAGCTTAACTGGGGATTTGGG
>12 dna:chromosome chromosome:RGSC3.4:12:1:46782294:1 5630709 ID14767 U +
TACCAAGACAGCTTAACTGGGGATTTGGGT
>12 dna:chromosome chromosome:RGSC3.4:12:1:46782294:1 5630717 ID3818 U +
CAGCTTAACTGGGGATTTGGGT
>12 dna:chromosome chromosome:RGSC3.4:12:1:46782294:1 5630734 ID50034 U +
TGGGTTCCAACATTTAAAAACTGAAGGATAC
>12 dna:chromosome chromosome:RGSC3.4:12:1:46782294:1 5630739 ID25475 U +
TCCAACATTTAAAAACTGAAGGATACATCCA
>12 dna:chromosome chromosome:RGSC3.4:12:1:46782294:1 5630742 ID211 U +
AACATTTAAAAACTGAAGGATACATCCAAG
>12 dna:chromosome chromosome:RGSC3.4:12:1:46782294:1 5630748 ID9684 U +
TAAAAACTGAAGGATACATCCAAGCC
>12 dna:chromosome chromosome:RGSC3.4:12:1:46782294:1 5630754 ID5494 U +
CTGAAGGATACATCCAAGCCCCGGC
>12 dna:chromosome chromosome:RGSC3.4:12:1:46782294:1 5630811 ID37597 U +
TGAGGACGTCTTTGTTCAGTTCTTGA
>12 dna:chromosome chromosome:RGSC3.4:12:1:46782294:1 5630811 ID37598 U +
TGAGGACGTCTTTGTTCAGTTCTTGAA
>12 dna:chromosome chromosome:RGSC3.4:12:1:46782294:1 5630812 ID7023 U +
GAGGACGTCTTTGTTCAGTTCTTGAAACCT
>12 dna:chromosome chromosome:RGSC3.4:12:1:46782294:1 5630822 ID61221 U +
TTGTTCAGTTCTTGAAACCTTCCGGTAA
>12 dna:chromosome chromosome:RGSC3.4:12:1:46782294:1 5630822 ID61222 U +
TTGTTCAGTTCTTGAAACCTTCCGGTAAGC
>12 dna:chromosome chromosome:RGSC3.4:12:1:46782294:1 5630823 ID54934 U +
TGTTCAGTTCTTGAAACCTTC
>12 dna:chromosome chromosome:RGSC3.4:12:1:46782294:1 5630823 ID54935 U +
TGTTCAGTTCTTGAAACCTTCCGGTAAGC
>12 dna:chromosome chromosome:RGSC3.4:12:1:46782294:1 5630823 ID54936 U +
TGTTCAGTTCTTGAAACCTTCCGGTAAGCCA
>12 dna:chromosome chromosome:RGSC3.4:12:1:46782294:1 5630826 ID24686 U +
TCAGTTCTTGAAACCTTCCGGTAAGCC
>12 dna:chromosome chromosome:RGSC3.4:12:1:46782294:1 5630833 ID59455 U +
TTGAAACCTTCCGGTAAGCCAGAAGGCCCAAA
>12 dna:chromosome chromosome:RGSC3.4:12:1:46782294:1 5630837 ID250 U +
AACCTTCCGGTAAGCCAGAAGGCCC
>12 dna:chromosome chromosome:RGSC3.4:12:1:46782294:1 5630917 ID35455 U +
TGACCTGGGATTACACGTGGCCCATTCAAT
>12 dna:chromosome chromosome:RGSC3.4:12:1:46782294:1 5630928 ID14074 U +
TACACGTGGCCCATTCAATTCTCCTTTGAT
>12 dna:chromosome chromosome:RGSC3.4:12:1:46782294:1 5630941 ID57568 U +
TTCAATTCTCCTTTGATCTGCTAGACA
>12 dna:chromosome chromosome:RGSC3.4:12:1:46782294:1 5630959 ID43842 U +
TGCTAGACACATAGCAAATACTTTTAAA
>12 dna:chromosome chromosome:RGSC3.4:12:1:46782294:1 5630977 ID16520 U +
TACTTTTAAAACTGCACATTTTCTA
>12 dna:chromosome chromosome:RGSC3.4:12:1:46782294:1 5630998 ID29587 U +
TCTAAAGACTTTTTGATATCACATACAGAA
>12 dna:chromosome chromosome:RGSC3.4:12:1:46782294:1 5631011 ID38782 U +
TGATATCACATACAGAAAAACAGAATTTCA
>12 dna:chromosome chromosome:RGSC3.4:12:1:46782294:1 5631043 ID31536 U +
TCTTACTTGGAGATAAACATTAGTTAACA
>12 dna:chromosome chromosome:RGSC3.4:12:1:46782294:1 5631050 ID46516 U +
TGGAGATAAACATTAGTTAACATGTCA
>12 dna:chromosome chromosome:RGSC3.4:12:1:46782294:1 5631056 ID10224 U +
TAAACATTAGTTAACATGTCACACAATTCCA
>12 dna:chromosome chromosome:RGSC3.4:12:1:46782294:1 5631137 ID53817 U +
TGTGATTTGTGGCTTCTATGGACCACTTT
>12 dna:chromosome chromosome:RGSC3.4:12:1:46782294:1 5631137 ID53818 U +
TGTGATTTGTGGCTTCTATGGACCACTTTC
>12 dna:chromosome chromosome:RGSC3.4:12:1:46782294:1 5631153 ID21932 U +
TATGGACCACTTTCACCTATGTGAACCT
>12 dna:chromosome chromosome:RGSC3.4:12:1:46782294:1 5631153 ID21933 U +
TATGGACCACTTTCACCTATGTGAACCTC
>12 dna:chromosome chromosome:RGSC3.4:12:1:46782294:1 5631153 ID21934 U +
TATGGACCACTTTCACCTATGTGAACCTCA
>12 dna:chromosome chromosome:RGSC3.4:12:1:46782294:1 5631153 ID21935 U +
TATGGACCACTTTCACCTATGTGAACCTCAT
>12 dna:chromosome chromosome:RGSC3.4:12:1:46782294:1 5631155 ID46278 U +
TGGACCACTTTCACCTATGTGAACCTCA
>12 dna:chromosome chromosome:RGSC3.4:12:1:46782294:1 5631155 ID46279 U +
TGGACCACTTTCACCTATGTGAACCTCATG
>12 dna:chromosome chromosome:RGSC3.4:12:1:46782294:1 5631164 ID57655 U +
TTCACCTATGTGAACCTCATGTAAATG
>12 dna:chromosome chromosome:RGSC3.4:12:1:46782294:1 5631229 ID44153 U +
TGCTCAGCTCTGAGACCTATTCACTCCTGC
>12 dna:chromosome chromosome:RGSC3.4:12:1:46782294:1 5631274 ID4934 U +
CGAGCTGTAAGGTGTCTTGCCCAATGGCT
>12 dna:chromosome chromosome:RGSC3.4:12:1:46782294:1 5631278 ID5699 U +
CTGTAAGGTGTCTTGCCCAATGG
>12 dna:chromosome chromosome:RGSC3.4:12:1:46782294:1 5631309 ID10502 U +
TAAAGCACCCATTCTTCTGGAGTGAA
>12 dna:chromosome chromosome:RGSC3.4:12:1:46782294:1 5631315 ID967 U +
ACCCATTCTTCTGGAGTGAACTTGGGGTT
>12 dna:chromosome chromosome:RGSC3.4:12:1:46782294:1 5631324 ID31163 U +
TCTGGAGTGAACTTGGGGTTACGTCCAGT
>12 dna:chromosome chromosome:RGSC3.4:12:1:46782294:1 5631343 ID15544 U +
TACGTCCAGTTGGAGATGTTTAATGAAGCC
>12 dna:chromosome chromosome:RGSC3.4:12:1:46782294:1 5631353 ID46541 U +
TGGAGATGTTTAATGAAGCCTCTTGT
>12 dna:chromosome chromosome:RGSC3.4:12:1:46782294:1 5631353 ID46542 U +
TGGAGATGTTTAATGAAGCCTCTTGTAGCCC
>12 dna:chromosome chromosome:RGSC3.4:12:1:46782294:1 5631358 ID2802 U +
ATGTTTAATGAAGCCTCTTGTAGCC
>12 dna:chromosome chromosome:RGSC3.4:12:1:46782294:1 5631359 ID55327 U +
TGTTTAATGAAGCCTCTTGTAGCCC
>12 dna:chromosome chromosome:RGSC3.4:12:1:46782294:1 5631359 ID55328 U +
TGTTTAATGAAGCCTCTTGTAGCCCCC
>12 dna:chromosome chromosome:RGSC3.4:12:1:46782294:1 5631366 ID33752 U +
TGAAGCCTCTTGTAGCCCCCAGGGCAC
>12 dna:chromosome chromosome:RGSC3.4:12:1:46782294:1 5631409 ID19441 U +
TAGGCTGAGAAGTTTCAGAGAGGTAGTGAA
>12 dna:chromosome chromosome:RGSC3.4:12:1:46782294:1 5631414 ID36344 U +
TGAGAAGTTTCAGAGAGGTAGTGAAG
>12 dna:chromosome chromosome:RGSC3.4:12:1:46782294:1 5631459 ID31254 U +
TCTGTAAAGAAACAGATAGCAAACACGTG
>12 dna:chromosome chromosome:RGSC3.4:12:1:46782294:1 5631459 ID31255 U +
TCTGTAAAGAAACAGATAGCAAACACGTGA
>12 dna:chromosome chromosome:RGSC3.4:12:1:46782294:1 5631461 ID51790 U +
TGTAAAGAAACAGATAGCAAACACGTGAGGC
>12 dna:chromosome chromosome:RGSC3.4:12:1:46782294:1 5631475 ID17941 U +
TAGCAAACACGTGAGGCTCTACAAAGCAT
>12 dna:chromosome chromosome:RGSC3.4:12:1:46782294:1 5631486 ID37733 U +
TGAGGCTCTACAAAGCATCGTGTCCGAGC
>12 dna:chromosome chromosome:RGSC3.4:12:1:46782294:1 5631516 ID34642 U +
TGACAAGTCCCAAGCGATAATACAGGCTA
>12 dna:chromosome chromosome:RGSC3.4:12:1:46782294:1 5631523 ID26634 U +
TCCCAAGCGATAATACAGGCTAACGGGC
>12 dna:chromosome chromosome:RGSC3.4:12:1:46782294:1 5631523 ID26635 U +
TCCCAAGCGATAATACAGGCTAACGGGCA
>12 dna:chromosome chromosome:RGSC3.4:12:1:46782294:1 5631523 ID26636 U +
TCCCAAGCGATAATACAGGCTAACGGGCAT
>12 dna:chromosome chromosome:RGSC3.4:12:1:46782294:1 5631592 ID13531 U +
TACAAAATCCAGAGGCTGGTATAGGCATT
>12 dna:chromosome chromosome:RGSC3.4:12:1:46782294:1 5631613 ID19367 U +
TAGGCATTTGGTTTGTTTGCTTTGTCGGA
>12 dna:chromosome chromosome:RGSC3.4:12:1:46782294:1 5631627 ID9591 U +
GTTTGCTTTGTCGGAGTGTGCGA
>12 dna:chromosome chromosome:RGSC3.4:12:1:46782294:1 5631645 ID43424 U +
TGCGACATGGTTATCCAAAGAGGCTGTTCCC
>12 dna:chromosome chromosome:RGSC3.4:12:1:46782294:1 5631652 ID51431 U +
TGGTTATCCAAAGAGGCTGTTCC
>12 dna:chromosome chromosome:RGSC3.4:12:1:46782294:1 5631677 ID13213 U +
TAATGTACTAAGCAATGTTACTGAAAAAAA
>12 dna:chromosome chromosome:RGSC3.4:12:1:46782294:1 5631692 ID54758 U +
TGTTACTGAAAAAAACAGGTAGTTGCTCCA
>12 dna:chromosome chromosome:RGSC3.4:12:1:46782294:1 5631738 ID19204 U +
TAGGATGGCCTGTCTTTTTGTTTTAGCCA
>12 dna:chromosome chromosome:RGSC3.4:12:1:46782294:1 5631753 ID62610 U +
TTTTGTTTTAGCCATTGTTCTGGTTGTGGT
>12 dna:chromosome chromosome:RGSC3.4:12:1:46782294:1 5631777 ID54246 U +
TGTGGTTTTAACTTGTGATCCCATGAT
>12 dna:chromosome chromosome:RGSC3.4:12:1:46782294:1 5631777 ID54247 U +
TGTGGTTTTAACTTGTGATCCCATGATAC
>12 dna:chromosome chromosome:RGSC3.4:12:1:46782294:1 5631778 ID9412 U +
GTGGTTTTAACTTGTGATCCCATGAT
>12 dna:chromosome chromosome:RGSC3.4:12:1:46782294:1 5631779 ID51676 U +
TGGTTTTAACTTGTGATCCCATGATACTC
>12 dna:chromosome chromosome:RGSC3.4:12:1:46782294:1 5631790 ID53683 U +
TGTGATCCCATGATACTCATGATACCAAGC
>12 dna:chromosome chromosome:RGSC3.4:12:1:46782294:1 5631792 ID39012 U +
TGATCCCATGATACTCATGATACCAAGCGC
>12 dna:chromosome chromosome:RGSC3.4:12:1:46782294:1 5631800 ID38626 U +
TGATACTCATGATACCAAGCGCTTACAATC
>12 dna:chromosome chromosome:RGSC3.4:12:1:46782294:1 5631809 ID38595 U +
TGATACCAAGCGCTTACAATCTGTGAGCCCT
>12 dna:chromosome chromosome:RGSC3.4:12:1:46782294:1 5631809 ID38596 U +
TGATACCAAGCGCTTACAATCTGTGAGCCCTT
>12 dna:chromosome chromosome:RGSC3.4:12:1:46782294:1 5631812 ID14776 U +
TACCAAGCGCTTACAATCTGTGAGCCCTTT
>12 dna:chromosome chromosome:RGSC3.4:12:1:46782294:1 5631878 ID49910 U +
TGGGTGCATTGCCAATGGATTGAAC
>12 dna:chromosome chromosome:RGSC3.4:12:1:46782294:1 5631878 ID49911 U +
TGGGTGCATTGCCAATGGATTGAACTCATC
>12 dna:chromosome chromosome:RGSC3.4:12:1:46782294:1 5631882 ID41674 U +
TGCATTGCCAATGGATTGAACTCATCTC
>12 dna:chromosome chromosome:RGSC3.4:12:1:46782294:1 5631887 ID42008 U +
TGCCAATGGATTGAACTCATCTCCCACT
>12 dna:chromosome chromosome:RGSC3.4:12:1:46782294:1 5631889 ID4310 U +
CCAATGGATTGAACTCATCTCCCACTTGC
>12 dna:chromosome chromosome:RGSC3.4:12:1:46782294:1 5631926 ID27991 U +
TCCTAGCTATGAACCTGTACTTTGGATTGC
>12 dna:chromosome chromosome:RGSC3.4:12:1:46782294:1 5631926 ID27992 U +
TCCTAGCTATGAACCTGTACTTTGGATTGCC
>12 dna:chromosome chromosome:RGSC3.4:12:1:46782294:1 5631927 ID4686 U +
CCTAGCTATGAACCTGTACTTTGGATTGC
>12 dna:chromosome chromosome:RGSC3.4:12:1:46782294:1 5631929 ID18560 U +
TAGCTATGAACCTGTACTTTGGATTGCCA
>12 dna:chromosome chromosome:RGSC3.4:12:1:46782294:1 5631933 ID21597 U +
TATGAACCTGTACTTTGGATTGCCACGGA
>12 dna:chromosome chromosome:RGSC3.4:12:1:46782294:1 5631935 ID33348 U +
TGAACCTGTACTTTGGATTGCCACGGA
>12 dna:chromosome chromosome:RGSC3.4:12:1:46782294:1 5631935 ID33349 U +
TGAACCTGTACTTTGGATTGCCACGGATT
>12 dna:chromosome chromosome:RGSC3.4:12:1:46782294:1 5631935 ID33350 U +
TGAACCTGTACTTTGGATTGCCACGGATTC
>12 dna:chromosome chromosome:RGSC3.4:12:1:46782294:1 5631940 ID5701 U +
CTGTACTTTGGATTGCCACGGATTC
>12 dna:chromosome chromosome:RGSC3.4:12:1:46782294:1 5631942 ID8958 U +
GTACTTTGGATTGCCACGGAT
>12 dna:chromosome chromosome:RGSC3.4:12:1:46782294:1 5631943 ID16513 U +
TACTTTGGATTGCCACGGATTCATTGTGA
>12 dna:chromosome chromosome:RGSC3.4:12:1:46782294:1 5631948 ID47067 U +
TGGATTGCCACGGATTCATTGTGATCCAAC
>12 dna:chromosome chromosome:RGSC3.4:12:1:46782294:1 5631948 ID47068 U +
TGGATTGCCACGGATTCATTGTGATCCAACA
>12 dna:chromosome chromosome:RGSC3.4:12:1:46782294:1 5631948 ID47069 U +
TGGATTGCCACGGATTCATTGTGATCCAACAA
>12 dna:chromosome chromosome:RGSC3.4:12:1:46782294:1 5631969 ID38996 U +
TGATCCAACAACTTTGGGATATGGAT
>12 dna:chromosome chromosome:RGSC3.4:12:1:46782294:1 5631969 ID38997 U +
TGATCCAACAACTTTGGGATATGGATAGT
>12 dna:chromosome chromosome:RGSC3.4:12:1:46782294:1 5631972 ID25462 U +
TCCAACAACTTTGGGATATGGATAGTAAA
>12 dna:chromosome chromosome:RGSC3.4:12:1:46782294:1 5631983 ID48943 U +
TGGGATATGGATAGTAAAACGGTAGC
>12 dna:chromosome chromosome:RGSC3.4:12:1:46782294:1 5631983 ID48944 U +
TGGGATATGGATAGTAAAACGGTAGCTTAGC
>12 dna:chromosome chromosome:RGSC3.4:12:1:46782294:1 5631988 ID21947 U +
TATGGATAGTAAAACGGTAGC
>12 dna:chromosome chromosome:RGSC3.4:12:1:46782294:1 5631994 ID19942 U +
TAGTAAAACGGTAGCTTAGCCACGTC
>12 dna:chromosome chromosome:RGSC3.4:12:1:46782294:1 5631994 ID19943 U +
TAGTAAAACGGTAGCTTAGCCACGTCCTC
>12 dna:chromosome chromosome:RGSC3.4:12:1:46782294:1 5631997 ID9843 U +
TAAAACGGTAGCTTAGCCACGTCCTCTGC
>12 dna:chromosome chromosome:RGSC3.4:12:1:46782294:1 5632021 ID31088 U +
TCTGCGTCAGGGTCCGTCTCGAAGCTGC
>12 dna:chromosome chromosome:RGSC3.4:12:1:46782294:1 5632021 ID31089 U +
TCTGCGTCAGGGTCCGTCTCGAAGCTGCA
>12 dna:chromosome chromosome:RGSC3.4:12:1:46782294:1 5632038 ID5370 U +
CTCGAAGCTGCACTCAGGCTGCTGACC
>12 dna:chromosome chromosome:RGSC3.4:12:1:46782294:1 5632130 ID34939 U +
TGACAGCCTTCAGTTCCTTGAGAGAT
>12 dna:chromosome chromosome:RGSC3.4:12:1:46782294:1 5632130 ID34940 U +
TGACAGCCTTCAGTTCCTTGAGAGATGT
>12 dna:chromosome chromosome:RGSC3.4:12:1:46782294:1 5632130 ID34941 U +
TGACAGCCTTCAGTTCCTTGAGAGATGTC
>12 dna:chromosome chromosome:RGSC3.4:12:1:46782294:1 5632175 ID53114 U +
TGTCTTGTGGTTTGGAAGATTATTCTTA
>12 dna:chromosome chromosome:RGSC3.4:12:1:46782294:1 5632271 ID9181 U +
GTCTTACTATGTGGGGTTAAGAGGGCC
>12 dna:chromosome chromosome:RGSC3.4:12:1:46782294:1 5632373 ID41756 U +
TGCCAAAACTAAAATGAAGGCCCGGTC
>12 dna:chromosome chromosome:RGSC3.4:12:1:46782294:1 5632373 ID41757 U +
TGCCAAAACTAAAATGAAGGCCCGGTCC
>12 dna:chromosome chromosome:RGSC3.4:12:1:46782294:1 5632373 ID41758 U +
TGCCAAAACTAAAATGAAGGCCCGGTCCAT
>12 dna:chromosome chromosome:RGSC3.4:12:1:46782294:1 5632402 ID29701 U +
TCTAAGTCCATATTGGTTCTGGGGAAGC
>12 dna:chromosome chromosome:RGSC3.4:12:1:46782294:1 5632402 ID29702 U +
TCTAAGTCCATATTGGTTCTGGGGAAGCCTC
>12 dna:chromosome chromosome:RGSC3.4:12:1:46782294:1 5632421 ID49546 U +
TGGGGAAGCCTCTTAATGTACTAACCTT
>12 dna:chromosome chromosome:RGSC3.4:12:1:46782294:1 5632421 ID49547 U +
TGGGGAAGCCTCTTAATGTACTAACCTTG
>12 dna:chromosome chromosome:RGSC3.4:12:1:46782294:1 5632439 ID15604 U +
TACTAACCTTGTTGTGTGGCTTC
>12 dna:chromosome chromosome:RGSC3.4:12:1:46782294:1 5632439 ID15605 U +
TACTAACCTTGTTGTGTGGCTTCTGTAGT
>12 dna:chromosome chromosome:RGSC3.4:12:1:46782294:1 5632473 ID59105 M +
TTCTGGCTAACTGTTCTTGTTAACTGATGT
>12 dna:chromosome chromosome:RGSC3.4:12:1:46782294:1 5632476 ID47940 U +
TGGCTAACTGTTCTTGTTAACTGATGTGT
>12 dna:chromosome chromosome:RGSC3.4:12:1:46782294:1 5632479 ID5129 U +
CTAACTGTTCTTGTTAACTGATGTGTGT
>12 dna:chromosome chromosome:RGSC3.4:12:1:46782294:1 5632479 ID5130 U +
CTAACTGTTCTTGTTAACTGATGTGTGTC
>12 dna:chromosome chromosome:RGSC3.4:12:1:46782294:1 5632479 ID5131 U +
CTAACTGTTCTTGTTAACTGATGTGTGTCA
>12 dna:chromosome chromosome:RGSC3.4:12:1:46782294:1 5632480 ID11668 U +
TAACTGTTCTTGTTAACTGATGTGTGTC
>12 dna:chromosome chromosome:RGSC3.4:12:1:46782294:1 5632480 ID11669 U +
TAACTGTTCTTGTTAACTGATGTGTGTCA
>12 dna:chromosome chromosome:RGSC3.4:12:1:46782294:1 5632485 ID9513 U +
GTTCTTGTTAACTGATGTGTGTC
>12 dna:chromosome chromosome:RGSC3.4:12:1:46782294:1 5632487 ID31931 U +
TCTTGTTAACTGATGTGTGTCAGCCC
>12 dna:chromosome chromosome:RGSC3.4:12:1:46782294:1 5632493 ID11611 U +
TAACTGATGTGTGTCAGCCCGGGAC
>12 dna:chromosome chromosome:RGSC3.4:12:1:46782294:1 5632590 ID25847 U +
TCCACCAGTCGGCTAATGGAGACTTTCTA
>12 dna:chromosome chromosome:RGSC3.4:12:1:46782294:1 5632655 ID45639 U +
TGGAACGGCCAAAACCCCACAACAGGGTC
>12 dna:chromosome chromosome:RGSC3.4:12:1:46782294:1 5632726 ID31709 U +
TCTTCATTTGATGGTGTTGTGTAATTGTT
>12 dna:chromosome chromosome:RGSC3.4:12:1:46782294:1 5632754 ID59212 U +
TTCTTCCAAGATTGGAACATTTCAGCCTGC
>12 dna:chromosome chromosome:RGSC3.4:12:1:46782294:1 5632767 ID8159 U +
GGAACATTTCAGCCTGCAGGGAAACTCT
>12 dna:chromosome chromosome:RGSC3.4:12:1:46782294:1 5632795 ID32847 U +
TGAAATAATTCACAACAGCCTCGGG
>12 dna:chromosome chromosome:RGSC3.4:12:1:46782294:1 5632904 ID26387 U +
TCCATGACAACACATCCGGCTGCCTTGGA
>12 dna:chromosome chromosome:RGSC3.4:12:1:46782294:1 5634603 ID42721 M -
TGCCCTCTTCTGGTGTGTCTGAAGA
>12 dna:chromosome chromosome:RGSC3.4:12:1:46782294:1 5636972 ID56512 U +
TTAAGTAACAGTGTCACACGGATTAAACCT
>12 dna:chromosome chromosome:RGSC3.4:12:1:46782294:1 5637295 ID24613 M +
TCAGTCTGGAGGTTCCTCAGAAAATTGGACA
>12 dna:chromosome chromosome:RGSC3.4:12:1:46782294:1 5637444 ID438 M +
AAGCTGGAAAGAACCCAGATGCCCTTC
>12 dna:chromosome chromosome:RGSC3.4:12:1:46782294:1 5637635 ID23319 M -
TCAAGCATTTGGGCTAATAGCCACTTATCAA
>12 dna:chromosome chromosome:RGSC3.4:12:1:46782294:1 5637655 ID29890 M -
TCTAGGCATCTAGGGTAATTCAAGCATTTG
>12 dna:chromosome chromosome:RGSC3.4:12:1:46782294:1 5638065 ID48161 M -
TGGCTTAGTCCCTGGAAGCTCTGGTTGCT
>12 dna:chromosome chromosome:RGSC3.4:12:1:46782294:1 5638066 ID20404 M -
TAGTGGCTTAGTCCCTGGAAGCTCTGGTTGC
>12 dna:chromosome chromosome:RGSC3.4:12:1:46782294:1 5638072 ID49761 M -
TGGGTAGTGGCTTAGTCCCTGGAAGCTCT
>12 dna:chromosome chromosome:RGSC3.4:12:1:46782294:1 5638082 ID52236 M -
TGTATAGTCTTTGGGTAGTGGCTTAGTCCC
>12 dna:chromosome chromosome:RGSC3.4:12:1:46782294:1 5638142 ID51092 M -
TGGTGCTCTTACTAGGCTATTCATTGCTA
>12 dna:chromosome chromosome:RGSC3.4:12:1:46782294:1 5638148 ID34012 M +
TGAATAGCCTAGTAAGAGCACCAGTGGAAGG
>12 dna:chromosome chromosome:RGSC3.4:12:1:46782294:1 5638170 ID2092 M +
AGTGGAAGGGGAAGCCCTGGGTCCTGCTAA
>12 dna:chromosome chromosome:RGSC3.4:12:1:46782294:1 5638173 ID8199 M +
GGAAGGGGAAGCCCTGGGTCCTGCTAA
>12 dna:chromosome chromosome:RGSC3.4:12:1:46782294:1 5638255 ID57204 M -
TTATGGGTGTTCCCCTCCCCA
>12 dna:chromosome chromosome:RGSC3.4:12:1:46782294:1 5639038 ID59537 M -
TTGAACTCAGGACCTCTGGAAGAGCA
>12 dna:chromosome chromosome:RGSC3.4:12:1:46782294:1 5639043 ID58126 M +
TTCCAGAGGTCCTGAGTTCAATTCCCAGC
>12 dna:chromosome chromosome:RGSC3.4:12:1:46782294:1 5639044 ID26063 M +
TCCAGAGGTCCTGAGTTCAATTCCCAGC
